# Supplementary material for: Structural insight into the cooperativity of spin crossover compounds
Source: Acta Crystallogr B Struct Sci Cryst Eng Mater. 2023 Aug 11;79(Pt 5):354–67. doi: 10.1107/S2052520623005814 (PMC10552598; doi:10.1107/S2052520623005814)
Supplement: Supplementary file 4 [file b-79-00354-sup4.zip › Bia_Pmono_159K.cif]

data_SC2_159K
 
_audit_creation_method            'SHELXL-2018/3'
_shelx_SHELXL_version_number      '2018/3'
_chemical_name_systematic         ?
_chemical_name_common             ?
_chemical_melting_point           ?
_chemical_formula_moiety          ?
_chemical_formula_sum
 'C38 H28 Fe N6 S2' 
_chemical_formula_weight          688.63

loop_
 _atom_type_symbol
 _atom_type_description
 _atom_type_scat_dispersion_real
 _atom_type_scat_dispersion_imag
 _atom_type_scat_source
 'C'  'C'   0.0024   0.0013
 'International Tables Vol C Tables 4.2.6.8 and 6.1.1.4'
 'H'  'H'   0.0000   0.0000
 'International Tables Vol C Tables 4.2.6.8 and 6.1.1.4'
 'N'  'N'   0.0049   0.0027
 'International Tables Vol C Tables 4.2.6.8 and 6.1.1.4'
 'S'  'S'   0.1051   0.1002
 'International Tables Vol C Tables 4.2.6.8 and 6.1.1.4'
 'Fe'  'Fe'   0.3265   0.6960
 'International Tables Vol C Tables 4.2.6.8 and 6.1.1.4'
 
_space_group_crystal_system       monoclinic
_space_group_IT_number            14
_space_group_name_H-M_alt         'P 21/c'
_space_group_name_Hall            '-P 2ybc'
 
_shelx_space_group_comment
;
The symmetry employed for this shelxl refinement is uniquely defined
by the following loop, which should always be used as a source of
symmetry information in preference to the above space-group names.
They are only intended as comments.
;
 
loop_
 _space_group_symop_operation_xyz
 'x, y, z'
 '-x, y+1/2, -z+1/2'
 '-x, -y, -z'
 'x, -y-1/2, z-1/2'
 
_cell_length_a                    17.35810(10)
_cell_length_b                    12.24650(10)
_cell_length_c                    16.90540(10)
_cell_angle_alpha                 90
_cell_angle_beta                  115.8577(9)
_cell_angle_gamma                 90
_cell_volume                      3233.88(4)
_cell_formula_units_Z             4
_cell_measurement_temperature     293(2)
_cell_measurement_reflns_used     19145
_cell_measurement_theta_min       1.89
_cell_measurement_theta_max       32.994
 
_exptl_crystal_description        Needle
_exptl_crystal_colour             ?
_exptl_crystal_density_meas       ?
_exptl_crystal_density_method     ?
_exptl_crystal_density_diffrn     1.414          
_exptl_crystal_F_000              1424
_exptl_transmission_factor_min    ?
_exptl_transmission_factor_max    ?
_exptl_crystal_size_max           ?
_exptl_crystal_size_mid           ?
_exptl_crystal_size_min           ?
_exptl_absorpt_coefficient_mu     0.465
_shelx_estimated_absorpt_T_min    ?
_shelx_estimated_absorpt_T_max    ?
_exptl_absorpt_correction_type    ?
_exptl_absorpt_correction_T_min   ?
_exptl_absorpt_correction_T_max   ?
_exptl_absorpt_process_details    ?
_exptl_absorpt_special_details    ?
_diffrn_ambient_temperature       293(2)
_diffrn_radiation_wavelength      0.63582
_diffrn_radiation_type            Synchrotron
_diffrn_source                    ?
_diffrn_measurement_device_type   '4-circle diffractometer'
_diffrn_measurement_method        ?
_diffrn_detector_area_resol_mean  ?
_diffrn_reflns_number             24198
_diffrn_reflns_av_unetI/netI      0.0319
_diffrn_reflns_av_R_equivalents   0.0339
_diffrn_reflns_limit_h_min        -23
_diffrn_reflns_limit_h_max        23
_diffrn_reflns_limit_k_min        -16
_diffrn_reflns_limit_k_max        16
_diffrn_reflns_limit_l_min        -21
_diffrn_reflns_limit_l_max        21
_diffrn_reflns_theta_min          1.890
_diffrn_reflns_theta_max          25.080
_diffrn_reflns_theta_full         22.426
_diffrn_measured_fraction_theta_max   0.939
_diffrn_measured_fraction_theta_full  0.971
_diffrn_reflns_Laue_measured_fraction_max    0.939
_diffrn_reflns_Laue_measured_fraction_full   0.971
_diffrn_reflns_point_group_measured_fraction_max   0.939
_diffrn_reflns_point_group_measured_fraction_full  0.971
_reflns_number_total              7547
_reflns_number_gt                 7014
_reflns_threshold_expression      'I > 2\s(I)'
_reflns_Friedel_coverage          0.000
_reflns_Friedel_fraction_max      .
_reflns_Friedel_fraction_full     .
 
_reflns_special_details
;
 Reflections were merged by SHELXL according to the crystal
 class for the calculation of statistics and refinement.
 
 _reflns_Friedel_fraction is defined as the number of unique
 Friedel pairs measured divided by the number that would be
 possible theoretically, ignoring centric projections and
 systematic absences.
;
 
_computing_data_collection        ?
_computing_cell_refinement        ?
_computing_data_reduction         ?
_computing_structure_solution     ?
_computing_structure_refinement 'SHELXL-2018/3 (Sheldrick, 2018)'
_computing_molecular_graphics     ?
_computing_publication_material   ?
_refine_special_details           ?
_refine_ls_structure_factor_coef  Fsqd
_refine_ls_matrix_type            full
_refine_ls_weighting_scheme       calc
_refine_ls_weighting_details
'w=1/[\s^2^(Fo^2^)+(0.0498P)^2^+0.9356P] where P=(Fo^2^+2Fc^2^)/3'
_atom_sites_solution_primary      ?
_atom_sites_solution_secondary    ?
_atom_sites_solution_hydrogens    geom
_refine_ls_hydrogen_treatment     constr
_refine_ls_extinction_method      'SHELXL-2018/3 (Sheldrick 2018)'
_refine_ls_extinction_coef        0.0042(5)
_refine_ls_extinction_expression
 'Fc^*^=kFc[1+0.001xFc^2^\l^3^/sin(2\q)]^-1/4^'
_refine_ls_number_reflns          7547
_refine_ls_number_parameters      457
_refine_ls_number_restraints      73
_refine_ls_R_factor_all           0.0346
_refine_ls_R_factor_gt            0.0326
_refine_ls_wR_factor_ref          0.0961
_refine_ls_wR_factor_gt           0.0944
_refine_ls_goodness_of_fit_ref    1.076
_refine_ls_restrained_S_all       1.073
_refine_ls_shift/su_max           0.002
_refine_ls_shift/su_mean          0.000
 
loop_
 _atom_site_label
 _atom_site_type_symbol
 _atom_site_fract_x
 _atom_site_fract_y
 _atom_site_fract_z
 _atom_site_U_iso_or_equiv
 _atom_site_adp_type
 _atom_site_occupancy
 _atom_site_site_symmetry_order  
 _atom_site_calc_flag
 _atom_site_refinement_flags_posn
 _atom_site_refinement_flags_adp
 _atom_site_refinement_flags_occupancy
 _atom_site_disorder_assembly
 _atom_site_disorder_group
Fe01 Fe 0.75484(2) 0.28963(2) 0.81413(2) 0.02836(7) Uani 1 1 d . . . . .
S002 S 0.54608(2) 0.33195(3) 0.91710(2) 0.03679(10) Uani 1 1 d . . . . .
S001 S 0.94765(3) 0.13776(3) 1.07851(3) 0.04245(11) Uani 1 1 d . . . . .
N005 N 0.71381(7) 0.13860(9) 0.79468(7) 0.0282(2) Uani 1 1 d . . . . .
N006 N 0.79806(9) 0.43770(10) 0.82364(8) 0.0369(3) Uani 1 1 d . . . . .
N003 N 0.66954(8) 0.30264(9) 0.69169(7) 0.0298(2) Uani 1 1 d . . . . .
N004 N 0.83883(8) 0.26622(10) 0.76748(8) 0.0316(2) Uani 1 1 d . . . . .
N002 N 0.67189(9) 0.32492(10) 0.85751(8) 0.0363(3) Uani 1 1 d . . . . .
N001 N 0.83907(8) 0.25528(10) 0.93210(8) 0.0338(2) Uani 1 1 d . . . . .
C015 C 0.63559(9) 0.21211(11) 0.65519(9) 0.0320(3) Uani 1 1 d . . . . .
H015 H 0.597714 0.208067 0.595883 0.038 Uiso 1 1 calc R U . . .
C016 C 0.65910(9) 0.11685(11) 0.71074(9) 0.0305(3) Uani 1 1 d . . . . .
C003 C 0.65000(9) 0.39702(11) 0.63729(9) 0.0304(3) Uani 1 1 d . . . . .
C021 C 0.85078(9) 0.16695(11) 0.73094(9) 0.0325(3) Uani 1 1 d . . . . .
C024 C 0.86582(9) -0.02977(12) 0.65807(10) 0.0353(3) Uani 1 1 d D . . . .
C007 C 0.60268(10) 0.58220(11) 0.60872(10) 0.0351(3) Uani 1 1 d . . . . .
H007 H 0.583079 0.644873 0.625183 0.042 Uiso 1 1 calc R U . . .
C012 C 0.57125(11) 0.86614(13) 0.37299(11) 0.0420(3) Uani 1 1 d . . . . .
H012 H 0.563529 0.928114 0.338547 0.050 Uiso 1 1 calc R U . . .
C010 C 0.56210(10) 0.67302(12) 0.38569(10) 0.0358(3) Uani 1 1 d . . . . .
H010 H 0.547703 0.604848 0.358979 0.043 Uiso 1 1 calc R U . . .
C022 C 0.83246(10) 0.16151(12) 0.64307(10) 0.0372(3) Uani 1 1 d . . . . .
H022 H 0.814662 0.223646 0.608095 0.045 Uiso 1 1 calc R U . . .
C008 C 0.62202(10) 0.49091(11) 0.66183(9) 0.0339(3) Uani 1 1 d . . . . .
H008 H 0.616208 0.492648 0.713961 0.041 Uiso 1 1 calc R U . . .
C025 C 0.88364(9) -0.02237(12) 0.74619(10) 0.0363(3) Uani 1 1 d . . . . .
H025 H 0.900244 -0.084722 0.781031 0.044 Uiso 1 1 calc R U . . .
C002 C 0.61988(9) 0.32814(11) 0.88256(9) 0.0315(3) Uani 1 1 d . . . . .
C004 C 0.65808(10) 0.39475(11) 0.55999(9) 0.0344(3) Uani 1 1 d . . . . .
H004 H 0.676285 0.331357 0.542957 0.041 Uiso 1 1 calc R U . . .
C020 C 0.73604(9) 0.05624(11) 0.85182(9) 0.0334(3) Uani 1 1 d . . . . .
H020 H 0.772144 0.070324 0.910522 0.040 Uiso 1 1 calc R U . . .
C005 C 0.63917(10) 0.48648(11) 0.50779(10) 0.0352(3) Uani 1 1 d . . . . .
H005 H 0.644794 0.484213 0.455571 0.042 Uiso 1 1 calc R U . . .
C009 C 0.59546(9) 0.68055(11) 0.47615(10) 0.0326(3) Uani 1 1 d . . . . .
C017 C 0.62794(10) 0.01392(12) 0.68189(10) 0.0376(3) Uani 1 1 d . . . . .
H017 H 0.590436 0.001754 0.623288 0.045 Uiso 1 1 calc R U . . .
C006 C 0.61191(9) 0.58219(11) 0.53147(9) 0.0322(3) Uani 1 1 d . . . . .
C018 C 0.65330(11) -0.07086(12) 0.74137(11) 0.0399(3) Uani 1 1 d . . . . .
H018 H 0.633972 -0.141580 0.723617 0.048 Uiso 1 1 calc R U . . .
C001 C 0.88469(9) 0.20899(11) 0.99395(9) 0.0318(3) Uani 1 1 d . . . . .
C011 C 0.54979(10) 0.76491(13) 0.33429(10) 0.0400(3) Uani 1 1 d . . . . .
H011 H 0.526969 0.758367 0.273480 0.048 Uiso 1 1 calc R U . . .
C026 C 0.87732(9) 0.07486(12) 0.78310(9) 0.0347(3) Uani 1 1 d . . . . .
H026 H 0.890765 0.078771 0.842638 0.042 Uiso 1 1 calc R U . . .
C028 C 0.85896(11) 0.45053(13) 0.79528(11) 0.0433(4) Uani 1 1 d . . . . .
C014 C 0.61610(11) 0.78330(12) 0.51385(11) 0.0391(3) Uani 1 1 d . . . . .
H014 H 0.638372 0.790423 0.574577 0.047 Uiso 1 1 calc R U . . .
C013 C 0.60411(12) 0.87521(13) 0.46262(12) 0.0441(4) Uani 1 1 d . . . . .
H013 H 0.618365 0.943589 0.488981 0.053 Uiso 1 1 calc R U . . .
C023 C 0.84062(10) 0.06372(13) 0.60734(10) 0.0392(3) Uani 1 1 d . . . . .
H023 H 0.829026 0.060497 0.548236 0.047 Uiso 1 1 calc R U . . .
C027 C 0.87828(11) 0.35169(13) 0.76193(10) 0.0404(3) Uani 1 1 d . . . . .
H027 H 0.917196 0.350021 0.737744 0.048 Uiso 1 1 calc R U . . .
C019 C 0.70770(10) -0.04867(12) 0.82740(10) 0.0373(3) Uani 1 1 d . . . . .
H019 H 0.725280 -0.104379 0.868951 0.045 Uiso 1 1 calc R U . . .
C032 C 0.77476(12) 0.52440(13) 0.85597(11) 0.0469(4) Uani 1 1 d . . . . .
H032 H 0.733214 0.516511 0.876348 0.056 Uiso 1 1 calc R U . . .
C031 C 0.81130(16) 0.62559(14) 0.85968(14) 0.0632(6) Uani 1 1 d . . . . .
H031 H 0.793147 0.685429 0.880974 0.076 Uiso 1 1 calc R U . . .
C029 C 0.89838(15) 0.54939(15) 0.79859(14) 0.0616(5) Uani 1 1 d . . . . .
H029 H 0.940339 0.555828 0.778636 0.074 Uiso 1 1 calc R U . . .
C030 C 0.87406(18) 0.63813(16) 0.83215(16) 0.0720(7) Uani 1 1 d . . . . .
H030 H 0.899923 0.705709 0.836074 0.086 Uiso 1 1 calc R U . . .
C1A C 0.8700(7) -0.1339(5) 0.6145(7) 0.0360(13) Uani 0.54(3) 1 d DG . P A 1
C2A C 0.8301(7) -0.2228(7) 0.6320(6) 0.0504(15) Uani 0.54(3) 1 d G . P A 1
H2A H 0.796277 -0.212702 0.661515 0.061 Uiso 0.54(3) 1 calc R U P A 1
C3A C 0.8409(7) -0.3269(5) 0.6056(6) 0.0585(16) Uani 0.54(3) 1 d G . P A 1
H3A H 0.814247 -0.386381 0.617332 0.070 Uiso 0.54(3) 1 calc R U P A 1
C4A C 0.8915(7) -0.3420(6) 0.5615(7) 0.0524(18) Uani 0.54(3) 1 d G . P A 1
H4A H 0.898734 -0.411652 0.543794 0.063 Uiso 0.54(3) 1 calc R U P A 1
C5A C 0.9314(7) -0.2531(9) 0.5439(6) 0.0510(16) Uani 0.54(3) 1 d G . P A 1
H5A H 0.965252 -0.263246 0.514440 0.061 Uiso 0.54(3) 1 calc R U P A 1
C6A C 0.9206(7) -0.1491(7) 0.5704(7) 0.0440(13) Uani 0.54(3) 1 d G . P A 1
H6A H 0.947283 -0.089567 0.558622 0.053 Uiso 0.54(3) 1 calc R U P A 1
C1B C 0.8822(8) -0.1366(6) 0.6283(8) 0.0361(15) Uani 0.46(3) 1 d DG . P A 2
C2B C 0.8476(8) -0.2362(8) 0.6359(6) 0.0427(15) Uani 0.46(3) 1 d G . P A 2
H2B H 0.815278 -0.240898 0.667491 0.051 Uiso 0.46(3) 1 calc R U P A 2
C3B C 0.8615(9) -0.3289(6) 0.5964(7) 0.056(2) Uani 0.46(3) 1 d G . P A 2
H3B H 0.838355 -0.395528 0.601466 0.067 Uiso 0.46(3) 1 calc R U P A 2
C4B C 0.9098(9) -0.3219(10) 0.5492(7) 0.052(2) Uani 0.46(3) 1 d G . P A 2
H4B H 0.919055 -0.383860 0.522706 0.062 Uiso 0.46(3) 1 calc R U P A 2
C5B C 0.9443(8) -0.2222(13) 0.5415(7) 0.0565(19) Uani 0.46(3) 1 d G . P A 2
H5B H 0.976681 -0.217561 0.509974 0.068 Uiso 0.46(3) 1 calc R U P A 2
C6B C 0.9305(8) -0.1296(9) 0.5811(9) 0.0529(19) Uani 0.46(3) 1 d G . P A 2
H6B H 0.953605 -0.062929 0.575998 0.063 Uiso 0.46(3) 1 calc R U P A 2
 
loop_
 _atom_site_aniso_label
 _atom_site_aniso_U_11
 _atom_site_aniso_U_22
 _atom_site_aniso_U_33
 _atom_site_aniso_U_23
 _atom_site_aniso_U_13
 _atom_site_aniso_U_12
Fe01 0.03466(12) 0.02280(11) 0.02402(11) -0.00061(6) 0.00947(8) -0.00036(7)
S002 0.0422(2) 0.03509(19) 0.03245(18) 0.00186(13) 0.01575(15) 0.00457(14)
S001 0.0429(2) 0.0447(2) 0.0358(2) 0.01215(15) 0.01341(16) 0.00619(15)
N005 0.0331(5) 0.0244(5) 0.0264(5) 0.0002(4) 0.0126(4) -0.0007(4)
N006 0.0459(7) 0.0256(5) 0.0296(6) -0.0016(4) 0.0075(5) -0.0019(5)
N003 0.0351(6) 0.0254(5) 0.0263(5) 0.0014(4) 0.0108(5) 0.0016(4)
N004 0.0369(6) 0.0284(5) 0.0264(5) 0.0008(4) 0.0109(5) -0.0016(4)
N002 0.0435(7) 0.0334(6) 0.0288(6) -0.0026(5) 0.0129(5) 0.0032(5)
N001 0.0395(6) 0.0299(6) 0.0281(6) -0.0021(4) 0.0112(5) -0.0010(5)
C015 0.0379(7) 0.0280(6) 0.0257(6) -0.0006(5) 0.0098(5) -0.0008(5)
C016 0.0359(7) 0.0259(6) 0.0276(6) -0.0010(5) 0.0118(5) -0.0013(5)
C003 0.0350(6) 0.0251(6) 0.0267(6) 0.0023(5) 0.0094(5) 0.0012(5)
C021 0.0350(7) 0.0310(7) 0.0319(7) -0.0007(5) 0.0150(6) -0.0012(5)
C024 0.0325(6) 0.0360(7) 0.0360(7) -0.0016(6) 0.0139(6) 0.0043(5)
C007 0.0429(7) 0.0273(6) 0.0341(7) 0.0012(5) 0.0157(6) 0.0062(5)
C012 0.0493(9) 0.0339(7) 0.0462(9) 0.0125(6) 0.0239(7) 0.0061(6)
C010 0.0398(7) 0.0309(7) 0.0344(7) 0.0016(5) 0.0140(6) 0.0032(5)
C022 0.0460(8) 0.0339(7) 0.0330(7) 0.0046(5) 0.0185(6) 0.0023(6)
C008 0.0438(7) 0.0308(6) 0.0281(6) 0.0013(5) 0.0166(6) 0.0034(5)
C025 0.0353(7) 0.0348(7) 0.0352(7) 0.0046(6) 0.0121(6) 0.0065(5)
C002 0.0402(7) 0.0238(6) 0.0236(6) 0.0000(5) 0.0075(5) 0.0039(5)
C004 0.0451(7) 0.0253(6) 0.0323(7) -0.0004(5) 0.0164(6) 0.0029(5)
C020 0.0382(7) 0.0297(6) 0.0293(6) 0.0023(5) 0.0121(6) -0.0023(5)
C005 0.0476(8) 0.0291(6) 0.0318(7) 0.0017(5) 0.0200(6) 0.0030(6)
C009 0.0358(7) 0.0280(6) 0.0345(7) 0.0040(5) 0.0157(6) 0.0036(5)
C017 0.0452(8) 0.0297(7) 0.0314(7) -0.0034(5) 0.0104(6) -0.0056(6)
C006 0.0369(7) 0.0260(6) 0.0319(6) 0.0020(5) 0.0134(6) 0.0025(5)
C018 0.0504(8) 0.0257(6) 0.0415(8) -0.0023(6) 0.0183(7) -0.0065(6)
C001 0.0354(7) 0.0300(6) 0.0289(6) -0.0025(5) 0.0131(6) -0.0024(5)
C011 0.0448(8) 0.0414(8) 0.0330(7) 0.0071(6) 0.0161(6) 0.0061(6)
C026 0.0358(7) 0.0370(7) 0.0285(6) 0.0024(5) 0.0115(5) 0.0027(5)
C028 0.0539(9) 0.0321(7) 0.0371(8) 0.0002(6) 0.0135(7) -0.0093(6)
C014 0.0515(9) 0.0304(7) 0.0349(7) 0.0016(5) 0.0183(7) 0.0024(6)
C013 0.0574(10) 0.0282(7) 0.0461(9) 0.0025(6) 0.0221(8) 0.0007(6)
C023 0.0466(8) 0.0424(8) 0.0308(7) 0.0000(6) 0.0190(6) 0.0023(6)
C027 0.0472(8) 0.0375(7) 0.0362(7) 0.0001(6) 0.0179(7) -0.0088(6)
C019 0.0443(8) 0.0275(6) 0.0384(7) 0.0050(5) 0.0166(6) -0.0022(5)
C032 0.0578(10) 0.0294(7) 0.0393(8) -0.0065(6) 0.0079(7) 0.0026(6)
C031 0.0816(14) 0.0282(8) 0.0589(11) -0.0083(7) 0.0111(11) -0.0012(8)
C029 0.0775(14) 0.0403(9) 0.0609(12) 0.0006(8) 0.0246(11) -0.0215(9)
C030 0.0978(18) 0.0305(9) 0.0705(14) -0.0033(8) 0.0207(13) -0.0212(10)
C1A 0.028(3) 0.0392(19) 0.027(3) -0.0006(15) -0.001(3) 0.0124(14)
C2A 0.040(3) 0.034(2) 0.068(3) -0.005(2) 0.015(3) 0.011(2)
C3A 0.059(4) 0.044(2) 0.064(3) -0.011(2) 0.019(2) 0.007(2)
C4A 0.062(4) 0.043(2) 0.040(3) -0.001(2) 0.012(2) 0.016(2)
C5A 0.055(3) 0.044(3) 0.051(2) -0.010(3) 0.020(2) 0.016(3)
C6A 0.038(2) 0.046(2) 0.041(2) -0.019(2) 0.0103(19) 0.004(2)
C1B 0.026(3) 0.044(2) 0.021(3) -0.0026(16) -0.006(2) 0.0130(16)
C2B 0.039(4) 0.037(2) 0.047(3) -0.0001(19) 0.013(2) 0.020(2)
C3B 0.074(5) 0.038(2) 0.057(3) -0.005(2) 0.031(3) 0.013(2)
C4B 0.067(5) 0.045(3) 0.041(3) 0.001(3) 0.020(3) 0.024(3)
C5B 0.053(4) 0.052(4) 0.062(3) -0.009(3) 0.022(3) 0.015(3)
C6B 0.049(4) 0.056(3) 0.052(4) -0.022(3) 0.020(3) 0.005(3)
 
_geom_special_details
;
 All esds (except the esd in the dihedral angle between two l.s. planes)
 are estimated using the full covariance matrix.  The cell esds are taken
 into account individually in the estimation of esds in distances, angles
 and torsion angles; correlations between esds in cell parameters are only
 used when they are defined by crystal symmetry.  An approximate (isotropic)
 treatment of cell esds is used for estimating esds involving l.s. planes.
;
 
loop_
 _geom_bond_atom_site_label_1
 _geom_bond_atom_site_label_2
 _geom_bond_distance
 _geom_bond_site_symmetry_2
 _geom_bond_publ_flag
Fe01 N002 1.9284(14) . ?
Fe01 N001 1.9360(12) . ?
Fe01 N006 1.9421(12) . ?
Fe01 N003 1.9568(11) . ?
Fe01 N005 1.9575(11) . ?
Fe01 N004 1.9578(13) . ?
S002 C002 1.6236(16) . ?
S001 C001 1.6236(15) . ?
N005 C020 1.3321(17) . ?
N005 C016 1.3457(17) . ?
N006 C032 1.335(2) . ?
N006 C028 1.347(2) . ?
N003 C015 1.2807(17) . ?
N003 C003 1.4229(16) . ?
N004 C027 1.2765(19) . ?
N004 C021 1.4193(18) . ?
N002 C002 1.153(2) . ?
N001 C001 1.1487(19) . ?
C015 C016 1.4405(18) . ?
C016 C017 1.3745(19) . ?
C003 C004 1.374(2) . ?
C003 C008 1.3805(19) . ?
C021 C022 1.378(2) . ?
C021 C026 1.381(2) . ?
C024 C023 1.382(2) . ?
C024 C025 1.386(2) . ?
C024 C1B 1.473(6) . ?
C024 C1A 1.491(5) . ?
C007 C008 1.3805(19) . ?
C007 C006 1.383(2) . ?
C012 C013 1.371(2) . ?
C012 C011 1.375(2) . ?
C010 C011 1.380(2) . ?
C010 C009 1.382(2) . ?
C022 C023 1.376(2) . ?
C025 C026 1.371(2) . ?
C004 C005 1.3769(19) . ?
C020 C019 1.3733(19) . ?
C005 C006 1.3868(19) . ?
C009 C014 1.385(2) . ?
C009 C006 1.4745(18) . ?
C017 C018 1.377(2) . ?
C018 C019 1.372(2) . ?
C028 C029 1.380(2) . ?
C028 C027 1.435(2) . ?
C014 C013 1.380(2) . ?
C032 C031 1.381(3) . ?
C031 C030 1.367(4) . ?
C029 C030 1.375(3) . ?
C1A C2A 1.3900 . ?
C1A C6A 1.3900 . ?
C2A C3A 1.3900 . ?
C3A C4A 1.3900 . ?
C4A C5A 1.3900 . ?
C5A C6A 1.3900 . ?
C1B C2B 1.3900 . ?
C1B C6B 1.3900 . ?
C2B C3B 1.3900 . ?
C3B C4B 1.3900 . ?
C4B C5B 1.3900 . ?
C5B C6B 1.3900 . ?
 
loop_
 _geom_angle_atom_site_label_1
 _geom_angle_atom_site_label_2
 _geom_angle_atom_site_label_3
 _geom_angle
 _geom_angle_site_symmetry_1
 _geom_angle_site_symmetry_3
 _geom_angle_publ_flag
N002 Fe01 N001 90.61(5) . . ?
N002 Fe01 N006 94.87(6) . . ?
N001 Fe01 N006 91.53(5) . . ?
N002 Fe01 N003 92.18(5) . . ?
N001 Fe01 N003 172.05(5) . . ?
N006 Fe01 N003 95.64(5) . . ?
N002 Fe01 N005 89.91(5) . . ?
N001 Fe01 N005 91.36(5) . . ?
N006 Fe01 N005 174.39(5) . . ?
N003 Fe01 N005 81.21(5) . . ?
N002 Fe01 N004 175.37(5) . . ?
N001 Fe01 N004 91.29(5) . . ?
N006 Fe01 N004 80.87(6) . . ?
N003 Fe01 N004 86.48(5) . . ?
N005 Fe01 N004 94.25(5) . . ?
C020 N005 C016 117.57(12) . . ?
C020 N005 Fe01 128.65(10) . . ?
C016 N005 Fe01 113.70(9) . . ?
C032 N006 C028 118.55(14) . . ?
C032 N006 Fe01 126.96(13) . . ?
C028 N006 Fe01 114.48(10) . . ?
C015 N003 C003 117.52(12) . . ?
C015 N003 Fe01 114.59(9) . . ?
C003 N003 Fe01 127.36(9) . . ?
C027 N004 C021 119.04(14) . . ?
C027 N004 Fe01 115.29(11) . . ?
C021 N004 Fe01 125.22(9) . . ?
C002 N002 Fe01 168.94(12) . . ?
C001 N001 Fe01 162.93(12) . . ?
N003 C015 C016 116.55(12) . . ?
N005 C016 C017 122.90(13) . . ?
N005 C016 C015 113.34(12) . . ?
C017 C016 C015 123.75(13) . . ?
C004 C003 C008 119.86(12) . . ?
C004 C003 N003 120.25(12) . . ?
C008 C003 N003 119.89(12) . . ?
C022 C021 C026 120.30(14) . . ?
C022 C021 N004 120.11(13) . . ?
C026 C021 N004 119.53(13) . . ?
C023 C024 C025 118.33(14) . . ?
C023 C024 C1B 125.4(5) . . ?
C025 C024 C1B 116.1(5) . . ?
C023 C024 C1A 118.2(4) . . ?
C025 C024 C1A 123.5(4) . . ?
C008 C007 C006 121.23(13) . . ?
C013 C012 C011 119.64(14) . . ?
C011 C010 C009 121.15(14) . . ?
C023 C022 C021 119.71(14) . . ?
C003 C008 C007 119.78(13) . . ?
C026 C025 C024 121.42(14) . . ?
N002 C002 S002 179.48(14) . . ?
C003 C004 C005 119.89(13) . . ?
N005 C020 C019 122.55(13) . . ?
C004 C005 C006 121.37(14) . . ?
C010 C009 C014 117.98(14) . . ?
C010 C009 C006 121.27(13) . . ?
C014 C009 C006 120.70(13) . . ?
C016 C017 C018 118.77(14) . . ?
C007 C006 C005 117.85(13) . . ?
C007 C006 C009 121.91(13) . . ?
C005 C006 C009 120.23(13) . . ?
C019 C018 C017 118.53(13) . . ?
N001 C001 S001 177.05(13) . . ?
C012 C011 C010 120.01(15) . . ?
C025 C026 C021 119.30(13) . . ?
N006 C028 C029 122.69(18) . . ?
N006 C028 C027 113.30(13) . . ?
C029 C028 C027 124.01(18) . . ?
C013 C014 C009 120.96(15) . . ?
C012 C013 C014 120.25(15) . . ?
C022 C023 C024 120.91(14) . . ?
N004 C027 C028 115.97(15) . . ?
C018 C019 C020 119.64(13) . . ?
N006 C032 C031 121.1(2) . . ?
C030 C031 C032 120.25(19) . . ?
C030 C029 C028 118.3(2) . . ?
C031 C030 C029 119.03(18) . . ?
C2A C1A C6A 120.0 . . ?
C2A C1A C024 115.4(6) . . ?
C6A C1A C024 123.9(6) . . ?
C3A C2A C1A 120.0 . . ?
C2A C3A C4A 120.0 . . ?
C5A C4A C3A 120.0 . . ?
C6A C5A C4A 120.0 . . ?
C5A C6A C1A 120.0 . . ?
C2B C1B C6B 120.0 . . ?
C2B C1B C024 126.4(7) . . ?
C6B C1B C024 113.3(7) . . ?
C1B C2B C3B 120.0 . . ?
C4B C3B C2B 120.0 . . ?
C3B C4B C5B 120.0 . . ?
C6B C5B C4B 120.0 . . ?
C5B C6B C1B 120.0 . . ?
 
_refine_diff_density_max    0.354
_refine_diff_density_min   -0.316
_refine_diff_density_rms    0.053

_shelx_res_file
;

TITL sc2_093K_a.res in P2(1)/c
    SC2_159K.res
    created by SHELXL-2018/3 at 12:19:16 on 15-Apr-2021
REM Old TITL SC2_093K in P2(1)/c
REM SHELXT solution in P2(1)/c: R1 0.091, Rweak 0.004, Alpha 0.025
REM <I/s>   0.460 for  267 systematic absences,  Orientation as input
REM Formula found by SHELXT:  C38 N6 S2 Fe

CELL 0.63582 17.3581 12.2465 16.9054 90.0000 115.8577 90.0000
ZERR 4.000 0.0001 0.0001 0.0001 0.0000 0.0009 0.0000
LATT  1
SYMM -X, 1/2+Y, 1/2-Z
SFAC C H N S FE
DISP $C  0.00244  0.00131  9.14798!source kissel
DISP $H -0.00002  0.00000  0.66440!source kissel
DISP $N  0.00493  0.00266 15.07095!source kissel
DISP $S  0.10506  0.10024 379.49005!source kissel
DISP $Fe  0.32649  0.69602 2544.24973!source kissel
UNIT 152.00 112.00 24.00 8.00 4.00
OMIT -5 0 2
OMIT 4 0 0
OMIT 2 0 2
L.S. 30
REM DAMP 100
REM ISOR 0.04 0.06 C1A > C6A
REM ISOR 0.04 0.06 C1B > C6B
RIGU 0.002 0.002 C1A > C6A
RIGU 0.002 0.002  C1B > C6B
SADI C024 C1A C024 C1B
BOND
LIST 6
SHEL 99 0.75
ACTA
FMAP 2
PLAN 20
WGHT    0.049800    0.935600
EXTI    0.004213
FVAR       3.55417   0.54191   0.07947
FE01  5    0.754837    0.289629    0.814134    11.00000    0.03466    0.02280 =
         0.02402   -0.00061    0.00947   -0.00036
S002  4    0.546085    0.331950    0.917096    11.00000    0.04225    0.03509 =
         0.03245    0.00186    0.01575    0.00457
S001  4    0.947654    0.137756    1.078509    11.00000    0.04288    0.04469 =
         0.03576    0.01215    0.01341    0.00619
N005  3    0.713814    0.138601    0.794676    11.00000    0.03315    0.02443 =
         0.02645    0.00020    0.01258   -0.00068
N006  3    0.798061    0.437701    0.823636    11.00000    0.04587    0.02560 =
         0.02960   -0.00163    0.00747   -0.00189
N003  3    0.669536    0.302640    0.691688    11.00000    0.03505    0.02541 =
         0.02628    0.00140    0.01083    0.00163
N004  3    0.838829    0.266218    0.767480    11.00000    0.03688    0.02842 =
         0.02637    0.00077    0.01092   -0.00161
N002  3    0.671891    0.324924    0.857515    11.00000    0.04354    0.03337 =
         0.02883   -0.00262    0.01286    0.00319
N001  3    0.839069    0.255276    0.932096    11.00000    0.03952    0.02993 =
         0.02809   -0.00207    0.01118   -0.00102
C015  1    0.635588    0.212105    0.655189    11.00000    0.03788    0.02799 =
         0.02572   -0.00055    0.00983   -0.00083
AFIX  43
H015  2    0.597714    0.208067    0.595883    11.00000   -1.20000
AFIX   0
C016  1    0.659098    0.116850    0.710740    11.00000    0.03595    0.02592 =
         0.02758   -0.00103    0.01184   -0.00134
C003  1    0.650004    0.397023    0.637295    11.00000    0.03503    0.02511 =
         0.02668    0.00232    0.00941    0.00124
C021  1    0.850785    0.166947    0.730937    11.00000    0.03501    0.03098 =
         0.03192   -0.00067    0.01504   -0.00117
C024    1    0.865820   -0.029770    0.658068    11.00000    0.03254    0.03604 =
         0.03603   -0.00158    0.01390    0.00426
C007  1    0.602677    0.582199    0.608719    11.00000    0.04287    0.02733 =
         0.03408    0.00121    0.01574    0.00621
AFIX  43
H007  2    0.583079    0.644873    0.625183    11.00000   -1.20000
AFIX   0
C012  1    0.571255    0.866140    0.372988    11.00000    0.04929    0.03391 =
         0.04621    0.01248    0.02389    0.00611
AFIX  43
H012  2    0.563529    0.928114    0.338547    11.00000   -1.20000
AFIX   0
C010  1    0.562102    0.673021    0.385685    11.00000    0.03976    0.03091 =
         0.03444    0.00164    0.01404    0.00324
AFIX  43
H010  2    0.547703    0.604848    0.358979    11.00000   -1.20000
AFIX   0
C022  1    0.832462    0.161506    0.643075    11.00000    0.04602    0.03393 =
         0.03295    0.00463    0.01846    0.00227
AFIX  43
H022  2    0.814662    0.223646    0.608095    11.00000   -1.20000
AFIX   0
C008  1    0.622016    0.490906    0.661827    11.00000    0.04375    0.03083 =
         0.02808    0.00132    0.01660    0.00344
AFIX  43
H008  2    0.616208    0.492648    0.713961    11.00000   -1.20000
AFIX   0
C025  1    0.883642   -0.022371    0.746195    11.00000    0.03530    0.03484 =
         0.03515    0.00462    0.01211    0.00648
AFIX  43
H025  2    0.900244   -0.084722    0.781031    11.00000   -1.20000
AFIX   0
C002  1    0.619877    0.328142    0.882559    11.00000    0.04023    0.02377 =
         0.02360   -0.00005    0.00754    0.00395
C004  1    0.658078    0.394749    0.559992    11.00000    0.04507    0.02534 =
         0.03231   -0.00039    0.01641    0.00287
AFIX  43
H004  2    0.676285    0.331357    0.542957    11.00000   -1.20000
AFIX   0
C020  1    0.736038    0.056237    0.851819    11.00000    0.03818    0.02970 =
         0.02933    0.00231    0.01207   -0.00235
AFIX  43
H020  2    0.772144    0.070324    0.910522    11.00000   -1.20000
AFIX   0
C005  1    0.639167    0.486484    0.507793    11.00000    0.04764    0.02911 =
         0.03181    0.00174    0.02002    0.00299
AFIX  43
H005  2    0.644794    0.484213    0.455571    11.00000   -1.20000
AFIX   0
C009  1    0.595458    0.680551    0.476148    11.00000    0.03579    0.02798 =
         0.03445    0.00403    0.01570    0.00360
C017  1    0.627942    0.013923    0.681889    11.00000    0.04518    0.02965 =
         0.03137   -0.00339    0.01045   -0.00557
AFIX  43
H017  2    0.590436    0.001754    0.623288    11.00000   -1.20000
AFIX   0
C006  1    0.611906    0.582192    0.531470    11.00000    0.03691    0.02596 =
         0.03189    0.00198    0.01337    0.00251
C018  1    0.653296   -0.070857    0.741370    11.00000    0.05045    0.02573 =
         0.04154   -0.00227    0.01831   -0.00651
AFIX  43
H018  2    0.633972   -0.141580    0.723617    11.00000   -1.20000
AFIX   0
C001  1    0.884686    0.208986    0.993951    11.00000    0.03545    0.03001 =
         0.02894   -0.00253    0.01308   -0.00240
C011  1    0.549787    0.764911    0.334288    11.00000    0.04479    0.04142 =
         0.03296    0.00713    0.01614    0.00606
AFIX  43
H011  2    0.526969    0.758367    0.273480    11.00000   -1.20000
AFIX   0
C026  1    0.877324    0.074856    0.783102    11.00000    0.03584    0.03697 =
         0.02849    0.00236    0.01149    0.00272
AFIX  43
H026  2    0.890765    0.078771    0.842638    11.00000   -1.20000
AFIX   0
C028  1    0.858964    0.450526    0.795277    11.00000    0.05388    0.03213 =
         0.03707    0.00021    0.01354   -0.00933
C014  1    0.616102    0.783297    0.513847    11.00000    0.05151    0.03043 =
         0.03491    0.00159    0.01832    0.00240
AFIX  43
H014  2    0.638372    0.790423    0.574577    11.00000   -1.20000
AFIX   0
C013  1    0.604109    0.875211    0.462617    11.00000    0.05738    0.02820 =
         0.04615    0.00251    0.02213    0.00073
AFIX  43
H013  2    0.618365    0.943589    0.488981    11.00000   -1.20000
AFIX   0
C023  1    0.840624    0.063721    0.607337    11.00000    0.04657    0.04243 =
         0.03076    0.00001    0.01898    0.00227
AFIX  43
H023  2    0.829026    0.060497    0.548236    11.00000   -1.20000
AFIX   0
C027  1    0.878280    0.351689    0.761933    11.00000    0.04725    0.03746 =
         0.03620    0.00012    0.01794   -0.00885
AFIX  43
H027  2    0.917196    0.350021    0.737744    11.00000   -1.20000
AFIX   0
C019  1    0.707698   -0.048673    0.827403    11.00000    0.04427    0.02754 =
         0.03839    0.00505    0.01658   -0.00216
AFIX  43
H019  2    0.725280   -0.104379    0.868951    11.00000   -1.20000
AFIX   0
C032  1    0.774764    0.524398    0.855969    11.00000    0.05778    0.02940 =
         0.03934   -0.00647    0.00792    0.00265
AFIX  43
H032  2    0.733214    0.516511    0.876348    11.00000   -1.20000
AFIX   0
C031  1    0.811302    0.625593    0.859676    11.00000    0.08157    0.02822 =
         0.05892   -0.00826    0.01115   -0.00115
AFIX  43
H031  2    0.793147    0.685429    0.880974    11.00000   -1.20000
AFIX   0
C029  1    0.898380    0.549385    0.798595    11.00000    0.07747    0.04034 =
         0.06089    0.00058    0.02455   -0.02145
AFIX  43
H029  2    0.940339    0.555828    0.778636    11.00000   -1.20000
AFIX   0
C030  1    0.874058    0.638131    0.832154    11.00000    0.09778    0.03047 =
         0.07054   -0.00335    0.02071   -0.02124
AFIX  43
H030  2    0.899923    0.705709    0.836074    11.00000   -1.20000
AFIX  66
REM #####
PART 1
C1A   1    0.869998   -0.133916    0.614450    21.00000    0.02758    0.03921 =
         0.02723   -0.00065   -0.00112    0.01243
C2A   1    0.830145   -0.222833    0.632037    21.00000    0.03971    0.03385 =
         0.06814   -0.00468    0.01459    0.01125
AFIX  43
H2A   2    0.796277   -0.212702    0.661515    21.00000   -1.20000
AFIX  65
C3A   1    0.840911   -0.326890    0.605565    21.00000    0.05942    0.04422 =
         0.06383   -0.01059    0.01941    0.00661
AFIX  43
H3A   2    0.814247   -0.386381    0.617332    21.00000   -1.20000
AFIX  65
C4A   1    0.891531   -0.342031    0.561506    21.00000    0.06206    0.04318 =
         0.04048   -0.00115    0.01173    0.01629
AFIX  43
H4A   2    0.898734   -0.411652    0.543794    21.00000   -1.20000
AFIX  65
C5A   1    0.931384   -0.253115    0.543918    21.00000    0.05519    0.04358 =
         0.05102   -0.01033    0.02011    0.01550
AFIX  43
H5A   2    0.965252   -0.263246    0.514440    21.00000   -1.20000
AFIX  65
C6A   1    0.920618   -0.149058    0.570390    21.00000    0.03810    0.04565 =
         0.04087   -0.01882    0.01029    0.00387
AFIX  43
H6A   2    0.947283   -0.089567    0.558622    21.00000   -1.20000
AFIX  66
PART 2
C1B   1    0.882154   -0.136583    0.628292   -21.00000    0.02583    0.04419 =
         0.02097   -0.00265   -0.00598    0.01299
C2B   1    0.847629   -0.236220    0.635920   -21.00000    0.03864    0.03723 =
         0.04652   -0.00010    0.01339    0.02033
AFIX  43
H2B   2    0.815278   -0.240898    0.667491   -21.00000   -1.20000
AFIX  65
C3B   1    0.861454   -0.328865    0.596361   -21.00000    0.07381    0.03834 =
         0.05744   -0.00482    0.03063    0.01301
AFIX  43
H3B   2    0.838355   -0.395528    0.601466   -21.00000   -1.20000
AFIX  65
C4B   1    0.909805   -0.321874    0.549174   -21.00000    0.06668    0.04467 =
         0.04115    0.00066    0.02009    0.02397
AFIX  43
H4B   2    0.919055   -0.383860    0.522706   -21.00000   -1.20000
AFIX  65
C5B   1    0.944331   -0.222238    0.541545   -21.00000    0.05329    0.05158 =
         0.06183   -0.00859    0.02243    0.01495
AFIX  43
H5B   2    0.976681   -0.217561    0.509974   -21.00000   -1.20000
AFIX  65
C6B   1    0.930506   -0.129592    0.581103   -21.00000    0.04889    0.05612 =
         0.05187   -0.02239    0.02028    0.00470
AFIX  43
H6B   2    0.953605   -0.062929    0.575998   -21.00000   -1.20000
PART 0
AFIX   0
HKLF 4


REM  sc2_093K_a.res in P2(1)/c
REM wR2 = 0.0961, GooF = S = 1.076, Restrained GooF = 1.073 for all data
REM R1 = 0.0326 for 7014 Fo > 4sig(Fo) and 0.0346 for all 7547 data
REM 457 parameters refined using 73 restraints

END

WGHT      0.0498      0.9369

REM Highest difference peak  0.354,  deepest hole -0.316,  1-sigma level  0.053
Q1    1   0.8707 -0.0800  0.6404  11.00000  0.05    0.35
Q2    1   0.6483  0.1600  0.6823  11.00000  0.05    0.33
Q3    1   0.5960  0.6324  0.5025  11.00000  0.05    0.32
Q4    1   0.6475 -0.0302  0.7109  11.00000  0.05    0.32
Q5    1   0.9589  0.1928  1.1094  11.00000  0.05    0.30
Q6    1   0.6217  0.5329  0.5185  11.00000  0.05    0.30
Q7    1   0.6415  0.0671  0.6982  11.00000  0.05    0.28
Q8    1   0.6813  0.1255  0.7492  11.00000  0.05    0.28
Q9    1   0.5932  0.6743  0.4317  11.00000  0.05    0.27
Q10   1   0.8624  0.0143  0.6371  11.00000  0.05    0.26
Q11   1   0.6007  0.8289  0.4840  11.00000  0.05    0.26
Q12   1   0.7102  0.0031  0.8387  11.00000  0.05    0.25
Q13   1   0.6013  0.5341  0.6318  11.00000  0.05    0.25
Q14   1   0.6579  0.3538  0.6636  11.00000  0.05    0.24
Q15   1   0.6805 -0.0585  0.7841  11.00000  0.05    0.24
Q16   1   0.8680  0.1231  0.7595  11.00000  0.05    0.24
Q17   1   0.5916  0.7311  0.4936  11.00000  0.05    0.24
Q18   1   0.6386  0.4409  0.5322  11.00000  0.05    0.24
Q19   1   0.5642  0.7164  0.3627  11.00000  0.05    0.24
Q20   1   0.8459  0.1145  0.6326  11.00000  0.05    0.24
;
_shelx_res_checksum   96675

_shelx_hkl_file
;
   2   0   0 184913. 7731.21   1
  -2   0   0 202636. 7732.20   1
   3   0   0 57315.2 2256.44   1
  -3   0   0 54945.0 2255.25   1
   4   0   0 842444. 33861.9   1
  -4   0   0 853073. 33861.9   1
   5   0   0 4272.11 197.237   1
  -5   0   0 4179.97 194.804   1
   7   0   0 1377.77 88.0045   1
  -7   0   0 1365.33 87.3674   1
   8   0   0 65723.0 2646.35   1
  -8   0   0 64640.2 2644.59   1
   9   0   0 80.0631 30.6020   1
  -9   0   0 61.4769 32.0510   1
  10   0   0 219842. 8458.79   1
 -10   0   0 202396. 8451.11   1
  11   0   0 397.199 55.5252   1
 -11   0   0 370.277 51.3713   1
 -13   0   0 4045.91 213.786   1
  13   0   0 3722.13 217.037   1
 -14   0   0 12680.8 599.099   1
  14   0   0 14315.2 607.332   1
  15   0   0 89.3838 39.8505   1
 -15   0   0 263.595 51.3087   1
 -16   0   0 5613.38 295.853   1
  16   0   0 5933.85 302.870   1
  17   0   0 3270.17 198.560   1
 -18   0   0 4765.42 258.961   1
  18   0   0 5343.84 279.899   1
 -19   0   0 1572.93 122.510   1
  19   0   0 1906.16 139.128   1
 -21   0   0 23.6333 42.1139   1
  21   0   0-8.55942 49.3282   1
 -22   0   0 1945.96 140.334   1
  22   0   0 1973.65 144.217   1
 -23   0   0 622.870 79.5517   1
  23   0   0 720.907 82.4152   1
 -24   0   0 2042.69 148.101   1
  24   0   0 2212.04 153.414   1
 -25   0   0 494.290 74.1095   1
  25   0   0 306.431 61.5546   1
 -26   0   0 15.6180 47.0531   1
  26   0   0 16.0503 44.0488   1
  -1   1   0 302732. 12722.1   1
   1  -1   0 298165. 12722.0   1
  -1  -1   0 306250. 12724.5   1
  -2   1   0 489.895 29.8656   1
   2   1   0 390.860 30.7920   1
  -2  -1   0 462.950 31.6503   1
  -3   1   0 300641. 11339.1   1
   3   1   0 263076. 11339.0   1
   3  -1   0 285347. 11340.1   1
  -3  -1   0 285767. 11340.8   1
  -4   1   0 42060.4 1798.06   1
   4  -1   0 49088.2 1805.72   1
  -4  -1   0 41987.5 1802.96   1
   4   1   0 46428.9 1805.83   1
  -5   1   0 1548.43 86.6355   1
   5  -1   0 1423.76 90.0250   1
  -5  -1   0 1607.06 91.8928   1
   5   1   0 1768.52 94.1851   1
  -6  -1   0 509.920 49.6660   1
   6   1   0 607.841 53.3678   1
  -7   1   0 25539.5 1051.69   1
   7  -1   0 24439.0 1051.04   1
   7   1   0 23690.5 1051.73   1
  -8   1   0 14249.4 608.828   1
  -8  -1   0 12867.5 605.954   1
   8   1   0 14320.7 614.009   1
  -9   1   0 151960. 6152.50   1
   9  -1   0 149229. 6154.09   1
  -9  -1   0 155543. 6153.80   1
   9   1   0 155256. 6157.29   1
 -10   1   0 1030.58 82.8317   1
 -10  -1   0 948.110 81.1949   1
  10   1   0 1118.30 87.4081   1
 -11   1   0 59654.4 2523.35   1
  11  -1   0 67435.0 2535.07   1
 -11  -1   0 58728.5 2524.62   1
  11   1   0 62791.3 2530.03   1
 -12  -1   0 763.479 75.8702   1
  12   1   0 949.120 84.0900   1
 -13   1   0 4533.66 232.786   1
  13  -1   0 5000.52 246.876   1
 -13  -1   0 4278.49 233.968   1
  13   1   0 4252.11 235.590   1
 -14   1   0 775.857 76.6154   1
  14  -1   0 685.185 81.8033   1
 -14  -1   0 812.640 83.5587   1
  14   1   0 888.885 86.0440   1
 -15   1   0 12308.6 560.677   1
 -15  -1   0 12622.2 567.272   1
  15   1   0 12707.4 572.491   1
  16  -1   0 3095.02 200.056   1
 -16  -1   0 3669.00 203.730   1
  16   1   0 3653.68 207.276   1
  17   1   0 596.078 77.4641   1
  17  -1   0 494.672 73.9417   1
 -17   1   0 482.779 68.1889   1
 -17  -1   0 529.807 70.6178   1
 -18   1   0 250.536 52.7646   1
  18  -1   0 276.278 57.6707   1
 -18  -1   0 308.505 62.3117   1
  18   1   0 237.662 55.8721   1
 -19  -1   0 1568.82 127.956   1
 -19   1   0 1739.81 129.856   1
  19  -1   0 1888.51 135.947   1
  19   1   0 1781.42 137.479   1
 -20  -1   0 137.350 52.1220   1
  20   1   0 69.1628 51.1489   1
 -21  -1   0 1174.65 100.819   1
 -21   1   0 1232.43 107.307   1
  21  -1   0 995.591 99.5510   1
  21   1   0 1056.27 104.586   1
 -22   1   0 2630.12 171.267   1
 -22  -1   0 2548.55 164.558   1
  22   1   0 2680.38 176.140   1
  22  -1   0 2521.71 170.813   1
 -23  -1   0 1006.13 98.0061   1
 -23   1   0 999.730 100.985   1
  23  -1   0 1183.00 106.959   1
  23   1   0 1198.36 107.977   1
 -24   1   0 644.736 83.2798   1
 -24  -1   0 599.353 77.7348   1
  24   1   0 626.830 81.5916   1
  24  -1   0 617.386 80.4656   1
 -25  -1   0 851.543 94.1495   1
 -25   1   0 1045.08 99.5025   1
  25  -1   0 1041.43 102.666   1
  25   1   0 832.550 95.0141   1
 -26  -1   0 115.538 52.1154   1
 -26   1   0 69.0320 42.7793   1
  26   1   0 88.6040 49.1715   1
   0   2   0 170541. 5982.04   1
   0  -2   0 130206. 5980.71   1
  -1   2   0 306.134 25.2763   1
   1  -2   0 212.016 24.1207   1
  -2   2   0 1387.95 74.8802   1
   2  -2   0 1295.74 73.0613   1
   2   2   0 1388.69 73.7604   1
  -2  -2   0 1474.97 74.8921   1
   3  -2   0 73094.8 3057.14   1
  -3   2   0 74160.1 3056.19   1
  -3  -2   0 72783.2 3061.01   1
   4   2   0 57936.0 2500.29   1
  -4   2   0 65600.1 2498.79   1
   4  -2   0 64822.5 2499.25   1
  -4  -2   0 59184.9 2500.46   1
   5  -2   0 1325.63 81.9209   1
  -5   2   0 1430.86 81.9304   1
   6   2   0 5916.23 298.403   1
  -6  -2   0 7440.88 304.099   1
  -7  -2   0 10645.5 465.700   1
   7  -2   0 10055.7 461.945   1
   7   2   0 10307.0 466.865   1
  -7   2   0 11558.6 464.413   1
  -8  -2   0 11871.9 525.675   1
   8  -2   0 12773.8 526.410   1
   8   2   0 12284.4 527.301   1
  -8   2   0 11395.7 519.788   1
  -9  -2   0 25.6850 30.3205   1
   9  -2   0 60.0172 30.8034   1
   9   2   0 5.25956 28.9039   1
  -9   2   0 51.3429 27.2496   1
 -10  -2   0 84899.0 3397.73   1
  10  -2   0 83520.7 3395.59   1
  10   2   0 83191.0 3396.44   1
 -10   2   0 83321.1 3392.93   1
 -11  -2   0 367.385 52.5106   1
  11  -2   0 353.245 51.1656   1
  11   2   0 340.226 54.2549   1
 -11   2   0 477.502 55.3962   1
 -12  -2   0 35718.8 1510.88   1
  12   2   0 37065.9 1517.47   1
 -13  -2   0 15773.6 722.972   1
  13  -2   0 16001.2 724.251   1
  13   2   0 17700.5 733.443   1
 -13   2   0 17107.5 724.618   1
 -14  -2   0 20225.8 891.737   1
  14   2   0 20623.1 897.004   1
 -14   2   0 21201.0 891.206   1
 -15  -2   0 2984.12 174.410   1
  15  -2   0 2800.31 171.502   1
  15   2   0 2723.20 172.400   1
 -15   2   0 2638.26 167.483   1
  16  -2   0 1663.22 125.347   1
 -16   2   0 1691.88 123.556   1
  17  -2   0 354.129 59.9253   1
 -17  -2   0 268.973 54.7064   1
 -17   2   0 293.012 55.7834   1
  18  -2   0 137.627 49.0522   1
  18   2   0 138.646 48.3604   1
 -18   2   0 116.467 45.5602   1
 -19  -2   0 186.283 51.0749   1
  19  -2   0 91.0576 43.9326   1
  19   2   0 150.596 50.6528   1
 -19   2   0 71.6905 45.6402   1
  20   2   0 2036.44 146.613   1
 -20  -2   0 1900.34 142.765   1
 -21  -2   0 16.1882 42.1176   1
  21  -2   0 75.6381 43.1005   1
  21   2   0 42.6226 40.3796   1
 -21   2   0 40.5707 48.3945   1
 -22  -2   0 579.850 74.9477   1
 -22   2   0 450.885 67.5212   1
  22   2   0 525.692 76.9240   1
  22  -2   0 346.742 65.3866   1
  23   2   0 1751.06 137.326   1
  23  -2   0 1661.75 130.639   1
 -23  -2   0 1662.57 126.609   1
 -23   2   0 1643.80 129.220   1
  24  -2   0 778.719 89.6667   1
 -24   2   0 750.604 87.3388   1
  25   2   0 401.962 74.3608   1
  25  -2   0 404.302 67.9877   1
 -25  -2   0 359.204 69.9021   1
  26   2   0 104.057 45.3183   1
 -26  -2   0 142.097 48.9983   1
   0  -3   0 38.1766 22.6050   1
   0   3   0 6.34426 21.1262   1
   1  -3   0 63242.6 2557.99   1
  -1   3   0 65102.5 2557.32   1
   1   3   0 61766.8 2556.51   1
  -1  -3   0 64023.6 2558.74   1
  -2   3   0 523.549 41.3987   1
   2  -3   0 460.540 41.9215   1
   2   3   0 482.384 45.5132   1
  -2  -3   0 508.178 45.3416   1
  -3   3   0 10953.4 445.367   1
   3  -3   0 10014.0 448.006   1
   3   3   0 10534.7 447.180   1
  -3  -3   0 10426.8 446.674   1
  -4   3   0 19652.1 840.994   1
   4  -3   0 21186.9 843.588   1
  -5  -3   0 1470.52 94.7133   1
   5   3   0 1581.44 95.8736   1
   6   3   0 2267.91 131.460   1
  -6   3   0 2263.31 123.756   1
  -6  -3   0 2274.73 127.287   1
   6  -3   0 2265.53 123.609   1
  -7   3   0 94193.9 3774.55   1
  -7  -3   0 100938. 3780.85   1
   7  -3   0 94531.9 3773.58   1
   8   3   0 242.566 40.4865   1
  -8   3   0 290.531 41.3676   1
   8  -3   0 188.278 37.3489   1
  -8  -3   0 154.218 38.1040   1
  -9   3   0 2653.22 147.068   1
   9  -3   0 2603.06 148.169   1
   9   3   0 2556.59 151.812   1
  -9  -3   0 2554.24 150.988   1
 -10   3   0 4345.38 225.334   1
  10  -3   0 4277.66 226.195   1
  10   3   0 4702.38 233.194   1
 -10  -3   0 4509.39 230.635   1
 -11   3   0 541.907 58.9200   1
  11  -3   0 464.887 59.2098   1
 -12   3   0 3345.85 184.737   1
  12  -3   0 3479.75 188.973   1
  12   3   0 3163.35 185.225   1
 -12  -3   0 3044.45 183.381   1
 -13   3   0 26345.2 1108.79   1
  13  -3   0 26346.5 1112.78   1
  13   3   0 27394.4 1115.81   1
 -13  -3   0 24852.4 1109.86   1
 -14   3   0 8117.11 389.978   1
  14  -3   0 8344.81 395.027   1
  14   3   0 8069.06 395.281   1
 -14  -3   0 8296.69 393.210   1
 -15   3   0 3418.27 195.764   1
  15  -3   0 3233.65 194.709   1
  15   3   0 3591.29 203.017   1
 -15  -3   0 3214.00 194.048   1
 -16   3   0 1469.29 113.692   1
  16  -3   0 1352.02 112.086   1
  16   3   0 1537.54 119.365   1
 -16  -3   0 1290.00 109.381   1
 -17   3   0 1605.63 122.733   1
  17  -3   0 1631.43 127.876   1
  17   3   0 1757.49 130.473   1
 -17  -3   0 1705.29 126.735   1
 -18   3   0 630.439 78.5656   1
  18  -3   0 818.110 86.4845   1
  18   3   0 687.010 80.6698   1
 -18  -3   0 625.541 76.1089   1
 -19   3   0 304.927 58.9071   1
  19  -3   0 303.782 61.7602   1
  19   3   0 261.887 59.4585   1
 -19  -3   0 226.353 53.3564   1
  20   3   0 338.014 67.6711   1
 -20  -3   0 311.760 61.4009   1
 -21   3   0 160.908 49.3338   1
  21  -3   0 272.503 55.0765   1
  21   3   0 272.737 58.7405   1
 -21  -3   0 239.284 62.2101   1
 -22   3   0 80.4566 48.5721   1
  22   3   0 76.7167 46.2812   1
  22  -3   0 74.3692 43.6802   1
 -23   3   0 701.421 83.3887   1
  23  -3   0 745.067 84.4946   1
  23   3   0 726.161 85.9004   1
 -23  -3   0 612.742 82.0845   1
 -24   3   0 492.241 74.9452   1
  24  -3   0 550.674 77.3124   1
  24   3   0 504.612 76.3118   1
 -24  -3   0 588.924 76.3405   1
 -25   3   0 62.6464 44.0837   1
  25  -3   0 16.0588 38.6702   1
  25   3   0 42.5192 42.9498   1
 -25  -3   0 7.27059 42.8811   1
 -26  -3   0 165.722 56.1118   1
  26   3   0 49.5608 48.3694   1
   0  -4   0 24430.8 855.113   1
   0   4   0 17889.2 844.497   1
   1  -4   0 23.7209 26.0611   1
  -1  -4   0 14.9608 19.5054   1
  -1   4   0 16.8533 19.7519   1
   1   4   0-5.77808 17.0363   1
   2  -4   0 99213.5 4107.55   1
  -2   4   0 104945. 4106.54   1
   3   4   0 19610.3 844.030   1
  -3  -4   0 20876.3 843.869   1
  -4  -4   0 19797.3 790.873   1
   4   4   0 17951.6 787.733   1
   5   4   0 23056.7 939.740   1
   5  -4   0 21809.3 932.581   1
  -5  -4   0 22489.3 938.891   1
  -5   4   0 22650.3 933.747   1
   6   4   0 9.08881 21.5293   1
   6  -4   0 16.4172 24.7477   1
  -6  -4   0 36.7646 28.2880   1
  -6   4   0 48.4346 28.3941   1
   7   4   0 1547.55 108.874   1
  -7  -4   0 1819.38 111.196   1
  -7   4   0 1780.45 106.881   1
   7  -4   0 1750.81 106.808   1
   8  -4   0 74109.2 3178.12   1
  -8   4   0 79054.6 3179.09   1
  -8  -4   0 74912.3 3180.80   1
  -9   4   0 855.189 72.4912   1
   9  -4   0 779.367 71.6687   1
  -9  -4   0 785.273 73.5884   1
  10  -4   0 2375.51 146.542   1
 -10   4   0 2681.16 151.354   1
 -11  -4   0 2358.46 142.090   1
  11   4   0 1879.58 133.477   1
 -12  -4   0 7322.34 345.382   1
  12  -4   0 6846.66 337.372   1
  12   4   0 6639.40 348.274   1
 -12   4   0 7250.31 338.606   1
 -13  -4   0 16099.0 700.402   1
  13  -4   0 16044.1 697.093   1
  13   4   0 15774.8 699.545   1
 -13   4   0 15440.9 691.898   1
 -14  -4   0 1283.67 105.024   1
  14  -4   0 1154.66 105.364   1
  14   4   0 1287.78 103.431   1
  15  -4   0 11779.6 526.165   1
 -15   4   0 11063.5 521.615   1
 -16  -4   0 1592.70 119.597   1
  16   4   0 1245.21 111.809   1
 -17  -4   0 451.292 66.4775   1
  17  -4   0 407.556 62.1829   1
  17   4   0 596.966 75.3388   1
 -17   4   0 351.542 58.8104   1
  18  -4   0 3765.90 210.264   1
 -18   4   0 3832.03 210.855   1
  19  -4   0 671.766 81.2887   1
 -19   4   0 681.674 81.8792   1
 -20  -4   0 120.267 52.7070   1
  20  -4   0 276.259 58.4176   1
  20   4   0 162.300 50.2688   1
 -20   4   0 135.025 52.6862   1
 -21  -4   0 103.386 48.5415   1
  21  -4   0 90.3623 44.6329   1
  21   4   0 85.2243 48.6582   1
 -21   4   0 64.0767 45.2001   1
 -22  -4   0 153.299 48.0515   1
  22  -4   0 157.002 48.1051   1
  22   4   0 178.659 50.6159   1
 -22   4   0 201.417 56.1662   1
  23  -4   0 586.361 80.7739   1
  23   4   0 612.317 78.8452   1
 -23  -4   0 796.338 85.6827   1
 -23   4   0 806.110 87.7981   1
 -24  -4   0 127.019 50.4908   1
  24  -4   0 49.2473 48.5765   1
 -24   4   0 88.4595 50.6512   1
  24   4   0 158.383 55.4737   1
  26   4   0 92.5505 51.3240   1
 -26  -4   0 68.7670 48.0704   1
   0   5   0-3.50887 21.3682   1
   0  -5   0-14.3224 18.6206   1
  -1  -5   0 2020.10 114.377   1
   1   5   0 2208.49 116.002   1
  -1   5   0 1888.19 113.430   1
   1  -5   0 2175.22 116.159   1
  -2  -5   0 59868.2 2410.59   1
  -2   5   0 63963.9 2409.64   1
   2   5   0 61229.6 2411.23   1
  -3  -5   0 40368.8 1622.45   1
   3  -5   0 37098.1 1619.18   1
   3   5   0 43003.7 1625.24   1
  -3   5   0 38628.5 1620.44   1
  -4   5   0 105090. 4061.10   1
   4  -5   0 106160. 4063.98   1
   4   5   0 92680.4 4065.06   1
  -4  -5   0 98481.9 4065.74   1
   5   5   0 23878.2 1105.46   1
  -5  -5   0 27658.7 1109.81   1
  -5   5   0 27990.3 1105.97   1
   5  -5   0 27087.0 1106.64   1
  -6  -5   0 1361.63 98.7281   1
  -6   5   0 1324.02 93.3207   1
   6  -5   0 1484.87 97.7316   1
   7   5   0 55093.2 2342.30   1
  -7  -5   0 57385.5 2346.12   1
  -7   5   0 60898.5 2343.19   1
   7  -5   0 56489.5 2339.96   1
   8   5   0 4821.62 246.786   1
   8  -5   0 5021.74 243.651   1
  -8  -5   0 4517.05 243.943   1
  -8   5   0 5098.32 242.267   1
   9  -5   0 11.1114 28.4753   1
  -9   5   0 16.4173 26.3478   1
  10   5   0 1078.45 89.8563   1
 -10  -5   0 978.013 84.9844   1
 -10   5   0 996.819 87.8077   1
  10  -5   0 1100.16 88.7920   1
  11   5   0 3421.71 195.015   1
  11  -5   0 2931.71 185.338   1
 -11  -5   0 3484.66 193.660   1
 -11   5   0 3695.41 192.835   1
 -12  -5   0 1220.48 102.298   1
  12   5   0 1275.37 106.432   1
 -12   5   0 1205.64 98.0662   1
  12  -5   0 1242.56 99.2377   1
  13  -5   0 11075.1 518.752   1
  13   5   0 11789.0 528.833   1
 -13  -5   0 11437.9 524.321   1
  14   5   0 267.149 56.7048   1
 -14   5   0 267.078 53.0985   1
  14  -5   0 222.005 48.2580   1
 -14  -5   0 312.805 56.5261   1
 -15  -5   0 2466.73 155.867   1
  15  -5   0 2016.00 144.557   1
  15   5   0 2428.66 155.065   1
 -15   5   0 2099.23 146.301   1
 -16  -5   0 78.8492 47.0386   1
  16   5   0 23.7123 39.9513   1
 -17  -5   0 10420.4 496.008   1
  17  -5   0 10915.0 498.907   1
  17   5   0 10769.2 501.687   1
 -17   5   0 10434.5 496.021   1
 -18  -5   0 1443.66 121.457   1
  18  -5   0 1783.60 129.992   1
  18   5   0 1655.87 129.504   1
 -18   5   0 1779.29 130.288   1
 -19  -5   0 16.0912 37.4149   1
  19  -5   0 8.18671 40.6998   1
  19   5   0-41.9909 44.2837   1
 -19   5   0 8.03543 42.3709   1
 -20  -5   0 233.488 57.5333   1
  20  -5   0 190.941 54.1313   1
  20   5   0 234.328 61.9864   1
 -20   5   0 89.4857 51.6001   1
  21  -5   0 16.8029 43.0525   1
 -21   5   0-16.4210 44.4801   1
 -22  -5   0 275.482 62.1764   1
  22   5   0 306.546 65.8321   1
  23  -5   0 420.245 68.6713   1
 -23   5   0 360.760 66.6889   1
  24   5   0 377.234 66.9587   1
 -24  -5   0 281.623 64.5962   1
  25   5   0 113.368 54.7695   1
 -25  -5   0 62.0415 49.7347   1
   0   6   0 47590.9 1914.02   1
   0  -6   0 46166.9 1913.84   1
  -1  -6   0 11775.0 503.980   1
   1   6   0 11841.7 503.493   1
  -1   6   0 10571.7 497.988   1
   1  -6   0 12288.7 506.452   1
  -2  -6   0 33110.0 1406.96   1
   2   6   0 35490.5 1408.86   1
  -2   6   0 35751.6 1406.36   1
   2  -6   0 32438.3 1405.08   1
  -3  -6   0 560.922 59.0012   1
   3   6   0 779.958 63.5308   1
  -3   6   0 759.979 61.4289   1
   3  -6   0 572.693 56.7171   1
  -4  -6   0 3700.64 187.734   1
   4  -6   0 3430.18 182.856   1
   4   6   0 3649.36 188.384   1
  -4   6   0 3499.11 181.869   1
  -5  -6   0 4867.09 231.564   1
  -5   6   0 4386.42 223.126   1
   5  -6   0 5020.23 230.155   1
   6   6   0 8264.18 371.636   1
  -6  -6   0 7791.97 366.997   1
  -6   6   0 7992.67 364.091   1
   6  -6   0 7777.41 365.564   1
   7   6   0 2593.25 153.876   1
  -7  -6   0 2678.11 154.490   1
  -7   6   0 2602.37 148.968   1
   7  -6   0 2479.14 148.742   1
  -8   6   0 1453.40 101.821   1
   8  -6   0 1312.99 101.031   1
   9   6   0 6712.22 329.095   1
  -9  -6   0 6382.67 326.245   1
  -9   6   0 7073.36 326.106   1
   9  -6   0 6708.16 324.200   1
 -10  -6   0 2047.95 140.873   1
  10   6   0 2383.71 147.350   1
  11   6   0 174.096 44.5800   1
 -11  -6   0 132.193 45.3721   1
 -11   6   0 203.342 43.3557   1
  11  -6   0 116.953 38.3971   1
  12   6   0 13863.9 615.326   1
  12  -6   0 13594.0 608.581   1
 -12  -6   0 13422.3 610.994   1
  13  -6   0 1196.13 98.8084   1
 -13  -6   0 1115.62 100.325   1
  13   6   0 1023.29 98.1260   1
 -13   6   0 1084.59 94.0984   1
 -14   6   0 181.680 44.0739   1
  14  -6   0 234.775 52.2195   1
  15   6   0 261.853 56.6700   1
 -15  -6   0 180.751 51.2571   1
 -15   6   0 202.832 53.3402   1
  15  -6   0 348.639 57.0015   1
  16  -6   0 1839.24 129.723   1
 -16  -6   0 1568.68 125.435   1
  16   6   0 1523.74 125.793   1
 -16   6   0 1603.01 123.798   1
  17   6   0 389.869 64.3577   1
  17  -6   0 311.308 59.2642   1
 -17  -6   0 186.651 54.4528   1
 -17   6   0 206.222 56.3715   1
  18   6   0 142.588 46.1457   1
  18  -6   0 64.9875 50.5839   1
 -18  -6   0 32.3558 44.5113   1
 -18   6   0 64.8118 47.3372   1
 -19  -6   0 24.3032 46.1496   1
  20   6   0 161.008 48.0700   1
  20  -6   0 141.853 50.6384   1
 -20   6   0 149.226 51.8740   1
  21   6   0 108.432 54.1072   1
 -21   6   0 158.048 51.4263   1
 -21  -6   0 88.3400 51.1496   1
  21  -6   0 151.008 49.7206   1
  22  -6   0 1619.62 126.099   1
 -22   6   0 1347.25 118.181   1
 -22  -6   0 1500.58 119.623   1
  22   6   0 1347.36 118.747   1
 -23  -6   0 266.073 55.6892   1
  23  -6   0 333.955 64.0211   1
 -23   6   0 346.162 65.2765   1
  23   6   0 385.942 68.4195   1
  24   6   0 105.211 43.3561   1
 -24  -6   0 45.8897 40.9832   1
  25   6   0 39.8306 42.0180   1
 -25  -6   0 15.4328 38.9700   1
   0   7   0-9.54620 25.5159   1
   0  -7   0 4.88717 26.1257   1
  -1  -7   0 5691.06 264.229   1
   1   7   0 5672.14 262.120   1
  -1   7   0 5158.22 259.987   1
   1  -7   0 5196.62 263.404   1
  -2  -7   0 25387.5 1018.60   1
   2   7   0 25478.8 1018.63   1
  -2   7   0 23653.8 1012.04   1
   2  -7   0 22644.9 1011.24   1
  -3  -7   0 2153.90 132.739   1
   3   7   0 2236.90 133.212   1
  -3   7   0 2486.38 134.971   1
   3  -7   0 2147.78 133.020   1
  -4  -7   0 18502.3 811.806   1
   4   7   0 19544.3 816.028   1
  -4   7   0 18608.5 808.723   1
   4  -7   0 19634.8 812.701   1
  -5  -7   0 7222.30 364.238   1
   5  -7   0 8416.51 366.751   1
   5   7   0 7874.64 366.036   1
  -5   7   0 7849.62 361.437   1
  -6   7   0 85.8646 33.7281   1
   6  -7   0 167.774 40.5443   1
   6   7   0 95.2173 33.0482   1
  -6  -7   0 172.611 40.1552   1
  -7   7   0 877.234 76.8005   1
   7  -7   0 958.799 81.1833   1
   8   7   0 622.596 67.4422   1
  -8  -7   0 603.723 66.8218   1
  -8   7   0 505.392 59.1768   1
   8  -7   0 503.632 61.4823   1
  -9  -7   0 4158.68 222.730   1
   9   7   0 3910.65 218.035   1
  10   7   0 5730.51 285.760   1
 -10  -7   0 5411.09 280.838   1
 -10   7   0 5218.40 275.402   1
  10  -7   0 5687.29 281.821   1
  11   7   0 997.489 94.3320   1
 -11  -7   0 839.568 84.9802   1
  11  -7   0 825.160 81.5242   1
  12   7   0 592.867 72.8781   1
  12  -7   0 590.054 71.6718   1
 -12  -7   0 638.792 73.0922   1
 -12   7   0 570.338 70.7938   1
 -13   7   0 94.6241 42.1029   1
  13  -7   0 87.3180 40.6064   1
  14  -7   0 2604.72 161.849   1
 -14   7   0 2214.01 155.613   1
 -14  -7   0 2548.55 163.917   1
  14   7   0 2329.18 161.965   1
  15  -7   0 10992.3 519.027   1
 -15   7   0 10826.3 516.638   1
 -15  -7   0 11251.2 521.902   1
  15   7   0 11806.9 526.403   1
  16  -7   0 6179.33 311.924   1
 -16   7   0 5804.74 307.344   1
 -16  -7   0 6147.24 313.363   1
  16   7   0 5853.96 310.475   1
 -17   7   0 134.713 50.8417   1
  17  -7   0 56.7409 44.6492   1
  18  -7   0 313.042 61.7267   1
 -18   7   0 193.357 52.8758   1
 -18  -7   0 198.674 53.7947   1
  18   7   0 247.671 53.1608   1
  19  -7   0-16.6811 41.4662   1
 -19   7   0 8.15857 42.4201   1
 -19  -7   0-8.15979 39.2795   1
  19   7   0-25.3829 45.2316   1
 -20   7   0 123.318 51.6970   1
  20  -7   0 42.0231 41.2503   1
  21  -7   0 252.872 59.6824   1
 -21   7   0 197.945 55.6530   1
 -21  -7   0 144.772 47.9405   1
  21   7   0 143.095 49.0210   1
 -22   7   0 189.535 55.4690   1
  22  -7   0 412.499 68.0290   1
 -23  -7   0-7.80354 44.9885   1
  23   7   0 57.0896 47.5601   1
 -23   7   0 49.3309 46.8440   1
 -24  -7   0 189.683 54.7109   1
  24   7   0 195.231 54.5156   1
   0   8   0 5073.18 247.694   1
   0  -8   0 4747.88 245.166   1
  -1   8   0 10697.9 483.841   1
   1   8   0 10455.3 483.373   1
   1  -8   0 11109.3 487.183   1
  -1  -8   0 11251.9 489.013   1
  -2   8   0 16921.0 712.681   1
   2   8   0 17076.2 715.599   1
   2  -8   0 15871.5 712.495   1
  -2  -8   0 16176.9 713.326   1
  -3   8   0 3235.09 178.195   1
   3   8   0 3378.96 180.451   1
   3  -8   0 3110.25 178.075   1
  -3  -8   0 3203.82 179.820   1
  -4   8   0 7991.70 359.435   1
   4   8   0 8075.57 365.213   1
   4  -8   0 7886.04 361.691   1
  -4  -8   0 6845.42 356.057   1
  -5   8   0 157.677 41.4610   1
   5  -8   0 301.770 49.0261   1
   6  -8   0 3156.11 178.896   1
  -6  -8   0 2992.17 180.297   1
   6   8   0 3297.99 185.102   1
  -7  -8   0 4303.45 229.213   1
   7   8   0 4279.72 229.723   1
   8   8   0 6063.85 299.076   1
  -8  -8   0 6219.41 300.291   1
  -8   8   0 5838.19 289.418   1
   8  -8   0 5454.08 292.166   1
   9   8   0 12057.1 560.646   1
  -9  -8   0 13436.7 568.287   1
  -9   8   0 11521.4 555.473   1
   9  -8   0 12976.1 563.587   1
  10   8   0 103.368 41.3341   1
 -10  -8   0 188.030 48.2369   1
  10  -8   0 84.2980 40.3128   1
  11   8   0 7.68371 40.5161   1
 -11  -8   0 22.0946 36.0371   1
 -11   8   0 21.0780 38.5608   1
  11  -8   0-36.4244 37.3308   1
 -12   8   0 2665.69 163.712   1
  12  -8   0 2445.08 163.044   1
  13   8   0 1548.35 121.546   1
 -13  -8   0 1546.79 121.291   1
 -13   8   0 1597.42 120.771   1
  13  -8   0 1671.61 125.165   1
 -14  -8   0 5699.35 290.577   1
  14   8   0 5131.47 286.798   1
 -15  -8   0 810.017 85.8958   1
  15  -8   0 712.303 82.5357   1
 -15   8   0 728.191 84.1731   1
  15   8   0 745.725 86.6423   1
  16   8   0 83.7714 51.0262   1
  16  -8   0 40.9483 46.1078   1
 -16  -8   0 16.3295 45.4041   1
 -16   8   0 8.09879 42.7290   1
 -17   8   0 1958.86 148.972   1
  17  -8   0 2119.66 149.830   1
 -17  -8   0 2081.92 149.303   1
  17   8   0 2046.23 148.828   1
 -18  -8   0 1128.34 105.067   1
  18   8   0 895.618 99.5395   1
 -19   8   0 479.330 73.6154   1
  19  -8   0 500.728 73.8631   1
 -19  -8   0 540.112 78.4543   1
  19   8   0 604.929 77.5748   1
 -20  -8   0 471.481 71.8235   1
 -20   8   0 431.096 71.4635   1
  20  -8   0 528.776 75.8572   1
 -21   8   0-16.9175 48.1843   1
  21  -8   0 8.55349 45.1106   1
 -21  -8   0-56.0928 50.7900   1
  21   8   0-16.8219 46.7578   1
 -22   8   0-8.43790 46.3117   1
 -22  -8   0 7.88641 48.0200   1
  22  -8   0 42.5923 44.2915   1
  22   8   0 8.25058 33.2305   1
  24   8   0 15.7801 38.0092   1
 -24  -8   0 60.2087 44.3947   1
   3   9   0 15222.5 670.675   1
  -3  -9   0 15440.7 674.279   1
   4   9   0 2679.76 162.055   1
  -4  -9   0 2735.35 162.128   1
  -5   9   0 2506.15 148.846   1
   5   9   0 2380.90 149.209   1
  -5  -9   0 2361.85 147.502   1
   5  -9   0 2328.47 149.611   1
   6   9   0 15520.4 661.695   1
  -6  -9   0 15023.6 660.160   1
  -6   9   0 15712.0 657.949   1
   6  -9   0 13493.2 655.980   1
   7   9   0 11944.0 515.931   1
  -7  -9   0 12304.4 516.080   1
   8  -9   0 24968.2 1089.45   1
   8   9   0 24228.3 1090.79   1
  -8  -9   0 26681.8 1096.58   1
  -8   9   0 26761.5 1090.09   1
   9   9   0 3272.09 197.109   1
  -9  -9   0 3241.24 199.181   1
   9  -9   0 3671.22 200.622   1
  10   9   0 17353.5 769.618   1
 -10  -9   0 17268.7 767.330   1
 -10   9   0 17819.0 762.593   1
  10  -9   0 17264.4 765.454   1
  11   9   0 873.145 89.4525   1
 -11  -9   0 1019.44 93.1351   1
 -11   9   0 1078.91 91.4323   1
  11  -9   0 977.704 91.2215   1
  12   9   0 661.384 79.9474   1
 -12  -9   0 697.221 80.2881   1
 -12   9   0 637.096 76.5845   1
  12  -9   0 823.442 85.2884   1
 -13  -9   0 3128.02 189.024   1
  13   9   0 2909.20 184.499   1
  14   9   0-8.30181 40.6218   1
  14  -9   0-8.15943 42.4228   1
 -14  -9   0-8.08877 36.9377   1
 -14   9   0 15.6206 40.0234   1
 -15  -9   0 1383.90 116.066   1
 -15   9   0 1321.87 112.548   1
  15   9   0 1580.94 122.645   1
  16   9   0 128.394 50.2091   1
  16  -9   0 119.041 46.4011   1
 -16  -9   0 149.197 54.7963   1
 -16   9   0 162.759 51.8741   1
  17  -9   0 4499.54 251.015   1
 -17   9   0 4215.24 243.264   1
 -17  -9   0 4281.31 244.490   1
  17   9   0 4381.75 247.193   1
  18  -9   0 1440.02 120.076   1
 -18   9   0 1278.93 114.381   1
 -18  -9   0 1280.84 111.244   1
  18   9   0 1345.62 116.213   1
  19  -9   0 52.9161 45.2124   1
 -19   9   0 50.3810 45.5079   1
  19   9   0 8.33107 45.7416   1
 -19  -9   0 16.5567 46.0310   1
 -20   9   0 25.2499 45.0060   1
 -20  -9   0 65.6188 48.3681   1
  20   9   0-8.21969 45.6997   1
  21  -9   0 185.268 54.4308   1
 -21   9   0 117.645 50.2586   1
  21   9   0 49.9850 38.2679   1
  22   9   0-8.20075 43.2524   1
 -22  -9   0 54.6845 45.5500   1
  23   9   0 516.330 73.2210   1
 -23  -9   0 532.762 70.4108   1
   0  10   0 2424.43 148.353   1
   0 -10   0 2430.14 151.195   1
   1  10   0 27605.6 1220.59   1
  -1  10   0 30469.4 1228.27   1
  -1 -10   0 30987.6 1233.25   1
   1 -10   0 27989.8 1224.79   1
  -2  10   0 17945.8 745.748   1
   2  10   0 16222.3 741.904   1
  -2 -10   0 17834.0 747.671   1
   2 -10   0 16420.1 742.966   1
  -3  10   0 36228.3 1633.63   1
   3  10   0 39233.6 1641.87   1
  -3 -10   0 40023.3 1643.60   1
  -4  10   0 1782.40 117.901   1
   4  10   0 1409.50 110.117   1
  -4 -10   0 1537.61 113.296   1
   4 -10   0 1419.24 110.098   1
  -5  10   0 6496.84 319.166   1
  -5 -10   0 7447.48 330.068   1
   5 -10   0 7578.17 330.777   1
  -6  10   0 4157.04 230.859   1
   6  10   0 4508.10 239.327   1
  -6 -10   0 4491.56 238.822   1
   7  10   0 30017.8 1270.25   1
  -7 -10   0 30585.6 1272.51   1
  -7  10   0 29083.4 1262.39   1
   7 -10   0 30608.5 1269.96   1
   8  10   0 31516.7 1319.74   1
   8 -10   0 30515.7 1315.97   1
  -8  10   0 30231.2 1312.74   1
  -8 -10   0 32814.6 1322.76   1
   9 -10   0 7031.64 350.047   1
  10 -10   0 318.931 56.2047   1
 -10  10   0 283.797 51.2378   1
  10  10   0 272.475 55.4935   1
 -10 -10   0 267.779 56.9611   1
  11 -10   0-7.79211 37.5613   1
 -11  10   0 67.1186 39.9168   1
  11  10   0 96.6953 36.1647   1
 -11 -10   0 31.5673 37.4030   1
  12 -10   0 8293.06 412.955   1
 -12  10   0 8465.31 412.173   1
  12  10   0 8921.09 419.182   1
 -12 -10   0 8628.71 416.515   1
  13 -10   0 16.2918 36.5391   1
 -13  10   0-7.61844 36.0918   1
 -13 -10   0 23.9317 39.6913   1
 -14  10   0 4906.16 264.443   1
  14 -10   0 4799.89 264.920   1
  15 -10   0 226.028 54.6546   1
 -15  10   0 129.025 51.2422   1
 -15 -10   0 214.853 50.4294   1
  15  10   0 221.896 55.6965   1
  16  10   0 1261.46 111.869   1
  16 -10   0 1256.70 112.070   1
 -16 -10   0 1207.29 110.558   1
 -16  10   0 1209.73 110.118   1
  17 -10   0 319.606 61.8134   1
 -17  10   0 207.225 57.1276   1
 -17 -10   0 299.245 65.1292   1
  17  10   0 334.604 66.7338   1
 -18 -10   0 1382.12 120.108   1
  18  10   0 1518.07 123.697   1
 -18  10   0 1176.57 111.504   1
  18 -10   0 1411.26 119.746   1
 -19 -10   0 647.454 79.6719   1
  19  10   0 478.148 73.3103   1
 -19  10   0 586.172 79.5759   1
  19 -10   0 613.069 81.8451   1
 -20 -10   0-8.14188 33.5621   1
  20  10   0 24.4771 37.2590   1
 -20  10   0 8.36803 43.5078   1
  20 -10   0-8.75444 44.1972   1
  21  10   0 323.343 63.8316   1
 -21 -10   0 333.293 65.0021   1
 -21  10   0 383.170 71.5447   1
 -22 -10   0 382.783 66.8830   1
  22  10   0 358.062 65.6512   1
   0  11   0 40.3929 35.5306   1
   0 -11   0 35.1170 37.0650   1
   1  11   0 4694.25 248.585   1
  -1  11   0 4650.96 249.548   1
   1 -11   0 4815.12 251.592   1
  -1 -11   0 4754.28 252.388   1
  -2  11   0 27842.3 1097.23   1
  -2 -11   0 26695.0 1097.01   1
   2 -11   0 27537.4 1099.04   1
  -3  11   0 6502.51 329.691   1
   3  11   0 6598.83 329.666   1
  -3 -11   0 6545.60 330.224   1
   3 -11   0 6989.56 334.680   1
  -4  11   0 21659.6 906.118   1
   4  11   0 20946.4 904.928   1
  -4 -11   0 21356.4 905.327   1
   4 -11   0 19786.9 904.177   1
  -5  11   0 1171.92 98.8250   1
   5  11   0 1316.23 106.064   1
  -5 -11   0 1195.17 101.903   1
   5 -11   0 1061.58 97.1162   1
   6  11   0 10330.8 468.654   1
  -6 -11   0 10178.2 467.883   1
   6 -11   0 9319.58 461.901   1
  -7  11   0 14436.2 658.007   1
   7 -11   0 15237.0 666.588   1
   8  11   0 10261.8 464.740   1
  -8 -11   0 10192.2 464.076   1
  -8  11   0 9120.70 452.128   1
   8 -11   0 9533.65 460.477   1
   9  11   0 5265.14 292.119   1
  -9 -11   0 5836.53 296.672   1
  -9  11   0 5405.84 287.105   1
   9 -11   0 5818.02 294.571   1
 -10 -11   0 661.282 78.4274   1
  10  11   0 460.897 69.8411   1
  11 -11   0 9541.37 464.590   1
 -11 -11   0 9491.90 463.982   1
  11  11   0 10382.4 469.812   1
  12  11   0 133.937 52.4749   1
 -12  11   0 195.446 51.8747   1
  12 -11   0 252.984 55.5182   1
 -12 -11   0 105.847 49.0182   1
 -13  11   0 4262.86 240.392   1
  13 -11   0 4232.68 242.424   1
  14 -11   0-25.2847 47.4324   1
 -14  11   0 16.1687 48.7123   1
 -14 -11   0 8.20528 34.5892   1
  14  11   0 58.5696 39.6039   1
  15 -11   0 34.1139 43.0744   1
 -15  11   0 57.1059 44.2136   1
 -15 -11   0 8.32016 42.6546   1
  15  11   0 25.4542 47.1768   1
  16 -11   0 1439.05 120.523   1
 -16  11   0 1426.16 116.987   1
 -16 -11   0 1247.05 117.219   1
  16  11   0 1545.36 127.879   1
 -17  11   0 1746.83 135.550   1
  17 -11   0 1745.15 139.046   1
 -17 -11   0 1836.69 139.615   1
  17  11   0 1981.86 145.673   1
  18 -11   0 592.321 82.7043   1
 -18  11   0 770.068 87.3646   1
 -18 -11   0 665.351 84.2419   1
  18  11   0 598.020 80.5911   1
  19 -11   0 705.330 86.0889   1
 -19  11   0 655.495 83.7213   1
 -20  11   0 721.363 86.0352   1
  20  11   0 520.736 73.9027   1
 -20 -11   0 691.004 82.9946   1
 -21 -11   0 757.826 82.0889   1
  22  11   0 132.533 51.2686   1
 -22 -11   0 204.595 57.6925   1
   0 -12   0 4706.13 240.459   1
   0  12   0 3834.82 224.942   1
   1 -12   0 10822.4 500.389   1
  -1 -12   0 10372.9 499.846   1
  -1  12   0 11039.3 500.347   1
   1  12   0 11116.8 502.663   1
  -2 -12   0 24155.8 1042.73   1
   2 -12   0 24284.4 1043.84   1
  -2  12   0 24300.0 1040.71   1
   2  12   0 24573.6 1045.04   1
  -3  12   0 2972.48 180.604   1
   3  12   0 3164.02 186.503   1
  -3 -12   0 2848.79 180.776   1
  -4  12   0 16041.3 731.676   1
   4 -12   0 17398.3 741.898   1
   5  12   0 1866.02 137.516   1
  -5 -12   0 1757.54 133.211   1
   5 -12   0 1987.53 139.295   1
  -6  12   0 13944.3 631.285   1
  -6 -12   0 13925.4 631.983   1
   6  12   0 14303.3 634.306   1
   6 -12   0 13940.5 632.527   1
  -7 -12   0 2878.19 181.787   1
   7  12   0 2970.77 182.588   1
   8  12   0 8165.23 381.126   1
  -8 -12   0 7756.38 377.454   1
   8 -12   0 8049.02 381.497   1
   9  12   0 262.339 51.9656   1
  -9 -12   0 283.888 57.7192   1
  -9  12   0 266.839 54.9436   1
   9 -12   0 187.353 51.1071   1
  10  12   0 518.585 72.0024   1
 -10 -12   0 631.525 81.6383   1
 -10  12   0 501.843 74.9962   1
  10 -12   0 409.170 71.9762   1
  11  12   0 4953.36 275.201   1
 -11 -12   0 5337.41 282.248   1
 -11  12   0 5310.16 277.786   1
  11 -12   0 5141.97 278.830   1
 -12 -12   0 3005.22 178.346   1
 -12  12   0 2648.66 170.576   1
  12 -12   0 2639.72 172.327   1
 -13 -12   0 2838.48 183.274   1
 -13  12   0 2520.71 178.923   1
  13 -12   0 3051.08 190.126   1
 -14 -12   0 81.9889 46.8515   1
  14  12   0 110.685 46.2825   1
  15 -12   0 17.2200 42.8602   1
 -15  12   0 74.2473 50.2782   1
 -15 -12   0 66.7175 39.5300   1
  16  12   0 2936.26 185.055   1
 -16  12   0 2790.94 182.207   1
 -16 -12   0 2952.06 184.520   1
  16 -12   0 2714.60 184.217   1
  17  12   0 2186.05 159.294   1
  17 -12   0 2317.53 161.029   1
 -17  12   0 2487.17 162.162   1
 -17 -12   0 2238.63 158.140   1
  18 -12   0 1751.87 140.310   1
  18  12   0 1995.34 143.153   1
 -18  12   0 1827.77 139.959   1
  19  12   0 276.656 55.6343   1
 -19 -12   0 145.145 54.6885   1
 -19  12   0 216.713 59.7149   1
  20  12   0 64.3813 37.5298   1
 -20 -12   0 78.6243 41.5537   1
  21  12   0 773.851 90.4946   1
 -21 -12   0 826.495 90.8573   1
   0  13   0-7.48713 38.3671   1
   0 -13   0 7.94375 40.1039   1
   1  13   0 7024.48 338.407   1
  -1  13   0 7304.25 337.442   1
   1 -13   0 6118.02 330.484   1
  -1 -13   0 6078.33 330.622   1
  -2  13   0 11389.4 554.847   1
   2  13   0 12245.7 561.377   1
   2 -13   0 12201.7 559.976   1
  -2 -13   0 13109.9 566.139   1
   3  13   0 18891.8 814.867   1
   3 -13   0 18770.2 815.115   1
  -3 -13   0 17861.0 812.159   1
   4 -13   0 1327.69 109.671   1
   4  13   0 1187.90 107.781   1
  -4 -13   0 1242.82 107.660   1
  -4  13   0 1301.45 107.832   1
   5 -13   0 24536.9 1052.83   1
   5  13   0 22660.4 1044.41   1
  -5 -13   0 24589.6 1047.46   1
  -5  13   0 25807.2 1049.85   1
   6 -13   0 609.785 79.3631   1
  -6  13   0 595.814 73.4192   1
   6  13   0 436.491 69.7750   1
  -6 -13   0 561.948 73.8628   1
  -7  13   0 12429.2 553.399   1
   7  13   0 12122.9 552.794   1
  -7 -13   0 12352.2 554.729   1
   7 -13   0 10873.6 546.262   1
   8 -13   0 401.466 67.1974   1
  -8  13   0 439.332 67.7485   1
   8  13   0 355.191 65.3391   1
  -8 -13   0 436.983 69.8886   1
  -9  13   0 1617.32 124.998   1
   9  13   0 1494.87 124.794   1
  -9 -13   0 1562.94 125.519   1
   9 -13   0 1410.98 121.986   1
 -10  13   0 2425.46 171.990   1
  10  13   0 2899.30 182.714   1
 -10 -13   0 3127.72 188.918   1
  10 -13   0 2996.85 186.461   1
 -11  13   0 1919.74 149.083   1
  11  13   0 2488.35 160.962   1
  11 -13   0 2430.01 162.603   1
 -11 -13   0 2288.29 156.465   1
 -12 -13   0 1240.08 111.903   1
  12  13   0 1276.27 115.124   1
 -13  13   0 876.830 92.4419   1
  13  13   0 807.914 92.6957   1
 -13 -13   0 935.619 92.4089   1
  13 -13   0 897.018 92.9761   1
 -14  13   0 1195.27 110.621   1
  14  13   0 1244.68 111.285   1
 -14 -13   0 1267.89 109.219   1
  14 -13   0 1061.01 106.767   1
 -15  13   0 1195.02 108.979   1
  15  13   0 1220.08 111.175   1
 -15 -13   0 1249.32 109.107   1
  15 -13   0 1146.90 107.696   1
 -16  13   0 896.866 96.6508   1
  16  13   0 902.922 100.897   1
 -16 -13   0 1019.95 102.136   1
  16 -13   0 1191.71 106.821   1
  17 -13   0 919.304 103.948   1
 -17 -13   0 1164.67 109.667   1
 -17  13   0 1169.59 110.191   1
  17  13   0 1138.47 108.893   1
 -18 -13   0 161.056 55.2056   1
  18  13   0 166.266 58.3554   1
 -19 -13   0 409.168 70.0693   1
  19  13   0 258.265 59.5502   1
 -20 -13   0 76.9486 43.4239   1
  20  13   0 86.5836 42.7670   1
   0  14   0 8834.78 426.842   1
   1  14   0 2894.68 185.912   1
  -1  14   0 2700.72 178.327   1
  -1 -14   0 3221.58 191.730   1
   1 -14   0 3332.34 196.238   1
  -2  14   0 5557.95 286.854   1
   2  14   0 4996.25 280.233   1
   2 -14   0 4811.86 279.692   1
   3 -14   0 445.844 66.2835   1
   3  14   0 447.923 65.0644   1
  -3 -14   0 502.172 70.6394   1
  -3  14   0 565.315 71.9556   1
   4  14   0 2253.48 155.499   1
   4 -14   0 2102.83 152.902   1
  -4 -14   0 2391.70 157.151   1
  -4  14   0 2364.10 158.509   1
   5 -14   0 227.359 52.2956   1
   5  14   0 267.460 54.7755   1
  -5 -14   0 252.058 53.3300   1
  -5  14   0 184.223 53.0287   1
   6 -14   0 10298.3 479.061   1
   6  14   0 10639.8 479.052   1
  -6 -14   0 9769.83 473.393   1
  -6  14   0 9327.80 467.860   1
  -7  14   0 1046.02 98.7268   1
   7 -14   0 859.698 96.3723   1
  -8  14   0 9515.71 456.511   1
   8  14   0 9627.45 459.575   1
  -8 -14   0 9167.55 455.552   1
   8 -14   0 9926.73 462.727   1
  -9  14   0 608.257 79.7090   1
   9  14   0 752.505 87.0143   1
   9 -14   0 798.430 87.3893   1
  -9 -14   0 923.920 94.0208   1
 -10 -14   0 607.020 79.5615   1
  10  14   0 483.422 71.6279   1
 -11  14   0 666.288 83.4644   1
  11  14   0 721.252 86.1810   1
  11 -14   0 640.950 83.6631   1
 -11 -14   0 797.202 88.3126   1
 -12  14   0 131.842 48.4373   1
  12 -14   0 184.555 53.8704   1
 -13  14   0 543.711 77.7881   1
  13  14   0 522.001 73.9174   1
 -13 -14   0 612.787 76.4399   1
 -14  14   0 898.563 91.3729   1
  14  14   0 893.814 94.3060   1
  14 -14   0 825.259 92.7333   1
 -14 -14   0 801.910 85.5386   1
 -15 -14   0 463.520 73.9508   1
  15  14   0 489.270 72.8072   1
 -16  14   0 3566.89 223.469   1
 -16 -14   0 3973.98 227.897   1
  16  14   0 4401.87 234.662   1
  16 -14   0 3758.48 228.275   1
 -17 -14   0 920.725 92.7637   1
  17  14   0 905.944 91.4880   1
 -18 -14   0 378.257 61.6587   1
  18  14   0 423.718 67.1482   1
   0  15   0 33.3911 50.8278   1
   0 -15   0-16.6243 43.2175   1
   1  15   0 1694.83 132.338   1
  -1  15   0 1773.81 132.338   1
  -1 -15   0 1787.51 134.408   1
   1 -15   0 1703.62 131.932   1
   2  15   0 32.8595 50.5653   1
   2 -15   0 25.6036 39.0109   1
  -2  15   0 70.0148 45.8946   1
  -3  15   0 834.662 90.5057   1
   3 -15   0 809.209 91.6363   1
   4 -15   0 32.8668 44.7109   1
  -4  15   0 49.1764 50.0794   1
   4  15   0 202.369 55.1163   1
  -4 -15   0 115.289 47.0888   1
   5  15   0 6539.12 338.703   1
  -5  15   0 6757.05 335.553   1
   5 -15   0 6655.17 336.458   1
  -5 -15   0 5970.04 328.489   1
   6  15   0 50.2838 36.1372   1
  -6 -15   0 50.0736 38.1630   1
  -7 -15   0 4214.84 246.331   1
   7  15   0 4627.40 252.043   1
   8 -15   0 43.5148 46.5289   1
  -8  15   0 8.17251 43.6937   1
   8  15   0 8.46614 36.4568   1
  -8 -15   0 16.9198 41.4013   1
  -9  15   0 246.184 62.3447   1
   9  15   0 474.435 74.5638   1
   9 -15   0 440.888 69.4129   1
  -9 -15   0 268.689 62.0442   1
 -10  15   0 41.9720 41.1238   1
  10 -15   0 60.1713 44.7371   1
 -11  15   0 101.003 51.2683   1
  11  15   0 25.1234 39.6593   1
 -11 -15   0 33.8755 39.4092   1
  11 -15   0-8.60416 48.4391   1
 -12  15   0 174.646 56.8300   1
  12  15   0 218.959 57.0525   1
  12 -15   0 322.471 66.9174   1
 -12 -15   0 191.315 55.4122   1
 -13 -15   0 8.22929 45.7736   1
  13  15   0 84.5973 54.6614   1
 -14  15   0 466.877 73.6489   1
  14  15   0 536.891 77.3766   1
 -14 -15   0 411.997 71.6191   1
  14 -15   0 537.374 76.3696   1
 -15  15   0 986.924 100.676   1
 -15 -15   0 1233.19 105.975   1
  15  15   0 1070.07 103.904   1
  15 -15   0 954.874 100.332   1
 -17 -15   0 1055.28 99.3175   1
  17  15   0 1199.66 104.938   1
   0  16   0 220.266 56.0944   1
   0 -16   0 109.921 48.5963   1
   1  16   0 8.34739 41.4983   1
  -1  16   0 8.37218 38.9334   1
   1 -16   0-8.49038 39.4830   1
  -1 -16   0-8.42686 40.5631   1
   2  16   0 384.435 70.9349   1
  -2  16   0 340.878 60.3278   1
  -2 -16   0 386.578 67.7829   1
   2 -16   0 421.798 67.2537   1
   3  16   0 176.549 55.2513   1
  -3 -16   0 392.324 67.2200   1
   3 -16   0 308.577 59.7012   1
  -3  16   0 377.060 62.7485   1
   4  16   0 877.108 91.6785   1
   4 -16   0 781.645 89.1123   1
  -4  16   0 725.456 86.4746   1
   5 -16   0-16.7038 38.1442   1
  -5  16   0 33.4121 41.5309   1
   5  16   0 25.5069 42.9282   1
  -5 -16   0 25.2286 48.4670   1
   6 -16   0 1462.15 123.124   1
   6  16   0 1654.21 130.278   1
  -6 -16   0 1606.86 126.967   1
  -6  16   0 1203.36 115.237   1
   7 -16   0-42.4085 45.3413   1
  -7  16   0 41.7984 52.4667   1
   7  16   0-25.5796 49.1379   1
  -7 -16   0 50.6070 50.2744   1
  -8  16   0 3211.29 201.102   1
   8  16   0 3184.97 201.556   1
  -8 -16   0 3583.93 206.979   1
   8 -16   0 3210.32 201.522   1
  -9  16   0 421.422 72.0177   1
   9  16   0 692.694 84.0889   1
  -9 -16   0 743.639 87.7585   1
   9 -16   0 623.303 80.9379   1
 -10  16   0 1063.29 107.219   1
  10  16   0 1386.20 117.621   1
 -10 -16   0 1261.85 117.113   1
  10 -16   0 1345.54 115.832   1
 -11  16   0 16.5895 40.5916   1
  11  16   0 24.9114 46.7315   1
 -11 -16   0-25.1915 43.6628   1
  11 -16   0 44.5626 43.6140   1
 -12  16   0-16.9007 49.2612   1
  12  16   0 24.9670 42.6470   1
 -12 -16   0-16.4403 42.7383   1
  12 -16   0 8.64874 42.9964   1
 -13  16   0 795.653 92.8075   1
  13  16   0 841.337 92.6858   1
 -13 -16   0 777.931 88.2170   1
  13 -16   0 903.655 96.5672   1
 -14 -16   0 737.386 83.5182   1
 -14  16   0 540.290 79.7744   1
  14  16   0 635.598 82.2090   1
 -15 -16   0 715.733 78.7419   1
  15  16   0 724.406 83.2411   1
 -16 -16   0 698.948 81.8341   1
  16  16   0 568.136 77.0134   1
   0  17   0 50.8602 52.7093   1
   0 -17   0 42.5350 49.6264   1
   1  17   0 1619.92 127.701   1
  -1  17   0 1629.20 129.596   1
  -1 -17   0 1546.56 126.513   1
   1 -17   0 1424.77 123.758   1
  -2  17   0 126.065 47.2973   1
   2  17   0 209.225 55.0470   1
  -2 -17   0 252.039 59.5296   1
   2 -17   0 180.821 49.0172   1
  -3  17   0-49.1825 49.9109   1
   3 -17   0 43.4708 50.1045   1
   4  17   0 2106.99 152.699   1
  -4  17   0 2162.63 150.205   1
   4 -17   0 2128.84 152.793   1
  -4 -17   0 2107.63 150.172   1
   5 -17   0 110.367 45.1296   1
  -5 -17   0 243.367 60.1873   1
  -5  17   0 90.7990 47.9113   1
  -6  17   0 142.482 55.4037   1
   6  17   0 117.620 45.8576   1
  -6 -17   0 168.395 53.1391   1
   7  17   0 474.462 72.0952   1
  -7 -17   0 495.804 73.0585   1
  -8  17   0 914.705 96.8682   1
   8  17   0 779.481 86.5630   1
  -8 -17   0 792.965 88.1313   1
   8 -17   0 805.982 93.1153   1
  -9  17   0 900.845 95.7331   1
   9  17   0 824.426 93.0468   1
  -9 -17   0 1003.75 97.0285   1
   9 -17   0 688.689 85.5199   1
 -10  17   0 624.280 85.0011   1
  10  17   0 755.241 85.7141   1
 -10 -17   0 696.099 84.2335   1
  10 -17   0 639.798 86.9651   1
 -11 -17   0 675.394 82.3799   1
  11  17   0 793.017 88.2258   1
  11 -17   0 543.182 89.2893   1
 -12 -17   0 80.4893 49.5477   1
  12  17   0 8.21929 46.8468   1
 -13 -17   0 782.228 87.5861   1
  13  17   0 424.761 76.4185   1
 -14 -17   0 15.2802 45.0481   1
  14  17   0 24.4420 44.7219   1
   0  18   0 1026.40 101.136   1
   0 -18   0 1178.52 105.788   1
   1  18   0 1301.31 115.441   1
  -1  18   0 1102.37 113.116   1
   1 -18   0 1369.86 118.953   1
  -1 -18   0 1376.99 117.447   1
  -2  18   0 283.250 63.7695   1
   2  18   0 345.093 64.7251   1
  -2 -18   0 275.797 62.1501   1
   2 -18   0 281.346 58.7584   1
  -3  18   0 142.899 49.7436   1
   3  18   0 59.5314 48.0519   1
   3 -18   0 129.142 50.3749   1
  -3 -18   0 99.4204 47.3848   1
   4  18   0 8.46293 49.9042   1
  -4  18   0 49.1633 44.4037   1
  -4 -18   0 33.4834 45.3621   1
   4 -18   0 17.3760 42.5256   1
   5  18   0 66.9236 52.7553   1
   5 -18   0 87.6779 47.7787   1
  -5 -18   0 191.605 56.4716   1
  -5  18   0 175.897 57.3164   1
   6 -18   0 314.220 59.9305   1
  -6  18   0 155.934 51.2980   1
   7 -18   0-16.8211 49.5833   1
   7  18   0 16.6836 43.9860   1
  -7 -18   0-8.32342 42.6526   1
  -7  18   0 8.29677 47.2539   1
   8 -18   0-8.39839 37.6367   1
  -8  18   0-8.36672 39.5987   1
  -8 -18   0-8.36718 44.7303   1
   8  18   0-16.8850 48.0856   1
   9  18   0 101.339 52.6345   1
 -10  18   0 896.721 98.0327   1
  10 -18   0 949.853 99.2808   1
 -11 -18   0 1990.04 140.644   1
  11  18   0 1771.69 136.541   1
 -12 -18   0 101.778 51.8303   1
  12  18   0 199.870 56.9569   1
   0  19   0-24.7174 51.7095   1
   0 -19   0 25.0121 50.2322   1
   1  19   0 149.629 54.0203   1
  -1 -19   0 173.716 56.6328   1
   1 -19   0 125.894 55.0315   1
   2  19   0 277.945 63.4536   1
  -2 -19   0 337.224 62.8527   1
   2 -19   0 261.269 59.9375   1
  -3  19   0 169.994 55.6762   1
  -3 -19   0 123.647 49.4474   1
   3 -19   0 126.643 52.2362   1
   4  19   0 82.7757 49.1630   1
  -4  19   0 141.372 58.7704   1
  -4 -19   0 156.077 50.8856   1
   4 -19   0 229.963 59.7103   1
   5  19   0 57.4221 51.1807   1
  -5  19   0 155.008 57.5397   1
  -5 -19   0 156.157 53.7610   1
   5 -19   0 85.7052 53.4549   1
   6  19   0 8.25510 45.8836   1
  -6  19   0-15.5688 43.2674   1
  -6 -19   0-8.16607 41.8464   1
   6 -19   0 8.79635 40.9060   1
  -7  19   0 48.1665 49.9095   1
   7 -19   0 25.3070 46.3221   1
  -8  19   0 185.539 55.9518   1
  -8 -19   0 237.917 56.8835   1
   8  19   0 224.073 57.0646   1
   8 -19   0 149.687 56.2369   1
  -9 -19   0 338.218 67.5354   1
   9  19   0 523.877 73.9686   1
   2  20   0 513.745 83.6983   1
  -2 -20   0 696.772 82.3482   1
   3  20   0 260.555 63.1554   1
  -3 -20   0 233.509 58.7545   1
   4  20   0 467.246 70.3152   1
  -4 -20   0 513.773 72.1867   1
   5 -20   0 795.695 91.3965   1
  -5 -20   0 871.484 92.0847   1
   5  20   0 943.533 93.2339   1
  -5  20   0 711.618 91.4960   1
  -6 -20   0 103.500 53.3589   1
   6  20   0 87.7875 52.5591   1
  -6  20   0 24.0529 47.3487   1
  26   0  -1 8.23688 40.3043   1
 -26   0   1-15.9850 41.5552   1
  24   0  -1 50.5561 43.1864   1
 -24   0   1-8.03010 42.9347   1
  23   0  -1 25.4364 40.8453   1
 -23   0   1 55.7894 43.2071   1
  22   0  -1 8.54178 45.6774   1
 -22   0   1 47.8764 42.6722   1
  21   0  -1 17.3682 45.1511   1
 -21   0   1-23.1494 38.3624   1
  20   0  -1-17.3899 42.5457   1
 -20   0   1 22.3328 39.7952   1
  19   0  -1 94.3398 44.6383   1
 -19   0   1 21.6827 37.6346   1
  18   0  -1 24.3614 42.8326   1
 -18   0   1 29.0027 38.2478   1
  17   0  -1-15.5521 39.8523   1
 -17   0   1-14.6521 40.7241   1
  16   0  -1 7.54271 33.8015   1
  15   0  -1-7.16390 32.1055   1
 -15   0   1-14.0108 30.1640   1
  14   0  -1 13.7656 32.5770   1
 -14   0   1-39.3677 36.9247   1
  13   0  -1 6.42686 36.1669   1
 -13   0   1-18.2327 31.6001   1
  12   0  -1-12.0765 29.0657   1
 -12   0   1 5.63104 27.1055   1
  11   0  -1-5.64945 29.3762   1
 -11   0   1-15.7414 27.6717   1
  10   0  -1 5.08898 28.2862   1
 -10   0   1 4.85075 23.7361   1
   9   0  -1-4.56141 24.7140   1
  -9   0   1 21.8212 24.5613   1
   8   0  -1-4.05797 26.9247   1
  -8   0   1 3.90187 24.2472   1
   6   0  -1-6.07631 19.0680   1
  -6   0   1 11.5664 20.1705   1
   5   0  -1 17.2935 21.1617   1
  -5   0   1-9.42639 16.0423   1
   4   0  -1 27.7808 20.6299   1
  -4   0   1 110.619 22.4319   1
   3   0  -1 6.53349 17.1873   1
  -3   0   1-1.28017 13.2165   1
   1   0   1 16.1917 13.8248   1
  -1   0  -1 13.1129 13.1013   1
   2   0   1 29.4084 19.4279   1
  -2   0  -1 43.7637 17.4929   1
   3   0   1 15.3618 25.5880   1
  -3   0  -1 2.10168 22.0118   1
   4   0   1-11.0035 21.4905   1
  -4   0  -1 28.9755 19.3715   1
   6   0   1-19.2029 28.6398   1
  -6   0  -1 7.34940 22.3744   1
   7   0   1 118.726 34.2001   1
  -7   0  -1 4.14626 27.5979   1
   8   0   1 4.94458 26.4330   1
  -8   0  -1-13.7800 26.4716   1
   9   0   1-16.1103 29.8482   1
  -9   0  -1 14.9788 29.4351   1
  10   0   1 34.6160 34.7962   1
 -10   0  -1 43.5904 31.0741   1
  12   0   1 13.2747 31.9607   1
 -12   0  -1 32.1151 36.1541   1
  13   0   1-6.98431 35.7904   1
 -13   0  -1 6.79918 35.3504   1
  14   0   1 22.0807 36.5910   1
 -14   0  -1-21.1284 30.3222   1
  15   0   1-7.60565 39.5434   1
 -15   0  -1 7.16360 36.7092   1
  16   0   1-15.9148 36.3432   1
  17   0   1 17.1485 39.8842   1
 -17   0  -1 27.9930 34.2560   1
  18   0   1-17.1204 42.5617   1
  19   0   1-8.64824 45.6019   1
 -19   0  -1 7.53683 36.8786   1
  20   0   1 59.6117 49.6438   1
 -20   0  -1-54.8669 46.2088   1
  21   0   1-25.3319 40.6460   1
 -21   0  -1 31.8740 42.5979   1
  22   0   1 8.39119 41.0590   1
 -22   0  -1-7.92849 38.7950   1
  23   0   1 8.36521 46.4966   1
 -23   0  -1 7.98905 41.5381   1
  24   0   1 8.30990 45.0186   1
 -24   0  -1-7.96040 44.7951   1
  25   0   1-8.07913 45.4659   1
 -25   0  -1-15.6941 46.7750   1
  26   0   1-39.4040 45.9617   1
 -26   0  -1-30.1994 47.4037   1
  26   1  -1 16.3383 39.3396   1
 -26   1   1 31.3399 46.2045   1
 -26  -1   1 38.9430 40.5112   1
  25   1  -1 8.32811 47.4671   1
 -25  -1   1 78.3122 50.6069   1
  24  -1  -1 228.125 54.9543   1
  24   1  -1 222.587 60.0615   1
 -24   1   1 262.555 60.2774   1
 -24  -1   1 275.880 65.3649   1
  23  -1  -1 25.6777 44.5212   1
 -23   1   1 40.9977 48.3576   1
  22   1  -1 540.689 78.3362   1
  22  -1  -1 552.148 76.3779   1
 -22  -1   1 439.434 69.3212   1
 -22   1   1 414.111 70.3912   1
  21   1  -1 26.1073 47.1516   1
  21  -1  -1 41.8132 45.3111   1
 -21  -1   1-7.53605 39.7451   1
 -21   1   1 23.8871 42.5717   1
  20   1  -1 780.081 89.0517   1
  20  -1  -1 919.771 92.5304   1
 -20   1   1 794.356 87.4571   1
 -20  -1   1 885.211 90.7188   1
  19  -1  -1 2231.39 145.863   1
  19   1  -1 1766.26 135.763   1
 -19  -1   1 1769.49 135.516   1
 -19   1   1 1754.79 134.157   1
  18  -1  -1 1608.68 126.562   1
  18   1  -1 1542.51 124.527   1
 -18   1   1 1550.66 119.906   1
 -18  -1   1 1861.99 131.179   1
  17  -1  -1 1345.48 112.783   1
 -17   1   1 1206.85 103.542   1
  16   1  -1 1330.35 107.274   1
  16  -1  -1 1210.01 107.109   1
 -16  -1   1 949.557 91.4403   1
 -16   1   1 1126.72 94.8403   1
  15   1  -1 3197.63 203.830   1
 -15  -1   1 3452.96 202.045   1
  14   1  -1 130.522 38.4074   1
 -14   1   1 92.1869 36.4686   1
 -14  -1   1 91.6880 34.3024   1
  13   1  -1 13576.8 583.153   1
  13  -1  -1 13581.2 581.961   1
 -13  -1   1 13541.0 577.852   1
  12   1  -1 2256.99 141.460   1
  12  -1  -1 2131.02 140.248   1
 -12  -1   1 2468.78 143.918   1
 -12   1   1 2339.80 140.791   1
  11  -1  -1 33.4503 32.1845   1
  11   1  -1 17.1473 32.2202   1
 -11   1   1 10.6020 27.2311   1
  10   1  -1 884.272 73.3585   1
  10  -1  -1 760.350 69.2427   1
 -10  -1   1 831.315 70.2902   1
 -10   1   1 843.899 70.1178   1
   9   1  -1 4892.89 233.737   1
   9  -1  -1 4932.18 233.297   1
  -9  -1   1 4927.15 232.947   1
  -9   1   1 4305.53 227.436   1
   8   1  -1 19882.5 892.125   1
  -8  -1   1 21423.7 893.104   1
  -8   1   1 20375.5 889.829   1
   7   1  -1 10441.3 463.429   1
  -7  -1   1 10990.3 464.227   1
   6   1  -1 98656.0 3932.89   1
  -6  -1   1 101294. 3930.83   1
  -6   1   1 98536.7 3927.87   1
   6  -1  -1 91861.0 3932.29   1
  -5   1   1 78947.2 3099.64   1
   5   1  -1 75006.5 3103.27   1
   5  -1  -1 75325.5 3099.35   1
  -5  -1   1 79013.9 3103.63   1
  -4   1   1 25489.5 1105.98   1
   4   1  -1 28353.5 1113.57   1
  -4  -1   1 26361.5 1110.38   1
  -3   1   1 147066. 5966.45   1
  -3  -1   1 145454. 5971.71   1
   3   1  -1 149628. 5970.09   1
   3  -1  -1 154171. 5968.29   1
   2   1  -1 5935.45 234.041   1
   2  -1  -1 5446.98 229.939   1
   1   1  -1 28819.1 1173.41   1
  -1  -1   1 29533.3 1173.78   1
   0  -1   1 2031.38 90.2100   1
   0   1   1 2182.52 88.5910   1
   0  -1  -1 2255.54 88.8070   1
  -1  -1  -1 523.722 33.2249   1
   1   1   1 416.238 31.0554   1
  -1   1  -1 502.586 33.3942   1
   1  -1   1 496.591 32.4991   1
  -2  -1  -1 1446.76 71.5303   1
   2  -1   1 1303.47 70.1534   1
   2   1   1 1414.96 72.5554   1
   3   1   1 234507. 9664.25   1
   3  -1   1 244518. 9663.98   1
  -3  -1  -1 240616. 9664.16   1
  -3   1  -1 246256. 9663.14   1
   4   1   1 57310.2 2238.90   1
   4  -1   1 60466.9 2241.48   1
  -4  -1  -1 52395.2 2236.30   1
  -4   1  -1 52406.6 2235.44   1
   6   1   1 46951.7 1864.90   1
   6  -1   1 47051.9 1866.63   1
  -6  -1  -1 45923.7 1865.18   1
  -6   1  -1 43460.8 1859.97   1
   7   1   1 6733.02 294.740   1
   7  -1   1 6268.39 293.147   1
  -7  -1  -1 6979.50 294.928   1
   8   1   1 7775.87 333.015   1
   8  -1   1 6727.09 326.909   1
  -8  -1  -1 7241.60 328.038   1
  -8   1  -1 6641.09 323.552   1
   9   1   1 18521.3 776.278   1
  -9   1  -1 17621.3 769.633   1
  10   1   1 2117.40 134.525   1
  10  -1   1 2248.68 137.587   1
 -10  -1  -1 2293.82 136.382   1
 -10   1  -1 2155.95 132.572   1
  12   1   1 4871.43 246.428   1
  12  -1   1 4668.00 243.601   1
 -12  -1  -1 4673.17 239.290   1
 -12   1  -1 4112.08 230.883   1
  13  -1   1 808.115 80.1672   1
 -13  -1  -1 776.323 75.4642   1
  14   1   1 710.667 77.3584   1
  14  -1   1 788.500 80.3077   1
 -14  -1  -1 531.992 67.9897   1
 -14   1  -1 648.730 70.7167   1
  15   1   1 2616.79 162.189   1
  15  -1   1 2627.56 166.458   1
 -15  -1  -1 2502.37 154.607   1
  16   1   1 78.7051 39.7916   1
 -16  -1  -1 30.8715 34.6510   1
  17   1   1 381.962 60.4744   1
 -17  -1  -1 360.851 61.2909   1
  17  -1   1 435.135 69.3047   1
  18   1   1 41.4325 44.3284   1
  18  -1   1-8.18620 38.1049   1
 -18  -1  -1 47.2073 39.7558   1
 -18   1  -1 84.0616 44.5798   1
  19  -1   1 24.8328 34.9102   1
 -19   1  -1 39.1038 40.6811   1
  20   1   1 44.9583 52.5523   1
  20  -1   1 41.8162 43.6455   1
 -20  -1  -1 117.479 45.3264   1
 -20   1  -1 159.380 50.6427   1
  21   1   1 432.420 70.2364   1
  21  -1   1 380.505 69.8577   1
 -21  -1  -1 370.244 62.4614   1
 -21   1  -1 373.000 67.5130   1
  22   1   1 138.895 53.3248   1
 -22  -1  -1 208.288 56.7560   1
  23  -1   1 324.403 64.5853   1
  23   1   1 412.212 70.8914   1
 -23   1  -1 478.466 74.5172   1
 -23  -1  -1 432.201 69.6336   1
  24  -1   1 173.226 54.3880   1
  24   1   1 106.929 51.7687   1
 -24  -1  -1 69.5821 47.2340   1
 -24   1  -1 55.3130 42.4194   1
  25  -1   1-8.09723 40.8918   1
 -25   1  -1 61.6047 43.3454   1
  26  -1   1-7.73996 44.0827   1
  26   1   1-15.8425 46.6988   1
 -26  -1  -1 22.7681 48.0963   1
 -26   1  -1 7.54131 47.7918   1
  26   2  -1-8.21363 36.8123   1
 -26  -2   1-23.0217 38.1557   1
  25   2  -1-8.64566 48.6537   1
 -25  -2   1-15.0786 43.9530   1
  24  -2  -1 1654.16 128.562   1
  24   2  -1 1574.66 129.365   1
 -24   2   1 1623.05 125.230   1
 -24  -2   1 1361.07 116.397   1
  23   2  -1-8.74700 46.1230   1
  23  -2  -1-17.0352 39.6099   1
 -23  -2   1 46.3236 48.9282   1
 -23   2   1-32.3432 41.4353   1
  22   2  -1-8.53652 37.5111   1
  22  -2  -1 33.8854 43.4109   1
 -22  -2   1-24.1422 39.3771   1
 -22   2   1-8.10967 46.7352   1
  21   2  -1-17.0493 43.0414   1
  21  -2  -1 42.0110 48.4250   1
 -21  -2   1 8.22901 41.5490   1
 -21   2   1 40.7072 45.2563   1
  20  -2  -1 755.808 91.5704   1
  20   2  -1 930.215 95.1511   1
 -20   2   1 1108.24 101.104   1
 -20  -2   1 969.984 99.0356   1
  19   2  -1 49.5688 41.7116   1
  19  -2  -1-8.17138 41.8772   1
 -19  -2   1 15.6287 38.2405   1
 -19   2   1-7.83651 41.3255   1
  18   2  -1 342.996 63.7367   1
  18  -2  -1 405.712 67.1236   1
 -18  -2   1 543.212 70.4427   1
 -18   2   1 447.722 66.2865   1
  17   2  -1 1508.07 122.831   1
 -17   2   1 1322.95 111.391   1
  16  -2  -1 36.9807 37.9013   1
 -16  -2   1-7.22362 37.0173   1
 -16   2   1-6.98447 31.2991   1
  15   2  -1 1966.18 140.360   1
  15  -2  -1 2290.65 145.766   1
 -15  -2   1 2121.20 142.662   1
 -15   2   1 2211.95 142.360   1
  14   2  -1 47498.2 1803.54   1
  14  -2  -1 44151.0 1795.84   1
 -14  -2   1 40974.0 1790.07   1
 -14   2   1 41475.1 1787.79   1
  13   2  -1 4799.76 258.633   1
 -13  -2   1 5216.73 259.468   1
 -13   2   1 5041.12 254.965   1
  12  -2  -1 78.1111 32.6492   1
 -12   2   1 50.4945 30.4997   1
  11   2  -1 5101.71 251.538   1
  11  -2  -1 5023.46 248.829   1
 -11  -2   1 5391.52 254.037   1
 -11   2   1 4451.41 241.650   1
  10   2  -1 16690.6 733.873   1
  10  -2  -1 16742.0 731.677   1
 -10  -2   1 17706.2 734.785   1
 -10   2   1 17293.1 730.720   1
   9   2  -1 16666.3 689.837   1
  -9   2   1 16267.9 682.768   1
   9  -2  -1 15469.0 685.698   1
  -9  -2   1 15736.8 685.890   1
   8   2  -1 187.181 35.3595   1
  -8   2   1 135.333 32.8972   1
  -8  -2   1 136.627 33.2886   1
   8  -2  -1 204.592 36.1973   1
   7   2  -1 34293.0 1383.51   1
  -7   2   1 31863.9 1375.35   1
  -7  -2   1 33124.2 1382.15   1
   7  -2  -1 35705.9 1381.10   1
  -6   2   1 15107.0 627.369   1
   6  -2  -1 14829.3 627.997   1
   5   2  -1 4534.08 211.505   1
  -5   2   1 4974.58 206.928   1
  -5  -2   1 5014.60 211.677   1
  -4  -2   1 335112. 11819.4   1
  -4   2   1 342355. 11811.7   1
   4  -2  -1 348453. 11812.7   1
  -3  -2   1 87678.9 3661.71   1
   3   2  -1 88866.2 3661.49   1
  -3   2   1 95285.2 3657.70   1
   3  -2  -1 91893.1 3657.32   1
  -2  -2   1 78582.0 3156.22   1
   2  -2  -1 73942.7 3152.21   1
  -2   2   1 83193.2 3152.13   1
   2   2  -1 78753.2 3157.58   1
  -1  -2   1 5644.55 230.506   1
   1  -2  -1 5764.28 226.583   1
   1   2  -1 5408.58 229.591   1
   0  -2   1 51828.3 2046.66   1
   0   2  -1 53217.8 2046.11   1
   0   2   1 51960.0 2043.51   1
   0  -2  -1 46902.3 2043.56   1
   1  -2   1 3997.34 158.590   1
   1   2   1 3801.06 156.211   1
   2  -2   1 37518.0 1549.58   1
  -2   2  -1 38576.8 1549.23   1
   2   2   1 39436.6 1550.34   1
  -2  -2  -1 37607.4 1551.28   1
  -3  -2  -1 15594.1 664.244   1
   3   2   1 16753.6 666.564   1
  -3   2  -1 16021.0 663.548   1
   3  -2   1 15738.3 664.087   1
  -4  -2  -1 91384.0 3438.42   1
   4   2   1 85474.9 3437.78   1
  -4   2  -1 82389.3 3434.93   1
   4  -2   1 82567.9 3436.56   1
  -5  -2  -1 6812.38 306.502   1
   5   2   1 6845.89 308.408   1
   6   2   1 43597.7 1669.86   1
   6  -2   1 40722.8 1668.40   1
  -6  -2  -1 42825.6 1670.14   1
   7   2   1 38696.7 1543.29   1
   7  -2   1 38553.1 1542.04   1
  -7  -2  -1 37451.8 1541.51   1
  -7   2  -1 35648.0 1536.90   1
   8   2   1 15.2796 28.3459   1
   8  -2   1 39.1595 30.1474   1
  -8  -2  -1 20.0952 31.8703   1
  -8   2  -1 65.2544 28.4165   1
   9   2   1 20950.1 934.942   1
   9  -2   1 23330.7 939.619   1
  -9  -2  -1 22565.5 938.536   1
  -9   2  -1 21923.2 934.296   1
  10   2   1 39462.3 1612.44   1
  10  -2   1 39895.7 1612.59   1
 -10  -2  -1 38256.8 1609.83   1
 -10   2  -1 38163.3 1606.99   1
  11   2   1 1275.37 103.238   1
 -11  -2  -1 1523.31 106.772   1
  12   2   1 136.045 41.9433   1
  12  -2   1 59.2122 33.8349   1
 -12  -2  -1 58.2669 31.2940   1
 -12   2  -1 55.6352 32.2666   1
  13   2   1 6986.86 347.217   1
  13  -2   1 7530.21 349.689   1
 -13  -2  -1 6781.40 342.919   1
 -13   2  -1 7158.22 344.134   1
  14   2   1 6085.21 306.176   1
  14  -2   1 6072.14 305.101   1
 -14  -2  -1 5812.16 302.430   1
 -14   2  -1 6097.87 303.021   1
  15   2   1 77.3048 36.8875   1
 -15  -2  -1 116.872 41.3733   1
 -15   2  -1 171.859 46.4839   1
  16   2   1 16290.0 684.508   1
 -16  -2  -1 14186.3 670.879   1
  17   2   1 32.3516 35.5837   1
  17  -2   1 40.1527 40.5810   1
 -17  -2  -1 84.0548 41.4348   1
 -17   2  -1 15.3985 38.9100   1
  18  -2   1 32.9439 40.3020   1
 -18  -2  -1-8.04415 43.5812   1
 -18   2  -1 7.88725 40.4199   1
  19  -2   1 1695.89 132.366   1
 -19   2  -1 1837.38 134.420   1
  20   2   1 630.526 79.3975   1
  20  -2   1 467.341 71.7782   1
 -20  -2  -1 575.907 75.5407   1
 -20   2  -1 519.376 71.4216   1
  21   2   1 128.029 54.6369   1
  21  -2   1 42.0887 41.2268   1
 -21  -2  -1-15.6370 43.4928   1
 -21   2  -1 40.2957 44.2661   1
  22   2   1 53.9515 49.9799   1
  22  -2   1-42.1724 46.8815   1
 -22  -2  -1 22.0308 35.3500   1
 -22   2  -1-8.01011 45.0759   1
  23   2   1 148.164 53.9764   1
  23  -2   1 215.024 55.2246   1
 -23  -2  -1 186.621 49.4859   1
 -23   2  -1 71.5427 51.2383   1
  24   2   1 8.39455 46.6687   1
  24  -2   1 16.1744 40.8395   1
 -24   2  -1 31.5184 45.4193   1
 -24  -2  -1 37.9781 45.2841   1
  25  -2   1 63.1023 47.3298   1
 -25   2  -1 208.198 58.5493   1
  26   3  -1 152.508 51.3909   1
 -26  -3   1 145.133 51.3627   1
  25   3  -1 242.362 63.5272   1
 -25  -3   1 258.828 61.4448   1
  24   3  -1 110.229 53.4742   1
  24  -3  -1 123.139 47.0491   1
 -24  -3   1 133.954 50.6860   1
 -24   3   1 152.461 53.4989   1
  23   3  -1 950.502 99.0660   1
 -23  -3   1 1204.95 105.954   1
 -23   3   1 1112.32 103.036   1
  22   3  -1 59.5395 47.9623   1
  22  -3  -1 74.7963 43.9301   1
 -22  -3   1 58.4002 47.0483   1
 -22   3   1 113.353 48.8791   1
  21   3  -1 8.53191 44.3595   1
  21  -3  -1 8.24678 35.5057   1
 -21  -3   1-32.3659 46.6303   1
 -21   3   1 24.0951 38.0113   1
  20  -3  -1 74.4985 44.3940   1
 -20   3   1 102.448 47.1083   1
  19   3  -1 2889.66 186.351   1
  19  -3  -1 2957.03 183.924   1
 -19  -3   1 2743.51 179.265   1
 -19   3   1 3004.20 181.307   1
  18   3  -1 32.3147 42.0116   1
  18  -3  -1 15.9410 41.4492   1
 -18  -3   1 30.9281 39.6313   1
 -18   3   1 7.57426 39.9481   1
  17   3  -1 39.4528 39.8696   1
 -17  -3   1 15.1632 39.4531   1
 -17   3   1 66.4519 41.5819   1
  16   3  -1 823.939 82.1252   1
  16  -3  -1 727.926 79.2246   1
 -16  -3   1 640.742 74.8243   1
 -16   3   1 766.763 79.8605   1
  15   3  -1 24657.8 1046.77   1
  15  -3  -1 26485.3 1047.84   1
 -15  -3   1 22238.1 1036.55   1
 -15   3   1 24406.7 1039.78   1
  14   3  -1 5909.85 315.833   1
  14  -3  -1 6596.63 320.215   1
 -14  -3   1 6423.07 319.441   1
 -14   3   1 6741.66 319.016   1
  13   3  -1 31115.1 1284.87   1
  13  -3  -1 29948.4 1280.24   1
 -13  -3   1 31891.1 1287.22   1
 -13   3   1 29430.5 1278.34   1
  12   3  -1 534.519 64.4133   1
 -12  -3   1 559.077 65.3959   1
 -12   3   1 580.501 63.1270   1
  11   3  -1 4190.26 236.344   1
  11  -3  -1 5034.97 240.556   1
 -11  -3   1 4840.68 242.134   1
 -11   3   1 4636.99 234.162   1
  10   3  -1 1711.81 110.569   1
 -10   3   1 1419.28 98.8265   1
  10  -3  -1 1443.54 101.506   1
 -10  -3   1 1643.07 108.556   1
   9   3  -1 42130.6 1731.51   1
  -9   3   1 44284.2 1724.95   1
  -9  -3   1 42926.7 1730.59   1
   9  -3  -1 38996.2 1724.21   1
   8   3  -1 799.835 66.1523   1
  -8   3   1 815.916 64.5494   1
  -8  -3   1 839.737 67.3901   1
   8  -3  -1 622.667 60.8765   1
   7   3  -1 4998.19 239.721   1
  -7   3   1 5453.22 236.481   1
   7  -3  -1 4744.02 232.537   1
  -7  -3   1 4763.42 236.890   1
  -6  -3   1 5585.87 265.129   1
   6   3  -1 5721.24 263.071   1
   5  -3  -1 68234.7 2559.58   1
  -5  -3   1 68830.2 2565.57   1
  -5   3   1 64163.5 2557.52   1
   4  -3  -1 4887.99 231.279   1
  -4  -3   1 5298.13 236.090   1
  -4   3   1 5334.57 232.596   1
   4   3  -1 5108.45 235.113   1
   3   3  -1 1821.02 96.3022   1
  -3   3   1 1853.14 91.0660   1
  -3  -3   1 2067.30 98.6046   1
   2   3  -1 9586.79 414.254   1
  -2  -3   1 10444.8 418.674   1
  -2   3   1 9371.60 410.278   1
   2  -3  -1 9985.50 412.879   1
  -1   3   1 1226.31 68.2181   1
   1   3  -1 1122.45 71.6674   1
   1  -3  -1 1340.23 70.6668   1
  -1  -3   1 1268.02 73.3114   1
   0   3   1 51588.4 2137.70   1
   0   3  -1 47982.5 2138.50   1
   0  -3   1 54573.7 2141.73   1
   0  -3  -1 58343.2 2139.19   1
   1  -3   1 418961. 16390.9   1
  -1   3  -1 427417. 16390.2   1
   1   3   1 409395. 16388.7   1
  -1  -3  -1 387305. 16387.5   1
  -2   3  -1 2365.35 120.513   1
   2  -3   1 2534.50 124.779   1
   2   3   1 2452.87 121.762   1
  -2  -3  -1 2333.14 121.240   1
   3  -3   1 3947.76 189.192   1
  -3   3  -1 3970.08 191.053   1
   3   3   1 4272.10 194.846   1
  -3  -3  -1 4096.81 194.172   1
   4   3   1 4736.98 221.696   1
  -4  -3  -1 4625.07 220.443   1
  -5  -3  -1 2064.09 120.225   1
   5   3   1 2451.72 127.372   1
  -5   3  -1 2267.96 121.157   1
   5  -3   1 2076.79 119.564   1
  -6  -3  -1 8294.04 364.861   1
   6   3   1 8589.18 367.387   1
  -6   3  -1 7670.20 359.087   1
   6  -3   1 7895.93 360.922   1
  -7  -3  -1 3580.23 183.772   1
  -7   3  -1 3226.01 175.950   1
   7  -3   1 3417.36 179.173   1
   7   3   1 3728.09 185.716   1
  -8   3  -1 32149.0 1298.46   1
   8  -3   1 32249.2 1299.07   1
   8   3   1 33579.5 1306.39   1
  -9   3  -1 10633.7 477.171   1
   9  -3   1 11504.4 483.668   1
  -9  -3  -1 10680.5 481.748   1
   9   3   1 10061.4 480.066   1
 -10   3  -1 27497.9 1184.77   1
  10  -3   1 29295.4 1191.15   1
 -11  -3  -1 48700.3 1966.84   1
  11   3   1 46697.0 1964.55   1
 -12   3  -1 133.594 40.6020   1
  12  -3   1 112.851 41.1200   1
 -12  -3  -1 114.013 37.5862   1
  12   3   1 122.965 40.5601   1
 -13   3  -1 1554.75 115.271   1
  13  -3   1 1394.66 112.758   1
 -13  -3  -1 1574.12 115.525   1
  13   3   1 1578.73 118.266   1
 -14   3  -1 642.043 75.6973   1
  14  -3   1 765.608 82.1142   1
 -14  -3  -1 754.500 79.6034   1
 -15   3  -1 16069.0 737.082   1
  15  -3   1 17554.2 745.311   1
 -16   3  -1 1829.40 135.431   1
  16  -3   1 2063.37 144.007   1
 -16  -3  -1 2001.00 141.139   1
  16   3   1 2066.40 144.815   1
 -17   3  -1 2112.51 144.097   1
  17  -3   1 2105.45 149.031   1
 -17  -3  -1 2041.37 144.225   1
  17   3   1 1963.36 146.447   1
 -18   3  -1 2223.28 160.334   1
  18  -3   1 2593.43 169.021   1
 -18  -3  -1 2654.79 169.550   1
  18   3   1 2696.61 172.785   1
 -19   3  -1 197.367 52.7870   1
  19  -3   1 254.780 56.7537   1
 -19  -3  -1 245.226 51.9676   1
  19   3   1 259.556 57.3173   1
 -20   3  -1 143.999 52.2579   1
  20  -3   1 57.5074 40.3510   1
 -20  -3  -1 82.2467 52.2400   1
  20   3   1 67.9708 50.2114   1
 -21  -3  -1 1057.72 101.026   1
 -21   3  -1 932.502 94.3220   1
  21   3   1 1043.58 102.223   1
  21  -3   1 1006.62 98.2567   1
 -22   3  -1 334.949 67.1593   1
  22  -3   1 237.411 57.4116   1
 -22  -3  -1 241.243 57.7491   1
  22   3   1 372.590 65.9363   1
 -23   3  -1-39.5589 43.9823   1
  23  -3   1 8.09490 37.6522   1
 -23  -3  -1-30.8019 41.7244   1
  23   3   1-16.9325 47.0638   1
 -24   3  -1 500.840 73.6493   1
  24  -3   1 552.080 74.1699   1
 -24  -3  -1 514.305 68.6521   1
  24   3   1 584.264 77.7535   1
 -25  -3  -1 271.550 55.4719   1
 -25   3  -1 230.977 59.6055   1
  25   3   1 319.690 67.4304   1
 -26  -4   1 14.6326 40.1570   1
  26   4  -1 8.28341 44.8777   1
 -25  -4   1 31.4778 40.3350   1
  25   4  -1 8.28095 39.8695   1
 -24   4   1 1368.24 116.220   1
  24  -4  -1 1163.88 109.752   1
 -23  -4   1 342.455 68.4630   1
  23   4  -1 478.711 70.7969   1
 -22   4   1 161.474 51.9639   1
  22  -4  -1 124.317 49.7219   1
 -21   4   1 176.037 53.3783   1
  21  -4  -1 311.861 59.2729   1
 -21  -4   1 192.289 52.5094   1
  21   4  -1 232.738 54.3081   1
 -20   4   1 7.89889 43.3525   1
  20  -4  -1-8.06104 41.9123   1
 -20  -4   1 8.02827 41.7419   1
  20   4  -1-33.5905 44.2815   1
 -19   4   1 433.984 65.7219   1
  19  -4  -1 420.359 66.0346   1
 -19  -4   1 546.947 73.3151   1
  19   4  -1 551.948 73.8978   1
 -18   4   1 143.450 48.3333   1
  18  -4  -1 209.503 54.5559   1
 -18  -4   1 141.207 53.3956   1
  18   4  -1 197.908 55.6135   1
 -17  -4   1 15.4180 29.5374   1
 -16   4   1 3152.28 187.542   1
  16  -4  -1 3156.55 188.693   1
 -15   4   1 293.914 54.4448   1
  15  -4  -1 189.552 44.0768   1
 -15  -4   1 237.960 55.3818   1
  15   4  -1 170.616 51.6727   1
 -14   4   1 54462.0 2199.97   1
 -14  -4   1 54005.4 2204.93   1
  14  -4  -1 55814.9 2203.64   1
  14   4  -1 49729.2 2200.66   1
 -13  -4   1 592.590 71.8779   1
  13   4  -1 705.096 75.8225   1
  13  -4  -1 633.219 68.8748   1
 -12  -4   1 5557.07 290.596   1
  12   4  -1 6148.64 296.790   1
 -11   4   1 3853.30 203.706   1
  10   4  -1 28875.3 1152.47   1
 -10   4   1 27516.0 1141.69   1
 -10  -4   1 27082.5 1147.74   1
  10  -4  -1 26132.1 1141.99   1
   9   4  -1 1134.37 85.3017   1
   9  -4  -1 1051.46 83.1085   1
  -9  -4   1 1061.56 82.7992   1
  -9   4   1 983.034 79.1518   1
   8  -4  -1 60459.4 2404.58   1
  -8  -4   1 57075.9 2407.75   1
  -8   4   1 58093.7 2403.47   1
   8   4  -1 60753.9 2411.28   1
   7  -4  -1 430.494 52.6376   1
  -7   4   1 537.653 54.2825   1
   7   4  -1 556.541 54.7571   1
   6  -4  -1 34087.3 1407.69   1
  -6  -4   1 35358.1 1415.82   1
   6   4  -1 32032.7 1414.85   1
  -6   4   1 35707.1 1408.39   1
  -5  -4   1 16600.7 703.208   1
   5   4  -1 16623.0 701.642   1
  -4  -4   1 108383. 4488.88   1
   4  -4  -1 118642. 4486.05   1
  -4   4   1 116414. 4483.22   1
  -3   4   1 3890.68 191.265   1
   3  -4  -1 4439.44 195.483   1
  -2   4   1 6771.96 312.857   1
   2  -4  -1 7713.79 316.790   1
  -1   4   1 67445.9 2842.06   1
   1   4  -1 68047.9 2845.01   1
   1  -4  -1 73116.9 2847.56   1
  -1  -4   1 74795.0 2849.10   1
   0  -4  -1 119817. 4743.55   1
   0   4   1 112916. 4740.65   1
   0   4  -1 118552. 4743.95   1
   0  -4   1 122197. 4746.76   1
  -1  -4  -1 6283.27 279.500   1
   1  -4   1 5872.69 279.570   1
  -1   4  -1 6334.41 280.007   1
   1   4   1 6671.10 282.277   1
   3  -4   1 2369.05 132.615   1
  -3   4  -1 2607.62 133.154   1
  -3  -4  -1 2485.03 132.991   1
   3   4   1 2551.01 133.957   1
   4  -4   1 9050.56 384.612   1
  -4   4  -1 8305.11 381.234   1
  -4  -4  -1 9287.22 388.162   1
   4   4   1 8120.79 384.908   1
   5  -4   1 17504.5 736.876   1
  -5   4  -1 17414.0 735.677   1
  -5  -4  -1 17452.9 741.383   1
   5   4   1 17447.9 738.857   1
   6  -4   1 138472. 5739.45   1
  -6   4  -1 140576. 5738.91   1
  -6  -4  -1 144564. 5743.56   1
   6   4   1 148293. 5747.81   1
   7  -4   1 6097.36 289.461   1
  -7   4  -1 6212.95 288.371   1
   7   4   1 6012.08 290.432   1
  -7  -4  -1 6015.64 288.973   1
  -8  -4  -1 427.413 55.0585   1
   8  -4   1 418.761 55.4045   1
  -8   4  -1 467.175 55.1927   1
   8   4   1 475.575 55.5994   1
  -9   4  -1 39918.9 1616.82   1
   9  -4   1 40119.9 1617.59   1
  -9  -4  -1 38231.1 1618.98   1
   9   4   1 38129.5 1620.93   1
 -10   4  -1 11850.5 534.342   1
  10  -4   1 11873.0 536.000   1
 -10  -4  -1 12272.5 541.589   1
  10   4   1 12211.3 542.843   1
 -11   4  -1 21058.1 852.880   1
  11  -4   1 18474.1 846.302   1
 -11  -4  -1 19865.3 854.292   1
  11   4   1 19916.8 854.334   1
 -12   4  -1 22361.0 1001.40   1
  12  -4   1 23219.2 1006.13   1
 -12  -4  -1 24850.6 1012.32   1
  12   4   1 24259.5 1012.28   1
 -13   4  -1 6369.87 315.210   1
  13  -4   1 6068.85 315.264   1
 -13  -4  -1 6182.92 317.105   1
  13   4   1 6860.92 323.055   1
 -14   4  -1 12310.5 569.693   1
  14  -4   1 12260.0 571.130   1
 -14  -4  -1 12851.9 575.916   1
  14   4   1 13372.2 581.369   1
  15  -4   1 910.871 87.4872   1
 -15  -4  -1 799.760 84.6037   1
  15   4   1 739.983 82.5616   1
 -16   4  -1 6234.22 330.545   1
  16  -4   1 6841.34 335.734   1
 -16  -4  -1 6133.87 329.911   1
 -17   4  -1 159.713 50.3134   1
  17  -4   1 101.420 45.2884   1
 -17  -4  -1 172.798 52.8514   1
  17   4   1 114.260 49.4734   1
 -18   4  -1 1710.34 128.684   1
  18  -4   1 1734.36 129.905   1
 -18  -4  -1 1824.15 134.218   1
  18   4   1 1600.25 130.872   1
 -19  -4  -1 2156.67 150.784   1
 -20   4  -1 143.377 53.5682   1
  20  -4   1 81.6677 44.5515   1
  20   4   1 179.636 56.4993   1
 -21   4  -1-8.00806 41.6359   1
  21  -4   1 16.4404 43.9429   1
 -22   4  -1 248.903 62.8092   1
  22  -4   1 172.791 56.5572   1
 -22  -4  -1 172.935 51.7705   1
  22   4   1 201.482 51.1829   1
 -23   4  -1 55.9948 48.8591   1
  23  -4   1 163.193 54.2780   1
  23   4   1 83.7174 48.4007   1
 -24   4  -1 206.566 54.9601   1
  24  -4   1 145.845 48.7775   1
  24   4   1 147.780 58.5716   1
 -24  -4  -1 183.151 56.1278   1
  25   4   1 431.589 68.3062   1
 -25  -4  -1 283.601 59.7858   1
  26   5  -1-40.1733 39.3192   1
 -26  -5   1 7.65137 37.4440   1
  25   5  -1 138.842 46.7822   1
 -25  -5   1 111.931 46.3435   1
 -24   5   1-33.0075 52.8035   1
  24   5  -1 66.9246 43.5045   1
  23  -5  -1 1476.14 119.398   1
  23   5  -1 1344.86 116.775   1
 -23  -5   1 1350.19 115.045   1
 -23   5   1 1348.92 116.419   1
 -22   5   1 454.628 80.2530   1
  22   5  -1 692.991 87.2236   1
 -22  -5   1 570.421 76.1955   1
  21  -5  -1 1012.06 102.811   1
 -21   5   1 1018.34 101.269   1
  21   5  -1 1025.76 101.925   1
 -21  -5   1 1208.36 105.543   1
  20   5  -1 67.2298 41.7847   1
  20  -5  -1 33.0233 44.7316   1
 -20  -5   1-8.08006 36.2154   1
 -20   5   1-24.3038 46.1463   1
  19  -5  -1 1177.22 104.379   1
 -19   5   1 1194.84 105.871   1
  18   5  -1 1621.74 129.490   1
  18  -5  -1 1878.66 131.912   1
 -18  -5   1 1493.95 122.718   1
 -18   5   1 1739.44 129.017   1
  17   5  -1 208.733 52.7769   1
  17  -5  -1 138.948 42.9236   1
 -17  -5   1 197.477 49.5690   1
 -17   5   1 151.247 49.3225   1
  16   5  -1 1003.93 93.1948   1
 -16   5   1 842.239 85.0467   1
 -16  -5   1 818.198 86.9318   1
  16  -5  -1 860.023 87.2862   1
  15  -5  -1 4586.17 249.955   1
 -15   5   1 4767.31 250.565   1
 -14   5   1 47.6470 43.1364   1
  14  -5  -1-20.8143 35.5538   1
 -14  -5   1-14.6762 33.5097   1
  14   5  -1-7.46837 35.3452   1
 -13  -5   1 38600.6 1704.84   1
  13  -5  -1 42045.5 1704.98   1
  13   5  -1 44485.1 1715.23   1
 -13   5   1 39626.3 1700.83   1
  12  -5  -1 3473.44 198.160   1
  12   5  -1 3948.79 208.299   1
 -12  -5   1 3415.42 201.371   1
  11  -5  -1 18814.7 791.550   1
 -11   5   1 18367.0 789.735   1
  11   5  -1 17688.5 793.206   1
 -11  -5   1 18546.8 796.077   1
 -10   5   1 7972.26 355.699   1
  10  -5  -1 7210.58 352.661   1
   9  -5  -1 13803.3 595.874   1
  -9   5   1 13914.0 594.829   1
   9   5  -1 13430.1 602.514   1
  -9  -5   1 13489.9 600.468   1
   8  -5  -1 4127.23 208.572   1
  -8   5   1 4049.64 208.112   1
   8   5  -1 4306.23 218.220   1
  -8  -5   1 4132.76 215.792   1
   7  -5  -1 31810.4 1355.05   1
  -7   5   1 32662.0 1354.74   1
   7   5  -1 34149.0 1367.12   1
  -7  -5   1 33063.4 1364.82   1
   6  -5  -1 13347.7 554.133   1
  -6   5   1 12981.1 551.870   1
  -6  -5   1 11840.3 554.908   1
   6   5  -1 12986.7 559.106   1
  -5  -5   1 76309.3 3092.58   1
  -5   5   1 78318.4 3085.04   1
   5   5  -1 82784.2 3095.92   1
  -4  -5   1 44719.1 1766.14   1
   4   5  -1 42886.3 1764.42   1
  -4   5   1 39851.0 1757.56   1
   4  -5  -1 45781.5 1762.28   1
   3  -5  -1 50022.4 1933.84   1
  -3   5   1 47707.4 1930.74   1
  -3  -5   1 50028.9 1939.85   1
   2   5  -1 21404.7 882.304   1
  -2  -5   1 20998.2 884.534   1
  -1  -5   1 30014.2 1251.01   1
   1   5  -1 30871.9 1251.68   1
   0  -5   1 74392.5 2875.21   1
   0   5   1 73668.2 2870.98   1
   0   5  -1 67168.7 2873.36   1
   0  -5  -1 69165.3 2870.24   1
   1  -5   1 145755. 5753.39   1
   1   5   1 141099. 5750.24   1
  -1   5  -1 144001. 5749.79   1
  -1  -5  -1 141940. 5750.84   1
   2  -5   1 617.579 54.3941   1
  -2   5  -1 579.333 51.5576   1
   2   5   1 391.457 49.5463   1
  -2  -5  -1 336.308 47.8459   1
  -3   5  -1 141214. 5637.75   1
   3  -5   1 139923. 5640.80   1
   3   5   1 138699. 5639.93   1
  -3  -5  -1 141164. 5640.13   1
   4   5   1 1311.84 91.8457   1
  -4  -5  -1 1501.49 93.9733   1
  -4   5  -1 1285.08 88.7211   1
   4  -5   1 1414.17 92.2748   1
   5   5   1 23533.7 932.261   1
  -5  -5  -1 21819.9 927.243   1
  -5   5  -1 21425.6 922.262   1
   5  -5   1 21501.8 924.960   1
   6   5   1 383.852 50.6398   1
  -6  -5  -1 470.394 53.8018   1
  -6   5  -1 372.103 48.8781   1
   6  -5   1 450.285 51.0335   1
   7   5   1 50.8813 31.2680   1
  -7  -5  -1 137.745 38.3228   1
  -7   5  -1 92.3140 31.1404   1
   7  -5   1 115.106 33.6976   1
   8   5   1 23978.5 1089.89   1
  -8  -5  -1 26923.6 1090.63   1
  -8   5  -1 25966.2 1086.18   1
   8  -5   1 26697.3 1089.43   1
   9   5   1 27363.4 1184.26   1
  -9  -5  -1 28419.8 1186.50   1
  -9   5  -1 28519.5 1181.01   1
   9  -5   1 28293.2 1181.48   1
 -10  -5  -1 37911.6 1650.27   1
  10   5   1 41929.8 1657.69   1
  11  -5   1 18667.9 821.557   1
  11   5   1 18575.8 825.890   1
 -11  -5  -1 19802.2 827.579   1
 -11   5  -1 19123.7 822.126   1
  12  -5   1 1422.24 106.837   1
  12   5   1 1182.24 101.538   1
 -12   5  -1 1281.57 101.736   1
 -12  -5  -1 1351.91 107.594   1
  13   5   1 2412.97 161.842   1
  13  -5   1 2667.71 163.273   1
 -13   5  -1 2505.03 159.590   1
 -13  -5  -1 2519.80 163.477   1
  14  -5   1 8043.76 389.747   1
  15   5   1 4922.55 267.193   1
 -15  -5  -1 5080.34 269.317   1
  16   5   1 106.676 44.5190   1
  16  -5   1-7.80159 38.2487   1
 -16   5  -1 76.4458 40.9354   1
 -16  -5  -1 62.6586 37.1444   1
  17   5   1 33.4107 43.4659   1
  17  -5   1 31.9108 42.1059   1
 -17   5  -1 70.3234 45.5866   1
 -17  -5  -1 47.7107 43.1172   1
  18   5   1 602.184 79.7741   1
  18  -5   1 551.999 73.2183   1
 -18   5  -1 461.131 70.1266   1
 -18  -5  -1 584.684 76.9748   1
  19   5   1 41.7472 45.8485   1
  19  -5   1 24.7063 36.2185   1
 -19   5  -1 105.064 47.6690   1
 -19  -5  -1-24.0901 42.3685   1
  20   5   1 2627.74 175.969   1
  20  -5   1 2734.95 174.933   1
 -20   5  -1 2497.74 170.394   1
 -20  -5  -1 2779.46 174.873   1
  21   5   1 8.55137 43.8214   1
  21  -5   1 25.1256 44.7721   1
 -21   5  -1-16.3645 42.5421   1
 -21  -5  -1 7.97421 35.7346   1
  22   5   1 566.287 78.3544   1
  22  -5   1 543.496 75.8461   1
 -22   5  -1 620.394 79.2562   1
 -22  -5  -1 653.261 80.6319   1
  23   5   1 861.111 92.9007   1
  23  -5   1 816.457 91.0702   1
 -23   5  -1 1046.12 99.2581   1
 -23  -5  -1 777.830 90.1156   1
  24  -5   1 482.331 73.1965   1
 -24   5  -1 644.728 82.9239   1
 -25  -5  -1 571.754 79.7995   1
  25   5   1 752.191 86.6749   1
 -25  -6   1-45.8711 45.0852   1
  25   6  -1-8.07662 43.7693   1
 -24  -6   1 700.770 78.3448   1
  24   6  -1 607.874 79.1023   1
 -23  -6   1 468.855 70.9830   1
  23   6  -1 462.382 73.0434   1
 -23   6   1 425.024 69.7990   1
  23  -6  -1 253.376 59.2392   1
  22  -6  -1 3041.49 188.725   1
  22   6  -1 2945.14 187.112   1
 -22   6   1 2954.95 187.064   1
 -22  -6   1 2665.49 178.924   1
  21  -6  -1 479.264 74.9083   1
 -21   6   1 483.588 73.5965   1
 -20  -6   1 1369.68 115.367   1
  20   6  -1 1331.78 116.880   1
  19   6  -1 347.676 61.7410   1
 -19   6   1 497.190 69.4551   1
  19  -6  -1 377.499 62.8535   1
  18  -6  -1 3372.36 206.077   1
 -18  -6   1 3610.49 210.792   1
 -18   6   1 3629.78 211.392   1
  17   6  -1 24.4198 40.5321   1
  17  -6  -1 62.8705 42.6369   1
 -17  -6   1 56.4526 42.5868   1
 -17   6   1 93.6459 47.0738   1
 -16  -6   1 3422.80 205.267   1
  16   6  -1 3630.54 211.027   1
  15   6  -1 63.2816 43.9943   1
 -15  -6   1-7.71192 38.9650   1
 -15   6   1 80.5105 39.1572   1
  15  -6  -1 22.1761 33.7922   1
  14   6  -1 1402.64 114.477   1
  14  -6  -1 1475.03 112.868   1
 -14  -6   1 1483.71 114.502   1
 -14   6   1 1313.17 112.832   1
  13   6  -1 672.015 78.7238   1
  13  -6  -1 851.910 83.2881   1
 -13  -6   1 779.041 80.8375   1
  12   6  -1 27812.5 1215.17   1
 -12   6   1 29005.6 1207.08   1
 -12  -6   1 28998.6 1213.66   1
  12  -6  -1 28765.6 1208.98   1
 -11  -6   1 514.923 61.6696   1
  11   6  -1 491.340 61.2546   1
  10   6  -1 4374.73 228.572   1
 -10   6   1 4262.12 219.186   1
  10  -6  -1 4033.18 217.752   1
 -10  -6   1 4035.27 222.050   1
  -9   6   1 1928.37 117.265   1
   9   6  -1 1415.68 109.865   1
   8   6  -1 1200.47 97.5447   1
  -8   6   1 1320.87 94.6758   1
   8  -6  -1 1260.45 94.6676   1
  -8  -6   1 1511.34 104.339   1
   7   6  -1 5779.52 280.194   1
  -7   6   1 5383.90 270.320   1
   7  -6  -1 5932.08 275.670   1
  -7  -6   1 5658.75 278.733   1
   6   6  -1 11248.9 499.765   1
   6  -6  -1 11403.5 495.375   1
  -6  -6   1 11406.6 500.353   1
  -6   6   1 10952.4 491.470   1
  -5  -6   1 9268.00 417.796   1
   5   6  -1 9206.09 417.580   1
  -5   6   1 9802.57 412.179   1
   5  -6  -1 8620.08 410.077   1
  -4  -6   1 13170.2 591.284   1
   4   6  -1 13452.5 594.182   1
  -4   6   1 13789.3 586.272   1
   4  -6  -1 14179.5 589.048   1
  -3  -6   1 9290.92 436.024   1
   3   6  -1 10473.2 438.899   1
  -3   6   1 9981.29 432.112   1
   3  -6  -1 9643.68 432.733   1
  -2  -6   1 150308. 6200.91   1
   2   6  -1 146170. 6199.30   1
  -2   6   1 169555. 6200.88   1
   2  -6  -1 151542. 6198.26   1
  -1   6   1 63141.9 2519.92   1
   1   6  -1 57743.6 2518.72   1
  -1  -6   1 61249.1 2522.72   1
   1  -6  -1 66594.3 2522.56   1
   0  -6  -1 125966. 5267.15   1
   0   6  -1 118049. 5265.17   1
   0  -6   1 134564. 5273.24   1
  -1  -6  -1 15880.2 678.834   1
  -1   6  -1 16976.0 679.996   1
   1  -6   1 17285.5 684.085   1
  -2  -6  -1 128149. 5140.83   1
   2   6   1 121107. 5138.95   1
  -2   6  -1 136548. 5142.84   1
   2  -6   1 125573. 5142.09   1
   3  -6   1 570.702 57.1954   1
   3   6   1 430.428 54.6865   1
  -3  -6  -1 565.175 57.8290   1
   4  -6   1 23070.7 936.493   1
  -4   6  -1 21918.8 933.220   1
  -4  -6  -1 22457.5 935.829   1
   4   6   1 21470.6 933.784   1
   5  -6   1 23050.7 1013.35   1
  -5   6  -1 23933.2 1012.79   1
  -5  -6  -1 24415.8 1017.50   1
   5   6   1 25550.8 1020.10   1
   6  -6   1 5930.93 273.829   1
  -6  -6  -1 6121.30 279.233   1
   6   6   1 5592.10 271.880   1
   7  -6   1 9235.03 435.066   1
  -7   6  -1 9125.46 433.373   1
  -7  -6  -1 10452.4 442.303   1
   7   6   1 9500.35 439.900   1
   8  -6   1 16198.0 711.358   1
  -8   6  -1 17285.6 714.129   1
  -8  -6  -1 16195.6 714.321   1
   8   6   1 15908.4 718.207   1
  -9  -6  -1 2627.96 164.667   1
   9   6   1 3085.26 173.849   1
  10  -6   1 7230.04 345.200   1
 -10   6  -1 7186.84 343.619   1
 -10  -6  -1 6953.52 346.025   1
  10   6   1 7119.28 347.151   1
  11  -6   1 18242.6 778.187   1
 -11  -6  -1 19114.3 783.548   1
  11   6   1 17214.1 778.700   1
 -11   6  -1 16945.2 772.029   1
  12   6   1 3579.24 208.533   1
 -12   6  -1 3762.25 208.098   1
 -12  -6  -1 3538.84 208.641   1
  13   6   1 958.216 90.7584   1
  13  -6   1 744.096 81.6866   1
 -13  -6  -1 910.286 87.1088   1
  14  -6   1 6981.16 341.233   1
  14   6   1 6707.00 340.725   1
 -14   6  -1 6449.85 336.450   1
 -14  -6  -1 7094.51 343.309   1
  15  -6   1 843.595 86.4182   1
  15   6   1 836.942 90.4592   1
 -15  -6  -1 849.747 87.7844   1
 -15   6  -1 838.285 85.9568   1
 -16   6  -1-7.88973 44.4008   1
  16   6   1 24.2155 34.7565   1
 -16  -6  -1 16.1873 33.3670   1
  16  -6   1 15.8206 41.1311   1
  17  -6   1 645.327 77.6605   1
 -17   6  -1 780.407 84.2830   1
 -18   6  -1 106.162 51.4532   1
  18   6   1 178.114 53.4245   1
  18  -6   1 40.9402 39.0159   1
 -18  -6  -1 137.532 47.3790   1
  19  -6   1 5860.63 305.862   1
  19   6   1 6503.83 314.712   1
 -19  -6  -1 5469.45 300.387   1
 -19   6  -1 5427.83 301.655   1
  20  -6   1 283.499 63.9320   1
 -20   6  -1 364.516 64.3658   1
  21   6   1 3637.87 216.202   1
  22  -6   1 723.098 83.9897   1
 -22   6  -1 790.720 87.0236   1
 -23  -6  -1 631.139 75.0953   1
  23   6   1 448.682 68.4387   1
 -24  -6  -1 285.287 57.8746   1
  24   6   1 420.262 66.0595   1
 -24   6  -1 461.661 77.1509   1
 -25  -7   1 305.026 60.0901   1
  24   7  -1 417.549 71.6168   1
 -24  -7   1 394.796 68.5976   1
 -23  -7   1 1261.24 110.592   1
  23   7  -1 1253.42 110.604   1
 -23   7   1 1233.06 111.384   1
 -22  -7   1 513.022 71.4914   1
  22   7  -1 409.963 68.3513   1
 -21  -7   1 3762.36 221.232   1
 -21   7   1 4145.68 227.876   1
  21  -7  -1 3913.26 225.394   1
  21   7  -1 3465.56 219.124   1
 -20  -7   1 32.5522 45.7973   1
 -20   7   1-8.22797 44.5773   1
  20  -7  -1-42.0440 46.1523   1
  20   7  -1 59.6927 47.4001   1
 -19  -7   1 16.5552 42.4190   1
 -19   7   1-40.6537 45.1935   1
  19  -7  -1 74.7593 46.1708   1
  19   7  -1-8.29805 39.2730   1
 -18  -7   1 148.366 45.8344   1
 -18   7   1 239.874 54.9274   1
  18  -7  -1 155.253 46.0117   1
  18   7  -1 207.899 49.5768   1
 -17  -7   1 3606.27 215.291   1
  17  -7  -1 3424.57 212.195   1
 -17   7   1 3999.91 217.891   1
  17   7  -1 3723.78 218.598   1
  16  -7  -1 837.082 85.5006   1
 -16  -7   1 776.903 84.7261   1
 -16   7   1 567.544 73.9359   1
  16   7  -1 657.220 83.9183   1
 -15  -7   1 5675.13 302.916   1
  15  -7  -1 5543.35 297.347   1
  15   7  -1 6247.04 309.826   1
 -15   7   1 5948.67 302.644   1
  14  -7  -1 2561.47 161.465   1
 -14   7   1 2664.54 163.145   1
  14   7  -1 2474.78 165.713   1
 -14  -7   1 2286.56 160.124   1
  13  -7  -1 13427.8 604.966   1
 -13   7   1 12689.9 601.742   1
  13   7  -1 14690.9 614.067   1
 -13  -7   1 13177.7 606.699   1
  12  -7  -1 995.515 90.0599   1
 -12   7   1 981.870 88.6628   1
  12   7  -1 1049.37 95.7645   1
 -12  -7   1 958.954 90.0204   1
  11  -7  -1 15015.9 631.463   1
 -11   7   1 14460.7 626.725   1
  11   7  -1 14883.2 635.031   1
  10   7  -1 10244.4 470.155   1
 -10  -7   1 9934.00 467.490   1
   9  -7  -1 1215.23 95.0103   1
  -9   7   1 1336.93 96.6625   1
  -9  -7   1 1373.60 104.907   1
  -8   7   1 970.772 82.8823   1
   8   7  -1 1030.84 87.0276   1
  -8  -7   1 944.781 85.4991   1
  -7   7   1 50648.3 2105.47   1
   7  -7  -1 52308.4 2109.17   1
  -6  -7   1 11.5648 28.2951   1
   6  -7  -1 15.9567 27.6554   1
   6   7  -1 5.84448 29.0565   1
  -6   7   1-5.08700 27.1949   1
  -5  -7   1 27923.6 1176.08   1
   5   7  -1 28532.7 1177.86   1
  -5   7   1 28874.9 1173.13   1
   5  -7  -1 27225.4 1173.66   1
  -4  -7   1 5048.49 227.921   1
   4   7  -1 4584.84 223.166   1
  -4   7   1 4160.85 215.943   1
   4  -7  -1 3767.56 217.374   1
  -3  -7   1 32689.5 1430.26   1
   3   7  -1 34333.8 1431.23   1
  -3   7   1 36747.8 1428.37   1
   3  -7  -1 34407.8 1427.10   1
  -2  -7   1 1743.08 113.970   1
   2   7  -1 1700.51 110.351   1
  -2   7   1 1830.33 110.452   1
   2  -7  -1 1790.40 111.425   1
  -1  -7   1 77686.0 3231.92   1
  -1   7   1 79842.8 3228.92   1
   1  -7  -1 74265.1 3227.23   1
   0  -7  -1 3771.16 192.877   1
   0   7   1 3655.17 189.730   1
   0   7  -1 3505.30 190.918   1
   0  -7   1 4026.74 198.583   1
  -1  -7  -1 4406.18 220.140   1
   1   7   1 4097.74 217.316   1
  -1   7  -1 4408.58 220.919   1
   1  -7   1 4672.64 223.080   1
  -2  -7  -1 5519.51 267.985   1
   2   7   1 5323.59 265.661   1
  -2   7  -1 5662.69 267.616   1
   2  -7   1 5630.42 269.677   1
  -3  -7  -1 91613.1 3792.87   1
   3   7   1 94903.8 3795.36   1
  -3   7  -1 90641.4 3790.45   1
   3  -7   1 98416.8 3797.14   1
   4  -7   1 24357.3 998.912   1
   4   7   1 23523.5 998.332   1
  -4  -7  -1 23072.9 997.704   1
   5  -7   1 3684.99 197.951   1
  -5   7  -1 3272.24 190.759   1
   5   7   1 4078.10 202.071   1
  -5  -7  -1 3788.85 199.896   1
  -6   7  -1 337.335 48.5029   1
   6  -7   1 423.685 53.3638   1
   7  -7   1 325.496 57.0425   1
  -7   7  -1 365.088 52.8697   1
   7   7   1 445.012 56.7526   1
  -7  -7  -1 364.214 51.7156   1
   8  -7   1 773.045 77.7096   1
  -8   7  -1 763.769 76.9729   1
   8   7   1 854.501 83.0636   1
  -8  -7  -1 902.483 82.4733   1
   9  -7   1 24102.2 984.610   1
  -9   7  -1 20901.8 973.381   1
   9   7   1 22801.3 987.909   1
  -9  -7  -1 24500.0 986.064   1
  10  -7   1 23795.8 993.611   1
 -10   7  -1 22621.4 988.449   1
  10   7   1 24318.2 997.129   1
 -10  -7  -1 22040.1 988.907   1
  11  -7   1 2768.48 170.590   1
 -11   7  -1 3020.95 173.806   1
 -11  -7  -1 2618.40 170.957   1
  11   7   1 2787.16 173.477   1
  12  -7   1 2527.76 163.593   1
 -12  -7  -1 2870.53 171.745   1
  12   7   1 2538.70 168.039   1
  13   7   1 10853.1 493.511   1
 -13  -7  -1 9890.98 484.528   1
 -13   7  -1 10919.3 488.169   1
  13  -7   1 10055.5 482.208   1
 -14  -7  -1 1439.39 120.921   1
  14   7   1 1717.74 128.693   1
  15   7   1 969.583 94.9042   1
 -15  -7  -1 1098.03 100.893   1
 -15   7  -1 895.602 90.2516   1
  15  -7   1 907.625 91.3746   1
  16   7   1 355.592 63.0227   1
 -16  -7  -1 228.634 57.5235   1
 -16   7  -1 236.247 51.9862   1
  16  -7   1 273.706 53.5634   1
  17   7   1 156.446 55.2373   1
 -17  -7  -1 33.0081 48.7932   1
 -17   7  -1 56.0759 41.2220   1
  17  -7   1 139.064 49.9480   1
  18   7   1 1577.53 124.843   1
 -18  -7  -1 1597.12 125.738   1
 -18   7  -1 1403.20 118.986   1
  18  -7   1 1706.14 128.463   1
  19   7   1 4009.32 235.522   1
 -19  -7  -1 4329.29 236.439   1
 -19   7  -1 4055.41 231.991   1
  19  -7   1 3839.70 230.213   1
  20   7   1 4377.72 237.242   1
 -20  -7  -1 3893.75 228.096   1
 -20   7  -1 3709.06 230.387   1
  20  -7   1 4130.81 233.591   1
  21   7   1-8.28644 44.8920   1
 -21  -7  -1-15.9499 43.7695   1
 -21   7  -1-8.19111 39.4289   1
  21  -7   1 8.37109 38.2275   1
  22   7   1 376.448 68.4083   1
 -22  -7  -1 290.085 62.6900   1
 -22   7  -1 382.915 67.7373   1
  22  -7   1 299.616 63.0706   1
 -23   7  -1 145.641 54.9499   1
  23  -7   1 156.692 54.0868   1
  24   7   1 574.859 75.2026   1
 -24  -7  -1 579.353 75.1255   1
  24   8  -1 7.94980 48.4203   1
 -24  -8   1 53.3417 49.6814   1
  23   8  -1 236.946 56.9191   1
 -23  -8   1 250.505 59.5800   1
 -22   8   1 1254.75 114.154   1
  21   8  -1 643.154 80.5450   1
 -21  -8   1 508.776 73.1743   1
 -21   8   1 759.078 87.1324   1
  21  -8  -1 516.738 73.7463   1
  20   8  -1 1751.87 136.895   1
 -20   8   1 1994.34 143.194   1
  20  -8  -1 1808.40 139.031   1
  19  -8  -1 297.871 62.5935   1
 -19  -8   1 299.215 65.3883   1
 -19   8   1 210.204 56.3177   1
  18  -8  -1 763.991 85.4992   1
 -18   8   1 605.485 79.0507   1
 -18  -8   1 693.396 85.7565   1
  18   8  -1 641.730 83.3403   1
  17   8  -1 807.695 92.5389   1
  17  -8  -1 934.443 94.8848   1
 -17  -8   1 951.668 96.6930   1
 -17   8   1 905.537 94.0645   1
  16   8  -1 311.780 57.5217   1
 -16   8   1 310.836 58.8573   1
 -16  -8   1 318.172 57.1288   1
  16  -8  -1 171.136 52.3823   1
 -15  -8   1 3513.10 217.717   1
  15   8  -1 4113.56 227.414   1
  14   8  -1 80.4062 44.3157   1
 -14   8   1 97.1053 43.2377   1
  14  -8  -1 78.9085 41.2268   1
 -14  -8   1 149.847 48.1911   1
  13   8  -1 408.517 68.9428   1
 -13   8   1 523.776 68.5582   1
  13  -8  -1 554.822 69.8119   1
 -13  -8   1 425.228 67.1507   1
  12   8  -1 66600.2 2565.54   1
 -12   8   1 59060.2 2550.96   1
  12  -8  -1 62015.6 2557.95   1
 -12  -8   1 62001.1 2556.95   1
  11   8  -1 45.1098 40.0136   1
 -11   8   1 188.505 45.3849   1
  11  -8  -1 147.763 44.9205   1
 -11  -8   1 161.089 48.4601   1
  10   8  -1 10412.3 469.227   1
 -10   8   1 10394.5 461.920   1
  10  -8  -1 9691.30 461.574   1
 -10  -8   1 9664.99 464.922   1
   9   8  -1 3574.55 198.216   1
  -9   8   1 3108.16 182.671   1
  -9  -8   1 3652.21 199.958   1
   9  -8  -1 3236.65 187.756   1
   8   8  -1 1321.13 101.651   1
  -8  -8   1 1034.20 95.7416   1
   7   8  -1 5487.88 279.162   1
  -7  -8   1 5461.35 278.640   1
  -7   8   1 5632.38 275.183   1
  -6   8   1 30214.1 1330.92   1
   6   8  -1 32480.1 1340.77   1
  -6  -8   1 32378.3 1340.03   1
   6  -8  -1 33388.7 1338.65   1
  -5   8   1 900.249 72.7098   1
   5  -8  -1 680.154 68.8741   1
   4   8  -1 11747.9 510.105   1
  -4  -8   1 12581.5 514.503   1
   4  -8  -1 11324.7 506.247   1
  -3   8   1 7809.99 353.559   1
   3   8  -1 7490.73 356.293   1
  -3  -8   1 7858.36 359.869   1
   3  -8  -1 7255.90 353.286   1
  -2   8   1 128378. 5172.99   1
   2   8  -1 123122. 5172.17   1
  -2  -8   1 128358. 5178.74   1
   2  -8  -1 133991. 5178.31   1
  -1   8   1 716.762 66.5304   1
   1   8  -1 694.438 68.3759   1
  -1  -8   1 692.009 69.1402   1
   1  -8  -1 872.855 72.4586   1
   0   8  -1 10839.6 507.823   1
   0   8   1 11638.3 507.844   1
   0  -8  -1 12052.3 511.840   1
   0  -8   1 11404.7 510.910   1
  -1   8  -1 5032.57 243.107   1
  -1  -8  -1 5022.87 244.736   1
   1  -8   1 5241.13 249.957   1
  -2   8  -1 48748.9 1905.88   1
   2   8   1 48569.6 1906.92   1
   2  -8   1 49291.7 1909.19   1
  -3   8  -1 22145.5 903.229   1
   3   8   1 22195.7 906.538   1
  -3  -8  -1 19547.7 900.378   1
   3  -8   1 21211.2 905.003   1
  -4   8  -1 62859.7 2524.12   1
   4  -8   1 60747.4 2525.22   1
   5   8   1 20712.2 838.292   1
  -5  -8  -1 19596.0 833.861   1
  -5   8  -1 19291.8 829.981   1
   5  -8   1 17969.5 828.109   1
   6   8   1 5738.83 303.252   1
  -6  -8  -1 6731.48 310.183   1
   7  -8   1 23985.4 954.734   1
  -7   8  -1 23848.2 951.162   1
   7   8   1 22638.5 957.493   1
   8  -8   1 18156.2 772.974   1
  -8   8  -1 17287.7 766.127   1
   8   8   1 17465.2 772.268   1
  -8  -8  -1 17921.7 773.903   1
   9  -8   1 7.01083 37.4791   1
  -9   8  -1-6.71083 37.3014   1
   9   8   1-29.1350 35.6415   1
  -9  -8  -1 71.3495 36.0220   1
  10  -8   1 8821.14 421.778   1
 -10   8  -1 8648.26 417.139   1
 -10  -8  -1 8582.01 420.076   1
  10   8   1 9311.68 426.987   1
  11   8   1 934.859 93.1250   1
 -11  -8  -1 944.472 90.5911   1
  12  -8   1 12033.4 564.818   1
 -12   8  -1 12562.7 562.548   1
 -12  -8  -1 11785.1 562.442   1
  12   8   1 12929.5 569.177   1
 -13  -8  -1 2178.74 154.326   1
  13   8   1 2472.77 161.756   1
  14   8   1 2706.83 172.533   1
 -14  -8  -1 2343.12 161.378   1
 -14   8  -1 2621.09 167.547   1
  14  -8   1 2551.45 166.978   1
  15   8   1 2962.14 188.621   1
 -15  -8  -1 3136.49 190.494   1
 -15   8  -1 3248.81 191.307   1
  15  -8   1 2711.28 184.339   1
  16   8   1 2041.38 144.605   1
 -16  -8  -1 1874.17 141.082   1
 -16   8  -1 1946.53 142.537   1
  16  -8   1 1941.10 141.872   1
 -17  -8  -1 3370.77 204.782   1
  17   8   1 3490.70 207.330   1
  18   8   1 1624.04 129.574   1
 -18  -8  -1 1553.74 129.012   1
 -18   8  -1 1812.98 135.434   1
  18  -8   1 1736.78 132.074   1
  19   8   1 335.251 65.2895   1
 -19  -8  -1 294.529 62.9680   1
 -19   8  -1 176.377 57.4406   1
  19  -8   1 381.426 66.0045   1
 -20  -8  -1 136.919 47.7741   1
  20   8   1 126.597 51.1226   1
 -21  -8  -1 475.808 70.9278   1
 -21   8  -1 385.476 67.0495   1
  21  -8   1 481.888 71.5680   1
 -22  -8  -1 542.368 74.0104   1
  22   8   1 426.549 73.6877   1
 -23  -8  -1 83.4887 40.7464   1
  23   8   1 111.135 50.9266   1
 -24  -9   1 143.301 47.0446   1
  24   9  -1 54.8798 39.1869   1
 -22  -9   1 102.229 42.7385   1
  22   9  -1 66.8712 43.5940   1
 -21  -9   1 1590.09 124.153   1
  21   9  -1 1466.65 123.525   1
  20   9  -1 174.574 56.4338   1
  20  -9  -1 141.604 50.1595   1
 -20   9   1 135.660 53.5479   1
 -20  -9   1 148.776 56.1132   1
 -19   9   1 185.279 56.8706   1
  19  -9  -1 193.417 57.2773   1
 -18  -9   1-16.6571 43.3270   1
  18   9  -1-58.8270 49.5657   1
  17   9  -1 1699.42 131.796   1
  17  -9  -1 1712.99 131.803   1
 -17  -9   1 1570.78 127.831   1
 -17   9   1 1590.56 126.354   1
  16   9  -1 445.074 66.7436   1
 -16  -9   1 313.286 57.5543   1
 -16   9   1 509.181 70.0661   1
  16  -9  -1 410.696 65.8561   1
  15   9  -1 784.797 94.4495   1
 -15  -9   1 740.788 88.7311   1
 -15   9   1 1045.26 94.8256   1
  15  -9  -1 853.258 90.1932   1
 -14  -9   1 254.852 54.3674   1
  14   9  -1 281.528 57.5558   1
  13   9  -1 2900.44 180.557   1
 -13  -9   1 2588.18 172.073   1
 -13   9   1 2841.08 174.078   1
  13  -9  -1 2874.35 177.582   1
  12   9  -1 866.789 89.1781   1
 -12  -9   1 959.031 89.3761   1
 -12   9   1 654.604 76.7172   1
  12  -9  -1 603.267 78.3963   1
 -11   9   1 34130.0 1431.27   1
  11  -9  -1 34266.9 1437.12   1
  10   9  -1 1139.04 100.085   1
 -10  -9   1 1019.51 98.3005   1
 -10   9   1 1082.06 93.7533   1
  10  -9  -1 1241.82 101.568   1
   9   9  -1 75.1602 39.1010   1
   9  -9  -1 41.1854 31.3751   1
  -9   9   1 39.4577 35.1810   1
  -9  -9   1-7.43172 35.1978   1
  -8  -9   1 16564.4 743.562   1
   8  -9  -1 16594.8 742.301   1
   8   9  -1 17358.2 746.627   1
  -8   9   1 17393.5 741.218   1
  -7  -9   1 1920.48 129.261   1
   7   9  -1 2029.68 132.605   1
  -7   9   1 1687.76 120.036   1
   7  -9  -1 1873.26 127.051   1
   6   9  -1 10606.3 484.382   1
  -6  -9   1 10416.0 481.991   1
   5   9  -1 23479.4 969.473   1
  -5  -9   1 21902.4 965.191   1
   4   9  -1 470.840 63.7654   1
  -4  -9   1 603.957 66.0167   1
   4  -9  -1 573.542 66.4886   1
  -3   9   1 29826.0 1227.76   1
   3   9  -1 30312.3 1233.38   1
  -3  -9   1 28952.9 1230.38   1
   3  -9  -1 28286.6 1227.72   1
  -2   9   1 4276.51 222.239   1
   2   9  -1 4016.75 219.027   1
  -2  -9   1 4348.14 228.422   1
   2  -9  -1 4441.63 224.060   1
   1  -9  -1 29341.0 1189.62   1
  -1   9   1 27396.2 1186.58   1
   0   9   1 73.0138 34.0739   1
   0  -9  -1 135.637 40.7431   1
  -3   9  -1 32989.6 1387.68   1
   3   9   1 36100.1 1394.79   1
  -3  -9  -1 33174.5 1390.54   1
   3  -9   1 31225.1 1388.61   1
  -4   9  -1 4880.83 256.462   1
   4   9   1 4924.48 260.987   1
  -4  -9  -1 5418.28 263.620   1
   4  -9   1 5173.38 264.376   1
   5   9   1 1762.71 120.870   1
  -5  -9  -1 1755.53 120.666   1
  -5   9  -1 1644.06 115.641   1
   5  -9   1 1473.45 113.785   1
   6   9   1 14188.3 627.790   1
   6  -9   1 14020.5 626.101   1
  -6  -9  -1 15290.7 630.326   1
  -6   9  -1 12883.8 616.976   1
   7  -9   1 11725.7 550.963   1
  -7   9  -1 12183.6 549.765   1
   7   9   1 12152.2 555.790   1
  -7  -9  -1 12818.8 556.788   1
   8  -9   1-14.2247 35.3614   1
  -8   9  -1 6.80540 34.8767   1
   8   9   1-7.35060 38.2202   1
  -8  -9  -1-37.5753 45.7593   1
   9  -9   1 18457.7 834.160   1
  -9   9  -1 19313.8 832.590   1
  -9  -9  -1 21015.7 844.145   1
   9   9   1 18222.0 836.321   1
  10  -9   1 1816.81 130.931   1
  11  -9   1 3713.44 215.447   1
 -11  -9  -1 3548.49 211.975   1
 -11   9  -1 4040.27 217.438   1
  12   9   1 5635.59 301.658   1
 -12  -9  -1 6002.83 303.660   1
  13  -9   1 4247.15 245.721   1
 -13   9  -1 4399.35 240.994   1
  13   9   1 4093.19 240.938   1
 -13  -9  -1 4505.37 243.960   1
  14  -9   1 1832.70 136.318   1
 -14   9  -1 1888.76 134.836   1
  14   9   1 1795.63 135.269   1
 -14  -9  -1 1574.02 129.815   1
  15  -9   1 279.436 59.8936   1
 -15   9  -1 340.305 66.4651   1
 -15  -9  -1 437.737 65.3134   1
  15   9   1 366.621 62.1170   1
  16   9   1 2542.55 172.812   1
  16  -9   1 2824.25 178.557   1
 -16  -9  -1 2619.99 172.772   1
 -16   9  -1 2671.35 173.991   1
  17  -9   1 365.609 68.0953   1
 -17   9  -1 431.007 68.5904   1
  17   9   1 431.844 66.3382   1
 -17  -9  -1 355.829 62.4245   1
 -18   9  -1 748.314 91.7931   1
  18  -9   1 930.594 98.4020   1
  19   9   1 329.277 66.2018   1
 -19  -9  -1 485.436 74.3552   1
 -19   9  -1 450.210 67.7974   1
  19  -9   1 316.858 64.3202   1
  20   9   1 282.914 57.9601   1
 -20  -9  -1 240.743 60.2691   1
 -20   9  -1 366.234 66.9699   1
  20  -9   1 351.494 63.4610   1
  21   9   1 132.087 58.1235   1
 -21  -9  -1 181.178 57.6293   1
 -21   9  -1 206.865 55.9407   1
  21  -9   1 262.005 59.9733   1
 -22   9  -1 98.2255 54.3469   1
  22   9   1 16.0935 40.0528   1
 -23  -9  -1 141.676 53.9010   1
  23   9   1 123.900 52.9808   1
 -23 -10   1 15.2193 44.9353   1
  23  10  -1 120.285 51.8509   1
 -22 -10   1 290.838 62.4279   1
  22  10  -1 378.374 66.5567   1
 -21 -10   1-8.10392 42.7329   1
  21  10  -1-8.07982 36.8981   1
  20  10  -1 275.025 65.8040   1
  20 -10  -1 361.275 67.7015   1
 -20 -10   1 310.695 62.1556   1
 -20  10   1 269.997 67.0040   1
  19  10  -1 474.669 69.7413   1
 -19 -10   1 448.680 70.3555   1
 -19  10   1 403.854 68.4561   1
  19 -10  -1 280.500 59.8409   1
 -18  10   1 108.364 50.8085   1
  18 -10  -1 8.68529 41.8734   1
  17  10  -1 293.151 55.3582   1
 -17 -10   1 116.603 43.5947   1
 -17  10   1 214.059 57.6603   1
  17 -10  -1 299.358 61.7086   1
  16  10  -1 3904.20 227.515   1
 -16 -10   1 3864.49 225.179   1
 -16  10   1 4145.56 228.189   1
  16 -10  -1 3567.55 220.971   1
  15  10  -1 2718.30 182.230   1
 -15 -10   1 2879.10 181.334   1
 -15  10   1 2939.94 181.252   1
  15 -10  -1 2822.25 181.022   1
  14  10  -1 1501.95 127.252   1
 -14 -10   1 1839.91 133.552   1
 -14  10   1 1620.75 125.618   1
  14 -10  -1 1798.26 133.750   1
  13  10  -1 299.873 57.8341   1
 -13 -10   1 311.535 59.4495   1
 -13  10   1 382.121 61.2102   1
  13 -10  -1 367.587 66.1446   1
  12  10  -1 652.501 88.5634   1
  12 -10  -1 711.228 79.5258   1
 -12  10   1 777.876 82.2627   1
 -12 -10   1 691.096 82.4558   1
  11  10  -1 2913.99 173.241   1
 -11 -10   1 2676.46 169.529   1
 -11  10   1 2441.16 161.793   1
  11 -10  -1 2403.65 163.851   1
  10 -10  -1 6999.95 345.079   1
  10  10  -1 6593.04 344.515   1
 -10 -10   1 7104.22 350.948   1
  -9 -10   1 9249.47 429.789   1
   9 -10  -1 8478.49 420.136   1
   9  10  -1 9424.72 430.396   1
  -9  10   1 8527.01 418.333   1
  -8 -10   1 24322.8 1035.90   1
   8  10  -1 23501.9 1034.91   1
  -8  10   1 24267.1 1030.39   1
   8 -10  -1 24495.1 1035.69   1
  -7  10   1 9491.48 440.134   1
   7  10  -1 9087.60 443.647   1
  -7 -10   1 9306.60 444.874   1
   7 -10  -1 10161.4 448.888   1
   6  10  -1 1305.38 107.040   1
  -6 -10   1 1339.97 106.637   1
   6 -10  -1 1317.56 104.360   1
  -5  10   1 311.661 50.0267   1
   5  10  -1 319.406 52.2273   1
  -5 -10   1 318.349 53.8115   1
   5 -10  -1 312.198 50.7726   1
  -4  10   1 6194.14 307.314   1
   4  10  -1 6259.51 311.605   1
  -4 -10   1 6231.01 312.755   1
   4 -10  -1 6398.94 313.543   1
  -3  10   1 17024.7 761.125   1
   3  10  -1 17321.5 767.488   1
  -3 -10   1 18475.9 770.904   1
   3 -10  -1 17703.2 766.690   1
   2  10  -1 15650.7 671.819   1
  -2 -10   1 17055.9 681.791   1
   2 -10  -1 16343.9 675.560   1
  -1  10   1 121023. 4786.92   1
   1  10  -1 114542. 4784.85   1
  -1 -10   1 114347. 4788.58   1
   1 -10  -1 123738. 4790.29   1
   0  10  -1 2199.32 139.120   1
   0  10   1 2192.29 137.071   1
   0 -10  -1 2266.80 142.504   1
   0 -10   1 1861.88 136.882   1
  -1  10  -1 643.200 70.6215   1
   1  10   1 631.346 72.3149   1
  -1 -10  -1 529.064 66.6113   1
   1 -10   1 629.678 71.6452   1
  -2  10  -1 473.816 64.8058   1
   2  10   1 648.571 68.6967   1
  -2 -10  -1 701.872 74.3498   1
   2 -10   1 563.922 69.2505   1
  -3  10  -1 110188. 4664.24   1
   3  10   1 119037. 4668.85   1
  -3 -10  -1 116421. 4667.56   1
   3 -10   1 115762. 4668.67   1
  -4  10  -1 5913.12 288.574   1
  -4 -10  -1 5958.15 290.634   1
   4 -10   1 6045.58 291.587   1
  -5  10  -1 1124.58 94.9251   1
   5  10   1 1177.83 100.600   1
  -5 -10  -1 965.533 92.2618   1
   5 -10   1 963.325 91.2582   1
   6  10   1 4021.39 216.800   1
  -6 -10  -1 3913.42 215.984   1
  -6  10  -1 3584.94 207.634   1
   6 -10   1 3679.75 212.025   1
   7  10   1 698.533 79.7446   1
  -7 -10  -1 710.660 78.9173   1
  -7  10  -1 674.742 77.7982   1
   7 -10   1 807.271 84.3006   1
   8  10   1 9621.45 448.283   1
  -8 -10  -1 9807.68 449.862   1
   8 -10   1 10273.9 452.408   1
   9 -10   1 4818.37 250.206   1
   9  10   1 4426.31 248.183   1
  -9 -10  -1 4374.65 251.653   1
  10 -10   1 1501.24 115.565   1
 -10  10  -1 1287.50 108.935   1
  10  10   1 1256.25 110.618   1
 -10 -10  -1 1300.96 108.877   1
  11 -10   1 11646.1 552.735   1
 -11  10  -1 12486.0 554.251   1
  11  10   1 11840.9 556.068   1
 -11 -10  -1 12046.9 552.901   1
  12 -10   1 7050.18 346.379   1
 -12  10  -1 7034.15 342.183   1
  12  10   1 6554.23 344.987   1
 -12 -10  -1 6471.28 339.619   1
  13 -10   1 4044.21 241.008   1
 -13  10  -1 4728.63 245.492   1
  13  10   1 4064.74 240.997   1
 -13 -10  -1 4537.63 247.088   1
  14 -10   1 1140.41 101.459   1
 -14  10  -1 1002.58 99.4352   1
  14  10   1 1054.20 107.478   1
 -14 -10  -1 1096.60 104.507   1
  15 -10   1 466.555 71.4110   1
 -15  10  -1 545.267 75.4981   1
  15  10   1 500.757 78.6655   1
 -15 -10  -1 565.531 75.6286   1
  16 -10   1 8.58243 45.8800   1
 -16  10  -1 8.23601 44.0282   1
  16  10   1 34.3377 43.3393   1
 -16 -10  -1-16.6282 41.9746   1
  17 -10   1 4813.68 266.887   1
 -17  10  -1 4709.17 261.774   1
  18 -10   1 939.874 98.5579   1
  18  10   1 908.966 96.8312   1
 -18 -10  -1 764.740 88.9067   1
 -18  10  -1 756.861 89.7816   1
  19 -10   1-8.69753 46.4969   1
  19  10   1-32.9488 48.5636   1
 -19 -10  -1 32.7528 47.1898   1
 -19  10  -1-33.3423 47.4774   1
  20 -10   1 43.3087 50.5398   1
 -20 -10  -1 112.035 52.6731   1
 -20  10  -1 24.8928 42.5753   1
  20  10   1 32.5210 43.5156   1
 -21  10  -1 205.707 58.8754   1
  22  10   1 231.015 55.7932   1
 -22 -10  -1 204.169 51.7671   1
  22  11  -1 85.9314 41.9147   1
 -22 -11   1 93.5817 41.2778   1
  21  11  -1 128.720 51.6810   1
 -21 -11   1 103.688 47.7675   1
 -20 -11   1 16.1517 46.0003   1
  19  11  -1 1266.64 111.869   1
  19 -11  -1 1161.21 109.007   1
 -19 -11   1 1008.69 106.667   1
 -19  11   1 1152.42 107.483   1
  18 -11  -1 559.597 81.7315   1
  18  11  -1 761.639 91.7264   1
 -18  11   1 752.417 85.9169   1
 -18 -11   1 812.369 90.6165   1
 -17  11   1 90.8193 44.9383   1
  17 -11  -1 130.076 50.1620   1
 -16 -11   1 980.146 97.6476   1
  16  11  -1 954.843 95.2203   1
  15  11  -1 855.527 91.9128   1
 -15 -11   1 773.124 90.5487   1
 -15  11   1 909.430 92.6172   1
  15 -11  -1 695.645 83.9319   1
  14  11  -1 51.9258 39.5840   1
 -14 -11   1 40.0024 33.0551   1
 -14  11   1 39.7579 45.8790   1
  14 -11  -1 117.056 49.8872   1
  13  11  -1 520.852 74.0045   1
  13 -11  -1 459.016 70.8556   1
 -13  11   1 440.436 68.8588   1
 -13 -11   1 326.974 62.9495   1
  12 -11  -1 1992.48 142.464   1
  12  11  -1 1957.12 142.151   1
 -12 -11   1 1906.71 140.752   1
  11  11  -1 3398.04 208.315   1
 -11 -11   1 3696.16 212.630   1
 -10 -11   1 6185.20 310.355   1
  10 -11  -1 6214.01 307.348   1
  10  11  -1 5276.90 300.463   1
 -10  11   1 5752.36 299.091   1
  -9 -11   1 931.001 88.5674   1
   9 -11  -1 568.289 73.9654   1
   9  11  -1 846.114 84.8512   1
  -9  11   1 604.459 73.6480   1
  -8 -11   1 5597.52 296.202   1
   8  11  -1 6155.17 301.161   1
  -8  11   1 5531.29 290.329   1
   8 -11  -1 5560.22 295.333   1
  -7  11   1 295.965 53.8914   1
   7 -11  -1 303.123 54.8964   1
  -6  11   1 7.02668 34.9328   1
   6  11  -1-30.3011 43.6556   1
  -6 -11   1 29.4754 39.9208   1
   6 -11  -1 7.18576 30.2863   1
   5  11  -1 21692.3 882.563   1
  -5 -11   1 19300.5 874.556   1
   5 -11  -1 19877.9 879.104   1
  -4 -11   1 37424.9 1571.32   1
   4 -11  -1 38112.4 1571.16   1
  -3  11   1 136.364 38.8771   1
   3  11  -1 188.908 47.7683   1
  -3 -11   1 151.786 43.9973   1
  -2  11   1 7161.97 374.083   1
   2  11  -1 8061.03 382.332   1
   2 -11  -1 8320.06 384.620   1
  -2 -11   1 8397.18 386.920   1
   1  11  -1 386.481 55.3314   1
  -1  11   1 439.896 60.7347   1
   1 -11  -1 472.886 62.2714   1
  -1 -11   1 428.050 62.2026   1
   0  11   1 12635.0 559.620   1
   0  11  -1 12323.6 560.679   1
   0 -11   1 12291.7 559.639   1
   0 -11  -1 12231.3 560.897   1
  -1  11  -1 4458.36 235.692   1
   1  11   1 4509.05 237.622   1
  -1 -11  -1 3980.70 231.277   1
   1 -11   1 4374.30 236.037   1
  -2  11  -1 34608.4 1313.64   1
   2  11   1 33593.4 1312.01   1
  -2 -11  -1 31616.6 1309.54   1
  -3  11  -1 2133.27 143.542   1
   3  11   1 2203.44 147.236   1
  -3 -11  -1 2219.62 148.019   1
   3 -11   1 2456.26 154.413   1
   4  11   1 2783.60 175.709   1
  -4 -11  -1 3246.59 178.643   1
   4 -11   1 3024.28 175.900   1
  -5  11  -1 417.343 60.0661   1
   5  11   1 335.894 61.1211   1
  -5 -11  -1 252.074 52.0761   1
   5 -11   1 462.587 63.5114   1
  -6  11  -1 558.658 68.6396   1
   6  11   1 667.518 74.7170   1
  -6 -11  -1 421.168 64.6977   1
  -7  11  -1 1686.99 121.593   1
   7 -11   1 1476.55 120.195   1
   8  11   1 3980.06 241.970   1
  -8 -11  -1 4516.32 249.182   1
  -8  11  -1 4390.25 240.025   1
   8 -11   1 4647.54 246.593   1
  -9 -11  -1 310.252 61.8189   1
   9  11   1 238.558 50.5631   1
  10  11   1 339.882 63.7713   1
  10 -11   1 260.771 59.6493   1
 -10 -11  -1 234.612 55.7139   1
  11 -11   1 1846.65 133.636   1
 -11  11  -1 1605.19 128.127   1
  11  11   1 1707.59 133.774   1
 -11 -11  -1 1891.37 136.258   1
  12 -11   1 3387.23 197.915   1
 -12 -11  -1 3010.34 189.835   1
  12  11   1 3140.86 193.960   1
 -12  11  -1 2913.33 187.117   1
  13 -11   1-16.7723 39.0067   1
 -13 -11  -1 16.2883 44.7048   1
  13  11   1 33.6991 40.5610   1
 -13  11  -1 48.2661 41.2304   1
  14 -11   1 8.48101 42.8163   1
 -14 -11  -1-8.31640 44.4570   1
  14  11   1 8.48057 40.1354   1
 -14  11  -1-8.11149 41.5666   1
  15 -11   1 419.678 66.4111   1
 -15 -11  -1 307.992 59.4367   1
  15  11   1 285.131 65.2304   1
 -15  11  -1 275.423 60.4834   1
 -16  11  -1 582.069 76.0699   1
  16 -11   1 691.343 81.8184   1
  17  11   1 544.648 77.0763   1
  17 -11   1 648.762 82.8755   1
 -17 -11  -1 748.307 81.4428   1
 -17  11  -1 545.114 76.0960   1
  18 -11   1-25.9592 44.3615   1
 -18 -11  -1 57.5183 46.8176   1
 -18  11  -1 40.8498 45.4294   1
  18  11   1 49.7547 46.1100   1
 -19  11  -1-16.3680 43.7510   1
  19 -11   1 34.3570 42.7025   1
 -19 -11  -1 8.07535 47.6087   1
  19  11   1 16.4629 46.8836   1
 -20 -11  -1 47.8033 42.6081   1
  20  11   1 15.8878 36.9621   1
 -21 -11  -1 361.672 66.7997   1
  21  11   1 275.853 62.4927   1
  21  12  -1-39.7387 40.1554   1
 -20 -12   1 72.1424 44.5762   1
  20  12  -1 8.03233 36.0223   1
 -19 -12   1 113.062 50.3793   1
  19  12  -1 108.485 52.5599   1
  18 -12  -1 254.324 60.0991   1
  18  12  -1 323.159 64.2570   1
 -18 -12   1 254.683 58.6822   1
 -18  12   1 201.089 54.0997   1
  17 -12  -1-17.4405 39.8241   1
  17  12  -1 25.6816 36.0832   1
 -17 -12   1 33.0248 39.0763   1
 -17  12   1-16.7212 47.0495   1
  16 -12  -1 104.339 47.7740   1
  16  12  -1 8.44268 41.3729   1
 -16  12   1 91.5246 46.3019   1
 -16 -12   1 33.2274 40.7093   1
  15  12  -1 1582.22 132.062   1
 -15 -12   1 1597.10 128.302   1
 -14 -12   1 24.5388 38.7215   1
  14 -12  -1 8.63288 43.5923   1
  14  12  -1 8.62710 36.3719   1
 -14  12   1 49.6181 45.3953   1
 -13 -12   1 99.2395 50.4234   1
  13  12  -1 25.4697 44.8459   1
  13 -12  -1 59.2946 47.1566   1
 -13  12   1 81.1453 45.7398   1
 -12 -12   1 240.513 58.8717   1
  12 -12  -1 308.578 59.6418   1
  12  12  -1 265.474 58.8889   1
 -12  12   1 277.662 56.4036   1
 -11 -12   1 109.505 49.9132   1
  11 -12  -1 73.9845 45.3958   1
  11  12  -1 131.284 50.2117   1
 -11  12   1 185.158 50.9861   1
 -10 -12   1 907.947 92.0367   1
  10 -12  -1 758.972 85.5908   1
 -10  12   1 878.308 88.9065   1
  10  12  -1 781.875 92.2701   1
  -9 -12   1 2529.09 167.768   1
   9  12  -1 2628.30 169.202   1
  -8 -12   1 1223.54 102.686   1
   8  12  -1 1052.27 97.9562   1
  -8  12   1 1122.35 101.681   1
  -7  12   1 2054.72 149.339   1
   7  12  -1 2532.58 160.765   1
  -7 -12   1 2413.31 159.593   1
   7 -12  -1 2489.10 159.255   1
  -6  12   1 57.9847 45.5304   1
   6  12  -1 31.5389 35.3851   1
  -6 -12   1 46.0190 41.0459   1
   6 -12  -1 63.4399 42.4351   1
  -5  12   1 15497.1 672.098   1
   5  12  -1 13916.9 671.230   1
  -5 -12   1 14228.4 672.050   1
  -4  12   1 2520.82 160.328   1
   4 -12  -1 2511.02 161.115   1
   3  12  -1 2455.40 158.018   1
  -3 -12   1 2541.56 158.240   1
   3 -12  -1 2184.81 153.262   1
  -2  12   1 64.2154 39.7434   1
   2  12  -1 66.8794 38.1686   1
  -2 -12   1 45.6962 38.5375   1
   2 -12  -1 87.5077 43.0696   1
   1  12  -1 2141.20 138.410   1
  -1  12   1 1813.82 132.587   1
   1 -12  -1 1869.32 138.426   1
   0  12  -1-28.7766 34.6427   1
   0  12   1-29.0538 38.3120   1
   0 -12  -1-15.0301 37.3727   1
   0 -12   1-22.2717 37.4917   1
   1  12   1 4331.25 235.162   1
  -1  12  -1 4434.50 234.291   1
  -1 -12  -1 3936.56 229.332   1
   1 -12   1 4102.56 232.367   1
  -2  12  -1 1242.08 104.997   1
   2  12   1 1334.88 107.988   1
  -2 -12  -1 1406.60 108.918   1
   2 -12   1 1096.24 102.895   1
  -3  12  -1 8360.70 401.959   1
   3  12   1 8432.91 404.681   1
  -3 -12  -1 8294.09 403.913   1
   3 -12   1 8570.08 408.645   1
  -4  12  -1 160.477 47.5812   1
   4 -12   1 175.558 48.5425   1
   5  12   1 833.125 87.6344   1
  -5 -12  -1 812.093 86.0646   1
   6  12   1 188.015 44.0285   1
  -6 -12  -1 135.882 42.0663   1
   7  12   1 1854.35 143.591   1
  -7 -12  -1 2198.07 150.295   1
  -7  12  -1 2223.65 147.062   1
   7 -12   1 2159.45 151.027   1
   8  12   1 2595.10 169.447   1
  -8 -12  -1 2635.50 170.518   1
  -8  12  -1 2246.15 158.225   1
   8 -12   1 2676.82 169.666   1
   9  12   1 188.645 51.0818   1
   9 -12   1 327.134 64.7796   1
  -9 -12  -1 209.758 53.7430   1
  -9  12  -1 399.145 66.2790   1
  10 -12   1-16.5635 44.2987   1
  10  12   1 41.1782 43.4538   1
 -10 -12  -1 66.2461 41.8339   1
 -10  12  -1 63.0265 45.9525   1
 -11  12  -1 927.909 94.8687   1
  11 -12   1 1016.09 96.9797   1
  12  12   1 831.897 91.7198   1
 -12 -12  -1 715.348 83.1794   1
 -12  12  -1 672.115 81.6917   1
  12 -12   1 829.660 88.3585   1
  13  12   1 925.505 97.8938   1
 -13 -12  -1 1031.03 98.4893   1
  14 -12   1 564.927 76.5269   1
 -14 -12  -1 603.451 83.2881   1
  14  12   1 469.842 77.2775   1
 -14  12  -1 557.607 74.2853   1
  15 -12   1 215.425 58.0530   1
 -15 -12  -1 324.400 64.9605   1
  15  12   1 429.330 72.2960   1
 -15  12  -1 312.688 65.0976   1
  16 -12   1 43.2797 41.0530   1
 -16 -12  -1 66.3718 53.6460   1
  16  12   1 68.9043 50.8477   1
 -16  12  -1 90.9261 49.8743   1
  17 -12   1 121.179 52.9508   1
 -17 -12  -1 131.247 53.2230   1
  17  12   1 101.638 55.4406   1
 -17  12  -1 157.459 56.6478   1
  18 -12   1 60.3709 50.3069   1
 -18 -12  -1 56.7357 43.3634   1
 -18  12  -1 8.27574 48.8204   1
  18  12   1 49.4842 45.2983   1
 -19 -12  -1-47.6044 43.5584   1
  19  12   1-8.12743 41.0461   1
 -20 -12  -1 101.566 46.2383   1
  20  12   1 102.184 49.4994   1
 -20 -13   1 31.2446 33.6583   1
  20  13  -1 39.7420 43.6449   1
 -19 -13   1-39.9507 47.1148   1
  19  13  -1-8.25036 46.9997   1
 -18 -13   1 16.2119 46.7138   1
  18  13  -1-8.41542 49.6123   1
 -16 -13   1-24.8956 44.3629   1
  16 -13  -1-8.81613 40.9994   1
  16  13  -1-8.30457 39.3041   1
 -16  13   1 8.45145 41.3554   1
 -15 -13   1 529.932 71.8788   1
  15 -13  -1 481.400 75.5108   1
 -15  13   1 618.654 80.2054   1
  15  13  -1 597.475 77.5186   1
 -14  13   1 189.052 53.1042   1
  14 -13  -1 338.761 63.7902   1
 -13 -13   1 166.349 51.8823   1
  13  13  -1 76.8613 47.0861   1
 -13  13   1 97.2937 50.0801   1
 -12 -13   1 109.213 47.5650   1
 -12  13   1 104.659 50.3038   1
  12  13  -1 150.335 54.1920   1
  12 -13  -1 163.410 48.0907   1
 -11  13   1 2395.52 171.613   1
  11 -13  -1 2829.07 181.398   1
  11  13  -1 2712.08 178.900   1
  10 -13  -1 1390.36 116.672   1
 -10  13   1 1352.03 114.265   1
   9  13  -1 190.513 53.0161   1
   9 -13  -1 286.365 59.7683   1
  -9 -13   1 306.250 59.1149   1
  -9  13   1 268.076 57.2457   1
   8  13  -1 220.559 50.5725   1
   8 -13  -1 209.321 52.7916   1
  -8 -13   1 313.451 55.0146   1
  -8  13   1 150.978 49.2399   1
   7  13  -1 235.131 55.7475   1
   7 -13  -1 317.480 60.1363   1
  -7 -13   1 266.132 58.1138   1
  -7  13   1 252.107 55.5628   1
   6  13  -1 286.406 58.3117   1
   6 -13  -1 298.847 61.3876   1
  -6 -13   1 205.745 54.7006   1
  -6  13   1 174.840 51.3253   1
   5  13  -1 87.5318 45.9480   1
   5 -13  -1 46.7670 41.2010   1
  -5  13   1 92.2583 43.8824   1
  -5 -13   1 63.2269 42.9129   1
  -4 -13   1 347.953 64.1706   1
   4  13  -1 369.599 60.3688   1
  -3 -13   1 31.5992 38.0381   1
   3  13  -1 15.7400 43.2035   1
  -2 -13   1 133.789 45.5671   1
   2  13  -1 86.9551 45.7684   1
  -1 -13   1 758.019 85.2552   1
   1  13  -1 804.736 83.6847   1
   0  13   1 209.568 48.6606   1
   0 -13   1 172.617 49.1706   1
   0 -13  -1 296.737 54.4128   1
   0  13  -1 253.654 48.6435   1
   1  13   1 148.080 51.5538   1
   1 -13   1 115.739 44.8094   1
  -1 -13  -1 250.402 56.1420   1
  -1  13  -1 60.8620 45.6830   1
   2  13   1 124.353 43.5257   1
   2 -13   1 93.6720 44.2480   1
  -2  13  -1 114.369 49.0719   1
  -2 -13  -1 188.419 47.0967   1
   3  13   1 2634.43 173.853   1
  -3 -13  -1 2739.42 175.670   1
  -3  13  -1 2939.88 178.090   1
   4  13   1 935.736 94.1455   1
   4 -13   1 1076.85 97.3425   1
  -4 -13  -1 902.485 90.1779   1
  -4  13  -1 875.976 88.7596   1
   5  13   1 1763.44 132.474   1
  -5  13  -1 1893.95 136.895   1
  -5 -13  -1 2031.35 140.033   1
   5 -13   1 1762.28 139.410   1
  -6 -13  -1 2297.55 157.647   1
  -6  13  -1 2594.20 163.111   1
   6  13   1 2235.65 153.001   1
   6 -13   1 2251.68 156.050   1
   7  13   1 420.117 62.3560   1
  -7 -13  -1 304.245 63.0841   1
  -7  13  -1 416.409 63.5112   1
   7 -13   1 326.193 61.3479   1
  -8  13  -1 3568.41 203.266   1
   8  13   1 3095.34 197.348   1
  -8 -13  -1 3272.35 198.781   1
   8 -13   1 3174.52 199.581   1
  -9  13  -1 286.404 57.9805   1
   9 -13   1 297.100 58.4712   1
 -10  13  -1 964.119 93.8014   1
  10  13   1 700.712 88.9476   1
 -10 -13  -1 975.319 97.1459   1
  10 -13   1 900.234 93.3389   1
  11  13   1-17.0300 37.4245   1
 -11 -13  -1 66.7115 42.7394   1
 -12  13  -1 187.455 55.6534   1
  12 -13   1 231.645 59.0031   1
 -12 -13  -1 248.814 61.1242   1
  12  13   1 172.186 59.6859   1
 -13  13  -1 610.632 76.9179   1
  13 -13   1 665.683 81.9349   1
 -13 -13  -1 684.650 81.9329   1
  13  13   1 728.095 87.9270   1
 -14  13  -1 117.056 53.1452   1
  14 -13   1 182.686 59.3612   1
 -14 -13  -1 57.7556 46.6095   1
  14  13   1 83.3162 45.3216   1
 -15  13  -1 126.018 55.7199   1
  15  13   1 169.683 53.2139   1
  15 -13   1 158.035 57.1569   1
 -15 -13  -1 231.475 52.8847   1
  16 -13   1 114.277 56.4261   1
  17  13   1-8.38250 45.4158   1
 -17  13  -1-8.26801 47.0939   1
 -17 -13  -1 8.11743 46.7834   1
  17 -13   1 77.8919 51.5896   1
  18  13   1-41.0118 48.8902   1
 -18 -13  -1 39.7303 45.2564   1
  19  13   1-31.6174 44.5020   1
 -19 -13  -1-39.1477 52.4217   1
  19  14  -1-8.05248 41.3024   1
 -19 -14   1 93.6308 46.5411   1
  17  14  -1 396.524 65.4313   1
 -17 -14   1 346.214 62.6729   1
 -16  14   1 722.903 85.7560   1
 -16 -14   1 695.567 81.2729   1
  16  14  -1 726.664 83.8155   1
  16 -14  -1 680.247 85.1170   1
 -15  14   1 623.268 81.1511   1
 -15 -14   1 514.426 72.4727   1
  15  14  -1 786.195 87.8538   1
  15 -14  -1 584.345 78.2369   1
 -14  14   1 24.8968 44.9737   1
 -14 -14   1 16.4529 46.3064   1
  14  14  -1 8.53942 46.2760   1
  14 -14  -1 71.1328 50.0482   1
 -13  14   1 898.775 94.0026   1
 -13 -14   1 973.613 98.1723   1
  13  14  -1 1095.77 103.210   1
  13 -14  -1 810.353 93.0163   1
 -12  14   1 91.0026 43.7012   1
 -12 -14   1 67.5098 39.3295   1
  12 -14  -1 78.4017 48.4895   1
  12  14  -1 33.5046 40.4035   1
  11  14  -1 736.843 89.4384   1
 -11 -14   1 865.985 93.7015   1
 -10  14   1 726.456 85.3058   1
 -10 -14   1 585.893 78.0525   1
  10  14  -1 567.680 77.8780   1
  10 -14  -1 700.476 82.8334   1
   9 -14  -1 458.164 71.4495   1
  -9 -14   1 520.128 71.8417   1
  -9  14   1 444.258 72.5388   1
   9  14  -1 386.190 65.9690   1
  -8  14   1 754.851 85.6114   1
  -8 -14   1 981.434 97.9672   1
   8 -14  -1 964.518 96.2967   1
   8  14  -1 922.483 95.7998   1
  -7  14   1 159.522 51.0223   1
   7 -14  -1 192.424 58.7707   1
   6 -14  -1 1130.06 104.318   1
  -6  14   1 1018.22 101.213   1
   6  14  -1 1227.01 109.559   1
  -6 -14   1 1243.12 109.403   1
  -5  14   1 1734.97 125.719   1
   5  14  -1 1286.74 116.142   1
   5 -14  -1 1233.47 115.616   1
  -5 -14   1 1577.35 122.561   1
   4 -14  -1 95.4927 40.9639   1
  -4  14   1 47.7474 37.2109   1
   4  14  -1 104.555 48.0961   1
  -4 -14   1 170.039 53.8653   1
  -3  14   1 6889.11 347.517   1
   3  14  -1 7148.31 351.702   1
  -3 -14   1 7338.78 353.590   1
   3 -14  -1 6385.53 345.895   1
   2  14  -1 2036.67 145.601   1
  -2 -14   1 2097.87 145.583   1
  -1  14   1 1263.35 106.168   1
   1  14  -1 1253.88 108.285   1
  -1 -14   1 1031.32 101.682   1
   1 -14  -1 1225.91 107.244   1
   0  14  -1 7.59903 38.3636   1
   0 -14  -1 16.1937 34.1259   1
   0 -14   1-33.3827 40.8363   1
   1 -14   1 185.292 54.0308   1
  -1  14  -1 303.581 59.4012   1
   1  14   1 256.573 52.3808   1
  -1 -14  -1 307.603 56.1136   1
  -2  14  -1 741.078 84.8159   1
   2  14   1 862.339 87.2477   1
   2 -14   1 908.290 91.4806   1
   3  14   1 3378.60 214.303   1
  -3 -14  -1 3790.22 219.491   1
   3 -14   1 4163.32 225.036   1
   4 -14   1 3814.80 224.291   1
  -4  14  -1 4091.53 227.671   1
   4  14   1 3921.25 226.850   1
  -4 -14  -1 3782.37 222.584   1
   5 -14   1 58.7336 43.7002   1
  -5  14  -1 126.370 52.4674   1
   5  14   1 57.7409 44.1704   1
  -5 -14  -1 24.6159 38.2443   1
   6 -14   1 50.9716 48.4478   1
  -6  14  -1 63.2757 44.0321   1
   6  14   1 82.5106 50.2993   1
  -6 -14  -1 50.2532 48.8879   1
  -7  14  -1 651.611 81.1841   1
   7 -14   1 666.330 79.0093   1
   8 -14   1 25.1264 39.6387   1
  -8 -14  -1 8.56077 41.2083   1
  -8  14  -1 16.3835 43.7913   1
   8  14   1-25.9655 40.9624   1
   9  14   1 93.3901 52.8487   1
  -9 -14  -1 60.7766 47.7505   1
  10 -14   1 8.63906 41.5864   1
  10  14   1 42.0290 45.5399   1
 -10  14  -1 8.17668 44.2987   1
 -10 -14  -1-16.9948 39.5178   1
  11 -14   1 2289.75 164.201   1
  11  14   1 2546.38 168.591   1
 -11  14  -1 2548.16 165.360   1
 -11 -14  -1 2414.63 166.249   1
  12 -14   1 8.73624 41.3478   1
  12  14   1 8.56514 49.3617   1
 -12  14  -1 32.7088 44.3019   1
 -12 -14  -1-8.31188 46.7751   1
  13 -14   1 435.744 71.2050   1
  13  14   1 497.107 76.8083   1
 -13  14  -1 326.967 64.6698   1
 -13 -14  -1 370.734 66.5133   1
  14  14   1 8.34673 43.3977   1
 -14 -14  -1 8.18208 40.0372   1
  15 -14   1 988.742 99.9126   1
 -15  14  -1 1021.77 99.5093   1
  15  14   1 1027.17 102.487   1
 -15 -14  -1 990.949 98.7378   1
 -16  14  -1 33.0519 42.9610   1
  16 -14   1-25.9480 47.4699   1
  16  14   1 8.36961 47.0979   1
 -16 -14  -1-16.1434 45.9722   1
 -17  14  -1 221.773 55.2131   1
  18  14   1 216.877 55.2639   1
 -18 -14  -1 318.592 60.4836   1
  18  15  -1 706.271 86.6989   1
 -18 -15   1 819.686 84.2157   1
  17  15  -1 1102.21 106.238   1
 -17 -15   1 1349.15 111.948   1
  16  15  -1-16.1862 45.5444   1
 -16 -15   1-7.93339 47.8007   1
 -15  15   1 1252.40 116.818   1
 -15 -15   1 1423.29 116.273   1
 -13  15   1-8.38918 41.7079   1
  13  15  -1-8.43490 39.2271   1
 -13 -15   1 16.5199 35.5644   1
  13 -15  -1 43.7852 42.8510   1
 -12  15   1 93.2460 51.7284   1
  12  15  -1 66.7511 44.1319   1
 -12 -15   1 50.4366 46.8497   1
  12 -15  -1 147.270 50.6180   1
 -11  15   1 275.183 66.2374   1
  11  15  -1 270.909 62.9478   1
 -11 -15   1 346.261 67.8001   1
 -10  15   1 3788.04 225.180   1
  10  15  -1 3906.74 231.263   1
 -10 -15   1 3974.98 230.065   1
  10 -15  -1 3952.19 231.417   1
   9 -15  -1 331.828 63.7490   1
  -9  15   1 304.519 60.1934   1
   9  15  -1 237.095 62.3199   1
  -9 -15   1 211.184 59.4562   1
  -8 -15   1 2419.98 162.165   1
   8  15  -1 2108.33 154.553   1
  -7  15   1 1587.25 128.878   1
   7 -15  -1 1619.89 127.126   1
  -7 -15   1 1720.73 132.352   1
   7  15  -1 1533.05 128.705   1
   6 -15  -1 167.483 53.6086   1
   6  15  -1 330.075 58.5747   1
  -6 -15   1 233.047 54.7795   1
  -6  15   1 326.940 61.8596   1
  -5  15   1 2111.31 155.205   1
   5  15  -1 2468.69 163.219   1
  -5 -15   1 2412.10 160.222   1
   5 -15  -1 2373.60 161.271   1
   4  15  -1 990.892 100.416   1
  -4 -15   1 872.558 95.0560   1
   4 -15  -1 769.347 89.1508   1
   3 -15  -1 641.007 77.9828   1
  -3  15   1 420.662 67.2102   1
  -2  15   1-8.03366 39.3111   1
   2 -15  -1 25.3261 36.3477   1
  -1  15   1 492.907 74.7185   1
   1  15  -1 425.621 69.0274   1
   1 -15  -1 482.435 71.4792   1
  -1 -15   1 365.573 62.6540   1
   0  15  -1 449.248 67.1098   1
   0  15   1 432.277 69.7773   1
   0 -15  -1 382.466 62.9510   1
   1  15   1 558.886 76.6512   1
   1 -15   1 665.169 78.9605   1
  -1 -15  -1 624.125 79.5791   1
  -2  15  -1 8496.74 400.637   1
   2  15   1 7652.70 394.621   1
   2 -15   1 8675.48 404.439   1
  -2 -15  -1 7690.23 395.517   1
  -3  15  -1 1268.25 109.562   1
   3 -15   1 1022.62 101.209   1
   4  15   1 8.48351 44.1089   1
   5  15   1 100.675 49.2311   1
  -5 -15  -1 183.823 52.7426   1
   6 -15   1 669.662 87.3147   1
   6  15   1 807.631 88.6056   1
  -6 -15  -1 807.083 88.4366   1
  -6  15  -1 734.236 88.2999   1
   7 -15   1 693.368 82.4547   1
  -7  15  -1 521.003 75.4693   1
   7  15   1 500.756 72.9059   1
  -7 -15  -1 491.714 73.5893   1
  -8  15  -1 244.988 57.4242   1
   8  15   1 209.369 53.6095   1
  -8 -15  -1 172.505 52.4708   1
   8 -15   1 96.5605 48.1063   1
  -9  15  -1 392.455 65.4902   1
   9  15   1 366.768 69.7138   1
  -9 -15  -1 435.900 75.9793   1
   9 -15   1 230.891 56.9758   1
 -10  15  -1 133.230 50.0633   1
  10  15   1 176.655 57.1624   1
 -10 -15  -1 178.644 58.2791   1
  10 -15   1 171.375 50.9393   1
 -11  15  -1 41.3084 45.3753   1
  11  15   1 67.7346 47.6763   1
  11 -15   1 43.2951 42.4048   1
 -11 -15  -1 25.0895 41.6126   1
 -12 -15  -1 3817.31 215.242   1
  12  15   1 3260.18 208.353   1
 -13  15  -1 1580.51 129.694   1
  13 -15   1 1856.03 140.332   1
 -14  15  -1 531.976 79.4778   1
  14  15   1 705.732 86.2527   1
 -14 -15  -1 706.241 81.2250   1
  14 -15   1 653.530 84.4002   1
 -15  15  -1 358.334 68.3792   1
  15  15   1 278.068 59.8084   1
  15 -15   1 521.669 75.9319   1
 -15 -15  -1 362.115 66.4844   1
  16  15   1-8.16890 47.0765   1
 -16 -15  -1 15.8250 46.1262   1
  17  15   1 646.173 82.7992   1
 -17 -15  -1 731.323 82.3977   1
  16  16  -1 363.128 61.1988   1
 -16 -16   1 464.294 63.8145   1
  15  16  -1 33.3150 42.6808   1
 -15 -16   1-15.3928 40.5839   1
  14  16  -1 1325.36 113.800   1
 -14 -16   1 1290.02 110.647   1
 -13  16   1 1623.45 132.173   1
 -13 -16   1 1685.57 128.005   1
  13  16  -1 1613.18 128.149   1
 -12  16   1 1906.63 144.967   1
  12 -16  -1 2156.54 154.597   1
 -11  16   1 100.276 44.8585   1
  11  16  -1 108.652 48.3395   1
 -11 -16   1 94.0387 48.2817   1
  11 -16  -1 106.733 49.6066   1
 -10  16   1 898.630 96.8507   1
  10  16  -1 1030.97 102.282   1
 -10 -16   1 1034.68 101.250   1
  10 -16  -1 869.600 97.5243   1
   9 -16  -1 412.534 69.8210   1
  -9  16   1 438.214 68.9327   1
   9  16  -1 448.053 74.1468   1
  -9 -16   1 295.177 63.5961   1
  -8  16   1 1016.80 102.243   1
   8  16  -1 1248.28 111.165   1
  -8 -16   1 1084.02 104.354   1
   8 -16  -1 1215.28 108.818   1
   7 -16  -1 25.5723 38.9431   1
   7  16  -1 8.41293 43.1272   1
  -7 -16   1 25.1831 40.4237   1
  -7  16   1 58.2964 46.3038   1
  -6  16   1 5302.75 284.863   1
   6  16  -1 5163.96 283.012   1
   6 -16  -1 5401.88 284.730   1
  -6 -16   1 5077.16 282.644   1
   5 -16  -1-8.45066 40.6780   1
   5  16  -1 8.49369 42.8806   1
  -5 -16   1 33.0951 43.6278   1
  -5  16   1-16.4323 42.7179   1
  -4  16   1 1385.04 117.934   1
   4  16  -1 1517.11 121.186   1
   4 -16  -1 1522.91 124.607   1
  -4 -16   1 1348.70 115.100   1
  -3  16   1 4185.76 233.558   1
   3  16  -1 3933.69 230.056   1
  -3 -16   1 4133.91 235.251   1
   3 -16  -1 3869.62 231.853   1
  -2  16   1 134.369 49.1272   1
   2  16  -1 83.2963 53.9485   1
   2 -16  -1 85.1402 41.8605   1
   1  16  -1 4310.10 240.867   1
  -1  16   1 3890.99 236.510   1
   1 -16  -1 4460.94 244.166   1
  -1 -16   1 4116.62 239.379   1
   0  16   1 8.37017 40.9568   1
   0  16  -1-8.34766 38.1205   1
   0 -16  -1 8.45041 42.6624   1
   0 -16   1 16.9299 39.3653   1
  -1  16  -1 145.668 47.0889   1
   1  16   1 150.911 58.8432   1
   1 -16   1 163.075 49.3148   1
  -1 -16  -1 202.233 55.3036   1
   2  16   1 1846.03 142.413   1
  -2  16  -1 1943.52 142.313   1
  -2 -16  -1 2075.71 147.327   1
   2 -16   1 1982.45 144.952   1
  -3  16  -1 3053.78 187.037   1
   3  16   1 2835.98 184.471   1
  -3 -16  -1 2754.44 181.272   1
   3 -16   1 2882.24 184.973   1
  -4  16  -1 2487.68 167.445   1
   4  16   1 2490.74 167.247   1
   4 -16   1 2453.99 166.466   1
  -4 -16  -1 2353.99 164.722   1
   5 -16   1 330.011 66.5720   1
  -5 -16  -1 447.563 72.7734   1
  -5  16  -1 363.496 67.0712   1
   6 -16   1 50.6494 42.6421   1
   6  16   1 34.2413 49.3537   1
  -6 -16  -1 8.46810 44.0518   1
  -6  16  -1 49.9021 48.5059   1
  -7  16  -1 5898.86 303.005   1
   7 -16   1 5438.50 298.946   1
  -8  16  -1 788.608 90.0020   1
   8  16   1 775.496 90.5648   1
  -8 -16  -1 791.167 90.8027   1
   8 -16   1 944.536 98.1335   1
  -9  16  -1 925.432 93.4524   1
  -9 -16  -1 825.642 92.2375   1
   9  16   1 926.729 95.0485   1
 -10  16  -1 1400.59 119.042   1
  10  16   1 1287.36 112.787   1
 -10 -16  -1 1343.62 116.131   1
  10 -16   1 1460.65 123.690   1
 -11  16  -1 1056.77 105.310   1
  11  16   1 981.235 102.163   1
 -11 -16  -1 1184.16 107.472   1
  11 -16   1 1313.65 113.543   1
 -12  16  -1 1630.37 136.443   1
  12  16   1 2293.65 151.807   1
 -12 -16  -1 1847.13 139.669   1
  12 -16   1 2136.31 148.109   1
 -13  16  -1 328.852 70.8088   1
  13  16   1 489.712 72.9996   1
  13 -16   1 386.101 71.7856   1
 -13 -16  -1 411.841 66.9200   1
 -14  16  -1 1167.19 111.319   1
  14 -16   1 1599.86 125.144   1
 -15 -16  -1 228.274 55.3977   1
  15  16   1 143.184 48.4870   1
 -14 -17   1 273.470 59.9341   1
  14  17  -1 234.186 57.6741   1
 -13 -17   1 1139.23 105.293   1
  13  17  -1 1138.94 106.392   1
 -12 -17   1 65.1880 50.7310   1
  12  17  -1 89.0893 49.9193   1
 -11  17   1 2907.91 190.718   1
  11  17  -1 3228.81 194.198   1
 -11 -17   1 2861.35 189.062   1
  11 -17  -1 3140.20 195.552   1
 -10  17   1 50.9153 49.7183   1
  10  17  -1 187.878 59.7776   1
 -10 -17   1 144.854 55.2528   1
  10 -17  -1 111.413 50.7696   1
  -9  17   1 1941.88 144.195   1
  -9 -17   1 1842.60 141.928   1
   9  17  -1 1988.42 145.752   1
   9 -17  -1 2021.12 146.754   1
   8  17  -1 639.016 81.8837   1
  -8 -17   1 686.074 85.0926   1
   7 -17  -1 1468.13 126.171   1
   7  17  -1 1745.86 134.282   1
  -7 -17   1 1555.20 129.573   1
  -7  17   1 1670.52 131.194   1
   6 -17  -1 213.582 58.6080   1
   6  17  -1 218.361 61.2948   1
  -6 -17   1 167.028 57.7801   1
  -6  17   1 132.897 53.1359   1
  -5  17   1 2004.50 149.301   1
   5  17  -1 2370.43 158.696   1
   5 -17  -1 2088.73 155.426   1
  -5 -17   1 2155.22 154.229   1
   4  17  -1 1687.87 136.086   1
  -4  17   1 1838.33 138.591   1
   4 -17  -1 1975.07 144.037   1
  -3  17   1 2162.90 154.611   1
   3 -17  -1 2233.41 157.567   1
   2  17  -1 1704.11 128.436   1
  -2  17   1 1439.19 121.728   1
  -2 -17   1 1395.40 121.345   1
   2 -17  -1 1303.40 116.237   1
   1  17  -1 1538.58 123.584   1
  -1  17   1 1562.22 124.992   1
  -1 -17   1 1414.44 121.146   1
   1 -17  -1 1180.24 114.675   1
   0  17   1 202.447 58.4444   1
   0  17  -1 213.362 57.6739   1
   0 -17  -1 230.501 59.1368   1
   0 -17   1 161.331 49.0129   1
  -1  17  -1 986.856 97.2700   1
   1  17   1 916.804 96.3393   1
  -1 -17  -1 843.941 93.7268   1
   1 -17   1 933.910 95.2334   1
   2  17   1 351.229 63.4860   1
  -2  17  -1 407.660 70.0358   1
   2 -17   1 432.356 70.4873   1
  -2 -17  -1 352.782 65.7250   1
  -3  17  -1 3400.27 203.229   1
   3 -17   1 3374.51 206.147   1
   4 -17   1 75.9705 46.3874   1
  -4  17  -1 73.8785 46.2526   1
   4  17   1 25.4953 44.2480   1
  -4 -17  -1 67.4917 45.7650   1
  -5 -17  -1 2709.91 173.189   1
   5  17   1 2315.21 164.266   1
   6 -17   1 1805.66 135.740   1
   6  17   1 1798.67 134.508   1
  -6 -17  -1 1555.80 128.219   1
  -6  17  -1 1709.87 132.297   1
  -7  17  -1 1291.89 115.039   1
  -7 -17  -1 1359.08 116.243   1
   7 -17   1 1584.47 123.050   1
  -8  17  -1 794.157 92.5528   1
   8  17   1 883.451 98.2141   1
   8 -17   1 982.582 97.9241   1
  -8 -17  -1 1062.93 101.056   1
  -9  17  -1 462.585 69.5751   1
   9 -17   1 566.296 78.8262   1
 -10  17  -1 1283.46 111.257   1
  10  17   1 1294.22 115.677   1
  10 -17   1 1254.22 112.666   1
 -10 -17  -1 1362.73 117.557   1
 -11 -17  -1 1953.28 142.035   1
  11  17   1 1879.32 141.854   1
 -12  17  -1 1080.93 106.144   1
  12 -17   1 1152.35 111.884   1
 -13 -17  -1 1129.02 104.820   1
  13  17   1 1624.06 121.979   1
 -12 -18   1 301.444 63.8953   1
  12  18  -1 394.479 70.3834   1
 -11 -18   1 65.1608 50.2957   1
  11  18  -1 151.634 59.6722   1
 -10 -18   1 752.762 84.3358   1
  10  18  -1 699.265 83.1163   1
   9 -18  -1 59.1857 44.6020   1
  -9  18   1 8.45730 47.0250   1
   9  18  -1 58.5527 38.2192   1
  -9 -18   1 8.29264 34.9748   1
   8 -18  -1 1444.40 118.203   1
   8  18  -1 1480.13 120.418   1
  -8 -18   1 1246.24 113.485   1
  -8  18   1 1314.74 115.135   1
   7  18  -1 363.672 67.5126   1
  -7  18   1 420.223 70.3610   1
   7 -18  -1 360.743 68.7946   1
   6 -18  -1 2456.63 169.186   1
  -6  18   1 2514.49 166.209   1
  -5 -18   1 989.150 96.6300   1
  -5  18   1 800.776 91.8791   1
   4 -18  -1 1639.23 140.124   1
  -4 -18   1 1900.98 143.539   1
   3 -18  -1 455.083 75.2510   1
  -3 -18   1 597.780 77.2301   1
   3  18  -1 635.492 81.1360   1
  -3  18   1 484.078 81.2303   1
  -2 -18   1 2377.93 160.305   1
   2 -18  -1 2116.07 156.319   1
  -2  18   1 2288.33 159.895   1
   2  18  -1 2303.74 159.398   1
  -1 -18   1 101.085 47.7705   1
   1 -18  -1 179.289 54.4279   1
   1  18  -1 175.476 47.9577   1
  -1  18   1 135.541 53.4948   1
   0 -18  -1 1936.58 143.612   1
   0 -18   1 1791.96 140.846   1
   0  18   1 1705.45 138.275   1
   0  18  -1 2088.72 147.335   1
  -1 -18  -1 159.905 55.1060   1
   1 -18   1 101.630 44.9690   1
  -1  18  -1 178.998 53.2314   1
   1  18   1 93.2640 50.8117   1
  -2 -18  -1 1193.31 110.102   1
   2 -18   1 1342.76 116.679   1
  -2  18  -1 1260.52 114.211   1
   2  18   1 1439.20 118.996   1
  -3 -18  -1 640.734 82.6397   1
   3 -18   1 741.797 88.3244   1
   3  18   1 699.150 87.0891   1
  -3  18  -1 740.309 88.8586   1
   4 -18   1 1723.26 132.473   1
  -4 -18  -1 1393.22 121.600   1
   4  18   1 1576.54 128.153   1
  -4  18  -1 1469.85 124.304   1
   5 -18   1 310.905 65.6245   1
   5  18   1 445.123 70.7856   1
  -5 -18  -1 322.141 62.2891   1
  -5  18  -1 399.201 69.1300   1
  -6  18  -1 749.149 84.5854   1
   6 -18   1 550.854 74.2039   1
   7 -18   1 99.9575 49.2513   1
  -7  18  -1 124.483 59.3703   1
   7  18   1 93.0654 55.7682   1
  -7 -18  -1 59.1119 51.5541   1
  -8 -18  -1 1250.75 109.853   1
   8  18   1 972.130 99.0481   1
  -9  18  -1 880.693 94.7053   1
   9  18   1 1157.55 103.814   1
  -9 -18  -1 1045.65 99.8520   1
   9 -18   1 863.044 93.8372   1
 -10  18  -1 953.568 96.9020   1
  10  18   1 960.086 99.5129   1
  10 -18   1 891.290 93.8014   1
 -10 -18  -1 1038.68 103.504   1
 -11 -18  -1 736.970 80.1786   1
 -11  18  -1 541.748 81.0129   1
 -10 -19   1 448.200 72.0751   1
  10  19  -1 294.588 66.5602   1
  -9 -19   1 171.643 54.4890   1
   9  19  -1 281.716 64.5175   1
  -8 -19   1 274.294 56.4460   1
  -7  19   1 1846.58 142.004   1
   7 -19  -1 2359.18 158.357   1
   6 -19  -1 1410.15 120.551   1
  -6 -19   1 1416.09 117.657   1
   6  19  -1 1518.54 120.244   1
  -6  19   1 1326.18 118.976   1
   5  19  -1 1312.11 115.220   1
   5 -19  -1 1249.20 114.816   1
  -5 -19   1 1456.73 119.127   1
   4  19  -1 567.264 77.9436   1
  -4 -19   1 596.247 78.7838   1
   3  19  -1 400.773 69.0250   1
  -3 -19   1 538.142 76.4428   1
   2  19  -1 197.797 54.9755   1
  -2 -19   1 270.644 59.7089   1
   1  19  -1 612.691 81.0873   1
  -1 -19   1 446.393 71.6854   1
   0  19  -1 74.0601 53.2354   1
   0 -19   1 83.2264 50.2418   1
  -1  19  -1 1178.19 113.907   1
   1  19   1 1478.73 122.917   1
   1 -19   1 1386.94 117.164   1
  -1 -19  -1 1311.37 115.864   1
  -2  19  -1-8.42674 45.6558   1
   2  19   1 33.9866 47.8168   1
  -2 -19  -1-8.31925 43.8716   1
   2 -19   1 41.8513 41.6166   1
  -3  19  -1 824.363 91.2757   1
   3  19   1 1036.05 100.460   1
   3 -19   1 726.386 87.4356   1
  -3 -19  -1 754.784 87.6171   1
  -4  19  -1-8.02716 48.3633   1
   4  19   1-24.8505 53.9883   1
  -4 -19  -1 41.4973 46.7032   1
   4 -19   1-17.0177 47.2940   1
  -5  19  -1-7.71477 43.4133   1
   5  19   1 25.0200 46.9317   1
   5 -19   1-17.4343 47.8426   1
  -5 -19  -1 16.5001 45.2790   1
   6 -19   1 332.543 66.0122   1
  -6  19  -1 342.992 66.8198   1
   6  19   1 206.572 61.9011   1
  -6 -19  -1 296.698 63.8363   1
   7  19   1 1049.10 101.610   1
  -7 -19  -1 1020.51 102.783   1
  -7  19  -1 1262.52 108.764   1
  -8  19  -1 729.343 86.1480   1
  -8 -19  -1 918.107 95.7299   1
   8  19   1 685.182 87.5312   1
   8 -19   1 668.370 85.0948   1
  -9 -19  -1 2814.20 180.538   1
  -9  19  -1 2870.06 180.895   1
   9  19   1 2803.29 179.008   1
  -6 -20   1 1275.86 110.732   1
   6  20  -1 1200.74 108.358   1
   5  20  -1 676.809 77.3420   1
  -5 -20   1 547.676 72.2356   1
  -4  20   1 2313.14 158.116   1
   4  20  -1 1924.01 149.515   1
  -4 -20   1 2333.18 156.499   1
   4 -20  -1 2345.55 157.780   1
   3  20  -1 90.1442 55.2095   1
  -3  20   1 206.536 57.0549   1
   3 -20  -1 199.814 55.5989   1
  -3 -20   1 118.886 53.4199   1
  -2  20   1 2018.67 142.063   1
   2  20  -1 1881.19 138.584   1
   2 -20  -1 1678.41 134.542   1
  -2 -20   1 1756.33 134.438   1
   1  20  -1 934.345 93.6717   1
  -1  20   1 964.717 99.1061   1
  -1 -20   1 842.817 90.6871   1
   1 -20  -1 639.842 87.4894   1
   0  20   1 785.379 92.0857   1
   0  20  -1 605.449 84.0106   1
   0 -20   1 640.824 81.6204   1
   2  20   1-8.23200 47.9886   1
  -2  20  -1-32.6993 54.2402   1
   2 -20   1 16.3495 47.1101   1
  -2 -20  -1 8.14308 41.7287   1
  -3  20  -1 16.4645 50.1284   1
   3  20   1 8.14734 40.5094   1
  -3 -20  -1 48.7164 41.6126   1
   3 -20   1-8.18576 41.9526   1
   4 -20   1 1099.33 102.341   1
  -4 -20  -1 988.018 98.8675   1
  -4  20  -1 898.393 97.3865   1
   5 -20   1 1124.64 105.933   1
  -5 -20  -1 1152.69 110.577   1
  -5  20  -1 1277.41 111.141   1
   5  20   1 1131.12 109.414   1
   6 -20   1 3826.58 221.811   1
  -6  20  -1 3403.36 210.700   1
  -6 -20  -1 3712.09 216.627   1
   6  20   1 3831.64 219.996   1
 -26   0   2 8.10013 47.7543   1
 -25   0   2-32.4090 48.2961   1
  25   0  -2 8.48256 48.3146   1
 -24   0   2 3896.50 223.372   1
  24   0  -2 3807.91 226.235   1
 -23   0   2-16.1179 41.9154   1
  23   0  -2-42.6997 50.9149   1
 -22   0   2 3061.01 188.153   1
  22   0  -2 3053.81 193.220   1
 -21   0   2 292.281 57.9073   1
  21   0  -2 308.872 62.7103   1
 -20   0   2 401.643 62.6451   1
  20   0  -2 404.711 68.3249   1
 -19   0   2 100.708 45.8035   1
  19   0  -2 124.663 50.2695   1
 -17   0   2 285.290 56.0758   1
  17   0  -2 175.699 52.8242   1
 -16   0   2 226.846 52.2410   1
  16   0  -2 247.694 50.4906   1
  15   0  -2 2682.69 165.855   1
  14   0  -2 12185.9 562.161   1
 -14   0   2 12871.1 561.346   1
  13   0  -2 13753.1 591.240   1
 -13   0   2 12877.3 584.013   1
  12   0  -2 120.620 38.0196   1
 -12   0   2 96.9845 35.3804   1
  11   0  -2 1720.73 109.154   1
 -11   0   2 1474.54 103.566   1
  10   0  -2 76959.0 2952.13   1
 -10   0   2 68982.0 2946.69   1
   9   0  -2 65533.9 2720.45   1
  -9   0   2 68686.1 2719.95   1
   8   0  -2 200073. 8093.58   1
  -8   0   2 203594. 8092.84   1
   7   0  -2 97918.5 3830.46   1
  -7   0   2 92656.0 3826.10   1
   6   0  -2 408709. 16510.8   1
  -6   0   2 417331. 16510.9   1
   5   0  -2 999999. 39837.4   1
  -5   0   2 995294. 39834.3   1
   4   0  -2 416075. 16733.1   1
  -4   0   2 421510. 16732.6   1
   3   0  -2 150275. 5590.94   1
  -3   0   2 130718. 5589.75   1
   0   0  -2 185766. 7225.52   1
   0   0   2 175274. 7226.51   1
  -1   0  -2 181030. 7501.86   1
   1   0   2 195338. 7504.48   1
   2   0   2 632563. 25400.2   1
  -2   0  -2 638812. 25398.6   1
   3   0   2 488550. 20345.6   1
  -3   0  -2 527424. 20342.8   1
   4   0   2 153408. 5946.71   1
  -4   0  -2 143550. 5942.37   1
   5   0   2 173125. 6415.53   1
  -5   0  -2 149348. 6405.59   1
   6   0   2 62397.3 2606.63   1
  -6   0  -2 65834.0 2602.68   1
   7   0   2 119.968 35.1223   1
  -7   0  -2 214.824 38.8796   1
   8   0   2 14989.9 594.661   1
  -8   0  -2 12349.4 584.121   1
   9   0   2 35002.7 1449.66   1
  -9   0  -2 34737.8 1445.37   1
  10   0   2 6.19045 24.3312   1
 -10   0  -2 5.95249 35.0929   1
 -11   0  -2 1124.54 94.0180   1
  11   0   2 1095.35 96.1996   1
 -12   0  -2 25552.3 1056.65   1
  12   0   2 24107.3 1054.58   1
  13   0   2 392.769 61.9147   1
 -13   0  -2 380.724 58.1679   1
 -14   0  -2 12233.6 563.895   1
  14   0   2 12701.2 570.278   1
 -16   0  -2 4522.34 264.519   1
  16   0   2 6490.72 299.923   1
 -17   0  -2 1155.21 102.276   1
  17   0   2 1462.79 117.019   1
 -18   0  -2 719.635 81.4006   1
  18   0   2 834.277 91.7880   1
 -19   0  -2 3311.75 199.809   1
  19   0   2 3446.65 208.994   1
 -20   0  -2 373.264 63.8682   1
  20   0   2 622.719 79.6145   1
 -21   0  -2 1886.00 138.068   1
  21   0   2 1981.14 144.381   1
 -22   0  -2 301.719 61.5498   1
  22   0   2 283.350 60.6373   1
 -24   0  -2 94.6225 50.9654   1
  24   0   2 8.12817 44.6581   1
 -25   0  -2 230.394 63.2182   1
  25   0   2 332.071 64.6542   1
 -26  -1   2 149.302 52.0975   1
  26   1  -2 182.901 55.5540   1
 -25  -1   2 255.522 59.7732   1
 -25   1   2 312.394 67.1582   1
  25   1  -2 296.089 60.9790   1
  25  -1  -2 262.376 60.5522   1
 -24  -1   2 163.892 56.6037   1
  24   1  -2 184.408 58.7103   1
  24  -1  -2 196.526 58.1301   1
 -23  -1   2 3404.64 204.584   1
 -23   1   2 3759.62 214.765   1
  23  -1  -2 3150.83 207.831   1
  23   1  -2 4056.86 224.533   1
 -22   1   2 32.3926 46.7352   1
  22  -1  -2 118.727 50.0579   1
  22   1  -2 18.1405 44.4518   1
 -22  -1   2 74.0768 42.7623   1
 -21   1   2 157.677 54.1227   1
  21  -1  -2 191.960 53.8549   1
 -20  -1   2 987.187 94.8069   1
 -20   1   2 909.018 90.6085   1
  20  -1  -2 955.047 96.4511   1
  20   1  -2 970.299 96.9201   1
 -19  -1   2 3642.58 210.811   1
 -19   1   2 3388.25 203.208   1
  19  -1  -2 3655.66 212.179   1
  19   1  -2 3498.84 210.656   1
  18   1  -2 462.954 67.7508   1
 -18  -1   2 486.949 69.1720   1
 -17   1   2 1884.15 133.346   1
  17   1  -2 1991.83 143.537   1
 -17  -1   2 2039.14 139.807   1
 -16   1   2 2525.38 159.510   1
  16  -1  -2 3097.11 180.560   1
  16   1  -2 2721.93 171.162   1
 -16  -1   2 2592.13 164.922   1
  15  -1  -2 113.178 46.8651   1
  15   1  -2 104.837 41.5926   1
 -15  -1   2 133.188 44.1624   1
 -15   1   2 208.089 45.0377   1
  14  -1  -2 8193.88 383.732   1
 -14  -1   2 7923.52 379.769   1
 -13   1   2 89034.4 3772.40   1
  13  -1  -2 98010.9 3781.99   1
 -12   1   2 2587.53 156.637   1
  12  -1  -2 2807.22 161.520   1
  12   1  -2 2914.46 164.885   1
 -12  -1   2 3053.93 163.330   1
 -11   1   2 7361.34 343.487   1
  11  -1  -2 7650.78 346.816   1
  11   1  -2 7162.36 345.782   1
 -11  -1   2 7496.25 345.067   1
 -10   1   2 4226.27 205.127   1
  10  -1  -2 3808.15 202.476   1
  10   1  -2 4221.92 208.658   1
 -10  -1   2 3944.33 208.320   1
  -9   1   2 7745.50 374.086   1
   9  -1  -2 8469.16 378.846   1
   9   1  -2 9236.33 383.150   1
  -9  -1   2 8611.31 380.273   1
  -8   1   2 146979. 6203.61   1
   8  -1  -2 151884. 6207.84   1
   8   1  -2 166189. 6210.43   1
  -8  -1   2 154973. 6208.07   1
   7  -1  -2 56529.2 2490.71   1
  -7   1   2 67493.7 2494.28   1
   6  -1  -2 948.006 63.9125   1
   6   1  -2 1070.27 69.6283   1
  -6   1   2 1086.55 65.0416   1
  -6  -1   2 1188.39 68.6506   1
   5  -1  -2 29520.6 1151.85   1
   5   1  -2 26341.2 1157.58   1
  -5   1   2 27954.3 1150.09   1
  -5  -1   2 29179.6 1154.05   1
   4  -1  -2 39735.2 1522.79   1
   4   1  -2 35829.6 1524.54   1
  -4  -1   2 38519.1 1526.96   1
  -4   1   2 37133.4 1519.53   1
   3   1  -2 136216. 5645.21   1
   3  -1  -2 141481. 5639.94   1
  -3  -1   2 140146. 5645.17   1
  -3   1   2 144155. 5639.73   1
   2   1  -2 130994. 5348.47   1
  -2  -1   2 136467. 5348.61   1
  -1  -1   2 402447. 16075.6   1
   0  -1   2 75446.7 3239.30   1
   0   1  -2 82614.5 3240.20   1
   0  -1  -2 84073.4 3237.36   1
   0   1   2 80731.3 3236.43   1
   1   1   2 160934. 6122.70   1
   1  -1   2 166902. 6124.19   1
  -1   1  -2 162329. 6124.33   1
   2   1   2 49265.9 2066.51   1
   2  -1   2 53289.3 2068.78   1
  -2  -1  -2 52486.6 2067.69   1
  -2   1  -2 50188.0 2067.93   1
   3   1   2 16873.6 709.972   1
   3  -1   2 17523.2 709.054   1
  -3  -1  -2 16366.2 708.759   1
  -3   1  -2 17521.1 707.807   1
   5   1   2 2464.78 125.243   1
   5  -1   2 2346.97 125.201   1
  -5  -1  -2 2191.05 121.537   1
  -5   1  -2 2029.09 117.420   1
   6   1   2 82225.1 3062.75   1
   6  -1   2 76191.3 3061.19   1
  -6  -1  -2 71920.4 3056.39   1
  -6   1  -2 73146.0 3051.80   1
   7   1   2 114882. 4769.93   1
   7  -1   2 123426. 4773.68   1
  -7  -1  -2 116069. 4767.51   1
  -7   1  -2 119277. 4765.71   1
   8   1   2 21327.6 878.017   1
  -8  -1  -2 19755.4 872.403   1
  -8   1  -2 18828.0 866.782   1
   9   1   2 2174.88 127.767   1
   9  -1   2 1795.23 122.707   1
  -9  -1  -2 2068.81 125.267   1
  -9   1  -2 1729.83 115.811   1
  10  -1   2 4282.74 221.058   1
 -10   1  -2 3682.06 203.352   1
  11   1   2 8810.49 392.946   1
  11  -1   2 8300.11 391.416   1
 -11  -1  -2 8145.03 383.922   1
 -11   1  -2 7631.01 378.172   1
  12   1   2 19454.3 808.392   1
  12  -1   2 19686.8 810.141   1
 -12  -1  -2 17303.7 796.129   1
 -12   1  -2 17942.2 794.822   1
  13   1   2 311.548 56.5694   1
 -13   1  -2 179.432 48.0340   1
 -13  -1  -2 218.467 51.7172   1
  14   1   2 15698.0 645.683   1
  14  -1   2 14295.9 640.071   1
 -14  -1  -2 13623.1 632.587   1
 -14   1  -2 13531.8 628.425   1
  16   1   2 524.310 72.7487   1
  16  -1   2 671.751 79.3776   1
 -16  -1  -2 770.519 82.4707   1
 -16   1  -2 754.589 80.0626   1
 -17  -1  -2 2899.76 183.537   1
 -17   1  -2 2649.00 178.147   1
  18   1   2 1951.45 141.357   1
  18  -1   2 2016.61 142.863   1
 -18  -1  -2 1751.25 132.660   1
  19   1   2 447.801 72.6710   1
  19  -1   2 599.476 75.5277   1
 -19  -1  -2 614.034 72.5052   1
 -19   1  -2 578.966 73.6048   1
  20   1   2 1768.49 136.201   1
  20  -1   2 1574.26 127.449   1
 -20  -1  -2 1551.89 121.871   1
 -20   1  -2 1641.66 125.718   1
  21  -1   2 583.975 89.0843   1
 -21   1  -2 731.317 87.6085   1
  22  -1   2 1059.36 105.235   1
  22   1   2 1261.80 109.997   1
 -22  -1  -2 1060.85 102.498   1
 -22   1  -2 1312.14 107.850   1
 -23   1  -2 55.7062 47.9982   1
  24   1   2 1534.95 127.896   1
  24  -1   2 1962.03 138.735   1
 -24   1  -2 1723.82 130.779   1
 -24  -1  -2 1832.28 133.009   1
  25   1   2-15.8789 45.2194   1
  25  -1   2-7.85334 42.5458   1
 -25   1  -2-7.54896 49.6467   1
 -25  -1  -2 7.61361 47.7842   1
  26   2  -2 415.929 74.0816   1
 -26  -2   2 391.714 66.0130   1
  25   2  -2 35.2354 47.0903   1
  25  -2  -2-24.9750 40.0737   1
 -25  -2   2-22.6356 45.9414   1
 -25   2   2-8.11097 40.3238   1
  24   2  -2 653.886 84.1813   1
 -24  -2   2 341.197 62.4777   1
  23   2  -2-8.61146 39.3245   1
  23  -2  -2 8.53241 41.7500   1
 -23  -2   2-8.00613 39.1749   1
 -23   2   2 16.2520 40.3976   1
  22   2  -2 619.319 82.0137   1
  22  -2  -2 853.545 88.5756   1
 -22  -2   2 740.758 88.0158   1
 -22   2   2 693.515 82.8001   1
  21  -2  -2-41.9177 46.6021   1
 -21   2   2 73.1745 50.0216   1
  20   2  -2 2472.61 165.503   1
  20  -2  -2 2228.16 158.979   1
 -20  -2   2 2725.00 167.910   1
 -20   2   2 2300.39 158.655   1
  19   2  -2 369.241 64.8306   1
  19  -2  -2 265.486 57.4130   1
 -19  -2   2 321.510 62.4776   1
 -19   2   2 269.038 54.1364   1
  18   2  -2 6974.81 333.060   1
 -18  -2   2 5964.76 320.705   1
  17   2  -2 344.451 58.5181   1
  17  -2  -2 492.422 65.2134   1
 -17  -2   2 380.839 61.0963   1
 -17   2   2 262.790 52.0089   1
  16   2  -2 36.8416 39.3992   1
  16  -2  -2 57.4755 38.4165   1
 -16   2   2-13.5015 34.0931   1
  15  -2  -2 2639.36 166.684   1
 -15  -2   2 2481.74 161.654   1
  14   2  -2 17821.2 757.274   1
  14  -2  -2 18175.0 756.820   1
 -14  -2   2 16787.2 751.249   1
 -14   2   2 16536.8 748.173   1
  13   2  -2 63.1149 38.5009   1
  13  -2  -2 54.8879 34.3994   1
 -13  -2   2 80.3516 39.2411   1
 -13   2   2 45.5544 30.5311   1
  12   2  -2 46913.6 1906.69   1
 -12  -2   2 48667.3 1908.72   1
 -12   2   2 43838.3 1896.97   1
  11   2  -2 6345.67 295.250   1
  11  -2  -2 6496.03 293.646   1
 -11  -2   2 6185.03 293.166   1
 -11   2   2 5408.35 282.708   1
  10   2  -2 42224.8 1606.73   1
  10  -2  -2 42604.1 1602.90   1
 -10  -2   2 37737.5 1600.27   1
   9   2  -2 45233.1 1795.27   1
  -9   2   2 42099.6 1785.45   1
   9  -2  -2 44688.2 1789.80   1
  -9  -2   2 43473.7 1792.78   1
   8   2  -2 4006.36 189.198   1
  -8   2   2 3715.52 180.142   1
  -8  -2   2 3501.82 183.877   1
   8  -2  -2 3680.58 184.979   1
   7   2  -2 5400.69 255.585   1
  -7   2   2 5326.26 249.151   1
  -7  -2   2 5529.15 255.681   1
   7  -2  -2 5892.71 252.792   1
  -6   2   2 12844.6 531.390   1
   6  -2  -2 12526.9 531.696   1
  -5  -2   2 247.202 33.4693   1
  -5   2   2 275.100 27.3573   1
   5  -2  -2 235.152 28.0189   1
  -4  -2   2 385126. 14964.2   1
   4   2  -2 379897. 14963.0   1
  -4   2   2 369846. 14955.5   1
   4  -2  -2 367904. 14955.5   1
  -3  -2   2 6825.05 271.539   1
   3  -2  -2 6056.89 263.384   1
  -3   2   2 6227.62 262.696   1
   3   2  -2 6085.92 271.652   1
  -2   2   2 3832.35 163.269   1
   2   2  -2 3458.86 171.036   1
   2  -2  -2 4032.31 164.233   1
  -2  -2   2 3787.51 171.055   1
   1  -2  -2 101392. 4015.87   1
  -1  -2   2 102632. 4022.47   1
   1   2  -2 99413.3 4020.73   1
  -1   2   2 98359.1 4015.80   1
   0  -2   2 54610.9 2138.24   1
   0   2  -2 54584.8 2136.91   1
   0  -2  -2 53147.2 2133.26   1
   0   2   2 50730.2 2132.54   1
   1  -2   2 3893.10 182.544   1
  -1   2  -2 4017.12 182.690   1
  -1  -2  -2 4351.53 182.606   1
   1   2   2 3944.67 180.819   1
   2  -2   2 354913. 12386.0   1
  -2   2  -2 363277. 12385.6   1
   2   2   2 252322. 12378.3   1
  -2  -2  -2 291161. 12379.0   1
  -3  -2  -2 26759.0 1153.21   1
  -3   2  -2 29971.4 1154.17   1
   3  -2   2 28157.6 1153.65   1
   3   2   2 27787.7 1153.83   1
   5   2   2 37974.4 1524.63   1
  -5  -2  -2 38237.2 1519.64   1
  -5   2  -2 38311.7 1521.16   1
   5  -2   2 33646.2 1522.31   1
  -6  -2  -2 53.0035 28.0776   1
  -6   2  -2 89.6264 31.0074   1
   6  -2   2 39.9301 31.7522   1
   6   2   2 36.1596 29.0017   1
   7   2   2 17442.3 744.567   1
   7  -2   2 17479.8 742.687   1
  -7  -2  -2 17104.3 742.958   1
  -7   2  -2 17657.0 741.168   1
   8   2   2 551.069 57.9843   1
   8  -2   2 518.861 57.2642   1
  -8  -2  -2 474.801 55.3124   1
  -8   2  -2 468.997 53.7982   1
   9   2   2 25479.0 1101.74   1
   9  -2   2 27463.3 1103.51   1
  -9  -2  -2 26533.9 1101.89   1
  -9   2  -2 25415.1 1097.63   1
  11   2   2 9442.55 453.573   1
  11  -2   2 10241.6 458.909   1
 -11  -2  -2 9563.09 453.153   1
 -11   2  -2 10386.9 455.095   1
  12   2   2 16085.1 685.893   1
  12  -2   2 15518.6 683.157   1
 -12  -2  -2 14555.4 678.688   1
 -12   2  -2 15855.6 681.016   1
  13   2   2 9484.97 442.734   1
  13  -2   2 10248.5 448.279   1
 -13  -2  -2 8885.02 437.226   1
 -13   2  -2 9241.18 438.565   1
  14   2   2 1576.68 120.227   1
  14  -2   2 1759.46 124.857   1
 -14  -2  -2 1381.33 114.379   1
 -14   2  -2 1590.40 117.149   1
  15   2   2 17338.4 736.884   1
 -15  -2  -2 15720.1 726.316   1
  16   2   2 859.068 86.1184   1
  16  -2   2 797.133 87.0160   1
 -16  -2  -2 811.353 84.9825   1
 -16   2  -2 840.696 86.6012   1
  17   2   2 432.338 66.7657   1
  17  -2   2 286.364 62.9486   1
 -17  -2  -2 428.065 67.1633   1
 -17   2  -2 415.273 67.1371   1
  18   2   2 75.2837 51.4695   1
  18  -2   2 57.8419 39.7886   1
 -18  -2  -2 24.4315 41.7454   1
 -18   2  -2-24.0451 34.5233   1
  19  -2   2 1087.86 100.376   1
 -19   2  -2 936.979 95.4577   1
 -19  -2  -2 945.496 95.7583   1
  20   2   2 42.5816 44.2813   1
  20  -2   2-16.7701 42.3350   1
 -20   2  -2 8.02842 44.0654   1
  21   2   2 1601.79 130.773   1
  21  -2   2 1690.86 129.844   1
 -21  -2  -2 1660.73 123.873   1
 -21   2  -2 1525.44 124.342   1
  22   2   2 34.8970 49.6889   1
  22  -2   2 8.31749 37.9823   1
 -22  -2  -2 7.45526 41.4380   1
 -22   2  -2-47.5189 40.5846   1
  23   2   2 899.880 96.6574   1
 -23  -2  -2 664.066 80.2195   1
  24   2   2-16.2752 35.7669   1
  24  -2   2 7.93179 45.1824   1
 -24  -2  -2 45.6052 38.3814   1
 -24   2  -2 38.6126 48.9469   1
  25  -2   2 438.924 65.3128   1
  25   2   2 464.153 67.7008   1
 -25  -2  -2 384.433 64.5366   1
 -25   2  -2 397.251 65.3703   1
  26   3  -2 52.0097 48.1910   1
 -26  -3   2 7.31026 39.6165   1
 -25   3   2 258.404 63.5190   1
  24   3  -2 68.5433 53.2578   1
  24  -3  -2-33.1993 41.2806   1
 -24  -3   2 32.6371 47.5807   1
 -24   3   2 64.6242 51.2082   1
  23  -3  -2 66.7637 49.4119   1
 -23   3   2 154.419 51.2128   1
  22   3  -2 77.5521 47.9890   1
  22  -3  -2 8.31285 41.4361   1
 -22  -3   2 139.689 52.1607   1
 -22   3   2 80.9857 48.8862   1
  21   3  -2 2020.08 146.698   1
  21  -3  -2 2122.99 148.757   1
 -21  -3   2 2048.29 145.032   1
 -21   3   2 1904.75 141.950   1
  20   3  -2 874.354 95.7075   1
  20  -3  -2 942.963 94.0719   1
 -20  -3   2 978.297 95.7269   1
 -20   3   2 975.981 92.6311   1
  19   3  -2 350.849 62.8229   1
  19  -3  -2 394.641 63.6561   1
 -19  -3   2 328.292 61.8944   1
 -19   3   2 481.760 67.3439   1
  18   3  -2 47.8002 45.9797   1
 -18  -3   2 76.6532 42.6793   1
  17  -3  -2 6440.54 337.486   1
 -17   3   2 7152.98 339.672   1
  16   3  -2 3781.68 218.479   1
  16  -3  -2 3875.55 216.229   1
 -16  -3   2 3817.72 215.138   1
 -16   3   2 3822.55 213.847   1
  15   3  -2 11633.0 555.676   1
  15  -3  -2 12786.8 558.827   1
 -15  -3   2 12964.2 561.572   1
 -15   3   2 11980.2 552.837   1
  14   3  -2 20.4362 35.4506   1
  14  -3  -2 45.3532 30.1686   1
 -14  -3   2 33.9726 35.3594   1
 -14   3   2 50.3850 33.7028   1
  13   3  -2 10398.7 461.253   1
  13  -3  -2 10148.2 455.339   1
 -13  -3   2 9789.85 456.509   1
 -13   3   2 9539.28 451.282   1
  12  -3  -2 15730.9 649.129   1
 -12   3   2 14018.2 642.445   1
 -11   3   2 39063.5 1706.72   1
 -11  -3   2 43355.5 1717.01   1
  11   3  -2 42853.5 1718.69   1
  10   3  -2 37914.8 1524.16   1
 -10   3   2 38960.6 1516.06   1
 -10  -3   2 34534.8 1519.98   1
  10  -3  -2 35800.7 1514.31   1
   9   3  -2 1094.85 82.7733   1
  -9   3   2 1173.97 77.8174   1
  -9  -3   2 913.157 78.5034   1
   9  -3  -2 1104.85 78.7107   1
   8   3  -2 8467.07 402.339   1
  -8   3   2 9397.77 396.231   1
   8  -3  -2 9128.11 395.755   1
  -8  -3   2 8964.60 402.062   1
  -7  -3   2 3653.80 182.015   1
   7   3  -2 3565.19 181.443   1
   6  -3  -2 36379.1 1530.74   1
  -6  -3   2 38588.4 1541.24   1
   6   3  -2 39250.9 1543.65   1
  -6   3   2 37182.7 1530.87   1
  -5   3   2 27506.7 1138.05   1
   5  -3  -2 28255.0 1137.99   1
  -4  -3   2 67505.2 2727.80   1
   4  -3  -2 66474.6 2721.04   1
  -4   3   2 67855.7 2720.69   1
   4   3  -2 68928.3 2728.11   1
  -3  -3   2 20673.2 873.501   1
   3   3  -2 20459.5 872.857   1
  -3   3   2 21644.7 865.634   1
   3  -3  -2 21762.7 867.272   1
  -2   3   2 53373.1 1970.92   1
   2   3  -2 46831.8 1976.19   1
  -2  -3   2 49564.8 1977.44   1
   2  -3  -2 45745.2 1969.87   1
   1  -3  -2 94913.8 3894.18   1
  -1   3   2 103645. 3894.59   1
   1   3  -2 100398. 3900.37   1
  -1  -3   2 88489.0 3899.41   1
   0  -3  -2 109911. 4509.55   1
   0  -3   2 104876. 4514.36   1
   0   3  -2 110811. 4513.93   1
  -1   3  -2 381.678 39.1485   1
  -1  -3  -2 325.841 34.1065   1
   1   3   2 294.856 33.9443   1
   2  -3   2 26975.9 1154.81   1
  -2   3  -2 26962.1 1154.79   1
  -2  -3  -2 26991.7 1153.82   1
   4  -3   2 7541.75 333.918   1
  -4   3  -2 7580.38 332.890   1
   4   3   2 7399.03 337.513   1
  -4  -3  -2 7260.64 332.678   1
  -5  -3  -2 7193.80 326.525   1
  -5   3  -2 7264.59 324.886   1
   5  -3   2 6857.28 323.025   1
   5   3   2 7387.60 328.240   1
   6   3   2 7149.90 345.348   1
   6  -3   2 7407.74 342.902   1
  -6  -3  -2 7811.47 347.269   1
  -6   3  -2 7855.31 344.771   1
   7   3   2 4594.30 220.506   1
   7  -3   2 3823.31 210.505   1
  -7  -3  -2 4265.27 216.234   1
  -7   3  -2 4464.73 215.821   1
   8   3   2 1587.47 107.474   1
   8  -3   2 1609.77 108.363   1
  -8  -3  -2 1560.88 108.947   1
  -8   3  -2 1487.88 104.705   1
   9   3   2 16274.6 731.422   1
   9  -3   2 18280.9 735.364   1
  -9  -3  -2 16608.4 730.323   1
  -9   3  -2 16465.9 726.446   1
  10   3   2 26930.9 1147.81   1
 -10  -3  -2 27439.3 1146.85   1
  11   3   2 15930.9 655.146   1
  11  -3   2 13879.8 644.293   1
 -11  -3  -2 15001.3 649.048   1
 -11   3  -2 14113.6 644.142   1
  12   3   2 21636.2 923.945   1
  12  -3   2 21292.6 919.589   1
 -12  -3  -2 22412.1 922.506   1
 -12   3  -2 20276.5 913.777   1
  13   3   2 209.929 47.6880   1
  13  -3   2 151.897 46.9216   1
 -13  -3  -2 213.185 46.5411   1
 -13   3  -2 193.893 47.3823   1
  14   3   2 2883.04 186.734   1
  14  -3   2 3380.73 189.492   1
 -14  -3  -2 3131.57 184.051   1
 -14   3  -2 2781.35 178.242   1
  15   3   2 2276.21 159.364   1
 -15  -3  -2 2607.96 162.041   1
  16   3   2 2277.58 156.025   1
  16  -3   2 2226.41 154.928   1
 -16  -3  -2 2181.32 151.517   1
 -16   3  -2 2521.98 158.750   1
  17   3   2 745.731 86.5701   1
  17  -3   2 804.726 86.7149   1
 -17  -3  -2 710.943 83.2299   1
 -17   3  -2 895.990 89.1367   1
  18  -3   2 24.5124 43.0854   1
 -18   3  -2-7.85205 41.9757   1
  19   3   2 878.532 93.2910   1
  19  -3   2 1021.95 96.4926   1
 -19  -3  -2 1081.70 100.493   1
 -19   3  -2 1002.92 94.1185   1
  20   3   2 1407.05 117.681   1
  20  -3   2 1216.20 109.225   1
 -20  -3  -2 1386.33 117.900   1
 -20   3  -2 1264.85 112.032   1
  21   3   2 42.4916 44.8157   1
 -21  -3  -2-8.09066 37.6293   1
  22  -3   2 1732.31 135.783   1
  22   3   2 1967.93 145.404   1
 -22   3  -2 1882.85 137.157   1
 -22  -3  -2 1928.01 139.315   1
  23   3   2 17.5483 36.1763   1
 -23  -3  -2 21.4958 37.7904   1
  24  -3   2 134.069 51.6247   1
 -24   3  -2 107.686 48.5136   1
  25   3   2 80.0822 47.8035   1
  25  -3   2 124.010 52.8253   1
 -25  -3  -2 43.4759 43.2676   1
 -25   3  -2 22.6322 46.0069   1
 -26  -4   2 414.961 70.8344   1
  25   4  -2 8.42921 46.2645   1
 -25  -4   2 16.2354 47.3246   1
  24   4  -2 25.4938 50.0999   1
  24  -4  -2 8.37061 45.9419   1
 -24  -4   2 16.4617 47.4349   1
 -24   4   2-8.20536 42.0494   1
  23   4  -2 8.48223 47.7318   1
  23  -4  -2 33.4906 47.6863   1
 -23  -4   2-16.0317 47.2566   1
 -23   4   2-8.16995 42.4776   1
  22   4  -2 77.7723 51.0041   1
  22  -4  -2 66.3638 43.8118   1
 -22  -4   2 32.2252 44.2845   1
 -22   4   2 72.7454 42.6924   1
  21   4  -2 1185.79 105.655   1
  21  -4  -2 1035.92 100.105   1
 -21  -4   2 1009.75 98.0352   1
 -21   4   2 1028.28 97.4869   1
  20  -4  -2 831.321 86.3851   1
 -20   4   2 790.873 86.8034   1
  19   4  -2 596.412 80.7142   1
  19  -4  -2 962.310 91.4384   1
 -19  -4   2 521.617 81.4452   1
 -19   4   2 848.508 86.4786   1
  18   4  -2 890.939 90.6158   1
 -18  -4   2 925.851 91.3598   1
  18  -4  -2 776.823 87.6883   1
  17   4  -2 807.377 84.2595   1
  17  -4  -2 875.941 86.9445   1
 -17  -4   2 816.613 85.6657   1
 -17   4   2 572.739 72.5268   1
  16  -4  -2 9496.08 448.282   1
 -16  -4   2 9772.82 454.533   1
 -16   4   2 9512.03 446.389   1
  15   4  -2-14.7317 31.0694   1
  15  -4  -2 27.0181 34.1224   1
 -15  -4   2 94.4970 41.9084   1
 -15   4   2 32.8464 34.1773   1
  14   4  -2 1688.57 120.346   1
 -14  -4   2 1396.01 113.582   1
 -14   4   2 1540.42 111.697   1
  14  -4  -2 1618.87 115.094   1
 -13  -4   2 100.039 41.0983   1
  13   4  -2 13.7769 42.0104   1
  12   4  -2 11638.9 500.041   1
 -12   4   2 10475.9 484.779   1
  12  -4  -2 10803.5 487.098   1
 -12  -4   2 10697.6 492.306   1
  11   4  -2 11925.8 547.044   1
 -11   4   2 12912.7 542.654   1
 -11  -4   2 11651.5 544.487   1
  11  -4  -2 12536.0 541.494   1
 -10  -4   2 14121.7 615.079   1
  10   4  -2 14884.7 620.627   1
 -10   4   2 13423.7 606.382   1
   9  -4  -2 14174.1 590.670   1
  -9  -4   2 14091.8 596.846   1
  -9   4   2 14059.7 589.389   1
   9   4  -2 12280.1 593.642   1
   8  -4  -2 2947.14 154.246   1
  -8  -4   2 2781.67 159.171   1
  -8   4   2 3121.57 155.555   1
   8   4  -2 2899.16 160.402   1
   7  -4  -2 3228.80 164.552   1
  -7  -4   2 3189.98 171.144   1
   7   4  -2 3361.76 174.226   1
  -7   4   2 3333.90 164.502   1
  -6  -4   2 80535.9 3187.90   1
   6   4  -2 77163.7 3185.64   1
  -5  -4   2 1096.28 76.3013   1
   5  -4  -2 1094.94 72.5327   1
   5   4  -2 1281.40 81.9105   1
  -5   4   2 1050.54 69.2104   1
  -4  -4   2 11205.4 485.246   1
  -4   4   2 11409.2 476.898   1
   4   4  -2 11599.3 485.399   1
   4  -4  -2 10987.8 479.084   1
   3  -4  -2 9737.48 413.539   1
  -3   4   2 9700.45 411.811   1
   2  -4  -2 43418.8 1872.18   1
  -2   4   2 49254.0 1873.15   1
  -1   4   2 21917.5 907.097   1
   1  -4  -2 22241.9 907.213   1
   0   4   2 52582.5 2215.87   1
   0  -4  -2 57225.6 2217.51   1
   1   4   2 5824.07 269.572   1
  -1  -4  -2 6101.29 268.161   1
   2  -4   2 95655.2 3712.40   1
  -2   4  -2 88673.5 3710.12   1
   3  -4   2 27567.0 1136.46   1
  -3   4  -2 27878.5 1134.92   1
  -3  -4  -2 26441.7 1134.83   1
   3   4   2 28108.8 1137.17   1
   4  -4   2 68947.4 2798.68   1
  -4   4  -2 69419.3 2799.15   1
  -4  -4  -2 63979.9 2796.56   1
   4   4   2 74600.8 2801.68   1
   5  -4   2 47179.9 1881.59   1
  -5   4  -2 48384.8 1881.95   1
  -5  -4  -2 43029.7 1880.40   1
   5   4   2 45533.7 1884.29   1
   6  -4   2 6955.83 326.430   1
  -6   4  -2 7094.14 326.338   1
  -6  -4  -2 6868.05 326.469   1
   6   4   2 7294.02 330.013   1
   7  -4   2 2423.10 144.019   1
  -7   4  -2 2402.71 141.920   1
   7   4   2 2314.99 144.961   1
  -7  -4  -2 2611.63 146.592   1
  -8  -4  -2 46.5280 26.1085   1
   8  -4   2 22.2295 32.7994   1
  -8   4  -2 27.2059 32.1152   1
   8   4   2 54.3100 34.8102   1
  -9   4  -2 3563.15 201.124   1
   9  -4   2 4156.73 209.642   1
 -10   4  -2 1482.42 105.723   1
  10  -4   2 1452.77 106.801   1
 -10  -4  -2 1395.81 110.816   1
  10   4   2 1569.92 113.822   1
 -11   4  -2 25671.2 1043.21   1
  11  -4   2 23486.8 1038.46   1
 -11  -4  -2 24706.5 1048.85   1
  11   4   2 24314.1 1048.10   1
 -12   4  -2 2708.39 159.895   1
  12  -4   2 2513.70 157.141   1
 -12  -4  -2 2402.68 158.086   1
  12   4   2 2460.68 160.068   1
 -13   4  -2 10487.1 487.201   1
  13  -4   2 11159.4 491.247   1
 -13  -4  -2 10210.2 488.205   1
  13   4   2 10340.4 489.493   1
 -14   4  -2 10919.9 490.351   1
  14  -4   2 10177.4 488.765   1
 -15   4  -2 265.296 55.5986   1
  15  -4   2 454.560 65.7245   1
 -15  -4  -2 344.644 62.9067   1
  15   4   2 371.662 60.6299   1
  16  -4   2 124.056 49.0070   1
 -16  -4  -2 171.675 52.5498   1
  16   4   2 138.203 50.3478   1
 -17   4  -2 703.059 79.7918   1
  17  -4   2 592.948 76.2458   1
 -17  -4  -2 693.882 81.2567   1
  17   4   2 658.494 81.2978   1
 -18   4  -2 470.910 67.5426   1
  18  -4   2 504.686 69.5141   1
 -18  -4  -2 734.168 83.1483   1
  18   4   2 523.625 75.8887   1
 -19   4  -2 380.481 61.1735   1
  19  -4   2 340.554 60.4554   1
 -19  -4  -2 228.865 50.5597   1
  19   4   2 315.877 57.9632   1
  20  -4   2 669.518 82.8390   1
 -20   4  -2 429.922 70.5990   1
 -20  -4  -2 640.118 78.5261   1
 -21  -4  -2 1669.45 130.420   1
 -21   4  -2 1380.77 119.025   1
  21   4   2 1647.64 129.236   1
  21  -4   2 1784.52 129.852   1
 -22   4  -2-15.9119 49.4418   1
  22  -4   2-8.15288 44.7470   1
 -22  -4  -2-32.3296 38.9069   1
  22   4   2 16.7452 36.7924   1
 -23   4  -2 94.9380 50.2808   1
  23  -4   2 56.5457 48.8166   1
 -23  -4  -2 131.636 50.1500   1
  23   4   2 90.3468 47.4839   1
 -24   4  -2 117.436 46.0319   1
  24  -4   2 167.523 50.9092   1
 -24  -4  -2 109.115 48.6365   1
  24   4   2 222.464 60.0117   1
 -25   4  -2-15.3340 45.2005   1
  25  -4   2 23.5281 37.1176   1
  26   5  -2 32.5510 46.9101   1
 -26  -5   2 23.7933 49.7890   1
  25   5  -2 251.218 58.9610   1
 -25  -5   2 151.847 58.4711   1
  24   5  -2 25.1689 42.9947   1
 -24   5   2 58.4422 48.6723   1
 -24  -5   2-31.6637 43.4477   1
  23  -5  -2 1050.69 99.5654   1
  23   5  -2 843.720 93.4492   1
 -23  -5   2 816.521 90.1147   1
 -23   5   2 900.079 94.6666   1
  22   5  -2-16.9020 45.1925   1
  22  -5  -2 16.9692 41.5334   1
 -22  -5   2 32.3959 43.3114   1
 -22   5   2 91.1254 51.4937   1
  21   5  -2 556.013 75.3686   1
 -21  -5   2 535.247 72.4427   1
  20   5  -2 898.610 92.7063   1
  20  -5  -2 911.083 91.8954   1
 -20  -5   2 847.345 91.4029   1
 -20   5   2 830.194 89.6441   1
  19   5  -2 539.184 74.1632   1
  19  -5  -2 553.369 71.9807   1
 -19  -5   2 567.392 73.1130   1
 -19   5   2 606.080 73.7588   1
  18   5  -2 478.646 71.1118   1
  18  -5  -2 562.407 72.0727   1
 -18  -5   2 613.179 77.8816   1
 -18   5   2 551.774 71.7916   1
  17   5  -2 1587.07 123.629   1
  17  -5  -2 1671.85 123.691   1
 -17  -5   2 1433.67 118.868   1
 -17   5   2 1811.54 126.813   1
  16   5  -2 2762.10 173.087   1
 -16   5   2 2947.35 171.183   1
  16  -5  -2 2457.18 164.682   1
 -16  -5   2 2612.36 170.563   1
 -15   5   2 5174.39 269.809   1
  15  -5  -2 5558.23 273.514   1
 -15  -5   2 4814.21 272.138   1
  15   5  -2 5132.04 273.874   1
  14   5  -2-22.3510 45.3642   1
  14  -5  -2 33.5356 35.8559   1
 -14  -5   2 7.20697 36.3859   1
 -14   5   2 6.55085 32.0558   1
  13  -5  -2 14067.1 600.472   1
 -13  -5   2 12863.8 599.803   1
 -13   5   2 13356.0 596.130   1
  13   5  -2 13551.0 605.488   1
  12  -5  -2 1955.72 125.887   1
 -12  -5   2 1843.82 127.544   1
 -12   5   2 1965.43 125.168   1
  12   5  -2 1841.05 128.109   1
  11  -5  -2 33767.0 1350.74   1
 -11   5   2 32108.3 1346.32   1
  11   5  -2 35552.3 1361.69   1
  10  -5  -2 17068.6 695.231   1
 -10  -5   2 15110.8 696.701   1
  10   5  -2 16499.2 702.316   1
 -10   5   2 15745.3 690.855   1
  -9  -5   2 5338.34 261.781   1
  -9   5   2 5361.20 254.273   1
   9   5  -2 5005.73 258.531   1
   8  -5  -2-18.2193 23.6840   1
  -8  -5   2 11.0131 22.1790   1
  -8   5   2 13.4939 25.0029   1
   8   5  -2 38.6348 30.2931   1
   7  -5  -2 1351.94 87.8130   1
  -7  -5   2 1200.83 91.0164   1
   7   5  -2 1237.20 90.0308   1
  -7   5   2 1281.28 85.0768   1
  -6  -5   2 30177.0 1154.04   1
   6  -5  -2 26971.5 1144.09   1
   6   5  -2 27630.7 1149.89   1
  -6   5   2 26449.5 1140.07   1
  -5  -5   2 151627. 5848.33   1
   5   5  -2 141163. 5846.64   1
  -5   5   2 146444. 5838.61   1
   5  -5  -2 142808. 5839.61   1
   4   5  -2 5936.09 259.002   1
  -4  -5   2 4905.41 253.419   1
   3   5  -2 21960.3 914.865   1
  -3  -5   2 22057.8 917.934   1
  -2  -5   2 14953.9 609.005   1
   2   5  -2 13643.6 605.870   1
  -1  -5   2 27534.0 1083.88   1
   1   5  -2 24906.9 1075.59   1
   0  -5   2 23838.7 1007.38   1
   0   5   2 25144.4 1003.91   1
   0   5  -2 24105.9 1006.98   1
   0  -5  -2 23979.8 1003.59   1
   1  -5   2 95526.1 3889.34   1
  -1   5  -2 98147.6 3889.76   1
   1   5   2 93195.2 3887.14   1
  -1  -5  -2 98948.2 3887.02   1
  -2   5  -2 5423.48 257.336   1
   2   5   2 5650.06 258.722   1
  -2  -5  -2 5985.13 258.218   1
  -3  -5  -2 2792.52 144.180   1
  -3   5  -2 2813.08 144.525   1
   3  -5   2 2636.98 144.015   1
   4   5   2 8030.42 380.530   1
  -4  -5  -2 9023.40 386.473   1
  -4   5  -2 8914.23 384.339   1
   4  -5   2 7950.84 383.227   1
   5   5   2 70.4886 31.5398   1
  -5  -5  -2 65.8220 29.1103   1
   5  -5   2 80.5830 27.9259   1
   6   5   2 29538.4 1234.47   1
  -6  -5  -2 30097.5 1230.96   1
  -6   5  -2 29878.5 1229.40   1
   6  -5   2 28612.8 1227.71   1
   7   5   2 2071.16 134.543   1
   7  -5   2 2246.73 136.391   1
  -7  -5  -2 2305.23 137.296   1
  -7   5  -2 2280.25 135.313   1
  -8   5  -2 358.689 48.2132   1
   8  -5   2 310.944 47.7400   1
  -9  -5  -2 37828.2 1572.37   1
   9   5   2 37784.8 1575.32   1
  10  -5   2 2302.55 149.864   1
 -10   5  -2 2487.68 150.866   1
 -10  -5  -2 2129.73 148.624   1
  11  -5   2 6717.81 329.599   1
 -11   5  -2 7236.71 332.093   1
 -11  -5  -2 6443.92 329.348   1
  11   5   2 6328.70 329.331   1
  12  -5   2 17337.7 738.025   1
 -12   5  -2 16560.7 734.214   1
 -12  -5  -2 17403.9 740.417   1
  12   5   2 15755.6 735.284   1
 -13   5  -2 3034.41 183.081   1
  13  -5   2 3218.02 185.725   1
 -13  -5  -2 3097.80 186.027   1
  13   5   2 2935.11 183.565   1
 -14  -5  -2 92.9992 45.2510   1
  14   5   2 38.8559 38.7189   1
  15  -5   2 7473.61 379.239   1
 -15  -5  -2 7810.27 382.488   1
  15   5   2 8063.57 386.237   1
 -16   5  -2 38.8382 36.9262   1
  16  -5   2 134.752 46.3392   1
 -16  -5  -2 110.733 45.7143   1
  16   5   2 74.7708 39.4722   1
 -17   5  -2-7.90630 37.4374   1
  17  -5   2 72.6043 43.7203   1
 -18  -5  -2 96.1240 48.4070   1
  18   5   2 91.5529 52.8784   1
 -19   5  -2 1256.33 115.219   1
  19  -5   2 1312.99 117.528   1
 -19  -5  -2 1472.47 120.334   1
 -20   5  -2 464.507 74.2001   1
  20  -5   2 464.750 71.8747   1
 -20  -5  -2 398.266 67.0106   1
  20   5   2 488.422 74.0656   1
 -21   5  -2 113.848 53.6535   1
  21  -5   2 74.9893 49.3091   1
 -21  -5  -2 102.600 44.0777   1
  21   5   2 133.884 48.4139   1
 -22   5  -2 290.820 61.0033   1
  22  -5   2 422.439 68.1308   1
  22   5   2 468.697 69.1971   1
 -23   5  -2 207.775 60.9394   1
  23  -5   2 180.565 55.9762   1
 -23  -5  -2 214.339 56.3804   1
  23   5   2 195.656 55.6075   1
 -24  -5  -2 190.638 56.9636   1
  24   5   2 320.322 66.4091   1
 -26  -6   2 146.850 53.6874   1
  26   6  -2 80.9883 46.3628   1
 -25  -6   2-38.5972 49.4141   1
  25   6  -2-40.9064 52.3675   1
 -24  -6   2 71.1758 48.6650   1
  24   6  -2-16.8386 43.1597   1
 -23   6   2 16.8127 41.8237   1
 -23  -6   2 40.0764 42.8789   1
  23   6  -2 66.9961 45.3984   1
 -22   6   2 193.287 59.3079   1
  22  -6  -2 144.163 51.8797   1
 -22  -6   2 275.693 61.1334   1
  22   6  -2 286.738 63.9614   1
 -21   6   2 141.528 50.4171   1
  21  -6  -2 184.817 52.9700   1
 -21  -6   2 73.0966 50.2235   1
  21   6  -2 119.989 46.7101   1
 -20   6   2 377.736 63.9078   1
  20  -6  -2 265.018 58.8438   1
 -20  -6   2 323.401 60.5125   1
  20   6  -2 369.714 61.9060   1
  19  -6  -2 146.261 51.0543   1
 -19   6   2-8.05651 41.3553   1
  18   6  -2 556.429 74.8675   1
 -18   6   2 534.559 70.8217   1
  18  -6  -2 475.908 68.6272   1
 -17  -6   2 389.708 60.5121   1
  16  -6  -2 1013.74 102.363   1
 -16  -6   2 1258.90 107.472   1
  16   6  -2 1257.47 106.538   1
 -16   6   2 1136.97 99.9181   1
 -15   6   2-28.2100 36.1471   1
  15  -6  -2-7.18367 32.8123   1
 -14   6   2 559.628 66.7291   1
  14   6  -2 437.805 65.0526   1
  14  -6  -2 596.918 66.9760   1
 -14  -6   2 532.404 66.7978   1
  13   6  -2 945.391 90.6788   1
 -13   6   2 668.187 72.1823   1
 -13  -6   2 879.832 86.4598   1
  13  -6  -2 813.936 78.4760   1
 -12  -6   2 60.8961 36.6990   1
  12   6  -2 28.3397 33.5776   1
  11   6  -2 1584.36 112.927   1
 -11   6   2 1270.53 99.7548   1
  11  -6  -2 1367.15 102.619   1
 -11  -6   2 1617.34 112.413   1
  10   6  -2 1471.93 104.821   1
 -10   6   2 1111.04 95.9870   1
  10  -6  -2 1189.28 94.0062   1
 -10  -6   2 1311.52 100.638   1
  -9   6   2 5896.48 281.323   1
   9  -6  -2 5708.15 281.072   1
   8   6  -2 24679.3 1068.06   1
  -8   6   2 24511.1 1056.79   1
  -8  -6   2 27084.1 1071.64   1
   7   6  -2 1649.84 111.123   1
   7  -6  -2 1709.10 106.494   1
  -7  -6   2 1576.80 108.753   1
  -7   6   2 1569.88 101.578   1
  -6  -6   2 3584.66 188.575   1
   6   6  -2 3479.03 189.026   1
  -6   6   2 3662.51 180.210   1
   6  -6  -2 3337.92 179.938   1
  -5  -6   2 2423.81 139.122   1
   5   6  -2 2266.03 136.155   1
  -5   6   2 2500.43 132.805   1
   5  -6  -2 2272.67 132.130   1
  -4  -6   2 154.223 34.0082   1
   4   6  -2 53.3455 29.0477   1
  -4   6   2 152.490 30.3934   1
   4  -6  -2 158.561 31.3231   1
  -3  -6   2 358.781 45.2930   1
  -3   6   2 362.426 42.6225   1
   3   6  -2 366.661 44.5901   1
   3  -6  -2 363.403 43.9785   1
  -2  -6   2 66895.1 2651.00   1
   2   6  -2 65041.2 2650.81   1
  -2   6   2 61890.9 2642.27   1
   2  -6  -2 67540.2 2644.09   1
   1  -6  -2 4970.93 242.433   1
  -1   6   2 5102.41 244.869   1
   1   6  -2 5280.89 245.926   1
  -1  -6   2 5254.13 248.680   1
   0  -6  -2 3944.10 202.111   1
   0   6   2 4606.87 207.774   1
   0   6  -2 3989.43 205.227   1
   0  -6   2 4065.93 206.874   1
  -1  -6  -2 2946.49 152.286   1
   1   6   2 3041.64 152.728   1
   1  -6   2 2867.30 156.203   1
  -2  -6  -2 136197. 5574.74   1
   2  -6   2 144826. 5580.74   1
  -2   6  -2 132305. 5574.41   1
   2   6   2 141899. 5577.57   1
   3  -6   2 10481.0 467.757   1
  -3   6  -2 10364.5 466.473   1
  -3  -6  -2 10798.3 466.180   1
   3   6   2 10336.2 464.362   1
   4  -6   2 19096.1 825.862   1
  -4   6  -2 18415.9 817.418   1
  -4  -6  -2 20820.5 823.883   1
   4   6   2 18990.1 821.768   1
   5  -6   2 4657.98 238.784   1
  -5   6  -2 4776.41 237.593   1
  -5  -6  -2 4619.00 238.551   1
   5   6   2 4844.59 239.036   1
   6  -6   2 40.8206 34.3895   1
  -6   6  -2 5.58426 29.0464   1
  -6  -6  -2 40.7760 33.9683   1
   6   6   2 5.79302 30.5584   1
   7  -6   2 4562.33 236.612   1
  -7   6  -2 4537.09 235.198   1
  -8  -6  -2 243.698 47.2342   1
   8   6   2 232.502 45.0846   1
   9  -6   2 8403.68 397.060   1
  -9   6  -2 8570.87 397.844   1
  -9  -6  -2 8407.00 399.740   1
   9   6   2 8345.93 400.033   1
  10  -6   2 5650.54 290.865   1
 -10   6  -2 5662.56 289.130   1
 -10  -6  -2 5743.08 293.077   1
  10   6   2 5963.65 298.017   1
 -11   6  -2 2363.62 155.730   1
  11  -6   2 2737.64 161.860   1
 -11  -6  -2 2257.41 155.277   1
  11   6   2 2755.39 166.454   1
  12   6   2 639.857 75.4245   1
 -12  -6  -2 603.052 73.0940   1
  12  -6   2 566.190 69.7258   1
 -12   6  -2 551.107 67.1146   1
  13   6   2 647.078 79.2848   1
 -13   6  -2 875.218 85.7610   1
 -13  -6  -2 849.402 85.3858   1
  14   6   2 1182.51 104.205   1
 -14  -6  -2 1245.89 105.635   1
  14  -6   2 1008.51 96.5130   1
 -15   6  -2 117.410 47.2180   1
  15   6   2 24.0808 38.0613   1
  15  -6   2 102.456 42.7610   1
 -15  -6  -2 16.0907 36.8145   1
  16  -6   2 2325.94 162.362   1
  16   6   2 2766.14 175.433   1
 -16   6  -2 2558.98 169.232   1
 -16  -6  -2 2764.66 171.837   1
  17  -6   2 3020.37 177.671   1
  17   6   2 2528.65 172.517   1
 -17   6  -2 2492.90 169.745   1
 -17  -6  -2 2525.00 171.279   1
  18  -6   2 1596.54 129.026   1
  18   6   2 1994.86 139.275   1
 -18  -6  -2 1640.68 128.985   1
 -18   6  -2 1879.65 138.335   1
 -19   6  -2 32.9759 44.1186   1
  19   6   2 41.9326 43.6526   1
  19  -6   2 41.4844 42.5670   1
 -19  -6  -2 88.7524 46.5432   1
  20  -6   2 1030.42 102.178   1
  20   6   2 1003.32 100.580   1
 -20  -6  -2 967.896 99.2367   1
 -20   6  -2 1139.38 106.436   1
  21  -6   2 380.923 71.4456   1
 -21   6  -2 476.321 75.8744   1
 -22   6  -2 439.476 74.8886   1
  22  -6   2 435.326 69.7965   1
 -22  -6  -2 632.299 77.1174   1
  22   6   2 462.748 72.0389   1
 -23   6  -2 7.96639 45.9092   1
  23  -6   2-8.10248 42.7242   1
 -24   6  -2 7.79414 42.2627   1
 -24  -6  -2 53.8282 40.5876   1
  24   6   2 70.7017 42.0330   1
 -25  -7   2 184.153 53.0681   1
  25   7  -2 138.839 50.1512   1
 -24  -7   2 54.9056 50.2151   1
  24   7  -2 32.7699 47.7912   1
 -23  -7   2-39.9998 36.5351   1
  23   7  -2 24.9525 41.3524   1
 -22  -7   2 718.860 86.5826   1
 -22   7   2 638.591 82.1403   1
  22  -7  -2 804.874 87.1927   1
  22   7  -2 476.837 80.0382   1
 -21   7   2 50.0406 48.1124   1
  21  -7  -2 59.5215 47.8987   1
 -20  -7   2 296.845 57.6006   1
 -20   7   2 401.953 68.0929   1
  20   7  -2 301.525 57.9980   1
 -19  -7   2 1474.10 122.528   1
  19  -7  -2 1462.55 121.238   1
 -19   7   2 1661.50 126.507   1
  19   7  -2 1449.69 120.894   1
 -18   7   2 2435.66 159.731   1
  18  -7  -2 2314.11 158.477   1
  17  -7  -2 7.83039 38.9346   1
 -17   7   2-7.80281 38.1867   1
  17   7  -2 74.1555 46.3712   1
 -17  -7   2 8.09654 42.1017   1
  16  -7  -2 436.684 66.8856   1
 -16   7   2 435.555 67.1353   1
  16   7  -2 494.308 69.0042   1
 -16  -7   2 526.546 73.6309   1
  15  -7  -2 7674.50 387.824   1
 -15   7   2 8432.76 391.684   1
  15   7  -2 8099.16 394.920   1
 -15  -7   2 7969.11 391.488   1
 -14   7   2 1608.26 122.831   1
  14  -7  -2 1882.33 129.463   1
  13  -7  -2 354.237 55.5069   1
 -13   7   2 445.286 59.8479   1
  13   7  -2 287.413 53.5706   1
 -13  -7   2 262.019 52.4616   1
  12  -7  -2 5651.69 281.785   1
 -12   7   2 5228.96 274.700   1
  12   7  -2 5932.71 289.399   1
 -12  -7   2 5295.20 281.634   1
  11   7  -2 372.472 54.9500   1
 -11  -7   2 395.527 55.6633   1
  10  -7  -2 5978.77 295.453   1
 -10   7   2 5951.24 292.770   1
  10   7  -2 6131.78 300.545   1
 -10  -7   2 5833.43 301.165   1
   9  -7  -2 15524.0 683.798   1
  -9   7   2 14989.4 680.061   1
   9   7  -2 16389.7 695.052   1
  -9  -7   2 16479.4 696.989   1
   8  -7  -2 2903.02 158.147   1
   8   7  -2 2901.67 163.302   1
  -8   7   2 2446.77 150.305   1
  -8  -7   2 2641.67 159.211   1
  -7   7   2 959.207 76.5187   1
  -7  -7   2 931.460 82.9103   1
   7   7  -2 872.266 79.6568   1
   6  -7  -2 1465.55 101.275   1
   6   7  -2 1421.85 110.080   1
  -6  -7   2 1389.91 103.739   1
  -6   7   2 1718.67 103.806   1
   5  -7  -2 7646.37 353.461   1
   5   7  -2 8106.74 358.862   1
  -5  -7   2 7291.54 353.720   1
  -5   7   2 7498.37 349.889   1
   4  -7  -2 378.910 45.9283   1
   4   7  -2 379.243 50.6611   1
  -4  -7   2 253.461 42.7305   1
  -4   7   2 380.741 44.8440   1
   3  -7  -2 1209.43 83.3657   1
   3   7  -2 935.894 78.4012   1
  -3  -7   2 1134.58 85.5276   1
  -3   7   2 1045.91 77.7087   1
   2  -7  -2 6192.94 307.061   1
   2   7  -2 5974.26 310.714   1
  -2  -7   2 6525.40 313.006   1
  -1  -7   2 6172.61 300.230   1
  -1   7   2 6361.60 294.417   1
   1  -7  -2 6643.60 297.744   1
   1   7  -2 6028.48 299.100   1
   0  -7   2 19265.6 905.553   1
   0   7   2 20995.7 903.703   1
   0  -7  -2 22010.8 905.656   1
   0   7  -2 23931.9 911.065   1
   1  -7   2 17689.9 808.324   1
   1   7   2 19697.6 808.378   1
  -1  -7  -2 19285.6 808.295   1
  -1   7  -2 19469.9 809.488   1
   2  -7   2 70.2207 32.0013   1
   2   7   2 82.0540 30.3990   1
  -2  -7  -2 91.7135 34.8291   1
  -2   7  -2 76.0279 27.6405   1
   3  -7   2 6393.93 289.783   1
  -3   7  -2 5642.11 282.018   1
  -3  -7  -2 5790.00 283.741   1
   3   7   2 5665.20 282.884   1
   4  -7   2 1416.41 104.017   1
   4   7   2 1610.36 107.049   1
  -4  -7  -2 1344.51 101.239   1
  -4   7  -2 1564.46 104.925   1
   5   7   2 728.267 71.3824   1
  -5  -7  -2 613.850 66.5927   1
  -5   7  -2 624.246 65.4615   1
   5  -7   2 670.262 69.2056   1
   7   7   2 1203.93 95.1927   1
  -7  -7  -2 1152.06 92.9054   1
  -7   7  -2 1153.40 95.1643   1
   7  -7   2 1220.44 97.1557   1
   8   7   2 1167.98 98.0837   1
  -8  -7  -2 1056.34 92.8549   1
  -8   7  -2 1189.84 94.7551   1
   8  -7   2 1229.10 98.3353   1
   9   7   2 10647.6 474.004   1
  -9  -7  -2 9997.63 466.892   1
  -9   7  -2 9720.10 464.472   1
   9  -7   2 10169.2 468.607   1
  10   7   2 12912.7 593.729   1
 -10  -7  -2 12683.9 589.817   1
 -10   7  -2 13762.5 593.055   1
  10  -7   2 13123.4 590.149   1
  11   7   2 7901.74 383.206   1
  11  -7   2 7657.35 376.861   1
 -11  -7  -2 7797.53 380.236   1
 -11   7  -2 7857.52 378.573   1
 -12   7  -2 37.3032 35.9430   1
 -13  -7  -2 2622.70 168.865   1
  13   7   2 2658.94 174.139   1
  14   7   2 153.939 54.4852   1
  14  -7   2 117.744 45.0201   1
 -14   7  -2 115.188 46.0776   1
 -14  -7  -2 152.479 49.6530   1
  15  -7   2 2497.91 159.426   1
  15   7   2 2249.48 155.089   1
 -15  -7  -2 2170.15 152.640   1
 -15   7  -2 2051.65 149.144   1
 -16   7  -2 63.7317 43.2166   1
  16  -7   2 48.8075 42.9524   1
 -17  -7  -2 384.319 66.3195   1
  17   7   2 259.675 57.9750   1
 -18  -7  -2 24.3311 40.3296   1
  18  -7   2 8.30532 44.4066   1
 -18   7  -2 40.6616 51.0468   1
  18   7   2 17.0959 40.4640   1
 -19  -7  -2 88.7925 50.3785   1
  19   7   2 93.6883 50.9804   1
 -19   7  -2 106.138 48.8878   1
  19  -7   2 175.097 56.0006   1
  20   7   2 565.284 78.5131   1
 -20  -7  -2 696.069 81.4692   1
 -20   7  -2 522.159 75.8329   1
  20  -7   2 474.835 71.9007   1
 -21   7  -2-32.4412 39.6971   1
  21  -7   2-16.5771 43.1055   1
  22   7   2 8.22138 36.8413   1
 -22   7  -2 8.03277 40.5533   1
  22  -7   2-16.4116 38.1597   1
  23   7   2 80.0099 43.4014   1
 -23  -7  -2 29.8733 37.1939   1
 -23   7  -2 55.5952 51.3385   1
  23  -7   2 56.6591 47.7691   1
  25   8  -2 7.90381 39.3029   1
 -25  -8   2 37.8450 44.6307   1
 -24  -8   2 38.8734 49.7663   1
  23   8  -2 66.8713 42.2511   1
 -23  -8   2 39.6244 38.8331   1
  22   8  -2 255.606 62.0223   1
 -22  -8   2 248.475 59.6961   1
 -22   8   2 206.800 57.9558   1
  21   8  -2 25.0781 44.0949   1
 -21  -8   2 57.4649 48.9460   1
 -21   8   2 8.57509 45.8555   1
  21  -8  -2 25.9972 48.1807   1
  20   8  -2 225.070 60.3398   1
 -20  -8   2 282.834 63.6674   1
 -20   8   2 42.4804 47.1101   1
  20  -8  -2 129.096 53.9024   1
  19   8  -2 262.443 63.1003   1
 -19   8   2 268.125 59.3632   1
  19  -8  -2 432.991 69.1580   1
  18  -8  -2 1662.19 128.035   1
 -18  -8   2 1454.96 122.930   1
 -18   8   2 1469.54 121.220   1
  17   8  -2 135.779 44.7518   1
 -17   8   2 248.337 57.2509   1
  17  -8  -2 231.037 55.7305   1
 -17  -8   2 164.381 49.5581   1
  16   8  -2 244.537 60.2150   1
 -16   8   2 333.624 62.3341   1
  16  -8  -2 341.562 62.8174   1
 -16  -8   2 371.828 67.8743   1
  15   8  -2 7641.77 376.907   1
 -15   8   2 7379.11 370.455   1
  15  -8  -2 7761.91 377.345   1
 -15  -8   2 7556.04 375.172   1
  14   8  -2 2733.00 170.282   1
 -14   8   2 2661.75 163.861   1
  14  -8  -2 2491.13 163.647   1
 -14  -8   2 2378.71 162.320   1
 -13   8   2 608.400 76.1870   1
  13  -8  -2 902.553 86.9028   1
 -12   8   2 2469.72 146.339   1
  12  -8  -2 2306.30 146.406   1
 -12  -8   2 2159.93 147.311   1
  11   8  -2 1852.35 134.956   1
 -11   8   2 2178.76 134.967   1
  11  -8  -2 2058.81 135.352   1
 -11  -8   2 1953.79 138.911   1
  10   8  -2 6017.58 313.894   1
 -10   8   2 6261.65 306.927   1
 -10  -8   2 6463.90 318.260   1
  10  -8  -2 6370.98 311.392   1
  -9  -8   2 6952.48 337.026   1
   9   8  -2 6685.25 334.170   1
   8   8  -2 7184.29 363.175   1
  -8  -8   2 7966.49 369.854   1
  -8   8   2 7905.55 360.502   1
   8  -8  -2 7627.07 361.320   1
   7  -8  -2 2478.70 147.166   1
  -7  -8   2 2477.41 151.517   1
   7   8  -2 2309.58 148.824   1
   6  -8  -2 2995.01 159.610   1
   6   8  -2 2343.18 155.765   1
  -6  -8   2 2149.58 152.373   1
  -6   8   2 3173.10 158.046   1
   5  -8  -2 26873.8 1073.06   1
  -5   8   2 24275.7 1065.66   1
   4  -8  -2 4418.93 220.547   1
   4   8  -2 4293.84 224.903   1
  -4  -8   2 4144.12 222.528   1
  -4   8   2 4217.44 216.164   1
   3  -8  -2 391.579 52.4506   1
   3   8  -2 333.309 47.2123   1
  -3   8   2 320.722 50.6390   1
  -2  -8   2 643.231 65.5521   1
   2  -8  -2 606.382 61.3222   1
  -2   8   2 729.737 64.7904   1
   2   8  -2 592.506 66.6733   1
  -1   8   2 537.418 56.7141   1
  -1  -8   2 559.898 60.7671   1
   1  -8  -2 359.776 50.6254   1
   1   8  -2 475.905 55.4014   1
   0  -8   2 8203.33 393.432   1
   0   8   2 8095.46 388.164   1
   0  -8  -2 8448.43 391.012   1
   0   8  -2 9430.97 396.615   1
   1  -8   2 49178.1 1990.42   1
   1   8   2 52463.5 1991.00   1
  -1  -8  -2 49516.8 1988.59   1
   2  -8   2 16128.8 685.550   1
  -2  -8  -2 14591.3 678.517   1
  -2   8  -2 14907.7 678.460   1
   3  -8   2 7603.13 345.043   1
  -3   8  -2 7472.79 340.903   1
  -3  -8  -2 6390.17 334.741   1
   3   8   2 7277.71 342.075   1
   5  -8   2 11946.8 545.330   1
  -5   8  -2 11699.2 541.203   1
   5   8   2 12836.5 548.643   1
  -5  -8  -2 12235.5 545.814   1
   6  -8   2 1343.56 103.140   1
   6   8   2 1283.41 100.742   1
  -6  -8  -2 1457.97 105.968   1
   7  -8   2 10065.9 471.129   1
  -7   8  -2 11250.5 472.955   1
  -7  -8  -2 11201.4 477.644   1
   8  -8   2 6147.18 307.622   1
  -8   8  -2 5788.27 302.743   1
   8   8   2 6295.51 309.075   1
  -8  -8  -2 6146.41 306.315   1
   9  -8   2 4687.19 245.692   1
  -9   8  -2 4321.15 241.785   1
  -9  -8  -2 4043.09 237.257   1
  10  -8   2 5459.21 285.124   1
 -10   8  -2 5232.41 281.208   1
 -10  -8  -2 5448.76 283.394   1
  10   8   2 5660.23 287.975   1
 -11   8  -2 3657.44 209.673   1
 -12  -8  -2 1598.97 125.157   1
  12   8   2 1585.24 125.003   1
  13   8   2 3725.90 213.929   1
  13  -8   2 3380.85 206.985   1
 -13  -8  -2 3306.03 208.681   1
 -13   8  -2 3847.11 213.432   1
  14  -8   2 291.557 60.8167   1
 -14   8  -2 304.068 62.5375   1
  14   8   2 300.772 57.2664   1
 -14  -8  -2 330.852 56.7491   1
 -15   8  -2 2651.77 174.243   1
  15  -8   2 2760.25 176.348   1
  16   8   2 1256.92 113.359   1
 -16  -8  -2 1339.86 115.462   1
 -16   8  -2 1234.60 112.955   1
  16  -8   2 1503.15 119.010   1
  17   8   2 754.122 86.6850   1
 -17  -8  -2 623.401 83.1541   1
 -17   8  -2 722.926 86.5881   1
  17  -8   2 696.042 86.0501   1
 -18   8  -2 83.6357 47.1295   1
  18  -8   2 41.9287 41.7630   1
  19   8   2 8.50183 42.2688   1
 -19  -8  -2 8.06352 41.3236   1
 -19   8  -2-16.7485 44.7688   1
  19  -8   2-41.9808 40.4182   1
  20   8   2 108.797 51.2514   1
 -20  -8  -2 87.6462 45.7117   1
 -20   8  -2 233.786 61.1991   1
  20  -8   2 133.938 47.9928   1
  21   8   2 341.832 65.3247   1
 -21  -8  -2 336.820 60.6727   1
 -21   8  -2 356.008 67.1984   1
  21  -8   2 283.945 61.9469   1
 -22   8  -2 8.17567 49.7795   1
  22  -8   2-16.4937 48.0753   1
  23   8   2 15.8440 44.5795   1
 -23  -8  -2-22.3211 41.3556   1
  24   9  -2-24.1515 38.7515   1
 -24  -9   2 22.9998 38.1138   1
  23   9  -2 57.8459 47.6319   1
 -23  -9   2-7.84198 49.7061   1
  22   9  -2 16.4331 48.9749   1
 -22  -9   2-16.1015 50.0294   1
  21   9  -2 1011.62 98.7167   1
 -21  -9   2 1039.36 101.834   1
 -21   9   2 1153.99 105.430   1
  20   9  -2 379.438 68.1515   1
  20  -9  -2 566.875 80.4719   1
 -20  -9   2 521.283 76.5691   1
 -20   9   2 610.443 79.0303   1
  19   9  -2 159.177 55.9871   1
 -19  -9   2 175.463 54.8657   1
  18  -9  -2-8.61400 39.3367   1
 -18   9   2-8.27664 42.4135   1
 -18  -9   2 24.8288 44.8369   1
  18   9  -2 17.1436 48.8207   1
  17   9  -2 850.978 90.7531   1
  17  -9  -2 962.796 97.6905   1
 -17  -9   2 943.852 96.6115   1
 -17   9   2 1087.43 99.6963   1
  16   9  -2 742.690 88.3347   1
 -16  -9   2 777.732 84.7355   1
 -16   9   2 615.783 78.7457   1
  16  -9  -2 636.259 87.5767   1
 -15  -9   2 4993.53 280.697   1
  15   9  -2 5697.17 288.159   1
  14   9  -2 5800.72 303.828   1
 -14  -9   2 5751.41 300.181   1
 -14   9   2 6090.46 300.455   1
  14  -9  -2 5428.71 299.534   1
  13   9  -2 1731.97 136.652   1
 -13  -9   2 2212.53 147.468   1
 -13   9   2 2028.68 136.725   1
  13  -9  -2 1861.90 135.274   1
  12   9  -2 2804.47 178.980   1
 -12  -9   2 2705.44 175.856   1
 -12   9   2 2865.36 172.503   1
  12  -9  -2 3176.64 180.513   1
  11   9  -2 5254.43 268.002   1
 -11  -9   2 4743.86 265.276   1
 -11   9   2 5046.96 260.087   1
  11  -9  -2 4878.79 262.467   1
  10   9  -2 100.046 42.9556   1
  10  -9  -2 54.8420 33.2318   1
 -10  -9   2 136.723 44.4538   1
 -10   9   2 111.640 40.9985   1
   9  -9  -2 1398.25 106.770   1
   9   9  -2 1347.69 112.396   1
  -9  -9   2 1582.61 115.009   1
  -9   9   2 1183.87 99.6186   1
  -8  -9   2 399.224 60.8357   1
   8   9  -2 399.949 58.3894   1
  -8   9   2 444.267 58.3067   1
   8  -9  -2 350.393 56.1018   1
   7   9  -2 18527.8 791.238   1
  -7  -9   2 17730.0 787.799   1
   6   9  -2 7762.56 362.911   1
  -6  -9   2 6986.21 357.746   1
   6  -9  -2 7889.51 360.502   1
  -5   9   2 28978.5 1187.39   1
   5   9  -2 26776.4 1188.91   1
  -5  -9   2 28607.6 1192.86   1
   5  -9  -2 28812.6 1188.25   1
  -4   9   2 7322.46 364.838   1
  -4  -9   2 7810.73 374.309   1
  -3   9   2 606.766 64.7900   1
   3   9  -2 700.809 70.2824   1
  -3  -9   2 706.536 73.2129   1
   3  -9  -2 578.541 63.3671   1
  -2   9   2 11.4792 29.8527   1
   2   9  -2 12.1245 31.0763   1
  -2  -9   2 37.1800 32.2282   1
   2  -9  -2 22.9705 29.8684   1
   1   9  -2 8798.10 388.542   1
  -1   9   2 7887.97 379.923   1
   1  -9  -2 8243.63 385.527   1
  -1  -9   2 8164.15 389.482   1
   0   9   2 32730.0 1212.72   1
   0  -9  -2 31355.3 1210.99   1
  -1   9  -2 15938.8 685.947   1
   1  -9   2 15419.1 687.251   1
  -2   9  -2 755.047 73.1682   1
   2  -9   2 673.189 72.0731   1
  -3   9  -2 962.625 84.4334   1
   3   9   2 969.232 88.0325   1
  -3  -9  -2 999.724 85.9668   1
   3  -9   2 1027.05 87.7278   1
  -4  -9  -2 12421.2 561.266   1
   4   9   2 12338.4 560.445   1
  -4   9  -2 12448.7 559.356   1
   4  -9   2 12880.5 563.554   1
   5  -9   2 546.511 66.9747   1
  -5   9  -2 347.792 57.7394   1
  -5  -9  -2 481.557 60.0777   1
   5   9   2 492.056 63.4033   1
   6  -9   2 35021.1 1501.56   1
  -6   9  -2 36950.1 1502.08   1
   6   9   2 38372.1 1510.76   1
  -6  -9  -2 33862.1 1499.97   1
   7  -9   2 755.859 78.1339   1
  -7   9  -2 660.016 73.3025   1
   7   9   2 649.882 78.4939   1
  -7  -9  -2 635.373 75.2135   1
   8  -9   2 621.153 71.7314   1
  -8   9  -2 389.497 63.4849   1
   8   9   2 590.498 72.3913   1
  -8  -9  -2 541.805 68.2309   1
   9  -9   2 5207.12 275.257   1
  -9   9  -2 5355.23 272.654   1
  -9  -9  -2 5272.52 276.809   1
   9   9   2 5054.86 275.059   1
 -10   9  -2 3648.63 199.532   1
  10   9   2 3624.22 205.595   1
  11   9   2 15.9032 40.7673   1
 -11  -9  -2 46.7677 38.1614   1
  12  -9   2 347.763 62.0872   1
 -12   9  -2 379.451 63.0011   1
  12   9   2 416.871 64.3379   1
 -12  -9  -2 336.663 62.3684   1
  13  -9   2 24.7717 45.9021   1
 -13   9  -2 63.4583 49.7899   1
  13   9   2 33.9037 44.7002   1
 -13  -9  -2-32.4928 44.0141   1
 -14   9  -2 3237.04 198.564   1
  14  -9   2 3256.18 201.165   1
  15   9   2 2480.78 165.207   1
 -15  -9  -2 2442.98 162.259   1
 -15   9  -2 2207.70 157.050   1
  15  -9   2 2374.35 162.752   1
  16   9   2 2150.76 152.608   1
 -16  -9  -2 2028.31 147.913   1
 -16   9  -2 2093.87 149.251   1
  16  -9   2 2052.54 148.966   1
  17   9   2 16.8258 49.6025   1
 -17  -9  -2 58.1548 48.9831   1
 -17   9  -2 49.6079 44.2042   1
  17  -9   2-43.6546 42.0330   1
  18   9   2 33.0364 34.0491   1
 -18  -9  -2 33.1153 39.1846   1
 -18   9  -2-41.5686 49.5571   1
  18  -9   2 8.70799 44.6268   1
  19   9   2 199.259 58.2981   1
 -19  -9  -2 314.460 63.7547   1
 -19   9  -2 240.795 60.5438   1
  19  -9   2 234.785 57.0224   1
  20   9   2 689.571 83.4993   1
 -20  -9  -2 856.241 88.3052   1
 -20   9  -2 834.058 92.0892   1
  20  -9   2 786.770 89.0466   1
  21   9   2 81.4777 51.2748   1
 -21  -9  -2 116.356 48.3513   1
 -21   9  -2 89.9058 49.9069   1
  21  -9   2 85.5881 44.6583   1
 -22   9  -2 72.2975 46.8956   1
 -22  -9  -2 52.7198 43.9757   1
 -23 -10   2-7.76153 45.7571   1
  23  10  -2 8.04024 38.0516   1
 -22 -10   2 96.6238 51.6998   1
  22  10  -2 120.410 51.5425   1
  21  10  -2 33.0558 46.5220   1
  20  10  -2 235.267 59.8854   1
 -20 -10   2 156.066 57.6619   1
 -20  10   2 228.736 61.2850   1
  20 -10  -2 79.4556 44.3653   1
  19  10  -2 315.754 64.8189   1
 -19 -10   2 280.347 60.5485   1
 -19  10   2 201.501 57.9828   1
  19 -10  -2 191.823 51.7590   1
 -18 -10   2 366.233 66.6531   1
  18  10  -2 456.132 69.1972   1
  17  10  -2 499.830 76.2898   1
 -17 -10   2 539.552 74.4128   1
 -17  10   2 574.714 74.4283   1
  17 -10  -2 459.020 70.3475   1
  16  10  -2 6216.65 330.947   1
 -16 -10   2 6160.29 330.112   1
 -16  10   2 6765.51 332.551   1
  16 -10  -2 6701.54 335.631   1
 -15  10   2 432.865 66.6021   1
  15 -10  -2 477.124 69.4524   1
  14  10  -2 1836.21 136.434   1
 -14 -10   2 1533.25 128.200   1
 -14  10   2 1766.72 129.967   1
  14 -10  -2 1887.67 134.783   1
  13  10  -2 1075.66 107.492   1
  13 -10  -2 1169.30 101.385   1
 -13  10   2 1065.96 97.7519   1
 -13 -10   2 919.871 95.5399   1
  12  10  -2 21323.7 902.710   1
 -12 -10   2 20274.3 899.603   1
 -12  10   2 20584.5 894.842   1
  12 -10  -2 20499.5 897.337   1
  11 -10  -2 2278.71 151.551   1
  11  10  -2 2152.13 151.414   1
 -11 -10   2 2338.05 155.595   1
 -10  10   2 14714.0 660.210   1
  10 -10  -2 15066.8 664.885   1
  -9  10   2 120.923 39.4578   1
   9  10  -2 265.347 53.0130   1
  -9 -10   2 188.009 50.9073   1
   9 -10  -2 220.200 49.7411   1
  -8 -10   2 1730.33 128.107   1
  -8  10   2 1820.40 123.799   1
   8  10  -2 1730.32 128.323   1
   8 -10  -2 1791.57 126.197   1
  -7  10   2 245.895 47.7347   1
   7  10  -2 235.232 48.9680   1
  -7 -10   2 343.179 54.6503   1
   7 -10  -2 402.356 55.5836   1
  -6  10   2 13048.2 565.662   1
   6  10  -2 12470.0 568.215   1
  -6 -10   2 12195.5 566.396   1
   6 -10  -2 12480.6 564.282   1
  -5  10   2 8320.33 399.699   1
   5  10  -2 7989.35 403.817   1
  -5 -10   2 8851.50 410.964   1
   5 -10  -2 9529.99 412.517   1
  -4  10   2 12630.9 549.266   1
   4  10  -2 11966.1 552.147   1
  -4 -10   2 12232.8 553.504   1
   4 -10  -2 12158.7 549.837   1
  -3  10   2 15016.5 663.691   1
   3  10  -2 15085.3 668.136   1
  -3 -10   2 15404.6 672.052   1
   2  10  -2 33107.8 1438.59   1
  -2  10   2 36722.1 1441.41   1
  -2 -10   2 34997.2 1443.25   1
   2 -10  -2 33423.1 1437.01   1
  -1  10   2 996.341 82.9879   1
   1  10  -2 1012.88 88.6938   1
   1 -10  -2 994.665 86.7803   1
  -1 -10   2 817.161 81.8628   1
   0  10  -2 72.5614 40.5894   1
   0  10   2 6.48134 35.5819   1
   0 -10  -2 6.51855 36.2416   1
   0 -10   2 6.66456 39.2995   1
  -1  10  -2 2850.65 168.142   1
   1  10   2 2655.21 162.080   1
  -1 -10  -2 2819.94 165.916   1
   1 -10   2 2631.37 166.588   1
  -2  10  -2 20287.2 858.618   1
   2  10   2 19264.5 854.179   1
  -2 -10  -2 19325.0 856.031   1
   2 -10   2 20628.1 860.637   1
  -3  10  -2 2141.82 145.514   1
   3  10   2 2272.67 148.276   1
  -3 -10  -2 2437.11 150.114   1
   3 -10   2 2399.89 150.560   1
  -4  10  -2 18650.5 837.564   1
   4  10   2 19056.4 841.439   1
  -4 -10  -2 19661.7 842.227   1
   4 -10   2 20452.5 846.871   1
  -5  10  -2 24230.5 975.603   1
   5  10   2 21299.4 971.428   1
  -5 -10  -2 23537.1 977.174   1
   5 -10   2 21890.7 974.161   1
  -6 -10  -2 533.048 66.4885   1
  -6  10  -2 490.970 67.4800   1
   6  10   2 616.943 70.4557   1
   6 -10   2 676.269 75.7802   1
   7  10   2 14078.6 607.554   1
  -7 -10  -2 13936.6 608.053   1
   7 -10   2 13482.4 605.258   1
  -7  10  -2 12116.3 594.397   1
  -8  10  -2 749.216 80.6305   1
   8 -10   2 827.838 84.9796   1
   9 -10   2 1429.95 117.286   1
  -9  10  -2 1461.47 115.102   1
  -9 -10  -2 1501.91 121.512   1
   9  10   2 1787.47 128.255   1
  10 -10   2 3032.89 194.233   1
  10  10   2 3470.57 202.773   1
 -10 -10  -2 3255.33 194.951   1
  11 -10   2 5184.83 263.713   1
 -11  10  -2 4228.27 251.103   1
  11  10   2 5177.52 266.923   1
 -11 -10  -2 4476.71 255.485   1
  12 -10   2 8.20415 36.0585   1
 -12  10  -2 15.4934 34.0489   1
  12  10   2 40.9983 42.0256   1
 -12 -10  -2 16.3851 37.4194   1
 -13  10  -2 5039.08 273.944   1
  13 -10   2 5121.84 277.626   1
  14  10   2 2700.53 173.163   1
 -14 -10  -2 2492.53 167.937   1
 -14  10  -2 2113.68 158.938   1
  14 -10   2 2726.96 171.801   1
  15 -10   2 2694.02 184.928   1
 -15 -10  -2 2630.39 181.545   1
 -15  10  -2 2974.23 186.052   1
  16 -10   2 43.1284 44.8647   1
 -16  10  -2 57.7130 46.9746   1
 -16 -10  -2 33.2816 46.8381   1
  16  10   2-8.46937 45.2925   1
  17  10   2 811.273 88.1446   1
 -17 -10  -2 849.647 89.6253   1
 -17  10  -2 721.262 87.6229   1
  17 -10   2 926.221 93.7683   1
  18  10   2-33.1160 48.2758   1
 -18 -10  -2-24.6805 42.1730   1
 -18  10  -2-8.29099 45.5176   1
  18 -10   2-51.9112 54.3119   1
  19  10   2 89.4703 45.3060   1
 -19 -10  -2 129.823 51.0103   1
 -19  10  -2 49.7198 43.7961   1
  19 -10   2 34.4778 41.5963   1
 -20 -10  -2 23.4849 45.1206   1
  20  10   2 16.4071 43.2646   1
  21  10   2 305.581 60.1127   1
 -21 -10  -2 260.439 52.4002   1
 -21  10  -2 292.086 64.2956   1
  21 -10   2 227.851 56.5465   1
 -23 -11   2 68.9430 49.0722   1
  23  11  -2 54.4581 44.3773   1
 -22 -11   2-15.8118 47.6368   1
  22  11  -2-15.8412 48.7302   1
 -21 -11   2 809.435 91.4076   1
  21  11  -2 861.036 93.2505   1
  19 -11  -2 908.002 96.9035   1
 -19 -11   2 1071.39 100.912   1
 -19  11   2 956.874 97.0436   1
  18  11  -2 396.898 69.7018   1
 -18 -11   2 565.122 77.2680   1
 -18  11   2 385.016 66.5442   1
  18 -11  -2 437.446 70.6139   1
 -17 -11   2 598.238 80.0099   1
  17  11  -2 668.172 84.2853   1
  16  11  -2 1337.21 118.289   1
  16 -11  -2 1487.21 122.624   1
 -16 -11   2 1595.10 125.730   1
 -16  11   2 1542.50 122.888   1
  15 -11  -2 4848.59 263.261   1
  15  11  -2 4983.72 266.370   1
 -15 -11   2 4622.81 257.747   1
 -15  11   2 4509.02 257.174   1
  14  11  -2 279.225 62.4933   1
  14 -11  -2 248.052 55.6977   1
 -14  11   2 245.113 53.8293   1
 -13 -11   2 2957.56 185.870   1
  13 -11  -2 3400.81 195.503   1
 -13  11   2 2821.38 183.727   1
  13  11  -2 2812.53 188.929   1
  12  11  -2 1542.72 124.984   1
 -12 -11   2 1662.07 127.946   1
 -11 -11   2 21131.7 907.905   1
  11 -11  -2 21510.9 905.047   1
  11  11  -2 19418.3 899.218   1
 -11  11   2 20890.4 899.287   1
 -10 -11   2 3541.78 204.071   1
  10 -11  -2 3341.25 199.141   1
  10  11  -2 3244.16 199.276   1
 -10  11   2 3369.40 197.387   1
  -9 -11   2 2463.59 156.664   1
   9  11  -2 2166.37 150.639   1
   9 -11  -2 2019.82 146.102   1
  -9  11   2 2202.17 145.651   1
  -8  11   2 801.313 78.6010   1
   8  11  -2 613.848 78.9355   1
   8 -11  -2 538.411 72.5441   1
  -7  11   2 3902.82 210.630   1
  -7 -11   2 3645.41 210.251   1
   7 -11  -2 3950.17 211.902   1
  -6  11   2 189.067 45.3927   1
   6  11  -2 274.488 52.5962   1
  -6 -11   2 295.396 53.9496   1
   6 -11  -2 192.030 49.0476   1
   5  11  -2 4956.45 265.443   1
  -5 -11   2 4894.25 265.940   1
   5 -11  -2 4637.30 260.238   1
   4  11  -2 11080.6 514.360   1
  -4 -11   2 10947.5 513.090   1
   4 -11  -2 10310.0 507.261   1
   3  11  -2 17517.1 818.065   1
  -3 -11   2 20523.9 830.199   1
   3 -11  -2 19018.4 822.144   1
   2  11  -2 34071.9 1431.02   1
  -2  11   2 32585.9 1426.51   1
  -2 -11   2 36059.8 1439.08   1
   2 -11  -2 34409.7 1433.24   1
  -1  11   2 20798.9 909.906   1
   1  11  -2 20985.2 918.705   1
  -1 -11   2 21918.9 917.075   1
   0  11  -2 8766.22 429.343   1
   0  11   2 9240.29 432.474   1
   0 -11  -2 9575.28 434.696   1
   0 -11   2 9215.50 433.644   1
  -1  11  -2 1391.45 110.293   1
   1  11   2 1302.84 105.297   1
  -1 -11  -2 1395.71 109.741   1
   1 -11   2 1562.88 115.567   1
  -2  11  -2 6251.96 330.784   1
   2  11   2 6365.86 332.211   1
  -2 -11  -2 6948.52 337.013   1
  -3  11  -2 841.980 86.4853   1
   3  11   2 1253.21 100.326   1
  -3 -11  -2 799.966 84.1168   1
   3 -11   2 1108.32 94.4000   1
  -4  11  -2 17410.4 735.437   1
   4  11   2 17289.5 739.777   1
  -4 -11  -2 15917.9 732.287   1
   4 -11   2 16097.4 734.670   1
   5  11   2 12930.3 585.839   1
  -5  11  -2 11814.3 577.810   1
   5 -11   2 12835.4 587.777   1
  -6  11  -2 11913.2 565.643   1
   6 -11   2 13292.3 578.569   1
  -7 -11  -2 2066.52 141.536   1
   7  11   2 1783.08 137.802   1
   8  11   2 5730.81 288.938   1
  -8 -11  -2 5267.60 286.471   1
  -8  11  -2 5083.58 280.856   1
   8 -11   2 5417.22 285.932   1
   9 -11   2 6225.14 312.736   1
  -9 -11  -2 6085.92 307.886   1
   9  11   2 5421.45 302.058   1
  10  11   2 390.104 64.7218   1
  10 -11   2 373.310 62.1348   1
 -10  11  -2 295.770 60.8898   1
 -10 -11  -2 347.836 62.7549   1
  11 -11   2 726.154 81.7553   1
 -11  11  -2 510.177 71.7718   1
  11  11   2 606.019 79.1620   1
 -11 -11  -2 600.494 75.7146   1
 -12  11  -2 3982.13 231.588   1
  12 -11   2 4200.53 237.025   1
  13 -11   2 1350.72 118.812   1
 -13  11  -2 1429.50 118.972   1
  13  11   2 1655.68 126.506   1
 -13 -11  -2 1321.60 117.862   1
  14 -11   2 4065.37 235.616   1
 -14  11  -2 3981.59 232.480   1
  14  11   2 4463.51 243.448   1
 -14 -11  -2 3981.97 234.383   1
  15 -11   2-17.1890 46.5616   1
 -15  11  -2-16.0805 44.6907   1
  15  11   2-8.62735 50.8625   1
 -15 -11  -2 8.34117 43.3689   1
  16 -11   2 731.063 85.1942   1
 -16  11  -2 706.575 87.3059   1
 -16 -11  -2 544.604 81.4542   1
  16  11   2 769.947 92.7472   1
 -17 -11  -2 381.032 69.8303   1
  17  11   2 431.813 68.4572   1
  18  11   2 1077.44 101.707   1
 -18 -11  -2 1040.41 98.7868   1
 -18  11  -2 972.549 101.292   1
  18 -11   2 1022.54 100.542   1
  19  11   2 201.115 59.4962   1
 -19 -11  -2 112.392 54.1115   1
 -19  11  -2 121.711 49.3045   1
  19 -11   2 219.970 56.4990   1
  20  11   2 1055.22 97.7879   1
 -20 -11  -2 1043.73 95.8126   1
 -20  11  -2 937.049 101.777   1
  20 -11   2 896.557 98.6048   1
 -22 -12   2 30.9328 40.8060   1
  22  12  -2 46.9898 44.0975   1
  21  12  -2 127.900 54.5974   1
 -21 -12   2 95.0719 51.8273   1
  20  12  -2 1870.04 140.512   1
 -19 -12   2 32.6555 43.6796   1
  19  12  -2 59.0917 46.3660   1
 -18 -12   2 773.707 88.1822   1
 -18  12   2 786.107 90.5382   1
  18  12  -2 897.220 90.1538   1
  17 -12  -2 818.037 90.8048   1
  17  12  -2 752.412 83.8827   1
 -17 -12   2 804.130 87.1970   1
 -17  12   2 965.961 96.1690   1
 -15 -12   2 284.437 60.3921   1
  15  12  -2 389.750 63.3195   1
  15 -12  -2 207.747 58.5337   1
 -15  12   2 216.351 54.9129   1
 -14 -12   2 1863.36 140.808   1
  14 -12  -2 1991.23 144.533   1
  14  12  -2 1954.14 144.370   1
 -14  12   2 1835.71 136.866   1
 -13 -12   2 2363.60 159.998   1
  13 -12  -2 2452.10 160.650   1
  13  12  -2 2292.00 157.329   1
 -13  12   2 2051.07 151.573   1
  12 -12  -2 4366.30 249.252   1
 -12  12   2 4515.89 247.389   1
 -11 -12   2 853.566 90.7075   1
  11 -12  -2 879.535 92.8796   1
 -11  12   2 766.937 85.3828   1
  11  12  -2 855.110 90.8494   1
  10  12  -2 2771.43 169.825   1
 -10 -12   2 2234.85 161.177   1
  -9 -12   2 1322.61 106.336   1
   9  12  -2 1007.92 97.1919   1
  -9  12   2 965.406 93.5327   1
   9 -12  -2 1114.51 102.361   1
  -8  12   2 533.747 68.6313   1
   8  12  -2 492.026 68.4069   1
  -8 -12   2 363.077 61.3693   1
   8 -12  -2 367.227 60.3910   1
  -7  12   2 20055.0 887.946   1
   7  12  -2 21348.7 898.563   1
  -7 -12   2 19926.2 892.769   1
   7 -12  -2 20882.7 897.761   1
  -6  12   2 11156.0 490.321   1
   6  12  -2 9999.26 487.577   1
  -6 -12   2 10569.3 491.784   1
   6 -12  -2 10182.7 487.284   1
  -5  12   2 993.838 91.6062   1
   5  12  -2 884.057 88.6127   1
  -5 -12   2 985.134 92.0964   1
   5 -12  -2 1004.22 91.7186   1
  -4  12   2 10909.8 500.006   1
   4 -12  -2 10717.1 500.640   1
  -3  12   2 11819.3 574.186   1
   3 -12  -2 13987.0 586.580   1
   2  12  -2 15519.2 738.192   1
  -2  12   2 16439.5 740.152   1
  -2 -12   2 18453.5 755.500   1
   2 -12  -2 17880.4 752.946   1
  -1  12   2 20049.9 799.779   1
   1  12  -2 17603.6 791.450   1
  -1 -12   2 17418.6 792.155   1
   1 -12  -2 17694.5 793.988   1
   0  12  -2 13149.7 575.237   1
   0  12   2 12800.2 574.088   1
   0 -12  -2 12829.5 575.080   1
   0 -12   2 11711.5 569.960   1
  -1  12  -2 1780.55 128.938   1
   1  12   2 1473.12 121.861   1
  -1 -12  -2 1747.35 127.722   1
  -2  12  -2 1529.11 117.897   1
   2  12   2 1668.73 122.113   1
  -2 -12  -2 1424.56 116.035   1
   2 -12   2 1604.22 123.425   1
  -3  12  -2 15566.9 768.816   1
   3 -12   2 17968.7 784.636   1
  -3 -12  -2 17805.4 780.666   1
   5  12   2 638.451 74.0382   1
  -5  12  -2 511.098 71.4141   1
  -5 -12  -2 627.690 76.0562   1
   5 -12   2 495.892 72.1679   1
  -6  12  -2 144.345 53.1240   1
   6  12   2 159.754 52.6186   1
  -6 -12  -2 279.305 59.9977   1
   7  12   2 14986.5 639.366   1
  -7 -12  -2 15237.7 639.421   1
   7 -12   2 14059.1 633.357   1
   8  12   2 5248.41 295.444   1
  -8 -12  -2 6381.02 309.935   1
  -8  12  -2 5235.29 292.741   1
   8 -12   2 6217.40 307.009   1
   9  12   2 1511.60 123.415   1
  -9 -12  -2 1511.76 124.148   1
  -9  12  -2 1579.84 121.773   1
   9 -12   2 1495.44 122.450   1
  10  12   2 2307.93 164.217   1
  10 -12   2 2470.01 163.662   1
 -10 -12  -2 2511.49 165.381   1
 -10  12  -2 2180.39 159.110   1
  11 -12   2 17.0397 38.9285   1
  11  12   2 42.8579 49.4144   1
 -11  12  -2 48.9897 45.9651   1
 -11 -12  -2 24.6551 46.8260   1
  12  12   2 548.950 73.3047   1
 -12 -12  -2 556.750 72.0996   1
  13 -12   2 8522.37 402.352   1
 -13 -12  -2 8271.90 398.360   1
 -13  12  -2 7864.51 393.891   1
  13  12   2 7464.20 392.350   1
  14 -12   2 188.596 55.6657   1
 -14  12  -2 106.405 52.1950   1
  15 -12   2-17.2139 40.7342   1
 -15 -12  -2-24.9990 42.7023   1
  15  12   2 8.65040 43.6720   1
 -15  12  -2 57.5355 46.8136   1
  16 -12   2 387.036 69.1779   1
 -16 -12  -2 496.877 73.9673   1
 -16  12  -2 503.362 76.1787   1
  16  12   2 572.881 75.4596   1
 -17  12  -2 1266.87 109.685   1
  17 -12   2 1182.45 107.096   1
 -17 -12  -2 1003.80 99.5799   1
  17  12   2 988.515 98.3403   1
  18 -12   2 476.980 71.8249   1
 -18 -12  -2 392.152 69.8430   1
 -18  12  -2 342.417 65.0557   1
  18  12   2 303.328 67.7368   1
 -19  12  -2 1887.06 141.978   1
  19  12   2 2126.40 144.422   1
  19 -12   2 1879.95 142.794   1
 -19 -12  -2 1886.57 136.823   1
  20  12   2 7.71328 47.4508   1
 -20 -12  -2-15.3915 46.3668   1
 -21 -13   2 46.5575 50.6207   1
  21  13  -2 62.5138 47.1308   1
 -20 -13   2 7.86258 46.3571   1
  20  13  -2 24.4248 46.9232   1
  19  13  -2 1336.09 117.306   1
 -19 -13   2 1255.10 113.864   1
 -18 -13   2 65.0409 50.5914   1
  18  13  -2 67.1474 50.0986   1
 -17 -13   2 1226.30 107.783   1
  17  13  -2 1122.50 105.704   1
 -17  13   2 1077.51 105.631   1
 -16 -13   2 871.625 88.8443   1
  16 -13  -2 936.065 96.7558   1
  16  13  -2 837.520 88.9887   1
 -16  13   2 899.215 95.6033   1
 -15 -13   2 1307.70 116.813   1
  15 -13  -2 1278.17 113.269   1
 -15  13   2 1164.91 108.756   1
  15  13  -2 1508.57 123.600   1
 -14 -13   2 257.466 58.8759   1
  14  13  -2 247.236 63.5572   1
 -14  13   2 286.163 58.8726   1
 -13 -13   2-33.6059 49.5369   1
  13 -13  -2 60.8391 50.0938   1
  13  13  -2 8.37584 46.5622   1
 -13  13   2 48.6540 43.3565   1
 -12 -13   2 3854.16 223.822   1
  12 -13  -2 3770.59 221.348   1
  12  13  -2 3469.93 216.043   1
 -12  13   2 3879.38 220.163   1
 -11 -13   2 1627.44 129.137   1
  11 -13  -2 1668.97 129.457   1
  11  13  -2 1461.95 124.798   1
 -11  13   2 1759.68 128.506   1
  10 -13  -2 155.872 52.8062   1
 -10  13   2 134.432 49.9667   1
  -9 -13   2 10825.5 488.775   1
  -9  13   2 9468.01 479.444   1
   9  13  -2 11243.8 492.278   1
   9 -13  -2 9697.91 481.610   1
  -8 -13   2 3364.14 200.589   1
  -8  13   2 3114.42 193.730   1
   8  13  -2 3093.43 198.251   1
   8 -13  -2 3715.22 208.232   1
  -7  13   2 4034.29 234.788   1
   7  13  -2 3953.22 237.149   1
  -7 -13   2 4444.86 241.641   1
   7 -13  -2 4804.71 247.687   1
   6  13  -2 6674.57 346.886   1
  -6 -13   2 7080.48 348.087   1
   5  13  -2 5178.24 279.560   1
  -5 -13   2 5409.30 283.299   1
   4  13  -2 3325.63 193.557   1
  -4 -13   2 2993.75 187.917   1
   3  13  -2 7334.57 329.363   1
  -3 -13   2 5319.22 309.297   1
   2  13  -2 28631.5 1228.06   1
  -2 -13   2 29221.0 1233.09   1
   1  13  -2 7377.68 353.799   1
  -1 -13   2 6823.12 354.366   1
   0  13  -2 114.581 47.5324   1
   0 -13   2 15.4932 40.9211   1
  -1  13  -2 7494.75 367.814   1
   1  13   2 7823.50 370.587   1
   1 -13   2 6971.76 364.503   1
  -1 -13  -2 7510.73 369.942   1
  -2  13  -2 8225.91 378.211   1
   2  13   2 6984.14 369.348   1
  -2 -13  -2 7336.36 372.246   1
   2 -13   2 7772.89 375.345   1
  -3  13  -2 7232.68 377.718   1
  -3 -13  -2 7215.09 379.191   1
   3 -13   2 7867.91 384.377   1
  -4  13  -2 14973.4 700.790   1
   4  13   2 16696.5 711.588   1
  -4 -13  -2 15938.2 707.252   1
   4 -13   2 15831.4 710.046   1
   5  13   2 1094.35 100.557   1
  -5 -13  -2 1107.96 100.667   1
  -5  13  -2 1072.55 98.6715   1
   5 -13   2 993.501 96.7912   1
  -6 -13  -2 2789.13 179.421   1
   6  13   2 2941.85 180.910   1
   6 -13   2 2754.17 179.270   1
   7  13   2 306.406 57.0206   1
  -7  13  -2 221.504 58.0015   1
   7 -13   2 282.900 64.6871   1
   8  13   2 16474.4 730.360   1
  -8 -13  -2 16741.8 732.669   1
  -8  13  -2 15721.0 722.622   1
   8 -13   2 16200.7 729.979   1
   9  13   2 1226.06 107.583   1
  -9 -13  -2 1129.88 106.268   1
  -9  13  -2 865.784 96.9902   1
   9 -13   2 1193.66 106.881   1
 -10 -13  -2 667.769 79.0077   1
  10  13   2 656.240 81.8663   1
  11  13   2 249.616 58.5697   1
 -11 -13  -2 324.747 61.2622   1
 -11  13  -2 186.562 53.4381   1
  11 -13   2 316.026 62.3430   1
  12  13   2 2168.68 153.429   1
 -12 -13  -2 1897.86 143.530   1
  12 -13   2 1849.64 142.804   1
 -12  13  -2 2044.73 145.675   1
 -13  13  -2 656.844 82.9574   1
  13 -13   2 606.522 80.5691   1
  14 -13   2 183.355 52.5368   1
 -14 -13  -2 257.614 59.8117   1
 -14  13  -2 359.803 65.7910   1
  14  13   2 255.848 62.6927   1
  15  13   2 119.920 56.6658   1
  15 -13   2 112.780 52.0720   1
 -15 -13  -2 230.971 62.2419   1
  16  13   2 202.846 56.3811   1
 -16  13  -2 82.1723 48.2560   1
  16 -13   2 163.482 53.7866   1
 -16 -13  -2 138.916 52.1130   1
  17  13   2 66.2108 43.2928   1
  17 -13   2 195.429 60.3912   1
 -17  13  -2 146.847 54.8093   1
 -17 -13  -2 111.922 42.9997   1
  18 -13   2 2506.57 166.636   1
  18  13   2 2332.65 161.423   1
 -18  13  -2 2283.54 162.656   1
 -18 -13  -2 2302.67 157.830   1
  19  13   2-15.7020 39.6382   1
 -19 -13  -2 38.4999 41.7168   1
 -19 -14   2 7.87259 35.9504   1
  19  14  -2-16.3415 42.4816   1
 -18 -14   2 1749.01 131.097   1
  18  14  -2 1646.27 131.895   1
 -17 -14   2 97.7216 43.2994   1
  17  14  -2 179.242 47.2809   1
 -16  14   2 512.384 74.4354   1
 -15  14   2 234.181 59.1539   1
 -15 -14   2 114.368 55.5207   1
  15  14  -2 136.287 55.8893   1
  15 -14  -2 162.511 54.1988   1
 -14  14   2 16.7764 41.7381   1
 -14 -14   2 24.8464 45.4885   1
  14 -14  -2 53.2023 45.4722   1
  14  14  -2 85.0379 51.2649   1
 -13  14   2 950.937 98.4554   1
  13 -14  -2 1146.03 105.538   1
  12  14  -2 134.610 54.0181   1
 -12 -14   2 94.6618 50.3715   1
 -11  14   2 2583.55 168.646   1
 -11 -14   2 2356.25 167.207   1
  11  14  -2 2566.86 171.903   1
  11 -14  -2 2382.71 165.297   1
 -10  14   2 5401.96 299.913   1
 -10 -14   2 5745.14 305.098   1
  10  14  -2 6003.00 307.374   1
  10 -14  -2 6042.65 309.810   1
  -9 -14   2 33.4548 44.7139   1
  -9  14   2-15.9458 42.6251   1
   9  14  -2 25.0853 45.3036   1
   9 -14  -2 17.1308 41.9158   1
   8  14  -2 4249.76 233.060   1
  -8  14   2 3773.39 224.544   1
  -8 -14   2 3835.92 226.577   1
   8 -14  -2 3982.90 229.808   1
  -7  14   2 4504.30 253.244   1
   7 -14  -2 4689.51 254.909   1
   6 -14  -2 154.351 47.3728   1
  -6  14   2 150.641 47.2990   1
   6  14  -2 223.219 54.3677   1
  -6 -14   2 210.789 55.6623   1
   5 -14  -2 191.058 55.4455   1
  -5  14   2 151.248 52.2624   1
   5  14  -2 153.115 52.4218   1
  -5 -14   2 137.973 49.3016   1
   4  14  -2 1795.57 133.627   1
  -4  14   2 1645.12 129.105   1
  -4 -14   2 1816.81 135.139   1
   4 -14  -2 1912.58 136.030   1
  -3  14   2 9413.63 457.522   1
   3  14  -2 9410.58 462.019   1
   3 -14  -2 10380.1 472.729   1
  -3 -14   2 9849.35 463.981   1
  -2  14   2 13080.5 552.021   1
   2  14  -2 10879.1 539.658   1
  -2 -14   2 11846.4 545.890   1
   2 -14  -2 11458.4 544.543   1
   1  14  -2 3639.94 204.936   1
  -1  14   2 3364.29 205.387   1
   1 -14  -2 3242.26 202.704   1
  -1 -14   2 3420.33 207.707   1
   0  14   2 5057.07 268.864   1
   0  14  -2 4442.82 259.865   1
   0 -14  -2 4928.30 268.324   1
   0 -14   2 5157.20 269.967   1
   1 -14   2 71.9481 43.3249   1
  -1  14  -2-7.94219 39.5019   1
   1  14   2 23.9068 38.3774   1
  -1 -14  -2 32.2823 40.1399   1
   2 -14   2 674.151 81.4328   1
  -2  14  -2 800.561 87.3255   1
   2  14   2 800.258 86.9894   1
  -2 -14  -2 941.886 91.0179   1
   3  14   2 13743.2 665.013   1
  -3 -14  -2 14362.3 666.358   1
   4 -14   2 3100.93 183.539   1
  -4  14  -2 2248.57 164.681   1
   4  14   2 2514.15 172.123   1
  -4 -14  -2 3057.38 181.668   1
   5 -14   2 381.826 62.7541   1
  -5  14  -2 450.393 64.6072   1
   5  14   2 406.273 68.7612   1
  -5 -14  -2 393.547 70.1793   1
  -6  14  -2 3372.90 206.426   1
   6 -14   2 3409.17 206.311   1
   7 -14   2 3023.76 193.706   1
   7  14   2 2858.09 195.135   1
  -7  14  -2 3472.30 201.932   1
  -7 -14  -2 3469.56 204.590   1
   8 -14   2 330.990 63.9344   1
   8  14   2 316.025 65.1998   1
  -8 -14  -2 227.208 61.6010   1
   9 -14   2 2762.45 182.057   1
   9  14   2 2855.34 180.033   1
  -9  14  -2 2434.68 172.581   1
  -9 -14  -2 2852.57 180.671   1
  10 -14   2 69.6230 43.3613   1
  10  14   2 76.6421 39.7058   1
 -10 -14  -2 75.6766 39.8985   1
 -10  14  -2 65.2535 41.2795   1
 -11  14  -2 480.098 71.4726   1
  11 -14   2 460.485 68.3131   1
  12 -14   2 1716.11 133.814   1
  12  14   2 1698.88 134.765   1
 -12  14  -2 1779.83 132.963   1
 -12 -14  -2 1609.98 130.582   1
  13  14   2 939.505 97.7520   1
 -13 -14  -2 875.443 93.2979   1
  14 -14   2 836.105 94.4673   1
 -14  14  -2 892.686 92.9949   1
  14  14   2 971.917 98.4683   1
 -14 -14  -2 890.355 93.2381   1
 -15  14  -2 16.4205 42.0728   1
  15  14   2 33.7625 37.0894   1
 -15 -14  -2-16.2752 36.4660   1
  15 -14   2-25.7808 47.1643   1
 -16 -14  -2-24.1424 41.2439   1
  16  14   2-8.33233 50.2063   1
  17 -14   2 2086.36 147.152   1
 -17  14  -2 1924.78 142.370   1
 -17 -14  -2 2011.61 144.286   1
  17  14   2 1742.23 139.831   1
  18  15  -2 47.9778 43.3438   1
 -18 -15   2 23.3788 47.9624   1
  16  15  -2 33.4250 43.4705   1
 -16 -15   2 39.2965 43.7078   1
  15  15  -2 1174.51 103.805   1
 -15 -15   2 1083.36 100.754   1
 -14  15   2 280.094 66.1577   1
 -14 -15   2 237.843 54.3124   1
  14  15  -2 218.943 58.5949   1
 -13  15   2 68.6340 49.0762   1
  13  15  -2 99.6754 50.7808   1
 -13 -15   2 175.448 55.1348   1
  13 -15  -2 104.715 46.8713   1
 -12  15   2 603.708 87.2937   1
  12  15  -2 679.524 85.1279   1
 -12 -15   2 927.110 96.2086   1
  12 -15  -2 686.906 86.1483   1
 -11  15   2 57.3780 43.2423   1
  11  15  -2 44.1323 45.2500   1
 -11 -15   2 43.1834 40.1855   1
  11 -15  -2-17.8909 43.7913   1
  10 -15  -2 509.422 74.7118   1
 -10  15   2 436.935 68.4721   1
  10  15  -2 380.216 67.2658   1
 -10 -15   2 354.014 68.7297   1
  -9 -15   2 2739.93 173.313   1
   9  15  -2 2370.75 166.057   1
  -8  15   2 604.991 76.1292   1
   8 -15  -2 630.677 78.9111   1
   8  15  -2 384.969 70.9638   1
  -8 -15   2 475.654 71.5331   1
   7  15  -2 967.695 98.0105   1
  -7  15   2 1050.17 102.553   1
   7 -15  -2 1056.78 102.628   1
  -7 -15   2 1098.97 103.819   1
  -6  15   2 1771.65 138.352   1
   6  15  -2 1868.94 138.085   1
   6 -15  -2 1969.41 140.980   1
  -6 -15   2 2022.30 141.299   1
  -5  15   2 934.532 95.2653   1
   5 -15  -2 945.053 96.6945   1
  -5 -15   2 979.404 99.0742   1
  -4  15   2 468.215 68.9595   1
   4  15  -2 501.447 71.6658   1
   4 -15  -2 539.311 77.0560   1
  -4 -15   2 340.436 65.7878   1
  -3  15   2 1101.10 106.272   1
   3 -15  -2 1215.80 110.229   1
  -2  15   2 1521.47 125.589   1
   2 -15  -2 1606.74 124.769   1
  -1  15   2 599.122 79.6039   1
   1 -15  -2 532.650 73.3210   1
   0  15   2 1143.36 107.187   1
   0 -15  -2 1282.66 109.490   1
   1  15   2 2410.52 162.081   1
  -1 -15  -2 2402.71 164.394   1
   2  15   2 793.636 88.9565   1
  -2 -15  -2 890.577 88.3811   1
   4 -15   2 1333.21 113.478   1
  -4 -15  -2 1238.55 110.113   1
   4  15   2 1201.68 107.980   1
  -4  15  -2 1245.64 111.139   1
  -5  15  -2 2033.89 147.729   1
  -5 -15  -2 2153.48 154.771   1
   5 -15   2 2113.20 151.484   1
  -6  15  -2 2523.29 166.327   1
   6  15   2 2381.63 162.290   1
  -6 -15  -2 2294.05 162.000   1
   6 -15   2 2264.01 162.237   1
  -7  15  -2 3685.39 220.615   1
   7  15   2 3823.60 225.057   1
   7 -15   2 3750.86 224.309   1
  -8  15  -2 191.233 57.3135   1
   8  15   2 68.4622 50.1665   1
  -8 -15  -2 131.262 55.7077   1
   8 -15   2 136.210 55.2316   1
  -9  15  -2 49.7078 42.4771   1
   9  15   2 16.8974 50.9222   1
   9 -15   2 34.1121 40.3845   1
 -10  15  -2 714.870 86.2010   1
  10  15   2 851.249 94.3405   1
  10 -15   2 886.990 94.3950   1
 -10 -15  -2 924.572 94.7527   1
 -11 -15  -2 224.988 56.5637   1
  11  15   2 248.411 59.5471   1
 -12  15  -2 1833.45 140.511   1
  12  15   2 2144.56 150.522   1
 -12 -15  -2 1921.77 142.050   1
  12 -15   2 1827.10 142.650   1
 -13  15  -2 438.915 70.4709   1
  13  15   2 378.254 72.0185   1
 -13 -15  -2 323.605 64.1340   1
  13 -15   2 342.111 67.0809   1
 -14  15  -2 2758.32 175.246   1
  14  15   2 2261.10 166.582   1
  14 -15   2 2884.12 181.191   1
 -14 -15  -2 2855.84 177.915   1
 -15  15  -2 601.509 79.0190   1
  15 -15   2 606.260 80.2322   1
 -16  15  -2 261.285 59.9923   1
  16  15   2 253.396 59.7531   1
 -16 -15  -2 283.447 63.1757   1
  16  16  -2 326.397 63.2045   1
 -16 -16   2 268.609 54.3898   1
  14  16  -2 646.098 85.3358   1
 -14 -16   2 1064.56 98.6158   1
 -13  16   2 133.258 47.8471   1
 -13 -16   2 189.530 53.0926   1
  13  16  -2 139.328 51.8171   1
 -12  16   2 2094.29 153.277   1
  12  16  -2 2310.14 157.067   1
 -12 -16   2 2159.71 156.260   1
  12 -16  -2 2266.39 159.390   1
 -11  16   2-8.44334 45.7427   1
  11  16  -2-8.76387 50.5061   1
 -11 -16   2-8.57548 48.8424   1
  11 -16  -2 61.9745 45.3702   1
 -10  16   2 1115.84 108.377   1
  10  16  -2 1352.66 113.471   1
 -10 -16   2 1162.43 108.436   1
  10 -16  -2 1251.94 111.381   1
  -9  16   2 1793.40 142.738   1
  -9 -16   2 2001.65 144.619   1
   9 -16  -2 1936.27 147.016   1
  -8  16   2 1838.09 147.558   1
   8 -16  -2 2517.71 160.642   1
   7  16  -2 834.292 91.6870   1
  -7  16   2 789.475 87.1400   1
  -7 -16   2 767.276 87.8388   1
   7 -16  -2 701.440 84.0822   1
   6  16  -2 1180.35 105.995   1
  -6  16   2 1130.78 106.577   1
  -6 -16   2 1065.55 102.357   1
   6 -16  -2 1154.82 106.515   1
  -5  16   2 1766.25 132.655   1
   5  16  -2 1613.77 133.895   1
   5 -16  -2 1797.56 137.347   1
  -5 -16   2 1890.92 138.584   1
  -4  16   2 82.3760 48.6167   1
   4  16  -2 32.9883 42.9385   1
  -4 -16   2 41.7366 47.0273   1
   4 -16  -2 78.0421 48.8486   1
   3  16  -2 8.28975 34.9454   1
  -3  16   2 58.9730 48.5552   1
  -3 -16   2-8.38749 36.1174   1
   3 -16  -2 34.1803 45.6844   1
  -2  16   2 144.913 53.6702   1
   2  16  -2 92.6718 49.2980   1
   2 -16  -2 93.6101 51.4508   1
  -2 -16   2 100.876 49.7432   1
  -1  16   2 1156.20 111.607   1
   1  16  -2 1365.70 117.636   1
   1 -16  -2 1449.16 118.605   1
  -1 -16   2 1298.43 116.481   1
   0  16  -2 177.576 56.9787   1
   0  16   2 316.684 66.0636   1
   0 -16  -2 236.224 57.0982   1
   1  16   2 109.922 48.6950   1
  -1 -16  -2 176.319 50.0210   1
   2 -16   2 200.645 55.1149   1
  -2  16  -2 300.674 59.0668   1
   2  16   2 265.679 57.4408   1
  -2 -16  -2 333.975 59.2848   1
   3  16   2 2635.89 173.004   1
  -3 -16  -2 2514.26 169.327   1
   3 -16   2 2395.94 165.781   1
   4 -16   2 1438.34 124.670   1
   4  16   2 1734.41 134.251   1
  -4 -16  -2 1584.72 129.921   1
  -4  16  -2 1692.46 130.180   1
  -5  16  -2 3833.58 220.355   1
   5  16   2 4160.44 228.914   1
  -5 -16  -2 3248.35 214.468   1
   5 -16   2 3638.91 218.462   1
  -6  16  -2 1378.68 115.553   1
   6  16   2 1225.80 115.429   1
   6 -16   2 1427.93 119.894   1
  -6 -16  -2 1291.24 114.718   1
  -7  16  -2-40.8668 47.6611   1
   7 -16   2-17.4024 47.7693   1
  -8 -16  -2 78.6786 48.0128   1
   8  16   2 17.1037 41.8840   1
  -9  16  -2 163.775 57.3515   1
   9  16   2 117.815 49.8772   1
   9 -16   2 104.267 55.8284   1
 -10  16  -2 75.4827 49.4552   1
  10  16   2 33.7987 49.2683   1
  10 -16   2 8.49369 46.6274   1
 -10 -16  -2-8.34313 44.0055   1
 -11  16  -2 2284.43 156.612   1
  11 -16   2 2122.49 154.181   1
 -12  16  -2 81.6212 47.6466   1
  12  16   2 42.4400 50.1022   1
 -12 -16  -2 111.880 51.1901   1
  12 -16   2 17.0381 38.9827   1
 -13  16  -2 802.126 88.6411   1
  13  16   2 759.587 88.3634   1
 -13 -16  -2 810.692 89.0880   1
  13 -16   2 640.368 84.6222   1
 -14  16  -2 120.876 55.4193   1
  14  16   2 80.4637 48.6017   1
  14 -16   2 42.4033 52.8140   1
 -14 -16  -2 95.5478 47.5848   1
  15  16   2 619.018 79.9956   1
 -15 -16  -2 514.673 76.5730   1
  15  17  -2 47.9905 37.8800   1
 -15 -17   2 23.1171 34.5594   1
  14  17  -2 161.684 56.7324   1
 -14 -17   2 306.978 60.6460   1
  12  17  -2 48.6202 49.9178   1
 -12 -17   2 83.1835 53.7829   1
 -11  17   2 1615.86 129.950   1
 -11 -17   2 1428.61 122.453   1
  11  17  -2 1626.69 129.474   1
 -10  17   2 493.083 74.1451   1
  10 -17  -2 531.153 77.3361   1
  -9 -17   2 1529.51 121.571   1
   9  17  -2 1328.23 118.682   1
   8 -17  -2-8.57002 41.2866   1
   8  17  -2 49.6858 44.8935   1
  -8 -17   2 33.7961 43.3291   1
  -8  17   2 92.9767 48.1700   1
   7 -17  -2 69.0390 46.4465   1
   7  17  -2 183.772 50.6159   1
  -7 -17   2 157.799 47.0452   1
  -7  17   2 108.415 45.4999   1
  -6  17   2 145.891 49.9956   1
   6  17  -2 254.637 57.8544   1
   6 -17  -2 186.731 55.2853   1
  -6 -17   2 207.820 52.2757   1
  -5  17   2 217.244 62.8685   1
   5  17  -2 262.834 56.8750   1
   5 -17  -2 105.557 54.2098   1
  -5 -17   2 223.566 54.1259   1
  -4  17   2 521.396 74.0284   1
   4  17  -2 458.508 70.8566   1
  -4 -17   2 523.591 72.1535   1
   4 -17  -2 658.557 79.8337   1
  -3  17   2 1135.37 105.556   1
   3 -17  -2 715.812 91.9821   1
  -2  17   2 1698.79 136.995   1
   2 -17  -2 2080.30 145.135   1
  -1  17   2 178.262 51.9847   1
   1 -17  -2 102.829 43.6183   1
   0  17   2 1860.78 138.858   1
   0  17  -2 1665.35 134.097   1
   0 -17  -2 1643.82 131.670   1
   0 -17   2 1876.67 140.144   1
   1  17   2 456.392 76.0434   1
  -1  17  -2 397.686 66.4214   1
  -1 -17  -2 506.617 74.6520   1
   1 -17   2 507.852 77.1351   1
   2  17   2 565.109 81.5620   1
  -2 -17  -2 701.740 83.2660   1
   4 -17   2 483.528 71.8407   1
   4  17   2 586.577 76.4958   1
  -4 -17  -2 460.102 72.1344   1
  -4  17  -2 555.141 76.1103   1
   5 -17   2 528.633 74.5375   1
  -5  17  -2 585.961 78.2545   1
   5  17   2 480.517 74.9761   1
  -5 -17  -2 391.489 68.1272   1
  -6  17  -2 2343.67 162.608   1
   6  17   2 2671.51 170.836   1
  -6 -17  -2 2266.57 161.124   1
   6 -17   2 2310.71 161.584   1
  -7  17  -2 41.5253 45.5964   1
   7  17   2 53.3960 46.2852   1
  -7 -17  -2 34.8210 45.9184   1
   7 -17   2-8.41636 42.5069   1
  -8  17  -2-16.4092 42.6719   1
   8  17   2 33.7418 44.4936   1
  -8 -17  -2 69.0034 48.5500   1
   8 -17   2 34.0882 41.7140   1
  -9  17  -2 746.833 86.4219   1
   9  17   2 765.018 90.0711   1
   9 -17   2 795.557 90.7627   1
  -9 -17  -2 706.121 88.2037   1
 -10 -17  -2 731.288 86.1457   1
  10  17   2 898.741 91.8716   1
 -11  17  -2 266.161 60.4179   1
 -11 -17  -2 250.803 56.7197   1
  11 -17   2 363.871 66.0696   1
 -12  17  -2 32.2374 46.9833   1
  12  17   2 8.34030 49.1704   1
 -12 -17  -2 7.82081 42.9243   1
  12 -17   2-16.7124 47.5938   1
 -13  17  -2 162.411 58.3356   1
  13  17   2 161.012 52.3898   1
 -13 -18   2 70.2712 46.6643   1
  13  18  -2 101.571 48.1862   1
 -12 -18   2 443.035 72.2370   1
  12  18  -2 501.837 73.7444   1
 -11 -18   2 149.605 54.5873   1
  11  18  -2 186.771 56.5952   1
  10  18  -2 75.1509 50.4179   1
 -10 -18   2 90.8503 48.8031   1
   9  18  -2 910.025 94.4448   1
  -9 -18   2 794.351 89.2753   1
  -9  18   2 885.921 94.3381   1
   8 -18  -2 26.1411 49.0654   1
   8  18  -2 16.4816 36.9698   1
  -8 -18   2 74.1848 43.4990   1
  -8  18   2 58.2049 51.1821   1
  -7  18   2 40.1000 48.3408   1
   7  18  -2 8.24464 37.6759   1
  -7 -18   2 73.9856 50.0729   1
   7 -18  -2 18.1258 45.7758   1
  -6  18   2 41.9294 41.0756   1
   6 -18  -2 52.8666 47.7705   1
   5  18  -2 546.617 81.9112   1
  -5  18   2 721.030 84.4491   1
  -5 -18   2 678.178 85.1459   1
   5 -18  -2 696.214 84.8184   1
  -4  18   2-17.4162 46.5548   1
   4  18  -2-8.35392 52.4334   1
   4 -18  -2-8.65817 44.3721   1
  -4 -18   2-24.7017 44.0201   1
  -3  18   2 318.337 64.7509   1
   3 -18  -2 319.422 65.8446   1
  -3 -18   2 248.643 58.5050   1
   2  18  -2 99.6270 55.5833   1
  -2  18   2-8.51026 49.0623   1
   2 -18  -2 25.8475 47.3057   1
  -2 -18   2 16.7388 47.6869   1
   1  18  -2 8.36911 40.9590   1
  -1  18   2 76.1533 51.5258   1
  -1 -18   2 25.1973 41.1058   1
   1 -18  -2-25.5500 46.1458   1
   0  18  -2 16.9428 48.8384   1
   0  18   2 25.6159 50.3564   1
   0 -18  -2 76.1851 48.2311   1
   0 -18   2 16.8340 44.4033   1
  -1  18  -2 779.689 85.7863   1
   1  18   2 768.247 88.8676   1
   1 -18   2 713.813 86.0347   1
  -1 -18  -2 697.672 84.5705   1
  -2  18  -2 412.121 70.4056   1
   2  18   2 790.420 87.0715   1
  -2 -18  -2 747.607 83.5446   1
   2 -18   2 445.668 73.0391   1
   3  18   2 118.970 59.4174   1
   3 -18   2 198.845 58.4862   1
  -3 -18  -2 211.474 59.6163   1
  -3  18  -2 315.367 64.8168   1
   4 -18   2 75.3494 56.0524   1
  -4  18  -2 8.08900 49.2719   1
   4  18   2 25.4025 39.4021   1
  -4 -18  -2 42.7352 44.4606   1
   5 -18   2 3695.80 221.873   1
   5  18   2 3919.07 227.728   1
  -5 -18  -2 3665.24 222.914   1
  -5  18  -2 4029.18 225.938   1
   6 -18   2 223.662 62.0153   1
  -6  18  -2 90.5884 51.9751   1
   6  18   2 153.682 60.2761   1
  -6 -18  -2 85.1880 52.1569   1
  -7  18  -2 163.147 51.9764   1
   7  18   2 111.926 51.6008   1
  -7 -18  -2 171.758 53.1055   1
   7 -18   2 100.244 46.7434   1
  -8  18  -2 24.4997 43.6590   1
   8  18   2 8.23727 49.6316   1
  -8 -18  -2 8.45031 39.9954   1
   8 -18   2 8.31345 41.9733   1
  -9  18  -2 407.707 73.4722   1
   9  18   2 432.264 71.7183   1
  -9 -18  -2 476.537 75.3945   1
   9 -18   2 462.640 72.9519   1
 -10  18  -2 8.01987 42.3089   1
 -10 -18  -2 8.01685 37.3040   1
  10  18   2 81.8939 48.8305   1
  10 -18   2 33.3124 39.4357   1
 -11 -18  -2 15.7207 45.3006   1
  11  18   2 8.12853 46.2982   1
 -10 -19   2 56.5435 48.2351   1
  10  19  -2 90.0754 56.7398   1
   9  19  -2 79.9752 51.3256   1
  -9 -19   2 120.046 51.8405   1
   8  19  -2 24.2161 41.3645   1
  -8 -19   2-32.0321 43.3833   1
   6  19  -2 275.832 60.7093   1
  -6 -19   2 290.408 64.4062   1
   5  19  -2 421.510 71.9453   1
  -5 -19   2 477.617 74.4017   1
  -4  19   2 25.6688 47.6178   1
   4  19  -2 24.8145 43.0722   1
   4 -19  -2 68.6601 45.9422   1
  -4 -19   2 121.075 52.1821   1
  -3  19   2 84.9008 53.3922   1
   3  19  -2 81.6996 45.5366   1
   3 -19  -2 128.291 57.8337   1
  -3 -19   2 56.9290 48.0650   1
   2  19  -2 348.294 65.4290   1
  -2  19   2 436.302 73.8035   1
   2 -19  -2 431.994 71.8272   1
  -2 -19   2 336.156 61.7222   1
   1  19  -2 32.7815 47.7758   1
  -1 -19   2-16.5229 48.7052   1
   0  19  -2 33.1447 52.5731   1
   0 -19   2 91.1686 51.0492   1
   1  19   2 42.8843 52.2926   1
  -1  19  -2 75.2039 51.9973   1
   1 -19   2 107.932 47.9232   1
  -1 -19  -2 41.9769 47.3210   1
  -2  19  -2 89.9259 51.8254   1
   2  19   2 50.5540 53.4129   1
   2 -19   2-8.37587 41.6613   1
  -2 -19  -2 8.37314 45.9736   1
  -3  19  -2 7.96046 48.9774   1
   3  19   2-16.7287 47.0747   1
  -3 -19  -2 58.6651 42.9533   1
   3 -19   2 16.8811 45.7330   1
  -4  19  -2 413.082 67.6607   1
   4  19   2 530.825 78.6571   1
  -4 -19  -2 499.945 75.3888   1
   4 -19   2 518.649 77.6557   1
   5 -19   2 82.4391 48.7055   1
   5  19   2 66.8107 53.5269   1
  -5 -19  -2 124.921 51.8511   1
  -5  19  -2 55.3599 42.9631   1
  -6  19  -2 71.2860 52.7283   1
   6 -19   2 147.015 54.3609   1
  -7  19  -2-32.1291 49.9190   1
  -7 -19  -2 25.3349 44.5350   1
   7  19   2-41.2659 51.2917   1
  -8  19  -2 668.246 86.5101   1
   8  19   2 717.592 83.2155   1
  -8 -19  -2 843.158 89.6125   1
   8 -19   2 638.700 87.4741   1
  -9  19  -2 553.473 78.0362   1
  -9 -19  -2 420.828 71.1860   1
   9  19   2 333.868 66.6626   1
   9 -19   2 421.013 71.0956   1
   6  20  -2 7.87058 47.4365   1
  -6 -20   2 54.9205 46.2709   1
   5  20  -2-15.9223 43.6942   1
  -5 -20   2 31.4997 39.1507   1
   4  20  -2-8.10654 49.3593   1
  -4 -20   2-7.88151 42.6990   1
   3  20  -2 461.350 72.2155   1
  -3 -20   2 363.515 68.1598   1
   3 -20  -2 241.841 58.9860   1
   2  20  -2 749.447 85.3579   1
  -2  20   2 758.783 92.9065   1
  -2 -20   2 778.586 86.7982   1
   2 -20  -2 804.667 88.9680   1
  -1  20   2 92.9464 49.9207   1
   1  20  -2 119.888 55.8471   1
   1 -20  -2 32.9934 43.0091   1
  -1 -20   2 88.3368 50.9972   1
   0  20  -2 295.063 62.7204   1
   0  20   2 203.286 55.6320   1
   0 -20   2 258.097 61.8114   1
   0 -20  -2 271.667 57.8612   1
  -1  20  -2 250.915 68.2990   1
   1 -20   2 380.388 66.7956   1
   2 -20   2 956.284 97.3755   1
  -2 -20  -2 919.865 98.7407   1
   2  20   2 997.305 100.090   1
  -2  20  -2 1035.06 103.942   1
  -3 -20  -2 106.981 51.2946   1
   3 -20   2 121.846 46.9822   1
   3  20   2 115.256 57.5647   1
  -3  20  -2 64.1139 45.2745   1
   4 -20   2 73.6834 48.9477   1
  -4 -20  -2 106.065 49.8230   1
   4  20   2 155.388 58.0715   1
  -4  20  -2 39.0185 50.0733   1
   5 -20   2 74.6101 43.8399   1
  -5 -20  -2 89.7011 46.5639   1
   5  20   2 49.2254 46.2874   1
  -5  20  -2 120.894 47.5384   1
   6 -20   2 1265.91 108.307   1
  -6  20  -2 1033.31 100.462   1
 -25   0   3-24.4127 45.7943   1
  25   0  -3 51.2389 41.7888   1
 -24   0   3-40.2709 47.4864   1
  24   0  -3 8.56707 41.2427   1
 -23   0   3 24.1176 40.5979   1
  23   0  -3 25.8108 40.0218   1
  21   0  -3-26.1141 44.6106   1
 -21   0   3-7.45213 38.1927   1
  20   0  -3 60.9535 45.9189   1
 -20   0   3-14.2194 40.0124   1
  19   0  -3 32.2985 42.5772   1
 -19   0   3-22.0159 35.9087   1
  18   0  -3-15.4522 39.5941   1
 -18   0   3-7.37605 37.8005   1
  17   0  -3 37.0124 43.1641   1
 -17   0   3 14.4077 37.4675   1
  16   0  -3-14.1444 35.7045   1
 -16   0   3 6.84277 36.5799   1
  15   0  -3-13.3373 32.0999   1
 -15   0   3 12.6094 30.3480   1
  13   0  -3-5.87536 30.1114   1
 -13   0   3-16.5357 28.6614   1
 -12   0   3 15.2761 27.9532   1
  11   0  -3-14.4270 25.7090   1
 -11   0   3 27.7257 26.3200   1
  10   0  -3 13.0983 24.2731   1
 -10   0   3 12.4739 22.8258   1
   9   0  -3 3.86569 22.5632   1
  -9   0   3 55.1683 24.4288   1
   7   0  -3-2.69141 17.8582   1
  -7   0   3-5.38705 19.9465   1
   6   0  -3 15.3269 19.8138   1
  -6   0   3 2.13200 17.3785   1
   5   0  -3 6.63481 17.0772   1
  -5   0   3 25.6508 13.8947   1
   4   0  -3-2.23859 12.0079   1
  -4   0   3-4.19163 12.1137   1
   1   0  -3-0.91058 10.8260   1
  -1   0   3-4.66964 12.8211   1
   0   0  -3 11.0059 14.4096   1
   0   0   3 1.52125 14.9494   1
   1   0   3 14.3615 21.0366   1
  -1   0  -3 17.5564 20.6532   1
   2   0   3-10.3733 26.5786   1
  -2   0  -3 10.1643 25.6572   1
   3   0   3 3.15652 26.7543   1
  -3   0  -3 12.1048 19.7268   1
   4   0   3 36.7288 28.5181   1
  -4   0  -3 7.00120 24.0403   1
   5   0   3-16.7587 29.2256   1
  -5   0  -3 27.9485 28.5066   1
   6   0   3-4.71125 26.1867   1
  -6   0  -3-4.46654 23.5526   1
   7   0   3-20.7723 32.5994   1
  -7   0  -3-14.9185 25.8641   1
   8   0   3-16.9139 23.7748   1
  -8   0  -3-21.8337 25.8441   1
   9   0   3 6.03995 33.9919   1
  -9   0  -3 17.7634 31.2259   1
  10   0   3-12.9077 29.4716   1
 -10   0  -3 12.5649 28.1526   1
  11   0   3-6.86719 28.3071   1
 -11   0  -3 6.56834 31.6170   1
  12   0   3-14.3577 30.2619   1
 -12   0  -3-13.6321 35.9451   1
  13   0   3 22.4992 41.1610   1
 -13   0  -3-20.8967 37.7360   1
  14   0   3 31.6950 38.7853   1
 -14   0  -3 20.9741 33.1034   1
  15   0   3 8.44877 44.0104   1
 -15   0  -3 110.352 42.5153   1
  16   0   3 8.45267 40.6873   1
 -16   0  -3-7.22454 36.4730   1
 -17   0  -3-22.3747 40.9331   1
  17   0   3 25.6776 42.5515   1
 -19   0  -3-7.91932 42.9027   1
  19   0   3 8.39426 46.0701   1
 -20   0  -3 7.87782 39.7724   1
  20   0   3 8.38349 45.4184   1
 -21   0  -3-7.93715 38.2087   1
  21   0   3-16.6604 40.1004   1
 -22   0  -3-47.5849 48.3031   1
  22   0   3-8.29383 44.3523   1
 -23   0  -3-31.5347 35.3318   1
  23   0   3 16.3807 41.3521   1
 -24   0  -3 15.4294 44.4590   1
  24   0   3-7.92827 40.6279   1
 -25   1   3 8.32273 46.2603   1
 -25  -1   3-39.9029 43.8006   1
  25   1  -3 25.9975 43.7502   1
  25  -1  -3-8.56835 46.4196   1
 -24  -1   3-15.5357 43.7148   1
 -24   1   3 41.5504 48.4465   1
  24   1  -3-17.8223 46.3340   1
  24  -1  -3 43.1585 41.5525   1
 -23   1   3 245.600 61.1292   1
  23  -1  -3 145.598 52.7345   1
  23   1  -3 143.713 52.9457   1
 -23  -1   3 242.365 55.4463   1
  22   1  -3 8.73942 42.8977   1
 -22  -1   3 146.576 50.3946   1
 -21   1   3 46.7814 41.8316   1
  21  -1  -3 91.2393 46.2395   1
  21   1  -3 126.335 51.4044   1
 -21  -1   3 103.972 49.3299   1
 -20   1   3 61.1278 36.2793   1
  20  -1  -3 49.0936 42.0305   1
  20   1  -3 57.7875 45.9775   1
 -20  -1   3 127.505 47.0711   1
 -19   1   3 43.3969 38.1422   1
  19  -1  -3 8.14107 42.9309   1
  19   1  -3 8.03596 40.5729   1
 -19  -1   3-7.77690 41.5764   1
 -18   1   3 3002.60 190.158   1
  18  -1  -3 3762.67 210.417   1
  18   1  -3 3688.74 206.872   1
 -18  -1   3 3451.53 200.726   1
 -17   1   3 5620.08 290.168   1
  17  -1  -3 6270.87 308.022   1
  17   1  -3 5791.34 301.133   1
 -17  -1   3 5766.05 296.177   1
 -16   1   3 1548.83 115.127   1
  16  -1  -3 1618.48 122.534   1
  16   1  -3 1861.90 127.361   1
 -16  -1   3 1555.35 116.094   1
 -15   1   3 1231.50 96.4329   1
  15  -1  -3 1395.18 104.868   1
  15   1  -3 1118.55 98.4431   1
 -15  -1   3 1339.48 101.615   1
 -14   1   3 2168.55 136.774   1
  13  -1  -3 3874.01 207.360   1
 -13  -1   3 3935.36 206.702   1
  12  -1  -3 10.5879 27.9331   1
  12   1  -3 22.3462 31.8341   1
 -12  -1   3 15.7541 26.1262   1
 -12   1   3 56.3266 31.1942   1
 -11   1   3 10074.6 413.495   1
  11  -1  -3 10300.4 414.830   1
  11   1  -3 9246.21 414.740   1
 -10   1   3 9932.82 418.775   1
  10  -1  -3 8910.35 416.735   1
 -10  -1   3 9828.34 421.143   1
  10   1  -3 9147.10 418.944   1
  -9  -1   3 10802.1 442.186   1
  -9   1   3 10734.0 438.225   1
   9  -1  -3 10688.1 440.630   1
   8  -1  -3 30591.5 1297.17   1
  -8   1   3 32868.7 1297.26   1
  -7   1   3 40671.7 1724.32   1
   7   1  -3 43195.0 1731.61   1
   7  -1  -3 42564.3 1726.05   1
  -7  -1   3 44194.1 1728.73   1
  -6   1   3 526.292 39.7785   1
   6   1  -3 572.548 46.1099   1
  -6  -1   3 644.921 47.4690   1
   6  -1  -3 611.163 43.7235   1
  -5   1   3 32624.2 1334.30   1
   5   1  -3 33437.9 1341.31   1
   5  -1  -3 32719.4 1335.51   1
  -5  -1   3 33932.7 1341.30   1
  -4  -1   3 177994. 6898.48   1
  -4   1   3 165558. 6890.21   1
   4  -1  -3 174228. 6892.32   1
   4   1  -3 178046. 6898.61   1
   3   1  -3 324183. 12158.9   1
  -3  -1   3 282538. 12160.1   1
   2   1  -3 69999.9 2662.27   1
  -2  -1   3 62707.0 2662.46   1
   1   1  -3 6431.98 233.003   1
   1  -1  -3 6790.70 227.196   1
   0  -1   3 308706. 10307.7   1
   0   1  -3 292313. 10306.7   1
   0   1   3 242352. 10301.7   1
   0  -1  -3 215998. 10300.2   1
   1   1   3 196042. 7226.50   1
   1  -1   3 197030. 7228.54   1
  -1  -1  -3 162334. 7224.02   1
  -1   1  -3 170738. 7225.81   1
   2   1   3 190624. 7288.80   1
   2  -1   3 187464. 7288.09   1
  -2  -1  -3 185112. 7286.51   1
  -2   1  -3 166463. 7284.80   1
   3   1   3 216.494 34.1028   1
   3  -1   3 277.269 36.5356   1
  -3  -1  -3 227.901 32.7815   1
  -3   1  -3 237.737 34.5748   1
   4   1   3 14614.0 590.824   1
   4  -1   3 14146.7 590.797   1
  -4  -1  -3 12855.0 585.804   1
  -4   1  -3 13928.8 587.122   1
   5   1   3 13773.6 553.429   1
   5  -1   3 13845.7 554.778   1
  -5  -1  -3 12218.2 547.816   1
  -5   1  -3 11659.4 542.847   1
   6   1   3 21002.2 853.590   1
   6  -1   3 22306.5 859.313   1
  -6  -1  -3 20045.2 850.697   1
   7   1   3 1250.11 92.0024   1
   7  -1   3 1220.43 90.9503   1
  -7  -1  -3 1207.37 87.6846   1
  -7   1  -3 1227.38 85.0183   1
   8   1   3 624.122 63.4103   1
   8  -1   3 585.873 67.2908   1
  -8  -1  -3 559.407 59.3941   1
  -8   1  -3 645.784 62.6618   1
   9   1   3 18931.2 842.094   1
   9  -1   3 20779.7 850.336   1
  -9  -1  -3 19302.8 840.595   1
  -9   1  -3 19798.9 837.501   1
  10   1   3 4127.54 212.878   1
  10  -1   3 4232.74 214.047   1
 -10  -1  -3 3578.43 201.964   1
 -10   1  -3 3278.35 195.798   1
  11   1   3 598.873 69.6157   1
  11  -1   3 808.201 79.1466   1
 -11  -1  -3 674.140 68.6850   1
 -11   1  -3 556.883 68.0889   1
  12   1   3 208.432 54.3774   1
  12  -1   3 258.605 55.8584   1
 -12  -1  -3 244.675 52.5363   1
 -12   1  -3 212.474 47.2178   1
  13   1   3 2426.56 159.025   1
  13  -1   3 2427.12 159.562   1
 -13  -1  -3 2479.02 155.991   1
 -13   1  -3 2448.62 154.443   1
  14  -1   3 1748.51 132.378   1
 -14   1  -3 1645.79 123.016   1
  15  -1   3 1628.73 123.907   1
  15   1   3 1694.78 125.915   1
 -15  -1  -3 1552.04 122.746   1
 -15   1  -3 1409.75 115.110   1
  16   1   3 261.982 61.7376   1
  16  -1   3 193.945 47.4669   1
 -16  -1  -3 233.152 54.9839   1
 -16   1  -3 241.421 48.2318   1
  17  -1   3 2865.89 183.046   1
  17   1   3 3127.90 188.576   1
 -17   1  -3 3047.65 184.702   1
 -17  -1  -3 2775.56 178.830   1
  18   1   3-17.8441 41.4930   1
 -18  -1  -3-7.28580 32.6520   1
 -19  -1  -3 37.5836 40.1823   1
  19  -1   3-33.5665 37.6044   1
  20  -1   3-8.44975 39.2949   1
  20   1   3 8.73854 47.9603   1
 -20   1  -3-16.1838 45.5358   1
  21   1   3 491.830 73.8019   1
  21  -1   3 443.381 74.3391   1
 -21  -1  -3 523.121 71.0324   1
 -21   1  -3 373.228 70.8166   1
  22   1   3 115.937 52.0116   1
  22  -1   3 41.2406 41.6879   1
 -22  -1  -3 38.6687 42.4915   1
 -22   1  -3 23.8941 37.7463   1
  23   1   3 48.5159 43.2303   1
  23  -1   3-24.4766 46.4732   1
 -23  -1  -3-53.9348 41.7466   1
 -23   1  -3-38.7825 47.7210   1
  24  -1   3 135.002 45.9618   1
  24   1   3 111.624 44.5199   1
 -24  -1  -3 76.2355 44.1390   1
  26   2  -3 8.76372 40.7597   1
 -26  -2   3 22.9297 40.8639   1
  25   2  -3 8.89892 46.2710   1
 -25  -2   3 7.54972 43.5118   1
 -25   2   3 24.5259 41.8975   1
  24  -2  -3 25.7705 43.3879   1
 -24   2   3 40.9135 46.6233   1
  23   2  -3 723.893 83.4382   1
  23  -2  -3 709.018 84.8008   1
 -23  -2   3 720.284 84.1084   1
 -23   2   3 523.424 75.6365   1
  22   2  -3 2612.58 167.867   1
 -22  -2   3 2186.40 157.936   1
  21   2  -3 1504.48 121.337   1
  21  -2  -3 1504.56 119.700   1
 -21   2   3 1438.96 119.616   1
 -21  -2   3 1256.37 114.997   1
  20   2  -3 593.188 78.6292   1
  20  -2  -3 602.844 77.5166   1
 -20  -2   3 714.206 82.5960   1
 -20   2   3 695.245 80.4683   1
  19   2  -3 645.333 83.1422   1
 -19  -2   3 570.214 75.5485   1
  19  -2  -3 591.709 82.0176   1
  18  -2  -3 1949.47 136.542   1
 -18   2   3 1855.93 131.589   1
  17   2  -3 1154.78 101.604   1
  17  -2  -3 1374.33 107.398   1
 -17  -2   3 1060.72 96.9791   1
 -17   2   3 1208.68 98.2769   1
  16   2  -3 72.4180 41.7565   1
  16  -2  -3 41.6117 37.5972   1
 -16  -2   3 6.91689 30.4254   1
 -16   2   3 32.4707 33.3074   1
  15   2  -3 41.6441 36.0871   1
  15  -2  -3-6.57415 30.0222   1
 -15   2   3-6.20136 30.8306   1
  14   2  -3 10168.1 465.659   1
  14  -2  -3 10463.7 463.887   1
 -14  -2   3 9376.90 460.993   1
 -14   2   3 10449.1 460.181   1
  13   2  -3 3204.65 179.390   1
  13  -2  -3 3294.65 177.315   1
 -13  -2   3 3361.90 181.290   1
 -13   2   3 2822.98 169.175   1
  12   2  -3 50241.3 2115.10   1
 -12  -2   3 53166.6 2116.37   1
  12  -2  -3 51475.7 2112.56   1
  11   2  -3 6224.09 295.241   1
  11  -2  -3 6481.39 292.595   1
 -11  -2   3 6151.31 295.009   1
 -11   2   3 5883.84 285.667   1
  10   2  -3 55298.0 2337.09   1
 -10   2   3 59913.5 2329.64   1
  10  -2  -3 57515.9 2331.05   1
 -10  -2   3 56107.4 2336.18   1
   9   2  -3 16226.9 676.360   1
  -9   2   3 15121.6 666.053   1
  -9  -2   3 16016.9 674.654   1
   9  -2  -3 16252.2 671.319   1
   8   2  -3 58090.0 2507.33   1
  -8   2   3 64796.3 2501.29   1
  -8  -2   3 62494.0 2506.36   1
   8  -2  -3 61569.7 2500.91   1
  -7   2   3 2091.67 107.775   1
   7  -2  -3 2111.60 109.164   1
   6   2  -3 41680.3 1598.76   1
  -6  -2   3 41343.7 1596.98   1
  -6   2   3 36576.8 1585.14   1
   6  -2  -3 39109.5 1586.34   1
  -5  -2   3 55425.4 2258.24   1
   5   2  -3 55392.8 2258.72   1
  -5   2   3 54758.1 2248.74   1
   5  -2  -3 57852.7 2249.35   1
  -4  -2   3 6222.12 273.716   1
   4  -2  -3 6130.86 264.931   1
   4   2  -3 6602.73 273.803   1
  -4   2   3 6341.24 263.855   1
   3  -2  -3 12367.8 464.298   1
  -3   2   3 12642.8 463.709   1
   3   2  -3 11448.1 474.590   1
  -2  -2   3 50436.4 1912.13   1
  -2   2   3 45250.1 1901.07   1
   2  -2  -3 47588.4 1901.69   1
   2   2  -3 48363.0 1910.57   1
  -1  -2   3 12051.1 502.069   1
  -1   2   3 12645.4 495.194   1
   1  -2  -3 11678.8 494.342   1
   1   2  -3 11733.8 501.528   1
   0   2   3 60452.6 2362.28   1
   0  -2  -3 58506.1 2361.49   1
   0   2  -3 55930.1 2364.90   1
   0  -2   3 59898.7 2367.87   1
   1  -2   3 26551.0 995.523   1
  -1   2  -3 26791.8 995.198   1
  -1  -2  -3 27466.1 992.574   1
  -2   2  -3 173115. 6348.43   1
  -2  -2  -3 172118. 6346.02   1
   2   2   3 160406. 6344.13   1
   4   2   3 12347.1 527.861   1
   4  -2   3 12419.9 528.290   1
  -4   2  -3 12445.4 526.503   1
  -4  -2  -3 11921.9 526.799   1
   5   2   3 39365.7 1573.95   1
   5  -2   3 38307.8 1572.15   1
  -5   2  -3 38009.7 1570.34   1
  -5  -2  -3 37642.8 1571.98   1
   6   2   3 20152.2 888.297   1
   6  -2   3 21171.7 891.349   1
  -6   2  -3 21727.8 891.237   1
  -6  -2  -3 21668.0 892.625   1
   7   2   3 5532.14 270.146   1
   7  -2   3 5142.85 272.017   1
  -7   2  -3 5587.85 268.090   1
  -7  -2  -3 5935.14 272.932   1
   8   2   3 29302.4 1199.61   1
   8  -2   3 29030.5 1199.16   1
  -8   2  -3 27518.1 1194.08   1
  -8  -2  -3 28678.4 1195.96   1
  -9   2  -3 3269.41 185.879   1
   9  -2   3 3541.76 191.835   1
  10   2   3 17864.6 787.734   1
 -10   2  -3 17436.7 780.147   1
 -10  -2  -3 17232.5 781.760   1
  11   2   3 8911.94 437.921   1
  11  -2   3 9515.83 439.602   1
 -11   2  -3 10012.9 439.946   1
 -11  -2  -3 9296.93 436.743   1
  12   2   3 3927.32 212.970   1
  12  -2   3 3719.56 211.891   1
 -12   2  -3 3493.96 205.345   1
 -12  -2  -3 3711.67 208.488   1
  13   2   3 1957.27 141.138   1
  13  -2   3 2346.50 148.120   1
 -13   2  -3 2140.36 142.169   1
 -13  -2  -3 2165.81 143.083   1
 -14   2  -3 543.914 69.3982   1
  14  -2   3 499.970 68.4436   1
  15   2   3 4840.05 266.443   1
  15  -2   3 5117.46 270.736   1
 -15   2  -3 5180.01 267.415   1
 -15  -2  -3 4811.62 265.216   1
  16   2   3 229.925 56.7078   1
  16  -2   3 243.455 55.6053   1
 -16   2  -3 312.350 58.2034   1
 -16  -2  -3 166.953 52.2212   1
  17   2   3 33.3101 44.5225   1
 -17   2  -3 15.9459 38.3852   1
 -17  -2  -3 8.10819 40.3157   1
 -18  -2  -3 2030.26 144.394   1
 -18   2  -3 1986.78 142.310   1
  18   2   3 1895.85 141.858   1
  18  -2   3 1827.29 139.940   1
  19   2   3 110.504 49.8657   1
  19  -2   3 116.997 54.2572   1
 -19   2  -3 176.044 54.7579   1
 -19  -2  -3 150.081 47.9173   1
  20   2   3 650.916 84.4149   1
 -20  -2  -3 660.950 76.8136   1
 -20   2  -3 677.235 83.9390   1
  20  -2   3 603.206 80.1138   1
  21   2   3 218.260 52.5079   1
  21  -2   3 240.997 62.8360   1
 -21   2  -3 317.174 64.7080   1
 -21  -2  -3 276.155 52.6831   1
 -22  -2  -3-7.48885 37.8145   1
 -22   2  -3 39.3937 44.3417   1
  22   2   3 17.1796 36.9896   1
  22  -2   3 40.4502 47.6993   1
 -23   2  -3 139.743 48.9003   1
 -23  -2  -3 68.2251 45.8601   1
  23   2   3 82.3389 50.3047   1
  23  -2   3 111.575 42.8045   1
 -24   2  -3 241.630 57.4325   1
 -24  -2  -3 156.232 57.7291   1
  24  -2   3 271.336 54.8470   1
  24   2   3 229.483 60.9186   1
  26   3  -3 52.5969 47.0208   1
 -26  -3   3 127.346 49.8527   1
  25   3  -3 17.0682 42.4316   1
 -25  -3   3 16.0949 43.6018   1
  24   3  -3 25.8414 40.0626   1
  24  -3  -3 8.35466 38.1578   1
 -24   3   3 16.2610 39.1423   1
 -24  -3   3 16.6369 43.8680   1
 -23   3   3 1905.17 141.420   1
 -23  -3   3 2209.27 149.078   1
  23  -3  -3 1931.59 142.935   1
  23   3  -3 1859.67 142.115   1
  22   3  -3 4111.12 232.930   1
 -22  -3   3 3819.10 224.835   1
 -21   3   3 86.9936 44.0326   1
  21  -3  -3 41.1476 41.6265   1
  20   3  -3 431.020 68.5180   1
  20  -3  -3 390.067 63.7551   1
 -20   3   3 440.223 65.5621   1
 -20  -3   3 442.488 66.6140   1
  19   3  -3 1051.69 102.446   1
  19  -3  -3 1257.89 107.748   1
 -19   3   3 1366.72 108.691   1
 -19  -3   3 1065.97 101.471   1
  18   3  -3 31.6655 40.5740   1
  18  -3  -3-7.62093 32.8198   1
 -18   3   3 43.5249 42.7727   1
 -18  -3   3 15.1301 39.8976   1
  17   3  -3 18144.5 814.861   1
  17  -3  -3 19183.4 815.522   1
 -17   3   3 18077.5 809.870   1
 -17  -3   3 19024.2 814.172   1
  16   3  -3 278.337 54.2273   1
  16  -3  -3 125.162 46.6123   1
 -16   3   3 201.290 44.2615   1
 -16  -3   3 328.580 56.8687   1
  15   3  -3 69.1387 35.6502   1
  15  -3  -3 98.5107 37.1679   1
 -15   3   3 121.333 40.2741   1
 -15  -3   3 110.871 41.0432   1
  14   3  -3 15557.0 743.220   1
 -14  -3   3 19096.1 754.545   1
  13   3  -3 12505.0 518.585   1
  13  -3  -3 12070.9 513.121   1
 -13   3   3 10747.8 504.761   1
 -13  -3   3 10415.1 507.515   1
  12   3  -3 21258.6 907.470   1
 -12  -3   3 21687.7 907.087   1
  12  -3  -3 21597.0 901.687   1
 -12   3   3 20604.6 897.909   1
 -11  -3   3 87.1896 31.5199   1
  11   3  -3 56.5576 33.0807   1
  11  -3  -3 58.3515 27.4963   1
  10   3  -3 131.590 36.4171   1
 -10  -3   3 115.178 33.2434   1
  10  -3  -3 142.833 31.4628   1
 -10   3   3 74.7542 27.6850   1
   9   3  -3 403.044 48.1836   1
  -9  -3   3 358.346 46.0155   1
   9  -3  -3 368.213 42.1026   1
  -9   3   3 480.044 45.0370   1
   8   3  -3 4476.44 224.783   1
  -8  -3   3 4934.11 229.280   1
   7   3  -3 70072.1 2847.91   1
  -7   3   3 70963.5 2835.55   1
   7  -3  -3 72757.3 2837.17   1
  -7  -3   3 66612.7 2845.95   1
   6   3  -3 12663.5 522.540   1
   6  -3  -3 11956.7 511.084   1
  -6  -3   3 12513.3 522.093   1
  -6   3   3 11959.1 511.030   1
   5  -3  -3 7750.94 375.326   1
  -5   3   3 10305.7 379.409   1
  -4  -3   3 3503.75 167.665   1
  -4   3   3 3442.47 156.691   1
   4   3  -3 3546.77 168.574   1
   4  -3  -3 3569.29 158.637   1
  -3  -3   3 108956. 4269.36   1
   3   3  -3 107575. 4269.62   1
  -3   3   3 100678. 4258.69   1
   3  -3  -3 109498. 4258.99   1
   2  -3  -3 6380.11 264.149   1
  -2   3   3 5787.46 260.358   1
   2   3  -3 6698.08 273.119   1
  -2  -3   3 5905.81 270.369   1
   1  -3  -3 3471.53 169.033   1
  -1  -3   3 3956.86 177.790   1
   1   3  -3 3821.24 175.940   1
  -1   3   3 3848.12 168.981   1
   0  -3   3 113225. 4510.23   1
   0   3  -3 112204. 4508.84   1
   0   3   3 106506. 4502.46   1
   0  -3  -3 117783. 4504.35   1
   1  -3   3 24035.8 1036.96   1
  -1   3  -3 25072.8 1036.26   1
   1   3   3 25220.7 1031.96   1
  -1  -3  -3 26233.9 1033.41   1
   2   3   3 57924.9 2333.93   1
  -2  -3  -3 57401.2 2333.19   1
   3  -3   3 15421.7 627.944   1
  -3   3  -3 15030.8 626.549   1
   3   3   3 13533.0 624.312   1
  -3  -3  -3 15222.3 625.597   1
   4  -3   3 1330.29 87.3276   1
  -4   3  -3 1328.25 87.8649   1
  -4  -3  -3 1478.35 90.4439   1
   4   3   3 1266.31 88.2856   1
   5   3   3 7492.48 326.467   1
   5  -3   3 6842.75 320.969   1
  -5  -3  -3 6687.55 321.444   1
  -5   3  -3 7003.65 320.826   1
   6   3   3 17725.9 703.844   1
   6  -3   3 15681.4 697.875   1
  -6  -3  -3 15959.4 698.383   1
  -6   3  -3 15983.1 697.287   1
   7   3   3 67752.9 2915.04   1
   7  -3   3 72364.7 2915.39   1
  -7  -3  -3 72478.8 2917.50   1
  -7   3  -3 74353.1 2915.30   1
   8   3   3 21254.2 862.110   1
   8  -3   3 20262.4 856.162   1
  -8  -3  -3 19477.9 856.980   1
  -8   3  -3 19439.8 852.829   1
  10   3   3 18776.8 800.519   1
  10  -3   3 19349.7 800.340   1
 -10  -3  -3 17948.4 795.716   1
 -10   3  -3 17717.3 792.495   1
  11   3   3 1866.01 130.351   1
  11  -3   3 1792.36 128.489   1
 -11  -3  -3 1915.44 129.181   1
 -11   3  -3 2034.90 130.880   1
  12   3   3 4567.11 243.831   1
  12  -3   3 4405.50 238.860   1
 -12  -3  -3 4459.90 236.833   1
 -12   3  -3 4120.20 233.458   1
  13   3   3 5188.17 269.951   1
  13  -3   3 5128.21 268.649   1
 -13  -3  -3 4745.59 262.231   1
 -13   3  -3 5136.58 265.746   1
  14   3   3 8092.68 400.701   1
 -14  -3  -3 8286.42 397.920   1
  15   3   3 1191.28 109.069   1
  15  -3   3 1391.86 113.535   1
 -15  -3  -3 1271.15 104.714   1
 -15   3  -3 1044.62 100.838   1
  16   3   3 7546.78 365.646   1
  16  -3   3 7033.43 359.764   1
 -16  -3  -3 7103.92 356.646   1
 -16   3  -3 7116.70 356.895   1
  17   3   3 1561.81 126.085   1
  17  -3   3 1634.47 127.145   1
 -17  -3  -3 1522.20 121.675   1
 -17   3  -3 1632.60 126.604   1
  18   3   3 986.820 95.1930   1
  18  -3   3 838.491 89.0889   1
 -18  -3  -3 851.698 90.7966   1
 -18   3  -3 792.579 86.5321   1
  19   3   3 1014.24 100.935   1
  19  -3   3 925.989 95.2952   1
 -19  -3  -3 851.548 93.2371   1
 -19   3  -3 773.821 90.9867   1
  20  -3   3 220.777 53.6280   1
 -20   3  -3 246.719 54.0813   1
  21   3   3 16.8710 36.3346   1
  21  -3   3 32.3290 45.4942   1
 -21   3  -3 39.3246 45.3379   1
  22  -3   3 95.7168 51.0873   1
 -22   3  -3 23.4626 53.2919   1
  23   3   3 25.3616 46.4244   1
  23  -3   3 63.0406 46.9961   1
 -23  -3  -3 50.6682 40.7627   1
 -23   3  -3 15.4103 45.4523   1
  24   3   3 667.084 83.4106   1
  24  -3   3 744.812 83.9562   1
 -24  -3  -3 643.398 79.3869   1
 -24   3  -3 741.128 85.7558   1
  26   4  -3 437.255 74.1844   1
 -26  -4   3 376.460 70.4847   1
  25   4  -3 186.180 53.3234   1
 -25  -4   3 57.9960 47.9802   1
  24   4  -3-17.1692 39.2142   1
 -24  -4   3 40.7093 39.8511   1
 -24   4   3 49.6077 41.7521   1
  23   4  -3 455.647 68.4292   1
  23  -4  -3 512.205 75.7137   1
 -23  -4   3 377.167 66.4476   1
 -23   4   3 367.721 67.2016   1
  22   4  -3 852.931 96.4005   1
 -22  -4   3 1003.14 97.8276   1
  21   4  -3 83.8548 40.4149   1
  21  -4  -3 72.9010 48.3235   1
 -21  -4   3 72.2966 42.4062   1
 -21   4   3-23.7457 44.5873   1
  20   4  -3 439.901 68.3629   1
  20  -4  -3 458.102 68.4835   1
 -20  -4   3 398.948 65.8669   1
 -20   4   3 325.048 60.2851   1
  19   4  -3 57.8761 46.0104   1
  19  -4  -3 30.7646 40.6177   1
 -19  -4   3 47.0900 43.6806   1
 -19   4   3 90.1717 43.8624   1
  18   4  -3 2443.13 163.611   1
  18  -4  -3 2563.92 161.636   1
 -18  -4   3 2408.26 159.894   1
 -18   4   3 2475.95 159.827   1
  17  -4  -3 385.776 64.0911   1
 -17   4   3 396.756 59.7925   1
  16   4  -3 4959.32 272.326   1
  16  -4  -3 5151.93 270.749   1
 -16   4   3 5569.90 272.836   1
  15  -4  -3 6174.22 310.288   1
 -15  -4   3 6407.00 317.362   1
 -15   4   3 6329.34 309.655   1
  14   4  -3 3268.21 189.092   1
 -14  -4   3 3118.98 186.141   1
  13   4  -3 27584.8 1117.63   1
 -13   4   3 26486.2 1103.96   1
 -13  -4   3 24729.2 1109.82   1
  13  -4  -3 26515.3 1105.97   1
 -12   4   3 16784.0 713.539   1
  12  -4  -3 16435.0 713.791   1
  11   4  -3 6597.42 315.215   1
  11  -4  -3 6269.73 303.087   1
 -11  -4   3 6418.55 311.297   1
 -11   4   3 6678.33 305.200   1
  10  -4  -3 1241.04 85.3368   1
 -10  -4   3 1206.30 90.3341   1
 -10   4   3 1134.30 83.4263   1
  10   4  -3 1253.69 92.5879   1
   9  -4  -3 38623.7 1623.99   1
  -9  -4   3 39496.0 1634.83   1
  -9   4   3 41788.6 1626.44   1
   9   4  -3 38775.2 1634.75   1
   8  -4  -3 39470.5 1712.71   1
  -8  -4   3 43733.8 1726.88   1
   8   4  -3 45232.6 1729.24   1
  -8   4   3 41167.7 1712.40   1
  -7  -4   3 48212.7 1923.83   1
   7   4  -3 45979.2 1921.60   1
  -6  -4   3 2709.89 147.754   1
   6   4  -3 2692.75 149.627   1
  -6   4   3 3148.98 141.857   1
   6  -4  -3 2697.04 140.542   1
  -5  -4   3 55163.8 2453.35   1
   5  -4  -3 60296.2 2443.91   1
  -5   4   3 61419.2 2442.89   1
   5   4  -3 65401.2 2456.19   1
   4  -4  -3 1159.55 72.2874   1
   4   4  -3 1178.07 78.3852   1
  -4   4   3 1338.79 72.5820   1
  -4  -4   3 1280.88 81.1572   1
   3  -4  -3 10432.8 443.648   1
  -3   4   3 10602.5 442.484   1
  -2   4   3 54237.6 2112.62   1
   2  -4  -3 50477.9 2111.91   1
  -1   4   3 3032.03 144.356   1
   1  -4  -3 2960.48 144.807   1
   0  -4   3 71561.6 3197.08   1
   0   4  -3 81314.6 3195.62   1
   0   4   3 83317.6 3189.81   1
   0  -4  -3 79294.8 3188.79   1
   1  -4   3 239623. 9758.82   1
  -1   4  -3 247012. 9754.91   1
   2  -4   3 19825.3 774.957   1
  -2   4  -3 19353.9 772.469   1
  -2  -4  -3 17491.3 770.481   1
   2   4   3 17062.6 769.292   1
   3  -4   3 5495.48 253.698   1
  -3   4  -3 5400.63 252.930   1
  -3  -4  -3 5154.50 249.641   1
   3   4   3 5355.40 251.687   1
   4  -4   3 3493.96 179.432   1
  -4  -4  -3 3624.63 179.962   1
  -4   4  -3 3374.36 177.859   1
   4   4   3 3452.56 181.221   1
   5   4   3 274.615 45.8338   1
  -5   4  -3 264.631 42.3492   1
   5  -4   3 165.861 39.3301   1
  -5  -4  -3 285.015 43.5571   1
   6   4   3 283.450 47.1369   1
  -6  -4  -3 332.643 49.6030   1
   6  -4   3 341.946 47.2214   1
  -6   4  -3 300.647 43.1071   1
   7   4   3 96253.3 3673.66   1
  -7  -4  -3 94311.7 3671.84   1
  -7   4  -3 83034.2 3662.16   1
   7  -4   3 90022.8 3668.24   1
  -8   4  -3 3471.35 185.903   1
   8  -4   3 3209.36 183.579   1
  -9   4  -3 65532.2 2608.97   1
   9  -4   3 66174.7 2612.02   1
  -9  -4  -3 67579.5 2616.36   1
 -10   4  -3 4363.92 234.862   1
  10  -4   3 4806.86 240.892   1
 -10  -4  -3 4780.39 243.602   1
  10   4   3 4149.18 239.117   1
 -11   4  -3 13120.3 611.300   1
  11  -4   3 14095.1 615.628   1
 -11  -4  -3 12773.8 612.366   1
 -12   4  -3 6127.89 309.929   1
  12  -4   3 5871.90 309.164   1
 -12  -4  -3 6181.16 310.978   1
  12   4   3 6500.20 316.261   1
 -13   4  -3 285.214 51.2080   1
  13  -4   3 328.504 56.1519   1
 -14   4  -3 1190.03 103.580   1
  14  -4   3 1082.54 100.189   1
 -14  -4  -3 1277.41 106.036   1
  14   4   3 1230.28 108.544   1
 -15   4  -3 14506.5 666.888   1
  15  -4   3 14981.3 670.353   1
 -15  -4  -3 15037.3 671.620   1
  15   4   3 15300.7 675.754   1
 -16   4  -3 130.740 48.3033   1
  16  -4   3 23.6036 41.5293   1
 -16  -4  -3-7.85699 43.7109   1
  16   4   3 49.2778 44.5329   1
 -17   4  -3 5146.47 268.068   1
  17  -4   3 4624.07 263.653   1
 -18   4  -3 962.818 91.5882   1
  18  -4   3 662.043 81.9740   1
 -18  -4  -3 693.321 80.8805   1
  18   4   3 852.225 90.0244   1
 -19   4  -3 7.93505 44.6526   1
  19  -4   3 8.13736 45.7911   1
 -19  -4  -3 16.0004 43.9076   1
  19   4   3-25.3704 47.0047   1
 -20  -4  -3 794.630 86.5836   1
  20   4   3 888.480 90.8578   1
  21  -4   3 463.910 68.3308   1
 -21   4  -3 428.904 66.4330   1
 -21  -4  -3 453.998 73.1164   1
 -22  -4  -3 157.146 50.7610   1
  22   4   3 198.594 54.3885   1
 -23   4  -3 148.357 52.7704   1
  23  -4   3 159.321 51.9629   1
 -23  -4  -3 183.015 53.9398   1
  23   4   3 257.102 64.3751   1
 -24   4  -3 23.0637 44.8180   1
  24   4   3 8.23514 45.7739   1
 -24  -4  -3-27.7635 40.4633   1
  24  -4   3-31.2943 45.0877   1
  26   5  -3-8.25124 42.2841   1
 -26  -5   3 24.2977 40.2661   1
  25   5  -3 949.236 97.5658   1
 -25  -5   3 890.581 92.5818   1
  24   5  -3 464.603 74.5110   1
 -24  -5   3 317.214 67.1513   1
  23  -5  -3 900.593 91.5635   1
  23   5  -3 749.559 88.5038   1
 -23  -5   3 690.462 82.4704   1
 -23   5   3 761.462 88.3664   1
  22   5  -3 8.42615 46.8347   1
  22  -5  -3 25.4394 41.4932   1
 -22  -5   3 24.3317 45.0806   1
 -22   5   3-33.1082 44.2472   1
  21   5  -3 569.105 73.7664   1
  21  -5  -3 525.300 70.6432   1
 -21  -5   3 462.750 73.2394   1
 -21   5   3 504.992 70.2515   1
  20  -5  -3 89.3509 44.6630   1
 -20   5   3 47.8438 44.4041   1
  19   5  -3 394.609 64.2148   1
  19  -5  -3 458.828 66.8273   1
 -19  -5   3 377.098 66.9846   1
 -19   5   3 388.266 62.3977   1
  18   5  -3 1932.65 141.416   1
 -18   5   3 2188.46 143.197   1
  18  -5  -3 1953.81 139.828   1
 -18  -5   3 1833.80 140.963   1
 -17   5   3 4737.86 256.927   1
  17  -5  -3 4947.30 260.316   1
 -17  -5   3 4659.62 260.002   1
  17   5  -3 4996.55 264.427   1
 -16   5   3 13.8845 33.4178   1
  16  -5  -3-21.2182 41.2311   1
 -16  -5   3 15.1845 38.9065   1
  16   5  -3 15.2293 40.1525   1
 -15  -5   3 4816.93 244.620   1
 -15   5   3 4264.62 232.675   1
  15  -5  -3 4536.10 236.316   1
  15   5  -3 4007.32 235.709   1
 -14  -5   3 15662.4 656.102   1
  14  -5  -3 15569.2 650.041   1
  14   5  -3 14307.2 652.257   1
 -14   5   3 13296.6 640.385   1
  13  -5  -3 12357.2 516.537   1
 -13   5   3 11803.3 514.639   1
  13   5  -3 10710.0 515.966   1
 -13  -5   3 10786.3 516.241   1
  12  -5  -3 5240.89 256.293   1
 -12   5   3 5535.76 258.380   1
  12   5  -3 4775.82 264.297   1
 -12  -5   3 4856.40 259.626   1
 -11   5   3 12314.9 541.326   1
  11  -5  -3 12264.7 541.155   1
  10  -5  -3 13508.4 567.410   1
 -10   5   3 13348.9 565.237   1
  10   5  -3 12460.5 572.962   1
 -10  -5   3 12529.5 573.172   1
   9  -5  -3 2114.92 123.216   1
  -9   5   3 2051.71 122.060   1
   9   5  -3 2163.98 133.179   1
  -9  -5   3 2102.38 131.378   1
   8  -5  -3 97206.1 3798.29   1
  -8   5   3 92831.4 3794.22   1
  -8  -5   3 90209.9 3805.17   1
   8   5  -3 95899.0 3807.05   1
  -7  -5   3 4710.77 228.979   1
  -7   5   3 4721.68 219.149   1
   7   5  -3 4449.49 227.635   1
   7  -5  -3 4507.62 220.031   1
   6   5  -3 555.860 56.6226   1
  -6  -5   3 629.761 59.9543   1
   5   5  -3 687.703 61.6313   1
  -5  -5   3 681.062 58.6917   1
  -4  -5   3 33546.2 1392.66   1
  -4   5   3 35527.1 1382.17   1
   4   5  -3 32337.7 1388.54   1
   4  -5  -3 33652.4 1382.32   1
  -3  -5   3 1198.56 84.1316   1
   3   5  -3 1224.25 85.0916   1
   3  -5  -3 1091.49 75.4475   1
   2   5  -3 208627. 8513.80   1
  -2  -5   3 216503. 8518.13   1
   1   5  -3 52453.2 1989.03   1
  -1  -5   3 45419.1 1985.82   1
   0  -5  -3 173174. 6690.69   1
   0   5   3 161245. 6687.37   1
   0   5  -3 172173. 6695.06   1
   0  -5   3 160686. 6695.25   1
  -1  -5  -3 41332.4 1660.44   1
   1  -5   3 40169.8 1665.04   1
  -1   5  -3 39607.4 1664.02   1
   1   5   3 41329.9 1660.36   1
   2  -5   3 3158.03 160.670   1
  -2   5  -3 3119.61 159.121   1
  -2  -5  -3 2624.39 153.025   1
   2   5   3 3098.74 160.138   1
   3  -5   3 1363.38 96.0245   1
  -3   5  -3 1418.39 94.9744   1
  -3  -5  -3 1469.63 96.1340   1
   3   5   3 1503.73 96.6339   1
   4  -5   3 518.187 56.1822   1
  -4   5  -3 672.247 58.7319   1
  -4  -5  -3 215.417 45.6456   1
   4   5   3 259.508 46.4543   1
  -5   5  -3 352.139 46.1092   1
  -5  -5  -3 234.128 41.3567   1
   5   5   3 286.211 44.0748   1
   6  -5   3 110690. 4488.69   1
   6   5   3 107745. 4488.21   1
  -6  -5  -3 111661. 4486.91   1
  -6   5  -3 114065. 4488.22   1
  -7  -5  -3 304.739 50.7461   1
   7  -5   3 433.232 55.8471   1
   7   5   3 426.471 58.6502   1
   8   5   3 38400.8 1524.45   1
  -8  -5  -3 34800.2 1515.31   1
  -9  -5  -3 513.314 64.2238   1
   9   5   3 543.906 63.8651   1
  -9   5  -3 524.176 64.0699   1
   9  -5   3 464.809 61.8843   1
  10  -5   3 23784.4 977.013   1
 -10  -5  -3 22938.5 976.181   1
  10   5   3 22179.9 975.040   1
 -10   5  -3 22187.1 971.098   1
  11  -5   3 4525.78 257.108   1
 -11  -5  -3 5390.02 266.539   1
  11   5   3 4599.59 260.981   1
 -11   5  -3 5452.56 264.755   1
 -12   5  -3 6732.89 330.137   1
 -12  -5  -3 6482.51 332.742   1
  12  -5   3 6495.51 329.340   1
  12   5   3 6809.89 333.256   1
  13   5   3 193.937 49.0986   1
  13  -5   3 120.375 42.2957   1
 -13   5  -3 95.9841 40.4998   1
  14   5   3 64.7961 35.7722   1
  14  -5   3 92.7363 46.7000   1
 -14  -5  -3 77.2837 40.3426   1
 -14   5  -3 144.102 47.2682   1
  15   5   3 2306.26 156.599   1
 -15  -5  -3 2054.11 144.666   1
 -15   5  -3 1986.23 144.390   1
  16   5   3 4468.06 241.914   1
 -16  -5  -3 4190.18 236.049   1
  16  -5   3 3724.91 229.662   1
  17   5   3 2117.79 152.278   1
 -17  -5  -3 2197.27 150.847   1
  18   5   3 4541.35 250.727   1
  18  -5   3 4391.62 248.347   1
 -18  -5  -3 4792.16 251.028   1
 -18   5  -3 3938.73 241.098   1
  19   5   3 102.894 45.3545   1
 -19   5  -3 97.4406 47.4710   1
 -19  -5  -3 95.6497 44.4478   1
  19  -5   3 57.8767 47.2266   1
  20  -5   3 2523.37 167.387   1
 -20  -5  -3 2499.57 165.414   1
 -20   5  -3 2732.99 171.316   1
  20   5   3 2440.41 167.347   1
  21  -5   3 1420.61 116.631   1
 -21  -5  -3 1174.07 110.337   1
  21   5   3 1280.07 116.228   1
 -21   5  -3 1337.96 114.379   1
  22   5   3 65.4786 49.8400   1
  22  -5   3-16.4052 40.7846   1
 -22   5  -3 7.98354 42.6835   1
  23   5   3 242.062 55.3531   1
  23  -5   3 184.524 54.1322   1
 -23  -5  -3 184.404 53.1823   1
 -23   5  -3 79.0810 49.1297   1
  24  -5   3 23.3118 43.1906   1
 -24   5  -3-15.5126 42.5688   1
 -26  -6   3 575.992 76.8405   1
  26   6  -3 527.988 72.6215   1
 -25  -6   3 15.7249 40.2909   1
  25   6  -3-8.42734 43.1856   1
 -24  -6   3 1419.68 120.892   1
  24   6  -3 1451.19 122.132   1
 -23   6   3 766.600 87.5141   1
 -23  -6   3 791.393 86.9281   1
  23   6  -3 578.782 78.3134   1
  22  -6  -3 1953.14 147.779   1
 -22  -6   3 2421.59 156.411   1
 -22   6   3 2228.72 153.180   1
  22   6  -3 2063.43 152.160   1
 -21   6   3 512.288 73.8804   1
 -21  -6   3 415.788 70.4634   1
  21  -6  -3 410.167 69.9144   1
  20  -6  -3 1855.98 140.132   1
 -20  -6   3 2144.61 148.437   1
 -20   6   3 2049.72 144.265   1
  20   6  -3 1853.47 143.885   1
  19  -6  -3 1226.70 106.097   1
 -19  -6   3 967.763 102.674   1
  19   6  -3 1030.38 102.181   1
 -19   6   3 1278.86 105.290   1
 -18  -6   3 96.3848 45.3930   1
  18   6  -3 115.126 49.7226   1
  17  -6  -3 1807.36 127.215   1
 -17   6   3 1796.76 127.086   1
  16  -6  -3 9249.14 446.048   1
 -16  -6   3 9602.66 452.991   1
 -16   6   3 9626.35 446.146   1
 -15  -6   3 5923.10 319.084   1
  15  -6  -3 6760.70 321.609   1
  15   6  -3 6511.44 326.925   1
 -15   6   3 6448.92 318.262   1
  14  -6  -3 2690.86 165.889   1
 -14   6   3 2904.75 166.612   1
  14   6  -3 2739.47 170.421   1
 -14  -6   3 2591.52 167.006   1
  13   6  -3 954.772 85.8727   1
 -13  -6   3 566.609 70.5460   1
  12  -6  -3 425.779 56.3186   1
 -12   6   3 385.409 52.7249   1
  12   6  -3 438.407 61.0138   1
 -12  -6   3 442.351 60.3913   1
  11  -6  -3 600.791 64.6118   1
 -11   6   3 765.683 69.2992   1
  11   6  -3 810.080 75.5742   1
 -11  -6   3 519.726 65.7223   1
  10  -6  -3 26504.6 1125.18   1
 -10   6   3 27217.2 1122.89   1
  10   6  -3 27714.5 1134.15   1
 -10  -6   3 25900.9 1129.74   1
   9  -6  -3 27142.7 1114.67   1
  -9   6   3 27099.4 1112.32   1
   9   6  -3 25155.8 1120.48   1
  -9  -6   3 27179.1 1123.88   1
  -8  -6   3 103.395 31.7724   1
   8  -6  -3 56.3417 28.2633   1
   8   6  -3 140.824 34.1679   1
  -7   6   3 7598.82 334.718   1
   7  -6  -3 7112.18 334.133   1
  -7  -6   3 7265.98 343.860   1
   7   6  -3 7501.02 346.825   1
   6  -6  -3 1949.56 111.785   1
   6   6  -3 1523.43 115.434   1
  -6  -6   3 1780.29 116.687   1
  -6   6   3 2183.43 113.420   1
   5  -6  -3 41308.0 1602.71   1
   5   6  -3 40118.7 1610.87   1
  -5  -6   3 36307.0 1608.00   1
  -5   6   3 38552.8 1597.13   1
   4  -6  -3 13243.1 528.713   1
   4   6  -3 11758.8 532.093   1
  -4  -6   3 12291.5 536.437   1
  -4   6   3 11691.7 523.442   1
   3  -6  -3 76930.6 3148.09   1
   3   6  -3 78247.2 3156.39   1
  -3  -6   3 80555.4 3157.61   1
  -3   6   3 76596.5 3146.67   1
  -2  -6   3 20859.7 916.647   1
   2  -6  -3 22415.5 912.026   1
   2   6  -3 19786.2 913.251   1
  -1  -6   3 26945.0 1175.54   1
  -1   6   3 29791.7 1172.91   1
   1  -6  -3 28089.9 1171.76   1
   1   6  -3 28599.7 1177.60   1
   0  -6   3 89881.0 3786.91   1
   0   6   3 97504.5 3781.28   1
   0  -6  -3 92698.1 3780.65   1
   0   6  -3 94226.5 3786.00   1
   1  -6   3 166111. 6658.39   1
  -1   6  -3 161503. 6656.18   1
  -1  -6  -3 167912. 6653.63   1
   1   6   3 166694. 6655.61   1
   2  -6   3 13085.0 583.483   1
   2   6   3 13974.3 583.357   1
  -2  -6  -3 12784.6 579.352   1
  -2   6  -3 13792.7 583.096   1
   3   6   3 7437.12 324.956   1
  -3  -6  -3 6477.08 317.441   1
  -3   6  -3 6862.54 319.259   1
   3  -6   3 6640.26 320.688   1
   4   6   3 776.225 69.2007   1
  -4  -6  -3 733.125 69.3324   1
  -4   6  -3 706.599 68.6880   1
   4  -6   3 620.401 66.3041   1
   5   6   3 142.224 37.2914   1
  -5  -6  -3 175.414 39.0428   1
   5  -6   3 87.8122 36.9562   1
   6   6   3 459.935 60.1327   1
  -6  -6  -3 379.739 54.4925   1
  -6   6  -3 470.886 57.4604   1
   6  -6   3 446.771 56.0338   1
  -7  -6  -3 50672.3 2113.62   1
   7   6   3 52334.4 2118.27   1
   8   6   3 107.315 44.9301   1
  -8  -6  -3 13.2023 32.8701   1
  -8   6  -3 51.7367 38.1717   1
   8  -6   3 38.2230 36.7599   1
   9   6   3 10743.3 484.299   1
   9  -6   3 10256.7 479.946   1
  -9   6  -3 10620.1 479.671   1
  -9  -6  -3 9975.50 477.726   1
  10  -6   3 18875.8 796.252   1
  10   6   3 18356.8 798.494   1
 -10  -6  -3 17627.3 793.648   1
 -10   6  -3 18058.0 791.847   1
  11  -6   3 4719.41 250.321   1
  11   6   3 4723.96 254.570   1
 -11   6  -3 4561.36 248.375   1
 -11  -6  -3 4531.37 249.814   1
  12  -6   3 1119.10 102.381   1
 -12   6  -3 1270.45 104.245   1
  13   6   3 253.904 54.3840   1
  13  -6   3 345.023 59.5200   1
 -13  -6  -3 258.417 57.1252   1
 -13   6  -3 319.076 60.1195   1
  14   6   3 2634.90 167.122   1
 -14  -6  -3 2520.99 166.326   1
 -14   6  -3 2563.57 166.043   1
  15   6   3 2163.35 154.010   1
 -15  -6  -3 2111.81 152.070   1
  15  -6   3 2431.20 156.793   1
 -16   6  -3 3257.20 203.857   1
  16  -6   3 3686.74 210.614   1
  17  -6   3 10947.3 497.876   1
  17   6   3 9505.97 490.401   1
 -17  -6  -3 10560.9 493.842   1
 -17   6  -3 10931.4 497.598   1
  18  -6   3 925.614 93.4204   1
  18   6   3 956.340 95.4793   1
 -18  -6  -3 839.376 87.9155   1
 -18   6  -3 894.786 94.0013   1
  19  -6   3 1043.41 101.876   1
  19   6   3 1130.63 103.614   1
 -19   6  -3 1069.53 101.846   1
 -19  -6  -3 1066.02 99.6959   1
 -20  -6  -3 158.728 48.4853   1
  20   6   3 59.1585 43.4891   1
 -20   6  -3 90.0705 45.1143   1
  20  -6   3 82.5917 46.0775   1
  21  -6   3 1040.87 101.031   1
  21   6   3 1187.68 107.443   1
 -21   6  -3 1185.69 107.414   1
 -21  -6  -3 1178.06 103.201   1
 -22  -6  -3 61.9320 45.1690   1
  22  -6   3 40.4586 40.8951   1
 -22   6  -3 47.9076 41.5572   1
  22   6   3 40.8217 50.2614   1
 -23  -6  -3 683.748 82.4332   1
  23   6   3 673.319 83.5795   1
  24  -6   3 177.928 54.0133   1
 -24   6  -3 182.619 58.7388   1
 -26  -7   3 136.780 48.2671   1
  26   7  -3 8.14226 43.0578   1
 -25  -7   3 1125.76 106.267   1
  25   7  -3 1209.49 107.804   1
 -24  -7   3 55.5446 44.7725   1
  24   7  -3 115.357 49.2229   1
 -23  -7   3 315.012 62.8010   1
  23   7  -3 432.624 70.2793   1
  22   7  -3 145.912 55.5937   1
 -22  -7   3 81.4326 51.2854   1
 -22   7   3 136.071 50.3177   1
  22  -7  -3 68.2257 49.8976   1
 -21  -7   3 1842.23 140.632   1
  21   7  -3 1943.32 143.046   1
  20   7  -3 2817.58 185.426   1
 -20  -7   3 2954.13 188.524   1
 -20   7   3 3122.97 189.660   1
  20  -7  -3 2941.80 185.776   1
  19   7  -3 2390.15 162.337   1
 -19  -7   3 2342.94 159.488   1
 -19   7   3 2377.42 160.153   1
  19  -7  -3 2206.90 155.686   1
  18  -7  -3 5010.63 281.688   1
 -18  -7   3 5254.89 288.758   1
 -18   7   3 5557.00 289.160   1
  17   7  -3 458.112 70.1468   1
 -17   7   3 353.900 61.4086   1
  17  -7  -3 313.582 56.0532   1
 -17  -7   3 330.742 66.5365   1
  16   7  -3 49.2184 44.4664   1
 -16   7   3 59.6592 39.8947   1
  16  -7  -3 29.9092 34.8059   1
 -16  -7   3 15.7999 41.6846   1
  15   7  -3 12362.3 544.542   1
 -15   7   3 11895.7 535.019   1
  15  -7  -3 10688.8 529.398   1
 -15  -7   3 11916.5 540.173   1
  14   7  -3 1780.77 131.812   1
 -14   7   3 1993.26 131.126   1
  14  -7  -3 1898.34 130.855   1
 -14  -7   3 1794.88 131.411   1
  13   7  -3 2016.92 142.604   1
 -13   7   3 2114.75 136.870   1
 -13  -7   3 1991.15 140.592   1
  13  -7  -3 2169.56 140.474   1
 -12  -7   3 1742.82 127.929   1
  12   7  -3 1923.14 132.329   1
  11   7  -3 7715.18 364.640   1
 -11   7   3 7521.75 355.819   1
  11  -7  -3 7544.10 358.769   1
 -11  -7   3 7320.37 362.438   1
  10   7  -3 10776.6 469.757   1
 -10   7   3 9815.96 451.103   1
  10  -7  -3 9801.48 454.138   1
 -10  -7   3 9982.38 464.613   1
   9  -7  -3 7715.97 381.553   1
  -9  -7   3 8442.48 392.756   1
  -9   7   3 8243.03 381.671   1
  -8   7   3 31538.7 1309.52   1
   8  -7  -3 31592.6 1311.36   1
   7  -7  -3 2592.67 147.787   1
  -7  -7   3 2501.54 152.872   1
   7   7  -3 2722.96 156.108   1
   6  -7  -3 21564.5 879.992   1
   6   7  -3 20297.6 884.700   1
  -6  -7   3 20289.7 885.608   1
  -6   7   3 21048.3 875.750   1
   5   7  -3 55464.9 2252.79   1
  -5  -7   3 54102.9 2251.61   1
  -5   7   3 55526.6 2241.64   1
   4  -7  -3 36413.1 1442.53   1
   4   7  -3 34741.1 1444.36   1
  -4  -7   3 34821.8 1449.40   1
  -4   7   3 33991.3 1436.22   1
   3  -7  -3 8471.78 402.345   1
   3   7  -3 9351.09 412.744   1
  -3  -7   3 8538.72 409.641   1
  -2  -7   3 12901.5 600.601   1
  -2   7   3 14756.8 596.287   1
   2  -7  -3 13823.9 595.307   1
   2   7  -3 13706.7 600.766   1
  -1  -7   3 46555.8 1844.05   1
  -1   7   3 45650.3 1832.75   1
   1  -7  -3 45262.5 1833.55   1
   1   7  -3 41939.7 1833.04   1
   0  -7   3 15474.0 674.205   1
   0   7   3 16592.5 671.074   1
   0  -7  -3 16116.7 670.588   1
   0   7  -3 14251.9 668.232   1
   1  -7   3 43873.3 1698.76   1
   1   7   3 38541.9 1687.42   1
  -1  -7  -3 43267.4 1692.62   1
  -1   7  -3 39471.6 1690.70   1
   2  -7   3 35889.6 1484.80   1
  -2   7  -3 34669.5 1481.27   1
  -2  -7  -3 34983.5 1482.34   1
   2   7   3 37797.6 1483.98   1
   3  -7   3 2864.57 164.141   1
   3   7   3 2837.13 161.537   1
  -3  -7  -3 2803.44 160.211   1
  -3   7  -3 2837.90 161.505   1
   4   7   3 41745.4 1617.65   1
  -4  -7  -3 39724.6 1614.12   1
   4  -7   3 41066.4 1616.11   1
   6   7   3 35047.1 1486.11   1
  -6  -7  -3 35645.4 1488.57   1
   6  -7   3 33068.3 1486.26   1
   7   7   3 8845.87 428.228   1
  -7  -7  -3 8856.75 426.730   1
  -7   7  -3 9760.50 431.900   1
   7  -7   3 9490.34 432.608   1
   8   7   3 2643.53 162.323   1
  -8  -7  -3 2518.29 157.752   1
  -8   7  -3 2358.99 153.994   1
   8  -7   3 2555.37 159.409   1
   9   7   3 3431.50 199.180   1
  -9  -7  -3 3239.33 194.849   1
  -9   7  -3 3330.68 194.441   1
   9  -7   3 3541.07 198.406   1
  10   7   3 1614.68 123.035   1
  10  -7   3 1566.82 118.404   1
 -10  -7  -3 1667.65 122.251   1
 -10   7  -3 1508.73 117.437   1
 -11   7  -3 6034.13 304.215   1
  11  -7   3 5772.29 300.232   1
  12   7   3 5266.23 313.161   1
 -12  -7  -3 7552.11 330.248   1
  13   7   3 5237.74 282.657   1
 -13  -7  -3 5140.35 281.248   1
 -13   7  -3 5670.37 285.983   1
  14   7   3 5420.50 281.559   1
 -14  -7  -3 5269.07 280.622   1
  14  -7   3 4960.25 275.933   1
  15  -7   3 48.6146 42.1855   1
  15   7   3 40.9350 40.1221   1
 -15   7  -3 95.0636 49.7691   1
 -15  -7  -3 41.0433 46.8054   1
 -16  -7  -3 4067.00 233.879   1
  16   7   3 4191.39 238.593   1
  17  -7   3 1215.43 110.891   1
  17   7   3 1256.69 112.630   1
 -17   7  -3 1344.46 112.082   1
 -17  -7  -3 1272.99 110.815   1
  18  -7   3 107.949 46.9069   1
 -18   7  -3 97.5935 51.2067   1
 -19  -7  -3-48.2045 47.8887   1
  19   7   3 33.4342 44.6840   1
  20   7   3 1138.08 107.519   1
 -20  -7  -3 1129.65 105.297   1
 -20   7  -3 1253.27 109.821   1
  20  -7   3 1322.27 112.958   1
 -21  -7  -3 46.7331 47.4378   1
  21   7   3 8.24293 46.3991   1
 -22   7  -3 2661.08 173.854   1
  22  -7   3 2839.44 178.811   1
  23   7   3 751.623 84.8856   1
 -23  -7  -3 666.792 78.3639   1
 -23   7  -3 513.227 77.7358   1
  23  -7   3 681.407 82.6433   1
 -25  -8   3 153.822 56.0012   1
  25   8  -3 119.776 49.9175   1
 -24  -8   3 307.720 63.7176   1
  24   8  -3 339.836 69.5317   1
 -22  -8   3 8.18668 41.3380   1
  22   8  -3 33.5382 41.0343   1
  21   8  -3 8.31212 37.9576   1
 -21  -8   3-8.33621 45.7515   1
 -21   8   3-25.6950 44.5314   1
  21  -8  -3 17.5086 44.8607   1
  20   8  -3 3201.51 195.779   1
  20  -8  -3 3165.14 195.979   1
 -20  -8   3 3100.30 192.606   1
 -20   8   3 2812.37 190.879   1
  19  -8  -3 187.380 54.1191   1
 -19   8   3 272.841 61.3769   1
 -19  -8   3 166.834 53.5351   1
  19   8  -3 225.758 57.0719   1
  18   8  -3 901.509 96.5909   1
  18  -8  -3 980.379 98.5077   1
  17  -8  -3 5687.91 302.238   1
 -17  -8   3 5644.43 301.584   1
 -17   8   3 5870.27 300.408   1
  16   8  -3 2357.77 163.967   1
 -16   8   3 2361.37 157.881   1
  16  -8  -3 2712.35 167.398   1
 -16  -8   3 2422.96 163.103   1
  15   8  -3 3527.83 210.790   1
 -15   8   3 3872.54 214.321   1
  15  -8  -3 4031.54 219.637   1
 -15  -8   3 3447.43 212.459   1
  14   8  -3 1092.66 107.414   1
 -14   8   3 1125.92 99.5401   1
  14  -8  -3 1305.17 104.344   1
 -14  -8   3 1252.28 106.043   1
  13   8  -3 710.496 79.1410   1
 -13   8   3 826.397 78.9659   1
  13  -8  -3 727.591 78.7394   1
 -13  -8   3 774.777 82.0495   1
  12   8  -3 125.479 40.7793   1
 -12   8   3 167.285 39.8569   1
  12  -8  -3 94.0225 37.1550   1
 -12  -8   3 89.0309 38.8575   1
  11   8  -3 2634.10 163.866   1
 -11   8   3 2691.80 156.943   1
  11  -8  -3 2651.64 160.151   1
 -11  -8   3 2469.70 162.792   1
  10   8  -3 24208.0 1040.06   1
  10  -8  -3 25269.9 1034.89   1
 -10   8   3 24155.1 1028.35   1
 -10  -8   3 23732.5 1038.22   1
   9  -8  -3 24806.0 1037.61   1
  -9  -8   3 24257.1 1043.60   1
  -9   8   3 24813.8 1033.85   1
   9   8  -3 24055.1 1042.26   1
  -8  -8   3 691.221 69.6999   1
   8  -8  -3 488.661 57.7132   1
   8   8  -3 553.511 63.8567   1
  -8   8   3 586.666 61.4283   1
  -7   8   3 49999.6 2111.36   1
   7   8  -3 53419.9 2126.75   1
  -7  -8   3 52367.2 2123.70   1
   7  -8  -3 51291.8 2115.71   1
   6   8  -3 15576.0 695.706   1
  -6  -8   3 16138.3 696.552   1
   6  -8  -3 16088.3 689.215   1
  -5   8   3 19636.3 845.782   1
   5  -8  -3 20300.8 849.199   1
  -4   8   3 11630.4 494.809   1
   4   8  -3 11385.2 501.334   1
  -4  -8   3 10343.5 503.442   1
  -3   8   3 24221.6 997.121   1
   3   8  -3 22633.3 1000.19   1
   3  -8  -3 24320.2 997.899   1
  -3  -8   3 23712.1 1002.86   1
   2   8  -3 11.4077 28.8035   1
  -2   8   3 4.93108 24.9034   1
   2  -8  -3 36.3268 28.8522   1
  -2  -8   3 17.4281 31.4790   1
   1   8  -3 57865.9 2346.02   1
  -1   8   3 52032.3 2334.64   1
   1  -8  -3 59976.9 2343.24   1
  -1  -8   3 60831.2 2350.29   1
   0   8  -3 30959.7 1339.45   1
   0   8   3 32965.1 1338.79   1
   0  -8  -3 32498.0 1338.90   1
   0  -8   3 32391.4 1343.65   1
  -1   8  -3 5885.78 272.111   1
   1   8   3 5588.02 268.449   1
   1  -8   3 5690.58 274.068   1
   2   8   3 13018.7 551.042   1
  -2  -8  -3 11724.0 545.263   1
   3   8   3 12001.5 527.462   1
  -3  -8  -3 11543.9 527.166   1
  -4   8  -3 7314.57 343.531   1
   4  -8   3 6973.05 343.634   1
   5  -8   3 42964.1 1855.83   1
  -5   8  -3 42891.8 1850.11   1
   5   8   3 48656.3 1859.63   1
  -5  -8  -3 45325.4 1855.93   1
   6  -8   3 5573.87 277.634   1
  -6   8  -3 5436.32 270.380   1
   6   8   3 4892.12 268.571   1
  -6  -8  -3 5396.48 275.231   1
   7  -8   3 37185.0 1538.73   1
  -7   8  -3 33824.9 1532.17   1
   7   8   3 36719.7 1537.12   1
  -7  -8  -3 39665.7 1539.79   1
   8  -8   3 5418.84 281.275   1
  -8   8  -3 5521.25 280.908   1
   8   8   3 5504.52 282.927   1
  -8  -8  -3 5227.77 277.919   1
   9  -8   3 3494.72 201.999   1
  -9   8  -3 3390.77 199.010   1
   9   8   3 3401.07 201.884   1
  -9  -8  -3 3629.13 203.503   1
 -10   8  -3 844.085 85.9287   1
  10  -8   3 765.449 83.5974   1
 -11  -8  -3 334.947 60.0874   1
  11   8   3 445.024 67.3381   1
  12   8   3 2198.83 154.234   1
 -12  -8  -3 2189.67 149.528   1
 -12   8  -3 2281.73 152.713   1
  13   8   3 11819.4 562.960   1
 -13  -8  -3 12188.0 561.407   1
  13  -8   3 12431.1 563.928   1
  14   8   3 1019.38 100.592   1
 -14  -8  -3 1141.11 103.928   1
 -14   8  -3 1312.43 110.205   1
  14  -8   3 1164.48 105.328   1
  15   8   3 2091.76 145.606   1
 -15  -8  -3 1841.70 138.031   1
 -15   8  -3 1695.95 137.425   1
  15  -8   3 1662.41 135.082   1
  16   8   3 82.8729 47.9550   1
 -16  -8  -3 74.7814 45.8081   1
 -16   8  -3 181.967 57.4002   1
  16  -8   3 108.506 47.1684   1
  17   8   3 487.676 74.2550   1
 -17  -8  -3 516.896 74.6840   1
 -17   8  -3 299.752 61.7011   1
  17  -8   3 534.302 71.1587   1
  18   8   3 579.684 78.8080   1
 -18  -8  -3 639.003 76.8360   1
 -18   8  -3 567.103 76.9155   1
  18  -8   3 668.931 78.8286   1
  19   8   3 1477.17 120.609   1
 -19  -8  -3 1488.00 117.540   1
 -19   8  -3 1206.14 111.337   1
  19  -8   3 1334.37 116.041   1
  20   8   3 205.242 56.3615   1
 -20  -8  -3 173.609 55.9593   1
 -20   8  -3 198.280 58.0900   1
  20  -8   3 157.377 51.9882   1
  21   8   3 667.003 83.3893   1
 -21  -8  -3 454.147 76.6662   1
 -21   8  -3 652.583 82.7001   1
  21  -8   3 625.356 80.1631   1
  22   8   3 383.953 69.9668   1
 -22  -8  -3 473.322 70.4160   1
 -22   8  -3 433.732 74.0401   1
  22  -8   3 283.819 64.5037   1
 -23   8  -3 377.097 69.6449   1
 -25  -9   3 477.773 70.4243   1
  25   9  -3 443.129 73.6061   1
  24   9  -3 24.5452 47.7054   1
 -23  -9   3 103.695 54.5440   1
  23   9  -3 148.814 46.8083   1
 -22  -9   3-8.22505 48.4907   1
  22   9  -3-8.20249 41.4115   1
 -21  -9   3 8.28650 46.6403   1
  21   9  -3 41.9443 50.0113   1
 -20   9   3 442.173 72.0009   1
  20  -9  -3 379.067 69.9383   1
  19   9  -3 1498.54 126.595   1
  19  -9  -3 1823.35 134.563   1
 -19  -9   3 1605.04 126.810   1
 -19   9   3 1551.92 125.487   1
  18   9  -3 430.296 72.4250   1
 -18  -9   3 390.706 69.3494   1
 -18   9   3 489.659 69.6616   1
  18  -9  -3 502.640 73.6692   1
  17   9  -3 1270.60 113.282   1
 -17  -9   3 1176.00 110.335   1
 -17   9   3 1305.50 111.385   1
  17  -9  -3 1455.03 117.812   1
 -16  -9   3 5224.04 284.324   1
  16   9  -3 5484.93 286.542   1
 -15  -9   3 9965.96 503.762   1
 -15   9   3 10511.8 504.854   1
  15  -9  -3 11154.1 510.578   1
  14   9  -3 1410.48 115.436   1
 -14  -9   3 1445.38 117.236   1
 -14   9   3 1436.93 110.861   1
  14  -9  -3 1384.47 113.622   1
  13   9  -3 795.299 85.1915   1
 -13  -9   3 723.493 82.0584   1
 -13   9   3 911.785 84.6038   1
  13  -9  -3 713.974 80.4101   1
 -12   9   3 224.623 47.5536   1
  12  -9  -3 320.028 54.4597   1
  11   9  -3 520.669 73.9303   1
  11  -9  -3 486.500 63.2209   1
 -11   9   3 472.634 61.3618   1
 -11  -9   3 455.614 68.2199   1
 -10  -9   3 19980.1 885.858   1
  10  -9  -3 20103.7 881.694   1
 -10   9   3 21156.7 881.415   1
  10   9  -3 20614.4 886.981   1
   9   9  -3 21441.1 921.048   1
  -9  -9   3 21294.5 921.329   1
   8   9  -3 4350.11 237.569   1
  -8  -9   3 4582.78 239.673   1
  -7   9   3 940.628 80.6296   1
   7   9  -3 832.462 81.1144   1
  -7  -9   3 820.872 81.2909   1
   7  -9  -3 1034.01 86.3241   1
  -6   9   3 32402.1 1332.82   1
   6   9  -3 33149.2 1340.70   1
  -6  -9   3 31156.0 1338.12   1
   6  -9  -3 31138.9 1331.40   1
  -5   9   3 1260.75 93.6278   1
   5   9  -3 1122.31 94.9662   1
  -5  -9   3 1182.08 97.1972   1
   5  -9  -3 1183.56 92.9812   1
  -4   9   3 12197.5 515.795   1
   4   9  -3 10851.2 516.162   1
  -4  -9   3 11605.9 521.989   1
   4  -9  -3 11404.1 513.738   1
   3   9  -3 67.7899 32.9925   1
  -3   9   3 73.2588 32.8995   1
  -3  -9   3 12.6845 30.5810   1
   3  -9  -3 28.1953 27.6505   1
  -2   9   3 21402.4 871.740   1
   2   9  -3 19401.0 872.525   1
  -2  -9   3 21226.9 881.460   1
   2  -9  -3 19907.0 873.368   1
   1   9  -3 1656.13 116.812   1
  -1   9   3 1758.11 118.338   1
   1  -9  -3 1813.35 119.900   1
  -1  -9   3 1903.03 123.925   1
   0   9  -3 10253.5 483.488   1
   0   9   3 10216.1 481.535   1
   0  -9  -3 11761.4 490.633   1
   0  -9   3 10935.2 494.509   1
  -1   9  -3 2835.10 168.893   1
   1  -9   3 2926.06 171.426   1
  -2   9  -3 9833.22 458.574   1
   2   9   3 9361.37 457.264   1
  -2  -9  -3 10545.6 461.134   1
   2  -9   3 10292.4 463.181   1
  -3   9  -3 113.833 33.6336   1
   3   9   3 135.873 41.6271   1
  -3  -9  -3 90.3447 38.2956   1
   3  -9   3 101.256 35.8635   1
   4   9   3 51711.5 2080.10   1
  -4  -9  -3 48357.5 2075.67   1
  -4   9  -3 52716.4 2079.57   1
   4  -9   3 49102.3 2078.37   1
   5  -9   3 11982.1 509.223   1
  -5  -9  -3 12325.5 510.227   1
   6  -9   3 2365.13 153.115   1
  -6   9  -3 2257.35 147.525   1
   6   9   3 2511.72 156.668   1
  -6  -9  -3 2416.53 154.906   1
   7  -9   3 109.755 43.9438   1
  -7   9  -3 140.454 39.4028   1
   7   9   3 190.299 51.7392   1
  -7  -9  -3 109.766 42.5132   1
   8  -9   3 7161.99 351.429   1
  -8   9  -3 6436.28 340.461   1
   8   9   3 7302.52 352.547   1
  -8  -9  -3 7446.47 352.351   1
  -9   9  -3 599.969 71.2304   1
   9  -9   3 549.653 70.5816   1
 -10  -9  -3 7177.39 349.871   1
  10   9   3 6721.16 348.030   1
 -11   9  -3 716.848 80.3454   1
 -11  -9  -3 565.430 74.7278   1
  12  -9   3 4157.24 235.546   1
  12   9   3 4449.28 241.011   1
 -12  -9  -3 3730.30 230.105   1
  13  -9   3 67.0460 41.1128   1
 -13   9  -3 56.1341 39.3483   1
 -13  -9  -3 41.0703 33.9859   1
  13   9   3 169.647 54.8580   1
  14   9   3 4947.36 269.048   1
  14  -9   3 5018.26 270.404   1
 -14  -9  -3 4723.87 265.350   1
 -14   9  -3 4845.29 266.273   1
  15  -9   3-17.2480 40.1052   1
 -15   9  -3-24.6235 38.8455   1
 -15  -9  -3 57.9512 46.0156   1
  15   9   3 25.4126 45.2834   1
  16   9   3 766.897 87.1689   1
 -16  -9  -3 732.060 85.5418   1
 -16   9  -3 600.827 77.3063   1
  16  -9   3 756.113 86.6337   1
  17   9   3 1838.75 141.201   1
 -17  -9  -3 2025.81 145.155   1
 -17   9  -3 1986.60 143.186   1
  17  -9   3 1837.95 141.432   1
  18   9   3 850.567 90.2279   1
 -18  -9  -3 724.483 86.6480   1
 -18   9  -3 1016.79 97.1932   1
  18  -9   3 935.423 96.5636   1
 -19   9  -3 24.6792 49.0438   1
  19  -9   3 25.8452 45.4382   1
 -20  -9  -3 70.3489 44.0696   1
  20   9   3 65.7031 47.4079   1
  21   9   3 7.93668 34.8803   1
 -21  -9  -3 22.9151 36.7727   1
 -21   9  -3 8.03281 42.3612   1
  21  -9   3 25.2318 43.7330   1
 -22   9  -3 424.590 70.0886   1
  22  -9   3 414.812 68.5051   1
 -24 -10   3 258.884 58.5634   1
  24  10  -3 283.289 64.1355   1
  22  10  -3-24.5068 34.4437   1
 -21 -10   3 981.546 96.6251   1
  21  10  -3 912.782 94.3645   1
  20  10  -3 67.4174 48.0138   1
 -20 -10   3-41.4230 49.3971   1
 -20  10   3 75.8480 49.1451   1
  18  10  -3 1015.11 100.834   1
 -18 -10   3 1097.81 101.414   1
 -18  10   3 991.721 98.4829   1
  18 -10  -3 1067.48 101.603   1
  17  10  -3 1479.59 123.933   1
 -17 -10   3 1690.07 128.242   1
 -17  10   3 1244.89 112.587   1
  17 -10  -3 1449.14 121.339   1
  16  10  -3 2787.76 178.335   1
 -16 -10   3 3011.15 182.838   1
 -16  10   3 2732.24 177.513   1
  16 -10  -3 2682.52 178.678   1
  15  10  -3 544.499 74.7436   1
  15 -10  -3 533.117 72.0129   1
 -15 -10   3 582.713 72.2752   1
 -15  10   3 573.706 73.3053   1
  14 -10  -3 1561.75 123.405   1
  14  10  -3 1678.34 127.049   1
 -14 -10   3 1498.81 122.369   1
 -14  10   3 1482.60 118.277   1
  13 -10  -3 359.784 61.4205   1
  13  10  -3 256.660 60.2842   1
 -13 -10   3 176.963 53.8980   1
 -13  10   3 249.269 52.5681   1
 -12 -10   3 48.6268 34.1888   1
  12  10  -3 31.6817 38.1528   1
  12 -10  -3 45.4836 40.5496   1
 -12  10   3 14.5081 37.7431   1
 -11 -10   3 3839.20 219.272   1
  11  10  -3 4115.02 225.212   1
 -11  10   3 3469.59 209.826   1
  11 -10  -3 4032.76 219.063   1
 -10  10   3 53.5011 34.8108   1
  10 -10  -3 28.3620 35.8355   1
  -9  10   3 444.128 59.3315   1
   9  10  -3 335.968 57.9498   1
  -9 -10   3 491.819 65.8244   1
   9 -10  -3 350.144 56.3469   1
  -8  10   3 1505.33 108.958   1
   8  10  -3 1389.19 113.044   1
  -8 -10   3 1433.62 112.974   1
   8 -10  -3 1396.26 109.556   1
  -7  10   3 50327.0 2021.69   1
   7  10  -3 47935.4 2023.26   1
  -7 -10   3 49012.8 2024.71   1
   7 -10  -3 48586.9 2019.32   1
  -6  10   3 18695.2 799.803   1
   6  10  -3 18468.6 807.329   1
  -6 -10   3 17593.0 805.909   1
   6 -10  -3 19433.3 807.835   1
  -5  10   3 1185.63 94.7076   1
   5  10  -3 1193.09 99.8848   1
  -5 -10   3 1149.15 99.1901   1
   5 -10  -3 1228.16 97.0396   1
   4  10  -3 430.565 58.5811   1
  -4 -10   3 568.443 65.0564   1
   3  10  -3 9403.36 419.975   1
   3 -10  -3 8889.06 416.758   1
  -3 -10   3 8600.12 418.483   1
   2  10  -3 10915.3 485.474   1
  -2  10   3 10956.0 478.425   1
   2 -10  -3 10932.2 485.097   1
  -2 -10   3 9330.73 482.415   1
   1  10  -3 20480.8 854.872   1
  -1  10   3 18979.3 846.766   1
  -1 -10   3 19867.0 853.377   1
   0  10  -3 1525.08 117.565   1
   0  10   3 1973.65 125.685   1
   0 -10  -3 1857.57 125.930   1
   0 -10   3 1730.43 125.035   1
  -1  10  -3 5877.61 296.529   1
   1  10   3 5729.22 293.653   1
  -1 -10  -3 6078.68 297.652   1
   1 -10   3 5958.52 299.802   1
  -2  10  -3 5071.62 251.965   1
   2  10   3 4210.27 246.792   1
  -2 -10  -3 4740.43 247.950   1
   2 -10   3 4847.83 250.843   1
  -3  10  -3 16501.0 751.163   1
   3  10   3 18560.0 759.201   1
  -3 -10  -3 16357.4 750.788   1
   3 -10   3 17711.9 757.087   1
  -4 -10  -3 12402.8 530.117   1
  -4  10  -3 11589.2 525.484   1
   4 -10   3 12271.1 531.019   1
   5  10   3 6517.63 340.890   1
   5 -10   3 7129.05 344.718   1
  -5 -10  -3 7098.87 344.810   1
  -5  10  -3 6978.41 341.787   1
   6 -10   3 696.882 78.4118   1
   6  10   3 786.908 84.3163   1
  -6 -10  -3 746.498 80.9402   1
  -6  10  -3 543.713 71.5945   1
   7 -10   3 1601.40 126.637   1
   7  10   3 1723.96 128.730   1
  -7 -10  -3 1766.79 131.150   1
   8  10   3 102.566 43.9086   1
  -8 -10  -3 15.4583 34.0357   1
   9 -10   3 25371.4 1011.06   1
  -9  10  -3 24201.2 1003.59   1
   9  10   3 24901.1 1009.42   1
 -10  10  -3 1165.23 102.993   1
 -10 -10  -3 1061.84 100.421   1
  10  10   3 1104.08 104.032   1
  11 -10   3 81.8340 49.3056   1
  11  10   3-32.7011 35.9248   1
 -11 -10  -3 8.16530 37.9726   1
  12 -10   3 1393.59 117.289   1
 -12  10  -3 1383.59 113.755   1
 -12 -10  -3 1330.47 116.474   1
  12  10   3 1422.45 122.033   1
  13  10   3 6293.78 332.172   1
 -13 -10  -3 6384.92 330.835   1
 -13  10  -3 6426.31 330.637   1
  13 -10   3 6611.83 332.951   1
  14  10   3 966.097 102.871   1
 -14 -10  -3 985.800 99.8813   1
 -14  10  -3 978.782 98.9623   1
  14 -10   3 1199.02 107.520   1
  15  10   3 1993.90 143.838   1
  15 -10   3 1863.81 142.539   1
 -15 -10  -3 1683.80 135.249   1
 -15  10  -3 2125.27 146.785   1
  16 -10   3 51.6902 42.8345   1
 -16  10  -3-33.0108 50.2531   1
  16  10   3 33.9034 43.4394   1
 -16 -10  -3 8.27699 40.5063   1
 -17 -10  -3 8.26498 47.0804   1
  17  10   3 33.3650 49.7251   1
  18  10   3 16.3643 40.0373   1
 -18 -10  -3-24.4880 39.9418   1
 -18  10  -3-8.24943 45.8529   1
  18 -10   3-8.58481 46.5088   1
  19  10   3 739.634 87.6334   1
 -19 -10  -3 752.963 87.4219   1
 -19  10  -3 706.639 87.0227   1
  19 -10   3 808.977 89.8179   1
 -20  10  -3-24.3518 49.4280   1
  20 -10   3-8.41266 43.1150   1
 -21 -10  -3-7.52496 34.3657   1
  21  10   3-15.7504 42.6659   1
 -23 -11   3 211.719 54.3767   1
  23  11  -3 304.809 59.1964   1
 -22 -11   3 63.7687 43.3127   1
  22  11  -3 105.593 48.0021   1
  21  11  -3-32.7007 40.0058   1
 -21 -11   3 8.15850 40.5629   1
  20  11  -3 16.9184 38.7036   1
 -20 -11   3 106.424 46.1298   1
 -19  11   3 93.3068 52.8718   1
  19  11  -3 111.591 51.8807   1
 -18 -11   3 33.2305 47.8941   1
  17  11  -3 25.2550 40.5364   1
  17 -11  -3-8.62446 37.1472   1
 -17 -11   3 16.6640 42.0779   1
 -17  11   3 73.8126 42.0412   1
  16 -11  -3 5518.84 315.765   1
  16  11  -3 6393.16 322.927   1
 -16 -11   3 6396.94 321.069   1
 -16  11   3 6156.22 318.196   1
  15  11  -3 638.396 83.9269   1
  15 -11  -3 567.750 74.9091   1
 -15  11   3 565.743 72.8167   1
 -15 -11   3 467.284 77.1151   1
  14 -11  -3 1083.05 101.718   1
 -14  11   3 1100.99 102.355   1
  13  11  -3 350.483 63.8252   1
 -13 -11   3 403.960 68.0787   1
 -12 -11   3 75.5035 45.0064   1
  12  11  -3 81.9396 40.9114   1
 -12  11   3 126.312 46.3280   1
  12 -11  -3 101.764 47.8125   1
 -11  11   3 158.816 45.2442   1
  11  11  -3 163.538 48.5634   1
 -11 -11   3 72.9861 46.0120   1
  11 -11  -3 200.066 51.8362   1
 -10 -11   3 8794.94 410.483   1
  10 -11  -3 8038.58 406.070   1
  10  11  -3 8275.52 406.835   1
 -10  11   3 8569.74 403.332   1
  -9 -11   3 24462.7 1104.95   1
   9  11  -3 26630.3 1109.15   1
  -9  11   3 26693.0 1102.24   1
   9 -11  -3 25657.0 1103.07   1
  -8  11   3 531.751 66.2766   1
   8 -11  -3 498.684 65.2994   1
  -7  11   3 1363.10 103.331   1
   7  11  -3 1157.02 102.502   1
  -7 -11   3 1155.57 104.722   1
   7 -11  -3 1248.70 103.319   1
  -6  11   3 4073.38 231.311   1
   6  11  -3 4262.73 238.704   1
  -6 -11   3 4542.52 244.097   1
   6 -11  -3 4915.12 244.354   1
  -5  11   3 8374.65 359.951   1
  -5 -11   3 8145.16 362.716   1
   5 -11  -3 7843.58 357.169   1
  -4  11   3 4333.49 229.713   1
   4  11  -3 4551.59 235.778   1
  -4 -11   3 4146.96 232.250   1
   4 -11  -3 4007.25 226.113   1
   3  11  -3 9135.21 431.359   1
   3 -11  -3 9563.52 433.099   1
   2  11  -3-6.99497 36.3709   1
  -2  11   3 19.8873 32.4397   1
   2 -11  -3 20.9087 34.1055   1
  -2 -11   3 7.15008 33.8415   1
   1  11  -3 22796.3 994.787   1
  -1 -11   3 23056.8 998.380   1
   1 -11  -3 23946.4 998.024   1
   0  11  -3 6781.43 341.527   1
   0  11   3 7255.59 343.604   1
   0 -11  -3 6891.10 342.221   1
   0 -11   3 6975.88 346.368   1
  -1  11  -3 147.363 45.8786   1
   1  11   3 196.634 45.9128   1
   1 -11   3 194.433 50.1305   1
  -2  11  -3 1278.88 108.073   1
   2  11   3 1327.94 106.837   1
  -2 -11  -3 1315.53 106.073   1
   2 -11   3 1334.54 110.257   1
  -3  11  -3 15541.5 762.144   1
   3  11   3 17024.1 769.827   1
  -3 -11  -3 18680.2 775.130   1
   3 -11   3 19583.8 779.518   1
   4  11   3 3540.59 196.622   1
  -4 -11  -3 3124.34 190.753   1
  -4  11  -3 3114.17 188.175   1
   4 -11   3 3232.92 194.209   1
   5  11   3 6999.01 349.008   1
  -5 -11  -3 7103.97 348.760   1
  -5  11  -3 6525.68 341.552   1
   5 -11   3 7426.62 353.184   1
   7  11   3 1687.45 132.578   1
  -7 -11  -3 2078.22 140.981   1
  -7  11  -3 1985.33 138.525   1
   7 -11   3 1786.95 134.263   1
   8  11   3 3921.42 246.244   1
  -8 -11  -3 4356.76 252.028   1
   9  11   3 124.046 48.3695   1
   9 -11   3 81.2406 38.6502   1
  -9  11  -3 54.4112 43.9184   1
  -9 -11  -3 153.146 49.2352   1
  10 -11   3 2746.00 172.944   1
  10  11   3 2554.91 170.843   1
 -10 -11  -3 2475.68 166.103   1
  11 -11   3 333.270 64.4227   1
 -11 -11  -3 398.011 64.4991   1
  11  11   3 352.859 64.5095   1
 -11  11  -3 454.454 67.8667   1
  12 -11   3 496.178 71.1210   1
 -12 -11  -3 324.245 60.9931   1
  12  11   3 288.351 64.3493   1
 -12  11  -3 305.696 61.6074   1
  13 -11   3 1739.61 135.803   1
 -13 -11  -3 1851.29 135.650   1
 -13  11  -3 1693.65 130.178   1
  13  11   3 1593.91 132.339   1
 -14  11  -3 1496.75 124.105   1
  14 -11   3 1822.33 134.216   1
 -14 -11  -3 1538.44 128.989   1
  14  11   3 1681.84 133.644   1
  15 -11   3 17.1244 44.5243   1
 -15 -11  -3 8.30529 45.0010   1
 -15  11  -3 64.6711 48.1909   1
  15  11   3-8.58538 47.7262   1
 -16 -11  -3 24.9715 38.7176   1
  16  11   3 16.6887 37.4018   1
 -17  11  -3 32.5372 42.9196   1
  17 -11   3 8.48078 40.1660   1
 -17 -11  -3 8.17914 46.0518   1
  17  11   3 125.097 54.3769   1
 -18  11  -3 569.216 78.6740   1
  18 -11   3 556.979 77.6474   1
 -18 -11  -3 485.518 70.1402   1
  18  11   3 470.293 68.8109   1
 -19  11  -3 24.1354 43.5842   1
  19 -11   3-33.3874 48.6578   1
 -20  11  -3 7.92474 47.2364   1
  20  11   3-8.04323 42.9978   1
 -20 -11  -3-22.6936 35.8015   1
  20 -11   3 8.22216 43.9542   1
  22  12  -3 167.532 52.3734   1
 -22 -12   3 148.015 52.5171   1
  21  12  -3 154.278 50.8098   1
 -21 -12   3 143.675 54.6617   1
  20  12  -3 58.7662 47.8242   1
 -20 -12   3-8.13309 47.4217   1
  19  12  -3-25.5849 48.0017   1
  18  12  -3 516.715 77.8490   1
 -18 -12   3 495.335 76.6958   1
  17 -12  -3 97.6604 49.5684   1
  17  12  -3 157.861 52.8611   1
 -17 -12   3 90.5303 49.2779   1
 -16 -12   3 370.589 67.3852   1
  16 -12  -3 644.857 81.5830   1
  16  12  -3 540.340 79.7730   1
 -16  12   3 443.859 69.8294   1
 -15 -12   3-8.26559 42.9811   1
  15  12  -3 42.7149 45.0531   1
  15 -12  -3 8.56485 41.9154   1
 -15  12   3 32.7178 43.7313   1
 -14 -12   3 49.7625 49.4350   1
  14 -12  -3-8.42549 39.1813   1
  14  12  -3-8.39734 41.7466   1
 -14  12   3-23.9212 43.7622   1
 -13 -12   3 293.823 59.2074   1
  13 -12  -3 374.601 66.8348   1
  13  12  -3 379.238 63.7955   1
 -13  12   3 320.346 61.3890   1
 -12 -12   3 7683.70 364.726   1
  12 -12  -3 6814.89 356.716   1
 -12  12   3 6453.92 349.142   1
  12  12  -3 7598.07 363.462   1
  11  12  -3 714.502 85.4253   1
 -11 -12   3 834.363 88.0499   1
 -10 -12   3 839.960 88.5107   1
  10 -12  -3 1081.41 95.6808   1
  10  12  -3 873.303 91.5732   1
 -10  12   3 765.084 83.7477   1
  -9 -12   3 2622.63 162.642   1
   9  12  -3 2454.58 159.908   1
  -9  12   3 2111.25 151.277   1
   9 -12  -3 2292.98 154.898   1
  -8  12   3 880.392 85.2310   1
   8  12  -3 818.064 84.1039   1
  -8 -12   3 644.281 76.6537   1
   8 -12  -3 930.219 91.7710   1
  -7  12   3 281.113 55.9072   1
   7  12  -3 368.962 61.8154   1
  -7 -12   3 332.954 58.2892   1
   7 -12  -3 264.694 55.4223   1
  -6  12   3 79.3149 40.6928   1
   6  12  -3 84.6736 47.4551   1
  -6 -12   3 100.619 47.7150   1
   6 -12  -3 51.2453 40.2974   1
  -5  12   3 869.858 83.2552   1
   5  12  -3 814.797 83.3162   1
  -5 -12   3 802.405 86.2903   1
   5 -12  -3 623.738 77.4674   1
  -4  12   3 371.661 57.2137   1
   4 -12  -3 463.151 62.5565   1
  -3  12   3 896.416 84.4548   1
   3 -12  -3 1135.66 96.7020   1
  -2  12   3 3311.19 196.165   1
   2 -12  -3 3416.86 198.278   1
  -1  12   3 12610.3 538.080   1
   1  12  -3 11815.7 534.700   1
   1 -12  -3 12187.1 535.182   1
   0  12   3 630.179 75.0203   1
   0 -12  -3 690.588 76.4599   1
   1  12   3 4354.46 239.484   1
  -1 -12  -3 4424.79 240.777   1
   2  12   3 184.057 52.2587   1
  -2 -12  -3 305.824 57.2384   1
   3  12   3 776.600 83.5965   1
  -4  12  -3 2946.69 180.886   1
   4 -12   3 2901.48 181.806   1
   5  12   3 1541.69 119.174   1
  -5 -12  -3 1262.83 111.954   1
  -5  12  -3 1399.81 114.716   1
   5 -12   3 1632.40 122.524   1
   6  12   3 8280.67 406.893   1
  -6 -12  -3 9045.24 411.681   1
  -6  12  -3 7521.41 396.236   1
   6 -12   3 8370.53 408.144   1
   7  12   3-16.3025 38.5782   1
  -7 -12  -3 33.3415 37.3536   1
  -7  12  -3 23.0311 36.9551   1
   7 -12   3-16.3755 39.4133   1
   8  12   3 409.731 66.2791   1
   8 -12   3 436.720 67.4041   1
  -8  12  -3 422.405 63.1017   1
  -8 -12  -3 453.243 68.5672   1
   9  12   3 278.637 66.0175   1
   9 -12   3 217.157 52.0058   1
  -9  12  -3 311.942 55.9693   1
  -9 -12  -3 296.009 65.1432   1
  10 -12   3 59.3772 48.3327   1
 -10  12  -3 16.2546 46.3109   1
  11  12   3 1227.42 108.956   1
 -11 -12  -3 1007.78 100.294   1
  12 -12   3 16.9646 34.1610   1
 -12  12  -3-8.12505 36.4099   1
  12  12   3-16.8399 40.5301   1
 -12 -12  -3-8.41247 43.7385   1
  13 -12   3 196.287 55.4783   1
 -13  12  -3 285.206 59.8653   1
  13  12   3 250.247 61.4588   1
 -13 -12  -3 250.994 60.0877   1
  14 -12   3 17.1378 41.2469   1
 -14  12  -3 16.3579 50.3155   1
  14  12   3-34.7456 43.8532   1
 -14 -12  -3 16.7293 45.3154   1
  15  12   3 94.5710 47.3599   1
 -15 -12  -3 108.251 43.4846   1
  16 -12   3 434.816 70.4693   1
 -16  12  -3 278.401 61.3405   1
  16  12   3 209.108 59.0588   1
 -16 -12  -3 271.177 65.2531   1
  17 -12   3-8.47858 47.7111   1
 -17  12  -3-8.11237 49.9057   1
 -17 -12  -3 24.2335 41.9985   1
  17  12   3-8.26509 43.5816   1
  18  12   3-24.1287 45.8107   1
 -18 -12  -3-7.96937 43.7410   1
 -18  12  -3-23.9796 42.7322   1
  18 -12   3 8.39267 44.2571   1
  19  12   3 249.233 57.7624   1
  19 -12   3 364.574 64.7042   1
 -19 -12  -3 249.834 57.4894   1
 -19  12  -3 173.467 57.6274   1
  21  13  -3 64.2378 47.9183   1
 -21 -13   3 54.3194 42.1041   1
  19  13  -3 268.204 64.3131   1
 -19 -13   3 282.651 59.9739   1
  17  13  -3 33.5579 44.2393   1
 -17 -13   3-16.2229 44.5197   1
 -16 -13   3 105.315 44.4457   1
  16 -13  -3 221.198 56.5097   1
  16  13  -3 189.949 54.1113   1
 -16  13   3 224.236 57.4353   1
 -15  13   3 16.4917 40.3533   1
 -14 -13   3 8.34748 45.2332   1
  14 -13  -3 52.8815 44.5064   1
  14  13  -3 25.1758 46.0681   1
 -14  13   3 16.3229 41.2151   1
 -13 -13   3 212.598 51.4406   1
  13 -13  -3 275.077 60.1173   1
  13  13  -3 372.385 61.4988   1
 -13  13   3 308.827 60.8570   1
 -12 -13   3 34.3610 41.4024   1
  12  13  -3 86.0612 49.0604   1
 -12  13   3 64.0742 41.0961   1
  12 -13  -3 25.3342 41.3739   1
 -11  13   3 55.9160 45.5050   1
  11  13  -3 25.1630 37.5983   1
 -11 -13   3-8.35697 35.9920   1
  11 -13  -3 32.8912 42.7624   1
 -10  13   3 297.409 57.4418   1
  10 -13  -3 377.577 63.4648   1
  -9  13   3 466.694 65.3377   1
   9  13  -3 351.653 63.3736   1
  -9 -13   3 497.378 69.3936   1
   9 -13  -3 254.913 58.1287   1
   8  13  -3 542.695 77.4834   1
  -8 -13   3 541.788 73.9474   1
   7  13  -3 706.392 80.7911   1
  -7 -13   3 732.454 82.4438   1
  -6  13   3 2054.63 148.657   1
   6  13  -3 2369.36 158.018   1
  -6 -13   3 2371.07 157.720   1
   6 -13  -3 2398.09 155.719   1
  -5  13   3 984.307 90.5397   1
   5  13  -3 773.597 84.8116   1
  -5 -13   3 805.051 86.0756   1
   5 -13  -3 884.413 86.9042   1
  -4  13   3 66.1671 45.2793   1
   4  13  -3 32.0080 41.0627   1
  -4 -13   3 39.8061 43.7471   1
   4 -13  -3 77.3185 40.2579   1
  -3 -13   3 763.108 84.7122   1
   3 -13  -3 572.995 77.0627   1
  -3  13   3 775.069 85.3324   1
   3  13  -3 816.456 84.9482   1
   2  13  -3 525.435 68.3167   1
   2 -13  -3 525.958 69.1135   1
  -2 -13   3 560.064 73.5892   1
  -2  13   3 590.146 74.2231   1
   1  13  -3 584.368 74.9918   1
  -1 -13   3 693.692 84.3600   1
   0  13  -3 61.5569 45.8887   1
   0 -13   3 15.6518 40.7165   1
  -1  13  -3 410.765 65.2039   1
   1  13   3 406.469 62.4140   1
  -1 -13  -3 333.980 59.3572   1
   1 -13   3 487.785 68.9607   1
  -2  13  -3 1218.80 104.708   1
   2  13   3 1080.28 103.420   1
  -2 -13  -3 1004.38 98.8506   1
   2 -13   3 1354.81 110.075   1
  -3  13  -3 942.381 89.0156   1
   3  13   3 783.677 88.9870   1
  -3 -13  -3 984.816 95.8816   1
   3 -13   3 971.255 93.4226   1
  -4  13  -3 7.79215 31.4135   1
   4  13   3 64.5418 46.5150   1
  -4 -13  -3 32.5791 40.5160   1
   4 -13   3 57.2096 40.6552   1
  -5  13  -3 1509.46 119.679   1
   5  13   3 1648.29 126.761   1
   5 -13   3 1472.99 120.843   1
   6  13   3 628.931 81.6735   1
  -6 -13  -3 773.124 87.3452   1
  -6  13  -3 672.085 79.4340   1
   7  13   3 8.38110 38.9755   1
  -7 -13  -3-17.1339 40.5450   1
  -7  13  -3 7.95438 36.3246   1
   7 -13   3-25.2500 42.4920   1
  -8  13  -3 269.913 55.3050   1
   8 -13   3 322.243 59.8472   1
  -9 -13  -3 8.35169 38.8440   1
   9  13   3 25.5826 36.7204   1
  10  13   3-17.2416 44.8233   1
 -10 -13  -3 41.7012 47.5032   1
 -10  13  -3 24.2526 38.9157   1
  10 -13   3-8.51219 39.5864   1
  11  13   3 1012.28 103.592   1
  11 -13   3 813.822 93.3296   1
 -11  13  -3 1128.64 102.702   1
 -11 -13  -3 901.722 95.0419   1
  12  13   3 75.5875 51.6979   1
  12 -13   3 8.62593 44.2394   1
 -12  13  -3 33.1048 45.4577   1
 -12 -13  -3 66.5153 51.6992   1
  13  13   3 17.1391 48.2231   1
  13 -13   3-34.7516 43.1911   1
 -13  13  -3-8.32743 43.9104   1
 -13 -13  -3 41.7545 47.5623   1
 -14 -13  -3-8.30004 45.5578   1
  14 -13   3-8.63280 37.1732   1
  14  13   3-34.4733 45.4489   1
  15 -13   3 556.438 77.8809   1
 -15  13  -3 457.601 74.2360   1
  16 -13   3 42.2732 42.7264   1
 -16 -13  -3 16.1269 43.1478   1
 -16  13  -3 64.8204 47.2729   1
  16  13   3 75.1550 48.7175   1
 -17  13  -3 112.337 51.0575   1
  17 -13   3 117.180 49.5567   1
 -18  13  -3-7.90973 47.1482   1
  18  13   3-15.8888 44.1591   1
  18 -13   3 41.4007 44.8597   1
 -18 -13  -3-54.5419 44.3797   1
 -20 -14   3 365.962 65.7865   1
  20  14  -3 436.289 74.1437   1
 -19 -14   3 63.3034 52.1954   1
  19  14  -3 138.839 53.8615   1
 -18 -14   3 1054.79 101.281   1
  18  14  -3 1187.64 106.528   1
 -17 -14   3 576.771 75.7153   1
  17  14  -3 731.855 83.8707   1
 -16 -14   3 80.7858 41.4973   1
  16  14  -3 59.6435 48.0328   1
 -15  14   3 93.2101 52.1414   1
  15  14  -3-8.46641 47.6570   1
 -15 -14   3 8.25123 45.3002   1
 -14  14   3 83.9120 48.4240   1
 -14 -14   3 91.9219 42.8975   1
  14 -14  -3 8.83741 42.6150   1
  14  14  -3 50.1328 43.5161   1
 -13  14   3 990.910 98.6615   1
 -12  14   3 774.315 86.3179   1
 -12 -14   3 595.754 77.2437   1
  12  14  -3 579.555 80.3040   1
  12 -14  -3 554.464 76.0415   1
  11 -14  -3 270.868 61.1846   1
 -11 -14   3 286.556 59.0686   1
 -11  14   3 292.716 57.0394   1
  11  14  -3 143.802 44.3468   1
 -10  14   3 4107.40 240.037   1
 -10 -14   3 4264.89 243.079   1
  10  14  -3 4688.62 248.611   1
  10 -14  -3 3998.20 240.774   1
  -9 -14   3 8.27649 44.2442   1
  -9  14   3-24.0898 41.7499   1
   9  14  -3 8.30094 43.1590   1
   9 -14  -3-8.34575 40.8372   1
  -8 -14   3 98.7916 51.2777   1
  -8  14   3 104.470 43.0995   1
   8  14  -3 92.0850 52.1378   1
   8 -14  -3 57.0835 41.9327   1
   7 -14  -3 2751.81 169.439   1
  -7  14   3 2290.81 160.175   1
  -6 -14   3 40.6554 42.9784   1
  -6  14   3 103.110 44.7321   1
   6  14  -3 48.6041 38.4532   1
   6 -14  -3 103.769 42.7747   1
  -5 -14   3 204.462 56.2822   1
  -5  14   3 139.133 45.3027   1
   5  14  -3 275.748 57.6140   1
   5 -14  -3 217.653 53.6533   1
   4 -14  -3 1553.26 122.996   1
  -4 -14   3 1445.31 118.828   1
  -4  14   3 1437.11 116.369   1
   4  14  -3 1513.60 122.851   1
   3 -14  -3 16.2719 34.2907   1
  -3 -14   3-8.18751 39.4110   1
  -3  14   3-7.93955 38.8492   1
   3  14  -3-8.07185 37.5368   1
  -2 -14   3 174.632 53.6917   1
   2 -14  -3 218.064 54.5351   1
   2  14  -3 193.572 52.3229   1
  -2  14   3 137.515 48.7524   1
   1 -14  -3 6194.22 325.405   1
  -1 -14   3 6321.42 328.358   1
  -1  14   3 6059.10 323.647   1
   1  14  -3 6978.18 332.969   1
   0 -14   3 1364.17 113.713   1
   0 -14  -3 1398.56 113.639   1
   0  14   3 1165.31 108.129   1
   0  14  -3 1471.15 116.873   1
  -1 -14  -3 1743.78 126.436   1
   1 -14   3 1679.10 126.563   1
  -1  14  -3 1236.09 113.481   1
   1  14   3 1400.88 120.650   1
  -2 -14  -3 178.868 54.3163   1
  -2  14  -3 127.955 43.7859   1
   2  14   3 149.823 52.6223   1
   2 -14   3 186.701 51.8320   1
  -3 -14  -3 1965.60 144.957   1
  -3  14  -3 2100.52 147.774   1
   3  14   3 2314.26 154.068   1
   3 -14   3 2009.68 147.349   1
  -4 -14  -3 16.7343 38.9723   1
  -4  14  -3 87.3540 43.6395   1
   4  14   3 41.4410 37.9122   1
   4 -14   3 93.0652 49.3694   1
   5 -14   3 2987.55 192.896   1
  -5  14  -3 2952.32 188.197   1
  -5 -14  -3 3387.93 198.262   1
   7  14   3 34.0568 47.9220   1
  -7  14  -3 32.3412 43.8133   1
   7 -14   3 8.46371 45.8628   1
   8 -14   3 307.949 64.4788   1
   8  14   3 430.508 64.9649   1
  -8  14  -3 471.197 69.9765   1
  -8 -14  -3 392.544 63.0083   1
   9 -14   3 1247.88 112.803   1
   9  14   3 990.812 101.117   1
  -9  14  -3 1064.20 103.066   1
  -9 -14  -3 1341.04 112.024   1
  10 -14   3 415.386 70.6977   1
  10  14   3 345.323 65.8933   1
 -10  14  -3 356.447 65.2100   1
 -10 -14  -3 285.544 64.1842   1
  11 -14   3 457.142 71.7650   1
  11  14   3 385.128 70.7101   1
 -11  14  -3 485.282 69.3781   1
 -11 -14  -3 295.578 62.5360   1
  12  14   3 570.518 79.5326   1
 -12 -14  -3 485.474 72.8593   1
  13 -14   3 102.857 50.7140   1
 -13  14  -3 65.1547 52.7718   1
  13  14   3 109.709 45.3173   1
 -13 -14  -3 141.163 49.6805   1
 -14  14  -3 40.8178 47.6653   1
  14 -14   3 76.9233 50.4595   1
  14  14   3 85.0999 50.2414   1
 -14 -14  -3 65.6343 45.6802   1
  15  14   3 25.2366 47.9158   1
 -15 -14  -3 8.12471 47.9026   1
  16 -14   3-16.8916 47.5336   1
 -16  14  -3-24.3327 48.3521   1
 -17  14  -3 216.825 61.2091   1
  17  14   3 245.014 60.6570   1
 -17 -14  -3 140.890 51.6067   1
  18  15  -3 205.383 55.9303   1
 -18 -15   3 276.398 62.8116   1
  17  15  -3 746.588 88.1341   1
 -17 -15   3 760.291 84.6681   1
  16  15  -3 3629.49 213.507   1
 -16 -15   3 3496.77 210.099   1
  15  15  -3 568.691 81.9727   1
 -15 -15   3 863.967 86.6119   1
 -14  15   3 267.808 60.5568   1
 -14 -15   3 248.471 59.0267   1
  14  15  -3 215.388 56.7503   1
 -13  15   3 193.888 57.1151   1
  13  15  -3 248.963 62.5183   1
 -13 -15   3 255.569 65.4419   1
  13 -15  -3 190.218 55.2912   1
 -12  15   3-8.32988 40.0991   1
  12  15  -3-17.2678 37.1752   1
 -12 -15   3 34.4579 38.6059   1
  12 -15  -3 44.7210 42.3324   1
  10 -15  -3 34.1852 46.3433   1
 -10  15   3 25.1465 41.7202   1
  10  15  -3 109.695 45.7576   1
 -10 -15   3 25.1231 32.1435   1
  -9  15   3 5921.05 307.366   1
   9  15  -3 6020.37 308.167   1
  -9 -15   3 5783.78 306.341   1
   9 -15  -3 5535.78 304.149   1
   8 -15  -3 402.284 66.5075   1
   8  15  -3 578.777 76.7947   1
  -8 -15   3 456.554 70.2240   1
  -8  15   3 453.325 72.3478   1
  -7  15   3 1226.59 109.684   1
   7  15  -3 1321.55 111.398   1
  -7 -15   3 1197.53 105.991   1
   7 -15  -3 1275.78 110.474   1
  -6  15   3 6896.47 343.800   1
   6  15  -3 6646.61 343.315   1
   6 -15  -3 6923.14 345.833   1
  -6 -15   3 6410.28 338.624   1
  -5  15   3 61.7268 43.9881   1
   5  15  -3-8.24160 44.0998   1
   5 -15  -3 34.8961 40.6159   1
  -5 -15   3 107.732 49.4334   1
  -4  15   3-8.11040 41.5689   1
   4  15  -3 41.2538 42.2880   1
  -4 -15   3 24.9422 39.3558   1
   4 -15  -3 16.9168 39.3426   1
   3  15  -3 485.183 73.9829   1
  -3  15   3 612.960 77.4664   1
  -3 -15   3 582.007 75.7203   1
   3 -15  -3 567.314 77.0112   1
  -2  15   3 905.202 94.1442   1
   2 -15  -3 975.198 94.9988   1
  -2 -15   3 999.894 98.7295   1
  -1  15   3 1877.65 140.785   1
   1 -15  -3 1897.61 140.147   1
   0  15   3 380.791 63.9839   1
   0 -15  -3 379.719 62.1426   1
   1  15   3 185.948 59.7370   1
  -1 -15  -3 123.690 50.0555   1
   2 -15   3 99.4882 49.4745   1
  -2  15  -3 72.8549 44.4920   1
  -2 -15  -3 66.8538 41.6135   1
   2  15   3 8.50063 38.8920   1
  -3  15  -3 89.8413 40.7615   1
  -4  15  -3 3304.39 204.655   1
   4  15   3 3627.12 210.870   1
  -4 -15  -3 3380.86 207.409   1
   4 -15   3 3399.31 207.517   1
  -5  15  -3 697.095 80.7211   1
   5  15   3 835.795 91.0961   1
   5 -15   3 791.584 87.0228   1
  -5 -15  -3 673.036 85.9408   1
  -6  15  -3 56.5208 41.3994   1
   6  15   3 8.86707 46.7761   1
   6 -15   3 52.9699 46.5719   1
  -6 -15  -3 8.74464 48.0128   1
  -7  15  -3 331.267 61.1879   1
  -7 -15  -3 342.571 67.8571   1
   7 -15   3 373.137 63.4619   1
  -8  15  -3 4123.79 237.154   1
   8  15   3 4023.20 235.882   1
   8 -15   3 4159.88 239.188   1
  -8 -15  -3 4127.20 238.770   1
  -9  15  -3 130.837 45.7268   1
   9 -15   3 120.018 47.3160   1
  10  15   3 663.499 82.6891   1
 -11  15  -3-32.7098 45.4530   1
  11  15   3 26.1195 50.7556   1
 -11 -15  -3 8.16443 42.4499   1
  11 -15   3 34.6125 44.9907   1
 -12  15  -3 8.08055 46.0358   1
  12  15   3 59.3080 53.7049   1
  12 -15   3 17.4445 50.8583   1
 -13  15  -3 876.473 96.7586   1
  13  15   3 1169.96 104.040   1
 -13 -15  -3 1017.83 98.7006   1
  13 -15   3 867.205 99.1363   1
 -14  15  -3 526.214 76.8216   1
  14  15   3 500.449 73.5150   1
 -14 -15  -3 387.680 62.6963   1
  14 -15   3 517.793 76.9329   1
 -15  15  -3 23.6074 49.8747   1
  15  15   3-16.5340 48.1980   1
 -15 -15  -3 15.9263 46.9515   1
  15 -15   3 50.2799 48.8567   1
 -16  15  -3-23.4075 51.3137   1
  16  15   3-8.06546 40.0968   1
  16 -15   3 8.26288 44.7639   1
 -16 -15  -3 15.6194 40.6045   1
  17  16  -3 719.121 81.5120   1
 -17 -16   3 595.395 73.8105   1
  16  16  -3 473.063 70.0679   1
 -16 -16   3 297.237 58.3099   1
  15  16  -3 697.468 85.3252   1
 -15 -16   3 655.533 79.4089   1
  14  16  -3 1467.44 120.343   1
 -14 -16   3 1630.22 124.931   1
  13  16  -3 472.114 70.8891   1
 -13 -16   3 418.236 72.7249   1
 -12  16   3 8.56873 47.6267   1
 -12 -16   3 17.1087 46.3429   1
  12  16  -3-25.6550 47.5319   1
 -11  16   3 1958.53 147.470   1
  11  16  -3 1920.72 143.385   1
 -11 -16   3 1935.74 143.987   1
  11 -16  -3 1925.13 145.327   1
  10 -16  -3 60.9592 42.6600   1
  10  16  -3 92.3484 45.5268   1
 -10 -16   3 25.0719 33.7189   1
 -10  16   3 25.5357 42.3649   1
   9 -16  -3 308.470 60.4004   1
   9  16  -3 324.932 67.2952   1
  -9 -16   3 288.287 64.6983   1
  -9  16   3 237.613 58.9038   1
  -8  16   3 1965.76 141.791   1
   8 -16  -3 1755.63 137.289   1
   7  16  -3 2213.93 159.106   1
  -7  16   3 2358.30 161.987   1
   7 -16  -3 2569.66 166.670   1
  -7 -16   3 2219.79 157.786   1
  -6  16   3 1513.78 126.575   1
   6  16  -3 1913.42 137.595   1
   6 -16  -3 1810.24 138.601   1
  -6 -16   3 1605.27 130.785   1
   5  16  -3 1213.09 106.762   1
  -5 -16   3 1188.52 108.114   1
   4  16  -3-8.30965 41.9511   1
  -4 -16   3 8.37638 44.7777   1
   3  16  -3 899.632 95.7847   1
  -3 -16   3 763.350 89.1178   1
   2  16  -3 8.36595 42.8720   1
  -2  16   3 8.40910 44.3423   1
   2 -16  -3-8.50615 42.9446   1
  -2 -16   3 25.2357 39.8121   1
  -1  16   3 8070.29 378.528   1
   1  16  -3 7174.66 368.086   1
  -1 -16   3 6748.69 368.300   1
   1 -16  -3 7924.75 377.643   1
   0  16  -3 3616.57 224.063   1
   0  16   3 4573.04 242.915   1
   0 -16   3 4037.64 236.011   1
   0 -16  -3 4131.16 235.025   1
  -1  16  -3 4951.73 264.020   1
   1  16   3 4922.26 268.876   1
  -1 -16  -3 4493.61 261.117   1
   2 -16   3 57.9710 47.1862   1
   2  16   3-8.56721 45.8172   1
  -2 -16  -3 8.47643 42.1609   1
  -2  16  -3 82.2783 54.6080   1
   3 -16   3 327.016 62.0937   1
  -3  16  -3 335.671 61.1158   1
   3  16   3 239.122 59.5216   1
  -3 -16  -3 374.806 66.0777   1
  -4  16  -3 668.193 79.0842   1
   4  16   3 716.783 85.1741   1
   4 -16   3 512.398 77.9753   1
  -4 -16  -3 614.888 78.4273   1
  -5  16  -3 4441.60 245.475   1
   5  16   3 4470.40 246.607   1
  -5 -16  -3 3951.64 240.286   1
   5 -16   3 4142.47 242.455   1
  -6  16  -3 593.861 77.8639   1
   6  16   3 569.966 81.2203   1
   6 -16   3 587.640 79.0326   1
  -6 -16  -3 702.599 84.8892   1
  -7 -16  -3 3218.12 198.701   1
   7  16   3 2916.08 191.909   1
  -8  16  -3 138.452 51.3045   1
   8  16   3 76.2261 43.6258   1
  -8 -16  -3 119.869 44.0976   1
   8 -16   3 122.531 57.7286   1
  -9  16  -3 7392.04 383.351   1
   9  16   3 7838.67 388.661   1
  -9 -16  -3 7832.41 387.154   1
   9 -16   3 7938.49 389.191   1
 -10  16  -3 932.823 98.8042   1
  10  16   3 1016.43 101.971   1
  10 -16   3 1088.54 103.347   1
 -10 -16  -3 922.010 96.3251   1
 -11  16  -3 235.280 56.4932   1
 -11 -16  -3 217.715 59.6276   1
  11 -16   3 262.495 62.0970   1
 -12  16  -3 748.650 86.2715   1
  12  16   3 692.238 85.6978   1
  12 -16   3 585.503 85.1043   1
 -13  16  -3 919.749 96.8125   1
  13 -16   3 1039.28 100.869   1
 -14 -16  -3 165.737 58.9433   1
 -14  16  -3 63.3793 52.2040   1
  14  16   3 16.2808 48.6301   1
 -15  16  -3 132.537 54.6397   1
 -15 -17   3 334.631 65.0404   1
  15  17  -3 391.276 71.9838   1
 -14 -17   3 143.256 55.6577   1
  14  17  -3 55.7355 50.6154   1
 -13 -17   3 573.615 77.3185   1
  13  17  -3 526.312 75.0848   1
 -12 -17   3 143.457 58.0673   1
  12  17  -3 66.1159 48.8949   1
 -11 -17   3 582.777 82.4569   1
  11  17  -3 889.870 93.5393   1
 -10  17   3 1132.63 109.428   1
   9 -17  -3 813.845 90.9088   1
  -9 -17   3 701.976 82.1042   1
   9  17  -3 662.113 79.7872   1
   8 -17  -3 846.469 96.7479   1
  -8  17   3 811.972 91.7106   1
   8  17  -3 1071.39 98.9717   1
  -8 -17   3 1149.59 102.302   1
  -7  17   3 48.3513 47.5136   1
   7  17  -3-8.43822 38.5401   1
   7 -17  -3 18.2131 45.2781   1
  -7 -17   3 24.8940 40.6095   1
   6  17  -3 4612.01 263.633   1
  -6  17   3 4888.02 268.403   1
  -6 -17   3 5022.09 267.795   1
   6 -17  -3 4810.45 269.356   1
  -5  17   3 77.9204 51.0832   1
   5  17  -3 24.9540 47.4203   1
   5 -17  -3 60.9524 49.0431   1
  -5 -17   3 49.6803 48.3131   1
  -4  17   3 2243.90 155.293   1
   4  17  -3 1727.80 141.038   1
   4 -17  -3 2039.43 149.506   1
  -4 -17   3 2021.26 145.877   1
   3  17  -3 240.879 58.4570   1
  -3  17   3 265.232 60.1299   1
   3 -17  -3 397.321 66.9950   1
  -3 -17   3 402.563 67.5801   1
  -2  17   3 2763.78 190.778   1
   2 -17  -3 3301.69 197.069   1
  -1  17   3 983.082 99.4078   1
   1 -17  -3 1013.75 101.356   1
   0  17   3 835.155 93.7807   1
   0 -17  -3 1027.99 100.892   1
   1  17   3 69.7353 46.0947   1
  -1 -17  -3 102.426 44.5131   1
   2 -17   3 284.191 63.5324   1
   2  17   3 274.876 62.5252   1
  -2 -17  -3 418.530 70.2732   1
  -2  17  -3 463.115 71.4121   1
  -3  17  -3-16.4893 38.3406   1
   3 -17   3 8.29530 37.1729   1
   4 -17   3 1594.17 128.190   1
   4  17   3 1604.48 133.928   1
  -4  17  -3 1534.98 125.414   1
   5 -17   3 8.41867 40.5361   1
  -5  17  -3 24.7115 40.9626   1
   5  17   3 60.5471 48.6837   1
  -5 -17  -3 8.61263 45.4253   1
  -6  17  -3 2848.12 189.364   1
   6  17   3 3381.04 202.907   1
  -6 -17  -3 3104.50 195.520   1
   6 -17   3 2828.63 188.912   1
  -7  17  -3 16.3093 37.2431   1
   7  17   3 8.50141 39.5386   1
   7 -17   3 8.47001 35.7034   1
  -7 -17  -3 26.0791 41.1451   1
  -8  17  -3 9096.12 445.651   1
   8 -17   3 9469.07 451.323   1
  -9 -17  -3 588.934 78.1516   1
   9  17   3 562.899 79.7563   1
  10  17   3 1328.00 110.999   1
  10 -17   3 1247.88 111.163   1
 -10 -17  -3 1201.22 104.579   1
 -11  17  -3 40.5304 49.3687   1
  11 -17   3 16.5975 44.3773   1
 -12  17  -3 64.5069 48.0658   1
  12  17   3 24.4502 41.1503   1
  12 -17   3-8.19637 39.4585   1
 -12 -17  -3-15.6867 40.1975   1
 -13  17  -3 15.8152 43.3993   1
  13 -17   3-8.13323 39.7971   1
 -13 -18   3 332.850 65.6480   1
  13  18  -3 256.674 57.9831   1
 -12 -18   3 57.5599 50.0871   1
  12  18  -3 15.9938 45.5688   1
 -11 -18   3 32.9551 46.3724   1
  11  18  -3 16.7040 48.1419   1
 -10 -18   3 381.867 65.9803   1
  10  18  -3 447.838 71.3307   1
  -9 -18   3 487.938 71.4652   1
   9  18  -3 641.220 78.7372   1
  -8 -18   3 138.828 47.4263   1
   8  18  -3 180.012 53.6515   1
  -8  18   3 115.286 53.5035   1
  -7 -18   3 2704.52 171.026   1
   7 -18  -3 2522.52 173.091   1
  -7  18   3 2640.98 173.953   1
   7  18  -3 2443.77 167.045   1
   6 -18  -3 78.8650 48.1641   1
  -6  18   3 52.2949 49.1161   1
   5 -18  -3 2787.53 177.086   1
  -5 -18   3 2617.87 171.917   1
  -5  18   3 2730.87 177.778   1
   5  18  -3 2348.21 167.067   1
   4 -18  -3 1131.52 108.394   1
  -4 -18   3 1234.23 110.798   1
   4  18  -3 1139.45 108.332   1
  -4  18   3 1469.25 118.983   1
  -3 -18   3 883.131 90.1927   1
   3 -18  -3 997.042 98.7577   1
  -3  18   3 815.848 94.3863   1
   3  18  -3 822.921 89.5453   1
  -2 -18   3 509.144 75.0299   1
   2 -18  -3 403.124 67.9551   1
   2  18  -3 532.287 75.4915   1
  -2  18   3 461.531 72.9477   1
  -1 -18   3 2050.52 147.362   1
   1 -18  -3 2056.23 150.842   1
  -1  18   3 2060.21 152.583   1
   0 -18  -3 279.865 60.5922   1
   0 -18   3 303.978 62.5769   1
   0  18   3 374.974 65.4694   1
  -1 -18  -3 2187.14 161.914   1
   1  18   3 2112.89 160.354   1
  -1  18  -3 2208.39 155.597   1
  -2  18  -3 46.9954 39.0877   1
   2  18   3 128.599 52.8510   1
   2 -18   3 68.7330 42.1777   1
  -2 -18  -3 111.053 47.0076   1
   3 -18   3 1530.43 124.818   1
   3  18   3 1494.21 126.134   1
  -3 -18  -3 1613.68 128.325   1
  -3  18  -3 1446.42 119.528   1
   4 -18   3 65.8511 44.6419   1
  -4  18  -3 73.0683 46.8333   1
   4  18   3 34.2379 47.6209   1
  -4 -18  -3 25.6131 46.2995   1
   6 -18   3 871.110 89.0052   1
   6  18   3 808.374 93.1191   1
  -6  18  -3 753.133 83.2459   1
  -7  18  -3 1686.01 129.317   1
   7  18   3 1572.69 126.362   1
  -7 -18  -3 1528.01 126.852   1
   7 -18   3 1493.49 124.724   1
  -8  18  -3 631.226 77.3553   1
   8  18   3 495.031 79.4366   1
   8 -18   3 410.072 71.0271   1
  -8 -18  -3 389.644 70.2451   1
  -9  18  -3 580.820 78.5411   1
   9 -18   3 694.217 86.6117   1
  10  18   3-8.22949 52.1534   1
 -10 -18  -3-7.95748 43.1099   1
  10 -18   3 33.3627 42.1083   1
 -11  18  -3 318.966 64.7657   1
  11  18   3 352.783 64.2301   1
 -11 -18  -3 269.198 57.6814   1
  11 -18   3 405.762 70.6685   1
 -12  18  -3 221.991 60.4466   1
  10  19  -3 468.625 71.8026   1
 -10 -19   3 442.993 72.8690   1
   9  19  -3 271.132 60.2027   1
  -9 -19   3 412.620 67.5501   1
  -8 -19   3 1586.83 123.085   1
   8  19  -3 1222.32 111.322   1
   6  19  -3 139.114 47.3511   1
  -6 -19   3 72.4203 43.2263   1
  -5  19   3 103.380 52.0103   1
   5  19  -3 65.5656 50.0107   1
   4  19  -3 1177.94 105.770   1
  -4  19   3 1257.21 109.831   1
  -4 -19   3 1193.79 106.111   1
   4 -19  -3 900.028 99.6509   1
   3  19  -3 176.712 52.3570   1
  -3  19   3 178.490 60.6394   1
   3 -19  -3 196.739 59.1405   1
  -3 -19   3 162.612 59.3488   1
  -2  19   3 531.600 77.4361   1
   2  19  -3 471.419 69.0153   1
  -2 -19   3 565.385 74.9173   1
   2 -19  -3 348.846 68.8208   1
   1  19  -3 2637.43 166.045   1
  -1  19   3 2164.86 161.488   1
  -1 -19   3 2367.51 161.200   1
   1 -19  -3 2183.80 159.371   1
   0  19  -3 157.387 54.9392   1
   0 -19   3 197.739 58.8085   1
  -1  19  -3 73.3936 50.4291   1
   1  19   3 170.249 56.2176   1
   1 -19   3 99.6975 56.3178   1
  -1 -19  -3 160.771 52.3068   1
   2 -19   3 1615.56 132.978   1
  -2 -19  -3 1710.12 135.441   1
   2  19   3 1630.71 134.124   1
  -2  19  -3 1670.04 130.090   1
  -3  19  -3 83.4459 44.2812   1
   3  19   3 85.0162 49.6125   1
  -3 -19  -3 42.1473 40.6395   1
   3 -19   3 8.57359 44.6342   1
   4 -19   3 678.497 81.3464   1
  -4  19  -3 698.162 81.0627   1
   4  19   3 548.746 80.7477   1
  -4 -19  -3 580.829 79.8542   1
  -5  19  -3 699.095 83.7114   1
   5  19   3 502.738 77.7127   1
  -5 -19  -3 658.221 84.4385   1
   5 -19   3 437.438 71.3303   1
  -7  19  -3 489.081 73.6800   1
   7  19   3 290.570 64.9091   1
  -7 -19  -3 372.903 69.6593   1
   7 -19   3 392.814 70.7333   1
  -8  19  -3 235.640 62.1890   1
   8  19   3 273.810 62.1080   1
  -8 -19  -3 305.653 63.2326   1
   8 -19   3 425.775 68.8218   1
  -9  19  -3 31.2453 44.5218   1
   9 -19   3 55.6377 44.7592   1
  -6 -20   3 560.836 75.8263   1
   5  20  -3 152.310 54.8165   1
  -5 -20   3 109.142 45.2258   1
   4  20  -3 1088.80 102.544   1
  -4 -20   3 1227.56 105.006   1
   3  20  -3 63.2652 47.3177   1
  -3 -20   3 149.526 52.8345   1
  -2  20   3 119.638 53.8013   1
   2  20  -3 125.450 52.1962   1
  -2 -20   3 79.3443 43.1943   1
   1  20  -3 1356.04 116.127   1
  -1  20   3 1375.56 119.150   1
   1 -20  -3 1187.30 110.458   1
  -1 -20   3 1351.05 113.666   1
   0  20  -3 47.9253 50.1337   1
   0  20   3 25.2089 42.4259   1
   0 -20   3-8.01485 46.1919   1
   0 -20  -3-8.33658 40.7956   1
  -1  20  -3 8844.76 420.845   1
   1 -20   3 8364.52 415.874   1
  -2  20  -3 468.230 74.4773   1
   2  20   3 508.289 77.2187   1
  -2 -20  -3 616.286 80.2433   1
  -3  20  -3 132.229 57.3653   1
   3  20   3 91.0904 54.6424   1
   3 -20   3 113.518 48.5357   1
  -3 -20  -3 107.372 52.5320   1
  -4  20  -3 112.230 49.3377   1
   4  20   3 141.253 58.5284   1
  -4 -20  -3 8.28815 47.3422   1
   5 -20   3-8.03660 43.5391   1
  -5 -20  -3 16.6601 45.7187   1
  -5  20  -3 15.0492 41.2984   1
  24   0  -4 86.2312 42.9510   1
 -24   0   4 48.3315 41.9649   1
  23   0  -4 61.1573 47.6482   1
 -23   0   4 205.542 53.6467   1
  22   0  -4 3996.09 235.660   1
 -22   0   4 3972.80 223.472   1
  21   0  -4 5045.65 283.244   1
 -21   0   4 5437.65 276.045   1
  20   0  -4 2295.25 154.322   1
 -20   0   4 2040.40 142.353   1
 -19   0   4 567.488 71.6688   1
  19   0  -4 672.926 79.2479   1
  18   0  -4 1566.88 118.698   1
 -18   0   4 1318.09 113.471   1
  17   0  -4 795.329 81.9249   1
 -17   0   4 821.534 82.8715   1
 -16   0   4 4131.54 207.731   1
  16   0  -4 3192.12 198.144   1
 -14   0   4 3621.81 203.790   1
  14   0  -4 4396.68 217.816   1
 -13   0   4 8550.31 386.468   1
  13   0  -4 8318.96 387.828   1
 -12   0   4 10295.4 470.311   1
  12   0  -4 11069.5 474.946   1
 -11   0   4 1237.52 85.6228   1
 -10   0   4 17602.0 766.736   1
  10   0  -4 19014.3 770.198   1
  -8   0   4 59170.5 2525.13   1
   8   0  -4 66428.1 2528.36   1
  -7   0   4 52262.2 2046.45   1
   7   0  -4 49152.4 2045.92   1
  -6   0   4 433.012 32.8593   1
   6   0  -4 410.841 34.0961   1
  -5   0   4 707219. 27818.1   1
   5   0  -4 685476. 27818.7   1
  -4   0   4 464637. 18905.8   1
   4   0  -4 481918. 18905.5   1
   2   0  -4 361890. 14782.6   1
  -2   0   4 377666. 14781.8   1
   1   0  -4 201189. 7957.28   1
  -1   0   4 196746. 7957.86   1
   0   0  -4 199459. 8365.40   1
   0   0   4 220382. 8368.26   1
  -1   0  -4 470274. 16889.6   1
   1   0   4 368519. 16892.7   1
  -2   0  -4 403621. 16313.7   1
   2   0   4 412629. 16315.9   1
  -4   0  -4 8102.59 367.848   1
   4   0   4 8397.87 370.171   1
  -5   0  -4 75685.1 3108.62   1
   5   0   4 77808.0 3108.74   1
  -6   0  -4 1889.81 114.037   1
   6   0   4 1528.45 109.014   1
  -7   0  -4 72720.2 2873.96   1
   7   0   4 68451.8 2876.63   1
  -8   0  -4 43190.8 1755.54   1
   8   0   4 41871.5 1756.53   1
 -10   0  -4 28746.4 1189.17   1
  10   0   4 27644.9 1190.55   1
 -11   0  -4 13050.0 628.672   1
  11   0   4 15703.4 641.610   1
 -12   0  -4 4040.28 224.583   1
  12   0   4 4354.80 234.069   1
  13   0   4 55.8492 37.2473   1
 -13   0  -4 102.154 35.5598   1
 -14   0  -4 3220.39 192.649   1
  14   0   4 3649.98 209.739   1
 -15   0  -4 2628.51 172.028   1
  15   0   4 3197.70 188.008   1
 -16   0  -4 9588.89 470.662   1
  16   0   4 10790.7 486.918   1
 -18   0  -4 197.546 57.3513   1
  18   0   4 184.183 54.1038   1
 -19   0  -4 731.694 83.5247   1
  19   0   4 778.660 85.7188   1
 -20   0  -4 960.209 93.8660   1
  20   0   4 749.800 89.0457   1
 -21   0  -4 1413.46 119.626   1
  21   0   4 1653.08 125.453   1
 -22   0  -4-23.7121 42.8206   1
  22   0   4 8.21457 43.3160   1
 -23   0  -4 520.175 75.2630   1
  23   0   4 487.725 72.4055   1
 -24   0  -4 29.8514 36.5602   1
  24   0   4 62.3493 42.2596   1
 -25  -1   4 71.7860 48.7738   1
 -25   1   4 142.924 57.4092   1
  25   1  -4 132.219 54.4129   1
 -24   1   4 8.31991 43.2593   1
  24  -1  -4-8.65329 40.9552   1
  24   1  -4-36.0164 46.1428   1
 -24  -1   4-7.71011 40.6576   1
 -23   1   4 228.372 55.9122   1
  23  -1  -4 230.646 55.5152   1
  23   1  -4 268.462 64.1485   1
 -23  -1   4 252.184 57.4217   1
 -22  -1   4 1823.18 135.017   1
 -22   1   4 1773.07 134.881   1
  22   1  -4 1808.84 138.105   1
  22  -1  -4 2019.27 141.794   1
 -21   1   4 4437.02 246.607   1
 -21  -1   4 4550.06 248.518   1
  21   1  -4 4729.92 253.509   1
  21  -1  -4 4134.28 244.869   1
 -20   1   4 1456.73 113.118   1
 -20  -1   4 1610.06 119.558   1
  20  -1  -4 1233.44 111.287   1
  20   1  -4 1159.80 107.763   1
 -19   1   4 553.598 67.7163   1
  19  -1  -4 555.083 73.0604   1
  18  -1  -4 4285.67 230.487   1
  18   1  -4 3822.90 220.205   1
 -18  -1   4 4224.67 221.923   1
 -17   1   4 11919.1 581.591   1
  17   1  -4 12898.1 595.879   1
 -17  -1   4 12663.7 590.726   1
 -16   1   4 3502.42 198.073   1
  16  -1  -4 3983.11 210.589   1
  16   1  -4 3602.98 205.280   1
 -16  -1   4 3621.80 202.046   1
  15   1  -4 219.498 44.2180   1
 -15  -1   4 341.457 51.4854   1
 -14   1   4 6874.54 333.675   1
  14   1  -4 7291.45 341.378   1
 -14  -1   4 6130.04 330.284   1
 -13   1   4 12345.1 554.667   1
  13   1  -4 13114.0 561.670   1
  13  -1  -4 12546.7 556.619   1
 -12   1   4 28559.7 1271.38   1
  12  -1  -4 31392.3 1277.34   1
  12   1  -4 31449.2 1279.18   1
 -12  -1   4 32007.0 1278.80   1
 -11   1   4 64230.7 2599.68   1
 -11  -1   4 60410.8 2601.45   1
  11  -1  -4 65726.6 2604.53   1
  11   1  -4 66096.6 2604.27   1
  10   1  -4 6284.72 299.130   1
 -10   1   4 6636.04 295.085   1
 -10  -1   4 6564.63 298.975   1
   9   1  -4 14945.9 661.391   1
  -9  -1   4 16369.3 662.511   1
  -8   1   4 110043. 4188.27   1
   8  -1  -4 105017. 4188.99   1
  -8  -1   4 102397. 4192.50   1
   8   1  -4 98708.1 4191.76   1
  -7   1   4 1186.34 71.2913   1
   7   1  -4 1478.62 80.7424   1
   7  -1  -4 1350.45 74.2704   1
  -7  -1   4 1392.29 78.0416   1
   6   1  -4 499936. 18350.2   1
  -6  -1   4 517629. 18351.6   1
   6  -1  -4 474173. 18342.6   1
  -5   1   4 779.085 37.3201   1
   5   1  -4 758.654 45.9461   1
   5  -1  -4 620.978 36.9971   1
  -5  -1   4 571.306 43.1027   1
   4   1  -4 60149.2 2492.83   1
  -4  -1   4 63905.5 2492.37   1
   3   1  -4 15859.4 639.852   1
  -3  -1   4 15501.3 640.205   1
   2   1  -4 10309.9 424.940   1
  -2  -1   4 10231.9 425.760   1
  -1  -1   4 45240.9 1816.24   1
   1   1  -4 47381.7 1817.14   1
  -1   1   4 42487.3 1812.62   1
   1  -1  -4 45541.6 1810.45   1
   0   1   4 3609.15 166.022   1
   0  -1   4 3283.00 167.457   1
   0  -1  -4 3960.30 164.864   1
   0   1  -4 3668.48 166.715   1
   1   1   4 3691.12 170.133   1
   1  -1   4 3423.26 167.760   1
  -1  -1  -4 3843.84 168.053   1
  -1   1  -4 3490.88 168.266   1
  -2  -1  -4 660966. 23682.2   1
  -2   1  -4 652465. 23684.7   1
   3   1   4 20568.9 844.089   1
   3  -1   4 21539.4 847.535   1
  -3   1  -4 23284.8 847.326   1
   4   1   4 306428. 11862.7   1
   4  -1   4 279690. 11862.4   1
  -4  -1  -4 305776. 11861.7   1
  -4   1  -4 292881. 11859.8   1
   5   1   4 34838.5 1378.67   1
   5  -1   4 31607.3 1377.87   1
  -5  -1  -4 35188.0 1377.60   1
  -5   1  -4 32076.9 1373.05   1
   6   1   4 1620.09 106.639   1
   6  -1   4 1673.55 111.326   1
  -6  -1  -4 1616.22 105.696   1
  -6   1  -4 1772.18 107.370   1
   7   1   4 1013.67 83.1948   1
   7  -1   4 1107.09 89.0448   1
  -7  -1  -4 1022.13 81.1466   1
  -7   1  -4 995.171 78.7149   1
   8   1   4 12955.3 539.244   1
   8  -1   4 11922.7 536.971   1
  -8  -1  -4 11541.6 530.186   1
  -8   1  -4 11574.9 527.307   1
   9   1   4 2880.41 167.742   1
   9  -1   4 3051.07 169.793   1
  -9  -1  -4 2764.41 160.359   1
  -9   1  -4 2434.67 154.435   1
  10   1   4 30305.5 1123.26   1
  10  -1   4 28609.2 1121.25   1
 -10   1  -4 26753.7 1108.22   1
  11   1   4 21635.6 900.914   1
  11  -1   4 21435.7 899.856   1
 -11  -1  -4 21552.2 894.544   1
 -11   1  -4 18796.5 883.507   1
  12  -1   4 3795.43 211.982   1
  12   1   4 3434.68 204.810   1
 -12   1  -4 3527.48 200.904   1
 -12  -1  -4 3735.19 209.318   1
  13   1   4 700.652 80.0085   1
  13  -1   4 666.874 76.4996   1
 -13  -1  -4 607.103 72.6774   1
 -13   1  -4 823.275 79.6922   1
  14  -1   4 1954.62 140.423   1
  14   1   4 2155.72 145.498   1
 -14  -1  -4 1978.20 139.943   1
 -14   1  -4 1851.48 134.716   1
  15  -1   4 3062.64 185.537   1
  15   1   4 3289.41 189.809   1
 -15  -1  -4 2915.24 181.342   1
 -15   1  -4 2696.92 177.416   1
  16  -1   4 6393.21 327.343   1
  16   1   4 6741.04 332.592   1
 -16  -1  -4 5825.17 319.166   1
 -16   1  -4 6570.69 324.581   1
  18   1   4 2400.76 158.250   1
  18  -1   4 2025.89 149.072   1
 -18  -1  -4 2115.64 144.913   1
 -18   1  -4 1896.65 143.047   1
  19   1   4 532.737 77.0358   1
  19  -1   4 506.209 75.3311   1
 -19  -1  -4 441.505 68.8348   1
 -19   1  -4 525.162 74.4285   1
  20  -1   4 1354.48 114.682   1
 -20   1  -4 1346.17 113.492   1
 -20  -1  -4 1148.43 104.917   1
  21   1   4 829.795 90.0863   1
  21  -1   4 1139.21 101.281   1
 -21   1  -4 1084.12 99.2993   1
 -21  -1  -4 890.884 89.7206   1
  22  -1   4 40.8105 40.1246   1
  22   1   4 105.467 50.5634   1
 -22  -1  -4 85.0463 44.2035   1
 -22   1  -4 139.920 45.4789   1
  23  -1   4 55.9945 48.7814   1
  23   1   4 16.0157 44.0342   1
 -23  -1  -4 84.1085 51.6874   1
 -23   1  -4 114.079 50.5350   1
  24  -1   4 168.045 52.1347   1
  24   1   4 282.491 61.7562   1
 -24  -1  -4 285.626 61.0419   1
 -24   1  -4 290.165 59.7278   1
 -26  -2   4 91.8248 46.2487   1
  25   2  -4 284.882 64.8245   1
 -25  -2   4 207.574 57.7414   1
  24   2  -4-8.69387 44.5513   1
  24  -2  -4-8.64762 42.9913   1
 -24  -2   4 16.1616 42.0144   1
 -24   2   4 16.4222 42.6918   1
  23  -2  -4 571.535 76.6840   1
 -23  -2   4 489.149 70.9799   1
 -23   2   4 449.265 70.3552   1
  22  -2  -4 1375.53 116.972   1
 -22   2   4 1433.59 117.910   1
  21   2  -4 334.194 62.4030   1
  21  -2  -4 313.941 58.2222   1
 -21  -2   4 363.595 62.3675   1
 -21   2   4 310.013 57.4242   1
  20   2  -4 1658.22 125.816   1
  20  -2  -4 1562.91 121.645   1
 -20  -2   4 1417.68 116.982   1
 -20   2   4 1429.32 117.300   1
  19   2  -4 1324.27 108.697   1
  19  -2  -4 1180.99 102.998   1
 -19  -2   4 1190.96 102.826   1
 -19   2   4 1098.10 100.826   1
  18   2  -4 432.090 69.0326   1
  18  -2  -4 412.058 60.9041   1
 -18  -2   4 349.847 62.6982   1
 -18   2   4 357.288 59.4670   1
  17   2  -4 12867.8 559.216   1
  17  -2  -4 10956.5 545.051   1
 -17  -2   4 12222.4 551.045   1
 -17   2   4 12595.4 548.395   1
  16   2  -4 588.030 69.5395   1
  16  -2  -4 628.247 69.6072   1
 -16  -2   4 613.758 71.4147   1
 -16   2   4 498.938 62.9083   1
  15   2  -4 15386.4 721.705   1
 -15  -2   4 17978.3 729.603   1
  14  -2  -4 961.367 79.3838   1
 -14   2   4 782.584 71.6591   1
  13   2  -4 1568.76 109.577   1
  13  -2  -4 1526.07 105.841   1
 -13  -2   4 1640.96 110.219   1
 -13   2   4 1558.74 104.193   1
  12   2  -4 8771.14 388.971   1
  12  -2  -4 8310.55 381.584   1
 -12  -2   4 8003.69 385.186   1
 -12   2   4 8615.46 379.246   1
  11  -2  -4 1582.38 103.574   1
 -11  -2   4 1835.33 112.877   1
  11   2  -4 1827.50 115.844   1
  10   2  -4 9064.15 403.826   1
 -10   2   4 9328.95 395.496   1
 -10  -2   4 9288.18 403.550   1
  10  -2  -4 8461.64 395.129   1
  -9  -2   4 109027. 4568.98   1
   9   2  -4 118499. 4573.12   1
   8   2  -4 12048.5 581.778   1
  -8   2   4 12684.7 570.665   1
  -7   2   4 127090. 4865.85   1
   7  -2  -4 115635. 4865.88   1
   6   2  -4 78789.5 3210.04   1
  -6  -2   4 78992.0 3208.70   1
  -6   2   4 79651.9 3196.30   1
   6  -2  -4 80645.9 3197.01   1
  -5  -2   4 61559.5 2406.53   1
   5  -2  -4 57080.1 2392.77   1
  -5   2   4 61387.1 2393.17   1
   5   2  -4 59916.1 2405.91   1
  -4   2   4 600.279 32.1648   1
   4   2  -4 630.524 45.1171   1
  -4  -2   4 642.951 44.8092   1
   4  -2  -4 622.410 32.6738   1
   3   2  -4 7317.77 326.015   1
  -3   2   4 7664.14 313.985   1
   3  -2  -4 7644.43 313.883   1
  -3  -2   4 8238.87 330.005   1
   2   2  -4 4413.24 168.028   1
   2  -2  -4 4493.08 157.289   1
   1  -2  -4 3173.07 152.234   1
   1   2  -4 3463.71 159.261   1
  -1  -2   4 3151.07 158.656   1
   0   2   4 3143.33 138.874   1
   0   2  -4 2964.47 141.074   1
   0  -2  -4 3021.83 136.088   1
   1  -2   4 27661.2 1139.11   1
  -1  -2  -4 26310.4 1132.82   1
  -1   2  -4 30219.2 1139.77   1
   1   2   4 27331.1 1134.09   1
   2   2   4 20606.7 890.110   1
  -2  -2  -4 22575.2 892.554   1
  -3   2  -4 27402.3 1093.14   1
   3  -2   4 28027.3 1094.86   1
   3   2   4 24068.1 1089.51   1
  -3  -2  -4 26666.5 1093.13   1
  -4   2  -4 31791.5 1285.49   1
   4   2   4 33365.7 1288.02   1
  -4  -2  -4 32535.2 1286.68   1
  -5   2  -4 70330.0 2940.38   1
   5  -2   4 67255.2 2941.55   1
  -5  -2  -4 71442.6 2941.30   1
   6  -2   4 3057.52 168.083   1
   6   2   4 3054.63 167.892   1
  -6  -2  -4 2662.79 160.972   1
  -7   2  -4 34893.4 1398.92   1
   7  -2   4 34358.2 1399.44   1
   7   2   4 31665.5 1394.76   1
  -7  -2  -4 33749.3 1396.55   1
  -8   2  -4 5.80406 32.2608   1
   8  -2   4-30.2709 34.8901   1
   8   2   4 54.9221 37.9228   1
  -8  -2  -4 5.83104 25.6233   1
  -9   2  -4 3228.53 180.737   1
   9  -2   4 3127.66 180.359   1
   9   2   4 3231.38 182.859   1
  -9  -2  -4 3084.15 177.528   1
 -10   2  -4 6308.33 323.194   1
  10  -2   4 6796.97 328.272   1
  10   2   4 6785.76 328.264   1
 -10  -2  -4 6850.75 326.829   1
 -11   2  -4 21314.8 945.483   1
  11  -2   4 21999.8 953.115   1
 -11  -2  -4 20559.6 944.078   1
 -12   2  -4 637.740 74.0932   1
  12  -2   4 709.485 77.4357   1
  12   2   4 599.573 70.6848   1
 -12  -2  -4 684.093 74.3053   1
 -13   2  -4 4886.29 264.228   1
  13  -2   4 5096.66 268.585   1
  13   2   4 5068.50 269.170   1
 -13  -2  -4 5082.90 265.081   1
 -14   2  -4 1052.25 96.7154   1
  14  -2   4 1098.81 99.0009   1
  14   2   4 979.297 95.3143   1
 -14  -2  -4 1054.08 96.0615   1
 -15   2  -4 2898.68 187.022   1
 -15  -2  -4 3093.12 190.171   1
  15  -2   4 3375.65 195.431   1
  15   2   4 3154.91 193.665   1
 -16  -2  -4 4030.46 223.586   1
 -16   2  -4 3684.89 220.127   1
  16  -2   4 3624.39 220.472   1
  16   2   4 3925.18 225.594   1
 -17  -2  -4 3984.78 231.673   1
  17   2   4 4297.50 238.837   1
 -18   2  -4 287.213 60.0902   1
  18   2   4 229.231 54.9122   1
 -18  -2  -4 299.677 56.5211   1
  19  -2   4 150.789 53.8589   1
  19   2   4 193.475 57.0416   1
 -19  -2  -4 82.6056 40.4935   1
 -20  -2  -4 829.280 84.3318   1
 -20   2  -4 776.304 87.0104   1
  20   2   4 769.278 89.6725   1
  20  -2   4 924.997 94.6619   1
 -21   2  -4 291.628 64.0978   1
 -21  -2  -4 322.822 58.2321   1
  21  -2   4 212.769 58.6205   1
  21   2   4 275.635 64.7661   1
 -22   2  -4 31.1037 49.0967   1
 -22  -2  -4 159.843 47.1316   1
  22   2   4 165.397 45.7036   1
  22  -2   4 143.744 53.7172   1
 -23   2  -4 106.048 49.9534   1
  23  -2   4 78.0982 47.6950   1
 -24  -2  -4 36.7572 40.4309   1
 -24   2  -4 118.028 42.5909   1
  24  -2   4 52.8364 38.1953   1
  24   2   4 46.2735 37.8268   1
  25   3  -4 8.66491 38.0765   1
 -25  -3   4-24.7611 43.5231   1
 -24   3   4 41.0054 43.3113   1
  24  -3  -4 50.3236 47.2589   1
  24   3  -4 103.443 46.7623   1
 -24  -3   4 42.1737 42.6510   1
 -23   3   4 146.394 53.2218   1
  23  -3  -4 200.506 53.6642   1
  23   3  -4 86.4013 45.1749   1
 -23  -3   4 57.3520 45.7887   1
 -22   3   4 1324.06 119.275   1
  22  -3  -4 1804.50 132.492   1
  22   3  -4 1582.01 128.888   1
 -22  -3   4 1787.77 130.460   1
 -21   3   4 2275.81 159.089   1
  21  -3  -4 2653.10 166.111   1
  21   3  -4 2472.05 167.204   1
 -21  -3   4 2375.81 162.394   1
 -20   3   4 2104.62 151.582   1
  20  -3  -4 2270.57 158.368   1
  20   3  -4 2469.32 162.260   1
 -20  -3   4 2629.48 161.983   1
 -19   3   4 2182.43 146.679   1
  19  -3  -4 2175.43 151.444   1
  19   3  -4 2471.97 157.654   1
 -19  -3   4 2030.28 147.669   1
 -18   3   4 7098.03 340.590   1
  18  -3  -4 6621.56 340.702   1
 -17   3   4 804.608 80.2825   1
  17  -3  -4 890.283 86.6669   1
  17   3  -4 914.067 90.8022   1
 -17  -3   4 806.758 83.4244   1
 -16   3   4 656.874 68.3638   1
  16  -3  -4 540.810 66.3692   1
  16   3  -4 486.650 68.0673   1
 -16  -3   4 416.968 65.8910   1
  15   3  -4 5034.50 265.455   1
 -15  -3   4 5263.72 267.535   1
 -14   3   4 5039.51 256.803   1
  14  -3  -4 5418.49 262.831   1
  14   3  -4 4967.09 263.412   1
 -14  -3   4 5354.41 266.791   1
 -13  -3   4 9663.80 483.134   1
 -13   3   4 10692.3 479.567   1
 -12   3   4 29462.0 1278.19   1
 -12  -3   4 29908.7 1287.91   1
  12  -3  -4 34065.2 1289.00   1
  12   3  -4 30739.2 1291.95   1
 -11   3   4 9531.54 428.244   1
 -11  -3   4 9221.69 437.850   1
  11  -3  -4 10160.6 431.986   1
  11   3  -4 10077.6 440.303   1
 -10  -3   4 1938.38 119.829   1
  10  -3  -4 2014.54 112.561   1
  10   3  -4 1989.34 122.214   1
   9   3  -4 11233.8 523.027   1
  -9  -3   4 13114.4 529.604   1
   8   3  -4 40842.7 1698.93   1
  -8   3   4 41219.5 1686.56   1
  -8  -3   4 42841.3 1701.19   1
   7   3  -4 2740.56 147.734   1
   7  -3  -4 2984.31 138.377   1
  -7   3   4 2866.61 136.979   1
  -7  -3   4 2835.71 148.768   1
  -6   3   4 74462.2 2932.94   1
   6  -3  -4 71396.9 2934.02   1
   5  -3  -4 1025.07 56.8351   1
  -5  -3   4 923.142 66.3804   1
   5   3  -4 822.284 65.1084   1
   4  -3  -4 39366.3 1759.17   1
   4   3  -4 51845.8 1779.26   1
  -4  -3   4 53576.3 1779.28   1
  -4   3   4 40407.2 1758.81   1
  -3  -3   4 152.927 28.8763   1
  -3   3   4 128.397 18.6431   1
   3  -3  -4 156.741 20.3634   1
  -2  -3   4 10903.4 465.752   1
   2  -3  -4 11156.4 454.589   1
  -2   3   4 11802.7 455.391   1
  -1  -3   4 3771.00 182.847   1
   1   3  -4 3544.46 182.387   1
   1  -3  -4 4164.36 175.932   1
  -1   3   4 3875.30 174.646   1
   0  -3  -4 7084.35 304.768   1
   0   3   4 6941.68 304.165   1
   1  -3   4 14897.2 643.832   1
  -1   3  -4 15528.1 644.311   1
  -1  -3  -4 14685.8 639.511   1
   1   3   4 16059.3 641.537   1
  -2   3  -4 70422.1 2730.73   1
   2  -3   4 64595.0 2729.22   1
   3  -3   4 2874.30 162.736   1
  -3   3  -4 3327.94 167.180   1
   3   3   4 3468.78 167.493   1
  -3  -3  -4 3163.78 164.630   1
   4   3   4 34639.6 1408.30   1
   4  -3   4 35313.0 1409.10   1
  -4  -3  -4 32922.0 1405.62   1
  -4   3  -4 33857.6 1407.42   1
   5  -3   4 9568.25 453.339   1
  -5  -3  -4 9631.79 452.677   1
  -5   3  -4 10327.6 453.990   1
   6   3   4 43110.9 1744.33   1
   6  -3   4 43258.8 1742.53   1
  -6  -3  -4 41768.8 1741.38   1
  -6   3  -4 41325.5 1740.26   1
   7   3   4 9675.71 451.105   1
   7  -3   4 10461.5 453.812   1
  -7  -3  -4 9475.74 451.637   1
  -7   3  -4 10359.3 452.967   1
   9   3   4 532.943 66.1660   1
   9  -3   4 399.259 57.2513   1
  -9  -3  -4 417.373 58.7326   1
  -9   3  -4 414.384 55.9936   1
  10   3   4 2225.10 143.577   1
  10  -3   4 2158.79 141.097   1
 -10  -3  -4 2319.45 143.727   1
 -10   3  -4 1957.87 134.476   1
  11   3   4 3600.05 197.643   1
  11  -3   4 3225.49 191.414   1
 -11  -3  -4 3279.63 191.459   1
 -11   3  -4 3167.32 189.151   1
  12   3   4 5756.74 306.193   1
  12  -3   4 6032.44 307.760   1
 -12  -3  -4 6213.64 308.940   1
 -12   3  -4 6261.43 308.061   1
  14   3   4 6904.95 337.244   1
  14  -3   4 6953.41 337.279   1
 -14  -3  -4 6189.58 328.039   1
 -14   3  -4 6328.71 328.107   1
  15  -3   4 3504.62 211.257   1
 -15  -3  -4 3293.39 205.499   1
 -15   3  -4 3679.62 210.915   1
  16   3   4 1266.51 106.865   1
  16  -3   4 1190.60 107.396   1
 -16  -3  -4 1142.05 102.611   1
 -16   3  -4 1112.61 102.178   1
  17   3   4 3302.23 194.471   1
 -17  -3  -4 2663.17 181.730   1
  18   3   4 338.374 66.7732   1
  18  -3   4 269.476 61.6789   1
 -18  -3  -4 189.365 59.5877   1
 -18   3  -4 429.608 67.4330   1
  19   3   4 901.608 94.4363   1
  19  -3   4 864.944 89.6786   1
 -19  -3  -4 849.873 92.4052   1
 -19   3  -4 802.454 85.9755   1
  20   3   4 16.9060 42.0248   1
  20  -3   4-16.1506 45.4433   1
 -20  -3  -4-31.4086 35.1887   1
 -20   3  -4 7.85843 45.8121   1
  21  -3   4-39.9800 48.1757   1
 -21  -3  -4 14.7772 37.3015   1
 -21   3  -4 7.81336 43.4284   1
  22   3   4 186.910 58.9387   1
  22  -3   4 205.143 51.6676   1
 -22   3  -4 239.174 53.6430   1
  23   3   4-8.18984 47.1973   1
 -23  -3  -4 14.5560 40.9554   1
  24  -3   4 30.3926 39.0110   1
 -24   3  -4 89.0036 47.9601   1
  26   4  -4-8.50794 43.6087   1
 -26  -4   4 57.5324 45.6925   1
  25   4  -4 120.233 52.5037   1
 -25  -4   4 116.478 48.7304   1
  24   4  -4 162.524 55.1927   1
 -24  -4   4 194.082 55.0552   1
  23   4  -4 17.4306 44.7447   1
  23  -4  -4 75.5807 46.7574   1
 -23  -4   4 80.9995 45.1045   1
 -23   4   4 98.3217 49.9629   1
  22   4  -4 67.9206 47.1898   1
  22  -4  -4-32.9484 45.2077   1
 -22  -4   4 8.11524 38.4067   1
 -22   4   4-24.0708 40.5072   1
  21   4  -4 1455.20 119.623   1
  21  -4  -4 1221.43 111.819   1
 -21  -4   4 1481.40 118.072   1
 -21   4   4 1457.07 116.016   1
  20   4  -4 416.820 69.3957   1
  20  -4  -4 389.771 62.9384   1
 -20  -4   4 420.519 65.1185   1
 -20   4   4 373.321 60.1316   1
  19   4  -4 6635.48 331.750   1
  19  -4  -4 6118.52 321.559   1
 -19  -4   4 6370.68 326.101   1
 -19   4   4 6500.58 324.271   1
  18   4  -4 437.847 68.0933   1
  18  -4  -4 469.565 66.2685   1
 -18   4   4 601.270 72.0880   1
  17   4  -4 120.496 47.3450   1
 -17  -4   4 7.51350 39.7136   1
 -17   4   4 107.973 39.4349   1
  17  -4  -4 41.4713 36.0413   1
 -16  -4   4 36.0259 39.0467   1
 -16   4   4 6.40793 29.8158   1
  16  -4  -4 13.0936 35.0116   1
  16   4  -4 51.7027 38.9596   1
  15   4  -4 71.0818 39.6104   1
  14   4  -4 10243.4 462.959   1
 -14   4   4 10188.6 449.290   1
  14  -4  -4 9647.92 449.452   1
 -14  -4   4 9509.92 454.601   1
  13   4  -4 26487.9 1164.12   1
 -13   4   4 28897.1 1155.98   1
 -13  -4   4 25558.1 1158.73   1
  13  -4  -4 29305.7 1157.90   1
  12   4  -4 558.794 62.0664   1
  12  -4  -4 532.579 57.4582   1
 -12   4   4 525.998 55.5748   1
 -12  -4   4 512.246 59.4102   1
  11  -4  -4 15546.2 684.728   1
 -11   4   4 16234.3 683.464   1
  11   4  -4 17385.3 700.182   1
 -11  -4   4 15184.7 690.736   1
  10  -4  -4 14851.9 605.852   1
 -10   4   4 14585.5 603.523   1
 -10  -4   4 13600.6 613.237   1
  10   4  -4 13173.8 610.552   1
   9  -4  -4 2316.41 126.086   1
  -9  -4   4 2456.95 138.538   1
   9   4  -4 2152.29 132.932   1
  -8  -4   4 988.767 76.5103   1
   8   4  -4 1044.50 77.0080   1
  -7  -4   4 3624.45 183.691   1
  -7   4   4 3499.89 170.805   1
   7   4  -4 3851.95 186.434   1
  -6  -4   4 7989.64 341.168   1
   6  -4  -4 7014.68 326.016   1
   6   4  -4 7409.64 338.905   1
  -6   4   4 7984.02 327.204   1
  -5  -4   4 63385.4 2547.83   1
   5   4  -4 64032.5 2547.56   1
  -5   4   4 61365.0 2531.42   1
   5  -4  -4 63495.4 2533.68   1
  -4  -4   4 15363.0 683.590   1
   4   4  -4 15325.7 684.196   1
  -4   4   4 16848.0 671.709   1
   4  -4  -4 16923.3 673.014   1
  -3   4   4 31427.3 1315.53   1
   3   4  -4 33510.3 1331.89   1
   2  -4  -4 89930.4 3745.94   1
  -2   4   4 98901.2 3747.10   1
   2   4  -4 88627.4 3753.32   1
  -2  -4   4 95330.9 3758.13   1
   1  -4  -4 12527.0 540.247   1
  -1  -4   4 12578.3 549.839   1
   1   4  -4 13006.4 547.654   1
  -1   4   4 13299.3 540.693   1
   0  -4   4 52744.6 2102.68   1
   0   4  -4 46859.7 2101.75   1
   0  -4  -4 52499.5 2094.96   1
   0   4   4 54096.9 2095.50   1
   1  -4   4 127.378 33.6245   1
  -1   4  -4 169.484 33.5728   1
   2  -4   4 683.576 63.4025   1
  -2   4  -4 732.095 61.4724   1
  -2  -4  -4 623.666 56.3013   1
   2   4   4 690.830 57.1696   1
   3  -4   4 72975.9 2756.83   1
  -3   4  -4 76410.8 2758.21   1
  -3  -4  -4 69691.3 2751.11   1
   4  -4   4 91883.2 3680.71   1
  -4   4  -4 88928.7 3679.13   1
  -4  -4  -4 92414.3 3679.50   1
   4   4   4 90821.7 3679.76   1
   5  -4   4 38786.3 1633.48   1
  -5   4  -4 40366.8 1633.54   1
  -5  -4  -4 41126.1 1634.50   1
   5   4   4 38247.8 1632.82   1
   6  -4   4 2465.32 156.552   1
   6   4   4 2754.46 156.557   1
  -6  -4  -4 2427.70 149.549   1
  -6   4  -4 2821.23 154.735   1
  -7   4  -4 6351.17 306.365   1
   7  -4   4 5788.76 303.235   1
  -7  -4  -4 6759.03 311.062   1
   7   4   4 6397.47 308.303   1
  -8   4  -4 22812.4 998.769   1
   8  -4   4 24341.7 1003.39   1
  -8  -4  -4 22365.0 1001.69   1
   8   4   4 25049.5 1008.39   1
  -9   4  -4 2999.20 169.364   1
   9  -4   4 2966.90 170.366   1
  -9  -4  -4 2712.60 166.725   1
   9   4   4 2749.71 167.697   1
 -10   4  -4 92.3191 40.7630   1
  10  -4   4 87.9472 43.4677   1
 -10  -4  -4 104.491 42.6023   1
  10   4   4 118.775 45.7121   1
 -11   4  -4 3197.65 189.988   1
  11  -4   4 3293.20 192.316   1
 -11  -4  -4 3507.62 196.931   1
  11   4   4 3511.39 203.193   1
 -12   4  -4 7.10265 34.7553   1
  12  -4   4 7.24981 32.4889   1
 -12  -4  -4 7.35860 36.5838   1
  12   4   4 7.72806 42.4148   1
 -13  -4  -4 2393.50 160.846   1
  13   4   4 2468.54 163.780   1
 -14   4  -4 2063.40 145.863   1
  14  -4   4 1999.17 145.660   1
 -14  -4  -4 2300.09 151.475   1
  14   4   4 2454.97 155.968   1
 -15   4  -4 260.359 54.6162   1
  15  -4   4 445.604 63.9744   1
 -15  -4  -4 281.751 54.8951   1
  15   4   4 351.779 59.4548   1
 -16   4  -4 2442.14 157.056   1
  16  -4   4 2435.54 158.576   1
 -16  -4  -4 2025.66 149.623   1
  16   4   4 2268.08 159.345   1
 -17   4  -4 692.010 87.5940   1
  17  -4   4 1014.01 98.5877   1
 -17  -4  -4 1046.20 95.1966   1
  17   4   4 1004.39 98.1918   1
 -18   4  -4 2049.24 146.059   1
  18  -4   4 2150.09 149.306   1
 -18  -4  -4 2031.38 146.133   1
  18   4   4 1961.96 147.521   1
 -19   4  -4 516.183 74.2256   1
  19  -4   4 660.027 83.3761   1
 -20   4  -4 95.2198 47.9267   1
  20  -4   4 73.1829 43.0093   1
 -20  -4  -4 40.8685 44.9862   1
  20   4   4 134.317 53.8153   1
 -21   4  -4 47.3183 49.5265   1
  21  -4   4 40.2324 44.7582   1
 -22   4  -4 148.511 48.7242   1
  22  -4   4 79.7375 43.3677   1
 -22  -4  -4 74.9637 42.8675   1
  22   4   4 82.4463 52.3897   1
 -23   4  -4 61.6321 48.8233   1
  23  -4   4-23.5282 44.1335   1
 -23  -4  -4-6.99459 40.3094   1
  23   4   4-8.29905 43.1491   1
 -26  -5   4 8.08263 47.6525   1
  26   5  -4 16.9386 44.6609   1
 -25  -5   4 350.616 67.4441   1
  25   5  -4 418.169 70.4131   1
 -24  -5   4 56.7774 43.9674   1
  24   5  -4 17.2734 40.9024   1
 -23   5   4 83.9079 46.1087   1
 -23  -5   4 56.9427 45.2729   1
  23   5  -4 33.9563 42.9189   1
 -22   5   4 24.7447 42.8846   1
  22   5  -4-16.9738 45.3687   1
  22  -5  -4 25.3716 37.8984   1
 -22  -5   4-16.3239 45.3659   1
  21  -5  -4 1679.18 126.065   1
  21   5  -4 1383.66 119.473   1
 -21  -5   4 1653.85 124.761   1
 -21   5   4 1436.53 119.799   1
 -20   5   4 243.674 54.6093   1
  20   5  -4 193.578 52.4596   1
 -20  -5   4 200.773 51.1045   1
  20  -5  -4 209.226 50.7142   1
  19   5  -4 2829.61 182.766   1
 -19  -5   4 3112.53 187.114   1
 -18   5   4 2001.48 144.889   1
  18  -5  -4 2222.36 149.289   1
  18   5  -4 2313.41 153.780   1
 -18  -5   4 2371.32 154.569   1
  17  -5  -4 9458.00 430.998   1
 -17   5   4 8663.73 423.607   1
  16   5  -4 436.604 62.9561   1
  16  -5  -4 521.376 63.6070   1
 -16  -5   4 407.593 63.1360   1
 -16   5   4 474.784 63.2397   1
  15   5  -4 14.9320 34.0948   1
 -15   5   4-19.0213 31.0257   1
 -15  -5   4-14.3774 34.0226   1
  15  -5  -4-6.51837 29.2112   1
 -14  -5   4 234.136 51.0438   1
 -14   5   4 114.508 38.3710   1
  13   5  -4 2061.19 134.822   1
  13  -5  -4 1916.09 125.664   1
 -13   5   4 1901.84 123.605   1
 -13  -5   4 2070.31 132.500   1
  12   5  -4 136.328 43.2739   1
 -12   5   4 61.8850 28.6082   1
  12  -5  -4 147.032 34.4770   1
 -12  -5   4 87.3255 40.1242   1
  11  -5  -4 3228.41 169.584   1
 -11  -5   4 2821.72 171.852   1
  11   5  -4 2723.29 170.851   1
  10  -5  -4 20526.1 868.442   1
 -10  -5   4 21994.6 882.974   1
  10   5  -4 19338.5 875.948   1
 -10   5   4 20758.0 866.069   1
   9  -5  -4 42988.0 1806.83   1
  -9  -5   4 45275.1 1818.79   1
   9   5  -4 43239.3 1818.24   1
  -9   5   4 45439.3 1808.67   1
   8   5  -4 19141.1 810.269   1
  -8  -5   4 19753.8 811.552   1
   8  -5  -4 18466.5 799.762   1
  -7  -5   4 31498.1 1304.27   1
   7   5  -4 31506.5 1308.50   1
  -6   5   4 22270.1 877.043   1
   6   5  -4 20241.6 887.503   1
  -6  -5   4 20644.7 889.317   1
  -5   5   4 1231.62 71.9149   1
   5   5  -4 1055.96 78.4659   1
  -5  -5   4 1047.17 78.6677   1
   5  -5  -4 1174.79 71.8247   1
  -4   5   4 1520.96 85.1342   1
   4   5  -4 1584.24 96.7683   1
  -4  -5   4 1509.34 94.8465   1
   4  -5  -4 1374.76 85.5022   1
   3   5  -4 142168. 5581.15   1
  -3   5   4 131211. 5566.90   1
   3  -5  -4 142437. 5570.26   1
  -3  -5   4 142187. 5582.84   1
   2   5  -4 51665.9 2186.27   1
  -2   5   4 54131.4 2178.25   1
   2  -5  -4 53861.2 2177.73   1
  -2  -5   4 55455.0 2189.20   1
   1   5  -4 232.692 34.9132   1
  -1  -5   4 269.741 38.5738   1
   0   5  -4 2770.36 152.048   1
   0  -5   4 2845.63 157.393   1
   0  -5  -4 2827.17 147.720   1
   0   5   4 3128.72 150.768   1
   1  -5   4 13043.9 564.940   1
  -1   5  -4 12704.5 562.658   1
  -1  -5  -4 13547.5 561.424   1
   1   5   4 12865.1 559.312   1
   2  -5   4 3951.72 208.575   1
  -2   5  -4 3879.34 204.953   1
  -2  -5  -4 4161.98 204.672   1
   2   5   4 4382.93 206.556   1
   3  -5   4 101475. 4037.99   1
  -3   5  -4 103301. 4036.71   1
  -3  -5  -4 101693. 4034.31   1
   3   5   4 93729.8 4031.32   1
   4  -5   4 1256.34 91.4123   1
  -4   5  -4 1329.35 91.4177   1
  -4  -5  -4 1200.29 89.0608   1
   4   5   4 1122.60 89.3695   1
   5  -5   4 1351.87 98.5399   1
  -5   5  -4 1413.95 99.6279   1
  -5  -5  -4 1281.25 99.0119   1
   5   5   4 1356.97 97.3072   1
   6  -5   4 194.139 44.3959   1
  -6   5  -4 201.391 41.3486   1
  -6  -5  -4 216.586 42.6592   1
   6   5   4 241.372 43.2784   1
   8  -5   4 5897.40 283.161   1
   8   5   4 5705.84 284.656   1
  -8   5  -4 5452.32 280.418   1
  -8  -5  -4 5117.68 276.053   1
   9  -5   4 20462.1 861.081   1
   9   5   4 18106.0 856.881   1
  -9   5  -4 21302.4 863.437   1
  -9  -5  -4 19944.0 862.334   1
  10  -5   4 2158.53 140.290   1
  10   5   4 1910.99 139.395   1
 -10   5  -4 2022.35 136.643   1
 -10  -5  -4 2004.93 139.375   1
  11  -5   4 2108.32 140.591   1
  11   5   4 1910.70 138.699   1
 -11  -5  -4 2009.98 140.312   1
 -11   5  -4 2186.40 141.749   1
  12  -5   4 10253.3 470.451   1
 -12   5  -4 9779.77 469.703   1
 -13   5  -4 98.3788 44.2077   1
  13  -5   4 61.6841 45.5460   1
 -13  -5  -4 61.1287 44.6352   1
  13   5   4 64.9982 42.3391   1
 -14   5  -4 2254.77 151.220   1
  14  -5   4 2274.77 152.328   1
 -14  -5  -4 2141.60 152.102   1
  14   5   4 2387.90 158.752   1
 -15   5  -4 2177.89 148.273   1
  15  -5   4 2300.14 150.874   1
 -15  -5  -4 1941.47 145.274   1
  15   5   4 2035.44 148.662   1
 -16   5  -4 231.118 55.6115   1
  16   5   4 232.148 59.5924   1
 -16  -5  -4 263.229 59.0852   1
  16  -5   4 276.168 60.9771   1
  17   5   4-8.40773 44.9978   1
  17  -5   4 65.6865 41.5091   1
 -17  -5  -4 112.496 49.9817   1
  18  -5   4 2622.17 169.478   1
  18   5   4 2574.85 169.457   1
 -18  -5  -4 2137.37 156.208   1
 -18   5  -4 2672.07 169.267   1
 -19  -5  -4 158.567 50.2249   1
  19   5   4 184.912 55.2043   1
 -20   5  -4-8.04915 46.3862   1
  20  -5   4-16.4940 40.9991   1
 -20  -5  -4 7.96178 42.5614   1
  20   5   4 16.7996 41.7588   1
 -21  -5  -4 48.3039 43.7392   1
  21   5   4 115.221 47.5438   1
  22  -5   4 72.2661 47.3608   1
 -22   5  -4 31.6481 42.8893   1
 -22  -5  -4 7.78845 46.9488   1
 -23   5  -4 335.702 66.8134   1
  23  -5   4 155.605 52.8938   1
 -23  -5  -4 242.757 50.5181   1
  23   5   4 197.919 52.8861   1
 -26  -6   4 93.2749 46.0968   1
  26   6  -4 166.493 56.4173   1
 -25  -6   4 303.982 61.0027   1
  25   6  -4 219.984 60.4312   1
 -24  -6   4 911.921 95.2374   1
  24   6  -4 647.175 90.4088   1
 -23  -6   4 106.105 46.2157   1
  23   6  -4 153.351 49.9295   1
 -22  -6   4-8.19572 38.7874   1
  22   6  -4 8.60763 37.0590   1
 -21   6   4 343.220 62.1773   1
  21   6  -4 323.140 62.8172   1
 -21  -6   4 360.877 65.6388   1
  21  -6  -4 407.645 68.1230   1
  20  -6  -4 763.312 85.8601   1
 -20   6   4 701.913 82.7520   1
  19   6  -4 115.529 44.2584   1
 -19   6   4 61.9579 44.2550   1
  19  -6  -4 126.158 48.1420   1
 -19  -6   4 57.0268 42.5076   1
  18   6  -4 64.5079 42.6825   1
 -18   6   4 104.533 43.6867   1
 -18  -6   4 88.4525 49.6085   1
  18  -6  -4 114.092 44.9963   1
  17   6  -4 467.623 69.2262   1
  17  -6  -4 365.094 60.0780   1
 -17   6   4 444.720 63.0033   1
 -17  -6   4 390.123 64.2603   1
  16  -6  -4 1041.52 92.3732   1
 -16   6   4 1002.65 91.8672   1
  15  -6  -4 4582.11 239.977   1
 -15  -6   4 4367.97 240.201   1
 -15   6   4 4338.14 233.957   1
  14   6  -4 5317.99 269.836   1
 -14  -6   4 4937.29 265.262   1
  13  -6  -4 5683.10 291.096   1
 -13   6   4 6272.42 295.461   1
  13   6  -4 6222.45 305.215   1
 -13  -6   4 5718.01 300.182   1
  12  -6  -4 1932.38 125.833   1
 -12   6   4 2178.63 129.296   1
  12   6  -4 2015.69 135.506   1
 -12  -6   4 2013.26 133.823   1
  11  -6  -4 1491.85 104.469   1
 -11   6   4 1447.93 100.753   1
  11   6  -4 1405.00 107.947   1
 -11  -6   4 1774.98 117.864   1
 -10   6   4 1975.77 118.465   1
  10  -6  -4 1923.03 120.131   1
   9  -6  -4 784.924 67.2618   1
  -9   6   4 676.645 62.2183   1
  -9  -6   4 744.406 72.0259   1
   9   6  -4 932.309 77.8915   1
  -8  -6   4 361.184 50.8106   1
  -8   6   4 321.262 40.3711   1
   8  -6  -4 290.358 40.3587   1
   8   6  -4 258.549 45.3039   1
   7  -6  -4 40.9548 23.3922   1
   7   6  -4 63.7971 29.9688   1
  -7  -6   4 31.7433 24.2237   1
  -6   6   4 2884.66 154.509   1
   6   6  -4 3238.08 169.878   1
  -6  -6   4 3068.02 168.196   1
   6  -6  -4 3206.40 159.608   1
  -5   6   4 787.204 56.3599   1
   5   6  -4 623.662 60.0133   1
  -4   6   4 34115.1 1409.99   1
   4   6  -4 34083.6 1418.61   1
  -4  -6   4 32929.9 1417.83   1
   4  -6  -4 36157.2 1411.21   1
   3   6  -4 24843.2 1012.94   1
  -3   6   4 23053.5 1001.08   1
   3  -6  -4 26156.9 1004.69   1
  -3  -6   4 22792.8 1010.15   1
   2   6  -4 67846.3 2651.59   1
   2  -6  -4 67886.8 2643.16   1
  -2  -6   4 68957.5 2656.28   1
   1   6  -4 39641.8 1685.09   1
  -1   6   4 42983.9 1680.66   1
   1  -6  -4 42339.9 1680.58   1
  -1  -6   4 38961.4 1686.42   1
   0   6  -4 24387.9 1071.29   1
   0  -6  -4 24482.8 1068.67   1
   0  -6   4 25484.7 1076.28   1
   1  -6   4 6654.77 323.540   1
  -1  -6  -4 6912.70 319.072   1
   1   6   4 7173.01 320.545   1
   2  -6   4 9677.17 430.424   1
  -2   6  -4 9522.09 427.016   1
  -2  -6  -4 9573.96 427.210   1
   2   6   4 9217.48 424.596   1
   3  -6   4 15641.8 677.534   1
  -3   6  -4 16242.2 677.867   1
  -3  -6  -4 16896.2 680.477   1
   4  -6   4 37636.4 1481.01   1
  -4   6  -4 36266.0 1477.38   1
  -4  -6  -4 33230.0 1471.78   1
   4   6   4 35671.2 1476.56   1
   5  -6   4 3229.99 185.917   1
  -5   6  -4 3397.52 185.575   1
  -5  -6  -4 3368.92 183.726   1
   5   6   4 3205.38 182.960   1
   7  -6   4 513.366 62.9208   1
  -7   6  -4 434.056 58.4645   1
  -7  -6  -4 442.203 58.3871   1
   7   6   4 371.263 57.6841   1
   8  -6   4 7711.68 357.642   1
  -8   6  -4 8060.12 358.450   1
  -8  -6  -4 8086.59 360.148   1
   9  -6   4 5054.80 262.935   1
   9   6   4 5310.10 268.218   1
  -9   6  -4 4833.90 259.675   1
  -9  -6  -4 4894.51 262.068   1
  10  -6   4 5873.44 315.562   1
  10   6   4 6508.02 322.091   1
 -10   6  -4 6351.50 314.856   1
 -10  -6  -4 6471.12 318.733   1
  11  -6   4 796.519 83.4826   1
  11   6   4 873.205 87.9987   1
 -11  -6  -4 891.180 89.0666   1
 -11   6  -4 848.194 83.4930   1
 -12  -6  -4 638.128 75.2255   1
  12   6   4 730.650 77.0968   1
 -13   6  -4 209.209 52.1916   1
  13  -6   4 164.189 47.9655   1
 -13  -6  -4 151.298 54.5246   1
  13   6   4 63.5534 43.9935   1
 -14   6  -4 229.479 52.9763   1
  14  -6   4 278.842 57.7381   1
 -14  -6  -4 254.687 55.9601   1
  14   6   4 231.111 57.5147   1
  15   6   4 2112.69 150.108   1
 -15   6  -4 2000.58 145.933   1
 -15  -6  -4 2144.01 148.249   1
  16   6   4 7661.27 385.928   1
 -16  -6  -4 7953.31 387.315   1
  16  -6   4 7773.36 385.098   1
 -17   6  -4 515.383 70.5299   1
  17   6   4 503.530 69.9216   1
 -17  -6  -4 460.229 66.7284   1
  17  -6   4 461.251 68.7258   1
  18  -6   4 1825.06 141.154   1
 -18   6  -4 2099.95 146.476   1
 -19   6  -4 236.983 57.2650   1
  19  -6   4 230.706 52.4948   1
 -19  -6  -4 135.339 52.2005   1
  19   6   4 313.769 63.0044   1
 -20   6  -4 178.393 56.8162   1
  20  -6   4 188.236 55.9702   1
 -20  -6  -4 46.5542 46.5575   1
  20   6   4 141.857 55.1396   1
 -21   6  -4 191.529 58.9927   1
  21  -6   4 121.308 54.4681   1
 -21  -6  -4 77.3506 46.9988   1
  21   6   4 228.935 59.1300   1
 -22   6  -4 31.2678 41.7908   1
  22  -6   4 39.7558 40.7487   1
 -22  -6  -4-15.6686 38.9514   1
  22   6   4 7.98712 37.8041   1
 -23   6  -4 30.4923 46.4207   1
  23  -6   4 7.75947 42.0433   1
  26   7  -4 41.0530 47.3198   1
 -26  -7   4-7.76436 47.2782   1
  25   7  -4 32.8955 47.3934   1
 -25  -7   4-23.7495 49.1955   1
  24   7  -4 16.8101 43.0711   1
 -24  -7   4-8.05526 39.4155   1
  23   7  -4 847.834 90.6902   1
 -23  -7   4 603.693 78.0937   1
 -22   7   4 180.138 57.3677   1
 -21  -7   4-16.7316 47.0804   1
 -21   7   4-8.43132 43.8407   1
  21  -7  -4-8.36075 37.4710   1
  21   7  -4 91.7663 47.5178   1
 -20  -7   4 623.080 78.3120   1
 -20   7   4 462.006 69.9920   1
  20  -7  -4 564.521 75.8759   1
  20   7  -4 648.012 79.2418   1
 -19   7   4 248.480 56.7381   1
  19  -7  -4 96.1689 42.7691   1
 -18  -7   4 1051.71 101.822   1
 -18   7   4 1060.22 99.0355   1
  18   7  -4 1145.39 106.156   1
 -17  -7   4 1862.27 135.639   1
  17  -7  -4 1867.41 132.731   1
  17   7  -4 1668.08 132.406   1
 -17   7   4 1683.87 128.283   1
  16  -7  -4 87.9464 42.2996   1
 -16   7   4 50.6679 36.0599   1
  16   7  -4 56.3055 42.4780   1
 -16  -7   4 39.0159 43.4342   1
 -15   7   4 6109.20 305.613   1
  15  -7  -4 6082.34 308.048   1
  14  -7  -4 124.072 39.9629   1
 -14   7   4 110.907 38.7089   1
  14   7  -4 77.2086 38.0315   1
 -14  -7   4 130.311 42.9032   1
  13   7  -4 10420.6 494.642   1
 -13  -7   4 11045.5 496.989   1
  12  -7  -4 1525.90 109.535   1
 -12   7   4 1451.99 105.443   1
  12   7  -4 1458.74 115.438   1
 -12  -7   4 1722.07 120.270   1
  11  -7  -4 7752.10 362.867   1
 -11   7   4 7553.80 357.983   1
  11   7  -4 8243.79 375.937   1
 -11  -7   4 7462.80 371.055   1
  10  -7  -4 945.729 78.6127   1
 -10   7   4 1002.52 77.5911   1
 -10  -7   4 969.134 85.5839   1
  10   7  -4 714.525 75.1332   1
  -9   7   4 19.6601 25.9210   1
   9  -7  -4-5.13045 25.9052   1
   9   7  -4 25.1167 29.7207   1
  -9  -7   4 6.26848 31.6497   1
  -8   7   4 2730.95 151.034   1
   8  -7  -4 2779.96 153.047   1
  -7   7   4 500.114 50.4581   1
   7   7  -4 486.554 61.4592   1
  -7  -7   4 570.181 61.4936   1
   7  -7  -4 424.328 51.7999   1
  -6   7   4 500.546 50.1149   1
   6   7  -4 433.624 53.8267   1
   6  -7  -4 455.657 49.3566   1
  -5   7   4 2955.58 153.326   1
   5   7  -4 2644.24 159.333   1
  -5  -7   4 2993.16 165.640   1
   5  -7  -4 2950.67 155.978   1
  -4   7   4 5475.20 245.151   1
   4   7  -4 5229.71 252.459   1
  -4  -7   4 4977.08 253.552   1
   4  -7  -4 4738.87 240.532   1
   3   7  -4 7992.19 354.755   1
  -3   7   4 7787.66 345.414   1
   3  -7  -4 7232.15 344.171   1
  -3  -7   4 7453.28 355.144   1
   2   7  -4 739.519 69.0827   1
  -2   7   4 970.810 71.0138   1
   2  -7  -4 837.684 68.9303   1
  -2  -7   4 760.257 71.7828   1
   1   7  -4 132.638 37.5064   1
  -1   7   4 96.4008 29.3543   1
   1  -7  -4 93.0705 31.6567   1
  -1  -7   4 76.4702 30.2329   1
   0   7  -4 2430.62 145.980   1
   0   7   4 2502.54 143.234   1
   0  -7  -4 2558.12 143.241   1
   0  -7   4 2700.13 152.818   1
  -1   7  -4 13792.9 630.259   1
  -1  -7  -4 13747.4 623.193   1
   1   7   4 15050.6 627.846   1
   1  -7   4 15374.6 634.655   1
   2  -7   4 14845.7 625.735   1
  -2  -7  -4 15144.5 621.461   1
   3  -7   4 24.1468 26.0148   1
  -3   7  -4 34.6664 25.9157   1
   3   7   4 23.8771 30.1570   1
  -3  -7  -4 29.2052 32.4854   1
   4   7   4 1666.35 111.883   1
  -4  -7  -4 1377.57 105.796   1
  -5   7  -4 2919.89 172.383   1
   5  -7   4 3012.02 174.088   1
   6  -7   4 539.827 68.2618   1
  -6   7  -4 751.666 74.6989   1
   6   7   4 578.851 68.8800   1
  -6  -7  -4 709.681 72.8836   1
   7  -7   4 1608.84 120.752   1
  -7   7  -4 1702.28 119.919   1
   7   7   4 1438.81 118.581   1
  -7  -7  -4 1693.66 119.342   1
   8  -7   4 2588.09 166.901   1
  -8   7  -4 2742.31 167.154   1
  -8  -7  -4 3055.37 171.815   1
   9  -7   4 1214.18 103.816   1
  -9   7  -4 1148.90 98.2266   1
  -9  -7  -4 1214.59 103.644   1
   9   7   4 1344.42 107.766   1
  10   7   4 1421.69 114.187   1
 -10  -7  -4 1376.05 112.098   1
 -10   7  -4 1270.35 105.042   1
  10  -7   4 1244.47 104.673   1
 -11  -7  -4 1019.70 97.2259   1
  11   7   4 964.899 97.8625   1
  12   7   4 4480.57 238.991   1
 -12  -7  -4 4319.45 237.853   1
 -12   7  -4 4274.05 234.583   1
  12  -7   4 3769.05 229.881   1
  13   7   4 261.459 56.1674   1
 -13  -7  -4 387.100 61.8962   1
 -13   7  -4 342.166 62.8290   1
  13  -7   4 294.093 58.1784   1
  14   7   4 40.8299 43.7713   1
 -14  -7  -4 90.0287 48.3572   1
 -14   7  -4 110.508 48.6651   1
  15   7   4 785.666 87.3995   1
 -15  -7  -4 978.703 96.6324   1
  15  -7   4 931.628 96.5326   1
  16   7   4 829.719 88.3239   1
  16  -7   4 766.166 86.1342   1
 -16  -7  -4 883.961 88.7859   1
 -16   7  -4 806.889 87.2549   1
  17   7   4 461.375 71.4622   1
 -17   7  -4 502.609 73.5701   1
  17  -7   4 728.261 82.0290   1
 -17  -7  -4 664.042 81.0387   1
 -18  -7  -4 346.471 63.8411   1
 -18   7  -4 210.819 51.0157   1
  18  -7   4 215.217 49.9581   1
  18   7   4 360.443 66.3447   1
 -19  -7  -4-7.93379 44.6560   1
 -19   7  -4 80.7377 52.1498   1
  19  -7   4 24.7267 45.2462   1
  19   7   4 16.5705 37.1403   1
 -20  -7  -4 203.806 56.6402   1
 -20   7  -4 287.826 58.5932   1
  20  -7   4 147.073 52.0160   1
  20   7   4 232.276 60.7468   1
 -21  -7  -4 98.3057 39.3979   1
 -21   7  -4 71.0122 43.9286   1
  21  -7   4 16.1249 38.8915   1
  21   7   4 49.0872 40.7508   1
 -22  -7  -4 59.8394 41.6507   1
 -22   7  -4 139.989 58.0496   1
  22  -7   4 63.4240 49.8202   1
  22   7   4 15.8127 37.5021   1
 -23   7  -4 61.2625 45.2117   1
  26   8  -4 95.3532 45.8244   1
 -26  -8   4-7.62155 39.6632   1
  24   8  -4 50.4298 46.1353   1
 -24  -8   4-7.98338 45.4756   1
  23   8  -4 1035.56 102.238   1
 -23  -8   4 1134.82 103.258   1
  22   8  -4 100.031 48.1329   1
 -22  -8   4 49.9161 51.2671   1
  21   8  -4 50.5707 45.8436   1
 -21   8   4 59.4806 44.3679   1
  20  -8  -4 296.122 57.9854   1
 -20   8   4 199.467 54.4277   1
  20   8  -4 193.984 58.1196   1
 -20  -8   4 217.361 59.4656   1
  19  -8  -4 68.4261 43.4143   1
 -19   8   4 121.480 49.0005   1
  19   8  -4 179.133 50.4886   1
 -19  -8   4 74.1679 42.4681   1
  18  -8  -4 207.830 51.2807   1
 -18   8   4 158.203 49.3519   1
  18   8  -4 213.012 55.6371   1
 -18  -8   4 255.119 62.7572   1
  17   8  -4 343.982 68.3209   1
 -17   8   4 184.262 49.6840   1
  17  -8  -4 264.729 56.8547   1
  16  -8  -4 725.343 82.3767   1
 -16   8   4 711.488 78.4401   1
  16   8  -4 705.844 84.3685   1
 -16  -8   4 704.882 84.2666   1
  15  -8  -4-7.41516 37.9987   1
 -15   8   4-7.09907 35.8399   1
  15   8  -4 16.2287 38.4026   1
 -15  -8   4-15.2594 37.9307   1
 -14   8   4 1065.31 91.4842   1
  14  -8  -4 1054.88 92.5491   1
  13  -8  -4 15302.2 669.189   1
 -13   8   4 14027.4 660.265   1
  13   8  -4 16216.7 680.293   1
 -13  -8   4 15255.9 674.352   1
  12   8  -4 410.946 62.6836   1
 -12  -8   4 345.391 59.1043   1
  11  -8  -4 4659.13 243.297   1
 -11   8   4 4301.22 237.091   1
 -11  -8   4 4712.77 251.633   1
  11   8  -4 5241.26 258.130   1
  10  -8  -4 262.419 46.8054   1
  10   8  -4 236.681 49.3279   1
 -10  -8   4 144.963 48.1703   1
  -9   8   4 488.343 56.8682   1
   9   8  -4 489.063 62.2007   1
  -9  -8   4 639.506 67.9590   1
   9  -8  -4 501.045 58.2370   1
  -8   8   4 365.833 47.1431   1
   8   8  -4 368.299 52.3355   1
  -8  -8   4 385.387 54.2397   1
   8  -8  -4 417.883 52.7131   1
  -7   8   4 23528.4 1041.72   1
   7   8  -4 24744.7 1056.39   1
  -7  -8   4 25596.8 1058.16   1
   7  -8  -4 26272.2 1050.86   1
  -6   8   4 4365.98 223.809   1
   6   8  -4 4654.22 237.529   1
  -6  -8   4 4722.88 236.632   1
   6  -8  -4 4289.96 224.635   1
  -5   8   4 12259.0 559.128   1
   5  -8  -4 13680.6 566.346   1
   4  -8  -4 1067.83 80.3752   1
   3   8  -4 9966.84 453.136   1
  -3   8   4 9730.77 442.626   1
  -3  -8   4 9846.43 454.455   1
   3  -8  -4 10414.3 448.995   1
   2   8  -4 518.774 61.3189   1
  -2   8   4 685.506 63.5593   1
  -2  -8   4 652.875 68.3222   1
   1   8  -4 2588.04 158.372   1
  -1   8   4 3017.56 159.218   1
   1  -8  -4 2751.35 156.231   1
  -1  -8   4 2730.68 161.719   1
   0   8   4 222.093 40.5410   1
   0  -8  -4 225.713 42.3959   1
   1   8   4 38951.5 1547.71   1
  -1  -8  -4 35841.8 1542.63   1
   2   8   4 3083.83 172.230   1
   2  -8   4 3175.69 176.547   1
  -2   8  -4 2953.46 170.323   1
  -2  -8  -4 2877.48 169.466   1
   3  -8   4 20913.7 808.884   1
  -3   8  -4 16579.5 791.037   1
   4  -8   4 11588.0 534.352   1
  -4   8  -4 11388.4 528.810   1
   4   8   4 11563.0 530.840   1
  -4  -8  -4 12861.0 539.871   1
   5  -8   4 6671.50 325.064   1
  -5   8  -4 6225.41 319.543   1
   5   8   4 6502.95 321.348   1
  -5  -8  -4 6908.41 326.403   1
   6  -8   4 7.00376 36.4248   1
  -6   8  -4 79.6263 42.4631   1
   6   8   4 28.1135 33.2745   1
  -6  -8  -4-6.84966 29.5035   1
   7  -8   4 26179.8 1165.32   1
  -7   8  -4 26349.6 1162.02   1
   7   8   4 28913.4 1172.13   1
  -7  -8  -4 28809.1 1168.08   1
   8  -8   4 1152.48 101.077   1
  -8   8  -4 941.955 91.2552   1
   8   8   4 1097.99 98.3215   1
  -8  -8  -4 1003.70 93.7336   1
   9  -8   4 3138.86 184.894   1
  -9   8  -4 3040.76 182.008   1
  -9  -8  -4 2749.41 178.642   1
   9   8   4 3004.67 183.037   1
 -10  -8  -4 433.540 67.2199   1
  10   8   4 578.710 74.0815   1
  11  -8   4 773.013 82.7497   1
 -11   8  -4 720.295 81.4679   1
 -11  -8  -4 936.026 89.9018   1
  11   8   4 663.832 82.7775   1
  12  -8   4 32.4696 37.2352   1
 -12   8  -4 47.6382 37.0897   1
 -12  -8  -4 160.616 50.0294   1
  12   8   4 165.803 53.1570   1
  13   8   4 768.775 89.5686   1
 -13  -8  -4 933.509 93.6884   1
 -13   8  -4 1049.68 97.8677   1
  14  -8   4 1123.34 103.465   1
  15   8   4 82.9045 46.7179   1
 -15  -8  -4-8.31248 48.5205   1
 -15   8  -4 74.1664 39.7439   1
  15  -8   4 83.1852 39.4460   1
  16   8   4 151.553 54.1815   1
 -16  -8  -4 197.264 54.3671   1
 -16   8  -4 141.074 56.7897   1
  16  -8   4 91.5117 51.5079   1
  17   8   4 2761.53 185.670   1
 -17  -8  -4 3276.16 190.168   1
 -17   8  -4 2684.87 182.167   1
  17  -8   4 3091.95 188.377   1
  18   8   4 508.755 71.4858   1
 -18  -8  -4 409.857 68.0032   1
 -18   8  -4 431.327 68.8858   1
  18  -8   4 474.035 68.2750   1
 -19   8  -4 230.741 58.5867   1
  19  -8   4 206.553 52.0742   1
  20   8   4 153.836 46.1330   1
 -20  -8  -4 248.172 55.4241   1
 -20   8  -4 179.292 61.6199   1
  20  -8   4 130.731 56.5475   1
  21   8   4 136.741 55.3600   1
 -21  -8  -4 91.2080 46.4570   1
 -21   8  -4 80.1329 48.4511   1
  21  -8   4 105.082 47.2969   1
 -22   8  -4-7.85710 45.8069   1
  22  -8   4-23.7925 40.6454   1
 -25  -9   4 23.1357 47.0046   1
  25   9  -4 89.4300 52.0599   1
 -24  -9   4-7.85866 42.0371   1
  24   9  -4 100.219 49.2586   1
 -23  -9   4 8.11978 41.6204   1
  23   9  -4 41.2203 38.3499   1
 -22  -9   4 645.838 80.0282   1
  22   9  -4 666.115 78.4066   1
  21   9  -4 33.9374 43.4887   1
 -21  -9   4 16.5734 49.4030   1
  20   9  -4 229.145 63.0701   1
 -20  -9   4 258.583 64.5593   1
 -20   9   4 201.347 55.9280   1
  19   9  -4 155.079 48.5797   1
 -19  -9   4 292.200 57.4171   1
 -19   9   4 156.290 52.7669   1
  19  -9  -4 206.200 55.5741   1
  18   9  -4 2664.20 182.026   1
 -18  -9   4 2773.08 181.034   1
 -18   9   4 3071.65 184.910   1
  18  -9  -4 2823.76 181.346   1
 -17   9   4 7.79986 38.1853   1
  17  -9  -4 56.7513 40.9481   1
 -16   9   4 576.992 71.4548   1
  16  -9  -4 495.878 70.0143   1
  15   9  -4 6363.37 333.605   1
 -15  -9   4 6441.07 331.271   1
 -15   9   4 6273.60 324.031   1
  15  -9  -4 7152.51 335.339   1
  14   9  -4 1997.77 144.739   1
 -14  -9   4 1961.15 140.475   1
 -14   9   4 2030.37 138.960   1
  14  -9  -4 2185.98 146.290   1
  13   9  -4 2536.76 164.823   1
 -13  -9   4 2635.96 166.135   1
 -13   9   4 2441.83 157.109   1
  13  -9  -4 2523.99 160.743   1
 -12   9   4 6570.17 321.946   1
  12  -9  -4 6485.90 323.286   1
 -11  -9   4 3159.70 195.416   1
  11  -9  -4 3446.40 194.447   1
 -11   9   4 3483.71 192.429   1
  11   9  -4 3502.99 200.444   1
 -10  -9   4 1610.38 120.479   1
  10   9  -4 1675.02 122.202   1
  -9   9   4 2699.72 163.140   1
   9   9  -4 3011.53 176.580   1
  -9  -9   4 2817.10 171.735   1
   9  -9  -4 3036.80 171.587   1
  -8   9   4 12562.1 551.505   1
   8   9  -4 12362.5 562.888   1
  -8  -9   4 11958.1 560.897   1
   8  -9  -4 12855.6 556.064   1
  -7   9   4 440.982 54.7265   1
   7   9  -4 356.926 57.0275   1
  -7  -9   4 440.286 60.3394   1
   7  -9  -4 516.816 57.7136   1
  -6   9   4 3515.87 201.203   1
   6   9  -4 4338.76 219.520   1
  -6  -9   4 3976.62 215.524   1
   6  -9  -4 3966.75 209.431   1
  -5   9   4 10285.1 465.730   1
   5   9  -4 11503.6 480.727   1
  -5  -9   4 9741.82 474.521   1
[truncated: 911,592 more chars]
