# Supplementary material for: Structural insight into the cooperativity of spin crossover compounds
Source: Acta Crystallogr B Struct Sci Cryst Eng Mater. 2023 Aug 11;79(Pt 5):354–67. doi: 10.1107/S2052520623005814 (PMC10552598; doi:10.1107/S2052520623005814)
Supplement: Supplementary file 4 [file b-79-00354-sup4.zip › Bia_Pmono_162K.cif]

data_SC2_162K
 
_audit_creation_method            'SHELXL-2018/3'
_shelx_SHELXL_version_number      '2018/3'
_chemical_name_systematic         ?
_chemical_name_common             ?
_chemical_melting_point           ?
_chemical_formula_moiety          ?
_chemical_formula_sum
 'C38 H28 Fe N6 S2' 
_chemical_formula_weight          688.63

loop_
 _atom_type_symbol
 _atom_type_description
 _atom_type_scat_dispersion_real
 _atom_type_scat_dispersion_imag
 _atom_type_scat_source
 'C'  'C'   0.0024   0.0013
 'International Tables Vol C Tables 4.2.6.8 and 6.1.1.4'
 'H'  'H'   0.0000   0.0000
 'International Tables Vol C Tables 4.2.6.8 and 6.1.1.4'
 'N'  'N'   0.0049   0.0027
 'International Tables Vol C Tables 4.2.6.8 and 6.1.1.4'
 'S'  'S'   0.1051   0.1002
 'International Tables Vol C Tables 4.2.6.8 and 6.1.1.4'
 'Fe'  'Fe'   0.3265   0.6960
 'International Tables Vol C Tables 4.2.6.8 and 6.1.1.4'
 
_space_group_crystal_system       monoclinic
_space_group_IT_number            14
_space_group_name_H-M_alt         'P 21/c'
_space_group_name_Hall            '-P 2ybc'
 
_shelx_space_group_comment
;
The symmetry employed for this shelxl refinement is uniquely defined
by the following loop, which should always be used as a source of
symmetry information in preference to the above space-group names.
They are only intended as comments.
;
 
loop_
 _space_group_symop_operation_xyz
 'x, y, z'
 '-x, y+1/2, -z+1/2'
 '-x, -y, -z'
 'x, -y-1/2, z-1/2'
 
_cell_length_a                    17.36550(10)
_cell_length_b                    12.24700(10)
_cell_length_c                    16.90550(10)
_cell_angle_alpha                 90
_cell_angle_beta                  115.8563(9)
_cell_angle_gamma                 90
_cell_volume                      3235.45(4)
_cell_formula_units_Z             4
_cell_measurement_temperature     293(2)
_cell_measurement_reflns_used     18950
_cell_measurement_theta_min       1.884
_cell_measurement_theta_max       32.81
 
_exptl_crystal_description        Needle
_exptl_crystal_colour             ?
_exptl_crystal_density_meas       ?
_exptl_crystal_density_method     ?
_exptl_crystal_density_diffrn     1.414          
_exptl_crystal_F_000              1424
_exptl_transmission_factor_min    ?
_exptl_transmission_factor_max    ?
_exptl_crystal_size_max           ?
_exptl_crystal_size_mid           ?
_exptl_crystal_size_min           ?
_exptl_absorpt_coefficient_mu     0.465
_shelx_estimated_absorpt_T_min    ?
_shelx_estimated_absorpt_T_max    ?
_exptl_absorpt_correction_type    ?
_exptl_absorpt_correction_T_min   ?
_exptl_absorpt_correction_T_max   ?
_exptl_absorpt_process_details    ?
_exptl_absorpt_special_details    ?
_diffrn_ambient_temperature       293(2)
_diffrn_radiation_wavelength      0.63582
_diffrn_radiation_type            Synchrotron
_diffrn_source                    ?
_diffrn_measurement_device_type   '4-circle diffractometer'
_diffrn_measurement_method        ?
_diffrn_detector_area_resol_mean  ?
_diffrn_reflns_number             24218
_diffrn_reflns_av_unetI/netI      0.0327
_diffrn_reflns_av_R_equivalents   0.0352
_diffrn_reflns_limit_h_min        -23
_diffrn_reflns_limit_h_max        23
_diffrn_reflns_limit_k_min        -16
_diffrn_reflns_limit_k_max        16
_diffrn_reflns_limit_l_min        -21
_diffrn_reflns_limit_l_max        21
_diffrn_reflns_theta_min          1.890
_diffrn_reflns_theta_max          25.079
_diffrn_reflns_theta_full         22.426
_diffrn_measured_fraction_theta_max   0.940
_diffrn_measured_fraction_theta_full  0.971
_diffrn_reflns_Laue_measured_fraction_max    0.940
_diffrn_reflns_Laue_measured_fraction_full   0.971
_diffrn_reflns_point_group_measured_fraction_max   0.940
_diffrn_reflns_point_group_measured_fraction_full  0.971
_reflns_number_total              7553
_reflns_number_gt                 7025
_reflns_threshold_expression      'I > 2\s(I)'
_reflns_Friedel_coverage          0.000
_reflns_Friedel_fraction_max      .
_reflns_Friedel_fraction_full     .
 
_reflns_special_details
;
 Reflections were merged by SHELXL according to the crystal
 class for the calculation of statistics and refinement.
 
 _reflns_Friedel_fraction is defined as the number of unique
 Friedel pairs measured divided by the number that would be
 possible theoretically, ignoring centric projections and
 systematic absences.
;
 
_computing_data_collection        ?
_computing_cell_refinement        ?
_computing_data_reduction         ?
_computing_structure_solution     ?
_computing_structure_refinement 'SHELXL-2018/3 (Sheldrick, 2018)'
_computing_molecular_graphics     ?
_computing_publication_material   ?
_refine_special_details           ?
_refine_ls_structure_factor_coef  Fsqd
_refine_ls_matrix_type            full
_refine_ls_weighting_scheme       calc
_refine_ls_weighting_details
'w=1/[\s^2^(Fo^2^)+(0.0496P)^2^+0.9301P] where P=(Fo^2^+2Fc^2^)/3'
_atom_sites_solution_primary      ?
_atom_sites_solution_secondary    ?
_atom_sites_solution_hydrogens    geom
_refine_ls_hydrogen_treatment     constr
_refine_ls_extinction_method      'SHELXL-2018/3 (Sheldrick 2018)'
_refine_ls_extinction_coef        0.0052(5)
_refine_ls_extinction_expression
 'Fc^*^=kFc[1+0.001xFc^2^\l^3^/sin(2\q)]^-1/4^'
_refine_ls_number_reflns          7553
_refine_ls_number_parameters      457
_refine_ls_number_restraints      73
_refine_ls_R_factor_all           0.0347
_refine_ls_R_factor_gt            0.0328
_refine_ls_wR_factor_ref          0.0950
_refine_ls_wR_factor_gt           0.0934
_refine_ls_goodness_of_fit_ref    1.057
_refine_ls_restrained_S_all       1.055
_refine_ls_shift/su_max           0.002
_refine_ls_shift/su_mean          0.000
 
loop_
 _atom_site_label
 _atom_site_type_symbol
 _atom_site_fract_x
 _atom_site_fract_y
 _atom_site_fract_z
 _atom_site_U_iso_or_equiv
 _atom_site_adp_type
 _atom_site_occupancy
 _atom_site_site_symmetry_order  
 _atom_site_calc_flag
 _atom_site_refinement_flags_posn
 _atom_site_refinement_flags_adp
 _atom_site_refinement_flags_occupancy
 _atom_site_disorder_assembly
 _atom_site_disorder_group
Fe01 Fe 0.75481(2) 0.28961(2) 0.81418(2) 0.02886(7) Uani 1 1 d . . . . .
S002 S 0.54610(2) 0.33197(3) 0.91710(2) 0.03737(10) Uani 1 1 d . . . . .
S001 S 0.94765(3) 0.13772(3) 1.07854(3) 0.04314(11) Uani 1 1 d . . . . .
N005 N 0.71372(7) 0.13850(9) 0.79464(7) 0.0288(2) Uani 1 1 d . . . . .
N006 N 0.79800(9) 0.43772(9) 0.82378(8) 0.0372(3) Uani 1 1 d . . . . .
N003 N 0.66950(7) 0.30262(9) 0.69166(7) 0.0300(2) Uani 1 1 d . . . . .
N004 N 0.83871(8) 0.26630(9) 0.76759(8) 0.0324(2) Uani 1 1 d . . . . .
N002 N 0.67190(8) 0.32502(10) 0.85759(8) 0.0372(3) Uani 1 1 d . . . . .
N001 N 0.83906(8) 0.25513(10) 0.93218(8) 0.0343(2) Uani 1 1 d . . . . .
C015 C 0.63562(9) 0.21199(10) 0.65523(9) 0.0322(3) Uani 1 1 d . . . . .
H015 H 0.597796 0.207900 0.595923 0.039 Uiso 1 1 calc R U . . .
C016 C 0.65904(9) 0.11690(11) 0.71069(9) 0.0310(3) Uani 1 1 d . . . . .
C003 C 0.64996(9) 0.39694(11) 0.63735(9) 0.0311(3) Uani 1 1 d . . . . .
C021 C 0.85085(9) 0.16684(11) 0.73098(9) 0.0326(3) Uani 1 1 d . . . . .
C024 C 0.86581(9) -0.02958(12) 0.65810(10) 0.0357(3) Uani 1 1 d D . . . .
C007 C 0.60277(10) 0.58214(11) 0.60877(9) 0.0358(3) Uani 1 1 d . . . . .
H007 H 0.583245 0.644850 0.625252 0.043 Uiso 1 1 calc R U . . .
C012 C 0.57137(11) 0.86612(13) 0.37297(11) 0.0425(3) Uani 1 1 d . . . . .
H012 H 0.563860 0.928060 0.338546 0.051 Uiso 1 1 calc R U . . .
C010 C 0.56199(10) 0.67292(12) 0.38566(10) 0.0367(3) Uani 1 1 d . . . . .
H010 H 0.547551 0.604750 0.358961 0.044 Uiso 1 1 calc R U . . .
C022 C 0.83241(10) 0.16161(12) 0.64309(10) 0.0374(3) Uani 1 1 d . . . . .
H022 H 0.814544 0.223797 0.608177 0.045 Uiso 1 1 calc R U . . .
C008 C 0.62207(9) 0.49103(11) 0.66187(9) 0.0344(3) Uani 1 1 d . . . . .
H008 H 0.616329 0.492895 0.714036 0.041 Uiso 1 1 calc R U . . .
C025 C 0.88365(9) -0.02236(12) 0.74620(10) 0.0368(3) Uani 1 1 d . . . . .
H025 H 0.900293 -0.084706 0.781035 0.044 Uiso 1 1 calc R U . . .
C002 C 0.61998(9) 0.32810(10) 0.88268(8) 0.0321(3) Uani 1 1 d . . . . .
C004 C 0.65815(10) 0.39467(11) 0.55993(9) 0.0346(3) Uani 1 1 d . . . . .
H004 H 0.676482 0.331364 0.542923 0.042 Uiso 1 1 calc R U . . .
C020 C 0.73608(9) 0.05601(11) 0.85165(9) 0.0339(3) Uani 1 1 d . . . . .
H020 H 0.772436 0.069996 0.910297 0.041 Uiso 1 1 calc R U . . .
C005 C 0.63910(10) 0.48654(11) 0.50776(9) 0.0358(3) Uani 1 1 d . . . . .
H005 H 0.644628 0.484368 0.455490 0.043 Uiso 1 1 calc R U . . .
C009 C 0.59547(9) 0.68058(11) 0.47621(9) 0.0332(3) Uani 1 1 d . . . . .
C017 C 0.62787(10) 0.01404(12) 0.68201(10) 0.0384(3) Uani 1 1 d . . . . .
H017 H 0.590252 0.001866 0.623452 0.046 Uiso 1 1 calc R U . . .
C006 C 0.61187(9) 0.58212(11) 0.53152(9) 0.0326(3) Uani 1 1 d . . . . .
C018 C 0.65327(11) -0.07075(12) 0.74145(11) 0.0409(3) Uani 1 1 d . . . . .
H018 H 0.633909 -0.141449 0.723663 0.049 Uiso 1 1 calc R U . . .
C001 C 0.88464(9) 0.20889(11) 0.99398(9) 0.0323(3) Uani 1 1 d . . . . .
C011 C 0.54967(10) 0.76493(13) 0.33430(10) 0.0409(3) Uani 1 1 d . . . . .
H011 H 0.526662 0.758427 0.273474 0.049 Uiso 1 1 calc R U . . .
C026 C 0.87725(9) 0.07491(12) 0.78301(9) 0.0350(3) Uani 1 1 d . . . . .
H026 H 0.890591 0.078833 0.842524 0.042 Uiso 1 1 calc R U . . .
C028 C 0.85881(11) 0.45066(13) 0.79527(10) 0.0441(4) Uani 1 1 d . . . . .
C014 C 0.61610(11) 0.78319(12) 0.51392(11) 0.0400(3) Uani 1 1 d . . . . .
H014 H 0.638308 0.790292 0.574642 0.048 Uiso 1 1 calc R U . . .
C013 C 0.60419(12) 0.87515(12) 0.46268(12) 0.0449(4) Uani 1 1 d . . . . .
H013 H 0.618452 0.943516 0.489069 0.054 Uiso 1 1 calc R U . . .
C023 C 0.84056(10) 0.06384(13) 0.60724(10) 0.0400(3) Uani 1 1 d . . . . .
H023 H 0.828953 0.060603 0.548134 0.048 Uiso 1 1 calc R U . . .
C027 C 0.87824(11) 0.35169(13) 0.76192(10) 0.0414(3) Uani 1 1 d . . . . .
H027 H 0.917136 0.349942 0.737729 0.050 Uiso 1 1 calc R U . . .
C019 C 0.70765(10) -0.04878(12) 0.82733(10) 0.0382(3) Uani 1 1 d . . . . .
H019 H 0.725170 -0.104493 0.868868 0.046 Uiso 1 1 calc R U . . .
C032 C 0.77479(12) 0.52450(13) 0.85611(11) 0.0477(4) Uani 1 1 d . . . . .
H032 H 0.733281 0.516621 0.876521 0.057 Uiso 1 1 calc R U . . .
C031 C 0.81119(16) 0.62553(14) 0.85982(14) 0.0649(6) Uani 1 1 d . . . . .
H031 H 0.793059 0.685274 0.881231 0.078 Uiso 1 1 calc R U . . .
C029 C 0.89810(15) 0.54931(15) 0.79849(14) 0.0618(5) Uani 1 1 d . . . . .
H029 H 0.939979 0.555740 0.778438 0.074 Uiso 1 1 calc R U . . .
C030 C 0.87380(18) 0.63832(16) 0.83218(16) 0.0734(7) Uani 1 1 d . . . . .
H030 H 0.899574 0.705936 0.836040 0.088 Uiso 1 1 calc R U . . .
C1A C 0.8711(7) -0.1345(4) 0.6165(7) 0.0382(13) Uani 0.58(3) 1 d DG . P A 1
C2A C 0.8309(7) -0.2240(7) 0.6328(6) 0.0530(15) Uani 0.58(3) 1 d G . P A 1
H2A H 0.796869 -0.214737 0.662186 0.064 Uiso 0.58(3) 1 calc R U P A 1
C3A C 0.8416(7) -0.3275(5) 0.6052(6) 0.0598(16) Uani 0.58(3) 1 d G . P A 1
H3A H 0.814669 -0.387351 0.616077 0.072 Uiso 0.58(3) 1 calc R U P A 1
C4A C 0.8924(7) -0.3414(6) 0.5612(6) 0.0536(17) Uani 0.58(3) 1 d G . P A 1
H4A H 0.899540 -0.410581 0.542766 0.064 Uiso 0.58(3) 1 calc R U P A 1
C5A C 0.9326(6) -0.2519(9) 0.5450(6) 0.0530(16) Uani 0.58(3) 1 d G . P A 1
H5A H 0.966611 -0.261198 0.515563 0.064 Uiso 0.58(3) 1 calc R U P A 1
C6A C 0.9219(7) -0.1485(6) 0.5726(7) 0.0464(12) Uani 0.58(3) 1 d G . P A 1
H6A H 0.948811 -0.088582 0.561671 0.056 Uiso 0.58(3) 1 calc R U P A 1
C1B C 0.8819(9) -0.1354(7) 0.6267(9) 0.0393(17) Uani 0.42(3) 1 d DG . P A 2
C2B C 0.8482(9) -0.2353(8) 0.6351(7) 0.0432(17) Uani 0.42(3) 1 d G . P A 2
H2B H 0.816172 -0.240156 0.666941 0.052 Uiso 0.42(3) 1 calc R U P A 2
C3B C 0.8625(10) -0.3280(6) 0.5959(7) 0.055(2) Uani 0.42(3) 1 d G . P A 2
H3B H 0.840018 -0.394871 0.601566 0.067 Uiso 0.42(3) 1 calc R U P A 2
C4B C 0.9105(9) -0.3208(10) 0.5483(7) 0.053(2) Uani 0.42(3) 1 d G . P A 2
H4B H 0.920028 -0.382794 0.522142 0.063 Uiso 0.42(3) 1 calc R U P A 2
C5B C 0.9441(8) -0.2208(13) 0.5399(8) 0.057(2) Uani 0.42(3) 1 d G . P A 2
H5B H 0.976192 -0.216002 0.508092 0.068 Uiso 0.42(3) 1 calc R U P A 2
C6B C 0.9298(9) -0.1281(10) 0.5791(10) 0.056(2) Uani 0.42(3) 1 d G . P A 2
H6B H 0.952347 -0.061285 0.573466 0.068 Uiso 0.42(3) 1 calc R U P A 2
 
loop_
 _atom_site_aniso_label
 _atom_site_aniso_U_11
 _atom_site_aniso_U_22
 _atom_site_aniso_U_33
 _atom_site_aniso_U_23
 _atom_site_aniso_U_13
 _atom_site_aniso_U_12
Fe01 0.03496(12) 0.02373(11) 0.02416(11) -0.00056(6) 0.00943(8) -0.00036(7)
S002 0.04274(19) 0.03625(19) 0.03256(18) 0.00188(13) 0.01590(15) 0.00474(14)
S001 0.0435(2) 0.0460(2) 0.03582(19) 0.01234(15) 0.01357(16) 0.00628(15)
N005 0.0330(5) 0.0255(5) 0.0270(5) -0.0003(4) 0.0123(4) -0.0008(4)
N006 0.0459(7) 0.0265(5) 0.0293(5) -0.0019(4) 0.0074(5) -0.0016(5)
N003 0.0353(6) 0.0259(5) 0.0259(5) 0.0008(4) 0.0107(4) 0.0012(4)
N004 0.0381(6) 0.0292(5) 0.0269(5) 0.0006(4) 0.0114(5) -0.0018(4)
N002 0.0434(7) 0.0350(6) 0.0300(6) -0.0018(5) 0.0132(5) 0.0035(5)
N001 0.0395(6) 0.0311(6) 0.0277(5) -0.0022(4) 0.0103(5) -0.0012(5)
C015 0.0380(7) 0.0293(6) 0.0252(6) -0.0007(5) 0.0099(5) -0.0011(5)
C016 0.0358(6) 0.0275(6) 0.0273(6) -0.0011(5) 0.0116(5) -0.0014(5)
C003 0.0352(6) 0.0260(6) 0.0268(6) 0.0022(5) 0.0086(5) 0.0007(5)
C021 0.0348(6) 0.0322(6) 0.0312(6) -0.0007(5) 0.0149(5) -0.0009(5)
C024 0.0331(6) 0.0375(7) 0.0355(7) -0.0014(6) 0.0140(6) 0.0044(5)
C007 0.0441(7) 0.0280(6) 0.0339(7) 0.0011(5) 0.0157(6) 0.0060(5)
C012 0.0493(8) 0.0352(7) 0.0459(8) 0.0127(6) 0.0235(7) 0.0058(6)
C010 0.0405(7) 0.0324(7) 0.0348(7) 0.0016(5) 0.0142(6) 0.0032(5)
C022 0.0461(8) 0.0349(7) 0.0325(7) 0.0046(5) 0.0184(6) 0.0023(6)
C008 0.0433(7) 0.0316(6) 0.0277(6) 0.0011(5) 0.0149(6) 0.0033(5)
C025 0.0358(7) 0.0358(7) 0.0351(7) 0.0047(5) 0.0120(6) 0.0068(5)
C002 0.0408(7) 0.0247(6) 0.0238(6) 0.0005(4) 0.0076(5) 0.0040(5)
C004 0.0457(7) 0.0252(6) 0.0324(6) -0.0009(5) 0.0164(6) 0.0031(5)
C020 0.0388(7) 0.0306(6) 0.0296(6) 0.0024(5) 0.0125(5) -0.0025(5)
C005 0.0484(8) 0.0297(6) 0.0315(7) 0.0019(5) 0.0194(6) 0.0033(6)
C009 0.0363(7) 0.0288(6) 0.0347(7) 0.0037(5) 0.0156(6) 0.0042(5)
C017 0.0458(8) 0.0303(7) 0.0321(7) -0.0036(5) 0.0105(6) -0.0068(6)
C006 0.0367(7) 0.0271(6) 0.0319(6) 0.0025(5) 0.0129(5) 0.0025(5)
C018 0.0508(8) 0.0261(6) 0.0426(8) -0.0021(6) 0.0173(7) -0.0069(6)
C001 0.0362(7) 0.0313(6) 0.0292(6) -0.0029(5) 0.0141(5) -0.0029(5)
C011 0.0453(8) 0.0431(8) 0.0327(7) 0.0074(6) 0.0156(6) 0.0060(6)
C026 0.0360(7) 0.0383(7) 0.0282(6) 0.0024(5) 0.0117(5) 0.0029(5)
C028 0.0546(9) 0.0323(7) 0.0371(7) 0.0008(6) 0.0123(7) -0.0098(6)
C014 0.0517(9) 0.0322(7) 0.0353(7) 0.0013(5) 0.0183(7) 0.0026(6)
C013 0.0583(10) 0.0286(7) 0.0475(9) 0.0022(6) 0.0228(8) 0.0007(6)
C023 0.0476(8) 0.0422(8) 0.0317(7) -0.0001(6) 0.0188(6) 0.0024(6)
C027 0.0474(8) 0.0396(8) 0.0370(7) -0.0001(6) 0.0181(7) -0.0091(6)
C019 0.0459(8) 0.0285(6) 0.0386(7) 0.0055(5) 0.0168(6) -0.0018(5)
C032 0.0582(10) 0.0306(7) 0.0396(8) -0.0065(6) 0.0076(7) 0.0026(6)
C031 0.0858(15) 0.0285(8) 0.0583(11) -0.0086(7) 0.0109(11) -0.0018(8)
C029 0.0777(13) 0.0413(9) 0.0611(11) 0.0001(8) 0.0254(10) -0.0215(9)
C030 0.1003(18) 0.0320(9) 0.0700(14) -0.0038(8) 0.0207(13) -0.0218(10)
C1A 0.031(3) 0.040(2) 0.033(3) -0.0025(15) 0.004(2) 0.0112(14)
C2A 0.042(3) 0.036(2) 0.072(3) -0.0076(19) 0.017(2) 0.007(2)
C3A 0.061(3) 0.045(2) 0.065(3) -0.0093(19) 0.019(2) 0.0067(19)
C4A 0.067(4) 0.044(2) 0.038(3) -0.002(2) 0.013(2) 0.019(2)
C5A 0.058(3) 0.048(3) 0.052(2) -0.006(3) 0.0223(19) 0.019(3)
C6A 0.042(2) 0.049(2) 0.043(2) -0.015(2) 0.0136(17) 0.005(2)
C1B 0.027(3) 0.047(3) 0.028(3) -0.004(2) -0.003(2) 0.0106(18)
C2B 0.040(4) 0.041(2) 0.044(3) 0.000(2) 0.014(2) 0.019(2)
C3B 0.074(6) 0.041(3) 0.056(3) -0.006(2) 0.032(4) 0.013(3)
C4B 0.068(5) 0.046(4) 0.041(3) 0.005(3) 0.021(3) 0.026(3)
C5B 0.056(4) 0.053(5) 0.060(4) -0.004(4) 0.024(3) 0.018(4)
C6B 0.051(4) 0.058(3) 0.061(5) -0.017(3) 0.025(4) 0.011(3)
 
_geom_special_details
;
 All esds (except the esd in the dihedral angle between two l.s. planes)
 are estimated using the full covariance matrix.  The cell esds are taken
 into account individually in the estimation of esds in distances, angles
 and torsion angles; correlations between esds in cell parameters are only
 used when they are defined by crystal symmetry.  An approximate (isotropic)
 treatment of cell esds is used for estimating esds involving l.s. planes.
;
 
loop_
 _geom_bond_atom_site_label_1
 _geom_bond_atom_site_label_2
 _geom_bond_distance
 _geom_bond_site_symmetry_2
 _geom_bond_publ_flag
Fe01 N002 1.9290(14) . ?
Fe01 N001 1.9371(12) . ?
Fe01 N006 1.9425(12) . ?
Fe01 N004 1.9558(13) . ?
Fe01 N003 1.9580(11) . ?
Fe01 N005 1.9589(11) . ?
S002 C002 1.6241(16) . ?
S001 C001 1.6236(15) . ?
N005 C020 1.3318(17) . ?
N005 C016 1.3456(17) . ?
N006 C032 1.335(2) . ?
N006 C028 1.348(2) . ?
N003 C015 1.2812(17) . ?
N003 C003 1.4214(16) . ?
N004 C027 1.2773(19) . ?
N004 C021 1.4231(18) . ?
N002 C002 1.152(2) . ?
N001 C001 1.1478(19) . ?
C015 C016 1.4379(18) . ?
C016 C017 1.3734(18) . ?
C003 C004 1.377(2) . ?
C003 C008 1.3818(19) . ?
C021 C022 1.378(2) . ?
C021 C026 1.3784(19) . ?
C024 C023 1.383(2) . ?
C024 C025 1.385(2) . ?
C024 C1B 1.473(7) . ?
C024 C1A 1.487(5) . ?
C007 C008 1.3787(19) . ?
C007 C006 1.382(2) . ?
C012 C013 1.372(2) . ?
C012 C011 1.375(2) . ?
C010 C011 1.381(2) . ?
C010 C009 1.383(2) . ?
C022 C023 1.377(2) . ?
C025 C026 1.371(2) . ?
C004 C005 1.3780(19) . ?
C020 C019 1.3722(19) . ?
C005 C006 1.3859(19) . ?
C009 C014 1.384(2) . ?
C009 C006 1.4756(18) . ?
C017 C018 1.377(2) . ?
C018 C019 1.370(2) . ?
C028 C029 1.377(2) . ?
C028 C027 1.438(2) . ?
C014 C013 1.380(2) . ?
C032 C031 1.378(3) . ?
C031 C030 1.367(4) . ?
C029 C030 1.379(3) . ?
C1A C2A 1.3900 . ?
C1A C6A 1.3900 . ?
C2A C3A 1.3900 . ?
C3A C4A 1.3900 . ?
C4A C5A 1.3900 . ?
C5A C6A 1.3900 . ?
C1B C2B 1.3900 . ?
C1B C6B 1.3900 . ?
C2B C3B 1.3900 . ?
C3B C4B 1.3900 . ?
C4B C5B 1.3900 . ?
C5B C6B 1.3900 . ?
 
loop_
 _geom_angle_atom_site_label_1
 _geom_angle_atom_site_label_2
 _geom_angle_atom_site_label_3
 _geom_angle
 _geom_angle_site_symmetry_1
 _geom_angle_site_symmetry_3
 _geom_angle_publ_flag
N002 Fe01 N001 90.63(5) . . ?
N002 Fe01 N006 94.78(6) . . ?
N001 Fe01 N006 91.54(5) . . ?
N002 Fe01 N004 175.31(5) . . ?
N001 Fe01 N004 91.27(5) . . ?
N006 Fe01 N004 80.89(5) . . ?
N002 Fe01 N003 92.19(5) . . ?
N001 Fe01 N003 172.01(5) . . ?
N006 Fe01 N003 95.67(5) . . ?
N004 Fe01 N003 86.49(5) . . ?
N002 Fe01 N005 89.95(5) . . ?
N001 Fe01 N005 91.36(5) . . ?
N006 Fe01 N005 174.42(5) . . ?
N004 Fe01 N005 94.29(5) . . ?
N003 Fe01 N005 81.18(5) . . ?
C020 N005 C016 117.59(12) . . ?
C020 N005 Fe01 128.66(9) . . ?
C016 N005 Fe01 113.65(9) . . ?
C032 N006 C028 118.44(14) . . ?
C032 N006 Fe01 127.08(13) . . ?
C028 N006 Fe01 114.47(10) . . ?
C015 N003 C003 117.60(11) . . ?
C015 N003 Fe01 114.51(9) . . ?
C003 N003 Fe01 127.36(9) . . ?
C027 N004 C021 118.79(13) . . ?
C027 N004 Fe01 115.46(11) . . ?
C021 N004 Fe01 125.30(9) . . ?
C002 N002 Fe01 168.82(12) . . ?
C001 N001 Fe01 162.98(11) . . ?
N003 C015 C016 116.63(12) . . ?
N005 C016 C017 122.74(13) . . ?
N005 C016 C015 113.41(12) . . ?
C017 C016 C015 123.84(12) . . ?
C004 C003 C008 119.80(12) . . ?
C004 C003 N003 120.19(12) . . ?
C008 C003 N003 120.01(12) . . ?
C022 C021 C026 120.42(13) . . ?
C022 C021 N004 119.99(13) . . ?
C026 C021 N004 119.52(13) . . ?
C023 C024 C025 118.51(14) . . ?
C023 C024 C1B 124.2(5) . . ?
C025 C024 C1B 117.1(5) . . ?
C023 C024 C1A 119.3(4) . . ?
C025 C024 C1A 122.2(4) . . ?
C008 C007 C006 121.30(13) . . ?
C013 C012 C011 119.59(14) . . ?
C011 C010 C009 121.03(14) . . ?
C023 C022 C021 119.66(14) . . ?
C007 C008 C003 119.81(13) . . ?
C026 C025 C024 121.27(14) . . ?
N002 C002 S002 179.42(14) . . ?
C003 C004 C005 119.75(13) . . ?
N005 C020 C019 122.64(13) . . ?
C004 C005 C006 121.41(13) . . ?
C010 C009 C014 118.09(14) . . ?
C010 C009 C006 121.17(13) . . ?
C014 C009 C006 120.70(13) . . ?
C016 C017 C018 118.86(13) . . ?
C007 C006 C005 117.91(12) . . ?
C007 C006 C009 121.91(12) . . ?
C005 C006 C009 120.17(13) . . ?
C019 C018 C017 118.60(13) . . ?
N001 C001 S001 177.07(13) . . ?
C012 C011 C010 120.08(15) . . ?
C025 C026 C021 119.37(13) . . ?
N006 C028 C029 122.76(17) . . ?
N006 C028 C027 113.30(13) . . ?
C029 C028 C027 123.94(18) . . ?
C013 C014 C009 120.94(15) . . ?
C012 C013 C014 120.27(15) . . ?
C022 C023 C024 120.76(14) . . ?
N004 C027 C028 115.79(15) . . ?
C018 C019 C020 119.54(13) . . ?
N006 C032 C031 121.3(2) . . ?
C030 C031 C032 120.31(19) . . ?
C028 C029 C030 118.3(2) . . ?
C031 C030 C029 118.89(18) . . ?
C2A C1A C6A 120.0 . . ?
C2A C1A C024 116.6(5) . . ?
C6A C1A C024 122.9(5) . . ?
C3A C2A C1A 120.0 . . ?
C2A C3A C4A 120.0 . . ?
C5A C4A C3A 120.0 . . ?
C6A C5A C4A 120.0 . . ?
C5A C6A C1A 120.0 . . ?
C2B C1B C6B 120.0 . . ?
C2B C1B C024 125.7(7) . . ?
C6B C1B C024 114.1(8) . . ?
C3B C2B C1B 120.0 . . ?
C2B C3B C4B 120.0 . . ?
C5B C4B C3B 120.0 . . ?
C4B C5B C6B 120.0 . . ?
C5B C6B C1B 120.0 . . ?
 
_refine_diff_density_max    0.349
_refine_diff_density_min   -0.341
_refine_diff_density_rms    0.051

_shelx_res_file
;

TITL sc2_093K_a.res in P2(1)/c
    SC2_162K.res
    created by SHELXL-2018/3 at 12:19:19 on 15-Apr-2021
REM Old TITL SC2_093K in P2(1)/c
REM SHELXT solution in P2(1)/c: R1 0.091, Rweak 0.004, Alpha 0.025
REM <I/s>   0.460 for  267 systematic absences,  Orientation as input
REM Formula found by SHELXT:  C38 N6 S2 Fe

CELL 0.63582 17.3655 12.2470 16.9055 90.0000 115.8563 90.0000
ZERR 4.000 0.0001 0.0001 0.0001 0.0000 0.0009 0.0000
LATT  1
SYMM -X, 1/2+Y, 1/2-Z
SFAC C H N S FE
DISP $C  0.00244  0.00131  9.14798!source kissel
DISP $H -0.00002  0.00000  0.66440!source kissel
DISP $N  0.00493  0.00266 15.07095!source kissel
DISP $S  0.10506  0.10024 379.49005!source kissel
DISP $Fe  0.32649  0.69602 2544.24973!source kissel
UNIT 152.00 112.00 24.00 8.00 4.00
OMIT -5 0 2
OMIT 4 0 0
OMIT 2 0 2
L.S. 30
REM DAMP 100
REM ISOR 0.04 0.06 C1A > C6A
REM ISOR 0.04 0.06 C1B > C6B
RIGU 0.002 0.002 C1A > C6A
RIGU 0.002 0.002  C1B > C6B
SADI C024 C1A C024 C1B
BOND
LIST 6
SHEL 99 0.75
ACTA
FMAP 2
PLAN 20
WGHT    0.049600    0.930100
EXTI    0.005227
FVAR       3.62468   0.57676   0.07947
FE01  5    0.754808    0.289605    0.814183    11.00000    0.03496    0.02373 =
         0.02416   -0.00056    0.00943   -0.00036
S002  4    0.546101    0.331967    0.917103    11.00000    0.04274    0.03625 =
         0.03256    0.00188    0.01590    0.00474
S001  4    0.947652    0.137724    1.078537    11.00000    0.04353    0.04605 =
         0.03582    0.01234    0.01357    0.00628
N005  3    0.713717    0.138500    0.794643    11.00000    0.03297    0.02554 =
         0.02703   -0.00031    0.01233   -0.00077
N006  3    0.797999    0.437721    0.823777    11.00000    0.04589    0.02652 =
         0.02932   -0.00188    0.00735   -0.00155
N003  3    0.669500    0.302623    0.691660    11.00000    0.03533    0.02589 =
         0.02591    0.00081    0.01070    0.00124
N004  3    0.838706    0.266299    0.767594    11.00000    0.03807    0.02921 =
         0.02688    0.00060    0.01145   -0.00180
N002  3    0.671901    0.325018    0.857594    11.00000    0.04342    0.03496 =
         0.03004   -0.00181    0.01319    0.00350
N001  3    0.839056    0.255132    0.932177    11.00000    0.03952    0.03112 =
         0.02766   -0.00219    0.01035   -0.00125
C015  1    0.635624    0.211989    0.655234    11.00000    0.03799    0.02931 =
         0.02521   -0.00072    0.00991   -0.00114
AFIX  43
H015  2    0.597796    0.207900    0.595923    11.00000   -1.20000
AFIX   0
C016  1    0.659043    0.116905    0.710685    11.00000    0.03578    0.02755 =
         0.02735   -0.00111    0.01163   -0.00143
C003  1    0.649957    0.396938    0.637353    11.00000    0.03516    0.02600 =
         0.02679    0.00222    0.00859    0.00068
C021  1    0.850851    0.166844    0.730980    11.00000    0.03484    0.03223 =
         0.03122   -0.00071    0.01487   -0.00088
C024    1    0.865812   -0.029581    0.658103    11.00000    0.03312    0.03750 =
         0.03555   -0.00139    0.01399    0.00437
C007  1    0.602771    0.582138    0.608768    11.00000    0.04408    0.02801 =
         0.03386    0.00111    0.01575    0.00598
AFIX  43
H007  2    0.583245    0.644850    0.625252    11.00000   -1.20000
AFIX   0
C012  1    0.571370    0.866121    0.372970    11.00000    0.04926    0.03519 =
         0.04591    0.01265    0.02354    0.00578
AFIX  43
H012  2    0.563860    0.928060    0.338546    11.00000   -1.20000
AFIX   0
C010  1    0.561988    0.672919    0.385661    11.00000    0.04047    0.03241 =
         0.03481    0.00160    0.01419    0.00316
AFIX  43
H010  2    0.547551    0.604750    0.358961    11.00000   -1.20000
AFIX   0
C022  1    0.832407    0.161613    0.643092    11.00000    0.04605    0.03493 =
         0.03251    0.00460    0.01838    0.00231
AFIX  43
H022  2    0.814544    0.223797    0.608177    11.00000   -1.20000
AFIX   0
C008  1    0.622067    0.491029    0.661868    11.00000    0.04327    0.03158 =
         0.02773    0.00108    0.01489    0.00325
AFIX  43
H008  2    0.616329    0.492895    0.714036    11.00000   -1.20000
AFIX   0
C025  1    0.883653   -0.022360    0.746200    11.00000    0.03578    0.03582 =
         0.03513    0.00468    0.01201    0.00683
AFIX  43
H025  2    0.900293   -0.084706    0.781035    11.00000   -1.20000
AFIX   0
C002  1    0.619976    0.328105    0.882685    11.00000    0.04080    0.02474 =
         0.02377    0.00047    0.00756    0.00396
C004  1    0.658154    0.394668    0.559933    11.00000    0.04565    0.02520 =
         0.03235   -0.00086    0.01639    0.00306
AFIX  43
H004  2    0.676482    0.331364    0.542923    11.00000   -1.20000
AFIX   0
C020  1    0.736084    0.056013    0.851651    11.00000    0.03876    0.03061 =
         0.02964    0.00242    0.01250   -0.00246
AFIX  43
H020  2    0.772436    0.069996    0.910297    11.00000   -1.20000
AFIX   0
C005  1    0.639098    0.486544    0.507764    11.00000    0.04837    0.02973 =
         0.03148    0.00194    0.01937    0.00328
AFIX  43
H005  2    0.644628    0.484368    0.455490    11.00000   -1.20000
AFIX   0
C009  1    0.595471    0.680584    0.476210    11.00000    0.03632    0.02880 =
         0.03468    0.00368    0.01561    0.00421
C017  1    0.627869    0.014044    0.682009    11.00000    0.04582    0.03029 =
         0.03207   -0.00363    0.01048   -0.00684
AFIX  43
H017  2    0.590252    0.001866    0.623452    11.00000   -1.20000
AFIX   0
C006  1    0.611870    0.582119    0.531523    11.00000    0.03670    0.02708 =
         0.03188    0.00246    0.01293    0.00249
C018  1    0.653268   -0.070753    0.741452    11.00000    0.05080    0.02609 =
         0.04262   -0.00207    0.01735   -0.00689
AFIX  43
H018  2    0.633909   -0.141449    0.723663    11.00000   -1.20000
AFIX   0
C001  1    0.884640    0.208892    0.993979    11.00000    0.03625    0.03130 =
         0.02915   -0.00290    0.01406   -0.00292
C011  1    0.549667    0.764926    0.334296    11.00000    0.04526    0.04311 =
         0.03274    0.00744    0.01564    0.00598
AFIX  43
H011  2    0.526662    0.758427    0.273474    11.00000   -1.20000
AFIX   0
C026  1    0.877250    0.074909    0.783012    11.00000    0.03604    0.03829 =
         0.02820    0.00242    0.01172    0.00288
AFIX  43
H026  2    0.890591    0.078833    0.842524    11.00000   -1.20000
AFIX   0
C028  1    0.858812    0.450662    0.795272    11.00000    0.05460    0.03228 =
         0.03708    0.00080    0.01230   -0.00975
C014  1    0.616099    0.783191    0.513916    11.00000    0.05171    0.03221 =
         0.03531    0.00126    0.01827    0.00258
AFIX  43
H014  2    0.638308    0.790292    0.574642    11.00000   -1.20000
AFIX   0
C013  1    0.604185    0.875154    0.462685    11.00000    0.05828    0.02865 =
         0.04747    0.00218    0.02281    0.00071
AFIX  43
H013  2    0.618452    0.943516    0.489069    11.00000   -1.20000
AFIX   0
C023  1    0.840562    0.063839    0.607238    11.00000    0.04764    0.04220 =
         0.03165   -0.00006    0.01879    0.00241
AFIX  43
H023  2    0.828953    0.060603    0.548134    11.00000   -1.20000
AFIX   0
C027  1    0.878236    0.351686    0.761917    11.00000    0.04740    0.03959 =
         0.03699   -0.00008    0.01809   -0.00910
AFIX  43
H027  2    0.917136    0.349942    0.737729    11.00000   -1.20000
AFIX   0
C019  1    0.707645   -0.048778    0.827331    11.00000    0.04588    0.02849 =
         0.03855    0.00551    0.01676   -0.00183
AFIX  43
H019  2    0.725170   -0.104493    0.868868    11.00000   -1.20000
AFIX   0
C032  1    0.774792    0.524498    0.856113    11.00000    0.05821    0.03059 =
         0.03955   -0.00648    0.00758    0.00264
AFIX  43
H032  2    0.733281    0.516621    0.876521    11.00000   -1.20000
AFIX   0
C031  1    0.811188    0.625528    0.859821    11.00000    0.08580    0.02852 =
         0.05830   -0.00857    0.01092   -0.00180
AFIX  43
H031  2    0.793059    0.685274    0.881231    11.00000   -1.20000
AFIX   0
C029  1    0.898103    0.549314    0.798489    11.00000    0.07772    0.04128 =
         0.06108    0.00006    0.02537   -0.02148
AFIX  43
H029  2    0.939979    0.555740    0.778438    11.00000   -1.20000
AFIX   0
C030  1    0.873799    0.638319    0.832181    11.00000    0.10033    0.03204 =
         0.06997   -0.00381    0.02069   -0.02180
AFIX  43
H030  2    0.899574    0.705936    0.836040    11.00000   -1.20000
AFIX  66
REM #####
PART 1
C1A   1    0.871075   -0.134546    0.616500    21.00000    0.03055    0.04022 =
         0.03302   -0.00250    0.00378    0.01117
C2A   1    0.830891   -0.224049    0.632798    21.00000    0.04205    0.03620 =
         0.07173   -0.00760    0.01652    0.00725
AFIX  43
H2A   2    0.796869   -0.214737    0.662186    21.00000   -1.20000
AFIX  65
C3A   1    0.841556   -0.327468    0.605173    21.00000    0.06052    0.04520 =
         0.06455   -0.00932    0.01885    0.00672
AFIX  43
H3A   2    0.814669   -0.387351    0.616077    21.00000   -1.20000
AFIX  65
C4A   1    0.892405   -0.341386    0.561249    21.00000    0.06716    0.04429 =
         0.03836   -0.00196    0.01282    0.01914
AFIX  43
H4A   2    0.899540   -0.410581    0.542766    21.00000   -1.20000
AFIX  65
C5A   1    0.932590   -0.251885    0.544951    21.00000    0.05774    0.04803 =
         0.05152   -0.00568    0.02233    0.01933
AFIX  43
H5A   2    0.966611   -0.261198    0.515563    21.00000   -1.20000
AFIX  65
C6A   1    0.921925   -0.148464    0.572576    21.00000    0.04249    0.04866 =
         0.04267   -0.01456    0.01364    0.00536
AFIX  43
H6A   2    0.948811   -0.088582    0.561671    21.00000   -1.20000
AFIX  66
PART 2
C1B   1    0.881895   -0.135382    0.626686   -21.00000    0.02715    0.04659 =
         0.02779   -0.00421   -0.00329    0.01060
C2B   1    0.848245   -0.235314    0.635103   -21.00000    0.03999    0.04082 =
         0.04424   -0.00019    0.01424    0.01944
AFIX  43
H2B   2    0.816172   -0.240156    0.666941   -21.00000   -1.20000
AFIX  65
C3B   1    0.862532   -0.328010    0.595934   -21.00000    0.07355    0.04145 =
         0.05587   -0.00567    0.03236    0.01300
AFIX  43
H3B   2    0.840018   -0.394871    0.601566   -21.00000   -1.20000
AFIX  65
C4B   1    0.910469   -0.320774    0.548348   -21.00000    0.06836    0.04575 =
         0.04121    0.00462    0.02139    0.02596
AFIX  43
H4B   2    0.920028   -0.382794    0.522142   -21.00000   -1.20000
AFIX  65
C5B   1    0.944119   -0.220843    0.539930   -21.00000    0.05603    0.05343 =
         0.06044   -0.00358    0.02425    0.01824
AFIX  43
H5B   2    0.976192   -0.216002    0.508092   -21.00000   -1.20000
AFIX  65
C6B   1    0.929833   -0.128146    0.579098   -21.00000    0.05096    0.05764 =
         0.06053   -0.01695    0.02456    0.01085
AFIX  43
H6B   2    0.952347   -0.061285    0.573466   -21.00000   -1.20000
PART 0
AFIX   0
HKLF 4


REM  sc2_093K_a.res in P2(1)/c
REM wR2 = 0.0950, GooF = S = 1.057, Restrained GooF = 1.055 for all data
REM R1 = 0.0328 for 7025 Fo > 4sig(Fo) and 0.0347 for all 7553 data
REM 457 parameters refined using 73 restraints

END

WGHT      0.0496      0.9301

REM Highest difference peak  0.349,  deepest hole -0.341,  1-sigma level  0.051
Q1    1   0.6450  0.1618  0.6827  11.00000  0.05    0.35
Q2    1   0.6397 -0.0289  0.7134  11.00000  0.05    0.32
Q3    1   0.9582  0.1931  1.1133  11.00000  0.05    0.29
Q4    1   0.6009  0.5308  0.6311  11.00000  0.05    0.29
Q5    1   0.8731 -0.0764  0.6394  11.00000  0.05    0.28
Q6    1   0.6302  0.0734  0.7027  11.00000  0.05    0.28
Q7    1   0.6798 -0.0582  0.7866  11.00000  0.05    0.27
Q8    1   0.6805  0.1262  0.7496  11.00000  0.05    0.27
Q9    1   0.9104  0.0933  1.0778  11.00000  0.05    0.27
Q10   1   0.8409  0.1576  0.6890  11.00000  0.05    0.27
Q11   1   0.6040  0.8296  0.4792  11.00000  0.05    0.26
Q12   1   0.7592  0.3337  0.8546  11.00000  0.05    0.26
Q13   1   0.5960  0.6292  0.5016  11.00000  0.05    0.26
Q14   1   0.8682  0.1238  0.7579  11.00000  0.05    0.25
Q15   1   0.7168  0.0039  0.8363  11.00000  0.05    0.25
Q16   1   0.5822  0.6812  0.4324  11.00000  0.05    0.25
Q17   1   0.6370  0.4397  0.5331  11.00000  0.05    0.24
Q18   1   0.5511  0.7183  0.3634  11.00000  0.05    0.24
Q19   1   0.6236  0.5346  0.5180  11.00000  0.05    0.24
Q20   1   0.6173  0.4350  0.6443  11.00000  0.05    0.23
;
_shelx_res_checksum   22347

_shelx_hkl_file
;
  -2   0   0 209523. 8831.37   1
   2   0   0 218444. 8831.33   1
  -3   0   0 54951.3 2328.39   1
   3   0   0 57008.6 2326.38   1
  -4   0   0 726975. 33100.0   1
   4   0   0 878767. 33100.1   1
  -5   0   0 4874.67 223.224   1
   5   0   0 4516.05 218.952   1
  -7   0   0 1258.82 85.6246   1
   7   0   0 1332.10 87.2934   1
  -8   0   0 73144.0 3090.47   1
   8   0   0 74742.8 3092.17   1
  -9   0   0 50.6569 28.8323   1
   9   0   0 35.3004 29.3760   1
 -10   0   0 212999. 8854.88   1
  10   0   0 214237. 8857.08   1
 -11   0   0 506.426 58.9526   1
  11   0   0 458.901 56.6793   1
  13   0   0 3910.55 226.044   1
 -13   0   0 4297.19 228.595   1
  14   0   0 13877.3 623.950   1
 -14   0   0 13074.6 617.642   1
 -15   0   0 138.341 44.9145   1
  15   0   0 82.3301 41.2188   1
  16   0   0 6742.47 342.422   1
 -16   0   0 6568.65 345.075   1
 -17   0   0 2792.19 181.698   1
  18   0   0 4458.73 253.965   1
 -18   0   0 4619.93 260.252   1
  19   0   0 1506.45 126.101   1
 -19   0   0 1631.39 130.548   1
  21   0   0 8.36129 41.4655   1
 -21   0   0 27.2807 47.1623   1
  22   0   0 1631.57 128.117   1
 -22   0   0 1618.99 131.151   1
  23   0   0 1105.11 102.865   1
 -23   0   0 727.754 89.7053   1
  24   0   0 2141.80 157.573   1
 -24   0   0 2302.05 163.503   1
  25   0   0 395.348 71.3750   1
 -25   0   0 551.198 81.2347   1
  26   0   0 81.8007 54.2104   1
 -26   0   0 60.0826 44.6030   1
   1   1   0 314728. 12570.8   1
  -1  -1   0 288207. 12570.2   1
  -1   1   0 294308. 12571.0   1
   1  -1   0 326084. 12572.5   1
   2   1   0 459.341 29.5303   1
  -2   1   0 400.626 30.4418   1
   2  -1   0 420.508 30.0585   1
   3   1   0 304526. 11414.0   1
  -3   1   0 252064. 11413.6   1
  -3  -1   0 265853. 11413.9   1
   3  -1   0 285148. 11416.4   1
   4   1   0 44728.0 1866.04   1
  -4  -1   0 47149.8 1869.13   1
   4  -1   0 44728.8 1868.81   1
  -4   1   0 42432.1 1868.65   1
   5   1   0 1775.25 97.9958   1
   5  -1   0 1861.96 99.8719   1
  -5   1   0 1922.79 103.560   1
   6  -1   0 591.053 52.6548   1
  -6   1   0 690.872 58.6188   1
   7   1   0 28439.5 1144.83   1
  -7  -1   0 26483.3 1144.56   1
   7  -1   0 25908.6 1146.49   1
  -7   1   0 26386.1 1146.91   1
   8   1   0 15236.2 633.247   1
  -8  -1   0 14368.6 632.182   1
   8  -1   0 13877.7 632.215   1
  -8   1   0 13643.4 632.241   1
   9   1   0 168825. 6934.68   1
  -9  -1   0 175255. 6937.70   1
   9  -1   0 158075. 6932.29   1
  -9   1   0 167146. 6939.93   1
  10   1   0 995.140 81.1199   1
 -10  -1   0 999.031 83.6339   1
  10  -1   0 885.325 75.1559   1
 -10   1   0 1128.84 88.5222   1
  11   1   0 61900.4 2720.43   1
 -11  -1   0 65617.9 2726.98   1
  11  -1   0 63863.0 2724.33   1
 -11   1   0 68117.9 2731.01   1
  12  -1   0 873.824 84.4681   1
 -12   1   0 1033.13 91.0714   1
  13   1   0 4290.45 255.658   1
  13  -1   0 4939.69 265.591   1
 -13   1   0 4950.08 263.603   1
  14   1   0 936.584 86.0658   1
 -14  -1   0 779.101 83.9799   1
  14  -1   0 786.812 83.5551   1
 -14   1   0 904.322 85.1317   1
  15   1   0 13499.7 606.619   1
  15  -1   0 12551.6 605.313   1
 -15   1   0 13125.6 607.037   1
  16   1   0 2898.52 188.413   1
 -16  -1   0 2932.61 194.382   1
 -16   1   0 3277.31 198.217   1
  17   1   0 513.281 70.2892   1
 -17  -1   0 540.138 75.7726   1
  17  -1   0 484.154 72.0961   1
 -17   1   0 488.908 67.7464   1
  18   1   0 401.118 66.3556   1
 -18  -1   0 345.086 65.3286   1
  18  -1   0 258.172 58.7746   1
 -18   1   0 210.802 53.6832   1
  19  -1   0 1700.91 137.223   1
  19   1   0 1810.10 135.181   1
 -19   1   0 1748.09 139.563   1
 -19  -1   0 1960.27 144.037   1
  20  -1   0 33.4740 44.6618   1
 -20   1   0 62.5712 47.6995   1
  21  -1   0 1100.81 107.264   1
  21   1   0 1146.59 109.955   1
 -21  -1   0 1378.60 118.752   1
 -21   1   0 1307.14 115.397   1
  22  -1   0 2263.90 164.442   1
  22   1   0 2728.93 176.111   1
 -22  -1   0 2651.51 176.386   1
 -22   1   0 2562.96 176.679   1
  23  -1   0 1147.05 103.959   1
  23   1   0 932.217 98.0921   1
 -23   1   0 1046.19 104.991   1
 -23  -1   0 1073.24 104.995   1
  24   1   0 516.173 80.6605   1
  24  -1   0 598.774 78.0442   1
 -24  -1   0 730.373 89.4487   1
 -24   1   0 474.431 76.5453   1
  25   1   0 974.626 96.7859   1
  25  -1   0 746.619 89.6075   1
 -25  -1   0 897.035 97.7453   1
  26  -1   0 57.7525 53.8111   1
  26   1   0 165.634 54.4999   1
 -26   1   0 76.7397 49.2054   1
   0   2   0 178480. 7000.14   1
   0  -2   0 160871. 6999.54   1
   1   2   0 296.012 26.2969   1
  -1  -2   0 227.776 25.1987   1
  -1   2   0 18.4330 17.5242   1
   1  -2   0 42.3981 19.2173   1
   2   2   0 1500.29 80.8872   1
  -2  -2   0 1332.54 77.4007   1
  -2   2   0 1548.42 79.9511   1
   2  -2   0 1479.09 79.5953   1
  -3   2   0 77486.7 3218.52   1
  -3  -2   0 75811.9 3215.07   1
   3   2   0 79803.3 3215.16   1
   3  -2   0 76840.1 3218.66   1
  -4   2   0 68339.2 2770.99   1
   4   2   0 70551.3 2767.55   1
  -4  -2   0 66341.7 2766.74   1
   4  -2   0 60981.0 2768.01   1
  -5  -2   0 1148.23 80.7990   1
   5   2   0 1512.73 83.0091   1
  -6   2   0 6101.97 312.363   1
   6  -2   0 7208.67 313.702   1
   7  -2   0 10381.5 487.263   1
  -7  -2   0 10747.9 486.015   1
  -7   2   0 11364.1 490.302   1
   7   2   0 10937.7 485.461   1
   8  -2   0 12266.0 572.333   1
  -8  -2   0 13696.9 575.434   1
  -8   2   0 12825.7 576.148   1
   8   2   0 12631.4 570.060   1
   9  -2   0 84.4523 33.1076   1
  -9  -2   0 47.8262 33.6549   1
  -9   2   0 50.6158 33.1359   1
   9   2   0 29.1626 26.6888   1
  10  -2   0 86313.1 3395.96   1
 -10  -2   0 85925.5 3393.98   1
 -10   2   0 76872.3 3389.80   1
  10   2   0 76096.1 3384.63   1
  11  -2   0 317.593 53.5194   1
 -11  -2   0 368.090 52.0726   1
 -11   2   0 325.467 55.0330   1
  11   2   0 434.287 52.2332   1
  12  -2   0 37823.2 1661.47   1
 -12   2   0 40041.4 1670.90   1
  13  -2   0 15987.4 757.121   1
 -13  -2   0 17535.2 769.533   1
 -13   2   0 17731.5 775.057   1
  13   2   0 17031.5 761.214   1
  14  -2   0 20051.0 899.110   1
 -14   2   0 20922.3 904.113   1
  14   2   0 19580.3 892.908   1
  15  -2   0 2924.49 185.611   1
 -15  -2   0 2976.02 186.046   1
 -15   2   0 3439.33 194.220   1
  15   2   0 2810.02 182.036   1
 -16  -2   0 1684.15 128.236   1
  16   2   0 1659.26 126.683   1
 -17  -2   0 437.965 65.5875   1
  17   2   0 328.419 62.0832   1
 -18  -2   0 119.196 49.1996   1
 -18   2   0 107.189 49.2797   1
  18   2   0 139.904 48.1177   1
  19  -2   0 250.621 54.6986   1
 -19  -2   0 243.467 58.6063   1
 -19   2   0 150.577 49.8490   1
  19   2   0 142.136 52.4489   1
 -20   2   0 1825.73 147.084   1
  20  -2   0 2276.37 157.385   1
  21  -2   0 42.6483 50.1866   1
 -21  -2   0 53.6971 49.0225   1
 -21   2   0 71.1669 47.4647   1
  21   2   0 8.48421 45.2715   1
  22  -2   0 617.544 81.2020   1
  22   2   0 519.259 74.5399   1
 -22   2   0 650.228 84.0388   1
 -22  -2   0 503.446 74.2518   1
 -23  -2   0 1592.68 135.973   1
 -23   2   0 1829.63 140.174   1
  23  -2   0 1568.11 129.869   1
  23   2   0 1681.93 133.127   1
 -24  -2   0 746.442 89.3860   1
  24   2   0 596.333 85.1236   1
 -25   2   0 309.651 73.9062   1
 -25  -2   0 442.449 73.7346   1
  25   2   0 428.398 72.4819   1
  25  -2   0 456.134 75.1167   1
 -26   2   0 137.995 52.5851   1
  26  -2   0 86.8601 52.4653   1
   0  -3   0 2.30978 20.8451   1
   0   3   0-4.41665 23.4694   1
  -1  -3   0 64739.6 2712.12   1
   1   3   0 61635.4 2710.32   1
  -1   3   0 66035.8 2711.36   1
   1  -3   0 69056.4 2713.67   1
   2   3   0 552.359 43.3141   1
  -2  -3   0 498.506 43.8035   1
  -2   3   0 462.657 45.9176   1
   2  -3   0 573.417 47.0268   1
   3   3   0 10827.2 464.413   1
  -3   3   0 11450.0 467.938   1
   3  -3   0 10779.6 466.630   1
   4   3   0 20076.0 906.835   1
  -4  -3   0 22781.4 910.513   1
   5  -3   0 1660.62 105.806   1
  -5   3   0 1845.35 109.332   1
   6   3   0 2264.45 128.679   1
   6  -3   0 2499.95 134.237   1
  -6  -3   0 2575.93 132.601   1
   7   3   0 99475.0 4013.34   1
   7  -3   0 103651. 4017.14   1
  -7  -3   0 104526. 4014.66   1
  -8   3   0 228.894 45.9870   1
   8   3   0 244.037 42.4346   1
  -8  -3   0 267.424 40.6919   1
   8  -3   0 284.313 46.7496   1
   9   3   0 2988.60 160.831   1
  -9  -3   0 2837.73 160.097   1
  -9   3   0 2827.06 162.975   1
   9  -3   0 2371.70 159.366   1
  10   3   0 4427.62 239.463   1
 -10  -3   0 4480.97 241.720   1
 -10   3   0 5042.87 250.761   1
  10  -3   0 4828.98 246.875   1
  11   3   0 606.897 64.3655   1
 -11  -3   0 508.994 61.6593   1
  12   3   0 3276.15 186.694   1
 -12  -3   0 3013.95 185.840   1
 -12   3   0 3142.33 189.821   1
  12  -3   0 3431.46 191.670   1
  13   3   0 25841.1 1142.87   1
 -13  -3   0 27515.0 1149.94   1
 -13   3   0 25318.3 1144.67   1
  13  -3   0 26301.1 1149.49   1
  14   3   0 7513.89 408.046   1
 -14  -3   0 9395.88 424.543   1
 -14   3   0 8119.79 419.431   1
  14  -3   0 9374.83 424.070   1
  15   3   0 3600.29 205.925   1
 -15  -3   0 3557.45 208.534   1
 -15   3   0 3478.23 213.843   1
  15  -3   0 3290.56 200.600   1
  16   3   0 1645.31 124.377   1
 -16  -3   0 1568.00 125.255   1
 -16   3   0 1726.34 130.604   1
  16  -3   0 1546.73 123.783   1
  17   3   0 1847.47 134.326   1
 -17  -3   0 1776.67 136.300   1
 -17   3   0 1802.83 136.228   1
  17  -3   0 1560.59 129.034   1
  18   3   0 904.510 90.7368   1
 -18  -3   0 565.662 79.6875   1
 -18   3   0 868.534 91.1549   1
  18  -3   0 738.819 85.9016   1
  19   3   0 226.380 61.8503   1
 -19  -3   0 321.034 64.8492   1
 -19   3   0 254.334 58.4116   1
  19  -3   0 177.949 55.4773   1
 -20   3   0 323.641 66.6086   1
  20  -3   0 364.217 69.1104   1
  21   3   0 226.111 55.3376   1
 -21  -3   0 326.548 61.2318   1
 -21   3   0 170.607 54.8264   1
  21  -3   0 237.951 60.6566   1
  22   3   0 156.709 56.2730   1
 -22  -3   0 70.9800 48.7931   1
  23   3   0 682.915 86.1950   1
 -23  -3   0 710.575 86.6082   1
 -23   3   0 685.351 89.1928   1
  23  -3   0 517.555 81.7645   1
  24   3   0 679.835 84.3492   1
 -24  -3   0 588.520 80.9576   1
 -24   3   0 683.731 85.7275   1
  24  -3   0 572.968 82.6494   1
  25   3   0 17.0310 46.6233   1
 -25  -3   0 34.5568 39.3594   1
 -25   3   0 26.3188 41.4215   1
  25  -3   0 8.12991 47.8132   1
  26  -3   0 142.502 54.3377   1
 -26   3   0 42.8978 47.7213   1
   0  -4   0 24970.2 1037.36   1
   0   4   0 23975.8 1035.01   1
   1  -4   0 9.32810 23.1269   1
  -1  -4   0 9.12291 25.7059   1
   1   4   0-26.3701 21.0226   1
  -1   4   0 20.9788 21.1797   1
  -2  -4   0 104785. 4337.63   1
   2   4   0 104229. 4336.35   1
  -3   4   0 21919.2 906.428   1
   3  -4   0 20334.3 905.200   1
   4  -4   0 19774.6 831.660   1
  -4   4   0 18735.0 828.167   1
  -5   4   0 23925.9 1003.19   1
  -5  -4   0 22530.9 996.294   1
   5  -4   0 22354.8 1000.53   1
   5   4   0 24524.7 999.926   1
  -6   4   0 67.4294 25.3954   1
  -6  -4   0 21.3257 28.5298   1
   6  -4   0 47.6438 24.7730   1
   6   4   0 25.3891 28.3059   1
  -7   4   0 1937.34 122.699   1
   7  -4   0 2010.48 122.089   1
   7   4   0 1832.85 114.484   1
  -7  -4   0 1834.64 115.007   1
  -8   4   0 80876.6 3340.99   1
  -8  -4   0 77252.6 3332.71   1
   8   4   0 79814.1 3333.82   1
   8  -4   0 81160.3 3337.26   1
  -9   4   0 930.583 80.7056   1
   9   4   0 997.002 77.2776   1
   9  -4   0 877.587 74.9945   1
 -10  -4   0 2433.16 147.264   1
  10   4   0 2257.60 145.081   1
  11  -4   0 2036.36 141.743   1
 -11   4   0 2331.02 147.365   1
  12  -4   0 7658.51 359.600   1
 -12  -4   0 7246.18 352.565   1
  12   4   0 7187.50 350.286   1
  13  -4   0 17003.9 735.665   1
 -13  -4   0 16824.9 734.683   1
 -13   4   0 15835.5 734.637   1
  13   4   0 15072.8 724.734   1
  14  -4   0 1493.99 114.766   1
 -14  -4   0 1155.11 105.493   1
 -14   4   0 1347.30 111.319   1
 -15  -4   0 11558.8 563.152   1
  15   4   0 12390.9 566.451   1
  16  -4   0 1363.86 120.249   1
 -16   4   0 1806.76 134.370   1
  17  -4   0 289.632 55.8103   1
 -17  -4   0 448.061 66.8499   1
 -17   4   0 546.402 76.8111   1
  17   4   0 435.949 67.0554   1
 -18  -4   0 3600.46 220.517   1
  18  -4   0 4049.30 226.183   1
  18   4   0 3463.10 218.464   1
 -19  -4   0 820.256 94.3659   1
  19   4   0 879.253 94.1433   1
  20  -4   0 112.629 51.2475   1
 -20  -4   0 122.464 50.0034   1
 -20   4   0 181.038 54.2523   1
  20   4   0 120.178 49.6550   1
  21  -4   0 76.7019 46.7412   1
 -21  -4   0 35.2200 43.0686   1
 -21   4   0 77.6592 46.0976   1
  21   4   0 86.7600 43.7820   1
  22  -4   0 94.3433 43.6033   1
 -22  -4   0 176.790 54.5703   1
 -22   4   0 171.460 51.8676   1
  22   4   0 165.421 58.4306   1
  23  -4   0 577.629 79.9106   1
 -23  -4   0 512.761 78.3769   1
 -23   4   0 646.174 81.0013   1
  23   4   0 667.754 82.8180   1
  24  -4   0 58.7594 49.0525   1
 -24  -4   0 131.686 52.4217   1
  24   4   0 137.616 59.0870   1
 -24   4   0 155.911 58.0296   1
 -26   4   0 67.8683 53.7003   1
  26  -4   0 70.8205 53.9477   1
   0   5   0-7.37070 21.4293   1
   0  -5   0-3.71838 18.4391   1
   1  -5   0 2214.54 118.275   1
  -1   5   0 2193.33 117.040   1
  -1  -5   0 2212.90 117.972   1
   2  -5   0 65602.7 2698.06   1
   2   5   0 64610.8 2695.10   1
  -2   5   0 63441.0 2696.31   1
  -2  -5   0 64535.4 2696.51   1
   3  -5   0 42542.7 1710.84   1
  -3  -5   0 41403.0 1708.30   1
  -3   5   0 40852.6 1708.55   1
   3   5   0 37536.9 1705.73   1
   4   5   0 99554.2 4248.36   1
  -4  -5   0 112736. 4254.79   1
  -4   5   0 92153.6 4253.20   1
   4  -5   0 105087. 4255.67   1
  -5   5   0 25982.7 1143.97   1
   5  -5   0 27388.4 1145.86   1
   5   5   0 26706.7 1139.53   1
  -5  -5   0 26523.7 1140.30   1
  -6   5   0 1643.77 107.967   1
   6  -5   0 1477.98 105.640   1
   6   5   0 1570.93 103.224   1
  -6  -5   0 1637.44 105.162   1
  -7   5   0 55873.2 2477.96   1
   7  -5   0 62454.4 2484.09   1
   7   5   0 61851.7 2479.18   1
  -7  -5   0 56121.2 2474.15   1
  -8   5   0 4775.51 260.729   1
  -8  -5   0 5311.59 261.453   1
   8  -5   0 4924.95 263.772   1
   8   5   0 5484.04 262.869   1
  -9  -5   0-5.74712 27.5925   1
   9   5   0 5.64669 25.7191   1
 -10   5   0 1201.14 96.7877   1
  10  -5   0 1106.98 93.4268   1
  10   5   0 1072.75 90.9390   1
 -10  -5   0 1081.58 90.7196   1
 -11   5   0 3555.04 204.766   1
 -11  -5   0 3567.84 201.343   1
  11  -5   0 3319.06 200.616   1
  11   5   0 3559.26 200.107   1
 -12  -5   0 1113.14 100.026   1
 -12   5   0 1508.37 112.693   1
  12  -5   0 1212.18 106.724   1
  12   5   0 1340.91 104.306   1
 -13   5   0 13113.1 581.163   1
 -13  -5   0 12403.4 572.438   1
  13  -5   0 11405.5 571.248   1
 -14   5   0 325.133 62.8277   1
  14   5   0 319.891 58.5021   1
 -14  -5   0 308.879 55.3974   1
  14  -5   0 401.114 65.2659   1
  15  -5   0 2506.44 165.108   1
 -15  -5   0 2429.78 162.852   1
 -15   5   0 2487.71 168.944   1
  15   5   0 2425.26 162.360   1
  16  -5   0 102.450 47.5899   1
 -16   5   0 137.659 50.4349   1
  17  -5   0 9740.04 506.408   1
 -17  -5   0 10735.9 512.327   1
 -17   5   0 11228.0 519.666   1
  17   5   0 10832.0 512.829   1
  18  -5   0 1775.33 132.500   1
 -18  -5   0 1710.84 132.924   1
 -18   5   0 1627.67 139.290   1
  18   5   0 1714.66 134.710   1
  19  -5   0-34.0629 40.8871   1
 -19  -5   0 34.5921 46.1124   1
 -19   5   0 18.0554 39.5688   1
  19   5   0 51.2473 50.7802   1
  20  -5   0 231.199 58.2470   1
 -20  -5   0 245.229 58.0450   1
 -20   5   0 176.992 55.4747   1
  20   5   0 155.702 56.8399   1
 -21  -5   0-8.81656 49.4850   1
  21   5   0 17.4921 47.8770   1
  22  -5   0 265.284 63.5850   1
 -22   5   0 231.080 58.5225   1
 -23  -5   0 509.743 72.6445   1
  23   5   0 404.049 70.3626   1
 -24   5   0 327.085 66.1017   1
  24  -5   0 277.182 69.4706   1
 -25   5   0 75.7368 51.8597   1
  25  -5   0 155.816 57.2606   1
   0   6   0 52507.8 2098.02   1
   0  -6   0 47354.6 2093.39   1
   1  -6   0 12086.7 521.606   1
  -1   6   0 10510.4 515.165   1
   1   6   0 11045.4 516.086   1
   2  -6   0 34693.6 1355.91   1
   2   6   0 31054.8 1348.11   1
  -2  -6   0 33547.5 1353.48   1
   3  -6   0 674.836 63.7260   1
  -3   6   0 643.254 60.6876   1
   3   6   0 770.596 65.1140   1
  -3  -6   0 621.369 60.3123   1
   4  -6   0 3597.59 194.287   1
  -4  -6   0 3635.90 191.686   1
  -4   6   0 3579.66 194.014   1
   4   6   0 3761.18 192.594   1
  -5   6   0 4380.55 239.847   1
   5  -6   0 4914.17 245.202   1
   5   6   0 4657.18 239.112   1
  -5  -6   0 5177.02 245.622   1
  -6   6   0 7699.83 379.907   1
   6  -6   0 8132.29 380.309   1
   6   6   0 7791.12 374.131   1
  -6  -6   0 8240.29 377.787   1
  -7   6   0 2440.59 156.584   1
   7  -6   0 2772.43 162.046   1
   7   6   0 2877.92 158.101   1
  -7  -6   0 2573.18 155.061   1
   8   6   0 1283.17 99.3789   1
  -8  -6   0 1507.56 105.754   1
  -9   6   0 7624.09 364.763   1
   9  -6   0 7281.11 362.259   1
   9   6   0 7408.67 360.088   1
  -9  -6   0 7174.53 358.217   1
  10  -6   0 2144.07 140.575   1
 -10   6   0 2010.63 144.200   1
 -11   6   0 182.738 48.6019   1
  11  -6   0 150.122 49.1665   1
  11   6   0 101.914 37.0129   1
 -11  -6   0 67.8154 32.8973   1
 -12   6   0 14800.7 669.767   1
 -12  -6   0 14258.9 662.664   1
  12  -6   0 14579.1 668.927   1
 -13  -6   0 1070.76 96.3897   1
  13  -6   0 909.271 97.7521   1
 -13   6   0 1012.17 101.291   1
  13   6   0 1172.36 98.8902   1
  14   6   0 126.913 42.0319   1
 -14  -6   0 235.399 49.9050   1
 -15   6   0 313.753 58.7974   1
  15  -6   0 267.091 55.7832   1
  15   6   0 254.724 54.1727   1
 -15  -6   0 329.838 58.4111   1
 -16  -6   0 1695.30 132.529   1
  16  -6   0 1499.42 128.635   1
 -16   6   0 2023.07 146.105   1
  16   6   0 1783.92 132.923   1
 -17   6   0 419.695 69.4660   1
 -17  -6   0 347.535 64.8196   1
  17  -6   0 377.102 67.0270   1
  17   6   0 244.886 62.7751   1
 -18   6   0 131.621 46.3178   1
 -18  -6   0 84.3097 46.9063   1
  18  -6   0 112.583 41.7657   1
  18   6   0 25.0945 45.9598   1
  19  -6   0 115.684 49.3560   1
 -20   6   0 119.581 46.0954   1
 -20  -6   0 147.373 56.2363   1
  20   6   0 239.484 57.9711   1
 -21   6   0 186.214 58.5392   1
  21   6   0 128.766 51.4602   1
  21  -6   0 196.051 58.7282   1
 -21  -6   0 139.736 52.8964   1
 -22  -6   0 1380.60 119.692   1
  22   6   0 1349.25 118.894   1
  22  -6   0 1360.55 120.619   1
 -22   6   0 1486.44 123.422   1
  23  -6   0 272.662 60.9979   1
 -23  -6   0 444.165 69.7577   1
  23   6   0 420.597 71.6288   1
 -23   6   0 466.983 71.9564   1
 -24   6   0 147.739 49.2709   1
  24  -6   0 186.356 55.4359   1
 -25   6   0 7.99206 40.2846   1
  25  -6   0 90.8502 53.2309   1
   0   7   0-4.99759 27.3573   1
   0  -7   0 5.06233 24.7065   1
   1  -7   0 5593.06 284.607   1
  -1   7   0 6244.55 287.794   1
   1   7   0 5804.77 286.872   1
  -1  -7   0 5794.52 288.490   1
   2  -7   0 24558.3 1035.69   1
  -2   7   0 25022.9 1036.21   1
   2   7   0 22091.3 1027.72   1
  -2  -7   0 24215.1 1033.08   1
   3  -7   0 2380.85 138.955   1
  -3   7   0 2124.00 134.858   1
   3   7   0 2142.53 132.227   1
  -3  -7   0 2380.91 138.882   1
   4  -7   0 19983.2 848.896   1
  -4   7   0 18388.5 843.052   1
   4   7   0 18942.5 842.193   1
  -4  -7   0 19847.1 846.759   1
   5  -7   0 7775.05 374.246   1
  -5  -7   0 8232.11 372.919   1
  -5   7   0 7443.53 373.331   1
   5   7   0 7599.69 368.584   1
   6   7   0 140.132 38.0582   1
  -6  -7   0 128.895 37.0030   1
  -6   7   0 79.1845 29.6534   1
   6  -7   0 149.971 36.6633   1
   7   7   0 996.068 82.8723   1
  -7  -7   0 945.242 83.4353   1
  -8   7   0 540.317 64.4721   1
   8  -7   0 554.892 64.1590   1
   8   7   0 656.966 65.7873   1
  -8  -7   0 518.273 61.8936   1
   9  -7   0 3943.28 226.415   1
  -9   7   0 4329.84 232.712   1
 -10   7   0 5577.37 291.796   1
  10  -7   0 5463.11 287.380   1
  10   7   0 5193.00 281.797   1
 -10  -7   0 5680.98 287.756   1
 -11   7   0 896.101 91.1735   1
  11  -7   0 729.185 82.2514   1
 -11  -7   0 927.120 87.0135   1
 -12   7   0 659.170 78.3364   1
 -12  -7   0 743.079 78.8704   1
  12  -7   0 689.432 79.0294   1
  12   7   0 639.006 76.4071   1
  13   7   0 23.1590 34.5206   1
 -13  -7   0 30.7215 43.6436   1
 -14  -7   0 2682.11 171.004   1
  14   7   0 3013.62 177.137   1
  14  -7   0 2468.25 172.008   1
 -14   7   0 2136.31 167.152   1
 -15  -7   0 10184.9 530.680   1
  15   7   0 11373.8 537.548   1
  15  -7   0 11713.1 539.941   1
 -15   7   0 11736.8 542.208   1
 -16  -7   0 5984.87 330.604   1
  16   7   0 6437.76 335.838   1
  16  -7   0 6451.47 336.326   1
 -16   7   0 6624.35 340.039   1
  17   7   0 102.044 49.5276   1
 -17  -7   0 42.4291 38.7579   1
 -18  -7   0 259.023 58.4953   1
  18   7   0 207.645 56.1054   1
  18  -7   0 243.974 55.4493   1
 -18   7   0 252.602 53.8306   1
 -19  -7   0-17.4944 44.0538   1
  19   7   0 43.8241 48.5977   1
  19  -7   0 69.9078 53.6248   1
 -19   7   0-8.85326 47.8453   1
  20   7   0 70.7351 47.8363   1
 -20  -7   0 44.1076 43.8071   1
 -21  -7   0 159.430 52.9394   1
  21   7   0 106.491 54.7244   1
  21  -7   0 133.219 49.8004   1
 -21   7   0 127.893 56.3183   1
  22   7   0 312.588 64.1661   1
 -22  -7   0 363.480 63.7164   1
  23  -7   0 50.1265 47.0041   1
 -23   7   0 84.8111 52.1413   1
  23   7   0 107.456 57.2363   1
  24  -7   0 107.449 51.8982   1
 -24   7   0 88.9521 49.7834   1
   0   8   0 4726.06 255.274   1
   0  -8   0 5354.12 260.311   1
   1   8   0 10264.7 500.600   1
  -1   8   0 10841.5 501.958   1
   1  -8   0 10484.2 503.397   1
  -2   8   0 15939.6 670.556   1
  -2  -8   0 16772.3 674.384   1
   2  -8   0 15470.9 671.630   1
   3   8   0 3617.94 184.973   1
  -3   8   0 3093.95 182.014   1
  -3  -8   0 3046.28 181.794   1
   3  -8   0 3248.16 183.998   1
   4   8   0 7785.26 375.228   1
  -4   8   0 8115.57 383.099   1
  -4  -8   0 7884.53 379.488   1
   4  -8   0 7830.70 380.693   1
   5   8   0 106.361 36.8734   1
  -5  -8   0 240.209 48.1524   1
  -6  -8   0 3333.99 180.950   1
   6  -8   0 3136.55 185.498   1
   7  -8   0 4570.58 246.432   1
  -7   8   0 4538.81 247.086   1
  -8   8   0 6045.34 303.277   1
   8  -8   0 6568.20 307.490   1
  -8  -8   0 5793.44 298.827   1
  -9   8   0 12825.7 595.947   1
   9  -8   0 13307.2 596.929   1
   9   8   0 12666.1 589.881   1
  -9  -8   0 12527.9 591.945   1
 -10   8   0 146.028 44.4833   1
  10  -8   0 122.026 46.6086   1
 -10  -8   0 108.272 40.8470   1
 -11   8   0 24.1043 39.8421   1
  11  -8   0-30.7679 42.1078   1
  11   8   0-7.26034 34.8591   1
 -11  -8   0-14.9532 39.8657   1
  12   8   0 2364.43 155.856   1
 -12  -8   0 2284.53 156.465   1
 -13   8   0 1587.95 125.043   1
  13  -8   0 1356.97 118.144   1
  13   8   0 1644.04 124.546   1
 -13  -8   0 1859.35 131.896   1
  14  -8   0 5810.97 306.734   1
 -14   8   0 5528.74 305.008   1
 -15  -8   0 882.352 92.8641   1
  15  -8   0 831.935 90.9954   1
 -15   8   0 601.856 84.6136   1
  15   8   0 895.448 90.7623   1
 -16   8   0 17.7802 46.7762   1
 -16  -8   0 25.7050 43.1669   1
  16  -8   0 67.6739 45.1245   1
  16   8   0 16.8744 45.6105   1
  17   8   0 2086.73 155.098   1
 -17  -8   0 2273.91 158.894   1
  17  -8   0 2001.61 153.225   1
 -17   8   0 2305.46 161.568   1
  18  -8   0 976.668 100.310   1
 -18   8   0 843.104 98.1120   1
  19   8   0 623.764 84.7801   1
 -19  -8   0 489.765 74.3879   1
  19  -8   0 542.254 78.9845   1
 -19   8   0 603.010 83.6220   1
  20  -8   0 470.081 69.4594   1
  20   8   0 466.231 76.3865   1
 -20  -8   0 528.637 77.5413   1
  21   8   0 26.8276 51.4014   1
 -21  -8   0-8.99403 47.3026   1
  21  -8   0-8.17415 44.7461   1
 -21   8   0-9.34554 49.8293   1
  22   8   0-35.6488 49.4085   1
  22  -8   0-16.3266 41.7249   1
 -22  -8   0 8.96405 45.1387   1
 -22   8   0 8.95721 36.8278   1
 -24   8   0 48.9026 42.9208   1
  24  -8   0 56.5083 47.5175   1
  -3   9   0 12989.3 641.771   1
   3  -9   0 15735.1 652.708   1
  -4   9   0 2578.06 157.395   1
   4  -9   0 2449.71 156.427   1
   5   9   0 2116.43 143.216   1
  -5   9   0 2456.30 150.589   1
   5  -9   0 2297.86 148.269   1
  -5  -9   0 2468.14 153.275   1
  -6   9   0 16791.2 701.039   1
   6  -9   0 15830.0 699.354   1
   6   9   0 15234.4 694.032   1
  -7   9   0 12567.2 529.763   1
   7  -9   0 11875.4 526.730   1
  -8  -9   0 26909.0 1182.88   1
  -8   9   0 28544.3 1191.70   1
   8  -9   0 25500.8 1182.85   1
   8   9   0 27500.0 1181.06   1
  -9   9   0 3348.94 207.341   1
   9  -9   0 3725.00 211.424   1
  -9  -9   0 3524.34 207.159   1
 -10   9   0 19702.4 854.662   1
  10  -9   0 18202.4 850.477   1
  10   9   0 18316.2 843.846   1
 -10  -9   0 19511.8 852.106   1
 -11   9   0 786.572 89.9533   1
  11  -9   0 1015.73 94.2201   1
  11   9   0 1011.01 90.8089   1
 -11  -9   0 856.931 89.5122   1
 -12   9   0 840.722 89.8071   1
  12  -9   0 756.717 83.6254   1
  12   9   0 836.834 84.0566   1
 -12  -9   0 651.141 78.3099   1
  13  -9   0 3036.28 192.534   1
 -13   9   0 3037.43 194.821   1
 -14   9   0 17.2833 45.4526   1
 -14  -9   0 16.7600 40.9018   1
  14  -9   0-33.5302 38.1840   1
  14   9   0 64.9148 47.1832   1
  15  -9   0 1500.79 123.075   1
 -15  -9   0 1277.42 116.289   1
  15   9   0 1435.44 120.963   1
 -15   9   0 1509.80 123.814   1
 -16   9   0 61.3377 53.5665   1
 -16  -9   0 235.656 57.0684   1
  16  -9   0 147.995 53.7671   1
  16   9   0 151.945 53.7087   1
 -17  -9   0 4716.90 256.933   1
  17   9   0 3975.71 244.507   1
  17  -9   0 4241.96 247.980   1
 -17   9   0 4212.71 250.686   1
 -18  -9   0 1286.19 118.704   1
  18   9   0 1496.49 123.367   1
  18  -9   0 1340.00 117.296   1
 -18   9   0 1349.28 121.544   1
 -19  -9   0-8.99895 43.2052   1
  19   9   0 35.1085 44.1970   1
 -19   9   0 8.96544 49.7032   1
  19  -9   0-17.0922 51.3570   1
  20   9   0 52.8253 52.3643   1
  20  -9   0 17.4468 43.2826   1
 -20   9   0 42.7927 41.1189   1
 -21  -9   0 81.1382 50.8643   1
  21   9   0 131.931 53.6642   1
 -21   9   0 149.796 48.5119   1
 -22   9   0 27.8290 55.1898   1
  22  -9   0 71.6927 52.2958   1
 -23   9   0 478.484 72.2400   1
  23  -9   0 419.260 65.4548   1
   0  10   0 2167.48 146.433   1
   0 -10   0 2609.75 156.504   1
   1  10   0 29310.6 1361.69   1
  -1  10   0 34810.3 1369.50   1
  -1 -10   0 30121.3 1364.52   1
   1 -10   0 32735.6 1370.61   1
   2  10   0 17735.0 778.632   1
  -2  10   0 16226.8 774.270   1
   2 -10   0 18038.2 780.684   1
  -2 -10   0 17548.7 778.882   1
   3  10   0 39208.0 1682.18   1
  -3  10   0 39802.7 1685.72   1
   3 -10   0 40506.1 1687.43   1
  -3 -10   0 37860.6 1685.77   1
   4  10   0 1593.04 112.955   1
  -4  10   0 1296.65 107.097   1
   4 -10   0 1503.75 114.242   1
  -4 -10   0 1475.50 111.453   1
   5  10   0 6400.84 319.960   1
   5 -10   0 6823.85 326.279   1
  -5 -10   0 7438.07 330.309   1
   6  10   0 3942.33 223.080   1
  -6  10   0 3863.37 226.114   1
   6 -10   0 4330.77 231.990   1
  -7  10   0 31621.6 1352.65   1
   7 -10   0 31447.1 1353.19   1
   7  10   0 30358.5 1346.04   1
  -7 -10   0 31009.7 1351.31   1
  -8  10   0 30589.2 1379.65   1
  -8 -10   0 30080.4 1375.46   1
   8  10   0 33409.8 1379.70   1
   8 -10   0 33087.6 1384.66   1
  -9 -10   0 7055.04 358.347   1
 -10 -10   0 314.624 56.7318   1
  10  10   0 305.842 57.6243   1
 -10  10   0 386.760 65.0729   1
  10 -10   0 293.098 59.4779   1
 -11 -10   0 8.13542 39.7756   1
  11  10   0 77.8880 40.4608   1
 -11  10   0 67.0479 40.9720   1
  11 -10   0 74.8451 35.7903   1
 -12 -10   0 9203.49 441.260   1
  12  10   0 8234.36 432.104   1
 -12  10   0 9048.37 443.800   1
  12 -10   0 8998.00 439.414   1
 -13 -10   0 42.2353 39.2226   1
  13  10   0 48.5914 43.7984   1
 -13  10   0 26.3908 39.3610   1
  13 -10   0 58.2057 41.2713   1
  14  10   0 4627.88 263.810   1
 -14 -10   0 4753.87 266.983   1
 -15 -10   0 112.648 47.3702   1
  15  10   0 217.345 58.6022   1
  15 -10   0 248.867 58.2246   1
 -15  10   0 123.665 50.6907   1
 -16  10   0 1052.55 103.402   1
 -16 -10   0 956.121 103.574   1
  16  10   0 1068.90 105.138   1
 -17 -10   0 392.187 69.4494   1
  17  10   0 326.239 68.2485   1
  17 -10   0 315.779 67.0786   1
 -17  10   0 284.445 64.7358   1
  18 -10   0 1320.72 118.566   1
 -18  10   0 1292.46 116.813   1
  18  10   0 1428.99 118.393   1
 -18 -10   0 1088.17 111.683   1
  19 -10   0 590.916 82.2272   1
 -19  10   0 602.515 81.2487   1
  19  10   0 628.101 82.2936   1
 -19 -10   0 496.369 76.3605   1
 -20  10   0 8.73217 43.3024   1
  20  10   0-8.72438 45.2460   1
 -20 -10   0 45.1250 51.2716   1
 -21  10   0 158.131 53.7559   1
  21 -10   0 291.676 66.0543   1
  21  10   0 382.471 72.3269   1
  22 -10   0 425.313 70.5964   1
 -22  10   0 348.109 67.9665   1
   0  11   0-6.94244 31.6230   1
   0 -11   0 28.8839 39.0199   1
   1  11   0 4940.43 270.899   1
  -1 -11   0 5453.73 274.653   1
   1 -11   0 5787.03 279.457   1
   2  11   0 26411.0 1213.32   1
  -2  11   0 28757.0 1219.49   1
   2 -11   0 27291.6 1215.84   1
  -2 -11   0 29145.1 1219.12   1
   3  11   0 7068.72 338.089   1
  -3  11   0 6320.75 331.341   1
   3 -11   0 6309.04 331.509   1
  -3 -11   0 6538.13 335.038   1
   4  11   0 18584.2 875.169   1
  -4  11   0 19810.8 880.516   1
   4 -11   0 20164.8 883.270   1
  -4 -11   0 20339.3 882.807   1
   5  11   0 1159.07 98.8932   1
  -5  11   0 1193.45 102.617   1
   5 -11   0 1134.92 100.229   1
  -5 -11   0 1356.75 107.050   1
   6 -11   0 9352.78 475.477   1
  -6 -11   0 9521.64 475.138   1
   7  11   0 12900.2 637.135   1
  -7 -11   0 15253.1 653.275   1
  -8  11   0 9722.59 454.516   1
   8 -11   0 9163.00 450.590   1
   8  11   0 9179.44 446.910   1
  -8 -11   0 8762.89 448.331   1
  -9  11   0 5963.22 310.604   1
   9 -11   0 5751.32 305.839   1
   9  11   0 5488.76 300.866   1
  -9 -11   0 5646.49 304.866   1
  10 -11   0 499.674 73.0347   1
 -10  11   0 443.541 68.4039   1
 -11 -11   0 9411.49 460.882   1
  11 -11   0 9342.77 461.690   1
 -11  11   0 9421.28 462.809   1
 -12  11   0 192.233 56.3917   1
  12  11   0 230.448 55.1134   1
 -12 -11   0 210.317 52.8184   1
  12 -11   0 179.180 54.5854   1
  13  11   0 4286.69 239.712   1
 -13 -11   0 3715.28 232.117   1
 -14 -11   0 17.6203 45.6898   1
  14  11   0 25.2986 44.9656   1
  14 -11   0-25.7491 40.5181   1
 -14  11   0 35.2070 40.8279   1
 -15 -11   0-8.94135 39.2061   1
  15  11   0 17.0751 40.3182   1
  15 -11   0 51.5689 43.9457   1
 -15  11   0 61.7284 41.6432   1
 -16 -11   0 1288.73 118.597   1
  16  11   0 1557.93 125.031   1
  16 -11   0 1313.86 119.108   1
 -16  11   0 1507.28 125.028   1
  17  11   0 1984.25 146.891   1
 -17 -11   0 1828.79 144.189   1
  17 -11   0 1895.05 145.723   1
 -17  11   0 1880.23 147.365   1
 -18 -11   0 416.467 70.6798   1
  18  11   0 636.991 83.7995   1
  18 -11   0 671.129 84.1124   1
 -18  11   0 634.133 86.3232   1
 -19 -11   0 787.690 92.0274   1
  19  11   0 681.110 89.4429   1
  20  11   0 781.691 89.7011   1
 -20  11   0 682.300 83.7694   1
  20 -11   0 545.327 77.3681   1
  21 -11   0 780.504 87.1974   1
 -22  11   0 314.154 64.4700   1
  22 -11   0 210.727 63.2806   1
   0 -12   0 5362.49 263.360   1
   0  12   0 3952.60 242.058   1
  -1 -12   0 10725.7 513.514   1
   1 -12   0 11291.1 516.490   1
  -1  12   0 9758.57 505.686   1
   1  12   0 11546.9 516.659   1
  -2 -12   0 25399.4 1110.40   1
   2 -12   0 25551.2 1110.59   1
  -2  12   0 23729.9 1104.76   1
   2  12   0 26126.7 1111.11   1
   3  12   0 2656.36 180.205   1
   3 -12   0 2848.61 186.882   1
   4  12   0 16631.1 743.487   1
  -4 -12   0 16051.3 744.454   1
  -5  12   0 2063.52 147.437   1
   5 -12   0 1790.68 138.776   1
  -5 -12   0 2290.14 150.191   1
   6  12   0 13723.5 624.403   1
   6 -12   0 13550.0 627.266   1
  -6  12   0 12295.1 622.172   1
  -6 -12   0 14278.2 630.357   1
   7 -12   0 3042.93 189.855   1
  -7  12   0 2871.29 185.444   1
  -8  12   0 7419.12 384.225   1
   8 -12   0 7874.43 386.240   1
   8  12   0 7542.19 381.959   1
  -8 -12   0 7237.55 380.946   1
  -9  12   0 153.589 48.1227   1
   9 -12   0 253.753 54.1910   1
   9  12   0 281.506 55.5426   1
  -9 -12   0 175.965 54.6929   1
 -10  12   0 631.684 78.9019   1
  10 -12   0 623.481 79.2128   1
  10  12   0 488.895 72.9040   1
 -10 -12   0 574.633 78.5321   1
 -11  12   0 5421.34 288.855   1
  11 -12   0 5457.61 286.808   1
  11  12   0 4729.84 278.654   1
 -11 -12   0 4989.92 283.054   1
 -12  12   0 2795.27 181.530   1
  12 -12   0 2463.76 175.384   1
  12  12   0 2649.11 175.898   1
 -12 -12   0 2691.54 178.657   1
 -13  12   0 2828.02 187.544   1
  13 -12   0 3108.94 189.598   1
  13  12   0 2667.25 182.576   1
 -13 -12   0 2731.97 183.600   1
  14 -12   0 128.452 53.5968   1
 -14  12   0 241.699 60.7294   1
 -15 -12   0 79.9299 42.7063   1
  15  12   0 60.8426 44.4897   1
  15 -12   0 42.8857 39.8554   1
 -16  12   0 2680.85 181.832   1
  16  12   0 2620.51 181.471   1
  16 -12   0 2535.67 177.500   1
 -16 -12   0 3047.51 188.197   1
 -17  12   0 1971.89 152.179   1
 -17 -12   0 2218.20 160.026   1
  17  12   0 2311.71 159.413   1
  17 -12   0 2031.07 153.464   1
  18  12   0 1834.60 142.072   1
 -18 -12   0 1769.43 142.664   1
 -19  12   0 216.030 52.5660   1
  19 -12   0 234.281 57.8615   1
  19  12   0 113.321 55.1746   1
 -20  12   0 189.584 58.3158   1
  20 -12   0 105.198 47.9418   1
 -21  12   0 735.425 89.2944   1
  21 -12   0 713.824 88.6522   1
   0  13   0 7.71261 41.1240   1
   0 -13   0 8.10141 38.8970   1
   1  13   0 6010.74 318.858   1
  -1  13   0 6164.05 322.322   1
   1 -13   0 6156.59 323.411   1
  -1 -13   0 6168.95 323.102   1
  -2  13   0 13453.4 618.233   1
   2  13   0 13961.6 620.248   1
  -2 -13   0 12275.9 611.106   1
   2 -13   0 13258.8 617.876   1
  -3  13   0 16660.2 768.045   1
   3 -13   0 17360.6 771.477   1
  -3 -13   0 16532.6 767.488   1
  -4 -13   0 1464.52 117.363   1
  -4  13   0 1258.56 112.066   1
   4 -13   0 1421.52 117.138   1
   4  13   0 1377.03 114.567   1
  -5 -13   0 22786.7 1075.50   1
  -5  13   0 26070.8 1080.38   1
   5 -13   0 24448.2 1072.95   1
   5  13   0 23716.5 1070.88   1
  -6 -13   0 550.967 73.9011   1
   6  13   0 567.759 72.4818   1
  -6  13   0 497.712 71.2790   1
   6 -13   0 406.660 65.9111   1
   7  13   0 11597.3 555.837   1
  -7  13   0 11945.4 558.385   1
   7 -13   0 12191.0 566.337   1
  -7 -13   0 11300.2 557.372   1
  -8 -13   0 407.117 67.7523   1
   8  13   0 404.076 67.1519   1
  -8  13   0 425.850 67.3055   1
   8 -13   0 427.540 71.5926   1
   9  13   0 1444.22 119.868   1
  -9  13   0 1590.89 125.574   1
   9 -13   0 1558.62 124.414   1
  -9 -13   0 1135.89 112.340   1
  10  13   0 2683.18 178.486   1
 -10  13   0 2876.05 185.726   1
  10 -13   0 3045.18 188.499   1
 -10 -13   0 2518.91 178.237   1
  11  13   0 2480.02 169.882   1
 -11  13   0 2572.13 173.401   1
 -11 -13   0 2611.75 174.199   1
  11 -13   0 2388.76 169.647   1
  12 -13   0 1015.83 106.634   1
 -12  13   0 1394.47 117.669   1
  13  13   0 980.126 96.7224   1
 -13  13   0 774.830 91.1210   1
  13 -13   0 855.741 91.7033   1
 -13 -13   0 806.214 92.2436   1
  14  13   0 1068.88 105.346   1
 -14  13   0 1305.22 115.410   1
  14 -13   0 1047.87 102.858   1
 -14 -13   0 933.292 103.657   1
  15  13   0 1181.35 110.913   1
 -15  13   0 1193.48 110.502   1
  15 -13   0 1282.59 112.554   1
 -15 -13   0 1087.89 106.743   1
  16  13   0 948.801 99.9775   1
 -16  13   0 1077.31 105.376   1
  16 -13   0 943.089 100.449   1
 -16 -13   0 746.336 91.2876   1
 -17 -13   0 1068.59 105.879   1
  17  13   0 808.939 99.0720   1
 -17  13   0 946.750 100.229   1
  18 -13   0 135.164 52.5875   1
 -18  13   0 102.027 55.4856   1
  19 -13   0 300.824 64.5666   1
 -19  13   0 391.158 66.9715   1
  20 -13   0 127.088 47.4395   1
 -20  13   0 92.0379 47.7473   1
   0  14   0 10056.1 487.500   1
   1  14   0 2946.75 189.185   1
  -1  14   0 3017.93 192.443   1
  -1 -14   0 3347.41 200.977   1
   1 -14   0 3033.52 193.308   1
   2  14   0 6108.74 302.161   1
  -2  14   0 5245.36 291.389   1
  -2 -14   0 5062.16 292.935   1
   2 -14   0 5502.58 295.471   1
  -3 -14   0 362.298 64.2826   1
  -3  14   0 512.857 68.8848   1
   3 -14   0 524.586 70.8259   1
   3  14   0 508.100 69.0489   1
  -4 -14   0 2368.16 162.646   1
  -4  14   0 2053.54 153.901   1
   4 -14   0 2316.78 159.937   1
   4  14   0 2701.14 168.602   1
  -5 -14   0 284.128 58.5918   1
  -5  14   0 234.912 51.9823   1
   5 -14   0 265.024 54.8164   1
   5  14   0 224.585 53.5780   1
  -6 -14   0 10695.6 498.900   1
  -6  14   0 9458.37 489.911   1
   6 -14   0 10440.3 496.040   1
   6  14   0 10194.5 493.348   1
   7  14   0 967.108 99.7944   1
  -7 -14   0 1158.85 106.861   1
   8  14   0 8707.35 448.354   1
   8 -14   0 9134.49 454.101   1
  -8 -14   0 8618.08 451.896   1
   9  14   0 830.846 88.1608   1
  -9  14   0 721.288 87.3796   1
  -9 -14   0 714.321 85.7516   1
   9 -14   0 862.238 91.8600   1
  10 -14   0 371.407 68.3927   1
 -10  14   0 707.320 82.4581   1
  11  14   0 637.956 81.4906   1
 -11  14   0 706.333 83.5289   1
 -11 -14   0 685.314 86.6577   1
  11 -14   0 628.737 81.6431   1
  12  14   0 228.086 58.5807   1
 -12 -14   0 224.160 57.9735   1
  13  14   0 564.788 80.0640   1
 -13  14   0 604.189 77.9872   1
  13 -14   0 656.100 80.0395   1
 -13 -14   0 578.468 82.6868   1
  14  14   0 875.714 92.9574   1
 -14  14   0 717.522 86.9885   1
 -14 -14   0 893.086 93.4408   1
  14 -14   0 855.279 88.8457   1
 -15  14   0 356.674 67.5241   1
  15 -14   0 305.425 62.9216   1
 -15 -14   0 370.639 68.2386   1
  16  14   0 3723.37 229.654   1
  16 -14   0 3879.49 226.778   1
 -16  14   0 3918.80 228.992   1
 -16 -14   0 3595.93 228.250   1
  17 -14   0 1054.66 100.286   1
 -17  14   0 914.815 94.9713   1
  18 -14   0 304.492 60.5369   1
 -18  14   0 233.312 59.5022   1
   0  15   0 8.45601 41.2707   1
   0 -15   0 8.51727 42.2348   1
   1  15   0 1895.24 138.859   1
  -1  15   0 1702.53 136.403   1
   1 -15   0 1740.81 135.647   1
  -1 -15   0 1910.40 140.006   1
  -2  15   0-8.39297 45.3523   1
  -2 -15   0 78.8278 49.1608   1
   2  15   0-31.8260 41.8473   1
   3  15   0 982.987 98.5328   1
  -3 -15   0 711.958 89.0824   1
  -4 -15   0 101.935 49.0850   1
   4  15   0 143.215 52.9748   1
   4 -15   0 109.933 44.7584   1
  -4  15   0 135.544 50.0666   1
   5  15   0 6076.73 327.845   1
  -5  15   0 6077.92 326.840   1
   5 -15   0 5926.81 326.370   1
  -5 -15   0 6482.30 332.138   1
  -6  15   0 85.3037 43.1004   1
   6 -15   0 86.8008 39.6943   1
   7 -15   0 4387.71 249.990   1
  -7  15   0 4149.42 245.932   1
  -8 -15   0-17.5725 45.5638   1
   8  15   0-25.2371 47.2165   1
  -8  15   0 8.73846 38.2992   1
   8 -15   0 8.73046 38.2641   1
   9  15   0 312.188 64.6265   1
  -9  15   0 335.650 67.9672   1
  -9 -15   0 327.612 65.4194   1
   9 -15   0 341.099 68.6230   1
  10  15   0 118.163 51.3245   1
 -10 -15   0 8.80112 40.1730   1
  11  15   0 8.50630 46.5699   1
 -11  15   0 8.80620 37.0268   1
  11 -15   0 34.8389 34.1506   1
 -11 -15   0 8.80624 50.6232   1
  12  15   0 163.205 55.3608   1
 -12  15   0 245.622 59.5700   1
 -12 -15   0 149.706 55.1310   1
  12 -15   0 182.521 54.9576   1
  13 -15   0 42.9599 49.3982   1
 -13  15   0 8.79835 48.7886   1
  14  15   0 525.044 78.8491   1
 -14  15   0 774.518 92.1855   1
  14 -15   0 430.046 74.3073   1
 -14 -15   0 654.097 82.5361   1
  15  15   0 1046.42 103.431   1
  15 -15   0 1121.03 104.706   1
 -15  15   0 1104.99 105.795   1
 -15 -15   0 767.263 95.2332   1
  17 -15   0 1061.80 100.912   1
 -17  15   0 1111.96 103.358   1
   0  16   0 128.620 47.8973   1
   0 -16   0 155.423 47.6296   1
   1  16   0 8.54881 43.0470   1
  -1  16   0-8.45463 37.7887   1
   1 -16   0-8.53414 42.9731   1
  -1 -16   0 17.2951 41.5177   1
  -2  16   0 469.983 70.8920   1
   2  16   0 316.466 62.2937   1
   2 -16   0 488.551 71.0960   1
  -2 -16   0 323.643 62.4629   1
  -3  16   0 483.170 73.5687   1
   3 -16   0 291.919 62.4848   1
  -3 -16   0 395.877 67.1129   1
   3  16   0 311.131 57.1115   1
   4  16   0 950.894 98.2620   1
  -4  16   0 974.216 96.8653   1
  -4 -16   0 969.922 98.5297   1
  -5 -16   0-8.62004 35.4514   1
   5  16   0 34.3111 41.1921   1
  -5  16   0 17.3757 43.7559   1
   5 -16   0 51.4198 52.0525   1
  -6 -16   0 1423.07 123.721   1
  -6  16   0 1421.26 123.940   1
   6 -16   0 1281.31 119.857   1
   6  16   0 1603.57 127.238   1
  -7 -16   0-8.71907 46.4892   1
   7  16   0 8.67726 48.7029   1
  -7  16   0 25.9154 42.1597   1
   7 -16   0-17.5322 48.5979   1
   8  16   0 3227.26 207.007   1
  -8  16   0 3340.24 209.623   1
   8 -16   0 3658.34 213.991   1
  -8 -16   0 3250.80 208.315   1
   9  16   0 684.671 84.7460   1
  -9  16   0 563.140 79.7976   1
   9 -16   0 601.806 78.7931   1
  -9 -16   0 525.032 75.5532   1
 -10  16   0 1258.93 113.971   1
  10 -16   0 1187.03 114.315   1
 -10 -16   0 1239.14 116.855   1
  11  16   0 25.5829 41.6245   1
 -11  16   0 34.8837 46.5041   1
  11 -16   0 17.2519 45.9978   1
 -11 -16   0-8.94517 42.9523   1
  12  16   0 25.4900 43.4287   1
 -12  16   0 8.65864 44.2566   1
  12 -16   0 8.57917 41.8713   1
 -12 -16   0-17.7122 48.4800   1
  13  16   0 1012.15 100.322   1
 -13  16   0 1021.09 100.700   1
  13 -16   0 768.996 89.9252   1
 -13 -16   0 758.308 94.1527   1
  14 -16   0 599.700 76.6863   1
  14  16   0 570.572 79.1579   1
 -14  16   0 584.680 80.5731   1
  15 -16   0 689.427 79.4508   1
 -15  16   0 640.816 78.1381   1
  16 -16   0 391.038 70.2287   1
 -16  16   0 424.804 68.8808   1
   0  17   0 8.57509 45.0996   1
   0 -17   0-17.2291 46.5487   1
  -1  17   0 1265.71 115.578   1
   1  17   0 1550.63 124.829   1
   1 -17   0 1296.29 116.642   1
  -1 -17   0 1457.62 121.550   1
  -2  17   0 170.801 54.8148   1
   2  17   0 128.353 47.8019   1
  -2 -17   0 139.238 44.8672   1
   2 -17   0 138.202 53.3256   1
   3  17   0 33.3086 43.1846   1
  -3 -17   0-17.6402 47.0294   1
  -4  17   0 2098.16 153.579   1
   4  17   0 2113.86 151.217   1
   4 -17   0 2011.91 150.790   1
  -4 -17   0 2261.51 157.815   1
  -5 -17   0 182.607 51.1689   1
   5 -17   0 189.863 53.5355   1
   5  17   0 201.854 56.2138   1
  -6  17   0 93.5615 44.2679   1
   6 -17   0 88.2774 47.8481   1
  -7  17   0 396.414 65.2780   1
  -8 -17   0 778.992 89.1664   1
   8  17   0 827.361 90.7195   1
  -8  17   0 608.724 79.6794   1
   8 -17   0 734.294 84.4817   1
   9  17   0 1021.67 104.365   1
  -9  17   0 1165.02 107.280   1
   9 -17   0 916.898 95.1440   1
  -9 -17   0 899.660 98.3156   1
  10  17   0 623.821 87.4631   1
 -10  17   0 752.876 85.1763   1
  10 -17   0 659.597 80.3590   1
 -10 -17   0 790.250 91.1469   1
  11  17   0 802.711 94.1532   1
  11 -17   0 719.738 87.9968   1
 -11  17   0 987.464 97.5551   1
 -11 -17   0 745.670 93.6035   1
  12 -17   0 50.5053 48.4039   1
 -12  17   0 16.9727 46.4760   1
  13 -17   0 558.479 80.2336   1
 -13  17   0 557.791 83.3674   1
  14 -17   0 70.9723 46.9034   1
 -14  17   0-8.49122 49.3919   1
   0  18   0 945.604 95.3148   1
   0 -18   0 933.889 95.4762   1
  -1  18   0 1297.20 117.368   1
   1  18   0 1309.85 118.376   1
  -1 -18   0 1284.02 117.794   1
   1 -18   0 1301.91 117.111   1
  -2  18   0 270.989 58.4091   1
   2  18   0 406.902 66.9318   1
  -2 -18   0 286.671 62.6859   1
   2 -18   0 257.208 58.6211   1
   3  18   0 128.213 53.0679   1
  -3  18   0 42.5738 44.2618   1
  -3 -18   0 95.5896 49.4604   1
   3 -18   0 42.0749 43.7456   1
   4  18   0 67.0990 48.2991   1
  -4  18   0 60.3675 54.5899   1
  -4 -18   0 79.2514 50.6995   1
   4 -18   0 76.5972 48.4362   1
  -5  18   0 110.290 47.2361   1
   5 -18   0 112.186 50.3671   1
  -5 -18   0 134.510 52.9099   1
   5  18   0 73.3515 46.5051   1
  -6 -18   0 295.068 61.2582   1
   6  18   0 209.331 58.2486   1
  -7 -18   0-8.66862 42.9884   1
  -7  18   0 8.54863 51.3757   1
   7 -18   0 51.4618 52.6311   1
   7  18   0 8.48275 46.4396   1
  -8 -18   0 8.65986 42.2669   1
   8  18   0 8.59166 43.9161   1
   8 -18   0-8.51067 48.9215   1
  -8  18   0 43.0480 55.4597   1
  -9  18   0 135.605 50.6955   1
  10  18   0 1024.90 106.719   1
 -10 -18   0 839.326 97.0090   1
  11 -18   0 1826.34 139.092   1
 -11  18   0 1927.92 143.137   1
  12 -18   0 98.1262 53.0405   1
 -12  18   0 206.092 63.7146   1
   0  19   0 16.9341 48.1018   1
   0 -19   0 8.51410 44.1553   1
  -1  19   0 218.284 58.8009   1
  -1 -19   0 195.022 56.5192   1
   1 -19   0 101.894 45.1657   1
  -2  19   0 185.246 55.2878   1
   2 -19   0 168.066 54.1864   1
  -2 -19   0 213.121 55.9609   1
   3  19   0 128.494 51.3869   1
  -3 -19   0 197.635 61.1117   1
   3 -19   0 184.213 57.2653   1
   4  19   0 152.082 55.4416   1
  -4  19   0 261.281 62.2723   1
   4 -19   0 109.559 49.5805   1
  -4 -19   0 214.754 60.7099   1
  -5  19   0 190.486 60.1931   1
   5  19   0 125.070 54.0741   1
   5 -19   0 146.081 58.6819   1
  -5 -19   0 147.333 57.6974   1
  -6  19   0-8.33317 45.0294   1
   6  19   0 31.7809 46.1983   1
   6 -19   0-8.45383 45.0763   1
  -6 -19   0 17.9356 41.5971   1
   7  19   0-8.17753 48.6181   1
  -7 -19   0 34.4980 51.8296   1
   8  19   0 148.209 57.7916   1
   8 -19   0 240.664 59.1411   1
  -8  19   0 201.183 55.0238   1
  -8 -19   0 136.736 50.2717   1
   9 -19   0 498.113 73.1005   1
  -9  19   0 361.257 68.2910   1
  -2  20   0 657.750 83.2224   1
   2 -20   0 574.216 77.2556   1
  -3  20   0 240.311 61.8376   1
   3 -20   0 188.858 59.5722   1
  -4  20   0 560.815 78.0415   1
   4 -20   0 474.911 74.6779   1
  -5 -20   0 807.233 95.0096   1
   5 -20   0 1026.77 101.797   1
   5  20   0 931.353 100.671   1
  -5  20   0 878.676 93.8656   1
   6  20   0 57.2211 52.7274   1
  -6  20   0 113.871 57.9873   1
   6 -20   0 32.7362 48.7339   1
  26   0  -1-33.4172 49.1436   1
  24   0  -1-8.62447 42.1002   1
 -24   0   1-35.6485 50.0285   1
  23   0  -1 42.3328 49.7952   1
 -23   0   1 9.04368 42.7024   1
  22   0  -1 25.3642 46.2832   1
 -22   0   1-9.08618 40.6127   1
  21   0  -1-16.7025 38.0417   1
 -21   0   1-9.05664 44.9113   1
 -20   0   1-35.9376 47.2529   1
  20   0  -1 16.5113 45.1933   1
 -19   0   1-17.5015 43.4031   1
  19   0  -1 64.8655 49.2512   1
 -18   0   1 50.8408 45.2329   1
  18   0  -1 55.5440 45.1293   1
 -17   0   1-16.3124 40.4510   1
  17   0  -1-23.0726 40.4570   1
 -16   0   1 46.6900 36.7830   1
 -15   0   1-28.8579 36.3281   1
  15   0  -1 29.6617 29.7870   1
 -14   0   1 6.84257 28.1533   1
  14   0  -1 55.4791 39.8761   1
 -13   0   1 12.8794 35.7020   1
  13   0  -1-25.3900 32.9184   1
 -12   0   1-6.07234 29.1650   1
  12   0  -1 53.9600 36.7969   1
 -11   0   1 16.7736 32.5099   1
  11   0  -1-5.66649 28.5337   1
 -10   0   1 10.4209 29.9521   1
  10   0  -1-20.6219 24.3390   1
  -9   0   1-9.51408 27.0237   1
   9   0  -1 4.63158 25.9959   1
  -8   0   1 8.58061 26.0564   1
   8   0  -1-20.4395 26.3332   1
  -6   0   1 23.8442 22.9379   1
   6   0  -1 2.92102 15.5795   1
  -5   0   1 10.3690 19.9404   1
   5   0  -1 2.48816 17.1750   1
  -4   0   1 3.82396 19.6963   1
   4   0  -1 103.087 24.6526   1
  -3   0   1 2.78884 17.9679   1
   3   0  -1 13.0252 14.1274   1
  -1   0  -1-9.61231 13.2097   1
   1   0   1-5.41911 11.0011   1
  -2   0  -1 10.1296 18.0666   1
   2   0   1 4.95979 16.7782   1
  -3   0  -1-2.28391 24.3554   1
   3   0   1-4.45122 23.4109   1
  -4   0  -1 22.9141 20.7897   1
   4   0   1 69.7695 22.0974   1
  -6   0  -1-7.90733 26.8450   1
   6   0   1 15.6015 26.7030   1
  -7   0  -1 80.0834 30.7527   1
   7   0   1 4.43014 27.2339   1
  -8   0  -1-4.89140 24.2590   1
   8   0   1-19.8293 29.1537   1
  -9   0  -1-5.38686 29.1082   1
   9   0   1 15.9912 31.3439   1
 -10   0  -1 35.0604 34.3842   1
  10   0   1 28.6201 31.3606   1
 -12   0  -1-19.8181 33.7647   1
  12   0   1 34.1058 37.8155   1
 -13   0  -1 28.4870 40.4629   1
  13   0   1 7.15202 36.0204   1
 -14   0  -1-7.59439 31.2340   1
  14   0   1-29.5847 28.2709   1
 -15   0  -1 15.8535 41.6972   1
  15   0   1-45.6008 40.5309   1
 -17   0  -1-51.5756 48.2561   1
  17   0   1 7.96763 42.4935   1
 -18   0  -1 52.7625 50.0023   1
  19   0   1-8.24837 39.6069   1
 -19   0  -1-26.8348 45.7238   1
  20   0   1 16.6578 47.8825   1
 -20   0  -1 27.1479 45.5757   1
  21   0   1 16.7701 40.9513   1
 -21   0  -1 63.1877 50.6878   1
  22   0   1 25.4515 39.3918   1
 -22   0  -1 62.3740 43.5249   1
  23   0   1 8.56783 44.4323   1
 -23   0  -1 8.84083 44.5188   1
  24   0   1-33.9267 50.9701   1
 -24   0  -1 26.2782 47.9504   1
  25   0   1-24.6109 49.8438   1
 -25   0  -1-51.6083 48.8861   1
  26   0   1 7.98199 45.8909   1
 -26   0  -1 42.1136 49.5366   1
  26   1  -1 33.4862 53.4429   1
  26  -1  -1-16.7551 40.9132   1
 -26   1   1 95.2309 45.5560   1
  25  -1  -1 49.3605 48.3764   1
 -25   1   1-35.5987 51.1570   1
  24  -1  -1 234.616 59.7462   1
  24   1  -1 299.427 61.8755   1
 -24   1   1 191.369 59.1507   1
 -24  -1   1 305.177 61.3946   1
  23   1  -1 78.3922 50.1392   1
 -23  -1   1 54.1057 49.4373   1
  22   1  -1 398.525 70.8859   1
 -22  -1   1 501.393 74.3465   1
 -22   1   1 392.208 72.1915   1
  22  -1  -1 532.133 75.3046   1
  21   1  -1 8.52048 43.5495   1
 -21  -1   1-8.82780 47.0688   1
 -21   1   1 9.00628 47.3670   1
  21  -1  -1-8.41694 46.6621   1
  20  -1  -1 757.148 85.4722   1
  20   1  -1 940.561 93.6660   1
 -20  -1   1 908.447 95.8705   1
 -20   1   1 855.309 93.9609   1
  19  -1  -1 1846.57 139.149   1
 -19   1   1 1414.91 127.084   1
 -19  -1   1 1740.50 136.898   1
  18  -1  -1 1726.29 133.030   1
  18   1  -1 1679.69 128.725   1
 -18  -1   1 1646.55 133.371   1
 -18   1   1 1759.75 132.123   1
  17   1  -1 1270.74 108.062   1
 -17  -1   1 1222.86 111.839   1
  16   1  -1 1154.04 105.142   1
 -16  -1   1 1468.72 116.321   1
 -16   1   1 1363.80 111.850   1
  16  -1  -1 1256.96 108.138   1
 -15  -1   1 4181.02 218.995   1
 -15   1   1 3654.83 209.758   1
 -14   1   1 232.895 48.0910   1
  14  -1  -1 153.629 40.3547   1
  14   1  -1 167.480 43.7829   1
  13   1  -1 14129.6 599.679   1
 -13   1   1 14012.8 601.472   1
  13  -1  -1 13965.3 600.472   1
 -12  -1   1 2601.30 156.145   1
 -12   1   1 2537.66 155.287   1
  12  -1  -1 2851.40 158.563   1
 -11   1   1 6.55626 32.6316   1
 -11  -1   1 45.8248 29.4126   1
  11   1  -1 33.2720 29.7012   1
  10   1  -1 1055.92 80.7918   1
 -10  -1   1 838.188 75.8117   1
 -10   1   1 1019.85 82.6247   1
  10  -1  -1 883.198 77.3242   1
   9   1  -1 4854.53 246.127   1
  -9  -1   1 5021.02 246.929   1
  -9   1   1 4818.58 245.667   1
   9  -1  -1 5135.04 249.836   1
   8   1  -1 21891.0 948.843   1
  -8  -1   1 21432.5 948.542   1
  -8   1   1 21792.5 954.339   1
   8  -1  -1 23310.4 952.560   1
  -7   1   1 11574.5 451.654   1
   7  -1  -1 8686.89 439.625   1
   6   1  -1 102566. 4158.18   1
   6  -1  -1 107935. 4163.54   1
  -6   1   1 99153.2 4164.56   1
  -6  -1   1 92138.8 4157.77   1
   5   1  -1 79229.8 3457.68   1
  -5   1   1 83171.5 3462.37   1
   5  -1  -1 80931.9 3460.75   1
  -5  -1   1 91025.7 3462.08   1
  -4   1   1 27107.3 1172.02   1
   4  -1  -1 26298.4 1169.76   1
  -4  -1   1 26460.7 1169.81   1
   3   1  -1 146507. 5787.33   1
  -3   1   1 143063. 5790.96   1
  -3  -1   1 157157. 5789.23   1
   2  -1  -1 6780.03 270.806   1
  -2  -1   1 5814.31 266.280   1
   2   1  -1 6344.40 267.943   1
  -2   1   1 6415.37 270.391   1
  -1   1   1 30591.6 1263.25   1
   1  -1  -1 30247.3 1263.10   1
   0   1   1 2274.49 103.436   1
   0  -1  -1 2213.61 102.984   1
   0   1  -1 2239.73 100.968   1
   0  -1   1 2333.19 101.294   1
   1  -1   1 575.188 36.9570   1
  -1   1  -1 598.640 37.6225   1
   1   1   1 537.977 36.6300   1
  -1  -1  -1 566.992 36.7715   1
   2  -1   1 1408.57 74.2974   1
   2   1   1 1319.66 74.5018   1
  -2  -1  -1 1393.45 75.3232   1
  -2   1  -1 1322.28 74.9734   1
  -3   1  -1 250416. 10276.8   1
  -3  -1  -1 255913. 10275.6   1
   3  -1   1 236290. 10274.7   1
   3   1   1 252660. 10274.0   1
  -4   1  -1 57802.9 2413.94   1
  -4  -1  -1 58182.7 2414.93   1
   4  -1   1 59725.5 2413.98   1
   4   1   1 55900.4 2412.92   1
  -6   1  -1 47362.7 1934.75   1
  -6  -1  -1 43106.3 1933.61   1
   6  -1   1 47173.2 1934.87   1
   6   1   1 46286.1 1931.26   1
  -7   1  -1 7658.25 324.486   1
  -7  -1  -1 7220.83 322.974   1
   7  -1   1 7241.23 320.570   1
  -8  -1  -1 7596.82 353.920   1
   8  -1   1 6973.17 346.834   1
   8   1   1 6879.21 346.052   1
  -9   1  -1 19690.4 811.777   1
  -9  -1  -1 18235.0 806.052   1
   9   1   1 19293.2 804.580   1
 -10   1  -1 2270.48 144.465   1
 -10  -1  -1 2037.14 141.921   1
  10  -1   1 2405.59 144.285   1
  10   1   1 2466.67 143.999   1
 -12   1  -1 4764.08 258.939   1
 -12  -1  -1 5297.70 266.528   1
  12  -1   1 5461.08 265.620   1
 -13  -1  -1 769.998 79.1708   1
  13  -1   1 696.959 77.2114   1
  13   1   1 568.430 68.6666   1
 -14   1  -1 743.066 79.1443   1
 -14  -1  -1 749.681 82.0010   1
  14  -1   1 817.132 81.2699   1
  14   1   1 695.611 79.0927   1
 -15   1  -1 2687.88 164.354   1
  15  -1   1 2294.49 155.495   1
  15   1   1 2430.21 158.346   1
 -16   1  -1 7.81271 28.2916   1
  16  -1   1 90.9453 42.2948   1
 -17   1  -1 309.377 59.1879   1
  17  -1   1 412.935 64.8785   1
 -17  -1  -1 384.882 65.7985   1
 -18   1  -1 60.4601 44.1645   1
 -18  -1  -1 8.76665 44.1626   1
  18  -1   1 8.27790 32.4754   1
  18   1   1 64.1732 47.1857   1
 -19  -1  -1 43.8247 42.7957   1
  19   1   1 16.6903 41.3991   1
 -20   1  -1 108.421 52.0724   1
 -20  -1  -1 44.1440 46.5894   1
  20  -1   1 117.231 50.4639   1
  20   1   1 93.9514 54.1214   1
 -21   1  -1 411.151 71.9086   1
 -21  -1  -1 392.049 71.9238   1
  21  -1   1 361.041 63.4324   1
  21   1   1 319.281 69.7589   1
 -22   1  -1 190.634 56.7645   1
  22  -1   1 175.749 52.9240   1
 -23   1  -1 403.735 72.0320   1
 -23  -1  -1 408.523 72.1890   1
  23   1   1 540.805 78.5682   1
  23  -1   1 342.179 68.0995   1
 -24   1  -1 175.876 59.4479   1
 -24  -1  -1 176.040 55.8917   1
  24  -1   1 148.171 57.5195   1
  24   1   1 50.0139 44.7635   1
 -25  -1  -1 8.61127 42.7016   1
  25   1   1-16.5247 48.5855   1
  25  -1   1-24.8697 50.3461   1
 -26  -1  -1-41.5664 44.9239   1
 -26   1  -1 8.36309 46.9428   1
  26  -1   1-32.3862 56.7794   1
  26   1   1 16.3648 48.6484   1
 -26   2   1-26.2997 42.1071   1
  26  -2  -1-32.6381 44.1067   1
 -25   2   1-8.96593 40.8430   1
  25  -2  -1-24.8194 49.7210   1
 -24  -2   1 1602.09 131.434   1
 -24   2   1 1858.25 139.636   1
  24   2  -1 1470.44 127.503   1
  24  -2  -1 1578.36 129.275   1
 -23   2   1 18.1317 44.2498   1
 -23  -2   1 18.0859 44.8441   1
  23  -2  -1 16.9611 45.2215   1
  23   2  -1 8.60143 41.9835   1
 -22   2   1 8.98973 43.1609   1
 -22  -2   1-9.00266 46.6861   1
  22  -2  -1-25.4458 48.7541   1
  22   2  -1 8.52684 45.4644   1
 -21   2   1-8.78256 38.4976   1
 -21  -2   1 62.2846 46.8012   1
  21  -2  -1 17.3497 46.2580   1
  21   2  -1 8.48081 43.3517   1
 -20   2   1 933.387 97.2931   1
 -20  -2   1 990.777 101.248   1
  20   2  -1 943.850 98.4813   1
  20  -2  -1 979.159 102.355   1
 -19   2   1 50.0385 38.7875   1
 -19  -2   1 60.1283 45.2665   1
  19  -2  -1 82.6674 39.7920   1
  19   2  -1 83.0406 47.8167   1
 -18   2   1 441.829 68.9448   1
 -18  -2   1 409.339 65.1801   1
  18  -2  -1 408.875 64.2793   1
  18   2  -1 218.215 57.3443   1
 -17   2   1 1495.53 119.367   1
 -17  -2   1 1459.67 118.797   1
  17   2  -1 1372.86 114.672   1
 -16  -2   1-7.79650 42.7049   1
  16  -2  -1 53.9408 41.6649   1
  16   2  -1 59.3488 40.6375   1
 -15   2   1 2367.83 158.263   1
 -15  -2   1 2457.19 158.048   1
  15  -2  -1 2315.36 154.941   1
  15   2  -1 2193.06 149.532   1
 -14   2   1 46817.6 1854.87   1
 -14  -2   1 44592.9 1848.03   1
  14  -2  -1 40375.7 1833.45   1
  14   2  -1 41820.8 1836.89   1
 -13   2   1 5573.27 287.820   1
  13  -2  -1 5232.41 279.360   1
  13   2  -1 5418.87 278.107   1
 -12  -2   1 50.7042 34.7883   1
  12   2  -1 70.7162 34.3590   1
 -11   2   1 5200.41 274.290   1
 -11  -2   1 5307.10 273.074   1
  11  -2  -1 5517.83 275.200   1
  11   2  -1 5490.95 270.445   1
 -10   2   1 16642.0 766.040   1
 -10  -2   1 18348.7 767.315   1
  10  -2  -1 16560.7 762.297   1
  10   2  -1 17752.8 760.819   1
  -9   2   1 17971.8 774.662   1
   9   2  -1 17427.7 768.485   1
  -9  -2   1 17306.3 771.629   1
   9  -2  -1 17753.0 773.487   1
  -8   2   1 294.244 39.9038   1
   8   2  -1 195.992 36.0666   1
   8  -2  -1 220.295 37.7771   1
  -8  -2   1 180.219 37.2204   1
  -7   2   1 35655.6 1467.74   1
   7   2  -1 35149.6 1462.21   1
   7  -2  -1 33429.0 1465.35   1
  -7  -2   1 34310.9 1462.21   1
   6   2  -1 14440.0 652.400   1
  -6  -2   1 16024.6 657.603   1
  -5   2   1 4896.63 224.856   1
   5   2  -1 4625.19 219.350   1
   5  -2  -1 4890.18 222.884   1
  -5  -2   1 4379.15 220.842   1
   4   2  -1 375260. 12784.6   1
  -4  -2   1 365797. 12785.0   1
   3  -2  -1 92751.9 3961.60   1
  -3   2   1 96928.5 3962.30   1
   3   2  -1 95237.0 3957.40   1
  -3  -2   1 97244.9 3957.29   1
   2  -2  -1 82604.6 3343.65   1
  -2  -2   1 77282.9 3339.15   1
   2   2  -1 83793.0 3339.12   1
  -2   2   1 79093.7 3343.58   1
   1  -2  -1 5928.01 247.001   1
  -1  -2   1 5951.91 242.907   1
  -1   2   1 6186.77 247.407   1
   0  -2  -1 51059.1 2159.17   1
   0   2   1 55475.7 2159.65   1
   0   2  -1 55553.7 2157.10   1
  -1  -2  -1 3913.64 170.944   1
  -1   2  -1 4098.70 169.929   1
  -2  -2  -1 39617.8 1670.35   1
   2   2   1 40242.9 1670.14   1
  -2   2  -1 40787.5 1670.81   1
   2  -2   1 39384.6 1671.80   1
   3  -2   1 16386.1 727.143   1
  -3   2  -1 16604.4 727.655   1
   3   2   1 17369.4 726.919   1
  -3  -2  -1 17724.8 728.007   1
  -4   2  -1 98991.0 3603.56   1
   4   2   1 90828.1 3598.50   1
  -4  -2  -1 90708.3 3599.79   1
   5  -2   1 6947.09 332.340   1
  -5   2  -1 7553.55 335.349   1
  -6   2  -1 48957.2 1797.79   1
  -6  -2  -1 45001.7 1795.02   1
   6  -2   1 39203.5 1789.95   1
   6   2   1 38608.4 1786.21   1
  -7   2  -1 39994.2 1654.92   1
  -7  -2  -1 39186.0 1652.73   1
   7  -2   1 38709.7 1651.59   1
   7   2   1 38290.7 1650.12   1
  -8   2  -1 44.2730 33.2727   1
  -8  -2  -1-5.12579 28.7881   1
   8  -2   1 45.7257 31.8208   1
   8   2   1 24.7258 29.4176   1
  -9  -2  -1 24747.1 997.994   1
   9  -2   1 24742.3 998.626   1
   9   2   1 22811.2 990.828   1
 -10   2  -1 43687.6 1807.41   1
 -10  -2  -1 42160.3 1805.79   1
  10  -2   1 42805.8 1807.56   1
  10   2   1 41143.2 1801.27   1
 -11   2  -1 1653.76 121.332   1
  11  -2   1 1454.02 110.040   1
 -12   2  -1 133.815 42.4845   1
 -12  -2  -1 97.5278 36.9291   1
  12  -2   1 123.387 36.2982   1
  12   2   1 97.7451 38.5953   1
 -13   2  -1 6984.97 364.084   1
 -13  -2  -1 7403.47 365.937   1
  13  -2   1 7395.63 364.009   1
  13   2   1 7354.17 362.196   1
 -14   2  -1 5762.93 316.862   1
 -14  -2  -1 6120.69 318.506   1
  14  -2   1 6446.06 320.726   1
  14   2   1 6263.52 319.610   1
 -15   2  -1 157.311 44.5095   1
 -15  -2  -1 118.584 48.3437   1
  15  -2   1 148.798 44.3198   1
  15   2   1 114.706 46.7850   1
 -16   2  -1 14506.3 714.476   1
  16  -2   1 16874.0 723.385   1
 -17   2  -1-8.17859 33.6261   1
 -17  -2  -1-50.6601 47.9648   1
  17  -2   1 32.2622 33.1614   1
  17   2   1-16.3302 40.4876   1
 -18  -2  -1 51.9205 43.5933   1
  18  -2   1 8.58241 42.5765   1
  18   2   1 33.4233 48.0469   1
 -19  -2  -1 1562.05 129.341   1
  19   2   1 1736.49 133.590   1
 -20   2  -1 485.830 71.4311   1
 -20  -2  -1 524.285 73.9001   1
  20  -2   1 539.105 77.8214   1
  20   2   1 591.675 76.5884   1
 -21   2  -1 17.9554 46.6692   1
 -21  -2  -1 98.5152 49.7559   1
  21  -2   1 168.896 57.9050   1
  21   2   1 42.4160 40.8575   1
 -22   2  -1 18.0951 44.1600   1
 -22  -2  -1-8.96288 45.8143   1
  22  -2   1 25.1681 44.1264   1
  22   2   1 17.0508 46.6723   1
 -23   2  -1 171.741 54.6636   1
 -23  -2  -1 114.503 56.5403   1
  23  -2   1 149.565 52.8784   1
  23   2   1 154.585 57.6579   1
 -24  -2  -1 34.6935 46.2474   1
 -24   2  -1 26.6140 50.3975   1
  24  -2   1-49.0489 50.6708   1
  24   2   1 25.6410 44.3249   1
 -25  -2  -1 59.7262 49.6703   1
  25   2   1 58.6217 51.9642   1
 -26   3   1 193.488 58.8715   1
  26  -3  -1 40.4217 50.7920   1
 -25   3   1 336.768 67.4243   1
  25  -3  -1 248.473 59.7220   1
 -24   3   1 160.708 53.8558   1
 -24  -3   1 35.6276 43.0169   1
  24  -3  -1 100.797 49.6119   1
  24   3  -1 165.198 56.1993   1
 -23  -3   1 1142.85 109.586   1
 -23   3   1 1261.36 112.961   1
  23  -3  -1 1177.02 108.521   1
  23   3  -1 1221.92 112.939   1
 -22   3   1 177.826 52.2494   1
 -22  -3   1 142.110 49.5468   1
  22  -3  -1 134.453 51.2167   1
  22   3  -1 78.9367 46.4560   1
 -21   3   1 8.58414 43.2725   1
 -21  -3   1 35.1986 35.4054   1
  21  -3  -1 51.5422 51.1109   1
  21   3  -1 95.2186 44.2899   1
 -20  -3   1 43.7345 44.8112   1
  20   3  -1 101.443 45.1770   1
 -19   3   1 2735.89 187.792   1
 -19  -3   1 3140.49 193.265   1
  19  -3  -1 2928.62 192.004   1
  19   3  -1 3076.46 192.212   1
 -18   3   1-16.9269 43.9098   1
 -18  -3   1 101.113 47.3121   1
  18  -3  -1 8.25784 40.9687   1
  18   3  -1 39.8410 41.9287   1
 -17   3   1 67.4395 46.7827   1
 -17  -3   1 57.1421 45.8669   1
  17  -3  -1 47.9577 45.4558   1
  17   3  -1 38.6429 38.9751   1
 -16   3   1 778.564 86.4508   1
 -16  -3   1 833.659 86.4714   1
  16  -3  -1 588.842 71.5448   1
  16   3  -1 842.049 83.7853   1
 -15   3   1 22516.7 1015.76   1
  15   3  -1 24187.6 1011.69   1
 -14   3   1 6791.34 343.990   1
 -14  -3   1 7168.05 346.874   1
  14  -3  -1 6728.28 345.516   1
  14   3  -1 6509.21 337.808   1
 -13   3   1 28421.1 1315.00   1
 -13  -3   1 32763.6 1321.49   1
  13  -3  -1 30065.6 1316.76   1
  13   3  -1 30548.3 1314.03   1
 -12   3   1 577.632 67.1975   1
  12  -3  -1 582.997 66.7864   1
  12   3  -1 608.047 64.2510   1
 -11   3   1 4478.04 241.418   1
 -11  -3   1 4766.96 240.137   1
  11  -3  -1 4628.29 243.217   1
  11   3  -1 4277.23 232.922   1
 -10   3   1 1472.12 109.382   1
  10   3  -1 1727.77 110.744   1
 -10  -3   1 1669.94 111.111   1
  10  -3  -1 1737.86 115.915   1
  -9   3   1 43756.9 1892.88   1
   9   3  -1 46491.9 1887.94   1
   9  -3  -1 45924.7 1892.61   1
  -9  -3   1 42468.9 1888.91   1
  -8   3   1 857.685 72.1592   1
   8   3  -1 734.732 66.0419   1
   8  -3  -1 723.665 67.8260   1
  -8  -3   1 971.889 72.1041   1
  -7   3   1 5657.19 264.060   1
   7   3  -1 5254.75 256.140   1
  -7  -3   1 5136.58 254.882   1
   7  -3  -1 5405.78 260.779   1
   6  -3  -1 6292.83 300.021   1
  -6   3   1 6473.36 301.171   1
  -5  -3   1 67134.7 2833.67   1
   5  -3  -1 69686.7 2840.59   1
   5   3  -1 69985.0 2834.41   1
  -5   3   1 65438.0 2838.11   1
  -4  -3   1 5575.22 248.888   1
   4  -3  -1 5906.53 254.676   1
  -4   3   1 6018.25 254.496   1
   3  -3  -1 2119.97 109.056   1
   3   3  -1 2117.99 103.360   1
  -3   3   1 2148.39 109.334   1
   2  -3  -1 10292.3 462.797   1
  -2   3   1 9968.17 460.042   1
   2   3  -1 10811.7 458.034   1
  -2  -3   1 11381.3 460.596   1
   1   3  -1 1453.18 75.8085   1
  -1   3   1 1269.47 78.3713   1
  -1  -3   1 1340.33 76.1888   1
   1  -3  -1 1388.78 80.1658   1
   0  -3   1 58194.1 2178.70   1
   0   3   1 54379.9 2179.60   1
   0  -3  -1 56425.0 2182.27   1
   1  -3   1 392425. 16772.7   1
  -1  -3  -1 445163. 16778.2   1
  -1   3  -1 358196. 16770.4   1
   1   3   1 448393. 16776.4   1
  -2  -3  -1 2653.54 135.893   1
   2   3   1 2544.07 134.162   1
   2  -3   1 2714.91 136.308   1
  -2   3  -1 2776.71 135.783   1
  -3  -3  -1 4356.99 200.559   1
   3   3   1 4395.34 201.032   1
  -3   3  -1 3967.95 200.428   1
   3  -3   1 3870.72 199.762   1
  -4   3  -1 4871.85 235.175   1
   4  -3   1 4877.46 235.039   1
   5  -3   1 2203.19 126.014   1
  -5   3  -1 2385.49 130.922   1
   5   3   1 2111.22 123.413   1
  -5  -3  -1 2225.23 124.997   1
   6  -3   1 8326.28 385.916   1
  -6   3  -1 8565.10 387.756   1
   6   3   1 8252.02 384.411   1
  -6  -3  -1 8279.46 384.041   1
   7  -3   1 3714.30 187.857   1
   7   3   1 3425.37 182.689   1
  -7  -3  -1 3395.22 184.228   1
  -7   3  -1 3224.84 183.156   1
   8   3   1 33639.0 1403.54   1
  -8  -3  -1 32870.2 1403.22   1
   8  -3   1 33432.1 1407.05   1
  -8   3  -1 31451.0 1404.02   1
   9   3   1 11808.4 527.150   1
  -9  -3  -1 12292.0 531.215   1
   9  -3   1 10795.4 525.551   1
  -9   3  -1 11196.8 529.811   1
  10   3   1 28831.5 1252.41   1
 -10  -3  -1 29286.6 1256.55   1
  11  -3   1 48422.7 2095.92   1
 -11   3  -1 50369.7 2100.24   1
  12   3   1 113.008 40.6772   1
 -12  -3  -1 112.336 42.9293   1
  12  -3   1 144.720 42.3678   1
 -12   3  -1 112.394 39.2617   1
  13   3   1 1469.32 115.100   1
 -13  -3  -1 1580.00 119.718   1
  13  -3   1 1465.23 115.396   1
 -13   3  -1 1387.12 117.038   1
  14   3   1 788.908 82.3489   1
 -14  -3  -1 670.887 83.0054   1
  14  -3   1 749.834 79.5249   1
 -14   3  -1 987.970 99.0326   1
  15   3   1 18492.3 817.923   1
 -15  -3  -1 17655.4 817.416   1
  16   3   1 1895.18 135.968   1
 -16  -3  -1 1720.82 136.448   1
  16  -3   1 1910.61 139.553   1
 -16   3  -1 1720.43 135.132   1
  17   3   1 2127.06 146.140   1
 -17  -3  -1 1641.06 137.766   1
  17  -3   1 2158.48 150.144   1
 -17   3  -1 1959.74 146.755   1
  18   3   1 2346.54 168.354   1
 -18  -3  -1 2991.40 181.619   1
  18  -3   1 2774.20 178.549   1
 -18   3  -1 2332.12 168.539   1
  19   3   1 314.605 61.0403   1
 -19  -3  -1 226.727 63.4806   1
  19  -3   1 217.460 51.9143   1
 -19   3  -1 288.265 57.6068   1
  20   3   1 60.4365 45.4578   1
 -20  -3  -1 35.1046 43.5690   1
  20  -3   1 26.3629 46.2661   1
 -20   3  -1 85.0540 52.7610   1
  21   3   1 827.756 92.8515   1
  21  -3   1 900.422 94.6762   1
 -21   3  -1 800.647 90.8543   1
 -21  -3  -1 935.767 95.1622   1
  22   3   1 328.395 67.4298   1
 -22  -3  -1 433.246 72.3089   1
  22  -3   1 347.988 70.7328   1
 -22   3  -1 415.901 72.7796   1
  23   3   1-17.1633 46.9813   1
 -23  -3  -1-35.1642 46.2398   1
  23  -3   1-24.9619 44.3695   1
 -23   3  -1 17.7648 46.7202   1
  24   3   1 492.923 76.4977   1
 -24  -3  -1 709.471 86.1649   1
  24  -3   1 489.379 75.4406   1
 -24   3  -1 660.775 82.3556   1
  25   3   1 360.334 69.2387   1
 -25  -3  -1 356.000 65.0969   1
  25  -3   1 357.523 66.9016   1
 -25   3  -1 328.338 62.2822   1
  26  -4  -1-24.1613 44.6574   1
 -26   4   1-17.2133 47.1218   1
  25  -4  -1-33.2326 48.8635   1
 -25   4   1-17.3191 40.8891   1
  24   4  -1 1192.54 115.236   1
 -24  -4   1 1323.69 116.613   1
  23  -4  -1 468.562 75.4270   1
 -23   4   1 461.954 69.7526   1
  22   4  -1 306.194 64.2813   1
 -22  -4   1 256.712 60.7093   1
  21   4  -1 268.370 64.2494   1
 -21  -4   1 333.991 64.7368   1
  21  -4  -1 304.837 64.6248   1
 -21   4   1 300.755 59.1779   1
  20   4  -1 127.831 55.9320   1
 -20  -4   1 26.1129 43.2008   1
  20  -4  -1 34.3392 43.2682   1
 -20   4   1 17.4353 36.6946   1
  19   4  -1 451.213 71.2869   1
 -19  -4   1 513.763 72.1330   1
  19  -4  -1 537.745 76.4137   1
 -19   4   1 472.204 71.9280   1
  18   4  -1 179.167 56.2228   1
 -18  -4   1 175.788 52.3871   1
  18  -4  -1 189.474 52.7460   1
 -18   4   1 153.581 57.0145   1
  17  -4  -1 23.9757 32.8728   1
  16   4  -1 3062.47 188.077   1
 -16  -4   1 2883.14 184.584   1
  15   4  -1 257.209 53.9731   1
 -15  -4   1 218.168 51.5471   1
  15  -4  -1 240.654 51.3633   1
 -15   4   1 213.156 53.5626   1
  14   4  -1 55962.7 2378.91   1
  14  -4  -1 55106.3 2380.95   1
 -14  -4   1 55310.8 2381.89   1
 -14   4   1 58331.9 2388.98   1
  13  -4  -1 582.919 71.1668   1
 -13   4   1 671.181 74.3748   1
 -13  -4   1 537.720 67.7226   1
  12  -4  -1 5548.37 292.382   1
 -12   4   1 5798.45 296.623   1
  11   4  -1 4590.73 241.198   1
 -10   4   1 26357.7 1173.54   1
  10   4  -1 27246.0 1169.09   1
  10  -4  -1 27338.8 1173.72   1
 -10  -4   1 27381.7 1170.55   1
  -9   4   1 1196.55 91.0946   1
  -9  -4   1 1004.72 82.8794   1
   9  -4  -1 1181.26 88.5846   1
   9   4  -1 1037.03 83.6568   1
  -8  -4   1 59652.3 2633.64   1
   8  -4  -1 59541.7 2641.10   1
  -8   4   1 62558.0 2643.29   1
  -7  -4   1 558.712 53.7971   1
   7  -4  -1 504.296 53.3188   1
   7   4  -1 475.108 51.8300   1
  -7   4   1 539.902 54.3496   1
  -6  -4   1 34897.4 1521.25   1
   6  -4  -1 35857.9 1528.13   1
  -6   4   1 34264.4 1529.94   1
   6   4  -1 39086.8 1525.56   1
   5  -4  -1 17657.7 761.127   1
  -5   4   1 17338.6 758.507   1
   4  -4  -1 108876. 4775.56   1
  -4  -4   1 116796. 4770.38   1
   4   4  -1 121680. 4769.46   1
  -4   4   1 110954. 4775.11   1
   3   4  -1 4282.48 211.309   1
  -3  -4   1 4677.12 213.251   1
   2   4  -1 7225.63 339.062   1
  -2  -4   1 8086.10 342.792   1
   1   4  -1 80552.2 3144.50   1
  -1  -4   1 79499.1 3146.49   1
   1  -4  -1 76565.2 3146.72   1
   0  -4   1 115689. 5088.34   1
   0   4  -1 134582. 5090.83   1
   0   4   1 118906. 5089.57   1
   0  -4  -1 122906. 5093.20   1
   1  -4   1 6985.83 311.409   1
  -1  -4  -1 6591.79 311.342   1
   1   4   1 7109.07 312.029   1
  -1   4  -1 6663.08 309.368   1
  -3  -4  -1 2519.20 136.178   1
   3   4   1 2348.67 134.090   1
   3  -4   1 2728.35 138.330   1
  -3   4  -1 2340.97 133.753   1
  -4  -4  -1 9318.52 411.513   1
   4   4   1 9739.34 412.157   1
   4  -4   1 9119.89 412.150   1
  -4   4  -1 8114.85 409.986   1
  -5  -4  -1 17238.8 760.105   1
   5   4   1 18930.6 763.857   1
   5  -4   1 17807.3 764.174   1
  -5   4  -1 16032.7 761.183   1
  -6  -4  -1 139229. 5785.09   1
   6   4   1 143658. 5784.45   1
   6  -4   1 141786. 5790.44   1
  -6   4  -1 132543. 5785.15   1
  -7  -4  -1 6055.89 295.521   1
   7   4   1 5869.20 290.918   1
  -7   4  -1 5643.27 295.797   1
   7  -4   1 6477.78 297.419   1
   8  -4   1 585.920 61.5663   1
  -8  -4  -1 274.676 47.5442   1
   8   4   1 303.656 48.4223   1
  -8   4  -1 524.419 59.5613   1
   9   4   1 39555.0 1723.82   1
  -9  -4  -1 39980.0 1724.70   1
   9  -4   1 40959.0 1728.76   1
  -9   4  -1 41721.7 1730.89   1
  10   4   1 12655.1 568.629   1
 -10  -4  -1 12971.3 570.619   1
  10  -4   1 12317.8 571.062   1
 -10   4  -1 11613.1 570.456   1
  11   4   1 21883.6 936.873   1
 -11  -4  -1 20837.2 933.527   1
  11  -4   1 21220.3 937.242   1
 -11   4  -1 20844.3 938.062   1
  12   4   1 22703.0 1066.64   1
 -12  -4  -1 23728.7 1071.50   1
  12  -4   1 25027.5 1074.02   1
 -12   4  -1 26701.0 1082.91   1
  13   4   1 6443.91 330.880   1
 -13  -4  -1 6793.67 337.583   1
  13  -4   1 6956.85 338.506   1
 -13   4  -1 5926.57 329.216   1
  14   4   1 13973.1 633.501   1
 -14  -4  -1 14049.6 634.977   1
  14  -4   1 13384.2 634.236   1
 -14   4  -1 13258.4 632.503   1
 -15  -4  -1 934.388 91.0590   1
 -15   4  -1 890.441 89.1444   1
  16   4   1 7472.36 374.342   1
 -16  -4  -1 7073.25 373.529   1
  16  -4   1 7070.68 368.377   1
 -16   4  -1 7848.66 386.583   1
  17   4   1 172.497 54.2671   1
 -17  -4  -1 143.284 55.1709   1
  17  -4   1 82.9282 45.2734   1
 -17   4  -1 252.286 58.4334   1
  18   4   1 1636.22 133.114   1
 -18  -4  -1 1771.26 135.483   1
  18  -4   1 1840.29 138.195   1
 -18   4  -1 1619.62 134.285   1
  19  -4   1 2166.56 157.310   1
  20   4   1 94.7910 52.1388   1
 -20  -4  -1 157.968 58.3940   1
 -20   4  -1 189.091 57.6972   1
  21   4   1 26.0502 43.7304   1
 -21  -4  -1 8.78623 40.0249   1
  22   4   1 181.803 58.7882   1
 -22  -4  -1 114.507 56.7262   1
  22  -4   1 283.551 61.6343   1
 -22   4  -1 150.607 49.2463   1
  23   4   1 60.0250 48.7764   1
 -23  -4  -1 61.2877 46.1153   1
  24   4   1 178.431 57.1142   1
 -24  -4  -1 103.692 48.9584   1
 -24   4  -1 172.548 59.9209   1
  24  -4   1 203.607 60.5244   1
 -25   4  -1 450.865 69.5438   1
  25  -4   1 365.812 63.0064   1
 -26   5   1 16.7076 51.2629   1
  26  -5  -1-40.4779 43.7497   1
 -25   5   1 107.661 44.9745   1
  25  -5  -1 110.847 48.6461   1
 -24   5   1 33.7394 49.0609   1
  24   5  -1 77.4489 53.3538   1
  24  -5  -1-8.43725 51.7863   1
 -23  -5   1 1258.95 115.546   1
 -23   5   1 1191.15 113.815   1
  23  -5  -1 1532.42 122.596   1
  23   5  -1 1352.83 118.085   1
  22   5  -1 463.562 75.4239   1
 -22   5   1 399.963 72.2488   1
 -22  -5   1 523.561 81.7994   1
  22  -5  -1 564.826 81.2808   1
 -21  -5   1 1110.40 109.253   1
  21   5  -1 1223.81 111.475   1
 -21   5   1 946.160 103.055   1
  21  -5  -1 1361.73 115.752   1
 -20   5   1 35.9909 43.2215   1
 -20  -5   1 8.71407 43.2317   1
  20  -5  -1 51.3447 44.3990   1
  20   5  -1 34.4327 44.0198   1
 -19  -5   1 1104.91 104.497   1
  19   5  -1 1133.51 107.877   1
 -18   5   1 1869.30 141.294   1
 -18  -5   1 1636.24 131.456   1
  18  -5  -1 1629.33 132.028   1
  18   5  -1 1715.39 132.243   1
 -17   5   1 285.943 55.4175   1
 -17  -5   1 244.870 54.4361   1
  17  -5  -1 206.724 57.8441   1
  17   5  -1 208.579 52.1287   1
 -16   5   1 852.273 93.9523   1
  16   5  -1 1009.35 94.5766   1
  16  -5  -1 916.753 93.2499   1
 -16  -5   1 900.793 92.9358   1
 -15  -5   1 5209.83 272.771   1
  15   5  -1 4778.09 267.391   1
  14   5  -1 36.0295 37.3707   1
 -14  -5   1 7.27011 36.0518   1
  14  -5  -1-15.2236 41.6699   1
 -14   5   1 7.90991 39.8321   1
  13  -5  -1 42794.9 1860.23   1
 -13  -5   1 42886.2 1855.59   1
 -13   5   1 43394.0 1863.84   1
  13   5  -1 44786.2 1858.80   1
 -12  -5   1 3408.25 202.500   1
 -12   5   1 3621.63 208.866   1
  12  -5  -1 3755.06 209.215   1
 -11  -5   1 17293.2 801.354   1
  11   5  -1 18590.0 804.587   1
 -11   5   1 18730.3 812.428   1
  11  -5  -1 18006.7 808.344   1
  10   5  -1 7773.76 366.589   1
 -10  -5   1 7449.26 365.335   1
  -9  -5   1 13607.6 626.860   1
   9   5  -1 14501.3 628.510   1
  -9   5   1 13558.1 633.268   1
   9  -5  -1 14376.3 635.184   1
  -8  -5   1 4359.66 226.883   1
   8   5  -1 4481.57 228.183   1
  -8   5   1 4481.16 235.491   1
   8  -5  -1 4395.21 233.795   1
  -7  -5   1 31186.5 1389.01   1
   7   5  -1 33863.7 1391.51   1
  -7   5   1 32574.3 1399.95   1
   7  -5  -1 33067.3 1397.30   1
  -6  -5   1 13297.4 575.973   1
   6   5  -1 13149.1 574.537   1
   6  -5  -1 12581.0 580.207   1
  -6   5   1 12674.3 579.599   1
   5  -5  -1 78014.3 3285.87   1
  -5  -5   1 76919.3 3280.04   1
   5   5  -1 80485.5 3279.79   1
  -5   5   1 79038.8 3285.39   1
   4  -5  -1 43321.4 1886.19   1
  -4   5   1 47356.5 1888.31   1
   4   5  -1 43023.2 1880.15   1
  -4  -5   1 45768.5 1883.36   1
  -3  -5   1 53520.3 2137.18   1
  -3   5   1 51947.1 2140.98   1
   3   5  -1 46946.7 2131.97   1
   3  -5  -1 52358.5 2141.70   1
  -2   5   1 20768.0 925.715   1
   2  -5  -1 22623.9 930.779   1
   1  -5  -1 30125.6 1317.27   1
  -1   5   1 32122.1 1319.43   1
   0  -5  -1 75078.3 3048.15   1
   0   5  -1 77441.7 3045.66   1
   0   5   1 73907.3 3049.84   1
   0  -5   1 66318.4 3043.74   1
  -1  -5  -1 146760. 6129.89   1
  -1   5  -1 147584. 6128.84   1
   1   5   1 154154. 6128.50   1
   1  -5   1 142852. 6127.31   1
  -2  -5  -1 495.810 52.6075   1
   2   5   1 535.414 52.9426   1
  -2   5  -1 531.819 53.5370   1
   2  -5   1 514.996 54.2760   1
   3   5   1 154337. 6269.64   1
  -3  -5  -1 150684. 6271.63   1
  -3   5  -1 158621. 6272.77   1
   3  -5   1 141820. 6268.32   1
  -4   5  -1 1665.52 102.742   1
   4  -5   1 1586.11 101.458   1
   4   5   1 1527.65 98.6150   1
  -4  -5  -1 1271.36 94.1337   1
  -5   5  -1 23140.2 970.183   1
   5  -5   1 22910.7 969.273   1
   5   5   1 22516.5 964.833   1
  -5  -5  -1 20863.2 963.086   1
  -6   5  -1 539.208 59.1276   1
   6  -5   1 472.118 56.4290   1
   6   5   1 390.374 52.4211   1
  -6  -5  -1 444.809 54.0853   1
  -7   5  -1 106.139 37.5178   1
   7  -5   1 87.0382 34.3880   1
   7   5   1 127.377 31.7515   1
  -7  -5  -1 92.8374 28.2395   1
  -8   5  -1 28086.2 1183.18   1
   8  -5   1 26474.1 1175.20   1
   8   5   1 26942.5 1172.68   1
  -8  -5  -1 27299.4 1174.61   1
  -9   5  -1 28330.7 1254.72   1
   9   5   1 29074.7 1251.16   1
  -9  -5  -1 29529.6 1253.00   1
  10  -5   1 39433.3 1695.56   1
 -10   5  -1 39774.1 1699.33   1
 -11  -5  -1 17877.1 813.953   1
 -11   5  -1 18378.6 820.989   1
  11  -5   1 18827.9 820.877   1
  11   5   1 18013.2 814.225   1
 -12  -5  -1 1476.43 113.644   1
 -12   5  -1 1595.87 119.144   1
  12   5   1 1383.29 110.851   1
  12  -5   1 1377.88 113.591   1
  13  -5   1 2348.14 168.901   1
 -13  -5  -1 2536.91 170.348   1
  13   5   1 2954.88 175.790   1
 -13   5  -1 3107.46 182.215   1
 -14  -5  -1 8441.10 418.686   1
  15  -5   1 5451.76 300.160   1
 -15   5  -1 5750.71 302.250   1
  16  -5   1 133.400 49.7613   1
 -16  -5  -1 90.8918 43.6787   1
  16   5   1 113.638 46.3190   1
 -16   5  -1 86.8266 46.5028   1
  17  -5   1 24.3185 39.5858   1
 -17  -5  -1 25.3563 42.5822   1
  17   5   1 66.4614 47.7721   1
 -17   5  -1 18.8834 42.2229   1
  18  -5   1 525.836 77.7976   1
 -18  -5  -1 481.957 73.2445   1
  18   5   1 600.609 78.3173   1
 -18   5  -1 494.497 76.6416   1
  19  -5   1 8.54049 44.3247   1
 -19  -5  -1 34.8092 43.1874   1
  19   5   1 60.1764 46.4854   1
 -19   5  -1 70.6095 51.3499   1
  20  -5   1 2779.96 183.585   1
 -20  -5  -1 2656.32 180.823   1
  20   5   1 2834.62 185.025   1
 -20   5  -1 2764.19 183.451   1
  21  -5   1 34.7084 46.9009   1
 -21  -5  -1 52.7646 45.6192   1
  21   5   1 77.9880 52.6372   1
 -21   5  -1-42.4845 47.1198   1
  22  -5   1 433.343 73.2929   1
 -22   5  -1 489.870 76.0221   1
 -22  -5  -1 464.705 74.4493   1
  22   5   1 696.880 84.6979   1
 -23  -5  -1 858.442 95.5630   1
  23  -5   1 952.605 97.6664   1
  23   5   1 829.845 95.6894   1
 -23   5  -1 896.759 96.0537   1
 -24  -5  -1 450.236 71.3189   1
  24   5   1 561.069 80.0601   1
  25  -5   1 643.886 83.2330   1
 -25   5  -1 745.885 86.3693   1
  25  -6  -1-16.2360 48.2644   1
 -25   6   1-8.18527 35.8773   1
  24  -6  -1 803.653 89.5092   1
 -24   6   1 703.343 83.9357   1
  23  -6  -1 230.860 61.0867   1
 -23   6   1 403.351 69.5194   1
  23   6  -1 346.909 67.2836   1
 -23  -6   1 369.589 64.1833   1
 -22  -6   1 2882.27 189.115   1
 -22   6   1 3132.57 193.653   1
  22   6  -1 2886.57 189.214   1
  22  -6  -1 2647.90 185.175   1
 -21  -6   1 384.829 67.3907   1
  21   6  -1 472.742 72.8359   1
  20  -6  -1 1350.79 119.984   1
 -20   6   1 1644.77 136.894   1
 -19   6   1 457.480 71.3139   1
  19   6  -1 444.975 69.0938   1
 -19  -6   1 536.233 71.9319   1
 -18  -6   1 3385.93 212.231   1
  18  -6  -1 3657.61 218.328   1
  18   6  -1 3521.69 213.301   1
 -17   6   1 8.81202 40.1592   1
 -17  -6   1 73.2333 46.7910   1
  17  -6  -1 16.5154 38.3258   1
  17   6  -1 40.1326 42.2360   1
  16  -6  -1 3386.22 208.088   1
 -16   6   1 3549.84 213.509   1
 -15   6   1 8.35495 45.1576   1
  15  -6  -1 7.98827 39.0004   1
  15   6  -1 37.5849 34.8816   1
 -15  -6   1 38.2381 32.1662   1
 -14   6   1 1335.65 114.027   1
 -14  -6   1 1528.10 118.079   1
  14  -6  -1 1714.14 123.543   1
  14   6  -1 1211.53 112.138   1
 -13   6   1 816.013 83.3745   1
  13   6  -1 773.732 81.1068   1
 -13  -6   1 801.016 82.1037   1
  13  -6  -1 834.755 85.1739   1
  12   6  -1 30145.3 1275.31   1
  12  -6  -1 31144.0 1282.25   1
 -12  -6   1 30595.3 1276.44   1
  11  -6  -1 668.359 70.5445   1
 -11   6   1 620.965 72.1205   1
 -10   6   1 4239.68 233.598   1
  10   6  -1 4597.03 230.810   1
 -10  -6   1 3965.68 223.578   1
  10  -6  -1 4031.07 229.358   1
   9   6  -1 2019.36 125.511   1
  -9   6   1 1661.97 122.064   1
  -8   6   1 1201.60 98.3709   1
   8   6  -1 1184.10 92.3257   1
  -8  -6   1 1260.71 94.4761   1
   8  -6  -1 1378.12 101.139   1
  -7   6   1 6485.50 313.984   1
   7   6  -1 6650.73 308.646   1
  -7  -6   1 6257.36 307.216   1
   7  -6  -1 5916.15 311.959   1
  -6   6   1 10977.0 512.986   1
  -6  -6   1 12138.1 513.423   1
   6  -6  -1 11367.8 514.864   1
   6   6  -1 10655.0 506.389   1
   5  -6  -1 9161.55 429.399   1
  -5   6   1 9187.22 428.750   1
   5   6  -1 9967.81 425.173   1
  -5  -6   1 8597.76 422.042   1
   4  -6  -1 13381.2 636.792   1
  -4   6   1 13241.5 636.038   1
   4   6  -1 15505.5 636.080   1
  -4  -6   1 15418.1 638.183   1
   3  -6  -1 10178.0 460.974   1
  -3   6   1 10903.5 462.378   1
   3   6  -1 9706.69 452.288   1
  -3  -6   1 9708.31 454.520   1
   2  -6  -1 162241. 6487.96   1
  -2   6   1 151045. 6483.99   1
   2   6  -1 157047. 6481.29   1
  -2  -6   1 155391. 6483.36   1
   1   6  -1 62755.2 2570.12   1
  -1   6   1 58936.3 2569.35   1
  -1  -6   1 60651.8 2568.05   1
   1  -6  -1 63221.7 2573.53   1
   0  -6   1 131993. 5634.48   1
   0   6  -1 133618. 5633.81   1
   0   6   1 144834. 5639.23   1
   0  -6  -1 133404. 5637.46   1
   1  -6   1 17905.6 760.646   1
  -1   6  -1 16817.1 758.201   1
   1   6   1 17934.0 760.281   1
  -1  -6  -1 17021.3 759.496   1
   2  -6   1 137050. 5396.09   1
  -2   6  -1 125035. 5394.28   1
   2   6   1 126996. 5392.81   1
  -2  -6  -1 130471. 5394.90   1
  -3   6  -1 233.128 52.4696   1
   3  -6   1 373.631 50.3132   1
  -4  -6  -1 24320.3 1010.79   1
   4   6   1 22923.1 1006.42   1
   4  -6   1 23556.8 1009.66   1
  -4   6  -1 22490.0 1006.33   1
  -5  -6  -1 22184.8 1035.03   1
   5   6   1 25196.2 1038.85   1
   5  -6   1 23909.6 1039.89   1
  -5   6  -1 24860.2 1044.14   1
  -6  -6  -1 5961.96 292.901   1
   6  -6   1 6391.60 298.770   1
  -6   6  -1 6323.97 297.269   1
   7   6   1 9411.47 443.321   1
   7  -6   1 10280.3 449.966   1
  -7   6  -1 9867.63 449.648   1
  -8  -6  -1 17400.5 733.199   1
   8   6   1 16918.2 731.160   1
   8  -6   1 16134.0 733.072   1
  -8   6  -1 14840.5 728.614   1
   9  -6   1 3001.35 176.671   1
  -9   6  -1 2864.30 180.310   1
 -10  -6  -1 7278.21 371.069   1
  10   6   1 8113.54 378.071   1
  10  -6   1 7252.17 375.020   1
 -10   6  -1 7737.97 377.657   1
 -11  -6  -1 17484.7 795.541   1
  11  -6   1 17531.2 799.055   1
 -11   6  -1 15556.6 796.174   1
 -12   6  -1 3460.20 209.031   1
  12   6   1 3585.04 208.154   1
  12  -6   1 3615.88 211.968   1
 -13   6  -1 912.128 91.8239   1
 -13  -6  -1 860.740 87.3564   1
  13  -6   1 876.086 89.5801   1
 -14  -6  -1 6712.48 348.266   1
 -14   6  -1 7663.25 359.807   1
  14   6   1 6604.12 346.085   1
  14  -6   1 6352.34 346.740   1
 -15  -6  -1 762.065 83.2180   1
 -15   6  -1 745.428 87.1279   1
  15  -6   1 901.929 90.3691   1
  15   6   1 806.923 85.6874   1
  16   6   1 8.14312 40.3861   1
 -16   6  -1 25.5464 35.8064   1
  16  -6   1 42.5907 38.0810   1
 -16  -6  -1-8.20809 38.7538   1
 -17  -6  -1 686.622 80.4981   1
  17   6   1 706.226 82.8853   1
  18   6   1 109.739 47.5465   1
 -18   6  -1 103.621 48.3121   1
 -18  -6  -1 93.6033 46.1525   1
  18  -6   1 83.9546 43.7189   1
 -19  -6  -1 5868.14 303.826   1
 -19   6  -1 5984.62 311.951   1
  19  -6   1 5263.33 294.163   1
  19   6   1 4901.38 295.663   1
 -20  -6  -1 329.603 65.7319   1
  20   6   1 385.106 68.2786   1
 -21   6  -1 3286.38 207.293   1
 -22  -6  -1 675.842 84.1199   1
  22   6   1 784.010 88.1317   1
  23  -6   1 490.343 69.3917   1
 -23   6  -1 482.326 69.3702   1
  24  -6   1 345.003 61.4183   1
 -24   6  -1 380.651 66.1662   1
  24   6   1 269.246 67.0230   1
 -25   7   1 242.694 56.8649   1
  25  -7  -1 283.141 61.9433   1
 -24   7   1 267.569 63.8612   1
  24  -7  -1 224.949 65.6990   1
  23  -7  -1 1384.50 118.006   1
 -23   7   1 1291.60 115.934   1
  23   7  -1 1395.85 122.881   1
  22  -7  -1 373.636 71.7362   1
 -22   7   1 512.919 79.7549   1
  21  -7  -1 3787.98 230.332   1
  21   7  -1 4044.60 239.485   1
 -21  -7   1 3633.86 232.531   1
 -21   7   1 4537.53 250.960   1
  20  -7  -1-8.66793 46.2171   1
  20   7  -1-26.4895 49.5599   1
 -20  -7   1 35.2512 47.6204   1
 -20   7   1 27.0695 46.7929   1
  19  -7  -1 8.81010 44.3875   1
  19   7  -1 130.753 58.2097   1
 -19  -7   1 34.7987 43.8318   1
 -19   7   1-8.64374 46.7297   1
  18  -7  -1 295.331 56.0888   1
  18   7  -1 353.721 66.9585   1
 -18  -7   1 222.761 56.9135   1
 -18   7   1 270.108 58.6365   1
  17  -7  -1 3674.55 217.652   1
 -17  -7   1 3363.05 213.581   1
  17   7  -1 3242.90 212.052   1
 -17   7   1 4056.06 227.756   1
 -16   7   1 651.077 86.8231   1
 -16  -7   1 818.404 85.5118   1
  16  -7  -1 680.335 81.1884   1
  16   7  -1 730.334 85.0297   1
  15  -7  -1 6081.72 307.605   1
 -15  -7   1 5773.28 302.412   1
  15   7  -1 6186.47 306.693   1
 -14  -7   1 2261.12 160.186   1
  14   7  -1 2887.98 170.721   1
 -14   7   1 2406.38 167.246   1
  14  -7  -1 2334.84 163.160   1
 -13  -7   1 13590.4 624.165   1
  13   7  -1 13161.1 622.312   1
 -13   7   1 13073.9 625.085   1
  13  -7  -1 14002.6 628.391   1
 -12  -7   1 1043.73 91.4468   1
  12   7  -1 963.459 89.8496   1
 -12   7   1 901.208 93.7941   1
  12  -7  -1 963.869 91.9677   1
 -11  -7   1 14500.1 677.445   1
  11   7  -1 15132.6 678.366   1
 -11   7   1 14578.1 687.298   1
  11  -7  -1 15473.4 686.260   1
 -10   7   1 10468.9 494.152   1
  10  -7  -1 10325.1 493.915   1
  -9  -7   1 1102.12 92.4354   1
   9   7  -1 1302.19 96.1286   1
   9  -7  -1 1102.58 97.1421   1
  -9   7   1 1171.11 99.9237   1
   8   7  -1 1057.64 85.1984   1
  -8   7   1 923.401 85.5829   1
   8  -7  -1 773.777 78.8226   1
   7   7  -1 56320.7 2330.37   1
  -7  -7   1 54160.2 2331.19   1
   6  -7  -1-5.98951 25.7251   1
  -6  -7   1-5.47819 28.0042   1
  -6   7   1-6.04277 25.4075   1
   6   7  -1-32.1344 30.4286   1
   5  -7  -1 28744.5 1220.23   1
  -5   7   1 28902.1 1221.03   1
   5   7  -1 27673.3 1211.83   1
  -5  -7   1 27923.0 1215.53   1
   4  -7  -1 4841.90 246.507   1
  -4   7   1 4619.71 244.410   1
   4   7  -1 5336.66 246.987   1
  -4  -7   1 4472.31 244.344   1
   3  -7  -1 33614.4 1494.61   1
  -3   7   1 34639.9 1493.48   1
   3   7  -1 35352.1 1490.13   1
  -3  -7   1 36436.9 1492.60   1
   2  -7  -1 1659.82 115.375   1
  -2   7   1 1753.24 114.586   1
   2   7  -1 1819.80 113.400   1
  -2  -7   1 1971.56 116.765   1
   1  -7  -1 82079.2 3365.84   1
  -1   7   1 84124.8 3364.85   1
   1   7  -1 72448.5 3356.26   1
  -1  -7   1 84553.8 3363.29   1
   0  -7   1 4007.77 203.294   1
   0   7  -1 3859.14 199.881   1
   0   7   1 3718.58 200.744   1
   0  -7  -1 3690.61 202.095   1
   1  -7   1 4391.08 227.240   1
  -1   7  -1 4233.70 225.448   1
   1   7   1 4454.04 227.575   1
  -1  -7  -1 4662.93 229.984   1
   2  -7   1 5803.80 289.947   1
  -2   7  -1 5737.58 289.173   1
   2   7   1 6210.36 291.812   1
  -2  -7  -1 5970.50 293.329   1
   3  -7   1 93044.5 3965.93   1
   3   7   1 86908.0 3965.04   1
  -3  -7  -1 96168.9 3966.27   1
  -4  -7  -1 24768.9 1028.60   1
  -4   7  -1 22667.6 1026.55   1
   4  -7   1 23473.1 1027.48   1
  -5  -7  -1 3931.40 200.216   1
   5   7   1 3424.79 192.120   1
   5  -7   1 3904.98 201.418   1
   6   7   1 458.639 56.8378   1
  -6  -7  -1 464.192 58.0618   1
  -7  -7  -1 424.504 58.7245   1
   7   7   1 475.891 59.6534   1
  -7   7  -1 370.686 52.5904   1
   7  -7   1 288.729 48.8732   1
  -8  -7  -1 847.132 81.7677   1
   8   7   1 937.134 83.8868   1
  -8   7  -1 902.009 85.4411   1
   8  -7   1 952.512 86.9016   1
  -9  -7  -1 23812.4 1006.65   1
  -9   7  -1 25620.6 1017.50   1
   9  -7   1 22798.8 1007.70   1
 -10  -7  -1 22979.4 1018.96   1
  10   7   1 23534.5 1017.42   1
 -10   7  -1 22604.9 1023.25   1
  10  -7   1 23078.9 1017.62   1
 -11  -7  -1 2642.76 174.569   1
  11   7   1 2898.09 178.452   1
  11  -7   1 2934.67 181.269   1
 -11   7  -1 3091.19 186.420   1
 -12  -7  -1 2845.41 176.944   1
  12  -7   1 3077.61 184.470   1
 -12   7  -1 2490.98 175.075   1
 -13   7  -1 10456.2 512.389   1
  13  -7   1 10892.4 512.392   1
  13   7   1 10887.3 511.370   1
 -13  -7  -1 10259.3 507.081   1
  14  -7   1 1229.57 114.238   1
 -14   7  -1 1529.32 123.917   1
 -15   7  -1 1044.94 100.587   1
  15  -7   1 864.879 91.9016   1
  15   7   1 907.847 94.3078   1
 -15  -7  -1 819.059 89.7650   1
 -16   7  -1 351.694 67.5184   1
  16  -7   1 215.288 55.4311   1
  16   7   1 287.214 58.4144   1
 -16  -7  -1 244.494 56.8810   1
 -17   7  -1 78.9427 48.1111   1
  17  -7   1 112.152 53.5581   1
  17   7   1 51.1902 44.3472   1
 -17  -7  -1 59.7967 43.1213   1
 -18   7  -1 1570.56 132.084   1
  18  -7   1 1655.79 135.028   1
  18   7   1 1832.69 138.745   1
 -18  -7  -1 2016.75 142.553   1
 -19   7  -1 4092.27 252.875   1
  19  -7   1 4249.18 248.279   1
  19   7   1 4125.70 247.068   1
 -19  -7  -1 4646.97 254.025   1
 -20   7  -1 4440.53 250.251   1
  20  -7   1 4108.46 237.190   1
  20   7   1 3976.68 242.075   1
 -20  -7  -1 3999.22 241.618   1
 -21   7  -1-8.84246 47.1489   1
  21  -7   1-42.1651 47.3338   1
  21   7   1 17.6432 45.0906   1
 -21  -7  -1-8.80018 40.8200   1
 -22   7  -1 393.724 69.2978   1
  22  -7   1 302.427 69.6550   1
  22   7   1 353.518 70.5970   1
 -22  -7  -1 465.034 73.8119   1
  23  -7   1 199.472 58.2936   1
  23   7   1 167.634 60.3567   1
 -23  -7  -1 165.189 57.5042   1
  24  -7   1 725.804 82.8592   1
 -24   7  -1 465.685 71.8193   1
  24  -8  -1-16.2589 48.3315   1
 -24   8   1 33.5860 48.8219   1
  23  -8  -1 207.379 55.0379   1
 -23   8   1 193.391 57.7404   1
  22   8  -1 1451.64 118.203   1
 -22  -8   1 733.996 90.5092   1
 -21   8   1 573.219 78.0253   1
  21  -8  -1 653.906 78.9822   1
  21   8  -1 566.618 82.9407   1
 -21  -8   1 705.622 84.8731   1
 -20   8   1 1789.29 140.323   1
  20   8  -1 1850.82 144.795   1
 -20  -8   1 1942.56 146.044   1
 -19  -8   1 186.972 58.7298   1
  19  -8  -1 272.222 62.2924   1
  19   8  -1 265.458 62.8452   1
 -18  -8   1 702.513 81.2813   1
 -18   8   1 683.860 88.8715   1
  18  -8  -1 572.205 83.7520   1
  18   8  -1 581.640 80.4499   1
 -17   8   1 1004.38 100.686   1
  17   8  -1 977.250 98.5873   1
 -17  -8   1 863.143 95.2225   1
  17  -8  -1 790.045 93.0623   1
 -16   8   1 241.876 53.3350   1
  16   8  -1 206.714 55.5588   1
  16  -8  -1 214.547 52.4606   1
 -16  -8   1 279.139 59.6319   1
  15  -8  -1 4084.61 228.309   1
 -15   8   1 3450.12 222.150   1
 -14   8   1 75.3437 43.7365   1
  14   8  -1 101.304 43.5261   1
 -14  -8   1 208.554 50.9796   1
  14  -8  -1 130.598 52.8440   1
 -13   8   1 480.440 73.3033   1
  13   8  -1 580.400 70.1005   1
 -13  -8   1 474.253 66.0702   1
  13  -8  -1 438.149 70.7193   1
 -12   8   1 65942.1 2567.13   1
 -12  -8   1 61304.1 2556.96   1
  12  -8  -1 65678.4 2563.34   1
 -11   8   1 108.904 46.2444   1
  11   8  -1 132.336 42.4054   1
 -11  -8   1 209.888 47.1138   1
  11  -8  -1 209.575 50.9159   1
 -10   8   1 9707.70 472.173   1
  10   8  -1 9569.55 461.245   1
 -10  -8   1 9830.78 465.470   1
  10  -8  -1 9992.19 470.239   1
  -9   8   1 3416.29 200.422   1
   9   8  -1 3189.49 191.949   1
   9  -8  -1 3281.05 198.797   1
  -9  -8   1 3787.77 202.151   1
  -8   8   1 1377.30 109.348   1
   8  -8  -1 1416.10 113.402   1
  -7   8   1 5655.54 294.033   1
   7  -8  -1 6007.62 299.315   1
   7   8  -1 5630.44 290.971   1
   6   8  -1 30205.5 1388.89   1
  -6   8   1 35091.6 1404.31   1
   6  -8  -1 33063.7 1399.44   1
  -6  -8   1 32192.9 1394.32   1
   5   8  -1 683.788 65.7067   1
  -5  -8   1 648.407 67.2294   1
   4   8  -1 12782.0 563.168   1
  -4   8   1 11826.6 561.407   1
   4  -8  -1 12569.5 564.848   1
  -4  -8   1 12139.7 560.217   1
   3   8  -1 7949.98 378.084   1
  -3   8   1 8105.71 384.209   1
   3  -8  -1 8118.43 386.424   1
  -3  -8   1 7834.33 380.311   1
   2   8  -1 128108. 5364.33   1
  -2   8   1 121504. 5362.03   1
   2  -8  -1 125434. 5367.48   1
  -2  -8   1 142255. 5371.32   1
   1   8  -1 785.615 72.6146   1
  -1   8   1 824.585 75.8947   1
   1  -8  -1 837.676 76.9268   1
  -1  -8   1 961.453 78.3416   1
   0   8   1 13475.0 576.656   1
   0   8  -1 12163.7 567.001   1
   0  -8   1 12336.3 569.808   1
   0  -8  -1 12530.3 572.407   1
   1   8   1 5173.13 259.265   1
  -1   8  -1 4892.48 258.298   1
   1  -8   1 5031.02 261.125   1
  -1  -8  -1 5275.95 263.050   1
  -2   8  -1 47490.6 1964.71   1
   2  -8   1 47740.4 1965.86   1
  -2  -8  -1 49744.4 1968.40   1
   3   8   1 20469.7 908.975   1
  -3   8  -1 21639.9 915.232   1
   3  -8   1 19578.4 910.301   1
  -3  -8  -1 21587.6 915.830   1
   4   8   1 63225.0 2656.27   1
  -4  -8  -1 62921.2 2658.23   1
   5   8   1 19350.7 861.344   1
  -5  -8  -1 19709.6 865.246   1
  -5   8  -1 19553.4 866.383   1
   5  -8   1 19574.1 866.906   1
  -6   8  -1 6235.27 316.396   1
   6  -8   1 6279.80 316.626   1
  -7  -8  -1 24378.4 1024.20   1
   7  -8   1 23517.6 1025.49   1
  -7   8  -1 21966.6 1021.36   1
   7   8   1 23098.9 1017.43   1
  -8  -8  -1 18943.8 828.326   1
   8  -8   1 18984.8 830.682   1
  -8   8  -1 18103.2 828.555   1
   8   8   1 17979.8 823.552   1
  -9  -8  -1-7.21970 36.3724   1
   9  -8   1 45.1390 31.6469   1
  -9   8  -1 37.9041 34.5476   1
   9   8   1 27.8081 41.7931   1
 -10  -8  -1 9259.16 441.321   1
  10  -8   1 9496.34 443.812   1
 -10   8  -1 8170.64 437.702   1
  10   8   1 9325.43 440.184   1
  11  -8   1 1300.50 109.117   1
 -11   8  -1 1204.79 110.712   1
 -11  -8  -1 1227.85 107.132   1
 -12  -8  -1 12172.0 596.419   1
  12  -8   1 13328.4 602.546   1
  12   8   1 13205.7 598.246   1
 -12   8  -1 12360.3 599.547   1
  13  -8   1 2656.04 172.977   1
 -13   8  -1 2542.75 172.881   1
  14  -8   1 2514.61 171.718   1
  14   8   1 2491.81 169.406   1
 -14  -8  -1 2532.50 170.075   1
 -14   8  -1 2734.75 176.456   1
  15  -8   1 3223.05 199.649   1
  15   8   1 3391.61 203.739   1
 -15  -8  -1 2750.35 194.998   1
 -15   8  -1 3311.41 204.260   1
  16  -8   1 1811.11 138.624   1
  16   8   1 1832.75 140.991   1
 -16   8  -1 2029.89 147.167   1
 -16  -8  -1 1783.82 139.369   1
  17  -8   1 3276.32 204.315   1
 -17   8  -1 3347.11 212.286   1
  18  -8   1 1652.98 135.098   1
  18   8   1 1647.21 134.126   1
 -18  -8  -1 1911.51 140.841   1
 -18   8  -1 1512.45 133.088   1
  19  -8   1 220.004 62.1994   1
  19   8   1 285.112 67.6214   1
 -19   8  -1 208.000 55.8666   1
 -19  -8  -1 382.845 69.3536   1
  20  -8   1 108.627 51.4439   1
 -20   8  -1 93.7906 54.0748   1
  21   8   1 721.439 88.0500   1
 -21  -8  -1 498.201 77.6770   1
  22  -8   1 386.736 72.5671   1
 -22   8  -1 491.866 75.8892   1
  23  -8   1 203.289 55.1486   1
 -23   8  -1 115.563 51.0799   1
  24  -9  -1 31.9604 45.9985   1
 -24   9   1 83.9873 44.2463   1
  22  -9  -1 58.8351 41.2596   1
 -22   9   1 169.867 52.7573   1
  21  -9  -1 1743.70 133.714   1
 -21   9   1 1308.94 122.242   1
  20  -9  -1 77.3128 52.9514   1
 -20  -9   1 135.958 51.1236   1
  20   9  -1 176.657 57.1199   1
 -20   9   1 98.4556 55.7070   1
 -19  -9   1 314.880 62.2323   1
  19   9  -1 263.029 61.1917   1
  18  -9  -1 43.2908 51.5122   1
 -18   9   1 53.7245 49.6799   1
  17  -9  -1 1579.35 131.171   1
 -17  -9   1 1687.72 132.921   1
  17   9  -1 1793.73 135.139   1
 -17   9   1 1500.00 128.183   1
 -16  -9   1 473.981 68.7114   1
 -16   9   1 376.813 63.1468   1
  16  -9  -1 376.402 62.6514   1
  16   9  -1 392.916 71.8116   1
 -15  -9   1 969.196 96.3151   1
 -15   9   1 920.794 99.4127   1
  15   9  -1 814.932 89.1595   1
  15  -9  -1 963.687 100.464   1
  14  -9  -1 332.460 63.5888   1
 -14   9   1 298.592 62.1259   1
 -13  -9   1 2956.37 182.954   1
 -13   9   1 3083.57 190.251   1
  13  -9  -1 2706.40 179.069   1
  13   9  -1 2612.22 175.392   1
 -12  -9   1 888.100 89.1837   1
 -12   9   1 881.342 91.4854   1
  12   9  -1 854.229 86.5301   1
  12  -9  -1 673.844 84.0886   1
 -11  -9   1 33503.6 1446.58   1
  11   9  -1 33190.0 1441.69   1
 -10  -9   1 1193.47 101.202   1
 -10   9   1 1270.47 106.144   1
  10  -9  -1 988.236 98.9757   1
  10   9  -1 1213.11 100.960   1
  -9   9   1 76.8104 40.4348   1
  -9  -9   1 28.4426 34.7469   1
   9   9  -1-6.90903 32.6599   1
   9  -9  -1 76.0644 35.3240   1
   8  -9  -1 17428.1 768.075   1
  -8  -9   1 16110.3 759.856   1
  -8   9   1 18149.7 773.346   1
   8   9  -1 16356.7 757.941   1
   7  -9  -1 1984.07 136.948   1
  -7   9   1 1561.03 125.053   1
   7   9  -1 2054.81 130.408   1
  -7  -9   1 1884.46 130.323   1
  -6   9   1 11154.5 499.047   1
   6  -9  -1 9911.15 492.641   1
  -5   9   1 22285.0 950.667   1
   5  -9  -1 20715.2 946.810   1
   4   9  -1 777.489 72.2650   1
  -4   9   1 683.145 70.9273   1
   4  -9  -1 617.433 69.8614   1
  -4  -9   1 616.322 70.9108   1
   3   9  -1 29627.8 1235.05   1
  -3   9   1 27627.5 1235.80   1
   3  -9  -1 26695.8 1235.84   1
  -3  -9   1 30402.2 1239.10   1
   2   9  -1 4356.37 236.782   1
  -2   9   1 4375.50 238.541   1
   2  -9  -1 4615.74 245.263   1
  -2  -9   1 4681.09 239.779   1
  -1  -9   1 27258.1 1222.05   1
   1   9  -1 29486.3 1226.62   1
   0   9  -1 70.2157 34.8956   1
   0  -9   1 62.8747 39.4551   1
   3   9   1 32448.5 1411.52   1
  -3   9  -1 34745.7 1414.95   1
   3  -9   1 33139.2 1413.98   1
  -3  -9  -1 30986.9 1410.60   1
   4   9   1 4854.50 270.978   1
  -4   9  -1 5779.02 281.774   1
   4  -9   1 5499.01 279.901   1
  -4  -9  -1 5373.34 281.072   1
  -5   9  -1 1540.12 117.898   1
   5  -9   1 1685.22 121.722   1
   5   9   1 1755.05 122.302   1
  -5  -9  -1 1732.00 122.883   1
  -6   9  -1 15404.8 708.329   1
  -6  -9  -1 15063.3 707.506   1
   6  -9   1 16160.4 711.278   1
   6   9   1 15752.1 705.055   1
  -7  -9  -1 12345.8 595.242   1
   7   9   1 12869.3 596.616   1
  -7   9  -1 13377.3 602.444   1
   7  -9   1 13167.2 602.011   1
  -8  -9  -1-14.8609 38.5335   1
   8   9   1-7.11272 33.5757   1
  -8   9  -1 22.8129 39.4349   1
   8  -9   1 38.4968 47.2431   1
  -9  -9  -1 20821.7 911.582   1
   9   9   1 20653.0 907.592   1
   9  -9   1 19911.1 911.612   1
  -9   9  -1 20067.7 911.041   1
 -10  -9  -1 1805.29 132.961   1
 -11  -9  -1 4119.80 228.184   1
  11  -9   1 3775.53 224.326   1
  11   9   1 3667.93 220.002   1
 -12   9  -1 5966.42 326.886   1
  12  -9   1 6475.50 330.046   1
 -13  -9  -1 4062.50 250.779   1
  13   9   1 4653.63 254.544   1
 -13   9  -1 4763.00 257.301   1
  13  -9   1 4209.14 250.254   1
 -14  -9  -1 1790.62 141.346   1
  14   9   1 1865.90 140.082   1
 -14   9  -1 1952.77 143.480   1
  14  -9   1 1850.38 140.697   1
 -15  -9  -1 243.000 59.4331   1
  15   9   1 235.669 59.0988   1
  15  -9   1 269.189 54.9068   1
 -15   9  -1 288.432 56.8233   1
 -16   9  -1 2667.10 180.521   1
 -16  -9  -1 2537.89 177.246   1
  16  -9   1 2951.28 183.575   1
  16   9   1 2626.37 177.509   1
 -17  -9  -1 426.272 70.2361   1
  17   9   1 406.990 68.6036   1
 -17   9  -1 414.763 64.8124   1
  17  -9   1 496.583 68.2981   1
  18   9   1 923.120 100.144   1
 -18  -9  -1 895.404 96.0628   1
 -19   9  -1 373.306 71.9830   1
  19  -9   1 481.461 76.8865   1
  19   9   1 366.956 67.8198   1
 -19  -9  -1 359.392 63.5831   1
 -20   9  -1 356.831 63.9588   1
  20  -9   1 309.294 58.9987   1
  20   9   1 340.446 66.3851   1
 -20  -9  -1 341.118 69.0880   1
 -21   9  -1 183.416 66.1751   1
  21  -9   1 204.324 57.2968   1
  21   9   1 121.592 53.7536   1
 -21  -9  -1 178.622 55.2502   1
  22   9   1 77.4199 46.5674   1
 -22   9  -1 61.1332 46.6506   1
  23  -9   1 277.134 64.8620   1
 -23   9  -1 238.804 58.7099   1
  23 -10  -1 152.389 56.0087   1
 -23  10   1 78.4848 53.7238   1
  22 -10  -1 397.205 71.5594   1
 -22  10   1 432.701 74.1980   1
  21 -10  -1 8.46743 42.6386   1
 -21  10   1 8.60600 40.6253   1
 -20  10   1 305.680 66.3785   1
 -20 -10   1 345.746 67.1541   1
  20 -10  -1 226.169 61.0981   1
  20  10  -1 201.423 66.0575   1
 -19  10   1 373.205 70.4434   1
  19 -10  -1 368.565 68.0985   1
  19  10  -1 497.023 76.0420   1
 -19 -10   1 434.305 70.7711   1
  18  10  -1 8.64832 41.5214   1
 -18 -10   1-8.95275 42.9830   1
 -17  10   1 256.274 55.9877   1
  17 -10  -1 130.269 47.7138   1
  17  10  -1 264.855 57.6839   1
 -17 -10   1 220.866 55.9727   1
 -16  10   1 4322.39 242.350   1
  16 -10  -1 3575.32 230.322   1
  16  10  -1 4100.24 236.770   1
 -16 -10   1 4002.39 236.461   1
 -15  10   1 3020.67 190.560   1
  15 -10  -1 2729.01 183.455   1
  15  10  -1 2804.37 184.322   1
 -15 -10   1 2803.99 185.385   1
 -14  10   1 1687.35 135.396   1
  14 -10  -1 1630.90 131.553   1
  14  10  -1 1823.48 135.164   1
 -14 -10   1 1710.01 134.758   1
 -13  10   1 408.988 68.2354   1
  13 -10  -1 383.198 67.8714   1
  13  10  -1 359.443 64.4675   1
 -13 -10   1 334.689 66.1536   1
 -12  10   1 750.062 87.0660   1
 -12 -10   1 766.819 84.9428   1
  12  10  -1 718.452 80.9523   1
  12 -10  -1 807.322 86.9036   1
 -11  10   1 2423.64 170.054   1
  11 -10  -1 2759.00 174.234   1
  11  10  -1 2648.30 168.937   1
 -11 -10   1 2512.50 169.815   1
 -10 -10   1 7424.21 381.357   1
 -10  10   1 7804.20 388.019   1
  10 -10  -1 7730.31 387.893   1
   9 -10  -1 9219.84 451.654   1
  -9 -10   1 9379.35 449.502   1
  -9  10   1 9535.60 454.787   1
   9  10  -1 8908.78 444.765   1
   8 -10  -1 25009.7 1084.73   1
  -8  10   1 25224.3 1083.28   1
   8  10  -1 24434.2 1076.66   1
  -8 -10   1 23383.5 1078.13   1
   7  10  -1 9151.19 451.391   1
  -7  10   1 9560.97 460.454   1
   7 -10  -1 9429.91 459.999   1
  -7 -10   1 10017.8 461.120   1
  -6  10   1 1100.79 99.0530   1
   6 -10  -1 1241.30 102.041   1
  -6 -10   1 1277.36 102.701   1
   5  10  -1 237.061 46.6123   1
  -5  10   1 277.246 48.9126   1
   5 -10  -1 374.377 58.7020   1
  -5 -10   1 286.615 50.0192   1
   4  10  -1 5650.75 311.163   1
  -4  10   1 6821.61 324.467   1
   4 -10  -1 6207.55 319.245   1
  -4 -10   1 6556.71 321.110   1
   3  10  -1 17250.8 786.223   1
  -3  10   1 17865.3 791.897   1
   3 -10  -1 17881.7 792.449   1
  -3 -10   1 17625.6 789.711   1
  -2  10   1 15822.9 733.489   1
   2  10  -1 17373.7 739.598   1
  -2 -10   1 17000.9 737.914   1
   2 -10  -1 15350.1 737.132   1
   1  10  -1 107718. 4775.38   1
  -1  10   1 108679. 4779.03   1
  -1 -10   1 121811. 4786.37   1
   1 -10  -1 121620. 4786.41   1
   0  10  -1 1967.14 134.155   1
   0  10   1 2350.38 144.440   1
   0 -10   1 2182.93 143.202   1
   0 -10  -1 1927.46 137.395   1
   1  10   1 583.088 70.1261   1
  -1  10  -1 593.334 69.2797   1
   1 -10   1 688.204 73.1677   1
  -1 -10  -1 485.737 64.0116   1
   2  10   1 612.308 71.1968   1
  -2  10  -1 628.158 72.1209   1
   2 -10   1 647.943 71.5003   1
  -2 -10  -1 578.479 69.4597   1
   3  10   1 112665. 4880.33   1
  -3  10  -1 118296. 4884.94   1
   3 -10   1 123174. 4887.40   1
  -3 -10  -1 114156. 4882.01   1
   4  10   1 5285.19 294.126   1
  -4  10  -1 5925.97 301.693   1
   4 -10   1 5879.22 301.159   1
  -4 -10  -1 6165.32 304.005   1
   5  10   1 976.217 90.5247   1
  -5  10  -1 876.607 87.3691   1
   5 -10   1 994.160 92.4380   1
  -5 -10  -1 1063.91 95.5744   1
  -6 -10  -1 3629.70 217.036   1
   6 -10   1 3892.33 221.204   1
  -6  10  -1 3384.42 213.188   1
   7  10   1 829.042 81.7689   1
  -7  10  -1 800.514 83.3284   1
   7 -10   1 741.388 82.0403   1
  -7 -10  -1 627.277 78.6065   1
  -8 -10  -1 9447.94 449.244   1
   8 -10   1 10405.4 458.158   1
  -8  10  -1 9563.74 451.793   1
  -9 -10  -1 4397.46 250.544   1
  -9  10  -1 4453.79 253.621   1
   9 -10   1 4681.56 256.793   1
 -10 -10  -1 1324.28 111.188   1
  10  10   1 1065.32 102.789   1
 -10  10  -1 1430.55 118.330   1
  10 -10   1 1163.73 108.323   1
 -11 -10  -1 11157.6 562.593   1
  11  10   1 11904.4 561.988   1
 -11  10  -1 12970.0 572.535   1
  11 -10   1 11561.1 561.867   1
 -12 -10  -1 6673.46 357.466   1
  12  10   1 7011.84 357.762   1
 -12  10  -1 7294.84 365.284   1
  12 -10   1 6749.00 358.199   1
 -13 -10  -1 4492.72 255.847   1
  13  10   1 4278.95 252.166   1
 -13  10  -1 4673.07 259.120   1
  13 -10   1 4411.42 252.367   1
 -14 -10  -1 939.595 94.2970   1
  14  10   1 981.123 95.7699   1
 -14  10  -1 900.302 101.337   1
  14 -10   1 881.819 97.2977   1
 -15 -10  -1 568.126 76.6804   1
  15  10   1 514.935 75.7359   1
 -15  10  -1 415.374 74.3017   1
  15 -10   1 622.251 80.6566   1
 -16 -10  -1 17.7159 45.9504   1
  16  10   1 34.1405 43.6401   1
 -16  10  -1 53.3625 46.1359   1
  16 -10   1 8.77680 45.5296   1
 -17 -10  -1 4742.02 267.496   1
  17  10   1 4431.18 260.456   1
 -18 -10  -1 842.795 96.8864   1
  18  10   1 927.427 97.6833   1
  18 -10   1 796.467 94.3122   1
 -18  10  -1 757.983 95.4865   1
 -19 -10  -1-8.97001 50.3473   1
 -19  10  -1 17.7251 44.6282   1
  19 -10   1-16.8898 49.1034   1
  19  10   1-26.0309 46.8870   1
 -20 -10  -1 8.93667 46.3872   1
  20 -10   1 52.3781 43.3333   1
  20  10   1 103.772 53.0994   1
 -20  10  -1 33.1039 41.0862   1
  21  10   1 111.708 55.0282   1
 -22  10  -1 165.330 56.0830   1
  22 -10   1 128.878 44.4621   1
 -22  11   1 73.1697 46.8689   1
  22 -11  -1 99.4587 46.0890   1
 -21  11   1 78.3174 48.9195   1
  21 -11  -1 57.0988 45.3053   1
  20 -11  -1-25.0388 45.1104   1
 -19  11   1 1256.50 115.948   1
 -19 -11   1 1197.91 113.610   1
  19 -11  -1 1087.95 111.970   1
  19  11  -1 1254.02 115.099   1
 -18 -11   1 574.827 83.4158   1
 -18  11   1 683.555 86.8015   1
  18  11  -1 454.240 78.3716   1
  17  11  -1 103.990 47.0149   1
 -17 -11   1 100.147 50.6482   1
  16 -11  -1 705.114 84.9164   1
 -16  11   1 1178.51 104.648   1
 -15  11   1 844.668 95.8569   1
  15  11  -1 729.761 87.3346   1
 -15 -11   1 850.479 92.9349   1
  15 -11  -1 797.598 91.5933   1
 -14  11   1 145.351 49.8593   1
  14  11  -1 108.587 49.7889   1
 -14 -11   1 130.623 50.1839   1
  14 -11  -1 16.6107 33.5555   1
 -13  11   1 473.804 70.5439   1
 -13 -11   1 498.606 74.3020   1
  13 -11  -1 454.069 71.8073   1
  13  11  -1 421.627 70.9673   1
  12 -11  -1 2146.05 150.497   1
 -12  11   1 2130.89 152.227   1
 -12 -11   1 1859.92 142.999   1
  11 -11  -1 3732.81 223.953   1
 -11  11   1 3720.82 222.261   1
  10 -11  -1 6629.86 329.563   1
 -10  11   1 5524.10 319.980   1
  10  11  -1 5918.97 319.297   1
 -10 -11   1 6598.63 329.021   1
  -9  11   1 712.465 82.6732   1
   9 -11  -1 579.400 71.7855   1
   9  11  -1 582.243 72.0946   1
   8 -11  -1 5661.23 302.542   1
  -8  11   1 5771.25 301.851   1
   8  11  -1 5853.72 298.690   1
  -8 -11   1 5345.20 296.597   1
   7  11  -1 321.201 56.9153   1
  -7 -11   1 382.926 60.2608   1
   6  11  -1 21.3577 30.5762   1
  -6  11   1 22.9440 40.2268   1
   6 -11  -1 22.5818 41.7332   1
  -6 -11   1-7.37359 33.5888   1
  -5  11   1 21336.3 914.949   1
   5 -11  -1 19327.2 909.758   1
  -5 -11   1 20805.0 913.715   1
   4  11  -1 43608.6 1747.75   1
  -4  11   1 43794.6 1751.03   1
   4 -11  -1 38762.3 1742.86   1
  -4 -11   1 37221.8 1741.33   1
   3  11  -1 170.936 44.9468   1
  -3  11   1 207.170 48.4022   1
   3 -11  -1 238.597 50.0619   1
  -2  11   1 7426.45 390.989   1
   2  11  -1 8434.90 398.437   1
  -2 -11   1 7972.69 396.143   1
   2 -11  -1 8518.97 400.885   1
   1  11  -1 453.440 61.6718   1
  -1  11   1 460.323 59.4655   1
   1 -11  -1 405.075 62.1642   1
  -1 -11   1 414.492 60.4750   1
   0  11   1 11371.1 564.932   1
   0  11  -1 11784.9 563.842   1
   0 -11  -1 12870.2 570.094   1
   0 -11   1 12681.5 569.163   1
   1  11   1 3957.14 229.934   1
  -1  11  -1 4183.95 232.941   1
   1 -11   1 4324.83 235.895   1
  -1 -11  -1 4132.20 231.656   1
   2  11   1 34682.6 1391.65   1
  -2  11  -1 30759.3 1383.75   1
   2 -11   1 33084.8 1388.21   1
  -2 -11  -1 29681.7 1386.49   1
   3  11   1 2046.68 142.858   1
  -3  11  -1 2103.47 144.878   1
   3 -11   1 2047.08 143.655   1
  -3 -11  -1 2273.58 149.280   1
  -4  11  -1 3109.63 180.586   1
   4 -11   1 2948.50 175.296   1
  -4 -11  -1 2642.42 170.171   1
   5  11   1 293.955 55.3058   1
  -5  11  -1 314.706 59.1623   1
   5 -11   1 399.390 63.2686   1
  -5 -11  -1 362.392 58.6212   1
   6  11   1 595.977 71.0178   1
  -6  11  -1 618.678 74.5362   1
   6 -11   1 552.669 76.9188   1
   7  11   1 1576.62 124.017   1
  -7 -11  -1 1725.52 130.492   1
  -8  11  -1 3856.86 239.499   1
   8 -11   1 4478.84 247.172   1
   8  11   1 4309.61 242.046   1
  -8 -11  -1 4435.42 245.940   1
   9 -11   1 269.369 56.4445   1
  -9  11  -1 300.188 59.1848   1
 -10  11  -1 265.084 59.6657   1
 -10 -11  -1 330.285 61.6432   1
  10 -11   1 252.551 57.3679   1
 -11 -11  -1 1728.13 134.569   1
  11  11   1 1903.40 139.742   1
 -11  11  -1 1706.39 135.080   1
  11 -11   1 1926.07 141.878   1
 -12 -11  -1 3511.35 207.935   1
  12 -11   1 3041.51 195.960   1
 -12  11  -1 3194.64 205.445   1
  12  11   1 3062.33 197.777   1
 -13 -11  -1 35.0664 43.4700   1
  13 -11   1-17.0531 41.6138   1
 -13  11  -1-8.86460 43.2637   1
  13  11   1 8.39150 38.9227   1
 -14 -11  -1-8.89181 41.2464   1
  14 -11   1-17.1871 41.9440   1
 -14  11  -1-35.2670 45.7249   1
  14  11   1 8.48924 45.8745   1
 -15 -11  -1 250.809 63.8288   1
  15 -11   1 285.585 59.3605   1
  15  11   1 384.863 66.7536   1
 -15  11  -1 185.314 53.6736   1
 -16 -11  -1 574.544 80.1822   1
  16  11   1 731.540 84.9719   1
 -17 -11  -1 575.677 80.3374   1
  17 -11   1 602.908 76.1402   1
 -17  11  -1 564.969 80.1175   1
  17  11   1 650.012 81.3183   1
 -18 -11  -1 44.9652 50.4759   1
  18 -11   1-16.9093 45.0798   1
  18  11   1-8.65212 44.8686   1
 -18  11  -1 17.7053 52.6304   1
  19  11   1 51.6525 48.3545   1
 -19 -11  -1 8.94624 47.0885   1
  19 -11   1 33.0576 45.8547   1
 -19  11  -1 88.7260 55.5728   1
  20 -11   1 8.32161 41.2632   1
 -20  11  -1-8.45566 35.5461   1
  21 -11   1 396.881 70.2338   1
 -21  11  -1 299.038 66.4911   1
 -21  12   1-25.6974 48.0889   1
  20 -12  -1 90.8559 44.1629   1
 -20  12   1 68.4881 43.8810   1
  19 -12  -1 144.221 54.7481   1
 -19  12   1 34.8763 39.1140   1
 -18 -12   1 337.437 64.4119   1
 -18  12   1 174.112 51.2521   1
  18 -12  -1 265.320 59.1591   1
  18  12  -1 361.136 67.3358   1
 -17 -12   1 63.3131 45.5441   1
 -17  12   1-8.78479 33.5651   1
  17 -12  -1-17.1663 34.4776   1
  17  12  -1-8.79482 46.8930   1
 -16 -12   1 133.882 48.9541   1
 -16  12   1 8.77405 44.2866   1
  16  12  -1 123.040 50.6086   1
  16 -12  -1 42.8647 47.6250   1
 -15  12   1 1771.16 141.373   1
  15 -12  -1 1680.01 136.981   1
  14 -12  -1 25.4895 31.6549   1
 -14 -12   1-26.3465 44.9273   1
 -14  12   1 126.482 50.7430   1
  14  12  -1 50.9905 40.8460   1
  13 -12  -1 95.9108 50.2811   1
 -13  12   1 157.974 56.6766   1
 -13 -12   1 121.948 50.2317   1
  13  12  -1 33.5391 44.2843   1
  12 -12  -1 293.394 62.5542   1
 -12 -12   1 389.137 65.3722   1
 -12  12   1 271.706 61.6005   1
  12  12  -1 381.863 62.0291   1
  11 -12  -1 130.200 50.6419   1
 -11 -12   1 161.006 51.0946   1
 -11  12   1 85.9905 51.2928   1
  11  12  -1 40.8369 40.0793   1
  10 -12  -1 852.688 90.3791   1
 -10 -12   1 864.435 92.1484   1
  10  12  -1 775.301 85.5056   1
 -10  12   1 865.610 92.6199   1
   9 -12  -1 2519.26 169.952   1
  -9  12   1 2520.72 172.861   1
   8 -12  -1 1144.44 101.556   1
  -8  12   1 1112.71 100.128   1
   7  12  -1 2310.83 159.346   1
  -7  12   1 2246.15 162.436   1
   7 -12  -1 2701.44 169.338   1
  -7 -12   1 2596.17 166.490   1
   6  12  -1 104.806 45.9777   1
  -6  12   1-15.9020 41.2806   1
   6 -12  -1 78.2550 41.2055   1
  -6 -12   1 47.5733 38.1199   1
   5  12  -1 14747.6 670.317   1
  -5  12   1 13589.8 669.610   1
   5 -12  -1 14846.0 676.930   1
  -5 -12   1 15257.4 675.067   1
   4  12  -1 2065.17 149.479   1
  -4 -12   1 2386.46 154.248   1
  -3  12   1 2144.79 151.870   1
  -3 -12   1 2397.96 157.681   1
   3 -12  -1 2354.43 155.964   1
   2  12  -1 154.391 47.1199   1
  -2  12   1 114.245 39.7387   1
   2 -12  -1 85.2439 40.9916   1
  -2 -12   1 75.6931 40.0498   1
   1  12  -1 1762.94 131.202   1
  -1  12   1 1960.99 137.136   1
   1 -12  -1 2079.14 142.391   1
   0  12   1 51.8046 37.2881   1
   0  12  -1-7.45977 35.8386   1
   0 -12   1 7.64190 34.8308   1
   0 -12  -1 69.1950 38.1450   1
   1  12   1 4391.81 238.796   1
   1 -12   1 4145.73 235.562   1
  -1 -12  -1 4588.84 241.997   1
   2  12   1 1271.87 109.639   1
  -2  12  -1 1186.77 105.954   1
   2 -12   1 1332.25 111.012   1
  -2 -12  -1 1586.53 119.782   1
   3  12   1 7570.38 398.661   1
  -3  12  -1 8730.11 408.395   1
   3 -12   1 9117.15 412.905   1
  -3 -12  -1 7419.79 401.367   1
   4  12   1 188.528 46.8431   1
  -4 -12  -1 303.459 56.4260   1
  -5  12  -1 1103.63 100.359   1
   5 -12   1 784.192 89.5303   1
  -6  12  -1 103.631 36.6096   1
   6 -12   1 125.323 41.0441   1
  -7  12  -1 1780.83 140.188   1
   7 -12   1 1943.51 144.719   1
   7  12   1 1968.57 141.909   1
  -7 -12  -1 2172.99 148.365   1
  -8  12  -1 2386.68 172.314   1
   8 -12   1 2854.34 177.791   1
   8  12   1 2626.11 169.608   1
  -8 -12  -1 2511.88 172.536   1
  -9  12  -1 297.627 59.8452   1
  -9 -12  -1 236.182 57.5107   1
   9 -12   1 232.909 58.2723   1
   9  12   1 373.939 65.9619   1
 -10 -12  -1 17.1830 42.6018   1
 -10  12  -1-52.2408 51.7630   1
  10 -12   1 25.7582 43.8850   1
  10  12   1-8.24563 40.8867   1
  11  12   1 890.958 92.2504   1
 -11 -12  -1 801.797 88.8468   1
 -12  12  -1 751.115 90.4589   1
  12 -12   1 616.153 81.0284   1
  12  12   1 806.653 88.4889   1
 -12 -12  -1 903.594 91.1215   1
 -13  12  -1 900.713 100.226   1
  13 -12   1 979.564 98.4906   1
 -14 -12  -1 547.503 75.0542   1
  14 -12   1 463.741 76.9641   1
 -14  12  -1 632.001 83.9782   1
  14  12   1 613.427 79.5803   1
 -15 -12  -1 161.236 51.7291   1
  15 -12   1 258.633 63.4579   1
 -15  12  -1 275.202 65.3050   1
  15  12   1 216.246 57.4967   1
 -16 -12  -1 54.3100 41.2493   1
  16 -12   1-8.60975 47.7495   1
 -16  12  -1 8.80423 48.8272   1
  16  12   1 69.2906 53.1616   1
 -17 -12  -1 144.986 52.9140   1
  17 -12   1 51.8917 51.6486   1
 -17  12  -1 96.3988 52.8895   1
  17  12   1 182.185 57.6206   1
 -18 -12  -1 18.0762 50.1088   1
  18 -12   1 8.39012 44.7386   1
  18  12   1-17.3109 48.5837   1
 -18  12  -1 43.6006 47.1220   1
  19 -12   1 89.9695 43.6634   1
 -19  12  -1 8.67791 43.0843   1
  20 -12   1 96.5897 48.0815   1
 -20  12  -1 135.163 55.1153   1
  20 -13  -1 8.08439 36.1523   1
 -20  13   1 58.7976 43.5741   1
  19 -13  -1-8.41602 47.8175   1
 -19  13   1-33.6508 41.7243   1
  18 -13  -1-8.39104 49.3431   1
 -18  13   1-17.1840 51.0829   1
  16 -13  -1 16.9979 41.4795   1
 -16 -13   1 9.07610 44.2963   1
 -16  13   1-34.7484 44.4019   1
  16  13  -1-8.73875 41.2512   1
  15 -13  -1 466.324 68.8732   1
 -15 -13   1 570.722 79.3199   1
  15  13  -1 504.192 77.5010   1
 -15  13   1 627.883 80.9241   1
  14  13  -1 224.983 55.3912   1
 -14 -13   1 198.251 56.5350   1
  13 -13  -1 254.676 60.2018   1
 -13  13   1 140.805 51.2600   1
  13  13  -1 214.185 56.3089   1
  12 -13  -1 95.7577 51.9818   1
  12  13  -1 115.574 47.1480   1
 -12  13   1 150.082 55.4780   1
 -12 -13   1 114.932 46.1047   1
  11 -13  -1 2806.58 188.233   1
  11  13  -1 2767.80 182.034   1
 -11 -13   1 2878.02 186.908   1
 -11  13   1 2844.75 185.186   1
 -10 -13   1 1342.82 118.341   1
  10  13  -1 1538.35 123.138   1
  -9  13   1 214.242 55.1716   1
  -9 -13   1 224.967 58.9085   1
   9 -13  -1 316.901 60.5031   1
   9  13  -1 258.535 55.8469   1
  -8  13   1 249.388 54.4993   1
  -8 -13   1 323.106 58.5270   1
   8 -13  -1 198.090 53.2788   1
   8  13  -1 222.456 56.1993   1
  -7  13   1 207.521 53.8696   1
  -7 -13   1 275.455 56.5772   1
   7 -13  -1 268.062 60.0053   1
   7  13  -1 204.985 53.0872   1
  -6  13   1 196.742 57.7775   1
  -6 -13   1 205.131 54.6097   1
   6 -13  -1 185.569 55.5547   1
   6  13  -1 307.752 59.0110   1
  -5  13   1 56.4130 36.0946   1
  -5 -13   1 80.2815 41.0983   1
   5  13  -1 39.9503 36.4660   1
   5 -13  -1 48.9902 44.1800   1
   4 -13  -1 437.294 66.7341   1
  -4  13   1 290.673 58.9651   1
   3 -13  -1 24.1242 35.9514   1
  -3  13   1 16.0022 39.0581   1
   2 -13  -1 121.194 45.6774   1
  -2  13   1 144.558 49.5802   1
   1 -13  -1 757.155 84.9153   1
  -1  13   1 775.106 83.3796   1
   0  13  -1 253.621 54.7051   1
   0 -13  -1 177.730 50.5365   1
   0 -13   1 192.230 48.6233   1
   0  13   1 313.807 52.0327   1
  -1  13  -1 190.021 53.7271   1
  -1 -13  -1 151.979 52.4274   1
   1 -13   1 143.535 49.8765   1
   1  13   1 164.273 49.8967   1
  -2  13  -1 159.504 45.6943   1
  -2 -13  -1 209.717 54.1742   1
   2  13   1 79.1890 45.3773   1
   2 -13   1 135.804 42.4336   1
  -3  13  -1 2576.36 173.398   1
   3 -13   1 2647.06 174.609   1
   3  13   1 2828.96 177.670   1
  -4  13  -1 779.467 89.9485   1
  -4 -13  -1 1152.49 100.210   1
   4 -13   1 927.085 92.8716   1
   4  13   1 1028.69 96.2116   1
  -5  13  -1 2098.25 143.632   1
   5  13   1 1633.49 133.344   1
   5 -13   1 1917.56 138.858   1
  -5 -13  -1 1738.47 139.758   1
   6 -13   1 2347.05 158.356   1
   6  13   1 2238.45 154.927   1
  -6  13  -1 2165.58 153.793   1
  -6 -13  -1 2260.73 157.092   1
  -7  13  -1 161.404 48.3449   1
   7 -13   1 213.138 56.4883   1
   7  13   1 346.410 60.0828   1
  -7 -13  -1 382.258 65.6581   1
   8  13   1 3234.85 200.342   1
  -8  13  -1 3019.19 197.051   1
   8 -13   1 3042.40 196.603   1
  -8 -13  -1 3519.02 206.006   1
   9  13   1 301.904 59.3574   1
  -9 -13  -1 285.882 59.5754   1
  10  13   1 675.453 83.5888   1
 -10  13  -1 852.237 96.6075   1
  10 -13   1 860.676 94.4973   1
 -10 -13  -1 934.329 92.9894   1
 -11  13  -1-8.83087 33.7539   1
  11 -13   1 61.3103 43.4399   1
  12  13   1 248.030 59.0657   1
 -12 -13  -1 196.069 55.7825   1
  12 -13   1 129.854 59.2890   1
 -12  13  -1 169.629 60.1028   1
  13  13   1 651.147 82.0404   1
 -13 -13  -1 562.101 76.4092   1
  13 -13   1 550.751 77.0381   1
 -13  13  -1 718.232 88.4069   1
  14  13   1 94.9856 51.4505   1
 -14 -13  -1 89.2188 51.9886   1
  14 -13   1 42.9279 43.3677   1
 -14  13  -1 114.547 51.9249   1
  15  13   1 216.170 60.4597   1
 -15  13  -1 132.073 52.6901   1
 -15 -13  -1 107.148 56.7593   1
  15 -13   1 136.662 51.1345   1
 -16 -13  -1 107.026 49.6410   1
 -17  13  -1 25.7094 48.7056   1
  17  13   1 61.4094 53.2975   1
  17 -13   1 25.5447 47.8147   1
 -17 -13  -1 35.3845 52.0376   1
 -18  13  -1-34.5075 50.1845   1
  18 -13   1-41.0368 50.8946   1
 -19  13  -1-8.42517 41.1365   1
  19 -13   1 72.3901 54.6259   1
 -19  14   1 57.6231 43.3016   1
  19 -14  -1-16.3579 44.7796   1
 -17  14   1 462.677 70.0221   1
  17 -14  -1 282.580 57.4428   1
  16  14  -1 628.662 84.1098   1
  16 -14  -1 756.726 84.8988   1
 -16  14   1 647.193 80.7799   1
 -16 -14   1 492.179 76.5485   1
  15  14  -1 738.502 88.6095   1
  15 -14  -1 742.973 87.6347   1
 -15  14   1 609.109 82.4986   1
 -15 -14   1 700.799 85.5440   1
  14  14  -1 25.4611 45.2551   1
  14 -14  -1 51.5073 49.9171   1
 -14  14   1-17.6904 51.4325   1
 -14 -14   1-9.12022 43.7904   1
  13  14  -1 734.667 88.8981   1
  13 -14  -1 995.785 100.387   1
 -13  14   1 950.806 97.7786   1
 -13 -14   1 906.692 94.3229   1
  12  14  -1 8.55668 41.7962   1
  12 -14  -1 95.7618 48.8925   1
 -12 -14   1 53.0150 47.1432   1
 -12  14   1 8.82842 39.4970   1
 -11  14   1 854.849 95.9137   1
  11 -14  -1 777.303 93.5139   1
  10  14  -1 400.517 69.3517   1
  10 -14  -1 557.734 73.7650   1
 -10  14   1 501.127 73.5642   1
 -10 -14   1 527.081 76.2589   1
  -9 -14   1 560.300 77.8927   1
   9 -14  -1 546.263 75.6952   1
   9  14  -1 323.070 66.1030   1
  -9  14   1 555.237 75.7336   1
   8  14  -1 854.462 89.3495   1
   8 -14  -1 936.064 95.2293   1
  -8 -14   1 765.614 87.2583   1
  -8  14   1 794.076 90.8966   1
   7  14  -1 214.841 57.8680   1
  -7 -14   1 263.053 60.3063   1
  -6 -14   1 1087.40 103.567   1
   6  14  -1 1157.23 106.976   1
  -6  14   1 1062.14 102.899   1
   6 -14  -1 1112.01 105.839   1
   5  14  -1 1245.83 113.403   1
  -5  14   1 1558.51 121.186   1
   5 -14  -1 1324.88 113.670   1
  -5 -14   1 1293.79 116.148   1
  -4 -14   1 57.6258 38.3181   1
   4  14  -1 49.1287 40.7276   1
  -4  14   1 74.4718 48.7615   1
   4 -14  -1 150.459 52.4234   1
  -3  14   1 7148.30 367.741   1
   3  14  -1 7924.21 373.619   1
   3 -14  -1 7173.79 368.819   1
  -3 -14   1 6571.64 364.510   1
   2  14  -1 1742.13 137.569   1
  -2  14   1 2205.04 151.383   1
  -2 -14   1 2089.74 150.039   1
   2 -14  -1 2038.57 148.475   1
   1  14  -1 1188.92 104.586   1
  -1  14   1 1056.55 103.783   1
   1 -14  -1 963.416 99.9462   1
  -1 -14   1 1217.97 106.410   1
   0  14   1 7.81226 40.5131   1
   0  14  -1-8.25103 34.6863   1
   0 -14   1-16.6339 37.1737   1
   0 -14  -1 8.53038 46.0939   1
  -1 -14  -1 198.534 54.0580   1
   1  14   1 207.437 51.2474   1
  -1  14  -1 252.340 53.6947   1
   1 -14   1 221.819 50.7179   1
   2  14   1 976.448 94.6129   1
  -2 -14  -1 865.744 90.2244   1
  -3  14  -1 4305.83 233.391   1
  -3 -14  -1 3709.22 224.125   1
   3 -14   1 3575.05 222.755   1
  -4 -14  -1 3442.97 214.556   1
   4  14   1 3809.85 221.612   1
  -4  14  -1 3399.33 214.518   1
   4 -14   1 3802.18 220.125   1
  -5 -14  -1-25.5692 42.2910   1
   5  14   1 49.1772 50.8256   1
  -5  14  -1 67.4699 44.9948   1
   5 -14   1 59.5562 39.4937   1
  -6 -14  -1 102.809 48.7401   1
   6  14   1 90.0194 50.2824   1
  -6  14  -1 33.7123 45.6167   1
   6 -14   1 26.3358 46.2444   1
   7  14   1 590.969 77.0145   1
  -7 -14  -1 548.642 73.1254   1
  -8 -14  -1 8.57908 39.0784   1
   8 -14   1-17.4253 42.5244   1
   8  14   1 16.5655 41.0733   1
  -8  14  -1 43.9789 41.5224   1
  -9  14  -1 87.3843 53.7798   1
   9 -14   1 115.066 52.7862   1
 -10 -14  -1 26.3127 46.7784   1
 -10  14  -1 26.5315 42.4743   1
  10  14   1-8.45170 41.9226   1
  10 -14   1 61.2540 47.2961   1
 -11 -14  -1 2345.94 164.861   1
 -11  14  -1 2743.44 174.154   1
  11 -14   1 2437.60 167.495   1
 -12 -14  -1 17.9703 42.4211   1
 -12  14  -1 8.91615 49.4361   1
  12  14   1 16.7732 41.5930   1
  12 -14   1 34.6673 50.9683   1
 -13 -14  -1 331.581 66.9580   1
 -13  14  -1 292.156 66.2636   1
  13  14   1 300.552 65.5739   1
  13 -14   1 317.066 66.6577   1
 -14  14  -1 43.7725 47.9872   1
  14 -14   1 76.8142 49.1211   1
 -15 -14  -1 838.528 94.4173   1
  15  14   1 1021.42 101.106   1
 -15  14  -1 796.343 96.1424   1
  15 -14   1 903.052 95.8266   1
  16  14   1 8.60466 47.7130   1
 -16 -14  -1 17.9333 49.0941   1
 -16  14  -1 8.57310 51.5284   1
  16 -14   1 58.6160 53.4454   1
  17  14   1 230.658 62.9250   1
 -18  14  -1 217.835 57.3390   1
  18 -14   1 138.536 45.1847   1
 -18  15   1 751.852 87.9322   1
  18 -15  -1 681.236 80.5114   1
 -17  15   1 1283.38 112.813   1
  17 -15  -1 1186.60 109.208   1
 -16  15   1-25.4400 48.1730   1
  16 -15  -1 16.5403 46.4182   1
  15  15  -1 1485.49 124.007   1
  15 -15  -1 1252.43 111.807   1
 -15  15   1 1423.84 121.500   1
  13  15  -1-17.2637 41.4437   1
 -13  15   1-8.72916 39.0171   1
  13 -15  -1 34.6567 38.7266   1
 -13 -15   1 17.7418 40.4058   1
  12  15  -1-34.2541 48.6489   1
 -12  15   1 17.5685 44.2345   1
  12 -15  -1 51.9925 44.9389   1
 -12 -15   1 8.86597 45.9789   1
  11  15  -1 314.231 66.3559   1
 -11  15   1 339.662 70.8924   1
  11 -15  -1 520.347 77.3570   1
 -11 -15   1 354.198 69.4655   1
  10  15  -1 3403.57 220.323   1
 -10  15   1 3786.98 229.130   1
  10 -15  -1 3858.60 228.310   1
 -10 -15   1 4130.19 234.317   1
  -9 -15   1 256.697 60.0830   1
   9  15  -1 372.752 66.5172   1
  -9  15   1 314.334 63.1355   1
   9 -15  -1 356.756 67.8217   1
   8 -15  -1 1941.38 149.043   1
  -8  15   1 2165.95 152.695   1
   7  15  -1 1888.40 137.040   1
  -7  15   1 1218.98 119.485   1
   7 -15  -1 1361.80 124.072   1
  -7 -15   1 1692.83 129.718   1
  -6 -15   1 430.405 70.4892   1
   6  15  -1 287.290 62.1431   1
   6 -15  -1 340.370 62.1136   1
  -6  15   1 291.754 57.9182   1
   5 -15  -1 2486.43 165.402   1
  -5 -15   1 2121.51 158.780   1
   5  15  -1 2338.52 163.713   1
  -5  15   1 2532.29 166.384   1
  -4 -15   1 984.715 97.8561   1
   4 -15  -1 1055.01 101.109   1
   4  15  -1 1042.58 101.040   1
  -4  15   1 999.798 101.943   1
  -3 -15   1 526.023 75.1217   1
   3  15  -1 501.796 72.2727   1
   2  15  -1 65.9630 45.3489   1
  -2 -15   1 145.735 46.5295   1
  -1  15   1 414.359 69.7082   1
   1  15  -1 338.345 67.7260   1
  -1 -15   1 426.009 71.3784   1
   0  15   1 461.403 68.7509   1
   0  15  -1 387.806 65.4182   1
   0 -15   1 405.738 63.8833   1
   1  15   1 628.367 75.9752   1
  -1  15  -1 628.052 82.5573   1
  -1 -15  -1 577.852 78.8343   1
   1 -15   1 573.070 80.0247   1
   2  15   1 9140.06 420.378   1
  -2  15  -1 8103.86 413.858   1
   2 -15   1 8095.91 415.280   1
  -2 -15  -1 7807.79 413.045   1
   3  15   1 1060.17 104.700   1
  -3 -15  -1 1133.42 105.931   1
  -4  15  -1 25.6571 47.4246   1
  -5  15  -1 136.647 51.1962   1
   5 -15   1 182.423 53.1614   1
   6  15   1 738.066 90.7629   1
  -6  15  -1 879.502 92.7896   1
   6 -15   1 928.629 97.2036   1
  -6 -15  -1 840.731 96.7141   1
  -7 -15  -1 525.344 75.0821   1
   7  15   1 661.918 81.5899   1
  -7  15  -1 411.437 69.7839   1
   7 -15   1 498.538 73.4236   1
   8  15   1 243.656 59.6346   1
  -8  15  -1 230.226 54.0044   1
   8 -15   1 166.597 50.6559   1
  -8 -15  -1 273.327 57.5364   1
   9  15   1 226.741 55.8571   1
  -9  15  -1 368.338 68.4844   1
   9 -15   1 221.619 60.3474   1
  -9 -15  -1 341.489 66.6343   1
  10  15   1 93.1617 46.6559   1
 -10  15  -1 168.019 56.1412   1
  10 -15   1 122.457 51.1267   1
 -10 -15  -1 131.337 52.3165   1
  11  15   1 34.1378 40.3721   1
 -11  15  -1 61.7230 50.1595   1
 -11 -15  -1 52.5203 40.6862   1
  11 -15   1 122.266 55.2652   1
  12 -15   1 3267.20 208.486   1
 -12  15  -1 3593.44 216.285   1
  13  15   1 1383.80 120.818   1
 -13 -15  -1 1294.93 119.680   1
  14  15   1 553.573 78.3672   1
 -14  15  -1 530.890 78.0936   1
  14 -15   1 669.750 82.5894   1
 -14 -15  -1 685.718 85.9262   1
  15  15   1 284.266 63.9031   1
 -15  15  -1 389.843 70.4552   1
 -15 -15  -1 340.143 70.4604   1
  15 -15   1 231.797 59.4382   1
  16 -15   1 8.17968 47.5674   1
 -16  15  -1 33.5619 51.4898   1
  17 -15   1 668.033 81.3725   1
 -17  15  -1 477.490 71.2718   1
  16 -16  -1 491.698 73.2079   1
 -16  16   1 438.041 70.2379   1
  15 -16  -1 23.8606 44.0936   1
 -15  16   1-17.4007 45.7588   1
  14 -16  -1 1217.42 109.292   1
 -14  16   1 1278.46 112.773   1
  13  16  -1 1569.23 133.830   1
 -13  16   1 1933.97 140.865   1
 -13 -16   1 1861.42 144.446   1
  13 -16  -1 1799.47 137.248   1
  12  16  -1 1672.25 139.814   1
 -12 -16   1 2314.18 156.419   1
  11  16  -1 77.3272 49.5596   1
 -11  16   1 103.548 48.0168   1
  11 -16  -1 113.839 53.8905   1
 -11 -16   1 107.671 48.0200   1
  10  16  -1 810.021 93.5443   1
 -10  16   1 874.865 96.5987   1
  10 -16  -1 931.715 98.0102   1
 -10 -16   1 931.587 98.5792   1
  -9 -16   1 431.448 71.2286   1
   9  16  -1 305.727 66.8539   1
  -9  16   1 400.515 70.4731   1
   9 -16  -1 399.116 71.4638   1
   8  16  -1 925.452 98.3032   1
  -8  16   1 834.806 95.6567   1
   8 -16  -1 960.640 100.390   1
  -8 -16   1 1149.12 105.636   1
  -7 -16   1-8.77743 39.2323   1
  -7  16   1 17.0434 45.4375   1
   7 -16  -1-35.1823 41.5195   1
   7  16  -1 60.1706 52.2026   1
  -6  16   1 4817.58 283.829   1
   6  16  -1 5472.11 290.630   1
   6 -16  -1 5025.21 285.552   1
  -6 -16   1 5325.15 287.396   1
  -5 -16   1 43.3075 50.3691   1
  -5  16   1 25.5791 44.2243   1
   5 -16  -1 8.42869 42.4510   1
   5  16  -1 8.37994 47.0421   1
  -4  16   1 1886.34 133.431   1
  -4 -16   1 1623.82 130.631   1
   4 -16  -1 1473.46 121.568   1
  -3  16   1 3692.63 220.801   1
   3  16  -1 3325.39 213.915   1
   3 -16  -1 3921.51 226.096   1
  -3 -16   1 3622.44 221.722   1
   2  16  -1 120.021 48.3447   1
  -2  16   1 118.147 49.2912   1
  -2 -16   1 104.069 46.4768   1
  -1  16   1 4125.16 234.279   1
   1  16  -1 3972.00 232.907   1
   1 -16  -1 4126.30 234.492   1
  -1 -16   1 3375.27 223.790   1
   0  16  -1-8.47511 39.3299   1
   0  16   1 34.1079 37.3927   1
   0 -16  -1 43.1427 35.4974   1
   0 -16   1 51.3323 43.0981   1
   1  16   1 157.859 48.2128   1
  -1  16  -1 162.734 54.5418   1
  -1 -16  -1 165.731 48.2055   1
   1 -16   1 154.642 55.7338   1
   2  16   1 1624.72 128.908   1
  -2  16  -1 1635.80 134.353   1
  -2 -16  -1 1912.29 140.247   1
   2 -16   1 1626.56 133.868   1
  -3  16  -1 2348.07 170.493   1
   3  16   1 2635.92 174.733   1
   3 -16   1 2616.60 174.555   1
  -3 -16  -1 2806.24 179.286   1
   4  16   1 2410.18 165.387   1
  -4  16  -1 2317.68 164.152   1
   4 -16   1 2458.24 168.039   1
  -4 -16  -1 2284.52 163.331   1
  -5 -16  -1 425.961 71.0188   1
   5 -16   1 422.704 69.3615   1
   5  16   1 375.702 67.3790   1
  -6 -16  -1-8.68037 43.0430   1
  -6  16  -1-8.67328 49.2714   1
   6 -16   1 8.79834 46.9126   1
   6  16   1 34.5374 44.1324   1
   7  16   1 4880.83 276.150   1
  -7 -16  -1 5045.61 279.578   1
   8  16   1 695.219 85.8553   1
  -8  16  -1 671.900 85.0256   1
   8 -16   1 569.618 77.8082   1
  -8 -16  -1 745.900 87.4653   1
   9  16   1 770.048 88.4761   1
   9 -16   1 725.061 87.9137   1
  -9  16  -1 881.860 92.8274   1
  10  16   1 1363.42 116.418   1
 -10  16  -1 1193.65 113.985   1
  10 -16   1 1475.78 120.207   1
 -10 -16  -1 1039.67 108.596   1
  11  16   1 1062.69 105.771   1
 -11  16  -1 1037.66 104.388   1
  11 -16   1 1105.97 105.790   1
 -11 -16  -1 949.644 100.788   1
  12  16   1 2307.26 156.260   1
 -12  16  -1 1832.34 146.708   1
  12 -16   1 2019.49 150.093   1
 -12 -16  -1 2021.45 150.163   1
  13  16   1 389.379 69.8681   1
 -13  16  -1 422.928 73.8007   1
 -13 -16  -1 400.086 74.4730   1
  13 -16   1 351.744 66.4944   1
  14  16   1 1430.18 123.455   1
 -14 -16  -1 1563.36 126.820   1
  15 -16   1 96.7664 46.6302   1
 -15  16  -1 148.666 48.8320   1
  14 -17  -1 186.787 57.1125   1
 -14  17   1 217.285 63.5637   1
  13 -17  -1 808.370 92.1015   1
 -13  17   1 814.729 91.5543   1
  12 -17  -1 25.1794 46.1215   1
 -12  17   1 178.682 61.1821   1
  11  17  -1 2926.61 194.395   1
 -11  17   1 2946.84 193.370   1
  11 -17  -1 3181.01 197.788   1
 -11 -17   1 2901.22 191.664   1
  10  17  -1 114.431 56.8133   1
 -10  17   1 43.1583 48.5802   1
  10 -17  -1 60.2886 53.5038   1
 -10 -17   1 140.860 54.1384   1
   9  17  -1 1651.20 134.016   1
   9 -17  -1 1786.86 137.832   1
  -9  17   1 1465.38 132.189   1
  -9 -17   1 1803.97 137.203   1
  -8  17   1 567.342 80.5490   1
   8 -17  -1 605.743 84.5139   1
  -7 -17   1 1496.75 128.078   1
  -7  17   1 1666.49 131.173   1
   7 -17  -1 1624.24 134.448   1
   7  17  -1 1649.32 133.638   1
  -6 -17   1 306.206 68.1080   1
  -6  17   1 196.751 59.0246   1
   6 -17  -1 327.902 67.1983   1
   6  17  -1 203.158 56.9960   1
  -5  17   1 2353.75 160.416   1
   5  17  -1 2068.02 153.917   1
  -5 -17   1 2140.94 158.501   1
   5 -17  -1 2129.25 156.569   1
  -4  17   1 1827.17 141.532   1
   4  17  -1 1748.37 138.473   1
  -4 -17   1 1941.38 144.192   1
   4 -17  -1 1774.95 141.080   1
   3  17  -1 2038.30 153.679   1
  -3 -17   1 2291.69 157.675   1
  -2  17   1 1617.76 129.510   1
   2  17  -1 1601.35 130.809   1
  -2 -17   1 1569.66 128.388   1
   2 -17  -1 1359.47 123.722   1
  -1  17   1 1326.22 121.457   1
   1 -17  -1 1352.86 120.264   1
  -1 -17   1 1321.52 118.432   1
   0  17  -1 223.401 59.5746   1
   0  17   1 198.351 56.8488   1
   0 -17  -1 234.690 56.2640   1
   0 -17   1 258.666 59.2967   1
   1  17   1 945.343 94.3930   1
  -1  17  -1 840.870 94.3921   1
   1 -17   1 928.597 97.7035   1
  -1 -17  -1 892.444 94.2614   1
  -2  17  -1 405.028 67.4998   1
   2  17   1 546.843 76.6302   1
   2 -17   1 413.283 67.4450   1
  -2 -17  -1 423.580 73.2108   1
   3  17   1 3458.76 208.146   1
  -3 -17  -1 3317.67 210.301   1
  -4 -17  -1 60.5393 46.8658   1
   4  17   1 92.0479 51.9873   1
  -4  17  -1 69.4142 45.1352   1
   4 -17   1 121.470 47.6277   1
   5 -17   1 2894.65 187.262   1
  -5  17  -1 2686.03 182.247   1
  -6 -17  -1 1779.39 138.280   1
  -6  17  -1 1785.61 136.375   1
   6 -17   1 1436.78 127.664   1
   6  17   1 1850.51 139.318   1
   7  17   1 1289.10 116.728   1
  -7  17  -1 1172.96 114.003   1
   7 -17   1 1365.35 117.206   1
  -7 -17  -1 1356.61 116.457   1
   8  17   1 701.716 87.8444   1
  -8 -17  -1 687.146 85.8067   1
   8 -17   1 757.811 90.5357   1
   9  17   1 549.053 74.6001   1
  -9 -17  -1 383.567 67.1439   1
  10  17   1 1164.96 109.015   1
 -10  17  -1 1123.71 110.619   1
 -10 -17  -1 1184.25 109.952   1
  10 -17   1 1119.71 109.356   1
  11 -17   1 1840.53 142.448   1
 -11  17  -1 2003.67 147.649   1
  12  17   1 1111.24 110.156   1
 -12 -17  -1 1200.66 113.524   1
  13 -17   1 1348.18 113.399   1
 -13  17  -1 1254.47 114.184   1
  12 -18  -1 326.875 66.0654   1
 -12  18   1 281.830 62.0703   1
  11 -18  -1 41.9186 53.5335   1
 -11  18   1 49.8305 50.4720   1
  10 -18  -1 609.384 82.5094   1
 -10  18   1 827.084 89.7196   1
  -9 -18   1 17.4194 44.5290   1
   9  18  -1 52.0263 47.4776   1
  -9  18   1 34.1327 38.1540   1
   9 -18  -1 8.43542 34.6972   1
  -8 -18   1 1200.42 110.596   1
  -8  18   1 1068.09 106.435   1
   8 -18  -1 1361.23 115.013   1
   8  18  -1 1175.28 110.416   1
  -7  18   1 409.550 69.8647   1
  -7 -18   1 350.162 70.5369   1
   7  18  -1 421.196 73.7884   1
   6  18  -1 2045.01 151.779   1
  -6 -18   1 2241.47 159.524   1
   5  18  -1 870.533 92.9308   1
  -5 -18   1 904.666 93.7707   1
   5 -18  -1 692.949 87.4437   1
  -4  18   1 1632.22 131.722   1
   4  18  -1 1687.59 136.366   1
   4 -18  -1 1763.46 134.277   1
  -4 -18   1 1882.08 141.601   1
   3  18  -1 610.377 81.8798   1
  -3  18   1 597.334 77.4638   1
  -3 -18   1 332.495 69.7514   1
   3 -18  -1 511.280 78.0283   1
  -2  18   1 2281.19 161.392   1
   2  18  -1 2129.15 159.631   1
  -2 -18   1 2302.86 160.805   1
   2 -18  -1 2338.81 162.667   1
   1  18  -1 137.212 53.9008   1
  -1  18   1 110.060 43.5419   1
  -1 -18   1 181.128 57.2847   1
   1 -18  -1 59.5868 46.2505   1
   0  18   1 1692.81 137.765   1
   0  18  -1 2104.92 148.218   1
   0 -18   1 1865.60 143.587   1
   0 -18  -1 1669.69 137.993   1
  -1  18  -1 127.872 50.3610   1
   1  18   1 120.448 46.7405   1
   1 -18   1 129.464 51.5406   1
  -1 -18  -1 94.9555 50.4258   1
  -2  18  -1 1551.24 126.247   1
   2  18   1 1469.12 125.381   1
   2 -18   1 1490.78 123.368   1
  -2 -18  -1 1614.99 128.546   1
   3  18   1 733.254 86.2137   1
  -3  18  -1 720.984 91.0618   1
   3 -18   1 668.382 85.7865   1
  -3 -18  -1 743.563 88.7023   1
  -4 -18  -1 1572.60 130.317   1
  -4  18  -1 1453.05 124.244   1
   4 -18   1 1625.83 129.269   1
   4  18   1 1367.64 121.184   1
  -5 -18  -1 379.124 72.7936   1
  -5  18  -1 390.516 67.3887   1
   5 -18   1 369.228 63.8882   1
   5  18   1 299.252 66.0535   1
   6  18   1 858.588 92.0707   1
  -6 -18  -1 808.916 89.8151   1
  -7 -18  -1 68.7230 52.8229   1
   7  18   1 85.2317 50.2363   1
  -7  18  -1 69.2330 52.6697   1
   7 -18   1 111.468 53.7860   1
   8 -18   1 1038.63 102.603   1
  -8  18  -1 966.708 97.5306   1
   9  18   1 1119.58 104.909   1
  -9  18  -1 1085.46 103.685   1
   9 -18   1 949.918 98.9593   1
  -9 -18  -1 772.372 93.0085   1
  10  18   1 996.179 100.043   1
 -10  18  -1 972.928 100.605   1
 -10 -18  -1 837.873 94.0401   1
  10 -18   1 1025.89 102.576   1
  11 -18   1 711.629 82.6556   1
  11  18   1 503.937 81.8101   1
  10 -19  -1 385.575 69.3248   1
 -10  19   1 219.058 60.3467   1
   9 -19  -1 353.184 66.9778   1
  -9  19   1 207.165 59.6768   1
   8 -19  -1 247.904 59.7260   1
   7  19  -1 2091.05 147.733   1
  -7 -19   1 1790.66 145.614   1
  -6 -19   1 1346.91 121.008   1
   6 -19  -1 1439.00 123.659   1
  -6  19   1 1443.90 120.221   1
   6  19  -1 1599.38 127.160   1
  -5  19   1 1503.44 123.977   1
  -5 -19   1 1276.33 121.662   1
   5 -19  -1 1687.15 130.092   1
  -4  19   1 401.769 68.6573   1
   4 -19  -1 514.541 72.2643   1
  -3  19   1 325.526 65.4851   1
   3 -19  -1 299.971 65.3772   1
  -2  19   1 116.534 46.3605   1
   2 -19  -1 101.088 44.5280   1
  -1  19   1 537.281 80.4608   1
   1 -19  -1 565.781 78.1411   1
   0  19   1 58.2006 48.9140   1
   0 -19  -1 16.8179 44.2525   1
  -1  19  -1 1375.96 120.069   1
   1  19   1 1206.68 114.773   1
  -1 -19  -1 1378.52 116.870   1
   1 -19   1 1246.06 115.658   1
  -2  19  -1 25.5591 46.0431   1
   2  19   1-8.49538 39.4127   1
   2 -19   1 67.5576 47.4047   1
  -2 -19  -1 8.52141 44.1978   1
   3  19   1 879.624 94.3441   1
  -3  19  -1 765.610 91.4281   1
   3 -19   1 935.459 98.7115   1
  -3 -19  -1 911.617 93.0567   1
  -4  19  -1 33.4423 50.2419   1
   4  19   1-24.6380 46.6543   1
   4 -19   1-8.67458 47.4857   1
  -4 -19  -1 17.2442 50.6993   1
  -5  19  -1-25.2486 44.2643   1
   5  19   1-7.87343 40.8306   1
  -5 -19  -1 26.6682 47.3979   1
   5 -19   1-8.53570 47.9090   1
  -6 -19  -1 262.715 59.9706   1
   6  19   1 244.620 62.8599   1
  -6  19  -1 228.722 64.3814   1
   6 -19   1 329.014 64.5488   1
  -7 -19  -1 1185.26 109.345   1
  -7  19  -1 1296.62 111.183   1
   7 -19   1 1224.94 108.816   1
   7  19   1 1109.50 106.446   1
   8  19   1 770.496 89.9309   1
   8 -19   1 722.161 88.5836   1
  -8  19  -1 863.931 95.5655   1
  -8 -19  -1 747.420 88.5905   1
   9 -19   1 2750.13 178.401   1
   9  19   1 2809.52 182.088   1
  -9  19  -1 2684.56 176.841   1
   6 -20  -1 1196.57 111.744   1
  -6  20   1 1442.47 119.522   1
  -5  20   1 538.610 76.3234   1
   5 -20  -1 609.655 77.0289   1
   4  20  -1 2162.60 157.560   1
  -4  20   1 2327.57 159.205   1
   4 -20  -1 2168.94 155.202   1
  -4 -20   1 2306.09 160.036   1
  -3  20   1 146.453 59.0616   1
   3  20  -1 125.186 49.9128   1
   3 -20  -1 176.073 56.3853   1
  -3 -20   1 92.2774 48.5239   1
   2  20  -1 1634.73 133.375   1
  -2  20   1 1665.81 131.775   1
  -2 -20   1 1745.00 135.148   1
   2 -20  -1 1485.02 125.739   1
   1  20  -1 839.730 96.0770   1
  -1  20   1 896.042 92.7776   1
   1 -20  -1 989.639 96.2299   1
  -1 -20   1 782.040 91.2458   1
   0  20  -1 658.702 84.0404   1
   0  20   1 525.807 76.7313   1
   0 -20  -1 535.382 76.9086   1
  -2  20  -1-8.37630 48.7057   1
   2  20   1-41.2510 51.1386   1
   2 -20   1-8.29942 42.4225   1
  -2 -20  -1 8.26295 44.0598   1
  -3  20  -1 32.8818 43.9335   1
   3  20   1 66.3130 53.4778   1
   3 -20   1 117.942 46.8004   1
  -4 -20  -1 1256.69 109.166   1
   4 -20   1 1131.57 108.957   1
   4  20   1 1135.86 107.477   1
  -4  20  -1 1166.24 108.357   1
  -5 -20  -1 1150.83 107.959   1
   5 -20   1 1407.72 118.989   1
   5  20   1 1116.25 108.884   1
  -5  20  -1 1004.27 106.843   1
  -6 -20  -1 3911.71 230.394   1
   6  20   1 4233.54 229.974   1
  26   0  -2 17.0777 52.9302   1
  25   0  -2-52.0974 53.8265   1
 -25   0   2 8.95523 47.7576   1
  24   0  -2 3838.22 228.931   1
 -24   0   2 3796.15 231.437   1
  23   0  -2 16.9519 44.5938   1
 -23   0   2 45.6129 50.5882   1
  22   0  -2 2991.22 187.721   1
 -22   0   2 2738.83 187.884   1
  21   0  -2 364.571 66.5252   1
 -21   0   2 243.454 56.6911   1
  20   0  -2 269.817 59.0082   1
 -20   0   2 318.138 68.1437   1
  19   0  -2 136.377 49.8193   1
 -19   0   2 240.266 55.8041   1
  17   0  -2 207.414 52.1129   1
 -17   0   2 244.574 55.2361   1
  16   0  -2 240.837 53.5329   1
 -16   0   2 297.049 52.8531   1
 -15   0   2 2248.12 148.089   1
 -14   0   2 11923.5 575.313   1
  14   0  -2 13220.8 579.788   1
 -13   0   2 13814.1 641.335   1
  13   0  -2 14590.5 643.119   1
 -12   0   2 92.0581 33.2478   1
  12   0  -2 75.1278 30.5856   1
 -11   0   2 1516.57 103.806   1
  11   0  -2 1460.11 102.806   1
 -10   0   2 72977.4 3212.82   1
  10   0  -2 81016.5 3215.80   1
  -9   0   2 62550.4 2629.40   1
   9   0  -2 62942.3 2626.60   1
  -8   0   2 230157. 8820.78   1
   8   0  -2 200839. 8807.07   1
  -7   0   2 92762.2 3895.23   1
   7   0  -2 94529.2 3892.37   1
  -6   0   2 444085. 16614.8   1
   6   0  -2 363285. 16613.3   1
  -5   0   2 956922. 40410.1   1
   5   0  -2 999999. 40407.2   1
  -4   0   2 342662. 14646.7   1
   4   0  -2 368136. 14647.7   1
  -3   0   2 130499. 5332.09   1
   3   0  -2 127952. 5330.86   1
   0   0   2 202076. 8085.22   1
   0   0  -2 189664. 8085.47   1
   1   0   2 128765. 6098.83   1
  -1   0  -2 173082. 6103.54   1
  -2   0  -2 642636. 26649.3   1
   2   0   2 649440. 26648.5   1
  -3   0  -2 577492. 22875.6   1
   3   0   2 531989. 22874.7   1
  -4   0  -2 143673. 6038.40   1
   4   0   2 147993. 6040.26   1
  -5   0  -2 163041. 6642.90   1
   5   0   2 157640. 6640.25   1
  -6   0  -2 68922.7 2949.09   1
   6   0   2 72262.6 2950.09   1
  -7   0  -2 144.538 34.6387   1
   7   0   2 90.4186 30.1685   1
  -8   0  -2 12364.9 586.325   1
   8   0   2 13912.6 591.384   1
  -9   0  -2 33547.7 1525.12   1
   9   0   2 38099.4 1530.05   1
 -10   0  -2-12.3027 31.9030   1
  10   0   2 43.6514 35.8469   1
  11   0   2 1296.77 103.207   1
 -11   0  -2 1096.14 93.3214   1
  12   0   2 22942.6 1049.08   1
 -12   0  -2 25042.9 1055.32   1
 -13   0  -2 458.174 64.7770   1
  13   0   2 436.348 62.2381   1
  14   0   2 12264.6 604.366   1
 -14   0  -2 14108.9 616.584   1
  16   0   2 5296.77 291.703   1
 -16   0  -2 5648.27 301.747   1
  17   0   2 1310.54 114.521   1
 -17   0  -2 1546.08 123.263   1
  18   0   2 771.215 87.0879   1
 -18   0  -2 730.021 96.1578   1
  19   0   2 3581.37 213.966   1
 -19   0  -2 3397.52 215.570   1
  20   0   2 593.432 80.3656   1
 -20   0  -2 603.155 82.6724   1
  21   0   2 2133.85 153.109   1
 -21   0  -2 1891.53 147.658   1
  22   0   2 264.456 62.4321   1
 -22   0  -2 335.207 67.6440   1
  24   0   2-16.4965 48.5010   1
 -24   0  -2 8.62896 45.3831   1
  25   0   2 337.590 70.3628   1
 -25   0  -2 321.596 68.5421   1
  26  -1  -2 143.054 51.5691   1
 -26   1   2 194.365 56.8008   1
  25   1  -2 180.125 62.5001   1
  25  -1  -2 353.400 70.0428   1
 -25  -1   2 270.835 65.2067   1
 -25   1   2 262.639 62.9532   1
  24  -1  -2 236.836 59.1218   1
 -24  -1   2 253.104 58.9695   1
 -24   1   2 183.467 60.8928   1
  23   1  -2 3604.67 215.072   1
 -23  -1   2 3619.34 218.537   1
 -23   1   2 3865.75 223.419   1
  22   1  -2 17.2457 43.4252   1
 -22  -1   2 53.5783 49.5097   1
 -22   1   2 9.11175 49.2398   1
  22  -1  -2-8.44330 47.3948   1
  21   1  -2 226.919 56.3237   1
 -21  -1   2 203.063 57.0361   1
  20   1  -2 896.290 92.0654   1
  20  -1  -2 788.058 89.2794   1
 -20  -1   2 894.902 94.2791   1
  19   1  -2 3463.44 211.184   1
  19  -1  -2 3566.15 217.985   1
 -19  -1   2 3699.98 219.700   1
 -19   1   2 3543.25 216.638   1
 -18   1   2 588.452 73.0689   1
  18  -1  -2 628.751 77.5768   1
  17   1  -2 1933.28 139.024   1
 -17  -1   2 2185.72 149.992   1
 -17   1   2 1869.15 143.489   1
  17  -1  -2 2057.08 143.809   1
  16   1  -2 2413.94 165.881   1
 -16  -1   2 3048.15 182.200   1
 -16   1   2 2690.17 173.045   1
  16  -1  -2 3182.01 184.469   1
 -15  -1   2 123.718 42.8543   1
 -15   1   2 172.226 48.3824   1
  15  -1  -2 212.997 49.0774   1
  15   1  -2 156.344 43.4987   1
 -14  -1   2 11288.6 452.785   1
  14  -1  -2 7770.98 430.200   1
  13   1  -2 86330.2 3440.20   1
 -13  -1   2 77871.3 3437.96   1
  12   1  -2 2373.84 155.049   1
 -12  -1   2 2581.56 158.203   1
 -12   1   2 2939.81 171.025   1
  12  -1  -2 2916.92 161.253   1
  11   1  -2 7892.09 378.329   1
 -11  -1   2 8229.12 378.963   1
 -11   1   2 8308.91 384.345   1
  11  -1  -2 7596.00 377.982   1
  10   1  -2 4523.86 228.597   1
 -10  -1   2 4889.69 231.306   1
 -10   1   2 4313.32 229.260   1
  10  -1  -2 4366.43 230.343   1
   9   1  -2 9427.06 395.583   1
  -9  -1   2 8216.34 388.350   1
  -9   1   2 7653.15 391.183   1
   9  -1  -2 8984.70 394.663   1
   8   1  -2 158203. 6197.59   1
  -8   1   2 155720. 6200.87   1
   8  -1  -2 157608. 6198.87   1
  -7  -1   2 58590.4 2507.95   1
   7   1  -2 61955.6 2511.29   1
  -6  -1   2 994.751 65.9130   1
  -6   1   2 1043.50 70.8799   1
   6   1  -2 1042.34 67.0332   1
   6  -1  -2 1170.37 69.9356   1
  -5  -1   2 31902.9 1182.39   1
  -5   1   2 24285.2 1187.02   1
   5   1  -2 26943.7 1179.81   1
   5  -1  -2 29019.8 1183.65   1
  -4  -1   2 44023.5 1687.13   1
  -4   1   2 40914.1 1689.96   1
   4  -1  -2 37567.9 1689.65   1
   4   1  -2 39600.2 1684.26   1
  -3   1   2 140053. 5745.92   1
  -3  -1   2 129434. 5739.89   1
   3  -1  -2 143662. 5746.05   1
   3   1  -2 146275. 5740.58   1
  -2   1   2 135037. 5721.59   1
   2  -1  -2 142153. 5721.86   1
   1  -1  -2 420480. 17341.0   1
   0   1   2 83282.7 3524.17   1
   0  -1   2 89819.2 3521.83   1
   0   1  -2 90459.7 3521.78   1
  -1   1  -2 168204. 6254.06   1
  -1  -1  -2 162690. 6255.24   1
   1  -1   2 153559. 6252.77   1
  -2   1  -2 47901.7 2126.27   1
  -2  -1  -2 55495.5 2129.12   1
   2  -1   2 54403.5 2127.68   1
   2   1   2 47277.3 2126.10   1
  -3   1  -2 14439.1 710.647   1
  -3  -1  -2 18087.6 711.264   1
   3  -1   2 15443.4 707.847   1
   3   1   2 18219.8 709.140   1
  -5   1  -2 2453.67 128.348   1
  -5  -1  -2 2373.38 127.480   1
   5  -1   2 2083.16 123.116   1
   5   1   2 2055.02 122.923   1
  -6   1  -2 85728.9 3319.07   1
  -6  -1  -2 85041.5 3314.99   1
   6  -1   2 74248.4 3308.11   1
   6   1   2 74676.5 3306.27   1
  -7  -1  -2 114724. 4898.87   1
   7  -1   2 109651. 4892.50   1
   7   1   2 116053. 4897.19   1
  -8   1  -2 21577.9 927.885   1
  -8  -1  -2 21236.4 926.702   1
   8  -1   2 20352.2 922.358   1
   8   1   2 21682.6 924.338   1
  -9   1  -2 2065.59 131.088   1
  -9  -1  -2 1989.14 130.462   1
   9  -1   2 1922.19 127.941   1
   9   1   2 1925.20 126.610   1
 -10  -1  -2 4299.01 231.737   1
  10   1   2 4163.84 226.783   1
 -11   1  -2 8793.40 410.926   1
 -11  -1  -2 9215.36 418.151   1
  11  -1   2 7837.43 405.010   1
  11   1   2 8243.08 408.743   1
 -12   1  -2 17833.3 845.251   1
 -12  -1  -2 20404.8 855.571   1
  12  -1   2 18940.0 849.164   1
  12   1   2 19131.9 847.445   1
 -13  -1  -2 230.734 53.7923   1
 -13   1  -2 315.806 58.9753   1
  13  -1   2 273.306 55.6961   1
  13   1   2 254.351 56.1353   1
 -14   1  -2 13444.1 636.110   1
 -14  -1  -2 13601.1 638.998   1
  14   1   2 12908.9 631.254   1
 -16  -1  -2 755.804 86.2731   1
 -16   1  -2 614.165 75.6358   1
  16  -1   2 852.201 88.4181   1
  16   1   2 758.189 83.6131   1
 -17   1  -2 3354.80 200.582   1
  17   1   2 3386.89 196.987   1
 -18  -1  -2 1665.16 141.339   1
 -18   1  -2 2042.32 148.482   1
  18  -1   2 2077.93 146.191   1
 -19   1  -2 531.012 76.8667   1
 -19  -1  -2 685.716 82.4426   1
  19  -1   2 659.006 83.2827   1
  19   1   2 654.629 78.9551   1
 -20  -1  -2 1367.67 126.017   1
 -20   1  -2 1968.92 144.307   1
  20  -1   2 1725.45 132.052   1
  20   1   2 1606.37 129.390   1
 -21  -1  -2 383.768 75.1754   1
  21   1   2 727.529 86.8708   1
 -22  -1  -2 1250.63 112.152   1
 -22   1  -2 1220.36 114.039   1
  22   1   2 1225.81 110.887   1
  22  -1   2 985.044 103.222   1
  23   1   2-41.7544 51.2690   1
 -24   1  -2 1704.76 134.882   1
 -24  -1  -2 1778.55 136.555   1
  24   1   2 1650.23 131.894   1
  24  -1   2 1740.44 134.292   1
 -25  -1  -2 83.8716 52.0094   1
 -25   1  -2 67.2871 50.0286   1
  25  -1   2-16.2688 48.9083   1
  25   1   2 24.5358 52.7051   1
 -26   2   2 322.757 70.3269   1
  26  -2  -2 437.464 70.4511   1
 -25   2   2 27.3908 51.2465   1
 -25  -2   2-8.91009 45.5421   1
  25  -2  -2-50.3597 49.9000   1
  25   2  -2 8.76794 47.3784   1
 -24   2   2 474.928 75.6183   1
  24  -2  -2 567.353 79.3893   1
 -23   2   2 9.05803 41.2650   1
 -23  -2   2 9.06457 41.2948   1
  23  -2  -2 25.5570 40.9089   1
  23   2  -2 34.3370 41.9032   1
 -22   2   2 872.873 95.0074   1
 -22  -2   2 782.180 90.8116   1
  22  -2  -2 841.761 92.8338   1
  22   2  -2 571.119 81.7003   1
 -21  -2   2-17.6799 41.0277   1
  21   2  -2-50.5794 44.9704   1
 -20   2   2 2501.34 168.738   1
 -20  -2   2 2382.15 167.096   1
  20  -2  -2 2627.40 170.813   1
  20   2  -2 2350.56 166.613   1
 -19   2   2 281.741 56.7988   1
 -19  -2   2 118.215 47.4326   1
  19  -2  -2 310.996 61.3776   1
  19   2  -2 334.868 62.9083   1
 -18   2   2 6147.03 324.339   1
  18  -2  -2 6200.58 325.478   1
 -17   2   2 414.924 66.7961   1
 -17  -2   2 517.725 69.2579   1
  17  -2  -2 507.703 69.6601   1
  17   2  -2 385.992 62.5894   1
 -16   2   2 86.1307 42.9523   1
 -16  -2   2 60.8901 42.8099   1
  16   2  -2 56.9564 36.4949   1
 -15  -2   2 2854.59 177.573   1
  15  -2  -2 2714.49 170.817   1
  15   2  -2 3025.96 175.549   1
 -14   2   2 19107.2 773.795   1
 -14  -2   2 17801.3 764.369   1
  14  -2  -2 17384.7 761.099   1
 -13   2   2 77.7394 39.4993   1
 -13  -2   2 77.1904 34.9354   1
  13  -2  -2 145.769 44.3716   1
  13   2  -2 59.8067 32.0816   1
 -12   2   2 50111.8 2088.66   1
  12  -2  -2 49649.1 2085.79   1
  12   2  -2 48002.7 2079.00   1
 -11   2   2 6518.92 321.238   1
 -11  -2   2 6815.01 318.511   1
  11  -2  -2 5844.79 313.790   1
  11   2  -2 6782.59 314.235   1
 -10   2   2 43392.9 1653.28   1
 -10  -2   2 41769.4 1647.77   1
  10  -2  -2 37516.5 1645.26   1
  10   2  -2 34245.2 1636.05   1
  -9   2   2 44414.4 1851.73   1
   9   2  -2 42880.1 1843.52   1
  -9  -2   2 45117.7 1847.94   1
   9  -2  -2 42887.7 1849.55   1
  -8   2   2 4081.40 200.832   1
   8   2  -2 3997.67 194.245   1
   8  -2  -2 3989.80 199.441   1
  -8  -2   2 3581.31 195.517   1
  -7   2   2 5603.04 274.447   1
   7   2  -2 5811.67 269.238   1
   7  -2  -2 5380.55 270.739   1
  -7  -2   2 6367.89 271.190   1
   6   2  -2 12180.4 532.305   1
  -6  -2   2 12497.1 534.583   1
  -5   2   2 169.500 30.9208   1
   5  -2  -2 202.721 31.9001   1
   5   2  -2 270.807 27.3421   1
  -5  -2   2 190.198 27.3768   1
   4  -2  -2 402774. 15784.6   1
  -4   2   2 399913. 15784.3   1
   4   2  -2 367031. 15775.0   1
  -4  -2   2 374208. 15775.4   1
   3  -2  -2 6742.20 282.944   1
  -3  -2   2 6196.55 275.692   1
   3   2  -2 6126.00 274.884   1
  -3   2   2 6617.72 283.945   1
  -2   2   2 3889.90 191.577   1
   2   2  -2 4228.87 183.269   1
  -2  -2   2 4278.14 183.728   1
   2  -2  -2 4203.73 190.586   1
  -1  -2   2 101954. 4028.60   1
   1  -2  -2 106126. 4035.72   1
  -1   2   2 92266.6 4032.71   1
   1   2  -2 91774.4 4027.56   1
   0  -2  -2 56671.1 2333.12   1
   0   2   2 55835.6 2331.61   1
   0  -2   2 54316.9 2327.78   1
   0   2  -2 57835.7 2328.56   1
  -1  -2  -2 4068.29 192.409   1
   1   2   2 4302.24 192.906   1
   1  -2   2 4002.91 190.011   1
  -1   2  -2 4163.06 190.256   1
  -2  -2  -2 350944. 13515.8   1
   2   2   2 343854. 13514.8   1
  -2   2  -2 317405. 13512.2   1
   2  -2   2 303720. 13509.5   1
   3  -2   2 27999.2 1243.48   1
   3   2   2 29430.7 1244.22   1
  -3  -2  -2 29616.2 1245.65   1
  -3   2  -2 30899.3 1245.55   1
  -5   2  -2 39590.8 1587.56   1
   5  -2   2 34657.4 1584.68   1
   5   2   2 38521.9 1584.32   1
  -5  -2  -2 37047.3 1587.39   1
   6  -2   2 104.775 32.0571   1
   6   2   2 138.742 36.6977   1
  -6  -2  -2 120.283 36.8125   1
  -6   2  -2 105.581 36.7475   1
  -7   2  -2 18090.9 804.284   1
  -7  -2  -2 17908.9 800.250   1
   7  -2   2 17746.7 801.964   1
   7   2   2 19497.7 803.301   1
  -8   2  -2 532.907 58.7519   1
  -8  -2  -2 571.166 60.8718   1
   8  -2   2 435.441 56.3233   1
   8   2   2 514.707 56.8139   1
  -9   2  -2 27828.6 1179.01   1
  -9  -2  -2 27799.4 1175.50   1
   9  -2   2 26229.0 1173.04   1
   9   2   2 26789.1 1172.80   1
 -11   2  -2 9575.54 463.946   1
 -11  -2  -2 9922.58 463.709   1
  11  -2   2 9630.22 458.192   1
  11   2   2 9594.88 456.795   1
 -12   2  -2 16612.7 708.542   1
 -12  -2  -2 15845.3 704.664   1
  12  -2   2 14777.7 698.140   1
  12   2   2 14733.1 696.946   1
 -13   2  -2 9390.69 462.330   1
 -13  -2  -2 9560.61 462.987   1
  13  -2   2 9681.55 461.148   1
  13   2   2 9746.18 461.974   1
 -14   2  -2 1791.04 133.654   1
 -14  -2  -2 1818.48 134.617   1
  14  -2   2 1814.43 133.431   1
  14   2   2 1728.49 130.527   1
 -15   2  -2 16955.9 763.222   1
  15  -2   2 16465.3 761.770   1
 -16   2  -2 868.665 87.2031   1
 -16  -2  -2 804.636 88.9586   1
  16  -2   2 952.864 90.3951   1
  16   2   2 826.800 88.5288   1
 -17   2  -2 489.989 71.2426   1
 -17  -2  -2 507.245 72.8008   1
  17  -2   2 395.606 69.4464   1
  17   2   2 439.990 67.7885   1
 -18   2  -2-8.57085 45.1019   1
 -18  -2  -2 26.1867 35.0949   1
  18  -2   2 25.8100 43.9984   1
  18   2   2 100.094 46.8403   1
 -19  -2  -2 1016.88 102.363   1
  19  -2   2 1082.99 105.100   1
  19   2   2 1009.49 100.188   1
 -20   2  -2 35.8499 39.2998   1
 -20  -2  -2-8.92393 47.5972   1
  20   2   2 59.1426 47.4373   1
 -21   2  -2 1539.50 130.482   1
  21   2   2 1445.36 127.141   1
 -22   2  -2-17.9825 52.8697   1
 -22  -2  -2 8.83047 42.3960   1
  22  -2   2 8.33031 46.1819   1
  22   2   2-8.53481 44.8875   1
 -23   2  -2 817.959 92.9277   1
  23  -2   2 664.062 84.0685   1
 -24   2  -2 52.1463 46.9697   1
 -24  -2  -2 34.1856 49.1320   1
  24  -2   2-16.1713 40.7240   1
  24   2   2 33.5521 51.9978   1
 -25  -2  -2 419.202 72.6370   1
 -25   2  -2 387.529 67.9364   1
  25   2   2 497.827 75.3702   1
  25  -2   2 402.161 69.6141   1
 -26   3   2 17.7678 43.3632   1
  26  -3  -2 16.4555 45.6188   1
  25   3  -2 270.989 67.7272   1
 -24   3   2 17.7828 44.1922   1
 -24  -3   2 35.9801 48.6984   1
  24  -3  -2 51.6992 51.8683   1
  24   3  -2 183.817 60.4904   1
 -23  -3   2 89.5199 43.1501   1
  23   3  -2 96.6385 49.4582   1
 -22   3   2 68.8834 47.8662   1
 -22  -3   2 124.209 49.9224   1
  22  -3  -2 61.1310 49.1438   1
  22   3  -2 87.4181 49.1931   1
 -21   3   2 2139.72 153.754   1
 -21  -3   2 2109.98 155.028   1
  21  -3  -2 1983.01 149.882   1
  21   3  -2 2236.99 156.215   1
 -20   3   2 947.210 99.6669   1
 -20  -3   2 978.180 100.740   1
  20  -3  -2 1114.47 105.439   1
  20   3  -2 1078.96 102.245   1
 -19   3   2 400.208 68.3882   1
 -19  -3   2 459.766 71.1753   1
  19  -3  -2 325.736 66.3551   1
  19   3  -2 420.941 66.3663   1
 -18   3   2 8.47723 39.3436   1
  18  -3  -2 56.5779 38.8292   1
 -17  -3   2 7332.93 369.358   1
  17   3  -2 7110.59 361.756   1
 -16   3   2 4220.54 237.494   1
 -16  -3   2 3710.45 225.717   1
  16  -3  -2 3977.19 228.452   1
  16   3  -2 4088.13 226.655   1
 -15   3   2 12896.4 614.820   1
 -15  -3   2 13188.2 614.465   1
  15  -3  -2 14075.4 620.928   1
  15   3  -2 13115.9 610.692   1
 -14   3   2 50.9358 38.8280   1
 -14  -3   2 34.2231 32.8974   1
  14  -3  -2 70.5001 40.5522   1
  14   3  -2 6.50704 30.2205   1
 -13   3   2 11539.6 491.566   1
 -13  -3   2 10403.9 480.746   1
  13   3  -2 10214.6 477.329   1
 -12  -3   2 14696.4 670.323   1
  12   3  -2 15130.7 668.846   1
  11   3  -2 42661.8 1889.99   1
  11  -3  -2 45813.6 1900.37   1
 -11   3   2 46111.9 1900.92   1
 -10   3   2 35497.4 1574.99   1
  10   3  -2 38765.5 1569.89   1
  10  -3  -2 33511.0 1569.74   1
 -10  -3   2 40072.3 1573.74   1
  -9   3   2 1184.57 87.4740   1
   9   3  -2 1081.59 79.8962   1
   9  -3  -2 1047.92 84.7646   1
  -9  -3   2 975.235 77.6728   1
  -8   3   2 9599.82 434.462   1
   8   3  -2 9668.98 426.259   1
  -8  -3   2 9357.94 426.238   1
   8  -3  -2 9150.44 430.912   1
   7  -3  -2 4221.90 206.408   1
  -7   3   2 3907.39 204.760   1
  -6  -3   2 39927.1 1634.16   1
   6  -3  -2 38609.0 1641.68   1
  -6   3   2 37488.0 1641.96   1
   6   3  -2 39397.8 1633.34   1
   5   3  -2 29713.7 1216.00   1
  -5  -3   2 28086.4 1214.28   1
   4  -3  -2 70510.0 2892.28   1
  -4  -3   2 71544.3 2885.65   1
   4   3  -2 65765.2 2884.23   1
  -4   3   2 70811.1 2891.93   1
   3  -3  -2 19997.1 926.181   1
  -3   3   2 22672.6 926.720   1
   3   3  -2 22415.8 917.965   1
  -3  -3   2 21897.2 918.743   1
   2   3  -2 54338.9 2154.26   1
  -2   3   2 49952.1 2160.06   1
   2  -3  -2 50762.7 2160.80   1
  -2  -3   2 51516.4 2153.68   1
  -1  -3   2 96203.2 3915.92   1
   1   3  -2 99257.8 3915.53   1
  -1   3   2 96255.1 3922.20   1
   1  -3  -2 85092.4 3920.15   1
   0  -3   2 117937. 4772.47   1
   0  -3  -2 104112. 4775.10   1
   0   3   2 120525. 4776.54   1
   0   3  -2 117942. 4771.41   1
  -1  -3  -2 361.648 41.6328   1
   1   3   2 357.557 39.4259   1
   1  -3   2 359.328 39.3018   1
  -1   3  -2 323.018 35.1525   1
  -2  -3  -2 27731.7 1234.13   1
   2   3   2 28125.6 1234.23   1
   2  -3   2 29884.6 1233.58   1
  -2   3  -2 31130.9 1234.34   1
  -4  -3  -2 8132.17 355.244   1
   4   3   2 7787.15 353.110   1
  -4   3  -2 7357.27 357.251   1
   4  -3   2 7561.35 353.181   1
   5  -3   2 7155.30 342.951   1
   5   3   2 7364.72 343.555   1
  -5  -3  -2 8027.89 347.725   1
  -5   3  -2 7054.41 343.335   1
  -6   3  -2 8047.52 373.623   1
  -6  -3  -2 8161.16 373.165   1
   6  -3   2 7797.48 373.181   1
   6   3   2 7873.89 371.385   1
  -7   3  -2 4157.20 223.797   1
  -7  -3  -2 4335.03 224.833   1
   7  -3   2 4418.13 226.265   1
   7   3   2 4393.88 224.479   1
  -8   3  -2 1692.35 115.955   1
  -8  -3  -2 1738.82 115.993   1
   8  -3   2 1510.53 112.991   1
   8   3   2 1659.75 114.415   1
  -9   3  -2 18923.7 828.479   1
  -9  -3  -2 19413.4 826.607   1
   9  -3   2 17582.2 821.823   1
   9   3   2 18592.8 821.784   1
 -10   3  -2 26606.5 1233.64   1
  10  -3   2 30263.7 1237.17   1
 -11   3  -2 13839.0 667.742   1
 -11  -3  -2 14924.7 673.567   1
  11  -3   2 15496.8 675.264   1
  11   3   2 14874.3 669.581   1
 -12   3  -2 23521.8 1016.31   1
 -12  -3  -2 22269.3 1010.69   1
  12  -3   2 22557.8 1008.08   1
  12   3   2 23147.1 1007.68   1
 -13   3  -2 267.155 56.5381   1
 -13  -3  -2 237.183 53.2368   1
  13  -3   2 173.226 41.3961   1
  13   3   2 297.008 55.8080   1
 -14  -3  -2 3251.36 191.850   1
  14  -3   2 3116.65 186.616   1
  14   3   2 3152.80 187.140   1
 -15   3  -2 2356.73 165.907   1
  15  -3   2 2730.53 171.229   1
 -16   3  -2 2238.29 156.000   1
 -16  -3  -2 2263.16 156.799   1
  16  -3   2 2002.96 152.680   1
  16   3   2 2329.39 158.156   1
 -17   3  -2 798.266 85.2501   1
 -17  -3  -2 756.018 88.9588   1
  17  -3   2 772.439 87.0883   1
  17   3   2 815.619 87.6069   1
 -18  -3  -2-43.3707 45.6205   1
  18   3   2 42.0682 48.3615   1
 -19   3  -2 1031.85 97.1144   1
 -19  -3  -2 995.601 98.4814   1
  19  -3   2 933.845 100.274   1
  19   3   2 850.617 93.5765   1
 -20  -3  -2 1354.06 119.441   1
 -20   3  -2 1408.57 119.607   1
  20   3   2 1128.20 113.973   1
  20  -3   2 1362.05 119.269   1
 -21   3  -2 79.4307 43.1613   1
  21  -3   2 51.3010 43.7882   1
 -22  -3  -2 1810.55 141.387   1
 -22   3  -2 1895.96 145.008   1
  22   3   2 1993.22 144.262   1
  22  -3   2 1610.37 138.056   1
 -23   3  -2 53.0489 46.5061   1
  23  -3   2-8.19798 38.7047   1
 -24  -3  -2 93.4249 44.9729   1
  24   3   2 159.048 52.6606   1
 -25   3  -2 67.7896 49.8655   1
 -25  -3  -2 116.630 52.6949   1
  25  -3   2 39.0029 44.3570   1
  25   3   2-24.5626 55.1618   1
  26  -4  -2 483.681 77.6272   1
 -25   4   2-8.68158 50.4796   1
  25  -4  -2-8.52885 50.1519   1
 -24   4   2-8.42125 44.2911   1
 -24  -4   2 8.96482 41.5825   1
  24  -4  -2-8.91839 51.8560   1
  24   4  -2 35.1239 48.6810   1
 -23   4   2-8.59057 47.0256   1
 -23  -4   2 26.8378 45.0467   1
  23  -4  -2-8.47891 48.1664   1
  23   4  -2-8.79694 48.7687   1
 -22   4   2 85.7639 51.5712   1
 -22  -4   2 8.84969 43.2293   1
  22  -4  -2 70.0856 49.2052   1
  22   4  -2 17.4976 46.6835   1
 -21   4   2 1109.46 105.680   1
 -21  -4   2 1087.05 106.808   1
  21  -4  -2 1392.59 115.790   1
  21   4  -2 1032.78 105.247   1
 -20  -4   2 965.595 95.5596   1
  20   4  -2 683.600 84.2695   1
 -19   4   2 889.113 95.8127   1
 -19  -4   2 844.085 88.8667   1
  19  -4  -2 718.903 91.1132   1
  19   4  -2 642.304 82.0415   1
 -18   4   2 858.615 95.7586   1
  18  -4  -2 752.950 85.0104   1
 -18  -4   2 763.579 88.2170   1
 -17   4   2 909.429 89.2579   1
 -17  -4   2 745.231 82.3237   1
  17  -4  -2 661.031 82.5569   1
  17   4  -2 740.150 84.2743   1
 -16  -4   2 10691.9 491.883   1
  16  -4  -2 9868.87 487.670   1
  16   4  -2 9950.07 484.295   1
 -15   4   2 64.1581 40.9990   1
 -15  -4   2 21.7914 35.4608   1
  15  -4  -2-7.36606 35.9597   1
  15   4  -2 14.1281 30.9718   1
 -14   4   2 1636.45 123.837   1
  14  -4  -2 1656.63 121.779   1
  14   4  -2 1762.32 121.585   1
 -14  -4   2 1348.68 113.172   1
  13  -4  -2-7.03862 40.4578   1
 -13   4   2 7.13507 34.8224   1
  12   4  -2 10728.0 501.485   1
 -12  -4   2 10928.5 503.117   1
  12  -4  -2 10423.0 504.221   1
 -12   4   2 11380.9 510.814   1
  11   4  -2 13257.4 574.033   1
  11  -4  -2 11918.9 576.620   1
 -11  -4   2 12614.7 572.148   1
  10  -4  -2 14459.8 627.514   1
 -10   4   2 13150.7 630.936   1
  10   4  -2 13930.5 620.835   1
  -9  -4   2 14104.0 649.235   1
   9  -4  -2 15035.1 659.097   1
   9   4  -2 14725.1 650.216   1
  -9   4   2 15260.1 662.651   1
  -8  -4   2 2852.90 156.048   1
   8  -4  -2 2740.56 161.554   1
   8   4  -2 2905.98 155.640   1
  -8   4   2 3174.86 167.691   1
  -7  -4   2 3393.06 177.852   1
   7  -4  -2 3407.49 184.950   1
  -7   4   2 3303.79 184.317   1
   7   4  -2 3845.65 181.269   1
   6  -4  -2 83651.4 3446.70   1
  -6   4   2 81603.9 3443.61   1
   5  -4  -2 1150.63 79.9017   1
  -5  -4   2 1179.71 76.4890   1
  -5   4   2 1129.02 80.5290   1
   5   4  -2 1175.76 74.1870   1
   4  -4  -2 11299.8 501.796   1
   4   4  -2 11963.2 495.504   1
  -4   4   2 11677.0 502.458   1
  -4  -4   2 10527.3 495.506   1
  -3  -4   2 10336.7 443.031   1
   3   4  -2 9919.11 440.401   1
  -2  -4   2 44069.9 1826.57   1
   2   4  -2 43331.2 1824.32   1
   1   4  -2 25907.6 1076.06   1
  -1  -4   2 25067.9 1075.51   1
   0   4  -2 52494.2 2224.13   1
   0  -4   2 54143.9 2225.04   1
  -1   4  -2 5709.49 265.724   1
   1  -4   2 5663.05 264.034   1
  -2  -4  -2 97627.9 4085.49   1
   2   4   2 98854.6 4084.93   1
  -3  -4  -2 26934.5 1170.80   1
   3   4   2 27792.8 1170.87   1
   3  -4   2 26570.8 1170.30   1
  -3   4  -2 28751.8 1172.62   1
  -4  -4  -2 73147.8 3038.64   1
   4   4   2 74170.9 3040.86   1
   4  -4   2 68442.2 3035.11   1
  -4   4  -2 75548.3 3039.95   1
  -5  -4  -2 46732.0 2026.65   1
   5   4   2 51451.9 2029.93   1
   5  -4   2 44921.2 2026.58   1
  -5   4  -2 49816.6 2034.96   1
  -6  -4  -2 6661.09 331.079   1
   6   4   2 7069.13 333.309   1
   6  -4   2 7202.12 335.879   1
  -6   4  -2 7019.59 335.956   1
  -7  -4  -2 2218.17 144.858   1
   7   4   2 2308.63 145.173   1
  -7   4  -2 2743.55 153.242   1
   7  -4   2 2436.99 147.111   1
   8  -4   2 60.4292 29.1179   1
   8   4   2 57.6210 35.8002   1
  -8   4  -2 55.6075 33.0364   1
  -8  -4  -2 64.7422 30.1841   1
  -9  -4  -2 4080.66 230.141   1
   9   4   2 4595.74 234.994   1
 -10   4  -2 1934.04 130.097   1
 -10  -4  -2 1679.86 119.654   1
  10  -4   2 1587.77 119.789   1
  10   4   2 1550.06 116.495   1
 -11   4  -2 26139.6 1150.37   1
 -11  -4  -2 26081.2 1146.55   1
  11  -4   2 25866.7 1144.24   1
  11   4   2 26840.7 1146.39   1
 -12   4  -2 2202.21 155.487   1
 -12  -4  -2 2487.78 159.391   1
  12  -4   2 2494.17 162.000   1
  12   4   2 2633.89 161.132   1
 -13   4  -2 10742.7 538.276   1
 -13  -4  -2 11781.5 544.673   1
  13  -4   2 11800.8 545.091   1
  13   4   2 11613.7 541.129   1
 -14  -4  -2 11560.3 538.159   1
  14   4   2 10936.0 531.761   1
 -15   4  -2 450.065 71.1259   1
 -15  -4  -2 457.981 66.9274   1
  15  -4   2 381.162 59.7493   1
  15   4   2 318.277 60.9851   1
 -16   4  -2 69.5565 41.8595   1
  16  -4   2 115.364 50.6576   1
 -16  -4  -2 41.8784 41.6479   1
 -17   4  -2 674.904 82.4486   1
 -17  -4  -2 547.252 76.9727   1
  17  -4   2 665.874 82.8764   1
  17   4   2 683.867 84.3391   1
 -18   4  -2 490.928 73.7854   1
 -18  -4  -2 476.093 70.9579   1
  18  -4   2 428.954 70.7729   1
  18   4   2 474.697 74.2034   1
 -19   4  -2 437.543 65.8128   1
 -19  -4  -2 270.769 58.0371   1
  19  -4   2 351.465 60.3912   1
  19   4   2 308.663 65.3432   1
 -20  -4  -2 543.334 77.6643   1
  20  -4   2 585.575 78.6905   1
  20   4   2 664.721 85.7891   1
 -21  -4  -2 1682.36 132.179   1
 -21   4  -2 1583.70 129.546   1
  21   4   2 1605.28 130.705   1
 -22   4  -2 17.3015 43.5606   1
 -22  -4  -2 8.73622 46.5808   1
  22  -4   2-25.6347 38.9199   1
  22   4   2-8.56746 50.3779   1
 -23   4  -2 112.699 54.3785   1
 -23  -4  -2 112.385 50.3854   1
  23  -4   2-8.26361 48.7149   1
  23   4   2 118.616 56.6664   1
 -24   4  -2 274.049 58.1934   1
 -24  -4  -2 144.066 48.7774   1
  24  -4   2 216.297 58.0122   1
  24   4   2 133.985 54.0124   1
 -25  -4  -2-24.8355 42.9364   1
  25   4   2-8.15887 48.5105   1
  26  -5  -2 8.39934 55.0970   1
 -26   5   2 8.35915 45.7600   1
  25  -5  -2 204.212 63.8358   1
 -25   5   2 201.259 56.1207   1
  24   5  -2-26.0962 50.5795   1
 -24   5   2 8.54642 43.0366   1
  24  -5  -2 33.5982 43.5598   1
 -23  -5   2 891.894 96.4879   1
 -23   5   2 747.354 90.3286   1
  23  -5  -2 932.053 97.8723   1
  23   5  -2 846.356 94.0554   1
 -22   5   2-8.83263 45.8059   1
 -22  -5   2 35.4923 49.1926   1
  22  -5  -2 25.9972 50.9571   1
  22   5  -2-8.75488 46.6818   1
 -21   5   2 556.991 76.7379   1
  21  -5  -2 522.566 75.3747   1
 -20   5   2 1003.43 104.425   1
 -20  -5   2 837.502 92.2670   1
  20  -5  -2 747.348 89.1336   1
  20   5  -2 1027.63 100.154   1
 -19   5   2 751.314 88.6327   1
 -19  -5   2 431.093 68.8426   1
  19  -5  -2 614.761 79.6435   1
  19   5  -2 559.288 76.9484   1
 -18   5   2 634.576 79.5157   1
 -18  -5   2 510.061 71.1673   1
  18  -5  -2 662.389 81.6807   1
  18   5  -2 674.299 82.9587   1
 -17   5   2 1782.60 134.838   1
 -17  -5   2 1584.87 127.177   1
  17  -5  -2 1653.60 129.842   1
  17   5  -2 1839.59 133.721   1
 -16   5   2 2700.73 177.665   1
 -16  -5   2 2820.86 172.693   1
  16   5  -2 2377.25 165.385   1
 -15   5   2 5668.13 291.731   1
  15   5  -2 5111.67 281.180   1
 -15  -5   2 5281.61 282.457   1
  15  -5  -2 5227.09 285.533   1
 -14   5   2 45.7746 45.3636   1
 -14  -5   2 34.9334 34.1087   1
  14  -5  -2-7.57917 39.8704   1
  14   5  -2 13.7617 33.0465   1
 -13  -5   2 14542.7 632.806   1
  13  -5  -2 13852.6 634.787   1
  13   5  -2 13286.0 626.789   1
 -13   5   2 13583.3 636.200   1
 -12  -5   2 2140.82 135.982   1
  12  -5  -2 2058.04 140.724   1
  12   5  -2 2084.48 135.544   1
 -12   5   2 2086.76 141.929   1
 -11  -5   2 33797.9 1389.89   1
  11  -5  -2 32064.0 1393.14   1
  11   5  -2 31478.4 1384.74   1
 -11   5   2 32037.4 1396.94   1
 -10  -5   2 17144.4 721.739   1
  10  -5  -2 16180.9 726.056   1
 -10   5   2 16665.3 729.445   1
  10   5  -2 15061.4 715.832   1
   9  -5  -2 5454.69 284.210   1
   9   5  -2 5854.60 281.057   1
  -9   5   2 5694.90 287.128   1
  -8  -5   2 14.2393 24.2678   1
   8  -5  -2 11.2575 25.1658   1
   8   5  -2-9.37429 25.9922   1
  -8   5   2 39.2790 24.1042   1
  -7  -5   2 1461.57 91.6475   1
   7  -5  -2 1067.85 91.1656   1
  -7   5   2 1123.98 91.5943   1
   7   5  -2 1403.61 89.5936   1
   6  -5  -2 30421.6 1288.91   1
  -6  -5   2 30310.0 1282.81   1
  -6   5   2 29651.9 1288.36   1
   6   5  -2 30215.2 1280.68   1
   5  -5  -2 157194. 6508.48   1
  -5   5   2 156411. 6508.42   1
   5   5  -2 159193. 6500.40   1
  -5  -5   2 154470. 6503.24   1
  -4   5   2 5476.34 260.547   1
   4  -5  -2 5171.73 259.751   1
  -3   5   2 21349.6 953.595   1
   3  -5  -2 23403.1 960.179   1
   2  -5  -2 14818.2 650.859   1
  -2   5   2 14948.3 651.959   1
   1  -5  -2 27320.2 1155.28   1
  -1   5   2 26851.8 1151.79   1
   0  -5  -2 25147.3 1016.53   1
   0   5  -2 25991.1 1012.75   1
   0   5   2 21302.0 1010.14   1
   0  -5   2 22718.6 1008.91   1
  -1  -5  -2 107604. 4184.20   1
   1   5   2 100340. 4180.64   1
  -1   5  -2 99787.3 4176.53   1
   1  -5   2 95126.7 4178.77   1
   2   5   2 5685.06 261.843   1
  -2   5  -2 5671.11 262.751   1
   2  -5   2 5782.31 260.851   1
  -3   5  -2 3062.59 158.596   1
   3  -5   2 3045.45 158.814   1
   3   5   2 2642.80 153.991   1
  -3  -5  -2 2717.16 156.607   1
  -4   5  -2 8887.43 406.404   1
   4  -5   2 8937.02 406.692   1
   4   5   2 8631.48 405.254   1
  -4  -5  -2 8600.14 405.956   1
  -5   5  -2 155.064 40.4071   1
   5  -5   2 189.847 40.6651   1
   5   5   2 234.938 39.1689   1
  -5  -5  -2 125.394 34.0985   1
  -6   5  -2 29982.2 1324.79   1
   6  -5   2 30770.3 1323.46   1
   6   5   2 32337.6 1326.18   1
  -6  -5  -2 30387.5 1322.84   1
  -7   5  -2 1929.29 137.168   1
  -7  -5  -2 2267.80 138.032   1
   7  -5   2 2053.65 135.105   1
   7   5   2 2298.96 137.816   1
   8   5   2 245.134 43.2388   1
  -8  -5  -2 267.034 44.4921   1
   9  -5   2 38608.0 1614.68   1
  -9   5  -2 36617.5 1615.05   1
 -10  -5  -2 2476.85 156.144   1
  10   5   2 2640.38 157.085   1
  10  -5   2 2154.41 151.078   1
 -10   5  -2 2491.08 157.759   1
 -11  -5  -2 7015.16 343.336   1
  11   5   2 6992.36 342.763   1
  11  -5   2 6916.11 344.422   1
 -11   5  -2 6163.31 342.082   1
 -12  -5  -2 17708.7 787.322   1
  12   5   2 17198.6 784.742   1
  12  -5   2 17315.5 786.247   1
 -12   5  -2 17426.1 792.924   1
  13   5   2 3146.92 193.594   1
 -13  -5  -2 3187.76 195.971   1
  13  -5   2 3343.77 199.478   1
 -13   5  -2 3296.83 202.350   1
  14  -5   2 98.9165 47.4321   1
 -14   5  -2 16.1743 36.2136   1
 -15  -5  -2 8242.44 415.002   1
  15  -5   2 8197.21 413.818   1
 -15   5  -2 8363.77 418.799   1
  16   5   2 41.2827 39.6732   1
 -16  -5  -2 25.1993 42.3273   1
  16  -5   2 40.3153 36.0746   1
 -16   5  -2 46.9746 36.8641   1
  17   5   2 67.2700 47.1993   1
 -17  -5  -2-25.6788 38.2621   1
  18  -5   2 76.4673 47.1586   1
 -18   5  -2 35.3787 45.2651   1
  19   5   2 1268.24 116.641   1
 -19  -5  -2 1476.21 120.496   1
  19  -5   2 1188.23 113.985   1
 -19   5  -2 1268.29 114.887   1
  20   5   2 390.975 71.8942   1
 -20  -5  -2 499.307 74.8529   1
  20  -5   2 450.805 72.1471   1
 -20   5  -2 350.633 64.1714   1
  21   5   2 17.2437 51.9848   1
 -21  -5  -2 78.7495 54.9372   1
  21  -5   2 142.367 52.5945   1
 -21   5  -2 144.966 51.9598   1
  22   5   2 356.231 66.0756   1
 -22  -5  -2 364.153 67.4717   1
  23   5   2 158.651 60.1838   1
 -23  -5  -2 239.450 63.4017   1
  23  -5   2 277.610 66.1966   1
 -23   5  -2 226.162 58.0936   1
  24  -5   2 282.475 64.3889   1
 -24   5  -2 183.223 58.2774   1
  26  -6  -2 115.277 50.7290   1
 -26   6   2 105.477 50.9948   1
  25  -6  -2 24.5859 49.2512   1
 -25   6   2-50.1061 52.7888   1
  24  -6  -2-8.55424 45.0006   1
 -24   6   2 51.0402 41.5284   1
  23   6  -2 43.6999 44.7597   1
  23  -6  -2 77.2195 50.5293   1
 -23   6   2 87.5577 50.9872   1
  22   6  -2 372.735 66.0120   1
 -22  -6   2 352.668 66.6592   1
  22  -6  -2 223.336 62.3286   1
 -22   6   2 225.784 59.9165   1
  21   6  -2-17.1621 49.4411   1
 -21  -6   2 87.2734 47.2809   1
  21  -6  -2 142.889 53.5568   1
 -21   6   2 124.271 58.1534   1
  20   6  -2 363.519 63.1277   1
 -20  -6   2 386.969 64.5869   1
  20  -6  -2 388.862 64.8838   1
 -20   6   2 395.434 67.8570   1
 -19  -6   2 16.8602 37.6887   1
  19   6  -2 24.8487 38.4283   1
 -18   6   2 510.920 75.2261   1
  18   6  -2 468.683 70.2646   1
 -18  -6   2 600.214 75.2735   1
  17  -6  -2 221.794 51.7296   1
 -16  -6   2 1349.62 111.734   1
  16  -6  -2 1289.99 112.285   1
 -16   6   2 1256.76 113.617   1
  16   6  -2 1235.97 107.851   1
 -15  -6   2-7.44052 31.2797   1
  15   6  -2 22.0217 36.3995   1
 -14   6   2 487.165 67.8824   1
  14   6  -2 594.848 71.7781   1
  14  -6  -2 608.545 72.5943   1
 -14  -6   2 549.363 68.9370   1
 -13   6   2 803.412 87.7797   1
  13   6  -2 789.828 79.5565   1
  13  -6  -2 836.643 86.2929   1
 -13  -6   2 832.277 79.9061   1
  12  -6  -2 28.2646 34.5556   1
 -12   6   2 89.6864 44.4868   1
 -11   6   2 1419.77 110.090   1
  11   6  -2 1396.09 105.824   1
 -11  -6   2 1458.74 107.975   1
  11  -6  -2 1358.59 108.170   1
 -10   6   2 1276.99 105.192   1
  10   6  -2 1356.25 102.109   1
 -10  -6   2 1331.43 100.665   1
  10  -6  -2 1529.17 110.642   1
   9   6  -2 5356.85 279.178   1
  -9  -6   2 5949.72 284.008   1
  -8   6   2 24392.9 1119.63   1
   8   6  -2 26380.0 1112.53   1
   8  -6  -2 26596.4 1121.85   1
  -7   6   2 1640.67 112.136   1
  -7  -6   2 1590.63 106.547   1
   7  -6  -2 1807.99 117.788   1
   7   6  -2 1573.60 104.920   1
   6  -6  -2 3539.26 196.933   1
   6   6  -2 3423.06 187.339   1
  -6  -6   2 3471.24 190.510   1
   5  -6  -2 2878.87 156.891   1
  -5   6   2 2747.38 154.909   1
   5   6  -2 2661.97 147.175   1
  -5  -6   2 2502.05 147.265   1
   4  -6  -2 69.8281 28.0572   1
  -4   6   2 114.329 33.5226   1
   4   6  -2 153.184 31.3693   1
  -4  -6   2 137.145 32.6647   1
   3  -6  -2 485.820 51.5882   1
  -3   6   2 379.224 45.3306   1
   3   6  -2 379.534 43.8149   1
  -3  -6   2 383.708 44.7323   1
   2  -6  -2 66362.5 2782.67   1
   2   6  -2 62225.2 2775.33   1
  -2  -6   2 64858.6 2774.82   1
  -1  -6   2 6012.87 254.892   1
   1   6  -2 4351.31 246.233   1
  -1   6   2 4811.86 249.960   1
   1  -6  -2 5753.00 258.529   1
   0  -6   2 4694.22 222.852   1
   0   6  -2 4398.79 220.674   1
   0   6   2 4035.89 220.559   1
   0  -6  -2 4634.24 226.940   1
   1  -6   2 3242.71 164.008   1
  -1   6  -2 2797.79 156.832   1
   1   6   2 3201.36 163.327   1
   2  -6   2 145195. 6266.64   1
  -2  -6  -2 156692. 6272.68   1
   2   6   2 147223. 6267.55   1
  -2   6  -2 155806. 6269.45   1
  -3  -6  -2 10750.4 505.600   1
   3   6   2 10181.2 500.991   1
  -3   6  -2 11941.0 506.645   1
   3  -6   2 11687.8 506.753   1
  -4  -6  -2 20855.9 826.360   1
   4   6   2 16271.5 822.669   1
  -4   6  -2 16955.8 816.246   1
   4  -6   2 20912.5 825.570   1
  -5  -6  -2 4974.28 252.121   1
   5   6   2 4894.55 250.135   1
  -5   6  -2 4865.26 251.119   1
   5  -6   2 4794.58 250.581   1
  -6  -6  -2 35.7259 33.4359   1
   6   6   2 5.79892 29.2185   1
  -6   6  -2 30.7616 35.3786   1
   6  -6   2 36.3953 32.7932   1
   7   6   2 4227.28 224.713   1
  -7  -6  -2 4068.36 226.116   1
  -8   6  -2 258.796 47.5098   1
   8  -6   2 260.775 49.6573   1
  -9  -6  -2 8440.97 411.495   1
   9   6   2 9467.93 417.376   1
   9  -6   2 8793.94 413.122   1
 -10  -6  -2 5671.85 307.901   1
  10   6   2 6018.74 310.751   1
 -10   6  -2 6298.11 315.179   1
  10  -6   2 6129.54 312.598   1
  11   6   2 2311.16 158.459   1
 -11  -6  -2 2679.64 164.887   1
  11  -6   2 2670.43 168.720   1
 -11   6  -2 2465.55 164.464   1
 -12  -6  -2 744.483 78.2345   1
  12  -6   2 593.551 74.0253   1
  12   6   2 511.171 67.2519   1
 -12   6  -2 479.712 68.3614   1
 -13   6  -2 816.390 87.8043   1
  13   6   2 572.165 75.3515   1
  13  -6   2 858.852 86.0248   1
 -14   6  -2 1131.92 105.100   1
  14  -6   2 1119.33 101.604   1
 -14  -6  -2 1324.09 110.420   1
  15   6   2 120.960 49.6758   1
 -15   6  -2 76.1810 49.9676   1
 -15  -6  -2 122.575 48.2523   1
  15  -6   2 110.121 48.3222   1
 -16  -6  -2 2456.49 168.764   1
 -16   6  -2 2467.28 171.593   1
  16   6   2 2461.45 168.540   1
  16  -6   2 2695.02 175.059   1
 -17  -6  -2 2715.76 174.292   1
 -17   6  -2 2338.92 174.211   1
  17   6   2 2661.25 173.110   1
  17  -6   2 2310.48 165.797   1
 -18  -6  -2 1703.18 134.241   1
 -18   6  -2 1806.56 139.286   1
  18  -6   2 1627.73 128.159   1
  18   6   2 1817.36 137.984   1
  19   6   2 25.5438 44.8415   1
 -19   6  -2 53.6680 44.4136   1
 -19  -6  -2 69.0346 45.4441   1
  19  -6   2 76.7769 46.1543   1
 -20  -6  -2 899.499 97.4378   1
 -20   6  -2 979.057 99.4783   1
  20  -6   2 1250.36 111.037   1
  20   6   2 938.701 99.7993   1
 -21  -6  -2 509.616 75.5373   1
  21   6   2 526.498 80.8009   1
  21  -6   2 573.184 79.9620   1
  22   6   2 572.898 80.6795   1
 -22  -6  -2 522.539 76.5917   1
  22  -6   2 579.220 79.3530   1
 -22   6  -2 519.293 74.6779   1
  23   6   2-25.1169 51.3762   1
 -23  -6  -2-8.47821 46.4157   1
  24   6   2 82.4582 44.6042   1
  24  -6   2 49.2372 38.1193   1
 -24   6  -2 23.9178 39.5869   1
  25  -7  -2 174.380 52.4251   1
 -25   7   2 156.838 48.4769   1
  24  -7  -2-8.39773 52.5847   1
 -24   7   2 77.1097 54.6899   1
  23  -7  -2 16.9528 47.5846   1
 -23   7   2 26.7295 41.3370   1
  22  -7  -2 631.453 83.6919   1
  22   7  -2 738.971 89.3957   1
 -22  -7   2 692.601 83.9381   1
 -22   7   2 756.412 97.1093   1
  21   7  -2 36.1943 49.5452   1
 -21  -7   2 17.8455 48.2265   1
  20  -7  -2 332.949 68.4133   1
  20   7  -2 265.758 65.5810   1
 -20   7   2 401.000 63.7178   1
  19  -7  -2 1453.17 120.729   1
 -19  -7   2 1281.75 115.910   1
  19   7  -2 1413.66 121.110   1
 -19   7   2 1372.68 120.634   1
  18   7  -2 2610.42 170.524   1
 -18  -7   2 2253.36 162.873   1
 -17  -7   2-41.3291 43.4767   1
  17   7  -2 33.3641 42.6364   1
 -17   7   2 26.1901 44.6244   1
  17  -7  -2 50.4074 48.2935   1
 -16  -7   2 497.467 68.8648   1
  16   7  -2 371.891 63.6882   1
 -16   7   2 515.434 71.1180   1
  16  -7  -2 411.300 63.8380   1
 -15  -7   2 8607.10 416.215   1
  15   7  -2 8558.56 414.648   1
 -15   7   2 8707.52 421.075   1
  15  -7  -2 7615.23 411.835   1
  14   7  -2 1764.51 128.481   1
 -14  -7   2 1704.05 128.965   1
 -13  -7   2 397.689 57.7895   1
  13   7  -2 277.502 51.1674   1
 -13   7   2 279.093 52.4096   1
  13  -7  -2 465.244 61.8590   1
 -12  -7   2 5589.01 281.477   1
  12   7  -2 5432.63 279.722   1
 -12   7   2 4989.69 281.165   1
  12  -7  -2 5268.63 283.076   1
 -11   7   2 420.022 60.9451   1
  11  -7  -2 357.622 54.3387   1
 -10  -7   2 6307.69 323.787   1
  10   7  -2 6509.49 323.798   1
 -10   7   2 6657.26 332.110   1
  10  -7  -2 6741.84 334.589   1
  -9  -7   2 16353.4 710.491   1
   9   7  -2 15091.2 703.989   1
  -9   7   2 16427.8 717.348   1
   9  -7  -2 15688.8 714.731   1
  -8  -7   2 2466.29 153.466   1
  -8   7   2 2437.01 158.461   1
   8   7  -2 2824.64 156.669   1
   8  -7  -2 2690.38 161.390   1
   7  -7  -2 796.553 78.4727   1
  -7   7   2 666.658 75.2126   1
  -6  -7   2 1725.89 107.800   1
   6  -7  -2 1582.95 110.931   1
   6   7  -2 1680.06 104.784   1
  -5  -7   2 8196.71 374.284   1
  -5   7   2 8054.48 376.179   1
   5  -7  -2 7337.63 373.771   1
   5   7  -2 7896.48 369.480   1
  -4  -7   2 420.141 49.0619   1
  -4   7   2 377.311 50.3341   1
   4  -7  -2 334.915 48.6780   1
   4   7  -2 370.939 46.4014   1
  -3  -7   2 1055.00 81.2722   1
  -3   7   2 1242.78 86.4392   1
   3  -7  -2 1228.16 89.7357   1
  -2  -7   2 6256.44 304.842   1
  -2   7   2 7007.71 315.750   1
   2  -7  -2 6030.81 308.502   1
   2   7  -2 6347.42 305.091   1
   1  -7  -2 6440.33 323.376   1
   1   7  -2 6157.83 315.359   1
  -1  -7   2 6553.19 319.962   1
   0  -7  -2 19878.2 919.382   1
   0   7  -2 21652.8 916.840   1
   0  -7   2 21242.6 917.643   1
   0   7   2 21616.1 919.104   1
  -1  -7  -2 17211.1 809.764   1
  -1   7  -2 19617.6 811.733   1
   1  -7   2 18870.3 810.477   1
   1   7   2 18340.7 810.639   1
  -2  -7  -2 67.1839 28.3213   1
  -2   7  -2 47.0276 28.7315   1
   2  -7   2 68.8530 34.2231   1
   2   7   2 80.8997 32.1778   1
  -3  -7  -2 6367.81 305.048   1
   3   7   2 5822.57 299.504   1
   3  -7   2 5771.67 300.519   1
  -3   7  -2 6585.34 306.005   1
  -4  -7  -2 1520.48 110.114   1
  -4   7  -2 1572.12 109.762   1
   4  -7   2 1714.51 113.647   1
   4   7   2 1310.22 103.044   1
  -5   7  -2 826.403 75.9144   1
   5  -7   2 755.225 73.6109   1
   5   7   2 692.596 70.7367   1
  -5  -7  -2 624.746 69.6636   1
  -7   7  -2 1517.81 107.984   1
   7  -7   2 1349.29 104.301   1
   7   7   2 1271.14 102.092   1
  -7  -7  -2 1273.28 103.818   1
  -8   7  -2 1167.85 101.677   1
   8  -7   2 1324.29 104.007   1
   8   7   2 1437.36 105.306   1
  -8  -7  -2 1082.82 97.1071   1
  -9   7  -2 9976.45 485.947   1
   9  -7   2 9947.50 480.440   1
   9   7   2 10107.1 480.056   1
  -9  -7  -2 10483.2 484.511   1
 -10   7  -2 13164.5 604.303   1
  10  -7   2 12562.2 596.517   1
  10   7   2 13344.2 600.299   1
 -10  -7  -2 12484.2 597.367   1
 -11   7  -2 8016.06 399.522   1
 -11  -7  -2 8075.57 399.301   1
  11  -7   2 7736.05 396.943   1
  11   7   2 8220.97 400.247   1
  12   7   2-7.91947 41.6524   1
  13  -7   2 3145.73 195.918   1
 -13   7  -2 3051.95 197.024   1
 -14   7  -2 138.534 57.0933   1
 -14  -7  -2 57.6150 44.2706   1
  14   7   2 198.955 54.2038   1
  14  -7   2 173.582 53.5610   1
 -15  -7  -2 2398.06 162.604   1
 -15   7  -2 2498.37 169.614   1
  15  -7   2 2060.36 158.492   1
  15   7   2 2437.03 163.338   1
  16   7   2 76.3745 45.8938   1
 -16  -7  -2 16.9928 40.8368   1
  17  -7   2 430.863 75.0076   1
 -17   7  -2 381.164 66.9973   1
  18  -7   2 94.0179 47.4125   1
 -18  -7  -2 34.7574 44.4435   1
  18   7   2 26.0320 45.6671   1
 -18   7  -2 9.30103 35.5762   1
  19  -7   2 102.534 50.0934   1
 -19   7  -2 218.497 65.2205   1
  19   7   2 78.4632 50.9258   1
 -19  -7  -2 104.763 50.4183   1
 -20   7  -2 647.631 84.5660   1
  20  -7   2 583.815 79.5951   1
  20   7   2 558.072 79.6464   1
 -20  -7  -2 515.107 76.7417   1
  21   7   2 17.4854 41.2696   1
 -21  -7  -2-26.1770 43.9380   1
 -22   7  -2 8.31198 44.9172   1
  22   7   2-34.8926 50.1438   1
 -22  -7  -2-17.3179 40.8777   1
 -23   7  -2 89.2521 42.7225   1
  23  -7   2 56.1194 41.0276   1
  23   7   2 8.66812 46.2628   1
 -23  -7  -2 25.6259 43.7074   1
 -25   8   2 8.26787 39.1021   1
  25  -8  -2 121.553 52.7339   1
 -24   8   2 8.66794 49.8258   1
  24  -8  -2 16.4439 49.4116   1
 -23   8   2 9.32818 43.2729   1
  23  -8  -2 23.2381 36.5714   1
 -22   8   2 246.160 62.4185   1
  22  -8  -2 145.655 54.2287   1
  22   8  -2 197.971 58.5141   1
 -21   8   2-8.50289 44.7198   1
  21  -8  -2 8.87551 47.9587   1
  21   8  -2 35.8003 52.0396   1
 -21  -8   2-18.1725 47.1195   1
 -20   8   2 107.094 56.8269   1
 -20  -8   2 125.890 52.1397   1
  20  -8  -2 276.890 64.2768   1
  20   8  -2 159.433 54.7793   1
 -19  -8   2 390.148 65.5572   1
 -19   8   2 290.552 67.9994   1
  19   8  -2 314.325 62.2900   1
 -18  -8   2 1735.29 135.534   1
  18  -8  -2 1723.75 135.756   1
  18   8  -2 1542.63 129.866   1
 -17   8   2 69.4106 42.8053   1
  17   8  -2 132.894 49.2398   1
 -17  -8   2 153.421 49.3910   1
 -16   8   2 231.305 57.9298   1
  16   8  -2 363.139 63.6456   1
 -16  -8   2 365.317 63.7536   1
  16  -8  -2 420.900 69.4698   1
 -15   8   2 7905.28 392.268   1
  15   8  -2 7800.02 387.109   1
 -15  -8   2 7688.85 388.311   1
  15  -8  -2 7320.96 386.757   1
 -14   8   2 2838.22 182.593   1
  14   8  -2 3059.59 178.897   1
 -14  -8   2 2813.42 177.142   1
  13   8  -2 840.348 85.2937   1
 -13  -8   2 813.478 84.9768   1
 -12   8   2 2195.78 154.627   1
  12   8  -2 2463.50 153.225   1
 -12  -8   2 2255.49 151.148   1
  12  -8  -2 2370.38 159.167   1
 -11   8   2 2024.48 141.992   1
  11   8  -2 1944.72 132.873   1
 -11  -8   2 2072.30 137.888   1
  11  -8  -2 1867.10 139.239   1
 -10   8   2 6737.91 346.223   1
  10   8  -2 7044.37 341.890   1
  10  -8  -2 7125.75 350.766   1
 -10  -8   2 6553.36 340.507   1
   9  -8  -2 6632.23 332.722   1
  -9   8   2 6419.95 331.897   1
  -8   8   2 7130.49 372.930   1
   8  -8  -2 8197.96 381.595   1
   8   8  -2 7703.51 370.609   1
  -8  -8   2 7670.43 370.619   1
  -7  -8   2 2146.98 140.582   1
   7  -8  -2 2325.86 147.407   1
  -7   8   2 2390.26 149.841   1
  -6  -8   2 2580.43 149.857   1
   6  -8  -2 2419.63 155.738   1
   6   8  -2 2613.28 148.031   1
  -5  -8   2 26728.8 1148.36   1
   5   8  -2 26441.2 1145.39   1
  -4  -8   2 4380.30 231.909   1
  -4   8   2 4825.57 241.518   1
   4  -8  -2 4492.47 238.326   1
   4   8  -2 4314.40 229.743   1
  -3  -8   2 550.490 60.1239   1
  -3   8   2 400.517 51.0840   1
   3  -8  -2 440.032 57.6745   1
   3   8  -2 458.557 56.0982   1
   2  -8  -2 576.877 67.7479   1
   2   8  -2 627.500 64.6299   1
  -2   8   2 691.299 70.5393   1
   1  -8  -2 552.311 61.0072   1
   1   8  -2 503.725 56.6061   1
  -1  -8   2 567.636 61.5552   1
  -1   8   2 663.380 66.9655   1
   0  -8  -2 8733.29 406.180   1
   0   8  -2 8868.97 403.210   1
   0  -8   2 8342.64 400.894   1
   0   8   2 8141.54 401.037   1
  -1  -8  -2 46460.9 2104.43   1
  -1   8  -2 51740.0 2106.61   1
   1  -8   2 50410.5 2105.53   1
   1   8   2 50638.4 2109.39   1
  -2  -8  -2 16369.9 728.801   1
  -2   8  -2 16493.1 726.312   1
   2  -8   2 14897.6 722.925   1
   2   8   2 17617.9 729.651   1
  -3  -8  -2 7602.27 366.641   1
   3   8   2 7828.04 364.956   1
   3  -8   2 7122.75 360.633   1
  -3   8  -2 7489.52 363.589   1
  -5  -8  -2 12006.3 554.229   1
   5   8   2 12331.3 553.874   1
  -5   8  -2 11405.1 551.568   1
   5  -8   2 12217.6 554.864   1
  -6  -8  -2 1696.12 121.174   1
   6   8   2 1662.23 116.665   1
  -6   8  -2 1509.52 116.479   1
   6  -8   2 1542.57 116.913   1
  -7  -8  -2 10622.3 517.150   1
   7   8   2 10721.8 516.049   1
  -7   8  -2 12167.2 526.986   1
   7  -8   2 10903.9 520.746   1
  -8  -8  -2 6432.43 315.737   1
   8   8   2 5821.09 309.143   1
  -8   8  -2 5932.55 313.779   1
   8  -8   2 5989.64 312.590   1
  -9  -8  -2 4822.38 248.913   1
   9   8   2 4222.06 240.747   1
  -9   8  -2 4542.22 249.563   1
   9  -8   2 4024.36 239.501   1
 -10  -8  -2 5574.86 290.009   1
  10   8   2 5190.67 285.742   1
  10  -8   2 4987.58 284.895   1
 -10   8  -2 5914.40 296.989   1
  11   8   2 3797.04 221.298   1
  12  -8   2 1624.62 127.913   1
 -12   8  -2 1738.61 133.943   1
 -13   8  -2 3467.47 212.662   1
 -13  -8  -2 3238.52 208.938   1
  13  -8   2 3751.15 215.913   1
  13   8   2 3587.63 213.842   1
 -14  -8  -2 339.136 62.4014   1
  14   8   2 333.973 64.0454   1
 -14   8  -2 273.265 60.0085   1
  14  -8   2 237.071 52.7453   1
  15   8   2 2739.24 187.386   1
 -15  -8  -2 3188.02 194.509   1
 -16   8  -2 1278.50 118.850   1
  16  -8   2 1241.08 109.774   1
  16   8   2 1011.29 105.026   1
 -16  -8  -2 1124.43 106.940   1
 -17   8  -2 688.822 84.5400   1
  17  -8   2 642.736 83.6277   1
  17   8   2 731.179 89.1633   1
 -17  -8  -2 466.547 76.1301   1
  18   8   2 62.4259 46.9630   1
 -18  -8  -2 53.1166 46.6204   1
 -19   8  -2 46.2325 42.1178   1
  19  -8   2-34.0032 47.1293   1
  19   8   2 8.93680 45.0031   1
 -19  -8  -2 26.6242 41.8950   1
 -20   8  -2 100.996 61.6388   1
  20  -8   2 208.668 57.9523   1
  20   8   2 169.468 59.3867   1
 -20  -8  -2 141.674 55.2690   1
 -21   8  -2 312.676 64.7540   1
  21  -8   2 298.184 62.3191   1
  21   8   2 422.641 72.9152   1
 -21  -8  -2 334.261 65.5428   1
  22   8   2-17.4065 50.0419   1
 -22  -8  -2-43.4763 48.2215   1
 -23   8  -2 24.0235 37.8475   1
  23  -8   2 72.4606 48.9310   1
 -24   9   2 61.8243 46.4604   1
  24  -9  -2-15.4423 40.6193   1
 -23   9   2 35.9569 49.8347   1
  23  -9  -2-33.0742 48.6200   1
 -22   9   2-8.46119 45.7210   1
  22  -9  -2-8.65937 52.5892   1
 -21   9   2 893.622 100.238   1
  21  -9  -2 922.669 100.064   1
  21   9  -2 1120.27 105.882   1
 -20   9   2 536.910 78.9728   1
 -20  -9   2 518.713 78.5693   1
  20  -9  -2 567.914 80.1058   1
  20   9  -2 563.390 81.1372   1
 -19   9   2 250.368 63.7602   1
  19  -9  -2 163.856 58.1946   1
 -18  -9   2-17.7149 43.9207   1
  18   9  -2-8.57633 45.1062   1
  18  -9  -2 8.77131 51.0004   1
 -18   9   2 44.4116 50.4585   1
 -17   9   2 897.807 92.7913   1
 -17  -9   2 824.060 90.3772   1
  17  -9  -2 800.728 88.2132   1
  17   9  -2 991.065 97.0475   1
 -16   9   2 596.004 86.5428   1
  16  -9  -2 756.863 91.2020   1
  16   9  -2 722.170 85.6296   1
 -16  -9   2 602.421 81.3887   1
  15  -9  -2 5037.16 284.300   1
 -15   9   2 5363.12 287.452   1
 -14   9   2 6721.32 334.901   1
  14  -9  -2 6192.25 325.541   1
  14   9  -2 6022.58 321.737   1
 -14  -9   2 5958.46 323.448   1
 -13   9   2 2192.41 148.860   1
  13  -9  -2 1983.14 142.770   1
  13   9  -2 1724.79 131.168   1
 -13  -9   2 1723.82 134.285   1
 -12   9   2 3270.47 196.218   1
  12  -9  -2 2848.71 187.512   1
  12   9  -2 3010.89 184.384   1
 -12  -9   2 3055.73 188.001   1
 -11   9   2 4943.90 274.299   1
  11  -9  -2 5485.35 281.042   1
  11   9  -2 5243.21 271.126   1
 -11  -9   2 4530.17 265.599   1
 -10   9   2 109.029 39.5309   1
 -10  -9   2 106.481 41.5757   1
  10  -9  -2 131.233 43.6141   1
  10   9  -2 137.954 40.4154   1
  -9  -9   2 1550.51 112.239   1
  -9   9   2 1125.09 108.843   1
   9  -9  -2 1407.86 114.021   1
   9   9  -2 1372.48 106.613   1
   8  -9  -2 473.485 63.7086   1
  -8   9   2 301.072 55.8036   1
   8   9  -2 392.915 57.3774   1
  -8  -9   2 330.068 57.1400   1
  -7   9   2 18764.5 799.726   1
   7  -9  -2 16750.8 791.110   1
  -6   9   2 7847.24 374.467   1
   6  -9  -2 7541.40 376.247   1
  -6  -9   2 7413.80 371.082   1
   5   9  -2 27856.1 1197.73   1
  -5   9   2 26861.7 1201.75   1
   5  -9  -2 27440.7 1204.35   1
  -5  -9   2 28685.9 1201.77   1
   4   9  -2 8549.71 392.964   1
  -4   9   2 8477.32 398.649   1
   4  -9  -2 7570.52 396.233   1
   3   9  -2 604.509 66.7633   1
  -3   9   2 700.482 72.4203   1
   3  -9  -2 726.605 78.6587   1
  -3  -9   2 731.221 71.2379   1
  -2   9   2 25.1128 30.6484   1
   2   9  -2 11.8841 28.0576   1
  -2  -9   2 11.9488 28.6921   1
   2  -9  -2 19.3927 28.9007   1
  -1   9   2 9079.07 406.596   1
   1   9  -2 7980.27 394.292   1
  -1  -9   2 8637.88 402.591   1
   1  -9  -2 7872.94 401.908   1
   0   9   2 23044.9 1125.66   1
   0   9  -2 24318.8 1126.73   1
   0  -9   2 30262.3 1139.99   1
   0  -9  -2 27869.1 1140.56   1
   1   9   2 14423.8 671.501   1
  -1  -9  -2 15483.2 678.134   1
   2   9   2 832.216 74.7432   1
  -2  -9  -2 522.468 66.7257   1
   3   9   2 984.321 83.4328   1
  -3   9  -2 869.048 83.6002   1
   3  -9   2 907.033 82.5366   1
  -3  -9  -2 685.753 76.9645   1
   4  -9   2 12799.2 592.145   1
  -4   9  -2 13576.0 594.296   1
   4   9   2 12825.0 592.312   1
  -4  -9  -2 12310.1 590.760   1
  -5  -9  -2 470.762 67.0515   1
   5   9   2 481.663 64.6550   1
   5  -9   2 510.510 63.7930   1
  -5   9  -2 392.815 58.5109   1
  -6  -9  -2 37880.5 1553.69   1
   6   9   2 37222.2 1551.73   1
   6  -9   2 37283.8 1554.53   1
  -7  -9  -2 640.788 76.1673   1
   7   9   2 669.782 76.4621   1
  -7   9  -2 705.634 80.5103   1
   7  -9   2 852.903 87.3270   1
  -8  -9  -2 552.081 71.2522   1
   8   9   2 408.629 68.1631   1
  -8   9  -2 664.960 78.7654   1
   8  -9   2 601.686 74.4542   1
  -9  -9  -2 5076.57 280.844   1
   9   9   2 5175.18 278.646   1
   9  -9   2 5345.54 284.361   1
  -9   9  -2 5289.99 284.489   1
  10   9   2 3429.61 203.473   1
 -10   9  -2 3484.39 212.615   1
  10  -9   2 3353.28 210.061   1
 -11   9  -2 75.3243 46.4141   1
  11  -9   2-8.16188 41.7343   1
 -12  -9  -2 415.643 64.7876   1
  12   9   2 402.008 64.3627   1
 -12   9  -2 357.116 62.2820   1
  12  -9   2 414.421 65.8233   1
 -13  -9  -2 8.49314 40.9183   1
  13   9   2 123.315 51.0688   1
 -13   9  -2 68.8400 49.5783   1
  13  -9   2 135.254 51.9806   1
  14   9   2 3041.26 194.088   1
 -14  -9  -2 3023.77 197.689   1
 -15   9  -2 2252.10 161.276   1
  15  -9   2 2238.96 156.743   1
  15   9   2 2136.65 156.346   1
 -15  -9  -2 2341.66 161.974   1
 -16   9  -2 1731.84 142.221   1
  16  -9   2 1798.03 140.441   1
  16   9   2 1929.20 144.213   1
 -16  -9  -2 2075.92 148.274   1
 -17   9  -2 18.3376 49.5528   1
  17  -9   2-33.6774 47.8379   1
  17   9   2 25.9888 41.6029   1
 -17  -9  -2 80.1739 52.3903   1
 -18   9  -2 8.70745 36.6048   1
  18  -9   2-8.71448 35.8291   1
  18   9   2-8.68628 46.3144   1
 -18  -9  -2-8.93283 46.3239   1
 -19   9  -2 240.303 64.0085   1
  19  -9   2 252.709 64.9598   1
  19   9   2 355.934 65.6118   1
 -19  -9  -2 267.835 60.7259   1
 -20   9  -2 627.599 86.6762   1
  20  -9   2 559.362 76.2534   1
  20   9   2 673.933 84.8274   1
 -20  -9  -2 861.636 90.0405   1
 -21   9  -2 187.711 58.3279   1
  21  -9   2 109.352 48.6775   1
  21   9   2 85.6150 54.8690   1
 -21  -9  -2 114.399 47.8191   1
  22   9   2 50.6908 48.5767   1
  22  -9   2 7.99857 47.0483   1
  23 -10  -2 16.6093 39.2074   1
 -23  10   2 16.8193 37.5940   1
  22 -10  -2 118.637 57.2499   1
 -22  10   2 110.047 51.0879   1
 -20  10   2 267.223 65.6514   1
  20 -10  -2 178.380 56.5926   1
  20  10  -2 149.561 53.2710   1
 -20 -10   2 81.9571 42.7405   1
 -19  10   2 252.003 63.9984   1
  19 -10  -2 224.807 61.0857   1
  19  10  -2 322.581 62.5201   1
 -19 -10   2 225.315 57.9478   1
  18 -10  -2 479.634 75.5124   1
 -18  10   2 538.619 73.5888   1
 -17  10   2 493.152 72.9487   1
  17 -10  -2 431.946 72.4415   1
  17  10  -2 466.869 70.8674   1
 -17 -10   2 335.459 62.9990   1
 -16  10   2 6461.66 341.867   1
  16 -10  -2 6561.10 341.822   1
  16  10  -2 6183.27 338.187   1
 -16 -10   2 6567.41 341.677   1
  15  10  -2 442.313 67.6169   1
 -15 -10   2 530.788 75.0580   1
 -14  10   2 1811.29 139.836   1
  14 -10  -2 1653.60 131.881   1
  14  10  -2 1677.26 129.634   1
 -14 -10   2 1723.90 133.624   1
 -13  10   2 1335.16 112.499   1
 -13 -10   2 1007.31 103.058   1
  13  10  -2 1159.75 104.478   1
  13 -10  -2 1242.40 109.956   1
 -12  10   2 20727.2 903.006   1
  12 -10  -2 19362.0 897.250   1
  12  10  -2 19636.7 894.165   1
 -12 -10   2 20321.7 898.371   1
 -11 -10   2 2414.54 156.131   1
 -11  10   2 2161.49 154.983   1
  11 -10  -2 2147.03 154.371   1
  10  10  -2 15579.0 692.743   1
 -10 -10   2 14702.9 692.433   1
   9  10  -2 226.430 48.3558   1
  -9  10   2 233.375 53.8967   1
   9 -10  -2 267.293 54.8884   1
  -9 -10   2 103.244 41.7131   1
   8 -10  -2 1650.29 127.033   1
  -8  10   2 1863.55 129.943   1
   8  10  -2 1599.99 118.383   1
  -8 -10   2 1542.12 119.893   1
   7  10  -2 248.232 46.6238   1
  -7  10   2 289.316 55.2353   1
   7 -10  -2 329.470 55.2961   1
  -7 -10   2 263.504 52.1493   1
   6  10  -2 13492.0 592.504   1
  -6  10   2 11395.1 589.927   1
   6 -10  -2 13187.8 598.233   1
  -6 -10   2 13354.5 594.039   1
   5  10  -2 9081.63 414.905   1
  -5  10   2 7795.67 414.790   1
   5 -10  -2 8371.07 418.006   1
  -5 -10   2 9228.22 419.795   1
   4  10  -2 12993.3 565.557   1
  -4  10   2 13181.3 572.193   1
   4 -10  -2 12432.6 569.277   1
  -3  10   2 15213.2 678.639   1
   3 -10  -2 16384.5 686.614   1
   2  10  -2 31334.4 1386.69   1
  -2  10   2 30727.8 1388.58   1
  -2 -10   2 32514.3 1390.59   1
   2 -10  -2 34893.2 1400.08   1
   1  10  -2 860.439 81.2485   1
  -1  10   2 949.263 88.7581   1
   1 -10  -2 920.681 87.4599   1
  -1 -10   2 993.785 86.6917   1
   0  10   2 27.5871 40.1270   1
   0  10  -2-6.64295 37.7648   1
   0 -10   2 40.2833 39.5052   1
   0 -10  -2 103.559 46.8985   1
   1  10   2 2825.20 176.567   1
  -1  10  -2 3161.85 179.095   1
   1 -10   2 2829.06 176.618   1
  -1 -10  -2 2938.32 179.337   1
   2  10   2 18764.7 872.032   1
  -2  10  -2 19879.7 874.531   1
   2 -10   2 19791.2 877.795   1
  -2 -10  -2 20388.9 878.406   1
   3  10   2 2656.19 162.391   1
  -3  10  -2 2640.16 160.825   1
   3 -10   2 2319.32 154.352   1
  -3 -10  -2 2406.73 157.532   1
   4  10   2 18166.3 856.113   1
  -4  10  -2 20422.5 866.378   1
  -4 -10  -2 20222.2 864.875   1
   4 -10   2 18546.7 859.569   1
  -5 -10  -2 23777.2 1060.79   1
  -5  10  -2 25866.1 1064.05   1
   5  10   2 23346.6 1056.27   1
   5 -10   2 23371.7 1059.99   1
   6 -10   2 634.249 71.1107   1
  -6 -10  -2 509.091 72.9191   1
   6  10   2 729.389 78.8358   1
  -6  10  -2 545.962 70.2213   1
  -7  10  -2 14724.8 621.359   1
   7 -10   2 11881.8 608.598   1
  -7 -10  -2 13951.5 619.290   1
   7  10   2 12527.6 607.174   1
   8  10   2 988.574 92.2301   1
  -8 -10  -2 728.815 85.3322   1
  -9 -10  -2 1469.28 120.137   1
   9  10   2 1591.93 121.269   1
   9 -10   2 1458.39 120.947   1
  -9  10  -2 1634.74 129.548   1
 -10 -10  -2 3212.65 195.467   1
 -10  10  -2 3035.95 193.191   1
  10 -10   2 2806.88 186.279   1
 -11 -10  -2 5022.87 270.983   1
  11  10   2 4677.68 264.360   1
 -11  10  -2 4372.57 265.417   1
  11 -10   2 4991.74 267.860   1
 -12 -10  -2 8.51383 41.5524   1
  12  10   2-16.3675 32.8744   1
 -12  10  -2 8.59466 47.0489   1
  12 -10   2 33.6201 41.6778   1
  13  10   2 5324.85 299.585   1
 -13 -10  -2 5770.41 305.199   1
 -14  10  -2 2621.13 176.694   1
  14 -10   2 2507.40 173.740   1
  14  10   2 2764.98 177.796   1
 -14 -10  -2 2532.05 175.463   1
 -15  10  -2 2465.62 175.878   1
 -15 -10  -2 2899.91 186.039   1
  15 -10   2 2861.69 184.468   1
  15  10   2 2606.45 178.436   1
 -16 -10  -2 8.88215 42.6649   1
  16  10   2 42.9249 45.7936   1
  16 -10   2 25.8678 42.7764   1
 -16  10  -2 53.7717 47.8027   1
 -17  10  -2 912.311 96.5386   1
  17 -10   2 910.998 93.5501   1
  17  10   2 819.863 92.1973   1
 -17 -10  -2 758.117 91.8964   1
 -18  10  -2-8.90732 49.9950   1
  18 -10   2-16.9749 48.2158   1
  18  10   2 8.64795 50.2837   1
 -18 -10  -2-8.92423 46.9365   1
 -19  10  -2 93.1087 47.6636   1
  19 -10   2 60.3721 44.2489   1
  19  10   2 112.023 49.1025   1
 -19 -10  -2 106.725 48.2103   1
  20 -10   2 33.3401 45.6352   1
 -20  10  -2 8.67577 48.7025   1
 -21  10  -2 318.225 66.3856   1
  21 -10   2 265.381 53.9740   1
  21  10   2 312.750 64.0625   1
 -21 -10  -2 322.643 64.2208   1
 -23  11   2 79.1617 48.6409   1
  23 -11  -2 41.7744 52.3637   1
 -22  11   2 8.55826 47.4663   1
  22 -11  -2 57.5094 49.9130   1
  21 -11  -2 718.243 85.8930   1
 -21  11   2 580.068 85.5271   1
 -19 -11   2 1000.00 103.245   1
  19 -11  -2 1017.71 104.688   1
  19  11  -2 1101.93 107.542   1
 -18  11   2 458.851 73.7379   1
  18 -11  -2 318.848 67.6134   1
  18  11  -2 376.679 69.5138   1
 -18 -11   2 513.847 74.3790   1
  17 -11  -2 672.520 83.9996   1
 -17  11   2 533.281 76.2985   1
 -16  11   2 1777.28 138.205   1
 -16 -11   2 1668.53 132.361   1
  16 -11  -2 1508.02 128.948   1
  16  11  -2 1656.12 131.829   1
 -15 -11   2 4814.59 265.313   1
 -15  11   2 4749.11 266.874   1
  15 -11  -2 4301.00 257.249   1
  15  11  -2 4613.27 262.301   1
 -14  11   2 211.444 58.3952   1
 -14 -11   2 228.879 55.2426   1
  14  11  -2 191.905 51.8774   1
  14 -11  -2 179.752 56.2710   1
  13 -11  -2 3316.96 199.839   1
 -13 -11   2 3109.95 195.058   1
  13  11  -2 2582.49 183.946   1
 -13  11   2 3253.20 198.396   1
 -12  11   2 1714.07 133.643   1
  12 -11  -2 1515.22 125.951   1
  11 -11  -2 21208.5 907.764   1
 -11 -11   2 22030.2 908.637   1
  11  11  -2 21039.8 902.783   1
  10 -11  -2 3227.06 204.255   1
 -10 -11   2 3284.28 203.733   1
 -10  11   2 3305.95 206.502   1
  10  11  -2 3697.19 206.756   1
   9 -11  -2 2021.61 149.969   1
  -9  11   2 2072.90 149.015   1
  -9 -11   2 2172.82 147.738   1
   9  11  -2 2017.99 141.094   1
  -8 -11   2 651.483 77.1077   1
   8  11  -2 669.756 75.7691   1
  -8  11   2 645.938 80.3343   1
  -7  11   2 3351.27 209.073   1
  -7 -11   2 3781.45 210.130   1
   7 -11  -2 3438.78 207.515   1
   7  11  -2 3464.23 204.489   1
  -6  11   2 272.621 53.3869   1
  -6 -11   2 302.968 54.5283   1
   6 -11  -2 306.546 56.4429   1
   6  11  -2 356.000 55.8567   1
  -5  11   2 4829.44 267.802   1
  -5 -11   2 4637.46 263.183   1
   5 -11  -2 5060.79 269.739   1
   5  11  -2 5321.27 268.859   1
  -4  11   2 11740.8 533.944   1
  -4 -11   2 11481.4 530.810   1
   4  11  -2 10655.6 526.866   1
   4 -11  -2 11226.7 531.985   1
   3 -11  -2 20349.4 898.688   1
  -3 -11   2 19606.4 893.643   1
  -3  11   2 20452.9 897.172   1
  -2 -11   2 37944.5 1547.97   1
   2 -11  -2 37896.5 1551.24   1
  -2  11   2 34344.9 1539.93   1
   2  11  -2 33824.3 1538.21   1
   1  11  -2 20534.4 960.928   1
  -1  11   2 20487.4 963.809   1
   0  11  -2 9113.76 451.186   1
   0 -11  -2 9385.38 454.317   1
   0 -11   2 9494.28 455.663   1
   0  11   2 9777.20 456.428   1
  -1  11  -2 1648.62 118.640   1
  -1 -11  -2 1508.08 118.787   1
   1 -11   2 1589.14 118.154   1
   1  11   2 1356.89 115.204   1
  -2  11  -2 6650.03 347.042   1
   2 -11   2 6477.87 347.274   1
   2  11   2 6801.95 349.520   1
  -3  11  -2 917.611 89.4979   1
  -3 -11  -2 948.647 88.3288   1
   3 -11   2 826.404 85.5836   1
   3  11   2 1111.59 93.8934   1
  -4  11  -2 15673.5 720.402   1
   4 -11   2 15609.9 721.953   1
   4  11   2 15908.4 720.004   1
  -4 -11  -2 16088.5 723.295   1
  -5  11  -2 13018.8 606.729   1
   5  11   2 12683.0 603.283   1
   5 -11   2 13522.3 612.455   1
  -5 -11  -2 13037.7 608.885   1
   6  11   2 13453.7 624.932   1
  -6 -11  -2 13550.1 630.151   1
  -7  11  -2 2107.28 148.420   1
   7 -11   2 1999.14 145.493   1
  -8  11  -2 5347.54 292.943   1
   8  11   2 5067.07 288.051   1
  -8 -11  -2 5800.95 297.006   1
   8 -11   2 5530.22 295.432   1
  -9 -11  -2 5628.31 311.839   1
   9 -11   2 5966.10 316.215   1
  -9  11  -2 6110.83 319.220   1
 -10 -11  -2 343.230 64.2324   1
  10  11   2 378.233 65.9602   1
  10 -11   2 271.707 55.4568   1
 -10  11  -2 371.063 60.2322   1
 -11 -11  -2 559.190 77.3578   1
  11  11   2 528.024 75.5778   1
  11 -11   2 589.969 76.0584   1
 -12 -11  -2 4727.24 264.812   1
  12  11   2 4431.37 258.511   1
 -13 -11  -2 1337.17 119.938   1
  13  11   2 1335.61 118.851   1
  13 -11   2 1553.00 124.822   1
 -13  11  -2 1467.02 124.796   1
 -14 -11  -2 4101.35 239.559   1
  14  11   2 4205.51 236.952   1
  14 -11   2 3933.15 235.049   1
 -14  11  -2 3528.48 230.723   1
 -15 -11  -2-17.8630 44.9758   1
  15  11   2-34.2523 48.0637   1
  15 -11   2 43.6543 46.5538   1
 -15  11  -2-26.5660 52.0721   1
 -16 -11  -2 875.962 92.6838   1
  16  11   2 550.194 80.8045   1
  16 -11   2 752.153 93.3775   1
 -16  11  -2 581.161 84.0189   1
  17 -11   2 247.594 57.0915   1
 -17  11  -2 292.167 64.0160   1
 -18  11  -2 1286.38 113.483   1
  18  11   2 1050.49 106.272   1
 -18 -11  -2 1119.16 109.682   1
 -19  11  -2 309.704 66.7754   1
  19 -11   2 133.408 53.4606   1
  19  11   2 297.097 66.7382   1
 -19 -11  -2 132.384 52.0923   1
 -20  11  -2 1101.95 103.870   1
  20 -11   2 1270.44 109.037   1
  20  11   2 799.284 98.8324   1
 -20 -11  -2 976.226 102.286   1
  22 -12  -2 148.807 45.9627   1
 -22  12   2 153.452 48.8284   1
 -21  12   2 68.2374 52.9026   1
  21 -12  -2 24.4439 47.9485   1
 -20  12   2 1699.64 136.471   1
  19 -12  -2 8.54247 44.3026   1
 -19  12   2 17.2918 44.8390   1
  18 -12  -2 769.919 88.0928   1
  18  12  -2 658.065 87.8079   1
 -18  12   2 680.427 82.5109   1
 -17 -12   2 951.269 97.4622   1
 -17  12   2 895.853 95.3813   1
  17 -12  -2 813.494 89.3553   1
  17  12  -2 1014.62 100.781   1
  15 -12  -2 193.956 50.4152   1
 -15  12   2 181.649 55.9037   1
 -15 -12   2 265.576 60.2953   1
  15  12  -2 274.142 58.8760   1
  14 -12  -2 1816.70 144.214   1
 -14 -12   2 1884.34 145.239   1
  14  12  -2 1819.83 143.104   1
  13 -12  -2 2355.91 164.417   1
 -13 -12   2 2164.32 160.870   1
 -13  12   2 2623.50 171.413   1
  13  12  -2 2409.12 166.027   1
 -12 -12   2 4551.66 255.232   1
  12  12  -2 4050.56 242.904   1
  11 -12  -2 1048.56 101.437   1
 -11 -12   2 927.105 96.1256   1
  11  12  -2 933.290 93.8502   1
 -11  12   2 779.096 92.9737   1
 -10  12   2 2224.87 160.711   1
  10 -12  -2 2579.42 169.136   1
   9 -12  -2 1045.41 99.5961   1
  -9  12   2 1125.77 101.471   1
   9  12  -2 1098.40 98.0558   1
  -9 -12   2 936.490 96.9158   1
   8  12  -2 590.289 71.8074   1
  -8  12   2 358.048 63.8275   1
   8 -12  -2 443.431 66.7299   1
  -8 -12   2 455.701 66.9799   1
   7  12  -2 21156.8 933.255   1
  -7  12   2 22025.8 939.999   1
   7 -12  -2 20597.0 933.990   1
  -7 -12   2 19981.6 935.043   1
   6  12  -2 11650.5 525.965   1
  -6  12   2 10715.8 525.919   1
   6 -12  -2 10235.6 522.092   1
  -6 -12   2 11680.5 529.907   1
   5  12  -2 921.689 91.3030   1
  -5  12   2 1081.56 96.4853   1
   5 -12  -2 957.667 91.8353   1
  -5 -12   2 1127.36 97.6912   1
   4  12  -2 10375.7 504.566   1
  -4 -12   2 10907.3 508.726   1
   3  12  -2 14592.7 683.306   1
  -3 -12   2 15379.2 689.121   1
  -2  12   2 17212.2 795.389   1
   2  12  -2 19383.8 800.716   1
   2 -12  -2 16530.6 799.158   1
  -2 -12   2 17776.3 802.363   1
   1  12  -2 16937.2 742.153   1
   1 -12  -2 16482.1 742.909   1
  -1 -12   2 17610.3 748.110   1
   0  12   2 13725.7 596.635   1
   0  12  -2 12519.2 589.841   1
   0 -12  -2 12569.5 592.673   1
   0 -12   2 11968.5 587.765   1
   1  12   2 1813.27 135.878   1
  -1  12  -2 2189.65 143.007   1
   1 -12   2 1648.96 132.550   1
  -1 -12  -2 2264.31 146.764   1
   2  12   2 1635.55 125.461   1
  -2  12  -2 1817.23 128.898   1
   2 -12   2 1577.53 124.135   1
  -2 -12  -2 1515.10 122.991   1
   3  12   2 19013.0 793.742   1
  -3  12  -2 15820.0 784.965   1
   3 -12   2 18304.1 793.104   1
  -3 -12  -2 16894.6 791.241   1
   5 -12   2 697.383 79.6538   1
   5  12   2 658.991 77.8967   1
  -5  12  -2 507.143 69.0619   1
  -5 -12  -2 478.327 75.1711   1
   6  12   2 204.159 53.7937   1
  -6  12  -2 289.347 59.7030   1
   6 -12   2 231.377 57.8929   1
  -7  12  -2 13886.0 654.469   1
   7 -12   2 15191.5 660.548   1
   7  12   2 13637.9 648.703   1
  -7 -12  -2 13521.6 652.393   1
  -8  12  -2 6643.40 335.561   1
   8 -12   2 6593.76 334.119   1
   8  12   2 5815.16 324.212   1
  -8 -12  -2 6002.42 328.846   1
  -9  12  -2 1563.08 126.688   1
   9 -12   2 1464.34 122.140   1
   9  12   2 1291.92 114.969   1
  -9 -12  -2 1544.12 124.820   1
 -10  12  -2 2537.11 171.780   1
 -10 -12  -2 2742.76 174.194   1
  10 -12   2 2218.73 164.985   1
  10  12   2 2383.37 166.512   1
 -11 -12  -2 34.6440 38.7168   1
 -11  12  -2-26.8172 46.3607   1
  11  12   2-8.37334 40.8711   1
  11 -12   2 59.8879 46.2336   1
 -12  12  -2 612.965 79.7167   1
  12 -12   2 528.313 72.7370   1
 -13 -12  -2 8245.86 418.847   1
  13 -12   2 8551.30 419.490   1
  13  12   2 7877.34 415.627   1
 -13  12  -2 8528.97 421.421   1
 -14 -12  -2 89.1335 47.8329   1
  14  12   2 172.089 55.1752   1
 -15 -12  -2 9.00169 46.6939   1
  15 -12   2 60.3842 47.8356   1
 -15  12  -2 8.83569 42.4355   1
  15  12   2 25.8423 44.0420   1
  16 -12   2 549.597 75.0864   1
  16  12   2 690.139 81.9979   1
 -16  12  -2 479.857 69.4279   1
  17  12   2 1050.31 103.445   1
 -17 -12  -2 1061.45 104.375   1
  17 -12   2 1183.01 106.340   1
 -17  12  -2 851.586 97.5483   1
 -18 -12  -2 304.548 63.2633   1
  18 -12   2 372.295 68.1933   1
  18  12   2 402.189 70.4450   1
 -18  12  -2 209.161 62.5700   1
  19  12   2 1784.85 139.006   1
 -19  12  -2 1927.84 141.380   1
 -19 -12  -2 1847.44 142.622   1
  19 -12   2 1556.50 126.263   1
 -20  12  -2 56.7457 53.2069   1
  20 -12   2 32.6956 49.6739   1
  21 -13  -2 112.459 54.1852   1
 -21  13   2 49.7626 47.2305   1
  20 -13  -2 49.8685 48.9233   1
 -20  13   2 58.9371 51.7101   1
 -19  13   2 1304.91 118.125   1
  19 -13  -2 1351.54 118.613   1
  18 -13  -2 33.7033 44.9890   1
 -18  13   2 86.7334 54.8758   1
  17 -13  -2 1150.96 105.509   1
 -17  13   2 1221.83 108.108   1
  17  13  -2 889.637 99.0044   1
  16 -13  -2 816.333 90.3915   1
 -16 -13   2 879.751 96.5878   1
 -16  13   2 941.921 96.6452   1
  16  13  -2 1029.04 102.111   1
  15 -13  -2 1594.95 126.214   1
 -15 -13   2 1376.96 118.688   1
  15  13  -2 1167.40 112.820   1
 -15  13   2 1190.77 120.132   1
  14 -13  -2 113.782 47.2778   1
 -14  13   2 220.157 55.6441   1
  14  13  -2 239.915 61.9424   1
  13 -13  -2 17.4048 47.0283   1
 -13 -13   2 35.6443 46.2161   1
 -13  13   2 8.83900 47.7663   1
  13  13  -2 8.28997 41.1122   1
  12 -13  -2 3361.22 207.963   1
 -12 -13   2 3146.80 203.575   1
 -12  13   2 3600.17 211.456   1
  12  13  -2 3077.11 200.250   1
  11 -13  -2 1537.06 126.134   1
 -11 -13   2 1487.93 124.395   1
 -11  13   2 1570.48 125.883   1
  11  13  -2 1563.08 126.545   1
 -10 -13   2 183.779 51.6639   1
  10  13  -2 129.634 53.0660   1
   9 -13  -2 10348.1 483.355   1
   9  13  -2 10226.6 477.278   1
  -9  13   2 8827.19 469.453   1
  -9 -13   2 9747.96 477.222   1
   8 -13  -2 3298.07 205.874   1
   8  13  -2 2951.69 196.118   1
  -8  13   2 3399.27 206.756   1
  -8 -13   2 3792.66 211.667   1
   7  13  -2 3848.15 232.882   1
  -7  13   2 4108.17 238.803   1
   7 -13  -2 4503.72 241.329   1
  -7 -13   2 4010.74 236.685   1
  -6  13   2 7010.08 352.964   1
   6 -13  -2 6520.89 347.094   1
  -5  13   2 5244.06 286.735   1
   5 -13  -2 5211.61 286.448   1
  -4  13   2 3269.59 198.633   1
   4 -13  -2 3212.05 198.651   1
  -3  13   2 6347.42 324.750   1
   3 -13  -2 5873.84 320.510   1
  -2  13   2 26751.7 1247.69   1
   2 -13  -2 30716.9 1260.04   1
  -1  13   2 6767.93 337.888   1
   1 -13  -2 6269.22 338.710   1
   0  13   2 31.4367 43.5700   1
   0 -13  -2-32.1434 41.6721   1
  -1  13  -2 6772.76 354.430   1
   1  13   2 7806.00 364.478   1
  -1 -13  -2 6648.89 356.025   1
   1 -13   2 6558.93 353.220   1
   2  13   2 8392.19 387.372   1
  -2  13  -2 7136.07 377.497   1
   2 -13   2 6935.72 376.810   1
  -2 -13  -2 7619.50 382.931   1
   3  13   2 8482.66 387.570   1
  -3  13  -2 6539.88 373.622   1
   3 -13   2 7941.63 383.703   1
  -3 -13  -2 7251.70 379.608   1
   4  13   2 13013.6 677.222   1
  -4  13  -2 16960.1 698.062   1
   4 -13   2 15842.3 695.129   1
  -4 -13  -2 14432.4 688.456   1
   5 -13   2 1208.33 107.602   1
  -5 -13  -2 1002.73 101.358   1
  -5  13  -2 997.372 100.007   1
   5  13   2 1184.22 102.168   1
   6 -13   2 2721.01 177.146   1
  -6  13  -2 2345.74 168.874   1
  -6 -13  -2 2758.19 175.637   1
   7  13   2 311.211 65.4980   1
  -7  13  -2 346.302 59.7077   1
   7 -13   2 325.920 58.2143   1
  -7 -13  -2 252.728 62.2503   1
  -8  13  -2 16359.4 757.236   1
   8 -13   2 16033.9 757.059   1
   8  13   2 16709.1 753.832   1
  -8 -13  -2 16714.4 759.215   1
  -9  13  -2 1203.28 109.395   1
   9 -13   2 1207.51 111.037   1
   9  13   2 829.845 97.0533   1
  -9 -13  -2 1105.86 106.440   1
  10 -13   2 666.122 81.5398   1
 -10  13  -2 715.480 86.3689   1
 -11  13  -2 321.794 62.6497   1
  11 -13   2 269.275 63.2685   1
  11  13   2 272.578 58.8527   1
 -11 -13  -2 195.256 55.5368   1
 -12  13  -2 2399.78 162.224   1
 -12 -13  -2 2016.01 150.360   1
  12  13   2 1867.74 145.540   1
  12 -13   2 2025.19 149.850   1
 -13 -13  -2 780.895 89.2171   1
  13  13   2 506.485 80.1133   1
 -14 -13  -2 248.602 60.3424   1
  14 -13   2 386.164 69.8645   1
  14  13   2 231.821 57.9376   1
 -14  13  -2 246.481 63.7010   1
 -15  13  -2 43.6587 53.7644   1
 -15 -13  -2 150.344 52.1954   1
  15 -13   2 128.453 53.7938   1
 -16  13  -2 112.421 53.8922   1
  16  13   2 165.686 53.7989   1
 -16 -13  -2 149.500 58.9727   1
  16 -13   2 119.541 52.6905   1
 -17  13  -2 200.250 57.6164   1
 -17 -13  -2 149.049 56.4657   1
  17  13   2 180.652 62.1903   1
  17 -13   2 192.392 48.6807   1
 -18 -13  -2 2204.06 162.870   1
 -18  13  -2 1983.79 157.897   1
  18  13   2 2421.24 167.136   1
  18 -13   2 2503.55 164.034   1
 -19  13  -2 16.9076 44.4633   1
  19 -13   2-31.5026 39.6595   1
  19 -14  -2 8.14324 36.3984   1
 -19  14   2 8.33619 42.6089   1
  18 -14  -2 1421.90 123.541   1
 -18  14   2 1610.76 129.445   1
  17 -14  -2 208.362 51.0339   1
 -17  14   2 93.6761 47.6603   1
  16  14  -2 533.992 76.4328   1
  15  14  -2 214.172 59.7772   1
  15 -14  -2 305.670 63.3250   1
 -15  14   2 195.201 62.3534   1
 -15 -14   2 119.814 56.6560   1
  14  14  -2-8.65420 38.6988   1
  14 -14  -2 43.7049 43.3588   1
 -14 -14   2 9.01149 41.8148   1
 -14  14   2 78.8013 52.0669   1
  13  14  -2 1017.74 101.815   1
 -13 -14   2 1037.41 103.892   1
 -12  14   2 17.4187 48.3177   1
  12 -14  -2 70.7080 52.0034   1
  11  14  -2 2386.92 167.425   1
  11 -14  -2 2613.28 173.338   1
 -11  14   2 2572.94 173.183   1
 -11 -14   2 2469.24 169.532   1
  10  14  -2 6072.70 308.983   1
  10 -14  -2 5629.74 305.200   1
 -10  14   2 5649.59 308.678   1
 -10 -14   2 5214.35 300.458   1
  -9 -14   2-8.63149 41.4609   1
   9 -14  -2 61.0608 45.2540   1
   9  14  -2 32.9728 42.7671   1
  -9  14   2 34.0069 42.8295   1
   8  14  -2 3213.14 214.106   1
   8 -14  -2 3979.85 227.597   1
  -8 -14   2 3980.61 226.278   1
  -8  14   2 3674.88 221.884   1
   7  14  -2 3663.32 235.308   1
  -7 -14   2 4795.41 249.481   1
  -6 -14   2 158.738 50.8360   1
   6  14  -2 180.469 47.8215   1
  -6  14   2 292.505 63.0966   1
   6 -14  -2 158.751 49.7738   1
  -5 -14   2 205.769 54.1538   1
   5  14  -2 253.864 58.9117   1
  -5  14   2 190.788 53.0941   1
   5 -14  -2 167.653 52.1089   1
   4  14  -2 1462.10 121.792   1
   4 -14  -2 1467.18 122.368   1
  -4 -14   2 1483.85 123.377   1
  -3  14   2 11043.3 501.360   1
   3  14  -2 9687.07 489.135   1
  -3 -14   2 10048.1 501.590   1
   3 -14  -2 10279.4 496.993   1
  -2  14   2 11427.4 545.992   1
   2  14  -2 11546.5 546.231   1
  -2 -14   2 11556.6 546.791   1
   2 -14  -2 11252.4 545.164   1
  -1  14   2 3360.38 200.140   1
   1  14  -2 3162.91 198.927   1
   1 -14  -2 3309.82 203.211   1
  -1 -14   2 3020.54 196.820   1
   0  14  -2 4962.30 276.784   1
   0  14   2 5043.77 278.532   1
   0 -14  -2 5057.44 280.623   1
   0 -14   2 5156.20 281.508   1
  -1 -14  -2 24.8309 43.5376   1
   1  14   2 16.3208 42.3245   1
  -1  14  -2 8.23627 38.2095   1
   1 -14   2 24.8768 40.4768   1
   2  14   2 665.142 81.8189   1
  -2  14  -2 742.279 85.2436   1
  -2 -14  -2 803.009 85.9688   1
   2 -14   2 945.941 92.5158   1
   3  14   2 13347.3 658.369   1
  -3  14  -2 15201.7 667.046   1
   3 -14   2 14242.6 663.608   1
  -4 -14  -2 3157.25 195.625   1
  -4  14  -2 3175.19 195.614   1
   4 -14   2 3466.73 202.877   1
  -5 -14  -2 505.129 67.2928   1
   5  14   2 368.031 62.8747   1
  -5  14  -2 395.722 69.4638   1
   5 -14   2 410.027 71.8190   1
   6  14   2 3141.79 199.754   1
  -6 -14  -2 3201.78 201.272   1
  -7 -14  -2 3047.22 198.229   1
  -7  14  -2 2903.77 198.547   1
   7  14   2 3495.86 204.282   1
   7 -14   2 3295.15 204.905   1
  -8 -14  -2 257.450 58.6187   1
  -8  14  -2 236.151 62.5954   1
   8 -14   2 221.094 63.7482   1
  -9 -14  -2 2699.74 184.961   1
  -9  14  -2 2923.68 188.479   1
   9  14   2 2812.15 185.351   1
   9 -14   2 2770.22 185.661   1
 -10 -14  -2 115.468 45.4688   1
 -10  14  -2 8.87323 33.9977   1
  10 -14   2 43.9590 38.6158   1
  10  14   2 92.0306 44.6808   1
  11  14   2 534.263 71.5239   1
 -11 -14  -2 429.208 70.7913   1
 -12 -14  -2 1506.55 131.828   1
  12  14   2 1460.82 129.533   1
 -13  14  -2 914.949 100.868   1
  13 -14   2 1076.27 103.500   1
 -14 -14  -2 941.025 100.142   1
  14  14   2 817.179 96.1198   1
 -14  14  -2 981.921 99.6031   1
  14 -14   2 942.130 94.1674   1
  15  14   2 17.0984 46.1955   1
 -15  14  -2-17.2893 40.8067   1
  15 -14   2 8.44354 33.9171   1
 -15 -14  -2 17.8200 42.0592   1
  16 -14   2-25.0948 46.9499   1
 -16  14  -2 25.5326 46.5892   1
 -17 -14  -2 1885.38 146.791   1
  17  14   2 2150.54 153.737   1
  17 -14   2 2016.05 148.453   1
 -17  14  -2 2017.54 150.168   1
 -18  15   2 8.28426 37.0578   1
  18 -15  -2 72.3422 48.8379   1
 -16  15   2 17.4966 42.7048   1
  16 -15  -2 24.4679 36.4643   1
 -15  15   2 1128.70 105.418   1
  15 -15  -2 1238.64 108.900   1
  14  15  -2 252.068 60.5399   1
  14 -15  -2 181.575 53.6721   1
 -14  15   2 173.284 53.2410   1
  13  15  -2 68.9547 42.9201   1
 -13  15   2 52.5730 46.2508   1
  13 -15  -2 120.963 50.3917   1
 -13 -15   2 143.150 49.7557   1
  12  15  -2 635.834 87.2478   1
 -12  15   2 815.709 91.5491   1
  12 -15  -2 721.842 88.4446   1
 -12 -15   2 867.265 91.6909   1
  11  15  -2 101.736 47.1181   1
 -11  15   2 70.2143 44.9827   1
  11 -15  -2 96.0501 49.1219   1
 -11 -15   2 53.8697 43.9442   1
 -10 -15   2 445.897 70.8620   1
  10  15  -2 340.608 63.1492   1
 -10  15   2 322.347 67.6065   1
  10 -15  -2 451.443 74.7187   1
   9 -15  -2 2389.56 163.995   1
  -9  15   2 2192.58 159.098   1
   8  15  -2 412.837 68.7720   1
  -8 -15   2 423.663 69.1079   1
  -8  15   2 433.787 73.9398   1
   8 -15  -2 558.175 76.0815   1
   7  15  -2 1060.13 106.211   1
  -7  15   2 1068.21 104.874   1
  -7 -15   2 1200.57 109.892   1
   7 -15  -2 1241.64 109.534   1
   6  15  -2 1913.52 142.522   1
  -6  15   2 1725.76 135.711   1
   6 -15  -2 1751.25 136.666   1
  -6 -15   2 1923.21 142.265   1
   5  15  -2 880.063 93.6840   1
  -5  15   2 748.022 88.6008   1
   5 -15  -2 987.680 96.7154   1
   4  15  -2 366.891 62.6597   1
  -4  15   2 488.610 71.8886   1
   4 -15  -2 354.216 63.0604   1
  -4 -15   2 360.033 64.5814   1
   3  15  -2 1260.51 116.346   1
  -3 -15   2 1411.75 119.460   1
   2  15  -2 1786.54 136.141   1
  -2 -15   2 1583.81 129.602   1
   1  15  -2 565.261 77.4891   1
  -1 -15   2 558.090 75.8601   1
   0  15  -2 990.831 99.8876   1
   0 -15   2 1003.18 97.4533   1
  -1  15  -2 1833.25 146.255   1
   1 -15   2 2374.18 157.791   1
  -2  15  -2 907.157 95.8278   1
   2 -15   2 906.012 93.0995   1
  -4 -15  -2 1134.23 107.067   1
   4 -15   2 1295.97 111.644   1
  -4  15  -2 982.972 100.505   1
   4  15   2 1474.23 116.729   1
   5  15   2 1777.36 141.766   1
   5 -15   2 1842.37 147.458   1
   6  15   2 2288.99 169.673   1
  -6  15  -2 2885.48 181.920   1
   6 -15   2 2612.47 176.765   1
  -6 -15  -2 2662.57 177.453   1
   7  15   2 3682.97 218.875   1
  -7  15  -2 3400.25 216.384   1
  -7 -15  -2 3531.11 215.683   1
   8  15   2 108.706 50.9683   1
  -8  15  -2 96.7446 57.8549   1
   8 -15   2 53.4526 52.5651   1
  -8 -15  -2 156.960 53.1348   1
   9  15   2 101.145 49.5890   1
  -9  15  -2 26.6373 48.6327   1
   9 -15   2 17.5659 48.7187   1
  -9 -15  -2 8.71517 40.4568   1
  10  15   2 916.979 94.5664   1
 -10  15  -2 832.743 95.0124   1
 -10 -15  -2 835.937 92.3519   1
  10 -15   2 746.115 93.3103   1
  11 -15   2 104.312 48.2619   1
 -11  15  -2 302.749 65.3338   1
  12  15   2 2229.81 150.795   1
 -12  15  -2 1878.10 147.194   1
  12 -15   2 1760.97 140.520   1
 -12 -15  -2 1739.52 140.957   1
  13  15   2 383.360 67.6335   1
 -13  15  -2 438.723 72.7035   1
  13 -15   2 295.312 65.5807   1
 -13 -15  -2 251.015 60.9767   1
  14  15   2 2524.04 171.761   1
 -14  15  -2 2366.88 167.933   1
 -14 -15  -2 2542.92 173.598   1
  14 -15   2 2611.34 171.358   1
  15  15   2 610.650 80.1091   1
 -15 -15  -2 588.560 80.1338   1
  16  15   2 201.605 63.9216   1
 -16  15  -2 341.534 66.6838   1
  16 -15   2 276.891 61.6210   1
 -16  16   2 315.841 67.9021   1
  16 -16  -2 246.633 58.2249   1
 -14  16   2 1055.21 100.903   1
  14 -16  -2 925.688 95.9421   1
  13  16  -2 86.1301 49.7616   1
  13 -16  -2 119.212 51.9556   1
 -13  16   2 155.432 53.7572   1
  12  16  -2 2397.85 165.467   1
 -12  16   2 2298.76 161.668   1
  12 -16  -2 2442.10 166.204   1
 -12 -16   2 2032.26 157.534   1
  11  16  -2 43.6872 50.2943   1
 -11  16   2 104.450 55.6098   1
  11 -16  -2 51.9768 49.2844   1
 -11 -16   2 62.7820 49.7943   1
  10  16  -2 1358.85 117.514   1
 -10  16   2 1008.84 103.693   1
  10 -16  -2 1278.66 113.233   1
 -10 -16   2 1161.20 109.466   1
   9  16  -2 2177.46 155.743   1
   9 -16  -2 1826.51 144.604   1
  -9 -16   2 2223.87 155.350   1
  -9  16   2 1987.86 147.492   1
   8  16  -2 2339.82 165.396   1
  -8 -16   2 2425.40 166.764   1
  -7 -16   2 610.300 79.6946   1
   7 -16  -2 641.518 82.8964   1
   7  16  -2 507.451 75.4275   1
  -6  16   2 1167.39 104.698   1
   6  16  -2 1068.84 102.294   1
  -6 -16   2 1035.77 101.555   1
   6 -16  -2 830.258 91.0792   1
   5  16  -2 1648.23 131.903   1
  -5  16   2 1493.62 129.505   1
  -5 -16   2 1850.54 141.391   1
   5 -16  -2 2057.17 144.775   1
  -4  16   2 68.0896 44.8119   1
   4  16  -2 8.44127 44.4446   1
  -4 -16   2 52.8353 44.3906   1
   4 -16  -2 68.5089 45.0874   1
  -3  16   2 84.1023 42.3638   1
   3  16  -2 34.3950 49.4379   1
  -3 -16   2 26.0972 42.4701   1
   3 -16  -2-34.0413 43.5118   1
  -2  16   2 136.576 50.4996   1
   2  16  -2 120.746 53.2114   1
   2 -16  -2 85.6506 46.6135   1
  -2 -16   2 199.699 55.1627   1
   1  16  -2 1213.82 112.772   1
  -1  16   2 1106.34 108.746   1
  -1 -16   2 1167.82 109.793   1
   1 -16  -2 1179.76 110.304   1
   0  16  -2 395.042 71.0620   1
   0  16   2 207.265 54.5126   1
   0 -16  -2 313.465 63.4259   1
   0 -16   2 181.494 54.6748   1
  -1  16  -2 213.038 55.4232   1
   1 -16   2 146.728 49.6267   1
  -1 -16  -2 210.017 59.4152   1
  -2 -16  -2 223.028 56.7051   1
   2  16   2 331.860 63.8159   1
  -2  16  -2 206.266 52.1210   1
   2 -16   2 254.824 56.1691   1
  -3  16  -2 2595.94 175.719   1
   3 -16   2 2457.50 170.706   1
  -3 -16  -2 2517.54 171.448   1
  -4 -16  -2 1637.82 133.662   1
  -4  16  -2 1465.21 127.427   1
   4 -16   2 1705.39 138.040   1
   4  16   2 1748.49 136.776   1
   5  16   2 3655.38 217.032   1
  -5  16  -2 3143.17 209.294   1
   5 -16   2 3427.14 215.974   1
  -5 -16  -2 3656.96 217.272   1
   6  16   2 1208.19 119.331   1
  -6 -16  -2 1449.34 122.851   1
   6 -16   2 1467.28 125.670   1
   7  16   2 16.8766 48.5035   1
  -7 -16  -2-8.83749 47.7534   1
   8 -16   2 106.661 48.1654   1
  -8  16  -2 70.2409 46.3203   1
   9  16   2 67.3545 51.1464   1
  -9  16  -2 8.83051 45.8111   1
   9 -16   2 8.73432 44.6610   1
  -9 -16  -2 43.9194 44.9143   1
  10  16   2 25.1483 42.8464   1
 -10  16  -2 8.78356 45.5504   1
 -10 -16  -2-17.4695 46.5734   1
  10 -16   2-43.5010 50.5873   1
  11  16   2 2418.09 165.729   1
 -11 -16  -2 2320.73 164.700   1
  12  16   2 243.783 55.4435   1
 -12  16  -2 132.729 57.2890   1
  12 -16   2 74.8673 52.8978   1
 -12 -16  -2 86.3847 45.1683   1
  13  16   2 596.341 79.9631   1
 -13  16  -2 639.382 81.3266   1
  13 -16   2 793.483 86.4431   1
  14  16   2 75.0966 53.8208   1
 -14  16  -2 66.8211 50.2731   1
 -14 -16  -2 111.958 55.0302   1
  14 -16   2 32.6215 43.5747   1
 -15  16  -2 480.828 78.6653   1
  15 -16   2 587.570 80.6738   1
 -15  17   2 24.7691 36.9161   1
  15 -17  -2 24.0381 39.7440   1
 -14  17   2 273.742 60.6782   1
  14 -17  -2 298.033 61.8525   1
 -12  17   2 42.2293 46.2499   1
  12 -17  -2 17.0509 47.8667   1
  11  17  -2 1455.36 127.456   1
  11 -17  -2 1436.43 121.097   1
 -11  17   2 1473.83 123.280   1
  10  17  -2 710.639 86.7928   1
 -10 -17   2 500.009 76.2898   1
   9 -17  -2 1410.56 122.218   1
  -9  17   2 1418.33 122.055   1
  -8 -17   2 53.0059 41.7390   1
  -8  17   2 25.1516 42.2535   1
   8 -17  -2 70.2633 46.2262   1
   8  17  -2 25.9335 39.4130   1
  -7 -17   2 229.392 56.2544   1
  -7  17   2 195.764 52.2140   1
   7 -17  -2 154.555 48.7545   1
   7  17  -2 144.680 53.2641   1
  -6  17   2 196.468 47.8437   1
   6  17  -2 140.580 49.1003   1
  -6 -17   2 181.982 53.9361   1
   6 -17  -2 135.559 46.2849   1
  -5  17   2 110.520 48.6657   1
   5  17  -2 144.453 56.0597   1
  -5 -17   2 160.563 60.3576   1
   5 -17  -2 169.787 49.7236   1
  -4  17   2 465.483 70.4254   1
   4  17  -2 418.179 69.4783   1
  -4 -17   2 449.280 69.7749   1
   4 -17  -2 445.691 67.6025   1
   3  17  -2 682.719 87.7162   1
  -3 -17   2 793.620 90.6286   1
   2  17  -2 1845.46 138.366   1
  -2 -17   2 1589.05 130.700   1
   1  17  -2 43.3156 44.3658   1
  -1 -17   2 95.3661 45.6813   1
   0  17   2 1467.75 126.180   1
   0  17  -2 1776.14 135.474   1
   0 -17  -2 1811.88 137.222   1
   0 -17   2 1474.77 128.099   1
  -1  17  -2 554.185 78.7371   1
   1  17   2 449.547 74.1429   1
   1 -17   2 493.338 77.2261   1
  -1 -17  -2 541.867 76.7889   1
  -2  17  -2 582.027 80.3696   1
   2 -17   2 668.718 84.9243   1
  -4 -17  -2 516.084 72.9909   1
  -4  17  -2 404.238 71.4118   1
   4 -17   2 517.763 77.5581   1
   4  17   2 475.182 73.9715   1
  -5 -17  -2 563.832 78.9675   1
   5  17   2 630.577 82.5638   1
  -5  17  -2 444.816 71.6225   1
   5 -17   2 599.227 80.1198   1
   6  17   2 2279.61 162.632   1
  -6  17  -2 2361.44 165.414   1
   6 -17   2 2337.39 163.264   1
  -6 -17  -2 2282.95 161.779   1
   7  17   2 17.2182 50.0676   1
  -7  17  -2 17.6392 44.4225   1
   7 -17   2 17.5457 45.5059   1
  -7 -17  -2 51.8696 48.5324   1
   8  17   2 76.7085 47.9091   1
  -8  17  -2 104.289 54.9957   1
   8 -17   2 88.1321 53.0260   1
  -8 -17  -2-8.66069 44.3430   1
   9  17   2 939.058 96.4783   1
  -9  17  -2 601.479 84.0352   1
  -9 -17  -2 710.975 87.2921   1
   9 -17   2 801.600 93.8631   1
  10 -17   2 556.429 77.7312   1
 -10  17  -2 786.472 87.7138   1
  11  17   2 340.003 64.3732   1
  11 -17   2 286.348 59.6651   1
 -11 -17  -2 356.747 66.5396   1
  12  17   2-8.21901 46.1329   1
 -12  17  -2-17.3757 48.7642   1
  12 -17   2-8.06596 45.2739   1
 -12 -17  -2-8.55786 46.2440   1
  13  17   2 138.835 56.5045   1
 -13  17  -2 67.3176 45.0388   1
  13 -18  -2 56.5026 44.2797   1
 -13  18   2 81.9767 47.7517   1
  12 -18  -2 464.460 71.3089   1
 -12  18   2 483.386 75.1108   1
  11 -18  -2 142.456 59.4899   1
 -11  18   2 132.330 56.9037   1
 -10  18   2 109.853 55.2445   1
  10 -18  -2 175.776 58.5299   1
   9  18  -2 691.093 87.4045   1
   9 -18  -2 833.952 90.7548   1
  -9  18   2 817.792 90.8215   1
  -8 -18   2 8.83337 46.4872   1
  -8  18   2 16.6765 35.0917   1
   8 -18  -2 85.5296 39.7058   1
   8  18  -2 34.0045 51.6536   1
   7  18  -2 8.18672 43.6593   1
  -7  18   2 25.0377 36.5885   1
   7 -18  -2 42.7922 38.2625   1
  -7 -18   2-9.24351 43.6417   1
   6  18  -2 25.7291 44.5029   1
  -6 -18   2 53.4790 46.2484   1
  -5  18   2 789.680 90.2806   1
   5  18  -2 620.390 80.0477   1
   5 -18  -2 546.675 80.1021   1
  -5 -18   2 760.066 86.2417   1
  -4  18   2-25.2026 45.9912   1
   4  18  -2-17.5597 45.5345   1
  -4 -18   2-8.84650 43.8701   1
   4 -18  -2-8.45334 42.5706   1
   3  18  -2 225.802 63.0283   1
  -3 -18   2 209.312 58.4892   1
   3 -18  -2 246.993 55.6731   1
   2  18  -2-25.9633 53.1074   1
  -2  18   2 16.8309 46.6591   1
  -2 -18   2 52.1254 51.6533   1
   2 -18  -2 25.3943 46.3422   1
  -1  18   2-25.3698 46.8835   1
   1  18  -2 25.9628 51.4518   1
  -1 -18   2 26.2236 44.0173   1
   1 -18  -2 16.9921 42.1297   1
   0  18  -2 8.58591 52.1606   1
   0  18   2 59.8595 43.7296   1
   0 -18   2 17.3612 44.3899   1
   0 -18  -2 42.9140 51.5961   1
  -1  18  -2 794.288 89.1465   1
   1  18   2 649.885 82.2139   1
   1 -18   2 716.555 84.6449   1
  -1 -18  -2 772.583 86.7590   1
   2  18   2 538.183 77.1838   1
  -2  18  -2 647.482 84.2355   1
   2 -18   2 733.688 83.5611   1
  -2 -18  -2 730.157 86.1330   1
  -3  18  -2 155.021 58.2176   1
   3 -18   2 236.447 63.4971   1
  -3 -18  -2 256.580 67.3404   1
   3  18   2 241.253 60.0987   1
  -4 -18  -2 77.0452 51.4592   1
   4  18   2 33.0248 46.3569   1
  -4  18  -2 17.1136 47.4542   1
   4 -18   2 8.85792 39.6115   1
  -5 -18  -2 3657.54 216.631   1
  -5  18  -2 3162.44 211.517   1
   5 -18   2 3723.17 218.978   1
   5  18   2 3402.26 211.979   1
  -6 -18  -2 196.723 57.6168   1
   6  18   2 185.698 57.3528   1
  -6  18  -2 175.216 66.0643   1
   6 -18   2 190.510 63.9744   1
   7  18   2 235.749 60.9028   1
  -7  18  -2 146.806 50.2360   1
   7 -18   2 147.290 50.3977   1
  -7 -18  -2 231.454 56.2604   1
   8  18   2 16.9607 45.2281   1
  -8  18  -2 51.3835 50.3675   1
   8 -18   2 17.2851 45.4658   1
  -8 -18  -2 17.0333 39.5164   1
   9  18   2 346.282 68.2276   1
  -9  18  -2 324.902 67.3833   1
   9 -18   2 354.003 66.0603   1
  -9 -18  -2 398.610 68.0939   1
  10  18   2 66.6283 47.3669   1
  10 -18   2 83.6905 45.8694   1
 -10  18  -2 33.7577 41.2511   1
 -10 -18  -2 33.8432 40.0031   1
  11 -18   2 32.6212 46.8783   1
 -11  18  -2-16.7861 52.0235   1
  10 -19  -2 24.3609 43.9157   1
 -10  19   2 65.5217 50.7973   1
  -9  19   2 73.8525 53.9961   1
   9 -19  -2 130.866 54.7682   1
  -8  19   2-16.3911 35.9234   1
   8 -19  -2-8.28265 42.3374   1
  -6  19   2 173.142 54.1430   1
   6 -19  -2 199.617 57.4557   1
  -5  19   2 356.847 68.3850   1
   5 -19  -2 526.638 73.3755   1
   4  19  -2-17.2523 47.8308   1
  -4  19   2 49.6190 50.7513   1
  -4 -19   2 17.3263 46.2002   1
   4 -19  -2 32.9026 46.1774   1
   3  19  -2 128.720 56.9554   1
  -3  19   2 115.606 47.6620   1
   3 -19  -2 158.730 57.3583   1
  -3 -19   2 8.62807 47.4296   1
  -2  19   2 233.213 62.3061   1
   2  19  -2 396.415 69.9068   1
  -2 -19   2 269.111 60.6870   1
   2 -19  -2 301.613 58.6579   1
  -1  19   2 16.5863 48.7798   1
   1 -19  -2 41.7057 47.9599   1
   0  19   2 33.4954 49.8025   1
   0 -19  -2 33.5562 45.3509   1
   1  19   2 33.7097 40.4879   1
  -1  19  -2 17.1964 46.4834   1
  -1 -19  -2 84.5563 49.7421   1
   1 -19   2 17.0452 38.1212   1
  -2  19  -2 8.55459 46.8292   1
   2  19   2 8.31044 43.7080   1
  -2 -19  -2-8.45170 40.5780   1
   2 -19   2 17.2553 50.1653   1
   3  19   2 24.4411 46.8347   1
  -3  19  -2 8.44011 44.3956   1
  -3 -19  -2 34.2124 49.7368   1
   3 -19   2 8.75718 39.8934   1
   4  19   2 374.846 69.6412   1
  -4  19  -2 646.029 84.0272   1
  -4 -19  -2 502.576 80.1960   1
   4 -19   2 448.314 77.4289   1
  -5 -19  -2 67.2375 41.7274   1
  -5  19  -2 77.0189 49.2334   1
   5 -19   2 25.5673 43.6096   1
   5  19   2 32.3467 44.3164   1
   6  19   2 137.506 55.6255   1
  -6 -19  -2 117.549 51.7876   1
   7  19   2 73.9299 56.2508   1
  -7  19  -2 25.2084 47.1789   1
   7 -19   2 33.9736 48.8356   1
  -7 -19  -2-8.32419 46.1647   1
   8  19   2 771.394 90.8915   1
  -8  19  -2 722.996 82.1462   1
   8 -19   2 781.957 87.7412   1
  -8 -19  -2 851.982 93.7558   1
   9  19   2 489.532 78.5626   1
   9 -19   2 425.774 71.6378   1
  -9  19  -2 416.030 74.5279   1
  -9 -19  -2 464.990 72.9450   1
  -6  20   2 31.7955 48.3363   1
   6 -20  -2 89.6390 50.0623   1
  -5  20   2-8.10821 38.9314   1
   5 -20  -2 32.1468 39.2259   1
  -4  20   2-16.1573 44.7916   1
   4 -20  -2-15.9467 40.7583   1
  -3  20   2 331.410 67.9577   1
  -3 -20   2 153.393 52.0712   1
   3 -20  -2 379.172 66.7166   1
   2  20  -2 613.512 84.5073   1
  -2  20   2 798.492 87.7641   1
   2 -20  -2 808.469 90.7243   1
  -2 -20   2 782.014 90.0899   1
   1  20  -2 109.598 49.1545   1
  -1  20   2 97.6146 52.0377   1
   1 -20  -2 57.1013 51.1935   1
  -1 -20   2 84.1129 46.7728   1
   0  20   2 249.613 62.9847   1
   0  20  -2 185.481 57.4779   1
   0 -20  -2 219.930 57.3861   1
   0 -20   2 224.599 57.1969   1
   1  20   2 260.324 64.7684   1
  -1 -20  -2 286.499 63.1527   1
  -2 -20  -2 785.725 91.2766   1
   2 -20   2 911.699 95.9659   1
  -2  20  -2 856.362 95.3729   1
   2  20   2 936.064 98.6530   1
   3 -20   2 85.0704 49.0217   1
  -3 -20  -2 164.857 50.1793   1
  -3  20  -2 24.8893 50.5037   1
   3  20   2 48.9146 42.4195   1
   4 -20   2 58.6593 53.0927   1
  -4 -20  -2 8.26155 48.1726   1
  -4  20  -2 167.075 58.2336   1
   4  20   2 119.597 55.1497   1
  -5 -20  -2 126.332 49.1348   1
   5 -20   2 91.1491 46.1135   1
  -5  20  -2 108.816 48.2812   1
   5  20   2 69.4903 42.4573   1
  -6 -20  -2 1078.88 104.498   1
   6  20   2 1105.34 102.577   1
  25   0  -3-8.72977 44.6207   1
 -25   0   3-9.02305 46.7929   1
  24   0  -3-8.54625 39.6460   1
 -24   0   3-27.3985 49.3536   1
  23   0  -3-8.50955 44.1301   1
 -23   0   3-9.14831 44.6494   1
 -21   0   3-8.98708 47.2665   1
  21   0  -3 16.5114 43.4199   1
 -20   0   3-43.6236 50.7400   1
  20   0  -3-8.08505 40.1039   1
 -19   0   3-16.7817 42.2529   1
  19   0  -3 31.5623 42.0730   1
 -18   0   3-15.9937 39.0404   1
  18   0  -3-30.9830 40.7490   1
 -17   0   3 7.54310 34.9989   1
  17   0  -3 37.8588 41.4584   1
 -16   0   3-14.0739 35.9669   1
  16   0  -3 14.5311 36.5851   1
 -15   0   3-13.4012 29.9488   1
  15   0  -3 13.2794 32.4049   1
 -13   0   3 5.88597 29.1869   1
  13   0  -3 5.92237 31.5783   1
  12   0  -3 5.40413 25.5106   1
 -11   0   3 5.06705 25.1284   1
  11   0  -3 14.5857 25.9262   1
 -10   0   3 23.1849 23.7028   1
  10   0  -3-4.36928 23.2990   1
  -9   0   3-4.33590 22.8078   1
   9   0  -3-14.8693 21.3712   1
  -7   0   3 8.45090 19.6003   1
   7   0  -3 2.81163 20.1745   1
  -6   0   3-6.97561 17.5352   1
   6   0  -3-6.56367 17.4743   1
  -5   0   3 1.69164 16.7136   1
   5   0  -3 13.4160 16.1062   1
  -4   0   3-1.17499 11.9670   1
   4   0  -3-1.09085 11.6719   1
  -1   0   3 12.6800 12.0025   1
   1   0  -3-0.99799 11.8686   1
   0   0   3-7.28950 13.5854   1
   0   0  -3 1.58465 15.6543   1
  -1   0  -3-10.5866 21.9014   1
   1   0   3 56.3889 22.2793   1
  -2   0  -3-12.9933 23.6726   1
   2   0   3 10.6992 24.9237   1
  -3   0  -3 3.13947 24.4600   1
   3   0   3 3.18551 19.5464   1
  -4   0  -3-3.68531 27.9769   1
   4   0   3-7.36788 26.4330   1
  -5   0  -3 37.8256 30.3961   1
   5   0   3 12.4920 27.8156   1
  -6   0  -3 32.9597 28.8942   1
   6   0   3-4.70612 22.5986   1
  -7   0  -3-20.7027 30.4457   1
   7   0   3-20.9937 28.3727   1
  -8   0  -3-5.60495 23.5633   1
   8   0   3-5.78954 26.8546   1
  -9   0  -3-35.8218 33.9162   1
   9   0   3 43.7645 39.8976   1
 -10   0  -3-13.1589 28.8550   1
  10   0   3-39.6256 33.7713   1
 -11   0  -3-7.08240 27.7667   1
  11   0   3-13.7967 31.4228   1
 -12   0  -3 14.9185 33.9802   1
  12   0   3 14.3008 37.0852   1
 -13   0  -3-23.5686 30.7999   1
  13   0   3 7.38670 38.3082   1
 -14   0  -3 8.18461 37.9627   1
  14   0   3-7.64991 34.1919   1
 -15   0  -3 50.8447 43.3195   1
  15   0   3-7.85157 42.4327   1
 -16   0  -3 78.1654 53.2990   1
  16   0   3-16.0809 45.1385   1
  17   0   3 65.2942 45.2658   1
 -17   0  -3-8.85112 41.0743   1
  19   0   3 8.33767 45.6412   1
 -19   0  -3-8.97630 48.5031   1
  20   0   3 16.7526 44.6644   1
 -20   0  -3 8.95012 40.7685   1
  21   0   3-34.1288 43.6095   1
 -21   0  -3 35.2760 40.1682   1
  22   0   3 25.4548 44.0069   1
 -22   0  -3 8.77215 44.8416   1
  23   0   3-8.32259 46.1423   1
 -23   0  -3-17.3136 40.8674   1
  24   0   3-16.1516 46.4219   1
 -24   0  -3-8.48594 39.3634   1
  25  -1  -3 8.47828 43.9783   1
  25   1  -3 34.6776 48.6694   1
 -25   1   3 64.5286 48.4933   1
 -25  -1   3-9.09394 45.8033   1
  24   1  -3 26.2113 50.2342   1
  24  -1  -3 25.5272 47.7731   1
 -24  -1   3 72.7159 51.6482   1
 -24   1   3-9.23367 48.5771   1
  23   1  -3 244.275 61.2704   1
 -23  -1   3 171.302 56.5039   1
 -23   1   3 238.634 61.3127   1
  23  -1  -3 169.926 53.3209   1
 -22   1   3 45.1991 44.2816   1
  22  -1  -3 135.260 53.0554   1
  21   1  -3 187.426 55.4174   1
 -21  -1   3 158.753 54.1253   1
 -21   1   3 184.210 51.5956   1
  21  -1  -3 218.627 57.6228   1
  20   1  -3 24.2026 38.9263   1
 -20  -1   3 130.121 44.5067   1
 -20   1   3 101.905 51.7173   1
  20  -1  -3 134.178 53.1497   1
  19   1  -3 101.380 47.9595   1
 -19  -1   3 84.6106 45.8329   1
 -19   1   3 56.1052 41.6894   1
  19  -1  -3 74.4969 47.1326   1
  18   1  -3 3181.35 194.749   1
 -18  -1   3 3250.16 201.068   1
 -18   1   3 3104.92 198.231   1
  18  -1  -3 3497.32 202.790   1
  17   1  -3 5781.68 302.973   1
 -17  -1   3 6087.96 311.694   1
 -17   1   3 6175.17 309.675   1
  17  -1  -3 5339.24 301.536   1
 -16  -1   3 1856.80 129.652   1
 -16   1   3 1686.51 125.146   1
  16  -1  -3 1801.52 126.013   1
  15   1  -3 1187.62 98.1543   1
 -15   1   3 1183.80 100.111   1
  15  -1  -3 1131.99 98.1624   1
  14   1  -3 1765.31 128.391   1
 -14  -1   3 2243.67 139.322   1
 -13  -1   3 3503.61 200.313   1
  13  -1  -3 3725.72 198.347   1
 -12  -1   3 75.2260 32.3209   1
 -12   1   3 29.7169 33.7922   1
  12   1  -3 32.1164 29.7081   1
  12  -1  -3 5.57908 26.3733   1
  11   1  -3 10802.5 442.742   1
 -11  -1   3 10010.0 438.172   1
 -11   1   3 10307.7 443.964   1
  10   1  -3 11021.6 455.977   1
 -10  -1   3 9184.85 449.436   1
  10  -1  -3 9416.18 451.337   1
 -10   1   3 10560.2 459.890   1
   9  -1  -3 11129.5 451.357   1
   9   1  -3 11216.9 448.918   1
  -8  -1   3 30673.2 1424.04   1
   8   1  -3 37791.4 1429.81   1
   7   1  -3 42735.7 1836.13   1
  -7   1   3 41970.9 1839.45   1
  -7  -1   3 43215.2 1835.44   1
   7  -1  -3 48531.5 1842.41   1
   6   1  -3 567.303 40.4703   1
  -6   1   3 462.775 44.4761   1
   6  -1  -3 551.454 44.1814   1
  -6  -1   3 571.014 41.5354   1
   5   1  -3 31130.9 1361.70   1
  -5   1   3 36527.9 1370.94   1
  -5  -1   3 30799.9 1362.23   1
   5  -1  -3 34658.8 1369.76   1
   4  -1  -3 188149. 7546.03   1
   4   1  -3 182695. 7538.16   1
  -4  -1   3 181123. 7539.31   1
  -4   1   3 180089. 7545.58   1
  -3   1   3 335016. 12982.9   1
   3  -1  -3 291540. 12984.7   1
  -2   1   3 68305.0 2692.03   1
   2  -1  -3 61566.9 2692.61   1
   1  -1  -3 6272.20 267.598   1
  -1   1   3 6571.93 266.546   1
  -1  -1   3 6884.71 261.000   1
   0  -1  -3 256126. 11140.2   1
   0   1   3 290918. 11141.9   1
   0   1  -3 289107. 11139.7   1
   0  -1   3 248510. 11137.8   1
  -1   1  -3 195211. 8265.87   1
  -1  -1  -3 203981. 8269.06   1
   1  -1   3 207999. 8267.99   1
   1   1   3 193903. 8267.90   1
  -2  -1  -3 193503. 7883.98   1
   2  -1   3 186822. 7882.86   1
   2   1   3 174388. 7881.76   1
  -3   1  -3 236.668 33.8924   1
  -3  -1  -3 341.639 40.3770   1
   3  -1   3 228.823 33.1637   1
   3   1   3 280.336 37.3448   1
  -4  -1  -3 13722.4 629.289   1
   4  -1   3 13592.1 625.518   1
   4   1   3 14472.0 627.726   1
  -5   1  -3 14266.4 601.397   1
  -5  -1  -3 13635.6 597.028   1
   5  -1   3 12916.6 591.177   1
   5   1   3 13221.3 592.303   1
  -6   1  -3 22000.2 938.091   1
  -6  -1  -3 22261.2 938.598   1
   6  -1   3 21778.2 935.253   1
   6   1   3 20547.6 931.502   1
  -7   1  -3 1195.25 94.2243   1
  -7  -1  -3 1305.92 93.7954   1
   7  -1   3 1377.86 95.2565   1
   7   1   3 1203.86 90.2788   1
  -8   1  -3 596.058 64.4943   1
  -8  -1  -3 556.580 63.5213   1
   8  -1   3 497.840 55.7118   1
   8   1   3 570.652 62.8946   1
  -9   1  -3 19150.4 879.870   1
  -9  -1  -3 21338.2 887.698   1
   9  -1   3 20612.8 883.126   1
   9   1   3 18983.8 877.192   1
 -10   1  -3 3474.76 206.658   1
 -10  -1  -3 4100.27 212.370   1
  10  -1   3 3761.12 209.664   1
  10   1   3 3157.12 200.518   1
 -11   1  -3 561.985 68.5199   1
 -11  -1  -3 740.570 80.8485   1
  11  -1   3 678.417 72.6766   1
  11   1   3 553.616 69.7718   1
 -12   1  -3 310.345 57.6475   1
 -12  -1  -3 266.765 56.9320   1
  12  -1   3 272.774 58.0369   1
  12   1   3 386.105 59.7436   1
 -13   1  -3 2237.66 151.275   1
 -13  -1  -3 2485.59 160.561   1
  13  -1   3 2353.23 155.482   1
  13   1   3 2181.16 151.282   1
 -14  -1  -3 1762.51 135.326   1
  14   1   3 1682.14 128.079   1
 -15  -1  -3 1299.11 115.907   1
 -15   1  -3 1628.39 124.581   1
  15  -1   3 1335.34 116.593   1
  15   1   3 1443.61 117.415   1
 -16   1  -3 196.198 51.7075   1
 -16  -1  -3 216.463 48.4593   1
  16  -1   3 269.826 57.3294   1
  16   1   3 301.124 56.4774   1
 -17   1  -3 2754.69 183.005   1
 -17  -1  -3 2836.11 184.410   1
  17   1   3 2914.98 184.137   1
  17  -1   3 2711.05 179.013   1
 -18   1  -3 62.7641 43.7902   1
  18  -1   3 16.6220 41.2430   1
 -19   1  -3-27.2870 51.0603   1
  19  -1   3 25.0643 43.9509   1
 -19  -1  -3 53.1214 40.3369   1
 -20   1  -3 9.05705 52.0618   1
 -20  -1  -3-8.90823 36.6285   1
  20   1   3 43.0254 49.4640   1
 -21   1  -3 578.121 79.5214   1
 -21  -1  -3 398.703 73.3063   1
  21  -1   3 473.372 72.4078   1
  21   1   3 405.550 72.8283   1
 -22  -1  -3 96.9459 50.7227   1
 -22   1  -3 62.4073 44.2809   1
  22   1   3 66.8490 39.5269   1
  22  -1   3 32.6392 36.5603   1
 -23  -1  -3 34.7600 49.3663   1
 -23   1  -3-17.1639 45.7588   1
  23   1   3-8.22817 48.9180   1
  23  -1   3 16.5681 39.1051   1
 -24   1  -3 152.012 49.4890   1
  24  -1   3 147.080 53.4747   1
 -26   2   3 36.3395 45.7830   1
  26  -2  -3 50.3033 44.7394   1
 -25   2   3-18.3281 48.2007   1
  25  -2  -3-8.48538 45.8544   1
  25   2  -3-17.6338 50.0902   1
 -24  -2   3-27.4248 46.7304   1
  24   2  -3 60.8654 48.2100   1
 -23   2   3 602.304 81.1889   1
 -23  -2   3 598.713 80.6904   1
  23  -2  -3 655.389 82.4726   1
  23   2  -3 584.192 78.6653   1
 -22   2   3 2307.33 162.600   1
  22  -2  -3 2298.48 163.186   1
 -21   2   3 1331.35 116.905   1
 -21  -2   3 1472.38 122.572   1
 -20   2   3 710.898 82.8526   1
 -20  -2   3 539.084 79.1110   1
  20  -2  -3 565.320 77.4074   1
  20   2  -3 521.110 75.6853   1
 -19   2   3 715.691 83.5899   1
  19  -2  -3 817.490 90.3763   1
 -18  -2   3 1935.22 138.150   1
  18   2  -3 1656.01 130.979   1
 -17   2   3 1373.11 112.991   1
 -17  -2   3 1210.27 107.113   1
  17  -2  -3 1129.46 103.755   1
  17   2  -3 1523.07 112.496   1
 -16   2   3 78.2909 42.9304   1
 -16  -2   3 14.8206 35.0694   1
  16  -2  -3 99.8407 39.1188   1
  16   2  -3 54.2256 34.2231   1
 -15   2   3-23.0414 37.4843   1
 -15  -2   3-6.97024 34.5625   1
  15   2  -3 19.4055 31.0560   1
 -14   2   3 9835.43 485.572   1
 -14  -2   3 10925.9 490.278   1
  14  -2  -3 9824.17 485.989   1
  14   2  -3 10978.5 489.086   1
 -13   2   3 3492.57 188.742   1
 -13  -2   3 3154.95 183.289   1
  13  -2  -3 3307.01 186.439   1
  13   2  -3 2938.39 177.318   1
 -12   2   3 59174.2 2377.91   1
  12  -2  -3 53398.4 2368.44   1
 -12  -2   3 56489.5 2370.29   1
 -11   2   3 6359.63 303.527   1
 -11  -2   3 6561.49 301.626   1
  11  -2  -3 6274.77 301.568   1
  11   2  -3 5529.62 291.544   1
 -10   2   3 59757.9 2455.72   1
  10   2  -3 56757.5 2444.48   1
 -10  -2   3 59667.7 2450.63   1
  10  -2  -3 57698.9 2452.42   1
  -9   2   3 15636.4 708.753   1
   9   2  -3 16377.0 701.205   1
   9  -2  -3 16818.3 710.051   1
  -9  -2   3 15895.7 704.516   1
  -8   2   3 73807.2 2835.11   1
   8   2  -3 69464.6 2822.37   1
   8  -2  -3 65534.6 2827.50   1
  -8  -2   3 63714.5 2821.23   1
   7   2  -3 2170.91 114.203   1
  -7  -2   3 2236.25 115.850   1
  -6   2   3 43337.8 1750.25   1
   6  -2  -3 44269.8 1749.04   1
   6   2  -3 39579.8 1738.62   1
  -6  -2   3 41025.5 1738.78   1
   5  -2  -3 57478.0 2468.06   1
  -5   2   3 59205.7 2468.32   1
   5   2  -3 59814.5 2459.87   1
  -5  -2   3 60001.5 2459.55   1
   4  -2  -3 6625.57 301.172   1
  -4  -2   3 6281.82 291.602   1
  -4   2   3 6930.51 301.142   1
   4   2  -3 7321.48 292.513   1
  -3  -2   3 12744.1 482.499   1
   3   2  -3 12769.5 482.036   1
  -3   2   3 11232.2 492.540   1
   2  -2  -3 52322.8 2049.63   1
   2   2  -3 48594.9 2038.63   1
  -2  -2   3 46904.3 2038.91   1
  -2   2   3 52101.0 2048.87   1
   1  -2  -3 12703.7 558.728   1
  -1  -2   3 12563.4 551.101   1
  -1   2   3 11549.2 558.509   1
   0   2  -3 57483.2 2421.24   1
   0  -2   3 58927.7 2422.02   1
   0   2   3 55602.6 2426.33   1
   0  -2  -3 61713.8 2428.68   1
  -1  -2  -3 28313.2 1124.06   1
   1   2   3 28909.3 1124.48   1
   1  -2   3 28335.1 1120.53   1
   2   2   3 181826. 7263.10   1
   2  -2   3 192205. 7261.23   1
  -2   2  -3 203644. 7263.11   1
  -4   2  -3 11616.9 548.510   1
  -4  -2  -3 12601.3 549.106   1
   4   2   3 12826.2 548.812   1
   4  -2   3 12483.1 547.266   1
  -5   2  -3 43166.5 1762.27   1
  -5  -2  -3 41362.3 1755.76   1
   5   2   3 41427.6 1753.66   1
   5  -2   3 40568.0 1752.95   1
  -6   2  -3 20743.2 902.568   1
  -6  -2  -3 20416.5 903.829   1
   6   2   3 21364.1 901.731   1
   6  -2   3 20451.4 901.383   1
  -7   2  -3 5434.22 281.658   1
  -7  -2  -3 5564.00 287.445   1
   7   2   3 5724.91 284.818   1
   7  -2   3 6252.07 289.381   1
  -8   2  -3 32002.1 1315.65   1
  -8  -2  -3 29668.1 1309.36   1
   8   2   3 29683.1 1308.06   1
   8  -2   3 30543.8 1308.64   1
   9   2   3 3996.41 211.311   1
  -9  -2  -3 3599.83 208.927   1
 -10   2  -3 20617.0 885.000   1
 -10  -2  -3 19537.3 878.900   1
  10   2   3 20280.0 879.255   1
  10  -2   3 18941.9 876.642   1
 -11   2  -3 9399.84 459.831   1
 -11  -2  -3 9650.50 456.743   1
  11   2   3 9810.15 456.833   1
  11  -2   3 9210.61 452.953   1
 -12   2  -3 3716.60 225.671   1
 -12  -2  -3 3892.23 229.737   1
  12   2   3 4468.29 233.059   1
  12  -2   3 4084.72 228.456   1
 -13   2  -3 2269.39 146.825   1
 -13  -2  -3 2346.82 152.669   1
  13   2   3 1888.88 139.091   1
  13  -2   3 1833.77 138.861   1
  14   2   3 461.087 67.4584   1
 -14  -2  -3 597.816 74.7184   1
 -15   2  -3 5468.11 288.345   1
 -15  -2  -3 5130.92 287.961   1
  15   2   3 5282.29 286.414   1
  15  -2   3 5216.80 285.765   1
 -16   2  -3 205.360 57.2691   1
 -16  -2  -3 298.563 58.4458   1
  16   2   3 303.345 61.5141   1
  16  -2   3 246.034 55.2112   1
 -17   2  -3-8.53295 44.8815   1
  17   2   3 24.8940 44.8417   1
  17  -2   3 25.6969 44.4233   1
  18   2   3 1985.58 148.261   1
  18  -2   3 2014.93 149.005   1
 -18  -2  -3 1875.69 150.095   1
 -18   2  -3 2344.13 157.870   1
 -19   2  -3 125.246 49.3376   1
 -19  -2  -3 115.633 51.4776   1
  19   2   3 202.125 60.2725   1
  19  -2   3 143.069 51.9855   1
 -20   2  -3 675.172 86.8698   1
 -20  -2  -3 695.758 89.6397   1
  20   2   3 771.923 89.4916   1
  20  -2   3 647.646 81.1370   1
 -21   2  -3 252.055 59.4859   1
 -21  -2  -3 309.835 68.0442   1
  21   2   3 297.237 66.1896   1
  21  -2   3 216.798 52.7751   1
  22   2   3 51.2178 51.8413   1
  22  -2   3-8.22361 36.0434   1
 -22  -2  -3 26.0229 45.6220   1
 -22   2  -3-17.8296 40.6054   1
  23   2   3 59.1273 46.9042   1
  23  -2   3 48.4459 44.8430   1
 -23  -2  -3 77.0241 46.9253   1
 -23   2  -3 79.0415 50.5521   1
  24   2   3 262.772 60.1024   1
  24  -2   3 282.029 62.9339   1
 -24   2  -3 410.853 70.5844   1
 -24  -2  -3 235.271 55.8982   1
 -26   3   3 80.7386 52.1977   1
  26  -3  -3 16.7744 48.8061   1
 -25   3   3-35.9594 45.2715   1
  25  -3  -3 8.48873 43.3912   1
 -24   3   3-35.5405 44.7431   1
 -24  -3   3 9.04736 41.9672   1
  24   3  -3-8.80383 46.9435   1
  24  -3  -3-8.77956 42.8510   1
  23   3  -3 1741.19 140.384   1
  23  -3  -3 1682.25 139.216   1
 -23   3   3 1937.62 142.381   1
 -23  -3   3 1962.83 145.099   1
 -22   3   3 3480.30 221.170   1
  22  -3  -3 4027.19 228.284   1
  21   3  -3 33.9803 40.1252   1
 -21  -3   3 34.8568 38.9746   1
 -20   3   3 375.634 62.8309   1
 -20  -3   3 342.732 64.3706   1
  20   3  -3 468.304 69.7980   1
  20  -3  -3 515.552 72.4383   1
 -19   3   3 1463.69 117.135   1
  19   3  -3 1159.93 106.565   1
  19  -3  -3 1357.08 112.922   1
 -18   3   3-17.1454 42.5098   1
 -18  -3   3 40.2748 38.6744   1
  18   3  -3 7.62022 40.6318   1
  18  -3  -3 7.80971 38.7266   1
 -17  -3   3 18191.5 852.833   1
  17   3  -3 19235.6 853.911   1
  17  -3  -3 17715.2 849.716   1
 -16   3   3 362.558 61.8532   1
 -16  -3   3 235.115 51.3058   1
  16   3  -3 299.489 52.8195   1
  16  -3  -3 283.707 55.9027   1
 -15   3   3 117.613 40.5310   1
 -15  -3   3 111.023 41.5374   1
  15   3  -3 125.322 38.6575   1
  15  -3  -3 115.673 41.8379   1
 -14   3   3 18513.3 811.627   1
  14  -3  -3 17597.3 803.439   1
 -13   3   3 11995.1 542.192   1
 -13  -3   3 10845.1 534.620   1
  13   3  -3 12230.9 535.280   1
  13  -3  -3 11527.9 538.866   1
 -12   3   3 23411.2 1001.40   1
  12  -3  -3 23056.8 1000.33   1
 -12  -3   3 22409.0 994.040   1
  12   3  -3 22620.8 992.327   1
  11  -3  -3 56.7355 28.8318   1
 -11   3   3 122.068 35.1464   1
 -11  -3   3 112.266 33.0989   1
 -10   3   3 53.6953 30.6395   1
  10  -3  -3 83.6444 29.1256   1
 -10  -3   3 68.1694 28.0347   1
  10   3  -3 70.8232 27.3136   1
  -9   3   3 486.968 53.4364   1
   9  -3  -3 384.025 48.4912   1
  -9  -3   3 338.076 42.4065   1
   9   3  -3 444.710 45.4416   1
  -8   3   3 5073.17 250.748   1
   8  -3  -3 5108.29 250.173   1
  -7   3   3 69612.4 2863.75   1
   7   3  -3 68657.2 2852.13   1
  -7  -3   3 66684.2 2851.37   1
   7  -3  -3 69868.3 2863.08   1
  -6   3   3 12514.4 561.022   1
  -6  -3   3 13102.1 552.728   1
   6  -3  -3 13578.1 564.681   1
   6   3  -3 12265.1 552.025   1
  -5  -3   3 8434.08 418.595   1
   5   3  -3 11177.5 422.262   1
   4  -3  -3 3648.76 176.963   1
   4   3  -3 3558.47 165.990   1
  -4   3   3 3787.65 178.809   1
  -4  -3   3 3554.67 166.321   1
   3  -3  -3 109188. 4718.06   1
  -3   3   3 111965. 4718.82   1
   3   3  -3 118082. 4708.87   1
  -3  -3   3 113802. 4708.40   1
  -2  -3   3 6755.72 282.279   1
   2   3  -3 6532.25 280.672   1
  -2   3   3 6669.67 290.970   1
  -1  -3   3 3846.71 185.560   1
   1  -3  -3 4066.94 194.517   1
  -1   3   3 4334.76 195.335   1
   1   3  -3 4042.84 185.155   1
   0  -3  -3 113334. 4958.82   1
   0   3   3 121800. 4959.88   1
   0   3  -3 117995. 4953.32   1
   0  -3   3 124993. 4954.78   1
  -1  -3  -3 24799.1 1128.28   1
   1   3   3 25873.1 1127.93   1
  -1   3  -3 27795.2 1126.32   1
   1  -3   3 27903.7 1126.91   1
  -2   3  -3 64040.4 2587.99   1
   2  -3   3 60057.8 2585.73   1
  -3  -3  -3 16023.6 672.487   1
   3   3   3 15923.4 671.491   1
  -3   3  -3 14773.2 672.050   1
   3  -3   3 14919.0 669.540   1
  -4  -3  -3 1342.37 92.5361   1
   4   3   3 1391.10 93.5592   1
   4  -3   3 1448.84 94.4557   1
  -4   3  -3 1581.37 97.3128   1
  -5   3  -3 7494.70 341.616   1
  -5  -3  -3 7372.06 341.116   1
   5  -3   3 6928.36 340.855   1
   5   3   3 7043.74 339.018   1
  -6   3  -3 18810.8 757.168   1
  -6  -3  -3 15867.3 749.597   1
   6  -3   3 16477.5 749.743   1
   6   3   3 17230.5 751.639   1
  -7   3  -3 79190.0 3204.05   1
  -7  -3  -3 74999.6 3198.15   1
   7  -3   3 74596.3 3198.57   1
   7   3   3 76769.2 3199.00   1
  -8   3  -3 20348.1 880.719   1
  -8  -3  -3 20316.4 877.712   1
   8  -3   3 18485.5 873.780   1
   8   3   3 20634.3 878.018   1
 -10   3  -3 18428.8 848.642   1
 -10  -3  -3 19300.4 851.994   1
  10  -3   3 19631.3 851.751   1
  10   3   3 19029.3 847.520   1
 -11   3  -3 2154.37 144.829   1
 -11  -3  -3 1818.88 132.092   1
  11  -3   3 1996.45 133.788   1
  11   3   3 1687.64 126.285   1
 -12   3  -3 4472.38 255.386   1
 -12  -3  -3 4448.13 248.736   1
  12  -3   3 4437.37 244.275   1
  12   3   3 4452.80 245.764   1
 -13   3  -3 5129.64 288.611   1
 -13  -3  -3 5759.63 296.144   1
  13  -3   3 5227.86 288.096   1
  13   3   3 5573.82 291.122   1
 -14   3  -3 7901.17 418.620   1
  14  -3   3 9116.36 425.541   1
 -15   3  -3 1081.61 102.021   1
 -15  -3  -3 1353.37 112.900   1
  15  -3   3 1093.98 104.743   1
  15   3   3 1145.76 105.679   1
 -16   3  -3 6575.40 352.307   1
 -16  -3  -3 6975.00 358.107   1
  16   3   3 6912.06 354.744   1
 -17   3  -3 1682.45 132.404   1
 -17  -3  -3 1484.34 128.222   1
  17  -3   3 1825.33 133.851   1
  17   3   3 1523.20 126.774   1
 -18   3  -3 935.917 94.3143   1
 -18  -3  -3 739.244 88.1843   1
  18  -3   3 957.346 98.0557   1
  18   3   3 1086.70 100.805   1
 -19  -3  -3 928.850 102.761   1
 -19   3  -3 1044.48 102.775   1
  19  -3   3 1215.42 111.249   1
  19   3   3 1107.04 108.773   1
 -20  -3  -3 219.701 55.0519   1
  20   3   3 172.478 50.7746   1
 -21   3  -3 53.3256 43.4244   1
 -21  -3  -3 70.2370 49.9173   1
  21   3   3 25.6259 47.4000   1
 -22  -3  -3-34.6541 48.6269   1
  22   3   3 16.9721 48.2080   1
 -23   3  -3 87.8182 51.1843   1
 -23  -3  -3 93.7687 50.2501   1
  23  -3   3 48.4207 44.3189   1
  23   3   3 125.572 55.5145   1
 -24  -3  -3 708.528 87.1010   1
 -24   3  -3 682.257 85.9829   1
  24   3   3 706.050 89.2079   1
  24  -3   3 857.176 87.5583   1
 -26   4   3 270.656 64.9723   1
  26  -4  -3 389.313 72.0302   1
 -25   4   3 42.8688 45.0942   1
  25  -4  -3-17.6544 47.6991   1
 -24   4   3 34.5876 42.9071   1
  24  -4  -3 25.9502 42.9227   1
  24   4  -3 61.8823 49.0364   1
 -23   4   3 495.993 73.5111   1
 -23  -4   3 528.861 80.7216   1
  23  -4  -3 455.633 69.8942   1
  23   4  -3 317.224 66.7752   1
 -22   4   3 787.017 92.1500   1
  22  -4  -3 856.363 96.1451   1
 -21   4   3 61.6679 40.9702   1
 -21  -4   3 8.69751 44.5538   1
  21  -4  -3 60.0725 44.6025   1
  21   4  -3 179.300 57.5636   1
 -20   4   3 257.400 59.1456   1
 -20  -4   3 382.963 65.0106   1
  20  -4  -3 126.607 47.9373   1
  20   4  -3 291.596 60.2358   1
 -19   4   3 76.1790 49.4162   1
 -19  -4   3 49.7269 43.0193   1
  19  -4  -3 15.7170 39.0114   1
  19   4  -3 48.5223 43.7378   1
 -18   4   3 2685.10 169.890   1
 -18  -4   3 2650.54 166.974   1
  18  -4  -3 2021.35 154.286   1
  18   4  -3 2272.33 157.570   1
 -17  -4   3 377.334 62.5561   1
  17   4  -3 546.651 69.2613   1
 -16   4   3 5654.52 302.119   1
 -16  -4   3 5666.71 298.323   1
  16   4  -3 5653.44 296.478   1
 -15  -4   3 6783.72 341.580   1
  15  -4  -3 6475.58 340.046   1
  15   4  -3 6926.74 339.488   1
 -14   4   3 3058.78 184.583   1
  14  -4  -3 2993.67 183.534   1
 -13   4   3 27379.2 1177.03   1
  13   4  -3 27772.8 1169.57   1
  13  -4  -3 26356.6 1172.96   1
 -13  -4   3 26413.9 1167.65   1
  12   4  -3 17441.0 767.810   1
 -12  -4   3 17255.1 766.797   1
 -11   4   3 5876.95 310.676   1
 -11  -4   3 6097.27 302.542   1
  11  -4  -3 6377.44 313.395   1
  11   4  -3 6651.44 305.869   1
 -10  -4   3 1311.48 92.9113   1
  10  -4  -3 1418.16 99.9782   1
  10   4  -3 1248.81 90.6649   1
 -10   4   3 1297.33 98.3193   1
  -9  -4   3 38974.7 1647.97   1
   9  -4  -3 39606.9 1659.56   1
   9   4  -3 41443.9 1649.72   1
  -9   4   3 35723.9 1656.70   1
  -8  -4   3 44412.0 1825.02   1
   8  -4  -3 42199.9 1832.46   1
  -8   4   3 44161.4 1834.39   1
   8   4  -3 42640.4 1823.04   1
   7  -4  -3 48190.4 2060.50   1
  -7   4   3 49560.1 2058.73   1
   6  -4  -3 2698.93 154.429   1
  -6   4   3 3162.26 159.514   1
   6   4  -3 3054.95 149.907   1
  -6  -4   3 2854.48 149.048   1
   5  -4  -3 65545.9 2785.00   1
  -5  -4   3 64641.8 2774.61   1
   5   4  -3 69186.5 2775.07   1
  -5   4   3 67214.8 2784.84   1
  -4  -4   3 1069.66 70.7095   1
  -4   4   3 1140.39 78.0504   1
   4   4  -3 1266.27 71.7664   1
   4  -4  -3 1237.62 80.2902   1
  -3  -4   3 11767.5 431.425   1
   3   4  -3 8393.60 423.558   1
   2   4  -3 53910.2 2325.03   1
  -2  -4   3 58040.3 2327.50   1
   1   4  -3 2999.74 145.095   1
  -1  -4   3 2820.08 144.244   1
   0  -4  -3 74556.2 3365.72   1
   0   4   3 81759.8 3364.44   1
   0   4  -3 82024.1 3357.56   1
   0  -4   3 83726.1 3359.33   1
  -1  -4  -3 255667. 10572.9   1
   1   4   3 255524. 10569.6   1
  -2  -4  -3 19084.0 825.400   1
   2   4   3 19502.3 824.830   1
   2  -4   3 17706.5 823.603   1
  -2   4  -3 20108.2 825.055   1
  -3  -4  -3 5543.27 262.564   1
   3   4   3 5570.30 262.448   1
   3  -4   3 5309.98 260.118   1
  -3   4  -3 5130.70 259.159   1
  -4  -4  -3 3395.54 190.469   1
   4   4   3 3759.13 194.919   1
  -4   4  -3 4159.26 199.699   1
   4  -4   3 3571.29 191.411   1
   5  -4   3 297.547 44.9916   1
  -5   4  -3 315.755 47.8575   1
   5   4   3 298.328 43.9685   1
  -5  -4  -3 201.905 41.8750   1
   6  -4   3 268.643 46.2906   1
  -6  -4  -3 292.092 44.4632   1
   6   4   3 287.747 42.8402   1
  -6   4  -3 270.864 44.0920   1
   7   4   3 90141.5 3952.34   1
  -7  -4  -3 96474.3 3956.58   1
   7  -4   3 99840.1 3961.08   1
  -7   4  -3 92755.7 3956.69   1
   8   4   3 3337.42 190.487   1
  -8  -4  -3 3358.67 197.270   1
   9   4   3 71289.9 2902.15   1
  -9  -4  -3 70049.7 2901.70   1
   9  -4   3 64073.8 2896.99   1
  -9   4  -3 70555.1 2904.67   1
  10   4   3 5206.40 269.574   1
 -10  -4  -3 4981.68 266.941   1
  10  -4   3 5227.07 269.046   1
 -10   4  -3 4782.16 269.878   1
  11   4   3 15048.4 675.416   1
 -11  -4  -3 14635.6 674.054   1
  11  -4   3 15016.1 676.227   1
 -11   4  -3 14260.9 674.458   1
  12   4   3 6930.08 353.750   1
 -12  -4  -3 7052.08 354.679   1
  12  -4   3 6727.45 355.068   1
 -12   4  -3 7078.60 356.263   1
  13   4   3 192.039 45.8741   1
 -13  -4  -3 196.893 45.4522   1
  14   4   3 1021.75 100.470   1
 -14  -4  -3 1307.27 109.586   1
  14  -4   3 1185.57 102.323   1
 -14   4  -3 1208.21 112.952   1
  15   4   3 15349.7 711.669   1
 -15  -4  -3 15154.5 712.625   1
  15  -4   3 16163.0 714.631   1
 -15   4  -3 15184.2 713.811   1
  16   4   3 74.7378 47.8884   1
 -16  -4  -3 153.079 54.4076   1
  16  -4   3 83.9194 49.4967   1
 -16   4  -3 60.3025 52.9996   1
  17   4   3 5425.60 297.752   1
 -17  -4  -3 5411.63 296.908   1
  18   4   3 922.441 94.8970   1
 -18  -4  -3 661.232 83.5760   1
  18  -4   3 633.285 81.3492   1
 -18   4  -3 702.298 84.7957   1
  19   4   3 51.6136 48.8713   1
 -19  -4  -3 8.73203 43.3029   1
  19  -4   3-16.8295 47.8061   1
 -19   4  -3 17.0653 45.4995   1
 -20   4  -3 941.141 94.6416   1
  20  -4   3 700.815 88.8293   1
 -21  -4  -3 383.802 66.7057   1
  21   4   3 402.071 67.6194   1
  21  -4   3 496.996 75.9693   1
  22  -4   3 99.6149 42.7095   1
 -22   4  -3 147.160 51.1351   1
  23   4   3 150.444 55.3321   1
 -23  -4  -3 161.548 55.2757   1
  23  -4   3 209.569 58.3137   1
 -23   4  -3 206.544 60.3408   1
  24   4   3-24.7041 48.4215   1
 -24   4  -3 16.9042 46.2682   1
  24  -4   3-31.3038 42.8405   1
 -24  -4  -3 24.9001 44.8494   1
 -26   5   3 16.4475 42.6482   1
  26  -5  -3-43.5680 51.2384   1
 -25   5   3 816.568 96.6548   1
  25  -5  -3 1088.27 105.235   1
 -24   5   3 504.256 74.8924   1
  24  -5  -3 301.528 69.5638   1
 -23  -5   3 787.329 90.4957   1
  23   5  -3 813.960 92.0091   1
 -23   5   3 580.138 80.3302   1
  23  -5  -3 809.636 91.2558   1
 -22   5   3-8.94893 46.4097   1
 -22  -5   3-44.2973 45.9459   1
  22  -5  -3-8.60245 49.4490   1
  22   5  -3 17.3841 46.3477   1
 -21   5   3 479.147 73.7268   1
 -21  -5   3 584.439 78.0398   1
  21  -5  -3 487.051 73.1712   1
  21   5  -3 584.616 78.1026   1
 -20  -5   3 68.2890 49.0878   1
  20   5  -3 8.46279 46.3499   1
 -19   5   3 458.778 72.0845   1
 -19  -5   3 299.061 59.1163   1
  19  -5  -3 431.266 72.7361   1
  19   5  -3 403.537 63.7527   1
 -18   5   3 1803.56 144.951   1
  18   5  -3 2048.27 146.448   1
  18  -5  -3 2190.77 152.254   1
 -18  -5   3 2266.63 151.590   1
 -17  -5   3 4775.59 266.551   1
  17   5  -3 4902.15 266.720   1
  17  -5  -3 4781.62 268.345   1
 -17   5   3 5016.73 273.960   1
  16   5  -3 51.0768 42.4264   1
 -16  -5   3 14.8178 38.9664   1
  16  -5  -3-31.4898 43.6439   1
 -16   5   3-16.2544 41.5399   1
  15  -5  -3 4507.42 257.612   1
  15   5  -3 4757.90 253.489   1
 -15  -5   3 4550.32 252.757   1
 -15   5   3 5052.56 263.782   1
  14  -5  -3 14118.7 642.059   1
 -14   5   3 15811.2 649.188   1
  14   5  -3 14731.7 636.147   1
 -13  -5   3 11478.8 519.055   1
  13  -5  -3 10782.9 523.965   1
  13   5  -3 11481.5 520.154   1
 -13   5   3 11023.9 526.779   1
 -12  -5   3 5173.88 259.028   1
  12  -5  -3 4971.30 262.768   1
  12   5  -3 5601.92 260.882   1
  11   5  -3 13284.8 573.669   1
 -11  -5   3 12078.1 570.269   1
 -10  -5   3 14226.8 648.625   1
  10  -5  -3 14434.4 658.190   1
  10   5  -3 15349.7 652.081   1
 -10   5   3 14449.6 658.953   1
  -9  -5   3 1965.26 124.130   1
   9  -5  -3 2124.70 134.771   1
   9   5  -3 2251.41 128.381   1
  -9   5   3 2207.10 136.520   1
  -8  -5   3 95658.2 4024.05   1
   8  -5  -3 94242.8 4034.09   1
  -8   5   3 97980.9 4034.97   1
   8   5  -3 98439.6 4023.67   1
   7  -5  -3 4627.66 234.111   1
  -7   5   3 4249.11 230.094   1
   7   5  -3 4762.67 224.381   1
  -7  -5   3 4579.72 224.759   1
  -6   5   3 440.124 55.0327   1
   6  -5  -3 599.060 58.3090   1
  -5   5   3 773.568 65.3899   1
   5  -5  -3 736.394 63.0588   1
   4  -5  -3 34810.6 1428.96   1
  -4   5   3 33397.2 1424.26   1
   4   5  -3 34643.1 1416.02   1
  -4  -5   3 32006.9 1414.50   1
   3  -5  -3 1296.58 87.8677   1
  -3   5   3 1244.77 88.1250   1
   3   5  -3 1358.77 82.5411   1
  -3  -5   3 1249.41 80.0031   1
   2   5  -3 192456. 8512.83   1
  -2   5   3 212888. 8525.15   1
   2  -5  -3 219196. 8528.06   1
  -1   5   3 49500.5 1997.12   1
   1  -5  -3 45497.2 1996.47   1
   0  -5   3 167186. 6816.64   1
   0   5   3 167953. 6821.41   1
   0   5  -3 163367. 6813.59   1
   0  -5  -3 159374. 6821.75   1
   1  -5   3 42402.4 1767.85   1
  -1  -5  -3 41399.3 1772.45   1
  -1   5  -3 40730.9 1769.01   1
   1   5   3 43483.2 1772.80   1
  -2  -5  -3 3205.39 171.635   1
   2   5   3 3250.73 171.818   1
   2  -5   3 2932.15 168.008   1
  -2   5  -3 3374.56 171.887   1
  -3  -5  -3 1686.90 108.788   1
   3   5   3 1606.13 105.473   1
   3  -5   3 1632.14 106.266   1
  -3   5  -3 1651.26 105.869   1
  -4  -5  -3 374.402 51.0196   1
   4   5   3 517.863 54.7823   1
   4  -5   3 296.388 49.8117   1
  -4   5  -3 446.586 55.6053   1
  -5  -5  -3 444.214 53.9168   1
   5   5   3 416.382 53.0231   1
   5  -5   3 414.526 51.5314   1
  -5   5  -3 410.216 52.2245   1
  -6  -5  -3 114890. 4756.59   1
   6   5   3 115717. 4759.58   1
  -6   5  -3 111608. 4759.65   1
   6  -5   3 113850. 4753.12   1
   7  -5   3 364.821 54.6877   1
   7   5   3 417.442 54.9056   1
  -7   5  -3 399.463 55.9597   1
  -7  -5  -3 377.906 56.5585   1
   8  -5   3 35087.5 1535.00   1
  -8   5  -3 36385.8 1537.00   1
  -9   5  -3 584.006 69.6257   1
   9  -5   3 492.550 65.6918   1
   9   5   3 523.152 63.5646   1
  -9  -5  -3 447.647 58.7659   1
 -10  -5  -3 23152.6 980.683   1
  10  -5   3 22965.1 980.999   1
 -10   5  -3 22051.6 980.474   1
  10   5   3 20530.3 972.566   1
 -11  -5  -3 5282.71 281.590   1
 -11   5  -3 5343.87 286.614   1
  11  -5   3 4895.21 278.874   1
  11   5   3 5681.72 284.668   1
 -12  -5  -3 6775.87 351.317   1
  12  -5   3 6508.44 348.658   1
  12   5   3 7242.49 353.816   1
 -12   5  -3 7130.31 357.775   1
 -13   5  -3 308.021 56.7959   1
 -13  -5  -3 150.737 48.3269   1
  13  -5   3 199.866 54.2216   1
  13   5   3 140.981 45.7089   1
 -14   5  -3 94.2117 40.0336   1
 -14  -5  -3 146.779 50.7849   1
  14  -5   3 131.599 44.7186   1
  14   5   3 120.757 48.1166   1
 -15   5  -3 2504.91 166.731   1
  15  -5   3 1981.48 148.913   1
  15   5   3 2152.26 154.411   1
 -16   5  -3 4122.60 242.988   1
  16  -5   3 4085.39 238.358   1
 -16  -5  -3 4003.57 241.005   1
 -17   5  -3 1977.04 154.094   1
  17  -5   3 2306.12 157.401   1
 -18   5  -3 4125.20 251.269   1
 -18  -5  -3 3993.51 248.629   1
  18  -5   3 4517.24 255.154   1
 -19   5  -3 102.696 47.0218   1
  19   5   3 51.9715 45.7353   1
  19  -5   3 112.792 43.8760   1
 -19  -5  -3 122.262 52.0761   1
 -20  -5  -3 2452.46 168.400   1
  20  -5   3 2283.18 164.285   1
  20   5   3 2382.21 166.989   1
 -20   5  -3 2675.17 173.435   1
 -21  -5  -3 1213.76 111.386   1
  21  -5   3 1198.19 110.476   1
 -21   5  -3 1054.73 106.696   1
  21   5   3 1258.92 113.914   1
 -22   5  -3 8.30299 41.2014   1
 -22  -5  -3 42.7287 41.0596   1
  22   5   3 66.7581 50.1718   1
 -23   5  -3 268.573 60.3475   1
 -23  -5  -3 183.563 53.3971   1
  23  -5   3 170.749 55.8347   1
  23   5   3 197.407 60.0379   1
 -24  -5  -3 8.13215 45.1000   1
  24   5   3 48.4534 48.5446   1
  26  -6  -3 569.260 79.2798   1
 -26   6   3 378.783 70.5374   1
  25  -6  -3 8.55852 49.7628   1
 -25   6   3-8.37305 43.4208   1
  24  -6  -3 1339.34 119.029   1
 -24   6   3 1499.05 125.386   1
  23   6  -3 643.330 84.8303   1
  23  -6  -3 908.354 94.5652   1
 -23   6   3 659.791 87.8095   1
 -22  -6   3 1967.97 148.129   1
  22  -6  -3 1821.83 140.680   1
  22   6  -3 2095.90 150.170   1
 -22   6   3 2197.25 157.769   1
 -21   6   3 738.269 89.8002   1
  21   6  -3 479.723 76.1084   1
  21  -6  -3 532.763 79.2389   1
 -21  -6   3 547.755 79.3657   1
 -20  -6   3 1549.26 129.262   1
  20  -6  -3 1936.16 144.603   1
  20   6  -3 1573.54 131.687   1
 -20   6   3 1849.69 140.323   1
 -19  -6   3 996.783 98.6598   1
  19  -6  -3 1022.73 103.710   1
 -19   6   3 1064.15 109.170   1
  19   6  -3 1257.52 108.058   1
  18  -6  -3 124.225 50.5174   1
 -18   6   3 105.840 50.3283   1
 -17  -6   3 1932.78 135.799   1
  17   6  -3 1550.64 124.514   1
 -17   6   3 1677.97 132.905   1
 -16  -6   3 9015.67 452.423   1
  16  -6  -3 9977.82 462.725   1
  16   6  -3 9118.46 453.510   1
  15  -6  -3 6913.16 348.570   1
 -15  -6   3 6438.70 339.642   1
 -15   6   3 7063.58 350.676   1
  15   6  -3 6690.18 342.146   1
 -14  -6   3 2830.36 171.840   1
  14   6  -3 2385.98 166.086   1
 -14   6   3 3146.93 182.057   1
  14  -6  -3 2675.66 172.919   1
 -13   6   3 741.972 80.3413   1
  13  -6  -3 753.351 80.2021   1
 -12  -6   3 504.389 61.9248   1
  12   6  -3 540.080 62.1443   1
 -12   6   3 601.476 67.7030   1
  12  -6  -3 456.951 61.7222   1
 -11  -6   3 512.858 62.6366   1
  11   6  -3 724.990 67.7709   1
 -11   6   3 614.274 69.7017   1
  11  -6  -3 558.667 67.8745   1
 -10  -6   3 27215.3 1157.91   1
  10   6  -3 29906.2 1159.04   1
 -10   6   3 26425.5 1163.01   1
  -9  -6   3 26663.6 1156.44   1
   9   6  -3 27830.8 1156.28   1
  -9   6   3 25807.3 1167.60   1
   9  -6  -3 27062.1 1167.07   1
   8  -6  -3 96.6959 32.4471   1
  -8  -6   3 87.5541 31.2723   1
  -8   6   3 92.2816 32.9844   1
   7   6  -3 7346.67 349.073   1
  -7  -6   3 7323.02 350.653   1
   7  -6  -3 7585.96 361.058   1
  -7   6   3 7901.08 362.197   1
  -6  -6   3 1994.68 119.217   1
  -6   6   3 1871.55 126.902   1
   6  -6  -3 1967.38 126.938   1
   6   6  -3 2218.04 121.536   1
  -5  -6   3 40485.5 1632.11   1
  -5   6   3 37036.0 1640.83   1
   5  -6  -3 35318.0 1637.86   1
   5   6  -3 40648.7 1628.97   1
  -4  -6   3 13089.9 527.579   1
  -4   6   3 11256.4 529.101   1
   4  -6  -3 12290.3 536.564   1
   4   6  -3 10880.0 519.516   1
  -3  -6   3 78794.7 3282.10   1
  -3   6   3 79111.9 3291.14   1
   3  -6  -3 80540.8 3291.98   1
   3   6  -3 76879.7 3281.13   1
   2  -6  -3 22253.4 971.043   1
   2   6  -3 23607.5 962.868   1
  -2  -6   3 22875.9 963.800   1
  -2   6   3 20825.0 967.839   1
   1  -6  -3 28636.2 1149.84   1
  -1  -6   3 29022.2 1143.82   1
  -1   6   3 26489.6 1144.92   1
   0  -6  -3 95368.9 4010.89   1
   0   6  -3 97035.5 4002.47   1
   0  -6   3 103892. 4005.64   1
   0   6   3 88372.5 4003.95   1
  -1  -6  -3 158959. 6728.43   1
   1   6   3 157936. 6726.89   1
   1  -6   3 166043. 6724.29   1
  -1   6  -3 164835. 6724.12   1
  -2  -6  -3 13261.0 608.828   1
  -2   6  -3 13605.5 605.099   1
   2  -6   3 14127.5 608.378   1
   2   6   3 13330.9 607.591   1
  -3   6  -3 6463.93 332.927   1
   3  -6   3 7029.67 335.278   1
   3   6   3 7438.11 337.082   1
  -3  -6  -3 6935.30 336.130   1
  -4   6  -3 586.425 62.5235   1
   4  -6   3 673.040 66.2285   1
   4   6   3 622.871 62.5896   1
  -4  -6  -3 553.744 61.8942   1
  -5   6  -3 156.124 39.3141   1
   5  -6   3 112.657 37.7690   1
   5   6   3 98.8406 43.7939   1
  -5  -6  -3 84.0751 37.1434   1
  -6   6  -3 390.255 58.7846   1
   6  -6   3 441.552 58.3213   1
   6   6   3 538.132 62.0071   1
  -6  -6  -3 357.958 55.3923   1
   7  -6   3 54655.1 2227.43   1
  -7   6  -3 50444.6 2226.72   1
  -8   6  -3 41.9274 33.5966   1
   8  -6   3 88.7451 41.0616   1
   8   6   3-6.84235 33.9746   1
  -8  -6  -3 54.3465 37.2296   1
  -9   6  -3 10836.9 510.186   1
  -9  -6  -3 10592.0 506.799   1
   9   6   3 10188.0 503.947   1
   9  -6   3 11340.6 510.101   1
 -10  -6  -3 18803.0 858.825   1
 -10   6  -3 19854.1 864.811   1
  10  -6   3 18606.4 862.851   1
  10   6   3 19729.5 860.738   1
 -11  -6  -3 4747.01 251.687   1
 -11   6  -3 4222.34 246.682   1
  11   6   3 4319.68 245.040   1
  11  -6   3 4403.42 250.025   1
 -12  -6  -3 1406.98 115.571   1
  12   6   3 1215.76 107.827   1
 -13   6  -3 320.017 60.8055   1
 -13  -6  -3 278.351 56.0953   1
  13  -6   3 222.386 56.0242   1
  13   6   3 304.822 58.4750   1
 -14   6  -3 2441.35 167.448   1
  14  -6   3 2586.61 169.957   1
  14   6   3 2592.00 168.836   1
 -15   6  -3 2168.48 155.703   1
  15  -6   3 2166.57 157.274   1
 -15  -6  -3 2182.86 154.246   1
  16   6   3 3334.07 208.951   1
 -16  -6  -3 3504.28 212.330   1
 -17  -6  -3 10660.7 515.756   1
 -17   6  -3 11916.4 531.191   1
  17   6   3 10990.5 517.014   1
 -18  -6  -3 1126.21 106.464   1
 -18   6  -3 966.688 101.108   1
  18  -6   3 896.004 95.8142   1
  18   6   3 1272.49 109.407   1
 -19  -6  -3 1042.93 103.100   1
 -19   6  -3 989.853 102.767   1
  19   6   3 1063.10 104.938   1
  19  -6   3 1166.64 105.416   1
  20  -6   3 137.361 49.7354   1
 -20   6  -3 119.583 55.3685   1
  20   6   3 203.209 52.8459   1
 -20  -6  -3 129.238 52.6908   1
 -21  -6  -3 1060.39 103.388   1
 -21   6  -3 1246.34 110.330   1
  21   6   3 1051.07 103.847   1
  21  -6   3 1097.93 104.735   1
 -22   6  -3 57.6170 45.2159   1
 -22  -6  -3 135.277 54.0862   1
  22   6   3 91.6828 50.2296   1
  22  -6   3 81.6023 51.2218   1
 -23   6  -3 703.218 84.8593   1
  23  -6   3 644.296 83.4254   1
  24   6   3 169.935 57.0392   1
 -24  -6  -3 276.918 64.1111   1
 -26   7   3 89.0134 50.7343   1
  26  -7  -3 49.6379 45.9509   1
 -25   7   3 1282.79 114.337   1
  25  -7  -3 1188.63 112.037   1
 -24   7   3 131.422 55.0208   1
  24  -7  -3 84.2564 54.9482   1
 -23   7   3 446.575 72.7931   1
  23  -7  -3 488.151 70.0268   1
 -22   7   3 65.3515 49.8899   1
  22   7  -3 91.1446 46.7050   1
  22  -7  -3 85.8471 48.2990   1
  21  -7  -3 2018.58 152.225   1
 -21   7   3 1897.69 147.022   1
 -20   7   3 2901.18 192.428   1
  20  -7  -3 2586.67 185.185   1
  20   7  -3 3128.95 196.094   1
 -20  -7   3 3206.08 195.467   1
 -19   7   3 2292.51 162.303   1
  19  -7  -3 2160.86 158.766   1
  19   7  -3 2386.08 162.159   1
 -19  -7   3 2064.86 154.197   1
 -18   7   3 5728.93 308.108   1
 -18  -7   3 5301.14 299.558   1
  18  -7  -3 5674.55 305.714   1
  18   7  -3 5804.19 306.923   1
 -17   7   3 417.306 69.9111   1
  17   7  -3 343.352 61.2333   1
 -17  -7   3 299.110 56.7377   1
  17  -7  -3 349.223 62.7791   1
 -16   7   3 50.4213 42.9870   1
  16   7  -3 94.8605 43.3078   1
 -16  -7   3 47.1223 37.7465   1
  16  -7  -3-16.4050 43.1746   1
 -15   7   3 10941.1 543.623   1
  15   7  -3 12334.9 545.401   1
 -15  -7   3 11360.1 541.365   1
  15  -7  -3 11229.3 544.599   1
 -14   7   3 1878.57 139.139   1
  14   7  -3 1985.57 134.985   1
 -14  -7   3 2054.01 137.663   1
  14  -7  -3 1775.12 135.706   1
 -13   7   3 2448.85 160.296   1
  13   7  -3 2283.81 148.207   1
  13  -7  -3 2245.79 153.752   1
 -13  -7   3 2266.94 149.282   1
  12  -7  -3 1876.74 133.184   1
 -12   7   3 1666.47 128.147   1
 -11   7   3 7459.14 375.637   1
  11   7  -3 7798.57 368.701   1
 -11  -7   3 7671.74 369.872   1
  11  -7  -3 7365.56 374.245   1
 -10   7   3 9688.81 457.966   1
  10   7  -3 9672.92 448.227   1
 -10  -7   3 9430.81 447.689   1
  10  -7  -3 9463.15 455.990   1
  -9   7   3 8874.65 421.038   1
  -9  -7   3 8792.16 413.468   1
   9  -7  -3 8401.41 420.245   1
   9   7  -3 8991.78 412.146   1
   8   7  -3 31513.9 1356.97   1
  -8  -7   3 31950.4 1359.41   1
  -7  -7   3 2641.79 153.859   1
   7  -7  -3 2893.59 162.317   1
  -7   7   3 2417.92 156.863   1
  -6  -7   3 19767.5 875.475   1
  -6   7   3 20806.2 885.215   1
   6  -7  -3 20102.3 884.208   1
   6   7  -3 19945.8 873.081   1
  -5   7   3 55950.1 2475.72   1
   5  -7  -3 54502.0 2475.63   1
  -4  -7   3 35347.0 1439.16   1
  -4   7   3 35431.0 1443.99   1
   4  -7  -3 34821.2 1448.51   1
   4   7  -3 30618.5 1430.75   1
  -3  -7   3 9265.53 414.507   1
  -3   7   3 9526.37 421.826   1
   3  -7  -3 7977.97 416.049   1
   3   7  -3 9222.95 413.707   1
   2  -7  -3 13665.1 652.464   1
   2   7  -3 15363.0 647.818   1
  -2  -7   3 14828.8 648.457   1
  -2   7   3 14674.7 653.776   1
   1  -7  -3 47434.8 2002.61   1
   1   7  -3 49667.8 1996.18   1
  -1  -7   3 49910.7 1997.25   1
  -1   7   3 42510.6 1993.45   1
   0  -7  -3 15552.7 677.392   1
   0   7  -3 14470.0 668.309   1
   0   7   3 13781.6 670.906   1
  -1  -7  -3 45810.1 1929.78   1
  -1   7  -3 47193.8 1925.82   1
   1  -7   3 42500.2 1921.45   1
   1   7   3 46906.4 1928.33   1
  -2  -7  -3 38510.7 1598.28   1
   2   7   3 38447.5 1596.35   1
   2  -7   3 36038.2 1593.89   1
  -2   7  -3 36794.4 1593.34   1
  -3  -7  -3 2844.26 168.803   1
  -3   7  -3 3215.43 170.902   1
   3  -7   3 2962.31 167.599   1
   3   7   3 2578.02 163.317   1
  -4   7  -3 44426.5 1808.62   1
   4  -7   3 41413.8 1803.74   1
   4   7   3 40260.6 1803.12   1
  -4  -7  -3 43727.4 1807.58   1
  -6   7  -3 42287.6 1628.17   1
   6  -7   3 37255.8 1619.11   1
   6   7   3 41176.0 1621.58   1
  -7   7  -3 10418.0 480.071   1
   7  -7   3 9491.61 473.278   1
   7   7   3 10284.3 476.044   1
  -7  -7  -3 10060.6 476.265   1
   8  -7   3 2769.07 174.033   1
   8   7   3 2505.49 169.272   1
  -8  -7  -3 2893.74 176.299   1
  -9   7  -3 3274.85 203.623   1
   9  -7   3 3247.04 202.468   1
   9   7   3 3645.29 205.286   1
  -9  -7  -3 3602.98 205.825   1
 -10   7  -3 1637.51 125.119   1
 -10  -7  -3 1609.77 122.307   1
  10  -7   3 1514.89 121.891   1
  10   7   3 1549.46 123.078   1
  11   7   3 5936.81 315.015   1
 -11  -7  -3 5928.64 312.766   1
 -12   7  -3 7450.31 367.762   1
  12  -7   3 6554.88 355.498   1
 -13   7  -3 5346.78 293.519   1
  13  -7   3 5326.66 290.881   1
  13   7   3 5404.91 293.595   1
 -14   7  -3 5612.44 293.171   1
  14  -7   3 4883.06 277.785   1
 -14  -7  -3 4887.85 280.352   1
 -15  -7  -3 59.4567 45.3377   1
 -15   7  -3 43.6054 42.6158   1
  15   7   3 34.0376 45.4208   1
  15  -7   3 68.6212 46.3976   1
  16  -7   3 4074.57 238.974   1
 -16   7  -3 3962.16 237.500   1
 -17  -7  -3 1401.62 120.382   1
 -17   7  -3 1385.95 126.245   1
  17   7   3 1529.35 125.626   1
  17  -7   3 1436.09 121.389   1
 -18  -7  -3 95.6383 48.3336   1
  18   7   3 78.1567 53.9450   1
  19  -7   3-34.0488 47.7794   1
 -19   7  -3 8.95340 47.7415   1
 -20   7  -3 1180.23 113.252   1
  20  -7   3 1302.24 114.889   1
  20   7   3 1246.61 116.194   1
 -20  -7  -3 1435.70 119.966   1
  21  -7   3-8.38495 46.4877   1
 -21   7  -3-16.8354 46.0823   1
  22   7   3 2764.08 181.303   1
 -22  -7  -3 2658.89 180.801   1
 -23   7  -3 722.312 81.8472   1
  23  -7   3 582.149 77.8965   1
  23   7   3 611.530 84.8255   1
 -23  -7  -3 418.558 75.9499   1
  25  -8  -3 40.8279 45.9565   1
 -25   8   3 118.859 50.0371   1
  24  -8  -3 294.116 69.5751   1
 -24   8   3 363.665 73.8321   1
  22  -8  -3-17.6109 40.8461   1
 -22   8   3-8.67050 45.6046   1
 -21   8   3-8.85532 38.0268   1
  21  -8  -3-17.4295 43.2126   1
  21   8  -3 35.6122 47.4701   1
 -21  -8   3 9.10848 42.9957   1
 -20   8   3 3428.52 205.299   1
 -20  -8   3 3265.41 201.030   1
  20  -8  -3 2665.41 187.813   1
  20   8  -3 2842.34 192.400   1
 -19  -8   3 281.698 63.9025   1
  19   8  -3 214.484 57.1074   1
  19  -8  -3 206.691 59.2743   1
 -19   8   3 241.119 58.8592   1
 -18   8   3 1040.70 102.571   1
  18   8  -3 879.010 94.2942   1
 -18  -8   3 1066.67 102.413   1
 -17  -8   3 5555.49 312.023   1
  17  -8  -3 5793.34 315.736   1
  17   8  -3 6393.75 317.751   1
 -16   8   3 2475.95 171.311   1
  16   8  -3 2663.41 168.871   1
 -16  -8   3 2410.01 166.929   1
  16  -8  -3 2476.67 169.322   1
 -15   8   3 3719.06 218.905   1
  15   8  -3 3345.06 209.655   1
 -15  -8   3 3609.65 215.483   1
  15  -8  -3 3803.63 219.444   1
 -14   8   3 1065.17 108.795   1
  14   8  -3 1339.32 107.306   1
 -14  -8   3 1376.11 111.040   1
  14  -8  -3 1213.52 107.887   1
 -13   8   3 660.167 81.4913   1
  13   8  -3 909.316 83.4574   1
 -13  -8   3 806.273 82.0891   1
  13  -8  -3 784.030 84.1833   1
 -12   8   3 211.510 49.3879   1
  12   8  -3 200.652 44.0192   1
 -12  -8   3 208.870 46.9527   1
  12  -8  -3 262.539 53.2013   1
 -11   8   3 2638.43 172.701   1
  11   8  -3 2791.79 166.071   1
 -11  -8   3 2906.07 169.548   1
  11  -8  -3 2488.89 169.952   1
 -10   8   3 24504.4 1064.22   1
 -10  -8   3 23404.2 1049.14   1
  10  -8  -3 23465.0 1057.57   1
  10   8  -3 24785.3 1050.33   1
  -9   8   3 25058.8 1118.83   1
   9  -8  -3 26374.5 1124.41   1
   9   8  -3 25968.8 1112.83   1
  -9  -8   3 25146.3 1113.06   1
   8   8  -3 524.261 58.7083   1
  -8   8   3 599.239 66.3878   1
   8  -8  -3 438.850 58.2634   1
  -8  -8   3 522.479 58.8138   1
   7   8  -3 52661.8 2252.74   1
  -7   8   3 52861.0 2261.25   1
   7  -8  -3 52874.5 2262.69   1
  -7  -8   3 55140.2 2257.13   1
  -6   8   3 14242.6 695.266   1
   6  -8  -3 14708.5 690.240   1
   5   8  -3 18575.5 856.230   1
  -5  -8   3 20813.4 862.756   1
   4   8  -3 11913.3 503.481   1
  -4   8   3 10740.3 504.332   1
   4  -8  -3 10099.5 510.710   1
  -3   8   3 25888.6 1102.13   1
   3   8  -3 24320.3 1092.93   1
   3  -8  -3 25408.8 1102.60   1
  -3  -8   3 26014.5 1096.40   1
  -2   8   3 77.8309 36.4051   1
   2   8  -3 61.0227 28.2513   1
  -2  -8   3 5.37044 28.3045   1
   2  -8  -3 48.1502 35.8292   1
  -1   8   3 59816.9 2522.60   1
   1   8  -3 58146.7 2513.99   1
  -1  -8   3 57441.6 2514.96   1
   1  -8  -3 64820.5 2527.00   1
   0   8   3 34280.0 1460.80   1
   0   8  -3 35055.4 1459.48   1
   0  -8   3 34343.5 1458.52   1
   0  -8  -3 32757.0 1460.47   1
   1   8   3 6078.89 285.674   1
   1  -8   3 5077.13 277.943   1
  -1   8  -3 5971.60 282.761   1
  -1  -8  -3 5236.04 281.216   1
  -2   8  -3 16003.0 637.374   1
   2  -8   3 12329.7 623.971   1
  -3   8  -3 11035.9 528.686   1
   3  -8   3 12055.8 534.880   1
   4   8   3 7918.04 372.619   1
  -4  -8  -3 7205.41 369.645   1
  -5  -8  -3 43661.8 1925.23   1
   5   8   3 44652.8 1919.59   1
  -5   8  -3 46369.3 1923.68   1
   5  -8   3 45598.7 1922.57   1
  -6  -8  -3 5605.25 288.257   1
   6   8   3 5743.06 286.178   1
  -6   8  -3 5722.22 288.476   1
   6  -8   3 4776.00 278.545   1
  -7  -8  -3 37775.1 1661.32   1
   7   8   3 37840.8 1659.49   1
  -7   8  -3 39240.3 1664.96   1
   7  -8   3 39796.9 1664.01   1
  -8  -8  -3 5381.88 286.744   1
   8   8   3 5252.54 283.827   1
  -8   8  -3 5636.90 291.080   1
   8  -8   3 5291.45 284.514   1
  -9  -8  -3 3825.47 217.376   1
   9   8   3 3673.59 214.609   1
  -9   8  -3 3582.17 218.423   1
   9  -8   3 3747.82 217.700   1
  10   8   3 900.649 88.4954   1
 -10  -8  -3 892.718 90.4197   1
  11  -8   3 446.161 68.7060   1
 -11   8  -3 562.438 75.7087   1
 -12   8  -3 2306.24 161.832   1
  12  -8   3 2460.96 162.521   1
  12   8   3 2271.97 159.622   1
 -13   8  -3 12050.4 582.273   1
  13  -8   3 12578.4 581.843   1
  13   8   3 11934.6 578.044   1
 -13  -8  -3 12317.4 581.159   1
 -14   8  -3 1186.40 110.620   1
  14  -8   3 1259.51 110.144   1
  14   8   3 1171.41 109.762   1
 -14  -8  -3 1082.04 107.682   1
 -15   8  -3 1687.47 141.563   1
  15  -8   3 1893.05 140.728   1
  15   8   3 1918.58 146.052   1
 -15  -8  -3 1675.17 139.128   1
 -16   8  -3 105.967 48.4282   1
  16  -8   3 112.911 50.0095   1
  16   8   3 17.5408 49.9084   1
 -16  -8  -3 26.2950 46.8256   1
 -17   8  -3 509.074 78.4307   1
  17  -8   3 511.863 78.2058   1
  17   8   3 577.034 80.5382   1
 -17  -8  -3 432.030 70.0776   1
 -18   8  -3 844.028 95.5069   1
  18  -8   3 664.853 81.3598   1
  18   8   3 774.372 88.3399   1
 -18  -8  -3 707.221 83.9650   1
 -19   8  -3 1337.30 120.525   1
  19  -8   3 1141.54 104.045   1
  19   8   3 1190.84 111.428   1
 -19  -8  -3 1182.34 108.885   1
 -20   8  -3 184.654 56.6023   1
  20  -8   3 225.034 62.8612   1
  20   8   3 141.319 61.4128   1
 -20  -8  -3 166.622 55.9280   1
 -21   8  -3 465.057 73.1793   1
  21  -8   3 469.751 77.7807   1
  21   8   3 625.202 83.3947   1
 -21  -8  -3 546.514 80.8528   1
 -22   8  -3 292.863 65.2120   1
  22  -8   3 373.989 70.0570   1
  22   8   3 365.891 75.4471   1
 -22  -8  -3 291.007 67.2220   1
  23   8   3 283.172 63.8762   1
  25  -9  -3 506.137 76.7911   1
 -25   9   3 451.131 78.6238   1
  23  -9  -3 102.474 47.1352   1
 -23   9   3 198.836 51.7499   1
  22  -9  -3-8.65865 50.3463   1
 -22   9   3-8.64943 42.8901   1
  21  -9  -3 41.9996 42.9458   1
 -21   9   3 9.14586 41.6698   1
  20   9  -3 616.394 82.2771   1
 -20  -9   3 480.909 75.5069   1
 -19   9   3 1698.07 136.686   1
 -19  -9   3 1686.26 133.603   1
  19  -9  -3 1493.04 126.640   1
  19   9  -3 1685.59 133.120   1
 -18   9   3 476.410 72.9636   1
  18  -9  -3 511.703 76.4882   1
  18   9  -3 448.624 67.4081   1
 -18  -9   3 411.281 67.3590   1
 -17   9   3 1227.54 115.566   1
  17  -9  -3 1327.79 117.466   1
  17   9  -3 1516.50 120.532   1
 -17  -9   3 1481.08 121.187   1
  16  -9  -3 4888.98 287.758   1
 -16   9   3 5931.34 300.529   1
 -15   9   3 11598.7 537.256   1
  15  -9  -3 10586.7 528.180   1
  15   9  -3 11086.4 527.764   1
 -15  -9   3 11042.3 530.023   1
 -14   9   3 1517.52 122.885   1
  14  -9  -3 1464.94 121.521   1
  14   9  -3 1639.53 121.938   1
 -14  -9   3 1434.01 119.935   1
 -13   9   3 808.445 86.9855   1
  13  -9  -3 719.348 82.3449   1
  13   9  -3 835.659 84.7471   1
 -13  -9   3 760.367 83.2022   1
  12   9  -3 241.500 50.2759   1
 -12  -9   3 207.741 47.7997   1
 -11   9   3 363.108 64.9686   1
 -11  -9   3 550.674 66.7823   1
  11   9  -3 552.381 66.5703   1
  11  -9  -3 557.523 73.2527   1
  10  -9  -3 20308.6 926.100   1
 -10  -9   3 19367.4 917.792   1
  10   9  -3 21430.9 921.093   1
 -10   9   3 22470.9 935.140   1
  -9   9   3 20903.7 941.400   1
   9  -9  -3 21612.9 947.268   1
  -8   9   3 4826.32 257.979   1
   8  -9  -3 4657.11 255.908   1
   7   9  -3 1054.05 86.9196   1
  -7   9   3 937.442 87.0281   1
   7  -9  -3 1054.70 92.4230   1
  -7  -9   3 1033.58 87.3228   1
   6   9  -3 32866.7 1424.55   1
  -6   9   3 34560.8 1435.39   1
   6  -9  -3 33586.6 1434.16   1
  -6  -9   3 32217.8 1425.67   1
   5   9  -3 1183.28 92.4154   1
  -5   9   3 1247.73 100.984   1
   5  -9  -3 1114.75 97.1161   1
  -5  -9   3 1285.47 96.8807   1
   4   9  -3 11875.5 527.013   1
  -4   9   3 11477.3 531.060   1
   4  -9  -3 11257.5 534.408   1
  -4  -9   3 11139.9 524.662   1
   3   9  -3 75.8289 34.0439   1
  -3   9   3 107.966 39.0806   1
   3  -9  -3 26.2762 33.7052   1
  -3  -9   3 76.2539 30.5613   1
  -2   9   3 20200.3 914.268   1
   2   9  -3 19910.2 903.407   1
  -2  -9   3 21821.1 913.504   1
   2  -9  -3 21036.4 915.987   1
  -1   9   3 1914.10 127.271   1
   1   9  -3 1846.44 125.200   1
  -1  -9   3 1760.07 123.891   1
   1  -9  -3 2044.51 131.514   1
   0   9   3 11803.3 527.203   1
   0   9  -3 10860.5 520.678   1
   0  -9   3 11231.5 523.351   1
   0  -9  -3 11612.7 531.480   1
   1   9   3 3112.68 178.191   1
  -1  -9  -3 2807.64 174.331   1
   2   9   3 8832.77 449.147   1
  -2   9  -3 10388.3 455.952   1
   2  -9   3 8901.24 450.787   1
  -2  -9  -3 10272.8 459.294   1
   3   9   3 100.011 33.2630   1
  -3   9  -3 66.1399 36.8495   1
   3  -9   3 142.443 42.2018   1
  -3  -9  -3 55.6952 34.1742   1
   4  -9   3 51452.5 2145.08   1
   4   9   3 51413.9 2143.77   1
  -4  -9  -3 54470.5 2150.43   1
  -5  -9  -3 11709.6 525.659   1
   5  -9   3 12280.9 527.914   1
  -6  -9  -3 2608.31 163.743   1
   6   9   3 2595.59 161.519   1
  -6   9  -3 2543.61 164.441   1
   6  -9   3 2249.71 159.216   1
  -7  -9  -3 168.659 46.2790   1
   7   9   3 51.3464 38.2918   1
  -7   9  -3 139.411 48.6819   1
   7  -9   3 83.8728 39.2186   1
  -8  -9  -3 7176.01 362.943   1
   8   9   3 6795.55 356.134   1
  -8   9  -3 6806.45 358.865   1
   8  -9   3 7654.05 366.853   1
   9   9   3 678.648 77.7097   1
  -9  -9  -3 507.743 72.3255   1
  10  -9   3 7546.30 375.854   1
 -10   9  -3 7167.58 374.271   1
  11   9   3 585.157 74.3175   1
  11  -9   3 585.494 77.5897   1
 -11   9  -3 592.085 79.0450   1
 -12  -9  -3 4509.72 257.746   1
 -12   9  -3 4389.69 255.906   1
  12  -9   3 4573.65 256.654   1
 -13  -9  -3 94.6913 44.1160   1
  13   9   3 58.2889 40.1080   1
  13  -9   3 86.3790 43.6145   1
 -13   9  -3 78.2479 45.8389   1
 -14   9  -3 5446.90 289.220   1
 -14  -9  -3 4656.66 277.766   1
  14  -9   3 5033.38 278.889   1
  14   9   3 5103.11 282.242   1
 -15  -9  -3 17.5942 36.9845   1
  15   9   3 25.7363 38.3464   1
  15  -9   3 17.1220 44.3980   1
 -15   9  -3-27.0559 48.7341   1
 -16   9  -3 752.770 89.5019   1
  16  -9   3 800.849 87.8823   1
  16   9   3 802.192 88.0654   1
 -16  -9  -3 647.718 81.4779   1
 -17   9  -3 1755.75 140.779   1
  17  -9   3 2062.35 147.337   1
  17   9   3 1781.97 139.601   1
 -17  -9  -3 1725.75 138.300   1
 -18   9  -3 879.189 95.1441   1
  18  -9   3 1050.32 102.868   1
  18   9   3 856.132 94.4964   1
 -18  -9  -3 1022.35 100.697   1
  19   9   3 51.6525 52.3004   1
 -19  -9  -3 17.7061 47.2254   1
  20  -9   3 70.8601 49.4707   1
 -20   9  -3 144.114 58.1749   1
 -21   9  -3 25.4004 42.6348   1
  21  -9   3 16.1488 34.6743   1
  21   9   3-16.8440 41.1039   1
 -21  -9  -3-8.65664 38.6923   1
  22   9   3 488.280 79.0975   1
 -22  -9  -3 297.743 63.1078   1
  24 -10  -3 301.111 68.8934   1
 -24  10   3 424.092 74.6323   1
 -22  10   3 26.3750 42.2237   1
  21 -10  -3 819.188 91.7368   1
 -21  10   3 1074.89 103.125   1
 -20  10   3 53.5515 48.9088   1
  20 -10  -3-8.58981 46.4685   1
  20  10  -3 123.016 49.3686   1
 -18  10   3 1048.19 102.125   1
  18 -10  -3 969.438 98.3359   1
  18  10  -3 995.750 100.242   1
 -18 -10   3 1026.58 100.873   1
 -17  10   3 1593.51 129.779   1
  17 -10  -3 1390.53 122.936   1
  17  10  -3 1760.64 130.727   1
 -17 -10   3 1159.82 115.285   1
 -16  10   3 3154.95 196.210   1
  16 -10  -3 3042.13 193.576   1
  16  10  -3 3111.25 193.381   1
 -16 -10   3 2723.41 188.480   1
 -15  10   3 580.648 75.5531   1
 -15 -10   3 667.333 79.8092   1
  15  10  -3 727.072 81.3970   1
 -14 -10   3 1645.39 130.356   1
 -14  10   3 1731.32 134.597   1
  14 -10  -3 1618.41 130.044   1
  14  10  -3 1676.65 129.295   1
 -13 -10   3 244.445 52.7156   1
 -13  10   3 237.686 56.6047   1
  13 -10  -3 326.198 67.1655   1
  13  10  -3 200.524 50.2574   1
  12 -10  -3 58.4857 33.5804   1
 -12  10   3 41.1684 35.3753   1
 -12 -10   3-7.67489 39.2438   1
  12  10  -3-7.42995 36.8590   1
  11 -10  -3 3977.91 226.068   1
 -11  10   3 3663.59 224.418   1
  11  10  -3 4113.26 222.050   1
 -11 -10   3 3637.49 219.497   1
  10  10  -3 35.2803 35.6245   1
 -10 -10   3 95.4734 38.7118   1
   9  10  -3 381.199 56.2826   1
  -9  10   3 464.900 65.5570   1
   9 -10  -3 456.187 68.2208   1
  -9 -10   3 352.202 57.7729   1
   8  10  -3 1447.05 110.442   1
  -8  10   3 1493.51 115.712   1
   8 -10  -3 1421.34 114.449   1
  -8 -10   3 1426.43 110.949   1
   7  10  -3 48137.7 2087.78   1
  -7  10   3 50343.4 2097.30   1
   7 -10  -3 49288.2 2097.74   1
  -7 -10   3 49004.4 2089.87   1
   6  10  -3 16541.2 799.498   1
  -6  10   3 18301.5 812.294   1
   6 -10  -3 19595.2 817.235   1
  -6 -10   3 18386.0 809.862   1
   5  10  -3 1288.10 97.4386   1
  -5  10   3 1089.63 97.8742   1
   5 -10  -3 1024.77 96.3259   1
  -5 -10   3 1136.01 94.9107   1
  -4  10   3 347.472 55.3171   1
   4 -10  -3 666.797 69.3692   1
   3 -10  -3 9030.65 405.201   1
  -3 -10   3 8373.97 398.555   1
   2  10  -3 10555.1 474.994   1
  -2  10   3 10010.8 485.490   1
  -2 -10   3 10575.5 479.952   1
   2 -10  -3 9313.51 476.982   1
  -1  10   3 17771.4 833.601   1
   1  10  -3 18936.7 833.293   1
   1 -10  -3 19454.5 840.019   1
   0  10   3 1744.07 125.228   1
   0  10  -3 1875.77 125.191   1
   0 -10   3 1596.48 120.833   1
   0 -10  -3 1869.55 129.791   1
   1  10   3 5760.56 294.581   1
  -1  10  -3 5113.36 287.034   1
   1 -10   3 6126.21 297.132   1
  -1 -10  -3 5722.26 296.015   1
  -2  10  -3 5252.12 278.251   1
   2 -10   3 4891.16 276.001   1
  -2 -10  -3 5085.41 277.614   1
   3  10   3 16509.9 787.965   1
  -3  10  -3 18043.9 793.528   1
   3 -10   3 17791.9 792.558   1
  -3 -10  -3 18305.6 796.223   1
  -4  10  -3 12444.7 575.399   1
   4 -10   3 11834.5 572.847   1
   4  10   3 12782.5 576.978   1
  -4 -10  -3 12222.5 574.468   1
  -5 -10  -3 6919.26 344.704   1
   5 -10   3 7293.00 346.550   1
   5  10   3 7274.52 345.431   1
  -6 -10  -3 671.902 79.1166   1
  -6  10  -3 789.945 81.8836   1
   6 -10   3 620.164 77.5622   1
   6  10   3 597.661 75.7267   1
  -7 -10  -3 1770.52 136.198   1
   7  10   3 1888.97 137.283   1
  -7  10  -3 2117.02 143.947   1
   7 -10   3 1880.92 139.308   1
  -8  10  -3 49.1865 41.4502   1
   8 -10   3 122.034 39.2404   1
  -9 -10  -3 25800.4 1111.35   1
   9  10   3 23672.7 1102.10   1
   9 -10   3 23771.7 1102.72   1
  -9  10  -3 27182.4 1115.05   1
  10  10   3 1037.21 101.802   1
  10 -10   3 1033.02 99.8514   1
 -10  10  -3 1266.13 112.441   1
 -11 -10  -3 59.4467 45.2898   1
 -11  10  -3 8.56378 34.4121   1
  11 -10   3 16.7583 32.8599   1
 -12 -10  -3 1174.63 110.862   1
  12  10   3 1203.81 109.559   1
  12 -10   3 1397.55 116.735   1
 -12  10  -3 1555.48 125.897   1
 -13  10  -3 5896.33 321.788   1
  13 -10   3 5929.35 323.338   1
  13  10   3 6231.60 324.399   1
 -13 -10  -3 6022.42 323.447   1
 -14  10  -3 1048.61 102.303   1
  14 -10   3 889.983 98.7410   1
  14  10   3 1124.62 103.997   1
 -14 -10  -3 921.750 99.9269   1
 -15  10  -3 1948.02 146.358   1
 -15 -10  -3 1751.68 141.260   1
  15 -10   3 1770.66 140.366   1
  15  10   3 2069.11 146.838   1
 -16 -10  -3-35.5330 41.2037   1
  16  10   3-8.59153 38.4011   1
 -16  10  -3 9.06220 42.7778   1
  16 -10   3 17.0772 41.6728   1
  17 -10   3-33.8163 49.1557   1
 -17  10  -3 45.1031 56.4680   1
 -18  10  -3 25.5434 44.7821   1
  18 -10   3-43.3939 48.1152   1
  18  10   3-25.7445 47.5760   1
 -18 -10  -3 17.7133 45.9303   1
 -19  10  -3 781.449 89.6699   1
  19 -10   3 746.030 88.9722   1
  19  10   3 743.567 90.8543   1
 -19 -10  -3 730.737 87.3409   1
  20  10   3-25.3479 50.7861   1
 -20 -10  -3-26.1145 51.7619   1
  21 -10   3 38.9291 36.1349   1
 -21  10  -3 17.0862 46.7825   1
  23 -11  -3 221.216 57.5771   1
 -23  11   3 174.752 51.1822   1
  22 -11  -3 89.8031 47.1200   1
 -22  11   3 122.658 49.3597   1
 -21  11   3-34.8815 38.9773   1
  21 -11  -3 25.2402 41.7191   1
 -20  11   3 176.922 53.7189   1
  20 -11  -3 197.968 54.4323   1
  19  11  -3 88.5373 50.4412   1
 -19  11   3 96.7535 51.8617   1
  18 -11  -3 25.8628 48.3985   1
 -17  11   3-17.5709 44.9114   1
 -17 -11   3 8.98277 39.3783   1
  17 -11  -3 42.9147 41.8969   1
  17  11  -3 43.0906 43.4038   1
 -16 -11   3 6073.96 337.761   1
 -16  11   3 6369.62 342.331   1
  16 -11  -3 6566.56 341.437   1
  16  11  -3 6696.51 342.637   1
 -15  11   3 445.263 76.5023   1
 -15 -11   3 578.716 73.7439   1
  15  11  -3 657.886 80.2633   1
  15 -11  -3 341.042 69.9850   1
 -14 -11   3 1065.51 104.514   1
  14  11  -3 1306.40 111.104   1
 -13  11   3 439.221 70.2396   1
  13 -11  -3 425.987 69.1324   1
  12 -11  -3 76.7389 43.8555   1
 -12  11   3 143.319 45.8173   1
  12  11  -3 148.050 49.0233   1
 -12 -11   3 113.766 46.4220   1
  11  11  -3 165.329 45.2249   1
 -11  11   3 176.682 55.6325   1
  11 -11  -3 166.214 54.9640   1
 -11 -11   3 173.869 48.5057   1
  10 -11  -3 7961.65 409.210   1
 -10 -11   3 8243.16 411.170   1
 -10  11   3 8964.53 417.484   1
  10  11  -3 7855.24 402.603   1
   9 -11  -3 25807.6 1164.90   1
  -9  11   3 26987.9 1165.20   1
   9  11  -3 27884.7 1161.87   1
  -9 -11   3 25218.9 1156.74   1
   8  11  -3 563.870 69.9265   1
  -8 -11   3 483.151 65.8203   1
   7  11  -3 1242.37 102.078   1
  -7  11   3 1182.33 104.650   1
   7 -11  -3 1197.47 107.737   1
  -7 -11   3 1300.96 106.839   1
   6  11  -3 4838.01 242.181   1
   6 -11  -3 4511.32 246.091   1
  -6 -11   3 4226.03 237.475   1
   5  11  -3 7862.27 371.619   1
   5 -11  -3 8375.94 379.619   1
  -5 -11   3 7982.07 373.137   1
   4  11  -3 4391.42 232.835   1
  -4  11   3 4740.79 240.051   1
   4 -11  -3 3715.43 228.386   1
  -4 -11   3 3885.22 227.496   1
  -3  11   3 8240.46 424.846   1
   3  11  -3 9643.76 430.749   1
  -3 -11   3 9416.73 432.790   1
   3 -11  -3 8201.30 432.749   1
  -2  11   3 43.3598 39.1548   1
   2  11  -3 75.1803 38.9320   1
  -2 -11   3 63.9947 34.8218   1
   2 -11  -3 104.172 47.1210   1
  -1  11   3 25086.7 1060.48   1
  -1 -11   3 24193.4 1056.11   1
   1 -11  -3 22744.5 1056.89   1
   0  11   3 6030.99 320.289   1
   0  11  -3 6394.36 320.106   1
   0 -11   3 6473.73 323.626   1
   0 -11  -3 6085.13 322.439   1
   1  11   3 290.430 55.0043   1
  -1  11  -3 143.445 42.5160   1
  -1 -11  -3 197.278 47.7524   1
  -2  11  -3 1589.29 113.819   1
   2 -11   3 1325.24 106.198   1
  -2 -11  -3 1342.59 110.999   1
   3  11   3 19124.9 863.993   1
  -3  11  -3 20433.1 869.161   1
   3 -11   3 19623.4 868.588   1
  -3 -11  -3 18240.8 862.477   1
  -4  11  -3 3190.43 192.234   1
   4 -11   3 3306.30 196.753   1
   4  11   3 3304.97 193.654   1
  -4 -11  -3 2897.02 189.546   1
  -5  11  -3 6709.19 354.733   1
   5 -11   3 7700.49 364.186   1
   5  11   3 6723.37 352.377   1
  -5 -11  -3 6920.35 357.433   1
  -7  11  -3 2054.50 145.094   1
   7  11   3 1865.83 138.295   1
  -7 -11  -3 2225.22 148.496   1
  -8  11  -3 4912.63 269.794   1
  -8 -11  -3 4972.62 267.765   1
   8 -11   3 4975.52 269.087   1
   8  11   3 4296.13 258.431   1
  -9  11  -3-8.59650 42.7393   1
  -9 -11  -3 100.119 43.3776   1
   9  11   3 65.7117 43.3117   1
   9 -11   3 143.804 48.1542   1
 -10 -11  -3 2683.69 177.131   1
 -10  11  -3 2758.36 182.227   1
  10 -11   3 2528.42 171.244   1
 -11 -11  -3 383.344 66.3000   1
  11 -11   3 391.026 64.7612   1
 -11  11  -3 353.472 66.3061   1
  11  11   3 241.830 60.1333   1
 -12 -11  -3 238.333 57.0765   1
  12 -11   3 317.388 64.0483   1
 -12  11  -3 245.900 63.2174   1
  12  11   3 362.261 64.2302   1
 -13 -11  -3 1838.57 137.688   1
  13 -11   3 1630.08 132.364   1
  13  11   3 1712.88 133.530   1
  14  11   3 1756.28 134.936   1
 -14 -11  -3 1734.20 135.144   1
  14 -11   3 1456.14 130.045   1
 -14  11  -3 1535.35 130.602   1
 -15 -11  -3 26.7017 44.1641   1
  15 -11   3 61.0829 53.0185   1
  15  11   3 17.1149 46.2686   1
 -15  11  -3 53.8290 45.8838   1
  16 -11   3 51.4713 44.4964   1
 -16  11  -3-8.89545 42.0006   1
  17  11   3 25.5101 43.4628   1
 -17 -11  -3 8.84320 41.7441   1
  17 -11   3 8.37034 45.8206   1
 -17  11  -3-26.9646 51.6645   1
  18  11   3 550.227 78.5034   1
 -18 -11  -3 578.842 80.0120   1
  18 -11   3 529.443 72.5751   1
 -18  11  -3 511.563 73.1026   1
  19 -11   3 33.9735 52.6437   1
  19  11   3-50.2824 52.4603   1
 -19 -11  -3 8.68285 44.3796   1
  20  11   3-41.3567 49.7083   1
 -20  11  -3-8.59561 45.8339   1
  20 -11   3 8.07620 38.1266   1
 -20 -11  -3-25.6807 45.6452   1
 -22  12   3 110.784 52.5547   1
  22 -12  -3 144.663 52.0361   1
 -21  12   3 137.436 57.3027   1
  21 -12  -3 215.014 61.9318   1
 -20  12   3 42.8487 49.8391   1
  20 -12  -3 8.57333 48.7141   1
 -19  12   3-8.67013 44.9628   1
 -18  12   3 316.823 61.9639   1
  18 -12  -3 495.265 73.6424   1
 -17  12   3 61.5989 50.1183   1
  17 -12  -3 111.461 52.1927   1
  16 -12  -3 409.604 68.5997   1
 -16 -12   3 420.382 67.8682   1
 -16  12   3 439.077 74.6678   1
  16  12  -3 423.219 71.5409   1
  15 -12  -3-17.2780 46.6807   1
 -15  12   3 8.88888 44.0760   1
 -15 -12   3-8.86105 40.3597   1
  15  12  -3 8.49963 41.4822   1
  14 -12  -3 69.5874 44.4868   1
 -14 -12   3 8.74024 37.5655   1
 -14  12   3 26.3313 45.5432   1
  14  12  -3 50.3314 45.3545   1
  13 -12  -3 234.420 57.0175   1
 -13 -12   3 273.449 62.3097   1
 -13  12   3 321.662 62.4337   1
  13  12  -3 253.732 57.1252   1
  12 -12  -3 6704.35 362.067   1
 -12 -12   3 6879.58 362.674   1
  12  12  -3 6961.98 358.639   1
 -12  12   3 7455.33 366.839   1
 -11  12   3 685.382 90.0988   1
  11 -12  -3 857.437 91.2227   1
  10 -12  -3 978.833 97.1484   1
 -10 -12   3 897.693 92.3911   1
 -10  12   3 864.978 96.5298   1
  10  12  -3 1027.38 94.5109   1
   9 -12  -3 2452.19 166.012   1
  -9  12   3 2390.12 163.702   1
   9  12  -3 2428.86 159.560   1
  -9 -12   3 2305.11 159.271   1
   8  12  -3 682.387 77.1882   1
  -8  12   3 804.370 84.1048   1
   8 -12  -3 725.220 81.6867   1
  -8 -12   3 660.195 79.3481   1
   7  12  -3 254.282 55.1176   1
  -7  12   3 294.552 57.7008   1
   7 -12  -3 280.418 52.7152   1
  -7 -12   3 208.805 53.1674   1
   6  12  -3 22.5252 33.5969   1
  -6  12   3 31.6814 39.9140   1
   6 -12  -3 111.202 49.2577   1
  -6 -12   3 7.55012 36.8823   1
  -5  12   3 775.286 84.4982   1
   5  12  -3 746.605 80.7114   1
   5 -12  -3 723.958 81.9979   1
  -5 -12   3 858.317 86.3741   1
   4  12  -3 511.530 66.1634   1
  -4 -12   3 494.016 66.9009   1
   3  12  -3 914.294 87.4959   1
  -3 -12   3 1134.57 99.5293   1
   2  12  -3 3751.49 216.582   1
  -2 -12   3 3757.87 217.873   1
   1  12  -3 10519.6 511.084   1
  -1  12   3 10616.2 513.722   1
  -1 -12   3 11200.8 514.844   1
   0  12  -3 540.529 70.8048   1
   0 -12   3 648.694 74.9909   1
  -1  12  -3 4328.92 242.885   1
   1 -12   3 4434.07 246.577   1
  -2  12  -3 301.212 59.3072   1
   2 -12   3 243.207 56.8552   1
  -3  12  -3 710.341 78.8532   1
   4  12   3 2980.17 185.793   1
  -4 -12  -3 2913.70 186.272   1
  -5  12  -3 1471.92 121.099   1
   5 -12   3 1537.14 122.133   1
   5  12   3 1607.29 123.750   1
  -5 -12  -3 1496.54 122.934   1
  -6  12  -3 7619.73 415.818   1
   6 -12   3 9248.86 426.763   1
   6  12   3 9172.15 424.179   1
  -6 -12  -3 7811.25 418.761   1
  -7  12  -3 42.2350 40.5761   1
   7 -12   3 51.3992 36.0360   1
   7  12   3 8.07239 38.7785   1
  -7 -12  -3 16.8501 40.4706   1
  -8  12  -3 381.210 67.4302   1
  -8 -12  -3 325.534 63.6838   1
   8  12   3 378.100 63.7389   1
   8 -12   3 358.702 61.2537   1
  -9  12  -3 235.060 59.7882   1
  -9 -12  -3 249.398 57.1204   1
   9  12   3 140.681 46.7460   1
   9 -12   3 286.601 62.9559   1
 -10 -12  -3 17.2793 47.8995   1
  10  12   3 8.36215 43.9824   1
 -11  12  -3 973.981 102.041   1
  11 -12   3 1040.10 101.343   1
 -12 -12  -3-8.75675 34.3272   1
  12  12   3 8.56809 41.1362   1
 -12  12  -3-26.4294 45.0283   1
  12 -12   3 25.8482 44.6810   1
 -13 -12  -3 71.0101 46.5458   1
  13  12   3 179.946 57.1267   1
 -13  12  -3 277.121 63.5514   1
  13 -12   3 147.360 51.9943   1
 -14 -12  -3-8.96399 43.0371   1
  14  12   3-8.57411 45.0942   1
 -14  12  -3 17.7419 47.2990   1
  14 -12   3-8.66127 41.5837   1
 -15  12  -3 17.5424 44.2422   1
  15 -12   3 105.206 49.8710   1
 -16 -12  -3 196.914 60.3076   1
  16  12   3 325.608 65.5967   1
 -16  12  -3 291.681 68.0467   1
  16 -12   3 280.648 65.5456   1
 -17 -12  -3-8.91815 50.0655   1
  17  12   3 85.1623 54.3554   1
  17 -12   3 58.3883 47.3952   1
 -17  12  -3-26.3594 44.9209   1
 -18  12  -3 43.4410 51.0912   1
  18 -12   3 24.4248 44.5719   1
  18  12   3 8.41916 46.0912   1
 -18 -12  -3-17.6843 51.9963   1
 -19  12  -3 180.346 53.7709   1
 -19 -12  -3 330.736 68.9889   1
  19 -12   3 196.883 53.8084   1
  19  12   3 349.156 69.1085   1
 -21  13   3 25.3600 44.4667   1
  21 -13  -3 16.2493 37.0149   1
 -19  13   3 265.078 65.8840   1
  19 -13  -3 385.859 69.1285   1
 -17  13   3 17.6427 47.6661   1
  17 -13  -3-8.48794 44.6412   1
  16 -13  -3 134.406 51.9773   1
 -16 -13   3 118.521 48.4150   1
 -16  13   3 189.920 56.4541   1
  16  13  -3 210.958 57.0138   1
  15  13  -3 59.6159 42.9549   1
  14 -13  -3 17.4291 42.5494   1
 -14 -13   3 8.99222 40.2107   1
 -14  13   3 44.1218 45.1199   1
  14  13  -3 50.1442 43.3573   1
  13 -13  -3 343.580 66.8162   1
 -13 -13   3 235.870 55.1733   1
 -13  13   3 295.885 60.0337   1
  13  13  -3 402.520 66.6287   1
  12 -13  -3 8.72892 39.0270   1
 -12  13   3 34.7806 39.6162   1
  12  13  -3 8.29568 39.1713   1
 -12 -13   3 42.6090 38.8269   1
  11  13  -3 40.6263 40.9173   1
 -11  13   3 25.9771 34.7860   1
  11 -13  -3-25.8238 42.0136   1
 -11 -13   3 16.8035 42.9455   1
  10  13  -3 375.423 61.4714   1
 -10 -13   3 392.009 63.5929   1
   9  13  -3 348.309 58.9828   1
  -9  13   3 466.704 67.9986   1
   9 -13  -3 452.869 70.8058   1
  -9 -13   3 431.077 69.5864   1
  -8  13   3 635.871 80.9342   1
   8 -13  -3 586.621 77.0161   1
  -7  13   3 649.388 78.3658   1
   7 -13  -3 624.545 76.3327   1
   6  13  -3 2204.70 161.589   1
  -6  13   3 2458.72 167.948   1
   6 -13  -3 2691.41 172.279   1
  -6 -13   3 2874.46 174.184   1
  -5  13   3 875.823 88.6549   1
   5  13  -3 810.302 85.1621   1
   5 -13  -3 859.857 88.2333   1
  -5 -13   3 836.408 87.5826   1
   4  13  -3 30.1333 42.8030   1
  -4  13   3 40.6654 39.7020   1
   4 -13  -3-16.3917 41.8987   1
  -4 -13   3 23.8543 37.5434   1
  -3 -13   3 615.940 79.6317   1
   3 -13  -3 817.589 85.1753   1
   3  13  -3 654.814 80.0179   1
  -3  13   3 713.135 81.0891   1
  -2  13   3 493.785 67.6805   1
   2  13  -3 457.037 67.5523   1
   2 -13  -3 501.653 70.5551   1
  -2 -13   3 523.111 69.6652   1
  -1  13   3 691.525 81.5572   1
   1 -13  -3 776.786 86.0230   1
   0  13   3 15.9688 40.8352   1
   0 -13  -3 56.9201 44.5358   1
   1  13   3 234.493 57.3047   1
  -1  13  -3 253.014 52.5640   1
   1 -13   3 360.576 59.3607   1
   2  13   3 1093.99 103.359   1
  -2  13  -3 1344.49 111.311   1
   2 -13   3 1157.12 105.445   1
  -2 -13  -3 1259.19 109.466   1
   3  13   3 833.984 88.3269   1
  -3  13  -3 918.379 95.9216   1
   3 -13   3 1009.12 100.699   1
  -3 -13  -3 964.834 92.5990   1
   4  13   3 39.8319 36.9673   1
  -4  13  -3 32.8072 43.7453   1
   4 -13   3 51.2464 47.3633   1
  -4 -13  -3-16.6361 44.3649   1
   5  13   3 1497.78 119.366   1
  -5  13  -3 1669.60 129.523   1
  -5 -13  -3 1265.87 113.865   1
  -6  13  -3 700.093 85.3951   1
   6 -13   3 599.100 79.4889   1
   6  13   3 548.685 76.4105   1
  -7  13  -3 43.1678 41.4509   1
   7 -13   3-8.73935 35.9315   1
   7  13   3-8.17527 35.8309   1
  -7 -13  -3-8.59035 37.6500   1
   8  13   3 325.931 56.5492   1
  -8 -13  -3 340.444 60.8354   1
   9 -13   3 17.5363 36.8669   1
  -9  13  -3 17.6799 35.5165   1
 -10  13  -3 26.8646 49.0342   1
  10 -13   3 60.7892 49.3468   1
  10  13   3 8.48994 39.3969   1
 -10 -13  -3 26.5464 41.7869   1
 -11 -13  -3 875.969 96.8043   1
  11  13   3 917.697 96.4801   1
  11 -13   3 774.910 92.5834   1
 -12  13  -3 88.9014 58.3475   1
 -12 -13  -3 61.8600 49.6381   1
  12  13   3 8.54772 50.2990   1
  12 -13   3 34.5933 49.1671   1
 -13  13  -3-17.6891 46.5164   1
 -13 -13  -3-26.5111 43.8189   1
  13  13   3 59.8234 46.1790   1
  13 -13   3-25.8655 48.9784   1
  14 -13   3-25.8353 48.3355   1
 -14 -13  -3 44.0060 42.2558   1
 -14  13  -3-17.5680 45.5523   1
 -15 -13  -3 385.048 72.9333   1
  15  13   3 477.215 75.4804   1
 -16 -13  -3 43.7179 45.3723   1
  16 -13   3 8.43607 44.3988   1
  16  13   3 42.7893 49.2180   1
 -16  13  -3 70.2418 54.4465   1
  17  13   3 67.7181 44.0956   1
 -17 -13  -3 139.272 50.7845   1
  18  13   3-8.34022 45.0724   1
 -18  13  -3 34.2047 50.8432   1
 -18 -13  -3 25.9060 41.4661   1
  18 -13   3 23.8938 44.1609   1
  20 -14  -3 387.378 71.1289   1
 -20  14   3 387.793 70.0751   1
  19 -14  -3 16.3887 45.4727   1
 -19  14   3 84.3316 52.3091   1
  18 -14  -3 1340.21 113.734   1
 -18  14   3 1244.84 113.189   1
  17 -14  -3 643.375 79.0581   1
 -17  14   3 567.569 75.9805   1
  16 -14  -3 92.1671 50.4303   1
 -16  14   3 44.5467 45.6242   1
  15  14  -3 26.2812 48.6234   1
 -15  14   3 104.901 58.9050   1
  15 -14  -3 43.4410 49.9951   1
  14  14  -3-8.66503 45.5754   1
  14 -14  -3-8.67705 35.6788   1
 -14 -14   3 17.8326 44.9006   1
 -14  14   3 44.0631 39.3922   1
  13  14  -3 870.579 92.5408   1
  12  14  -3 798.782 86.3062   1
  12 -14  -3 517.069 77.9947   1
 -12  14   3 698.370 84.2333   1
 -12 -14   3 596.270 79.5322   1
 -11 -14   3 280.736 58.7646   1
  11 -14  -3 173.422 50.0884   1
  11  14  -3 225.693 56.0593   1
 -11  14   3 218.058 50.9515   1
  10  14  -3 4030.75 243.971   1
  10 -14  -3 4091.49 245.341   1
 -10  14   3 4373.12 248.272   1
 -10 -14   3 4646.15 254.240   1
   9 -14  -3 34.6544 46.1984   1
   9  14  -3-8.34981 39.4204   1
  -9  14   3-8.44959 42.5528   1
  -9 -14   3 50.9153 40.0625   1
   8 -14  -3 109.636 55.8594   1
   8  14  -3 58.4188 39.4614   1
  -8  14   3 51.0279 47.2044   1
  -8 -14   3 16.7813 38.9861   1
  -7 -14   3 2878.70 180.772   1
   7  14  -3 2589.27 176.147   1
   6 -14  -3 33.6084 41.7194   1
   6  14  -3 65.1115 41.6567   1
  -6  14   3 74.7336 43.1167   1
  -6 -14   3 41.2579 33.9958   1
   5 -14  -3 224.476 51.7496   1
   5  14  -3 229.975 54.0973   1
  -5  14   3 264.431 57.6940   1
  -5 -14   3 123.672 46.5280   1
  -4 -14   3 1535.01 122.550   1
   4 -14  -3 1544.06 122.814   1
  -4  14   3 1313.68 116.451   1
   4  14  -3 1351.48 114.702   1
  -3 -14   3-16.4928 36.8581   1
   3 -14  -3-25.1120 44.6316   1
   3  14  -3 8.10684 36.9246   1
  -3  14   3 24.8170 38.3698   1
   2 -14  -3 178.324 52.4711   1
  -2 -14   3 297.301 55.9746   1
  -2  14   3 295.025 59.2740   1
   2  14  -3 172.254 51.2540   1
  -1 -14   3 6069.92 320.165   1
   1 -14  -3 6164.23 323.142   1
   1  14  -3 6007.78 318.538   1
  -1  14   3 5880.12 318.448   1
   0 -14  -3 1363.07 116.500   1
   0 -14   3 1143.81 106.531   1
   0  14   3 1381.89 114.472   1
   0  14  -3 1263.13 112.563   1
   1 -14   3 1694.18 125.434   1
   1  14   3 1403.68 117.734   1
  -1  14  -3 1554.40 124.639   1
   2 -14   3 222.482 55.9503   1
   2  14   3 133.164 47.8302   1
  -2  14  -3 208.736 59.4480   1
  -2 -14  -3 159.029 48.6516   1
   3 -14   3 1909.83 144.480   1
   3  14   3 1964.32 143.777   1
  -3  14  -3 1909.77 143.211   1
  -3 -14  -3 1929.29 143.729   1
   4 -14   3 52.3224 41.2384   1
   4  14   3 73.6880 43.7255   1
  -4  14  -3 25.2474 36.9679   1
  -4 -14  -3 111.225 50.3699   1
  -5 -14  -3 2991.83 196.375   1
   5  14   3 3238.07 197.991   1
   5 -14   3 3265.60 202.570   1
  -7  14  -3 17.5262 46.0897   1
   7  14   3 16.6611 46.7585   1
  -7 -14  -3-8.56313 48.6465   1
  -8 -14  -3 547.435 75.1053   1
  -8  14  -3 399.428 69.5956   1
   8  14   3 412.117 66.9956   1
   8 -14   3 360.000 63.9888   1
  -9 -14  -3 1195.15 113.183   1
  -9  14  -3 1121.14 108.169   1
   9  14   3 1133.71 107.063   1
   9 -14   3 1243.13 112.537   1
 -10 -14  -3 329.544 67.8433   1
 -10  14  -3 269.487 67.0242   1
  10  14   3 382.438 65.6019   1
  10 -14   3 438.431 72.7660   1
 -11 -14  -3 434.898 71.1265   1
 -11  14  -3 622.254 84.2460   1
  11  14   3 408.232 70.7207   1
 -12  14  -3 392.983 68.5589   1
  12 -14   3 429.574 70.2704   1
 -13 -14  -3 115.974 55.4674   1
  13  14   3 77.0756 49.9863   1
 -13  14  -3 140.010 51.6403   1
  13 -14   3 93.9852 41.9281   1
  14  14   3 110.545 54.3222   1
 -14 -14  -3 53.1823 49.2030   1
 -14  14  -3 8.71389 43.9500   1
  14 -14   3 76.6003 47.2511   1
 -15  14  -3 8.59079 52.7231   1
  15 -14   3 42.2036 51.2714   1
 -16 -14  -3 26.0033 48.6578   1
  16  14   3 16.7837 49.8983   1
  17  14   3 207.107 63.6768   1
 -17  14  -3 134.000 58.2110   1
  17 -14   3 162.090 53.1307   1
 -18  15   3 272.312 59.0718   1
  18 -15  -3 185.740 59.9694   1
 -17  15   3 628.294 82.4150   1
  17 -15  -3 496.575 76.3339   1
 -16  15   3 3185.89 204.166   1
  16 -15  -3 3283.39 203.067   1
 -15  15   3 586.560 74.8202   1
  15 -15  -3 625.838 76.6567   1
  14  15  -3 269.188 60.8187   1
  14 -15  -3 232.032 62.5205   1
 -14  15   3 253.108 63.9289   1
  13  15  -3 216.613 57.3788   1
 -13  15   3 173.457 56.9275   1
  13 -15  -3 183.910 58.9915   1
 -13 -15   3 190.875 52.8356   1
  12  15  -3 8.60660 43.9916   1
 -12  15   3 34.8116 40.3688   1
  12 -15  -3-8.73723 35.0989   1
 -12 -15   3 9.00902 40.2687   1
 -10 -15   3 87.6113 48.0561   1
  10  15  -3 60.8128 45.7924   1
 -10  15   3 68.9206 42.1559   1
  10 -15  -3 78.3657 39.0372   1
   9  15  -3 5661.15 304.274   1
  -9  15   3 5753.75 303.580   1
   9 -15  -3 5675.63 305.094   1
  -9 -15   3 5043.22 296.278   1
  -8 -15   3 424.814 71.6383   1
  -8  15   3 619.257 80.8443   1
   8 -15  -3 528.870 75.5614   1
   8  15  -3 492.753 76.0139   1
   7  15  -3 1409.12 117.975   1
  -7  15   3 1244.55 109.845   1
  -7 -15   3 1325.87 114.959   1
   7 -15  -3 1171.57 106.619   1
   6  15  -3 6014.15 322.277   1
  -6  15   3 6029.51 325.512   1
  -6 -15   3 5980.87 324.198   1
   6 -15  -3 6340.60 326.944   1
  -5  15   3 50.6745 47.4222   1
   5  15  -3 7.89945 38.5759   1
  -5 -15   3 8.92234 37.5315   1
   5 -15  -3 76.2339 50.3751   1
  -4  15   3-8.37034 43.4069   1
   4  15  -3 41.5338 46.0515   1
  -4 -15   3-25.7135 43.8088   1
   4 -15  -3 8.42961 36.1990   1
  -3  15   3 576.889 78.7171   1
   3  15  -3 618.791 81.0778   1
   3 -15  -3 681.102 82.4174   1
  -3 -15   3 630.817 83.1855   1
   2  15  -3 740.139 83.5680   1
  -2 -15   3 887.326 89.9011   1
   1  15  -3 1790.40 138.796   1
  -1 -15   3 1764.55 137.458   1
   0  15  -3 277.625 56.2642   1
   0 -15   3 255.660 54.4626   1
  -1  15  -3 110.314 52.8867   1
   1 -15   3 160.271 54.6164   1
  -2 -15  -3 102.648 48.1111   1
   2  15   3 67.0042 44.7648   1
   2 -15   3 34.1325 36.7742   1
  -2  15  -3 103.296 46.0016   1
   3  15   3 118.885 44.9291   1
   4 -15   3 3242.68 203.376   1
  -4 -15  -3 3305.88 203.163   1
  -5 -15  -3 916.955 94.0058   1
   5  15   3 751.924 88.0488   1
   5 -15   3 816.974 90.9771   1
  -5  15  -3 738.494 87.3778   1
   6  15   3 8.32890 38.6319   1
  -6  15  -3-8.90325 47.4711   1
   6 -15   3 35.2848 48.2880   1
  -6 -15  -3-26.4492 43.0280   1
   7  15   3 400.145 66.6890   1
  -7  15  -3 450.367 77.6825   1
   7 -15   3 321.860 67.6883   1
  -7 -15  -3 452.089 69.3720   1
   8  15   3 4618.67 257.734   1
  -8  15  -3 4893.97 264.642   1
  -8 -15  -3 4245.27 254.901   1
   8 -15   3 4091.26 255.082   1
   9  15   3 245.134 53.4002   1
  -9 -15  -3 112.691 42.2348   1
 -10  15  -3 689.539 87.0943   1
  11  15   3 16.8035 41.6607   1
 -11  15  -3-18.1775 49.7529   1
  11 -15   3 25.3234 43.1441   1
 -11 -15  -3-17.6590 40.9540   1
  12  15   3 16.5751 49.2714   1
 -12  15  -3 26.6252 52.1875   1
  12 -15   3-42.4405 51.0092   1
 -12 -15  -3 35.6594 49.4236   1
  13  15   3 965.873 101.717   1
 -13  15  -3 896.293 96.2685   1
  13 -15   3 1026.63 99.9441   1
 -13 -15  -3 707.231 99.5948   1
  14  15   3 415.844 75.0014   1
 -14  15  -3 601.590 76.9514   1
  14 -15   3 467.384 71.6009   1
 -14 -15  -3 454.157 74.2682   1
  15  15   3 25.0506 51.7593   1
 -15  15  -3 25.2642 48.9689   1
  15 -15   3 16.4376 44.4137   1
 -15 -15  -3-8.65830 42.2605   1
  16  15   3-41.2688 54.1442   1
 -16  15  -3 8.20512 40.0492   1
 -16 -15  -3-8.57944 47.5667   1
  16 -15   3-24.6122 38.7311   1
 -17  16   3 854.055 87.3402   1
  17 -16  -3 451.398 70.1411   1
 -16  16   3 211.919 50.3938   1
  16 -16  -3 300.310 57.4383   1
 -15  16   3 726.786 85.4716   1
  15 -16  -3 848.325 88.1538   1
 -14  16   3 1432.75 122.930   1
  14 -16  -3 1334.73 115.906   1
 -13  16   3 537.462 78.2551   1
  13 -16  -3 388.632 72.7493   1
  12  16  -3 35.5264 47.3607   1
  12 -16  -3-25.9307 48.5188   1
 -12  16   3 43.0478 47.7350   1
  11  16  -3 1692.43 140.747   1
 -11  16   3 1893.87 146.659   1
  11 -16  -3 1928.60 143.146   1
 -11 -16   3 1943.20 145.507   1
 -10 -16   3 80.2696 44.3004   1
 -10  16   3 51.6210 41.3875   1
  10 -16  -3 69.2825 38.7946   1
  10  16  -3 52.8651 46.4117   1
  -9 -16   3 283.186 62.1757   1
  -9  16   3 353.794 67.0578   1
   9 -16  -3 201.864 64.4960   1
   9  16  -3 288.213 61.8659   1
   8  16  -3 1728.66 135.582   1
  -8 -16   3 1731.49 136.445   1
  -7  16   3 2406.26 163.339   1
   7  16  -3 2450.83 163.976   1
  -7 -16   3 2243.72 160.907   1
   7 -16  -3 2055.19 154.880   1
   6  16  -3 1515.46 126.560   1
  -6  16   3 1600.08 128.824   1
  -6 -16   3 1684.12 135.486   1
   6 -16  -3 1559.25 128.792   1
  -5  16   3 1262.70 112.802   1
   5 -16  -3 1250.30 112.495   1
  -4  16   3 42.2194 46.8270   1
   4 -16  -3 16.9912 43.4391   1
  -3  16   3 937.526 96.8631   1
   3 -16  -3 880.829 94.5026   1
  -2  16   3 34.0826 44.8348   1
   2  16  -3 42.5931 42.2631   1
  -2 -16   3 34.4723 45.3470   1
   2 -16  -3 25.8217 45.2900   1
   1  16  -3 7308.31 370.233   1
  -1  16   3 7631.35 370.330   1
  -1 -16   3 6427.19 363.184   1
   1 -16  -3 7009.29 366.364   1
   0  16   3 4028.57 236.432   1
   0  16  -3 4147.15 241.532   1
   0 -16   3 3639.50 236.052   1
   1  16   3 4164.11 246.078   1
  -1  16  -3 4303.04 250.836   1
   1 -16   3 4480.60 253.262   1
  -2 -16  -3 25.6721 46.8702   1
  -2  16  -3 17.5206 48.5911   1
   2 -16   3 34.7298 42.4036   1
   2  16   3 75.9757 49.6634   1
  -3 -16  -3 414.871 65.1360   1
  -3  16  -3 207.334 57.1305   1
   3 -16   3 294.170 60.3951   1
   3  16   3 330.045 60.2833   1
  -4 -16  -3 568.986 78.1824   1
   4  16   3 557.801 76.7536   1
  -4  16  -3 410.865 70.5710   1
   4 -16   3 558.738 78.7431   1
   5  16   3 4624.35 259.968   1
  -5  16  -3 4483.73 259.156   1
   5 -16   3 4299.11 255.522   1
  -5 -16  -3 4345.75 256.148   1
   6  16   3 666.281 82.2577   1
  -6  16  -3 705.454 87.2731   1
  -6 -16  -3 675.183 83.0571   1
   6 -16   3 619.634 83.7601   1
   7 -16   3 3219.11 206.992   1
  -7  16  -3 3294.27 206.391   1
   8  16   3 92.1434 48.3355   1
  -8  16  -3 88.8759 43.5827   1
   8 -16   3 87.8776 44.4533   1
  -8 -16  -3 167.010 56.7785   1
   9  16   3 6526.46 358.978   1
  -9  16  -3 7031.31 365.729   1
   9 -16   3 7166.26 366.996   1
  -9 -16  -3 7265.48 368.006   1
  10  16   3 876.633 95.4571   1
 -10  16  -3 913.258 99.2455   1
 -10 -16  -3 1002.56 102.014   1
  10 -16   3 917.484 96.9387   1
  11  16   3 275.729 59.6237   1
  11 -16   3 142.665 54.1876   1
 -11 -16  -3 171.719 53.8553   1
  12  16   3 676.089 87.2708   1
 -12  16  -3 750.425 86.1034   1
 -12 -16  -3 805.676 93.0322   1
  12 -16   3 801.093 86.9449   1
  13  16   3 1108.95 106.820   1
 -13 -16  -3 1141.58 107.977   1
  14  16   3 32.5859 47.9606   1
 -14  16  -3 109.219 53.1577   1
 -14 -16  -3 59.9013 50.9290   1
  14 -16   3 32.5753 48.9964   1
  15  16   3 168.172 55.7054   1
  15 -17  -3 506.324 75.7137   1
 -15  17   3 402.628 69.0044   1
  14 -17  -3-16.4813 46.2777   1
 -14  17   3 92.0599 53.9299   1
  13 -17  -3 464.777 72.0354   1
 -13  17   3 525.902 75.6051   1
  12 -17  -3 93.7342 51.3135   1
 -12  17   3 67.2721 46.1496   1
  11 -17  -3 551.508 79.4379   1
 -11  17   3 815.190 89.5581   1
  10  17  -3 1258.63 115.652   1
  -9  17   3 679.188 80.5963   1
   9  17  -3 833.226 90.7323   1
   9 -17  -3 660.141 80.6509   1
  -9 -17   3 642.995 82.2649   1
  -8 -17   3 871.878 97.2979   1
  -8  17   3 877.952 94.6517   1
   8  17  -3 984.796 99.2370   1
   8 -17  -3 1168.27 105.041   1
  -7  17   3 51.2317 43.0107   1
   7  17  -3 32.9295 48.4208   1
  -7 -17   3 37.1840 46.1087   1
   7 -17  -3-8.46724 42.0007   1
  -6  17   3 4515.33 260.246   1
   6  17  -3 4288.75 258.811   1
   6 -17  -3 5072.70 265.828   1
  -6 -17   3 4485.50 263.641   1
  -5  17   3 75.8486 52.8333   1
   5  17  -3 70.3320 48.2104   1
  -5 -17   3 53.2793 49.9221   1
   5 -17  -3 76.7624 51.3345   1
   4  17  -3 2213.55 157.126   1
  -4  17   3 2147.90 153.660   1
  -4 -17   3 1962.57 151.224   1
   4 -17  -3 2086.20 152.702   1
  -3  17   3 294.429 63.8414   1
   3  17  -3 371.918 69.3802   1
   3 -17  -3 475.463 71.7271   1
  -3 -17   3 296.750 58.6039   1
   2  17  -3 2661.65 186.524   1
  -2 -17   3 3071.34 191.798   1
   1  17  -3 953.125 100.072   1
  -1 -17   3 947.588 99.6681   1
   0  17  -3 1114.60 103.617   1
   0 -17   3 851.965 95.9008   1
  -1  17  -3 87.5941 45.5532   1
   1 -17   3 78.1731 42.5293   1
  -2 -17  -3 420.018 69.8693   1
  -2  17  -3 419.435 71.9916   1
   2 -17   3 282.108 63.3858   1
   2  17   3 256.989 61.1047   1
   3  17   3 42.2371 43.1976   1
  -3 -17  -3 25.6890 38.2972   1
  -4 -17  -3 1657.41 130.211   1
  -4  17  -3 1553.84 131.413   1
   4 -17   3 1648.78 133.512   1
   4  17   3 1517.78 125.666   1
  -5 -17  -3-17.2013 36.9357   1
   5  17   3-8.55696 42.4324   1
  -5  17  -3 8.87027 43.9859   1
   5 -17   3-26.4392 48.2454   1
   6  17   3 2593.96 180.197   1
  -6  17  -3 2744.94 184.838   1
   6 -17   3 2915.79 186.805   1
  -6 -17  -3 2708.82 182.099   1
   7  17   3 25.4233 43.9640   1
  -7  17  -3 61.3167 42.0735   1
  -7 -17  -3-8.60820 36.9863   1
   7 -17   3 44.4151 39.7226   1
   8  17   3 8934.34 444.693   1
  -8 -17  -3 8977.69 448.223   1
   9 -17   3 492.341 73.4185   1
  -9  17  -3 409.956 70.4543   1
  10  17   3 1062.92 100.930   1
 -10  17  -3 941.113 96.6082   1
 -10 -17  -3 924.818 99.1958   1
  10 -17   3 986.800 97.0373   1
  11  17   3 32.6249 50.5567   1
 -11 -17  -3-8.50091 45.9374   1
  12  17   3 48.6512 41.4874   1
 -12  17  -3 76.6443 44.2030   1
 -12 -17  -3-8.41510 36.1862   1
  12 -17   3 65.1561 45.1916   1
  13  17   3-24.1491 45.1837   1
 -13 -17  -3 49.9079 42.5179   1
  13 -18  -3 244.100 58.4961   1
 -13  18   3 277.128 62.7995   1
  12 -18  -3 8.29388 49.3079   1
 -12  18   3-8.20003 46.0243   1
 -11  18   3 33.4669 49.7601   1
  10 -18  -3 375.221 64.8595   1
 -10  18   3 476.947 73.9694   1
   9 -18  -3 607.469 77.5380   1
  -9  18   3 465.641 72.9537   1
   8 -18  -3 153.659 47.7782   1
   8  18  -3 117.867 51.0170   1
  -8  18   3 198.511 55.1299   1
   7 -18  -3 2399.64 169.931   1
  -7 -18   3 2708.18 182.711   1
  -7  18   3 2859.81 178.970   1
   7  18  -3 2530.45 175.354   1
  -6 -18   3 26.7816 42.1543   1
   6  18  -3 26.5215 45.8579   1
  -5 -18   3 2799.99 178.102   1
   5 -18  -3 2419.11 170.127   1
   5  18  -3 2535.24 174.133   1
  -5  18   3 2379.17 167.726   1
  -4 -18   3 1272.70 115.415   1
   4 -18  -3 1217.90 112.292   1
   4  18  -3 1229.54 116.077   1
  -4  18   3 1237.12 111.976   1
   3 -18  -3 1068.63 99.0722   1
  -3 -18   3 805.719 95.7428   1
   3  18  -3 857.631 100.482   1
  -3  18   3 796.338 90.1741   1
   2 -18  -3 540.617 74.6615   1
  -2 -18   3 448.876 71.9893   1
   2  18  -3 478.607 71.6488   1
  -2  18   3 529.722 75.0710   1
   1 -18  -3 2234.38 154.495   1
  -1 -18   3 1863.14 148.797   1
   1  18  -3 1973.57 148.769   1
   0 -18   3 162.904 55.2406   1
   0 -18  -3 153.596 54.4719   1
   0  18  -3 261.498 62.0691   1
   0  18   3 159.424 57.0051   1
  -1 -18  -3 2315.89 157.546   1
   1 -18   3 2085.80 154.722   1
  -1  18  -3 2301.62 162.042   1
   1  18   3 1769.73 143.369   1
   2  18   3 79.9201 42.0700   1
  -2  18  -3 25.9976 42.3305   1
  -2 -18  -3-17.5931 42.9678   1
   2 -18   3 71.0450 41.9575   1
  -3 -18  -3 1454.81 121.723   1
  -3  18  -3 1500.30 126.543   1
   3 -18   3 1512.16 126.971   1
   3  18   3 1255.56 113.966   1
  -4 -18  -3 67.9395 44.7069   1
   4  18   3 24.9230 41.8778   1
  -4  18  -3 52.5865 46.7712   1
   4 -18   3 43.9669 44.9864   1
  -6  18  -3 775.745 90.4878   1
   6  18   3 526.833 75.6470   1
   6 -18   3 891.803 96.9962   1
  -6 -18  -3 723.700 85.7299   1
   7  18   3 1650.49 132.006   1
  -7  18  -3 1686.49 133.126   1
   7 -18   3 1832.39 138.084   1
  -7 -18  -3 1488.24 127.547   1
   8  18   3 628.949 86.5318   1
  -8  18  -3 614.564 87.0862   1
  -8 -18  -3 715.861 87.4912   1
   8 -18   3 665.430 85.9540   1
   9  18   3 777.111 89.7556   1
  -9 -18  -3 730.660 86.7424   1
 -10  18  -3 8.49662 49.4030   1
  10 -18   3-8.25219 42.7941   1
 -10 -18  -3 8.47065 44.5501   1
  11  18   3 288.177 63.1309   1
 -11  18  -3 247.519 60.5929   1
  11 -18   3 340.668 62.8894   1
 -11 -18  -3 284.190 64.5852   1
  12  18   3 102.610 53.3120   1
 -10  19   3 447.755 73.6173   1
  10 -19  -3 429.025 75.5931   1
  -9  19   3 333.726 62.4845   1
   9 -19  -3 237.548 58.6235   1
   8 -19  -3 1453.03 121.417   1
  -8  19   3 1362.89 115.905   1
  -6  19   3 165.233 53.0948   1
   6 -19  -3 139.224 49.0925   1
   5  19  -3 43.4081 51.6489   1
  -5  19   3 49.2032 43.1724   1
  -4  19   3 1176.34 106.084   1
   4  19  -3 1076.96 107.677   1
   4 -19  -3 1009.35 99.5721   1
  -4 -19   3 1054.60 104.139   1
   3  19  -3 78.1343 50.2110   1
  -3  19   3 214.854 55.9164   1
  -3 -19   3 113.955 54.0730   1
   3 -19  -3 116.372 54.3219   1
   2  19  -3 370.053 69.9735   1
  -2  19   3 394.977 64.3189   1
  -2 -19   3 444.398 74.4148   1
   2 -19  -3 438.638 70.5048   1
  -1  19   3 2216.49 152.636   1
   1  19  -3 1911.14 148.719   1
   1 -19  -3 2135.27 151.034   1
  -1 -19   3 1845.53 146.359   1
   0  19   3 175.501 61.6583   1
   0 -19  -3 151.564 58.0375   1
   1  19   3 140.210 58.0539   1
  -1  19  -3 51.8247 45.7043   1
   1 -19   3 165.519 55.8186   1
  -1 -19  -3 134.205 56.6977   1
  -2 -19  -3 1722.59 132.829   1
   2 -19   3 1362.07 126.269   1
  -2  19  -3 1525.84 127.519   1
   2  19   3 1472.47 123.540   1
  -3  19  -3 77.5424 51.3323   1
   3  19   3 85.2388 44.6679   1
   3 -19   3 69.6342 45.2637   1
  -3 -19  -3 96.2504 49.2265   1
  -4 -19  -3 683.788 80.7701   1
   4  19   3 617.616 77.9760   1
  -4  19  -3 458.334 78.5298   1
   4 -19   3 577.026 81.0999   1
   5  19   3 738.017 84.9607   1
  -5  19  -3 709.986 86.8690   1
   5 -19   3 591.838 83.1252   1
  -5 -19  -3 516.484 77.2680   1
   7  19   3 447.730 73.7768   1
  -7  19  -3 302.772 64.9375   1
   7 -19   3 408.417 68.9581   1
  -7 -19  -3 372.717 66.8300   1
   8  19   3 349.542 69.8462   1
  -8  19  -3 337.068 68.8461   1
   8 -19   3 265.285 63.3371   1
  -8 -19  -3 271.488 61.1963   1
   9  19   3 72.9930 53.2669   1
  -9 -19  -3 57.0021 44.6561   1
   6 -20  -3 639.223 82.3219   1
  -5  20   3 191.816 57.3436   1
   5 -20  -3 291.857 63.7659   1
  -4  20   3 1064.12 98.9541   1
   4 -20  -3 982.245 95.5226   1
  -3  20   3 127.726 49.8027   1
   3 -20  -3 145.376 47.3004   1
   2  20  -3 42.6092 46.2440   1
  -2  20   3 169.116 58.7914   1
   2 -20  -3 105.318 48.8703   1
  -1  20   3 1315.41 111.935   1
   1  20  -3 1197.35 113.949   1
   1 -20  -3 1169.41 108.806   1
  -1 -20   3 1313.64 115.542   1
   0  20   3 16.1130 47.9101   1
   0  20  -3 68.2956 47.3410   1
   0 -20  -3 32.3639 45.4264   1
   0 -20   3-8.53321 39.5959   1
   1  20   3 7882.10 396.191   1
  -1 -20  -3 7816.59 396.570   1
  -2  20  -3 562.565 79.6915   1
   2  20   3 331.116 66.6872   1
   2 -20   3 430.368 73.5132   1
  -2 -20  -3 481.886 71.8050   1
  -3  20  -3 33.8271 49.8668   1
   3  20   3 79.3665 49.3343   1
  -3 -20  -3 90.0376 48.8050   1
   3 -20   3 169.626 57.7069   1
  -4  20  -3 160.995 62.2523   1
   4  20   3 61.1924 40.3983   1
   4 -20   3 67.1049 46.6489   1
  -5 -20  -3 8.22239 39.4806   1
   5 -20   3 8.37842 49.2694   1
   5  20   3-45.9448 46.9889   1
 -24   0   4 110.931 51.3216   1
  24   0  -4 25.6659 49.2517   1
 -23   0   4 165.400 55.1826   1
  23   0  -4 211.462 57.0019   1
 -22   0   4 4251.41 243.101   1
  22   0  -4 3824.76 231.768   1
 -21   0   4 6177.20 312.706   1
  21   0  -4 5102.90 295.282   1
 -20   0   4 2249.29 158.726   1
  20   0  -4 2254.42 155.187   1
 -19   0   4 647.511 77.9944   1
  19   0  -4 556.727 73.4116   1
 -18   0   4 1295.23 109.735   1
  18   0  -4 1199.82 106.301   1
 -17   0   4 970.991 88.1122   1
  17   0  -4 772.024 82.7527   1
  16   0  -4 3845.76 212.892   1
 -16   0   4 3630.87 210.195   1
  14   0  -4 3812.28 213.816   1
 -14   0   4 4152.42 217.615   1
  13   0  -4 8948.99 410.112   1
 -13   0   4 8397.63 406.694   1
  12   0  -4 11077.9 497.186   1
 -12   0   4 10713.3 496.787   1
  11   0  -4 1033.18 80.9449   1
  10   0  -4 17965.7 835.769   1
 -10   0   4 21286.9 846.299   1
   8   0  -4 56870.6 2448.68   1
  -8   0   4 60429.1 2447.78   1
   7   0  -4 49708.6 2111.03   1
  -7   0   4 51633.0 2111.80   1
   6   0  -4 390.572 32.0288   1
  -6   0   4 394.633 32.8398   1
   5   0  -4 721589. 29307.0   1
  -5   0   4 699160. 29307.9   1
   4   0  -4 481187. 20064.6   1
  -4   0   4 491652. 20063.9   1
  -2   0   4 382895. 15844.5   1
   2   0  -4 385378. 15843.6   1
  -1   0   4 211474. 8719.33   1
   1   0  -4 210975. 8720.12   1
   0   0   4 208481. 8553.15   1
   0   0  -4 205606. 8554.13   1
   1   0   4 533813. 21661.8   1
  -1   0  -4 514156. 21667.4   1
   2   0   4 409618. 16301.6   1
  -2   0  -4 379536. 16302.5   1
   4   0   4 8105.12 367.091   1
  -4   0  -4 7766.12 365.876   1
   5   0   4 78193.9 3543.60   1
  -5   0  -4 92869.5 3550.50   1
   6   0   4 1853.23 119.083   1
  -6   0  -4 1746.81 116.401   1
   7   0   4 72387.4 2969.88   1
  -7   0  -4 69092.4 2967.93   1
   8   0   4 40784.3 1678.04   1
  -8   0  -4 37865.7 1674.43   1
  10   0   4 30398.6 1370.59   1
 -10   0  -4 33358.3 1378.58   1
  11   0   4 13913.7 657.523   1
 -11   0  -4 15020.9 668.207   1
  12   0   4 3704.66 221.688   1
 -12   0  -4 4269.17 233.996   1
 -13   0  -4 73.1546 34.9648   1
  13   0   4 30.3754 29.8389   1
  14   0   4 3242.27 198.417   1
 -14   0  -4 3277.14 203.150   1
  15   0   4 2691.46 181.317   1
 -15   0  -4 3295.40 196.171   1
  16   0   4 9094.54 473.062   1
 -16   0  -4 10788.2 491.382   1
  18   0   4 241.166 59.7928   1
 -18   0  -4 295.591 63.2857   1
  19   0   4 778.034 89.0653   1
 -19   0  -4 715.101 87.3698   1
  20   0   4 929.915 96.4919   1
 -20   0  -4 864.463 95.6126   1
  21   0   4 1529.35 124.273   1
 -21   0  -4 1502.05 126.024   1
  22   0   4-33.3798 49.6154   1
 -22   0  -4 8.68326 48.1424   1
  23   0   4 438.652 73.4694   1
 -23   0  -4 630.479 83.0295   1
  24   0   4 110.539 46.5743   1
 -24   0  -4 66.6764 42.7595   1
  25   1  -4 165.949 60.1346   1
  25  -1  -4 119.844 52.3764   1
 -25   1   4 185.786 59.6216   1
  24   1  -4-8.82165 47.0399   1
 -24  -1   4 54.6762 47.2603   1
 -24   1   4 9.31032 42.4102   1
  24  -1  -4 8.55726 43.7417   1
  23   1  -4 209.105 58.6691   1
 -23  -1   4 125.811 49.7903   1
 -23   1   4 100.411 51.8081   1
  23  -1  -4 298.516 60.7633   1
  22  -1  -4 2272.88 151.685   1
  22   1  -4 1694.33 138.285   1
 -22   1   4 2139.06 151.159   1
 -22  -1   4 1691.57 140.257   1
  21   1  -4 4388.41 246.810   1
  21  -1  -4 4245.55 248.180   1
 -21   1   4 4124.19 246.337   1
 -21  -1   4 4429.18 252.179   1
  20  -1  -4 1387.82 121.172   1
  20   1  -4 1349.39 116.002   1
 -20   1   4 1464.41 120.412   1
 -20  -1   4 1699.41 129.537   1
  19   1  -4 602.986 73.0534   1
 -19  -1   4 670.720 80.1493   1
  18   1  -4 3690.61 227.295   1
 -18  -1   4 4400.88 240.900   1
 -18   1   4 4073.28 233.517   1
  18  -1  -4 4348.71 236.293   1
  17   1  -4 13657.3 620.234   1
 -17  -1   4 14455.2 628.588   1
 -17   1   4 12712.3 619.540   1
  17  -1  -4 13138.7 620.497   1
  16   1  -4 3515.18 209.520   1
 -16  -1   4 4286.86 223.534   1
 -16   1   4 3788.02 216.637   1
  16  -1  -4 3630.14 211.599   1
 -15   1   4 342.273 53.3491   1
  15  -1  -4 313.116 51.6391   1
  14   1  -4 7413.34 351.127   1
 -14  -1   4 8174.06 357.927   1
 -14   1   4 7068.83 356.118   1
  14  -1  -4 6362.53 342.047   1
  13   1  -4 14091.4 607.479   1
 -13   1   4 12804.4 607.912   1
 -13  -1   4 13379.8 603.478   1
  12   1  -4 34840.0 1446.68   1
 -12  -1   4 33107.8 1444.11   1
 -12   1   4 32176.8 1445.03   1
  12  -1  -4 35887.1 1452.54   1
  11   1  -4 62841.1 2691.38   1
  11  -1  -4 68060.5 2696.27   1
 -11  -1   4 59795.7 2689.18   1
 -11   1   4 67574.6 2699.14   1
  10  -1  -4 6751.32 313.790   1
  10   1  -4 7189.98 312.491   1
  -9   1   4 15596.0 694.457   1
   9  -1  -4 16418.3 696.807   1
   8   1  -4 109898. 4296.56   1
  -8  -1   4 104605. 4296.79   1
   8  -1  -4 97596.3 4299.82   1
  -8   1   4 101202. 4302.95   1
   7   1  -4 1511.61 77.2908   1
  -7   1   4 1628.95 86.0867   1
  -7  -1   4 1215.51 75.6097   1
   7  -1  -4 1270.78 79.3251   1
  -6   1   4 548234. 19112.8   1
   6  -1  -4 526687. 19111.8   1
   5   1  -4 597.081 36.3605   1
  -5   1   4 703.232 44.7477   1
   5  -1  -4 573.001 43.6888   1
  -4   1   4 62587.7 2629.81   1
   4  -1  -4 64236.1 2629.26   1
  -3   1   4 16207.9 691.029   1
   3  -1  -4 16679.6 691.791   1
  -2   1   4 10504.4 443.836   1
   2  -1  -4 10291.7 444.698   1
   1  -1  -4 49103.5 1870.57   1
  -1   1   4 41453.7 1867.79   1
   1   1  -4 43011.4 1863.96   1
  -1  -1   4 46588.4 1863.59   1
   0   1  -4 3754.62 180.983   1
   0  -1   4 4291.47 180.188   1
   0   1   4 4280.35 184.315   1
  -1   1  -4 3981.79 180.608   1
  -1  -1  -4 3687.65 178.365   1
   1  -1   4 3442.07 172.871   1
   1   1   4 3705.30 178.169   1
  -2  -1  -4 618716. 23375.0   1
   2  -1   4 596681. 23369.1   1
   2   1   4 653628. 23374.6   1
  -3   1  -4 21988.2 971.847   1
  -3  -1  -4 23359.8 974.359   1
   3  -1   4 22434.7 971.032   1
   3   1   4 23287.8 973.011   1
  -4   1  -4 305017. 12382.5   1
  -4  -1  -4 303866. 12385.1   1
   4  -1   4 305485. 12381.5   1
   4   1   4 285071. 12378.4   1
  -5   1  -4 34658.7 1465.25   1
  -5  -1  -4 31753.0 1464.13   1
   5  -1   4 36285.3 1466.34   1
   5   1   4 35192.3 1463.35   1
  -6   1  -4 1846.20 116.094   1
  -6  -1  -4 1564.57 113.054   1
   6  -1   4 1837.87 114.593   1
   6   1   4 1639.14 111.438   1
  -7   1  -4 1153.43 88.9657   1
  -7  -1  -4 1303.93 96.2334   1
   7  -1   4 1086.78 86.1852   1
   7   1   4 1000.10 84.8920   1
  -8   1  -4 12913.9 577.982   1
  -8  -1  -4 12340.4 580.238   1
   8  -1   4 13370.0 581.012   1
   8   1   4 12048.5 573.327   1
  -9   1  -4 2859.65 169.800   1
  -9  -1  -4 3017.81 175.905   1
   9  -1   4 2715.99 169.377   1
   9   1   4 2632.22 166.044   1
 -10   1  -4 26261.8 1202.26   1
 -10  -1  -4 28633.6 1211.46   1
  10  -1   4 27756.6 1204.54   1
  10   1   4 28337.1 1205.15   1
 -11   1  -4 22491.1 961.938   1
 -11  -1  -4 21952.4 962.253   1
  11  -1   4 20923.9 957.529   1
  11   1   4 21266.7 954.892   1
 -12   1  -4 3538.18 212.889   1
 -12  -1  -4 3369.43 210.069   1
  12   1   4 3578.73 209.022   1
  12  -1   4 4086.68 221.020   1
 -13   1  -4 622.066 77.1975   1
  13  -1   4 608.452 74.2719   1
  13   1   4 605.076 75.7194   1
 -14   1  -4 2411.24 158.928   1
 -14  -1  -4 1975.13 148.393   1
  14  -1   4 2147.61 149.744   1
  14   1   4 2082.38 148.011   1
 -15   1  -4 2851.64 192.156   1
 -15  -1  -4 3379.41 199.954   1
  15   1   4 2722.52 186.335   1
  15  -1   4 3359.83 197.127   1
 -16   1  -4 6467.47 347.566   1
 -16  -1  -4 6779.55 348.842   1
  16   1   4 6455.95 343.180   1
  16  -1   4 6712.72 344.109   1
 -18  -1  -4 2119.61 152.988   1
 -18   1  -4 2178.73 155.790   1
  18  -1   4 1959.61 146.502   1
  18   1   4 1887.97 146.080   1
 -19   1  -4 579.358 81.6356   1
 -19  -1  -4 373.594 71.4835   1
  19  -1   4 575.978 78.7638   1
  19   1   4 360.884 70.4479   1
 -20  -1  -4 1213.73 111.855   1
  20   1   4 996.539 106.515   1
  20  -1   4 1154.66 106.604   1
 -21  -1  -4 1067.45 106.035   1
 -21   1  -4 1080.67 105.103   1
  21   1   4 1037.11 102.803   1
 -22   1  -4 111.955 50.2239   1
 -22  -1  -4 60.9634 41.2935   1
  22  -1   4 133.010 50.6345   1
  22   1   4 82.4730 45.3134   1
 -23  -1  -4 102.188 54.8727   1
 -23   1  -4-8.47852 48.1874   1
  23  -1   4 8.21268 47.7753   1
  23   1   4 40.8451 44.1662   1
 -24  -1  -4 188.856 52.4005   1
 -24   1  -4 132.906 50.4358   1
  24   1   4 185.836 58.8466   1
  24  -1   4 192.561 58.0169   1
  26  -2  -4 93.5664 53.3861   1
 -25   2   4 220.668 61.1897   1
  25  -2  -4 404.014 69.0681   1
 -24   2   4-27.4192 47.3969   1
 -24  -2   4-18.3311 42.5128   1
  24  -2  -4 42.9870 54.8638   1
  24   2  -4-8.71801 39.7083   1
 -23   2   4 430.394 72.2983   1
 -23  -2   4 479.812 78.3526   1
  23  -2  -4 506.721 74.2353   1
  23   2  -4 548.706 80.3230   1
 -22  -2   4 1588.00 127.133   1
  22   2  -4 1268.51 116.013   1
 -21   2   4 244.470 55.3595   1
 -21  -2   4 320.589 63.0458   1
  21  -2  -4 451.270 67.6146   1
  21   2  -4 449.678 68.1739   1
 -20   2   4 1437.13 122.611   1
 -20  -2   4 1580.97 127.438   1
  20  -2  -4 1823.94 132.398   1
  20   2  -4 1577.53 125.385   1
 -19   2   4 1403.17 115.691   1
 -19  -2   4 1327.31 114.403   1
  19  -2  -4 1276.02 113.334   1
  19   2  -4 1333.18 111.894   1
 -18   2   4 439.260 68.8727   1
 -18  -2   4 340.000 62.5392   1
  18  -2  -4 517.627 70.7844   1
  18   2  -4 477.256 65.2954   1
 -17   2   4 13274.9 599.103   1
 -17  -2   4 13411.6 595.722   1
  17  -2  -4 13220.3 595.806   1
  17   2  -4 11309.2 580.178   1
 -16   2   4 622.566 75.5781   1
 -16  -2   4 540.663 68.3041   1
  16  -2  -4 705.509 72.6063   1
  16   2  -4 565.897 65.2866   1
 -15   2   4 19030.4 836.929   1
  15  -2  -4 18419.0 834.691   1
 -14  -2   4 1012.94 84.2236   1
  14   2  -4 763.643 74.2971   1
 -13   2   4 1694.46 115.243   1
 -13  -2   4 1604.55 110.462   1
  13  -2  -4 1459.61 107.489   1
  13   2  -4 1511.03 106.523   1
 -12   2   4 8135.88 392.386   1
 -12  -2   4 8391.61 388.950   1
  12  -2  -4 8950.37 395.124   1
  12   2  -4 7786.46 381.909   1
 -11  -2   4 2021.39 120.531   1
  11  -2  -4 1958.92 123.707   1
 -11   2   4 1897.74 123.271   1
 -10   2   4 9796.42 441.206   1
  10   2  -4 10038.2 432.290   1
  10  -2  -4 9477.28 438.148   1
 -10  -2   4 9152.53 432.774   1
   9  -2  -4 108234. 4734.40   1
  -9   2   4 120585. 4741.12   1
  -8   2   4 12089.3 591.091   1
   8   2  -4 13386.4 578.783   1
   8  -2  -4 13618.8 589.909   1
  -8  -2   4 14209.2 580.369   1
   7   2  -4 134692. 5340.17   1
  -7  -2   4 123413. 5340.10   1
  -6   2   4 80059.3 3378.73   1
   6  -2  -4 80180.1 3378.60   1
   6   2  -4 77722.8 3365.85   1
  -6  -2   4 86774.1 3367.80   1
   5  -2  -4 62472.6 2659.79   1
  -5  -2   4 65844.6 2647.88   1
   5   2  -4 63830.7 2647.53   1
  -5   2   4 61946.4 2659.54   1
   4   2  -4 625.123 32.9593   1
   4  -2  -4 664.413 46.6847   1
  -4  -2   4 653.245 33.6207   1
  -3   2   4 7831.42 348.580   1
   3   2  -4 8128.68 335.909   1
  -3  -2   4 7744.45 335.801   1
   3  -2  -4 8268.64 350.246   1
  -2   2   4 4843.86 186.666   1
   2  -2  -4 4490.87 187.092   1
  -2  -2   4 4541.88 174.538   1
   1   2  -4 3563.73 154.848   1
  -1   2   4 3807.52 163.007   1
   1  -2  -4 3431.12 163.050   1
   0   2  -4 2597.20 133.562   1
   0  -2  -4 2517.40 137.489   1
   0   2   4 2991.57 141.486   1
   0  -2   4 2949.30 134.959   1
  -1  -2  -4 25767.4 1178.92   1
   1  -2   4 28288.5 1177.67   1
  -1   2  -4 26804.7 1176.32   1
  -2   2  -4 21175.9 922.002   1
   2  -2   4 22042.5 921.852   1
   3   2   4 29544.9 1264.84   1
  -3  -2  -4 29595.9 1265.70   1
  -3   2  -4 32213.3 1270.45   1
   3  -2   4 28270.5 1260.96   1
   4   2   4 32675.8 1364.30   1
  -4  -2  -4 30858.5 1365.43   1
  -4   2  -4 31085.8 1362.75   1
   4  -2   4 33569.9 1364.16   1
   5   2   4 74540.0 3019.65   1
  -5  -2  -4 71256.9 3020.83   1
  -5   2  -4 69469.6 3015.79   1
   5  -2   4 73454.5 3020.87   1
   6   2   4 2691.85 164.239   1
  -6  -2  -4 3092.05 171.839   1
  -6   2  -4 3218.14 174.831   1
   6  -2   4 3092.71 170.530   1
   7   2   4 33422.8 1474.51   1
  -7  -2  -4 35687.8 1478.50   1
  -7   2  -4 36916.6 1486.13   1
   7  -2   4 32611.2 1468.88   1
   8   2   4 49.0225 33.1129   1
  -8  -2  -4-12.6781 31.4341   1
  -8   2  -4-13.1908 35.1673   1
   8  -2   4 6.00911 25.2632   1
   9   2   4 3423.79 192.952   1
  -9  -2  -4 3477.93 194.223   1
  -9   2  -4 3439.35 194.821   1
   9  -2   4 3011.72 188.301   1
  10   2   4 7408.60 348.313   1
 -10  -2  -4 6701.81 344.386   1
 -10   2  -4 6791.05 345.750   1
  10  -2   4 6680.43 342.524   1
  11   2   4 20748.5 959.115   1
 -11  -2  -4 22555.9 968.853   1
 -11   2  -4 21124.2 962.683   1
  11  -2   4 22597.9 964.584   1
  12   2   4 638.080 78.9289   1
 -12  -2  -4 753.204 84.4044   1
 -12   2  -4 498.081 66.3826   1
  12  -2   4 856.772 83.8192   1
  13   2   4 5397.21 269.966   1
 -13  -2  -4 5065.78 268.971   1
 -13   2  -4 4647.75 262.558   1
  13  -2   4 4187.17 256.781   1
  14   2   4 882.171 92.0748   1
 -14  -2  -4 996.225 95.8750   1
 -14   2  -4 956.677 91.9913   1
  14  -2   4 868.795 89.9953   1
  15  -2   4 2962.47 196.553   1
  15   2   4 2798.71 188.558   1
 -15  -2  -4 3319.10 201.369   1
 -15   2  -4 3473.02 199.932   1
  16  -2   4 4214.53 236.048   1
  16   2   4 3874.16 229.426   1
 -16   2  -4 3807.56 229.601   1
 -16  -2  -4 3711.08 231.448   1
 -17   2  -4 3869.34 231.593   1
  18   2   4 268.814 61.3812   1
 -18   2  -4 303.667 59.7850   1
  18  -2   4 117.632 43.8743   1
 -19  -2  -4 160.346 59.1929   1
 -19   2  -4 108.008 49.5578   1
  19  -2   4 126.146 49.1869   1
  20   2   4 865.564 91.5127   1
  20  -2   4 951.822 93.4656   1
 -20  -2  -4 796.355 93.2553   1
 -20   2  -4 784.238 94.7565   1
  21   2   4 289.091 64.5421   1
  21  -2   4 255.647 57.4294   1
 -21  -2  -4 244.140 62.9764   1
 -21   2  -4 232.452 62.1049   1
  22   2   4 237.019 62.4300   1
  22  -2   4 194.590 54.5264   1
 -22   2  -4 79.3945 44.9081   1
 -22  -2  -4 145.755 54.5948   1
  23   2   4 123.605 55.6351   1
 -23  -2  -4 75.7931 50.2363   1
  24   2   4 56.2073 42.4028   1
  24  -2   4 47.4734 36.8975   1
 -24  -2  -4 115.142 45.1828   1
 -24   2  -4 188.572 56.7167   1
 -25   3   4-26.9614 45.9357   1
  25  -3  -4 34.8357 44.5138   1
  24   3  -4 105.966 54.3655   1
 -24   3   4 87.1955 44.1318   1
  24  -3  -4 134.605 57.4377   1
  23   3  -4 131.719 54.6788   1
 -23  -3   4 143.130 54.0114   1
 -23   3   4 139.058 53.5837   1
  23  -3  -4 95.6299 53.0544   1
  22   3  -4 1262.94 117.793   1
 -22  -3   4 1554.01 125.685   1
 -22   3   4 1357.27 118.225   1
  22  -3  -4 1323.84 116.406   1
  21   3  -4 2603.46 171.723   1
 -21  -3   4 2497.78 170.540   1
 -21   3   4 2379.47 168.078   1
  21  -3  -4 2669.00 176.154   1
  20   3  -4 2487.85 162.306   1
 -20  -3   4 2198.75 158.854   1
 -20   3   4 2282.99 161.596   1
  20  -3  -4 2316.08 161.578   1
  19   3  -4 2228.54 154.072   1
 -19  -3   4 2115.24 155.368   1
 -19   3   4 2470.91 164.384   1
  19  -3  -4 2354.81 158.963   1
  18   3  -4 7412.11 359.745   1
 -18  -3   4 6745.04 358.380   1
  17   3  -4 938.928 85.6037   1
 -17  -3   4 834.962 87.1395   1
 -17   3   4 932.950 92.7108   1
  17  -3  -4 819.018 87.2833   1
  16   3  -4 668.002 70.9451   1
 -16  -3   4 740.225 74.9703   1
 -16   3   4 389.092 65.9662   1
  16  -3  -4 474.987 69.3991   1
 -15   3   4 4504.49 252.318   1
  15  -3  -4 4700.97 249.352   1
  14   3  -4 5405.11 283.288   1
 -14  -3   4 5847.65 289.618   1
 -14   3   4 5877.27 296.216   1
  14  -3  -4 5621.76 291.762   1
  13  -3  -4 11356.4 510.295   1
 -13  -3   4 10651.7 501.193   1
  13   3  -4 10831.4 499.599   1
  12   3  -4 32175.8 1329.45   1
  12  -3  -4 31847.5 1339.34   1
 -12  -3   4 29475.9 1329.04   1
 -12   3   4 31089.8 1338.55   1
  11   3  -4 10069.9 463.421   1
  11  -3  -4 9723.06 470.414   1
 -11  -3   4 10889.8 467.402   1
 -11   3   4 10321.1 473.480   1
  10  -3  -4 2255.59 133.328   1
 -10  -3   4 2137.07 125.053   1
 -10   3   4 2353.10 138.417   1
  -9   3   4 12126.6 560.354   1
   9  -3  -4 13000.3 562.251   1
  -8   3   4 42832.0 1744.18   1
   8   3  -4 39114.5 1729.61   1
   8  -3  -4 43128.1 1744.28   1
  -7   3   4 2824.92 157.655   1
  -7  -3   4 3061.28 147.056   1
   7   3  -4 2978.30 146.713   1
   7  -3  -4 3163.32 160.145   1
   6   3  -4 79543.2 3069.35   1
  -6  -3   4 68858.6 3067.44   1
  -5  -3   4 1022.62 61.5435   1
   5  -3  -4 1074.68 71.9062   1
  -5   3   4 871.902 68.2254   1
  -4  -3   4 37760.0 1805.82   1
  -4   3   4 51651.8 1826.08   1
   4  -3  -4 53607.8 1826.97   1
   4   3  -4 41610.6 1805.35   1
   3  -3  -4 213.800 30.6294   1
   3   3  -4 147.131 18.3188   1
  -3  -3   4 153.840 20.2340   1
  -3   3   4 201.480 30.0947   1
   2  -3  -4 11543.2 482.130   1
  -2  -3   4 11536.2 469.373   1
   2   3  -4 11566.5 468.950   1
   1  -3  -4 4000.92 194.118   1
  -1   3   4 3526.16 192.914   1
  -1  -3   4 4230.28 185.914   1
   1   3  -4 4104.98 185.888   1
   0  -3   4 7240.15 334.503   1
   0   3  -4 7843.24 336.217   1
  -1  -3  -4 15756.5 682.650   1
   1   3   4 16356.7 682.897   1
   1  -3   4 15263.9 677.158   1
  -1   3  -4 15589.5 677.740   1
   2   3   4 75587.7 3020.34   1
  -2  -3  -4 69254.8 3017.89   1
  -3  -3  -4 2887.77 166.671   1
   3   3   4 3142.52 166.929   1
  -3   3  -4 3156.79 165.642   1
   3  -3   4 3324.71 168.463   1
  -4   3  -4 35001.7 1539.99   1
  -4  -3  -4 36007.9 1542.00   1
   4  -3   4 37230.0 1542.96   1
   4   3   4 37199.5 1542.53   1
  -5   3  -4 10725.8 472.584   1
  -5  -3  -4 10155.1 469.978   1
   5  -3   4 9313.79 464.531   1
   5   3   4 10866.7 470.965   1
  -6   3  -4 48395.8 1929.07   1
  -6  -3  -4 45655.8 1923.41   1
   6  -3   4 44058.1 1920.67   1
   6   3   4 43820.3 1920.99   1
  -7   3  -4 11149.1 502.299   1
  -7  -3  -4 10484.3 496.873   1
   7  -3   4 10423.9 497.388   1
   7   3   4 11020.8 498.801   1
  -9   3  -4 520.326 68.0670   1
  -9  -3  -4 476.121 63.8190   1
   9  -3   4 323.563 58.1202   1
   9   3   4 490.546 62.6057   1
 -10  -3  -4 2131.12 147.377   1
  10  -3   4 1841.90 138.471   1
  10   3   4 2232.36 147.242   1
 -11   3  -4 3928.97 212.883   1
 -11  -3  -4 3295.13 203.165   1
  11  -3   4 3177.09 199.929   1
  11   3   4 3383.38 200.891   1
 -12   3  -4 6225.59 324.983   1
 -12  -3  -4 5996.76 320.881   1
  12  -3   4 6039.80 319.617   1
  12   3   4 6387.22 321.164   1
 -14   3  -4 7168.53 368.554   1
 -14  -3  -4 7085.11 369.305   1
  14  -3   4 7244.86 370.177   1
  14   3   4 7389.50 369.329   1
 -15   3  -4 3345.42 214.328   1
 -15  -3  -4 3738.77 222.697   1
  15  -3   4 3575.10 219.726   1
  15   3   4 3948.30 222.481   1
 -16   3  -4 1123.54 105.959   1
 -16  -3  -4 1383.94 116.602   1
  16  -3   4 1331.00 110.910   1
  16   3   4 1173.43 108.697   1
 -17   3  -4 2920.54 187.345   1
  17  -3   4 2839.96 187.672   1
 -18   3  -4 381.881 68.9603   1
 -18  -3  -4 367.208 69.0184   1
  18  -3   4 351.864 72.3554   1
  18   3   4 405.440 72.6127   1
 -19  -3  -4 991.432 100.465   1
 -19   3  -4 1121.89 106.522   1
  19  -3   4 1103.48 105.026   1
  19   3   4 903.716 95.0738   1
 -20   3  -4-17.8125 42.0414   1
 -20  -3  -4-43.8607 52.1514   1
  20  -3   4-8.37502 39.5337   1
  20   3   4 68.2893 52.3772   1
 -21   3  -4 17.7308 43.2674   1
 -21  -3  -4 34.7670 48.1856   1
  21  -3   4-8.28282 39.7667   1
  21   3   4-33.9278 52.0444   1
 -22   3  -4 192.908 60.8386   1
  22   3   4 159.310 53.9130   1
 -23   3  -4-8.58666 48.1956   1
  23  -3   4-7.91799 46.5599   1
 -24  -3  -4 8.17381 41.1600   1
  24   3   4 8.01527 44.9885   1
 -26   4   4 96.6292 48.7812   1
  26  -4  -4 43.4023 48.8024   1
 -25   4   4 60.1961 40.6927   1
  25  -4  -4 79.9949 49.3576   1
 -24   4   4 95.3154 49.9590   1
  24  -4  -4 94.0596 52.0755   1
 -23   4   4 43.4164 41.7389   1
 -23  -4   4 26.8659 43.0434   1
  23  -4  -4 26.4125 48.8513   1
  23   4  -4 105.388 51.1047   1
 -22   4   4-8.80857 42.2912   1
 -22  -4   4 26.3208 43.5047   1
  22  -4  -4-17.3533 48.1022   1
  22   4  -4-17.3408 48.0674   1
 -21   4   4 1844.27 135.738   1
 -21  -4   4 1364.61 121.840   1
  21  -4  -4 1537.80 126.774   1
  21   4  -4 1513.33 125.438   1
 -20   4   4 355.966 68.8047   1
 -20  -4   4 259.129 58.0277   1
  20  -4  -4 518.639 70.6992   1
  20   4  -4 410.118 65.8573   1
 -19   4   4 6779.93 344.245   1
 -19  -4   4 5960.19 331.519   1
  19  -4  -4 6737.87 338.774   1
  19   4  -4 6236.47 331.566   1
 -18   4   4 578.971 74.4709   1
 -18  -4   4 458.092 68.8693   1
  18  -4  -4 646.069 78.2025   1
  18   4  -4 554.722 74.1423   1
 -17   4   4 120.773 48.4535   1
  17  -4  -4 23.4095 39.3771   1
  17   4  -4 86.9613 42.6899   1
 -17  -4   4 29.7185 37.5003   1
  16  -4  -4 29.7382 35.7000   1
  16   4  -4-6.87407 31.8908   1
 -16  -4   4 14.0461 35.3703   1
 -16   4   4 31.5740 39.7527   1
 -15   4   4 60.0121 39.5304   1
 -14   4   4 10665.8 497.897   1
  14   4  -4 10900.1 486.986   1
 -14  -4   4 10155.0 484.843   1
  14  -4  -4 10003.3 490.246   1
 -13   4   4 26025.0 1243.19   1
  13   4  -4 31137.8 1240.22   1
  13  -4  -4 27040.2 1242.22   1
 -13  -4   4 30303.8 1239.53   1
 -12   4   4 525.605 61.1290   1
 -12  -4   4 562.160 58.7322   1
  12   4  -4 509.210 56.7922   1
  12  -4  -4 580.157 63.1220   1
 -11  -4   4 15090.9 708.734   1
  11   4  -4 16679.1 711.609   1
 -11   4   4 16699.7 724.895   1
  11  -4  -4 16487.1 721.719   1
 -10  -4   4 15210.2 639.048   1
  10   4  -4 15124.4 637.855   1
  10  -4  -4 14605.9 651.526   1
  -9  -4   4 2454.91 136.138   1
   9  -4  -4 2501.14 146.097   1
  -9   4   4 2480.59 146.912   1
   8  -4  -4 944.428 77.4240   1
  -8   4   4 1072.55 80.3278   1
   7  -4  -4 3918.31 190.436   1
   7   4  -4 3445.44 174.766   1
  -7   4   4 3558.03 187.007   1
   6  -4  -4 8164.70 367.737   1
  -6  -4   4 7660.04 354.629   1
  -6   4   4 8121.59 368.857   1
   6   4  -4 8110.83 353.980   1
   5  -4  -4 65331.4 2717.00   1
  -5   4   4 64186.3 2716.06   1
   5   4  -4 64883.3 2701.54   1
  -5  -4   4 65465.5 2703.43   1
   4  -4  -4 17273.5 738.521   1
  -4   4   4 16624.9 736.691   1
   4   4  -4 17318.3 724.272   1
  -4  -4   4 16902.5 724.422   1
   3   4  -4 31171.4 1367.11   1
  -3   4   4 33417.6 1384.37   1
  -2  -4   4 93519.7 4033.14   1
   2   4  -4 104622. 4035.33   1
  -2   4   4 95605.9 4042.96   1
   2  -4  -4 94698.0 4043.84   1
  -1  -4   4 13315.9 572.680   1
   1  -4  -4 12634.5 581.204   1
  -1   4   4 13696.8 581.498   1
   1   4  -4 13307.9 572.887   1
   0  -4  -4 54786.1 2378.01   1
   0   4   4 54875.5 2376.99   1
   0  -4   4 56410.7 2371.79   1
   0   4  -4 60745.3 2373.76   1
  -1  -4  -4 131.553 33.0723   1
   1   4   4 188.538 36.5093   1
  -2  -4  -4 628.176 60.9825   1
   2   4   4 712.861 61.4094   1
   2  -4   4 697.006 59.4213   1
  -2   4  -4 658.040 58.5827   1
  -3  -4  -4 75099.8 3148.64   1
   3   4   4 80517.5 3151.66   1
   3  -4   4 72513.2 3142.80   1
  -3   4  -4 73702.9 3148.19   1
  -4  -4  -4 91542.4 3896.22   1
   4   4   4 91150.3 3897.05   1
   4  -4   4 90082.9 3893.59   1
  -4   4  -4 101656. 3900.83   1
  -5  -4  -4 39465.3 1634.87   1
   5   4   4 37719.2 1634.60   1
   5  -4   4 38784.9 1634.94   1
  -5   4  -4 37605.2 1633.86   1
  -6  -4  -4 2485.69 165.455   1
  -6   4  -4 3013.26 167.894   1
   6  -4   4 3167.12 170.670   1
   6   4   4 2658.96 163.070   1
   7   4   4 6292.73 323.174   1
  -7  -4  -4 6448.09 323.859   1
   7  -4   4 6768.38 326.511   1
  -7   4  -4 6620.52 326.544   1
   8   4   4 23981.6 1058.72   1
  -8  -4  -4 24232.3 1060.73   1
   8  -4   4 23671.9 1061.22   1
  -8   4  -4 25160.7 1066.08   1
   9   4   4 3377.66 191.252   1
  -9  -4  -4 3071.53 186.718   1
   9  -4   4 3098.99 186.988   1
  -9   4  -4 3425.25 194.385   1
  10   4   4 99.5768 41.5427   1
 -10  -4  -4 79.4380 38.1845   1
  10  -4   4 111.042 43.2228   1
 -10   4  -4 94.4392 46.0872   1
  11   4   4 3548.99 210.669   1
 -11  -4  -4 3645.96 213.245   1
  11  -4   4 3722.68 215.669   1
 -11   4  -4 3663.34 215.479   1
  12   4   4-7.65313 38.5387   1
 -12  -4  -4 7.81717 34.9416   1
  12  -4   4 44.9514 43.5628   1
 -12   4  -4-8.72795 47.7792   1
  13  -4   4 2381.07 166.026   1
 -13   4  -4 2603.92 175.725   1
  14   4   4 2177.39 150.895   1
  14  -4   4 2493.06 158.132   1
 -14   4  -4 2187.73 154.868   1
  15   4   4 380.387 63.4466   1
 -15  -4  -4 363.246 60.3494   1
  15  -4   4 368.306 59.3845   1
 -15   4  -4 410.115 67.1223   1
  16   4   4 2692.22 172.759   1
 -16  -4  -4 2476.50 169.781   1
  16  -4   4 2275.45 168.595   1
 -16   4  -4 2440.04 168.351   1
  17   4   4 1021.40 101.348   1
 -17  -4  -4 884.326 97.4778   1
  17  -4   4 888.909 94.5579   1
 -17   4  -4 1008.90 97.2194   1
  18   4   4 2333.08 159.325   1
 -18  -4  -4 2317.12 161.380   1
  18  -4   4 2333.70 161.117   1
 -18   4  -4 1800.27 149.496   1
  19   4   4 567.192 81.1714   1
 -19  -4  -4 706.705 85.7605   1
  20   4   4 59.8119 45.7725   1
 -20  -4  -4 113.311 49.7115   1
  20  -4   4 95.1943 49.3596   1
 -20   4  -4 180.993 56.7075   1
  21   4   4 8.46326 45.7362   1
 -21  -4  -4 25.9299 44.8278   1
  22   4   4 100.413 49.4084   1
 -22  -4  -4 153.240 53.9997   1
  22  -4   4 89.2144 47.9017   1
 -22   4  -4 95.2360 52.2220   1
  23   4   4-8.25337 47.9947   1
 -23  -4  -4 8.31953 46.1285   1
  23  -4   4 47.3137 43.1734   1
 -23   4  -4 25.5553 48.3972   1
  26  -5  -4 60.2170 48.8944   1
 -26   5   4 16.9528 45.8299   1
  25  -5  -4 512.481 78.1568   1
 -25   5   4 449.387 72.9793   1
  24  -5  -4 70.1481 46.8524   1
 -24   5   4 78.4730 52.4860   1
  23   5  -4 8.71750 44.5740   1
  23  -5  -4 34.8010 42.4795   1
 -23   5   4 44.6214 45.6305   1
  22   5  -4 60.2720 47.7339   1
 -22   5   4-18.1667 47.1044   1
 -22  -5   4-26.4136 45.6583   1
  22  -5  -4-8.63844 41.4740   1
 -21  -5   4 1586.90 127.450   1
 -21   5   4 1761.40 139.252   1
  21  -5  -4 1388.94 118.451   1
  21   5  -4 1362.64 120.495   1
  20   5  -4 215.270 55.1476   1
 -20   5   4 258.054 58.1116   1
  20  -5  -4 188.025 50.0495   1
 -20  -5   4 277.409 54.9878   1
 -19   5   4 2869.31 184.049   1
  19  -5  -4 2787.12 185.095   1
  18   5  -4 2213.55 154.046   1
 -18  -5   4 2137.34 153.965   1
 -18   5   4 2400.72 164.252   1
  18  -5  -4 2538.79 163.178   1
 -17  -5   4 8536.31 418.767   1
  17   5  -4 8532.40 418.080   1
 -16   5   4 521.070 71.9037   1
 -16  -5   4 462.288 63.9004   1
  16  -5  -4 530.176 70.0987   1
  16   5  -4 507.157 64.6185   1
 -15   5   4 30.5916 36.7184   1
  15   5  -4 13.0957 30.3710   1
  15  -5  -4-7.47834 34.0617   1
 -15  -5   4-26.8413 31.6755   1
  14  -5  -4 285.538 53.7504   1
  14   5  -4 228.927 46.8787   1
 -13   5   4 2316.06 146.174   1
 -13  -5   4 1952.23 130.519   1
  13   5  -4 2039.37 132.259   1
  13  -5  -4 2091.16 139.500   1
 -12   5   4 67.4436 41.4760   1
  12   5  -4 59.2398 28.4600   1
 -12  -5   4 81.7403 30.7117   1
  12  -5  -4 58.8905 37.7138   1
 -11  -5   4 3469.97 184.168   1
  11  -5  -4 3234.90 190.456   1
 -11   5   4 3438.20 192.426   1
  11   5  -4 3249.14 181.489   1
 -10  -5   4 21096.8 928.315   1
  10  -5  -4 21583.6 939.721   1
 -10   5   4 20394.9 936.945   1
  10   5  -4 22441.0 927.865   1
  -9  -5   4 43232.5 1834.93   1
   9  -5  -4 44967.3 1847.93   1
  -9   5   4 43669.6 1846.23   1
   9   5  -4 42530.3 1834.01   1
  -8   5   4 19028.4 850.276   1
   8  -5  -4 19376.5 853.529   1
  -8  -5   4 19927.6 841.287   1
   7  -5  -4 32231.4 1444.53   1
  -7   5   4 35965.1 1451.95   1
   6   5  -4 21011.8 877.888   1
  -6   5   4 20290.6 890.110   1
   6  -5  -4 20164.2 890.870   1
   5   5  -4 1252.38 75.1941   1
  -5   5   4 1114.48 82.3031   1
   5  -5  -4 1213.65 85.5008   1
  -5  -5   4 1173.64 74.9845   1
   4   5  -4 1463.62 88.6822   1
  -4   5   4 1591.17 98.7540   1
   4  -5  -4 1454.87 96.6406   1
  -4  -5   4 1475.11 90.0885   1
  -3   5   4 132966. 5910.54   1
   3   5  -4 145323. 5900.33   1
  -3  -5   4 146113. 5901.80   1
   3  -5  -4 143449. 5913.45   1
  -2   5   4 58246.3 2427.39   1
   2   5  -4 58600.9 2416.97   1
  -2  -5   4 56204.4 2415.47   1
   2  -5  -4 58856.1 2426.60   1
  -1   5   4 302.520 39.2602   1
   1  -5  -4 207.613 33.9592   1
   0   5   4 3014.97 164.024   1
   0  -5  -4 2677.00 162.983   1
   0  -5   4 3088.34 160.611   1
  -1  -5  -4 13815.1 604.158   1
   1   5   4 14237.9 603.079   1
   1  -5   4 12931.5 596.196   1
  -1   5  -4 13347.5 597.061   1
  -2  -5  -4 4041.82 221.578   1
   2   5   4 4092.71 219.106   1
   2  -5   4 4403.35 218.681   1
  -2   5  -4 4620.37 220.755   1
  -3  -5  -4 104979. 4317.35   1
   3   5   4 104756. 4315.49   1
   3  -5   4 103213. 4314.02   1
  -3   5  -4 101296. 4313.19   1
  -4  -5  -4 1197.98 93.9000   1
   4   5   4 1473.66 99.6722   1
   4  -5   4 1318.50 96.3647   1
  -4   5  -4 1434.57 101.268   1
  -5  -5  -4 1324.69 96.5488   1
   5   5   4 1263.28 96.2727   1
   5  -5   4 1149.36 92.6233   1
  -5   5  -4 1119.88 91.4661   1
  -6  -5  -4 276.702 49.9976   1
   6   5   4 264.945 48.6176   1
   6  -5   4 273.528 47.6979   1
  -6   5  -4 244.418 43.9124   1
  -8  -5  -4 5734.99 301.624   1
  -8   5  -4 6325.56 309.315   1
   8   5   4 5610.62 301.715   1
   8  -5   4 6103.06 307.413   1
  -9  -5  -4 20763.3 941.216   1
  -9   5  -4 21445.9 949.410   1
   9   5   4 21673.0 943.454   1
   9  -5   4 21337.4 943.564   1
 -10  -5  -4 2325.77 150.378   1
 -10   5  -4 2102.38 151.578   1
  10   5   4 2252.20 147.408   1
  10  -5   4 2010.54 144.609   1
 -11  -5  -4 2290.79 152.565   1
 -11   5  -4 2130.94 149.692   1
  11  -5   4 2126.80 150.164   1
  11   5   4 2269.55 151.545   1
 -12  -5  -4 10514.6 500.614   1
  12   5   4 10322.8 501.366   1
  13   5   4 56.2957 44.7895   1
 -13  -5  -4 64.9004 43.4662   1
  13  -5   4 163.250 53.2341   1
 -13   5  -4 147.701 53.4816   1
  14   5   4 2239.58 156.296   1
 -14  -5  -4 2459.53 159.460   1
  14  -5   4 1942.05 146.779   1
 -14   5  -4 2334.51 165.612   1
  15   5   4 2081.67 151.486   1
 -15  -5  -4 2201.59 155.247   1
  15  -5   4 2273.83 156.058   1
 -15   5  -4 2250.14 161.019   1
  16   5   4 161.171 53.8148   1
 -16   5  -4 272.995 66.9757   1
  16  -5   4 220.541 59.6589   1
 -17   5  -4 8.73349 47.2273   1
 -17  -5  -4 25.9898 52.0937   1
  17  -5   4 103.178 53.3252   1
 -18  -5  -4 2211.65 166.704   1
 -18   5  -4 2509.83 170.094   1
  18  -5   4 2812.55 177.014   1
  18   5   4 2487.00 171.298   1
  19  -5   4 92.5488 50.2089   1
 -19   5  -4 119.922 51.1113   1
  20   5   4-25.4884 44.7037   1
 -20  -5  -4 43.2905 44.2728   1
  20  -5   4 67.7473 45.7779   1
 -20   5  -4 42.3564 43.9501   1
  21  -5   4 77.3003 49.4182   1
 -21   5  -4 33.3952 40.1442   1
 -22  -5  -4 50.1137 46.9023   1
  22   5   4 32.9228 40.1969   1
  22  -5   4 24.7106 46.2547   1
  23   5   4 218.025 60.5282   1
 -23  -5  -4 203.878 59.4237   1
  23  -5   4 172.872 49.7588   1
 -23   5  -4 150.334 51.2736   1
  26  -6  -4 141.755 56.4494   1
 -26   6   4 143.400 58.5160   1
  25  -6  -4 163.527 53.5243   1
 -25   6   4 258.998 58.2881   1
  24  -6  -4 731.307 90.7486   1
 -24   6   4 577.499 85.6663   1
  23  -6  -4 207.401 57.7551   1
 -23   6   4 183.164 56.7692   1
  22   6  -4-8.69880 43.8023   1
  22  -6  -4 8.35651 41.4362   1
 -22   6   4-9.73006 44.3178   1
  21   6  -4 307.004 62.7344   1
 -21   6   4 346.674 64.3651   1
  21  -6  -4 175.551 54.5656   1
 -21  -6   4 337.037 61.7124   1
 -20  -6   4 758.388 89.0738   1
  20   6  -4 897.743 91.3026   1
 -19   6   4 80.9365 49.9190   1
  19   6  -4 88.7144 47.4898   1
 -19  -6   4 98.1391 44.8394   1
  19  -6  -4-8.26013 39.0725   1
 -18   6   4 94.6857 47.2397   1
  18   6  -4 109.402 46.0727   1
  18  -6  -4 107.907 46.1397   1
 -18  -6   4 23.6719 39.2704   1
 -17   6   4 489.663 72.1958   1
 -17  -6   4 402.538 63.3793   1
  17   6  -4 444.735 66.9749   1
  17  -6  -4 451.551 69.5985   1
 -16  -6   4 1156.86 100.158   1
  16   6  -4 1089.87 96.8788   1
 -15  -6   4 4836.83 259.128   1
  15  -6  -4 4736.03 263.602   1
  15   6  -4 4908.43 259.898   1
 -14   6   4 5233.75 273.493   1
  14  -6  -4 4783.40 267.321   1
 -13  -6   4 6408.01 316.662   1
  13   6  -4 6309.95 316.012   1
 -13   6   4 6090.72 323.132   1
  13  -6  -4 6446.40 324.715   1
 -12  -6   4 2011.01 132.712   1
  12   6  -4 1957.62 131.859   1
 -12   6   4 2157.45 142.227   1
  12  -6  -4 2433.55 147.866   1
 -11  -6   4 1575.10 108.308   1
  11   6  -4 1531.93 104.979   1
 -11   6   4 1438.02 111.640   1
  11  -6  -4 1537.18 115.221   1
  10   6  -4 1954.25 122.255   1
 -10  -6   4 2074.63 125.903   1
  -9  -6   4 860.972 70.2241   1
   9   6  -4 727.609 66.7902   1
   9  -6  -4 788.880 76.1381   1
  -9   6   4 913.485 79.4782   1
   8  -6  -4 309.500 45.4285   1
   8   6  -4 281.365 39.2684   1
  -8  -6   4 321.471 42.0465   1
  -8   6   4 255.751 44.8837   1
  -7  -6   4 46.4746 24.3080   1
  -7   6   4 10.9146 25.7825   1
   7  -6  -4 16.5652 25.6333   1
   6   6  -4 2900.06 158.519   1
  -6   6   4 2884.85 169.613   1
   6  -6  -4 3379.91 176.052   1
  -6  -6   4 3311.37 164.913   1
   5   6  -4 533.132 48.6239   1
  -5   6   4 623.111 60.3364   1
   5  -6  -4 548.511 58.9206   1
   4   6  -4 32361.2 1427.79   1
  -4   6   4 33572.5 1441.67   1
   4  -6  -4 35015.9 1441.32   1
  -4  -6   4 34411.8 1427.98   1
  -3   6   4 24162.7 1021.92   1
   3   6  -4 21844.6 1010.72   1
  -3  -6   4 24691.4 1011.93   1
   3  -6  -4 24216.0 1022.82   1
  -2   6   4 69699.0 2971.13   1
   2   6  -4 71856.1 2964.87   1
  -2  -6   4 71590.0 2964.07   1
   2  -6  -4 70604.4 2974.79   1
  -1   6   4 40085.2 1761.59   1
   1   6  -4 42357.1 1755.28   1
  -1  -6   4 43372.4 1757.07   1
   1  -6  -4 40380.9 1762.27   1
   0   6   4 28677.5 1143.88   1
   0   6  -4 28821.3 1137.98   1
   0  -6  -4 26973.0 1143.79   1
  -1  -6  -4 7431.37 354.650   1
   1  -6   4 7760.50 351.727   1
  -1   6  -4 7116.25 346.730   1
  -2  -6  -4 9766.19 469.951   1
   2   6   4 10344.6 470.306   1
   2  -6   4 9627.68 465.359   1
  -2   6  -4 11233.3 472.510   1
  -3  -6  -4 16850.2 740.874   1
   3   6   4 16772.7 739.635   1
   3  -6   4 17001.0 739.847   1
  -3   6  -4 16087.0 738.295   1
  -4  -6  -4 37613.8 1568.60   1
   4   6   4 37737.5 1567.18   1
   4  -6   4 36435.4 1564.34   1
  -4   6  -4 34942.5 1563.62   1
  -5  -6  -4 3181.92 188.534   1
   5   6   4 3624.85 192.126   1
   5  -6   4 3105.91 185.326   1
  -5   6  -4 3363.95 190.444   1
  -7  -6  -4 451.223 61.8343   1
   7   6   4 474.978 63.0897   1
   7  -6   4 484.453 60.0904   1
  -7   6  -4 469.359 63.2440   1
  -8  -6  -4 8223.47 383.046   1
   8   6   4 7854.90 380.266   1
   8  -6   4 7680.03 379.891   1
  -8   6  -4 6937.97 375.743   1
  -9  -6  -4 4753.92 274.018   1
  -9   6  -4 5405.94 281.717   1
   9   6   4 5333.74 279.934   1
   9  -6   4 5512.53 282.555   1
 -10  -6  -4 6052.73 327.561   1
 -10   6  -4 6506.21 334.595   1
  10   6   4 6671.01 330.532   1
  10  -6   4 6347.84 329.618   1
 -11  -6  -4 966.472 91.5472   1
 -11   6  -4 822.839 90.0897   1
  11  -6   4 937.318 91.5695   1
  11   6   4 846.666 86.4730   1
  12  -6   4 804.667 84.0931   1
 -12   6  -4 714.202 82.5086   1
  13   6   4 47.8686 37.9878   1
 -13  -6  -4 137.999 42.9826   1
  13  -6   4 152.010 53.6122   1
 -13   6  -4 167.555 53.1888   1
  14   6   4 171.371 51.9804   1
 -14  -6  -4 132.318 46.8584   1
  14  -6   4 230.078 54.7567   1
 -14   6  -4 94.9617 47.6915   1
 -15   6  -4 2374.25 169.977   1
  15   6   4 2479.48 163.508   1
  15  -6   4 2131.94 155.803   1
 -16   6  -4 7610.20 394.335   1
  16  -6   4 7420.03 382.688   1
 -16  -6  -4 7731.90 389.739   1
  17   6   4 397.405 67.1944   1
 -17   6  -4 483.486 70.4730   1
  17  -6   4 367.040 61.2876   1
 -17  -6  -4 402.769 67.2101   1
 -18  -6  -4 1968.97 147.767   1
  18   6   4 1976.85 146.407   1
  19   6   4 185.930 54.1841   1
 -19  -6  -4 257.893 59.5461   1
  19  -6   4 232.600 62.0135   1
 -19   6  -4 214.205 59.8284   1
  20   6   4 159.599 54.7944   1
 -20  -6  -4 256.185 61.8780   1
  20  -6   4 118.135 56.9911   1
 -20   6  -4 312.456 64.2620   1
  21   6   4 99.6468 55.2193   1
 -21  -6  -4 169.064 56.2026   1
  21  -6   4 172.476 55.5622   1
 -21   6  -4 99.4437 43.3131   1
  22   6   4 16.4473 45.0245   1
 -22  -6  -4 16.6565 38.6377   1
  22  -6   4 42.1867 44.3826   1
 -22   6  -4 7.96971 40.1395   1
  23   6   4-24.2173 44.1896   1
 -23  -6  -4 16.3177 38.5134   1
 -26   7   4 41.8978 44.7121   1
  26  -7  -4 41.7804 45.1846   1
 -25   7   4 8.69822 46.3783   1
  25  -7  -4-16.8436 49.5216   1
 -24   7   4 9.04140 44.1279   1
  24  -7  -4-25.5951 42.3067   1
 -23   7   4 881.296 99.5395   1
  23  -7  -4 806.740 88.7970   1
  22   7  -4 200.697 58.2537   1
  21  -7  -4 35.2287 43.0014   1
  21   7  -4-17.9201 47.1406   1
 -21  -7   4 97.4439 47.8832   1
 -21   7   4 8.79808 40.8275   1
  20  -7  -4 463.325 70.3332   1
  20   7  -4 534.426 77.2035   1
 -20  -7   4 563.020 76.0209   1
 -20   7   4 577.881 78.9258   1
  19   7  -4 204.605 56.0231   1
 -19  -7   4 193.802 54.8916   1
  18  -7  -4 1260.08 112.685   1
  18   7  -4 1306.38 113.153   1
 -18   7   4 1137.45 107.520   1
  17  -7  -4 1987.52 143.838   1
 -17  -7   4 1895.28 140.090   1
 -17   7   4 1794.15 140.476   1
  17   7  -4 2038.95 143.712   1
 -16  -7   4 91.7192 41.4789   1
  16   7  -4 67.9649 38.2200   1
 -16   7   4 75.2460 38.2744   1
  16  -7  -4 154.069 50.4075   1
  15   7  -4 6705.59 325.400   1
 -15  -7   4 5929.84 320.913   1
 -14  -7   4 174.820 47.1045   1
  14   7  -4 135.894 40.4471   1
 -14   7   4 154.245 43.1581   1
  14  -7  -4 150.704 42.7594   1
 -13   7   4 10293.2 504.545   1
  13  -7  -4 11008.4 508.950   1
 -12  -7   4 1809.14 119.654   1
  12   7  -4 1626.63 114.783   1
 -12   7   4 1559.96 121.604   1
  12  -7  -4 1418.80 116.523   1
 -11  -7   4 7569.58 371.168   1
  11   7  -4 8216.12 372.481   1
 -11   7   4 7497.15 381.778   1
  11  -7  -4 7566.90 381.017   1
 -10  -7   4 1064.94 87.5249   1
  10   7  -4 996.743 81.7142   1
  10  -7  -4 940.879 86.2385   1
 -10   7   4 1180.59 92.8882   1
   9  -7  -4 6.63516 33.9135   1
  -9  -7   4-10.6325 23.7615   1
   9   7  -4 5.16385 24.3756   1
  -9   7   4-6.42842 28.7324   1
   8   7  -4 2711.05 154.474   1
  -8  -7   4 2798.94 156.396   1
   7   7  -4 523.741 52.8529   1
  -7   7   4 450.053 60.4990   1
   7  -7  -4 588.110 63.0976   1
  -7  -7   4 503.322 54.9490   1
   6   7  -4 424.433 47.3416   1
  -6   7   4 427.319 55.0597   1
   6  -7  -4 440.157 55.6653   1
  -6  -7   4 381.582 46.1363   1
   5   7  -4 3101.48 163.879   1
  -5   7   4 2935.57 170.782   1
   5  -7  -4 2952.98 173.709   1
  -5  -7   4 3142.59 165.384   1
   4   7  -4 5497.33 261.131   1
  -4   7   4 5364.22 269.060   1
   4  -7  -4 5152.42 272.209   1
  -4  -7   4 5366.10 260.853   1
  -3   7   4 8352.82 385.990   1
   3   7  -4 8014.40 374.257   1
  -3  -7   4 7879.58 376.609   1
   3  -7  -4 8328.49 387.318   1
  -2   7   4 720.416 71.0916   1
   2   7  -4 864.542 69.9368   1
  -2  -7   4 823.010 68.6218   1
   2  -7  -4 905.588 78.1113   1
  -1   7   4 141.556 35.8110   1
   1   7  -4 141.894 33.8679   1
  -1  -7   4 118.856 30.5425   1
   1  -7  -4 129.477 36.9998   1
   0   7   4 2487.51 153.920   1
   0   7  -4 2611.08 150.923   1
   0  -7   4 2764.46 154.504   1
   0  -7  -4 2847.93 161.270   1
   1   7   4 14299.8 699.648   1
   1  -7   4 16055.3 699.362   1
  -1   7  -4 16366.9 699.481   1
  -1  -7  -4 16294.8 705.752   1
  -2  -7  -4 14871.7 680.026   1
   2  -7   4 15308.6 678.017   1
  -2   7  -4 15321.0 678.049   1
  -3  -7  -4-6.32309 26.0111   1
   3   7   4 30.2831 28.1056   1
   3  -7   4 11.8927 29.9549   1
  -3   7  -4 59.7405 31.8645   1
   4  -7   4 1477.98 110.480   1
  -4   7  -4 1592.99 111.403   1
  -5  -7  -4 3317.80 186.254   1
   5   7   4 2958.74 181.014   1
  -6  -7  -4 693.575 75.7679   1
   6   7   4 718.576 75.3107   1
   6  -7   4 592.745 69.2445   1
  -6   7  -4 675.491 73.9469   1
  -7  -7  -4 1507.83 123.044   1
   7   7   4 1979.26 130.619   1
   7  -7   4 1867.14 129.357   1
  -7   7  -4 1515.71 127.303   1
  -8  -7  -4 2934.76 180.996   1
   8   7   4 3066.10 179.464   1
   8  -7   4 2707.39 174.659   1
  -8   7  -4 2740.18 178.363   1
  -9  -7  -4 1170.31 104.742   1
   9   7   4 1383.04 110.371   1
   9  -7   4 1332.73 109.811   1
  -9   7  -4 1296.73 108.299   1
 -10  -7  -4 1122.14 100.364   1
 -10   7  -4 1210.48 107.935   1
  10  -7   4 1195.45 106.173   1
  10   7   4 1074.34 99.4515   1
 -11   7  -4 1104.46 108.050   1
  11  -7   4 1279.59 109.570   1
 -12  -7  -4 4143.41 239.535   1
 -12   7  -4 4486.73 246.688   1
  12   7   4 3741.35 234.711   1
  12  -7   4 4267.45 240.501   1
 -13  -7  -4 300.401 62.6991   1
 -13   7  -4 338.300 57.9671   1
  13  -7   4 204.391 49.4340   1
  13   7   4 294.059 57.7287   1
 -14   7  -4 78.3044 51.8060   1
  14   7   4 93.3143 50.5158   1
  14  -7   4 43.0852 44.1379   1
 -15   7  -4 734.544 88.6035   1
 -15  -7  -4 755.023 90.9055   1
  15  -7   4 964.944 96.7248   1
 -16  -7  -4 888.316 92.3559   1
 -16   7  -4 753.454 91.6210   1
  16  -7   4 871.996 91.0488   1
  16   7   4 861.103 91.6132   1
  17   7   4 701.175 84.1459   1
 -17  -7  -4 615.405 80.7445   1
  17  -7   4 719.941 82.7938   1
 -17   7  -4 610.060 83.0111   1
  18   7   4 303.271 62.1664   1
 -18  -7  -4 242.933 56.9054   1
  18  -7   4 307.306 66.9479   1
 -18   7  -4 188.547 54.4438   1
  19  -7   4-8.49554 40.1141   1
  19   7   4-8.63432 49.0588   1
 -19  -7  -4 60.5198 48.5353   1
 -19   7  -4 52.3093 43.2406   1
  20  -7   4 118.096 47.9551   1
  20   7   4 241.582 59.5576   1
 -20  -7  -4 180.823 52.3027   1
 -20   7  -4 203.234 52.5155   1
  21  -7   4 24.6748 35.3503   1
  21   7   4 8.57912 43.8738   1
 -21   7  -4 82.2868 40.8288   1
 -21  -7  -4 8.51667 40.2289   1
  22  -7   4 39.7145 39.4534   1
 -22  -7  -4 92.1290 45.9060   1
 -22   7  -4 48.0835 43.9301   1
  23   7   4 16.5421 45.8583   1
 -23  -7  -4 16.3806 45.4106   1
 -26   8   4 41.8044 44.5951   1
  26  -8  -4 16.3182 46.3648   1
 -24   8   4 96.9546 57.6573   1
  24  -8  -4-8.00526 46.5669   1
 -23   8   4 1167.76 111.029   1
  23  -8  -4 1087.71 107.205   1
 -22   8   4 78.1331 50.0586   1
  22  -8  -4 115.061 54.4529   1
  21  -8  -4 119.757 53.7572   1
 -21   8   4 136.866 54.4525   1
  21   8  -4 88.2558 49.7619   1
 -20  -8   4 186.937 56.2707   1
  20   8  -4 199.033 56.7963   1
 -20   8   4 234.332 61.6929   1
  20  -8  -4 146.367 57.0160   1
 -19  -8   4 139.217 52.0101   1
  19   8  -4 101.458 45.4026   1
 -19   8   4 170.968 49.5529   1
  19  -8  -4 112.371 45.7812   1
 -18  -8   4 169.028 49.7892   1
  18   8  -4 131.798 48.5614   1
 -18   8   4 183.465 55.2729   1
  18  -8  -4 309.158 63.9332   1
 -17   8   4 182.026 58.6777   1
  17   8  -4 294.214 59.1238   1
 -17  -8   4 229.670 55.1496   1
 -16  -8   4 736.175 82.7416   1
  16   8  -4 743.290 81.2767   1
 -16   8   4 715.386 88.5585   1
  16  -8  -4 675.163 82.5488   1
 -15  -8   4 45.6215 40.5508   1
  15   8  -4-14.7035 33.4964   1
 -15   8   4 34.1680 35.9196   1
  15  -8  -4 23.8828 33.4777   1
  14   8  -4 1053.09 90.2105   1
 -14  -8   4 814.443 85.0999   1
 -13  -8   4 15487.0 689.401   1
  13   8  -4 15982.5 689.194   1
 -13   8   4 13974.7 691.367   1
  13  -8  -4 15013.3 696.184   1
 -12   8   4 305.669 55.0329   1
  12  -8  -4 302.339 57.8204   1
 -11  -8   4 4891.59 262.181   1
  11   8  -4 5235.96 262.577   1
  11  -8  -4 4685.71 268.826   1
 -11   8   4 5280.30 275.097   1
 -10  -8   4 302.491 47.9439   1
 -10   8   4 214.717 51.1164   1
  10  -8  -4 325.577 58.9194   1
   9   8  -4 361.438 53.4936   1
  -9   8   4 538.218 66.3220   1
   9  -8  -4 529.096 64.0132   1
  -9  -8   4 564.432 60.8648   1
   8   8  -4 384.415 48.2218   1
  -8   8   4 346.782 52.5706   1
   8  -8  -4 358.395 52.0128   1
  -8  -8   4 288.916 45.2787   1
   7   8  -4 27428.2 1133.67   1
  -7   8   4 25528.8 1143.15   1
   7  -8  -4 25958.8 1142.69   1
  -7  -8   4 25975.9 1132.60   1
   6   8  -4 4529.21 233.106   1
  -6   8   4 4580.74 243.834   1
   6  -8  -4 4520.33 243.153   1
  -6  -8   4 4653.79 236.201   1
   5   8  -4 12422.8 558.611   1
  -5  -8   4 12342.8 557.027   1
  -4  -8   4 943.402 76.2910   1
   3   8  -4 9534.81 456.563   1
  -3   8   4 10184.0 469.594   1
  -3  -8   4 10795.2 465.870   1
   3  -8  -4 9721.24 469.350   1
  -2   8   4 699.235 68.1452   1
   2   8  -4 546.252 58.7983   1
   2  -8  -4 551.051 64.9508   1
  -1   8   4 2945.75 180.917   1
   1   8  -4 3443.95 181.124   1
  -1  -8   4 3455.60 182.604   1
   1  -8  -4 3140.54 184.374   1
   0   8  -4 165.320 37.8669   1
   0  -8   4 206.387 43.2917   1
  -1   8  -4 37736.0 1618.58   1
   1  -8   4 38060.1 1616.83   1
  -2   8  -4 3289.53 185.249   1
  -2  -8  -4 3361.49 191.142   1
   2   8   4 3111.72 184.873   1
   2  -8   4 3296.61 187.663   1
  -3  -8  -4 19375.8 802.327   1
   3   8   4 16540.4 789.862   1
  -4  -8  -4 11718.2 556.266   1
   4   8   4 12216.8 555.317   1
  -4   8  -4 11762.1 554.146   1
   4  -8   4 12176.6 558.049   1
  -5  -8  -4 6586.81 347.368   1
   5   8   4 7300.63 350.750   1
  -5   8  -4 7321.08 351.180   1
   5  -8   4 6653.77 345.459   1
  -6  -8  -4 29.1274 38.8350   1
   6   8   4 21.0497 36.3958   1
  -6   8  -4 7.28111 31.2779   1
   6  -8   4 28.9461 30.4325   1
  -7  -8  -4 28561.2 1250.59   1
   7   8   4 27724.0 1246.74   1
  -7   8  -4 30554.9 1257.62   1
   7  -8   4 28008.2 1246.92   1
  -8  -8  -4 1008.28 97.3971   1
   8   8   4 991.118 95.3867   1
  -8   8  -4 1133.18 99.8577   1
   8  -8   4 1127.63 98.8105   1
  -9  -8  -4 3056.07 190.808   1
   9   8   4 3024.21 188.067   1
   9  -8   4 3118.19 191.662   1
  -9   8  -4 3166.08 192.891   1
  10  -8   4 539.763 72.9328   1
 -10   8  -4 525.694 71.7473   1
 -11   8  -4 924.514 94.0958   1
 -11  -8  -4 736.801 84.5587   1
  11  -8   4 771.892 87.5066   1
  11   8   4 886.356 89.8959   1
 -12  -8  -4 152.016 49.3653   1
  12   8   4 115.549 43.0995   1
  12  -8   4 58.2119 47.5117   1
 -12   8  -4 174.008 55.2276   1
 -13   8  -4 785.799 92.6513   1
  13  -8   4 817.734 90.6191   1
  13   8   4 1015.69 98.2026   1
 -14  -8  -4 1170.48 108.626   1
 -15   8  -4 17.6583 47.1639   1
  15  -8   4 43.4215 44.4801   1
  15   8   4 113.649 44.1149   1
 -15  -8  -4 78.6288 42.7354   1
 -16   8  -4 17.4097 45.1896   1
  16  -8   4 79.5261 48.4154   1
  16   8   4 26.5465 49.7097   1
 -16  -8  -4 79.0936 53.4111   1
 -17   8  -4 3422.74 209.844   1
  17  -8   4 2829.40 190.509   1
  17   8   4 3354.34 203.223   1
 -17  -8  -4 2917.18 194.717   1
 -18   8  -4 472.973 74.9148   1
  18  -8   4 447.509 63.5116   1
  18   8   4 460.775 71.7846   1
 -18  -8  -4 536.838 73.7923   1
  19   8   4 123.346 51.9522   1
 -19  -8  -4 297.478 58.5440   1
 -20   8  -4 153.342 48.7654   1
  20  -8   4 149.459 50.2577   1
  20   8   4 156.973 60.4895   1
 -20  -8  -4 112.563 58.1136   1
 -21   8  -4 156.042 50.2804   1
  21  -8   4 122.716 49.0519   1
  21   8   4 187.888 57.3667   1
 -21  -8  -4 153.577 50.0158   1
  22   8   4 33.3253 52.6690   1
 -22  -8  -4 8.38009 44.6902   1
  25  -9  -4 67.8254 48.6573   1
 -25   9   4 99.7789 55.1875   1
  24  -9  -4 8.39996 45.4274   1
 -24   9   4 89.3227 49.5544   1
  23  -9  -4 79.7320 46.0033   1
 -23   9   4 33.5804 44.2171   1
  22  -9  -4 546.869 75.3914   1
 -22   9   4 564.740 78.7579   1
  21  -9  -4-17.1127 48.6063   1
 -21   9   4 18.1511 43.5727   1
 -20   9   4 243.259 62.2967   1
  20  -9  -4 103.861 60.3732   1
  20   9  -4 279.412 62.3222   1
 -20  -9   4 225.576 55.4890   1
 -19   9   4 220.842 55.6399   1
  19  -9  -4 70.2369 40.4606   1
  19   9  -4 187.476 54.2161   1
 -19  -9   4 141.565 51.2287   1
 -18   9   4 2952.28 192.046   1
  18  -9  -4 2990.63 191.468   1
  18   9  -4 2743.34 184.821   1
 -18  -9   4 3003.07 189.816   1
  17   9  -4 56.5793 39.4619   1
 -17  -9   4-8.35989 36.6549   1
  16   9  -4 431.466 66.6461   1
 -16  -9   4 464.093 69.2766   1
 -15   9   4 7438.09 358.021   1
  15  -9  -4 6557.86 346.812   1
  15   9  -4 6095.20 337.844   1
 -15  -9   4 6820.43 346.772   1
 -14   9   4 2174.80 152.339   1
  14  -9  -4 2302.86 156.244   1
  14   9  -4 2075.56 145.839   1
[truncated: 912,384 more chars]
