# Supplementary material for: Structural insight into the cooperativity of spin crossover compounds
Source: Acta Crystallogr B Struct Sci Cryst Eng Mater. 2023 Aug 11;79(Pt 5):354–67. doi: 10.1107/S2052520623005814 (PMC10552598; doi:10.1107/S2052520623005814)
Supplement: Supplementary file 4 [file b-79-00354-sup4.zip › Bia_Pmono_165K.cif]

 
data_SC2_165K
 
_audit_creation_method            'SHELXL-2018/3'
_shelx_SHELXL_version_number      '2018/3'
_chemical_name_systematic         ?
_chemical_name_common             ?
_chemical_melting_point           ?
_chemical_formula_moiety          ?
_chemical_formula_sum
 'C38 H28 Fe N6 S2' 
_chemical_formula_weight          688.63

loop_
 _atom_type_symbol
 _atom_type_description
 _atom_type_scat_dispersion_real
 _atom_type_scat_dispersion_imag
 _atom_type_scat_source
 'C'  'C'   0.0024   0.0013
 'International Tables Vol C Tables 4.2.6.8 and 6.1.1.4'
 'H'  'H'   0.0000   0.0000
 'International Tables Vol C Tables 4.2.6.8 and 6.1.1.4'
 'N'  'N'   0.0049   0.0027
 'International Tables Vol C Tables 4.2.6.8 and 6.1.1.4'
 'S'  'S'   0.1051   0.1002
 'International Tables Vol C Tables 4.2.6.8 and 6.1.1.4'
 'Fe'  'Fe'   0.3265   0.6960
 'International Tables Vol C Tables 4.2.6.8 and 6.1.1.4'
 
_space_group_crystal_system       monoclinic
_space_group_IT_number            14
_space_group_name_H-M_alt         'P 21/c'
_space_group_name_Hall            '-P 2ybc'
 
_shelx_space_group_comment
;
The symmetry employed for this shelxl refinement is uniquely defined
by the following loop, which should always be used as a source of
symmetry information in preference to the above space-group names.
They are only intended as comments.
;
 
loop_
 _space_group_symop_operation_xyz
 'x, y, z'
 '-x, y+1/2, -z+1/2'
 '-x, -y, -z'
 'x, -y-1/2, z-1/2'
 
_cell_length_a                    17.37230(10)
_cell_length_b                    12.24730(10)
_cell_length_c                    16.90590(10)
_cell_angle_alpha                 90
_cell_angle_beta                  115.8553(9)
_cell_angle_gamma                 90
_cell_volume                      3236.90(4)
_cell_formula_units_Z             4
_cell_measurement_temperature     293(2)
_cell_measurement_reflns_used     18693
_cell_measurement_theta_min       1.885
_cell_measurement_theta_max       32.989
 
_exptl_crystal_description        Needle
_exptl_crystal_colour             ?
_exptl_crystal_density_meas       ?
_exptl_crystal_density_method     ?
_exptl_crystal_density_diffrn     1.413          
_exptl_crystal_F_000              1424
_exptl_transmission_factor_min    ?
_exptl_transmission_factor_max    ?
_exptl_crystal_size_max           ?
_exptl_crystal_size_mid           ?
_exptl_crystal_size_min           ?
_exptl_absorpt_coefficient_mu     0.465
_shelx_estimated_absorpt_T_min    ?
_shelx_estimated_absorpt_T_max    ?
_exptl_absorpt_correction_type    ?
_exptl_absorpt_correction_T_min   ?
_exptl_absorpt_correction_T_max   ?
_exptl_absorpt_process_details    ?
_exptl_absorpt_special_details    ?
_diffrn_ambient_temperature       293(2)
_diffrn_radiation_wavelength      0.63582
_diffrn_radiation_type            Synchrotron
_diffrn_source                    ?
_diffrn_measurement_device_type   '4-circle diffractometer'
_diffrn_measurement_method        ?
_diffrn_detector_area_resol_mean  ?
_diffrn_reflns_number             24219
_diffrn_reflns_av_unetI/netI      0.0338
_diffrn_reflns_av_R_equivalents   0.0356
_diffrn_reflns_limit_h_min        -23
_diffrn_reflns_limit_h_max        23
_diffrn_reflns_limit_k_min        -16
_diffrn_reflns_limit_k_max        16
_diffrn_reflns_limit_l_min        -21
_diffrn_reflns_limit_l_max        21
_diffrn_reflns_theta_min          1.890
_diffrn_reflns_theta_max          25.078
_diffrn_reflns_theta_full         22.426
_diffrn_measured_fraction_theta_max   0.940
_diffrn_measured_fraction_theta_full  0.971
_diffrn_reflns_Laue_measured_fraction_max    0.940
_diffrn_reflns_Laue_measured_fraction_full   0.971
_diffrn_reflns_point_group_measured_fraction_max   0.940
_diffrn_reflns_point_group_measured_fraction_full  0.971
_reflns_number_total              7555
_reflns_number_gt                 7018
_reflns_threshold_expression      'I > 2\s(I)'
_reflns_Friedel_coverage          0.000
_reflns_Friedel_fraction_max      .
_reflns_Friedel_fraction_full     .
 
_reflns_special_details
;
 Reflections were merged by SHELXL according to the crystal
 class for the calculation of statistics and refinement.
 
 _reflns_Friedel_fraction is defined as the number of unique
 Friedel pairs measured divided by the number that would be
 possible theoretically, ignoring centric projections and
 systematic absences.
;
 
_computing_data_collection        ?
_computing_cell_refinement        ?
_computing_data_reduction         ?
_computing_structure_solution     ?
_computing_structure_refinement 'SHELXL-2018/3 (Sheldrick, 2018)'
_computing_molecular_graphics     ?
_computing_publication_material   ?
_refine_special_details           ?
_refine_ls_structure_factor_coef  Fsqd
_refine_ls_matrix_type            full
_refine_ls_weighting_scheme       calc
_refine_ls_weighting_details
'w=1/[\s^2^(Fo^2^)+(0.0505P)^2^+0.8832P] where P=(Fo^2^+2Fc^2^)/3'
_atom_sites_solution_primary      ?
_atom_sites_solution_secondary    ?
_atom_sites_solution_hydrogens    geom
_refine_ls_hydrogen_treatment     constr
_refine_ls_extinction_method      'SHELXL-2018/3 (Sheldrick 2018)'
_refine_ls_extinction_coef        0.0052(5)
_refine_ls_extinction_expression
 'Fc^*^=kFc[1+0.001xFc^2^\l^3^/sin(2\q)]^-1/4^'
_refine_ls_number_reflns          7555
_refine_ls_number_parameters      457
_refine_ls_number_restraints      73
_refine_ls_R_factor_all           0.0353
_refine_ls_R_factor_gt            0.0335
_refine_ls_wR_factor_ref          0.0956
_refine_ls_wR_factor_gt           0.0940
_refine_ls_goodness_of_fit_ref    1.058
_refine_ls_restrained_S_all       1.056
_refine_ls_shift/su_max           0.002
_refine_ls_shift/su_mean          0.000
 
loop_
 _atom_site_label
 _atom_site_type_symbol
 _atom_site_fract_x
 _atom_site_fract_y
 _atom_site_fract_z
 _atom_site_U_iso_or_equiv
 _atom_site_adp_type
 _atom_site_occupancy
 _atom_site_site_symmetry_order  
 _atom_site_calc_flag
 _atom_site_refinement_flags_posn
 _atom_site_refinement_flags_adp
 _atom_site_refinement_flags_occupancy
 _atom_site_disorder_assembly
 _atom_site_disorder_group
Fe01 Fe 0.75478(2) 0.28957(2) 0.81425(2) 0.02939(7) Uani 1 1 d . . . . .
S002 S 0.54613(2) 0.33197(3) 0.91711(2) 0.03811(10) Uani 1 1 d . . . . .
S001 S 0.94764(3) 0.13766(3) 1.07851(3) 0.04407(11) Uani 1 1 d . . . . .
N005 N 0.71374(7) 0.13852(9) 0.79467(7) 0.0293(2) Uani 1 1 d . . . . .
N006 N 0.79792(9) 0.43779(9) 0.82374(8) 0.0384(3) Uani 1 1 d . . . . .
N003 N 0.66950(8) 0.30260(9) 0.69167(7) 0.0308(2) Uani 1 1 d . . . . .
N004 N 0.83869(8) 0.26619(9) 0.76756(7) 0.0328(2) Uani 1 1 d . . . . .
N002 N 0.67180(8) 0.32479(10) 0.85767(8) 0.0377(3) Uani 1 1 d . . . . .
N001 N 0.83901(8) 0.25504(10) 0.93219(8) 0.0349(2) Uani 1 1 d . . . . .
C015 C 0.63558(9) 0.21201(10) 0.65521(9) 0.0331(3) Uani 1 1 d . . . . .
H015 H 0.597751 0.207910 0.595905 0.040 Uiso 1 1 calc R U . . .
C016 C 0.65903(9) 0.11694(11) 0.71078(9) 0.0316(3) Uani 1 1 d . . . . .
C003 C 0.64992(9) 0.39705(11) 0.63729(9) 0.0316(3) Uani 1 1 d . . . . .
C021 C 0.85077(9) 0.16694(11) 0.73088(9) 0.0333(3) Uani 1 1 d . . . . .
C024 C 0.86577(9) -0.02950(12) 0.65800(10) 0.0365(3) Uani 1 1 d D . . . .
C007 C 0.60274(10) 0.58215(11) 0.60888(9) 0.0363(3) Uani 1 1 d . . . . .
H007 H 0.583186 0.644874 0.625304 0.044 Uiso 1 1 calc R U . . .
C012 C 0.57133(11) 0.86604(13) 0.37305(11) 0.0433(3) Uani 1 1 d . . . . .
H012 H 0.563658 0.927990 0.338599 0.052 Uiso 1 1 calc R U . . .
C010 C 0.56206(10) 0.67294(12) 0.38566(10) 0.0374(3) Uani 1 1 d . . . . .
H010 H 0.547707 0.604782 0.358920 0.045 Uiso 1 1 calc R U . . .
C022 C 0.83236(10) 0.16158(12) 0.64313(10) 0.0383(3) Uani 1 1 d . . . . .
H022 H 0.814396 0.223717 0.608167 0.046 Uiso 1 1 calc R U . . .
C008 C 0.62201(9) 0.49099(11) 0.66194(9) 0.0349(3) Uani 1 1 d . . . . .
H008 H 0.616248 0.492734 0.714097 0.042 Uiso 1 1 calc R U . . .
C025 C 0.88364(9) -0.02235(12) 0.74613(10) 0.0376(3) Uani 1 1 d . . . . .
H025 H 0.900308 -0.084708 0.780946 0.045 Uiso 1 1 calc R U . . .
C002 C 0.61988(9) 0.32814(10) 0.88273(8) 0.0326(3) Uani 1 1 d . . . . .
C004 C 0.65813(10) 0.39470(11) 0.56000(9) 0.0357(3) Uani 1 1 d . . . . .
H004 H 0.676395 0.331334 0.543016 0.043 Uiso 1 1 calc R U . . .
C020 C 0.73600(9) 0.05601(11) 0.85167(9) 0.0345(3) Uani 1 1 d . . . . .
H020 H 0.772314 0.069992 0.910325 0.041 Uiso 1 1 calc R U . . .
C005 C 0.63921(10) 0.48650(11) 0.50781(10) 0.0368(3) Uani 1 1 d . . . . .
H005 H 0.644818 0.484295 0.455579 0.044 Uiso 1 1 calc R U . . .
C009 C 0.59550(9) 0.68056(11) 0.47632(9) 0.0335(3) Uani 1 1 d . . . . .
C017 C 0.62794(10) 0.01407(12) 0.68203(10) 0.0391(3) Uani 1 1 d . . . . .
H017 H 0.590396 0.001930 0.623449 0.047 Uiso 1 1 calc R U . . .
C006 C 0.61200(9) 0.58196(11) 0.53153(9) 0.0331(3) Uani 1 1 d . . . . .
C018 C 0.65331(11) -0.07080(12) 0.74141(11) 0.0416(3) Uani 1 1 d . . . . .
H018 H 0.634083 -0.141522 0.723573 0.050 Uiso 1 1 calc R U . . .
C001 C 0.88468(9) 0.20885(11) 0.99397(9) 0.0328(3) Uani 1 1 d . . . . .
C011 C 0.54970(10) 0.76496(13) 0.33440(10) 0.0418(3) Uani 1 1 d . . . . .
H011 H 0.526699 0.758516 0.273571 0.050 Uiso 1 1 calc R U . . .
C026 C 0.87721(9) 0.07500(12) 0.78299(9) 0.0357(3) Uani 1 1 d . . . . .
H026 H 0.890538 0.078934 0.842497 0.043 Uiso 1 1 calc R U . . .
C028 C 0.85877(11) 0.45055(13) 0.79531(10) 0.0448(4) Uani 1 1 d . . . . .
C014 C 0.61610(11) 0.78328(12) 0.51401(11) 0.0407(3) Uani 1 1 d . . . . .
H014 H 0.638194 0.790457 0.574723 0.049 Uiso 1 1 calc R U . . .
C013 C 0.60427(12) 0.87516(12) 0.46269(12) 0.0458(4) Uani 1 1 d . . . . .
H013 H 0.618719 0.943524 0.489033 0.055 Uiso 1 1 calc R U . . .
C023 C 0.84065(10) 0.06390(13) 0.60728(10) 0.0405(3) Uani 1 1 d . . . . .
H023 H 0.829184 0.060759 0.548216 0.049 Uiso 1 1 calc R U . . .
C027 C 0.87812(11) 0.35166(13) 0.76182(10) 0.0417(3) Uani 1 1 d . . . . .
H027 H 0.916909 0.350005 0.737510 0.050 Uiso 1 1 calc R U . . .
C019 C 0.70753(10) -0.04874(12) 0.82740(10) 0.0386(3) Uani 1 1 d . . . . .
H019 H 0.724890 -0.104401 0.868981 0.046 Uiso 1 1 calc R U . . .
C032 C 0.77481(12) 0.52442(13) 0.85613(11) 0.0487(4) Uani 1 1 d . . . . .
H032 H 0.733374 0.516518 0.876612 0.058 Uiso 1 1 calc R U . . .
C031 C 0.81119(16) 0.62550(14) 0.85983(14) 0.0655(6) Uani 1 1 d . . . . .
H031 H 0.793173 0.685242 0.881341 0.079 Uiso 1 1 calc R U . . .
C029 C 0.89800(15) 0.54928(15) 0.79857(14) 0.0632(5) Uani 1 1 d . . . . .
H029 H 0.939965 0.555745 0.778679 0.076 Uiso 1 1 calc R U . . .
C030 C 0.87351(18) 0.63819(15) 0.83205(16) 0.0747(7) Uani 1 1 d . . . . .
H030 H 0.899097 0.705880 0.835656 0.090 Uiso 1 1 calc R U . . .
C1A C 0.8717(8) -0.1345(5) 0.6163(8) 0.0406(15) Uani 0.54(3) 1 d DG . P A 1
C2A C 0.8304(7) -0.2232(8) 0.6322(6) 0.0537(16) Uani 0.54(3) 1 d G . P A 1
H2A H 0.796001 -0.212976 0.661029 0.064 Uiso 0.54(3) 1 calc R U P A 1
C3A C 0.8406(7) -0.3270(5) 0.6050(6) 0.0612(17) Uani 0.54(3) 1 d G . P A 1
H3A H 0.812984 -0.386324 0.615583 0.073 Uiso 0.54(3) 1 calc R U P A 1
C4A C 0.8920(7) -0.3422(6) 0.5619(7) 0.0555(18) Uani 0.54(3) 1 d G . P A 1
H4A H 0.898856 -0.411733 0.543667 0.067 Uiso 0.54(3) 1 calc R U P A 1
C5A C 0.9333(6) -0.2536(10) 0.5460(6) 0.0520(17) Uani 0.54(3) 1 d G . P A 1
H5A H 0.967744 -0.263795 0.517196 0.062 Uiso 0.54(3) 1 calc R U P A 1
C6A C 0.9231(7) -0.1497(7) 0.5733(7) 0.0482(13) Uani 0.54(3) 1 d G . P A 1
H6A H 0.950762 -0.090446 0.562642 0.058 Uiso 0.54(3) 1 calc R U P A 1
C1B C 0.8803(9) -0.1350(6) 0.6256(9) 0.0408(16) Uani 0.46(3) 1 d DG . P A 2
C2B C 0.8476(9) -0.2350(8) 0.6354(7) 0.0455(16) Uani 0.46(3) 1 d G . P A 2
H2B H 0.815852 -0.239493 0.667619 0.055 Uiso 0.46(3) 1 calc R U P A 2
C3B C 0.8623(10) -0.3282(6) 0.5971(7) 0.057(2) Uani 0.46(3) 1 d G . P A 2
H3B H 0.840360 -0.395096 0.603692 0.069 Uiso 0.46(3) 1 calc R U P A 2
C4B C 0.9097(8) -0.3215(10) 0.5490(7) 0.055(2) Uani 0.46(3) 1 d G . P A 2
H4B H 0.919505 -0.383866 0.523361 0.066 Uiso 0.46(3) 1 calc R U P A 2
C5B C 0.9424(7) -0.2215(13) 0.5392(7) 0.0583(19) Uani 0.46(3) 1 d G . P A 2
H5B H 0.974142 -0.217033 0.506955 0.070 Uiso 0.46(3) 1 calc R U P A 2
C6B C 0.9277(8) -0.1283(9) 0.5775(9) 0.0566(19) Uani 0.46(3) 1 d G . P A 2
H6B H 0.949635 -0.061429 0.570881 0.068 Uiso 0.46(3) 1 calc R U P A 2
 
loop_
 _atom_site_aniso_label
 _atom_site_aniso_U_11
 _atom_site_aniso_U_22
 _atom_site_aniso_U_33
 _atom_site_aniso_U_23
 _atom_site_aniso_U_13
 _atom_site_aniso_U_12
Fe01 0.03554(12) 0.02438(11) 0.02449(11) -0.00048(6) 0.00960(8) -0.00034(7)
S002 0.04345(19) 0.03723(19) 0.03294(18) 0.00203(13) 0.01602(15) 0.00479(14)
S001 0.0443(2) 0.0471(2) 0.0366(2) 0.01261(15) 0.01374(16) 0.00632(15)
N005 0.0345(5) 0.0258(5) 0.0268(5) 0.0003(4) 0.0128(4) -0.0009(4)
N006 0.0473(7) 0.0268(5) 0.0308(6) -0.0015(4) 0.0074(5) -0.0014(5)
N003 0.0364(6) 0.0259(5) 0.0269(5) 0.0007(4) 0.0107(5) 0.0010(4)
N004 0.0380(6) 0.0300(5) 0.0272(5) 0.0008(4) 0.0111(5) -0.0017(4)
N002 0.0444(7) 0.0356(6) 0.0296(6) -0.0021(5) 0.0129(5) 0.0036(5)
N001 0.0404(6) 0.0316(6) 0.0284(5) -0.0019(4) 0.0110(5) -0.0008(5)
C015 0.0385(7) 0.0296(6) 0.0264(6) -0.0008(5) 0.0096(5) -0.0015(5)
C016 0.0368(6) 0.0276(6) 0.0278(6) -0.0011(5) 0.0117(5) -0.0015(5)
C003 0.0361(6) 0.0268(6) 0.0274(6) 0.0021(5) 0.0096(5) 0.0012(5)
C021 0.0356(6) 0.0327(6) 0.0318(6) -0.0002(5) 0.0150(5) -0.0006(5)
C024 0.0338(6) 0.0384(7) 0.0359(7) -0.0023(6) 0.0137(6) 0.0042(5)
C007 0.0449(7) 0.0290(6) 0.0340(7) 0.0012(5) 0.0162(6) 0.0065(5)
C012 0.0512(9) 0.0357(7) 0.0458(8) 0.0126(6) 0.0238(7) 0.0064(6)
C010 0.0413(7) 0.0328(7) 0.0356(7) 0.0017(5) 0.0144(6) 0.0035(5)
C022 0.0474(8) 0.0354(7) 0.0333(7) 0.0049(5) 0.0188(6) 0.0025(6)
C008 0.0437(7) 0.0324(6) 0.0287(6) 0.0013(5) 0.0158(6) 0.0040(5)
C025 0.0365(7) 0.0365(7) 0.0356(7) 0.0048(5) 0.0119(6) 0.0064(5)
C002 0.0412(7) 0.0254(6) 0.0241(6) 0.0000(4) 0.0075(5) 0.0041(5)
C004 0.0462(7) 0.0267(6) 0.0333(7) -0.0008(5) 0.0166(6) 0.0036(5)
C020 0.0395(7) 0.0313(6) 0.0305(6) 0.0027(5) 0.0131(5) -0.0028(5)
C005 0.0492(8) 0.0312(6) 0.0322(7) 0.0022(5) 0.0199(6) 0.0034(6)
C009 0.0366(7) 0.0293(6) 0.0347(7) 0.0041(5) 0.0155(6) 0.0041(5)
C017 0.0471(8) 0.0309(7) 0.0327(7) -0.0036(5) 0.0113(6) -0.0068(6)
C006 0.0381(7) 0.0276(6) 0.0316(6) 0.0020(5) 0.0134(5) 0.0019(5)
C018 0.0520(8) 0.0269(6) 0.0431(8) -0.0021(6) 0.0181(7) -0.0069(6)
C001 0.0363(7) 0.0315(6) 0.0293(6) -0.0028(5) 0.0131(5) -0.0024(5)
C011 0.0463(8) 0.0435(8) 0.0341(7) 0.0074(6) 0.0161(6) 0.0067(6)
C026 0.0371(7) 0.0385(7) 0.0289(6) 0.0024(5) 0.0120(5) 0.0031(5)
C028 0.0549(9) 0.0335(7) 0.0376(7) 0.0004(6) 0.0124(7) -0.0102(6)
C014 0.0536(9) 0.0324(7) 0.0360(7) 0.0018(5) 0.0194(7) 0.0029(6)
C013 0.0591(10) 0.0291(7) 0.0490(9) 0.0026(6) 0.0234(8) 0.0005(6)
C023 0.0494(8) 0.0423(8) 0.0321(7) -0.0003(6) 0.0201(6) 0.0028(6)
C027 0.0479(8) 0.0401(8) 0.0371(7) 0.0002(6) 0.0184(7) -0.0090(6)
C019 0.0461(8) 0.0293(6) 0.0386(7) 0.0054(5) 0.0167(6) -0.0018(5)
C032 0.0591(10) 0.0317(7) 0.0395(8) -0.0070(6) 0.0069(7) 0.0026(6)
C031 0.0861(15) 0.0295(8) 0.0590(11) -0.0088(7) 0.0115(11) -0.0018(8)
C029 0.0800(14) 0.0422(9) 0.0617(11) 0.0004(8) 0.0257(11) -0.0213(9)
C030 0.1041(18) 0.0326(9) 0.0703(14) -0.0043(8) 0.0221(13) -0.0236(10)
C1A 0.036(3) 0.041(2) 0.036(3) -0.0020(18) 0.008(3) 0.0128(17)
C2A 0.043(4) 0.037(2) 0.072(3) -0.006(2) 0.017(3) 0.009(2)
C3A 0.058(4) 0.046(2) 0.068(4) -0.010(2) 0.016(2) 0.007(2)
C4A 0.070(4) 0.045(2) 0.039(3) -0.001(2) 0.012(2) 0.017(2)
C5A 0.062(3) 0.045(4) 0.048(2) -0.003(3) 0.0238(19) 0.023(3)
C6A 0.047(2) 0.047(2) 0.047(3) -0.015(2) 0.017(2) 0.005(2)
C1B 0.030(2) 0.047(3) 0.029(2) -0.005(2) -0.0021(19) 0.0101(19)
C2B 0.042(4) 0.040(2) 0.048(3) -0.0006(19) 0.013(2) 0.019(2)
C3B 0.075(5) 0.040(2) 0.058(3) -0.005(2) 0.031(4) 0.014(3)
C4B 0.072(5) 0.045(3) 0.044(3) 0.004(3) 0.021(3) 0.028(3)
C5B 0.061(3) 0.051(4) 0.060(3) 0.001(3) 0.024(3) 0.023(3)
C6B 0.051(4) 0.056(3) 0.061(4) -0.012(3) 0.024(3) 0.017(3)
 
_geom_special_details
;
 All esds (except the esd in the dihedral angle between two l.s. planes)
 are estimated using the full covariance matrix.  The cell esds are taken
 into account individually in the estimation of esds in distances, angles
 and torsion angles; correlations between esds in cell parameters are only
 used when they are defined by crystal symmetry.  An approximate (isotropic)
 treatment of cell esds is used for estimating esds involving l.s. planes.
;
 
loop_
 _geom_bond_atom_site_label_1
 _geom_bond_atom_site_label_2
 _geom_bond_distance
 _geom_bond_site_symmetry_2
 _geom_bond_publ_flag
Fe01 N002 1.9303(14) . ?
Fe01 N001 1.9367(12) . ?
Fe01 N006 1.9436(12) . ?
Fe01 N004 1.9579(13) . ?
Fe01 N005 1.9582(11) . ?
Fe01 N003 1.9588(11) . ?
S002 C002 1.6222(16) . ?
S001 C001 1.6235(14) . ?
N005 C020 1.3320(17) . ?
N005 C016 1.3450(17) . ?
N006 C032 1.334(2) . ?
N006 C028 1.348(2) . ?
N003 C015 1.2811(17) . ?
N003 C003 1.4234(16) . ?
N004 C027 1.2776(19) . ?
N004 C021 1.4211(18) . ?
N002 C002 1.152(2) . ?
N001 C001 1.1480(19) . ?
C015 C016 1.4389(18) . ?
C016 C017 1.3735(18) . ?
C003 C004 1.375(2) . ?
C003 C008 1.3816(19) . ?
C021 C022 1.376(2) . ?
C021 C026 1.3792(19) . ?
C024 C023 1.381(2) . ?
C024 C025 1.386(2) . ?
C024 C1B 1.468(6) . ?
C024 C1A 1.491(5) . ?
C007 C008 1.3790(19) . ?
C007 C006 1.385(2) . ?
C012 C013 1.371(2) . ?
C012 C011 1.374(2) . ?
C010 C011 1.380(2) . ?
C010 C009 1.385(2) . ?
C022 C023 1.377(2) . ?
C025 C026 1.372(2) . ?
C004 C005 1.3776(19) . ?
C020 C019 1.3719(19) . ?
C005 C006 1.3843(19) . ?
C009 C014 1.385(2) . ?
C009 C006 1.4758(18) . ?
C017 C018 1.377(2) . ?
C018 C019 1.371(2) . ?
C028 C029 1.377(2) . ?
C028 C027 1.437(2) . ?
C014 C013 1.380(2) . ?
C032 C031 1.379(3) . ?
C031 C030 1.364(4) . ?
C029 C030 1.377(3) . ?
C1A C2A 1.3900 . ?
C1A C6A 1.3900 . ?
C2A C3A 1.3900 . ?
C3A C4A 1.3900 . ?
C4A C5A 1.3900 . ?
C5A C6A 1.3900 . ?
C1B C2B 1.3900 . ?
C1B C6B 1.3900 . ?
C2B C3B 1.3900 . ?
C3B C4B 1.3900 . ?
C4B C5B 1.3900 . ?
C5B C6B 1.3900 . ?
 
loop_
 _geom_angle_atom_site_label_1
 _geom_angle_atom_site_label_2
 _geom_angle_atom_site_label_3
 _geom_angle
 _geom_angle_site_symmetry_1
 _geom_angle_site_symmetry_3
 _geom_angle_publ_flag
N002 Fe01 N001 90.66(5) . . ?
N002 Fe01 N006 94.87(6) . . ?
N001 Fe01 N006 91.60(5) . . ?
N002 Fe01 N004 175.40(5) . . ?
N001 Fe01 N004 91.26(5) . . ?
N006 Fe01 N004 80.90(6) . . ?
N002 Fe01 N005 89.89(5) . . ?
N001 Fe01 N005 91.35(5) . . ?
N006 Fe01 N005 174.37(5) . . ?
N004 Fe01 N005 94.24(5) . . ?
N002 Fe01 N003 92.20(5) . . ?
N001 Fe01 N003 171.98(5) . . ?
N006 Fe01 N003 95.61(5) . . ?
N004 Fe01 N003 86.45(5) . . ?
N005 Fe01 N003 81.17(5) . . ?
C020 N005 C016 117.55(11) . . ?
C020 N005 Fe01 128.69(9) . . ?
C016 N005 Fe01 113.68(9) . . ?
C032 N006 C028 118.53(14) . . ?
C032 N006 Fe01 127.06(13) . . ?
C028 N006 Fe01 114.39(10) . . ?
C015 N003 C003 117.57(12) . . ?
C015 N003 Fe01 114.55(9) . . ?
C003 N003 Fe01 127.37(9) . . ?
C027 N004 C021 118.79(13) . . ?
C027 N004 Fe01 115.39(11) . . ?
C021 N004 Fe01 125.35(9) . . ?
C002 N002 Fe01 169.06(12) . . ?
C001 N001 Fe01 163.03(11) . . ?
N003 C015 C016 116.53(12) . . ?
N005 C016 C017 122.78(13) . . ?
N005 C016 C015 113.47(11) . . ?
C017 C016 C015 123.75(12) . . ?
C004 C003 C008 119.97(12) . . ?
C004 C003 N003 120.14(12) . . ?
C008 C003 N003 119.89(12) . . ?
C022 C021 C026 120.38(13) . . ?
C022 C021 N004 120.14(13) . . ?
C026 C021 N004 119.41(13) . . ?
C023 C024 C025 118.50(14) . . ?
C023 C024 C1B 123.8(5) . . ?
C025 C024 C1B 117.6(5) . . ?
C023 C024 C1A 119.3(5) . . ?
C025 C024 C1A 122.2(5) . . ?
C008 C007 C006 121.17(13) . . ?
C013 C012 C011 119.67(14) . . ?
C011 C010 C009 121.00(14) . . ?
C021 C022 C023 119.75(14) . . ?
C007 C008 C003 119.71(13) . . ?
C026 C025 C024 121.24(14) . . ?
N002 C002 S002 179.37(14) . . ?
C003 C004 C005 119.80(13) . . ?
N005 C020 C019 122.68(13) . . ?
C004 C005 C006 121.33(14) . . ?
C014 C009 C010 118.03(13) . . ?
C014 C009 C006 120.82(13) . . ?
C010 C009 C006 121.11(13) . . ?
C016 C017 C018 118.88(13) . . ?
C005 C006 C007 118.01(13) . . ?
C005 C006 C009 120.30(13) . . ?
C007 C006 C009 121.67(12) . . ?
C019 C018 C017 118.54(13) . . ?
N001 C001 S001 177.03(13) . . ?
C012 C011 C010 120.12(15) . . ?
C025 C026 C021 119.32(13) . . ?
N006 C028 C029 122.61(18) . . ?
N006 C028 C027 113.42(13) . . ?
C029 C028 C027 123.98(18) . . ?
C013 C014 C009 120.90(15) . . ?
C012 C013 C014 120.28(15) . . ?
C022 C023 C024 120.79(14) . . ?
N004 C027 C028 115.79(15) . . ?
C018 C019 C020 119.53(13) . . ?
N006 C032 C031 121.2(2) . . ?
C030 C031 C032 120.24(19) . . ?
C028 C029 C030 118.3(2) . . ?
C031 C030 C029 119.02(18) . . ?
C2A C1A C6A 120.0 . . ?
C2A C1A C024 115.8(6) . . ?
C6A C1A C024 123.8(6) . . ?
C3A C2A C1A 120.0 . . ?
C4A C3A C2A 120.0 . . ?
C3A C4A C5A 120.0 . . ?
C6A C5A C4A 120.0 . . ?
C5A C6A C1A 120.0 . . ?
C2B C1B C6B 120.0 . . ?
C2B C1B C024 125.8(7) . . ?
C6B C1B C024 114.1(7) . . ?
C1B C2B C3B 120.0 . . ?
C4B C3B C2B 120.0 . . ?
C3B C4B C5B 120.0 . . ?
C6B C5B C4B 120.0 . . ?
C5B C6B C1B 120.0 . . ?
 
_refine_diff_density_max    0.338
_refine_diff_density_min   -0.360
_refine_diff_density_rms    0.054

_shelx_res_file
;

TITL sc2_093K_a.res in P2(1)/c
    SC2_165K.res
    created by SHELXL-2018/3 at 12:19:21 on 15-Apr-2021
REM Old TITL SC2_093K in P2(1)/c
REM SHELXT solution in P2(1)/c: R1 0.091, Rweak 0.004, Alpha 0.025
REM <I/s>   0.460 for  267 systematic absences,  Orientation as input
REM Formula found by SHELXT:  C38 N6 S2 Fe

CELL 0.63582 17.3723 12.2473 16.9059 90.0000 115.8553 90.0000
ZERR 4.000 0.0001 0.0001 0.0001 0.0000 0.0009 0.0000
LATT  1
SYMM -X, 1/2+Y, 1/2-Z
SFAC C H N S FE
DISP $C  0.00244  0.00131  9.14798!source kissel
DISP $H -0.00002  0.00000  0.66440!source kissel
DISP $N  0.00493  0.00266 15.07095!source kissel
DISP $S  0.10506  0.10024 379.49005!source kissel
DISP $Fe  0.32649  0.69602 2544.24973!source kissel
UNIT 152.00 112.00 24.00 8.00 4.00
OMIT -5 0 2
OMIT 4 0 0
OMIT 2 0 2
L.S. 30
REM DAMP 100
REM ISOR 0.04 0.06 C1A > C6A
REM ISOR 0.04 0.06 C1B > C6B
RIGU 0.002 0.002 C1A > C6A
RIGU 0.002 0.002  C1B > C6B
SADI C024 C1A C024 C1B
BOND
LIST 6
SHEL 99 0.75
ACTA
FMAP 2
PLAN 20
WGHT    0.050500    0.883200
EXTI    0.005233
FVAR       3.58453   0.53850   0.07947
FE01  5    0.754782    0.289573    0.814246    11.00000    0.03554    0.02438 =
         0.02449   -0.00048    0.00960   -0.00034
S002  4    0.546128    0.331970    0.917109    11.00000    0.04345    0.03723 =
         0.03294    0.00203    0.01602    0.00479
S001  4    0.947644    0.137660    1.078513    11.00000    0.04434    0.04708 =
         0.03659    0.01261    0.01374    0.00632
N005  3    0.713743    0.138520    0.794674    11.00000    0.03454    0.02581 =
         0.02680    0.00025    0.01281   -0.00088
N006  3    0.797917    0.437793    0.823737    11.00000    0.04730    0.02685 =
         0.03078   -0.00154    0.00741   -0.00135
N003  3    0.669503    0.302598    0.691669    11.00000    0.03635    0.02586 =
         0.02690    0.00071    0.01068    0.00101
N004  3    0.838695    0.266191    0.767561    11.00000    0.03800    0.02995 =
         0.02715    0.00079    0.01115   -0.00172
N002  3    0.671804    0.324794    0.857670    11.00000    0.04438    0.03563 =
         0.02961   -0.00205    0.01289    0.00360
N001  3    0.839011    0.255042    0.932186    11.00000    0.04038    0.03155 =
         0.02844   -0.00188    0.01096   -0.00083
C015  1    0.635575    0.212011    0.655210    11.00000    0.03852    0.02956 =
         0.02638   -0.00078    0.00964   -0.00154
AFIX  43
H015  2    0.597751    0.207910    0.595905    11.00000   -1.20000
AFIX   0
C016  1    0.659031    0.116944    0.710781    11.00000    0.03677    0.02762 =
         0.02778   -0.00108    0.01173   -0.00152
C003  1    0.649920    0.397046    0.637290    11.00000    0.03607    0.02680 =
         0.02736    0.00214    0.00964    0.00118
C021  1    0.850774    0.166943    0.730882    11.00000    0.03561    0.03273 =
         0.03175   -0.00020    0.01501   -0.00061
C024    1    0.865774   -0.029495    0.658004    11.00000    0.03375    0.03838 =
         0.03588   -0.00234    0.01368    0.00418
C007  1    0.602744    0.582154    0.608878    11.00000    0.04491    0.02901 =
         0.03399    0.00116    0.01624    0.00649
AFIX  43
H007  2    0.583186    0.644874    0.625304    11.00000   -1.20000
AFIX   0
C012  1    0.571326    0.866043    0.373051    11.00000    0.05119    0.03566 =
         0.04582    0.01256    0.02376    0.00640
AFIX  43
H012  2    0.563658    0.927990    0.338599    11.00000   -1.20000
AFIX   0
C010  1    0.562055    0.672936    0.385656    11.00000    0.04132    0.03277 =
         0.03565    0.00166    0.01435    0.00355
AFIX  43
H010  2    0.547707    0.604782    0.358920    11.00000   -1.20000
AFIX   0
C022  1    0.832364    0.161584    0.643126    11.00000    0.04737    0.03542 =
         0.03333    0.00487    0.01879    0.00249
AFIX  43
H022  2    0.814396    0.223717    0.608167    11.00000   -1.20000
AFIX   0
C008  1    0.622013    0.490988    0.661943    11.00000    0.04366    0.03237 =
         0.02871    0.00132    0.01585    0.00401
AFIX  43
H008  2    0.616248    0.492734    0.714097    11.00000   -1.20000
AFIX   0
C025  1    0.883642   -0.022352    0.746128    11.00000    0.03652    0.03646 =
         0.03556    0.00477    0.01188    0.00639
AFIX  43
H025  2    0.900308   -0.084708    0.780946    11.00000   -1.20000
AFIX   0
C002  1    0.619882    0.328137    0.882726    11.00000    0.04122    0.02536 =
         0.02410    0.00002    0.00752    0.00411
C004  1    0.658127    0.394700    0.559999    11.00000    0.04621    0.02670 =
         0.03332   -0.00082    0.01662    0.00359
AFIX  43
H004  2    0.676395    0.331334    0.543016    11.00000   -1.20000
AFIX   0
C020  1    0.735996    0.056012    0.851674    11.00000    0.03950    0.03128 =
         0.03050    0.00275    0.01309   -0.00284
AFIX  43
H020  2    0.772314    0.069992    0.910325    11.00000   -1.20000
AFIX   0
C005  1    0.639205    0.486500    0.507805    11.00000    0.04917    0.03123 =
         0.03221    0.00217    0.01986    0.00338
AFIX  43
H005  2    0.644818    0.484295    0.455579    11.00000   -1.20000
AFIX   0
C009  1    0.595499    0.680557    0.476316    11.00000    0.03663    0.02926 =
         0.03470    0.00411    0.01554    0.00415
C017  1    0.627942    0.014070    0.682028    11.00000    0.04708    0.03091 =
         0.03269   -0.00359    0.01130   -0.00678
AFIX  43
H017  2    0.590396    0.001930    0.623449    11.00000   -1.20000
AFIX   0
C006  1    0.612005    0.581964    0.531526    11.00000    0.03812    0.02759 =
         0.03158    0.00200    0.01340    0.00185
C018  1    0.653312   -0.070801    0.741415    11.00000    0.05203    0.02693 =
         0.04310   -0.00212    0.01814   -0.00687
AFIX  43
H018  2    0.634083   -0.141522    0.723573    11.00000   -1.20000
AFIX   0
C001  1    0.884680    0.208847    0.993971    11.00000    0.03631    0.03153 =
         0.02928   -0.00276    0.01311   -0.00239
C011  1    0.549704    0.764962    0.334395    11.00000    0.04635    0.04349 =
         0.03412    0.00742    0.01607    0.00669
AFIX  43
H011  2    0.526699    0.758516    0.273571    11.00000   -1.20000
AFIX   0
C026  1    0.877208    0.074999    0.782988    11.00000    0.03715    0.03851 =
         0.02893    0.00241    0.01204    0.00311
AFIX  43
H026  2    0.890538    0.078934    0.842497    11.00000   -1.20000
AFIX   0
C028  1    0.858766    0.450547    0.795305    11.00000    0.05493    0.03352 =
         0.03763    0.00042    0.01236   -0.01023
C014  1    0.616097    0.783277    0.514012    11.00000    0.05362    0.03236 =
         0.03602    0.00177    0.01939    0.00293
AFIX  43
H014  2    0.638194    0.790457    0.574723    11.00000   -1.20000
AFIX   0
C013  1    0.604275    0.875156    0.462694    11.00000    0.05908    0.02906 =
         0.04897    0.00259    0.02339    0.00054
AFIX  43
H013  2    0.618719    0.943524    0.489033    11.00000   -1.20000
AFIX   0
C023  1    0.840646    0.063901    0.607283    11.00000    0.04943    0.04231 =
         0.03212   -0.00032    0.02010    0.00281
AFIX  43
H023  2    0.829184    0.060759    0.548216    11.00000   -1.20000
AFIX   0
C027  1    0.878123    0.351662    0.761822    11.00000    0.04793    0.04007 =
         0.03708    0.00019    0.01841   -0.00903
AFIX  43
H027  2    0.916909    0.350005    0.737510    11.00000   -1.20000
AFIX   0
C019  1    0.707528   -0.048745    0.827397    11.00000    0.04606    0.02930 =
         0.03861    0.00542    0.01673   -0.00176
AFIX  43
H019  2    0.724890   -0.104401    0.868981    11.00000   -1.20000
AFIX   0
C032  1    0.774811    0.524425    0.856129    11.00000    0.05913    0.03175 =
         0.03953   -0.00703    0.00688    0.00257
AFIX  43
H032  2    0.733374    0.516518    0.876612    11.00000   -1.20000
AFIX   0
C031  1    0.811194    0.625503    0.859827    11.00000    0.08613    0.02954 =
         0.05905   -0.00876    0.01154   -0.00182
AFIX  43
H031  2    0.793173    0.685242    0.881341    11.00000   -1.20000
AFIX   0
C029  1    0.897996    0.549277    0.798575    11.00000    0.08002    0.04218 =
         0.06172    0.00040    0.02571   -0.02133
AFIX  43
H029  2    0.939965    0.555745    0.778679    11.00000   -1.20000
AFIX   0
C030  1    0.873513    0.638189    0.832048    11.00000    0.10413    0.03261 =
         0.07030   -0.00431    0.02210   -0.02362
AFIX  43
H030  2    0.899097    0.705880    0.835656    11.00000   -1.20000
AFIX  66
REM #####
PART 1
C1A   1    0.871697   -0.134525    0.616341    21.00000    0.03615    0.04085 =
         0.03597   -0.00201    0.00765    0.01281
C2A   1    0.830424   -0.223161    0.632200    21.00000    0.04315    0.03724 =
         0.07224   -0.00560    0.01742    0.00908
AFIX  43
H2A   2    0.796001   -0.212976    0.661029    21.00000   -1.20000
AFIX  65
C3A   1    0.840599   -0.327020    0.604972    21.00000    0.05779    0.04648 =
         0.06752   -0.01026    0.01634    0.00655
AFIX  43
H3A   2    0.812984   -0.386324    0.615583    21.00000   -1.20000
AFIX  65
C4A   1    0.892048   -0.342244    0.561884    21.00000    0.06963    0.04476 =
         0.03938   -0.00142    0.01184    0.01742
AFIX  43
H4A   2    0.898856   -0.411733    0.543667    21.00000   -1.20000
AFIX  65
C5A   1    0.933321   -0.253609    0.546025    21.00000    0.06216    0.04517 =
         0.04842   -0.00315    0.02378    0.02326
AFIX  43
H5A   2    0.967744   -0.263795    0.517196    21.00000   -1.20000
AFIX  65
C6A   1    0.923147   -0.149749    0.573253    21.00000    0.04732    0.04660 =
         0.04702   -0.01507    0.01730    0.00522
AFIX  43
H6A   2    0.950762   -0.090446    0.562642    21.00000   -1.20000
AFIX  66
PART 2
C1B   1    0.880313   -0.135035    0.625589   -21.00000    0.03008    0.04690 =
         0.02912   -0.00508   -0.00215    0.01015
C2B   1    0.847578   -0.234991    0.635417   -21.00000    0.04196    0.04028 =
         0.04755   -0.00055    0.01331    0.01935
AFIX  43
H2B   2    0.815852   -0.239493    0.667619   -21.00000   -1.20000
AFIX  65
C3B   1    0.862262   -0.328219    0.597116   -21.00000    0.07535    0.04010 =
         0.05819   -0.00536    0.03056    0.01373
AFIX  43
H3B   2    0.840360   -0.395096    0.603692   -21.00000   -1.20000
AFIX  65
C4B   1    0.909681   -0.321490    0.548986   -21.00000    0.07219    0.04491 =
         0.04369    0.00423    0.02101    0.02799
AFIX  43
H4B   2    0.919505   -0.383866    0.523361   -21.00000   -1.20000
AFIX  65
C5B   1    0.942416   -0.221534    0.539157   -21.00000    0.06137    0.05083 =
         0.06018    0.00114    0.02427    0.02279
AFIX  43
H5B   2    0.974142   -0.217033    0.506955   -21.00000   -1.20000
AFIX  65
C6B   1    0.927733   -0.128306    0.577458   -21.00000    0.05094    0.05628 =
         0.06148   -0.01240    0.02353    0.01717
AFIX  43
H6B   2    0.949635   -0.061429    0.570881   -21.00000   -1.20000
PART 0
AFIX   0
HKLF 4


REM  sc2_093K_a.res in P2(1)/c
REM wR2 = 0.0956, GooF = S = 1.058, Restrained GooF = 1.056 for all data
REM R1 = 0.0335 for 7018 Fo > 4sig(Fo) and 0.0353 for all 7555 data
REM 457 parameters refined using 73 restraints

END

WGHT      0.0505      0.8849

REM Highest difference peak  0.338,  deepest hole -0.360,  1-sigma level  0.054
Q1    1   0.9592  0.1966  1.1104  11.00000  0.05    0.34
Q2    1   0.6490  0.1606  0.6855  11.00000  0.05    0.33
Q3    1   0.5987  0.6290  0.5006  11.00000  0.05    0.32
Q4    1   0.6370 -0.0277  0.7128  11.00000  0.05    0.31
Q5    1   0.6307  0.0721  0.7000  11.00000  0.05    0.27
Q6    1   0.5495  0.7182  0.3607  11.00000  0.05    0.26
Q7    1   0.8714 -0.0822  0.6426  11.00000  0.05    0.26
Q8    1   0.6813  0.1287  0.7482  11.00000  0.05    0.26
Q9    1   0.8676  0.4037  0.7840  11.00000  0.05    0.26
Q10   1   0.6026  0.8295  0.4818  11.00000  0.05    0.25
Q11   1   0.6793 -0.0567  0.7872  11.00000  0.05    0.25
Q12   1   0.8621  0.1224  0.7570  11.00000  0.05    0.25
Q13   1   0.5867  0.6770  0.4332  11.00000  0.05    0.25
Q14   1   0.8454  0.1613  0.6909  11.00000  0.05    0.24
Q15   1   0.7907  0.2339  0.8262  11.00000  0.05    0.24
Q16   1   0.6563  0.3490  0.6644  11.00000  0.05    0.24
Q17   1   0.9104  0.0938  1.0817  11.00000  0.05    0.23
Q18   1   0.5935  0.7325  0.4960  11.00000  0.05    0.23
Q19   1   0.8360  0.1122  0.6337  11.00000  0.05    0.23
Q20   1   0.8664 -0.1852  0.6412  11.00000  0.05    0.22
;
_shelx_res_checksum   59356

_shelx_hkl_file
;
   2   0   0 191777. 7755.35   1
  -2   0   0 183493. 7756.23   1
   3   0   0 54147.2 2240.10   1
  -3   0   0 53650.9 2238.36   1
   4   0   0 689532. 30660.1   1
  -4   0   0 796824. 30660.3   1
   5   0   0 4612.90 211.188   1
  -5   0   0 4288.83 207.922   1
   7   0   0 1430.57 90.7582   1
  -7   0   0 1415.51 91.7563   1
   8   0   0 69269.7 2885.00   1
  -8   0   0 68558.6 2884.40   1
   9   0   0 19.6591 25.1109   1
  -9   0   0 19.5662 28.4277   1
  10   0   0 207467. 9068.63   1
 -10   0   0 231838. 9075.97   1
  11   0   0 388.177 53.6411   1
 -11   0   0 420.880 53.8411   1
 -13   0   0 4130.06 226.168   1
  13   0   0 4025.30 228.709   1
 -14   0   0 12013.4 579.974   1
  14   0   0 13215.5 587.523   1
  15   0   0 164.156 47.4943   1
 -15   0   0 127.034 43.6698   1
 -16   0   0 5716.21 294.518   1
  16   0   0 5436.04 296.362   1
  17   0   0 2977.26 189.154   1
 -18   0   0 4516.42 248.760   1
  18   0   0 4712.38 266.696   1
 -19   0   0 1378.81 120.679   1
  19   0   0 1554.00 125.783   1
 -21   0   0 49.0882 44.1942   1
  21   0   0 25.6267 35.1219   1
 -22   0   0 1517.12 123.039   1
  22   0   0 1535.99 123.191   1
 -23   0   0 791.359 86.4170   1
  23   0   0 808.991 89.8568   1
 -24   0   0 1900.08 146.416   1
  24   0   0 2177.77 151.923   1
 -25   0   0 433.619 70.2150   1
  25   0   0 376.053 69.9119   1
 -26   0   0 134.221 54.9720   1
  26   0   0 24.7059 42.1713   1
  -1   1   0 306284. 12153.6   1
   1  -1   0 280532. 12153.7   1
   1   1   0 285461. 12154.5   1
  -1  -1   0 306863. 12155.4   1
  -2   1   0 422.292 28.5262   1
   2   1   0 417.068 30.8581   1
  -2  -1   0 444.929 29.9337   1
  -3   1   0 291070. 11693.1   1
   3   1   0 270978. 11695.7   1
   3  -1   0 280693. 11695.3   1
  -3  -1   0 288884. 11696.3   1
  -4   1   0 43279.0 1862.85   1
   4  -1   0 45407.4 1865.95   1
  -4  -1   0 44481.3 1866.11   1
   4   1   0 45888.8 1867.42   1
  -5   1   0 1694.56 93.5351   1
   5  -1   0 1591.42 98.1937   1
  -5  -1   0 1872.03 98.9445   1
   5   1   0 1727.91 99.5638   1
  -6  -1   0 535.322 51.0796   1
   6   1   0 717.819 57.5293   1
  -7   1   0 26492.2 1155.10   1
  -7  -1   0 25023.0 1155.95   1
   7   1   0 25479.4 1160.57   1
   8  -1   0 12904.3 576.430   1
  -8  -1   0 11968.9 573.945   1
   8   1   0 12290.8 572.505   1
  -9   1   0 150952. 6606.37   1
   9  -1   0 160731. 6612.70   1
  -9  -1   0 163095. 6612.15   1
   9   1   0 163100. 6613.36   1
 -10   1   0 964.347 77.7302   1
  10  -1   0 849.308 79.4078   1
 -10  -1   0 927.021 76.0714   1
  10   1   0 1105.96 84.9665   1
 -11   1   0 56347.3 2501.74   1
  11  -1   0 52893.9 2506.44   1
 -11  -1   0 64594.4 2513.24   1
  11   1   0 65891.3 2514.91   1
 -12  -1   0 619.633 70.7293   1
  12   1   0 783.853 76.3020   1
 -13   1   0 4352.41 240.367   1
  13  -1   0 4813.29 255.611   1
 -13  -1   0 4736.19 249.597   1
  13   1   0 4603.73 248.848   1
 -14   1   0 796.463 76.8221   1
 -14  -1   0 843.496 84.4404   1
  14   1   0 789.741 82.2424   1
 -15   1   0 12825.1 583.054   1
 -15  -1   0 12054.6 585.125   1
  15   1   0 12832.5 586.213   1
 -16   1   0 3056.56 184.340   1
  16  -1   0 2922.55 182.159   1
 -16  -1   0 2853.01 181.380   1
  16   1   0 2984.80 184.172   1
 -17   1   0 368.759 61.9334   1
  17  -1   0 323.349 62.6930   1
 -17  -1   0 462.252 65.3103   1
  17   1   0 513.626 65.9969   1
 -18   1   0 319.013 58.6977   1
  18  -1   0 308.925 56.4803   1
 -18  -1   0 329.092 59.0927   1
  18   1   0 231.047 54.9631   1
 -19   1   0 1916.12 135.847   1
 -19  -1   0 1630.90 130.605   1
  19  -1   0 1762.86 133.652   1
  19   1   0 1842.45 139.459   1
 -20  -1   0 52.7549 42.8041   1
  20   1   0 17.8218 46.8509   1
 -21   1   0 1018.27 102.580   1
 -21  -1   0 940.862 96.2916   1
  21   1   0 1203.30 108.972   1
 -22  -1   0 2265.72 162.240   1
 -22   1   0 2437.53 164.981   1
  22  -1   0 2314.27 163.018   1
  22   1   0 2599.16 168.064   1
 -23  -1   0 913.542 95.5460   1
 -23   1   0 1058.56 98.2509   1
  23   1   0 947.472 95.8755   1
  23  -1   0 1019.43 98.4734   1
 -24   1   0 515.014 77.1914   1
 -24  -1   0 517.388 75.7452   1
  24  -1   0 402.022 73.1865   1
  24   1   0 666.059 81.7891   1
 -25  -1   0 883.312 94.0214   1
 -25   1   0 877.603 93.2937   1
  25   1   0 853.161 95.3269   1
  25  -1   0 971.227 98.0855   1
 -26  -1   0 117.806 52.9532   1
 -26   1   0 56.8206 47.8223   1
  26   1   0 89.7488 48.5950   1
   0   2   0 166783. 5762.02   1
   0  -2   0 115558. 5759.99   1
  -1   2   0 129.299 20.0347   1
   1  -2   0 113.556 21.5254   1
   1   2   0 4.75876 16.1720   1
  -1  -2   0 43.9730 18.0041   1
  -2   2   0 1408.21 76.0122   1
   2  -2   0 1336.03 74.8648   1
   2   2   0 1329.94 74.8519   1
  -2  -2   0 1466.25 77.0463   1
   3   2   0 69805.5 3081.99   1
   3  -2   0 74119.2 3078.93   1
  -3   2   0 74189.7 3078.81   1
  -3  -2   0 78867.2 3083.15   1
   4   2   0 65932.5 2651.11   1
  -4   2   0 65658.8 2646.51   1
   4  -2   0 64599.5 2646.20   1
  -4  -2   0 58297.3 2647.51   1
   5  -2   0 1437.93 84.3732   1
  -5   2   0 1297.12 81.1579   1
   6   2   0 6032.75 304.313   1
  -6  -2   0 7085.48 306.976   1
  -7  -2   0 10426.8 487.620   1
   7  -2   0 10965.9 487.251   1
   7   2   0 11205.5 489.983   1
  -7   2   0 11011.4 486.522   1
  -8  -2   0 12079.8 553.168   1
   8  -2   0 12754.2 553.532   1
   8   2   0 13164.6 558.727   1
  -8   2   0 11678.8 548.103   1
  -9  -2   0 30.1584 29.8841   1
   9  -2   0 24.7210 26.7236   1
   9   2   0 38.9809 29.6937   1
  -9   2   0 33.2560 26.6731   1
 -10  -2   0 78960.4 3351.82   1
  10  -2   0 83312.5 3351.24   1
  10   2   0 75649.9 3350.05   1
 -10   2   0 81862.1 3347.55   1
 -11  -2   0 195.729 52.0600   1
  11  -2   0 351.736 49.8060   1
  11   2   0 314.469 53.6526   1
 -12  -2   0 37686.1 1619.61   1
  12   2   0 37925.3 1621.78   1
 -13  -2   0 15001.3 687.540   1
  13  -2   0 15225.1 692.695   1
  13   2   0 15836.8 697.951   1
 -13   2   0 15126.2 688.808   1
 -14  -2   0 20829.0 904.485   1
  14   2   0 19171.1 903.742   1
 -14   2   0 20825.6 901.758   1
 -15  -2   0 2845.33 176.186   1
  15  -2   0 3200.91 181.046   1
 -15   2   0 2853.92 172.989   1
  16  -2   0 1564.08 122.679   1
 -16   2   0 1668.75 124.864   1
  17  -2   0 278.315 56.1305   1
 -17  -2   0 230.391 54.3272   1
 -17   2   0 358.375 59.4375   1
  18  -2   0 121.649 44.5422   1
  18   2   0 96.4591 42.4348   1
 -18   2   0 78.1825 40.7125   1
 -19  -2   0 210.552 53.4081   1
  19  -2   0 33.2123 45.2216   1
  19   2   0 159.694 48.6366   1
 -19   2   0 151.510 50.7127   1
  20   2   0 2094.67 152.619   1
 -20  -2   0 2100.61 149.599   1
 -21  -2   0 137.768 53.6287   1
  21  -2   0 34.3545 41.9370   1
  21   2   0 60.5523 46.7520   1
 -21   2   0-8.21951 43.2468   1
 -22  -2   0 427.082 64.5435   1
 -22   2   0 456.485 70.8732   1
  22   2   0 567.251 77.2650   1
  22  -2   0 448.865 69.9172   1
  23  -2   0 1654.36 129.019   1
  23   2   0 1565.35 129.038   1
 -23  -2   0 1393.29 118.318   1
 -23   2   0 1478.77 122.734   1
  24  -2   0 579.261 78.0003   1
 -24   2   0 521.263 79.4817   1
  25   2   0 539.625 77.1278   1
  25  -2   0 423.849 68.4790   1
 -25   2   0 367.435 69.5615   1
 -25  -2   0 344.175 68.3056   1
  26   2   0 177.017 53.0327   1
 -26  -2   0 92.8718 50.1248   1
   0  -3   0-2.19006 22.6146   1
   0   3   0-10.5603 21.0914   1
   1  -3   0 65736.4 2665.47   1
  -1   3   0 62482.9 2663.72   1
   1   3   0 63915.4 2665.32   1
  -1  -3   0 64407.4 2665.92   1
  -2   3   0 552.546 43.4798   1
   2  -3   0 474.799 43.7768   1
   2   3   0 523.006 45.8617   1
  -2  -3   0 567.426 46.4603   1
  -3   3   0 11838.7 487.649   1
   3  -3   0 10529.5 488.759   1
   3   3   0 10869.4 487.064   1
  -3  -3   0 11522.2 489.788   1
  -4   3   0 21503.2 917.360   1
   4  -3   0 21605.9 917.434   1
  -5  -3   0 1509.07 98.0530   1
   5   3   0 1643.62 99.5486   1
   6   3   0 2387.48 135.912   1
  -6   3   0 2241.01 128.621   1
  -6  -3   0 2251.40 133.868   1
   6  -3   0 2669.94 134.614   1
  -7   3   0 94407.4 3661.29   1
  -7  -3   0 98774.9 3669.10   1
   7  -3   0 98249.3 3660.61   1
   8   3   0 255.035 42.2154   1
  -8   3   0 283.187 44.2415   1
   8  -3   0 236.040 38.3350   1
  -8  -3   0 231.354 40.9563   1
  -9   3   0 2935.33 157.072   1
   9  -3   0 2847.51 156.661   1
   9   3   0 2729.54 158.077   1
 -10   3   0 3772.32 216.589   1
  10  -3   0 4388.91 223.944   1
  10   3   0 4207.83 226.537   1
 -10  -3   0 4531.42 226.524   1
 -11   3   0 634.832 64.5049   1
  11  -3   0 428.090 56.7202   1
 -12   3   0 3234.39 186.619   1
  12  -3   0 3490.40 193.074   1
  12   3   0 3383.43 194.623   1
 -12  -3   0 3165.39 188.593   1
 -13   3   0 25949.2 1097.43   1
  13  -3   0 26937.9 1102.00   1
  13   3   0 23042.7 1094.49   1
 -13  -3   0 24708.5 1100.07   1
 -14   3   0 7971.19 389.527   1
  14  -3   0 7603.55 388.317   1
  14   3   0 7639.96 390.467   1
 -14  -3   0 8677.15 398.975   1
 -15   3   0 3069.04 191.577   1
  15  -3   0 3737.56 202.857   1
  15   3   0 3590.85 205.832   1
 -15  -3   0 2858.88 187.789   1
 -16   3   0 1405.24 118.770   1
  16  -3   0 1809.39 128.750   1
  16   3   0 1508.74 121.608   1
 -16  -3   0 1615.00 123.675   1
 -17   3   0 1707.67 126.618   1
  17  -3   0 1912.69 136.477   1
  17   3   0 1619.90 127.537   1
 -17  -3   0 1530.23 125.376   1
 -18   3   0 525.430 72.2182   1
  18  -3   0 624.455 78.6547   1
  18   3   0 605.972 79.0704   1
 -18  -3   0 733.700 82.8540   1
 -19   3   0 205.261 58.4622   1
  19  -3   0 256.787 59.4101   1
  19   3   0 286.651 58.3215   1
 -19  -3   0 257.742 58.2752   1
  20   3   0 356.955 65.0931   1
 -20  -3   0 273.199 60.3060   1
 -21   3   0 262.496 58.2926   1
  21  -3   0 261.555 59.0223   1
  21   3   0 205.735 55.5481   1
 -21  -3   0 231.314 58.7240   1
 -22   3   0 67.7764 48.1460   1
  22  -3   0 51.0139 43.4859   1
 -23   3   0 697.573 86.4569   1
 -23  -3   0 838.091 91.0075   1
  23   3   0 564.978 84.7653   1
  23  -3   0 654.846 82.4756   1
 -24   3   0 436.765 73.8588   1
  24  -3   0 629.345 78.3295   1
  24   3   0 483.144 75.8764   1
 -24  -3   0 568.097 72.0492   1
 -25   3   0 32.6712 42.9334   1
  25  -3   0 58.5316 42.7143   1
  25   3   0 25.1083 35.9256   1
 -25  -3   0-7.74662 43.4550   1
 -26  -3   0 157.209 56.1812   1
  26   3   0 103.687 47.1623   1
   0  -4   0 20890.1 946.655   1
   0   4   0 23859.5 948.765   1
   1  -4   0-23.3588 26.5746   1
  -1  -4   0-2.97527 21.0076   1
  -1   4   0 14.2117 19.9141   1
   1   4   0 5.86362 22.8214   1
   2  -4   0 106516. 4236.40   1
  -2   4   0 97901.0 4233.41   1
   3   4   0 17972.6 838.394   1
  -3  -4   0 21071.1 840.292   1
  -4  -4   0 18947.4 834.031   1
   4   4   0 19754.4 833.852   1
   5   4   0 23225.7 968.411   1
   5  -4   0 22821.3 964.534   1
  -5  -4   0 21435.6 966.179   1
  -5   4   0 22486.7 962.554   1
   6   4   0 36.8322 21.3813   1
   6  -4   0 33.5509 27.7647   1
  -6  -4   0 13.4881 21.2500   1
  -6   4   0 62.1208 28.5924   1
   7   4   0 1687.48 109.563   1
  -7  -4   0 1501.17 105.434   1
  -7   4   0 1849.90 108.223   1
   7  -4   0 1647.15 104.190   1
   8   4   0 67104.3 3086.39   1
   8  -4   0 73512.9 3085.57   1
  -8   4   0 75708.2 3087.25   1
  -8  -4   0 79136.1 3093.82   1
   9   4   0 824.526 76.1728   1
  -9   4   0 806.549 71.6839   1
  -9  -4   0 990.224 79.5494   1
  10  -4   0 2661.66 154.366   1
 -10   4   0 2464.02 151.329   1
 -11  -4   0 2059.28 137.449   1
  11   4   0 2166.28 141.171   1
 -12  -4   0 6656.00 342.336   1
  12  -4   0 6759.08 341.472   1
  12   4   0 6562.62 341.944   1
 -12   4   0 7386.82 342.505   1
 -13  -4   0 13530.1 691.250   1
  13  -4   0 14460.4 694.186   1
  13   4   0 18129.3 716.668   1
 -13   4   0 16453.9 701.167   1
 -14  -4   0 1548.65 114.239   1
  14  -4   0 1240.51 107.312   1
  14   4   0 1291.79 108.695   1
  15  -4   0 11648.1 548.653   1
 -15   4   0 11631.3 548.048   1
 -16  -4   0 1120.70 105.378   1
  16   4   0 1346.33 112.443   1
 -17  -4   0 401.490 64.8867   1
  17  -4   0 412.536 63.2074   1
  17   4   0 387.490 63.5092   1
 -17   4   0 415.359 64.3498   1
  18  -4   0 3551.04 212.106   1
 -18  -4   0 3325.82 208.639   1
 -18   4   0 3806.06 217.044   1
  19  -4   0 693.385 82.2399   1
 -19   4   0 741.932 84.7481   1
 -20  -4   0 175.942 50.6929   1
  20  -4   0 92.9775 43.6174   1
  20   4   0 167.549 50.1547   1
 -20   4   0 166.367 54.8762   1
 -21  -4   0 50.8434 41.3632   1
  21  -4   0 102.182 44.1592   1
  21   4   0 8.27290 33.2558   1
 -21   4   0 41.5779 38.5825   1
 -22  -4   0 124.393 45.6231   1
  22  -4   0 77.0720 45.8854   1
  22   4   0 84.4829 40.8243   1
 -22   4   0 221.925 62.1192   1
 -23  -4   0 472.363 70.9800   1
  23  -4   0 558.785 76.1159   1
  23   4   0 460.256 70.1567   1
 -23   4   0 480.893 70.6728   1
 -24  -4   0 214.779 54.2398   1
  24  -4   0 59.9808 45.3569   1
 -24   4   0 113.873 53.1109   1
  24   4   0 142.875 52.8476   1
 -25   4   0 113.995 48.0669   1
  26   4   0 52.6002 48.6171   1
 -26  -4   0 61.6241 46.5110   1
   0   5   0 6.97550 20.9405   1
   0  -5   0-3.54115 18.8642   1
  -1  -5   0 2056.53 111.831   1
   1   5   0 2061.99 111.500   1
   1  -5   0 2082.61 112.283   1
  -2  -5   0 56971.6 2487.42   1
  -2   5   0 54573.4 2483.14   1
   2   5   0 66000.3 2491.29   1
   2  -5   0 61790.6 2488.94   1
  -3  -5   0 41779.3 1770.25   1
   3  -5   0 41153.9 1767.58   1
   3   5   0 44707.5 1771.03   1
  -3   5   0 40452.1 1768.19   1
  -4   5   0 104414. 4078.79   1
   4  -5   0 108185. 4081.25   1
  -4  -5   0 103916. 4082.36   1
   5   5   0 25373.0 1131.42   1
  -5  -5   0 26473.4 1134.46   1
  -5   5   0 26701.7 1129.05   1
   5  -5   0 27004.5 1130.55   1
   6   5   0 1598.31 108.957   1
  -6  -5   0 1552.49 106.972   1
  -6   5   0 1884.62 109.418   1
   6  -5   0 1623.97 105.739   1
   7   5   0 61957.7 2472.32   1
  -7  -5   0 57145.4 2467.36   1
  -7   5   0 57127.5 2463.04   1
   7  -5   0 58834.7 2467.73   1
   8   5   0 5249.32 264.575   1
   8  -5   0 5303.75 262.262   1
  -8  -5   0 5047.88 263.528   1
  -8   5   0 5076.46 259.002   1
   9  -5   0-5.61047 26.0009   1
  -9   5   0-5.61175 27.8023   1
  10   5   0 864.193 83.1599   1
 -10  -5   0 917.915 82.6410   1
 -10   5   0 1166.83 89.7903   1
  10  -5   0 990.105 83.9233   1
  11   5   0 3570.84 195.623   1
  11  -5   0 3267.24 190.692   1
 -11  -5   0 3089.09 191.985   1
 -11   5   0 3161.73 185.976   1
  12  -5   0 1034.62 92.5747   1
  12   5   0 1129.93 98.0669   1
 -12  -5   0 1122.84 97.3045   1
 -12   5   0 1088.64 91.7243   1
  13   5   0 13109.9 573.924   1
  13  -5   0 11878.7 563.704   1
 -13  -5   0 11593.7 562.169   1
  14   5   0 290.900 58.8868   1
 -14   5   0 332.723 56.0988   1
  14  -5   0 308.896 54.8776   1
 -14  -5   0 253.115 53.1687   1
 -15  -5   0 2153.84 151.097   1
  15  -5   0 2336.48 154.907   1
  15   5   0 2243.76 158.027   1
 -15   5   0 2293.77 151.603   1
 -16  -5   0 166.186 50.3232   1
  16   5   0 120.338 46.4473   1
 -17  -5   0 10060.6 489.154   1
  17  -5   0 10213.8 488.459   1
  17   5   0 10032.2 489.012   1
 -17   5   0 9911.04 484.731   1
 -18  -5   0 1517.61 120.397   1
  18  -5   0 1469.52 121.544   1
  18   5   0 1306.03 120.082   1
 -18   5   0 1524.98 119.830   1
 -19  -5   0 24.7258 36.1099   1
  19  -5   0 16.9029 41.8864   1
  19   5   0 76.6425 41.5411   1
 -19   5   0-24.4199 43.3789   1
 -20  -5   0 224.364 55.5375   1
  20  -5   0 188.397 56.7040   1
  20   5   0 168.322 51.7034   1
 -20   5   0 206.195 54.1776   1
  21  -5   0 86.0405 48.8398   1
 -21   5   0-41.8828 48.6675   1
 -22  -5   0 235.071 60.2863   1
  22   5   0 297.583 62.8201   1
  23  -5   0 424.898 69.2492   1
 -23   5   0 427.653 70.3349   1
  24   5   0 307.189 66.2213   1
 -24  -5   0 191.715 60.6271   1
  25   5   0 57.1717 46.4041   1
 -25  -5   0 46.4094 44.4712   1
   0   6   0 45106.6 1956.91   1
   0  -6   0 48083.5 1961.09   1
  -1  -6   0 11256.7 511.754   1
   1   6   0 11733.5 513.305   1
  -1   6   0 10270.1 506.061   1
  -2  -6   0 34389.6 1365.23   1
   2   6   0 32488.4 1362.04   1
  -2   6   0 29313.2 1357.10   1
   2  -6   0 32457.1 1362.25   1
  -3  -6   0 629.603 61.2149   1
   3   6   0 745.680 62.6629   1
  -3   6   0 600.775 57.7260   1
   3  -6   0 756.020 63.0671   1
  -4  -6   0 3526.56 188.208   1
   4  -6   0 3477.51 185.440   1
   4   6   0 3337.36 186.202   1
  -4   6   0 3735.86 188.329   1
   5   6   0 4046.45 229.351   1
  -5  -6   0 5134.84 238.844   1
  -5   6   0 4260.45 227.725   1
   5  -6   0 4933.35 234.921   1
   6   6   0 7592.11 373.163   1
  -6  -6   0 7779.67 373.183   1
  -6   6   0 7982.31 370.513   1
   6  -6   0 7998.82 372.185   1
   7   6   0 2574.37 153.525   1
  -7  -6   0 2563.88 154.358   1
  -7   6   0 2646.92 151.666   1
   7  -6   0 2576.77 152.205   1
  -8   6   0 1299.06 98.4594   1
   8  -6   0 1542.19 106.303   1
   9   6   0 7017.12 347.616   1
  -9  -6   0 6541.06 346.116   1
  -9   6   0 7021.96 344.680   1
   9  -6   0 7711.53 350.892   1
 -10  -6   0 1954.69 133.759   1
  10   6   0 1989.09 136.943   1
  11   6   0 210.483 47.7282   1
 -11  -6   0 216.066 48.1472   1
 -11   6   0 137.485 40.3533   1
  11  -6   0 147.429 39.1341   1
  12   6   0 13983.9 638.496   1
  12  -6   0 14138.0 636.182   1
 -12  -6   0 13374.2 634.220   1
  13  -6   0 1059.78 93.2295   1
 -13  -6   0 798.312 91.3285   1
  13   6   0 1054.65 98.5697   1
 -13   6   0 1016.96 92.3042   1
 -14   6   0 156.831 43.7712   1
  14  -6   0 126.003 41.9679   1
  15   6   0 351.515 63.5104   1
 -15  -6   0 275.126 53.7305   1
 -15   6   0 323.835 58.0995   1
  15  -6   0 213.856 49.1935   1
  16  -6   0 1502.85 123.137   1
 -16  -6   0 1493.58 122.168   1
 -16   6   0 1665.28 128.646   1
  17   6   0 300.070 59.2855   1
  17  -6   0 425.338 65.2802   1
 -17  -6   0 358.760 63.1208   1
 -17   6   0 332.756 63.2456   1
  18   6   0 50.3076 36.1003   1
  18  -6   0 122.262 50.0593   1
 -18  -6   0 50.5999 38.4962   1
 -18   6   0 99.4017 44.2308   1
 -19  -6   0 73.1459 46.7713   1
  20   6   0 199.698 51.8101   1
  20  -6   0 75.7287 44.4912   1
 -20   6   0 76.7502 45.6983   1
  21   6   0 150.830 51.3206   1
 -21   6   0 163.262 52.0619   1
 -21  -6   0 239.774 57.4421   1
  21  -6   0 127.598 49.9080   1
  22  -6   0 1461.95 120.532   1
 -22   6   0 1421.96 119.880   1
 -22  -6   0 1180.79 112.168   1
  22   6   0 1296.76 116.206   1
 -23  -6   0 329.983 66.3138   1
  23  -6   0 299.437 62.2470   1
 -23   6   0 333.959 67.4999   1
  23   6   0 300.554 59.6686   1
  24   6   0 175.994 49.4530   1
 -24  -6   0 127.641 51.7332   1
  25   6   0 88.2828 46.6884   1
 -25  -6   0 30.9451 44.4966   1
   0   7   0-9.63181 21.9181   1
   0  -7   0-4.88248 25.2990   1
  -1  -7   0 5448.26 264.140   1
   1   7   0 5629.63 265.472   1
  -1   7   0 4810.23 260.107   1
   1  -7   0 5548.91 267.000   1
  -2  -7   0 24551.5 997.067   1
   2   7   0 23497.0 992.636   1
  -2   7   0 22129.0 988.867   1
   2  -7   0 21815.3 990.110   1
  -3  -7   0 2349.48 133.940   1
   3   7   0 2219.66 131.875   1
   3  -7   0 2221.70 130.494   1
  -4  -7   0 19272.9 840.414   1
   4   7   0 19008.8 838.668   1
  -4   7   0 19086.0 836.078   1
   4  -7   0 19230.7 838.998   1
  -5  -7   0 7877.27 380.303   1
   5  -7   0 7821.71 378.388   1
   5   7   0 7774.83 382.017   1
  -5   7   0 8553.87 382.390   1
  -6   7   0 132.338 36.8068   1
   6  -7   0 113.446 35.4875   1
   6   7   0 89.3139 30.8223   1
  -6  -7   0 162.781 36.5482   1
  -7   7   0 1005.12 82.7566   1
   7  -7   0 893.705 81.4866   1
   8   7   0 581.935 65.2844   1
  -8  -7   0 495.756 60.5947   1
  -8   7   0 594.107 62.5473   1
   8  -7   0 597.144 63.7140   1
  -9  -7   0 3890.35 219.658   1
   9   7   0 4062.67 221.271   1
  10   7   0 5291.50 275.741   1
 -10  -7   0 5328.75 276.249   1
 -10   7   0 4925.64 267.914   1
  10  -7   0 5248.62 272.259   1
  11   7   0 744.242 81.8250   1
 -11  -7   0 798.131 85.2777   1
  11  -7   0 882.964 82.7029   1
  12   7   0 565.273 72.7591   1
  12  -7   0 672.745 75.3592   1
 -12  -7   0 697.192 77.0903   1
 -12   7   0 589.855 70.2606   1
 -13   7   0 131.222 45.3176   1
  13  -7   0 61.3627 37.0046   1
 -14   7   0 2461.16 160.539   1
 -14  -7   0 2292.24 166.047   1
  14   7   0 2177.49 160.869   1
  15  -7   0 10403.4 511.461   1
 -15   7   0 10150.0 506.878   1
 -15  -7   0 10532.5 508.729   1
  15   7   0 11655.2 520.819   1
  16  -7   0 5948.04 315.919   1
 -16   7   0 6046.69 315.387   1
 -16  -7   0 6001.05 313.770   1
  16   7   0 5666.11 315.067   1
 -17   7   0 24.6204 41.9323   1
  17  -7   0 41.9938 36.8039   1
  18  -7   0 213.742 55.7207   1
 -18   7   0 250.567 57.8022   1
 -18  -7   0 198.958 48.4129   1
  18   7   0 203.386 48.8952   1
  19  -7   0 51.9720 45.5333   1
 -19   7   0 8.46258 41.9437   1
 -19  -7   0 59.5441 46.5399   1
  19   7   0 8.45658 43.8330   1
 -20   7   0 25.6248 46.1470   1
  20  -7   0 61.1957 44.0174   1
  21  -7   0 149.196 51.5373   1
 -21   7   0 214.433 55.2036   1
 -21  -7   0 178.777 52.3559   1
  21   7   0 189.704 57.0122   1
 -22   7   0 359.928 66.7518   1
  22  -7   0 378.458 67.5903   1
 -23  -7   0 16.2313 47.6834   1
  23   7   0 24.5621 44.7839   1
 -23   7   0 8.47265 50.8747   1
 -24  -7   0 135.984 58.3843   1
  24   7   0 94.5210 49.4916   1
   0   8   0 4805.16 252.832   1
   0  -8   0 5123.70 255.834   1
  -1   8   0 11719.2 501.008   1
   1   8   0 10120.5 494.998   1
   1  -8   0 10576.2 497.579   1
  -1  -8   0 11236.6 500.737   1
  -2   8   0 14035.1 666.852   1
   2   8   0 15901.3 673.750   1
   2  -8   0 16211.9 677.397   1
  -2  -8   0 14314.6 670.534   1
  -3   8   0 3074.25 172.771   1
   3   8   0 2884.52 172.355   1
   3  -8   0 3166.14 173.924   1
  -3  -8   0 3024.25 173.978   1
  -4   8   0 6746.63 342.038   1
   4   8   0 7499.35 351.114   1
   4  -8   0 7085.74 347.791   1
  -4  -8   0 7515.25 352.002   1
  -5   8   0 242.557 42.7763   1
   5  -8   0 234.480 46.6817   1
   6  -8   0 2949.93 171.340   1
  -6  -8   0 2793.68 175.255   1
   6   8   0 2913.46 175.282   1
  -7  -8   0 4441.92 239.597   1
   7   8   0 4394.09 238.822   1
   8   8   0 5391.95 282.828   1
  -8  -8   0 5642.26 284.088   1
  -8   8   0 5529.69 279.937   1
   8  -8   0 5158.47 280.448   1
   9   8   0 11984.3 575.237   1
  -9  -8   0 12330.5 574.923   1
  -9   8   0 12582.5 573.948   1
   9  -8   0 12829.1 577.239   1
  10   8   0 102.347 41.6737   1
 -10  -8   0 123.700 44.3212   1
  10  -8   0 56.1908 39.0982   1
  11   8   0 22.6501 40.7794   1
 -11  -8   0 37.9919 41.0403   1
 -11   8   0 71.1962 39.4548   1
  11  -8   0-7.32153 36.8557   1
 -12   8   0 2319.60 156.157   1
  12  -8   0 2532.67 161.132   1
  13   8   0 1467.02 120.758   1
 -13  -8   0 1414.29 118.698   1
 -13   8   0 1656.02 123.434   1
  13  -8   0 1812.34 128.381   1
 -14  -8   0 5641.45 298.122   1
  14   8   0 5395.62 296.589   1
 -15  -8   0 764.939 84.5924   1
  15  -8   0 672.452 81.0303   1
 -15   8   0 685.428 79.6616   1
  15   8   0 693.364 83.3948   1
  16   8   0-17.1568 41.1501   1
  16  -8   0-25.1326 44.0220   1
 -16  -8   0 8.04224 40.4612   1
 -16   8   0 65.3999 45.2814   1
 -17   8   0 2137.43 152.908   1
  17  -8   0 2001.07 149.182   1
 -17  -8   0 1986.33 147.341   1
  17   8   0 2288.15 158.725   1
 -18  -8   0 783.126 89.1913   1
  18   8   0 880.277 100.231   1
 -19   8   0 529.577 74.7552   1
  19  -8   0 562.133 75.9524   1
 -19  -8   0 390.865 68.4171   1
  19   8   0 425.100 73.3069   1
 -20  -8   0 372.671 64.9996   1
  20  -8   0 344.678 63.0302   1
 -21   8   0-34.4568 47.7366   1
  21  -8   0 79.6788 49.0597   1
 -21  -8   0 106.113 52.5523   1
  21   8   0-8.67829 45.6260   1
 -22   8   0-8.60829 46.4770   1
 -22  -8   0 23.8919 42.4294   1
  22  -8   0-17.6175 47.5591   1
  22   8   0 42.2533 42.5190   1
  24   8   0 31.5341 40.2584   1
 -24  -8   0-23.5187 40.6184   1
   3   9   0 14692.4 652.863   1
  -3  -9   0 14169.6 653.345   1
   4   9   0 2370.41 153.891   1
  -4  -9   0 2664.20 159.098   1
  -5   9   0 2335.07 145.154   1
   5   9   0 2353.27 146.817   1
  -5  -9   0 2183.74 142.839   1
   5  -9   0 2295.64 147.087   1
   6   9   0 14884.3 661.960   1
  -6  -9   0 15007.6 663.622   1
  -6   9   0 14252.6 657.782   1
   6  -9   0 14022.0 658.057   1
   7   9   0 12821.9 557.823   1
  -7  -9   0 12081.6 554.398   1
  -7   9   0 10968.7 544.271   1
   8  -9   0 26170.9 1105.73   1
   8   9   0 23444.3 1100.90   1
  -8  -9   0 23994.6 1099.54   1
  -8   9   0 26988.5 1103.95   1
   9   9   0 3637.56 210.910   1
  -9  -9   0 3706.50 211.032   1
   9  -9   0 3456.28 206.631   1
  10   9   0 16919.0 790.132   1
 -10  -9   0 17852.2 791.773   1
 -10   9   0 17765.7 788.325   1
  10  -9   0 17498.6 790.558   1
  11   9   0 973.958 94.1877   1
 -11  -9   0 952.757 90.7364   1
 -11   9   0 871.906 87.3391   1
  11  -9   0 982.445 92.6690   1
  12   9   0 645.703 77.5223   1
 -12  -9   0 689.498 79.7811   1
 -12   9   0 814.227 82.4296   1
  12  -9   0 680.331 75.8181   1
 -13  -9   0 2851.99 188.287   1
  13   9   0 3161.65 190.853   1
  14   9   0 49.9718 44.9892   1
  14  -9   0 106.804 48.2905   1
 -14  -9   0-8.20029 43.1167   1
 -14   9   0 15.9385 41.3181   1
 -15  -9   0 1452.11 118.524   1
  15  -9   0 1240.28 113.413   1
 -15   9   0 1546.36 121.279   1
  15   9   0 1371.50 116.885   1
  16   9   0 143.242 52.9972   1
  16  -9   0 119.337 49.8359   1
 -16  -9   0 155.849 53.5704   1
 -16   9   0 124.050 50.4921   1
  17  -9   0 4192.52 238.073   1
 -17   9   0 3702.31 230.129   1
 -17  -9   0 3835.41 228.783   1
  17   9   0 4028.55 235.709   1
  18  -9   0 1192.20 111.913   1
 -18   9   0 1245.42 112.331   1
 -18  -9   0 1302.45 113.118   1
  18   9   0 1304.98 116.964   1
  19  -9   0 78.8553 47.9960   1
 -19   9   0 76.7692 48.4886   1
  19   9   0 126.557 58.7750   1
 -19  -9   0-8.05132 47.3779   1
 -20   9   0 8.56099 49.7400   1
 -20  -9   0 32.8997 39.4625   1
  20   9   0 16.6689 40.6485   1
  21  -9   0 43.9037 43.6109   1
 -21   9   0 85.5557 49.7976   1
  21   9   0 91.1207 44.2368   1
  22   9   0 17.1885 45.1627   1
 -22  -9   0 7.82694 45.4714   1
  23   9   0 426.671 68.7232   1
 -23  -9   0 412.951 64.5257   1
   0  10   0 2436.26 150.706   1
   0 -10   0 2322.43 149.870   1
  -1  10   0 27674.0 1230.21   1
   1  10   0 29689.4 1234.26   1
  -1 -10   0 27848.9 1229.65   1
   1 -10   0 28456.5 1231.69   1
  -2  10   0 17083.1 712.192   1
   2  10   0 14296.9 704.890   1
  -2 -10   0 16385.9 711.076   1
   2 -10   0 15396.2 707.573   1
  -3  10   0 38025.6 1665.86   1
   3  10   0 40630.7 1673.17   1
  -3 -10   0 38657.1 1672.24   1
   3 -10   0 38941.1 1674.21   1
  -4  10   0 1464.59 106.652   1
   4  10   0 1457.25 108.394   1
  -4 -10   0 1197.61 102.393   1
   4 -10   0 1337.18 105.296   1
  -5  10   0 6491.88 315.274   1
   5  10   0 6382.03 316.982   1
  -5 -10   0 5748.32 310.796   1
   5 -10   0 6121.07 313.373   1
  -6  10   0 3741.39 219.435   1
   6  10   0 4323.63 230.041   1
  -6 -10   0 4125.16 227.500   1
   7  10   0 27695.0 1255.52   1
  -7 -10   0 30309.8 1261.29   1
  -7  10   0 27548.6 1249.25   1
   7 -10   0 30098.4 1258.05   1
   8  10   0 29077.8 1318.32   1
   8 -10   0 31029.6 1319.12   1
  -8  10   0 32390.9 1319.37   1
  -8 -10   0 28814.9 1317.17   1
   9 -10   0 6280.69 326.618   1
  10 -10   0 358.954 59.9420   1
 -10  10   0 443.376 62.9120   1
  10  10   0 243.185 54.5691   1
 -10 -10   0 306.482 55.4506   1
  11 -10   0 86.4817 41.3930   1
 -11  10   0 77.1324 40.0473   1
  11  10   0 63.7061 35.6549   1
 -11 -10   0 39.6323 31.1525   1
  12 -10   0 7712.62 396.961   1
 -12  10   0 8082.75 397.024   1
  12  10   0 7769.28 395.414   1
 -12 -10   0 8062.70 399.152   1
  13 -10   0 8.26012 36.8923   1
 -13  10   0 39.9570 42.5764   1
  13  10   0 8.30784 37.8119   1
 -13 -10   0 8.32545 38.5872   1
 -14  10   0 4775.06 269.225   1
  14 -10   0 5020.86 274.618   1
  15 -10   0 194.386 50.4373   1
 -15  10   0 107.968 47.9448   1
 -15 -10   0 66.6207 42.8048   1
  15  10   0 118.201 43.3899   1
  16  10   0 912.095 95.9327   1
  16 -10   0 1043.70 103.093   1
 -16 -10   0 1227.59 107.754   1
 -16  10   0 1111.73 104.683   1
  17 -10   0 312.772 64.4888   1
 -17  10   0 315.023 62.8080   1
 -17 -10   0 387.601 65.8568   1
  17  10   0 231.326 57.1016   1
 -18 -10   0 1172.48 106.543   1
  18  10   0 1093.08 105.833   1
 -18  10   0 1019.73 102.743   1
  18 -10   0 992.430 101.686   1
 -19 -10   0 617.830 76.3553   1
  19  10   0 497.363 77.0858   1
 -19  10   0 542.069 76.7563   1
  19 -10   0 495.222 74.4014   1
 -20  10   0 17.2206 47.6919   1
  20 -10   0-26.5500 47.7784   1
  21  10   0 291.051 63.8846   1
 -21 -10   0 130.688 48.7166   1
 -21  10   0 197.315 59.2787   1
 -22 -10   0 264.697 61.0503   1
  22  10   0 449.022 68.2755   1
   0  11   0 13.5549 35.1173   1
   0 -11   0 6.87804 27.6067   1
   1  11   0 4749.33 259.065   1
  -1  11   0 5130.34 264.484   1
   1 -11   0 4577.76 257.900   1
  -1 -11   0 5041.43 261.902   1
   2  11   0 23070.1 1143.19   1
  -2 -11   0 25440.8 1149.75   1
   2 -11   0 26587.0 1150.33   1
  -3  11   0 6729.35 330.687   1
   3  11   0 6844.93 333.409   1
  -3 -11   0 6575.65 331.644   1
   3 -11   0 5972.82 326.656   1
  -4  11   0 18175.6 813.604   1
   4  11   0 16815.6 814.512   1
  -4 -11   0 17991.1 819.894   1
  -5  11   0 1176.98 99.5219   1
   5  11   0 1316.74 104.857   1
  -5 -11   0 1356.76 105.936   1
   5 -11   0 1171.39 102.551   1
   6  11   0 9422.36 458.550   1
  -6 -11   0 9405.87 459.129   1
   6 -11   0 9773.70 460.217   1
  -7  11   0 12839.9 615.414   1
   7 -11   0 14095.6 625.893   1
   8  11   0 9347.31 449.846   1
  -8 -11   0 9570.37 450.927   1
  -8  11   0 9969.52 448.138   1
   9  11   0 5712.23 297.162   1
  -9 -11   0 5640.61 294.750   1
  -9  11   0 5729.84 293.978   1
   9 -11   0 4961.47 287.420   1
 -10 -11   0 392.188 66.3791   1
  10  11   0 453.185 70.8689   1
  11 -11   0 8312.17 431.994   1
 -11 -11   0 8915.44 435.686   1
  11  11   0 9223.29 437.959   1
  12  11   0 207.189 54.1460   1
 -12  11   0 238.661 55.2091   1
  12 -11   0 295.997 56.0919   1
 -12 -11   0 155.860 54.0903   1
 -13  11   0 4161.25 245.611   1
  13 -11   0 4331.35 246.232   1
  14 -11   0 8.54539 39.6132   1
 -14  11   0 8.33781 45.0238   1
 -14 -11   0 17.2276 35.3972   1
  14  11   0 58.8109 45.3679   1
  15 -11   0 77.8986 44.2211   1
 -15  11   0-8.40401 37.5541   1
 -15 -11   0 8.43010 42.4336   1
  15  11   0 59.5397 44.7155   1
  16 -11   0 1136.42 108.855   1
 -16  11   0 1060.86 104.783   1
 -16 -11   0 1469.20 117.616   1
  16  11   0 1189.79 109.925   1
 -17  11   0 1514.59 129.308   1
  17 -11   0 1693.42 134.896   1
 -17 -11   0 1752.89 133.535   1
  17  11   0 1577.83 131.156   1
  18 -11   0 568.440 79.3755   1
 -18  11   0 809.338 90.1212   1
 -18 -11   0 484.101 75.2753   1
  18  11   0 705.417 88.1395   1
  19 -11   0 612.131 83.6292   1
 -19  11   0 887.073 92.9382   1
 -20  11   0 644.386 84.3207   1
  20  11   0 689.447 86.8471   1
 -20 -11   0 557.020 73.1055   1
 -21 -11   0 528.252 70.7385   1
  22  11   0 218.686 59.2876   1
 -22 -11   0 133.565 54.2303   1
   0 -12   0 4834.34 265.004   1
   0  12   0 5043.98 267.434   1
   1 -12   0 9138.64 466.952   1
  -1 -12   0 10541.0 475.098   1
  -1  12   0 10524.9 477.789   1
   1  12   0 9225.40 465.116   1
   2 -12   0 25541.9 1073.45   1
  -2 -12   0 23924.1 1068.37   1
   2  12   0 25147.6 1072.29   1
  -2  12   0 22706.9 1066.66   1
  -3  12   0 2676.14 176.632   1
   3  12   0 3185.75 186.010   1
  -3 -12   0 3051.01 184.393   1
  -4  12   0 14580.7 684.972   1
   4 -12   0 15615.4 691.890   1
   5  12   0 1637.85 128.028   1
  -5 -12   0 1745.10 129.020   1
   5 -12   0 1850.04 133.285   1
  -6  12   0 12262.5 602.583   1
  -6 -12   0 12614.9 607.428   1
   6  12   0 14646.6 617.480   1
   6 -12   0 13209.6 610.984   1
  -7 -12   0 3099.38 188.127   1
   7  12   0 2824.89 182.472   1
   8  12   0 7056.31 360.264   1
  -8 -12   0 7576.94 364.355   1
  -8  12   0 6416.79 352.139   1
   8 -12   0 7016.28 359.144   1
   9  12   0 219.422 50.1531   1
  -9 -12   0 268.388 55.4717   1
  -9  12   0 158.406 47.6017   1
   9 -12   0 251.122 54.8003   1
  10  12   0 587.320 74.2415   1
 -10 -12   0 545.153 72.7340   1
 -10  12   0 480.945 69.9280   1
  10 -12   0 457.059 72.0664   1
  11  12   0 4525.15 257.881   1
 -11 -12   0 4519.56 258.174   1
 -11  12   0 5010.52 263.684   1
  11 -12   0 4548.60 259.023   1
  12  12   0 2258.14 165.828   1
 -12 -12   0 2253.87 158.749   1
 -12  12   0 2620.95 165.658   1
  12 -12   0 2133.65 156.131   1
  13  12   0 2433.13 167.382   1
 -13 -12   0 2592.47 170.793   1
 -13  12   0 2557.53 171.711   1
  13 -12   0 2528.28 169.870   1
 -14 -12   0 119.628 45.3979   1
  14  12   0 203.478 54.4692   1
  15  12   0 25.2559 37.6157   1
  15 -12   0 34.7534 39.5582   1
 -15  12   0 43.4893 45.0829   1
 -15 -12   0 25.6739 38.2376   1
  16  12   0 2238.74 163.812   1
 -16  12   0 2472.74 172.692   1
 -16 -12   0 2591.57 172.944   1
  16 -12   0 2750.57 176.858   1
  17  12   0 2023.08 150.166   1
  17 -12   0 2019.68 152.148   1
 -17  12   0 2300.07 158.855   1
 -17 -12   0 2137.63 151.871   1
 -18  12   0 1664.15 133.149   1
  18 -12   0 1704.53 136.095   1
  19  12   0 75.0173 40.1700   1
 -19  12   0 112.160 52.4923   1
 -19 -12   0 103.951 49.6696   1
  20  12   0 136.094 52.2189   1
 -20 -12   0 23.0553 35.7228   1
  21  12   0 787.924 91.8967   1
 -21 -12   0 636.249 82.7151   1
   0  13   0-22.6643 36.2472   1
   0 -13   0-15.2651 36.6202   1
   1  13   0 6266.85 317.044   1
  -1  13   0 5959.61 314.217   1
  -1 -13   0 5730.39 312.553   1
   1 -13   0 6207.24 316.727   1
  -2  13   0 11513.4 569.911   1
   2  13   0 12522.1 573.020   1
  -2 -13   0 12182.8 571.758   1
   2 -13   0 12487.4 572.332   1
   3  13   0 17785.5 778.370   1
  -3 -13   0 16999.1 775.861   1
   3 -13   0 16431.4 773.589   1
   4 -13   0 1278.03 108.465   1
   4  13   0 1467.43 114.395   1
  -4 -13   0 1327.61 112.322   1
  -4  13   0 1234.20 106.712   1
   5 -13   0 20756.0 1018.01   1
   5  13   0 24636.0 1027.07   1
  -5 -13   0 23518.7 1021.25   1
  -5  13   0 23312.3 1019.98   1
   6 -13   0 516.312 71.9795   1
  -6  13   0 507.072 66.1571   1
   6  13   0 508.297 71.3172   1
  -6 -13   0 508.199 68.8899   1
  -7  13   0 10645.4 515.197   1
   7  13   0 11753.0 524.150   1
  -7 -13   0 10376.6 517.491   1
   7 -13   0 10648.0 519.568   1
   8 -13   0 411.195 66.6036   1
  -8  13   0 383.477 65.5033   1
   8  13   0 330.561 62.9634   1
  -8 -13   0 568.224 74.5067   1
  -9  13   0 1217.29 108.339   1
   9  13   0 1470.23 116.863   1
  -9 -13   0 1357.70 112.886   1
   9 -13   0 1093.12 105.964   1
 -10  13   0 2780.40 176.086   1
  10  13   0 2577.94 173.561   1
 -10 -13   0 2726.09 177.565   1
  10 -13   0 2708.75 177.416   1
 -11  13   0 2048.76 150.543   1
  11  13   0 2240.86 155.314   1
  11 -13   0 2441.06 159.485   1
 -11 -13   0 2035.62 151.052   1
 -12 -13   0 1066.81 101.647   1
  12  13   0 1055.02 102.819   1
 -13  13   0 843.392 88.9811   1
  13  13   0 737.797 88.0961   1
 -13 -13   0 725.157 84.7507   1
  13 -13   0 985.357 95.3881   1
 -14  13   0 920.864 96.5918   1
  14  13   0 1069.84 101.082   1
 -14 -13   0 1114.77 103.554   1
  14 -13   0 968.522 97.2980   1
 -15  13   0 1177.90 107.927   1
  15  13   0 1080.19 105.852   1
 -15 -13   0 1140.49 107.649   1
  15 -13   0 1209.59 109.604   1
  16  13   0 817.245 92.2845   1
 -16 -13   0 713.669 88.1408   1
  16 -13   0 734.512 87.9471   1
  17 -13   0 934.671 99.0686   1
 -17 -13   0 1122.17 101.652   1
 -17  13   0 919.217 100.981   1
  17  13   0 880.170 94.0791   1
 -18 -13   0 39.7610 44.1917   1
  18  13   0 138.732 50.6632   1
 -19 -13   0 169.703 57.8866   1
  19  13   0 222.065 58.1847   1
 -20 -13   0 106.963 43.6243   1
  20  13   0 129.089 52.1411   1
   0  14   0 9509.28 461.362   1
  -1  14   0 2983.76 179.790   1
   1  14   0 2520.04 168.691   1
   1 -14   0 2758.96 173.870   1
  -1 -14   0 2489.76 168.119   1
  -2  14   0 5524.91 297.232   1
   2  14   0 5959.56 301.091   1
   2 -14   0 5300.67 295.326   1
  -2 -14   0 5460.96 295.786   1
   3 -14   0 356.743 61.3858   1
   3  14   0 352.521 59.9768   1
  -3 -14   0 407.135 63.7452   1
  -3  14   0 420.459 64.8911   1
   4  14   0 2596.55 163.900   1
  -4 -14   0 2506.46 162.661   1
   4 -14   0 2352.05 161.516   1
  -4  14   0 2123.56 156.873   1
   5 -14   0 238.520 52.4051   1
   5  14   0 306.130 55.3628   1
  -5 -14   0 263.920 54.5299   1
  -5  14   0 289.279 57.1784   1
   6 -14   0 8914.07 452.475   1
   6  14   0 9870.59 459.378   1
  -6 -14   0 9784.08 459.653   1
  -6  14   0 8687.29 449.701   1
  -7  14   0 747.198 84.8330   1
   7 -14   0 976.160 95.0149   1
  -8  14   0 8877.43 429.224   1
   8  14   0 9475.49 437.892   1
  -8 -14   0 8458.02 428.736   1
   8 -14   0 7979.73 428.335   1
  -9  14   0 775.678 85.5147   1
   9  14   0 730.535 84.5030   1
   9 -14   0 892.836 90.7735   1
  -9 -14   0 803.457 87.0891   1
 -10 -14   0 409.790 65.6412   1
  10  14   0 555.764 73.1713   1
  11  14   0 722.529 83.5177   1
  11 -14   0 549.764 77.9150   1
 -11 -14   0 525.212 75.2256   1
 -12  14   0 139.117 49.1362   1
  12 -14   0 216.594 55.7036   1
 -13  14   0 620.461 80.9303   1
  13  14   0 552.965 73.1773   1
 -13 -14   0 694.261 79.4077   1
  13 -14   0 656.096 83.0215   1
 -14  14   0 842.505 92.9763   1
  14  14   0 886.572 91.0845   1
  14 -14   0 866.254 92.3224   1
 -14 -14   0 792.801 87.4752   1
 -15 -14   0 459.265 71.0341   1
  15  14   0 273.734 59.9727   1
 -16  14   0 3412.79 217.579   1
 -16 -14   0 3732.38 219.160   1
  16  14   0 3618.20 220.134   1
  16 -14   0 3765.76 222.006   1
 -17 -14   0 852.017 88.9592   1
  17  14   0 1003.71 94.7823   1
 -18 -14   0 428.035 65.0004   1
  18  14   0 223.412 58.3638   1
   0  15   0 7.95604 41.2269   1
   0 -15   0 24.3741 40.2563   1
   1  15   0 1679.33 132.168   1
  -1  15   0 1786.98 133.898   1
  -1 -15   0 1663.07 130.766   1
   1 -15   0 1904.84 136.024   1
   2  15   0 73.1516 47.8419   1
   2 -15   0 104.424 46.2246   1
  -2  15   0 40.2934 40.6501   1
  -3  15   0 854.126 90.2989   1
   3 -15   0 704.680 87.3181   1
   4 -15   0 81.8256 44.9883   1
  -4  15   0 166.325 52.2156   1
   4  15   0 114.100 45.3761   1
  -4 -15   0 97.6578 44.7467   1
  -5  15   0 6355.18 317.759   1
   5 -15   0 6262.60 317.252   1
  -5 -15   0 5815.45 312.391   1
   6  15   0 8.17599 31.2668   1
  -6 -15   0 91.6960 40.6900   1
  -7 -15   0 3812.87 227.891   1
   7  15   0 3858.26 227.398   1
   8 -15   0 16.7092 44.5080   1
  -8  15   0 15.9869 40.2167   1
   8  15   0 16.9177 37.0424   1
  -8 -15   0-8.40789 40.9998   1
  -9  15   0 284.552 60.3780   1
   9  15   0 328.708 65.8499   1
   9 -15   0 373.919 66.1144   1
  -9 -15   0 378.045 67.2744   1
 -10  15   0 24.1908 38.7384   1
  10 -15   0 85.8332 43.8834   1
 -11  15   0 32.7433 42.4339   1
  11  15   0 41.8787 37.4274   1
 -11 -15   0 32.7255 35.1277   1
  11 -15   0 17.0813 41.6674   1
 -12  15   0 315.602 65.9796   1
  12  15   0 190.944 51.5581   1
  12 -15   0 154.376 52.6875   1
 -12 -15   0 157.203 51.3881   1
 -13 -15   0 16.4896 45.6994   1
  13  15   0 66.6383 48.9667   1
 -14  15   0 524.722 72.4910   1
  14  15   0 495.089 77.1212   1
 -14 -15   0 423.285 72.9818   1
  14 -15   0 396.353 68.4659   1
 -15  15   0 874.271 94.0177   1
 -15 -15   0 1088.69 100.317   1
  15  15   0 966.123 96.9598   1
  15 -15   0 872.549 97.9443   1
 -17 -15   0 1070.30 100.294   1
  17  15   0 1227.74 105.564   1
   0  16   0 89.5558 43.6302   1
   0 -16   0 139.902 46.3927   1
  -1  16   0 24.1611 37.3271   1
   1  16   0-8.15629 39.1289   1
   1 -16   0-8.25971 40.9242   1
  -1 -16   0 49.6256 40.9797   1
   2  16   0 314.513 66.1537   1
  -2  16   0 358.718 64.4156   1
  -2 -16   0 327.540 62.0625   1
   2 -16   0 280.040 57.8531   1
   3  16   0 311.682 63.0815   1
  -3 -16   0 331.801 64.9965   1
   3 -16   0 311.519 56.1298   1
  -3  16   0 285.618 57.6860   1
   4  16   0 780.757 87.8423   1
  -4  16   0 812.237 91.1781   1
   4 -16   0 933.137 94.2192   1
   5 -16   0 33.1938 41.7605   1
  -5  16   0 25.3926 39.9307   1
   5  16   0 41.4885 43.0028   1
  -5 -16   0-8.19237 42.4572   1
   6 -16   0 1354.80 116.977   1
   6  16   0 1346.88 115.458   1
  -6 -16   0 1199.62 113.543   1
  -6  16   0 1407.84 119.226   1
   7 -16   0-16.6585 45.5558   1
  -7  16   0-16.4003 41.2558   1
   7  16   0 8.42153 47.2267   1
  -7 -16   0-8.45237 45.6326   1
  -8  16   0 3172.59 192.273   1
   8  16   0 3352.49 197.604   1
  -8 -16   0 2813.56 187.020   1
   8 -16   0 2576.29 183.065   1
  -9  16   0 270.662 58.5609   1
   9  16   0 384.825 64.8117   1
  -9 -16   0 451.909 67.6706   1
   9 -16   0 522.927 72.4372   1
 -10  16   0 992.951 102.654   1
  10  16   0 1326.75 111.251   1
 -10 -16   0 1107.37 104.003   1
  10 -16   0 1278.48 111.398   1
 -11  16   0 47.9446 42.5805   1
  11  16   0 33.1649 42.3527   1
 -11 -16   0 8.09625 40.7450   1
  11 -16   0 8.78812 39.2578   1
 -12  16   0 16.2357 49.2615   1
  12  16   0 24.5728 41.8349   1
 -12 -16   0 8.16285 43.4914   1
  12 -16   0 25.9137 42.1263   1
 -13  16   0 792.323 88.3565   1
  13  16   0 712.668 86.2191   1
 -13 -16   0 851.066 90.3148   1
  13 -16   0 796.998 93.3419   1
 -14 -16   0 642.425 78.8027   1
 -14  16   0 634.662 80.4066   1
  14  16   0 622.514 80.2897   1
 -15 -16   0 697.777 81.2322   1
  15  16   0 791.328 85.8082   1
 -16 -16   0 495.735 70.9291   1
  16  16   0 447.291 70.0783   1
   0  17   0-41.0364 52.3411   1
   0 -17   0-16.5801 42.3507   1
  -1  17   0 1507.48 119.741   1
   1  17   0 1233.34 111.207   1
  -1 -17   0 1628.12 123.818   1
  -2  17   0 145.811 45.8419   1
   2  17   0 49.8876 42.9043   1
   2 -17   0 209.276 53.2238   1
  -2 -17   0 201.849 53.9754   1
  -3  17   0-24.7647 43.3887   1
   3 -17   0-24.7992 46.3668   1
   4  17   0 1962.79 144.455   1
  -4  17   0 2164.36 149.376   1
   4 -17   0 1743.46 138.354   1
  -4 -17   0 2014.24 144.105   1
   5 -17   0 141.282 45.3395   1
  -5 -17   0 148.473 48.3605   1
  -5  17   0 189.026 55.2028   1
  -6  17   0 143.622 51.4403   1
   6  17   0 106.620 45.6298   1
  -6 -17   0 67.8641 42.8928   1
   7  17   0 343.463 60.3768   1
  -8  17   0 572.383 78.8848   1
   8  17   0 814.769 86.8803   1
   8 -17   0 774.924 85.5175   1
  -8 -17   0 715.468 83.6473   1
  -9  17   0 641.853 83.5886   1
   9  17   0 940.362 93.4781   1
  -9 -17   0 702.573 81.2031   1
   9 -17   0 801.161 89.5104   1
 -10  17   0 831.128 92.0086   1
  10  17   0 513.956 71.8880   1
 -10 -17   0 737.640 83.3035   1
  10 -17   0 652.624 83.7203   1
 -11  17   0 663.093 82.3913   1
 -11 -17   0 639.020 76.8310   1
  11  17   0 602.300 79.4381   1
  11 -17   0 387.259 79.9083   1
 -12 -17   0-7.99931 43.1905   1
  12  17   0-24.1092 48.7658   1
 -13 -17   0 500.532 73.3057   1
  13  17   0 391.667 68.5567   1
 -14 -17   0-7.90910 44.3566   1
  14  17   0 39.3259 47.7268   1
   0  18   0 806.887 88.8514   1
   0 -18   0 1035.09 98.3825   1
  -1  18   0 1310.72 114.103   1
   1  18   0 1314.81 116.099   1
   1 -18   0 1241.25 112.021   1
  -1 -18   0 1117.29 108.739   1
   2  18   0 245.715 55.8207   1
  -2  18   0 293.893 60.9084   1
   2 -18   0 140.598 50.9649   1
   3  18   0 57.2752 44.8520   1
  -3  18   0 89.0137 43.7911   1
  -3 -18   0 97.3440 46.6839   1
   3 -18   0 50.1744 41.5386   1
   4  18   0 8.23430 44.4743   1
  -4  18   0 73.9105 46.0716   1
  -4 -18   0 24.3790 40.9052   1
   4 -18   0 24.8717 39.1230   1
   5  18   0 89.3276 49.9220   1
  -5 -18   0 49.6806 45.4380   1
   5 -18   0 98.7179 44.5673   1
  -5  18   0 123.841 49.1803   1
   6 -18   0 124.174 45.7373   1
  -6  18   0 187.796 51.4765   1
   7 -18   0 75.1503 50.1464   1
   7  18   0 16.5578 47.5577   1
  -7 -18   0 8.24731 40.8738   1
  -7  18   0 16.6724 45.0181   1
  -8  18   0 8.48863 41.4044   1
   8 -18   0 58.3766 45.6223   1
  -8 -18   0 8.15628 43.4618   1
  -9 -18   0 215.278 55.5246   1
   9  18   0 160.460 55.8643   1
 -10  18   0 845.243 92.6233   1
  10 -18   0 830.235 91.8470   1
 -11 -18   0 1640.89 126.579   1
  11  18   0 1701.01 129.749   1
 -12 -18   0 178.660 53.9275   1
  12  18   0 124.898 48.2593   1
   0  19   0-8.19075 47.0395   1
   0 -19   0-8.31931 44.3194   1
   1  19   0 105.014 45.7607   1
   1 -19   0 180.959 51.3483   1
  -1 -19   0 197.700 49.8815   1
   2  19   0 250.866 59.6810   1
   2 -19   0 229.006 56.7953   1
  -2 -19   0 234.262 55.2174   1
  -3  19   0 113.043 49.2680   1
  -3 -19   0 104.287 49.9500   1
   3 -19   0 163.615 57.9960   1
   4  19   0 136.947 53.0807   1
  -4  19   0 160.028 56.3287   1
  -4 -19   0 88.5332 46.5473   1
   4 -19   0 157.038 56.8010   1
  -5  19   0 129.146 50.2758   1
   5  19   0 71.8283 48.2208   1
   5 -19   0 155.544 55.7971   1
  -5 -19   0 173.289 58.0659   1
  -6  19   0 40.9568 44.2382   1
   6  19   0 32.4646 47.6962   1
  -6 -19   0 32.5749 34.9601   1
   6 -19   0 8.07745 36.7770   1
  -7  19   0-16.0745 44.5366   1
   7 -19   0-48.9155 44.0322   1
  -8  19   0 137.763 54.3715   1
  -8 -19   0 151.227 50.6118   1
   8  19   0 143.808 50.3161   1
   8 -19   0 138.548 48.7680   1
  -9 -19   0 277.170 56.0365   1
   9  19   0 294.767 57.6525   1
   2  20   0 607.726 80.7535   1
  -2 -20   0 578.437 77.3697   1
   3  20   0 174.514 55.8846   1
  -3 -20   0 109.606 51.1857   1
   4  20   0 529.735 74.1768   1
  -4 -20   0 296.303 60.6871   1
   5 -20   0 835.196 90.8440   1
  -5 -20   0 840.805 88.4181   1
   5  20   0 735.598 84.2008   1
  -5  20   0 713.009 87.5781   1
  -6 -20   0 39.3241 46.7203   1
  -6  20   0 15.7111 45.1183   1
   6  20   0-7.89610 46.9060   1
  26   0  -1 16.7316 39.4723   1
 -26   0   1 40.0770 47.6245   1
  24   0  -1 43.0489 45.2747   1
 -24   0   1 41.0945 46.6801   1
  23   0  -1 8.56625 37.5122   1
 -23   0   1 8.19860 39.3287   1
  22   0  -1-25.6978 43.7551   1
 -22   0   1-24.6017 38.6893   1
  21   0  -1-8.46700 35.5763   1
 -21   0   1-41.2549 40.2453   1
  20   0  -1 33.4005 38.6977   1
 -20   0   1-16.1559 40.0209   1
  19   0  -1 17.1811 45.1476   1
 -19   0   1 21.1666 37.5945   1
  18   0  -1-8.44552 40.5129   1
 -18   0   1-7.27919 37.7160   1
  17   0  -1 63.6804 42.4467   1
 -17   0   1 29.2040 43.8764   1
  16   0  -1-7.55356 33.7326   1
  15   0  -1-7.22804 27.5940   1
 -15   0   1 20.6957 28.3392   1
  14   0  -1-6.79987 26.6351   1
 -14   0   1-13.2250 35.2279   1
  13   0  -1 31.3695 33.8862   1
 -13   0   1 18.7501 31.4605   1
  12   0  -1 5.81792 31.8217   1
 -12   0   1-23.8162 34.9813   1
  11   0  -1 21.7666 29.3850   1
 -11   0   1 10.9434 27.5356   1
  10   0  -1-10.0803 29.2830   1
 -10   0   1 30.0433 28.4231   1
   9   0  -1-9.08947 24.8669   1
  -9   0   1 49.3991 29.1767   1
   8   0  -1 40.3704 26.4643   1
  -8   0   1-7.93651 25.5451   1
   6   0  -1-22.1030 20.7076   1
  -6   0   1-14.3610 20.2939   1
   5   0  -1-7.31344 20.0288   1
  -5   0   1-2.44788 19.1757   1
   4   0  -1 20.4926 19.5141   1
  -4   0   1 64.2390 21.6305   1
   3   0  -1-9.65434 16.8263   1
  -3   0   1-6.14701 12.3269   1
   1   0   1 16.5974 13.8085   1
  -1   0  -1-5.21170 12.2823   1
   2   0   1 63.2067 19.1602   1
  -2   0  -1 16.0270 17.6574   1
   3   0   1 2.17559 21.6404   1
  -3   0  -1-2.15608 23.5842   1
   4   0   1-8.20132 24.3510   1
  -4   0  -1 86.5360 22.8954   1
   6   0   1-38.1465 28.9417   1
  -6   0  -1 3.78675 25.2676   1
   7   0   1 4.31522 25.3538   1
  -7   0  -1 12.8859 26.0642   1
   8   0   1 4.76025 21.2627   1
  -8   0  -1-23.9371 23.7224   1
   9   0   1 15.6011 29.5227   1
  -9   0  -1 15.8250 29.2249   1
  10   0   1 39.1221 33.5598   1
 -10   0  -1-11.2708 32.7418   1
  12   0   1 19.9037 33.8839   1
 -12   0  -1 6.39088 29.6208   1
  13   0   1 7.03515 35.9261   1
 -13   0  -1-13.3952 38.0138   1
  14   0   1 7.37386 26.6325   1
 -14   0  -1 20.9295 28.6634   1
  15   0   1-23.1148 38.1724   1
 -15   0  -1 7.21653 36.8533   1
  17   0   1-35.5322 43.3241   1
 -17   0  -1 62.4182 39.8389   1
  18   0   1 8.38773 40.2360   1
  19   0   1 16.6322 44.8963   1
 -19   0  -1-24.5704 40.5756   1
  20   0   1-8.49416 43.3796   1
 -20   0  -1-16.3696 47.5504   1
  21   0   1 8.50462 38.7541   1
 -21   0  -1 89.7089 45.2165   1
  22   0   1 25.6740 38.9455   1
 -22   0  -1-40.7050 43.9512   1
  23   0   1 8.51263 42.1783   1
 -23   0  -1 24.4981 44.0908   1
  24   0   1-8.35324 44.4992   1
 -24   0  -1 16.1075 47.3151   1
  25   0   1-16.5145 50.6207   1
 -25   0  -1 23.7670 50.5109   1
  26   0   1 40.4440 46.4568   1
 -26   0  -1-7.74606 45.5113   1
  26   1  -1 8.36333 38.0749   1
 -26  -1   1 47.9186 45.8783   1
 -26   1   1 24.5533 50.1864   1
  25   1  -1 16.8568 44.2937   1
  24   1  -1 171.166 53.9758   1
  24  -1  -1 103.268 45.1260   1
 -24  -1   1 254.064 59.1605   1
 -24   1   1 156.886 52.6080   1
  23  -1  -1-8.56250 45.6148   1
 -23   1   1 24.8026 45.7942   1
  22   1  -1 330.479 63.0206   1
  22  -1  -1 436.764 69.7968   1
 -22  -1   1 507.100 71.2679   1
 -22   1   1 288.486 64.1473   1
  21   1  -1 9.07548 42.8032   1
  21  -1  -1-17.1159 38.9459   1
 -21  -1   1 37.8925 39.8240   1
 -21   1   1 8.11178 39.5556   1
  20   1  -1 654.079 83.2356   1
  20  -1  -1 626.195 80.7489   1
 -20  -1   1 860.591 85.7953   1
 -20   1   1 751.218 83.2557   1
  19  -1  -1 1624.27 127.589   1
 -19   1   1 1671.99 128.176   1
 -19  -1   1 1402.27 122.049   1
  18  -1  -1 1672.16 128.206   1
  18   1  -1 1406.19 123.103   1
 -18  -1   1 1567.66 124.083   1
 -18   1   1 1718.99 125.678   1
  17  -1  -1 1295.79 106.544   1
 -17   1   1 974.381 95.6721   1
  16   1  -1 1115.13 100.744   1
  16  -1  -1 1240.62 103.639   1
 -16  -1   1 1219.89 104.654   1
 -16   1   1 1280.51 103.326   1
  15   1  -1 3366.86 208.466   1
  15  -1  -1 4207.23 226.220   1
 -15  -1   1 3956.31 218.052   1
 -15   1   1 3490.24 201.669   1
  14   1  -1 218.591 48.2510   1
 -14   1   1 120.476 38.8935   1
 -14  -1   1 128.938 36.6683   1
  13   1  -1 13171.6 561.935   1
  13  -1  -1 11663.7 558.522   1
 -13  -1   1 12989.3 559.513   1
  12   1  -1 1975.93 144.239   1
  12  -1  -1 2859.32 157.637   1
 -12  -1   1 2593.24 149.199   1
 -12   1   1 2184.93 143.197   1
  11   1  -1 24.2157 33.6903   1
  11  -1  -1 55.5169 31.6780   1
 -11   1   1 31.4849 27.3830   1
  10   1  -1 904.993 73.9776   1
  10  -1  -1 878.872 74.6792   1
 -10  -1   1 888.403 75.7134   1
 -10   1   1 806.848 70.8121   1
   9   1  -1 4344.44 228.131   1
   9  -1  -1 4864.20 231.794   1
  -9  -1   1 4914.88 233.363   1
  -9   1   1 4306.96 226.371   1
   8   1  -1 19405.2 952.654   1
  -8  -1   1 21394.7 951.486   1
  -8   1   1 22406.8 951.315   1
   7   1  -1 10663.7 462.873   1
  -7  -1   1 9927.69 461.801   1
   6   1  -1 92272.5 4020.35   1
  -6  -1   1 98964.5 4021.40   1
  -6   1   1 101428. 4017.89   1
   6  -1  -1 94255.9 4016.90   1
  -5   1   1 77783.5 3402.59   1
   5   1  -1 81336.4 3407.63   1
  -5  -1   1 78231.8 3405.92   1
  -4   1   1 28821.5 1006.52   1
   4   1  -1 26217.9 1010.82   1
  -4  -1   1 27435.7 1012.35   1
  -3   1   1 134158. 5189.79   1
  -3  -1   1 125500. 5194.19   1
   3  -1  -1 128353. 5190.00   1
   3   1  -1 113536. 5190.52   1
  -2  -1   1 6879.01 270.205   1
   2   1  -1 6678.23 270.064   1
  -2   1   1 5846.17 266.681   1
   2  -1  -1 5972.38 265.955   1
   1   1  -1 29838.5 1212.89   1
  -1  -1   1 28544.6 1212.72   1
   0  -1   1 2292.72 100.777   1
   0   1   1 2516.11 99.2281   1
   0  -1  -1 2331.95 98.7650   1
  -1  -1  -1 503.930 34.9670   1
   1   1   1 591.368 35.0279   1
  -1   1  -1 498.228 33.9264   1
   1  -1   1 555.251 35.3946   1
  -2  -1  -1 1412.51 72.7717   1
  -2   1  -1 1273.49 70.7995   1
   2  -1   1 1416.87 72.2172   1
   2   1   1 1171.04 71.9684   1
   3   1   1 212600. 9400.18   1
   3  -1   1 247360. 9400.91   1
  -3  -1  -1 224713. 9399.45   1
  -3   1  -1 225836. 9398.81   1
   4   1   1 57386.6 2436.27   1
   4  -1   1 60021.0 2437.16   1
  -4  -1  -1 57344.4 2435.20   1
  -4   1  -1 59042.5 2436.98   1
   6   1   1 42668.7 1845.97   1
   6  -1   1 44194.5 1848.91   1
  -6   1  -1 40867.2 1837.94   1
   7   1   1 6892.07 311.946   1
   7  -1   1 6856.75 314.211   1
  -7  -1  -1 6930.97 312.069   1
   8   1   1 7931.58 354.455   1
   8  -1   1 7964.25 354.928   1
  -8  -1  -1 7052.84 345.885   1
  -8   1  -1 6815.20 342.698   1
   9   1   1 15249.2 752.868   1
  -9  -1  -1 16706.1 747.262   1
  -9   1  -1 16322.1 742.739   1
  10   1   1 2208.76 137.687   1
  10  -1   1 2235.27 143.282   1
 -10  -1  -1 2343.20 139.397   1
 -10   1  -1 2093.19 132.571   1
  12   1   1 4493.78 247.858   1
  12  -1   1 4651.20 255.084   1
 -12  -1  -1 5004.78 251.885   1
 -12   1  -1 4379.74 238.828   1
  13  -1   1 632.031 72.2689   1
 -13   1  -1 502.462 62.1813   1
  14   1   1 583.181 70.6775   1
  14  -1   1 645.724 74.3910   1
 -14  -1  -1 657.020 73.1363   1
 -14   1  -1 666.357 75.0503   1
  15   1   1 2618.21 160.936   1
  15  -1   1 2132.26 153.971   1
 -15  -1  -1 2636.58 161.697   1
 -15   1  -1 2096.26 151.896   1
  16   1   1 47.7171 36.8606   1
 -16  -1  -1-7.63190 29.1414   1
  17   1   1 474.970 66.4879   1
 -17  -1  -1 279.788 54.6598   1
  17  -1   1 460.769 71.1744   1
  18   1   1-8.39749 31.2051   1
  18  -1   1-24.5372 39.2362   1
 -18  -1  -1 55.0421 35.1167   1
 -18   1  -1 15.7173 40.7196   1
  19  -1   1 42.0846 40.3869   1
 -19   1  -1 8.00325 39.0376   1
  20   1   1 130.770 55.6158   1
  20  -1   1 17.0657 41.7853   1
 -20  -1  -1 72.9033 41.0633   1
 -20   1  -1 162.833 52.0520   1
  21   1   1 357.035 61.6977   1
  21  -1   1 374.362 66.9264   1
 -21  -1  -1 361.798 64.7843   1
 -21   1  -1 287.113 65.8254   1
  22   1   1 161.350 51.5396   1
 -22  -1  -1 206.892 55.7072   1
  23  -1   1 400.491 69.3026   1
  23   1   1 321.525 63.8744   1
 -23   1  -1 416.762 70.7074   1
 -23  -1  -1 356.273 66.0281   1
  24   1   1 66.6707 47.5241   1
  24  -1   1 186.359 54.7097   1
 -24   1  -1 113.591 48.4132   1
 -24  -1  -1 71.7903 51.5413   1
  25  -1   1-33.0201 45.1650   1
 -25   1  -1-24.2845 46.5034   1
 -25  -1  -1-31.6030 47.9538   1
  26   1   1-15.9278 45.2027   1
  26  -1   1 47.7149 45.1381   1
 -26   1  -1-23.9430 51.8381   1
 -26  -1  -1 38.4514 52.1708   1
  26   2  -1-16.5280 37.6127   1
 -26  -2   1-15.8265 47.5160   1
  25   2  -1-8.33461 39.9919   1
 -25  -2   1-41.0741 47.7322   1
  24   2  -1 1495.69 122.861   1
  24  -2  -1 1213.50 114.149   1
 -24   2   1 1415.25 119.810   1
 -24  -2   1 1375.84 117.593   1
  23   2  -1-36.5381 43.8196   1
  23  -2  -1-8.67302 41.6060   1
 -23  -2   1-22.8935 41.7396   1
 -23   2   1 25.2127 42.2843   1
  22   2  -1 8.77401 42.0943   1
  22  -2  -1 95.2667 49.1607   1
 -22  -2   1-24.1599 44.6129   1
 -22   2   1 8.26805 43.4524   1
  21   2  -1 17.1945 38.3959   1
  21  -2  -1 25.5871 44.1938   1
 -21  -2   1-8.16291 37.8325   1
 -21   2   1 24.5422 41.1606   1
  20   2  -1 820.758 90.1440   1
  20  -2  -1 953.833 96.5188   1
 -20   2   1 868.166 90.2823   1
 -20  -2   1 805.731 89.5475   1
  19   2  -1 130.798 44.2425   1
  19  -2  -1 16.3634 41.8962   1
 -19  -2   1 80.7274 41.9415   1
 -19   2   1 47.3239 43.2494   1
  18   2  -1 434.675 64.2262   1
  18  -2  -1 367.490 64.1147   1
 -18  -2   1 473.288 67.7231   1
 -18   2   1 384.149 64.3490   1
  17   2  -1 1460.41 119.546   1
  17  -2  -1 1674.16 124.633   1
 -17   2   1 1500.69 117.220   1
  16  -2  -1 7.47592 33.3849   1
 -16  -2   1 14.9773 38.2421   1
 -16   2   1-7.10702 32.3421   1
  15   2  -1 2019.10 140.762   1
  15  -2  -1 2110.70 139.475   1
 -15  -2   1 2028.10 139.355   1
 -15   2   1 1856.10 133.064   1
  14   2  -1 42703.5 1784.98   1
  14  -2  -1 43268.6 1782.52   1
 -14  -2   1 40281.6 1773.71   1
 -14   2   1 40476.6 1774.75   1
  13   2  -1 5251.43 263.920   1
 -13  -2   1 5312.37 262.683   1
  12  -2  -1 41.7422 31.8044   1
 -12   2   1 34.2357 28.3105   1
  11   2  -1 5342.53 266.607   1
  11  -2  -1 5196.29 261.344   1
 -11  -2   1 5060.41 261.894   1
 -11   2   1 5009.02 257.008   1
  10   2  -1 16827.9 764.853   1
  10  -2  -1 17433.2 754.792   1
 -10  -2   1 17137.6 755.746   1
 -10   2   1 17117.2 751.655   1
   9   2  -1 19557.8 777.032   1
  -9   2   1 17227.9 764.427   1
   9  -2  -1 17328.7 765.944   1
  -9  -2   1 16505.1 766.993   1
   8   2  -1 98.6615 26.1474   1
   8  -2  -1 143.733 35.0475   1
   7   2  -1 34434.3 1432.36   1
  -7   2   1 33574.3 1425.53   1
  -7  -2   1 32774.0 1430.64   1
   7  -2  -1 34350.0 1427.35   1
  -6   2   1 14797.4 636.891   1
   6  -2  -1 14752.8 638.780   1
   5   2  -1 4827.06 226.672   1
  -5   2   1 4715.18 222.270   1
  -5  -2   1 5055.96 225.962   1
   5  -2  -1 4588.57 221.145   1
  -4  -2   1 311953. 12536.1   1
  -4   2   1 352139. 12530.1   1
   4  -2  -1 325548. 12530.5   1
  -3  -2   1 89907.7 3742.35   1
   3   2  -1 88427.5 3743.06   1
  -3   2   1 84274.5 3737.26   1
   3  -2  -1 99317.5 3740.14   1
  -2  -2   1 81789.2 3062.85   1
   2  -2  -1 76190.0 3058.25   1
  -2   2   1 75019.9 3057.80   1
  -1  -2   1 5901.72 234.914   1
   1  -2  -1 5746.29 231.086   1
   1   2  -1 5885.64 235.251   1
   0  -2   1 51403.5 2154.94   1
   0   2  -1 52604.8 2154.37   1
   0   2   1 57561.9 2153.07   1
   0  -2  -1 46499.1 2151.60   1
   1   2   1 4152.09 166.727   1
  -1  -2  -1 4471.61 168.462   1
   2  -2   1 38415.9 1590.43   1
  -2   2  -1 38236.3 1589.75   1
   2   2   1 36325.8 1588.04   1
  -2  -2  -1 39364.1 1589.74   1
  -3  -2  -1 15756.1 695.685   1
   3   2   1 16345.9 697.820   1
  -3   2  -1 15575.0 693.717   1
   3  -2   1 17578.9 697.341   1
  -4  -2  -1 87319.8 3637.25   1
   4   2   1 95878.8 3636.52   1
  -4   2  -1 96343.6 3633.95   1
  -5  -2  -1 6839.86 317.143   1
   5   2   1 6886.28 317.092   1
   6   2   1 46229.2 1760.99   1
   6  -2   1 44513.0 1757.50   1
  -6  -2  -1 44492.9 1757.60   1
   7   2   1 42146.2 1635.06   1
   7  -2   1 38906.0 1629.02   1
  -7  -2  -1 37746.4 1628.60   1
  -7   2  -1 35875.6 1624.10   1
   8   2   1 5.51266 28.9672   1
   8  -2   1-9.91567 31.0078   1
  -8  -2  -1 9.54877 28.6656   1
  -8   2  -1-9.39150 25.3508   1
   9   2   1 23757.1 1018.70   1
   9  -2   1 23365.8 1017.32   1
  -9  -2  -1 23311.8 1017.31   1
  -9   2  -1 23262.2 1013.63   1
  10   2   1 37275.5 1643.00   1
  10  -2   1 40315.2 1645.50   1
 -10  -2  -1 38154.2 1645.15   1
 -10   2  -1 38407.4 1641.19   1
  11   2   1 1730.69 119.520   1
 -11  -2  -1 1520.64 112.513   1
  12   2   1 174.871 39.9663   1
  12  -2   1 98.8447 37.2383   1
 -12  -2  -1 83.3214 33.0519   1
 -12   2  -1 94.5359 35.2103   1
  13   2   1 7112.55 341.510   1
  13  -2   1 6826.11 338.757   1
 -13  -2  -1 6792.80 338.967   1
 -13   2  -1 6194.65 331.723   1
  14   2   1 6469.88 304.743   1
  14  -2   1 6030.36 300.414   1
 -14  -2  -1 5791.04 297.885   1
  15   2   1 152.801 41.7458   1
  15  -2   1 122.087 45.2885   1
 -15  -2  -1 121.699 38.2286   1
 -15   2  -1 254.971 51.4443   1
  16   2   1 14816.4 690.885   1
 -16  -2  -1 15189.8 691.764   1
  17   2   1 39.8882 32.8344   1
  17  -2   1 32.1769 39.9050   1
 -17  -2  -1 63.5962 36.2339   1
 -17   2  -1 62.0650 43.0205   1
  18  -2   1-8.21544 35.2488   1
 -18  -2  -1-24.2486 42.4737   1
 -18   2  -1 55.5242 42.8233   1
  19  -2   1 2008.85 143.964   1
 -19   2  -1 1891.27 142.076   1
  20   2   1 437.262 69.4700   1
  20  -2   1 511.277 71.0695   1
 -20  -2  -1 559.936 72.9913   1
 -20   2  -1 497.979 70.1892   1
  21   2   1 177.309 59.2156   1
  21  -2   1 8.61658 42.1356   1
 -21  -2  -1 78.9536 47.5105   1
 -21   2  -1 74.2474 41.6255   1
  22   2   1-18.7075 44.1143   1
 -22  -2  -1-7.30625 37.8549   1
  22  -2   1 34.4108 43.9306   1
  23   2   1 100.905 44.5153   1
  23  -2   1 160.541 56.1297   1
 -23  -2  -1 138.266 53.1017   1
 -23   2  -1 142.432 54.6853   1
  24  -2   1-8.29920 42.3847   1
  24   2   1 49.7632 50.8483   1
 -24  -2  -1 8.08260 46.9574   1
 -24   2  -1 8.32988 47.8407   1
  25  -2   1 139.096 54.7173   1
 -25   2  -1 57.0911 49.6460   1
 -26   2  -1 111.186 48.9026   1
  26   3  -1 73.5795 39.4592   1
 -26  -3   1 150.286 55.1565   1
  25   3  -1 189.571 59.9702   1
 -25  -3   1 271.280 59.3165   1
  24   3  -1 69.4810 53.0583   1
  24  -3  -1 154.226 47.8584   1
 -24  -3   1 125.593 54.4809   1
 -24   3   1 228.602 57.2895   1
  23  -3  -1 1078.35 105.285   1
  23   3  -1 1276.44 111.709   1
 -23   3   1 1185.34 109.015   1
 -23  -3   1 995.776 100.869   1
  22   3  -1 86.1343 42.3303   1
  22  -3  -1 170.077 51.8668   1
 -22  -3   1 132.305 48.8656   1
 -22   3   1 136.669 53.1591   1
  21   3  -1 8.40976 43.6108   1
  21  -3  -1 50.4281 39.6804   1
 -21  -3   1 74.7713 46.0531   1
 -21   3   1 42.1641 43.1020   1
  20  -3  -1 100.166 45.2072   1
 -20   3   1 74.4876 47.1121   1
  19   3  -1 2552.13 179.484   1
  19  -3  -1 2881.33 180.549   1
 -19  -3   1 2650.87 179.495   1
 -19   3   1 2937.18 181.585   1
  18   3  -1-8.09021 41.3387   1
  18  -3  -1 8.07648 40.6580   1
 -18  -3   1 47.9952 42.0578   1
 -18   3   1 85.3859 43.5529   1
  17   3  -1 95.3295 43.4923   1
  17  -3  -1-7.84200 36.3940   1
 -17  -3   1 93.2647 45.1923   1
 -17   3   1 30.0311 34.2216   1
  16   3  -1 646.099 75.1001   1
  16  -3  -1 625.526 74.9863   1
 -16  -3   1 771.873 79.1971   1
 -16   3   1 677.746 77.5280   1
  15   3  -1 23784.6 1051.74   1
  15  -3  -1 24855.4 1051.67   1
 -15  -3   1 23718.7 1054.37   1
 -15   3   1 22971.2 1044.55   1
  14  -3  -1 6455.38 331.102   1
 -14  -3   1 5878.37 328.179   1
 -14   3   1 6599.23 329.020   1
  13   3  -1 30750.2 1263.51   1
  13  -3  -1 27962.0 1254.37   1
 -13  -3   1 27815.2 1255.29   1
 -13   3   1 29616.4 1253.87   1
  12   3  -1 563.467 67.0067   1
 -12  -3   1 485.918 60.0605   1
 -12   3   1 506.143 59.2896   1
  11   3  -1 3770.04 223.003   1
  11  -3  -1 4231.98 220.788   1
 -11  -3   1 3936.99 221.802   1
  10   3  -1 1477.56 104.658   1
 -10   3   1 1490.78 101.939   1
  10  -3  -1 1565.66 103.951   1
 -10  -3   1 1484.32 104.970   1
   9   3  -1 45845.4 1881.18   1
  -9   3   1 45439.6 1875.06   1
  -9  -3   1 41828.5 1876.98   1
   9  -3  -1 44475.1 1874.67   1
   8   3  -1 840.606 69.6744   1
  -8   3   1 763.112 64.2922   1
  -8  -3   1 851.737 71.0156   1
   8  -3  -1 803.118 64.5191   1
   7   3  -1 5785.41 257.709   1
  -7   3   1 5246.46 249.101   1
   7  -3  -1 5017.44 248.246   1
  -7  -3   1 4800.07 253.438   1
  -6  -3   1 5926.59 279.388   1
   6   3  -1 5877.67 278.959   1
   5  -3  -1 65287.2 2735.12   1
  -5  -3   1 69866.5 2742.04   1
   5   3  -1 69526.7 2741.86   1
   4  -3  -1 5007.30 240.345   1
  -4  -3   1 5305.03 243.816   1
   4   3  -1 5460.58 243.686   1
  -4   3   1 5053.09 240.289   1
  -3  -3   1 2007.07 107.091   1
   3  -3  -1 1794.79 103.337   1
  -3   3   1 2032.78 101.873   1
   3   3  -1 1982.07 106.137   1
   2   3  -1 10803.0 459.469   1
  -2   3   1 11498.3 455.425   1
   2  -3  -1 11210.5 456.694   1
  -1   3   1 1132.95 67.3220   1
   1   3  -1 1223.40 72.2844   1
   1  -3  -1 1404.49 72.9059   1
  -1  -3   1 1294.93 75.3936   1
   0  -3  -1 48918.4 1827.93   1
   0  -3   1 51732.8 1833.70   1
  -1  -3  -1 352676. 15280.1   1
   1  -3   1 418857. 15284.9   1
   1   3   1 320297. 15276.1   1
  -1   3  -1 413797. 15284.5   1
   2  -3   1 2422.23 132.422   1
  -2   3  -1 2613.26 133.248   1
  -2  -3  -1 2533.48 133.481   1
   2   3   1 2934.16 134.405   1
   3  -3   1 4209.68 195.121   1
  -3   3  -1 3908.95 191.952   1
   3   3   1 4192.20 196.288   1
  -3  -3  -1 3759.17 193.678   1
   4   3   1 4412.37 215.393   1
  -4  -3  -1 4411.74 215.136   1
  -5  -3  -1 2269.41 124.314   1
   5   3   1 1943.36 119.444   1
  -5   3  -1 2154.63 118.917   1
   5  -3   1 2081.41 119.082   1
  -6  -3  -1 8792.67 380.223   1
   6   3   1 7420.14 372.183   1
  -6   3  -1 8258.68 373.942   1
   6  -3   1 8157.38 373.680   1
  -7  -3  -1 3616.24 187.564   1
  -7   3  -1 3558.03 186.849   1
   7  -3   1 3463.53 188.179   1
   7   3   1 3446.09 187.261   1
   8   3   1 30146.0 1323.02   1
   8  -3   1 31138.7 1321.05   1
  -8  -3  -1 29764.1 1321.10   1
  -8   3  -1 32520.8 1323.21   1
   9   3   1 10893.7 511.046   1
   9  -3   1 11011.2 508.508   1
  -9  -3  -1 10529.3 508.853   1
  -9   3  -1 12035.4 511.830   1
  10  -3   1 28500.2 1216.92   1
 -10   3  -1 27783.8 1213.95   1
  11   3   1 49058.5 2101.76   1
 -11  -3  -1 49771.6 2099.73   1
  12   3   1 129.920 39.9994   1
  12  -3   1 114.610 40.7490   1
 -12  -3  -1 75.9770 36.5963   1
 -12   3  -1 148.403 44.7412   1
  13   3   1 1556.74 118.754   1
  13  -3   1 1429.01 115.842   1
 -13  -3  -1 1765.83 124.169   1
 -13   3  -1 1509.10 114.858   1
  14   3   1 851.740 88.3686   1
  14  -3   1 615.243 76.9651   1
 -14   3  -1 702.264 79.0267   1
  15  -3   1 17067.8 781.201   1
 -15   3  -1 17408.2 779.567   1
  16   3   1 1598.06 133.118   1
  16  -3   1 1952.05 137.585   1
 -16  -3  -1 1949.66 138.413   1
 -16   3  -1 1800.51 132.377   1
  17   3   1 2077.02 146.091   1
  17  -3   1 1923.64 144.409   1
 -17  -3  -1 1990.85 145.106   1
 -17   3  -1 2006.05 142.913   1
  18   3   1 2469.30 165.245   1
  18  -3   1 2209.60 159.802   1
 -18  -3  -1 2547.25 166.492   1
 -18   3  -1 2466.06 165.831   1
  19   3   1 190.182 51.7154   1
  19  -3   1 358.285 66.0664   1
 -19  -3  -1 255.545 55.4589   1
 -19   3  -1 207.619 57.2607   1
  20   3   1 111.154 52.9803   1
  20  -3   1-8.38604 44.1029   1
 -20  -3  -1 41.2007 41.4953   1
 -20   3  -1 42.0785 41.0758   1
  21   3   1 1092.19 99.4378   1
  21  -3   1 811.507 92.8192   1
 -21  -3  -1 720.746 86.0466   1
 -21   3  -1 1078.56 101.150   1
  22   3   1 464.695 72.9778   1
  22  -3   1 356.128 62.5185   1
 -22  -3  -1 338.584 64.4333   1
 -22   3  -1 276.839 61.0118   1
  23   3   1 26.5807 45.2471   1
  23  -3   1-16.9248 43.8464   1
 -23  -3  -1 7.63874 37.2489   1
 -23   3  -1 16.7206 43.9319   1
  24   3   1 597.115 80.5896   1
  24  -3   1 535.760 72.8081   1
 -24  -3  -1 456.720 69.0161   1
 -24   3  -1 519.101 77.3520   1
  25   3   1 390.553 63.8078   1
  25  -3   1 344.829 65.6465   1
 -25   3  -1 270.847 63.0063   1
 -25  -3  -1 262.454 59.7442   1
  26   4  -1-52.0082 53.1674   1
 -26  -4   1-36.2282 44.9037   1
  25   4  -1-16.8320 44.8364   1
 -25  -4   1 39.4391 46.3431   1
  24  -4  -1 1101.02 108.476   1
 -24   4   1 1312.58 113.515   1
  23   4  -1 476.188 66.4552   1
 -23  -4   1 124.137 52.1533   1
  22  -4  -1 154.155 47.2123   1
 -22   4   1 132.909 49.6952   1
  21   4  -1 150.593 46.3150   1
  21  -4  -1 161.458 53.1101   1
 -21  -4   1 151.562 49.4370   1
 -21   4   1 257.251 59.4756   1
  20   4  -1 16.8460 36.1457   1
  20  -4  -1-25.2507 44.2341   1
 -20  -4   1 33.3831 37.2762   1
 -20   4   1 41.5494 44.8682   1
  19   4  -1 388.592 66.4939   1
  19  -4  -1 460.897 69.2817   1
 -19  -4   1 456.803 72.3276   1
 -19   4   1 463.470 69.6058   1
  18   4  -1 218.532 55.5511   1
  18  -4  -1 216.071 52.4708   1
 -18  -4   1 124.550 46.7928   1
 -18   4   1 150.193 52.7584   1
 -17  -4   1 23.5199 32.2192   1
  16  -4  -1 2743.29 176.058   1
 -16   4   1 2906.03 177.843   1
  15   4  -1 231.029 48.8045   1
  15  -4  -1 251.837 52.2338   1
 -15  -4   1 200.740 51.0780   1
 -15   4   1 327.301 54.5984   1
  14   4  -1 56783.4 2318.20   1
 -14  -4   1 51180.9 2302.26   1
 -14   4   1 55536.0 2306.24   1
  14  -4  -1 54510.2 2307.43   1
 -13  -4   1 586.103 70.7040   1
  13   4  -1 563.312 68.9690   1
  13  -4  -1 666.337 71.6943   1
  12   4  -1 5466.94 291.635   1
 -12  -4   1 5889.07 292.975   1
 -11   4   1 4155.86 215.809   1
  11  -4  -1 3856.73 213.942   1
  10   4  -1 28694.2 1169.43   1
 -10   4   1 26842.9 1158.28   1
 -10  -4   1 25496.1 1162.54   1
  10  -4  -1 26781.1 1160.97   1
   9   4  -1 1138.06 85.8273   1
   9  -4  -1 953.576 79.7306   1
  -9  -4   1 1174.12 86.3842   1
  -9   4   1 855.264 75.4873   1
   8  -4  -1 57788.2 2462.04   1
  -8  -4   1 56474.5 2467.97   1
  -8   4   1 61573.2 2463.67   1
   8   4  -1 58669.8 2470.25   1
   7  -4  -1 426.134 47.3320   1
  -7  -4   1 433.802 48.5017   1
  -7   4   1 492.185 50.2778   1
   7   4  -1 468.214 50.7277   1
   6  -4  -1 36262.1 1441.43   1
  -6  -4   1 32816.5 1443.12   1
   6   4  -1 32258.4 1442.13   1
  -6   4   1 34498.6 1436.73   1
  -5  -4   1 17813.2 752.984   1
   5   4  -1 16814.1 748.599   1
  -4  -4   1 108997. 4701.70   1
   4  -4  -1 116776. 4698.07   1
  -4   4   1 114954. 4695.66   1
   4   4  -1 111051. 4702.48   1
  -3   4   1 4488.36 210.215   1
   3  -4  -1 4359.14 209.330   1
  -2   4   1 7060.92 321.267   1
   2  -4  -1 7325.04 323.321   1
  -1   4   1 70857.4 3052.34   1
   1   4  -1 69698.0 3055.43   1
   1  -4  -1 78408.9 3056.91   1
  -1  -4   1 75483.0 3057.70   1
   0  -4  -1 125063. 5025.23   1
   0   4   1 117461. 5022.88   1
   0   4  -1 127274. 5026.68   1
   0  -4   1 115386. 5026.24   1
  -1  -4  -1 6301.51 291.314   1
  -1   4  -1 6922.05 292.900   1
   1   4   1 6854.93 291.848   1
   3  -4   1 2660.52 138.615   1
  -3   4  -1 2472.90 135.678   1
  -3  -4  -1 2521.37 138.836   1
   3   4   1 2488.97 136.422   1
   4  -4   1 9287.21 414.657   1
  -4   4  -1 9077.06 413.036   1
  -4  -4  -1 8942.87 414.695   1
   4   4   1 9381.35 416.846   1
   5  -4   1 17513.6 727.409   1
  -5   4  -1 18377.0 728.069   1
  -5  -4  -1 16997.8 727.086   1
   6  -4   1 141567. 5790.75   1
  -6   4  -1 138703. 5789.86   1
  -6  -4  -1 138578. 5793.73   1
   6   4   1 138552. 5793.11   1
   7  -4   1 5657.84 296.210   1
  -7   4  -1 6094.01 298.053   1
   7   4   1 6313.25 302.669   1
  -7  -4  -1 6636.23 304.872   1
  -8  -4  -1 321.970 47.6879   1
   8  -4   1 331.810 48.2430   1
  -8   4  -1 345.181 47.4792   1
   8   4   1 461.955 56.6756   1
  -9   4  -1 37820.3 1611.34   1
   9  -4   1 38665.3 1615.47   1
  -9  -4  -1 38170.8 1616.23   1
   9   4   1 36658.2 1614.43   1
 -10   4  -1 12499.4 556.411   1
  10  -4   1 12270.2 556.579   1
 -10  -4  -1 12693.5 560.310   1
  10   4   1 11093.9 554.701   1
 -11   4  -1 20185.7 905.761   1
  11  -4   1 20139.4 907.625   1
 -11  -4  -1 21389.5 911.776   1
  11   4   1 20566.5 911.791   1
  12  -4   1 22405.2 966.712   1
 -12  -4  -1 21578.7 963.372   1
 -13   4  -1 6605.89 318.449   1
  13  -4   1 5789.49 311.667   1
 -13  -4  -1 6021.19 313.809   1
  13   4   1 6078.55 317.694   1
 -14   4  -1 12681.7 596.965   1
  14  -4   1 12687.9 595.947   1
 -14  -4  -1 12933.7 600.721   1
  14   4   1 13201.9 601.372   1
  15  -4   1 809.594 84.0605   1
 -15  -4  -1 555.198 73.4745   1
  15   4   1 746.955 80.2673   1
 -16   4  -1 7162.45 351.477   1
  16  -4   1 6763.40 348.444   1
  16   4   1 7464.54 359.460   1
 -17   4  -1 191.387 52.2622   1
  17  -4   1 161.509 50.4938   1
 -17  -4  -1 233.723 54.2058   1
  17   4   1 98.3357 48.1143   1
 -18   4  -1 1756.28 129.080   1
  18  -4   1 1612.24 125.133   1
 -18  -4  -1 1335.62 120.191   1
  18   4   1 1515.77 126.023   1
 -19  -4  -1 1603.42 130.161   1
 -20   4  -1 267.225 59.8430   1
  20  -4   1 135.791 50.3695   1
  20   4   1 116.238 50.8818   1
 -21   4  -1 57.7631 42.7633   1
  21  -4   1-17.0143 40.1310   1
 -22   4  -1 196.260 53.1011   1
  22  -4   1 110.760 53.2344   1
 -22  -4  -1 122.644 48.0226   1
  22   4   1 255.485 54.7565   1
 -23   4  -1 72.3651 42.9132   1
  23  -4   1 51.2573 41.0623   1
 -24   4  -1 72.7209 45.2131   1
  24  -4   1 202.579 56.1783   1
  24   4   1 168.423 59.3486   1
 -24  -4  -1 201.019 56.2035   1
  25   4   1 364.128 65.7580   1
 -25  -4  -1 190.121 48.1808   1
  26   5  -1-32.4009 41.9886   1
 -26  -5   1-30.6764 40.3194   1
  25   5  -1 116.202 51.1480   1
 -25  -5   1 134.824 49.8733   1
  24   5  -1 33.2191 41.8460   1
 -24   5   1 75.7866 52.1990   1
 -24  -5   1 65.2409 49.0190   1
  23  -5  -1 1396.96 117.272   1
  23   5  -1 1313.94 115.752   1
 -23  -5   1 1278.97 115.857   1
 -23   5   1 1420.29 118.612   1
 -22   5   1 489.170 73.6832   1
  22   5  -1 481.082 74.8354   1
  22  -5  -1 525.047 75.0845   1
 -22  -5   1 470.720 74.1892   1
  21  -5  -1 1323.98 112.108   1
 -21   5   1 1004.02 100.669   1
  21   5  -1 1056.53 105.718   1
 -21  -5   1 1078.15 103.728   1
  20   5  -1 25.4157 38.5686   1
  20  -5  -1 8.51659 42.2068   1
 -20  -5   1 58.0639 41.7456   1
 -20   5   1 8.20230 42.5118   1
  19  -5  -1 1288.65 110.479   1
 -19   5   1 1015.45 101.668   1
  18   5  -1 1691.59 130.659   1
  18  -5  -1 1587.06 128.586   1
 -18  -5   1 1650.13 129.849   1
 -18   5   1 1667.53 127.239   1
  17   5  -1 119.758 42.4443   1
  17  -5  -1 206.848 49.6863   1
 -17  -5   1 203.665 48.2919   1
 -17   5   1 106.590 43.1777   1
  16   5  -1 1007.59 97.6625   1
 -16   5   1 847.347 86.0375   1
 -16  -5   1 753.650 84.2531   1
  16  -5  -1 738.955 82.9602   1
  15  -5  -1 4825.88 266.893   1
 -15   5   1 5096.22 267.563   1
 -14   5   1 13.7739 33.5829   1
  14  -5  -1 35.3979 33.9609   1
 -14  -5   1-43.6362 39.7771   1
  14   5  -1 22.9777 42.9518   1
 -13  -5   1 39006.6 1682.28   1
  13  -5  -1 42546.0 1684.99   1
  13   5  -1 36653.0 1682.52   1
 -13   5   1 38742.7 1680.12   1
  12  -5  -1 2983.61 189.274   1
  12   5  -1 3570.91 197.700   1
 -12  -5   1 3566.85 197.311   1
  11  -5  -1 17649.1 782.606   1
 -11   5   1 17656.4 783.253   1
  11   5  -1 17352.1 787.870   1
 -11  -5   1 17898.3 789.451   1
 -10   5   1 8874.38 392.148   1
  10  -5  -1 7579.72 385.646   1
   9  -5  -1 13942.6 597.641   1
  -9   5   1 14196.9 596.260   1
  -9  -5   1 13694.1 600.830   1
   8  -5  -1 4447.58 218.757   1
  -8   5   1 4269.56 214.113   1
   8   5  -1 4066.20 218.909   1
  -8  -5   1 3798.60 217.681   1
   7  -5  -1 31992.7 1279.72   1
  -7   5   1 31699.3 1277.30   1
  -7  -5   1 31099.0 1282.40   1
   6  -5  -1 13380.0 541.209   1
  -6   5   1 13138.8 539.312   1
  -6  -5   1 11608.6 544.249   1
  -5  -5   1 76289.2 3249.90   1
   5  -5  -1 76002.6 3247.37   1
  -5   5   1 79480.5 3246.16   1
   5   5  -1 79245.9 3250.11   1
  -4  -5   1 42467.0 1851.89   1
   4   5  -1 44122.7 1852.03   1
  -4   5   1 42059.0 1847.22   1
   4  -5  -1 47120.8 1849.53   1
   3  -5  -1 51937.1 2047.31   1
   3   5  -1 48187.5 2048.54   1
  -3   5   1 45884.3 2043.53   1
  -3  -5   1 49570.4 2050.81   1
   2   5  -1 22984.0 978.020   1
  -2  -5   1 22748.6 978.312   1
  -1  -5   1 29352.7 1268.42   1
   1   5  -1 30479.5 1269.08   1
   0  -5   1 75464.0 2948.88   1
   0   5   1 73317.5 2944.36   1
   0   5  -1 65172.6 2943.46   1
   0  -5  -1 69043.5 2945.70   1
   1  -5   1 149812. 6053.42   1
   1   5   1 147826. 6052.17   1
  -1   5  -1 145151. 6049.75   1
  -1  -5  -1 141301. 6049.53   1
  -2   5  -1 531.498 51.9296   1
   2   5   1 540.498 53.0214   1
  -2  -5  -1 414.821 49.1891   1
  -3   5  -1 153395. 6317.31   1
   3  -5   1 154807. 6319.34   1
   3   5   1 155900. 6319.37   1
  -3  -5  -1 145477. 6315.95   1
   4   5   1 1623.25 101.890   1
  -4  -5  -1 1542.95 101.208   1
  -4   5  -1 1405.53 96.5682   1
   4  -5   1 1448.77 96.7842   1
   5   5   1 23226.3 967.440   1
  -5  -5  -1 22048.1 966.082   1
  -5   5  -1 23376.6 964.563   1
   5  -5   1 20690.9 962.529   1
   6   5   1 330.399 49.2109   1
  -6  -5  -1 381.004 49.6652   1
  -6   5  -1 518.487 54.6275   1
   6  -5   1 450.267 55.6629   1
   7   5   1 140.363 36.0993   1
  -7  -5  -1 100.517 35.9078   1
  -7   5  -1 83.5014 29.2802   1
   7  -5   1 130.676 31.2529   1
   8   5   1 28057.7 1188.97   1
  -8  -5  -1 26780.6 1189.08   1
  -8   5  -1 26938.1 1183.30   1
   8  -5   1 28054.9 1186.87   1
   9   5   1 26772.9 1204.42   1
  -9  -5  -1 28567.4 1208.29   1
  -9   5  -1 27389.4 1201.41   1
   9  -5   1 28457.4 1202.56   1
 -10  -5  -1 38885.2 1609.10   1
  10   5   1 36107.5 1607.55   1
  11  -5   1 18242.3 787.685   1
  11   5   1 18144.6 791.821   1
 -11  -5  -1 17175.8 788.565   1
 -11   5  -1 16896.1 783.940   1
  12  -5   1 1144.33 98.5962   1
  12   5   1 1227.00 101.992   1
 -12   5  -1 1215.89 97.9836   1
 -12  -5  -1 1178.37 99.2489   1
 -13  -5  -1 2714.31 173.787   1
  13  -5   1 2709.24 174.032   1
 -13   5  -1 3064.87 177.842   1
  13   5   1 2766.65 178.139   1
  14  -5   1 7831.92 390.839   1
 -15  -5  -1 4692.43 259.466   1
  15   5   1 4637.45 258.740   1
 -16  -5  -1 106.830 40.8863   1
  16  -5   1 144.988 46.4118   1
 -16   5  -1 69.3573 44.4171   1
  16   5   1 49.0384 37.3839   1
 -17  -5  -1 39.8857 40.1638   1
  17  -5   1 49.4593 42.7388   1
 -17   5  -1 31.5581 35.2670   1
  17   5   1 35.0594 40.6487   1
 -18  -5  -1 459.690 72.0885   1
  18  -5   1 545.720 74.3070   1
 -18   5  -1 626.750 77.7173   1
  18   5   1 524.916 75.9971   1
 -19  -5  -1-8.29074 42.3448   1
  19  -5   1 42.5587 44.7330   1
 -19   5  -1 16.3966 38.6728   1
  19   5   1 25.1998 42.9022   1
 -20  -5  -1 2686.54 177.131   1
  20  -5   1 3021.16 184.507   1
 -20   5  -1 2515.49 175.216   1
  20   5   1 2483.22 174.060   1
 -21  -5  -1-16.8133 39.6492   1
  21  -5   1-8.53569 42.9443   1
 -21   5  -1 8.36192 45.1446   1
  21   5   1 57.9557 51.2729   1
 -22  -5  -1 484.396 73.0323   1
  22  -5   1 534.858 73.4687   1
 -22   5  -1 425.842 69.3337   1
  22   5   1 559.826 76.3460   1
  23   5   1 725.812 89.2759   1
  23  -5   1 679.865 84.4918   1
 -23  -5  -1 731.837 85.2392   1
 -23   5  -1 629.986 83.5645   1
  24  -5   1 346.055 63.1943   1
 -24   5  -1 412.672 65.7251   1
 -25  -5  -1 566.217 75.7172   1
  25   5   1 644.508 80.8850   1
 -25  -6   1 15.8383 42.7549   1
  25   6  -1-40.0638 44.3841   1
 -24  -6   1 771.504 87.2305   1
  24   6  -1 638.448 79.3795   1
 -23  -6   1 199.066 57.8723   1
  23   6  -1 408.080 67.8156   1
 -23   6   1 224.886 60.7292   1
  23  -6  -1 276.540 61.1479   1
  22   6  -1 2642.80 176.544   1
 -22   6   1 2807.06 181.681   1
 -22  -6   1 3057.83 183.875   1
  21  -6  -1 289.448 58.8570   1
 -21   6   1 369.840 65.3432   1
 -20  -6   1 1165.14 108.974   1
  20   6  -1 1217.10 113.886   1
  19   6  -1 354.525 62.2582   1
 -19   6   1 426.549 65.5144   1
  19  -6  -1 280.589 58.7642   1
  18  -6  -1 3072.72 197.423   1
 -18  -6   1 3442.68 203.369   1
 -18   6   1 3236.99 200.921   1
  17   6  -1-8.81535 39.3675   1
  17  -6  -1 23.6572 37.1925   1
 -17  -6   1-7.85072 35.0601   1
 -17   6   1 39.9591 43.7106   1
 -16  -6   1 3422.25 206.038   1
  16   6  -1 3549.05 212.229   1
  15   6  -1 32.4101 41.4234   1
 -15  -6   1 7.59873 35.8914   1
 -15   6   1 82.7270 36.7245   1
  15  -6  -1 59.7180 33.3929   1
  14   6  -1 1451.91 114.313   1
  14  -6  -1 1342.43 111.307   1
 -14  -6   1 1543.55 114.097   1
 -14   6   1 1140.42 110.772   1
  13   6  -1 751.890 79.2421   1
 -13   6   1 794.150 78.7548   1
  13  -6  -1 914.888 84.9617   1
 -13  -6   1 653.233 75.8956   1
  12   6  -1 29990.9 1274.28   1
 -12   6   1 29927.9 1269.23   1
 -12  -6   1 28556.2 1271.98   1
  12  -6  -1 28526.5 1266.86   1
 -11  -6   1 584.671 66.5293   1
  11   6  -1 565.038 65.9483   1
  10   6  -1 4134.89 223.861   1
 -10   6   1 3888.12 215.110   1
  10  -6  -1 4283.43 221.182   1
 -10  -6   1 3752.42 217.679   1
  -9   6   1 1586.53 110.032   1
   8   6  -1 1188.25 95.7327   1
  -8   6   1 1242.56 91.0019   1
   8  -6  -1 1225.44 91.1115   1
  -8  -6   1 1062.96 91.7285   1
   7   6  -1 6193.41 301.509   1
  -7   6   1 6514.19 296.971   1
   7  -6  -1 5741.51 293.483   1
  -7  -6   1 5737.83 297.907   1
   6   6  -1 11642.3 521.376   1
   6  -6  -1 11354.9 516.209   1
  -6  -6   1 11682.7 522.486   1
  -6   6   1 11124.4 514.206   1
  -5  -6   1 8491.97 422.207   1
   5   6  -1 9141.00 424.783   1
  -5   6   1 10111.5 424.459   1
   5  -6  -1 8988.38 420.046   1
  -4  -6   1 13611.5 628.679   1
   4   6  -1 14546.3 629.596   1
  -4   6   1 13908.0 621.961   1
   4  -6  -1 14556.7 626.304   1
  -3  -6   1 9641.95 449.512   1
   3   6  -1 9426.96 447.894   1
  -3   6   1 10238.7 447.395   1
   3  -6  -1 10288.2 448.742   1
  -2  -6   1 154856. 6375.69   1
   2   6  -1 151498. 6375.16   1
  -2   6   1 154113. 6370.06   1
   2  -6  -1 153771. 6372.99   1
  -1   6   1 51324.6 2358.80   1
   1   6  -1 59669.3 2365.57   1
   1  -6  -1 57692.5 2362.90   1
  -1  -6   1 57499.9 2369.15   1
   0  -6  -1 122927. 5265.22   1
   0   6   1 127223. 5266.22   1
   0   6  -1 119263. 5263.91   1
  -1  -6  -1 17033.5 714.619   1
   1   6   1 16185.8 711.803   1
  -1   6  -1 15869.7 712.351   1
   1  -6   1 16225.4 714.810   1
  -2  -6  -1 122427. 5118.68   1
   2   6   1 120667. 5120.17   1
  -2   6  -1 124261. 5118.24   1
   2  -6   1 124842. 5118.92   1
   3  -6   1 458.402 53.0159   1
   3   6   1 483.256 56.2750   1
  -3  -6  -1 543.692 56.5238   1
   4  -6   1 22410.6 989.780   1
  -4   6  -1 22571.6 989.593   1
  -4  -6  -1 23427.7 992.706   1
   4   6   1 23162.6 990.238   1
   5  -6   1 23132.2 981.410   1
  -5   6  -1 23026.7 980.486   1
  -5  -6  -1 22261.8 983.088   1
   5   6   1 21975.5 981.856   1
   6  -6   1 6141.98 281.838   1
  -6   6  -1 4996.01 271.882   1
  -6  -6  -1 6047.36 281.230   1
   6   6   1 5113.35 274.459   1
   7  -6   1 9208.01 430.546   1
  -7   6  -1 8923.49 427.410   1
  -7  -6  -1 9271.78 431.522   1
   7   6   1 9127.50 429.829   1
   8  -6   1 15879.4 705.210   1
  -8   6  -1 16233.5 704.696   1
  -8  -6  -1 14420.3 703.342   1
   8   6   1 16381.0 710.455   1
  -9  -6  -1 3127.45 181.703   1
   9   6   1 2982.66 179.616   1
  10  -6   1 7414.84 374.415   1
 -10   6  -1 7080.41 371.213   1
 -10  -6  -1 8371.13 384.111   1
  10   6   1 8058.18 380.243   1
  11  -6   1 17760.7 799.299   1
 -11  -6  -1 17951.2 803.704   1
  11   6   1 17386.8 802.479   1
 -11   6  -1 18368.0 802.044   1
  12   6   1 3186.01 198.015   1
 -12   6  -1 3234.12 195.539   1
 -12  -6  -1 3542.44 199.726   1
  13   6   1 796.591 88.5737   1
  13  -6   1 943.301 89.7669   1
 -13  -6  -1 1104.72 93.7177   1
  14  -6   1 6193.02 328.302   1
  14   6   1 6125.63 331.115   1
 -14   6  -1 6573.85 332.348   1
 -14  -6  -1 6662.08 331.946   1
  15  -6   1 901.923 88.8718   1
  15   6   1 968.022 96.7452   1
 -15  -6  -1 855.066 86.1307   1
 -15   6  -1 803.484 86.0579   1
 -16   6  -1 64.4862 40.5849   1
  16   6   1 66.3212 37.0550   1
 -16  -6  -1-8.10550 29.3120   1
  16  -6   1 63.4583 41.7121   1
  17  -6   1 591.126 73.5868   1
 -17   6  -1 740.563 83.1721   1
 -18   6  -1 117.093 48.1002   1
  18   6   1 61.2970 42.0825   1
  18  -6   1 57.5956 38.2157   1
 -18  -6  -1 32.9426 36.8662   1
  19  -6   1 5243.04 283.557   1
  19   6   1 5522.90 291.132   1
 -19  -6  -1 4957.67 279.853   1
 -19   6  -1 4855.45 283.375   1
  20  -6   1 336.682 62.9991   1
 -20   6  -1 290.047 59.2808   1
  21   6   1 3089.97 195.699   1
  22  -6   1 754.727 85.0006   1
 -22   6  -1 641.122 82.6077   1
 -23  -6  -1 539.557 72.4552   1
  23   6   1 469.476 67.1617   1
 -24  -6  -1 446.526 66.8773   1
  24   6   1 322.046 61.3701   1
 -24   6  -1 332.768 72.2921   1
  25   7  -1 249.806 53.2521   1
 -25  -7   1 182.384 51.3245   1
  24   7  -1 218.997 60.3277   1
 -24  -7   1 282.760 64.5147   1
 -23  -7   1 1131.08 103.034   1
  23   7  -1 988.612 98.4345   1
 -23   7   1 1037.40 102.502   1
 -22  -7   1 353.071 66.1912   1
  22   7  -1 407.101 68.6535   1
 -21  -7   1 3357.19 210.799   1
 -21   7   1 3699.52 220.360   1
  21  -7  -1 3400.93 217.286   1
  21   7  -1 3803.48 223.539   1
 -20  -7   1-8.53422 47.2785   1
 -20   7   1-42.6497 43.5681   1
  20  -7  -1-26.1833 45.2287   1
  20   7  -1-8.48769 45.2239   1
 -19  -7   1-24.9242 41.1602   1
 -19   7   1 8.41596 45.4356   1
  19  -7  -1-17.2277 38.4670   1
  19   7  -1 8.41875 42.9921   1
 -18  -7   1 112.261 41.6242   1
 -18   7   1 223.219 53.2376   1
  18  -7  -1 246.354 56.6634   1
  18   7  -1 189.173 51.6709   1
 -17  -7   1 3306.51 205.042   1
  17  -7  -1 3365.60 206.583   1
 -17   7   1 3373.53 207.043   1
  17   7  -1 3482.95 210.759   1
  16   7  -1 647.998 82.7188   1
  16  -7  -1 646.337 78.3984   1
 -16  -7   1 504.896 72.7106   1
 -16   7   1 814.943 83.7560   1
 -15  -7   1 5283.06 299.429   1
  15  -7  -1 5926.87 307.501   1
  15   7  -1 6252.90 310.413   1
 -15   7   1 5533.90 299.168   1
  14  -7  -1 2283.87 153.318   1
 -14   7   1 2433.55 153.485   1
  14   7  -1 2305.09 156.022   1
 -14  -7   1 1892.67 147.566   1
  13  -7  -1 13074.0 600.819   1
  13   7  -1 13804.2 604.324   1
 -13  -7   1 13487.5 603.502   1
  12  -7  -1 871.618 86.6554   1
 -12   7   1 808.635 81.4283   1
  12   7  -1 949.148 88.7506   1
 -12  -7   1 1026.00 91.7584   1
  11  -7  -1 13929.0 651.658   1
 -11   7   1 13989.4 649.672   1
  11   7  -1 15357.9 659.795   1
 -11  -7   1 14150.3 656.961   1
  10   7  -1 9521.79 465.026   1
 -10  -7   1 10144.2 468.542   1
   9  -7  -1 1181.44 91.8226   1
  -9   7   1 1178.59 91.7219   1
  -9  -7   1 1067.59 93.1982   1
   9   7  -1 967.806 93.1507   1
  -8   7   1 1061.92 83.9632   1
   8   7  -1 929.746 84.6652   1
  -8  -7   1 955.235 85.8661   1
  -7   7   1 55726.2 2268.39   1
   7  -7  -1 51789.6 2266.16   1
  -6  -7   1-17.2139 25.1324   1
   6  -7  -1 58.7999 33.1075   1
   6   7  -1 5.81280 26.9436   1
  -6   7   1 32.0971 29.2633   1
  -5  -7   1 28298.6 1238.69   1
   5   7  -1 27904.6 1237.65   1
  -5   7   1 29831.6 1234.82   1
   5  -7  -1 29075.2 1236.14   1
  -4  -7   1 5050.94 245.660   1
   4   7  -1 5152.00 244.592   1
  -4   7   1 5232.21 241.571   1
  -3  -7   1 35645.9 1520.16   1
   3   7  -1 32896.3 1514.37   1
  -3   7   1 36105.7 1515.58   1
   3  -7  -1 38283.0 1519.54   1
  -2  -7   1 1823.41 118.028   1
   2   7  -1 1766.30 115.625   1
  -2   7   1 2050.22 116.875   1
   2  -7  -1 1790.90 114.301   1
  -1  -7   1 78264.3 3291.20   1
   1   7  -1 83693.1 3292.77   1
  -1   7   1 73328.7 3283.61   1
   1  -7  -1 80280.2 3289.45   1
   0  -7  -1 3405.85 181.821   1
   0   7   1 3202.11 179.333   1
   0   7  -1 3516.22 183.839   1
   0  -7   1 3528.36 186.118   1
  -1  -7  -1 4311.41 224.547   1
   1   7   1 4706.86 226.301   1
  -1   7  -1 4067.03 221.780   1
   1  -7   1 4643.55 227.984   1
  -2  -7  -1 5619.99 285.017   1
   2   7   1 6043.14 287.488   1
  -2   7  -1 5609.25 283.094   1
   2  -7   1 6116.80 289.409   1
  -3  -7  -1 90395.7 3780.15   1
   3   7   1 87925.4 3776.48   1
  -3   7  -1 91666.3 3780.54   1
   3  -7   1 91869.4 3779.89   1
   4  -7   1 21803.8 965.431   1
   4   7   1 22101.9 969.271   1
  -4  -7  -1 22663.2 967.408   1
   5  -7   1 4012.58 205.402   1
  -5   7  -1 3615.86 201.152   1
   5   7   1 3331.86 199.012   1
  -5  -7  -1 3963.04 206.265   1
  -6   7  -1 306.547 48.8393   1
   6  -7   1 447.893 56.1853   1
   7  -7   1 375.929 56.0314   1
  -7   7  -1 356.036 54.7173   1
   7   7   1 456.397 56.9503   1
  -7  -7  -1 436.211 53.9053   1
   8  -7   1 937.173 85.4356   1
  -8   7  -1 1006.55 85.5842   1
   8   7   1 843.142 83.1406   1
  -8  -7  -1 892.526 83.4714   1
   9  -7   1 24147.4 980.952   1
   9   7   1 22932.5 980.488   1
  -9  -7  -1 22045.7 978.563   1
  10  -7   1 21712.1 1016.76   1
 -10   7  -1 22412.5 1014.82   1
 -10  -7  -1 24000.8 1022.18   1
  10   7   1 24543.2 1023.85   1
 -11   7  -1 2889.62 181.756   1
 -11  -7  -1 3149.07 189.955   1
  11   7   1 3282.22 191.672   1
  12  -7   1 2994.19 178.760   1
 -12  -7  -1 2703.85 174.393   1
  12   7   1 2572.52 173.338   1
  13   7   1 10671.9 499.986   1
 -13  -7  -1 9881.41 493.645   1
 -13   7  -1 10502.2 494.749   1
  13  -7   1 10407.2 499.734   1
 -14  -7  -1 1209.24 106.818   1
  14   7   1 1357.09 115.328   1
  15  -7   1 967.416 92.8880   1
 -15   7  -1 893.962 90.7802   1
 -15  -7  -1 815.357 86.6184   1
  15   7   1 688.634 85.5399   1
  16   7   1 292.144 64.5770   1
 -16  -7  -1 279.915 57.5632   1
 -16   7  -1 432.202 63.8991   1
  16  -7   1 375.664 61.5469   1
  17   7   1 136.831 55.1872   1
 -17  -7  -1 49.6023 47.6503   1
 -17   7  -1 132.736 51.5350   1
  17  -7   1 76.1390 42.7552   1
  18   7   1 1441.07 124.521   1
 -18  -7  -1 1661.12 129.986   1
 -18   7  -1 1563.91 128.820   1
  19   7   1 3884.85 230.090   1
 -19  -7  -1 3381.48 218.360   1
 -19   7  -1 3734.37 223.664   1
  19  -7   1 3936.47 227.354   1
  20   7   1 3877.68 233.976   1
 -20  -7  -1 3641.08 226.190   1
 -20   7  -1 4178.54 238.081   1
  20  -7   1 4354.33 240.613   1
  21   7   1-8.32331 41.2356   1
 -21  -7  -1-16.3792 44.2134   1
 -21   7  -1 8.52924 39.5267   1
  21  -7   1-8.72676 40.4420   1
 -22  -7  -1 261.154 63.0368   1
 -22   7  -1 279.937 64.1258   1
  22  -7   1 261.364 59.7490   1
 -23  -7  -1 128.484 53.9270   1
 -23   7  -1 116.905 53.6095   1
  23  -7   1 217.801 59.4332   1
 -24  -7  -1 504.892 73.2528   1
  24   7   1 468.429 69.5277   1
 -24  -8   1 31.5214 48.8027   1
  24   8  -1-7.99193 42.5768   1
 -23  -8   1 120.253 48.8690   1
  23   8  -1 107.656 45.5350   1
 -22   8   1 1172.60 108.607   1
  22  -8  -1 959.544 100.368   1
  21   8  -1 757.610 82.9724   1
 -21  -8   1 499.573 73.9821   1
 -21   8   1 590.224 78.6223   1
  21  -8  -1 559.767 77.9991   1
  20   8  -1 1810.11 137.716   1
 -20   8   1 1716.69 136.880   1
  20  -8  -1 1748.59 137.927   1
 -19  -8   1 113.130 46.8398   1
  19  -8  -1 209.782 57.6372   1
  18  -8  -1 748.377 84.4167   1
  18   8  -1 643.125 84.8403   1
 -18  -8   1 707.838 84.9842   1
 -18   8   1 773.303 88.4281   1
  17   8  -1 895.692 93.3415   1
 -17   8   1 790.298 87.3433   1
  17  -8  -1 675.381 85.2172   1
 -17  -8   1 686.559 82.6443   1
  16   8  -1 249.184 52.6353   1
 -16   8   1 264.728 54.2044   1
 -16  -8   1 283.362 54.6832   1
  16  -8  -1 288.976 56.1890   1
 -15  -8   1 3467.74 217.107   1
  15   8  -1 4048.07 225.238   1
  14   8  -1 210.189 53.8544   1
 -14   8   1 174.013 46.8444   1
  14  -8  -1 108.973 44.1405   1
 -14  -8   1 152.215 50.5339   1
  13   8  -1 575.076 74.3788   1
 -13   8   1 484.995 66.7577   1
  13  -8  -1 522.179 67.5891   1
 -13  -8   1 455.847 70.7193   1
  12   8  -1 66166.6 2504.07   1
  12  -8  -1 59749.1 2494.34   1
 -12  -8   1 61031.6 2497.18   1
  11   8  -1 177.861 50.2409   1
 -11   8   1 137.510 41.3121   1
  11  -8  -1 155.169 41.9024   1
 -11  -8   1 140.624 44.4017   1
  10   8  -1 9036.72 459.901   1
 -10   8   1 10067.6 458.865   1
  10  -8  -1 9913.63 459.718   1
 -10  -8   1 9459.62 460.171   1
   9   8  -1 3080.17 184.463   1
  -9   8   1 2893.21 177.988   1
  -9  -8   1 3321.95 187.560   1
   9  -8  -1 3082.22 181.920   1
   8   8  -1 1139.30 98.4096   1
  -8  -8   1 1220.79 99.2263   1
   7   8  -1 5818.96 298.976   1
  -7  -8   1 5925.24 301.763   1
  -7   8   1 6005.70 298.470   1
  -6   8   1 28878.1 1272.61   1
   6   8  -1 29106.7 1278.65   1
  -6  -8   1 29998.8 1279.66   1
   6  -8  -1 30540.8 1277.81   1
  -5   8   1 717.778 67.6107   1
   5  -8  -1 829.225 72.8774   1
   4   8  -1 12526.1 533.674   1
  -4  -8   1 11745.0 531.478   1
   4  -8  -1 11868.7 528.523   1
  -3   8   1 7678.05 351.491   1
   3   8  -1 8022.78 358.177   1
  -3  -8   1 6721.50 354.750   1
   3  -8  -1 7025.91 352.550   1
  -2   8   1 122340. 5242.12   1
   2   8  -1 125170. 5246.29   1
  -2  -8   1 126784. 5247.08   1
   2  -8  -1 129765. 5245.51   1
  -1   8   1 850.428 72.2145   1
   1   8  -1 656.890 67.2259   1
  -1  -8   1 740.664 71.3680   1
   1  -8  -1 855.525 71.3299   1
   0   8  -1 12668.6 561.790   1
   0   8   1 12847.3 560.884   1
   0  -8  -1 11866.2 557.577   1
   0  -8   1 12193.0 562.062   1
  -1   8  -1 4983.95 254.406   1
   1   8   1 4852.51 254.512   1
  -1  -8  -1 5178.37 259.760   1
   1  -8   1 5324.65 262.331   1
  -2   8  -1 46422.4 2039.25   1
   2   8   1 50612.3 2043.82   1
  -2  -8  -1 47652.5 2042.27   1
   2  -8   1 48418.5 2043.19   1
  -3   8  -1 21671.3 906.488   1
   3   8   1 20514.2 906.932   1
  -3  -8  -1 20649.6 908.359   1
   3  -8   1 19881.8 906.278   1
  -4   8  -1 61921.8 2549.31   1
   4  -8   1 59075.0 2548.62   1
  -5   8  -1 17019.3 792.666   1
   5  -8   1 17016.4 792.652   1
   5   8   1 18779.7 798.236   1
  -5  -8  -1 18951.7 799.600   1
   6   8   1 6457.69 312.884   1
  -6  -8  -1 5845.36 308.836   1
   7  -8   1 23102.3 1019.99   1
  -7  -8  -1 23164.5 1019.80   1
   7   8   1 22505.1 1020.06   1
  -7   8  -1 24172.2 1020.16   1
   8  -8   1 18489.0 806.553   1
  -8  -8  -1 17915.6 805.016   1
   8   8   1 18340.0 809.591   1
  -8   8  -1 17360.3 802.278   1
   9  -8   1-35.1262 35.8758   1
  -9  -8  -1 35.8995 29.4941   1
   9   8   1 7.21269 26.8004   1
  -9   8  -1-6.87958 36.6491   1
  10  -8   1 8468.89 411.767   1
 -10  -8  -1 8413.79 414.385   1
  10   8   1 7899.93 411.033   1
 -10   8  -1 8752.43 412.465   1
 -11  -8  -1 1207.50 102.722   1
  11   8   1 1190.27 101.624   1
  11  -8   1 932.061 96.0752   1
  12  -8   1 11176.0 567.485   1
 -12  -8  -1 12389.2 575.068   1
 -12   8  -1 12507.4 571.603   1
  12   8   1 12614.4 576.589   1
 -13  -8  -1 2362.55 159.568   1
  13   8   1 2314.14 161.571   1
 -14  -8  -1 2393.88 160.383   1
 -14   8  -1 2211.34 157.080   1
  14  -8   1 2252.10 157.875   1
  14   8   1 2593.43 166.087   1
 -15  -8  -1 2603.86 174.359   1
 -15   8  -1 2752.87 176.501   1
  15  -8   1 2608.32 176.778   1
  15   8   1 2675.70 177.278   1
 -16  -8  -1 1765.64 132.777   1
 -16   8  -1 1825.75 137.810   1
  16   8   1 1570.61 128.277   1
  16  -8   1 1800.93 136.194   1
 -17  -8  -1 2704.70 182.305   1
  17   8   1 3452.12 206.521   1
 -18  -8  -1 1522.40 128.682   1
 -18   8  -1 1680.94 132.472   1
  18  -8   1 1719.71 134.579   1
  18   8   1 1726.45 134.514   1
 -19  -8  -1 338.571 62.0575   1
 -19   8  -1 222.180 61.2786   1
  19   8   1 269.329 58.5558   1
  19  -8   1 184.480 58.0515   1
 -20  -8  -1 65.5485 46.6410   1
  20   8   1 113.255 50.1587   1
 -21   8  -1 512.669 76.0555   1
  21  -8   1 403.945 69.2001   1
 -22  -8  -1 438.785 72.3901   1
  22   8   1 479.000 72.1932   1
 -23  -8  -1 126.376 48.1757   1
  23   8   1 111.591 49.1108   1
 -24  -9   1 7.73494 38.9171   1
  24   9  -1 15.7956 34.5870   1
 -22  -9   1 41.2120 34.8073   1
  22   9  -1 156.544 52.6553   1
 -21  -9   1 1605.05 127.386   1
  21   9  -1 1416.76 119.960   1
 -20  -9   1 138.496 54.6933   1
  20  -9  -1 150.173 49.9273   1
 -20   9   1 189.207 57.6992   1
  20   9  -1 124.498 53.1873   1
  19  -9  -1 280.618 57.0294   1
 -19   9   1 264.569 62.2035   1
 -18  -9   1 8.28375 42.9367   1
  18   9  -1 51.9157 45.4828   1
 -17  -9   1 1759.42 135.233   1
  17  -9  -1 1724.93 134.175   1
 -17   9   1 1773.34 137.828   1
  17   9  -1 1655.92 132.476   1
  16  -9  -1 430.339 68.8886   1
  16   9  -1 409.554 65.4778   1
 -16   9   1 476.292 71.6412   1
  15  -9  -1 907.968 92.6110   1
  15   9  -1 979.705 97.1032   1
 -15   9   1 993.676 95.1569   1
 -15  -9   1 840.898 92.5165   1
 -14  -9   1 344.887 62.1060   1
  14   9  -1 283.034 59.8107   1
  13  -9  -1 2833.66 180.552   1
  13   9  -1 2732.06 180.198   1
 -13  -9   1 2884.46 184.076   1
 -13   9   1 3146.87 185.545   1
  12  -9  -1 714.631 80.5334   1
  12   9  -1 844.351 88.1126   1
 -12   9   1 755.599 83.4858   1
 -12  -9   1 890.386 89.1921   1
  11  -9  -1 34654.8 1418.26   1
 -11   9   1 30817.3 1408.54   1
  10  -9  -1 1170.23 98.5515   1
  10   9  -1 1006.18 95.6992   1
 -10  -9   1 1165.47 99.3626   1
 -10   9   1 1050.58 93.8906   1
   9   9  -1 58.7845 32.8407   1
   9  -9  -1 27.6078 32.0127   1
  -9   9   1-6.90586 34.2387   1
  -9  -9   1 43.9280 31.4399   1
  -8  -9   1 16876.8 752.255   1
   8  -9  -1 16697.7 749.266   1
   8   9  -1 16049.9 749.651   1
  -8   9   1 16873.7 746.108   1
  -7  -9   1 1697.97 125.377   1
   7   9  -1 1684.77 125.575   1
  -7   9   1 2049.01 127.614   1
   7  -9  -1 1865.26 126.481   1
   6   9  -1 10124.0 484.241   1
  -6  -9   1 10388.9 483.327   1
   5   9  -1 20325.7 912.749   1
  -5  -9   1 21078.9 915.428   1
  -4   9   1 674.963 67.1983   1
   4   9  -1 610.040 68.0076   1
  -4  -9   1 580.498 68.3902   1
   4  -9  -1 604.856 67.2556   1
  -3   9   1 26891.4 1175.34   1
   3   9  -1 26660.4 1179.24   1
  -3  -9   1 27495.6 1183.43   1
   3  -9  -1 28006.7 1180.67   1
   2   9  -1 3863.47 231.822   1
  -2  -9   1 4158.45 230.711   1
   2  -9  -1 4522.03 232.426   1
   1  -9  -1 26871.1 1167.10   1
  -1   9   1 27066.5 1168.81   1
   0   9   1 70.0969 35.1196   1
   0  -9  -1 23.4248 29.9613   1
  -3   9  -1 26525.7 1307.06   1
   3   9   1 34323.7 1322.75   1
  -3  -9  -1 32895.5 1320.26   1
   3  -9   1 29383.8 1313.67   1
  -4   9  -1 4756.06 256.782   1
   4   9   1 4786.70 258.318   1
  -4  -9  -1 5183.00 262.074   1
   4  -9   1 5242.32 263.590   1
   5   9   1 1709.60 120.208   1
  -5  -9  -1 1583.23 117.660   1
  -5   9  -1 1648.41 117.512   1
   5  -9   1 1797.21 121.792   1
   6   9   1 15515.4 673.605   1
   6  -9   1 14622.7 668.908   1
  -6  -9  -1 14442.2 669.060   1
  -6   9  -1 14349.4 664.804   1
   7  -9   1 10707.6 547.364   1
  -7   9  -1 12389.3 556.730   1
   7   9   1 12348.1 556.625   1
  -7  -9  -1 12223.7 557.116   1
   8  -9   1 86.1250 37.7343   1
  -8   9  -1 14.0778 37.5185   1
   8   9   1-14.4847 41.6108   1
  -8  -9  -1 28.6208 38.6491   1
   9  -9   1 19105.6 830.652   1
  -9   9  -1 18974.0 828.588   1
  -9  -9  -1 17762.8 825.360   1
   9   9   1 17911.1 828.227   1
  10  -9   1 1787.54 130.445   1
  11  -9   1 3910.51 225.581   1
 -11   9  -1 3756.77 222.727   1
  11   9   1 4206.29 230.569   1
 -11  -9  -1 3769.39 227.446   1
  12   9   1 5686.29 303.465   1
 -12  -9  -1 5623.40 303.540   1
  13  -9   1 4002.17 247.195   1
 -13   9  -1 4729.07 256.417   1
  13   9   1 4451.34 252.915   1
 -13  -9  -1 4704.37 254.643   1
  14  -9   1 1750.95 136.343   1
 -14   9  -1 1651.38 132.004   1
  14   9   1 1713.89 132.527   1
 -14  -9  -1 1966.61 138.349   1
  15  -9   1 296.000 59.3277   1
 -15   9  -1 213.559 58.5692   1
 -15  -9  -1 286.635 54.2944   1
  15   9   1 252.145 53.1758   1
  16   9   1 2541.22 174.346   1
  16  -9   1 2609.01 176.573   1
 -16  -9  -1 2643.71 173.276   1
 -16   9  -1 2705.63 176.970   1
  17  -9   1 380.177 64.3237   1
 -17   9  -1 412.186 65.2916   1
  17   9   1 453.108 68.3280   1
 -17  -9  -1 428.951 63.2981   1
 -18   9  -1 855.222 93.5819   1
  18  -9   1 879.563 96.4660   1
  19   9   1 430.656 72.7914   1
 -19  -9  -1 371.466 71.6244   1
 -19   9  -1 458.828 72.0738   1
  19  -9   1 471.764 72.3817   1
  20   9   1 249.244 53.6975   1
 -20  -9  -1 259.183 54.5163   1
 -20   9  -1 339.799 66.6913   1
  20  -9   1 288.124 64.5350   1
  21   9   1 136.225 51.2790   1
 -21  -9  -1 165.568 55.4581   1
 -21   9  -1 219.774 58.9042   1
  21  -9   1 304.111 59.5509   1
 -22   9  -1 25.1187 44.6154   1
  22   9   1 24.7154 40.1849   1
 -23  -9  -1 199.514 54.9321   1
  23   9   1 241.018 55.6367   1
 -23 -10   1 39.3544 47.8124   1
  23  10  -1 72.7447 51.5850   1
 -22 -10   1 397.721 67.5367   1
  22  10  -1 314.777 63.3477   1
 -21 -10   1-16.1822 37.5016   1
  21  10  -1-16.7521 42.7786   1
  20  10  -1 296.786 63.0403   1
  20 -10  -1 240.061 59.8654   1
 -20 -10   1 347.122 63.9526   1
 -20  10   1 190.833 56.9575   1
  19  10  -1 385.756 66.2147   1
 -19 -10   1 406.404 65.0153   1
 -19  10   1 432.352 69.6980   1
  19 -10  -1 370.576 67.1515   1
 -18  10   1-34.3036 45.7132   1
  18 -10  -1-43.6713 46.5563   1
  17  10  -1 211.552 52.0387   1
 -17 -10   1 222.656 51.2599   1
 -17  10   1 212.052 58.6333   1
  17 -10  -1 163.712 51.8765   1
  16  10  -1 3711.60 219.659   1
 -16 -10   1 3461.91 215.752   1
 -16  10   1 3717.27 219.352   1
  16 -10  -1 3630.46 219.100   1
  15  10  -1 2704.41 179.136   1
 -15 -10   1 2588.92 177.143   1
 -15  10   1 2973.99 182.274   1
  15 -10  -1 2566.46 175.322   1
  14  10  -1 1340.94 118.665   1
 -14 -10   1 1401.78 120.493   1
 -14  10   1 1461.90 119.490   1
  14 -10  -1 1490.49 122.086   1
  13  10  -1 277.680 59.5741   1
 -13 -10   1 402.749 64.9172   1
 -13  10   1 314.208 60.2280   1
  13 -10  -1 283.253 58.6329   1
  12  10  -1 505.363 75.4515   1
  12 -10  -1 685.923 78.4008   1
 -12  10   1 781.005 81.9949   1
 -12 -10   1 801.105 86.3252   1
  11  10  -1 2570.86 164.076   1
 -11 -10   1 2225.01 157.372   1
 -11  10   1 2571.97 162.842   1
  11 -10  -1 2348.02 159.977   1
  10 -10  -1 7042.29 347.840   1
  10  10  -1 6657.30 347.023   1
 -10 -10   1 6594.71 344.355   1
  -9 -10   1 9251.05 445.012   1
   9 -10  -1 10004.6 446.574   1
   9  10  -1 8679.69 441.968   1
  -9  10   1 8632.28 435.868   1
  -8 -10   1 23999.2 1047.11   1
   8  10  -1 24579.3 1048.67   1
  -8  10   1 23533.1 1039.80   1
   8 -10  -1 22741.4 1041.36   1
  -7  10   1 9887.90 454.700   1
   7  10  -1 9517.50 458.345   1
  -7 -10   1 9526.97 457.901   1
   7 -10  -1 9268.00 455.878   1
   6  10  -1 1298.39 103.802   1
  -6 -10   1 1126.67 98.1022   1
   6 -10  -1 1222.29 98.4713   1
  -5  10   1 354.828 52.1097   1
   5  10  -1 365.841 55.8029   1
  -5 -10   1 329.010 53.8193   1
   5 -10  -1 291.111 50.4042   1
  -4  10   1 6184.29 297.461   1
   4  10  -1 5926.61 301.321   1
  -4 -10   1 6130.26 303.214   1
   4 -10  -1 5257.64 295.666   1
  -3  10   1 17347.9 754.212   1
   3  10  -1 16600.6 754.797   1
  -3 -10   1 16497.7 756.590   1
   3 -10  -1 16988.9 756.590   1
  -2  10   1 13507.8 672.305   1
   2  10  -1 15266.6 680.074   1
  -2 -10   1 15801.5 682.700   1
   2 -10  -1 15697.7 679.553   1
   1  10  -1 119157. 4765.45   1
  -1  10   1 105207. 4756.95   1
   1 -10  -1 124257. 4766.04   1
  -1 -10   1 109155. 4761.38   1
   0  10   1 2128.98 135.184   1
   0  10  -1 1964.57 133.786   1
   0 -10   1 2048.07 135.481   1
   0 -10  -1 1889.41 130.909   1
  -1  10  -1 544.426 64.1584   1
   1  10   1 476.974 60.5141   1
  -1 -10  -1 605.617 67.7937   1
   1 -10   1 552.780 65.7686   1
  -2  10  -1 519.130 63.6036   1
   2  10   1 620.281 68.2262   1
  -2 -10  -1 563.005 68.6105   1
   2 -10   1 546.190 67.2033   1
  -3  10  -1 118919. 4802.93   1
   3  10   1 106874. 4799.33   1
  -3 -10  -1 115463. 4804.09   1
   3 -10   1 119086. 4804.84   1
  -4  10  -1 5506.98 288.410   1
   4  10   1 5383.71 290.103   1
  -4 -10  -1 5964.30 293.619   1
   4 -10   1 5608.36 290.572   1
  -5  10  -1 1001.89 88.6161   1
   5  10   1 1022.94 92.4862   1
  -5 -10  -1 847.665 87.2398   1
   5 -10   1 1002.76 91.8397   1
   6  10   1 3420.89 204.056   1
  -6 -10  -1 3816.98 209.451   1
  -6  10  -1 3495.27 200.922   1
   6 -10   1 3270.69 200.656   1
   7  10   1 903.759 85.3894   1
  -7 -10  -1 828.019 83.1708   1
  -7  10  -1 742.630 79.3919   1
   7 -10   1 692.193 81.2897   1
   8  10   1 9556.97 450.096   1
  -8 -10  -1 8905.04 445.907   1
  -8  10  -1 9250.18 446.470   1
   8 -10   1 9337.07 449.931   1
   9 -10   1 4093.85 231.055   1
   9  10   1 4028.61 232.162   1
  -9 -10  -1 3870.43 230.370   1
  10 -10   1 1232.58 106.298   1
 -10  10  -1 1047.15 99.3330   1
  10  10   1 1248.99 108.215   1
 -10 -10  -1 1211.80 106.267   1
  11 -10   1 11047.1 552.686   1
 -11  10  -1 12095.0 556.626   1
  11  10   1 12045.4 556.771   1
 -11 -10  -1 11640.7 554.401   1
  12 -10   1 6698.46 351.726   1
 -12  10  -1 6759.43 349.751   1
  12  10   1 7084.17 356.374   1
 -12 -10  -1 6650.81 351.301   1
  13 -10   1 4119.88 243.950   1
 -13  10  -1 4597.59 249.027   1
  13  10   1 4010.06 242.919   1
 -13 -10  -1 4328.72 246.366   1
  14 -10   1 1017.68 97.6302   1
 -14  10  -1 933.606 94.8188   1
  14  10   1 981.562 98.1275   1
 -14 -10  -1 898.977 94.5671   1
  15 -10   1 460.373 70.5788   1
 -15  10  -1 493.911 72.4406   1
  15  10   1 531.787 74.1113   1
 -15 -10  -1 477.636 70.6216   1
  16 -10   1 17.2684 43.4474   1
 -16  10  -1 25.3839 38.5147   1
  16  10   1 17.1494 41.1408   1
 -16 -10  -1 24.7520 41.5182   1
  17 -10   1 4691.64 259.548   1
 -17  10  -1 4188.36 252.478   1
  18 -10   1 720.670 91.4266   1
 -18  10  -1 692.330 87.9586   1
 -18 -10  -1 879.485 93.5085   1
  18  10   1 789.234 92.5330   1
  19 -10   1-26.3977 46.2391   1
  19  10   1-26.4284 41.5496   1
 -19 -10  -1-8.06812 40.5928   1
 -19  10  -1 17.0995 41.0142   1
  20 -10   1 105.233 50.9627   1
 -20 -10  -1 8.24381 44.5271   1
 -20  10  -1 17.0402 48.3774   1
  20  10   1 24.2358 41.8795   1
 -21  10  -1 59.2122 50.3034   1
  22  10   1 254.053 58.3325   1
 -22 -10  -1 104.755 46.8459   1
  22  11  -1 110.698 50.0211   1
 -22 -11   1 39.0336 36.9342   1
  21  11  -1 34.7578 38.9046   1
 -21 -11   1 100.608 46.5498   1
 -20 -11   1 16.0632 42.2086   1
  19  11  -1 959.245 99.8588   1
  19 -11  -1 1110.23 105.689   1
 -19 -11   1 964.240 101.053   1
 -19  11   1 979.624 100.298   1
  18  11  -1 521.886 77.6372   1
 -18 -11   1 574.349 76.8509   1
 -18  11   1 508.321 77.8702   1
  18 -11  -1 523.517 77.7176   1
 -17  11   1 68.2918 41.0596   1
  17 -11  -1 79.2104 47.6105   1
 -16 -11   1 672.108 79.5100   1
  16  11  -1 810.312 88.7886   1
  15  11  -1 639.361 82.1246   1
 -15 -11   1 693.490 87.6526   1
 -15  11   1 664.343 84.6986   1
  15 -11  -1 908.835 92.4667   1
  14  11  -1 58.6293 40.8857   1
 -14 -11   1 8.44568 33.9496   1
 -14  11   1 58.3470 43.2292   1
  14 -11  -1 84.0356 48.2987   1
  13  11  -1 599.008 74.5219   1
  13 -11  -1 569.741 73.6546   1
 -13  11   1 462.986 72.3044   1
 -13 -11   1 444.667 68.7155   1
  12 -11  -1 1416.07 120.424   1
  12  11  -1 1683.44 127.774   1
 -12 -11   1 1830.46 131.672   1
  11  11  -1 3387.02 206.327   1
 -11 -11   1 3453.13 205.847   1
 -10 -11   1 5562.95 292.141   1
  10 -11  -1 5112.81 285.658   1
  10  11  -1 5202.74 288.305   1
 -10  11   1 5652.35 289.346   1
  -9 -11   1 756.563 82.0572   1
   9  11  -1 756.603 83.4107   1
  -9  11   1 753.559 77.0268   1
  -8 -11   1 5011.47 286.230   1
   8  11  -1 5467.66 288.818   1
  -8  11   1 5532.34 285.004   1
   8 -11  -1 5454.47 287.056   1
  -7  11   1 304.953 52.4727   1
   7 -11  -1 325.840 56.0767   1
  -6  11   1-13.6990 29.3885   1
   6  11  -1-7.35956 41.7714   1
  -6 -11   1 36.4635 39.3717   1
   6 -11  -1 21.4448 31.3026   1
   5  11  -1 18718.1 848.178   1
  -5 -11   1 19263.8 850.997   1
   5 -11  -1 18923.6 849.573   1
   4  11  -1 36966.6 1618.03   1
  -4 -11   1 37033.9 1619.22   1
   4 -11  -1 34584.2 1613.89   1
  -3  11   1 175.307 45.9190   1
   3  11  -1 105.069 37.4971   1
   2  11  -1 8087.84 350.683   1
  -2 -11   1 7802.46 350.064   1
   2 -11  -1 7332.70 344.433   1
  -1  11   1 388.843 54.9281   1
   1  11  -1 384.103 55.1297   1
   1 -11  -1 333.603 55.7174   1
  -1 -11   1 341.210 55.9078   1
   0  11   1 12262.7 540.693   1
   0 -11  -1 11543.5 536.543   1
  -1  11  -1 3354.86 210.722   1
   1  11   1 3678.35 213.220   1
  -1 -11  -1 4311.81 221.844   1
   1 -11   1 4003.38 218.585   1
  -2  11  -1 32969.4 1362.21   1
   2  11   1 32135.7 1359.83   1
  -2 -11  -1 32689.3 1362.50   1
   2 -11   1 28085.6 1354.62   1
  -3  11  -1 2080.11 138.490   1
   3  11   1 1945.33 138.974   1
  -3 -11  -1 2251.04 145.640   1
   3 -11   1 2057.98 143.059   1
  -4  11  -1 2248.06 157.894   1
   4  11   1 2902.02 171.357   1
  -4 -11  -1 2628.80 165.164   1
   4 -11   1 2750.09 167.618   1
  -5  11  -1 349.719 55.9743   1
   5  11   1 353.332 58.6906   1
  -5 -11  -1 294.266 55.3814   1
   5 -11   1 387.791 57.6506   1
  -6  11  -1 505.602 67.0634   1
   6  11   1 572.321 71.7631   1
  -6 -11  -1 478.068 66.8240   1
  -7  11  -1 1626.63 119.616   1
   7 -11   1 1397.55 115.445   1
   8  11   1 3646.50 225.620   1
  -8 -11  -1 3852.23 229.198   1
  -8  11  -1 4170.28 228.542   1
   8 -11   1 4339.41 233.464   1
  -9 -11  -1 296.246 54.4258   1
   9  11   1 135.727 43.9302   1
  10  11   1 323.541 60.3053   1
  10 -11   1 396.646 64.7684   1
 -10 -11  -1 256.937 56.0462   1
  11 -11   1 1712.80 131.637   1
 -11  11  -1 1747.22 134.247   1
  11  11   1 1555.82 126.630   1
 -11 -11  -1 1890.46 135.546   1
  12 -11   1 2830.31 180.412   1
 -12 -11  -1 2841.27 181.910   1
  12  11   1 2591.55 175.741   1
 -12  11  -1 2650.75 178.066   1
  13 -11   1 34.0117 38.0218   1
 -13 -11  -1 85.5274 48.0017   1
  13  11   1 25.2690 46.1094   1
 -13  11  -1 49.7793 41.1495   1
  14 -11   1-43.0341 44.5942   1
 -14 -11  -1 33.7112 41.7533   1
  14  11   1-8.50666 40.1201   1
 -14  11  -1 41.7865 42.6784   1
 -15 -11  -1 315.895 61.8394   1
 -15  11  -1 295.243 58.6641   1
  15  11   1 202.732 57.3268   1
  16 -11   1 527.319 74.5642   1
 -16  11  -1 518.877 73.8889   1
  17 -11   1 529.381 77.4425   1
 -17 -11  -1 585.482 75.0714   1
  17  11   1 537.779 76.2575   1
 -17  11  -1 649.937 82.0622   1
  18 -11   1 8.81181 45.0026   1
 -18 -11  -1-8.19346 41.2255   1
 -18  11  -1-42.7758 51.9126   1
  18  11   1-17.0458 45.4068   1
 -19  11  -1 34.1395 48.5063   1
  19 -11   1 87.5263 46.6941   1
 -19 -11  -1 54.5069 47.3130   1
  19  11   1 71.0103 51.6256   1
 -20 -11  -1 63.6196 40.0675   1
  20  11   1 41.1628 45.0782   1
 -21 -11  -1 222.029 59.5521   1
  21  11   1 196.220 56.0830   1
  21  12  -1-17.1209 43.7205   1
 -20 -12   1 95.8201 44.6488   1
  20  12  -1 214.587 58.1472   1
 -19 -12   1 167.577 50.5998   1
  19  12  -1 67.3510 41.3022   1
  18 -12  -1 159.077 53.1866   1
  18  12  -1 191.617 53.3052   1
 -18 -12   1 259.784 55.2775   1
 -18  12   1 193.890 58.8972   1
  17 -12  -1 35.1994 40.0522   1
  17  12  -1 33.5824 32.8906   1
 -17 -12   1-8.28270 35.5441   1
 -17  12   1 17.6139 38.5718   1
  16 -12  -1 131.613 48.1537   1
  16  12  -1 92.8544 51.3735   1
 -16  12   1 131.626 49.9642   1
 -16 -12   1 33.8492 45.2563   1
  15  12  -1 1649.46 132.391   1
 -15 -12   1 1519.96 126.677   1
 -14 -12   1 33.8051 37.8471   1
  14 -12  -1 59.7236 46.7498   1
  14  12  -1 84.2348 37.7234   1
 -14  12   1 99.9370 44.4561   1
 -13 -12   1 99.9286 45.0312   1
  13  12  -1 33.3728 42.6841   1
  13 -12  -1 50.4457 45.4636   1
 -13  12   1 64.6873 45.4174   1
 -12 -12   1 262.977 57.5183   1
  12 -12  -1 255.514 53.9496   1
  12  12  -1 198.781 53.7162   1
 -12  12   1 237.306 52.3098   1
 -11 -12   1 160.676 49.3570   1
  11 -12  -1 40.3016 40.6801   1
  11  12  -1 57.5772 45.1025   1
 -11  12   1 54.4715 38.6871   1
 -10 -12   1 685.669 81.4776   1
  10 -12  -1 925.423 91.5320   1
 -10  12   1 906.655 87.2362   1
  10  12  -1 578.408 79.3268   1
  -9 -12   1 2218.24 154.254   1
   9  12  -1 2190.23 153.346   1
  -8 -12   1 889.864 92.1421   1
  -8  12   1 979.194 94.8738   1
  -7  12   1 2668.01 162.777   1
   7  12  -1 2220.89 159.047   1
  -7 -12   1 2561.70 166.344   1
   7 -12  -1 2312.19 158.387   1
  -6  12   1 83.7266 41.0052   1
   6  12  -1 7.64833 39.0726   1
  -6 -12   1-7.57866 37.5620   1
   6 -12  -1 23.3445 37.3428   1
  -5  12   1 13957.8 646.741   1
   5  12  -1 13954.9 652.079   1
  -5 -12   1 14450.7 654.691   1
   5 -12  -1 14148.3 650.008   1
  -4  12   1 2490.59 155.155   1
   4 -12  -1 2126.58 149.532   1
   3  12  -1 1975.03 138.320   1
  -3 -12   1 2068.78 140.850   1
   3 -12  -1 2032.39 140.932   1
  -2  12   1 122.789 42.1454   1
   2  12  -1 93.8228 34.8443   1
  -2 -12   1 119.386 39.4070   1
   2 -12  -1 50.8445 35.0653   1
  -1  12   1 2039.45 137.908   1
   1  12  -1 1971.36 139.633   1
  -1 -12   1 1902.45 135.196   1
   0  12  -1 50.9712 33.7557   1
   0  12   1 14.2390 36.3673   1
   0 -12  -1 36.7097 35.8110   1
   0 -12   1-7.33008 26.4830   1
  -1  12  -1 3662.91 224.271   1
   1  12   1 4064.18 227.234   1
   1 -12   1 4161.34 229.647   1
  -1 -12  -1 4213.29 231.411   1
  -2  12  -1 1216.28 104.026   1
   2  12   1 1333.92 107.948   1
  -2 -12  -1 1360.44 109.705   1
   2 -12   1 1258.50 106.479   1
  -3  12  -1 7129.12 381.660   1
   3  12   1 7952.31 389.698   1
  -3 -12  -1 8445.34 394.645   1
   3 -12   1 7967.11 391.316   1
  -4  12  -1 154.559 43.7672   1
   4 -12   1 235.026 53.7126   1
   5  12   1 835.223 88.4059   1
  -5 -12  -1 903.999 88.6450   1
   6  12   1 123.780 39.8465   1
  -6 -12  -1 128.386 40.0912   1
   7  12   1 2228.00 149.513   1
  -7 -12  -1 1818.57 141.121   1
  -7  12  -1 1841.83 137.041   1
   7 -12   1 2023.79 141.676   1
   8  12   1 2548.70 164.369   1
  -8 -12  -1 2412.15 160.704   1
  -8  12  -1 2058.07 151.180   1
   8 -12   1 2436.22 161.475   1
   9  12   1 227.593 54.4362   1
   9 -12   1 232.171 57.1857   1
  -9 -12  -1 191.810 47.7431   1
  -9  12  -1 193.629 54.5295   1
  10 -12   1 65.4746 48.6628   1
  10  12   1 8.23800 39.5772   1
 -10 -12  -1 24.4175 39.7481   1
 -10  12  -1 125.681 49.1767   1
 -11  12  -1 660.640 82.0945   1
  11 -12   1 842.116 85.4963   1
  12  12   1 763.403 88.2495   1
 -12 -12  -1 709.285 84.6621   1
 -12  12  -1 698.298 81.3924   1
  12 -12   1 711.859 83.6245   1
  13  12   1 841.948 91.2198   1
 -13 -12  -1 775.573 87.0176   1
  14 -12   1 604.358 78.4373   1
 -14 -12  -1 583.278 83.5586   1
  14  12   1 487.751 75.8539   1
 -14  12  -1 484.122 74.4094   1
  15 -12   1 147.545 50.0960   1
 -15 -12  -1 300.972 64.4773   1
  15  12   1 203.421 58.6872   1
 -15  12  -1 233.597 59.8758   1
  16 -12   1 104.994 49.1383   1
 -16 -12  -1 32.7846 41.3223   1
  16  12   1 92.4130 47.7584   1
 -16  12  -1 34.4950 40.7603   1
  17 -12   1 105.286 49.4290   1
 -17 -12  -1 32.5025 47.4415   1
  17  12   1 166.929 57.7513   1
 -17  12  -1 172.164 58.1011   1
  18 -12   1 61.4333 48.0506   1
 -18 -12  -1 7.99793 43.7992   1
 -18  12  -1 94.2620 56.2047   1
  18  12   1 67.3779 44.9217   1
 -19 -12  -1 7.84377 39.4616   1
  19  12   1-8.44338 36.2256   1
 -20 -12  -1 69.1698 47.6381   1
  20  12   1 25.1669 48.7766   1
  20  13  -1 16.2085 36.1902   1
 -20 -13   1-15.4005 35.6843   1
  19  13  -1 32.3489 40.0660   1
 -19 -13   1-23.6219 46.7706   1
  18  13  -1 24.5394 44.1677   1
 -18 -13   1 15.9974 43.1901   1
 -16 -13   1 25.5936 41.5995   1
 -16  13   1-8.43365 43.0678   1
  16 -13  -1-17.5296 45.4124   1
  16  13  -1-16.6210 38.5127   1
 -15 -13   1 449.329 68.1572   1
  15  13  -1 532.793 73.0593   1
  15 -13  -1 451.734 70.9310   1
 -15  13   1 508.692 74.6621   1
  14 -13  -1 364.995 62.5208   1
 -14  13   1 238.745 57.1842   1
 -13 -13   1 108.648 43.6244   1
 -13  13   1 114.357 48.8067   1
  13  13  -1 158.933 47.7709   1
 -12 -13   1 148.389 49.3884   1
  12 -13  -1 171.100 51.2214   1
 -12  13   1 135.445 45.6764   1
  12  13  -1 175.238 53.0911   1
 -11 -13   1 2449.90 162.318   1
 -11  13   1 2251.01 157.622   1
  11  13  -1 2086.11 156.597   1
  11 -13  -1 2526.50 166.022   1
  10 -13  -1 1505.15 121.089   1
 -10  13   1 1456.95 121.005   1
  -9  13   1 210.868 53.8315   1
   9 -13  -1 281.936 58.9503   1
  -9 -13   1 255.851 53.9637   1
   9  13  -1 190.906 48.6114   1
  -8  13   1 265.845 55.0928   1
   8 -13  -1 273.132 56.4694   1
  -8 -13   1 115.863 43.0882   1
   8  13  -1 210.264 48.2470   1
  -7  13   1 271.905 54.3969   1
   7 -13  -1 204.895 53.6938   1
  -7 -13   1 208.573 53.0628   1
   7  13  -1 285.886 55.2404   1
  -6  13   1 219.138 51.3417   1
   6 -13  -1 295.468 56.2039   1
  -6 -13   1 109.356 46.4535   1
   6  13  -1 94.5972 44.7912   1
  -5  13   1 97.6562 41.6644   1
   5 -13  -1 38.1974 33.5222   1
  -5 -13   1 86.8497 39.1748   1
   5  13  -1 7.80334 29.8671   1
  -4 -13   1 357.315 60.1158   1
   4  13  -1 297.202 59.6531   1
  -3 -13   1 69.6975 38.9750   1
   3  13  -1-7.66448 36.7805   1
  -2 -13   1 138.851 46.0089   1
   2  13  -1 68.0343 41.0230   1
  -1 -13   1 743.896 80.1266   1
   1  13  -1 690.792 77.4514   1
   0  13  -1 233.218 47.6409   1
   0 -13   1 259.646 52.3278   1
   0 -13  -1 252.340 50.2085   1
   0  13   1 223.994 49.5062   1
  -1  13  -1 169.080 49.3063   1
   1 -13   1 138.622 48.0051   1
  -1 -13  -1 99.5921 42.7857   1
   1  13   1 128.983 46.3613   1
  -2  13  -1 115.745 45.2421   1
   2 -13   1 163.635 50.9784   1
   2  13   1 170.023 43.7685   1
  -2 -13  -1 141.097 44.3814   1
  -3  13  -1 2604.66 169.111   1
  -3 -13  -1 2525.87 168.418   1
   3  13   1 2830.32 173.987   1
  -4  13  -1 931.922 88.4221   1
   4 -13   1 787.606 84.4373   1
  -4 -13  -1 905.800 89.7660   1
   4  13   1 953.081 91.2181   1
  -5  13  -1 1583.53 124.765   1
   5  13   1 1939.07 133.530   1
  -5 -13  -1 1763.96 129.645   1
   5 -13   1 1489.45 127.737   1
  -6 -13  -1 1774.50 133.699   1
  -6  13  -1 1926.97 135.584   1
   6  13   1 1671.00 128.706   1
   6 -13   1 1861.91 136.142   1
  -7  13  -1 295.832 57.9588   1
   7  13   1 428.723 65.7036   1
  -7 -13  -1 320.295 58.7993   1
   7 -13   1 321.270 59.6885   1
  -8  13  -1 3200.71 190.917   1
  -8 -13  -1 2940.88 186.011   1
   8  13   1 2801.40 184.371   1
   8 -13   1 2946.55 187.604   1
  -9  13  -1 284.410 55.1928   1
   9 -13   1 259.258 55.9486   1
 -10  13  -1 627.220 77.5444   1
 -10 -13  -1 886.412 90.1202   1
  10  13   1 594.035 80.1150   1
  10 -13   1 816.546 86.3987   1
 -11 -13  -1-8.34168 34.2758   1
  11  13   1 41.9011 32.0017   1
 -12  13  -1 252.484 53.0777   1
  12 -13   1 92.9335 47.5356   1
 -12 -13  -1 228.071 57.9088   1
  12  13   1 235.905 58.6967   1
 -13  13  -1 527.852 73.9135   1
 -13 -13  -1 529.167 74.3736   1
  13 -13   1 653.354 77.4629   1
  13  13   1 582.957 80.4461   1
 -14  13  -1 100.278 50.8296   1
 -14 -13  -1 78.0716 46.3490   1
  14 -13   1 121.192 50.9818   1
  14  13   1 58.3956 44.5838   1
 -15  13  -1 50.6902 50.4008   1
  15  13   1 177.917 54.7257   1
 -15 -13  -1 125.130 48.1364   1
  15 -13   1 87.1277 47.8828   1
  16 -13   1 52.5448 47.3281   1
  17  13   1 41.1416 47.2672   1
 -17 -13  -1 8.02079 43.3158   1
 -17  13  -1 17.4980 47.2460   1
  17 -13   1 43.7141 43.3275   1
  18  13   1 16.6820 44.4350   1
 -18 -13  -1-31.2683 45.9258   1
  19  13   1 8.10299 36.8762   1
 -19 -13  -1-31.1590 47.7562   1
  19  14  -1 31.5803 43.1799   1
 -19 -14   1-30.7817 41.5450   1
  17  14  -1 337.668 62.4961   1
 -17 -14   1 283.894 56.0118   1
 -16  14   1 452.466 75.3960   1
  16  14  -1 612.348 76.0351   1
  16 -14  -1 459.860 78.9399   1
 -16 -14   1 628.240 79.1474   1
 -15  14   1 671.306 78.9729   1
  15  14  -1 549.023 76.5147   1
  15 -14  -1 456.489 73.8445   1
 -15 -14   1 579.816 76.8690   1
 -14  14   1 24.6704 40.1114   1
  14  14  -1-8.32053 46.0976   1
  14 -14  -1 8.78809 39.2571   1
 -14 -14   1 75.2809 50.7624   1
 -13  14   1 695.499 84.6025   1
  13  14  -1 650.973 82.9488   1
  13 -14  -1 829.592 90.6262   1
 -12  14   1-16.6058 43.0361   1
  12  14  -1 58.6178 43.4042   1
 -12 -14   1 24.6712 36.0317   1
  12 -14  -1 51.0439 38.0101   1
  11  14  -1 679.284 82.5774   1
 -11 -14   1 663.229 82.6674   1
 -10  14   1 465.797 67.6204   1
  10  14  -1 543.598 72.0808   1
 -10 -14   1 426.647 66.6871   1
  10 -14  -1 419.109 68.7951   1
   9 -14  -1 556.861 75.7444   1
   9  14  -1 453.754 69.8663   1
  -9  14   1 382.505 69.4731   1
  -9 -14   1 526.166 70.6214   1
   8 -14  -1 665.997 81.2245   1
   8  14  -1 697.942 81.7646   1
  -8  14   1 779.788 84.3300   1
  -8 -14   1 756.605 85.3812   1
   7 -14  -1 64.5503 47.7008   1
  -7  14   1 196.742 54.5285   1
   6 -14  -1 1066.19 99.5224   1
   6  14  -1 946.960 97.3896   1
  -6  14   1 978.354 95.0260   1
  -6 -14   1 1066.84 98.9506   1
   5  14  -1 1212.00 109.340   1
  -5  14   1 1172.63 108.003   1
   5 -14  -1 1207.36 109.584   1
  -5 -14   1 1227.63 108.404   1
   4 -14  -1 110.965 45.5894   1
   4  14  -1-8.02482 39.8374   1
  -4  14   1 56.5733 37.5392   1
  -4 -14   1 89.6874 46.8928   1
   3  14  -1 6360.68 338.677   1
  -3  14   1 6655.00 340.428   1
  -3 -14   1 6369.35 338.830   1
   3 -14  -1 6841.37 342.916   1
  -2  14   1 1828.61 136.320   1
   2  14  -1 1804.34 134.481   1
   2 -14  -1 1922.00 137.165   1
  -2 -14   1 1780.27 135.509   1
   1  14  -1 1108.04 103.433   1
  -1  14   1 1110.98 99.9255   1
  -1 -14   1 1046.84 102.046   1
   1 -14  -1 1153.45 100.957   1
   0  14   1-7.80835 34.2000   1
   0  14  -1 47.2993 43.6707   1
   0 -14   1 31.3732 42.9032   1
   0 -14  -1 15.8298 33.2516   1
   1 -14   1 291.859 55.9365   1
   1  14   1 298.579 54.0010   1
  -1  14  -1 287.807 58.4573   1
  -1 -14  -1 207.101 49.0870   1
   2  14   1 775.705 81.7828   1
  -2  14  -1 671.958 80.5098   1
   2 -14   1 666.707 78.2179   1
   3  14   1 4169.75 231.995   1
   3 -14   1 4145.70 230.473   1
  -3 -14  -1 3504.55 223.175   1
   4 -14   1 3672.71 207.380   1
   4  14   1 3200.29 199.637   1
  -4  14  -1 3291.24 200.571   1
  -4 -14  -1 3073.37 197.010   1
   5 -14   1 32.2981 41.2654   1
   5  14   1 32.2737 41.2344   1
  -5  14  -1 70.6348 45.6217   1
  -5 -14  -1 24.4446 41.0254   1
   6 -14   1 73.7019 43.1346   1
   6  14   1 8.19916 44.3652   1
  -6  14  -1 92.2472 45.2606   1
  -6 -14  -1 117.484 51.0047   1
   7 -14   1 545.217 72.2492   1
  -7  14  -1 506.813 71.6524   1
   8 -14   1 41.5998 46.0838   1
  -8 -14  -1 16.7430 40.1571   1
   8  14   1-16.8046 42.9079   1
  -8  14  -1-15.9360 37.5792   1
   9  14   1-16.6154 41.8197   1
  -9 -14  -1 90.3504 45.5168   1
  10 -14   1 8.40864 44.1931   1
  10  14   1-25.2524 39.7080   1
 -10  14  -1 65.5923 45.4219   1
 -10 -14  -1 41.1115 40.7437   1
  11 -14   1 2067.53 151.851   1
  11  14   1 1978.02 147.963   1
 -11  14  -1 2099.90 147.898   1
 -11 -14  -1 2138.39 151.388   1
  12 -14   1 78.2466 48.7557   1
  12  14   1-8.44720 43.7685   1
 -12  14  -1-16.1982 39.4944   1
 -12 -14  -1-8.36154 45.1431   1
  13 -14   1 291.285 63.1612   1
  13  14   1 311.036 68.6903   1
 -13  14  -1 552.113 75.4354   1
 -13 -14  -1 457.773 72.3504   1
  14  14   1 8.34701 46.2332   1
 -14 -14  -1-8.55844 46.2040   1
  15 -14   1 752.868 86.5804   1
 -15  14  -1 874.583 91.9909   1
  15  14   1 817.518 92.8703   1
 -15 -14  -1 851.292 92.9767   1
 -16  14  -1 24.7835 46.3269   1
  16 -14   1-34.4090 44.5704   1
 -16 -14  -1-16.1545 44.1770   1
  16  14   1 49.1383 44.7921   1
 -17  14  -1 156.375 56.6632   1
 -18 -14  -1 76.6485 39.8683   1
  18  14   1 97.0352 44.9269   1
 -18 -15   1 729.494 81.9410   1
  18  15  -1 827.419 86.9401   1
 -17 -15   1 962.337 98.5837   1
  17  15  -1 1259.93 106.252   1
 -16 -15   1 8.28672 42.3170   1
  16  15  -1-8.07956 43.0409   1
 -15  15   1 1130.54 108.753   1
  15  15  -1 1220.09 105.749   1
 -15 -15   1 1263.32 110.534   1
 -13  15   1-16.7394 42.1078   1
  13  15  -1 16.5486 35.5003   1
  13 -15  -1 17.2314 39.2074   1
 -13 -15   1-24.7081 39.5070   1
 -12  15   1 65.9369 48.4431   1
  12  15  -1 33.3261 46.7431   1
  12 -15  -1 25.8006 41.2790   1
 -12 -15   1 16.3577 43.5938   1
 -11  15   1 436.244 71.5619   1
  11  15  -1 322.558 62.3359   1
  11 -15  -1 397.194 68.7461   1
 -11 -15   1 433.100 71.2743   1
 -10  15   1 2952.36 195.008   1
  10  15  -1 3106.86 201.595   1
  10 -15  -1 3624.87 210.738   1
 -10 -15   1 3442.94 204.941   1
   9 -15  -1 301.486 58.8906   1
  -9  15   1 315.182 59.1012   1
   9  15  -1 389.912 68.9975   1
  -9 -15   1 327.105 65.4781   1
   8  15  -1 1851.08 139.947   1
  -8 -15   1 1992.01 145.129   1
  -7  15   1 1618.10 124.721   1
   7  15  -1 1273.78 115.428   1
   7 -15  -1 1575.28 123.180   1
  -7 -15   1 1340.86 117.350   1
   6 -15  -1 199.144 51.7384   1
  -6  15   1 402.476 65.8292   1
  -6 -15   1 252.490 52.8002   1
   6  15  -1 320.578 58.3692   1
  -5 -15   1 2106.68 153.017   1
   5 -15  -1 2394.15 158.229   1
   5  15  -1 2241.13 155.023   1
  -5  15   1 2216.76 157.127   1
   4 -15  -1 1030.34 98.3958   1
  -4 -15   1 743.415 87.3396   1
  -4  15   1 874.168 94.6121   1
   4  15  -1 1091.21 100.243   1
   3 -15  -1 611.204 74.9469   1
  -3  15   1 532.475 74.4950   1
   2 -15  -1 65.1552 41.6232   1
  -2  15   1 15.9687 38.9677   1
   1 -15  -1 430.917 68.8202   1
  -1 -15   1 438.194 64.9125   1
  -1  15   1 374.189 66.0005   1
   1  15  -1 254.589 55.1318   1
   0 -15   1 390.613 64.5582   1
   0 -15  -1 389.604 62.0054   1
   0  15  -1 542.329 72.6892   1
   0  15   1 401.787 64.5804   1
  -1  15  -1 563.745 73.9653   1
   1  15   1 583.602 78.0326   1
  -1 -15  -1 550.749 75.3444   1
   1 -15   1 569.925 72.3944   1
   2  15   1 7748.95 382.866   1
  -2  15  -1 7335.50 378.393   1
  -2 -15  -1 7382.62 380.425   1
   2 -15   1 7484.27 381.036   1
  -3  15  -1 1369.62 113.575   1
   3 -15   1 968.796 98.9876   1
   4  15   1 24.6400 43.7653   1
   5  15   1 81.8495 43.3815   1
  -5 -15  -1 192.021 51.4946   1
  -6  15  -1 669.579 84.5819   1
   6  15   1 888.262 89.6746   1
   6 -15   1 788.010 89.3829   1
  -6 -15  -1 824.129 90.2836   1
   7 -15   1 407.885 68.9661   1
  -7  15  -1 517.423 75.4414   1
   7  15   1 474.696 70.5307   1
  -7 -15  -1 413.003 66.5719   1
  -8  15  -1 118.045 48.3154   1
   8  15   1 177.482 49.6477   1
   8 -15   1 181.773 54.1077   1
  -8 -15  -1 235.882 53.2019   1
  -9  15  -1 401.085 65.1333   1
   9  15   1 366.471 68.2700   1
   9 -15   1 375.675 64.4868   1
  -9 -15  -1 370.704 66.7886   1
 -10  15  -1 244.929 55.7144   1
  10  15   1 143.023 52.4501   1
  10 -15   1 110.141 45.5378   1
 -10 -15  -1 90.3684 47.0187   1
 -11  15  -1-8.30010 43.0445   1
  11  15   1 41.7355 41.3947   1
 -11 -15  -1 58.2311 41.8926   1
  11 -15   1 85.2393 42.9239   1
  12  15   1 3051.00 196.109   1
 -12 -15  -1 3160.96 196.047   1
  13 -15   1 1307.08 118.410   1
 -13  15  -1 1380.62 118.893   1
 -14  15  -1 575.747 79.1936   1
  14  15   1 652.296 81.1533   1
  14 -15   1 477.594 74.8596   1
 -14 -15  -1 611.825 79.2673   1
 -15  15  -1 452.419 67.9449   1
  15  15   1 358.450 64.6654   1
 -15 -15  -1 285.851 64.4245   1
  15 -15   1 312.168 63.3839   1
  16  15   1 40.1626 47.7138   1
 -16 -15  -1-15.8421 48.0635   1
  17  15   1 353.100 61.6333   1
 -17 -15  -1 505.242 69.2734   1
  16  16  -1 275.486 57.8620   1
 -16 -16   1 347.125 62.5547   1
  15  16  -1 32.0178 45.9691   1
 -15 -16   1-16.1425 45.2620   1
  14  16  -1 1123.65 102.795   1
 -14 -16   1 1178.22 105.300   1
 -13  16   1 1671.43 129.981   1
  13  16  -1 1376.31 121.574   1
 -13 -16   1 1653.64 127.064   1
  13 -16  -1 1761.82 134.032   1
  12 -16  -1 2174.82 156.019   1
 -12  16   1 2063.56 148.525   1
 -11  16   1 40.8413 41.1716   1
  11  16  -1 123.437 47.3260   1
  11 -16  -1 34.1522 39.6472   1
 -11 -16   1 48.5456 32.5694   1
 -10  16   1 800.971 87.8724   1
  10  16  -1 805.530 88.6153   1
  10 -16  -1 550.184 80.1292   1
 -10 -16   1 699.054 83.6186   1
   9 -16  -1 293.036 62.3117   1
   9  16  -1 329.521 66.2507   1
  -9 -16   1 367.877 62.6583   1
  -9  16   1 288.804 60.1639   1
   8 -16  -1 950.324 95.8231   1
  -8  16   1 1082.69 102.467   1
   7 -16  -1 25.4340 38.5844   1
   7  16  -1 16.3802 45.3676   1
  -7 -16   1-8.45385 37.7555   1
  -7  16   1 25.1942 47.6679   1
   6  16  -1 4592.42 258.616   1
  -6  16   1 4889.73 264.858   1
   6 -16  -1 4277.29 254.348   1
  -6 -16   1 4483.85 256.636   1
   5 -16  -1 49.6764 48.6528   1
   5  16  -1 32.7822 45.9712   1
  -5 -16   1 32.5156 38.3530   1
  -5  16   1-8.18730 44.2138   1
   4  16  -1 1268.28 110.072   1
  -4  16   1 1073.01 105.630   1
   4 -16  -1 1242.54 111.027   1
  -4 -16   1 1415.12 114.083   1
   3  16  -1 3433.53 211.496   1
  -3  16   1 3460.13 211.322   1
   3 -16  -1 3537.02 211.765   1
  -3 -16   1 3412.81 211.943   1
  -2  16   1 56.5470 39.6590   1
   2 -16  -1 82.8521 40.0094   1
   1  16  -1 3499.79 212.014   1
  -1  16   1 3869.60 218.534   1
   1 -16  -1 3416.46 212.344   1
  -1 -16   1 3496.49 213.447   1
   0  16   1 8.17698 40.5104   1
   0  16  -1-24.1051 30.6738   1
   0 -16  -1 33.1687 37.7355   1
   0 -16   1 16.4803 33.8492   1
  -1  16  -1 89.4482 45.0098   1
   1  16   1 224.047 57.1797   1
  -1 -16  -1 218.958 55.6246   1
   1 -16   1 172.519 48.2238   1
  -2  16  -1 1529.54 125.931   1
   2  16   1 1932.45 138.976   1
   2 -16   1 1577.35 127.945   1
  -2 -16  -1 1721.52 133.181   1
  -3  16  -1 2624.92 176.145   1
   3  16   1 2867.89 180.328   1
   3 -16   1 2699.09 176.817   1
  -3 -16  -1 2573.73 175.037   1
  -4  16  -1 2512.70 163.054   1
   4  16   1 2255.81 157.642   1
  -4 -16  -1 2218.14 156.289   1
   4 -16   1 1983.64 151.644   1
   5 -16   1 318.459 62.3542   1
  -5 -16  -1 237.324 59.4333   1
  -5  16  -1 398.236 66.2926   1
   6 -16   1 74.6164 45.3676   1
   6  16   1-8.45771 43.8454   1
  -6  16  -1 32.6376 42.9000   1
  -6 -16  -1 42.5128 44.0777   1
   7 -16   1 4445.21 259.215   1
  -7  16  -1 4843.96 263.615   1
  -8  16  -1 536.205 75.5208   1
   8  16   1 740.104 83.9416   1
   8 -16   1 580.306 77.9078   1
  -8 -16  -1 504.647 73.6156   1
  -9  16  -1 652.414 77.8969   1
   9  16   1 638.288 78.4580   1
  -9 -16  -1 671.593 78.9442   1
 -10  16  -1 1373.06 112.522   1
  10  16   1 1193.58 109.665   1
  10 -16   1 1300.51 114.926   1
 -10 -16  -1 1059.53 104.017   1
 -11  16  -1 991.113 99.0057   1
  11  16   1 1172.12 103.564   1
  11 -16   1 1046.12 100.437   1
 -11 -16  -1 814.390 91.2593   1
 -12  16  -1 1798.77 135.297   1
  12  16   1 1925.15 140.904   1
  12 -16   1 1613.07 130.875   1
 -12 -16  -1 1741.35 133.631   1
 -13  16  -1 344.717 66.2561   1
  13  16   1 269.461 59.3998   1
 -13 -16  -1 254.531 56.1440   1
  13 -16   1 354.875 67.3329   1
  14 -16   1 1239.88 112.198   1
 -14  16  -1 1308.90 113.587   1
  15  16   1 94.8466 43.5385   1
 -15 -16  -1 152.684 46.9707   1
  14  17  -1 188.933 54.6572   1
 -14 -17   1 267.112 60.3192   1
  13  17  -1 811.347 88.9832   1
 -13 -17   1 1021.37 97.1838   1
  12  17  -1 185.452 54.5630   1
 -12 -17   1 102.903 48.8864   1
 -11  17   1 2667.73 176.061   1
  11  17  -1 2544.61 175.058   1
  11 -17  -1 2813.10 179.084   1
 -11 -17   1 2580.22 173.542   1
 -10  17   1 58.0875 47.8232   1
  10  17  -1 73.1394 49.9802   1
  10 -17  -1 126.205 50.6741   1
 -10 -17   1 129.218 50.6690   1
  -9  17   1 1656.38 130.976   1
   9  17  -1 1449.18 127.155   1
  -9 -17   1 1740.77 132.332   1
   9 -17  -1 1515.66 126.201   1
   8  17  -1 500.134 73.6343   1
  -8 -17   1 548.513 78.9950   1
   7 -17  -1 1374.11 117.587   1
   7  17  -1 1590.26 124.520   1
  -7  17   1 1411.91 120.930   1
  -7 -17   1 1299.06 119.256   1
   6 -17  -1 183.972 54.3582   1
   6  17  -1 220.633 58.2233   1
  -6 -17   1 363.211 67.8737   1
  -6  17   1 272.926 61.5186   1
  -5  17   1 2127.05 149.188   1
   5  17  -1 2175.02 149.176   1
   5 -17  -1 1721.10 138.832   1
  -5 -17   1 1792.73 141.207   1
   4  17  -1 1576.80 128.138   1
  -4  17   1 1521.57 127.134   1
   4 -17  -1 1787.14 133.148   1
  -4 -17   1 1756.95 133.834   1
  -3  17   1 2060.33 149.512   1
   3 -17  -1 2188.12 154.409   1
  -2  17   1 1235.09 111.492   1
   2  17  -1 1483.69 118.601   1
  -2 -17   1 1211.74 112.061   1
   2 -17  -1 1284.78 111.196   1
   1  17  -1 1372.86 119.092   1
  -1  17   1 1492.79 123.349   1
   1 -17  -1 1558.87 123.505   1
  -1 -17   1 1387.54 120.481   1
   0  17   1 191.352 56.0288   1
   0  17  -1 187.582 53.5355   1
   0 -17  -1 202.420 52.8025   1
   0 -17   1 173.519 51.7531   1
  -1  17  -1 862.971 89.1644   1
   1  17   1 960.784 95.8937   1
  -1 -17  -1 845.122 91.0315   1
   1 -17   1 683.396 82.5359   1
  -2  17  -1 443.613 70.8039   1
   2  17   1 281.947 58.9018   1
   2 -17   1 255.047 59.7822   1
  -2 -17  -1 406.045 64.0058   1
  -3  17  -1 3551.55 205.663   1
   3 -17   1 3025.15 198.380   1
   4 -17   1 99.1648 50.8407   1
  -4  17  -1 89.8980 51.7893   1
   4  17   1 132.752 48.9313   1
  -4 -17  -1 91.2075 46.1252   1
  -5 -17  -1 2610.64 173.846   1
   5  17   1 2483.64 169.008   1
   6 -17   1 1754.18 137.265   1
   6  17   1 1989.75 141.541   1
  -6  17  -1 1895.80 141.026   1
  -6 -17  -1 1644.45 134.449   1
  -7  17  -1 1293.34 111.962   1
   7  17   1 1217.83 111.183   1
   7 -17   1 1045.55 104.979   1
  -7 -17  -1 1331.86 114.646   1
  -8  17  -1 659.666 82.7148   1
  -8 -17  -1 666.486 80.2814   1
   8 -17   1 662.198 80.6921   1
   9 -17   1 406.829 65.5302   1
  -9  17  -1 473.447 70.5657   1
 -10  17  -1 841.490 92.7675   1
  10  17   1 953.192 99.3002   1
 -10 -17  -1 1136.54 102.696   1
  10 -17   1 1021.82 99.5590   1
  11  17   1 1684.61 132.970   1
 -11 -17  -1 1799.88 133.770   1
  12 -17   1 1111.09 105.900   1
 -12  17  -1 853.990 94.8180   1
  13  17   1 1329.12 111.418   1
 -13 -17  -1 1216.50 108.335   1
  12  18  -1 289.313 62.5324   1
 -12 -18   1 223.960 56.7665   1
  11  18  -1 126.828 54.3550   1
 -11 -18   1 61.8988 45.1118   1
  10  18  -1 695.444 81.5240   1
 -10 -18   1 639.012 77.4929   1
   9 -18  -1 8.38670 39.5576   1
  -9  18   1-17.1182 46.2112   1
   9  18  -1 32.5461 37.7105   1
  -9 -18   1 16.1691 32.4509   1
   8 -18  -1 1092.07 102.370   1
   8  18  -1 1157.26 103.756   1
  -8  18   1 861.449 97.4322   1
  -8 -18   1 1194.10 104.692   1
   7  18  -1 413.918 65.6862   1
  -7  18   1 436.335 71.8400   1
   7 -18  -1 233.704 62.5240   1
   6 -18  -1 2064.77 150.136   1
  -6  18   1 2138.66 152.420   1
   5 -18  -1 793.740 88.4881   1
  -5 -18   1 782.852 85.3357   1
  -5  18   1 885.410 93.2736   1
  -4 -18   1 1611.02 124.983   1
   4 -18  -1 1752.32 130.848   1
   4  18  -1 1405.61 119.156   1
  -4  18   1 1646.98 128.694   1
   3 -18  -1 542.629 76.5698   1
  -3 -18   1 592.363 76.2437   1
  -3  18   1 460.565 75.5355   1
   3  18  -1 602.006 77.1303   1
  -2 -18   1 1861.24 141.591   1
   2 -18  -1 2183.62 148.612   1
   2  18  -1 1791.12 139.681   1
  -2  18   1 1741.09 138.599   1
  -1 -18   1 107.829 46.7764   1
   1 -18  -1 184.926 56.2821   1
  -1  18   1 66.3244 46.1868   1
   1  18  -1 130.907 48.8492   1
   0 -18   1 1505.02 129.915   1
   0 -18  -1 1878.29 138.389   1
   0  18  -1 1717.34 135.705   1
   0  18   1 1890.43 138.548   1
   1 -18   1 57.5164 40.8185   1
  -1 -18  -1 50.0443 41.4316   1
  -1  18  -1 105.442 46.1344   1
   1  18   1 74.2250 46.3468   1
  -2 -18  -1 1380.28 117.242   1
   2 -18   1 1486.62 121.398   1
   2  18   1 1615.16 123.226   1
   3 -18   1 675.130 83.6141   1
  -3 -18  -1 605.814 78.4169   1
  -3  18  -1 595.234 81.0222   1
   3  18   1 696.567 86.0147   1
   4 -18   1 1437.47 119.809   1
   4  18   1 1292.99 115.854   1
  -4  18  -1 1352.35 118.407   1
  -4 -18  -1 1418.52 118.721   1
   5 -18   1 419.088 66.9127   1
   5  18   1 387.497 65.5510   1
  -5 -18  -1 244.665 53.9024   1
  -5  18  -1 486.171 71.5198   1
  -6  18  -1 901.740 92.0712   1
   6 -18   1 662.888 79.6362   1
   7 -18   1 66.5257 45.5652   1
  -7  18  -1 16.8382 50.0848   1
   7  18   1 74.8547 50.0137   1
  -7 -18  -1 106.983 51.5444   1
  -8 -18  -1 1054.26 98.8936   1
   8  18   1 996.363 97.1195   1
  -9  18  -1 687.709 85.6055   1
   9  18   1 890.579 92.1573   1
  -9 -18  -1 829.632 87.2760   1
   9 -18   1 896.931 92.0631   1
 -10  18  -1 800.990 89.5848   1
  10  18   1 882.021 94.2200   1
  10 -18   1 1025.25 98.2517   1
 -11 -18  -1 550.364 71.7698   1
 -11  18  -1 407.769 66.9276   1
 -10 -19   1 281.529 57.4686   1
  10  19  -1 314.203 64.1390   1
  -9 -19   1 275.487 61.4261   1
   9  19  -1 243.975 58.2432   1
  -8 -19   1 230.696 50.1730   1
  -7  19   1 1756.11 139.668   1
   7 -19  -1 1999.91 143.299   1
   6 -19  -1 1312.91 112.363   1
  -6  19   1 1059.14 105.394   1
  -6 -19   1 1266.80 110.630   1
   6  19  -1 1067.05 102.689   1
   5  19  -1 1452.27 117.476   1
  -5 -19   1 1275.96 112.543   1
   4  19  -1 449.393 70.3742   1
  -4 -19   1 469.196 69.0870   1
   3  19  -1 409.193 68.3235   1
  -3 -19   1 248.278 56.3565   1
   2  19  -1 160.147 49.4557   1
  -2 -19   1 130.687 46.1968   1
   1  19  -1 462.813 72.9426   1
  -1 -19   1 528.029 74.0275   1
   0  19  -1 48.2027 51.2487   1
   0 -19   1 32.6285 44.0693   1
   1  19   1 1004.40 103.102   1
  -1  19  -1 900.174 96.2642   1
   1 -19   1 1176.12 102.780   1
  -1 -19  -1 1124.53 103.172   1
   2  19   1-32.6881 45.8271   1
  -2  19  -1 24.0180 40.8844   1
  -2 -19  -1-16.1915 43.7071   1
   2 -19   1-8.11005 40.8022   1
   3  19   1 1008.23 96.4031   1
  -3  19  -1 824.926 90.4439   1
   3 -19   1 852.207 90.1792   1
  -3 -19  -1 731.131 88.6679   1
  -4  19  -1 16.0799 47.7604   1
   4  19   1 32.2374 47.3526   1
  -4 -19  -1 8.33229 47.8558   1
   4 -19   1 8.11692 42.0605   1
  -5  19  -1-16.2359 46.0756   1
   5  19   1-24.5972 42.4813   1
  -5 -19  -1-8.22705 34.5550   1
   5 -19   1 32.0201 48.0629   1
   6 -19   1 193.574 51.5715   1
  -6  19  -1 326.017 62.4307   1
   6  19   1 205.359 61.1364   1
  -6 -19  -1 316.905 64.5473   1
   7 -19   1 960.581 97.3519   1
   7  19   1 1074.46 99.4486   1
  -7 -19  -1 1255.54 105.697   1
  -7  19  -1 947.236 96.6677   1
   8  19   1 816.432 88.7027   1
   8 -19   1 598.509 78.3071   1
  -8 -19  -1 888.242 89.1756   1
  -8  19  -1 783.607 89.5290   1
  -9 -19  -1 2389.94 159.445   1
  -9  19  -1 2284.78 162.910   1
   9  19   1 2486.37 163.002   1
  -6 -20   1 1163.40 104.659   1
   6  20  -1 928.148 96.9366   1
  -5 -20   1 625.553 76.1962   1
   5  20  -1 477.448 69.8736   1
  -4 -20   1 1936.41 142.286   1
   4 -20  -1 1993.03 145.296   1
  -4  20   1 2118.64 149.077   1
   4  20  -1 1938.06 142.531   1
   3 -20  -1 139.000 46.8332   1
  -3 -20   1 116.003 50.1676   1
  -3  20   1 233.961 60.2827   1
   3  20  -1 117.351 52.1107   1
  -2 -20   1 1678.83 127.170   1
   2 -20  -1 1516.00 126.812   1
   2  20  -1 1680.11 128.718   1
  -2  20   1 1557.47 126.994   1
  -1 -20   1 895.550 91.3109   1
   1 -20  -1 938.035 95.3200   1
   1  20  -1 741.405 85.6420   1
  -1  20   1 864.083 91.8933   1
   0 -20   1 637.071 78.3186   1
   0  20  -1 484.890 76.3543   1
   0  20   1 577.162 79.4598   1
   2 -20   1 39.6397 45.5290   1
  -2 -20  -1-7.91715 39.8309   1
  -2  20  -1-31.4225 51.0217   1
   2  20   1-8.02255 46.0723   1
  -3 -20  -1 56.6901 42.0036   1
  -3  20  -1 101.903 54.5222   1
   3  20   1-15.7564 45.2835   1
  -4  20  -1 984.859 95.3626   1
   4 -20   1 985.656 94.0602   1
  -4 -20  -1 963.950 95.5462   1
   4  20   1 863.175 94.0247   1
  -5  20  -1 1096.07 103.160   1
   5 -20   1 1331.11 109.794   1
   5  20   1 1196.87 111.214   1
  -6  20  -1 3218.27 195.373   1
  -6 -20  -1 3111.08 192.263   1
   6  20   1 3135.31 193.765   1
   6 -20   1 2823.72 186.830   1
 -26   0   2 89.7719 52.6519   1
 -25   0   2 8.26708 44.0482   1
  25   0  -2-51.7162 51.2046   1
 -24   0   2 3835.70 223.940   1
  24   0  -2 3669.03 225.841   1
 -23   0   2-8.23591 39.5064   1
  23   0  -2 17.1770 46.3666   1
 -22   0   2 2864.30 178.035   1
  22   0  -2 2372.46 170.170   1
 -21   0   2 306.709 60.8953   1
  21   0  -2 241.021 55.5986   1
 -20   0   2 300.098 56.6757   1
  20   0  -2 286.247 60.5575   1
 -19   0   2 223.740 48.7846   1
  19   0  -2 155.506 46.6982   1
 -17   0   2 217.318 50.5033   1
  17   0  -2 260.315 55.7478   1
 -16   0   2 280.005 49.9470   1
  16   0  -2 264.062 55.6606   1
  15   0  -2 2412.00 155.617   1
  14   0  -2 13057.7 573.033   1
 -14   0   2 11672.2 563.219   1
  13   0  -2 14681.9 668.466   1
 -13   0   2 15111.1 670.081   1
  12   0  -2 106.180 35.8713   1
 -12   0   2 94.9313 35.8445   1
  11   0  -2 1587.72 105.154   1
 -11   0   2 1454.26 102.247   1
  10   0  -2 80115.1 3327.14   1
 -10   0   2 79097.8 3325.27   1
   9   0  -2 66598.6 2642.04   1
  -9   0   2 59955.8 2636.26   1
   8   0  -2 229011. 8863.78   1
  -8   0   2 202404. 8853.96   1
   7   0  -2 90468.4 3894.13   1
  -7   0   2 97051.8 3895.50   1
   6   0  -2 418604. 16043.6   1
  -6   0   2 359235. 16042.8   1
   5   0  -2 922078. 39756.9   1
  -5   0   2 999999. 39754.3   1
   4   0  -2 402132. 17060.3   1
  -4   0   2 423842. 17059.3   1
   3   0  -2 139760. 5576.55   1
  -3   0   2 130759. 5575.54   1
   0   0  -2 168436. 7252.03   1
   0   0   2 183524. 7252.81   1
  -1   0  -2 166131. 6873.82   1
   1   0   2 166559. 6875.08   1
   2   0   2 619925. 24827.9   1
  -2   0  -2 584289. 24826.8   1
   3   0   2 494994. 20239.1   1
  -3   0  -2 485434. 20238.7   1
   4   0   2 140455. 5847.71   1
  -4   0  -2 141756. 5850.06   1
   5   0   2 156091. 5994.46   1
  -5   0  -2 134073. 5990.14   1
   6   0   2 67459.5 2873.72   1
  -6   0  -2 70103.0 2875.34   1
   7   0   2 147.685 33.1948   1
  -7   0  -2 160.653 36.8589   1
   8   0   2 13075.7 601.470   1
  -8   0  -2 13846.0 603.559   1
   9   0   2 34965.9 1463.72   1
  -9   0  -2 33379.9 1459.37   1
  10   0   2 30.5640 29.8109   1
 -10   0  -2-5.94585 28.0462   1
 -11   0  -2 1164.89 96.3032   1
  11   0   2 1213.69 97.9700   1
 -12   0  -2 22131.3 1005.33   1
  12   0   2 23768.3 1012.35   1
  13   0   2 495.490 65.1494   1
 -13   0  -2 399.709 59.8082   1
 -14   0  -2 11774.9 583.714   1
  14   0   2 13852.0 599.075   1
 -16   0  -2 5113.67 287.218   1
  16   0   2 6305.30 314.934   1
 -17   0  -2 1349.04 112.667   1
  17   0   2 1491.63 120.750   1
 -18   0  -2 839.273 88.5078   1
  18   0   2 587.425 81.4391   1
 -19   0  -2 3056.99 194.348   1
  19   0   2 3340.85 203.670   1
 -20   0  -2 487.957 71.9828   1
  20   0   2 559.709 75.1589   1
 -21   0  -2 1657.98 134.088   1
  21   0   2 1995.57 142.583   1
 -22   0  -2 284.855 61.0886   1
  22   0   2 255.762 58.9024   1
 -24   0  -2 15.8426 43.3233   1
  24   0   2-16.5386 48.0384   1
 -25   0  -2 388.643 67.7751   1
  25   0   2 276.523 67.4855   1
 -26  -1   2 72.6187 49.0777   1
  26   1  -2 93.2573 47.0836   1
 -25  -1   2 261.702 63.5168   1
 -25   1   2 364.383 67.4756   1
  25   1  -2 375.149 67.7624   1
  25  -1  -2 329.256 67.1244   1
 -24  -1   2 142.088 50.9981   1
  24   1  -2 120.032 50.0968   1
 -23   1   2 3249.65 194.963   1
 -23  -1   2 3135.45 193.810   1
  23   1  -2 2744.42 190.856   1
  23  -1  -2 2983.28 193.042   1
 -22   1   2-8.21447 39.4508   1
  22  -1  -2 86.0509 46.4960   1
  22   1  -2 56.4774 53.4595   1
 -22  -1   2 58.7896 39.1952   1
 -21   1   2 193.338 54.7058   1
  21  -1  -2 169.454 51.9513   1
 -20  -1   2 826.009 86.8311   1
 -20   1   2 854.812 87.4073   1
  20   1  -2 822.715 87.9894   1
  20  -1  -2 858.733 89.4400   1
 -19   1   2 3193.25 200.811   1
 -19  -1   2 3482.95 206.694   1
  19  -1  -2 3536.83 209.342   1
  19   1  -2 3327.12 206.013   1
  18   1  -2 419.155 64.9723   1
 -18  -1   2 469.101 65.7819   1
 -17   1   2 1912.08 135.876   1
  17  -1  -2 2082.37 141.649   1
  17   1  -2 1824.59 138.649   1
 -17  -1   2 2070.11 144.016   1
 -16   1   2 2558.99 165.008   1
  16  -1  -2 3020.79 179.114   1
  16   1  -2 2719.97 170.956   1
 -16  -1   2 2775.49 174.270   1
  15   1  -2 152.776 43.5775   1
  15  -1  -2 234.390 49.3591   1
 -15  -1   2 207.023 48.4838   1
 -15   1   2 116.177 38.8858   1
  14  -1  -2 6887.13 375.855   1
 -14  -1   2 8809.95 385.642   1
 -13   1   2 83490.9 3542.70   1
  13  -1  -2 85834.7 3548.14   1
 -12   1   2 2549.20 149.760   1
 -12  -1   2 2521.75 148.863   1
 -11   1   2 7796.80 355.119   1
  11  -1  -2 7372.43 355.839   1
  11   1  -2 7369.51 357.246   1
 -11  -1   2 7355.41 357.047   1
 -10   1   2 4735.00 222.489   1
  10  -1  -2 3876.11 218.540   1
  10   1  -2 4364.74 222.418   1
 -10  -1   2 4469.92 223.050   1
  -9   1   2 9264.69 413.386   1
   9  -1  -2 9427.80 417.413   1
   9   1  -2 9111.23 420.012   1
  -9  -1   2 8674.28 412.449   1
  -8   1   2 149381. 6055.16   1
   8  -1  -2 144536. 6056.63   1
   8   1  -2 150569. 6060.33   1
  -8  -1   2 139818. 6057.19   1
   7  -1  -2 57555.7 2380.59   1
  -7   1   2 56508.8 2378.75   1
   6  -1  -2 1042.52 66.0205   1
   6   1  -2 1106.10 70.3965   1
  -6   1   2 1032.51 64.6608   1
  -6  -1   2 1022.49 66.2372   1
   5  -1  -2 30717.2 1169.61   1
   5   1  -2 23561.5 1168.96   1
  -5   1   2 26512.6 1165.22   1
  -5  -1   2 31354.6 1172.25   1
   4  -1  -2 41850.8 1577.88   1
   4   1  -2 37856.3 1580.78   1
  -4  -1   2 36284.3 1580.11   1
  -4   1   2 35961.9 1574.73   1
   3   1  -2 143338. 5681.15   1
   3  -1  -2 126441. 5674.72   1
  -3  -1   2 141191. 5680.81   1
  -3   1   2 143803. 5675.34   1
   2   1  -2 138683. 5856.43   1
  -2  -1   2 144679. 5855.95   1
  -1  -1   2 417167. 17213.6   1
   0  -1   2 76405.5 3345.37   1
   0   1  -2 87024.6 3346.23   1
   0  -1  -2 78134.3 3341.95   1
   0   1   2 82304.8 3341.79   1
   1   1   2 170345. 6124.69   1
   1  -1   2 159771. 6125.11   1
  -1   1  -2 154794. 6126.72   1
   2   1   2 53452.4 2151.13   1
   2  -1   2 52912.3 2150.85   1
  -2  -1  -2 53843.6 2149.93   1
  -2   1  -2 46819.2 2148.46   1
   3   1   2 16787.9 706.994   1
   3  -1   2 17273.1 701.773   1
  -3   1  -2 16982.8 701.401   1
   5   1   2 2383.67 127.160   1
   5  -1   2 2434.27 128.570   1
  -5  -1  -2 2136.24 124.890   1
  -5   1  -2 2187.29 123.802   1
   6   1   2 77893.5 3244.39   1
  -6  -1  -2 74250.0 3239.82   1
  -6   1  -2 67505.3 3231.84   1
   7   1   2 123445. 4747.91   1
   7  -1   2 126104. 4750.45   1
  -7  -1  -2 106508. 4736.06   1
  -7   1  -2 105549. 4732.54   1
   8   1   2 21710.8 886.891   1
   8  -1   2 23641.5 895.692   1
  -8  -1  -2 17288.7 877.753   1
  -8   1  -2 19590.3 876.322   1
   9   1   2 1778.79 118.708   1
   9  -1   2 1962.33 124.580   1
  -9  -1  -2 2001.29 121.246   1
  10  -1   2 4357.97 223.044   1
 -10   1  -2 3515.93 201.416   1
  11   1   2 8994.55 403.995   1
  11  -1   2 8737.12 406.893   1
 -11  -1  -2 8164.22 400.018   1
 -11   1  -2 7461.98 390.480   1
  12   1   2 18816.3 869.992   1
  12  -1   2 21039.7 878.757   1
 -12  -1  -2 21523.3 878.938   1
 -12   1  -2 17816.4 864.074   1
  13   1   2 175.744 48.9075   1
 -13   1  -2 326.335 54.7898   1
 -13  -1  -2 170.202 47.7277   1
  14   1   2 14187.4 657.552   1
  14  -1   2 13688.1 653.415   1
 -14  -1  -2 14854.6 659.951   1
 -14   1  -2 14547.7 659.078   1
  16   1   2 804.499 83.3510   1
  16  -1   2 712.453 80.7480   1
 -16  -1  -2 547.816 73.0704   1
 -16   1  -2 735.427 81.3965   1
  17   1   2 2769.80 182.429   1
 -17   1  -2 2779.51 180.289   1
 -17  -1  -2 3016.73 185.260   1
  18  -1   2 1699.14 134.833   1
  18   1   2 1993.20 144.721   1
 -18  -1  -2 1756.39 131.709   1
  19   1   2 437.215 73.6544   1
  19  -1   2 543.598 73.2921   1
 -19  -1  -2 508.517 65.8244   1
 -19   1  -2 551.410 71.6757   1
  20   1   2 1552.28 127.076   1
  20  -1   2 1750.76 131.118   1
 -20   1  -2 1520.93 122.868   1
 -20  -1  -2 1459.92 123.973   1
  21  -1   2 644.717 81.9550   1
 -21   1  -2 589.453 78.3947   1
  22   1   2 1134.37 104.020   1
  22  -1   2 1165.95 107.872   1
 -22  -1  -2 1053.19 101.893   1
 -22   1  -2 1020.69 101.035   1
  23  -1   2 42.2917 46.2611   1
 -23   1  -2-48.5719 50.1321   1
  24   1   2 1349.52 120.290   1
  24  -1   2 1591.02 126.637   1
 -24  -1  -2 1549.53 123.720   1
 -24   1  -2 1525.48 123.660   1
  25   1   2 56.1709 48.7107   1
  25  -1   2 8.04858 44.6044   1
 -25  -1  -2 23.2171 46.9799   1
 -25   1  -2 55.8705 49.4486   1
  26   2  -2 378.459 65.7450   1
 -26  -2   2 308.076 65.4429   1
  25   2  -2-8.48654 40.0271   1
  25  -2  -2 17.0287 39.4599   1
 -25  -2   2 24.6344 49.8257   1
 -25   2   2 17.0948 44.2879   1
  24   2  -2 500.039 79.2482   1
 -24  -2   2 339.004 63.4147   1
  23   2  -2 26.8032 45.6285   1
  23  -2  -2 34.7849 44.4124   1
 -23  -2   2-7.96050 37.5483   1
 -23   2   2 16.7288 44.5624   1
  22  -2  -2 758.921 87.4538   1
  22   2  -2 864.771 91.1921   1
 -22  -2   2 671.054 82.6074   1
 -22   2   2 659.391 83.1215   1
  21  -2  -2 8.46105 44.4599   1
 -21   2   2-8.10263 40.7639   1
  20   2  -2 2654.61 169.304   1
  20  -2  -2 2474.67 166.040   1
 -20  -2   2 2198.79 160.806   1
 -20   2   2 2516.62 166.014   1
  19   2  -2 190.584 49.8333   1
  19  -2  -2 258.294 59.2574   1
 -19  -2   2 300.896 58.3996   1
 -19   2   2 302.806 57.8792   1
  18   2  -2 5705.64 315.677   1
 -18  -2   2 6483.29 322.939   1
  17   2  -2 322.107 56.4806   1
  17  -2  -2 364.542 61.9696   1
 -17  -2   2 348.990 60.8298   1
 -17   2   2 381.470 59.2500   1
  16   2  -2 29.4906 34.2105   1
  16  -2  -2 43.1824 36.2499   1
 -16   2   2 55.1039 35.2173   1
  15  -2  -2 2611.67 170.954   1
 -15  -2   2 2622.67 168.295   1
  14   2  -2 17151.0 760.872   1
  14  -2  -2 17407.3 758.831   1
 -14  -2   2 16529.6 755.655   1
 -14   2   2 16447.3 751.541   1
  13   2  -2 25.2186 34.5428   1
  13  -2  -2 48.4167 30.9741   1
 -13  -2   2 82.7617 39.0823   1
 -13   2   2 46.3376 29.2128   1
  12   2  -2 49793.5 1971.14   1
 -12  -2   2 44540.1 1962.21   1
 -12   2   2 45103.2 1959.53   1
  11   2  -2 5772.18 298.237   1
  11  -2  -2 6213.43 294.913   1
 -11  -2   2 5931.50 295.432   1
 -11   2   2 5989.15 291.559   1
  10   2  -2 41701.9 1656.23   1
  10  -2  -2 37056.6 1646.38   1
 -10  -2   2 37605.7 1648.59   1
 -10   2   2 39668.9 1646.55   1
   9   2  -2 42784.6 1784.21   1
  -9   2   2 40501.5 1775.93   1
   9  -2  -2 42564.0 1778.95   1
  -9  -2   2 43203.9 1784.05   1
   8   2  -2 4191.10 198.263   1
  -8   2   2 4060.93 191.585   1
  -8  -2   2 3985.40 196.013   1
   7   2  -2 6002.22 274.708   1
  -7   2   2 5482.86 267.593   1
  -7  -2   2 6063.98 275.181   1
   7  -2  -2 5830.52 268.317   1
  -6   2   2 13129.8 521.634   1
   6  -2  -2 11042.1 519.230   1
   5   2  -2 170.548 30.0664   1
  -5  -2   2 215.282 31.3359   1
  -5   2   2 180.583 25.2495   1
   5  -2  -2 151.546 24.4889   1
  -4  -2   2 390178. 16053.4   1
   4   2  -2 381133. 16053.2   1
  -4   2   2 385476. 16046.7   1
   4  -2  -2 396425. 16046.7   1
  -3  -2   2 6602.61 277.315   1
   3  -2  -2 5855.99 270.220   1
  -3   2   2 6540.57 270.459   1
   3   2  -2 6011.05 275.987   1
   2   2  -2 3921.66 184.898   1
  -2   2   2 4193.56 178.109   1
   2  -2  -2 3992.06 177.357   1
  -2  -2   2 3962.96 184.210   1
   1  -2  -2 99304.2 4005.99   1
  -1  -2   2 99269.7 4012.45   1
   1   2  -2 92740.2 4011.26   1
  -1   2   2 95785.2 4005.32   1
   0  -2   2 55574.6 2264.58   1
   0   2  -2 53996.0 2262.98   1
   0  -2  -2 52873.2 2259.03   1
   0   2   2 55555.7 2259.51   1
   1  -2   2 4002.27 190.019   1
  -1   2  -2 4022.61 188.944   1
  -1  -2  -2 4024.17 186.447   1
   1   2   2 4278.43 188.216   1
   2  -2   2 355392. 13202.1   1
  -2   2  -2 348662. 13202.6   1
   2   2   2 292692. 13195.9   1
  -2  -2  -2 294212. 13197.4   1
  -3  -2  -2 27824.6 1192.77   1
  -3   2  -2 28912.0 1192.80   1
   3  -2   2 29393.5 1193.94   1
   3   2   2 26824.3 1190.90   1
   5   2   2 37448.2 1574.73   1
  -5  -2  -2 33714.2 1569.65   1
  -5   2  -2 38476.7 1571.99   1
   5  -2   2 39537.6 1575.46   1
  -6  -2  -2 92.3199 33.1401   1
  -6   2  -2 71.8654 28.4809   1
   6  -2   2 127.747 31.5985   1
   6   2   2 102.214 35.9307   1
   7   2   2 16580.1 739.594   1
   7  -2   2 17525.9 735.859   1
  -7   2  -2 18975.4 738.312   1
   8   2   2 536.160 58.2713   1
   8  -2   2 582.416 59.0911   1
  -8  -2  -2 448.736 56.6204   1
  -8   2  -2 453.842 51.9586   1
   9   2   2 26207.1 1165.23   1
   9  -2   2 27853.3 1167.13   1
  -9  -2  -2 27473.2 1168.05   1
  -9   2  -2 26361.1 1162.82   1
  11   2   2 10554.9 471.424   1
  11  -2   2 9066.87 461.028   1
 -11  -2  -2 9085.26 460.665   1
 -11   2  -2 10811.3 466.865   1
  12   2   2 14836.0 679.761   1
  12  -2   2 15228.8 681.602   1
 -12  -2  -2 14911.5 679.221   1
 -12   2  -2 14892.1 677.072   1
  13   2   2 9285.89 439.353   1
  13  -2   2 8649.56 435.167   1
 -13  -2  -2 9013.70 438.149   1
 -13   2  -2 9276.20 436.474   1
  14   2   2 1414.62 117.491   1
  14  -2   2 1854.35 127.055   1
 -14  -2  -2 1626.76 121.861   1
 -14   2  -2 1437.22 115.210   1
  15   2   2 16296.8 710.138   1
 -15  -2  -2 14551.6 704.485   1
  16   2   2 752.140 83.7548   1
  16  -2   2 822.962 86.1209   1
 -16  -2  -2 860.370 85.5215   1
 -16   2  -2 854.989 86.7192   1
  17   2   2 421.357 64.9369   1
  17  -2   2 342.863 62.6140   1
 -17  -2  -2 506.102 69.6195   1
 -17   2  -2 543.845 70.7960   1
  18   2   2 25.4175 46.3596   1
  18  -2   2 50.1440 40.1138   1
 -18  -2  -2-16.1265 41.2003   1
 -18   2  -2 64.0179 39.0457   1
  19  -2   2 1145.14 107.591   1
 -19   2  -2 1284.53 109.906   1
 -19  -2  -2 994.840 100.356   1
  20   2   2-26.5495 43.8657   1
  20  -2   2 42.9334 45.1418   1
 -20   2  -2 90.4218 49.8960   1
  21  -2   2 1570.33 128.218   1
 -21   2  -2 1629.64 130.484   1
  22   2   2-25.7429 45.1005   1
  22  -2   2 50.6424 41.8262   1
 -22  -2  -2 47.6542 44.0027   1
 -22   2  -2 16.7370 43.3695   1
  23   2   2 570.825 80.0714   1
 -23  -2  -2 746.029 86.6049   1
  24   2   2 139.388 47.7515   1
  24  -2   2 98.2434 48.7462   1
 -24   2  -2-8.17018 49.6881   1
 -24  -2  -2 78.4922 46.2370   1
  25   2   2 319.396 63.9976   1
  25  -2   2 377.563 65.8832   1
 -25  -2  -2 366.806 63.2043   1
 -25   2  -2 420.837 68.0659   1
  26   3  -2-8.71864 41.1220   1
 -26  -3   2-15.0940 37.9721   1
 -25   3   2 213.230 57.5627   1
  24   3  -2 77.6107 48.3834   1
  24  -3  -2-17.2157 41.3206   1
 -24  -3   2 32.6515 45.2410   1
 -24   3   2 59.5394 44.7221   1
  23  -3  -2 94.3291 43.8826   1
 -23   3   2 42.7232 44.9884   1
  22   3  -2 8.56147 45.6920   1
  22  -3  -2 59.3670 40.0937   1
 -22  -3   2 116.618 50.6178   1
 -22   3   2 85.1007 42.9031   1
  21   3  -2 1857.48 143.035   1
  21  -3  -2 2073.53 148.040   1
 -21  -3   2 2093.92 149.911   1
 -21   3   2 1974.41 144.939   1
  20   3  -2 860.214 94.9809   1
  20  -3  -2 1007.37 96.4822   1
 -20  -3   2 719.793 89.8913   1
 -20   3   2 933.312 95.5087   1
  19   3  -2 441.868 66.5011   1
  19  -3  -2 383.492 62.7625   1
 -19  -3   2 381.538 68.6329   1
 -19   3   2 371.409 61.3108   1
  18   3  -2 79.8092 41.5194   1
 -18  -3   2 102.059 45.7597   1
  17  -3  -2 7028.99 357.317   1
 -17   3   2 7078.41 356.560   1
  16   3  -2 3757.52 223.189   1
  16  -3  -2 3832.91 219.883   1
 -16  -3   2 3986.12 222.958   1
 -16   3   2 3793.00 216.749   1
  15   3  -2 12490.0 588.244   1
  15  -3  -2 11890.9 582.705   1
 -15  -3   2 13566.5 593.490   1
 -15   3   2 12904.7 584.934   1
  14   3  -2 7.14464 35.4097   1
  14  -3  -2 78.5714 37.1756   1
 -14  -3   2-6.75560 33.4831   1
 -14   3   2 25.0952 30.6081   1
  13   3  -2 10257.4 470.936   1
  13  -3  -2 9605.87 460.565   1
 -13  -3   2 9454.42 461.803   1
 -13   3   2 10104.4 461.411   1
  12  -3  -2 14297.6 645.306   1
 -12   3   2 14402.8 642.656   1
 -11   3   2 43312.8 1813.78   1
 -11  -3   2 42791.9 1818.96   1
  11   3  -2 42296.1 1819.52   1
 -10   3   2 38668.0 1610.31   1
 -10  -3   2 35510.1 1612.79   1
  10  -3  -2 35702.8 1607.75   1
   9   3  -2 960.054 81.0485   1
  -9   3   2 977.443 76.2271   1
  -9  -3   2 998.961 81.6553   1
   9  -3  -2 1158.17 78.7044   1
   8   3  -2 8726.32 416.538   1
  -8   3   2 9356.64 410.553   1
   8  -3  -2 9204.76 411.202   1
  -8  -3   2 9041.13 416.972   1
  -7  -3   2 3812.54 192.482   1
   7   3  -2 3737.53 191.916   1
   6  -3  -2 39645.0 1558.58   1
  -6  -3   2 38859.0 1566.71   1
   6   3  -2 34055.0 1563.38   1
  -6   3   2 35906.8 1556.25   1
  -5   3   2 28547.8 1226.96   1
   5  -3  -2 29913.7 1229.60   1
  -4  -3   2 68231.9 2804.34   1
   4  -3  -2 68077.0 2797.29   1
  -4   3   2 64818.7 2795.95   1
   4   3  -2 68831.6 2803.97   1
   3   3  -2 21390.4 897.169   1
  -3   3   2 22672.9 890.718   1
   3  -3  -2 21164.0 889.960   1
   2   3  -2 50548.2 2024.05   1
  -2   3   2 47756.0 2015.37   1
  -2  -3   2 49485.0 2023.74   1
   2  -3  -2 47057.8 2016.85   1
   1  -3  -2 89277.2 3710.75   1
  -1   3   2 92038.9 3711.01   1
   1   3  -2 88505.0 3716.35   1
  -1  -3   2 87589.7 3718.36   1
   0  -3  -2 116056. 4767.96   1
   0   3  -2 120812. 4772.69   1
   0   3   2 122655. 4768.08   1
   1  -3   2 273.885 40.2345   1
  -1   3  -2 390.742 40.1687   1
  -1  -3  -2 347.621 35.4565   1
   1   3   2 320.926 34.6456   1
   2  -3   2 26544.3 1141.16   1
  -2   3  -2 28066.5 1140.14   1
  -2  -3  -2 27023.1 1137.43   1
   2   3   2 26144.4 1136.44   1
   4  -3   2 7371.52 341.746   1
  -4   3  -2 7525.03 342.049   1
   4   3   2 7791.67 344.905   1
  -4  -3  -2 7186.53 344.361   1
  -5  -3  -2 7016.32 336.312   1
  -5   3  -2 7134.66 332.885   1
   5  -3   2 7362.71 336.259   1
   5   3   2 7281.52 336.132   1
   6   3   2 7452.31 361.430   1
   6  -3   2 7913.78 362.250   1
  -6  -3  -2 7297.40 360.061   1
  -6   3  -2 8372.65 364.712   1
   7   3   2 4702.67 223.089   1
   7  -3   2 4135.05 215.943   1
  -7  -3  -2 4056.64 216.768   1
  -7   3  -2 3905.55 213.747   1
   8   3   2 1181.94 96.0582   1
   8  -3   2 1559.68 101.857   1
  -8  -3  -2 1343.43 101.006   1
  -8   3  -2 1250.48 96.6507   1
   9   3   2 19778.6 806.245   1
   9  -3   2 17035.6 792.298   1
  -9  -3  -2 16288.0 789.673   1
  -9   3  -2 19258.7 797.687   1
  10   3   2 26601.1 1151.45   1
 -10  -3  -2 26211.8 1148.90   1
  11   3   2 13907.4 626.467   1
  11  -3   2 13570.2 624.813   1
 -11  -3  -2 13625.8 625.412   1
 -11   3  -2 13610.6 622.087   1
  12   3   2 21760.2 967.967   1
  12  -3   2 21235.2 965.516   1
 -12  -3  -2 22076.9 967.876   1
 -12   3  -2 22345.6 965.612   1
  13   3   2 288.546 54.7746   1
  13  -3   2 308.706 55.6023   1
 -13  -3  -2 193.193 42.7125   1
 -13   3  -2 260.385 52.6042   1
  14   3   2 3028.38 188.581   1
  14  -3   2 3346.21 192.962   1
 -14  -3  -2 3144.34 188.220   1
 -14   3  -2 2770.55 182.429   1
  15   3   2 2587.16 169.614   1
 -15  -3  -2 2495.02 166.740   1
  16   3   2 2524.02 161.307   1
  16  -3   2 2308.27 156.690   1
 -16  -3  -2 2074.80 151.272   1
 -16   3  -2 1984.65 147.476   1
  17   3   2 794.262 81.8908   1
  17  -3   2 641.781 80.4255   1
 -17  -3  -2 616.952 79.7611   1
 -17   3  -2 878.790 89.1169   1
  18  -3   2-24.9440 44.2943   1
 -18   3  -2 41.2082 46.7778   1
  19   3   2 1001.12 96.3674   1
  19  -3   2 1035.40 97.6169   1
 -19   3  -2 996.620 99.2225   1
 -19  -3  -2 924.225 96.4024   1
  20   3   2 1357.45 117.912   1
  20  -3   2 1252.92 113.490   1
 -20   3  -2 1164.73 109.425   1
 -20  -3  -2 1080.10 105.331   1
  21   3   2 94.2260 43.1700   1
 -21  -3  -2 32.4238 35.5858   1
  22  -3   2 1490.18 124.773   1
  22   3   2 1935.93 143.542   1
 -22  -3  -2 1669.55 129.263   1
 -22   3  -2 1497.22 125.199   1
  23   3   2 63.9830 43.1289   1
 -23  -3  -2 14.2757 31.9030   1
  24  -3   2 123.363 45.4239   1
 -24   3  -2 184.777 53.4955   1
  25   3   2 95.4580 46.8578   1
  25  -3   2 88.6964 46.4316   1
 -25  -3  -2 53.6875 45.1870   1
 -25   3  -2 92.8744 49.4629   1
  26   4  -2 304.854 68.3326   1
 -26  -4   2 396.522 67.9626   1
  25   4  -2-16.9821 45.8767   1
 -25  -4   2 104.854 51.9399   1
  24   4  -2-25.6956 43.7446   1
  24  -4  -2 17.4812 45.2918   1
 -24  -4   2 8.22451 46.1258   1
 -24   4   2 57.5937 45.0043   1
  23   4  -2-50.2322 47.5235   1
  23  -4  -2-43.2436 50.2486   1
 -23  -4   2 8.34889 49.5969   1
 -23   4   2 8.29901 44.2169   1
  22   4  -2 58.4743 43.3037   1
  22  -4  -2-17.1251 41.7760   1
 -22  -4   2 67.8383 46.3994   1
 -22   4   2 33.2200 40.5208   1
  21   4  -2 946.895 97.0822   1
  21  -4  -2 1118.22 103.014   1
 -21  -4   2 949.462 98.2592   1
 -21   4   2 1000.38 98.9809   1
  20  -4  -2 725.092 85.2253   1
 -20   4   2 748.755 86.1057   1
  19   4  -2 584.886 78.0542   1
  19  -4  -2 583.838 75.0289   1
 -19  -4   2 720.069 85.8146   1
 -19   4   2 576.781 75.2132   1
  18   4  -2 907.794 92.5341   1
 -18  -4   2 779.647 84.5080   1
  18  -4  -2 721.740 84.1171   1
  17   4  -2 750.615 78.6610   1
  17  -4  -2 545.441 72.2939   1
 -17  -4   2 818.283 86.9108   1
 -17   4   2 695.882 77.8703   1
  16  -4  -2 9110.30 442.391   1
 -16  -4   2 9247.90 446.401   1
 -16   4   2 9023.79 441.522   1
  15   4  -2 8.12274 40.8710   1
  15  -4  -2 20.8119 32.7250   1
 -15  -4   2 55.3388 39.7313   1
 -15   4   2-13.7002 34.4695   1
  14   4  -2 1661.83 120.652   1
 -14  -4   2 1444.91 115.512   1
 -14   4   2 1467.42 111.562   1
  14  -4  -2 1690.61 118.854   1
 -13  -4   2-19.8846 36.2517   1
  13   4  -2 13.7833 40.0358   1
 -12   4   2 10783.4 475.313   1
  12  -4  -2 10651.4 474.903   1
 -12  -4   2 9657.74 474.084   1
  12   4  -2 9628.39 477.525   1
 -11   4   2 13405.1 583.916   1
 -11  -4   2 12565.7 588.589   1
  11  -4  -2 12743.7 581.689   1
 -10  -4   2 13935.2 617.663   1
  10   4  -2 13974.2 615.873   1
 -10   4   2 13045.4 606.353   1
   9  -4  -2 14639.3 643.650   1
  -9  -4   2 14283.5 649.725   1
  -9   4   2 15418.8 645.537   1
   9   4  -2 13915.8 648.789   1
   8  -4  -2 2726.36 152.190   1
  -8  -4   2 2623.77 158.341   1
  -8   4   2 3105.70 157.237   1
   8   4  -2 3119.20 164.935   1
   7  -4  -2 3573.29 176.514   1
  -7  -4   2 3364.49 180.533   1
   7   4  -2 3391.38 180.565   1
  -7   4   2 3388.84 173.901   1
  -6  -4   2 80896.4 3411.03   1
   6   4  -2 82588.4 3410.80   1
  -5  -4   2 1225.67 79.6865   1
   5  -4  -2 1060.12 73.4062   1
   5   4  -2 1182.07 79.2654   1
  -5   4   2 1110.32 71.4039   1
  -4  -4   2 11104.8 490.001   1
  -4   4   2 10954.4 482.557   1
   4   4  -2 11167.9 489.781   1
   4  -4  -2 11112.3 484.735   1
   3  -4  -2 10045.3 444.890   1
  -3   4   2 10346.3 444.064   1
   2  -4  -2 42953.0 1795.41   1
  -2   4   2 42905.6 1792.74   1
  -1   4   2 24459.2 994.346   1
   1  -4  -2 22553.8 993.306   1
   0   4   2 49407.2 2126.34   1
   0  -4  -2 52594.0 2128.14   1
   1   4   2 6004.55 279.079   1
  -1  -4  -2 6112.80 278.256   1
   2  -4   2 99154.4 4152.89   1
  -2   4  -2 100594. 4153.47   1
   3  -4   2 26597.6 1100.80   1
  -3   4  -2 27429.9 1100.68   1
  -3  -4  -2 24797.9 1096.86   1
   3   4   2 24499.2 1096.70   1
   4  -4   2 68247.0 3000.79   1
  -4   4  -2 68748.4 2996.03   1
  -4  -4  -2 72767.4 2998.27   1
   4   4   2 77541.5 3001.38   1
   5  -4   2 47114.9 2014.80   1
  -5   4  -2 48010.1 2014.29   1
  -5  -4  -2 47458.9 2018.21   1
   5   4   2 48680.1 2019.18   1
   6  -4   2 5939.56 310.329   1
  -6   4  -2 6669.24 315.464   1
  -6  -4  -2 7166.49 321.842   1
   6   4   2 6652.26 319.093   1
   7  -4   2 2228.29 138.827   1
  -7   4  -2 2244.98 139.738   1
   7   4   2 2154.20 137.301   1
  -7  -4  -2 2445.25 141.835   1
  -8  -4  -2 51.9576 26.3802   1
   8  -4   2 51.5129 32.5738   1
  -8   4  -2 92.2975 34.0406   1
   8   4   2 41.4113 31.1781   1
  -9   4  -2 3920.23 214.599   1
   9  -4   2 4098.43 218.736   1
 -10   4  -2 1487.86 111.130   1
  10  -4   2 1607.50 114.378   1
 -10  -4  -2 1678.53 117.179   1
  10   4   2 1342.70 110.094   1
 -11   4  -2 26260.0 1113.74   1
  11  -4   2 25433.6 1112.92   1
  11   4   2 28099.0 1131.14   1
 -12   4  -2 2421.68 154.672   1
  12  -4   2 2247.86 153.611   1
 -12  -4  -2 2733.86 161.836   1
  12   4   2 2253.19 154.676   1
 -13   4  -2 11063.1 511.717   1
  13  -4   2 10531.6 509.154   1
 -13  -4  -2 11614.9 517.997   1
  13   4   2 10039.8 507.642   1
 -14   4  -2 10095.2 499.206   1
  14  -4   2 11013.2 506.116   1
 -15   4  -2 339.880 58.5005   1
  15  -4   2 461.316 66.6162   1
 -15  -4  -2 401.826 63.5947   1
  15   4   2 386.876 64.5805   1
  16  -4   2 72.4672 44.3115   1
 -16  -4  -2 168.253 48.8617   1
  16   4   2 114.717 48.3898   1
 -17   4  -2 665.842 79.9550   1
  17  -4   2 813.941 86.7060   1
 -17  -4  -2 630.235 78.5730   1
  17   4   2 695.259 81.6233   1
 -18   4  -2 512.667 69.4529   1
  18  -4   2 527.850 71.8106   1
 -18  -4  -2 516.416 72.5316   1
  18   4   2 426.861 67.0978   1
 -19   4  -2 290.846 57.4835   1
  19  -4   2 388.617 64.6190   1
 -19  -4  -2 336.670 59.1094   1
  19   4   2 298.440 55.0079   1
  20  -4   2 584.804 77.7520   1
 -20   4  -2 538.014 77.1083   1
 -20  -4  -2 480.847 70.4393   1
  21   4   2 1472.19 127.069   1
  21  -4   2 1665.07 129.070   1
 -22   4  -2-8.05859 47.8679   1
  22  -4   2-16.9959 46.4787   1
 -22  -4  -2 8.04398 32.2852   1
  22   4   2-33.8838 45.1276   1
 -23   4  -2 96.1911 50.7957   1
  23  -4   2 67.5549 43.9512   1
 -23  -4  -2 101.037 53.3255   1
  23   4   2 152.421 55.1570   1
 -24   4  -2 151.941 54.0680   1
  24  -4   2 132.761 47.4062   1
 -24  -4  -2 122.631 44.9998   1
  24   4   2 120.845 47.5201   1
 -25   4  -2-7.88237 47.8271   1
  25  -4   2 16.0802 43.4060   1
  26   5  -2 8.24895 45.1178   1
 -26  -5   2-31.4479 47.2059   1
  25   5  -2 216.634 58.7198   1
 -25  -5   2 251.409 61.8584   1
  24   5  -2-24.5144 41.7379   1
 -24   5   2 42.5364 45.9364   1
 -24  -5   2 58.7883 46.5260   1
  23   5  -2 860.753 91.8031   1
 -23  -5   2 900.088 96.3473   1
 -23   5   2 799.202 89.8317   1
  23  -5  -2 870.275 93.0224   1
  22   5  -2 16.9683 43.9617   1
  22  -5  -2 43.0889 45.2873   1
 -22  -5   2 8.42086 43.0061   1
 -22   5   2-8.43935 41.1555   1
  21   5  -2 490.207 69.2325   1
 -21  -5   2 349.408 64.6183   1
  20   5  -2 611.397 85.3535   1
  20  -5  -2 766.327 85.2963   1
 -20  -5   2 760.520 89.6896   1
 -20   5   2 868.455 89.8375   1
  19   5  -2 527.243 74.3044   1
  19  -5  -2 495.493 70.5136   1
 -19  -5   2 579.556 73.9487   1
 -19   5   2 508.996 69.9173   1
  18   5  -2 519.887 70.1640   1
  18  -5  -2 530.161 71.8922   1
 -18  -5   2 459.379 68.9569   1
 -18   5   2 363.587 62.0996   1
  17   5  -2 1592.56 125.513   1
  17  -5  -2 1531.53 122.571   1
 -17  -5   2 1646.94 126.356   1
 -17   5   2 1669.14 125.337   1
 -16   5   2 2557.24 165.529   1
  16   5  -2 2746.23 175.769   1
  16  -5  -2 2431.68 163.538   1
  15  -5  -2 5220.38 284.051   1
 -15   5   2 5383.47 285.256   1
 -15  -5   2 5089.27 285.869   1
  15   5  -2 6175.03 297.794   1
  14   5  -2 22.0238 37.4957   1
  14  -5  -2 13.5214 29.6128   1
 -14  -5   2 7.14795 37.0414   1
 -14   5   2 26.4791 35.7449   1
  13  -5  -2 13394.2 596.972   1
 -13  -5   2 12978.4 599.496   1
 -13   5   2 12967.7 594.987   1
  13   5  -2 12666.3 601.869   1
  12  -5  -2 1907.92 126.257   1
 -12  -5   2 1983.03 134.739   1
 -12   5   2 2038.03 130.376   1
  12   5  -2 1911.55 133.393   1
  11  -5  -2 31610.6 1369.37   1
 -11  -5   2 31967.9 1376.46   1
 -11   5   2 32896.0 1372.38   1
  11   5  -2 31182.5 1377.70   1
  10  -5  -2 15625.3 713.911   1
 -10  -5   2 15030.1 718.211   1
  10   5  -2 16625.9 723.140   1
 -10   5   2 17337.5 718.845   1
  -9  -5   2 5261.44 272.118   1
  -9   5   2 5474.98 267.041   1
   9   5  -2 5527.44 275.274   1
   8  -5  -2 18.5290 22.9497   1
  -8  -5   2 15.9116 20.7741   1
  -8   5   2-4.52504 23.1086   1
   8   5  -2-5.33776 19.8341   1
   7  -5  -2 1253.32 83.4162   1
  -7  -5   2 1031.00 86.5234   1
   7   5  -2 962.796 82.5957   1
  -7   5   2 1229.38 80.9350   1
  -6  -5   2 28132.5 1200.97   1
   6  -5  -2 27926.7 1196.90   1
   6   5  -2 29030.8 1203.98   1
  -6   5   2 27384.3 1195.30   1
  -5  -5   2 149793. 6068.52   1
   5   5  -2 143010. 6066.00   1
  -5   5   2 148369. 6060.52   1
   5  -5  -2 143450. 6061.25   1
   4   5  -2 5624.45 258.852   1
  -4  -5   2 5027.40 255.494   1
   3   5  -2 20933.0 919.202   1
  -3  -5   2 21893.5 920.480   1
  -2  -5   2 15195.4 674.298   1
   2   5  -2 15779.8 676.635   1
  -1  -5   2 27197.3 1159.94   1
   1   5  -2 27194.8 1155.43   1
   0  -5   2 23432.2 1021.14   1
   0   5   2 23750.3 1016.94   1
   0   5  -2 23251.1 1021.13   1
   0  -5  -2 25086.0 1019.49   1
   1  -5   2 96379.9 4067.06   1
  -1   5  -2 94400.2 4065.39   1
   1   5   2 102863. 4065.35   1
  -1  -5  -2 97082.1 4064.12   1
  -2   5  -2 5654.64 264.975   1
   2   5   2 5798.20 263.275   1
  -2  -5  -2 6190.77 264.201   1
   3   5   2 3011.36 153.994   1
  -3  -5  -2 2789.76 151.914   1
  -3   5  -2 2570.20 148.285   1
   3  -5   2 2601.63 150.083   1
   4   5   2 8901.99 394.593   1
  -4  -5  -2 8671.91 393.373   1
  -4   5  -2 8631.86 395.466   1
   4  -5   2 7713.82 395.564   1
   5   5   2 167.536 37.2250   1
  -5  -5  -2 75.2542 36.5357   1
   5  -5   2 137.363 32.4636   1
   6   5   2 26606.4 1244.78   1
  -6  -5  -2 30500.7 1250.64   1
  -6   5  -2 29350.2 1246.34   1
   6  -5   2 29968.5 1251.46   1
   7   5   2 1950.47 136.729   1
   7  -5   2 2164.39 136.613   1
  -7  -5  -2 2303.89 140.113   1
  -7   5  -2 2263.13 137.686   1
  -8   5  -2 237.635 42.9299   1
   8  -5   2 273.271 44.7801   1
  -9  -5  -2 36112.0 1569.37   1
   9   5   2 37108.6 1572.65   1
  10  -5   2 2211.50 143.606   1
 -10   5  -2 2272.31 143.633   1
 -10  -5  -2 2284.52 147.505   1
  10   5   2 2110.06 142.928   1
 -11  -5  -2 5418.78 308.391   1
  11   5   2 5506.55 313.486   1
  12  -5   2 16833.1 773.639   1
 -12   5  -2 16500.4 769.130   1
 -12  -5  -2 18002.4 776.248   1
  12   5   2 17285.7 778.013   1
 -13   5  -2 2953.35 184.824   1
  13  -5   2 3051.52 188.642   1
 -13  -5  -2 3268.69 192.620   1
  13   5   2 3234.45 196.382   1
 -14  -5  -2 7.78543 34.1176   1
  14   5   2 63.1343 40.3224   1
  15  -5   2 8012.29 396.440   1
 -15  -5  -2 7714.65 395.028   1
  15   5   2 7834.73 394.319   1
 -16   5  -2 7.84124 29.9374   1
  16  -5   2 32.7825 35.1661   1
 -16  -5  -2-7.93680 33.3388   1
  16   5   2 26.1605 32.4045   1
 -17   5  -2-7.98781 39.5727   1
  17  -5   2 8.34900 38.6907   1
 -18  -5  -2 99.0208 47.5522   1
  18   5   2 91.9894 46.4875   1
 -19   5  -2 1596.62 124.868   1
  19  -5   2 1426.92 120.544   1
 -19  -5  -2 1298.19 117.801   1
  19   5   2 1301.59 115.578   1
 -20   5  -2 382.954 69.2752   1
  20  -5   2 496.129 73.0172   1
 -20  -5  -2 419.049 68.9361   1
  20   5   2 349.889 62.0245   1
 -21   5  -2-8.32073 43.7510   1
  21  -5   2 16.9898 44.0416   1
 -21  -5  -2 33.5314 42.8369   1
  21   5   2 97.9400 46.8977   1
 -22   5  -2 297.873 64.9848   1
  22  -5   2 251.629 58.0068   1
 -23   5  -2 335.262 65.9178   1
  23  -5   2 140.758 56.9513   1
 -23  -5  -2 157.624 54.7226   1
  23   5   2 289.638 63.8780   1
 -24  -5  -2 344.207 64.0179   1
  24   5   2 331.342 60.4201   1
 -26  -6   2 156.925 53.9749   1
  26   6  -2 120.887 49.2355   1
 -25  -6   2 49.1779 48.6911   1
  25   6  -2-7.99710 45.3960   1
 -24  -6   2 8.26425 40.2974   1
  24   6  -2-8.25649 34.6779   1
 -23   6   2 130.671 50.1169   1
  23  -6  -2 17.4045 40.4377   1
 -23  -6   2 66.6360 48.4798   1
  23   6  -2 75.7055 50.5920   1
 -22   6   2 364.841 67.7376   1
  22  -6  -2 224.031 57.1309   1
 -22  -6   2 208.037 55.2547   1
  22   6  -2 339.924 64.6175   1
 -21   6   2 146.167 55.0504   1
  21  -6  -2 102.362 47.5159   1
 -21  -6   2 110.496 49.6193   1
  21   6  -2 133.730 54.8870   1
 -20   6   2 422.617 66.4875   1
  20  -6  -2 476.890 69.8169   1
 -20  -6   2 407.024 63.2929   1
  20   6  -2 415.503 65.8550   1
 -19   6   2 57.9775 41.7469   1
  19  -6  -2 65.6054 41.9552   1
 -18   6   2 387.660 63.8417   1
 -18  -6   2 304.943 59.0269   1
  18   6  -2 525.664 74.6463   1
  18  -6  -2 423.837 65.1666   1
 -17  -6   2 386.508 60.7449   1
  16  -6  -2 1272.14 105.398   1
 -16  -6   2 1161.98 104.579   1
  16   6  -2 1229.04 110.061   1
 -16   6   2 1031.29 98.4647   1
 -15   6   2 50.8533 35.4318   1
  15  -6  -2-14.6274 32.6687   1
  14  -6  -2 562.676 67.7625   1
  14   6  -2 587.546 72.6329   1
 -14   6   2 605.027 69.5326   1
 -14  -6   2 488.891 66.9917   1
  13   6  -2 887.005 86.6047   1
 -13   6   2 687.292 74.7673   1
 -13  -6   2 761.927 84.5306   1
  13  -6  -2 977.408 85.0519   1
 -12  -6   2 7.08344 32.8311   1
  12   6  -2 21.2088 33.3467   1
  11   6  -2 1289.63 101.465   1
 -11   6   2 1350.09 99.0996   1
  11  -6  -2 1275.90 100.319   1
 -11  -6   2 1259.59 103.300   1
  10   6  -2 1357.09 101.883   1
 -10   6   2 1245.20 94.5412   1
  10  -6  -2 1069.27 91.1107   1
 -10  -6   2 1383.96 102.470   1
  -9   6   2 5449.97 266.533   1
   9  -6  -2 5145.21 267.176   1
   8   6  -2 26163.9 1105.79   1
  -8   6   2 24367.4 1094.24   1
  -8  -6   2 26044.8 1104.78   1
   7   6  -2 1430.81 108.335   1
   7  -6  -2 1680.28 107.209   1
  -7  -6   2 1586.94 113.639   1
  -6  -6   2 3826.33 196.842   1
   6   6  -2 3903.05 198.022   1
  -6   6   2 3549.02 189.716   1
   6  -6  -2 3354.48 188.113   1
  -5  -6   2 2501.41 143.208   1
   5   6  -2 2569.01 143.912   1
  -5   6   2 2260.99 132.663   1
   5  -6  -2 2382.44 138.417   1
  -4  -6   2 128.589 33.5937   1
   4   6  -2 103.426 27.5944   1
  -4   6   2 128.862 29.7708   1
   4  -6  -2 210.990 33.8874   1
  -3  -6   2 408.002 45.7776   1
   3   6  -2 442.703 49.7911   1
  -3   6   2 480.051 45.9846   1
   3  -6  -2 374.312 43.9779   1
  -2  -6   2 65495.7 2782.33   1
   2   6  -2 64324.9 2781.88   1
  -2   6   2 67102.6 2777.18   1
   2  -6  -2 68366.3 2776.45   1
   1  -6  -2 5425.66 247.122   1
  -1   6   2 4844.48 246.092   1
   1   6  -2 4842.58 246.403   1
  -1  -6   2 5214.02 250.451   1
   0  -6  -2 4076.25 208.557   1
   0   6   2 4710.73 212.269   1
   0   6  -2 3670.94 207.951   1
   0  -6   2 4337.32 214.966   1
  -1  -6  -2 3123.35 164.255   1
   1   6   2 3202.46 163.636   1
  -1   6  -2 3118.14 164.731   1
   1  -6   2 2662.18 164.510   1
  -2  -6  -2 139148. 6026.51   1
   2  -6   2 145019. 6031.32   1
  -2   6  -2 141366. 6028.23   1
   2   6   2 155998. 6031.28   1
   3  -6   2 11161.8 516.839   1
  -3   6  -2 11046.8 516.683   1
  -3  -6  -2 11459.0 515.775   1
   3   6   2 11912.2 515.698   1
   4  -6   2 19294.7 838.528   1
  -4  -6  -2 20864.1 839.660   1
   4   6   2 20636.7 840.188   1
   5  -6   2 4780.84 244.527   1
  -5   6  -2 4891.21 244.008   1
  -5  -6  -2 4792.53 242.486   1
   5   6   2 4461.41 240.174   1
   6  -6   2 69.4364 34.4120   1
  -6   6  -2 11.2578 28.3698   1
  -6  -6  -2 23.0738 31.9962   1
   6   6   2 70.0517 34.7162   1
   7  -6   2 4244.02 229.252   1
  -7   6  -2 4290.10 227.859   1
  -8  -6  -2 283.405 51.7540   1
   8   6   2 234.827 47.9541   1
   9  -6   2 8516.02 425.049   1
  -9   6  -2 8805.69 424.633   1
  -9  -6  -2 8783.12 427.551   1
   9   6   2 9516.29 433.143   1
  10  -6   2 5354.20 287.617   1
 -10   6  -2 5502.46 289.088   1
 -10  -6  -2 5553.45 290.212   1
  10   6   2 5966.67 296.115   1
 -11   6  -2 2071.23 152.309   1
  11  -6   2 2424.28 157.624   1
 -11  -6  -2 2462.93 158.177   1
  11   6   2 2577.70 160.684   1
 -12  -6  -2 546.956 69.7596   1
  12   6   2 473.231 66.2192   1
  12  -6   2 501.006 65.5505   1
 -12   6  -2 486.546 64.6237   1
 -13  -6  -2 602.470 71.6883   1
 -13   6  -2 511.588 68.7254   1
  13   6   2 691.015 79.0838   1
  14   6   2 1102.34 103.101   1
 -14  -6  -2 976.939 92.7798   1
  14  -6   2 1198.36 102.062   1
 -15   6  -2 112.434 45.1547   1
  15   6   2 74.2139 44.6379   1
  15  -6   2 39.6398 41.7877   1
 -15  -6  -2 88.6935 42.4954   1
  16  -6   2 2157.01 155.581   1
  16   6   2 2132.19 157.547   1
 -16   6  -2 2397.91 161.709   1
  17  -6   2 2389.40 161.273   1
  17   6   2 2201.98 163.924   1
 -17   6  -2 2320.41 160.710   1
 -17  -6  -2 2283.55 158.117   1
  18  -6   2 1606.32 126.704   1
  18   6   2 1734.51 132.063   1
 -18  -6  -2 1533.03 122.905   1
 -18   6  -2 1598.90 129.680   1
 -19   6  -2 93.4266 52.1201   1
  19   6   2-16.8509 37.6971   1
  19  -6   2 75.4178 43.4797   1
 -19  -6  -2 91.1960 43.0181   1
  20  -6   2 932.398 95.5107   1
  20   6   2 907.876 95.0013   1
 -20  -6  -2 1023.62 101.540   1
 -20   6  -2 962.041 97.7296   1
  21  -6   2 479.909 73.1726   1
 -21   6  -2 442.263 72.3424   1
 -21  -6  -2 537.946 73.4664   1
 -22   6  -2 321.234 64.9062   1
  22  -6   2 478.149 71.5814   1
 -22  -6  -2 477.200 71.7419   1
  22   6   2 329.299 61.0723   1
 -23   6  -2-58.2758 51.5549   1
  23  -6   2 50.1750 46.3192   1
 -24   6  -2 8.15766 43.4631   1
  24  -6   2 8.24034 35.3619   1
 -24  -6  -2 7.63526 36.0167   1
  24   6   2 47.9489 38.9742   1
 -25  -7   2 128.337 47.5848   1
  25   7  -2 192.276 50.5411   1
 -24  -7   2-32.5959 46.2514   1
  24   7  -2 24.6389 45.4912   1
 -23  -7   2 32.8365 39.3810   1
  23   7  -2-8.38333 38.1531   1
 -22  -7   2 690.567 83.3782   1
 -22   7   2 595.168 80.0874   1
  22  -7  -2 648.068 82.0360   1
  22   7  -2 762.328 89.7596   1
 -21   7   2 17.1074 46.1872   1
  21  -7  -2 26.7824 42.8330   1
 -20  -7   2 314.531 61.7949   1
 -20   7   2 433.138 70.9161   1
  20  -7  -2 427.351 68.5945   1
  20   7  -2 441.407 67.2861   1
 -19  -7   2 1348.14 115.565   1
  19  -7  -2 1142.66 110.666   1
 -19   7   2 1517.93 120.245   1
  19   7  -2 1462.79 121.238   1
 -18   7   2 2312.64 159.933   1
  18  -7  -2 2277.94 160.431   1
  17  -7  -2 49.6860 40.3871   1
 -17   7   2 62.8689 39.5445   1
  17   7  -2-59.1066 46.7762   1
 -17  -7   2 8.01805 40.3464   1
  16  -7  -2 509.987 70.1547   1
 -16   7   2 485.503 68.0396   1
  16   7  -2 422.557 61.5791   1
 -16  -7   2 419.800 65.1589   1
  15  -7  -2 7581.53 388.843   1
 -15   7   2 8090.30 388.890   1
  15   7  -2 7335.64 388.367   1
 -15  -7   2 8122.46 392.086   1
 -14   7   2 1637.32 121.694   1
  14  -7  -2 1595.90 122.805   1
  13  -7  -2 261.274 51.7962   1
 -13   7   2 433.643 59.1924   1
  13   7  -2 317.697 54.0164   1
 -13  -7   2 365.895 57.2020   1
  12  -7  -2 4909.94 256.726   1
 -12   7   2 4656.47 253.677   1
  12   7  -2 4715.37 258.748   1
 -12  -7   2 4960.34 262.548   1
  11   7  -2 398.791 55.6186   1
 -11  -7   2 411.253 59.9524   1
  10  -7  -2 6215.88 307.876   1
 -10   7   2 6278.21 306.675   1
  10   7  -2 6184.97 311.824   1
 -10  -7   2 5781.89 307.895   1
   9  -7  -2 15776.6 705.209   1
  -9   7   2 16708.7 706.991   1
   9   7  -2 15111.1 708.261   1
  -9  -7   2 15547.8 710.686   1
   8  -7  -2 2485.19 150.923   1
   8   7  -2 2787.02 160.210   1
  -8   7   2 2423.95 148.618   1
  -8  -7   2 2617.92 157.753   1
  -7   7   2 992.045 79.4560   1
  -7  -7   2 1024.86 85.9371   1
   7   7  -2 965.634 86.0948   1
   6  -7  -2 1396.82 101.152   1
   6   7  -2 1513.35 109.830   1
  -6  -7   2 1532.71 109.557   1
  -6   7   2 1754.17 105.407   1
   5  -7  -2 7778.51 366.717   1
   5   7  -2 8388.40 374.744   1
  -5  -7   2 8083.58 374.715   1
  -5   7   2 7180.24 362.806   1
   4  -7  -2 300.108 41.1173   1
   4   7  -2 382.072 48.6004   1
  -4  -7   2 315.086 47.2655   1
  -4   7   2 250.172 38.5862   1
   3  -7  -2 1208.73 83.8380   1
   3   7  -2 1188.60 85.8008   1
  -3  -7   2 1040.84 84.2994   1
  -3   7   2 951.674 75.0367   1
   2  -7  -2 6345.58 301.757   1
   2   7  -2 6022.56 308.878   1
  -2  -7   2 6230.57 306.507   1
  -2   7   2 6648.28 303.545   1
  -1  -7   2 6557.33 299.925   1
  -1   7   2 6203.96 292.758   1
   1  -7  -2 5927.58 292.320   1
   1   7  -2 5730.38 295.477   1
   0  -7   2 19820.8 895.360   1
   0   7   2 21153.3 890.174   1
   0  -7  -2 20026.9 888.514   1
   0   7  -2 20869.9 890.680   1
   1   7   2 17847.4 765.254   1
  -1  -7  -2 17374.9 764.108   1
  -1   7  -2 19321.8 770.652   1
   2  -7   2 74.4769 28.5202   1
   2   7   2 86.3023 33.4249   1
  -2  -7  -2 46.2475 28.2867   1
  -2   7  -2 107.852 32.5924   1
   3  -7   2 5570.20 277.413   1
  -3   7  -2 5992.40 279.377   1
  -3  -7  -2 5553.93 276.828   1
   3   7   2 5075.97 272.118   1
   4  -7   2 1557.12 109.223   1
   4   7   2 1390.06 104.373   1
  -4  -7  -2 1609.12 110.159   1
  -4   7  -2 1646.90 110.224   1
   5   7   2 780.500 74.0542   1
  -5  -7  -2 835.032 74.2045   1
  -5   7  -2 582.043 67.1418   1
   5  -7   2 774.938 74.4620   1
   7   7   2 1284.95 99.4876   1
  -7  -7  -2 1214.83 98.7103   1
  -7   7  -2 1309.17 100.533   1
   7  -7   2 1317.53 102.025   1
   8   7   2 1208.09 98.9431   1
  -8  -7  -2 1226.04 99.3314   1
  -8   7  -2 1239.04 98.7165   1
   8  -7   2 1213.48 96.9370   1
   9   7   2 10579.1 493.928   1
  -9  -7  -2 10388.5 493.496   1
  -9   7  -2 10409.1 489.624   1
   9  -7   2 10190.5 490.293   1
  10   7   2 10818.7 569.462   1
 -10  -7  -2 12989.6 576.230   1
 -10   7  -2 12701.5 571.610   1
  10  -7   2 12557.0 573.247   1
  11   7   2 7270.60 369.749   1
  11  -7   2 7819.62 373.592   1
 -11  -7  -2 7575.91 371.165   1
 -11   7  -2 6764.05 361.889   1
 -12   7  -2 22.1525 38.8121   1
 -13  -7  -2 2176.93 153.709   1
  13   7   2 2380.83 163.513   1
  14   7   2 50.0933 46.4339   1
  14  -7   2 163.190 49.1694   1
 -14   7  -2 103.232 42.5103   1
 -14  -7  -2 88.3261 45.7668   1
  15  -7   2 2541.13 160.189   1
  15   7   2 2360.50 162.234   1
 -15   7  -2 2149.45 152.763   1
 -16   7  -2 66.0158 43.4277   1
  16  -7   2 50.4886 42.4023   1
 -17  -7  -2 414.736 67.5280   1
  17   7   2 302.979 65.9398   1
 -18  -7  -2 92.5002 46.0330   1
  18  -7   2 34.4231 45.2629   1
 -18   7  -2 8.44400 42.5266   1
  18   7   2 43.1812 37.1048   1
 -19  -7  -2 94.1976 50.1509   1
  19   7   2 79.8026 55.0036   1
 -19   7  -2 76.3703 47.1100   1
  19  -7   2 60.5378 43.6269   1
  20   7   2 718.421 85.8606   1
 -20  -7  -2 616.489 78.5575   1
 -20   7  -2 517.826 77.0439   1
  20  -7   2 493.153 71.8849   1
 -21   7  -2 42.2780 42.5467   1
  21  -7   2-8.65128 40.8084   1
  22   7   2-24.2223 41.2312   1
 -22   7  -2 16.7504 44.6160   1
  22  -7   2 8.60027 40.5606   1
  23   7   2 46.6659 45.7366   1
 -23  -7  -2 23.9063 39.5291   1
 -23   7  -2 82.0845 47.7268   1
  23  -7   2 51.3719 45.6547   1
  25   8  -2 71.4378 42.8729   1
 -25  -8   2-7.85911 45.1536   1
  24   8  -2 16.3046 43.4441   1
 -24  -8   2 39.9369 47.4579   1
  23   8  -2 60.8562 41.0080   1
 -23  -8   2-15.3945 36.9296   1
  22   8  -2 193.191 53.6776   1
 -22  -8   2 252.086 62.1150   1
 -22   8   2 148.399 54.1407   1
  21   8  -2 8.30027 44.2208   1
 -21   8   2-52.0581 48.0612   1
  21  -8  -2-35.5835 46.7487   1
  20   8  -2 188.093 58.5436   1
  20  -8  -2 158.379 53.7901   1
 -20  -8   2 149.002 55.6006   1
 -20   8   2 145.976 53.5798   1
  19  -8  -2 390.221 63.7047   1
  19   8  -2 332.092 69.0390   1
 -19   8   2 296.026 55.6961   1
  18  -8  -2 1395.86 119.921   1
 -18  -8   2 1374.49 116.566   1
 -18   8   2 1389.59 118.208   1
  17   8  -2 133.734 45.6617   1
 -17   8   2 193.594 48.9323   1
 -17  -8   2 203.311 50.8441   1
  17  -8  -2 141.241 47.6703   1
  16   8  -2 369.227 64.3532   1
  16  -8  -2 330.873 60.9254   1
 -16  -8   2 241.556 57.4292   1
  15   8  -2 7298.83 368.866   1
 -15   8   2 6827.92 360.205   1
  15  -8  -2 7385.16 367.836   1
 -15  -8   2 7277.17 368.051   1
  14   8  -2 2307.18 166.401   1
 -14   8   2 2762.38 169.390   1
  14  -8  -2 2822.41 172.832   1
 -14  -8   2 2544.97 170.981   1
 -13   8   2 781.104 79.2790   1
  13  -8  -2 788.290 81.9035   1
  12   8  -2 2099.11 147.106   1
 -12   8   2 2397.66 147.646   1
  12  -8  -2 2056.79 141.675   1
 -12  -8   2 2109.93 147.067   1
  11   8  -2 2137.73 143.599   1
 -11   8   2 2230.91 139.370   1
  11  -8  -2 2052.29 136.496   1
 -11  -8   2 1754.09 134.293   1
  10   8  -2 6085.80 327.488   1
 -10   8   2 6844.65 328.630   1
 -10  -8   2 6479.65 330.478   1
  10  -8  -2 6750.51 330.484   1
  -9  -8   2 6447.77 329.206   1
   9   8  -2 6593.24 332.070   1
   8   8  -2 7877.19 375.774   1
  -8  -8   2 7406.80 375.799   1
  -8   8   2 7817.00 371.221   1
   8  -8  -2 7566.21 369.597   1
   7  -8  -2 2372.67 144.147   1
  -7  -8   2 2266.63 147.328   1
   7   8  -2 2527.02 152.999   1
   6  -8  -2 2842.97 163.234   1
   6   8  -2 2965.61 168.484   1
  -6  -8   2 2603.57 164.599   1
  -6   8   2 2791.83 160.389   1
   5  -8  -2 26876.7 1074.57   1
  -5   8   2 22956.0 1065.53   1
   4  -8  -2 4175.56 214.204   1
   4   8  -2 4009.01 216.060   1
  -4  -8   2 3985.14 216.305   1
  -4   8   2 3913.53 208.676   1
   3  -8  -2 403.131 50.4904   1
   3   8  -2 402.124 50.0736   1
  -3  -8   2 374.182 53.0901   1
  -3   8   2 365.647 50.4902   1
   2  -8  -2 620.322 61.4365   1
  -2  -8   2 465.245 63.5132   1
   2   8  -2 492.054 64.2283   1
  -2   8   2 697.457 63.9136   1
  -1   8   2 538.460 57.1737   1
   1  -8  -2 421.710 52.6690   1
  -1  -8   2 505.128 58.2798   1
   1   8  -2 553.570 59.9814   1
   0  -8   2 8205.55 382.775   1
   0   8   2 7874.23 376.276   1
   0  -8  -2 8690.03 382.167   1
   0   8  -2 7290.14 374.902   1
   1  -8   2 48322.5 1913.32   1
   1   8   2 40775.9 1901.61   1
  -1  -8  -2 48612.4 1910.32   1
  -1   8  -2 43233.1 1908.78   1
   2  -8   2 15818.4 689.347   1
   2   8   2 14710.8 682.265   1
  -2  -8  -2 15699.7 686.415   1
  -2   8  -2 15146.3 683.278   1
   3  -8   2 6864.83 338.076   1
  -3   8  -2 6838.35 336.206   1
  -3  -8  -2 6804.49 336.215   1
   3   8   2 7184.24 340.122   1
   5  -8   2 12286.6 577.585   1
  -5   8  -2 13153.3 580.947   1
   5   8   2 12572.4 577.726   1
  -5  -8  -2 12489.6 577.230   1
   6  -8   2 1376.42 105.931   1
  -6   8  -2 1331.75 104.114   1
   6   8   2 1317.07 103.438   1
  -6  -8  -2 1361.42 103.309   1
   7  -8   2 10933.2 506.311   1
  -7   8  -2 11196.8 506.073   1
   7   8   2 10503.3 505.555   1
  -7  -8  -2 10352.7 503.242   1
   8  -8   2 5915.11 300.565   1
  -8   8  -2 5175.26 291.764   1
   8   8   2 5988.03 302.084   1
  -8  -8  -2 5972.90 301.195   1
   9  -8   2 4819.25 251.464   1
  -9   8  -2 4303.56 244.070   1
   9   8   2 4299.86 247.455   1
  -9  -8  -2 4563.74 251.340   1
  10  -8   2 5249.79 277.480   1
 -10   8  -2 4821.21 271.770   1
 -10  -8  -2 5320.26 279.354   1
  10   8   2 5193.92 278.093   1
 -11   8  -2 3638.16 211.999   1
 -12  -8  -2 1279.18 111.365   1
  12   8   2 1305.13 112.789   1
  13   8   2 3445.12 205.544   1
  13  -8   2 3290.40 203.010   1
 -13  -8  -2 3064.97 199.588   1
 -13   8  -2 3544.10 205.901   1
  14  -8   2 290.184 59.7795   1
 -14   8  -2 210.263 52.9637   1
  14   8   2 350.160 61.5059   1
 -14  -8  -2 312.142 53.8330   1
 -15   8  -2 2642.47 174.347   1
  15  -8   2 2494.05 171.634   1
  16   8   2 961.436 102.051   1
 -16  -8  -2 905.836 95.0326   1
 -16   8  -2 1136.33 105.116   1
  16  -8   2 1237.57 107.348   1
  17   8   2 594.004 80.2691   1
 -17  -8  -2 581.907 78.8314   1
 -17   8  -2 683.912 84.2585   1
  17  -8   2 738.112 86.7564   1
 -18   8  -2 42.3135 46.8846   1
  18  -8   2 8.78576 38.4847   1
  19   8   2-8.58592 39.0720   1
 -19  -8  -2 8.35679 41.4010   1
 -19   8  -2 8.48285 45.7962   1
  19  -8   2 8.80663 36.1759   1
  20   8   2 224.407 62.0528   1
 -20  -8  -2 71.2019 50.1864   1
 -20   8  -2 59.2592 48.2808   1
  20  -8   2 123.041 48.9092   1
  21   8   2 277.935 59.4649   1
 -21  -8  -2 241.300 59.3797   1
 -21   8  -2 177.524 60.0835   1
  21  -8   2 278.014 61.2321   1
 -22   8  -2-25.0715 50.7090   1
  22  -8   2 8.58679 43.2015   1
  23   8   2 46.6631 37.9306   1
 -23  -8  -2-7.78158 38.5590   1
  24   9  -2 33.1479 43.5518   1
 -24  -9   2 7.59910 36.4594   1
  23   9  -2-8.33358 42.5564   1
 -23  -9   2 8.11583 45.5112   1
  22   9  -2-24.6613 46.6577   1
 -22  -9   2 8.30493 47.1373   1
  21   9  -2 921.361 99.1858   1
 -21  -9   2 857.111 95.4731   1
 -21   9   2 903.239 97.2235   1
  20   9  -2 437.052 78.0887   1
  20  -9  -2 496.878 77.3780   1
 -20  -9   2 399.523 66.8869   1
 -20   9   2 396.415 70.5843   1
  19   9  -2 129.413 54.2866   1
 -19  -9   2 158.591 54.5385   1
  18  -9  -2-8.66289 40.8563   1
 -18   9   2 33.6458 42.3180   1
 -18  -9   2-16.4850 43.9094   1
  18   9  -2 8.56415 45.0020   1
  17   9  -2 991.630 96.4131   1
  17  -9  -2 842.206 91.2385   1
 -17  -9   2 1008.68 94.4496   1
 -17   9   2 808.861 90.4527   1
  16   9  -2 537.770 79.1286   1
 -16   9   2 758.768 86.5120   1
 -16  -9   2 610.603 82.4339   1
  16  -9  -2 747.900 84.5372   1
 -15  -9   2 4753.96 267.761   1
  15   9  -2 4713.09 265.803   1
  14   9  -2 6344.42 315.425   1
 -14   9   2 5465.58 304.692   1
  14  -9  -2 5678.57 308.197   1
 -14  -9   2 6015.27 313.805   1
  13   9  -2 1690.27 131.678   1
 -13   9   2 1866.22 132.715   1
  13  -9  -2 2069.17 138.121   1
 -13  -9   2 1710.93 134.052   1
  12   9  -2 3169.61 190.832   1
 -12   9   2 3151.74 185.524   1
  12  -9  -2 3003.08 185.320   1
 -12  -9   2 2908.46 185.489   1
  11   9  -2 4446.10 252.599   1
 -11   9   2 5275.12 258.001   1
  11  -9  -2 4597.66 253.988   1
 -11  -9   2 4295.86 251.895   1
  10   9  -2 96.5183 39.7968   1
  10  -9  -2 137.824 41.1698   1
 -10   9   2 103.425 39.8423   1
 -10  -9   2 89.1119 39.2700   1
   9  -9  -2 1303.19 101.793   1
   9   9  -2 1114.95 102.481   1
  -9   9   2 1424.37 104.197   1
  -9  -9   2 1205.72 104.773   1
   8   9  -2 511.176 65.5194   1
  -8  -9   2 427.782 62.9952   1
  -8   9   2 363.072 53.4742   1
   8  -9  -2 410.521 58.0051   1
   7   9  -2 16436.0 689.440   1
  -7  -9   2 13868.5 676.831   1
   6   9  -2 8062.18 377.453   1
  -6  -9   2 7190.15 373.928   1
   6  -9  -2 7798.78 371.670   1
  -5   9   2 25689.0 1174.76   1
   5   9  -2 27917.4 1185.37   1
  -5  -9   2 28642.6 1188.34   1
   5  -9  -2 27251.5 1179.93   1
  -4   9   2 7476.88 359.816   1
   4   9  -2 7249.48 366.026   1
  -4  -9   2 7875.08 369.995   1
  -3   9   2 773.648 69.1130   1
   3   9  -2 645.697 68.3973   1
  -3  -9   2 594.781 68.9198   1
   3  -9  -2 590.014 62.7527   1
   2   9  -2-12.3379 26.4699   1
  -2   9   2 52.8560 31.2879   1
  -2  -9   2-6.20190 26.0511   1
   2  -9  -2 17.2829 28.0936   1
   1   9  -2 8445.73 387.459   1
  -1   9   2 7784.96 379.088   1
   1  -9  -2 8153.62 381.918   1
  -1  -9   2 7535.47 382.655   1
   0   9  -2 25429.3 1198.47   1
   0   9   2 28845.0 1201.83   1
   0  -9  -2 30435.7 1205.99   1
   0  -9   2 26725.6 1204.71   1
  -1   9  -2 15840.8 690.029   1
   1  -9   2 14857.8 691.819   1
  -2   9  -2 694.785 69.5063   1
   2  -9   2 652.534 69.7565   1
  -3   9  -2 1057.68 83.7611   1
  -3  -9  -2 911.649 78.9339   1
   3  -9   2 897.215 81.4701   1
  -4  -9  -2 11534.8 535.907   1
   4   9   2 11661.0 533.688   1
  -4   9  -2 11460.9 532.575   1
   4  -9   2 11317.7 531.791   1
   5  -9   2 400.292 60.0765   1
  -5   9  -2 354.098 56.2530   1
  -5  -9  -2 506.959 63.2207   1
   5   9   2 595.488 65.6793   1
   6  -9   2 37418.1 1567.52   1
  -6   9  -2 33932.4 1561.25   1
   6   9   2 37538.9 1567.63   1
  -6  -9  -2 36829.7 1567.08   1
   7  -9   2 696.798 76.1499   1
  -7   9  -2 679.278 75.9240   1
   7   9   2 718.707 79.7401   1
  -7  -9  -2 607.468 73.7636   1
   8  -9   2 710.389 77.1960   1
  -8   9  -2 509.387 72.4357   1
   8   9   2 548.595 73.9784   1
  -8  -9  -2 754.489 77.3067   1
   9  -9   2 5061.55 271.486   1
  -9   9  -2 5368.13 274.054   1
  -9  -9  -2 4789.58 270.611   1
   9   9   2 4870.16 271.246   1
 -10   9  -2 3313.03 198.110   1
  10   9   2 3537.84 205.868   1
 -10  -9  -2 3179.63 200.071   1
  11   9   2 8.00131 37.7639   1
 -11  -9  -2 65.6298 43.1324   1
  12  -9   2 301.241 56.7205   1
 -12   9  -2 324.124 58.5344   1
  12   9   2 328.572 61.5583   1
 -12  -9  -2 301.110 58.0254   1
  13  -9   2 16.6029 41.2081   1
 -13   9  -2 88.6970 45.2912   1
  13   9   2 107.221 46.8835   1
 -13  -9  -2 40.4606 43.1857   1
 -14   9  -2 3314.30 203.375   1
  14  -9   2 3165.32 201.254   1
  15   9   2 2140.66 156.064   1
 -15  -9  -2 2201.90 151.882   1
 -15   9  -2 2211.71 157.005   1
  15  -9   2 2272.54 157.786   1
  16   9   2 1786.78 138.517   1
 -16  -9  -2 1857.45 139.673   1
 -16   9  -2 1799.15 136.985   1
  16  -9   2 1787.77 138.387   1
  17   9   2-37.1116 48.0749   1
 -17  -9  -2-7.90143 40.9439   1
 -17   9  -2-8.42378 36.1475   1
  17  -9   2-17.3252 35.5899   1
  18   9   2 16.9446 39.9582   1
 -18  -9  -2-8.28434 36.2774   1
 -18   9  -2-8.45117 47.9671   1
  18  -9   2 34.7921 43.7603   1
  19   9   2 249.986 59.9581   1
 -19  -9  -2 276.548 63.3411   1
 -19   9  -2 236.651 57.0765   1
  19  -9   2 113.039 47.7875   1
  20   9   2 625.961 80.7747   1
 -20  -9  -2 774.194 84.4208   1
 -20   9  -2 774.093 86.6704   1
  20  -9   2 787.710 87.5524   1
  21   9   2 33.5939 43.7155   1
 -21  -9  -2 123.159 47.8517   1
 -21   9  -2 141.753 50.7673   1
  21  -9   2 120.075 48.8596   1
 -22   9  -2 41.1448 43.2993   1
 -22  -9  -2 69.8045 48.0838   1
 -23 -10   2 40.3612 38.7499   1
  23  10  -2 32.0685 37.8398   1
 -22 -10   2 88.5042 52.4408   1
  22  10  -2 123.336 51.1073   1
  20  10  -2 222.871 59.0795   1
 -20 -10   2 130.830 55.4819   1
 -20  10   2 200.705 54.5237   1
  20 -10  -2 159.937 49.7470   1
  19  10  -2 295.845 63.7336   1
 -19 -10   2 326.288 63.1809   1
 -19  10   2 277.024 62.9632   1
  19 -10  -2 140.642 49.8362   1
 -18 -10   2 404.600 63.2324   1
  18  10  -2 414.701 62.9785   1
  17  10  -2 472.093 69.4075   1
 -17 -10   2 530.697 73.2209   1
 -17  10   2 521.067 73.0229   1
  17 -10  -2 551.879 75.1436   1
  16  10  -2 5557.63 307.661   1
 -16 -10   2 5780.09 309.777   1
 -16  10   2 6235.08 315.788   1
  16 -10  -2 5462.75 306.827   1
 -15  10   2 476.785 70.9618   1
  15 -10  -2 399.746 65.2979   1
  14  10  -2 1755.94 133.623   1
 -14 -10   2 1588.71 128.790   1
 -14  10   2 1681.67 128.223   1
  14 -10  -2 1716.40 131.563   1
  13 -10  -2 1298.20 106.008   1
 -13  10   2 1086.74 99.9991   1
 -13 -10   2 1227.79 106.180   1
  12  10  -2 18999.7 839.653   1
 -12 -10   2 18218.3 836.902   1
 -12  10   2 18422.9 836.027   1
  12 -10  -2 18593.5 836.629   1
  11 -10  -2 2298.19 152.245   1
  11  10  -2 2086.86 149.785   1
 -11 -10   2 2161.22 150.435   1
 -10  10   2 15036.3 659.347   1
  10 -10  -2 13686.2 655.529   1
  -9  10   2 114.376 38.2573   1
   9  10  -2 181.920 50.9521   1
  -9 -10   2 189.656 45.9868   1
   9 -10  -2 145.752 40.8145   1
   8  10  -2 1491.44 114.705   1
  -8  10   2 1634.15 112.266   1
   8 -10  -2 1512.09 113.711   1
  -7  10   2 253.796 46.6341   1
   7  10  -2 242.503 48.5022   1
  -7 -10   2 290.246 53.4556   1
   7 -10  -2 320.293 51.5326   1
  -6  10   2 11771.2 561.331   1
   6  10  -2 13025.2 572.494   1
  -6 -10   2 10759.4 566.678   1
   6 -10  -2 13750.2 572.229   1
  -5  10   2 7271.70 366.260   1
   5  10  -2 6893.11 372.340   1
  -5 -10   2 8062.89 380.289   1
   5 -10  -2 8626.18 380.087   1
  -4  10   2 11275.8 509.060   1
   4  10  -2 11848.9 517.503   1
  -4 -10   2 10364.5 512.707   1
   4 -10  -2 10477.7 507.806   1
  -3  10   2 15098.1 686.783   1
   3  10  -2 14851.3 688.119   1
  -3 -10   2 15786.1 691.807   1
   2  10  -2 33351.7 1403.34   1
  -2  10   2 31777.9 1398.07   1
   2 -10  -2 32945.9 1401.83   1
  -2 -10   2 32071.7 1401.51   1
  -1  10   2 737.529 76.2206   1
   1  10  -2 934.574 84.3537   1
  -1 -10   2 989.014 86.9441   1
   1 -10  -2 953.499 82.7825   1
   0  10  -2 25.9971 34.1930   1
   0  10   2 62.6746 36.0325   1
   0 -10  -2 51.3445 34.6898   1
   0 -10   2 19.7810 37.9040   1
  -1  10  -2 2926.81 172.922   1
   1  10   2 2941.46 171.762   1
  -1 -10  -2 2625.08 171.076   1
   1 -10   2 3039.55 176.069   1
  -2  10  -2 19563.4 823.316   1
   2  10   2 18323.4 822.496   1
  -2 -10  -2 18040.8 823.156   1
   2 -10   2 17808.3 823.624   1
  -3  10  -2 2291.62 147.356   1
   3  10   2 2195.11 146.251   1
  -3 -10  -2 2404.30 147.762   1
   3 -10   2 2155.11 145.369   1
   4  10   2 17874.2 813.184   1
   4 -10   2 19421.8 817.994   1
  -4 -10  -2 19867.8 818.617   1
   5 -10   2 22303.3 988.422   1
   5  10   2 23755.9 993.123   1
  -5  10  -2 21514.4 984.549   1
  -5 -10  -2 22100.1 988.770   1
  -6 -10  -2 634.954 69.7788   1
   6 -10   2 562.667 70.5985   1
  -6  10  -2 441.490 66.0202   1
   6  10   2 491.938 64.0391   1
   7  10   2 12839.3 604.557   1
   7 -10   2 13911.4 612.771   1
  -7  10  -2 14003.5 608.250   1
  -8  10  -2 666.211 77.9859   1
   8 -10   2 841.643 85.3562   1
   9 -10   2 1762.32 127.002   1
  -9  10  -2 1504.57 119.440   1
  -9 -10  -2 1476.85 121.689   1
   9  10   2 1452.08 123.048   1
  10 -10   2 3283.11 193.857   1
  10  10   2 2959.64 187.915   1
 -10 -10  -2 2702.22 183.298   1
  11 -10   2 4436.99 254.951   1
 -11  10  -2 4311.02 250.987   1
  11  10   2 4511.68 254.157   1
 -11 -10  -2 4789.27 257.924   1
  12 -10   2-8.32938 36.4763   1
 -12  10  -2-24.2403 36.0855   1
  12  10   2 8.24096 36.0892   1
 -12 -10  -2-16.9198 32.2983   1
 -13  10  -2 4458.98 262.014   1
  13 -10   2 4999.67 268.882   1
  14  10   2 2829.33 175.432   1
 -14 -10  -2 2461.47 167.364   1
 -14  10  -2 2540.95 170.500   1
  14 -10   2 2172.34 163.147   1
  15  10   2 2648.13 172.338   1
  15 -10   2 2543.17 172.730   1
 -15 -10  -2 2386.29 167.927   1
 -15  10  -2 2357.50 167.110   1
  16 -10   2 78.3528 49.4409   1
 -16  10  -2 59.2724 46.9312   1
 -16 -10  -2-8.23029 40.1677   1
  16  10   2 43.3337 46.2001   1
  17  10   2 792.008 87.2590   1
 -17 -10  -2 784.528 86.2097   1
 -17  10  -2 858.263 92.5061   1
  17 -10   2 761.029 86.8114   1
  18  10   2 8.85358 45.8720   1
 -18 -10  -2-24.3345 42.0272   1
 -18  10  -2 17.0149 48.8571   1
  18 -10   2-8.75323 46.6299   1
  19  10   2 32.9746 40.3967   1
 -19 -10  -2 73.2193 46.8928   1
 -19  10  -2 144.172 52.1450   1
  19 -10   2 157.260 48.5574   1
 -20 -10  -2 32.8214 41.9466   1
  20  10   2 65.2544 49.0122   1
  21  10   2 278.105 58.6224   1
 -21 -10  -2 306.817 57.2064   1
 -21  10  -2 174.822 56.0676   1
  21 -10   2 248.639 58.1707   1
  23  11  -2 38.5916 37.6767   1
 -23 -11   2 47.2751 45.8061   1
  22  11  -2-8.49307 47.6316   1
 -22 -11   2 38.9138 44.1779   1
 -21 -11   2 611.512 77.7536   1
  21  11  -2 546.483 80.7551   1
  19 -11  -2 966.862 99.8415   1
 -19 -11   2 1045.30 103.159   1
 -19  11   2 1068.00 104.542   1
  18  11  -2 445.532 70.9255   1
 -18 -11   2 361.682 66.7734   1
 -18  11   2 379.462 67.3742   1
  18 -11  -2 381.992 68.4066   1
 -17 -11   2 661.558 79.0075   1
  17  11  -2 536.337 73.3160   1
  16  11  -2 1458.94 125.469   1
  16 -11  -2 1327.07 119.368   1
 -16 -11   2 1764.47 131.717   1
 -16  11   2 1477.74 123.377   1
  15 -11  -2 4525.83 254.594   1
  15  11  -2 4272.80 251.207   1
 -15 -11   2 4655.35 258.230   1
 -15  11   2 4376.18 254.082   1
  14  11  -2 149.674 52.2387   1
  14 -11  -2 199.881 54.3146   1
 -14  11   2 291.324 57.6081   1
 -14 -11   2 215.818 56.0570   1
 -13 -11   2 3382.50 196.202   1
  13 -11  -2 2958.71 190.413   1
 -13  11   2 2964.97 189.066   1
  13  11  -2 2885.97 189.394   1
  12  11  -2 1820.36 132.876   1
 -12 -11   2 1615.81 127.439   1
 -11 -11   2 18096.1 838.089   1
  11 -11  -2 19549.4 842.584   1
  11  11  -2 17667.8 839.871   1
 -11  11   2 19228.0 838.786   1
 -10 -11   2 3319.56 201.292   1
  10 -11  -2 3030.05 193.018   1
  10  11  -2 3728.85 205.881   1
 -10  11   2 3094.07 193.651   1
  -9 -11   2 2015.30 146.517   1
   9  11  -2 1906.24 140.396   1
   9 -11  -2 2194.39 144.364   1
  -9  11   2 1808.56 132.504   1
   8 -11  -2 664.249 74.2127   1
  -8  11   2 771.018 79.0076   1
   7  11  -2 3302.42 206.363   1
   7 -11  -2 3645.21 206.826   1
  -7 -11   2 3507.97 209.432   1
  -7  11   2 3653.94 205.586   1
   6  11  -2 284.666 51.0200   1
   6 -11  -2 181.349 44.3498   1
  -6 -11   2 275.629 54.4255   1
  -6  11   2 286.329 49.1576   1
   5  11  -2 4703.04 250.673   1
   5 -11  -2 4501.38 245.794   1
  -5 -11   2 4667.27 250.866   1
  -5  11   2 4308.49 242.527   1
   4  11  -2 10734.4 517.217   1
   4 -11  -2 10386.4 514.792   1
  -4  11   2 11493.6 519.546   1
  -4 -11   2 11680.3 523.566   1
   3 -11  -2 18407.7 826.601   1
  -3 -11   2 18152.0 829.051   1
   3  11  -2 19010.6 829.826   1
   2 -11  -2 36305.8 1556.36   1
  -2 -11   2 34550.0 1555.47   1
   2  11  -2 36067.2 1557.62   1
  -2  11   2 37918.0 1557.96   1
  -1 -11   2 23067.8 980.417   1
   1  11  -2 21002.8 977.253   1
  -1  11   2 22416.5 975.951   1
   0  11   2 8321.06 417.942   1
   0 -11   2 8951.92 423.581   1
   0 -11  -2 8244.72 418.653   1
   0  11  -2 9414.35 426.663   1
   1  11   2 1328.65 106.561   1
   1 -11   2 1420.26 110.113   1
  -1 -11  -2 1419.58 107.951   1
  -1  11  -2 1299.19 108.218   1
   2  11   2 7042.87 341.064   1
   2 -11   2 6861.45 341.289   1
  -2 -11  -2 6913.44 341.174   1
  -2  11  -2 6072.24 331.775   1
   3  11   2 927.018 88.1534   1
   3 -11   2 875.333 84.6861   1
  -3 -11  -2 827.464 83.9758   1
  -3  11  -2 917.229 85.7603   1
   4  11   2 16648.1 724.979   1
  -4 -11  -2 14584.0 717.847   1
  -4  11  -2 16182.5 721.321   1
   4 -11   2 16113.1 721.839   1
   5  11   2 12551.8 592.841   1
  -5  11  -2 13615.4 595.223   1
  -5 -11  -2 13046.2 596.828   1
   5 -11   2 11858.8 590.466   1
  -6  11  -2 11927.5 576.331   1
   6 -11   2 13037.4 586.379   1
   7  11   2 2013.46 140.965   1
  -7 -11  -2 1862.75 136.904   1
   8  11   2 5105.96 279.386   1
  -8  11  -2 5136.54 278.298   1
   8 -11   2 5323.09 281.890   1
  -8 -11  -2 5024.64 276.370   1
   9 -11   2 5862.84 300.002   1
  -9 -11  -2 5385.50 293.000   1
   9  11   2 5242.14 292.396   1
  10 -11   2 425.394 66.2957   1
 -10 -11  -2 383.159 62.1018   1
 -10  11  -2 295.265 63.2763   1
  10  11   2 385.389 59.4803   1
  11 -11   2 498.029 70.5805   1
 -11 -11  -2 627.291 78.2480   1
  11  11   2 515.563 74.3510   1
 -11  11  -2 633.795 77.7876   1
 -12  11  -2 4306.67 241.350   1
  12 -11   2 3930.84 238.705   1
  13 -11   2 1447.94 121.010   1
 -13 -11  -2 1212.81 112.925   1
 -13  11  -2 1422.43 118.859   1
  13  11   2 1150.85 109.766   1
  14 -11   2 3604.84 219.556   1
 -14 -11  -2 3636.22 218.526   1
 -14  11  -2 3785.36 221.276   1
  14  11   2 3324.30 216.138   1
  15 -11   2 52.4351 46.5893   1
 -15 -11  -2-16.5446 44.1042   1
 -15  11  -2 42.3089 43.8784   1
  15  11   2 101.794 48.7485   1
 -16 -11  -2 701.920 86.2312   1
  16 -11   2 796.759 91.6870   1
  16  11   2 838.201 95.2541   1
 -16  11  -2 739.387 88.3852   1
  17  11   2 264.882 56.1230   1
 -17 -11  -2 280.999 57.1775   1
 -18  11  -2 992.989 103.161   1
  18 -11   2 1127.75 104.763   1
 -19  11  -2 202.488 54.1780   1
  19 -11   2 301.762 60.7300   1
 -19 -11  -2 223.358 54.9965   1
  19  11   2 236.177 61.2567   1
 -20  11  -2 963.259 100.977   1
  20 -11   2 928.907 99.6996   1
 -20 -11  -2 1017.74 97.8285   1
  20  11   2 999.468 97.9954   1
 -21 -11  -2 31.3340 46.0210   1
  21  11   2-23.4928 39.3971   1
 -22 -12   2 51.3314 41.2678   1
  22  12  -2 137.647 51.7688   1
  21  12  -2 57.4053 44.3111   1
 -21 -12   2 31.5524 45.8607   1
  20  12  -2 1684.21 132.068   1
 -19 -12   2 32.3245 44.7682   1
  19  12  -2 8.28280 39.7399   1
  18  12  -2 767.219 83.0541   1
 -18 -12   2 804.213 85.8497   1
 -18  12   2 703.501 84.6919   1
  17 -12  -2 611.523 82.0212   1
  17  12  -2 719.580 85.5588   1
 -17 -12   2 830.292 87.3707   1
 -17  12   2 807.028 90.1246   1
 -15 -12   2 237.282 51.3831   1
  15  12  -2 185.291 48.3444   1
  15 -12  -2 334.959 64.2143   1
 -15  12   2 300.151 60.2113   1
 -14 -12   2 1716.54 134.816   1
  14 -12  -2 1641.22 132.598   1
  14  12  -2 1877.82 136.779   1
 -14  12   2 1854.88 139.292   1
 -13 -12   2 2091.74 149.742   1
  13 -12  -2 2050.63 147.056   1
  13  12  -2 2142.79 148.443   1
 -13  12   2 1809.69 140.388   1
  12 -12  -2 3852.26 232.706   1
 -12  12   2 4267.23 235.541   1
 -11 -12   2 863.645 88.6230   1
  11 -12  -2 797.473 87.8165   1
 -11  12   2 622.500 79.2099   1
  11  12  -2 901.605 90.2374   1
  10  12  -2 2647.14 167.995   1
 -10 -12   2 2237.96 160.702   1
  -9 -12   2 1030.32 98.2017   1
   9  12  -2 1065.43 97.1883   1
  -9  12   2 1015.19 96.2548   1
   9 -12  -2 911.534 92.1518   1
  -8  12   2 290.458 53.2088   1
   8  12  -2 397.127 64.7754   1
  -8 -12   2 361.800 61.6556   1
   8 -12  -2 495.493 66.9101   1
  -7  12   2 20300.6 869.208   1
   7  12  -2 19595.6 874.271   1
  -7 -12   2 18876.2 871.183   1
   7 -12  -2 18954.1 875.352   1
  -6  12   2 9703.97 485.844   1
   6  12  -2 10902.4 497.142   1
  -6 -12   2 9728.91 491.795   1
   6 -12  -2 10983.2 495.680   1
  -5  12   2 982.978 89.7882   1
   5  12  -2 1024.90 91.7047   1
  -5 -12   2 1024.06 93.4929   1
   5 -12  -2 859.846 85.6054   1
  -4  12   2 10246.5 496.319   1
   4 -12  -2 10692.7 498.825   1
  -3  12   2 13536.3 616.370   1
   3 -12  -2 13028.8 613.997   1
   2  12  -2 17530.3 742.073   1
  -2  12   2 15205.6 731.133   1
  -2 -12   2 16013.7 735.355   1
   2 -12  -2 16377.6 736.299   1
  -1  12   2 16833.0 722.581   1
   1  12  -2 15380.2 718.785   1
  -1 -12   2 15220.5 718.956   1
   1 -12  -2 16099.9 723.317   1
   0  12   2 12151.6 563.822   1
   0  12  -2 12211.6 567.128   1
   0 -12  -2 11818.8 563.984   1
   0 -12   2 12207.6 567.210   1
  -1  12  -2 2116.75 137.338   1
   1  12   2 1871.95 134.034   1
  -1 -12  -2 1781.01 132.690   1
   1 -12   2 1723.84 131.198   1
  -2  12  -2 1420.85 115.529   1
   2  12   2 1660.84 122.400   1
  -2 -12  -2 1489.29 118.674   1
   2 -12   2 1656.25 121.381   1
  -3  12  -2 17558.1 752.187   1
  -3 -12  -2 17609.6 756.590   1
   3 -12   2 16970.0 757.873   1
  -5  12  -2 427.732 67.7212   1
   5  12   2 546.213 66.8997   1
  -5 -12  -2 582.534 72.2152   1
   5 -12   2 705.878 80.2085   1
  -6  12  -2 212.469 55.2739   1
  -6 -12  -2 159.461 47.3453   1
   7  12   2 14804.4 655.395   1
  -7 -12  -2 14302.1 653.928   1
  -7  12  -2 13375.1 645.414   1
   7 -12   2 13752.4 652.094   1
   8  12   2 6246.77 312.441   1
  -8 -12  -2 5590.55 304.836   1
  -8  12  -2 5934.74 307.297   1
   8 -12   2 5385.11 304.855   1
   9  12   2 1290.22 117.361   1
  -9 -12  -2 1648.44 126.957   1
  -9  12  -2 1544.14 120.520   1
   9 -12   2 1528.04 121.604   1
  10  12   2 2431.13 161.376   1
  10 -12   2 2319.74 159.449   1
 -10 -12  -2 2187.97 156.780   1
 -10  12  -2 2185.40 155.965   1
  11 -12   2 92.8846 42.5455   1
  11  12   2 25.1559 42.8838   1
 -11  12  -2 65.4888 42.4776   1
 -11 -12  -2 25.3216 44.4133   1
  12  12   2 502.082 68.2472   1
 -12 -12  -2 511.707 71.9599   1
  13 -12   2 7829.47 394.831   1
 -13 -12  -2 7569.10 391.941   1
 -13  12  -2 8225.65 399.279   1
  13  12   2 7348.00 390.980   1
  14 -12   2 60.5332 48.0703   1
  14  12   2 153.781 56.6344   1
 -14  12  -2 77.4383 50.1492   1
  15 -12   2-8.69933 41.0283   1
 -15 -12  -2-8.23408 43.2678   1
  15  12   2 25.2682 39.7239   1
 -15  12  -2 8.57468 43.1393   1
  16 -12   2 393.661 65.9392   1
 -16 -12  -2 432.998 67.8098   1
 -16  12  -2 367.182 68.6740   1
  16  12   2 461.906 65.9940   1
 -17  12  -2 1036.86 102.185   1
  17 -12   2 1127.27 103.717   1
 -17 -12  -2 1031.38 99.3586   1
  17  12   2 975.787 100.687   1
  18 -12   2 408.157 66.2299   1
 -18 -12  -2 316.573 64.5069   1
 -18  12  -2 328.927 62.2665   1
  18  12   2 395.380 70.6978   1
 -19  12  -2 1693.57 130.618   1
  19  12   2 1478.72 125.141   1
  19 -12   2 1797.51 133.511   1
 -19 -12  -2 1355.25 113.712   1
  20  12   2-15.7534 43.6357   1
 -20 -12  -2-23.1076 42.6711   1
 -21 -13   2-15.3412 45.5620   1
  21  13  -2 7.99096 40.8069   1
 -20 -13   2 7.80009 43.8352   1
  20  13  -2 137.728 52.2183   1
  19  13  -2 1422.73 115.781   1
 -19 -13   2 1285.29 113.432   1
 -18 -13   2 81.6004 49.1751   1
  18  13  -2 124.087 50.3714   1
 -17 -13   2 1012.27 99.6872   1
  17  13  -2 1003.69 99.1496   1
 -17  13   2 1204.34 107.305   1
 -16 -13   2 627.254 81.0822   1
  16 -13  -2 620.394 81.7854   1
  16  13  -2 874.697 88.5694   1
 -16  13   2 956.439 94.2901   1
 -15 -13   2 1231.63 114.908   1
  15 -13  -2 1484.37 117.653   1
 -15  13   2 1353.36 115.343   1
  15  13  -2 1151.90 113.424   1
 -14 -13   2 225.535 56.8541   1
  14  13  -2 184.116 51.5114   1
 -14  13   2 230.122 58.6718   1
 -13 -13   2 74.5610 51.8205   1
  13 -13  -2 8.58341 41.1812   1
  13  13  -2 16.6887 44.4590   1
 -13  13   2-16.0599 39.7898   1
 -12 -13   2 3644.20 212.102   1
  12 -13  -2 3213.78 206.892   1
  12  13  -2 3457.97 209.839   1
 -12  13   2 3438.64 208.177   1
 -11 -13   2 1477.75 122.920   1
  11 -13  -2 1370.04 117.703   1
  11  13  -2 1466.88 118.135   1
 -11  13   2 1631.62 125.211   1
  10 -13  -2 242.420 54.3129   1
 -10  13   2 94.0056 43.3684   1
  -9 -13   2 9882.64 468.527   1
  -9  13   2 9067.82 457.807   1
   9  13  -2 9018.73 461.185   1
   9 -13  -2 10149.9 469.567   1
  -8 -13   2 2989.72 185.834   1
  -8  13   2 2846.82 178.716   1
   8  13  -2 2843.47 183.042   1
   8 -13  -2 2923.06 184.017   1
  -7  13   2 4185.25 238.482   1
   7  13  -2 4206.18 241.132   1
  -7 -13   2 4230.48 240.791   1
   7 -13  -2 4353.61 241.805   1
   6  13  -2 7230.25 354.335   1
  -6 -13   2 6491.04 348.574   1
   5  13  -2 4465.58 266.709   1
  -5 -13   2 5126.41 269.788   1
   4  13  -2 3113.58 191.125   1
  -4 -13   2 3217.93 193.216   1
   3  13  -2 6187.16 321.465   1
  -3 -13   2 6149.40 321.536   1
   2  13  -2 30401.9 1279.01   1
  -2 -13   2 28068.7 1275.56   1
   1  13  -2 6460.71 332.562   1
  -1 -13   2 6408.15 332.480   1
   0  13  -2 30.8828 40.5773   1
   0 -13   2 7.73607 38.3336   1
  -1  13  -2 6709.06 344.433   1
   1  13   2 7034.50 345.982   1
   1 -13   2 6740.47 345.816   1
  -1 -13  -2 6171.46 341.452   1
  -2  13  -2 6979.22 360.098   1
   2  13   2 7048.05 362.849   1
  -2 -13  -2 7149.68 365.220   1
   2 -13   2 7387.65 365.266   1
  -3  13  -2 6923.13 355.943   1
   3  13   2 6911.77 357.318   1
  -3 -13  -2 7201.93 360.692   1
   3 -13   2 7054.58 358.924   1
  -4  13  -2 13896.4 640.969   1
   4  13   2 13707.9 644.686   1
  -4 -13  -2 14645.4 649.245   1
   4 -13   2 13470.2 644.665   1
  -5 -13  -2 1086.25 99.1684   1
   5 -13   2 992.953 99.1817   1
   5  13   2 1071.00 97.3141   1
  -5  13  -2 1114.76 97.6017   1
  -6 -13  -2 2900.42 180.259   1
   6  13   2 2664.80 177.053   1
   6 -13   2 2657.62 175.834   1
  -7  13  -2 366.093 62.4104   1
   7  13   2 248.216 50.1716   1
  -7 -13  -2 305.142 55.4593   1
   7 -13   2 325.272 62.5105   1
   8  13   2 15473.7 703.482   1
  -8 -13  -2 15175.3 700.154   1
  -8  13  -2 15757.6 701.391   1
   8 -13   2 14339.7 698.648   1
   9  13   2 945.352 96.4506   1
  -9 -13  -2 1217.66 104.661   1
  -9  13  -2 958.153 98.5762   1
   9 -13   2 940.278 97.0055   1
 -10 -13  -2 467.396 67.6918   1
  10  13   2 670.774 79.6557   1
  11  13   2 244.805 55.5298   1
 -11 -13  -2 210.539 51.8512   1
 -11  13  -2 267.705 60.0893   1
  11 -13   2 134.605 48.5536   1
  12  13   2 2194.41 151.695   1
 -12 -13  -2 1939.60 148.120   1
  12 -13   2 1813.94 146.928   1
 -12  13  -2 2199.62 151.007   1
 -13  13  -2 482.279 76.8681   1
  13 -13   2 663.158 83.5537   1
  14 -13   2 251.275 52.6856   1
 -14 -13  -2 310.319 63.3360   1
 -14  13  -2 260.423 62.5775   1
  14  13   2 280.207 63.6649   1
  15  13   2 133.693 51.5013   1
  15 -13   2 113.233 51.4482   1
 -15 -13  -2 139.691 52.1666   1
  16  13   2 66.2969 43.6627   1
 -16  13  -2 43.4823 48.8715   1
  16 -13   2 69.5126 45.7694   1
 -16 -13  -2 121.242 46.5277   1
  17  13   2 134.692 49.4368   1
  17 -13   2 120.459 53.2419   1
 -17  13  -2 189.572 57.9264   1
 -17 -13  -2 228.797 51.7509   1
  18 -13   2 2503.97 166.552   1
  18  13   2 2113.37 157.067   1
 -18  13  -2 2311.53 164.193   1
 -18 -13  -2 2204.95 157.016   1
  19  13   2 33.8060 40.5568   1
 -19 -13  -2 22.2370 36.7399   1
 -19 -14   2-7.75704 37.2122   1
  19  14  -2-15.8655 37.4154   1
 -18 -14   2 1491.40 118.964   1
  18  14  -2 1369.35 116.366   1
 -17 -14   2 125.398 50.0731   1
  17  14  -2 187.300 50.3380   1
 -16  14   2 574.006 76.6038   1
 -15  14   2 82.8140 48.0452   1
 -15 -14   2 242.516 60.3344   1
  15  14  -2 107.649 53.2339   1
  15 -14  -2 239.460 58.5227   1
 -14  14   2 108.865 48.7097   1
 -14 -14   2 49.8546 44.3316   1
  14 -14  -2 34.6554 40.9339   1
  14  14  -2 49.9196 41.2910   1
 -13  14   2 1006.50 99.0457   1
  13 -14  -2 907.182 93.8163   1
  12  14  -2 132.971 52.6169   1
 -12 -14   2 49.0257 45.9716   1
 -11  14   2 2058.31 146.348   1
 -11 -14   2 1808.78 141.258   1
  11  14  -2 2251.99 154.386   1
  11 -14  -2 2151.85 150.481   1
 -10  14   2 5520.31 297.124   1
 -10 -14   2 5243.93 297.027   1
  10  14  -2 5941.03 304.565   1
  10 -14  -2 5526.08 301.639   1
  -9 -14   2-8.38293 38.1486   1
  -9  14   2-7.74833 38.3869   1
   9  14  -2-16.5627 40.3815   1
   9 -14  -2 16.5041 43.3623   1
   8  14  -2 3374.84 209.607   1
  -8  14   2 3184.20 206.984   1
  -8 -14   2 3863.31 219.740   1
   8 -14  -2 3979.67 219.720   1
  -7  14   2 4342.23 251.367   1
   7 -14  -2 4707.80 255.306   1
   6 -14  -2 120.830 43.5292   1
  -6  14   2 207.300 50.8798   1
   6  14  -2 249.364 55.0552   1
  -6 -14   2 144.725 48.3133   1
   5 -14  -2 158.533 47.1392   1
  -5  14   2 210.214 54.8784   1
   5  14  -2 209.142 55.5049   1
  -5 -14   2 138.982 46.4253   1
  -4  14   2 1613.05 123.601   1
   4  14  -2 1417.64 119.831   1
  -4 -14   2 1721.54 127.171   1
   4 -14  -2 1526.02 121.813   1
  -3  14   2 9397.03 472.172   1
   3  14  -2 9575.41 470.773   1
  -3 -14   2 10092.5 475.275   1
   3 -14  -2 9980.67 476.107   1
  -2  14   2 11469.0 522.767   1
   2  14  -2 10826.1 518.739   1
   2 -14  -2 10289.8 518.691   1
  -2 -14   2 11041.9 521.867   1
   1  14  -2 3074.40 196.249   1
  -1  14   2 3461.23 201.284   1
   1 -14  -2 3112.34 196.439   1
  -1 -14   2 3294.57 198.596   1
   0  14  -2 4934.65 272.188   1
   0  14   2 4775.60 270.288   1
   0 -14  -2 5177.61 277.246   1
   0 -14   2 4940.55 271.754   1
   1 -14   2-15.9301 40.0748   1
  -1  14  -2-8.03822 37.2538   1
   1  14   2 23.9444 41.3563   1
  -1 -14  -2 48.6756 39.5611   1
   2  14   2 787.922 84.0477   1
  -2  14  -2 749.679 83.9073   1
  -2 -14  -2 728.515 81.2096   1
   2 -14   2 789.808 84.0764   1
  -3  14  -2 14393.5 653.184   1
   3  14   2 14651.5 656.054   1
  -3 -14  -2 13216.6 648.945   1
   4 -14   2 2662.53 177.974   1
  -4  14  -2 2994.37 182.626   1
   4  14   2 2756.34 179.567   1
  -4 -14  -2 2783.82 181.041   1
   5 -14   2 318.992 57.8304   1
  -5  14  -2 437.848 62.7013   1
   5  14   2 368.732 64.2491   1
  -5 -14  -2 486.382 70.7962   1
  -6  14  -2 3007.05 193.587   1
   6 -14   2 3392.16 203.118   1
   7 -14   2 3228.81 195.626   1
   7  14   2 2917.60 192.655   1
  -7  14  -2 3148.09 193.264   1
  -7 -14  -2 2982.44 193.237   1
   8 -14   2 367.517 64.1340   1
   8  14   2 223.699 59.3616   1
  -8 -14  -2 460.749 68.3528   1
   9 -14   2 2639.19 175.411   1
   9  14   2 2530.48 172.866   1
  -9  14  -2 2784.97 177.490   1
  -9 -14  -2 2513.08 171.494   1
  10 -14   2 25.7322 38.3366   1
  10  14   2 92.5036 41.0364   1
 -10 -14  -2-8.37773 33.6604   1
 -10  14  -2 56.7207 39.5433   1
 -11  14  -2 451.249 66.6773   1
  11 -14   2 605.583 77.2818   1
  12 -14   2 1601.48 127.374   1
  12  14   2 1630.93 130.877   1
 -12  14  -2 1597.90 126.695   1
 -12 -14  -2 1495.96 127.819   1
  13  14   2 994.855 99.4015   1
 -13 -14  -2 838.667 93.7484   1
  14 -14   2 850.312 94.2873   1
 -14  14  -2 860.972 92.1992   1
  14  14   2 777.385 88.4605   1
 -14 -14  -2 787.777 87.4328   1
 -15  14  -2-16.4106 41.9013   1
  15  14   2 8.26068 36.8889   1
 -15 -14  -2 8.14713 35.6753   1
  15 -14   2-8.54729 45.5326   1
 -16 -14  -2-23.8083 46.1047   1
  16  14   2 48.8643 47.3127   1
  17 -14   2 1978.78 146.574   1
 -17  14  -2 1987.52 143.371   1
 -17 -14  -2 1752.47 136.460   1
  17  14   2 1999.23 143.918   1
  18  15  -2 7.95935 34.8839   1
 -18 -15   2 70.5648 47.0976   1
  16  15  -2 32.4730 39.5889   1
 -16 -15   2-8.20336 36.6366   1
  15  15  -2 1003.84 95.2270   1
 -15 -15   2 911.000 93.2087   1
 -14  15   2 386.847 67.7638   1
 -14 -15   2 197.246 53.2716   1
  14  15  -2 312.594 61.8786   1
 -13  15   2 132.478 49.3379   1
  13  15  -2 99.2750 50.3501   1
 -13 -15   2 57.2100 43.7151   1
  13 -15  -2 95.5618 45.8185   1
 -12  15   2 632.065 80.2893   1
  12  15  -2 380.593 67.8139   1
 -12 -15   2 593.828 77.6884   1
  12 -15  -2 604.122 78.7813   1
 -11  15   2 55.1883 41.4370   1
  11  15  -2-33.3173 39.2923   1
 -11 -15   2 33.0061 39.5906   1
  11 -15  -2 43.2399 40.0856   1
  10 -15  -2 422.422 69.2389   1
 -10  15   2 383.454 64.3243   1
 -10 -15   2 410.135 67.0614   1
  -9 -15   2 2304.60 159.438   1
   9  15  -2 2170.65 156.154   1
  -8  15   2 406.514 63.6758   1
   8 -15  -2 487.548 68.1906   1
   8  15  -2 399.728 64.2730   1
  -8 -15   2 394.370 67.1934   1
   7  15  -2 1020.44 98.3784   1
  -7  15   2 1236.51 108.099   1
   7 -15  -2 1007.47 98.7744   1
  -7 -15   2 983.056 96.8486   1
   6  15  -2 2040.86 140.129   1
  -6  15   2 1655.03 134.847   1
   6 -15  -2 1622.53 131.460   1
  -6 -15   2 1896.81 136.724   1
   5  15  -2 985.534 95.6127   1
  -5  15   2 916.416 92.7137   1
   5 -15  -2 894.593 91.4209   1
  -5 -15   2 908.751 95.4010   1
  -4  15   2 428.380 67.5059   1
   4  15  -2 407.609 64.9837   1
   4 -15  -2 338.415 61.5115   1
  -4 -15   2 504.116 69.6799   1
  -3  15   2 1087.49 106.373   1
   3 -15  -2 1292.49 110.885   1
  -2  15   2 1251.55 110.893   1
   2 -15  -2 1495.93 118.891   1
  -1  15   2 555.029 77.6989   1
   1 -15  -2 609.151 75.7555   1
   0  15   2 960.061 96.7708   1
   0 -15  -2 1039.39 98.4040   1
   1  15   2 2689.50 171.067   1
  -1 -15  -2 2256.17 163.070   1
   2  15   2 938.486 92.8552   1
  -2 -15  -2 790.517 86.7892   1
   4 -15   2 1163.96 104.835   1
  -4 -15  -2 1203.58 106.842   1
   4  15   2 934.513 98.0877   1
  -4  15  -2 1284.25 109.016   1
  -5  15  -2 1746.38 136.796   1
  -5 -15  -2 2059.77 149.174   1
   5 -15   2 1957.26 141.534   1
  -6  15  -2 2055.45 154.989   1
   6  15   2 2354.13 162.906   1
  -6 -15  -2 2365.44 161.932   1
   6 -15   2 2522.32 164.287   1
  -7  15  -2 2900.49 192.907   1
   7  15   2 3424.64 203.758   1
   7 -15   2 3276.90 203.450   1
  -8  15  -2 87.8502 47.5269   1
   8  15   2 41.8003 49.2007   1
  -8 -15  -2 82.6584 49.7137   1
   8 -15   2 67.9883 47.7463   1
  -9  15  -2 48.7642 44.4656   1
   9  15   2-25.3513 50.2074   1
  -9 -15  -2 49.5090 48.4906   1
   9 -15   2 33.7226 41.7828   1
 -10  15  -2 742.943 86.2565   1
  10  15   2 814.068 89.0297   1
  10 -15   2 729.161 87.0216   1
 -10 -15  -2 811.001 89.6388   1
 -11 -15  -2 250.385 58.7191   1
  11  15   2 185.572 57.9338   1
 -12  15  -2 1842.28 134.444   1
  12  15   2 1532.52 128.833   1
 -12 -15  -2 1591.45 130.600   1
  12 -15   2 1614.97 129.658   1
 -13  15  -2 459.217 67.6984   1
  13  15   2 208.431 61.8670   1
 -13 -15  -2 336.000 67.3182   1
  13 -15   2 345.137 62.5609   1
 -14  15  -2 2631.21 169.367   1
  14  15   2 2274.28 160.608   1
  14 -15   2 2359.12 166.214   1
 -14 -15  -2 2370.52 163.253   1
 -15  15  -2 523.341 74.0298   1
  15 -15   2 515.008 75.1827   1
 -16  15  -2 272.665 58.7727   1
  16  15   2 206.498 58.6363   1
 -16 -15  -2 247.947 58.4412   1
  16  16  -2 190.028 54.4410   1
 -16 -16   2 240.019 55.8807   1
  14  16  -2 1154.90 103.934   1
 -14 -16   2 855.287 93.4780   1
 -13  16   2 112.215 49.7607   1
 -13 -16   2 112.717 46.3703   1
  13  16  -2 32.5988 43.5568   1
 -12  16   2 2214.30 153.297   1
  12  16  -2 1841.12 143.576   1
 -12 -16   2 2078.20 145.954   1
  12 -16  -2 1932.66 145.797   1
 -11  16   2-8.33894 49.0101   1
  11  16  -2 66.0824 48.5482   1
 -11 -16   2 89.9810 50.6757   1
  11 -16  -2-8.53182 40.2618   1
 -10  16   2 1311.67 109.828   1
  10  16  -2 974.347 99.8800   1
 -10 -16   2 1048.20 103.815   1
  10 -16  -2 936.335 97.1842   1
  -9  16   2 1656.25 135.822   1
  -9 -16   2 1924.73 139.373   1
   9 -16  -2 1885.71 141.632   1
   9  16  -2 1881.93 139.324   1
  -8  16   2 2130.88 152.718   1
   8 -16  -2 1953.80 147.115   1
   7 -16  -2 621.655 80.0819   1
   7  16  -2 801.628 86.8500   1
  -7 -16   2 718.113 83.1615   1
  -7  16   2 669.572 82.0567   1
   6  16  -2 1088.55 102.881   1
  -6  16   2 1086.28 102.327   1
   6 -16  -2 1090.04 102.215   1
  -6 -16   2 1078.49 100.367   1
   5  16  -2 1453.38 125.945   1
  -5  16   2 1786.37 133.735   1
  -5 -16   2 1610.04 130.001   1
   5 -16  -2 1747.26 132.413   1
   4  16  -2 49.4152 44.5116   1
  -4  16   2 57.2145 49.1182   1
   4 -16  -2 82.9437 44.8270   1
  -4 -16   2 16.7408 44.6391   1
   3  16  -2 8.13015 34.1487   1
  -3  16   2-16.2183 46.0259   1
   3 -16  -2 16.6319 41.1995   1
  -3 -16   2 16.5104 33.9119   1
  -2  16   2 114.663 52.1890   1
   2  16  -2 251.510 57.7059   1
   2 -16  -2 157.281 51.7322   1
  -2 -16   2 147.449 52.6888   1
   1  16  -2 1002.39 100.395   1
  -1  16   2 1001.68 100.375   1
   1 -16  -2 992.134 99.0246   1
  -1 -16   2 888.143 94.6626   1
   0  16   2 224.677 57.8091   1
   0  16  -2 308.260 59.4499   1
   0 -16  -2 279.011 60.0928   1
   0 -16   2 172.103 54.1797   1
   1  16   2 255.758 61.2934   1
  -1 -16  -2 150.195 51.1226   1
   1 -16   2 114.113 47.3432   1
   2 -16   2 270.376 57.6673   1
  -2  16  -2 178.233 48.9646   1
   2  16   2 173.614 52.9891   1
  -2 -16  -2 254.143 52.5587   1
   3  16   2 2271.64 163.272   1
  -3 -16  -2 2704.73 172.596   1
   3 -16   2 2389.50 164.155   1
   4 -16   2 1539.83 127.731   1
   4  16   2 1555.24 125.167   1
  -4 -16  -2 1352.44 123.384   1
  -4  16  -2 1707.93 130.525   1
  -5  16  -2 3534.52 213.182   1
   5  16   2 3533.05 215.406   1
  -5 -16  -2 3229.57 212.936   1
   5 -16   2 3913.89 220.186   1
  -6  16  -2 1014.55 102.709   1
   6  16   2 1276.22 114.158   1
   6 -16   2 1254.77 110.141   1
  -6 -16  -2 1414.98 117.469   1
  -7  16  -2 40.4103 44.2075   1
   7 -16   2-8.36784 44.5815   1
  -8 -16  -2 82.3895 40.8755   1
   8  16   2 25.0146 38.7025   1
  -9  16  -2-15.7796 45.3169   1
   9  16   2 8.40012 43.5296   1
  -9 -16  -2 49.2153 41.8947   1
   9 -16   2 34.4812 45.3036   1
 -10  16  -2 24.0533 45.5110   1
  10  16   2 49.9001 43.7063   1
  10 -16   2 16.9493 41.9897   1
 -10 -16  -2-24.8560 47.0294   1
 -11  16  -2 1794.32 141.187   1
  11 -16   2 2184.09 152.078   1
 -12  16  -2 211.894 55.1685   1
  12  16   2 49.4709 50.9205   1
 -12 -16  -2 157.110 55.4948   1
  12 -16   2 159.425 48.5795   1
 -13  16  -2 424.945 74.4961   1
  13  16   2 539.567 76.8926   1
 -13 -16  -2 551.895 75.0341   1
  13 -16   2 720.034 82.9111   1
 -14  16  -2 40.5251 46.0191   1
  14  16   2 31.9831 40.8511   1
  14 -16   2 16.6018 47.6877   1
 -14 -16  -2 32.5089 45.5928   1
  15  16   2 270.022 63.6819   1
 -15 -16  -2 467.801 69.6380   1
  15  17  -2 7.75418 33.2686   1
 -15 -17   2-7.79960 34.8299   1
  14  17  -2 401.349 63.6916   1
 -14 -17   2 306.625 58.9954   1
  12  17  -2 24.1802 42.9627   1
 -12 -17   2 47.2258 45.2261   1
 -11  17   2 1218.42 115.619   1
 -11 -17   2 1578.57 120.777   1
  11  17  -2 1459.40 119.280   1
 -10  17   2 554.399 80.1314   1
  10 -17  -2 482.351 71.5327   1
  -9 -17   2 1387.91 116.154   1
   9  17  -2 1300.51 116.394   1
   8 -17  -2 85.1019 42.9499   1
   8  17  -2 73.0287 40.3437   1
  -8 -17   2 84.1667 46.1587   1
  -8  17   2 93.4730 47.1904   1
   7 -17  -2 101.026 47.5652   1
   7  17  -2 113.804 41.3051   1
  -7 -17   2 172.453 50.1635   1
  -7  17   2 174.370 53.7510   1
   6  17  -2 286.711 55.4809   1
  -6  17   2 259.723 58.5739   1
   6 -17  -2 192.010 49.9839   1
  -6 -17   2 194.833 48.1354   1
  -5  17   2 199.729 59.2940   1
   5  17  -2 236.930 56.4446   1
  -5 -17   2 146.847 48.0539   1
   5 -17  -2 184.861 54.6571   1
  -4  17   2 451.637 69.5939   1
   4  17  -2 434.453 67.2175   1
   4 -17  -2 471.577 70.8805   1
  -4 -17   2 324.151 61.1242   1
  -3  17   2 910.997 95.7814   1
   3 -17  -2 998.251 98.1940   1
  -2  17   2 1119.60 106.364   1
   2 -17  -2 1399.95 112.876   1
  -1  17   2 67.0887 42.9878   1
   1 -17  -2 118.976 49.5103   1
   0  17  -2 1429.20 123.368   1
   0  17   2 1787.42 133.512   1
   0 -17   2 1592.96 126.528   1
   0 -17  -2 1600.92 128.465   1
  -1  17  -2 578.312 76.3619   1
   1  17   2 433.634 71.6475   1
   1 -17   2 411.281 69.2636   1
  -1 -17  -2 491.671 74.1601   1
   2  17   2 708.635 84.5654   1
  -2 -17  -2 579.208 76.4671   1
   4 -17   2 554.867 77.2758   1
   4  17   2 498.040 71.7757   1
  -4 -17  -2 403.393 70.5130   1
  -4  17  -2 476.129 72.1946   1
   5 -17   2 427.664 71.8099   1
  -5  17  -2 467.102 74.7559   1
   5  17   2 687.343 82.8761   1
  -5 -17  -2 746.941 83.5602   1
  -6  17  -2 2178.72 152.010   1
   6  17   2 1899.12 147.948   1
  -6 -17  -2 2150.20 151.540   1
   6 -17   2 2037.49 148.878   1
  -7  17  -2 32.3679 45.3774   1
   7  17   2-25.1191 40.1640   1
  -7 -17  -2 16.5787 37.7221   1
   7 -17   2-24.6734 43.2168   1
  -8  17  -2 64.8682 47.6794   1
   8  17   2 41.4446 45.3789   1
  -8 -17  -2 24.4412 39.7773   1
   8 -17   2 65.9791 40.2659   1
  -9  17  -2 739.252 83.9775   1
   9  17   2 547.080 78.0098   1
   9 -17   2 640.435 81.5627   1
  -9 -17  -2 752.771 84.5273   1
 -10 -17  -2 635.607 79.0388   1
  10  17   2 686.865 81.1968   1
 -11  17  -2 279.873 57.8744   1
 -11 -17  -2 371.641 61.2817   1
  11 -17   2 230.846 57.3641   1
 -12  17  -2-7.81321 45.3889   1
  12  17   2 8.04976 44.5869   1
 -12 -17  -2 16.1895 44.2721   1
  12 -17   2-8.40306 45.9583   1
 -13  17  -2 141.218 52.4860   1
  13  17   2 63.6840 44.8265   1
 -13 -18   2 99.6769 43.1634   1
  13  18  -2 84.9678 44.0043   1
 -12 -18   2 448.076 66.5923   1
  12  18  -2 536.985 73.6956   1
 -11 -18   2 155.443 54.3939   1
  11  18  -2 297.231 62.7223   1
  10  18  -2 144.936 54.0000   1
 -10 -18   2 128.421 51.0015   1
   9  18  -2 692.816 81.4912   1
  -9 -18   2 680.583 79.4909   1
  -9  18   2 579.533 78.3624   1
   8 -18  -2-25.2330 45.4081   1
   8  18  -2 16.2231 33.3204   1
  -8 -18   2-16.4208 42.5395   1
  -8  18   2 33.1772 45.3635   1
   7  18  -2 79.9997 38.3993   1
  -7  18   2-8.44596 42.5137   1
   7 -18  -2 8.32861 42.5534   1
  -7 -18   2 24.6765 35.3178   1
  -6  18   2 74.7444 42.4376   1
   6 -18  -2-8.46980 41.9884   1
   5  18  -2 589.770 80.4569   1
  -5  18   2 831.797 87.3561   1
   5 -18  -2 709.455 84.3099   1
  -5 -18   2 624.251 81.6234   1
  -4  18   2 16.6143 42.4544   1
   4  18  -2 64.7218 48.0835   1
  -4 -18   2 24.4121 43.3812   1
   4 -18  -2 58.8912 48.9020   1
  -3  18   2 191.237 56.6042   1
  -3 -18   2 273.747 59.2133   1
   3 -18  -2 159.596 52.7390   1
  -2  18   2 16.7626 49.2401   1
   2  18  -2-16.2621 45.0381   1
  -2 -18   2 16.5341 41.5923   1
   2 -18  -2 16.9892 43.3796   1
   1  18  -2 32.3590 41.9224   1
  -1  18   2 8.39118 48.7533   1
  -1 -18   2 65.3694 45.2667   1
   1 -18  -2-42.6136 48.3792   1
   0  18   2 41.5897 46.6788   1
   0  18  -2 48.3629 43.5525   1
   0 -18   2 48.9907 46.3771   1
   0 -18  -2 33.4549 48.0649   1
  -1  18  -2 734.847 81.1568   1
   1  18   2 639.171 79.7833   1
  -1 -18  -2 658.419 80.4872   1
   1 -18   2 635.539 77.0463   1
  -2  18  -2 591.293 77.3303   1
   2  18   2 518.265 72.9497   1
   2 -18   2 490.794 71.8757   1
  -2 -18  -2 461.830 67.9549   1
   3  18   2 247.466 62.5567   1
  -3 -18  -2 142.969 56.0667   1
   3 -18   2 178.498 52.7056   1
  -3  18  -2 130.233 52.3888   1
   4 -18   2 32.6402 49.5130   1
  -4  18  -2-8.04930 42.2981   1
   4  18   2-24.9369 37.8285   1
  -4 -18  -2 51.0360 43.4385   1
   5 -18   2 3430.66 211.711   1
   5  18   2 3552.55 215.240   1
  -5 -18  -2 3505.65 213.284   1
  -5  18  -2 3540.32 213.968   1
   6 -18   2 107.289 44.1730   1
  -6  18  -2 91.3992 49.5396   1
   6  18   2 91.9895 54.9738   1
  -6 -18  -2 124.564 54.5920   1
  -7  18  -2 220.936 55.5562   1
   7  18   2 220.840 55.5325   1
  -7 -18  -2 203.150 54.2520   1
   7 -18   2 90.9176 45.2497   1
  -8  18  -2 40.1349 42.7629   1
   8  18   2-8.17841 41.1473   1
  -8 -18  -2-7.98164 34.9532   1
   8 -18   2 24.4910 41.6909   1
  -9  18  -2 270.070 63.6744   1
   9  18   2 405.261 67.1881   1
  -9 -18  -2 469.355 71.6502   1
   9 -18   2 330.964 63.0852   1
 -10  18  -2 15.8561 46.0668   1
 -10 -18  -2 23.8623 34.1408   1
  10  18   2 23.9813 42.0162   1
  10 -18   2 32.2437 41.7767   1
 -11 -18  -2 7.89021 43.7057   1
  11  18   2 15.8809 47.6770   1
 -10 -19   2 15.5599 41.4476   1
  10  19  -2 7.77692 43.0783   1
   9  19  -2 142.942 54.5053   1
  -9 -19   2 78.6481 44.3339   1
   8  19  -2 7.95828 33.4287   1
  -8 -19   2 15.9254 37.5566   1
   6  19  -2 212.540 55.3291   1
  -6 -19   2 309.967 58.8018   1
   5  19  -2 469.190 70.2973   1
  -5 -19   2 417.675 66.5603   1
  -4  19   2 49.5689 50.1436   1
   4  19  -2 31.7543 41.1513   1
  -4 -19   2 7.91210 43.8433   1
   4 -19  -2 41.7144 44.4624   1
   3  19  -2 111.191 45.8605   1
  -3  19   2 182.549 56.0223   1
  -3 -19   2 129.623 48.3574   1
   3 -19  -2 33.7421 45.1904   1
   2  19  -2 281.900 59.3806   1
  -2  19   2 266.954 61.8526   1
  -2 -19   2 302.811 61.1451   1
   2 -19  -2 305.037 64.0894   1
   1  19  -2 112.192 52.0739   1
  -1 -19   2-24.3722 46.1381   1
   0  19  -2 63.7748 44.7628   1
   0 -19   2 48.2715 40.5405   1
  -1  19  -2-7.94302 42.3389   1
   1  19   2 57.7474 47.3990   1
   1 -19   2 88.4877 47.2823   1
  -1 -19  -2 8.17276 38.5722   1
  -2  19  -2 94.4077 48.7627   1
   2  19   2 49.0500 49.6445   1
  -2 -19  -2 66.0186 49.5894   1
   2 -19   2-8.12984 39.0512   1
  -3  19  -2 55.8191 47.3649   1
   3  19   2-16.2767 40.3186   1
  -3 -19  -2-8.41493 37.5777   1
   3 -19   2-24.1490 44.5863   1
  -4  19  -2 611.655 81.0976   1
   4  19   2 488.769 78.3912   1
  -4 -19  -2 631.509 80.6027   1
   4 -19   2 571.570 75.1054   1
   5 -19   2 87.9633 44.3890   1
  -5  19  -2 70.9533 43.7647   1
   5  19   2 8.30305 49.4050   1
  -5 -19  -2 114.977 50.9423   1
  -6  19  -2 63.6538 48.3963   1
   6  19   2 130.700 47.0339   1
   6 -19   2 40.0099 46.6084   1
  -7  19  -2-64.7164 52.0713   1
  -7 -19  -2 7.88122 43.1163   1
   7  19   2-23.8270 42.8901   1
  -8  19  -2 707.607 87.6596   1
   8  19   2 665.469 78.2023   1
  -8 -19  -2 585.554 76.7220   1
   8 -19   2 718.948 86.0119   1
  -9  19  -2 348.988 68.7431   1
  -9 -19  -2 311.345 59.4622   1
   9 -19   2 368.395 66.1168   1
   9  19   2 313.800 65.1886   1
  -6 -20   2 31.3147 44.4822   1
   6  20  -2 68.5211 48.5864   1
  -5 -20   2 61.2752 42.4828   1
   5  20  -2 46.5537 42.4936   1
  -4 -20   2-15.3677 42.0258   1
   4  20  -2 30.9634 44.4556   1
  -3 -20   2 279.533 61.7097   1
   3 -20  -2 166.628 50.0434   1
  -3  20   2 221.534 63.0967   1
   3  20  -2 380.435 64.6311   1
  -2 -20   2 554.092 77.8270   1
   2 -20  -2 659.995 82.9614   1
  -2  20   2 631.168 79.9860   1
   2  20  -2 757.388 83.3181   1
  -1 -20   2 159.668 55.3514   1
   1 -20  -2 161.737 50.4076   1
  -1  20   2 121.613 53.4439   1
   1  20  -2 110.162 51.4284   1
   0 -20   2 118.461 53.0591   1
   0 -20  -2 248.729 56.5626   1
   0  20   2 266.833 57.4282   1
   0  20  -2 264.521 60.1407   1
   1 -20   2 188.405 52.4514   1
  -1  20  -2 420.038 69.5596   1
  -2 -20  -2 671.842 84.8612   1
   2 -20   2 911.952 91.2766   1
   2  20   2 820.925 89.1460   1
  -2  20  -2 838.244 91.5427   1
   3 -20   2 62.9781 40.9275   1
  -3 -20  -2 57.1890 43.6532   1
   3  20   2 121.119 57.9820   1
  -3  20  -2 92.1390 45.7326   1
   4 -20   2 142.059 51.4020   1
  -4 -20  -2 96.6876 48.0118   1
   4  20   2 64.7225 50.7439   1
  -4  20  -2 69.4658 52.4996   1
  -5 -20  -2 39.7809 42.9927   1
   5 -20   2 46.4726 40.7418   1
  -5  20  -2 85.7016 47.3090   1
   5  20   2 8.03847 42.8622   1
   6 -20   2 1059.73 97.1828   1
  -6  20  -2 955.096 95.9015   1
 -25   0   3 24.9538 41.2142   1
  25   0  -3 8.71122 39.6481   1
 -24   0   3-8.27444 38.3538   1
  24   0  -3-34.5788 42.1603   1
 -23   0   3 57.7425 43.9474   1
  23   0  -3-25.8515 39.2185   1
  21   0  -3 25.5344 47.1488   1
 -21   0   3 8.07788 39.3942   1
  20   0  -3-9.00778 43.9230   1
 -20   0   3 7.17765 37.7161   1
  19   0  -3-8.27487 36.2350   1
 -19   0   3 14.7334 36.4960   1
  18   0  -3-7.75569 36.5787   1
 -18   0   3-7.33356 42.1167   1
  17   0  -3 7.44443 33.2778   1
 -17   0   3 70.8797 40.7328   1
  16   0  -3 14.1277 33.3170   1
 -16   0   3 6.80164 29.7864   1
  15   0  -3 6.56071 25.6956   1
 -15   0   3-6.47575 24.7207   1
  13   0  -3-11.4329 28.3259   1
 -13   0   3-17.1297 29.1640   1
 -12   0   3 20.9973 26.0202   1
  11   0  -3 9.57118 24.0780   1
 -11   0   3 4.71619 27.0861   1
  10   0  -3 4.43157 26.0349   1
 -10   0   3-4.22531 22.5088   1
   9   0  -3 4.01979 24.3910   1
  -9   0   3-10.9653 20.4977   1
   7   0  -3-5.48106 20.7860   1
  -7   0   3-2.67554 17.6913   1
   6   0  -3 2.26660 17.3057   1
  -6   0   3 4.20317 16.3594   1
   5   0  -3 1.62886 15.6276   1
  -5   0   3 6.33653 14.9431   1
   4   0  -3 6.57797 10.7780   1
  -4   0   3-1.10406 10.0954   1
   1   0  -3 2.82389 10.8745   1
  -1   0   3-6.65632 10.7300   1
   0   0  -3-1.42627 13.5694   1
   0   0   3-5.92007 14.9488   1
   1   0   3-10.2526 23.1389   1
  -1   0  -3-3.80853 21.2936   1
   2   0   3 12.9965 23.3269   1
  -2   0  -3-4.96608 24.1180   1
   3   0   3 3.09237 25.1153   1
  -3   0  -3-6.06453 18.7782   1
   4   0   3 21.7360 27.1148   1
  -4   0  -3 10.6708 24.3382   1
   5   0   3 24.6571 25.4503   1
  -5   0  -3-12.1802 27.0810   1
   6   0   3 9.26620 24.0060   1
  -6   0  -3-18.1859 25.1836   1
   7   0   3 5.10768 27.9356   1
  -7   0  -3-10.0051 25.5467   1
   8   0   3 33.7621 27.4529   1
  -8   0  -3 10.8404 25.1344   1
   9   0   3 6.07407 31.9254   1
  -9   0  -3 29.1536 31.4864   1
  10   0   3 6.49747 25.4527   1
 -10   0  -3 18.5582 27.6288   1
  11   0   3-6.87713 30.7117   1
 -11   0  -3-6.50704 29.6127   1
  12   0   3-14.5032 33.6101   1
 -12   0  -3-13.5796 34.6776   1
  13   0   3 23.2645 42.4129   1
 -13   0  -3-13.8057 28.9926   1
  14   0   3 32.9900 45.1079   1
 -14   0  -3-20.6615 27.6410   1
  15   0   3-17.5174 42.7109   1
 -15   0  -3-6.83604 35.9239   1
  16   0   3 24.3926 37.0013   1
 -16   0  -3-15.3256 38.5516   1
 -17   0  -3 32.4466 40.1874   1
  17   0   3-16.4657 41.4202   1
 -19   0  -3-32.4444 47.1307   1
  19   0   3-16.9152 45.6714   1
 -20   0  -3-24.3549 41.4750   1
  20   0   3-33.9378 42.0509   1
 -21   0  -3-40.6904 43.3653   1
  21   0   3-8.52539 40.9082   1
 -22   0  -3 56.5793 47.4902   1
  22   0   3-25.1954 43.5192   1
 -23   0  -3-7.94979 36.8459   1
  23   0   3-24.8245 43.4858   1
 -25  -1   3-8.28944 42.3313   1
 -25   1   3-16.7241 41.4272   1
  25   1  -3 69.2223 46.7137   1
  25  -1  -3-26.1419 41.7997   1
 -24   1   3-8.34868 45.6611   1
 -24  -1   3 8.49085 47.0303   1
  24   1  -3 8.50871 44.0854   1
  24  -1  -3 8.64676 42.8376   1
 -23   1   3 232.222 58.3946   1
  23  -1  -3 60.3558 41.7625   1
  23   1  -3 225.163 56.0739   1
 -23  -1   3 85.7334 44.0878   1
  22   1  -3 125.937 55.2747   1
 -22  -1   3 68.4681 42.8268   1
 -21   1   3 95.6993 48.0598   1
  21  -1  -3 58.4264 46.4156   1
  21   1  -3 136.325 47.9579   1
 -21  -1   3 103.753 44.3987   1
 -20   1   3 54.7442 44.5621   1
  20  -1  -3 98.0236 42.5064   1
  20   1  -3 74.7381 49.4829   1
 -20  -1   3 157.712 52.7424   1
 -19   1   3 7.69914 38.1447   1
  19  -1  -3 7.90436 36.6324   1
  19   1  -3 16.0942 37.9539   1
 -19  -1   3 7.75257 38.4094   1
 -18   1   3 3098.68 186.863   1
  18  -1  -3 3137.22 187.031   1
  18   1  -3 2981.93 188.026   1
 -18  -1   3 2839.99 184.978   1
 -17   1   3 5711.75 295.398   1
  17  -1  -3 5546.37 301.232   1
  17   1  -3 5583.21 300.094   1
 -17  -1   3 6343.85 308.025   1
 -16   1   3 1325.46 107.184   1
  16   1  -3 1551.72 117.136   1
 -16  -1   3 1516.01 115.263   1
 -15   1   3 1196.18 94.3984   1
  15  -1  -3 1131.68 99.1902   1
  15   1  -3 1225.23 98.1600   1
 -15  -1   3 1315.98 100.992   1
 -14   1   3 2007.31 134.894   1
  14  -1  -3 2193.45 141.916   1
  13  -1  -3 3285.09 205.586   1
 -13  -1   3 4307.37 209.302   1
  12  -1  -3 90.0785 32.8908   1
  12   1  -3 10.9681 25.9621   1
 -12   1   3 140.777 37.1704   1
 -12  -1   3 5.47886 30.4306   1
 -11   1   3 10259.7 457.932   1
  11  -1  -3 10646.2 461.370   1
  11   1  -3 10451.4 462.678   1
 -11  -1   3 8995.75 457.881   1
 -10   1   3 10398.8 427.715   1
 -10  -1   3 9342.00 424.676   1
  10   1  -3 9701.93 432.677   1
  -9  -1   3 11279.1 468.928   1
  -9   1   3 9917.49 461.351   1
   9   1  -3 9826.68 471.610   1
   9  -1  -3 10667.8 465.520   1
   8  -1  -3 31569.5 1345.02   1
  -8   1   3 32217.4 1344.15   1
  -7   1   3 44681.9 1851.06   1
   7   1  -3 44355.7 1855.50   1
   7  -1  -3 42698.9 1850.30   1
  -7  -1   3 45749.7 1855.90   1
  -6   1   3 557.206 41.5613   1
   6   1  -3 516.832 45.2750   1
  -6  -1   3 614.479 44.5235   1
   6  -1  -3 600.403 42.6060   1
  -5   1   3 32899.9 1306.36   1
   5   1  -3 34588.9 1314.36   1
  -5  -1   3 33594.7 1312.94   1
  -4  -1   3 183300. 7167.37   1
  -4   1   3 161047. 7159.65   1
   4  -1  -3 179991. 7160.70   1
   4   1  -3 176517. 7167.33   1
   3   1  -3 337259. 14168.9   1
  -3  -1   3 349470. 14169.2   1
   2   1  -3 64325.6 2500.58   1
  -2  -1   3 56079.6 2501.44   1
  -1  -1   3 5933.96 260.970   1
   1   1  -3 6143.97 260.371   1
   1  -1  -3 6744.49 255.017   1
   0  -1   3 282646. 10552.9   1
   0   1  -3 288536. 10553.5   1
   0   1   3 263655. 10549.7   1
   1   1   3 186977. 8067.98   1
   1  -1   3 195986. 8070.88   1
  -1  -1  -3 214432. 8070.64   1
  -1   1  -3 185060. 8069.69   1
   2   1   3 185486. 7483.93   1
   2  -1   3 190012. 7482.38   1
  -2  -1  -3 192000. 7482.41   1
   3   1   3 294.479 37.5289   1
   3  -1   3 233.022 33.8400   1
  -3  -1  -3 231.078 32.8199   1
  -3   1  -3 261.740 33.1341   1
   4   1   3 13501.1 582.412   1
   4  -1   3 13233.9 580.564   1
  -4  -1  -3 13084.6 579.505   1
  -4   1  -3 13147.9 579.578   1
   5   1   3 14155.5 593.363   1
   5  -1   3 13429.5 587.843   1
  -5  -1  -3 12752.2 585.017   1
  -5   1  -3 13112.9 586.978   1
   6   1   3 19904.4 892.006   1
   6  -1   3 20813.5 892.121   1
  -6  -1  -3 21113.3 892.222   1
  -6   1  -3 20421.0 891.162   1
   7   1   3 1356.15 95.4167   1
   7  -1   3 1337.93 93.0513   1
  -7  -1  -3 1211.15 91.9936   1
  -7   1  -3 1247.04 89.9060   1
   8   1   3 640.711 62.5723   1
   8  -1   3 592.889 64.5036   1
  -8  -1  -3 611.572 61.0381   1
  -8   1  -3 521.913 59.8371   1
   9  -1   3 20924.9 833.713   1
  -9  -1  -3 19563.8 830.107   1
  -9   1  -3 18408.5 824.402   1
  10   1   3 3652.04 212.950   1
  10  -1   3 3933.32 219.382   1
 -10  -1  -3 3955.50 214.314   1
 -10   1  -3 3997.91 214.390   1
  11   1   3 731.881 76.6963   1
  11  -1   3 698.273 75.8921   1
 -11  -1  -3 681.540 73.1401   1
 -11   1  -3 616.072 72.3666   1
  12   1   3 316.720 54.5934   1
  12  -1   3 226.404 53.0889   1
 -12  -1  -3 294.458 56.7648   1
 -12   1  -3 271.724 52.6722   1
  13   1   3 2346.74 153.091   1
  13  -1   3 2293.80 152.010   1
 -13   1  -3 2097.06 147.030   1
 -13  -1  -3 2428.11 154.633   1
  14  -1   3 1398.55 115.537   1
 -14   1  -3 1451.68 114.299   1
  15   1   3 1186.34 113.768   1
  15  -1   3 1510.97 115.014   1
 -15  -1  -3 1115.39 103.515   1
 -15   1  -3 1255.87 106.408   1
  16   1   3 282.086 58.3128   1
  16  -1   3 266.545 52.7173   1
 -16  -1  -3 256.464 55.1867   1
 -16   1  -3 287.298 53.0020   1
  17  -1   3 2715.78 174.386   1
  17   1   3 2633.94 172.938   1
 -17   1  -3 2526.99 167.378   1
 -17  -1  -3 2330.42 161.214   1
  18   1   3 37.0979 42.2054   1
 -18  -1  -3-14.4782 39.0817   1
  19   1   3 43.1193 46.5663   1
 -19  -1  -3 57.3033 47.0210   1
  19  -1   3-8.47440 36.3703   1
  20   1   3-25.2866 45.5045   1
  20  -1   3 16.9384 38.5406   1
 -20   1  -3 8.17347 39.8548   1
  21   1   3 297.213 61.8185   1
  21  -1   3 450.086 70.9841   1
 -21   1  -3 350.996 68.7595   1
 -21  -1  -3 544.874 72.4773   1
  22   1   3 33.2861 41.2600   1
  22  -1   3 33.8623 42.6228   1
 -22  -1  -3-8.00145 34.3704   1
 -22   1  -3 121.578 48.1725   1
  23  -1   3-25.0515 50.1400   1
  23   1   3-8.32748 43.7619   1
 -23  -1  -3 39.4698 37.2340   1
 -23   1  -3 32.1245 46.6584   1
  24   1   3 137.486 48.7795   1
 -24  -1  -3 85.6071 48.8957   1
  26   2  -3 8.44230 41.1661   1
 -26  -2   3-16.6416 41.8619   1
  25   2  -3-17.9816 44.5418   1
 -25  -2   3-23.3502 40.3271   1
 -25   2   3 34.4324 40.5975   1
  24  -2  -3 35.0531 46.6913   1
 -24   2   3 8.49379 44.0163   1
  23   2  -3 663.700 83.5949   1
  23  -2  -3 749.867 88.2333   1
 -23  -2   3 556.426 76.5825   1
 -23   2   3 659.597 81.9617   1
  22   2  -3 2164.89 153.608   1
 -22  -2   3 2102.69 150.452   1
  21  -2  -3 1271.24 114.816   1
  21   2  -3 1280.99 112.884   1
 -21  -2   3 1336.32 113.494   1
 -21   2   3 1269.51 111.954   1
  20   2  -3 448.060 68.8739   1
  20  -2  -3 545.076 73.4798   1
 -20  -2   3 403.472 66.4761   1
 -20   2   3 486.775 68.3813   1
  19   2  -3 918.225 90.9645   1
 -19  -2   3 772.481 85.9512   1
  18  -2  -3 2028.04 137.868   1
 -18   2   3 1620.61 129.231   1
  17   2  -3 1245.13 104.386   1
  17  -2  -3 1203.83 103.555   1
 -17  -2   3 1147.21 100.655   1
 -17   2   3 1347.48 104.496   1
  16   2  -3 44.3536 38.8667   1
  16  -2  -3-6.93999 34.4075   1
 -16  -2   3 48.7424 33.4278   1
 -16   2   3 39.7826 30.2023   1
  15   2  -3-7.13990 31.8847   1
  15  -2  -3 13.0998 30.3542   1
 -15   2   3 6.27703 29.6045   1
  14   2  -3 10121.3 452.379   1
  14  -2  -3 9343.75 446.444   1
 -14  -2   3 8749.00 444.438   1
 -14   2   3 9746.57 446.323   1
  13   2  -3 3437.16 184.578   1
  13  -2  -3 2932.79 175.228   1
 -13  -2   3 3191.37 180.991   1
 -13   2   3 3126.07 175.644   1
  12   2  -3 54300.3 2140.98   1
 -12  -2   3 49012.7 2129.34   1
  12  -2  -3 48722.7 2127.15   1
  11   2  -3 5488.06 274.848   1
  11  -2  -3 5858.54 274.638   1
 -11  -2   3 5368.85 272.083   1
 -11   2   3 5332.01 267.412   1
  10   2  -3 53172.7 2339.74   1
 -10   2   3 58773.1 2337.39   1
  10  -2  -3 53867.9 2336.48   1
 -10  -2   3 56914.5 2341.60   1
   9   2  -3 16146.1 711.862   1
  -9  -2   3 16290.5 711.904   1
   9  -2  -3 14768.6 702.777   1
   8   2  -3 69409.7 2706.13   1
  -8   2   3 63658.4 2694.92   1
  -8  -2   3 68092.6 2705.56   1
   8  -2  -3 59804.9 2694.78   1
  -7   2   3 2125.46 107.495   1
   7  -2  -3 1968.65 108.046   1
  -6  -2   3 41628.4 1682.28   1
  -6   2   3 40430.2 1674.59   1
   6  -2  -3 42411.0 1674.80   1
  -5  -2   3 56558.4 2326.52   1
   5   2  -3 58169.3 2326.30   1
  -5   2   3 57446.5 2316.94   1
   5  -2  -3 52455.4 2316.05   1
  -4  -2   3 6498.44 288.340   1
   4  -2  -3 6190.60 278.981   1
   4   2  -3 6866.30 288.470   1
  -4   2   3 6496.84 278.503   1
   3  -2  -3 13249.4 473.396   1
  -3   2   3 12302.9 472.015   1
   3   2  -3 11674.0 484.132   1
  -2  -2   3 51284.5 2060.18   1
  -2   2   3 49804.1 2050.19   1
   2  -2  -3 47494.5 2050.03   1
   2   2  -3 51231.5 2060.16   1
  -1  -2   3 12515.4 566.264   1
   1  -2  -3 13071.0 559.637   1
   1   2  -3 11886.3 566.796   1
   0   2   3 54429.1 2313.45   1
   0  -2  -3 54566.8 2315.23   1
   0   2  -3 55745.6 2319.20   1
   0  -2   3 58908.9 2320.72   1
   1   2   3 25998.2 1132.87   1
   1  -2   3 27540.0 1136.81   1
  -1   2  -3 27593.3 1136.92   1
  -1  -2  -3 26863.3 1134.17   1
  -2   2  -3 181502. 7136.80   1
  -2  -2  -3 188406. 7135.22   1
   2   2   3 191935. 7136.34   1
   4   2   3 11358.8 499.804   1
   4  -2   3 12069.8 496.617   1
  -4   2  -3 11272.4 496.384   1
   5   2   3 43799.2 1693.07   1
   5  -2   3 39970.4 1684.94   1
  -5   2  -3 39917.7 1682.92   1
  -5  -2  -3 36742.5 1680.39   1
   6   2   3 21491.7 900.985   1
   6  -2   3 20757.5 899.161   1
  -6   2  -3 20754.6 897.024   1
  -6  -2  -3 19860.6 896.183   1
   7   2   3 5603.27 278.760   1
   7  -2   3 5560.44 280.559   1
  -7   2  -3 5662.49 278.137   1
  -7  -2  -3 5692.81 279.661   1
   8   2   3 29786.5 1231.54   1
   8  -2   3 28440.2 1228.52   1
  -8   2  -3 27600.8 1224.66   1
  -8  -2  -3 28199.0 1228.00   1
  -9   2  -3 3546.76 195.162   1
   9  -2   3 3374.08 195.742   1
  10   2   3 18099.3 822.386   1
  10  -2   3 18231.5 822.071   1
 -10   2  -3 18500.2 819.761   1
 -10  -2  -3 19103.7 823.573   1
  11   2   3 9788.98 450.237   1
  11  -2   3 9153.24 444.724   1
 -11   2  -3 9194.44 443.082   1
 -11  -2  -3 9026.53 442.396   1
  12   2   3 4286.01 222.289   1
  12  -2   3 4103.93 222.032   1
 -12   2  -3 3486.62 211.040   1
 -12  -2  -3 3379.37 210.104   1
  13   2   3 2162.25 140.285   1
  13  -2   3 2145.23 141.927   1
 -13  -2  -3 1975.73 138.598   1
 -14   2  -3 371.664 58.8193   1
  14  -2   3 378.619 61.7314   1
  15   2   3 4672.76 259.732   1
  15  -2   3 4984.75 264.730   1
 -15   2  -3 4493.66 256.039   1
 -15  -2  -3 4656.96 259.614   1
  16   2   3 189.953 54.4387   1
  16  -2   3 195.515 54.6589   1
 -16   2  -3 265.962 56.0073   1
 -16  -2  -3 246.613 57.7789   1
  17   2   3 16.8676 41.1288   1
  17  -2   3 33.2736 41.8540   1
 -17   2  -3-31.8644 39.4700   1
 -17  -2  -3 40.1644 39.8008   1
 -18   2  -3 1983.78 149.656   1
 -18  -2  -3 2097.28 152.607   1
  18  -2   3 2154.50 156.425   1
  19   2   3 159.049 54.3598   1
  19  -2   3 34.2418 43.3073   1
 -19   2  -3 171.615 54.6958   1
 -19  -2  -3 94.4319 44.3632   1
  20  -2   3 633.786 84.6069   1
 -20   2  -3 576.432 78.7216   1
 -20  -2  -3 618.573 74.3712   1
  21   2   3 137.502 47.6940   1
  21  -2   3 195.186 56.6926   1
 -21   2  -3 266.172 61.9127   1
 -21  -2  -3 206.743 50.8657   1
 -22  -2  -3-8.17359 36.5003   1
 -22   2  -3 49.8564 48.8170   1
  22  -2   3-24.8965 45.9666   1
  22   2   3-16.5919 35.5932   1
 -23  -2  -3 31.6318 44.4052   1
 -23   2  -3 49.4386 41.5178   1
  23  -2   3 57.4175 47.7059   1
  23   2   3 82.5543 42.8347   1
 -24   2  -3 247.299 59.6339   1
 -24  -2  -3 222.772 55.8848   1
  24  -2   3 161.276 52.2875   1
  24   2   3 311.578 64.0701   1
  26   3  -3 73.0622 48.0749   1
 -26  -3   3 66.7913 42.2178   1
  25   3  -3 8.77082 37.6399   1
 -25  -3   3 32.2151 41.7365   1
  24   3  -3 17.3767 40.2872   1
  24  -3  -3 51.9197 46.7366   1
 -24   3   3 34.2014 47.9679   1
 -24  -3   3 33.0105 41.5418   1
 -23  -3   3 1599.89 133.432   1
 -23   3   3 1804.23 140.901   1
  23  -3  -3 1948.02 142.657   1
  23   3  -3 1954.52 142.860   1
  22   3  -3 3315.04 201.058   1
 -22  -3   3 3080.69 197.257   1
 -21   3   3 49.7411 43.6934   1
  21  -3  -3 116.505 47.9103   1
  20   3  -3 537.251 72.4943   1
  20  -3  -3 360.615 61.5035   1
 -20   3   3 489.994 69.1876   1
 -20  -3   3 525.675 73.1427   1
  19   3  -3 1238.17 107.773   1
  19  -3  -3 1160.56 106.240   1
 -19   3   3 1271.59 105.411   1
 -19  -3   3 1126.22 102.938   1
  18   3  -3-8.09311 38.1719   1
  18  -3  -3 23.1549 35.7713   1
 -18   3   3 7.40415 36.1068   1
 -18  -3   3 22.8644 34.6863   1
  17   3  -3 17149.7 796.242   1
  17  -3  -3 18011.5 795.357   1
 -17   3   3 16837.0 787.977   1
 -17  -3   3 18325.6 795.600   1
  16   3  -3 366.831 58.3332   1
  16  -3  -3 239.391 49.5730   1
 -16   3   3 175.078 45.2508   1
 -16  -3   3 221.285 50.6175   1
  15   3  -3 107.535 36.3272   1
  15  -3  -3 92.9147 38.3603   1
 -15   3   3 63.5675 33.2201   1
 -15  -3   3 186.909 49.0706   1
  14   3  -3 17452.8 747.060   1
 -14  -3   3 15613.1 732.401   1
  13   3  -3 9935.09 502.710   1
  13  -3  -3 10415.9 499.118   1
 -13   3   3 11915.6 504.299   1
 -13  -3   3 11233.1 507.122   1
  12   3  -3 21844.4 941.110   1
 -12  -3   3 21281.8 938.247   1
  12  -3  -3 22044.6 936.413   1
 -12   3   3 20657.4 931.698   1
 -11  -3   3 43.9245 27.7674   1
  11   3  -3 61.2823 29.4108   1
  11  -3  -3 102.446 30.6418   1
  10   3  -3 107.063 30.7428   1
 -10  -3   3 52.9900 24.7220   1
  10  -3  -3 64.8730 30.4352   1
 -10   3   3 60.2922 24.8964   1
   9   3  -3 415.470 49.4583   1
  -9  -3   3 408.308 49.1785   1
   9  -3  -3 465.430 44.9101   1
  -9   3   3 372.577 42.0287   1
   8   3  -3 4478.88 228.259   1
  -8  -3   3 4759.94 229.205   1
   7   3  -3 69173.4 2804.77   1
  -7   3   3 63625.8 2792.61   1
   7  -3  -3 68892.7 2793.53   1
  -7  -3   3 67356.1 2802.38   1
   6   3  -3 12230.3 539.933   1
   6  -3  -3 12382.7 531.600   1
  -6  -3   3 12862.2 541.874   1
  -6   3   3 11903.7 530.718   1
   5  -3  -3 8129.37 407.407   1
  -5   3   3 10975.2 411.237   1
  -4   3   3 3695.38 164.020   1
   4   3  -3 3830.44 174.989   1
   4  -3  -3 3662.47 164.236   1
  -3  -3   3 98010.7 4454.89   1
   3   3  -3 109366. 4456.08   1
  -3   3   3 111186. 4444.68   1
   3  -3  -3 108183. 4444.40   1
   2  -3  -3 6775.98 291.356   1
  -2   3   3 6890.82 291.234   1
   2   3  -3 6262.25 298.229   1
  -2  -3   3 6607.78 300.616   1
   1  -3  -3 3970.92 179.949   1
  -1  -3   3 3887.15 186.751   1
   1   3  -3 4073.49 186.258   1
  -1   3   3 3696.87 177.435   1
   0  -3   3 115112. 4686.17   1
   0   3  -3 116519. 4686.29   1
   0   3   3 108988. 4678.80   1
   0  -3  -3 112559. 4679.28   1
   1  -3   3 23411.3 1053.79   1
  -1   3  -3 24698.6 1054.06   1
  -1  -3  -3 23456.6 1047.90   1
   2   3   3 59782.8 2519.16   1
  -2  -3  -3 60859.9 2519.21   1
   3  -3   3 16452.2 665.754   1
  -3   3  -3 15926.9 664.481   1
   3   3   3 14137.6 661.197   1
  -3  -3  -3 14508.9 663.432   1
   4  -3   3 1401.49 93.1565   1
  -4   3  -3 1414.73 93.3235   1
  -4  -3  -3 1591.28 95.7412   1
   4   3   3 1368.71 92.4597   1
   5   3   3 7140.33 324.086   1
   5  -3   3 7095.70 323.395   1
  -5  -3  -3 6186.67 318.416   1
  -5   3  -3 6847.78 320.783   1
   6   3   3 16953.7 714.558   1
   6  -3   3 14617.0 708.849   1
  -6  -3  -3 16482.0 710.794   1
  -6   3  -3 16489.7 712.431   1
   7   3   3 79710.2 3134.04   1
   7  -3   3 74088.5 3125.99   1
  -7  -3  -3 71465.8 3125.53   1
  -7   3  -3 73758.2 3126.06   1
   8  -3   3 19898.4 881.904   1
  -8  -3  -3 18890.7 878.540   1
  -8   3  -3 19231.1 880.016   1
  10   3   3 18403.0 821.090   1
  10  -3   3 17529.4 818.727   1
 -10  -3  -3 18846.9 822.813   1
 -10   3  -3 18977.6 821.032   1
  11   3   3 2217.74 142.047   1
  11  -3   3 1797.82 129.311   1
 -11  -3  -3 1789.01 128.445   1
 -11   3  -3 2004.15 133.495   1
  12   3   3 4338.68 249.088   1
  12  -3   3 4713.38 249.952   1
 -12  -3  -3 4548.98 245.769   1
 -12   3  -3 4479.81 247.633   1
  13   3   3 5138.09 279.962   1
  13  -3   3 5375.88 283.213   1
 -13  -3  -3 5038.38 278.189   1
 -13   3  -3 5458.34 282.305   1
  14   3   3 7748.59 400.814   1
 -14  -3  -3 8372.38 404.981   1
  15   3   3 1075.52 100.200   1
  15  -3   3 1151.63 102.571   1
 -15  -3  -3 1046.48 100.059   1
 -15   3  -3 909.443 93.3859   1
  16   3   3 6668.75 354.380   1
  16  -3   3 7017.53 357.298   1
 -16   3  -3 6987.41 356.132   1
  17   3   3 1542.58 123.274   1
  17  -3   3 1567.51 126.890   1
 -17  -3  -3 1627.99 127.313   1
 -17   3  -3 1479.61 123.016   1
  18   3   3 651.942 81.0221   1
  18  -3   3 981.218 93.5853   1
 -18  -3  -3 732.982 84.8999   1
 -18   3  -3 917.557 93.8407   1
  19  -3   3 1006.11 97.6208   1
  19   3   3 1039.06 102.417   1
 -19  -3  -3 828.495 91.4353   1
 -19   3  -3 900.141 95.9385   1
  20  -3   3 219.105 50.6917   1
 -20   3  -3 167.884 48.3109   1
  21   3   3 8.78051 41.4108   1
  21  -3   3-25.2269 42.3053   1
 -21  -3  -3-7.81997 34.9210   1
 -21   3  -3 41.5513 44.2700   1
  22  -3   3-33.5758 47.0722   1
 -22   3  -3 16.5768 50.2916   1
  23   3   3 73.5485 48.0620   1
  23  -3   3 57.7778 50.1313   1
 -23  -3  -3 55.3304 45.4485   1
 -23   3  -3 32.4876 46.1515   1
  24   3   3 686.398 80.1005   1
  24  -3   3 582.292 80.7390   1
 -24   3  -3 636.553 83.5794   1
 -24  -3  -3 637.945 78.3008   1
  26   4  -3 253.923 58.8697   1
 -26  -4   3 376.659 65.6244   1
  25   4  -3 85.8753 43.9514   1
 -25  -4   3 57.4530 43.2279   1
  24   4  -3 68.1047 40.9444   1
 -24  -4   3 75.2290 48.6496   1
 -24   4   3 74.5298 46.5335   1
  23   4  -3 483.485 73.9493   1
  23  -4  -3 554.185 74.7073   1
 -23  -4   3 427.090 68.6613   1
 -23   4   3 498.796 72.3116   1
  22   4  -3 797.713 92.1881   1
 -22  -4   3 769.010 90.0416   1
  21   4  -3 75.7551 39.1790   1
  21  -4  -3 84.0203 45.5077   1
 -21  -4   3 91.5611 43.2823   1
 -21   4   3 107.485 48.7124   1
  20   4  -3 317.582 63.5115   1
  20  -4  -3 353.651 61.7105   1
 -20  -4   3 376.257 65.8259   1
 -20   4   3 251.693 56.2103   1
  19   4  -3 17.5754 36.1371   1
  19  -4  -3 71.6514 42.4444   1
 -19  -4   3 46.5810 36.6531   1
 -19   4   3 31.4591 40.1978   1
  18   4  -3 2269.03 158.595   1
  18  -4  -3 2506.66 161.560   1
 -18  -4   3 2289.73 159.601   1
 -18   4   3 2581.79 162.096   1
  17  -4  -3 353.076 59.6554   1
 -17   4   3 457.690 62.9610   1
  16   4  -3 6279.15 312.239   1
  16  -4  -3 5339.86 294.711   1
 -16  -4   3 5454.03 296.857   1
 -16   4   3 5999.38 299.406   1
  15  -4  -3 6502.74 320.855   1
 -15  -4   3 6606.37 324.868   1
 -15   4   3 5833.77 315.095   1
  14   4  -3 3103.81 187.536   1
 -14  -4   3 3045.16 182.508   1
  13   4  -3 28849.5 1169.39   1
 -13   4   3 25627.7 1156.86   1
 -13  -4   3 25999.8 1161.46   1
  13  -4  -3 26937.3 1160.18   1
 -12   4   3 15430.7 699.016   1
  12  -4  -3 16198.0 703.303   1
  11   4  -3 6183.95 312.439   1
  11  -4  -3 5764.78 300.441   1
 -11  -4   3 6642.19 316.456   1
 -11   4   3 6601.18 303.140   1
  10  -4  -3 1152.39 86.2120   1
 -10  -4   3 1208.11 91.6288   1
 -10   4   3 1302.95 87.6367   1
  10   4  -3 1343.77 97.1051   1
   9  -4  -3 40845.1 1651.25   1
  -9  -4   3 38706.6 1658.82   1
  -9   4   3 39796.2 1650.88   1
   9   4  -3 36560.6 1657.49   1
   8  -4  -3 42135.8 1742.29   1
  -8  -4   3 41767.7 1751.21   1
   8   4  -3 39864.2 1749.07   1
  -8   4   3 41528.3 1741.71   1
  -7  -4   3 49343.2 2062.97   1
   7   4  -3 48646.5 2062.34   1
  -6  -4   3 2785.58 152.932   1
   6   4  -3 2835.53 153.816   1
  -6   4   3 2867.47 145.844   1
   6  -4  -3 2978.40 147.401   1
  -5  -4   3 66386.7 2786.76   1
   5  -4  -3 66527.4 2777.74   1
  -5   4   3 68439.1 2777.82   1
   5   4  -3 65013.0 2785.42   1
   4  -4  -3 1049.22 69.4109   1
   4   4  -3 1230.08 77.4381   1
  -4   4   3 1114.84 68.3155   1
  -4  -4   3 1304.43 79.4478   1
   3  -4  -3 9678.90 420.822   1
  -3   4   3 9636.61 419.481   1
  -2   4   3 49321.7 2133.85   1
   2  -4  -3 53225.1 2135.43   1
  -1   4   3 2694.77 133.165   1
   1  -4  -3 2612.76 133.146   1
   0   4  -3 82575.8 3221.75   1
   0   4   3 76215.2 3213.00   1
   0  -4  -3 80882.1 3214.63   1
   1  -4   3 242125. 10329.5   1
  -1   4  -3 256651. 10327.6   1
   2  -4   3 18597.0 795.622   1
  -2   4  -3 18952.2 795.014   1
  -2  -4  -3 16470.9 790.075   1
   2   4   3 19665.7 793.877   1
   3  -4   3 5841.51 266.407   1
  -3   4  -3 5574.03 263.895   1
  -3  -4  -3 5092.19 260.093   1
   3   4   3 5345.45 261.459   1
   4  -4   3 3637.00 189.904   1
  -4   4  -3 3635.36 188.210   1
   4   4   3 3685.94 190.088   1
  -4  -4  -3 3484.78 188.498   1
   5   4   3 295.040 43.1479   1
  -5   4  -3 217.184 39.9373   1
  -5  -4  -3 301.863 45.4861   1
   6   4   3 340.747 47.0798   1
  -6  -4  -3 208.087 43.0603   1
   6  -4   3 214.137 38.0317   1
  -6   4  -3 261.429 41.2427   1
   7   4   3 91999.9 3808.22   1
  -7  -4  -3 88198.2 3805.78   1
   7  -4   3 92907.7 3806.98   1
  -7   4  -3 90929.1 3804.74   1
  -8   4  -3 3577.48 193.839   1
   8  -4   3 3391.89 195.253   1
  -9   4  -3 62792.9 2759.70   1
   9  -4   3 66018.5 2764.82   1
  -9  -4  -3 64432.0 2768.73   1
   9   4   3 69775.0 2773.52   1
 -10   4  -3 4756.48 252.588   1
  10  -4   3 4993.70 255.650   1
 -10  -4  -3 4331.84 247.863   1
  10   4   3 4924.41 262.870   1
 -11   4  -3 13171.5 642.342   1
  11  -4   3 14044.9 645.737   1
 -11  -4  -3 14769.9 648.497   1
  11   4   3 14489.9 648.667   1
 -12   4  -3 6358.36 328.226   1
 -12  -4  -3 6599.18 333.270   1
  12   4   3 7244.92 336.094   1
 -13   4  -3 254.117 47.9900   1
  13  -4   3 196.747 46.7252   1
 -13  -4  -3 188.946 48.9602   1
  13   4   3 184.917 52.9327   1
 -14   4  -3 1133.06 102.064   1
  14  -4   3 1030.26 99.1679   1
 -14  -4  -3 1056.87 99.0691   1
  14   4   3 1219.41 107.733   1
 -15   4  -3 14634.6 668.977   1
  15  -4   3 14625.0 670.603   1
 -15  -4  -3 13880.3 666.413   1
  15   4   3 14681.4 671.835   1
 -16   4  -3 137.728 47.7148   1
  16  -4   3 89.9542 47.6249   1
 -16  -4  -3 8.14800 39.8727   1
  16   4   3 98.9029 49.0707   1
 -17   4  -3 5384.32 294.712   1
  17  -4   3 5437.98 295.820   1
 -18   4  -3 720.258 82.7416   1
  18  -4   3 706.683 83.2559   1
 -18  -4  -3 806.813 86.3770   1
  18   4   3 687.077 81.1310   1
 -19   4  -3-8.25089 43.9555   1
  19  -4   3 8.44950 41.8620   1
 -19  -4  -3 33.1947 45.3891   1
  19   4   3 8.32346 43.1271   1
 -20  -4  -3 805.166 86.5963   1
  20   4   3 673.466 81.9795   1
  21  -4   3 305.526 58.6389   1
 -21   4  -3 442.597 65.6295   1
 -21  -4  -3 363.082 67.6642   1
 -22  -4  -3 141.998 44.0888   1
  22   4   3 143.154 47.0111   1
 -23   4  -3 190.897 57.0861   1
  23  -4   3 182.791 54.9663   1
 -23  -4  -3 174.255 53.7260   1
  23   4   3 180.294 61.0810   1
 -24   4  -3 39.4943 45.8873   1
  24   4   3-8.30540 42.4134   1
 -24  -4  -3 14.3716 37.7600   1
  24  -4   3-24.3370 41.4275   1
 -26  -5   3 8.03122 45.0380   1
  26   5  -3 8.36057 44.5392   1
 -25  -5   3 938.110 98.2441   1
  25   5  -3 874.246 93.1570   1
 -24  -5   3 532.325 79.0430   1
  24   5  -3 490.866 74.0729   1
  23   5  -3 663.319 83.5502   1
 -23  -5   3 845.569 90.1060   1
  23  -5  -3 725.847 85.3796   1
 -23   5   3 827.015 91.3758   1
 -22   5   3 8.42556 38.3455   1
  22  -5  -3 17.1378 44.3999   1
 -22  -5   3 16.6871 47.3583   1
  22   5  -3 8.45284 45.0324   1
 -21   5   3 554.865 72.8947   1
  21  -5  -3 558.128 73.5716   1
 -21  -5   3 393.220 68.1344   1
  21   5  -3 512.934 72.7396   1
 -20   5   3 72.8685 48.1592   1
  20  -5  -3 49.9234 43.7961   1
 -19   5   3 377.999 61.8992   1
  19  -5  -3 428.943 65.4054   1
 -19  -5   3 456.157 70.3508   1
  19   5  -3 602.129 75.3779   1
 -18   5   3 2209.82 149.200   1
  18   5  -3 1964.28 146.899   1
  18  -5  -3 2201.31 150.690   1
 -18  -5   3 2200.06 151.470   1
 -17   5   3 4561.10 246.349   1
  17  -5  -3 4342.52 246.007   1
 -17  -5   3 3993.83 240.899   1
  17   5  -3 4844.14 258.157   1
 -16   5   3 98.2402 40.8081   1
  16  -5  -3-7.21480 34.6597   1
 -16  -5   3 22.7812 38.2504   1
  16   5  -3 78.5985 44.6500   1
 -15  -5   3 3959.03 233.959   1
 -15   5   3 4316.45 233.174   1
  15  -5  -3 4528.66 235.873   1
  15   5  -3 4212.93 238.765   1
 -14  -5   3 14011.6 632.713   1
  14  -5  -3 14394.0 630.210   1
  14   5  -3 13351.6 630.438   1
 -14   5   3 13324.4 624.666   1
  13  -5  -3 10027.9 492.335   1
 -13   5   3 11025.1 498.647   1
  13   5  -3 11624.6 509.933   1
 -13  -5   3 10316.4 501.056   1
  12  -5  -3 5457.02 261.791   1
 -12   5   3 5551.54 262.366   1
 -12  -5   3 5211.22 267.389   1
 -11   5   3 13087.5 592.569   1
  11  -5  -3 13300.5 593.616   1
  10  -5  -3 14736.3 623.215   1
 -10   5   3 13770.9 618.200   1
  10   5  -3 13648.0 628.436   1
 -10  -5   3 13481.8 627.358   1
   9  -5  -3 2116.72 122.543   1
  -9   5   3 1916.46 119.183   1
   9   5  -3 2016.89 129.275   1
  -9  -5   3 2001.41 127.944   1
   8  -5  -3 95560.5 3904.71   1
  -8   5   3 94506.3 3902.92   1
  -8  -5   3 90351.7 3913.32   1
   8   5  -3 93734.7 3913.53   1
  -7  -5   3 4313.49 223.716   1
  -7   5   3 4515.62 216.468   1
   7   5  -3 4127.14 221.848   1
   7  -5  -3 4528.90 216.453   1
   6   5  -3 507.819 54.3025   1
  -6  -5   3 400.276 51.1971   1
   5   5  -3 648.058 58.7797   1
  -5  -5   3 763.655 61.8806   1
  -4  -5   3 33650.1 1352.11   1
  -4   5   3 30293.3 1339.13   1
   4   5  -3 32089.3 1350.22   1
   4  -5  -3 31793.6 1340.95   1
  -3  -5   3 1387.37 88.7882   1
  -3   5   3 1241.87 77.5753   1
   3   5  -3 1159.23 84.5569   1
   3  -5  -3 1301.04 79.6831   1
   2   5  -3 208529. 8488.23   1
  -2   5   3 194819. 8479.60   1
  -2  -5   3 215168. 8490.82   1
   1   5  -3 48549.5 1935.46   1
  -1  -5   3 43509.7 1933.46   1
   0  -5  -3 146367. 6218.64   1
   0   5   3 136681. 6213.07   1
   0   5  -3 156628. 6222.60   1
   0  -5   3 165985. 6226.86   1
  -1  -5  -3 43225.7 1741.53   1
   1  -5   3 42237.8 1746.63   1
  -1   5  -3 37242.7 1744.87   1
   1   5   3 42382.3 1741.76   1
   2  -5   3 3340.81 170.936   1
  -2   5  -3 3071.31 168.608   1
  -2  -5  -3 3118.96 166.654   1
   2   5   3 3061.28 166.536   1
   3  -5   3 1608.38 103.698   1
  -3   5  -3 1682.10 104.336   1
  -3  -5  -3 1613.47 101.219   1
   3   5   3 1335.92 96.7599   1
   4  -5   3 372.828 50.4924   1
  -4   5  -3 456.895 52.2299   1
  -4  -5  -3 298.061 48.7308   1
   4   5   3 472.837 50.9375   1
   5  -5   3 496.352 57.1691   1
  -5   5  -3 397.834 48.0514   1
  -5  -5  -3 406.008 51.4203   1
   5   5   3 408.976 50.3045   1
   6  -5   3 117122. 4791.21   1
   6   5   3 121520. 4791.12   1
  -6  -5  -3 119148. 4790.59   1
   7  -5   3 588.079 66.1139   1
  -7  -5  -3 425.674 56.5715   1
   7   5   3 546.279 62.3521   1
  -7   5  -3 528.195 60.7528   1
  -8  -5  -3 33020.6 1408.37   1
   8   5   3 32362.6 1409.89   1
  -9   5  -3 522.669 64.6562   1
  -9  -5  -3 370.229 54.1272   1
   9  -5   3 532.757 62.6347   1
   9   5   3 591.309 65.6722   1
  10  -5   3 21393.7 965.264   1
  10   5   3 24476.1 977.996   1
 -10   5  -3 21431.7 965.392   1
 -10  -5  -3 20748.5 967.157   1
  11  -5   3 5266.19 275.035   1
  11   5   3 5085.15 278.204   1
 -11   5  -3 5409.22 275.031   1
 -11  -5  -3 4836.88 270.437   1
  12  -5   3 6183.42 326.866   1
  12   5   3 6820.19 338.916   1
 -12  -5  -3 5892.57 325.690   1
 -12   5  -3 6982.36 334.093   1
 -13   5  -3 156.625 48.3807   1
  13  -5   3 131.700 43.3365   1
 -13  -5  -3 165.503 50.6126   1
  13   5   3 139.062 48.2255   1
 -14   5  -3 46.0130 39.5067   1
  14  -5   3 151.349 48.1092   1
 -14  -5  -3 113.602 45.8006   1
  14   5   3 185.599 46.0953   1
 -15   5  -3 2067.68 147.037   1
 -15  -5  -3 1927.18 142.487   1
  15   5   3 2178.05 153.637   1
  16  -5   3 3756.13 233.885   1
 -16  -5  -3 4419.76 241.503   1
  16   5   3 4008.20 239.047   1
 -17  -5  -3 2231.09 153.410   1
  17   5   3 2061.66 151.692   1
 -18   5  -3 4181.31 242.940   1
  18  -5   3 4136.63 245.401   1
 -18  -5  -3 4127.06 244.859   1
  18   5   3 4561.61 249.482   1
 -19   5  -3 149.340 53.5660   1
  19   5   3 100.076 49.1819   1
  19  -5   3 68.2070 41.7937   1
 -19  -5  -3 100.683 45.4985   1
  20  -5   3 2321.18 163.486   1
  20   5   3 2495.98 166.800   1
 -20   5  -3 2473.82 166.126   1
 -20  -5  -3 2444.94 166.596   1
  21  -5   3 1058.01 100.401   1
  21   5   3 915.030 99.8919   1
 -21  -5  -3 1053.45 100.954   1
 -21   5  -3 1032.40 102.928   1
 -22   5  -3-8.17279 41.1209   1
  22  -5   3 33.1003 42.2615   1
  22   5   3 16.6550 34.2121   1
 -23   5  -3 113.535 48.9743   1
  23  -5   3 89.0864 44.0384   1
 -23  -5  -3 185.016 53.4204   1
  23   5   3 122.207 48.6779   1
 -24   5  -3-8.01679 46.5715   1
  24  -5   3 7.83224 42.2835   1
  26   6  -3 408.927 67.5522   1
 -26  -6   3 520.090 74.3495   1
  25   6  -3 16.3014 45.1539   1
 -25  -6   3 24.8373 47.5533   1
  24   6  -3 1429.83 122.351   1
 -24  -6   3 1558.98 126.703   1
  23   6  -3 808.161 87.0565   1
 -23   6   3 524.179 78.5495   1
 -23  -6   3 697.953 84.8034   1
  22  -6  -3 2233.82 154.009   1
  22   6  -3 2134.74 151.408   1
 -22  -6   3 1762.55 139.872   1
 -22   6   3 2036.20 148.767   1
 -21   6   3 564.380 78.0478   1
  21  -6  -3 543.173 78.2400   1
 -21  -6   3 692.279 85.8875   1
  21   6  -3 797.883 89.3091   1
 -20  -6   3 1757.51 137.594   1
 -20   6   3 1877.51 136.974   1
  20  -6  -3 1746.95 131.860   1
  20   6  -3 1438.67 127.000   1
 -19  -6   3 1223.44 109.581   1
 -19   6   3 1315.78 111.374   1
  19   6  -3 1242.23 115.296   1
  19  -6  -3 1184.22 107.711   1
 -18  -6   3 157.563 50.5106   1
  18   6  -3 95.9220 49.1893   1
 -17   6   3 1596.39 123.022   1
  17  -6  -3 1504.12 121.339   1
  17   6  -3 1604.71 127.365   1
  16  -6  -3 8846.08 448.166   1
 -16   6   3 9314.59 450.153   1
 -16  -6   3 9662.74 452.966   1
  15  -6  -3 6811.16 341.389   1
 -15  -6   3 6197.41 337.998   1
  15   6  -3 7140.10 348.152   1
 -15   6   3 6890.71 340.021   1
  14  -6  -3 2796.78 160.427   1
 -14   6   3 2289.21 150.326   1
  14   6  -3 2494.73 160.161   1
 -14  -6   3 2042.40 150.283   1
  13   6  -3 689.547 74.8995   1
 -13  -6   3 637.184 70.7474   1
  12  -6  -3 571.511 63.2001   1
 -12   6   3 487.103 57.7351   1
  12   6  -3 492.427 62.1554   1
 -12  -6   3 364.241 56.6472   1
  11  -6  -3 586.812 62.2760   1
 -11   6   3 448.594 54.8186   1
  11   6  -3 464.988 61.0170   1
 -11  -6   3 443.431 61.0512   1
  10  -6  -3 25359.2 1105.48   1
 -10   6   3 26582.6 1104.59   1
  10   6  -3 24091.4 1108.31   1
 -10  -6   3 26174.4 1112.49   1
   9  -6  -3 25550.5 1101.94   1
  -9   6   3 26601.6 1101.98   1
   9   6  -3 24134.4 1111.43   1
  -9  -6   3 25723.0 1111.62   1
  -8  -6   3 110.473 34.4167   1
   8  -6  -3 95.0099 31.1395   1
   8   6  -3 100.937 30.9563   1
  -7   6   3 7501.02 342.842   1
   7  -6  -3 7110.81 340.577   1
  -7  -6   3 7384.63 349.080   1
   7   6  -3 7146.81 348.433   1
   6  -6  -3 1856.79 116.622   1
   6   6  -3 2256.76 130.102   1
  -6  -6   3 1903.43 125.605   1
  -6   6   3 2173.13 119.811   1
   5  -6  -3 41212.6 1615.46   1
   5   6  -3 36776.5 1618.96   1
  -5  -6   3 34641.2 1618.41   1
  -5   6   3 39497.6 1610.59   1
   4  -6  -3 12627.8 533.369   1
   4   6  -3 12530.3 540.625   1
  -4  -6   3 12121.3 540.390   1
  -4   6   3 11029.3 526.995   1
   3  -6  -3 77940.3 3216.60   1
   3   6  -3 71591.1 3224.60   1
  -3  -6   3 77239.1 3227.02   1
  -3   6   3 80889.3 3217.84   1
  -2  -6   3 22189.3 950.249   1
  -2   6   3 22228.7 941.839   1
   2  -6  -3 22203.8 942.407   1
   2   6  -3 21141.9 950.113   1
  -1  -6   3 27790.3 1219.35   1
  -1   6   3 27951.1 1212.49   1
   1  -6  -3 29793.0 1215.01   1
   1   6  -3 28572.5 1218.97   1
   0  -6   3 90386.1 3993.53   1
   0   6   3 94463.8 3984.81   1
   0  -6  -3 99178.5 3987.55   1
   0   6  -3 98424.3 3991.59   1
   1  -6   3 158391. 6571.39   1
  -1   6  -3 150807. 6566.75   1
  -1  -6  -3 163166. 6567.84   1
   1   6   3 160413. 6565.09   1
   2  -6   3 12821.5 603.238   1
   2   6   3 13256.7 599.106   1
  -2  -6  -3 14022.0 603.860   1
  -2   6  -3 13913.6 606.627   1
   3   6   3 6932.00 340.256   1
  -3  -6  -3 6873.24 339.008   1
  -3   6  -3 7495.93 343.311   1
   3  -6   3 7313.42 343.509   1
   4   6   3 655.477 62.9426   1
  -4  -6  -3 679.371 65.8228   1
  -4   6  -3 648.548 64.2922   1
   4  -6   3 616.292 63.4539   1
   5   6   3 154.076 41.0519   1
  -5  -6  -3 62.5378 30.0718   1
  -5   6  -3 68.2434 39.0510   1
   5  -6   3 64.3623 36.0348   1
   6   6   3 339.430 51.2491   1
  -6  -6  -3 399.274 54.0950   1
  -6   6  -3 426.633 56.0556   1
   6  -6   3 500.739 61.2243   1
  -7  -6  -3 52201.0 2196.77   1
   7   6   3 51370.8 2195.36   1
   8   6   3 60.7196 36.0046   1
  -8  -6  -3 40.5868 37.0589   1
  -8   6  -3 102.233 37.5995   1
   8  -6   3 6.84161 33.4299   1
   9   6   3 11005.9 514.361   1
   9  -6   3 11033.0 515.377   1
  -9   6  -3 10988.3 513.405   1
  -9  -6  -3 10709.2 512.967   1
  10  -6   3 18374.8 800.988   1
  10   6   3 17503.2 799.695   1
 -10  -6  -3 17532.3 798.012   1
 -10   6  -3 17742.7 797.644   1
  11  -6   3 4681.83 254.568   1
  11   6   3 4723.64 259.973   1
 -11   6  -3 4436.96 252.581   1
 -11  -6  -3 4688.57 253.815   1
  12  -6   3 1304.35 108.318   1
 -12   6  -3 1193.74 105.009   1
  13   6   3 350.457 66.3200   1
  13  -6   3 139.240 46.0413   1
 -13  -6  -3 231.364 53.6411   1
 -13   6  -3 288.969 54.3521   1
  14   6   3 2214.90 153.834   1
 -14   6  -3 2182.08 153.256   1
 -14  -6  -3 2326.19 155.359   1
  15   6   3 2182.30 153.327   1
 -15  -6  -3 2326.76 157.256   1
  15  -6   3 2110.08 151.931   1
 -16   6  -3 3270.05 200.377   1
  16  -6   3 3094.99 195.950   1
  17  -6   3 9899.74 494.905   1
  17   6   3 10447.1 502.789   1
 -17   6  -3 10843.9 502.374   1
 -17  -6  -3 9913.34 492.633   1
 -18  -6  -3 970.532 94.2358   1
  18   6   3 1003.19 98.6116   1
  18  -6   3 960.189 97.8077   1
 -18   6  -3 727.422 89.2690   1
  19  -6   3 937.711 96.8638   1
  19   6   3 1187.65 105.131   1
 -19   6  -3 907.999 97.6441   1
 -19  -6  -3 1083.99 101.132   1
 -20  -6  -3 132.879 51.5982   1
  20   6   3 49.8129 43.2158   1
 -20   6  -3 144.183 50.0008   1
  20  -6   3 83.9884 40.5023   1
  21  -6   3 1147.13 107.229   1
  21   6   3 1090.27 104.914   1
 -21   6  -3 1172.95 108.403   1
 -21  -6  -3 1249.17 111.268   1
 -22  -6  -3 87.6898 48.5365   1
  22  -6   3 157.967 51.1276   1
 -22   6  -3 108.154 53.6923   1
  22   6   3 32.4756 46.7991   1
 -23  -6  -3 725.800 82.8504   1
  23   6   3 707.764 82.0270   1
  24  -6   3 274.084 56.6211   1
 -24   6  -3 127.634 54.2723   1
 -26  -7   3 64.0167 47.6030   1
  26   7  -3 63.0054 44.2421   1
 -25  -7   3 999.338 102.313   1
  25   7  -3 1122.95 104.791   1
 -24  -7   3 97.9748 54.5707   1
  24   7  -3 74.4392 49.2561   1
 -23  -7   3 352.456 61.7566   1
  23   7  -3 454.316 69.5488   1
  22   7  -3 51.9562 46.2610   1
 -22  -7   3 118.077 51.8218   1
 -22   7   3 94.5430 48.9056   1
  22  -7  -3 72.4367 47.7061   1
 -21  -7   3 2024.96 147.158   1
  21   7  -3 1793.08 139.965   1
  20   7  -3 2977.10 193.486   1
 -20  -7   3 2914.22 189.570   1
 -20   7   3 2951.07 188.370   1
  20  -7  -3 2985.09 191.807   1
  19   7  -3 2265.25 156.148   1
 -19  -7   3 2127.60 148.573   1
 -19   7   3 2110.76 149.190   1
  19  -7  -3 1760.01 142.262   1
  18   7  -3 5280.09 286.151   1
  18  -7  -3 5230.66 287.152   1
 -18  -7   3 4852.85 277.783   1
 -18   7   3 5299.55 282.768   1
  17   7  -3 270.791 58.5503   1
 -17   7   3 404.111 61.5900   1
  17  -7  -3 427.582 66.1424   1
 -17  -7   3 367.273 63.5596   1
  16   7  -3-8.00413 39.6643   1
 -16   7   3 59.9130 35.3323   1
  16  -7  -3 7.77554 39.1293   1
 -16  -7   3 23.5112 43.4185   1
  15   7  -3 11878.0 534.070   1
 -15   7   3 10740.1 521.152   1
  15  -7  -3 11812.6 529.520   1
 -15  -7   3 10118.6 525.245   1
  14   7  -3 2031.68 141.702   1
 -14   7   3 1855.50 133.009   1
  14  -7  -3 1903.65 135.180   1
 -14  -7   3 2247.88 147.225   1
  13   7  -3 2144.31 150.492   1
 -13  -7   3 2381.62 157.008   1
  13  -7  -3 2099.94 146.735   1
 -12  -7   3 1818.24 126.968   1
  12   7  -3 1648.01 123.939   1
  11   7  -3 7417.91 360.563   1
 -11   7   3 7133.31 351.125   1
  11  -7  -3 7476.14 355.572   1
 -11  -7   3 6971.99 356.162   1
  10   7  -3 9213.29 432.771   1
 -10   7   3 8707.77 422.682   1
  10  -7  -3 8872.96 424.559   1
 -10  -7   3 9439.39 435.625   1
   9   7  -3 8952.97 408.364   1
   9  -7  -3 7902.17 394.656   1
  -9  -7   3 8500.08 405.040   1
  -9   7   3 8480.52 395.934   1
  -8   7   3 32360.6 1396.28   1
   8  -7  -3 32983.8 1397.47   1
   7  -7  -3 2576.80 148.239   1
  -7  -7   3 2387.62 151.040   1
   7   7  -3 2762.63 157.452   1
   6  -7  -3 19503.4 869.408   1
   6   7  -3 19536.3 876.507   1
  -6  -7   3 20222.6 878.671   1
  -6   7   3 20749.0 869.204   1
   5   7  -3 47088.1 2005.29   1
  -5   7   3 44488.2 1995.03   1
   4  -7  -3 32413.8 1370.13   1
   4   7  -3 31074.0 1376.19   1
  -4  -7   3 33018.7 1378.44   1
  -4   7   3 32287.7 1367.66   1
   3  -7  -3 8529.24 384.688   1
   3   7  -3 8798.88 395.373   1
  -3   7   3 8776.05 385.138   1
  -2  -7   3 13629.6 593.806   1
  -2   7   3 14316.2 587.662   1
   2  -7  -3 13123.4 584.485   1
  -1  -7   3 46052.9 1973.88   1
  -1   7   3 46753.1 1965.75   1
   1  -7  -3 47249.9 1966.76   1
   1   7  -3 46311.7 1968.12   1
   0  -7   3 14948.9 678.039   1
   0   7   3 15291.1 674.000   1
   0   7  -3 14058.5 675.877   1
   1  -7   3 43435.2 1835.36   1
   1   7   3 47349.3 1833.84   1
  -1  -7  -3 44667.9 1832.25   1
   2  -7   3 37254.1 1533.46   1
  -2   7  -3 37701.8 1532.52   1
  -2  -7  -3 34910.0 1527.78   1
   2   7   3 33963.1 1525.47   1
   3  -7   3 2507.11 161.165   1
   3   7   3 2854.60 163.047   1
  -3  -7  -3 2927.53 165.339   1
  -3   7  -3 3034.04 168.122   1
   4   7   3 42976.8 1750.41   1
  -4  -7  -3 38989.0 1744.67   1
  -4   7  -3 38840.4 1748.31   1
   4  -7   3 43655.7 1752.31   1
   6   7   3 37612.9 1552.80   1
  -6  -7  -3 38410.4 1554.35   1
  -6   7  -3 38095.8 1553.12   1
   7   7   3 10102.6 454.724   1
  -7  -7  -3 9309.99 449.964   1
  -7   7  -3 9278.82 448.633   1
   7  -7   3 9276.46 450.088   1
   8   7   3 3054.39 176.769   1
  -8  -7  -3 2700.46 171.382   1
  -8   7  -3 2626.45 169.467   1
   8  -7   3 2777.94 171.780   1
   9   7   3 2965.87 187.519   1
  -9  -7  -3 3011.25 188.932   1
  -9   7  -3 3335.67 191.452   1
   9  -7   3 3426.50 194.878   1
  10   7   3 1675.35 125.622   1
  10  -7   3 1502.39 121.711   1
 -10  -7  -3 1935.15 130.576   1
 -10   7  -3 1570.10 123.281   1
 -11   7  -3 5733.28 298.728   1
  11  -7   3 5555.67 299.122   1
  12   7   3 5992.08 324.724   1
 -12  -7  -3 6238.82 318.814   1
  13   7   3 5165.20 281.467   1
 -13  -7  -3 4782.19 274.032   1
 -13   7  -3 5348.81 280.777   1
  14   7   3 5068.68 273.905   1
  14  -7   3 5135.64 271.030   1
  15  -7   3 42.0579 45.4368   1
  15   7   3 34.0292 36.5318   1
 -15   7  -3 41.0980 42.6145   1
 -15  -7  -3 32.8742 40.1037   1
 -16  -7  -3 3762.50 227.905   1
  16   7   3 3875.65 228.420   1
  17  -7   3 1517.38 120.430   1
  17   7   3 1304.55 114.399   1
 -17   7  -3 1345.15 114.089   1
  18  -7   3 172.364 56.6828   1
 -18   7  -3 67.6396 48.7900   1
 -19  -7  -3-8.25480 47.4089   1
  19   7   3 33.7314 43.0664   1
  20   7   3 1012.44 102.420   1
 -20  -7  -3 1173.46 106.972   1
 -20   7  -3 1281.73 114.228   1
  20  -7   3 1168.34 111.274   1
 -21  -7  -3 56.9730 46.7520   1
  21   7   3-8.17450 41.7562   1
 -22   7  -3 2457.04 166.301   1
  22  -7   3 2336.85 165.261   1
  23   7   3 559.831 74.3625   1
 -23  -7  -3 484.000 73.2500   1
 -23   7  -3 643.523 82.6118   1
  23  -7   3 537.158 78.0183   1
 -25  -8   3 94.9017 49.0574   1
  25   8  -3 40.0532 41.0063   1
 -24  -8   3 250.399 61.9627   1
  24   8  -3 409.525 69.3553   1
 -22  -8   3-33.8402 46.2857   1
  22   8  -3-25.2303 46.0127   1
  21   8  -3 8.62437 39.2610   1
 -21  -8   3 41.6511 41.2828   1
 -21   8   3 34.5890 46.0773   1
  21  -8  -3 17.7917 43.3903   1
  20   8  -3 3182.74 199.103   1
  20  -8  -3 2953.27 191.319   1
 -20  -8   3 2600.32 182.282   1
 -20   8   3 3184.94 196.641   1
  19  -8  -3 206.048 51.8963   1
 -19   8   3 199.981 52.9961   1
 -19  -8   3 266.675 63.9350   1
  19   8  -3 267.048 60.1795   1
  18   8  -3 1173.27 104.977   1
 -18   8   3 991.885 96.5429   1
  18  -8  -3 946.563 97.2596   1
  17  -8  -3 4996.20 286.944   1
 -17  -8   3 5122.49 287.082   1
 -17   8   3 5947.89 295.424   1
  16   8  -3 2183.59 159.219   1
 -16   8   3 2589.21 162.378   1
  16  -8  -3 2463.65 162.110   1
 -16  -8   3 2140.58 155.834   1
  15   8  -3 3738.97 215.815   1
 -15   8   3 3771.94 213.644   1
  15  -8  -3 3520.48 212.447   1
 -15  -8   3 3410.29 214.267   1
  14   8  -3 1327.03 109.532   1
 -14   8   3 1185.29 101.554   1
  14  -8  -3 1140.82 102.160   1
 -14  -8   3 1108.35 103.970   1
  13   8  -3 497.324 66.8678   1
 -13   8   3 678.642 72.0206   1
  13  -8  -3 692.766 73.0572   1
 -13  -8   3 722.647 76.4715   1
  12   8  -3 133.511 42.0212   1
 -12   8   3 212.164 44.9992   1
  12  -8  -3 176.290 41.1458   1
 -12  -8   3 65.9316 37.3368   1
  11   8  -3 3033.12 173.843   1
 -11   8   3 2490.51 158.589   1
  11  -8  -3 2843.76 165.156   1
 -11  -8   3 2324.96 162.155   1
  10   8  -3 23392.9 1038.96   1
  10  -8  -3 23751.3 1029.97   1
 -10  -8   3 23396.8 1036.20   1
 -10   8   3 23644.5 1028.64   1
   9   8  -3 24514.5 1079.45   1
  -9  -8   3 24124.5 1078.60   1
  -9   8   3 24343.7 1072.33   1
   9  -8  -3 25615.0 1075.39   1
  -8   8   3 635.235 62.0352   1
   8   8  -3 497.290 62.4415   1
  -8  -8   3 562.134 63.3125   1
   8  -8  -3 651.686 65.3201   1
  -7   8   3 49246.5 2174.79   1
   7   8  -3 51875.7 2189.08   1
  -7  -8   3 51789.0 2185.63   1
   7  -8  -3 53752.0 2181.61   1
   6   8  -3 13766.4 666.282   1
  -6  -8   3 14342.0 672.797   1
  -5   8   3 21283.0 899.810   1
   5  -8  -3 20033.8 900.289   1
   4   8  -3 10641.3 488.545   1
  -4  -8   3 8787.82 481.332   1
   3   8  -3 25555.3 1101.40   1
  -3   8   3 26857.1 1097.23   1
  -3  -8   3 24042.0 1099.14   1
   3  -8  -3 25061.2 1093.61   1
  -2   8   3 50.1034 28.1143   1
   2   8  -3 68.0959 33.7212   1
  -2  -8   3-17.3212 31.9958   1
   2  -8  -3 5.08721 23.5962   1
   1   8  -3 58032.4 2387.36   1
  -1   8   3 54650.4 2379.29   1
   1  -8  -3 52714.7 2379.29   1
   0   8  -3 33505.0 1376.85   1
   0   8   3 30924.1 1371.19   1
   0  -8  -3 31240.9 1372.08   1
   0  -8   3 32877.6 1378.70   1
  -1  -8  -3 5467.64 271.298   1
   1   8   3 5599.92 268.122   1
   1  -8   3 5508.22 270.714   1
   2   8   3 10780.3 523.561   1
  -2  -8  -3 12337.7 530.837   1
   3   8   3 10768.5 523.212   1
  -3  -8  -3 12263.8 533.270   1
  -4   8  -3 7220.64 360.721   1
   4  -8   3 7527.06 362.619   1
   5  -8   3 43726.1 1913.17   1
  -5   8  -3 43254.6 1908.61   1
   5   8   3 47617.8 1914.35   1
  -5  -8  -3 44912.0 1909.66   1
   6  -8   3 5369.75 274.323   1
  -6   8  -3 5194.25 270.201   1
   6   8   3 5050.46 270.449   1
  -6  -8  -3 4987.15 267.942   1
   7  -8   3 37741.6 1665.44   1
  -7   8  -3 35632.9 1661.22   1
   7   8   3 41511.5 1670.56   1
  -7  -8  -3 40762.9 1669.19   1
   8  -8   3 5121.06 271.303   1
   8   8   3 4666.71 266.638   1
  -8  -8  -3 4695.87 266.598   1
   9  -8   3 3906.66 219.596   1
  -9   8  -3 3603.15 213.957   1
   9   8   3 3833.19 219.502   1
  -9  -8  -3 3711.37 217.943   1
 -10   8  -3 867.754 87.0086   1
  10  -8   3 884.046 89.0035   1
 -11  -8  -3 468.241 68.3105   1
  11   8   3 523.591 71.7364   1
  12   8   3 2022.08 146.978   1
 -12  -8  -3 2154.07 148.383   1
 -12   8  -3 2119.41 148.639   1
  13   8   3 11976.1 551.049   1
 -13  -8  -3 10498.3 537.118   1
 -13   8  -3 11669.0 544.613   1
  13  -8   3 11639.9 548.413   1
  14   8   3 1024.34 101.777   1
 -14  -8  -3 1025.86 98.8730   1
 -14   8  -3 1167.08 106.794   1
  14  -8   3 1118.18 104.242   1
  15   8   3 1754.88 139.087   1
 -15  -8  -3 1510.38 126.787   1
 -15   8  -3 1947.03 142.136   1
  15  -8   3 1711.59 136.829   1
  16   8   3 94.7215 45.3182   1
 -16  -8  -3 33.2607 37.9234   1
 -16   8  -3 67.2681 47.2197   1
  16  -8   3 43.2428 44.2366   1
  17   8   3 344.132 65.9130   1
 -17  -8  -3 407.533 72.5713   1
 -17   8  -3 539.258 74.6555   1
  17  -8   3 507.454 71.8354   1
  18   8   3 577.195 80.4158   1
 -18  -8  -3 645.659 79.1399   1
 -18   8  -3 507.037 70.9799   1
  18  -8   3 543.833 76.1498   1
  19   8   3 1318.37 115.269   1
 -19  -8  -3 1190.03 104.796   1
 -19   8  -3 1198.42 107.299   1
  19  -8   3 1103.77 107.825   1
  20   8   3 115.900 47.2811   1
 -20  -8  -3 137.816 49.4701   1
 -20   8  -3 184.516 56.1869   1
  20  -8   3 78.3508 47.2931   1
  21   8   3 549.744 75.5684   1
 -21  -8  -3 375.712 68.9772   1
 -21   8  -3 400.226 72.8410   1
  21  -8   3 479.949 75.4909   1
  22   8   3 410.752 69.7219   1
 -22  -8  -3 369.660 69.4385   1
 -22   8  -3 418.625 73.3685   1
  22  -8   3 387.200 69.9005   1
 -23   8  -3 306.065 67.7317   1
 -25  -9   3 504.386 76.5265   1
  25   9  -3 472.802 73.6923   1
 -23  -9   3 149.402 50.7342   1
  23   9  -3 148.419 49.8855   1
 -22  -9   3-41.1154 42.6164   1
  22   9  -3-8.40328 38.9547   1
 -21  -9   3 15.7516 40.8117   1
  21   9  -3 18.4836 47.8884   1
 -20   9   3 604.138 80.8995   1
  20  -9  -3 471.165 74.7036   1
  19   9  -3 1511.65 127.191   1
  19  -9  -3 1636.65 130.759   1
 -19  -9   3 1580.89 126.147   1
 -19   9   3 1588.47 128.950   1
  18   9  -3 430.977 69.8320   1
 -18  -9   3 411.728 69.6987   1
 -18   9   3 458.039 68.5127   1
  18  -9  -3 617.361 77.2517   1
  17   9  -3 1417.51 117.923   1
 -17  -9   3 1423.13 118.262   1
 -17   9   3 1295.36 113.103   1
  17  -9  -3 1369.91 117.550   1
 -16  -9   3 5093.24 282.853   1
  16   9  -3 5108.70 279.849   1
  15   9  -3 11151.9 518.257   1
 -15  -9   3 10794.2 517.168   1
 -15   9   3 10428.5 511.298   1
  15  -9  -3 10648.7 513.890   1
  14   9  -3 1358.31 113.921   1
 -14  -9   3 1373.93 113.750   1
 -14   9   3 1397.79 111.924   1
  14  -9  -3 1342.70 113.233   1
  13   9  -3 845.202 85.4542   1
  13  -9  -3 803.444 81.7726   1
 -13   9   3 707.440 77.9090   1
 -13  -9   3 608.227 76.2286   1
  12  -9  -3 258.239 51.4874   1
 -12   9   3 365.652 56.2191   1
  11   9  -3 398.032 63.8365   1
 -11  -9   3 520.436 69.9436   1
 -11   9   3 462.372 59.7999   1
  11  -9  -3 558.682 65.8695   1
 -10  -9   3 19168.1 846.771   1
  10  -9  -3 20001.5 843.909   1
 -10   9   3 18470.8 836.658   1
  10   9  -3 17859.0 843.647   1
   9   9  -3 21044.0 937.501   1
  -9  -9   3 21325.7 940.817   1
   8   9  -3 4181.35 232.143   1
  -8  -9   3 4137.94 231.224   1
  -7   9   3 788.947 76.9240   1
   7   9  -3 938.831 83.0335   1
  -7  -9   3 863.263 82.9988   1
   7  -9  -3 922.890 81.0441   1
  -6   9   3 32004.5 1388.34   1
   6   9  -3 31981.1 1396.64   1
  -6  -9   3 32555.1 1400.10   1
   6  -9  -3 33121.4 1393.27   1
  -5   9   3 911.033 79.4330   1
   5   9  -3 1086.15 89.3817   1
  -5  -9   3 1107.04 91.7212   1
   5  -9  -3 1004.86 82.7140   1
  -4   9   3 11123.1 496.051   1
   4   9  -3 9939.94 498.243   1
  -4  -9   3 11020.2 504.976   1
   4  -9  -3 10970.7 496.516   1
  -3   9   3 80.7343 33.2333   1
   3   9  -3 31.0557 31.8387   1
  -3  -9   3 50.2550 33.1253   1
   3  -9  -3 107.499 34.0827   1
  -2   9   3 21276.9 899.277   1
   2   9  -3 22201.3 910.423   1
  -2  -9   3 20682.5 905.289   1
   1   9  -3 1954.76 126.306   1
  -1   9   3 1953.10 123.593   1
   1  -9  -3 1778.54 120.667   1
  -1  -9   3 1832.93 124.372   1
   0   9  -3 10258.6 495.463   1
   0   9   3 10800.1 496.326   1
   0  -9  -3 10556.9 496.548   1
   0  -9   3 11533.3 508.115   1
  -1   9  -3 2577.80 158.425   1
   1  -9   3 2714.01 161.518   1
  -2   9  -3 9451.53 453.434   1
   2   9   3 9601.80 458.010   1
  -2  -9  -3 9033.15 451.960   1
   2  -9   3 10485.7 460.014   1
  -3   9  -3 134.075 34.2549   1
   3   9   3 82.7747 37.2133   1
  -3  -9  -3 85.1780 37.8484   1
   3  -9   3 79.6980 33.1547   1
   4   9   3 46463.5 1955.75   1
  -4  -9  -3 49813.5 1959.42   1
  -4   9  -3 47791.4 1956.40   1
   5  -9   3 11133.9 520.860   1
   5   9   3 10738.7 519.469   1
  -5  -9  -3 11438.0 521.563   1
   6  -9   3 2427.37 153.799   1
  -6  -9  -3 2415.54 155.597   1
   6   9   3 2342.76 156.358   1
  -6   9  -3 2189.44 149.435   1
   7  -9   3 51.9851 35.7621   1
  -7  -9  -3 50.9549 39.4240   1
   7   9   3 73.3601 41.7556   1
  -7   9  -3 137.200 44.3800   1
   8  -9   3 6895.61 347.559   1
  -8  -9  -3 7274.82 349.225   1
  -8   9  -3 6818.63 344.128   1
   8   9   3 6083.60 339.071   1
   9  -9   3 463.715 68.1321   1
  -9   9  -3 483.631 69.0015   1
 -10  -9  -3 6742.70 355.317   1
  10   9   3 7132.27 358.110   1
 -11  -9  -3 427.850 67.9797   1
  11   9   3 623.107 78.3831   1
 -11   9  -3 544.508 72.1199   1
 -12  -9  -3 3798.69 230.538   1
  12   9   3 4247.77 237.929   1
  12  -9   3 4000.47 234.031   1
  13  -9   3 201.716 48.5904   1
 -13  -9  -3 138.576 46.0520   1
 -13   9  -3 138.620 43.2103   1
  13   9   3 50.1912 48.3642   1
 -14   9  -3 4819.20 266.354   1
  14  -9   3 4646.40 264.670   1
 -14  -9  -3 4780.93 263.064   1
  14   9   3 4536.74 264.252   1
  15  -9   3-8.56097 36.7313   1
 -15  -9  -3 41.2835 44.5760   1
 -15   9  -3 8.33400 38.6223   1
  15   9   3-8.72092 43.8755   1
 -16   9  -3 562.002 75.1552   1
  16  -9   3 724.508 80.9967   1
 -16  -9  -3 522.514 72.4596   1
  16   9   3 780.833 91.4949   1
 -17   9  -3 1759.02 136.447   1
  17  -9   3 1836.36 138.732   1
 -17  -9  -3 1629.42 132.263   1
  17   9   3 1717.35 134.807   1
 -18   9  -3 824.831 90.8790   1
  18  -9   3 779.581 87.1197   1
 -18  -9  -3 766.187 86.6192   1
  18   9   3 828.821 86.5110   1
 -19   9  -3 25.1520 47.6319   1
  19  -9   3 77.6266 46.6123   1
 -20  -9  -3 124.153 48.2975   1
  20   9   3 110.058 49.9736   1
 -21   9  -3 41.0315 40.6551   1
  21  -9   3-8.44205 39.1219   1
 -21  -9  -3 7.84154 33.6434   1
  21   9   3-39.8477 41.2915   1
 -22   9  -3 282.176 63.6501   1
  22  -9   3 339.625 67.3122   1
 -24 -10   3 215.302 59.3336   1
  24  10  -3 286.686 62.0632   1
  22  10  -3-8.72969 44.5806   1
 -21 -10   3 906.712 93.3551   1
  21  10  -3 993.399 99.8586   1
 -20  10   3 17.4476 41.1967   1
 -20 -10   3 90.0656 50.2386   1
  20  10  -3 43.0977 45.3414   1
  18 -10  -3 1162.50 104.872   1
 -18  10   3 958.297 96.4205   1
 -18 -10   3 967.565 95.5816   1
  18  10  -3 994.296 96.7671   1
  17 -10  -3 1229.25 112.331   1
  17  10  -3 1409.21 116.560   1
 -17 -10   3 1039.83 105.907   1
 -17  10   3 1281.00 112.561   1
  16 -10  -3 2690.25 182.566   1
  16  10  -3 3069.16 188.843   1
 -16 -10   3 2924.40 187.754   1
 -16  10   3 2830.16 183.242   1
  15 -10  -3 507.824 72.7172   1
  15  10  -3 456.122 68.7202   1
 -15 -10   3 600.498 73.9197   1
 -15  10   3 621.061 74.5623   1
  14 -10  -3 1444.72 120.437   1
  14  10  -3 1709.22 127.607   1
 -14 -10   3 1487.37 121.088   1
 -14  10   3 1439.39 121.117   1
  13 -10  -3 315.896 56.9742   1
  13  10  -3 336.939 59.6635   1
 -13 -10   3 158.552 52.4932   1
 -13  10   3 192.781 47.8911   1
 -12 -10   3 77.3534 35.8739   1
  12  10  -3-7.86906 28.4486   1
  12 -10  -3 60.2066 37.3099   1
 -12  10   3 21.7746 37.6316   1
 -11 -10   3 3279.58 204.955   1
  11  10  -3 3766.81 213.772   1
 -11  10   3 3539.56 204.296   1
  11 -10  -3 3682.50 209.306   1
 -10  10   3 73.8818 37.2441   1
  10 -10  -3 13.8983 33.9309   1
  -9  10   3 265.372 47.0482   1
   9  10  -3 366.934 60.9058   1
  -9 -10   3 355.995 63.1297   1
   9 -10  -3 269.843 51.5165   1
  -8  10   3 1336.88 105.314   1
   8  10  -3 1305.18 108.807   1
  -8 -10   3 1386.83 109.730   1
   8 -10  -3 1472.41 108.842   1
  -7  10   3 48738.1 2062.38   1
   7  10  -3 52911.2 2072.62   1
  -7 -10   3 47851.0 2066.38   1
   7 -10  -3 45302.1 2059.70   1
  -6  10   3 18931.9 788.040   1
   6  10  -3 17346.1 794.147   1
  -6 -10   3 17642.3 795.177   1
   6 -10  -3 16851.8 788.254   1
  -5  10   3 1172.80 90.7498   1
   5  10  -3 926.263 90.3263   1
  -5 -10   3 1060.58 96.5226   1
   5 -10  -3 1131.46 89.8599   1
   4  10  -3 367.596 59.2611   1
  -4 -10   3 617.295 66.8681   1
   3  10  -3 6978.50 367.962   1
   3 -10  -3 7252.35 366.472   1
   2  10  -3 10408.5 489.218   1
  -2  10   3 10643.5 482.403   1
   2 -10  -3 10716.5 483.257   1
  -2 -10   3 9475.50 482.155   1
   1  10  -3 17060.3 823.907   1
  -1  10   3 19747.8 828.346   1
  -1 -10   3 19000.5 829.481   1
   0  10  -3 1375.35 110.563   1
   0 -10  -3 1480.50 113.598   1
   0 -10   3 1559.90 116.992   1
  -1  10  -3 5004.52 261.089   1
  -1 -10  -3 5169.28 265.388   1
   1 -10   3 5687.39 272.350   1
   2  10   3 4529.16 260.016   1
  -2 -10  -3 4463.60 258.057   1
   2 -10   3 5147.09 265.205   1
  -3  10  -3 15233.5 715.757   1
   3  10   3 14922.4 714.648   1
  -3 -10  -3 16848.2 720.892   1
   3 -10   3 16703.0 722.225   1
   4  10   3 10187.4 546.770   1
  -4 -10  -3 11088.8 549.837   1
  -4  10  -3 13361.3 560.266   1
   4 -10   3 13260.8 560.212   1
   5 -10   3 6951.69 336.669   1
  -5 -10  -3 7117.72 337.298   1
  -5  10  -3 6321.11 329.463   1
   6 -10   3 621.817 74.7585   1
   6  10   3 868.958 84.2168   1
  -6 -10  -3 771.782 80.8115   1
  -6  10  -3 595.667 73.6680   1
   7 -10   3 1737.82 132.333   1
  -7  10  -3 1767.30 130.715   1
   7  10   3 1768.27 128.631   1
  -7 -10  -3 1622.06 125.858   1
   8  10   3 62.3702 32.0758   1
  -8 -10  -3 23.2846 31.2015   1
   9 -10   3 23185.0 1030.77   1
  -9  10  -3 23898.2 1030.63   1
 -10  10  -3 950.349 95.6176   1
 -10 -10  -3 1026.96 98.0348   1
  10  10   3 967.222 97.5844   1
  11 -10   3 33.2318 41.8063   1
  11  10   3 24.6416 33.7523   1
 -11 -10  -3 8.43226 39.0867   1
  12 -10   3 1204.59 108.461   1
 -12  10  -3 1210.45 105.777   1
 -12 -10  -3 1086.31 103.194   1
  12  10   3 1053.70 103.764   1
  13  10   3 6193.95 321.597   1
 -13 -10  -3 6064.01 316.652   1
 -13  10  -3 5703.92 315.217   1
  13 -10   3 5836.11 317.190   1
  14  10   3 934.152 98.0015   1
 -14 -10  -3 1197.99 105.457   1
 -14  10  -3 1081.72 102.667   1
  14 -10   3 864.258 95.7229   1
  15  10   3 1745.45 133.178   1
  15 -10   3 1603.92 132.588   1
 -15 -10  -3 1608.14 127.932   1
 -15  10  -3 1795.52 135.480   1
  16 -10   3-26.1287 40.3617   1
 -16  10  -3-16.9224 39.9048   1
  16  10   3 35.3260 43.7526   1
 -16 -10  -3 24.6046 38.0075   1
 -17 -10  -3-24.0997 42.8069   1
  17  10   3-27.0673 48.7203   1
  18  10   3-8.29514 39.7914   1
 -18 -10  -3 24.5593 41.8059   1
 -18  10  -3-8.44595 46.7821   1
  18 -10   3 17.4072 43.7885   1
  19  10   3 852.932 92.2950   1
 -19 -10  -3 825.082 89.0485   1
 -19  10  -3 765.470 90.2485   1
  19 -10   3 751.542 88.8850   1
 -20  10  -3-41.6012 46.6639   1
  20 -10   3 8.54220 42.3264   1
 -21 -10  -3 7.59478 31.2046   1
  21  10   3 32.2387 42.9403   1
 -23 -11   3 203.325 51.4762   1
  23  11  -3 202.328 57.3161   1
 -22 -11   3 30.7313 42.6240   1
  22  11  -3 87.5451 44.1108   1
  21  11  -3-16.8075 41.6335   1
 -21 -11   3 16.2660 39.0126   1
  20  11  -3 85.3843 45.7133   1
 -20 -11   3 129.542 46.7191   1
 -19  11   3 140.085 55.4610   1
  19  11  -3 75.7250 47.3801   1
 -18 -11   3 75.1932 55.8103   1
  17  11  -3-25.2576 44.2414   1
  17 -11  -3 26.0144 45.5670   1
 -17 -11   3-17.1219 41.7457   1
 -17  11   3-8.60249 43.2802   1
  16 -11  -3 6093.75 317.691   1
  16  11  -3 5372.09 309.540   1
 -16 -11   3 6064.47 316.896   1
 -16  11   3 5893.14 315.843   1
  15  11  -3 474.353 72.2835   1
  15 -11  -3 512.184 70.6213   1
 -15  11   3 537.592 72.1636   1
 -15 -11   3 393.338 69.2538   1
  14 -11  -3 1022.79 97.3823   1
 -14  11   3 904.025 93.3477   1
  13  11  -3 352.586 60.6261   1
 -13 -11   3 280.275 57.5904   1
 -12 -11   3 79.2846 36.2910   1
  12  11  -3 167.716 46.0314   1
 -12  11   3 59.3436 40.7583   1
  12 -11  -3 69.3019 38.9362   1
 -11  11   3 108.401 40.2094   1
  11  11  -3 88.4540 44.7027   1
 -11 -11   3 95.8981 49.6355   1
  11 -11  -3 75.8335 40.0299   1
 -10 -11   3 8014.28 404.258   1
  10 -11  -3 7838.89 401.467   1
  10  11  -3 8447.39 408.305   1
 -10  11   3 8292.56 400.748   1
  -9 -11   3 23637.1 1050.18   1
   9  11  -3 21826.1 1042.47   1
  -9  11   3 24111.2 1044.89   1
   9 -11  -3 25311.1 1048.27   1
  -8  11   3 561.569 66.1761   1
   8 -11  -3 390.697 58.2709   1
  -7  11   3 1223.24 96.7750   1
   7  11  -3 1147.85 104.048   1
  -7 -11   3 1040.18 99.2262   1
   7 -11  -3 1270.20 103.338   1
  -6  11   3 4000.08 226.959   1
   6  11  -3 4106.42 235.193   1
  -6 -11   3 4224.32 235.743   1
   6 -11  -3 4421.89 232.789   1
  -5  11   3 8063.33 361.571   1
  -5 -11   3 7391.52 360.212   1
   5 -11  -3 7523.42 358.974   1
  -4  11   3 3721.91 215.012   1
   4  11  -3 3909.74 217.821   1
   4 -11  -3 4086.53 218.113   1
  -4 -11   3 3709.01 217.823   1
  -3  11   3 9584.57 439.881   1
   3  11  -3 9101.07 442.462   1
  -3 -11   3 8614.10 439.364   1
   3 -11  -3 9383.17 440.278   1
   2  11  -3 21.2862 34.6528   1
  -2  11   3 72.9205 34.4018   1
   2 -11  -3 60.8892 32.5112   1
  -2 -11   3 21.3993 35.3920   1
   1 -11  -3 22745.4 942.806   1
  -1 -11   3 23280.9 946.120   1
   0  11  -3 5742.82 316.820   1
   0 -11  -3 5990.02 319.003   1
   0 -11   3 6248.89 321.529   1
  -1  11  -3 213.681 45.5837   1
   1  11   3 181.163 43.9939   1
   1 -11   3 230.701 48.4342   1
  -2  11  -3 1485.15 114.053   1
   2  11   3 1469.05 111.737   1
  -2 -11  -3 1330.81 108.325   1
   2 -11   3 1425.81 113.650   1
  -3  11  -3 17829.8 816.951   1
   3  11   3 19050.9 821.528   1
  -3 -11  -3 17244.0 817.615   1
   3 -11   3 18959.6 822.173   1
   4  11   3 3080.27 185.961   1
  -4 -11  -3 2971.18 185.211   1
  -4  11  -3 3113.47 184.796   1
   4 -11   3 2930.58 182.557   1
   5  11   3 7559.52 364.458   1
  -5 -11  -3 7053.97 358.544   1
  -5  11  -3 6562.06 352.759   1
   5 -11   3 7348.44 362.868   1
   7  11   3 1854.15 136.545   1
  -7 -11  -3 1843.89 134.917   1
  -7  11  -3 1821.36 133.672   1
   7 -11   3 1790.67 133.770   1
   8  11   3 3985.20 246.483   1
  -8 -11  -3 4231.92 249.286   1
  -8  11  -3 4546.85 252.386   1
   9  11   3 57.2165 43.0780   1
   9 -11   3 40.9663 39.4411   1
  -9  11  -3 114.668 46.6051   1
  -9 -11  -3 113.739 46.2292   1
  10 -11   3 2381.29 162.020   1
  10  11   3 2355.52 161.201   1
 -10 -11  -3 2344.37 161.641   1
  11 -11   3 362.252 61.2110   1
 -11 -11  -3 281.555 58.7218   1
  11  11   3 268.974 58.8186   1
 -11  11  -3 297.410 58.7537   1
  12 -11   3 418.517 67.8390   1
 -12 -11  -3 390.150 67.7979   1
  12  11   3 372.337 66.0078   1
 -12  11  -3 323.300 59.6520   1
  13 -11   3 1498.98 121.555   1
 -13 -11  -3 1391.19 117.738   1
 -13  11  -3 1437.89 120.083   1
  13  11   3 1129.22 115.724   1
 -14  11  -3 1659.94 130.397   1
  14 -11   3 1584.35 128.775   1
 -14 -11  -3 1516.19 128.562   1
  14  11   3 1573.26 128.312   1
  15 -11   3 8.71519 41.1033   1
 -15 -11  -3 32.8853 43.7969   1
 -15  11  -3-8.46159 46.8685   1
  15  11   3-8.67336 42.9697   1
 -16 -11  -3 33.2271 39.8704   1
  16  11   3 34.3509 39.8213   1
 -17  11  -3 33.7974 45.6237   1
  17 -11   3-8.63714 40.7441   1
 -17 -11  -3 71.0443 52.6569   1
  17  11   3-8.99817 49.2209   1
 -18  11  -3 421.349 71.4374   1
  18 -11   3 402.859 69.4003   1
 -18 -11  -3 482.569 65.8318   1
  18  11   3 518.750 72.0447   1
 -19  11  -3-8.34480 50.1055   1
  19 -11   3 25.4634 45.2192   1
 -19 -11  -3-16.2121 46.5553   1
  19  11   3-47.6622 48.2021   1
 -20  11  -3-8.22553 48.8586   1
  20  11   3-15.8459 44.4303   1
 -20 -11  -3-7.92354 36.0581   1
  20 -11   3 16.7435 46.9467   1
  22  12  -3 99.4146 50.3516   1
 -22 -12   3 46.1915 41.1151   1
  21  12  -3 140.887 54.6445   1
 -21 -12   3 149.613 52.4100   1
  20  12  -3 90.5837 47.9672   1
 -20 -12   3 80.2057 50.7740   1
  19  12  -3-8.28648 44.7371   1
  18  12  -3 330.165 62.8853   1
 -18 -12   3 283.474 61.5400   1
  17  12  -3 66.6083 45.7117   1
 -17 -12   3 129.915 51.5995   1
 -16 -12   3 407.764 70.7771   1
  16 -12  -3 536.424 75.0999   1
  16  12  -3 488.456 72.8774   1
 -16  12   3 560.332 74.2398   1
 -15 -12   3 16.7435 49.1852   1
  15  12  -3-50.3189 48.7211   1
  15 -12  -3 16.9863 40.7426   1
 -15  12   3-16.3037 39.1055   1
 -14 -12   3 33.1419 42.3273   1
  14 -12  -3 41.1572 38.1644   1
  14  12  -3 66.4866 43.6867   1
 -14  12   3-23.9379 38.9261   1
 -13 -12   3 379.393 62.1130   1
  13 -12  -3 221.472 53.8035   1
  13  12  -3 324.471 59.1977   1
 -13  12   3 282.581 58.0793   1
 -12 -12   3 6603.87 337.313   1
 -12  12   3 6253.70 332.555   1
  12 -12  -3 6601.08 338.945   1
  12  12  -3 6425.68 337.549   1
 -11 -12   3 734.611 84.6011   1
  11  12  -3 651.077 83.7875   1
 -10 -12   3 945.059 90.8101   1
  10 -12  -3 1095.06 95.9339   1
  10  12  -3 657.327 81.7083   1
 -10  12   3 755.771 84.0346   1
  -9 -12   3 1884.62 142.478   1
   9  12  -3 2310.08 150.088   1
  -9  12   3 1817.71 135.021   1
   9 -12  -3 2067.93 143.121   1
  -8  12   3 579.442 70.9591   1
   8  12  -3 678.911 75.9123   1
  -8 -12   3 665.079 76.5296   1
   8 -12  -3 779.626 81.5685   1
  -7  12   3 328.314 56.8819   1
   7  12  -3 215.043 50.0762   1
  -7 -12   3 247.196 48.5034   1
   7 -12  -3 242.032 51.2506   1
  -6  12   3 42.6063 31.8377   1
   6  12  -3 53.6995 41.5125   1
  -6 -12   3 101.240 42.1390   1
   6 -12  -3 86.6180 39.5800   1
  -5  12   3 579.637 72.8555   1
   5  12  -3 787.578 81.8975   1
  -5 -12   3 704.759 79.9272   1
   5 -12  -3 750.605 79.0946   1
  -4  12   3 503.723 65.3432   1
   4 -12  -3 478.598 63.3220   1
  -3  12   3 1129.96 95.4355   1
   3 -12  -3 931.799 88.8111   1
  -2  12   3 3817.60 216.085   1
   2 -12  -3 3824.76 218.375   1
  -1  12   3 11994.1 525.814   1
   1  12  -3 11871.5 529.137   1
   1 -12  -3 11501.6 524.277   1
   0  12   3 510.054 69.1891   1
   0 -12  -3 679.951 74.4075   1
   1  12   3 3700.67 223.634   1
  -1 -12  -3 4440.74 234.692   1
   2  12   3 275.203 57.8917   1
  -2 -12  -3 353.887 58.8439   1
   3  12   3 711.321 80.2385   1
  -4  12  -3 2908.71 177.701   1
   4 -12   3 2629.38 173.785   1
   5  12   3 1436.59 117.011   1
  -5 -12  -3 1301.11 114.405   1
  -5  12  -3 1642.00 120.931   1
   5 -12   3 1417.90 117.032   1
   6  12   3 8257.83 397.851   1
  -6 -12  -3 7867.90 395.289   1
  -6  12  -3 7674.78 391.992   1
   6 -12   3 7662.03 394.131   1
   7  12   3-8.07572 32.4224   1
  -7 -12  -3 87.3211 42.8650   1
  -7  12  -3 23.2025 37.1099   1
   7 -12   3-8.04156 34.5128   1
   8  12   3 303.451 60.0634   1
   8 -12   3 356.935 61.5329   1
  -8 -12  -3 234.911 54.9637   1
   9  12   3 273.490 55.4776   1
   9 -12   3 174.215 49.5015   1
  -9  12  -3 199.521 48.1896   1
  -9 -12  -3 206.962 54.9418   1
  10 -12   3 67.3830 47.3015   1
 -10  12  -3 57.3298 43.7032   1
  11  12   3 877.589 93.4246   1
 -11 -12  -3 998.673 97.3692   1
  12 -12   3-25.6858 34.3690   1
 -12  12  -3-8.57204 36.0101   1
  12  12   3-8.44216 39.8212   1
 -12 -12  -3-25.9979 46.7899   1
  13 -12   3 214.869 61.1923   1
 -13  12  -3 197.071 56.2030   1
  13  12   3 171.338 53.1039   1
 -13 -12  -3 185.407 55.7886   1
  14 -12   3-8.65958 39.4125   1
 -14  12  -3-17.0715 44.2302   1
  14  12   3 16.9183 35.5352   1
 -14 -12  -3 66.1594 45.2350   1
  15  12   3 76.0100 48.6129   1
 -15 -12  -3 82.1615 41.4656   1
  16 -12   3 208.721 58.3279   1
 -16  12  -3 219.928 58.6788   1
  16  12   3 240.171 63.6062   1
 -16 -12  -3 275.815 61.0715   1
  17 -12   3-34.5684 50.2063   1
 -17  12  -3-41.9682 51.9813   1
 -17 -12  -3 40.1623 45.5921   1
  17  12   3 50.9053 40.7001   1
  18  12   3 17.3689 46.8870   1
 -18 -12  -3 30.9290 42.8311   1
 -18  12  -3-8.30379 44.8321   1
  18 -12   3 8.56012 45.6037   1
  19  12   3 294.854 56.6892   1
  19 -12   3 211.384 55.7875   1
 -19 -12  -3 155.845 49.7140   1
 -19  12  -3 287.464 66.2625   1
  21  13  -3 48.9796 39.8451   1
 -21 -13   3 38.2749 43.4839   1
  19  13  -3 179.775 56.9299   1
 -19 -13   3 345.741 65.4374   1
  17  13  -3 41.8230 40.8495   1
 -17 -13   3 67.9432 45.9060   1
 -16 -13   3 143.340 51.1503   1
  16 -13  -3 130.231 50.3935   1
  16  13  -3 301.804 61.8618   1
 -16  13   3 125.790 50.3456   1
 -15  13   3 65.7443 43.8625   1
 -14 -13   3 16.6237 43.6758   1
  14 -13  -3-17.3064 40.8103   1
  14  13  -3 8.34700 40.0391   1
 -14  13   3-8.07872 36.0763   1
 -13 -13   3 347.439 61.0857   1
  13 -13  -3 394.664 64.2197   1
  13  13  -3 336.020 60.3343   1
 -13  13   3 211.012 55.7346   1
 -12 -13   3 8.19188 35.1679   1
  12  13  -3 65.9505 37.5349   1
 -12  13   3 8.06548 35.3391   1
  12 -13  -3 33.0718 36.2251   1
 -11  13   3 31.3329 36.9431   1
  11  13  -3-8.37091 35.9147   1
 -11 -13   3-16.5875 38.4348   1
  11 -13  -3 8.12978 35.5994   1
 -10  13   3 265.626 53.5724   1
  10 -13  -3 294.052 57.9212   1
  -9  13   3 319.967 57.6042   1
   9  13  -3 351.874 63.5417   1
  -9 -13   3 452.382 69.1003   1
   9 -13  -3 459.708 66.0009   1
   8  13  -3 535.660 74.4233   1
  -8 -13   3 483.526 70.8408   1
   7  13  -3 585.570 72.9428   1
  -7 -13   3 616.888 73.8882   1
   6  13  -3 2423.76 168.783   1
  -6 -13   3 2503.35 169.672   1
   6 -13  -3 2561.42 168.855   1
  -5  13   3 720.962 79.2191   1
   5  13  -3 744.192 80.6700   1
   5 -13  -3 859.577 84.5223   1
  -5 -13   3 644.569 77.7747   1
  -4  13   3 7.41004 36.1420   1
   4  13  -3 15.3821 38.7023   1
  -4 -13   3 46.7668 41.5307   1
   4 -13  -3 15.0423 34.2365   1
  -3 -13   3 609.431 74.2196   1
   3 -13  -3 641.097 77.2972   1
   3  13  -3 708.010 77.0614   1
  -3  13   3 843.515 82.7795   1
   2  13  -3 576.863 72.8374   1
  -2  13   3 400.921 60.5258   1
  -2 -13   3 651.856 75.9799   1
   2 -13  -3 484.879 67.0855   1
   1  13  -3 408.969 71.8105   1
  -1 -13   3 511.780 69.5339   1
   0  13  -3 31.2568 40.5769   1
   0 -13   3 102.158 44.6833   1
  -1  13  -3 275.311 58.8670   1
   1  13   3 460.092 62.3594   1
  -1 -13  -3 333.538 55.6482   1
   1 -13   3 418.814 63.0290   1
  -2  13  -3 1085.91 100.129   1
   2  13   3 1170.89 103.900   1
  -2 -13  -3 1152.38 101.156   1
   2 -13   3 1315.02 107.474   1
  -3  13  -3 842.789 84.7929   1
   3  13   3 899.583 92.1021   1
  -3 -13  -3 877.316 90.5625   1
   3 -13   3 889.795 88.8020   1
  -4  13  -3 22.6843 35.0455   1
   4  13   3-31.9321 43.6646   1
  -4 -13  -3 57.2275 47.4960   1
   4 -13   3 8.13801 38.3846   1
   5  13   3 1643.46 124.528   1
   5 -13   3 1569.99 120.296   1
   6  13   3 545.282 72.7279   1
  -6 -13  -3 601.197 76.7051   1
  -6  13  -3 604.544 76.2816   1
   7  13   3 24.6361 40.0484   1
  -7 -13  -3 48.6851 36.9310   1
  -7  13  -3 7.91422 37.9691   1
   7 -13   3-16.5326 40.3130   1
  -8  13  -3 275.131 51.1588   1
   8 -13   3 219.447 50.6364   1
  -9 -13  -3 41.7775 38.0274   1
   9  13   3-8.39363 32.8794   1
  10  13   3 16.9105 47.4152   1
 -10 -13  -3-8.43915 43.0960   1
 -10  13  -3-16.1672 38.7761   1
  10 -13   3-8.38397 35.9713   1
  11  13   3 679.855 85.4830   1
  11 -13   3 758.528 86.3407   1
 -11  13  -3 809.362 87.2578   1
 -11 -13  -3 1019.49 99.9900   1
  12  13   3 25.4638 45.8475   1
  12 -13   3 60.0355 47.5277   1
 -12  13  -3 33.1168 45.3053   1
 -12 -13  -3 26.2292 47.8408   1
  13  13   3-17.0670 46.0807   1
  13 -13   3 60.3646 42.0617   1
 -13  13  -3 33.4456 40.1211   1
 -13 -13  -3 8.42915 44.3040   1
 -14 -13  -3 33.0752 48.5825   1
  14 -13   3 26.0033 42.9461   1
  14  13   3-8.40843 42.3072   1
  15 -13   3 466.930 75.2467   1
 -15  13  -3 337.346 70.5495   1
  16 -13   3-8.56180 35.9861   1
 -16 -13  -3 23.8771 41.8443   1
 -16  13  -3 77.1466 48.0877   1
  16  13   3 50.9547 49.9108   1
 -17  13  -3 76.3823 44.6640   1
  17 -13   3 42.3823 42.0658   1
 -18  13  -3-8.35316 44.5011   1
  18  13   3-25.6555 46.7743   1
  18 -13   3-25.1232 38.8115   1
 -18 -13  -3 7.50020 37.7362   1
 -20 -14   3 345.207 65.6613   1
  20  14  -3 267.202 56.4858   1
 -19 -14   3 95.1642 46.1259   1
  19  14  -3 16.0741 44.5750   1
 -18 -14   3 1368.33 111.028   1
  18  14  -3 1037.14 102.637   1
 -17 -14   3 582.811 72.1736   1
  17  14  -3 470.722 72.0057   1
 -16 -14   3 16.6506 41.2612   1
  16  14  -3 41.4884 45.9748   1
 -15  14   3 76.5514 46.5392   1
  15  14  -3-24.8951 48.2262   1
 -15 -14   3 49.6953 46.4657   1
 -14  14   3 42.2236 43.1270   1
 -14 -14   3 16.5094 33.1328   1
  14 -14  -3-34.6137 44.1927   1
  14  14  -3 16.6323 33.3793   1
 -13  14   3 996.385 97.2962   1
  13 -14  -3 982.372 99.1803   1
 -12  14   3 667.717 78.0322   1
 -12 -14   3 616.572 77.5873   1
  12  14  -3 595.645 76.3256   1
  12 -14  -3 552.858 73.4893   1
  11 -14  -3 292.984 56.7904   1
 -11 -14   3 200.423 51.0557   1
 -11  14   3 242.910 52.6975   1
  11  14  -3 219.146 50.4454   1
 -10  14   3 3585.83 223.265   1
 -10 -14   3 3903.25 228.674   1
  10  14  -3 4154.85 232.724   1
  10 -14  -3 3766.03 225.499   1
  -9 -14   3 8.33643 41.3066   1
  -9  14   3 71.5144 42.3363   1
   9  14  -3 8.10529 38.2335   1
   9 -14  -3-16.1691 36.1100   1
  -8 -14   3 24.2148 41.2879   1
  -8  14   3 23.6724 35.9880   1
   8  14  -3 113.996 49.9749   1
   8 -14  -3 80.2078 42.7948   1
   7 -14  -3 2329.22 159.508   1
  -7  14   3 2371.53 161.643   1
  -6 -14   3 106.364 47.0702   1
  -6  14   3 64.1649 41.6501   1
   6  14  -3 40.4324 41.9906   1
   6 -14  -3 63.5872 38.8581   1
  -5 -14   3 194.490 52.3183   1
  -5  14   3 147.056 48.6310   1
   5  14  -3 271.623 55.2601   1
   5 -14  -3 180.619 53.0193   1
   4 -14  -3 1420.94 114.493   1
  -4 -14   3 1340.92 111.757   1
  -4  14   3 1169.20 107.291   1
   4  14  -3 1407.14 113.509   1
  -3 -14   3 7.99441 37.7041   1
   3 -14  -3-23.8312 34.0828   1
  -3  14   3 7.68530 32.9741   1
   3  14  -3-15.5853 40.3759   1
  -2 -14   3 197.886 49.7055   1
   2 -14  -3 126.085 42.7806   1
   2  14  -3 181.749 49.1394   1
  -2  14   3 311.765 56.8878   1
   1 -14  -3 5821.04 307.400   1
  -1 -14   3 6007.00 308.590   1
  -1  14   3 5273.95 301.156   1
   1  14  -3 5933.40 306.719   1
   0 -14   3 1111.79 107.439   1
   0 -14  -3 1254.38 107.966   1
   0  14  -3 1149.45 107.268   1
   0  14   3 1361.86 111.528   1
   1 -14   3 1286.67 117.619   1
  -1 -14  -3 1609.31 121.993   1
   1  14   3 1123.80 110.728   1
  -1  14  -3 1859.28 128.814   1
  -2 -14  -3 63.7116 42.7330   1
  -2  14  -3 149.345 46.4612   1
   2  14   3 152.908 52.0450   1
   2 -14   3 127.847 46.1727   1
  -3 -14  -3 1814.17 138.821   1
  -3  14  -3 1788.62 134.801   1
   3  14   3 1997.46 141.793   1
   3 -14   3 2004.41 140.821   1
  -4 -14  -3-8.38500 32.8551   1
  -4  14  -3 93.2695 43.5966   1
   4  14   3 16.3833 38.6458   1
   4 -14   3 8.13000 38.3551   1
   5 -14   3 2715.35 179.031   1
  -5  14  -3 2639.64 173.176   1
  -5 -14  -3 2889.76 182.188   1
   7  14   3-16.6648 40.6330   1
  -7  14  -3 32.2712 42.9814   1
   7 -14   3 25.0037 46.7406   1
   8 -14   3 393.021 67.2814   1
   8  14   3 532.604 70.7399   1
  -8  14  -3 432.304 66.5070   1
  -8 -14  -3 322.084 58.5539   1
   9 -14   3 948.893 101.668   1
   9  14   3 944.368 99.1906   1
  -9  14  -3 1243.74 106.986   1
  -9 -14  -3 1269.07 109.092   1
  10 -14   3 292.957 61.2880   1
  10  14   3 366.153 67.1316   1
 -10  14  -3 288.887 57.2749   1
 -10 -14  -3 320.196 66.4565   1
  11 -14   3 237.512 55.9984   1
  11  14   3 390.541 67.2539   1
 -11  14  -3 342.609 62.7423   1
 -11 -14  -3 469.715 73.5758   1
  12  14   3 415.634 70.1812   1
 -12 -14  -3 490.592 75.4047   1
  13 -14   3 76.1134 50.9128   1
 -13  14  -3 106.208 53.1935   1
  13  14   3 58.9406 44.4013   1
 -13 -14  -3 118.148 45.1106   1
 -14  14  -3 40.8937 50.1952   1
  14 -14   3 25.5750 47.2785   1
  14  14   3 74.9648 47.3344   1
 -14 -14  -3 73.9105 43.2177   1
  15  14   3-16.4409 46.0982   1
 -15 -14  -3 24.0319 43.2470   1
  16 -14   3 25.2659 43.0241   1
 -16  14  -3 32.5350 48.8495   1
 -17  14  -3 146.355 54.3047   1
  17  14   3 193.871 56.6730   1
 -17 -14  -3 209.166 51.7926   1
  18  15  -3 94.6196 51.4301   1
 -18 -15   3 137.609 56.4663   1
  17  15  -3 729.518 83.9944   1
 -17 -15   3 690.623 82.0370   1
  16  15  -3 3086.82 191.647   1
 -16 -15   3 3001.34 191.450   1
  15  15  -3 278.276 58.4572   1
 -15 -15   3 670.104 77.2579   1
 -14  15   3 249.012 57.1619   1
 -14 -15   3 245.059 59.3789   1
  14  15  -3 222.192 58.4909   1
 -13  15   3 211.179 51.8863   1
  13  15  -3 256.715 58.9904   1
 -13 -15   3 129.396 52.1506   1
  13 -15  -3 160.781 54.7573   1
 -12  15   3 32.3763 44.2796   1
  12  15  -3 49.4447 38.2024   1
 -12 -15   3 24.5775 31.2902   1
  12 -15  -3-25.8486 39.9415   1
  10 -15  -3 16.6660 40.8773   1
 -10  15   3 147.766 52.0359   1
  10  15  -3 117.245 46.6009   1
 -10 -15   3 134.057 46.0413   1
  -9  15   3 4834.62 281.661   1
   9  15  -3 5366.29 285.513   1
  -9 -15   3 5320.03 288.232   1
   9 -15  -3 5312.81 286.215   1
   8 -15  -3 494.688 73.1519   1
   8  15  -3 511.015 72.0012   1
  -8 -15   3 504.587 69.7217   1
  -8  15   3 398.603 69.5233   1
   7  15  -3 1269.25 109.057   1
  -7  15   3 1472.16 117.883   1
  -7 -15   3 1202.33 107.675   1
   7 -15  -3 1186.89 108.723   1
   6  15  -3 5882.85 321.934   1
  -6  15   3 5891.87 321.204   1
   6 -15  -3 6269.06 326.764   1
  -6 -15   3 6681.48 331.947   1
  -5  15   3 40.7544 43.4302   1
   5  15  -3-16.3446 46.3919   1
   5 -15  -3 24.1330 40.4806   1
  -5 -15   3 41.4804 42.3743   1
   4  15  -3-8.04719 35.9423   1
  -4  15   3-7.98821 39.5808   1
  -4 -15   3 56.9508 37.7092   1
   4 -15  -3 16.3950 41.8673   1
  -3  15   3 432.842 69.0600   1
   3  15  -3 551.617 73.0389   1
  -3 -15   3 526.682 72.5742   1
   3 -15  -3 503.729 69.9151   1
  -2  15   3 821.980 86.5225   1
   2 -15  -3 830.381 87.8509   1
  -1  15   3 1629.47 129.481   1
   1 -15  -3 1660.43 132.384   1
   0  15   3 318.362 57.9941   1
   0 -15  -3 264.925 54.6093   1
   1  15   3 122.588 51.1023   1
  -1 -15  -3 219.562 53.2884   1
   2 -15   3 49.5322 42.8448   1
  -2  15  -3 89.9796 48.6511   1
  -2 -15  -3 57.2367 39.3010   1
   2  15   3 49.5080 42.2098   1
  -3  15  -3 72.1816 41.6603   1
  -4  15  -3 2707.50 182.357   1
   4  15   3 2905.86 186.791   1
  -4 -15  -3 3008.58 188.837   1
   4 -15   3 3048.11 188.259   1
   5 -15   3 685.437 80.4225   1
  -5  15  -3 685.164 78.5728   1
   5  15   3 715.551 85.2912   1
  -5 -15  -3 694.379 82.8758   1
  -6  15  -3-15.5221 35.9677   1
   6  15   3 68.0223 51.0521   1
  -6 -15  -3-25.4300 41.9960   1
   6 -15   3 25.9621 36.3493   1
  -7  15  -3 246.696 52.2245   1
   7  15   3 360.863 64.0028   1
   7 -15   3 330.421 59.7197   1
  -7 -15  -3 281.826 61.1271   1
  -8  15  -3 3876.89 227.729   1
   8 -15   3 3652.86 225.957   1
  -8 -15  -3 3944.68 229.202   1
  -9  15  -3 254.744 59.6997   1
   9 -15   3 219.436 52.6398   1
  10  15   3 644.911 81.0024   1
 -11  15  -3 24.4326 42.2068   1
  11  15   3 42.1612 46.7145   1
 -11 -15  -3 16.9572 40.6810   1
  11 -15   3 8.50017 38.6927   1
 -12  15  -3 16.0219 42.1002   1
  12  15   3 8.40415 46.5548   1
 -12 -15  -3 16.9349 46.3154   1
  12 -15   3 25.7349 48.6925   1
 -13  15  -3 901.101 93.8456   1
  13  15   3 833.909 90.6380   1
 -13 -15  -3 864.654 91.0762   1
 -14  15  -3 520.331 74.9007   1
  14  15   3 524.886 72.4713   1
 -14 -15  -3 396.271 64.5250   1
  14 -15   3 377.697 69.9271   1
 -15  15  -3 39.8565 45.2490   1
  15  15   3 8.01904 42.1443   1
 -15 -15  -3 39.1885 45.5376   1
  15 -15   3-16.4945 47.3690   1
 -16  15  -3 31.4957 48.2736   1
  16  15   3 7.88965 37.8493   1
  16 -15   3 40.6821 46.1830   1
 -16 -15  -3-7.67689 38.0364   1
  17  16  -3 599.205 72.2111   1
 -17 -16   3 576.905 73.0207   1
  16  16  -3 269.572 55.9368   1
 -16 -16   3 303.310 60.0750   1
  15  16  -3 465.028 67.7142   1
 -15 -16   3 720.235 79.9223   1
  14  16  -3 1002.67 98.7619   1
 -14 -16   3 1260.14 106.408   1
  13  16  -3 378.449 66.0007   1
 -13 -16   3 395.576 67.6427   1
 -12  16   3 16.8434 42.3700   1
 -12 -16   3-16.2034 43.7389   1
  12  16  -3-16.2991 44.5725   1
 -11  16   3 1554.09 131.138   1
  11  16  -3 1326.64 126.356   1
 -11 -16   3 2000.02 139.945   1
  11 -16  -3 2180.81 145.078   1
  10 -16  -3 8.59031 40.5565   1
  10  16  -3 41.6940 37.9930   1
 -10 -16   3 66.5317 38.5850   1
 -10  16   3 50.8921 44.6091   1
   9 -16  -3 307.584 61.7520   1
   9  16  -3 228.164 60.2665   1
  -9 -16   3 227.556 62.7020   1
  -9  16   3 292.490 60.3088   1
  -8  16   3 1454.33 125.652   1
   8 -16  -3 1744.71 131.575   1
   7  16  -3 2045.14 147.536   1
  -7  16   3 1938.20 145.876   1
  -7 -16   3 1892.31 143.502   1
   7 -16  -3 2257.84 152.081   1
  -6  16   3 1497.08 125.864   1
   6  16  -3 1663.64 127.838   1
   6 -16  -3 1509.90 124.835   1
  -6 -16   3 1656.90 127.784   1
   5  16  -3 1313.69 111.741   1
  -5 -16   3 1234.72 112.196   1
   4  16  -3 16.3168 42.2730   1
  -4 -16   3 8.27630 40.3593   1
   3  16  -3 899.092 92.1094   1
  -3 -16   3 875.051 91.4667   1
   2  16  -3 16.0321 40.9370   1
  -2  16   3 24.7280 42.7086   1
   2 -16  -3 8.37035 42.1128   1
  -2 -16   3-8.20757 38.7107   1
  -1  16   3 6271.25 340.125   1
   1  16  -3 6842.70 343.411   1
   1 -16  -3 6898.15 346.891   1
  -1 -16   3 6233.45 337.142   1
   0  16  -3 4046.32 232.687   1
   0  16   3 4198.70 237.272   1
   0 -16   3 3594.69 226.909   1
   0 -16  -3 4160.18 237.208   1
   1  16   3 4171.17 244.362   1
  -1  16  -3 4389.16 244.982   1
  -1 -16  -3 4205.89 243.888   1
   2 -16   3 16.4678 45.6069   1
   2  16   3-8.40196 41.6246   1
  -2 -16  -3 8.29363 38.4342   1
  -2  16  -3-24.9255 47.1565   1
   3 -16   3 375.424 64.3820   1
   3  16   3 216.128 54.8051   1
  -3 -16  -3 377.450 63.0578   1
  -3  16  -3 380.215 62.5705   1
   4 -16   3 396.407 66.9437   1
  -4  16  -3 511.297 72.1273   1
   4  16   3 580.023 76.9565   1
  -4 -16  -3 573.431 74.2292   1
  -5  16  -3 4327.26 235.939   1
   5  16   3 3856.44 232.605   1
  -5 -16  -3 3593.62 227.201   1
   5 -16   3 4014.36 232.754   1
  -6  16  -3 444.126 69.1468   1
   6 -16   3 440.278 68.6624   1
  -6 -16  -3 535.493 74.6878   1
  -7 -16  -3 2908.74 182.801   1
   7  16   3 2600.87 177.938   1
  -8  16  -3 211.853 55.3520   1
   8  16   3 135.311 49.5515   1
  -8 -16  -3 156.906 47.8638   1
   8 -16   3 120.837 52.7674   1
  -9  16  -3 6616.35 358.153   1
   9  16   3 7816.17 372.100   1
  -9 -16  -3 7144.16 365.392   1
   9 -16   3 6667.69 362.406   1
 -10  16  -3 1028.52 99.3991   1
  10  16   3 873.345 95.0221   1
  10 -16   3 1056.27 101.739   1
 -10 -16  -3 839.229 92.7743   1
 -11  16  -3 275.388 60.9390   1
 -11 -16  -3 308.743 65.2164   1
  11 -16   3 283.519 60.5061   1
 -12  16  -3 844.537 93.5322   1
  12  16   3 611.142 80.9634   1
  12 -16   3 682.184 86.5225   1
 -12 -16  -3 931.986 92.1863   1
 -13  16  -3 1069.20 100.813   1
  13 -16   3 865.219 96.1442   1
 -14  16  -3 15.8048 44.9106   1
  14  16   3 48.2335 42.8863   1
  14 -16   3 65.9778 49.0410   1
 -14 -16  -3 94.8619 50.4538   1
 -15  16  -3 38.8488 43.0657   1
 -15 -17   3 404.430 66.1530   1
  15  17  -3 202.597 57.6287   1
 -14 -17   3 23.4800 42.2687   1
  14  17  -3 31.5397 42.5831   1
 -13 -17   3 603.615 73.8875   1
  13  17  -3 370.164 65.4277   1
 -12 -17   3 95.3012 47.3651   1
  12  17  -3 111.353 48.9465   1
 -11 -17   3 609.635 83.1867   1
  11  17  -3 875.338 89.2885   1
 -10  17   3 1383.42 120.842   1
   9  17  -3 773.377 83.0137   1
  -9 -17   3 675.018 79.8729   1
  -9  17   3 758.875 88.9913   1
   9 -17  -3 693.957 83.8429   1
   8 -17  -3 838.962 94.1973   1
  -8  17   3 843.992 92.8277   1
   8  17  -3 1033.88 96.7135   1
  -8 -17   3 1062.76 98.5915   1
   7  17  -3-16.3338 39.1752   1
  -7  17   3 16.9854 47.6247   1
   7 -17  -3-16.7557 44.0227   1
  -7 -17   3 16.1908 40.7276   1
  -6  17   3 3954.38 245.453   1
   6  17  -3 4472.84 249.876   1
  -6 -17   3 4685.71 252.505   1
   6 -17  -3 4253.89 249.303   1
  -5  17   3 24.8417 47.0061   1
   5  17  -3-16.2157 43.2008   1
  -5 -17   3 33.0892 45.8279   1
   5 -17  -3 50.8366 41.3237   1
  -4  17   3 2060.58 147.455   1
   4  17  -3 1897.66 142.817   1
   4 -17  -3 1762.53 140.476   1
  -4 -17   3 2033.99 146.831   1
   3  17  -3 299.997 60.2597   1
  -3  17   3 250.425 57.4919   1
   3 -17  -3 363.748 62.7629   1
  -3 -17   3 287.629 59.3213   1
  -2  17   3 2645.75 183.435   1
   2 -17  -3 3054.26 190.034   1
  -1  17   3 789.898 89.6107   1
   1 -17  -3 818.009 89.1475   1
   0  17   3 913.693 93.2182   1
   0 -17  -3 945.243 93.9174   1
   1  17   3 109.349 50.1802   1
  -1 -17  -3 116.666 46.3930   1
   2 -17   3 425.719 66.9149   1
   2  17   3 434.671 68.6320   1
  -2 -17  -3 379.756 66.4341   1
  -2  17  -3 331.866 65.0540   1
  -3  17  -3 8.31484 39.8863   1
   3 -17   3 8.24049 36.8003   1
   4 -17   3 1635.40 127.533   1
   4  17   3 1487.85 129.031   1
  -4 -17  -3 1594.29 128.094   1
  -4  17  -3 1518.89 125.147   1
   5 -17   3-8.27319 34.7497   1
  -5  17  -3 8.14551 38.4174   1
   5  17   3 34.3031 48.0916   1
  -5 -17  -3 8.49030 42.7157   1
  -6  17  -3 2920.63 183.636   1
   6  17   3 2783.64 184.079   1
  -6 -17  -3 2956.32 185.870   1
   6 -17   3 2559.86 177.556   1
  -7  17  -3 16.1223 36.0200   1
   7  17   3 8.35795 39.4379   1
   7 -17   3 49.1956 38.0177   1
  -7 -17  -3 49.2853 40.0733   1
  -8  17  -3 8717.27 422.924   1
   8 -17   3 8214.20 421.924   1
  -9 -17  -3 518.104 71.6582   1
   9  17   3 346.709 65.8423   1
 -10  17  -3 864.816 91.3562   1
  10  17   3 956.960 94.3671   1
  10 -17   3 993.519 98.9539   1
 -10 -17  -3 889.766 90.4819   1
 -11  17  -3 7.79569 44.2458   1
  11 -17   3-8.29272 44.7695   1
 -12  17  -3 62.3246 42.1315   1
  12  17   3 56.3961 46.3340   1
 -12 -17  -3 56.8259 39.6617   1
  12 -17   3 65.3803 39.9272   1
 -13  17  -3-7.77056 38.4965   1
  13  17   3-7.85933 46.1727   1
  13 -17   3 8.05726 36.6660   1
 -13 -18   3 279.310 56.4511   1
  13  18  -3 155.580 49.9692   1
 -12 -18   3 30.7564 43.1185   1
  12  18  -3-23.2326 43.4274   1
  10  18  -3 421.753 72.1048   1
 -10 -18   3 425.355 70.6977   1
   9  18  -3 469.499 71.4319   1
  -9 -18   3 406.350 68.8136   1
   8  18  -3 206.475 55.5690   1
  -8  18   3 246.602 57.4952   1
  -8 -18   3 237.766 55.0250   1
   7  18  -3 2309.17 162.911   1
  -7  18   3 2567.02 169.668   1
   7 -18  -3 2769.23 174.547   1
  -7 -18   3 2336.00 161.666   1
  -6  18   3 83.2619 50.5775   1
   6 -18  -3 34.0766 40.2508   1
  -5  18   3 2743.15 172.804   1
   5  18  -3 2387.41 163.277   1
   5 -18  -3 2398.51 165.547   1
  -5 -18   3 2239.48 162.016   1
  -4  18   3 805.281 92.9449   1
   4  18  -3 1114.33 105.217   1
   4 -18  -3 1135.91 104.036   1
  -4 -18   3 1061.28 101.224   1
   3  18  -3 843.108 87.5470   1
  -3  18   3 652.448 89.4675   1
   3 -18  -3 781.242 90.8108   1
  -3 -18   3 780.749 87.7127   1
   2  18  -3 361.905 66.2538   1
  -2  18   3 440.903 71.1988   1
   2 -18  -3 454.465 69.5704   1
  -2 -18   3 341.291 65.3688   1
  -1  18   3 1735.78 138.176   1
  -1 -18   3 2026.08 142.883   1
   1 -18  -3 1896.82 142.747   1
   0  18   3 192.736 49.7780   1
   0  18  -3 142.916 51.6249   1
   0 -18  -3 215.728 54.3905   1
   0 -18   3 155.882 52.8241   1
  -1  18  -3 2061.36 145.079   1
   1  18   3 2072.85 150.801   1
  -1 -18  -3 2041.08 148.706   1
   1 -18   3 1788.99 139.488   1
  -2  18  -3 80.9186 39.5938   1
   2  18   3 58.1929 43.1980   1
   2 -18   3 72.5661 36.8388   1
  -2 -18  -3 111.124 43.1303   1
   3 -18   3 1086.66 102.087   1
   3  18   3 1089.65 104.713   1
  -3 -18  -3 1188.01 108.591   1
  -3  18  -3 1095.46 100.218   1
   4 -18   3-32.6987 44.7091   1
  -4  18  -3 16.3191 40.4235   1
   4  18   3 25.4848 42.0851   1
  -4 -18  -3-16.9191 48.5820   1
   6 -18   3 623.734 78.6271   1
   6  18   3 743.223 88.4251   1
  -6 -18  -3 615.327 83.0752   1
  -6  18  -3 698.850 82.3707   1
  -7  18  -3 1370.80 118.012   1
   7  18   3 1404.51 119.305   1
  -7 -18  -3 1515.87 120.092   1
   7 -18   3 1450.85 119.307   1
  -8  18  -3 551.920 75.6324   1
   8  18   3 539.627 79.8232   1
   8 -18   3 560.810 75.4564   1
  -8 -18  -3 468.216 70.5255   1
  -9  18  -3 613.672 77.8692   1
   9 -18   3 623.967 78.7251   1
  10  18   3 56.0458 48.5834   1
 -10 -18  -3 7.98839 45.8796   1
  10 -18   3-16.0543 39.7718   1
 -11  18  -3 296.905 64.4032   1
  11  18   3 213.491 53.2209   1
 -11 -18  -3 333.890 64.2014   1
  11 -18   3 357.963 64.9912   1
 -12  18  -3 117.876 51.4420   1
  10  19  -3 384.697 67.3940   1
 -10 -19   3 287.781 62.4864   1
   9  19  -3 378.432 65.1611   1
  -9 -19   3 298.789 58.8692   1
  -8 -19   3 1262.63 107.285   1
   8  19  -3 1116.46 102.229   1
   6  19  -3 126.370 46.1250   1
  -6 -19   3 101.744 42.5160   1
  -5  19   3 16.7035 44.0129   1
   5  19  -3 133.803 49.8189   1
   4  19  -3 876.181 93.5686   1
  -4  19   3 908.411 97.1362   1
  -4 -19   3 1093.66 100.683   1
   4 -19  -3 1193.58 106.128   1
  -3  19   3 109.431 57.7762   1
   3  19  -3 127.838 49.7098   1
  -3 -19   3 81.1858 46.8688   1
   3 -19  -3 153.576 59.0298   1
  -2  19   3 341.566 67.1796   1
   2  19  -3 500.867 69.0496   1
   2 -19  -3 286.289 66.6386   1
  -2 -19   3 499.694 70.2934   1
   1  19  -3 2025.32 143.913   1
  -1  19   3 1887.47 144.401   1
  -1 -19   3 2021.81 145.573   1
   1 -19  -3 1986.28 147.479   1
   0  19  -3 181.611 54.1166   1
   0 -19   3 191.997 56.1406   1
  -1  19  -3 219.014 59.1127   1
   1 -19   3 153.264 55.3452   1
  -1 -19  -3 225.050 54.7672   1
   2 -19   3 1389.99 122.207   1
  -2 -19  -3 1564.06 128.193   1
   2  19   3 1496.86 125.477   1
  -2  19  -3 1700.24 127.595   1
   3  19   3 16.7597 43.4651   1
  -3  19  -3 87.8415 48.4959   1
  -3 -19  -3 41.8954 41.5611   1
   3 -19   3 47.2613 40.2757   1
   4 -19   3 356.917 64.2277   1
  -4  19  -3 461.345 69.7499   1
   4  19   3 528.766 76.2424   1
  -5  19  -3 773.311 84.0171   1
   5  19   3 535.073 79.2260   1
  -5 -19  -3 584.403 77.8955   1
   5 -19   3 508.037 73.1296   1
  -7  19  -3 350.790 67.7751   1
   7  19   3 332.751 64.7705   1
  -7 -19  -3 491.342 74.0253   1
   7 -19   3 368.459 66.9829   1
  -8  19  -3 281.620 65.9169   1
   8  19   3 317.888 60.8475   1
  -8 -19  -3 409.925 63.8391   1
   8 -19   3 396.162 65.9964   1
  -9  19  -3 84.4836 46.1910   1
   9 -19   3 46.8650 42.2534   1
  -6 -20   3 487.848 69.4020   1
   5  20  -3 252.748 58.4631   1
  -5 -20   3 205.270 52.0008   1
   4  20  -3 929.773 90.3020   1
  -4 -20   3 790.080 86.0722   1
   3  20  -3 92.1011 41.6572   1
  -3 -20   3 117.445 45.6869   1
  -2  20   3 122.859 49.4318   1
   2  20  -3 147.931 53.9241   1
  -2 -20   3 94.9309 46.2294   1
  -1  20   3 1206.37 110.024   1
   1  20  -3 1316.94 110.338   1
  -1 -20   3 1193.71 108.743   1
   0  20  -3 15.4126 43.2293   1
   0  20   3 32.6567 45.7960   1
   0 -20   3 54.4778 42.0302   1
   0 -20  -3 8.15500 39.7806   1
  -1  20  -3 6642.32 352.562   1
   1 -20   3 7311.99 359.443   1
  -2  20  -3 585.544 75.6526   1
   2  20   3 482.239 74.9701   1
  -2 -20  -3 512.664 74.3777   1
   2 -20   3 460.116 69.8333   1
   3  20   3 114.696 49.2985   1
  -3  20  -3 68.6070 49.6204   1
   3 -20   3 46.9090 47.5514   1
  -3 -20  -3 89.7297 48.5644   1
  -4  20  -3 69.4539 45.0257   1
   4  20   3 138.422 55.8522   1
  -4 -20  -3 112.763 53.4205   1
   5 -20   3 38.3098 38.5551   1
  -5 -20  -3 7.85666 47.1782   1
  -5  20  -3 7.63000 43.8252   1
  24   0  -4 77.5577 47.1957   1
 -24   0   4 41.5433 44.3301   1
  23   0  -4 198.107 54.7909   1
 -23   0   4 124.539 47.5782   1
  22   0  -4 3483.51 215.224   1
 -22   0   4 3832.41 221.511   1
  21   0  -4 5608.09 272.283   1
 -21   0   4 3823.74 242.327   1
  20   0  -4 1712.77 136.579   1
 -20   0   4 1854.94 130.116   1
 -19   0   4 608.680 75.0790   1
  19   0  -4 703.748 79.8076   1
  18   0  -4 764.194 92.3953   1
 -18   0   4 1317.54 103.450   1
  17   0  -4 842.629 83.3431   1
 -17   0   4 746.283 76.7624   1
 -16   0   4 3353.85 195.661   1
  16   0  -4 3553.83 200.697   1
 -14   0   4 4446.53 230.753   1
  14   0  -4 4149.89 225.759   1
 -13   0   4 8457.41 401.647   1
  13   0  -4 8490.40 399.272   1
 -12   0   4 11010.6 519.680   1
  12   0  -4 12186.9 525.721   1
 -11   0   4 1217.41 85.4135   1
 -10   0   4 17967.6 826.104   1
  10   0  -4 20727.6 834.681   1
  -8   0   4 52452.0 2322.70   1
   8   0  -4 59233.1 2325.68   1
  -7   0   4 46082.8 2059.83   1
   7   0  -4 53177.3 2062.69   1
  -6   0   4 376.942 30.0251   1
   6   0  -4 331.907 29.4443   1
  -5   0   4 727616. 30025.0   1
   5   0  -4 728021. 30024.8   1
  -4   0   4 464340. 19314.6   1
   4   0  -4 471741. 19314.0   1
   2   0  -4 398633. 15957.5   1
  -2   0   4 375154. 15957.2   1
   1   0  -4 201799. 8395.19   1
  -1   0   4 204794. 8395.71   1
   0   0  -4 199527. 8170.42   1
   0   0   4 195842. 8170.72   1
  -1   0  -4 472291. 15025.8   1
   1   0   4 266187. 15023.1   1
  -2   0  -4 386486. 15776.2   1
   2   0   4 376986. 15777.6   1
  -4   0  -4 7381.85 330.050   1
   4   0   4 6768.95 329.813   1
  -5   0  -4 71753.8 2916.94   1
   5   0   4 67593.0 2917.26   1
  -6   0  -4 1729.44 123.279   1
   6   0   4 2409.62 132.988   1
  -7   0  -4 66044.6 2531.25   1
   7   0   4 54824.3 2523.80   1
  -8   0  -4 41005.0 1723.13   1
   8   0   4 39897.5 1723.44   1
 -10   0  -4 32469.0 1451.19   1
  10   0   4 35330.4 1460.11   1
 -11   0  -4 14709.1 660.983   1
  11   0   4 14314.6 665.906   1
 -12   0  -4 3663.78 219.084   1
  12   0   4 4415.02 234.356   1
  13   0   4 165.698 46.0354   1
 -13   0  -4 47.0755 31.3799   1
 -14   0  -4 2905.22 183.754   1
  14   0   4 3276.79 197.160   1
 -15   0  -4 2713.51 178.439   1
  15   0   4 3016.91 184.511   1
 -16   0  -4 9318.28 473.342   1
  16   0   4 10306.0 480.462   1
 -18   0  -4 283.314 57.9034   1
  18   0   4 160.364 55.1054   1
 -19   0  -4 827.193 90.5207   1
  19   0   4 771.262 85.8040   1
 -20   0  -4 708.349 83.8702   1
  20   0   4 733.504 85.7569   1
 -21   0  -4 1335.35 115.789   1
  21   0   4 1606.65 124.267   1
 -22   0  -4-39.8798 45.3060   1
  22   0   4-49.8149 44.8596   1
 -23   0  -4 321.825 60.5586   1
  23   0   4 400.905 66.5412   1
 -24   0  -4 23.0682 46.6702   1
  24   0   4 32.1172 37.2270   1
 -25  -1   4 219.797 56.4611   1
 -25   1   4 126.315 52.2362   1
  25   1  -4 234.168 56.3814   1
 -24   1   4 33.4830 45.2039   1
  24  -1  -4 8.66572 41.5823   1
  24   1  -4-8.64993 43.5311   1
 -24  -1   4 66.9361 48.0629   1
 -23   1   4 232.152 53.8698   1
  23  -1  -4 216.160 55.5808   1
  23   1  -4 315.859 63.3478   1
 -23  -1   4 256.549 54.2770   1
 -22  -1   4 1588.05 125.232   1
 -22   1   4 1663.71 128.020   1
  22  -1  -4 1808.76 136.234   1
  22   1  -4 1623.75 132.344   1
 -21   1   4 3716.18 219.877   1
 -21  -1   4 3730.40 220.428   1
  21   1  -4 3404.67 218.964   1
  21  -1  -4 4247.30 230.314   1
 -20   1   4 1589.01 119.570   1
 -20  -1   4 1290.92 113.485   1
  20   1  -4 1311.14 114.889   1
  20  -1  -4 1312.65 114.481   1
 -19   1   4 620.887 74.0725   1
  19  -1  -4 614.940 76.5593   1
 -18   1   4 3369.59 211.919   1
  18  -1  -4 3742.18 222.016   1
  18   1  -4 4026.87 221.761   1
 -18  -1   4 4205.27 225.936   1
  17  -1  -4 12748.2 562.116   1
  17   1  -4 12282.9 553.366   1
 -17  -1   4 12327.6 553.983   1
 -16   1   4 3237.05 195.989   1
  16  -1  -4 3809.04 212.275   1
  16   1  -4 3810.29 210.494   1
 -16  -1   4 3761.35 208.077   1
  15   1  -4 399.379 56.0328   1
 -15  -1   4 405.406 54.3403   1
 -14   1   4 5876.99 320.350   1
 -14  -1   4 6220.08 323.629   1
 -13   1   4 12601.7 569.601   1
  13   1  -4 12984.6 574.937   1
  13  -1  -4 12324.3 569.026   1
 -12   1   4 28662.6 1299.09   1
  12  -1  -4 30105.5 1303.16   1
  12   1  -4 31936.6 1308.16   1
 -12  -1   4 31777.3 1310.20   1
 -11   1   4 69136.6 2797.34   1
 -11  -1   4 63194.0 2796.59   1
  11  -1  -4 65549.5 2797.84   1
  11   1  -4 70224.1 2807.37   1
  10   1  -4 6102.34 317.690   1
 -10  -1   4 6795.10 318.580   1
   9   1  -4 15717.2 667.454   1
  -9  -1   4 14955.8 664.725   1
  -8   1   4 108123. 4293.01   1
   8  -1  -4 108274. 4293.60   1
  -8  -1   4 102493. 4297.37   1
   8   1  -4 93989.9 4296.02   1
  -7   1   4 1544.25 76.9232   1
   7   1  -4 1331.37 80.4616   1
   7  -1  -4 1250.62 75.2901   1
  -7  -1   4 1424.77 81.2026   1
   6   1  -4 500821. 18924.9   1
  -6  -1   4 524784. 18924.4   1
   6  -1  -4 471667. 18916.2   1
  -5   1   4 506.798 31.4558   1
   5   1  -4 540.673 38.3957   1
  -5  -1   4 443.377 38.5465   1
   4   1  -4 60272.2 2494.51   1
  -4  -1   4 59979.3 2493.57   1
   3   1  -4 15395.5 664.420   1
  -3  -1   4 16270.0 666.034   1
   2   1  -4 11053.2 401.609   1
  -2  -1   4 7984.08 397.685   1
  -1  -1   4 51197.5 2007.16   1
  -1   1   4 48684.0 2000.40   1
   1  -1  -4 51454.0 2000.20   1
   0   1   4 4121.17 185.946   1
   0  -1   4 3621.92 188.656   1
   0  -1  -4 4347.33 185.375   1
   0   1  -4 4020.70 187.221   1
   1  -1   4 3807.15 172.202   1
  -1  -1  -4 3699.14 169.102   1
  -1   1  -4 3679.30 171.502   1
   2  -1   4 621345. 23195.5   1
  -2  -1  -4 609847. 23192.4   1
  -2   1  -4 636491. 23194.7   1
   3   1   4 20244.8 906.161   1
   3  -1   4 21351.5 909.201   1
  -3  -1  -4 20847.9 907.555   1
  -3   1  -4 22457.6 908.845   1
   4   1   4 297773. 11937.3   1
   4  -1   4 286089. 11937.8   1
  -4  -1  -4 289293. 11936.0   1
  -4   1  -4 281451. 11934.4   1
   5   1   4 33100.5 1362.45   1
   5  -1   4 28626.4 1358.85   1
  -5  -1  -4 32621.9 1361.36   1
  -5   1  -4 33685.9 1362.49   1
   6   1   4 1878.94 115.347   1
   6  -1   4 1624.12 109.259   1
  -6  -1  -4 1726.09 110.187   1
  -6   1  -4 1497.45 108.514   1
   7   1   4 1092.32 86.7619   1
   7  -1   4 1083.76 85.9136   1
  -7  -1  -4 1071.19 85.1468   1
  -7   1  -4 1191.85 88.7350   1
   8  -1   4 12386.1 537.804   1
  -8  -1  -4 12466.0 538.254   1
  -8   1  -4 11795.1 535.229   1
   9   1   4 2819.37 164.091   1
   9  -1   4 2398.84 163.678   1
  -9  -1  -4 2582.02 162.422   1
  -9   1  -4 2879.37 167.120   1
  10   1   4 26258.8 1170.36   1
  10  -1   4 26857.3 1174.25   1
 -10  -1  -4 27338.9 1173.99   1
 -10   1  -4 27356.4 1173.44   1
  11   1   4 21861.2 942.326   1
  11  -1   4 20987.5 939.973   1
 -11  -1  -4 22704.2 943.886   1
 -11   1  -4 19611.8 936.475   1
  12   1   4 3884.94 225.781   1
  12  -1   4 3841.42 225.372   1
 -12  -1  -4 4239.09 228.861   1
 -12   1  -4 4100.39 227.005   1
  13   1   4 568.072 71.6454   1
  13  -1   4 651.655 76.2276   1
 -13  -1  -4 526.072 70.1316   1
 -13   1  -4 608.971 73.2856   1
  14   1   4 2447.19 156.093   1
  14  -1   4 2033.26 145.254   1
 -14   1  -4 1911.39 142.456   1
 -14  -1  -4 2034.12 144.262   1
  15   1   4 2486.65 175.512   1
 -15   1  -4 2885.20 180.638   1
 -15  -1  -4 2663.36 174.955   1
  16  -1   4 6637.59 338.132   1
 -16   1  -4 6200.86 329.919   1
 -16  -1  -4 5809.73 324.656   1
  18   1   4 1951.43 145.209   1
  18  -1   4 2046.28 147.179   1
 -18  -1  -4 1748.66 139.345   1
 -18   1  -4 1976.81 143.952   1
  19   1   4 345.340 64.5696   1
 -19   1  -4 440.791 70.0614   1
  20  -1   4 1027.30 101.863   1
 -20   1  -4 894.632 97.4916   1
 -20  -1  -4 1017.36 98.0690   1
  21   1   4 867.429 89.9258   1
  21  -1   4 906.912 94.4332   1
 -21   1  -4 754.385 86.6720   1
  22  -1   4 150.693 49.0368   1
  22   1   4 174.847 56.8291   1
 -22  -1  -4 142.631 49.4695   1
 -22   1  -4 144.933 50.2552   1
  23  -1   4 48.9971 45.2867   1
  23   1   4 24.5229 43.0111   1
 -23  -1  -4 70.5684 48.6076   1
 -23   1  -4 72.0563 46.0329   1
  24  -1   4 125.754 47.2289   1
  24   1   4 221.178 54.5020   1
 -24  -1  -4 175.387 54.3143   1
 -24   1  -4 173.523 57.8227   1
 -26  -2   4-8.31707 46.0686   1
  25   2  -4 280.801 64.9338   1
 -25  -2   4 250.915 55.5730   1
  24   2  -4-8.88149 42.6033   1
  24  -2  -4 43.9362 44.2086   1
 -24  -2   4-32.1103 45.0166   1
 -24   2   4 17.0289 40.8427   1
  23   2  -4 591.501 76.5248   1
  23  -2  -4 321.845 66.3715   1
 -23  -2   4 428.228 65.5439   1
 -23   2   4 456.867 72.9216   1
  22  -2  -4 1316.64 117.141   1
 -22   2   4 1499.61 119.052   1
  21   2  -4 338.529 61.0905   1
  21  -2  -4 313.968 60.6991   1
 -21  -2   4 383.245 62.8607   1
 -21   2   4 428.487 64.7196   1
  20   2  -4 1299.50 116.088   1
  20  -2  -4 1488.79 119.550   1
 -20  -2   4 1400.22 118.229   1
 -20   2   4 1721.27 123.447   1
  19   2  -4 1393.00 111.778   1
  19  -2  -4 1205.92 106.515   1
 -19  -2   4 1324.09 111.178   1
 -19   2   4 1230.72 105.673   1
  18   2  -4 394.853 61.6991   1
  18  -2  -4 299.127 56.0479   1
 -18  -2   4 427.128 63.7003   1
 -18   2   4 347.246 57.8333   1
  17   2  -4 12459.5 569.932   1
  17  -2  -4 13281.7 570.779   1
 -17  -2   4 12673.4 568.641   1
  16   2  -4 584.848 71.7162   1
  16  -2  -4 602.409 68.9522   1
 -16  -2   4 660.255 71.4761   1
 -16   2   4 687.005 69.6145   1
  15   2  -4 16820.7 747.642   1
 -15  -2   4 16408.1 746.189   1
  14  -2  -4 731.951 70.6685   1
 -14   2   4 789.236 73.2493   1
  13   2  -4 1627.97 112.100   1
  13  -2  -4 1582.91 104.822   1
 -13  -2   4 1422.40 101.619   1
 -13   2   4 1372.49 99.4315   1
  12   2  -4 7714.35 381.397   1
  12  -2  -4 8094.92 376.386   1
 -12  -2   4 8312.74 380.947   1
 -12   2   4 8040.15 374.323   1
  11  -2  -4 1718.41 109.600   1
 -11  -2   4 1922.44 116.222   1
  11   2  -4 1708.46 113.705   1
  10   2  -4 9728.70 430.531   1
 -10   2   4 9043.62 419.102   1
 -10  -2   4 8733.52 425.451   1
  10  -2  -4 9982.08 422.806   1
  -9  -2   4 112583. 4617.11   1
   9   2  -4 109371. 4616.32   1
   8   2  -4 12058.7 574.001   1
  -8   2   4 13249.3 563.224   1
  -8  -2   4 13636.8 573.670   1
   8  -2  -4 13146.9 564.380   1
  -7   2   4 130834. 5101.78   1
   7  -2  -4 115817. 5101.12   1
   6   2  -4 76349.1 3131.92   1
  -6  -2   4 79057.6 3133.83   1
  -6   2   4 69103.3 3118.48   1
   6  -2  -4 80097.8 3121.45   1
  -5  -2   4 62937.6 2601.39   1
   5  -2  -4 63227.1 2588.76   1
  -5   2   4 62359.1 2588.25   1
   5   2  -4 60951.5 2600.37   1
  -4   2   4 596.877 32.9814   1
   4   2  -4 553.143 43.1501   1
  -4  -2   4 668.127 46.0174   1
   4  -2  -4 683.364 34.0828   1
   3   2  -4 7710.32 331.388   1
  -3   2   4 7298.03 319.662   1
   3  -2  -4 7525.00 319.942   1
  -3  -2   4 8347.40 334.926   1
   2   2  -4 4715.13 185.041   1
  -2  -2   4 4496.75 185.496   1
   2  -2  -4 4355.12 173.078   1
  -1   2   4 3443.07 162.679   1
   1  -2  -4 3626.33 164.083   1
   1   2  -4 3718.41 170.629   1
  -1  -2   4 3597.07 170.709   1
   0  -2   4 3068.26 141.556   1
   0   2  -4 2991.43 140.095   1
   0  -2  -4 2729.26 133.041   1
   1  -2   4 29799.7 1261.02   1
  -1  -2  -4 29704.2 1256.38   1
  -1   2  -4 30497.2 1261.59   1
   1   2   4 29564.0 1257.85   1
   2   2   4 21108.8 923.306   1
  -2  -2  -4 22106.9 921.720   1
  -3   2  -4 26503.2 1164.23   1
   3  -2   4 29260.6 1166.19   1
   3   2   4 26048.0 1166.75   1
  -3  -2  -4 27503.8 1160.38   1
  -4   2  -4 32362.9 1340.51   1
   4  -2   4 28421.6 1338.53   1
   4   2   4 33268.1 1341.90   1
  -4  -2  -4 31993.1 1337.79   1
  -5   2  -4 70017.4 3060.30   1
   5  -2   4 68340.7 3061.52   1
  -5  -2  -4 73524.3 3062.14   1
  -6   2  -4 3098.07 168.747   1
   6  -2   4 2794.45 166.736   1
   6   2   4 3135.09 170.650   1
  -6  -2  -4 3103.02 170.570   1
  -7   2  -4 36226.3 1513.58   1
   7  -2   4 35100.0 1515.23   1
   7   2   4 39085.5 1524.33   1
  -7  -2  -4 32363.1 1509.01   1
  -8   2  -4 5.81527 31.4008   1
   8  -2   4 12.0669 33.0041   1
   8   2   4 24.9317 32.2998   1
  -8  -2  -4 17.6152 28.1726   1
  -9   2  -4 2899.17 175.696   1
   9  -2   4 3136.25 180.047   1
   9   2   4 3221.73 180.813   1
  -9  -2  -4 3042.10 180.335   1
 -10   2  -4 6923.78 333.547   1
  10  -2   4 7076.91 336.601   1
  10   2   4 6735.80 333.737   1
 -10  -2  -4 5962.13 327.021   1
 -11   2  -4 20498.9 913.412   1
  11  -2   4 21583.6 918.011   1
  11   2   4 19416.1 913.143   1
 -11  -2  -4 20916.2 914.795   1
 -12   2  -4 698.878 76.9333   1
  12  -2   4 843.406 82.2447   1
  12   2   4 654.576 72.9805   1
 -12  -2  -4 725.144 76.4338   1
 -13   2  -4 4552.00 246.816   1
  13  -2   4 4467.42 246.758   1
  13   2   4 4099.35 240.416   1
 -13  -2  -4 4614.42 249.749   1
 -14   2  -4 730.735 83.5303   1
  14  -2   4 938.578 91.8666   1
  14   2   4 977.908 91.8582   1
 -14  -2  -4 965.650 91.4061   1
 -15   2  -4 3152.75 187.833   1
 -15  -2  -4 2842.88 183.773   1
  15   2   4 2990.80 188.319   1
  15  -2   4 2934.78 188.894   1
 -16  -2  -4 3705.09 217.013   1
 -16   2  -4 3876.63 220.212   1
  16  -2   4 3709.57 221.294   1
  16   2   4 3410.95 217.714   1
  17   2   4 4191.28 242.733   1
 -18   2  -4 359.772 62.7510   1
  18   2   4 273.639 62.5142   1
 -18  -2  -4 251.461 53.7592   1
  19  -2   4 111.167 52.3207   1
  19   2   4 238.680 61.0701   1
 -19  -2  -4 149.051 45.2490   1
 -20  -2  -4 820.052 86.8509   1
 -20   2  -4 698.290 85.6484   1
  20   2   4 843.571 91.1183   1
  20  -2   4 729.642 87.4836   1
 -21   2  -4 257.786 58.6426   1
 -21  -2  -4 262.270 57.8222   1
  21   2   4 257.965 58.2278   1
  21  -2   4 175.213 53.1095   1
 -22   2  -4 148.276 51.3644   1
 -22  -2  -4 142.982 47.5628   1
  22  -2   4 188.741 55.5277   1
  22   2   4 107.834 45.7624   1
 -23   2  -4 128.086 54.9681   1
  23  -2   4 105.043 50.2690   1
 -24   2  -4 70.4842 43.4529   1
 -24  -2  -4 45.2542 39.1611   1
  24  -2   4 71.3346 41.7265   1
  24   2   4 63.6393 45.2212   1
  25   3  -4 26.1361 43.8422   1
 -25  -3   4 24.7435 41.5076   1
 -24   3   4 94.4668 49.4048   1
  24  -3  -4 52.0817 43.1017   1
  24   3  -4 43.6704 46.6185   1
 -24  -3   4 91.7874 50.1839   1
 -23   3   4 85.3482 49.7999   1
  23  -3  -4 94.0677 47.0028   1
  23   3  -4 119.804 47.6277   1
 -23  -3   4 151.217 52.7486   1
 -22   3   4 1488.01 123.098   1
  22  -3  -4 1668.30 126.299   1
  22   3  -4 1340.48 117.991   1
 -22  -3   4 1348.83 119.645   1
 -21   3   4 2522.95 162.237   1
  21  -3  -4 2161.85 155.111   1
  21   3  -4 2341.69 159.504   1
 -21  -3   4 2107.48 155.527   1
 -20   3   4 2352.12 154.504   1
  20  -3  -4 2021.44 149.607   1
  20   3  -4 2254.53 154.497   1
 -20  -3   4 2084.12 150.564   1
 -19   3   4 2333.40 150.485   1
  19  -3  -4 2127.76 148.609   1
  19   3  -4 1868.03 143.572   1
 -19  -3   4 2214.23 150.510   1
 -18   3   4 6905.54 345.152   1
  18  -3  -4 6675.11 346.955   1
 -17   3   4 767.069 80.8886   1
  17  -3  -4 844.548 85.6983   1
  17   3  -4 870.092 86.4193   1
 -17  -3   4 980.307 92.4008   1
 -16   3   4 581.063 66.6538   1
  16  -3  -4 533.340 64.6600   1
  16   3  -4 636.731 74.3995   1
 -16  -3   4 451.703 65.5193   1
  15   3  -4 5686.36 280.942   1
 -15  -3   4 4670.47 261.003   1
 -14   3   4 5553.65 267.655   1
  14  -3  -4 4847.48 265.823   1
  14   3  -4 5214.29 274.864   1
 -14  -3   4 5328.16 271.892   1
 -13  -3   4 10016.5 485.615   1
  13  -3  -4 10506.9 483.516   1
 -13   3   4 10908.6 482.686   1
 -12   3   4 30700.2 1279.62   1
 -12  -3   4 29552.6 1286.79   1
  12  -3  -4 30096.5 1280.30   1
  12   3  -4 29135.2 1286.36   1
 -11   3   4 9683.04 433.654   1
 -11  -3   4 9262.15 440.469   1
  11  -3  -4 9085.13 431.286   1
  11   3  -4 10059.4 443.515   1
 -10  -3   4 2068.53 127.540   1
  10  -3  -4 2085.19 120.062   1
  10   3  -4 2245.31 130.108   1
   9   3  -4 11936.0 545.747   1
  -9  -3   4 12552.4 549.036   1
   8   3  -4 40751.6 1622.01   1
  -8   3   4 35760.9 1608.84   1
  -8  -3   4 39771.8 1621.07   1
   7   3  -4 2723.08 160.352   1
   7  -3  -4 3275.59 150.760   1
  -7   3   4 3245.57 150.611   1
  -7  -3   4 2908.17 158.948   1
  -6   3   4 73404.7 3001.97   1
   6  -3  -4 71223.0 3001.50   1
  -5   3   4 1136.85 58.1434   1
   5  -3  -4 799.551 58.8144   1
  -5  -3   4 1134.17 69.1780   1
   5   3  -4 914.038 65.3274   1
   4   3  -4 55405.7 2055.90   1
  -4  -3   4 51347.5 2053.73   1
  -4   3   4 54617.4 2039.54   1
  -3   3   4 140.579 17.5385   1
   3  -3  -4 141.113 18.1767   1
   3   3  -4 134.402 27.1385   1
  -2  -3   4 11428.9 490.249   1
   2   3  -4 10274.0 487.248   1
  -2   3   4 10697.3 477.524   1
  -1  -3   4 4170.89 192.072   1
   1   3  -4 3536.63 191.107   1
   1  -3  -4 4170.79 182.930   1
  -1   3   4 3807.51 181.626   1
   0  -3  -4 6863.45 310.589   1
   0   3   4 7063.02 311.720   1
   1  -3   4 15525.5 683.206   1
  -1   3  -4 16021.5 682.827   1
  -1  -3  -4 16486.2 681.093   1
   1   3   4 15103.8 677.079   1
  -2   3  -4 71943.4 2970.14   1
   2  -3   4 70293.8 2971.16   1
   3  -3   4 2843.41 162.428   1
  -3   3  -4 3088.46 164.868   1
   3   3   4 3038.27 162.408   1
  -3  -3  -4 3442.34 166.380   1
   4   3   4 35942.8 1490.01   1
   4  -3   4 34463.0 1488.94   1
  -4  -3  -4 32769.7 1484.55   1
  -4   3  -4 37430.0 1490.45   1
   5   3   4 9981.21 454.387   1
   5  -3   4 9925.65 452.826   1
  -5  -3  -4 9663.54 451.342   1
  -5   3  -4 9869.37 450.639   1
   6   3   4 47264.9 1874.32   1
   6  -3   4 45015.0 1867.21   1
  -6  -3  -4 41167.2 1861.69   1
  -6   3  -4 43450.8 1866.22   1
   7   3   4 11028.1 492.277   1
   7  -3   4 10502.1 485.594   1
  -7  -3  -4 9806.13 483.363   1
  -7   3  -4 10747.7 487.356   1
   9   3   4 530.084 63.4876   1
   9  -3   4 408.608 55.6761   1
  -9   3  -4 471.760 59.1275   1
  10   3   4 2139.86 144.892   1
  10  -3   4 2100.18 139.832   1
 -10  -3  -4 2209.10 141.534   1
 -10   3  -4 1905.41 135.078   1
  11   3   4 3430.57 197.028   1
  11  -3   4 3151.94 191.948   1
 -11  -3  -4 3210.60 191.446   1
 -11   3  -4 3314.17 194.763   1
  12   3   4 5990.58 308.277   1
  12  -3   4 5939.97 307.996   1
 -12  -3  -4 5611.55 305.805   1
 -12   3  -4 5974.27 306.257   1
  14   3   4 7732.41 370.604   1
  14  -3   4 7087.26 366.716   1
 -14  -3  -4 6743.32 363.062   1
 -14   3  -4 7353.92 367.413   1
  15   3   4 2857.31 195.222   1
  15  -3   4 3294.53 203.001   1
 -15  -3  -4 3681.79 208.027   1
 -15   3  -4 3498.04 205.052   1
  16   3   4 1333.31 110.099   1
  16  -3   4 1076.56 103.739   1
 -16  -3  -4 1092.90 102.641   1
 -16   3  -4 1367.45 112.041   1
  17   3   4 2416.68 167.191   1
 -17  -3  -4 2581.07 169.043   1
  18   3   4 308.945 65.2520   1
  18  -3   4 384.663 68.5272   1
 -18  -3  -4 278.615 63.2619   1
 -18   3  -4 377.585 69.1433   1
  19  -3   4 790.686 87.9998   1
  19   3   4 1115.19 103.214   1
 -19   3  -4 838.203 87.7444   1
 -19  -3  -4 900.991 92.0091   1
  20   3   4 17.5951 50.5348   1
  20  -3   4 8.40400 42.9300   1
 -20  -3  -4 15.6702 36.3259   1
 -20   3  -4 74.7186 48.7860   1
  21   3   4 45.2018 46.8420   1
  21  -3   4 25.1082 44.5876   1
 -21  -3  -4-7.33963 34.6185   1
 -21   3  -4-8.27104 48.5938   1
  22   3   4 251.129 62.7630   1
  22  -3   4 214.982 51.8793   1
 -22   3  -4 154.593 50.0679   1
  23   3   4-7.99184 43.1455   1
 -23  -3  -4 15.6668 47.5300   1
  24  -3   4 63.6560 43.5760   1
 -24   3  -4 45.2786 42.3773   1
  26   4  -4 68.6909 50.5936   1
 -26  -4   4 114.217 50.1654   1
  25   4  -4 146.724 50.2322   1
 -25  -4   4 8.32056 41.3352   1
  24   4  -4 67.4908 46.5851   1
 -24  -4   4 257.057 62.2132   1
  23   4  -4 33.7926 39.1896   1
  23  -4  -4 43.4704 45.0796   1
 -23  -4   4 59.5315 45.3387   1
 -23   4   4 33.2105 41.8070   1
  22   4  -4-25.5118 37.9800   1
  22  -4  -4 25.4380 46.9700   1
 -22  -4   4-50.5602 44.2836   1
 -22   4   4 8.22566 43.2273   1
  21   4  -4 1550.61 123.257   1
  21  -4  -4 1566.37 122.200   1
 -21  -4   4 1278.11 115.351   1
 -21   4   4 1399.97 117.687   1
  20   4  -4 171.535 54.9544   1
  20  -4  -4 282.416 54.6720   1
 -20  -4   4 385.144 67.0969   1
 -20   4   4 317.520 58.1432   1
  19   4  -4 6423.55 332.233   1
  19  -4  -4 6099.53 326.779   1
 -19  -4   4 6438.00 331.606   1
 -19   4   4 6244.77 326.287   1
  18   4  -4 500.314 69.4984   1
  18  -4  -4 390.001 63.6246   1
 -18  -4   4 616.022 75.7251   1
 -18   4   4 510.618 69.5297   1
  17   4  -4 137.487 45.5104   1
 -17  -4   4 111.079 45.0915   1
 -17   4   4 42.2619 35.1007   1
  17  -4  -4 92.6901 41.5932   1
 -16  -4   4 14.2877 37.5421   1
 -16   4   4-6.69156 31.0141   1
  16  -4  -4 13.5567 31.9722   1
  16   4  -4 38.4667 42.6157   1
  15   4  -4 43.6480 35.5178   1
  14   4  -4 8740.76 452.521   1
 -14   4   4 10011.9 450.646   1
  14  -4  -4 9432.63 449.314   1
 -14  -4   4 10255.8 458.969   1
  13   4  -4 22471.7 1165.16   1
 -13   4   4 30610.9 1169.03   1
 -13  -4   4 25480.8 1170.55   1
  13  -4  -4 29753.6 1170.66   1
  12   4  -4 454.314 56.2428   1
  12  -4  -4 556.695 56.0565   1
 -12   4   4 532.775 54.7577   1
 -12  -4   4 540.136 60.9381   1
  11  -4  -4 15865.9 705.916   1
 -11   4   4 16842.2 706.605   1
  11   4  -4 15559.5 714.841   1
 -11  -4   4 15839.7 717.911   1
  10  -4  -4 14056.5 611.755   1
 -10  -4   4 13529.8 621.182   1
  10   4  -4 12419.4 622.767   1
   9  -4  -4 2665.62 137.508   1
  -9  -4   4 2554.24 146.283   1
   9   4  -4 2276.55 142.003   1
  -8  -4   4 962.686 75.2662   1
   8   4  -4 896.428 71.7555   1
  -7  -4   4 3499.81 178.297   1
  -7   4   4 3465.99 167.264   1
   7   4  -4 3221.51 176.958   1
  -6  -4   4 7949.03 360.450   1
   6  -4  -4 7805.13 347.779   1
   6   4  -4 7742.68 358.810   1
  -6   4   4 7816.32 346.967   1
  -5  -4   4 64007.3 2670.82   1
   5   4  -4 64037.5 2669.95   1
  -5   4   4 62970.6 2656.23   1
   5  -4  -4 64757.0 2657.67   1
  -4  -4   4 16863.5 700.635   1
   4   4  -4 14881.0 699.279   1
  -4   4   4 16027.8 684.813   1
   4  -4  -4 16578.4 686.861   1
   3  -4  -4 36737.1 1411.72   1
  -3   4   4 35110.1 1411.12   1
   3   4  -4 33973.4 1422.99   1
   2  -4  -4 89422.5 3844.52   1
  -2   4   4 96220.9 3844.59   1
   2   4  -4 88964.1 3852.21   1
  -2  -4   4 96184.2 3855.40   1
   1  -4  -4 12779.4 551.195   1
  -1  -4   4 12686.1 560.247   1
   1   4  -4 12999.5 559.386   1
  -1   4   4 12564.9 552.673   1
   0  -4   4 53269.2 2193.10   1
   0   4  -4 52472.5 2192.84   1
   0  -4  -4 52131.3 2184.09   1
   0   4   4 51339.7 2184.79   1
   1  -4   4 136.155 32.5546   1
  -1   4  -4 121.498 34.0668   1
   2  -4   4 577.363 60.4149   1
  -2   4  -4 737.344 61.3214   1
  -2  -4  -4 714.596 58.5297   1
   2   4   4 595.330 56.6535   1
   3  -4   4 76663.3 2931.29   1
  -3   4  -4 75786.8 2928.71   1
  -3  -4  -4 70192.3 2924.25   1
   4  -4   4 91381.0 3904.77   1
  -4   4  -4 93288.1 3905.93   1
  -4  -4  -4 90931.5 3902.78   1
   4   4   4 99137.3 3908.03   1
   5  -4   4 39789.2 1675.09   1
  -5   4  -4 38428.3 1675.99   1
  -5  -4  -4 37825.5 1671.03   1
   5   4   4 41577.9 1675.76   1
   6  -4   4 2833.54 166.909   1
   6   4   4 3177.85 169.708   1
  -6  -4  -4 2849.69 164.614   1
  -6   4  -4 2603.18 161.226   1
  -7   4  -4 6291.20 321.310   1
   7  -4   4 6339.53 323.581   1
  -7  -4  -4 6787.44 325.394   1
   7   4   4 6845.14 327.397   1
  -8   4  -4 22969.5 1021.67   1
   8  -4   4 23986.7 1027.36   1
  -8  -4  -4 21624.1 1023.85   1
   8   4   4 25664.7 1036.35   1
  -9   4  -4 3097.91 175.823   1
   9  -4   4 2768.69 171.940   1
  -9  -4  -4 3020.11 175.253   1
   9   4   4 2816.98 177.468   1
 -10   4  -4 74.8405 35.9019   1
  10  -4   4 69.6979 37.2743   1
 -10  -4  -4 97.9382 39.8406   1
  10   4   4 77.9922 42.2425   1
 -11   4  -4 3462.78 206.056   1
  11  -4   4 3817.35 211.924   1
 -11  -4  -4 3539.26 209.086   1
  11   4   4 3623.47 211.831   1
 -12   4  -4 74.5874 43.3532   1
  12  -4   4 7.55549 33.7701   1
 -12  -4  -4 36.8971 38.2606   1
  12   4   4 24.3201 43.2092   1
 -13  -4  -4 2029.70 150.524   1
  13   4   4 2292.39 165.097   1
 -14   4  -4 2171.68 151.470   1
  14  -4   4 1928.05 148.498   1
 -14  -4  -4 2346.00 156.816   1
  14   4   4 2449.59 158.866   1
 -15   4  -4 475.952 66.0800   1
  15  -4   4 384.073 60.0349   1
 -15  -4  -4 317.429 57.2053   1
  15   4   4 304.334 57.3179   1
 -16   4  -4 1965.07 144.706   1
  16  -4   4 2279.35 151.623   1
 -16  -4  -4 1748.00 141.512   1
  16   4   4 2072.49 148.534   1
 -17   4  -4 1072.59 101.807   1
  17  -4   4 1090.35 103.974   1
 -17  -4  -4 1049.03 101.395   1
  17   4   4 992.306 95.8993   1
 -18   4  -4 2106.60 151.661   1
  18  -4   4 2207.52 155.277   1
 -18  -4  -4 2124.09 154.892   1
  18   4   4 2206.28 155.075   1
 -19   4  -4 503.281 73.5867   1
  19  -4   4 414.604 70.9125   1
 -20   4  -4 64.3131 46.7688   1
  20  -4   4 25.4341 41.4161   1
 -20  -4  -4 97.3898 50.3213   1
  20   4   4 59.6467 42.9421   1
 -21   4  -4-7.94045 42.2999   1
  21  -4   4 8.43581 42.4402   1
 -22   4  -4 47.7905 40.7059   1
  22  -4   4 24.9592 44.3492   1
 -22  -4  -4 29.7957 38.0723   1
  22   4   4 51.8423 43.4987   1
 -23   4  -4-7.91968 46.5279   1
  23  -4   4 32.5396 43.3365   1
 -23  -4  -4 7.24476 42.0874   1
  23   4   4-8.37362 46.9575   1
 -26  -5   4-8.19642 47.0720   1
  26   5  -4-8.41875 42.3557   1
 -25  -5   4 390.090 67.8979   1
  25   5  -4 297.864 60.5232   1
 -24  -5   4 76.2227 55.0767   1
  24   5  -4 59.2320 45.1620   1
 -23   5   4 42.6041 42.8733   1
  23  -5  -4 8.62880 36.2480   1
 -23  -5   4 33.7157 40.4378   1
  23   5  -4-17.0468 39.5047   1
 -22   5   4 33.5392 40.2209   1
  22   5  -4-34.1848 45.5272   1
  22  -5  -4 25.5028 37.9622   1
 -22  -5   4-8.36778 43.9702   1
  21  -5  -4 1400.42 119.055   1
  21   5  -4 1561.05 128.659   1
 -21  -5   4 1491.67 120.955   1
 -21   5   4 1475.59 121.696   1
 -20   5   4 279.110 58.4247   1
  20   5  -4 242.642 54.7372   1
 -20  -5   4 244.002 56.0121   1
  20  -5  -4 195.369 48.8244   1
  19   5  -4 2868.45 181.016   1
 -19  -5   4 2652.76 178.163   1
 -18   5   4 2063.85 146.187   1
  18  -5  -4 2152.69 149.318   1
  18   5  -4 2091.29 153.137   1
 -18  -5   4 2314.19 153.048   1
  17  -5  -4 8380.42 399.531   1
 -17   5   4 7732.32 393.494   1
  16   5  -4 426.589 65.0469   1
  16  -5  -4 514.086 65.1705   1
 -16  -5   4 389.542 62.5981   1
 -16   5   4 500.081 65.1407   1
  15   5  -4 21.9278 35.0636   1
  15  -5  -4-6.47153 31.5585   1
 -15   5   4 19.1580 32.6134   1
 -15  -5   4 7.13139 29.2969   1
 -14   5   4 225.223 44.5047   1
 -14  -5   4 265.554 50.4848   1
  14   5  -4 149.064 46.9263   1
  13   5  -4 2170.42 139.199   1
 -13   5   4 2211.24 131.155   1
 -13  -5   4 2106.39 138.462   1
  12   5  -4 82.7398 37.0087   1
 -12   5   4 47.7260 30.8479   1
  12  -5  -4 21.4479 25.3395   1
 -12  -5   4 19.2715 30.8561   1
  11  -5  -4 3150.84 172.624   1
 -11  -5   4 2916.41 176.661   1
  11   5  -4 2827.98 175.243   1
  10  -5  -4 20494.0 890.756   1
 -10  -5   4 21266.9 901.234   1
  10   5  -4 20384.0 899.892   1
 -10   5   4 20138.0 887.822   1
   9  -5  -4 41716.1 1786.51   1
  -9  -5   4 42706.0 1798.46   1
   9   5  -4 42695.8 1798.20   1
  -9   5   4 42382.7 1785.69   1
   8   5  -4 18929.7 828.114   1
  -8  -5   4 19039.1 829.958   1
   8  -5  -4 18889.1 817.225   1
  -7  -5   4 31820.7 1402.98   1
   7   5  -4 34253.6 1409.02   1
  -6   5   4 19278.4 836.483   1
   6   5  -4 19131.0 846.957   1
  -6  -5   4 20370.5 850.519   1
  -5   5   4 1265.57 73.9600   1
   5   5  -4 1091.19 78.9984   1
  -5  -5   4 1123.98 81.3203   1
   5  -5  -4 1120.95 71.6333   1
  -4   5   4 1664.54 89.2923   1
   4   5  -4 1549.10 99.0862   1
  -4  -5   4 1450.51 98.0731   1
   4  -5  -4 1447.91 87.9705   1
   3   5  -4 131852. 5673.25   1
  -3   5   4 137273. 5663.73   1
   3  -5  -4 139948. 5664.35   1
  -3  -5   4 136341. 5675.10   1
   2   5  -4 54604.1 2357.69   1
  -2   5   4 56307.3 2347.50   1
   2  -5  -4 59219.8 2348.45   1
  -2  -5   4 53846.2 2356.01   1
   1   5  -4 315.917 38.3563   1
  -1  -5   4 208.771 34.9039   1
   0   5  -4 2751.62 154.043   1
   0  -5   4 2987.46 159.068   1
   0  -5  -4 2814.63 150.521   1
   0   5   4 2917.58 150.602   1
   1  -5   4 13581.3 604.893   1
  -1   5  -4 13838.8 604.083   1
  -1  -5  -4 14045.9 600.458   1
   1   5   4 13047.4 597.313   1
   2  -5   4 4074.42 208.066   1
  -2   5  -4 3717.10 204.521   1
  -2  -5  -4 3890.24 200.993   1
   2   5   4 4129.63 203.585   1
   3  -5   4 104806. 4261.24   1
  -3   5  -4 99727.9 4257.59   1
  -3  -5  -4 107122. 4258.74   1
   3   5   4 97468.7 4254.52   1
   4  -5   4 1336.45 94.9188   1
  -4   5  -4 1415.56 95.2794   1
  -4  -5  -4 1405.56 96.9502   1
   4   5   4 1077.79 88.9866   1
   5  -5   4 1404.75 101.555   1
  -5   5  -4 1291.64 96.2612   1
  -5  -5  -4 1243.65 97.6124   1
   5   5   4 1385.87 99.1437   1
   6  -5   4 230.801 44.9639   1
  -6   5  -4 350.228 49.7601   1
  -6  -5  -4 213.401 44.5458   1
   6   5   4 192.787 37.8682   1
   8  -5   4 5155.83 280.439   1
  -8   5  -4 5040.29 287.371   1
  -8  -5  -4 5641.65 284.604   1
   9  -5   4 20256.2 953.117   1
  -9   5  -4 21703.3 958.603   1
  -9  -5  -4 20836.6 955.904   1
  10  -5   4 2207.32 139.977   1
  10   5   4 1920.09 139.443   1
 -10   5  -4 2057.71 137.305   1
  11  -5   4 2065.64 143.748   1
  11   5   4 2033.11 144.808   1
 -11  -5  -4 2210.54 146.827   1
 -11   5  -4 2125.32 144.197   1
  12  -5   4 10232.7 483.799   1
 -12   5  -4 9872.26 481.493   1
 -13   5  -4 153.883 47.4181   1
  13  -5   4 142.793 49.8525   1
 -13  -5  -4 56.1781 45.2659   1
  13   5   4 120.398 50.4351   1
 -14   5  -4 1900.58 140.662   1
  14  -5   4 2298.75 150.741   1
 -14  -5  -4 1658.69 135.146   1
  14   5   4 2377.84 158.149   1
 -15   5  -4 1945.16 141.176   1
  15  -5   4 1953.32 142.253   1
 -15  -5  -4 2056.03 145.475   1
  15   5   4 1915.00 144.427   1
 -16   5  -4 258.832 58.0362   1
  16   5   4 316.680 61.9295   1
 -16  -5  -4 180.842 53.4161   1
  17   5   4 92.9145 51.3050   1
  17  -5   4 25.3814 44.5189   1
 -17  -5  -4 50.2046 47.5489   1
  18  -5   4 2287.52 164.009   1
  18   5   4 2253.36 161.198   1
 -18  -5  -4 2511.63 165.345   1
 -18   5  -4 2309.13 161.320   1
 -19  -5  -4 219.003 58.2028   1
  19   5   4 180.489 56.2622   1
 -20   5  -4 16.5015 41.5218   1
  20  -5   4 8.38780 41.5670   1
 -20  -5  -4 40.9905 44.8489   1
  20   5   4 33.4027 40.7318   1
 -21  -5  -4 7.99846 45.4121   1
  21   5   4 50.2564 44.0292   1
 -22   5  -4 48.7053 45.5852   1
  22  -5   4 40.5317 46.0727   1
 -22  -5  -4 62.2111 41.4967   1
  22   5   4 82.1653 52.4425   1
 -23   5  -4 128.043 53.1732   1
  23  -5   4 164.956 48.9261   1
 -23  -5  -4 102.860 42.0288   1
  23   5   4 123.754 56.2129   1
 -26  -6   4 165.533 57.4914   1
  26   6  -4 169.578 55.6646   1
 -25  -6   4 166.800 52.8052   1
  25   6  -4 234.396 59.6768   1
 -24  -6   4 775.345 92.6888   1
  24   6  -4 734.321 88.6150   1
 -23  -6   4 142.011 51.3533   1
  23   6  -4 43.1421 42.2463   1
 -22   6   4-8.61983 42.7110   1
 -22  -6   4-32.8396 37.3687   1
  22   6  -4-9.01842 37.8861   1
 -21   6   4 211.234 56.8355   1
  21   6  -4 305.443 62.1583   1
 -21  -6   4 264.649 56.9166   1
  21  -6  -4 229.489 52.6194   1
  20  -6  -4 754.227 84.7239   1
 -20   6   4 749.345 86.6831   1
  19   6  -4 72.7707 47.8962   1
 -19   6   4 23.9631 36.4783   1
  19  -6  -4 56.2783 41.7678   1
 -19  -6   4 139.473 46.1265   1
  18   6  -4 132.944 50.6163   1
 -18   6   4 115.588 44.4824   1
 -18  -6   4 144.691 50.4760   1
  18  -6  -4 46.7560 39.4627   1
  17   6  -4 465.422 70.7598   1
  17  -6  -4 404.177 62.5434   1
 -17   6   4 333.211 57.7081   1
 -17  -6   4 502.976 68.9721   1
  16  -6  -4 1046.65 94.3524   1
 -16   6   4 1059.53 95.0901   1
  15  -6  -4 4066.66 230.651   1
 -15  -6   4 3960.44 233.488   1
 -15   6   4 4527.90 233.731   1
  14   6  -4 4397.69 249.284   1
 -14  -6   4 4762.51 255.704   1
  13  -6  -4 6486.66 314.060   1
 -13   6   4 6258.48 310.748   1
  13   6  -4 6209.92 318.487   1
 -13  -6   4 6014.56 319.026   1
  12  -6  -4 2138.05 135.752   1
 -12   6   4 2042.28 132.366   1
  12   6  -4 2299.76 144.080   1
 -12  -6   4 2268.24 143.519   1
  11  -6  -4 1476.57 102.420   1
 -11   6   4 1574.83 103.140   1
  11   6  -4 1341.38 107.096   1
 -11  -6   4 1357.58 105.788   1
 -10   6   4 2041.66 122.401   1
  10  -6  -4 1900.94 121.123   1
   9  -6  -4 869.433 71.3565   1
  -9   6   4 838.469 69.0520   1
  -9  -6   4 849.725 77.4106   1
   9   6  -4 927.859 79.7418   1
  -8  -6   4 302.208 43.9511   1
  -8   6   4 396.930 44.1705   1
   8  -6  -4 349.182 42.7961   1
   8   6  -4 300.777 46.0691   1
   7  -6  -4 52.9720 25.2502   1
   7   6  -4 5.26979 23.9983   1
  -7  -6   4 5.37734 24.9362   1
  -6   6   4 3137.39 158.228   1
   6   6  -4 3027.45 168.311   1
  -6  -6   4 3022.12 168.829   1
   6  -6  -4 2967.34 158.856   1
  -5   6   4 629.652 51.1820   1
   5   6  -4 609.522 56.9426   1
  -5  -6   4 522.163 59.1628   1
  -4   6   4 33560.3 1436.68   1
   4   6  -4 34347.0 1446.10   1
  -4  -6   4 32269.9 1443.53   1
   4  -6  -4 35341.4 1435.08   1
   3   6  -4 24802.9 1064.39   1
  -3   6   4 24172.4 1053.59   1
   3  -6  -4 25566.7 1055.20   1
  -3  -6   4 24354.0 1063.36   1
   2   6  -4 70332.3 2876.25   1
  -2   6   4 68864.7 2868.03   1
   2  -6  -4 66796.2 2868.19   1
  -2  -6   4 69187.7 2880.11   1
   1   6  -4 44532.4 1772.32   1
  -1   6   4 42060.5 1760.53   1
   1  -6  -4 42388.6 1762.87   1
  -1  -6   4 38452.6 1765.84   1
   0   6  -4 24572.8 1058.03   1
   0  -6  -4 23246.1 1050.84   1
   0   6   4 24211.1 1054.07   1
   0  -6   4 26742.0 1063.72   1
   1  -6   4 7196.35 344.445   1
  -1  -6  -4 7501.08 342.197   1
   1   6   4 6946.31 337.275   1
   2  -6   4 10262.8 461.601   1
  -2   6  -4 10340.1 460.247   1
  -2  -6  -4 10950.2 460.501   1
   3  -6   4 15739.8 688.533   1
  -3   6  -4 15363.5 686.074   1
  -3  -6  -4 15646.0 683.795   1
   3   6   4 14886.1 682.900   1
   4  -6   4 36728.0 1513.05   1
  -4   6  -4 35423.3 1510.57   1
  -4  -6  -4 34245.6 1507.15   1
   4   6   4 34943.9 1507.17   1
   5  -6   4 3540.69 194.529   1
  -5   6  -4 3529.32 191.121   1
  -5  -6  -4 3330.64 189.233   1
   5   6   4 3064.47 187.556   1
   7  -6   4 324.593 53.6028   1
  -7   6  -4 416.722 56.5848   1
  -7  -6  -4 410.263 60.8429   1
   7   6   4 367.446 55.2256   1
   8  -6   4 7980.08 389.210   1
  -8   6  -4 7755.48 383.888   1
  -8  -6  -4 7860.68 384.632   1
   8   6   4 7864.07 386.467   1
   9  -6   4 4945.53 274.230   1
   9   6   4 5056.30 274.229   1
  -9   6  -4 5495.47 277.182   1
  -9  -6  -4 5174.61 273.585   1
  10  -6   4 6411.00 312.063   1
  10   6   4 5668.85 308.256   1
 -10   6  -4 6113.33 309.792   1
 -10  -6  -4 5465.15 303.988   1
  11  -6   4 866.870 86.7933   1
  11   6   4 1170.69 102.215   1
 -11  -6  -4 882.162 89.4378   1
 -11   6  -4 966.713 91.0121   1
 -12  -6  -4 621.837 73.9978   1
  12   6   4 766.498 82.8502   1
 -13   6  -4 159.563 44.6016   1
  13  -6   4 157.967 46.7937   1
 -13  -6  -4 159.579 49.7793   1
  13   6   4 97.9392 46.7153   1
 -14   6  -4 300.837 58.0279   1
  14  -6   4 104.321 46.8534   1
 -14  -6  -4 265.728 58.3388   1
  14   6   4 165.154 49.2438   1
  15   6   4 2148.76 154.606   1
 -15   6  -4 2140.41 151.596   1
 -15  -6  -4 2020.10 147.265   1
  16   6   4 7162.60 375.047   1
 -16  -6  -4 7156.36 367.588   1
  16  -6   4 7421.54 373.074   1
 -17   6  -4 472.209 70.4392   1
  17   6   4 404.854 64.3865   1
 -17  -6  -4 323.700 56.8379   1
  17  -6   4 441.087 66.0462   1
  18  -6   4 1987.21 147.797   1
 -18   6  -4 2047.81 149.158   1
 -19   6  -4 203.126 58.4008   1
  19  -6   4 167.625 50.9065   1
  19   6   4 74.9985 47.3597   1
 -20   6  -4 193.827 59.1072   1
  20  -6   4 175.617 54.8831   1
 -20  -6  -4 232.805 60.5600   1
  20   6   4 163.177 52.1240   1
 -21   6  -4 91.4876 54.2488   1
  21  -6   4 149.605 56.1329   1
 -21  -6  -4 104.320 52.3579   1
  21   6   4 138.084 49.0229   1
 -22   6  -4-16.3367 41.7174   1
  22  -6   4-32.8684 48.8120   1
 -22  -6  -4-7.78836 41.4945   1
  22   6   4-8.11247 40.8183   1
 -23   6  -4-7.98940 40.8105   1
  23  -6   4 56.5132 46.3742   1
  26   7  -4 24.3707 42.6867   1
 -26  -7   4-32.3795 43.7015   1
  25   7  -4 24.7794 49.6025   1
 -25  -7   4 24.4827 45.2138   1
  24   7  -4-17.0279 45.9641   1
 -24  -7   4 24.7305 47.3415   1
  23   7  -4 852.329 92.9613   1
 -23  -7   4 768.019 87.5410   1
 -22   7   4 170.282 48.2581   1
 -21  -7   4-16.7340 45.1724   1
 -21   7   4 25.0836 41.4248   1
  21  -7  -4 9.01499 41.7792   1
  21   7  -4 25.6606 35.9280   1
 -20  -7   4 521.438 71.2867   1
 -20   7   4 629.412 79.2052   1
  20  -7  -4 511.174 74.0168   1
  20   7  -4 593.579 80.4458   1
 -19   7   4 168.821 50.0869   1
  19  -7  -4 94.3485 45.4047   1
 -18  -7   4 962.517 94.6374   1
 -18   7   4 971.634 96.1343   1
  18   7  -4 1184.67 104.751   1
 -17  -7   4 1941.24 136.264   1
  17  -7  -4 1999.46 137.967   1
  17   7  -4 1802.92 136.307   1
  16  -7  -4 82.1967 40.9718   1
 -16   7   4 65.7305 39.5357   1
  16   7  -4 48.1085 35.9237   1
 -16  -7   4 94.6450 44.3241   1
 -15   7   4 5472.34 290.686   1
  15  -7  -4 5745.99 294.504   1
  14  -7  -4 196.727 46.6798   1
 -14   7   4 98.8636 36.8606   1
  14   7  -4 67.8811 34.6992   1
 -14  -7   4 151.698 39.6277   1
  13   7  -4 7813.84 427.491   1
 -13  -7   4 10538.5 445.796   1
  12  -7  -4 1596.64 114.246   1
 -12   7   4 1599.27 113.095   1
  12   7  -4 1417.06 116.379   1
 -12  -7   4 1886.71 125.035   1
  11  -7  -4 7057.54 353.551   1
 -11   7   4 7561.43 354.765   1
  11   7  -4 7108.40 361.738   1
 -11  -7   4 7688.89 365.153   1
  10  -7  -4 983.718 82.3921   1
 -10   7   4 1192.35 84.7022   1
 -10  -7   4 987.400 85.2564   1
  10   7  -4 933.784 85.0555   1
  -9  -7   4 12.7940 35.4344   1
   9  -7  -4-5.15951 26.3504   1
  -9   7   4-25.8127 23.4962   1
   9   7  -4-6.19800 27.1431   1
  -8   7   4 2706.42 152.898   1
   8  -7  -4 2743.35 153.482   1
  -7   7   4 443.836 48.8393   1
   7   7  -4 589.045 61.7336   1
  -7  -7   4 485.612 59.2910   1
   7  -7  -4 346.953 48.6268   1
  -6   7   4 394.118 45.0732   1
   6   7  -4 413.648 53.1186   1
  -6  -7   4 412.072 54.0389   1
   6  -7  -4 477.835 50.2307   1
  -5   7   4 2982.70 152.451   1
   5   7  -4 2603.01 157.558   1
  -5  -7   4 2605.10 158.666   1
   5  -7  -4 2905.36 154.225   1
  -4   7   4 4998.32 254.087   1
   4   7  -4 5486.76 266.635   1
  -4  -7   4 4929.14 264.988   1
   4  -7  -4 5774.93 259.983   1
   3   7  -4 8811.60 388.791   1
  -3   7   4 8801.74 380.267   1
  -3  -7   4 8186.13 387.011   1
   2   7  -4 879.916 74.7871   1
  -2   7   4 916.973 70.9693   1
   2  -7  -4 912.622 70.9738   1
  -2  -7   4 817.817 73.8789   1
   1   7  -4 104.913 31.1368   1
  -1   7   4 188.581 33.8267   1
   1  -7  -4 154.093 33.8323   1
  -1  -7   4 195.937 38.3700   1
   0   7   4 2805.88 146.679   1
   0  -7  -4 2589.03 144.714   1
   0  -7   4 2616.86 150.542   1
  -1   7  -4 13937.9 648.631   1
  -1  -7  -4 13895.0 642.148   1
   1   7   4 15594.7 646.292   1
   1  -7   4 14411.1 648.870   1
   2  -7   4 13918.0 638.198   1
  -2  -7  -4 15052.8 638.718   1
   2   7   4 13601.1 632.575   1
   3  -7   4 24.4181 26.1970   1
  -3   7  -4 11.9754 27.2539   1
  -3  -7  -4 5.64662 24.2329   1
   3   7   4 11.3997 27.7990   1
  -4  -7  -4 1526.27 106.690   1
   4   7   4 1452.29 107.069   1
   5  -7   4 2961.77 170.625   1
  -5   7  -4 2646.09 166.423   1
   6  -7   4 570.228 69.0719   1
  -6   7  -4 508.607 66.1795   1
  -6  -7  -4 546.436 65.1408   1
   6   7   4 668.496 67.8006   1
   7  -7   4 1297.06 113.242   1
  -7   7  -4 1663.97 116.863   1
  -7  -7  -4 1291.44 112.368   1
   7   7   4 1573.56 117.627   1
   8  -7   4 2496.88 165.140   1
  -8  -7  -4 2568.33 164.804   1
   8   7   4 2266.09 161.274   1
   9  -7   4 1061.92 98.7121   1
  -9   7  -4 1286.09 102.986   1
  -9  -7  -4 1268.33 104.238   1
   9   7   4 1289.27 104.545   1
  10  -7   4 1103.25 101.498   1
  10   7   4 978.845 98.8199   1
 -10  -7  -4 1210.21 104.910   1
  11   7   4 709.316 88.9179   1
 -11  -7  -4 1187.82 99.8784   1
  12  -7   4 3995.06 232.679   1
  12   7   4 3916.90 231.725   1
 -12   7  -4 4048.65 228.567   1
 -12  -7  -4 3861.40 227.588   1
  13  -7   4 306.042 61.8713   1
  13   7   4 360.908 63.4517   1
 -13  -7  -4 268.880 51.4244   1
 -13   7  -4 289.817 59.8727   1
  14   7   4 76.4033 48.7675   1
 -14   7  -4 8.19093 44.2364   1
 -14  -7  -4 8.20323 42.5194   1
  15   7   4 806.413 87.8400   1
  15  -7   4 730.852 89.9660   1
 -15  -7  -4 819.123 90.3843   1
  16  -7   4 888.545 91.0897   1
  16   7   4 708.935 81.8294   1
 -16  -7  -4 681.366 80.2787   1
 -16   7  -4 762.478 87.4080   1
 -17   7  -4 598.285 76.7502   1
  17   7   4 569.563 78.3706   1
 -17  -7  -4 464.640 71.5538   1
  17  -7   4 670.110 82.6866   1
  18   7   4 287.709 59.6702   1
 -18   7  -4 244.757 53.7295   1
 -18  -7  -4 149.047 50.1955   1
  18  -7   4 292.492 59.6908   1
 -19   7  -4 8.41178 46.5937   1
  19  -7   4 25.7225 42.4796   1
 -19  -7  -4-8.24371 38.8810   1
  19   7   4 16.6787 36.5191   1
 -20   7  -4 141.902 47.3105   1
  20  -7   4 205.046 55.4113   1
 -20  -7  -4 188.392 50.6824   1
  20   7   4 139.844 46.6391   1
 -21   7  -4 82.4123 52.0674   1
  21  -7   4 16.9258 41.2931   1
  21   7   4 7.95285 33.4359   1
 -21  -7  -4 48.4317 39.3881   1
  22  -7   4 33.5959 42.9102   1
 -22  -7  -4 15.5191 39.6465   1
  22   7   4 47.1169 42.4147   1
 -23   7  -4 15.6411 42.2209   1
  23  -7   4-8.23418 40.7939   1
  26   8  -4 39.9016 38.9266   1
 -26  -8   4 7.89942 44.3096   1
  24   8  -4 8.93570 47.6070   1
 -24  -8   4 24.0401 47.6032   1
  23   8  -4 776.471 90.2869   1
 -23  -8   4 984.959 98.6293   1
  22   8  -4 126.690 50.4178   1
 -22  -8   4 116.756 53.4082   1
 -21   8   4 34.3487 44.6928   1
 -21  -8   4 113.673 50.9582   1
  21   8  -4 173.225 58.2824   1
  20  -8  -4 164.462 54.4795   1
 -20  -8   4 392.081 68.0860   1
  20   8  -4 329.720 62.9547   1
 -20   8   4 319.709 62.8694   1
  19  -8  -4 67.5951 41.9702   1
 -19  -8   4 48.9684 35.8675   1
  19   8  -4 113.142 46.4635   1
 -19   8   4 73.9424 45.0374   1
  18  -8  -4 115.029 47.7095   1
 -18  -8   4 114.176 47.3631   1
 -18   8   4 247.878 51.4663   1
  18   8  -4 209.245 53.8277   1
  17  -8  -4 239.702 52.7190   1
  17   8  -4 298.086 60.9177   1
 -17   8   4 310.202 56.3875   1
  16  -8  -4 704.112 80.2083   1
 -16  -8   4 678.918 82.2952   1
 -16   8   4 713.369 78.7027   1
  15  -8  -4-14.8830 37.4383   1
 -15  -8   4 32.1142 36.5356   1
 -15   8   4-21.6748 33.4821   1
  15   8  -4 15.8979 31.9020   1
  14  -8  -4 863.973 86.0176   1
 -14   8   4 924.429 86.4514   1
  13  -8  -4 14920.5 654.832   1
 -13  -8   4 14006.0 657.706   1
 -13   8   4 14518.5 650.536   1
  13   8  -4 13674.2 656.274   1
  12   8  -4 431.149 61.2367   1
 -12  -8   4 308.820 54.7429   1
  11  -8  -4 5034.02 247.148   1
 -11  -8   4 4298.07 246.546   1
 -11   8   4 4829.60 243.874   1
  11   8  -4 4029.21 245.479   1
 -10  -8   4 321.757 57.5181   1
  10   8  -4 307.026 59.9327   1
  10  -8  -4 286.278 49.1998   1
  -9  -8   4 460.841 59.8533   1
   9  -8  -4 453.005 53.8469   1
   9   8  -4 376.880 58.7472   1
  -9   8   4 558.428 57.2248   1
  -8   8   4 262.424 42.7489   1
   8   8  -4 327.578 49.4926   1
  -8  -8   4 333.033 50.3080   1
  -7   8   4 27054.8 1109.81   1
   7   8  -4 25875.9 1116.96   1
  -7  -8   4 25228.0 1116.53   1
   7  -8  -4 24530.7 1104.79   1
  -6   8   4 3792.09 210.767   1
   6   8  -4 4036.08 222.897   1
  -6  -8   4 4552.43 229.215   1
   6  -8  -4 4553.83 221.735   1
  -5   8   4 12936.1 561.812   1
   5  -8  -4 12113.1 559.446   1
   4  -8  -4 886.830 74.1363   1
  -3   8   4 10992.4 462.217   1
   3   8  -4 9456.99 463.693   1
  -3  -8   4 9619.93 465.941   1
   3  -8  -4 9951.21 457.503   1
   2   8  -4 500.262 58.9955   1
  -2   8   4 625.171 59.3471   1
  -2  -8   4 559.225 62.9860   1
   1   8  -4 2627.89 159.241   1
  -1   8   4 2795.66 156.403   1
   1  -8  -4 2826.72 159.063   1
  -1  -8   4 2682.88 162.339   1
   0   8   4 257.045 43.5709   1
   0  -8  -4 216.870 41.4503   1
   1   8   4 38554.5 1553.60   1
  -1  -8  -4 34278.9 1548.28   1
   2   8   4 2964.21 176.975   1
   2  -8   4 3261.95 182.654   1
  -2   8  -4 3051.22 179.802   1
  -2  -8  -4 3329.37 182.469   1
   3  -8   4 19968.9 849.481   1
  -3   8  -4 18236.6 841.031   1
   4  -8   4 11560.5 549.731   1
  -4   8  -4 12441.8 551.934   1
   4   8   4 11864.1 547.561   1
  -4  -8  -4 11628.8 545.418   1
   5  -8   4 6457.83 331.850   1
  -5   8  -4 6863.44 333.673   1
   5   8   4 6873.23 332.315   1
  -5  -8  -4 6263.39 327.953   1
   6  -8   4 7.10178 35.1936   1
  -6   8  -4 41.5120 40.6554   1
   6   8   4 34.7378 32.2076   1
  -6  -8  -4 6.93236 25.7722   1
   7  -8   4 28899.5 1180.76   1
  -7   8  -4 25762.7 1174.16   1
   7   8   4 27565.5 1182.91   1
  -7  -8  -4 25614.6 1173.87   1
   8  -8   4 1063.01 96.6005   1
  -8   8  -4 1155.28 100.812   1
   8   8   4 1094.26 97.4862   1
  -8  -8  -4 951.077 93.8241   1
   9  -8   4 3196.63 190.348   1
  -9   8  -4 2920.94 184.148   1
   9   8   4 3108.23 189.307   1
  -9  -8  -4 3018.32 186.169   1
  10   8   4 480.702 68.6362   1
 -10  -8  -4 519.412 70.6238   1
  11  -8   4 757.784 80.6730   1
 -11   8  -4 860.485 86.5641   1
  11   8   4 557.378 77.6570   1
 -11  -8  -4 693.142 82.0277   1
  12  -8   4 82.4422 37.5916   1
 -12   8  -4 72.0803 35.8432   1
 -12  -8  -4 7.91464 38.6655   1
  12   8   4 50.6494 44.4209   1
  13   8   4 843.312 90.4761   1
 -13  -8  -4 802.632 88.0369   1
 -13   8  -4 729.038 85.3784   1
  14  -8   4 1217.27 110.408   1
  15   8   4 34.4619 43.3563   1
 -15  -8  -4-8.31949 43.1170   1
 -15   8  -4 33.5181 35.9664   1
  15  -8   4 34.4684 38.4944   1
  16   8   4 152.311 52.3087   1
 -16  -8  -4 212.665 58.0976   1
 -16   8  -4 117.583 47.5760   1
  16  -8   4 174.420 56.0084   1
 -17   8  -4 2839.32 185.412   1
  17  -8   4 2973.32 189.855   1
  18   8   4 485.715 71.9093   1
 -18  -8  -4 554.886 69.7846   1
 -18   8  -4 387.114 64.6714   1
  18  -8   4 314.500 63.3525   1
 -19   8  -4 75.3266 48.8467   1
  19  -8   4 147.686 48.9414   1
  20   8   4 146.660 49.9872   1
 -20  -8  -4 161.081 48.4075   1
 -20   8  -4 208.102 61.0053   1
  20  -8   4 240.855 62.5606   1
  21   8   4 55.8246 39.0508   1
 -21  -8  -4 95.2863 42.4511   1
 -21   8  -4 73.8154 45.5689   1
  21  -8   4 126.444 47.4057   1
 -22   8  -4-8.05804 48.3910   1
  22  -8   4-41.2294 47.3654   1
 -25  -9   4 14.9633 42.9709   1
  25   9  -4 16.8976 41.2025   1
 -24  -9   4 90.5340 51.1431   1
  24   9  -4 115.147 48.5043   1
 -23  -9   4 8.35754 49.1468   1
  23   9  -4 98.2441 48.1459   1
 -22  -9   4 538.331 73.3629   1
  22   9  -4 587.391 78.2538   1
 -21  -9   4 24.6175 46.5750   1
  21   9  -4-8.83090 47.0448   1
  20   9  -4 331.355 66.0527   1
 -20  -9   4 173.233 55.0318   1
 -20   9   4 274.878 60.1207   1
  20  -9  -4 229.984 57.3264   1
  19   9  -4 229.045 54.0428   1
 -19  -9   4 132.338 50.6860   1
 -19   9   4 193.681 54.6577   1
  19  -9  -4 129.551 52.3398   1
  18   9  -4 2824.78 179.486   1
 -18  -9   4 2580.83 173.933   1
 -18   9   4 2759.24 177.337   1
  18  -9  -4 2412.40 170.325   1
 -17   9   4 16.0343 41.5383   1
  17  -9  -4-16.2915 36.3756   1
 -16  -9   4 433.894 71.4215   1
 -16   9   4 558.704 71.1779   1
  16  -9  -4 460.392 68.5772   1
  15   9  -4 6782.17 341.282   1
 -15  -9   4 6501.23 335.966   1
 -15   9   4 6253.50 328.513   1
  15  -9  -4 6090.64 329.410   1
  14   9  -4 2156.50 147.754   1
 -14  -9   4 2273.01 149.754   1
 -14   9   4 2040.98 143.841   1
  14  -9  -4 1941.39 142.923   1
  13   9  -4 2511.25 159.876   1
 -13  -9   4 2383.60 156.965   1
 -13   9   4 2387.51 154.876   1
  13  -9  -4 2209.29 153.649   1
 -12   9   4 6749.23 329.730   1
  12  -9  -4 6162.98 324.155   1
 -11  -9   4 3221.29 200.570   1
  11  -9  -4 3529.46 196.368   1
 -11   9   4 3114.87 189.760   1
  11   9  -4 3561.28 202.658   1
 -10  -9   4 1462.92 114.190   1
  10   9  -4 1573.51 116.541   1
  -9   9   4 2831.58 161.903   1
[truncated: 912,516 more chars]
