# Supplementary material for: Structural insight into the cooperativity of spin crossover compounds
Source: Acta Crystallogr B Struct Sci Cryst Eng Mater. 2023 Aug 11;79(Pt 5):354–67. doi: 10.1107/S2052520623005814 (PMC10552598; doi:10.1107/S2052520623005814)
Supplement: Supplementary file 4 [file b-79-00354-sup4.zip › Bia_Pmono_168K.cif]

data_SC2_168K
 
_audit_creation_method            'SHELXL-2018/3'
_shelx_SHELXL_version_number      '2018/3'
_chemical_name_systematic         ?
_chemical_name_common             ?
_chemical_melting_point           ?
_chemical_formula_moiety          ?
_chemical_formula_sum
 'C38 H28 Fe N6 S2' 
_chemical_formula_weight          688.63

loop_
 _atom_type_symbol
 _atom_type_description
 _atom_type_scat_dispersion_real
 _atom_type_scat_dispersion_imag
 _atom_type_scat_source
 'C'  'C'   0.0024   0.0013
 'International Tables Vol C Tables 4.2.6.8 and 6.1.1.4'
 'H'  'H'   0.0000   0.0000
 'International Tables Vol C Tables 4.2.6.8 and 6.1.1.4'
 'N'  'N'   0.0049   0.0027
 'International Tables Vol C Tables 4.2.6.8 and 6.1.1.4'
 'S'  'S'   0.1051   0.1002
 'International Tables Vol C Tables 4.2.6.8 and 6.1.1.4'
 'Fe'  'Fe'   0.3265   0.6960
 'International Tables Vol C Tables 4.2.6.8 and 6.1.1.4'
 
_space_group_crystal_system       monoclinic
_space_group_IT_number            14
_space_group_name_H-M_alt         'P 21/c'
_space_group_name_Hall            '-P 2ybc'
 
_shelx_space_group_comment
;
The symmetry employed for this shelxl refinement is uniquely defined
by the following loop, which should always be used as a source of
symmetry information in preference to the above space-group names.
They are only intended as comments.
;
 
loop_
 _space_group_symop_operation_xyz
 'x, y, z'
 '-x, y+1/2, -z+1/2'
 '-x, -y, -z'
 'x, -y-1/2, z-1/2'
 
_cell_length_a                    17.37840(10)
_cell_length_b                    12.24830(10)
_cell_length_c                    16.90660(10)
_cell_angle_alpha                 90
_cell_angle_beta                  115.8515(9)
_cell_angle_gamma                 90
_cell_volume                      3238.54(4)
_cell_formula_units_Z             4
_cell_measurement_temperature     293(2)
_cell_measurement_reflns_used     18598
_cell_measurement_theta_min       1.887
_cell_measurement_theta_max       32.987
 
_exptl_crystal_description        Needle
_exptl_crystal_colour             ?
_exptl_crystal_density_meas       ?
_exptl_crystal_density_method     ?
_exptl_crystal_density_diffrn     1.412          
_exptl_crystal_F_000              1424
_exptl_transmission_factor_min    ?
_exptl_transmission_factor_max    ?
_exptl_crystal_size_max           ?
_exptl_crystal_size_mid           ?
_exptl_crystal_size_min           ?
_exptl_absorpt_coefficient_mu     0.464
_shelx_estimated_absorpt_T_min    ?
_shelx_estimated_absorpt_T_max    ?
_exptl_absorpt_correction_type    ?
_exptl_absorpt_correction_T_min   ?
_exptl_absorpt_correction_T_max   ?
_exptl_absorpt_process_details    ?
_exptl_absorpt_special_details    ?
_diffrn_ambient_temperature       293(2)
_diffrn_radiation_wavelength      0.63582
_diffrn_radiation_type            Synchrotron
_diffrn_source                    ?
_diffrn_measurement_device_type   '4-circle diffractometer'
_diffrn_measurement_method        ?
_diffrn_detector_area_resol_mean  ?
_diffrn_reflns_number             24250
_diffrn_reflns_av_unetI/netI      0.0355
_diffrn_reflns_av_R_equivalents   0.0375
_diffrn_reflns_limit_h_min        -23
_diffrn_reflns_limit_h_max        23
_diffrn_reflns_limit_k_min        -16
_diffrn_reflns_limit_k_max        16
_diffrn_reflns_limit_l_min        -21
_diffrn_reflns_limit_l_max        21
_diffrn_reflns_theta_min          1.889
_diffrn_reflns_theta_max          25.079
_diffrn_reflns_theta_full         22.426
_diffrn_measured_fraction_theta_max   0.940
_diffrn_measured_fraction_theta_full  0.971
_diffrn_reflns_Laue_measured_fraction_max    0.940
_diffrn_reflns_Laue_measured_fraction_full   0.971
_diffrn_reflns_point_group_measured_fraction_max   0.940
_diffrn_reflns_point_group_measured_fraction_full  0.971
_reflns_number_total              7561
_reflns_number_gt                 7015
_reflns_threshold_expression      'I > 2\s(I)'
_reflns_Friedel_coverage          0.000
_reflns_Friedel_fraction_max      .
_reflns_Friedel_fraction_full     .
 
_reflns_special_details
;
 Reflections were merged by SHELXL according to the crystal
 class for the calculation of statistics and refinement.
 
 _reflns_Friedel_fraction is defined as the number of unique
 Friedel pairs measured divided by the number that would be
 possible theoretically, ignoring centric projections and
 systematic absences.
;
 
_computing_data_collection        ?
_computing_cell_refinement        ?
_computing_data_reduction         ?
_computing_structure_solution     ?
_computing_structure_refinement 'SHELXL-2018/3 (Sheldrick, 2018)'
_computing_molecular_graphics     ?
_computing_publication_material   ?
_refine_special_details           ?
_refine_ls_structure_factor_coef  Fsqd
_refine_ls_matrix_type            full
_refine_ls_weighting_scheme       calc
_refine_ls_weighting_details
'w=1/[\s^2^(Fo^2^)+(0.0472P)^2^+0.9636P] where P=(Fo^2^+2Fc^2^)/3'
_atom_sites_solution_primary      ?
_atom_sites_solution_secondary    ?
_atom_sites_solution_hydrogens    geom
_refine_ls_hydrogen_treatment     constr
_refine_ls_extinction_method      'SHELXL-2018/3 (Sheldrick 2018)'
_refine_ls_extinction_coef        0.0054(5)
_refine_ls_extinction_expression
 'Fc^*^=kFc[1+0.001xFc^2^\l^3^/sin(2\q)]^-1/4^'
_refine_ls_number_reflns          7561
_refine_ls_number_parameters      457
_refine_ls_number_restraints      73
_refine_ls_R_factor_all           0.0352
_refine_ls_R_factor_gt            0.0334
_refine_ls_wR_factor_ref          0.0957
_refine_ls_wR_factor_gt           0.0940
_refine_ls_goodness_of_fit_ref    1.060
_refine_ls_restrained_S_all       1.058
_refine_ls_shift/su_max           0.002
_refine_ls_shift/su_mean          0.000
 
loop_
 _atom_site_label
 _atom_site_type_symbol
 _atom_site_fract_x
 _atom_site_fract_y
 _atom_site_fract_z
 _atom_site_U_iso_or_equiv
 _atom_site_adp_type
 _atom_site_occupancy
 _atom_site_site_symmetry_order  
 _atom_site_calc_flag
 _atom_site_refinement_flags_posn
 _atom_site_refinement_flags_adp
 _atom_site_refinement_flags_occupancy
 _atom_site_disorder_assembly
 _atom_site_disorder_group
Fe01 Fe 0.75478(2) 0.28956(2) 0.81430(2) 0.03007(7) Uani 1 1 d . . . . .
S002 S 0.54613(3) 0.33195(3) 0.91712(2) 0.03884(10) Uani 1 1 d . . . . .
S001 S 0.94764(3) 0.13758(4) 1.07849(3) 0.04505(11) Uani 1 1 d . . . . .
N005 N 0.71381(7) 0.13843(9) 0.79469(7) 0.0296(2) Uani 1 1 d . . . . .
N006 N 0.79789(9) 0.43771(10) 0.82382(8) 0.0390(3) Uani 1 1 d . . . . .
N003 N 0.66940(8) 0.30252(9) 0.69171(7) 0.0313(2) Uani 1 1 d . . . . .
N004 N 0.83862(8) 0.26633(10) 0.76752(8) 0.0336(2) Uani 1 1 d . . . . .
N002 N 0.67184(9) 0.32481(11) 0.85765(8) 0.0387(3) Uani 1 1 d . . . . .
N001 N 0.83898(8) 0.25503(10) 0.93223(8) 0.0355(3) Uani 1 1 d . . . . .
C015 C 0.63560(9) 0.21205(11) 0.65522(9) 0.0338(3) Uani 1 1 d . . . . .
H015 H 0.597883 0.207966 0.595890 0.041 Uiso 1 1 calc R U . . .
C016 C 0.65899(9) 0.11688(11) 0.71080(9) 0.0321(3) Uani 1 1 d . . . . .
C003 C 0.64997(9) 0.39690(11) 0.63731(9) 0.0325(3) Uani 1 1 d . . . . .
C021 C 0.85087(9) 0.16697(12) 0.73088(9) 0.0342(3) Uani 1 1 d . . . . .
C024 C 0.86587(9) -0.02952(13) 0.65800(10) 0.0373(3) Uani 1 1 d D . . . .
C007 C 0.60283(10) 0.58197(12) 0.60886(10) 0.0371(3) Uani 1 1 d . . . . .
H007 H 0.583326 0.644683 0.625340 0.045 Uiso 1 1 calc R U . . .
C012 C 0.57142(11) 0.86586(13) 0.37312(12) 0.0445(4) Uani 1 1 d . . . . .
H012 H 0.563809 0.927788 0.338674 0.053 Uiso 1 1 calc R U . . .
C010 C 0.56210(10) 0.67288(12) 0.38578(10) 0.0381(3) Uani 1 1 d . . . . .
H010 H 0.547728 0.604686 0.359121 0.046 Uiso 1 1 calc R U . . .
C022 C 0.83239(10) 0.16179(13) 0.64310(10) 0.0391(3) Uani 1 1 d . . . . .
H022 H 0.814418 0.223924 0.608151 0.047 Uiso 1 1 calc R U . . .
C008 C 0.62202(10) 0.49093(12) 0.66182(9) 0.0356(3) Uani 1 1 d . . . . .
H008 H 0.616200 0.492719 0.713941 0.043 Uiso 1 1 calc R U . . .
C025 C 0.88364(9) -0.02227(12) 0.74611(10) 0.0380(3) Uani 1 1 d . . . . .
H025 H 0.900277 -0.084615 0.780930 0.046 Uiso 1 1 calc R U . . .
C002 C 0.61991(10) 0.32808(11) 0.88270(9) 0.0336(3) Uani 1 1 d . . . . .
C004 C 0.65813(10) 0.39474(11) 0.56000(10) 0.0365(3) Uani 1 1 d . . . . .
H004 H 0.676407 0.331437 0.542954 0.044 Uiso 1 1 calc R U . . .
C020 C 0.73609(9) 0.05597(11) 0.85170(9) 0.0350(3) Uani 1 1 d . . . . .
H020 H 0.772363 0.069886 0.910364 0.042 Uiso 1 1 calc R U . . .
C005 C 0.63918(10) 0.48648(12) 0.50794(10) 0.0377(3) Uani 1 1 d . . . . .
H005 H 0.644769 0.484290 0.455704 0.045 Uiso 1 1 calc R U . . .
C009 C 0.59549(9) 0.68056(11) 0.47622(10) 0.0343(3) Uani 1 1 d . . . . .
C017 C 0.62787(10) 0.01402(12) 0.68203(10) 0.0400(3) Uani 1 1 d . . . . .
H017 H 0.590357 0.001868 0.623458 0.048 Uiso 1 1 calc R U . . .
C006 C 0.61200(9) 0.58189(11) 0.53159(9) 0.0340(3) Uani 1 1 d . . . . .
C018 C 0.65319(11) -0.07075(12) 0.74142(11) 0.0425(3) Uani 1 1 d . . . . .
H018 H 0.633770 -0.141418 0.723660 0.051 Uiso 1 1 calc R U . . .
C001 C 0.88475(9) 0.20873(11) 0.99407(9) 0.0335(3) Uani 1 1 d . . . . .
C011 C 0.54975(11) 0.76475(14) 0.33436(11) 0.0424(3) Uani 1 1 d . . . . .
H011 H 0.526772 0.758251 0.273548 0.051 Uiso 1 1 calc R U . . .
C026 C 0.87719(9) 0.07512(12) 0.78303(9) 0.0365(3) Uani 1 1 d . . . . .
H026 H 0.890419 0.079055 0.842515 0.044 Uiso 1 1 calc R U . . .
C028 C 0.85863(12) 0.45058(13) 0.79521(11) 0.0460(4) Uani 1 1 d . . . . .
C014 C 0.61624(11) 0.78319(12) 0.51398(11) 0.0418(3) Uani 1 1 d . . . . .
H014 H 0.638530 0.790284 0.574712 0.050 Uiso 1 1 calc R U . . .
C013 C 0.60429(12) 0.87508(13) 0.46272(12) 0.0469(4) Uani 1 1 d . . . . .
H013 H 0.618587 0.943471 0.489032 0.056 Uiso 1 1 calc R U . . .
C023 C 0.84069(11) 0.06397(13) 0.60732(10) 0.0415(3) Uani 1 1 d . . . . .
H023 H 0.829186 0.060812 0.548243 0.050 Uiso 1 1 calc R U . . .
C027 C 0.87802(11) 0.35163(13) 0.76184(11) 0.0427(3) Uani 1 1 d . . . . .
H027 H 0.916869 0.349917 0.737615 0.051 Uiso 1 1 calc R U . . .
C019 C 0.70758(10) -0.04876(12) 0.82720(10) 0.0393(3) Uani 1 1 d . . . . .
H019 H 0.725130 -0.104526 0.868687 0.047 Uiso 1 1 calc R U . . .
C032 C 0.77469(12) 0.52442(13) 0.85617(11) 0.0500(4) Uani 1 1 d . . . . .
H032 H 0.733263 0.516540 0.876645 0.060 Uiso 1 1 calc R U . . .
C031 C 0.81105(17) 0.62544(15) 0.85976(15) 0.0673(6) Uani 1 1 d . . . . .
H031 H 0.792994 0.685195 0.881207 0.081 Uiso 1 1 calc R U . . .
C029 C 0.89784(16) 0.54937(16) 0.79844(14) 0.0643(6) Uani 1 1 d . . . . .
H029 H 0.939737 0.555921 0.778461 0.077 Uiso 1 1 calc R U . . .
C030 C 0.87334(19) 0.63818(16) 0.83204(16) 0.0762(7) Uani 1 1 d . . . . .
H030 H 0.898933 0.705878 0.835754 0.091 Uiso 1 1 calc R U . . .
C1A C 0.8725(8) -0.1343(5) 0.6175(8) 0.0423(16) Uani 0.54(3) 1 d DG . P A 1
C2A C 0.8314(8) -0.2232(8) 0.6333(7) 0.0559(17) Uani 0.54(3) 1 d G . P A 1
H2A H 0.797442 -0.213318 0.662688 0.067 Uiso 0.54(3) 1 calc R U P A 1
C3A C 0.8411(8) -0.3267(6) 0.6052(7) 0.0623(18) Uani 0.54(3) 1 d G . P A 1
H3A H 0.813589 -0.386162 0.615822 0.075 Uiso 0.54(3) 1 calc R U P A 1
C4A C 0.8918(8) -0.3414(6) 0.5613(7) 0.056(2) Uani 0.54(3) 1 d G . P A 1
H4A H 0.898286 -0.410702 0.542537 0.067 Uiso 0.54(3) 1 calc R U P A 1
C5A C 0.9329(7) -0.2526(10) 0.5455(6) 0.0552(18) Uani 0.54(3) 1 d G . P A 1
H5A H 0.966838 -0.262397 0.516119 0.066 Uiso 0.54(3) 1 calc R U P A 1
C6A C 0.9232(8) -0.1490(7) 0.5736(8) 0.0485(13) Uani 0.54(3) 1 d G . P A 1
H6A H 0.950694 -0.089552 0.562986 0.058 Uiso 0.54(3) 1 calc R U P A 1
C1B C 0.8797(9) -0.1350(6) 0.6245(9) 0.0419(17) Uani 0.46(3) 1 d DG . P A 2
C2B C 0.8470(9) -0.2351(8) 0.6340(7) 0.0472(16) Uani 0.46(3) 1 d G . P A 2
H2B H 0.814784 -0.239747 0.665628 0.057 Uiso 0.46(3) 1 calc R U P A 2
C3B C 0.8625(10) -0.3283(6) 0.5962(7) 0.058(2) Uani 0.46(3) 1 d G . P A 2
H3B H 0.840614 -0.395237 0.602573 0.070 Uiso 0.46(3) 1 calc R U P A 2
C4B C 0.9107(9) -0.3213(10) 0.5489(7) 0.056(2) Uani 0.46(3) 1 d G . P A 2
H4B H 0.921053 -0.383659 0.523633 0.067 Uiso 0.46(3) 1 calc R U P A 2
C5B C 0.9434(8) -0.2212(14) 0.5394(8) 0.060(2) Uani 0.46(3) 1 d G . P A 2
H5B H 0.975663 -0.216591 0.507750 0.072 Uiso 0.46(3) 1 calc R U P A 2
C6B C 0.9279(9) -0.1281(10) 0.5772(10) 0.058(2) Uani 0.46(3) 1 d G . P A 2
H6B H 0.949834 -0.061100 0.570805 0.070 Uiso 0.46(3) 1 calc R U P A 2
 
loop_
 _atom_site_aniso_label
 _atom_site_aniso_U_11
 _atom_site_aniso_U_22
 _atom_site_aniso_U_33
 _atom_site_aniso_U_23
 _atom_site_aniso_U_13
 _atom_site_aniso_U_12
Fe01 0.03656(12) 0.02501(11) 0.02485(11) -0.00049(6) 0.00987(8) -0.00033(7)
S002 0.0446(2) 0.03782(19) 0.03347(18) 0.00191(14) 0.01640(16) 0.00489(14)
S001 0.0455(2) 0.0482(2) 0.0370(2) 0.01304(16) 0.01394(17) 0.00647(16)
N005 0.0349(5) 0.0261(5) 0.0272(5) -0.0001(4) 0.0131(4) -0.0009(4)
N006 0.0476(7) 0.0279(5) 0.0307(6) -0.0020(4) 0.0071(5) -0.0016(5)
N003 0.0369(6) 0.0270(5) 0.0272(5) 0.0006(4) 0.0113(5) 0.0014(4)
N004 0.0392(6) 0.0302(5) 0.0282(5) 0.0006(4) 0.0117(5) -0.0018(4)
N002 0.0451(7) 0.0364(6) 0.0312(6) -0.0020(5) 0.0135(5) 0.0033(5)
N001 0.0413(6) 0.0327(6) 0.0285(6) -0.0021(5) 0.0114(5) -0.0006(5)
C015 0.0399(7) 0.0307(6) 0.0261(6) -0.0004(5) 0.0100(6) -0.0009(5)
C016 0.0374(7) 0.0283(6) 0.0286(6) -0.0013(5) 0.0126(5) -0.0018(5)
C003 0.0370(7) 0.0274(6) 0.0276(6) 0.0019(5) 0.0090(5) 0.0013(5)
C021 0.0369(7) 0.0332(7) 0.0324(7) -0.0006(5) 0.0149(6) -0.0009(5)
C024 0.0347(7) 0.0391(7) 0.0371(7) -0.0012(6) 0.0148(6) 0.0043(5)
C007 0.0459(8) 0.0295(6) 0.0351(7) 0.0011(5) 0.0169(6) 0.0061(5)
C012 0.0529(9) 0.0366(8) 0.0469(9) 0.0125(6) 0.0246(8) 0.0063(6)
C010 0.0427(7) 0.0338(7) 0.0359(7) 0.0021(6) 0.0153(6) 0.0041(6)
C022 0.0485(8) 0.0364(7) 0.0336(7) 0.0043(6) 0.0188(6) 0.0027(6)
C008 0.0450(7) 0.0329(7) 0.0291(6) 0.0013(5) 0.0163(6) 0.0041(6)
C025 0.0368(7) 0.0369(7) 0.0363(7) 0.0052(6) 0.0122(6) 0.0067(6)
C002 0.0423(7) 0.0262(6) 0.0248(6) 0.0003(5) 0.0077(6) 0.0044(5)
C004 0.0479(8) 0.0275(6) 0.0336(7) -0.0005(5) 0.0174(6) 0.0038(5)
C020 0.0404(7) 0.0318(6) 0.0304(6) 0.0026(5) 0.0131(6) -0.0028(5)
C005 0.0504(8) 0.0318(7) 0.0335(7) 0.0020(5) 0.0208(6) 0.0038(6)
C009 0.0373(7) 0.0301(6) 0.0358(7) 0.0041(5) 0.0163(6) 0.0038(5)
C017 0.0480(8) 0.0324(7) 0.0326(7) -0.0039(5) 0.0110(6) -0.0063(6)
C006 0.0384(7) 0.0289(6) 0.0326(7) 0.0024(5) 0.0134(6) 0.0026(5)
C018 0.0543(9) 0.0273(6) 0.0435(8) -0.0021(6) 0.0190(7) -0.0074(6)
C001 0.0375(7) 0.0326(6) 0.0299(6) -0.0026(5) 0.0142(6) -0.0031(5)
C011 0.0469(8) 0.0443(8) 0.0344(7) 0.0076(6) 0.0162(7) 0.0067(6)
C026 0.0383(7) 0.0394(7) 0.0294(6) 0.0027(5) 0.0126(6) 0.0031(6)
C028 0.0572(9) 0.0333(7) 0.0384(8) 0.0002(6) 0.0123(7) -0.0103(7)
C014 0.0552(9) 0.0329(7) 0.0363(7) 0.0022(6) 0.0192(7) 0.0028(6)
C013 0.0612(10) 0.0301(7) 0.0491(9) 0.0024(6) 0.0240(8) 0.0010(7)
C023 0.0497(8) 0.0444(8) 0.0326(7) -0.0005(6) 0.0199(7) 0.0031(6)
C027 0.0492(8) 0.0405(8) 0.0378(8) 0.0007(6) 0.0184(7) -0.0086(6)
C019 0.0468(8) 0.0295(6) 0.0401(7) 0.0055(6) 0.0175(6) -0.0022(6)
C032 0.0613(10) 0.0317(7) 0.0406(8) -0.0069(6) 0.0070(7) 0.0035(7)
C031 0.0887(15) 0.0299(8) 0.0605(12) -0.0089(8) 0.0113(11) -0.0023(9)
C029 0.0820(14) 0.0428(10) 0.0625(12) 0.0000(8) 0.0263(11) -0.0226(9)
C030 0.1071(19) 0.0324(9) 0.0720(14) -0.0030(9) 0.0232(14) -0.0227(10)
C1A 0.038(3) 0.043(3) 0.038(3) -0.002(2) 0.010(3) 0.012(2)
C2A 0.049(4) 0.038(2) 0.075(4) -0.008(2) 0.022(3) 0.007(2)
C3A 0.063(4) 0.049(2) 0.067(4) -0.011(2) 0.020(2) 0.008(2)
C4A 0.070(4) 0.045(2) 0.040(3) -0.003(2) 0.013(2) 0.020(2)
C5A 0.065(3) 0.048(4) 0.051(3) -0.005(3) 0.024(2) 0.021(3)
C6A 0.047(3) 0.048(2) 0.047(3) -0.013(2) 0.017(2) 0.006(2)
C1B 0.033(3) 0.046(3) 0.032(3) -0.005(2) 0.000(2) 0.011(2)
C2B 0.048(4) 0.041(3) 0.047(3) -0.002(2) 0.016(2) 0.018(2)
C3B 0.075(6) 0.042(2) 0.057(3) -0.007(2) 0.030(3) 0.014(3)
C4B 0.071(5) 0.052(4) 0.042(3) 0.004(3) 0.022(3) 0.028(3)
C5B 0.059(4) 0.057(5) 0.062(4) -0.003(4) 0.025(3) 0.023(3)
C6B 0.054(4) 0.060(3) 0.062(5) -0.014(3) 0.025(4) 0.017(3)
 
_geom_special_details
;
 All esds (except the esd in the dihedral angle between two l.s. planes)
 are estimated using the full covariance matrix.  The cell esds are taken
 into account individually in the estimation of esds in distances, angles
 and torsion angles; correlations between esds in cell parameters are only
 used when they are defined by crystal symmetry.  An approximate (isotropic)
 treatment of cell esds is used for estimating esds involving l.s. planes.
;
 
loop_
 _geom_bond_atom_site_label_1
 _geom_bond_atom_site_label_2
 _geom_bond_distance
 _geom_bond_site_symmetry_2
 _geom_bond_publ_flag
Fe01 N002 1.9293(14) . ?
Fe01 N001 1.9367(12) . ?
Fe01 N006 1.9429(12) . ?
Fe01 N004 1.9581(13) . ?
Fe01 N005 1.9589(11) . ?
Fe01 N003 1.9598(12) . ?
S002 C002 1.6233(16) . ?
S001 C001 1.6220(15) . ?
N005 C020 1.3318(17) . ?
N005 C016 1.3454(17) . ?
N006 C032 1.335(2) . ?
N006 C028 1.348(2) . ?
N003 C015 1.2797(17) . ?
N003 C003 1.4231(17) . ?
N004 C027 1.2757(19) . ?
N004 C021 1.4231(18) . ?
N002 C002 1.153(2) . ?
N001 C001 1.1499(19) . ?
C015 C016 1.4401(18) . ?
C016 C017 1.3737(19) . ?
C003 C004 1.375(2) . ?
C003 C008 1.3818(19) . ?
C021 C022 1.376(2) . ?
C021 C026 1.379(2) . ?
C024 C023 1.382(2) . ?
C024 C025 1.386(2) . ?
C024 C1B 1.472(6) . ?
C024 C1A 1.482(5) . ?
C007 C008 1.3770(19) . ?
C007 C006 1.383(2) . ?
C012 C013 1.371(2) . ?
C012 C011 1.375(2) . ?
C010 C011 1.380(2) . ?
C010 C009 1.382(2) . ?
C022 C023 1.378(2) . ?
C025 C026 1.373(2) . ?
C004 C005 1.376(2) . ?
C020 C019 1.372(2) . ?
C005 C006 1.383(2) . ?
C009 C014 1.384(2) . ?
C009 C006 1.4782(19) . ?
C017 C018 1.376(2) . ?
C018 C019 1.369(2) . ?
C028 C029 1.378(2) . ?
C028 C027 1.438(2) . ?
C014 C013 1.380(2) . ?
C032 C031 1.379(3) . ?
C031 C030 1.363(4) . ?
C029 C030 1.378(3) . ?
C1A C2A 1.3900 . ?
C1A C6A 1.3900 . ?
C2A C3A 1.3900 . ?
C3A C4A 1.3900 . ?
C4A C5A 1.3900 . ?
C5A C6A 1.3900 . ?
C1B C2B 1.3900 . ?
C1B C6B 1.3900 . ?
C2B C3B 1.3900 . ?
C3B C4B 1.3900 . ?
C4B C5B 1.3900 . ?
C5B C6B 1.3900 . ?
 
loop_
 _geom_angle_atom_site_label_1
 _geom_angle_atom_site_label_2
 _geom_angle_atom_site_label_3
 _geom_angle
 _geom_angle_site_symmetry_1
 _geom_angle_site_symmetry_3
 _geom_angle_publ_flag
N002 Fe01 N001 90.69(5) . . ?
N002 Fe01 N006 94.84(6) . . ?
N001 Fe01 N006 91.59(5) . . ?
N002 Fe01 N004 175.32(5) . . ?
N001 Fe01 N004 91.31(5) . . ?
N006 Fe01 N004 80.87(6) . . ?
N002 Fe01 N005 89.95(5) . . ?
N001 Fe01 N005 91.36(5) . . ?
N006 Fe01 N005 174.34(5) . . ?
N004 Fe01 N005 94.24(5) . . ?
N002 Fe01 N003 92.13(5) . . ?
N001 Fe01 N003 171.97(5) . . ?
N006 Fe01 N003 95.66(5) . . ?
N004 Fe01 N003 86.45(5) . . ?
N005 Fe01 N003 81.13(5) . . ?
C020 N005 C016 117.57(12) . . ?
C020 N005 Fe01 128.65(10) . . ?
C016 N005 Fe01 113.69(9) . . ?
C032 N006 C028 118.52(15) . . ?
C032 N006 Fe01 127.06(13) . . ?
C028 N006 Fe01 114.41(10) . . ?
C015 N003 C003 117.53(12) . . ?
C015 N003 Fe01 114.60(9) . . ?
C003 N003 Fe01 127.31(9) . . ?
C027 N004 C021 118.72(14) . . ?
C027 N004 Fe01 115.46(11) . . ?
C021 N004 Fe01 125.38(10) . . ?
C002 N002 Fe01 169.00(12) . . ?
C001 N001 Fe01 163.00(12) . . ?
N003 C015 C016 116.53(12) . . ?
N005 C016 C017 122.79(13) . . ?
N005 C016 C015 113.43(12) . . ?
C017 C016 C015 123.77(13) . . ?
C004 C003 C008 119.77(13) . . ?
C004 C003 N003 120.32(12) . . ?
C008 C003 N003 119.91(13) . . ?
C022 C021 C026 120.56(14) . . ?
C022 C021 N004 120.00(13) . . ?
C026 C021 N004 119.36(13) . . ?
C023 C024 C025 118.37(14) . . ?
C023 C024 C1B 123.3(5) . . ?
C025 C024 C1B 118.2(6) . . ?
C023 C024 C1A 119.9(5) . . ?
C025 C024 C1A 121.7(5) . . ?
C008 C007 C006 121.24(13) . . ?
C013 C012 C011 119.77(14) . . ?
C011 C010 C009 121.08(15) . . ?
C021 C022 C023 119.58(14) . . ?
C007 C008 C003 119.81(13) . . ?
C026 C025 C024 121.34(14) . . ?
N002 C002 S002 179.41(14) . . ?
C003 C004 C005 119.82(13) . . ?
N005 C020 C019 122.53(13) . . ?
C004 C005 C006 121.45(14) . . ?
C010 C009 C014 118.12(14) . . ?
C010 C009 C006 121.13(13) . . ?
C014 C009 C006 120.70(13) . . ?
C016 C017 C018 118.84(14) . . ?
C007 C006 C005 117.91(13) . . ?
C007 C006 C009 121.81(13) . . ?
C005 C006 C009 120.27(13) . . ?
C019 C018 C017 118.55(14) . . ?
N001 C001 S001 177.04(13) . . ?
C012 C011 C010 119.95(15) . . ?
C025 C026 C021 119.22(14) . . ?
N006 C028 C029 122.65(18) . . ?
N006 C028 C027 113.36(13) . . ?
C029 C028 C027 124.00(19) . . ?
C013 C014 C009 120.88(15) . . ?
C012 C013 C014 120.19(15) . . ?
C022 C023 C024 120.92(14) . . ?
N004 C027 C028 115.81(16) . . ?
C018 C019 C020 119.69(14) . . ?
N006 C032 C031 121.2(2) . . ?
C030 C031 C032 120.3(2) . . ?
C030 C029 C028 118.2(2) . . ?
C031 C030 C029 119.07(18) . . ?
C2A C1A C6A 120.0 . . ?
C2A C1A C024 116.1(6) . . ?
C6A C1A C024 123.6(6) . . ?
C1A C2A C3A 120.0 . . ?
C4A C3A C2A 120.0 . . ?
C3A C4A C5A 120.0 . . ?
C6A C5A C4A 120.0 . . ?
C5A C6A C1A 120.0 . . ?
C2B C1B C6B 120.0 . . ?
C2B C1B C024 125.8(7) . . ?
C6B C1B C024 114.1(7) . . ?
C1B C2B C3B 120.0 . . ?
C4B C3B C2B 120.0 . . ?
C3B C4B C5B 120.0 . . ?
C6B C5B C4B 120.0 . . ?
C5B C6B C1B 120.0 . . ?
 
_refine_diff_density_max    0.368
_refine_diff_density_min   -0.347
_refine_diff_density_rms    0.052

_shelx_res_file
;

TITL sc2_093K_a.res in P2(1)/c
    SC2_168K.res
    created by SHELXL-2018/3 at 12:19:24 on 15-Apr-2021
REM Old TITL SC2_093K in P2(1)/c
REM SHELXT solution in P2(1)/c: R1 0.091, Rweak 0.004, Alpha 0.025
REM <I/s>   0.460 for  267 systematic absences,  Orientation as input
REM Formula found by SHELXT:  C38 N6 S2 Fe

CELL 0.63582 17.3784 12.2483 16.9066 90.0000 115.8515 90.0000
ZERR 4.000 0.0001 0.0001 0.0001 0.0000 0.0009 0.0000
LATT  1
SYMM -X, 1/2+Y, 1/2-Z
SFAC C H N S FE
DISP $C  0.00244  0.00131  9.14798!source kissel
DISP $H -0.00002  0.00000  0.66440!source kissel
DISP $N  0.00493  0.00266 15.07095!source kissel
DISP $S  0.10506  0.10024 379.49005!source kissel
DISP $Fe  0.32649  0.69602 2544.24973!source kissel
UNIT 152.00 112.00 24.00 8.00 4.00
OMIT -5 0 2
OMIT 4 0 0
OMIT 2 0 2
L.S. 30
REM DAMP 100
REM ISOR 0.04 0.06 C1A > C6A
REM ISOR 0.04 0.06 C1B > C6B
RIGU 0.002 0.002 C1A > C6A
RIGU 0.002 0.002  C1B > C6B
SADI C024 C1A C024 C1B
BOND
LIST 6
SHEL 99 0.75
ACTA
FMAP 2
PLAN 20
WGHT    0.047200    0.963600
EXTI    0.005352
FVAR       3.63271   0.54437   0.07947
FE01  5    0.754779    0.289557    0.814300    11.00000    0.03656    0.02501 =
         0.02485   -0.00049    0.00987   -0.00033
S002  4    0.546132    0.331951    0.917117    11.00000    0.04456    0.03782 =
         0.03347    0.00191    0.01640    0.00489
S001  4    0.947644    0.137576    1.078486    11.00000    0.04549    0.04824 =
         0.03704    0.01304    0.01394    0.00647
N005  3    0.713809    0.138434    0.794685    11.00000    0.03492    0.02611 =
         0.02719   -0.00014    0.01307   -0.00094
N006  3    0.797887    0.437710    0.823822    11.00000    0.04763    0.02793 =
         0.03075   -0.00198    0.00714   -0.00165
N003  3    0.669402    0.302524    0.691705    11.00000    0.03685    0.02699 =
         0.02720    0.00065    0.01128    0.00143
N004  3    0.838618    0.266327    0.767523    11.00000    0.03920    0.03019 =
         0.02821    0.00061    0.01173   -0.00184
N002  3    0.671838    0.324806    0.857647    11.00000    0.04513    0.03641 =
         0.03124   -0.00197    0.01347    0.00331
N001  3    0.838978    0.255033    0.932227    11.00000    0.04128    0.03271 =
         0.02853   -0.00205    0.01140   -0.00064
C015  1    0.635599    0.212048    0.655220    11.00000    0.03994    0.03070 =
         0.02608   -0.00038    0.01000   -0.00085
AFIX  43
H015  2    0.597883    0.207966    0.595890    11.00000   -1.20000
AFIX   0
C016  1    0.658995    0.116882    0.710801    11.00000    0.03742    0.02833 =
         0.02860   -0.00131    0.01261   -0.00178
C003  1    0.649967    0.396901    0.637311    11.00000    0.03705    0.02740 =
         0.02764    0.00192    0.00903    0.00126
C021  1    0.850869    0.166969    0.730882    11.00000    0.03692    0.03315 =
         0.03237   -0.00064    0.01489   -0.00095
C024    1    0.865870   -0.029522    0.657997    11.00000    0.03473    0.03908 =
         0.03713   -0.00120    0.01478    0.00433
C007  1    0.602827    0.581969    0.608857    11.00000    0.04585    0.02953 =
         0.03514    0.00114    0.01687    0.00609
AFIX  43
H007  2    0.583326    0.644683    0.625340    11.00000   -1.20000
AFIX   0
C012  1    0.571421    0.865857    0.373121    11.00000    0.05293    0.03664 =
         0.04687    0.01247    0.02461    0.00626
AFIX  43
H012  2    0.563809    0.927788    0.338674    11.00000   -1.20000
AFIX   0
C010  1    0.562102    0.672876    0.385777    11.00000    0.04266    0.03381 =
         0.03585    0.00205    0.01528    0.00412
AFIX  43
H010  2    0.547728    0.604686    0.359121    11.00000   -1.20000
AFIX   0
C022  1    0.832392    0.161789    0.643098    11.00000    0.04845    0.03637 =
         0.03359    0.00429    0.01884    0.00274
AFIX  43
H022  2    0.814418    0.223924    0.608151    11.00000   -1.20000
AFIX   0
C008  1    0.622024    0.490929    0.661823    11.00000    0.04504    0.03293 =
         0.02909    0.00135    0.01626    0.00408
AFIX  43
H008  2    0.616200    0.492719    0.713941    11.00000   -1.20000
AFIX   0
C025  1    0.883643   -0.022269    0.746107    11.00000    0.03679    0.03688 =
         0.03635    0.00524    0.01220    0.00667
AFIX  43
H025  2    0.900277   -0.084615    0.780930    11.00000   -1.20000
AFIX   0
C002  1    0.619906    0.328079    0.882697    11.00000    0.04233    0.02618 =
         0.02480    0.00030    0.00773    0.00441
C004  1    0.658130    0.394736    0.560002    11.00000    0.04794    0.02745 =
         0.03359   -0.00054    0.01737    0.00376
AFIX  43
H004  2    0.676407    0.331437    0.542954    11.00000   -1.20000
AFIX   0
C020  1    0.736090    0.055968    0.851699    11.00000    0.04038    0.03183 =
         0.03039    0.00260    0.01314   -0.00278
AFIX  43
H020  2    0.772363    0.069886    0.910364    11.00000   -1.20000
AFIX   0
C005  1    0.639182    0.486476    0.507941    11.00000    0.05039    0.03181 =
         0.03355    0.00195    0.02077    0.00375
AFIX  43
H005  2    0.644769    0.484290    0.455704    11.00000   -1.20000
AFIX   0
C009  1    0.595487    0.680565    0.476218    11.00000    0.03732    0.03009 =
         0.03581    0.00406    0.01625    0.00383
C017  1    0.627874    0.014019    0.682034    11.00000    0.04803    0.03243 =
         0.03262   -0.00394    0.01104   -0.00633
AFIX  43
H017  2    0.590357    0.001868    0.623458    11.00000   -1.20000
AFIX   0
C006  1    0.612003    0.581894    0.531593    11.00000    0.03837    0.02885 =
         0.03260    0.00244    0.01340    0.00256
C018  1    0.653191   -0.070750    0.741423    11.00000    0.05434    0.02734 =
         0.04349   -0.00214    0.01904   -0.00735
AFIX  43
H018  2    0.633770   -0.141418    0.723660    11.00000   -1.20000
AFIX   0
C001  1    0.884749    0.208733    0.994071    11.00000    0.03749    0.03256 =
         0.02994   -0.00265    0.01423   -0.00313
C011  1    0.549745    0.764748    0.334363    11.00000    0.04690    0.04429 =
         0.03437    0.00755    0.01623    0.00671
AFIX  43
H011  2    0.526772    0.758251    0.273548    11.00000   -1.20000
AFIX   0
C026  1    0.877190    0.075117    0.783032    11.00000    0.03832    0.03943 =
         0.02936    0.00270    0.01260    0.00312
AFIX  43
H026  2    0.890419    0.079055    0.842515    11.00000   -1.20000
AFIX   0
C028  1    0.858625    0.450582    0.795211    11.00000    0.05716    0.03326 =
         0.03841    0.00016    0.01231   -0.01027
C014  1    0.616241    0.783186    0.513984    11.00000    0.05518    0.03289 =
         0.03634    0.00220    0.01917    0.00283
AFIX  43
H014  2    0.638530    0.790284    0.574712    11.00000   -1.20000
AFIX   0
C013  1    0.604294    0.875082    0.462718    11.00000    0.06123    0.03015 =
         0.04913    0.00239    0.02396    0.00099
AFIX  43
H013  2    0.618587    0.943471    0.489032    11.00000   -1.20000
AFIX   0
C023  1    0.840690    0.063969    0.607319    11.00000    0.04967    0.04443 =
         0.03260   -0.00047    0.01985    0.00313
AFIX  43
H023  2    0.829186    0.060812    0.548243    11.00000   -1.20000
AFIX   0
C027  1    0.878025    0.351630    0.761835    11.00000    0.04925    0.04051 =
         0.03782    0.00066    0.01844   -0.00861
AFIX  43
H027  2    0.916869    0.349917    0.737615    11.00000   -1.20000
AFIX   0
C019  1    0.707580   -0.048760    0.827203    11.00000    0.04679    0.02951 =
         0.04007    0.00551    0.01748   -0.00220
AFIX  43
H019  2    0.725130   -0.104526    0.868687    11.00000   -1.20000
AFIX   0
C032  1    0.774692    0.524417    0.856168    11.00000    0.06128    0.03175 =
         0.04060   -0.00695    0.00705    0.00346
AFIX  43
H032  2    0.733263    0.516540    0.876645    11.00000   -1.20000
AFIX   0
C031  1    0.811052    0.625437    0.859761    11.00000    0.08870    0.02992 =
         0.06046   -0.00889    0.01130   -0.00234
AFIX  43
H031  2    0.792994    0.685195    0.881207    11.00000   -1.20000
AFIX   0
C029  1    0.897845    0.549374    0.798435    11.00000    0.08199    0.04281 =
         0.06250    0.00004    0.02633   -0.02262
AFIX  43
H029  2    0.939737    0.555921    0.778461    11.00000   -1.20000
AFIX   0
C030  1    0.873338    0.638183    0.832038    11.00000    0.10710    0.03240 =
         0.07203   -0.00303    0.02317   -0.02268
AFIX  43
H030  2    0.898933    0.705878    0.835754    11.00000   -1.20000
AFIX  66
REM #####
PART 1
C1A   1    0.872466   -0.134299    0.617484    21.00000    0.03837    0.04275 =
         0.03828   -0.00206    0.00983    0.01204
C2A   1    0.831395   -0.223154    0.633311    21.00000    0.04933    0.03793 =
         0.07503   -0.00838    0.02217    0.00726
AFIX  43
H2A   2    0.797442   -0.213318    0.662688    21.00000   -1.20000
AFIX  65
C3A   1    0.841068   -0.326712    0.605232    21.00000    0.06254    0.04857 =
         0.06720   -0.01056    0.02019    0.00783
AFIX  43
H3A   2    0.813589   -0.386162    0.615822    21.00000   -1.20000
AFIX  65
C4A   1    0.891814   -0.341415    0.561324    21.00000    0.06992    0.04543 =
         0.03960   -0.00344    0.01277    0.01974
AFIX  43
H4A   2    0.898286   -0.410702    0.542537    21.00000   -1.20000
AFIX  65
C5A   1    0.932886   -0.252560    0.545496    21.00000    0.06492    0.04839 =
         0.05057   -0.00479    0.02370    0.02150
AFIX  43
H5A   2    0.966838   -0.262397    0.516119    21.00000   -1.20000
AFIX  65
C6A   1    0.923213   -0.149002    0.573576    21.00000    0.04681    0.04838 =
         0.04659   -0.01327    0.01700    0.00567
AFIX  43
H6A   2    0.950694   -0.089552    0.562986    21.00000   -1.20000
AFIX  66
PART 2
C1B   1    0.879748   -0.135008    0.624469   -21.00000    0.03272    0.04622 =
         0.03159   -0.00539   -0.00005    0.01119
C2B   1    0.847030   -0.235105    0.633985   -21.00000    0.04793    0.04128 =
         0.04707   -0.00229    0.01574    0.01839
AFIX  43
H2B   2    0.814784   -0.239747    0.665628   -21.00000   -1.20000
AFIX  65
C3B   1    0.862505   -0.328265    0.596206   -21.00000    0.07519    0.04237 =
         0.05719   -0.00685    0.02967    0.01403
AFIX  43
H3B   2    0.840614   -0.395237    0.602573   -21.00000   -1.20000
AFIX  65
C4B   1    0.910699   -0.321328    0.548910   -21.00000    0.07088    0.05208 =
         0.04192    0.00393    0.02163    0.02814
AFIX  43
H4B   2    0.921053   -0.383659    0.523633   -21.00000   -1.20000
AFIX  65
C5B   1    0.943418   -0.221231    0.539394   -21.00000    0.05928    0.05680 =
         0.06208   -0.00270    0.02481    0.02299
AFIX  43
H5B   2    0.975663   -0.216591    0.507750   -21.00000   -1.20000
AFIX  65
C6B   1    0.927943   -0.128071    0.577173   -21.00000    0.05354    0.06004 =
         0.06189   -0.01377    0.02515    0.01726
AFIX  43
H6B   2    0.949834   -0.061100    0.570805   -21.00000   -1.20000
PART 0
AFIX   0
HKLF 4


REM  sc2_093K_a.res in P2(1)/c
REM wR2 = 0.0957, GooF = S = 1.060, Restrained GooF = 1.058 for all data
REM R1 = 0.0334 for 7015 Fo > 4sig(Fo) and 0.0352 for all 7561 data
REM 457 parameters refined using 73 restraints

END

WGHT      0.0469      0.9708

REM Highest difference peak  0.368,  deepest hole -0.347,  1-sigma level  0.052
Q1    1   0.6519  0.1604  0.6808  11.00000  0.05    0.37
Q2    1   0.6459 -0.0302  0.7124  11.00000  0.05    0.35
Q3    1   0.6006  0.6298  0.5026  11.00000  0.05    0.30
Q4    1   0.9580  0.1923  1.1114  11.00000  0.05    0.28
Q5    1   0.6403  0.0675  0.6962  11.00000  0.05    0.28
Q6    1   0.5906  0.6752  0.4319  11.00000  0.05    0.27
Q7    1   0.6724 -0.0525  0.7867  11.00000  0.05    0.27
Q8    1   0.6085  0.7274  0.4934  11.00000  0.05    0.26
Q9    1   0.8715 -0.0814  0.6419  11.00000  0.05    0.26
Q10   1   0.8693  0.4062  0.7823  11.00000  0.05    0.25
Q11   1   0.6766  0.1260  0.7504  11.00000  0.05    0.25
Q12   1   0.8645 -0.0318  0.6987  11.00000  0.05    0.25
Q13   1   0.7094  0.0042  0.8380  11.00000  0.05    0.25
Q14   1   0.8723  0.1260  0.7590  11.00000  0.05    0.24
Q15   1   0.6189  0.5321  0.5197  11.00000  0.05    0.24
Q16   1   0.9120  0.0950  1.0779  11.00000  0.05    0.24
Q17   1   0.6096  0.8277  0.4854  11.00000  0.05    0.23
Q18   1   0.7603  0.3293  0.8534  11.00000  0.05    0.23
Q19   1   0.7899  0.2383  0.8290  11.00000  0.05    0.23
Q20   1   0.6623  0.3464  0.6671  11.00000  0.05    0.22
;
_shelx_res_checksum   83817

_shelx_hkl_file
;
  -2   0   0 201859. 9157.05   1
   2   0   0 208646. 9156.53   1
  -3   0   0 54886.5 2498.36   1
   3   0   0 56394.1 2495.70   1
  -4   0   0 759645. 35882.5   1
   4   0   0 848993. 35881.8   1
  -5   0   0 4290.06 216.683   1
   5   0   0 4262.50 213.267   1
  -7   0   0 1296.04 89.8700   1
   7   0   0 1398.96 90.7736   1
  -8   0   0 64483.6 2985.80   1
   8   0   0 67796.5 2986.21   1
  -9   0   0 15.1343 22.3095   1
   9   0   0 39.1414 23.9995   1
 -10   0   0 203327. 9239.01   1
  10   0   0 209231. 9237.29   1
 -11   0   0 356.540 52.9321   1
  11   0   0 438.064 53.8203   1
  13   0   0 4080.05 225.611   1
 -13   0   0 3475.97 217.451   1
  14   0   0 11997.6 615.955   1
 -14   0   0 12995.6 618.399   1
 -15   0   0 146.482 46.3526   1
  15   0   0 178.307 46.9690   1
  16   0   0 5619.61 312.898   1
 -16   0   0 5726.08 317.522   1
 -17   0   0 2603.00 178.146   1
  18   0   0 4623.84 266.287   1
 -18   0   0 4665.06 276.857   1
  19   0   0 1322.94 121.752   1
 -19   0   0 1428.16 121.582   1
  21   0   0 49.1881 43.7917   1
 -21   0   0 8.64463 41.7101   1
  22   0   0 1639.86 130.887   1
 -22   0   0 1708.84 133.529   1
  23   0   0 673.949 83.1339   1
 -23   0   0 801.590 87.6916   1
  24   0   0 1797.04 143.364   1
 -24   0   0 1978.98 149.184   1
  25   0   0 315.675 68.4694   1
 -25   0   0 449.461 70.1951   1
  26   0   0 80.9690 46.5635   1
 -26   0   0 8.41707 46.1529   1
   1   1   0 296746. 13520.2   1
  -1  -1   0 305509. 13521.3   1
  -1   1   0 291518. 13521.6   1
   1  -1   0 322010. 13522.2   1
   2   1   0 438.599 28.3756   1
  -2   1   0 359.335 30.0485   1
   2  -1   0 386.118 30.2573   1
   3   1   0 300749. 11954.6   1
  -3   1   0 277852. 11957.4   1
   3  -1   0 266202. 11956.9   1
   4   1   0 46182.2 2006.54   1
  -4  -1   0 47334.6 2008.61   1
   4  -1   0 41963.0 2007.00   1
  -4   1   0 42876.5 2009.92   1
   5   1   0 1764.98 103.761   1
   5  -1   0 1681.86 103.968   1
  -5   1   0 1769.99 111.024   1
   6  -1   0 597.150 51.1995   1
  -6   1   0 589.270 56.9892   1
   7   1   0 30932.4 1295.12   1
  -7  -1   0 31482.2 1298.59   1
  -7   1   0 27311.3 1296.79   1
   8   1   0 13589.3 626.686   1
  -8  -1   0 12443.2 626.472   1
   8  -1   0 13643.2 627.745   1
  -8   1   0 13145.8 628.940   1
   9   1   0 138361. 6478.02   1
  -9  -1   0 128482. 6479.00   1
   9  -1   0 156110. 6481.98   1
  -9   1   0 157779. 6486.35   1
  10   1   0 908.569 77.3091   1
 -10  -1   0 970.028 81.9423   1
  10  -1   0 811.884 73.8879   1
 -10   1   0 925.289 82.9323   1
  11   1   0 62347.9 2924.09   1
 -11  -1   0 70049.3 2934.69   1
  11  -1   0 60153.0 2924.08   1
 -11   1   0 67138.9 2931.98   1
  12  -1   0 554.309 68.9740   1
 -12   1   0 864.568 78.1956   1
  13   1   0 4178.79 258.148   1
  13  -1   0 4878.85 266.678   1
 -13   1   0 4706.26 266.695   1
  14   1   0 763.970 78.2356   1
 -14  -1   0 1026.66 93.9147   1
  14  -1   0 995.179 88.6076   1
 -14   1   0 777.998 84.2966   1
  15   1   0 12169.0 600.832   1
  15  -1   0 12238.6 606.996   1
 -15   1   0 12120.6 604.110   1
  16   1   0 3107.76 186.478   1
 -16  -1   0 2786.65 182.394   1
  16  -1   0 2802.04 183.841   1
 -16   1   0 2502.08 177.592   1
  17   1   0 454.287 66.6055   1
 -17  -1   0 457.550 68.8157   1
  17  -1   0 439.326 65.6239   1
 -17   1   0 518.849 69.0817   1
  18   1   0 179.048 49.4813   1
 -18  -1   0 279.034 56.2262   1
  18  -1   0 379.129 66.0254   1
 -18   1   0 220.578 57.5796   1
  19   1   0 1836.28 135.643   1
  19  -1   0 1807.08 137.520   1
 -19  -1   0 1642.06 131.231   1
 -19   1   0 1564.95 134.284   1
  20  -1   0 80.1362 45.6686   1
 -20   1   0 91.2296 57.6467   1
  21  -1   0 1164.71 105.467   1
  21   1   0 1074.23 102.833   1
 -21  -1   0 1155.37 107.958   1
 -21   1   0 1062.39 106.322   1
  22  -1   0 2210.47 158.546   1
  22   1   0 1944.34 153.817   1
 -22   1   0 2146.53 157.889   1
 -22  -1   0 2398.52 163.782   1
  23  -1   0 973.107 95.4757   1
  23   1   0 752.391 89.9491   1
 -23  -1   0 977.034 97.7616   1
 -23   1   0 854.542 92.7770   1
  24  -1   0 499.788 72.0561   1
  24   1   0 526.845 77.1831   1
 -24  -1   0 627.583 83.2346   1
 -24   1   0 679.363 79.6171   1
  25   1   0 941.718 96.5837   1
  25  -1   0 931.381 98.8250   1
 -25   1   0 819.902 95.5449   1
 -25  -1   0 1047.19 100.520   1
  26   1   0 56.6479 43.9311   1
  26  -1   0 72.1406 51.6221   1
 -26   1   0 133.756 52.8438   1
   0   2   0 177956. 5270.79   1
   0  -2   0 78428.6 5264.67   1
   1   2   0 67.2016 17.4387   1
  -1  -2   0 106.766 22.3769   1
   1  -2   0 53.4284 19.5415   1
   2   2   0 1470.66 83.1779   1
  -2  -2   0 1420.35 82.1938   1
  -2   2   0 1507.53 84.1426   1
   2  -2   0 1547.74 84.4249   1
  -3   2   0 75725.9 3446.75   1
  -3  -2   0 76492.9 3442.49   1
   3   2   0 77010.5 3442.35   1
   3  -2   0 78285.7 3445.85   1
  -4   2   0 66526.6 2919.62   1
   4   2   0 65024.8 2915.00   1
  -4  -2   0 64008.1 2915.64   1
   4  -2   0 64476.7 2919.02   1
  -5  -2   0 1457.37 89.6953   1
   5   2   0 1351.08 86.7835   1
  -6   2   0 5960.27 321.660   1
   6  -2   0 7007.58 323.447   1
   7  -2   0 10934.4 527.516   1
  -7  -2   0 10935.7 525.021   1
  -7   2   0 11382.8 530.523   1
   7   2   0 10861.6 523.857   1
   8  -2   0 11774.5 590.777   1
  -8  -2   0 12076.0 590.199   1
  -8   2   0 13737.1 600.993   1
   8   2   0 12331.2 588.774   1
   9  -2   0 76.2688 32.8475   1
  -9  -2   0 69.8738 29.5276   1
  -9   2   0 79.9449 32.9938   1
   9   2   0 90.0655 31.1947   1
  10  -2   0 81788.2 3696.97   1
 -10  -2   0 81219.6 3694.34   1
 -10   2   0 81302.0 3700.66   1
  10   2   0 83131.5 3692.69   1
  11  -2   0 385.597 54.2886   1
 -11  -2   0 272.155 46.5859   1
 -11   2   0 314.118 52.3573   1
  12  -2   0 38460.4 1726.20   1
 -12   2   0 36510.0 1731.03   1
  13  -2   0 15469.9 716.006   1
 -13  -2   0 15830.9 721.469   1
 -13   2   0 14497.3 721.569   1
  13   2   0 13716.2 710.079   1
  14  -2   0 21161.2 951.543   1
 -14   2   0 19352.8 955.809   1
  14   2   0 19338.1 941.949   1
  15  -2   0 2766.71 179.478   1
 -15  -2   0 2915.14 180.458   1
 -15   2   0 2530.03 176.059   1
  15   2   0 2752.25 175.566   1
 -16  -2   0 1876.99 135.241   1
  16   2   0 1474.46 124.164   1
 -17  -2   0 219.575 54.8151   1
  17  -2   0 380.213 62.4108   1
  17   2   0 301.687 56.4296   1
 -18  -2   0 83.1786 42.7117   1
 -18   2   0 57.4279 42.7245   1
  18   2   0 48.1966 40.6633   1
  19  -2   0 119.231 50.9392   1
 -19  -2   0 160.122 49.3465   1
 -19   2   0 119.310 48.2263   1
  19   2   0 156.794 53.8365   1
 -20   2   0 1888.66 148.198   1
  20  -2   0 2132.48 153.067   1
  21  -2   0 25.4437 44.6882   1
 -21  -2   0 17.5492 40.9328   1
 -21   2   0 17.8888 42.4376   1
  21   2   0 8.39714 41.1482   1
  22  -2   0 394.699 65.1393   1
 -22   2   0 329.790 64.6349   1
 -22  -2   0 336.102 64.4362   1
 -23  -2   0 1514.87 126.926   1
 -23   2   0 1622.37 132.050   1
  23   2   0 1531.24 123.997   1
 -24  -2   0 608.056 82.6912   1
  24   2   0 507.016 78.7942   1
 -25  -2   0 484.048 71.7915   1
 -25   2   0 319.027 62.3049   1
  25   2   0 400.557 67.8256   1
  25  -2   0 457.285 70.8702   1
 -26   2   0 121.573 44.6754   1
  26  -2   0 100.115 50.1622   1
   0  -3   0 2.31237 23.8890   1
   0   3   0 41.3491 21.6815   1
  -1  -3   0 65922.6 3011.02   1
   1   3   0 67592.7 3011.20   1
  -1   3   0 70885.8 3013.03   1
   1  -3   0 64532.5 3011.13   1
   2   3   0 541.746 43.5659   1
  -2  -3   0 491.393 43.7260   1
  -2   3   0 563.056 47.1656   1
   2  -3   0 554.249 48.4032   1
   3   3   0 12201.4 526.043   1
  -3   3   0 10906.2 525.975   1
   3  -3   0 11951.1 528.435   1
   4   3   0 20380.0 949.217   1
  -4  -3   0 21104.9 950.003   1
   5  -3   0 1535.01 102.953   1
  -5   3   0 1653.92 104.095   1
  -6   3   0 2364.97 139.557   1
   6   3   0 2450.41 135.695   1
   6  -3   0 2231.17 140.684   1
  -6  -3   0 2415.70 137.851   1
  -7   3   0 91184.2 4436.09   1
   7   3   0 101615. 4431.36   1
   7  -3   0 99341.6 4437.68   1
  -7  -3   0 101819. 4432.43   1
   8   3   0 251.557 40.8963   1
  -8  -3   0 162.455 35.1427   1
   8  -3   0 154.269 37.1070   1
   9   3   0 2886.87 164.407   1
  -9  -3   0 2644.00 163.807   1
   9  -3   0 2496.44 163.836   1
  10   3   0 4522.79 233.532   1
 -10  -3   0 4346.75 234.169   1
 -10   3   0 4153.44 237.115   1
  10  -3   0 3783.83 229.690   1
  11   3   0 623.079 66.3421   1
 -11  -3   0 536.459 65.9415   1
  12   3   0 3303.15 190.210   1
 -12  -3   0 2725.78 186.656   1
 -12   3   0 3193.79 194.596   1
  12  -3   0 3343.83 193.500   1
  13   3   0 24609.7 1193.71   1
 -13  -3   0 25310.0 1200.13   1
 -13   3   0 27912.1 1207.52   1
  13  -3   0 24920.2 1199.60   1
  14   3   0 7826.15 426.353   1
 -14  -3   0 8051.55 430.242   1
 -14   3   0 9284.84 441.753   1
  14  -3   0 8437.38 431.238   1
  15   3   0 2904.06 199.895   1
 -15  -3   0 3785.73 214.037   1
 -15   3   0 3715.36 221.834   1
  15  -3   0 3240.73 202.976   1
  16   3   0 1587.85 120.696   1
 -16  -3   0 1665.48 123.964   1
 -16   3   0 1333.33 117.690   1
  16  -3   0 1272.76 114.517   1
  17   3   0 1613.72 127.852   1
 -17  -3   0 1558.57 129.657   1
 -17   3   0 1687.59 133.184   1
  17  -3   0 1866.02 136.650   1
  18   3   0 623.292 77.5792   1
 -18  -3   0 659.213 81.3672   1
 -18   3   0 654.560 83.4466   1
  18  -3   0 830.836 86.9517   1
  19   3   0 155.504 51.2122   1
 -19  -3   0 110.838 50.6798   1
 -19   3   0 247.280 57.2536   1
  19  -3   0 182.425 52.3653   1
 -20   3   0 389.902 65.1840   1
  20  -3   0 257.259 59.7646   1
  21   3   0 224.615 55.3835   1
 -21  -3   0 156.292 49.3110   1
 -21   3   0 121.645 48.7674   1
  21  -3   0 173.742 54.7720   1
  22   3   0 108.580 49.8383   1
 -22  -3   0 112.797 48.9510   1
 -23   3   0 903.506 98.1531   1
 -23  -3   0 727.329 87.0054   1
  23   3   0 581.359 80.1415   1
  23  -3   0 649.598 82.8410   1
  24   3   0 492.054 73.5679   1
 -24  -3   0 475.151 74.6213   1
 -24   3   0 615.482 80.2507   1
  25   3   0-8.10364 40.9574   1
 -25  -3   0 42.7631 41.2750   1
 -25   3   0 60.0254 43.3363   1
  25  -3   0 55.7249 46.2802   1
  26  -3   0 118.059 53.4573   1
 -26   3   0 98.1055 45.0405   1
   0  -4   0 23050.7 1015.68   1
   0   4   0 21430.0 1012.77   1
  -1  -4   0 33.5648 27.2195   1
   1  -4   0 6.16248 21.6934   1
   1   4   0 26.7041 21.9696   1
  -1   4   0 6.15064 22.9250   1
  -2  -4   0 110156. 4982.47   1
   2   4   0 112364. 4983.10   1
  -3   4   0 21718.8 993.422   1
   3  -4   0 21368.0 991.742   1
   4  -4   0 19729.1 934.729   1
  -4   4   0 20794.9 936.393   1
  -5   4   0 23813.9 1029.90   1
  -5  -4   0 23310.7 1027.40   1
   5  -4   0 21175.1 1025.96   1
   5   4   0 21049.0 1021.36   1
  -6   4   0 14.2963 21.5162   1
  -6  -4   0 55.7113 31.5422   1
   6  -4   0 74.6494 25.6154   1
   6   4   0 20.9390 27.6772   1
  -7   4   0 1837.70 120.872   1
   7  -4   0 1868.83 120.763   1
   7   4   0 1733.14 113.768   1
  -7  -4   0 1803.17 115.129   1
  -8  -4   0 73238.9 3197.86   1
   8   4   0 73504.4 3197.26   1
   8  -4   0 80433.4 3210.07   1
  -9   4   0 842.135 76.8798   1
   9   4   0 772.095 70.1687   1
  -9  -4   0 702.597 74.6961   1
   9  -4   0 830.091 77.1993   1
 -10  -4   0 2504.58 157.811   1
  10   4   0 2558.72 156.330   1
  11  -4   0 1783.42 129.908   1
 -11   4   0 2006.52 138.374   1
  12  -4   0 7285.25 383.555   1
 -12  -4   0 7839.50 387.848   1
 -12   4   0 7596.40 390.887   1
  12   4   0 6888.14 376.146   1
  13  -4   0 15030.2 752.320   1
 -13  -4   0 15112.5 753.979   1
 -13   4   0 17627.6 771.187   1
  13   4   0 15334.2 752.298   1
  14  -4   0 1235.54 105.566   1
 -14  -4   0 1120.20 102.868   1
 -14   4   0 1379.53 113.221   1
 -15  -4   0 11123.5 560.827   1
  15   4   0 11235.6 560.082   1
  16  -4   0 1252.69 111.837   1
 -16   4   0 1557.95 123.607   1
  17  -4   0 424.474 63.8315   1
 -17  -4   0 468.968 66.2380   1
 -17   4   0 400.957 66.8542   1
  17   4   0 418.483 62.2898   1
 -18  -4   0 3445.38 219.256   1
  18  -4   0 3588.89 221.652   1
  18   4   0 3625.80 220.195   1
 -19  -4   0 823.428 90.6009   1
  19   4   0 628.288 81.6384   1
  20  -4   0 150.612 47.9881   1
 -20  -4   0 129.385 51.1067   1
 -20   4   0 181.539 51.7620   1
  20   4   0 130.842 49.0130   1
  21  -4   0 76.1703 42.1672   1
 -21  -4   0 78.4002 42.0662   1
 -21   4   0 60.2244 42.8634   1
  21   4   0-8.25243 38.5544   1
  22  -4   0 164.305 50.6476   1
 -22  -4   0 96.3135 51.8286   1
 -22   4   0 154.465 49.7131   1
  22   4   0 149.026 54.5131   1
  23  -4   0 558.582 76.8543   1
 -23  -4   0 534.827 77.1296   1
 -23   4   0 562.393 78.0446   1
  23   4   0 619.820 79.2432   1
  24  -4   0 133.292 49.2607   1
  24   4   0 106.967 50.7067   1
 -24  -4   0 69.5539 47.9576   1
 -24   4   0 218.497 60.3465   1
  25   4   0 114.365 47.7340   1
 -26   4   0 17.6281 45.8099   1
   0   5   0-3.65805 20.7829   1
   0  -5   0 26.1333 19.9399   1
   1  -5   0 2182.79 128.032   1
  -1   5   0 2252.16 128.243   1
   1   5   0 2031.16 128.152   1
  -1  -5   0 2276.41 128.044   1
   2  -5   0 56009.7 2687.60   1
   2   5   0 65906.6 2690.14   1
  -2   5   0 58362.4 2689.57   1
  -2  -5   0 58592.6 2688.16   1
   3  -5   0 40812.0 1899.97   1
  -3  -5   0 42515.0 1899.19   1
  -3   5   0 40721.3 1898.74   1
   3   5   0 43346.1 1899.51   1
   4   5   0 100192. 4271.38   1
  -4  -5   0 104672. 4276.00   1
   4  -5   0 106801. 4277.63   1
  -5   5   0 26825.8 1202.65   1
   5  -5   0 25411.2 1203.08   1
   5   5   0 25545.2 1196.62   1
  -5  -5   0 26525.6 1200.07   1
  -6   5   0 1586.60 111.804   1
   6  -5   0 1519.03 108.509   1
   6   5   0 1733.11 109.000   1
  -6  -5   0 1677.69 109.737   1
  -7   5   0 53479.8 2625.95   1
   7  -5   0 57669.1 2628.52   1
   7   5   0 61520.2 2625.93   1
  -7  -5   0 59204.8 2627.93   1
  -8   5   0 5128.18 275.354   1
  -8  -5   0 5098.18 270.359   1
   8  -5   0 4970.86 272.393   1
   8   5   0 5070.16 269.367   1
  -9  -5   0 11.4980 29.8757   1
   9   5   0-16.7569 30.9770   1
 -10   5   0 1033.90 93.9116   1
  10  -5   0 999.773 88.8807   1
  10   5   0 1089.13 89.5311   1
 -10  -5   0 998.755 87.2621   1
 -11   5   0 3687.49 205.616   1
 -11  -5   0 3245.83 197.731   1
  11   5   0 3727.77 199.252   1
 -12  -5   0 964.110 89.6965   1
 -12   5   0 1252.64 105.383   1
  12  -5   0 1053.61 96.6575   1
  12   5   0 1124.73 93.9123   1
 -13   5   0 12872.8 597.329   1
 -13  -5   0 11969.8 583.795   1
 -14   5   0 391.984 67.7238   1
  14   5   0 334.426 55.8630   1
 -14  -5   0 363.942 57.0540   1
  14  -5   0 292.535 57.9436   1
  15  -5   0 2598.59 165.527   1
 -15  -5   0 2308.32 160.948   1
 -15   5   0 2360.67 166.188   1
  15   5   0 2140.24 154.862   1
  16  -5   0 113.201 50.3828   1
 -16   5   0 162.414 52.1826   1
  17  -5   0 10143.6 502.799   1
 -17  -5   0 9897.03 501.952   1
 -17   5   0 9879.45 507.542   1
  17   5   0 9171.98 495.664   1
  18  -5   0 1477.80 120.566   1
 -18  -5   0 1355.13 121.089   1
 -18   5   0 1532.47 129.613   1
  18   5   0 1499.76 122.105   1
  19  -5   0 32.8466 38.9550   1
 -19  -5   0-25.5763 45.5176   1
 -19   5   0 8.80509 34.1052   1
  19   5   0-16.3308 44.7278   1
  20  -5   0 234.713 62.0198   1
 -20  -5   0 215.907 55.4013   1
 -20   5   0 147.141 50.2043   1
  20   5   0 331.125 60.8469   1
 -21  -5   0-17.2559 40.9366   1
  21   5   0-16.6897 46.2849   1
  22  -5   0 259.506 61.2840   1
 -22   5   0 249.521 60.6860   1
 -23  -5   0 332.868 61.5814   1
  23   5   0 362.079 63.3768   1
 -24   5   0 294.230 64.8902   1
  24  -5   0 218.871 63.7377   1
 -25   5   0 41.9825 50.9623   1
  25  -5   0 65.1104 49.9021   1
   0   6   0 53106.1 2213.49   1
   0  -6   0 44997.6 2208.70   1
   1  -6   0 11500.9 558.166   1
  -1   6   0 12083.9 559.461   1
   1   6   0 10302.5 551.882   1
   2  -6   0 33220.0 1481.93   1
  -2   6   0 30650.4 1480.67   1
   2   6   0 32751.6 1480.78   1
  -2  -6   0 32942.5 1481.65   1
   3  -6   0 642.446 61.4465   1
  -3   6   0 683.779 61.7938   1
   3   6   0 642.446 59.9901   1
  -3  -6   0 553.025 57.5326   1
   4  -6   0 3666.24 204.359   1
  -4  -6   0 3657.57 203.525   1
  -4   6   0 3847.78 206.008   1
   4   6   0 3636.56 202.576   1
  -5   6   0 4554.01 245.719   1
   5  -6   0 4526.18 247.060   1
   5   6   0 4771.78 243.644   1
  -5  -6   0 4360.88 242.742   1
  -6   6   0 7191.56 382.949   1
   6  -6   0 7505.93 384.347   1
   6   6   0 7849.22 381.218   1
  -6  -6   0 7825.20 384.459   1
  -7   6   0 2745.03 160.706   1
   7  -6   0 2267.67 153.020   1
   7   6   0 2459.60 152.253   1
  -7  -6   0 2608.49 156.293   1
   8   6   0 1215.10 97.0919   1
  -8  -6   0 1437.60 105.172   1
  -9   6   0 7438.70 380.723   1
   9  -6   0 7262.50 377.225   1
   9   6   0 7073.97 370.725   1
  -9  -6   0 7308.12 375.972   1
  10  -6   0 2282.30 154.766   1
 -10   6   0 2289.73 154.727   1
 -11   6   0 127.224 44.2802   1
  11  -6   0 115.050 43.4728   1
  11   6   0 106.275 36.7691   1
 -11  -6   0 129.497 37.7095   1
 -12   6   0 13133.3 640.992   1
 -12  -6   0 12076.9 632.868   1
  12  -6   0 13697.7 640.530   1
 -13  -6   0 994.204 92.2596   1
  13  -6   0 735.506 92.3899   1
 -13   6   0 1089.98 101.526   1
  13   6   0 1008.38 92.4743   1
  14   6   0 191.838 48.9625   1
 -14  -6   0 182.423 46.3661   1
 -15   6   0 263.653 58.2664   1
  15  -6   0 346.718 59.1019   1
  15   6   0 213.424 49.0473   1
 -15  -6   0 249.743 55.7606   1
 -16  -6   0 1278.96 113.689   1
  16  -6   0 1330.70 113.804   1
 -16   6   0 1273.71 119.643   1
  16   6   0 1335.58 113.279   1
 -17   6   0 344.446 64.0773   1
 -17  -6   0 220.918 56.5572   1
  17  -6   0 306.979 60.8012   1
  17   6   0 370.421 66.0967   1
 -18   6   0 44.0629 34.2904   1
 -18  -6   0 100.208 49.1625   1
  18  -6   0 98.9205 39.8860   1
  18   6   0 65.7585 42.2446   1
 -19   6   0 54.7128 48.0561   1
  19  -6   0 8.03006 38.7423   1
 -20   6   0 134.257 49.9330   1
 -20  -6   0 111.569 46.7359   1
  20   6   0 118.154 47.1174   1
 -21   6   0 112.399 53.1483   1
  21   6   0 59.3717 48.3878   1
  21  -6   0 142.198 52.4416   1
 -21  -6   0 95.4859 47.1739   1
 -22  -6   0 1103.57 108.397   1
  22  -6   0 1231.62 111.870   1
 -22   6   0 974.315 107.297   1
  23  -6   0 318.742 63.4017   1
 -23  -6   0 270.793 60.3827   1
  23   6   0 288.803 63.6751   1
 -23   6   0 434.459 69.9525   1
 -24   6   0 106.209 45.4605   1
  24  -6   0 57.8872 47.6546   1
 -25   6   0 32.5611 42.3334   1
  25  -6   0 40.7029 41.7438   1
   0   7   0 9.81187 21.2453   1
   0  -7   0-10.1118 23.5814   1
   1  -7   0 5844.53 286.518   1
  -1   7   0 6136.32 288.292   1
   1   7   0 5535.24 284.042   1
   2  -7   0 23100.7 1102.90   1
  -2   7   0 24000.4 1104.73   1
   2   7   0 25231.0 1105.27   1
  -2  -7   0 22919.4 1101.98   1
   3  -7   0 2203.30 138.985   1
  -3   7   0 2019.23 135.463   1
   3   7   0 2307.00 137.378   1
  -3  -7   0 2191.07 137.692   1
   4  -7   0 19031.3 959.219   1
  -4   7   0 22168.4 966.753   1
   4   7   0 21109.6 961.578   1
  -4  -7   0 20170.0 961.001   1
   5  -7   0 6989.02 380.147   1
  -5  -7   0 7076.54 377.624   1
  -5   7   0 7944.01 386.778   1
   5   7   0 8115.04 382.795   1
   6   7   0 111.972 35.3398   1
  -6  -7   0 87.1866 32.2487   1
  -6   7   0 114.567 32.1776   1
   6  -7   0 146.299 36.9354   1
   7   7   0 987.600 82.2416   1
  -7  -7   0 966.976 86.5347   1
  -8   7   0 538.755 64.9330   1
   8  -7   0 642.598 65.7204   1
   8   7   0 519.519 59.6026   1
  -8  -7   0 524.127 61.4886   1
   9  -7   0 4063.84 233.307   1
  -9   7   0 3882.11 230.701   1
 -10   7   0 4900.91 278.757   1
  10  -7   0 5041.37 279.575   1
  10   7   0 5165.53 275.454   1
 -10  -7   0 4815.21 275.547   1
 -11   7   0 991.894 92.6565   1
  11  -7   0 786.653 88.6924   1
 -11  -7   0 896.269 86.2391   1
 -12   7   0 616.100 77.6062   1
 -12  -7   0 698.059 77.0516   1
  12  -7   0 595.593 74.8849   1
  12   7   0 755.726 77.2866   1
  13   7   0 65.4972 35.2242   1
 -13  -7   0 71.2299 40.6659   1
 -14  -7   0 2624.63 176.188   1
  14   7   0 2430.58 169.319   1
  14  -7   0 2415.25 173.048   1
 -14   7   0 2834.93 182.607   1
 -15  -7   0 10539.1 537.283   1
  15   7   0 10682.4 536.625   1
  15  -7   0 9922.93 530.813   1
 -15   7   0 11151.3 546.361   1
 -16  -7   0 5503.67 314.527   1
  16   7   0 5568.01 314.174   1
  16  -7   0 5291.33 311.221   1
 -16   7   0 6012.16 321.520   1
  17   7   0 74.7974 45.6352   1
 -17  -7   0 68.2051 39.8913   1
 -18  -7   0 294.930 60.3286   1
  18   7   0 312.933 65.3582   1
  18  -7   0 219.339 51.9855   1
 -18   7   0 269.289 55.1468   1
 -19  -7   0 8.79083 40.2901   1
  19   7   0 8.55961 43.2295   1
  19  -7   0 8.31484 44.3948   1
 -19   7   0 8.88904 48.6932   1
  20   7   0 69.1685 50.9230   1
 -20  -7   0 97.5122 48.0900   1
 -21  -7   0 97.9149 43.4845   1
  21   7   0 243.083 59.1366   1
  21  -7   0 129.867 48.1836   1
 -21   7   0 168.907 57.0055   1
  22   7   0 330.384 65.4818   1
 -22  -7   0 312.379 62.5295   1
 -23  -7   0 35.6361 43.0115   1
  23  -7   0 65.0587 49.3476   1
 -23   7   0 75.1368 48.0076   1
  23   7   0 8.58826 45.8996   1
  24  -7   0 55.4784 46.6438   1
 -24   7   0 74.3505 45.9039   1
   0   8   0 5033.97 267.543   1
   0  -8   0 4882.64 267.098   1
   1   8   0 10030.8 544.240   1
  -1  -8   0 11243.6 550.867   1
   1  -8   0 11243.2 549.578   1
   2   8   0 13506.6 708.190   1
  -2   8   0 15485.7 715.412   1
  -2  -8   0 15717.1 718.867   1
   2  -8   0 15196.5 713.837   1
  -3   8   0 3281.54 195.534   1
  -3  -8   0 3142.67 192.391   1
   3  -8   0 2993.81 192.463   1
   4   8   0 7383.17 376.450   1
  -4   8   0 7100.25 379.181   1
  -4  -8   0 7755.09 381.335   1
   4  -8   0 7461.95 381.592   1
   5   8   0 236.870 46.7417   1
  -5  -8   0 227.100 46.2753   1
  -6  -8   0 2897.75 177.516   1
   6  -8   0 3057.46 184.575   1
  -6   8   0 2770.51 177.857   1
   7  -8   0 4473.25 255.050   1
  -7   8   0 4669.37 258.310   1
  -8   8   0 5184.39 292.440   1
   8  -8   0 5459.62 291.904   1
   8   8   0 5199.54 285.369   1
  -8  -8   0 5308.47 291.751   1
  -9   8   0 12504.8 602.740   1
   9  -8   0 11329.6 595.601   1
   9   8   0 12321.3 595.289   1
  -9  -8   0 12329.3 599.122   1
 -10   8   0 136.151 43.2614   1
  10  -8   0 126.611 43.5719   1
 -10  -8   0 79.1563 40.7131   1
 -11   8   0 39.1732 45.0151   1
  11  -8   0 39.3557 42.0289   1
  11   8   0-14.2477 35.4496   1
 -11  -8   0 7.49800 35.5749   1
  12   8   0 2445.94 159.700   1
 -12  -8   0 2191.40 157.773   1
 -13   8   0 1644.77 130.954   1
  13  -8   0 1552.05 124.621   1
  13   8   0 1547.52 123.503   1
 -13  -8   0 1654.12 127.944   1
  14  -8   0 4906.73 297.058   1
 -14   8   0 5704.26 305.540   1
  15  -8   0 774.389 85.8379   1
 -15  -8   0 763.007 86.3398   1
  15   8   0 762.190 84.4796   1
 -15   8   0 784.770 87.8130   1
 -16   8   0 64.6667 50.6090   1
 -16  -8   0 25.7890 44.0531   1
  16  -8   0-16.0698 39.3731   1
  16   8   0 8.16015 43.5733   1
  17   8   0 1959.23 146.599   1
  17  -8   0 1670.89 141.073   1
 -17   8   0 1871.92 148.470   1
  18  -8   0 705.160 87.2925   1
 -18   8   0 1052.15 106.592   1
 -19  -8   0 536.595 81.0197   1
  19   8   0 296.521 60.4308   1
  19  -8   0 465.543 72.5149   1
 -19   8   0 612.436 81.4118   1
  20  -8   0 389.137 63.6751   1
  20   8   0 400.631 66.2461   1
 -20  -8   0 375.172 67.6153   1
 -21  -8   0-36.6550 51.4369   1
  21   8   0 59.7735 49.6130   1
  21  -8   0-23.8283 44.0499   1
 -21   8   0 36.0657 48.7692   1
 -22  -8   0 9.05846 44.3814   1
 -22   8   0-8.71307 41.3337   1
  22   8   0-25.6514 45.0466   1
  22  -8   0 31.8211 40.1760   1
 -24   8   0 16.1204 40.7119   1
  24  -8   0 15.6943 40.2145   1
  -3   9   0 13311.9 673.769   1
   3  -9   0 14716.8 680.684   1
  -4   9   0 2486.33 163.777   1
   4  -9   0 2638.41 165.719   1
   5   9   0 2028.50 144.823   1
  -5   9   0 2168.76 147.620   1
   5  -9   0 2267.41 148.331   1
  -5  -9   0 2540.49 154.490   1
  -6   9   0 16336.0 709.959   1
   6  -9   0 15933.6 708.102   1
   6   9   0 14551.0 700.919   1
  -7   9   0 10382.2 526.895   1
   7   9   0 9584.01 520.166   1
  -8  -9   0 26925.8 1195.47   1
  -8   9   0 26307.3 1194.39   1
   8  -9   0 24832.6 1189.58   1
   8   9   0 23724.9 1183.95   1
  -9   9   0 3757.98 219.075   1
   9  -9   0 3248.86 210.810   1
  -9  -9   0 3584.11 214.878   1
 -10   9   0 18985.7 872.377   1
  10  -9   0 17562.1 866.733   1
  10   9   0 17334.3 861.244   1
 -10  -9   0 18435.3 869.221   1
 -11   9   0 1075.29 99.6470   1
  11  -9   0 847.975 89.3574   1
  11   9   0 909.562 88.8860   1
 -11  -9   0 978.398 96.0670   1
 -12   9   0 592.548 76.2623   1
  12  -9   0 668.078 79.9071   1
  12   9   0 555.747 69.8679   1
 -12  -9   0 633.212 75.2981   1
  13  -9   0 3377.94 208.687   1
 -13   9   0 3070.91 205.360   1
 -14   9   0 34.6546 41.7814   1
 -14  -9   0-8.39316 41.1247   1
  14  -9   0 8.30018 38.7162   1
  14   9   0 7.97315 38.4519   1
  15  -9   0 1316.00 115.525   1
 -15  -9   0 1253.40 114.120   1
  15   9   0 1134.68 108.258   1
 -15   9   0 1275.12 115.498   1
 -16   9   0 153.835 54.0091   1
 -16  -9   0 70.0194 47.0487   1
  16  -9   0 144.264 53.2823   1
  16   9   0 124.857 50.7607   1
 -17  -9   0 3856.75 242.449   1
  17   9   0 4111.80 244.412   1
  17  -9   0 3811.88 237.336   1
 -17   9   0 3991.70 246.864   1
 -18  -9   0 1212.81 114.751   1
  18   9   0 1282.82 116.193   1
  18  -9   0 1142.70 110.195   1
 -18   9   0 1236.90 115.049   1
 -19  -9   0 9.05132 43.7434   1
  19   9   0 95.0803 49.1760   1
  19  -9   0 80.8377 48.5930   1
 -19   9   0 74.5028 50.4543   1
 -20  -9   0 63.5734 49.7639   1
  20   9   0 26.0152 45.7024   1
  20  -9   0 16.8120 43.7006   1
 -20   9   0 17.7720 39.2629   1
 -21  -9   0 90.7128 52.7685   1
 -21   9   0 95.6175 46.4825   1
  21   9   0-8.66405 47.5307   1
  21  -9   0 48.5049 35.7968   1
 -22   9   0 35.6861 45.0738   1
  22  -9   0 23.0349 43.1173   1
 -23   9   0 341.551 65.6304   1
  23  -9   0 419.494 63.3324   1
   0  10   0 2357.31 155.931   1
   0 -10   0 2458.72 158.417   1
   1  10   0 27648.4 1283.39   1
  -1  10   0 26431.1 1283.86   1
   1 -10   0 28312.6 1284.77   1
  -1 -10   0 27795.9 1283.80   1
   2  10   0 15191.4 736.161   1
  -2  10   0 14965.9 743.333   1
   2 -10   0 14873.9 736.442   1
  -2 -10   0 16209.8 741.622   1
   3  10   0 39829.7 1829.47   1
  -3  10   0 40416.1 1834.78   1
   3 -10   0 39344.0 1833.55   1
  -3 -10   0 39881.1 1841.06   1
   4  10   0 1420.29 110.041   1
  -4  10   0 1199.72 106.034   1
   4 -10   0 1387.31 108.876   1
  -4 -10   0 1444.88 110.788   1
   5  10   0 5744.61 325.739   1
  -5  10   0 6434.65 334.201   1
   5 -10   0 5925.89 328.181   1
  -5 -10   0 6471.97 332.076   1
   6  10   0 4419.62 249.098   1
  -6  10   0 4253.78 251.802   1
   6 -10   0 4421.45 252.037   1
  -7  10   0 31295.3 1413.73   1
   7 -10   0 29768.9 1410.60   1
   7  10   0 31164.4 1410.10   1
  -7 -10   0 28921.4 1409.71   1
  -8  10   0 29279.0 1407.20   1
  -8 -10   0 29534.8 1405.95   1
   8  10   0 29840.5 1404.16   1
   8 -10   0 32075.3 1411.18   1
  -9 -10   0 6226.17 340.162   1
 -10 -10   0 350.967 59.7526   1
  10  10   0 267.577 53.9469   1
 -10  10   0 259.855 60.4995   1
  10 -10   0 214.689 53.8420   1
 -11 -10   0 48.2693 36.3419   1
  11  10   0 156.182 45.4801   1
 -11  10   0 49.4429 36.5283   1
  11 -10   0 48.6810 31.5837   1
 -12 -10   0 7934.85 422.970   1
  12  10   0 8195.02 420.980   1
 -12  10   0 8045.29 425.175   1
  12 -10   0 7764.62 421.906   1
 -13 -10   0 25.2731 36.5158   1
  13  10   0 23.8168 41.8543   1
 -13  10   0 68.9525 42.2577   1
  13 -10   0 26.0814 38.4265   1
  14  10   0 4234.76 257.993   1
 -14 -10   0 4549.39 264.200   1
 -15 -10   0 121.203 49.6637   1
  15  10   0 123.004 47.6277   1
  15 -10   0 178.791 56.1093   1
 -15  10   0 203.397 54.6091   1
 -16  10   0 1093.57 107.365   1
 -16 -10   0 1146.61 109.900   1
  16 -10   0 975.771 102.468   1
  16  10   0 1178.70 108.977   1
 -17 -10   0 364.061 65.8789   1
  17  10   0 227.424 55.9198   1
  17 -10   0 383.110 67.4497   1
 -17  10   0 313.064 64.3658   1
  18 -10   0 941.146 99.6373   1
 -18  10   0 1226.11 111.710   1
  18  10   0 1037.06 102.473   1
 -18 -10   0 1033.00 106.238   1
  19 -10   0 405.687 67.8773   1
 -19  10   0 528.439 75.8419   1
  19  10   0 487.710 77.1420   1
 -19 -10   0 514.757 76.4380   1
  20  10   0 17.1144 43.8536   1
 -20 -10   0 18.0639 44.9442   1
  21 -10   0 309.463 61.1925   1
  21  10   0 349.570 69.6233   1
  22 -10   0 398.873 65.9539   1
 -22  10   0 338.536 61.3084   1
   0  11   0 57.0548 34.9655   1
   0 -11   0 7.11440 30.8357   1
  -1  11   0 5050.38 277.008   1
   1  11   0 4605.42 270.523   1
  -1 -11   0 5427.44 280.737   1
   1 -11   0 4580.06 270.180   1
   2  11   0 25343.0 1254.36   1
  -2  11   0 27539.9 1262.96   1
   2 -11   0 27369.4 1259.19   1
  -2 -11   0 27410.9 1259.23   1
   3  11   0 6054.97 337.519   1
  -3  11   0 6713.23 343.615   1
   3 -11   0 6658.27 344.509   1
  -3 -11   0 5987.91 340.438   1
   4  11   0 19394.4 930.132   1
  -4  11   0 19579.4 936.121   1
   4 -11   0 19453.5 935.812   1
  -4 -11   0 19945.2 944.485   1
   5  11   0 1394.75 109.019   1
  -5  11   0 1293.52 108.214   1
   5 -11   0 1129.07 103.411   1
  -5 -11   0 1209.38 105.080   1
  -6  11   0 9719.15 500.227   1
   6 -11   0 10019.2 502.833   1
  -6 -11   0 9788.14 500.657   1
   7  11   0 14571.1 692.162   1
  -7 -11   0 13648.9 692.576   1
  -8  11   0 8994.76 461.762   1
   8 -11   0 8872.32 460.206   1
   8  11   0 9763.60 461.673   1
  -8 -11   0 7904.16 453.163   1
  -9  11   0 5714.14 309.390   1
   9 -11   0 5498.91 304.498   1
   9  11   0 5471.08 304.565   1
  -9 -11   0 5039.55 301.732   1
  10 -11   0 347.796 62.1704   1
 -10  11   0 410.236 66.2114   1
 -11 -11   0 9072.34 465.111   1
  11 -11   0 8834.00 462.113   1
 -11  11   0 8748.88 461.614   1
 -12  11   0 224.538 56.6234   1
  12  11   0 188.498 49.9167   1
 -12 -11   0 175.856 48.8649   1
  12 -11   0 185.442 55.7781   1
  13  11   0 4090.66 246.971   1
 -13 -11   0 3990.28 245.017   1
 -14 -11   0 52.3113 40.6785   1
  14  11   0 50.7180 46.3157   1
  14 -11   0 17.6838 41.9584   1
 -14  11   0-17.8825 40.2536   1
 -15 -11   0 26.6022 39.1855   1
  15  11   0-8.47108 37.4364   1
  15 -11   0 68.0958 39.0350   1
 -15  11   0 44.3956 43.5247   1
 -16 -11   0 1307.56 119.247   1
  16  11   0 1291.42 117.595   1
  16 -11   0 1486.45 123.141   1
 -16  11   0 1474.68 124.154   1
 -17 -11   0 1630.47 138.033   1
  17 -11   0 1488.70 133.268   1
 -17  11   0 1920.35 143.315   1
  17  11   0 1715.84 137.532   1
  18  11   0 578.492 79.4130   1
 -18 -11   0 777.222 90.0005   1
  18 -11   0 524.961 80.2058   1
 -19 -11   0 704.908 87.6279   1
  19  11   0 672.628 86.7144   1
  20  11   0 697.568 85.8795   1
 -20  11   0 767.423 89.2719   1
  20 -11   0 597.769 77.6269   1
  21 -11   0 538.044 71.9031   1
 -22  11   0 148.623 55.4895   1
  22 -11   0 201.353 55.4622   1
   0 -12   0 4548.96 272.435   1
   0  12   0 5359.09 284.534   1
  -1 -12   0 10201.4 525.632   1
   1 -12   0 11288.9 529.472   1
  -1  12   0 10168.0 524.457   1
   1  12   0 9937.93 522.767   1
  -2 -12   0 23820.0 1077.76   1
   2 -12   0 24326.0 1079.52   1
   2  12   0 21613.0 1071.31   1
  -2  12   0 21330.2 1072.04   1
   3  12   0 3012.64 191.314   1
  -3  12   0 2839.66 189.790   1
   3 -12   0 3182.24 196.560   1
   4  12   0 15201.7 765.409   1
  -4 -12   0 16612.9 775.030   1
   5 -12   0 1781.38 135.999   1
  -5 -12   0 2039.53 144.819   1
   6  12   0 13437.3 637.347   1
   6 -12   0 13165.8 636.675   1
  -6  12   0 11984.3 630.986   1
  -6 -12   0 12560.4 632.790   1
   7 -12   0 2658.25 182.884   1
  -7  12   0 2877.77 184.803   1
  -8  12   0 6856.58 393.590   1
   8 -12   0 8112.43 401.087   1
   8  12   0 7386.80 395.759   1
  -8 -12   0 7425.04 397.284   1
  -9  12   0 300.697 54.5873   1
   9 -12   0 170.927 45.1609   1
   9  12   0 234.893 52.1788   1
  -9 -12   0 206.365 52.0396   1
  10 -12   0 562.696 73.7721   1
  10  12   0 467.604 72.7826   1
 -10 -12   0 518.535 74.4652   1
 -11  12   0 4529.76 268.186   1
  11 -12   0 4446.05 265.847   1
  11  12   0 4757.85 271.121   1
 -11 -12   0 4510.60 268.492   1
 -12  12   0 2253.76 170.591   1
  12 -12   0 2156.42 165.038   1
  12  12   0 2733.43 176.579   1
 -12 -12   0 2640.84 174.652   1
 -13  12   0 2509.08 176.854   1
  13 -12   0 2721.87 182.751   1
  13  12   0 2394.65 174.815   1
 -13 -12   0 2659.50 179.662   1
  14 -12   0 249.352 59.7505   1
 -14  12   0 106.030 51.3522   1
 -15  12   0 53.6455 40.9849   1
 -15 -12   0-26.5212 40.5244   1
  15  12   0-8.64977 42.3873   1
  15 -12   0 42.6793 39.8212   1
 -16  12   0 2079.88 162.370   1
  16  12   0 2408.59 169.130   1
  16 -12   0 2292.98 163.168   1
 -16 -12   0 2395.46 168.009   1
 -17  12   0 2175.04 157.222   1
 -17 -12   0 1842.60 149.230   1
  17  12   0 1967.34 151.771   1
  17 -12   0 2076.17 152.279   1
  18  12   0 1865.16 141.829   1
 -18 -12   0 1541.70 133.677   1
 -19  12   0 61.6030 43.3611   1
  19  12   0 104.822 53.6935   1
  19 -12   0 143.937 51.1009   1
 -20  12   0 61.0940 44.8177   1
  20 -12   0 69.9743 46.2596   1
 -21  12   0 751.875 89.3851   1
  21 -12   0 766.147 87.7803   1
   0  13   0 8.00097 39.8099   1
   0 -13   0-23.4454 34.5161   1
  -1  13   0 5823.44 319.316   1
   1  13   0 5364.70 313.863   1
  -1 -13   0 5463.02 313.773   1
   1 -13   0 6090.79 319.780   1
   2  13   0 11011.1 563.560   1
  -2  13   0 12255.3 570.999   1
   2 -13   0 11300.0 566.749   1
  -2 -13   0 10436.7 560.907   1
  -3  13   0 17523.5 811.057   1
  -3 -13   0 16668.3 808.836   1
   3 -13   0 15716.2 805.825   1
  -4 -13   0 1232.69 110.789   1
  -4  13   0 1525.55 120.451   1
   4 -13   0 1353.17 114.653   1
   4  13   0 1288.53 111.159   1
  -5 -13   0 21392.7 1095.23   1
  -5  13   0 24118.3 1101.13   1
   5 -13   0 22656.8 1093.53   1
   5  13   0 24422.8 1099.02   1
  -6 -13   0 584.544 79.2646   1
   6  13   0 416.043 63.8921   1
  -6  13   0 600.156 74.7647   1
   6 -13   0 492.664 68.6829   1
   7  13   0 12593.5 579.249   1
  -7  13   0 10893.6 569.136   1
   7 -13   0 10547.8 568.738   1
  -7 -13   0 11432.8 573.568   1
  -8 -13   0 387.156 63.9408   1
   8  13   0 301.705 61.6753   1
  -8  13   0 311.884 63.6146   1
   8 -13   0 456.078 68.1688   1
   9  13   0 1557.55 125.086   1
  -9  13   0 1147.29 115.135   1
   9 -13   0 1508.13 121.042   1
  -9 -13   0 1440.20 121.708   1
  10  13   0 2535.10 174.047   1
 -10  13   0 2596.78 177.134   1
  10 -13   0 2339.11 173.795   1
 -10 -13   0 2782.77 182.444   1
  11  13   0 1858.03 151.772   1
 -11  13   0 2308.59 163.332   1
 -11 -13   0 2408.43 163.927   1
  11 -13   0 2332.27 162.603   1
  12 -13   0 998.670 104.331   1
 -12  13   0 1187.25 109.767   1
  13  13   0 705.120 85.9867   1
 -13  13   0 777.970 89.1336   1
  13 -13   0 827.529 89.1894   1
 -13 -13   0 773.553 87.7768   1
  14  13   0 1133.59 107.864   1
 -14  13   0 1212.28 108.266   1
  14 -13   0 1181.56 108.494   1
 -14 -13   0 963.448 103.661   1
  15  13   0 1097.74 107.449   1
 -15  13   0 1020.44 107.525   1
  15 -13   0 1285.75 113.123   1
 -15 -13   0 1186.98 111.229   1
  16  13   0 923.761 96.2323   1
 -16  13   0 692.838 89.4339   1
  16 -13   0 739.464 87.7794   1
 -16 -13   0 755.584 88.3510   1
 -17 -13   0 1120.62 109.781   1
  17 -13   0 849.330 96.4566   1
  17  13   0 872.250 101.541   1
 -17  13   0 1193.09 107.430   1
  18 -13   0 82.2444 46.9122   1
 -18  13   0 113.981 53.3342   1
  19 -13   0 208.266 52.3423   1
 -19  13   0 253.807 56.1400   1
  20 -13   0 131.003 44.0386   1
 -20  13   0 83.8931 43.8698   1
   0  14   0 8696.96 470.105   1
   0 -14   0 9560.38 475.334   1
  -1  14   0 3010.40 184.573   1
   1  14   0 3129.91 190.843   1
   1 -14   0 2569.35 178.269   1
  -2  14   0 5501.91 310.573   1
   2  14   0 5228.80 308.623   1
   2 -14   0 5938.33 314.845   1
  -2 -14   0 5524.84 312.541   1
  -3 -14   0 591.413 73.5861   1
  -3  14   0 504.346 68.7383   1
   3 -14   0 343.675 59.8446   1
   3  14   0 330.420 59.8478   1
   4  14   0 2579.27 168.451   1
  -4  14   0 2305.91 164.115   1
   4 -14   0 2202.01 159.907   1
  -4 -14   0 2282.63 164.193   1
  -5 -14   0 200.809 53.0651   1
  -5  14   0 248.585 53.0648   1
   5 -14   0 291.997 52.9393   1
   5  14   0 310.035 58.1665   1
  -6 -14   0 9459.52 496.498   1
  -6  14   0 10154.0 501.718   1
   6 -14   0 9039.80 495.086   1
   6  14   0 9975.33 499.109   1
   7  14   0 716.460 85.7602   1
  -7 -14   0 932.886 95.2089   1
   8  14   0 8542.26 448.251   1
  -8  14   0 9461.03 458.537   1
   8 -14   0 8503.87 449.277   1
  -8 -14   0 7840.39 450.087   1
   9  14   0 698.414 83.1070   1
  -9  14   0 730.235 84.3785   1
  -9 -14   0 705.379 82.8134   1
   9 -14   0 745.529 83.8468   1
  10 -14   0 498.402 72.9274   1
 -10  14   0 450.509 69.1563   1
  11  14   0 552.332 79.0390   1
 -11  14   0 678.426 83.4063   1
 -11 -14   0 790.225 87.8042   1
  11 -14   0 587.672 78.1405   1
  12  14   0 135.868 49.6778   1
 -12 -14   0 124.469 53.6641   1
  13  14   0 458.309 73.4749   1
  13 -14   0 560.293 73.7124   1
 -13 -14   0 605.389 81.8361   1
  14  14   0 551.490 76.4403   1
 -14  14   0 647.143 77.9285   1
 -14 -14   0 615.873 82.1179   1
  14 -14   0 652.407 78.6743   1
  15 -14   0 427.831 67.9487   1
 -15  14   0 308.909 65.5959   1
  16  14   0 3378.18 217.766   1
  16 -14   0 3489.35 216.309   1
 -16  14   0 3449.51 219.063   1
 -16 -14   0 3276.65 217.560   1
  17 -14   0 932.230 91.7908   1
 -17  14   0 716.252 84.6452   1
  18 -14   0 281.957 58.8824   1
 -18  14   0 170.610 52.7526   1
   0  15   0-16.9639 46.4651   1
   0 -15   0-8.33367 40.1908   1
   1  15   0 1380.94 123.487   1
  -1  15   0 1623.28 131.247   1
  -1 -15   0 1722.66 130.476   1
   1 -15   0 1727.29 131.517   1
  -2  15   0 33.5284 41.0795   1
  -2 -15   0 24.5247 39.4341   1
   2  15   0 8.51791 41.7447   1
   3  15   0 922.798 94.9980   1
  -3 -15   0 687.742 85.8421   1
  -4 -15   0 170.761 50.3797   1
   4  15   0 124.511 51.0583   1
  -4  15   0 76.2192 44.8695   1
   4 -15   0 74.5227 38.9126   1
  -5  15   0 5467.93 324.002   1
   5  15   0 6326.04 331.837   1
  -5 -15   0 6030.51 330.906   1
   5 -15   0 5570.21 323.480   1
  -6  15   0 50.9258 42.2474   1
   6 -15   0 8.54705 37.0339   1
   7 -15   0 3699.95 230.166   1
  -7  15   0 3702.28 230.360   1
  -8 -15   0 17.6426 41.8531   1
   8  15   0-8.22782 45.0756   1
  -8  15   0 43.2264 38.1869   1
   8 -15   0 8.44468 35.8384   1
   9  15   0 262.635 58.7209   1
  -9  15   0 353.521 64.6060   1
  -9 -15   0 345.597 68.7747   1
   9 -15   0 361.518 67.1499   1
  10  15   0 77.1898 45.3340   1
 -10 -15   0 88.6481 50.4813   1
  11  15   0 8.71436 44.6532   1
 -11  15   0-8.67102 40.4442   1
  11 -15   0 8.49114 32.0582   1
 -11 -15   0 35.1846 45.0723   1
  12  15   0 330.915 65.5178   1
 -12  15   0 154.514 51.7781   1
 -12 -15   0 204.978 58.4764   1
  12 -15   0 169.678 51.1923   1
  13 -15   0 33.9060 48.7163   1
 -13  15   0 26.0590 45.1592   1
  14  15   0 569.442 75.6510   1
 -14  15   0 502.873 75.9037   1
  14 -15   0 570.948 82.2255   1
 -14 -15   0 428.600 69.5420   1
  15  15   0 915.105 95.6295   1
  15 -15   0 1017.66 100.255   1
 -15  15   0 903.057 96.6417   1
 -15 -15   0 912.521 97.0708   1
  17 -15   0 1036.89 100.062   1
 -17  15   0 1049.40 100.609   1
   0  16   0 119.475 49.9517   1
   0 -16   0 152.221 49.5065   1
  -1  16   0-8.44344 38.7051   1
   1  16   0-17.2326 42.2231   1
   1 -16   0-25.5125 38.9833   1
  -1 -16   0-25.3688 43.3373   1
  -2  16   0 366.422 65.3555   1
   2  16   0 371.163 64.0068   1
   2 -16   0 388.267 69.0205   1
  -2 -16   0 286.545 57.2491   1
  -3 -16   0 478.373 66.0263   1
  -3  16   0 476.078 70.7979   1
   3  16   0 342.610 59.4818   1
  -4  16   0 793.522 88.8008   1
  -4 -16   0 1106.98 100.961   1
   4 -16   0 968.177 95.5543   1
   4  16   0 795.367 92.5158   1
  -5 -16   0 43.5496 43.3614   1
   5  16   0 25.2860 40.0127   1
  -5  16   0 50.9832 42.3036   1
   5 -16   0 16.9699 40.9443   1
  -6 -16   0 1474.83 124.929   1
  -6  16   0 1330.89 118.617   1
   6 -16   0 1438.68 123.367   1
   6  16   0 1273.30 117.610   1
  -7 -16   0 17.4125 40.6151   1
   7  16   0 42.3589 46.9895   1
  -7  16   0-8.49684 42.9185   1
   7 -16   0 25.6244 45.0064   1
   8  16   0 2846.10 191.558   1
  -8  16   0 2833.10 190.396   1
   8 -16   0 2805.44 188.474   1
  -8 -16   0 2895.76 192.333   1
   9  16   0 532.584 73.7593   1
  -9  16   0 481.236 70.7043   1
   9 -16   0 368.435 64.7159   1
  -9 -16   0 432.501 68.3187   1
  10  16   0 1209.75 108.968   1
 -10  16   0 1230.69 109.531   1
  10 -16   0 931.423 100.524   1
 -10 -16   0 1203.40 112.900   1
  11  16   0-8.28786 39.9725   1
 -11  16   0 25.7500 39.3438   1
  11 -16   0 8.40533 39.8799   1
 -11 -16   0 47.1484 50.3503   1
  12  16   0 51.7884 43.6211   1
 -12  16   0 59.2816 44.6462   1
  12 -16   0 8.37011 42.3025   1
 -12 -16   0 26.7502 43.0300   1
  13  16   0 628.226 87.6380   1
 -13  16   0 794.119 89.7590   1
  13 -16   0 883.295 89.6414   1
 -13 -16   0 572.498 82.2104   1
  14 -16   0 449.216 72.2964   1
  14  16   0 544.133 78.6520   1
  15 -16   0 740.957 87.2319   1
 -15  16   0 907.114 93.7851   1
  16 -16   0 499.079 74.3527   1
 -16  16   0 545.631 75.9452   1
   0  17   0 59.8900 52.9200   1
   0 -17   0-42.6139 44.2908   1
  -1  17   0 1442.11 120.342   1
   1  17   0 1428.56 121.577   1
  -1 -17   0 1377.72 118.213   1
   1 -17   0 1111.45 110.157   1
   2  17   0 104.100 44.3588   1
  -2  17   0 112.070 50.5670   1
   2 -17   0 199.671 54.6640   1
  -2 -17   0 213.609 52.2666   1
   3  17   0-8.70054 49.4155   1
  -3 -17   0-8.44469 43.2717   1
   4  17   0 1769.95 142.716   1
  -4 -17   0 1818.82 143.117   1
   4 -17   0 2091.97 146.935   1
   5 -17   0 332.501 61.1237   1
   5  17   0 213.727 55.6624   1
   6  17   0 34.0554 45.5504   1
  -6  17   0 101.691 42.8976   1
   6 -17   0 51.4848 42.7938   1
  -7  17   0 628.463 80.7388   1
   8  17   0 592.679 80.7000   1
  -8  17   0 848.433 88.9541   1
   8 -17   0 750.960 83.8747   1
  -8 -17   0 733.084 86.1566   1
   9  17   0 665.582 85.1902   1
  -9  17   0 842.734 89.9905   1
   9 -17   0 828.359 87.9650   1
  -9 -17   0 900.543 96.0051   1
  10  17   0 889.687 94.4996   1
  10 -17   0 744.690 82.6130   1
 -10 -17   0 797.729 92.6249   1
  11 -17   0 712.216 83.4361   1
 -11  17   0 796.255 85.5567   1
 -11 -17   0 712.830 91.2522   1
  12 -17   0-8.19116 43.1839   1
 -12  17   0 83.2045 48.3690   1
  13 -17   0 515.949 75.6862   1
 -13  17   0 533.405 75.1845   1
  14 -17   0 32.9728 47.9099   1
 -14  17   0 24.3707 42.8164   1
   0  18   0 918.145 94.9130   1
   0 -18   0 865.395 92.8991   1
  -1  18   0 1173.94 111.727   1
   1  18   0 1280.85 114.804   1
   1 -18   0 1012.70 105.402   1
  -1 -18   0 1139.88 109.362   1
   2  18   0 328.675 61.4588   1
  -2  18   0 233.281 55.1484   1
  -2 -18   0 203.277 53.6094   1
   2 -18   0 254.545 55.6750   1
   3  18   0 25.9860 42.6319   1
  -3  18   0 75.5997 46.7604   1
  -3 -18   0 144.988 49.1656   1
   3 -18   0 115.283 44.1505   1
  -4  18   0 59.0056 49.0098   1
   4  18   0 52.1032 47.6040   1
  -4 -18   0 8.47805 39.5861   1
   4 -18   0 50.4832 49.4596   1
  -5  18   0 75.8406 42.7400   1
   5 -18   0 76.3662 44.2709   1
  -5 -18   0 83.6280 47.6601   1
   5  18   0 130.722 56.6217   1
  -6 -18   0 273.544 61.0542   1
   6  18   0 196.315 55.3261   1
  -7 -18   0 8.65755 46.8295   1
  -7  18   0 8.43918 43.2445   1
   7 -18   0 16.5980 40.6632   1
   7  18   0 8.47342 44.6431   1
   8  18   0 33.8101 43.3250   1
  -8 -18   0 8.68996 39.8421   1
   8 -18   0 32.7490 41.3628   1
   9 -18   0 121.683 48.5027   1
  -9  18   0 133.762 51.5150   1
  10  18   0 752.982 92.7521   1
 -10 -18   0 767.891 91.6857   1
  11 -18   0 1526.72 121.136   1
 -11  18   0 1277.92 115.319   1
  12 -18   0 79.5320 45.9268   1
 -12  18   0 129.262 48.1938   1
   0  19   0-8.43900 46.2268   1
   0 -19   0 17.1086 45.6720   1
  -1  19   0 135.831 50.8503   1
   1 -19   0 151.790 51.0420   1
  -1 -19   0 169.029 56.6216   1
  -2 -19   0 201.696 58.5469   1
   2 -19   0 114.967 50.1810   1
  -3  19   0 83.3160 49.6262   1
   3  19   0 128.280 53.5562   1
   3 -19   0 89.9857 46.6262   1
  -3 -19   0 50.2294 45.4502   1
  -4  19   0 108.261 50.7551   1
   4  19   0 188.310 60.4504   1
  -4 -19   0 92.7121 49.2431   1
   4 -19   0 91.4932 49.1339   1
   5  19   0 119.822 54.1349   1
  -5  19   0 82.4213 50.1524   1
   5 -19   0 75.0915 49.1976   1
  -5 -19   0 109.186 48.9849   1
  -6  19   0-8.18345 41.3304   1
   6  19   0 34.8465 42.0120   1
  -6 -19   0 24.4723 38.7001   1
   6 -19   0-8.22833 42.1637   1
   7  19   0-33.7099 48.9675   1
  -7 -19   0 8.35989 44.0467   1
   8  19   0 183.564 57.1755   1
   8 -19   0 159.267 50.0476   1
  -8  19   0 49.0195 42.2324   1
  -8 -19   0 135.325 47.2357   1
   9 -19   0 316.345 59.9668   1
  -9  19   0 267.909 60.2649   1
  -2  20   0 614.932 81.0793   1
   2 -20   0 434.194 70.5311   1
  -3  20   0 179.181 52.4451   1
   3 -20   0 178.484 55.4548   1
  -4  20   0 501.293 74.2414   1
   4 -20   0 408.073 69.3453   1
   5 -20   0 793.807 86.3133   1
  -5 -20   0 574.703 79.7801   1
  -5  20   0 612.355 80.0461   1
   5  20   0 719.744 88.5410   1
   6 -20   0 87.0403 47.5220   1
  -6  20   0 32.0366 52.4087   1
   6  20   0 16.7007 42.2175   1
 -26   0   1 8.51406 39.7123   1
  26   0  -1 8.34697 43.3777   1
 -24   0   1-17.5306 40.8894   1
  24   0  -1-16.5984 40.6684   1
 -23   0   1 25.9251 40.3129   1
  23   0  -1 8.09005 42.6275   1
 -22   0   1-8.63729 38.1471   1
  22   0  -1 24.5832 37.5573   1
 -21   0   1-17.2198 38.0237   1
  21   0  -1 16.5189 39.1815   1
 -20   0   1-17.2247 48.3441   1
  20   0  -1-8.17180 40.6616   1
 -19   0   1-9.07780 48.4679   1
  19   0  -1-7.49572 36.7264   1
 -18   0   1-8.58641 41.4125   1
  18   0  -1-23.1176 39.4912   1
 -17   0   1 40.9417 44.8695   1
  17   0  -1 15.2926 41.3748   1
 -16   0   1 15.6076 33.8017   1
 -15   0   1 22.0100 34.8095   1
  15   0  -1 7.27775 28.8918   1
 -14   0   1-6.88954 29.2332   1
  14   0  -1 20.8017 32.8940   1
 -13   0   1 6.40444 29.8710   1
  13   0  -1-6.47567 31.7270   1
 -12   0   1 18.1561 35.1749   1
  12   0  -1 23.7833 32.5831   1
 -11   0   1-11.3254 29.4272   1
  11   0  -1 5.45662 27.1490   1
 -10   0   1 5.15257 32.5253   1
  10   0  -1 60.1085 31.0204   1
  -9   0   1 23.2294 27.0203   1
   9   0  -1 31.6221 25.6857   1
  -8   0   1 29.2091 22.5841   1
   8   0  -1 4.00100 23.7705   1
  -6   0   1 3.27909 19.2622   1
   6   0  -1-5.67955 18.0740   1
  -5   0   1 17.9093 23.1495   1
   5   0  -1 19.0215 17.6144   1
  -4   0   1 97.4162 22.9308   1
   4   0  -1 63.5810 22.9575   1
  -3   0   1-9.90700 17.5512   1
   3   0  -1 1.25898 14.4666   1
  -1   0  -1 5.40036 14.0318   1
   1   0   1-2.09073 10.1630   1
  -2   0  -1 51.4219 19.5119   1
   2   0   1 1.61445 15.7253   1
  -3   0  -1-15.6396 21.8095   1
   3   0   1 2.17455 22.4452   1
  -4   0  -1 28.0191 18.8803   1
   4   0   1 51.8063 19.5539   1
  -6   0  -1-27.2877 27.8525   1
   6   0   1-7.58659 26.4992   1
  -7   0  -1 26.5978 26.0412   1
   7   0   1-17.2013 28.3660   1
  -8   0  -1 29.7699 26.8516   1
   8   0   1 9.56744 26.2192   1
  -9   0  -1 59.6319 35.4796   1
   9   0   1 15.8118 28.5467   1
 -10   0  -1 11.5655 29.2046   1
  10   0   1-5.84941 32.8332   1
 -12   0  -1 67.3488 35.4953   1
  12   0   1-13.4653 32.4819   1
 -13   0  -1 86.4715 46.8080   1
  13   0   1 56.4376 40.6494   1
 -14   0  -1-7.62739 27.2377   1
  14   0   1 7.34776 34.2708   1
 -15   0  -1-7.97617 40.8694   1
  15   0   1 7.55954 40.8882   1
 -17   0  -1 8.93804 41.6895   1
  17   0   1 7.37932 36.7167   1
 -18   0  -1 34.3985 40.8241   1
 -19   0  -1-25.5779 42.4347   1
  19   0   1-24.6217 45.5292   1
 -20   0  -1 8.59293 43.4062   1
  20   0   1 32.8353 42.6685   1
 -21   0  -1 8.56926 38.5652   1
  21   0   1-8.13417 35.2252   1
 -22   0  -1 17.3004 34.3407   1
  22   0   1 16.2950 39.2964   1
 -23   0  -1 8.70797 45.2537   1
  23   0   1-24.8537 41.8405   1
 -24   0  -1 17.1372 41.9815   1
  24   0   1-24.8305 47.0080   1
 -25   0  -1-8.42401 43.1657   1
  25   0   1-8.17388 47.4917   1
 -26   0  -1-8.27828 41.8074   1
  26   0   1 15.8340 47.9991   1
 -26   1   1 34.0584 39.7295   1
  26   1  -1 8.20808 46.0861   1
  26  -1  -1 32.2572 44.1888   1
 -24   1   1 320.297 64.5520   1
  24  -1  -1 254.538 58.4163   1
  24   1  -1 195.710 55.2667   1
 -23  -1   1 43.8819 40.9530   1
  23   1  -1 8.53469 50.6919   1
 -22   1   1 356.190 70.6242   1
 -22  -1   1 456.014 71.6684   1
  22  -1  -1 454.449 68.9389   1
  22   1  -1 403.488 68.9032   1
 -21   1   1-45.8674 50.2581   1
 -21  -1   1-17.3240 42.4487   1
  21  -1  -1 16.1155 41.2976   1
  21   1  -1-32.6708 39.3974   1
 -20   1   1 885.062 94.8110   1
 -20  -1   1 783.312 89.6904   1
  20   1  -1 714.382 84.7806   1
  20  -1  -1 777.080 85.3340   1
 -19   1   1 1435.83 128.936   1
  19   1  -1 1757.70 132.869   1
  19  -1  -1 1607.44 131.469   1
 -18  -1   1 1455.65 122.785   1
 -18   1   1 1608.06 128.868   1
  18   1  -1 1575.33 124.016   1
  18  -1  -1 1604.03 127.190   1
 -17  -1   1 904.280 96.0662   1
  17   1  -1 1134.16 100.081   1
 -16   1   1 1211.76 106.569   1
 -16  -1   1 1349.05 110.360   1
  16  -1  -1 1278.75 108.578   1
  16   1  -1 1157.34 102.345   1
 -15   1   1 4120.06 226.843   1
 -15  -1   1 4291.28 234.248   1
  15  -1  -1 3174.86 213.724   1
  15   1  -1 3528.87 213.925   1
 -14   1   1 90.7209 38.2088   1
  14  -1  -1 162.866 43.9902   1
  14   1  -1 153.814 43.4033   1
 -13   1   1 13356.7 628.428   1
 -13  -1   1 11812.5 622.283   1
  13  -1  -1 13590.3 626.306   1
  13   1  -1 12496.3 619.121   1
 -12   1   1 2245.54 157.940   1
 -12  -1   1 2655.43 160.821   1
  12  -1  -1 2691.38 159.448   1
  12   1  -1 2331.85 155.557   1
 -11   1   1 62.8236 36.7654   1
 -11  -1   1 28.8832 28.2026   1
  11   1  -1 16.4923 29.6796   1
 -10   1   1 778.698 70.0386   1
 -10  -1   1 688.031 67.7367   1
  10  -1  -1 733.726 67.5744   1
  10   1  -1 738.359 65.6723   1
  -9   1   1 4998.05 258.530   1
  -9  -1   1 4613.87 255.600   1
   9  -1  -1 5072.38 257.751   1
   9   1  -1 4856.90 254.892   1
  -8   1   1 18865.8 928.310   1
  -8  -1   1 19386.7 926.166   1
   8  -1  -1 19925.3 925.726   1
   8   1  -1 21810.0 928.285   1
  -7   1   1 11054.1 518.243   1
   7  -1  -1 10664.6 514.868   1
  -6   1   1 97764.6 4445.46   1
   6  -1  -1 99186.7 4444.10   1
   6   1  -1 102075. 4440.75   1
  -6  -1   1 97193.3 4440.16   1
   5   1  -1 82868.4 3566.81   1
  -5   1   1 76497.7 3570.33   1
  -5  -1   1 78632.8 3567.11   1
   5  -1  -1 79997.7 3569.55   1
   4   1  -1 28984.5 1179.39   1
   4  -1  -1 26618.0 1184.48   1
   3   1  -1 133971. 6226.67   1
   3  -1  -1 151569. 6233.40   1
  -3  -1   1 156412. 6230.18   1
  -3   1   1 122065. 6228.95   1
   2  -1  -1 6727.57 293.107   1
  -2   1   1 6376.64 292.806   1
   2   1  -1 6030.45 290.114   1
  -2  -1   1 6332.04 289.785   1
  -1   1   1 29984.4 1374.38   1
   1  -1  -1 31382.6 1374.78   1
   0   1   1 2379.83 113.971   1
   0  -1  -1 2209.91 113.223   1
   0  -1   1 2449.87 112.177   1
   0   1  -1 2377.49 111.921   1
   1   1   1 540.902 37.1041   1
  -1  -1  -1 536.833 38.0293   1
   1  -1   1 617.644 39.5598   1
   2  -1   1 1437.23 74.7255   1
   2   1   1 1193.42 72.9599   1
  -2  -1  -1 1339.64 76.0152   1
  -2   1  -1 1129.42 73.7775   1
  -3   1  -1 233348. 10265.8   1
  -3  -1  -1 244003. 10262.7   1
   3  -1   1 216948. 10261.2   1
   3   1   1 227260. 10260.3   1
  -4   1  -1 61825.3 2676.27   1
  -4  -1  -1 58529.9 2675.18   1
   4  -1   1 61501.3 2673.65   1
   4   1   1 56300.3 2672.46   1
  -6   1  -1 47169.0 2043.63   1
  -6  -1  -1 41805.6 2035.42   1
   6  -1   1 47286.6 2036.04   1
   6   1   1 43959.2 2031.98   1
  -7   1  -1 6971.83 341.276   1
   7  -1   1 6534.67 336.425   1
   7   1   1 6058.07 334.968   1
  -8   1  -1 7596.79 374.979   1
  -8  -1  -1 7671.25 373.300   1
   8  -1   1 7006.85 365.209   1
   8   1   1 7266.25 367.153   1
  -9   1  -1 18170.0 840.675   1
  -9  -1  -1 18098.2 837.378   1
   9  -1   1 16354.8 829.292   1
   9   1   1 18238.4 832.464   1
 -10   1  -1 2085.93 144.718   1
 -10  -1  -1 2432.89 152.209   1
  10  -1   1 2416.14 147.788   1
  10   1   1 2222.29 142.872   1
 -12   1  -1 4881.95 271.165   1
 -12  -1  -1 4876.55 275.321   1
  12  -1   1 4435.71 266.221   1
  12   1   1 5218.13 268.429   1
 -13  -1  -1 511.424 67.4452   1
  13  -1   1 593.616 71.6152   1
  13   1   1 537.206 66.4352   1
 -14   1  -1 713.261 79.9022   1
 -14  -1  -1 712.284 78.0438   1
  14  -1   1 665.157 75.5081   1
  14   1   1 803.438 79.3827   1
 -15   1  -1 2477.03 161.820   1
 -15  -1  -1 2027.76 157.548   1
  15  -1   1 2191.48 155.976   1
  15   1   1 2400.03 158.484   1
 -16   1  -1 80.3586 38.9165   1
  16  -1   1 80.6473 42.0625   1
 -17   1  -1 446.281 64.8844   1
 -17  -1  -1 244.403 60.0820   1
  17  -1   1 409.086 63.9567   1
  17   1   1 372.523 63.0798   1
 -18   1  -1 17.3745 34.4853   1
 -18  -1  -1 16.4833 37.7767   1
  18  -1   1 24.7115 33.4685   1
  18   1   1-7.83055 40.6973   1
 -19  -1  -1 8.50912 36.1331   1
  19   1   1 56.0863 41.6619   1
 -20   1  -1 56.3557 46.0499   1
 -20  -1  -1 78.2689 45.8477   1
  20  -1   1 31.0257 38.6288   1
  20   1   1 8.23376 34.9776   1
 -21   1  -1 219.358 61.0548   1
 -21  -1  -1 235.629 62.1334   1
  21  -1   1 308.118 61.9716   1
  21   1   1 318.307 65.6135   1
 -22   1  -1 181.514 54.0730   1
  22  -1   1 182.418 53.3920   1
 -23  -1  -1 260.682 65.2013   1
 -23   1  -1 486.826 72.9424   1
  23  -1   1 405.143 66.8790   1
  23   1   1 354.045 66.6646   1
 -24  -1  -1 129.731 50.0314   1
 -24   1  -1 109.402 45.3106   1
  24   1   1 156.706 51.8433   1
  24  -1   1 126.050 50.0180   1
 -25  -1  -1 33.9547 46.4990   1
 -25   1  -1 25.2680 44.9692   1
  25   1   1-24.3263 45.5149   1
  25  -1   1-15.9176 48.2522   1
 -26  -1  -1 8.22967 45.0821   1
 -26   1  -1 40.9055 46.4661   1
  26   1   1 15.7546 47.2703   1
  26  -1   1-23.7138 49.3708   1
 -26   2   1-25.0183 40.2217   1
  26  -2  -1-7.91193 45.9742   1
 -25   2   1 8.53700 39.1250   1
  25  -2  -1-8.22039 42.1208   1
 -24   2   1 1283.58 116.855   1
 -24  -2   1 1353.32 120.384   1
  24   2  -1 1325.83 117.517   1
  24  -2  -1 1338.91 116.438   1
 -23   2   1-18.4722 41.5735   1
 -23  -2   1-35.6600 47.6037   1
  23  -2  -1-8.11312 40.9803   1
  23   2  -1-8.42978 41.9486   1
 -22   2   1 18.0532 45.5864   1
 -22  -2   1-8.83096 43.2667   1
  22  -2  -1 42.1571 45.0156   1
  22   2  -1-42.1164 47.2799   1
 -21   2   1-17.6583 39.7349   1
 -21  -2   1 17.3870 44.5451   1
  21  -2  -1 8.58148 45.2099   1
  21   2  -1 8.43313 44.4284   1
 -20   2   1 856.012 94.1177   1
 -20  -2   1 908.099 93.1494   1
  20   2  -1 825.626 88.9054   1
  20  -2  -1 745.690 94.8032   1
 -19   2   1 16.6450 40.7883   1
 -19  -2   1 16.7720 39.1267   1
  19  -2  -1 41.9272 40.4498   1
  19   2  -1 16.1959 37.7836   1
 -18   2   1 493.139 70.0366   1
 -18  -2   1 343.660 62.5258   1
  18  -2  -1 311.728 60.3813   1
  18   2  -1 274.383 58.5171   1
 -17   2   1 1791.83 129.415   1
 -17  -2   1 1530.75 122.410   1
  17  -2  -1 1412.91 120.602   1
  17   2  -1 1358.43 116.043   1
 -16  -2   1-7.55387 34.6229   1
  16  -2  -1-7.51276 36.2319   1
  16   2  -1 42.6703 34.2982   1
 -15   2   1 2091.93 146.541   1
 -15  -2   1 2166.31 145.341   1
  15  -2  -1 1849.67 141.528   1
  15   2  -1 2047.40 140.445   1
 -14   2   1 40270.5 1855.09   1
 -14  -2   1 40948.1 1849.46   1
  14  -2  -1 40077.2 1845.55   1
  14   2  -1 39562.4 1844.16   1
 -13   2   1 5071.44 275.498   1
  13  -2  -1 5126.29 272.078   1
  13   2  -1 4549.61 266.458   1
 -12  -2   1 18.0717 32.1791   1
  12   2  -1 28.5514 30.9039   1
 -11   2   1 5686.69 288.380   1
 -11  -2   1 5296.35 278.127   1
  11  -2  -1 5076.98 279.004   1
  11   2  -1 4993.95 273.943   1
 -10   2   1 16819.4 793.925   1
 -10  -2   1 18016.0 790.479   1
  10  -2  -1 16612.3 788.468   1
  10   2  -1 15568.2 782.265   1
  -9   2   1 17425.6 835.544   1
   9   2  -1 18400.9 829.303   1
  -9  -2   1 17740.0 829.903   1
   9  -2  -1 17386.0 831.328   1
  -8   2   1 276.762 39.6665   1
   8   2  -1 193.077 36.0013   1
  -8  -2   1 193.954 36.7144   1
  -7   2   1 37115.7 1588.34   1
   7   2  -1 33520.9 1578.77   1
   7  -2  -1 33937.1 1583.79   1
  -7  -2   1 35085.7 1581.83   1
   6   2  -1 14455.0 682.428   1
  -6  -2   1 15018.7 683.699   1
  -5   2   1 5312.85 238.863   1
   5   2  -1 4238.07 233.200   1
   5  -2  -1 5156.04 237.794   1
  -5  -2   1 4365.86 233.428   1
   4   2  -1 363541. 13806.3   1
  -4  -2   1 353528. 13808.3   1
   3  -2  -1 93274.0 4089.08   1
  -3   2   1 98255.6 4090.42   1
   3   2  -1 84017.2 4083.64   1
  -3  -2   1 92831.9 4084.92   1
   2  -2  -1 82973.4 3459.89   1
  -2  -2   1 76648.5 3455.79   1
   2   2  -1 79903.9 3456.30   1
  -2   2   1 70060.2 3457.90   1
  -1  -2   1 5835.47 263.048   1
   1  -2  -1 6188.83 267.169   1
  -1   2   1 5659.83 265.372   1
   0  -2  -1 53465.7 2297.18   1
   0   2   1 54672.8 2297.09   1
   0   2  -1 58788.8 2296.37   1
  -1   2  -1 4846.38 181.466   1
   1  -2   1 4501.55 180.822   1
  -2  -2  -1 39874.1 1837.80   1
   2   2   1 39372.0 1836.69   1
  -2   2  -1 43761.7 1838.96   1
   2  -2   1 40555.0 1837.16   1
   3  -2   1 17332.5 759.224   1
  -3   2  -1 17658.0 760.054   1
   3   2   1 16462.9 755.452   1
  -3  -2  -1 14865.4 754.507   1
   4  -2   1 90659.0 4126.22   1
  -4   2  -1 98138.4 4127.33   1
   4   2   1 94295.7 4121.42   1
  -4  -2  -1 85589.3 4121.34   1
   5  -2   1 6634.49 347.769   1
  -5   2  -1 7663.99 353.075   1
  -6  -2  -1 45794.4 1981.88   1
   6  -2   1 46763.7 1983.44   1
  -7   2  -1 41053.3 1802.87   1
  -7  -2  -1 39700.0 1797.44   1
   7  -2   1 37879.0 1796.13   1
   7   2   1 39510.5 1795.84   1
  -8   2  -1 5.64932 30.1656   1
  -8  -2  -1 30.2061 25.8001   1
   8  -2   1-9.59284 26.2777   1
   8   2   1 14.2386 28.1855   1
  -9   2  -1 25554.9 1115.93   1
  -9  -2  -1 24005.7 1108.29   1
   9  -2   1 22613.9 1107.51   1
   9   2   1 23484.2 1104.25   1
 -10   2  -1 41685.3 1817.11   1
 -10  -2  -1 39263.5 1809.05   1
  10  -2   1 40014.7 1810.85   1
  10   2   1 37612.0 1804.39   1
 -11   2  -1 1364.69 112.901   1
  11  -2   1 1399.39 105.287   1
 -12   2  -1 144.824 47.0687   1
 -12  -2  -1 79.9756 38.8866   1
  12  -2   1 51.3089 32.5872   1
  12   2   1 74.8318 31.6957   1
 -13   2  -1 6767.74 351.809   1
 -13  -2  -1 6870.34 350.020   1
  13  -2   1 6822.76 350.467   1
  13   2   1 5800.48 340.419   1
 -14   2  -1 6049.52 318.589   1
 -14  -2  -1 5968.52 316.955   1
  14  -2   1 5471.08 311.413   1
  14   2   1 5512.15 310.253   1
 -15   2  -1 164.617 44.2618   1
 -15  -2  -1 77.8482 40.1778   1
  15  -2   1 106.478 39.2660   1
  15   2   1 81.0524 41.1455   1
 -16   2  -1 14539.4 732.712   1
  16  -2   1 15320.3 733.460   1
 -17   2  -1 16.2972 35.3152   1
 -17  -2  -1 8.25939 41.7350   1
  17  -2   1 41.2028 37.1121   1
  17   2   1 55.8153 39.0910   1
 -18  -2  -1 16.8704 35.8150   1
  18  -2   1 67.8497 44.7011   1
  18   2   1 8.19879 42.6264   1
 -19  -2  -1 1609.91 130.907   1
  19   2   1 1627.81 130.702   1
 -20   2  -1 437.075 64.7798   1
 -20  -2  -1 418.220 67.7342   1
  20  -2   1 322.971 61.0799   1
  20   2   1 419.055 67.7124   1
 -21   2  -1 45.3934 48.4973   1
 -21  -2  -1 35.1935 41.0672   1
  21  -2   1 8.31201 46.1238   1
  21   2   1 50.3246 39.1520   1
 -22   2  -1 9.40730 44.6284   1
  22  -2   1 7.76911 41.4811   1
 -23   2  -1 112.875 46.2664   1
 -23  -2  -1 260.965 60.2014   1
  23  -2   1 189.500 53.3746   1
  23   2   1 66.8483 50.6188   1
 -24  -2  -1-8.54048 44.3864   1
 -24   2  -1-8.44457 42.6518   1
  24  -2   1-16.2009 47.5880   1
  24   2   1-24.5521 48.0792   1
 -25  -2  -1 58.4726 44.0600   1
  25   2   1 40.2149 44.1098   1
  26  -2   1 129.191 52.3561   1
  26   2   1 23.4495 43.4856   1
 -26   3   1 134.948 50.1980   1
  26  -3  -1 24.0144 42.8758   1
 -25   3   1 200.158 63.1864   1
  25  -3  -1 202.807 55.6151   1
 -24   3   1 162.246 56.0912   1
 -24  -3   1 104.429 47.4719   1
  24  -3  -1 173.427 56.6566   1
  24   3  -1 124.847 51.8481   1
 -23   3   1 943.732 99.4321   1
 -23  -3   1 1080.70 105.074   1
  23  -3  -1 909.898 99.1540   1
  23   3  -1 1181.38 107.316   1
 -22   3   1 78.2703 44.0724   1
 -22  -3   1 165.048 50.6024   1
  22  -3  -1 8.73115 40.1818   1
  22   3  -1 100.313 49.7703   1
 -21   3   1-8.56527 43.2621   1
 -21  -3   1 17.3353 36.0095   1
  21  -3  -1-25.8889 42.9416   1
  21   3  -1 83.1727 45.5651   1
 -20  -3   1 34.3573 40.9007   1
  20   3  -1 123.721 47.5183   1
 -19   3   1 2531.00 178.435   1
 -19  -3   1 2816.95 180.609   1
  19  -3  -1 2359.16 174.949   1
  19   3  -1 2641.83 177.218   1
 -18   3   1 16.5292 41.7517   1
 -18  -3   1 41.3702 39.2653   1
  18  -3  -1 24.1321 44.0759   1
  18   3  -1 15.6472 37.7425   1
 -17   3   1 8.21058 36.3217   1
 -17  -3   1 40.0167 38.0254   1
  17  -3  -1 54.5502 41.1096   1
  17   3  -1 83.9494 39.1617   1
 -16   3   1 686.464 81.4831   1
 -16  -3   1 701.058 79.3997   1
  16  -3  -1 665.726 72.0418   1
  16   3  -1 744.221 78.5817   1
 -15   3   1 25014.2 1114.74   1
 -15  -3   1 24027.1 1108.35   1
  15  -3  -1 22378.3 1104.01   1
  15   3  -1 22626.8 1103.15   1
 -14   3   1 6788.58 350.470   1
 -14  -3   1 6714.60 347.124   1
  14  -3  -1 6024.05 342.405   1
  14   3  -1 6396.60 341.538   1
 -13  -3   1 28714.1 1389.63   1
  13  -3  -1 29884.3 1391.94   1
  13   3  -1 28382.4 1386.51   1
 -12   3   1 628.952 71.6933   1
  12  -3  -1 446.675 61.2245   1
  12   3  -1 678.302 66.7708   1
 -11   3   1 4958.67 257.858   1
 -11  -3   1 4319.31 245.435   1
  11  -3  -1 3969.80 243.566   1
  11   3  -1 4822.92 247.345   1
 -10   3   1 1481.28 109.505   1
  10   3  -1 1341.53 102.639   1
 -10  -3   1 1527.58 106.154   1
  10  -3  -1 1522.95 107.499   1
  -9   3   1 43804.6 1994.60   1
   9   3  -1 42648.9 1986.23   1
   9  -3  -1 45002.1 1993.98   1
  -9  -3   1 43641.1 1989.32   1
  -8   3   1 832.169 73.7322   1
   8   3  -1 1037.35 73.8796   1
   8  -3  -1 954.384 78.3587   1
  -8  -3   1 910.031 72.2159   1
  -7   3   1 5273.60 270.197   1
   7   3  -1 5094.44 263.677   1
  -7  -3   1 5260.98 265.524   1
   7  -3  -1 5265.56 271.659   1
   6  -3  -1 5711.65 294.784   1
  -6   3   1 5970.07 294.987   1
  -5  -3   1 61811.0 2935.55   1
   5  -3  -1 66570.0 2942.03   1
   5   3  -1 65984.8 2936.90   1
  -5   3   1 67818.9 2942.41   1
  -4  -3   1 5343.66 259.092   1
   4  -3  -1 5796.66 265.670   1
  -4   3   1 5900.95 264.717   1
   3  -3  -1 2191.38 117.309   1
   3   3  -1 2208.58 110.702   1
  -3   3   1 2343.99 116.918   1
   2  -3  -1 10413.8 523.242   1
  -2   3   1 11789.3 526.520   1
   2   3  -1 11736.1 521.452   1
  -2  -3   1 11244.6 522.032   1
  -1   3   1 1357.74 83.1809   1
   1  -3  -1 1194.01 84.2662   1
  -1  -3   1 1436.43 82.5979   1
   0  -3   1 52242.8 2234.70   1
   0   3  -1 58599.6 2237.75   1
   0  -3  -1 51513.2 2238.39   1
   1  -3   1 394010. 17400.4   1
  -1  -3  -1 448725. 17404.1   1
   1   3   1 430012. 17402.1   1
  -2  -3  -1 2616.48 142.387   1
   2   3   1 2502.78 139.408   1
   2  -3   1 2628.02 141.652   1
  -2   3  -1 2846.22 142.474   1
  -3  -3  -1 4319.21 209.364   1
   3   3   1 4001.27 205.209   1
  -3   3  -1 3764.05 207.037   1
   3  -3   1 4169.34 208.171   1
  -4   3  -1 4471.49 234.122   1
   4  -3   1 4646.96 234.824   1
   5  -3   1 2078.70 125.731   1
  -5   3  -1 2127.37 125.256   1
   5   3   1 1813.61 117.010   1
  -5  -3  -1 2167.06 123.255   1
   6  -3   1 8627.36 401.172   1
  -6   3  -1 8044.99 399.077   1
   6   3   1 7585.15 392.657   1
  -6  -3  -1 8239.51 397.455   1
   7  -3   1 3996.54 199.142   1
   7   3   1 3310.97 190.476   1
  -7  -3  -1 2968.01 192.566   1
  -7   3  -1 3763.93 198.266   1
  -8   3  -1 31259.8 1436.35   1
  -8  -3  -1 31197.1 1431.27   1
   8  -3   1 30767.9 1432.34   1
   8   3   1 31285.8 1429.48   1
  -9   3  -1 12404.6 558.577   1
  -9  -3  -1 10848.6 547.903   1
   9  -3   1 10298.2 547.504   1
   9   3   1 11739.6 549.290   1
 -10  -3  -1 27987.7 1303.60   1
  10   3   1 28156.6 1300.37   1
 -11   3  -1 46000.5 2130.91   1
  11  -3   1 46918.3 2126.67   1
 -12   3  -1 72.5413 38.6588   1
 -12  -3  -1 137.762 45.8064   1
  12  -3   1 158.376 42.5720   1
  12   3   1 164.292 48.6464   1
 -13   3  -1 1619.37 119.735   1
 -13  -3  -1 1303.76 110.993   1
  13  -3   1 1227.32 108.453   1
  13   3   1 1364.32 109.434   1
 -14   3  -1 945.796 95.1871   1
 -14  -3  -1 742.500 81.7017   1
  14  -3   1 951.772 86.2225   1
  14   3   1 693.182 79.1426   1
 -15  -3  -1 16629.1 792.680   1
  15   3   1 15925.7 785.697   1
 -16   3  -1 1690.39 131.266   1
 -16  -3  -1 1620.43 129.543   1
  16  -3   1 1621.91 127.720   1
  16   3   1 1478.12 122.301   1
 -17   3  -1 2064.79 153.717   1
 -17  -3  -1 1914.04 150.026   1
  17  -3   1 2131.07 152.061   1
  17   3   1 2150.24 151.938   1
 -18   3  -1 2717.56 179.745   1
 -18  -3  -1 2554.98 177.860   1
  18  -3   1 2368.84 173.427   1
  18   3   1 2699.37 177.322   1
 -19   3  -1 228.004 54.5097   1
 -19  -3  -1 154.623 52.8676   1
  19  -3   1 162.353 49.3747   1
  19   3   1 271.911 54.6409   1
 -20   3  -1 60.3342 47.2975   1
 -20  -3  -1 69.2328 42.4936   1
  20  -3   1 78.0212 50.4458   1
  20   3   1 49.8359 40.7920   1
 -21   3  -1 774.670 88.7669   1
 -21  -3  -1 760.820 88.4025   1
  21  -3   1 845.005 91.9206   1
  21   3   1 873.318 90.9086   1
 -22   3  -1 409.616 70.3143   1
 -22  -3  -1 198.754 55.6638   1
  22  -3   1 220.652 62.1242   1
  22   3   1 407.056 66.9500   1
 -23   3  -1 9.01526 47.4976   1
 -23  -3  -1 17.2037 45.9279   1
  23  -3   1 24.2925 40.8970   1
  23   3   1-8.22714 42.1582   1
 -24   3  -1 326.459 66.6499   1
 -24  -3  -1 512.677 75.6655   1
  24  -3   1 491.697 70.5841   1
  24   3   1 502.378 74.7273   1
 -25   3  -1 271.853 56.8767   1
 -25  -3  -1 302.747 60.2578   1
  25   3   1 270.758 61.5842   1
  25  -3   1 175.332 56.3818   1
 -26   4   1 70.1518 52.0890   1
  26  -4  -1 7.70507 44.7914   1
 -25   4   1 8.70174 38.4306   1
  25  -4  -1-24.7669 50.0525   1
 -24  -4   1 1028.73 104.673   1
  24   4  -1 911.808 97.8928   1
 -23   4   1 318.662 60.7696   1
  23  -4  -1 294.952 65.6400   1
 -22  -4   1 201.667 53.4582   1
  22   4  -1 224.096 59.5974   1
 -21   4   1 139.123 47.7931   1
 -21  -4   1 278.019 59.3824   1
  21  -4  -1 218.031 56.4323   1
  21   4  -1 156.377 52.1019   1
 -20   4   1 8.57937 39.3193   1
 -20  -4   1 8.54726 39.1721   1
  20  -4  -1 25.0618 40.2849   1
  20   4  -1-32.4519 38.4868   1
 -19   4   1 366.636 63.5804   1
 -19  -4   1 527.057 72.5897   1
  19  -4  -1 544.362 74.4257   1
 -18   4   1 87.8080 50.2769   1
 -18  -4   1 195.606 50.8137   1
  18  -4  -1 116.651 46.6152   1
  18   4  -1 164.034 47.3039   1
  17  -4  -1 30.6984 30.4910   1
 -16  -4   1 2690.91 174.873   1
  16   4  -1 2570.19 170.868   1
 -15   4   1 250.375 57.3083   1
 -15  -4   1 300.852 53.4669   1
  15  -4  -1 354.303 58.9705   1
  15   4  -1 218.500 46.9277   1
 -14   4   1 56227.0 2444.88   1
  14  -4  -1 49536.3 2427.97   1
  14   4  -1 53363.4 2429.12   1
 -14  -4   1 54625.1 2433.10   1
  13  -4  -1 447.059 63.3072   1
 -13   4   1 560.664 69.7203   1
 -13  -4   1 452.074 62.2432   1
 -12   4   1 6723.70 340.563   1
  12  -4  -1 5873.65 329.350   1
  11   4  -1 4038.62 221.546   1
 -11  -4   1 3823.22 221.226   1
 -10   4   1 26344.6 1256.34   1
  10   4  -1 26801.8 1249.52   1
  10  -4  -1 27291.1 1256.56   1
 -10  -4   1 27746.0 1254.25   1
  -9   4   1 883.573 79.6144   1
  -9  -4   1 873.342 78.6434   1
   9  -4  -1 1136.53 87.5760   1
   9   4  -1 1059.03 80.5044   1
  -8  -4   1 58504.1 2693.32   1
   8  -4  -1 57367.2 2697.57   1
   8   4  -1 64500.2 2694.48   1
  -8   4   1 57532.0 2700.07   1
  -7  -4   1 394.523 46.0396   1
   7  -4  -1 411.264 48.2721   1
   7   4  -1 370.819 43.6178   1
  -7   4   1 410.236 47.6605   1
  -6  -4   1 36286.0 1581.62   1
   6  -4  -1 33723.0 1584.22   1
  -6   4   1 32450.0 1582.65   1
   6   4  -1 36146.4 1579.18   1
   5  -4  -1 17022.1 824.882   1
  -5   4   1 18438.7 825.085   1
   4  -4  -1 118231. 5326.38   1
  -4  -4   1 116303. 5321.75   1
   4   4  -1 120153. 5320.46   1
  -4   4   1 120877. 5328.35   1
   3   4  -1 4139.43 208.299   1
  -3  -4   1 4035.20 206.833   1
   2   4  -1 6830.57 344.228   1
  -2  -4   1 7710.55 348.015   1
   1   4  -1 84465.0 3474.14   1
   1  -4  -1 77238.5 3476.85   1
  -1  -4   1 81196.3 3475.70   1
   0  -4   1 123268. 5613.53   1
   0   4  -1 127177. 5613.23   1
   0   4   1 132030. 5615.76   1
   0  -4  -1 119491. 5615.07   1
   1  -4   1 6563.94 309.079   1
  -1  -4  -1 5770.41 307.020   1
  -1   4  -1 5841.10 306.177   1
  -3  -4  -1 2334.77 140.587   1
   3   4   1 2188.31 137.155   1
   3  -4   1 2551.64 141.676   1
  -3   4  -1 2713.38 141.216   1
  -4  -4  -1 9283.03 442.396   1
   4   4   1 8715.90 438.492   1
   4  -4   1 8933.52 441.142   1
  -4   4  -1 9848.85 446.496   1
  -5  -4  -1 17774.9 788.638   1
   5   4   1 18025.2 788.413   1
   5  -4   1 18080.5 790.710   1
  -6  -4  -1 137451. 6287.44   1
   6   4   1 147127. 6289.66   1
   6  -4   1 138937. 6290.23   1
  -6   4  -1 137619. 6290.97   1
  -7  -4  -1 5324.86 292.852   1
   7   4   1 5500.33 294.224   1
   7  -4   1 5568.47 300.541   1
   8  -4   1 313.795 49.8269   1
  -8  -4  -1 335.879 48.4741   1
   8   4   1 332.277 46.6626   1
  -8   4  -1 410.908 54.5563   1
   9   4   1 38253.8 1752.94   1
  -9  -4  -1 37713.8 1754.92   1
   9  -4   1 39395.5 1759.38   1
  -9   4  -1 37805.4 1759.26   1
  10   4   1 12370.1 598.263   1
 -10  -4  -1 12896.1 603.783   1
  10  -4   1 12341.0 602.977   1
 -10   4  -1 11670.5 605.288   1
  11   4   1 19598.0 956.291   1
 -11  -4  -1 19598.3 960.052   1
  11  -4   1 19340.4 960.374   1
 -12  -4  -1 24210.0 1045.92   1
  12  -4   1 22830.8 1041.10   1
 -12   4  -1 25293.6 1056.91   1
  13   4   1 6419.19 340.192   1
 -13  -4  -1 5831.74 337.999   1
  13  -4   1 6528.86 344.437   1
 -13   4  -1 6816.72 351.387   1
  14   4   1 12954.4 623.845   1
 -14  -4  -1 13832.8 631.131   1
  14  -4   1 11816.6 621.354   1
 -14   4  -1 12027.8 626.701   1
 -15  -4  -1 763.344 83.6483   1
  15  -4   1 708.568 77.1592   1
 -15   4  -1 654.428 80.8328   1
  16   4   1 6273.44 347.869   1
 -16  -4  -1 6558.48 353.843   1
  16  -4   1 5750.45 341.866   1
  17   4   1 205.239 51.7434   1
 -17  -4  -1 164.651 51.0077   1
  17  -4   1 105.685 46.2819   1
 -17   4  -1 230.356 57.2830   1
  18   4   1 1688.96 130.178   1
 -18  -4  -1 1808.65 136.103   1
  18  -4   1 1473.50 128.091   1
 -18   4  -1 1555.70 130.655   1
  19  -4   1 1543.70 129.387   1
  20   4   1 238.130 57.6498   1
 -20  -4  -1 147.265 53.8609   1
 -20   4  -1 242.063 57.7763   1
  21   4   1-16.5013 39.7879   1
 -21  -4  -1 8.71575 42.7030   1
  22   4   1 173.078 55.2447   1
 -22  -4  -1 183.008 53.7970   1
  22  -4   1 198.774 58.8502   1
 -22   4  -1 77.4693 42.7105   1
  23   4   1 57.2629 40.7641   1
 -23  -4  -1 43.4822 42.6681   1
  24   4   1 24.4666 44.3198   1
 -24  -4  -1 68.4391 49.3352   1
 -24   4  -1 112.777 52.7697   1
  24  -4   1 178.274 53.6218   1
 -25   4  -1 472.298 70.5937   1
  25  -4   1 232.461 53.2531   1
 -26   5   1-8.42153 43.7635   1
  26  -5  -1 8.02873 41.1388   1
 -25   5   1 160.052 55.7004   1
  25  -5  -1 209.130 58.5485   1
 -24   5   1 16.8660 46.2017   1
  24   5  -1 16.8561 45.5941   1
  24  -5  -1 25.5081 47.7335   1
 -23  -5   1 1281.67 115.162   1
  23   5  -1 1238.99 113.524   1
 -23   5   1 1298.04 115.488   1
  23  -5  -1 1318.82 117.720   1
 -22   5   1 492.788 73.3764   1
  22   5  -1 531.646 75.0461   1
  22  -5  -1 461.774 71.8074   1
 -22  -5   1 416.594 70.5020   1
  21   5  -1 1008.18 97.1356   1
 -21   5   1 811.454 91.6052   1
  21  -5  -1 983.503 97.5833   1
 -21  -5   1 754.205 90.3741   1
 -20   5   1 8.76015 40.1612   1
 -20  -5   1 60.1081 44.6349   1
  20  -5  -1 16.6300 38.7962   1
  20   5  -1 16.4610 40.3381   1
 -19  -5   1 1080.05 102.413   1
  19   5  -1 986.488 98.2675   1
 -18   5   1 1677.74 131.501   1
 -18  -5   1 1201.83 116.008   1
  18  -5  -1 1380.57 117.960   1
  18   5  -1 1650.89 124.926   1
 -17   5   1 128.120 39.6562   1
 -17  -5   1 217.777 50.2910   1
  17  -5  -1 97.9530 41.7094   1
  17   5  -1 138.313 43.0842   1
 -16   5   1 863.823 93.0028   1
  16   5  -1 818.067 83.6712   1
  16  -5  -1 774.137 85.4158   1
 -16  -5   1 811.734 85.4598   1
 -15  -5   1 4458.80 266.128   1
  15   5  -1 4946.68 268.199   1
  14   5  -1 6.87048 32.0539   1
 -14  -5   1 7.14992 33.9268   1
  14  -5  -1-7.26888 34.4910   1
 -14   5   1 89.8775 48.0024   1
  13  -5  -1 39840.4 1850.28   1
 -13  -5   1 39100.8 1842.97   1
 -13   5   1 41608.4 1854.68   1
  13   5  -1 40107.7 1843.70   1
 -12  -5   1 2932.30 195.219   1
 -12   5   1 3581.38 204.756   1
  12  -5  -1 3324.09 199.609   1
 -11  -5   1 16884.0 847.514   1
  11   5  -1 18166.5 850.576   1
 -11   5   1 19614.1 863.815   1
  11  -5  -1 17530.0 854.679   1
  10   5  -1 7587.70 379.384   1
 -10  -5   1 7352.63 380.736   1
  -9  -5   1 13188.1 655.364   1
   9   5  -1 13692.6 654.806   1
  -9   5   1 14829.3 665.963   1
   9  -5  -1 13317.6 660.175   1
  -8  -5   1 4355.11 236.745   1
   8   5  -1 4277.77 233.272   1
  -8   5   1 4643.91 244.053   1
   8  -5  -1 4262.61 239.570   1
  -7  -5   1 32563.2 1402.72   1
   7   5  -1 30155.8 1396.75   1
  -7   5   1 27713.0 1401.64   1
   7  -5  -1 31734.7 1405.02   1
  -6  -5   1 13660.8 616.808   1
   6   5  -1 13941.1 615.683   1
   6  -5  -1 12607.2 620.318   1
   5  -5  -1 81418.8 3536.66   1
  -5  -5   1 80800.2 3532.53   1
   5   5  -1 74129.3 3526.99   1
  -5   5   1 78570.2 3534.77   1
   4  -5  -1 44486.0 2081.84   1
  -4   5   1 46567.9 2081.61   1
   4   5  -1 45213.5 2075.66   1
  -4  -5   1 47202.1 2077.68   1
  -3  -5   1 47610.2 2229.30   1
  -3   5   1 52475.2 2236.77   1
   3   5  -1 48473.2 2229.19   1
   3  -5  -1 49550.7 2233.81   1
  -2   5   1 21508.2 1030.67   1
   2  -5  -1 23413.2 1033.55   1
   1  -5  -1 30112.9 1390.97   1
  -1   5   1 30865.9 1391.47   1
   0  -5  -1 75098.1 3296.65   1
   0   5  -1 77438.2 3294.91   1
   0   5   1 65568.2 3293.86   1
   0  -5   1 75115.5 3293.98   1
  -1  -5  -1 156944. 6528.26   1
  -1   5  -1 141654. 6525.19   1
   1   5   1 141580. 6522.89   1
   1  -5   1 144094. 6523.63   1
  -2  -5  -1 496.421 53.2340   1
   2   5   1 586.565 55.0607   1
  -2   5  -1 549.770 54.1235   1
   2  -5   1 521.051 53.8354   1
   3   5   1 153775. 6630.22   1
  -3  -5  -1 149505. 6631.53   1
  -3   5  -1 142583. 6629.23   1
   3  -5   1 146448. 6629.37   1
  -4   5  -1 1647.02 104.665   1
   4  -5   1 1596.94 105.114   1
   4   5   1 1409.70 99.9960   1
  -4  -5  -1 1468.47 102.373   1
  -5   5  -1 22268.1 1021.23   1
   5  -5   1 21477.4 1019.47   1
   5   5   1 23387.7 1019.90   1
  -5  -5  -1 20714.6 1018.44   1
  -6   5  -1 318.645 52.5431   1
   6   5   1 374.581 48.5259   1
  -6  -5  -1 376.378 51.8596   1
  -7   5  -1 176.267 39.4428   1
   7  -5   1 68.5925 34.7030   1
   7   5   1 111.566 30.2833   1
  -7  -5  -1 126.876 33.5192   1
  -8   5  -1 25260.6 1266.59   1
   8  -5   1 28518.0 1274.78   1
   8   5   1 27663.9 1266.17   1
  -8  -5  -1 28125.4 1269.37   1
   9   5   1 29168.5 1322.29   1
  -9  -5  -1 27920.7 1321.00   1
  10  -5   1 38359.1 1794.18   1
 -10   5  -1 39713.5 1799.75   1
 -11  -5  -1 18800.9 834.146   1
 -11   5  -1 18086.0 839.164   1
  11  -5   1 17074.4 832.482   1
  11   5   1 15874.1 824.202   1
 -12  -5  -1 1171.63 100.386   1
  12   5   1 1043.56 97.2240   1
  12  -5   1 1360.18 107.097   1
 -13   5  -1 2948.16 183.423   1
 -13  -5  -1 2730.59 174.621   1
  13   5   1 2411.09 166.657   1
  13  -5   1 2565.98 172.119   1
 -14  -5  -1 8197.43 427.853   1
 -15   5  -1 5495.29 298.412   1
  15  -5   1 4845.89 288.833   1
 -16   5  -1 77.1712 42.7997   1
 -16  -5  -1 122.612 46.0094   1
  16   5   1 31.1589 37.7205   1
  16  -5   1 87.6916 41.5692   1
 -17   5  -1 36.3853 42.4330   1
 -17  -5  -1 16.7290 39.6872   1
  17   5   1 7.96774 41.4123   1
  17  -5   1 7.88496 38.0309   1
 -18  -5  -1 391.770 66.4315   1
  18   5   1 478.915 66.2587   1
  18  -5   1 302.868 69.3530   1
 -19   5  -1 17.2797 44.9692   1
 -19  -5  -1 111.646 45.9220   1
  19   5   1 24.6971 41.0371   1
  19  -5   1 66.9443 41.0763   1
 -20   5  -1 2520.63 173.295   1
 -20  -5  -1 2521.76 172.371   1
  20   5   1 2241.86 167.165   1
  20  -5   1 2486.81 171.735   1
  21  -5   1 24.9936 42.0852   1
 -21  -5  -1 25.8474 39.4978   1
  21   5   1 8.37806 47.0358   1
 -21   5  -1 26.0574 44.5159   1
  22  -5   1 400.130 72.7963   1
 -22  -5  -1 479.003 70.4339   1
  22   5   1 479.400 70.1266   1
 -22   5  -1 563.731 76.6629   1
 -23   5  -1 854.919 91.6962   1
 -23  -5  -1 591.329 81.3139   1
  23   5   1 564.879 85.1748   1
  23  -5   1 812.707 93.4494   1
 -24  -5  -1 419.161 66.5487   1
  24   5   1 312.517 63.3916   1
  25  -5   1 482.452 71.9631   1
 -25   5  -1 566.951 77.8502   1
  25  -6  -1-24.7002 41.5868   1
 -25   6   1-8.16555 37.4297   1
  24  -6  -1 573.040 77.8705   1
 -24   6   1 647.560 80.7343   1
  23  -6  -1 190.578 55.7432   1
 -23   6   1 247.467 64.0909   1
  23   6  -1 300.139 66.5045   1
 -23  -6   1 255.718 61.1260   1
 -22  -6   1 3095.59 195.440   1
 -22   6   1 2751.54 187.176   1
  22   6  -1 2588.59 183.950   1
  22  -6  -1 2709.29 187.074   1
 -21  -6   1 408.157 66.2388   1
  21   6  -1 237.630 57.7492   1
  20  -6  -1 1253.83 113.985   1
 -20   6   1 1392.40 124.025   1
  19  -6  -1 386.728 62.6169   1
 -19   6   1 406.975 68.6352   1
  19   6  -1 496.562 69.1690   1
 -19  -6   1 437.743 67.1723   1
 -18  -6   1 3209.85 203.456   1
  18  -6  -1 3131.12 201.188   1
  18   6  -1 2944.37 197.758   1
 -17   6   1-9.07892 40.8890   1
 -17  -6   1 88.5292 42.9977   1
  17  -6  -1 31.5061 35.4823   1
  17   6  -1 31.6494 37.5678   1
  16  -6  -1 3145.46 200.774   1
 -16   6   1 3210.61 206.099   1
 -15   6   1 25.8377 41.5927   1
  15  -6  -1 68.2840 42.1362   1
  15   6  -1 37.1351 35.3040   1
 -15  -6   1 68.8623 40.9124   1
 -14   6   1 1550.36 121.723   1
 -14  -6   1 1254.60 113.757   1
  14  -6  -1 1587.70 120.269   1
  14   6  -1 1369.55 114.969   1
 -13   6   1 852.191 86.2153   1
  13   6  -1 712.548 78.0103   1
 -13  -6   1 733.006 78.6664   1
  13  -6  -1 648.627 76.1322   1
 -12   6   1 30448.2 1423.88   1
  12   6  -1 32337.9 1419.40   1
  12  -6  -1 29431.6 1418.85   1
 -12  -6   1 29845.6 1416.55   1
  11  -6  -1 529.980 64.7633   1
 -11   6   1 491.906 63.7406   1
 -10   6   1 4102.00 235.358   1
  10   6  -1 4163.37 226.180   1
 -10  -6   1 3784.84 226.995   1
  10  -6  -1 3928.37 229.554   1
   9   6  -1 1800.49 122.132   1
  -8   6   1 1119.95 99.6105   1
   8   6  -1 1334.73 98.7249   1
  -8  -6   1 1483.31 103.683   1
   8  -6  -1 1331.83 103.083   1
  -7   6   1 5492.68 308.523   1
   7   6  -1 6061.24 305.357   1
  -7  -6   1 6079.49 310.476   1
   7  -6  -1 6061.58 311.400   1
  -6   6   1 10969.6 529.150   1
  -6  -6   1 10702.6 524.646   1
   6  -6  -1 11041.1 531.832   1
   6   6  -1 10732.1 522.193   1
   5  -6  -1 9219.99 448.928   1
  -5   6   1 8534.96 446.952   1
   5   6  -1 9635.24 446.426   1
  -5  -6   1 9057.48 445.884   1
   4  -6  -1 12840.3 671.227   1
  -4   6   1 13204.3 671.671   1
   4   6  -1 15718.4 673.066   1
  -4  -6   1 15045.8 672.132   1
   3  -6  -1 9819.76 472.977   1
  -3   6   1 10559.6 476.673   1
  -3  -6   1 10443.3 473.153   1
   2  -6  -1 151060. 7041.88   1
  -2   6   1 151323. 7040.79   1
   2   6  -1 168897. 7039.92   1
  -2  -6   1 157074. 7040.14   1
   1   6  -1 57316.2 2700.96   1
  -1   6   1 62383.1 2704.43   1
  -1  -6   1 56797.3 2700.64   1
   1  -6  -1 63609.5 2707.60   1
   0  -6   1 128449. 5934.30   1
   0   6  -1 142572. 5937.15   1
   0   6   1 123684. 5931.30   1
   0  -6  -1 137095. 5940.12   1
   1  -6   1 17136.8 774.061   1
  -1   6  -1 17208.3 775.225   1
   1   6   1 14980.8 770.629   1
  -1  -6  -1 16902.5 775.147   1
   2  -6   1 134418. 5646.63   1
  -2   6  -1 114077. 5639.35   1
   2   6   1 125936. 5643.63   1
  -2  -6  -1 131040. 5645.72   1
  -3  -6  -1 604.995 59.9530   1
  -3   6  -1 468.516 55.4790   1
   3  -6   1 610.716 60.2897   1
  -4  -6  -1 23007.6 1074.89   1
   4   6   1 24428.6 1076.33   1
  -4   6  -1 21744.6 1072.31   1
   4  -6   1 23559.0 1076.22   1
  -5  -6  -1 23597.1 1095.69   1
   5   6   1 23976.2 1094.05   1
  -5   6  -1 25360.0 1100.28   1
   5  -6   1 21546.0 1095.09   1
  -6  -6  -1 6191.25 306.040   1
   6   6   1 5293.17 297.193   1
  -6   6  -1 5423.70 301.829   1
   6  -6   1 6270.61 306.347   1
  -7  -6  -1 9321.31 456.539   1
   7   6   1 9300.59 453.309   1
  -7   6  -1 8212.19 450.833   1
   7  -6   1 9568.03 457.057   1
  -8  -6  -1 16433.8 745.618   1
   8   6   1 17126.2 745.002   1
  -8   6  -1 15634.0 747.247   1
  -9   6  -1 2662.02 177.463   1
   9  -6   1 3160.18 185.307   1
 -10  -6  -1 7424.72 383.218   1
  10   6   1 7736.65 384.137   1
 -10   6  -1 6786.56 387.444   1
  10  -6   1 7392.07 384.780   1
 -11  -6  -1 17215.1 816.127   1
  11   6   1 17581.3 818.315   1
 -11   6  -1 17264.4 821.803   1
  11  -6   1 15940.1 816.307   1
 -12   6  -1 3663.45 213.140   1
  12  -6   1 3248.00 204.364   1
  12   6   1 3090.06 200.141   1
 -13   6  -1 1025.70 98.9813   1
  13  -6   1 726.130 79.9405   1
 -13  -6  -1 861.858 87.0983   1
 -14  -6  -1 6092.06 342.946   1
 -14   6  -1 6455.04 349.778   1
  14  -6   1 6228.78 344.461   1
  14   6   1 6583.83 345.111   1
 -15   6  -1 660.209 84.2592   1
  15  -6   1 706.623 77.7958   1
  15   6   1 577.922 73.0698   1
 -15  -6  -1 691.127 79.0701   1
  16   6   1 80.0313 44.9384   1
 -16   6  -1 8.78423 34.0465   1
  16  -6   1 8.25640 34.3166   1
 -16  -6  -1 32.5324 37.2943   1
 -17  -6  -1 597.613 78.1054   1
  17   6   1 735.364 82.0984   1
  18   6   1 33.2050 35.3209   1
 -18   6  -1 109.214 50.5416   1
 -18  -6  -1 33.7253 37.3283   1
  18  -6   1 72.6227 37.0749   1
 -19  -6  -1 4492.87 286.267   1
 -19   6  -1 5470.55 295.071   1
  19  -6   1 4982.84 282.419   1
  19   6   1 4683.61 285.157   1
  20   6   1 261.965 58.8940   1
 -20  -6  -1 283.571 58.9129   1
 -21   6  -1 3100.52 202.559   1
  22   6   1 590.491 79.8663   1
 -22  -6  -1 668.616 81.2376   1
  23  -6   1 570.888 74.1680   1
 -23   6  -1 403.063 64.6049   1
  24  -6   1 361.914 63.7033   1
 -24   6  -1 277.553 62.0501   1
  24   6   1 298.700 65.8211   1
 -25   7   1 219.402 56.5555   1
  25  -7  -1 284.792 61.1739   1
 -24   7   1 199.192 60.9478   1
  24  -7  -1 242.227 59.3365   1
  23  -7  -1 1173.25 107.689   1
 -23   7   1 1117.98 105.454   1
  23   7  -1 1042.53 107.576   1
  22  -7  -1 417.119 66.6263   1
 -22   7   1 385.892 68.6259   1
  21  -7  -1 3221.13 209.941   1
  21   7  -1 3418.59 216.294   1
 -21  -7   1 3546.39 220.696   1
 -21   7   1 3334.32 220.011   1
  20  -7  -1 41.3742 46.4670   1
  20   7  -1 51.7690 47.2827   1
 -20  -7   1 17.6997 47.2695   1
 -20   7   1 8.89744 48.1443   1
  19  -7  -1-25.4585 40.9526   1
  19   7  -1 42.5904 43.6742   1
 -19  -7   1 61.1508 44.1456   1
 -19   7   1 80.7367 47.2866   1
  18  -7  -1 209.280 49.3645   1
  18   7  -1 167.803 52.9269   1
 -18  -7   1 189.560 53.8111   1
 -18   7   1 102.010 48.7629   1
  17  -7  -1 3526.13 217.110   1
 -17  -7   1 3423.05 216.472   1
  17   7  -1 3538.32 217.279   1
 -17   7   1 3243.46 217.006   1
 -16   7   1 572.287 81.2296   1
 -16  -7   1 561.367 76.0935   1
  16  -7  -1 646.243 76.5416   1
  16   7  -1 723.391 80.1318   1
  15  -7  -1 5435.98 312.792   1
 -15  -7   1 5883.15 318.403   1
 -15   7   1 5241.47 313.694   1
  15   7  -1 5959.49 313.950   1
 -14  -7   1 2171.16 159.903   1
  14   7  -1 2493.59 159.738   1
 -14   7   1 2106.98 160.298   1
  14  -7  -1 2391.39 163.655   1
 -13  -7   1 12711.5 614.837   1
  13   7  -1 11356.5 603.739   1
 -13   7   1 11846.1 611.652   1
  13  -7  -1 13507.3 617.178   1
 -12  -7   1 913.168 86.6261   1
  12   7  -1 896.954 84.4204   1
 -12   7   1 867.941 86.1785   1
  12  -7  -1 883.151 87.2846   1
 -11  -7   1 14037.7 686.901   1
  11   7  -1 13389.8 680.187   1
 -11   7   1 15105.2 694.173   1
  11  -7  -1 14080.1 689.474   1
 -10   7   1 9322.02 479.019   1
  10  -7  -1 9563.20 478.953   1
  -9  -7   1 1360.92 98.8748   1
   9   7  -1 1073.93 89.7168   1
   9  -7  -1 1131.40 97.9279   1
   8   7  -1 1059.14 85.0149   1
  -8   7   1 1213.28 95.3653   1
   8  -7  -1 932.942 87.0776   1
   7   7  -1 56614.7 2491.60   1
  -7  -7   1 53103.2 2490.99   1
   6  -7  -1 59.5192 30.5359   1
  -6  -7   1 27.2772 31.0218   1
  -6   7   1 11.9465 27.4184   1
   6   7  -1 37.3558 31.7240   1
   5  -7  -1 28370.7 1308.70   1
  -5   7   1 26783.5 1306.55   1
   5   7  -1 28474.4 1303.61   1
  -5  -7   1 29506.3 1307.23   1
   4  -7  -1 4721.37 243.994   1
  -4   7   1 4664.62 243.229   1
   4   7  -1 4607.90 237.790   1
  -4  -7   1 3839.97 234.682   1
   3  -7  -1 36694.9 1578.15   1
  -3   7   1 33938.5 1575.63   1
   3   7  -1 31341.5 1568.27   1
  -3  -7   1 36091.2 1574.86   1
   2  -7  -1 1871.18 125.576   1
  -2   7   1 2035.65 128.511   1
   2   7  -1 2013.89 124.823   1
  -2  -7   1 2010.79 126.674   1
   1  -7  -1 79143.7 3833.09   1
   1   7  -1 86809.3 3833.03   1
  -1  -7   1 81587.6 3832.22   1
   0  -7   1 3779.92 204.718   1
   0   7  -1 3726.50 204.287   1
   0   7   1 3457.80 201.533   1
   0  -7  -1 3705.83 205.671   1
   1  -7   1 4392.48 245.357   1
   1   7   1 4521.73 247.886   1
  -1  -7  -1 4398.96 246.149   1
   2  -7   1 6317.00 306.886   1
  -2   7  -1 5889.11 304.034   1
   2   7   1 5294.14 298.439   1
  -2  -7  -1 6008.13 305.081   1
   3  -7   1 96922.7 4379.38   1
  -3   7  -1 102835. 4380.12   1
   3   7   1 92586.8 4374.51   1
  -3  -7  -1 97050.9 4378.39   1
  -4  -7  -1 23170.3 1070.83   1
  -4   7  -1 22872.0 1070.21   1
   4  -7   1 22805.3 1070.01   1
  -5  -7  -1 3764.23 216.401   1
   5   7   1 3886.52 217.677   1
  -5   7  -1 3874.57 219.086   1
   5  -7   1 3829.59 217.822   1
   6   7   1 419.106 52.8720   1
  -6  -7  -1 482.073 58.9039   1
  -7  -7  -1 316.011 52.8485   1
   7   7   1 370.950 52.4359   1
  -7   7  -1 389.677 52.8473   1
   7  -7   1 495.216 57.5813   1
  -8  -7  -1 1008.20 89.7434   1
   8   7   1 1153.44 91.1000   1
  -8   7  -1 1025.36 94.0829   1
   8  -7   1 820.357 87.1882   1
  -9  -7  -1 22575.1 1021.19   1
  -9   7  -1 22051.1 1021.90   1
   9  -7   1 23423.6 1025.49   1
 -10  -7  -1 22406.9 1098.52   1
  10   7   1 21794.8 1091.73   1
  10  -7   1 24183.0 1104.13   1
 -10   7  -1 25241.2 1104.95   1
  11   7   1 2914.25 181.756   1
  11  -7   1 2785.19 183.522   1
 -11   7  -1 3013.15 191.095   1
 -12  -7  -1 2465.11 168.481   1
 -12   7  -1 2185.89 167.206   1
 -13   7  -1 10503.5 532.078   1
  13  -7   1 10410.5 527.013   1
  13   7   1 10156.1 523.159   1
 -13  -7  -1 10383.4 528.222   1
  14  -7   1 1082.56 107.085   1
 -14   7  -1 1393.66 119.906   1
 -15  -7  -1 791.221 84.7119   1
  15   7   1 616.394 76.9311   1
  15  -7   1 809.684 84.7376   1
 -15   7  -1 603.189 78.7443   1
 -16  -7  -1 296.737 58.4294   1
 -16   7  -1 358.058 68.1255   1
  16  -7   1 218.694 51.0311   1
  16   7   1 355.337 63.0038   1
 -17  -7  -1 103.000 47.8696   1
 -17   7  -1 134.743 53.0094   1
  17  -7   1 100.593 48.9660   1
  17   7   1 117.592 45.7121   1
 -18  -7  -1 1600.26 130.230   1
 -18   7  -1 1843.52 139.019   1
  18  -7   1 1361.31 122.397   1
  18   7   1 1634.01 130.780   1
 -19  -7  -1 3421.62 224.517   1
 -19   7  -1 3707.63 232.795   1
  19  -7   1 3702.36 225.783   1
  19   7   1 3632.71 226.901   1
 -20  -7  -1 3489.98 229.324   1
 -20   7  -1 3787.50 235.543   1
  20  -7   1 3763.46 227.697   1
  20   7   1 3881.83 234.292   1
 -21  -7  -1 8.85292 44.7101   1
 -21   7  -1 17.2086 39.4346   1
  21  -7   1-8.25974 41.7145   1
  21   7   1 8.63454 40.9621   1
 -22  -7  -1 309.322 64.0358   1
 -22   7  -1 294.048 60.5766   1
  22  -7   1 278.180 61.1579   1
  22   7   1 309.937 65.9172   1
 -23  -7  -1 149.321 54.4353   1
 -23   7  -1 174.426 57.7049   1
  23   7   1 203.213 60.6033   1
  23  -7   1 216.300 57.4024   1
  24  -7   1 463.309 72.5437   1
 -24   7  -1 563.704 75.6654   1
  24  -8  -1-39.7471 46.1922   1
 -24   8   1 8.20358 43.2254   1
  23  -8  -1 135.815 49.3038   1
 -23   8   1 137.042 49.5815   1
 -22  -8   1 1033.29 104.239   1
  22   8  -1 1078.71 108.197   1
 -21  -8   1 465.801 72.9117   1
 -21   8   1 662.156 79.7064   1
  21  -8  -1 476.227 70.8716   1
  21   8  -1 646.463 80.1194   1
 -20  -8   1 1570.83 136.380   1
 -20   8   1 1946.91 144.988   1
  20   8  -1 1739.52 139.218   1
  19  -8  -1 251.482 58.3835   1
 -19  -8   1 197.761 52.6129   1
  18   8  -1 702.328 82.5551   1
 -18  -8   1 634.549 81.9163   1
  18  -8  -1 514.058 75.7490   1
 -17   8   1 668.433 85.6638   1
  17   8  -1 739.102 84.8308   1
 -17  -8   1 603.422 79.9116   1
  17  -8  -1 717.961 82.6428   1
 -16   8   1 222.894 54.9354   1
  16   8  -1 343.496 59.1161   1
  16  -8  -1 117.096 43.3623   1
 -16  -8   1 261.477 55.5401   1
  15  -8  -1 3910.99 238.539   1
 -15   8   1 3940.95 240.952   1
 -14   8   1 151.885 49.2338   1
  14   8  -1 122.566 42.7235   1
 -14  -8   1 64.5191 41.5714   1
  14  -8  -1 72.7584 42.2543   1
 -13   8   1 320.374 63.0139   1
  13   8  -1 461.222 63.4806   1
 -13  -8   1 576.990 70.5891   1
  13  -8  -1 373.162 69.3750   1
 -12   8   1 58400.6 2644.86   1
  12   8  -1 56194.1 2635.65   1
 -12  -8   1 57296.4 2638.42   1
  12  -8  -1 59760.7 2647.48   1
 -11   8   1 123.114 49.5395   1
  11   8  -1 205.028 47.5725   1
 -11  -8   1 180.630 46.1658   1
  11  -8  -1 150.996 46.8370   1
 -10   8   1 8767.84 491.127   1
  10   8  -1 10007.1 488.780   1
 -10  -8   1 9733.31 491.176   1
  10  -8  -1 10427.1 496.914   1
  -9   8   1 3272.79 200.906   1
   9   8  -1 3083.45 192.702   1
   9  -8  -1 3366.99 201.360   1
  -9  -8   1 3330.85 199.102   1
  -8   8   1 1401.22 108.845   1
   8  -8  -1 1109.66 100.938   1
  -7   8   1 5409.76 294.015   1
   7  -8  -1 5518.99 296.034   1
   7   8  -1 5360.45 291.830   1
   6   8  -1 32063.6 1384.62   1
  -6   8   1 28401.0 1387.30   1
   6  -8  -1 28211.7 1382.21   1
  -6  -8   1 30875.3 1385.59   1
   5   8  -1 791.741 72.4859   1
  -5  -8   1 828.772 75.2896   1
   4   8  -1 14004.4 626.255   1
  -4   8   1 13049.3 624.883   1
   4  -8  -1 11451.2 620.110   1
  -4  -8   1 13242.7 623.211   1
   3   8  -1 7464.19 384.027   1
  -3   8   1 8511.25 394.663   1
  -3  -8   1 8222.10 391.989   1
   2   8  -1 122325. 5779.34   1
  -2   8   1 136042. 5788.12   1
   2  -8  -1 131204. 5784.86   1
  -2  -8   1 126782. 5782.26   1
   1   8  -1 778.454 70.4001   1
  -1   8   1 588.549 65.4341   1
  -1  -8   1 759.345 70.7053   1
   1  -8  -1 687.070 68.7770   1
   0   8   1 11569.5 571.591   1
   0   8  -1 11325.5 568.991   1
   0  -8   1 11897.5 571.054   1
   0  -8  -1 12344.4 574.935   1
   1   8   1 4628.66 262.872   1
  -1   8  -1 5084.36 268.778   1
   1  -8   1 4842.43 266.762   1
  -1  -8  -1 5580.34 278.351   1
   2   8   1 50696.2 2190.04   1
  -2   8  -1 50314.0 2189.55   1
   2  -8   1 45476.8 2186.61   1
  -2  -8  -1 45793.9 2186.69   1
   3   8   1 19416.7 986.949   1
  -3   8  -1 23027.3 997.283   1
   3  -8   1 21416.6 994.790   1
  -3  -8  -1 21091.0 992.941   1
   4   8   1 66108.2 2858.87   1
  -4  -8  -1 60034.5 2855.62   1
   5   8   1 18698.2 884.443   1
  -5  -8  -1 18122.3 881.554   1
  -5   8  -1 18440.3 884.093   1
   5  -8   1 19263.1 886.877   1
  -6   8  -1 5246.48 292.238   1
   6  -8   1 5518.34 292.694   1
  -7  -8  -1 23708.4 1068.16   1
   7  -8   1 20120.2 1059.32   1
  -7   8  -1 24226.4 1072.15   1
   7   8   1 23008.6 1064.19   1
  -8  -8  -1 18020.0 839.041   1
   8  -8   1 17503.6 838.522   1
  -8   8  -1 17555.8 842.247   1
   8   8   1 16936.0 833.065   1
  -9  -8  -1 64.7859 42.3053   1
   9  -8   1-22.0554 30.5651   1
  -9   8  -1 29.8750 35.4548   1
   9   8   1 81.7944 41.7649   1
 -10  -8  -1 8314.20 442.333   1
  10  -8   1 8195.35 444.588   1
 -10   8  -1 9088.32 448.959   1
  10   8   1 8763.42 442.324   1
  11  -8   1 1047.17 102.350   1
 -11   8  -1 1224.44 107.792   1
 -11  -8  -1 1085.70 103.554   1
 -12  -8  -1 12062.3 605.660   1
  12  -8   1 13103.7 608.401   1
  12   8   1 11962.3 600.073   1
 -12   8  -1 11181.6 602.405   1
  13  -8   1 2372.80 169.726   1
 -13   8  -1 2594.64 174.704   1
  14  -8   1 2385.56 166.811   1
  14   8   1 2212.60 160.923   1
 -14  -8  -1 2419.51 166.916   1
 -14   8  -1 2448.21 171.509   1
  15  -8   1 2483.64 179.965   1
  15   8   1 2912.75 187.290   1
 -15  -8  -1 2992.87 192.786   1
 -15   8  -1 2779.26 189.069   1
  16  -8   1 1606.07 127.040   1
  16   8   1 1511.07 126.202   1
 -16   8  -1 1447.36 126.389   1
 -16  -8  -1 1654.52 130.687   1
  17  -8   1 2693.19 186.524   1
 -17   8  -1 3354.23 208.664   1
  18  -8   1 1660.32 133.047   1
  18   8   1 1727.31 133.146   1
 -18  -8  -1 1510.53 132.501   1
 -18   8  -1 1541.88 134.269   1
  19  -8   1 200.192 53.5964   1
  19   8   1 245.433 61.7548   1
 -19   8  -1 195.692 55.9762   1
 -19  -8  -1 321.853 68.3635   1
  20  -8   1 96.3856 47.9767   1
 -20   8  -1 144.887 55.7025   1
  21   8   1 355.922 65.0419   1
 -21  -8  -1 345.517 64.9086   1
  22  -8   1 274.042 62.0478   1
 -22   8  -1 503.597 71.4240   1
  23  -8   1 95.0294 48.2787   1
 -23   8  -1 138.247 52.0054   1
  24  -9  -1-23.2898 39.2081   1
 -24   9   1 40.8692 35.3991   1
  22  -9  -1 48.1977 37.5411   1
 -22   9   1 60.8302 47.6602   1
  21  -9  -1 1282.39 118.008   1
 -21   9   1 1289.10 117.388   1
  20  -9  -1 123.102 52.1264   1
 -20  -9   1 127.595 50.3170   1
  20   9  -1 131.010 50.5690   1
 -20   9   1 192.188 60.1719   1
 -19  -9   1 244.264 57.5538   1
  19   9  -1 112.703 49.2591   1
  18  -9  -1 8.21928 41.5091   1
 -18   9   1-9.15989 42.7227   1
  17  -9  -1 1655.77 131.186   1
 -17  -9   1 1400.22 125.560   1
  17   9  -1 1466.41 126.240   1
 -17   9   1 1705.63 136.014   1
 -16  -9   1 327.927 63.3549   1
 -16   9   1 318.685 60.6668   1
  16   9  -1 475.630 69.3620   1
 -15  -9   1 970.020 97.0524   1
 -15   9   1 949.104 97.9075   1
  15   9  -1 815.726 88.7093   1
  15  -9  -1 967.615 96.9806   1
  14  -9  -1 228.218 56.0937   1
 -14   9   1 200.338 58.7327   1
 -13  -9   1 2771.35 178.926   1
 -13   9   1 2659.09 178.635   1
  13  -9  -1 2726.70 182.805   1
  13   9  -1 2478.63 171.467   1
 -12  -9   1 848.201 85.2996   1
 -12   9   1 624.950 80.5332   1
  12   9  -1 683.166 79.1818   1
  12  -9  -1 698.216 84.5193   1
 -11  -9   1 34251.9 1577.23   1
  11   9  -1 33647.1 1572.90   1
 -10  -9   1 1070.83 95.3181   1
 -10   9   1 869.549 90.9308   1
  10  -9  -1 1156.70 98.4928   1
  10   9  -1 931.503 89.9438   1
  -9   9   1 112.729 40.7491   1
  -9  -9   1 56.3798 34.6465   1
   9   9  -1 55.2863 33.9792   1
   9  -9  -1 43.9606 29.9010   1
   8  -9  -1 15939.7 794.482   1
  -8  -9   1 17161.8 796.681   1
  -8   9   1 15931.1 794.660   1
   8   9  -1 17069.1 794.433   1
   7  -9  -1 1767.77 131.218   1
  -7   9   1 1891.30 133.950   1
   7   9  -1 1817.38 127.440   1
  -7  -9   1 1859.91 131.616   1
  -6   9   1 10156.3 516.710   1
   6  -9  -1 10550.0 516.911   1
  -5   9   1 20797.1 991.221   1
   5  -9  -1 21169.4 992.538   1
   4   9  -1 622.547 67.3763   1
  -4   9   1 677.424 72.1217   1
   4  -9  -1 603.945 71.0261   1
  -4  -9   1 602.437 70.5205   1
   3   9  -1 26409.9 1273.49   1
   3  -9  -1 25833.3 1281.70   1
  -3  -9   1 27589.8 1280.07   1
   2   9  -1 3772.52 200.085   1
   2  -9  -1 4108.21 206.855   1
  -1  -9   1 29953.0 1324.64   1
   1   9  -1 27170.8 1315.96   1
   0   9  -1 104.401 38.3115   1
   0  -9   1 120.441 39.6930   1
   3   9   1 31760.6 1478.16   1
  -3   9  -1 33212.1 1482.65   1
   3  -9   1 32780.3 1481.67   1
  -3  -9  -1 30288.2 1477.95   1
   4   9   1 5343.20 274.642   1
  -4   9  -1 4494.91 268.582   1
   4  -9   1 5178.67 274.302   1
  -4  -9  -1 4821.03 272.257   1
  -5   9  -1 1666.98 123.183   1
   5  -9   1 1822.61 128.081   1
   5   9   1 1645.63 121.805   1
  -5  -9  -1 1535.27 120.317   1
  -6   9  -1 13331.6 690.120   1
  -6  -9  -1 14459.9 694.245   1
   6  -9   1 15724.2 699.096   1
   6   9   1 13756.1 694.449   1
  -7  -9  -1 12073.9 576.935   1
   7   9   1 11814.0 575.285   1
  -7   9  -1 10389.3 570.501   1
   7  -9   1 12110.6 576.646   1
  -8  -9  -1 7.35166 36.0323   1
   8   9   1 7.13532 36.0483   1
  -8   9  -1 68.0575 46.7826   1
   8  -9   1 14.7470 39.8940   1
  -9  -9  -1 19017.7 883.719   1
   9   9   1 19415.2 882.106   1
   9  -9   1 18081.6 881.224   1
  -9   9  -1 16972.6 879.849   1
 -10  -9  -1 1670.73 128.277   1
 -11  -9  -1 3799.12 232.329   1
  11   9   1 3889.77 231.069   1
 -11   9  -1 4107.40 240.175   1
  11  -9   1 3753.59 235.628   1
 -12   9  -1 5510.41 311.126   1
  12  -9   1 5373.05 309.164   1
 -13  -9  -1 4055.99 246.993   1
  13   9   1 3645.29 239.962   1
 -13   9  -1 4363.24 253.932   1
  13  -9   1 4439.03 251.173   1
 -14  -9  -1 1897.39 144.230   1
  14   9   1 1876.74 141.578   1
 -14   9  -1 2287.25 154.917   1
 -15  -9  -1 226.547 59.5152   1
  15   9   1 149.647 52.0792   1
  15  -9   1 203.209 49.8798   1
 -15   9  -1 162.527 51.3478   1
 -16   9  -1 2676.46 179.565   1
 -16  -9  -1 2325.06 170.690   1
  16  -9   1 2187.32 163.502   1
  16   9   1 2523.36 172.895   1
 -17  -9  -1 527.191 72.9399   1
  17   9   1 443.745 69.8417   1
 -17   9  -1 289.839 61.6199   1
  17  -9   1 324.489 56.0835   1
  18   9   1 813.914 92.9366   1
 -18  -9  -1 955.741 99.1359   1
 -19   9  -1 447.489 74.7669   1
  19  -9   1 277.570 65.3904   1
  19   9   1 318.067 63.3406   1
 -19  -9  -1 370.940 63.6351   1
 -20   9  -1 279.641 57.0118   1
  20  -9   1 351.625 60.5657   1
  20   9   1 240.541 59.4473   1
 -20  -9  -1 216.937 56.2151   1
 -21   9  -1 274.355 63.5017   1
  21  -9   1 259.050 57.7207   1
  21   9   1 179.496 52.2157   1
 -21  -9  -1 170.861 53.1573   1
  22   9   1 50.7866 48.6817   1
 -22   9  -1 50.9913 46.0229   1
  23  -9   1 186.507 50.0043   1
 -23   9  -1 144.557 47.2368   1
  23 -10  -1 92.0563 49.0293   1
 -23  10   1 109.771 50.3371   1
  22 -10  -1 335.992 65.9229   1
 -22  10   1 468.942 71.1167   1
  21 -10  -1 16.4250 38.3085   1
 -21  10   1 8.79357 42.4089   1
 -20  10   1 266.954 59.6654   1
 -20 -10   1 336.025 64.8911   1
  20 -10  -1 223.173 51.9693   1
  20  10  -1 206.332 56.8532   1
 -19  10   1 566.690 77.2125   1
  19 -10  -1 355.912 63.4559   1
  19  10  -1 453.183 72.5193   1
 -19 -10   1 396.593 67.6975   1
  18  10  -1 8.46883 41.4942   1
 -18 -10   1 8.90825 42.2611   1
 -17  10   1 306.156 59.5212   1
  17 -10  -1 222.151 52.5865   1
  17  10  -1 350.912 62.0852   1
 -17 -10   1 176.032 55.6811   1
 -16  10   1 3872.91 232.101   1
  16 -10  -1 3746.81 228.572   1
  16  10  -1 3513.28 223.927   1
 -16 -10   1 3405.71 224.312   1
 -15  10   1 2437.70 175.750   1
  15 -10  -1 2884.50 181.927   1
  15  10  -1 2453.53 172.062   1
 -15 -10   1 2479.88 175.247   1
 -14  10   1 1891.36 142.644   1
  14 -10  -1 1827.61 141.626   1
  14  10  -1 1619.03 132.158   1
 -14 -10   1 1684.01 137.283   1
 -13  10   1 381.305 63.5306   1
  13 -10  -1 255.359 58.9291   1
  13  10  -1 402.363 63.6238   1
 -13 -10   1 440.572 66.4288   1
 -12  10   1 608.092 78.6899   1
 -12 -10   1 588.598 73.8949   1
  12  10  -1 720.027 79.6140   1
  12 -10  -1 588.492 78.0435   1
 -11  10   1 2455.92 165.001   1
  11 -10  -1 2213.23 159.020   1
  11  10  -1 2433.20 161.148   1
 -11 -10   1 2060.87 154.483   1
 -10 -10   1 7067.56 376.296   1
 -10  10   1 7484.42 382.382   1
  10 -10  -1 6609.31 375.380   1
   9 -10  -1 8030.16 429.111   1
  -9 -10   1 8566.57 431.541   1
  -9  10   1 7271.24 427.833   1
   9  10  -1 9270.63 433.792   1
   8 -10  -1 23632.5 1119.50   1
  -8  10   1 23137.3 1118.10   1
   8  10  -1 25228.2 1119.10   1
  -8 -10   1 22806.7 1116.52   1
   7  10  -1 8959.92 446.790   1
   7 -10  -1 9461.29 455.658   1
  -7 -10   1 9192.79 452.093   1
  -6  10   1 1087.95 97.1008   1
   6 -10  -1 1104.16 96.3304   1
  -6 -10   1 1068.33 94.4706   1
   5  10  -1 338.021 53.3639   1
  -5  10   1 259.970 53.1409   1
   5 -10  -1 324.862 57.3716   1
   4  10  -1 5970.99 318.430   1
  -4  10   1 6260.08 325.353   1
   4 -10  -1 6268.10 326.952   1
  -4 -10   1 5622.76 322.090   1
   3  10  -1 18791.3 818.175   1
  -3  10   1 16103.2 814.241   1
   3 -10  -1 16289.6 815.352   1
  -3 -10   1 16947.2 814.615   1
  -2  10   1 15852.5 751.930   1
   2  10  -1 14745.4 743.455   1
   2 -10  -1 15992.6 749.094   1
  -2 -10   1 15609.6 748.340   1
   1  10  -1 106972. 4982.53   1
  -1  10   1 115091. 4989.10   1
   1 -10  -1 113346. 4987.53   1
  -1 -10   1 107818. 4983.15   1
   0  10   1 2025.80 140.977   1
   0  10  -1 2013.68 139.877   1
   0 -10   1 2041.95 137.801   1
   0 -10  -1 1989.92 139.706   1
   1  10   1 436.639 62.1977   1
   1 -10   1 434.379 59.7127   1
  -1 -10  -1 466.021 61.6063   1
   2  10   1 441.931 63.8099   1
  -2  10  -1 710.123 73.9126   1
   2 -10   1 579.444 68.3302   1
  -2 -10  -1 546.326 68.8578   1
   3  10   1 117035. 5276.65   1
  -3  10  -1 119059. 5279.48   1
   3 -10   1 119831. 5279.62   1
  -3 -10  -1 112964. 5275.42   1
   4  10   1 5299.71 294.057   1
  -4  10  -1 5317.09 295.497   1
   4 -10   1 5289.56 293.348   1
  -4 -10  -1 5581.66 298.199   1
   5  10   1 977.598 89.6642   1
  -5  10  -1 848.699 86.0620   1
   5 -10   1 956.497 90.4554   1
  -5 -10  -1 823.625 86.0199   1
  -6  10  -1 3610.92 220.599   1
   6 -10   1 3696.08 220.755   1
   6  10   1 3865.77 221.733   1
  -6 -10  -1 3649.95 222.837   1
  -7  10  -1 768.566 80.7310   1
   7 -10   1 718.552 80.8127   1
   7  10   1 716.458 79.7474   1
  -7 -10  -1 727.805 82.9932   1
  -8  10  -1 9708.14 472.034   1
   8 -10   1 9103.98 463.944   1
   8  10   1 8072.86 457.344   1
  -8 -10  -1 9409.28 467.725   1
  -9 -10  -1 4157.95 247.420   1
   9 -10   1 3745.93 242.791   1
 -10 -10  -1 1438.28 117.115   1
  10  10   1 1255.78 109.635   1
 -10  10  -1 1227.91 111.138   1
  10 -10   1 1248.87 112.270   1
 -11 -10  -1 11593.0 566.626   1
  11  10   1 10701.9 559.312   1
 -11  10  -1 10509.2 559.647   1
  11 -10   1 11734.5 566.528   1
 -12 -10  -1 6726.43 359.009   1
  12  10   1 6663.39 355.584   1
 -12  10  -1 6352.25 356.514   1
  12 -10   1 6271.55 358.081   1
 -13 -10  -1 4130.55 253.866   1
  13  10   1 3900.97 248.458   1
 -13  10  -1 4685.36 262.697   1
  13 -10   1 4307.79 254.970   1
 -14 -10  -1 973.525 96.9026   1
  14  10   1 930.546 95.1220   1
 -14  10  -1 848.229 95.3336   1
  14 -10   1 889.498 94.4378   1
 -15 -10  -1 548.544 75.3977   1
  15  10   1 405.534 67.5926   1
 -15  10  -1 492.947 73.4205   1
  15 -10   1 598.846 78.5137   1
 -16 -10  -1 26.4980 41.9013   1
  16  10   1-8.37564 44.1260   1
 -16  10  -1-18.4384 44.4580   1
  16 -10   1 17.0489 39.0681   1
 -17 -10  -1 4104.55 259.276   1
  17  10   1 4523.14 261.370   1
 -18 -10  -1 834.921 96.3636   1
 -18  10  -1 814.085 93.4681   1
  18 -10   1 543.550 79.3367   1
  18  10   1 699.031 85.9132   1
 -19 -10  -1-8.98595 44.7311   1
 -19  10  -1 18.1478 42.3454   1
  19 -10   1 48.8060 41.1045   1
  19  10   1 59.6802 43.0801   1
 -20 -10  -1 35.8333 49.0930   1
  20 -10   1 41.3612 46.4550   1
  20  10   1 8.49639 47.1417   1
 -20  10  -1 43.2899 47.4486   1
  21 -10   1 86.8687 48.0050   1
  21  10   1 67.4465 49.6468   1
 -22  10  -1 184.844 55.8507   1
  22 -10   1 111.773 41.2927   1
 -22  11   1 59.0283 45.0819   1
  22 -11  -1 47.8806 38.5523   1
 -21  11   1 80.5925 45.4080   1
  21 -11  -1 101.043 47.3001   1
  20 -11  -1 16.1935 43.7997   1
 -19  11   1 920.026 101.010   1
 -19 -11   1 893.120 97.9187   1
  19 -11  -1 996.821 100.075   1
  19  11  -1 928.178 98.0079   1
 -18  11   1 632.742 83.6249   1
  18 -11  -1 610.523 81.0341   1
  18  11  -1 619.013 81.6958   1
 -18 -11   1 580.737 79.3740   1
  17  11  -1 120.074 48.4113   1
 -17 -11   1 108.391 50.3525   1
  16 -11  -1 850.317 92.7192   1
 -16  11   1 985.179 99.0406   1
 -15  11   1 843.890 93.5784   1
  15 -11  -1 601.697 84.0593   1
  15  11  -1 697.052 84.8022   1
 -15 -11   1 656.646 84.6639   1
 -14  11   1 103.643 43.8424   1
  14 -11  -1 88.2485 39.9615   1
  14  11  -1 142.893 51.1521   1
 -14 -11   1 68.5140 48.2746   1
 -13  11   1 450.854 71.4647   1
 -13 -11   1 479.131 70.6049   1
  13  11  -1 452.440 69.2266   1
  13 -11  -1 473.718 71.3923   1
 -12 -11   1 1806.17 137.333   1
 -12  11   1 1740.82 136.014   1
  12 -11  -1 1776.32 136.797   1
 -11  11   1 3364.63 215.308   1
  11 -11  -1 3547.03 216.814   1
  10 -11  -1 5951.11 320.979   1
 -10  11   1 5570.40 320.748   1
  10  11  -1 5962.07 320.344   1
 -10 -11   1 5516.55 318.193   1
   9  11  -1 737.637 78.8214   1
  -9  11   1 683.213 80.2512   1
   9 -11  -1 656.431 77.7406   1
  -9 -11   1 585.777 76.0172   1
   8 -11  -1 4844.21 284.618   1
  -8  11   1 4783.89 284.329   1
   8  11  -1 5054.68 282.534   1
  -8 -11   1 5416.78 288.962   1
   7  11  -1 402.201 60.3020   1
  -7 -11   1 330.757 56.4840   1
   6  11  -1 7.30294 29.0052   1
  -6  11   1 30.2188 41.3965   1
   6 -11  -1 29.4912 38.8570   1
  -6 -11   1 36.8883 33.2198   1
  -5  11   1 18159.6 912.965   1
   5 -11  -1 19135.7 916.797   1
  -5 -11   1 20312.0 923.765   1
   4  11  -1 38700.3 1750.19   1
  -4  11   1 38203.8 1753.92   1
   4 -11  -1 37841.5 1753.58   1
  -4 -11   1 37001.0 1751.60   1
   3  11  -1 97.3057 37.4691   1
  -3  11   1 154.766 39.1713   1
   3 -11  -1 94.6880 38.7217   1
   2  11  -1 8207.94 429.632   1
  -2  11   1 8274.93 432.786   1
  -2 -11   1 8549.18 433.074   1
   2 -11  -1 8482.42 434.314   1
   1  11  -1 303.362 51.7612   1
  -1  11   1 353.458 54.2893   1
   1 -11  -1 315.154 53.2163   1
  -1 -11   1 344.977 56.8047   1
   0  11  -1 11404.2 575.851   1
   0  11   1 10539.4 572.142   1
   0 -11   1 11578.7 574.298   1
   1  11   1 3757.50 230.682   1
  -1  11  -1 4201.15 236.471   1
   1 -11   1 4115.93 235.918   1
  -1 -11  -1 3883.11 232.994   1
   2  11   1 28839.5 1415.74   1
   2 -11   1 30074.9 1419.48   1
  -2 -11  -1 29157.5 1420.46   1
   3  11   1 1832.60 131.240   1
  -3  11  -1 1825.57 136.032   1
   3 -11   1 1802.01 135.912   1
  -3 -11  -1 1999.97 142.210   1
   4  11   1 2765.55 177.484   1
  -4  11  -1 2486.81 172.289   1
   4 -11   1 2743.72 173.850   1
  -4 -11  -1 2577.84 171.329   1
   5  11   1 352.026 54.3031   1
  -5  11  -1 236.140 52.7543   1
   5 -11   1 342.546 57.8313   1
  -5 -11  -1 250.410 54.1829   1
   6  11   1 488.860 66.6996   1
  -6  11  -1 651.161 75.1193   1
   6 -11   1 499.800 69.8613   1
   7  11   1 1569.44 121.524   1
  -7 -11  -1 1387.03 118.554   1
  -8  11  -1 3576.52 225.142   1
   8 -11   1 3623.87 223.389   1
   8  11   1 3615.81 222.644   1
  -8 -11  -1 3885.85 228.794   1
   9 -11   1 234.179 49.3313   1
  -9  11  -1 291.415 55.1974   1
 -10  11  -1 249.937 55.4093   1
 -10 -11  -1 181.519 50.5332   1
  10 -11   1 247.824 56.3364   1
 -11 -11  -1 1795.45 135.707   1
  11  11   1 1593.80 130.314   1
 -11  11  -1 1799.27 136.175   1
  11 -11   1 1633.27 131.859   1
 -12 -11  -1 2624.40 186.137   1
  12 -11   1 2961.98 193.982   1
 -12  11  -1 3089.57 195.030   1
  12  11   1 2701.00 187.930   1
 -13 -11  -1 52.0788 41.2018   1
  13 -11   1 17.7519 39.2262   1
 -13  11  -1 35.4095 42.7136   1
  13  11   1 25.2474 41.2586   1
 -14 -11  -1 52.9466 45.2251   1
  14 -11   1-34.0643 45.4768   1
 -14  11  -1 8.88302 44.8704   1
  14  11   1 67.4325 47.3211   1
 -15 -11  -1 356.321 61.8365   1
  15 -11   1 180.766 52.3978   1
  15  11   1 236.636 57.3956   1
 -15  11  -1 293.686 59.3269   1
 -16 -11  -1 528.417 74.8244   1
  16  11   1 405.314 67.3971   1
 -17 -11  -1 637.849 83.9087   1
  17 -11   1 486.198 70.4466   1
 -17  11  -1 661.230 85.1763   1
  17  11   1 608.723 79.7953   1
 -18 -11  -1-62.8739 51.6116   1
  18 -11   1 8.22274 43.3310   1
  18  11   1-8.47708 45.2700   1
 -18  11  -1-35.4968 52.1380   1
  19  11   1-8.45184 40.1266   1
 -19 -11  -1 116.263 49.6237   1
  19 -11   1-23.6184 43.1550   1
 -19  11  -1 90.9531 55.7255   1
  20 -11   1-8.07538 34.2642   1
 -20  11  -1 17.2994 39.6417   1
  21 -11   1 253.158 58.8815   1
 -21  11  -1 266.562 61.0349   1
 -21  12   1 43.8376 45.6033   1
  20 -12  -1 63.7943 45.3742   1
 -20  12   1 60.6437 41.1913   1
  19 -12  -1 89.7565 45.0047   1
 -19  12   1 144.431 47.8466   1
 -18 -12   1 225.106 58.7417   1
 -18  12   1 168.483 53.0936   1
  18 -12  -1 210.352 51.0062   1
  18  12  -1 379.539 69.9838   1
 -17 -12   1 35.8404 47.2054   1
 -17  12   1 44.1147 41.8556   1
  17 -12  -1-34.0640 38.3265   1
  17  12  -1-8.78728 40.2729   1
 -16 -12   1 26.6751 42.2699   1
 -16  12   1 62.2122 44.9671   1
  16  12  -1 17.3982 43.3680   1
  16 -12  -1 136.271 49.5591   1
 -15  12   1 1544.31 129.500   1
  15 -12  -1 1565.31 132.484   1
  14 -12  -1 105.456 42.4586   1
 -14 -12   1-8.78463 41.7550   1
 -14  12   1 78.4056 35.4870   1
  14  12  -1 17.1778 39.4497   1
  13 -12  -1 161.545 53.2684   1
 -13  12   1 34.8593 46.1047   1
 -13 -12   1 104.714 50.3089   1
  13  12  -1 84.1716 46.8688   1
  12 -12  -1 245.088 58.2564   1
 -12 -12   1 292.002 57.2650   1
 -12  12   1 247.190 57.8023   1
  12  12  -1 224.216 53.0612   1
  11 -12  -1 49.8886 37.6043   1
 -11 -12   1 125.559 47.1311   1
 -11  12   1 111.458 47.6932   1
  11  12  -1 56.2183 41.9005   1
  10 -12  -1 801.704 87.6933   1
 -10 -12   1 777.237 89.0340   1
  10  12  -1 893.673 90.7834   1
 -10  12   1 983.262 96.4680   1
   9 -12  -1 2374.26 162.034   1
  -9  12   1 2063.69 156.996   1
   8 -12  -1 1056.52 98.7553   1
  -8  12   1 972.351 93.9897   1
   8  12  -1 987.132 97.8896   1
   7  12  -1 2398.03 162.460   1
  -7  12   1 2113.03 157.477   1
   7 -12  -1 2127.35 158.780   1
  -7 -12   1 2674.56 167.640   1
   6  12  -1 28.7413 36.3195   1
  -6  12   1 39.2526 41.3871   1
   6 -12  -1 7.66337 38.1587   1
  -6 -12   1 76.8574 49.0850   1
   5  12  -1 14125.2 668.048   1
  -5  12   1 13187.8 669.928   1
   5 -12  -1 12959.3 669.427   1
  -5 -12   1 14009.4 671.665   1
   4  12  -1 2111.58 149.132   1
  -4 -12   1 2042.08 147.191   1
  -3  12   1 2009.08 145.184   1
   3 -12  -1 1838.32 140.712   1
   2  12  -1 96.3028 41.3456   1
  -2  12   1 85.1083 35.1301   1
   2 -12  -1 99.1089 38.7821   1
  -2 -12   1 151.024 44.6009   1
  -1  12   1 1481.96 124.523   1
   1  12  -1 1829.49 132.085   1
   1 -12  -1 1742.39 127.330   1
   0  12   1-7.52242 31.9229   1
   0  12  -1 22.8468 32.9844   1
   0 -12   1 7.49918 34.3734   1
   0 -12  -1 30.5134 34.9654   1
  -1  12  -1 4128.42 246.075   1
   1  12   1 4516.94 250.450   1
  -1 -12  -1 4246.66 248.792   1
   1 -12   1 4077.66 246.499   1
   2  12   1 1341.39 111.063   1
  -2  12  -1 1432.06 114.299   1
   2 -12   1 1229.20 108.070   1
  -2 -12  -1 1309.88 113.514   1
   3  12   1 8181.80 421.468   1
  -3  12  -1 8061.09 421.673   1
   3 -12   1 8255.75 424.315   1
  -3 -12  -1 7746.85 421.049   1
   4  12   1 195.387 47.2939   1
  -4 -12  -1 318.324 59.6481   1
  -5  12  -1 753.248 85.9497   1
   5 -12   1 808.232 86.9933   1
  -6  12  -1 110.968 37.3064   1
   6 -12   1 113.856 40.1581   1
  -7  12  -1 1779.71 139.250   1
   7 -12   1 1783.98 138.274   1
   7  12   1 1959.81 140.055   1
  -7 -12  -1 1752.36 137.172   1
  -8  12  -1 2645.11 173.865   1
   8 -12   1 2536.05 169.857   1
   8  12   1 2410.82 165.952   1
  -8 -12  -1 2260.87 167.932   1
  -9  12  -1 186.289 52.6789   1
  -9 -12  -1 175.340 52.4675   1
   9 -12   1 181.445 51.8466   1
   9  12   1 303.978 60.3151   1
 -10 -12  -1 25.6184 45.6749   1
 -10  12  -1 101.717 49.3244   1
  10 -12   1 67.3217 44.4188   1
  10  12   1 49.5262 42.3839   1
  11  12   1 643.608 80.3523   1
 -11 -12  -1 785.392 85.5574   1
 -12  12  -1 783.851 89.1240   1
  12 -12   1 761.217 88.1756   1
  12  12   1 851.754 91.4352   1
 -12 -12  -1 825.074 89.8637   1
 -13  12  -1 909.108 96.3435   1
  13 -12   1 800.946 92.6315   1
 -14 -12  -1 624.256 78.9317   1
  14 -12   1 491.665 75.0077   1
 -14  12  -1 529.534 79.2951   1
  14  12   1 464.662 72.5836   1
 -15 -12  -1 203.621 55.5903   1
  15 -12   1 171.089 54.7830   1
 -15  12  -1 151.055 54.1726   1
  15  12   1 338.373 62.7027   1
 -16 -12  -1 17.8672 44.4748   1
  16 -12   1-8.51868 42.4116   1
 -16  12  -1 62.4710 47.6725   1
  16  12   1 69.6906 46.5353   1
 -17 -12  -1 98.5599 51.1599   1
  17 -12   1 134.287 56.0836   1
 -17  12  -1 117.296 52.6865   1
  17  12   1 121.806 50.8236   1
 -18 -12  -1 8.97077 46.6427   1
  18 -12   1 32.0321 38.6470   1
  18  12   1 34.5787 52.4327   1
 -18  12  -1 53.5444 40.1910   1
  19 -12   1-23.8002 33.6644   1
 -19  12  -1 8.71359 37.7369   1
  20 -12   1 69.7478 44.1005   1
 -20  12  -1 51.8686 47.4339   1
 -20  13   1 8.58355 37.9090   1
  20 -13  -1 7.70490 34.0289   1
 -19  13   1 8.74027 43.4878   1
  19 -13  -1 8.13648 41.0927   1
 -18  13   1 34.6845 45.0702   1
  18 -13  -1 8.33718 45.1039   1
  16 -13  -1 8.52390 37.6507   1
  16  13  -1 8.76964 40.9089   1
 -16 -13   1 9.08864 41.6593   1
 -16  13   1 35.4776 40.6546   1
  15 -13  -1 584.039 76.5004   1
 -15  13   1 544.189 75.1811   1
  15  13  -1 540.774 77.7549   1
 -15 -13   1 569.343 78.3467   1
  14 -13  -1 210.098 58.3426   1
 -14 -13   1 248.853 58.2051   1
 -14  13   1 191.646 54.5235   1
  14  13  -1 111.995 49.0714   1
  13 -13  -1 136.458 49.2255   1
  13  13  -1 58.9315 49.6794   1
 -13  13   1 112.995 40.1151   1
  12 -13  -1 59.6409 44.6069   1
 -12 -13   1 139.341 49.7574   1
  12  13  -1 90.8564 43.8512   1
 -12  13   1 214.576 56.3856   1
  11 -13  -1 2688.01 178.377   1
  11  13  -1 2328.36 173.421   1
 -11  13   1 2941.08 184.188   1
 -11 -13   1 2507.06 178.264   1
 -10 -13   1 1231.77 111.994   1
  10  13  -1 1277.33 114.040   1
   9  13  -1 319.846 58.6833   1
  -9 -13   1 167.779 51.4562   1
   9 -13  -1 256.968 52.8589   1
  -9  13   1 212.170 49.9106   1
   8  13  -1 163.453 51.8249   1
  -8 -13   1 222.358 52.2114   1
   8 -13  -1 209.558 51.6052   1
  -8  13   1 205.615 49.6522   1
   7  13  -1 173.928 48.2191   1
  -7 -13   1 215.770 58.0393   1
   7 -13  -1 289.330 59.4052   1
  -7  13   1 206.070 52.8745   1
   6  13  -1 218.400 51.5578   1
  -6 -13   1 276.957 53.7958   1
   6 -13  -1 110.574 45.4861   1
  -6  13   1 97.0905 46.0355   1
   5  13  -1 94.0859 40.2824   1
  -5 -13   1 16.0811 32.7969   1
   5 -13  -1 56.6643 37.8706   1
  -5  13   1 98.8788 39.2000   1
   4 -13  -1 448.924 67.2906   1
  -4  13   1 370.667 63.1116   1
   3 -13  -1 79.6995 43.7340   1
  -3  13   1 39.9940 38.6593   1
   2 -13  -1 126.592 43.0043   1
  -2  13   1 64.5092 39.7344   1
   1 -13  -1 683.295 80.2738   1
  -1  13   1 691.837 82.5321   1
   0 -13  -1 243.434 50.8288   1
   0 -13   1 313.671 53.8482   1
   0  13   1 221.445 48.8270   1
   1  13   1 203.567 50.4801   1
  -1 -13  -1 192.085 49.6754   1
   1 -13   1 165.539 52.1727   1
  -1  13  -1 158.364 51.0374   1
   2  13   1 109.239 45.8780   1
  -2 -13  -1 208.625 53.8437   1
  -2  13  -1 159.168 43.0698   1
   2 -13   1 161.213 45.7890   1
   3  13   1 2281.52 159.254   1
   3 -13   1 2379.75 161.950   1
  -3  13  -1 2215.30 160.695   1
   4  13   1 868.689 89.0132   1
  -4 -13  -1 874.723 91.0859   1
   4 -13   1 939.314 90.0542   1
  -4  13  -1 954.105 94.1397   1
   5  13   1 1607.41 131.997   1
  -5  13  -1 1916.43 140.040   1
   5 -13   1 1905.94 139.929   1
  -5 -13  -1 1944.74 149.968   1
   6 -13   1 1957.28 143.787   1
   6  13   1 1806.07 142.204   1
  -6  13  -1 1866.79 141.979   1
  -6 -13  -1 2115.72 148.452   1
   7  13   1 360.136 61.7989   1
  -7  13  -1 378.315 62.5245   1
   7 -13   1 355.644 60.3141   1
  -7 -13  -1 326.338 61.8273   1
   8  13   1 2918.47 193.713   1
   8 -13   1 2985.41 191.684   1
  -8  13  -1 2833.93 192.101   1
  -8 -13  -1 3088.00 197.461   1
   9  13   1 254.444 55.9156   1
  -9 -13  -1 180.437 51.9351   1
  10  13   1 778.367 86.0381   1
  10 -13   1 848.328 93.5710   1
 -10  13  -1 857.652 93.1580   1
 -10 -13  -1 837.594 89.5301   1
  11 -13   1 42.7070 38.4532   1
 -11  13  -1 8.67489 29.1169   1
  12  13   1 265.338 58.9641   1
 -12 -13  -1 256.588 57.9159   1
  12 -13   1 251.330 61.0763   1
 -12  13  -1 228.536 58.5487   1
  13  13   1 576.697 76.6064   1
  13 -13   1 606.027 80.8635   1
 -13 -13  -1 617.977 79.7249   1
 -13  13  -1 577.432 80.9735   1
  14  13   1 51.9646 51.7765   1
  14 -13   1 130.916 51.6211   1
 -14 -13  -1 196.716 55.6329   1
 -14  13  -1 161.863 53.1652   1
  15  13   1 157.498 55.8785   1
 -15  13  -1 97.0343 49.1363   1
 -15 -13  -1 44.6059 47.2237   1
  15 -13   1 109.880 46.5269   1
 -16  13  -1 26.3131 46.8353   1
  16 -13   1 16.9391 46.4004   1
 -16 -13  -1 8.90559 44.3156   1
 -17  13  -1 26.5273 47.8551   1
  17 -13   1 24.8838 43.7291   1
  17  13   1 103.879 53.5681   1
 -17 -13  -1-8.84913 46.6487   1
 -18  13  -1 17.9132 48.4453   1
  18 -13   1-23.7750 47.5550   1
 -19  13  -1 8.43840 40.0321   1
  19 -13   1 7.82074 38.3188   1
 -19  14   1 25.4451 45.9067   1
  19 -14  -1 47.7347 43.6119   1
 -17  14   1 385.736 65.9198   1
  17 -14  -1 205.393 51.8464   1
  16  14  -1 446.946 77.2799   1
 -16  14   1 685.968 84.5429   1
 -16 -14   1 702.313 86.7115   1
  16 -14  -1 554.811 77.1630   1
  15  14  -1 682.589 84.3972   1
 -15  14   1 533.908 77.5694   1
 -15 -14   1 710.107 84.9265   1
  15 -14  -1 614.022 81.3483   1
  14  14  -1 8.54645 45.0289   1
 -14  14   1 17.3475 44.4474   1
 -14 -14   1 17.9267 47.2252   1
  14 -14  -1 8.64352 43.0087   1
  13  14  -1 728.698 85.9015   1
 -13  14   1 786.279 89.6576   1
 -13 -14   1 767.564 88.2421   1
  13 -14  -1 689.008 85.6505   1
  12  14  -1 86.8000 45.7537   1
 -12  14   1 17.2520 42.2893   1
  12 -14  -1 25.5700 42.4337   1
 -12 -14   1 8.82789 39.0156   1
 -11  14   1 622.891 79.5523   1
  11 -14  -1 531.409 77.4294   1
  10  14  -1 470.296 68.8115   1
 -10  14   1 481.099 71.8569   1
  10 -14  -1 393.434 67.0974   1
 -10 -14   1 466.374 71.0361   1
  -9 -14   1 299.203 61.3069   1
   9 -14  -1 411.026 65.0514   1
  -9  14   1 403.617 64.3851   1
   9  14  -1 351.849 68.5039   1
   8  14  -1 670.523 80.5858   1
  -8  14   1 801.673 86.2800   1
  -8 -14   1 707.767 84.7092   1
  -7 -14   1 135.211 51.5728   1
   7  14  -1 129.912 50.0747   1
  -6 -14   1 1113.33 103.477   1
  -6  14   1 899.854 98.1786   1
   6  14  -1 1151.29 104.615   1
   6 -14  -1 1056.20 103.152   1
   5  14  -1 1120.02 107.871   1
  -5  14   1 1285.58 112.823   1
   5 -14  -1 1261.42 109.003   1
  -5 -14   1 1062.82 107.055   1
  -4 -14   1 99.8731 40.2685   1
  -4  14   1 116.480 47.9116   1
   4  14  -1 40.2829 39.6088   1
   4 -14  -1 42.0316 43.1983   1
  -3  14   1 5930.95 345.781   1
   3  14  -1 6285.66 349.979   1
   3 -14  -1 6232.24 348.736   1
  -3 -14   1 7204.74 356.825   1
   2  14  -1 2175.56 151.507   1
  -2  14   1 1839.61 140.808   1
  -2 -14   1 1763.18 135.564   1
   2 -14  -1 1679.79 137.219   1
   1  14  -1 1064.38 99.2439   1
  -1  14   1 1102.15 102.638   1
   1 -14  -1 848.894 94.7889   1
  -1 -14   1 1128.83 100.760   1
   0  14   1 33.7263 41.9587   1
   0  14  -1 32.8309 37.6252   1
   0 -14   1 8.11415 28.1232   1
   0 -14  -1 7.98720 36.6148   1
  -1 -14  -1 195.849 51.6911   1
  -1  14  -1 170.827 46.4674   1
   1  14   1 219.977 52.5666   1
   1 -14   1 196.656 47.3301   1
  -2  14  -1 717.631 82.2227   1
   2  14   1 879.767 90.4731   1
  -2 -14  -1 759.010 86.0663   1
  -3  14  -1 3367.64 213.347   1
   3 -14   1 3281.17 209.980   1
  -3 -14  -1 3388.27 212.498   1
  -4 -14  -1 3439.48 212.824   1
  -4  14  -1 3591.34 214.253   1
   4  14   1 2962.39 205.547   1
   4 -14   1 3345.43 209.448   1
  -5 -14  -1 25.3828 38.8128   1
  -5  14  -1 50.2564 42.9512   1
   5  14   1 8.10325 39.7367   1
   5 -14   1 67.2062 43.6879   1
  -6 -14  -1 87.0848 47.1470   1
  -6  14  -1 41.6976 39.6143   1
   6  14   1 23.5799 37.9581   1
   6 -14   1 42.4832 42.3237   1
  -7 -14  -1 498.863 71.6165   1
   7  14   1 600.110 78.5242   1
  -8 -14  -1 34.3106 40.7184   1
   8 -14   1 33.5308 41.0976   1
  -8  14  -1 17.1938 40.1247   1
   8  14   1 50.9597 43.5447   1
  -9  14  -1-26.0224 43.8133   1
   9 -14   1-8.45840 43.9622   1
 -10 -14  -1 17.5308 40.1932   1
 -10  14  -1 43.5955 44.0529   1
  10  14   1 42.6348 47.3069   1
  10 -14   1 17.0700 39.1379   1
 -11 -14  -1 2617.90 170.685   1
 -11  14  -1 2383.68 164.702   1
  11  14   1 1884.97 153.601   1
  11 -14   1 2064.57 158.164   1
 -12 -14  -1-17.7050 40.5712   1
 -12  14  -1 35.2418 49.4533   1
  12  14   1 8.39851 39.8415   1
  12 -14   1-8.59453 46.4865   1
 -13 -14  -1 531.980 73.3824   1
 -13  14  -1 347.401 69.9940   1
  13  14   1 440.067 68.3411   1
  13 -14   1 416.726 72.1683   1
 -14  14  -1 17.7730 53.8854   1
  14 -14   1 26.3636 45.0394   1
 -15 -14  -1 895.209 94.9889   1
  15  14   1 848.885 93.9229   1
 -15  14  -1 801.810 94.4056   1
  15 -14   1 868.668 96.6989   1
  16  14   1-8.64113 46.1372   1
 -16 -14  -1-26.8465 41.7405   1
  16 -14   1 49.8725 49.3566   1
 -16  14  -1 25.8361 51.1375   1
  17  14   1 68.6355 48.8220   1
  18 -14   1 133.321 43.0473   1
 -18  14  -1 216.903 54.6811   1
  18 -15  -1 644.294 79.2469   1
 -18  15   1 723.530 83.6784   1
  17 -15  -1 1012.11 96.4193   1
 -17  15   1 837.895 91.8630   1
  16 -15  -1 8.50626 41.0212   1
 -16  15   1 8.59894 39.4107   1
  15  15  -1 1138.57 113.970   1
 -15  15   1 1452.87 119.850   1
  15 -15  -1 1389.50 119.500   1
  13  15  -1 8.69979 45.8345   1
 -13  15   1-25.6902 38.5405   1
 -13 -15   1 53.8594 44.6633   1
  13 -15  -1 8.43351 32.6677   1
  12  15  -1 17.5457 40.9615   1
 -12  15   1 60.0552 47.0334   1
 -12 -15   1 53.1422 46.7002   1
  12 -15  -1 42.4018 43.4943   1
  11  15  -1 302.012 67.0113   1
 -11  15   1 431.694 70.7009   1
 -11 -15   1 437.051 70.8238   1
  11 -15  -1 387.237 68.2682   1
  10  15  -1 3593.89 214.228   1
 -10  15   1 3122.65 208.609   1
 -10 -15   1 3422.05 219.998   1
  10 -15  -1 3143.27 209.878   1
  -9 -15   1 396.861 65.0009   1
   9  15  -1 232.381 59.1568   1
  -9  15   1 276.882 59.2512   1
   9 -15  -1 176.685 54.3637   1
  -8  15   1 1924.06 144.211   1
   8 -15  -1 1782.91 141.462   1
   7  15  -1 1527.76 124.268   1
  -7  15   1 1288.89 120.388   1
  -7 -15   1 1333.60 120.083   1
   7 -15  -1 1400.34 122.801   1
   6  15  -1 324.202 60.6178   1
  -6 -15   1 299.292 61.8683   1
   6 -15  -1 133.755 46.2842   1
  -6  15   1 185.802 49.5172   1
   5 -15  -1 2252.18 154.736   1
  -5 -15   1 2186.93 156.419   1
   5  15  -1 1751.38 145.701   1
  -5  15   1 2083.36 151.985   1
   4 -15  -1 902.535 95.5957   1
  -4 -15   1 915.610 94.8142   1
   4  15  -1 993.397 98.3973   1
  -4  15   1 766.395 90.9398   1
  -3 -15   1 482.867 68.9444   1
   3  15  -1 451.874 69.6352   1
   2  15  -1 76.3118 42.8975   1
  -2 -15   1 41.6406 34.6868   1
   1  15  -1 263.084 65.2831   1
  -1  15   1 347.815 62.7284   1
   1 -15  -1 399.515 64.4932   1
  -1 -15   1 275.057 60.8406   1
   0  15  -1 488.010 69.2106   1
   0  15   1 457.468 69.6525   1
   0 -15   1 275.477 55.2038   1
   0 -15  -1 457.661 69.2537   1
  -1  15  -1 468.894 70.7875   1
  -1 -15  -1 506.697 71.0618   1
   1 -15   1 607.805 79.7960   1
   2  15   1 7155.97 399.407   1
  -2  15  -1 7372.77 402.428   1
   2 -15   1 7718.95 405.600   1
  -2 -15  -1 7853.73 406.023   1
   3  15   1 1158.56 105.852   1
  -3 -15  -1 1094.17 105.492   1
  -4  15  -1 8.45822 43.9643   1
   4 -15   1 33.2327 42.5811   1
  -5  15  -1 101.955 44.3862   1
   5 -15   1 102.672 44.0767   1
   6  15   1 612.256 82.0036   1
  -6 -15  -1 706.282 88.0716   1
  -6  15  -1 768.289 85.6416   1
   6 -15   1 877.744 92.3152   1
  -7 -15  -1 439.470 68.6097   1
   7  15   1 491.813 71.8095   1
  -7  15  -1 580.684 76.3429   1
   7 -15   1 346.964 65.0624   1
   8  15   1 228.806 55.9584   1
  -8  15  -1 259.507 54.2072   1
  -8 -15  -1 139.466 49.7510   1
   8 -15   1 143.331 48.1186   1
   9  15   1 187.781 59.4744   1
  -9  15  -1 313.180 68.4872   1
  -9 -15  -1 344.109 70.6819   1
   9 -15   1 262.888 57.7205   1
  10  15   1 155.542 48.3084   1
 -10  15  -1 130.666 53.6963   1
 -10 -15  -1 87.6436 39.9114   1
  10 -15   1 179.135 55.6221   1
  11  15   1 8.65647 39.7092   1
 -11  15  -1 51.7895 42.9793   1
  11 -15   1 34.1252 41.1755   1
 -11 -15  -1 62.0192 43.4418   1
 -12  15  -1 2989.68 203.313   1
  12 -15   1 3258.76 205.299   1
  13  15   1 1493.39 128.086   1
 -13  15  -1 1511.30 125.186   1
 -13 -15  -1 1465.59 128.532   1
  13 -15   1 1472.89 124.264   1
  14  15   1 490.081 74.8371   1
 -14  15  -1 780.992 86.9585   1
 -14 -15  -1 578.584 77.9490   1
  14 -15   1 591.505 80.3714   1
  15  15   1 451.919 73.0183   1
 -15  15  -1 334.796 67.8023   1
  15 -15   1 452.311 71.4803   1
 -15 -15  -1 414.367 70.3331   1
 -16  15  -1-8.42559 45.5819   1
  16 -15   1-32.4281 44.9693   1
 -17  15  -1 483.601 71.3739   1
  17 -15   1 525.134 71.1613   1
 -16  16   1 209.434 60.4599   1
  16 -16  -1 397.771 67.5245   1
 -15  16   1-33.0294 44.0880   1
  15 -16  -1 16.8787 42.6223   1
 -14  16   1 944.602 95.5227   1
  14 -16  -1 939.990 93.9178   1
  13  16  -1 1569.42 126.574   1
 -13  16   1 1348.57 119.046   1
  13 -16  -1 1494.07 120.995   1
 -13 -16   1 1250.36 121.411   1
 -12 -16   1 2049.86 155.145   1
  12  16  -1 1676.57 137.077   1
  11  16  -1 75.5822 45.5351   1
 -11  16   1 51.4219 47.6359   1
 -11 -16   1 63.0093 39.8801   1
  11 -16  -1 91.8149 46.3992   1
  10  16  -1 689.484 86.1823   1
 -10  16   1 676.802 86.9681   1
 -10 -16   1 968.321 99.0967   1
  10 -16  -1 783.931 88.0374   1
  -9 -16   1 404.740 65.3658   1
  -9  16   1 457.126 71.5420   1
   9 -16  -1 243.217 57.6246   1
   9  16  -1 215.628 55.7622   1
  -8 -16   1 1145.95 104.930   1
   8  16  -1 901.142 97.1017   1
  -7 -16   1 34.9058 39.9934   1
  -7  16   1-8.51861 39.7320   1
   7 -16  -1-25.7806 40.7667   1
   7  16  -1-8.48130 38.8700   1
   6  16  -1 4342.97 264.149   1
  -6  16   1 4505.39 266.070   1
   6 -16  -1 4346.17 263.946   1
  -6 -16   1 4670.89 268.631   1
  -5 -16   1 8.56995 40.7226   1
  -5  16   1 50.5087 46.7442   1
   5 -16  -1 74.3006 43.5567   1
   5  16  -1 76.6652 46.7205   1
   4  16  -1 1237.91 113.971   1
  -4  16   1 1356.02 118.454   1
   4 -16  -1 1323.65 115.248   1
  -4 -16   1 1313.86 116.912   1
   3  16  -1 3489.39 216.696   1
  -3  16   1 3268.31 211.281   1
   3 -16  -1 3339.18 214.085   1
  -3 -16   1 3170.42 209.667   1
   2  16  -1 77.7695 49.1661   1
  -2  16   1 84.2507 45.6664   1
  -2 -16   1 42.4048 35.3523   1
  -1  16   1 3209.49 217.576   1
   1 -16  -1 3350.85 220.368   1
  -1 -16   1 3595.55 223.541   1
   0  16   1 51.5882 40.1187   1
   0  16  -1 16.9296 41.4885   1
   0 -16  -1 33.7519 40.0449   1
   0 -16   1-8.52612 39.7834   1
  -1  16  -1 119.593 46.8078   1
   1  16   1 189.433 48.9088   1
  -1 -16  -1 168.136 46.6559   1
   1 -16   1 190.294 57.0542   1
  -2  16  -1 1700.24 136.125   1
   2  16   1 1623.18 132.471   1
   2 -16   1 1483.57 129.370   1
  -2 -16  -1 1657.31 130.789   1
  -3  16  -1 2396.11 166.770   1
   3  16   1 2024.29 160.001   1
   3 -16   1 2133.35 159.664   1
  -4  16  -1 2258.78 161.331   1
   4  16   1 2494.55 166.339   1
   4 -16   1 2059.81 157.262   1
  -4 -16  -1 2030.96 157.377   1
  -5 -16  -1 319.666 62.6078   1
   5 -16   1 250.646 59.4168   1
   5  16   1 445.103 67.9372   1
  -6 -16  -1 8.66593 41.1098   1
  -6  16  -1 34.1172 43.0748   1
   6  16   1-16.8652 41.9554   1
   6 -16   1-25.7353 45.1938   1
  -7 -16  -1 4204.68 256.235   1
   7  16   1 4329.04 258.156   1
   8  16   1 643.932 82.3425   1
  -8  16  -1 639.376 81.4080   1
  -8 -16  -1 757.953 88.6335   1
   8 -16   1 471.475 74.3822   1
   9  16   1 739.364 84.1256   1
  -9  16  -1 718.583 85.7899   1
   9 -16   1 514.700 74.0540   1
  10  16   1 1136.44 110.130   1
 -10  16  -1 1529.52 122.803   1
 -10 -16  -1 1424.11 125.733   1
  10 -16   1 1227.05 113.271   1
  11  16   1 839.692 95.1428   1
 -11  16  -1 1032.75 100.169   1
 -11 -16  -1 947.340 100.093   1
  11 -16   1 911.053 96.7522   1
  12  16   1 1983.39 145.432   1
 -12  16  -1 1671.03 139.393   1
 -12 -16  -1 1669.48 137.277   1
  12 -16   1 1840.87 140.762   1
  13  16   1 230.435 62.4091   1
 -13  16  -1 345.730 63.8212   1
  13 -16   1 359.470 64.3101   1
 -13 -16  -1 246.500 61.9844   1
 -14 -16  -1 1098.04 109.582   1
  14  16   1 1317.70 115.557   1
 -15  16  -1 100.778 46.2664   1
  15 -16   1 120.218 44.7194   1
 -14  17   1 82.1297 45.8954   1
  14 -17  -1 170.058 49.9144   1
 -12  17   1 141.153 53.2584   1
  12 -17  -1 155.927 54.5348   1
  11  17  -1 2743.50 182.378   1
 -11  17   1 2350.71 173.918   1
 -11 -17   1 2692.45 180.491   1
  11 -17  -1 2481.76 175.572   1
  10  17  -1 94.5956 51.1357   1
 -10  17   1 16.8938 45.7701   1
 -10 -17   1 52.8707 47.1264   1
  10 -17  -1 82.1765 49.8970   1
   9  17  -1 1460.02 127.989   1
  -9  17   1 1420.75 126.811   1
   9 -17  -1 1614.11 129.475   1
  -9 -17   1 1722.49 133.505   1
  -8  17   1 559.242 76.6314   1
   8 -17  -1 486.794 74.2125   1
  -7 -17   1 1406.08 121.489   1
  -7  17   1 1382.01 123.658   1
   7  17  -1 1696.92 131.629   1
   7 -17  -1 1322.66 123.697   1
  -6 -17   1 233.631 57.5569   1
  -6  17   1 271.330 61.9078   1
   6 -17  -1 161.559 56.1126   1
   6  17  -1 283.881 64.0952   1
  -5  17   1 1958.93 148.619   1
   5  17  -1 1806.55 146.183   1
  -5 -17   1 1709.70 142.670   1
   5 -17  -1 2131.58 151.111   1
  -4  17   1 1555.45 128.794   1
   4  17  -1 1373.12 124.612   1
  -4 -17   1 1579.91 127.996   1
   4 -17  -1 1533.21 126.660   1
   3  17  -1 1918.22 149.323   1
  -3 -17   1 1992.47 149.706   1
  -2  17   1 1393.81 118.583   1
   2  17  -1 1150.11 111.710   1
  -2 -17   1 1256.25 112.948   1
   2 -17  -1 1364.38 118.535   1
  -1  17   1 1307.55 116.485   1
   1  17  -1 1328.24 119.159   1
  -1 -17   1 1311.34 117.076   1
   1 -17  -1 1291.36 117.002   1
   0  17  -1 94.3169 50.5829   1
   0  17   1 162.803 53.2038   1
   0 -17   1 103.906 50.5240   1
   0 -17  -1 67.7309 45.4426   1
  -1  17  -1 918.208 96.9272   1
   1  17   1 975.857 96.9715   1
   1 -17   1 933.072 100.063   1
  -1 -17  -1 808.028 90.8183   1
  -2  17  -1 242.917 60.8653   1
  -2 -17  -1 369.854 67.0874   1
   2 -17   1 355.266 62.1012   1
   3  17   1 3497.14 217.946   1
  -3 -17  -1 3350.64 215.706   1
  -4 -17  -1 68.4498 43.9512   1
   4  17   1 42.5186 46.6842   1
  -4  17  -1 60.0607 44.6953   1
   4 -17   1 102.838 41.4422   1
   5 -17   1 2493.93 168.473   1
  -5  17  -1 2096.24 160.317   1
  -6 -17  -1 1612.14 128.995   1
  -6  17  -1 1401.25 121.495   1
   6  17   1 1311.64 121.565   1
   6 -17   1 1660.46 127.760   1
   7  17   1 1194.38 112.413   1
  -7  17  -1 1242.53 114.849   1
  -7 -17  -1 1127.03 108.977   1
   7 -17   1 1470.23 119.176   1
   8  17   1 764.073 87.4517   1
  -8  17  -1 737.390 86.9568   1
   8 -17   1 584.068 79.8430   1
  -8 -17  -1 696.013 84.1180   1
  -9 -17  -1 348.071 64.2859   1
   9  17   1 474.714 74.5372   1
  10  17   1 1207.24 107.450   1
 -10  17  -1 1054.89 107.336   1
  10 -17   1 858.034 98.3959   1
 -10 -17  -1 1122.35 105.449   1
 -11  17  -1 1532.41 129.515   1
  11 -17   1 1729.83 134.733   1
 -12 -17  -1 997.822 104.825   1
  12  17   1 780.052 92.9697   1
  13  17   1 1019.34 104.706   1
 -13  17  -1 1126.28 104.527   1
  13 -17   1 1042.75 102.745   1
  14 -17   1 214.628 58.8653   1
 -12  18   1 265.479 58.5818   1
  12 -18  -1 247.562 57.7562   1
 -11  18   1 74.8333 48.4760   1
  11 -18  -1 104.127 50.1867   1
 -10  18   1 639.117 79.3479   1
  10 -18  -1 602.675 79.2986   1
  -9 -18   1 8.78940 45.0463   1
   9  18  -1 25.5313 44.2357   1
  -9  18   1-8.32695 36.0724   1
   9 -18  -1 48.6777 34.4364   1
  -8 -18   1 1115.44 108.089   1
  -8  18   1 1221.50 110.372   1
   8  18  -1 1154.87 107.836   1
   8 -18  -1 1111.15 105.895   1
  -7  18   1 363.005 65.0574   1
  -7 -18   1 327.397 66.1449   1
   7  18  -1 249.581 64.3717   1
   6  18  -1 1905.98 146.077   1
  -6 -18   1 1719.20 137.982   1
   5  18  -1 822.416 94.9479   1
  -5 -18   1 930.930 94.5512   1
   5 -18  -1 935.938 95.1124   1
  -4  18   1 1535.01 125.140   1
  -4 -18   1 1374.44 122.921   1
   4 -18  -1 1399.04 119.932   1
   3  18  -1 435.458 73.3066   1
  -3  18   1 497.826 74.5985   1
   3 -18  -1 514.342 76.2484   1
  -3 -18   1 520.245 76.3402   1
   2  18  -1 2363.70 162.995   1
  -2  18   1 2315.94 160.970   1
   2 -18  -1 1943.67 152.691   1
  -2 -18   1 1909.55 151.921   1
  -1  18   1 202.695 53.5384   1
   1  18  -1 94.1450 45.4267   1
   1 -18  -1 85.1586 40.7739   1
  -1 -18   1 103.516 48.7336   1
   0  18  -1 1604.35 133.311   1
   0  18   1 1722.44 136.014   1
   0 -18   1 1637.82 132.762   1
   0 -18  -1 1521.41 131.220   1
  -1  18  -1 113.082 47.8722   1
   1  18   1 103.109 45.5028   1
   1 -18   1 128.140 48.7372   1
  -1 -18  -1 75.7521 43.3747   1
   2  18   1 1264.97 114.604   1
  -2  18  -1 1141.96 109.744   1
  -2 -18  -1 1457.78 118.400   1
   2 -18   1 1144.51 108.389   1
  -3  18  -1 738.468 86.4425   1
   3  18   1 500.342 74.6537   1
  -3 -18  -1 639.931 79.3777   1
   3 -18   1 533.961 77.4427   1
  -4 -18  -1 1256.65 116.176   1
  -4  18  -1 1333.13 115.968   1
   4  18   1 1272.30 119.070   1
   4 -18   1 1350.33 118.628   1
  -5 -18  -1 407.371 67.9190   1
  -5  18  -1 360.460 63.9106   1
   5 -18   1 316.000 60.2403   1
   5  18   1 305.132 65.4087   1
  -6 -18  -1 593.016 76.3075   1
   6  18   1 521.448 73.7771   1
  -7 -18  -1 8.62122 43.6090   1
   7  18   1 50.3174 48.7867   1
  -7  18  -1 67.9312 48.2895   1
   7 -18   1 90.8818 49.1194   1
   8 -18   1 868.193 90.3209   1
  -8  18  -1 793.423 87.8869   1
   9  18   1 698.848 86.4914   1
  -9  18  -1 793.087 88.7467   1
   9 -18   1 777.164 85.5537   1
  -9 -18  -1 701.570 85.7566   1
  10  18   1 909.344 95.9698   1
 -10  18  -1 1007.38 99.6372   1
 -10 -18  -1 829.178 93.8901   1
  10 -18   1 1019.80 99.4121   1
  11 -18   1 458.879 67.2760   1
  11  18   1 423.832 73.6131   1
  10 -19  -1 257.922 60.2191   1
 -10  19   1 280.734 60.5539   1
   9 -19  -1 141.746 54.2159   1
  -9  19   1 315.201 63.8020   1
   8 -19  -1 151.616 47.3589   1
   7  19  -1 1620.84 133.450   1
  -7 -19   1 1623.11 130.850   1
  -6 -19   1 1093.85 109.020   1
   6  19  -1 1166.47 110.603   1
   6 -19  -1 1264.51 111.612   1
  -6  19   1 1240.60 109.631   1
  -5  19   1 1204.88 111.439   1
   5 -19  -1 1219.81 111.099   1
  -4  19   1 511.943 73.6849   1
   4 -19  -1 405.507 67.5413   1
  -3  19   1 283.256 61.4976   1
   3 -19  -1 244.273 56.3134   1
  -2  19   1 201.984 53.6153   1
   2 -19  -1 142.175 47.0085   1
  -1  19   1 359.918 67.4417   1
   1 -19  -1 407.166 67.4949   1
   0  19   1 124.138 52.8152   1
   0 -19  -1 50.2997 43.1308   1
  -1  19  -1 1263.34 110.123   1
   1  19   1 1184.94 109.832   1
   1 -19   1 1018.98 103.247   1
  -1 -19  -1 1025.08 101.693   1
  -2  19  -1 16.8124 43.6983   1
   2  19   1 33.9214 38.8817   1
  -2 -19  -1 16.6100 40.0647   1
   2 -19   1 33.0149 42.3065   1
  -3  19  -1 605.140 83.0750   1
   3  19   1 568.581 80.1755   1
   3 -19   1 595.937 77.3723   1
  -3 -19  -1 610.099 76.7391   1
   4  19   1 17.0060 47.1569   1
  -4  19  -1 8.32229 45.0151   1
  -4 -19  -1 41.4963 47.6812   1
   4 -19   1-33.6992 48.9493   1
   5  19   1 17.2676 44.2390   1
  -5  19  -1-49.5980 43.5495   1
  -5 -19  -1 64.6954 44.8482   1
   5 -19   1-16.6187 40.0699   1
  -6 -19  -1 191.355 51.2261   1
   6  19   1 183.584 54.8182   1
  -6  19  -1 209.584 57.4091   1
   6 -19   1 220.048 58.4648   1
  -7 -19  -1 955.322 100.323   1
  -7  19  -1 1107.02 101.764   1
   7  19   1 1132.58 105.041   1
   7 -19   1 1030.65 99.4976   1
   8  19   1 698.612 84.9200   1
   8 -19   1 584.255 78.7928   1
  -8  19  -1 763.859 84.8703   1
  -8 -19  -1 539.230 79.7793   1
   9 -19   1 2261.86 157.521   1
   9  19   1 2557.22 167.836   1
   6 -20  -1 1056.89 104.483   1
  -6  20   1 1288.87 109.579   1
   5 -20  -1 621.490 77.2491   1
  -5  20   1 559.566 74.0479   1
   4 -20  -1 2038.69 150.038   1
  -4 -20   1 2104.40 152.187   1
   4  20  -1 1996.57 151.584   1
  -4  20   1 1949.82 147.793   1
   3 -20  -1 109.377 51.3233   1
  -3 -20   1 108.981 45.6094   1
   3  20  -1 91.5185 46.4020   1
  -3  20   1 136.115 51.6640   1
   2 -20  -1 1312.02 119.920   1
  -2 -20   1 1421.99 124.237   1
  -2  20   1 1584.53 126.826   1
   2  20  -1 1512.04 125.795   1
   1 -20  -1 724.574 82.3721   1
  -1 -20   1 792.964 88.8054   1
  -1  20   1 560.151 76.6432   1
   1  20  -1 806.627 87.8263   1
   0 -20  -1 612.338 78.0206   1
   0  20  -1 648.813 83.5086   1
   0  20   1 588.548 77.1892   1
  -2 -20  -1-24.4241 44.5975   1
   2 -20   1-8.20173 38.9092   1
  -2  20  -1 24.7054 45.1111   1
   2  20   1-24.6353 48.7602   1
   3 -20   1 74.2727 45.3714   1
   3  20   1 131.604 58.4410   1
  -3  20  -1 65.4053 46.5951   1
   4  20   1 944.420 97.0178   1
  -4 -20  -1 780.359 87.3957   1
   4 -20   1 999.810 97.7204   1
  -4  20  -1 989.655 99.7278   1
  -5 -20  -1 787.591 88.5616   1
   5 -20   1 792.730 92.3867   1
   5  20   1 1008.41 99.3321   1
  -5  20  -1 915.906 95.9220   1
   6  20   1 2920.31 193.008   1
   6 -20   1 3214.83 195.134   1
  -6  20  -1 2730.47 189.603   1
  -6 -20  -1 2749.10 187.403   1
  26   0  -2 75.8093 48.5100   1
  25   0  -2 33.5035 44.1269   1
 -25   0   2-44.0009 46.9845   1
  24   0  -2 3356.80 212.132   1
 -24   0   2 3379.72 216.115   1
  23   0  -2 32.8054 41.4301   1
 -23   0   2 8.64021 42.9996   1
  22   0  -2 3024.37 184.901   1
 -22   0   2 2309.67 173.600   1
  21   0  -2 182.424 55.3493   1
 -21   0   2 197.204 50.5336   1
  20   0  -2 288.862 57.1329   1
 -20   0   2 361.875 67.7025   1
  19   0  -2 115.030 43.8703   1
 -19   0   2 122.263 49.8773   1
  17   0  -2 279.954 54.7246   1
 -17   0   2 205.404 51.8890   1
  16   0  -2 228.785 51.2760   1
 -16   0   2 297.627 54.0320   1
 -15   0   2 2238.15 150.086   1
 -14   0   2 12659.8 631.594   1
  14   0  -2 13240.2 633.680   1
 -13   0   2 14957.6 719.730   1
  13   0  -2 15029.3 718.100   1
 -12   0   2 74.9529 31.7914   1
  12   0  -2 89.1826 34.3296   1
 -11   0   2 1433.46 103.188   1
  11   0  -2 1415.21 100.484   1
 -10   0   2 67983.4 3241.84   1
  10   0  -2 75968.3 3244.33   1
  -9   0   2 67769.5 3041.70   1
   9   0  -2 67120.9 3038.25   1
  -8   0   2 205088. 9128.09   1
   8   0  -2 203297. 9120.67   1
  -7   0   2 97602.4 4199.19   1
   7   0  -2 90101.7 4194.41   1
  -6   0   2 435374. 18889.1   1
   6   0  -2 411736. 18888.8   1
  -5   0   2 904954. 42540.5   1
   5   0  -2 999999. 42538.9   1
  -4   0   2 381737. 18034.4   1
   4   0  -2 424901. 18032.9   1
  -3   0   2 144739. 6571.25   1
   3   0  -2 149897. 6571.10   1
   0   0   2 194507. 8677.82   1
   0   0  -2 194763. 8678.11   1
   1   0   2 169645. 7859.92   1
  -1   0  -2 183424. 7861.58   1
  -2   0  -2 601086. 26176.7   1
   2   0   2 575014. 26174.3   1
  -3   0  -2 462853. 21932.1   1
   3   0   2 523060. 21933.7   1
  -4   0  -2 164713. 6980.71   1
   4   0   2 148254. 6977.69   1
  -5   0  -2 163585. 6404.46   1
   5   0   2 127335. 6394.60   1
  -6   0  -2 67935.4 3041.64   1
   6   0   2 66978.7 3039.78   1
  -7   0  -2 235.872 39.8677   1
   7   0   2 274.424 40.5058   1
  -8   0  -2 15102.4 677.707   1
   8   0   2 13274.5 671.853   1
  -9   0  -2 33862.8 1593.79   1
   9   0   2 35448.6 1594.15   1
 -10   0  -2-6.20916 29.9435   1
  10   0   2 25.0029 35.5016   1
  11   0   2 1405.92 105.220   1
 -11   0  -2 1168.33 99.7760   1
  12   0   2 23149.8 1053.63   1
 -12   0  -2 21377.8 1047.98   1
 -13   0  -2 485.941 67.0537   1
  13   0   2 491.590 65.3994   1
  14   0   2 12790.7 606.481   1
 -14   0  -2 11543.5 607.389   1
  16   0   2 4756.04 283.404   1
 -16   0  -2 5671.68 304.372   1
  17   0   2 1316.62 115.595   1
 -17   0  -2 1590.21 126.101   1
  18   0   2 722.715 84.8276   1
 -18   0  -2 637.200 85.8215   1
  19   0   2 3770.65 219.082   1
 -19   0  -2 3066.41 211.951   1
  20   0   2 551.943 74.5034   1
 -20   0  -2 555.997 77.7324   1
  21   0   2 2032.50 147.797   1
 -21   0  -2 1930.81 148.141   1
  22   0   2 238.723 54.5875   1
 -22   0  -2 156.494 53.4862   1
  24   0   2 24.7822 47.4589   1
 -24   0  -2-33.7167 46.1731   1
  25   0   2 262.669 62.8748   1
 -25   0  -2 290.284 63.4127   1
  26  -1  -2 137.076 48.1415   1
 -26   1   2 85.5987 44.7663   1
  25   1  -2 279.313 64.0031   1
  25  -1  -2 211.811 61.6741   1
 -25   1   2 197.371 57.6504   1
 -25  -1   2 299.874 66.6164   1
  24  -1  -2 150.516 49.6716   1
 -24   1   2 183.063 56.4775   1
  23  -1  -2 3078.77 196.965   1
  23   1  -2 2755.95 193.234   1
 -23  -1   2 2774.23 192.620   1
 -23   1   2 3173.57 199.871   1
  22   1  -2-8.29197 38.0395   1
 -22  -1   2 131.374 49.7706   1
 -22   1   2 9.44875 45.5956   1
  22  -1  -2 31.8947 42.0416   1
  21   1  -2 265.701 58.7075   1
 -21  -1   2 265.134 55.7032   1
  20   1  -2 788.716 85.4174   1
  20  -1  -2 747.528 86.7350   1
 -20   1   2 967.764 96.0641   1
 -20  -1   2 914.028 92.2614   1
  19  -1  -2 3554.18 215.305   1
  19   1  -2 3104.26 207.003   1
 -19   1   2 3281.78 211.540   1
 -19  -1   2 3560.42 214.811   1
 -18   1   2 487.991 68.2787   1
  18  -1  -2 354.434 60.4256   1
  17   1  -2 1853.65 138.057   1
 -17  -1   2 2147.82 145.534   1
 -17   1   2 1715.40 137.749   1
  17  -1  -2 1973.61 143.286   1
  16   1  -2 2406.01 166.434   1
 -16  -1   2 3006.63 180.928   1
 -16   1   2 2527.25 173.318   1
  16  -1  -2 2702.75 172.763   1
 -15   1   2 170.157 46.6078   1
 -15  -1   2 214.722 49.0386   1
  15   1  -2 136.541 41.7309   1
  15  -1  -2 186.202 46.1512   1
 -14  -1   2 9819.80 473.086   1
  14  -1  -2 8807.69 465.509   1
  13   1  -2 81683.5 3999.72   1
 -13  -1   2 97542.7 4012.05   1
  12   1  -2 2709.97 170.605   1
 -12  -1   2 2989.07 177.449   1
 -12   1   2 3091.52 179.071   1
  12  -1  -2 2647.52 166.667   1
  11   1  -2 7237.31 366.765   1
 -11  -1   2 6610.05 365.184   1
 -11   1   2 7543.99 371.954   1
  11  -1  -2 7812.25 371.939   1
  10   1  -2 4937.60 243.759   1
 -10  -1   2 4158.89 240.171   1
 -10   1   2 4869.97 246.358   1
  10  -1  -2 4242.08 240.295   1
   9   1  -2 10040.5 436.647   1
  -9  -1   2 7872.19 431.077   1
  -9   1   2 9873.94 443.938   1
   9  -1  -2 8319.52 430.194   1
   8   1  -2 148698. 6600.29   1
  -8  -1   2 148001. 6600.10   1
  -8   1   2 146498. 6602.62   1
   8  -1  -2 146489. 6600.50   1
  -7  -1   2 66102.9 2816.36   1
   7   1  -2 59353.2 2814.43   1
  -6  -1   2 951.778 67.7749   1
  -6   1   2 1141.71 73.5967   1
   6   1  -2 1075.90 69.2953   1
   6  -1  -2 1182.12 73.3856   1
  -5  -1   2 27557.5 1269.69   1
  -5   1   2 25949.6 1271.65   1
   5   1  -2 28384.8 1269.28   1
   5  -1  -2 30875.6 1274.50   1
  -4   1   2 38821.7 1751.93   1
   4  -1  -2 39436.8 1751.16   1
   4   1  -2 34014.6 1744.68   1
  -3   1   2 137034. 5818.82   1
   3  -1  -2 138112. 5818.59   1
   3   1  -2 142719. 5813.61   1
  -2   1   2 148481. 6450.18   1
   2  -1  -2 140716. 6450.06   1
   1  -1  -2 387549. 17273.6   1
   0  -1  -2 75935.2 3593.74   1
   0   1   2 81599.4 3593.27   1
   0  -1   2 84776.2 3591.04   1
   0   1  -2 78622.1 3590.58   1
  -1   1  -2 151454. 6478.37   1
  -1  -1  -2 153602. 6480.52   1
   1   1   2 160669. 6480.55   1
  -2   1  -2 52788.5 2279.89   1
  -2  -1  -2 53431.9 2279.16   1
   2  -1   2 51205.1 2276.91   1
   2   1   2 45845.8 2277.26   1
  -3   1  -2 15511.5 759.332   1
  -3  -1  -2 17634.5 757.649   1
   3  -1   2 15315.9 755.150   1
   3   1   2 17352.7 756.339   1
  -5   1  -2 2049.48 127.963   1
  -5  -1  -2 2247.60 129.939   1
   5  -1   2 2301.27 128.175   1
   5   1   2 2184.62 126.321   1
  -6   1  -2 88078.1 3629.94   1
  -6  -1  -2 86323.8 3629.44   1
   6  -1   2 75725.1 3619.96   1
   6   1   2 75295.8 3617.42   1
  -7   1  -2 136851. 5484.68   1
  -7  -1  -2 132443. 5483.43   1
   7  -1   2 110498. 5469.15   1
   7   1   2 115456. 5470.57   1
  -8   1  -2 21206.9 1007.52   1
   8  -1   2 20167.2 1004.81   1
   8   1   2 21102.1 1002.50   1
  -9   1  -2 1912.69 135.139   1
  -9  -1  -2 2344.19 141.548   1
   9  -1   2 2011.27 134.604   1
   9   1   2 2066.85 132.010   1
 -10  -1  -2 4581.83 244.542   1
  10   1   2 3849.71 227.115   1
 -11   1  -2 8699.08 433.983   1
 -11  -1  -2 8182.06 434.142   1
  11  -1   2 8298.21 429.037   1
  11   1   2 8713.17 429.096   1
 -12   1  -2 18366.9 906.073   1
 -12  -1  -2 19241.6 909.509   1
  12  -1   2 19024.2 906.906   1
  12   1   2 19601.3 905.818   1
 -13   1  -2 276.512 55.5488   1
 -13  -1  -2 308.270 57.7776   1
  13   1   2 302.901 54.2274   1
  13  -1   2 345.860 62.3107   1
 -14   1  -2 14323.1 697.359   1
 -14  -1  -2 13324.6 693.284   1
  14  -1   2 15734.0 704.192   1
  14   1   2 13759.8 694.437   1
 -16   1  -2 736.139 82.4730   1
 -16  -1  -2 898.127 90.6346   1
  16  -1   2 837.109 88.4902   1
  16   1   2 782.575 84.8944   1
 -17   1  -2 2894.71 184.099   1
  17  -1   2 2416.12 174.119   1
  17   1   2 2561.66 174.451   1
 -18  -1  -2 1846.72 148.056   1
  18  -1   2 1951.01 147.472   1
 -19   1  -2 627.384 84.6197   1
 -19  -1  -2 545.751 75.5985   1
  19  -1   2 587.484 74.6954   1
  19   1   2 541.323 72.3939   1
 -20  -1  -2 1752.31 132.769   1
  20  -1   2 1621.24 129.829   1
  20   1   2 1504.01 124.551   1
 -21  -1  -2 609.451 80.5410   1
  21   1   2 567.199 80.5794   1
 -22  -1  -2 1199.10 110.020   1
 -22   1  -2 966.520 101.301   1
  22  -1   2 1075.87 104.023   1
  22   1   2 1028.30 103.809   1
 -23  -1  -2-25.9763 44.9963   1
  23   1   2 24.8345 47.5587   1
 -24   1  -2 1435.19 123.925   1
 -24  -1  -2 1534.85 124.934   1
  24   1   2 1507.93 121.705   1
  24  -1   2 1165.27 114.901   1
 -25  -1  -2-8.28856 45.9752   1
 -25   1  -2-16.4705 44.5522   1
  25  -1   2 55.3399 51.7027   1
  25   1   2 47.7909 51.1696   1
 -26   2   2 263.429 62.5429   1
  26  -2  -2 324.804 62.3186   1
 -25   2   2-8.75051 41.5111   1
 -25  -2   2-35.0833 44.2946   1
  25  -2  -2 16.6066 45.4832   1
  25   2  -2 33.6835 44.3638   1
 -24   2   2 615.934 84.9081   1
  24  -2  -2 399.821 69.5598   1
 -23   2   2 63.9467 45.4614   1
 -23  -2   2 44.5083 46.2685   1
  23  -2  -2 8.36691 39.0359   1
  23   2  -2-25.2688 44.3848   1
 -22   2   2 829.767 90.3296   1
 -22  -2   2 501.815 75.8708   1
  22  -2  -2 756.690 86.4298   1
  22   2  -2 522.204 77.9921   1
 -21  -2   2 68.8572 46.6021   1
  21   2  -2 25.3042 46.2511   1
 -20   2   2 2264.03 162.092   1
 -20  -2   2 2079.11 158.674   1
  20  -2  -2 2459.26 165.805   1
  20   2  -2 2226.97 159.740   1
 -19   2   2 156.731 47.2044   1
 -19  -2   2 297.538 57.1083   1
  19  -2  -2 170.373 50.0376   1
  19   2  -2 221.691 52.1321   1
 -18   2   2 5654.60 332.104   1
  18  -2  -2 6561.18 338.850   1
 -17   2   2 383.010 61.8083   1
 -17  -2   2 468.925 64.4035   1
  17  -2  -2 380.402 58.8289   1
  17   2  -2 311.666 56.6338   1
 -16   2   2 15.2099 33.5968   1
 -16  -2   2 14.5244 31.4611   1
  16   2  -2 27.1843 32.7840   1
 -15  -2   2 3108.94 188.040   1
  15  -2  -2 2847.94 181.199   1
  15   2  -2 2834.95 178.772   1
 -14   2   2 16640.7 795.712   1
 -14  -2   2 17384.2 792.041   1
  14  -2  -2 16088.8 788.065   1
  14   2  -2 15915.7 786.194   1
 -13   2   2 100.152 41.4509   1
 -13  -2   2 73.3292 30.6118   1
  13  -2  -2 31.6791 35.7411   1
  13   2  -2 115.886 36.7084   1
 -12   2   2 46413.4 2209.88   1
  12  -2  -2 47779.8 2206.89   1
  12   2  -2 50826.3 2205.24   1
 -11   2   2 6159.21 322.818   1
 -11  -2   2 6188.85 316.173   1
  11  -2  -2 6225.86 318.294   1
  11   2  -2 5924.32 313.117   1
 -10   2   2 44267.9 1839.67   1
 -10  -2   2 37858.9 1824.87   1
  10  -2  -2 37356.9 1826.00   1
  10   2  -2 42147.1 1826.42   1
  -9   2   2 44347.8 1994.44   1
   9   2  -2 41730.1 1985.02   1
  -9  -2   2 43768.1 1987.89   1
   9  -2  -2 46052.8 1994.19   1
  -8   2   2 3866.89 195.978   1
   8   2  -2 3810.40 188.816   1
   8  -2  -2 3684.49 194.255   1
  -7   2   2 5670.02 281.925   1
   7  -2  -2 5849.57 283.033   1
  -7  -2   2 6132.74 278.085   1
   6   2  -2 12638.2 568.603   1
  -6  -2   2 11883.2 568.731   1
  -5   2   2 215.226 30.5669   1
   5  -2  -2 184.481 30.0183   1
   5   2  -2 170.999 24.5924   1
  -5  -2   2 135.498 22.8500   1
   4  -2  -2 401566. 18055.0   1
  -4   2   2 416838. 18056.0   1
   4   2  -2 380390. 18047.6   1
  -4  -2   2 426560. 18049.3   1
   3  -2  -2 6717.50 295.383   1
  -3  -2   2 5729.50 288.342   1
   3   2  -2 6181.90 287.943   1
  -3   2   2 6416.66 294.916   1
  -2   2   2 3968.05 183.368   1
   2  -2  -2 4149.35 182.007   1
  -2  -2   2 4146.38 175.332   1
  -1  -2   2 102191. 4501.54   1
   1  -2  -2 107550. 4508.25   1
  -1   2   2 97576.1 4506.26   1
   1   2  -2 97482.4 4501.81   1
   0  -2  -2 56503.2 2439.58   1
   0   2   2 58379.9 2438.88   1
   0  -2   2 54595.0 2434.83   1
   0   2  -2 49763.0 2433.79   1
  -1  -2  -2 4197.39 201.986   1
   1   2   2 4108.97 199.925   1
   1  -2   2 4103.37 198.652   1
  -1   2  -2 3853.14 197.203   1
  -2  -2  -2 352931. 14676.9   1
   2   2   2 355147. 14676.9   1
  -2   2  -2 316243. 14672.6   1
   2  -2   2 299324. 14673.0   1
   3  -2   2 31257.4 1389.26   1
   3   2   2 28964.1 1387.00   1
  -3  -2  -2 28756.2 1389.09   1
  -5   2  -2 42871.7 1808.11   1
   5  -2   2 36755.1 1798.96   1
   5   2   2 38914.3 1802.32   1
  -5  -2  -2 40889.8 1803.47   1
   6  -2   2 106.532 31.5255   1
   6   2   2 48.5062 25.4085   1
  -6   2  -2 72.4995 28.0966   1
  -7   2  -2 17878.7 817.382   1
  -7  -2  -2 19373.7 813.722   1
   7   2   2 18391.8 810.546   1
  -8   2  -2 479.992 60.0292   1
  -8  -2  -2 491.901 56.6522   1
   8  -2   2 590.428 61.4108   1
   8   2   2 532.605 59.0874   1
  -9   2  -2 27448.0 1248.00   1
  -9  -2  -2 27197.6 1245.65   1
   9  -2   2 25925.3 1242.13   1
   9   2   2 26793.5 1242.87   1
 -11   2  -2 9152.37 478.151   1
 -11  -2  -2 9835.04 476.773   1
  11  -2   2 8745.02 470.388   1
  11   2   2 9995.48 476.221   1
 -12   2  -2 14495.6 717.674   1
 -12  -2  -2 14710.5 717.226   1
  12  -2   2 14600.6 715.512   1
  12   2   2 15274.9 715.745   1
 -13   2  -2 8922.17 476.126   1
 -13  -2  -2 9672.44 481.519   1
  13  -2   2 9996.62 480.900   1
  13   2   2 9039.68 473.830   1
 -14   2  -2 1506.18 123.392   1
 -14  -2  -2 1630.29 125.162   1
  14  -2   2 1658.01 127.002   1
  14   2   2 1593.91 124.089   1
 -15   2  -2 16234.5 771.529   1
  15  -2   2 15340.7 768.227   1
 -16   2  -2 922.935 89.7136   1
 -16  -2  -2 746.745 85.8889   1
  16  -2   2 671.412 80.9023   1
  16   2   2 808.100 85.9202   1
 -17   2  -2 318.359 58.2784   1
 -17  -2  -2 369.059 63.5380   1
  17  -2   2 388.166 64.3161   1
  17   2   2 317.954 60.2303   1
 -18   2  -2-25.8282 47.7605   1
 -18  -2  -2 51.1307 39.0732   1
  18  -2   2 8.54580 43.1744   1
  18   2   2 50.1142 37.6078   1
 -19  -2  -2 971.926 99.3656   1
  19   2   2 943.277 96.8889   1
  19  -2   2 1076.51 101.583   1
 -20   2  -2-45.3422 47.1340   1
 -20  -2  -2 17.5409 44.9484   1
  20   2   2-25.0921 47.5115   1
 -21  -2  -2 1422.52 126.457   1
  21   2   2 1612.32 127.871   1
 -22   2  -2-8.80251 45.7560   1
 -22  -2  -2 52.1632 48.8106   1
  22  -2   2 40.8277 43.0320   1
  22   2   2 8.35186 45.1866   1
 -23   2  -2 669.458 85.1227   1
  23  -2   2 669.614 85.1012   1
 -24  -2  -2 66.9828 48.6860   1
 -24   2  -2 33.1323 38.0122   1
  24   2   2 16.1158 46.3351   1
  24  -2   2 62.8705 45.7021   1
 -25  -2  -2 368.433 66.0323   1
 -25   2  -2 411.392 66.6041   1
  25  -2   2 453.109 70.0536   1
  25   2   2 274.920 63.1651   1
 -26   3   2 53.2606 46.7723   1
  26  -3  -2-7.85654 40.8353   1
  25   3  -2 199.674 53.6931   1
 -24   3   2 53.7421 44.6096   1
 -24  -3   2 52.5293 43.6050   1
  24  -3  -2 42.6877 45.6261   1
  24   3  -2 33.5859 37.8405   1
 -23  -3   2 78.6711 42.2925   1
  23   3  -2 75.7403 46.2262   1
 -22   3   2 86.2609 49.1043   1
 -22  -3   2 95.8665 43.4890   1
  22  -3  -2 69.5444 52.2693   1
  22   3  -2 50.0986 43.5183   1
 -21   3   2 1815.44 147.168   1
 -21  -3   2 2098.67 151.667   1
  21  -3  -2 1868.17 149.528   1
  21   3  -2 2145.63 151.732   1
 -20   3   2 716.353 88.9577   1
 -20  -3   2 849.341 93.7084   1
  20  -3  -2 972.992 98.1653   1
  20   3  -2 921.241 95.9368   1
 -19   3   2 308.614 59.2644   1
 -19  -3   2 494.631 68.5956   1
  19  -3  -2 316.747 62.3597   1
  19   3  -2 372.538 60.9675   1
 -18   3   2 139.996 46.8815   1
  18  -3  -2 15.8048 35.7099   1
 -17  -3   2 7070.24 376.443   1
  17   3  -2 7021.76 374.880   1
 -16   3   2 3934.68 232.227   1
 -16  -3   2 3737.54 225.183   1
  16  -3  -2 3572.12 221.561   1
  16   3  -2 3873.22 224.965   1
 -15   3   2 13104.0 628.519   1
 -15  -3   2 12179.0 620.590   1
  15  -3  -2 12757.3 623.657   1
  15   3  -2 12603.6 619.271   1
 -14   3   2 44.5977 38.6655   1
 -14  -3   2 40.1647 34.8304   1
  14  -3  -2 34.0898 32.3903   1
  14   3  -2 38.6221 31.5857   1
 -13   3   2 10480.7 498.565   1
 -13  -3   2 9902.91 490.139   1
  13   3  -2 10563.3 490.452   1
 -12  -3   2 14753.9 697.845   1
  12   3  -2 14335.2 694.015   1
  11   3  -2 41260.2 1925.43   1
  11  -3  -2 45630.4 1936.73   1
 -11   3   2 40296.6 1933.73   1
 -10   3   2 38199.6 1754.96   1
  10   3  -2 38389.4 1745.05   1
  10  -3  -2 38282.4 1752.27   1
 -10  -3   2 38227.0 1747.06   1
  -9   3   2 1009.18 85.8658   1
   9   3  -2 1105.42 79.6936   1
   9  -3  -2 1123.12 86.6279   1
  -9  -3   2 1069.49 81.0091   1
   8   3  -2 9069.88 409.695   1
  -8  -3   2 8266.86 408.314   1
   8  -3  -2 8923.15 417.712   1
   7  -3  -2 4093.56 210.354   1
  -7   3   2 3783.97 208.842   1
  -6  -3   2 35441.3 1674.89   1
   6  -3  -2 38778.3 1683.96   1
  -6   3   2 38613.0 1685.32   1
   6   3  -2 36358.5 1675.21   1
   5   3  -2 28454.0 1310.18   1
  -5  -3   2 29449.0 1312.30   1
   4  -3  -2 69409.2 3158.08   1
  -4  -3   2 69908.2 3151.36   1
   4   3  -2 71162.2 3150.02   1
  -4   3   2 70485.1 3158.01   1
   3  -3  -2 20831.2 1044.60   1
  -3   3   2 22364.8 1045.11   1
   3   3  -2 24121.6 1039.37   1
  -3  -3   2 23804.3 1039.48   1
  -2   3   2 50665.9 2308.70   1
   2   3  -2 50209.0 2302.23   1
   2  -3  -2 51311.4 2309.56   1
  -2  -3   2 53223.1 2304.82   1
  -1  -3   2 94429.6 4236.20   1
   1   3  -2 95283.3 4236.70   1
  -1   3   2 93502.2 4242.41   1
   1  -3  -2 95694.8 4243.92   1
   0  -3   2 123198. 5303.50   1
   0   3   2 123176. 5307.82   1
   0   3  -2 132212. 5303.98   1
  -1  -3  -2 444.558 42.8535   1
   1   3   2 306.937 38.1874   1
   1  -3   2 253.142 33.1925   1
  -1   3  -2 447.949 37.2414   1
  -2  -3  -2 26325.4 1261.33   1
   2   3   2 29816.1 1260.47   1
   2  -3   2 27028.3 1257.35   1
  -2   3  -2 27558.0 1258.21   1
  -4  -3  -2 7547.28 364.308   1
   4   3   2 7690.32 364.076   1
  -4   3  -2 7063.37 365.386   1
   4  -3   2 7516.45 368.615   1
   5  -3   2 7580.88 384.926   1
   5   3   2 7547.20 382.404   1
  -5  -3  -2 7894.39 385.951   1
  -5   3  -2 8484.01 390.246   1
  -6   3  -2 7927.48 403.858   1
  -6  -3  -2 8230.42 403.173   1
   6  -3   2 8239.24 404.161   1
   6   3   2 8224.35 401.493   1
  -7   3  -2 3816.62 223.902   1
  -7  -3  -2 4368.14 224.153   1
   7  -3   2 3851.07 220.922   1
   7   3   2 4130.70 220.954   1
  -8   3  -2 1598.89 112.864   1
  -8  -3  -2 1699.24 112.879   1
   8  -3   2 1354.28 104.846   1
   8   3   2 1452.91 109.540   1
  -9   3  -2 19432.1 843.544   1
  -9  -3  -2 17508.5 830.997   1
   9  -3   2 16216.8 824.126   1
   9   3   2 17331.7 827.061   1
 -10   3  -2 32260.3 1400.62   1
  10  -3   2 28226.5 1387.99   1
 -11   3  -2 13688.1 667.654   1
 -11  -3  -2 13350.4 665.957   1
  11  -3   2 13149.2 661.934   1
  11   3   2 14432.8 665.294   1
 -12   3  -2 23352.1 1040.68   1
 -12  -3  -2 20952.6 1030.52   1
  12  -3   2 22572.2 1033.33   1
  12   3   2 20792.3 1028.81   1
 -13   3  -2 251.021 52.9168   1
 -13  -3  -2 173.000 46.1747   1
  13  -3   2 173.142 41.4017   1
  13   3   2 329.805 56.3896   1
 -14   3  -2 3008.61 199.257   1
 -14  -3  -2 3366.96 205.511   1
  14  -3   2 3263.53 199.942   1
  14   3   2 3087.18 198.457   1
 -15   3  -2 2210.57 159.406   1
  15  -3   2 2284.85 158.450   1
 -16   3  -2 2217.52 158.000   1
 -16  -3  -2 2119.39 157.026   1
  16  -3   2 2013.36 151.696   1
  16   3   2 2247.31 156.198   1
 -17  -3  -2 770.792 84.6278   1
  17  -3   2 685.211 80.7050   1
  17   3   2 897.456 88.5317   1
 -18  -3  -2-17.1353 45.7469   1
  18   3   2 41.1568 48.3565   1
 -19   3  -2 843.173 91.0008   1
 -19  -3  -2 715.573 87.0848   1
  19   3   2 1050.88 98.3729   1
  19  -3   2 987.961 98.3612   1
 -20   3  -2 1118.06 111.527   1
 -20  -3  -2 1056.59 106.369   1
  20   3   2 1144.91 107.577   1
  20  -3   2 1206.76 112.856   1
 -21   3  -2-8.91717 41.5909   1
  21  -3   2 16.9925 42.2724   1
 -22  -3  -2 1827.79 135.933   1
 -22   3  -2 1328.27 130.414   1
  22   3   2 1588.43 127.843   1
  22  -3   2 1685.11 131.451   1
 -23   3  -2 27.5949 42.1615   1
  23  -3   2 7.59861 37.2353   1
 -24  -3  -2 159.973 47.9200   1
  24  -3   2 183.206 58.2627   1
  24   3   2 191.515 52.3241   1
 -25   3  -2 88.6004 45.8060   1
 -25  -3  -2 65.9935 44.1056   1
  25  -3   2 7.69549 44.2740   1
  25   3   2 54.6177 45.3939   1
 -26   4   2 452.950 72.8824   1
  26  -4  -2 463.995 74.0756   1
 -25   4   2 8.71999 44.0378   1
  25  -4  -2-8.45316 50.1924   1
 -24   4   2-8.65917 46.2318   1
 -24  -4   2-8.88575 42.1530   1
  24  -4  -2-8.65972 50.8692   1
  24   4  -2 8.36027 41.5959   1
 -23   4   2-25.6211 40.5146   1
 -23  -4   2-17.6645 41.8992   1
  23  -4  -2 34.5649 49.0775   1
  23   4  -2-8.35251 43.4053   1
 -22   4   2 105.000 46.8255   1
 -22  -4   2 61.3218 48.0925   1
  22  -4  -2 58.7361 48.8556   1
  22   4  -2 58.0455 41.3805   1
 -21   4   2 897.277 95.6778   1
 -21  -4   2 1001.87 96.3418   1
  21  -4  -2 982.731 95.6026   1
  21   4  -2 908.443 95.4956   1
 -20  -4   2 837.759 90.1630   1
  20   4  -2 666.506 79.4773   1
 -19   4   2 837.612 90.6193   1
 -19  -4   2 626.176 77.3840   1
  19  -4  -2 531.339 75.2219   1
  19   4  -2 653.719 79.0130   1
 -18   4   2 887.462 91.6895   1
  18  -4  -2 761.725 84.2051   1
 -17   4   2 771.411 82.9856   1
 -17  -4   2 578.331 75.9967   1
  17  -4  -2 713.739 79.5641   1
  17   4  -2 791.046 82.1146   1
 -16  -4   2 8922.65 454.458   1
  16  -4  -2 8763.49 455.832   1
  16   4  -2 8824.94 453.853   1
 -15   4   2 8.37075 42.2779   1
 -15  -4   2 21.1957 29.9835   1
  15  -4  -2 6.93396 31.7835   1
  15   4  -2 13.5479 33.1935   1
 -14   4   2 1376.52 116.285   1
  14  -4  -2 1559.50 117.045   1
  14   4  -2 1586.48 113.728   1
 -14  -4   2 1460.92 114.510   1
  13  -4  -2-6.83345 39.2670   1
 -13   4   2-29.5712 39.4785   1
  12   4  -2 10405.0 519.764   1
 -12  -4   2 10989.7 524.897   1
  12  -4  -2 10073.7 526.325   1
 -12   4   2 11213.6 533.637   1
  11   4  -2 13089.8 628.850   1
  11  -4  -2 12589.9 634.271   1
 -11  -4   2 13671.6 633.018   1
  10  -4  -2 15047.2 702.271   1
 -10   4   2 15857.2 702.850   1
  -9  -4   2 13357.7 660.488   1
   9  -4  -2 15267.7 672.607   1
   9   4  -2 13840.5 660.818   1
  -9   4   2 13728.8 668.195   1
  -8  -4   2 2794.61 161.679   1
   8  -4  -2 2887.54 169.052   1
   8   4  -2 3069.88 163.935   1
  -8   4   2 2830.85 169.220   1
  -7  -4   2 3772.43 192.497   1
   7  -4  -2 3272.17 193.487   1
  -7   4   2 3480.78 195.953   1
   7   4  -2 3751.79 191.039   1
   6  -4  -2 82108.4 3698.52   1
  -6   4   2 82298.5 3698.07   1
   5  -4  -2 1132.48 81.0517   1
  -5  -4   2 1124.62 78.1893   1
  -5   4   2 1324.67 84.6670   1
   5   4  -2 1141.56 76.9491   1
   4  -4  -2 11577.0 546.458   1
   4   4  -2 12545.3 540.761   1
  -4   4   2 11056.7 545.100   1
  -4  -4   2 11036.3 539.122   1
  -3  -4   2 10513.7 486.539   1
   3   4  -2 10297.0 484.847   1
  -2  -4   2 49582.5 1949.31   1
   2   4  -2 38673.7 1940.92   1
   1   4  -2 23431.1 1124.71   1
  -1  -4   2 26129.8 1126.29   1
   0   4  -2 55582.2 2490.64   1
   0  -4   2 55117.9 2489.98   1
  -1   4  -2 6114.55 288.347   1
   1  -4   2 5583.34 284.881   1
  -2  -4  -2 99042.6 4391.46   1
   2   4   2 96714.0 4389.18   1
  -3  -4  -2 27536.2 1254.32   1
   3   4   2 27020.5 1251.82   1
   3  -4   2 26385.7 1250.90   1
  -3   4  -2 28656.4 1254.30   1
  -4  -4  -2 74706.5 3355.56   1
   4   4   2 69111.7 3349.65   1
   4  -4   2 72812.5 3351.80   1
  -4   4  -2 82407.2 3356.77   1
  -5  -4  -2 46513.4 2064.89   1
   5   4   2 48576.5 2064.86   1
   5  -4   2 44510.7 2067.00   1
  -5   4  -2 42098.3 2063.34   1
  -6  -4  -2 6918.16 345.392   1
   6   4   2 6659.83 342.777   1
   6  -4   2 6568.30 348.285   1
  -6   4  -2 7061.92 349.390   1
  -7  -4  -2 2210.36 149.722   1
   7   4   2 2427.90 151.065   1
  -7   4  -2 2771.68 158.659   1
   7  -4   2 2516.28 154.326   1
   8  -4   2 30.0083 27.0547   1
  -8  -4  -2 46.6758 30.3595   1
   8   4   2 33.1072 31.0108   1
  -8   4  -2 31.4392 27.8125   1
   9   4   2 3818.39 221.387   1
  -9  -4  -2 4070.19 225.536   1
  10   4   2 1569.68 116.270   1
 -10  -4  -2 1552.20 119.377   1
  10  -4   2 1539.94 118.199   1
 -10   4  -2 1816.09 126.296   1
  11   4   2 25269.4 1158.82   1
 -11  -4  -2 24857.3 1160.81   1
  11  -4   2 22900.6 1154.68   1
 -11   4  -2 26467.1 1173.50   1
  12   4   2 2121.83 149.810   1
 -12  -4  -2 2248.27 155.478   1
  12  -4   2 2456.13 159.284   1
 -12   4  -2 2313.10 160.628   1
  13   4   2 10985.6 550.456   1
 -13  -4  -2 10864.2 552.313   1
  13  -4   2 11169.0 554.718   1
 -13   4  -2 11132.8 557.257   1
  14   4   2 10685.7 536.760   1
 -14  -4  -2 10659.9 541.304   1
  15   4   2 413.119 63.0482   1
 -15  -4  -2 455.003 65.5620   1
  15  -4   2 433.067 63.6641   1
 -15   4  -2 323.024 62.2568   1
 -16  -4  -2 172.184 50.1005   1
  16  -4   2 144.961 50.2017   1
 -16   4  -2 101.847 47.4807   1
  17   4   2 496.051 69.8935   1
 -17  -4  -2 661.200 78.9558   1
  17  -4   2 428.547 67.7158   1
 -17   4  -2 668.975 79.4559   1
  18   4   2 396.409 63.3748   1
 -18  -4  -2 485.838 69.6959   1
  18  -4   2 350.100 62.2783   1
 -18   4  -2 412.151 65.6984   1
  19   4   2 229.034 53.6521   1
 -19  -4  -2 310.641 57.8959   1
  19  -4   2 285.603 55.9676   1
 -19   4  -2 354.107 63.0335   1
 -20  -4  -2 547.041 77.7917   1
  20   4   2 600.527 79.8115   1
  20  -4   2 681.705 83.6123   1
 -21   4  -2 1364.77 122.989   1
 -21  -4  -2 1530.15 126.069   1
  22   4   2 16.3510 48.0277   1
 -22  -4  -2-17.3538 46.9351   1
  22  -4   2-16.9453 38.8340   1
 -22   4  -2-26.1483 47.7476   1
  23   4   2 89.2918 46.3195   1
 -23  -4  -2 111.500 47.1950   1
  23  -4   2 98.7384 50.5905   1
 -23   4  -2 104.092 52.7808   1
  24   4   2 104.386 43.7884   1
 -24  -4  -2 150.712 46.7688   1
 -24   4  -2 122.410 50.5418   1
  24  -4   2 122.893 48.2947   1
  25   4   2-23.6865 45.8851   1
 -26   5   2-33.7345 39.3363   1
  26  -5  -2 24.7987 45.2810   1
 -25   5   2 185.614 50.6235   1
  25  -5  -2 136.019 53.0841   1
 -24   5   2 50.6181 42.6639   1
  24   5  -2 59.5990 47.2703   1
  24  -5  -2 42.4366 40.3245   1
 -23  -5   2 761.153 89.7963   1
  23   5  -2 853.137 91.4827   1
 -23   5   2 651.360 83.5933   1
  23  -5  -2 871.457 93.8149   1
 -22   5   2-25.9532 44.9570   1
 -22  -5   2 69.4536 45.7385   1
  22   5  -2-8.44399 41.3714   1
  22  -5  -2-8.42626 46.7307   1
 -21   5   2 558.307 74.3092   1
  21  -5  -2 452.327 68.2372   1
  20   5  -2 766.819 87.9562   1
 -20   5   2 848.501 94.3295   1
  20  -5  -2 695.658 86.7627   1
 -20  -5   2 814.643 89.7609   1
 -19   5   2 461.188 74.0714   1
 -19  -5   2 557.729 74.3454   1
  19  -5  -2 612.021 76.4388   1
  19   5  -2 542.541 71.9256   1
 -18   5   2 748.349 84.6804   1
 -18  -5   2 704.446 81.3428   1
  18   5  -2 682.944 80.7587   1
 -17   5   2 1544.67 127.025   1
  17   5  -2 1585.21 124.012   1
  17  -5  -2 1543.70 123.144   1
 -17  -5   2 1669.61 128.038   1
  16   5  -2 2227.56 153.499   1
 -16  -5   2 2241.97 156.199   1
 -15  -5   2 5075.80 289.411   1
  15   5  -2 5458.63 291.879   1
  15  -5  -2 4938.10 289.911   1
 -15   5   2 5608.57 304.063   1
 -14   5   2 31.5075 40.3671   1
 -14  -5   2-6.82523 31.2884   1
  14  -5  -2-7.38569 38.9168   1
  14   5  -2 46.4410 34.9598   1
 -13  -5   2 12747.2 625.076   1
  13  -5  -2 13337.6 633.712   1
  13   5  -2 12096.8 622.489   1
 -13   5   2 13387.0 635.634   1
  12  -5  -2 1795.46 139.055   1
  12   5  -2 2102.06 139.735   1
 -12   5   2 2180.59 147.972   1
 -11  -5   2 32100.7 1403.92   1
  11  -5  -2 31391.9 1413.55   1
  11   5  -2 30471.8 1401.25   1
 -11   5   2 27550.6 1404.98   1
 -10  -5   2 15862.9 745.366   1
  10  -5  -2 16118.4 752.262   1
 -10   5   2 16199.2 752.857   1
  10   5  -2 14734.4 740.752   1
   9  -5  -2 5459.75 289.936   1
   9   5  -2 5422.05 282.057   1
  -9   5   2 5413.84 289.348   1
  -8  -5   2 33.3284 22.9658   1
   8  -5  -2-5.39274 28.0290   1
   8   5  -2 4.51327 24.1022   1
  -8   5   2 11.1155 22.5839   1
  -7  -5   2 1108.54 83.1288   1
   7  -5  -2 1178.48 91.4566   1
  -7   5   2 1050.86 88.6612   1
   7   5  -2 1234.12 84.3731   1
   6  -5  -2 29797.4 1359.64   1
  -6  -5   2 29383.9 1353.21   1
  -6   5   2 28320.9 1357.60   1
   6   5  -2 30733.2 1352.71   1
   5  -5  -2 157293. 6705.98   1
  -5   5   2 142303. 6702.35   1
   5   5  -2 155539. 6697.16   1
  -5  -5   2 144085. 6696.28   1
  -4   5   2 5627.85 284.143   1
   4  -5  -2 5463.66 282.203   1
  -3   5   2 22427.3 1012.15   1
   3  -5  -2 21438.5 1010.07   1
   2  -5  -2 16306.6 729.218   1
  -2   5   2 14891.0 725.323   1
   1  -5  -2 29367.7 1313.59   1
  -1   5   2 28008.0 1305.54   1
   0  -5  -2 24827.9 1172.66   1
   0   5  -2 26817.6 1171.86   1
   0   5   2 26286.4 1174.77   1
   0  -5   2 24525.0 1168.13   1
  -1  -5  -2 98944.8 4473.28   1
   1   5   2 102964. 4474.45   1
  -1   5  -2 98569.0 4469.12   1
   1  -5   2 98319.6 4469.53   1
   2   5   2 6649.20 277.246   1
  -2  -5  -2 4118.92 263.222   1
  -2   5  -2 4792.53 263.538   1
   2  -5   2 5915.92 270.315   1
  -3   5  -2 2588.35 154.837   1
   3  -5   2 2833.30 158.337   1
   3   5   2 2791.97 157.307   1
  -3  -5  -2 2739.40 158.733   1
  -4   5  -2 8992.79 439.879   1
   4  -5   2 8349.05 435.064   1
   4   5   2 9423.80 439.623   1
  -4  -5  -2 9040.09 441.171   1
  -5   5  -2 73.1810 34.0440   1
   5  -5   2 98.6079 33.5075   1
   5   5   2 74.1418 26.2954   1
  -6   5  -2 28982.2 1375.16   1
   6  -5   2 29294.8 1375.22   1
   6   5   2 30020.3 1372.13   1
  -6  -5  -2 30903.3 1377.33   1
  -7   5  -2 2001.00 137.392   1
  -7  -5  -2 2013.35 135.894   1
   7  -5   2 1906.54 138.325   1
   7   5   2 2423.58 141.841   1
   8   5   2 207.265 38.8617   1
  -8  -5  -2 219.421 42.3037   1
   9  -5   2 31370.6 1611.09   1
  -9   5  -2 39508.7 1625.22   1
 -10  -5  -2 2088.40 148.655   1
  10   5   2 2278.32 151.720   1
  10  -5   2 2273.01 155.764   1
 -10   5  -2 2704.77 164.545   1
 -11  -5  -2 6699.66 335.023   1
  11   5   2 5660.93 326.837   1
  11  -5   2 5886.16 329.877   1
 -11   5  -2 6670.45 341.320   1
 -12  -5  -2 16212.0 809.211   1
  12   5   2 16718.4 809.313   1
  12  -5   2 16923.0 811.240   1
 -12   5  -2 17589.9 819.331   1
  13   5   2 3038.18 190.912   1
 -13  -5  -2 3214.79 196.438   1
  13  -5   2 2957.29 192.457   1
 -13   5  -2 3022.50 200.736   1
  14  -5   2 23.8830 40.8505   1
 -14   5  -2 75.7670 41.3043   1
 -15  -5  -2 6683.40 377.519   1
  15  -5   2 6975.90 378.780   1
 -15   5  -2 7602.28 387.497   1
  16   5   2 39.6319 41.7777   1
 -16  -5  -2 41.5954 40.1367   1
  16  -5   2 62.7967 40.2407   1
 -16   5  -2-9.05507 31.3960   1
  17   5   2 24.2261 34.9787   1
 -17  -5  -2 8.47366 38.8420   1
  18  -5   2 33.4228 42.2252   1
 -18   5  -2 34.5489 42.3445   1
  19   5   2 1397.26 120.773   1
 -19  -5  -2 1561.38 127.922   1
  19  -5   2 1242.72 117.512   1
 -19   5  -2 1483.45 124.588   1
  20   5   2 357.001 66.2333   1
 -20  -5  -2 526.936 73.8073   1
 -20   5  -2 398.939 65.5989   1
  21   5   2 116.763 53.2041   1
 -21  -5  -2 60.0386 46.5314   1
  21  -5   2 101.847 43.6378   1
 -21   5  -2 50.6285 37.4394   1
  22   5   2 307.856 63.5720   1
 -22  -5  -2 480.770 71.8236   1
  23   5   2 221.342 57.4948   1
 -23  -5  -2 183.405 54.2826   1
  23  -5   2 249.128 58.6659   1
 -23   5  -2 143.031 54.2834   1
  24  -5   2 296.752 64.6795   1
 -24   5  -2 302.946 64.9279   1
  26  -6  -2 131.618 53.9384   1
 -26   6   2 48.7672 46.8657   1
  25  -6  -2-8.18188 46.4768   1
 -25   6   2 49.8787 46.6699   1
  24  -6  -2 16.4987 42.8687   1
 -24   6   2-17.0387 42.3871   1
  23   6  -2 77.7042 47.3413   1
 -23  -6   2 26.6374 42.1748   1
  23  -6  -2 50.1230 45.2344   1
 -23   6   2 34.3189 45.8566   1
  22   6  -2 214.072 57.2430   1
 -22  -6   2 202.741 56.8693   1
  22  -6  -2 200.204 53.9015   1
 -22   6   2 219.633 54.0701   1
  21   6  -2 42.3334 45.9823   1
 -21  -6   2 148.324 50.8614   1
  21  -6  -2 118.578 48.5911   1
 -21   6   2 56.6957 53.2008   1
  20   6  -2 300.190 60.2966   1
 -20  -6   2 358.420 61.1892   1
  20  -6  -2 330.278 59.7377   1
 -20   6   2 259.157 59.0596   1
  19   6  -2 73.5506 45.0254   1
 -19  -6   2 142.200 46.0735   1
  18   6  -2 310.835 58.7870   1
  18  -6  -2 427.903 64.9918   1
 -18   6   2 306.197 62.0711   1
 -18  -6   2 408.051 62.5334   1
  17  -6  -2 366.240 59.1572   1
 -16  -6   2 1002.10 96.1967   1
  16  -6  -2 929.170 97.2157   1
  16   6  -2 1092.38 99.3061   1
  15   6  -2 57.9599 40.1933   1
 -15  -6   2-7.46161 34.2132   1
 -14  -6   2 587.333 69.7966   1
 -14   6   2 665.231 77.6629   1
  14   6  -2 689.101 76.1805   1
  14  -6  -2 497.976 66.7659   1
 -13   6   2 740.459 85.2132   1
  13   6  -2 742.681 78.1376   1
  13  -6  -2 912.966 89.4353   1
 -13  -6   2 950.878 85.0465   1
  12  -6  -2 22.1570 38.4032   1
 -12   6   2 36.6363 36.4798   1
 -11   6   2 1462.57 110.424   1
  11   6  -2 1327.51 101.478   1
 -11  -6   2 1180.39 102.286   1
  11  -6  -2 1434.55 111.239   1
 -10   6   2 1211.34 101.979   1
  10   6  -2 1269.95 97.6012   1
 -10  -6   2 1370.43 101.326   1
  10  -6  -2 1317.64 103.677   1
   9   6  -2 5883.77 298.285   1
  -9  -6   2 5476.86 298.671   1
  -8   6   2 25806.8 1170.92   1
   8   6  -2 23470.7 1158.23   1
   8  -6  -2 26543.8 1170.34   1
  -7   6   2 1652.40 113.529   1
  -7  -6   2 1504.09 106.221   1
   7  -6  -2 1673.46 116.115   1
   7   6  -2 1507.30 104.177   1
   6  -6  -2 4252.49 215.429   1
  -6   6   2 4176.72 216.028   1
   6   6  -2 3444.81 206.078   1
  -6  -6   2 3554.74 208.426   1
   5  -6  -2 2441.88 150.036   1
  -5   6   2 2583.90 153.437   1
   5   6  -2 2588.68 145.425   1
  -5  -6   2 2293.56 143.948   1
   4  -6  -2 107.475 29.1073   1
  -4   6   2 164.627 34.0845   1
   4   6  -2 154.461 31.3620   1
  -4  -6   2 166.097 33.0046   1
   3  -6  -2 432.693 49.6859   1
  -3   6   2 460.660 50.8542   1
   3   6  -2 504.017 49.5647   1
  -3  -6   2 496.196 50.8259   1
   2  -6  -2 62922.4 2989.35   1
  -2   6   2 64818.7 2988.30   1
   2   6  -2 66111.5 2985.24   1
  -2  -6   2 70700.6 2986.51   1
  -1  -6   2 5509.85 273.390   1
   1   6  -2 4924.75 271.898   1
  -1   6   2 5387.45 275.450   1
   1  -6  -2 5643.82 279.399   1
   0  -6   2 4592.37 233.841   1
   0   6  -2 4433.80 232.976   1
   0   6   2 4328.00 235.804   1
   0  -6  -2 4410.31 236.515   1
   1  -6   2 3063.28 171.839   1
  -1   6  -2 3159.99 171.362   1
   1   6   2 3067.13 172.315   1
  -1  -6  -2 2792.15 173.776   1
   2  -6   2 152802. 6544.47   1
  -2  -6  -2 149036. 6547.10   1
   2   6   2 140433. 6544.09   1
  -2   6  -2 142176. 6542.14   1
  -3  -6  -2 11598.0 567.870   1
   3   6   2 11361.1 566.985   1
  -3   6  -2 12478.1 568.376   1
   3  -6   2 11648.9 566.538   1
  -4  -6  -2 19612.4 911.245   1
   4   6   2 18489.9 905.907   1
  -4   6  -2 19655.8 908.406   1
   4  -6   2 19709.4 908.206   1
  -5  -6  -2 4889.34 261.549   1
   5   6   2 4550.32 255.401   1
  -5   6  -2 4986.24 260.779   1
   5  -6   2 4777.28 257.505   1
  -6  -6  -2 53.9984 36.4795   1
   6   6   2 51.7154 33.1270   1
  -6   6  -2 42.0684 35.4100   1
   6  -6   2 101.438 35.9108   1
   7   6   2 4062.73 237.165   1
  -7  -6  -2 4565.60 243.819   1
  -8   6  -2 216.333 46.3849   1
   8  -6   2 220.406 45.6881   1
  -9  -6  -2 8411.68 442.825   1
   9   6   2 8818.56 441.469   1
  -9   6  -2 8672.23 451.369   1
   9  -6   2 8769.05 445.637   1
 -10  -6  -2 5291.08 294.523   1
  10   6   2 5396.70 294.235   1
 -10   6  -2 5697.04 302.004   1
  10  -6   2 5128.58 293.042   1
  11   6   2 2285.98 161.217   1
 -11  -6  -2 2490.35 165.510   1
  11  -6   2 2355.32 163.249   1
 -11   6  -2 2875.50 176.096   1
  12  -6   2 419.471 63.6158   1
  12   6   2 675.014 74.5948   1
 -12  -6  -2 566.296 71.0120   1
 -12   6  -2 643.548 76.1662   1
  13  -6   2 604.631 73.9693   1
  13   6   2 626.972 75.2852   1
 -13   6  -2 778.236 84.0966   1
 -14   6  -2 1266.44 112.694   1
  14  -6   2 1102.25 99.1857   1
 -14  -6  -2 1098.96 103.330   1
  15   6   2 63.7254 44.7858   1
 -15   6  -2 26.2285 39.4310   1
 -15  -6  -2 105.347 46.0962   1
  15  -6   2 41.0682 42.7612   1
 -16  -6  -2 2172.52 161.073   1
 -16   6  -2 2457.06 169.543   1
  16   6   2 2292.37 162.971   1
  16  -6   2 2492.50 167.338   1
 -17  -6  -2 2417.05 166.896   1
 -17   6  -2 2325.04 171.938   1
  17   6   2 2296.86 165.486   1
  17  -6   2 2376.71 166.289   1
 -18  -6  -2 1400.80 121.885   1
 -18   6  -2 1532.95 128.854   1
  18  -6   2 1630.54 125.788   1
  18   6   2 1579.57 127.352   1
  19   6   2 33.6592 43.1755   1
 -19   6  -2 104.568 40.7053   1
  19  -6   2 8.36461 37.0088   1
 -19  -6  -2 42.7811 43.2691   1
 -20   6  -2 944.933 96.2950   1
  20  -6   2 760.856 91.0052   1
  20   6   2 809.949 92.8485   1
 -20  -6  -2 849.025 93.2464   1
 -21  -6  -2 412.662 69.2079   1
  21   6   2 512.500 75.8960   1
  21  -6   2 513.020 71.6864   1
  22   6   2 492.378 75.8341   1
 -22  -6  -2 309.303 59.4065   1
  22  -6   2 394.807 66.1618   1
 -22   6  -2 426.426 66.7866   1
  23   6   2-16.5311 48.0231   1
 -23  -6  -2 8.50136 43.5609   1
  24   6   2 32.6519 47.9976   1
 -24  -6  -2-8.39065 41.8003   1
  24  -6   2 56.4722 38.9608   1
 -24   6  -2 97.4632 45.0920   1
  25  -7  -2 176.141 53.1014   1
 -25   7   2 74.4093 43.3209   1
  24  -7  -2 8.17250 45.8736   1
 -24   7   2-25.1638 43.5904   1
  23  -7  -2 8.23036 37.0400   1
 -23   7   2-8.66808 38.2807   1
  22  -7  -2 872.741 89.1111   1
  22   7  -2 751.477 88.3373   1
 -22  -7   2 680.130 86.6538   1
 -22   7   2 827.108 96.7863   1
  21   7  -2 17.3345 43.7823   1
 -21  -7   2 26.8612 43.8790   1
  20  -7  -2 434.257 66.0394   1
  20   7  -2 352.941 66.3089   1
 -20  -7   2 291.739 63.0870   1
 -20   7   2 249.555 63.1018   1
  19  -7  -2 1455.37 116.421   1
 -19  -7   2 1273.88 115.615   1
  19   7  -2 1160.01 111.245   1
 -19   7   2 1210.42 113.063   1
  18   7  -2 1850.68 147.647   1
 -18  -7   2 2270.98 157.346   1
 -17  -7   2 8.38570 34.8335   1
  17   7  -2 7.94238 36.4017   1
 -17   7   2 9.00677 39.0058   1
  17  -7  -2 8.01569 40.4826   1
 -16  -7   2 467.716 69.2521   1
  16   7  -2 435.806 63.4667   1
 -16   7   2 261.543 55.1124   1
  16  -7  -2 433.442 67.9367   1
 -15  -7   2 8095.63 432.218   1
  15   7  -2 8088.29 427.084   1
 -15   7   2 8781.54 439.685   1
  15  -7  -2 8140.64 432.062   1
  14   7  -2 1839.68 132.363   1
 -14  -7   2 1692.09 131.597   1
 -13  -7   2 411.488 60.8465   1
  13   7  -2 384.898 57.3483   1
 -13   7   2 511.841 66.4729   1
  13  -7  -2 555.590 70.0551   1
 -12  -7   2 5283.47 290.096   1
  12   7  -2 4717.30 282.176   1
 -12   7   2 5611.31 297.353   1
  12  -7  -2 5652.77 298.120   1
 -11   7   2 361.251 53.6252   1
  11  -7  -2 349.849 57.2100   1
 -10  -7   2 6958.77 338.245   1
  10   7  -2 5738.98 326.674   1
 -10   7   2 6658.81 341.741   1
  10  -7  -2 6232.85 338.530   1
  -9  -7   2 15543.9 738.762   1
   9   7  -2 15689.4 736.515   1
  -9   7   2 16211.8 746.548   1
   9  -7  -2 14413.3 739.912   1
  -8  -7   2 2769.01 171.825   1
  -8   7   2 3034.29 179.707   1
   8   7  -2 2867.59 170.290   1
   8  -7  -2 2851.54 177.854   1
   7   7  -2 1098.76 81.7051   1
   7  -7  -2 967.594 83.8601   1
  -6  -7   2 1668.81 109.945   1
  -6   7   2 1441.36 113.682   1
   6  -7  -2 1536.56 112.199   1
   6   7  -2 1532.81 105.122   1
  -5  -7   2 7933.54 405.376   1
  -5   7   2 7321.78 405.945   1
   5  -7  -2 8036.56 410.151   1
  -4  -7   2 274.478 40.3688   1
  -4   7   2 290.422 46.0153   1
   4  -7  -2 301.375 44.9593   1
   4   7  -2 251.650 38.1328   1
  -3  -7   2 1060.51 80.5345   1
  -3   7   2 973.912 81.6773   1
   3  -7  -2 1061.15 83.2183   1
   3   7  -2 921.361 74.5613   1
  -2  -7   2 6687.79 328.642   1
  -2   7   2 6070.57 330.293   1
   2  -7  -2 6376.83 334.290   1
   2   7  -2 6712.77 327.992   1
   1  -7  -2 6610.21 329.086   1
   1   7  -2 6803.25 325.312   1
  -1  -7   2 6283.61 323.211   1
  -1   7   2 5808.05 323.232   1
   0  -7  -2 21415.8 955.243   1
   0   7  -2 19877.3 946.189   1
   0  -7   2 19991.6 945.366   1
   0   7   2 20114.1 947.398   1
  -1  -7  -2 17439.0 844.225   1
  -1   7  -2 18803.0 843.757   1
   1  -7   2 17582.7 840.511   1
   1   7   2 17894.3 843.665   1
  -2  -7  -2 44.3333 25.5050   1
  -2   7  -2 75.1279 32.9478   1
   2  -7   2 79.0901 31.7253   1
   2   7   2 31.9104 23.1500   1
  -3  -7  -2 5472.10 301.598   1
   3   7   2 6104.46 305.732   1
   3  -7   2 5495.87 300.221   1
  -3   7  -2 6066.56 304.310   1
  -4  -7  -2 1482.23 113.171   1
  -4   7  -2 1804.78 117.682   1
   4  -7   2 1564.10 113.963   1
   4   7   2 1598.50 114.759   1
  -5   7  -2 700.808 71.7627   1
   5  -7   2 683.062 70.2756   1
   5   7   2 676.872 70.2559   1
  -5  -7  -2 671.801 70.9172   1
  -7   7  -2 1370.71 105.535   1
   7  -7   2 1146.37 101.236   1
   7   7   2 1357.98 104.018   1
  -7  -7  -2 1509.63 110.798   1
  -8   7  -2 1310.85 105.445   1
   8  -7   2 1229.81 104.767   1
   8   7   2 1237.25 101.756   1
  -8  -7  -2 1215.60 101.430   1
  -9   7  -2 11423.2 531.633   1
   9  -7   2 10843.0 529.344   1
   9   7   2 9826.03 518.495   1
  -9  -7  -2 9867.02 520.615   1
 -10   7  -2 11629.8 609.348   1
  10  -7   2 12637.4 609.565   1
  10   7   2 12279.5 604.785   1
 -10  -7  -2 12449.6 609.442   1
 -11   7  -2 8282.70 402.195   1
 -11  -7  -2 7699.65 398.269   1
  11  -7   2 7038.38 390.866   1
  11   7   2 6980.98 386.410   1
  12   7   2-7.44060 38.6674   1
  13  -7   2 2433.64 171.870   1
 -13   7  -2 2609.31 180.600   1
 -14   7  -2 69.5917 45.5462   1
 -14  -7  -2 141.011 45.7756   1
  14   7   2 161.490 48.7697   1
  14  -7   2 120.871 48.1686   1
 -15  -7  -2 2219.66 159.208   1
 -15   7  -2 2437.83 169.441   1
  15  -7   2 2061.79 154.280   1
  15   7   2 2196.12 158.179   1
  16   7   2 91.9703 49.1461   1
 -16  -7  -2-8.54333 41.8953   1
  17  -7   2 275.367 61.3577   1
 -17   7  -2 186.934 57.0865   1
  18  -7   2 40.9816 36.2589   1
 -18  -7  -2 43.6874 42.1874   1
  18   7   2 51.3024 49.1681   1
 -18   7  -2 54.1748 37.5637   1
  19  -7   2 47.2466 44.3619   1
 -19   7  -2 46.0368 48.6556   1
  19   7   2 103.079 49.4957   1
 -19  -7  -2 140.451 47.0206   1
 -20   7  -2 466.565 75.0712   1
  20  -7   2 464.470 70.5218   1
  20   7   2 506.852 73.5587   1
 -20  -7  -2 535.544 75.4157   1
  21   7   2-8.56343 39.2466   1
 -21  -7  -2 17.5625 35.6732   1
 -22   7  -2 8.34507 41.5427   1
  22   7   2 76.5182 48.3061   1
 -22  -7  -2 8.72756 43.4447   1
 -23   7  -2 48.5983 41.5340   1
  23  -7   2 55.7870 42.0173   1
  23   7   2 8.32413 45.6260   1
 -23  -7  -2 17.2753 44.2885   1
 -25   8   2 32.4046 39.1240   1
  25  -8  -2 63.1175 42.7272   1
 -24   8   2 33.7320 43.8366   1
  24  -8  -2 16.0152 45.4916   1
 -23   8   2-27.0389 47.4891   1
  23  -8  -2 46.2748 40.0860   1
 -22   8   2 221.368 57.4499   1
  22  -8  -2 311.029 60.3514   1
  22   8  -2 217.411 58.9204   1
 -21   8   2 8.88046 48.6474   1
  21  -8  -2-42.4383 46.4960   1
  21   8  -2-43.2388 47.3728   1
 -21  -8   2 36.4163 43.9053   1
 -20   8   2 239.499 64.3734   1
 -20  -8   2 126.198 50.0840   1
  20  -8  -2 150.518 53.8775   1
  20   8  -2 239.587 57.0599   1
 -19  -8   2 256.661 58.4411   1
 -19   8   2 275.863 63.1987   1
  19   8  -2 227.750 54.8374   1
 -18  -8   2 1364.36 117.316   1
  18  -8  -2 1242.74 112.155   1
  18   8  -2 1358.36 115.614   1
 -17   8   2 135.285 46.1393   1
  17   8  -2 266.418 54.6602   1
  17  -8  -2 167.973 50.9315   1
 -17  -8   2 93.6981 46.0701   1
 -16   8   2 407.682 67.9818   1
 -16  -8   2 350.446 63.9384   1
  16  -8  -2 360.061 63.7384   1
 -15   8   2 7324.86 386.259   1
  15   8  -2 7209.18 378.530   1
 -15  -8   2 7326.49 382.977   1
  15  -8  -2 6529.10 377.803   1
 -14   8   2 2309.67 170.153   1
  14   8  -2 2585.66 167.142   1
 -14  -8   2 2624.24 171.979   1
  14  -8  -2 2408.94 171.207   1
  13   8  -2 723.417 79.9843   1
 -13  -8   2 927.136 89.2548   1
 -12   8   2 1727.03 142.913   1
  12   8  -2 2122.31 142.361   1
 -12  -8   2 2062.40 143.007   1
  12  -8  -2 2297.41 151.387   1
 -11   8   2 2071.28 146.037   1
  11   8  -2 1994.18 136.641   1
 -11  -8   2 2078.20 140.096   1
  11  -8  -2 1853.92 140.617   1
 -10   8   2 5732.54 330.411   1
  10   8  -2 6690.24 331.180   1
  10  -8  -2 6198.04 332.504   1
 -10  -8   2 6143.20 330.616   1
   9  -8  -2 6433.44 346.405   1
  -9   8   2 6614.06 350.898   1
   8  -8  -2 7997.59 395.473   1
   8   8  -2 8332.18 391.732   1
  -8  -8   2 7613.08 388.347   1
  -7  -8   2 2788.66 158.414   1
  -7   8   2 2535.18 158.275   1
  -6  -8   2 2695.53 159.205   1
  -6   8   2 2626.23 162.938   1
   6   8  -2 2827.44 157.972   1
  -5  -8   2 26286.1 1132.36   1
   5   8  -2 22525.3 1125.73   1
  -4  -8   2 4544.60 238.930   1
  -4   8   2 4284.23 240.342   1
   4  -8  -2 4113.04 237.470   1
   4   8  -2 4196.88 232.717   1
  -3  -8   2 380.319 52.7454   1
  -3   8   2 502.407 57.4199   1
   3  -8  -2 430.819 54.9264   1
   3   8  -2 412.511 55.2630   1
   2  -8  -2 453.630 62.7780   1
  -2  -8   2 699.645 64.9291   1
  -2   8   2 479.439 64.7027   1
   2   8  -2 763.773 66.5798   1
   1  -8  -2 513.452 61.4558   1
   1   8  -2 523.736 58.1003   1
  -1  -8   2 479.615 55.7064   1
  -1   8   2 518.376 61.0007   1
   0  -8  -2 8354.06 400.016   1
   0   8  -2 7925.70 392.798   1
   0  -8   2 7850.29 392.257   1
   0   8   2 7067.72 388.582   1
  -1  -8  -2 49491.3 2035.19   1
  -1   8  -2 43720.0 2026.18   1
   1  -8   2 49253.3 2032.68   1
  -2  -8  -2 15803.3 779.197   1
  -2   8  -2 15408.9 776.822   1
   2  -8   2 15684.9 777.419   1
  -3  -8  -2 6330.48 357.957   1
   3   8   2 7831.40 365.927   1
   3  -8   2 6660.34 358.596   1
  -3   8  -2 7348.84 364.187   1
  -5  -8  -2 12179.2 581.481   1
   5   8   2 11856.1 578.905   1
  -5   8  -2 11286.9 577.311   1
   5  -8   2 11863.3 578.803   1
  -6  -8  -2 1622.36 117.626   1
   6   8   2 1457.75 112.770   1
  -6   8  -2 1372.95 110.958   1
   6  -8   2 1366.49 108.529   1
  -7  -8  -2 11008.9 548.659   1
   7   8   2 11296.9 547.604   1
  -7   8  -2 10357.1 547.120   1
   7  -8   2 11501.1 551.000   1
  -8  -8  -2 5469.94 306.229   1
   8   8   2 5451.72 303.174   1
  -8   8  -2 5455.90 307.986   1
   8  -8   2 6070.51 310.688   1
  -9  -8  -2 4422.04 263.591   1
   9   8   2 4611.28 264.201   1
  -9   8  -2 4940.70 271.501   1
   9  -8   2 4640.98 267.100   1
 -10  -8  -2 5264.36 287.833   1
  10   8   2 4984.20 283.066   1
  10  -8   2 5497.99 293.085   1
 -10   8  -2 4532.26 282.653   1
  11   8   2 3217.92 200.959   1
  12  -8   2 1617.71 130.689   1
 -12   8  -2 1743.72 136.456   1
 -13   8  -2 3229.73 206.853   1
 -13  -8  -2 3100.55 203.202   1
  13  -8   2 2950.00 199.250   1
  13   8   2 3448.52 204.796   1
 -14  -8  -2 264.053 60.3976   1
  14   8   2 282.911 58.3050   1
 -14   8  -2 339.249 64.3244   1
  14  -8   2 275.863 52.2736   1
  15   8   2 2400.31 168.142   1
 -15  -8  -2 2457.06 171.319   1
 -16   8  -2 935.914 105.037   1
  16  -8   2 894.179 94.7360   1
  16   8   2 1103.97 102.946   1
 -16  -8  -2 1176.18 109.619   1
 -17   8  -2 542.813 78.2208   1
  17  -8   2 523.480 74.3004   1
  17   8   2 577.614 78.2386   1
 -17  -8  -2 682.405 86.5183   1
  18   8   2 33.6939 39.3268   1
 -18  -8  -2 45.7776 42.7380   1
 -19   8  -2-8.97301 39.6293   1
  19  -8   2-16.2970 42.9305   1
  19   8   2-16.8890 37.2953   1
 -19  -8  -2 9.17517 38.1128   1
 -20   8  -2 27.2492 47.3234   1
  20  -8   2 7.91820 43.5065   1
  20   8   2 126.378 51.1925   1
 -20  -8  -2 146.519 54.4801   1
 -21   8  -2 262.194 60.5542   1
  21  -8   2 276.048 58.2491   1
  21   8   2 318.665 64.3058   1
 -21  -8  -2 359.965 67.0224   1
  22   8   2 8.28905 43.6695   1
 -22  -8  -2-17.7836 44.9058   1
 -23   8  -2-32.1574 36.8477   1
  23  -8   2 7.78199 35.6683   1
 -24   9   2-17.1498 41.3540   1
  24  -9  -2-7.59690 37.8013   1
 -23   9   2 8.70021 43.9394   1
  23  -9  -2 7.90468 42.7566   1
 -22   9   2 43.5512 47.2011   1
  22  -9  -2 82.7354 49.7302   1
 -21   9   2 877.098 98.3623   1
  21  -9  -2 936.146 96.7695   1
  21   9  -2 798.201 93.3676   1
 -20   9   2 475.084 72.5806   1
 -20  -9   2 601.424 79.7852   1
  20  -9  -2 395.067 70.1489   1
  20   9  -2 330.842 66.9321   1
 -19   9   2 180.975 60.2352   1
  19  -9  -2 183.170 53.6085   1
 -18  -9   2-44.3119 44.7569   1
  18   9  -2-8.42713 39.9770   1
  18  -9  -2 85.0306 47.7277   1
 -18   9   2-36.7738 49.7257   1
 -17   9   2 686.470 85.8256   1
 -17  -9   2 859.254 91.6942   1
  17  -9  -2 791.409 87.1281   1
  17   9  -2 1013.97 94.2813   1
 -16   9   2 648.584 85.4020   1
  16  -9  -2 646.948 81.0424   1
  16   9  -2 812.984 86.1333   1
 -16  -9   2 670.522 83.3856   1
  15  -9  -2 4939.47 290.534   1
 -15   9   2 5225.23 295.967   1
 -14   9   2 5883.93 322.768   1
  14  -9  -2 6308.45 329.006   1
  14   9  -2 5336.57 312.763   1
 -14  -9   2 5582.03 319.283   1
 -13   9   2 1577.01 137.849   1
  13  -9  -2 1990.17 144.897   1
  13   9  -2 2027.80 140.398   1
 -13  -9   2 2079.11 144.982   1
 -12   9   2 2686.40 183.597   1
  12  -9  -2 2821.88 185.465   1
  12   9  -2 2841.46 181.262   1
 -12  -9   2 3081.08 187.325   1
 -11   9   2 4662.13 274.860   1
  11  -9  -2 4972.52 278.369   1
  11   9  -2 4933.62 272.319   1
 -11  -9   2 4731.60 273.423   1
 -10   9   2 91.4792 38.7251   1
 -10  -9   2 84.4269 37.7947   1
  10  -9  -2 66.8535 38.2900   1
  10   9  -2 137.888 42.4293   1
  -9  -9   2 1418.99 108.216   1
  -9   9   2 1269.95 108.697   1
   9  -9  -2 1169.30 104.033   1
   9   9  -2 1263.34 104.108   1
   8  -9  -2 478.231 63.1703   1
  -8   9   2 423.941 62.3820   1
   8   9  -2 317.122 56.8003   1
  -8  -9   2 529.045 65.8540   1
  -7   9   2 15334.1 686.662   1
   7  -9  -2 12604.8 681.098   1
  -6   9   2 6806.50 384.058   1
   6  -9  -2 7471.85 387.727   1
  -6  -9   2 8115.26 387.244   1
   5   9  -2 23849.7 1220.47   1
  -5   9   2 26845.1 1231.41   1
   5  -9  -2 27524.6 1232.75   1
  -5  -9   2 27792.7 1229.37   1
  -4   9   2 8004.21 366.013   1
   4  -9  -2 7174.17 359.965   1
   3   9  -2 575.352 65.1454   1
  -3   9   2 795.274 77.0569   1
   3  -9  -2 580.908 69.7164   1
  -3  -9   2 752.433 70.8103   1
  -2   9   2 44.3209 31.5051   1
   2   9  -2 17.5807 24.3456   1
  -2  -9   2-6.05764 28.2570   1
   2  -9  -2-6.45251 24.3640   1
  -1   9   2 8516.98 422.322   1
   1   9  -2 8443.67 417.140   1
  -1  -9   2 8050.50 414.370   1
   1  -9  -2 7918.93 419.083   1
   0   9   2 29207.3 1306.79   1
   0   9  -2 26274.6 1300.92   1
   0  -9   2 28660.6 1303.57   1
   0  -9  -2 28391.4 1308.67   1
   1   9   2 16678.2 744.490   1
  -1  -9  -2 14269.2 743.635   1
   2   9   2 789.623 75.4788   1
  -2  -9  -2 669.181 75.9520   1
   3   9   2 869.568 79.1378   1
  -3   9  -2 595.190 70.4081   1
   3  -9   2 884.365 80.1748   1
  -3  -9  -2 809.270 80.0599   1
  -4  -9  -2 11977.3 580.721   1
   4   9   2 12755.2 582.662   1
   4  -9   2 12316.7 582.110   1
   5  -9   2 436.030 56.7491   1
   5   9   2 449.940 62.2108   1
  -5  -9  -2 408.337 60.1168   1
  -6  -9  -2 36477.6 1629.49   1
   6   9   2 34026.4 1625.99   1
  -6   9  -2 34218.5 1627.56   1
   6  -9   2 36102.0 1628.26   1
  -7  -9  -2 699.235 78.6952   1
   7   9   2 868.026 84.4952   1
  -7   9  -2 696.581 81.3832   1
   7  -9   2 853.541 85.2208   1
  -8  -9  -2 594.557 70.6611   1
   8   9   2 412.483 66.8679   1
  -8   9  -2 526.562 71.6550   1
   8  -9   2 492.462 69.6609   1
  -9  -9  -2 5377.67 290.224   1
   9   9   2 5052.08 284.585   1
   9  -9   2 4841.46 285.506   1
  -9   9  -2 5048.00 288.325   1
  10   9   2 3277.79 206.326   1
 -10   9  -2 3622.82 217.408   1
  10  -9   2 3372.02 214.375   1
 -11   9  -2-8.51718 41.7386   1
  11  -9   2 50.5389 44.9801   1
 -12  -9  -2 308.379 58.9706   1
  12   9   2 323.987 57.3717   1
 -12   9  -2 377.700 62.8511   1
  12  -9   2 411.295 63.6686   1
 -13  -9  -2 68.1324 46.1102   1
  13   9   2 48.5882 40.9483   1
 -13   9  -2 43.6665 45.4301   1
  13  -9   2 25.2980 43.2572   1
  14   9   2 2804.21 185.670   1
 -14  -9  -2 2726.17 187.168   1
 -15   9  -2 2416.20 170.869   1
  15  -9   2 1974.44 153.246   1
  15   9   2 2259.58 161.316   1
 -15  -9  -2 2367.76 164.348   1
 -16   9  -2 1895.20 147.487   1
  16  -9   2 1806.82 139.708   1
  16   9   2 1656.17 137.507   1
 -16  -9  -2 1921.89 144.117   1
 -17   9  -2 9.58387 49.8039   1
  17  -9   2 23.8237 39.5109   1
  17   9   2-25.5865 39.0877   1
 -17  -9  -2 8.97487 35.6213   1
 -18   9  -2-35.9473 40.4447   1
  18  -9   2 16.8859 31.8747   1
  18   9   2 42.6733 47.9053   1
 -18  -9  -2 8.99321 46.0810   1
 -19   9  -2 149.787 53.1368   1
  19  -9   2 289.177 59.7369   1
  19   9   2 145.008 50.9612   1
 -19  -9  -2 260.748 60.0313   1
 -20   9  -2 606.341 84.7154   1
  20  -9   2 711.620 80.2209   1
  20   9   2 713.107 85.0522   1
 -20  -9  -2 572.534 78.3416   1
 -21   9  -2 26.1001 42.7600   1
  21  -9   2 107.870 46.8363   1
  21   9   2 75.7069 53.1481   1
 -21  -9  -2 88.6573 44.9022   1
  22   9   2-16.6414 45.5786   1
  22  -9   2 23.5116 45.5343   1
  23 -10  -2 7.89058 36.8066   1
 -23  10   2 16.8554 37.2232   1
  22 -10  -2 81.8880 43.2890   1
 -22  10   2 78.3951 48.4389   1
 -20  10   2 205.064 61.4096   1
  20 -10  -2 256.170 60.9181   1
  20  10  -2 180.809 53.4279   1
 -20 -10   2 135.828 50.9507   1
 -19  10   2 261.333 61.4257   1
  19 -10  -2 280.769 60.7830   1
  19  10  -2 170.411 53.7701   1
 -19 -10   2 251.284 59.6450   1
  18 -10  -2 503.710 70.6760   1
 -18  10   2 343.548 61.4908   1
 -17  10   2 434.591 68.6641   1
  17 -10  -2 420.473 69.4428   1
  17  10  -2 474.211 68.2461   1
 -17 -10   2 343.463 65.1629   1
 -16  10   2 5066.99 308.215   1
  16 -10  -2 5789.28 313.940   1
  16  10  -2 5640.99 310.485   1
 -16 -10   2 5378.41 310.133   1
  15  10  -2 419.156 65.8044   1
 -15 -10   2 459.729 67.1891   1
 -14  10   2 1602.16 136.467   1
  14 -10  -2 1547.35 133.377   1
  14  10  -2 1783.40 135.501   1
 -13  10   2 1081.93 109.224   1
 -13 -10   2 1188.98 105.639   1
  13  10  -2 1052.34 100.951   1
  13 -10  -2 1021.85 100.346   1
 -12  10   2 18165.7 890.820   1
  12 -10  -2 18241.3 889.616   1
  12  10  -2 18966.8 890.548   1
 -12 -10   2 18567.6 890.171   1
 -11 -10   2 2080.38 146.340   1
 -11  10   2 1878.01 145.974   1
  11 -10  -2 2059.80 148.179   1
  10  10  -2 13568.2 683.219   1
 -10 -10   2 14492.2 689.091   1
   9  10  -2 119.922 42.9583   1
  -9  10   2 153.646 48.0779   1
   9 -10  -2 176.130 47.9284   1
  -9 -10   2 211.079 47.7401   1
   8 -10  -2 1415.67 119.154   1
  -8  10   2 1758.56 125.163   1
   8  10  -2 1387.35 111.204   1
  -8 -10   2 1477.59 116.455   1
   7  10  -2 238.505 48.2808   1
  -7  10   2 190.723 44.7081   1
   7 -10  -2 244.108 50.7582   1
  -7 -10   2 235.807 46.8449   1
   6  10  -2 12732.4 585.375   1
  -6  10   2 10699.2 581.513   1
   6 -10  -2 12162.0 587.529   1
  -6 -10   2 11707.2 582.474   1
   5  10  -2 7058.99 393.113   1
  -5  10   2 8168.56 407.984   1
   5 -10  -2 7694.65 406.439   1
  -5 -10   2 8714.27 413.136   1
   4  10  -2 10494.8 553.639   1
  -4  10   2 11502.0 564.559   1
   4 -10  -2 11373.0 561.089   1
  -4 -10   2 11980.6 562.339   1
  -3  10   2 15107.4 749.957   1
   3  10  -2 16240.2 748.982   1
   3 -10  -2 15228.7 747.484   1
  -2  10   2 30863.9 1409.09   1
   2  10  -2 29761.0 1403.36   1
  -2 -10   2 29246.5 1403.63   1
   2 -10  -2 31566.2 1410.78   1
   1  10  -2 975.610 86.3232   1
  -1  10   2 905.354 85.8807   1
   1 -10  -2 873.903 86.2006   1
  -1 -10   2 901.279 84.3358   1
   0  10   2 20.2892 35.1723   1
   0  10  -2 40.2108 33.8737   1
   0 -10   2 19.7597 33.2924   1
   0 -10  -2 48.5220 39.8473   1
   1  10   2 3086.40 191.584   1
  -1  10  -2 3167.07 191.547   1
   1 -10   2 3253.14 193.923   1
  -1 -10  -2 3168.29 195.876   1
   2  10   2 17375.5 846.604   1
  -2  10  -2 18595.7 851.451   1
   2 -10   2 17052.5 845.857   1
  -2 -10  -2 17967.9 851.381   1
   3  10   2 2621.40 163.209   1
  -3  10  -2 2236.23 155.264   1
   3 -10   2 2240.53 153.902   1
  -3 -10  -2 2533.51 162.645   1
   4  10   2 17135.7 874.307   1
  -4  10  -2 18532.9 879.712   1
   4 -10   2 18320.4 878.533   1
  -4 -10  -2 19657.7 882.756   1
  -5  10  -2 22869.6 1035.30   1
  -5 -10  -2 20707.9 1031.66   1
   5 -10   2 21450.2 1031.91   1
   5  10   2 22257.8 1032.45   1
  -6 -10  -2 587.933 73.0573   1
  -6  10  -2 631.497 73.7231   1
   6 -10   2 652.103 71.2071   1
   6  10   2 564.721 72.5560   1
  -7  10  -2 13030.7 639.165   1
   7 -10   2 12612.5 637.186   1
  -7 -10  -2 12553.7 637.903   1
   7  10   2 13326.7 638.451   1
   8  10   2 741.075 81.4826   1
  -8 -10  -2 913.725 88.2744   1
  -9 -10  -2 1643.98 130.463   1
   9  10   2 1649.10 128.950   1
   9 -10   2 1664.77 131.940   1
  -9  10  -2 1731.93 133.376   1
 -10 -10  -2 2588.34 182.748   1
 -10  10  -2 2544.03 182.085   1
 -11 -10  -2 4283.02 261.399   1
  11  10   2 4650.86 263.384   1
 -11  10  -2 4402.47 263.842   1
  11 -10   2 4528.00 266.404   1
 -12 -10  -2 68.0461 46.0065   1
  12  10   2-8.02597 34.0550   1
 -12  10  -2-35.1922 41.7370   1
  12 -10   2 8.45548 38.0536   1
  13  10   2 5359.87 301.646   1
 -13 -10  -2 5211.30 302.781   1
 -14  10  -2 2348.42 168.883   1
  14 -10   2 2171.50 161.519   1
  14  10   2 2209.16 161.048   1
 -14 -10  -2 2419.84 167.168   1
 -15  10  -2 2494.65 173.109   1
 -15 -10  -2 2347.27 169.795   1
  15 -10   2 2245.50 165.300   1
  15  10   2 2335.04 166.963   1
 -16 -10  -2 62.2995 44.3387   1
  16  10   2 67.4436 46.8084   1
  16 -10   2 24.7183 37.8294   1
 -16  10  -2 55.0908 42.8851   1
 -17  10  -2 735.519 85.7896   1
  17 -10   2 677.962 79.5101   1
  17  10   2 763.598 87.6635   1
 -17 -10  -2 652.785 82.1432   1
 -18  10  -2-9.12308 48.0674   1
  18 -10   2 8.17836 43.0908   1
  18  10   2-51.0257 48.8619   1
 -18 -10  -2-8.95265 48.4274   1
 -19  10  -2 87.9652 46.5559   1
  19 -10   2 141.471 52.1645   1
  19  10   2 59.3437 47.7928   1
 -19 -10  -2 115.986 47.2140   1
  20 -10   2 7.96739 37.7978   1
 -20  10  -2 8.56675 45.1337   1
 -21  10  -2 148.846 51.1136   1
  21 -10   2 235.318 54.1767   1
  21  10   2 266.132 56.0667   1
 -21 -10  -2 157.495 52.7398   1
 -23  11   2 8.26570 41.1421   1
  23 -11  -2 47.4113 44.8937   1
 -22  11   2-26.2286 49.6546   1
  22 -11  -2 15.6805 46.0554   1
  21 -11  -2 546.755 75.7796   1
 -21  11   2 562.824 80.7830   1
  19  11  -2 985.527 99.1777   1
 -19 -11   2 1138.48 107.696   1
 -18  11   2 525.516 74.6786   1
  18 -11  -2 325.308 65.9770   1
  18  11  -2 451.636 72.5452   1
 -18 -11   2 363.682 67.0411   1
  17 -11  -2 621.644 76.4843   1
 -17  11   2 417.486 69.9912   1
 -16  11   2 1296.49 122.739   1
 -16 -11   2 1591.98 126.644   1
  16 -11  -2 1323.30 122.425   1
  16  11  -2 1415.18 121.804   1
 -15 -11   2 4201.30 255.411   1
 -15  11   2 4021.46 254.200   1
  15 -11  -2 4319.00 259.395   1
  15  11  -2 4624.34 260.771   1
 -14  11   2 338.049 62.8480   1
 -14 -11   2 143.562 48.0702   1
  14  11  -2 231.275 55.5491   1
  14 -11  -2 282.107 60.6688   1
  13 -11  -2 2906.66 192.826   1
 -13 -11   2 2719.66 190.188   1
  13  11  -2 3129.41 196.916   1
 -13  11   2 3015.31 194.266   1
 -12  11   2 1694.65 133.728   1
  12 -11  -2 1730.50 133.187   1
  11 -11  -2 19150.7 901.797   1
 -11 -11   2 18878.6 902.942   1
 -11  11   2 18305.6 901.580   1
  11  11  -2 18552.0 898.764   1
  10 -11  -2 3370.24 206.253   1
 -10 -11   2 3132.36 203.428   1
 -10  11   2 3345.03 207.233   1
  10  11  -2 3173.09 200.594   1
   9 -11  -2 1789.99 148.432   1
  -9  11   2 2302.17 157.624   1
  -9 -11   2 2329.30 154.254   1
   9  11  -2 2143.02 148.814   1
  -8 -11   2 644.412 74.6622   1
   8  11  -2 445.590 63.8672   1
  -7  11   2 3626.70 218.027   1
  -7 -11   2 3819.86 218.156   1
   7 -11  -2 3517.30 213.921   1
   7  11  -2 3183.86 208.010   1
  -6  11   2 391.749 59.4889   1
  -6 -11   2 302.673 56.7239   1
   6 -11  -2 297.765 57.6548   1
   6  11  -2 334.921 53.0193   1
  -5  11   2 4156.81 256.647   1
  -5 -11   2 4663.57 259.716   1
   5 -11  -2 4493.84 260.466   1
   5  11  -2 4761.92 258.681   1
  -4  11   2 10377.7 522.873   1
  -4 -11   2 10616.9 523.166   1
   4  11  -2 10026.8 517.755   1
   4 -11  -2 10459.5 523.541   1
   3 -11  -2 18664.6 924.922   1
  -3 -11   2 20222.6 928.483   1
  -3  11   2 19478.5 929.366   1
  -2 -11   2 36418.4 1661.38   1
   2 -11  -2 35528.8 1661.49   1
   2  11  -2 36587.1 1661.94   1
  -2  11   2 35256.1 1662.27   1
   1 -11  -2 22327.7 1034.72   1
  -1  11   2 21283.4 1030.90   1
   1  11  -2 21826.7 1030.97   1
   0  11  -2 9028.20 442.818   1
   0 -11  -2 8576.84 439.262   1
   0 -11   2 8399.63 438.193   1
   0  11   2 8139.36 436.823   1
  -1  11  -2 1406.37 112.596   1
  -1 -11  -2 1457.06 116.135   1
   1 -11   2 1274.70 109.480   1
   1  11   2 1632.93 121.409   1
  -2  11  -2 7690.46 368.359   1
  -2 -11  -2 7332.43 368.660   1
   2 -11   2 6950.17 363.175   1
  -3  11  -2 784.405 83.6414   1
  -3 -11  -2 861.552 86.5860   1
   3 -11   2 848.451 84.4512   1
   3  11   2 854.994 85.5665   1
  -4  11  -2 14960.5 752.277   1
   4 -11   2 15222.6 753.223   1
   4  11   2 15864.2 754.560   1
  -4 -11  -2 16053.1 757.365   1
  -5  11  -2 11784.5 616.080   1
   5  11   2 12836.0 619.798   1
   5 -11   2 12387.7 620.501   1
  -5 -11  -2 13039.7 623.718   1
   6  11   2 14417.6 673.802   1
  -6 -11  -2 12920.4 672.217   1
  -7  11  -2 2054.33 147.624   1
   7 -11   2 1968.63 144.052   1
  -8  11  -2 5472.69 309.105   1
   8  11   2 5658.63 308.445   1
  -8 -11  -2 5787.24 311.583   1
   8 -11   2 5002.87 304.017   1
  -9 -11  -2 5541.02 300.763   1
   9 -11   2 4728.32 289.683   1
  -9  11  -2 5365.38 298.634   1
 -10 -11  -2 408.575 66.2480   1
  10 -11   2 300.587 56.0797   1
  10  11   2 326.121 61.7159   1
 -10  11  -2 437.668 63.4445   1
 -11 -11  -2 627.181 78.1313   1
  11 -11   2 549.231 75.7382   1
 -11  11  -2 541.217 75.4985   1
  11  11   2 590.325 76.4713   1
  12  11   2 4178.17 247.566   1
 -12 -11  -2 3902.39 244.804   1
 -13 -11  -2 1353.88 120.742   1
  13 -11   2 1435.19 120.036   1
  13  11   2 1385.41 119.398   1
 -13  11  -2 1266.26 119.817   1
 -14 -11  -2 3850.30 235.975   1
  14 -11   2 3828.47 235.062   1
  14  11   2 3702.91 231.470   1
 -14  11  -2 3595.84 232.199   1
 -15 -11  -2 8.91451 43.6979   1
  15 -11   2 34.2613 43.2788   1
  15  11   2 67.2396 45.4819   1
 -15  11  -2 9.03579 44.9779   1
  16 -11   2 438.586 73.8722   1
 -16 -11  -2 643.074 83.2418   1
  16  11   2 708.206 85.0325   1
 -17  11  -2 359.021 65.6851   1
  17 -11   2 371.700 61.6204   1
  18  11   2 865.128 97.3115   1
 -18 -11  -2 1111.36 104.758   1
  19  11   2 150.260 51.7531   1
 -19 -11  -2 212.081 56.2958   1
  19 -11   2 185.673 51.5329   1
 -19  11  -2 175.946 59.0755   1
  20  11   2 884.260 95.5151   1
 -20 -11  -2 897.980 97.1457   1
  20 -11   2 1087.45 98.5420   1
 -20  11  -2 917.873 95.5913   1
  21 -11   2 22.9323 44.9262   1
 -21  11  -2 41.3715 42.4217   1
  22 -12  -2 110.485 45.6908   1
 -22  12   2 35.5291 44.3294   1
  21 -12  -2 94.9285 46.1232   1
 -21  12   2 76.8193 48.6302   1
 -20  12   2 1608.31 133.908   1
 -19  12   2 8.84976 43.3879   1
  19 -12  -2 66.8811 43.4736   1
 -18  12   2 781.373 87.2323   1
  18 -12  -2 764.479 86.4066   1
  18  12  -2 707.668 87.1227   1
 -17 -12   2 744.356 87.0391   1
 -17  12   2 547.737 78.8280   1
  17  12  -2 640.273 87.7431   1
  15 -12  -2 335.344 57.6436   1
 -15  12   2 217.301 53.1985   1
 -15 -12   2 185.669 56.7235   1
  15  12  -2 155.565 52.3751   1
  14 -12  -2 1747.84 134.103   1
 -14 -12   2 1562.24 131.128   1
 -14  12   2 1384.20 126.032   1
  14  12  -2 1724.96 135.899   1
  13 -12  -2 2093.13 152.992   1
 -13 -12   2 1784.28 147.717   1
 -13  12   2 2110.86 152.950   1
  13  12  -2 2083.63 152.201   1
 -12 -12   2 3941.61 255.302   1
  12  12  -2 4683.33 259.954   1
  11 -12  -2 788.394 87.5539   1
 -11 -12   2 754.226 84.9750   1
  11  12  -2 592.381 79.2665   1
 -11  12   2 837.612 88.6262   1
 -10  12   2 2241.44 160.745   1
  10 -12  -2 2220.24 160.833   1
   9 -12  -2 893.731 88.9371   1
  -9  12   2 932.801 91.2091   1
   9  12  -2 965.053 93.1414   1
  -9 -12   2 867.638 91.3095   1
   8  12  -2 396.480 62.9334   1
  -8  12   2 274.789 57.2477   1
   8 -12  -2 461.991 68.7275   1
  -8 -12   2 407.286 61.5290   1
   7  12  -2 16585.9 890.118   1
  -7  12   2 18964.6 902.884   1
   7 -12  -2 18982.5 900.963   1
  -6  12   2 10396.4 514.603   1
   6 -12  -2 9088.10 509.055   1
  -6 -12   2 9396.72 506.653   1
   5  12  -2 1102.79 97.4032   1
  -5  12   2 1063.39 96.6528   1
   5 -12  -2 894.773 90.8752   1
  -5 -12   2 1031.66 95.9965   1
   4  12  -2 9913.31 515.585   1
  -4 -12   2 10636.4 521.460   1
   3  12  -2 14787.0 699.228   1
  -3 -12   2 13731.0 697.225   1
   2  12  -2 16338.8 801.255   1
  -2  12   2 18075.5 808.947   1
  -2 -12   2 16309.8 798.361   1
   2 -12  -2 15777.3 797.557   1
  -1  12   2 15577.6 805.338   1
   1  12  -2 17068.0 810.205   1
  -1 -12   2 17378.8 811.038   1
   1 -12  -2 17075.8 810.759   1
   0  12  -2 12420.6 601.372   1
   0  12   2 11697.4 597.929   1
   0 -12  -2 12876.5 605.021   1
   0 -12   2 11371.8 597.113   1
   1  12   2 1754.52 134.816   1
  -1  12  -2 1950.84 137.839   1
   1 -12   2 1754.22 135.910   1
  -1 -12  -2 1913.46 138.738   1
   2  12   2 1747.57 129.988   1
  -2  12  -2 1667.92 128.906   1
   2 -12   2 1761.03 131.507   1
  -2 -12  -2 1596.91 129.142   1
  -3  12  -2 15468.7 739.036   1
   3 -12   2 17374.1 745.243   1
  -3 -12  -2 18002.8 757.629   1
   5 -12   2 719.854 77.7166   1
  -5  12  -2 599.086 72.8378   1
   5  12   2 602.860 75.2126   1
  -5 -12  -2 428.175 70.0093   1
   6  12   2 204.971 50.6118   1
  -6  12  -2 180.343 51.0983   1
   6 -12   2 256.234 52.7644   1
   7 -12   2 13407.2 666.203   1
   7  12   2 12301.2 661.045   1
  -7 -12  -2 13346.1 667.704   1
  -8  12  -2 5023.49 302.515   1
   8 -12   2 5131.64 305.763   1
   8  12   2 5669.09 306.569   1
  -8 -12  -2 5800.00 311.701   1
  -9  12  -2 1421.64 121.348   1
   9 -12   2 1469.55 121.088   1
   9  12   2 1376.83 117.284   1
  -9 -12  -2 1202.32 113.960   1
 -10  12  -2 2138.77 158.304   1
 -10 -12  -2 2083.96 157.633   1
  10 -12   2 2124.18 158.539   1
  10  12   2 2517.83 165.341   1
 -11 -12  -2 43.2925 38.9744   1
 -11  12  -2 34.8318 43.3323   1
  11  12   2 8.49202 38.9265   1
  11 -12   2-17.4968 41.5083   1
 -12  12  -2 424.239 65.0158   1
  12 -12   2 427.592 67.7206   1
 -13 -12  -2 7703.37 405.282   1
  13 -12   2 7037.71 399.826   1
 -13  12  -2 7547.65 408.363   1
  13  12   2 7666.53 404.456   1
 -14 -12  -2 123.499 56.3754   1
  14 -12   2 76.9796 47.7086   1
 -14  12  -2 187.416 53.7951   1
  14  12   2 77.7314 48.1692   1
 -15 -12  -2 53.3269 46.8532   1
  15 -12   2 51.5328 42.7649   1
 -15  12  -2 35.7416 39.4962   1
  15  12   2 8.66880 44.4494   1
 -16 -12  -2 348.015 65.0274   1
  16 -12   2 431.033 67.3168   1
  16  12   2 501.982 74.2901   1
 -16  12  -2 517.481 72.3065   1
  17  12   2 756.808 92.7367   1
 -17 -12  -2 946.102 97.3901   1
  17 -12   2 1000.39 95.9023   1
 -17  12  -2 1132.79 107.130   1
 -18 -12  -2 346.919 65.1610   1
  18 -12   2 409.873 68.0413   1
  18  12   2 408.012 68.2592   1
 -18  12  -2 297.564 66.3775   1
  19  12   2 1828.14 141.179   1
 -19  12  -2 1924.45 143.544   1
 -19 -12  -2 1739.15 141.241   1
  19 -12   2 1662.27 129.605   1
 -20  12  -2-33.4245 45.1979   1
  20 -12   2 15.7633 42.6315   1
  21 -13  -2 15.3365 42.5359   1
 -21  13   2 25.3100 43.8516   1
  20 -13  -2-16.1088 44.6756   1
 -20  13   2 60.9415 51.7001   1
 -19  13   2 1182.36 110.706   1
  19 -13  -2 1128.94 106.804   1
  18 -13  -2 16.6882 46.2880   1
 -18  13   2 34.6456 49.7730   1
  17 -13  -2 950.426 98.2649   1
 -17  13   2 951.550 98.5458   1
  17  13  -2 1060.48 103.704   1
  16 -13  -2 706.495 86.3969   1
 -16 -13   2 845.728 92.6456   1
 -16  13   2 893.803 92.9296   1
  16  13  -2 738.862 91.6608   1
  15 -13  -2 1297.60 118.814   1
 -15 -13   2 1232.51 113.415   1
 -15  13   2 1129.88 114.339   1
  15  13  -2 1205.95 112.564   1
  14 -13  -2 221.637 52.8716   1
 -14 -13   2 185.758 56.9157   1
 -14  13   2 209.695 53.6275   1
  14  13  -2 118.143 50.7997   1
  13 -13  -2 76.6744 46.0876   1
 -13 -13   2-26.2777 44.2442   1
 -13  13   2 34.3266 42.0537   1
  13  13  -2-8.34891 40.9137   1
  12 -13  -2 3342.10 205.911   1
 -12 -13   2 3024.83 203.977   1
 -12  13   2 2994.80 204.004   1
  12  13  -2 3312.16 207.563   1
  11 -13  -2 1223.77 111.791   1
 -11 -13   2 1368.97 119.556   1
 -11  13   2 1428.24 119.620   1
  11  13  -2 1357.00 118.322   1
 -10 -13   2 151.371 52.9434   1
  10  13  -2 148.023 49.2816   1
   9 -13  -2 9457.05 486.975   1
   9  13  -2 8754.33 480.809   1
  -9  13   2 9748.68 488.181   1
  -9 -13   2 9602.96 488.096   1
   8 -13  -2 2921.71 197.231   1
   8  13  -2 2924.40 191.716   1
  -8  13   2 3203.08 202.094   1
  -8 -13   2 3389.90 207.946   1
   7  13  -2 3579.66 231.563   1
  -7  13   2 4277.84 242.648   1
   7 -13  -2 3859.58 234.336   1
  -7 -13   2 4071.75 240.917   1
  -6  13   2 6089.76 347.857   1
   6 -13  -2 6667.17 350.524   1
  -5  13   2 5411.26 295.674   1
   5 -13  -2 4903.50 292.088   1
  -4  13   2 3158.02 204.687   1
   4 -13  -2 3434.74 207.736   1
  -3  13   2 5789.04 329.886   1
   3 -13  -2 6156.66 331.885   1
  -2  13   2 28438.7 1298.94   1
   2 -13  -2 26754.8 1293.91   1
  -1  13   2 6638.98 358.398   1
   1 -13  -2 6546.52 356.465   1
   0  13   2 39.3378 41.4672   1
   0 -13  -2 16.0837 40.0305   1
   1  13   2 6230.76 350.420   1
  -1  13  -2 7179.49 358.961   1
   1 -13   2 5793.81 348.162   1
  -1 -13  -2 6898.83 357.609   1
   2  13   2 7064.69 388.264   1
  -2  13  -2 8120.30 399.432   1
   2 -13   2 7243.39 392.952   1
  -2 -13  -2 7055.92 390.863   1
   3  13   2 7366.85 381.342   1
  -3  13  -2 6807.38 378.924   1
   3 -13   2 6854.19 379.694   1
  -3 -13  -2 7442.78 385.181   1
   4  13   2 14202.9 698.057   1
  -4  13  -2 13588.9 700.975   1
   4 -13   2 14518.7 704.768   1
  -4 -13  -2 14973.7 711.861   1
  -5  13  -2 967.198 98.3618   1
   5  13   2 1204.59 104.977   1
   5 -13   2 1276.17 107.336   1
  -5 -13  -2 1019.74 100.719   1
  -6  13  -2 2692.54 178.381   1
   6 -13   2 2574.80 174.211   1
  -6 -13  -2 2436.23 173.394   1
  -7  13  -2 372.720 59.8481   1
   7 -13   2 297.238 53.4094   1
   7  13   2 382.293 65.8601   1
  -7 -13  -2 387.812 65.9542   1
  -8  13  -2 14999.1 720.759   1
   8 -13   2 13632.5 713.142   1
   8  13   2 14764.2 716.766   1
  -8 -13  -2 14791.0 719.317   1
  -9  13  -2 1265.06 111.990   1
   9 -13   2 1187.91 107.658   1
   9  13   2 1111.50 107.172   1
  -9 -13  -2 956.390 101.829   1
  10 -13   2 581.287 74.0661   1
 -10  13  -2 573.244 75.8618   1
 -11  13  -2 211.418 54.7461   1
  11 -13   2 138.973 48.4802   1
  11  13   2 247.323 58.9009   1
 -11 -13  -2 246.830 57.3826   1
 -12  13  -2 2292.00 158.907   1
  12 -13   2 1858.58 148.901   1
 -12 -13  -2 1926.89 149.942   1
  12  13   2 1919.43 147.808   1
  13  13   2 442.450 77.6760   1
 -13 -13  -2 666.450 81.9414   1
 -14 -13  -2 266.256 59.0877   1
  14 -13   2 331.371 65.5609   1
  14  13   2 348.219 66.2517   1
 -14  13  -2 266.094 64.7728   1
 -15  13  -2 140.848 52.7489   1
 -15 -13  -2 123.784 49.5447   1
  15 -13   2 212.870 58.0334   1
 -16  13  -2 106.368 45.0819   1
  16  13   2 103.295 49.7405   1
 -16 -13  -2 176.042 53.0862   1
  16 -13   2 100.458 48.3901   1
 -17  13  -2 235.095 62.0021   1
 -17 -13  -2 78.7797 51.2656   1
  17  13   2 145.653 58.7862   1
  17 -13   2 120.013 45.3713   1
 -18 -13  -2 2195.38 162.628   1
 -18  13  -2 2222.75 162.524   1
  18  13   2 2306.54 165.333   1
  18 -13   2 2148.07 157.607   1
 -19  13  -2 51.9826 44.4153   1
  19 -13   2 14.9939 36.1801   1
  19 -14  -2-8.08468 35.7042   1
 -19  14   2 8.40891 36.4149   1
  18 -14  -2 1640.04 125.686   1
 -18  14   2 1233.69 119.246   1
  17 -14  -2 183.751 51.3194   1
 -17  14   2 191.125 56.4209   1
  16  14  -2 482.442 69.7141   1
  15  14  -2 163.825 52.2808   1
  15 -14  -2 112.594 48.0333   1
 -15  14   2 172.453 59.7497   1
 -15 -14   2 236.249 56.1524   1
  14  14  -2-8.67430 40.4634   1
  14 -14  -2 25.4354 40.2260   1
 -14 -14   2-17.9585 44.6803   1
 -14  14   2 51.8464 41.6748   1
  13  14  -2 1230.51 110.289   1
 -13 -14   2 966.074 101.322   1
 -12  14   2 43.2729 44.4363   1
  12 -14  -2 84.2878 43.8931   1
  11  14  -2 2107.08 156.705   1
  11 -14  -2 2102.22 154.069   1
 -11  14   2 1996.13 153.527   1
 -11 -14   2 2166.11 155.482   1
  10  14  -2 5175.73 299.193   1
  10 -14  -2 5262.53 300.645   1
 -10  14   2 5076.07 301.358   1
 -10 -14   2 5574.69 307.667   1
  -9 -14   2 8.76728 47.4233   1
   9 -14  -2 33.9054 40.2137   1
   9  14  -2-7.91445 39.9729   1
  -9  14   2 8.38180 40.4224   1
   8  14  -2 3691.97 220.268   1
   8 -14  -2 3307.85 216.738   1
  -8 -14   2 3219.32 214.266   1
  -8  14   2 3663.08 221.090   1
   7  14  -2 3934.72 246.018   1
  -7 -14   2 4392.94 252.591   1
  -6 -14   2 166.164 47.0787   1
   6  14  -2 201.783 52.2720   1
  -6  14   2 294.746 58.6938   1
   6 -14  -2 221.738 54.5643   1
  -5 -14   2 191.399 53.6325   1
   5  14  -2 265.819 55.1391   1
  -5  14   2 150.187 48.1339   1
   5 -14  -2 151.749 51.2872   1
  -4  14   2 1675.14 129.066   1
   4  14  -2 1631.71 128.282   1
  -4 -14   2 1553.39 126.892   1
   4 -14  -2 1490.22 124.197   1
  -3  14   2 9094.79 471.677   1
   3  14  -2 10301.0 484.082   1
   3 -14  -2 9348.96 473.497   1
   2  14  -2 11198.8 547.626   1
  -2  14   2 10589.8 545.228   1
  -2 -14   2 10753.2 544.452   1
   2 -14  -2 10335.7 541.454   1
   1  14  -2 2958.45 197.128   1
  -1  14   2 3149.44 200.713   1
   1 -14  -2 3003.35 196.662   1
  -1 -14   2 3184.17 199.459   1
   0  14   2 4728.84 281.144   1
   0  14  -2 4799.78 282.459   1
   0 -14   2 5105.16 285.234   1
   0 -14  -2 5055.13 285.916   1
  -1 -14  -2-41.6067 40.7730   1
   1  14   2 32.4505 39.1247   1
  -1  14  -2 32.9434 40.9798   1
   1 -14   2 25.0533 36.8844   1
   2  14   2 622.679 78.6334   1
  -2  14  -2 654.188 81.7213   1
   2 -14   2 679.684 80.0928   1
   3  14   2 12720.7 632.247   1
  -3  14  -2 12204.9 630.673   1
   3 -14   2 13177.2 635.884   1
   4  14   2 2193.28 170.761   1
  -4  14  -2 2744.59 181.397   1
   4 -14   2 2610.16 180.397   1
  -5 -14  -2 339.354 59.6118   1
   5 -14   2 331.215 65.2925   1
   5  14   2 424.291 63.3291   1
  -5  14  -2 333.404 64.9626   1
  -6  14  -2 3044.80 198.074   1
   6  14   2 2910.66 193.729   1
  -6 -14  -2 2946.37 197.505   1
  -7 -14  -2 3047.85 194.711   1
  -7  14  -2 2770.45 189.646   1
   7  14   2 2856.93 191.225   1
   7 -14   2 2675.48 186.998   1
  -8  14  -2 225.552 58.5911   1
   8 -14   2 228.293 57.6187   1
  -9 -14  -2 2586.56 183.579   1
  -9  14  -2 2752.66 185.290   1
   9  14   2 2618.31 183.107   1
   9 -14   2 2771.65 185.256   1
 -10 -14  -2 105.723 45.2798   1
 -10  14  -2 104.332 47.7549   1
  10 -14   2 8.59362 31.7728   1
  10  14   2 126.245 44.4790   1
  11  14   2 568.601 75.0689   1
 -11 -14  -2 431.936 68.4992   1
 -12 -14  -2 1544.15 126.614   1
 -12  14  -2 1588.69 130.100   1
  12  14   2 1448.19 125.016   1
  12 -14   2 1390.95 124.647   1
 -13  14  -2 691.299 85.7987   1
  13 -14   2 772.891 89.3497   1
 -14 -14  -2 658.570 88.2107   1
  14  14   2 800.916 91.7336   1
 -14  14  -2 819.119 90.3780   1
  14 -14   2 725.657 84.3124   1
  15  14   2 17.1804 45.2606   1
 -15  14  -2-17.3773 41.2228   1
  15 -14   2-25.1499 39.1062   1
 -15 -14  -2-26.6901 46.8752   1
  16 -14   2 16.4653 42.1874   1
 -16  14  -2 8.67859 43.8323   1
 -17 -14  -2 1712.73 142.031   1
  17  14   2 1922.24 144.167   1
  17 -14   2 1972.89 142.237   1
 -17  14  -2 1549.73 136.357   1
 -18  15   2 16.5672 36.6095   1
  18 -15  -2 47.6331 41.8477   1
 -16  15   2 25.2198 35.6941   1
  16 -15  -2 34.2632 39.2794   1
 -15  15   2 825.195 90.2499   1
  15 -15  -2 1000.33 96.3616   1
  14  15  -2 202.756 57.0900   1
  14 -15  -2 192.890 52.3814   1
 -14  15   2 102.532 46.1963   1
  13  15  -2 53.0932 41.4511   1
 -13  15   2 161.671 58.1564   1
  13 -15  -2 67.5981 42.8462   1
 -13 -15   2 71.2771 43.8214   1
  12  15  -2 483.435 77.6571   1
 -12  15   2 577.305 78.0219   1
 -12 -15   2 656.505 86.4279   1
  11  15  -2-7.98849 42.0969   1
 -11  15   2 51.5758 42.1264   1
  11 -15  -2 8.36772 38.3614   1
 -11 -15   2 37.3193 47.8152   1
 -10 -15   2 415.736 69.2919   1
  10  15  -2 377.821 67.2179   1
 -10  15   2 466.287 70.5911   1
  10 -15  -2 403.021 67.6119   1
   9 -15  -2 1946.68 146.611   1
  -9  15   2 1944.21 146.443   1
   8  15  -2 268.910 57.4502   1
  -8 -15   2 241.827 54.9802   1
  -8  15   2 423.756 66.5572   1
  -7  15   2 1078.92 103.506   1
   7  15  -2 917.469 99.7959   1
  -7 -15   2 926.678 98.2116   1
   7 -15  -2 1169.96 105.423   1
   6  15  -2 1598.13 134.132   1
  -6  15   2 1902.05 140.135   1
  -6 -15   2 1728.37 137.069   1
   6 -15  -2 1784.37 135.333   1
   5  15  -2 1004.31 97.7211   1
  -5  15   2 911.454 95.2395   1
   5 -15  -2 826.135 90.8402   1
  -5 -15   2 934.851 95.2049   1
   4  15  -2 290.372 62.1335   1
  -4  15   2 310.545 60.2614   1
   4 -15  -2 493.044 69.6929   1
  -4 -15   2 336.136 59.8099   1
   3  15  -2 1281.84 116.955   1
  -3 -15   2 1360.10 116.817   1
   2  15  -2 1401.67 119.531   1
  -2 -15   2 1283.13 114.225   1
   1  15  -2 648.226 84.0581   1
  -1 -15   2 618.339 77.9900   1
   0  15  -2 1325.46 113.379   1
   0 -15   2 1152.73 108.967   1
  -1  15  -2 2490.84 166.053   1
   1 -15   2 1995.23 156.279   1
  -2  15  -2 780.432 88.4310   1
   2 -15   2 795.993 86.7540   1
  -4 -15  -2 1059.48 104.480   1
   4 -15   2 1165.00 108.051   1
  -4  15  -2 1157.30 107.741   1
   4  15   2 1092.06 105.529   1
   5  15   2 2008.72 148.611   1
   5 -15   2 1809.75 146.439   1
  -5 -15  -2 2105.86 151.774   1
   6  15   2 2019.29 158.320   1
  -6  15  -2 2275.84 163.542   1
   6 -15   2 2196.80 162.515   1
   7  15   2 2996.82 201.144   1
  -7  15  -2 3036.92 205.017   1
  -7 -15  -2 3624.74 218.889   1
   8  15   2 76.5437 48.0311   1
  -8  15  -2 139.729 54.7998   1
   8 -15   2 161.740 58.2951   1
  -8 -15  -2 105.476 50.2007   1
   9  15   2-8.60310 37.2618   1
  -9  15  -2 17.5803 45.6840   1
   9 -15   2 8.56883 44.5340   1
  -9 -15  -2 43.6438 42.0977   1
  10  15   2 895.828 93.8210   1
 -10  15  -2 746.162 89.4989   1
 -10 -15  -2 722.749 88.1049   1
  10 -15   2 720.321 86.0845   1
  11 -15   2 154.498 51.5384   1
 -11  15  -2 193.569 59.0341   1
  12  15   2 1696.60 134.252   1
 -12  15  -2 1695.40 135.729   1
  12 -15   2 1589.05 134.208   1
 -12 -15  -2 1492.40 129.907   1
  13  15   2 436.621 71.1410   1
 -13  15  -2 278.174 65.3397   1
  13 -15   2 376.591 72.0547   1
 -13 -15  -2 468.935 72.3469   1
  14  15   2 2328.00 161.359   1
 -14  15  -2 2000.28 157.885   1
 -14 -15  -2 2216.89 161.501   1
  14 -15   2 2216.03 158.594   1
  15  15   2 595.615 78.6890   1
 -15 -15  -2 591.371 79.4723   1
  16  15   2 363.565 66.7334   1
 -16  15  -2 312.243 65.2885   1
  16 -15   2 281.931 58.0195   1
 -16  16   2 237.712 56.3857   1
  16 -16  -2 325.732 65.0907   1
 -14  16   2 998.630 101.176   1
  14 -16  -2 905.711 95.6986   1
  13  16  -2 24.3362 40.4544   1
  13 -16  -2 74.9159 46.2450   1
 -13  16   2 83.8543 46.5851   1
  12  16  -2 1913.61 145.339   1
 -12  16   2 1773.30 142.029   1
  12 -16  -2 1902.65 144.017   1
 -12 -16   2 1970.33 149.837   1
  11  16  -2 77.6545 49.0737   1
 -11  16   2 34.0863 46.7524   1
  11 -16  -2 41.4762 45.5147   1
 -11 -16   2 89.0363 52.9321   1
  10  16  -2 1003.01 99.7643   1
 -10  16   2 831.050 93.8761   1
  10 -16  -2 1043.03 98.7715   1
 -10 -16   2 903.895 97.0715   1
   9  16  -2 2074.46 154.524   1
   9 -16  -2 1951.45 148.530   1
  -9 -16   2 2156.00 156.670   1
  -9  16   2 2170.29 155.060   1
   8  16  -2 2259.20 160.896   1
  -8 -16   2 2148.44 159.113   1
  -7  16   2 679.324 82.4263   1
   7 -16  -2 693.992 83.1655   1
  -7 -16   2 797.127 88.6537   1
   7  16  -2 614.835 81.4939   1
   6  16  -2 1189.67 105.634   1
  -6  16   2 932.014 96.3447   1
   6 -16  -2 901.664 94.8281   1
  -6 -16   2 1085.18 102.985   1
   5  16  -2 1816.85 140.862   1
  -5  16   2 1577.38 134.879   1
  -5 -16   2 1785.68 135.332   1
   5 -16  -2 1676.67 135.275   1
  -4  16   2 84.9514 45.4505   1
   4  16  -2 104.305 50.5860   1
  -4 -16   2 51.1157 44.9779   1
   4 -16  -2 25.8436 41.6450   1
  -3  16   2 33.5297 37.0278   1
   3  16  -2 8.67155 41.8242   1
   3 -16  -2 25.4792 36.7881   1
  -3 -16   2-8.51136 43.6191   1
   2  16  -2 51.5058 47.5799   1
  -2  16   2 212.508 55.0801   1
   2 -16  -2 160.102 53.1263   1
  -2 -16   2 238.244 59.4010   1
   1  16  -2 1049.35 103.886   1
  -1  16   2 1004.11 101.883   1
  -1 -16   2 986.233 100.734   1
   1 -16  -2 960.215 100.622   1
   0  16  -2 145.842 52.7142   1
   0  16   2 232.025 58.2866   1
   0 -16   2 234.822 56.5176   1
   0 -16  -2 159.406 52.0924   1
  -1  16  -2 191.589 58.8200   1
   1 -16   2 85.5304 40.4696   1
  -1 -16  -2 217.105 58.2566   1
  -2 -16  -2 254.703 55.9425   1
   2  16   2 286.904 61.5399   1
  -2  16  -2 186.885 50.9077   1
   2 -16   2 199.864 51.9875   1
  -3  16  -2 2001.39 157.382   1
   3 -16   2 2382.97 164.228   1
  -3 -16  -2 2258.23 162.693   1
  -4 -16  -2 1586.53 129.159   1
  -4  16  -2 1366.42 122.449   1
   4 -16   2 1475.29 126.246   1
   4  16   2 1508.10 126.675   1
   5  16   2 3419.51 221.857   1
  -5  16  -2 3588.75 224.836   1
   5 -16   2 3771.77 229.362   1
  -5 -16  -2 3470.94 223.761   1
   6  16   2 1295.64 117.925   1
  -6  16  -2 1268.41 117.240   1
  -6 -16  -2 1213.44 114.485   1
   6 -16   2 1530.58 123.451   1
   7  16   2-49.9560 44.4604   1
  -7 -16  -2 17.5391 46.8282   1
   8 -16   2 33.9549 40.3896   1
  -8  16  -2 113.220 51.2547   1
   9  16   2 33.2863 49.4333   1
  -9  16  -2 34.8028 51.6835   1
   9 -16   2 42.5883 41.1011   1
  -9 -16  -2 18.2069 47.3305   1
  10  16   2 77.5843 47.2224   1
 -10  16  -2 8.59734 45.2953   1
 -10 -16  -2-17.3652 46.9645   1
  10 -16   2-25.4934 48.2644   1
  11  16   2 2220.35 159.934   1
 -11 -16  -2 2032.87 157.001   1
  12  16   2 152.599 52.8493   1
 -12  16  -2 136.458 51.0676   1
  12 -16   2 197.798 61.3232   1
 -12 -16  -2 113.712 45.3017   1
  13  16   2 521.767 74.4427   1
 -13  16  -2 511.465 74.9450   1
  13 -16   2 583.979 76.1788   1
 -13 -16  -2 467.427 72.1975   1
  14  16   2 76.2043 48.1864   1
 -14  16  -2 25.4987 46.0749   1
 -14 -16  -2 34.4374 47.2594   1
  14 -16   2 129.742 53.5745   1
 -15  16  -2 464.700 80.1320   1
  15 -16   2 516.814 77.9530   1
 -15  17   2-16.1709 35.7081   1
  15 -17  -2 8.05731 34.8930   1
 -14  17   2 179.897 50.4307   1
  14 -17  -2 240.761 56.3700   1
 -12  17   2 134.407 54.5556   1
  12 -17  -2 24.4420 45.3151   1
  11  17  -2 1217.39 116.981   1
  11 -17  -2 1386.13 117.366   1
 -11  17   2 1344.09 116.002   1
  10  17  -2 465.574 71.7441   1
 -10 -17   2 620.551 80.4365   1
   9 -17  -2 1201.05 111.717   1
  -9  17   2 1271.59 113.709   1
  -8 -17   2 17.6466 40.4403   1
  -8  17   2-16.6173 37.3957   1
   8 -17  -2 42.6285 39.7681   1
   8  17  -2 8.63668 40.2857   1
  -7 -17   2 86.9189 42.3965   1
  -7  17   2 168.723 49.4267   1
   7 -17  -2 152.267 44.4195   1
   7  17  -2 147.557 55.6094   1
  -6 -17   2 135.785 50.0319   1
   6 -17  -2 190.536 47.8084   1
  -6  17   2 168.681 50.7928   1
   6  17  -2 282.990 62.3317   1
   5 -17  -2 149.389 47.4284   1
  -5 -17   2 189.078 56.8999   1
  -5  17   2 203.814 55.7571   1
   5  17  -2 290.439 63.0273   1
  -4 -17   2 491.061 73.4308   1
   4 -17  -2 445.582 69.5984   1
   4  17  -2 552.958 76.5965   1
  -4  17   2 514.203 74.2041   1
  -3 -17   2 628.219 84.3133   1
   3  17  -2 834.884 93.0365   1
  -2 -17   2 1378.86 118.045   1
   2  17  -2 1326.37 118.464   1
  -1 -17   2 43.6663 39.4105   1
   1  17  -2 86.2644 44.2967   1
   0 -17  -2 1694.59 132.431   1
   0 -17   2 1561.62 129.930   1
   0  17  -2 1611.03 134.072   1
   0  17   2 1315.76 124.433   1
  -1 -17  -2 471.529 68.7410   1
   1 -17   2 348.570 65.3300   1
  -1  17  -2 462.366 74.1777   1
   1  17   2 431.215 71.0699   1
   2 -17   2 629.255 79.9234   1
  -2  17  -2 591.706 78.3819   1
  -4 -17  -2 579.001 76.5239   1
  -4  17  -2 394.365 65.8582   1
   4 -17   2 529.631 76.8546   1
  -5 -17  -2 534.605 75.1974   1
   5  17   2 420.883 69.4713   1
  -5  17  -2 507.380 75.0133   1
   5 -17   2 479.793 72.8933   1
   6  17   2 2015.59 150.453   1
  -6  17  -2 1729.00 146.169   1
   6 -17   2 2216.43 154.907   1
  -6 -17  -2 2060.92 151.489   1
   7  17   2 8.43914 41.3712   1
  -7  17  -2 60.4630 46.1379   1
   7 -17   2 75.6491 46.0645   1
  -7 -17  -2-25.9439 41.7269   1
   8  17   2 84.2405 45.0627   1
  -8  17  -2 120.902 51.8947   1
   8 -17   2 8.40779 41.2877   1
  -8 -17  -2 43.2377 45.0245   1
   9  17   2 768.945 86.1461   1
  -9  17  -2 712.518 85.2857   1
  -9 -17  -2 522.596 76.2473   1
   9 -17   2 537.863 79.4724   1
  10 -17   2 718.657 83.3601   1
 -10  17  -2 541.118 75.5066   1
  11  17   2 451.716 67.6169   1
  11 -17   2 224.291 54.9855   1
 -11 -17  -2 376.132 69.0915   1
  12  17   2-8.22452 45.6113   1
 -12  17  -2 8.31591 44.3988   1
  12 -17   2 16.8766 44.4554   1
 -12 -17  -2-26.2606 47.3463   1
  13  17   2 159.407 54.1376   1
 -13  17  -2 82.9752 47.4085   1
  13 -18  -2 86.7511 40.6132   1
 -13  18   2 95.4547 40.9603   1
  12 -18  -2 331.431 61.6894   1
 -12  18   2 501.656 68.6438   1
  11 -18  -2 135.756 51.6484   1
 -10  18   2 123.748 48.2186   1
  10 -18  -2 112.424 47.9699   1
   9  18  -2 657.205 86.0750   1
   9 -18  -2 789.140 88.0281   1
  -9  18   2 974.419 94.8431   1
  -8 -18   2 34.7073 48.1201   1
  -8  18   2-8.20720 43.8189   1
   8 -18  -2 8.29667 38.0241   1
   8  18  -2-8.70228 49.4243   1
   7  18  -2 53.8792 51.0098   1
  -7  18   2 16.6175 35.9945   1
  -7 -18   2 25.2329 38.5597   1
   7 -18  -2 8.38954 33.3122   1
   6  18  -2-17.6150 48.2450   1
  -6 -18   2 17.2863 39.6114   1
   5  18  -2 695.442 85.6069   1
  -5  18   2 679.757 84.6461   1
  -5 -18   2 673.659 82.1655   1
   5 -18  -2 609.503 81.9872   1
   4  18  -2-8.71780 42.0433   1
  -4  18   2-8.52075 44.8934   1
  -4 -18   2-17.2313 41.5507   1
   4 -18  -2-16.6371 43.2322   1
   3  18  -2 164.557 55.5535   1
  -3 -18   2 224.351 56.8482   1
   3 -18  -2 282.063 58.7104   1
   2  18  -2 17.2684 45.5018   1
  -2  18   2 25.1867 47.1380   1
   2 -18  -2 50.9444 48.2359   1
  -2 -18   2 8.71509 43.3759   1
  -1  18   2 42.1686 49.5470   1
   1  18  -2 17.3806 44.5349   1
   1 -18  -2-8.40323 40.5295   1
  -1 -18   2 17.5550 43.0111   1
   0  18  -2 35.0213 46.1507   1
   0  18   2 68.3287 53.8759   1
   0 -18   2 8.54464 42.5401   1
   0 -18  -2 25.0998 42.2804   1
   1  18   2 615.731 78.4430   1
  -1  18  -2 656.285 81.6207   1
  -1 -18  -2 606.433 74.2400   1
   1 -18   2 534.657 75.8150   1
   2  18   2 574.427 77.5376   1
  -2  18  -2 556.058 75.9542   1
   2 -18   2 631.909 77.6154   1
  -2 -18  -2 544.113 75.9099   1
  -3  18  -2 145.481 56.3248   1
   3 -18   2 172.289 56.2003   1
  -3 -18  -2 99.0390 49.9376   1
   3  18   2 163.365 54.0821   1
  -4 -18  -2 25.2922 45.0200   1
   4  18   2 25.2603 50.0033   1
  -4  18  -2 33.8050 37.3329   1
   4 -18   2-8.60764 37.2853   1
  -5 -18  -2 3628.03 220.278   1
  -5  18  -2 3296.30 217.144   1
   5 -18   2 3368.18 215.663   1
   5  18   2 3291.44 212.688   1
  -6 -18  -2 68.3588 48.1571   1
   6  18   2 108.257 50.1567   1
  -6  18  -2 85.5506 50.4402   1
   6 -18   2 125.023 54.1943   1
   7 -18   2 165.355 53.7956   1
  -7 -18  -2 102.152 44.4565   1
   8  18   2 24.7654 40.4527   1
  -8  18  -2 8.52307 41.1077   1
   8 -18   2 41.3209 42.9527   1
  -8 -18  -2-8.49156 39.6131   1
   9  18   2 405.619 69.6005   1
  -9  18  -2 233.718 56.0711   1
   9 -18   2 412.388 70.0927   1
  -9 -18  -2 449.524 69.2985   1
  10  18   2 49.3740 46.7419   1
  10 -18   2 8.14493 33.0962   1
 -10  18  -2-8.27582 40.5535   1
 -10 -18  -2 25.3408 40.7401   1
  11 -18   2 8.13389 47.7971   1
 -11  18  -2 49.6780 48.6531   1
  10 -19  -2 31.1382 43.7368   1
 -10  19   2 55.9103 45.9272   1
  -9  19   2 89.1013 48.2275   1
   9 -19  -2 71.0044 46.9797   1
  -8  19   2 8.06583 36.2998   1
   8 -19  -2-16.0753 38.7600   1
  -6  19   2 236.772 56.9233   1
   6 -19  -2 188.352 54.8434   1
  -5  19   2 302.905 59.4784   1
   5 -19  -2 434.245 69.8439   1
   4  19  -2-8.60006 47.1112   1
  -4  19   2 8.21161 39.6015   1
   4 -19  -2 24.0643 43.9418   1
  -4 -19   2 17.1320 43.2627   1
  -3  19   2 125.243 54.3211   1
   3  19  -2 119.843 54.1807   1
  -3 -19   2 77.6291 46.8911   1
   3 -19  -2 99.5653 48.9663   1
   2  19  -2 197.595 57.7010   1
  -2  19   2 232.467 56.2932   1
  -2 -19   2 296.180 63.1588   1
   2 -19  -2 252.494 53.6784   1
  -1  19   2 74.4472 49.1937   1
   1  19  -2 112.363 58.5329   1
   1 -19  -2 8.34030 44.0259   1
   0  19   2 91.7070 50.6091   1
   0 -19  -2 24.8135 47.5868   1
  -1  19  -2-16.9728 45.3198   1
   1  19   2 25.2426 42.5048   1
   1 -19   2 41.6568 40.8308   1
  -1 -19  -2 32.9573 41.0056   1
   2  19   2 8.41976 44.3646   1
  -2  19  -2-8.47488 49.2451   1
   2 -19   2-8.47353 47.5682   1
  -2 -19  -2 66.3429 40.6376   1
  -3  19  -2 8.40328 44.2710   1
   3  19   2-8.43303 47.3345   1
   3 -19   2-8.50696 39.6774   1
  -3 -19  -2 8.23417 42.1914   1
  -4  19  -2 567.918 78.9038   1
   4  19   2 471.074 77.9779   1
  -4 -19  -2 489.379 72.1513   1
   4 -19   2 528.861 74.8154   1
  -5 -19  -2 33.0106 37.2604   1
   5  19   2 66.2199 40.6649   1
  -5  19  -2 67.7884 47.6558   1
   5 -19   2 115.282 53.9275   1
   6  19   2 131.173 49.3362   1
  -6  19  -2 66.8412 43.5793   1
  -6 -19  -2 58.1732 42.1358   1
   7  19   2-65.1897 51.8728   1
  -7  19  -2 16.6208 43.7937   1
   7 -19   2-8.09506 43.2318   1
  -7 -19  -2-41.7786 45.7817   1
   8  19   2 647.921 81.8877   1
  -8  19  -2 609.234 77.6454   1
   8 -19   2 736.509 80.4537   1
   9  19   2 312.445 67.1337   1
   9 -19   2 264.158 59.4846   1
  -9 -19  -2 321.563 63.2341   1
  -9  19  -2 290.853 63.5768   1
   6 -20  -2 47.8880 49.3979   1
  -6  20   2 31.6187 48.4427   1
   5 -20  -2 31.7628 41.3210   1
  -5  20   2 63.7519 42.6010   1
   4 -20  -2 7.78660 43.7075   1
  -4  20   2 7.95722 42.4852   1
   3 -20  -2 332.624 66.8694   1
  -3  20   2 447.000 73.7543   1
   3  20  -2 253.478 61.4132   1
  -2 -20   2 666.835 83.1470   1
   2 -20  -2 595.187 78.7325   1
   2  20  -2 526.806 78.2900   1
  -2  20   2 611.772 79.0804   1
  -1 -20   2 49.2966 39.1274   1
   1 -20  -2 114.752 48.2711   1
  -1  20   2 56.6634 47.1562   1
   1  20  -2 92.5311 46.7772   1
   0 -20   2 178.767 51.3511   1
   0 -20  -2 235.408 58.0796   1
   0  20  -2 315.663 64.4082   1
   0  20   2 216.312 57.7650   1
  -1 -20  -2 177.460 55.6623   1
   1  20   2 203.343 59.5491   1
  -2 -20  -2 740.423 85.1344   1
   2 -20   2 734.637 87.5038   1
  -2  20  -2 727.990 88.8792   1
   2  20   2 879.851 94.0294   1
  -3 -20  -2 56.3571 38.8737   1
   3 -20   2 74.2492 47.9722   1
   3  20   2 57.4471 42.6924   1
  -3  20  -2-16.3300 51.0329   1
   4 -20   2 137.783 50.3655   1
  -4 -20  -2 112.590 49.4915   1
   4  20   2 130.977 58.2368   1
  -4  20  -2 57.7030 44.2785   1
   5 -20   2 71.8124 41.5294   1
  -5 -20  -2 86.5668 40.3905   1
  -5  20  -2-8.20490 40.8883   1
   5  20   2 57.6726 42.8773   1
  -6 -20  -2 814.574 87.8150   1
   6  20   2 823.728 89.9004   1
  25   0  -3 25.1791 41.7800   1
 -25   0   3 35.4399 38.3916   1
  24   0  -3-48.9294 47.9132   1
 -24   0   3 8.71112 40.6411   1
  23   0  -3-24.7192 39.7409   1
 -23   0   3-8.68365 43.2108   1
 -21   0   3-51.6267 49.4555   1
  21   0  -3-16.3308 38.7638   1
 -20   0   3-71.1898 50.6016   1
  20   0  -3-45.7616 40.7972   1
 -19   0   3 25.3696 38.0599   1
  19   0  -3-38.7034 40.7821   1
 -18   0   3-16.1005 38.1924   1
  18   0  -3-7.66685 36.3738   1
 -17   0   3-7.60549 33.5991   1
  17   0  -3-29.7803 42.7814   1
 -16   0   3 7.15060 32.7727   1
  16   0  -3 7.14507 32.1573   1
 -15   0   3 66.7613 33.7863   1
  15   0  -3 33.6107 31.9632   1
 -13   0   3 5.89342 26.5276   1
  13   0  -3-28.4848 31.5980   1
  12   0  -3 15.7586 26.9245   1
 -11   0   3-9.86853 28.9881   1
  11   0  -3-9.53362 26.1148   1
 -10   0   3-9.12438 26.2199   1
  10   0  -3-21.0315 23.9000   1
  -9   0   3-4.16730 22.5503   1
   9   0  -3 36.0782 23.8069   1
  -7   0   3 2.90152 19.9510   1
   7   0  -3 16.2513 20.5894   1
  -6   0   3-9.34349 19.7195   1
   6   0  -3 2.12278 17.2479   1
  -5   0   3 13.9762 16.3897   1
   5   0  -3 24.5572 16.1902   1
  -4   0   3 2.26854 11.4566   1
   4   0  -3-1.15116 11.0125   1
  -1   0   3-7.50749 11.4378   1
   1   0  -3 0.97627 10.8293   1
   0   0   3-11.5085 13.9309   1
   0   0  -3 6.02457 13.5574   1
  -1   0  -3 32.2256 21.2986   1
   1   0   3-12.0442 18.7271   1
  -2   0  -3 13.2547 26.2796   1
   2   0   3-2.63256 23.4756   1
  -3   0  -3 12.6937 23.8030   1
   3   0   3-9.58784 18.5687   1
  -4   0  -3-3.69602 25.2061   1
   4   0   3 11.1783 26.2182   1
  -5   0  -3-4.20794 26.5351   1
   5   0   3-12.7150 28.4366   1
  -6   0  -3-18.8964 23.8634   1
   6   0   3-4.75981 26.0782   1
  -7   0  -3-26.1616 29.7247   1
   7   0   3-5.26811 26.2202   1
  -8   0  -3 5.72663 21.0444   1
   8   0   3 5.72271 23.7717   1
  -9   0  -3-18.4581 33.7107   1
   9   0   3 49.4141 33.8424   1
 -10   0  -3 20.0005 30.0043   1
  10   0   3-6.52792 28.8300   1
 -11   0  -3-7.12592 32.0710   1
  11   0   3-6.86528 27.8911   1
 -12   0  -3 7.51919 36.2609   1
  12   0   3 7.12823 38.0592   1
 -13   0  -3-7.95562 37.1074   1
  13   0   3-7.28565 33.9828   1
 -14   0  -3-8.36168 33.2005   1
  14   0   3 44.0758 33.0730   1
 -15   0  -3-17.6460 40.4360   1
  15   0   3 7.28419 34.5553   1
 -16   0  -3-25.5207 41.6853   1
  16   0   3-7.88924 39.8491   1
  17   0   3-32.5420 40.4979   1
 -17   0  -3-25.3647 38.7703   1
  19   0   3-48.8088 42.9056   1
 -19   0  -3-42.6834 47.9602   1
  20   0   3 16.0566 33.3552   1
 -20   0  -3 17.1532 34.8493   1
  21   0   3 8.23763 42.8117   1
 -21   0  -3 17.4004 41.9585   1
  22   0   3 8.25952 42.3213   1
 -22   0  -3-8.61705 42.8731   1
  23   0   3-8.26352 41.7402   1
 -23   0  -3-25.2351 37.1570   1
  25  -1  -3 58.0561 46.0104   1
  25   1  -3 8.60923 40.8581   1
 -25  -1   3-8.87536 44.8381   1
 -25   1   3 43.7240 44.8235   1
  24   1  -3 8.60757 46.5604   1
  24  -1  -3 8.48861 47.0795   1
 -24   1   3 8.77756 42.3317   1
 -24  -1   3 26.5548 45.3588   1
  23   1  -3 245.057 60.0848   1
 -23  -1   3 211.621 58.3036   1
 -23   1   3 146.632 53.9449   1
  23  -1  -3 178.336 48.9043   1
 -22   1   3 27.5863 44.3528   1
  22  -1  -3 16.1561 42.5680   1
  21   1  -3 110.956 42.4848   1
 -21  -1   3 67.2915 46.2323   1
 -21   1   3 114.385 47.7431   1
  21  -1  -3 50.0486 40.4041   1
  20   1  -3 23.4250 35.8626   1
 -20  -1   3 41.1542 38.4615   1
 -20   1   3 119.304 49.5668   1
  20  -1  -3 49.6961 40.0104   1
  19   1  -3 46.2111 36.6679   1
 -19  -1   3 120.482 47.7931   1
 -19   1   3 57.0051 38.1091   1
  19  -1  -3 65.1133 39.9977   1
  18   1  -3 3122.01 194.061   1
 -18  -1   3 2995.71 194.775   1
 -18   1   3 3253.72 198.130   1
  18  -1  -3 2915.77 193.369   1
  17   1  -3 5853.54 312.381   1
 -17  -1   3 5858.33 318.523   1
 -17   1   3 5598.04 314.945   1
  17  -1  -3 5668.97 313.849   1
  16   1  -3 1155.81 101.926   1
 -16  -1   3 1531.42 118.005   1
 -16   1   3 1386.16 110.908   1
  16  -1  -3 1407.86 109.764   1
  15   1  -3 1386.05 103.084   1
 -15  -1   3 1213.57 103.954   1
 -15   1   3 1202.08 100.164   1
  15  -1  -3 1096.18 98.5817   1
  14   1  -3 2081.07 141.704   1
 -14  -1   3 2357.77 151.731   1
 -13  -1   3 3709.04 222.092   1
  13  -1  -3 4165.46 221.665   1
 -12   1   3-5.77379 28.4190   1
  12  -1  -3 58.6251 31.0842   1
  12   1  -3 58.1508 31.1728   1
  11   1  -3 12106.5 512.098   1
 -11  -1   3 10650.7 508.234   1
 -11   1   3 10469.7 510.313   1
 -10  -1   3 8788.58 466.472   1
 -10   1   3 10038.1 474.446   1
  10  -1  -3 9078.08 464.167   1
   9   1  -3 10116.8 493.092   1
  -9  -1   3 10684.3 495.680   1
   9  -1  -3 10374.7 495.815   1
  -9   1   3 10318.9 502.414   1
  -8  -1   3 30592.4 1513.54   1
   8   1  -3 36713.5 1517.97   1
  -7   1   3 43095.3 1956.83   1
   7  -1  -3 42504.0 1955.78   1
  -7  -1   3 40654.7 1950.75   1
   7   1  -3 47318.4 1953.98   1
   6   1  -3 591.009 44.5322   1
  -6   1   3 570.211 48.2757   1
  -6  -1   3 580.360 44.6160   1
   5   1  -3 31026.0 1515.96   1
  -5   1   3 37211.0 1525.33   1
  -5  -1   3 34214.7 1517.80   1
   5  -1  -3 34575.3 1522.46   1
   4  -1  -3 189779. 7942.88   1
  -4  -1   3 197480. 7936.44   1
  -4   1   3 178744. 7942.43   1
  -3   1   3 321807. 14979.6   1
   3  -1  -3 350284. 14979.7   1
  -2   1   3 64026.9 2748.04   1
   2  -1  -3 58827.6 2747.99   1
   1  -1  -3 6501.55 268.675   1
  -1   1   3 6664.17 267.444   1
  -1  -1   3 6024.99 260.765   1
   0  -1  -3 292930. 12504.1   1
   0   1   3 288570. 12503.5   1
   0   1  -3 273799. 12501.3   1
   0  -1   3 269441. 12501.4   1
  -1   1  -3 182033. 8431.08   1
  -1  -1  -3 193637. 8431.91   1
   1  -1   3 188456. 8429.51   1
   1   1   3 191462. 8431.08   1
  -2   1  -3 176127. 8271.10   1
  -2  -1  -3 201181. 8271.02   1
   2  -1   3 191018. 8268.38   1
   2   1   3 172219. 8269.53   1
  -3   1  -3 311.601 38.8895   1
  -3  -1  -3 309.166 37.5161   1
   3  -1   3 294.002 38.2350   1
   3   1   3 324.951 38.7948   1
  -4   1  -3 15597.9 649.355   1
  -4  -1  -3 14437.2 644.428   1
   4  -1   3 12413.8 638.450   1
   4   1   3 13027.5 640.634   1
  -5   1  -3 12958.1 629.980   1
  -5  -1  -3 14182.5 629.709   1
   5  -1   3 12660.5 624.753   1
   5   1   3 13402.2 626.411   1
  -6   1  -3 21250.1 971.285   1
  -6  -1  -3 20655.3 967.768   1
   6  -1   3 20661.7 966.205   1
   6   1   3 20720.1 966.859   1
  -7   1  -3 1228.52 95.0184   1
  -7  -1  -3 1430.46 98.9428   1
   7  -1   3 1280.50 96.8220   1
   7   1   3 1282.18 93.2144   1
  -8   1  -3 534.890 61.3749   1
  -8  -1  -3 592.226 65.0019   1
   8  -1   3 531.787 58.6294   1
   8   1   3 625.587 63.0080   1
  -9  -1  -3 19997.1 885.741   1
   9  -1   3 18310.7 879.508   1
   9   1   3 19744.7 881.695   1
 -10   1  -3 3888.82 222.362   1
 -10  -1  -3 3525.97 220.551   1
  10  -1   3 4274.02 224.425   1
  10   1   3 3639.13 217.508   1
 -11   1  -3 735.688 75.7120   1
 -11  -1  -3 714.319 81.6271   1
  11  -1   3 552.633 70.0507   1
  11   1   3 765.677 77.5516   1
 -12  -1  -3 312.948 60.6462   1
 -12   1  -3 324.149 58.4129   1
  12  -1   3 240.452 55.5769   1
  12   1   3 337.760 59.3660   1
 -13  -1  -3 2060.04 151.851   1
 -13   1  -3 2542.77 159.009   1
  13  -1   3 2299.42 156.464   1
  13   1   3 2041.10 148.976   1
 -14  -1  -3 1496.04 126.207   1
  14   1   3 1810.03 130.756   1
 -15  -1  -3 1271.10 113.994   1
 -15   1  -3 1646.77 126.233   1
  15  -1   3 1232.11 112.356   1
  15   1   3 1388.41 114.868   1
 -16   1  -3 214.950 51.3956   1
 -16  -1  -3 236.487 48.3257   1
  16  -1   3 301.552 56.8304   1
  16   1   3 139.407 43.4790   1
 -17   1  -3 2916.29 186.961   1
 -17  -1  -3 2749.73 183.931   1
  17  -1   3 2618.38 176.318   1
  17   1   3 2342.99 171.404   1
 -18   1  -3-28.0118 44.3039   1
  18  -1   3-15.4233 41.1827   1
 -19   1  -3 17.4999 44.2014   1
  19  -1   3 24.9018 43.1476   1
 -19  -1  -3 26.0972 34.5422   1
 -20   1  -3 17.2988 39.6410   1
 -20  -1  -3-17.3962 37.6682   1
  20   1   3-16.9153 45.7468   1
 -21  -1  -3 355.174 67.7252   1
 -21   1  -3 516.411 72.4846   1
  21  -1   3 391.773 62.5013   1
  21   1   3 311.862 67.2198   1
 -22   1  -3 33.5778 40.5722   1
 -22  -1  -3 77.9779 41.1923   1
  22  -1   3 71.7833 42.1082   1
  22   1   3 58.0382 42.5711   1
 -23   1  -3-8.44597 39.3932   1
 -23  -1  -3 25.7031 47.5147   1
  23   1   3-16.2128 42.7073   1
  23  -1   3 15.9286 40.2217   1
 -24   1  -3 157.690 48.7819   1
  24  -1   3 175.004 56.0344   1
  25   1   3 15.4971 47.9315   1
 -26   2   3-8.63878 44.2716   1
  26  -2  -3 41.6028 45.0113   1
 -25   2   3-9.14886 46.8783   1
  25  -2  -3 8.09588 43.2242   1
  25   2  -3-8.52203 41.7532   1
 -24  -2   3-17.9985 46.1135   1
  24   2  -3 34.0359 47.1907   1
 -23   2   3 622.297 80.1226   1
 -23  -2   3 550.853 76.7794   1
  23  -2  -3 555.940 77.8581   1
  23   2  -3 618.525 79.6163   1
 -22   2   3 2157.85 158.460   1
  22  -2  -3 2088.38 156.584   1
 -21   2   3 1278.58 110.671   1
 -21  -2   3 1005.77 103.280   1
  21  -2  -3 1373.40 115.900   1
  21   2  -3 1057.65 105.539   1
 -20   2   3 511.472 71.7337   1
 -20  -2   3 592.109 74.9113   1
  20  -2  -3 456.247 71.7307   1
  20   2  -3 547.669 71.5895   1
 -19   2   3 739.737 84.5980   1
  19  -2  -3 800.212 86.2532   1
 -18  -2   3 2001.39 145.386   1
  18   2  -3 1930.06 140.633   1
 -17   2   3 1290.60 108.578   1
 -17  -2   3 993.054 97.7850   1
  17  -2  -3 1173.73 103.499   1
  17   2  -3 1360.30 104.295   1
 -16   2   3 15.2081 37.3164   1
 -16  -2   3 55.5549 36.6471   1
  16  -2  -3 27.7599 30.7229   1
  16   2  -3 85.7191 34.3316   1
 -15   2   3-7.40161 33.9250   1
 -15  -2   3 6.59377 27.9817   1
  15   2  -3 31.2804 31.5982   1
 -14   2   3 9844.89 495.262   1
 -14  -2   3 8768.02 484.123   1
  14  -2  -3 9436.78 489.142   1
 -13   2   3 3191.95 191.424   1
 -13  -2   3 3158.97 184.203   1
  13  -2  -3 3109.71 187.268   1
  13   2  -3 3093.66 182.504   1
 -12   2   3 52491.5 2255.54   1
  12  -2  -3 48005.2 2246.13   1
 -12  -2   3 48194.7 2244.31   1
 -11   2   3 6295.01 314.500   1
 -11  -2   3 6086.21 306.229   1
  11  -2  -3 5487.35 304.224   1
  11   2  -3 5976.75 302.650   1
 -10   2   3 55959.3 2712.71   1
  10   2  -3 66382.9 2710.33   1
 -10  -2   3 57609.3 2706.68   1
  10  -2  -3 59944.9 2713.38   1
  -9   2   3 16618.5 773.781   1
   9   2  -3 16971.1 765.216   1
   9  -2  -3 15324.4 770.097   1
  -9  -2   3 16947.5 766.749   1
  -8   2   3 69606.7 3012.81   1
   8   2  -3 69474.0 3004.44   1
   8  -2  -3 69154.8 3013.84   1
  -8  -2   3 60748.6 3002.67   1
   7   2  -3 2272.16 121.097   1
  -7  -2   3 2155.66 120.881   1
  -6   2   3 43106.3 1883.07   1
   6  -2  -3 40248.8 1879.50   1
   6   2  -3 42559.9 1873.08   1
  -6  -2   3 40765.2 1873.41   1
  -5  -2   3 52694.1 2468.06   1
   5  -2  -3 54043.2 2477.48   1
  -5   2   3 55521.2 2476.84   1
   5   2  -3 57970.9 2468.55   1
   4  -2  -3 6583.72 289.403   1
  -4   2   3 7132.51 289.921   1
   4   2  -3 6787.84 279.731   1
  -3  -2   3 13421.3 518.294   1
   3   2  -3 13415.0 517.824   1
   2  -2  -3 50740.0 2393.97   1
   2   2  -3 52139.2 2386.07   1
  -2  -2   3 53281.8 2385.84   1
  -2   2   3 59116.2 2396.34   1
   1  -2  -3 13380.5 606.561   1
   1   2  -3 12816.6 598.938   1
  -1  -2   3 13902.6 599.603   1
  -1   2   3 12472.9 606.459   1
   0   2  -3 60372.9 2658.92   1
   0  -2   3 60188.5 2658.89   1
   0   2   3 55591.0 2662.50   1
   0  -2  -3 60888.3 2664.77   1
  -1   2  -3 27719.9 1258.45   1
  -1  -2  -3 28199.1 1260.37   1
   1   2   3 28005.7 1259.87   1
   1  -2   3 27211.8 1257.78   1
   2  -2   3 171675. 7224.96   1
   2   2   3 182382. 7226.03   1
  -2   2  -3 180063. 7225.55   1
  -4   2  -3 10753.8 544.335   1
   4   2   3 11492.3 538.168   1
   4  -2   3 10308.4 534.360   1
  -5  -2  -3 38910.7 1827.09   1
   5   2   3 39541.0 1824.99   1
   5  -2   3 36720.5 1821.55   1
  -6   2  -3 20008.3 990.499   1
  -6  -2  -3 20326.3 988.743   1
   6   2   3 22626.7 990.918   1
   6  -2   3 22113.7 989.436   1
  -7   2  -3 5768.20 298.922   1
  -7  -2  -3 5470.75 296.530   1
   7   2   3 5821.87 295.865   1
   7  -2   3 5520.41 293.953   1
  -8   2  -3 28396.2 1311.72   1
  -8  -2  -3 28967.6 1310.17   1
   8   2   3 27906.1 1306.84   1
   8  -2   3 27831.3 1305.42   1
   9   2   3 3281.92 203.054   1
  -9  -2  -3 3593.70 206.275   1
 -10   2  -3 19109.4 879.793   1
 -10  -2  -3 17975.7 875.173   1
  10   2   3 18864.4 875.148   1
  10  -2   3 17756.0 871.820   1
 -11   2  -3 8174.84 464.243   1
  11   2   3 9143.13 462.163   1
  11  -2   3 9063.57 461.978   1
 -12   2  -3 4090.56 228.746   1
 -12  -2  -3 3758.02 224.133   1
  12   2   3 3329.06 217.312   1
  12  -2   3 3897.26 226.145   1
 -13   2  -3 2267.33 148.730   1
 -13  -2  -3 2191.48 147.101   1
  13  -2   3 2021.96 142.760   1
  14   2   3 395.559 60.8249   1
 -14  -2  -3 516.053 67.5400   1
 -15   2  -3 4948.48 292.183   1
 -15  -2  -3 5223.32 296.361   1
  15   2   3 5358.42 296.085   1
  15  -2   3 5322.57 297.628   1
 -16   2  -3 258.476 59.2458   1
 -16  -2  -3 389.427 63.1138   1
  16   2   3 203.530 54.8306   1
  16  -2   3 335.457 63.8481   1
 -17   2  -3-8.64496 41.0136   1
 -17  -2  -3 8.48804 39.5925   1
  17   2   3 33.2648 40.1061   1
  17  -2   3 8.46594 42.7579   1
  18   2   3 2188.07 150.790   1
  18  -2   3 1700.17 140.987   1
 -18  -2  -3 1937.56 147.462   1
 -18   2  -3 1837.73 145.258   1
 -19   2  -3 108.723 51.0780   1
 -19  -2  -3 157.560 53.2826   1
  19   2   3 66.7554 46.5211   1
  19  -2   3 99.5291 47.8881   1
  20  -2   3 667.490 79.8249   1
  20   2   3 648.575 83.3406   1
 -20  -2  -3 679.449 86.1347   1
 -21   2  -3 308.663 57.1493   1
 -21  -2  -3 288.308 63.7763   1
  21   2   3 342.087 64.7688   1
  21  -2   3 261.872 54.1939   1
  22  -2   3-8.19681 34.7826   1
  22   2   3-32.9084 43.3455   1
 -22   2  -3 42.5726 41.0620   1
 -22  -2  -3-60.2015 46.5194   1
  23   2   3 56.5522 50.5174   1
  23  -2   3 71.4406 45.6701   1
 -23  -2  -3 33.5886 43.7064   1
 -23   2  -3 58.5813 44.1580   1
  24   2   3 197.707 50.9795   1
  24  -2   3 137.826 50.7189   1
 -24   2  -3 169.206 54.2114   1
 -24  -2  -3 222.104 55.3210   1
 -26   3   3 137.980 52.9440   1
  26  -3  -3 23.6600 41.6726   1
 -25   3   3 27.0508 50.0058   1
  25  -3  -3-25.2772 46.7273   1
 -24   3   3 8.91797 40.8716   1
 -24  -3   3-8.80043 43.7861   1
  24   3  -3 33.8685 44.0010   1
  24  -3  -3-8.67240 38.3004   1
  23   3  -3 1498.63 128.660   1
  23  -3  -3 1479.51 127.482   1
 -23   3   3 1487.98 127.013   1
 -23  -3   3 1714.32 131.827   1
 -22   3   3 3234.80 211.922   1
  22  -3  -3 3549.64 218.360   1
  21   3  -3 24.6264 36.9549   1
 -21  -3   3 17.1164 37.8070   1
 -20   3   3 547.906 74.7944   1
 -20  -3   3 328.146 63.5244   1
  20   3  -3 466.008 67.0212   1
  20  -3  -3 525.020 71.8984   1
 -19   3   3 1035.41 101.462   1
 -19  -3   3 1249.85 109.339   1
  19   3  -3 1126.83 102.390   1
  19  -3  -3 1025.44 99.4086   1
 -18   3   3-16.6492 37.4658   1
 -18  -3   3 7.90132 40.4875   1
  18   3  -3-15.0389 34.4634   1
  18  -3  -3-7.60003 33.5658   1
 -17   3   3 18517.8 837.143   1
 -17  -3   3 17862.5 829.060   1
  17   3  -3 15309.4 816.725   1
  17  -3  -3 17304.4 824.506   1
 -16   3   3 201.164 49.5018   1
 -16  -3   3 186.929 43.0592   1
  16   3  -3 158.088 44.1446   1
  16  -3  -3 217.605 51.7234   1
 -15   3   3 112.664 39.6961   1
 -15  -3   3 40.6848 32.3222   1
  15   3  -3 78.0138 36.6277   1
  15  -3  -3 56.0689 34.4835   1
 -14   3   3 17319.5 837.097   1
  14  -3  -3 17553.7 831.402   1
 -13   3   3 11569.8 557.929   1
 -13  -3   3 10636.2 545.941   1
  13   3  -3 12019.6 549.858   1
  13  -3  -3 10654.4 547.724   1
 -12   3   3 20629.0 1035.66   1
  12  -3  -3 22607.5 1036.14   1
 -12  -3   3 23137.8 1033.10   1
  12   3  -3 21920.2 1028.13   1
 -11   3   3 87.6877 30.9519   1
  11  -3  -3 84.5380 29.0422   1
 -11  -3   3 55.2441 28.0223   1
  11   3  -3 52.1990 25.5228   1
 -10   3   3 38.3699 25.6882   1
  10  -3  -3 37.2232 26.1732   1
 -10  -3   3 89.2293 28.2422   1
  10   3  -3 64.1350 26.0428   1
  -9   3   3 420.642 53.4813   1
   9  -3  -3 540.317 55.0047   1
  -9  -3   3 451.662 48.1499   1
   9   3  -3 502.453 47.0241   1
  -8   3   3 4842.56 253.435   1
   8  -3  -3 4908.97 253.014   1
  -7   3   3 64197.5 2866.40   1
  -7  -3   3 72369.5 2859.64   1
   7  -3  -3 66801.2 2866.32   1
  -6   3   3 12444.9 584.402   1
  -6  -3   3 12446.4 575.178   1
   6  -3  -3 12784.7 584.531   1
   6   3  -3 12118.2 574.440   1
  -5  -3   3 8028.07 428.727   1
   5   3  -3 10481.3 430.387   1
   4  -3  -3 2986.30 174.002   1
  -4  -3   3 3232.79 167.499   1
   3  -3  -3 108809. 4850.24   1
  -3   3   3 105606. 4848.07   1
   3   3  -3 96941.6 4838.75   1
  -2  -3   3 6994.11 318.905   1
   2   3  -3 6678.99 318.647   1
  -2   3   3 7071.58 328.593   1
   2  -3  -3 6529.10 327.569   1
  -1  -3   3 4320.28 200.716   1
   1  -3  -3 4065.98 207.360   1
  -1   3   3 3726.29 203.893   1
   1   3  -3 4189.89 199.897   1
   0  -3  -3 109076. 5121.25   1
   0   3   3 116729. 5121.37   1
   0   3  -3 118178. 5116.34   1
   0  -3   3 113075. 5115.28   1
  -1  -3  -3 23674.2 1145.53   1
   1   3   3 26063.7 1146.36   1
  -1   3  -3 25687.6 1142.02   1
   1  -3   3 24813.2 1141.25   1
  -2   3  -3 66117.7 2944.70   1
   2  -3   3 64804.7 2943.86   1
  -3  -3  -3 16208.6 728.291   1
   3   3   3 15542.0 726.012   1
  -3   3  -3 16301.6 730.272   1
   3  -3   3 14309.9 728.083   1
  -4  -3  -3 1597.90 101.062   1
   4   3   3 1599.49 100.812   1
   4  -3   3 1318.04 96.3501   1
  -4   3  -3 1563.98 101.830   1
  -5  -3  -3 6614.57 339.707   1
   5  -3   3 6133.39 338.424   1
   5   3   3 6862.81 339.724   1
  -6   3  -3 18416.8 809.467   1
   6  -3   3 17976.7 802.370   1
   6   3   3 17643.5 801.873   1
  -7   3  -3 69936.5 3226.73   1
  -7  -3  -3 73184.2 3225.60   1
   7  -3   3 71011.0 3224.20   1
   7   3   3 71177.4 3223.78   1
  -8   3  -3 22080.6 953.987   1
  -8  -3  -3 19485.4 942.495   1
   8  -3   3 18805.0 937.851   1
   8   3   3 20285.1 942.890   1
 -10   3  -3 19222.0 876.164   1
 -10  -3  -3 18536.9 873.438   1
  10  -3   3 18522.6 870.157   1
  10   3   3 17042.0 867.276   1
 -11   3  -3 1538.56 127.536   1
 -11  -3  -3 1934.52 131.967   1
  11  -3   3 1702.12 124.786   1
  11   3   3 1856.27 129.109   1
 -12   3  -3 4222.84 260.980   1
 -12  -3  -3 4750.24 262.909   1
  12  -3   3 4745.41 259.205   1
  12   3   3 4413.31 257.573   1
 -13   3  -3 5254.39 298.753   1
 -13  -3  -3 5211.89 297.892   1
  13  -3   3 5027.45 294.386   1
  13   3   3 5737.79 298.575   1
 -14   3  -3 8059.01 422.285   1
  14  -3   3 7929.94 419.713   1
 -15   3  -3 1071.41 101.071   1
 -15  -3  -3 972.774 97.4993   1
  15  -3   3 983.704 96.9893   1
  15   3   3 1109.73 101.220   1
 -16   3  -3 7056.34 363.595   1
 -16  -3  -3 6342.60 357.867   1
  16   3   3 6219.55 354.398   1
 -17   3  -3 1418.60 121.801   1
 -17  -3  -3 1311.40 119.054   1
  17  -3   3 1587.67 127.365   1
  17   3   3 1355.51 118.537   1
 -18   3  -3 1005.30 95.9618   1
 -18  -3  -3 747.583 89.0836   1
  18  -3   3 795.911 90.2061   1
  18   3   3 824.743 89.6281   1
 -19   3  -3 977.906 98.8421   1
 -19  -3  -3 846.883 96.5840   1
  19  -3   3 1005.36 102.739   1
  19   3   3 1059.24 100.485   1
 -20  -3  -3 232.560 54.5571   1
  20   3   3 174.138 50.5810   1
 -21   3  -3-9.00145 38.1970   1
 -21  -3  -3 8.58004 44.5904   1
  21  -3   3 32.9629 35.6906   1
  21   3   3 8.22581 44.4950   1
 -22  -3  -3-8.53936 41.8484   1
  22   3   3-32.4284 46.5855   1
 -23   3  -3 42.2356 46.3055   1
 -23  -3  -3 59.0150 45.0473   1
  23  -3   3 24.0401 37.4180   1
  23   3   3 39.9760 45.9679   1
 -24  -3  -3 595.728 81.3097   1
 -24   3  -3 642.636 78.8271   1
  24   3   3 383.759 77.7019   1
  24  -3   3 655.629 78.0532   1
 -26   4   3 422.007 70.9886   1
  26  -4  -3 335.281 70.5366   1
 -25   4   3 26.1217 40.0164   1
  25  -4  -3 112.419 54.0912   1
 -24   4   3 8.63497 39.6078   1
  24  -4  -3 69.6342 48.8844   1
  24   4  -3 33.6409 44.3378   1
 -23   4   3 432.856 70.6458   1
 -23  -4   3 389.035 67.4304   1
  23  -4  -3 459.872 70.7341   1
  23   4  -3 342.918 61.9714   1
 -22   4   3 842.371 93.4653   1
  22  -4  -3 860.132 93.5191   1
 -21   4   3 42.9362 37.9702   1
 -21  -4   3 59.9430 43.2873   1
  21  -4  -3-8.36005 36.2521   1
  21   4  -3 89.2544 47.1800   1
 -20   4   3 258.931 60.5020   1
 -20  -4   3 350.516 62.0442   1
  20  -4  -3 229.361 58.4097   1
  20   4  -3 229.714 56.1452   1
 -19   4   3 54.6506 39.5121   1
 -19  -4   3 40.4302 40.9018   1
  19  -4  -3 30.8349 33.4629   1
  19   4  -3 92.7279 45.9410   1
 -18   4   3 2828.80 178.920   1
  18  -4  -3 2614.85 171.057   1
  18   4  -3 2544.73 167.754   1
 -17  -4   3 441.570 63.8629   1
  17   4  -3 480.729 64.5667   1
 -16  -4   3 4757.45 284.564   1
  16  -4  -3 4824.31 284.325   1
  16   4  -3 5353.53 286.312   1
 -15  -4   3 7049.10 357.754   1
  15  -4  -3 6705.03 357.140   1
  15   4  -3 6456.72 351.056   1
 -14   4   3 3282.69 203.223   1
  14  -4  -3 3207.10 196.147   1
 -13   4   3 25916.8 1207.66   1
  13   4  -3 25899.0 1198.26   1
  13  -4  -3 27384.2 1208.58   1
 -13  -4   3 24275.4 1197.86   1
  12   4  -3 15540.8 755.405   1
 -12  -4   3 16484.2 761.401   1
 -11   4   3 6434.83 341.327   1
 -11  -4   3 6827.36 335.078   1
  11  -4  -3 6253.24 340.560   1
  11   4  -3 6538.25 330.894   1
 -10  -4   3 1344.89 92.5779   1
  10  -4  -3 1163.84 94.3492   1
  10   4  -3 1217.02 88.5869   1
 -10   4   3 1381.97 99.5610   1
  -9  -4   3 38632.5 1764.05   1
   9  -4  -3 39349.3 1773.58   1
   9   4  -3 37714.1 1762.54   1
  -9   4   3 39975.0 1775.52   1
  -8  -4   3 41114.8 1853.22   1
   8  -4  -3 41066.0 1861.33   1
  -8   4   3 41301.3 1862.31   1
   8   4  -3 40114.8 1852.16   1
   7  -4  -3 45526.5 2047.18   1
  -7   4   3 44526.7 2043.12   1
   6  -4  -3 2782.20 153.338   1
  -6   4   3 2735.56 153.125   1
   6   4  -3 2651.70 144.472   1
  -6  -4   3 2587.56 145.707   1
   5  -4  -3 67082.9 2947.45   1
  -5  -4   3 64941.3 2938.15   1
   5   4  -3 64567.1 2935.88   1
  -5   4   3 65567.8 2946.55   1
  -4  -4   3 1191.16 76.8192   1
  -4   4   3 1341.66 85.8665   1
   4   4  -3 1319.40 76.9265   1
   4  -4  -3 1166.98 82.6784   1
  -3  -4   3 11579.7 518.931   1
   3   4  -3 10774.7 515.652   1
   2   4  -3 50359.8 2337.72   1
  -2  -4   3 53696.5 2338.56   1
   1   4  -3 2920.76 143.647   1
  -1  -4   3 2468.16 140.711   1
   0  -4  -3 79307.2 3646.67   1
   0   4   3 81689.2 3647.30   1
   0   4  -3 87447.4 3643.35   1
   0  -4   3 76780.6 3639.49   1
  -1  -4  -3 256624. 11494.3   1
   1   4   3 257824. 11490.9   1
  -2  -4  -3 19344.5 851.900   1
   2   4   3 19111.5 849.561   1
   2  -4   3 17420.9 845.981   1
  -2   4  -3 17531.5 845.560   1
  -3  -4  -3 5747.56 277.940   1
   3   4   3 5450.42 274.890   1
   3  -4   3 5467.11 275.587   1
  -3   4  -3 4890.89 271.374   1
  -4  -4  -3 3480.52 192.502   1
   4   4   3 3607.28 192.182   1
  -4   4  -3 3756.55 195.691   1
   4  -4   3 3054.18 190.675   1
  -5   4  -3 323.828 45.9102   1
   5   4   3 226.680 40.3677   1
  -5  -4  -3 167.352 37.8226   1
   5  -4   3 203.129 40.5832   1
  -6   4  -3 346.153 47.7840   1
   6  -4   3 196.749 42.6105   1
  -6  -4  -3 261.814 44.9531   1
   6   4   3 330.054 45.7488   1
  -7   4  -3 101346. 4313.50   1
   7  -4   3 94798.1 4306.81   1
  -7  -4  -3 92790.6 4305.49   1
   7   4   3 94177.8 4303.67   1
   8   4   3 3292.33 194.303   1
  -8  -4  -3 3431.39 199.798   1
   9   4   3 63984.9 2932.37   1
  -9  -4  -3 65115.9 2938.31   1
   9  -4   3 62205.5 2933.95   1
  -9   4  -3 67634.2 2942.04   1
  10   4   3 4883.92 265.110   1
 -10  -4  -3 5006.13 269.084   1
  10  -4   3 4332.00 261.517   1
 -10   4  -3 4915.08 277.365   1
  11   4   3 13938.5 673.640   1
 -11  -4  -3 13892.1 676.155   1
  11  -4   3 13876.5 676.141   1
 -11   4  -3 13610.5 679.947   1
  12   4   3 6476.82 339.216   1
 -12  -4  -3 5947.54 337.643   1
  12  -4   3 6254.19 338.461   1
 -12   4  -3 6370.02 343.731   1
  13   4   3 154.848 41.2666   1
 -13  -4  -3 239.168 51.5867   1
  13  -4   3 163.161 45.7517   1
 -13   4  -3 234.184 58.1147   1
  14   4   3 1041.49 99.9243   1
 -14  -4  -3 1097.82 104.837   1
  14  -4   3 1111.35 100.364   1
 -14   4  -3 1161.19 108.142   1
  15   4   3 13990.8 695.199   1
 -15  -4  -3 12894.3 693.505   1
  15  -4   3 14970.7 701.473   1
 -15   4  -3 15120.4 704.905   1
  16   4   3 79.2857 45.5948   1
 -16  -4  -3 83.3461 45.1254   1
  16  -4   3 32.8512 44.4673   1
 -16   4  -3-8.43431 42.0123   1
 -17  -4  -3 4899.92 285.294   1
  18   4   3 790.716 83.8410   1
 -18  -4  -3 670.719 82.6625   1
  18  -4   3 654.692 78.6314   1
 -18   4  -3 561.104 77.7228   1
  19   4   3-8.20424 42.0424   1
 -19  -4  -3 34.6335 44.3691   1
  19  -4   3 77.5021 50.0356   1
 -19   4  -3-42.5651 45.4553   1
  20  -4   3 536.539 74.7917   1
 -20   4  -3 458.882 67.7250   1
 -21  -4  -3 372.860 62.2093   1
  21   4   3 449.325 67.2468   1
  21  -4   3 365.655 69.8076   1
  22  -4   3 115.818 43.8213   1
 -22   4  -3 87.2272 46.7936   1
  23   4   3 160.723 49.2393   1
 -23  -4  -3 177.053 51.0906   1
  23  -4   3 109.968 50.4978   1
 -23   4  -3 201.182 59.1134   1
  24   4   3 47.2622 45.7658   1
 -24   4  -3-42.3836 47.5800   1
  24  -4   3 29.9924 37.3061   1
 -24  -4  -3-40.9652 45.9877   1
  26  -5  -3-42.3826 48.1418   1
 -26   5   3 33.7495 41.9793   1
  25  -5  -3 871.537 96.7817   1
 -25   5   3 724.162 91.2980   1
  24  -5  -3 434.639 73.8860   1
 -24   5   3 435.587 71.0211   1
 -23   5   3 754.754 87.6182   1
  23  -5  -3 641.992 81.7681   1
 -23  -5   3 589.636 78.7654   1
  23   5  -3 803.919 87.7909   1
  22   5  -3 8.47222 41.5094   1
 -22  -5   3 8.61777 40.1947   1
  22  -5  -3-16.8527 45.5771   1
 -22   5   3 17.4183 43.9835   1
  21   5  -3 480.392 68.8568   1
 -21  -5   3 621.817 76.5205   1
  21  -5  -3 490.201 72.6514   1
 -21   5   3 465.288 72.9808   1
  20   5  -3 24.1776 36.9469   1
 -20  -5   3 16.7674 39.1136   1
  19   5  -3 454.750 66.7206   1
 -19   5   3 461.008 69.8376   1
 -19  -5   3 473.114 67.3529   1
  19  -5  -3 391.468 68.4436   1
 -18   5   3 2196.83 156.148   1
  18   5  -3 2102.61 148.120   1
 -18  -5   3 2005.55 149.421   1
  18  -5  -3 2066.34 150.655   1
  17   5  -3 4974.38 263.465   1
 -17  -5   3 4515.10 262.967   1
  17  -5  -3 4027.62 255.717   1
 -17   5   3 4706.75 270.916   1
  16   5  -3 70.3007 40.8489   1
 -16  -5   3-7.23367 33.1571   1
  16  -5  -3-15.1347 36.4965   1
 -16   5   3 16.5586 42.4268   1
  15  -5  -3 4244.67 250.242   1
  15   5  -3 4360.47 245.499   1
 -15  -5   3 4302.83 244.878   1
 -15   5   3 4349.23 255.494   1
  14  -5  -3 14397.3 692.120   1
 -14  -5   3 13512.7 682.413   1
 -14   5   3 14715.2 695.902   1
  14   5  -3 14109.7 684.012   1
 -13  -5   3 11524.3 531.215   1
  13  -5  -3 10500.0 534.774   1
  13   5  -3 10297.5 526.348   1
 -13   5   3 10598.1 536.955   1
 -12  -5   3 5439.32 280.625   1
  12  -5  -3 5330.24 287.875   1
 -12   5   3 4659.40 282.977   1
  12   5  -3 5364.99 277.697   1
  11   5  -3 12206.6 600.531   1
 -11  -5   3 12776.7 603.108   1
 -10  -5   3 14664.6 665.276   1
  10  -5  -3 13306.4 667.874   1
  10   5  -3 14422.4 662.300   1
 -10   5   3 13120.4 668.600   1
  -9  -5   3 2111.20 127.455   1
   9  -5  -3 2153.04 134.203   1
   9   5  -3 1980.50 123.558   1
  -9   5   3 1821.84 130.077   1
  -8  -5   3 101132. 4359.32   1
   8  -5  -3 92990.0 4364.81   1
  -8   5   3 98445.6 4368.22   1
   8   5  -3 95286.9 4356.28   1
   7  -5  -3 4301.55 231.983   1
  -7   5   3 4415.39 232.637   1
   7   5  -3 4289.58 222.614   1
  -7  -5   3 4206.08 223.931   1
  -6   5   3 511.156 54.8615   1
   6  -5  -3 305.711 47.0560   1
  -5   5   3 789.257 66.6170   1
   5  -5  -3 768.054 65.9608   1
   4  -5  -3 32643.9 1495.42   1
  -4   5   3 33616.4 1498.53   1
   4   5  -3 32696.3 1488.11   1
  -4  -5   3 32345.1 1487.90   1
   3  -5  -3 1353.34 98.2639   1
  -3   5   3 1697.78 102.316   1
   3   5  -3 1403.52 91.9544   1
  -3  -5   3 1637.53 94.7598   1
   2   5  -3 199119. 8816.10   1
  -2   5   3 203123. 8822.52   1
   2  -5  -3 218415. 8828.21   1
  -1   5   3 46663.7 2113.29   1
   1  -5  -3 46590.6 2114.53   1
   0  -5   3 161971. 7212.29   1
   0   5   3 161608. 7213.96   1
   0   5  -3 153457. 7207.99   1
   0  -5  -3 169611. 7217.57   1
   1  -5   3 41431.6 1852.20   1
  -1  -5  -3 42458.6 1857.67   1
  -1   5  -3 38222.8 1850.19   1
   1   5   3 41703.8 1860.43   1
  -2  -5  -3 3085.80 179.573   1
   2   5   3 3220.45 178.974   1
   2  -5   3 3000.00 175.104   1
  -2   5  -3 3526.90 180.323   1
  -3  -5  -3 1412.02 102.370   1
   3   5   3 1384.80 99.8384   1
   3  -5   3 1462.20 100.477   1
  -3   5  -3 1697.79 106.356   1
  -4  -5  -3 436.134 54.4651   1
   4   5   3 464.723 52.1675   1
  -4   5  -3 375.748 49.3723   1
  -5  -5  -3 391.997 51.8613   1
   5   5   3 470.829 50.6287   1
   5  -5   3 364.669 48.5295   1
  -5   5  -3 371.446 50.5309   1
  -6  -5  -3 112461. 5043.55   1
  -6   5  -3 120673. 5046.76   1
   6  -5   3 118985. 5047.83   1
   7  -5   3 368.958 56.2730   1
   7   5   3 401.141 53.9309   1
  -7   5  -3 372.154 52.6777   1
  -7  -5  -3 343.648 52.5283   1
   8  -5   3 35323.0 1586.37   1
  -8   5  -3 33292.1 1584.44   1
  -9   5  -3 610.234 68.6273   1
   9  -5   3 506.344 63.2402   1
  -9  -5  -3 437.615 60.9672   1
   9   5   3 372.168 57.4303   1
 -10  -5  -3 21891.8 1029.77   1
 -10   5  -3 23560.6 1040.96   1
  10  -5   3 21019.0 1027.82   1
  10   5   3 21090.1 1027.88   1
 -11  -5  -3 4942.86 279.526   1
  11  -5   3 4642.46 276.570   1
 -11   5  -3 5306.81 288.680   1
  11   5   3 5226.30 281.832   1
 -12   5  -3 6666.25 352.843   1
  12  -5   3 5736.68 338.784   1
 -12  -5  -3 6698.49 347.577   1
  12   5   3 6501.43 343.560   1
  13   5   3 142.671 45.6785   1
 -13  -5  -3 148.893 45.6422   1
  13  -5   3 166.216 52.7445   1
 -13   5  -3 240.255 56.9950   1
  14   5   3 131.235 47.9141   1
 -14  -5  -3 128.888 47.4873   1
  14  -5   3 78.8096 41.1480   1
 -14   5  -3 50.8564 33.8768   1
  15   5   3 1988.85 146.572   1
  15  -5   3 2048.74 147.775   1
 -15   5  -3 2091.72 155.681   1
 -16  -5  -3 3924.19 241.895   1
  16  -5   3 3735.17 236.766   1
 -16   5  -3 4295.36 248.335   1
  17  -5   3 2144.82 153.404   1
 -17   5  -3 1871.80 148.795   1
  18   5   3 4088.19 245.544   1
 -18  -5  -3 4513.97 252.255   1
  18  -5   3 3846.07 243.054   1
 -18   5  -3 3812.64 243.200   1
  19   5   3 140.775 51.4558   1
 -19   5  -3 78.1776 45.4086   1
 -19  -5  -3 94.7659 46.2598   1
  19  -5   3 125.662 43.2079   1
 -20  -5  -3 2174.40 156.023   1
 -20   5  -3 1997.84 151.906   1
  20  -5   3 2154.17 154.770   1
  20   5   3 1906.12 148.198   1
 -21  -5  -3 999.533 101.028   1
  21  -5   3 963.646 99.1221   1
 -21   5  -3 1226.95 107.888   1
  21   5   3 966.081 102.264   1
  22   5   3 16.3931 46.5525   1
 -22  -5  -3 16.6812 38.9025   1
 -22   5  -3-8.46656 35.9249   1
  23   5   3 121.357 48.5890   1
 -23  -5  -3 115.454 42.2813   1
  23  -5   3 194.094 53.8401   1
 -23   5  -3 246.070 58.3242   1
  24   5   3 23.8702 47.7451   1
 -24  -5  -3-32.3161 41.9839   1
 -26   6   3 327.304 62.5963   1
  26  -6  -3 463.831 72.4044   1
 -25   6   3 34.1497 49.0707   1
  25  -6  -3 32.7703 47.0905   1
 -24   6   3 1344.78 118.264   1
  24  -6  -3 1343.38 118.888   1
 -23   6   3 668.039 83.7226   1
  23   6  -3 626.243 83.5718   1
  23  -6  -3 612.890 80.6796   1
 -22  -6   3 1660.20 137.363   1
 -22   6   3 1786.30 142.157   1
  22  -6  -3 1792.11 136.565   1
  22   6  -3 1665.88 136.407   1
  21   6  -3 456.752 70.9887   1
 -21  -6   3 460.020 69.8969   1
  21  -6  -3 599.557 79.6699   1
 -21   6   3 452.104 70.3900   1
  20  -6  -3 1454.44 125.778   1
  20   6  -3 1503.12 123.571   1
 -20  -6   3 1480.17 124.035   1
 -20   6   3 1576.01 130.156   1
  19  -6  -3 1102.91 104.276   1
  19   6  -3 1079.33 102.292   1
 -19   6   3 995.747 105.018   1
 -19  -6   3 1153.18 104.188   1
  18  -6  -3 127.201 47.0590   1
 -18   6   3 133.875 49.2317   1
  17  -6  -3 1409.82 120.702   1
  17   6  -3 1522.71 121.046   1
 -17  -6   3 1645.24 126.732   1
 -17   6   3 1647.25 131.620   1
  16   6  -3 9542.01 482.833   1
 -16  -6   3 9381.43 484.471   1
  16  -6  -3 9485.06 486.351   1
  15  -6  -3 6256.73 356.074   1
 -15  -6   3 6717.64 356.073   1
 -15   6   3 7036.17 363.396   1
  15   6  -3 6638.08 353.423   1
 -14  -6   3 2643.92 178.100   1
  14   6  -3 3224.13 185.350   1
 -14   6   3 2872.84 187.613   1
  14  -6  -3 2931.82 187.380   1
 -13   6   3 657.965 75.4931   1
  13  -6  -3 836.115 82.3996   1
 -12  -6   3 460.747 60.6417   1
  12   6  -3 636.212 65.9499   1
 -12   6   3 491.047 64.3899   1
  12  -6  -3 581.296 68.1625   1
 -11  -6   3 482.503 57.7479   1
  11   6  -3 543.360 57.0129   1
 -11   6   3 498.216 62.4033   1
  11  -6  -3 333.827 55.9857   1
 -10  -6   3 25444.1 1203.87   1
  10   6  -3 25449.9 1200.08   1
 -10   6   3 28159.3 1215.65   1
  10  -6  -3 25122.4 1207.26   1
  -9  -6   3 26191.2 1202.37   1
   9   6  -3 27955.1 1202.65   1
  -9   6   3 23831.3 1205.69   1
   9  -6  -3 25784.9 1208.36   1
   8  -6  -3 82.4195 27.6787   1
  -8  -6   3 87.3815 30.5191   1
  -8   6   3 63.1413 29.6180   1
   7   6  -3 7510.90 363.148   1
  -7  -6   3 7409.05 363.781   1
   7  -6  -3 7306.04 369.464   1
  -7   6   3 6866.61 367.905   1
  -6  -6   3 1758.71 119.136   1
  -6   6   3 2040.40 130.632   1
   6  -6  -3 1995.92 129.642   1
   6   6  -3 2189.36 123.561   1
  -5  -6   3 39336.5 1766.26   1
  -5   6   3 40483.5 1776.14   1
   5  -6  -3 36136.6 1771.20   1
   5   6  -3 39364.6 1763.87   1
  -4  -6   3 12509.6 589.092   1
  -4   6   3 12781.2 597.244   1
   4  -6  -3 11561.4 592.755   1
   4   6  -3 12907.5 589.358   1
  -3  -6   3 84178.0 3591.13   1
  -3   6   3 77341.6 3598.25   1
   3  -6  -3 80043.0 3598.64   1
   3   6  -3 77427.8 3589.65   1
   2  -6  -3 23083.4 1044.48   1
   2   6  -3 23530.0 1036.62   1
  -2  -6   3 21035.4 1033.35   1
  -2   6   3 22523.8 1042.19   1
   1  -6  -3 29191.2 1254.85   1
   1   6  -3 27212.3 1245.62   1
  -1  -6   3 27366.3 1245.18   1
  -1   6   3 25183.7 1248.83   1
   0  -6  -3 91314.0 4191.91   1
   0   6  -3 99009.6 4185.93   1
   0  -6   3 91831.0 4184.21   1
   0   6   3 89969.2 4187.38   1
  -1  -6  -3 163098. 7700.57   1
   1   6   3 172768. 7702.13   1
   1  -6   3 164993. 7695.15   1
  -1   6  -3 187729. 7700.12   1
  -2  -6  -3 12634.9 645.464   1
  -2   6  -3 14333.4 645.956   1
   2  -6   3 13914.1 645.578   1
   2   6   3 13262.6 646.442   1
  -3   6  -3 6418.52 349.868   1
   3  -6   3 6791.06 351.532   1
   3   6   3 7383.29 355.577   1
  -3  -6  -3 7355.34 358.025   1
  -4   6  -3 562.467 60.8904   1
   4  -6   3 678.984 65.3361   1
   4   6   3 600.644 61.1261   1
  -4  -6  -3 518.112 60.2130   1
  -5   6  -3 129.408 37.6808   1
   5  -6   3 128.389 38.0652   1
   5   6   3 85.9637 37.7172   1
  -5  -6  -3 42.2445 33.7404   1
  -6   6  -3 392.500 57.0485   1
   6  -6   3 480.737 60.1172   1
   6   6   3 431.154 56.5056   1
  -6  -6  -3 423.079 56.6571   1
   7  -6   3 51542.5 2505.20   1
  -7   6  -3 58830.8 2511.32   1
  -8   6  -3 35.5583 39.0276   1
   8  -6   3 47.6969 35.4880   1
   8   6   3 58.4451 36.0914   1
  -8  -6  -3 69.6552 40.5389   1
  -9   6  -3 11023.9 525.692   1
  -9  -6  -3 9802.88 517.403   1
   9   6   3 10103.1 517.395   1
   9  -6   3 10600.0 522.604   1
 -10  -6  -3 17793.4 857.689   1
 -10   6  -3 19755.7 868.952   1
  10  -6   3 17695.1 858.254   1
  10   6   3 16746.3 853.093   1
 -11  -6  -3 4458.78 257.023   1
 -11   6  -3 4621.18 269.281   1
  11   6   3 4667.24 258.736   1
  11  -6   3 4078.90 252.098   1
 -12  -6  -3 1321.81 113.553   1
  12   6   3 1408.02 115.691   1
 -13   6  -3 289.706 59.7871   1
 -13  -6  -3 237.580 50.7722   1
  13  -6   3 300.094 57.0599   1
  13   6   3 224.317 48.7393   1
 -14   6  -3 2210.41 160.019   1
  14  -6   3 2191.21 157.226   1
  14   6   3 2317.67 160.347   1
 -15   6  -3 2116.08 155.892   1
  15  -6   3 1992.83 149.679   1
 -15  -6  -3 2116.95 152.109   1
  16   6   3 2460.76 175.944   1
 -16  -6  -3 2817.11 182.870   1
 -17  -6  -3 9635.67 497.858   1
 -17   6  -3 9857.97 503.497   1
  17  -6   3 9516.39 491.799   1
  17   6   3 9367.39 495.535   1
 -18  -6  -3 921.381 95.4451   1
 -18   6  -3 959.579 98.6201   1
  18  -6   3 904.360 95.4303   1
  18   6   3 1099.19 102.259   1
 -19  -6  -3 949.460 96.8894   1
 -19   6  -3 973.142 99.1236   1
  19   6   3 984.123 99.1243   1
  19  -6   3 880.456 93.9489   1
  20  -6   3 99.7232 46.3616   1
 -20   6  -3 111.606 47.8769   1
  20   6   3 109.021 52.6186   1
 -20  -6  -3 128.748 47.2856   1
 -21  -6  -3 1012.99 101.519   1
 -21   6  -3 975.782 98.5186   1
  21   6   3 967.014 98.8678   1
  21  -6   3 968.158 97.7571   1
  22  -6   3 124.505 50.1849   1
 -22  -6  -3 93.5123 49.2254   1
  22   6   3 132.253 50.4893   1
 -22   6  -3 205.853 59.1293   1
  23  -6   3 588.458 80.2644   1
 -23   6  -3 716.146 85.6639   1
 -24  -6  -3 279.160 60.7906   1
  24   6   3 184.332 60.1859   1
  26  -7  -3 118.799 51.9419   1
 -26   7   3 57.7692 47.0406   1
  25  -7  -3 1089.86 103.236   1
 -25   7   3 784.863 90.3377   1
  24  -7  -3 74.2865 50.8278   1
 -24   7   3 170.536 56.0079   1
  23  -7  -3 408.051 65.8385   1
 -23   7   3 433.499 68.5055   1
 -22   7   3 81.2809 49.5615   1
  22  -7  -3 49.2193 46.1424   1
  22   7  -3 69.4249 47.0342   1
 -22  -7   3 73.2599 45.6609   1
  21  -7  -3 1811.97 141.726   1
 -21   7   3 1961.75 149.290   1
 -20   7   3 3351.90 205.523   1
  20  -7  -3 2849.47 191.521   1
  20   7  -3 2735.33 189.489   1
 -20  -7   3 2762.97 192.897   1
 -19   7   3 2091.52 155.435   1
  19  -7  -3 1944.76 148.072   1
  19   7  -3 2016.86 149.491   1
 -19  -7   3 2129.00 153.863   1
 -18   7   3 5098.43 297.663   1
 -18  -7   3 5196.86 296.983   1
  18  -7  -3 5143.96 292.165   1
  18   7  -3 5017.89 291.196   1
 -17   7   3 398.222 66.4282   1
  17   7  -3 291.019 55.2958   1
 -17  -7   3 283.913 59.4739   1
  17  -7  -3 436.540 64.5013   1
 -16   7   3-8.45554 39.4488   1
  16   7  -3 44.6706 39.7607   1
 -16  -7   3 32.3904 42.0907   1
  16  -7  -3 16.3300 40.0149   1
 -15   7   3 11231.9 553.352   1
  15   7  -3 10748.5 539.346   1
 -15  -7   3 10826.7 544.581   1
  15  -7  -3 10381.6 545.495   1
 -14   7   3 1929.67 141.330   1
  14   7  -3 1998.72 137.099   1
 -14  -7   3 1922.68 137.463   1
  14  -7  -3 1853.54 141.019   1
 -13   7   3 2176.29 152.755   1
  13   7  -3 2078.38 145.200   1
  13  -7  -3 2317.93 156.925   1
 -13  -7   3 2297.89 152.736   1
  12  -7  -3 1764.53 130.293   1
 -12   7   3 1630.37 126.619   1
 -11   7   3 7504.75 391.196   1
  11   7  -3 7369.09 380.937   1
 -11  -7   3 7530.17 384.618   1
  11  -7  -3 7507.25 389.754   1
 -10   7   3 9920.89 473.721   1
  10   7  -3 9477.17 461.959   1
 -10  -7   3 8731.10 461.335   1
  10  -7  -3 9211.54 469.178   1
  -9   7   3 9201.64 429.517   1
  -9  -7   3 7819.12 415.104   1
   9  -7  -3 8348.22 423.430   1
   9   7  -3 8155.08 414.323   1
   8   7  -3 30659.8 1458.24   1
  -8  -7   3 32949.8 1462.26   1
  -7  -7   3 2578.66 153.865   1
   7  -7  -3 2480.33 157.684   1
  -7   7   3 2527.47 158.764   1
  -6  -7   3 20579.9 957.997   1
  -6   7   3 19811.6 963.032   1
   6  -7  -3 20267.6 964.650   1
   6   7  -3 21368.1 956.487   1
  -5   7   3 52906.5 2422.73   1
   5  -7  -3 53255.3 2422.12   1
   5   7  -3 53686.8 2415.46   1
  -4   7   3 33127.1 1522.21   1
   4  -7  -3 33458.7 1520.49   1
   4   7  -3 29979.8 1507.87   1
  -3  -7   3 9715.15 419.123   1
  -3   7   3 8486.51 420.564   1
   3   7  -3 8928.94 414.765   1
   2  -7  -3 14050.8 670.480   1
   2   7  -3 13248.9 660.184   1
  -2  -7   3 13836.7 661.444   1
  -2   7   3 15062.9 671.797   1
   1  -7  -3 50628.9 2104.37   1
   1   7  -3 46421.6 2091.75   1
  -1  -7   3 46216.3 2089.01   1
  -1   7   3 42102.0 2087.32   1
   0  -7  -3 15805.6 734.426   1
   0   7  -3 16876.9 731.813   1
   0  -7   3 16279.1 730.813   1
  -1  -7  -3 44707.9 1959.58   1
  -1   7  -3 40490.4 1951.76   1
   1  -7   3 44274.2 1954.89   1
   1   7   3 42366.7 1955.49   1
  -2  -7  -3 35607.2 1637.38   1
   2   7   3 36425.9 1636.58   1
   2  -7   3 35852.6 1633.19   1
  -2   7  -3 34679.3 1632.47   1
  -3  -7  -3 2562.97 169.289   1
  -3   7  -3 3169.52 174.197   1
   3  -7   3 2945.77 171.864   1
   3   7   3 2723.45 170.408   1
  -4   7  -3 42803.6 1841.89   1
   4  -7   3 39078.0 1836.84   1
   4   7   3 37422.6 1839.91   1
  -4  -7  -3 41377.8 1842.57   1
  -6   7  -3 39554.9 1691.43   1
   6  -7   3 38218.2 1688.77   1
   6   7   3 39312.4 1687.85   1
  -7   7  -3 8764.42 461.535   1
   7  -7   3 9683.27 467.164   1
   7   7   3 8718.27 459.122   1
  -7  -7  -3 9505.68 466.027   1
  -8   7  -3 2732.30 178.518   1
   8  -7   3 2918.24 181.707   1
   8   7   3 2571.21 172.886   1
  -8  -7  -3 2822.96 178.812   1
  -9   7  -3 3408.70 207.551   1
   9  -7   3 3343.30 203.118   1
   9   7   3 3297.82 199.877   1
  -9  -7  -3 3014.53 198.684   1
 -10   7  -3 1365.72 120.662   1
 -10  -7  -3 1608.55 127.331   1
  10  -7   3 1831.58 129.846   1
  10   7   3 1621.20 124.100   1
  11   7   3 5473.02 302.536   1
 -11  -7  -3 5435.04 307.602   1
 -12   7  -3 6383.49 354.832   1
  12  -7   3 6141.06 340.917   1
 -13   7  -3 5445.23 296.277   1
  13  -7   3 5026.14 289.246   1
  13   7   3 4767.26 286.246   1
 -14  -7  -3 4997.32 275.750   1
 -14   7  -3 4191.27 268.453   1
  14  -7   3 4799.39 266.565   1
  14   7   3 4280.78 266.592   1
 -15  -7  -3 59.8926 45.7638   1
 -15   7  -3 62.6155 42.5230   1
  15   7   3 75.0501 44.0178   1
  15  -7   3 50.0893 43.4695   1
  16  -7   3 3636.33 226.145   1
 -16   7  -3 3638.79 231.698   1
 -17  -7  -3 1079.61 104.928   1
 -17   7  -3 967.000 101.687   1
  17   7   3 1201.24 109.539   1
  17  -7   3 1041.91 100.644   1
  18  -7   3 86.8374 41.8622   1
 -18  -7  -3 104.989 47.5619   1
 -18   7  -3 83.0438 43.2997   1
  18   7   3 179.803 55.2020   1
  19  -7   3-24.8851 43.7025   1
 -19   7  -3 8.73817 42.8137   1
 -20   7  -3 1010.87 102.641   1
  20  -7   3 1149.19 107.859   1
  20   7   3 1032.78 106.935   1
 -20  -7  -3 1016.48 104.388   1
  21  -7   3-8.14897 40.5458   1
 -21   7  -3 25.1713 44.2048   1
  22   7   3 2252.41 162.429   1
 -22  -7  -3 2243.42 163.766   1
 -23   7  -3 396.985 64.5789   1
  23  -7   3 424.049 68.9673   1
  23   7   3 538.736 78.6288   1
 -23  -7  -3 558.904 75.1840   1
  25  -8  -3 39.9868 45.5586   1
 -25   8   3 115.670 46.5107   1
  24  -8  -3 336.161 65.9105   1
 -24   8   3 467.678 75.0002   1
  22  -8  -3 8.32488 41.4211   1
 -22   8   3-26.6252 43.4842   1
 -21   8   3-36.1690 44.9910   1
  21  -8  -3 8.44412 37.2944   1
  21   8  -3 17.1889 41.4472   1
 -21  -8   3-36.2758 44.4350   1
 -20  -8   3 2609.27 189.063   1
  20  -8  -3 2704.41 184.350   1
  20   8  -3 2701.57 186.362   1
 -19  -8   3 184.624 56.4555   1
  19   8  -3 249.970 55.5234   1
  19  -8  -3 315.841 62.0116   1
 -19   8   3 198.748 57.4262   1
  18   8  -3 767.683 89.9879   1
 -18  -8   3 844.591 93.6768   1
 -17  -8   3 4891.32 298.514   1
  17  -8  -3 5170.45 299.763   1
  17   8  -3 5771.93 303.541   1
 -16   8   3 2061.89 156.304   1
  16   8  -3 2466.44 160.087   1
 -16  -8   3 1939.19 151.437   1
  16  -8  -3 2099.86 155.228   1
 -15   8   3 3477.68 217.777   1
  15   8  -3 3099.11 206.095   1
 -15  -8   3 3299.21 212.148   1
  15  -8  -3 3871.35 222.486   1
 -14   8   3 1221.86 110.016   1
  14   8  -3 1271.54 105.881   1
 -14  -8   3 1096.75 104.730   1
  14  -8  -3 1132.86 108.621   1
 -13   8   3 631.190 79.1012   1
  13   8  -3 651.167 71.5751   1
 -13  -8   3 694.050 76.1238   1
  13  -8  -3 707.524 79.0230   1
 -12   8   3 190.570 46.5991   1
  12   8  -3 256.121 48.4136   1
 -12  -8   3 194.728 42.6701   1
  12  -8  -3 158.872 46.2606   1
 -11   8   3 2782.92 177.767   1
  11   8  -3 2797.89 169.706   1
 -11  -8   3 2627.56 170.069   1
  11  -8  -3 2568.58 173.452   1
 -10   8   3 21894.7 1071.93   1
 -10  -8   3 24290.6 1071.60   1
  10  -8  -3 22807.6 1073.15   1
  10   8  -3 22117.3 1064.86   1
  -9   8   3 23907.8 1140.86   1
   9  -8  -3 23512.5 1139.59   1
   9   8  -3 24301.2 1133.18   1
  -9  -8   3 25493.5 1137.34   1
   8   8  -3 555.368 61.1798   1
  -8   8   3 504.139 61.7684   1
   8  -8  -3 509.200 62.1433   1
  -8  -8   3 638.069 65.1916   1
   7   8  -3 57315.4 2447.83   1
  -7   8   3 52412.8 2452.99   1
   7  -8  -3 52006.4 2450.68   1
  -7  -8   3 53372.3 2446.84   1
  -6   8   3 14114.2 742.473   1
   6  -8  -3 16458.6 750.057   1
  -6  -8   3 16223.3 741.980   1
   5   8  -3 19038.5 918.455   1
  -5  -8   3 20361.8 924.355   1
   4   8  -3 10592.3 517.170   1
  -4   8   3 11469.9 528.119   1
   4  -8  -3 9917.89 520.189   1
  -3   8   3 26286.5 1220.96   1
   3   8  -3 26958.9 1215.44   1
   3  -8  -3 24673.4 1219.11   1
  -3  -8   3 27110.6 1216.98   1
  -2   8   3 23.3643 32.5446   1
   2   8  -3 89.6284 34.0095   1
   2  -8  -3 84.3715 38.8364   1
  -2  -8   3 83.7974 29.9098   1
  -1   8   3 64773.7 2753.48   1
   1   8  -3 62149.5 2748.56   1
  -1  -8   3 55767.3 2743.73   1
   1  -8  -3 60782.2 2753.39   1
   0   8   3 32294.5 1411.14   1
   0   8  -3 29885.8 1403.38   1
   0  -8   3 29160.3 1402.83   1
   0  -8  -3 30870.6 1409.43   1
  -1   8  -3 5558.20 297.214   1
  -1  -8  -3 5831.14 301.923   1
  -2   8  -3 12387.5 585.507   1
   2  -8   3 11614.5 581.195   1
  -3   8  -3 11709.4 579.303   1
   3  -8   3 11977.7 580.860   1
   4   8   3 5685.78 340.286   1
  -4  -8  -3 7845.06 356.173   1
  -5  -8  -3 43381.6 1978.33   1
   5   8   3 46191.0 1978.10   1
  -5   8  -3 40127.9 1970.80   1
   5  -8   3 42861.5 1971.90   1
  -6  -8  -3 5063.47 279.651   1
   6   8   3 4914.71 276.014   1
  -6   8  -3 4824.98 276.840   1
   6  -8   3 5277.92 279.893   1
  -7  -8  -3 37293.2 1752.31   1
   7   8   3 34338.8 1745.46   1
  -7   8  -3 40263.7 1755.02   1
   7  -8   3 40406.3 1754.94   1
  -8  -8  -3 5633.68 302.303   1
   8   8   3 4967.63 293.595   1
  -8   8  -3 5485.25 301.007   1
   8  -8   3 5585.50 302.278   1
  -9  -8  -3 3583.49 225.024   1
   9   8   3 4095.40 228.569   1
  -9   8  -3 3461.42 224.848   1
   9  -8   3 4062.18 233.808   1
  10   8   3 846.631 88.0474   1
 -10  -8  -3 900.049 90.1492   1
  11  -8   3 258.824 59.8845   1
 -11   8  -3 292.635 57.8773   1
 -12   8  -3 2163.17 155.024   1
  12  -8   3 1869.93 144.970   1
  12   8   3 1985.54 145.498   1
 -13   8  -3 12521.9 606.822   1
  13  -8   3 11707.2 591.852   1
  13   8   3 11373.4 591.101   1
 -13  -8  -3 11704.0 596.424   1
 -14   8  -3 1147.89 108.373   1
  14  -8   3 947.963 98.3145   1
  14   8   3 1171.89 107.221   1
 -14  -8  -3 1278.71 113.552   1
 -15   8  -3 1694.96 143.235   1
  15  -8   3 1677.00 131.013   1
  15   8   3 1612.96 133.538   1
 -15  -8  -3 1758.09 139.698   1
 -16   8  -3 117.698 46.0375   1
  16  -8   3 76.0489 42.3832   1
  16   8   3 192.204 55.8534   1
 -16  -8  -3 116.616 50.6371   1
 -17   8  -3 347.511 67.0113   1
  17  -8   3 343.506 65.2964   1
  17   8   3 444.898 66.6152   1
 -17  -8  -3 310.247 60.2879   1
 -18   8  -3 531.456 76.3500   1
  18  -8   3 490.815 70.3657   1
  18   8   3 572.337 75.4232   1
 -18  -8  -3 484.913 78.2475   1
 -19   8  -3 1241.88 113.202   1
  19  -8   3 999.630 97.9050   1
  19   8   3 1159.70 108.465   1
 -19  -8  -3 1114.09 107.538   1
 -20   8  -3 120.101 50.7930   1
  20  -8   3 162.868 49.2777   1
  20   8   3 142.002 50.0049   1
 -20  -8  -3 145.215 50.7341   1
 -21   8  -3 421.929 70.6919   1
  21  -8   3 644.557 80.1741   1
  21   8   3 579.304 79.2749   1
 -21  -8  -3 639.428 83.0939   1
 -22   8  -3 397.432 68.5264   1
  22  -8   3 369.638 65.5066   1
  22   8   3 333.926 67.7020   1
 -22  -8  -3 323.400 66.1869   1
  23   8   3 408.421 68.9702   1
  25  -9  -3 324.649 70.3630   1
 -25   9   3 452.159 72.3430   1
  23  -9  -3 154.071 50.6546   1
 -23   9   3 164.614 49.1446   1
  22  -9  -3 8.36244 43.4568   1
 -22   9   3-17.7956 41.5006   1
  21  -9  -3 39.5028 44.4240   1
 -21   9   3 85.7670 50.2742   1
  20   9  -3 440.081 69.6221   1
 -20  -9   3 290.792 65.5248   1
 -19   9   3 1723.13 139.556   1
 -19  -9   3 1624.51 135.059   1
  19  -9  -3 1657.09 131.449   1
  19   9  -3 1554.40 132.116   1
 -18   9   3 431.319 70.9331   1
  18  -9  -3 477.429 72.6274   1
  18   9  -3 290.431 58.4392   1
 -18  -9   3 560.096 73.6439   1
 -17   9   3 1206.41 113.131   1
  17  -9  -3 1300.32 115.936   1
  17   9  -3 1235.76 110.032   1
 -17  -9   3 1348.76 117.030   1
  16  -9  -3 5205.90 298.251   1
 -16   9   3 5146.82 299.070   1
 -15   9   3 10006.2 527.127   1
  15  -9  -3 10112.4 528.510   1
  15   9  -3 10999.6 526.958   1
 -15  -9   3 10180.0 526.044   1
 -14   9   3 1514.44 119.011   1
  14  -9  -3 1185.56 109.872   1
  14   9  -3 1212.14 106.860   1
 -14  -9   3 1114.96 107.534   1
 -13   9   3 719.235 82.9941   1
  13  -9  -3 638.976 77.3708   1
  13   9  -3 773.773 80.6305   1
 -13  -9   3 732.142 81.2033   1
  12   9  -3 391.288 58.3856   1
 -12  -9   3 329.938 55.5012   1
 -11   9   3 410.381 65.5679   1
 -11  -9   3 484.789 61.5882   1
  11   9  -3 432.867 58.5829   1
  11  -9  -3 429.554 65.9420   1
  10  -9  -3 19544.7 904.906   1
 -10  -9   3 18780.5 898.604   1
  10   9  -3 17316.3 892.974   1
 -10   9   3 20271.2 908.054   1
  -9   9   3 20416.0 962.524   1
   9  -9  -3 20026.8 961.770   1
  -8   9   3 4097.31 237.827   1
   8  -9  -3 4148.51 240.230   1
   7   9  -3 875.440 78.9897   1
  -7   9   3 890.013 85.9779   1
   7  -9  -3 731.252 78.6609   1
  -7  -9   3 878.353 80.4295   1
   6   9  -3 34795.8 1537.32   1
  -6   9   3 32730.5 1539.31   1
   6  -9  -3 31888.3 1538.90   1
  -6  -9   3 33633.3 1534.48   1
   5   9  -3 934.044 81.0677   1
  -5   9   3 934.204 87.6525   1
   5  -9  -3 1089.43 91.7141   1
  -5  -9   3 1032.32 86.3782   1
   4   9  -3 10344.3 537.537   1
  -4   9   3 11798.9 552.160   1
   4  -9  -3 10635.1 545.687   1
  -4  -9   3 11647.3 544.431   1
   3   9  -3 11.5084 28.6708   1
  -3   9   3 71.2624 37.6711   1
   3  -9  -3 97.7673 35.2874   1
  -3  -9   3-17.8467 30.0827   1
  -2   9   3 19480.6 942.697   1
   2   9  -3 20915.3 942.210   1
  -2  -9   3 18949.5 935.763   1
   2  -9  -3 20716.7 947.667   1
  -1   9   3 1621.14 124.025   1
   1   9  -3 1971.73 127.799   1
  -1  -9   3 1794.47 124.762   1
   1  -9  -3 1870.09 128.553   1
   0   9   3 10999.9 550.728   1
   0   9  -3 10863.9 549.904   1
   0  -9   3 11027.2 550.216   1
   0  -9  -3 12242.8 563.826   1
   1   9   3 2914.37 176.615   1
  -1  -9  -3 2737.63 176.024   1
   2   9   3 11079.5 508.000   1
  -2   9  -3 10273.9 504.562   1
  -2  -9  -3 10278.3 504.259   1
   3   9   3 138.263 37.6354   1
  -3   9  -3 99.3119 38.7026   1
   3  -9   3 66.8936 35.9685   1
  -3  -9  -3 75.9104 34.5989   1
  -4   9  -3 49156.9 2329.79   1
   4  -9   3 50015.9 2329.32   1
   4   9   3 52458.0 2332.75   1
  -4  -9  -3 52716.2 2335.21   1
  -5  -9  -3 11646.0 579.018   1
  -5   9  -3 11866.2 580.347   1
   5  -9   3 11508.8 575.668   1
  -6  -9  -3 2242.58 158.271   1
   6  -9   3 2422.56 160.416   1
  -6   9  -3 2435.25 163.190   1
   6   9   3 2492.01 162.011   1
  -7  -9  -3 114.198 45.1370   1
   7  -9   3 172.407 46.7650   1
  -7   9  -3 68.0610 44.3600   1
   7   9   3 198.013 52.3500   1
  -8  -9  -3 7308.09 367.350   1
   8  -9   3 6582.92 359.973   1
   8   9   3 6241.87 356.723   1
  -8   9  -3 6907.64 364.798   1
  -9  -9  -3 492.660 69.3426   1
   9   9   3 600.130 71.7777   1
  10  -9   3 6992.92 369.607   1
 -10   9  -3 6503.60 371.370   1
  11  -9   3 466.530 70.5032   1
 -11   9  -3 452.900 70.2832   1
  11   9   3 503.951 68.7539   1
 -12  -9  -3 4329.28 260.183   1
  12  -9   3 4387.31 261.902   1
 -12   9  -3 4743.63 267.177   1
  12   9   3 4105.74 255.046   1
 -13  -9  -3 69.1924 41.2592   1
  13  -9   3 67.4789 39.5804   1
  13   9   3 197.376 49.0246   1
 -13   9  -3 44.9709 43.5894   1
  14   9   3 4696.60 276.006   1
 -14  -9  -3 4825.86 279.078   1
  14  -9   3 4377.26 270.231   1
 -14   9  -3 5051.06 286.855   1
 -15  -9  -3-8.86711 35.1956   1
  15  -9   3 8.33156 40.8217   1
  15   9   3 8.46115 38.0806   1
 -15   9  -3 36.0832 46.8794   1
 -16  -9  -3 697.493 84.0953   1
  16   9   3 773.072 85.9665   1
  16  -9   3 533.353 74.8317   1
 -16   9  -3 691.416 87.9894   1
 -17  -9  -3 1667.53 136.943   1
  17   9   3 1581.75 132.614   1
  17  -9   3 1542.07 132.077   1
 -17   9  -3 1893.90 141.672   1
 -18  -9  -3 725.734 86.2769   1
  18   9   3 739.761 89.4916   1
  18  -9   3 714.224 83.4702   1
 -18   9  -3 823.628 90.1234   1
 -19  -9  -3 8.92241 46.4010   1
  19   9   3 67.7170 50.2924   1
  20  -9   3 85.4720 47.2968   1
 -20   9  -3 105.285 51.1496   1
 -21  -9  -3 34.9046 42.0802   1
  21   9   3-8.28058 39.9316   1
  21  -9   3-23.7508 35.6300   1
 -21   9  -3-8.24702 40.4061   1
 -22  -9  -3 214.497 58.5117   1
  22   9   3 358.955 64.8806   1
 -24  10   3 183.740 56.4413   1
  24 -10  -3 256.386 62.8272   1
  23 -10  -3 106.161 49.2292   1
 -22  10   3-35.9224 46.0188   1
  22 -10  -3 48.3176 43.5597   1
 -21  10   3 924.699 97.1034   1
  21 -10  -3 694.957 83.8663   1
  20 -10  -3 65.4753 46.5482   1
  20  10  -3 68.9678 43.6077   1
 -20  10   3 27.3528 46.1120   1
  18  10  -3 957.252 96.3353   1
 -18 -10   3 934.540 96.3167   1
  18 -10  -3 851.761 92.7777   1
 -18  10   3 881.881 93.8810   1
 -17 -10   3 1347.70 116.080   1
 -17  10   3 1416.13 121.280   1
  17 -10  -3 1094.07 109.974   1
  17  10  -3 1245.65 113.085   1
 -16 -10   3 2849.51 185.479   1
 -16  10   3 2968.44 191.616   1
  16 -10  -3 2663.85 185.284   1
  16  10  -3 2442.26 177.282   1
 -15 -10   3 585.559 77.5258   1
 -15  10   3 675.811 79.7527   1
  15 -10  -3 686.090 81.8648   1
  15  10  -3 523.543 73.7089   1
 -14 -10   3 1459.53 127.753   1
 -14  10   3 1742.61 135.282   1
  14 -10  -3 1903.73 138.166   1
  14  10  -3 1754.13 133.602   1
 -13 -10   3 227.444 51.3042   1
 -13  10   3 263.895 57.8755   1
  13 -10  -3 409.436 64.8895   1
  13  10  -3 337.561 58.0126   1
  12 -10  -3 71.7781 35.2592   1
 -12  10   3 40.9519 33.3126   1
 -12 -10   3-7.66108 37.5704   1
  12  10  -3 22.6281 39.2307   1
  11 -10  -3 3389.98 217.026   1
 -11  10   3 3939.20 225.220   1
  11  10  -3 3536.38 215.970   1
 -11 -10   3 3636.70 219.157   1
  10  10  -3 41.8966 34.3026   1
 -10 -10   3 72.4390 37.7267   1
   9  10  -3 323.489 50.4793   1
  -9  10   3 328.230 58.8706   1
   9 -10  -3 300.336 56.6741   1
  -9 -10   3 417.407 59.4589   1
   8  10  -3 1395.28 108.548   1
  -8  10   3 1395.71 114.563   1
   8 -10  -3 1276.11 109.707   1
  -8 -10   3 1447.74 111.799   1
   7  10  -3 43442.9 2171.49   1
   7 -10  -3 47192.2 2178.79   1
  -7 -10   3 47365.8 2175.06   1
   6  10  -3 20121.8 882.796   1
  -6  10   3 16746.3 885.906   1
   6 -10  -3 17824.4 887.426   1
  -6 -10   3 19661.9 891.593   1
   5  10  -3 1065.63 89.1908   1
  -5  10   3 914.822 92.7606   1
   5 -10  -3 963.677 91.5450   1
  -5 -10   3 1163.22 94.7531   1
  -4  10   3 235.233 49.9064   1
   4 -10  -3 413.368 56.4471   1
  -3  10   3 8374.09 429.793   1
   3 -10  -3 8534.99 429.439   1
  -3 -10   3 8185.38 426.409   1
   2  10  -3 10683.5 499.723   1
  -2  10   3 9000.81 500.169   1
  -2 -10   3 10012.9 495.717   1
   2 -10  -3 10006.0 501.247   1
  -1  10   3 16377.0 849.764   1
   1  10  -3 18069.0 858.521   1
   1 -10  -3 19306.1 857.471   1
   0  10   3 1697.57 124.820   1
   0  10  -3 1734.84 124.069   1
   0 -10   3 1722.55 126.143   1
   0 -10  -3 1724.43 127.993   1
   1  10   3 5553.01 296.967   1
  -1  10  -3 5024.63 293.799   1
   1 -10   3 5364.77 297.587   1
  -1 -10  -3 5640.22 301.714   1
   2  10   3 5799.23 290.830   1
  -2  10  -3 4823.29 284.654   1
   2 -10   3 4589.89 279.771   1
  -2 -10  -3 5550.66 290.355   1
   3  10   3 16112.8 801.906   1
  -3  10  -3 17637.4 806.476   1
   3 -10   3 16386.5 801.500   1
  -3 -10  -3 16673.7 803.706   1
  -4  10  -3 11244.9 558.336   1
   4 -10   3 10781.3 554.244   1
   4  10   3 10430.9 553.633   1
  -4 -10  -3 12212.4 562.841   1
  -5  10  -3 6557.03 361.568   1
   5 -10   3 7063.49 361.443   1
   5  10   3 6944.70 361.918   1
  -5 -10  -3 6399.52 357.983   1
  -6  10  -3 565.018 73.2133   1
  -6 -10  -3 704.521 77.9866   1
   6 -10   3 704.456 78.0413   1
   6  10   3 681.021 81.1101   1
  -7 -10  -3 1446.86 126.758   1
   7  10   3 1629.84 129.197   1
  -7  10  -3 1903.67 137.833   1
   7 -10   3 2074.08 140.158   1
   8 -10   3 55.6703 37.8087   1
  -9 -10  -3 23665.5 1110.84   1
   9  10   3 24312.4 1110.17   1
   9 -10   3 22526.7 1106.60   1
  -9  10  -3 22943.8 1109.02   1
  10  10   3 951.467 96.5723   1
  10 -10   3 1184.70 107.357   1
 -10  10  -3 910.911 98.3978   1
 -11 -10  -3 25.4789 48.2418   1
 -11  10  -3 26.3299 35.6630   1
  11 -10   3 8.43147 27.3352   1
 -12 -10  -3 1211.49 108.830   1
  12  10   3 1289.68 110.264   1
  12 -10   3 1089.13 105.580   1
 -12  10  -3 880.926 102.559   1
 -13  10  -3 5454.84 322.594   1
  13 -10   3 5535.21 322.568   1
  13  10   3 6199.04 326.390   1
 -13 -10  -3 5785.84 325.221   1
 -14  10  -3 1083.80 106.009   1
  14 -10   3 837.577 93.0499   1
  14  10   3 1030.38 101.250   1
 -14 -10  -3 902.756 96.1379   1
 -15  10  -3 1565.31 131.180   1
 -15 -10  -3 1561.21 130.497   1
  15 -10   3 1445.39 123.732   1
  15  10   3 1722.33 131.983   1
 -16 -10  -3 44.5548 38.5923   1
  16  10   3 25.3570 39.4258   1
 -16  10  -3-18.2336 41.0324   1
  16 -10   3-8.29786 38.7053   1
  17 -10   3-16.1581 43.1369   1
 -17  10  -3 46.5506 48.3836   1
 -18  10  -3 26.5655 47.8965   1
  18 -10   3-8.37763 35.5472   1
  18  10   3 16.8973 44.5107   1
 -18 -10  -3-8.88963 45.5505   1
 -19  10  -3 725.256 86.7118   1
  19 -10   3 710.982 86.3350   1
  19  10   3 647.225 85.0652   1
 -19 -10  -3 892.567 94.8526   1
  20  10   3-49.8540 46.0853   1
 -20 -10  -3 17.4729 38.5892   1
  21 -10   3 7.59718 32.2432   1
 -21  10  -3 33.2940 43.2601   1
  23 -11  -3 126.941 45.3587   1
 -23  11   3 101.928 47.9598   1
  22 -11  -3 155.163 46.5216   1
 -22  11   3 134.375 47.6405   1
 -21  11   3 8.81840 37.4205   1
  21 -11  -3-32.4665 44.4638   1
 -20  11   3 109.799 52.9332   1
  20 -11  -3 157.200 47.3989   1
 -19  11   3 107.444 49.9390   1
  19  11  -3 132.921 53.9868   1
 -17  11   3 80.4044 45.1548   1
 -17 -11   3 52.9825 43.9729   1
  17 -11  -3 17.0563 41.1658   1
  17  11  -3 17.3330 40.4630   1
 -16 -11   3 5780.73 326.463   1
 -16  11   3 5712.81 327.572   1
  16 -11  -3 5900.71 330.896   1
  16  11  -3 5811.37 326.490   1
 -15  11   3 476.650 74.1219   1
 -15 -11   3 578.080 74.3216   1
  15  11  -3 507.053 71.0312   1
  15 -11  -3 518.302 76.5107   1
 -14 -11   3 930.083 96.8783   1
  14  11  -3 1199.09 105.490   1
 -13  11   3 212.073 53.3529   1
  13 -11  -3 340.674 64.7086   1
  12 -11  -3 73.2652 34.8638   1
 -12  11   3 108.567 40.5496   1
  12  11  -3 109.165 44.5377   1
 -12 -11   3 169.331 48.6157   1
  11  11  -3 178.347 46.5747   1
 -11  11   3 164.816 52.5028   1
  11 -11  -3 184.395 52.5036   1
 -11 -11   3 148.617 46.0640   1
  10 -11  -3 8473.62 429.102   1
 -10 -11   3 8746.21 430.392   1
 -10  11   3 8223.98 427.249   1
  10  11  -3 7246.69 416.412   1
   9 -11  -3 22512.5 1106.27   1
  -9  11   3 24560.9 1113.61   1
   9  11  -3 23038.1 1102.70   1
  -9 -11   3 23510.6 1104.48   1
   8  11  -3 565.072 69.9866   1
  -8 -11   3 576.703 70.7356   1
   7  11  -3 1219.23 98.2036   1
   7 -11  -3 1182.32 107.675   1
  -7 -11   3 1418.17 111.831   1
   6  11  -3 4508.12 245.807   1
  -6  11   3 4002.09 248.222   1
   6 -11  -3 3906.80 245.705   1
  -6 -11   3 4573.06 248.816   1
   5  11  -3 7441.82 379.808   1
  -5  11   3 6619.23 376.976   1
   5 -11  -3 7010.41 382.765   1
  -5 -11   3 7768.01 382.783   1
  -4  11   3 3976.05 234.003   1
   4  11  -3 3670.70 225.414   1
   4 -11  -3 3850.55 230.509   1
  -4 -11   3 4202.53 233.083   1
   3  11  -3 8168.90 428.240   1
  -3  11   3 7964.62 433.851   1
   3 -11  -3 8174.81 431.019   1
  -3 -11   3 9207.03 434.846   1
  -2  11   3 43.7139 37.8663   1
   2  11  -3 49.3442 31.7307   1
  -2 -11   3-13.8455 31.7335   1
   2 -11  -3-14.8433 38.0337   1
  -1  11   3 20407.9 1018.42   1
   1 -11  -3 21341.3 1020.98   1
  -1 -11   3 22938.8 1022.51   1
   0  11  -3 6656.87 344.186   1
   0 -11   3 7139.51 350.041   1
   0 -11  -3 6557.57 348.487   1
   1  11   3 213.440 47.9649   1
  -1  11  -3 226.063 48.2932   1
  -1 -11  -3 228.919 51.2996   1
   2  11   3 1291.72 111.544   1
  -2  11  -3 1328.74 110.614   1
   2 -11   3 1552.06 114.893   1
  -2 -11  -3 1316.62 113.663   1
   3  11   3 18108.5 871.912   1
  -3  11  -3 17914.0 873.238   1
   3 -11   3 18995.3 876.044   1
  -3 -11  -3 17712.3 872.177   1
  -4  11  -3 2878.49 188.630   1
   4 -11   3 3125.44 193.306   1
   4  11   3 3186.14 192.832   1
  -4 -11  -3 2862.04 189.411   1
  -5  11  -3 6887.13 372.309   1
   5 -11   3 7097.64 371.682   1
   5  11   3 6858.92 369.797   1
  -5 -11  -3 6922.39 373.249   1
  -7  11  -3 1704.84 138.041   1
   7 -11   3 1758.65 138.286   1
   7  11   3 1877.43 140.578   1
  -7 -11  -3 1897.51 140.890   1
  -8  11  -3 4741.73 260.595   1
  -8 -11  -3 3875.71 248.875   1
   8 -11   3 4645.82 259.124   1
   8  11   3 3993.79 249.924   1
  -9  11  -3 51.3268 40.6515   1
  -9 -11  -3 16.6608 33.9257   1
   9  11   3 40.7351 37.4142   1
   9 -11   3 133.177 52.0403   1
 -10 -11  -3 2578.32 177.529   1
 -10  11  -3 2545.92 178.056   1
  10 -11   3 2609.71 179.443   1
 -11 -11  -3 353.551 62.1854   1
  11 -11   3 265.809 59.9836   1
 -11  11  -3 415.293 64.9915   1
  11  11   3 360.036 66.6967   1
 -12 -11  -3 359.423 66.1041   1
  12 -11   3 290.455 62.7832   1
 -12  11  -3 303.302 64.0251   1
  12  11   3 368.499 63.3038   1
 -13 -11  -3 1520.75 128.549   1
  13 -11   3 1511.29 126.138   1
  13  11   3 1535.19 126.701   1
 -13  11  -3 1376.13 126.517   1
  14  11   3 1633.08 130.628   1
 -14 -11  -3 1527.75 129.307   1
  14 -11   3 1358.25 124.103   1
 -14  11  -3 1622.08 133.988   1
 -15 -11  -3 44.4895 42.9332   1
  15 -11   3 58.9184 42.5326   1
  15  11   3 8.39633 44.8523   1
 -15  11  -3 18.6233 44.9273   1
  16 -11   3 41.5264 39.4008   1
 -16  11  -3-27.0834 41.3761   1
  17  11   3 25.1048 41.0988   1
 -17 -11  -3 44.3024 45.4901   1
  17 -11   3 119.767 47.9962   1
 -17  11  -3 73.8170 53.6855   1
  18  11   3 449.144 71.0783   1
 -18 -11  -3 482.690 73.8523   1
  18 -11   3 512.794 68.2647   1
 -18  11  -3 523.500 73.7980   1
  19  11   3 90.5993 50.9592   1
 -19 -11  -3 26.0724 41.2475   1
  19 -11   3-16.2852 45.1750   1
 -19  11  -3 17.0400 47.2669   1
  20  11   3-16.2181 48.6607   1
 -20  11  -3-16.7446 42.9017   1
  20 -11   3 7.73495 34.8134   1
 -20 -11  -3-34.2699 48.0913   1
 -22  12   3 102.496 48.7384   1
  22 -12  -3 108.903 47.8723   1
 -21  12   3 132.725 56.2669   1
  21 -12  -3 188.996 57.1227   1
 -20  12   3 80.0875 51.1330   1
  20 -12  -3-24.8501 45.9484   1
 -19  12   3 43.8158 45.5713   1
  19 -12  -3 33.8575 46.3975   1
 -18  12   3 457.727 69.2902   1
  18 -12  -3 354.327 64.1581   1
 -17  12   3 62.7698 46.6493   1
  17 -12  -3 34.8097 46.5130   1
  16 -12  -3 346.082 68.7105   1
 -16 -12   3 330.614 63.7506   1
 -16  12   3 434.082 68.1492   1
  16  12  -3 415.465 69.5914   1
  15 -12  -3 17.2436 46.6349   1
 -15  12   3 8.74206 44.1504   1
 -15 -12   3-53.0103 47.7883   1
  15  12  -3-8.52548 40.4448   1
  14 -12  -3-8.49080 44.7333   1
 -14 -12   3 43.0795 40.8738   1
 -14  12   3-8.58534 43.9920   1
  14  12  -3 8.35006 38.9470   1
  13 -12  -3 142.772 48.0269   1
 -13 -12   3 211.200 55.0355   1
 -13  12   3 215.793 54.6875   1
  13  12  -3 265.991 52.5822   1
  12 -12  -3 6039.29 353.963   1
  12  12  -3 7362.64 363.044   1
 -12 -12   3 6013.54 354.302   1
 -12  12   3 6932.78 362.801   1
  11 -12  -3 704.282 81.2389   1
 -11  12   3 505.155 77.3163   1
  10 -12  -3 913.876 94.0400   1
 -10 -12   3 965.013 95.1689   1
 -10  12   3 908.413 94.1327   1
  10  12  -3 1129.43 99.4360   1
   9 -12  -3 1955.09 148.753   1
  -9  12   3 2188.25 151.980   1
   9  12  -3 2118.57 149.772   1
  -9 -12   3 1868.58 144.262   1
   8  12  -3 636.819 72.8991   1
  -8  12   3 763.168 81.4249   1
   8 -12  -3 631.516 76.0093   1
  -8 -12   3 613.124 78.6336   1
   7  12  -3 318.215 56.0301   1
  -7  12   3 169.918 44.3350   1
   7 -12  -3 165.957 43.8913   1
  -7 -12   3 306.303 57.5361   1
   6  12  -3 80.7946 36.6224   1
  -6  12   3 7.90569 38.1985   1
   6 -12  -3 96.0779 43.3719   1
  -6 -12   3 30.2028 33.4319   1
  -5  12   3 602.912 78.4386   1
   5 -12  -3 632.128 78.5143   1
  -5 -12   3 757.494 81.8642   1
   4  12  -3 476.031 63.9411   1
  -4 -12   3 408.777 60.8437   1
   3  12  -3 830.509 86.0948   1
  -3 -12   3 978.946 88.6763   1
   2  12  -3 3656.88 227.159   1
  -2 -12   3 3907.20 226.592   1
   1  12  -3 10100.1 515.110   1
  -1  12   3 10017.8 515.057   1
  -1 -12   3 10119.8 514.309   1
   1 -12  -3 10538.9 520.790   1
   0  12  -3 774.531 83.0992   1
   0 -12   3 714.031 79.0253   1
  -1  12  -3 3856.33 231.309   1
   1 -12   3 3932.00 233.428   1
  -2  12  -3 282.590 56.1090   1
   2 -12   3 231.189 51.7101   1
  -3  12  -3 760.185 84.2011   1
   4  12   3 2374.60 169.500   1
  -4 -12  -3 2742.75 176.668   1
  -5  12  -3 1387.46 118.300   1
   5 -12   3 1275.63 113.206   1
   5  12   3 1504.18 119.800   1
  -5 -12  -3 1440.49 119.597   1
  -6  12  -3 8229.23 421.711   1
   6 -12   3 7541.66 415.181   1
   6  12   3 8456.93 421.061   1
  -6 -12  -3 7467.71 417.065   1
  -7  12  -3 50.4996 37.9149   1
   7 -12   3 32.7949 34.0958   1
   7  12   3 31.8494 35.2035   1
  -7 -12  -3 33.3913 38.9710   1
  -8  12  -3 303.980 59.7667   1
  -8 -12  -3 366.023 63.3027   1
   8  12   3 378.784 61.7566   1
   8 -12   3 243.118 52.7812   1
  -9  12  -3 336.044 63.2549   1
  -9 -12  -3 232.979 52.7597   1
   9  12   3 183.123 47.2605   1
   9 -12   3 194.483 52.7674   1
 -10 -12  -3-17.2815 42.3354   1
  10  12   3 25.3963 40.8232   1
 -11  12  -3 681.274 84.5770   1
  11 -12   3 1061.26 101.135   1
 -12 -12  -3-8.72584 37.0244   1
  12  12   3 8.53899 37.7110   1
 -12  12  -3 27.0463 46.1949   1
  12 -12   3-8.66465 41.7836   1
 -13 -12  -3 228.306 61.0586   1
  13  12   3 292.610 61.2468   1
 -13  12  -3 161.200 54.5164   1
  13 -12   3 163.081 50.1582   1
 -14 -12  -3-8.85608 47.9098   1
  14  12   3 43.1690 44.8761   1
 -14  12  -3 8.97693 39.6554   1
  14 -12   3 34.5157 41.6212   1
 -15  12  -3 82.1997 51.3105   1
  15 -12   3 25.4977 35.3690   1
 -16 -12  -3 337.711 67.5026   1
  16  12   3 248.343 60.3161   1
 -16  12  -3 328.868 70.2139   1
  16 -12   3 276.350 63.5434   1
 -17 -12  -3 17.7155 48.5220   1
  17  12   3-16.9303 48.0788   1
  17 -12   3 40.5410 41.5479   1
 -17  12  -3-8.82967 44.5936   1
 -18  12  -3-8.96153 48.4788   1
  18 -12   3 31.1066 42.6069   1
  18  12   3 16.7043 44.6004   1
 -18 -12  -3 35.1731 47.5690   1
 -19  12  -3 135.275 47.0569   1
 -19 -12  -3 242.595 59.6720   1
  19 -12   3 150.955 47.4091   1
  19  12   3 271.405 66.1994   1
 -21  13   3 52.5523 44.8874   1
  21 -13  -3-7.75187 41.3964   1
 -19  13   3 301.085 63.6700   1
  19 -13  -3 183.097 54.9747   1
 -17  13   3-8.78468 38.0442   1
  17 -13  -3-8.81110 40.3831   1
  16 -13  -3 193.242 51.5903   1
 -16 -13   3 189.007 54.5331   1
 -16  13   3 173.028 52.9928   1
  16  13  -3 120.883 51.8234   1
 -15 -13   3 8.91495 44.4178   1
  15  13  -3 93.0713 43.4177   1
  14 -13  -3 8.51957 43.0413   1
 -14 -13   3 8.86647 41.3706   1
 -14  13   3 34.3680 42.7643   1
  14  13  -3 50.4611 41.2215   1
  13 -13  -3 251.775 55.1876   1
 -13 -13   3 287.334 58.6362   1
 -13  13   3 244.833 57.3950   1
  13  13  -3 285.859 58.9944   1
  12 -13  -3 33.3382 36.1326   1
 -12  13   3 42.9357 35.7085   1
  12  13  -3 25.3344 40.7583   1
 -12 -13   3 51.3088 42.5806   1
  11  13  -3 16.5742 41.2358   1
 -11  13   3-17.0826 34.7031   1
  11 -13  -3 41.5886 34.5543   1
 -11 -13   3 8.40971 39.8988   1
  10  13  -3 319.875 58.2753   1
 -10 -13   3 366.163 65.6466   1
   9  13  -3 433.346 60.7509   1
  -9  13   3 216.012 51.1111   1
   9 -13  -3 192.960 54.0765   1
  -9 -13   3 395.878 64.9876   1
  -8  13   3 502.287 73.0130   1
   8 -13  -3 550.212 72.8957   1
  -7  13   3 646.210 77.4405   1
   7 -13  -3 662.448 78.9531   1
  -6  13   3 2768.47 177.010   1
   6  13  -3 2448.20 168.721   1
  -6 -13   3 2551.83 172.159   1
   6 -13  -3 2399.76 170.729   1
  -5  13   3 706.862 82.8269   1
   5  13  -3 803.432 84.8749   1
   5 -13  -3 801.195 85.6580   1
  -5 -13   3 940.062 89.6397   1
   4  13  -3 23.3597 40.4755   1
  -4  13   3 16.1816 40.8716   1
   4 -13  -3 23.9891 39.7968   1
  -4 -13   3 23.1931 37.2937   1
   3 -13  -3 790.366 85.3669   1
  -3 -13   3 687.254 79.6300   1
   3  13  -3 680.003 80.9725   1
  -3  13   3 592.854 76.6564   1
  -2  13   3 561.599 74.7900   1
   2  13  -3 395.886 63.2626   1
   2 -13  -3 484.538 67.8128   1
  -2 -13   3 536.038 68.4508   1
  -1  13   3 459.234 70.5202   1
   1 -13  -3 653.610 78.2231   1
   0  13   3 79.0078 45.5031   1
   0 -13  -3 64.7627 42.7684   1
   1  13   3 370.596 62.2621   1
  -1  13  -3 396.786 60.6579   1
   1 -13   3 373.861 59.2702   1
  -1 -13  -3 373.626 63.2217   1
   2  13   3 1178.49 106.798   1
  -2  13  -3 1217.79 108.530   1
   2 -13   3 1274.05 108.259   1
  -2 -13  -3 1161.21 107.098   1
   3  13   3 725.328 82.0814   1
   3 -13   3 991.550 95.7618   1
  -3 -13  -3 938.844 93.1714   1
   4  13   3 31.9303 35.3070   1
  -4  13  -3 56.8595 40.4608   1
   4 -13   3 49.6840 41.2455   1
  -4 -13  -3 42.5112 39.0142   1
   5  13   3 1184.25 108.491   1
  -5  13  -3 1530.02 122.540   1
  -5 -13  -3 1193.64 110.856   1
  -6  13  -3 448.257 69.3283   1
   6 -13   3 552.589 75.6547   1
   6  13   3 693.771 81.8572   1
  -7  13  -3 60.0710 39.3296   1
   7 -13   3-16.7304 31.5812   1
   7  13   3-8.21623 36.2855   1
  -7 -13  -3-25.6703 37.7894   1
   8  13   3 302.113 54.8010   1
  -8 -13  -3 249.704 53.1225   1
   9 -13   3-34.2407 41.9547   1
  -9  13  -3-17.3940 35.3482   1
 -10  13  -3 17.6516 46.4975   1
  10 -13   3-26.1101 43.9543   1
  10  13   3-17.0064 36.8238   1
 -10 -13  -3 8.79021 38.0667   1
 -11  13  -3 947.529 98.4226   1
 -11 -13  -3 764.628 92.1064   1
  11  13   3 1067.56 100.949   1
  11 -13   3 753.085 91.7556   1
 -12  13  -3 18.0764 46.3136   1
 -12 -13  -3-8.85411 44.7176   1
  12  13   3 25.7596 49.3326   1
  12 -13   3 8.93957 45.1492   1
 -13  13  -3 8.92004 47.6372   1
 -13 -13  -3-8.84145 37.5308   1
  13  13   3 52.0194 48.6767   1
  13 -13   3 51.2737 49.1078   1
  14 -13   3 68.5681 48.7110   1
 -14 -13  -3 26.4118 44.4975   1
 -14  13  -3 26.5832 43.4507   1
 -15 -13  -3 455.597 77.3091   1
  15  13   3 299.985 70.4275   1
 -16 -13  -3 34.8600 44.6632   1
  16 -13   3 8.07395 43.1154   1
  16  13   3 8.53055 39.7965   1
 -16  13  -3 27.3733 49.3597   1
  17  13   3 110.143 49.4739   1
 -17 -13  -3 112.303 46.9870   1
  18  13   3-25.1262 46.4502   1
 -18  13  -3 8.76937 48.0383   1
 -18 -13  -3 51.2469 44.3874   1
  18 -13   3 7.58842 42.5961   1
  20 -14  -3 374.464 66.7758   1
 -20  14   3 425.457 68.5677   1
  19 -14  -3 64.8719 48.1666   1
 -19  14   3-8.41784 44.9622   1
  18 -14  -3 1207.71 109.902   1
 -18  14   3 1282.37 113.337   1
  17 -14  -3 537.608 75.5967   1
 -17  14   3 593.724 76.9097   1
  16 -14  -3 69.2463 47.4797   1
 -16  14   3 42.8868 45.8627   1
  15  14  -3 8.81366 41.8620   1
 -15  14   3 69.3063 49.2461   1
  15 -14  -3 59.1897 48.6227   1
  14  14  -3-35.1200 44.3603   1
 -14  14   3 94.1342 43.2379   1
  14 -14  -3 16.9771 36.0410   1
 -14 -14   3 8.98413 39.6982   1
 -13 -14   3 1094.84 106.063   1
  13  14  -3 1035.50 102.923   1
  12  14  -3 458.148 72.3640   1
 -12  14   3 387.821 67.7888   1
  12 -14  -3 568.806 73.5483   1
 -12 -14   3 670.562 80.6321   1
 -11 -14   3 286.709 59.0780   1
  11 -14  -3 201.019 48.5008   1
 -11  14   3 172.012 46.8827   1
  11  14  -3 235.763 53.5337   1
  10  14  -3 3640.89 236.724   1
 -10  14   3 4318.65 243.784   1
  10 -14  -3 3758.70 237.298   1
 -10 -14   3 4096.21 243.764   1
   9 -14  -3-8.50320 42.3072   1
  -9  14   3 8.42082 39.9475   1
   9  14  -3-8.25704 41.0824   1
  -9 -14   3-8.48018 36.7241   1
   8 -14  -3 8.28609 41.2868   1
  -8  14   3 50.2274 44.7498   1
   8  14  -3 65.2408 41.8457   1
  -8 -14   3 75.4675 41.7795   1
   7  14  -3 1901.72 149.953   1
  -7 -14   3 2490.66 161.978   1
   6 -14  -3 135.202 47.5932   1
  -6  14   3 83.8855 46.6870   1
   6  14  -3 97.0445 45.0211   1
  -6 -14   3 41.4898 42.0907   1
   5 -14  -3 199.871 53.5916   1
  -5  14   3 198.166 53.1446   1
   5  14  -3 162.700 52.3774   1
  -5 -14   3 146.092 50.8210   1
  -4  14   3 1234.95 112.867   1
   4  14  -3 1454.72 119.351   1
  -4 -14   3 1422.41 116.859   1
   4 -14  -3 1273.39 113.500   1
   3  14  -3-16.4609 36.3489   1
  -3  14   3 25.0363 41.5227   1
  -3 -14   3 8.10834 35.1143   1
   3 -14  -3 8.19297 36.8726   1
   2  14  -3 220.728 55.1944   1
  -2  14   3 142.156 48.4152   1
   2 -14  -3 202.453 52.8600   1
  -2 -14   3 283.604 56.4930   1
   1  14  -3 5803.86 310.224   1
   1 -14  -3 5771.11 309.517   1
  -1 -14   3 5710.26 309.778   1
   0  14   3 1325.82 111.341   1
   0  14  -3 1197.01 106.358   1
   0 -14  -3 1055.92 102.743   1
   0 -14   3 1001.09 101.216   1
  -1  14  -3 1743.93 132.552   1
   1  14   3 1735.03 130.427   1
   1 -14   3 1423.24 124.095   1
  -1 -14  -3 1435.69 127.970   1
   2 -14   3 210.135 54.7074   1
  -2  14  -3 57.7909 41.7156   1
   2  14   3 211.546 48.3457   1
  -2 -14  -3 167.304 48.6066   1
   3 -14   3 1711.11 136.200   1
   3  14   3 1533.75 129.784   1
  -3 -14  -3 1693.03 133.829   1
   4 -14   3 42.4596 36.8283   1
  -4  14  -3 41.6688 36.8581   1
  -4 -14  -3 68.7654 44.7129   1
   4  14   3 32.0681 39.9376   1
  -5 -14  -3 2952.12 193.152   1
   5  14   3 2672.82 183.955   1
   5 -14   3 2843.68 188.448   1
  -7  14  -3 17.4057 43.9528   1
   7  14   3 16.8125 41.1876   1
  -7 -14  -3-8.67932 43.8341   1
  -8 -14  -3 304.167 63.7649   1
  -8  14  -3 551.886 74.9792   1
   8  14   3 572.531 76.1989   1
   8 -14   3 377.304 63.8682   1
  -9 -14  -3 983.946 102.858   1
  -9  14  -3 933.426 98.5752   1
   9  14   3 1099.49 101.761   1
   9 -14   3 965.689 99.0783   1
 -10 -14  -3 333.756 61.9821   1
 -10  14  -3 257.679 62.1940   1
  10  14   3 366.600 64.0446   1
  10 -14   3 294.713 61.6709   1
 -11 -14  -3 254.862 60.1244   1
 -11  14  -3 438.805 71.4684   1
  11  14   3 343.835 65.2998   1
  11 -14   3 418.460 72.8631   1
 -12  14  -3 392.284 68.5317   1
  12 -14   3 518.562 76.9425   1
 -13 -14  -3 44.3501 46.9493   1
  13  14   3 68.6239 49.4893   1
 -13  14  -3 124.242 49.4239   1
  13 -14   3 144.482 50.1299   1
  14  14   3 8.53667 48.5320   1
 -14 -14  -3 8.88343 46.8509   1
 -14  14  -3 70.1046 49.2350   1
  14 -14   3 84.5531 42.1244   1
 -15  14  -3-8.76226 47.3998   1
  15 -14   3-24.9364 43.2019   1
 -16 -14  -3 17.3706 46.9775   1
  16  14   3-8.48216 47.6107   1
  17  14   3 217.956 58.9592   1
 -17 -14  -3 119.997 46.8935   1
 -17  14  -3 128.050 50.6399   1
  17 -14   3 170.647 49.4144   1
 -18  15   3 201.888 58.8420   1
  18 -15  -3 161.739 53.0325   1
 -17  15   3 496.150 74.4878   1
  17 -15  -3 517.444 77.5539   1
 -16  15   3 2985.22 198.695   1
  16 -15  -3 3151.90 203.076   1
 -15  15   3 444.534 69.7888   1
  15 -15  -3 600.516 74.8422   1
  14  15  -3 176.380 54.2220   1
  14 -15  -3 252.120 61.1301   1
 -14  15   3 177.915 52.6632   1
  13  15  -3 252.619 56.7730   1
 -13  15   3 215.774 56.1993   1
  13 -15  -3 175.780 55.0292   1
 -13 -15   3 182.025 58.2212   1
  12  15  -3-8.25831 35.7645   1
 -12  15   3 34.3424 40.0457   1
  12 -15  -3 8.33638 34.6285   1
 -12 -15   3-9.14484 46.1847   1
 -10 -15   3 87.5379 45.6623   1
  10  15  -3 77.2495 45.3925   1
 -10  15   3 93.3773 41.1266   1
  10 -15  -3 93.0439 40.3210   1
   9  15  -3 6330.16 320.808   1
  -9  15   3 5370.19 311.441   1
   9 -15  -3 5185.96 308.670   1
  -9 -15   3 5256.51 310.585   1
  -8 -15   3 301.746 63.6629   1
  -8  15   3 338.805 64.3302   1
   8 -15  -3 481.178 70.1045   1
   8  15  -3 486.268 72.2565   1
   7  15  -3 1316.04 113.896   1
  -7  15   3 1103.47 104.021   1
  -7 -15   3 1160.64 108.545   1
   7 -15  -3 1196.82 106.389   1
  -6  15   3 6173.09 327.513   1
   6  15  -3 5238.91 316.311   1
  -6 -15   3 5374.32 317.514   1
   6 -15  -3 6085.18 323.833   1
   5  15  -3-8.67833 41.9089   1
  -5  15   3 42.0968 44.4121   1
  -5 -15   3 97.6109 41.7393   1
   5 -15  -3 59.6912 43.7506   1
  -4  15   3-8.36762 36.2387   1
   4  15  -3 8.50956 41.6942   1
  -4 -15   3-33.4565 40.9817   1
   4 -15  -3-8.37474 34.7888   1
  -3  15   3 415.656 71.7362   1
   3  15  -3 526.683 75.5007   1
  -3 -15   3 724.186 81.8114   1
   3 -15  -3 590.182 76.1256   1
   2  15  -3 806.695 88.9958   1
  -2 -15   3 778.599 86.9228   1
   1  15  -3 1680.08 134.258   1
  -1 -15   3 1626.19 135.931   1
   0  15  -3 221.937 53.6545   1
   0 -15   3 315.675 57.0813   1
  -1  15  -3 118.910 47.8708   1
   1 -15   3 74.7160 45.6807   1
  -2 -15  -3 59.5897 43.0297   1
   2  15   3 41.3583 39.2813   1
   2 -15   3 33.5821 36.4021   1
  -2  15  -3 33.9294 38.2170   1
   3  15   3 74.6934 39.5108   1
   4  15   3 2725.33 195.632   1
  -4  15  -3 3001.08 197.909   1
   4 -15   3 3077.17 200.457   1
  -4 -15  -3 3415.55 205.189   1
  -5 -15  -3 687.950 82.3625   1
   5  15   3 802.978 85.5586   1
  -5  15  -3 670.750 83.4155   1
   5 -15   3 561.410 78.3260   1
   6  15   3 55.9510 43.8750   1
  -6  15  -3 43.5229 45.3230   1
   6 -15   3 93.3338 50.9927   1
  -6 -15  -3 66.4797 47.3366   1
   7  15   3 322.188 59.5418   1
  -7  15  -3 403.159 67.6560   1
  -7 -15  -3 350.533 62.3302   1
   7 -15   3 375.886 66.0430   1
   8  15   3 4371.02 247.601   1
  -8 -15  -3 3573.95 238.156   1
   8 -15   3 3812.97 239.591   1
   9  15   3 145.849 49.8914   1
  -9 -15  -3 201.976 53.2580   1
 -10  15  -3 699.377 87.2572   1
  11  15   3-16.8846 42.6358   1
 -11  15  -3-17.4231 48.3126   1
  11 -15   3-26.5251 45.3048   1
 -11 -15  -3 35.1581 40.9958   1
  12  15   3 16.7051 45.7594   1
 -12  15  -3 8.76484 46.1822   1
  12 -15   3 8.83004 47.7662   1
 -12 -15  -3 35.2103 49.4148   1
  13  15   3 653.141 87.9656   1
 -13  15  -3 834.032 92.2911   1
  13 -15   3 896.195 91.5654   1
 -13 -15  -3 644.915 89.1898   1
  14  15   3 460.635 72.0202   1
 -14  15  -3 404.151 63.9232   1
  14 -15   3 347.799 61.3262   1
 -14 -15  -3 397.888 67.6745   1
  15  15   3 32.8704 49.8272   1
 -15  15  -3-42.5444 52.1166   1
  15 -15   3-40.8828 45.9017   1
 -15 -15  -3-17.1199 50.2891   1
  16  15   3-24.5196 52.0198   1
 -16  15  -3 8.53535 34.6757   1
 -16 -15  -3-8.46957 44.6217   1
  16 -15   3-15.8864 38.3058   1
 -17  16   3 662.620 78.0425   1
  17 -16  -3 577.607 79.6032   1
 -16  16   3 230.410 51.2640   1
  16 -16  -3 190.214 49.9961   1
 -15  16   3 326.515 63.6344   1
  15 -16  -3 522.941 68.0131   1
 -14  16   3 1207.53 109.508   1
  14 -16  -3 1139.62 106.904   1
 -13  16   3 374.463 68.3808   1
  13 -16  -3 295.975 63.4315   1
  12  16  -3 35.0877 44.3086   1
  12 -16  -3 8.24424 43.4418   1
 -12  16   3 16.9881 45.3581   1
  11  16  -3 1436.84 127.053   1
 -11  16   3 1542.85 127.502   1
  11 -16  -3 1493.39 125.265   1
 -11 -16   3 1579.16 129.993   1
 -10 -16   3 17.7325 40.6681   1
 -10  16   3 76.3327 39.5934   1
  10 -16  -3 33.6009 38.5343   1
  10  16  -3 8.61038 42.8725   1
  -9 -16   3 300.532 60.6129   1
  -9  16   3 210.552 56.4824   1
   9 -16  -3 247.398 60.4263   1
   9  16  -3 370.470 64.5481   1
   8  16  -3 1658.87 135.476   1
  -8 -16   3 1704.13 136.284   1
   7  16  -3 2190.58 157.596   1
  -7  16   3 2188.03 154.562   1
  -7 -16   3 1909.32 150.515   1
   7 -16  -3 1944.01 149.070   1
  -6  16   3 1710.18 135.582   1
   6  16  -3 1583.73 135.733   1
  -6 -16   3 1767.87 133.933   1
   6 -16  -3 1552.14 130.114   1
  -5  16   3 1319.45 113.647   1
   5 -16  -3 1135.31 108.587   1
  -4  16   3 33.7201 41.3036   1
   4 -16  -3-17.0055 38.9694   1
  -3  16   3 857.354 91.8824   1
   3 -16  -3 799.433 91.5057   1
  -2  16   3 25.7040 39.9739   1
   2  16  -3-8.49503 45.3656   1
  -2 -16   3-25.8190 48.8888   1
   2 -16  -3 84.1788 44.3586   1
   1  16  -3 7001.53 368.919   1
  -1  16   3 6987.54 368.103   1
  -1 -16   3 6624.30 366.265   1
   1 -16  -3 6105.78 358.625   1
   0  16  -3 4439.67 247.009   1
   0  16   3 4080.79 241.357   1
   0 -16   3 4056.37 240.726   1
  -1  16  -3 4900.50 275.671   1
   1  16   3 4479.33 269.808   1
   1 -16   3 4516.87 271.246   1
  -2 -16  -3 17.1980 47.1345   1
  -2  16  -3 60.4202 43.6248   1
   2 -16   3 17.2008 40.8355   1
   2  16   3 58.6847 47.0883   1
  -3 -16  -3 309.568 58.7746   1
  -3  16  -3 397.838 66.6794   1
   3 -16   3 209.270 54.0317   1
   3  16   3 317.527 61.1833   1
  -4 -16  -3 464.633 70.2800   1
   4  16   3 468.111 70.3466   1
  -4  16  -3 542.050 73.3700   1
   4 -16   3 415.344 66.5482   1
   5  16   3 3547.46 228.027   1
  -5  16  -3 3788.07 232.192   1
   5 -16   3 3588.32 227.727   1
  -5 -16  -3 3722.98 231.268   1
   6  16   3 508.660 75.5995   1
  -6  16  -3 611.293 81.9427   1
  -6 -16  -3 783.433 87.4215   1
   6 -16   3 518.902 76.2261   1
   7 -16   3 2613.03 186.728   1
  -7  16  -3 2934.92 191.137   1
   8  16   3 32.6067 48.5584   1
  -8  16  -3 52.5499 41.7299   1
   8 -16   3 77.1618 40.1768   1
   9  16   3 6939.56 377.897   1
  -9  16  -3 7587.31 384.673   1
   9 -16   3 6882.69 375.813   1
  -9 -16  -3 6255.07 371.734   1
  10  16   3 1061.59 105.568   1
 -10  16  -3 1033.65 102.725   1
 -10 -16  -3 864.204 97.0533   1
  10 -16   3 769.188 90.9019   1
  11  16   3 269.728 61.0248   1
  11 -16   3 138.877 54.6092   1
 -11 -16  -3 252.200 57.2447   1
  12  16   3 801.987 91.8647   1
 -12  16  -3 818.219 87.6900   1
 -12 -16  -3 696.641 86.9461   1
  12 -16   3 642.076 81.9457   1
  13  16   3 969.078 98.5590   1
 -13 -16  -3 910.055 99.4192   1
  14  16   3 32.7399 44.8653   1
 -14  16  -3 8.40153 46.0506   1
 -14 -16  -3 76.6530 46.0962   1
  14 -16   3 32.1986 39.4729   1
  15  16   3 64.4799 48.4495   1
  15 -17  -3 333.536 64.0881   1
 -15  17   3 187.209 58.4255   1
  14 -17  -3 24.1585 44.1644   1
 -14  17   3 73.0846 43.9757   1
  13 -17  -3 466.420 69.4625   1
 -13  17   3 444.052 68.7637   1
  12 -17  -3 48.5453 46.6226   1
 -12  17   3 116.971 52.8050   1
 -11  17   3 686.661 81.2669   1
  11 -17  -3 513.976 75.8662   1
  10  17  -3 1096.82 106.886   1
   9  17  -3 697.905 87.2364   1
   9 -17  -3 700.218 82.5285   1
  -9 -17   3 853.039 91.5935   1
  -9  17   3 695.378 80.5861   1
  -8 -17   3 1040.47 100.135   1
   8  17  -3 1105.04 106.513   1
  -8  17   3 888.817 97.4289   1
   8 -17  -3 1046.88 101.175   1
   7  17  -3 27.1062 44.9959   1
  -7  17   3 33.5762 42.4355   1
  -7 -17   3 50.7804 40.8582   1
   7 -17  -3 58.1638 42.0070   1
  -6  17   3 4118.31 248.265   1
   6  17  -3 3894.08 249.424   1
   6 -17  -3 4237.65 247.653   1
  -6 -17   3 4213.70 251.424   1
  -5  17   3 17.0581 45.5508   1
   5  17  -3 61.8587 43.3106   1
   5 -17  -3-16.9493 41.5362   1
  -5 -17   3 43.3808 44.4704   1
   4  17  -3 2045.25 152.178   1
  -4  17   3 1962.77 148.407   1
  -4 -17   3 1974.12 149.359   1
   4 -17  -3 1919.48 149.648   1
   3  17  -3 293.509 59.4702   1
  -3  17   3 184.649 52.1155   1
   3 -17  -3 287.496 63.1538   1
  -3 -17   3 252.135 57.4639   1
   2  17  -3 2560.42 183.245   1
  -2 -17   3 2853.39 187.902   1
   1  17  -3 913.141 96.5457   1
  -1 -17   3 965.493 99.1767   1
   0  17  -3 757.460 88.5452   1
   0 -17   3 825.476 88.7243   1
  -1  17  -3 86.5658 45.8390   1
   1 -17   3 118.998 46.2056   1
  -2 -17  -3 322.352 64.1124   1
  -2  17  -3 398.960 65.0393   1
   2 -17   3 286.926 60.2192   1
   2  17   3 337.253 65.3952   1
   3  17   3 8.38669 38.4480   1
  -3 -17  -3 34.4093 36.5123   1
  -4 -17  -3 1510.50 125.653   1
  -4  17  -3 1191.13 121.587   1
   4 -17   3 1540.60 128.097   1
   4  17   3 1684.30 128.944   1
  -5 -17  -3 17.1643 40.7146   1
   5  17   3-24.9714 42.6529   1
  -5  17  -3-8.74961 45.4705   1
   5 -17   3-25.5585 43.6555   1
   6  17   3 1972.80 160.099   1
  -6  17  -3 2193.78 166.486   1
   6 -17   3 2667.96 172.077   1
  -6 -17  -3 2555.21 171.235   1
   7  17   3 41.8930 47.6193   1
  -7  17  -3 43.5375 50.0574   1
  -7 -17  -3 43.0050 38.0267   1
   7 -17   3 33.9109 38.8946   1
   8  17   3 6799.57 387.126   1
  -8 -17  -3 7820.68 399.007   1
   9 -17   3 396.446 65.7646   1
  -9  17  -3 537.799 76.0650   1
  10  17   3 769.494 88.5297   1
 -10  17  -3 946.466 96.9663   1
 -10 -17  -3 875.127 98.9971   1
  10 -17   3 965.050 94.6976   1
  11  17   3 33.1663 48.1774   1
 -11 -17  -3-8.56579 45.1308   1
  12  17   3 33.3297 40.8361   1
 -12  17  -3 16.8030 43.0602   1
  12 -17   3 8.46365 35.9251   1
 -12 -17  -3 33.5494 41.1051   1
  13  17   3-8.21529 41.4911   1
  13 -17   3-15.9426 45.2742   1
 -13  17  -3 8.35525 48.0034   1
 -13 -17  -3 49.9826 42.0725   1
  13 -18  -3 180.716 51.3532   1
 -13  18   3 250.366 59.2887   1
  12 -18  -3 23.6996 43.2791   1
 -12  18   3 8.10530 44.4043   1
  10 -18  -3 362.387 64.4903   1
 -10  18   3 496.738 71.3773   1
   9 -18  -3 336.723 65.4012   1
  -9  18   3 587.949 74.7275   1
   8 -18  -3 191.617 51.2246   1
  -8  18   3 173.498 50.8098   1
   8  18  -3 215.726 57.3139   1
  -7 -18   3 2664.75 171.150   1
   7 -18  -3 2025.60 155.376   1
  -7  18   3 1990.83 154.514   1
   7  18  -3 2498.49 170.045   1
  -6 -18   3 122.084 47.9799   1
   6  18  -3 79.9278 50.0522   1
  -5 -18   3 2323.33 168.252   1
   5 -18  -3 2562.82 171.848   1
   5  18  -3 2371.82 171.083   1
  -5  18   3 2328.57 170.679   1
  -4 -18   3 984.232 99.7354   1
   4 -18  -3 968.400 100.213   1
   4  18  -3 975.116 100.554   1
  -4  18   3 1011.90 102.522   1
   3 -18  -3 920.397 96.8693   1
  -3 -18   3 1128.67 105.983   1
  -3  18   3 994.811 98.7833   1
   3  18  -3 819.021 101.062   1
  -2 -18   3 371.391 66.2982   1
   2 -18  -3 442.886 70.0385   1
  -2  18   3 343.831 67.2003   1
   2  18  -3 518.210 72.9728   1
   1 -18  -3 1826.26 140.646   1
  -1 -18   3 1748.28 140.802   1
   1  18  -3 1897.55 149.533   1
   0 -18   3 150.877 48.3174   1
   0 -18  -3 192.693 54.4443   1
   0  18   3 204.139 57.1868   1
   0  18  -3 197.547 53.2470   1
  -1 -18  -3 1756.48 139.063   1
   1 -18   3 1640.52 141.254   1
  -1  18  -3 1993.94 149.002   1
   1  18   3 2045.57 148.739   1
   2  18   3 119.710 49.9322   1
  -2  18  -3 120.892 48.7278   1
   2 -18   3 78.4460 44.3035   1
  -2 -18  -3 131.309 48.4686   1
  -3 -18  -3 1165.05 105.517   1
  -3  18  -3 1017.10 103.250   1
   3 -18   3 1140.27 107.285   1
   3  18   3 1063.05 103.393   1
  -4 -18  -3 59.3817 42.2537   1
   4  18   3 74.7398 44.3822   1
  -4  18  -3 43.2933 46.2717   1
   4 -18   3-8.51501 50.0585   1
  -6  18  -3 765.859 89.5933   1
   6 -18   3 751.590 87.7958   1
  -6 -18  -3 583.564 79.5650   1
   7  18   3 1410.40 119.050   1
  -7  18  -3 1188.37 112.733   1
   7 -18   3 1285.37 116.464   1
  -7 -18  -3 1484.48 120.956   1
   8  18   3 608.263 80.3450   1
  -8  18  -3 572.121 81.0805   1
  -8 -18  -3 589.690 78.8443   1
   8 -18   3 484.123 75.4741   1
   9  18   3 620.996 78.8338   1
  -9 -18  -3 612.303 79.3542   1
 -10  18  -3-25.0664 43.4290   1
  10 -18   3-8.23591 44.5551   1
 -10 -18  -3-25.2171 42.4597   1
  11  18   3 367.951 65.7205   1
 -11  18  -3 236.883 57.7462   1
  11 -18   3 331.477 62.7850   1
 -11 -18  -3 276.871 62.2712   1
  12  18   3 166.521 52.9671   1
 -10  19   3 312.362 60.6917   1
  10 -19  -3 351.034 63.3052   1
  -9  19   3 312.561 61.2553   1
   9 -19  -3 301.633 59.5192   1
   8 -19  -3 1254.39 108.103   1
  -8  19   3 1063.67 100.714   1
  -6  19   3 113.576 45.7288   1
   6 -19  -3 72.2951 48.8809   1
   5  19  -3 190.606 55.9703   1
  -5  19   3 89.5770 49.2290   1
  -4  19   3 1174.49 105.795   1
   4  19  -3 1039.32 101.785   1
   4 -19  -3 940.969 96.7713   1
  -4 -19   3 900.617 98.2854   1
   3  19  -3 182.967 61.1920   1
  -3  19   3 107.098 51.3771   1
   3 -19  -3 158.676 53.5565   1
  -3 -19   3 149.571 54.2817   1
   2  19  -3 377.621 71.1893   1
  -2  19   3 385.815 63.6970   1
  -2 -19   3 413.822 69.9564   1
   2 -19  -3 306.233 60.0523   1
  -1  19   3 2045.29 147.659   1
   1  19  -3 1732.27 143.849   1
   1 -19  -3 1980.57 146.107   1
  -1 -19   3 1931.91 145.836   1
   0  19   3 174.217 55.6746   1
   0 -19  -3 155.768 51.2345   1
   1  19   3 192.402 56.0723   1
  -1  19  -3 239.694 59.2469   1
  -1 -19  -3 49.3889 49.8669   1
   1 -19   3 137.303 48.6530   1
  -2 -19  -3 1509.13 122.599   1
   2 -19   3 1426.68 124.092   1
  -2  19  -3 1256.44 120.746   1
   2  19   3 1437.00 122.808   1
   3  19   3 42.4918 43.5960   1
  -3  19  -3 42.4461 45.3730   1
   3 -19   3 42.2750 42.7515   1
  -3 -19  -3 63.7086 41.4373   1
  -4 -19  -3 663.475 79.0449   1
   4  19   3 509.376 74.6544   1
  -4  19  -3 479.719 76.0639   1
   4 -19   3 557.758 76.2220   1
   5  19   3 471.854 73.4840   1
  -5  19  -3 414.198 70.2393   1
   5 -19   3 493.850 74.6103   1
  -5 -19  -3 593.766 76.7624   1
   7  19   3 305.383 65.5662   1
  -7  19  -3 363.204 71.4117   1
   7 -19   3 429.423 66.8167   1
  -7 -19  -3 255.451 60.7711   1
   8  19   3 262.221 62.4733   1
  -8  19  -3 294.577 67.6837   1
   8 -19   3 299.976 59.2793   1
  -8 -19  -3 278.111 60.2019   1
   9  19   3 31.5838 42.1807   1
  -9 -19  -3 32.4756 39.1775   1
   6 -20  -3 527.862 71.1994   1
  -5  20   3 259.807 57.6725   1
   5 -20  -3 123.301 48.4085   1
  -4  20   3 901.988 92.4418   1
   4 -20  -3 928.143 90.9929   1
  -3  20   3 48.4122 40.2498   1
   3 -20  -3 80.1779 42.3398   1
   2  20  -3 143.867 50.4528   1
  -2  20   3 80.2706 46.3377   1
   2 -20  -3 81.3723 47.4935   1
  -1  20   3 1271.56 110.277   1
   1 -20  -3 1322.08 111.408   1
   0  20   3 8.02956 46.1367   1
   0  20  -3-16.8689 43.8371   1
   0 -20   3 50.5079 42.5193   1
   0 -20  -3 23.9977 39.1990   1
   1  20   3 6812.36 370.878   1
  -1 -20  -3 6899.83 370.771   1
   2  20   3 463.501 71.7144   1
  -2  20  -3 388.487 70.6668   1
   2 -20   3 500.923 72.4141   1
  -2 -20  -3 406.907 62.5691   1
  -3  20  -3 166.947 58.9332   1
   3  20   3 89.2181 50.3996   1
  -3 -20  -3 79.6971 47.5686   1
   3 -20   3 106.667 49.4728   1
   4  20   3 163.266 54.4703   1
  -4  20  -3 74.7982 52.5716   1
   4 -20   3 48.4735 43.8994   1
  -4 -20  -3 77.9803 43.9720   1
  -5 -20  -3-7.83670 36.5514   1
   5  20   3 8.00259 39.2082   1
   5 -20   3-7.98962 42.0918   1
 -24   0   4 34.8403 41.4220   1
  24   0  -4 90.9784 48.6715   1
 -23   0   4 130.418 48.6153   1
  23   0  -4 149.488 54.6586   1
 -22   0   4 3419.38 222.457   1
  22   0  -4 3821.74 227.921   1
 -21   0   4 5473.17 298.771   1
  21   0  -4 4747.24 284.333   1
 -20   0   4 1815.94 141.006   1
  20   0  -4 1671.39 129.734   1
 -19   0   4 587.919 79.1890   1
  19   0  -4 736.250 81.8118   1
 -18   0   4 1234.48 109.839   1
  18   0  -4 1270.31 110.369   1
 -17   0   4 791.519 81.0119   1
  17   0  -4 728.445 79.4883   1
  16   0  -4 3414.40 208.113   1
 -16   0   4 3589.75 209.188   1
  14   0  -4 3924.66 221.494   1
 -14   0   4 3929.02 223.973   1
  13   0  -4 7951.76 395.230   1
 -13   0   4 7642.38 394.472   1
  12   0  -4 10094.5 499.139   1
 -12   0   4 10521.0 502.808   1
  11   0  -4 1137.79 86.8811   1
  10   0  -4 18537.2 898.301   1
 -10   0   4 20656.7 907.198   1
   8   0  -4 57431.3 2647.37   1
  -8   0   4 60584.3 2651.79   1
   7   0  -4 43722.7 2224.61   1
  -7   0   4 57794.3 2232.10   1
   6   0  -4 415.447 31.6487   1
  -6   0   4 318.325 31.6128   1
   5   0  -4 713971. 31985.0   1
  -5   0   4 721504. 31984.6   1
   4   0  -4 451958. 20320.2   1
  -4   0   4 459793. 20319.7   1
  -2   0   4 407456. 17801.8   1
   2   0  -4 391187. 17802.1   1
  -1   0   4 209061. 9433.87   1
   1   0  -4 214181. 9434.84   1
   0   0   4 201864. 8817.66   1
   0   0  -4 193062. 8818.63   1
   1   0   4 501073. 18889.2   1
  -1   0  -4 352216. 18887.3   1
   2   0   4 404666. 18267.1   1
  -2   0  -4 414742. 18269.5   1
   4   0   4 8036.44 395.844   1
  -4   0  -4 8167.73 397.592   1
   5   0   4 73794.0 3425.17   1
  -5   0  -4 78280.3 3427.88   1
   6   0   4 2296.78 146.106   1
  -6   0  -4 2461.03 147.227   1
   7   0   4 70982.9 3122.29   1
  -7   0  -4 67051.8 3120.29   1
   8   0   4 42598.8 2053.00   1
  -8   0  -4 47696.5 2059.74   1
  10   0   4 31656.2 1499.14   1
 -10   0  -4 33221.2 1504.36   1
  11   0   4 14193.2 723.741   1
 -11   0  -4 15985.9 734.805   1
  12   0   4 4151.32 234.871   1
 -12   0  -4 3804.68 235.517   1
 -13   0  -4 134.067 43.2596   1
  13   0   4 107.705 37.1707   1
  14   0   4 2894.48 189.209   1
 -14   0  -4 3146.65 199.824   1
  15   0   4 2835.54 186.997   1
 -15   0  -4 2904.35 190.504   1
  16   0   4 9235.04 479.699   1
 -16   0  -4 9319.58 482.923   1
  18   0   4 283.155 56.5080   1
 -18   0  -4 264.280 60.7691   1
  19   0   4 802.549 84.0720   1
 -19   0  -4 797.336 88.1854   1
  20   0   4 610.006 81.0704   1
 -20   0  -4 835.859 93.5428   1
  21   0   4 1274.77 110.079   1
 -21   0  -4 1252.32 114.602   1
  22   0   4 16.5384 45.8624   1
 -22   0  -4 8.44458 40.7257   1
  23   0   4 389.298 67.8160   1
 -23   0  -4 459.844 70.1253   1
  24   0   4 31.3101 38.4984   1
 -24   0  -4 123.156 45.6576   1
  25   1  -4 157.101 54.2587   1
  25  -1  -4 59.1559 47.1829   1
 -25   1   4 158.506 52.5706   1
  24   1  -4 8.57638 44.5691   1
 -24  -1   4-53.2249 48.5927   1
 -24   1   4-8.90846 40.0927   1
  24  -1  -4 67.6463 48.0249   1
  23   1  -4 184.650 54.6294   1
 -23  -1   4 299.859 58.2944   1
 -23   1   4 317.890 63.2434   1
  23  -1  -4 240.385 54.0763   1
  22  -1  -4 1915.38 142.280   1
  22   1  -4 1757.83 136.651   1
 -22  -1   4 1816.21 139.440   1
 -22   1   4 1622.72 138.600   1
  21   1  -4 3565.72 231.840   1
 -21  -1   4 3880.50 237.685   1
 -21   1   4 3786.93 239.032   1
  20   1  -4 1349.80 112.646   1
 -20  -1   4 1440.01 115.550   1
 -20   1   4 1408.06 116.826   1
  19   1  -4 522.131 70.3750   1
 -19  -1   4 589.723 72.1509   1
  18   1  -4 3327.04 219.263   1
 -18  -1   4 3637.67 225.895   1
 -18   1   4 3828.49 226.938   1
  17   1  -4 11244.9 583.246   1
 -17   1   4 11907.0 593.471   1
  17  -1  -4 11499.2 589.768   1
  16   1  -4 3628.43 217.929   1
 -16   1   4 3545.53 219.435   1
  16  -1  -4 3543.25 217.339   1
 -15   1   4 411.663 59.1746   1
  15  -1  -4 401.344 53.7039   1
  14   1  -4 6623.17 329.220   1
 -14  -1   4 5925.04 326.781   1
 -14   1   4 6785.19 337.006   1
  14  -1  -4 5885.73 322.368   1
  13   1  -4 13352.7 613.118   1
 -13   1   4 13723.8 618.543   1
  12   1  -4 31617.5 1434.63   1
 -12  -1   4 31270.4 1433.18   1
 -12   1   4 30559.2 1437.77   1
  12  -1  -4 31443.7 1436.38   1
  11   1  -4 65095.9 2709.54   1
  11  -1  -4 59680.8 2706.64   1
 -11   1   4 62573.4 2715.34   1
  10  -1  -4 7152.22 343.402   1
  10   1  -4 6356.04 338.351   1
 -10   1   4 7398.50 349.398   1
  -9   1   4 16864.0 762.868   1
   9  -1  -4 15871.9 759.274   1
   8   1  -4 91325.2 4436.57   1
  -8  -1   4 101169. 4437.35   1
   8  -1  -4 104278. 4442.72   1
  -8   1   4 101184. 4443.98   1
   7   1  -4 1501.23 81.2035   1
  -7   1   4 1453.72 85.9530   1
  -7  -1   4 1332.23 80.3413   1
   7  -1  -4 1322.21 84.8648   1
  -6   1   4 520312. 21052.9   1
   6  -1  -4 545701. 21052.9   1
  -6  -1   4 531077. 21045.6   1
   5   1  -4 507.388 33.6465   1
  -5   1   4 621.111 42.0776   1
   5  -1  -4 497.475 41.5025   1
  -4   1   4 64637.9 2932.70   1
   4  -1  -4 66372.3 2932.16   1
  -3   1   4 16130.3 756.134   1
   3  -1  -4 17374.8 758.194   1
  -2   1   4 11526.4 510.982   1
   2  -1  -4 10793.5 510.768   1
   1  -1  -4 50384.3 1997.14   1
   1   1  -4 45786.2 1989.81   1
  -1  -1   4 44188.8 1988.41   1
   0   1  -4 4243.73 197.079   1
   0  -1  -4 3646.17 199.946   1
   0  -1   4 4049.58 194.518   1
   0   1   4 4024.22 197.731   1
  -1   1  -4 3581.99 189.781   1
  -1  -1  -4 4022.96 193.159   1
   1  -1   4 3555.68 187.790   1
   1   1   4 4014.66 191.946   1
  -2  -1  -4 650663. 26603.4   1
   2  -1   4 615540. 26600.3   1
   2   1   4 663269. 26603.9   1
  -3   1  -4 24037.2 1035.68   1
  -3  -1  -4 22409.8 1034.44   1
   3  -1   4 22411.1 1032.38   1
   3   1   4 21305.4 1031.50   1
  -4   1  -4 286501. 12651.6   1
  -4  -1  -4 288820. 12651.4   1
   4  -1   4 283289. 12650.3   1
   4   1   4 274925. 12648.5   1
  -5   1  -4 34968.0 1484.86   1
   5  -1   4 34200.3 1482.01   1
   5   1   4 33478.5 1479.91   1
  -6   1  -4 1559.93 111.149   1
   6  -1   4 1624.88 110.524   1
   6   1   4 1443.12 107.961   1
  -7   1  -4 959.421 85.4780   1
  -7  -1  -4 1014.01 86.3324   1
   7  -1   4 1146.07 88.1192   1
   7   1   4 1144.41 86.6673   1
  -8   1  -4 13594.5 633.020   1
  -8  -1  -4 13049.3 630.536   1
   8  -1   4 13068.3 628.413   1
   8   1   4 12377.6 626.276   1
  -9   1  -4 2794.17 170.415   1
  -9  -1  -4 2385.16 166.918   1
   9  -1   4 2736.70 167.847   1
   9   1   4 2750.99 167.354   1
 -10   1  -4 25934.8 1246.72   1
 -10  -1  -4 25121.7 1248.71   1
  10  -1   4 27492.6 1250.69   1
  10   1   4 28506.9 1250.41   1
 -11   1  -4 23306.0 1030.02   1
 -11  -1  -4 20675.0 1023.21   1
  11  -1   4 22333.6 1028.59   1
  11   1   4 20620.4 1020.36   1
 -12  -1  -4 3672.95 225.099   1
 -12   1  -4 3775.67 226.240   1
  12  -1   4 3888.09 228.768   1
  12   1   4 3765.48 224.304   1
 -13  -1  -4 683.154 78.2135   1
 -13   1  -4 694.554 79.5370   1
  13  -1   4 602.012 75.7254   1
  13   1   4 611.009 73.6322   1
 -14   1  -4 2235.58 153.412   1
 -14  -1  -4 1823.75 142.121   1
  14  -1   4 2026.71 147.612   1
  14   1   4 1897.63 140.494   1
 -15  -1  -4 2841.05 186.386   1
 -15   1  -4 3116.94 193.672   1
  15  -1   4 3047.26 190.734   1
 -16  -1  -4 6178.40 335.282   1
 -16   1  -4 6056.44 337.825   1
  16   1   4 5626.20 326.872   1
  16  -1   4 6172.23 332.439   1
 -18   1  -4 1861.78 147.506   1
 -18  -1  -4 2041.27 151.089   1
  18  -1   4 1923.75 145.508   1
  18   1   4 2030.64 147.794   1
 -19   1  -4 441.247 70.4497   1
  19  -1   4 474.607 72.1073   1
  19   1   4 456.401 69.3459   1
 -20  -1  -4 1291.34 114.856   1
  20   1   4 1095.69 110.405   1
  20  -1   4 1226.09 107.943   1
 -21  -1  -4 833.346 92.9790   1
 -21   1  -4 833.258 88.5045   1
  21   1   4 755.892 86.9450   1
 -22   1  -4 135.731 49.0812   1
 -22  -1  -4 94.5810 41.8675   1
  22   1   4 162.655 52.5597   1
  22  -1   4 135.990 48.8445   1
 -23  -1  -4 75.7062 46.7030   1
 -23   1  -4 25.1154 44.7526   1
  23   1   4 64.2620 46.7234   1
  23  -1   4 31.8680 46.8527   1
 -24   1  -4 97.4206 45.6754   1
 -24  -1  -4 251.732 59.3439   1
  24  -1   4 142.073 49.8927   1
  24   1   4 226.115 57.8160   1
  26  -2  -4 42.0347 47.2253   1
 -25   2   4 282.577 67.8772   1
  25  -2  -4 266.510 58.9507   1
 -24   2   4 54.7548 50.0041   1
 -24  -2   4 36.0722 43.5051   1
  24  -2  -4 8.52461 43.6973   1
  24   2  -4 17.0537 43.0803   1
 -23   2   4 304.978 65.8005   1
 -23  -2   4 345.525 67.2809   1
  23  -2  -4 475.422 72.2671   1
  23   2  -4 550.331 75.6537   1
 -22  -2   4 1063.90 105.528   1
  22   2  -4 1283.24 113.122   1
 -21   2   4 226.596 53.7166   1
 -21  -2   4 276.189 58.2737   1
  21  -2  -4 279.111 56.5404   1
  21   2  -4 271.409 57.3064   1
 -20   2   4 1308.83 118.984   1
 -20  -2   4 1401.13 120.192   1
  20  -2  -4 1634.94 124.153   1
  20   2  -4 1502.92 122.356   1
 -19   2   4 1489.63 119.968   1
 -19  -2   4 1341.91 115.724   1
  19  -2  -4 1445.32 117.557   1
  19   2  -4 1306.49 112.098   1
 -18   2   4 358.245 59.3334   1
 -18  -2   4 287.358 55.0482   1
  18  -2  -4 339.669 58.3489   1
  18   2  -4 292.320 52.8406   1
 -17   2   4 12341.5 600.093   1
 -17  -2   4 12516.4 595.826   1
  17  -2  -4 12351.2 595.296   1
  17   2  -4 10962.1 585.157   1
 -16   2   4 659.006 75.8571   1
 -16  -2   4 739.250 74.2449   1
  16  -2  -4 650.892 70.8767   1
  16   2  -4 556.485 64.6582   1
 -15   2   4 16774.9 775.316   1
  15  -2  -4 15366.3 765.164   1
 -14  -2   4 779.101 74.0015   1
  14   2  -4 859.230 74.7123   1
 -13   2   4 1720.92 120.863   1
 -13  -2   4 1736.71 114.613   1
  13  -2  -4 1561.01 111.847   1
  13   2  -4 1491.61 106.741   1
 -12   2   4 8639.59 416.393   1
 -12  -2   4 8619.30 407.835   1
  12  -2  -4 7701.27 407.315   1
  12   2  -4 7853.99 401.573   1
 -11  -2   4 2126.08 125.133   1
  11  -2  -4 2039.25 129.042   1
 -11   2   4 1784.42 129.077   1
 -10   2   4 9594.09 456.018   1
  10   2  -4 9331.01 444.421   1
  10  -2  -4 9061.00 451.538   1
 -10  -2   4 9132.23 444.100   1
   9  -2  -4 105374. 4887.91   1
  -9   2   4 112273. 4887.40   1
  -8   2   4 13892.5 653.986   1
   8   2  -4 14425.7 643.546   1
   8  -2  -4 12988.7 650.459   1
  -8  -2   4 14182.1 644.624   1
   7   2  -4 133864. 5421.23   1
  -7  -2   4 108789. 5421.02   1
  -6   2   4 84698.3 3699.55   1
   6  -2  -4 77729.2 3698.30   1
   6   2  -4 83036.8 3688.08   1
  -6  -2   4 83525.2 3688.97   1
   5  -2  -4 63179.4 2882.01   1
  -5  -2   4 64626.8 2870.42   1
   5   2  -4 65012.4 2869.71   1
  -5   2   4 62580.7 2881.19   1
   4   2  -4 581.002 34.6358   1
  -4   2   4 699.445 48.7551   1
  -4  -2   4 640.837 35.5818   1
  -3  -2   4 8259.94 366.972   1
   3  -2  -4 8929.40 382.769   1
  -2   2   4 4874.82 207.389   1
   2  -2  -4 4629.74 207.213   1
  -2  -2   4 4662.20 196.225   1
   1   2  -4 3680.52 173.088   1
   1  -2  -4 3291.51 179.148   1
  -1  -2   4 3584.36 173.216   1
  -1   2   4 3518.81 177.956   1
   0  -2  -4 2925.86 158.020   1
   0  -2   4 2838.42 152.833   1
   0   2   4 3200.81 157.697   1
   0   2  -4 3073.82 154.988   1
  -1  -2  -4 31089.2 1310.66   1
   1  -2   4 29607.6 1304.28   1
   1   2   4 30466.3 1308.49   1
  -2   2  -4 18420.6 904.781   1
   2  -2   4 20946.7 905.345   1
   3   2   4 27302.0 1265.91   1
  -3  -2  -4 29129.2 1268.35   1
  -3   2  -4 28873.4 1273.72   1
   3  -2   4 25916.2 1261.14   1
   4   2   4 33270.7 1463.29   1
  -4  -2  -4 29173.6 1462.71   1
  -4   2  -4 34804.8 1468.39   1
   4  -2   4 31049.1 1461.54   1
   5   2   4 72161.7 3331.74   1
  -5  -2  -4 73287.7 3334.17   1
  -5   2  -4 79315.1 3337.44   1
   5  -2   4 71512.6 3330.57   1
   6   2   4 2869.43 173.706   1
  -6  -2  -4 3033.68 176.246   1
  -6   2  -4 3057.30 178.158   1
   6  -2   4 2910.92 172.789   1
   7   2   4 34761.2 1577.56   1
  -7  -2  -4 35525.4 1579.62   1
  -7   2  -4 37165.0 1586.82   1
   8   2   4 24.0074 32.0480   1
  -8  -2  -4 12.4280 33.1805   1
  -8   2  -4 6.44477 33.4949   1
   8  -2   4 5.88261 25.4798   1
   9   2   4 3435.25 194.246   1
  -9  -2  -4 3558.33 197.156   1
  -9   2  -4 2837.88 188.197   1
   9  -2   4 3024.44 188.828   1
  10   2   4 7264.16 363.911   1
 -10  -2  -4 6952.55 363.312   1
 -10   2  -4 7015.08 364.157   1
  10  -2   4 6381.70 359.000   1
  11   2   4 23599.2 1028.52   1
 -11  -2  -4 20983.8 1023.45   1
 -11   2  -4 21404.7 1024.10   1
  11  -2   4 20763.6 1021.38   1
  12   2   4 632.198 75.2322   1
 -12  -2  -4 776.490 81.6347   1
 -12   2  -4 598.678 70.9778   1
  12  -2   4 569.805 71.4751   1
  13   2   4 4805.03 267.469   1
 -13  -2  -4 4771.11 268.816   1
 -13   2  -4 4628.93 266.440   1
  13  -2   4 4303.27 261.987   1
  14   2   4 946.401 94.4234   1
 -14  -2  -4 1022.37 96.5811   1
 -14   2  -4 894.385 92.4256   1
  14  -2   4 1022.65 96.0894   1
  15  -2   4 3565.41 207.763   1
  15   2   4 2797.30 193.712   1
 -15  -2  -4 3003.63 196.619   1
 -15   2  -4 2982.42 197.224   1
  16   2   4 3777.99 229.181   1
  16  -2   4 3848.26 231.856   1
 -16  -2  -4 3514.23 227.230   1
 -16   2  -4 3731.54 231.283   1
  18   2   4 324.879 59.8891   1
 -18   2  -4 172.015 52.8674   1
  18  -2   4 323.362 59.6212   1
 -19  -2  -4 193.967 59.5777   1
 -19   2  -4 213.331 60.5373   1
  19  -2   4 103.329 43.5784   1
  20   2   4 642.537 80.8147   1
 -20  -2  -4 664.047 85.8254   1
 -20   2  -4 627.514 82.9029   1
  20  -2   4 664.164 78.6349   1
  21   2   4 156.955 52.8921   1
 -21   2  -4 187.951 53.1227   1
 -21  -2  -4 103.347 50.3251   1
  22   2   4 89.1579 52.8709   1
  22  -2   4 143.616 52.0556   1
 -22  -2  -4 169.209 56.1239   1
 -22   2  -4 134.582 44.7138   1
  23   2   4 63.6482 49.7738   1
 -23  -2  -4 66.1217 50.1930   1
  24   2   4 84.9280 43.8810   1
  24  -2   4 38.0571 37.3289   1
 -24  -2  -4 8.07195 34.2901   1
 -24   2  -4 16.1426 42.5549   1
  26  -3  -4 8.24181 44.5799   1
 -25   3   4 18.0844 42.1776   1
  25  -3  -4 8.62082 38.8013   1
  24   3  -4 76.3925 43.6018   1
 -24  -3   4 44.1326 38.3480   1
 -24   3   4 79.6484 45.4510   1
  24  -3  -4 79.0977 48.2407   1
  23   3  -4 100.723 49.0486   1
 -23  -3   4 69.7971 42.3992   1
 -23   3   4 121.453 51.2302   1
  23  -3  -4 192.272 60.3097   1
  22   3  -4 1564.57 122.630   1
 -22  -3   4 1250.66 117.382   1
 -22   3   4 1160.61 113.739   1
  22  -3  -4 1488.24 123.327   1
  21   3  -4 2115.46 158.218   1
 -21  -3   4 2298.59 164.816   1
 -21   3   4 2471.72 167.977   1
  21  -3  -4 2300.57 164.129   1
  20   3  -4 2083.57 150.962   1
 -20  -3   4 2050.22 152.243   1
 -20   3   4 2040.60 152.954   1
  20  -3  -4 2237.98 155.277   1
  19   3  -4 2094.98 147.094   1
 -19  -3   4 1919.53 147.680   1
 -19   3   4 2144.58 153.631   1
  19  -3  -4 2104.55 149.594   1
  18   3  -4 6828.06 372.516   1
 -18  -3   4 7304.78 378.869   1
  17   3  -4 771.999 78.5862   1
 -17  -3   4 641.855 74.3097   1
 -17   3   4 816.282 86.1219   1
  17  -3  -4 817.303 82.7309   1
  16   3  -4 606.055 68.9051   1
 -16  -3   4 785.898 75.7090   1
 -16   3   4 494.445 74.2140   1
  16  -3  -4 609.417 71.6498   1
 -15   3   4 5342.59 282.797   1
  15  -3  -4 4580.64 266.279   1
  14   3  -4 5362.32 281.773   1
 -14  -3   4 5765.10 288.037   1
 -14   3   4 4987.63 289.125   1
  14  -3  -4 5051.99 284.778   1
  13  -3  -4 10638.3 539.378   1
 -13  -3   4 11306.2 538.618   1
  13   3  -4 11050.4 534.405   1
  12   3  -4 30879.8 1405.42   1
  12  -3  -4 29698.1 1411.00   1
 -12  -3   4 30577.0 1406.86   1
 -12   3   4 31286.0 1416.37   1
  11   3  -4 9111.55 446.896   1
  11  -3  -4 9308.20 458.231   1
 -11  -3   4 8945.21 447.596   1
 -11   3   4 9540.08 458.656   1
  10  -3  -4 2325.44 140.931   1
 -10  -3   4 2329.22 131.995   1
 -10   3   4 2037.02 135.075   1
  -9   3   4 12116.9 583.548   1
   9  -3  -4 12249.0 582.553   1
  -8   3   4 39098.3 1785.43   1
   8   3  -4 37911.7 1773.70   1
   8  -3  -4 41573.7 1786.63   1
  -7   3   4 3152.70 164.839   1
  -7  -3   4 2871.86 151.854   1
   7   3  -4 2974.63 151.995   1
   7  -3  -4 2836.48 161.789   1
   6   3  -4 72806.0 3187.26   1
  -6  -3   4 69447.4 3187.50   1
   5   3  -4 999.726 62.0823   1
  -5  -3   4 1175.29 64.3220   1
   5  -3  -4 1083.51 72.5795   1
  -5   3   4 1032.39 73.0659   1
  -4   3   4 55949.3 2243.52   1
   4  -3  -4 51906.6 2241.42   1
   4   3  -4 55244.4 2229.25   1
   3   3  -4 177.394 19.8237   1
  -3  -3   4 145.996 19.6042   1
  -3   3   4 201.049 29.8951   1
   2  -3  -4 11872.8 532.748   1
  -2   3   4 10736.1 529.576   1
  -2  -3   4 11557.5 520.532   1
   2   3  -4 11205.6 520.171   1
   1  -3  -4 4135.46 203.915   1
  -1   3   4 3685.67 204.075   1
  -1  -3   4 4135.42 195.133   1
   1   3  -4 3852.62 194.838   1
   0  -3   4 6908.20 329.141   1
   0   3  -4 6819.83 328.169   1
  -1  -3  -4 15470.8 693.069   1
   1   3   4 16040.6 691.944   1
   1  -3   4 15118.8 688.854   1
   2   3   4 74558.4 3416.88   1
  -2  -3  -4 77417.7 3418.17   1
  -3  -3  -4 3248.38 176.869   1
   3   3   4 3230.57 176.745   1
  -3   3  -4 3092.83 175.181   1
   3  -3   4 3178.24 177.163   1
  -4   3  -4 36090.7 1639.70   1
  -4  -3  -4 34314.9 1634.75   1
   4  -3   4 36685.0 1636.76   1
   4   3   4 36353.1 1635.81   1
  -5   3  -4 10794.5 501.290   1
  -5  -3  -4 10713.5 498.657   1
   5  -3   4 9035.23 490.794   1
   5   3   4 10401.0 495.103   1
  -6   3  -4 45493.3 1982.18   1
  -6  -3  -4 43593.2 1975.71   1
   6  -3   4 40937.0 1972.23   1
   6   3   4 43627.2 1974.84   1
  -7   3  -4 11467.5 511.911   1
  -7  -3  -4 10034.0 501.425   1
   7  -3   4 9640.47 500.226   1
   7   3   4 9799.53 499.666   1
  -9   3  -4 320.545 60.2718   1
  -9  -3  -4 436.358 58.5729   1
   9  -3   4 395.222 61.5365   1
   9   3   4 514.922 59.8869   1
 -10   3  -4 2196.42 150.326   1
 -10  -3  -4 2142.37 146.980   1
  10  -3   4 2030.14 142.876   1
  10   3   4 2111.77 144.061   1
 -11   3  -4 3244.40 196.333   1
 -11  -3  -4 2948.66 190.943   1
  11  -3   4 3073.78 189.976   1
  11   3   4 2963.78 188.934   1
 -12   3  -4 5502.62 317.000   1
 -12  -3  -4 6069.75 319.721   1
  12  -3   4 5925.01 317.986   1
  12   3   4 5536.32 313.045   1
 -14   3  -4 6977.45 368.464   1
 -14  -3  -4 6231.41 362.360   1
  14  -3   4 6795.10 364.897   1
  14   3   4 6972.38 365.051   1
 -15   3  -4 3047.93 200.176   1
 -15  -3  -4 3468.62 207.948   1
  15  -3   4 2971.88 199.291   1
  15   3   4 2937.67 196.961   1
 -16   3  -4 1205.84 108.334   1
 -16  -3  -4 1264.84 112.866   1
  16  -3   4 1084.20 104.239   1
  16   3   4 1269.75 109.048   1
 -17   3  -4 2162.51 167.347   1
  17  -3   4 2946.37 183.450   1
 -18   3  -4 366.713 66.6212   1
 -18  -3  -4 284.646 62.3820   1
  18  -3   4 312.022 64.4363   1
  18   3   4 495.656 71.2445   1
 -19  -3  -4 731.586 86.3761   1
 -19   3  -4 947.787 98.4315   1
  19  -3   4 740.916 88.7450   1
  19   3   4 844.892 87.8990   1
 -20   3  -4 9.02466 42.0921   1
 -20  -3  -4 17.1665 44.6039   1
  20  -3   4-8.26562 38.5519   1
  20   3   4-24.7524 45.1957   1
 -21   3  -4 9.13616 39.5664   1
 -21  -3  -4 17.0526 41.7760   1
  21  -3   4 15.6592 37.1446   1
  21   3   4-8.15166 41.7706   1
 -22   3  -4 292.295 63.0148   1
 -22  -3  -4 135.203 52.6142   1
  22   3   4 224.327 54.5801   1
 -23   3  -4 32.7925 42.6267   1
  23  -3   4 31.6000 45.9214   1
 -24  -3  -4 56.9140 40.4840   1
  24   3   4 15.3279 38.7373   1
 -26   4   4 88.1125 48.3894   1
  26  -4  -4 68.5678 47.6584   1
 -25   4   4 8.73528 40.0337   1
  25  -4  -4-8.73785 48.4581   1
 -24   4   4 77.3982 46.1798   1
  24  -4  -4 147.997 55.6279   1
 -23   4   4 87.6967 48.6836   1
 -23  -4   4 8.82779 42.6259   1
  23  -4  -4 101.505 50.2731   1
  23   4  -4-8.35038 40.9702   1
 -22   4   4 43.2540 47.9885   1
 -22  -4   4-8.66933 45.0651   1
  22  -4  -4 25.2804 39.3195   1
  22   4  -4 41.0379 41.4651   1
 -21   4   4 1459.99 122.690   1
 -21  -4   4 1515.43 122.653   1
  21  -4  -4 1443.74 122.133   1
  21   4  -4 1259.33 113.776   1
 -20   4   4 433.907 71.3223   1
 -20  -4   4 254.389 57.3235   1
  20  -4  -4 235.309 57.4169   1
  20   4  -4 397.234 63.4613   1
 -19   4   4 6953.86 360.424   1
 -19  -4   4 6610.60 352.970   1
  19  -4  -4 5921.79 345.676   1
  19   4  -4 6393.00 347.726   1
 -18   4   4 504.557 68.2731   1
 -18  -4   4 319.606 61.5606   1
  18  -4  -4 447.541 67.5536   1
  18   4  -4 527.036 68.2892   1
 -17   4   4 91.3281 47.7928   1
  17  -4  -4 37.2091 40.8742   1
  17   4  -4 62.2675 38.0164   1
 -17  -4   4 86.8884 40.7522   1
  16  -4  -4-7.20216 37.4290   1
  16   4  -4 13.0585 31.4882   1
 -16  -4   4-13.7695 33.7336   1
 -16   4   4 55.3978 45.9819   1
 -15   4   4 23.1529 40.6719   1
 -14   4   4 9629.92 499.677   1
  14   4  -4 10370.2 488.923   1
 -14  -4   4 9233.44 487.096   1
  14  -4  -4 10162.1 497.370   1
 -13   4   4 24368.7 1273.03   1
  13   4  -4 27276.2 1262.62   1
  13  -4  -4 28030.4 1274.51   1
 -13  -4   4 29528.3 1269.74   1
 -12   4   4 687.926 70.2704   1
 -12  -4   4 627.920 60.8276   1
  12   4  -4 583.850 58.4520   1
  12  -4  -4 489.439 60.2485   1
 -11  -4   4 16117.2 793.397   1
  11   4  -4 16860.4 793.527   1
 -11   4   4 18313.8 808.754   1
  11  -4  -4 16873.4 807.597   1
 -10  -4   4 14744.2 653.919   1
  10   4  -4 13894.8 650.806   1
  10  -4  -4 14016.1 662.595   1
 -10   4   4 12470.8 660.455   1
  -9  -4   4 2360.61 135.163   1
   9  -4  -4 2453.71 144.287   1
  -9   4   4 2191.51 142.161   1
   8  -4  -4 807.284 72.9661   1
  -8   4   4 1047.10 77.0494   1
   7  -4  -4 3671.27 197.349   1
   7   4  -4 3492.61 185.161   1
  -7   4   4 3835.85 199.814   1
   6  -4  -4 8087.01 398.324   1
  -6  -4   4 8048.07 387.035   1
  -6   4   4 8144.66 398.490   1
   6   4  -4 8350.00 386.609   1
   5  -4  -4 64884.7 2950.24   1
  -5   4   4 65373.2 2951.24   1
   5   4  -4 65309.6 2937.59   1
  -5  -4   4 66175.2 2938.51   1
   4  -4  -4 17104.4 771.494   1
  -4   4   4 15783.4 768.441   1
   4   4  -4 15694.8 755.738   1
  -4  -4   4 17931.4 760.521   1
  -3  -4   4 37609.5 1633.97   1
   3   4  -4 37964.3 1634.80   1
  -3   4   4 36499.1 1644.31   1
  -2  -4   4 96665.6 4288.13   1
   2   4  -4 103273. 4288.65   1
   2  -4  -4 99734.8 4298.22   1
  -1  -4   4 13210.8 619.990   1
   1  -4  -4 12997.4 629.350   1
  -1   4   4 12954.3 627.169   1
   1   4  -4 14285.2 622.483   1
   0  -4  -4 51466.7 2520.49   1
   0   4   4 56018.4 2521.19   1
   0  -4   4 56847.0 2513.58   1
   0   4  -4 58181.2 2514.74   1
  -1  -4  -4 199.077 38.4799   1
   1   4   4 140.908 32.4210   1
   2   4   4 654.709 60.6151   1
   2  -4   4 676.581 58.3057   1
  -2   4  -4 781.891 62.0386   1
  -3  -4  -4 78507.3 3184.06   1
   3   4   4 76832.6 3179.17   1
   3  -4   4 65159.8 3175.84   1
  -3   4  -4 63671.1 3172.38   1
  -4  -4  -4 89079.4 4029.53   1
   4   4   4 91262.4 4030.62   1
   4  -4   4 87785.2 4026.68   1
  -4   4  -4 89884.7 4030.46   1
  -5  -4  -4 41177.6 1847.82   1
   5   4   4 40977.3 1847.67   1
   5  -4   4 41426.6 1849.44   1
  -5   4  -4 38271.0 1845.58   1
  -6  -4  -4 2732.96 166.920   1
  -6   4  -4 2659.73 169.591   1
   6  -4   4 2836.99 167.884   1
   6   4   4 2774.16 166.347   1
   7   4   4 5973.43 321.601   1
  -7  -4  -4 5586.87 321.984   1
   7  -4   4 6373.89 324.889   1
   8   4   4 23406.3 1077.73   1
   8  -4   4 21054.4 1074.66   1
  -8   4  -4 22361.3 1083.97   1
   9   4   4 2949.67 184.390   1
  -9  -4  -4 3072.17 188.580   1
   9  -4   4 2811.27 182.844   1
  -9   4  -4 3477.00 197.119   1
  10   4   4 122.124 41.4916   1
 -10  -4  -4 93.1314 40.1002   1
  10  -4   4 121.804 48.3748   1
 -10   4  -4 159.098 46.7158   1
  11   4   4 3367.82 203.331   1
 -11  -4  -4 3315.34 204.594   1
  11  -4   4 3121.62 202.533   1
 -11   4  -4 3606.55 213.801   1
  12   4   4-21.9388 35.8302   1
 -12  -4  -4-7.70625 35.9439   1
  12  -4   4 7.30888 37.4513   1
 -12   4  -4 75.8754 46.7550   1
  13  -4   4 1970.39 160.207   1
 -13   4  -4 2619.09 172.283   1
  14   4   4 2243.90 156.934   1
 -14  -4  -4 2063.27 156.685   1
  14  -4   4 2313.98 158.533   1
 -14   4  -4 2385.90 163.197   1
  15   4   4 395.097 59.6250   1
 -15  -4  -4 241.533 51.7225   1
  15  -4   4 368.475 58.2941   1
 -15   4  -4 370.181 64.0748   1
  16   4   4 2210.06 154.221   1
 -16  -4  -4 2162.52 157.115   1
  16  -4   4 1774.24 147.693   1
 -16   4  -4 2282.84 158.987   1
  17   4   4 967.456 95.5168   1
 -17  -4  -4 960.861 98.1385   1
  17  -4   4 1023.18 95.5129   1
 -17   4  -4 810.750 89.6759   1
  18   4   4 1735.92 141.667   1
 -18  -4  -4 1841.36 146.284   1
  18  -4   4 2180.56 154.887   1
 -18   4  -4 2078.18 151.133   1
  19   4   4 213.165 66.0203   1
 -19  -4  -4 493.845 75.0308   1
  20   4   4 24.5014 38.7983   1
 -20  -4  -4 60.6763 45.7123   1
  20  -4   4 42.7756 50.8395   1
 -20   4  -4 61.1582 45.4490   1
  21   4   4 48.5538 43.2455   1
 -21  -4  -4 34.4110 43.4860   1
  22   4   4 152.965 52.8025   1
 -22  -4  -4 92.9316 49.2552   1
  22  -4   4 79.0952 42.9765   1
 -22   4  -4 52.8520 44.6735   1
  23   4   4 7.90212 43.2918   1
 -23  -4  -4-16.4440 42.7330   1
  23  -4   4 75.6439 46.7931   1
 -23   4  -4-8.55140 44.4444   1
  26  -5  -4 42.7631 49.7037   1
 -26   5   4 8.48077 44.0860   1
  25  -5  -4 211.375 61.3576   1
 -25   5   4 386.688 66.1934   1
  24  -5  -4-42.2187 49.6012   1
 -24   5   4 52.3397 43.4028   1
  23   5  -4 42.6096 46.6926   1
  23  -5  -4-8.46855 43.4051   1
 -23   5   4 43.4739 43.9231   1
  22   5  -4-25.2303 41.8617   1
 -22   5   4-26.4808 43.2645   1
 -22  -5   4-8.52734 39.1001   1
  22  -5  -4-50.2647 48.1449   1
 -21  -5   4 1266.21 112.071   1
 -21   5   4 1345.04 122.352   1
  21  -5  -4 1242.41 110.526   1
  21   5  -4 1260.81 112.687   1
  20   5  -4 279.129 58.7850   1
 -20   5   4 131.333 46.8608   1
  20  -5  -4 146.548 43.6805   1
 -20  -5   4 221.502 54.2764   1
 -19   5   4 2990.02 195.583   1
  19  -5  -4 2844.16 190.378   1
  18   5  -4 2220.34 150.527   1
 -18  -5   4 1985.94 148.376   1
 -18   5   4 2069.98 156.761   1
  18  -5  -4 2165.06 152.792   1
 -17  -5   4 7214.84 388.055   1
  17   5  -4 7575.18 390.560   1
 -16   5   4 580.662 72.7474   1
 -16  -5   4 475.180 61.0961   1
  16  -5  -4 389.851 62.6919   1
  16   5  -4 352.802 56.7454   1
 -15   5   4 7.74167 36.1272   1
 -15  -5   4 39.0846 30.9243   1
  15   5  -4 25.5927 29.8650   1
  15  -5  -4 29.5649 36.7930   1
  14   5  -4 272.641 45.4834   1
  14  -5  -4 268.241 51.4354   1
 -14   5   4 257.891 52.8059   1
 -13   5   4 2190.34 145.205   1
 -13  -5   4 1903.63 136.945   1
  13   5  -4 1980.12 131.119   1
  13  -5  -4 2081.58 143.042   1
 -12   5   4 46.3406 35.4282   1
  12   5  -4 42.4790 26.1286   1
 -12  -5   4 60.0992 28.1002   1
  12  -5  -4 79.7048 43.1180   1
 -11  -5   4 2906.62 174.025   1
  11  -5  -4 2819.38 179.957   1
 -11   5   4 3017.64 183.032   1
  11   5  -4 3320.73 176.626   1
 -10  -5   4 20945.7 1005.01   1
  10  -5  -4 20746.2 1011.17   1
 -10   5   4 21861.9 1015.44   1
  10   5  -4 22971.0 1005.66   1
  -9  -5   4 42216.2 1908.39   1
   9  -5  -4 41765.7 1915.63   1
  -9   5   4 43175.7 1918.49   1
   9   5  -4 40926.8 1905.57   1
  -8   5   4 19247.2 896.639   1
   8  -5  -4 18599.9 896.984   1
  -8  -5   4 19414.3 886.054   1
   7  -5  -4 31663.8 1560.53   1
  -7   5   4 37285.8 1570.14   1
   6   5  -4 19463.6 925.778   1
  -6   5   4 20770.4 938.737   1
   6  -5  -4 20605.7 939.193   1
   5   5  -4 1035.18 73.3600   1
  -5   5   4 1286.95 87.6291   1
   5  -5  -4 1250.78 86.6252   1
  -5  -5   4 1169.18 75.9084   1
   4   5  -4 1550.12 88.1320   1
  -4   5   4 1448.16 95.9116   1
   4  -5  -4 1241.50 95.2678   1
  -4  -5   4 1351.28 87.7691   1
  -3   5   4 142155. 6309.43   1
   3   5  -4 135977. 6296.93   1
  -3  -5   4 143247. 6298.68   1
   3  -5  -4 143286. 6310.03   1
  -2   5   4 53784.8 2511.10   1
   2   5  -4 57119.8 2503.18   1
  -2  -5   4 54536.8 2500.38   1
   2  -5  -4 56687.4 2512.01   1
  -1   5   4 191.259 34.4397   1
   1  -5  -4 300.004 38.9141   1
   0   5   4 3043.84 174.689   1
   0  -5  -4 3123.89 176.370   1
   0  -5   4 3488.08 173.048   1
   0   5  -4 2882.39 167.326   1
  -1  -5  -4 13279.0 654.600   1
   1   5   4 14296.4 654.612   1
   1  -5   4 12043.7 644.971   1
  -2  -5  -4 4290.25 222.670   1
   2   5   4 3919.36 217.898   1
   2  -5   4 4074.46 216.862   1
  -2   5  -4 3794.86 213.576   1
  -3  -5  -4 98384.7 4488.51   1
   3   5   4 99744.3 4486.22   1
   3  -5   4 100405. 4485.18   1
  -3   5  -4 100366. 4486.70   1
  -4  -5  -4 1423.36 103.788   1
   4   5   4 1337.33 100.031   1
   4  -5   4 1420.82 105.074   1
  -4   5  -4 1662.32 108.615   1
  -5  -5  -4 1332.24 99.0873   1
   5   5   4 1255.59 95.5598   1
   5  -5   4 1326.33 100.698   1
  -5   5  -4 1106.20 98.4845   1
  -6  -5  -4 266.444 47.5974   1
   6   5   4 314.194 47.0694   1
   6  -5   4 253.813 44.6883   1
  -6   5  -4 214.312 42.8140   1
  -8  -5  -4 5422.00 284.276   1
  -8   5  -4 5373.74 289.201   1
   8   5   4 4886.40 285.066   1
   8  -5   4 4865.25 279.722   1
  -9  -5  -4 18597.1 955.904   1
  -9   5  -4 21927.4 971.884   1
   9   5   4 20678.3 961.637   1
   9  -5   4 20263.3 959.960   1
 -10  -5  -4 2170.80 146.091   1
 -10   5  -4 2156.06 151.735   1
  10   5   4 1949.12 142.246   1
  10  -5   4 2089.93 144.109   1
 -11  -5  -4 2134.62 150.986   1
 -11   5  -4 1991.53 151.769   1
  11  -5   4 2224.13 151.977   1
  11   5   4 2354.36 155.923   1
 -12  -5  -4 10714.1 533.282   1
  12   5   4 10332.3 529.506   1
  13   5   4 192.364 50.9219   1
 -13  -5  -4 64.0632 44.6019   1
  13  -5   4 31.3456 40.3654   1
 -13   5  -4 93.3059 46.6475   1
  14   5   4 2102.87 149.742   1
 -14  -5  -4 2071.26 151.628   1
  14  -5   4 2001.19 147.398   1
 -14   5  -4 2208.83 160.149   1
  15   5   4 2167.07 150.936   1
 -15  -5  -4 1976.58 147.987   1
  15  -5   4 2020.67 149.700   1
 -15   5  -4 2089.00 156.567   1
  16   5   4 268.623 56.1813   1
 -16   5  -4 172.348 57.9759   1
  16  -5   4 125.009 52.7621   1
 -17   5  -4 69.0120 46.1160   1
 -17  -5  -4 25.6649 46.9197   1
  17  -5   4 58.7913 48.3079   1
 -18  -5  -4 2261.06 163.072   1
 -18   5  -4 2210.23 163.088   1
  18  -5   4 2214.70 160.310   1
  18   5   4 2363.92 163.336   1
 -19   5  -4 118.883 51.9673   1
  19  -5   4 196.458 54.8230   1
 -20   5  -4 8.50245 38.9699   1
 -20  -5  -4 16.9331 37.3940   1
  20  -5   4-8.56625 41.3118   1
  20   5   4 33.2992 44.4492   1
 -21   5  -4-8.52084 45.4930   1
  21  -5   4 8.46050 41.4516   1
 -22   5  -4 25.5204 44.8804   1
 -22  -5  -4 33.0381 45.3068   1
  22  -5   4 98.3845 49.2551   1
  22   5   4 56.7222 47.6600   1
 -23   5  -4 160.814 54.5135   1
 -23  -5  -4 218.491 54.4803   1
  23  -5   4 216.986 55.5714   1
  23   5   4 143.534 51.4354   1
 -26   6   4 33.5566 44.8862   1
  26  -6  -4 99.0832 51.6530   1
 -25   6   4 119.980 49.6067   1
  25  -6  -4 149.843 50.3183   1
 -24   6   4 727.979 87.4244   1
  24  -6  -4 689.193 86.9807   1
 -23   6   4 89.0746 45.2038   1
  23  -6  -4 108.019 45.7317   1
 -22   6   4 28.0196 42.8126   1
  22  -6  -4 32.3979 42.0982   1
  22   6  -4-8.57879 42.0394   1
 -21   6   4 169.155 56.7202   1
  21   6  -4 260.668 57.0500   1
 -21  -6   4 354.962 63.7279   1
  21  -6  -4 233.270 56.5441   1
 -20  -6   4 793.539 87.0509   1
  20   6  -4 705.335 84.3437   1
 -19   6   4 74.9645 51.3722   1
  19   6  -4 63.6223 39.6238   1
 -19  -6   4 40.9555 36.9229   1
  19  -6  -4 23.2987 35.0142   1
 -18   6   4 104.464 47.2701   1
  18   6  -4 61.4279 44.8067   1
  18  -6  -4 120.137 46.7197   1
 -18  -6   4 87.1804 45.2051   1
 -17   6   4 244.560 56.5075   1
 -17  -6   4 213.119 57.7279   1
  17   6  -4 303.441 58.3618   1
  17  -6  -4 378.937 62.0761   1
 -16  -6   4 1207.43 103.534   1
  16   6  -4 1194.49 101.831   1
 -15  -6   4 4097.37 242.806   1
  15  -6  -4 4062.53 247.601   1
  15   6  -4 4583.04 246.414   1
 -14   6   4 4496.79 270.981   1
  14  -6  -4 5060.46 276.602   1
 -13  -6   4 6669.79 332.868   1
  13   6  -4 5923.15 322.591   1
 -13   6   4 5961.01 333.737   1
  13  -6  -4 6446.27 338.631   1
 -12  -6   4 2149.97 141.049   1
  12   6  -4 2029.09 134.729   1
 -12   6   4 2167.96 145.221   1
  12  -6  -4 2085.84 143.395   1
 -11  -6   4 1576.30 110.845   1
  11   6  -4 1556.21 108.619   1
 -11   6   4 1638.72 121.793   1
  11  -6  -4 1454.24 115.966   1
  10   6  -4 2142.32 128.386   1
 -10  -6   4 1838.56 125.370   1
  -9  -6   4 844.750 73.1091   1
   9   6  -4 909.497 71.9536   1
   9  -6  -4 870.166 80.3870   1
  -9   6   4 837.197 77.2050   1
   8  -6  -4 352.807 48.1305   1
   8   6  -4 401.195 45.1113   1
  -8  -6   4 303.902 41.4752   1
  -8   6   4 376.259 48.2095   1
  -7  -6   4 38.1559 23.2590   1
  -7   6   4 5.54279 28.8328   1
   7  -6  -4 38.5519 29.4327   1
   6   6  -4 2977.20 163.044   1
  -6   6   4 2880.15 173.162   1
   6  -6  -4 2920.83 173.527   1
  -6  -6   4 3121.71 167.038   1
   5   6  -4 619.047 54.3778   1
  -5   6   4 653.417 62.1580   1
   5  -6  -4 488.582 56.4153   1
   4   6  -4 32511.2 1596.69   1
  -4   6   4 35005.0 1608.10   1
   4  -6  -4 34879.8 1608.62   1
  -4  -6   4 38478.8 1601.03   1
  -3   6   4 22520.5 1137.87   1
   3   6  -4 27058.3 1134.18   1
  -3  -6   4 23972.7 1128.87   1
   3  -6  -4 24996.2 1140.44   1
  -2   6   4 68257.1 3079.42   1
   2   6  -4 67103.6 3072.27   1
  -2  -6   4 68495.2 3073.05   1
   2  -6  -4 69301.1 3083.88   1
  -1   6   4 39615.2 1905.46   1
   1   6  -4 43730.4 1900.07   1
  -1  -6   4 44505.6 1901.59   1
   1  -6  -4 38970.4 1905.27   1
   0   6   4 27371.1 1201.62   1
   0  -6   4 24491.9 1191.68   1
   0   6  -4 25635.5 1193.46   1
   0  -6  -4 26917.7 1202.48   1
  -1  -6  -4 7211.91 384.493   1
   1  -6   4 7445.04 380.627   1
  -1   6  -4 8438.42 384.428   1
  -2  -6  -4 10307.2 503.737   1
   2   6   4 10398.2 502.240   1
   2  -6   4 10115.0 498.329   1
  -2   6  -4 10252.1 499.868   1
  -3  -6  -4 15905.8 749.098   1
   3   6   4 16830.1 748.033   1
   3  -6   4 15916.0 743.277   1
  -3   6  -4 14158.5 743.086   1
  -4  -6  -4 36202.5 1698.88   1
   4   6   4 36231.4 1695.72   1
   4  -6   4 36235.3 1695.67   1
  -4   6  -4 39366.9 1699.18   1
  -5  -6  -4 3470.86 204.227   1
   5   6   4 3367.25 199.830   1
   5  -6   4 3525.58 202.390   1
  -5   6  -4 3359.81 200.607   1
  -7  -6  -4 460.032 63.6393   1
   7   6   4 357.994 55.1116   1
   7  -6   4 455.411 58.8480   1
  -7   6  -4 461.170 62.0245   1
  -8  -6  -4 8360.61 420.847   1
   8   6   4 8829.05 421.240   1
   8  -6   4 7826.85 416.533   1
  -8   6  -4 7429.44 415.520   1
  -9  -6  -4 5334.97 288.904   1
  -9   6  -4 5338.57 292.025   1
   9   6   4 5423.43 288.650   1
   9  -6   4 4562.03 281.597   1
 -10  -6  -4 6052.81 333.213   1
 -10   6  -4 6689.28 344.862   1
  10   6   4 6569.55 336.981   1
  10  -6   4 5506.94 327.276   1
 -11  -6  -4 724.078 83.6774   1
 -11   6  -4 936.937 93.9949   1
  11  -6   4 928.903 90.5142   1
  11   6   4 816.556 84.8396   1
  12  -6   4 671.357 76.0055   1
 -12   6  -4 817.606 88.5719   1
  13   6   4 229.162 47.0436   1
 -13  -6  -4 80.9336 41.5813   1
  13  -6   4 212.370 55.3284   1
 -13   6  -4 155.446 52.3804   1
  14   6   4 129.192 45.4249   1
 -14  -6  -4 180.695 50.3769   1
  14  -6   4 122.038 44.1029   1
 -14   6  -4 286.956 57.3700   1
 -15   6  -4 2254.18 162.040   1
  15   6   4 2042.95 152.025   1
  15  -6   4 1926.62 145.689   1
 -16   6  -4 7797.21 396.700   1
  16  -6   4 6623.59 381.165   1
 -16  -6  -4 7228.72 389.078   1
  17   6   4 451.986 67.7594   1
 -17   6  -4 436.671 67.5555   1
  17  -6   4 494.617 66.6820   1
 -17  -6  -4 374.484 65.1539   1
 -18  -6  -4 1784.58 139.852   1
  18   6   4 1755.21 138.859   1
  19   6   4 100.490 51.1097   1
 -19  -6  -4 222.853 54.3405   1
  19  -6   4 208.584 55.8196   1
 -19   6  -4 319.010 65.7660   1
  20   6   4 199.949 60.4494   1
 -20  -6  -4 93.7072 55.7682   1
  20  -6   4 223.546 60.0804   1
 -20   6  -4 187.277 57.1725   1
  21   6   4 107.469 52.7299   1
 -21  -6  -4 68.0354 48.4256   1
  21  -6   4 150.502 48.7033   1
 -21   6  -4 16.5939 33.8848   1
  22   6   4-16.3150 45.7941   1
 -22  -6  -4-8.39366 42.3963   1
  22  -6   4-24.7382 43.4493   1
 -22   6  -4-16.4310 38.9801   1
  23   6   4 8.00598 39.8388   1
 -23  -6  -4 24.6852 42.1674   1
 -26   7   4 8.31753 36.0211   1
  26  -7  -4 8.08048 40.2052   1
 -25   7   4-8.48575 45.8994   1
  25  -7  -4-8.23020 49.3871   1
 -24   7   4 8.79519 46.3358   1
  24  -7  -4-8.20429 39.5633   1
 -23   7   4 715.619 88.6675   1
  23  -7  -4 741.744 85.1552   1
  22   7  -4 136.642 48.3207   1
  21  -7  -4-8.50232 38.2643   1
  21   7  -4-16.7781 43.5950   1
 -21  -7   4 18.1171 41.5156   1
 -21   7   4 27.1399 43.6256   1
  20  -7  -4 554.400 72.3449   1
  20   7  -4 615.275 76.3048   1
 -20  -7   4 456.114 71.5717   1
 -20   7   4 611.573 81.1286   1
  19   7  -4 143.663 45.6563   1
 -19  -7   4 269.727 60.4588   1
  18  -7  -4 1194.76 107.017   1
  18   7  -4 1160.29 105.554   1
 -18   7   4 1258.61 114.602   1
  17  -7  -4 1913.93 144.212   1
 -17  -7   4 1850.77 144.272   1
 -17   7   4 1978.61 149.155   1
  17   7  -4 2047.20 143.018   1
 -16  -7   4 68.9061 43.5563   1
  16   7  -4 29.0478 34.5421   1
 -16   7   4 33.4235 34.7995   1
  16  -7  -4 104.103 42.2638   1
  15   7  -4 4318.62 270.329   1
 -15  -7   4 5891.00 289.371   1
 -14  -7   4 196.691 47.0266   1
  14   7  -4 93.3425 36.8968   1
 -14   7   4 93.2921 36.0140   1
  14  -7  -4 110.427 40.1784   1
 -13   7   4 9633.41 515.545   1
  13  -7  -4 10769.3 517.563   1
 -12  -7   4 1456.81 113.677   1
  12   7  -4 1800.64 116.195   1
 -12   7   4 1304.56 115.436   1
  12  -7  -4 1619.83 121.518   1
 -11  -7   4 7258.55 387.959   1
  11   7  -4 7682.26 388.143   1
 -11   7   4 7927.81 399.757   1
  11  -7  -4 7814.49 396.890   1
 -10  -7   4 920.830 80.3157   1
  10   7  -4 1008.38 80.6754   1
  10  -7  -4 891.250 81.5706   1
 -10   7   4 973.696 85.4646   1
   9   7  -4 5.16443 21.9129   1
  -9  -7   4-26.3401 26.6046   1
  -9   7   4-6.44355 28.9987   1
   9  -7  -4 45.4868 32.8169   1
   8   7  -4 2568.45 156.916   1
  -8  -7   4 2715.86 158.181   1
   7   7  -4 575.536 55.4102   1
  -7   7   4 544.135 62.5729   1
   7  -7  -4 543.630 61.7931   1
  -7  -7   4 370.876 50.0657   1
   6   7  -4 469.884 48.6388   1
  -6   7   4 427.373 55.1728   1
   6  -7  -4 325.335 50.7189   1
  -6  -7   4 429.267 48.5096   1
   5   7  -4 3223.97 168.458   1
  -5   7   4 2849.15 174.889   1
   5  -7  -4 2926.95 175.789   1
  -5  -7   4 2848.35 167.761   1
   4   7  -4 5003.89 270.993   1
  -4   7   4 5597.86 283.724   1
   4  -7  -4 5146.71 283.060   1
  -4  -7   4 5618.90 275.403   1
  -3   7   4 8294.60 409.423   1
   3   7  -4 8469.18 403.463   1
  -3  -7   4 8069.13 401.184   1
   3  -7  -4 7804.82 408.950   1
  -2   7   4 951.519 75.7971   1
   2   7  -4 772.094 67.9288   1
  -2  -7   4 804.199 69.7150   1
   2  -7  -4 769.638 74.3623   1
  -1   7   4 167.202 36.9704   1
   1   7  -4 137.757 32.4689   1
  -1  -7   4 124.867 32.0130   1
   1  -7  -4 130.051 33.7916   1
   0   7   4 2771.90 163.177   1
   0   7  -4 2576.55 156.089   1
   0  -7   4 2482.56 154.681   1
   0  -7  -4 2858.82 165.244   1
  -1   7  -4 13621.3 703.395   1
   1  -7   4 14743.5 705.881   1
   1   7   4 15702.8 715.611   1
  -1  -7  -4 15832.9 716.239   1
  -2  -7  -4 13796.9 693.671   1
   2  -7   4 14377.3 691.558   1
  -2   7  -4 15281.6 693.809   1
  -3  -7  -4 12.5405 28.7511   1
   3   7   4 48.6932 32.5096   1
   3  -7   4 5.73730 25.3540   1
  -3   7  -4 23.5607 31.4611   1
   4  -7   4 1439.20 106.491   1
  -4   7  -4 1290.77 103.895   1
  -5  -7  -4 3090.69 190.298   1
   5   7   4 3146.36 188.202   1
  -6  -7  -4 509.159 68.2038   1
   6   7   4 542.621 67.4546   1
   6  -7   4 691.611 71.3264   1
  -6   7  -4 584.918 66.3616   1
  -7  -7  -4 1521.08 123.519   1
   7   7   4 1658.28 119.141   1
   7  -7   4 1335.33 121.073   1
  -7   7  -4 1250.12 118.096   1
  -8  -7  -4 2817.31 179.023   1
   8   7   4 2492.79 171.152   1
   8  -7   4 2715.33 173.723   1
  -8   7  -4 2582.43 175.010   1
  -9  -7  -4 1208.59 102.460   1
   9   7   4 1059.20 96.3046   1
   9  -7   4 1155.78 101.522   1
  -9   7  -4 1202.95 104.992   1
 -10  -7  -4 1015.33 99.1398   1
 -10   7  -4 1287.15 110.939   1
  10  -7   4 1106.14 103.666   1
  10   7   4 1180.72 100.259   1
 -11   7  -4 1211.82 108.892   1
  11  -7   4 762.649 87.8542   1
 -12  -7  -4 3785.13 236.103   1
 -12   7  -4 4411.25 243.716   1
  12   7   4 3703.91 230.861   1
  12  -7   4 3671.84 231.122   1
 -13  -7  -4 336.734 60.3628   1
 -13   7  -4 326.474 63.5532   1
  13  -7   4 231.900 48.8314   1
  13   7   4 393.501 65.7429   1
 -14   7  -4 71.4162 48.3821   1
  14   7   4 124.756 46.7845   1
  14  -7   4 16.7317 40.4590   1
 -15  -7  -4 933.631 96.9229   1
  15  -7   4 758.457 85.1253   1
 -16  -7  -4 824.786 90.1638   1
 -16   7  -4 832.150 91.0707   1
  16  -7   4 747.233 83.6142   1
  16   7   4 696.772 83.4871   1
  17   7   4 529.593 75.8247   1
 -17   7  -4 471.801 72.8043   1
  17  -7   4 553.833 73.0717   1
 -17  -7  -4 549.927 75.4585   1
 -18   7  -4 192.942 56.4379   1
  18   7   4 145.362 48.7149   1
 -18  -7  -4 157.271 50.3193   1
  18  -7   4 266.411 55.0746   1
  19  -7   4 141.316 47.8862   1
  19   7   4 59.6589 50.1870   1
 -19  -7  -4 60.9634 46.0161   1
 -19   7  -4 51.2265 36.3956   1
  20  -7   4 139.485 47.7001   1
  20   7   4 228.536 56.3059   1
 -20  -7  -4 138.863 47.5068   1
 -20   7  -4 152.118 46.8641   1
  21  -7   4 72.6087 41.9925   1
  21   7   4 50.2536 44.7813   1
 -21   7  -4 24.8859 38.0924   1
 -21  -7  -4 68.7805 47.1557   1
  22  -7   4 40.4259 40.8878   1
 -22   7  -4 56.1625 43.4487   1
  23   7   4 63.3084 48.9534   1
 -23  -7  -4-25.0497 42.7916   1
 -26   8   4 40.7326 39.3112   1
  26  -8  -4 23.8243 44.5987   1
 -24   8   4 9.11760 48.0483   1
  24  -8  -4 39.2468 48.0857   1
 -23   8   4 883.999 96.8518   1
  23  -8  -4 805.963 92.8038   1
 -22   8   4 80.9243 48.2136   1
  22  -8  -4 119.150 56.7948   1
  21  -8  -4 65.1284 47.8789   1
 -21   8   4 9.37893 48.1135   1
  21   8  -4 77.5468 47.2552   1
 -20  -8   4 214.430 55.6846   1
  20   8  -4 254.291 60.5300   1
 -20   8   4 135.219 53.3840   1
  20  -8  -4 317.507 62.2682   1
 -19  -8   4 131.060 48.7364   1
  19   8  -4 157.664 52.0894   1
 -19   8   4 121.248 50.0697   1
  19  -8  -4 74.2620 40.1321   1
 -18  -8   4 195.095 51.9170   1
  18   8  -4 121.432 45.9941   1
 -18   8   4 124.542 48.0260   1
  18  -8  -4 202.546 53.1876   1
 -17   8   4 372.324 68.3588   1
 -17  -8   4 213.614 50.5331   1
  17   8  -4 321.369 56.7053   1
 -16  -8   4 657.158 79.2481   1
  16   8  -4 624.671 74.7586   1
  16  -8  -4 718.328 83.4142   1
 -15  -8   4 15.2075 34.8480   1
  15   8  -4 21.6160 36.3886   1
 -15   8   4-24.6502 31.8263   1
  15  -8  -4 8.36719 32.4090   1
  14   8  -4 892.716 86.8721   1
 -14  -8   4 947.050 89.3687   1
 -13  -8   4 14523.8 704.796   1
  13   8  -4 14763.2 701.226   1
 -13   8   4 14045.4 709.625   1
  13  -8  -4 14632.9 711.589   1
 -12   8   4 380.149 60.6782   1
  12  -8  -4 340.488 55.6064   1
 -11  -8   4 4746.52 247.038   1
  11   8  -4 4184.18 240.140   1
  11  -8  -4 4175.26 246.765   1
 -11   8   4 4145.77 249.028   1
 -10  -8   4 260.230 47.7454   1
 -10   8   4 281.039 52.9418   1
  10  -8  -4 247.261 52.1527   1
   9   8  -4 481.800 56.8839   1
  -9   8   4 459.532 63.8467   1
   9  -8  -4 474.715 64.0197   1
  -9  -8   4 613.881 62.5304   1
   8   8  -4 313.607 46.1431   1
  -8   8   4 385.572 52.2423   1
   8  -8  -4 350.717 51.4562   1
  -8  -8   4 353.212 48.8738   1
  -7   8   4 23597.2 1229.26   1
   7  -8  -4 25764.1 1235.11   1
  -7  -8   4 25873.6 1225.40   1
   6   8  -4 4193.27 235.949   1
  -6   8   4 4590.12 248.338   1
   6  -8  -4 4477.73 247.780   1
  -6  -8   4 4492.96 242.041   1
   5   8  -4 11204.7 551.689   1
  -5  -8   4 11601.1 553.104   1
  -4  -8   4 915.807 76.4269   1
  -3   8   4 9350.23 489.557   1
   3   8  -4 10059.9 485.801   1
  -3  -8   4 9885.88 484.041   1
   3  -8  -4 10450.0 495.526   1
  -2   8   4 681.472 67.9500   1
   2   8  -4 562.678 58.6169   1
   2  -8  -4 593.374 66.1061   1
  -1   8   4 2900.73 178.781   1
   1   8  -4 3009.26 174.196   1
  -1  -8   4 2884.98 173.020   1
   1  -8  -4 2992.21 181.141   1
   0   8  -4 305.652 47.0011   1
   0  -8   4 233.754 43.6831   1
  -1   8  -4 40217.4 1785.96   1
   1  -8   4 37743.4 1782.62   1
  -2   8  -4 2875.79 185.368   1
  -2  -8  -4 3242.98 194.573   1
   2   8   4 3299.64 192.620   1
   2  -8   4 3486.59 194.230   1
  -3  -8  -4 20796.8 929.029   1
   3   8   4 18375.0 921.652   1
  -4  -8  -4 11963.7 587.446   1
   4   8   4 11880.5 585.739   1
  -4   8  -4 12084.8 585.905   1
   4  -8   4 11699.5 582.749   1
  -5  -8  -4 6846.16 361.564   1
   5   8   4 6703.96 357.168   1
  -5   8  -4 6846.26 358.988   1
   5  -8   4 6842.70 359.079   1
  -6  -8  -4 14.5849 37.9028   1
   6   8   4 34.4276 37.7236   1
  -6   8  -4-7.26640 28.1540   1
   6  -8   4 28.3639 28.8150   1
  -7  -8  -4 27156.4 1248.03   1
   7   8   4 26637.7 1244.06   1
  -7   8  -4 24574.4 1242.17   1
   7  -8   4 28162.7 1251.04   1
  -8  -8  -4 1035.48 96.0857   1
   8   8   4 1012.83 95.8204   1
  -8   8  -4 1151.03 100.182   1
   8  -8   4 925.128 96.6070   1
  -9  -8  -4 3222.70 204.482   1
   9   8   4 3149.75 202.034   1
  -9   8  -4 3558.05 210.255   1
   9  -8   4 3200.36 202.555   1
 -10   8  -4 457.224 70.1289   1
  10  -8   4 506.474 73.5174   1
 -11  -8  -4 757.863 83.1646   1
  11   8   4 789.441 83.4811   1
 -11   8  -4 570.650 80.5032   1
  11  -8   4 668.712 80.7628   1
 -12  -8  -4 118.224 42.2175   1
  12   8   4 95.9732 40.0058   1
  12  -8   4 63.3843 41.3797   1
 -12   8  -4 81.9711 48.1606   1
 -13   8  -4 914.682 94.9250   1
  13  -8   4 756.913 88.4762   1
  13   8   4 842.132 89.1543   1
 -14  -8  -4 1036.51 103.150   1
 -15   8  -4 54.3543 44.4610   1
  15  -8   4 118.374 46.9637   1
  15   8   4 49.9956 38.9520   1
 -15  -8  -4 26.8480 38.8434   1
 -16   8  -4 161.200 57.6337   1
  16  -8   4 41.9771 41.2869   1
  16   8   4 58.6130 46.0048   1
 -16  -8  -4 72.8132 47.4320   1
  17   8   4 2410.08 173.404   1
 -17  -8  -4 2802.30 185.737   1
 -18   8  -4 357.875 64.3391   1
  18  -8   4 400.401 60.3726   1
  18   8   4 268.373 57.3017   1
 -18  -8  -4 282.466 62.4327   1
  19   8   4 91.7138 43.6095   1
 -19  -8  -4 135.928 47.9969   1
 -20   8  -4 233.576 53.1892   1
  20  -8   4 146.190 47.3239   1
  20   8   4 206.335 61.1680   1
 -20  -8  -4 98.6447 51.5407   1
 -21   8  -4 106.502 42.4915   1
  21  -8   4 198.846 51.9706   1
  21   8   4 154.758 49.3174   1
 -21  -8  -4 139.854 51.7668   1
  22   8   4-8.01480 45.5194   1
 -22  -8  -4 8.49278 46.5211   1
  25  -9  -4 74.9518 49.9078   1
 -25   9   4 8.95447 47.2222   1
  24  -9  -4 56.0986 43.4427   1
 -24   9   4 78.0130 52.0934   1
  23  -9  -4 8.37173 41.0339   1
 -23   9   4 52.5431 50.3248   1
  22  -9  -4 459.683 70.0850   1
 -22   9   4 567.380 78.1379   1
 -21   9   4-9.09581 47.9199   1
  21  -9  -4 16.5628 43.6294   1
 -20   9   4 175.914 59.0598   1
  20  -9  -4 263.705 60.8021   1
  20   9  -4 162.548 50.5039   1
 -19   9   4 109.194 49.5531   1
  19  -9  -4 196.365 49.3862   1
  19   9  -4 117.117 46.1845   1
 -19  -9   4 61.7421 44.9152   1
 -18   9   4 2643.75 185.967   1
  18  -9  -4 2805.63 188.621   1
  18   9  -4 2776.17 183.955   1
 -18  -9   4 2772.42 186.052   1
  17   9  -4 31.5843 35.5400   1
 -17  -9   4-8.32023 41.4002   1
  16  -9  -4 460.120 75.4617   1
  16   9  -4 338.139 61.1125   1
 -16  -9   4 431.306 68.8823   1
 -15   9   4 6299.46 341.207   1
  15  -9  -4 6229.20 340.960   1
  15   9  -4 6183.25 332.270   1
 -15  -9   4 5740.08 332.502   1
 -14   9   4 2015.56 150.207   1
  14  -9  -4 2276.75 155.062   1
  14   9  -4 1884.87 142.952   1
 -14  -9   4 2085.52 149.146   1
 -13   9   4 2395.30 163.872   1
  13  -9  -4 2305.19 163.454   1
  13   9  -4 2412.52 159.945   1
 -13  -9   4 2433.04 162.347   1
  12   9  -4 6405.69 333.586   1
[truncated: 913,407 more chars]
