# Supplementary material for: Structural insight into the cooperativity of spin crossover compounds
Source: Acta Crystallogr B Struct Sci Cryst Eng Mater. 2023 Aug 11;79(Pt 5):354–67. doi: 10.1107/S2052520623005814 (PMC10552598; doi:10.1107/S2052520623005814)
Supplement: Supplementary file 4 [file b-79-00354-sup4.zip › Bia_Pmono_171K.cif]

data_SC2_171K
 
_audit_creation_method            'SHELXL-2018/3'
_shelx_SHELXL_version_number      '2018/3'
_chemical_name_systematic         ?
_chemical_name_common             ?
_chemical_melting_point           ?
_chemical_formula_moiety          ?
_chemical_formula_sum
 'C38 H28 Fe N6 S2' 
_chemical_formula_weight          688.63

loop_
 _atom_type_symbol
 _atom_type_description
 _atom_type_scat_dispersion_real
 _atom_type_scat_dispersion_imag
 _atom_type_scat_source
 'C'  'C'   0.0024   0.0013
 'International Tables Vol C Tables 4.2.6.8 and 6.1.1.4'
 'H'  'H'   0.0000   0.0000
 'International Tables Vol C Tables 4.2.6.8 and 6.1.1.4'
 'N'  'N'   0.0049   0.0027
 'International Tables Vol C Tables 4.2.6.8 and 6.1.1.4'
 'S'  'S'   0.1051   0.1002
 'International Tables Vol C Tables 4.2.6.8 and 6.1.1.4'
 'Fe'  'Fe'   0.3265   0.6960
 'International Tables Vol C Tables 4.2.6.8 and 6.1.1.4'
 
_space_group_crystal_system       monoclinic
_space_group_IT_number            14
_space_group_name_H-M_alt         'P 21/c'
_space_group_name_Hall            '-P 2ybc'
 
_shelx_space_group_comment
;
The symmetry employed for this shelxl refinement is uniquely defined
by the following loop, which should always be used as a source of
symmetry information in preference to the above space-group names.
They are only intended as comments.
;
 
loop_
 _space_group_symop_operation_xyz
 'x, y, z'
 '-x, y+1/2, -z+1/2'
 '-x, -y, -z'
 'x, -y-1/2, z-1/2'
 
_cell_length_a                    17.38400(10)
_cell_length_b                    12.24960(10)
_cell_length_c                    16.90770(10)
_cell_angle_alpha                 90
_cell_angle_beta                  115.8483(9)
_cell_angle_gamma                 90
_cell_volume                      3240.22(4)
_cell_formula_units_Z             4
_cell_measurement_temperature     293(2)
_cell_measurement_reflns_used     18198
_cell_measurement_theta_min       1.883
_cell_measurement_theta_max       32.806
 
_exptl_crystal_description        Needle
_exptl_crystal_colour             ?
_exptl_crystal_density_meas       ?
_exptl_crystal_density_method     ?
_exptl_crystal_density_diffrn     1.412          
_exptl_crystal_F_000              1424
_exptl_transmission_factor_min    ?
_exptl_transmission_factor_max    ?
_exptl_crystal_size_max           ?
_exptl_crystal_size_mid           ?
_exptl_crystal_size_min           ?
_exptl_absorpt_coefficient_mu     0.464
_shelx_estimated_absorpt_T_min    ?
_shelx_estimated_absorpt_T_max    ?
_exptl_absorpt_correction_type    ?
_exptl_absorpt_correction_T_min   ?
_exptl_absorpt_correction_T_max   ?
_exptl_absorpt_process_details    ?
_exptl_absorpt_special_details    ?
_diffrn_ambient_temperature       293(2)
_diffrn_radiation_wavelength      0.63582
_diffrn_radiation_type            Synchrotron
_diffrn_source                    ?
_diffrn_measurement_device_type   '4-circle diffractometer'
_diffrn_measurement_method        ?
_diffrn_detector_area_resol_mean  ?
_diffrn_reflns_number             24338
_diffrn_reflns_av_unetI/netI      0.0354
_diffrn_reflns_av_R_equivalents   0.0369
_diffrn_reflns_limit_h_min        -23
_diffrn_reflns_limit_h_max        23
_diffrn_reflns_limit_k_min        -16
_diffrn_reflns_limit_k_max        16
_diffrn_reflns_limit_l_min        -21
_diffrn_reflns_limit_l_max        21
_diffrn_reflns_theta_min          1.889
_diffrn_reflns_theta_max          25.078
_diffrn_reflns_theta_full         22.426
_diffrn_measured_fraction_theta_max   0.939
_diffrn_measured_fraction_theta_full  0.971
_diffrn_reflns_Laue_measured_fraction_max    0.939
_diffrn_reflns_Laue_measured_fraction_full   0.971
_diffrn_reflns_point_group_measured_fraction_max   0.939
_diffrn_reflns_point_group_measured_fraction_full  0.971
_reflns_number_total              7562
_reflns_number_gt                 7019
_reflns_threshold_expression      'I > 2\s(I)'
_reflns_Friedel_coverage          0.000
_reflns_Friedel_fraction_max      .
_reflns_Friedel_fraction_full     .
 
_reflns_special_details
;
 Reflections were merged by SHELXL according to the crystal
 class for the calculation of statistics and refinement.
 
 _reflns_Friedel_fraction is defined as the number of unique
 Friedel pairs measured divided by the number that would be
 possible theoretically, ignoring centric projections and
 systematic absences.
;
 
_computing_data_collection        ?
_computing_cell_refinement        ?
_computing_data_reduction         ?
_computing_structure_solution     ?
_computing_structure_refinement 'SHELXL-2018/3 (Sheldrick, 2018)'
_computing_molecular_graphics     ?
_computing_publication_material   ?
_refine_special_details           ?
_refine_ls_structure_factor_coef  Fsqd
_refine_ls_matrix_type            full
_refine_ls_weighting_scheme       calc
_refine_ls_weighting_details
'w=1/[\s^2^(Fo^2^)+(0.0503P)^2^+0.9101P] where P=(Fo^2^+2Fc^2^)/3'
_atom_sites_solution_primary      ?
_atom_sites_solution_secondary    ?
_atom_sites_solution_hydrogens    geom
_refine_ls_hydrogen_treatment     constr
_refine_ls_extinction_method      'SHELXL-2018/3 (Sheldrick 2018)'
_refine_ls_extinction_coef        0.0066(6)
_refine_ls_extinction_expression
 'Fc^*^=kFc[1+0.001xFc^2^\l^3^/sin(2\q)]^-1/4^'
_refine_ls_number_reflns          7562
_refine_ls_number_parameters      457
_refine_ls_number_restraints      73
_refine_ls_R_factor_all           0.0359
_refine_ls_R_factor_gt            0.0339
_refine_ls_wR_factor_ref          0.0983
_refine_ls_wR_factor_gt           0.0965
_refine_ls_goodness_of_fit_ref    1.057
_refine_ls_restrained_S_all       1.055
_refine_ls_shift/su_max           0.002
_refine_ls_shift/su_mean          0.000
 
loop_
 _atom_site_label
 _atom_site_type_symbol
 _atom_site_fract_x
 _atom_site_fract_y
 _atom_site_fract_z
 _atom_site_U_iso_or_equiv
 _atom_site_adp_type
 _atom_site_occupancy
 _atom_site_site_symmetry_order  
 _atom_site_calc_flag
 _atom_site_refinement_flags_posn
 _atom_site_refinement_flags_adp
 _atom_site_refinement_flags_occupancy
 _atom_site_disorder_assembly
 _atom_site_disorder_group
Fe01 Fe 0.75475(2) 0.28956(2) 0.81436(2) 0.03071(8) Uani 1 1 d . . . . .
S002 S 0.54616(3) 0.33199(3) 0.91713(2) 0.03963(10) Uani 1 1 d . . . . .
S001 S 0.94763(3) 0.13747(4) 1.07846(3) 0.04608(11) Uani 1 1 d . . . . .
N005 N 0.71368(7) 0.13841(9) 0.79466(7) 0.0301(2) Uani 1 1 d . . . . .
N006 N 0.79786(9) 0.43763(10) 0.82381(8) 0.0398(3) Uani 1 1 d . . . . .
N003 N 0.66944(8) 0.30254(9) 0.69173(8) 0.0320(2) Uani 1 1 d . . . . .
N004 N 0.83856(8) 0.26626(10) 0.76751(8) 0.0343(2) Uani 1 1 d . . . . .
N002 N 0.67183(9) 0.32477(11) 0.85774(8) 0.0398(3) Uani 1 1 d . . . . .
N001 N 0.83899(8) 0.25489(10) 0.93240(8) 0.0364(3) Uani 1 1 d . . . . .
C015 C 0.63564(10) 0.21216(11) 0.65523(9) 0.0344(3) Uani 1 1 d . . . . .
H015 H 0.597908 0.208123 0.595914 0.041 Uiso 1 1 calc R U . . .
C016 C 0.65903(9) 0.11695(11) 0.71076(9) 0.0325(3) Uani 1 1 d . . . . .
C003 C 0.65000(9) 0.39699(11) 0.63730(9) 0.0329(3) Uani 1 1 d . . . . .
C021 C 0.85072(9) 0.16704(11) 0.73088(9) 0.0344(3) Uani 1 1 d . . . . .
C024 C 0.86596(9) -0.02931(13) 0.65806(10) 0.0381(3) Uani 1 1 d D . . . .
C007 C 0.60286(10) 0.58195(12) 0.60883(10) 0.0379(3) Uani 1 1 d . . . . .
H007 H 0.583216 0.644615 0.625207 0.045 Uiso 1 1 calc R U . . .
C012 C 0.57136(11) 0.86585(13) 0.37313(12) 0.0449(4) Uani 1 1 d . . . . .
H012 H 0.563760 0.927824 0.338745 0.054 Uiso 1 1 calc R U . . .
C010 C 0.56220(10) 0.67273(12) 0.38577(10) 0.0384(3) Uani 1 1 d . . . . .
H010 H 0.548052 0.604519 0.359135 0.046 Uiso 1 1 calc R U . . .
C022 C 0.83228(11) 0.16166(13) 0.64310(10) 0.0399(3) Uani 1 1 d . . . . .
H022 H 0.814246 0.223752 0.608127 0.048 Uiso 1 1 calc R U . . .
C008 C 0.62222(10) 0.49090(12) 0.66204(9) 0.0366(3) Uani 1 1 d . . . . .
H008 H 0.616600 0.492729 0.714264 0.044 Uiso 1 1 calc R U . . .
C025 C 0.88375(9) -0.02218(13) 0.74614(10) 0.0389(3) Uani 1 1 d . . . . .
H025 H 0.900521 -0.084528 0.780947 0.047 Uiso 1 1 calc R U . . .
C002 C 0.61988(10) 0.32808(11) 0.88280(9) 0.0338(3) Uani 1 1 d . . . . .
C004 C 0.65808(10) 0.39461(11) 0.56003(10) 0.0368(3) Uani 1 1 d . . . . .
H004 H 0.676185 0.331223 0.542936 0.044 Uiso 1 1 calc R U . . .
C020 C 0.73594(10) 0.05606(11) 0.85167(9) 0.0359(3) Uani 1 1 d . . . . .
H020 H 0.772132 0.070035 0.910337 0.043 Uiso 1 1 calc R U . . .
C005 C 0.63927(10) 0.48650(12) 0.50799(10) 0.0380(3) Uani 1 1 d . . . . .
H005 H 0.644969 0.484362 0.455816 0.046 Uiso 1 1 calc R U . . .
C009 C 0.59547(9) 0.68050(12) 0.47631(10) 0.0349(3) Uani 1 1 d . . . . .
C017 C 0.62788(10) 0.01401(12) 0.68206(10) 0.0404(3) Uani 1 1 d . . . . .
H017 H 0.590277 0.001886 0.623521 0.049 Uiso 1 1 calc R U . . .
C006 C 0.61207(9) 0.58191(11) 0.53165(9) 0.0346(3) Uani 1 1 d . . . . .
C018 C 0.65321(11) -0.07075(12) 0.74132(11) 0.0438(3) Uani 1 1 d . . . . .
H018 H 0.633899 -0.141434 0.723518 0.053 Uiso 1 1 calc R U . . .
C001 C 0.88462(9) 0.20864(11) 0.99402(10) 0.0342(3) Uani 1 1 d . . . . .
C011 C 0.54966(11) 0.76480(14) 0.33431(11) 0.0434(3) Uani 1 1 d . . . . .
H011 H 0.526562 0.758378 0.273486 0.052 Uiso 1 1 calc R U . . .
C026 C 0.87713(9) 0.07507(12) 0.78310(9) 0.0369(3) Uani 1 1 d . . . . .
H026 H 0.890267 0.078932 0.842560 0.044 Uiso 1 1 calc R U . . .
C028 C 0.85851(12) 0.45066(13) 0.79514(11) 0.0468(4) Uani 1 1 d . . . . .
C014 C 0.61620(11) 0.78315(12) 0.51401(11) 0.0423(3) Uani 1 1 d . . . . .
H014 H 0.638475 0.790341 0.574723 0.051 Uiso 1 1 calc R U . . .
C013 C 0.60422(12) 0.87489(13) 0.46264(12) 0.0475(4) Uani 1 1 d . . . . .
H013 H 0.618537 0.943275 0.488953 0.057 Uiso 1 1 calc R U . . .
C023 C 0.84064(11) 0.06391(13) 0.60724(10) 0.0420(3) Uani 1 1 d . . . . .
H023 H 0.829100 0.060702 0.548155 0.050 Uiso 1 1 calc R U . . .
C027 C 0.87788(11) 0.35160(13) 0.76176(11) 0.0435(3) Uani 1 1 d . . . . .
H027 H 0.916668 0.349892 0.737482 0.052 Uiso 1 1 calc R U . . .
C019 C 0.70754(10) -0.04869(12) 0.82720(10) 0.0402(3) Uani 1 1 d . . . . .
H019 H 0.725080 -0.104435 0.868693 0.048 Uiso 1 1 calc R U . . .
C032 C 0.77468(13) 0.52423(13) 0.85625(11) 0.0508(4) Uani 1 1 d . . . . .
H032 H 0.733289 0.516310 0.876757 0.061 Uiso 1 1 calc R U . . .
C031 C 0.81112(17) 0.62540(15) 0.85989(15) 0.0694(6) Uani 1 1 d . . . . .
H031 H 0.793179 0.685127 0.881467 0.083 Uiso 1 1 calc R U . . .
C029 C 0.89772(16) 0.54934(16) 0.79839(15) 0.0664(6) Uani 1 1 d . . . . .
H029 H 0.939603 0.555785 0.778413 0.080 Uiso 1 1 calc R U . . .
C030 C 0.87342(19) 0.63814(16) 0.83192(17) 0.0785(8) Uani 1 1 d . . . . .
H030 H 0.898988 0.705813 0.835499 0.094 Uiso 1 1 calc R U . . .
C1A C 0.8698(7) -0.1337(5) 0.6141(8) 0.0378(13) Uani 0.53(3) 1 d DG . P A 1
C2A C 0.8295(8) -0.2227(8) 0.6308(6) 0.0534(15) Uani 0.53(3) 1 d G . P A 1
H2A H 0.795093 -0.212775 0.659657 0.064 Uiso 0.53(3) 1 calc R U P A 1
C3A C 0.8407(8) -0.3267(5) 0.6045(7) 0.0646(18) Uani 0.53(3) 1 d G . P A 1
H3A H 0.813809 -0.386229 0.615741 0.078 Uiso 0.53(3) 1 calc R U P A 1
C4A C 0.8922(8) -0.3416(6) 0.5614(7) 0.059(2) Uani 0.53(3) 1 d G . P A 1
H4A H 0.899680 -0.411084 0.543825 0.070 Uiso 0.53(3) 1 calc R U P A 1
C5A C 0.9324(7) -0.2525(10) 0.5447(6) 0.0570(18) Uani 0.53(3) 1 d G . P A 1
H5A H 0.966837 -0.262485 0.515825 0.068 Uiso 0.53(3) 1 calc R U P A 1
C6A C 0.9212(7) -0.1486(7) 0.5710(7) 0.0478(14) Uani 0.53(3) 1 d G . P A 1
H6A H 0.948122 -0.089031 0.559741 0.057 Uiso 0.53(3) 1 calc R U P A 1
C1B C 0.8829(8) -0.1355(6) 0.6284(8) 0.0393(15) Uani 0.47(3) 1 d DG . P A 2
C2B C 0.8488(9) -0.2350(8) 0.6366(6) 0.0469(16) Uani 0.47(3) 1 d G . P A 2
H2B H 0.816839 -0.239565 0.668620 0.056 Uiso 0.47(3) 1 calc R U P A 2
C3B C 0.8623(10) -0.3278(6) 0.5971(7) 0.062(2) Uani 0.47(3) 1 d G . P A 2
H3B H 0.839431 -0.394460 0.602607 0.074 Uiso 0.47(3) 1 calc R U P A 2
C4B C 0.9100(9) -0.3211(10) 0.5493(7) 0.059(2) Uani 0.47(3) 1 d G . P A 2
H4B H 0.919040 -0.383165 0.522816 0.071 Uiso 0.47(3) 1 calc R U P A 2
C5B C 0.9441(8) -0.2215(14) 0.5410(8) 0.061(2) Uani 0.47(3) 1 d G . P A 2
H5B H 0.976057 -0.216976 0.509038 0.074 Uiso 0.47(3) 1 calc R U P A 2
C6B C 0.9306(8) -0.1287(10) 0.5806(9) 0.058(2) Uani 0.47(3) 1 d G . P A 2
H6B H 0.953465 -0.062079 0.575051 0.070 Uiso 0.47(3) 1 calc R U P A 2
 
loop_
 _atom_site_aniso_label
 _atom_site_aniso_U_11
 _atom_site_aniso_U_22
 _atom_site_aniso_U_33
 _atom_site_aniso_U_23
 _atom_site_aniso_U_13
 _atom_site_aniso_U_12
Fe01 0.03744(12) 0.02541(11) 0.02552(11) -0.00040(6) 0.01024(9) -0.00030(7)
S002 0.0455(2) 0.03854(19) 0.03442(19) 0.00199(14) 0.01703(16) 0.00504(14)
S001 0.0466(2) 0.0491(2) 0.0382(2) 0.01321(16) 0.01447(17) 0.00663(16)
N005 0.0354(5) 0.0269(5) 0.0275(5) 0.0000(4) 0.0134(5) -0.0011(4)
N006 0.0496(7) 0.0282(5) 0.0314(6) -0.0022(4) 0.0083(5) -0.0014(5)
N003 0.0380(6) 0.0272(5) 0.0275(5) 0.0005(4) 0.0111(5) 0.0015(4)
N004 0.0404(6) 0.0309(5) 0.0282(5) 0.0008(4) 0.0118(5) -0.0020(5)
N002 0.0468(7) 0.0379(6) 0.0308(6) -0.0022(5) 0.0134(5) 0.0036(5)
N001 0.0422(6) 0.0329(6) 0.0293(6) -0.0020(5) 0.0112(5) -0.0011(5)
C015 0.0409(7) 0.0308(6) 0.0264(6) -0.0002(5) 0.0099(6) -0.0006(5)
C016 0.0382(7) 0.0285(6) 0.0288(6) -0.0017(5) 0.0128(5) -0.0018(5)
C003 0.0378(7) 0.0274(6) 0.0289(6) 0.0022(5) 0.0102(5) 0.0012(5)
C021 0.0379(7) 0.0333(7) 0.0326(7) -0.0006(5) 0.0159(6) -0.0007(5)
C024 0.0358(7) 0.0395(7) 0.0378(7) -0.0017(6) 0.0148(6) 0.0047(6)
C007 0.0470(8) 0.0298(6) 0.0356(7) 0.0017(5) 0.0168(6) 0.0069(6)
C012 0.0544(9) 0.0364(7) 0.0481(9) 0.0124(6) 0.0264(8) 0.0061(6)
C010 0.0427(7) 0.0345(7) 0.0360(7) 0.0016(6) 0.0151(6) 0.0034(6)
C022 0.0498(8) 0.0367(7) 0.0346(7) 0.0051(6) 0.0196(7) 0.0028(6)
C008 0.0456(7) 0.0344(7) 0.0299(6) 0.0016(5) 0.0167(6) 0.0042(6)
C025 0.0385(7) 0.0380(7) 0.0370(7) 0.0054(6) 0.0132(6) 0.0066(6)
C002 0.0436(7) 0.0269(6) 0.0244(6) 0.0008(5) 0.0088(6) 0.0043(5)
C004 0.0480(8) 0.0276(6) 0.0343(7) -0.0010(5) 0.0175(6) 0.0035(5)
C020 0.0420(7) 0.0321(6) 0.0314(6) 0.0028(5) 0.0139(6) -0.0027(5)
C005 0.0515(8) 0.0318(7) 0.0331(7) 0.0016(5) 0.0207(6) 0.0033(6)
C009 0.0378(7) 0.0306(6) 0.0363(7) 0.0044(5) 0.0161(6) 0.0043(5)
C017 0.0491(8) 0.0319(7) 0.0341(7) -0.0038(5) 0.0124(6) -0.0064(6)
C006 0.0397(7) 0.0286(6) 0.0335(7) 0.0024(5) 0.0142(6) 0.0023(5)
C018 0.0549(9) 0.0279(6) 0.0454(8) -0.0028(6) 0.0189(7) -0.0077(6)
C001 0.0389(7) 0.0325(6) 0.0303(6) -0.0030(5) 0.0143(6) -0.0029(5)
C011 0.0488(8) 0.0448(8) 0.0353(7) 0.0077(6) 0.0170(7) 0.0066(7)
C026 0.0388(7) 0.0394(7) 0.0304(6) 0.0027(5) 0.0129(6) 0.0032(6)
C028 0.0582(9) 0.0343(7) 0.0391(8) 0.0001(6) 0.0130(7) -0.0109(7)
C014 0.0564(9) 0.0330(7) 0.0373(8) 0.0020(6) 0.0202(7) 0.0031(6)
C013 0.0625(10) 0.0294(7) 0.0504(9) 0.0026(6) 0.0244(8) 0.0010(6)
C023 0.0513(8) 0.0452(8) 0.0323(7) 0.0001(6) 0.0208(7) 0.0035(6)
C027 0.0505(9) 0.0407(8) 0.0386(8) 0.0004(6) 0.0187(7) -0.0092(6)
C019 0.0484(8) 0.0300(7) 0.0406(7) 0.0058(6) 0.0179(7) -0.0026(6)
C032 0.0626(10) 0.0325(7) 0.0410(8) -0.0075(6) 0.0074(8) 0.0031(7)
C031 0.0903(16) 0.0312(8) 0.0621(12) -0.0089(8) 0.0103(11) -0.0018(9)
C029 0.0849(15) 0.0438(10) 0.0651(12) -0.0002(9) 0.0278(11) -0.0232(10)
C030 0.110(2) 0.0338(9) 0.0743(15) -0.0039(9) 0.0236(14) -0.0239(11)
C1A 0.028(3) 0.0430(19) 0.027(3) -0.0012(15) -0.002(3) 0.0121(14)
C2A 0.040(3) 0.037(2) 0.072(3) -0.004(2) 0.014(3) 0.011(2)
C3A 0.064(4) 0.047(2) 0.071(4) -0.011(2) 0.020(2) 0.007(2)
C4A 0.073(4) 0.046(2) 0.042(3) -0.003(2) 0.011(2) 0.019(2)
C5A 0.062(3) 0.050(4) 0.055(3) -0.010(3) 0.022(2) 0.020(3)
C6A 0.041(2) 0.050(2) 0.045(3) -0.017(2) 0.012(2) 0.006(2)
C1B 0.027(3) 0.049(2) 0.023(3) -0.0045(16) -0.007(2) 0.0133(16)
C2B 0.040(4) 0.043(2) 0.049(3) 0.0003(19) 0.011(2) 0.022(2)
C3B 0.082(6) 0.043(2) 0.059(3) -0.005(2) 0.029(4) 0.015(3)
C4B 0.076(5) 0.050(4) 0.045(3) 0.001(3) 0.020(3) 0.029(3)
C5B 0.061(4) 0.060(5) 0.062(3) -0.008(3) 0.026(3) 0.021(4)
C6B 0.053(4) 0.064(3) 0.057(4) -0.024(3) 0.023(3) 0.006(3)
 
_geom_special_details
;
 All esds (except the esd in the dihedral angle between two l.s. planes)
 are estimated using the full covariance matrix.  The cell esds are taken
 into account individually in the estimation of esds in distances, angles
 and torsion angles; correlations between esds in cell parameters are only
 used when they are defined by crystal symmetry.  An approximate (isotropic)
 treatment of cell esds is used for estimating esds involving l.s. planes.
;
 
loop_
 _geom_bond_atom_site_label_1
 _geom_bond_atom_site_label_2
 _geom_bond_distance
 _geom_bond_site_symmetry_2
 _geom_bond_publ_flag
Fe01 N002 1.9298(14) . ?
Fe01 N001 1.9389(12) . ?
Fe01 N006 1.9424(13) . ?
Fe01 N004 1.9591(13) . ?
Fe01 N005 1.9600(11) . ?
Fe01 N003 1.9603(12) . ?
S002 C002 1.6218(16) . ?
S001 C001 1.6231(15) . ?
N005 C020 1.3309(17) . ?
N005 C016 1.3449(17) . ?
N006 C032 1.335(2) . ?
N006 C028 1.348(2) . ?
N003 C015 1.2790(17) . ?
N003 C003 1.4242(17) . ?
N004 C027 1.2757(19) . ?
N004 C021 1.4212(18) . ?
N002 C002 1.153(2) . ?
N001 C001 1.1467(19) . ?
C015 C016 1.4401(18) . ?
C016 C017 1.3746(19) . ?
C003 C004 1.374(2) . ?
C003 C008 1.3811(19) . ?
C021 C022 1.377(2) . ?
C021 C026 1.381(2) . ?
C024 C023 1.381(2) . ?
C024 C025 1.385(2) . ?
C024 C1B 1.469(6) . ?
C024 C1A 1.495(6) . ?
C007 C008 1.379(2) . ?
C007 C006 1.382(2) . ?
C012 C013 1.369(2) . ?
C012 C011 1.375(2) . ?
C010 C011 1.383(2) . ?
C010 C009 1.384(2) . ?
C022 C023 1.378(2) . ?
C025 C026 1.373(2) . ?
C004 C005 1.377(2) . ?
C020 C019 1.372(2) . ?
C005 C006 1.3836(19) . ?
C009 C014 1.384(2) . ?
C009 C006 1.4771(19) . ?
C017 C018 1.375(2) . ?
C018 C019 1.370(2) . ?
C028 C029 1.377(2) . ?
C028 C027 1.439(2) . ?
C014 C013 1.379(2) . ?
C032 C031 1.381(3) . ?
C031 C030 1.367(4) . ?
C029 C030 1.375(3) . ?
C1A C2A 1.3900 . ?
C1A C6A 1.3900 . ?
C2A C3A 1.3900 . ?
C3A C4A 1.3900 . ?
C4A C5A 1.3900 . ?
C5A C6A 1.3900 . ?
C1B C2B 1.3900 . ?
C1B C6B 1.3900 . ?
C2B C3B 1.3900 . ?
C3B C4B 1.3900 . ?
C4B C5B 1.3900 . ?
C5B C6B 1.3900 . ?
 
loop_
 _geom_angle_atom_site_label_1
 _geom_angle_atom_site_label_2
 _geom_angle_atom_site_label_3
 _geom_angle
 _geom_angle_site_symmetry_1
 _geom_angle_site_symmetry_3
 _geom_angle_publ_flag
N002 Fe01 N001 90.68(5) . . ?
N002 Fe01 N006 94.90(6) . . ?
N001 Fe01 N006 91.64(5) . . ?
N002 Fe01 N004 175.35(5) . . ?
N001 Fe01 N004 91.33(5) . . ?
N006 Fe01 N004 80.85(6) . . ?
N002 Fe01 N005 89.92(5) . . ?
N001 Fe01 N005 91.36(5) . . ?
N006 Fe01 N005 174.29(5) . . ?
N004 Fe01 N005 94.22(5) . . ?
N002 Fe01 N003 92.17(5) . . ?
N001 Fe01 N003 171.93(5) . . ?
N006 Fe01 N003 95.63(5) . . ?
N004 Fe01 N003 86.40(5) . . ?
N005 Fe01 N003 81.10(5) . . ?
C020 N005 C016 117.67(12) . . ?
C020 N005 Fe01 128.58(10) . . ?
C016 N005 Fe01 113.66(9) . . ?
C032 N006 C028 118.50(15) . . ?
C032 N006 Fe01 126.96(13) . . ?
C028 N006 Fe01 114.53(10) . . ?
C015 N003 C003 117.51(12) . . ?
C015 N003 Fe01 114.62(9) . . ?
C003 N003 Fe01 127.32(9) . . ?
C027 N004 C021 118.76(14) . . ?
C027 N004 Fe01 115.41(11) . . ?
C021 N004 Fe01 125.38(10) . . ?
C002 N002 Fe01 169.03(13) . . ?
C001 N001 Fe01 162.98(12) . . ?
N003 C015 C016 116.54(12) . . ?
N005 C016 C017 122.68(13) . . ?
N005 C016 C015 113.46(12) . . ?
C017 C016 C015 123.85(13) . . ?
C004 C003 C008 119.99(13) . . ?
C004 C003 N003 120.22(12) . . ?
C008 C003 N003 119.79(13) . . ?
C022 C021 C026 120.44(14) . . ?
C022 C021 N004 120.12(13) . . ?
C026 C021 N004 119.36(13) . . ?
C023 C024 C025 118.56(14) . . ?
C023 C024 C1B 125.2(5) . . ?
C025 C024 C1B 116.0(5) . . ?
C023 C024 C1A 118.0(4) . . ?
C025 C024 C1A 123.4(4) . . ?
C008 C007 C006 121.31(13) . . ?
C013 C012 C011 119.74(14) . . ?
C011 C010 C009 121.02(15) . . ?
C021 C022 C023 119.76(14) . . ?
C007 C008 C003 119.61(13) . . ?
C026 C025 C024 121.34(14) . . ?
N002 C002 S002 179.39(14) . . ?
C003 C004 C005 119.73(13) . . ?
N005 C020 C019 122.52(13) . . ?
C004 C005 C006 121.43(14) . . ?
C010 C009 C014 118.11(14) . . ?
C010 C009 C006 121.09(13) . . ?
C014 C009 C006 120.75(14) . . ?
C016 C017 C018 118.93(14) . . ?
C007 C006 C005 117.91(13) . . ?
C007 C006 C009 121.77(13) . . ?
C005 C006 C009 120.30(13) . . ?
C019 C018 C017 118.49(14) . . ?
N001 C001 S001 177.10(13) . . ?
C012 C011 C010 119.93(15) . . ?
C025 C026 C021 119.17(14) . . ?
N006 C028 C029 122.73(18) . . ?
N006 C028 C027 113.24(14) . . ?
C029 C028 C027 124.02(19) . . ?
C013 C014 C009 120.83(15) . . ?
C012 C013 C014 120.37(15) . . ?
C022 C023 C024 120.72(14) . . ?
N004 C027 C028 115.87(16) . . ?
C018 C019 C020 119.67(14) . . ?
N006 C032 C031 121.1(2) . . ?
C030 C031 C032 120.3(2) . . ?
C030 C029 C028 118.4(2) . . ?
C031 C030 C029 118.97(19) . . ?
C2A C1A C6A 120.0 . . ?
C2A C1A C024 115.7(6) . . ?
C6A C1A C024 123.4(6) . . ?
C1A C2A C3A 120.0 . . ?
C2A C3A C4A 120.0 . . ?
C5A C4A C3A 120.0 . . ?
C4A C5A C6A 120.0 . . ?
C5A C6A C1A 120.0 . . ?
C2B C1B C6B 120.0 . . ?
C2B C1B C024 125.7(7) . . ?
C6B C1B C024 113.9(7) . . ?
C3B C2B C1B 120.0 . . ?
C2B C3B C4B 120.0 . . ?
C5B C4B C3B 120.0 . . ?
C4B C5B C6B 120.0 . . ?
C5B C6B C1B 120.0 . . ?
 
_refine_diff_density_max    0.379
_refine_diff_density_min   -0.334
_refine_diff_density_rms    0.050

_shelx_res_file
;

TITL sc2_093K_a.res in P2(1)/c
    SC2_171K.res
    created by SHELXL-2018/3 at 12:19:27 on 15-Apr-2021
REM Old TITL SC2_093K in P2(1)/c
REM SHELXT solution in P2(1)/c: R1 0.091, Rweak 0.004, Alpha 0.025
REM <I/s>   0.460 for  267 systematic absences,  Orientation as input
REM Formula found by SHELXT:  C38 N6 S2 Fe

CELL 0.63582 17.3840 12.2496 16.9077 90.0000 115.8483 90.0000
ZERR 4.000 0.0001 0.0001 0.0001 0.0000 0.0009 0.0000
LATT  1
SYMM -X, 1/2+Y, 1/2-Z
SFAC C H N S FE
DISP $C  0.00244  0.00131  9.14798!source kissel
DISP $H -0.00002  0.00000  0.66440!source kissel
DISP $N  0.00493  0.00266 15.07095!source kissel
DISP $S  0.10506  0.10024 379.49005!source kissel
DISP $Fe  0.32649  0.69602 2544.24973!source kissel
UNIT 152.00 112.00 24.00 8.00 4.00
OMIT -5 0 2
OMIT 4 0 0
OMIT 2 0 2
L.S. 30
REM DAMP 100
REM ISOR 0.04 0.06 C1A > C6A
REM ISOR 0.04 0.06 C1B > C6B
RIGU 0.002 0.002 C1A > C6A
RIGU 0.002 0.002  C1B > C6B
SADI C024 C1A C024 C1B
BOND
LIST 6
SHEL 99 0.75
ACTA
FMAP 2
PLAN 20
WGHT    0.050300    0.910100
EXTI    0.006565
FVAR       3.71007   0.53269   0.07947
FE01  5    0.754752    0.289556    0.814362    11.00000    0.03744    0.02541 =
         0.02552   -0.00040    0.01024   -0.00030
S002  4    0.546155    0.331993    0.917128    11.00000    0.04550    0.03854 =
         0.03442    0.00199    0.01703    0.00504
S001  4    0.947628    0.137468    1.078457    11.00000    0.04663    0.04911 =
         0.03818    0.01321    0.01447    0.00663
N005  3    0.713684    0.138407    0.794656    11.00000    0.03543    0.02689 =
         0.02753    0.00001    0.01337   -0.00106
N006  3    0.797863    0.437629    0.823813    11.00000    0.04957    0.02819 =
         0.03143   -0.00221    0.00825   -0.00141
N003  3    0.669441    0.302542    0.691727    11.00000    0.03801    0.02724 =
         0.02746    0.00052    0.01113    0.00153
N004  3    0.838562    0.266260    0.767512    11.00000    0.04045    0.03091 =
         0.02822    0.00083    0.01179   -0.00196
N002  3    0.671827    0.324773    0.857743    11.00000    0.04679    0.03786 =
         0.03081   -0.00217    0.01339    0.00363
N001  3    0.838988    0.254888    0.932403    11.00000    0.04221    0.03287 =
         0.02930   -0.00202    0.01121   -0.00113
C015  1    0.635637    0.212155    0.655231    11.00000    0.04091    0.03083 =
         0.02639   -0.00023    0.00985   -0.00062
AFIX  43
H015  2    0.597908    0.208123    0.595914    11.00000   -1.20000
AFIX   0
C016  1    0.659031    0.116951    0.710756    11.00000    0.03820    0.02855 =
         0.02878   -0.00166    0.01275   -0.00181
C003  1    0.649999    0.396992    0.637304    11.00000    0.03781    0.02740 =
         0.02887    0.00223    0.01021    0.00124
C021  1    0.850725    0.167040    0.730880    11.00000    0.03787    0.03329 =
         0.03264   -0.00055    0.01593   -0.00075
C024    1    0.865957   -0.029315    0.658063    11.00000    0.03578    0.03955 =
         0.03777   -0.00172    0.01478    0.00473
C007  1    0.602857    0.581952    0.608830    11.00000    0.04702    0.02979 =
         0.03563    0.00175    0.01685    0.00689
AFIX  43
H007  2    0.583216    0.644615    0.625207    11.00000   -1.20000
AFIX   0
C012  1    0.571361    0.865846    0.373132    11.00000    0.05444    0.03639 =
         0.04815    0.01244    0.02636    0.00615
AFIX  43
H012  2    0.563760    0.927824    0.338745    11.00000   -1.20000
AFIX   0
C010  1    0.562197    0.672730    0.385773    11.00000    0.04268    0.03450 =
         0.03598    0.00156    0.01513    0.00340
AFIX  43
H010  2    0.548052    0.604519    0.359135    11.00000   -1.20000
AFIX   0
C022  1    0.832281    0.161656    0.643101    11.00000    0.04982    0.03666 =
         0.03457    0.00512    0.01958    0.00284
AFIX  43
H022  2    0.814246    0.223752    0.608127    11.00000   -1.20000
AFIX   0
C008  1    0.622219    0.490896    0.662040    11.00000    0.04565    0.03444 =
         0.02995    0.00155    0.01673    0.00417
AFIX  43
H008  2    0.616600    0.492729    0.714264    11.00000   -1.20000
AFIX   0
C025  1    0.883751   -0.022184    0.746144    11.00000    0.03847    0.03796 =
         0.03695    0.00542    0.01323    0.00662
AFIX  43
H025  2    0.900521   -0.084528    0.780947    11.00000   -1.20000
AFIX   0
C002  1    0.619876    0.328079    0.882803    11.00000    0.04363    0.02693 =
         0.02436    0.00081    0.00880    0.00427
C004  1    0.658082    0.394615    0.560032    11.00000    0.04804    0.02758 =
         0.03427   -0.00097    0.01747    0.00347
AFIX  43
H004  2    0.676185    0.331223    0.542936    11.00000   -1.20000
AFIX   0
C020  1    0.735943    0.056058    0.851668    11.00000    0.04199    0.03208 =
         0.03144    0.00278    0.01385   -0.00266
AFIX  43
H020  2    0.772132    0.070035    0.910337    11.00000   -1.20000
AFIX   0
C005  1    0.639267    0.486498    0.507989    11.00000    0.05154    0.03179 =
         0.03313    0.00164    0.02065    0.00327
AFIX  43
H005  2    0.644969    0.484362    0.455816    11.00000   -1.20000
AFIX   0
C009  1    0.595474    0.680503    0.476314    11.00000    0.03777    0.03062 =
         0.03629    0.00443    0.01614    0.00425
C017  1    0.627877    0.014013    0.682064    11.00000    0.04905    0.03192 =
         0.03414   -0.00381    0.01237   -0.00636
AFIX  43
H017  2    0.590277    0.001886    0.623521    11.00000   -1.20000
AFIX   0
C006  1    0.612068    0.581908    0.531646    11.00000    0.03968    0.02862 =
         0.03353    0.00239    0.01423    0.00232
C018  1    0.653208   -0.070749    0.741324    11.00000    0.05491    0.02791 =
         0.04536   -0.00281    0.01886   -0.00766
AFIX  43
H018  2    0.633899   -0.141434    0.723518    11.00000   -1.20000
AFIX   0
C001  1    0.884622    0.208644    0.994023    11.00000    0.03885    0.03248 =
         0.03035   -0.00301    0.01426   -0.00295
C011  1    0.549657    0.764802    0.334308    11.00000    0.04875    0.04482 =
         0.03525    0.00775    0.01696    0.00662
AFIX  43
H011  2    0.526562    0.758378    0.273486    11.00000   -1.20000
AFIX   0
C026  1    0.877130    0.075068    0.783100    11.00000    0.03876    0.03935 =
         0.03035    0.00274    0.01289    0.00315
AFIX  43
H026  2    0.890267    0.078932    0.842560    11.00000   -1.20000
AFIX   0
C028  1    0.858509    0.450664    0.795143    11.00000    0.05824    0.03426 =
         0.03913    0.00013    0.01302   -0.01085
C014  1    0.616197    0.783151    0.514007    11.00000    0.05638    0.03298 =
         0.03728    0.00203    0.02023    0.00314
AFIX  43
H014  2    0.638475    0.790341    0.574723    11.00000   -1.20000
AFIX   0
C013  1    0.604218    0.874894    0.462644    11.00000    0.06251    0.02939 =
         0.05040    0.00265    0.02445    0.00105
AFIX  43
H013  2    0.618537    0.943275    0.488953    11.00000   -1.20000
AFIX   0
C023  1    0.840639    0.063908    0.607236    11.00000    0.05131    0.04518 =
         0.03229    0.00014    0.02085    0.00355
AFIX  43
H023  2    0.829100    0.060702    0.548155    11.00000   -1.20000
AFIX   0
C027  1    0.877879    0.351601    0.761757    11.00000    0.05050    0.04074 =
         0.03864    0.00037    0.01875   -0.00920
AFIX  43
H027  2    0.916668    0.349892    0.737482    11.00000   -1.20000
AFIX   0
C019  1    0.707538   -0.048695    0.827196    11.00000    0.04838    0.03002 =
         0.04060    0.00585    0.01790   -0.00256
AFIX  43
H019  2    0.725080   -0.104435    0.868693    11.00000   -1.20000
AFIX   0
C032  1    0.774682    0.524234    0.856254    11.00000    0.06259    0.03250 =
         0.04103   -0.00746    0.00740    0.00314
AFIX  43
H032  2    0.733289    0.516310    0.876757    11.00000   -1.20000
AFIX   0
C031  1    0.811117    0.625397    0.859888    11.00000    0.09030    0.03120 =
         0.06215   -0.00889    0.01034   -0.00183
AFIX  43
H031  2    0.793179    0.685127    0.881467    11.00000   -1.20000
AFIX   0
C029  1    0.897722    0.549341    0.798393    11.00000    0.08494    0.04384 =
         0.06515   -0.00025    0.02779   -0.02321
AFIX  43
H029  2    0.939603    0.555785    0.778413    11.00000   -1.20000
AFIX   0
C030  1    0.873418    0.638143    0.831919    11.00000    0.10964    0.03385 =
         0.07426   -0.00385    0.02362   -0.02390
AFIX  43
H030  2    0.898988    0.705813    0.835499    11.00000   -1.20000
AFIX  66
REM #####
PART 1
C1A   1    0.869751   -0.133707    0.614053    21.00000    0.02831    0.04298 =
         0.02700   -0.00116   -0.00205    0.01206
C2A   1    0.829516   -0.222738    0.630829    21.00000    0.04016    0.03698 =
         0.07167   -0.00428    0.01392    0.01131
AFIX  43
H2A   2    0.795093   -0.212775    0.659657    21.00000   -1.20000
AFIX  65
C3A   1    0.840729   -0.326661    0.604517    21.00000    0.06448    0.04732 =
         0.07120   -0.01097    0.01958    0.00669
AFIX  43
H3A   2    0.813809   -0.386229    0.615741    21.00000   -1.20000
AFIX  65
C4A   1    0.892178   -0.341552    0.561429    21.00000    0.07323    0.04618 =
         0.04190   -0.00319    0.01135    0.01937
AFIX  43
H4A   2    0.899680   -0.411084    0.543825    21.00000   -1.20000
AFIX  65
C5A   1    0.932414   -0.252522    0.544653    21.00000    0.06154    0.04966 =
         0.05546   -0.00960    0.02158    0.01963
AFIX  43
H5A   2    0.966837   -0.262485    0.515825    21.00000   -1.20000
AFIX  65
C6A   1    0.921201   -0.148598    0.570965    21.00000    0.04144    0.05018 =
         0.04482   -0.01681    0.01232    0.00580
AFIX  43
H6A   2    0.948122   -0.089031    0.559741    21.00000   -1.20000
AFIX  66
PART 2
C1B   1    0.882911   -0.135466    0.628380   -21.00000    0.02682    0.04884 =
         0.02326   -0.00447   -0.00659    0.01334
C2B   1    0.848751   -0.235037    0.636635   -21.00000    0.04039    0.04264 =
         0.04880    0.00028    0.01127    0.02204
AFIX  43
H2B   2    0.816839   -0.239565    0.668620   -21.00000   -1.20000
AFIX  65
C3B   1    0.862287   -0.327841    0.597084   -21.00000    0.08198    0.04289 =
         0.05945   -0.00499    0.02947    0.01521
AFIX  43
H3B   2    0.839431   -0.394460    0.602607   -21.00000   -1.20000
AFIX  65
C4B   1    0.909983   -0.321073    0.549278   -21.00000    0.07585    0.04982 =
         0.04523    0.00106    0.01990    0.02928
AFIX  43
H4B   2    0.919040   -0.383165    0.522816   -21.00000   -1.20000
AFIX  65
C5B   1    0.944144   -0.221503    0.541023   -21.00000    0.06083    0.05972 =
         0.06235   -0.00816    0.02583    0.02065
AFIX  43
H5B   2    0.976057   -0.216976    0.509038   -21.00000   -1.20000
AFIX  65
C6B   1    0.930609   -0.128699    0.580574   -21.00000    0.05294    0.06358 =
         0.05672   -0.02413    0.02261    0.00648
AFIX  43
H6B   2    0.953465   -0.062079    0.575051   -21.00000   -1.20000
PART 0
AFIX   0
HKLF 4


REM  sc2_093K_a.res in P2(1)/c
REM wR2 = 0.0983, GooF = S = 1.057, Restrained GooF = 1.055 for all data
REM R1 = 0.0339 for 7019 Fo > 4sig(Fo) and 0.0359 for all 7562 data
REM 457 parameters refined using 73 restraints

END

WGHT      0.0506      0.9034

REM Highest difference peak  0.379,  deepest hole -0.334,  1-sigma level  0.050
Q1    1   0.6477  0.1606  0.6824  11.00000  0.05    0.38
Q2    1   0.6262  0.0733  0.7019  11.00000  0.05    0.28
Q3    1   0.9104  0.0986  1.0763  11.00000  0.05    0.26
Q4    1   0.6457 -0.0324  0.7158  11.00000  0.05    0.26
Q5    1   0.5989  0.6294  0.5023  11.00000  0.05    0.26
Q6    1   0.6740 -0.0508  0.7857  11.00000  0.05    0.26
Q7    1   0.9591  0.1928  1.1114  11.00000  0.05    0.26
Q8    1   0.8459  0.1627  0.6912  11.00000  0.05    0.26
Q9    1   0.6597  0.3414  0.6670  11.00000  0.05    0.25
Q10   1   0.6191  0.5394  0.6373  11.00000  0.05    0.25
Q11   1   0.8714 -0.0801  0.6405  11.00000  0.05    0.25
Q12   1   0.8758  0.1281  0.7621  11.00000  0.05    0.24
Q13   1   0.6176  0.7272  0.4933  11.00000  0.05    0.24
Q14   1   0.5571  0.7172  0.3624  11.00000  0.05    0.24
Q15   1   0.6755  0.1292  0.7520  11.00000  0.05    0.24
Q16   1   0.8682  0.0198  0.6421  11.00000  0.05    0.24
Q17   1   0.8972  0.0332  0.7715  11.00000  0.05    0.23
Q18   1   0.5661  0.6820  0.4293  11.00000  0.05    0.23
Q19   1   0.6202  0.8307  0.4860  11.00000  0.05    0.23
Q20   1   0.7919  0.2380  0.8297  11.00000  0.05    0.23
;
_shelx_res_checksum   26727

_shelx_hkl_file
;
   2   0   0 208178. 9652.14   1
  -2   0   0 194827. 9650.99   1
   3   0   0 58554.8 2746.43   1
  -3   0   0 55657.1 2743.52   1
   4   0   0 750313. 37605.8   1
  -4   0   0 814770. 37604.2   1
   5   0   0 4394.09 229.723   1
  -5   0   0 4181.05 227.563   1
   7   0   0 1318.57 92.0673   1
  -7   0   0 1214.11 87.4584   1
   8   0   0 71665.0 3510.38   1
  -8   0   0 73216.8 3509.96   1
   9   0   0 10.8229 23.1186   1
  -9   0   0 36.5669 26.2539   1
  10   0   0 206785. 10435.2   1
 -10   0   0 227231. 10437.2   1
  11   0   0 491.723 61.9661   1
 -11   0   0 441.077 57.2844   1
 -13   0   0 4028.42 244.019   1
  13   0   0 4100.23 248.009   1
 -14   0   0 14113.0 726.204   1
  14   0   0 13918.1 726.754   1
  15   0   0 142.058 44.2304   1
 -15   0   0 113.448 43.3569   1
 -16   0   0 5562.99 335.175   1
  16   0   0 6288.56 344.898   1
  17   0   0 2832.72 191.452   1
 -18   0   0 4456.12 272.981   1
  18   0   0 4594.78 278.369   1
 -19   0   0 1718.65 142.736   1
  19   0   0 2061.93 151.595   1
 -21   0   0 17.1196 35.8985   1
  21   0   0 101.891 53.1996   1
 -22   0   0 1500.57 123.650   1
  22   0   0 1331.93 122.788   1
 -23   0   0 620.773 83.9937   1
  23   0   0 808.984 93.1388   1
 -24   0   0 1856.81 149.636   1
  24   0   0 1938.15 151.515   1
 -25   0   0 419.727 69.3782   1
  25   0   0 250.325 63.3394   1
 -26   0   0 67.9500 49.3262   1
  26   0   0 45.2122 48.5353   1
  -1   1   0 321447. 14909.5   1
   1  -1   0 298092. 14909.5   1
   1   1   0 313762. 14910.9   1
  -1  -1   0 310425. 14910.6   1
  -2   1   0 528.303 32.5721   1
   2   1   0 452.277 34.0143   1
  -2  -1   0 434.351 33.3950   1
  -3   1   0 297334. 13269.6   1
   3   1   0 297340. 13272.0   1
  -3  -1   0 273728. 13273.0   1
  -4   1   0 50005.8 2172.30   1
   4  -1   0 44861.7 2170.74   1
  -4  -1   0 45540.8 2172.23   1
  -5   1   0 1900.11 112.316   1
   5  -1   0 2040.45 114.880   1
  -5  -1   0 1930.71 112.410   1
   5   1   0 1626.89 119.903   1
  -6  -1   0 696.584 59.3227   1
   6   1   0 733.191 63.8351   1
  -7   1   0 29097.1 1415.98   1
   7  -1   0 29533.1 1418.55   1
  -7  -1   0 27968.3 1417.43   1
   7   1   0 29062.8 1421.85   1
  -8   1   0 13398.4 666.637   1
   8  -1   0 12357.8 668.707   1
  -8  -1   0 13727.6 670.065   1
   8   1   0 13324.3 670.306   1
  -9   1   0 144308. 7345.17   1
   9  -1   0 166744. 7354.60   1
  -9  -1   0 152230. 7349.62   1
   9   1   0 149084. 7351.79   1
 -10   1   0 881.736 77.6379   1
  10  -1   0 961.373 84.3271   1
 -10  -1   0 946.503 77.7020   1
  10   1   0 863.986 83.6560   1
 -11   1   0 65315.3 2997.84   1
  11  -1   0 58730.6 2996.20   1
 -11  -1   0 61712.9 2997.83   1
  11   1   0 60534.4 2999.76   1
 -12  -1   0 861.742 82.3450   1
  12   1   0 890.749 84.0140   1
 -13   1   0 4098.61 261.455   1
  13  -1   0 4746.82 271.745   1
 -13  -1   0 4963.95 270.689   1
  13   1   0 4359.95 269.037   1
 -14   1   0 924.575 86.2811   1
  14  -1   0 1065.39 93.7849   1
 -14  -1   0 774.528 85.4608   1
  14   1   0 872.363 88.7078   1
 -15   1   0 12324.3 648.717   1
 -15  -1   0 12156.7 652.028   1
  15   1   0 12626.7 653.168   1
 -16   1   0 3132.41 197.631   1
  16  -1   0 2737.76 189.209   1
 -16  -1   0 3177.02 199.463   1
  16   1   0 2645.79 190.892   1
 -17  -1   0 619.111 71.6297   1
 -17   1   0 583.645 72.2899   1
  17  -1   0 464.185 70.4269   1
  17   1   0 481.269 67.3109   1
 -18   1   0 406.100 63.5026   1
  18  -1   0 223.286 53.6612   1
 -18  -1   0 294.860 58.1302   1
  18   1   0 254.356 56.7012   1
  19  -1   0 1766.58 139.338   1
 -19   1   0 1498.55 130.059   1
 -19  -1   0 1653.96 135.302   1
  20   1   0-9.11796 42.4892   1
 -21   1   0 1242.25 111.893   1
 -21  -1   0 1123.11 107.742   1
  21  -1   0 1028.60 107.868   1
  21   1   0 1211.43 113.747   1
 -22  -1   0 2253.04 165.307   1
 -22   1   0 2392.48 167.510   1
  22   1   0 2031.28 158.976   1
  22  -1   0 2038.22 160.403   1
 -23  -1   0 905.379 95.6224   1
  23   1   0 757.201 93.2239   1
  23  -1   0 958.016 99.2328   1
 -24  -1   0 531.183 73.5005   1
 -24   1   0 519.023 79.4581   1
  24   1   0 513.118 74.5670   1
  24  -1   0 515.249 77.6635   1
 -25  -1   0 835.876 91.1435   1
 -25   1   0 863.062 94.4000   1
  25  -1   0 886.596 97.2520   1
  25   1   0 781.670 92.2919   1
 -26   1   0 8.90014 44.7250   1
 -26  -1   0 119.183 53.8179   1
  26   1   0-17.7349 42.6667   1
   0   2   0 202665. 8577.76   1
   0  -2   0 157892. 8575.96   1
  -1   2   0 11.6438 16.8446   1
   1  -2   0 25.6491 18.5149   1
   1   2   0-1.80883 18.1879   1
  -1  -2   0 42.5441 19.3070   1
  -2   2   0 1309.14 84.8212   1
   2  -2   0 1430.97 85.6408   1
   2   2   0 1424.97 86.6714   1
  -2  -2   0 1654.10 87.9838   1
   3   2   0 76648.2 3729.98   1
   3  -2   0 76056.6 3727.54   1
  -3   2   0 77181.8 3727.47   1
  -3  -2   0 79957.4 3730.11   1
   4   2   0 59289.4 3162.63   1
  -4   2   0 69513.1 3161.56   1
   4  -2   0 66246.7 3161.78   1
  -4  -2   0 66905.2 3164.90   1
   5  -2   0 1636.61 100.221   1
  -5   2   0 1450.76 96.6403   1
   6   2   0 6242.45 344.357   1
  -6  -2   0 6850.19 344.961   1
  -7  -2   0 10989.1 569.828   1
   7  -2   0 11584.1 569.738   1
   7   2   0 11817.6 574.325   1
  -7   2   0 10566.5 566.610   1
  -8  -2   0 11572.1 639.251   1
   8  -2   0 12843.5 642.705   1
   8   2   0 13641.6 651.170   1
  -8   2   0 12828.3 641.055   1
  -9  -2   0 49.3763 31.6218   1
   9  -2   0 76.5198 30.8331   1
   9   2   0 41.7603 27.5124   1
  -9   2   0 85.3372 31.3021   1
 -10  -2   0 85264.6 4122.75   1
  10  -2   0 86202.8 4123.53   1
  10   2   0 84158.9 4126.23   1
 -10   2   0 84623.2 4118.17   1
 -11  -2   0 438.111 59.3343   1
  11  -2   0 357.075 53.5477   1
  11   2   0 308.655 54.5466   1
 -11   2   0 474.952 55.2730   1
 -12  -2   0 35848.1 1800.74   1
  12   2   0 37294.8 1806.61   1
 -13  -2   0 14600.0 780.756   1
  13  -2   0 14881.4 787.153   1
  13   2   0 15889.6 792.306   1
 -13   2   0 15992.0 785.350   1
 -14  -2   0 20649.9 990.618   1
  14   2   0 17801.6 985.410   1
 -14   2   0 20020.9 986.624   1
 -15  -2   0 2910.16 184.522   1
  15  -2   0 2444.31 179.817   1
  15   2   0 2731.46 183.321   1
 -15   2   0 2594.72 176.643   1
  16  -2   0 1686.02 133.816   1
 -16   2   0 1592.80 128.328   1
  17  -2   0 413.104 62.9879   1
 -17  -2   0 312.165 59.7708   1
 -17   2   0 247.181 52.9136   1
  18  -2   0 34.8821 44.0136   1
  18   2   0 117.440 47.4230   1
 -18   2   0 119.215 49.0581   1
 -19  -2   0 97.5413 44.3746   1
  19  -2   0 151.066 53.4997   1
  19   2   0 138.355 48.0194   1
 -19   2   0 156.423 48.1247   1
  20   2   0 1992.16 156.221   1
 -20  -2   0 2204.84 160.630   1
 -21  -2   0 77.8764 48.6070   1
  21  -2   0 9.44199 44.0279   1
  21   2   0 9.13358 43.2724   1
 -21   2   0 44.2365 47.4400   1
 -22  -2   0 520.044 68.2715   1
  22  -2   0 519.362 75.6395   1
  22   2   0 506.343 71.0575   1
 -22   2   0 369.050 67.1563   1
 -23   2   0 1559.74 128.855   1
 -23  -2   0 1154.87 119.317   1
  23  -2   0 1368.63 123.248   1
  23   2   0 1604.80 130.035   1
 -24   2   0 557.433 79.8345   1
  24  -2   0 555.500 80.8414   1
 -25  -2   0 427.441 69.1557   1
 -25   2   0 344.862 61.5913   1
  25   2   0 296.172 63.0273   1
  25  -2   0 389.877 67.7530   1
 -26  -2   0 89.8798 50.2060   1
  26   2   0 195.521 55.0422   1
   0   3   0 14.4150 21.1906   1
   0  -3   0 7.25886 23.7081   1
   1  -3   0 65949.0 3399.10   1
  -1  -3   0 69354.8 3399.50   1
  -1   3   0 67316.0 3398.19   1
   2  -3   0 607.302 51.5062   1
  -2   3   0 620.044 48.7801   1
   2   3   0 633.087 53.0043   1
  -2  -3   0 578.632 50.8904   1
   3   3   0 11921.3 589.257   1
  -3  -3   0 11933.4 590.636   1
  -3   3   0 12361.8 586.932   1
   3  -3   0 10886.4 589.182   1
  -4   3   0 23875.1 1161.91   1
   4  -3   0 23597.3 1162.41   1
  -5  -3   0 1570.25 112.727   1
   5   3   0 2087.73 120.445   1
   6   3   0 2853.84 157.041   1
  -6   3   0 2447.13 146.175   1
  -6  -3   0 2599.88 156.184   1
   6  -3   0 2264.16 147.586   1
   7   3   0 87429.3 4764.18   1
  -7   3   0 102979. 4763.35   1
  -7  -3   0 103470. 4770.82   1
   7  -3   0 101417. 4764.93   1
   8   3   0 293.315 46.0789   1
  -8   3   0 184.787 36.8756   1
   8  -3   0 232.949 41.3884   1
  -8  -3   0 218.518 41.5832   1
  -9   3   0 3015.99 177.581   1
   9  -3   0 2673.94 173.002   1
   9   3   0 3158.04 183.056   1
  -9  -3   0 2680.01 174.354   1
 -10   3   0 4622.25 258.563   1
  10  -3   0 4477.63 258.740   1
  10   3   0 4652.06 265.832   1
 -10  -3   0 4287.88 255.805   1
 -11   3   0 485.256 61.3422   1
  11  -3   0 607.498 67.0074   1
 -12   3   0 3492.10 205.115   1
  12  -3   0 2939.55 202.351   1
  12   3   0 3156.46 206.090   1
 -12  -3   0 3523.49 208.086   1
 -13   3   0 25903.1 1246.22   1
  13  -3   0 26810.0 1252.54   1
  13   3   0 23527.8 1245.82   1
 -13  -3   0 23463.4 1244.20   1
 -14   3   0 7844.22 428.779   1
  14  -3   0 8263.44 435.928   1
  14   3   0 7421.89 430.678   1
 -14  -3   0 7876.03 430.554   1
  15  -3   0 3394.78 215.801   1
  15   3   0 3345.18 219.169   1
 -15  -3   0 3202.05 208.598   1
 -16   3   0 1635.64 125.403   1
  16  -3   0 1344.07 120.365   1
  16   3   0 1522.36 124.281   1
 -16  -3   0 1424.92 122.828   1
 -17   3   0 1709.99 132.073   1
  17  -3   0 1724.21 133.670   1
  17   3   0 1358.72 125.001   1
 -17  -3   0 1580.20 128.583   1
 -18   3   0 557.405 75.9019   1
  18  -3   0 574.852 74.3618   1
  18   3   0 620.971 79.1350   1
 -18  -3   0 721.532 82.1493   1
 -19   3   0 278.206 62.7155   1
  19  -3   0 276.862 59.6792   1
  19   3   0 202.697 58.5136   1
 -19  -3   0 273.615 61.2778   1
  20   3   0 307.622 63.0527   1
 -20  -3   0 285.880 61.4797   1
 -21   3   0 202.491 58.1482   1
  21  -3   0 141.813 52.5507   1
  21   3   0 150.413 49.2114   1
 -21  -3   0 198.834 53.0641   1
 -22   3   0 8.75457 43.4445   1
  22  -3   0 122.941 54.3391   1
 -23   3   0 678.987 86.9675   1
  23  -3   0 684.158 87.0729   1
  23   3   0 544.626 79.3766   1
 -23  -3   0 580.335 79.5895   1
 -24   3   0 539.682 77.2012   1
  24  -3   0 398.066 71.8876   1
  24   3   0 524.395 73.9961   1
 -24  -3   0 649.947 79.1116   1
 -25   3   0 58.6725 44.9440   1
  25  -3   0 18.2149 42.4672   1
  25   3   0 34.5876 41.6011   1
 -25  -3   0 17.0147 45.0573   1
 -26  -3   0 33.5420 44.0920   1
  26   3   0 168.875 50.6965   1
   0  -4   0 22578.8 1126.40   1
   0   4   0 23409.9 1126.19   1
  -1  -4   0 16.0966 21.2213   1
   1  -4   0 33.0006 27.3459   1
   1   4   0-6.50368 22.1157   1
  -1   4   0 9.67179 22.4185   1
   2  -4   0 118149. 5606.51   1
  -2   4   0 114757. 5605.40   1
   3   4   0 21622.1 1043.30   1
  -3  -4   0 20629.4 1044.59   1
  -4  -4   0 20475.1 1023.00   1
   4   4   0 20899.6 1022.53   1
   5   4   0 19921.3 1092.10   1
   5  -4   0 22266.9 1092.45   1
  -5  -4   0 21429.9 1092.48   1
   6  -4   0-4.64633 24.6206   1
  -6  -4   0 19.0113 21.0798   1
  -6   4   0 8.80195 26.0699   1
   7   4   0 1906.82 126.092   1
  -7  -4   0 1823.36 124.054   1
  -7   4   0 1805.90 119.725   1
   7  -4   0 1675.59 118.517   1
   8  -4   0 72443.1 3472.13   1
  -8   4   0 75027.6 3471.11   1
  -8  -4   0 84070.9 3485.33   1
   9   4   0 849.830 79.5123   1
  -9   4   0 742.024 73.9319   1
   9  -4   0 739.312 77.3546   1
  -9  -4   0 888.871 78.8140   1
  10  -4   0 2427.22 159.084   1
 -10   4   0 2413.23 155.387   1
 -11  -4   0 1980.28 137.287   1
  11   4   0 1902.53 141.082   1
 -11   4   0 1885.86 131.764   1
 -12  -4   0 7986.57 392.994   1
  12  -4   0 7570.07 392.217   1
 -12   4   0 7258.23 385.469   1
 -13  -4   0 15697.0 772.195   1
  13  -4   0 15456.6 773.063   1
  13   4   0 13937.6 770.428   1
 -13   4   0 14618.7 763.978   1
 -14  -4   0 1440.94 116.385   1
  14  -4   0 1252.75 112.973   1
  14   4   0 1355.55 118.451   1
  15  -4   0 11084.7 587.293   1
 -15   4   0 10815.5 579.733   1
 -16  -4   0 1080.74 108.901   1
 -16   4   0 1299.25 111.794   1
 -17  -4   0 291.233 56.1705   1
  17   4   0 282.047 57.6894   1
 -17   4   0 412.580 64.8800   1
 -18  -4   0 3288.50 220.903   1
  18  -4   0 3548.34 226.470   1
  18   4   0 3483.02 225.233   1
 -18   4   0 3486.96 223.095   1
  19  -4   0 627.379 80.9869   1
 -19   4   0 613.654 79.8627   1
 -20  -4   0 134.333 42.9658   1
  20  -4   0 221.142 57.0937   1
  20   4   0 157.501 48.3020   1
 -20   4   0 84.8728 49.7017   1
 -21  -4   0 62.8911 43.9370   1
  21  -4   0 102.060 44.6980   1
  21   4   0 56.1177 41.5182   1
 -21   4   0 25.6072 36.5376   1
 -22  -4   0 164.200 50.4554   1
  22  -4   0 102.255 51.9869   1
  22   4   0 131.310 52.4462   1
 -22   4   0 119.379 51.8433   1
 -23  -4   0 519.395 76.8736   1
  23  -4   0 615.225 77.8517   1
  23   4   0 549.909 81.1579   1
 -23   4   0 450.147 69.5553   1
 -24  -4   0 168.939 58.0377   1
 -24   4   0 120.447 47.9702   1
  24  -4   0 37.3412 43.7296   1
  24   4   0 35.5235 45.4311   1
 -25   4   0 60.0791 47.7332   1
  26   4   0 59.8356 47.5398   1
   0   5   0-3.96220 22.7384   1
   0  -5   0-15.6588 23.4020   1
  -1  -5   0 2069.70 128.083   1
   1   5   0 2252.78 130.014   1
  -1   5   0 1839.04 129.764   1
   1  -5   0 2239.89 130.607   1
  -2  -5   0 63303.6 3016.51   1
  -2   5   0 56634.8 3011.60   1
   2   5   0 63668.7 3017.96   1
   2  -5   0 66797.5 3018.12   1
  -3  -5   0 42426.7 2150.94   1
   3  -5   0 41720.6 2147.84   1
   3   5   0 49357.5 2155.35   1
  -3   5   0 44052.5 2149.95   1
  -4   5   0 115297. 5258.60   1
   4  -5   0 113394. 5262.19   1
   4   5   0 97880.0 5257.95   1
  -4  -5   0 110088. 5260.43   1
   5   5   0 28327.9 1386.75   1
  -5  -5   0 27181.5 1384.99   1
  -5   5   0 29381.2 1383.84   1
   5  -5   0 27625.2 1384.40   1
   6   5   0 1446.84 114.577   1
  -6  -5   0 1623.48 117.209   1
  -6   5   0 1883.55 118.158   1
   6  -5   0 1925.27 120.123   1
   7   5   0 58962.1 2873.00   1
  -7  -5   0 54335.8 2868.56   1
  -7   5   0 65341.0 2873.77   1
   7  -5   0 58111.4 2869.35   1
   8   5   0 5363.57 303.793   1
   8  -5   0 5205.79 298.987   1
  -8  -5   0 5530.21 305.237   1
  -8   5   0 5464.75 299.171   1
   9  -5   0 6.34284 32.2950   1
  -9   5   0 18.0902 32.3194   1
  10   5   0 1060.70 95.2891   1
 -10  -5   0 1062.39 93.9432   1
 -10   5   0 1077.35 91.8896   1
  10  -5   0 1073.72 94.0244   1
  11   5   0 3505.47 225.680   1
  11  -5   0 3574.92 224.417   1
 -11  -5   0 3769.56 224.524   1
 -11   5   0 3663.67 218.950   1
 -12  -5   0 1083.64 97.3203   1
  12   5   0 1185.22 103.984   1
 -12   5   0 1011.14 91.5388   1
  12  -5   0 1057.61 96.0016   1
  13  -5   0 11647.8 616.490   1
  13   5   0 12586.0 628.029   1
 -13  -5   0 11058.4 610.171   1
  14   5   0 378.984 62.7336   1
 -14   5   0 402.610 56.6146   1
  14  -5   0 273.995 56.9936   1
 -14  -5   0 259.034 55.6278   1
 -15  -5   0 2243.67 160.069   1
  15  -5   0 2137.36 157.254   1
  15   5   0 2383.93 165.729   1
 -15   5   0 1990.91 150.806   1
 -16  -5   0 158.804 51.8245   1
  16   5   0 115.233 48.5279   1
 -17  -5   0 8900.54 493.998   1
  17  -5   0 9291.46 497.590   1
  17   5   0 8637.03 494.501   1
 -17   5   0 9324.39 494.216   1
 -18  -5   0 1489.99 123.612   1
  18  -5   0 1371.35 124.856   1
 -18   5   0 1359.89 120.424   1
 -19  -5   0 42.8536 38.6373   1
  19  -5   0 18.5462 45.2609   1
  19   5   0-27.6255 32.7084   1
 -19   5   0 60.0670 48.1830   1
 -20  -5   0 229.035 54.5900   1
  20  -5   0 197.256 55.9244   1
  20   5   0 136.485 47.9897   1
 -20   5   0 269.522 55.8324   1
  21  -5   0 56.7726 48.1987   1
 -21   5   0 17.5242 46.9852   1
 -22  -5   0 275.885 67.8769   1
  22   5   0 352.019 67.4723   1
  23  -5   0 346.294 63.0694   1
 -23  -5   0 410.281 71.6827   1
 -23   5   0 229.085 55.3415   1
  24   5   0 272.894 63.9746   1
 -24  -5   0 242.456 61.0156   1
  25   5   0 103.901 49.3313   1
 -25  -5   0 74.8772 48.9258   1
   0   6   0 57505.3 2574.59   1
   0  -6   0 48955.7 2569.12   1
  -1  -6   0 12377.4 661.779   1
  -1   6   0 12739.8 660.806   1
   1  -6   0 12579.5 662.962   1
  -2  -6   0 35409.7 1738.73   1
   2   6   0 37255.0 1742.24   1
  -2   6   0 33509.4 1736.96   1
   2  -6   0 36215.7 1740.19   1
  -3  -6   0 669.390 65.5881   1
   3   6   0 736.614 68.2839   1
  -3   6   0 791.708 65.9249   1
   3  -6   0 616.922 61.5442   1
  -4  -6   0 3770.59 217.185   1
   4  -6   0 3673.06 215.412   1
   4   6   0 3398.35 215.480   1
  -4   6   0 4227.98 219.467   1
   5   6   0 4787.83 267.510   1
  -5  -6   0 4794.38 268.504   1
  -5   6   0 4636.54 262.991   1
   5  -6   0 4750.16 267.091   1
   6   6   0 7758.46 424.372   1
  -6  -6   0 8211.63 424.962   1
  -6   6   0 7778.00 420.208   1
   6  -6   0 8055.15 423.392   1
   7   6   0 2916.41 177.228   1
  -7  -6   0 2653.80 173.077   1
  -7   6   0 2776.27 172.987   1
   7  -6   0 2828.71 175.839   1
  -8   6   0 1362.62 108.350   1
   8  -6   0 1721.53 118.314   1
   9   6   0 7005.97 403.466   1
  -9  -6   0 7332.11 405.675   1
  -9   6   0 7833.75 403.870   1
   9  -6   0 7467.19 405.633   1
 -10  -6   0 2159.52 148.905   1
  10   6   0 1887.92 141.805   1
  11   6   0 164.208 45.7977   1
 -11  -6   0 183.780 50.4860   1
 -11   6   0 241.428 47.3168   1
  11  -6   0 175.622 43.8446   1
  12   6   0 12966.5 705.201   1
  12  -6   0 13304.3 704.794   1
 -12  -6   0 14314.8 707.502   1
  13  -6   0 1021.24 95.4066   1
 -13  -6   0 795.704 88.2945   1
  13   6   0 911.774 93.8602   1
 -13   6   0 997.689 92.1336   1
 -14   6   0 185.374 47.3933   1
  14  -6   0 143.602 43.7192   1
  15   6   0 251.343 55.2192   1
 -15  -6   0 196.027 52.3524   1
 -15   6   0 359.518 58.3293   1
  15  -6   0 287.148 56.5124   1
  16  -6   0 1753.76 138.416   1
 -16  -6   0 1633.92 134.043   1
  16   6   0 1366.85 131.077   1
 -16   6   0 1866.91 139.830   1
  17   6   0 338.837 63.4358   1
  17  -6   0 271.449 64.5302   1
 -17  -6   0 404.870 65.7173   1
 -17   6   0 332.871 64.2994   1
  18   6   0 82.1723 41.3313   1
  18  -6   0 110.834 44.5735   1
 -18  -6   0 43.7116 37.5080   1
 -18   6   0 107.322 50.3599   1
  19   6   0-28.5611 46.4590   1
 -19  -6   0 25.2610 41.0910   1
  20   6   0 102.944 45.6790   1
  20  -6   0 229.865 56.0914   1
 -20   6   0 175.885 50.8243   1
  21   6   0 135.590 54.7554   1
 -21   6   0 102.586 52.5686   1
 -21  -6   0 87.5984 49.9446   1
  21  -6   0 67.9184 46.8838   1
  22  -6   0 1190.08 113.835   1
 -22   6   0 1164.71 111.216   1
 -22  -6   0 1129.65 109.457   1
  22   6   0 921.051 102.225   1
 -23  -6   0 210.050 54.6731   1
  23  -6   0 291.018 64.9600   1
 -23   6   0 369.134 69.6557   1
  23   6   0 336.462 66.5388   1
  24   6   0 233.152 59.3279   1
 -24  -6   0 154.756 52.1970   1
  25   6   0 8.78715 42.2646   1
 -25  -6   0 42.2490 43.6112   1
   0   7   0 10.7571 26.2583   1
   0  -7   0 21.8436 27.4324   1
  -1  -7   0 6094.59 296.557   1
   1   7   0 5574.40 294.467   1
  -1   7   0 5243.30 292.390   1
  -2  -7   0 26572.8 1240.23   1
   2   7   0 23121.8 1235.43   1
  -2   7   0 25390.3 1238.90   1
   2  -7   0 25026.6 1239.58   1
  -3  -7   0 2283.06 146.818   1
  -3   7   0 1910.00 137.897   1
   3  -7   0 2131.00 144.521   1
  -4  -7   0 20964.5 1059.08   1
   4   7   0 21693.2 1062.37   1
  -4   7   0 20538.9 1057.37   1
   4  -7   0 21766.7 1060.90   1
  -5  -7   0 7049.50 404.999   1
   5  -7   0 8180.21 408.532   1
   5   7   0 6976.14 406.797   1
  -5   7   0 8081.34 407.252   1
  -6   7   0 95.3780 29.6161   1
   6  -7   0 113.366 35.7926   1
   6   7   0 77.9312 33.0807   1
  -6  -7   0 193.779 40.4741   1
  -7   7   0 844.017 77.1296   1
   7  -7   0 771.735 79.1059   1
   8   7   0 636.144 67.0764   1
  -8  -7   0 488.496 59.6536   1
  -8   7   0 578.535 64.0798   1
   8  -7   0 551.734 63.3888   1
  -9  -7   0 4343.41 258.203   1
   9   7   0 4346.49 260.502   1
  10   7   0 4670.24 300.299   1
 -10  -7   0 5839.50 311.837   1
 -10   7   0 5172.61 301.467   1
  10  -7   0 5385.33 305.337   1
  11   7   0 747.464 85.8217   1
 -11  -7   0 1021.86 99.3489   1
  11  -7   0 949.980 91.2215   1
  12   7   0 707.104 79.3907   1
  12  -7   0 715.198 77.6203   1
 -12  -7   0 595.649 74.8888   1
 -12   7   0 442.962 68.1377   1
 -13   7   0 49.0852 40.5147   1
  13  -7   0-8.05770 38.7487   1
  14  -7   0 2545.46 176.716   1
 -14   7   0 2864.32 184.674   1
 -14  -7   0 2183.98 170.064   1
  14   7   0 2518.45 179.410   1
  15  -7   0 10220.1 552.066   1
 -15   7   0 9677.99 546.599   1
 -15  -7   0 9679.06 541.963   1
  15   7   0 11320.9 561.637   1
  16  -7   0 4963.11 319.085   1
 -16   7   0 5602.80 324.621   1
 -16  -7   0 5117.61 316.556   1
 -17   7   0 17.8368 40.2093   1
  17  -7   0 27.5603 33.5315   1
  18  -7   0 224.487 56.7252   1
 -18   7   0 190.719 58.2144   1
 -18  -7   0 332.565 56.6712   1
  18   7   0 232.588 55.3512   1
  19  -7   0 18.9782 44.9558   1
 -19   7   0 82.1858 49.5576   1
 -19  -7   0 61.7042 46.1020   1
  19   7   0-18.4040 44.2726   1
 -20   7   0 102.184 51.2431   1
  20  -7   0 114.789 55.1279   1
  21  -7   0 182.452 56.5253   1
 -21   7   0 289.172 62.2381   1
 -21  -7   0 152.259 47.9587   1
  21   7   0 204.343 58.9816   1
 -22   7   0 337.749 71.9103   1
  22  -7   0 307.818 66.2335   1
  23  -7   0-9.55107 39.9790   1
 -23  -7   0 25.8045 47.7606   1
  23   7   0 53.4399 42.1780   1
 -23   7   0 9.38961 52.7239   1
 -24  -7   0 25.4485 47.1891   1
  24   7   0 105.486 51.5868   1
   0   8   0 5166.96 289.146   1
   0  -8   0 5053.80 289.285   1
  -1   8   0 11292.3 577.686   1
   1   8   0 10629.7 575.857   1
   1  -8   0 11465.9 578.371   1
  -1  -8   0 11128.9 576.073   1
  -2   8   0 17424.0 863.499   1
   2   8   0 17525.6 866.997   1
   2  -8   0 16948.8 866.460   1
  -2  -8   0 16514.3 863.747   1
  -3   8   0 3096.19 201.462   1
   3   8   0 3581.53 208.198   1
   3  -8   0 3608.39 207.362   1
  -3  -8   0 3194.49 204.030   1
  -4   8   0 7284.17 398.919   1
   4   8   0 7301.17 403.453   1
   4  -8   0 7506.65 403.624   1
  -4  -8   0 7688.21 404.309   1
  -5   8   0 237.171 45.9124   1
   5  -8   0 214.590 42.4781   1
   6  -8   0 3093.31 197.281   1
  -6  -8   0 3244.81 202.010   1
   6   8   0 3212.06 201.487   1
  -7  -8   0 4468.68 249.045   1
   7   8   0 3773.56 245.383   1
   8   8   0 5773.60 326.976   1
  -8  -8   0 5656.57 324.290   1
  -8   8   0 5622.13 322.119   1
   8  -8   0 5915.55 329.357   1
   9   8   0 12747.2 648.075   1
  -9  -8   0 11874.8 640.852   1
  -9   8   0 12183.2 643.181   1
   9  -8   0 12562.9 648.568   1
  10   8   0 106.591 41.0382   1
 -10  -8   0 132.647 44.6951   1
  10  -8   0 141.970 44.6851   1
  11   8   0 16.5711 37.9914   1
 -11  -8   0 113.660 52.7726   1
 -11   8   0 15.1805 36.5027   1
  11  -8   0-40.7394 40.9242   1
 -12   8   0 2429.39 167.598   1
  12  -8   0 2391.72 169.676   1
  13   8   0 1605.12 130.704   1
 -13  -8   0 1616.67 127.440   1
 -13   8   0 1350.80 118.275   1
  13  -8   0 1554.56 127.067   1
 -14  -8   0 5325.10 313.976   1
  14   8   0 5252.29 315.427   1
 -15  -8   0 768.946 85.7056   1
  15  -8   0 745.155 87.1525   1
 -15   8   0 760.549 85.2316   1
  15   8   0 746.583 85.9166   1
  16   8   0 9.92961 47.0332   1
  16  -8   0 75.3293 47.9583   1
 -16  -8   0 32.8398 42.3819   1
 -16   8   0 8.63959 42.8026   1
  17  -8   0 2212.87 163.388   1
 -17   8   0 2248.55 161.560   1
 -17  -8   0 1874.05 154.270   1
  17   8   0 2094.09 162.676   1
 -18  -8   0 964.963 101.799   1
  18   8   0 933.136 103.730   1
  19  -8   0 342.255 66.8153   1
 -19   8   0 597.614 77.9125   1
 -19  -8   0 473.958 74.6435   1
  19   8   0 363.727 65.9149   1
 -20  -8   0 298.181 61.7699   1
  20  -8   0 541.320 77.0150   1
 -20   8   0 407.171 71.0364   1
  21  -8   0 19.7247 48.1280   1
 -21   8   0 46.3646 52.0595   1
  21   8   0-56.4001 55.0686   1
  22  -8   0-19.7683 44.5533   1
  22   8   0 36.3821 39.5611   1
 -22   8   0-9.17200 48.5540   1
 -22  -8   0 33.1440 37.3519   1
  24   8   0 86.1264 51.0664   1
 -24  -8   0 49.8631 44.6470   1
   3   9   0 16002.5 788.806   1
  -3  -9   0 14750.3 786.708   1
   4   9   0 2419.69 168.809   1
  -4  -9   0 2576.46 167.917   1
  -5   9   0 2216.99 155.842   1
   5   9   0 2551.53 163.069   1
  -5  -9   0 2276.71 160.178   1
   5  -9   0 2274.97 158.726   1
   6   9   0 16303.9 805.382   1
  -6  -9   0 17604.6 810.637   1
  -6   9   0 15123.2 799.152   1
   6  -9   0 13820.8 801.336   1
   7   9   0 10899.4 587.516   1
  -7  -9   0 11365.5 586.139   1
  -7   9   0 10955.1 582.349   1
   8  -9   0 26313.2 1315.22   1
   8   9   0 28486.4 1320.11   1
  -8  -9   0 24339.0 1309.74   1
  -8   9   0 26145.1 1311.47   1
   9   9   0 3938.45 233.773   1
  -9  -9   0 3363.37 223.495   1
   9  -9   0 3750.70 231.301   1
  10   9   0 19255.6 950.840   1
 -10  -9   0 17758.7 944.114   1
 -10   9   0 18764.6 945.459   1
  10  -9   0 18409.8 951.176   1
  11   9   0 792.559 93.5831   1
 -11   9   0 986.312 96.3017   1
  11  -9   0 1046.65 101.243   1
  12   9   0 680.413 76.5745   1
 -12  -9   0 554.734 78.1485   1
 -12   9   0 546.245 72.9467   1
  12  -9   0 716.588 79.7136   1
 -13  -9   0 2916.65 193.865   1
  13   9   0 2617.63 187.685   1
  14   9   0 9.10962 38.8745   1
  14  -9   0-27.4960 42.0134   1
 -14  -9   0 17.3147 41.6216   1
 -14   9   0-8.52445 39.0756   1
 -15  -9   0 1364.28 118.384   1
  15  -9   0 1295.47 119.806   1
 -15   9   0 1401.87 120.333   1
  15   9   0 1261.18 117.400   1
  16   9   0 160.625 55.4933   1
  16  -9   0 198.727 57.2450   1
 -16  -9   0 147.521 53.6046   1
 -16   9   0 239.633 59.1504   1
  17  -9   0 3868.23 254.068   1
 -17   9   0 4273.15 255.956   1
 -17  -9   0 3711.84 245.695   1
  17   9   0 4025.37 259.359   1
  18  -9   0 1080.07 112.876   1
 -18   9   0 1396.87 120.523   1
 -18  -9   0 1303.07 117.510   1
  18   9   0 1161.91 118.077   1
  19  -9   0 49.0300 41.9451   1
 -19   9   0 148.211 53.2258   1
 -19  -9   0 8.82165 43.1455   1
  19   9   0 38.2158 46.7117   1
  20  -9   0 59.0536 52.8469   1
 -20   9   0 37.1933 48.7104   1
 -20  -9   0 103.925 43.0075   1
  20   9   0 55.1059 44.2792   1
  21  -9   0 118.049 53.4539   1
  21   9   0 53.9361 43.3385   1
 -21   9   0 129.556 57.5273   1
 -21  -9   0 17.2580 38.3501   1
  22   9   0 27.8293 50.3196   1
 -22  -9   0 8.09134 41.1983   1
  23   9   0 295.310 62.2683   1
 -23  -9   0 404.314 64.9844   1
   0  10   0 2036.69 144.524   1
   0 -10   0 2047.02 144.560   1
   1  10   0 27266.4 1414.00   1
  -1  10   0 28814.3 1417.36   1
   1 -10   0 29284.1 1417.75   1
  -1 -10   0 28404.7 1413.95   1
  -2  10   0 16454.7 859.570   1
   2  10   0 17886.5 866.219   1
  -2 -10   0 16933.2 860.394   1
   2 -10   0 16268.4 858.929   1
  -3  10   0 36207.1 1925.10   1
   3  10   0 41970.7 1934.86   1
  -3 -10   0 38363.4 1929.89   1
   3 -10   0 40694.4 1936.23   1
  -4  10   0 1191.51 105.946   1
   4  10   0 1413.60 111.802   1
  -4 -10   0 1281.39 109.428   1
   4 -10   0 1341.74 110.106   1
  -5  10   0 5855.94 342.994   1
   5  10   0 5960.05 343.988   1
  -5 -10   0 6148.95 343.571   1
   5 -10   0 6309.68 346.451   1
  -6  10   0 4051.31 254.482   1
   6  10   0 4264.15 260.073   1
  -6 -10   0 4678.53 265.398   1
   7  10   0 32543.4 1564.65   1
  -7 -10   0 32211.1 1563.06   1
  -7  10   0 30364.7 1556.56   1
   7 -10   0 30482.3 1560.46   1
   8  10   0 28389.3 1519.74   1
   8 -10   0 30221.5 1521.15   1
  -8  10   0 32550.8 1523.42   1
  -8 -10   0 30983.4 1522.40   1
   9 -10   0 6949.89 391.456   1
  10 -10   0 353.501 59.7569   1
 -10  10   0 319.115 58.2334   1
  10  10   0 308.823 61.2330   1
 -10 -10   0 462.319 66.2595   1
  11 -10   0 69.6803 38.7646   1
 -11  10   0 66.4590 38.9014   1
  11  10   0 98.0712 40.3659   1
 -11 -10   0 84.8489 39.0847   1
  12 -10   0 7706.91 462.652   1
 -12  10   0 8162.74 461.308   1
  12  10   0 8719.23 466.061   1
 -12 -10   0 8972.63 471.221   1
  13 -10   0 28.4592 40.4874   1
 -13  10   0 8.46573 34.7154   1
  13  10   0 8.89586 41.4571   1
 -13 -10   0 9.18817 40.6949   1
 -14  10   0 4869.65 288.976   1
  14 -10   0 4590.94 291.504   1
  15 -10   0 57.6890 47.1677   1
 -15  10   0 177.362 48.9066   1
 -15 -10   0 114.124 44.3455   1
  15  10   0 55.7231 40.6746   1
  16  10   0 952.812 101.634   1
  16 -10   0 831.481 104.361   1
 -16 -10   0 1192.26 105.922   1
 -16  10   0 1120.47 108.212   1
  17 -10   0 410.628 70.6921   1
 -17  10   0 411.966 71.5850   1
 -17 -10   0 316.542 59.9312   1
  17  10   0 349.894 66.9266   1
 -18 -10   0 1101.20 106.766   1
  18  10   0 1252.08 115.517   1
 -18  10   0 1132.87 112.309   1
  18 -10   0 1174.77 113.737   1
 -19 -10   0 609.529 77.1107   1
  19  10   0 548.775 75.1774   1
 -19  10   0 442.983 73.1311   1
  19 -10   0 485.379 74.2630   1
 -20  10   0-46.1912 52.4708   1
  20 -10   0-29.7435 49.8197   1
 -21 -10   0 202.288 56.6958   1
 -21  10   0 165.458 59.2631   1
 -22 -10   0 239.825 59.1399   1
  22  10   0 332.090 57.8655   1
   0  11   0-30.0943 32.7346   1
   0 -11   0-14.9055 28.6019   1
  -1  11   0 5745.14 309.757   1
   1  11   0 4909.93 302.204   1
  -1 -11   0 5128.54 302.172   1
   1 -11   0 5210.85 305.166   1
  -2  11   0 27895.5 1375.22   1
   2  11   0 24719.0 1372.06   1
  -2 -11   0 29289.5 1376.28   1
   2 -11   0 28165.4 1375.77   1
   3  11   0 6983.12 362.449   1
  -3 -11   0 6833.62 360.943   1
   3 -11   0 6106.14 355.010   1
  -4  11   0 18724.8 982.436   1
   4  11   0 18414.2 986.992   1
  -4 -11   0 19727.9 990.665   1
   4 -11   0 21025.7 996.341   1
  -5  11   0 1206.83 109.460   1
   5  11   0 1130.39 107.818   1
  -5 -11   0 1507.65 116.134   1
   5 -11   0 1374.11 113.591   1
   6  11   0 9202.95 534.020   1
  -6 -11   0 10654.2 540.653   1
   6 -11   0 10147.4 539.053   1
  -7  11   0 13765.5 743.806   1
   7 -11   0 15046.2 752.781   1
   8  11   0 9445.14 503.704   1
  -8 -11   0 8856.53 497.226   1
  -8  11   0 8998.03 496.894   1
   8 -11   0 9524.05 504.302   1
   9  11   0 4949.70 309.302   1
  -9 -11   0 5192.38 310.318   1
  -9  11   0 5354.01 312.919   1
   9 -11   0 5724.97 318.233   1
 -10 -11   0 349.342 57.1335   1
  10  11   0 255.606 56.1371   1
  11 -11   0 8461.92 473.934   1
 -11 -11   0 8462.41 472.181   1
  11  11   0 8881.34 478.566   1
  12  11   0 191.729 56.2569   1
 -12  11   0 220.016 52.7923   1
  12 -11   0 252.339 55.5604   1
 -12 -11   0 284.832 60.6357   1
 -13  11   0 4465.87 261.688   1
  13 -11   0 3676.71 252.683   1
  14 -11   0 18.9706 43.5178   1
 -14  11   0 9.00370 45.2480   1
 -14 -11   0 46.1576 46.3910   1
  14  11   0 73.4683 45.5058   1
  15 -11   0 106.806 46.7294   1
 -15  11   0 27.3657 38.9854   1
 -15 -11   0 44.3812 38.6592   1
  15  11   0 9.32170 39.0654   1
  16 -11   0 1334.88 119.312   1
 -16  11   0 1178.97 111.690   1
 -16 -11   0 1151.04 109.217   1
  16  11   0 1017.84 105.877   1
 -17  11   0 1316.16 126.997   1
  17 -11   0 1637.11 139.393   1
 -17 -11   0 1438.20 126.358   1
  17  11   0 1654.71 136.150   1
  18 -11   0 550.736 80.5733   1
 -18  11   0 683.312 82.7116   1
 -18 -11   0 484.935 73.3051   1
  18  11   0 563.340 83.0292   1
  19 -11   0 723.076 89.8564   1
 -19  11   0 538.345 76.4132   1
  20  11   0 658.650 85.5318   1
 -20 -11   0 776.833 86.3700   1
 -21 -11   0 548.197 73.3341   1
  22  11   0 161.886 56.3163   1
 -22 -11   0 186.462 54.0738   1
   0 -12   0 4716.28 275.155   1
   0  12   0 4434.94 274.231   1
  -1 -12   0 10572.0 552.905   1
   1 -12   0 10106.3 550.808   1
   1  12   0 11047.1 555.849   1
  -1  12   0 9554.77 549.518   1
  -2 -12   0 25130.7 1224.77   1
   2 -12   0 24654.4 1225.17   1
   2  12   0 24938.5 1225.29   1
  -2  12   0 22511.2 1219.73   1
  -3  12   0 3163.43 210.896   1
   3  12   0 3291.44 213.827   1
  -3 -12   0 3330.68 213.482   1
  -4  12   0 16231.0 854.906   1
   4 -12   0 17006.0 858.024   1
   5  12   0 1833.99 140.332   1
  -5 -12   0 1902.01 142.694   1
   5 -12   0 1665.95 137.748   1
  -6  12   0 14828.1 730.585   1
  -6 -12   0 13247.2 723.668   1
   6  12   0 13763.9 728.321   1
   6 -12   0 13735.6 727.283   1
  -7 -12   0 2901.95 199.343   1
   7  12   0 2972.89 197.819   1
   8  12   0 7025.63 409.767   1
  -8 -12   0 6619.55 400.013   1
  -8  12   0 7652.50 409.556   1
   8 -12   0 7426.86 408.019   1
   9  12   0 268.331 50.5696   1
  -9 -12   0 178.777 44.3739   1
  -9  12   0 166.491 49.6907   1
   9 -12   0 163.015 48.8745   1
  10  12   0 577.720 75.7077   1
 -10 -12   0 631.024 76.3938   1
 -10  12   0 680.595 81.4962   1
  10 -12   0 561.091 77.9916   1
  11  12   0 4357.42 274.580   1
 -11 -12   0 4263.12 269.418   1
 -11  12   0 4613.72 277.335   1
  11 -12   0 4624.62 277.459   1
  12  12   0 2465.25 185.070   1
 -12 -12   0 2436.74 180.328   1
 -12  12   0 2557.23 181.429   1
  12 -12   0 2685.45 184.102   1
  13  12   0 2416.24 180.976   1
 -13 -12   0 2694.95 189.528   1
 -13  12   0 2694.42 186.307   1
  13 -12   0 2531.76 182.083   1
 -14 -12   0 260.421 55.1302   1
  14  12   0 100.480 44.7115   1
  15  12   0 9.37398 39.2403   1
  15 -12   0 28.5933 41.4616   1
 -15  12   0 27.9240 51.0932   1
 -15 -12   0 26.8933 37.5272   1
  16  12   0 2460.61 175.565   1
 -16  12   0 2734.01 184.558   1
 -16 -12   0 2246.73 170.378   1
  16 -12   0 2330.47 176.194   1
  17  12   0 1792.18 153.758   1
  17 -12   0 2055.77 162.548   1
 -17  12   0 2405.56 167.850   1
 -17 -12   0 2210.84 159.706   1
 -18  12   0 1646.88 137.864   1
  18 -12   0 1568.94 136.648   1
  19  12   0 120.212 46.3113   1
 -19  12   0 149.320 55.1154   1
 -19 -12   0 163.911 49.4755   1
  20  12   0 63.3679 49.9383   1
 -20 -12   0 141.626 51.4855   1
  21  12   0 525.391 80.3673   1
 -21 -12   0 757.807 86.1662   1
   0  13   0-42.1770 42.9802   1
   0 -13   0-33.2972 41.8391   1
   1  13   0 5625.81 344.507   1
  -1  13   0 6266.92 346.961   1
   1 -13   0 5854.29 344.963   1
  -1 -13   0 6169.20 347.609   1
  -2  13   0 11114.6 617.453   1
   2  13   0 11997.8 621.579   1
   2 -13   0 11526.7 618.432   1
  -2 -13   0 12012.9 623.086   1
   3  13   0 16495.8 873.856   1
   3 -13   0 17339.6 875.500   1
  -3 -13   0 16919.7 876.041   1
   4 -13   0 1387.82 120.512   1
   4  13   0 1420.96 122.867   1
  -4 -13   0 1342.34 118.582   1
  -4  13   0 1689.66 129.403   1
   5 -13   0 21118.0 1209.59   1
   5  13   0 25366.4 1221.10   1
  -5 -13   0 24558.2 1213.66   1
  -5  13   0 25413.2 1217.48   1
   6 -13   0 453.242 70.9568   1
  -6  13   0 378.761 61.6611   1
   6  13   0 421.391 65.2933   1
  -6 -13   0 489.241 67.4308   1
  -7  13   0 11557.1 619.414   1
   7  13   0 11360.3 616.383   1
  -7 -13   0 11524.5 619.198   1
   7 -13   0 11881.4 622.090   1
   8 -13   0 393.825 70.9482   1
  -8  13   0 440.892 69.3921   1
   8  13   0 416.599 68.1422   1
  -8 -13   0 401.730 67.1236   1
   9  13   0 1227.72 114.408   1
  -9 -13   0 1102.74 110.136   1
   9 -13   0 1387.03 120.574   1
 -10  13   0 2692.50 187.004   1
  10  13   0 2524.37 184.086   1
 -10 -13   0 2778.66 186.279   1
  10 -13   0 2645.65 188.339   1
 -11  13   0 1860.13 150.685   1
  11  13   0 2015.24 154.721   1
  11 -13   0 2269.46 161.917   1
 -11 -13   0 2028.23 152.583   1
 -12 -13   0 986.794 100.258   1
  12  13   0 898.380 101.326   1
 -13  13   0 1025.87 102.268   1
  13  13   0 943.655 102.637   1
  13 -13   0 1065.04 104.284   1
 -13 -13   0 940.344 100.321   1
 -14  13   0 982.856 103.531   1
  14 -13   0 1097.89 108.871   1
 -15  13   0 1120.85 111.532   1
  15  13   0 938.071 105.561   1
 -15 -13   0 1258.09 112.130   1
  15 -13   0 1244.57 114.502   1
 -16  13   0 932.495 97.1487   1
  16  13   0 781.623 93.9721   1
 -16 -13   0 786.495 91.6107   1
  16 -13   0 776.444 92.5259   1
  17 -13   0 1249.72 112.983   1
 -17 -13   0 1012.89 101.705   1
 -17  13   0 914.856 107.585   1
  17  13   0 1101.26 108.060   1
 -18 -13   0 75.4487 48.2823   1
  18  13   0 100.435 50.2836   1
 -19 -13   0 318.186 58.7097   1
  19  13   0 398.790 71.2890   1
 -20 -13   0 104.218 41.7613   1
  20  13   0 140.685 47.4726   1
   0  14   0 10909.5 558.834   1
   0 -14   0 9699.98 551.863   1
   1  14   0 2614.40 181.799   1
  -1  14   0 2602.06 181.933   1
   1 -14   0 2381.98 177.095   1
  -1 -14   0 2743.35 181.434   1
  -2  14   0 5607.85 334.806   1
   2  14   0 6155.17 339.688   1
  -2 -14   0 5790.27 336.167   1
   2 -14   0 5382.73 331.360   1
   3 -14   0 501.222 71.3608   1
   3  14   0 476.200 68.3426   1
  -3 -14   0 600.087 73.8392   1
  -3  14   0 389.323 63.6599   1
   4  14   0 2188.78 164.755   1
  -4  14   0 2352.39 170.329   1
  -4 -14   0 2314.45 165.336   1
   4 -14   0 2459.66 172.135   1
   5 -14   0 202.249 48.2591   1
   5  14   0 255.547 50.5533   1
  -5 -14   0 335.732 56.3301   1
  -5  14   0 276.277 57.2533   1
   6 -14   0 10350.3 521.786   1
   6  14   0 9434.02 517.885   1
  -6 -14   0 10044.3 521.809   1
  -7  14   0 1054.34 103.486   1
   7 -14   0 780.636 93.6143   1
  -8  14   0 8304.40 476.046   1
   8  14   0 8783.58 479.590   1
  -8 -14   0 9020.01 478.155   1
   8 -14   0 8361.58 477.948   1
  -9  14   0 692.592 83.6646   1
   9  14   0 746.132 84.1618   1
   9 -14   0 626.040 81.1889   1
  -9 -14   0 614.174 75.9716   1
 -10 -14   0 425.279 68.5916   1
  10  14   0 459.759 70.3221   1
 -11  14   0 725.541 87.8385   1
  11  14   0 476.751 73.0954   1
  11 -14   0 508.536 80.5586   1
 -11 -14   0 603.462 77.5125   1
 -12  14   0 193.528 54.8518   1
  12 -14   0 211.773 56.6498   1
 -13  14   0 790.288 90.7061   1
  13  14   0 544.882 73.2672   1
 -13 -14   0 621.983 78.5817   1
  13 -14   0 597.157 82.4289   1
 -14  14   0 717.255 88.4099   1
  14  14   0 744.039 84.5576   1
  14 -14   0 807.834 92.2339   1
 -14 -14   0 862.482 90.4580   1
 -15 -14   0 418.546 67.7759   1
  15  14   0 307.725 62.1276   1
 -16  14   0 3337.22 226.796   1
 -16 -14   0 3235.73 219.755   1
  16  14   0 3550.79 227.137   1
  16 -14   0 3712.31 233.055   1
 -17 -14   0 833.178 84.8790   1
  17  14   0 594.005 77.0831   1
 -18 -14   0 271.690 56.7003   1
  18  14   0 284.140 61.8156   1
   0  15   0 36.2258 46.7226   1
   0 -15   0-35.0578 44.0103   1
  -1  15   0 1697.90 135.732   1
   1  15   0 1664.78 136.132   1
  -1 -15   0 1616.65 134.446   1
   1 -15   0 1823.24 139.498   1
   2  15   0 27.4068 43.9903   1
   2 -15   0 43.5566 43.8130   1
  -2  15   0 80.5359 45.6208   1
  -3  15   0 956.471 99.0453   1
   3 -15   0 831.967 95.3745   1
   4 -15   0 99.8600 45.8364   1
  -4  15   0 145.594 52.9789   1
   4  15   0 35.5949 38.2751   1
  -4 -15   0 129.903 46.6547   1
   5  15   0 5448.06 351.346   1
  -5  15   0 6805.89 366.296   1
  -5 -15   0 5850.94 354.054   1
   5 -15   0 6617.00 363.392   1
   6  15   0 18.1247 33.0933   1
  -6 -15   0 45.6405 34.1971   1
  -7 -15   0 3715.60 240.288   1
   7  15   0 3745.96 241.023   1
   8 -15   0 64.6890 46.4062   1
  -8  15   0 18.2033 45.0657   1
   8  15   0-18.4790 37.0863   1
  -8 -15   0-8.88473 36.4294   1
  -9  15   0 264.048 59.3507   1
   9  15   0 342.900 65.7191   1
   9 -15   0 347.418 66.2379   1
  -9 -15   0 272.918 62.4835   1
 -10  15   0 46.7070 42.1739   1
  10 -15   0 56.9359 44.2872   1
 -11  15   0 9.45809 45.5090   1
  11  15   0 63.9806 39.0483   1
 -11 -15   0 51.5451 38.7621   1
  11 -15   0-9.56927 43.1673   1
 -12  15   0 220.848 60.5943   1
  12  15   0 175.585 54.6469   1
  12 -15   0 68.1522 48.0896   1
 -12 -15   0 149.718 49.4529   1
 -13 -15   0 9.21575 46.2812   1
  13  15   0 18.3126 47.8599   1
 -14  15   0 452.932 74.0981   1
  14  15   0 272.096 63.6079   1
 -14 -15   0 467.505 78.1976   1
  14 -15   0 436.803 70.6837   1
 -15  15   0 780.668 96.5372   1
 -15 -15   0 1145.17 108.281   1
  15  15   0 1133.64 105.085   1
  15 -15   0 970.856 103.027   1
 -17 -15   0 928.843 92.0249   1
  17  15   0 929.849 93.8541   1
   0  16   0 118.702 51.1655   1
   0 -16   0 170.475 50.8512   1
   1  16   0-36.5440 43.2522   1
  -1  16   0 18.2850 41.9087   1
   1 -16   0 8.96050 38.9665   1
  -1 -16   0 18.2839 38.2549   1
  -2  16   0 345.975 65.5926   1
   2  16   0 363.478 70.5751   1
  -2 -16   0 264.109 61.9672   1
   2 -16   0 467.176 71.0288   1
   3  16   0 246.973 58.2315   1
  -3 -16   0 309.846 61.5978   1
   3 -16   0 275.681 54.2263   1
  -3  16   0 416.133 64.6633   1
  -4  16   0 938.079 97.6726   1
   4  16   0 862.016 93.4615   1
  -4 -16   0 784.924 88.3320   1
   4 -16   0 849.260 92.5242   1
   5 -16   0 73.6418 44.3219   1
  -5  16   0 27.8011 43.9394   1
   5  16   0 54.6615 47.0625   1
  -5 -16   0 44.3358 40.0366   1
   6 -16   0 1249.35 120.890   1
   6  16   0 1510.97 126.580   1
  -6 -16   0 1361.17 123.525   1
  -6  16   0 1431.99 126.426   1
   7 -16   0-9.31528 44.7863   1
  -7  16   0 46.1711 51.8436   1
   7  16   0-9.13522 39.7281   1
  -7 -16   0 8.97138 43.1330   1
  -8  16   0 3004.96 199.480   1
   8  16   0 2699.52 192.359   1
  -8 -16   0 2854.17 192.305   1
   8 -16   0 2509.02 187.589   1
  -9  16   0 471.612 73.4029   1
   9  16   0 400.248 67.6205   1
  -9 -16   0 393.671 65.3932   1
   9 -16   0 454.628 72.3900   1
  10  16   0 948.964 100.128   1
 -10 -16   0 945.619 97.4657   1
  10 -16   0 1104.85 108.355   1
 -11  16   0-9.00125 45.2128   1
  11  16   0 36.1779 45.4297   1
 -11 -16   0 59.5088 40.8861   1
  11 -16   0-9.75783 38.3197   1
 -12  16   0 56.4768 47.9599   1
  12  16   0 45.5676 45.1677   1
 -12 -16   0 43.4273 47.7079   1
  12 -16   0 19.1194 43.8672   1
 -13  16   0 529.860 85.9832   1
  13  16   0 720.010 85.1821   1
 -13 -16   0 869.665 91.4895   1
  13 -16   0 719.496 90.6170   1
 -14 -16   0 570.141 78.1371   1
 -14  16   0 512.703 78.4401   1
  14  16   0 524.506 73.2946   1
 -15 -16   0 541.431 73.0972   1
  15  16   0 561.757 76.9912   1
 -16 -16   0 585.878 77.3340   1
  16  16   0 544.533 77.5844   1
   0  17   0 36.7463 47.5040   1
   0 -17   0 100.580 52.0015   1
   1  17   0 1414.60 125.055   1
  -1  17   0 1446.72 126.557   1
  -1 -17   0 1411.92 123.984   1
   1 -17   0 1385.75 121.914   1
  -2  17   0 118.947 43.8939   1
   2  17   0 92.7223 45.1381   1
  -2 -17   0 209.084 56.3548   1
   2 -17   0 172.173 48.4856   1
  -3  17   0-18.4064 46.8509   1
   3 -17   0 18.0569 44.0584   1
  -4  17   0 1916.18 150.683   1
   4 -17   0 1964.38 150.609   1
   5 -17   0 269.691 55.1721   1
  -5 -17   0 190.296 55.0798   1
  -5  17   0 163.386 53.0363   1
   6 -17   0 83.0739 47.8333   1
   6  17   0 98.3561 47.5422   1
  -6 -17   0 92.5091 44.7034   1
  -6  17   0 101.839 51.0080   1
   7  17   0 383.654 65.2227   1
   8 -17   0 755.908 87.3229   1
  -8  17   0 750.261 89.9304   1
   8  17   0 555.520 76.2767   1
  -8 -17   0 631.332 78.5275   1
  -9  17   0 878.161 98.6517   1
   9  17   0 807.229 87.8820   1
  -9 -17   0 811.660 87.6709   1
   9 -17   0 883.045 95.7421   1
 -10  17   0 618.401 83.4941   1
  10  17   0 630.120 76.7876   1
 -10 -17   0 530.468 70.3709   1
  10 -17   0 525.162 78.2094   1
 -11  17   0 768.189 92.1773   1
 -11 -17   0 648.337 81.3029   1
  11  17   0 859.512 91.0010   1
  11 -17   0 762.723 90.2472   1
 -12 -17   0 8.53695 41.6646   1
  12  17   0 17.9418 42.4752   1
 -13 -17   0 592.018 79.2741   1
  13  17   0 518.097 76.7552   1
 -14 -17   0 18.1727 46.2678   1
  14  17   0 25.0769 43.1371   1
   0  18   0 1018.25 101.253   1
   0 -18   0 1021.18 102.525   1
  -1  18   0 981.553 102.288   1
   1  18   0 748.797 98.1774   1
  -1 -18   0 964.626 101.902   1
   1 -18   0 903.851 96.5936   1
  -2  18   0 221.379 57.6086   1
   2  18   0 292.264 59.0808   1
   2 -18   0 278.249 61.4139   1
  -2 -18   0 265.185 58.6850   1
  -3  18   0 54.8397 48.4457   1
   3  18   0 44.6999 43.7015   1
   3 -18   0 36.2146 42.2645   1
  -3 -18   0 78.1195 47.1473   1
  -4  18   0 110.073 51.0040   1
   4  18   0 54.2211 49.6782   1
  -4 -18   0 17.5903 46.0586   1
   4 -18   0 63.3346 48.5718   1
   5  18   0 143.978 53.5189   1
  -5 -18   0 99.6737 48.2575   1
   5 -18   0 116.036 48.1284   1
  -5  18   0 82.5666 47.6291   1
   6 -18   0 268.357 58.0355   1
  -6  18   0 180.861 56.6613   1
   7 -18   0 63.9695 47.1681   1
   7  18   0 18.1116 41.5365   1
  -7 -18   0 17.4609 43.8635   1
  -7  18   0 27.4581 43.3555   1
  -8  18   0 46.6990 48.2065   1
   8 -18   0 37.0625 44.5700   1
  -8 -18   0 8.58411 41.9156   1
  -9 -18   0 91.2807 48.8768   1
   9  18   0 119.794 47.2311   1
 -10  18   0 898.363 100.258   1
  10 -18   0 790.765 95.9807   1
 -11 -18   0 1470.70 124.106   1
  11  18   0 1710.95 133.331   1
 -12 -18   0 107.765 53.1641   1
  12  18   0 139.368 53.3981   1
   0  19   0 27.5452 51.5947   1
   0 -19   0 63.0777 51.7486   1
   1  19   0 180.803 57.1686   1
  -1 -19   0 149.864 51.7250   1
   2  19   0 273.798 60.6177   1
  -2 -19   0 189.102 52.0624   1
  -3  19   0 173.389 59.4049   1
   3  19   0 115.427 49.5856   1
   3 -19   0 97.6850 51.7734   1
  -3 -19   0 68.9881 46.5261   1
  -4  19   0 153.675 52.8456   1
   4  19   0 133.325 55.0765   1
   4 -19   0 125.310 54.4363   1
  -4 -19   0 150.313 50.6383   1
   5  19   0 130.502 51.8200   1
  -5  19   0 81.4244 51.1307   1
  -5 -19   0 152.916 55.6307   1
   5 -19   0 125.400 52.2671   1
  -6  19   0 9.09860 44.4011   1
   6  19   0 52.8011 48.2953   1
   6 -19   0-17.5976 35.3157   1
  -6 -19   0-17.2811 39.6081   1
  -7  19   0-35.7461 45.5252   1
   7 -19   0-35.3469 46.8043   1
  -8  19   0 89.1910 52.0686   1
  -8 -19   0 116.702 44.5358   1
   8  19   0 213.568 55.7095   1
   8 -19   0 79.5136 41.6107   1
  -9 -19   0 408.624 65.2270   1
   9  19   0 260.761 58.5194   1
  -2 -20   0 403.451 66.8837   1
   2  20   0 450.096 72.7742   1
  -3 -20   0 60.0892 48.5533   1
   3  20   0 190.691 56.4997   1
  -4 -20   0 435.810 69.1247   1
   4  20   0 465.864 74.3280   1
  -5 -20   0 715.495 81.5289   1
   5 -20   0 584.128 80.0096   1
   5  20   0 730.191 84.4801   1
  -5  20   0 667.579 87.9596   1
  -6 -20   0 83.3222 51.3528   1
  -6  20   0 105.938 49.1236   1
   6  20   0 17.2165 48.4444   1
  26   0  -1 53.9366 43.8682   1
 -26   0   1-43.6015 43.7885   1
  24   0  -1 18.6325 39.7564   1
 -24   0   1-26.5869 47.4916   1
  23   0  -1-46.9436 40.8755   1
 -23   0   1-34.9342 47.9693   1
  22   0  -1 56.4164 37.7795   1
 -22   0   1 17.1047 41.1537   1
  21   0  -1 18.1153 38.7159   1
 -21   0   1 69.5893 37.8924   1
  20   0  -1-17.4031 41.8349   1
 -20   0   1 8.80404 42.9641   1
  19   0  -1-17.6481 46.7065   1
 -19   0   1 8.18324 36.2398   1
  18   0  -1-51.8463 41.5581   1
 -18   0   1 7.99446 37.2683   1
  17   0  -1-8.31870 36.1901   1
 -17   0   1 54.7393 43.4236   1
  16   0  -1 63.9104 37.9450   1
  15   0  -1-7.78558 33.8622   1
 -15   0   1-14.9457 30.6441   1
  14   0  -1 30.1052 33.3430   1
 -14   0   1 7.26992 33.8882   1
  13   0  -1-21.1655 32.8850   1
 -13   0   1-13.5072 30.9687   1
  12   0  -1 6.59090 34.0144   1
 -12   0   1-37.9588 34.7309   1
  11   0  -1 48.5344 34.0622   1
 -11   0   1-17.5680 27.7267   1
  10   0  -1 5.53217 29.2923   1
 -10   0   1 26.6509 29.2620   1
   9   0  -1 14.8234 26.4826   1
  -9   0   1 4.76724 24.5986   1
   8   0  -1-17.4387 20.9693   1
  -8   0   1-8.37444 21.6111   1
   6   0  -1 20.5506 22.5927   1
  -6   0   1 20.8989 21.3715   1
   5   0  -1 7.97852 20.7690   1
  -5   0   1 17.8415 23.6646   1
   4   0  -1 107.429 23.1748   1
  -4   0   1 25.3175 18.9368   1
   3   0  -1-1.48683 16.4159   1
  -3   0   1-8.15654 15.3506   1
   1   0   1 18.5153 14.1057   1
  -1   0  -1 2.23532 9.59131   1
   2   0   1 5.29822 17.7366   1
  -2   0  -1-1.70393 14.8199   1
   3   0   1-2.37098 20.4298   1
  -3   0  -1-2.28919 22.7496   1
   4   0   1 110.055 23.9769   1
  -4   0  -1 5.74319 18.2755   1
   6   0   1-12.5156 27.9317   1
  -6   0  -1 16.0926 28.3710   1
   7   0   1 28.5126 27.0126   1
  -7   0  -1 32.1137 30.0220   1
   8   0   1-21.2476 25.9314   1
  -8   0  -1-5.12875 27.4930   1
   9   0   1 11.7203 31.7873   1
  -9   0  -1-28.0571 31.1546   1
  10   0   1 6.37762 28.7432   1
 -10   0  -1-6.09624 32.2678   1
  12   0   1 58.3282 36.1172   1
 -12   0  -1-7.00859 32.6777   1
  13   0   1 15.0653 39.3692   1
 -13   0  -1-14.4722 34.2577   1
  14   0   1 31.2220 29.2196   1
 -14   0  -1-7.47800 29.3599   1
  15   0   1 32.5962 38.5895   1
 -15   0  -1-61.2590 42.5181   1
  17   0   1-8.68605 37.7779   1
 -17   0  -1-16.0621 40.8884   1
  18   0   1 8.68416 37.7671   1
  19   0   1-26.4705 39.7691   1
 -19   0  -1 8.75806 42.7414   1
  20   0   1-27.5895 43.5514   1
 -20   0  -1-17.1658 41.8976   1
  21   0   1 18.8377 46.6360   1
 -21   0  -1-25.5388 42.1507   1
  22   0   1 27.9227 39.7892   1
 -22   0  -1 69.8644 46.2848   1
  23   0   1-9.21468 48.1625   1
 -23   0  -1 26.4725 45.5266   1
  24   0   1 17.9621 43.1829   1
 -24   0  -1 8.78334 48.2071   1
  25   0   1-53.1829 48.6468   1
 -25   0  -1 34.1465 52.0140   1
  26   0   1 8.88267 45.8394   1
 -26   0  -1-49.9941 50.2981   1
  26   1  -1 18.0965 44.7999   1
 -26  -1   1-17.2163 47.2416   1
 -26   1   1-8.94627 49.0971   1
  24   1  -1 250.316 60.6360   1
  24  -1  -1 233.936 60.6792   1
 -24  -1   1 265.627 57.5607   1
 -24   1   1 186.719 54.3033   1
  23  -1  -1-18.3787 38.4544   1
 -23   1   1 9.00952 42.6546   1
  22   1  -1 377.593 65.1175   1
  22  -1  -1 267.937 56.6600   1
 -22  -1   1 300.680 62.8154   1
 -22   1   1 294.841 63.4262   1
  21   1  -1-27.5229 43.4335   1
  21  -1  -1 18.4925 44.4530   1
 -21  -1   1 16.9060 45.8473   1
 -21   1   1-8.74215 38.0170   1
  20   1  -1 686.733 81.9279   1
  20  -1  -1 706.431 87.4536   1
 -20   1   1 783.211 90.1430   1
 -20  -1   1 747.914 83.1287   1
  19   1  -1 1654.62 132.038   1
  19  -1  -1 1666.31 133.234   1
 -19  -1   1 1560.32 129.591   1
 -19   1   1 1564.43 127.553   1
  18   1  -1 1523.31 130.788   1
  18  -1  -1 1601.37 129.179   1
 -18  -1   1 1537.13 127.781   1
 -18   1   1 1503.04 124.940   1
  17  -1  -1 895.396 95.4240   1
 -17   1   1 1085.52 101.779   1
  16   1  -1 1129.80 107.574   1
  16  -1  -1 1377.82 112.204   1
 -16  -1   1 1253.33 110.888   1
 -16   1   1 1408.34 112.917   1
  15   1  -1 3552.87 230.539   1
  15  -1  -1 4101.23 234.382   1
 -15  -1   1 3862.14 232.803   1
 -15   1   1 3354.75 222.067   1
  14   1  -1 187.280 44.6285   1
 -14  -1   1 166.092 43.4970   1
 -14   1   1 154.631 43.9723   1
  13   1  -1 13008.3 654.934   1
 -13  -1   1 13334.2 654.026   1
  13  -1  -1 11445.3 647.474   1
  12   1  -1 2274.70 157.514   1
  12  -1  -1 2626.28 161.354   1
 -12  -1   1 2239.36 154.788   1
 -12   1   1 2381.82 156.099   1
  11  -1  -1 58.6394 26.5837   1
  11   1  -1 136.983 38.5607   1
 -11   1   1 94.8783 34.8239   1
  10   1  -1 758.027 69.9593   1
  10  -1  -1 655.264 69.2461   1
 -10  -1   1 824.095 73.2360   1
 -10   1   1 771.637 68.4941   1
   9   1  -1 5085.42 277.640   1
   9  -1  -1 4591.17 273.518   1
  -9  -1   1 4961.65 274.440   1
  -9   1   1 5397.21 276.014   1
   8   1  -1 20610.8 1071.96   1
   8  -1  -1 19865.5 1064.86   1
  -8  -1   1 23377.3 1068.86   1
  -8   1   1 22432.6 1066.34   1
   7   1  -1 12103.5 588.835   1
  -7  -1   1 11171.6 584.564   1
   6   1  -1 113581. 5165.75   1
  -6   1   1 115139. 5159.96   1
   6  -1  -1 105902. 5158.72   1
   5   1  -1 77116.8 3997.38   1
  -5   1   1 86191.5 3994.47   1
  -5  -1   1 81670.6 3996.59   1
   5  -1  -1 86047.3 3995.84   1
   4   1  -1 30483.3 1273.27   1
  -4   1   1 28648.3 1268.22   1
  -4  -1   1 29112.9 1275.20   1
  -3  -1   1 147720. 6770.62   1
  -3   1   1 138858. 6766.40   1
   3  -1  -1 161421. 6769.53   1
  -2  -1   1 7001.71 319.974   1
   2  -1  -1 6015.25 316.369   1
  -2   1   1 5865.55 316.593   1
   2   1  -1 7606.17 321.139   1
   1   1  -1 28815.1 1481.52   1
  -1  -1   1 33065.4 1482.89   1
   0   1  -1 2374.32 125.549   1
   0  -1   1 2394.32 125.657   1
   0  -1  -1 2552.70 124.233   1
   0   1   1 2450.05 123.836   1
  -1   1  -1 533.853 38.2847   1
   1   1   1 610.293 40.4051   1
   1  -1   1 636.956 40.7568   1
  -1  -1  -1 604.147 40.6274   1
  -2  -1  -1 1476.98 84.2878   1
  -2   1  -1 1473.66 84.0343   1
   2  -1   1 1528.62 84.7395   1
   2   1   1 1256.92 84.6704   1
   3   1   1 224457. 11403.3   1
   3  -1   1 260989. 11403.4   1
  -3  -1  -1 219609. 11399.9   1
  -3   1  -1 247068. 11400.7   1
   4   1   1 57698.4 2851.67   1
   4  -1   1 53281.5 2848.20   1
  -4  -1  -1 61261.7 2850.26   1
  -4   1  -1 64515.5 2852.07   1
   6   1   1 44760.7 2180.25   1
   6  -1   1 46724.9 2180.29   1
  -6  -1  -1 46842.3 2177.78   1
  -6   1  -1 41263.4 2174.56   1
   7   1   1 7396.29 352.735   1
   7  -1   1 6632.17 348.164   1
  -7  -1  -1 6916.53 348.984   1
   8   1   1 7637.47 411.505   1
   8  -1   1 8497.06 412.126   1
  -8  -1  -1 7058.86 403.621   1
  -8   1  -1 7841.68 405.945   1
   9   1   1 15508.2 854.258   1
   9  -1   1 18742.9 857.035   1
  -9  -1  -1 15387.9 845.139   1
  -9   1  -1 17984.0 849.226   1
  10   1   1 2247.83 153.156   1
  10  -1   1 2276.77 153.445   1
 -10  -1  -1 2165.53 148.310   1
 -10   1  -1 2492.60 151.022   1
  12   1   1 4091.48 267.854   1
  12  -1   1 5085.84 272.962   1
 -12  -1  -1 4518.41 270.465   1
 -12   1  -1 4643.82 265.853   1
  13  -1   1 523.598 71.5012   1
 -13  -1  -1 778.574 80.8766   1
 -13   1  -1 711.516 73.7316   1
  14   1   1 681.279 78.1661   1
  14  -1   1 673.968 74.9719   1
 -14  -1  -1 581.153 71.8560   1
 -14   1  -1 788.808 79.8889   1
  15   1   1 2348.61 167.814   1
  15  -1   1 2029.40 157.709   1
 -15  -1  -1 2306.80 163.817   1
 -15   1  -1 2514.79 166.473   1
  16   1   1 8.67217 34.8361   1
 -16  -1  -1 49.7458 38.0318   1
  17   1   1 269.871 53.8462   1
  17  -1   1 407.784 68.9558   1
 -17  -1  -1 493.286 64.9569   1
 -17   1  -1 405.151 63.4867   1
  18   1   1 26.6352 32.3945   1
  18  -1   1-9.10985 43.1330   1
 -18  -1  -1 8.34325 35.6096   1
 -18   1  -1 16.6339 38.1294   1
  19  -1   1 45.7796 41.2855   1
 -19   1  -1 8.59136 44.3425   1
  20   1   1 9.12289 41.3156   1
  20  -1   1 101.708 51.4894   1
 -20  -1  -1 59.2370 37.6949   1
 -20   1  -1 158.267 47.2924   1
  21   1   1 212.742 55.1685   1
  21  -1   1 340.592 64.9092   1
 -21   1  -1 275.964 65.0627   1
  22   1   1 172.638 51.3738   1
 -22  -1  -1 95.9835 42.3906   1
  23  -1   1 370.708 67.6582   1
  23   1   1 306.591 62.7222   1
 -23   1  -1 360.553 73.4299   1
 -23  -1  -1 295.747 57.4180   1
  24  -1   1 55.7006 46.3470   1
  24   1   1 91.3837 44.3346   1
 -24  -1  -1 221.009 54.0374   1
 -24   1  -1 96.2735 47.8404   1
  25  -1   1 17.6975 48.5648   1
  25   1   1-26.7882 46.0706   1
 -25  -1  -1 59.4694 49.2631   1
 -25   1  -1-8.89363 49.3755   1
  26  -1   1 8.76884 45.8379   1
  26   1   1 34.2771 44.2172   1
 -26  -1  -1 16.7676 50.6033   1
 -26   1  -1 8.51868 51.9092   1
  26   2  -1 27.1998 44.8908   1
 -26  -2   1-33.1668 50.5195   1
  25   2  -1-17.6488 35.4190   1
 -25  -2   1 8.76425 40.1755   1
  24  -2  -1 1318.48 117.655   1
  24   2  -1 1089.70 110.328   1
 -24  -2   1 1221.20 115.318   1
 -24   2   1 1347.20 119.452   1
  23   2  -1 9.23253 35.4145   1
  23  -2  -1-28.0000 44.1912   1
 -23  -2   1 85.0871 50.8583   1
 -23   2   1-18.3813 48.0391   1
  22   2  -1 9.16111 41.9963   1
  22  -2  -1 9.48349 42.7434   1
 -22  -2   1 8.61356 45.0209   1
 -22   2   1-62.5789 47.9092   1
  21   2  -1-18.2506 34.9973   1
  21  -2  -1 9.27507 39.5805   1
 -21  -2   1 26.2924 36.6739   1
 -21   2   1-17.6022 44.8037   1
  20   2  -1 872.244 96.6513   1
  20  -2  -1 762.811 87.5092   1
 -20  -2   1 918.661 96.8633   1
 -20   2   1 831.573 93.3066   1
  19   2  -1 18.2678 38.9846   1
  19  -2  -1-17.5853 33.7292   1
 -19  -2   1 8.81181 32.9883   1
 -19   2   1 60.0988 42.5148   1
  18   2  -1 355.678 62.6609   1
  18  -2  -1 373.439 65.5081   1
 -18  -2   1 400.171 63.1438   1
 -18   2   1 507.173 69.8926   1
  17   2  -1 1389.93 119.398   1
  17  -2  -1 1315.24 116.676   1
 -17  -2   1 1326.32 117.811   1
 -17   2   1 1410.62 116.671   1
  16  -2  -1 73.1337 40.2680   1
 -16  -2   1-7.94855 38.2504   1
 -16   2   1 38.1217 33.8056   1
  15   2  -1 1872.02 147.534   1
  15  -2  -1 2065.07 150.269   1
 -15  -2   1 2228.37 152.969   1
 -15   2   1 2122.78 148.061   1
  14   2  -1 42065.6 2036.91   1
  14  -2  -1 44508.9 2036.95   1
 -14  -2   1 38484.6 2025.41   1
 -14   2   1 40716.0 2027.13   1
  13   2  -1 5470.74 300.609   1
 -13  -2   1 4940.73 291.226   1
 -13   2   1 4991.95 293.105   1
  12  -2  -1 72.0486 31.5631   1
 -12   2   1 23.8027 28.2542   1
  11   2  -1 5211.00 299.401   1
  11  -2  -1 5319.16 296.942   1
 -11  -2   1 5496.33 297.315   1
 -11   2   1 5114.91 291.467   1
  10   2  -1 17092.6 882.072   1
  10  -2  -1 17236.0 875.884   1
 -10  -2   1 17772.6 877.435   1
 -10   2   1 17495.0 872.251   1
   9   2  -1 19396.8 913.353   1
  -9   2   1 17914.4 899.717   1
   9  -2  -1 18143.4 903.997   1
  -9  -2   1 17212.1 900.761   1
   8   2  -1 290.242 40.1529   1
  -8   2   1 192.445 36.1279   1
  -8  -2   1 242.660 36.5966   1
   8  -2  -1 143.041 32.4888   1
   7   2  -1 36504.4 1704.93   1
  -7   2   1 36054.2 1698.68   1
  -7  -2   1 35472.2 1701.62   1
   7  -2  -1 31900.6 1696.68   1
  -6   2   1 13926.7 709.511   1
   6  -2  -1 14791.6 713.759   1
   5   2  -1 5664.34 281.113   1
  -5   2   1 5284.21 275.248   1
  -5  -2   1 5518.44 279.383   1
   5  -2  -1 4890.10 276.146   1
  -4  -2   1 325571. 15667.1   1
  -4   2   1 358160. 15662.9   1
   4  -2  -1 346553. 15665.4   1
  -3  -2   1 96361.4 4533.20   1
   3   2  -1 90464.3 4533.39   1
  -3   2   1 91595.8 4530.06   1
   3  -2  -1 98014.6 4530.01   1
  -2  -2   1 88708.4 4209.33   1
   2  -2  -1 85987.2 4206.99   1
  -2   2   1 87813.6 4206.66   1
   2   2  -1 87668.5 4210.72   1
  -1  -2   1 6337.90 296.691   1
   1  -2  -1 5906.83 293.362   1
  -1   2   1 5551.90 294.201   1
   1   2  -1 5821.76 295.901   1
   0  -2   1 57347.7 2734.39   1
   0   2  -1 56001.8 2734.02   1
   0   2   1 59982.6 2732.99   1
   0  -2  -1 53695.7 2732.85   1
   1   2   1 4724.19 198.003   1
  -1  -2  -1 4453.34 196.763   1
   2  -2   1 41906.5 1999.07   1
  -2   2  -1 44605.6 1998.55   1
   2   2   1 38554.4 1996.41   1
  -2  -2  -1 40609.2 1996.67   1
  -3  -2  -1 18073.3 800.209   1
   3   2   1 15392.2 795.922   1
  -3   2  -1 16945.4 794.350   1
   3  -2   1 14603.6 793.761   1
  -4  -2  -1 93694.0 4574.00   1
   4   2   1 92365.0 4575.20   1
  -4   2  -1 95614.7 4570.34   1
   4  -2   1 97267.9 4572.35   1
  -5  -2  -1 6510.06 338.561   1
   5   2   1 6303.10 337.844   1
   6  -2   1 46148.8 2071.91   1
  -6  -2  -1 43613.9 2070.18   1
   7   2   1 43147.6 1953.02   1
   7  -2   1 38557.4 1945.66   1
  -7  -2  -1 38424.2 1945.81   1
  -7   2  -1 39898.1 1946.03   1
   8   2   1 29.1965 31.7037   1
   8  -2   1 69.6332 31.7309   1
  -8  -2  -1 5.35879 28.0445   1
  -8   2  -1 20.1375 31.5623   1
   9   2   1 24383.4 1223.13   1
   9  -2   1 24600.0 1221.47   1
  -9  -2  -1 24854.4 1221.13   1
  -9   2  -1 24445.9 1219.87   1
  10   2   1 42355.9 1931.87   1
  10  -2   1 41114.2 1928.30   1
 -10  -2  -1 38061.8 1924.68   1
 -10   2  -1 36146.6 1921.09   1
  11   2   1 1601.52 119.235   1
 -11  -2  -1 1258.74 103.832   1
  12   2   1 128.664 40.8035   1
  12  -2   1 144.640 43.8736   1
 -12  -2  -1 94.1925 33.6104   1
 -12   2  -1 40.3514 30.6376   1
  13   2   1 7030.23 377.440   1
  13  -2   1 6700.98 375.571   1
 -13  -2  -1 6548.90 372.346   1
 -13   2  -1 6606.15 371.994   1
  14   2   1 6094.95 328.968   1
  14  -2   1 5852.01 328.325   1
 -14  -2  -1 5312.72 320.578   1
 -14   2  -1 5281.64 319.900   1
  15   2   1 92.4784 41.9398   1
  15  -2   1 165.464 48.7377   1
 -15  -2  -1 89.3188 38.1818   1
 -15   2  -1 94.3646 45.4086   1
  16   2   1 16163.1 821.054   1
 -16  -2  -1 15378.2 815.449   1
  17   2   1 8.96696 35.9926   1
  17  -2   1 26.1280 38.5712   1
 -17  -2  -1 17.1865 37.3716   1
 -17   2  -1-25.3524 39.3802   1
  18  -2   1 8.82895 39.7922   1
 -18  -2  -1-8.88522 43.3606   1
 -18   2  -1 17.3042 41.5976   1
  19  -2   1 1591.54 132.846   1
 -19   2  -1 1648.64 133.683   1
  20   2   1 371.395 62.6170   1
  20  -2   1 421.446 67.7689   1
 -20  -2  -1 414.104 64.9660   1
 -20   2  -1 510.081 72.3629   1
  21   2   1 27.5579 42.1823   1
  21  -2   1 66.0929 41.8881   1
 -21  -2  -1 17.0522 44.0577   1
 -21   2  -1 89.0097 43.5086   1
  22   2   1-9.13739 40.4732   1
 -22  -2  -1 42.3734 43.7289   1
  23   2   1 175.240 50.8998   1
  23  -2   1 190.304 58.7970   1
 -23  -2  -1 106.442 49.3267   1
 -23   2  -1 211.444 58.1242   1
  24   2   1-26.6112 45.7648   1
  24  -2   1 37.2008 40.4461   1
 -24  -2  -1-17.0362 43.3652   1
 -24   2  -1 43.3158 49.1756   1
  25  -2   1 18.2033 43.1575   1
 -25   2  -1 75.8745 44.6888   1
 -26  -2  -1 138.286 52.6432   1
 -26   2  -1 114.295 50.5739   1
  26   3  -1 59.5618 41.0071   1
  25   3  -1 180.063 52.3482   1
 -25  -3   1 174.288 51.7417   1
  24   3  -1 118.413 54.1007   1
  24  -3  -1 84.3580 41.7646   1
 -24  -3   1 101.595 52.2713   1
 -24   3   1 86.9542 50.6291   1
  23   3  -1 1083.51 102.142   1
  23  -3  -1 883.357 100.771   1
 -23   3   1 919.246 99.2970   1
 -23  -3   1 942.544 98.5128   1
  22   3  -1 65.6286 41.8563   1
  22  -3  -1 94.9653 47.9799   1
 -22  -3   1 161.473 47.7775   1
 -22   3   1 114.642 51.9337   1
  21   3  -1 18.7875 43.1106   1
  21  -3  -1 56.2831 47.1497   1
 -21  -3   1 54.3691 47.4056   1
 -21   3   1 44.2868 41.3251   1
  20  -3  -1 80.5321 44.0585   1
 -20   3   1 163.336 51.2808   1
  19   3  -1 2383.02 185.728   1
  19  -3  -1 2557.88 183.699   1
 -19  -3   1 2889.41 189.766   1
 -19   3   1 2746.52 188.557   1
  18   3  -1 26.3458 42.2607   1
  18  -3  -1 44.1400 43.7479   1
 -18  -3   1 59.3547 44.3547   1
 -18   3   1 25.2448 39.2541   1
  17   3  -1 42.9548 38.7962   1
  17  -3  -1 60.1018 39.4339   1
 -17  -3   1-16.2630 36.7299   1
 -17   3   1 113.294 40.1425   1
  16   3  -1 819.544 85.1569   1
  16  -3  -1 794.905 85.0474   1
 -16  -3   1 572.455 70.9710   1
 -16   3   1 767.763 80.5605   1
  15   3  -1 25151.6 1237.72   1
  15  -3  -1 24828.3 1235.65   1
 -15  -3   1 24595.7 1233.11   1
 -15   3   1 23641.1 1228.72   1
  14   3  -1 6397.61 360.544   1
  14  -3  -1 6222.45 359.461   1
 -14  -3   1 6490.03 359.597   1
 -14   3   1 6406.13 356.079   1
  13   3  -1 30418.9 1457.09   1
 -13   3   1 29794.3 1448.80   1
  13  -3  -1 27427.1 1448.36   1
 -13  -3   1 29209.6 1450.15   1
 -12   3   1 606.696 67.1698   1
 -12  -3   1 600.878 66.8536   1
  12   3  -1 545.397 66.7249   1
  11   3  -1 4696.58 259.977   1
  11  -3  -1 4376.75 249.718   1
 -11  -3   1 4042.64 244.664   1
 -11   3   1 4074.90 244.217   1
  10   3  -1 1458.78 107.416   1
  10  -3  -1 1391.30 103.982   1
 -10  -3   1 1562.92 107.288   1
   9   3  -1 44529.8 2267.96   1
  -9   3   1 49474.4 2267.40   1
  -9  -3   1 45880.2 2267.00   1
   9  -3  -1 45915.1 2264.35   1
   8   3  -1 897.159 77.8483   1
  -8   3   1 891.234 72.8194   1
  -8  -3   1 954.942 79.7416   1
   8  -3  -1 1086.99 79.6610   1
   7   3  -1 5448.37 297.249   1
  -7   3   1 5329.76 290.672   1
   7  -3  -1 5348.33 292.108   1
  -7  -3   1 5860.17 301.880   1
  -6  -3   1 6005.25 320.883   1
   6   3  -1 6096.33 322.644   1
   5  -3  -1 69437.8 3468.09   1
  -5  -3   1 72032.4 3471.78   1
  -5   3   1 70915.0 3467.88   1
   5   3  -1 75601.4 3473.29   1
   4  -3  -1 5746.84 307.761   1
  -4  -3   1 6042.07 311.410   1
   4   3  -1 6210.84 310.766   1
  -4   3   1 5802.61 305.008   1
  -3  -3   1 2355.89 128.496   1
  -3   3   1 2321.52 121.123   1
   3   3  -1 2270.08 126.318   1
  -2  -3   1 11910.6 594.292   1
   2   3  -1 11311.9 594.055   1
  -2   3   1 12627.4 591.514   1
   2  -3  -1 11949.3 591.185   1
  -1   3   1 1511.98 84.6120   1
   1   3  -1 1367.53 88.6534   1
  -1  -3   1 1303.31 86.5647   1
   1  -3  -1 1405.37 84.9067   1
   0  -3  -1 53362.2 2502.89   1
   0   3   1 61131.6 2504.97   1
   0  -3   1 58228.2 2508.38   1
  -1  -3  -1 436990. 20993.1   1
   1  -3   1 435164. 20993.6   1
   1   3   1 428322. 20991.5   1
  -1   3  -1 450406. 20993.7   1
   2  -3   1 2802.36 151.250   1
  -2   3  -1 2587.95 147.744   1
  -2  -3  -1 2765.51 150.178   1
   2   3   1 2454.17 146.934   1
   3  -3   1 4340.40 228.052   1
  -3   3  -1 4655.66 231.079   1
   3   3   1 3924.64 227.033   1
  -3  -3  -1 4145.69 227.777   1
   4   3   1 4269.87 242.681   1
  -4  -3  -1 4673.97 244.657   1
  -5  -3  -1 2311.81 139.749   1
   5   3   1 2310.97 137.356   1
  -5   3  -1 2122.31 130.679   1
   5  -3   1 2017.83 131.808   1
  -6  -3  -1 8607.84 431.605   1
   6   3   1 8069.80 430.491   1
  -6   3  -1 7842.62 424.004   1
   6  -3   1 8508.26 429.437   1
  -7  -3  -1 4006.52 212.712   1
  -7   3  -1 3311.23 206.068   1
   7  -3   1 3616.49 210.390   1
   7   3   1 3591.20 211.208   1
   8   3   1 36044.7 1668.97   1
   8  -3   1 33290.9 1662.52   1
  -8  -3  -1 32452.0 1661.53   1
  -8   3  -1 33844.1 1660.91   1
   9   3   1 11999.1 603.518   1
   9  -3   1 11545.0 596.274   1
  -9  -3  -1 10942.9 593.607   1
  -9   3  -1 11760.5 597.951   1
  10  -3   1 29289.8 1455.20   1
 -10   3  -1 29329.4 1451.87   1
  11   3   1 45694.8 2379.41   1
 -11  -3  -1 51597.0 2382.19   1
  12   3   1 144.160 45.7138   1
  12  -3   1 110.890 44.5595   1
 -12  -3  -1 143.277 44.0281   1
 -12   3  -1 83.0965 39.7279   1
  13   3   1 1569.92 123.764   1
  13  -3   1 1205.40 114.453   1
 -13  -3  -1 1439.58 117.054   1
 -13   3  -1 1645.92 120.584   1
  14   3   1 755.394 88.8836   1
  14  -3   1 763.553 85.7551   1
 -14  -3  -1 920.498 86.3306   1
 -14   3  -1 604.568 76.2365   1
  15  -3   1 17595.6 896.399   1
 -15   3  -1 17181.9 891.285   1
  16   3   1 1753.84 142.939   1
  16  -3   1 1875.78 142.854   1
 -16  -3  -1 1851.09 140.837   1
 -16   3  -1 1729.47 138.796   1
  17   3   1 2036.29 152.205   1
  17  -3   1 1685.97 141.917   1
 -17  -3  -1 2170.02 153.085   1
 -17   3  -1 1901.82 146.840   1
  18   3   1 2458.79 178.100   1
  18  -3   1 2413.80 175.857   1
 -18  -3  -1 2348.79 174.713   1
 -18   3  -1 2684.19 181.156   1
  19   3   1 148.653 48.6339   1
  19  -3   1 155.625 53.1655   1
 -19  -3  -1 222.610 54.3655   1
 -19   3  -1 151.066 54.2570   1
  20   3   1 28.2189 45.9467   1
  20  -3   1 9.36748 45.0808   1
 -20  -3  -1 63.6247 51.0681   1
 -20   3  -1 61.9159 39.9149   1
  21  -3   1 841.017 92.7919   1
  21   3   1 873.105 93.9136   1
 -21  -3  -1 803.882 89.0949   1
 -21   3  -1 763.470 89.5295   1
  22   3   1 299.836 63.9178   1
  22  -3   1 328.437 66.4024   1
 -22  -3  -1 163.558 57.1640   1
 -22   3  -1 260.462 59.8774   1
  23   3   1-36.2381 39.3973   1
  23  -3   1 27.8030 43.8757   1
 -23  -3  -1-8.38955 30.6052   1
 -23   3  -1 42.9740 43.1584   1
  24   3   1 306.940 66.0948   1
  24  -3   1 465.502 73.4890   1
 -24  -3  -1 502.994 73.1708   1
 -24   3  -1 361.781 67.7987   1
  25   3   1 359.649 61.8086   1
  25  -3   1 411.409 66.6210   1
 -25  -3  -1 395.744 64.2545   1
 -25   3  -1 254.417 59.5619   1
  26   4  -1 96.2917 51.8189   1
 -26  -4   1-24.2108 44.8192   1
  25   4  -1 26.6201 42.6640   1
 -25  -4   1-50.0746 50.3701   1
  24  -4  -1 1193.27 111.356   1
 -24   4   1 948.595 101.378   1
  23   4  -1 403.890 68.0961   1
 -23  -4   1 272.399 60.4709   1
  22  -4  -1 251.697 58.2761   1
 -22   4   1 188.103 53.1326   1
  21   4  -1 288.414 60.5902   1
  21  -4  -1 333.813 65.1913   1
 -21  -4   1 314.547 60.0468   1
 -21   4   1 111.048 50.5657   1
  20   4  -1 27.5199 42.7488   1
  20  -4  -1 9.15915 36.7663   1
 -20  -4   1 26.5677 36.3137   1
 -20   4   1-16.9413 38.1806   1
  19   4  -1 392.703 65.2400   1
  19  -4  -1 387.267 67.0674   1
 -19  -4   1 371.912 61.7164   1
 -19   4   1 408.984 64.0936   1
  18   4  -1 201.706 52.9333   1
  18  -4  -1 185.077 52.0090   1
 -18  -4   1 171.197 47.7639   1
 -18   4   1 252.916 55.4740   1
 -17  -4   1 89.1014 37.3753   1
  16  -4  -1 3007.88 195.076   1
 -16   4   1 2750.44 187.493   1
  15   4  -1 193.665 51.2771   1
  15  -4  -1 270.324 51.2428   1
 -15  -4   1 228.791 51.2960   1
 -15   4   1 308.857 53.2504   1
  14   4  -1 47553.6 2563.31   1
 -14  -4   1 53124.4 2566.24   1
 -14   4   1 55255.3 2563.75   1
  14  -4  -1 53460.3 2565.77   1
 -13  -4   1 449.215 61.4220   1
  13   4  -1 517.513 68.0482   1
  13  -4  -1 435.829 62.6807   1
  12   4  -1 5801.23 324.345   1
 -12  -4   1 5417.01 314.139   1
 -11   4   1 4326.53 242.085   1
  11  -4  -1 3991.45 242.666   1
  10   4  -1 27769.7 1364.13   1
 -10   4   1 26755.9 1353.04   1
 -10  -4   1 27773.0 1361.81   1
  10  -4  -1 27524.1 1358.55   1
   9   4  -1 1042.58 86.2372   1
   9  -4  -1 895.652 82.0861   1
  -9   4   1 1005.15 81.9240   1
   8  -4  -1 59773.3 3053.72   1
  -8  -4   1 63366.4 3060.87   1
  -8   4   1 68052.0 3055.93   1
   8   4  -1 60579.5 3059.87   1
   7  -4  -1 485.974 51.7893   1
  -7  -4   1 359.838 46.0303   1
  -7   4   1 488.612 49.2340   1
   7   4  -1 424.878 48.9861   1
   6  -4  -1 34427.0 1719.60   1
  -6  -4   1 33669.4 1723.90   1
   6   4  -1 32400.6 1723.64   1
  -5  -4   1 19650.7 926.414   1
   5   4  -1 17668.5 921.782   1
  -4  -4   1 119735. 5847.85   1
   4  -4  -1 123566. 5846.53   1
  -4   4   1 119222. 5842.64   1
   4   4  -1 123486. 5850.82   1
  -3   4   1 4111.80 227.534   1
   3  -4  -1 4439.97 229.023   1
  -2   4   1 7296.57 382.857   1
   2  -4  -1 7764.32 384.271   1
  -1   4   1 75496.2 3777.26   1
   1   4  -1 87297.8 3783.55   1
   1  -4  -1 78762.1 3778.89   1
  -1  -4   1 73208.8 3780.40   1
   0  -4  -1 128372. 6394.51   1
   0   4  -1 122573. 6395.86   1
   0  -4   1 125814. 6397.93   1
  -1  -4  -1 7191.35 361.878   1
   1  -4   1 6680.00 361.611   1
  -1   4  -1 6837.99 360.728   1
   1   4   1 7385.04 362.351   1
   3  -4   1 2425.19 153.363   1
  -3   4  -1 2480.24 152.732   1
  -3  -4  -1 2667.61 153.949   1
   3   4   1 2792.70 154.758   1
   4  -4   1 9815.85 483.269   1
  -4   4  -1 9243.84 478.103   1
  -4  -4  -1 9843.72 482.479   1
   4   4   1 8700.29 478.523   1
   5  -4   1 18063.2 865.838   1
  -5   4  -1 18959.9 866.645   1
  -5  -4  -1 17254.4 864.083   1
   6  -4   1 156512. 7507.97   1
  -6   4  -1 151031. 7504.72   1
  -6  -4  -1 157001. 7509.57   1
   6   4   1 159351. 7510.68   1
   7  -4   1 5939.14 318.371   1
  -7   4  -1 5662.70 315.945   1
   7   4   1 6011.95 321.415   1
  -7  -4  -1 5696.59 321.432   1
  -8  -4  -1 364.945 53.2438   1
   8  -4   1 410.246 51.1013   1
  -8   4  -1 352.435 47.2648   1
   8   4   1 270.138 47.6245   1
  -9   4  -1 37169.2 1900.65   1
   9  -4   1 39954.9 1908.59   1
  -9  -4  -1 38194.1 1907.11   1
   9   4   1 40349.7 1912.23   1
 -10   4  -1 12119.3 636.726   1
  10  -4   1 12715.8 643.221   1
 -10  -4  -1 11827.9 638.695   1
  10   4   1 12983.9 649.356   1
 -11   4  -1 18989.4 1027.42   1
  11  -4   1 19325.2 1033.36   1
 -11  -4  -1 20734.8 1035.18   1
 -12   4  -1 20872.4 1158.73   1
  12  -4   1 24840.3 1168.95   1
 -12  -4  -1 24226.6 1167.54   1
  12   4   1 23125.4 1169.07   1
 -13   4  -1 5911.07 337.174   1
  13  -4   1 6076.36 342.751   1
 -13  -4  -1 6254.41 343.401   1
  13   4   1 5659.68 340.745   1
 -14   4  -1 12239.5 675.458   1
  14  -4   1 13168.0 683.200   1
 -14  -4  -1 13370.8 683.285   1
  14   4   1 13332.9 685.243   1
  15  -4   1 732.078 85.0564   1
 -15  -4  -1 741.088 81.2959   1
  15   4   1 857.424 88.4103   1
 -16   4  -1 7180.23 380.951   1
  16  -4   1 6463.86 379.382   1
 -16  -4  -1 6813.91 376.428   1
  16   4   1 6100.06 379.658   1
 -17   4  -1 189.483 49.1775   1
  17  -4   1 80.0846 45.7546   1
 -17  -4  -1 127.352 45.3984   1
  17   4   1 133.759 49.9212   1
 -18   4  -1 1653.62 129.506   1
  18  -4   1 1702.48 133.120   1
 -18  -4  -1 1364.94 125.595   1
  18   4   1 1408.17 127.786   1
 -19  -4  -1 1800.29 144.803   1
 -20   4  -1 221.644 56.4896   1
  20  -4   1 138.795 52.7703   1
  20   4   1 214.747 55.4803   1
 -21   4  -1 17.0004 36.9658   1
  21  -4   1-9.26725 41.7672   1
 -22   4  -1 254.505 57.1977   1
  22  -4   1 175.776 55.6163   1
 -22  -4  -1 195.100 57.8427   1
  22   4   1 185.495 56.2903   1
 -23   4  -1 119.183 49.5362   1
  23  -4   1 55.6597 39.0407   1
 -24   4  -1 179.461 53.1424   1
  24  -4   1 120.166 50.7487   1
 -24  -4  -1 205.478 49.7497   1
  24   4   1 132.524 47.4216   1
 -25  -4  -1 302.993 56.8095   1
  25   4   1 207.619 51.1694   1
 -26  -5   1 32.5425 43.0919   1
  26   5  -1 34.1352 43.4724   1
 -25  -5   1 128.471 55.2686   1
  25   5  -1 71.3047 45.6298   1
 -24   5   1 26.6136 45.7961   1
  24   5  -1 101.341 52.8841   1
  24  -5  -1 9.38322 36.0236   1
 -24  -5   1 26.8848 50.8939   1
  23  -5  -1 1254.30 115.309   1
  23   5  -1 1020.08 110.048   1
 -23  -5   1 1185.22 111.405   1
 -23   5   1 1083.33 107.824   1
 -22   5   1 494.401 73.5238   1
  22   5  -1 564.666 79.7699   1
  22  -5  -1 521.903 78.4318   1
 -22  -5   1 474.186 74.7759   1
  21  -5  -1 907.270 100.345   1
 -21   5   1 1172.24 106.087   1
  21   5  -1 1053.38 102.642   1
 -21  -5   1 831.527 97.1048   1
  20   5  -1 45.7596 44.6658   1
  20  -5  -1-9.33722 43.5135   1
 -20  -5   1-8.66362 40.3751   1
 -20   5   1 25.9272 38.2784   1
  19  -5  -1 1165.21 106.934   1
 -19   5   1 786.601 94.2063   1
  18   5  -1 1431.76 126.478   1
  18  -5  -1 1555.90 129.537   1
 -18  -5   1 1611.18 128.706   1
 -18   5   1 1479.41 123.687   1
  17   5  -1 125.408 40.9426   1
  17  -5  -1 139.186 45.9737   1
 -17  -5   1 92.2993 37.7787   1
 -17   5   1 241.116 51.2385   1
  16   5  -1 968.428 97.2922   1
 -16   5   1 707.560 81.2532   1
 -16  -5   1 896.426 91.4386   1
  16  -5  -1 824.953 88.6512   1
  15  -5  -1 4637.97 277.410   1
 -15   5   1 4552.80 271.939   1
 -14   5   1-14.3884 32.9802   1
  14  -5  -1 7.77158 35.0280   1
 -14  -5   1 14.8696 38.3588   1
  14   5  -1 44.5933 44.7865   1
 -13  -5   1 41099.6 1967.37   1
  13  -5  -1 41322.6 1967.48   1
  13   5  -1 39907.9 1970.90   1
 -13   5   1 37514.6 1958.79   1
  12  -5  -1 2861.94 201.446   1
  12   5  -1 3132.53 204.184   1
 -12  -5   1 3435.77 204.039   1
  11  -5  -1 19401.9 968.110   1
 -11   5   1 19945.4 967.867   1
  11   5  -1 19383.0 974.666   1
 -11  -5   1 18030.0 968.232   1
 -10   5   1 9391.29 463.212   1
  10  -5  -1 8021.27 458.933   1
   9  -5  -1 13604.4 707.353   1
  -9   5   1 13847.1 705.347   1
   9   5  -1 13851.5 713.153   1
  -9  -5   1 14195.4 713.687   1
   8  -5  -1 4474.31 246.471   1
  -8   5   1 4548.24 248.461   1
   8   5  -1 4080.23 250.022   1
  -8  -5   1 4239.84 248.095   1
   7  -5  -1 33556.3 1593.04   1
  -7   5   1 34218.0 1590.18   1
   7   5  -1 30712.5 1592.09   1
  -7  -5   1 30989.3 1591.41   1
   6  -5  -1 14315.9 658.461   1
  -6   5   1 13799.3 655.459   1
   6   5  -1 12808.6 658.513   1
  -5  -5   1 81110.7 3940.66   1
   5  -5  -1 84373.0 3940.97   1
  -5   5   1 83840.2 3936.81   1
   5   5  -1 76339.5 3939.49   1
  -4  -5   1 48874.7 2356.12   1
   4   5  -1 48655.2 2356.25   1
  -4   5   1 49440.8 2351.72   1
   4  -5  -1 46791.1 2350.48   1
   3  -5  -1 51220.3 2429.80   1
   3   5  -1 46485.4 2430.86   1
  -3   5   1 53144.0 2429.59   1
  -3  -5   1 49193.6 2431.38   1
   2   5  -1 21527.1 1086.81   1
  -2  -5   1 22545.0 1087.34   1
  -1  -5   1 32123.5 1570.82   1
   1   5  -1 32061.3 1570.05   1
   0  -5   1 76572.6 3536.10   1
   0   5   1 75127.4 3531.81   1
   0   5  -1 69017.4 3533.32   1
   0  -5  -1 71840.1 3531.13   1
   1  -5   1 164214. 7679.30   1
   1   5   1 146112. 7675.25   1
  -1   5  -1 164835. 7677.62   1
  -1  -5  -1 164052. 7676.64   1
   2  -5   1 478.355 54.0164   1
  -2   5  -1 605.643 56.4783   1
   2   5   1 510.079 55.9348   1
  -2  -5  -1 610.213 57.0394   1
  -3   5  -1 157895. 7504.22   1
   3  -5   1 157250. 7507.04   1
   3   5   1 152846. 7505.33   1
  -3  -5  -1 155356. 7504.02   1
   4   5   1 1701.04 111.126   1
  -4  -5  -1 1700.53 111.413   1
  -4   5  -1 1612.25 110.756   1
   4  -5   1 1469.26 108.970   1
   5   5   1 21434.2 1088.00   1
  -5  -5  -1 22353.3 1088.58   1
  -5   5  -1 23259.0 1088.80   1
   5  -5   1 20592.3 1088.12   1
   6   5   1 379.449 56.0626   1
  -6  -5  -1 497.353 55.9754   1
  -6   5  -1 466.688 52.9448   1
   6  -5   1 390.055 54.2324   1
   7   5   1 81.0240 34.1452   1
  -7  -5  -1 118.032 40.5583   1
  -7   5  -1 103.751 31.6306   1
   7  -5   1 99.7017 32.9118   1
   8   5   1 25306.4 1341.17   1
  -8  -5  -1 28428.2 1349.11   1
  -8   5  -1 27679.2 1341.91   1
   8  -5   1 26944.6 1343.73   1
  -9   5  -1 30602.6 1509.97   1
   9  -5   1 30396.8 1511.23   1
 -10  -5  -1 36730.5 1898.78   1
  10   5   1 40694.6 1906.92   1
  11  -5   1 18822.6 863.648   1
  11   5   1 16926.7 862.416   1
 -11  -5  -1 17249.1 860.141   1
  12  -5   1 1215.61 103.723   1
  12   5   1 1267.98 110.406   1
 -12   5  -1 1223.48 103.034   1
 -12  -5  -1 993.359 96.4828   1
 -13  -5  -1 2739.36 182.772   1
  13  -5   1 2841.43 185.167   1
 -13   5  -1 2504.05 176.643   1
  13   5   1 2775.86 186.859   1
  14  -5   1 8044.75 445.170   1
 -15  -5  -1 4734.60 289.091   1
  15   5   1 4995.08 294.999   1
 -16  -5  -1 76.8323 43.8257   1
  16  -5   1 114.600 46.4195   1
 -16   5  -1 203.667 49.4900   1
  16   5   1 80.0391 43.1285   1
 -17  -5  -1 41.3716 36.0275   1
  17  -5   1 36.0943 39.2821   1
 -17   5  -1 25.0123 37.6190   1
  17   5   1 47.4300 40.5206   1
 -18  -5  -1 427.224 71.6869   1
  18  -5   1 533.122 74.6110   1
 -18   5  -1 424.733 66.1658   1
  18   5   1 575.511 77.6443   1
 -19  -5  -1 96.7421 52.1303   1
  19   5   1-9.08295 42.4278   1
 -19   5  -1 77.8053 47.5365   1
  19  -5   1 84.0741 44.3250   1
  20  -5   1 2448.09 176.746   1
  20   5   1 2219.26 174.055   1
 -20   5  -1 2423.64 173.001   1
 -20  -5  -1 2453.06 174.470   1
 -21  -5  -1-8.92911 41.6083   1
  21  -5   1-18.8388 46.6385   1
 -21   5  -1 8.76340 46.9626   1
  21   5   1-9.27743 45.2747   1
 -22  -5  -1 522.494 75.7704   1
  22  -5   1 421.022 68.5905   1
 -22   5  -1 376.980 66.3067   1
  22   5   1 388.053 69.5517   1
 -23  -5  -1 791.103 90.7124   1
  23  -5   1 648.276 86.2616   1
 -23   5  -1 784.437 91.2333   1
  23   5   1 649.344 89.0550   1
  24  -5   1 464.396 71.9883   1
 -24   5  -1 391.576 69.8219   1
 -25  -5  -1 551.272 69.8671   1
  25   5   1 390.803 68.1144   1
 -25  -6   1-25.8783 39.5501   1
  25   6  -1-8.93349 38.8579   1
 -24  -6   1 660.591 84.1073   1
  24   6  -1 689.300 86.9032   1
 -23  -6   1 361.860 68.8993   1
  23   6  -1 173.488 55.5334   1
 -23   6   1 288.789 65.5552   1
  23  -6  -1 254.575 61.5645   1
  22  -6  -1 2411.33 186.350   1
  22   6  -1 2817.80 190.439   1
 -22   6   1 2827.58 192.890   1
 -22  -6   1 2535.88 184.215   1
  21  -6  -1 475.658 71.9295   1
 -21  -6   1 396.423 64.0396   1
 -21   6   1 317.165 64.3009   1
 -20  -6   1 1046.22 105.195   1
  20   6  -1 1402.51 122.009   1
 -19  -6   1 369.698 64.6693   1
  19   6  -1 348.426 61.6707   1
 -19   6   1 453.705 68.6444   1
  19  -6  -1 347.372 63.9917   1
  18  -6  -1 3210.11 220.108   1
 -18  -6   1 3303.02 217.147   1
 -18   6   1 3662.79 224.505   1
  18   6  -1 3108.58 216.408   1
  17   6  -1-18.6654 38.3194   1
  17  -6  -1 89.6847 46.9188   1
 -17  -6   1 68.9327 38.8885   1
 -17   6   1 51.9917 39.1077   1
 -16  -6   1 3108.62 203.925   1
  16   6  -1 3091.39 207.772   1
  15   6  -1-9.33493 46.8965   1
 -15  -6   1-7.67395 37.4758   1
 -15   6   1 73.0401 37.2285   1
  15  -6  -1 51.0369 39.6618   1
  14   6  -1 1554.45 125.983   1
  14  -6  -1 1633.03 127.090   1
 -14  -6   1 1369.08 118.173   1
 -14   6   1 1482.52 121.653   1
  13   6  -1 861.614 84.2453   1
 -13   6   1 751.136 81.6230   1
 -13  -6   1 760.517 78.0382   1
  12   6  -1 28203.7 1509.41   1
 -12   6   1 32092.8 1510.13   1
 -12  -6   1 31416.1 1512.38   1
  12  -6  -1 29690.2 1508.18   1
 -11  -6   1 618.105 70.2694   1
  11   6  -1 638.287 69.4854   1
  10   6  -1 3925.85 249.641   1
 -10   6   1 4294.33 247.594   1
  10  -6  -1 4208.55 250.034   1
 -10  -6   1 4384.60 255.290   1
  -9   6   1 1932.57 132.061   1
   8   6  -1 1186.56 106.183   1
  -8   6   1 1483.11 104.988   1
   8  -6  -1 1555.43 108.267   1
  -8  -6   1 1228.50 102.714   1
   7   6  -1 5630.65 333.913   1
  -7   6   1 6502.94 332.482   1
   7  -6  -1 6071.47 335.307   1
  -7  -6   1 6095.39 334.953   1
   6   6  -1 12293.0 643.132   1
   6  -6  -1 13004.2 644.126   1
  -6  -6   1 12203.6 645.116   1
  -6   6   1 12692.0 638.851   1
  -5  -6   1 9267.56 513.816   1
   5   6  -1 10115.7 519.905   1
  -5   6   1 10751.9 515.958   1
   5  -6  -1 9781.23 515.064   1
  -4  -6   1 14378.1 749.432   1
   4   6  -1 15295.4 753.194   1
  -4   6   1 14650.7 745.258   1
   4  -6  -1 15045.9 746.912   1
  -3  -6   1 10507.2 531.458   1
   3   6  -1 9873.01 530.866   1
  -3   6   1 10802.7 529.507   1
   3  -6  -1 10064.2 529.372   1
  -2  -6   1 151785. 7598.54   1
   2   6  -1 173422. 7602.96   1
  -2   6   1 146273. 7593.21   1
   2  -6  -1 163004. 7597.91   1
  -1   6   1 58477.4 3160.56   1
   1   6  -1 72533.1 3169.55   1
  -1  -6   1 64195.3 3168.07   1
   1  -6  -1 67605.0 3164.93   1
   0  -6  -1 147573. 6731.01   1
   0   6   1 131496. 6727.25   1
   0   6  -1 139957. 6730.24   1
   0  -6   1 140560. 6731.74   1
  -1  -6  -1 17115.6 902.993   1
   1   6   1 18665.4 906.400   1
  -1   6  -1 18563.4 908.072   1
   1  -6   1 18447.5 908.658   1
  -2  -6  -1 138302. 6656.69   1
  -2   6  -1 150317. 6659.05   1
   2  -6   1 143271. 6659.76   1
   3  -6   1 534.000 56.5562   1
   3   6   1 339.472 54.3279   1
  -3  -6  -1 460.913 54.6030   1
   4  -6   1 24570.6 1230.37   1
  -4   6  -1 24772.2 1228.26   1
  -4  -6  -1 24669.9 1230.33   1
   4   6   1 25213.9 1231.11   1
   5  -6   1 25191.8 1256.89   1
  -5   6  -1 24094.7 1251.46   1
  -5  -6  -1 24662.7 1254.87   1
   5   6   1 27695.1 1261.03   1
   6  -6   1 6303.44 342.234   1
  -6   6  -1 5610.84 334.480   1
  -6  -6  -1 6172.96 339.030   1
   6   6   1 6851.58 344.236   1
   7  -6   1 8958.06 482.028   1
  -7   6  -1 9105.35 478.968   1
  -7  -6  -1 9144.33 478.804   1
   7   6   1 8935.77 482.838   1
   8  -6   1 16974.3 823.717   1
  -8   6  -1 16423.9 817.259   1
  -8  -6  -1 15910.0 823.463   1
   8   6   1 14997.2 819.024   1
  -9  -6  -1 2740.60 183.166   1
   9   6   1 2746.42 180.656   1
  10  -6   1 7686.13 425.130   1
 -10   6  -1 7674.66 424.563   1
 -10  -6  -1 8082.84 430.120   1
  10   6   1 7752.50 429.134   1
  11  -6   1 18776.3 894.757   1
 -11  -6  -1 17598.9 891.885   1
  11   6   1 16148.3 889.796   1
 -11   6  -1 17270.8 891.023   1
  12   6   1 3805.12 230.547   1
 -12   6  -1 3207.54 220.195   1
 -12  -6  -1 3775.57 226.608   1
  13   6   1 777.622 91.1589   1
  13  -6   1 990.975 95.4675   1
 -13  -6  -1 905.448 87.8822   1
  14  -6   1 6064.49 365.952   1
  14   6   1 6792.09 372.704   1
 -14   6  -1 6946.87 371.314   1
 -14  -6  -1 5977.84 360.250   1
  15  -6   1 840.381 90.4344   1
  15   6   1 720.480 84.6391   1
 -15  -6  -1 857.985 87.8223   1
 -15   6  -1 872.049 90.2810   1
 -16   6  -1 52.2335 41.9119   1
  16   6   1 91.1197 49.4708   1
 -16  -6  -1 17.1427 32.9472   1
  16  -6   1 44.9592 47.0477   1
  17  -6   1 605.793 77.6596   1
 -17   6  -1 684.393 81.5817   1
 -18   6  -1 108.381 45.2656   1
  18   6   1 180.519 52.6115   1
  18  -6   1 83.9907 43.3508   1
 -18  -6  -1 204.134 48.2648   1
  19  -6   1 4738.31 292.741   1
  19   6   1 4738.17 291.151   1
 -19  -6  -1 4079.05 278.046   1
 -20   6  -1 379.928 65.7188   1
  20  -6   1 249.267 57.6136   1
  21   6   1 2771.41 194.599   1
 -22   6  -1 564.020 77.8417   1
  22  -6   1 609.840 81.4307   1
 -23  -6  -1 579.445 74.3722   1
  23   6   1 443.248 70.0378   1
 -24  -6  -1 300.775 60.2582   1
  24   6   1 311.061 63.9519   1
 -24   6  -1 312.926 68.1198   1
  25   7  -1 192.560 56.8840   1
 -25  -7   1 159.462 54.5959   1
  24   7  -1 195.293 58.5915   1
 -24  -7   1 146.055 57.1980   1
 -23  -7   1 1257.15 110.860   1
  23   7  -1 1120.30 107.756   1
 -23   7   1 1234.60 118.512   1
 -22  -7   1 341.037 64.6232   1
  22   7  -1 457.844 71.9259   1
 -21  -7   1 2919.07 211.038   1
 -21   7   1 3350.56 222.854   1
  21  -7  -1 3464.35 224.815   1
  21   7  -1 3577.92 226.477   1
 -20  -7   1 8.81915 47.2645   1
 -20   7   1 9.26836 48.4451   1
  20  -7  -1-47.7219 46.5806   1
  20   7  -1-18.4356 43.6440   1
 -19  -7   1 8.75818 40.8162   1
 -19   7   1 27.4405 43.9802   1
  19  -7  -1 56.5145 45.2889   1
  19   7  -1-27.8640 44.6587   1
 -18  -7   1 140.785 47.0660   1
 -18   7   1 81.3747 51.2127   1
  18  -7  -1 259.675 58.9904   1
  18   7  -1 104.831 46.9992   1
 -17  -7   1 3437.26 219.151   1
  17  -7  -1 3064.92 219.271   1
 -17   7   1 3810.14 229.036   1
  17   7  -1 3172.60 220.457   1
  16   7  -1 687.561 85.6766   1
  16  -7  -1 599.842 76.7804   1
 -16  -7   1 501.794 70.3488   1
 -16   7   1 572.010 76.9929   1
 -15  -7   1 5624.44 335.005   1
  15  -7  -1 5659.62 336.106   1
  15   7  -1 5786.74 340.223   1
 -15   7   1 6188.99 342.422   1
 -14   7   1 2459.17 158.276   1
  14   7  -1 2175.02 157.880   1
 -14  -7   1 2032.44 151.230   1
  13  -7  -1 12510.5 704.076   1
 -13   7   1 13929.6 708.775   1
  13   7  -1 13665.6 713.267   1
 -13  -7   1 14197.9 711.727   1
  12  -7  -1 827.678 85.3351   1
 -12   7   1 838.754 82.9137   1
  12   7  -1 961.651 89.4913   1
 -12  -7   1 827.946 88.0966   1
  11  -7  -1 15054.8 749.310   1
 -11   7   1 13449.8 739.218   1
  11   7  -1 14937.4 751.211   1
 -11  -7   1 14497.0 754.377   1
  10   7  -1 9249.42 514.869   1
 -10  -7   1 10030.2 516.820   1
   9  -7  -1 1366.36 104.687   1
  -9   7   1 1291.72 100.454   1
  -9  -7   1 1121.62 99.0388   1
   9   7  -1 1034.99 102.715   1
  -8   7   1 1183.11 89.8271   1
  -8  -7   1 1036.48 90.1738   1
  -7   7   1 57533.9 2835.35   1
   7  -7  -1 59016.4 2839.40   1
  -6  -7   1-12.6347 26.4357   1
   6  -7  -1 11.6910 30.9411   1
   6   7  -1-25.4956 28.2273   1
  -6   7   1 34.2229 33.0727   1
  -5  -7   1 29375.7 1523.04   1
   5   7  -1 32589.7 1528.01   1
  -5   7   1 30226.9 1520.82   1
   5  -7  -1 31530.9 1522.96   1
  -4  -7   1 5395.53 281.888   1
   4   7  -1 5487.74 282.261   1
  -4   7   1 4639.54 270.747   1
   4  -7  -1 4381.70 272.757   1
  -3  -7   1 38361.7 1830.00   1
   3   7  -1 34041.7 1826.96   1
  -3   7   1 40020.1 1830.59   1
   3  -7  -1 37019.3 1827.79   1
  -2  -7   1 1883.63 127.321   1
   2   7  -1 1792.22 123.840   1
  -2   7   1 1753.04 122.160   1
   2  -7  -1 1957.07 125.808   1
  -1  -7   1 81899.1 4054.24   1
   1   7  -1 80688.1 4054.42   1
  -1   7   1 90992.7 4055.25   1
   1  -7  -1 81482.9 4052.74   1
   0  -7  -1 3759.42 215.218   1
   0   7   1 3958.47 221.550   1
   0   7  -1 3704.68 216.460   1
   0  -7   1 3473.78 215.194   1
  -1  -7  -1 4988.19 275.217   1
   1   7   1 5147.14 276.575   1
  -1   7  -1 4614.77 274.593   1
   1  -7   1 5020.90 277.080   1
  -2  -7  -1 6137.28 345.500   1
   2   7   1 6402.65 346.756   1
  -2   7  -1 6358.68 344.814   1
   2  -7   1 6571.72 348.065   1
  -3  -7  -1 92565.2 4566.55   1
   3   7   1 93820.3 4567.59   1
  -3   7  -1 92084.9 4565.42   1
   3  -7   1 99458.1 4570.88   1
   4  -7   1 24498.0 1214.77   1
   4   7   1 24325.6 1215.86   1
  -4  -7  -1 24372.3 1214.26   1
   5  -7   1 4103.50 237.063   1
  -5   7  -1 3721.81 231.494   1
   5   7   1 4065.04 236.251   1
  -5  -7  -1 4095.83 237.505   1
  -6   7  -1 445.355 55.9809   1
   6  -7   1 437.388 60.7240   1
   7  -7   1 318.069 56.1156   1
  -7   7  -1 582.449 62.1986   1
   7   7   1 499.110 58.2952   1
  -7  -7  -1 369.053 51.0807   1
   8  -7   1 1093.80 97.0736   1
  -8   7  -1 1099.53 94.4228   1
   8   7   1 1106.36 98.0312   1
  -8  -7  -1 1049.39 94.1420   1
   9  -7   1 23575.1 1152.86   1
   9   7   1 25293.9 1158.75   1
  -9  -7  -1 23838.4 1156.21   1
  10  -7   1 23131.7 1194.76   1
 -10   7  -1 23554.5 1188.63   1
 -10  -7  -1 24008.1 1198.41   1
  10   7   1 24119.8 1194.15   1
 -11   7  -1 3472.67 207.404   1
 -11  -7  -1 2943.80 203.578   1
  11   7   1 3186.67 210.660   1
  12  -7   1 2387.94 170.776   1
 -12  -7  -1 2698.36 176.951   1
  12   7   1 2316.51 173.715   1
  13   7   1 10006.0 561.455   1
 -13  -7  -1 9671.20 556.289   1
 -13   7  -1 11740.2 569.388   1
  13  -7   1 10509.1 560.781   1
 -14  -7  -1 1072.26 101.352   1
  14   7   1 1107.85 114.026   1
  15  -7   1 689.355 83.6274   1
 -15   7  -1 724.488 84.1352   1
 -15  -7  -1 713.071 82.9042   1
  15   7   1 709.550 86.3688   1
  16   7   1 341.415 68.6374   1
 -16  -7  -1 296.669 59.9826   1
 -16   7  -1 301.471 59.0532   1
  16  -7   1 356.131 64.4319   1
  17   7   1 46.7104 45.0727   1
 -17  -7  -1 61.2498 44.1000   1
 -17   7  -1 98.5086 48.7188   1
  17  -7   1 111.681 46.2346   1
  18   7   1 1724.35 135.976   1
 -18  -7  -1 1665.86 130.537   1
 -18   7  -1 1461.51 127.230   1
  18  -7   1 1405.67 128.586   1
  19   7   1 3574.58 237.619   1
 -19  -7  -1 3439.24 230.554   1
 -19   7  -1 3747.91 236.522   1
  19  -7   1 3646.86 236.626   1
  20   7   1 3606.15 242.327   1
 -20  -7  -1 3575.29 236.795   1
 -20   7  -1 3940.69 248.036   1
  20  -7   1 4208.26 251.247   1
  21   7   1-8.95335 38.2076   1
 -21  -7  -1 25.8224 37.4312   1
 -21   7  -1-9.28041 41.8257   1
  21  -7   1-19.1069 45.9297   1
  22   7   1 268.032 56.3777   1
 -22  -7  -1 319.053 63.3507   1
 -22   7  -1 195.149 61.0569   1
  22  -7   1 257.211 62.5264   1
  23   7   1 159.330 54.2901   1
 -23  -7  -1 214.078 60.7360   1
 -23   7  -1 194.435 63.6911   1
  23  -7   1 244.892 62.8193   1
 -24  -7  -1 433.748 68.8547   1
  24   7   1 506.072 74.2541   1
 -24  -8   1-8.33668 46.2808   1
  24   8  -1 17.2128 43.8132   1
 -23  -8   1 99.8560 43.9876   1
  23   8  -1 178.746 50.0504   1
 -22   8   1 1064.50 112.930   1
  22  -8  -1 1306.56 122.131   1
  21   8  -1 383.802 66.0424   1
 -21  -8   1 596.475 75.7498   1
 -21   8   1 665.417 79.7588   1
  21  -8  -1 448.178 74.9703   1
  20   8  -1 1651.84 139.046   1
 -20   8   1 1634.44 138.955   1
  20  -8  -1 1930.14 149.061   1
 -19  -8   1 274.670 60.9126   1
  19  -8  -1 205.632 59.6766   1
  18   8  -1 731.291 87.1896   1
 -18   8   1 862.582 88.9243   1
  18  -8  -1 512.117 76.6072   1
 -18  -8   1 657.837 80.9470   1
  17   8  -1 608.193 84.4924   1
 -17   8   1 835.076 88.5923   1
  17  -8  -1 549.726 78.9568   1
 -17  -8   1 668.010 78.8535   1
  16   8  -1 195.736 55.0095   1
 -16   8   1 212.612 52.3404   1
 -16  -8   1 196.805 48.5976   1
  16  -8  -1 259.180 56.2665   1
 -15  -8   1 3523.90 228.976   1
  15   8  -1 3612.71 232.269   1
  14   8  -1 88.7426 48.1027   1
 -14   8   1 171.710 46.9727   1
  14  -8  -1 165.823 51.6383   1
 -14  -8   1 168.988 44.7493   1
  13   8  -1 340.652 64.5828   1
 -13   8   1 403.638 59.9481   1
  13  -8  -1 327.478 58.4809   1
 -13  -8   1 250.555 67.0403   1
  12   8  -1 55929.3 2790.30   1
 -12   8   1 59931.8 2787.16   1
  12  -8  -1 56345.3 2787.34   1
 -12  -8   1 55131.4 2791.95   1
  11   8  -1 141.333 46.0153   1
 -11   8   1 125.287 42.7051   1
  11  -8  -1 94.8537 39.0342   1
 -11  -8   1 143.277 45.0858   1
  10   8  -1 8872.46 528.258   1
 -10   8   1 10466.9 530.634   1
  10  -8  -1 10667.1 536.576   1
 -10  -8   1 9944.41 531.145   1
   9   8  -1 3453.08 212.907   1
  -9   8   1 3051.49 204.901   1
  -9  -8   1 3328.71 210.328   1
   9  -8  -1 3755.85 218.248   1
   8   8  -1 1270.87 108.965   1
  -8  -8   1 1344.13 110.844   1
   7   8  -1 5136.43 319.978   1
  -7  -8   1 5988.15 329.640   1
  -7   8   1 6223.26 324.925   1
  -6   8   1 30694.1 1587.87   1
   6   8  -1 34787.2 1601.28   1
  -6  -8   1 29164.5 1589.94   1
   6  -8  -1 35038.5 1596.19   1
  -5   8   1 629.555 65.2300   1
   5  -8  -1 628.108 66.5816   1
  -4   8   1 13588.2 683.934   1
   4   8  -1 14037.6 687.269   1
  -4  -8   1 13039.3 684.048   1
   4  -8  -1 12591.6 681.257   1
  -3   8   1 8395.25 439.191   1
   3   8  -1 9382.52 448.047   1
   3  -8  -1 8471.86 441.025   1
   2   8  -1 114822. 6277.76   1
  -2  -8   1 128955. 6281.95   1
   2  -8  -1 131931. 6280.68   1
  -1   8   1 945.664 80.7252   1
   1   8  -1 684.708 74.5343   1
   1  -8  -1 875.890 77.7015   1
  -1  -8   1 772.460 75.7490   1
   0   8  -1 11781.9 659.331   1
   0   8   1 14034.2 661.806   1
   0  -8  -1 12165.0 656.136   1
   0  -8   1 13538.0 662.515   1
  -1   8  -1 4915.73 287.584   1
   1   8   1 4909.45 287.696   1
  -1  -8  -1 5067.74 288.698   1
   1  -8   1 5854.97 297.644   1
  -2   8  -1 55277.4 2485.79   1
   2   8   1 50162.0 2480.06   1
  -2  -8  -1 47814.2 2482.54   1
   2  -8   1 50121.0 2482.67   1
  -3   8  -1 19892.9 1054.78   1
   3   8   1 22529.8 1062.67   1
  -3  -8  -1 21079.4 1058.49   1
   3  -8   1 21107.7 1060.41   1
  -4   8  -1 67534.6 3137.42   1
   4  -8   1 61429.5 3135.29   1
   5   8   1 19784.1 999.093   1
  -5  -8  -1 20113.0 1000.80   1
  -5   8  -1 19409.1 996.359   1
   5  -8   1 19761.0 997.341   1
   6   8   1 6108.98 340.086   1
  -6  -8  -1 5909.55 335.841   1
   7  -8   1 25329.3 1179.99   1
   7   8   1 24399.0 1175.80   1
  -7   8  -1 26534.6 1178.59   1
   8  -8   1 18239.5 931.505   1
  -8  -8  -1 17850.4 924.808   1
   8   8   1 18958.9 932.953   1
  -8   8  -1 17949.8 923.991   1
   9  -8   1-39.4320 41.2374   1
  -9  -8  -1 61.6160 32.2539   1
   9   8   1 24.2780 33.2038   1
  -9   8  -1 51.6853 39.1022   1
  10  -8   1 8599.21 465.562   1
 -10  -8  -1 8869.35 471.140   1
  10   8   1 8332.13 464.778   1
 -10   8  -1 8116.20 459.366   1
 -11  -8  -1 1037.18 101.633   1
  11   8   1 1160.59 106.409   1
  11  -8   1 959.335 100.926   1
  12  -8   1 12368.3 628.819   1
 -12  -8  -1 11933.3 625.533   1
 -12   8  -1 11350.2 619.431   1
  12   8   1 11317.7 625.546   1
 -13  -8  -1 2479.38 166.889   1
  13   8   1 2008.26 161.481   1
 -14   8  -1 2329.99 170.510   1
  14  -8   1 2571.96 178.798   1
 -14  -8  -1 2473.21 173.797   1
  14   8   1 2392.77 175.140   1
 -15   8  -1 3154.93 199.123   1
  15  -8   1 2679.82 195.988   1
 -15  -8  -1 2633.64 186.951   1
  15   8   1 2919.50 200.898   1
 -16   8  -1 1820.60 139.232   1
  16  -8   1 1438.33 132.269   1
 -16  -8  -1 1687.68 131.375   1
  16   8   1 1675.71 136.386   1
 -17  -8  -1 3121.22 212.231   1
  17   8   1 3325.41 220.126   1
 -18   8  -1 1517.35 131.028   1
  18  -8   1 1584.64 135.761   1
 -18  -8  -1 1748.03 135.192   1
  18   8   1 1344.06 127.523   1
 -19   8  -1 335.393 68.6660   1
  19  -8   1 252.770 63.2068   1
 -19  -8  -1 271.248 55.2381   1
  19   8   1 211.635 53.1425   1
 -20  -8  -1 33.7972 40.7757   1
  20   8   1 141.578 59.7426   1
 -21   8  -1 506.156 73.4456   1
  21  -8   1 322.989 68.1067   1
 -22  -8  -1 310.504 63.5715   1
  22   8   1 340.428 63.9187   1
 -23  -8  -1 150.682 53.5083   1
  23   8   1 190.707 59.4902   1
 -24  -9   1 104.792 45.8662   1
  24   9  -1 17.0249 39.7936   1
 -22  -9   1 84.9827 43.9641   1
  22   9  -1 44.9042 43.9474   1
 -21  -9   1 1528.52 129.178   1
  21   9  -1 1649.07 134.882   1
 -20   9   1 93.5947 52.4583   1
  20  -9  -1 196.596 60.3250   1
 -20  -9   1 166.635 55.4000   1
  20   9  -1 152.929 52.3420   1
  19  -9  -1 263.359 62.6014   1
 -19   9   1 306.454 67.3514   1
 -18  -9   1 8.38275 44.3705   1
  18   9  -1-9.77515 45.5493   1
 -17   9   1 1786.89 137.323   1
  17  -9  -1 1571.91 132.804   1
 -17  -9   1 1476.69 126.880   1
  17   9  -1 1383.56 129.547   1
  16  -9  -1 441.934 69.9905   1
  16   9  -1 433.767 64.7605   1
 -16   9   1 236.569 55.3030   1
  15  -9  -1 727.861 89.5332   1
  15   9  -1 659.199 84.6597   1
 -15   9   1 566.166 78.9287   1
 -14  -9   1 248.960 54.5084   1
  14   9  -1 152.494 48.4368   1
  13  -9  -1 2613.47 191.419   1
  13   9  -1 2798.46 191.345   1
 -13  -9   1 3071.21 201.546   1
 -13   9   1 2946.34 192.089   1
  12  -9  -1 774.575 85.6830   1
  12   9  -1 600.167 82.8109   1
 -12   9   1 768.786 82.2063   1
 -12  -9   1 796.821 88.8802   1
  11  -9  -1 36851.9 1754.91   1
 -11   9   1 33886.3 1744.73   1
  10   9  -1 911.329 92.6628   1
 -10  -9   1 835.983 89.0914   1
 -10   9   1 1011.62 95.8080   1
   9   9  -1 63.0723 34.4134   1
   9  -9  -1 37.9781 38.2562   1
  -9   9   1 44.3299 30.4369   1
  -9  -9   1 92.3679 33.6045   1
  -8  -9   1 15987.0 857.618   1
   8  -9  -1 16700.2 858.380   1
   8   9  -1 16973.1 862.485   1
  -8   9   1 17550.0 859.734   1
  -7  -9   1 1853.28 137.734   1
   7   9  -1 1810.89 135.832   1
   7  -9  -1 1732.48 131.242   1
  -7   9   1 1882.90 132.887   1
  -6  -9   1 9642.79 556.587   1
   6   9  -1 11888.0 568.722   1
  -5  -9   1 22004.0 1058.33   1
   5   9  -1 19894.4 1054.40   1
   4   9  -1 761.970 76.3279   1
   4  -9  -1 660.192 74.0905   1
  -4  -9   1 734.116 77.2664   1
  -4   9   1 860.809 80.1385   1
   3   9  -1 28380.0 1378.00   1
   3  -9  -1 27269.4 1374.42   1
  -3  -9   1 25832.7 1371.62   1
  -3   9   1 29303.9 1375.84   1
   2   9  -1 3750.96 251.197   1
   2  -9  -1 4307.98 253.126   1
  -2  -9   1 4264.10 252.676   1
  -1   9   1 27648.7 1394.33   1
   1  -9  -1 28518.1 1395.06   1
   0  -9  -1 114.747 40.3492   1
   0   9   1 129.588 44.1069   1
   3   9   1 31634.5 1618.91   1
   3  -9   1 34433.0 1625.74   1
  -3  -9  -1 33360.0 1621.12   1
  -3   9  -1 31674.3 1619.31   1
   4   9   1 4975.13 285.807   1
  -4  -9  -1 4443.03 281.176   1
  -4   9  -1 5078.48 284.507   1
   4  -9   1 5205.30 288.661   1
   5   9   1 1740.38 132.385   1
  -5   9  -1 1950.37 134.305   1
  -5  -9  -1 1767.94 134.792   1
   5  -9   1 1743.12 132.986   1
   6   9   1 15004.8 778.790   1
   6  -9   1 13318.3 771.293   1
  -6   9  -1 15898.6 779.837   1
  -6  -9  -1 16246.7 779.155   1
   7  -9   1 10838.1 602.213   1
  -7   9  -1 11906.7 607.778   1
  -7  -9  -1 12263.1 608.030   1
   7   9   1 11013.2 604.598   1
   8  -9   1 23.8358 38.7744   1
  -8   9  -1-7.57782 34.1543   1
  -8  -9  -1 7.44716 34.7034   1
   8   9   1-55.2419 42.2918   1
   9  -9   1 20046.3 999.560   1
  -9   9  -1 20260.3 995.228   1
   9   9   1 19972.3 997.265   1
  -9  -9  -1 18012.5 990.445   1
  10  -9   1 1759.72 138.503   1
  11  -9   1 3983.70 245.892   1
 -11   9  -1 4019.43 242.061   1
 -11  -9  -1 3937.32 250.121   1
  11   9   1 3495.07 238.908   1
 -12  -9  -1 6161.31 352.041   1
  12   9   1 5862.08 348.039   1
  13  -9   1 4518.26 277.960   1
 -13   9  -1 4038.87 268.216   1
 -13  -9  -1 4826.08 277.106   1
  13   9   1 4478.82 275.840   1
  14   9   1 1812.28 144.511   1
  14  -9   1 1697.44 144.363   1
 -14   9  -1 1716.09 140.648   1
 -14  -9  -1 2009.03 145.530   1
  15  -9   1 159.802 50.5597   1
 -15   9  -1 106.330 48.8917   1
 -15  -9  -1 242.463 53.5191   1
  15   9   1 216.940 53.1268   1
  16  -9   1 2532.21 182.191   1
 -16  -9  -1 2198.87 168.728   1
 -16   9  -1 2301.86 174.757   1
  17  -9   1 522.383 72.8136   1
 -17   9  -1 402.026 66.9254   1
  17   9   1 419.008 67.6612   1
 -17  -9  -1 338.510 59.5983   1
 -18   9  -1 935.288 98.7779   1
  18  -9   1 831.889 96.1960   1
  19   9   1 324.091 66.5487   1
 -19  -9  -1 531.579 75.3048   1
 -19   9  -1 358.982 70.5297   1
  19  -9   1 471.515 74.4421   1
  20   9   1 280.047 58.1391   1
 -20  -9  -1 276.944 57.2224   1
 -20   9  -1 276.115 63.5280   1
  20  -9   1 284.777 62.9404   1
  21   9   1 147.512 55.3976   1
 -21  -9  -1 260.913 57.0831   1
 -21   9  -1 192.367 57.6600   1
  21  -9   1 185.683 60.3124   1
 -22   9  -1 63.5327 47.5066   1
  22   9   1 44.3501 45.8338   1
 -23  -9  -1 105.541 53.3152   1
  23   9   1 108.895 46.2569   1
 -23 -10   1 64.5787 50.2487   1
  23  10  -1 96.3683 45.9480   1
 -22 -10   1 527.878 74.7609   1
  22  10  -1 422.673 74.3018   1
 -21 -10   1-8.55088 32.7970   1
  21  10  -1-9.12601 40.4167   1
  20  10  -1 283.919 61.9158   1
  20 -10  -1 299.771 66.7909   1
 -20 -10   1 278.014 56.1747   1
 -20  10   1 316.948 68.9924   1
  19  10  -1 366.289 64.3976   1
 -19 -10   1 469.782 67.9674   1
 -19  10   1 418.403 72.2655   1
  19 -10  -1 367.402 70.2586   1
 -18  10   1 9.23773 43.0475   1
  18 -10  -1 9.84733 37.7692   1
  17  10  -1 253.468 60.2457   1
 -17 -10   1 376.777 61.4477   1
 -17  10   1 218.277 57.4576   1
  17 -10  -1 233.857 56.8500   1
  16  10  -1 3895.92 245.132   1
 -16 -10   1 3518.18 237.012   1
 -16  10   1 3793.55 242.409   1
  16 -10  -1 3914.47 247.974   1
  15  10  -1 2195.62 174.010   1
 -15 -10   1 2517.62 175.994   1
 -15  10   1 2392.43 174.715   1
  15 -10  -1 2758.33 186.154   1
  14  10  -1 1554.08 130.963   1
 -14 -10   1 1661.15 137.609   1
 -14  10   1 1573.56 130.976   1
  14 -10  -1 1543.84 135.220   1
  13  10  -1 295.250 59.2502   1
 -13 -10   1 283.209 60.7604   1
 -13  10   1 381.614 64.7119   1
  13 -10  -1 384.567 63.8407   1
  12  10  -1 754.915 87.1310   1
  12 -10  -1 716.056 82.4682   1
 -12  10   1 741.200 81.3888   1
 -12 -10   1 550.700 77.2070   1
  11  10  -1 2396.61 169.277   1
 -11 -10   1 2611.03 170.003   1
 -11  10   1 2146.27 163.359   1
  11 -10  -1 2308.52 167.138   1
  10 -10  -1 7163.40 383.579   1
  10  10  -1 6430.97 379.321   1
 -10 -10   1 6564.13 379.177   1
  -9 -10   1 8937.65 477.113   1
   9 -10  -1 9024.10 476.528   1
   9  10  -1 8306.64 475.298   1
  -9  10   1 8592.42 472.809   1
  -8 -10   1 24658.0 1223.88   1
  -8  10   1 23692.7 1217.40   1
   8  10  -1 24900.5 1225.59   1
   8 -10  -1 23962.5 1222.83   1
  -7 -10   1 9734.97 526.825   1
  -7  10   1 10198.9 523.309   1
   7  10  -1 9320.05 524.054   1
   7 -10  -1 9924.21 526.890   1
   6  10  -1 1187.34 102.287   1
  -6 -10   1 1063.53 99.8208   1
   6 -10  -1 1186.01 103.057   1
  -5  10   1 380.115 56.8801   1
   5  10  -1 269.958 51.9586   1
  -5 -10   1 347.236 57.2227   1
   5 -10  -1 310.634 51.5267   1
  -4  10   1 6222.70 348.743   1
   4  10  -1 7027.28 358.351   1
  -4 -10   1 6286.13 354.182   1
   4 -10  -1 5554.52 346.102   1
  -3  10   1 18321.6 940.476   1
   3  10  -1 18283.2 944.973   1
  -3 -10   1 19033.3 943.475   1
   3 -10  -1 18585.5 941.426   1
  -2  10   1 15322.0 803.330   1
   2  10  -1 15872.6 807.157   1
  -2 -10   1 15763.0 804.489   1
   2 -10  -1 15808.7 805.000   1
  -1  10   1 121772. 5706.95   1
   1  10  -1 127136. 5711.65   1
   1 -10  -1 111231. 5701.87   1
  -1 -10   1 113002. 5707.27   1
   0  10   1 2213.44 150.327   1
   0  10  -1 2005.42 149.310   1
   0 -10   1 2054.82 149.815   1
   0 -10  -1 2184.27 149.027   1
  -1  10  -1 465.442 69.2564   1
  -1 -10  -1 611.818 69.6128   1
   1 -10   1 488.502 66.9455   1
  -2  10  -1 670.200 74.4616   1
   2  10   1 578.475 71.0283   1
  -2 -10  -1 666.864 73.1595   1
   2 -10   1 663.238 75.2869   1
  -3  10  -1 120138. 5828.68   1
   3  10   1 121073. 5830.42   1
  -3 -10  -1 119220. 5829.44   1
   3 -10   1 121370. 5830.59   1
  -4  10  -1 6207.10 336.386   1
   4  10   1 6149.06 335.570   1
  -4 -10  -1 5595.34 330.135   1
   4 -10   1 5501.24 331.954   1
  -5  10  -1 828.227 88.9092   1
   5  10   1 1078.16 96.5208   1
  -5 -10  -1 910.832 90.5714   1
   5 -10   1 1046.71 97.6145   1
   6  10   1 3874.58 239.483   1
   6 -10   1 3702.43 238.634   1
  -6 -10  -1 3995.92 240.334   1
  -6  10  -1 3855.40 236.486   1
   7 -10   1 609.188 77.9418   1
   7  10   1 827.418 88.8015   1
  -7 -10  -1 670.495 78.6507   1
   8  10   1 9716.73 498.824   1
  -8 -10  -1 8714.97 490.755   1
  -8  10  -1 8283.12 489.407   1
   8 -10   1 9916.80 500.076   1
   9 -10   1 4282.60 257.646   1
   9  10   1 4270.62 257.224   1
  -9 -10  -1 3804.81 247.976   1
  10 -10   1 1095.74 109.872   1
 -10  10  -1 1501.97 119.052   1
  10  10   1 1266.54 115.633   1
 -10 -10  -1 1272.87 113.637   1
  11 -10   1 11900.9 621.222   1
 -11  10  -1 10380.0 611.602   1
  11  10   1 11544.6 618.089   1
 -11 -10  -1 12721.1 627.850   1
  12 -10   1 6872.10 399.641   1
 -12  10  -1 6681.66 390.764   1
  12  10   1 6997.36 394.612   1
 -12 -10  -1 7268.49 400.268   1
  13 -10   1 4207.35 275.154   1
  13  10   1 4880.11 274.972   1
 -13 -10  -1 4617.73 271.387   1
  14 -10   1 1100.03 104.875   1
 -14  10  -1 979.534 100.141   1
  14  10   1 835.317 97.5867   1
 -14 -10  -1 1079.92 102.945   1
  15 -10   1 576.907 80.5527   1
 -15  10  -1 423.825 72.1231   1
  15  10   1 448.330 71.0851   1
 -15 -10  -1 482.122 72.5781   1
  16 -10   1 29.1683 44.6009   1
 -16  10  -1 54.6001 43.7829   1
  16  10   1 19.4632 44.6414   1
 -16 -10  -1 34.2653 42.4478   1
  17 -10   1 4440.08 284.443   1
 -17  10  -1 4685.28 283.172   1
  18 -10   1 452.935 87.7964   1
 -18  10  -1 549.680 83.2036   1
 -18 -10  -1 764.781 86.8631   1
  18  10   1 852.148 93.9914   1
  19 -10   1-29.5694 46.6631   1
  19  10   1 28.4088 41.1805   1
 -19 -10  -1-8.68938 39.8316   1
 -19  10  -1-9.16956 44.0843   1
  20 -10   1-19.6282 46.5160   1
 -20 -10  -1 76.2179 45.9862   1
 -20  10  -1 54.8094 50.7606   1
  20  10   1 63.2672 48.4852   1
 -21 -10  -1 67.3600 47.8922   1
 -21  10  -1 63.5205 56.4054   1
  21  10   1 61.4177 45.9599   1
  22  10   1 181.691 55.8479   1
 -22 -10  -1 139.897 41.8055   1
  22  11  -1 17.4068 41.3185   1
 -22 -11   1 106.715 47.1984   1
  21  11  -1 100.881 46.3051   1
 -20 -11   1-25.2982 47.8810   1
  19  11  -1 1068.54 108.722   1
  19 -11  -1 1235.14 115.479   1
 -19 -11   1 857.437 95.2506   1
 -19  11   1 1029.58 104.362   1
  18  11  -1 537.321 78.0728   1
 -18 -11   1 579.851 76.0194   1
 -18  11   1 544.295 78.5315   1
  18 -11  -1 620.274 83.0568   1
 -17  11   1 101.670 49.0831   1
  17 -11  -1 59.8535 46.6524   1
 -16 -11   1 752.672 84.0323   1
  16  11  -1 680.195 83.8020   1
  15  11  -1 799.500 90.2935   1
 -15 -11   1 411.779 72.2288   1
 -15  11   1 634.612 80.7310   1
  15 -11  -1 579.491 77.8769   1
  14  11  -1 8.77468 33.6945   1
 -14 -11   1 77.7433 43.0685   1
 -14  11   1 26.8228 44.9279   1
  14 -11  -1 27.9254 41.2567   1
  13  11  -1 375.514 66.6466   1
 -13  11   1 371.105 69.0687   1
 -13 -11   1 516.370 70.9311   1
  12 -11  -1 1779.57 138.199   1
  12  11  -1 1836.75 141.796   1
 -12 -11   1 1546.27 133.123   1
  11  11  -1 3309.18 215.549   1
 -11 -11   1 3208.37 210.228   1
 -10 -11   1 5698.21 328.753   1
  10  11  -1 5189.87 323.318   1
 -10  11   1 5767.55 328.693   1
  10 -11  -1 5795.87 330.411   1
  -9  11   1 547.557 69.4767   1
   9  11  -1 554.331 75.4419   1
  -9 -11   1 666.687 79.7117   1
   9 -11  -1 694.681 78.9688   1
  -8 -11   1 5888.48 327.833   1
   8  11  -1 5612.79 326.009   1
  -8  11   1 5435.56 320.922   1
   8 -11  -1 5321.15 323.291   1
  -7  11   1 379.710 61.7297   1
   7 -11  -1 492.412 67.6682   1
  -6  11   1 15.7983 33.7271   1
   6  11  -1 16.1587 42.2412   1
  -6 -11   1 62.4893 41.3598   1
   6 -11  -1 7.99533 30.6836   1
   5  11  -1 17465.7 973.920   1
  -5 -11   1 19327.1 977.673   1
   5 -11  -1 21029.9 983.940   1
  -4  11   1 41069.4 1910.87   1
   4  11  -1 39408.7 1912.50   1
  -4 -11   1 40450.1 1913.66   1
   4 -11  -1 34316.3 1903.14   1
  -3  11   1 143.553 47.0994   1
   3  11  -1 197.177 46.8039   1
  -3 -11   1 269.643 48.4161   1
   2  11  -1 8337.00 426.109   1
  -2 -11   1 8217.74 422.604   1
   2 -11  -1 8106.93 420.810   1
   1  11  -1 182.784 44.4897   1
  -1  11   1 357.428 58.4404   1
   1 -11  -1 361.330 58.2327   1
  -1 -11   1 339.306 55.3072   1
   0  11  -1 11202.6 650.490   1
   0 -11   1 12693.1 656.729   1
   0 -11  -1 12281.1 654.096   1
  -1  11  -1 4125.18 254.093   1
   1  11   1 3911.40 251.463   1
  -1 -11  -1 4169.00 252.486   1
   1 -11   1 4453.25 257.122   1
  -2  11  -1 31726.8 1603.51   1
   2  11   1 32037.9 1604.14   1
  -2 -11  -1 32422.1 1605.54   1
   2 -11   1 32859.4 1604.69   1
  -3  11  -1 2078.33 150.563   1
   3  11   1 2204.38 153.917   1
  -3 -11  -1 1840.66 148.069   1
   3 -11   1 2313.50 155.712   1
  -4  11  -1 2469.85 175.923   1
   4  11   1 2767.38 181.956   1
  -4 -11  -1 2595.03 176.023   1
   4 -11   1 2543.37 176.080   1
  -5  11  -1 391.766 62.9567   1
   5  11   1 268.642 57.8020   1
  -5 -11  -1 372.664 60.6576   1
   5 -11   1 355.550 57.3973   1
  -6  11  -1 576.314 72.6842   1
   6  11   1 475.034 70.5629   1
  -6 -11  -1 674.107 79.5573   1
  -7  11  -1 1702.39 130.738   1
   7 -11   1 1486.55 128.838   1
   8  11   1 4368.60 246.491   1
  -8 -11  -1 3622.87 236.709   1
  -8  11  -1 3566.32 235.592   1
   8 -11   1 3731.94 240.219   1
  -9 -11  -1 298.980 54.7846   1
   9  11   1 236.685 52.4345   1
  10  11   1 294.314 57.9216   1
  10 -11   1 273.058 61.8195   1
 -10 -11  -1 383.580 61.2089   1
  11 -11   1 1617.54 135.133   1
 -11  11  -1 1930.28 142.288   1
  11  11   1 1554.78 132.716   1
 -11 -11  -1 1667.85 136.313   1
  12 -11   1 2970.76 204.172   1
 -12 -11  -1 3168.37 209.271   1
  12  11   1 2914.64 200.792   1
 -12  11  -1 2905.87 201.997   1
  13 -11   1 47.2122 39.5588   1
 -13 -11  -1 73.8247 44.4071   1
  13  11   1 9.13422 39.0267   1
 -13  11  -1 35.8462 42.4697   1
  14 -11   1 48.2917 49.1740   1
 -14 -11  -1 26.6420 42.7025   1
  14  11   1 37.3040 49.3693   1
 -14  11  -1-36.3031 45.5803   1
  15 -11   1 267.404 62.4987   1
 -15 -11  -1 158.386 47.9245   1
 -15  11  -1 317.930 63.2433   1
  15  11   1 241.018 58.1177   1
  16 -11   1 596.220 83.6304   1
 -16  11  -1 613.549 81.9511   1
  17 -11   1 608.187 88.2032   1
 -17 -11  -1 437.664 67.0848   1
  17  11   1 744.701 89.7052   1
 -17  11  -1 543.327 77.9012   1
  18 -11   1 20.2394 48.6535   1
 -18 -11  -1-25.4680 41.4293   1
 -18  11  -1-45.3376 49.7636   1
  18  11   1 27.9842 48.1253   1
 -19  11  -1 108.820 51.5780   1
  19 -11   1 80.3878 50.5643   1
 -19 -11  -1 17.1513 44.3636   1
  19  11   1 74.7583 48.9504   1
 -20 -11  -1 67.2387 37.3259   1
  20  11   1 44.8511 37.6404   1
 -21 -11  -1 253.625 58.2856   1
  21  11   1 190.602 58.9922   1
  21  12  -1-18.0001 47.6458   1
 -20 -12   1 106.801 42.5903   1
  20  12  -1 54.1878 48.5780   1
 -19 -12   1 65.3447 46.4723   1
  19  12  -1 67.1358 40.2587   1
  18 -12  -1 274.901 65.3403   1
  18  12  -1 304.588 58.5907   1
 -18 -12   1 223.997 52.9372   1
 -18  12   1 217.974 63.6502   1
  17 -12  -1 19.4149 43.7568   1
  17  12  -1 9.22071 35.3713   1
 -17 -12   1 17.4430 30.9767   1
 -17  12   1 18.8929 41.0867   1
  16 -12  -1 76.5667 44.8540   1
  16  12  -1 27.9393 45.0300   1
 -16  12   1 150.243 54.0895   1
 -16 -12   1 151.145 50.1442   1
  15  12  -1 1423.14 124.925   1
 -15 -12   1 1365.40 127.973   1
 -14 -12   1 97.4620 43.2342   1
  14 -12  -1 65.4081 43.6129   1
  14  12  -1 27.4517 36.8133   1
 -14  12   1 9.18127 46.1717   1
 -13 -12   1 54.4067 44.3040   1
  13  12  -1 64.9421 49.1544   1
  13 -12  -1 55.5586 43.2027   1
 -13  12   1 9.00510 41.3361   1
 -12 -12   1 339.822 63.6596   1
  12 -12  -1 274.721 58.8195   1
  12  12  -1 246.158 59.5586   1
 -12  12   1 237.291 53.6241   1
 -11 -12   1 41.5678 39.5040   1
  11 -12  -1 63.7859 47.7454   1
  11  12  -1 72.1568 49.6150   1
 -11  12   1 110.903 45.2820   1
 -10 -12   1 684.311 82.7453   1
  10 -12  -1 870.786 93.7928   1
 -10  12   1 700.571 80.9826   1
  10  12  -1 721.016 85.0523   1
   9  12  -1 1834.80 151.218   1
  -9 -12   1 2312.37 159.284   1
  -8 -12   1 1099.07 104.426   1
   8  12  -1 1133.29 105.222   1
  -8  12   1 1059.84 106.723   1
   8 -12  -1 1327.04 114.021   1
  -7  12   1 2544.91 174.911   1
   7  12  -1 2703.25 178.178   1
  -7 -12   1 2221.24 170.682   1
   7 -12  -1 2349.23 171.685   1
  -6  12   1 54.7262 39.8500   1
   6  12  -1 50.3672 39.7927   1
  -6 -12   1 16.3098 35.5201   1
   6 -12  -1 51.6258 40.7845   1
  -5  12   1 15434.6 734.801   1
   5  12  -1 12382.9 726.902   1
  -5 -12   1 15033.2 735.432   1
   5 -12  -1 13389.0 726.990   1
  -4  12   1 2198.12 161.306   1
   4 -12  -1 2390.38 164.437   1
   3  12  -1 2427.46 165.922   1
  -3 -12   1 2484.00 165.385   1
   3 -12  -1 1988.84 159.278   1
  -2  12   1 118.804 43.2173   1
   2  12  -1 81.5013 36.4015   1
  -2 -12   1 113.049 39.6884   1
   2 -12  -1 86.8669 37.6845   1
  -1  12   1 2041.26 149.449   1
   1  12  -1 2155.46 151.951   1
  -1 -12   1 1903.95 143.831   1
   0  12  -1 24.0169 32.8533   1
   0  12   1 56.1472 34.2580   1
   0 -12  -1 31.8410 37.7123   1
   0 -12   1 15.8737 25.7646   1
   1  12   1 4466.79 270.307   1
  -1  12  -1 4120.96 265.568   1
   1 -12   1 4638.93 271.401   1
  -1 -12  -1 4429.12 266.228   1
  -2  12  -1 1238.15 112.522   1
   2  12   1 1301.97 113.505   1
  -2 -12  -1 1508.13 118.560   1
   2 -12   1 1208.53 110.707   1
  -3  12  -1 7295.07 428.860   1
   3  12   1 8135.23 434.605   1
  -3 -12  -1 7764.32 430.877   1
   3 -12   1 7994.93 433.240   1
  -4  12  -1 275.453 53.2462   1
   4 -12   1 225.259 52.1688   1
   5  12   1 711.789 86.0370   1
  -5 -12  -1 859.793 89.3693   1
   6  12   1 100.772 36.2169   1
  -6 -12  -1 122.746 44.3362   1
   7  12   1 1843.66 149.184   1
  -7 -12  -1 1752.34 143.266   1
  -7  12  -1 2065.20 150.529   1
   7 -12   1 2011.59 151.015   1
   8  12   1 2137.74 163.090   1
  -8 -12  -1 2458.79 168.205   1
  -8  12  -1 2171.78 161.397   1
   8 -12   1 2461.66 171.794   1
   9  12   1 203.749 52.5310   1
   9 -12   1 199.563 55.3453   1
  -9 -12  -1 182.063 48.6689   1
  -9  12  -1 93.4099 45.1218   1
  10 -12   1 18.1994 43.7788   1
  10  12   1 18.0425 44.6959   1
 -10  12  -1 43.6540 44.4759   1
 -10 -12  -1 51.7776 42.1438   1
  11 -12   1 861.444 94.3271   1
 -11  12  -1 840.544 91.8627   1
  12  12   1 624.565 85.5859   1
  12 -12   1 787.681 88.2776   1
 -12 -12  -1 746.277 91.2749   1
 -12  12  -1 918.468 93.6541   1
  13  12   1 991.662 99.2800   1
 -13 -12  -1 826.960 95.6604   1
  14 -12   1 559.149 75.0850   1
 -14 -12  -1 458.341 72.3711   1
  14  12   1 420.100 71.5571   1
 -14  12  -1 509.049 74.7139   1
  15 -12   1 240.361 60.2263   1
 -15 -12  -1 158.546 53.7768   1
  15  12   1 83.9229 50.0232   1
 -15  12  -1 204.705 55.6623   1
  16 -12   1 48.5620 40.7156   1
 -16 -12  -1 69.7002 50.5769   1
  16  12   1-9.28324 46.0285   1
 -16  12  -1 92.9111 48.6215   1
  17 -12   1 127.169 58.1362   1
 -17 -12  -1 59.6658 47.6200   1
  17  12   1 84.7861 48.2554   1
 -17  12  -1 194.986 59.9273   1
  18 -12   1 9.80027 49.2194   1
 -18 -12  -1 16.2960 37.9775   1
  18  12   1 19.0026 44.2820   1
 -18  12  -1 27.8069 45.9011   1
 -19 -12  -1-8.36221 32.8457   1
 -19  12  -1 55.4048 55.2018   1
  19  12   1 45.5361 39.6214   1
 -20 -12  -1 107.453 48.0617   1
  20  12   1 36.0438 46.0137   1
  20  13  -1 9.13352 36.6611   1
 -20 -13   1 7.83455 33.4356   1
  19  13  -1 18.2312 34.1391   1
 -19 -13   1 33.0008 40.2790   1
  18  13  -1 9.01555 45.2730   1
 -18 -13   1 8.50241 42.6964   1
 -16 -13   1-18.0573 37.7816   1
 -16  13   1 18.8019 40.1186   1
  16 -13  -1-9.66229 40.4331   1
  16  13  -1-9.21844 33.6299   1
 -15 -13   1 457.471 69.4787   1
  15  13  -1 487.948 71.5892   1
 -15  13   1 484.336 75.6197   1
  15 -13  -1 413.985 70.5142   1
 -14 -13   1 145.338 60.0424   1
  14 -13  -1 343.928 62.8942   1
  14  13  -1 203.113 57.3082   1
 -14  13   1 227.615 56.5440   1
 -13 -13   1 143.336 49.2075   1
 -13  13   1 179.161 54.6186   1
  13  13  -1 168.478 46.9908   1
 -12 -13   1 130.961 51.4284   1
  12 -13  -1 76.5310 46.3039   1
 -12  13   1 96.7552 45.0978   1
  12  13  -1 146.047 50.9564   1
 -11 -13   1 2265.73 163.762   1
 -11  13   1 2111.73 165.177   1
  11  13  -1 2154.91 163.819   1
  11 -13  -1 2627.41 175.800   1
  10 -13  -1 1502.57 128.560   1
 -10  13   1 1487.95 129.212   1
  -9  13   1 296.363 61.4169   1
   9 -13  -1 264.864 60.9969   1
  -9 -13   1 235.616 51.6094   1
   9  13  -1 263.185 53.0119   1
  -8  13   1 237.802 53.2711   1
   8 -13  -1 249.777 55.4550   1
  -8 -13   1 258.791 51.8357   1
   8  13  -1 175.675 48.3409   1
  -7  13   1 247.100 56.4163   1
   7 -13  -1 244.700 58.4880   1
  -7 -13   1 211.797 55.5625   1
   7  13  -1 290.290 58.2545   1
  -6  13   1 187.234 55.1642   1
   6 -13  -1 145.265 44.0702   1
  -6 -13   1 117.636 47.6996   1
   6  13  -1 147.048 50.6496   1
  -5  13   1 68.4622 38.6140   1
   5 -13  -1 33.7886 32.4502   1
  -5 -13   1 67.4173 35.3131   1
   5  13  -1-8.70836 35.0022   1
  -4 -13   1 352.951 61.4341   1
   4  13  -1 431.906 67.3685   1
  -3 -13   1 8.54293 37.1527   1
   3  13  -1-25.7434 34.4441   1
  -2 -13   1 108.266 44.8917   1
   2  13  -1 94.3811 42.1504   1
  -1 -13   1 677.525 79.4181   1
   1  13  -1 584.881 75.8157   1
   0 -13   1 322.469 56.7807   1
   0 -13  -1 396.064 57.0917   1
   0  13  -1 283.934 51.9372   1
  -1  13  -1 134.780 50.8345   1
   1 -13   1 151.486 50.7877   1
  -1 -13  -1 194.107 50.9272   1
   1  13   1 101.995 49.7812   1
  -2  13  -1 215.065 56.5969   1
   2 -13   1 112.707 49.0960   1
   2  13   1 121.786 43.5477   1
  -2 -13  -1 110.781 42.6792   1
  -3  13  -1 2445.97 169.285   1
  -3 -13  -1 2368.01 168.586   1
   3  13   1 2150.96 165.078   1
  -4  13  -1 1024.53 98.8091   1
   4 -13   1 856.775 91.2516   1
  -4 -13  -1 941.217 93.8398   1
   4  13   1 926.390 94.6569   1
  -5  13  -1 1802.28 142.675   1
   5  13   1 1854.21 144.406   1
  -5 -13  -1 1827.93 144.902   1
   5 -13   1 2068.23 152.026   1
  -6 -13  -1 1920.80 148.453   1
  -6  13  -1 2146.83 152.929   1
   6  13   1 1701.57 140.754   1
   6 -13   1 1960.73 149.254   1
  -7  13  -1 286.532 58.6344   1
   7  13   1 352.303 61.4793   1
  -7 -13  -1 409.425 64.6004   1
   7 -13   1 382.409 65.1277   1
  -8 -13  -1 2843.78 196.785   1
   8  13   1 2602.69 194.180   1
   8 -13   1 3036.56 203.369   1
  -9  13  -1 399.959 64.9097   1
   9 -13   1 241.583 54.8739   1
 -10  13  -1 900.398 92.9264   1
 -10 -13  -1 782.193 89.0600   1
  10  13   1 676.471 85.8765   1
  10 -13   1 829.149 89.7454   1
 -11 -13  -1-44.5858 38.7827   1
  11  13   1 65.5799 37.6071   1
 -12  13  -1 189.648 58.1520   1
  12 -13   1 227.046 58.1828   1
 -12 -13  -1 360.440 68.2849   1
  12  13   1 176.602 57.2035   1
 -13  13  -1 488.513 72.0904   1
 -13 -13  -1 554.491 75.7688   1
  13 -13   1 455.586 71.8454   1
  13  13   1 475.003 72.6734   1
 -14  13  -1 102.112 51.7072   1
 -14 -13  -1 128.180 50.4246   1
  14 -13   1 28.5418 46.6207   1
  14  13   1 83.1252 46.5721   1
 -15  13  -1 102.927 56.7381   1
  15  13   1 83.2483 47.4097   1
  15 -13   1 114.451 48.8650   1
 -15 -13  -1 149.386 45.6687   1
  16  13   1 18.1842 44.4497   1
 -16 -13  -1 17.2923 42.8924   1
  17  13   1 46.0456 46.8834   1
 -17 -13  -1-25.3662 46.9420   1
 -17  13  -1 46.7401 50.7039   1
  17 -13   1-19.0270 46.4282   1
  18  13   1 9.53269 49.8265   1
 -18 -13  -1 15.8606 43.5259   1
  19  13   1-35.4373 49.1817   1
 -19 -13  -1 32.2503 38.7621   1
  19  14  -1 35.3131 45.5608   1
 -19 -14   1 16.2116 42.3813   1
  17  14  -1 314.448 61.4514   1
 -17 -14   1 298.811 55.8975   1
 -16  14   1 625.380 83.8623   1
  16  14  -1 559.811 77.5031   1
  16 -14  -1 628.018 86.5889   1
 -16 -14   1 510.175 75.4389   1
 -15  14   1 465.514 73.1378   1
  15  14  -1 370.077 68.9007   1
  15 -14  -1 481.971 75.2049   1
 -15 -14   1 573.542 77.1657   1
 -14  14   1 54.8834 45.3061   1
  14  14  -1 9.17402 43.4491   1
  14 -14  -1 29.4537 41.1011   1
 -14 -14   1 9.51473 48.4518   1
 -13  14   1 792.426 93.4346   1
  13  14  -1 829.849 93.4470   1
  13 -14  -1 821.651 92.1597   1
 -13 -14   1 709.989 87.5155   1
 -12  14   1 104.234 49.6626   1
  12  14  -1 36.5036 40.5820   1
 -12 -14   1 52.0452 41.2313   1
  12 -14  -1 135.128 50.5806   1
  11  14  -1 612.113 78.7526   1
 -11 -14   1 577.494 74.5576   1
 -10  14   1 612.057 78.4351   1
  10  14  -1 346.973 59.9147   1
 -10 -14   1 402.513 66.7225   1
  10 -14  -1 440.960 74.4780   1
   9 -14  -1 399.942 66.4453   1
  -9 -14   1 414.877 63.7689   1
   9  14  -1 431.457 66.5435   1
  -9  14   1 311.109 65.8776   1
  -8  14   1 889.711 94.9368   1
   8  14  -1 891.552 93.4922   1
  -8 -14   1 941.965 97.6474   1
   8 -14  -1 910.316 96.5520   1
   7 -14  -1 186.861 55.2502   1
  -7  14   1 257.115 58.9227   1
   6 -14  -1 1056.59 102.135   1
   6  14  -1 976.898 99.8441   1
  -6  14   1 856.134 97.9258   1
  -6 -14   1 914.259 95.4121   1
   5  14  -1 1283.52 118.346   1
  -5  14   1 1513.04 126.484   1
  -5 -14   1 1325.20 116.508   1
   5 -14  -1 1274.91 119.415   1
   4 -14  -1 114.246 42.5188   1
   4  14  -1 80.7430 47.1310   1
  -4  14   1 106.153 42.1501   1
  -4 -14   1 88.3035 43.9802   1
  -3  14   1 7165.20 383.225   1
   3  14  -1 6331.70 377.328   1
  -3 -14   1 6284.09 377.945   1
   3 -14  -1 6735.23 378.349   1
   2  14  -1 2064.74 152.473   1
  -2  14   1 1802.23 144.776   1
  -2 -14   1 1939.48 147.263   1
   2 -14  -1 1870.75 145.303   1
   1  14  -1 1099.49 104.467   1
  -1  14   1 1242.91 106.420   1
  -1 -14   1 909.347 101.319   1
   1 -14  -1 1103.70 101.511   1
   0  14  -1 8.77977 38.2180   1
   0  14   1 61.4838 36.0515   1
   0 -14   1 68.3434 45.8112   1
   0 -14  -1 8.58146 29.6599   1
   1 -14   1 212.931 50.4217   1
   1  14   1 272.867 53.0734   1
  -1  14  -1 240.982 54.3774   1
  -1 -14  -1 140.956 45.3919   1
  -2  14  -1 779.545 88.0937   1
   2  14   1 851.973 89.3143   1
   2 -14   1 651.425 84.4838   1
   3  14   1 3514.66 228.213   1
  -3 -14  -1 3498.82 225.428   1
   3 -14   1 3466.60 227.815   1
   4 -14   1 3376.52 224.468   1
   4  14   1 3273.79 222.370   1
  -4  14  -1 3830.62 231.284   1
  -4 -14  -1 3395.99 222.678   1
   5 -14   1 17.7548 39.4076   1
   5  14   1 26.8158 44.3405   1
  -5  14  -1 106.114 47.4652   1
  -5 -14  -1 80.7059 46.3428   1
   6 -14   1 72.5144 43.0099   1
   6  14   1 44.0705 46.1572   1
  -6  14  -1 52.6355 45.9407   1
  -6 -14  -1 72.3539 49.1390   1
   7 -14   1 674.865 80.9000   1
  -7  14  -1 413.811 69.8061   1
   8 -14   1 9.31416 36.5624   1
  -8 -14  -1 26.3452 37.4754   1
   8  14   1-17.9944 36.8887   1
  -8  14  -1-9.20595 39.2857   1
   9  14   1 8.98677 41.2484   1
  -9 -14  -1 77.0456 44.7914   1
  10 -14   1 38.1523 46.5648   1
  10  14   1 45.9596 44.8763   1
 -10  14  -1-27.9682 50.5823   1
 -10 -14  -1 51.8582 42.8145   1
  11 -14   1 2346.28 172.316   1
  11  14   1 2212.82 168.698   1
 -11  14  -1 2621.39 175.860   1
 -11 -14  -1 2037.66 166.051   1
  12 -14   1 9.73213 43.8676   1
  12  14   1 18.5859 44.6833   1
 -12  14  -1-17.9023 45.5735   1
 -12 -14  -1 65.4729 53.0958   1
  13 -14   1 530.961 75.4714   1
  13  14   1 375.882 69.1687   1
 -13  14  -1 506.450 73.8224   1
 -13 -14  -1 282.555 68.7785   1
  14  14   1-45.5668 47.6354   1
 -14 -14  -1 18.3170 45.9937   1
  15 -14   1 776.632 92.9543   1
 -15  14  -1 1016.32 99.2663   1
  15  14   1 795.968 95.8990   1
 -15 -14  -1 878.330 96.5685   1
 -16  14  -1-27.7160 47.0577   1
  16 -14   1 143.189 54.2075   1
 -16 -14  -1 25.5102 45.0367   1
  16  14   1 8.99287 44.5535   1
 -17  14  -1 248.711 64.6801   1
 -18 -14  -1 62.7252 36.7292   1
  18  14   1 110.515 51.2653   1
 -18 -15   1 673.237 78.5796   1
  18  15  -1 717.556 84.1759   1
 -17 -15   1 986.073 95.6748   1
  17  15  -1 974.079 97.1391   1
 -16 -15   1 8.85862 41.2972   1
  16  15  -1 44.0586 46.6575   1
 -15  15   1 1142.26 112.702   1
  15  15  -1 1156.03 106.021   1
 -15 -15   1 1289.31 116.633   1
 -13  15   1-19.2569 45.5845   1
  13  15  -1-9.23948 37.8828   1
  13 -15  -1 29.3829 46.3696   1
 -13 -15   1 17.5894 32.0842   1
 -12  15   1 9.52551 47.1723   1
  12  15  -1 36.3022 48.0468   1
  12 -15  -1 48.1748 49.7162   1
 -12 -15   1-8.62643 42.1073   1
 -11  15   1 423.034 72.5193   1
  11  15  -1 466.966 71.9412   1
  11 -15  -1 402.432 73.8020   1
 -11 -15   1 432.250 65.2288   1
 -10  15   1 2939.35 210.150   1
  10  15  -1 3490.79 218.096   1
  10 -15  -1 3320.83 219.431   1
 -10 -15   1 3179.36 212.180   1
   9 -15  -1 407.461 69.2044   1
  -9  15   1 303.423 62.4281   1
   9  15  -1 515.332 74.1937   1
  -9 -15   1 336.429 65.9708   1
   8  15  -1 1928.69 152.210   1
  -8 -15   1 1998.68 152.047   1
  -7  15   1 1284.95 123.075   1
   7 -15  -1 1571.21 129.408   1
  -7 -15   1 1249.28 123.014   1
   6 -15  -1 240.619 60.9673   1
   6  15  -1 226.142 53.0218   1
  -6 -15   1 227.696 50.8795   1
  -6  15   1 210.693 57.8824   1
  -5  15   1 2143.33 162.521   1
   5  15  -1 2214.59 160.974   1
   5 -15  -1 2038.60 159.374   1
  -5 -15   1 2173.34 158.962   1
  -4  15   1 956.345 98.8313   1
   4  15  -1 817.689 93.7920   1
  -4 -15   1 933.783 96.3428   1
   4 -15  -1 894.890 94.1686   1
   3 -15  -1 392.553 62.7941   1
  -3  15   1 349.464 62.1426   1
  -2  15   1 8.94445 33.4938   1
   2 -15  -1 35.4365 38.5403   1
   1  15  -1 279.887 60.1745   1
  -1  15   1 406.623 69.0675   1
   1 -15  -1 324.554 63.4414   1
  -1 -15   1 333.022 60.7880   1
   0  15   1 486.228 67.8242   1
   0  15  -1 437.765 67.7680   1
   0 -15   1 486.638 70.7657   1
   0 -15  -1 473.668 66.9588   1
  -1 -15  -1 507.177 73.0151   1
   1 -15   1 400.516 65.8566   1
  -2  15  -1 6904.41 412.945   1
   2  15   1 7692.11 421.913   1
  -2 -15  -1 7840.50 421.429   1
   2 -15   1 7217.67 415.717   1
  -3  15  -1 1253.98 115.345   1
   3 -15   1 1110.21 108.366   1
   4  15   1 45.0678 47.1573   1
  -4 -15  -1 43.7716 41.4998   1
   5  15   1 181.473 51.4755   1
  -5 -15  -1 127.944 45.2070   1
   6 -15   1 722.439 90.0177   1
   6  15   1 594.934 78.7355   1
  -6 -15  -1 723.445 86.5053   1
  -6  15  -1 569.803 80.3975   1
   7 -15   1 340.523 64.6892   1
  -7  15  -1 335.455 65.5958   1
   7  15   1 490.978 71.2475   1
  -7 -15  -1 463.042 69.1036   1
  -8  15  -1 194.921 56.3853   1
   8  15   1 63.3519 39.2030   1
   8 -15   1 163.325 54.9466   1
  -8 -15  -1 167.839 47.2388   1
  -9  15  -1 260.233 62.2047   1
   9  15   1 171.941 55.6871   1
   9 -15   1 311.594 64.6324   1
  -9 -15  -1 180.230 57.5932   1
 -10  15  -1 131.987 49.3754   1
  10  15   1 238.754 60.1336   1
  10 -15   1 152.761 51.2464   1
 -10 -15  -1 189.886 54.2417   1
 -11  15  -1 47.7107 47.3431   1
  11  15   1 65.0558 48.6685   1
 -11 -15  -1 88.5700 40.7138   1
  11 -15   1 38.7115 42.9663   1
  12  15   1 2902.91 205.556   1
 -12 -15  -1 3153.85 208.846   1
 -13  15  -1 1207.64 125.505   1
  13  15   1 1592.42 127.206   1
  13 -15   1 1453.86 131.871   1
 -13 -15  -1 1586.71 131.263   1
 -14  15  -1 601.693 80.3067   1
  14  15   1 473.489 73.7411   1
  14 -15   1 649.999 82.9627   1
 -14 -15  -1 478.321 74.3991   1
  15  15   1 269.338 63.0643   1
 -15 -15  -1 188.567 60.3916   1
  15 -15   1 330.318 72.1748   1
  16  15   1-8.81627 47.8180   1
 -16 -15  -1 16.6641 43.5479   1
  17  15   1 415.662 65.6818   1
 -17 -15  -1 495.637 69.8050   1
  16  16  -1 308.873 66.1163   1
 -16 -16   1 414.036 67.2261   1
  15  16  -1-33.4663 41.4255   1
 -15 -16   1 27.7879 45.8619   1
  14  16  -1 1059.16 100.646   1
 -14 -16   1 926.662 97.0517   1
 -13  16   1 1667.15 134.418   1
  13  16  -1 1517.98 124.835   1
 -13 -16   1 1271.93 116.451   1
  13 -16  -1 1324.98 125.894   1
  12 -16  -1 1974.85 150.913   1
 -12  16   1 1669.55 141.283   1
 -11  16   1 102.366 48.1820   1
  11  16  -1 80.5573 44.5035   1
  11 -16  -1 85.0066 46.2711   1
 -11 -16   1 75.2613 44.9965   1
 -10  16   1 521.513 82.2554   1
  10  16  -1 603.006 78.2515   1
  10 -16  -1 644.654 84.3171   1
 -10 -16   1 765.575 85.1895   1
   9 -16  -1 333.345 65.3751   1
   9  16  -1 421.864 71.6925   1
  -9 -16   1 335.275 65.0431   1
  -9  16   1 243.849 60.3231   1
   8 -16  -1 668.365 86.4861   1
  -8  16   1 899.257 94.7740   1
   7 -16  -1-37.7128 39.4534   1
   7  16  -1 45.0898 42.6941   1
  -7 -16   1 27.5543 40.6755   1
  -7  16   1-18.7470 43.6785   1
  -6  16   1 4190.54 279.819   1
   6  16  -1 5053.86 288.485   1
   6 -16  -1 4863.99 286.377   1
  -6 -16   1 4307.92 278.817   1
   5 -16  -1 17.9050 41.7270   1
   5  16  -1 35.8293 42.4171   1
  -5 -16   1-26.0881 37.8285   1
  -5  16   1 63.2851 47.8627   1
   4  16  -1 1149.25 105.942   1
  -4  16   1 1098.75 106.947   1
  -4 -16   1 1086.28 103.421   1
   4 -16  -1 1053.39 105.315   1
  -3  16   1 3407.57 219.359   1
   3  16  -1 3245.89 217.431   1
  -3 -16   1 3233.36 216.597   1
   3 -16  -1 3056.05 211.414   1
   2  16  -1 218.721 58.0232   1
  -2  16   1 155.907 51.9790   1
   2 -16  -1 98.8799 41.8182   1
  -1  16   1 3434.19 226.959   1
   1  16  -1 3426.07 224.735   1
   1 -16  -1 3419.24 223.540   1
  -1 -16   1 3348.47 222.769   1
   0  16  -1 36.4699 34.9790   1
   0  16   1-9.16121 41.2985   1
   0 -16  -1 73.3421 41.3280   1
   0 -16   1-8.93540 31.7399   1
  -1  16  -1 208.841 51.8387   1
   1  16   1 158.863 54.9959   1
  -1 -16  -1 191.773 55.3856   1
   1 -16   1 215.034 52.7972   1
   2  16   1 1825.14 143.088   1
  -2  16  -1 1605.63 135.350   1
   2 -16   1 1693.36 137.554   1
  -2 -16  -1 1837.48 142.586   1
  -3  16  -1 2831.55 188.466   1
   3  16   1 2387.33 178.801   1
   3 -16   1 2583.85 182.419   1
  -3 -16  -1 2606.26 184.005   1
  -4  16  -1 1929.53 159.497   1
   4  16   1 2431.36 168.263   1
  -4 -16  -1 2188.60 162.992   1
   4 -16   1 2191.71 164.891   1
   5 -16   1 364.733 67.3771   1
  -5 -16  -1 341.632 63.8210   1
  -5  16  -1 286.993 63.5093   1
   6 -16   1 9.27274 41.8024   1
   6  16   1 9.17592 47.9676   1
  -6  16  -1 9.19219 42.8438   1
  -6 -16  -1 54.0481 45.8674   1
  -7  16  -1 3855.23 255.345   1
   7 -16   1 4223.75 259.183   1
  -8  16  -1 534.251 80.5824   1
   8  16   1 778.120 87.0913   1
  -8 -16  -1 650.740 80.6346   1
   8 -16   1 787.036 90.3957   1
  -9  16  -1 681.447 84.3896   1
   9  16   1 783.609 87.4275   1
  -9 -16  -1 679.568 81.6995   1
   9 -16   1 713.265 86.0046   1
 -10  16  -1 1055.09 110.719   1
  10  16   1 1302.27 116.296   1
 -10 -16  -1 1189.84 108.927   1
  10 -16   1 1211.58 118.468   1
 -11  16  -1 906.275 101.396   1
  11  16   1 946.151 98.8095   1
 -11 -16  -1 831.659 89.2356   1
  11 -16   1 949.122 100.230   1
 -12  16  -1 1731.68 140.029   1
  12  16   1 1425.54 130.613   1
 -12 -16  -1 1809.58 139.378   1
  12 -16   1 1580.23 137.260   1
 -13  16  -1 226.856 60.6572   1
  13  16   1 277.879 61.3705   1
  13 -16   1 259.605 61.6519   1
 -13 -16  -1 330.372 68.7784   1
 -14  16  -1 1057.87 107.792   1
  14 -16   1 946.271 104.016   1
 -15 -16  -1 58.8236 40.5562   1
  15  16   1 87.8704 43.6510   1
 -14 -17   1 114.965 46.2656   1
  14  17  -1 207.883 57.1359   1
 -12 -17   1 116.800 48.7137   1
  12  17  -1 122.879 51.7388   1
 -11  17   1 2813.33 190.235   1
  11  17  -1 2366.94 179.027   1
 -11 -17   1 2493.36 177.387   1
  11 -17  -1 2479.94 181.994   1
 -10  17   1 94.2246 55.2634   1
  10  17  -1 77.5337 46.2412   1
 -10 -17   1 42.0137 44.5549   1
  10 -17  -1 9.37129 43.0387   1
  -9  17   1 1512.72 131.087   1
   9 -17  -1 1610.61 135.003   1
  -9 -17   1 1486.55 128.377   1
   9  17  -1 1485.43 130.189   1
   8  17  -1 472.072 74.6734   1
  -8 -17   1 458.333 71.5647   1
   7 -17  -1 1449.70 125.663   1
   7  17  -1 1324.64 123.674   1
  -7  17   1 1603.48 132.308   1
  -7 -17   1 1361.25 126.412   1
   6 -17  -1 153.778 50.6975   1
  -6 -17   1 154.211 57.7356   1
  -6  17   1 173.558 56.0793   1
  -5  17   1 1790.18 148.846   1
   5  17  -1 1875.90 149.486   1
  -5 -17   1 2173.86 155.168   1
   5 -17  -1 1886.22 149.802   1
  -4  17   1 1459.35 131.124   1
   4  17  -1 1466.02 130.597   1
   4 -17  -1 1822.48 138.200   1
  -4 -17   1 1617.67 133.128   1
  -3  17   1 1628.24 144.013   1
   3 -17  -1 2168.38 154.689   1
   2  17  -1 1398.81 126.694   1
  -2  17   1 1444.88 124.525   1
  -2 -17   1 1405.35 126.071   1
   2 -17  -1 1519.51 125.521   1
  -1  17   1 1154.23 113.886   1
   1  17  -1 1262.10 115.373   1
  -1 -17   1 1049.48 109.737   1
   1 -17  -1 1253.31 115.532   1
   0  17   1 102.865 55.7403   1
   0  17  -1 165.087 50.1894   1
   0 -17  -1 239.499 58.0746   1
   0 -17   1 62.6995 43.5762   1
   1  17   1 736.213 91.5947   1
  -1  17  -1 855.868 92.4666   1
  -1 -17  -1 886.162 95.2052   1
   1 -17   1 947.280 94.8442   1
   2  17   1 326.994 60.6296   1
  -2  17  -1 402.841 71.2797   1
   2 -17   1 377.267 68.7831   1
  -2 -17  -1 291.437 57.1932   1
  -3  17  -1 3159.20 214.882   1
   3 -17   1 3345.91 216.775   1
   4 -17   1 89.3919 48.1187   1
  -4  17  -1 72.2123 44.9228   1
   4  17   1 64.1032 44.2607   1
  -4 -17  -1 164.050 55.1899   1
  -5 -17  -1 2279.77 170.127   1
   5  17   1 2294.23 168.210   1
   6 -17   1 1579.48 128.777   1
   6  17   1 1222.93 119.360   1
  -6  17  -1 1512.58 130.337   1
  -6 -17  -1 1466.89 123.467   1
  -7  17  -1 1186.62 112.169   1
   7  17   1 1183.01 112.961   1
   7 -17   1 1304.33 118.377   1
  -7 -17  -1 1050.40 108.289   1
  -8  17  -1 715.506 89.3134   1
   8  17   1 612.311 80.2596   1
  -8 -17  -1 662.761 78.5343   1
   8 -17   1 779.472 87.6310   1
   9 -17   1 411.466 66.3887   1
  -9  17  -1 448.885 68.6760   1
 -10  17  -1 1083.16 103.894   1
  10  17   1 887.301 99.6809   1
 -10 -17  -1 850.894 97.5511   1
  10 -17   1 959.652 100.253   1
  11  17   1 1351.90 121.976   1
 -11 -17  -1 1528.45 126.325   1
  12 -17   1 1177.49 112.260   1
 -12  17  -1 812.587 101.644   1
 -13  17  -1 1038.44 110.282   1
  13  17   1 1117.09 105.659   1
 -13 -17  -1 1287.54 114.233   1
  14  17   1 304.233 62.5985   1
 -14 -17  -1 146.256 53.0348   1
  12  18  -1 256.173 62.6390   1
 -12 -18   1 245.019 58.0351   1
  11  18  -1 70.1900 48.1791   1
 -11 -18   1 7.92536 39.2758   1
  10  18  -1 656.315 81.3372   1
 -10 -18   1 466.798 70.6234   1
   9 -18  -1 9.31322 43.4222   1
  -9  18   1 46.8890 50.8848   1
   9  18  -1 8.75302 38.7911   1
  -9 -18   1 51.0289 33.4182   1
   8 -18  -1 1078.95 107.842   1
   8  18  -1 1293.10 113.077   1
  -8  18   1 945.688 103.720   1
  -8 -18   1 1125.43 105.794   1
   7  18  -1 281.784 60.4505   1
   7 -18  -1 279.625 61.3888   1
  -7  18   1 273.640 63.4383   1
  -6  18   1 1914.59 153.446   1
   6 -18  -1 2015.44 152.909   1
  -5  18   1 831.884 92.7269   1
   5 -18  -1 665.776 85.4310   1
  -5 -18   1 759.827 86.8820   1
   4  18  -1 1606.74 133.950   1
  -4  18   1 1574.86 137.153   1
  -4 -18   1 1723.70 134.813   1
   4 -18  -1 1906.43 143.994   1
  -3  18   1 353.043 72.2897   1
   3  18  -1 462.632 70.2825   1
  -3 -18   1 395.066 67.3767   1
   3 -18  -1 289.740 65.9417   1
   2  18  -1 1864.47 146.062   1
  -2  18   1 1635.43 141.661   1
  -2 -18   1 1699.76 140.554   1
   2 -18  -1 1958.12 146.555   1
   1  18  -1 82.7537 43.1206   1
  -1  18   1 121.184 57.0039   1
  -1 -18   1 137.056 51.5269   1
   1 -18  -1 64.8532 50.4849   1
   0  18   1 1601.50 136.644   1
   0  18  -1 1576.51 134.409   1
   0 -18   1 1378.68 131.374   1
   0 -18  -1 1704.29 135.134   1
   1  18   1 137.962 55.1592   1
  -1  18  -1 45.8047 39.3580   1
   1 -18   1 142.673 50.2684   1
  -1 -18  -1 71.2149 44.3098   1
  -2  18  -1 1407.20 121.720   1
   2  18   1 1467.96 122.627   1
   2 -18   1 1168.90 113.854   1
  -2 -18  -1 1127.49 110.890   1
   3  18   1 382.282 71.9953   1
  -3  18  -1 491.815 76.3426   1
   3 -18   1 682.983 82.2486   1
  -3 -18  -1 496.247 74.8624   1
   4 -18   1 1391.13 124.898   1
   4  18   1 1559.94 128.730   1
  -4  18  -1 1383.64 128.247   1
  -4 -18  -1 1479.50 127.317   1
   5 -18   1 434.960 68.3384   1
   5  18   1 411.574 68.4370   1
  -5 -18  -1 290.747 60.0493   1
  -5  18  -1 341.075 68.6400   1
   6 -18   1 761.548 84.8097   1
  -6  18  -1 535.760 78.2012   1
   7 -18   1 9.18910 51.2724   1
  -7  18  -1 74.0858 53.9431   1
   7  18   1 161.791 56.5284   1
  -7 -18  -1 173.538 52.1150   1
  -8 -18  -1 921.493 92.1612   1
   8  18   1 812.288 88.1904   1
  -9  18  -1 790.478 91.0894   1
   9  18   1 797.320 90.7351   1
  -9 -18  -1 734.941 83.7925   1
   9 -18   1 830.136 91.5881   1
 -10  18  -1 823.099 97.8926   1
  10  18   1 811.773 92.6521   1
  10 -18   1 965.303 98.2997   1
 -10 -18  -1 1094.91 99.5924   1
 -11 -18  -1 377.550 64.3836   1
 -11  18  -1 547.666 81.2491   1
  10  19  -1 274.206 60.0528   1
  -9 -19   1 147.990 49.2685   1
   9  19  -1 175.589 56.5162   1
  -8 -19   1 184.611 47.9346   1
  -7  19   1 1606.46 138.932   1
   7 -19  -1 1706.77 137.074   1
   6 -19  -1 1238.94 113.719   1
  -6  19   1 1151.19 111.793   1
  -6 -19   1 1113.54 109.644   1
   6  19  -1 982.182 101.673   1
   5  19  -1 1153.54 112.755   1
  -5 -19   1 1393.08 120.781   1
   4  19  -1 545.466 74.1022   1
  -4 -19   1 487.199 70.4372   1
   3  19  -1 306.475 62.3068   1
  -3 -19   1 247.105 55.9111   1
   2  19  -1 98.5974 47.8359   1
  -2 -19   1 157.332 49.9886   1
   1  19  -1 300.349 66.7185   1
  -1 -19   1 455.694 70.9164   1
   0  19  -1 18.0484 46.6148   1
   0 -19   1 81.1020 50.0802   1
  -1  19  -1 1044.22 107.577   1
   1  19   1 989.376 106.255   1
  -1 -19  -1 1170.95 108.824   1
   1 -19   1 1224.11 111.077   1
   2  19   1 17.9233 45.0004   1
  -2  19  -1-9.04672 45.4276   1
  -2 -19  -1 17.4058 43.7011   1
   2 -19   1-26.4128 45.4216   1
  -3  19  -1 770.658 87.0989   1
   3  19   1 592.369 82.2212   1
   3 -19   1 665.537 84.1113   1
  -3 -19  -1 767.848 90.6043   1
   4  19   1 8.78603 46.5287   1
  -4  19  -1 8.98349 45.1345   1
   4 -19   1 44.3060 43.8987   1
  -4 -19  -1 63.5935 49.2962   1
   5  19   1 8.89130 43.3895   1
  -5  19  -1-18.0289 46.5061   1
  -5 -19  -1-8.72751 40.0065   1
   5 -19   1 8.71995 42.5533   1
   6 -19   1 288.634 60.7832   1
  -6  19  -1 344.646 65.6819   1
   6  19   1 347.549 67.8675   1
  -6 -19  -1 231.471 57.4493   1
   7 -19   1 892.680 98.0023   1
   7  19   1 915.853 97.6192   1
  -7  19  -1 1307.48 112.653   1
  -7 -19  -1 1146.27 104.318   1
  -8  19  -1 573.173 82.1075   1
  -8 -19  -1 575.633 75.8213   1
   8  19   1 553.419 77.5307   1
   8 -19   1 553.353 79.0825   1
  -9 -19  -1 2254.85 158.137   1
  -9  19  -1 2385.36 173.085   1
   9  19   1 2087.83 160.612   1
  -6 -20   1 1081.94 103.947   1
   6  20  -1 1074.03 104.436   1
   5  20  -1 460.642 70.6413   1
  -5 -20   1 577.436 76.2200   1
  -4  20   1 1824.65 150.726   1
   4  20  -1 2177.43 154.512   1
   4 -20  -1 1967.39 152.659   1
  -4 -20   1 1850.77 146.675   1
   3  20  -1 154.135 55.0255   1
  -3  20   1 208.651 59.2243   1
  -3 -20   1 125.326 52.3276   1
   3 -20  -1 99.1466 44.5383   1
  -2  20   1 1364.30 123.000   1
   2  20  -1 1341.37 118.368   1
  -2 -20   1 1237.12 114.563   1
   2 -20  -1 1446.02 123.842   1
   1  20  -1 642.700 80.5297   1
  -1  20   1 752.391 91.7663   1
  -1 -20   1 628.719 80.9843   1
   1 -20  -1 558.715 80.9458   1
   0  20   1 560.009 78.9570   1
   0 -20  -1 519.274 76.0673   1
   0 -20   1 585.768 79.2370   1
  -2  20  -1-26.4059 49.9685   1
   2  20   1-8.76497 44.6276   1
  -2 -20  -1-17.3642 41.1117   1
   2 -20   1-17.4686 44.4716   1
   3  20   1 17.4574 41.3623   1
  -3  20  -1 52.9330 44.9464   1
  -3 -20  -1 44.0948 42.4360   1
  -4  20  -1 1083.69 100.779   1
   4  20   1 704.637 90.3238   1
  -4 -20  -1 959.608 97.5600   1
   4 -20   1 1035.49 98.0702   1
   5  20   1 923.911 98.3413   1
  -5  20  -1 1030.79 102.241   1
   5 -20   1 917.965 99.7050   1
  -5 -20  -1 919.365 98.9203   1
  -6  20  -1 3234.39 213.266   1
  -6 -20  -1 3046.17 205.741   1
   6  20   1 3181.37 210.257   1
   6 -20   1 3224.78 210.711   1
 -26   0   2 8.88682 47.0405   1
 -25   0   2-8.92178 42.2470   1
  25   0  -2-27.9503 48.0735   1
 -24   0   2 3183.28 205.313   1
  24   0  -2 2829.12 203.189   1
 -23   0   2 17.1681 44.8660   1
  23   0  -2-37.9912 46.3504   1
 -22   0   2 2592.94 180.869   1
  22   0  -2 2582.33 184.703   1
 -21   0   2 295.972 57.1324   1
  21   0  -2 244.226 51.1521   1
 -20   0   2 361.137 59.6995   1
  20   0  -2 246.100 53.4402   1
 -19   0   2 152.903 50.1318   1
  19   0  -2 279.637 54.7481   1
 -17   0   2 209.331 47.7552   1
  17   0  -2 275.063 52.8414   1
 -16   0   2 287.886 53.3517   1
  16   0  -2 292.193 54.2685   1
  15   0  -2 2391.96 165.977   1
  14   0  -2 15080.5 771.989   1
 -14   0   2 14938.6 768.902   1
  13   0  -2 15745.0 781.994   1
 -13   0   2 14824.3 777.937   1
  12   0  -2 111.388 35.2472   1
 -12   0   2 17.9310 30.9741   1
  11   0  -2 1258.80 98.3420   1
 -11   0   2 1345.11 98.7341   1
  10   0  -2 77482.3 3722.66   1
 -10   0   2 76202.3 3721.07   1
   9   0  -2 66870.0 3308.46   1
  -9   0   2 69682.9 3307.20   1
   8   0  -2 203900. 9644.23   1
  -8   0   2 197633. 9638.79   1
   7   0  -2 96222.6 4511.73   1
  -7   0   2 91162.2 4508.26   1
   6   0  -2 426648. 20703.4   1
  -6   0   2 435883. 20702.2   1
   5   0  -2 987933. 47675.5   1
  -5   0   2 999999. 47674.8   1
   4   0  -2 345175. 18148.9   1
  -4   0   2 403125. 18145.0   1
   3   0  -2 143522. 6489.41   1
  -3   0   2 128130. 6488.18   1
   0   0  -2 181884. 9010.36   1
   0   0   2 193911. 9010.63   1
  -1   0  -2 173078. 8291.28   1
   1   0   2 172244. 8292.44   1
   2   0   2 601885. 28936.5   1
  -2   0  -2 604389. 28934.8   1
   3   0   2 513328. 24817.7   1
  -3   0  -2 521155. 24817.9   1
   4   0   2 155555. 7337.66   1
  -4   0  -2 149405. 7338.13   1
   5   0   2 173119. 7984.80   1
  -5   0  -2 159032. 7982.93   1
   6   0   2 68582.7 3510.03   1
  -6   0  -2 76801.9 3512.64   1
   7   0   2 219.855 39.8882   1
  -7   0  -2 341.766 46.7740   1
   8   0   2 16273.9 802.367   1
  -8   0  -2 15410.0 798.810   1
   9   0   2 38866.9 1846.36   1
  -9   0  -2 36271.9 1841.41   1
  10   0   2 13.5518 31.0617   1
 -10   0  -2-26.1865 34.6530   1
 -11   0  -2 1314.72 101.890   1
  11   0   2 1066.90 99.8521   1
 -12   0  -2 23298.3 1150.44   1
  12   0   2 22433.5 1151.35   1
  13   0   2 508.725 68.0003   1
 -13   0  -2 535.795 66.6338   1
 -14   0  -2 11476.4 644.129   1
  14   0   2 13503.1 656.803   1
 -16   0  -2 5414.97 306.363   1
  16   0   2 4915.40 307.237   1
 -17   0  -2 1315.51 111.341   1
  17   0   2 1096.12 104.811   1
 -18   0  -2 790.547 89.5521   1
  18   0   2 578.523 81.8315   1
 -19   0  -2 3113.76 204.182   1
  19   0   2 2941.08 205.128   1
 -20   0  -2 509.574 73.8543   1
  20   0   2 516.817 78.1581   1
 -21   0  -2 1716.52 136.630   1
  21   0   2 1529.04 134.691   1
 -22   0  -2 219.686 52.9087   1
  22   0   2 295.606 58.1095   1
 -24   0  -2-34.5138 46.7992   1
  24   0   2 44.2679 44.4582   1
 -25   0  -2 368.132 65.1866   1
  25   0   2 249.480 64.1965   1
 -26  -1   2 224.673 60.1203   1
  26   1  -2 92.0540 51.0897   1
 -25   1   2 302.768 60.9256   1
 -25  -1   2 264.440 62.2722   1
  25   1  -2 226.250 60.3576   1
  25  -1  -2 237.014 61.7138   1
 -24  -1   2 228.840 55.4006   1
  24   1  -2 146.596 52.2578   1
 -23  -1   2 3388.15 213.738   1
 -23   1   2 2840.01 204.653   1
  23   1  -2 3071.39 207.647   1
  23  -1  -2 3075.33 208.903   1
 -22   1   2 53.1284 41.2773   1
  22  -1  -2 18.6253 43.4102   1
  22   1  -2 9.22099 43.6705   1
 -22  -1   2 8.49378 42.0711   1
 -21   1   2 171.655 54.9272   1
  21  -1  -2 193.324 55.7084   1
 -20   1   2 833.719 87.1183   1
 -20  -1   2 801.526 86.7305   1
  20   1  -2 690.860 84.3458   1
  20  -1  -2 657.718 84.1199   1
 -19  -1   2 3639.48 224.872   1
 -19   1   2 3166.40 218.168   1
  19  -1  -2 3439.67 223.243   1
  19   1  -2 3509.29 225.218   1
  18   1  -2 533.090 71.6671   1
 -18  -1   2 397.017 63.8804   1
 -17   1   2 2139.99 148.199   1
  17  -1  -2 1614.13 134.951   1
  17   1  -2 1881.45 145.878   1
 -17  -1   2 2043.60 147.927   1
 -16   1   2 2393.53 171.264   1
  16  -1  -2 2574.67 179.917   1
  16   1  -2 3068.15 186.140   1
 -16  -1   2 2596.00 176.999   1
  15  -1  -2 259.289 49.3073   1
  15   1  -2 167.446 44.1904   1
 -15  -1   2 117.435 40.4147   1
 -15   1   2 245.652 45.5602   1
  14  -1  -2 8690.03 475.073   1
 -14  -1   2 9009.98 474.584   1
 -13   1   2 84810.2 3751.76   1
  13  -1  -2 70589.3 3744.90   1
 -12   1   2 2576.82 167.328   1
  12  -1  -2 2693.28 172.025   1
  12   1  -2 2783.40 174.487   1
 -12  -1   2 2722.03 168.428   1
 -11   1   2 8095.05 417.081   1
  11  -1  -2 7301.63 415.572   1
  11   1  -2 7741.24 419.953   1
 -11  -1   2 8424.52 420.304   1
 -10   1   2 4435.00 254.364   1
  10  -1  -2 4294.18 254.808   1
  10   1  -2 5117.46 260.625   1
 -10  -1   2 4442.30 254.028   1
  -9   1   2 8474.65 452.923   1
   9  -1  -2 8985.39 458.357   1
   9   1  -2 8414.07 457.187   1
  -9  -1   2 9289.59 456.785   1
  -8   1   2 155220. 7231.81   1
   8  -1  -2 136792. 7231.11   1
   8   1  -2 163184. 7238.48   1
  -8  -1   2 148490. 7231.52   1
   7  -1  -2 67809.2 2952.00   1
  -7   1   2 55417.1 2947.08   1
   6  -1  -2 1105.71 74.1034   1
   6   1  -2 1146.91 77.9801   1
  -6   1   2 1169.69 74.9554   1
  -6  -1   2 1147.27 77.8953   1
   5  -1  -2 35790.8 1564.55   1
   5   1  -2 29305.8 1566.69   1
  -5   1   2 30272.4 1562.12   1
  -5  -1   2 34195.8 1569.45   1
   4  -1  -2 38564.2 2026.88   1
   4   1  -2 43480.8 2032.85   1
  -4  -1   2 39120.9 2030.43   1
   3   1  -2 151569. 6975.54   1
   3  -1  -2 140086. 6970.17   1
  -3  -1   2 144884. 6974.83   1
  -3   1   2 147189. 6970.16   1
   2   1  -2 147294. 7079.31   1
  -2  -1   2 147627. 7079.05   1
  -1  -1   2 429168. 20584.5   1
   0  -1   2 77973.4 4166.79   1
   0  -1  -2 90029.2 4164.91   1
   0   1   2 81824.9 4164.55   1
   1  -1   2 164424. 7496.78   1
  -1   1  -2 162949. 7496.17   1
   2   1   2 54763.7 2622.83   1
   2  -1   2 53450.1 2620.94   1
  -2  -1  -2 55560.3 2620.44   1
  -2   1  -2 53367.6 2622.50   1
   3   1   2 17882.7 827.633   1
   3  -1   2 17604.5 824.786   1
  -3  -1  -2 15449.4 823.565   1
  -3   1  -2 16172.6 823.454   1
   5   1   2 2007.04 135.655   1
   5  -1   2 2166.02 136.035   1
  -5  -1  -2 2412.91 138.635   1
  -5   1  -2 2601.94 139.887   1
   6   1   2 83983.8 3938.15   1
   6  -1   2 84973.4 3935.58   1
  -6  -1  -2 77149.6 3932.14   1
  -6   1  -2 80125.5 3931.68   1
   7   1   2 125771. 5644.06   1
   7  -1   2 114835. 5636.97   1
  -7  -1  -2 109998. 5631.83   1
  -7   1  -2 118673. 5634.51   1
   8   1   2 21376.3 1050.17   1
   8  -1   2 21729.3 1050.49   1
  -8  -1  -2 19886.1 1045.64   1
  -8   1  -2 21104.0 1045.31   1
   9   1   2 1953.10 139.766   1
   9  -1   2 1926.87 136.099   1
  -9  -1  -2 2111.24 140.290   1
  -9   1  -2 2203.34 138.170   1
  10  -1   2 4754.59 257.582   1
 -10   1  -2 3982.17 246.945   1
  11   1   2 8444.42 459.475   1
  11  -1   2 8668.64 459.882   1
 -11  -1  -2 9160.45 462.237   1
 -11   1  -2 7951.19 455.302   1
  12   1   2 19208.5 943.107   1
  12  -1   2 17074.8 932.266   1
 -12  -1  -2 19769.8 942.325   1
 -12   1  -2 18066.3 936.092   1
  13   1   2 280.835 53.6359   1
  13  -1   2 238.612 52.6710   1
 -13   1  -2 250.358 54.2955   1
 -13  -1  -2 168.775 51.7861   1
  14   1   2 13935.4 707.134   1
  14  -1   2 12047.7 694.674   1
 -14   1  -2 13563.8 701.064   1
 -14  -1  -2 14516.4 707.845   1
  16   1   2 804.137 85.2917   1
  16  -1   2 704.297 85.9023   1
 -16   1  -2 688.402 83.0205   1
 -16  -1  -2 979.518 90.1242   1
  17   1   2 2568.06 177.779   1
 -17  -1  -2 2489.04 174.939   1
 -17   1  -2 2413.90 174.601   1
  18  -1   2 1686.03 139.892   1
  18   1   2 1716.18 138.869   1
 -18  -1  -2 1721.81 135.674   1
  19   1   2 663.967 81.1018   1
  19  -1   2 469.730 70.3335   1
 -19  -1  -2 455.550 67.4334   1
 -19   1  -2 490.501 72.6932   1
  20  -1   2 1597.47 131.342   1
  20   1   2 1442.00 127.495   1
 -20  -1  -2 1584.22 132.347   1
 -20   1  -2 1624.84 131.840   1
  21  -1   2 656.391 80.7382   1
 -21   1  -2 696.838 87.7444   1
  22  -1   2 963.675 99.6012   1
  22   1   2 818.516 98.0630   1
 -22  -1  -2 1063.30 101.302   1
 -22   1  -2 968.408 97.6709   1
  23  -1   2-9.30408 44.7412   1
 -23   1  -2 43.5882 48.4047   1
  24  -1   2 1364.05 120.459   1
  24   1   2 1094.52 114.434   1
 -24  -1  -2 1373.56 119.964   1
 -24   1  -2 1440.70 122.990   1
  25   1   2-17.3549 47.0973   1
  25  -1   2-8.63290 42.7794   1
 -25   1  -2-70.0655 56.3286   1
 -25  -1  -2-50.3665 51.1755   1
  26   2  -2 254.364 61.8874   1
 -26  -2   2 313.834 64.1789   1
  25   2  -2 8.83304 39.8110   1
  25  -2  -2-28.4823 44.9490   1
 -25  -2   2 8.94088 47.9139   1
 -25   2   2 36.4291 48.8056   1
  24   2  -2 434.291 74.2132   1
 -24  -2   2 425.758 71.7456   1
  23   2  -2 73.9914 53.2072   1
  23  -2  -2 9.50552 41.5175   1
 -23  -2   2 128.783 46.7266   1
 -23   2   2 90.6370 49.3117   1
  22   2  -2 638.984 83.3679   1
  22  -2  -2 773.979 92.7465   1
 -22  -2   2 682.685 84.7163   1
 -22   2   2 700.306 84.9900   1
  21  -2  -2-18.1834 38.8124   1
 -21   2   2-26.4482 45.4947   1
  20   2  -2 2285.25 170.955   1
  20  -2  -2 2213.17 166.710   1
 -20  -2   2 2463.29 173.218   1
 -20   2   2 2481.64 172.737   1
  19   2  -2 188.630 53.1758   1
  19  -2  -2 252.482 54.1197   1
 -19  -2   2 258.811 54.1301   1
 -19   2   2 201.980 48.9600   1
  18   2  -2 5945.86 344.153   1
 -18  -2   2 5804.94 341.534   1
  17   2  -2 333.712 60.8324   1
  17  -2  -2 516.890 68.7258   1
 -17  -2   2 450.876 66.5320   1
 -17   2   2 362.426 60.9707   1
  16   2  -2 7.94510 30.5346   1
  16  -2  -2 47.3467 35.0012   1
 -16   2   2 73.3604 38.8800   1
  15  -2  -2 2945.74 189.969   1
 -15  -2   2 2869.43 183.571   1
 -15   2   2 2651.43 179.711   1
  14   2  -2 18602.6 861.639   1
  14  -2  -2 16803.4 854.505   1
 -14  -2   2 16809.8 852.839   1
 -14   2   2 15165.8 846.379   1
  13   2  -2 55.9279 36.7013   1
  13  -2  -2 79.7428 32.6121   1
 -13  -2   2 52.7884 34.6599   1
 -13   2   2 96.6279 36.2599   1
  12   2  -2 51183.2 2450.69   1
 -12  -2   2 48294.8 2443.84   1
 -12   2   2 50744.8 2441.90   1
  11   2  -2 7168.30 370.713   1
  11  -2  -2 6258.33 360.961   1
 -11  -2   2 6917.03 365.426   1
 -11   2   2 6714.71 360.814   1
  10   2  -2 41354.5 1916.89   1
  10  -2  -2 39681.2 1907.07   1
 -10  -2   2 35098.6 1902.20   1
 -10   2   2 40621.8 1903.82   1
   9   2  -2 44125.2 2184.51   1
  -9   2   2 43722.4 2175.93   1
   9  -2  -2 46464.2 2181.34   1
  -9  -2   2 44861.0 2183.72   1
   8   2  -2 3801.69 214.454   1
  -8   2   2 4235.35 211.565   1
  -8  -2   2 3792.96 214.311   1
   8  -2  -2 3373.20 207.566   1
   7   2  -2 5867.12 322.728   1
  -7   2   2 6276.30 319.878   1
  -7  -2   2 6443.33 327.846   1
   7  -2  -2 6081.62 319.334   1
  -6   2   2 12388.5 609.226   1
   6  -2  -2 12172.8 610.143   1
   5   2  -2 182.745 28.8460   1
  -5  -2   2 179.649 29.3393   1
  -5   2   2 130.244 22.4929   1
   5  -2  -2 166.284 24.2002   1
  -4  -2   2 416580. 18974.4   1
   4   2  -2 429685. 18976.2   1
  -4   2   2 359782. 18966.3   1
   4  -2  -2 399948. 18967.9   1
  -3  -2   2 7060.77 330.797   1
  -3   2   2 6685.90 324.074   1
   3   2  -2 7121.87 331.319   1
  -2   2   2 4844.62 227.425   1
   2  -2  -2 4616.81 226.823   1
  -2  -2   2 4757.65 233.890   1
   1  -2  -2 108829. 5310.02   1
  -1  -2   2 110520. 5316.06   1
   1   2  -2 110509. 5315.15   1
  -1   2   2 112447. 5310.54   1
   0  -2   2 64461.4 2920.55   1
   0   2  -2 59704.2 2917.41   1
   0  -2  -2 61516.9 2915.29   1
   0   2   2 57686.6 2914.36   1
   1  -2   2 4054.63 220.179   1
  -1   2  -2 4072.44 219.100   1
  -1  -2  -2 4165.84 217.112   1
   1   2   2 4485.69 218.691   1
   2  -2   2 362152. 16990.9   1
  -2   2  -2 386601. 16990.4   1
   2   2   2 340377. 16988.4   1
  -2  -2  -2 330041. 16988.7   1
  -3  -2  -2 31527.9 1475.39   1
  -3   2  -2 30121.1 1473.48   1
   3  -2   2 27988.7 1475.01   1
   3   2   2 31507.8 1476.88   1
   5   2   2 35375.8 1879.37   1
  -5  -2  -2 34565.7 1865.92   1
  -5   2  -2 41659.8 1873.56   1
   5  -2   2 42693.5 1875.66   1
  -6  -2  -2 88.3929 30.5432   1
  -6   2  -2 78.3198 29.5076   1
   6  -2   2 118.106 32.4814   1
   6   2   2 127.576 34.2405   1
   7   2   2 20141.1 900.579   1
   7  -2   2 19084.5 892.730   1
  -7   2  -2 19105.1 891.976   1
   8   2   2 372.358 55.7192   1
   8  -2   2 498.162 56.4221   1
  -8  -2  -2 514.963 56.9364   1
  -8   2  -2 528.387 57.3252   1
   9   2   2 27713.5 1314.76   1
   9  -2   2 26319.2 1309.60   1
  -9  -2  -2 27141.8 1310.47   1
  -9   2  -2 24600.4 1305.50   1
  11   2   2 9674.91 525.005   1
  11  -2   2 10271.3 528.130   1
 -11  -2  -2 9552.29 520.965   1
 -11   2  -2 10060.4 523.861   1
  12   2   2 14960.9 789.966   1
  12  -2   2 15079.2 790.349   1
 -12  -2  -2 14671.7 787.916   1
 -12   2  -2 16875.4 793.593   1
  13   2   2 9318.44 504.533   1
  13  -2   2 9795.44 505.678   1
 -13  -2  -2 8897.32 499.512   1
 -13   2  -2 9338.42 500.732   1
  14   2   2 1757.10 136.430   1
  14  -2   2 1616.61 133.775   1
 -14  -2  -2 1817.78 137.357   1
 -14   2  -2 1723.58 133.126   1
  15   2   2 17748.2 880.227   1
 -15  -2  -2 16323.6 874.596   1
  16   2   2 774.964 86.9020   1
  16  -2   2 773.968 84.0811   1
 -16  -2  -2 708.561 79.8246   1
 -16   2  -2 663.126 80.6036   1
  17   2   2 420.758 68.1715   1
  17  -2   2 535.412 70.8145   1
 -17  -2  -2 380.039 64.4084   1
 -17   2  -2 387.067 66.0793   1
  18   2   2 36.5073 41.8691   1
  18  -2   2 26.9995 36.9361   1
 -18  -2  -2 52.5735 44.6364   1
 -18   2  -2 26.1726 37.9747   1
  19  -2   2 998.301 101.984   1
 -19   2  -2 840.751 96.1968   1
 -19  -2  -2 1032.82 99.9769   1
  20   2   2-9.17507 42.7539   1
  20  -2   2 18.8299 47.2773   1
 -20   2  -2 8.87559 47.5634   1
  21  -2   2 1738.49 138.160   1
 -21   2  -2 1538.86 134.373   1
  22   2   2 8.87933 48.1711   1
  22  -2   2 9.05668 41.5286   1
 -22  -2  -2 8.73365 48.4955   1
 -22   2  -2 64.3088 49.2426   1
  23   2   2 455.868 73.7730   1
 -23  -2  -2 661.550 85.0474   1
  24  -2   2 36.4996 48.9283   1
  24   2   2 63.0324 45.2481   1
 -24   2  -2-8.49890 47.7443   1
 -24  -2  -2 49.1357 45.4939   1
  25   2   2 306.443 60.9276   1
  25  -2   2 274.660 61.6009   1
 -25  -2  -2 480.494 71.1380   1
 -25   2  -2 328.324 67.2520   1
  26   3  -2 61.7907 45.5518   1
 -26  -3   2-8.43933 39.9673   1
 -25   3   2 217.203 54.9204   1
  24   3  -2 27.2707 36.5625   1
  24  -3  -2 47.3658 44.2061   1
 -24  -3   2 86.6393 49.2355   1
 -24   3   2 43.8818 43.5186   1
  23  -3  -2 142.870 48.4064   1
 -23   3   2 167.598 52.2125   1
  22   3  -2 122.686 54.3856   1
  22  -3  -2 132.906 47.2776   1
 -22  -3   2 119.313 54.5511   1
 -22   3   2 61.8903 43.4447   1
  21   3  -2 1533.43 142.751   1
  21  -3  -2 2026.02 150.780   1
 -21  -3   2 1768.98 147.465   1
 -21   3   2 2047.14 149.966   1
  20   3  -2 832.219 95.1602   1
  20  -3  -2 778.684 92.7332   1
 -20  -3   2 998.795 100.310   1
 -20   3   2 1055.00 103.165   1
  19   3  -2 480.596 70.2869   1
  19  -3  -2 456.292 67.0168   1
 -19  -3   2 455.008 70.6348   1
 -19   3   2 380.188 64.8967   1
  18   3  -2 8.59920 33.0799   1
 -18  -3   2 99.1449 40.9882   1
  17  -3  -2 7043.21 394.479   1
 -17   3   2 6909.85 390.566   1
  16   3  -2 3327.97 223.455   1
  16  -3  -2 3360.05 222.137   1
 -16  -3   2 3734.15 224.266   1
 -16   3   2 3687.07 222.694   1
  15   3  -2 12697.3 656.438   1
  15  -3  -2 12262.3 653.659   1
 -15  -3   2 12083.5 651.077   1
 -15   3   2 12913.4 652.624   1
  14   3  -2 62.3020 33.9119   1
  14  -3  -2 14.3692 31.8653   1
 -14  -3   2 36.0723 33.6629   1
 -14   3   2 33.7226 30.4472   1
  13   3  -2 10717.6 558.179   1
  13  -3  -2 10233.0 551.835   1
 -13  -3   2 10793.2 554.811   1
 -13   3   2 10306.8 549.197   1
  12  -3  -2 15135.4 764.555   1
 -12   3   2 14828.2 761.089   1
 -11   3   2 46040.4 2194.78   1
 -11  -3   2 42607.2 2196.30   1
  11   3  -2 46286.1 2204.34   1
  10   3  -2 40373.5 1954.47   1
 -10   3   2 40113.8 1947.09   1
 -10  -3   2 38425.0 1949.87   1
  10  -3  -2 40351.6 1946.95   1
   9   3  -2 841.267 82.2876   1
  -9   3   2 1095.48 81.0872   1
  -9  -3   2 1103.34 89.2929   1
   9  -3  -2 1161.10 82.6003   1
  -8   3   2 9696.33 463.880   1
   8  -3  -2 9072.71 464.211   1
  -8  -3   2 10190.3 475.816   1
  -7  -3   2 4152.01 225.285   1
   7   3  -2 3933.06 225.851   1
   6  -3  -2 34584.0 1798.96   1
  -6  -3   2 40454.3 1809.03   1
   6   3  -2 40507.0 1809.86   1
  -6   3   2 34869.0 1799.64   1
  -5   3   2 33981.4 1546.74   1
   5  -3  -2 29892.9 1543.66   1
  -4  -3   2 69904.4 3592.54   1
   4  -3  -2 75787.5 3587.37   1
  -4   3   2 77251.2 3586.26   1
   4   3  -2 73392.6 3593.29   1
  -3  -3   2 23300.5 1118.64   1
   3   3  -2 22215.3 1117.26   1
  -3   3   2 22686.5 1111.15   1
   3  -3  -2 23190.3 1111.70   1
   2   3  -2 54160.2 2562.88   1
  -2   3   2 47943.0 2555.33   1
  -2  -3   2 54819.8 2563.75   1
   2  -3  -2 56769.8 2557.74   1
   1  -3  -2 101347. 4806.47   1
  -1   3   2 96283.8 4806.23   1
   1   3  -2 100569. 4812.86   1
  -1  -3   2 102786. 4814.76   1
   0  -3  -2 128798. 6314.07   1
   0  -3   2 129326. 6319.59   1
   0   3  -2 131045. 6318.33   1
   0   3   2 135878. 6315.07   1
   1  -3   2 398.762 43.8045   1
  -1   3  -2 364.674 42.4929   1
  -1  -3  -2 367.891 37.7165   1
   1   3   2 385.218 38.1147   1
   2  -3   2 30232.1 1425.83   1
  -2   3  -2 31372.7 1423.62   1
  -2  -3  -2 27892.8 1419.80   1
   2   3   2 27690.4 1420.28   1
   4  -3   2 7895.44 408.675   1
  -4   3  -2 7744.38 406.496   1
   4   3   2 7435.84 407.206   1
  -4  -3  -2 8708.92 415.757   1
  -5  -3  -2 8084.51 412.653   1
  -5   3  -2 7706.33 408.294   1
   5  -3   2 7918.25 411.364   1
   5   3   2 7867.47 412.784   1
   6   3   2 8462.44 428.596   1
   6  -3   2 8150.14 425.399   1
  -6  -3  -2 8249.26 425.806   1
  -6   3  -2 7653.41 421.458   1
   7   3   2 3825.31 233.674   1
   7  -3   2 4177.97 234.043   1
  -7  -3  -2 3799.66 230.584   1
  -7   3  -2 4314.66 232.239   1
   8   3   2 1645.95 119.607   1
   8  -3   2 1685.60 120.199   1
  -8  -3  -2 1733.45 117.813   1
  -8   3  -2 1432.40 116.152   1
   9   3   2 17241.4 908.610   1
   9  -3   2 17503.2 905.363   1
  -9  -3  -2 18929.6 908.373   1
  -9   3  -2 17990.5 906.271   1
  10   3   2 27712.1 1375.67   1
 -10  -3  -2 27334.2 1367.44   1
  11   3   2 14200.3 728.514   1
  11  -3   2 13716.6 727.900   1
 -11  -3  -2 14130.4 725.192   1
 -11   3  -2 14149.7 725.679   1
  12   3   2 22408.6 1145.25   1
  12  -3   2 22283.6 1143.21   1
 -12  -3  -2 22028.8 1139.53   1
 -12   3  -2 24034.3 1143.35   1
  13   3   2 370.882 61.2923   1
  13  -3   2 241.851 52.2216   1
 -13  -3  -2 269.472 47.2192   1
 -13   3  -2 410.083 61.1367   1
  14  -3   2 3321.64 213.361   1
 -14  -3  -2 3278.82 209.471   1
 -14   3  -2 3706.05 216.530   1
  15   3   2 2254.21 163.175   1
 -15  -3  -2 2200.75 161.004   1
  16   3   2 2005.80 155.331   1
  16  -3   2 2050.44 156.225   1
 -16  -3  -2 2156.50 157.441   1
 -16   3  -2 2207.64 159.746   1
  17   3   2 782.614 89.1764   1
  17  -3   2 714.730 84.7475   1
 -17  -3  -2 779.164 87.0393   1
 -17   3  -2 922.173 93.9968   1
  18  -3   2 8.92514 40.2523   1
 -18   3  -2 54.3085 46.1023   1
  19  -3   2 774.253 93.9167   1
  19   3   2 891.872 96.0081   1
 -19   3  -2 942.499 98.7858   1
 -19  -3  -2 1061.49 100.883   1
  20   3   2 1193.71 116.849   1
  20  -3   2 1178.65 116.646   1
 -20   3  -2 1255.90 116.011   1
 -20  -3  -2 1315.77 118.341   1
  21   3   2 18.0883 38.6446   1
 -21  -3  -2 60.3220 42.0983   1
  22  -3   2 1476.51 126.151   1
  22   3   2 1533.96 129.415   1
 -22  -3  -2 1379.53 123.566   1
 -22   3  -2 1436.31 124.011   1
  23   3   2 44.6272 37.4549   1
 -23  -3  -2 74.5091 42.8034   1
  24  -3   2 161.396 51.3472   1
 -24  -3  -2 179.929 59.5203   1
 -24   3  -2 99.0423 46.8325   1
  25  -3   2 8.75922 42.8347   1
  25   3   2 51.6286 47.8491   1
 -25  -3  -2 88.3680 49.0246   1
 -25   3  -2 72.3101 43.6654   1
  26   4  -2 301.737 62.2219   1
 -26  -4   2 388.172 63.3437   1
  25   4  -2-8.99906 43.9171   1
 -25  -4   2-8.64736 47.4583   1
  24   4  -2 9.36092 45.0048   1
  24  -4  -2 28.4288 39.6546   1
 -24  -4   2-26.9965 52.1781   1
 -24   4   2 8.69857 41.1820   1
  23   4  -2-9.38759 42.3089   1
  23  -4  -2-28.1360 40.7852   1
 -23  -4   2 35.9991 48.2283   1
 -23   4   2-8.60001 38.0853   1
  22   4  -2 9.35321 38.4252   1
  22  -4  -2 46.5844 44.1756   1
 -22  -4   2 108.016 53.8535   1
 -22   4   2 51.2709 37.2399   1
  21   4  -2 1045.23 101.408   1
  21  -4  -2 857.520 96.0222   1
 -21  -4   2 945.864 97.7500   1
 -21   4   2 1061.75 100.383   1
  20  -4  -2 643.435 79.5917   1
 -20   4   2 703.990 82.4535   1
  19   4  -2 658.353 82.1698   1
  19  -4  -2 682.941 82.4095   1
 -19  -4   2 607.545 79.8614   1
 -19   4   2 567.116 74.0632   1
  18   4  -2 722.799 85.6443   1
 -18  -4   2 888.735 88.3762   1
  17  -4  -2 583.524 75.1787   1
 -17  -4   2 469.788 70.5170   1
 -17   4   2 570.872 71.6017   1
  16  -4  -2 8664.35 500.180   1
 -16  -4   2 8684.64 497.920   1
  15   4  -2 8.44699 40.6213   1
  15  -4  -2 7.63049 33.1961   1
 -15  -4   2 31.0670 39.5495   1
 -15   4   2 28.2528 31.2936   1
  14   4  -2 1691.22 127.741   1
 -14  -4   2 1573.43 121.299   1
 -14   4   2 1506.05 116.161   1
  14  -4  -2 1396.13 118.054   1
 -13  -4   2 6.90146 34.6626   1
  13   4  -2 23.5285 38.2794   1
 -12   4   2 11620.8 550.344   1
  12  -4  -2 10257.5 548.637   1
 -12  -4   2 10245.1 551.574   1
  12   4  -2 9904.78 553.433   1
 -11   4   2 12271.7 661.338   1
 -11  -4   2 13303.0 673.157   1
  11  -4  -2 13577.5 668.306   1
 -10  -4   2 15400.0 738.057   1
  10   4  -2 14755.9 733.996   1
 -10   4   2 13238.4 724.897   1
   9  -4  -2 14483.8 737.790   1
  -9  -4   2 15047.6 747.105   1
  -9   4   2 14371.6 735.495   1
   9   4  -2 14753.3 748.387   1
   8  -4  -2 2937.87 168.579   1
  -8  -4   2 2922.94 172.318   1
  -8   4   2 2552.44 164.126   1
   8   4  -2 2935.85 174.992   1
   7  -4  -2 3594.44 200.266   1
  -7  -4   2 3407.86 203.289   1
   7   4  -2 3578.47 205.840   1
  -7   4   2 3625.79 199.409   1
  -6  -4   2 89231.8 4303.22   1
   6   4  -2 88845.7 4302.49   1
  -5  -4   2 1411.27 89.4984   1
   5  -4  -2 1082.00 82.2616   1
   5   4  -2 1273.09 89.2858   1
  -5   4   2 1151.75 81.4754   1
  -4  -4   2 11587.5 619.903   1
  -4   4   2 12801.1 614.269   1
   4   4  -2 12277.8 620.575   1
   4  -4  -2 12528.9 615.594   1
   3  -4  -2 11320.1 525.928   1
  -3   4   2 9807.88 521.186   1
   2  -4  -2 46526.2 2160.05   1
  -2   4   2 42918.9 2156.78   1
  -1   4   2 25765.3 1264.35   1
   1  -4  -2 26055.7 1264.23   1
   0   4   2 58610.7 2777.73   1
   0  -4  -2 56337.5 2775.97   1
   1   4   2 5524.78 308.050   1
  -1  -4  -2 6303.16 309.181   1
   2  -4   2 107101. 4999.60   1
  -2   4  -2 100463. 4996.69   1
   3  -4   2 28222.9 1388.50   1
  -3   4  -2 29240.9 1387.55   1
  -3  -4  -2 27955.4 1385.18   1
   3   4   2 27750.1 1385.13   1
   4  -4   2 71066.9 3701.09   1
  -4   4  -2 76960.0 3702.15   1
  -4  -4  -2 75872.8 3698.65   1
   4   4   2 82282.8 3702.94   1
   5  -4   2 50910.6 2461.97   1
  -5   4  -2 52285.7 2460.21   1
  -5  -4  -2 51335.6 2465.32   1
   5   4   2 47706.2 2460.91   1
   6  -4   2 7030.45 378.567   1
  -6   4  -2 7056.65 376.622   1
  -6  -4  -2 7321.56 381.527   1
   6   4   2 6804.88 376.871   1
   7  -4   2 2820.08 171.457   1
  -7   4  -2 2574.29 166.619   1
   7   4   2 2790.57 171.515   1
  -7  -4  -2 2644.64 168.715   1
  -8  -4  -2 55.5629 29.3788   1
   8  -4   2 56.0368 32.6776   1
  -8   4  -2 74.5341 34.0595   1
   8   4   2 65.7680 33.6126   1
  -9   4  -2 4336.91 247.139   1
   9  -4   2 4175.67 249.919   1
 -10   4  -2 1629.37 122.564   1
  10  -4   2 1896.55 131.694   1
 -10  -4  -2 1636.53 124.814   1
  10   4   2 1717.70 129.494   1
 -11   4  -2 23910.0 1219.37   1
  11  -4   2 24132.9 1223.87   1
 -11  -4  -2 25134.4 1226.08   1
  11   4   2 24566.8 1228.25   1
 -12   4  -2 2481.76 159.015   1
  12  -4   2 2175.14 156.978   1
 -12  -4  -2 2523.91 161.879   1
 -13   4  -2 12040.1 581.106   1
  13  -4   2 10202.0 576.794   1
 -13  -4  -2 11254.6 580.980   1
  13   4   2 10150.8 577.563   1
 -14   4  -2 10286.8 550.883   1
  14  -4   2 10374.1 557.476   1
 -15   4  -2 383.020 60.8872   1
  15  -4   2 388.034 63.3678   1
 -15  -4  -2 400.399 62.8033   1
  15   4   2 308.810 59.6114   1
  16  -4   2 70.5615 47.4043   1
 -16  -4  -2 67.1789 45.1455   1
  16   4   2 88.6982 48.2441   1
 -17   4  -2 517.595 71.7993   1
 -17  -4  -2 581.411 76.5910   1
  17   4   2 638.363 80.0028   1
 -18   4  -2 371.379 60.9780   1
  18  -4   2 419.816 65.4511   1
 -18  -4  -2 479.936 69.2912   1
  18   4   2 358.786 65.4792   1
 -19   4  -2 263.072 55.3967   1
  19  -4   2 377.694 63.6253   1
 -19  -4  -2 312.770 58.1065   1
  19   4   2 373.103 66.2415   1
  20  -4   2 425.170 70.3660   1
 -20   4  -2 493.216 72.3454   1
 -20  -4  -2 516.041 75.0520   1
  21   4   2 1801.98 142.303   1
  21  -4   2 1421.42 128.999   1
 -22   4  -2 50.4296 47.7104   1
  22  -4   2 9.22275 46.3140   1
 -22  -4  -2-17.2767 40.8990   1
  22   4   2 8.99631 41.9229   1
 -23   4  -2 42.4136 40.8885   1
  23  -4   2 55.2501 41.6055   1
 -23  -4  -2 83.1517 52.1600   1
  23   4   2 70.7764 50.8459   1
 -24   4  -2 101.264 54.0660   1
  24  -4   2 72.9163 45.4621   1
 -24  -4  -2 128.693 47.9158   1
  24   4   2 139.640 45.3603   1
 -25   4  -2 49.5824 48.4236   1
  25  -4   2-8.87658 45.2007   1
  26   5  -2 35.1819 42.3445   1
 -26  -5   2 59.2125 44.8292   1
  25   5  -2 165.471 52.4255   1
 -25  -5   2 222.243 57.4041   1
  24   5  -2 9.28566 37.2731   1
 -24   5   2-26.8764 43.7217   1
 -24  -5   2-17.7546 39.3164   1
  23   5  -2 947.101 97.1320   1
 -23  -5   2 699.613 87.5086   1
 -23   5   2 660.353 84.5457   1
  23  -5  -2 862.724 95.3066   1
 -22   5   2 26.4998 41.1820   1
  22  -5  -2 94.9136 49.6244   1
 -22  -5   2-8.89711 45.9200   1
  22   5  -2 9.21687 44.3317   1
 -21  -5   2 454.652 68.7640   1
  21   5  -2 372.869 63.1118   1
 -20   5   2 573.712 83.4782   1
  20  -5  -2 776.873 87.7727   1
 -20  -5   2 610.067 82.0446   1
  20   5  -2 896.742 98.2628   1
 -19   5   2 602.850 76.0489   1
  19  -5  -2 506.596 73.7173   1
 -19  -5   2 536.145 74.1335   1
  19   5  -2 526.769 75.5089   1
 -18   5   2 543.318 73.3146   1
  18  -5  -2 396.104 65.3847   1
  18   5  -2 557.097 71.0800   1
 -17   5   2 1286.94 114.776   1
  17  -5  -2 1430.53 121.439   1
 -17  -5   2 1563.95 121.778   1
  17   5  -2 1362.46 121.411   1
  16  -5  -2 2425.53 167.075   1
 -16   5   2 2304.60 162.302   1
 -15   5   2 5296.17 300.318   1
  15  -5  -2 5535.84 305.847   1
 -15  -5   2 4584.33 295.651   1
  15   5  -2 5355.61 310.639   1
  14   5  -2-49.5203 46.8495   1
  14  -5  -2 52.0829 36.8414   1
 -14  -5   2 7.57411 36.4161   1
 -14   5   2 13.8414 32.2511   1
  13  -5  -2 12797.3 665.926   1
 -13  -5   2 12328.1 666.836   1
 -13   5   2 12938.8 663.665   1
  13   5  -2 13209.0 672.945   1
  12  -5  -2 2206.32 149.164   1
 -12  -5   2 2234.79 154.266   1
 -12   5   2 2102.15 145.898   1
  12   5  -2 2236.28 155.499   1
  11  -5  -2 33745.6 1623.65   1
 -11  -5   2 30416.7 1629.20   1
  11   5  -2 30508.5 1624.49   1
  10  -5  -2 16484.2 833.664   1
 -10  -5   2 17446.4 842.966   1
  10   5  -2 14914.2 834.985   1
 -10   5   2 17157.0 833.072   1
  -9  -5   2 5656.23 309.607   1
  -9   5   2 5717.63 306.861   1
   9   5  -2 5288.78 309.617   1
   8  -5  -2 51.8801 28.5694   1
  -8  -5   2 16.6539 25.9750   1
  -8   5   2 47.7014 22.7062   1
   8   5  -2 85.8657 30.0115   1
   7  -5  -2 1164.42 87.5059   1
  -7  -5   2 1182.51 94.3571   1
   7   5  -2 1001.48 92.9223   1
  -7   5   2 1311.53 88.2888   1
  -6  -5   2 30870.6 1470.86   1
   6  -5  -2 29783.1 1466.08   1
   6   5  -2 28069.1 1467.58   1
  -6   5   2 30718.5 1463.59   1
  -5  -5   2 154446. 7532.58   1
   5   5  -2 156204. 7533.36   1
  -5   5   2 153538. 7525.43   1
   5  -5  -2 161424. 7528.97   1
   4   5  -2 5485.76 303.737   1
  -4  -5   2 5817.65 305.233   1
   3   5  -2 20816.5 1019.96   1
  -3  -5   2 20287.2 1016.04   1
  -2  -5   2 16510.5 808.312   1
   2   5  -2 15826.1 805.757   1
  -1  -5   2 30427.9 1433.10   1
   1   5  -2 28119.4 1427.48   1
   0  -5   2 27033.3 1244.26   1
   0   5   2 24485.5 1237.88   1
   0   5  -2 25792.5 1243.23   1
   0  -5  -2 24084.9 1236.16   1
   1  -5   2 106339. 5054.58   1
  -1   5  -2 103399. 5053.28   1
   1   5   2 107272. 5051.97   1
  -1  -5  -2 102065. 5050.49   1
  -2   5  -2 6628.88 334.230   1
   2   5   2 6824.61 333.391   1
  -2  -5  -2 6693.52 331.743   1
   3   5   2 2664.98 168.581   1
  -3  -5  -2 3100.98 172.703   1
  -3   5  -2 2862.07 170.087   1
   3  -5   2 2830.09 173.324   1
   4   5   2 8359.35 461.293   1
  -4  -5  -2 8685.15 461.195   1
  -4   5  -2 9444.49 465.209   1
   4  -5   2 9097.21 466.675   1
   5   5   2 39.1090 33.8668   1
  -5  -5  -2 90.8707 31.8499   1
   6   5   2 27941.0 1500.99   1
  -6  -5  -2 31392.9 1505.23   1
  -6   5  -2 32190.8 1505.56   1
   6  -5   2 30408.6 1500.90   1
   7   5   2 1863.07 138.633   1
   7  -5   2 2095.42 140.881   1
  -7  -5  -2 2160.06 143.796   1
  -7   5  -2 2045.60 138.026   1
  -8   5  -2 147.016 35.3533   1
   8  -5   2 228.568 41.8833   1
  -9  -5  -2 36041.5 1734.02   1
   9   5   2 34050.3 1730.71   1
  10  -5   2 2447.04 161.778   1
 -10   5  -2 2460.45 159.266   1
 -10  -5  -2 2109.15 154.991   1
  10   5   2 2305.68 161.353   1
  11  -5   2 6736.80 354.820   1
 -11   5  -2 6337.97 349.065   1
 -11  -5  -2 5476.76 346.271   1
  11   5   2 6455.50 362.516   1
  12  -5   2 16626.2 861.106   1
 -12   5  -2 16826.4 858.203   1
 -12  -5  -2 17145.8 861.361   1
  12   5   2 16451.1 866.523   1
 -13   5  -2 2960.17 195.560   1
  13  -5   2 3216.34 203.006   1
 -13  -5  -2 3291.39 205.893   1
  13   5   2 2708.88 199.856   1
 -14  -5  -2 57.5911 35.8899   1
  14   5   2 61.1011 40.7717   1
  15  -5   2 7976.75 440.845   1
 -15  -5  -2 7942.08 437.069   1
  15   5   2 7640.12 437.414   1
 -16   5  -2 58.0536 38.6608   1
  16  -5   2 26.9208 40.4585   1
 -16  -5  -2 24.7096 26.7207   1
  16   5   2-9.44571 31.6405   1
 -17   5  -2-16.8972 41.2482   1
  17  -5   2-36.5808 36.7274   1
 -18  -5  -2 43.7664 41.4480   1
  18   5   2-9.03599 40.7320   1
 -19   5  -2 1267.77 116.398   1
  19  -5   2 1529.15 126.634   1
 -19  -5  -2 1387.72 118.679   1
  19   5   2 1050.36 109.711   1
 -20   5  -2 270.223 62.5461   1
  20  -5   2 385.984 66.7909   1
 -21   5  -2 95.9706 48.0975   1
  21  -5   2 37.5043 45.9821   1
 -21  -5  -2 168.637 51.1287   1
  21   5   2 65.0125 40.6458   1
 -22   5  -2 408.966 67.8926   1
  22  -5   2 388.359 70.1298   1
 -23   5  -2 250.161 60.1734   1
  23  -5   2 264.568 62.1268   1
 -23  -5  -2 229.426 55.7908   1
  23   5   2 204.730 59.2798   1
 -24  -5  -2 227.464 57.1686   1
  24   5   2 238.675 57.7170   1
 -26  -6   2 171.949 57.8201   1
  26   6  -2 53.2341 48.9961   1
 -25  -6   2-8.67221 46.4973   1
  25   6  -2 72.1812 48.3743   1
 -24  -6   2 8.81374 48.9287   1
  24   6  -2-9.11432 35.7778   1
 -23   6   2 46.8891 46.5051   1
  23  -6  -2 19.7155 44.5045   1
 -23  -6   2 61.7077 51.7097   1
  23   6  -2 90.9211 51.6746   1
 -22   6   2 337.708 66.8528   1
  22  -6  -2 314.348 64.3625   1
 -22  -6   2 182.371 49.7897   1
  22   6  -2 266.012 52.9791   1
 -21   6   2 93.0423 46.8286   1
  21  -6  -2 58.3402 50.9183   1
 -21  -6   2-16.6010 42.3748   1
  21   6  -2 163.241 59.1401   1
 -20   6   2 339.009 63.5355   1
  20  -6  -2 419.455 68.8052   1
 -20  -6   2 262.698 57.2368   1
  20   6  -2 240.644 56.1679   1
 -19   6   2 53.8676 47.6932   1
  19  -6  -2 112.124 46.4397   1
 -18   6   2 542.516 72.5850   1
 -18  -6   2 363.326 62.8788   1
  18   6  -2 490.284 72.7919   1
  18  -6  -2 373.392 66.2742   1
 -17  -6   2 404.678 65.6456   1
  16  -6  -2 1226.07 108.476   1
 -16  -6   2 1000.57 98.8194   1
  16   6  -2 1243.29 116.354   1
 -16   6   2 1202.42 107.023   1
  15  -6  -2-16.4269 35.0585   1
 -15   6   2-15.5590 36.8382   1
  14   6  -2 629.512 75.5303   1
 -14   6   2 526.229 68.9687   1
 -14  -6   2 589.762 72.5218   1
  14  -6  -2 554.080 70.8578   1
  13   6  -2 990.884 94.4961   1
 -13   6   2 682.981 77.3239   1
 -13  -6   2 916.409 90.6390   1
  13  -6  -2 820.976 82.4252   1
 -12  -6   2 39.1536 40.4502   1
  12   6  -2 45.5017 41.1821   1
  11   6  -2 1307.98 110.292   1
 -11   6   2 1383.98 108.567   1
  11  -6  -2 1358.86 108.455   1
 -11  -6   2 1408.38 115.555   1
  10   6  -2 1096.08 101.726   1
 -10   6   2 1363.32 102.253   1
  10  -6  -2 1435.47 105.058   1
 -10  -6   2 1296.90 105.918   1
  -9   6   2 5856.76 315.804   1
   9  -6  -2 5527.10 316.187   1
   8   6  -2 27208.6 1311.47   1
  -8   6   2 25569.7 1301.60   1
  -8  -6   2 26400.8 1307.67   1
   7   6  -2 1692.05 122.175   1
   7  -6  -2 1596.02 116.582   1
  -7  -6   2 1737.50 122.922   1
  -7   6   2 1733.67 115.057   1
  -6  -6   2 4212.01 225.641   1
   6   6  -2 4547.87 230.336   1
  -6   6   2 3433.02 216.800   1
   6  -6  -2 3376.29 216.355   1
  -5  -6   2 2879.53 168.970   1
   5   6  -2 2949.69 173.307   1
  -5   6   2 2529.67 158.626   1
   5  -6  -2 2513.46 160.401   1
  -4  -6   2 139.824 32.5078   1
   4   6  -2 90.4732 30.2538   1
  -4   6   2 157.843 30.9520   1
   4  -6  -2 155.909 31.8505   1
  -3  -6   2 637.609 59.0088   1
   3   6  -2 476.094 54.1061   1
  -3   6   2 537.466 52.7844   1
   3  -6  -2 666.463 57.5447   1
  -2  -6   2 67758.5 3425.03   1
   2   6  -2 73915.2 3426.79   1
  -2   6   2 70844.9 3420.61   1
   2  -6  -2 70266.0 3419.83   1
   1  -6  -2 5777.36 298.197   1
  -1   6   2 5319.58 297.338   1
   1   6  -2 5445.15 300.916   1
  -1  -6   2 5632.62 302.302   1
   0  -6  -2 4295.55 241.637   1
   0   6   2 4851.90 245.342   1
   0   6  -2 3972.77 243.931   1
   0  -6   2 4422.33 248.042   1
  -1  -6  -2 3643.81 204.405   1
   1   6   2 3860.54 205.612   1
  -1   6  -2 3469.39 203.405   1
   1  -6   2 3124.90 203.779   1
  -2  -6  -2 147030. 7285.32   1
   2  -6   2 154465. 7290.77   1
  -2   6  -2 156680. 7290.17   1
   2   6   2 147733. 7286.19   1
   3  -6   2 11917.2 619.406   1
  -3   6  -2 12088.2 618.052   1
  -3  -6  -2 12960.0 621.557   1
   3   6   2 11414.4 615.343   1
   4  -6   2 20897.5 997.260   1
  -4  -6  -2 21406.6 993.434   1
   4   6   2 20597.1 992.840   1
   5  -6   2 5003.10 277.134   1
  -5   6  -2 5047.04 273.895   1
  -5  -6  -2 4800.37 271.325   1
   5   6   2 4448.67 270.419   1
   6  -6   2 25.6865 35.2712   1
  -6   6  -2 48.8909 32.7814   1
  -6  -6  -2 30.7070 30.0045   1
   6   6   2 12.8386 31.8160   1
   7  -6   2 4439.59 264.008   1
  -7   6  -2 4593.02 261.654   1
  -8  -6  -2 259.721 48.0073   1
   8   6   2 173.916 45.5223   1
   9  -6   2 8432.81 464.533   1
  -9   6  -2 9081.27 468.887   1
  -9  -6  -2 9264.01 467.612   1
   9   6   2 7673.56 464.430   1
  10  -6   2 5830.01 328.235   1
 -10   6  -2 5322.03 321.730   1
 -10  -6  -2 5685.51 326.382   1
  10   6   2 6081.72 332.310   1
 -11   6  -2 2598.86 173.781   1
  11  -6   2 2380.19 172.286   1
 -11  -6  -2 2582.69 172.836   1
  11   6   2 2479.18 174.127   1
 -12  -6  -2 550.030 66.4664   1
  12  -6   2 467.584 66.8375   1
 -12   6  -2 523.950 68.3075   1
  12   6   2 425.763 66.8520   1
  13   6   2 821.019 86.5892   1
 -13   6  -2 651.764 80.4004   1
 -13  -6  -2 714.941 78.4003   1
  14   6   2 1174.62 112.283   1
 -14  -6  -2 1215.37 107.186   1
  14  -6   2 1267.54 113.592   1
 -15   6  -2 122.076 49.6662   1
  15   6   2 81.5771 46.9436   1
  15  -6   2 90.2384 46.1224   1
 -15  -6  -2 59.7151 38.6674   1
  16  -6   2 2264.84 172.884   1
  16   6   2 2590.34 177.551   1
 -16   6  -2 2439.45 173.632   1
 -16  -6  -2 2324.66 170.557   1
  17  -6   2 2256.42 168.464   1
  17   6   2 2390.37 173.003   1
 -17   6  -2 2399.52 168.499   1
 -17  -6  -2 1986.27 160.064   1
  18  -6   2 1794.65 139.302   1
  18   6   2 1625.68 133.004   1
 -18  -6  -2 1320.06 121.250   1
 -18   6  -2 1737.20 136.814   1
 -19   6  -2 46.1454 50.7075   1
  19   6   2 72.5979 39.5386   1
 -19  -6  -2 52.3475 37.3111   1
  19  -6   2 9.54785 48.0059   1
  20   6   2 813.443 88.7792   1
 -20  -6  -2 732.172 89.0819   1
 -20   6  -2 795.657 94.8592   1
  20  -6   2 918.746 97.9142   1
  21  -6   2 480.588 75.0399   1
 -21   6  -2 471.328 74.4913   1
 -21  -6  -2 539.251 69.6647   1
 -22   6  -2 494.102 76.6116   1
  22  -6   2 431.136 72.8921   1
 -22  -6  -2 296.471 60.8834   1
  22   6   2 290.367 61.7764   1
 -23   6  -2-8.98242 47.5526   1
  23  -6   2-28.3230 48.7143   1
 -24   6  -2 87.3605 46.9297   1
  24  -6   2 64.6187 47.7372   1
 -24  -6  -2 41.2595 37.9681   1
  24   6   2 85.8774 41.4171   1
 -25  -7   2 213.674 62.0967   1
  25   7  -2 141.398 48.6542   1
 -24  -7   2 8.62166 45.6369   1
  24   7  -2 8.88752 45.2457   1
 -23  -7   2 8.56085 37.9407   1
  23   7  -2 63.2836 47.2734   1
 -22  -7   2 544.344 77.1610   1
 -22   7   2 802.080 91.6874   1
  22  -7  -2 621.706 82.9529   1
  22   7  -2 709.700 89.9009   1
 -21   7   2 56.4330 51.6413   1
  21  -7  -2 9.63296 44.9146   1
 -20  -7   2 358.310 61.9959   1
 -20   7   2 343.455 66.5107   1
  20  -7  -2 342.655 64.7580   1
  20   7  -2 298.481 63.0603   1
 -19  -7   2 1232.66 114.374   1
  19  -7  -2 1270.12 119.429   1
 -19   7   2 1367.25 122.254   1
  19   7  -2 1496.99 123.614   1
 -18   7   2 1857.07 155.076   1
  18  -7  -2 2492.78 168.836   1
  17  -7  -2-26.3577 38.9116   1
 -17   7   2-8.89730 39.4049   1
  17   7  -2 95.4535 54.1835   1
 -17  -7   2 8.18497 41.1034   1
  16  -7  -2 338.295 61.3150   1
 -16   7   2 472.248 68.4971   1
  16   7  -2 501.489 66.9866   1
 -16  -7   2 301.454 53.9137   1
  15  -7  -2 8090.87 447.350   1
 -15   7   2 8097.31 446.605   1
  15   7  -2 8400.20 451.745   1
 -15  -7   2 7735.36 443.449   1
 -14   7   2 1627.46 128.130   1
  14  -7  -2 1649.42 130.622   1
  13  -7  -2 300.839 56.1575   1
 -13   7   2 435.654 57.9493   1
  13   7  -2 294.067 56.5741   1
 -13  -7   2 307.806 56.2559   1
  12  -7  -2 5627.51 312.453   1
 -12   7   2 4968.94 303.672   1
  12   7  -2 5292.27 312.456   1
 -12  -7   2 5745.08 318.929   1
  11   7  -2 492.460 65.9340   1
 -11  -7   2 476.629 63.5181   1
  10  -7  -2 6827.27 369.228   1
 -10   7   2 6998.18 366.570   1
  10   7  -2 7002.00 374.290   1
 -10  -7   2 5883.81 362.421   1
   9  -7  -2 16901.3 806.336   1
  -9   7   2 15108.9 796.287   1
   9   7  -2 16700.4 810.133   1
  -9  -7   2 14512.8 801.232   1
   8  -7  -2 2994.07 186.631   1
   8   7  -2 2981.23 189.732   1
  -8   7   2 2953.19 181.824   1
  -8  -7   2 2940.80 187.502   1
  -7   7   2 1121.83 86.9894   1
  -7  -7   2 1025.25 91.6432   1
   7   7  -2 977.787 90.3042   1
   6  -7  -2 1678.42 113.610   1
   6   7  -2 1274.42 119.347   1
  -6  -7   2 1427.98 112.767   1
  -6   7   2 1793.12 113.711   1
   5  -7  -2 8074.18 418.954   1
   5   7  -2 7808.72 423.154   1
  -5  -7   2 7816.51 422.786   1
  -5   7   2 7860.16 415.700   1
   4  -7  -2 297.869 43.0048   1
   4   7  -2 243.978 45.4948   1
  -4  -7   2 277.110 42.9215   1
  -4   7   2 308.156 42.0797   1
   3  -7  -2 1168.01 86.3905   1
   3   7  -2 930.973 84.9299   1
  -3  -7   2 1045.97 87.7423   1
  -3   7   2 1193.99 86.9931   1
   2  -7  -2 6428.75 359.524   1
   2   7  -2 6424.17 364.921   1
  -2  -7   2 6513.35 366.607   1
  -2   7   2 7673.61 365.009   1
  -1  -7   2 6339.99 350.146   1
   1  -7  -2 6167.53 344.724   1
   1   7  -2 6038.95 348.880   1
   0  -7   2 21787.4 1060.41   1
   0   7   2 20822.9 1054.63   1
   0  -7  -2 20709.2 1054.05   1
   0   7  -2 21598.1 1058.44   1
   1  -7   2 17296.5 930.866   1
   1   7   2 19474.1 932.419   1
  -1  -7  -2 19709.7 932.314   1
  -1   7  -2 17823.7 930.863   1
   2  -7   2 30.0230 25.2572   1
   2   7   2 108.003 35.0528   1
  -2  -7  -2 38.5301 29.2475   1
  -2   7  -2 56.2021 25.0211   1
   3  -7   2 6062.48 326.304   1
  -3   7  -2 6026.71 325.028   1
  -3  -7  -2 6141.28 325.103   1
   3   7   2 5274.61 323.678   1
   4  -7   2 1549.84 117.333   1
   4   7   2 1665.99 117.798   1
  -4  -7  -2 1565.23 116.653   1
  -4   7  -2 1488.63 113.128   1
   5   7   2 824.877 75.7200   1
  -5  -7  -2 788.866 76.0873   1
  -5   7  -2 608.881 70.7139   1
   5  -7   2 719.726 77.3376   1
  -6   7  -2 649.724 72.6756   1
   6  -7   2 814.675 80.6165   1
   7   7   2 1413.80 112.778   1
  -7  -7  -2 1377.82 112.068   1
  -7   7  -2 1485.58 112.199   1
   7  -7   2 1518.39 117.207   1
   8   7   2 1172.11 102.999   1
  -8  -7  -2 1427.83 109.890   1
  -8   7  -2 1154.77 100.765   1
   8  -7   2 1168.80 102.680   1
   9   7   2 9241.41 542.837   1
  -9  -7  -2 11040.3 552.532   1
  -9   7  -2 10542.7 544.835   1
   9  -7   2 10345.3 548.234   1
  10   7   2 13090.1 675.053   1
 -10  -7  -2 12209.0 667.824   1
 -10   7  -2 12837.4 667.944   1
  10  -7   2 13077.4 672.704   1
  11   7   2 9107.00 454.431   1
  11  -7   2 7414.85 443.254   1
 -11  -7  -2 7810.81 442.892   1
 -11   7  -2 8260.87 446.148   1
 -12   7  -2-8.61757 40.1575   1
 -13  -7  -2 2383.04 168.752   1
  13   7   2 2505.43 179.823   1
  14   7   2 110.036 51.2709   1
  14  -7   2 124.778 48.1518   1
 -14   7  -2 156.360 46.3844   1
 -14  -7  -2 108.477 48.2658   1
  15  -7   2 2116.87 161.625   1
  15   7   2 2643.84 175.310   1
 -15  -7  -2 2070.83 159.287   1
 -15   7  -2 2197.14 163.591   1
 -16   7  -2 8.91153 42.2405   1
  16  -7   2 83.3302 47.1801   1
 -17  -7  -2 245.394 55.4135   1
  17   7   2 294.807 62.0588   1
 -18  -7  -2 51.8957 39.0439   1
  18  -7   2 28.4327 49.5835   1
 -18   7  -2 109.459 51.2573   1
  18   7   2 9.39022 39.3558   1
 -19  -7  -2 107.402 49.9821   1
  19   7   2 47.7888 48.7813   1
 -19   7  -2 73.3340 48.6461   1
  19  -7   2 57.1493 45.2288   1
  20   7   2 413.574 74.7226   1
 -20  -7  -2 630.996 81.6800   1
 -20   7  -2 476.841 75.6654   1
  20  -7   2 524.078 76.2624   1
 -21   7  -2 36.8179 42.8920   1
  21  -7   2-28.4347 42.7192   1
  22   7   2-8.92070 44.1704   1
 -22   7  -2-9.17735 46.7213   1
  22  -7   2-9.40944 40.9212   1
  23   7   2 52.7105 36.9173   1
 -23  -7  -2 50.6486 42.5233   1
 -23   7  -2 109.252 53.4438   1
  23  -7   2 92.6024 48.5169   1
  25   8  -2 34.4286 43.8382   1
 -25  -8   2 24.9305 38.1181   1
  24   8  -2 52.7237 47.7346   1
 -24  -8   2 58.2666 47.3224   1
  23   8  -2 46.7513 48.2530   1
 -23  -8   2 8.08668 38.3029   1
  22   8  -2 119.065 46.4260   1
 -22  -8   2 156.016 52.6923   1
 -22   8   2 119.977 56.0575   1
  21   8  -2 74.3100 51.0317   1
 -21  -8   2 8.70327 44.9633   1
 -21   8   2 110.078 52.6850   1
  21  -8  -2 9.99345 45.8708   1
  20   8  -2 95.0323 54.3558   1
  20  -8  -2 187.864 57.7203   1
 -20  -8   2 132.177 50.9993   1
 -20   8   2 145.167 54.6378   1
  19  -8  -2 292.195 65.7734   1
  19   8  -2 314.415 66.3550   1
 -19   8   2 294.948 58.2740   1
  18  -8  -2 1307.47 115.923   1
 -18   8   2 1403.38 117.255   1
  17   8  -2 122.751 50.7172   1
 -17   8   2 214.587 51.0187   1
 -17  -8   2 162.371 47.6852   1
  17  -8  -2 223.889 54.2138   1
  16   8  -2 288.702 60.0359   1
  16  -8  -2 344.830 65.4016   1
 -16  -8   2 446.213 67.6636   1
  15   8  -2 7010.52 401.154   1
 -15   8   2 7291.87 399.036   1
  15  -8  -2 7680.15 404.313   1
 -15  -8   2 6358.59 393.746   1
  14   8  -2 2429.76 181.801   1
 -14   8   2 2481.91 176.889   1
  14  -8  -2 2741.45 183.716   1
 -14  -8   2 2930.60 190.711   1
 -13   8   2 832.355 85.2895   1
  13  -8  -2 951.072 93.3946   1
  12   8  -2 1852.03 151.860   1
 -12   8   2 2237.63 152.997   1
  12  -8  -2 2399.56 159.073   1
 -12  -8   2 2178.56 157.816   1
  11   8  -2 1815.94 140.837   1
 -11   8   2 2246.10 143.191   1
  11  -8  -2 1867.98 140.535   1
 -11  -8   2 1703.54 137.141   1
  10   8  -2 7034.87 383.203   1
 -10   8   2 6725.83 375.592   1
 -10  -8   2 6803.62 380.016   1
  10  -8  -2 6861.22 382.452   1
  -9  -8   2 7003.23 396.102   1
   9   8  -2 7420.32 400.364   1
   8   8  -2 7366.07 415.431   1
  -8  -8   2 7317.54 420.019   1
  -8   8   2 7923.64 414.671   1
   8  -8  -2 7969.25 416.359   1
   7  -8  -2 2495.21 153.510   1
  -7  -8   2 2062.91 150.694   1
   7   8  -2 2133.09 152.289   1
   6  -8  -2 3059.06 171.696   1
   6   8  -2 2695.04 173.581   1
  -6   8   2 2523.83 161.758   1
   5  -8  -2 26219.3 1388.30   1
  -5   8   2 30164.5 1393.82   1
   4  -8  -2 4555.05 260.494   1
   4   8  -2 4856.90 267.085   1
  -4  -8   2 4124.16 258.558   1
  -4   8   2 4718.67 260.796   1
   3  -8  -2 433.477 55.8734   1
   3   8  -2 612.300 61.7906   1
  -3  -8   2 450.761 56.2165   1
  -3   8   2 506.258 60.4321   1
  -2  -8   2 648.405 72.4711   1
   2  -8  -2 701.230 68.3259   1
  -2   8   2 806.879 70.3624   1
   2   8  -2 532.384 66.1895   1
  -1  -8   2 518.360 61.1635   1
   1  -8  -2 553.370 58.6559   1
  -1   8   2 427.411 55.1164   1
   1   8  -2 627.420 66.9832   1
   0  -8   2 8305.52 452.118   1
   0   8   2 8505.17 448.907   1
   0  -8  -2 8621.40 449.688   1
   0   8  -2 8425.81 451.476   1
   1  -8   2 49041.2 2242.43   1
   1   8   2 44354.7 2235.18   1
  -1  -8  -2 48985.7 2239.26   1
   2  -8   2 15832.1 816.199   1
   2   8   2 15095.2 812.035   1
  -2  -8  -2 16359.2 814.582   1
  -2   8  -2 16859.6 817.201   1
   3  -8   2 7030.81 384.997   1
  -3   8  -2 7413.71 384.489   1
  -3  -8  -2 6834.67 381.767   1
   3   8   2 6858.87 382.488   1
   5  -8   2 12821.5 669.028   1
  -5   8  -2 13235.5 668.981   1
   5   8   2 12655.9 669.579   1
  -5  -8  -2 12873.8 668.600   1
   6  -8   2 1382.14 113.695   1
  -6   8  -2 1657.67 119.095   1
   6   8   2 1248.94 108.018   1
  -6  -8  -2 1444.43 111.367   1
   7  -8   2 11397.5 568.408   1
  -7   8  -2 10033.8 555.552   1
   7   8   2 10214.7 559.013   1
  -7  -8  -2 10769.6 558.198   1
   8  -8   2 6186.63 350.619   1
  -8   8  -2 6548.90 349.508   1
   8   8   2 6063.31 349.016   1
  -8  -8  -2 5801.90 345.260   1
   9  -8   2 4494.74 280.097   1
  -9   8  -2 5210.60 283.573   1
   9   8   2 4487.93 279.488   1
  -9  -8  -2 4556.81 281.640   1
  10  -8   2 5674.31 327.066   1
 -10   8  -2 5617.67 323.659   1
 -10  -8  -2 5642.48 326.844   1
  10   8   2 5450.32 324.721   1
 -11   8  -2 3987.11 247.388   1
 -12  -8  -2 1569.86 128.877   1
  12   8   2 1571.39 131.724   1
  13   8   2 3419.83 226.970   1
  13  -8   2 3874.13 231.746   1
 -13  -8  -2 3468.01 222.728   1
 -13   8  -2 3150.02 218.542   1
  14  -8   2 335.791 67.0892   1
 -14   8  -2 402.124 66.2445   1
  14   8   2 274.345 61.0886   1
 -14  -8  -2 293.370 55.4315   1
 -15   8  -2 2268.89 171.392   1
  15  -8   2 2635.82 181.847   1
  16   8   2 998.846 107.977   1
 -16  -8  -2 1104.58 103.818   1
 -16   8  -2 1025.75 104.218   1
  16  -8   2 918.880 100.279   1
  17   8   2 629.904 83.7832   1
 -17  -8  -2 757.308 87.3671   1
 -17   8  -2 653.730 88.5467   1
  17  -8   2 518.920 79.0966   1
 -18   8  -2 55.6352 41.8178   1
  18  -8   2 9.67750 38.0188   1
  19   8   2 37.3121 35.7798   1
 -19  -8  -2 8.59162 37.3673   1
 -19   8  -2-18.5919 41.1714   1
  19  -8   2 19.4037 39.7821   1
  20   8   2 113.044 53.0359   1
 -20  -8  -2 81.4652 45.3988   1
 -20   8  -2 37.1289 45.4708   1
  20  -8   2 106.511 45.2938   1
  21   8   2 298.986 62.9082   1
 -21  -8  -2 253.625 55.4408   1
 -21   8  -2 309.724 67.6716   1
  21  -8   2 406.902 70.8472   1
 -22   8  -2 18.0119 48.8509   1
  22  -8   2 9.57683 46.7393   1
  23   8   2 8.58550 29.6284   1
 -23  -8  -2 8.30216 39.9161   1
  24   9  -2-17.8324 44.1496   1
 -24  -9   2-7.93246 38.1409   1
  23   9  -2-9.03427 40.0131   1
 -23  -9   2-16.6483 44.0648   1
  22   9  -2-9.06994 45.5487   1
 -22  -9   2-17.1385 44.7917   1
  21   9  -2 873.764 99.5360   1
 -21  -9   2 888.433 96.1105   1
 -21   9   2 890.213 96.4433   1
  20   9  -2 469.655 75.5605   1
  20  -9  -2 384.331 71.1223   1
 -20  -9   2 448.788 73.6399   1
 -20   9   2 427.570 73.0386   1
  19   9  -2 239.823 63.5965   1
 -19  -9   2 206.382 56.7481   1
  18  -9  -2-9.63048 43.4084   1
 -18   9   2-17.9991 38.4104   1
 -18  -9   2 8.55050 46.3806   1
  18   9  -2-38.8433 52.0428   1
  17   9  -2 864.428 91.6962   1
  17  -9  -2 806.369 90.8822   1
 -17  -9   2 654.456 81.3347   1
 -17   9   2 838.248 92.3712   1
  16   9  -2 543.316 82.4113   1
 -16  -9   2 601.042 81.9560   1
 -16   9   2 742.576 83.5665   1
  16  -9  -2 789.225 88.2790   1
 -15  -9   2 4739.33 296.084   1
  15   9  -2 5082.71 299.324   1
  14   9  -2 4827.41 313.144   1
 -14  -9   2 5958.76 328.759   1
 -14   9   2 5492.35 318.152   1
  14  -9  -2 5541.04 323.395   1
  13   9  -2 1756.09 152.278   1
 -13  -9   2 2209.51 159.342   1
 -13   9   2 2175.90 151.978   1
  13  -9  -2 2104.96 155.333   1
  12   9  -2 2507.78 182.204   1
 -12  -9   2 2574.45 179.497   1
 -12   9   2 2612.14 178.278   1
  12  -9  -2 3052.56 191.968   1
  11   9  -2 4847.44 290.120   1
 -11  -9   2 4590.21 283.126   1
 -11   9   2 5020.60 287.091   1
  11  -9  -2 4966.42 290.268   1
  10   9  -2 87.0504 37.2390   1
  10  -9  -2 113.778 39.4753   1
 -10  -9   2 108.954 38.8806   1
 -10   9   2 125.371 41.7271   1
   9  -9  -2 1465.17 115.725   1
   9   9  -2 1518.87 119.643   1
  -9  -9   2 1418.76 117.506   1
  -9   9   2 1308.79 111.447   1
   8   9  -2 381.142 59.5452   1
  -8   9   2 238.981 49.1144   1
   8  -9  -2 341.595 55.6059   1
   7   9  -2 16680.4 813.353   1
  -7  -9   2 14904.0 809.392   1
   6   9  -2 7937.44 415.307   1
  -6  -9   2 7706.55 412.645   1
   6  -9  -2 6909.42 410.050   1
  -5   9   2 30347.7 1448.48   1
   5   9  -2 28697.7 1450.96   1
  -5  -9   2 28981.6 1450.92   1
   5  -9  -2 28654.7 1447.19   1
   4   9  -2 7537.30 434.368   1
  -4  -9   2 7305.19 431.815   1
  -3   9   2 572.403 70.5447   1
   3   9  -2 637.685 73.2233   1
  -3  -9   2 767.639 74.6702   1
   3  -9  -2 611.928 67.5846   1
   2   9  -2 54.1265 30.5155   1
  -2   9   2 6.43000 28.4996   1
   2  -9  -2 31.9556 31.6657   1
  -2  -9   2 13.4877 23.3004   1
  -1   9   2 9275.70 458.896   1
   1   9  -2 8298.59 460.774   1
  -1  -9   2 7958.96 457.982   1
   1  -9  -2 8554.53 454.851   1
   0   9  -2 30665.2 1491.63   1
   0   9   2 31761.2 1492.65   1
   0  -9  -2 28799.2 1487.08   1
   0  -9   2 29175.4 1492.29   1
  -1   9  -2 14707.6 763.057   1
   1  -9   2 15129.4 767.797   1
  -2   9  -2 790.816 77.3602   1
   2  -9   2 697.191 76.8244   1
  -3   9  -2 917.379 85.5177   1
   3   9   2 894.062 85.3413   1
   3  -9   2 980.702 88.4347   1
  -3  -9  -2 794.256 83.3175   1
   4  -9   2 12615.0 644.642   1
   4   9   2 11735.7 640.163   1
  -4  -9  -2 12301.8 642.885   1
  -4   9  -2 12663.2 642.667   1
   5  -9   2 581.064 67.2275   1
  -5   9  -2 450.480 62.9016   1
  -5  -9  -2 517.742 63.3921   1
   5   9   2 426.997 61.1437   1
   6  -9   2 36357.5 1810.29   1
  -6   9  -2 35901.2 1809.10   1
   6   9   2 36831.8 1810.98   1
  -6  -9  -2 37286.8 1809.61   1
   7  -9   2 867.019 85.6011   1
  -7   9  -2 715.180 80.8135   1
   7   9   2 651.591 83.1400   1
  -7  -9  -2 777.401 83.6018   1
   8  -9   2 695.153 79.9948   1
  -8   9  -2 737.056 81.8131   1
   8   9   2 659.145 81.5845   1
  -8  -9  -2 614.758 74.4292   1
   9  -9   2 4806.50 298.828   1
  -9   9  -2 5312.35 297.651   1
  -9  -9  -2 4689.67 295.865   1
   9   9   2 5253.96 301.957   1
 -10   9  -2 3389.89 218.357   1
  10   9   2 3544.30 224.338   1
 -10  -9  -2 3451.04 227.711   1
  11   9   2 70.1183 47.6279   1
 -11  -9  -2 52.8658 43.0963   1
  12  -9   2 391.517 66.3008   1
 -12   9  -2 372.541 62.0159   1
  12   9   2 378.907 67.0273   1
 -12  -9  -2 378.015 62.8491   1
  13  -9   2 18.4752 44.4846   1
 -13   9  -2 43.1634 44.6095   1
  13   9   2 54.4553 45.0090   1
 -13  -9  -2 86.3047 43.4126   1
 -14   9  -2 3291.89 218.516   1
  14  -9   2 3182.39 217.693   1
  15   9   2 2398.07 174.484   1
 -15  -9  -2 1993.21 153.127   1
 -15   9  -2 2074.77 159.527   1
  15  -9   2 2245.64 165.400   1
  16   9   2 1572.40 136.762   1
 -16  -9  -2 1711.18 136.046   1
 -16   9  -2 1764.01 140.995   1
  16  -9   2 1742.43 141.843   1
  17   9   2 9.63085 43.4086   1
 -17  -9  -2 8.85717 42.5859   1
 -17   9  -2-9.12584 42.5273   1
  17  -9   2 38.9579 41.5660   1
  18   9   2-9.29497 42.6187   1
 -18  -9  -2 34.9902 36.6175   1
 -18   9  -2 45.5249 51.1260   1
  18  -9   2 9.80352 47.8508   1
  19   9   2 209.462 56.8753   1
 -19  -9  -2 199.261 54.1912   1
 -19   9  -2 236.773 55.8423   1
  19  -9   2 176.431 52.8162   1
  20   9   2 687.186 86.4486   1
 -20  -9  -2 548.689 75.8585   1
 -20   9  -2 698.113 83.3104   1
  20  -9   2 771.029 88.0285   1
  21   9   2 99.5122 46.2396   1
 -21  -9  -2 88.5008 40.6122   1
 -21   9  -2 107.849 53.3471   1
  21  -9   2 38.6929 48.0731   1
  22   9   2 8.48309 42.6164   1
 -22  -9  -2 8.15554 42.0941   1
 -22   9  -2 71.3760 51.7478   1
  22  -9   2 28.5480 37.3763   1
 -23 -10   2 8.34150 39.4959   1
  23  10  -2 17.4105 34.9456   1
 -22 -10   2 110.152 51.2603   1
  22  10  -2 45.0201 40.7364   1
  20  10  -2 318.840 65.9342   1
 -20 -10   2 204.894 58.5324   1
 -20  10   2 234.943 64.6506   1
  20 -10  -2 300.556 65.0873   1
  19  10  -2 189.120 56.0658   1
 -19 -10   2 198.736 52.7212   1
 -19  10   2 195.017 56.3081   1
  19 -10  -2 208.785 55.3811   1
 -18 -10   2 332.344 56.0573   1
  18  10  -2 169.756 48.1930   1
  17  10  -2 443.729 70.7474   1
 -17 -10   2 482.737 72.2233   1
 -17  10   2 587.935 77.2477   1
  17 -10  -2 493.872 75.9560   1
  16  10  -2 5064.13 330.215   1
 -16 -10   2 5564.10 333.158   1
 -16  10   2 5742.38 335.335   1
 -15  10   2 535.114 74.2770   1
  15 -10  -2 495.045 75.8583   1
  14  10  -2 1855.41 146.252   1
 -14 -10   2 1937.95 152.144   1
 -14  10   2 1695.12 140.309   1
  14 -10  -2 1931.41 147.974   1
  13  10  -2 1287.56 116.773   1
  13 -10  -2 1419.45 118.622   1
 -13  10   2 1178.58 110.445   1
 -13 -10   2 1135.15 112.439   1
  12  10  -2 17246.6 907.687   1
 -12 -10   2 17837.1 906.120   1
 -12  10   2 17700.6 907.098   1
  12 -10  -2 17738.2 910.040   1
  11 -10  -2 1975.09 150.265   1
  11  10  -2 2034.11 152.275   1
 -11 -10   2 2094.24 150.096   1
 -10  10   2 13308.3 718.158   1
  10 -10  -2 14395.4 724.057   1
  -9  10   2 148.483 42.1765   1
   9  10  -2 91.1341 42.6667   1
  -9 -10   2 145.104 46.2103   1
   9 -10  -2 148.091 44.2312   1
  -8 -10   2 1692.73 128.416   1
   8  10  -2 1229.89 115.664   1
  -8  10   2 1515.73 117.416   1
   8 -10  -2 1532.61 119.549   1
  -7  10   2 244.696 47.7380   1
   7  10  -2 140.554 47.1078   1
  -7 -10   2 144.934 43.7930   1
   7 -10  -2 234.157 48.5966   1
  -6  10   2 11908.2 643.642   1
   6  10  -2 11660.2 648.922   1
  -6 -10   2 13031.1 650.409   1
   6 -10  -2 12934.5 648.921   1
  -5  10   2 9139.03 476.420   1
   5  10  -2 8946.72 482.723   1
  -5 -10   2 8433.01 479.559   1
   5 -10  -2 9024.66 479.637   1
  -4  10   2 12628.1 647.210   1
   4  10  -2 12175.6 647.946   1
  -4 -10   2 12031.9 645.806   1
   4 -10  -2 12741.5 646.242   1
   3  10  -2 16392.7 859.375   1
  -3  10   2 16447.8 856.198   1
  -3 -10   2 17623.6 860.927   1
  -2  10   2 34879.7 1657.67   1
   2  10  -2 35714.0 1661.34   1
   2 -10  -2 30438.5 1653.46   1
  -2 -10   2 33259.8 1657.91   1
   1  10  -2 676.161 78.8820   1
  -1  10   2 1017.25 87.2622   1
  -1 -10   2 860.236 85.3392   1
   1 -10  -2 820.641 80.7974   1
   0  10  -2 22.1046 34.8893   1
   0  10   2 14.3162 35.4474   1
   0 -10  -2-6.93191 34.8145   1
   0 -10   2 29.3404 37.8478   1
  -1  10  -2 3157.37 209.336   1
   1  10   2 3603.22 212.711   1
  -1 -10  -2 3396.84 210.371   1
   1 -10   2 3254.13 211.772   1
  -2  10  -2 16263.3 906.440   1
  -2 -10  -2 17996.2 910.581   1
   2 -10   2 16452.5 909.096   1
  -3  10  -2 2813.58 182.748   1
   3  10   2 2780.30 178.441   1
  -3 -10  -2 2342.65 171.097   1
   3 -10   2 2799.52 182.127   1
  -4  10  -2 19117.1 945.339   1
   4  10   2 16754.8 939.352   1
  -4 -10  -2 18451.7 945.698   1
   4 -10   2 19967.4 948.514   1
   5 -10   2 22292.5 1086.88   1
  -5  10  -2 22721.7 1083.36   1
  -5 -10  -2 22355.8 1084.44   1
  -6 -10  -2 499.625 65.9901   1
   6  10   2 616.126 72.0295   1
  -6  10  -2 656.791 75.4549   1
   6 -10   2 571.913 73.5161   1
   7  10   2 12013.9 637.680   1
  -7 -10  -2 11783.5 634.530   1
   7 -10   2 12573.3 641.310   1
  -7  10  -2 11988.6 636.097   1
  -8  10  -2 777.747 85.6938   1
   8 -10   2 746.540 84.5559   1
   9 -10   2 1605.68 132.591   1
  -9  10  -2 1793.09 136.293   1
  -9 -10  -2 1649.68 133.983   1
   9  10   2 1741.99 138.504   1
  10 -10   2 2780.35 195.200   1
  10  10   2 2964.46 198.013   1
 -10 -10  -2 2734.05 194.795   1
  11 -10   2 4073.05 273.573   1
 -11  10  -2 5068.33 281.136   1
  11  10   2 4195.67 272.511   1
 -11 -10  -2 4811.34 282.960   1
  12 -10   2 28.6542 44.5067   1
 -12  10  -2 8.55613 39.2207   1
  12  10   2-18.3273 45.3712   1
 -12 -10  -2-8.97549 36.0246   1
 -13  10  -2 4878.23 307.225   1
  13 -10   2 5564.97 318.658   1
  14  10   2 2604.68 184.198   1
 -14 -10  -2 2387.19 177.993   1
 -14  10  -2 2702.51 185.966   1
  14 -10   2 2719.26 188.864   1
  15  10   2 2320.84 174.216   1
  15 -10   2 2051.69 170.599   1
 -15 -10  -2 2533.74 171.260   1
 -15  10  -2 2399.67 174.267   1
  16 -10   2 9.75583 41.6553   1
 -16  10  -2 36.3521 43.7143   1
 -16 -10  -2 8.39705 38.5166   1
  16  10   2 68.5648 47.1115   1
  17  10   2 779.445 89.3144   1
 -17 -10  -2 759.091 84.8972   1
 -17  10  -2 874.994 93.7291   1
  17 -10   2 695.816 88.9985   1
  18  10   2-9.52491 48.4893   1
 -18 -10  -2 43.6845 43.8728   1
 -18  10  -2-27.3537 47.0405   1
  18 -10   2 9.79919 44.1647   1
  19  10   2 163.587 51.3395   1
 -19 -10  -2 128.504 46.8133   1
 -19  10  -2 100.000 46.6288   1
  19 -10   2 78.1585 48.7070   1
 -20 -10  -2-8.49511 42.0615   1
  20  10   2 17.7048 47.4387   1
  21  10   2 254.713 58.2042   1
 -21 -10  -2 269.699 51.0867   1
 -21  10  -2 241.091 59.0984   1
  21 -10   2 201.422 55.7308   1
  23  11  -2 8.62333 37.5087   1
 -23 -11   2 24.2457 38.8633   1
  22  11  -2 18.2377 46.4386   1
 -22 -11   2 33.4674 44.8543   1
 -21 -11   2 616.462 82.7275   1
  21  11  -2 710.690 87.9900   1
  19 -11  -2 760.983 94.7091   1
 -19 -11   2 813.585 93.2948   1
 -19  11   2 940.174 98.9299   1
  18  11  -2 352.290 64.8641   1
 -18 -11   2 367.322 66.8815   1
 -18  11   2 318.328 61.5958   1
  18 -11  -2 398.444 69.3667   1
 -17 -11   2 687.821 77.2440   1
  17  11  -2 344.770 62.6053   1
  16  11  -2 1404.59 127.629   1
  16 -11  -2 1413.86 125.986   1
 -16 -11   2 1467.86 128.697   1
 -16  11   2 1425.56 125.462   1
  15 -11  -2 4071.66 264.757   1
  15  11  -2 4175.89 263.482   1
 -15 -11   2 4522.35 271.469   1
 -15  11   2 4202.11 266.588   1
  14  11  -2 302.796 59.4750   1
  14 -11  -2 181.459 50.3851   1
 -14  11   2 160.180 50.5722   1
 -14 -11   2 271.503 59.6237   1
 -13 -11   2 2952.75 196.124   1
  13 -11  -2 2676.48 194.128   1
 -13  11   2 2586.34 191.025   1
  13  11  -2 3298.45 204.683   1
  12  11  -2 1629.00 136.499   1
 -12 -11   2 1836.47 137.606   1
 -11 -11   2 18437.1 883.216   1
  11 -11  -2 19048.8 889.395   1
 -11  11   2 19571.1 887.333   1
 -10 -11   2 3338.04 218.156   1
  10 -11  -2 3500.29 220.254   1
  10  11  -2 3057.86 214.195   1
 -10  11   2 3451.87 215.977   1
   9  11  -2 2044.72 148.063   1
   9 -11  -2 2141.84 147.335   1
  -9  11   2 2058.28 142.638   1
   8 -11  -2 589.406 74.5397   1
  -8  11   2 741.310 80.9399   1
   7  11  -2 3095.19 221.707   1
   7 -11  -2 3717.29 222.790   1
  -7 -11   2 3181.09 215.498   1
  -7  11   2 3681.43 220.904   1
   6  11  -2 302.578 54.8626   1
   6 -11  -2 280.793 53.4716   1
  -6 -11   2 255.261 51.4847   1
  -6  11   2 342.440 55.0021   1
   5  11  -2 4408.51 277.870   1
   5 -11  -2 4480.51 274.212   1
  -5 -11   2 5253.36 286.059   1
  -5  11   2 4680.13 277.080   1
   4  11  -2 11596.6 604.503   1
   4 -11  -2 11896.0 604.608   1
  -4  11   2 10916.8 599.481   1
  -4 -11   2 11208.0 601.272   1
   3  11  -2 17615.4 989.526   1
   3 -11  -2 20462.5 994.735   1
  -3 -11   2 20709.6 995.979   1
  -2  11   2 30855.4 1683.50   1
   2 -11  -2 33601.4 1688.08   1
  -2 -11   2 34638.7 1691.64   1
  -1  11   2 21478.7 1118.57   1
   1  11  -2 22399.5 1122.89   1
  -1 -11   2 22809.7 1124.94   1
   0  11   2 9115.12 481.977   1
   0 -11  -2 8811.50 478.382   1
   0 -11   2 9132.81 481.925   1
   0  11  -2 8386.02 477.855   1
   1  11   2 1710.84 125.138   1
   1 -11   2 1238.63 115.547   1
  -1 -11  -2 1554.73 121.671   1
  -1  11  -2 1483.60 121.732   1
   2  11   2 6997.38 376.546   1
   2 -11   2 6255.71 372.525   1
  -2 -11  -2 7165.05 377.959   1
  -2  11  -2 6229.86 370.646   1
   3  11   2 999.307 93.0250   1
   3 -11   2 866.467 88.4700   1
  -3 -11  -2 963.030 92.0764   1
  -3  11  -2 911.023 91.1094   1
   4  11   2 17665.9 867.728   1
  -4 -11  -2 15574.9 862.260   1
  -4  11  -2 17541.6 869.341   1
   4 -11   2 16653.6 867.160   1
   5  11   2 12599.5 705.532   1
  -5  11  -2 15288.8 715.982   1
  -5 -11  -2 13546.2 710.694   1
   5 -11   2 13052.0 709.415   1
  -6  11  -2 11440.2 647.558   1
   6 -11   2 13630.9 663.139   1
   7  11   2 2372.78 162.454   1
  -7 -11  -2 2059.09 156.167   1
   8  11   2 5160.81 319.818   1
  -8  11  -2 6060.19 327.451   1
   8 -11   2 5744.27 325.212   1
  -8 -11  -2 5054.84 316.297   1
   9 -11   2 5244.56 327.169   1
  -9 -11  -2 5660.00 327.071   1
   9  11   2 5841.77 331.569   1
  10 -11   2 465.170 71.9065   1
 -10 -11  -2 442.795 64.6718   1
 -10  11  -2 315.820 61.2071   1
  10  11   2 362.563 59.2893   1
  11 -11   2 487.583 73.9507   1
 -11 -11  -2 742.196 86.8770   1
  11  11   2 602.935 79.6961   1
 -11  11  -2 618.558 78.4221   1
 -12  11  -2 4375.40 258.248   1
  12 -11   2 3622.11 249.810   1
  13 -11   2 1192.35 119.218   1
 -13 -11  -2 1347.74 118.574   1
 -13  11  -2 1383.02 122.703   1
  13  11   2 1514.47 125.733   1
  14 -11   2 3936.52 251.510   1
 -14 -11  -2 3411.24 238.624   1
 -14  11  -2 4123.51 248.043   1
  14  11   2 3742.17 244.712   1
  15 -11   2-10.0572 50.5028   1
 -15 -11  -2 26.3076 42.1609   1
 -15  11  -2-8.97709 46.9199   1
  15  11   2 18.8290 48.5710   1
 -16 -11  -2 722.005 85.4408   1
  16 -11   2 623.477 87.0698   1
  16  11   2 887.513 95.8032   1
 -16  11  -2 747.575 88.7050   1
  17  11   2 262.233 54.6351   1
 -17 -11  -2 263.963 56.6214   1
 -18  11  -2 987.965 104.782   1
  18 -11   2 1142.15 113.151   1
 -19  11  -2 180.244 55.5714   1
  19 -11   2 158.012 57.3043   1
 -19 -11  -2 186.757 57.0348   1
  19  11   2 183.119 54.8543   1
 -20  11  -2 806.915 98.8131   1
  20 -11   2 942.312 101.046   1
 -20 -11  -2 942.749 93.4422   1
  20  11   2 910.749 96.1275   1
 -21 -11  -2 24.2297 46.3460   1
  21  11   2 8.53771 39.1436   1
 -22 -12   2 32.7806 41.2883   1
  22  12  -2 115.753 50.1017   1
  21  12  -2 26.8987 45.0934   1
 -21 -12   2 73.4329 43.2601   1
 -20 -12   2 1273.08 113.804   1
  20  12  -2 1539.91 129.737   1
 -19 -12   2 25.6555 39.8631   1
  19  12  -2 18.4410 42.9780   1
  18 -12  -2 419.488 70.1068   1
  18  12  -2 648.696 78.4934   1
 -18 -12   2 615.967 76.0938   1
 -18  12   2 686.183 87.1154   1
  17 -12  -2 741.396 87.2586   1
  17  12  -2 593.082 81.9709   1
 -17 -12   2 847.090 89.7603   1
 -17  12   2 690.588 87.7756   1
 -15 -12   2 253.449 55.9892   1
  15  12  -2 125.554 42.6557   1
  15 -12  -2 141.255 51.1843   1
 -15  12   2 221.478 54.7353   1
 -14 -12   2 1816.25 143.976   1
  14 -12  -2 1546.35 138.315   1
  14  12  -2 2006.98 146.952   1
 -14  12   2 1630.88 139.277   1
  13 -12  -2 2127.68 156.825   1
  13  12  -2 2306.03 160.120   1
 -13  12   2 1951.89 151.641   1
  12 -12  -2 4200.53 266.677   1
 -12  12   2 4119.72 259.767   1
 -11 -12   2 807.564 89.0823   1
  11 -12  -2 697.378 92.2894   1
 -11  12   2 652.377 83.8319   1
  11  12  -2 971.329 94.4805   1
  10  12  -2 2251.50 160.139   1
 -10 -12   2 1873.89 149.775   1
  -9 -12   2 918.122 94.0338   1
   9  12  -2 740.401 86.2158   1
  -9  12   2 1104.23 99.6674   1
   9 -12  -2 963.015 95.9536   1
  -8  12   2 419.444 62.4754   1
   8  12  -2 379.646 64.5264   1
  -8 -12   2 406.797 66.3149   1
   8 -12  -2 272.131 55.5961   1
  -7  12   2 19447.2 999.143   1
   7  12  -2 21387.8 1009.08   1
  -7 -12   2 19770.8 1001.75   1
   7 -12  -2 18168.0 1002.51   1
  -6  12   2 9273.43 514.632   1
   6  12  -2 10130.1 522.981   1
  -6 -12   2 9296.89 515.808   1
   6 -12  -2 9599.27 517.338   1
  -5  12   2 1065.85 99.5583   1
   5  12  -2 1084.58 98.6818   1
  -5 -12   2 903.943 92.5350   1
   5 -12  -2 996.773 95.9717   1
  -4  12   2 10412.3 552.826   1
   4 -12  -2 10168.3 550.826   1
  -3  12   2 14803.3 760.817   1
   3 -12  -2 14480.8 759.998   1
   2  12  -2 16940.1 883.535   1
  -2  12   2 17674.8 883.945   1
   2 -12  -2 17869.2 884.021   1
  -2 -12   2 16403.1 880.129   1
   1  12  -2 16621.1 859.345   1
  -1  12   2 16694.5 858.641   1
   1 -12  -2 16192.8 857.470   1
  -1 -12   2 17368.8 861.341   1
   0  12  -2 11418.5 627.518   1
   0  12   2 11775.6 627.449   1
   0 -12  -2 11754.7 627.086   1
   0 -12   2 12566.4 631.940   1
  -1  12  -2 1734.81 134.446   1
   1  12   2 1901.98 137.923   1
  -1 -12  -2 1677.76 133.231   1
   1 -12   2 1587.94 132.175   1
  -2  12  -2 1972.27 144.045   1
   2  12   2 2012.89 145.462   1
  -2 -12  -2 1808.42 140.480   1
   2 -12   2 1673.28 137.559   1
  -3  12  -2 19786.4 915.693   1
   3  12   2 16248.6 905.389   1
   3 -12   2 17295.6 913.327   1
  -3 -12  -2 17867.4 908.697   1
   5  12   2 659.906 77.1046   1
  -5  12  -2 534.662 74.8485   1
  -5 -12  -2 601.733 76.2646   1
   5 -12   2 650.637 80.2462   1
   6  12   2 210.627 56.0180   1
  -6 -12  -2 143.419 47.5461   1
   7  12   2 13048.5 691.213   1
  -7 -12  -2 14016.1 694.044   1
  -7  12  -2 12690.9 690.067   1
   7 -12   2 12768.5 693.704   1
   8  12   2 5564.72 322.448   1
  -8 -12  -2 5298.05 316.745   1
  -8  12  -2 5735.93 321.668   1
   8 -12   2 5075.40 320.890   1
   9  12   2 1474.98 126.700   1
  -9 -12  -2 1343.55 121.250   1
  -9  12  -2 1578.16 125.701   1
   9 -12   2 1371.35 123.663   1
  10  12   2 2417.62 170.503   1
  10 -12   2 2157.20 165.811   1
 -10 -12  -2 2127.24 163.331   1
 -10  12  -2 2362.76 169.346   1
  11 -12   2 110.827 42.4049   1
  11  12   2-9.18764 44.9012   1
 -11  12  -2 36.2538 43.6417   1
 -11 -12  -2 38.7817 48.7456   1
  12  12   2 537.305 74.1447   1
 -12 -12  -2 592.630 75.4482   1
  13 -12   2 7700.25 429.936   1
 -13 -12  -2 7359.73 426.796   1
  13  12   2 7252.04 426.814   1
 -13  12  -2 7952.01 431.935   1
  14 -12   2 28.7830 47.1430   1
 -14 -12  -2 185.899 54.7196   1
  14  12   2 74.8939 45.3440   1
 -14  12  -2 166.618 56.1343   1
  15 -12   2 19.3238 42.0181   1
 -15 -12  -2 17.5329 40.1862   1
  15  12   2 9.29550 46.0252   1
 -15  12  -2-18.4869 41.6605   1
  16 -12   2 476.734 72.2786   1
 -16 -12  -2 523.194 68.5945   1
 -16  12  -2 489.449 72.4044   1
  16  12   2 511.893 75.7908   1
 -17  12  -2 978.421 100.728   1
  17 -12   2 1062.63 104.578   1
 -17 -12  -2 812.725 92.0590   1
  17  12   2 1072.50 106.762   1
  18 -12   2 292.832 61.5257   1
 -18 -12  -2 309.622 62.1313   1
 -18  12  -2 211.023 55.9443   1
  18  12   2 330.501 67.4552   1
 -19  12  -2 1502.76 137.970   1
  19  12   2 1688.90 137.406   1
  19 -12   2 1953.37 149.746   1
 -19 -12  -2 1659.61 132.643   1
  20  12   2-17.2542 45.0965   1
 -20 -12  -2-16.2023 41.8019   1
 -21 -13   2 7.85203 43.6377   1
  21  13  -2 79.7111 44.5207   1
 -20 -13   2 32.2997 44.3536   1
  20  13  -2 45.8511 46.7196   1
  19  13  -2 1121.59 106.324   1
 -19 -13   2 977.141 101.543   1
 -18 -13   2 68.6667 49.4264   1
  18  13  -2 108.987 50.0202   1
 -17 -13   2 1138.53 104.620   1
  17  13  -2 811.886 94.9604   1
 -17  13   2 985.668 104.735   1
 -16 -13   2 691.199 84.8034   1
  16 -13  -2 816.063 91.5181   1
  16  13  -2 714.780 84.9001   1
 -16  13   2 821.074 92.5107   1
 -15 -13   2 1111.92 114.545   1
  15 -13  -2 1181.71 112.100   1
  15  13  -2 860.990 102.015   1
 -15  13   2 1214.66 110.861   1
 -14 -13   2 81.7953 44.2267   1
  14 -13  -2 221.272 59.0139   1
  14  13  -2 102.245 45.2082   1
 -14  13   2 234.348 55.3414   1
 -13 -13   2 8.77684 40.2362   1
  13 -13  -2 9.58052 40.8876   1
  13  13  -2 18.2529 41.1355   1
 -13  13   2 8.92610 40.9203   1
 -12 -13   2 2928.55 203.033   1
  12 -13  -2 3254.00 213.932   1
  12  13  -2 3267.24 211.581   1
 -12  13   2 3092.71 209.938   1
 -11 -13   2 1263.08 116.596   1
  11 -13  -2 1461.12 124.249   1
  11  13  -2 1510.30 123.355   1
 -11  13   2 1530.58 126.942   1
  10 -13  -2 265.585 59.2571   1
 -10  13   2 162.079 54.2557   1
  -9 -13   2 9362.92 520.710   1
   9 -13  -2 9388.82 520.465   1
   9  13  -2 9984.94 523.877   1
  -9  13   2 9438.33 519.903   1
  -8 -13   2 3078.74 208.038   1
   8  13  -2 3258.63 209.233   1
  -8  13   2 2908.11 202.405   1
   8 -13  -2 3142.00 207.514   1
  -7  13   2 4298.57 254.442   1
   7  13  -2 4227.61 256.508   1
  -7 -13   2 3731.43 248.324   1
   7 -13  -2 3860.85 249.859   1
   6  13  -2 5656.58 345.383   1
  -6 -13   2 6403.85 350.932   1
   5  13  -2 5697.94 337.792   1
  -5 -13   2 5826.70 338.048   1
   4  13  -2 2848.52 199.683   1
  -4 -13   2 3256.98 206.055   1
   3  13  -2 6359.84 360.788   1
  -3 -13   2 6075.02 358.552   1
   2  13  -2 30210.5 1504.57   1
  -2 -13   2 29908.8 1503.80   1
   1  13  -2 6789.81 373.483   1
  -1 -13   2 6262.44 370.270   1
   0  13  -2 16.9292 38.8142   1
   0 -13   2 25.3654 40.0414   1
  -1  13  -2 6608.92 387.201   1
   1  13   2 6789.32 389.292   1
   1 -13   2 6747.41 388.803   1
  -1 -13  -2 7189.60 390.753   1
  -2  13  -2 8302.62 436.286   1
   2  13   2 7685.65 432.378   1
  -2 -13  -2 6999.62 426.050   1
   2 -13   2 8081.78 434.865   1
  -3  13  -2 7323.88 401.129   1
   3  13   2 7544.89 402.955   1
  -3 -13  -2 6408.44 392.204   1
   3 -13   2 7039.87 397.005   1
  -4  13  -2 13132.3 738.474   1
   4  13   2 14366.0 745.009   1
  -4 -13  -2 14532.3 746.910   1
   4 -13   2 15013.4 749.050   1
   5  13   2 861.382 95.1267   1
  -5  13  -2 1009.68 97.8459   1
  -5 -13  -2 1214.01 107.270   1
   5 -13   2 1151.33 104.792   1
   6  13   2 2911.59 193.293   1
  -6 -13  -2 2581.78 185.066   1
   6 -13   2 2713.90 190.297   1
   7  13   2 239.493 53.5941   1
  -7 -13  -2 294.344 53.8676   1
  -7  13  -2 254.138 59.8028   1
   7 -13   2 313.436 66.3195   1
   8  13   2 13580.0 749.951   1
  -8 -13  -2 13834.1 748.444   1
  -8  13  -2 15068.5 755.457   1
   8 -13   2 15084.7 758.328   1
   9  13   2 1088.07 105.867   1
  -9 -13  -2 1022.68 102.860   1
  -9  13  -2 1055.19 106.017   1
   9 -13   2 1203.01 111.215   1
 -10 -13  -2 696.442 80.5831   1
  10  13   2 750.433 86.1028   1
  11  13   2 121.054 47.3071   1
 -11 -13  -2 228.074 56.6721   1
 -11  13  -2 332.833 62.0723   1
  11 -13   2 207.257 56.7489   1
  12  13   2 1997.63 152.981   1
 -12 -13  -2 2172.33 162.376   1
  12 -13   2 1833.48 152.744   1
 -12  13  -2 2110.59 159.259   1
 -13  13  -2 481.988 74.0959   1
  13 -13   2 501.138 75.0205   1
  14 -13   2 218.184 56.2727   1
 -14 -13  -2 194.427 58.0410   1
 -14  13  -2 316.561 62.9793   1
  14  13   2 269.721 62.4314   1
  15  13   2 164.897 54.2500   1
  15 -13   2 208.641 59.3932   1
 -15 -13  -2 130.443 50.5203   1
  16  13   2 101.545 46.5564   1
 -16  13  -2 92.9378 53.4988   1
  16 -13   2 47.2905 42.1081   1
 -16 -13  -2 111.274 48.7776   1
  17  13   2 125.159 54.4147   1
  17 -13   2 122.930 54.0413   1
 -17  13  -2 83.1451 52.2447   1
 -17 -13  -2 168.143 48.7280   1
  18 -13   2 2062.26 158.343   1
  18  13   2 1922.55 153.615   1
 -18  13  -2 2300.35 162.288   1
 -18 -13  -2 1707.74 143.837   1
  19  13   2 8.88888 36.4466   1
 -19 -13  -2 8.15746 37.3955   1
 -19 -14   2 41.2065 40.2259   1
  19  14  -2-8.73334 35.0625   1
 -18 -14   2 1517.69 123.546   1
  18  14  -2 1505.83 127.317   1
 -17 -14   2 123.764 41.7809   1
  17  14  -2 180.471 51.6933   1
 -16  14   2 450.473 72.1261   1
 -15  14   2 167.348 52.1943   1
 -15 -14   2 162.926 63.6328   1
  15  14  -2 108.955 51.5637   1
  15 -14  -2 217.686 57.8971   1
 -14  14   2 47.3854 44.9333   1
 -14 -14   2 35.6158 44.1529   1
  14 -14  -2 68.2633 44.7686   1
  14  14  -2 55.7954 44.0926   1
 -13  14   2 947.137 101.693   1
  13 -14  -2 1068.92 106.409   1
  12  14  -2 99.5055 47.3771   1
 -12 -14   2 33.8020 40.7418   1
 -11  14   2 2491.85 171.848   1
 -11 -14   2 2315.60 165.321   1
  11  14  -2 1904.96 158.226   1
  11 -14  -2 2289.16 168.136   1
 -10  14   2 5802.31 324.138   1
 -10 -14   2 5360.26 316.688   1
  10  14  -2 4728.50 312.954   1
  10 -14  -2 5697.73 325.219   1
   9 -14  -2 9.13620 42.5763   1
  -9 -14   2 26.8408 38.1850   1
  -9  14   2-8.84034 40.5280   1
   9  14  -2 17.9968 37.6590   1
  -8  14   2 3827.19 243.025   1
  -8 -14   2 3823.58 242.861   1
   8 -14  -2 3772.20 241.630   1
   8  14  -2 3696.02 240.765   1
  -7  14   2 3611.94 246.561   1
   7 -14  -2 4296.34 252.832   1
   6 -14  -2 179.763 50.9940   1
  -6  14   2 115.651 45.8814   1
   6  14  -2 167.462 52.1554   1
  -6 -14   2 154.282 48.6789   1
   5 -14  -2 211.028 56.4714   1
  -5  14   2 203.553 54.8629   1
   5  14  -2 224.907 54.1913   1
  -5 -14   2 203.656 54.3871   1
   4  14  -2 1868.66 137.569   1
  -4  14   2 1579.35 131.123   1
   4 -14  -2 1469.19 125.871   1
  -4 -14   2 1528.83 129.803   1
  -3  14   2 9824.38 531.695   1
   3  14  -2 9840.41 529.944   1
   3 -14  -2 9034.72 522.505   1
  -3 -14   2 10158.0 529.216   1
   2  14  -2 10873.9 584.994   1
  -2  14   2 11450.3 587.133   1
  -2 -14   2 10600.1 582.487   1
   2 -14  -2 10618.9 582.508   1
   1  14  -2 3446.65 211.899   1
  -1  14   2 2903.59 203.338   1
   1 -14  -2 3222.68 207.216   1
  -1 -14   2 2860.66 203.263   1
   0  14   2 5106.92 295.138   1
   0  14  -2 4503.34 288.633   1
   0 -14  -2 5532.59 299.860   1
   0 -14   2 4268.62 285.413   1
   1 -14   2 17.5565 38.8967   1
  -1  14  -2 35.2039 41.0311   1
   1  14   2 44.7693 38.9600   1
  -1 -14  -2 8.79165 45.3756   1
   2  14   2 677.513 84.1100   1
  -2  14  -2 792.102 90.8792   1
  -2 -14  -2 794.488 85.8168   1
   2 -14   2 925.952 94.0759   1
  -3  14  -2 12146.4 676.835   1
   3  14   2 13474.6 683.553   1
  -3 -14  -2 13028.5 680.916   1
   4 -14   2 2956.18 199.008   1
  -4  14  -2 2817.00 197.817   1
   4  14   2 3161.60 203.792   1
  -4 -14  -2 2804.50 198.838   1
   5 -14   2 471.033 64.7926   1
  -5 -14  -2 461.248 72.2303   1
  -5  14  -2 280.440 56.0785   1
   5  14   2 373.885 65.9080   1
   6 -14   2 3553.98 226.801   1
   6  14   2 3206.39 222.861   1
  -6  14  -2 3618.01 227.494   1
  -6 -14  -2 3251.61 221.579   1
   7 -14   2 3242.92 213.101   1
   7  14   2 3260.12 210.682   1
  -7  14  -2 2847.71 206.195   1
  -7 -14  -2 3032.74 207.108   1
   8  14   2 305.994 61.1713   1
  -8 -14  -2 145.806 50.8357   1
   9 -14   2 2964.68 193.864   1
   9  14   2 2681.15 186.345   1
  -9  14  -2 2470.63 184.901   1
  -9 -14  -2 2399.83 178.264   1
  10 -14   2 28.6114 36.7344   1
  10  14   2 65.5676 40.8749   1
 -10  14  -2 100.395 45.3164   1
 -10 -14  -2 89.2694 45.5714   1
  11 -14   2 474.708 72.6996   1
  11  14   2 466.685 72.4606   1
 -11  14  -2 454.378 69.5202   1
 -11 -14  -2 582.463 79.3794   1
  12 -14   2 1507.41 134.683   1
  12  14   2 1889.79 140.940   1
 -12  14  -2 1421.19 131.534   1
 -12 -14  -2 1809.67 145.165   1
  13  14   2 657.580 82.2720   1
 -13 -14  -2 774.769 87.8319   1
  14 -14   2 876.833 97.2536   1
 -14  14  -2 837.526 96.5657   1
  14  14   2 811.401 89.6847   1
 -14 -14  -2 589.793 78.7358   1
 -15  14  -2 55.0690 47.9723   1
  15  14   2 9.07066 36.4102   1
 -15 -14  -2-8.57983 32.9093   1
  15 -14   2 9.48805 42.0210   1
 -16 -14  -2 16.8399 45.1288   1
  16  14   2 18.0468 45.9430   1
  17 -14   2 1910.20 150.032   1
 -17  14  -2 1619.06 144.159   1
 -17 -14  -2 1727.05 140.191   1
 -18 -15   2-8.24395 38.4144   1
  18  15  -2 8.67602 36.3051   1
 -16 -15   2-18.3511 41.3532   1
  16  15  -2 17.1926 33.7445   1
 -15 -15   2 1063.57 103.544   1
  15  15  -2 872.263 92.6396   1
  14  15  -2 174.680 54.1242   1
 -14 -15   2 158.396 48.6385   1
  14 -15  -2 108.233 49.6091   1
 -13  15   2 76.6512 44.0433   1
  13  15  -2 81.3547 49.7168   1
 -13 -15   2 43.2285 47.0075   1
  13 -15  -2 77.6398 48.8437   1
 -12  15   2 673.975 84.5758   1
  12  15  -2 504.104 72.7977   1
 -12 -15   2 462.527 70.3911   1
  12 -15  -2 511.721 75.3195   1
 -11  15   2 9.06392 38.7433   1
  11  15  -2 87.6720 46.4586   1
 -11 -15   2 51.7753 42.1689   1
  11 -15  -2 28.7896 39.4085   1
  10 -15  -2 353.285 69.1300   1
 -10  15   2 573.168 80.0466   1
  10  15  -2 514.024 77.2681   1
 -10 -15   2 503.365 73.5023   1
  -9 -15   2 2025.79 155.733   1
   9  15  -2 2044.85 156.556   1
   8 -15  -2 323.287 60.2784   1
  -8  15   2 320.511 63.6173   1
   8  15  -2 542.246 73.3551   1
  -8 -15   2 383.815 66.6429   1
   7  15  -2 1092.71 103.507   1
  -7  15   2 965.728 102.716   1
   7 -15  -2 1115.07 107.268   1
  -7 -15   2 914.467 95.9033   1
   6  15  -2 1947.69 144.549   1
  -6  15   2 1939.87 148.222   1
  -6 -15   2 1536.23 134.079   1
   6 -15  -2 1945.37 146.405   1
  -5  15   2 994.181 97.7302   1
   5 -15  -2 765.218 88.5518   1
  -5 -15   2 800.518 91.4498   1
  -4  15   2 350.293 63.5279   1
   4  15  -2 522.369 74.0162   1
   4 -15  -2 428.222 68.5488   1
  -4 -15   2 422.135 67.8277   1
  -3  15   2 1164.67 111.963   1
   3 -15  -2 1048.01 105.867   1
  -2  15   2 1194.27 114.601   1
   2 -15  -2 1369.65 115.285   1
  -1  15   2 631.052 80.8133   1
   1 -15  -2 617.407 78.5291   1
   0  15   2 1180.47 109.773   1
   0 -15  -2 1027.87 104.253   1
   1  15   2 2405.62 172.216   1
  -1 -15  -2 2250.74 168.262   1
   2  15   2 686.326 84.0279   1
  -2 -15  -2 763.447 83.7657   1
  -4  15  -2 1228.98 112.287   1
   4  15   2 954.406 102.167   1
   4 -15   2 1232.23 112.143   1
  -4 -15  -2 1291.03 114.329   1
  -5  15  -2 1931.05 149.269   1
  -5 -15  -2 1752.82 148.124   1
   5 -15   2 1955.12 149.314   1
  -6  15  -2 2033.96 161.275   1
   6  15   2 2108.15 162.751   1
  -6 -15  -2 2295.27 164.788   1
   6 -15   2 2249.02 165.789   1
  -7  15  -2 3362.33 220.509   1
   7  15   2 3177.59 217.069   1
   7 -15   2 3398.37 223.539   1
  -8  15  -2 148.073 56.0567   1
   8  15   2 127.198 55.5635   1
  -8 -15  -2 43.0838 44.1263   1
   8 -15   2 94.0350 50.6189   1
  -9  15  -2 28.1453 45.8024   1
   9  15   2 9.22534 44.3727   1
  -9 -15  -2 26.0160 41.0775   1
   9 -15   2 47.5113 41.3443   1
  10  15   2 682.263 86.9376   1
  10 -15   2 577.690 81.1220   1
 -10 -15  -2 765.771 88.0568   1
 -11 -15  -2 252.122 61.3225   1
  11  15   2 157.702 55.7653   1
 -12  15  -2 1588.11 137.058   1
  12  15   2 1827.10 141.116   1
 -12 -15  -2 1781.95 144.592   1
  12 -15   2 1693.78 141.633   1
 -13  15  -2 307.930 63.4706   1
  13  15   2 349.940 71.3338   1
 -13 -15  -2 456.683 71.3060   1
  13 -15   2 462.612 71.4207   1
 -14  15  -2 1908.90 159.277   1
  14  15   2 2166.40 164.578   1
  14 -15   2 2190.94 166.846   1
 -14 -15  -2 2533.33 168.603   1
 -15  15  -2 558.266 76.1154   1
  15 -15   2 370.475 71.1640   1
 -16  15  -2 317.330 63.7150   1
 -16 -15  -2 180.937 51.9575   1
  16  15   2 254.270 58.9887   1
 -16 -16   2 321.908 63.7443   1
  16  16  -2 343.600 63.9694   1
 -15 -16   2 109.515 50.3592   1
 -14 -16   2 881.174 96.7794   1
  14  16  -2 1091.71 104.265   1
 -13 -16   2 85.1372 44.0697   1
  13  16  -2 62.3102 45.4573   1
 -12  16   2 1991.55 157.842   1
  12  16  -2 2041.88 156.152   1
 -12 -16   2 2022.99 150.295   1
  12 -16  -2 1966.88 153.851   1
 -11  16   2 65.6460 49.7672   1
  11  16  -2 17.3778 43.1690   1
 -11 -16   2 102.665 49.7355   1
  11 -16  -2 122.102 52.8517   1
 -10  16   2 927.740 101.919   1
  10  16  -2 1156.57 105.746   1
 -10 -16   2 841.726 97.5418   1
  10 -16  -2 1158.18 108.174   1
  -9  16   2 1839.27 151.663   1
  -9 -16   2 1872.44 145.583   1
   9 -16  -2 1952.55 152.589   1
   9  16  -2 1933.44 149.619   1
  -8  16   2 1784.66 147.684   1
   8 -16  -2 1890.62 148.634   1
   7 -16  -2 768.176 86.7597   1
   7  16  -2 460.654 70.5634   1
  -7 -16   2 545.767 77.2394   1
  -7  16   2 668.471 84.5404   1
  -6  16   2 1135.36 108.879   1
   6  16  -2 1103.96 106.559   1
  -6 -16   2 906.366 97.0501   1
   6 -16  -2 1160.99 105.716   1
  -5  16   2 1754.86 138.844   1
   5  16  -2 1515.87 134.613   1
   5 -16  -2 1653.68 132.933   1
  -5 -16   2 1533.31 132.307   1
   4  16  -2 73.8530 41.6292   1
  -4  16   2 18.3205 43.3895   1
   4 -16  -2 9.05387 42.8860   1
  -4 -16   2 9.06283 41.5667   1
  -3  16   2-9.20587 44.9446   1
   3  16  -2 36.5123 35.8572   1
   3 -16  -2 36.0827 42.0553   1
  -3 -16   2 36.4739 39.6764   1
  -2  16   2 193.006 57.8788   1
   2  16  -2 281.587 61.1291   1
   2 -16  -2 126.455 51.0908   1
  -2 -16   2 215.759 57.1485   1
  -1  16   2 1180.71 113.043   1
   1  16  -2 846.199 101.219   1
   1 -16  -2 1252.76 112.392   1
  -1 -16   2 1097.20 107.298   1
   0  16  -2 344.280 62.9789   1
   0  16   2 177.203 54.5690   1
   0 -16  -2 155.674 57.8336   1
   0 -16   2 214.644 58.9555   1
   1  16   2 101.237 45.2804   1
  -1 -16  -2 106.895 41.2380   1
   1 -16   2 159.249 52.1491   1
   2 -16   2 203.822 55.0401   1
  -2  16  -2 187.866 52.4281   1
   2  16   2 325.415 58.1056   1
  -2 -16  -2 175.543 47.6706   1
   3  16   2 2155.58 160.938   1
   3 -16   2 1993.17 156.366   1
  -3 -16  -2 2062.45 156.159   1
   4 -16   2 1610.23 133.046   1
   4  16   2 1467.50 129.870   1
  -4 -16  -2 1455.10 129.664   1
  -4  16  -2 1452.27 129.720   1
   5  16   2 2930.74 220.418   1
  -5 -16  -2 3456.28 227.015   1
   5 -16   2 3408.14 227.298   1
  -6  16  -2 1451.27 124.472   1
   6  16   2 1302.26 120.208   1
   6 -16   2 1228.92 118.628   1
  -6 -16  -2 1395.65 122.111   1
  -7  16  -2-9.16463 47.9008   1
   7 -16   2 27.6458 45.6289   1
  -8 -16  -2 8.54664 43.5394   1
   8  16   2 63.4338 47.9937   1
  -9  16  -2 63.3821 47.9390   1
   9  16   2-18.3349 47.3079   1
  -9 -16  -2 8.61711 40.1681   1
   9 -16   2 47.7362 45.9130   1
 -10  16  -2-27.9284 50.4928   1
  10  16   2 9.25744 47.7598   1
  10 -16   2 28.2846 46.6814   1
 -11  16  -2 2889.24 188.932   1
  11 -16   2 2118.38 175.326   1
 -12  16  -2 112.621 47.5897   1
  12  16   2 178.909 55.4116   1
 -12 -16  -2 133.340 56.7506   1
  12 -16   2 133.703 51.6044   1
 -13  16  -2 675.224 87.6068   1
  13  16   2 545.250 75.9883   1
 -13 -16  -2 689.556 81.4145   1
  13 -16   2 607.367 83.0154   1
 -14  16  -2 27.8191 45.9482   1
  14  16   2 71.1337 49.3946   1
  14 -16   2 84.9274 49.9800   1
 -14 -16  -2-8.50098 41.5237   1
  15  16   2 408.176 71.2000   1
 -15 -16  -2 336.133 65.3415   1
  15  17  -2 93.9596 43.0767   1
 -15 -17   2 70.8735 40.1256   1
  14  17  -2 263.734 54.4303   1
 -14 -17   2 328.184 58.5306   1
  12  17  -2 26.4551 42.4079   1
 -12 -17   2 16.2616 40.2699   1
 -11  17   2 1247.10 119.152   1
 -11 -17   2 1167.51 109.050   1
  11  17  -2 1203.55 111.487   1
 -10  17   2 476.141 77.5310   1
  10 -17  -2 557.810 79.0468   1
  -9 -17   2 1191.60 113.319   1
   9  17  -2 1366.50 119.378   1
   8 -17  -2 121.049 46.2290   1
   8  17  -2 35.1556 37.6606   1
  -8 -17   2 73.4297 44.2599   1
  -8  17   2 65.2764 46.9501   1
   7 -17  -2 154.571 48.9710   1
   7  17  -2 80.9815 42.2138   1
  -7 -17   2 81.2420 38.0907   1
  -7  17   2 110.337 43.8058   1
  -6  17   2 214.090 56.3023   1
   6  17  -2 143.721 43.3978   1
   6 -17  -2 244.544 55.8582   1
  -6 -17   2 157.085 45.8474   1
  -5  17   2 176.597 55.5931   1
   5  17  -2 107.005 47.2989   1
  -5 -17   2 164.920 49.3951   1
   5 -17  -2 256.802 57.4942   1
   4  17  -2 384.018 67.1234   1
  -4  17   2 447.439 73.0514   1
   4 -17  -2 420.123 66.6185   1
  -4 -17   2 438.532 66.6782   1
  -3  17   2 762.775 94.9794   1
   3 -17  -2 755.239 90.3720   1
  -2  17   2 1560.17 131.706   1
   2 -17  -2 1436.65 125.678   1
  -1  17   2 47.1726 45.4236   1
   1 -17  -2 55.4344 47.7272   1
   0  17   2 1473.04 127.349   1
   0  17  -2 1505.52 124.127   1
   0 -17  -2 1240.79 119.404   1
   0 -17   2 1284.39 119.071   1
   1  17   2 593.829 79.2496   1
  -1  17  -2 500.320 73.2370   1
  -1 -17  -2 523.904 75.4808   1
   1 -17   2 637.294 81.5607   1
   2  17   2 510.805 77.2019   1
  -2 -17  -2 694.791 83.0027   1
   4  17   2 425.477 71.6013   1
  -4 -17  -2 674.148 87.1106   1
   5 -17   2 455.458 69.3619   1
  -5  17  -2 455.025 75.9544   1
   5  17   2 323.860 65.5101   1
  -5 -17  -2 441.231 69.0405   1
  -6  17  -2 1975.72 152.190   1
   6  17   2 1967.43 152.163   1
  -6 -17  -2 1724.64 146.686   1
   6 -17   2 2052.76 155.714   1
  -7  17  -2-9.23284 46.3622   1
   7  17   2-8.81418 44.2600   1
  -7 -17  -2 26.0174 42.3215   1
   7 -17   2-9.11251 45.7580   1
  -8  17  -2 109.198 52.3337   1
   8  17   2 90.2141 51.8848   1
  -8 -17  -2 67.4038 41.8701   1
   8 -17   2 36.3347 39.6646   1
  -9  17  -2 729.262 87.0886   1
   9  17   2 623.988 83.1112   1
   9 -17   2 595.692 82.6520   1
  -9 -17  -2 697.048 83.2415   1
 -10 -17  -2 459.564 70.7845   1
  10  17   2 500.577 72.7445   1
 -11  17  -2 271.710 62.8726   1
 -11 -17  -2 198.667 55.1568   1
  11 -17   2 399.076 65.5500   1
 -12  17  -2-9.03878 46.6565   1
  12  17   2-42.8090 47.0117   1
 -12 -17  -2-46.5214 50.4875   1
  12 -17   2-27.7522 47.1175   1
 -13  17  -2 45.4800 50.6649   1
  13  17   2 128.385 50.3120   1
  13 -17   2 64.4754 44.4752   1
 -13 -18   2 105.449 42.2490   1
  13  18  -2 135.809 43.0167   1
 -12 -18   2 493.790 65.5200   1
  12  18  -2 390.353 66.8493   1
 -11 -18   2 243.222 54.6840   1
  10  18  -2 137.745 52.1268   1
 -10 -18   2 42.1262 41.9278   1
   9  18  -2 765.070 87.1855   1
  -9 -18   2 761.072 85.2667   1
  -9  18   2 646.865 86.6421   1
   8 -18  -2 72.9697 50.0989   1
   8  18  -2 8.80440 37.6278   1
  -8 -18   2 70.0233 40.8374   1
  -8  18   2 18.4336 45.6803   1
  -7  18   2-9.37678 46.4342   1
   7  18  -2 26.5724 35.5611   1
  -7 -18   2-8.95326 33.5208   1
   7 -18  -2 72.5649 44.9186   1
  -6  18   2-9.31179 42.6864   1
   6 -18  -2 27.6492 36.9936   1
  -5  18   2 757.717 89.5897   1
   5 -18  -2 797.205 88.6631   1
  -5 -18   2 710.676 84.8594   1
   4  18  -2 8.93349 44.2337   1
  -4  18   2 9.34794 44.9439   1
   4 -18  -2 27.3831 43.8851   1
  -4 -18   2-8.67582 46.4942   1
  -3  18   2 298.022 61.9352   1
   3 -18  -2 185.333 52.1192   1
  -3 -18   2 233.560 60.2863   1
   2  18  -2-18.2763 47.1565   1
  -2  18   2 28.2630 48.6154   1
  -2 -18   2 99.9230 49.2810   1
   2 -18  -2-18.5628 48.5211   1
  -1  18   2 65.6852 51.5421   1
   1  18  -2 54.3282 40.8654   1
   1 -18  -2 92.3450 53.0273   1
  -1 -18   2-9.01538 42.0643   1
   0  18   2 9.18834 45.4973   1
   0  18  -2 63.7511 51.6982   1
   0 -18  -2 8.92027 44.7966   1
   0 -18   2-26.5843 41.9566   1
  -1  18  -2 595.464 78.7947   1
   1  18   2 707.747 83.7755   1
   1 -18   2 643.418 79.5804   1
  -1 -18  -2 660.696 81.6737   1
   2  18   2 504.668 74.4909   1
  -2  18  -2 542.943 75.1053   1
   2 -18   2 446.439 71.1288   1
  -2 -18  -2 446.517 69.1491   1
   3  18   2 155.442 59.6512   1
   3 -18   2 246.484 60.6735   1
  -3 -18  -2 92.0665 52.1182   1
  -3  18  -2 63.3426 51.7968   1
   4 -18   2 26.4547 40.4319   1
  -4  18  -2 8.91385 44.7691   1
   4  18   2 9.02252 40.6730   1
  -4 -18  -2 27.4869 38.3502   1
   5 -18   2 3141.73 209.466   1
   5  18   2 2995.17 209.553   1
  -5 -18  -2 3232.77 210.055   1
  -5  18  -2 3020.72 209.503   1
   6 -18   2 173.343 59.5732   1
  -6  18  -2 119.541 55.9529   1
   6  18   2 145.161 55.7366   1
  -6 -18  -2 157.365 54.7300   1
   7  18   2 122.132 44.8997   1
  -7 -18  -2 143.830 50.0047   1
   7 -18   2 156.937 53.9343   1
  -8  18  -2-9.01271 47.1055   1
   8  18   2-8.95454 43.0512   1
  -8 -18  -2 24.7528 39.0629   1
   8 -18   2 9.15197 41.9528   1
  -9  18  -2 390.044 71.2205   1
   9  18   2 317.727 63.2137   1
  -9 -18  -2 335.485 61.0708   1
   9 -18   2 223.683 58.5452   1
 -10  18  -2-8.90400 47.1346   1
 -10 -18  -2 8.48991 32.5679   1
  10  18   2 44.6308 38.8234   1
  10 -18   2 8.88533 38.6459   1
 -11 -18  -2 8.77898 45.2931   1
  11  18   2 8.72390 46.1781   1
 -10 -19   2-8.12583 40.2346   1
  10  19  -2-8.26185 45.3425   1
   9  19  -2 34.4229 46.6910   1
  -9 -19   2 16.5712 42.7628   1
   8  19  -2 17.3493 34.0617   1
  -8 -19   2 16.8762 34.6059   1
   6  19  -2 217.718 57.8499   1
  -6 -19   2 96.0965 48.4941   1
   5  19  -2 409.790 69.1721   1
  -5 -19   2 542.125 73.8262   1
   4  19  -2 26.0379 41.7479   1
  -4  19   2 92.4998 52.5210   1
   4 -19  -2-9.20476 45.5936   1
  -4 -19   2 8.42257 42.8969   1
   3  19  -2 97.7635 49.5539   1
  -3  19   2 149.319 55.9679   1
   3 -19  -2 120.525 54.5092   1
  -3 -19   2 43.3338 41.9216   1
   2  19  -2 306.969 63.0659   1
  -2  19   2 271.275 63.8317   1
  -2 -19   2 257.043 57.3457   1
   2 -19  -2 183.353 62.6061   1
   1  19  -2 45.0315 47.0727   1
  -1  19   2 27.5945 51.6412   1
  -1 -19   2-44.7521 48.5465   1
   0  19  -2-8.93086 44.8628   1
   0 -19   2 62.0386 50.3211   1
   1  19   2 36.1940 46.1077   1
  -1  19  -2 44.8830 43.2039   1
  -1 -19  -2 43.9364 42.2947   1
   1 -19   2 43.6740 43.2951   1
  -2  19  -2 26.6655 42.7602   1
   2  19   2 27.1868 49.7570   1
  -2 -19  -2 72.5967 47.4528   1
   2 -19   2 8.80432 41.7100   1
   3  19   2 17.7496 41.3741   1
  -3  19  -2 17.8211 45.9879   1
   3 -19   2 35.1571 48.8100   1
  -3 -19  -2 36.7029 44.1327   1
   4  19   2 422.317 76.1388   1
  -4  19  -2 607.916 80.4466   1
   4 -19   2 441.047 72.4728   1
  -4 -19  -2 467.416 69.9718   1
   5 -19   2 69.3771 38.6777   1
  -5  19  -2 87.6311 46.6101   1
   5  19   2 135.144 54.0430   1
  -5 -19  -2 103.976 47.2188   1
  -6  19  -2 78.8251 52.1118   1
   6  19   2 104.892 47.1526   1
   6 -19   2 156.154 55.0807   1
  -7  19  -2 26.6218 51.4534   1
   7  19   2-25.8492 42.6616   1
  -7 -19  -2 8.20487 43.4289   1
   7 -19   2-8.84619 46.8235   1
  -8  19  -2 483.679 79.4664   1
   8  19   2 651.769 81.3519   1
  -8 -19  -2 469.452 65.8166   1
   8 -19   2 636.315 84.6479   1
  -9  19  -2 310.387 70.5339   1
  -9 -19  -2 387.174 63.8765   1
   9 -19   2 205.940 60.5330   1
   9  19   2 206.977 59.3013   1
  -6 -20   2 42.6003 42.1931   1
   6  20  -2-8.43309 46.2883   1
  -5 -20   2 41.9869 41.6070   1
   5  20  -2 25.4310 36.8975   1
  -4 -20   2-16.5319 42.6519   1
   4  20  -2-16.9221 40.0649   1
  -3 -20   2 329.826 63.0292   1
   3  20  -2 305.020 62.2771   1
  -3  20   2 377.258 70.7268   1
  -2 -20   2 809.758 88.9027   1
   2 -20  -2 697.659 83.5709   1
   2  20  -2 592.508 83.5902   1
  -2  20   2 643.232 88.0524   1
   1 -20  -2 129.137 48.2189   1
  -1 -20   2 129.831 54.1004   1
   1  20  -2 141.821 54.8863   1
  -1  20   2 132.772 53.2879   1
   0 -20  -2 172.705 52.4903   1
   0 -20   2 226.929 56.4472   1
   0  20   2 159.210 52.1711   1
   0  20  -2 253.468 62.8018   1
   1 -20   2 190.277 57.7998   1
  -1  20  -2 400.927 69.8528   1
   2 -20   2 750.639 85.4731   1
  -2 -20  -2 785.002 90.9315   1
  -2  20  -2 611.489 81.8250   1
   2  20   2 750.745 88.9422   1
   3 -20   2 42.7267 35.8126   1
  -3 -20  -2 69.6948 46.7269   1
  -3  20  -2 43.6150 42.6136   1
   3  20   2 8.76634 47.5876   1
  -4 -20  -2 119.447 48.0554   1
   4 -20   2 42.8757 48.2970   1
   4  20   2 123.956 47.6041   1
  -4  20  -2 25.9662 50.3350   1
  -5 -20  -2 83.8454 41.7046   1
   5 -20   2 42.2407 40.1939   1
  -5  20  -2 138.838 52.5199   1
   5  20   2 69.5043 44.4076   1
   6 -20   2 848.855 91.5545   1
  -6  20  -2 898.061 93.6601   1
 -25   0   3 26.8880 46.2466   1
  25   0  -3 9.41797 37.8102   1
 -24   0   3 43.6159 47.3152   1
  24   0  -3-28.4048 42.6751   1
 -23   0   3 69.1490 48.5636   1
  23   0  -3 9.45280 42.6448   1
  21   0  -3 8.69778 38.5602   1
 -21   0   3 69.1966 46.9480   1
  20   0  -3 8.82445 45.5432   1
 -20   0   3 40.6422 37.8972   1
  19   0  -3 25.7074 39.9395   1
 -19   0   3-55.6508 41.5608   1
  18   0  -3-8.18456 34.9455   1
 -18   0   3 62.3303 43.7562   1
  17   0  -3 7.95747 32.6440   1
 -17   0   3 38.2059 38.3854   1
  16   0  -3-23.2404 33.0593   1
 -16   0   3 14.8881 30.5212   1
  15   0  -3-14.6680 33.0541   1
 -15   0   3 7.07242 28.3870   1
  13   0  -3-12.6542 29.4830   1
 -13   0   3 18.3303 27.0593   1
 -12   0   3-5.58035 23.8151   1
  11   0  -3 5.17542 26.3515   1
 -11   0   3 15.0271 24.4493   1
  10   0  -3 4.78794 24.7036   1
 -10   0   3-17.6128 26.0596   1
   9   0  -3-4.35681 20.9479   1
  -9   0   3 15.1836 21.5480   1
   7   0  -3 9.11236 21.1178   1
  -7   0   3 2.83661 19.1416   1
   6   0  -3 24.6118 20.0951   1
  -6   0   3 13.5412 17.1259   1
   5   0  -3 34.9226 17.3716   1
  -5   0   3 15.1560 14.7568   1
   4   0  -3-1.17343 11.0244   1
  -4   0   3-4.99328 11.2044   1
   1   0  -3 4.84990 11.0178   1
  -1   0   3 10.4743 10.7426   1
   0   0  -3-5.96660 14.0154   1
   0   0   3-4.79909 14.6681   1
   1   0   3 15.2602 21.2034   1
  -1   0  -3 6.09278 16.1311   1
   2   0   3 2.80058 25.3642   1
  -2   0  -3-29.6030 25.8881   1
   3   0   3 13.8178 22.0211   1
  -3   0  -3 3.33865 20.9132   1
   4   0   3 16.1536 29.0741   1
  -4   0  -3-7.85145 25.4494   1
   5   0   3 23.0391 28.6592   1
  -5   0  -3 53.3389 28.8744   1
   6   0   3-10.3303 26.2987   1
  -6   0  -3-10.0402 26.2420   1
   7   0   3-17.1147 30.5722   1
  -7   0  -3 5.51256 25.2700   1
   8   0   3-6.19355 19.4065   1
  -8   0  -3-23.8108 22.2899   1
   9   0   3-46.4300 37.7034   1
  -9   0  -3-38.0637 34.4674   1
  10   0   3-27.8514 29.7236   1
 -10   0  -3-6.68888 26.2684   1
  11   0   3-7.28546 29.8718   1
 -11   0  -3 13.9640 24.0944   1
  12   0   3 7.67809 32.1340   1
 -12   0  -3-28.8650 32.5275   1
  13   0   3 24.1637 38.1329   1
 -13   0  -3-7.47216 29.3321   1
  14   0   3 66.9075 42.5867   1
 -14   0  -3-7.70187 30.2485   1
  15   0   3-8.56846 38.6228   1
 -15   0  -3 31.7778 35.1883   1
  16   0   3 34.3469 40.6697   1
 -16   0  -3 16.8858 36.7354   1
 -17   0  -3-17.3560 40.4368   1
  17   0   3 17.4858 40.7394   1
 -19   0  -3-25.4249 41.9632   1
  19   0   3 46.8895 40.7836   1
 -20   0  -3-8.66251 34.0104   1
  20   0   3-18.6325 35.7356   1
 -21   0  -3-17.5865 47.1218   1
  21   0   3 27.7399 45.1237   1
 -22   0  -3 26.3254 43.4481   1
  22   0   3-18.1457 42.2775   1
 -23   0  -3-26.0047 35.5402   1
  23   0   3 53.3104 45.8389   1
 -25  -1   3 34.6401 43.4877   1
 -25   1   3 8.99734 43.9086   1
  25  -1  -3-18.9330 38.8147   1
  25   1  -3 9.36898 42.2269   1
 -24  -1   3 73.4336 53.2960   1
 -24   1   3 81.8086 53.3240   1
  24   1  -3 35.6839 43.6228   1
  24  -1  -3 46.3432 46.6249   1
  23  -1  -3 111.505 50.4061   1
  23   1  -3 91.2247 47.7096   1
 -23  -1   3 156.976 48.4958   1
  22   1  -3-9.18914 46.8507   1
 -22  -1   3 110.613 49.4034   1
 -21   1   3 202.174 53.1897   1
  21  -1  -3 73.3015 45.8680   1
  21   1  -3 206.829 48.0767   1
 -21  -1   3 76.0776 44.1313   1
 -20   1   3 89.6408 48.0162   1
  20  -1  -3 98.6118 41.4135   1
  20   1  -3 124.139 50.5927   1
 -20  -1   3 119.317 50.1921   1
 -19   1   3 40.5522 37.1991   1
  19  -1  -3 33.7932 37.4345   1
  19   1  -3-8.82144 34.6511   1
 -19  -1   3 42.3918 36.2026   1
 -18   1   3 3279.88 207.949   1
  18  -1  -3 2936.19 202.252   1
  18   1  -3 3234.79 209.758   1
 -18  -1   3 3197.19 207.282   1
 -17   1   3 6469.04 339.352   1
  17  -1  -3 6056.38 340.550   1
  17   1  -3 5158.37 334.671   1
 -17  -1   3 5965.71 339.473   1
 -16   1   3 1487.37 115.722   1
  16  -1  -3 1435.80 118.471   1
  16   1  -3 1441.43 119.262   1
 -16  -1   3 1541.88 120.120   1
 -15   1   3 1103.03 96.6695   1
  15  -1  -3 1100.39 99.8419   1
  15   1  -3 1140.92 99.9913   1
 -15  -1   3 1353.75 103.284   1
 -14   1   3 1879.96 128.727   1
  14  -1  -3 1730.35 129.962   1
  13  -1  -3 4323.49 246.981   1
 -13  -1   3 4134.99 243.896   1
  12  -1  -3 101.940 34.4234   1
  12   1  -3 48.0308 30.8375   1
 -12  -1   3 113.491 33.8303   1
 -12   1   3 81.5813 30.4697   1
 -11   1   3 9924.09 536.656   1
  11  -1  -3 11139.3 542.516   1
  11   1  -3 11338.2 545.609   1
 -11  -1   3 9726.66 538.135   1
 -10   1   3 9604.90 503.978   1
  10  -1  -3 9621.62 507.173   1
  10   1  -3 10072.4 510.734   1
 -10  -1   3 10073.2 507.504   1
  -9   1   3 12298.0 583.704   1
   9  -1  -3 11937.7 584.267   1
   9   1  -3 11203.5 585.110   1
  -9  -1   3 10711.2 581.218   1
  -8   1   3 36698.3 1755.53   1
   8  -1  -3 35476.0 1755.46   1
  -7   1   3 46651.6 2225.36   1
   7   1  -3 46513.1 2230.52   1
  -7  -1   3 47632.2 2230.07   1
   7  -1  -3 43485.3 2226.06   1
  -6   1   3 580.159 45.6085   1
  -6  -1   3 678.340 51.0893   1
   6  -1  -3 674.443 46.7262   1
   5   1  -3 36807.0 1580.11   1
   5  -1  -3 33713.6 1572.92   1
  -5  -1   3 35110.0 1577.50   1
  -4  -1   3 196481. 8626.91   1
  -4   1   3 167586. 8619.04   1
   4  -1  -3 190326. 8620.41   1
   4   1  -3 171341. 8625.54   1
   3   1  -3 362811. 17588.4   1
  -3  -1   3 370377. 17588.2   1
   2   1  -3 70825.9 3066.79   1
  -2  -1   3 57183.2 3065.87   1
  -1  -1   3 6085.15 296.797   1
   1   1  -3 6861.74 295.956   1
   1  -1  -3 6677.91 290.322   1
   0  -1   3 325011. 13886.6   1
   0   1  -3 300134. 13884.8   1
   0   1   3 284443. 13882.5   1
   0  -1  -3 261485. 13881.3   1
   1   1   3 193260. 9179.32   1
   1  -1   3 193387. 9179.98   1
  -1  -1  -3 190962. 9176.91   1
  -1   1  -3 187142. 9177.86   1
   2  -1   3 205189. 8749.12   1
  -2  -1  -3 199190. 8748.03   1
  -2   1  -3 188105. 8748.18   1
   3   1   3 309.417 37.9967   1
   3  -1   3 302.594 40.0503   1
  -3  -1  -3 266.379 36.5452   1
  -3   1  -3 303.554 37.9764   1
   4  -1   3 13397.8 704.665   1
  -4  -1  -3 13924.4 703.973   1
  -4   1  -3 13404.1 702.936   1
   5   1   3 14207.2 683.517   1
   5  -1   3 13337.5 678.215   1
  -5  -1  -3 12269.2 675.555   1
  -5   1  -3 14360.2 680.046   1
   6  -1   3 20464.8 975.909   1
  -6  -1  -3 20693.2 977.133   1
  -6   1  -3 20466.3 976.311   1
   7   1   3 1431.10 103.337   1
   7  -1   3 1299.11 98.2298   1
  -7  -1  -3 1229.76 99.1483   1
  -7   1  -3 1474.91 101.720   1
   8  -1   3 502.091 59.9542   1
   8   1   3 545.809 62.8860   1
  -8  -1  -3 508.849 57.5334   1
  -8   1  -3 603.966 62.8113   1
   9   1   3 17651.6 974.838   1
   9  -1   3 20278.3 976.847   1
  -9  -1  -3 20294.0 978.346   1
  -9   1  -3 19249.6 972.947   1
  10   1   3 3416.65 228.774   1
  10  -1   3 3636.91 229.153   1
 -10  -1  -3 4040.07 232.447   1
 -10   1  -3 4240.11 233.609   1
  11  -1   3 563.285 72.0980   1
  11   1   3 513.470 69.7877   1
 -11  -1  -3 819.313 79.1324   1
 -11   1  -3 788.022 79.7020   1
  12  -1   3 184.824 49.2535   1
  12   1   3 358.045 62.7396   1
 -12  -1  -3 303.821 62.3284   1
 -12   1  -3 266.063 55.5111   1
  13  -1   3 2092.30 154.483   1
  13   1   3 2043.98 153.353   1
 -13   1  -3 2039.46 151.511   1
 -13  -1  -3 2504.83 162.512   1
  14  -1   3 1725.15 135.999   1
 -14   1  -3 1774.24 133.540   1
  15   1   3 1357.26 118.184   1
  15  -1   3 1504.92 121.121   1
 -15  -1  -3 1261.68 113.189   1
 -15   1  -3 1113.42 105.123   1
  16   1   3 140.469 48.7713   1
  16  -1   3 170.008 46.7785   1
 -16  -1  -3 165.015 49.8898   1
 -16   1  -3 156.203 40.8269   1
  17  -1   3 2412.94 178.503   1
  17   1   3 2402.07 176.092   1
 -17   1  -3 2621.72 177.594   1
 -17  -1  -3 2530.91 175.196   1
  18   1   3 45.3592 40.2291   1
 -18  -1  -3 42.0549 42.2872   1
  19   1   3-26.5028 43.1422   1
 -19  -1  -3-52.6939 49.3326   1
  19  -1   3-27.4777 39.8646   1
  20   1   3 44.7166 42.9966   1
  20  -1   3-9.10560 35.7436   1
 -20   1  -3-26.7726 45.4306   1
  21  -1   3 201.188 56.6605   1
  21   1   3 451.684 70.5932   1
 -21   1  -3 308.207 66.4036   1
 -21  -1  -3 417.379 65.1576   1
  22   1   3 27.6219 40.1711   1
  22  -1   3 111.816 50.6428   1
 -22  -1  -3 67.7232 40.2087   1
 -22   1  -3 69.8462 45.7466   1
  23   1   3 9.00714 35.3598   1
  23  -1   3-18.2871 46.5492   1
 -23   1  -3-17.4369 40.6277   1
 -23  -1  -3-17.0323 41.5609   1
  24   1   3 87.3336 49.1857   1
 -24  -1  -3 76.0156 42.0009   1
 -25   1  -3-24.7322 41.9849   1
  26   2  -3-26.7950 43.6124   1
 -26  -2   3 88.7175 47.5661   1
  25   2  -3 54.6101 41.7264   1
 -25  -2   3-43.5132 45.4887   1
 -25   2   3 27.5781 44.2000   1
  24  -2  -3-9.42166 41.7337   1
 -24   2   3-27.8388 44.6224   1
  23   2  -3 534.264 74.8490   1
  23  -2  -3 515.075 76.7514   1
 -23  -2   3 619.589 81.5457   1
 -23   2   3 584.628 77.8154   1
  22   2  -3 1786.31 143.269   1
 -22  -2   3 1858.57 144.055   1
  21  -2  -3 1093.00 106.526   1
  21   2  -3 1219.62 113.353   1
 -21   2   3 1232.58 111.844   1
 -21  -2   3 1178.98 111.549   1
  20   2  -3 445.853 73.6826   1
  20  -2  -3 621.036 75.5735   1
 -20  -2   3 591.102 78.9378   1
 -20   2   3 495.344 73.3080   1
  19   2  -3 871.683 90.3852   1
 -19  -2   3 739.954 87.0093   1
  18  -2  -3 1754.12 140.662   1
 -18   2   3 1884.52 139.683   1
  17   2  -3 1167.74 109.269   1
  17  -2  -3 1371.55 113.973   1
 -17  -2   3 1435.41 115.667   1
 -17   2   3 1436.06 114.649   1
  16   2  -3 7.97694 37.8251   1
  16  -2  -3 68.5949 36.1458   1
 -16  -2   3 43.5777 33.9102   1
 -16   2   3 49.0110 36.1842   1
  15   2  -3 69.7662 38.3946   1
  15  -2  -3 21.7366 27.8071   1
 -15   2   3-6.54392 26.8498   1
  14   2  -3 9256.88 506.297   1
  14  -2  -3 8972.18 505.725   1
 -14  -2   3 10000.8 507.072   1
 -14   2   3 9828.84 502.302   1
  13   2  -3 3169.19 197.987   1
  13  -2  -3 3463.55 197.441   1
 -13  -2   3 3094.67 194.553   1
 -13   2   3 2924.28 188.037   1
  12   2  -3 53215.0 2579.26   1
 -12  -2   3 51197.1 2574.28   1
  12  -2  -3 53992.3 2574.34   1
  11   2  -3 5324.32 320.761   1
  11  -2  -3 5516.61 309.643   1
 -11  -2   3 5417.00 309.158   1
 -11   2   3 6426.07 311.078   1
  10   2  -3 59011.9 2865.90   1
 -10   2   3 60368.9 2858.77   1
  10  -2  -3 58519.2 2860.50   1
 -10  -2   3 57715.3 2863.72   1
   9   2  -3 16852.3 864.990   1
  -9   2   3 17037.6 857.633   1
  -9  -2   3 17575.1 866.175   1
   9  -2  -3 17827.4 860.933   1
   8   2  -3 69587.7 3486.04   1
  -8   2   3 77287.9 3481.75   1
  -8  -2   3 74317.0 3489.63   1
   8  -2  -3 67631.2 3480.01   1
  -7   2   3 1864.59 107.947   1
   7  -2  -3 1778.44 107.545   1
   6   2  -3 37744.7 1965.04   1
  -6  -2   3 42266.0 1964.87   1
  -6   2   3 43822.1 1958.68   1
   6  -2  -3 37880.7 1958.36   1
   5  -2  -3 55845.2 2762.54   1
  -5  -2   3 53715.7 2771.20   1
  -5   2   3 60414.2 2762.57   1
   5   2  -3 58399.2 2771.13   1
  -4  -2   3 7034.76 349.399   1
   4  -2  -3 6979.42 341.254   1
  -4   2   3 6436.55 339.305   1
   4   2  -3 7574.86 350.376   1
   3  -2  -3 13640.9 569.427   1
   3   2  -3 12752.4 579.780   1
  -3   2   3 14348.6 569.512   1
  -2  -2   3 53936.4 2678.66   1
   2   2  -3 58580.8 2679.60   1
  -2   2   3 55003.7 2670.77   1
   2  -2  -3 55398.4 2670.45   1
  -1  -2   3 14335.8 733.123   1
  -1   2   3 16119.3 728.359   1
   1   2  -3 13917.5 733.598   1
   1  -2  -3 14914.7 727.145   1
   0   2   3 60239.6 3000.12   1
   0   2  -3 58529.6 3004.36   1
   0  -2   3 60594.0 3005.28   1
   0  -2  -3 69034.3 3001.49   1
   1   2   3 28475.0 1395.33   1
   1  -2   3 29133.2 1398.68   1
  -1   2  -3 29272.9 1397.38   1
  -1  -2  -3 28067.5 1394.81   1
  -2  -2  -3 175213. 8399.49   1
  -2   2  -3 184375. 8401.14   1
   2   2   3 194432. 8402.44   1
   4  -2   3 12843.8 543.442   1
  -4   2  -3 12505.1 543.765   1
   5   2   3 43628.7 2044.22   1
   5  -2   3 39684.4 2040.68   1
  -5   2  -3 41279.7 2039.08   1
  -5  -2  -3 42921.3 2040.38   1
   6   2   3 24868.7 1104.09   1
   6  -2   3 21953.2 1098.51   1
  -6   2  -3 21672.8 1096.20   1
  -6  -2  -3 20474.3 1093.96   1
   7   2   3 5317.91 303.388   1
   7  -2   3 5071.24 299.512   1
  -7   2  -3 5923.58 304.799   1
  -7  -2  -3 5505.19 301.860   1
   8   2   3 28529.0 1451.78   1
   8  -2   3 29794.4 1451.48   1
  -8   2  -3 30392.8 1451.10   1
  -8  -2  -3 28574.1 1448.24   1
  -9   2  -3 3557.79 219.602   1
   9  -2   3 3663.16 220.083   1
  10   2   3 18372.0 972.942   1
  10  -2   3 19109.5 973.612   1
 -10   2  -3 19948.4 973.473   1
 -10  -2  -3 19420.3 971.149   1
  11   2   3 8097.19 494.388   1
  11  -2   3 10028.4 500.849   1
 -11   2  -3 9772.04 497.222   1
 -11  -2  -3 9196.07 496.793   1
  12   2   3 3793.39 234.459   1
  12  -2   3 3293.37 227.416   1
 -12   2  -3 3787.27 233.445   1
 -12  -2  -3 4148.85 235.894   1
  13   2   3 2149.30 153.919   1
  13  -2   3 2032.39 153.992   1
 -13   2  -3 2318.91 155.973   1
 -13  -2  -3 1981.23 151.311   1
 -14   2  -3 395.708 62.2411   1
  14  -2   3 442.707 64.1595   1
  15   2   3 4868.13 297.070   1
  15  -2   3 4711.06 292.241   1
 -15   2  -3 4914.92 294.488   1
 -15  -2  -3 5217.18 297.355   1
  16   2   3 309.457 65.6830   1
  16  -2   3 331.776 60.0593   1
 -16   2  -3 162.237 49.3425   1
 -16  -2  -3 202.276 53.3415   1
  17   2   3 72.2406 48.9909   1
  17  -2   3-26.8788 38.2519   1
 -17   2  -3 34.7409 41.7718   1
 -17  -2  -3 60.7321 46.5077   1
 -18   2  -3 2155.42 156.220   1
 -18  -2  -3 1922.78 150.749   1
  18   2   3 1757.51 149.489   1
  18  -2   3 2212.80 159.848   1
  19   2   3 27.4946 45.5484   1
  19  -2   3 103.307 51.6913   1
 -19   2  -3 106.235 52.0132   1
 -19  -2  -3 93.5743 44.0638   1
  20  -2   3 562.750 83.3520   1
 -20  -2  -3 591.918 77.0753   1
  21   2   3 311.429 59.3647   1
  21  -2   3 245.926 60.2101   1
 -21   2  -3 320.211 66.0253   1
 -21  -2  -3 288.723 58.4277   1
 -22  -2  -3 17.4747 35.8230   1
 -22   2  -3 8.89690 44.0504   1
  22   2   3-26.3986 41.0033   1
  22  -2   3 9.27948 45.9447   1
 -23  -2  -3 24.8371 37.9917   1
 -23   2  -3 8.52081 42.8233   1
  23  -2   3 82.5762 47.9863   1
  23   2   3 35.8307 43.1018   1
 -24  -2  -3 235.554 55.0263   1
  24   2   3 159.023 52.8710   1
  24  -2   3 285.714 63.8829   1
  26   3  -3 45.5206 46.3839   1
 -26  -3   3 33.5786 43.9142   1
  25   3  -3 27.5772 42.2007   1
 -25  -3   3 68.4461 48.6191   1
  24   3  -3-36.8559 46.9092   1
  24  -3  -3 38.2407 48.0092   1
 -24   3   3-8.84450 46.2292   1
 -24  -3   3-26.5530 41.2470   1
 -23   3   3 1517.71 130.925   1
  23   3  -3 1231.25 122.451   1
  23  -3  -3 1486.80 131.446   1
  22   3  -3 3089.48 221.329   1
 -22  -3   3 3743.29 229.228   1
 -21   3   3 106.235 49.8125   1
  21  -3  -3 36.4900 41.9488   1
  20   3  -3 352.679 64.0984   1
  20  -3  -3 447.375 65.7266   1
 -20   3   3 414.280 65.1865   1
 -20  -3   3 418.619 68.1721   1
  19   3  -3 1154.58 107.082   1
  19  -3  -3 1092.76 105.398   1
 -19   3   3 1211.45 108.687   1
 -19  -3   3 1050.81 103.616   1
  18   3  -3-17.4569 41.3231   1
  18  -3  -3-8.43061 38.6457   1
 -18   3   3 23.9200 38.3335   1
 -18  -3   3-7.94814 30.4831   1
  17   3  -3 16919.6 864.783   1
  17  -3  -3 16944.7 862.202   1
 -17   3   3 18270.3 863.344   1
 -17  -3   3 15079.4 851.652   1
  16   3  -3 200.853 48.7360   1
  16  -3  -3 177.728 45.1126   1
 -16   3   3 166.424 41.9094   1
 -16  -3   3 152.809 45.0788   1
  15   3  -3 94.0531 36.3802   1
  15  -3  -3 101.911 33.8546   1
 -15   3   3 136.618 39.6077   1
 -15  -3   3 154.186 44.2533   1
  14   3  -3 17196.6 902.869   1
 -14  -3   3 18031.3 898.029   1
  13   3  -3 11644.1 593.297   1
  13  -3  -3 11376.8 583.587   1
 -13   3   3 12107.8 582.725   1
 -13  -3   3 9820.86 578.736   1
  12   3  -3 23234.4 1124.27   1
 -12  -3   3 21605.1 1117.81   1
  12  -3  -3 21613.7 1114.72   1
 -12   3   3 23221.9 1115.86   1
  11   3  -3 110.704 35.0747   1
 -11  -3   3 58.1411 28.5754   1
  11  -3  -3 62.8868 27.5997   1
 -11   3   3 61.8997 28.8368   1
  10   3  -3 22.6914 23.3928   1
 -10  -3   3 44.9889 31.6707   1
  10  -3  -3 61.5584 26.1071   1
 -10   3   3 78.0882 24.7421   1
   9   3  -3 472.735 53.9884   1
  -9  -3   3 498.691 53.8284   1
   9  -3  -3 466.563 50.3644   1
  -9   3   3 385.902 43.4867   1
   8   3  -3 5395.70 291.743   1
  -8  -3   3 5350.20 289.994   1
   7   3  -3 62788.3 3197.83   1
  -7   3   3 66108.1 3190.08   1
   7  -3  -3 67190.1 3191.72   1
  -7  -3   3 67970.9 3199.05   1
   6   3  -3 11773.0 659.879   1
   6  -3  -3 13580.9 653.867   1
  -6  -3   3 14235.6 663.991   1
  -6   3   3 13219.7 652.705   1
   5  -3  -3 8525.45 497.424   1
  -5   3   3 11804.7 500.324   1
  -4  -3   3 3631.16 202.538   1
  -4   3   3 4141.43 193.324   1
   4   3  -3 4311.39 205.979   1
   3   3  -3 117832. 5427.89   1
  -3   3   3 114631. 5417.98   1
   3  -3  -3 118215. 5418.16   1
   2  -3  -3 7486.81 355.184   1
  -2   3   3 6709.14 353.976   1
   2   3  -3 7148.80 363.511   1
  -2  -3   3 7165.08 364.018   1
   1  -3  -3 4404.99 230.947   1
  -1  -3   3 4195.88 236.476   1
   1   3  -3 4647.36 237.390   1
  -1   3   3 4667.18 231.636   1
   0  -3   3 113081. 5848.14   1
   0   3  -3 123047. 5848.07   1
   0   3   3 124496. 5844.23   1
   0  -3  -3 124044. 5843.19   1
   1  -3   3 25179.1 1279.86   1
  -1   3  -3 26941.1 1278.76   1
   1   3   3 26619.5 1274.89   1
  -1  -3  -3 25697.2 1273.70   1
   2   3   3 69504.7 3366.27   1
  -2  -3  -3 69835.2 3367.14   1
   3  -3   3 17144.2 810.351   1
  -3   3  -3 17200.9 808.822   1
   3   3   3 15200.9 804.964   1
  -3  -3  -3 15463.2 807.261   1
   4  -3   3 1352.44 101.383   1
  -4   3  -3 1621.33 102.955   1
  -4  -3  -3 1495.47 100.863   1
   4   3   3 1478.28 102.905   1
   5   3   3 6610.97 369.165   1
   5  -3   3 7318.88 370.130   1
  -5  -3  -3 6503.66 369.382   1
  -5   3  -3 7285.31 367.451   1
   6   3   3 20072.2 872.139   1
   6  -3   3 14354.3 856.492   1
  -6  -3  -3 16697.6 853.909   1
  -6   3  -3 18044.6 857.359   1
   7   3   3 71617.7 3568.74   1
   7  -3   3 72948.3 3569.16   1
  -7  -3  -3 76160.5 3566.82   1
  -7   3  -3 73139.0 3565.57   1
   8   3   3 18161.5 1008.03   1
   8  -3   3 19761.7 1009.11   1
  -8  -3  -3 22230.8 1013.19   1
  -8   3  -3 20226.0 1007.58   1
  10   3   3 19831.1 960.819   1
  10  -3   3 18510.2 956.652   1
 -10  -3  -3 18206.3 954.640   1
 -10   3  -3 19067.2 958.311   1
  11   3   3 1959.52 143.149   1
  11  -3   3 1840.00 135.168   1
 -11  -3  -3 1746.36 131.465   1
 -11   3  -3 1944.71 139.044   1
  12   3   3 4276.31 267.090   1
  12  -3   3 4436.63 264.442   1
 -12  -3  -3 4402.78 260.556   1
 -12   3  -3 4329.81 264.675   1
  13   3   3 4741.31 296.969   1
  13  -3   3 5322.50 300.857   1
 -13  -3  -3 4725.07 294.382   1
 -13   3  -3 5369.15 300.942   1
  14   3   3 7769.40 435.336   1
 -14  -3  -3 7811.78 432.384   1
  15   3   3 1086.18 104.025   1
  15  -3   3 918.585 99.2585   1
 -15  -3  -3 1100.94 103.616   1
 -15   3  -3 1138.17 105.175   1
  16   3   3 6721.23 377.097   1
  16  -3   3 6244.05 372.727   1
 -16   3  -3 6553.15 375.257   1
  17   3   3 1476.72 128.575   1
  17  -3   3 1378.52 124.048   1
 -17  -3  -3 1592.35 130.271   1
 -17   3  -3 1505.59 125.588   1
  18  -3   3 753.209 91.8310   1
 -18   3  -3 702.083 86.4628   1
 -18  -3  -3 860.649 90.8879   1
  19   3   3 693.990 88.9207   1
  19  -3   3 836.892 94.0855   1
 -19  -3  -3 994.957 98.4352   1
 -19   3  -3 954.685 97.0227   1
  20  -3   3 225.225 54.7183   1
 -20   3  -3 182.456 52.8349   1
  21   3   3-9.09939 40.2993   1
  21  -3   3 18.5616 43.9403   1
 -21  -3  -3 8.44612 37.4066   1
 -21   3  -3 25.7855 43.7580   1
  22  -3   3-18.2973 46.5905   1
 -22   3  -3-34.0182 46.6900   1
  23   3   3 17.0362 40.9541   1
  23  -3   3 36.0305 44.6005   1
 -23  -3  -3-8.62266 43.3001   1
 -23   3  -3-8.30004 48.1275   1
  24   3   3 495.214 68.6752   1
  24  -3   3 571.830 77.1370   1
 -24  -3  -3 483.820 69.3931   1
 -24   3  -3 378.940 73.4919   1
  26   4  -3 285.249 60.5846   1
 -26  -4   3 331.480 62.5587   1
  25   4  -3 46.1067 42.9687   1
 -25  -4   3-35.4332 43.2282   1
  24   4  -3 18.8843 44.0597   1
 -24  -4   3 64.2770 49.2626   1
 -24   4   3 61.2453 42.1288   1
  23   4  -3 348.217 68.9704   1
  23  -4  -3 441.153 71.8757   1
 -23  -4   3 569.723 77.2995   1
 -23   4   3 464.908 68.0415   1
  22   4  -3 874.741 96.8579   1
 -22  -4   3 836.503 93.3007   1
  21   4  -3 72.9874 40.5886   1
  21  -4  -3 63.9886 40.6671   1
 -21  -4   3 105.676 43.1492   1
 -21   4   3 75.7839 42.4601   1
  20   4  -3 218.693 58.7827   1
  20  -4  -3 286.048 54.7246   1
 -20  -4   3 247.751 57.0857   1
 -20   4   3 231.453 55.7470   1
  19   4  -3 56.6729 46.1324   1
  19  -4  -3 52.2217 40.6004   1
 -19  -4   3 8.08076 33.8671   1
 -19   4   3 56.4523 35.1216   1
  18   4  -3 2196.05 163.320   1
  18  -4  -3 2319.47 164.320   1
 -18  -4   3 2350.46 164.627   1
 -18   4   3 2118.08 158.346   1
  17  -4  -3 477.279 67.1134   1
 -17   4   3 471.583 62.3834   1
  16   4  -3 5138.65 311.586   1
  16  -4  -3 4884.34 301.427   1
 -16  -4   3 5414.17 307.438   1
 -16   4   3 5449.26 302.890   1
  15  -4  -3 6485.17 373.502   1
 -15  -4   3 6948.32 377.501   1
 -15   4   3 6823.17 372.507   1
  14   4  -3 3088.51 197.653   1
 -14  -4   3 2863.71 187.892   1
  13   4  -3 27528.7 1323.21   1
 -13   4   3 25563.3 1308.76   1
 -13  -4   3 27485.0 1319.27   1
  13  -4  -3 25515.0 1312.43   1
 -12   4   3 14465.8 769.025   1
  12  -4  -3 16006.2 774.767   1
  11   4  -3 6385.19 341.909   1
  11  -4  -3 5516.17 329.832   1
 -11  -4   3 6510.32 343.664   1
 -11   4   3 6217.76 329.759   1
  10  -4  -3 1125.34 89.2623   1
 -10  -4   3 1312.94 99.7721   1
 -10   4   3 1130.93 86.2778   1
  10   4  -3 1275.18 98.3427   1
   9  -4  -3 39005.0 1976.15   1
  -9  -4   3 39998.6 1982.11   1
  -9   4   3 41912.3 1977.49   1
   9   4  -3 41297.9 1985.52   1
   8  -4  -3 44793.9 2107.04   1
  -8  -4   3 41253.6 2111.19   1
   8   4  -3 44629.5 2114.40   1
  -8   4   3 42565.6 2105.17   1
  -7  -4   3 48382.4 2330.09   1
   7   4  -3 47289.0 2328.64   1
  -6  -4   3 2772.98 163.987   1
   6  -4  -3 2660.69 158.683   1
   6   4  -3 2697.12 165.119   1
  -6   4   3 2949.41 157.811   1
  -5  -4   3 70948.6 3259.52   1
  -5   4   3 68094.6 3248.96   1
   5   4  -3 67712.1 3258.52   1
   5  -4  -3 63756.4 3248.94   1
   4   4  -3 1471.92 89.9467   1
  -4   4   3 1307.40 79.9713   1
  -4  -4   3 1278.02 87.6452   1
   3  -4  -3 10690.8 557.771   1
  -3   4   3 11838.6 559.472   1
  -2   4   3 64763.4 2872.34   1
   2  -4  -3 54984.4 2869.01   1
  -1   4   3 3182.47 170.162   1
   1  -4  -3 3015.59 169.701   1
   0  -4   3 77118.2 3815.13   1
   0   4  -3 85469.5 3817.71   1
   0   4   3 75244.0 3809.58   1
   0  -4  -3 79437.6 3810.50   1
   1  -4   3 243498. 12336.8   1
  -1   4  -3 267839. 12331.8   1
   2  -4   3 18980.6 937.864   1
  -2   4  -3 19124.6 935.721   1
  -2  -4  -3 17155.6 929.913   1
   2   4   3 20570.5 935.917   1
   3  -4   3 6082.56 318.620   1
  -3   4  -3 6102.72 315.713   1
  -3  -4  -3 5592.26 313.361   1
   3   4   3 5837.20 315.510   1
   4  -4   3 3372.72 206.297   1
  -4  -4  -3 3799.54 212.968   1
  -4   4  -3 3746.86 208.370   1
   4   4   3 3500.53 207.397   1
  -5   4  -3 307.962 47.1369   1
  -5  -4  -3 405.995 51.8693   1
   5  -4   3 234.508 46.3577   1
   5   4   3 323.605 48.5348   1
  -6   4  -3 214.457 38.2810   1
   6   4   3 311.347 47.2909   1
  -6  -4  -3 226.363 42.0401   1
   6  -4   3 316.737 49.0462   1
   7  -4   3 95216.7 4623.30   1
   7   4   3 90973.4 4623.53   1
  -7  -4  -3 96360.3 4622.39   1
  -7   4  -3 99143.0 4621.61   1
  -8   4  -3 3433.99 206.390   1
   8  -4   3 3401.77 209.750   1
  -9   4  -3 66036.8 3243.90   1
   9  -4   3 66985.5 3249.95   1
  -9  -4  -3 70413.1 3250.20   1
   9   4   3 63430.8 3248.97   1
 -10   4  -3 4608.34 277.909   1
  10  -4   3 5010.16 285.216   1
 -10  -4  -3 4834.48 284.635   1
  10   4   3 5090.17 292.853   1
 -11   4  -3 14850.8 701.425   1
  11  -4   3 13128.5 698.616   1
 -11  -4  -3 12225.7 694.076   1
  11   4   3 13721.7 701.881   1
 -12   4  -3 6040.73 357.654   1
  12  -4   3 6205.89 363.189   1
 -12  -4  -3 6802.29 364.684   1
  12   4   3 6516.75 365.267   1
 -13   4  -3 245.847 49.1658   1
  13  -4   3 232.121 48.5565   1
 -13  -4  -3 273.821 52.9285   1
  13   4   3 253.530 60.1922   1
 -14   4  -3 1165.46 104.149   1
  14  -4   3 1085.96 104.736   1
 -14  -4  -3 1109.38 102.619   1
  14   4   3 1113.49 107.204   1
 -15   4  -3 13701.0 744.845   1
  15  -4   3 14595.2 752.613   1
 -15  -4  -3 14253.9 749.169   1
  15   4   3 14964.6 753.890   1
 -16   4  -3 49.8666 43.0577   1
  16  -4   3 98.3868 48.0921   1
 -16  -4  -3 103.758 49.2369   1
  16   4   3 80.6180 45.7700   1
  17  -4   3 5335.07 319.984   1
 -18   4  -3 735.603 83.8866   1
  18  -4   3 826.335 91.9029   1
 -18  -4  -3 821.418 89.8187   1
  18   4   3 848.018 94.0143   1
 -19   4  -3 16.9622 36.2087   1
  19  -4   3 9.21912 38.5931   1
 -19  -4  -3 44.8272 45.0326   1
  19   4   3 28.0622 44.2980   1
 -20  -4  -3 926.459 92.6880   1
  20   4   3 655.085 84.2283   1
  21  -4   3 396.285 65.0194   1
 -21   4  -3 226.744 51.1158   1
 -21  -4  -3 401.586 67.1742   1
 -22  -4  -3 125.402 45.6772   1
  22   4   3 106.746 42.4724   1
 -23   4  -3 92.5937 45.6272   1
  23  -4   3 173.038 51.0215   1
 -23  -4  -3 113.821 46.6548   1
  23   4   3 210.962 57.8641   1
 -24   4  -3 16.5520 43.8076   1
  24  -4   3-35.7359 46.0929   1
 -24  -4  -3 56.3347 38.1030   1
  24   4   3-16.8390 37.9483   1
 -26  -5   3 43.4651 46.6239   1
  26   5  -3 36.3463 48.7311   1
 -25  -5   3 663.202 89.0390   1
  25   5  -3 779.633 96.5523   1
 -24  -5   3 430.010 71.9556   1
  24   5  -3 344.416 68.6517   1
 -23   5   3 643.998 83.5034   1
  23  -5  -3 484.750 77.3515   1
 -23  -5   3 735.279 84.0207   1
  23   5  -3 641.357 80.5502   1
 -22   5   3 79.4612 46.1832   1
  22  -5  -3 28.2701 41.0226   1
 -22  -5   3 70.6469 47.3605   1
  22   5  -3-27.3417 43.1888   1
 -21   5   3 519.751 71.4400   1
  21  -5  -3 530.686 74.3360   1
 -21  -5   3 307.078 61.5586   1
  21   5  -3 449.570 71.3833   1
 -20   5   3 50.7279 41.3628   1
  20  -5  -3 73.0629 41.9673   1
 -19   5   3 460.684 67.2044   1
  19   5  -3 387.824 66.9004   1
  19  -5  -3 391.006 65.6039   1
 -19  -5   3 617.666 76.4734   1
  18   5  -3 1811.89 147.541   1
 -18   5   3 1727.17 145.069   1
  18  -5  -3 2097.91 150.509   1
 -18  -5   3 2144.07 151.803   1
  17  -5  -3 5054.94 288.384   1
 -17   5   3 4601.60 280.206   1
  17   5  -3 4632.49 287.158   1
 -16   5   3 14.6782 34.2002   1
  16  -5  -3-7.91587 38.6311   1
 -16  -5   3 7.83985 37.1179   1
  16   5  -3 17.4914 38.0343   1
 -15  -5   3 3913.80 249.239   1
 -15   5   3 4022.51 246.411   1
  15  -5  -3 4363.31 252.606   1
  15   5  -3 4361.29 260.300   1
 -14  -5   3 14541.3 762.729   1
  14  -5  -3 13071.0 755.835   1
  14   5  -3 16784.7 773.939   1
 -14   5   3 15320.8 759.594   1
  13  -5  -3 10507.3 573.578   1
 -13  -5   3 11561.8 583.077   1
 -13   5   3 11170.9 575.789   1
  13   5  -3 10892.3 583.457   1
  12  -5  -3 5716.41 311.371   1
 -12  -5   3 5444.61 314.084   1
  12   5  -3 5284.91 311.421   1
 -12   5   3 5496.21 306.683   1
 -11   5   3 13651.5 669.668   1
  11  -5  -3 12487.2 668.973   1
  10  -5  -3 14326.2 738.225   1
 -10  -5   3 14073.8 742.516   1
 -10   5   3 16060.7 741.636   1
  10   5  -3 13811.5 743.458   1
   9  -5  -3 2228.21 141.176   1
  -9  -5   3 2260.58 144.893   1
  -9   5   3 2232.81 138.014   1
   9   5  -3 2038.09 143.399   1
   8  -5  -3 101506. 4897.05   1
  -8  -5   3 96202.9 4902.49   1
   8   5  -3 93660.8 4902.81   1
  -7  -5   3 4601.46 245.609   1
   7   5  -3 4191.59 242.636   1
  -7   5   3 4012.78 232.264   1
   7  -5  -3 4382.96 236.984   1
   6   5  -3 481.615 54.0146   1
  -6  -5   3 326.800 45.2044   1
   5   5  -3 819.700 70.5516   1
  -5  -5   3 912.213 73.0563   1
  -4  -5   3 34134.4 1757.61   1
   4   5  -3 35497.5 1759.61   1
  -4   5   3 37704.5 1753.46   1
   4  -5  -3 36289.2 1752.21   1
  -3  -5   3 1638.22 107.233   1
   3   5  -3 1604.39 106.555   1
  -3   5   3 1564.64 98.8263   1
   3  -5  -3 1413.57 97.1998   1
   2  -5  -3 186958. 9816.12   1
  -2   5   3 189827. 9815.91   1
   2   5  -3 225598. 9827.39   1
  -2  -5   3 229389. 9828.28   1
   1   5  -3 53069.7 2449.83   1
  -1  -5   3 47905.8 2446.17   1
   0  -5  -3 167923. 7986.86   1
   0   5  -3 165222. 7990.17   1
   0   5   3 155408. 7985.16   1
   0  -5   3 178285. 7994.41   1
  -1  -5  -3 46929.1 2216.90   1
   1  -5   3 46187.6 2220.64   1
   1   5   3 42031.2 2214.29   1
  -1   5  -3 47814.6 2221.80   1
   2  -5   3 3752.17 199.876   1
  -2   5  -3 3183.59 191.306   1
  -2  -5  -3 3203.88 189.929   1
   2   5   3 3167.57 189.380   1
   3  -5   3 1518.05 110.146   1
  -3   5  -3 1586.14 107.592   1
  -3  -5  -3 1401.93 101.745   1
   3   5   3 1465.36 103.163   1
   4  -5   3 360.489 52.4883   1
  -4   5  -3 378.241 52.4336   1
  -4  -5  -3 344.232 49.9622   1
   4   5   3 420.197 51.9808   1
   5  -5   3 418.245 54.6286   1
  -5   5  -3 455.443 54.3446   1
  -5  -5  -3 489.627 56.9594   1
   5   5   3 348.057 50.5556   1
   6  -5   3 118722. 5629.07   1
  -6   5  -3 103187. 5627.28   1
   6   5   3 122533. 5628.85   1
  -6  -5  -3 121890. 5631.27   1
  -7  -5  -3 476.689 62.2034   1
  -7   5  -3 536.651 60.9161   1
   7   5   3 554.531 64.3696   1
   7  -5   3 406.577 59.2614   1
  -8  -5  -3 35651.2 1782.67   1
   8   5   3 36626.1 1785.45   1
   9   5   3 609.239 69.6905   1
  -9  -5  -3 390.722 58.5692   1
   9  -5   3 480.473 62.0002   1
  -9   5  -3 546.162 66.1666   1
  10  -5   3 21956.0 1123.39   1
  10   5   3 24861.1 1134.90   1
 -10   5  -3 21989.3 1119.90   1
 -10  -5  -3 20955.3 1117.73   1
  11  -5   3 4967.92 305.408   1
  11   5   3 5681.44 316.025   1
 -11   5  -3 4964.94 302.010   1
 -11  -5  -3 5583.83 309.341   1
  12  -5   3 6767.51 355.153   1
  12   5   3 6189.25 353.708   1
 -12  -5  -3 5341.50 341.854   1
 -12   5  -3 6191.00 346.394   1
 -13   5  -3 141.570 40.8531   1
  13  -5   3 102.015 40.4366   1
 -13  -5  -3 187.060 52.4693   1
 -14   5  -3 80.9343 41.8860   1
  14  -5   3 8.74466 40.8824   1
 -14  -5  -3 42.1725 32.5177   1
  14   5   3 131.843 42.3874   1
 -15   5  -3 2071.85 148.491   1
 -15  -5  -3 1730.30 138.841   1
  15   5   3 1852.62 149.378   1
  16  -5   3 4168.44 250.318   1
 -16  -5  -3 3645.96 238.026   1
  16   5   3 3635.97 242.930   1
 -17  -5  -3 2001.83 154.496   1
  17   5   3 2012.24 155.378   1
 -18   5  -3 4195.65 256.796   1
  18  -5   3 4076.47 257.867   1
 -18  -5  -3 4270.02 257.599   1
  18   5   3 3685.49 251.320   1
 -19   5  -3 78.2258 43.8810   1
  19   5   3 74.2724 49.3507   1
  19  -5   3 112.657 49.2766   1
 -19  -5  -3 107.584 42.6865   1
  20  -5   3 2021.45 160.626   1
  20   5   3 2133.60 164.339   1
 -20  -5  -3 2270.56 166.528   1
 -20   5  -3 2334.02 164.015   1
  21  -5   3 1056.04 104.291   1
 -21  -5  -3 943.607 100.403   1
  21   5   3 952.087 102.372   1
 -21   5  -3 937.508 98.2655   1
 -22   5  -3 51.7628 45.6939   1
  22  -5   3 27.3691 44.5507   1
  22   5   3 26.8782 37.5273   1
 -23   5  -3 51.3331 45.6044   1
  23  -5   3 161.215 48.2973   1
 -23  -5  -3 131.081 48.7808   1
  23   5   3 94.5527 49.0874   1
 -24   5  -3 8.67247 44.1566   1
  24  -5   3 26.8659 48.5785   1
  26   6  -3 323.319 60.9081   1
 -26  -6   3 353.038 61.6028   1
  25   6  -3 18.2260 43.8317   1
 -25  -6   3 35.0969 47.0375   1
  24   6  -3 1353.24 119.316   1
 -24  -6   3 1200.87 116.317   1
  23   6  -3 589.646 80.4632   1
 -23   6   3 571.301 83.0914   1
 -23  -6   3 694.601 86.2274   1
  22  -6  -3 2018.97 154.528   1
  22   6  -3 1918.69 150.956   1
 -22  -6   3 1706.86 140.189   1
 -22   6   3 1892.29 149.952   1
 -21   6   3 572.219 77.7819   1
  21  -6  -3 531.755 77.3917   1
 -21  -6   3 450.942 72.4985   1
  21   6  -3 536.526 77.5869   1
 -20  -6   3 1606.38 134.839   1
 -20   6   3 1881.57 140.506   1
  20  -6  -3 1525.17 132.594   1
  20   6  -3 1635.61 138.309   1
 -19  -6   3 1243.05 110.089   1
 -19   6   3 1366.51 114.858   1
  19   6  -3 1124.73 111.654   1
  19  -6  -3 978.967 104.603   1
 -18  -6   3 145.469 47.9934   1
  18   6  -3 139.517 49.0913   1
 -17  -6   3 1338.60 117.492   1
 -17   6   3 1543.74 123.681   1
  17  -6  -3 1537.30 124.339   1
  17   6  -3 1445.74 126.223   1
 -16   6   3 9133.32 510.641   1
  16  -6  -3 10331.5 521.855   1
 -16  -6   3 9235.10 513.366   1
 -15  -6   3 6100.32 348.433   1
  15  -6  -3 6056.37 349.849   1
  15   6  -3 5995.08 350.881   1
 -15   6   3 6323.97 349.049   1
  14  -6  -3 2963.47 187.106   1
 -14   6   3 2920.92 184.807   1
  14   6  -3 2681.89 188.596   1
 -14  -6   3 2757.13 186.860   1
  13   6  -3 784.067 82.3567   1
 -13  -6   3 885.027 86.5738   1
  12  -6  -3 501.226 62.5464   1
 -12   6   3 482.613 59.7182   1
  12   6  -3 499.611 66.0305   1
 -12  -6   3 635.687 71.8123   1
  11  -6  -3 515.384 59.8598   1
 -11   6   3 360.233 51.0721   1
  11   6  -3 479.879 61.2789   1
 -11  -6   3 312.422 55.2508   1
  10  -6  -3 26627.3 1257.92   1
 -10   6   3 26521.3 1255.26   1
  10   6  -3 22465.8 1256.41   1
 -10  -6   3 25382.3 1258.26   1
   9  -6  -3 27864.8 1347.78   1
  -9   6   3 27579.2 1343.63   1
   9   6  -3 25039.8 1349.38   1
  -9  -6   3 28322.0 1352.59   1
  -8  -6   3 95.5480 36.0441   1
   8  -6  -3 86.8126 31.7811   1
   8   6  -3 97.6488 29.2426   1
  -7   6   3 7857.73 400.456   1
   7  -6  -3 6986.75 399.196   1
  -7  -6   3 7622.07 406.754   1
   7   6  -3 8083.12 409.549   1
   6  -6  -3 1970.34 130.292   1
   6   6  -3 2131.91 140.487   1
  -6  -6   3 2131.14 139.105   1
  -6   6   3 2106.18 131.073   1
   5  -6  -3 41667.5 1989.24   1
   5   6  -3 39345.5 1994.58   1
  -5  -6   3 39402.3 1994.06   1
  -5   6   3 42209.7 1987.04   1
   4  -6  -3 13285.4 611.412   1
   4   6  -3 11607.6 613.318   1
  -4  -6   3 11754.8 613.394   1
  -4   6   3 11444.6 607.472   1
   3  -6  -3 84846.9 4122.48   1
   3   6  -3 85865.9 4133.02   1
  -3  -6   3 84510.1 4131.36   1
  -3   6   3 86090.7 4123.13   1
  -2  -6   3 21672.8 1111.37   1
  -2   6   3 21859.0 1103.52   1
   2  -6  -3 24517.0 1107.32   1
   2   6  -3 21407.0 1110.05   1
  -1  -6   3 30629.0 1509.75   1
  -1   6   3 31735.0 1503.34   1
   1  -6  -3 30344.0 1501.84   1
   1   6  -3 29864.8 1507.68   1
   0  -6   3 96986.4 4756.18   1
   0   6   3 104075. 4752.38   1
   0  -6  -3 101771. 4751.13   1
   0   6  -3 90587.0 4751.32   1
   1  -6   3 169607. 8409.00   1
  -1   6  -3 168838. 8407.93   1
  -1  -6  -3 179923. 8406.00   1
   1   6   3 179324. 8406.31   1
   2  -6   3 13593.3 707.656   1
   2   6   3 14041.4 705.032   1
  -2  -6  -3 14417.8 707.327   1
  -2   6  -3 13580.0 707.595   1
   3   6   3 7318.69 391.913   1
  -3  -6  -3 6663.36 387.421   1
  -3   6  -3 7579.51 392.486   1
   3  -6   3 7911.66 398.405   1
   4   6   3 582.579 62.0030   1
  -4  -6  -3 549.780 59.3697   1
  -4   6  -3 562.030 60.8857   1
   4  -6   3 561.978 63.7335   1
   5   6   3 95.2690 38.6640   1
  -5  -6  -3 157.724 36.9599   1
  -5   6  -3 24.3130 35.9677   1
   5  -6   3 143.063 41.4000   1
   6   6   3 336.196 55.8144   1
  -6  -6  -3 439.123 61.0211   1
  -6   6  -3 417.743 56.7659   1
   6  -6   3 397.637 57.3605   1
  -7  -6  -3 55827.1 2789.15   1
   7   6   3 58231.5 2788.30   1
   8   6   3 59.8701 40.6725   1
  -8  -6  -3 57.1629 34.9649   1
  -8   6  -3 59.6218 40.9820   1
   8  -6   3 42.9281 31.2208   1
   9   6   3 11301.1 576.290   1
   9  -6   3 11051.5 573.599   1
  -9   6  -3 10412.4 569.622   1
  -9  -6  -3 10507.5 569.636   1
  10  -6   3 18807.8 929.341   1
  10   6   3 19036.4 931.816   1
 -10  -6  -3 18774.0 926.789   1
 -10   6  -3 16268.7 918.673   1
  11  -6   3 4578.59 279.466   1
  11   6   3 5150.81 291.800   1
 -11   6  -3 4501.27 276.379   1
 -11  -6  -3 4434.62 271.375   1
  12  -6   3 1410.24 121.934   1
 -12   6  -3 1422.82 119.615   1
  13   6   3 319.118 59.4294   1
  13  -6   3 185.338 53.1441   1
 -13  -6  -3 226.429 51.5557   1
 -13   6  -3 118.723 48.0911   1
  14   6   3 2228.41 171.991   1
 -14   6  -3 2466.04 175.633   1
 -14  -6  -3 2639.47 175.186   1
  15   6   3 2011.28 160.661   1
 -15  -6  -3 2257.06 161.590   1
  15  -6   3 2320.93 167.722   1
 -16   6  -3 3346.98 216.032   1
  16  -6   3 3060.51 213.390   1
  17  -6   3 9919.84 539.518   1
 -17   6  -3 9782.19 537.422   1
 -17  -6  -3 9570.34 531.152   1
  17   6   3 10157.8 541.561   1
 -18  -6  -3 646.303 84.1220   1
  18   6   3 908.409 93.5141   1
 -18   6  -3 956.469 97.2548   1
  18  -6   3 789.661 94.2035   1
  19  -6   3 1116.59 104.529   1
  19   6   3 907.442 99.7228   1
 -19   6  -3 774.904 95.9789   1
 -19  -6  -3 999.359 99.4639   1
 -20  -6  -3 17.7578 43.5707   1
  20   6   3 110.215 48.8303   1
 -20   6  -3 138.315 60.4469   1
  20  -6   3 124.715 50.9854   1
  21  -6   3 1090.82 110.270   1
  21   6   3 949.358 104.977   1
 -21   6  -3 1114.94 110.230   1
 -21  -6  -3 1201.50 109.783   1
  22  -6   3 103.841 50.7612   1
 -22  -6  -3 86.9293 47.8902   1
 -22   6  -3 71.8352 52.2333   1
 -23  -6  -3 602.914 76.5262   1
  23   6   3 647.887 82.4721   1
  24  -6   3 161.823 54.4422   1
 -24   6  -3 204.436 61.9489   1
 -26  -7   3 161.046 60.0193   1
  26   7  -3 61.4538 46.2047   1
 -25  -7   3 1032.28 103.967   1
  25   7  -3 1059.95 104.437   1
 -24  -7   3 102.963 54.2804   1
  24   7  -3 8.90749 45.4245   1
 -23  -7   3 393.277 63.1551   1
  23   7  -3 329.182 66.7955   1
  22   7  -3 18.7867 43.2090   1
 -22  -7   3 112.539 48.7342   1
 -22   7   3 97.3531 50.3541   1
  22  -7  -3 76.8784 43.4599   1
 -21  -7   3 1756.75 143.425   1
  21   7  -3 1989.78 152.443   1
  20   7  -3 2576.27 191.569   1
 -20  -7   3 2767.45 190.879   1
 -20   7   3 2793.31 195.514   1
  20  -7  -3 2879.14 195.731   1
  19   7  -3 2044.84 155.616   1
 -19  -7   3 1960.10 150.102   1
 -19   7   3 2038.57 153.600   1
  19  -7  -3 1749.10 147.949   1
  18   7  -3 5046.24 311.078   1
  18  -7  -3 5307.03 310.155   1
 -18  -7   3 4959.25 302.155   1
 -18   7   3 5325.26 312.064   1
  17   7  -3 398.748 66.3274   1
 -17   7   3 373.107 68.7432   1
  17  -7  -3 357.702 60.4711   1
 -17  -7   3 335.679 59.2445   1
  16   7  -3-17.6049 39.6716   1
 -16   7   3 16.3526 38.0990   1
  16  -7  -3-8.53918 37.8157   1
 -16  -7   3 8.37133 39.6321   1
  15   7  -3 10204.6 578.299   1
 -15   7   3 11287.7 574.887   1
  15  -7  -3 11712.3 581.910   1
 -15  -7   3 9927.51 573.120   1
  14   7  -3 1739.12 137.255   1
 -14   7   3 1693.62 132.658   1
  14  -7  -3 2011.09 142.809   1
 -14  -7   3 1975.62 143.708   1
  13   7  -3 2149.63 163.431   1
 -13   7   3 2546.62 162.630   1
 -13  -7   3 2379.88 169.769   1
  13  -7  -3 2304.55 161.918   1
 -12  -7   3 2039.66 145.429   1
  12   7  -3 1831.97 141.433   1
  11   7  -3 6420.98 394.312   1
 -11   7   3 7565.45 392.976   1
  11  -7  -3 7694.64 397.110   1
 -11  -7   3 7142.50 395.030   1
  10   7  -3 9506.86 505.030   1
 -10   7   3 9526.59 498.315   1
  10  -7  -3 9662.78 502.947   1
 -10  -7   3 9239.32 503.066   1
   9   7  -3 8699.86 470.448   1
   9  -7  -3 8956.09 466.977   1
  -9  -7   3 8024.77 466.154   1
  -9   7   3 9432.21 466.214   1
  -8   7   3 35342.4 1686.38   1
   8  -7  -3 33260.3 1684.53   1
   7  -7  -3 2563.15 162.717   1
  -7  -7   3 2760.97 170.281   1
   7   7  -3 2588.34 168.584   1
   6  -7  -3 21839.0 1075.45   1
   6   7  -3 20880.6 1081.12   1
  -6  -7   3 21519.7 1081.19   1
  -6   7   3 21938.5 1071.63   1
   5   7  -3 56145.1 2677.82   1
  -5  -7   3 56112.1 2676.19   1
  -5   7   3 52853.4 2668.86   1
   4  -7  -3 36250.5 1745.76   1
   4   7  -3 34147.2 1750.67   1
  -4  -7   3 33960.4 1748.56   1
  -4   7   3 37894.6 1746.32   1
   3  -7  -3 10291.8 485.156   1
   3   7  -3 9907.35 491.946   1
  -3   7   3 9815.49 482.587   1
  -2  -7   3 13849.1 718.190   1
  -2   7   3 13608.6 709.271   1
   2  -7  -3 14357.3 710.248   1
   2   7  -3 14480.1 719.349   1
  -1  -7   3 50127.6 2381.12   1
  -1   7   3 52152.7 2375.00   1
   1  -7  -3 45465.2 2369.80   1
   1   7  -3 47728.8 2374.91   1
   0  -7   3 14629.8 804.313   1
   0   7   3 17267.1 799.486   1
   0  -7  -3 16408.2 797.919   1
   0   7  -3 14672.0 798.522   1
   1  -7   3 45508.1 2228.06   1
   1   7   3 47793.7 2225.22   1
  -1  -7  -3 44229.7 2220.32   1
  -1   7  -3 44690.0 2223.24   1
   2  -7   3 36760.0 1798.13   1
  -2   7  -3 36768.2 1797.00   1
  -2  -7  -3 39255.4 1797.43   1
   2   7   3 33728.4 1792.07   1
   3  -7   3 2827.07 184.616   1
   3   7   3 3057.35 185.022   1
  -3  -7  -3 2979.91 182.661   1
  -3   7  -3 2939.63 184.427   1
   4   7   3 39291.7 1998.75   1
  -4  -7  -3 41297.0 2000.43   1
  -4   7  -3 39325.7 2003.49   1
   4  -7   3 43301.3 2006.57   1
   6   7   3 39024.1 1846.95   1
  -6  -7  -3 38755.3 1845.43   1
  -6   7  -3 41421.9 1846.47   1
   7   7   3 9402.91 517.512   1
  -7  -7  -3 10055.0 522.436   1
  -7   7  -3 9934.79 517.420   1
   7  -7   3 9494.68 518.087   1
   8   7   3 3106.09 190.634   1
  -8  -7  -3 3004.95 189.259   1
  -8   7  -3 2537.34 182.423   1
   8  -7   3 2576.55 183.083   1
   9   7   3 3317.59 216.431   1
  -9  -7  -3 3046.59 208.716   1
  -9   7  -3 3484.85 212.308   1
   9  -7   3 3427.65 214.928   1
  10   7   3 1665.47 131.246   1
  10  -7   3 1688.63 130.275   1
 -10  -7  -3 1512.41 123.263   1
 -10   7  -3 1492.16 125.640   1
 -11   7  -3 5907.22 324.403   1
  11  -7   3 5059.21 315.525   1
  12   7   3 6336.26 371.375   1
 -12  -7  -3 6297.76 358.993   1
  13   7   3 5438.65 319.271   1
 -13  -7  -3 4999.17 310.115   1
 -13   7  -3 5611.00 320.113   1
  14  -7   3 4554.37 286.910   1
  14   7   3 4562.68 290.078   1
 -14  -7  -3 4763.47 288.233   1
 -14   7  -3 4890.05 289.765   1
  15  -7   3 27.6366 42.2437   1
  15   7   3 46.5122 39.7139   1
 -15   7  -3 8.94244 42.3514   1
 -15  -7  -3 8.71306 40.6165   1
 -16  -7  -3 3852.33 234.843   1
  16   7   3 3330.39 230.432   1
  17  -7   3 1114.08 110.299   1
  17   7   3 1193.57 112.979   1
 -17   7  -3 1272.01 114.797   1
 -17  -7  -3 1133.62 107.795   1
 -18  -7  -3 82.8266 41.5848   1
  18  -7   3 199.341 56.0358   1
  18   7   3 191.627 51.8056   1
 -18   7  -3 137.020 52.8623   1
 -19  -7  -3 17.2533 42.1253   1
  19   7   3 45.5739 43.8472   1
  20   7   3 881.808 96.4207   1
 -20  -7  -3 964.270 98.5015   1
 -20   7  -3 911.262 100.032   1
  20  -7   3 1031.77 106.425   1
 -21  -7  -3-8.66803 44.1264   1
  21   7   3 8.97028 42.4677   1
 -22   7  -3 2260.20 172.037   1
  22  -7   3 2474.28 176.715   1
  23   7   3 581.435 77.1004   1
 -23  -7  -3 510.849 72.6880   1
 -23   7  -3 428.518 75.4769   1
  23  -7   3 544.843 76.6334   1
 -25  -8   3 58.5267 46.0024   1
  25   8  -3 77.6035 41.5849   1
 -24  -8   3 285.860 63.4554   1
  24   8  -3 449.851 74.4498   1
 -22  -8   3-26.2024 40.0397   1
  22   8  -3 9.18178 42.7872   1
  21   8  -3 18.8005 42.3669   1
 -21  -8   3-8.80696 32.9638   1
 -21   8   3-9.16747 44.0752   1
  21  -8  -3-29.9194 46.4729   1
  20   8  -3 2638.77 191.859   1
  20  -8  -3 3045.25 199.122   1
 -20  -8   3 2493.43 184.797   1
 -20   8   3 2699.26 189.817   1
  19  -8  -3 414.282 68.2891   1
  19   8  -3 182.074 58.2587   1
 -19  -8   3 283.427 60.0061   1
 -19   8   3 407.757 65.2686   1
  18  -8  -3 696.293 85.2025   1
  18   8  -3 771.483 90.9552   1
 -18   8   3 842.601 89.3013   1
  17  -8  -3 4788.71 315.839   1
 -17  -8   3 5691.52 321.933   1
 -17   8   3 5734.58 321.480   1
  16   8  -3 1879.77 157.878   1
 -16   8   3 2528.71 165.956   1
  16  -8  -3 2280.16 165.846   1
 -16  -8   3 2111.63 159.063   1
  15   8  -3 3337.46 223.439   1
 -15   8   3 3514.78 221.309   1
  15  -8  -3 3647.71 227.294   1
 -15  -8   3 3395.40 225.189   1
  14   8  -3 1323.45 114.842   1
 -14   8   3 1311.44 111.519   1
  14  -8  -3 1245.53 113.198   1
 -14  -8   3 1377.28 122.562   1
  13   8  -3 760.980 84.3183   1
 -13   8   3 809.014 79.2620   1
  13  -8  -3 634.531 76.2985   1
 -13  -8   3 632.323 78.2902   1
  12   8  -3 325.184 58.2587   1
 -12   8   3 197.349 44.1764   1
  12  -8  -3 208.645 49.0699   1
 -12  -8   3 163.255 46.2525   1
  11   8  -3 2454.14 180.849   1
 -11   8   3 2919.68 181.032   1
  11  -8  -3 3078.50 188.213   1
 -11  -8   3 2705.86 185.506   1
  10   8  -3 24683.4 1220.23   1
  10  -8  -3 24612.5 1215.81   1
 -10   8   3 24288.8 1212.09   1
 -10  -8   3 23467.7 1215.92   1
   9  -8  -3 25775.9 1249.71   1
  -9  -8   3 25364.4 1255.22   1
  -9   8   3 26476.5 1250.46   1
   9   8  -3 22600.8 1249.30   1
  -8  -8   3 511.444 61.4202   1
   8  -8  -3 471.586 59.0505   1
   8   8  -3 544.795 63.6045   1
  -8   8   3 634.562 65.4745   1
  -7   8   3 55829.7 2680.50   1
   7   8  -3 52935.1 2684.85   1
  -7  -8   3 54400.8 2684.93   1
   7  -8  -3 56635.2 2683.66   1
   6   8  -3 14279.0 789.705   1
  -6  -8   3 15766.4 791.111   1
   6  -8  -3 16255.6 787.234   1
  -5   8   3 20277.5 1039.44   1
   5  -8  -3 21403.3 1042.68   1
  -4   8   3 11119.1 598.684   1
   4   8  -3 12781.6 610.429   1
  -4  -8   3 11300.6 604.321   1
  -3   8   3 26008.1 1294.00   1
   3   8  -3 27734.0 1301.79   1
  -3  -8   3 26552.3 1299.85   1
   3  -8  -3 24610.1 1292.01   1
  -2   8   3 27.8548 24.3416   1
   2   8  -3 63.6167 34.1729   1
  -2  -8   3 58.1482 39.0634   1
   2  -8  -3 60.6842 31.7408   1
   1   8  -3 55764.7 2843.52   1
  -1   8   3 57224.7 2839.44   1
   1  -8  -3 60026.9 2841.53   1
  -1  -8   3 60568.9 2846.91   1
   0   8  -3 35287.6 1611.80   1
   0   8   3 30655.9 1602.13   1
   0  -8  -3 31517.9 1603.78   1
   0  -8   3 33332.0 1609.49   1
  -1   8  -3 5357.85 303.869   1
  -1  -8  -3 5310.94 298.199   1
   1   8   3 5044.82 298.453   1
   1  -8   3 5737.65 306.959   1
   2   8   3 14850.0 736.346   1
  -2  -8  -3 13922.6 732.907   1
   3   8   3 10483.7 582.655   1
  -3  -8  -3 12073.8 590.587   1
  -4   8  -3 7186.23 388.632   1
   4  -8   3 6849.11 385.381   1
   5  -8   3 44802.4 2236.09   1
  -5   8  -3 49296.6 2235.70   1
   5   8   3 43320.1 2228.97   1
  -5  -8  -3 44806.6 2228.66   1
   6  -8   3 5070.46 297.194   1
  -6   8  -3 5447.48 295.063   1
   6   8   3 4612.58 289.476   1
  -6  -8  -3 5066.67 290.449   1
   7  -8   3 40106.4 1920.06   1
  -7   8  -3 39465.7 1913.27   1
   7   8   3 35033.8 1909.26   1
  -7  -8  -3 40783.6 1914.87   1
   8  -8   3 5185.08 305.822   1
  -8   8  -3 5085.60 302.077   1
   8   8   3 5232.35 304.918   1
  -8  -8  -3 5251.75 309.069   1
   9  -8   3 3691.01 232.045   1
  -9   8  -3 3345.47 225.168   1
   9   8   3 3604.02 230.112   1
  -9  -8  -3 4037.13 236.582   1
 -10   8  -3 862.454 89.5593   1
  10  -8   3 889.196 92.3030   1
 -11  -8  -3 488.866 70.7390   1
  11   8   3 654.658 81.2062   1
  12   8   3 2350.59 166.258   1
 -12  -8  -3 1960.62 153.972   1
 -12   8  -3 2166.78 156.640   1
  13   8   3 12066.8 620.909   1
 -13  -8  -3 10637.5 601.839   1
 -13   8  -3 11549.1 610.112   1
  13  -8   3 11681.1 616.836   1
  14   8   3 1030.97 105.488   1
 -14  -8  -3 955.298 98.0187   1
 -14   8  -3 1201.42 107.459   1
  14  -8   3 1069.13 108.593   1
  15   8   3 1476.96 137.623   1
 -15  -8  -3 1774.74 142.568   1
 -15   8  -3 1765.75 141.832   1
  15  -8   3 1935.24 148.468   1
  16   8   3 94.0828 38.8073   1
 -16  -8  -3 70.4979 43.8378   1
 -16   8  -3 135.910 51.6054   1
  16  -8   3 57.8281 48.5830   1
  17   8   3 278.563 65.4942   1
 -17  -8  -3 395.491 65.3125   1
 -17   8  -3 554.365 74.2085   1
  17  -8   3 472.416 71.4990   1
  18   8   3 533.742 79.9050   1
 -18  -8  -3 612.145 77.4768   1
 -18   8  -3 620.724 82.5100   1
  18  -8   3 580.044 82.1765   1
  19   8   3 1013.39 107.945   1
 -19  -8  -3 1309.93 108.812   1
 -19   8  -3 1202.95 112.976   1
  19  -8   3 1100.93 110.988   1
  20   8   3 295.054 57.5714   1
 -20  -8  -3 110.049 49.7608   1
 -20   8  -3 101.192 54.5099   1
  20  -8   3 163.161 52.6945   1
  21   8   3 560.592 74.1632   1
 -21  -8  -3 346.806 68.2784   1
 -21   8  -3 440.535 72.1209   1
  21  -8   3 535.444 77.9318   1
  22   8   3 303.215 63.0926   1
 -22  -8  -3 276.257 60.6701   1
 -22   8  -3 298.507 65.5664   1
  22  -8   3 291.763 65.5028   1
 -23   8  -3 300.963 65.1750   1
 -25  -9   3 321.736 67.4024   1
  25   9  -3 384.367 69.0889   1
 -23  -9   3 163.028 53.2100   1
  23   9  -3 125.348 44.2235   1
 -22  -9   3 25.9890 39.7195   1
  22   9  -3 9.20505 40.0388   1
 -21  -9   3-8.81219 40.4027   1
  21   9  -3 47.8771 48.7525   1
 -20   9   3 387.772 69.9921   1
  20  -9  -3 474.221 74.9453   1
  19  -9  -3 1452.24 131.656   1
 -19  -9   3 1455.70 123.833   1
 -19   9   3 1290.23 124.993   1
  18   9  -3 543.483 77.6589   1
 -18  -9   3 376.092 66.3878   1
 -18   9   3 516.823 73.4164   1
  18  -9  -3 440.263 73.7311   1
  17   9  -3 1032.57 105.032   1
 -17  -9   3 1011.88 103.369   1
 -17   9   3 1159.32 106.857   1
  17  -9  -3 1086.67 107.471   1
 -16  -9   3 5003.33 306.421   1
  16   9  -3 5258.48 312.040   1
  15   9  -3 10593.8 572.884   1
 -15  -9   3 10585.4 575.165   1
 -15   9   3 10895.0 571.053   1
  15  -9  -3 10458.6 574.877   1
  14   9  -3 1174.41 109.172   1
 -14  -9   3 1162.84 110.523   1
 -14   9   3 1254.65 108.601   1
  14  -9  -3 1193.19 113.424   1
  13   9  -3 759.486 84.4415   1
 -13  -9   3 648.749 79.6335   1
 -13   9   3 713.100 79.0895   1
  13  -9  -3 778.140 84.3687   1
 -12   9   3 438.722 60.6773   1
  12  -9  -3 349.127 58.6712   1
  11  -9  -3 475.478 64.2183   1
 -11   9   3 500.736 62.8305   1
 -11  -9   3 561.350 71.6714   1
 -10  -9   3 20064.2 1033.76   1
  10  -9  -3 20229.8 1031.51   1
 -10   9   3 18998.3 1027.43   1
  10   9  -3 22816.0 1043.39   1
   9   9  -3 20789.4 1066.78   1
  -9  -9   3 21421.1 1071.12   1
  -8  -9   3 4295.57 256.949   1
   8   9  -3 4237.27 256.343   1
   7   9  -3 697.166 79.3511   1
   7  -9  -3 956.558 82.5405   1
  -7  -9   3 713.100 77.0968   1
  -7   9   3 732.574 75.5922   1
   6   9  -3 35990.7 1686.10   1
   6  -9  -3 32244.3 1675.46   1
  -6  -9   3 33174.9 1682.66   1
  -6   9   3 34753.8 1678.20   1
   5   9  -3 899.248 87.5221   1
   5  -9  -3 932.521 84.6132   1
  -5  -9   3 1067.89 91.4958   1
  -5   9   3 949.442 84.3507   1
   4   9  -3 10779.6 587.593   1
   4  -9  -3 12196.0 587.884   1
  -4  -9   3 10625.9 586.978   1
  -4   9   3 11214.0 582.608   1
   3  -9  -3 31.3883 31.1666   1
  -3  -9   3 33.9680 33.2318   1
   3   9  -3 34.2977 32.0457   1
  -3   9   3 88.4358 31.8026   1
  -2  -9   3 21964.9 1174.57   1
  -2   9   3 24108.6 1172.18   1
   2   9  -3 24366.3 1178.81   1
  -1   9   3 2040.71 139.953   1
  -1  -9   3 2189.73 145.599   1
   1  -9  -3 1938.48 137.675   1
   1   9  -3 2007.18 143.134   1
   0   9   3 10788.5 590.664   1
   0  -9   3 12184.4 601.020   1
   0  -9  -3 11494.2 593.321   1
   0   9  -3 11122.5 591.438   1
   1  -9   3 2496.55 179.127   1
  -1   9  -3 3113.21 186.790   1
   2   9   3 9803.51 539.704   1
   2  -9   3 11319.3 550.085   1
  -2  -9  -3 9131.69 540.043   1
  -2   9  -3 11048.1 547.271   1
   3   9   3 77.9152 39.6486   1
  -3  -9  -3 114.553 41.3915   1
  -3   9  -3 83.9038 32.9743   1
   3  -9   3 149.348 39.8506   1
   4   9   3 52447.5 2538.72   1
  -4   9  -3 52986.6 2539.14   1
   4  -9   3 49025.9 2535.59   1
  -4  -9  -3 52892.2 2537.46   1
   5  -9   3 11605.0 584.576   1
  -5  -9  -3 11073.3 579.481   1
   5   9   3 10359.8 577.408   1
   6  -9   3 2548.53 175.931   1
  -6   9  -3 2472.78 172.849   1
  -6  -9  -3 2464.46 171.084   1
   6   9   3 2996.19 182.857   1
   7  -9   3 115.687 43.4852   1
  -7   9  -3 148.582 45.1540   1
  -7  -9  -3 108.471 42.8220   1
   7   9   3 48.6364 40.4542   1
   8  -9   3 7280.94 391.573   1
  -8   9  -3 6247.70 377.877   1
  -8  -9  -3 7208.46 389.419   1
   8   9   3 6642.98 383.781   1
   9  -9   3 529.623 73.1504   1
  -9   9  -3 539.649 71.8058   1
  10   9   3 6637.43 400.472   1
 -10  -9  -3 7635.94 406.246   1
 -11   9  -3 575.374 73.0999   1
 -11  -9  -3 469.343 71.5481   1
  11   9   3 458.021 70.6120   1
  12   9   3 4244.12 267.646   1
  12  -9   3 4350.99 267.954   1
 -12   9  -3 4157.25 263.330   1
 -12  -9  -3 4386.92 265.618   1
  13  -9   3 112.108 46.5707   1
 -13   9  -3 113.904 44.9305   1
 -13  -9  -3 112.140 47.0978   1
  13   9   3 112.752 48.7749   1
  14   9   3 4562.92 287.567   1
  14  -9   3 4541.58 282.538   1
 -14  -9  -3 4279.52 271.254   1
 -14   9  -3 4897.25 285.146   1
  15  -9   3-19.1809 41.7111   1
 -15   9  -3-9.05888 37.9130   1
 -15  -9  -3-8.69529 41.8093   1
  15   9   3-19.0788 45.8671   1
  16  -9   3 591.767 82.4121   1
  16   9   3 772.309 90.0487   1
 -16  -9  -3 763.562 87.8336   1
 -16   9  -3 836.333 90.8756   1
  17  -9   3 1699.50 140.778   1
  17   9   3 1642.39 138.708   1
 -17  -9  -3 1624.07 134.397   1
 -17   9  -3 1605.36 135.867   1
  18  -9   3 947.569 98.9011   1
  18   9   3 595.017 80.3097   1
 -18  -9  -3 731.505 84.0762   1
 -18   9  -3 771.192 92.1444   1
  19  -9   3 77.8515 51.6508   1
 -19   9  -3 81.3459 50.8869   1
 -20  -9  -3 73.0274 45.1544   1
  20   9   3 54.7437 51.3194   1
  21  -9   3-28.5699 44.3790   1
  21   9   3 8.56986 40.5755   1
 -21  -9  -3-8.23925 36.4914   1
 -21   9  -3-17.6986 41.8984   1
  22  -9   3 326.594 65.6561   1
 -22   9  -3 446.113 74.8242   1
  24  10  -3 225.585 62.7622   1
 -24 -10   3 172.522 61.4595   1
 -23 -10   3 83.5863 47.6140   1
  22  10  -3-46.8697 47.0774   1
 -22 -10   3 8.60093 43.7921   1
 -21 -10   3 794.000 90.5756   1
  21  10  -3 808.067 92.3229   1
 -20  10   3 18.5905 46.6878   1
 -20 -10   3 50.0346 46.8291   1
  20  10  -3-9.72088 47.4496   1
  18  10  -3 776.919 89.9674   1
  18 -10  -3 1111.30 107.898   1
 -18 -10   3 800.556 88.0906   1
 -18  10   3 914.945 95.8230   1
  17  10  -3 1153.26 115.781   1
 -17 -10   3 1231.36 116.690   1
 -17  10   3 1339.02 118.539   1
  17 -10  -3 1460.22 125.285   1
  16  10  -3 2913.81 203.981   1
 -16 -10   3 3233.18 210.937   1
 -16  10   3 2989.84 203.480   1
  16 -10  -3 3070.92 209.633   1
  15  10  -3 574.250 75.2931   1
  15 -10  -3 546.551 76.1923   1
 -15 -10   3 672.465 83.0043   1
 -15  10   3 499.953 71.5579   1
  14 -10  -3 1696.81 133.811   1
  14  10  -3 1706.00 136.407   1
 -14 -10   3 1431.19 129.964   1
 -14  10   3 1647.45 132.568   1
  13 -10  -3 269.937 58.0606   1
  13  10  -3 246.011 56.6492   1
 -13 -10   3 327.700 61.1701   1
 -13  10   3 280.027 55.4929   1
 -12 -10   3-8.01040 27.6491   1
  12  10  -3 60.0346 32.1061   1
  12 -10  -3-8.17700 35.5655   1
 -12  10   3-8.00736 37.3178   1
 -11 -10   3 3279.06 219.358   1
  11  10  -3 3266.75 221.350   1
 -11  10   3 3712.73 223.557   1
  11 -10  -3 3849.41 226.708   1
 -10  10   3 73.7483 39.1458   1
  10 -10  -3 46.9712 38.3157   1
  -9  10   3 244.243 48.0912   1
   9  10  -3 275.145 54.5734   1
  -9 -10   3 379.427 61.6597   1
   9 -10  -3 254.585 50.5605   1
  -8  10   3 1300.56 110.853   1
   8  10  -3 1457.17 116.814   1
  -8 -10   3 1222.37 109.268   1
   8 -10  -3 1411.95 112.586   1
  -7  10   3 47631.4 2429.20   1
   7  10  -3 50228.3 2433.63   1
  -7 -10   3 50425.9 2432.77   1
   7 -10  -3 49970.7 2429.82   1
  -6  10   3 17868.5 942.181   1
   6  10  -3 18566.3 950.932   1
  -6 -10   3 18930.1 951.060   1
   6 -10  -3 19294.7 948.495   1
  -5  10   3 966.076 86.7631   1
   5  10  -3 894.800 90.4713   1
  -5 -10   3 909.678 87.7397   1
   5 -10  -3 917.382 85.6847   1
   4  10  -3 488.022 62.1678   1
  -4 -10   3 424.537 56.8151   1
   3  10  -3 9434.53 483.589   1
  -3 -10   3 9275.11 482.494   1
   3 -10  -3 8248.94 476.151   1
   2  10  -3 11369.1 594.824   1
  -2  10   3 12055.6 593.156   1
  -2 -10   3 10878.9 593.329   1
   2 -10  -3 10802.7 588.425   1
   1  10  -3 18896.6 987.989   1
  -1  10   3 19436.3 985.295   1
  -1 -10   3 19990.3 988.074   1
   0  10  -3 1616.65 127.638   1
   0  10   3 1857.86 131.350   1
   0 -10  -3 1710.10 129.110   1
   0 -10   3 1729.62 130.143   1
  -1  10  -3 4908.89 289.550   1
   1  10   3 4633.17 287.041   1
  -1 -10  -3 5292.94 293.382   1
   1 -10   3 5148.42 295.675   1
  -2  10  -3 5607.76 313.889   1
   2  10   3 5389.15 310.674   1
  -2 -10  -3 4803.70 306.600   1
   2 -10   3 5857.62 317.571   1
   3  10   3 16821.7 912.105   1
  -3 -10  -3 18372.6 916.715   1
  -3  10  -3 19099.5 921.106   1
   3 -10   3 17719.2 917.583   1
   4  10   3 10415.2 602.703   1
  -4 -10  -3 10873.6 602.390   1
  -4  10  -3 12575.7 610.690   1
   4 -10   3 12217.0 610.650   1
   5  10   3 6990.75 397.913   1
  -5 -10  -3 7215.99 395.681   1
  -5  10  -3 6843.31 393.852   1
   5 -10   3 7341.04 398.928   1
   6  10   3 901.135 89.6573   1
   6 -10   3 869.394 87.3130   1
  -6 -10  -3 636.339 78.0481   1
  -6  10  -3 708.895 82.5303   1
   7 -10   3 1566.67 130.933   1
  -7  10  -3 1824.61 134.374   1
   7  10   3 1634.08 131.702   1
  -7 -10  -3 1552.51 125.847   1
   9 -10   3 25571.5 1249.62   1
  -9  10  -3 23945.2 1241.75   1
  -9 -10  -3 25031.2 1248.44   1
   9  10   3 24093.8 1245.67   1
 -10  10  -3 1025.84 101.004   1
 -10 -10  -3 1125.17 106.408   1
  10  10   3 984.161 100.622   1
  11 -10   3 47.6658 42.9895   1
  11  10   3 9.14141 30.6366   1
 -11 -10  -3 44.7702 37.4967   1
  12 -10   3 1319.80 118.494   1
 -12  10  -3 1082.03 107.147   1
 -12 -10  -3 1269.34 112.996   1
  12  10   3 1091.95 109.137   1
  13  10   3 5487.63 337.468   1
 -13 -10  -3 5526.12 333.434   1
 -13  10  -3 5946.93 340.652   1
  13 -10   3 5999.49 344.237   1
  14  10   3 940.778 100.885   1
 -14 -10  -3 885.992 96.3574   1
 -14  10  -3 920.579 97.2712   1
  14 -10   3 1041.08 103.760   1
  15  10   3 1806.63 140.571   1
 -15 -10  -3 1523.58 128.617   1
 -15  10  -3 1574.83 133.725   1
  15 -10   3 1651.58 138.361   1
 -16  10  -3 18.1582 36.4755   1
  16 -10   3 58.5676 44.7735   1
 -17 -10  -3 8.80979 42.3545   1
  17  10   3-9.54397 44.4720   1
  18  10   3-9.14927 42.6336   1
 -18 -10  -3-8.62459 42.0884   1
 -18  10  -3 9.06072 46.7452   1
  18 -10   3-9.73560 49.5617   1
  19  10   3 695.638 84.0997   1
 -19 -10  -3 623.499 78.8167   1
 -19  10  -3 594.146 83.4285   1
  19 -10   3 743.371 90.0886   1
 -20  10  -3 35.6197 44.0908   1
  20 -10   3-28.6540 44.5070   1
 -21 -10  -3-7.90225 33.0674   1
  21  10   3 8.67778 42.3474   1
 -23 -11   3 189.894 50.4643   1
  23  11  -3 132.096 52.2072   1
 -22 -11   3 67.5965 38.3274   1
  22  11  -3 119.619 45.7645   1
  21  11  -3-9.19672 44.2189   1
 -21 -11   3 25.1052 34.3157   1
  20  11  -3 116.726 54.8669   1
 -20 -11   3 107.695 44.1687   1
  19  11  -3 93.2182 48.9486   1
 -19  11   3 104.010 50.2704   1
  17  11  -3 46.8393 49.5899   1
  17 -11  -3-9.60464 40.1974   1
 -17 -11   3-8.96105 41.0831   1
 -17  11   3 36.8965 43.6753   1
  16 -11  -3 5747.93 341.721   1
  16  11  -3 5843.37 340.659   1
 -16 -11   3 5606.68 340.972   1
 -16  11   3 5883.24 343.071   1
  15  11  -3 587.921 78.6954   1
  15 -11  -3 519.475 75.1063   1
 -15  11   3 518.969 74.2877   1
 -15 -11   3 581.099 82.0637   1
  14 -11  -3 866.739 95.9497   1
 -14  11   3 999.372 98.9809   1
  13  11  -3 241.786 56.9928   1
 -13 -11   3 185.292 51.8303   1
 -12 -11   3 132.234 39.6271   1
  12  11  -3 130.104 38.9202   1
 -12  11   3 123.218 50.9076   1
  12 -11  -3 137.660 48.1734   1
 -11  11   3 134.719 45.5188   1
  11  11  -3 69.9143 45.6221   1
 -11 -11   3 193.691 53.2003   1
  11 -11  -3 187.052 48.7619   1
 -10 -11   3 9158.50 480.072   1
  10 -11  -3 8315.48 476.923   1
  10  11  -3 8097.96 476.255   1
 -10  11   3 9288.19 478.384   1
  -9 -11   3 25416.6 1270.93   1
   9  11  -3 22859.4 1264.51   1
  -9  11   3 26435.6 1269.85   1
   9 -11  -3 26244.7 1270.35   1
  -8  11   3 539.182 67.2466   1
   8 -11  -3 506.854 68.0277   1
  -7  11   3 1203.28 103.473   1
   7  11  -3 991.069 104.378   1
  -7 -11   3 1263.37 110.513   1
   7 -11  -3 1396.54 113.149   1
  -6  11   3 4424.93 255.080   1
   6  11  -3 3693.02 256.277   1
  -6 -11   3 4163.02 259.351   1
   6 -11  -3 4481.88 255.113   1
  -5  11   3 6914.05 400.495   1
   5  11  -3 6805.50 401.584   1
  -5 -11   3 7797.91 408.587   1
   5 -11  -3 7653.09 406.140   1
  -4  11   3 4148.76 244.425   1
   4  11  -3 3727.47 241.223   1
  -4 -11   3 3936.10 242.880   1
   4 -11  -3 4109.38 243.939   1
   3  11  -3 8547.14 468.650   1
  -3  11   3 9236.06 466.802   1
   3 -11  -3 9462.86 467.331   1
   2  11  -3 70.0453 38.0297   1
  -2  11   3 29.7375 32.3884   1
   2 -11  -3 29.4541 33.8099   1
  -2 -11   3 38.7892 35.6147   1
   1  11  -3 23060.4 1208.76   1
  -1 -11   3 24141.6 1210.70   1
   1 -11  -3 24834.8 1208.47   1
   0  11  -3 5925.26 363.484   1
   0  11   3 6430.33 358.042   1
   0 -11  -3 6570.06 360.295   1
   0 -11   3 6340.20 361.226   1
  -1  11  -3 149.051 43.4769   1
   1  11   3 264.869 52.5147   1
   1 -11   3 151.323 46.0820   1
  -2  11  -3 1378.03 119.925   1
   2  11   3 1716.95 125.576   1
  -2 -11  -3 1322.42 114.310   1
   2 -11   3 1509.76 123.192   1
  -3  11  -3 20205.7 982.778   1
   3  11   3 18958.0 977.557   1
  -3 -11  -3 18519.3 975.872   1
   3 -11   3 19111.7 979.504   1
   4  11   3 3038.21 197.122   1
  -4 -11  -3 3152.99 199.959   1
   4 -11   3 3448.03 203.990   1
   5  11   3 6279.62 376.226   1
  -5 -11  -3 6874.47 377.643   1
  -5  11  -3 6804.04 377.186   1
   5 -11   3 6742.09 382.642   1
   7  11   3 1829.78 142.310   1
  -7 -11  -3 1569.44 132.202   1
  -7  11  -3 1926.85 143.723   1
   7 -11   3 1911.91 143.796   1
   8  11   3 3886.53 261.473   1
   8 -11   3 4645.19 268.372   1
  -8 -11  -3 3904.93 259.627   1
  -8  11  -3 4643.26 268.382   1
   9  11   3 81.3175 47.2967   1
   9 -11   3 26.8097 36.7351   1
  -9  11  -3 78.8825 43.4765   1
  -9 -11  -3 36.0335 39.2638   1
  10 -11   3 2673.77 184.142   1
  10  11   3 2283.59 175.983   1
 -10 -11  -3 2771.42 188.382   1
  11 -11   3 261.664 58.2503   1
 -11 -11  -3 359.313 65.2314   1
  11  11   3 273.666 55.3921   1
 -11  11  -3 329.940 62.8009   1
  12 -11   3 431.506 69.6116   1
 -12 -11  -3 482.199 72.5911   1
  12  11   3 336.696 67.6112   1
 -12  11  -3 549.566 75.8519   1
  13 -11   3 1846.77 140.537   1
 -13 -11  -3 1412.57 126.656   1
 -13  11  -3 1396.71 126.857   1
  13  11   3 1478.71 131.460   1
  14 -11   3 1662.59 137.352   1
 -14  11  -3 1430.48 125.645   1
 -14 -11  -3 1339.16 123.057   1
  14  11   3 1406.88 127.194   1
  15 -11   3 30.0391 48.1828   1
 -15  11  -3 53.8331 47.5344   1
 -15 -11  -3 42.1510 41.1899   1
 -16 -11  -3 17.1239 34.3666   1
  16  11   3-9.41681 45.9550   1
 -17  11  -3-9.02697 42.7363   1
  17 -11   3 19.7814 38.8256   1
 -17 -11  -3 8.69796 43.0657   1
  17  11   3-9.43252 46.0306   1
 -18  11  -3 478.053 73.2399   1
  18 -11   3 557.011 77.1237   1
 -18 -11  -3 333.829 61.6372   1
  18  11   3 489.467 71.5752   1
 -19  11  -3 17.8669 49.0321   1
  19 -11   3-29.0389 51.2402   1
 -19 -11  -3 24.9898 44.6446   1
  19  11   3 35.5614 45.8716   1
 -20  11  -3-35.2502 50.0408   1
  20  11   3 77.7565 45.7511   1
 -20 -11  -3 24.5201 38.7197   1
  20 -11   3 47.3829 50.8022   1
  22  12  -3 71.3835 49.0643   1
 -22 -12   3 57.3811 46.1225   1
  21  12  -3 112.091 55.1546   1
 -21 -12   3 168.271 52.8276   1
  20  12  -3 64.4935 46.9467   1
 -20 -12   3 25.3876 44.2761   1
  19  12  -3 27.2623 46.8827   1
 -19 -12   3-17.2881 43.4058   1
  18  12  -3 415.666 67.3458   1
 -18 -12   3 430.097 65.9638   1
  17  12  -3 73.7078 50.6556   1
 -17 -12   3 54.7978 44.0145   1
 -16 -12   3 331.828 69.5101   1
  16 -12  -3 380.293 70.1433   1
  16  12  -3 378.955 64.5733   1
 -16  12   3 510.081 74.4491   1
 -15 -12   3-9.43477 49.3108   1
  15  12  -3 18.4852 44.4354   1
  15 -12  -3 9.40380 41.6449   1
 -15  12   3-9.09733 45.0429   1
 -14 -12   3 26.4656 36.9346   1
  14 -12  -3 9.25322 37.9567   1
  14  12  -3 46.2910 45.1953   1
 -14  12   3 17.6338 39.0636   1
 -13 -12   3 303.273 56.5024   1
  13 -12  -3 183.602 54.2585   1
  13  12  -3 236.994 56.5244   1
 -13  12   3 137.602 47.2721   1
 -12 -12   3 6165.44 363.203   1
  12  12  -3 6083.19 363.501   1
 -12  12   3 6686.61 369.280   1
  12 -12  -3 6590.77 372.708   1
  11  12  -3 627.254 80.0686   1
 -11 -12   3 585.525 78.3594   1
 -10 -12   3 969.090 97.4437   1
  10 -12  -3 1050.24 100.184   1
  10  12  -3 960.142 98.7762   1
 -10  12   3 1048.63 101.136   1
  -9 -12   3 2071.71 155.336   1
   9  12  -3 2205.22 158.037   1
  -9  12   3 1914.06 150.128   1
   9 -12  -3 2065.91 154.036   1
  -8  12   3 712.639 79.7159   1
   8  12  -3 667.869 80.1120   1
  -8 -12   3 665.534 78.8583   1
   8 -12  -3 780.442 85.4075   1
  -7  12   3 240.485 55.3621   1
   7  12  -3 296.989 53.5046   1
  -7 -12   3 255.473 49.7024   1
   7 -12  -3 168.727 48.0602   1
  -6  12   3 63.9280 37.3129   1
   6  12  -3 51.8640 40.9933   1
  -6 -12   3 33.7931 38.8007   1
   6 -12  -3 48.3745 36.4156   1
  -5  12   3 636.500 75.2576   1
   5  12  -3 638.288 78.8505   1
  -5 -12   3 660.757 80.7307   1
   5 -12  -3 677.999 78.0461   1
  -4  12   3 405.611 61.2080   1
   4 -12  -3 495.010 64.1123   1
  -3  12   3 1103.37 102.289   1
   3 -12  -3 1221.84 104.451   1
  -2  12   3 3419.50 220.659   1
   2 -12  -3 3552.42 221.252   1
   1  12  -3 11651.1 559.253   1
  -1  12   3 9077.85 544.392   1
   1 -12  -3 10169.1 549.692   1
  -1 -12   3 10537.6 554.769   1
   0  12   3 697.098 81.9771   1
   0 -12  -3 808.070 84.3273   1
   1  12   3 4303.66 254.463   1
  -1 -12  -3 3886.91 248.277   1
   2  12   3 318.642 58.1053   1
  -2 -12  -3 269.936 54.9763   1
   3  12   3 753.691 83.0978   1
  -4  12  -3 3034.94 201.376   1
   4 -12   3 2885.29 200.721   1
   5  12   3 1336.51 121.732   1
  -5 -12  -3 1403.03 119.891   1
  -5  12  -3 1405.35 123.328   1
   5 -12   3 1793.31 133.599   1
   6  12   3 7836.68 437.658   1
  -6 -12  -3 7793.22 436.727   1
  -6  12  -3 7865.70 438.552   1
   6 -12   3 7928.96 442.292   1
   7  12   3 79.3000 41.1273   1
  -7 -12  -3 24.6873 35.1989   1
  -7  12  -3 25.4411 37.6320   1
   7 -12   3 81.4959 45.5331   1
   8  12   3 314.590 61.6225   1
   8 -12   3 317.908 62.2330   1
  -8  12  -3 381.524 61.7529   1
  -8 -12  -3 266.459 55.0164   1
   9  12   3 260.041 60.6362   1
   9 -12   3 210.342 53.5324   1
  -9  12  -3 186.755 47.6739   1
  -9 -12  -3 248.925 59.5365   1
  10 -12   3 9.21275 43.6156   1
 -10  12  -3-9.03793 44.7487   1
  11  12   3 875.249 93.3141   1
 -11 -12  -3 885.280 95.1199   1
  12 -12   3-18.8071 37.7475   1
 -12  12  -3 9.18242 35.2215   1
  12  12   3-28.1457 40.8036   1
 -12 -12  -3-18.3791 44.1843   1
  13 -12   3 219.116 60.6833   1
 -13  12  -3 175.192 55.1042   1
  13  12   3 140.869 55.5513   1
 -13 -12  -3 124.374 48.2229   1
  14 -12   3 38.4838 46.9499   1
 -14  12  -3 9.20338 46.2143   1
  14  12   3-18.6784 37.4844   1
 -14 -12  -3-8.80780 36.1120   1
  15  12   3 47.6839 48.6208   1
 -15 -12  -3 60.3804 39.6280   1
  16 -12   3 203.793 59.7495   1
 -16  12  -3 294.040 64.5086   1
  16  12   3 279.684 66.1401   1
 -16 -12  -3 215.052 54.9090   1
  17 -12   3-19.4356 51.4438   1
 -17  12  -3 36.5380 48.9573   1
 -17 -12  -3 50.6420 42.9754   1
  17  12   3-9.26276 41.7545   1
  18  12   3 27.5202 51.5011   1
 -18 -12  -3-25.4039 42.5218   1
 -18  12  -3-18.0292 48.8934   1
  18 -12   3 9.72762 46.0534   1
  19  12   3 226.978 51.9878   1
  19 -12   3 231.821 60.5750   1
 -19 -12  -3 287.439 55.8268   1
 -19  12  -3 239.386 60.5331   1
  21  13  -3 102.514 53.5765   1
 -21 -13   3 46.5415 43.1929   1
  19  13  -3 187.846 56.4882   1
 -19 -13   3 118.949 49.7943   1
  17  13  -3 54.3027 38.6412   1
 -17 -13   3-9.14535 37.5157   1
 -16 -13   3 174.517 52.5064   1
  16 -13  -3 108.026 51.2290   1
  16  13  -3 142.659 48.9505   1
 -16  13   3 211.505 59.5993   1
  15 -13  -3 19.4937 43.9765   1
 -15  13   3 63.2850 47.2964   1
 -14 -13   3 8.81587 41.0807   1
  14 -13  -3 9.64558 40.3637   1
  14  13  -3 18.4610 42.3134   1
 -14  13   3-9.06141 40.8401   1
 -13 -13   3 233.816 52.0011   1
  13 -13  -3 245.605 57.3531   1
  13  13  -3 314.152 59.2704   1
 -13  13   3 284.449 59.8724   1
 -12 -13   3 85.3263 35.7598   1
  12  13  -3 17.5939 32.9842   1
 -12  13   3 9.23365 40.9390   1
  12 -13  -3 28.0415 42.1731   1
 -11  13   3-27.0957 39.2772   1
  11  13  -3-9.08404 32.2549   1
 -11 -13   3 8.74540 31.9034   1
  11 -13  -3 45.7436 41.2324   1
 -10  13   3 350.206 62.1107   1
  10 -13  -3 458.867 69.6227   1
  -9  13   3 424.226 64.9592   1
   9  13  -3 327.945 60.8143   1
  -9 -13   3 367.443 65.4297   1
   9 -13  -3 298.262 58.8815   1
   8  13  -3 517.676 74.3364   1
  -8 -13   3 562.641 73.5305   1
   7  13  -3 572.078 73.1644   1
  -7 -13   3 632.437 76.5354   1
  -6  13   3 2650.23 184.191   1
   6  13  -3 2975.83 191.722   1
   6 -13  -3 2899.13 188.134   1
   5  13  -3 738.350 84.8364   1
  -5  13   3 807.396 86.0047   1
  -5 -13   3 869.273 88.8466   1
   5 -13  -3 648.497 80.3924   1
  -4  13   3 8.22934 35.1180   1
   4  13  -3-25.9516 41.5889   1
  -4 -13   3-16.9070 38.0989   1
   4 -13  -3 24.4428 33.4051   1
  -3 -13   3 899.312 88.9153   1
   3 -13  -3 650.460 82.7897   1
   3  13  -3 684.086 81.1014   1
  -3  13   3 725.492 83.6563   1
   2  13  -3 521.037 70.4670   1
  -2  13   3 354.284 60.4839   1
  -2 -13   3 432.373 65.8987   1
   2 -13  -3 523.963 68.8531   1
  -1 -13   3 497.564 73.9318   1
   1  13  -3 685.286 84.2631   1
   0  13  -3 95.6148 46.6531   1
   0 -13   3 17.4083 39.9842   1
  -1  13  -3 454.202 69.3542   1
   1  13   3 496.411 68.9026   1
  -1 -13  -3 406.123 63.2567   1
   1 -13   3 502.646 71.1733   1
  -2  13  -3 1482.94 118.740   1
   2  13   3 1294.31 114.004   1
  -2 -13  -3 1174.75 108.428   1
   2 -13   3 1163.68 109.592   1
  -3  13  -3 765.706 85.6593   1
  -3 -13  -3 821.338 92.0343   1
   3 -13   3 844.047 88.8602   1
  -4  13  -3 43.6191 35.0744   1
   4  13   3 17.1809 42.5824   1
  -4 -13  -3 61.7365 41.1473   1
   4 -13   3 44.8428 41.1622   1
  -5  13  -3 1280.09 116.409   1
   5  13   3 1429.87 123.617   1
   5 -13   3 1305.38 117.443   1
   6  13   3 451.879 69.7368   1
  -6 -13  -3 492.784 69.7448   1
  -6  13  -3 480.887 72.8368   1
   7  13   3-8.93713 32.6090   1
  -7 -13  -3 8.42939 30.7572   1
  -7  13  -3 62.3753 44.7495   1
   7 -13   3 9.24287 41.6616   1
  -8  13  -3 234.491 50.1233   1
   8 -13   3 255.063 58.1833   1
  -9 -13  -3 8.93808 37.4018   1
   9  13   3-9.39383 39.3089   1
  10  13   3-9.33483 42.7902   1
 -10 -13  -3 9.52312 45.0850   1
 -10  13  -3-8.96599 38.2615   1
  10 -13   3 9.39293 43.7682   1
  11  13   3 873.030 93.4829   1
  11 -13   3 866.292 96.7514   1
 -11  13  -3 896.021 96.0415   1
 -11 -13  -3 966.197 104.083   1
  12  13   3 9.27713 48.5042   1
  12 -13   3 18.8336 46.6428   1
 -12  13  -3 9.19795 46.8421   1
 -12 -13  -3 73.8753 50.1023   1
  13  13   3 9.35044 42.8779   1
  13 -13   3 9.44422 41.8403   1
 -13  13  -3 18.5391 43.9002   1
 -13 -13  -3 62.3316 45.9539   1
 -14 -13  -3 8.75096 40.7947   1
  14 -13   3 66.0839 49.9840   1
  14  13   3 9.22191 46.9615   1
  15 -13   3 367.136 69.7060   1
 -15  13  -3 231.184 63.5374   1
  16 -13   3 37.6509 40.2283   1
 -16 -13  -3 88.8857 47.8698   1
  16  13   3 19.4322 50.8288   1
 -16  13  -3 27.5840 47.4868   1
  17 -13   3 84.3760 47.2151   1
 -17 -13  -3 139.708 48.7674   1
 -17  13  -3 91.2213 50.1923   1
  17  13   3 9.03915 34.8548   1
 -18  13  -3-18.0050 45.2100   1
  18  13   3-17.9962 46.4258   1
  18 -13   3-9.29664 40.4332   1
 -18 -13  -3-8.25778 40.3026   1
 -20 -14   3 276.617 56.8407   1
  20  14  -3 182.003 57.2825   1
 -19 -14   3 58.3619 40.1811   1
 -18 -14   3 1025.48 102.106   1
  18  14  -3 1135.06 106.907   1
 -17 -14   3 551.632 72.6566   1
  17  14  -3 506.230 70.3461   1
 -16 -14   3 9.58570 46.8109   1
  16  14  -3 63.0010 46.4654   1
 -15  14   3 86.8639 51.7868   1
  15  14  -3 27.6418 46.3410   1
 -15 -14   3 54.0351 46.5349   1
 -14  14   3 87.0323 50.5629   1
  14  14  -3 45.7254 39.7964   1
 -14 -14   3-8.74057 35.8665   1
  14 -14  -3 29.3740 44.9069   1
  13 -14  -3 942.784 96.2652   1
 -13  14   3 778.586 91.5212   1
 -12  14   3 550.361 76.8324   1
  12  14  -3 405.912 66.8815   1
 -12 -14   3 633.388 75.7117   1
  12 -14  -3 462.984 72.7375   1
  11 -14  -3 229.447 55.6934   1
 -11 -14   3 264.076 53.0683   1
  11  14  -3 274.296 51.1487   1
 -11  14   3 264.448 58.5014   1
 -10  14   3 3867.01 241.669   1
  10  14  -3 3566.96 235.475   1
 -10 -14   3 3778.01 238.680   1
  10 -14  -3 3599.04 237.361   1
  -9 -14   3-27.2433 47.4627   1
   9  14  -3 8.98105 39.7731   1
  -9  14   3 8.90619 35.7471   1
   9 -14  -3-8.89546 40.0913   1
  -8 -14   3 43.3990 41.1876   1
   8  14  -3 26.8963 42.5369   1
  -8  14   3 71.0870 43.4530   1
   8 -14  -3 89.6376 41.1844   1
  -7  14   3 2278.77 170.340   1
   7 -14  -3 2481.95 173.236   1
  -6 -14   3 70.7376 44.4619   1
   6  14  -3 108.202 49.5393   1
  -6  14   3-8.78526 36.8362   1
   6 -14  -3 43.8031 36.7333   1
  -5 -14   3 124.980 49.7286   1
   5  14  -3 260.418 55.3734   1
  -5  14   3 214.826 54.4885   1
   5 -14  -3 119.143 48.5329   1
  -4  14   3 1161.04 112.023   1
   4  14  -3 1319.05 119.012   1
  -4 -14   3 1471.79 121.933   1
   4 -14  -3 1361.25 117.662   1
   3  14  -3-8.84208 36.2527   1
  -3  14   3 17.3568 40.4390   1
  -3 -14   3 8.66790 36.9897   1
   3 -14  -3-25.8024 39.4257   1
  -2  14   3 210.021 55.0427   1
   2  14  -3 184.931 48.5903   1
  -2 -14   3 181.475 48.7972   1
   2 -14  -3 171.980 49.0945   1
  -1  14   3 6044.19 330.800   1
   1 -14  -3 6256.14 331.948   1
  -1 -14   3 5640.40 324.775   1
   0  14  -3 1164.41 109.659   1
   0  14   3 1131.85 110.081   1
   0 -14   3 1232.63 113.620   1
   0 -14  -3 1289.11 111.976   1
   1  14   3 1598.74 131.523   1
  -1  14  -3 1805.47 137.683   1
   1 -14   3 1430.38 130.939   1
  -1 -14  -3 1521.14 127.165   1
   2  14   3 175.676 54.5316   1
  -2  14  -3 292.130 56.9123   1
   2 -14   3 151.807 47.8498   1
  -3  14  -3 2145.85 149.007   1
   3  14   3 1616.45 138.105   1
  -3 -14  -3 1827.38 143.737   1
   3 -14   3 1719.89 140.219   1
  -4 -14  -3 81.4023 40.8321   1
   4  14   3 35.6098 38.0640   1
   4 -14   3 8.98877 41.2718   1
  -4  14  -3 61.9861 42.6384   1
   5 -14   3 3506.25 217.269   1
  -5  14  -3 2857.02 204.428   1
  -5 -14  -3 3038.09 207.625   1
   7  14   3 81.5591 48.5633   1
  -7  14  -3 9.27867 43.9287   1
   7 -14   3-75.5750 52.4444   1
   8 -14   3 502.932 74.6536   1
   8  14   3 471.071 71.5697   1
  -8  14  -3 363.432 64.5949   1
  -8 -14  -3 364.833 61.0817   1
   9 -14   3 1178.26 111.147   1
   9  14   3 977.473 102.032   1
  -9  14  -3 1091.42 107.681   1
  -9 -14  -3 1048.15 104.566   1
  10 -14   3 366.686 66.7086   1
  10  14   3 234.345 60.9518   1
 -10  14  -3 177.492 54.3958   1
 -10 -14  -3 254.650 62.3201   1
  11 -14   3 229.434 60.3494   1
  11  14   3 325.596 65.2179   1
 -11  14  -3 313.465 65.0430   1
 -11 -14  -3 265.447 64.1253   1
  12  14   3 441.060 67.4948   1
 -12 -14  -3 473.435 74.4653   1
  13 -14   3 37.9055 46.4462   1
 -13  14  -3 118.307 51.8371   1
  13  14   3 74.3025 40.6209   1
 -13 -14  -3 115.276 42.2028   1
 -14  14  -3 100.717 55.8760   1
  14 -14   3 47.2060 46.1817   1
  14  14   3 73.1971 47.3097   1
 -14 -14  -3 51.9276 37.0684   1
  15  14   3-36.4459 50.0041   1
 -15 -14  -3 42.5109 48.2607   1
  16 -14   3 18.5215 43.8756   1
 -16  14  -3 54.4758 53.7565   1
 -17  14  -3 269.753 60.3555   1
  17 -14   3 146.373 50.3498   1
  17  14   3 268.787 63.7769   1
 -17 -14  -3 277.917 56.3819   1
  18  15  -3 122.243 50.8033   1
 -18 -15   3 231.026 58.3467   1
  17  15  -3 588.073 80.1540   1
 -17 -15   3 607.735 80.4367   1
  16  15  -3 3098.14 205.250   1
 -16 -15   3 2960.92 208.950   1
  15  15  -3 545.008 80.6989   1
 -15 -15   3 666.113 79.1409   1
 -14  15   3 144.226 53.3956   1
 -14 -15   3 129.735 51.3229   1
  14  15  -3 235.272 56.7545   1
 -13  15   3 91.4361 40.0884   1
  13  15  -3 108.784 47.0454   1
 -13 -15   3 91.9451 42.8558   1
  13 -15  -3 148.670 56.4893   1
 -12  15   3 46.1938 45.7452   1
  12  15  -3 43.9527 38.9314   1
 -12 -15   3-34.1075 37.7638   1
  12 -15  -3-9.54270 45.1798   1
  10 -15  -3 92.1072 48.8522   1
 -10  15   3 18.6502 42.1423   1
  10  15  -3 54.7763 35.9717   1
 -10 -15   3 88.8658 40.1715   1
  -9  15   3 4934.87 315.176   1
   9  15  -3 5451.19 317.960   1
  -9 -15   3 5700.46 322.066   1
   9 -15  -3 5132.70 316.227   1
   8 -15  -3 492.332 73.7909   1
   8  15  -3 441.271 70.0889   1
  -8 -15   3 321.236 61.4014   1
  -8  15   3 370.715 68.9924   1
  -7  15   3 1156.72 107.817   1
   7  15  -3 1146.64 105.576   1
   7 -15  -3 1244.23 109.972   1
  -7 -15   3 880.813 97.5943   1
   6  15  -3 5560.24 337.643   1
  -6  15   3 5898.48 340.636   1
  -6 -15   3 5761.74 338.414   1
   6 -15  -3 5906.67 340.143   1
  -5  15   3 9.04915 38.6470   1
   5  15  -3 64.4356 48.7474   1
   5 -15  -3 35.0138 40.1547   1
  -5 -15   3 26.9810 43.2658   1
  -4  15   3 8.97508 44.4377   1
   4  15  -3-9.00576 36.1463   1
  -4 -15   3-8.98991 38.3638   1
   4 -15  -3 26.7053 42.7969   1
   3  15  -3 505.745 73.6960   1
  -3  15   3 597.888 78.4243   1
  -3 -15   3 545.170 74.5687   1
   3 -15  -3 458.446 71.3903   1
  -2  15   3 767.176 87.8406   1
   2 -15  -3 718.883 86.2168   1
  -1  15   3 1722.53 142.019   1
   1 -15  -3 1814.70 145.079   1
   0  15   3 337.329 62.4508   1
   0 -15  -3 223.064 50.7137   1
   1  15   3 142.828 54.0573   1
  -1 -15  -3 51.9848 43.7345   1
   2 -15   3 73.4456 40.7556   1
  -2  15  -3 63.8731 44.6187   1
  -2 -15  -3 35.1926 33.0514   1
   2  15   3 72.7241 43.7961   1
  -3  15  -3 18.0630 32.9583   1
  -4  15  -3 2675.16 195.943   1
   4  15   3 3214.57 205.107   1
  -4 -15  -3 2886.22 198.425   1
   4 -15   3 2959.92 200.552   1
  -5  15  -3 634.794 79.8578   1
   5  15   3 782.489 90.8292   1
   5 -15   3 712.163 82.4625   1
  -5 -15  -3 626.849 83.1832   1
  -6  15  -3 60.9627 39.9395   1
   6  15   3 45.5524 45.7636   1
  -6 -15  -3-35.5583 42.1029   1
   6 -15   3 19.1627 40.1118   1
  -7  15  -3 488.836 69.5507   1
   7  15   3 364.963 68.8596   1
   7 -15   3 365.483 63.7121   1
  -7 -15  -3 370.033 64.0547   1
  -8  15  -3 4158.50 249.721   1
   8 -15   3 3643.84 242.904   1
  -8 -15  -3 3467.13 235.940   1
  -9  15  -3 132.315 47.1354   1
   9 -15   3 105.447 47.1209   1
  10  15   3 746.807 88.7346   1
 -11  15  -3 9.18611 39.9549   1
  11  15   3-8.97709 41.1574   1
 -11 -15  -3 29.2763 46.2069   1
  11 -15   3 38.0866 48.4779   1
 -12  15  -3 27.0197 43.9712   1
  12  15   3 18.0953 45.4511   1
 -12 -15  -3 55.2598 51.7226   1
  12 -15   3 9.58740 45.4081   1
 -13  15  -3 610.346 87.3048   1
  13  15   3 891.146 93.7088   1
 -13 -15  -3 799.554 89.8690   1
  13 -15   3 470.244 87.2126   1
 -14  15  -3 264.340 63.1132   1
  14  15   3 270.295 58.4387   1
 -14 -15  -3 417.121 65.1212   1
  14 -15   3 283.314 64.0624   1
 -15  15  -3-17.5281 45.8136   1
  15  15   3-53.2222 48.1189   1
 -15 -15  -3-8.33438 46.2759   1
  15 -15   3 9.35670 48.2796   1
 -16  15  -3-34.7499 47.6767   1
  16  15   3-17.7926 45.8965   1
  16 -15   3 9.21207 46.2580   1
 -16 -15  -3 16.0934 33.6717   1
  17  16  -3 571.771 74.4926   1
 -17 -16   3 799.354 85.0055   1
  16  16  -3 355.078 60.1697   1
 -16 -16   3 246.809 56.4850   1
  15  16  -3 684.900 89.4665   1
 -15 -16   3 773.765 84.3807   1
  14  16  -3 1182.08 107.815   1
 -14 -16   3 985.453 100.205   1
  13  16  -3 650.783 82.6972   1
 -13 -16   3 359.443 66.5133   1
 -12  16   3 76.2272 51.0624   1
 -12 -16   3-16.8603 44.6230   1
  12  16  -3-17.3814 46.5736   1
 -11  16   3 1553.97 134.177   1
  11  16  -3 1542.41 128.417   1
 -11 -16   3 1567.75 128.136   1
  11 -16  -3 1346.90 124.921   1
  10 -16  -3 28.8294 46.3108   1
  10  16  -3 27.3327 38.2582   1
 -10 -16   3 88.2086 41.2263   1
 -10  16   3 123.189 53.8827   1
   9 -16  -3 227.738 58.0049   1
   9  16  -3 186.550 57.8455   1
  -9 -16   3 119.470 51.8443   1
  -9  16   3 247.283 59.7471   1
  -8  16   3 1595.49 132.926   1
   8 -16  -3 1482.04 129.819   1
   7  16  -3 1842.02 148.609   1
  -7  16   3 1799.07 149.383   1
  -7 -16   3 2027.37 151.401   1
   7 -16  -3 2068.76 152.573   1
  -6  16   3 1438.76 126.321   1
   6  16  -3 1387.00 124.408   1
   6 -16  -3 1409.93 123.933   1
  -6 -16   3 1574.47 128.798   1
   5  16  -3 1413.65 120.805   1
  -5 -16   3 1201.75 115.281   1
   4  16  -3-27.5151 46.0638   1
  -4 -16   3-9.11417 40.3718   1
   3  16  -3 916.027 95.8522   1
  -3 -16   3 861.687 93.5626   1
   2  16  -3 9.14412 41.9246   1
  -2  16   3 18.5255 47.1616   1
  -2 -16   3-8.85461 38.5154   1
   2 -16  -3 64.7526 51.9399   1
   1  16  -3 6275.45 365.026   1
  -1  16   3 6302.75 367.234   1
   1 -16  -3 6197.89 365.320   1
  -1 -16   3 6357.84 364.059   1
   0  16  -3 4178.22 254.511   1
   0  16   3 4278.39 258.232   1
   0 -16   3 4075.85 253.390   1
   0 -16  -3 3440.97 245.186   1
  -1  16  -3 4820.70 276.751   1
  -1 -16  -3 4551.35 272.077   1
   2 -16   3-27.2322 46.8310   1
   2  16   3-9.19000 46.1474   1
  -2 -16  -3 9.10086 38.8375   1
  -2  16  -3 9.10085 45.6998   1
   3 -16   3 306.244 60.3652   1
   3  16   3 302.274 59.6272   1
  -3 -16  -3 363.886 64.0949   1
  -3  16  -3 239.801 55.3680   1
   4 -16   3 675.201 81.9183   1
  -4  16  -3 582.753 77.0798   1
   4  16   3 435.171 72.2648   1
  -4 -16  -3 399.966 66.0351   1
  -5  16  -3 3483.76 247.263   1
   5  16   3 3993.02 251.804   1
  -5 -16  -3 3894.03 247.509   1
   5 -16   3 4257.61 254.599   1
  -6  16  -3 464.659 72.3266   1
   6  16   3 461.240 70.2409   1
   6 -16   3 575.948 78.7371   1
  -6 -16  -3 515.713 73.0897   1
  -7 -16  -3 2390.79 176.296   1
   7  16   3 2771.94 185.631   1
  -8  16  -3 150.324 55.6483   1
   8  16   3 120.021 47.9423   1
  -8 -16  -3 112.817 43.3137   1
   8 -16   3 67.1182 47.1085   1
  -9  16  -3 6538.00 381.200   1
   9  16   3 7042.49 385.106   1
  -9 -16  -3 6105.69 373.773   1
   9 -16   3 6686.93 382.841   1
 -10  16  -3 1050.62 106.274   1
  10  16   3 960.691 102.566   1
  10 -16   3 930.910 102.522   1
 -10 -16  -3 985.273 103.364   1
 -11  16  -3 326.534 65.1891   1
 -11 -16  -3 288.413 69.9336   1
  11 -16   3 180.402 57.0882   1
 -12  16  -3 699.076 91.0762   1
  12  16   3 586.504 79.0381   1
  12 -16   3 642.189 86.1789   1
 -12 -16  -3 714.652 84.0726   1
 -13  16  -3 989.141 102.992   1
  13 -16   3 861.726 98.8682   1
 -14  16  -3 89.2158 47.3322   1
  14  16   3 52.7616 47.2332   1
  14 -16   3 18.4938 47.1832   1
 -14 -16  -3 99.7884 49.8048   1
 -15  16  -3 61.3841 53.5095   1
 -15 -17   3 337.966 60.0907   1
  15  17  -3 267.974 63.4940   1
 -14 -17   3 66.2517 46.0107   1
  14  17  -3 8.66648 42.3321   1
 -13 -17   3 287.577 58.3352   1
  13  17  -3 424.246 69.0000   1
 -12 -17   3 90.6911 42.6919   1
  12  17  -3 60.0527 44.9872   1
  11  17  -3 616.063 78.7071   1
 -11 -17   3 538.709 75.7455   1
 -10  17   3 1294.53 121.921   1
   9 -17  -3 643.278 82.0463   1
  -9  17   3 636.420 82.3234   1
   9  17  -3 529.951 73.6386   1
  -9 -17   3 699.845 79.3753   1
   8 -17  -3 909.635 95.4558   1
  -8 -17   3 946.467 97.0045   1
   8  17  -3 831.967 91.9565   1
  -8  17   3 965.051 99.5942   1
  -7  17   3 28.2920 43.2372   1
   7  17  -3 8.98615 39.0866   1
   7 -17  -3 27.3613 41.1129   1
  -7 -17   3 8.69954 40.5455   1
   6  17  -3 4109.40 258.372   1
  -6  17   3 4171.97 262.345   1
  -6 -17   3 4075.53 255.936   1
   6 -17  -3 4055.10 259.670   1
   5  17  -3 9.07097 41.5894   1
  -5  17   3 28.3592 48.1302   1
   5 -17  -3 27.4396 45.2943   1
  -5 -17   3 8.84831 43.1878   1
  -4  17   3 2003.77 159.314   1
   4  17  -3 1895.83 155.829   1
   4 -17  -3 2061.05 157.824   1
  -4 -17   3 2367.40 165.890   1
   3  17  -3 181.545 55.6955   1
  -3  17   3 196.415 58.3619   1
  -3 -17   3 318.022 63.5068   1
   3 -17  -3 346.193 61.4528   1
  -2  17   3 3283.42 217.889   1
   2 -17  -3 3042.49 212.585   1
  -1  17   3 919.449 96.1125   1
   1 -17  -3 688.634 86.5576   1
   0  17   3 668.104 84.1368   1
   0 -17  -3 979.707 95.1931   1
   1  17   3 46.1494 37.1910   1
  -1 -17  -3 89.6317 41.8947   1
   2 -17   3 239.166 59.9744   1
   2  17   3 388.752 68.8843   1
  -2 -17  -3 399.213 65.4933   1
  -2  17  -3 286.148 63.2216   1
  -3  17  -3 27.3456 35.7821   1
   3 -17   3-36.3523 42.3485   1
   4 -17   3 1313.36 117.799   1
   4  17   3 1411.77 124.763   1
  -4 -17  -3 1312.18 119.614   1
  -4  17  -3 1164.29 112.791   1
   5 -17   3-18.5610 34.7349   1
  -5  17  -3 18.1953 39.5633   1
   5  17   3 9.30394 44.7304   1
  -5 -17  -3 8.95474 40.3582   1
  -6  17  -3 2828.35 190.431   1
   6  17   3 2256.11 176.500   1
  -6 -17  -3 2499.82 179.445   1
   6 -17   3 2854.46 188.521   1
  -7  17  -3 54.2900 40.8287   1
   7  17   3 54.5888 40.3405   1
   7 -17   3 45.1593 33.8631   1
  -7 -17  -3 16.9886 36.3037   1
  -8  17  -3 7990.00 447.713   1
   8 -17   3 7941.28 447.777   1
  -9 -17  -3 420.337 68.6033   1
   9  17   3 367.662 65.2784   1
 -10  17  -3 940.357 96.1571   1
  10  17   3 834.422 91.8595   1
  10 -17   3 821.189 95.4637   1
 -10 -17  -3 939.763 96.0060   1
 -11  17  -3 9.04684 46.0785   1
  11 -17   3 55.1434 49.2727   1
 -12  17  -3 9.03453 40.7176   1
  12  17   3-8.66730 37.6916   1
 -12 -17  -3-8.82105 41.1035   1
  12 -17   3 18.2961 38.2805   1
 -13  17  -3-17.9777 43.8710   1
 -13 -17  -3-75.2089 50.4370   1
  13  17   3 8.73826 49.0630   1
  13 -17   3 27.2910 43.7412   1
 -13 -18   3 267.445 57.8372   1
  13  18  -3 221.279 56.8581   1
 -12 -18   3-24.0027 42.3568   1
  12  18  -3-8.39517 44.9954   1
 -10 -18   3 279.264 57.5414   1
  10  18  -3 387.038 68.1250   1
  -9 -18   3 448.035 70.6066   1
   9  18  -3 491.456 69.4924   1
   8  18  -3 166.093 48.8183   1
  -8  18   3 85.1699 47.7187   1
  -7 -18   3 2429.28 167.855   1
   7 -18  -3 2058.03 163.364   1
   7  18  -3 2090.09 161.184   1
  -7  18   3 2339.91 171.588   1
   6 -18  -3 82.7818 43.6236   1
  -6  18   3 28.5097 41.4089   1
   5 -18  -3 2367.36 170.773   1
  -5 -18   3 2344.72 169.575   1
  -5  18   3 2184.99 169.347   1
   5  18  -3 2298.95 169.922   1
   4 -18  -3 1040.58 104.609   1
  -4 -18   3 1049.10 102.263   1
  -4  18   3 986.628 103.317   1
   4  18  -3 897.502 98.4367   1
  -3 -18   3 924.694 96.1013   1
   3 -18  -3 970.780 103.956   1
   3  18  -3 1020.40 99.8894   1
  -3  18   3 676.783 102.101   1
   2 -18  -3 491.357 73.4809   1
  -2 -18   3 403.339 68.4054   1
   2  18  -3 477.129 73.0843   1
  -2  18   3 312.086 64.0219   1
  -1 -18   3 1782.09 135.412   1
   1 -18  -3 1447.98 129.134   1
  -1  18   3 1482.45 135.516   1
   0 -18   3 195.442 56.4475   1
   0 -18  -3 115.995 43.9430   1
   0  18   3 211.419 57.8428   1
   0  18  -3 313.925 63.0773   1
  -1 -18  -3 1663.73 141.471   1
   1 -18   3 1624.37 137.070   1
  -1  18  -3 1997.08 146.372   1
   1  18   3 1841.40 147.944   1
  -2  18  -3 71.9407 43.4145   1
   2  18   3 101.354 47.0728   1
  -2 -18  -3 93.1150 40.6862   1
   2 -18   3 69.9938 39.6302   1
   3 -18   3 1025.34 101.794   1
   3  18   3 981.763 105.924   1
  -3 -18  -3 1094.25 105.702   1
  -3  18  -3 1213.66 109.359   1
   4 -18   3 53.6759 47.9574   1
  -4  18  -3 8.95826 38.9783   1
   4  18   3 27.8950 48.6148   1
  -4 -18  -3 17.9238 49.7682   1
   6  18   3 687.476 84.0683   1
  -6  18  -3 517.454 75.6093   1
  -6 -18  -3 442.897 70.5462   1
   6 -18   3 742.590 87.0643   1
  -7  18  -3 1521.46 127.758   1
   7  18   3 1547.28 128.082   1
  -7 -18  -3 1433.75 120.643   1
   7 -18   3 1281.41 121.774   1
  -8  18  -3 639.387 82.1427   1
   8  18   3 437.906 73.6395   1
   8 -18   3 426.481 71.3445   1
  -8 -18  -3 469.860 70.3708   1
  -9  18  -3 486.000 74.1519   1
   9 -18   3 467.462 71.4053   1
 -10 -18  -3-8.99707 43.2549   1
  10  18   3 8.81764 43.6580   1
 -11  18  -3 286.805 67.0518   1
  11  18   3 210.228 57.6846   1
 -11 -18  -3 283.281 61.0366   1
  11 -18   3 282.133 61.6892   1
 -12  18  -3 42.1276 52.8063   1
  10  19  -3 357.335 64.9847   1
 -10 -19   3 327.660 63.4687   1
   9  19  -3 396.022 64.2104   1
  -9 -19   3 175.036 52.5030   1
  -8 -19   3 1148.56 106.436   1
   8  19  -3 1150.49 105.769   1
   6  19  -3 60.8242 44.3713   1
  -6 -19   3 84.0897 44.0875   1
  -5  19   3 159.030 60.3756   1
   5  19  -3 77.4501 47.5319   1
  -4  19   3 1078.75 104.079   1
   4  19  -3 950.534 97.8601   1
   4 -19  -3 829.305 94.1243   1
  -4 -19   3 826.241 90.1471   1
  -3  19   3 207.199 62.3793   1
   3  19  -3 170.126 51.7548   1
   3 -19  -3 9.22550 49.2315   1
  -3 -19   3 131.899 52.4130   1
  -2  19   3 399.621 71.0144   1
   2  19  -3 384.232 64.6785   1
   2 -19  -3 341.612 70.8709   1
  -2 -19   3 372.964 64.3077   1
   1  19  -3 1487.94 137.662   1
  -1  19   3 2009.08 151.375   1
  -1 -19   3 1912.96 147.042   1
   1 -19  -3 1967.04 147.839   1
   0  19  -3 168.823 53.9202   1
   0 -19   3 69.4258 44.5377   1
  -1  19  -3 26.4607 47.0471   1
   1 -19   3 165.959 54.5243   1
  -1 -19  -3 165.024 51.2267   1
   2 -19   3 1552.66 127.492   1
  -2 -19  -3 1168.18 120.880   1
   2  19   3 1111.95 117.383   1
  -2  19  -3 1650.61 129.034   1
  -3  19  -3 35.4749 45.1964   1
   3  19   3 36.5514 42.6308   1
   3 -19   3 60.0547 47.6726   1
  -3 -19  -3 44.4476 38.7142   1
   4 -19   3 550.709 74.1575   1
  -4  19  -3 556.266 74.4597   1
   4  19   3 464.652 77.6216   1
  -4 -19  -3 586.980 78.8256   1
  -5  19  -3 651.462 80.5988   1
   5  19   3 463.761 76.7140   1
  -5 -19  -3 533.262 74.8700   1
   5 -19   3 533.628 73.8690   1
  -7  19  -3 364.246 68.4184   1
   7  19   3 285.393 67.0239   1
  -7 -19  -3 418.856 66.7029   1
   7 -19   3 400.053 69.2655   1
  -8  19  -3 236.379 61.5128   1
   8  19   3 235.947 59.1866   1
  -8 -19  -3 158.560 48.2534   1
   8 -19   3 381.767 67.4543   1
   9 -19   3 26.2864 44.0003   1
  -9  19  -3-8.63227 47.3753   1
  -6 -20   3 519.190 72.7019   1
   5  20  -3 184.185 54.3973   1
  -5 -20   3 147.181 49.9771   1
   4  20  -3 1006.33 96.1377   1
  -4 -20   3 865.089 90.0716   1
   3  20  -3 111.697 45.9641   1
  -3 -20   3 167.579 49.5374   1
  -2  20   3 89.6044 46.5279   1
   2  20  -3 130.927 50.3578   1
  -2 -20   3 111.403 49.9678   1
   1  20  -3 1158.50 108.526   1
  -1 -20   3 1246.54 109.691   1
   0  20  -3-34.5167 41.4863   1
   0  20   3 36.0542 41.3175   1
   0 -20  -3-8.96188 43.0858   1
   0 -20   3 8.58880 40.6617   1
  -1  20  -3 6784.19 380.602   1
   1 -20   3 6480.86 376.179   1
  -2  20  -3 475.199 71.7311   1
   2  20   3 470.491 75.0011   1
   2 -20   3 474.010 72.1743   1
  -2 -20  -3 423.405 71.5843   1
   3  20   3 62.7619 48.7904   1
  -3  20  -3 119.970 50.3578   1
  -3 -20  -3 77.7532 49.1975   1
   3 -20   3 67.9649 46.7914   1
  -4  20  -3 77.3650 42.2333   1
   4  20   3 105.632 56.7983   1
   4 -20   3 142.303 49.2825   1
  -4 -20  -3 84.7877 49.4052   1
   5 -20   3-8.32555 38.8256   1
  -5 -20  -3 65.4244 46.4460   1
  -5  20  -3 25.4179 40.1417   1
   5  20   3 59.0608 51.9122   1
  24   0  -4 38.2958 45.3437   1
 -24   0   4 17.3087 43.4761   1
  23   0  -4 214.025 53.5636   1
 -23   0   4 156.378 53.6746   1
  22   0  -4 3092.48 211.850   1
 -22   0   4 3415.27 218.991   1
  21   0  -4 4029.18 271.849   1
 -21   0   4 5082.38 281.328   1
  20   0  -4 2104.44 155.915   1
 -20   0   4 1962.56 149.416   1
  19   0  -4 659.378 81.7734   1
 -19   0   4 737.436 85.8769   1
  18   0  -4 1253.13 111.211   1
 -18   0   4 1341.56 111.572   1
  17   0  -4 807.743 84.4510   1
 -17   0   4 757.019 80.7357   1
 -16   0   4 3646.16 223.172   1
  16   0  -4 3543.67 223.043   1
 -14   0   4 4171.11 240.146   1
  14   0  -4 3984.44 240.360   1
 -13   0   4 8570.83 445.360   1
  13   0  -4 8264.51 447.393   1
 -12   0   4 11335.9 593.994   1
  12   0  -4 11815.5 595.197   1
 -11   0   4 1145.89 87.2284   1
 -10   0   4 18618.3 971.841   1
  10   0  -4 21092.0 980.836   1
  -8   0   4 62874.9 3027.92   1
   8   0  -4 62484.9 3031.29   1
  -7   0   4 53031.5 2381.77   1
   7   0  -4 45493.6 2381.96   1
  -6   0   4 300.045 28.7047   1
   6   0  -4 294.155 30.5605   1
  -5   0   4 742673. 36526.1   1
   5   0  -4 779798. 36525.6   1
  -4   0   4 469415. 23004.2   1
   4   0  -4 489296. 23003.7   1
   2   0  -4 355442. 17756.1   1
  -2   0   4 385643. 17756.5   1
   1   0  -4 190648. 10011.5   1
  -1   0   4 228174. 10012.5   1
   0   0  -4 213298. 9509.33   1
   0   0   4 183342. 9508.73   1
  -1   0  -4 536138. 25002.7   1
   1   0   4 503938. 25005.6   1
  -2   0  -4 405723. 19795.8   1
   2   0   4 419684. 19797.8   1
  -4   0  -4 7298.90 391.497   1
   4   0   4 7773.11 394.554   1
  -5   0  -4 72972.8 3591.01   1
   5   0   4 75288.1 3592.66   1
  -6   0  -4 2619.23 161.733   1
   6   0   4 2632.86 163.531   1
  -7   0  -4 68611.1 3457.09   1
   7   0   4 74126.7 3461.55   1
  -8   0  -4 42412.0 2266.18   1
   8   0   4 51412.5 2277.23   1
 -10   0  -4 29057.5 1395.12   1
  10   0   4 26930.1 1398.13   1
 -11   0  -4 14152.1 736.559   1
  11   0   4 14435.0 741.275   1
 -12   0  -4 3901.45 247.875   1
  12   0   4 4431.09 257.548   1
  13   0   4 82.9716 37.6081   1
 -13   0  -4 84.0385 36.9476   1
 -14   0  -4 2748.84 191.771   1
  14   0   4 3096.23 198.938   1
 -15   0  -4 2881.02 196.060   1
  15   0   4 2890.62 194.691   1
 -16   0  -4 9794.98 503.474   1
  16   0   4 8492.87 495.389   1
 -18   0  -4 253.858 55.5627   1
  18   0   4 308.993 61.6557   1
 -19   0  -4 580.078 76.0555   1
  19   0   4 875.273 89.2510   1
 -20   0  -4 752.020 90.5702   1
  20   0   4 684.674 86.8488   1
 -21   0  -4 1433.35 121.467   1
  21   0   4 1354.79 119.615   1
 -22   0  -4 8.69897 44.8905   1
  22   0   4 35.5946 46.5204   1
 -23   0  -4 457.243 73.2589   1
  23   0   4 427.805 69.1749   1
 -24   0  -4 24.9029 43.9491   1
  24   0   4 17.6146 33.7925   1
 -25  -1   4 133.392 50.4486   1
 -25   1   4 82.0807 49.9931   1
  25   1  -4 249.953 61.9207   1
 -24   1   4 9.09183 42.3659   1
  24  -1  -4-9.31400 39.7473   1
  24   1  -4-9.00034 39.1405   1
 -24  -1   4 27.3266 41.0533   1
 -23   1   4 268.315 60.3467   1
  23  -1  -4 280.242 59.4531   1
  23   1  -4 166.792 49.5724   1
 -23  -1   4 196.402 50.6307   1
 -22   1   4 1834.13 137.276   1
 -22  -1   4 1517.09 130.849   1
  22  -1  -4 1410.92 130.204   1
  22   1  -4 1751.36 137.595   1
 -21   1   4 4201.81 253.629   1
 -21  -1   4 3860.84 250.926   1
  21   1  -4 4011.14 254.565   1
  21  -1  -4 4202.40 257.913   1
 -20  -1   4 1683.33 131.143   1
 -20   1   4 1646.84 127.003   1
  20  -1  -4 1535.41 128.447   1
 -19   1   4 719.082 78.4790   1
  19  -1  -4 569.647 72.5280   1
 -18   1   4 4315.44 253.616   1
  18  -1  -4 4007.65 250.808   1
  18   1  -4 4037.56 253.115   1
 -18  -1   4 4101.04 251.979   1
 -17   1   4 12962.2 633.045   1
  17  -1  -4 11216.7 629.818   1
  17   1  -4 11748.7 634.777   1
 -17  -1   4 12353.8 635.246   1
 -16   1   4 3680.82 219.503   1
  16  -1  -4 3068.91 217.730   1
  16   1  -4 3801.95 225.372   1
 -16  -1   4 3860.37 224.721   1
  15   1  -4 305.447 51.6708   1
 -15  -1   4 473.561 57.7249   1
 -14   1   4 6729.79 362.602   1
  14  -1  -4 6497.45 361.506   1
  14   1  -4 6994.38 369.631   1
 -14  -1   4 6378.38 358.155   1
 -13   1   4 11663.5 628.940   1
  13  -1  -4 11784.0 631.719   1
  12  -1  -4 31966.8 1559.24   1
  12   1  -4 33042.6 1564.13   1
 -12  -1   4 30301.8 1557.37   1
 -11   1   4 58880.6 3095.04   1
  11  -1  -4 65381.7 3099.95   1
 -11  -1   4 68293.8 3102.43   1
  11   1  -4 64055.5 3103.10   1
 -10  -1   4 7429.93 391.567   1
 -10   1   4 7603.19 390.491   1
  10   1  -4 7490.83 394.586   1
   9   1  -4 16356.9 819.236   1
  -9  -1   4 16512.4 816.574   1
  -8   1   4 103828. 5102.53   1
   8  -1  -4 116257. 5104.29   1
  -8  -1   4 99635.9 5103.44   1
   8   1  -4 104346. 5107.07   1
  -7   1   4 1418.11 83.0102   1
   7   1  -4 1363.16 86.8442   1
   7  -1  -4 1242.89 81.6250   1
  -7  -1   4 1524.90 90.4213   1
   6   1  -4 486497. 23041.0   1
  -6  -1   4 534905. 23041.0   1
   6  -1  -4 513469. 23036.1   1
  -5   1   4 467.191 31.2983   1
   5   1  -4 518.621 38.8221   1
   5  -1  -4 509.245 32.1269   1
  -5  -1   4 539.658 40.6917   1
   4   1  -4 66850.2 3292.22   1
  -4  -1   4 69824.3 3291.28   1
   3   1  -4 16494.0 860.223   1
  -3  -1   4 19214.1 862.711   1
   2   1  -4 11563.6 571.318   1
  -2  -1   4 11747.8 571.895   1
  -1  -1   4 44511.9 2262.00   1
   1   1  -4 41722.0 2260.71   1
  -1   1   4 49842.6 2258.06   1
   1  -1  -4 49597.2 2257.27   1
   0   1   4 4243.92 221.598   1
   0  -1   4 3971.31 225.647   1
   0  -1  -4 4533.51 221.394   1
   0   1  -4 4367.00 223.139   1
   1  -1   4 3937.00 202.290   1
  -1  -1  -4 3695.11 198.434   1
  -1   1  -4 4224.14 202.482   1
   2  -1   4 637732. 27989.4   1
  -2  -1  -4 618055. 27986.9   1
  -2   1  -4 627631. 27988.7   1
   3   1   4 22386.6 1111.65   1
   3  -1   4 22795.6 1113.08   1
  -3  -1  -4 22635.5 1110.53   1
  -3   1  -4 22548.1 1111.31   1
   4   1   4 322186. 15185.1   1
   4  -1   4 331075. 15187.1   1
  -4  -1  -4 313132. 15182.7   1
  -4   1  -4 301029. 15180.7   1
   5   1   4 31191.2 1491.17   1
   5  -1   4 27366.6 1489.64   1
  -5  -1  -4 32842.7 1491.57   1
  -5   1  -4 29949.2 1487.47   1
   6   1   4 1495.18 109.031   1
   6  -1   4 1602.94 109.885   1
  -6  -1  -4 1384.01 107.493   1
  -6   1  -4 1587.12 109.422   1
   7   1   4 1174.13 95.4280   1
   7  -1   4 1051.70 90.7154   1
  -7  -1  -4 1204.74 94.1833   1
  -7   1  -4 1177.21 92.2241   1
   8   1   4 12375.1 658.458   1
   8  -1   4 12289.3 657.337   1
  -8  -1  -4 13080.9 659.941   1
  -8   1  -4 13358.5 659.630   1
   9   1   4 2912.75 176.109   1
  -9  -1  -4 2526.44 166.810   1
  -9   1  -4 2743.35 169.226   1
  10   1   4 27602.8 1380.25   1
  10  -1   4 25491.9 1373.67   1
 -10  -1  -4 29555.5 1381.21   1
 -10   1  -4 28098.8 1376.67   1
  11   1   4 17939.9 1007.86   1
  11  -1   4 19628.6 1009.52   1
 -11   1  -4 21284.1 1011.86   1
 -11  -1  -4 21039.2 1014.63   1
  12   1   4 3747.55 230.639   1
  12  -1   4 3426.87 224.959   1
 -12  -1  -4 3499.26 225.046   1
 -12   1  -4 3668.60 224.282   1
  13   1   4 633.777 75.5765   1
  13  -1   4 582.337 76.0420   1
 -13  -1  -4 576.869 72.0751   1
 -13   1  -4 491.128 69.1789   1
  14   1   4 1785.30 145.657   1
  14  -1   4 2195.79 153.329   1
 -14  -1  -4 1898.08 144.521   1
 -14   1  -4 1904.43 142.771   1
  15  -1   4 3021.95 194.960   1
  15   1   4 2695.16 187.975   1
 -15  -1  -4 2865.98 186.309   1
 -15   1  -4 2355.26 179.255   1
  16  -1   4 6335.88 365.795   1
  16   1   4 6310.73 365.386   1
 -16   1  -4 6648.71 364.929   1
 -16  -1  -4 5972.62 358.508   1
  18   1   4 1755.65 141.971   1
  18  -1   4 1910.76 147.212   1
 -18  -1  -4 1731.97 142.446   1
 -18   1  -4 1856.91 143.133   1
  19   1   4 482.858 70.0501   1
 -19   1  -4 481.476 72.6073   1
 -19  -1  -4 488.345 71.5679   1
  20  -1   4 1043.11 104.165   1
 -20   1  -4 913.586 102.768   1
 -20  -1  -4 1082.83 101.480   1
  21  -1   4 774.778 92.4928   1
 -21   1  -4 654.951 90.3725   1
  22   1   4 135.696 52.1815   1
  22  -1   4 55.0279 46.3654   1
 -22  -1  -4 178.585 54.9305   1
 -22   1  -4 96.1977 48.2932   1
  23   1   4 44.2764 49.1962   1
  23  -1   4 78.8911 48.6992   1
 -23   1  -4 26.4213 46.0695   1
 -23  -1  -4 8.47729 46.0184   1
  24   1   4 161.300 49.5175   1
  24  -1   4 202.040 56.2151   1
 -24   1  -4 190.801 59.5814   1
 -24  -1  -4 199.781 52.8896   1
 -26  -2   4 117.682 52.2442   1
  25   2  -4 233.291 57.0574   1
 -25  -2   4 154.780 53.6711   1
  24   2  -4 9.30777 41.9532   1
  24  -2  -4-9.44216 44.0016   1
 -24  -2   4-25.9825 40.3612   1
 -24   2   4-18.5993 44.7134   1
  23   2  -4 357.977 66.2095   1
  23  -2  -4 447.128 76.2765   1
 -23  -2   4 501.586 71.7534   1
 -23   2   4 428.265 69.5321   1
  22  -2  -4 1255.25 117.244   1
 -22   2   4 1411.21 121.388   1
  21   2  -4 193.482 54.3221   1
  21  -2  -4 354.020 61.9431   1
 -21  -2   4 293.372 60.8550   1
 -21   2   4 388.504 63.0456   1
  20   2  -4 1388.76 119.729   1
  20  -2  -4 1175.84 111.169   1
 -20  -2   4 1244.13 112.898   1
 -20   2   4 1409.30 117.194   1
  19   2  -4 1218.32 111.749   1
  19  -2  -4 1160.09 108.708   1
 -19  -2   4 1410.69 117.480   1
 -19   2   4 1271.52 110.150   1
  18   2  -4 295.570 56.3169   1
  18  -2  -4 314.668 56.6400   1
 -18  -2   4 389.288 60.4018   1
 -18   2   4 305.243 57.1190   1
  17   2  -4 13476.5 670.014   1
  17  -2  -4 12776.9 664.571   1
 -17  -2   4 13281.7 664.885   1
 -17   2   4 11475.3 655.554   1
  16   2  -4 504.813 68.5032   1
  16  -2  -4 526.316 66.2986   1
 -16  -2   4 642.578 68.9663   1
 -16   2   4 517.068 63.2975   1
  15   2  -4 17447.0 901.544   1
 -15  -2   4 17923.7 900.087   1
  14  -2  -4 911.359 81.6893   1
 -14   2   4 879.155 77.4071   1
  13   2  -4 1814.02 127.918   1
  13  -2  -4 1639.25 121.253   1
 -13  -2   4 1725.21 123.318   1
 -13   2   4 1770.09 118.382   1
  12   2  -4 7450.56 396.388   1
  12  -2  -4 8362.92 392.224   1
 -12  -2   4 7314.93 391.071   1
  11  -2  -4 1992.43 125.185   1
 -11  -2   4 1937.23 127.979   1
  11   2  -4 1801.32 130.792   1
  10   2  -4 9147.42 481.952   1
 -10   2   4 8791.47 471.956   1
 -10  -2   4 9538.21 481.714   1
  10  -2  -4 9741.25 476.780   1
  -9  -2   4 120842. 5699.54   1
   9   2  -4 115591. 5697.29   1
   8   2  -4 13786.6 744.516   1
  -8   2   4 14579.8 735.846   1
  -8  -2   4 15047.4 744.430   1
   8  -2  -4 16104.5 738.547   1
  -7   2   4 142410. 6160.55   1
   7  -2  -4 114872. 6159.17   1
   6   2  -4 83312.7 3995.16   1
  -6  -2   4 82037.9 3996.86   1
  -6   2   4 81201.4 3984.26   1
   6  -2  -4 85020.1 3986.36   1
  -5  -2   4 65033.5 3003.46   1
   5  -2  -4 68424.6 2992.72   1
   5   2  -4 62987.7 3003.18   1
  -4   2   4 667.041 39.3522   1
   4   2  -4 714.117 50.7667   1
  -4  -2   4 677.651 50.4222   1
   4  -2  -4 708.130 40.0241   1
   3   2  -4 8049.23 431.727   1
  -3  -2   4 9454.21 435.693   1
  -2  -2   4 4675.28 227.180   1
   2  -2  -4 4679.72 216.732   1
  -1   2   4 3528.38 193.513   1
  -1  -2   4 3607.71 201.397   1
   1   2  -4 3758.83 199.390   1
   1  -2  -4 4123.01 195.465   1
   0  -2   4 2855.60 155.828   1
   0   2   4 2887.83 152.342   1
   0  -2  -4 2614.82 149.466   1
   0   2  -4 2717.61 154.138   1
   1  -2   4 31084.9 1496.23   1
  -1  -2  -4 31402.6 1489.21   1
  -1   2  -4 32273.4 1494.34   1
   1   2   4 28026.3 1491.00   1
   2   2   4 21530.7 1079.15   1
  -2  -2  -4 22255.8 1076.07   1
  -3   2  -4 26710.4 1382.14   1
   3  -2   4 28714.4 1385.31   1
   3   2   4 28106.4 1386.22   1
  -3  -2  -4 29349.9 1383.32   1
  -4   2  -4 35830.9 1596.93   1
   4  -2   4 30012.2 1593.39   1
   4   2   4 32777.8 1593.60   1
  -4  -2  -4 31709.0 1591.50   1
  -5   2  -4 73968.3 3624.64   1
   5  -2   4 75811.3 3627.44   1
   5   2   4 72458.3 3625.34   1
  -5  -2  -4 77067.6 3624.73   1
  -6   2  -4 3248.15 188.220   1
   6  -2   4 3094.54 189.709   1
   6   2   4 3132.35 188.179   1
  -6  -2  -4 2876.30 184.627   1
  -7   2  -4 35750.1 1699.17   1
   7  -2   4 34277.5 1698.75   1
   7   2   4 37228.0 1705.90   1
  -7  -2  -4 31379.3 1694.71   1
  -8   2  -4-19.0125 27.0525   1
   8  -2   4-6.49422 26.6342   1
   8   2   4 6.75063 31.4627   1
  -8  -2  -4-24.5833 25.7257   1
  -9   2  -4 3384.75 205.747   1
   9  -2   4 3132.53 205.437   1
   9   2   4 3288.64 206.767   1
  -9  -2  -4 3441.35 204.881   1
 -10   2  -4 6509.86 366.653   1
  10  -2   4 7253.37 373.513   1
  10   2   4 6046.84 365.967   1
 -10  -2  -4 6815.74 370.637   1
 -11   2  -4 21934.2 1058.33   1
  11  -2   4 20264.4 1056.58   1
  11   2   4 19302.2 1053.70   1
 -11  -2  -4 22124.6 1058.64   1
 -12   2  -4 645.581 78.1474   1
  12  -2   4 593.264 78.1951   1
  12   2   4 583.105 71.7075   1
 -12  -2  -4 745.479 79.4467   1
 -13   2  -4 4601.43 270.408   1
  13  -2   4 4062.43 266.031   1
  13   2   4 4709.02 275.684   1
 -13  -2  -4 4489.33 271.869   1
  14  -2   4 712.665 81.8909   1
  14   2   4 856.971 90.9919   1
 -14  -2  -4 843.613 89.8488   1
 -15   2  -4 3196.22 204.037   1
 -15  -2  -4 3004.87 201.609   1
  15   2   4 2828.07 199.726   1
  15  -2   4 2997.21 202.326   1
 -16  -2  -4 3813.38 239.985   1
 -16   2  -4 3995.39 243.833   1
  16  -2   4 3827.10 245.827   1
  16   2   4 3554.89 241.041   1
 -18   2  -4 238.484 55.3605   1
  18   2   4 265.648 59.3182   1
 -18  -2  -4 297.468 54.7895   1
  19  -2   4 267.571 62.3324   1
  19   2   4 220.470 58.1353   1
 -19  -2  -4 228.362 53.7086   1
 -20  -2  -4 780.099 87.5951   1
 -20   2  -4 924.329 97.0248   1
  20   2   4 730.893 86.9119   1
  20  -2   4 683.076 85.4581   1
 -21   2  -4 187.086 57.4950   1
 -21  -2  -4 333.118 60.7410   1
  21   2   4 229.544 56.5177   1
  21  -2   4 229.463 58.6632   1
 -22  -2  -4 116.451 49.1385   1
 -22   2  -4 248.784 58.6433   1
  22   2   4 207.053 50.2919   1
  22  -2   4 230.217 60.4334   1
 -23   2  -4 125.053 55.0676   1
  23  -2   4 26.8943 44.5460   1
 -24   2  -4 16.1255 40.5382   1
 -24  -2  -4 73.2107 47.2103   1
  24   2   4 34.4136 38.8284   1
  24  -2   4 52.1285 41.1824   1
 -26  -3   4 25.6236 45.7873   1
  25   3  -4 9.17732 39.9316   1
 -25  -3   4 43.7323 45.7326   1
 -24   3   4 62.0754 47.5574   1
  24  -3  -4 67.0865 41.7178   1
  24   3  -4-9.38096 44.4503   1
 -24  -3   4 36.0408 46.5206   1
 -23   3   4 97.4014 45.8877   1
  23  -3  -4 76.2704 47.4033   1
  23   3  -4 85.3477 50.3821   1
 -23  -3   4 100.689 54.3430   1
 -22   3   4 1454.58 124.368   1
  22  -3  -4 1148.39 118.967   1
  22   3  -4 1551.69 130.349   1
 -22  -3   4 1567.46 128.632   1
 -21   3   4 2386.82 166.848   1
  21  -3  -4 2152.75 162.193   1
  21   3  -4 2413.39 168.874   1
 -21  -3   4 1916.77 157.814   1
 -20   3   4 1981.93 159.068   1
  20  -3  -4 2162.62 158.166   1
  20   3  -4 2081.36 158.297   1
 -20  -3   4 2419.55 165.090   1
 -19   3   4 2275.35 154.310   1
  19  -3  -4 2000.64 151.003   1
  19   3  -4 1931.91 150.992   1
 -19  -3   4 1773.78 144.295   1
 -18   3   4 6758.52 385.796   1
  18  -3  -4 7091.35 391.681   1
 -17   3   4 936.355 88.1078   1
  17  -3  -4 860.571 87.2671   1
  17   3  -4 888.960 90.8899   1
 -17  -3   4 837.485 89.2421   1
 -16   3   4 651.810 72.2318   1
  16  -3  -4 755.335 76.2470   1
  16   3  -4 666.479 75.4454   1
 -16  -3   4 536.358 70.5516   1
  15   3  -4 5069.63 296.714   1
 -15  -3   4 5027.13 291.783   1
 -14   3   4 5541.75 306.270   1
  14  -3  -4 5330.54 306.946   1
  14   3  -4 5761.03 317.365   1
 -14  -3   4 5303.01 308.408   1
 -13  -3   4 10930.3 593.633   1
 -13   3   4 11546.8 590.441   1
  13  -3  -4 11907.0 594.359   1
  12  -3  -4 30382.3 1527.22   1
 -12   3   4 30498.5 1526.15   1
 -12  -3   4 31052.6 1531.59   1
  12   3  -4 32456.0 1536.72   1
  11  -3  -4 10561.2 533.160   1
 -11   3   4 10798.5 535.465   1
 -11  -3   4 9843.66 541.084   1
  11   3  -4 10229.4 540.896   1
  10  -3  -4 2112.69 136.752   1
  10   3  -4 2246.44 144.905   1
 -10  -3   4 2546.29 152.199   1
   9   3  -4 12487.6 653.719   1
  -9  -3   4 13233.7 653.749   1
   8   3  -4 43650.0 1979.85   1
  -8  -3   4 41014.3 1976.93   1
  -8   3   4 38384.7 1966.57   1
   7   3  -4 3455.42 192.069   1
   7  -3  -4 3242.71 181.793   1
  -7  -3   4 3288.85 192.701   1
  -7   3   4 3579.49 182.737   1
  -6   3   4 80873.5 3862.04   1
   6  -3  -4 79506.9 3863.52   1
  -5   3   4 1228.63 72.7550   1
   5  -3  -4 1262.32 73.9842   1
  -5  -3   4 1224.84 82.6673   1
   4   3  -4 57242.3 2641.12   1
  -4  -3   4 56344.2 2641.18   1
  -4   3   4 60532.5 2629.52   1
  -3  -3   4 271.347 32.3188   1
  -3   3   4 163.891 19.2927   1
   3  -3  -4 126.658 18.3228   1
   3   3  -4 241.131 32.3096   1
  -2  -3   4 12362.9 579.933   1
   2   3  -4 10991.0 575.901   1
   2  -3  -4 11752.7 567.810   1
  -2   3   4 11242.3 567.549   1
  -1  -3   4 4823.02 232.786   1
   1   3  -4 4154.93 230.833   1
  -1   3   4 3957.29 221.502   1
   1  -3  -4 4338.71 221.775   1
   0   3   4 7329.58 366.180   1
   0  -3  -4 7046.81 365.371   1
   1  -3   4 16820.8 822.432   1
  -1   3  -4 16669.2 818.634   1
   1   3   4 14992.9 815.631   1
  -1  -3  -4 17852.7 820.698   1
   2  -3   4 74529.4 3654.58   1
  -2   3  -4 76593.2 3654.54   1
   3  -3   4 3075.22 184.496   1
   3   3   4 3390.21 185.563   1
  -3  -3  -4 2968.27 181.842   1
  -3   3  -4 3285.95 185.770   1
  -4   3  -4 35150.0 1784.73   1
  -4  -3  -4 34576.2 1782.88   1
   4  -3   4 35915.5 1787.79   1
   5  -3   4 10394.4 535.775   1
  -5  -3  -4 9380.91 530.634   1
  -5   3  -4 10148.0 532.092   1
   6   3   4 43326.7 2148.28   1
   6  -3   4 44336.4 2146.73   1
  -6  -3  -4 43170.3 2144.51   1
  -6   3  -4 44524.3 2143.32   1
   7   3   4 11035.9 553.373   1
   7  -3   4 10460.6 549.985   1
  -7  -3  -4 9644.03 547.317   1
  -7   3  -4 10904.3 547.665   1
   9   3   4 506.308 64.7060   1
   9  -3   4 484.675 62.4735   1
  -9  -3  -4 430.346 59.0943   1
  -9   3  -4 491.172 60.3320   1
  10   3   4 2275.92 156.354   1
  10  -3   4 2100.92 148.731   1
 -10  -3  -4 2012.67 143.982   1
 -10   3  -4 2026.05 147.780   1
  11   3   4 3229.69 203.483   1
  11  -3   4 3128.51 199.555   1
 -11  -3  -4 2829.95 195.221   1
 -11   3  -4 3142.71 201.018   1
  12   3   4 5674.76 330.939   1
  12  -3   4 6120.23 332.612   1
 -12  -3  -4 5547.74 328.353   1
 -12   3  -4 5502.51 328.830   1
  14   3   4 6543.76 382.786   1
  14  -3   4 6745.58 383.571   1
 -14  -3  -4 6782.78 383.286   1
 -14   3  -4 6851.16 384.223   1
  15   3   4 3519.32 224.657   1
  15  -3   4 3044.05 215.484   1
 -15  -3  -4 3292.73 218.526   1
 -15   3  -4 3624.79 224.847   1
  16   3   4 1169.11 112.397   1
  16  -3   4 1247.17 115.235   1
 -16  -3  -4 1420.02 116.074   1
 -16   3  -4 1158.20 111.841   1
  17   3   4 2442.28 181.005   1
 -17  -3  -4 2595.10 182.255   1
  18   3   4 407.078 68.9743   1
  18  -3   4 196.824 57.7706   1
 -18  -3  -4 346.426 65.9592   1
 -18   3  -4 402.044 68.5702   1
  19  -3   4 899.677 96.2520   1
  19   3   4 897.660 98.8519   1
 -19   3  -4 772.254 89.4414   1
 -19  -3  -4 1079.94 99.6681   1
  20   3   4-9.12621 50.0845   1
  20  -3   4-9.31439 44.0969   1
 -20  -3  -4 8.46782 32.4759   1
 -20   3  -4-8.61881 43.8760   1
  21   3   4-27.1185 37.8276   1
  21  -3   4 9.18042 44.1377   1
 -21  -3  -4 8.32820 30.3831   1
 -21   3  -4-17.0236 40.9232   1
  22   3   4 233.989 52.7100   1
  22  -3   4 207.641 54.8353   1
 -22   3  -4 182.965 46.6763   1
  23   3   4-16.9518 43.7350   1
 -23  -3  -4-16.8310 45.1044   1
  24  -3   4 25.9320 44.6013   1
 -24   3  -4 7.87608 41.1714   1
  26   4  -4 72.7723 47.6655   1
 -26  -4   4 69.9262 49.1908   1
  25   4  -4 103.884 48.8656   1
 -25  -4   4 54.4934 48.2183   1
  24   4  -4 132.376 52.6462   1
 -24  -4   4 99.7054 53.2542   1
 -24   4   4 35.1055 40.4325   1
  23   4  -4 56.2957 43.8316   1
  23  -4  -4 75.3062 45.3635   1
 -23  -4   4 63.4496 45.6226   1
 -23   4   4 68.7554 43.8630   1
  22   4  -4 9.25565 42.4477   1
  22  -4  -4-9.21516 39.3469   1
 -22  -4   4 26.8036 41.6530   1
 -22   4   4 76.0802 40.6622   1
  21   4  -4 1478.70 123.855   1
  21  -4  -4 1210.58 117.399   1
 -21  -4   4 1352.15 119.583   1
 -21   4   4 1492.63 120.905   1
  20   4  -4 299.651 62.8372   1
  20  -4  -4 254.517 56.2308   1
 -20  -4   4 129.526 50.7295   1
 -20   4   4 331.448 58.6208   1
  19  -4  -4 5141.92 327.446   1
 -19  -4   4 5933.20 334.079   1
 -19   4   4 5429.41 326.686   1
  18   4  -4 449.654 68.1913   1
  18  -4  -4 350.249 63.5485   1
 -18  -4   4 465.577 68.9877   1
 -18   4   4 521.885 66.5360   1
  17   4  -4 69.6997 46.8984   1
 -17  -4   4 87.8705 41.9849   1
 -17   4   4 115.447 36.9979   1
  17  -4  -4 85.6676 42.4720   1
 -16  -4   4 7.64088 34.4421   1
 -16   4   4-13.6100 27.9074   1
  16  -4  -4-7.36333 29.5605   1
  16   4  -4 99.8777 43.5052   1
  15   4  -4 8.43235 37.3448   1
  14   4  -4 10260.3 525.055   1
 -14   4   4 8932.67 507.143   1
  14  -4  -4 9778.03 518.132   1
 -14  -4   4 10252.1 519.362   1
  13   4  -4 24732.0 1357.54   1
 -13   4   4 28379.6 1348.29   1
 -13  -4   4 26751.6 1356.68   1
  13  -4  -4 28696.6 1352.85   1
  12   4  -4 531.410 63.3983   1
  12  -4  -4 480.060 56.5511   1
 -12   4   4 531.022 55.4409   1
 -12  -4   4 674.189 68.6112   1
  11  -4  -4 15465.9 855.046   1
 -11   4   4 17443.9 855.263   1
  11   4  -4 17354.7 869.036   1
 -11  -4   4 18813.6 873.759   1
  10  -4  -4 15345.1 724.056   1
 -10   4   4 13887.2 719.045   1
 -10  -4   4 14914.5 730.499   1
  10   4  -4 13226.0 727.185   1
   9  -4  -4 2235.09 139.859   1
  -9  -4   4 2407.87 148.262   1
   9   4  -4 2400.25 149.714   1
  -8  -4   4 948.180 77.7326   1
   8   4  -4 954.134 77.8104   1
  -7  -4   4 3611.51 214.093   1
  -7   4   4 4171.12 206.890   1
   7   4  -4 3529.05 215.612   1
  -6  -4   4 8529.58 431.887   1
   6  -4  -4 8007.55 420.229   1
   6   4  -4 8398.63 432.249   1
  -6   4   4 8443.02 420.312   1
  -5  -4   4 66071.2 3289.68   1
   5   4  -4 69714.8 3291.47   1
  -5   4   4 68156.1 3278.25   1
   5  -4  -4 68018.3 3279.41   1
  -4  -4   4 16966.4 885.207   1
   4   4  -4 16790.8 885.318   1
  -4   4   4 19563.3 875.604   1
   4  -4  -4 17480.8 875.070   1
   3  -4  -4 39542.6 1831.32   1
  -3   4   4 36926.9 1830.70   1
   3   4  -4 39381.2 1842.93   1
  -3  -4   4 35089.2 1840.87   1
   2  -4  -4 108267. 5310.44   1
  -2   4   4 109990. 5310.00   1
   2   4  -4 115975. 5321.54   1
  -2  -4   4 108618. 5319.42   1
   1  -4  -4 13249.5 653.816   1
  -1  -4   4 13252.5 662.648   1
   1   4  -4 12272.7 659.403   1
  -1   4   4 13792.1 654.864   1
   0  -4   4 58581.7 2833.18   1
   0   4  -4 57448.4 2832.77   1
   0   4   4 59039.4 2825.95   1
   0  -4  -4 58417.1 2825.11   1
  -1   4  -4 121.770 34.8337   1
   1  -4   4 166.951 35.3940   1
   2  -4   4 769.974 70.1002   1
  -2   4  -4 874.273 68.6755   1
   2   4   4 649.427 61.1816   1
  -2  -4  -4 647.718 60.2983   1
   3  -4   4 79168.5 3657.40   1
  -3   4  -4 84354.2 3659.35   1
   3   4   4 73420.6 3651.69   1
  -3  -4  -4 66352.8 3654.19   1
   4  -4   4 93330.0 4571.39   1
  -4   4  -4 98747.9 4571.99   1
   4   4   4 95149.2 4571.38   1
  -4  -4  -4 91122.6 4568.29   1
   5  -4   4 43913.0 2061.95   1
   5   4   4 42120.9 2058.72   1
  -5  -4  -4 39664.1 2055.12   1
  -5   4  -4 42800.4 2060.08   1
   6  -4   4 2832.26 184.640   1
  -6  -4  -4 3169.20 187.512   1
   6   4   4 3192.21 191.920   1
  -6   4  -4 2898.73 184.113   1
   7   4   4 7032.39 365.736   1
  -7  -4  -4 6440.19 353.781   1
   7  -4   4 5888.79 354.663   1
  -7   4  -4 6617.49 355.738   1
  -8   4  -4 22718.8 1167.28   1
   8  -4   4 23832.8 1174.86   1
  -8  -4  -4 23208.8 1171.35   1
   8   4   4 24018.5 1179.82   1
  -9   4  -4 2882.58 193.471   1
   9  -4   4 3275.14 201.640   1
  -9  -4  -4 3477.99 203.207   1
   9   4   4 3083.97 201.169   1
 -10   4  -4 69.8804 32.3137   1
  10  -4   4 68.3744 40.9332   1
 -10  -4  -4 96.2870 39.9182   1
  10   4   4 125.727 41.2890   1
 -11   4  -4 3324.82 213.452   1
  11  -4   4 3499.04 218.888   1
 -11  -4  -4 3552.05 219.376   1
  11   4   4 3353.12 219.109   1
 -12   4  -4-7.61363 35.4775   1
  12  -4   4-16.4674 37.1085   1
 -12  -4  -4 7.67209 32.7402   1
  12   4   4 43.9891 46.5676   1
 -13  -4  -4 2288.59 176.434   1
  13   4   4 2671.52 185.358   1
 -14   4  -4 2048.18 148.562   1
  14  -4   4 1595.76 142.819   1
  14   4   4 1939.70 149.158   1
 -15   4  -4 370.652 61.6392   1
  15  -4   4 329.609 58.1343   1
 -15  -4  -4 449.860 64.8442   1
  15   4   4 511.098 73.4165   1
 -16   4  -4 2033.79 151.533   1
  16  -4   4 2125.99 158.215   1
 -16  -4  -4 2114.58 158.361   1
  16   4   4 1959.86 155.869   1
 -17   4  -4 716.842 87.0348   1
  17  -4   4 759.752 91.3092   1
 -17  -4  -4 999.033 95.1785   1
  17   4   4 875.097 94.5062   1
 -18   4  -4 2056.35 151.261   1
  18  -4   4 1959.22 153.373   1
 -18  -4  -4 1892.48 151.937   1
  18   4   4 1947.04 155.065   1
 -19   4  -4 278.429 68.8205   1
  19  -4   4 524.840 77.7771   1
 -20   4  -4 83.9382 41.6351   1
  20  -4   4-27.6335 40.1349   1
 -20  -4  -4 61.3130 43.4400   1
  20   4   4 100.271 51.2373   1
 -21   4  -4 50.5059 39.8849   1
  21  -4   4 9.17216 44.1270   1
 -22   4  -4 25.3035 43.5801   1
  22  -4   4 82.1276 51.2869   1
 -22  -4  -4 90.0463 40.0196   1
  22   4   4-8.84317 38.5311   1
  23  -4   4 17.9243 43.7380   1
 -23  -4  -4-8.11880 41.3337   1
  23   4   4 25.4799 44.3931   1
 -26  -5   4 45.0705 56.4806   1
  26   5  -4 27.7968 42.5084   1
 -25  -5   4 242.175 58.4292   1
  25   5  -4 364.003 70.0016   1
 -24  -5   4 9.01049 46.5188   1
  24   5  -4 65.3700 48.2102   1
 -23   5   4 53.7879 43.7637   1
  23  -5  -4 56.8932 46.2884   1
 -23  -5   4-17.8249 41.5467   1
  23   5  -4 18.4514 40.1377   1
 -22   5   4-8.79090 40.9685   1
  22   5  -4 46.5582 48.0439   1
  22  -5  -4-9.34239 44.2345   1
 -22  -5   4 25.9989 45.2994   1
  21  -5  -4 1539.36 123.903   1
  21   5  -4 1140.50 116.121   1
 -21  -5   4 1159.03 110.419   1
 -21   5   4 1339.55 117.195   1
 -20   5   4 191.757 52.2310   1
  20   5  -4 208.929 51.4010   1
 -20  -5   4 226.665 53.0462   1
  20  -5  -4 197.126 52.3642   1
  19   5  -4 2920.57 201.304   1
 -19  -5   4 3042.41 201.788   1
 -18   5   4 1978.41 147.212   1
  18  -5  -4 1842.98 147.804   1
  18   5  -4 2303.30 162.322   1
 -18  -5   4 2118.58 154.685   1
  17  -5  -4 8374.99 449.102   1
 -17   5   4 7841.84 441.816   1
  16   5  -4 345.688 59.3187   1
  16  -5  -4 481.691 61.9183   1
 -16  -5   4 437.623 62.3781   1
 -16   5   4 375.054 56.4622   1
  15   5  -4 32.3961 38.3577   1
  15  -5  -4 7.10070 32.0198   1
 -15  -5   4 22.8024 32.4532   1
 -15   5   4 26.8355 29.1944   1
  14   5  -4 248.815 52.8052   1
 -14   5   4 253.793 43.9309   1
  14  -5  -4 239.986 43.8853   1
 -14  -5   4 177.224 43.7682   1
  13   5  -4 2021.88 147.755   1
  13  -5  -4 1883.60 141.176   1
 -13   5   4 2328.50 144.539   1
 -13  -5   4 2233.98 150.445   1
  12   5  -4 63.1189 36.8081   1
 -12   5   4 84.6646 30.7973   1
  12  -5  -4 71.6669 30.5880   1
 -12  -5   4 44.3932 41.6740   1
  11  -5  -4 3361.88 197.441   1
 -11  -5   4 3157.75 201.227   1
  11   5  -4 3073.92 202.499   1
 -11   5   4 3542.43 198.309   1
  10  -5  -4 21560.2 1073.14   1
 -10  -5   4 20198.8 1074.02   1
  10   5  -4 22021.3 1080.96   1
 -10   5   4 22499.9 1072.43   1
   9  -5  -4 45625.9 2213.02   1
  -9  -5   4 43865.6 2220.61   1
   9   5  -4 45387.8 2224.07   1
  -9   5   4 46588.3 2213.05   1
   8   5  -4 19073.5 975.107   1
  -8  -5   4 19586.7 977.354   1
   8  -5  -4 19744.2 967.126   1
  -7  -5   4 32468.9 1671.70   1
   7   5  -4 36102.7 1679.48   1
  -6   5   4 21216.2 1042.98   1
   6   5  -4 21744.8 1055.84   1
  -6  -5   4 20703.2 1054.70   1
  -5   5   4 1200.41 81.0207   1
   5   5  -4 1271.53 90.6753   1
  -5  -5   4 1117.66 87.1636   1
   5  -5  -4 1220.84 81.5406   1
  -4   5   4 1513.59 87.9813   1
   4   5  -4 1403.54 97.1823   1
  -4  -5   4 1206.86 92.5388   1
   4  -5  -4 1170.97 84.8485   1
   3   5  -4 150760. 6921.14   1
  -3   5   4 137028. 6907.30   1
   3  -5  -4 143758. 6908.58   1
  -3  -5   4 146577. 6919.24   1
   2   5  -4 54929.7 2716.10   1
  -2   5   4 52711.1 2706.00   1
   2  -5  -4 58456.1 2706.38   1
  -2  -5   4 57851.8 2717.14   1
   1   5  -4 166.818 31.4963   1
  -1  -5   4 257.461 38.2999   1
   0   5  -4 3292.93 183.421   1
   0  -5   4 3356.38 185.153   1
   0  -5  -4 2954.26 176.123   1
   0   5   4 2867.72 175.916   1
   1  -5   4 14277.3 748.190   1
  -1   5  -4 14545.3 746.465   1
  -1  -5  -4 14836.6 742.055   1
   1   5   4 15515.2 744.450   1
   2  -5   4 4322.25 246.858   1
  -2   5  -4 4265.92 244.923   1
  -2  -5  -4 4119.03 239.316   1
   2   5   4 4641.20 244.725   1
   3  -5   4 106264. 4936.64   1
  -3   5  -4 103286. 4932.45   1
  -3  -5  -4 107422. 4932.58   1
   3   5   4 92358.3 4929.62   1
   4  -5   4 1539.45 113.849   1
  -4   5  -4 1617.38 111.349   1
  -4  -5  -4 1626.54 115.967   1
   4   5   4 1344.35 108.741   1
   5  -5   4 1183.96 100.932   1
  -5   5  -4 1602.09 112.234   1
  -5  -5  -4 1328.55 105.711   1
   5   5   4 1407.10 105.720   1
   6  -5   4 298.663 49.8832   1
  -6   5  -4 251.237 47.9190   1
  -6  -5  -4 232.476 43.1402   1
   6   5   4 325.526 46.7300   1
   8  -5   4 5594.46 320.247   1
   8   5   4 5761.82 321.914   1
  -8   5  -4 5599.95 319.885   1
  -8  -5  -4 5287.45 313.107   1
   9  -5   4 20523.0 1064.16   1
   9   5   4 21593.9 1070.07   1
  -9   5  -4 21830.9 1066.88   1
  -9  -5  -4 20503.8 1063.27   1
  10  -5   4 2282.29 159.328   1
  10   5   4 2122.50 160.508   1
 -10   5  -4 2426.63 160.065   1
 -10  -5  -4 2156.10 157.324   1
  11  -5   4 2252.43 161.443   1
  11   5   4 2158.33 161.053   1
 -11  -5  -4 2522.41 163.605   1
 -11   5  -4 2079.29 155.596   1
  12  -5   4 10574.0 575.540   1
 -12   5  -4 10932.8 573.331   1
 -13   5  -4 153.198 46.9248   1
  13  -5   4 87.0959 45.6983   1
 -13  -5  -4 8.31555 41.3686   1
  13   5   4 87.9037 46.1189   1
 -14   5  -4 1956.08 146.712   1
  14  -5   4 2158.89 154.336   1
  14   5   4 2259.31 159.584   1
 -15   5  -4 2162.53 150.600   1
  15  -5   4 1709.90 145.639   1
 -15  -5  -4 2016.15 149.051   1
  15   5   4 1902.70 151.769   1
 -16   5  -4 239.135 52.3970   1
  16   5   4 180.198 53.0852   1
 -16  -5  -4 157.119 51.9978   1
  17   5   4 36.8554 37.0595   1
  17  -5   4 9.31613 44.1706   1
 -17  -5  -4 106.754 51.0990   1
  18  -5   4 2173.39 168.247   1
  18   5   4 2111.04 166.079   1
 -18  -5  -4 2299.01 166.608   1
 -18   5  -4 2472.31 169.384   1
 -19  -5  -4 151.779 54.7940   1
  19   5   4 121.491 51.1130   1
 -20   5  -4-17.3502 43.5628   1
  20  -5   4-27.7722 45.8365   1
 -20  -5  -4-9.02696 39.2570   1
  20   5   4 18.5693 34.7519   1
 -21  -5  -4 69.2683 46.5082   1
  21   5   4 63.1162 47.8310   1
 -22   5  -4 85.7150 50.2509   1
  22  -5   4 17.9388 46.3125   1
 -22  -5  -4 58.2578 43.5392   1
  22   5   4-8.68348 44.2459   1
 -23   5  -4 120.398 48.1352   1
  23  -5   4 158.476 52.4628   1
 -23  -5  -4 87.2512 42.4314   1
  23   5   4 179.468 51.9404   1
 -26  -6   4 78.5105 54.7401   1
  26   6  -4 63.6859 51.1918   1
 -25  -6   4 195.011 51.6326   1
  25   6  -4 174.196 56.5655   1
 -24  -6   4 643.953 82.1417   1
  24   6  -4 655.597 83.0259   1
 -23  -6   4 26.0092 46.5614   1
  23   6  -4 102.433 47.5048   1
 -22   6   4 9.23632 44.4209   1
 -22  -6   4 25.4712 40.2131   1
  22   6  -4 38.9371 46.8141   1
 -21   6   4 226.217 54.5861   1
  21   6  -4 221.422 55.0768   1
 -21  -6   4 185.629 51.8112   1
  21  -6  -4 267.387 59.6771   1
  20  -6  -4 800.608 91.9929   1
 -20   6   4 904.375 93.9266   1
  19   6  -4 103.866 49.5199   1
 -19   6   4 59.8686 37.4176   1
  19  -6  -4 117.385 46.1490   1
 -19  -6   4 69.4796 46.1520   1
  18   6  -4 82.0586 46.0777   1
 -18   6   4 156.776 48.6180   1
 -18  -6   4 66.3216 40.7884   1
  18  -6  -4 147.843 50.6927   1
  17  -6  -4 325.491 66.7259   1
 -17   6   4 323.492 59.4748   1
 -17  -6   4 397.064 63.0576   1
  16  -6  -4 910.031 92.0716   1
 -16   6   4 1009.30 93.9834   1
  15  -6  -4 4292.13 255.307   1
 -15  -6   4 4032.07 255.382   1
 -15   6   4 4362.97 254.909   1
  14   6  -4 3969.92 257.839   1
 -14  -6   4 4714.09 268.451   1
  13  -6  -4 6468.76 343.899   1
 -13   6   4 6127.56 339.348   1
  13   6  -4 6515.66 350.053   1
 -13  -6   4 5373.12 344.709   1
  12  -6  -4 1999.74 141.451   1
 -12   6   4 2016.62 137.469   1
  12   6  -4 2187.81 148.413   1
 -12  -6   4 1959.13 142.457   1
  11  -6  -4 1523.51 109.326   1
 -11   6   4 1612.71 108.489   1
  11   6  -4 1222.44 110.413   1
 -11  -6   4 1380.65 112.336   1
 -10   6   4 1911.86 127.458   1
  10  -6  -4 1962.14 132.362   1
   9  -6  -4 933.643 78.3130   1
  -9   6   4 965.374 75.4381   1
  -9  -6   4 928.969 83.0482   1
   9   6  -4 774.301 79.3403   1
  -8  -6   4 322.404 46.6421   1
  -8   6   4 276.806 40.4896   1
   8  -6  -4 321.989 41.9218   1
   7  -6  -4 13.4233 20.2043   1
   7   6  -4 35.4989 28.0380   1
  -7  -6   4 34.6181 24.6532   1
  -6   6   4 3205.65 187.819   1
   6   6  -4 3362.78 198.633   1
  -6  -6   4 3041.15 196.353   1
   6  -6  -4 3608.28 193.234   1
  -5   6   4 569.370 55.1721   1
   5   6  -4 640.140 61.6374   1
  -5  -6   4 617.373 62.8067   1
  -4   6   4 36580.3 1758.53   1
   4   6  -4 35798.7 1767.83   1
  -4  -6   4 36156.0 1768.10   1
   4  -6  -4 35601.8 1758.44   1
  -3   6   4 27936.6 1287.45   1
   3  -6  -4 27356.2 1286.01   1
  -3  -6   4 26300.8 1295.37   1
   2   6  -4 66719.4 3359.94   1
  -2   6   4 70448.3 3354.86   1
   2  -6  -4 68935.2 3353.73   1
  -2  -6   4 71242.6 3364.42   1
   1   6  -4 42583.2 2143.57   1
  -1   6   4 43498.1 2136.47   1
   1  -6  -4 45874.2 2137.35   1
  -1  -6   4 43230.8 2144.44   1
   0   6  -4 23772.1 1258.80   1
   0  -6  -4 25561.1 1256.64   1
   0   6   4 26931.3 1258.59   1
   0  -6   4 25754.2 1264.57   1
   1  -6   4 7529.21 415.407   1
  -1  -6  -4 8058.05 413.156   1
   1   6   4 7893.39 411.985   1
   2  -6   4 10627.6 536.027   1
  -2   6  -4 10428.0 532.881   1
  -2  -6  -4 9973.70 529.006   1
   2   6   4 9987.34 529.007   1
  -3   6  -4 16768.3 815.995   1
  -3  -6  -4 15221.1 808.186   1
   3   6   4 14867.1 810.807   1
   4  -6   4 37357.1 1840.23   1
  -4   6  -4 38142.7 1837.87   1
  -4  -6  -4 35902.9 1834.39   1
   4   6   4 38159.6 1838.69   1
   5  -6   4 3819.68 228.012   1
  -5   6  -4 3645.23 223.792   1
  -5  -6  -4 3908.07 228.400   1
   5   6   4 3629.87 225.212   1
   7  -6   4 431.166 59.5472   1
  -7   6  -4 470.012 61.2859   1
  -7  -6  -4 462.620 59.8761   1
   7   6   4 478.276 61.5402   1
   8  -6   4 7354.39 448.031   1
   8   6   4 8614.82 455.531   1
  -8   6  -4 8904.09 458.628   1
  -8  -6  -4 8600.63 453.002   1
   9  -6   4 5528.08 305.374   1
   9   6   4 5040.95 302.921   1
  -9   6  -4 4992.46 299.767   1
  -9  -6  -4 5106.82 301.984   1
  10  -6   4 6522.59 360.812   1
  10   6   4 6218.93 363.676   1
 -10   6  -4 6528.93 358.264   1
 -10  -6  -4 5879.13 351.016   1
  11  -6   4 873.272 91.9155   1
  11   6   4 978.418 96.2276   1
 -11  -6  -4 788.344 87.6035   1
 -11   6  -4 843.735 87.8405   1
 -12  -6  -4 709.175 79.6169   1
  12   6   4 750.149 82.9675   1
 -13   6  -4 138.627 40.9199   1
  13  -6   4 126.286 43.2227   1
 -13  -6  -4 143.424 49.3709   1
  13   6   4 152.738 52.5203   1
 -14   6  -4 167.848 51.8431   1
  14   6   4 252.285 57.9824   1
  14  -6   4 118.858 50.2301   1
 -14  -6  -4 138.059 48.0248   1
  15   6   4 2390.62 172.796   1
 -15  -6  -4 2114.91 161.152   1
 -15   6  -4 2507.11 173.498   1
 -16  -6  -4 6688.75 373.747   1
  16   6   4 6378.33 379.386   1
 -17   6  -4 495.231 72.2885   1
  17   6   4 509.232 72.1334   1
 -17  -6  -4 419.665 64.8212   1
  17  -6   4 351.151 67.0190   1
  18  -6   4 1552.04 136.640   1
 -18   6  -4 1758.04 140.563   1
 -19   6  -4 128.871 53.4290   1
  19  -6   4 181.984 54.3767   1
 -19  -6  -4 205.009 57.3834   1
  19   6   4 156.742 54.0679   1
 -20   6  -4 200.888 57.3393   1
  20  -6   4 124.283 54.3737   1
 -20  -6  -4 184.580 56.2144   1
  20   6   4 211.018 55.5208   1
 -21   6  -4 71.8548 50.7910   1
  21  -6   4 94.5644 52.8479   1
 -21  -6  -4 140.143 49.0035   1
  21   6   4 172.433 48.4203   1
 -22   6  -4 43.9457 48.2349   1
  22  -6   4 9.27181 43.2043   1
 -22  -6  -4-16.9029 41.2431   1
  22   6   4-44.1817 45.5874   1
 -23   6  -4 51.3783 44.2050   1
  23  -6   4 9.05140 43.5444   1
  26   7  -4-8.89321 36.4674   1
 -26  -7   4-17.1943 43.1747   1
  25   7  -4-35.6308 48.3299   1
 -25  -7   4-17.2561 45.6863   1
  24   7  -4-18.3662 44.1621   1
 -24  -7   4-25.6533 46.3914   1
  23   7  -4 793.821 90.7219   1
 -23  -7   4 641.721 80.5265   1
 -22   7   4 188.544 59.4163   1
 -21  -7   4 26.4725 35.4193   1
 -21   7   4-9.74219 41.5757   1
  21  -7  -4-18.6790 44.2174   1
  21   7  -4 18.7447 39.2207   1
 -20  -7   4 672.507 83.2211   1
 -20   7   4 466.637 79.7782   1
  20  -7  -4 620.841 79.9044   1
  20   7  -4 634.688 84.7693   1
 -19   7   4 171.333 52.9786   1
  19  -7  -4 9.11059 39.0834   1
 -18  -7   4 913.064 94.5521   1
 -18   7   4 1143.85 106.244   1
  18  -7  -4 1155.74 108.608   1
  18   7  -4 1187.97 112.688   1
 -17  -7   4 1804.88 135.989   1
  17  -7  -4 1630.05 135.758   1
  17   7  -4 1689.25 137.089   1
 -17   7   4 1654.51 134.465   1
  16  -7  -4 108.897 44.4743   1
 -16   7   4 23.1289 34.9195   1
  16   7  -4 96.7293 38.3979   1
 -16  -7   4 66.5444 36.3390   1
 -15   7   4 5275.66 302.374   1
  15  -7  -4 5128.88 305.818   1
  14  -7  -4 136.700 41.5099   1
 -14   7   4 113.758 39.8030   1
  14   7  -4 112.675 39.6096   1
 -14  -7   4 78.7222 34.7178   1
  13   7  -4 9797.10 545.456   1
 -13  -7   4 10561.2 547.279   1
  12  -7  -4 1801.32 123.083   1
 -12   7   4 1740.24 119.837   1
  12   7  -4 1535.51 124.268   1
  11  -7  -4 7344.27 414.621   1
 -11   7   4 7822.54 413.905   1
  11   7  -4 8011.41 421.904   1
 -11  -7   4 7585.11 418.178   1
  10  -7  -4 936.811 82.6247   1
 -10   7   4 947.906 81.9097   1
 -10  -7   4 816.078 81.3366   1
  10   7  -4 1001.39 88.1726   1
  -9   7   4-16.5423 28.4528   1
   9  -7  -4-11.3490 24.6828   1
   9   7  -4 6.84406 28.0660   1
  -9  -7   4-27.8957 33.5328   1
  -8   7   4 2765.81 173.926   1
   8  -7  -4 2970.06 175.621   1
  -7   7   4 329.914 46.9302   1
   7   7  -4 405.162 54.4452   1
  -7  -7   4 475.902 58.8520   1
   7  -7  -4 537.678 54.8669   1
  -6   7   4 362.972 45.0315   1
   6   7  -4 351.160 50.6133   1
  -6  -7   4 423.442 54.9513   1
   6  -7  -4 390.076 47.2885   1
  -5   7   4 2502.02 164.059   1
   5   7  -4 2968.15 177.802   1
  -5  -7   4 2908.10 176.456   1
   5  -7  -4 2920.88 168.651   1
  -4   7   4 5966.17 309.518   1
   4   7  -4 5462.45 314.684   1
   4  -7  -4 5981.44 309.907   1
  -4  -7   4 5362.71 313.955   1
   3   7  -4 8135.95 411.957   1
  -3   7   4 7667.37 401.392   1
   3  -7  -4 7001.66 398.415   1
  -3  -7   4 8069.74 413.722   1
   2   7  -4 1013.38 83.2203   1
  -2   7   4 1099.04 80.2671   1
   2  -7  -4 900.761 75.1934   1
  -2  -7   4 814.362 79.5424   1
   1   7  -4 199.487 41.8137   1
  -1   7   4 171.217 35.4078   1
   1  -7  -4 209.825 37.7339   1
  -1  -7   4 189.752 41.0549   1
   0   7  -4 2771.59 176.305   1
   0   7   4 2939.45 173.142   1
   0  -7  -4 2921.88 171.862   1
   0  -7   4 2574.71 175.667   1
   1   7   4 15083.5 752.953   1
  -1  -7  -4 14675.5 752.477   1
  -1   7  -4 14535.2 756.687   1
   1  -7   4 15025.0 758.625   1
   2  -7   4 14044.1 774.472   1
  -2  -7  -4 14716.9 771.826   1
   3   7   4 12.0712 26.2560   1
  -3  -7  -4 35.6585 29.8508   1
  -3   7  -4 19.3450 28.5647   1
   3  -7   4-6.75778 27.1322   1
  -4  -7  -4 1338.23 105.962   1
   4   7   4 1600.32 114.666   1
  -5   7  -4 2989.23 192.710   1
   5  -7   4 3195.53 199.313   1
   6   7   4 713.684 72.3847   1
  -6  -7  -4 730.301 77.0921   1
  -6   7  -4 577.606 71.1602   1
   6  -7   4 468.791 69.1204   1
   7   7   4 1439.72 124.662   1
  -7  -7  -4 1568.19 128.847   1
  -7   7  -4 1736.26 128.931   1
   7  -7   4 1808.73 135.147   1
   8   7   4 2629.84 188.880   1
  -8  -7  -4 2961.84 188.845   1
  -8   7  -4 3047.24 190.474   1
   8  -7   4 2682.78 190.563   1
   9   7   4 1264.94 107.545   1
   9  -7   4 1084.88 102.400   1
  -9   7  -4 1230.23 105.059   1
  -9  -7  -4 1114.61 103.168   1
  10  -7   4 1291.32 108.236   1
  10   7   4 1371.43 113.153   1
 -10   7  -4 991.191 99.5795   1
 -10  -7  -4 991.722 101.316   1
 -11  -7  -4 963.335 94.1173   1
  11   7   4 955.923 102.997   1
  12  -7   4 3574.68 245.431   1
  12   7   4 4359.01 257.020   1
 -12  -7  -4 3934.02 248.467   1
 -12   7  -4 4133.35 253.034   1
  13  -7   4 271.293 58.4761   1
  13   7   4 225.281 52.9932   1
 -13   7  -4 308.638 60.3353   1
 -13  -7  -4 250.382 51.0737   1
  14   7   4 65.0112 46.1304   1
 -14  -7  -4 112.853 49.9433   1
 -14   7  -4 53.4887 42.3649   1
  15   7   4 635.091 83.3861   1
 -15  -7  -4 743.954 83.2981   1
  15  -7   4 801.501 93.4947   1
  16  -7   4 752.910 87.8215   1
  16   7   4 620.746 81.5527   1
 -16   7  -4 923.992 92.4963   1
 -16  -7  -4 640.882 79.6679   1
 -17  -7  -4 448.228 68.1098   1
  17   7   4 624.119 80.9823   1
 -17   7  -4 665.127 80.9602   1
  17  -7   4 463.849 72.5510   1
  18   7   4 256.125 56.2456   1
 -18  -7  -4 225.189 52.8741   1
 -18   7  -4 191.579 51.7776   1
  18  -7   4 227.570 51.9424   1
  19   7   4 27.1410 34.8030   1
 -19  -7  -4 78.6121 48.0125   1
 -19   7  -4 54.5735 49.4071   1
  19  -7   4 85.0562 49.4685   1
  20   7   4 144.508 47.2919   1
 -20  -7  -4 200.730 51.2461   1
 -20   7  -4 154.631 52.2598   1
  20  -7   4 177.956 51.4395   1
  21   7   4 80.4318 43.0260   1
 -21  -7  -4 17.1221 35.8967   1
 -21   7  -4 36.1561 47.2974   1
  21  -7   4 74.1401 46.5922   1
 -22  -7  -4 16.9266 43.7484   1
  22   7   4 105.238 50.9235   1
 -23   7  -4-26.6708 45.8780   1
  23  -7   4-17.5472 45.8679   1
  26   8  -4 25.8765 42.7718   1
 -26  -8   4 66.6993 43.0777   1
  24   8  -4 28.4724 52.1932   1
 -24  -8   4 99.3463 50.0757   1
  23   8  -4 649.585 86.3409   1
 -23  -8   4 781.881 91.1981   1
  22   8  -4 55.8238 48.1250   1
 -22  -8   4 87.8946 51.6087   1
  21   8  -4 57.7769 52.9381   1
 -21  -8   4 17.7813 46.5713   1
 -21   8   4 119.268 45.5317   1
  20   8  -4 151.978 53.3345   1
 -20   8   4 325.271 58.6825   1
  20  -8  -4 253.040 59.8080   1
 -20  -8   4 216.149 54.3557   1
  19   8  -4 189.300 53.6042   1
 -19   8   4 88.7415 48.9349   1
  19  -8  -4 37.8931 42.2236   1
 -19  -8   4 82.8790 40.1309   1
  18   8  -4 269.282 56.6021   1
 -18   8   4 129.938 52.9560   1
  18  -8  -4 229.267 57.4870   1
 -18  -8   4 277.295 55.3998   1
 -17   8   4 367.426 60.7691   1
  17  -8  -4 265.704 57.4624   1
  17   8  -4 300.588 64.1769   1
 -16   8   4 729.884 82.9065   1
  16  -8  -4 729.958 81.5245   1
 -16  -8   4 552.986 76.6328   1
  15   8  -4 8.44259 28.2718   1
 -15   8   4 7.72209 33.5887   1
  15  -8  -4-8.30506 37.4369   1
 -15  -8   4 45.0343 35.3633   1
 -14   8   4 1015.36 92.3577   1
  14  -8  -4 804.435 88.3317   1
  13   8  -4 13960.1 768.265   1
 -13   8   4 15358.2 763.140   1
 -13  -8   4 14747.0 768.390   1
  13  -8  -4 15083.5 768.412   1
  12   8  -4 438.519 64.4284   1
 -12  -8   4 409.467 61.8640   1
  11  -8  -4 4485.10 254.739   1
 -11   8   4 4559.10 252.714   1
 -11  -8   4 3632.71 251.821   1
  11   8  -4 4330.56 258.302   1
 -10  -8   4 230.711 51.7084   1
  10  -8  -4 193.841 41.3772   1
 -10   8   4 133.188 37.7740   1
  10   8  -4 181.945 49.4928   1
  -9   8   4 531.708 59.9296   1
   9   8  -4 454.959 63.6030   1
  -9  -8   4 603.627 71.8859   1
   9  -8  -4 554.071 62.0823   1
  -8   8   4 356.117 46.0963   1
   8   8  -4 373.039 54.9621   1
  -8  -8   4 246.063 45.2181   1
   8  -8  -4 347.529 48.5173   1
  -7   8   4 24940.4 1238.59   1
   7   8  -4 25931.2 1249.66   1
  -7  -8   4 23833.4 1242.81   1
   7  -8  -4 25048.5 1239.39   1
  -6   8   4 4296.94 254.031   1
   6   8  -4 4377.42 263.329   1
  -6  -8   4 4679.70 264.987   1
   6  -8  -4 4744.00 259.022   1
  -5   8   4 11177.0 593.095   1
   5  -8  -4 11863.7 593.592   1
   4  -8  -4 1029.67 85.8697   1
   3   8  -4 10525.9 553.561   1
  -3   8   4 11328.8 548.382   1
  -3  -8   4 10240.0 553.671   1
   3  -8  -4 10136.4 544.750   1
   2   8  -4 652.305 73.4164   1
  -2   8   4 754.622 68.8879   1
  -2  -8   4 737.747 74.7190   1
   1   8  -4 2835.98 192.341   1
  -1   8   4 3180.48 191.479   1
   1  -8  -4 3189.79 191.611   1
  -1  -8   4 3343.25 198.444   1
   0   8   4 269.683 44.5660   1
   0  -8  -4 197.413 41.8795   1
   1   8   4 38496.7 1902.56   1
  -1  -8  -4 38932.7 1901.79   1
   2   8   4 3463.52 210.303   1
   2  -8   4 3543.57 215.380   1
  -2   8  -4 3428.45 211.563   1
  -2  -8  -4 3443.18 211.553   1
   3  -8   4 20024.3 1014.28   1
  -3   8  -4 20095.3 1013.20   1
   4  -8   4 13576.8 650.160   1
  -4   8  -4 13135.6 645.622   1
   4   8   4 11792.6 638.629   1
  -4  -8  -4 11224.3 635.295   1
   5  -8   4 7016.80 393.388   1
  -5   8  -4 6718.30 385.658   1
   5   8   4 7405.43 392.196   1
  -5  -8  -4 6990.85 390.120   1
   6  -8   4 8.13132 39.0944   1
  -6   8  -4-29.3338 36.3114   1
   6   8   4 15.5141 31.1365   1
  -6  -8  -4-22.7498 30.4389   1
   7  -8   4 29013.4 1456.98   1
  -7   8  -4 28293.1 1453.15   1
   7   8   4 28295.4 1453.55   1
  -7  -8  -4 31295.7 1463.23   1
   8  -8   4 908.467 96.2721   1
  -8   8  -4 1157.58 103.260   1
   8   8   4 970.064 97.5027   1
  -8  -8  -4 1136.86 102.991   1
   9  -8   4 2917.02 198.867   1
  -9   8  -4 3322.30 202.191   1
  -9  -8  -4 2736.06 193.700   1
   9   8   4 3052.90 201.098   1
 -10  -8  -4 527.289 76.0749   1
  10   8   4 729.017 81.4911   1
  11  -8   4 880.278 92.3433   1
 -11   8  -4 720.569 81.0008   1
 -11  -8  -4 745.693 86.0049   1
  11   8   4 551.197 80.0353   1
  12  -8   4 185.149 48.6562   1
  12   8   4 88.1442 51.4448   1
 -12  -8  -4 72.0392 42.1494   1
 -12   8  -4 85.1003 37.3630   1
 -13   8  -4 894.330 94.2105   1
 -13  -8  -4 953.394 92.1353   1
 -14   8  -4 1444.81 122.603   1
  14  -8   4 1232.36 120.377   1
  15   8   4 9.41775 41.0581   1
 -15  -8  -4 52.9268 42.5087   1
 -15   8  -4 108.417 40.8224   1
  15  -8   4 48.0512 42.6582   1
[truncated: 916,542 more chars]
