# Supplementary material for: Structural insight into the cooperativity of spin crossover compounds
Source: Acta Crystallogr B Struct Sci Cryst Eng Mater. 2023 Aug 11;79(Pt 5):354–67. doi: 10.1107/S2052520623005814 (PMC10552598; doi:10.1107/S2052520623005814)
Supplement: Supplementary file 4 [file b-79-00354-sup4.zip › Bia_Pmono_174K.cif]

data_SC2_174K
 
_audit_creation_method            'SHELXL-2018/3'
_shelx_SHELXL_version_number      '2018/3'
_chemical_name_systematic         ?
_chemical_name_common             ?
_chemical_melting_point           ?
_chemical_formula_moiety          ?
_chemical_formula_sum
 'C38 H28 Fe N6 S2' 
_chemical_formula_weight          688.63

loop_
 _atom_type_symbol
 _atom_type_description
 _atom_type_scat_dispersion_real
 _atom_type_scat_dispersion_imag
 _atom_type_scat_source
 'C'  'C'   0.0024   0.0013
 'International Tables Vol C Tables 4.2.6.8 and 6.1.1.4'
 'H'  'H'   0.0000   0.0000
 'International Tables Vol C Tables 4.2.6.8 and 6.1.1.4'
 'N'  'N'   0.0049   0.0027
 'International Tables Vol C Tables 4.2.6.8 and 6.1.1.4'
 'S'  'S'   0.1051   0.1002
 'International Tables Vol C Tables 4.2.6.8 and 6.1.1.4'
 'Fe'  'Fe'   0.3265   0.6960
 'International Tables Vol C Tables 4.2.6.8 and 6.1.1.4'
 
_space_group_crystal_system       monoclinic
_space_group_IT_number            14
_space_group_name_H-M_alt         'P 21/c'
_space_group_name_Hall            '-P 2ybc'
 
_shelx_space_group_comment
;
The symmetry employed for this shelxl refinement is uniquely defined
by the following loop, which should always be used as a source of
symmetry information in preference to the above space-group names.
They are only intended as comments.
;
 
loop_
 _space_group_symop_operation_xyz
 'x, y, z'
 '-x, y+1/2, -z+1/2'
 '-x, -y, -z'
 'x, -y-1/2, z-1/2'
 
_cell_length_a                    17.38880(10)
_cell_length_b                    12.25120(10)
_cell_length_c                    16.90920(10)
_cell_angle_alpha                 90
_cell_angle_beta                  115.8437(9)
_cell_angle_gamma                 90
_cell_volume                      3241.96(4)
_cell_formula_units_Z             4
_cell_measurement_temperature     293(2)
_cell_measurement_reflns_used     18116
_cell_measurement_theta_min       1.884
_cell_measurement_theta_max       32.789
 
_exptl_crystal_description        Needle
_exptl_crystal_colour             ?
_exptl_crystal_density_meas       ?
_exptl_crystal_density_method     ?
_exptl_crystal_density_diffrn     1.411          
_exptl_crystal_F_000              1424
_exptl_transmission_factor_min    ?
_exptl_transmission_factor_max    ?
_exptl_crystal_size_max           ?
_exptl_crystal_size_mid           ?
_exptl_crystal_size_min           ?
_exptl_absorpt_coefficient_mu     0.464
_shelx_estimated_absorpt_T_min    ?
_shelx_estimated_absorpt_T_max    ?
_exptl_absorpt_correction_type    ?
_exptl_absorpt_correction_T_min   ?
_exptl_absorpt_correction_T_max   ?
_exptl_absorpt_process_details    ?
_exptl_absorpt_special_details    ?
_diffrn_ambient_temperature       293(2)
_diffrn_radiation_wavelength      0.63582
_diffrn_radiation_type            Synchrotron
_diffrn_source                    ?
_diffrn_measurement_device_type   '4-circle diffractometer'
_diffrn_measurement_method        ?
_diffrn_detector_area_resol_mean  ?
_diffrn_reflns_number             24298
_diffrn_reflns_av_unetI/netI      0.0343
_diffrn_reflns_av_R_equivalents   0.0363
_diffrn_reflns_limit_h_min        -23
_diffrn_reflns_limit_h_max        23
_diffrn_reflns_limit_k_min        -16
_diffrn_reflns_limit_k_max        16
_diffrn_reflns_limit_l_min        -21
_diffrn_reflns_limit_l_max        21
_diffrn_reflns_theta_min          1.889
_diffrn_reflns_theta_max          25.080
_diffrn_reflns_theta_full         22.426
_diffrn_measured_fraction_theta_max   0.940
_diffrn_measured_fraction_theta_full  0.971
_diffrn_reflns_Laue_measured_fraction_max    0.940
_diffrn_reflns_Laue_measured_fraction_full   0.971
_diffrn_reflns_point_group_measured_fraction_max   0.940
_diffrn_reflns_point_group_measured_fraction_full  0.971
_reflns_number_total              7566
_reflns_number_gt                 6976
_reflns_threshold_expression      'I > 2\s(I)'
_reflns_Friedel_coverage          0.000
_reflns_Friedel_fraction_max      .
_reflns_Friedel_fraction_full     .
 
_reflns_special_details
;
 Reflections were merged by SHELXL according to the crystal
 class for the calculation of statistics and refinement.
 
 _reflns_Friedel_fraction is defined as the number of unique
 Friedel pairs measured divided by the number that would be
 possible theoretically, ignoring centric projections and
 systematic absences.
;
 
_computing_data_collection        ?
_computing_cell_refinement        ?
_computing_data_reduction         ?
_computing_structure_solution     ?
_computing_structure_refinement 'SHELXL-2018/3 (Sheldrick, 2018)'
_computing_molecular_graphics     ?
_computing_publication_material   ?
_refine_special_details           ?
_refine_ls_structure_factor_coef  Fsqd
_refine_ls_matrix_type            full
_refine_ls_weighting_scheme       calc
_refine_ls_weighting_details
'w=1/[\s^2^(Fo^2^)+(0.0506P)^2^+0.9083P] where P=(Fo^2^+2Fc^2^)/3'
_atom_sites_solution_primary      ?
_atom_sites_solution_secondary    ?
_atom_sites_solution_hydrogens    geom
_refine_ls_hydrogen_treatment     constr
_refine_ls_extinction_method      'SHELXL-2018/3 (Sheldrick 2018)'
_refine_ls_extinction_coef        0.0056(6)
_refine_ls_extinction_expression
 'Fc^*^=kFc[1+0.001xFc^2^\l^3^/sin(2\q)]^-1/4^'
_refine_ls_number_reflns          7566
_refine_ls_number_parameters      457
_refine_ls_number_restraints      73
_refine_ls_R_factor_all           0.0354
_refine_ls_R_factor_gt            0.0332
_refine_ls_wR_factor_ref          0.0993
_refine_ls_wR_factor_gt           0.0968
_refine_ls_goodness_of_fit_ref    1.074
_refine_ls_restrained_S_all       1.072
_refine_ls_shift/su_max           0.001
_refine_ls_shift/su_mean          0.000
 
loop_
 _atom_site_label
 _atom_site_type_symbol
 _atom_site_fract_x
 _atom_site_fract_y
 _atom_site_fract_z
 _atom_site_U_iso_or_equiv
 _atom_site_adp_type
 _atom_site_occupancy
 _atom_site_site_symmetry_order  
 _atom_site_calc_flag
 _atom_site_refinement_flags_posn
 _atom_site_refinement_flags_adp
 _atom_site_refinement_flags_occupancy
 _atom_site_disorder_assembly
 _atom_site_disorder_group
Fe01 Fe 0.75477(2) 0.28958(2) 0.81443(2) 0.03137(8) Uani 1 1 d . . . . .
S002 S 0.54618(3) 0.33203(3) 0.91715(3) 0.04056(10) Uani 1 1 d . . . . .
S001 S 0.94762(3) 0.13732(4) 1.07841(3) 0.04717(11) Uani 1 1 d . . . . .
N005 N 0.71367(8) 0.13840(9) 0.79464(7) 0.0308(2) Uani 1 1 d . . . . .
N006 N 0.79780(9) 0.43763(10) 0.82385(8) 0.0405(3) Uani 1 1 d . . . . .
N003 N 0.66939(8) 0.30257(9) 0.69178(8) 0.0322(2) Uani 1 1 d . . . . .
N004 N 0.83855(8) 0.26627(10) 0.76752(8) 0.0350(3) Uani 1 1 d . . . . .
N002 N 0.67182(9) 0.32482(11) 0.85778(8) 0.0407(3) Uani 1 1 d . . . . .
N001 N 0.83895(8) 0.25483(10) 0.93235(8) 0.0371(3) Uani 1 1 d . . . . .
C015 C 0.63561(10) 0.21203(11) 0.65532(9) 0.0351(3) Uani 1 1 d . . . . .
H015 H 0.597851 0.207948 0.596023 0.042 Uiso 1 1 calc R U . . .
C016 C 0.65907(9) 0.11700(11) 0.71079(9) 0.0336(3) Uani 1 1 d . . . . .
C003 C 0.64994(9) 0.39700(11) 0.63732(9) 0.0337(3) Uani 1 1 d . . . . .
C021 C 0.85073(10) 0.16715(12) 0.73085(10) 0.0351(3) Uani 1 1 d . . . . .
C024 C 0.86594(10) -0.02931(13) 0.65814(10) 0.0387(3) Uani 1 1 d D . . . .
C007 C 0.60298(10) 0.58205(12) 0.60888(10) 0.0384(3) Uani 1 1 d . . . . .
H007 H 0.583533 0.644796 0.625361 0.046 Uiso 1 1 calc R U . . .
C012 C 0.57146(12) 0.86576(13) 0.37320(12) 0.0456(4) Uani 1 1 d . . . . .
H012 H 0.563962 0.927694 0.338803 0.055 Uiso 1 1 calc R U . . .
C010 C 0.56212(10) 0.67263(13) 0.38574(10) 0.0393(3) Uani 1 1 d . . . . .
H010 H 0.547774 0.604484 0.359048 0.047 Uiso 1 1 calc R U . . .
C022 C 0.83250(11) 0.16187(13) 0.64309(10) 0.0407(3) Uani 1 1 d . . . . .
H022 H 0.814808 0.224041 0.608188 0.049 Uiso 1 1 calc R U . . .
C008 C 0.62216(10) 0.49090(12) 0.66199(10) 0.0369(3) Uani 1 1 d . . . . .
H008 H 0.616407 0.492693 0.714138 0.044 Uiso 1 1 calc R U . . .
C025 C 0.88373(10) -0.02198(13) 0.74606(10) 0.0396(3) Uani 1 1 d . . . . .
H025 H 0.900473 -0.084279 0.780905 0.048 Uiso 1 1 calc R U . . .
C002 C 0.61986(10) 0.32812(11) 0.88281(9) 0.0349(3) Uani 1 1 d . . . . .
C004 C 0.65818(10) 0.39469(12) 0.56016(10) 0.0377(3) Uani 1 1 d . . . . .
H004 H 0.676531 0.331393 0.543215 0.045 Uiso 1 1 calc R U . . .
C020 C 0.73602(10) 0.05588(12) 0.85163(10) 0.0365(3) Uani 1 1 d . . . . .
H020 H 0.772300 0.069738 0.910279 0.044 Uiso 1 1 calc R U . . .
C005 C 0.63917(11) 0.48649(12) 0.50794(10) 0.0391(3) Uani 1 1 d . . . . .
H005 H 0.644655 0.484235 0.455660 0.047 Uiso 1 1 calc R U . . .
C009 C 0.59559(10) 0.68031(12) 0.47624(10) 0.0357(3) Uani 1 1 d . . . . .
C017 C 0.62780(11) 0.01416(12) 0.68192(10) 0.0411(3) Uani 1 1 d . . . . .
H017 H 0.590268 0.002083 0.623366 0.049 Uiso 1 1 calc R U . . .
C006 C 0.61209(10) 0.58194(11) 0.53164(9) 0.0354(3) Uani 1 1 d . . . . .
C018 C 0.65306(11) -0.07060(12) 0.74128(11) 0.0443(4) Uani 1 1 d . . . . .
H018 H 0.633525 -0.141200 0.723505 0.053 Uiso 1 1 calc R U . . .
C001 C 0.88467(10) 0.20858(11) 0.99407(10) 0.0348(3) Uani 1 1 d . . . . .
C011 C 0.54967(11) 0.76466(14) 0.33443(11) 0.0444(4) Uani 1 1 d . . . . .
H011 H 0.526541 0.758248 0.273612 0.053 Uiso 1 1 calc R U . . .
C026 C 0.87722(10) 0.07519(12) 0.78295(10) 0.0377(3) Uani 1 1 d . . . . .
H026 H 0.890521 0.079060 0.842441 0.045 Uiso 1 1 calc R U . . .
C028 C 0.85833(12) 0.45069(13) 0.79513(11) 0.0476(4) Uani 1 1 d . . . . .
C014 C 0.61625(12) 0.78298(12) 0.51408(11) 0.0436(4) Uani 1 1 d . . . . .
H014 H 0.638445 0.790076 0.574786 0.052 Uiso 1 1 calc R U . . .
C013 C 0.60429(13) 0.87479(13) 0.46279(12) 0.0485(4) Uani 1 1 d . . . . .
H013 H 0.618569 0.943149 0.489131 0.058 Uiso 1 1 calc R U . . .
C023 C 0.84060(11) 0.06409(14) 0.60728(10) 0.0431(3) Uani 1 1 d . . . . .
H023 H 0.828887 0.060818 0.548160 0.052 Uiso 1 1 calc R U . . .
C027 C 0.87784(11) 0.35169(13) 0.76169(11) 0.0442(4) Uani 1 1 d . . . . .
H027 H 0.916603 0.350069 0.737389 0.053 Uiso 1 1 calc R U . . .
C019 C 0.70753(11) -0.04880(12) 0.82702(11) 0.0409(3) Uani 1 1 d . . . . .
H019 H 0.725154 -0.104657 0.868409 0.049 Uiso 1 1 calc R U . . .
C032 C 0.77477(13) 0.52432(13) 0.85628(11) 0.0517(4) Uani 1 1 d . . . . .
H032 H 0.733364 0.516492 0.876754 0.062 Uiso 1 1 calc R U . . .
C031 C 0.81120(18) 0.62518(15) 0.85999(15) 0.0706(7) Uani 1 1 d . . . . .
H031 H 0.793290 0.684818 0.881677 0.085 Uiso 1 1 calc R U . . .
C029 C 0.89772(17) 0.54934(16) 0.79828(15) 0.0680(6) Uani 1 1 d . . . . .
H029 H 0.939507 0.555763 0.778183 0.082 Uiso 1 1 calc R U . . .
C030 C 0.8734(2) 0.63824(17) 0.83206(17) 0.0797(8) Uani 1 1 d . . . . .
H030 H 0.898936 0.705937 0.835750 0.096 Uiso 1 1 calc R U . . .
C1A C 0.8727(8) -0.1350(5) 0.6171(8) 0.0423(15) Uani 0.53(3) 1 d DG . P A 1
C2A C 0.8315(7) -0.2236(7) 0.6331(7) 0.0599(19) Uani 0.53(3) 1 d G . P A 1
H2A H 0.797665 -0.213480 0.662550 0.072 Uiso 0.53(3) 1 calc R U P A 1
C3A C 0.8408(7) -0.3272(5) 0.6050(7) 0.0658(18) Uani 0.53(3) 1 d G . P A 1
H3A H 0.813191 -0.386497 0.615621 0.079 Uiso 0.53(3) 1 calc R U P A 1
C4A C 0.8913(7) -0.3424(7) 0.5609(7) 0.0585(19) Uani 0.53(3) 1 d G . P A 1
H4A H 0.897524 -0.411714 0.542076 0.070 Uiso 0.53(3) 1 calc R U P A 1
C5A C 0.9325(7) -0.2538(10) 0.5449(6) 0.0549(18) Uani 0.53(3) 1 d G . P A 1
H5A H 0.966331 -0.263913 0.515458 0.066 Uiso 0.53(3) 1 calc R U P A 1
C6A C 0.9232(7) -0.1501(8) 0.5731(7) 0.0491(13) Uani 0.53(3) 1 d G . P A 1
H6A H 0.950805 -0.090895 0.562386 0.059 Uiso 0.53(3) 1 calc R U P A 1
C1B C 0.8797(9) -0.1336(6) 0.6249(9) 0.0454(18) Uani 0.47(3) 1 d DG . P A 2
C2B C 0.8468(9) -0.2336(8) 0.6343(7) 0.0509(17) Uani 0.47(3) 1 d G . P A 2
H2B H 0.814402 -0.238201 0.665758 0.061 Uiso 0.47(3) 1 calc R U P A 2
C3B C 0.8624(10) -0.3268(6) 0.5967(6) 0.062(2) Uani 0.47(3) 1 d G . P A 2
H3B H 0.840414 -0.393719 0.602927 0.074 Uiso 0.47(3) 1 calc R U P A 2
C4B C 0.9108(9) -0.3199(10) 0.5496(7) 0.057(2) Uani 0.47(3) 1 d G . P A 2
H4B H 0.921256 -0.382283 0.524460 0.069 Uiso 0.47(3) 1 calc R U P A 2
C5B C 0.9437(7) -0.2199(13) 0.5403(7) 0.0603(19) Uani 0.47(3) 1 d G . P A 2
H5B H 0.976087 -0.215330 0.508822 0.072 Uiso 0.47(3) 1 calc R U P A 2
C6B C 0.9281(9) -0.1267(10) 0.5779(9) 0.0582(18) Uani 0.47(3) 1 d G . P A 2
H6B H 0.950076 -0.059810 0.571652 0.070 Uiso 0.47(3) 1 calc R U P A 2
 
loop_
 _atom_site_aniso_label
 _atom_site_aniso_U_11
 _atom_site_aniso_U_22
 _atom_site_aniso_U_33
 _atom_site_aniso_U_23
 _atom_site_aniso_U_13
 _atom_site_aniso_U_12
Fe01 0.03841(12) 0.02559(11) 0.02668(11) -0.00023(6) 0.01098(9) -0.00024(7)
S002 0.0467(2) 0.0389(2) 0.03570(19) 0.00204(14) 0.01766(16) 0.00511(15)
S001 0.0479(2) 0.0501(2) 0.0394(2) 0.01343(16) 0.01520(18) 0.00676(17)
N005 0.0367(6) 0.0271(5) 0.0287(5) 0.0000(4) 0.0143(5) -0.0011(4)
N006 0.0510(7) 0.0285(6) 0.0321(6) -0.0020(5) 0.0090(5) -0.0010(5)
N003 0.0386(6) 0.0276(5) 0.0282(5) 0.0006(4) 0.0125(5) 0.0014(4)
N004 0.0416(6) 0.0309(6) 0.0290(6) 0.0008(4) 0.0121(5) -0.0017(5)
N002 0.0481(7) 0.0386(7) 0.0320(6) -0.0022(5) 0.0142(6) 0.0037(5)
N001 0.0429(6) 0.0337(6) 0.0310(6) -0.0017(5) 0.0127(5) -0.0008(5)
C015 0.0415(7) 0.0316(7) 0.0278(6) -0.0003(5) 0.0110(6) -0.0011(5)
C016 0.0399(7) 0.0289(6) 0.0300(6) -0.0019(5) 0.0134(6) -0.0018(5)
C003 0.0389(7) 0.0274(6) 0.0299(6) 0.0023(5) 0.0106(5) 0.0011(5)
C021 0.0386(7) 0.0337(7) 0.0339(7) -0.0006(5) 0.0165(6) -0.0008(5)
C024 0.0370(7) 0.0400(7) 0.0383(7) -0.0021(6) 0.0155(6) 0.0044(6)
C007 0.0480(8) 0.0299(6) 0.0364(7) 0.0010(5) 0.0177(6) 0.0067(6)
C012 0.0550(9) 0.0372(8) 0.0498(9) 0.0128(7) 0.0275(8) 0.0067(7)
C010 0.0436(8) 0.0346(7) 0.0373(7) 0.0018(6) 0.0154(6) 0.0035(6)
C022 0.0513(9) 0.0368(7) 0.0357(7) 0.0050(6) 0.0204(7) 0.0028(6)
C008 0.0470(8) 0.0335(7) 0.0311(7) 0.0013(5) 0.0177(6) 0.0038(6)
C025 0.0399(7) 0.0371(7) 0.0382(7) 0.0052(6) 0.0137(6) 0.0071(6)
C002 0.0439(8) 0.0277(6) 0.0266(6) 0.0004(5) 0.0092(6) 0.0048(5)
C004 0.0501(8) 0.0279(6) 0.0354(7) -0.0009(5) 0.0189(6) 0.0034(6)
C020 0.0422(7) 0.0323(7) 0.0325(7) 0.0028(5) 0.0139(6) -0.0031(5)
C005 0.0533(8) 0.0319(7) 0.0351(7) 0.0017(5) 0.0221(7) 0.0034(6)
C009 0.0397(7) 0.0305(6) 0.0375(7) 0.0046(5) 0.0175(6) 0.0047(5)
C017 0.0499(8) 0.0322(7) 0.0347(7) -0.0040(6) 0.0123(6) -0.0070(6)
C006 0.0410(7) 0.0289(6) 0.0346(7) 0.0022(5) 0.0149(6) 0.0026(5)
C018 0.0561(9) 0.0279(7) 0.0459(8) -0.0024(6) 0.0193(7) -0.0071(6)
C001 0.0395(7) 0.0332(7) 0.0320(7) -0.0032(5) 0.0158(6) -0.0027(5)
C011 0.0496(9) 0.0458(8) 0.0366(8) 0.0076(6) 0.0176(7) 0.0066(7)
C026 0.0398(7) 0.0397(7) 0.0310(6) 0.0026(6) 0.0132(6) 0.0035(6)
C028 0.0598(10) 0.0341(8) 0.0401(8) 0.0001(6) 0.0135(7) -0.0111(7)
C014 0.0578(10) 0.0330(7) 0.0388(8) 0.0020(6) 0.0200(7) 0.0032(6)
C013 0.0647(11) 0.0301(7) 0.0517(9) 0.0021(6) 0.0261(8) 0.0009(7)
C023 0.0527(9) 0.0447(8) 0.0344(7) 0.0006(6) 0.0212(7) 0.0035(7)
C027 0.0519(9) 0.0416(8) 0.0392(8) 0.0004(6) 0.0199(7) -0.0100(7)
C019 0.0497(8) 0.0298(7) 0.0422(8) 0.0058(6) 0.0193(7) -0.0025(6)
C032 0.0639(11) 0.0327(7) 0.0425(8) -0.0070(6) 0.0084(8) 0.0036(7)
C031 0.0924(16) 0.0314(8) 0.0640(13) -0.0091(8) 0.0119(12) -0.0016(9)
C029 0.0857(15) 0.0436(10) 0.0683(13) 0.0005(9) 0.0276(12) -0.0231(10)
C030 0.111(2) 0.0339(9) 0.0756(15) -0.0043(9) 0.0233(14) -0.0229(11)
C1A 0.039(3) 0.040(3) 0.039(3) -0.005(2) 0.009(3) 0.012(2)
C2A 0.050(3) 0.040(3) 0.082(4) -0.011(2) 0.022(3) 0.004(2)
C3A 0.062(4) 0.050(2) 0.075(4) -0.013(2) 0.020(2) 0.005(2)
C4A 0.070(4) 0.047(2) 0.045(3) -0.002(2) 0.012(2) 0.016(2)
C5A 0.063(3) 0.043(4) 0.055(3) -0.007(3) 0.022(2) 0.020(3)
C6A 0.050(2) 0.045(3) 0.050(3) -0.015(2) 0.019(2) 0.006(2)
C1B 0.035(3) 0.053(4) 0.034(3) -0.004(2) 0.001(2) 0.010(2)
C2B 0.056(4) 0.045(3) 0.047(3) -0.001(2) 0.018(2) 0.019(2)
C3B 0.080(6) 0.043(3) 0.061(3) -0.005(2) 0.031(4) 0.013(3)
C4B 0.074(5) 0.043(3) 0.050(3) 0.001(3) 0.022(3) 0.025(3)
C5B 0.062(4) 0.050(5) 0.067(3) -0.006(4) 0.026(3) 0.020(3)
C6B 0.056(4) 0.055(3) 0.063(4) -0.017(3) 0.026(3) 0.015(3)
 
_geom_special_details
;
 All esds (except the esd in the dihedral angle between two l.s. planes)
 are estimated using the full covariance matrix.  The cell esds are taken
 into account individually in the estimation of esds in distances, angles
 and torsion angles; correlations between esds in cell parameters are only
 used when they are defined by crystal symmetry.  An approximate (isotropic)
 treatment of cell esds is used for estimating esds involving l.s. planes.
;
 
loop_
 _geom_bond_atom_site_label_1
 _geom_bond_atom_site_label_2
 _geom_bond_distance
 _geom_bond_site_symmetry_2
 _geom_bond_publ_flag
Fe01 N002 1.9303(15) . ?
Fe01 N001 1.9379(12) . ?
Fe01 N006 1.9420(13) . ?
Fe01 N004 1.9599(14) . ?
Fe01 N005 1.9608(11) . ?
Fe01 N003 1.9612(12) . ?
S002 C002 1.6214(17) . ?
S001 C001 1.6226(15) . ?
N005 C020 1.3323(18) . ?
N005 C016 1.3442(18) . ?
N006 C032 1.334(2) . ?
N006 C028 1.347(2) . ?
N003 C015 1.2805(18) . ?
N003 C003 1.4246(17) . ?
N004 C027 1.277(2) . ?
N004 C021 1.4207(19) . ?
N002 C002 1.154(2) . ?
N001 C001 1.148(2) . ?
C015 C016 1.4381(19) . ?
C016 C017 1.3747(19) . ?
C003 C004 1.373(2) . ?
C003 C008 1.381(2) . ?
C021 C022 1.377(2) . ?
C021 C026 1.380(2) . ?
C024 C023 1.383(2) . ?
C024 C025 1.383(2) . ?
C024 C1B 1.456(6) . ?
C024 C1A 1.498(5) . ?
C007 C008 1.380(2) . ?
C007 C006 1.383(2) . ?
C012 C013 1.371(3) . ?
C012 C011 1.375(2) . ?
C010 C011 1.381(2) . ?
C010 C009 1.383(2) . ?
C022 C023 1.377(2) . ?
C025 C026 1.371(2) . ?
C004 C005 1.378(2) . ?
C020 C019 1.373(2) . ?
C005 C006 1.383(2) . ?
C009 C014 1.386(2) . ?
C009 C006 1.4758(19) . ?
C017 C018 1.376(2) . ?
C018 C019 1.369(2) . ?
C028 C029 1.379(2) . ?
C028 C027 1.440(2) . ?
C014 C013 1.380(2) . ?
C032 C031 1.377(3) . ?
C031 C030 1.365(4) . ?
C029 C030 1.379(4) . ?
C1A C2A 1.3900 . ?
C1A C6A 1.3900 . ?
C2A C3A 1.3900 . ?
C3A C4A 1.3900 . ?
C4A C5A 1.3900 . ?
C5A C6A 1.3900 . ?
C1B C2B 1.3900 . ?
C1B C6B 1.3900 . ?
C2B C3B 1.3900 . ?
C3B C4B 1.3900 . ?
C4B C5B 1.3900 . ?
C5B C6B 1.3900 . ?
 
loop_
 _geom_angle_atom_site_label_1
 _geom_angle_atom_site_label_2
 _geom_angle_atom_site_label_3
 _geom_angle
 _geom_angle_site_symmetry_1
 _geom_angle_site_symmetry_3
 _geom_angle_publ_flag
N002 Fe01 N001 90.73(6) . . ?
N002 Fe01 N006 94.87(6) . . ?
N001 Fe01 N006 91.69(5) . . ?
N002 Fe01 N004 175.33(5) . . ?
N001 Fe01 N004 91.32(5) . . ?
N006 Fe01 N004 80.88(6) . . ?
N002 Fe01 N005 89.94(5) . . ?
N001 Fe01 N005 91.36(5) . . ?
N006 Fe01 N005 174.26(5) . . ?
N004 Fe01 N005 94.20(5) . . ?
N002 Fe01 N003 92.12(5) . . ?
N001 Fe01 N003 171.89(5) . . ?
N006 Fe01 N003 95.62(5) . . ?
N004 Fe01 N003 86.42(5) . . ?
N005 Fe01 N003 81.06(5) . . ?
C020 N005 C016 117.65(12) . . ?
C020 N005 Fe01 128.58(10) . . ?
C016 N005 Fe01 113.67(9) . . ?
C032 N006 C028 118.38(15) . . ?
C032 N006 Fe01 127.09(14) . . ?
C028 N006 Fe01 114.52(11) . . ?
C015 N003 C003 117.54(12) . . ?
C015 N003 Fe01 114.57(10) . . ?
C003 N003 Fe01 127.33(9) . . ?
C027 N004 C021 118.70(14) . . ?
C027 N004 Fe01 115.40(12) . . ?
C021 N004 Fe01 125.43(10) . . ?
C002 N002 Fe01 169.01(13) . . ?
C001 N001 Fe01 163.07(12) . . ?
N003 C015 C016 116.56(13) . . ?
N005 C016 C017 122.78(13) . . ?
N005 C016 C015 113.52(12) . . ?
C017 C016 C015 123.68(13) . . ?
C004 C003 C008 119.96(13) . . ?
C004 C003 N003 120.24(13) . . ?
C008 C003 N003 119.80(13) . . ?
C022 C021 C026 120.37(14) . . ?
C022 C021 N004 120.16(13) . . ?
C026 C021 N004 119.41(13) . . ?
C023 C024 C025 118.43(15) . . ?
C023 C024 C1B 123.2(5) . . ?
C025 C024 C1B 118.3(5) . . ?
C023 C024 C1A 119.7(5) . . ?
C025 C024 C1A 121.9(5) . . ?
C008 C007 C006 121.28(14) . . ?
C013 C012 C011 119.67(15) . . ?
C011 C010 C009 120.98(15) . . ?
C023 C022 C021 119.68(14) . . ?
C007 C008 C003 119.66(14) . . ?
C026 C025 C024 121.41(14) . . ?
N002 C002 S002 179.42(15) . . ?
C003 C004 C005 119.77(14) . . ?
N005 C020 C019 122.47(14) . . ?
C004 C005 C006 121.40(14) . . ?
C010 C009 C014 118.17(14) . . ?
C010 C009 C006 121.22(14) . . ?
C014 C009 C006 120.57(14) . . ?
C016 C017 C018 118.78(14) . . ?
C007 C006 C005 117.91(13) . . ?
C007 C006 C009 121.88(13) . . ?
C005 C006 C009 120.19(14) . . ?
C019 C018 C017 118.61(14) . . ?
N001 C001 S001 177.00(14) . . ?
C012 C011 C010 120.05(16) . . ?
C025 C026 C021 119.29(14) . . ?
N006 C028 C029 122.90(19) . . ?
N006 C028 C027 113.36(14) . . ?
C029 C028 C027 123.74(19) . . ?
C013 C014 C009 120.81(16) . . ?
C012 C013 C014 120.32(16) . . ?
C022 C023 C024 120.81(15) . . ?
N004 C027 C028 115.75(16) . . ?
C018 C019 C020 119.68(14) . . ?
N006 C032 C031 121.2(2) . . ?
C030 C031 C032 120.5(2) . . ?
C028 C029 C030 118.1(2) . . ?
C031 C030 C029 118.88(19) . . ?
C2A C1A C6A 120.0 . . ?
C2A C1A C024 115.7(6) . . ?
C6A C1A C024 124.0(6) . . ?
C3A C2A C1A 120.0 . . ?
C2A C3A C4A 120.0 . . ?
C5A C4A C3A 120.0 . . ?
C6A C5A C4A 120.0 . . ?
C5A C6A C1A 120.0 . . ?
C2B C1B C6B 120.0 . . ?
C2B C1B C024 125.8(7) . . ?
C6B C1B C024 114.2(7) . . ?
C3B C2B C1B 120.0 . . ?
C4B C3B C2B 120.0 . . ?
C3B C4B C5B 120.0 . . ?
C6B C5B C4B 120.0 . . ?
C5B C6B C1B 120.0 . . ?
 
_refine_diff_density_max    0.320
_refine_diff_density_min   -0.347
_refine_diff_density_rms    0.049

_shelx_res_file
;

TITL sc2_093K_a.res in P2(1)/c
    SC2_174K.res
    created by SHELXL-2018/3 at 12:19:29 on 15-Apr-2021
REM Old TITL SC2_093K in P2(1)/c
REM SHELXT solution in P2(1)/c: R1 0.091, Rweak 0.004, Alpha 0.025
REM <I/s>   0.460 for  267 systematic absences,  Orientation as input
REM Formula found by SHELXT:  C38 N6 S2 Fe

CELL 0.63582 17.3888 12.2512 16.9092 90.0000 115.8437 90.0000
ZERR 4.000 0.0001 0.0001 0.0001 0.0000 0.0009 0.0000
LATT  1
SYMM -X, 1/2+Y, 1/2-Z
SFAC C H N S FE
DISP $C  0.00244  0.00131  9.14798!source kissel
DISP $H -0.00002  0.00000  0.66440!source kissel
DISP $N  0.00493  0.00266 15.07095!source kissel
DISP $S  0.10506  0.10024 379.49005!source kissel
DISP $Fe  0.32649  0.69602 2544.24973!source kissel
UNIT 152.00 112.00 24.00 8.00 4.00
OMIT -5 0 2
OMIT 4 0 0
OMIT 2 0 2
L.S. 30
REM DAMP 100
REM ISOR 0.04 0.06 C1A > C6A
REM ISOR 0.04 0.06 C1B > C6B
RIGU 0.002 0.002 C1A > C6A
RIGU 0.002 0.002  C1B > C6B
SADI C024 C1A C024 C1B
BOND
LIST 6
SHEL 99 0.75
ACTA
FMAP 2
PLAN 20
WGHT    0.050600    0.908300
EXTI    0.005622
FVAR       3.82750   0.53258   0.07947
FE01  5    0.754766    0.289583    0.814427    11.00000    0.03841    0.02559 =
         0.02668   -0.00023    0.01098   -0.00024
S002  4    0.546184    0.332031    0.917147    11.00000    0.04671    0.03895 =
         0.03570    0.00204    0.01766    0.00511
S001  4    0.947615    0.137322    1.078405    11.00000    0.04791    0.05007 =
         0.03939    0.01343    0.01520    0.00676
N005  3    0.713666    0.138401    0.794642    11.00000    0.03675    0.02707 =
         0.02865   -0.00004    0.01433   -0.00114
N006  3    0.797803    0.437634    0.823846    11.00000    0.05103    0.02854 =
         0.03214   -0.00195    0.00896   -0.00102
N003  3    0.669386    0.302567    0.691778    11.00000    0.03860    0.02763 =
         0.02818    0.00064    0.01250    0.00143
N004  3    0.838555    0.266269    0.767520    11.00000    0.04158    0.03095 =
         0.02902    0.00076    0.01211   -0.00173
N002  3    0.671820    0.324825    0.857784    11.00000    0.04808    0.03863 =
         0.03197   -0.00220    0.01415    0.00366
N001  3    0.838948    0.254829    0.932352    11.00000    0.04286    0.03371 =
         0.03103   -0.00170    0.01270   -0.00081
C015  1    0.635609    0.212033    0.655316    11.00000    0.04149    0.03161 =
         0.02777   -0.00025    0.01102   -0.00107
AFIX  43
H015  2    0.597851    0.207948    0.596023    11.00000   -1.20000
AFIX   0
C016  1    0.659072    0.116996    0.710786    11.00000    0.03986    0.02890 =
         0.02997   -0.00189    0.01339   -0.00180
C003  1    0.649944    0.397000    0.637317    11.00000    0.03891    0.02742 =
         0.02994    0.00229    0.01060    0.00110
C021  1    0.850734    0.167153    0.730850    11.00000    0.03858    0.03372 =
         0.03385   -0.00056    0.01647   -0.00085
C024    1    0.865936   -0.029307    0.658140    11.00000    0.03697    0.03997 =
         0.03825   -0.00214    0.01547    0.00443
C007  1    0.602975    0.582054    0.608881    11.00000    0.04800    0.02993 =
         0.03637    0.00103    0.01767    0.00672
AFIX  43
H007  2    0.583533    0.644796    0.625361    11.00000   -1.20000
AFIX   0
C012  1    0.571460    0.865755    0.373195    11.00000    0.05499    0.03718 =
         0.04979    0.01284    0.02750    0.00673
AFIX  43
H012  2    0.563962    0.927694    0.338803    11.00000   -1.20000
AFIX   0
C010  1    0.562118    0.672634    0.385742    11.00000    0.04361    0.03464 =
         0.03727    0.00182    0.01541    0.00350
AFIX  43
H010  2    0.547774    0.604484    0.359048    11.00000   -1.20000
AFIX   0
C022  1    0.832503    0.161867    0.643094    11.00000    0.05130    0.03678 =
         0.03567    0.00497    0.02042    0.00278
AFIX  43
H022  2    0.814808    0.224041    0.608188    11.00000   -1.20000
AFIX   0
C008  1    0.622159    0.490900    0.661991    11.00000    0.04702    0.03351 =
         0.03107    0.00134    0.01774    0.00377
AFIX  43
H008  2    0.616407    0.492693    0.714138    11.00000   -1.20000
AFIX   0
C025  1    0.883734   -0.021981    0.746059    11.00000    0.03994    0.03715 =
         0.03823    0.00521    0.01372    0.00714
AFIX  43
H025  2    0.900473   -0.084279    0.780905    11.00000   -1.20000
AFIX   0
C002  1    0.619857    0.328121    0.882814    11.00000    0.04389    0.02774 =
         0.02657    0.00036    0.00922    0.00481
C004  1    0.658184    0.394688    0.560162    11.00000    0.05010    0.02794 =
         0.03540   -0.00092    0.01892    0.00338
AFIX  43
H004  2    0.676531    0.331393    0.543215    11.00000   -1.20000
AFIX   0
C020  1    0.736024    0.055883    0.851627    11.00000    0.04218    0.03226 =
         0.03248    0.00275    0.01390   -0.00306
AFIX  43
H020  2    0.772300    0.069738    0.910279    11.00000   -1.20000
AFIX   0
C005  1    0.639168    0.486494    0.507940    11.00000    0.05329    0.03187 =
         0.03508    0.00168    0.02206    0.00339
AFIX  43
H005  2    0.644655    0.484235    0.455660    11.00000   -1.20000
AFIX   0
C009  1    0.595592    0.680312    0.476236    11.00000    0.03975    0.03049 =
         0.03750    0.00456    0.01751    0.00469
C017  1    0.627802    0.014160    0.681925    11.00000    0.04986    0.03220 =
         0.03468   -0.00401    0.01227   -0.00701
AFIX  43
H017  2    0.590268    0.002083    0.623366    11.00000   -1.20000
AFIX   0
C006  1    0.612092    0.581936    0.531637    11.00000    0.04099    0.02887 =
         0.03465    0.00223    0.01493    0.00259
C018  1    0.653062   -0.070598    0.741284    11.00000    0.05606    0.02786 =
         0.04593   -0.00238    0.01932   -0.00714
AFIX  43
H018  2    0.633525   -0.141200    0.723505    11.00000   -1.20000
AFIX   0
C001  1    0.884673    0.208581    0.994070    11.00000    0.03953    0.03323 =
         0.03195   -0.00317    0.01585   -0.00273
C011  1    0.549674    0.764656    0.334431    11.00000    0.04956    0.04581 =
         0.03657    0.00760    0.01755    0.00663
AFIX  43
H011  2    0.526541    0.758248    0.273612    11.00000   -1.20000
AFIX   0
C026  1    0.877224    0.075189    0.782948    11.00000    0.03983    0.03971 =
         0.03100    0.00256    0.01318    0.00351
AFIX  43
H026  2    0.890521    0.079060    0.842441    11.00000   -1.20000
AFIX   0
C028  1    0.858333    0.450691    0.795130    11.00000    0.05984    0.03412 =
         0.04009    0.00009    0.01352   -0.01109
C014  1    0.616248    0.782978    0.514077    11.00000    0.05780    0.03300 =
         0.03877    0.00196    0.02004    0.00324
AFIX  43
H014  2    0.638445    0.790076    0.574786    11.00000   -1.20000
AFIX   0
C013  1    0.604290    0.874793    0.462793    11.00000    0.06473    0.03007 =
         0.05166    0.00214    0.02612    0.00086
AFIX  43
H013  2    0.618569    0.943149    0.489131    11.00000   -1.20000
AFIX   0
C023  1    0.840600    0.064093    0.607279    11.00000    0.05266    0.04475 =
         0.03440    0.00058    0.02119    0.00349
AFIX  43
H023  2    0.828887    0.060818    0.548160    11.00000   -1.20000
AFIX   0
C027  1    0.877845    0.351693    0.761690    11.00000    0.05188    0.04164 =
         0.03920    0.00041    0.01992   -0.00999
AFIX  43
H027  2    0.916603    0.350069    0.737389    11.00000   -1.20000
AFIX   0
C019  1    0.707532   -0.048805    0.827022    11.00000    0.04972    0.02984 =
         0.04224    0.00575    0.01935   -0.00252
AFIX  43
H019  2    0.725154   -0.104657    0.868409    11.00000   -1.20000
AFIX   0
C032  1    0.774773    0.524316    0.856277    11.00000    0.06388    0.03267 =
         0.04255   -0.00702    0.00842    0.00360
AFIX  43
H032  2    0.733364    0.516492    0.876754    11.00000   -1.20000
AFIX   0
C031  1    0.811199    0.625180    0.859987    11.00000    0.09240    0.03140 =
         0.06405   -0.00906    0.01191   -0.00161
AFIX  43
H031  2    0.793290    0.684818    0.881677    11.00000   -1.20000
AFIX   0
C029  1    0.897717    0.549345    0.798276    11.00000    0.08567    0.04365 =
         0.06826    0.00051    0.02764   -0.02312
AFIX  43
H029  2    0.939507    0.555763    0.778183    11.00000   -1.20000
AFIX   0
C030  1    0.873396    0.638235    0.832057    11.00000    0.11084    0.03393 =
         0.07562   -0.00426    0.02332   -0.02292
AFIX  43
H030  2    0.898936    0.705937    0.835750    11.00000   -1.20000
AFIX  66
REM #####
PART 1
C1A   1    0.872695   -0.135034    0.617121    21.00000    0.03931    0.04010 =
         0.03917   -0.00488    0.00937    0.01244
C2A   1    0.831471   -0.223588    0.633068    21.00000    0.05045    0.03960 =
         0.08244   -0.01098    0.02219    0.00416
AFIX  43
H2A   2    0.797665   -0.213480    0.662550    21.00000   -1.20000
AFIX  65
C3A   1    0.840773   -0.327249    0.604951    21.00000    0.06244    0.04955 =
         0.07504   -0.01301    0.02038    0.00457
AFIX  43
H3A   2    0.813191   -0.386497    0.615621    21.00000   -1.20000
AFIX  65
C4A   1    0.891300   -0.342357    0.560887    21.00000    0.06958    0.04657 =
         0.04521   -0.00246    0.01196    0.01591
AFIX  43
H4A   2    0.897524   -0.411714    0.542076    21.00000   -1.20000
AFIX  65
C5A   1    0.932525   -0.253805    0.544940    21.00000    0.06337    0.04280 =
         0.05488   -0.00726    0.02231    0.01979
AFIX  43
H5A   2    0.966331   -0.263913    0.515458    21.00000   -1.20000
AFIX  65
C6A   1    0.923223   -0.150143    0.573056    21.00000    0.04963    0.04507 =
         0.04952   -0.01541    0.01882    0.00633
AFIX  43
H6A   2    0.950805   -0.090895    0.562386    21.00000   -1.20000
AFIX  66
PART 2
C1B   1    0.879660   -0.133588    0.624935   -21.00000    0.03475    0.05291 =
         0.03380   -0.00416    0.00121    0.00995
C2B   1    0.846809   -0.233616    0.634304   -21.00000    0.05570    0.04508 =
         0.04738   -0.00101    0.01827    0.01892
AFIX  43
H2B   2    0.814402   -0.238201    0.665758   -21.00000   -1.20000
AFIX  65
C3B   1    0.862394   -0.326793    0.596659   -21.00000    0.08046    0.04320 =
         0.06105   -0.00508    0.03087    0.01286
AFIX  43
H3B   2    0.840414   -0.393719    0.602927   -21.00000   -1.20000
AFIX  65
C4B   1    0.910829   -0.319942    0.549646   -21.00000    0.07386    0.04309 =
         0.04976    0.00062    0.02221    0.02509
AFIX  43
H4B   2    0.921256   -0.382283    0.524460   -21.00000   -1.20000
AFIX  65
C5B   1    0.943680   -0.219913    0.540277   -21.00000    0.06179    0.04978 =
         0.06663   -0.00634    0.02556    0.01970
AFIX  43
H5B   2    0.976087   -0.215330    0.508822   -21.00000   -1.20000
AFIX  65
C6B   1    0.928097   -0.126736    0.577921   -21.00000    0.05642    0.05520 =
         0.06283   -0.01712    0.02594    0.01532
AFIX  43
H6B   2    0.950076   -0.059810    0.571652   -21.00000   -1.20000
PART 0
AFIX   0
HKLF 4


REM  sc2_093K_a.res in P2(1)/c
REM wR2 = 0.0993, GooF = S = 1.074, Restrained GooF = 1.072 for all data
REM R1 = 0.0332 for 6976 Fo > 4sig(Fo) and 0.0354 for all 7566 data
REM 457 parameters refined using 73 restraints

END

WGHT      0.0506      0.9087

REM Highest difference peak  0.320,  deepest hole -0.347,  1-sigma level  0.049
Q1    1   0.6474  0.1611  0.6825  11.00000  0.05    0.32
Q2    1   0.6708 -0.0525  0.7878  11.00000  0.05    0.29
Q3    1   0.7600  0.3283  0.8538  11.00000  0.05    0.27
Q4    1   0.8424  0.1592  0.6887  11.00000  0.05    0.27
Q5    1   0.6321  0.0700  0.7024  11.00000  0.05    0.27
Q6    1   0.9583  0.1939  1.1120  11.00000  0.05    0.27
Q7    1   0.6450 -0.0287  0.7153  11.00000  0.05    0.26
Q8    1   0.5640  0.6825  0.4270  11.00000  0.05    0.26
Q9    1   0.5971  0.6313  0.5040  11.00000  0.05    0.26
Q10   1   0.8769  0.1269  0.7605  11.00000  0.05    0.26
Q11   1   0.6767  0.1282  0.7527  11.00000  0.05    0.25
Q12   1   0.6211  0.5346  0.5199  11.00000  0.05    0.25
Q13   1   0.8595  0.0201  0.6407  11.00000  0.05    0.25
Q14   1   0.5556  0.7142  0.3612  11.00000  0.05    0.25
Q15   1   0.7087  0.0055  0.8387  11.00000  0.05    0.24
Q16   1   0.8738 -0.0826  0.6396  11.00000  0.05    0.23
Q17   1   0.8225  0.6516  0.8148  11.00000  0.05    0.23
Q18   1   0.8708 -0.0143  0.7001  11.00000  0.05    0.23
Q19   1   0.6439  0.4406  0.5354  11.00000  0.05    0.23
Q20   1   0.5996  0.5308  0.6293  11.00000  0.05    0.23
;
_shelx_res_checksum   36289

_shelx_hkl_file
;
   2   0   0 217441. 9558.15   1
  -2   0   0 234489. 9557.86   1
   3   0   0 63915.0 2532.69   1
  -3   0   0 56110.9 2527.20   1
   4   0   0 845165. 36720.9   1
  -4   0   0 891372. 36719.3   1
   5   0   0 4911.76 242.952   1
  -5   0   0 5131.89 241.260   1
   7   0   0 1452.38 96.5472   1
  -7   0   0 1480.72 96.6512   1
   8   0   0 74745.8 3198.02   1
  -8   0   0 74470.4 3196.72   1
   9   0   0 45.6949 28.9890   1
  -9   0   0 49.1794 27.7391   1
  10   0   0 233864. 9781.19   1
 -10   0   0 226908. 9776.47   1
  11   0   0 480.274 62.4144   1
 -11   0   0 405.956 55.6892   1
 -13   0   0 4612.14 252.076   1
  13   0   0 4278.83 249.659   1
 -14   0   0 13644.5 636.001   1
  14   0   0 13144.1 635.766   1
  15   0   0 108.641 47.3939   1
 -15   0   0 170.952 49.3242   1
 -16   0   0 7083.87 357.346   1
  16   0   0 6325.13 353.818   1
  17   0   0 2687.41 184.241   1
 -18   0   0 4385.79 254.693   1
  18   0   0 4510.09 266.565   1
 -19   0   0 1581.15 130.319   1
  19   0   0 1654.98 136.657   1
 -21   0   0 18.2682 46.2572   1
  21   0   0 28.3666 37.6377   1
 -22   0   0 1575.41 130.827   1
  22   0   0 1568.71 132.232   1
 -23   0   0 756.534 91.6215   1
  23   0   0 693.067 87.8459   1
 -24   0   0 1895.37 152.705   1
  24   0   0 2115.01 157.239   1
 -25   0   0 286.720 72.3104   1
  25   0   0 260.816 72.3612   1
 -26   0   0 45.2991 55.1766   1
  26   0   0 120.156 53.3488   1
  -1   1   0 347919. 15188.2   1
   1   1   0 307672. 15189.2   1
  -1  -1   0 345832. 15190.1   1
   2   1   0 533.134 38.9984   1
   2  -1   0 427.417 36.6705   1
  -2  -1   0 429.049 37.0244   1
  -3   1   0 303449. 12487.6   1
   3   1   0 324004. 12492.0   1
   3  -1   0 310620. 12490.6   1
  -4   1   0 45333.5 2054.83   1
   4  -1   0 49589.4 2059.10   1
  -4  -1   0 48288.2 2059.93   1
   4   1   0 50098.4 2061.13   1
  -5   1   0 1968.11 112.122   1
   5  -1   0 2039.17 114.480   1
  -5  -1   0 2212.55 115.733   1
   5   1   0 1822.84 123.303   1
  -6  -1   0 836.160 64.5886   1
   6   1   0 636.461 63.3798   1
  -7   1   0 28682.8 1302.89   1
   7  -1   0 32822.6 1310.09   1
  -7  -1   0 29299.7 1304.74   1
   7   1   0 29361.2 1310.79   1
  -8   1   0 14689.1 701.682   1
  -8  -1   0 14888.9 703.179   1
   8   1   0 15581.0 708.764   1
  -9   1   0 169065. 7002.71   1
   9  -1   0 165747. 7002.68   1
  -9  -1   0 163879. 7002.06   1
   9   1   0 159517. 7005.24   1
 -10   1   0 1079.15 90.2643   1
  10  -1   0 1252.92 97.2639   1
 -10  -1   0 1036.45 88.7108   1
  10   1   0 1146.80 94.9049   1
 -11   1   0 65275.6 2764.48   1
 -11  -1   0 65964.8 2766.55   1
  11   1   0 69510.0 2773.83   1
 -12  -1   0 1007.85 89.4159   1
  12   1   0 1093.06 96.4210   1
  13  -1   0 5103.05 275.050   1
 -13  -1   0 5131.22 269.602   1
  13   1   0 5314.46 274.303   1
 -14   1   0 958.778 91.4390   1
  14  -1   0 1070.37 100.712   1
 -14  -1   0 919.658 93.3120   1
  14   1   0 1146.17 101.723   1
 -15   1   0 13219.6 615.917   1
 -15  -1   0 12340.7 617.440   1
  15   1   0 13313.2 626.782   1
 -16   1   0 3065.01 195.033   1
 -16  -1   0 2907.84 193.443   1
  16  -1   0 3074.36 194.671   1
  16   1   0 3230.87 201.536   1
 -17   1   0 358.791 65.4951   1
  17  -1   0 472.119 68.6155   1
 -17  -1   0 373.256 64.3359   1
  17   1   0 532.135 74.3787   1
 -18   1   0 147.053 51.8544   1
  18  -1   0 246.875 58.6051   1
  18   1   0 176.717 51.3560   1
  19  -1   0 2091.30 149.335   1
  19   1   0 1813.88 145.920   1
 -19   1   0 1699.18 138.639   1
 -19  -1   0 1743.85 141.753   1
  20   1   0 9.72548 47.7720   1
 -21  -1   0 897.410 102.323   1
 -21   1   0 1109.62 109.093   1
  21  -1   0 1311.59 117.377   1
  21   1   0 1101.86 111.144   1
 -22   1   0 2064.20 159.696   1
 -22  -1   0 2185.87 162.628   1
  22   1   0 2071.07 160.954   1
  22  -1   0 2381.67 165.471   1
 -23   1   0 781.650 95.0376   1
 -23  -1   0 951.772 101.927   1
  23   1   0 740.093 90.0478   1
  23  -1   0 1038.16 103.751   1
 -24  -1   0 443.590 72.5671   1
 -24   1   0 432.235 78.7308   1
  24   1   0 383.647 73.0355   1
  24  -1   0 498.510 78.9327   1
 -25   1   0 769.932 91.4718   1
 -25  -1   0 823.029 92.7047   1
  25  -1   0 643.482 86.7029   1
  25   1   0 817.477 95.3443   1
 -26  -1   0 157.701 61.8727   1
  26   1   0 46.0568 48.0800   1
  26  -1   0 35.7941 41.9466   1
   0   2   0 212683. 8294.10   1
   0  -2   0 177898. 8295.58   1
  -1   2   0 5.23224 17.1342   1
   1  -2   0 7.11159 16.6992   1
   1   2   0-9.58280 18.4572   1
  -1  -2   0 15.3772 20.9799   1
  -2   2   0 1292.13 82.4983   1
   2  -2   0 1455.08 82.7137   1
   2   2   0 1545.57 85.6479   1
   3   2   0 95243.1 3785.68   1
   3  -2   0 84968.6 3776.49   1
  -3   2   0 86998.0 3776.55   1
  -3  -2   0 90708.7 3781.29   1
   4   2   0 72933.3 3184.54   1
  -4   2   0 81117.8 3182.70   1
   4  -2   0 74052.5 3180.92   1
  -4  -2   0 70631.1 3182.89   1
   5  -2   0 1892.87 102.168   1
  -5   2   0 1407.54 97.5932   1
   6   2   0 7674.65 370.380   1
  -6  -2   0 7953.57 369.367   1
  -7  -2   0 11840.7 558.881   1
   7  -2   0 12475.4 557.390   1
   7   2   0 12339.8 561.724   1
  -7   2   0 12235.5 555.420   1
  -8  -2   0 12960.5 576.889   1
   8  -2   0 12386.6 572.608   1
   8   2   0 13397.3 583.186   1
  -8   2   0 11478.9 569.834   1
  -9  -2   0 75.7844 35.5019   1
   9  -2   0 45.7440 31.4790   1
   9   2   0 86.8530 37.7723   1
  -9   2   0 26.5612 25.7773   1
 -10  -2   0 84805.3 3640.11   1
  10  -2   0 89276.3 3642.49   1
  10   2   0 87278.2 3647.89   1
 -10   2   0 79470.2 3631.11   1
 -11  -2   0 327.810 52.8868   1
  11  -2   0 330.635 54.2676   1
 -11   2   0 262.002 47.1504   1
 -12  -2   0 38872.7 1738.57   1
  12   2   0 40574.8 1747.95   1
 -13  -2   0 15911.5 725.455   1
  13  -2   0 16140.4 728.954   1
  13   2   0 15341.0 731.175   1
 -13   2   0 15151.8 721.359   1
 -14  -2   0 20805.2 894.904   1
  14   2   0 20980.6 900.563   1
 -14   2   0 22440.4 897.873   1
 -15  -2   0 2586.98 174.778   1
  15  -2   0 2536.45 174.501   1
  15   2   0 2706.91 177.612   1
 -15   2   0 2845.96 176.789   1
  16  -2   0 1416.09 128.582   1
 -16   2   0 1825.57 132.650   1
  17  -2   0 395.626 64.4864   1
 -17  -2   0 332.921 64.7264   1
 -17   2   0 282.148 55.8349   1
 -18  -2   0 35.8186 46.1869   1
  18  -2   0 128.121 47.8583   1
  18   2   0 114.665 53.9311   1
 -18   2   0 124.615 50.2607   1
 -19  -2   0 158.266 55.1051   1
  19  -2   0 55.7807 51.9845   1
  19   2   0 203.231 61.9980   1
 -19   2   0 110.738 56.9294   1
  20   2   0 1768.96 144.270   1
 -20  -2   0 1864.53 146.851   1
 -21  -2   0 74.2624 55.2731   1
  21  -2   0 19.4146 46.9471   1
  21   2   0 19.2086 46.4495   1
 -21   2   0 9.45537 48.5883   1
 -22  -2   0 519.019 73.9433   1
  22  -2   0 378.118 68.2381   1
  22   2   0 497.214 75.5458   1
 -22   2   0 503.522 78.2329   1
 -23   2   0 1332.62 119.692   1
 -23  -2   0 1223.28 112.652   1
  23   2   0 1147.61 116.683   1
  23  -2   0 996.607 107.452   1
 -24   2   0 625.698 88.6950   1
  24  -2   0 663.729 90.4775   1
 -25  -2   0 524.897 78.6267   1
 -25   2   0 419.063 75.0350   1
  25  -2   0 431.503 72.4118   1
  25   2   0 364.225 68.1718   1
 -26  -2   0 102.284 52.9398   1
  26   2   0 45.8343 39.9113   1
   0   3   0 2.58059 27.0749   1
   0  -3   0-2.65985 27.0326   1
   1  -3   0 66148.2 3158.17   1
  -1  -3   0 74160.0 3160.69   1
  -1   3   0 74880.5 3159.28   1
   2  -3   0 495.954 50.9078   1
  -2   3   0 623.410 48.9095   1
   2   3   0 568.840 52.1522   1
  -2  -3   0 564.015 52.0970   1
   3   3   0 12540.1 563.485   1
  -3  -3   0 12836.6 566.098   1
  -3   3   0 13059.7 560.265   1
   3  -3   0 11982.1 563.246   1
  -4   3   0 23819.8 1070.14   1
   4  -3   0 25560.7 1073.62   1
  -5  -3   0 1800.06 112.211   1
   5   3   0 1579.74 110.213   1
   6   3   0 2733.62 152.875   1
  -6   3   0 2557.99 146.103   1
  -6  -3   0 2709.27 151.457   1
   6  -3   0 2494.28 146.706   1
   7   3   0 112088. 4467.44   1
  -7   3   0 102986. 4454.77   1
  -7  -3   0 97624.3 4455.14   1
   7  -3   0 107057. 4457.68   1
   8   3   0 256.065 48.3477   1
  -8   3   0 223.128 43.1021   1
   8  -3   0 232.136 43.5475   1
  -8  -3   0 199.687 43.1118   1
  -9   3   0 2813.93 176.025   1
   9  -3   0 3222.97 179.910   1
   9   3   0 3431.23 188.201   1
  -9  -3   0 3085.77 181.980   1
 -10   3   0 4471.89 241.401   1
  10  -3   0 4571.22 242.833   1
  10   3   0 4684.75 250.358   1
 -10  -3   0 4109.05 239.004   1
 -11   3   0 581.178 71.2399   1
  11  -3   0 611.737 71.3193   1
 -12   3   0 3122.97 192.103   1
  12  -3   0 3191.42 197.378   1
  12   3   0 3205.47 197.575   1
 -12  -3   0 3354.10 196.710   1
 -13   3   0 25690.5 1145.82   1
  13  -3   0 25899.8 1148.27   1
  13   3   0 26422.9 1153.42   1
 -13  -3   0 24214.7 1142.70   1
 -14   3   0 9039.94 431.728   1
  14  -3   0 7924.23 424.369   1
  14   3   0 9113.02 437.968   1
 -14  -3   0 8123.82 426.191   1
  15  -3   0 3597.37 211.964   1
  15   3   0 3428.14 214.383   1
 -15  -3   0 3059.57 202.683   1
 -16   3   0 1762.27 132.386   1
  16  -3   0 1399.74 123.777   1
  16   3   0 1602.83 133.686   1
 -16  -3   0 1555.05 127.653   1
 -17   3   0 1681.01 134.119   1
  17  -3   0 1534.80 131.304   1
  17   3   0 1645.45 133.675   1
 -17  -3   0 1728.87 134.043   1
 -18   3   0 639.726 82.7241   1
  18  -3   0 597.096 80.3811   1
  18   3   0 756.571 88.4051   1
 -18  -3   0 588.360 81.2629   1
 -19   3   0 320.485 67.3491   1
  19  -3   0 287.395 63.2667   1
  19   3   0 213.916 61.2377   1
 -19  -3   0 201.529 58.3481   1
  20   3   0 295.921 64.7765   1
 -20  -3   0 305.128 64.4801   1
 -21   3   0 171.971 56.9013   1
  21  -3   0 305.083 65.7336   1
  21   3   0 157.833 54.1605   1
 -21  -3   0 189.794 57.1246   1
 -22   3   0 85.7874 58.0260   1
  22  -3   0 67.5655 46.7751   1
 -23   3   0 675.634 91.0399   1
  23  -3   0 569.782 84.3497   1
  23   3   0 419.949 76.1152   1
 -23  -3   0 488.946 79.6515   1
 -24   3   0 380.071 75.8795   1
  24  -3   0 501.190 80.0347   1
  24   3   0 471.907 74.5445   1
 -24  -3   0 344.830 68.3656   1
 -25   3   0 37.2235 52.3825   1
  25  -3   0 85.7009 54.2342   1
  25   3   0-9.34182 48.0060   1
 -25  -3   0 17.3569 50.0018   1
 -26  -3   0 147.519 57.1909   1
  26   3   0 132.879 47.7816   1
   0  -4   0 24378.1 1061.89   1
   0   4   0 24391.3 1060.34   1
  -1  -4   0 14.2653 26.9967   1
   1  -4   0 10.5469 29.1211   1
   1   4   0-10.3718 23.0594   1
  -1   4   0 10.0920 24.9576   1
   2  -4   0 120756. 5118.22   1
  -2   4   0 120146. 5117.74   1
   3   4   0 27026.8 1106.45   1
  -3  -4   0 23587.2 1102.56   1
  -4  -4   0 21772.1 947.354   1
   4   4   0 21192.4 946.644   1
   5   4   0 24824.1 1088.89   1
   5  -4   0 25010.5 1084.33   1
  -5  -4   0 24814.8 1085.69   1
  -5   4   0 24069.1 1078.72   1
   6   4   0-5.54181 24.0839   1
   6  -4   0 68.4191 32.0555   1
  -6  -4   0 15.9477 21.6768   1
  -6   4   0 60.1348 30.0764   1
   7   4   0 1758.41 122.303   1
  -7  -4   0 1916.80 123.449   1
  -7   4   0 2040.33 120.628   1
   7  -4   0 1605.73 115.586   1
   8   4   0 84267.6 3411.40   1
   8  -4   0 76022.5 3396.98   1
  -8   4   0 74636.1 3395.47   1
  -8  -4   0 83986.1 3405.18   1
   9   4   0 987.889 87.4861   1
  -9   4   0 707.147 75.3547   1
   9  -4   0 964.074 84.7199   1
  -9  -4   0 907.830 82.6194   1
  10  -4   0 2669.16 165.876   1
 -10   4   0 2656.13 164.672   1
 -11  -4   0 2101.28 146.653   1
  11  -4   0 2120.64 146.001   1
  11   4   0 2442.85 159.927   1
 -11   4   0 2195.37 144.883   1
 -12  -4   0 7137.37 378.550   1
  12  -4   0 7331.09 379.868   1
  12   4   0 7749.76 390.578   1
 -12   4   0 7936.95 383.023   1
 -13  -4   0 15272.7 739.389   1
  13  -4   0 15829.0 740.507   1
  13   4   0 16471.2 747.177   1
 -13   4   0 15973.1 738.079   1
 -14  -4   0 1658.17 129.692   1
  14  -4   0 1683.12 129.454   1
  14   4   0 1565.49 131.241   1
  15  -4   0 11283.7 566.985   1
 -15   4   0 12122.9 569.591   1
 -16  -4   0 1295.98 114.889   1
  16   4   0 1375.28 124.355   1
 -16   4   0 1395.77 120.785   1
 -17  -4   0 278.988 59.5126   1
  17  -4   0 317.868 63.3348   1
  17   4   0 407.079 71.4490   1
 -17   4   0 419.787 70.4940   1
 -18  -4   0 3410.54 214.975   1
  18  -4   0 3643.48 221.589   1
  18   4   0 3314.96 218.006   1
 -18   4   0 3405.83 218.996   1
  19  -4   0 513.608 82.2698   1
 -19   4   0 609.396 85.1756   1
 -20  -4   0 74.3331 45.0961   1
  20  -4   0 115.786 53.7931   1
  20   4   0 48.8299 44.2416   1
 -20   4   0 179.778 59.3790   1
 -21  -4   0 18.5727 41.1636   1
  21  -4   0 38.9498 44.7844   1
  21   4   0 9.87798 42.0663   1
 -21   4   0 133.175 54.1994   1
 -22  -4   0 112.430 48.3765   1
  22  -4   0 78.0772 55.7846   1
  22   4   0 157.737 54.3598   1
 -22   4   0 104.454 60.7868   1
 -23  -4   0 487.175 77.8247   1
  23  -4   0 704.947 88.6782   1
  23   4   0 521.809 78.7152   1
 -23   4   0 548.960 82.3274   1
 -24  -4   0 109.091 54.2864   1
 -24   4   0 112.848 49.8541   1
  24  -4   0 58.5643 48.1351   1
  24   4   0 122.026 60.0468   1
 -25   4   0 74.6072 55.6045   1
  26   4   0 56.0329 53.8405   1
   0   5   0 4.20672 23.6730   1
   0  -5   0 4.38938 26.6798   1
   1   5   0 2613.92 138.506   1
  -1   5   0 2351.44 140.513   1
   1  -5   0 2580.80 138.957   1
  -2  -5   0 66995.4 2893.20   1
  -2   5   0 67198.1 2889.84   1
   2   5   0 66132.3 2893.10   1
   2  -5   0 69961.7 2894.14   1
  -3  -5   0 47465.0 2001.35   1
   3  -5   0 45288.1 1996.39   1
   3   5   0 46479.3 2000.05   1
  -3   5   0 46143.4 1996.38   1
  -4   5   0 119077. 4934.03   1
   4  -5   0 115412. 4936.07   1
   4   5   0 113732. 4937.03   1
  -4  -5   0 114835. 4938.15   1
   5   5   0 29104.2 1297.68   1
  -5  -5   0 29000.3 1297.69   1
  -5   5   0 30249.3 1295.30   1
   5  -5   0 29962.9 1295.45   1
  -6  -5   0 1942.08 130.073   1
  -6   5   0 1789.62 120.114   1
   6  -5   0 1901.17 124.117   1
   7   5   0 60243.5 2719.87   1
  -7  -5   0 61858.4 2718.58   1
  -7   5   0 65554.5 2714.26   1
   7  -5   0 64243.9 2717.59   1
   8   5   0 6322.82 310.781   1
   8  -5   0 6186.37 304.210   1
  -8  -5   0 5573.69 302.694   1
  -8   5   0 5554.05 295.966   1
   9  -5   0 12.9890 28.2072   1
  -9   5   0 25.0693 32.6613   1
  10   5   0 1031.30 97.7402   1
 -10  -5   0 832.919 86.4742   1
 -10   5   0 1153.44 94.7391   1
  10  -5   0 1198.67 95.7339   1
  11   5   0 3811.41 222.398   1
  11  -5   0 3921.72 221.982   1
 -11   5   0 4338.84 222.652   1
 -12  -5   0 1187.12 107.328   1
  12   5   0 1460.72 117.477   1
 -12   5   0 1191.76 102.983   1
  12  -5   0 1092.03 104.401   1
  13  -5   0 12369.8 575.112   1
  13   5   0 11557.3 578.228   1
 -13  -5   0 11632.6 568.851   1
  14   5   0 376.801 67.2932   1
 -14   5   0 246.116 52.8948   1
  14  -5   0 246.191 56.1042   1
 -14  -5   0 364.893 64.2069   1
 -15  -5   0 2328.51 157.476   1
  15  -5   0 2006.18 150.889   1
  15   5   0 2173.01 158.416   1
 -15   5   0 1780.31 141.948   1
 -16  -5   0 141.384 48.9892   1
  16   5   0 180.220 56.2618   1
 -17  -5   0 9472.95 477.946   1
  17  -5   0 9657.37 482.069   1
  17   5   0 9854.87 485.675   1
 -17   5   0 8995.62 474.383   1
 -18  -5   0 1347.31 124.295   1
  18  -5   0 1468.32 129.085   1
  18   5   0 1535.46 133.881   1
 -18   5   0 1635.16 131.456   1
 -19  -5   0 9.05007 41.5818   1
  19  -5   0 9.69786 45.3469   1
  19   5   0 9.81993 39.0742   1
 -19   5   0-28.1475 52.7977   1
 -20  -5   0 258.587 61.5935   1
  20  -5   0 373.206 69.6809   1
  20   5   0 201.730 60.6356   1
 -20   5   0 265.921 60.5360   1
  21  -5   0 9.89647 48.6101   1
 -21   5   0-9.57185 49.1702   1
 -22  -5   0 313.540 72.8726   1
  22   5   0 324.231 68.5097   1
  23  -5   0 297.405 69.1620   1
 -23  -5   0 313.111 71.5045   1
 -23   5   0 370.530 73.2228   1
  24   5   0 286.587 68.6423   1
 -24  -5   0 330.929 70.8000   1
  25   5   0 82.6767 51.1345   1
 -25  -5   0 35.7001 49.0755   1
   0   6   0 57808.0 2378.66   1
   0  -6   0 52762.7 2375.73   1
  -1  -6   0 13448.2 648.974   1
   1   6   0 14148.2 649.836   1
  -1   6   0 15600.3 654.957   1
   1  -6   0 14315.6 652.504   1
  -2  -6   0 37143.7 1598.81   1
   2   6   0 34783.5 1596.49   1
  -2   6   0 38180.8 1597.64   1
   2  -6   0 36782.5 1597.43   1
  -3  -6   0 741.770 68.3586   1
   3   6   0 605.109 65.2332   1
  -3   6   0 695.846 64.6158   1
   3  -6   0 705.574 66.6853   1
  -4  -6   0 3818.36 217.877   1
   4  -6   0 4034.61 217.507   1
   4   6   0 4569.76 227.087   1
  -4   6   0 4029.91 217.498   1
   5   6   0 5769.05 277.040   1
  -5  -6   0 5220.02 272.177   1
  -5   6   0 4961.24 265.370   1
   5  -6   0 5101.14 268.774   1
   6   6   0 8939.83 417.485   1
  -6  -6   0 8493.74 414.731   1
  -6   6   0 8381.12 409.703   1
   6  -6   0 8283.82 410.758   1
   7   6   0 3289.87 188.736   1
  -7  -6   0 2850.81 180.250   1
  -7   6   0 3022.58 176.164   1
   7  -6   0 2950.09 179.551   1
  -8   6   0 1347.86 107.727   1
   8  -6   0 1621.90 114.993   1
   9   6   0 8129.08 390.837   1
  -9  -6   0 7247.15 382.601   1
  -9   6   0 7595.92 378.874   1
   9  -6   0 7584.10 383.965   1
 -10  -6   0 2011.00 143.330   1
  10   6   0 2089.69 145.974   1
  11   6   0 212.334 52.0599   1
 -11  -6   0 100.621 40.8813   1
 -11   6   0 169.622 43.9491   1
  11  -6   0 172.277 46.6042   1
  12   6   0 12908.3 652.293   1
  12  -6   0 14218.9 652.919   1
 -12  -6   0 13942.1 650.830   1
 -13  -6   0 999.379 98.4887   1
  13   6   0 1175.42 106.834   1
 -13   6   0 1012.69 96.8862   1
 -14   6   0 165.513 46.5811   1
  14  -6   0 179.687 53.0353   1
  15   6   0 178.590 54.8087   1
 -15  -6   0 222.133 57.3353   1
 -15   6   0 196.629 53.6972   1
  15  -6   0 212.056 57.0221   1
  16  -6   0 1508.36 130.813   1
 -16  -6   0 1609.87 132.111   1
  16   6   0 1813.03 141.800   1
 -16   6   0 1699.64 134.182   1
  17   6   0 362.227 70.3154   1
  17  -6   0 298.303 65.0935   1
 -17  -6   0 337.415 68.0204   1
 -17   6   0 261.702 58.5594   1
  18   6   0 49.4055 43.8160   1
  18  -6   0 104.554 50.9340   1
 -18  -6   0 18.3374 38.2579   1
 -18   6   0 73.5933 46.6390   1
  19   6   0 30.2793 52.6244   1
 -19  -6   0 64.4882 49.9991   1
  20   6   0 59.9193 47.6986   1
  20  -6   0 68.0949 44.9122   1
 -20   6   0 188.509 57.4579   1
  21   6   0 76.7795 50.8896   1
 -21   6   0 94.6414 51.5163   1
 -21  -6   0 128.419 57.0570   1
  21  -6   0 127.044 55.8251   1
 -22   6   0 1249.53 120.266   1
 -22  -6   0 1106.48 113.864   1
  22   6   0 1092.72 114.150   1
 -23  -6   0 335.258 66.1570   1
  23  -6   0 331.652 68.4616   1
 -23   6   0 395.733 74.7607   1
  23   6   0 164.115 61.2457   1
  24   6   0 142.568 56.7806   1
 -24  -6   0 89.1438 54.3937   1
  25   6   0 55.4243 47.5174   1
 -25  -6   0 62.2227 48.2652   1
   0   7   0-11.3062 30.6547   1
   0  -7   0 17.6485 27.9786   1
  -1  -7   0 5673.12 288.761   1
  -1   7   0 5471.75 286.360   1
   1  -7   0 4976.70 284.859   1
  -2  -7   0 27841.2 1206.34   1
   2   7   0 26496.5 1205.04   1
  -2   7   0 28044.5 1206.14   1
   2  -7   0 26753.6 1206.14   1
  -3  -7   0 2226.08 147.511   1
   3   7   0 2477.48 149.961   1
  -3   7   0 2285.16 143.466   1
   3  -7   0 2326.06 146.721   1
  -4  -7   0 21793.9 1016.14   1
  -4   7   0 22205.3 1013.64   1
   4  -7   0 22057.3 1015.33   1
  -5  -7   0 8118.84 403.708   1
   5  -7   0 8429.29 402.457   1
   5   7   0 7440.74 399.777   1
  -5   7   0 8746.13 402.292   1
  -6   7   0 143.996 41.4335   1
   6  -7   0 105.354 36.1546   1
   6   7   0 167.931 41.1505   1
  -6  -7   0 125.929 35.3559   1
  -7   7   0 858.843 83.4481   1
   7  -7   0 1009.57 90.4762   1
   8   7   0 537.465 69.6279   1
  -8  -7   0 612.493 72.4727   1
  -8   7   0 628.231 68.9385   1
   8  -7   0 654.139 73.0144   1
  -9  -7   0 4443.74 250.973   1
   9   7   0 4431.86 252.590   1
  10   7   0 5508.70 299.891   1
 -10  -7   0 5635.02 300.376   1
 -10   7   0 5591.37 293.015   1
  10  -7   0 5137.19 293.440   1
  11   7   0 720.700 85.7915   1
 -11  -7   0 911.521 93.4643   1
  11  -7   0 976.561 94.4125   1
  12   7   0 653.335 82.7516   1
  12  -7   0 546.494 73.6862   1
 -12  -7   0 733.136 85.7191   1
 -12   7   0 603.095 75.7267   1
 -13   7   0 213.631 51.2525   1
  13  -7   0 36.0250 46.5971   1
  14  -7   0 2481.66 176.755   1
 -14   7   0 2423.64 172.364   1
 -14  -7   0 2532.84 175.419   1
  14   7   0 2677.81 180.700   1
  15  -7   0 10115.9 521.539   1
 -15   7   0 10380.8 517.504   1
 -15  -7   0 10308.2 517.575   1
  15   7   0 11064.9 531.202   1
  16  -7   0 5726.66 325.644   1
 -16   7   0 5854.78 322.297   1
 -16  -7   0 5475.79 320.372   1
  16   7   0 6363.08 331.329   1
 -17   7   0 119.525 47.3857   1
  17  -7   0 58.5573 44.2003   1
  18  -7   0 188.485 62.8099   1
 -18   7   0 139.404 57.2511   1
 -18  -7   0 278.264 59.3693   1
  18   7   0 248.935 61.8428   1
  19  -7   0 10.0007 47.5627   1
 -19   7   0 28.2270 48.3338   1
 -19  -7   0-74.1086 53.3553   1
  19   7   0 69.7879 56.1021   1
 -20   7   0-19.0678 51.6983   1
  20  -7   0 30.3465 48.9037   1
  21  -7   0 213.114 60.1268   1
 -21   7   0 86.0781 48.8705   1
 -21  -7   0 108.409 54.7454   1
  21   7   0 248.049 67.6093   1
 -22   7   0 307.963 71.8714   1
  22  -7   0 487.188 76.1052   1
  23  -7   0 50.3949 52.5366   1
 -23  -7   0 9.02159 42.2181   1
  23   7   0 18.7511 44.6210   1
 -23   7   0 104.916 60.3154   1
 -24  -7   0 52.9099 52.5526   1
  24   7   0 65.5670 50.1979   1
   0   8   0 6037.06 311.644   1
   0  -8   0 6139.45 313.470   1
  -1   8   0 12367.2 566.534   1
   1   8   0 11485.9 562.400   1
   1  -8   0 11615.9 565.990   1
  -1  -8   0 12733.5 569.008   1
  -2   8   0 18056.0 805.135   1
   2   8   0 17599.9 807.371   1
   2  -8   0 18007.9 810.068   1
  -2  -8   0 17092.4 804.854   1
  -3   8   0 3522.20 204.773   1
   3   8   0 4017.99 213.482   1
   3  -8   0 3395.77 206.085   1
  -3  -8   0 3578.57 210.310   1
  -4   8   0 7882.19 398.606   1
   4   8   0 8272.34 406.069   1
   4  -8   0 8098.72 403.279   1
  -4  -8   0 8400.00 406.969   1
  -5   8   0 159.353 40.1744   1
   5  -8   0 300.293 51.5648   1
   6  -8   0 3176.39 187.779   1
  -6  -8   0 3077.09 191.128   1
   6   8   0 2911.33 188.792   1
  -7  -8   0 4627.46 263.171   1
   7   8   0 4867.24 267.440   1
   8   8   0 5847.90 328.555   1
  -8  -8   0 6289.10 328.795   1
  -8   8   0 6298.21 322.255   1
   8  -8   0 6198.29 325.700   1
   9   8   0 11578.0 604.373   1
  -9  -8   0 12817.9 607.887   1
  -9   8   0 13849.8 607.866   1
   9  -8   0 12547.7 606.010   1
  10   8   0 174.589 46.5460   1
 -10  -8   0 160.372 51.1768   1
  10  -8   0 107.159 46.2725   1
  11   8   0-17.5758 45.7956   1
 -11  -8   0 44.0093 47.1245   1
 -11   8   0 8.12922 38.6761   1
  11  -8   0 67.9692 46.0829   1
 -12   8   0 2694.68 174.369   1
  12  -8   0 2435.69 172.403   1
  13   8   0 1662.77 134.842   1
 -13  -8   0 1595.40 130.219   1
 -13   8   0 1605.12 130.185   1
  13  -8   0 1590.22 131.827   1
 -14  -8   0 5652.20 310.418   1
  14   8   0 5431.49 309.868   1
 -15  -8   0 718.822 87.6142   1
  15  -8   0 816.105 95.1512   1
 -15   8   0 600.495 83.1233   1
  15   8   0 840.249 94.2929   1
  16   8   0-20.6655 53.0858   1
  16  -8   0-19.4356 45.4481   1
 -16  -8   0 55.6338 50.2868   1
 -16   8   0 63.8268 50.0807   1
  17  -8   0 2130.56 160.486   1
 -17   8   0 1806.65 149.325   1
 -17  -8   0 2231.23 161.954   1
  17   8   0 2110.17 162.062   1
 -18  -8   0 872.292 98.6044   1
  18   8   0 910.217 104.022   1
  19  -8   0 499.209 81.3718   1
 -19   8   0 464.011 73.3121   1
 -19  -8   0 521.509 78.6969   1
  19   8   0 499.903 79.0085   1
 -20  -8   0 424.048 71.1591   1
  20  -8   0 307.109 69.0067   1
 -20   8   0 399.762 72.8892   1
  21  -8   0 40.9807 51.1041   1
 -21   8   0-38.0965 55.4766   1
  21   8   0-20.0087 55.6236   1
  22  -8   0-10.1505 49.8581   1
  22   8   0-9.72997 43.9001   1
 -22   8   0 9.49970 50.8479   1
 -22  -8   0 8.85997 35.2544   1
  24   8   0 54.4134 49.8819   1
 -24  -8   0 78.4377 53.0468   1
   3   9   0 15256.1 744.249   1
  -3  -9   0 17130.6 752.589   1
   4   9   0 2478.36 171.295   1
  -4  -9   0 2790.52 173.408   1
  -5   9   0 2837.62 176.714   1
   5   9   0 2681.48 175.001   1
  -5  -9   0 2731.93 177.447   1
   5  -9   0 2736.86 176.521   1
   6   9   0 15365.0 733.146   1
  -6  -9   0 15994.3 734.650   1
  -6   9   0 16769.9 731.651   1
   6  -9   0 14685.9 732.280   1
   7   9   0 12656.0 614.018   1
  -7  -9   0 12566.1 611.142   1
  -7   9   0 13243.1 609.952   1
   8  -9   0 27233.1 1232.15   1
   8   9   0 28094.5 1239.66   1
  -8  -9   0 27369.6 1234.80   1
  -8   9   0 27222.9 1228.13   1
   9   9   0 3303.39 212.457   1
  -9  -9   0 3567.12 212.202   1
   9  -9   0 3198.70 205.271   1
  10   9   0 19405.6 860.742   1
 -10  -9   0 18190.8 852.717   1
 -10   9   0 18411.5 847.977   1
  10  -9   0 17584.7 850.643   1
  11   9   0 972.254 101.352   1
 -11  -9   0 1037.62 101.176   1
 -11   9   0 925.558 95.4566   1
  11  -9   0 868.153 95.3876   1
  12   9   0 602.253 77.9720   1
 -12  -9   0 748.431 86.0711   1
 -12   9   0 590.123 77.9804   1
  12  -9   0 648.500 81.9687   1
 -13  -9   0 2541.20 176.184   1
  13   9   0 2971.65 193.433   1
  14   9   0 78.0726 52.2901   1
  14  -9   0 9.48754 37.8260   1
 -14  -9   0 55.8306 45.0481   1
 -14   9   0 91.3722 50.8570   1
 -15  -9   0 1012.76 106.884   1
 -15   9   0 1129.45 110.303   1
  15   9   0 1096.98 111.131   1
  16   9   0 160.950 58.3047   1
  16  -9   0 69.0201 51.0688   1
 -16  -9   0 190.991 63.4854   1
 -16   9   0 196.994 61.3016   1
  17  -9   0 3706.20 239.599   1
 -17   9   0 4143.56 243.477   1
 -17  -9   0 3808.04 237.952   1
  17   9   0 3857.37 244.735   1
  18  -9   0 1323.20 120.972   1
 -18   9   0 1340.69 119.953   1
 -18  -9   0 1076.17 111.553   1
  18   9   0 1146.01 117.751   1
  19  -9   0 20.3211 45.8655   1
 -19   9   0 9.63977 45.8685   1
 -19  -9   0 55.6136 49.6337   1
  19   9   0 50.4599 54.0374   1
  20  -9   0 30.5654 47.6620   1
 -20   9   0 9.63011 52.9041   1
 -20  -9   0 36.8331 43.8166   1
  20   9   0 49.3989 45.4161   1
  21  -9   0 40.6580 52.2454   1
  21   9   0 48.9459 52.4281   1
 -21   9   0 9.61167 49.4073   1
 -21  -9   0 63.2951 49.0644   1
  22   9   0-19.4896 50.0589   1
 -22  -9   0 8.89515 48.2347   1
  23   9   0 418.802 72.7778   1
 -23  -9   0 360.353 69.4215   1
   0  10   0 2162.49 147.108   1
   0 -10   0 2088.76 148.161   1
   1  10   0 29675.0 1271.77   1
  -1  10   0 26481.9 1265.34   1
   1 -10   0 28813.6 1272.27   1
  -1 -10   0 28893.9 1269.30   1
  -2  10   0 16836.8 772.380   1
   2  10   0 15142.1 765.891   1
  -2 -10   0 17747.0 776.270   1
   2 -10   0 17150.7 776.547   1
  -3  10   0 38035.8 1733.03   1
   3  10   0 42551.3 1740.95   1
  -3 -10   0 37267.9 1732.77   1
   3 -10   0 40186.2 1741.96   1
  -4  10   0 1636.26 121.927   1
   4  10   0 1432.03 117.740   1
  -4 -10   0 1550.71 122.122   1
   4 -10   0 1195.25 111.571   1
  -5  10   0 5957.30 337.534   1
   5  10   0 6434.64 345.481   1
  -5 -10   0 7174.53 351.387   1
   5 -10   0 6657.63 345.160   1
  -6  10   0 5028.81 263.601   1
   6  10   0 4310.86 259.749   1
  -6 -10   0 4532.95 262.958   1
   7  10   0 31864.7 1421.94   1
  -7 -10   0 33211.9 1423.75   1
  -7  10   0 30514.1 1412.67   1
   7 -10   0 31919.4 1419.36   1
   8  10   0 31900.4 1442.21   1
   8 -10   0 31901.6 1437.28   1
  -8  10   0 33048.8 1435.80   1
  -8 -10   0 31972.2 1439.15   1
   9 -10   0 6706.25 357.951   1
  10 -10   0 359.321 65.4643   1
 -10  10   0 429.672 65.5472   1
  10  10   0 287.110 66.6661   1
 -10 -10   0 346.649 67.0702   1
  11 -10   0 144.543 52.8193   1
 -11  10   0 191.895 54.2812   1
  11  10   0 28.6070 41.6519   1
 -11 -10   0 92.1972 41.0764   1
  12 -10   0 7961.96 425.119   1
 -12  10   0 8211.30 424.180   1
  12  10   0 8205.40 428.070   1
 -12 -10   0 8543.21 430.447   1
  13 -10   0 48.0579 40.8880   1
 -13  10   0-18.3482 39.8318   1
  13  10   0-9.65711 45.1583   1
 -13 -10   0 18.6349 42.0410   1
 -14  10   0 4755.20 269.709   1
  14 -10   0 4223.20 266.118   1
  15 -10   0 119.395 54.4553   1
 -15  10   0 217.442 57.9352   1
 -15 -10   0 113.917 53.9280   1
  15  10   0 257.569 64.2190   1
  16  10   0 929.622 104.483   1
  16 -10   0 1057.28 111.644   1
 -16 -10   0 1221.23 112.416   1
 -16  10   0 1120.54 111.850   1
  17 -10   0 405.652 70.8219   1
 -17  10   0 310.065 68.8369   1
 -17 -10   0 298.051 63.5722   1
  17  10   0 361.720 71.5576   1
 -18 -10   0 1072.24 107.020   1
  18  10   0 901.445 103.152   1
 -18  10   0 997.987 106.709   1
  18 -10   0 957.238 104.600   1
 -19 -10   0 289.296 62.2972   1
  19  10   0 555.901 81.0930   1
 -19  10   0 521.848 78.6304   1
  19 -10   0 468.612 77.2584   1
 -20  10   0 19.6856 52.6882   1
  20 -10   0 10.1785 53.0318   1
 -21 -10   0 215.242 59.9999   1
 -21  10   0 215.684 66.0168   1
 -22 -10   0 274.267 63.1021   1
  22  10   0 296.810 61.1546   1
   0  11   0-8.08081 34.3759   1
   0 -11   0-8.34437 36.2289   1
   1  11   0 5910.46 308.522   1
  -1  11   0 5291.50 301.735   1
   1 -11   0 5860.95 308.542   1
  -1 -11   0 5279.88 299.951   1
  -2  11   0 31928.2 1392.31   1
   2  11   0 29537.5 1391.18   1
  -2 -11   0 30631.0 1390.57   1
   2 -11   0 32808.2 1396.96   1
   3  11   0 6885.29 349.161   1
  -3 -11   0 6882.78 349.800   1
   3 -11   0 6855.61 350.823   1
  -4  11   0 20507.6 925.888   1
   4  11   0 19749.6 926.757   1
  -4 -11   0 19600.0 926.537   1
   4 -11   0 20681.1 932.088   1
  -5  11   0 1130.49 110.600   1
   5  11   0 1447.63 121.938   1
  -5 -11   0 1529.07 121.957   1
   5 -11   0 1436.64 120.428   1
   6  11   0 10991.9 541.985   1
  -6 -11   0 11099.4 542.729   1
   6 -11   0 11038.5 542.707   1
  -7  11   0 16369.6 736.926   1
   7 -11   0 14839.5 733.427   1
   8  11   0 9680.69 479.847   1
  -8 -11   0 10128.2 484.586   1
  -8  11   0 9125.03 470.766   1
   8 -11   0 9027.76 476.582   1
   9  11   0 5859.49 326.144   1
  -9 -11   0 5921.61 322.251   1
  -9  11   0 5611.24 314.802   1
   9 -11   0 5730.36 319.202   1
 -10 -11   0 474.134 76.5375   1
  10  11   0 344.125 73.4893   1
  11 -11   0 8736.58 461.828   1
 -11 -11   0 8925.74 460.019   1
  11  11   0 9495.22 469.957   1
  12  11   0 177.258 64.1062   1
 -12  11   0 212.447 59.6815   1
  12 -11   0 245.970 57.6817   1
 -12 -11   0 248.255 63.8357   1
 -13  11   0 4175.70 251.779   1
  13 -11   0 4103.16 249.503   1
  14 -11   0-9.85110 44.4473   1
 -14  11   0 28.1992 46.1709   1
 -14 -11   0-18.2129 43.3100   1
  14  11   0 30.4727 45.8300   1
  15 -11   0 40.0887 45.2815   1
 -15  11   0 66.7566 47.6290   1
 -15 -11   0 66.5294 46.7444   1
  15  11   0 50.2486 48.6442   1
  16 -11   0 1228.40 116.888   1
 -16  11   0 1131.78 112.988   1
 -16 -11   0 1198.96 115.404   1
  16  11   0 1080.07 111.639   1
 -17  11   0 1233.78 122.199   1
  17 -11   0 1507.23 133.554   1
 -17 -11   0 1350.84 126.124   1
  18 -11   0 617.811 87.7016   1
 -18  11   0 572.315 87.7750   1
 -18 -11   0 588.225 84.2519   1
  18  11   0 655.226 92.5622   1
  19 -11   0 516.302 84.9436   1
 -19  11   0 896.097 100.380   1
 -20  11   0 549.413 84.6217   1
  20  11   0 539.342 78.8159   1
 -20 -11   0 584.842 76.9942   1
 -21 -11   0 540.476 78.3818   1
  22  11   0 268.335 64.4864   1
 -22 -11   0 189.531 56.7926   1
   0 -12   0 5527.41 296.775   1
   0  12   0 4996.27 289.075   1
   1 -12   0 11132.3 526.315   1
  -1 -12   0 11893.5 528.959   1
   1  12   0 10141.7 518.919   1
  -1  12   0 9362.73 512.728   1
  -2 -12   0 26454.4 1212.74   1
   2 -12   0 26317.7 1213.85   1
  -2  12   0 29177.2 1218.02   1
   2  12   0 25717.6 1209.64   1
  -3  12   0 3354.97 219.342   1
   3  12   0 3881.72 229.661   1
  -3 -12   0 3899.58 231.132   1
  -4  12   0 17755.4 828.945   1
   4 -12   0 17791.4 830.815   1
   5  12   0 1822.72 145.131   1
  -5 -12   0 1769.39 143.074   1
   5 -12   0 1859.43 144.080   1
  -6 -12   0 13490.6 649.776   1
   6  12   0 15238.5 658.647   1
   6 -12   0 13889.6 653.146   1
  -7 -12   0 2963.55 203.262   1
   7  12   0 3283.44 205.956   1
   8  12   0 8202.24 420.827   1
  -8 -12   0 7728.96 416.168   1
  -8  12   0 8446.10 422.606   1
   8 -12   0 7808.89 419.453   1
   9  12   0 282.276 59.3307   1
  -9 -12   0 153.867 50.1235   1
  -9  12   0 207.829 57.2110   1
   9 -12   0 153.842 52.1602   1
  10  12   0 622.765 82.9793   1
 -10 -12   0 564.315 77.4954   1
 -10  12   0 773.560 91.2844   1
  10 -12   0 641.188 88.9436   1
  11  12   0 4894.69 281.653   1
 -11 -12   0 4793.05 277.890   1
 -11  12   0 4523.22 274.197   1
  11 -12   0 4714.32 278.379   1
  12  12   0 2446.98 182.846   1
 -12 -12   0 2379.61 176.357   1
 -12  12   0 2841.09 186.872   1
  12 -12   0 2734.31 185.445   1
  13  12   0 2357.50 177.273   1
 -13 -12   0 2764.92 187.067   1
 -13  12   0 2623.02 183.566   1
  13 -12   0 2843.76 189.807   1
 -14 -12   0 204.541 58.2892   1
  14  12   0 202.506 60.8835   1
  15  12   0-10.2017 45.1862   1
  15 -12   0 9.97136 45.8324   1
 -15  12   0 48.7119 46.3513   1
 -15 -12   0 65.6004 48.1577   1
  16  12   0 2217.62 169.857   1
 -16  12   0 2609.92 180.199   1
 -16 -12   0 2515.57 173.585   1
  16 -12   0 2273.68 170.940   1
  17  12   0 1777.28 147.112   1
  17 -12   0 1799.49 147.510   1
 -17  12   0 1883.15 150.648   1
 -17 -12   0 1971.08 149.691   1
 -18  12   0 1511.09 133.587   1
  18 -12   0 1543.87 134.651   1
  19  12   0 175.091 56.9857   1
 -19 -12   0 137.010 44.5769   1
 -19  12   0 116.212 56.7372   1
 -20 -12   0 62.7299 51.7343   1
  20  12   0 104.828 55.0009   1
  21  12   0 614.358 89.1549   1
 -21 -12   0 615.593 81.0490   1
   0  13   0-54.9468 52.7549   1
   0 -13   0 9.13717 44.8911   1
  -1  13   0 6338.48 331.022   1
  -1 -13   0 6645.70 337.240   1
   1 -13   0 5964.87 329.732   1
  -2  13   0 12850.5 613.838   1
   2  13   0 12138.2 610.177   1
  -2 -13   0 12680.8 614.544   1
   2 -13   0 12741.9 614.645   1
   3  13   0 18830.3 867.957   1
   3 -13   0 18611.6 866.322   1
  -3 -13   0 18145.6 866.942   1
   4 -13   0 1152.82 113.512   1
  -4  13   0 1252.75 114.850   1
   4  13   0 1357.45 123.531   1
  -5  13   0 25525.6 1117.42   1
   5  13   0 24221.5 1115.17   1
  -5 -13   0 26618.0 1120.80   1
   6 -13   0 588.863 84.3442   1
  -6 -13   0 548.977 79.9178   1
  -6  13   0 516.526 78.8832   1
   6  13   0 628.668 87.7053   1
  -7  13   0 12200.0 586.893   1
  -7 -13   0 11573.2 582.185   1
   7  13   0 11293.0 580.084   1
   7 -13   0 12539.3 588.510   1
   8 -13   0 254.937 62.9060   1
  -8 -13   0 398.207 70.8802   1
  -8  13   0 375.784 70.5613   1
   8  13   0 283.663 67.7357   1
   9 -13   0 1717.63 137.762   1
   9  13   0 1545.94 134.745   1
  -9  13   0 1457.87 127.817   1
  -9 -13   0 1321.80 127.495   1
  10 -13   0 2864.95 196.896   1
  10  13   0 2737.17 198.261   1
 -10  13   0 3093.62 199.182   1
 -10 -13   0 2966.64 198.915   1
  11 -13   0 2329.02 168.545   1
  11  13   0 2136.19 168.375   1
 -11  13   0 2424.27 169.456   1
 -11 -13   0 2157.70 166.067   1
  12  13   0 1148.33 115.392   1
 -12 -13   0 1305.02 119.442   1
  13 -13   0 795.401 94.4627   1
  13  13   0 834.385 98.1934   1
 -13 -13   0 727.275 91.8904   1
 -13  13   0 882.522 99.0581   1
 -14  13   0 1149.89 114.843   1
  14 -13   0 1087.12 111.490   1
  15 -13   0 1040.69 110.996   1
 -15  13   0 1189.72 113.968   1
  15  13   0 1185.93 116.548   1
 -15 -13   0 1104.29 107.684   1
 -16  13   0 703.879 95.1312   1
  16  13   0 873.901 101.323   1
  16 -13   0 810.766 97.2317   1
 -16 -13   0 899.490 98.8905   1
  17 -13   0 1131.95 115.143   1
 -17 -13   0 1045.57 108.954   1
 -17  13   0 1059.10 116.926   1
  17  13   0 1092.55 110.269   1
 -18 -13   0 37.1998 45.7016   1
  18  13   0 29.3880 48.1369   1
 -19 -13   0 211.283 52.9258   1
  19  13   0 313.855 67.8968   1
 -20 -13   0 26.3487 47.0785   1
  20  13   0 92.8290 51.6729   1
   0  14   0 10070.2 511.919   1
   0 -14   0 10224.8 509.357   1
   1  14   0 2312.43 171.751   1
  -1  14   0 2522.82 177.706   1
   1 -14   0 2801.42 182.587   1
  -1 -14   0 2478.48 177.332   1
   2  14   0 5818.70 322.800   1
  -2  14   0 5613.93 320.064   1
  -2 -14   0 6052.48 326.024   1
   2 -14   0 5613.49 321.230   1
  -3  14   0 312.815 64.9864   1
   3 -14   0 485.365 74.0064   1
   3  14   0 534.668 76.9360   1
  -3 -14   0 483.404 71.6328   1
   4  14   0 2254.41 168.203   1
  -4  14   0 2122.27 164.829   1
  -4 -14   0 2437.46 169.276   1
   4 -14   0 2442.76 171.723   1
  -5  14   0 294.740 62.3115   1
   5 -14   0 317.004 63.6842   1
   5  14   0 213.179 55.1062   1
  -5 -14   0 281.045 59.4400   1
   6 -14   0 10015.7 503.880   1
  -6 -14   0 9785.05 500.842   1
   6  14   0 10342.6 505.467   1
  -6  14   0 9542.81 499.021   1
  -7  14   0 1027.99 108.385   1
   7 -14   0 798.400 98.1219   1
  -8  14   0 8948.27 456.471   1
   8  14   0 8976.14 459.740   1
  -8 -14   0 8960.19 457.441   1
   8 -14   0 8339.01 451.251   1
  -9  14   0 716.457 91.7846   1
   9  14   0 752.132 93.3546   1
   9 -14   0 855.648 97.4926   1
  -9 -14   0 515.800 82.4993   1
 -10 -14   0 469.093 78.8279   1
  10  14   0 515.185 81.6960   1
 -11  14   0 647.783 89.3241   1
  11  14   0 666.287 86.3110   1
  11 -14   0 586.466 90.6550   1
 -11 -14   0 619.657 85.3253   1
 -12  14   0 107.731 55.9594   1
  12 -14   0 113.728 57.6724   1
 -13  14   0 637.623 90.4666   1
  13  14   0 548.481 77.7320   1
 -13 -14   0 419.621 71.8384   1
  13 -14   0 550.273 86.9744   1
 -14  14   0 703.106 88.5687   1
  14  14   0 764.263 88.0234   1
  14 -14   0 735.098 92.0664   1
 -14 -14   0 525.592 77.3860   1
 -15 -14   0 262.048 59.1153   1
  15  14   0 231.798 60.8928   1
 -16  14   0 3280.15 217.861   1
 -16 -14   0 3429.17 211.639   1
  16  14   0 3076.82 209.924   1
  16 -14   0 3266.73 216.901   1
 -17 -14   0 798.096 90.4997   1
  17  14   0 706.853 87.7122   1
 -18 -14   0 354.923 70.2812   1
  18  14   0 304.752 67.0955   1
   0  15   0 19.6013 50.3522   1
   0 -15   0 19.5407 47.2421   1
   1  15   0 1593.08 135.149   1
  -1  15   0 1661.46 137.786   1
   1 -15   0 1673.42 138.363   1
  -1 -15   0 1781.64 140.666   1
   2  15   0-29.6541 50.0496   1
   2 -15   0 78.3951 51.0561   1
  -2  15   0-9.55631 49.0934   1
  -3  15   0 899.245 102.960   1
   3 -15   0 1019.31 108.722   1
   4 -15   0 100.050 55.1027   1
  -4  15   0 68.1597 48.0097   1
   4  15   0 108.735 49.4834   1
  -4 -15   0 117.657 54.0062   1
   5  15   0 5846.82 340.897   1
  -5  15   0 6528.63 347.179   1
  -5 -15   0 6415.77 345.274   1
   5 -15   0 5902.53 340.142   1
   6  15   0-9.89537 38.4473   1
  -6 -15   0 68.9854 41.9415   1
  -7 -15   0 3448.88 233.063   1
   7  15   0 4135.62 243.565   1
   8 -15   0-10.2739 48.8633   1
  -8  15   0 29.9795 52.0644   1
   8  15   0 10.0479 39.0199   1
  -8 -15   0 9.96865 42.4068   1
  -9  15   0 348.185 70.5936   1
   9  15   0 300.404 68.8375   1
   9 -15   0 425.587 77.3039   1
  -9 -15   0 309.158 70.7616   1
 -10  15   0 10.0797 47.1364   1
  10 -15   0 20.5097 45.4079   1
 -11  15   0 30.1328 54.4656   1
  11  15   0-10.2363 45.3212   1
 -11 -15   0-39.2885 40.9016   1
  11 -15   0 61.7925 56.5569   1
 -12  15   0 169.386 62.8014   1
  12  15   0 190.562 60.1358   1
  12 -15   0 135.422 58.3626   1
 -12 -15   0 175.058 53.8910   1
 -13 -15   0-28.9842 53.0569   1
  13  15   0 29.7974 52.4602   1
 -14  15   0 428.598 78.6728   1
  14  15   0 457.712 79.4834   1
  14 -15   0 373.650 72.7670   1
 -15  15   0 866.891 104.281   1
 -15 -15   0 948.514 99.1323   1
  15  15   0 1170.28 115.712   1
  15 -15   0 1060.24 110.952   1
 -17 -15   0 1014.94 103.150   1
  17  15   0 1170.66 109.744   1
   0  16   0 49.6728 48.9662   1
   0 -16   0 140.196 51.6019   1
   1  16   0 9.94225 40.4927   1
  -1  16   0-9.94187 44.0184   1
   1 -16   0-19.9353 44.9732   1
  -1 -16   0-10.1296 45.7038   1
   2  16   0 456.804 79.4468   1
  -2  16   0 367.068 71.7587   1
  -2 -16   0 400.250 75.7041   1
   2 -16   0 296.937 66.7981   1
   3  16   0 504.483 82.1088   1
  -3 -16   0 367.868 70.0939   1
   3 -16   0 282.422 63.6639   1
  -3  16   0 298.145 65.2894   1
   4  16   0 909.454 100.619   1
  -4 -16   0 870.733 99.0064   1
   4 -16   0 837.101 101.043   1
  -4  16   0 809.326 98.1277   1
   5 -16   0-30.5327 46.7622   1
  -5  16   0 29.8194 44.0084   1
   5  16   0 9.97256 51.2286   1
  -5 -16   0-9.89256 43.7993   1
   6 -16   0 1308.72 124.344   1
   6  16   0 1365.20 127.252   1
  -6 -16   0 1501.10 129.907   1
  -6  16   0 1165.10 120.356   1
   7 -16   0-10.2982 46.4656   1
  -7  16   0-29.5826 46.8992   1
   7  16   0 10.0132 48.4109   1
  -7 -16   0-9.96617 48.1834   1
  -8  16   0 2765.09 196.755   1
   8  16   0 2765.28 195.844   1
  -8 -16   0 3010.29 199.528   1
   8 -16   0 2883.60 199.695   1
  -9  16   0 332.293 77.0260   1
   9  16   0 564.366 85.2645   1
  -9 -16   0 348.771 69.0619   1
   9 -16   0 563.272 82.1647   1
 -10  16   0 1189.41 120.130   1
  10  16   0 1304.76 121.721   1
 -10 -16   0 1094.70 113.074   1
  10 -16   0 1130.44 117.111   1
 -11  16   0 50.2595 50.1524   1
  11  16   0-10.1497 48.2849   1
 -11 -16   0 19.4780 47.8506   1
  11 -16   0 62.9308 52.3295   1
 -12  16   0-30.4270 48.2558   1
  12  16   0 29.7352 48.7048   1
 -12 -16   0 67.2778 52.7989   1
  12 -16   0 61.8760 49.8759   1
 -13  16   0 743.897 97.9912   1
  13  16   0 665.063 88.5892   1
 -13 -16   0 799.160 93.3378   1
  13 -16   0 927.598 105.262   1
 -14 -16   0 662.363 87.2901   1
 -14  16   0 536.076 82.6697   1
  14  16   0 729.941 89.0981   1
 -15 -16   0 584.160 75.0432   1
  15  16   0 601.968 85.4712   1
 -16 -16   0 468.042 73.5106   1
  16  16   0 236.685 66.9852   1
   0  17   0 30.0412 55.6755   1
   0 -17   0-40.6512 55.1090   1
  -1  17   0 1460.32 130.815   1
   1  17   0 1383.22 126.764   1
  -1 -17   0 1348.51 127.655   1
   1 -17   0 1211.65 120.234   1
  -2  17   0 199.687 57.9413   1
   2  17   0 241.438 63.3867   1
  -2 -17   0 112.097 57.0995   1
   2 -17   0 120.451 49.8096   1
  -3  17   0 89.8979 59.4652   1
   3 -17   0-49.8344 54.0512   1
  -4  17   0 1679.86 143.974   1
   4 -17   0 2116.73 157.737   1
  -5  17   0 245.885 61.9115   1
   5 -17   0 223.431 60.7503   1
  -5 -17   0 286.991 66.3027   1
  -6  17   0 119.901 57.0007   1
   6 -17   0 92.0963 58.3715   1
   6  17   0 29.8697 44.2239   1
  -6 -17   0 109.641 52.7626   1
   7  17   0 498.764 80.2829   1
   8 -17   0 670.214 88.4131   1
  -8  17   0 532.824 82.7986   1
  -8 -17   0 832.963 95.6061   1
   8  17   0 585.013 83.0622   1
  -9  17   0 885.672 103.039   1
   9  17   0 988.403 106.592   1
  -9 -17   0 791.848 94.6939   1
   9 -17   0 840.192 99.7870   1
 -10  17   0 573.950 89.4701   1
  10  17   0 506.866 80.0053   1
 -10 -17   0 657.561 83.5497   1
  10 -17   0 541.990 87.8392   1
 -11  17   0 743.314 98.7417   1
 -11 -17   0 679.314 88.5526   1
  11  17   0 882.984 99.9152   1
  11 -17   0 822.457 103.144   1
 -12 -17   0-9.41301 47.6587   1
  12  17   0 19.4709 50.7203   1
 -13 -17   0 585.995 82.2516   1
  13  17   0 325.109 73.5191   1
 -14 -17   0 56.1067 53.2523   1
  14  17   0-9.11922 48.8205   1
   0  18   0 1206.97 115.842   1
   0 -18   0 906.956 102.912   1
  -1  18   0 1151.58 118.064   1
   1  18   0 835.508 108.147   1
   1 -18   0 1214.79 120.454   1
  -1 -18   0 1124.41 115.476   1
  -2  18   0 280.612 63.8940   1
   2  18   0 282.836 63.1763   1
   2 -18   0 241.551 61.1085   1
  -2 -18   0 338.427 66.3520   1
   3  18   0 119.743 57.0265   1
  -3  18   0 149.718 61.4777   1
  -3 -18   0 118.550 50.9835   1
   3 -18   0 80.2897 51.7868   1
  -4  18   0 50.0557 51.4529   1
   4  18   0 69.4955 55.2222   1
   4 -18   0 9.98258 45.8955   1
  -4 -18   0 29.5454 49.8901   1
   5  18   0 138.295 58.3444   1
  -5 -18   0 147.563 61.1644   1
   5 -18   0 30.1799 51.1286   1
  -5  18   0 98.1503 56.0627   1
   6 -18   0 232.714 60.9098   1
  -6  18   0 196.257 60.3298   1
   7 -18   0-10.1670 49.9657   1
   7  18   0 69.1803 52.9242   1
  -7 -18   0 68.6678 51.8374   1
  -7  18   0 19.8254 48.7173   1
  -8  18   0 9.94983 49.6486   1
   8 -18   0 40.8628 46.1116   1
  -8 -18   0 48.7611 54.8951   1
  -9 -18   0 87.5302 56.2650   1
   9  18   0 163.235 62.8624   1
 -10  18   0 995.595 114.355   1
  10 -18   0 887.261 108.529   1
 -11 -18   0 1502.83 132.071   1
  11  18   0 1814.07 142.633   1
 -12 -18   0 119.046 54.8711   1
  12  18   0 179.998 59.6485   1
   0  19   0-20.0135 54.9571   1
   0 -19   0-10.1496 50.6305   1
   1  19   0 99.9026 55.0233   1
  -1 -19   0 99.0345 54.5481   1
   2  19   0 227.007 64.7489   1
  -2 -19   0 195.839 59.5769   1
  -3  19   0 99.2364 54.6629   1
   3  19   0 88.2764 59.7690   1
  -3 -19   0 117.180 58.2845   1
   3 -19   0 99.6127 53.4881   1
   4  19   0 68.2703 49.5752   1
  -4  19   0 148.109 59.5624   1
   4 -19   0 79.4199 48.9608   1
  -4 -19   0 125.935 54.6902   1
   5  19   0 106.939 59.2105   1
  -5  19   0 59.5448 56.6326   1
  -5 -19   0 116.719 56.1489   1
   5 -19   0 69.1385 57.0132   1
   6  19   0 58.1761 51.9033   1
  -6  19   0-19.6217 50.4027   1
   6 -19   0 19.6466 44.3265   1
  -6 -19   0 9.64827 45.1202   1
  -7  19   0-38.4043 52.7301   1
   7 -19   0 9.98782 52.7570   1
  -8  19   0 173.541 63.0126   1
  -8 -19   0 180.777 58.8108   1
   8  19   0 158.176 56.6970   1
   8 -19   0 129.576 54.4730   1
  -9 -19   0 293.256 67.2956   1
   9  19   0 273.616 63.4894   1
   2  20   0 556.980 84.8799   1
  -2 -20   0 459.875 80.5055   1
   3  20   0 152.910 64.5599   1
  -3 -20   0 132.936 55.6356   1
   4  20   0 389.941 74.2163   1
  -4 -20   0 464.774 78.4763   1
   5 -20   0 583.542 90.2423   1
  -5 -20   0 851.905 99.0023   1
   5  20   0 906.334 96.3643   1
  -5  20   0 815.198 101.212   1
  -6 -20   0-9.37547 50.2091   1
   6  20   0 56.5903 51.8208   1
  -6  20   0 67.8007 58.8939   1
  26   0  -1-9.37373 45.3213   1
 -26   0   1-18.5962 45.6750   1
  24   0  -1-19.3221 45.9507   1
 -24   0   1-9.16080 49.0376   1
  23   0  -1-19.4241 47.7043   1
 -23   0   1 18.1574 47.9507   1
  22   0  -1 48.0384 44.1711   1
 -22   0   1 27.2808 42.5496   1
  21   0  -1-18.7242 45.9921   1
 -21   0   1-18.2977 39.7275   1
  20   0  -1-18.7637 39.9093   1
 -20   0   1 8.96658 41.9280   1
  19   0  -1-28.9899 48.2037   1
 -19   0   1 42.2936 39.5562   1
  18   0  -1 27.5237 45.7766   1
 -18   0   1 25.6849 43.9949   1
  17   0  -1-8.81414 48.4181   1
 -17   0   1-42.3885 44.1827   1
  16   0  -1-16.9261 38.8912   1
  15   0  -1 49.4009 39.8054   1
 -15   0   1-23.9330 35.9947   1
  14   0  -1 55.3922 36.3901   1
 -14   0   1 15.1050 34.1098   1
  13   0  -1 44.9489 37.9601   1
 -13   0   1 28.0757 36.0880   1
  12   0  -1 13.9617 37.8563   1
 -12   0   1 6.57251 36.9875   1
  11   0  -1-6.44168 34.4835   1
 -11   0   1-18.2623 36.6243   1
  10   0  -1 46.6262 32.8287   1
 -10   0   1 22.3719 31.8780   1
   9   0  -1 104.255 37.6413   1
  -9   0   1 5.02848 26.2598   1
   8   0  -1 14.0125 29.5282   1
  -8   0   1 4.41087 25.1174   1
   6   0  -1 17.9780 21.6343   1
  -6   0   1 3.28083 19.9457   1
   5   0  -1-2.89366 21.6146   1
  -5   0   1 10.6824 22.2427   1
   4   0  -1 115.306 27.2162   1
  -4   0   1 28.9531 20.7931   1
   3   0  -1-4.63486 18.0547   1
  -3   0   1-17.3485 16.3748   1
   1   0   1-3.71197 15.8629   1
  -1   0  -1 3.51236 13.4867   1
   2   0   1 9.35346 20.0291   1
  -2   0  -1 7.20630 18.5784   1
   3   0   1 2.51029 23.2741   1
  -3   0  -1 9.69253 25.2494   1
   4   0   1 116.369 27.4462   1
  -4   0  -1 33.4061 21.2729   1
   6   0   1 35.2158 30.8392   1
  -6   0  -1 21.1921 31.8942   1
   7   0   1-20.0760 23.8705   1
  -7   0  -1 19.2087 27.6596   1
   8   0   1-5.64216 27.2781   1
  -8   0  -1-5.33365 30.0147   1
   9   0   1 18.6379 32.8369   1
  -9   0  -1 40.9550 34.4782   1
  10   0   1 33.7919 37.5766   1
 -10   0  -1-38.0067 35.2197   1
  12   0   1 7.67776 33.3393   1
 -12   0  -1 22.1462 32.0558   1
  13   0   1 40.1003 46.7150   1
 -13   0  -1-38.6939 41.9641   1
  14   0   1-16.5276 35.8779   1
 -14   0  -1 8.04631 35.6254   1
  15   0   1-8.58854 40.8566   1
 -15   0  -1-33.1810 38.1247   1
 -17   0  -1-8.43849 40.1341   1
  18   0   1-28.1716 39.9631   1
  19   0   1-18.5235 46.8928   1
 -19   0  -1 9.06452 46.5642   1
  20   0   1-18.6710 42.1367   1
 -20   0  -1-36.4795 44.1059   1
  21   0   1-9.68631 45.2968   1
 -21   0  -1-17.9150 43.3094   1
  22   0   1 9.62107 43.4106   1
  23   0   1 28.7175 48.4672   1
 -23   0  -1-9.10219 52.4269   1
  24   0   1 18.7572 46.7872   1
 -24   0  -1 18.4127 51.1920   1
  25   0   1 9.23204 54.3918   1
 -25   0  -1 64.1026 52.7682   1
  26   0   1-18.2135 48.1083   1
 -26   0  -1-26.5790 52.1842   1
  26   1  -1 18.7485 48.1612   1
 -26   1   1 9.34002 49.3371   1
 -26  -1   1 26.6722 50.6284   1
  24   1  -1 208.096 59.8302   1
  24  -1  -1 135.169 51.0105   1
 -24   1   1 161.946 55.5197   1
 -24  -1   1 301.639 64.5480   1
  23  -1  -1 19.1886 42.5003   1
 -23   1   1 47.3457 47.9618   1
  22   1  -1 398.643 71.0205   1
  22  -1  -1 530.833 80.3044   1
 -22  -1   1 243.783 67.6086   1
 -22   1   1 408.238 76.4858   1
  21   1  -1 29.3567 47.3122   1
  21  -1  -1 28.7713 40.8002   1
 -21  -1   1-8.98189 43.4272   1
 -21   1   1 9.08290 39.4382   1
  20   1  -1 627.876 84.5273   1
  20  -1  -1 768.463 90.5353   1
 -20   1   1 736.002 90.0502   1
 -20  -1   1 782.476 89.3780   1
  19  -1  -1 1466.31 128.411   1
  19   1  -1 1460.97 126.990   1
 -19  -1   1 1667.63 132.954   1
 -19   1   1 1492.73 125.377   1
  18  -1  -1 1384.27 122.110   1
  18   1  -1 1408.62 127.814   1
 -18  -1   1 1517.54 127.425   1
 -18   1   1 1509.97 126.313   1
  17  -1  -1 736.154 97.6714   1
 -17   1   1 1170.55 104.345   1
  16   1  -1 1068.48 111.059   1
  16  -1  -1 1317.45 112.557   1
 -16  -1   1 1495.83 116.577   1
 -16   1   1 1167.70 106.325   1
  15   1  -1 3737.87 232.179   1
  15  -1  -1 4219.51 239.292   1
 -15  -1   1 3913.56 231.333   1
 -15   1   1 4120.00 231.036   1
  14   1  -1 204.616 49.3426   1
 -14  -1   1 234.160 51.3251   1
 -14   1   1 93.3433 44.2479   1
  13   1  -1 13910.3 621.806   1
  13  -1  -1 12161.2 616.643   1
 -13  -1   1 13692.8 618.802   1
 -13   1   1 12759.4 614.384   1
  12   1  -1 2697.41 168.687   1
  12  -1  -1 2625.98 165.265   1
 -12  -1   1 2712.83 164.158   1
 -12   1   1 2510.23 163.667   1
  11  -1  -1 74.8138 30.6708   1
  11   1  -1 88.0082 41.1199   1
 -11   1   1 54.5165 31.6302   1
  10   1  -1 688.632 72.0037   1
  10  -1  -1 789.861 73.4715   1
 -10  -1   1 652.740 71.1010   1
 -10   1   1 830.324 72.2130   1
   9   1  -1 5934.12 282.776   1
   9  -1  -1 5312.32 275.080   1
  -9  -1   1 5250.20 274.497   1
  -9   1   1 5540.35 276.690   1
   8   1  -1 22054.9 1040.22   1
   8  -1  -1 22079.7 1033.96   1
  -8  -1   1 24482.0 1035.96   1
  -8   1   1 25379.6 1036.83   1
   7   1  -1 12690.0 575.847   1
  -7  -1   1 12676.2 573.043   1
   6   1  -1 116223. 4773.64   1
  -6  -1   1 106096. 4770.20   1
  -6   1   1 105207. 4764.71   1
   6  -1  -1 122250. 4769.01   1
  -5   1   1 87292.7 3676.45   1
   5  -1  -1 91512.1 3678.49   1
  -5  -1   1 90293.8 3680.82   1
  -4   1   1 32281.1 1242.88   1
   4   1  -1 32999.7 1249.67   1
  -3  -1   1 171908. 6505.85   1
   3  -1  -1 179636. 6501.30   1
  -2  -1   1 8053.49 312.513   1
   2   1  -1 8072.13 312.607   1
  -2   1   1 6557.56 306.987   1
   2  -1  -1 6327.28 307.130   1
   1   1  -1 33722.2 1484.92   1
  -1  -1   1 36247.4 1485.78   1
   0  -1   1 2529.70 120.445   1
   0  -1  -1 2703.65 119.022   1
   0   1   1 2830.99 119.116   1
  -1   1  -1 578.830 39.0879   1
   1   1   1 603.410 40.0192   1
   1  -1   1 643.456 41.2259   1
  -1  -1  -1 624.778 39.5131   1
  -2  -1  -1 1552.50 81.2349   1
  -2   1  -1 1310.35 81.0494   1
   2  -1   1 1702.32 83.3221   1
   2   1   1 1327.41 81.9249   1
   3   1   1 249689. 11242.2   1
   3  -1   1 274437. 11241.1   1
  -3  -1  -1 258264. 11240.5   1
  -3   1  -1 278871. 11239.7   1
   4   1   1 68641.2 2601.10   1
   4  -1   1 69909.5 2598.57   1
  -4  -1  -1 63846.8 2596.34   1
   6   1   1 50444.8 2182.92   1
   6  -1   1 51179.4 2181.02   1
  -6  -1  -1 51536.9 2180.06   1
  -6   1  -1 49619.5 2175.80   1
   7   1   1 7826.45 348.788   1
   7  -1   1 6767.46 339.733   1
  -7  -1  -1 6890.82 340.067   1
  -7   1  -1 6877.20 338.268   1
   8   1   1 7736.04 375.385   1
   8  -1   1 7529.96 370.746   1
  -8  -1  -1 7573.78 370.806   1
  -8   1  -1 7715.00 368.809   1
   9   1   1 20435.0 863.467   1
  -9   1  -1 19577.6 854.354   1
  10   1   1 2016.95 144.669   1
  10  -1   1 2507.67 152.727   1
 -10  -1  -1 2462.21 149.146   1
 -10   1  -1 2328.23 147.115   1
  12  -1   1 5230.75 274.940   1
 -12  -1  -1 4892.89 270.315   1
 -12   1  -1 5509.23 271.411   1
  13  -1   1 556.499 75.0563   1
 -13   1  -1 589.724 71.3493   1
  14   1   1 551.265 77.4919   1
  14  -1   1 639.766 83.9325   1
 -14  -1  -1 702.060 80.3576   1
 -14   1  -1 695.518 80.9228   1
  15   1   1 2246.71 162.290   1
  15  -1   1 1962.73 152.118   1
 -15  -1  -1 2420.83 161.853   1
 -15   1  -1 2383.87 159.351   1
  16   1   1 54.5336 48.0208   1
 -16  -1  -1 8.80846 41.9103   1
  17   1   1 452.051 70.4723   1
  17  -1   1 296.012 62.1104   1
 -17  -1  -1 331.462 63.0023   1
 -17   1  -1 329.237 63.7686   1
  18   1   1-9.33643 35.3435   1
  18  -1   1 28.0651 47.3697   1
 -18  -1  -1 36.0769 40.6989   1
 -18   1  -1 17.3932 43.3843   1
  19  -1   1 28.4594 42.8038   1
 -19   1  -1-8.93070 45.8787   1
  20   1   1 9.96655 44.1926   1
  20  -1   1 67.1365 43.3398   1
 -20  -1  -1 52.3735 36.4291   1
 -20   1  -1 90.9130 47.4253   1
  21   1   1 343.099 63.2823   1
  21  -1   1 220.929 64.8415   1
 -21  -1  -1 337.034 63.6262   1
 -21   1  -1 313.810 68.7734   1
  22   1   1 149.931 51.8888   1
 -22  -1  -1 164.828 51.9571   1
  23  -1   1 334.285 75.2289   1
  23   1   1 454.877 75.5677   1
 -23  -1  -1 322.884 64.5623   1
 -23   1  -1 310.939 72.8919   1
  24   1   1 113.181 51.2256   1
  24  -1   1 9.52210 42.2580   1
 -24   1  -1 55.5622 46.9746   1
 -24  -1  -1 97.0255 49.7192   1
  25  -1   1-9.12408 51.9546   1
  25   1   1-27.7302 47.4867   1
 -25  -1  -1-26.2908 46.9117   1
 -25   1  -1 9.28181 52.8527   1
  26   1   1 8.94589 47.2540   1
  26  -1   1 35.3448 44.0802   1
 -26   1  -1 9.09931 50.5951   1
 -26  -1  -1 8.78286 52.8399   1
  26   2  -1-18.5068 46.1562   1
 -26  -2   1 17.5138 51.0067   1
  25   2  -1 9.26174 38.5681   1
 -25  -2   1-9.06862 42.4045   1
  24  -2  -1 1283.09 119.097   1
  24   2  -1 1254.69 119.022   1
 -24   2   1 1504.46 127.235   1
 -24  -2   1 1255.33 120.566   1
  23   2  -1 19.6775 41.8524   1
  23  -2  -1-9.65889 45.1649   1
 -23  -2   1-18.0620 42.9508   1
 -23   2   1-9.61287 49.3812   1
  22   2  -1-9.68787 46.0800   1
  22  -2  -1 29.2886 47.2040   1
 -22  -2   1 18.6410 47.8841   1
 -22   2   1 28.4747 51.4735   1
  21   2  -1 9.67527 42.0067   1
  21  -2  -1-9.59566 49.2936   1
 -21  -2   1-9.39546 42.3921   1
 -21   2   1 47.3182 47.2060   1
  20   2  -1 828.375 99.8926   1
  20  -2  -1 844.468 97.4381   1
 -20   2   1 1013.73 101.328   1
 -20  -2   1 1031.03 105.514   1
  19   2  -1 19.2269 42.6349   1
  19  -2  -1 101.567 44.7067   1
 -19  -2   1 100.044 54.7685   1
 -19   2   1 8.98053 45.5356   1
  18   2  -1 216.005 57.3569   1
  18  -2  -1 354.071 68.1397   1
 -18  -2   1 468.701 70.7594   1
 -18   2   1 414.363 65.3926   1
  17   2  -1 1462.13 127.444   1
  17  -2  -1 1828.07 133.983   1
 -17  -2   1 1373.40 122.515   1
 -17   2   1 1557.77 126.640   1
  16  -2  -1 8.46355 37.4787   1
 -16  -2   1 41.5865 43.9349   1
 -16   2   1 7.97043 33.1980   1
  15   2  -1 2418.71 161.473   1
  15  -2  -1 2523.50 160.969   1
 -15  -2   1 2045.08 150.947   1
 -15   2   1 2032.54 149.426   1
  14   2  -1 45066.6 1880.79   1
  14  -2  -1 42065.9 1870.57   1
 -14  -2   1 44870.4 1871.06   1
 -14   2   1 39425.5 1860.17   1
  13   2  -1 5682.95 294.279   1
 -13  -2   1 5301.64 283.880   1
 -13   2   1 4986.76 278.811   1
  12  -2  -1 27.0204 31.0687   1
 -12   2   1 38.3395 29.9116   1
  11   2  -1 5825.28 286.927   1
  11  -2  -1 5366.57 279.231   1
 -11  -2   1 5509.86 280.875   1
 -11   2   1 4728.33 270.434   1
  10   2  -1 19628.4 853.045   1
  10  -2  -1 19361.2 845.249   1
 -10  -2   1 17901.0 844.544   1
 -10   2   1 18324.2 839.555   1
   9   2  -1 20144.8 842.832   1
   9  -2  -1 19663.1 834.172   1
  -9  -2   1 18264.6 832.387   1
   8   2  -1 268.397 42.2255   1
  -8   2   1 197.527 38.5510   1
  -8  -2   1 252.277 39.6172   1
   8  -2  -1 192.551 35.9013   1
   7   2  -1 36843.8 1625.97   1
  -7   2   1 39080.8 1620.79   1
  -7  -2   1 36877.9 1624.61   1
   7  -2  -1 37114.3 1620.76   1
  -6   2   1 16042.6 717.846   1
   6  -2  -1 16408.9 717.817   1
   5   2  -1 5674.00 255.881   1
  -5   2   1 5306.24 250.928   1
  -5  -2   1 5757.98 254.797   1
  -4  -2   1 365242. 15019.4   1
  -4   2   1 398256. 15015.5   1
   4  -2  -1 395789. 15019.6   1
  -3  -2   1 102003. 4299.84   1
   3   2  -1 106973. 4301.86   1
  -3   2   1 95449.4 4295.36   1
   3  -2  -1 102350. 4295.42   1
  -2  -2   1 95184.5 3817.03   1
   2  -2  -1 93120.4 3812.10   1
  -2   2   1 92541.9 3812.59   1
   1  -2  -1 7120.80 275.031   1
  -1  -2   1 7048.12 279.024   1
   0  -2   1 61719.6 2576.37   1
   0   2  -1 60982.2 2575.77   1
   0   2   1 60191.6 2573.82   1
   0  -2  -1 59661.5 2573.76   1
  -1   2  -1 3256.48 202.521   1
   1  -2   1 3632.01 198.643   1
   1   2   1 5226.98 202.111   1
  -1  -2  -1 4922.67 201.696   1
   2  -2   1 45895.3 1954.20   1
  -2   2  -1 45908.6 1953.00   1
   2   2   1 45919.9 1954.60   1
  -2  -2  -1 45158.9 1954.33   1
  -3  -2  -1 18146.4 797.509   1
   3   2   1 16856.9 797.243   1
  -3   2  -1 19859.4 797.517   1
   3  -2   1 18000.1 797.879   1
  -4  -2  -1 93325.6 4012.22   1
   4   2   1 85229.3 4016.25   1
   4  -2   1 94992.9 4013.11   1
  -5  -2  -1 6513.17 333.993   1
   5   2   1 7564.58 337.254   1
   6   2   1 52604.0 2064.97   1
   6  -2   1 46589.6 2055.49   1
  -6  -2  -1 48195.6 2057.86   1
  -6   2  -1 44265.5 2057.75   1
   7   2   1 42003.4 1819.65   1
   7  -2   1 41560.1 1814.93   1
  -7  -2  -1 40533.9 1816.02   1
  -7   2  -1 43439.5 1813.97   1
   8   2   1 36.3840 34.1482   1
   8  -2   1 45.0227 34.5783   1
  -8  -2  -1 22.6247 31.4743   1
  -8   2  -1 21.1906 30.8847   1
   9   2   1 25955.8 1128.18   1
   9  -2   1 25713.2 1123.63   1
  -9  -2  -1 25804.5 1122.41   1
  -9   2  -1 23905.3 1116.11   1
  10   2   1 41330.2 1829.78   1
  10  -2   1 41486.2 1825.82   1
 -10  -2  -1 42871.3 1826.82   1
 -10   2  -1 41575.5 1821.84   1
  11   2   1 1749.96 133.759   1
 -11  -2  -1 1741.34 127.761   1
  12   2   1 128.979 45.1560   1
  12  -2   1 128.077 44.2273   1
 -12  -2  -1 173.957 44.8422   1
 -12   2  -1 105.616 34.4827   1
  13   2   1 7279.02 363.345   1
  13  -2   1 6567.38 355.310   1
 -13  -2  -1 6845.90 356.158   1
 -13   2  -1 6933.64 355.476   1
  14   2   1 6061.99 317.234   1
  14  -2   1 5196.43 307.580   1
 -14  -2  -1 6112.12 316.619   1
 -14   2  -1 5877.45 310.813   1
  15   2   1 79.5014 48.6722   1
  15  -2   1 103.432 46.9070   1
 -15  -2  -1 109.871 46.5824   1
 -15   2  -1 81.6548 45.5719   1
  16   2   1 15621.0 736.620   1
 -16  -2  -1 15381.4 732.011   1
  17   2   1 18.9622 40.3611   1
  17  -2   1 91.1777 48.1826   1
 -17  -2  -1 26.6640 37.0447   1
 -17   2  -1 26.2772 44.3750   1
  18  -2   1-18.4636 38.4448   1
 -18  -2  -1 27.5868 44.4574   1
 -18   2  -1 27.3361 46.1357   1
  19  -2   1 1446.76 126.698   1
 -19   2  -1 1724.88 138.436   1
  20   2   1 362.815 64.2444   1
  20  -2   1 278.377 62.3842   1
 -20  -2  -1 343.461 62.0315   1
 -20   2  -1 395.147 70.8148   1
  21   2   1 48.4176 46.1314   1
  21  -2   1 48.5382 43.0636   1
 -21  -2  -1 45.8064 46.4609   1
 -21   2  -1 113.255 53.1770   1
  22   2   1-9.97045 48.9772   1
 -22  -2  -1 34.9338 47.3614   1
  23   2   1 131.878 55.6849   1
  23  -2   1 92.5488 52.9173   1
 -23  -2  -1 126.096 50.3099   1
 -23   2  -1 97.1455 57.4142   1
  24   2   1-9.14930 38.1001   1
  24  -2   1-9.34323 47.3053   1
 -24   2  -1 28.0978 49.4681   1
 -24  -2  -1 8.94240 48.4908   1
  25  -2   1 18.5196 42.5901   1
 -25   2  -1 73.1900 47.7034   1
  26   2   1 62.6765 42.0951   1
 -26   2  -1 35.8667 49.4353   1
  25   3  -1 261.434 64.0494   1
 -25  -3   1 156.779 54.6830   1
  24   3  -1 163.522 62.1102   1
  24  -3  -1 48.6487 44.1371   1
 -24  -3   1 100.883 58.6972   1
 -24   3   1 143.847 54.7943   1
  23   3  -1 817.595 97.4523   1
  23  -3  -1 952.713 103.273   1
 -23  -3   1 946.421 101.733   1
 -23   3   1 1034.21 108.840   1
  22   3  -1 157.259 49.2445   1
  22  -3  -1 57.7956 52.4386   1
 -22  -3   1 114.279 50.5120   1
 -22   3   1 86.0034 51.3585   1
  21   3  -1-9.88966 46.2436   1
  21  -3  -1 28.3931 47.2085   1
 -21  -3   1-9.35670 47.3733   1
 -21   3   1-9.59444 47.1266   1
  20  -3  -1 110.213 46.0982   1
 -20   3   1 134.967 53.8445   1
  19   3  -1 2525.37 181.100   1
  19  -3  -1 2858.52 184.148   1
 -19  -3   1 2353.10 174.335   1
 -19   3   1 2887.65 189.934   1
  18   3  -1 9.22421 41.6540   1
  18  -3  -1 72.9057 46.1729   1
 -18   3   1 44.6411 40.3197   1
  17   3  -1 45.7576 40.6180   1
  17  -3  -1 62.2197 41.6596   1
 -17  -3   1 25.6207 36.4396   1
 -17   3   1 146.853 49.8357   1
  16   3  -1 852.961 94.1216   1
  16  -3  -1 737.088 85.3521   1
 -16  -3   1 757.521 83.4285   1
 -16   3   1 783.127 86.7097   1
  15   3  -1 27298.1 1184.86   1
  15  -3  -1 25482.6 1177.25   1
 -15  -3   1 25259.3 1178.74   1
 -15   3   1 26508.7 1174.98   1
  14   3  -1 6892.54 350.357   1
  14  -3  -1 6425.19 340.715   1
 -14  -3   1 6843.97 344.835   1
 -14   3   1 6094.53 337.083   1
  13   3  -1 29222.1 1347.30   1
 -13   3   1 30001.2 1342.46   1
  13  -3  -1 29058.9 1341.30   1
 -13  -3   1 33001.9 1349.97   1
 -12   3   1 573.807 69.1711   1
 -12  -3   1 529.859 67.1236   1
  12   3  -1 521.630 71.9570   1
  11   3  -1 4978.97 255.673   1
  11  -3  -1 4219.29 242.665   1
 -11  -3   1 4427.15 244.893   1
 -11   3   1 4533.20 244.968   1
  10   3  -1 1597.49 113.862   1
 -10   3   1 1447.36 111.043   1
  10  -3  -1 1431.43 110.136   1
 -10  -3   1 1570.86 112.742   1
   9   3  -1 49180.8 2077.37   1
  -9   3   1 50481.9 2073.59   1
  -9  -3   1 47339.2 2073.76   1
   9  -3  -1 44952.5 2066.85   1
   8   3  -1 951.262 81.8232   1
  -8   3   1 1079.88 78.7807   1
  -8  -3   1 898.880 75.6143   1
   8  -3  -1 913.789 75.6954   1
   7   3  -1 6095.25 306.178   1
  -7   3   1 6149.70 300.478   1
   7  -3  -1 6705.11 303.142   1
  -7  -3   1 5869.44 304.690   1
  -6  -3   1 6632.17 312.236   1
   6   3  -1 6115.48 309.692   1
   5  -3  -1 75654.6 3214.83   1
  -5  -3   1 76885.5 3222.49   1
  -5   3   1 72660.7 3213.65   1
   5   3  -1 77201.5 3223.77   1
   4  -3  -1 6420.22 288.659   1
  -4  -3   1 6233.18 293.020   1
   4   3  -1 5915.36 290.138   1
  -4   3   1 5870.67 285.852   1
  -3  -3   1 2545.57 131.918   1
   3  -3  -1 2173.04 125.594   1
  -3   3   1 2596.63 124.462   1
   3   3  -1 2151.56 127.799   1
  -2  -3   1 12986.4 566.125   1
   2   3  -1 12716.1 565.827   1
  -2   3   1 12640.9 560.420   1
   2  -3  -1 12774.6 561.678   1
  -1   3   1 1552.06 86.5686   1
   1   3  -1 1687.66 90.9085   1
   1  -3  -1 1564.50 87.5013   1
   0  -3  -1 58949.3 2385.45   1
   0   3   1 62156.6 2384.04   1
   0  -3   1 62088.2 2390.25   1
  -1  -3  -1 471243. 20500.2   1
   1  -3   1 525218. 20502.7   1
   1   3   1 465779. 20497.8   1
  -1   3  -1 482606. 20499.0   1
   2  -3   1 2780.26 146.998   1
  -2   3  -1 2893.31 145.551   1
  -2  -3  -1 2755.92 147.379   1
   2   3   1 2737.41 145.514   1
   3  -3   1 4535.81 219.725   1
  -3   3  -1 4485.61 217.079   1
  -3  -3  -1 4222.35 218.245   1
   3   3   1 4416.62 222.326   1
  -4  -3  -1 4565.90 230.114   1
   4   3   1 4518.04 231.049   1
  -5   3  -1 2116.94 129.134   1
   5   3   1 2019.65 131.217   1
   5  -3   1 2473.90 133.939   1
  -5  -3  -1 2428.08 135.311   1
  -6  -3  -1 8749.05 416.689   1
   6   3   1 8770.13 421.669   1
  -6   3  -1 9290.84 417.732   1
   6  -3   1 8622.77 416.020   1
  -7  -3  -1 3921.47 217.341   1
  -7   3  -1 4161.03 217.126   1
   7  -3   1 3852.88 216.022   1
   7   3   1 4354.59 222.363   1
  -8   3  -1 36436.7 1524.09   1
   8  -3   1 33791.6 1519.91   1
  -8  -3  -1 33796.0 1522.52   1
   8   3   1 35320.4 1528.22   1
  -9   3  -1 12172.6 565.559   1
   9  -3   1 11543.4 562.078   1
  -9  -3  -1 11702.0 563.550   1
   9   3   1 12921.0 574.156   1
 -10   3  -1 28825.4 1274.00   1
  10  -3   1 28643.5 1275.48   1
 -11  -3  -1 48359.8 2113.26   1
  11   3   1 48650.2 2120.01   1
 -12   3  -1 141.621 47.1984   1
  12  -3   1 206.992 51.1820   1
 -12  -3  -1 158.694 48.2849   1
  12   3   1 162.180 53.1582   1
 -13   3  -1 1667.32 122.177   1
  13  -3   1 1546.63 121.111   1
 -13  -3  -1 1216.88 111.719   1
  13   3   1 1274.81 117.232   1
 -14   3  -1 743.492 86.8633   1
  14  -3   1 647.366 82.5130   1
 -14  -3  -1 844.529 87.3924   1
  14   3   1 850.838 93.0089   1
 -15   3  -1 16258.1 733.270   1
  15  -3   1 14777.7 727.977   1
  16  -3   1 1818.15 139.519   1
 -16  -3  -1 1801.75 138.633   1
  16   3   1 1604.53 139.193   1
 -17   3  -1 2122.91 155.050   1
  17  -3   1 2041.71 152.293   1
 -17  -3  -1 2067.14 155.042   1
  17   3   1 1984.96 155.106   1
 -18   3  -1 2771.02 183.467   1
  18  -3   1 2613.69 178.994   1
 -18  -3  -1 2444.15 176.341   1
  18   3   1 2556.86 182.025   1
 -19   3  -1 144.690 62.1497   1
  19  -3   1 166.888 52.2649   1
 -19  -3  -1 276.195 59.9095   1
  19   3   1 216.065 58.4773   1
 -20   3  -1 9.56772 41.5427   1
  20  -3   1 18.8719 40.1432   1
 -20  -3  -1 18.8127 49.0091   1
  20   3   1 9.85028 48.3869   1
  21   3   1 777.541 91.0369   1
  21  -3   1 708.149 87.8537   1
 -21   3  -1 873.428 96.1375   1
 -21  -3  -1 602.848 80.6490   1
 -22   3  -1 350.661 71.5619   1
  22  -3   1 365.712 70.6821   1
 -22  -3  -1 250.127 65.2224   1
  22   3   1 296.047 69.6655   1
 -23   3  -1-28.3866 46.4779   1
  23  -3   1 9.60225 46.4230   1
 -23  -3  -1 17.9067 42.5820   1
  23   3   1 19.1716 45.5899   1
 -24   3  -1 485.123 78.6148   1
  24  -3   1 466.213 77.5091   1
  24   3   1 457.802 74.5340   1
 -25   3  -1 246.398 64.4445   1
 -25  -3  -1 298.053 66.0614   1
  25  -3   1 317.658 65.9282   1
  25   3   1 240.560 62.0100   1
 -26  -4   1-17.1385 48.2302   1
  26   4  -1-27.9931 50.6064   1
 -25  -4   1-9.02598 52.5801   1
  25   4  -1-28.0123 47.9725   1
 -24   4   1 1416.42 125.997   1
  24  -4  -1 1263.99 121.128   1
 -23  -4   1 263.344 59.5688   1
  23   4  -1 324.896 70.5018   1
  22  -4  -1 156.657 57.9601   1
 -22   4   1 124.280 54.7500   1
 -22  -4   1 138.631 52.9505   1
 -21   4   1 266.938 64.3264   1
  21  -4  -1 223.604 58.0767   1
 -21  -4   1 214.044 57.3977   1
  21   4  -1 226.326 57.5079   1
 -20   4   1 47.2503 52.5433   1
  20  -4  -1-9.58953 37.2411   1
 -20  -4   1 27.7977 42.5762   1
  20   4  -1-9.63282 40.9791   1
 -19   4   1 360.965 66.9258   1
  19  -4  -1 432.292 71.2257   1
 -19  -4   1 470.280 75.5678   1
  19   4  -1 511.029 76.6963   1
 -18   4   1 198.193 58.9842   1
  18  -4  -1 302.320 58.8849   1
 -18  -4   1 290.007 62.4383   1
  18   4  -1 215.036 63.8393   1
 -17  -4   1 35.2539 36.7316   1
 -16   4   1 3109.09 192.632   1
  16  -4  -1 2755.66 185.998   1
 -15   4   1 340.908 59.0829   1
  15  -4  -1 527.845 71.6532   1
 -15  -4   1 324.426 63.3917   1
  15   4  -1 358.388 67.9692   1
 -14   4   1 53521.9 2267.91   1
  14  -4  -1 52967.9 2267.80   1
 -13  -4   1 543.799 74.7554   1
  13   4  -1 781.666 86.6834   1
  13  -4  -1 554.778 73.9101   1
  12   4  -1 5849.44 305.144   1
 -12  -4   1 5340.35 295.632   1
 -11   4   1 4889.27 252.524   1
  11  -4  -1 4354.26 249.432   1
  10  -4  -1 30553.6 1314.65   1
  10   4  -1 28896.7 1318.65   1
 -10   4   1 30673.3 1312.78   1
 -10  -4   1 28824.1 1314.35   1
   9   4  -1 965.231 84.9504   1
  -9  -4   1 1074.71 87.5179   1
  -9   4   1 1053.57 84.6480   1
   9  -4  -1 881.355 79.7269   1
   8  -4  -1 64811.5 2862.35   1
  -8  -4   1 66110.4 2868.26   1
  -8   4   1 68375.2 2862.37   1
   8   4  -1 67369.5 2871.63   1
   7  -4  -1 412.783 50.8660   1
  -7  -4   1 358.462 50.3600   1
  -7   4   1 463.154 49.7908   1
   7   4  -1 437.015 53.1957   1
   6  -4  -1 39656.3 1698.19   1
  -6  -4   1 38958.7 1702.97   1
   6   4  -1 40924.3 1708.14   1
  -6   4   1 37817.7 1693.48   1
  -5  -4   1 19956.2 892.476   1
   5   4  -1 20311.7 892.820   1
  -4  -4   1 130486. 5412.50   1
   4  -4  -1 118721. 5405.33   1
  -4   4   1 128854. 5404.65   1
   4   4  -1 132562. 5415.56   1
  -3   4   1 4876.25 232.553   1
   3  -4  -1 4734.02 232.339   1
  -2   4   1 8405.76 375.456   1
   2  -4  -1 7985.60 374.813   1
  -1   4   1 86342.2 3621.12   1
   1   4  -1 86799.0 3624.05   1
  -1  -4   1 76934.1 3623.24   1
   1  -4  -1 89953.5 3622.70   1
   0  -4  -1 142849. 5975.81   1
   0   4   1 143999. 5974.63   1
   0   4  -1 133683. 5975.16   1
   0  -4   1 142885. 5979.79   1
  -1  -4  -1 7555.96 344.694   1
   1  -4   1 7069.30 343.424   1
  -1   4  -1 7566.81 344.323   1
   1   4   1 7322.35 343.801   1
   3  -4   1 2669.29 151.924   1
  -3   4  -1 2605.41 150.068   1
  -3  -4  -1 2798.03 152.778   1
   3   4   1 2820.52 152.292   1
   4  -4   1 10319.2 487.725   1
  -4   4  -1 10283.3 484.981   1
  -4  -4  -1 10751.8 490.986   1
   4   4   1 11216.1 494.107   1
   5  -4   1 20110.3 866.718   1
  -5   4  -1 19999.1 863.119   1
  -5  -4  -1 19441.6 866.319   1
   5   4   1 17870.8 867.711   1
   6  -4   1 158519. 6649.35   1
  -6   4  -1 158108. 6647.46   1
  -6  -4  -1 157382. 6651.29   1
   6   4   1 150920. 6652.04   1
   7  -4   1 5200.37 289.801   1
  -7   4  -1 5983.53 293.972   1
   7   4   1 6232.46 301.390   1
  -7  -4  -1 5797.04 294.880   1
  -8  -4  -1 411.231 55.1159   1
   8  -4   1 279.410 49.9846   1
  -8   4  -1 300.084 50.9304   1
   8   4   1 488.555 62.8161   1
  -9   4  -1 43327.8 1877.22   1
   9  -4   1 40199.7 1875.81   1
  -9  -4  -1 43497.2 1881.02   1
   9   4   1 45691.3 1885.13   1
 -10   4  -1 13431.2 623.097   1
  10  -4   1 12815.5 622.240   1
 -10  -4  -1 13026.3 625.098   1
  10   4   1 14077.8 633.191   1
 -11   4  -1 22868.4 1005.90   1
  11  -4   1 20795.7 1000.88   1
 -11  -4  -1 21998.2 1004.52   1
  11   4   1 23483.3 1013.23   1
 -12   4  -1 24812.5 1120.36   1
  12  -4   1 23353.9 1117.14   1
 -12  -4  -1 24994.6 1122.16   1
  12   4   1 26808.1 1131.97   1
 -13   4  -1 6180.95 330.069   1
  13  -4   1 5790.90 329.841   1
 -13  -4  -1 6370.52 333.108   1
  13   4   1 6837.37 343.867   1
 -14   4  -1 12369.3 605.639   1
  14  -4   1 13175.7 611.609   1
 -14  -4  -1 12546.9 606.907   1
  14   4   1 12535.1 611.713   1
  15  -4   1 812.361 91.9596   1
 -15  -4  -1 615.797 79.4360   1
  15   4   1 911.567 95.0039   1
 -16   4  -1 7160.82 373.544   1
  16  -4   1 6986.17 374.818   1
 -16  -4  -1 6686.14 366.485   1
  16   4   1 7527.73 383.798   1
 -17   4  -1 190.688 57.1864   1
  17  -4   1 147.749 49.1573   1
 -17  -4  -1 132.945 50.8363   1
  17   4   1 113.987 48.4834   1
 -18   4  -1 1709.37 135.572   1
  18  -4   1 1575.01 131.931   1
 -18  -4  -1 1262.32 123.172   1
  18   4   1 1629.74 136.179   1
 -19  -4  -1 2133.71 153.323   1
  19   4   1 1715.48 145.956   1
 -20   4  -1 237.283 62.0969   1
  20  -4   1 116.165 52.3195   1
  20   4   1 167.595 54.6223   1
 -21   4  -1 9.48287 41.1720   1
  21  -4   1 9.71350 46.1981   1
 -22   4  -1 217.163 63.9483   1
  22  -4   1 135.845 55.1176   1
 -22  -4  -1 207.071 58.2773   1
  22   4   1 145.701 55.1744   1
 -23   4  -1 37.4560 45.4083   1
  23  -4   1 136.239 55.5217   1
 -24   4  -1 148.492 56.2764   1
  24  -4   1 173.272 59.5247   1
 -24  -4  -1 222.356 57.7090   1
  24   4   1 102.240 53.3917   1
 -25  -4  -1 242.545 59.4357   1
  25   4   1 241.761 61.2789   1
 -26  -5   1-35.0742 53.3049   1
  26   5  -1-9.01313 46.9666   1
 -25  -5   1 200.740 61.1403   1
  25   5  -1 75.2714 51.3581   1
 -24   5   1 47.4518 47.3545   1
  24   5  -1 9.69150 49.0842   1
  24  -5  -1 9.97033 38.7365   1
 -24  -5   1 55.2796 53.0800   1
  23   5  -1 960.498 110.038   1
 -23  -5   1 1025.17 110.830   1
 -23   5   1 961.161 107.330   1
 -22   5   1 452.485 78.3437   1
  22   5  -1 633.303 86.5529   1
  22  -5  -1 479.004 80.5233   1
 -22  -5   1 513.113 76.5397   1
  21  -5  -1 1088.73 107.601   1
 -21   5   1 1062.36 107.160   1
  21   5  -1 770.486 93.4913   1
 -21  -5   1 957.592 100.069   1
  20   5  -1 19.5128 46.4052   1
  20  -5  -1 39.1109 50.2321   1
 -20  -5   1 18.2121 46.1091   1
 -20   5   1-9.45491 43.4469   1
  19  -5  -1 1125.19 111.498   1
 -19   5   1 1087.81 110.830   1
  18   5  -1 1745.19 140.170   1
  18  -5  -1 1307.59 125.955   1
 -18  -5   1 1675.85 133.753   1
 -18   5   1 1504.24 128.023   1
  17   5  -1 220.207 52.6163   1
  17  -5  -1 183.185 52.8480   1
 -17  -5   1 159.908 45.7848   1
 -17   5   1 264.728 56.4330   1
  16   5  -1 779.486 91.8464   1
 -16   5   1 786.363 87.0493   1
 -16  -5   1 827.864 89.7940   1
  16  -5  -1 718.900 85.8669   1
 -15   5   1 5268.62 285.286   1
  15  -5  -1 4894.79 282.480   1
 -14   5   1 23.8171 37.7665   1
  14  -5  -1 57.4797 40.9671   1
 -14  -5   1 16.3178 44.8136   1
  14   5  -1-27.2712 43.2411   1
 -13  -5   1 39809.1 1873.01   1
  13  -5  -1 43786.0 1878.78   1
  13   5  -1 42997.8 1882.18   1
 -13   5   1 44535.3 1875.23   1
  12  -5  -1 3060.17 200.455   1
  12   5  -1 3658.74 213.303   1
 -12  -5   1 3606.60 208.327   1
  11  -5  -1 18967.6 865.213   1
 -11   5   1 19714.2 864.951   1
  11   5  -1 19269.8 875.477   1
 -11  -5   1 18190.6 864.965   1
 -10   5   1 9273.39 428.313   1
  10  -5  -1 8296.59 424.132   1
   9  -5  -1 14294.1 652.443   1
  -9   5   1 13971.2 647.040   1
   9   5  -1 14216.0 658.371   1
  -9  -5   1 13974.0 656.223   1
   8  -5  -1 5026.32 254.150   1
  -8   5   1 4772.46 248.033   1
   8   5  -1 4906.03 261.574   1
  -8  -5   1 4422.59 253.265   1
   7  -5  -1 34872.6 1547.39   1
  -7   5   1 33872.4 1542.79   1
   7   5  -1 39186.5 1563.37   1
  -7  -5   1 34983.5 1552.77   1
   6  -5  -1 15495.0 662.436   1
  -6   5   1 14556.1 658.128   1
  -6  -5   1 13880.9 663.736   1
   6   5  -1 14235.9 664.669   1
  -5  -5   1 88810.1 3721.95   1
   5  -5  -1 83240.6 3714.54   1
  -5   5   1 86981.3 3712.90   1
   5   5  -1 89476.5 3723.24   1
  -4  -5   1 50538.3 2146.29   1
   4   5  -1 52860.8 2147.11   1
  -4   5   1 49429.2 2136.32   1
   4  -5  -1 46814.7 2135.99   1
   3  -5  -1 52441.2 2305.54   1
   3   5  -1 55680.0 2312.77   1
  -3   5   1 52763.8 2304.12   1
  -3  -5   1 54366.3 2310.93   1
   2   5  -1 24589.7 1085.73   1
  -2  -5   1 24909.5 1086.44   1
  -1  -5   1 33385.8 1481.08   1
   1   5  -1 34812.7 1481.17   1
   0  -5   1 81633.6 3705.93   1
   0   5   1 92138.1 3705.89   1
   0   5  -1 94700.5 3711.48   1
   0  -5  -1 80407.1 3703.15   1
   1  -5   1 164326. 6835.89   1
   1   5   1 156422. 6832.13   1
  -1   5  -1 154983. 6830.71   1
  -1  -5  -1 168689. 6834.43   1
   2  -5   1 468.692 56.2292   1
  -2   5  -1 425.678 52.7485   1
   2   5   1 636.680 58.5315   1
  -2  -5  -1 560.987 57.9705   1
  -3   5  -1 163917. 6849.95   1
   3  -5   1 162497. 6852.86   1
   3   5   1 163625. 6852.73   1
  -3  -5  -1 154854. 6850.83   1
   4   5   1 2039.74 122.442   1
  -4  -5  -1 1941.25 120.925   1
  -4   5  -1 1739.62 117.199   1
   4  -5   1 1726.68 117.151   1
   5   5   1 25785.6 1100.98   1
  -5  -5  -1 24580.3 1093.87   1
  -5   5  -1 24879.6 1089.48   1
   5  -5   1 23578.5 1092.49   1
   6   5   1 320.238 55.3826   1
  -6   5  -1 397.683 53.9306   1
   6  -5   1 407.623 57.0355   1
   7   5   1 93.0675 38.9757   1
  -7  -5  -1 122.011 43.4192   1
  -7   5  -1 101.300 32.2038   1
   7  -5   1 108.051 35.1869   1
   8   5   1 26714.9 1238.45   1
  -8  -5  -1 28814.1 1243.36   1
  -8   5  -1 28132.5 1236.39   1
   8  -5   1 28121.3 1241.70   1
  -9   5  -1 31381.6 1377.12   1
   9  -5   1 30997.3 1378.55   1
 -10  -5  -1 37511.6 1684.80   1
  10   5   1 39204.8 1689.85   1
  11  -5   1 19643.7 871.990   1
  11   5   1 19412.0 874.461   1
 -11   5  -1 19340.3 869.868   1
 -11  -5  -1 17482.9 868.124   1
  12  -5   1 1111.68 103.768   1
 -12   5  -1 1220.61 106.786   1
  12   5   1 1415.19 116.527   1
 -12  -5  -1 1230.19 105.507   1
 -13   5  -1 2852.81 183.943   1
  13   5   1 2783.90 186.304   1
 -13  -5  -1 2918.28 186.566   1
  14  -5   1 8913.14 451.591   1
  15   5   1 4872.06 287.098   1
 -15  -5  -1 5214.23 285.651   1
  16   5   1 202.323 59.3789   1
  16  -5   1 111.030 55.3198   1
 -16   5  -1 98.1613 51.0724   1
 -16  -5  -1 88.9391 48.5036   1
  17   5   1 9.91064 43.0288   1
  17  -5   1-9.46899 45.0350   1
 -17   5  -1-9.12360 46.8690   1
 -17  -5  -1 36.1799 40.0483   1
  18   5   1 643.076 87.0420   1
  18  -5   1 491.311 75.3219   1
 -18   5  -1 603.447 82.4853   1
 -18  -5  -1 540.835 80.6701   1
  19   5   1-9.58763 44.0556   1
  19  -5   1 9.76188 43.2247   1
 -19   5  -1-9.43826 46.3632   1
 -19  -5  -1 64.4987 53.6732   1
  20   5   1 2861.61 191.242   1
  20  -5   1 2529.03 184.133   1
 -20   5  -1 2769.62 187.645   1
 -20  -5  -1 2608.69 184.435   1
 -21  -5  -1 73.8635 54.9834   1
  21  -5   1 39.5353 50.7962   1
 -21   5  -1 9.54350 50.4294   1
  21   5   1 19.6721 49.0868   1
 -22  -5  -1 531.730 82.4277   1
  22  -5   1 443.978 76.3222   1
 -22   5  -1 578.746 81.8891   1
  22   5   1 312.967 73.7725   1
 -23  -5  -1 771.140 94.0273   1
  23  -5   1 842.570 99.3602   1
 -23   5  -1 694.827 90.6112   1
  23   5   1 557.549 87.1034   1
  24  -5   1 385.437 72.2006   1
 -24   5  -1 542.309 79.0119   1
 -25  -5  -1 423.581 71.3916   1
  25   5   1 634.946 83.5999   1
 -25  -6   1 17.8350 42.4107   1
  25   6  -1-18.8447 40.9073   1
 -24  -6   1 651.176 84.9192   1
  24   6  -1 633.434 85.6356   1
 -23  -6   1 331.512 71.7787   1
  23   6  -1 269.297 68.5452   1
 -23   6   1 400.049 74.1664   1
  23  -6  -1 217.003 60.1078   1
  22  -6  -1 2658.73 187.401   1
  22   6  -1 2644.39 185.119   1
 -22   6   1 3001.12 191.384   1
 -22  -6   1 2430.79 179.717   1
  21  -6  -1 284.008 64.6909   1
 -21  -6   1 455.402 74.7439   1
 -21   6   1 284.465 68.4240   1
 -20  -6   1 1053.16 107.032   1
  20   6  -1 1255.29 120.526   1
 -19  -6   1 376.706 68.3579   1
  19   6  -1 477.602 79.5442   1
 -19   6   1 417.050 68.9163   1
  19  -6  -1 334.716 67.5003   1
  18  -6  -1 3207.73 215.209   1
 -18  -6   1 3139.71 208.838   1
 -18   6   1 3454.07 214.536   1
  18   6  -1 3663.15 221.831   1
  17   6  -1 19.6386 39.0975   1
  17  -6  -1 18.3165 38.9833   1
 -17  -6   1 36.0626 34.1524   1
 -17   6   1 62.1286 45.6153   1
 -16  -6   1 3068.79 206.481   1
  16   6  -1 3641.26 218.667   1
  15   6  -1 19.4900 50.1062   1
 -15  -6   1 77.3773 47.2635   1
 -15   6   1 50.0046 42.2511   1
  15  -6  -1 51.7161 38.2232   1
  14   6  -1 1779.38 135.923   1
  14  -6  -1 1639.25 128.657   1
 -14  -6   1 1309.56 120.779   1
 -14   6   1 1694.26 129.209   1
  13   6  -1 652.037 78.9588   1
 -13   6   1 823.029 86.2271   1
  13  -6  -1 563.360 80.8860   1
 -13  -6   1 775.305 81.8176   1
  12   6  -1 32193.3 1408.54   1
 -12   6   1 31621.2 1395.97   1
 -12  -6   1 29850.5 1395.94   1
  12  -6  -1 32449.9 1403.20   1
 -11  -6   1 746.113 78.8616   1
  11   6  -1 543.842 68.8266   1
  10   6  -1 4066.17 236.375   1
 -10   6   1 3738.33 222.034   1
  10  -6  -1 4079.73 230.901   1
 -10  -6   1 4377.57 235.762   1
  -9   6   1 2009.07 133.378   1
   8   6  -1 1313.58 116.236   1
  -8   6   1 1516.59 108.309   1
   8  -6  -1 1536.96 110.354   1
  -8  -6   1 1370.21 113.074   1
   7   6  -1 7231.65 343.759   1
  -7   6   1 6551.79 331.780   1
   7  -6  -1 6457.30 332.242   1
  -7  -6   1 6522.24 337.566   1
   6   6  -1 12730.2 577.168   1
   6  -6  -1 12267.6 570.859   1
  -6  -6   1 12240.8 574.660   1
  -6   6   1 12112.5 568.107   1
  -5  -6   1 10536.8 504.921   1
   5   6  -1 11008.9 507.574   1
  -5   6   1 11584.6 501.732   1
   5  -6  -1 9883.41 497.530   1
  -4  -6   1 15069.9 714.102   1
   4   6  -1 15802.5 717.152   1
  -4   6   1 16325.9 709.791   1
   4  -6  -1 15688.2 710.036   1
  -3  -6   1 10708.8 495.830   1
   3   6  -1 11238.5 498.995   1
  -3   6   1 10153.0 488.945   1
   3  -6  -1 10430.7 491.693   1
  -2  -6   1 173334. 7220.39   1
   2   6  -1 170420. 7218.37   1
  -2   6   1 161624. 7213.16   1
   2  -6  -1 174973. 7217.69   1
  -1   6   1 67657.3 3012.56   1
   1   6  -1 74827.0 3020.04   1
  -1  -6   1 70348.6 3020.33   1
   1  -6  -1 69197.5 3015.41   1
   0  -6  -1 143543. 6191.24   1
   0   6   1 143360. 6189.50   1
   0   6  -1 144999. 6192.49   1
   0  -6   1 151131. 6198.05   1
  -1  -6  -1 18776.6 837.314   1
   1   6   1 19481.4 838.158   1
  -1   6  -1 17869.1 836.140   1
   1  -6   1 18942.6 841.247   1
  -2  -6  -1 149060. 6094.04   1
   2   6   1 140725. 6090.69   1
  -2   6  -1 139037. 6089.90   1
   2  -6   1 144107. 6093.51   1
   3  -6   1 458.540 57.8794   1
   3   6   1 409.292 54.4319   1
  -3  -6  -1 528.722 61.1747   1
   4  -6   1 25138.9 1163.58   1
  -4   6  -1 25314.6 1161.68   1
  -4  -6  -1 26746.5 1167.43   1
   4   6   1 28620.9 1170.14   1
   5  -6   1 25600.4 1170.49   1
  -5   6  -1 25175.5 1166.59   1
  -5  -6  -1 27807.3 1174.66   1
   5   6   1 27439.6 1174.15   1
   6  -6   1 7122.21 338.081   1
  -6   6  -1 5914.40 326.561   1
  -6  -6  -1 6761.36 337.156   1
   6   6   1 6830.80 340.018   1
   7  -6   1 9696.56 453.148   1
  -7   6  -1 9497.59 447.747   1
  -7  -6  -1 9207.99 449.485   1
   7   6   1 8439.53 448.757   1
   8  -6   1 17886.4 781.680   1
  -8   6  -1 17676.7 777.062   1
  -8  -6  -1 15208.3 775.256   1
   8   6   1 17115.3 782.550   1
  -9  -6  -1 2993.07 182.356   1
   9   6   1 2667.79 177.860   1
  10  -6   1 8134.64 402.549   1
 -10   6  -1 7068.06 391.580   1
 -10  -6  -1 7828.75 398.312   1
  10   6   1 8852.73 412.534   1
  11  -6   1 18235.5 861.376   1
 -11  -6  -1 18568.6 863.737   1
  11   6   1 19186.9 867.531   1
 -11   6  -1 18982.3 859.047   1
  12   6   1 3702.91 223.671   1
 -12   6  -1 3482.86 217.338   1
 -12  -6  -1 3796.81 223.439   1
  13   6   1 792.041 97.3610   1
  13  -6   1 1097.33 100.812   1
 -13  -6  -1 993.391 96.9190   1
  14  -6   1 6644.17 344.677   1
  14   6   1 6941.57 350.519   1
 -14   6  -1 5851.39 333.562   1
 -14  -6  -1 6025.20 339.020   1
  15  -6   1 830.730 92.3715   1
  15   6   1 967.958 99.7912   1
 -15  -6  -1 843.411 90.4106   1
 -15   6  -1 839.675 91.5262   1
 -16   6  -1 44.8147 43.3564   1
  16   6   1 19.4752 46.3344   1
 -16  -6  -1 63.4619 45.9250   1
  16  -6   1 9.26013 40.2299   1
 -17   6  -1 676.224 84.2466   1
  17  -6   1 717.821 86.7359   1
 -18   6  -1 129.859 49.0813   1
  18   6   1 90.7245 43.8655   1
  18  -6   1 47.9274 42.5437   1
 -18  -6  -1 27.7929 35.1897   1
  19  -6   1 4774.19 282.559   1
  19   6   1 4984.99 287.838   1
 -19  -6  -1 4547.74 276.137   1
 -19   6  -1 5183.95 286.764   1
  20  -6   1 311.159 62.7693   1
 -20   6  -1 292.128 62.5390   1
  21   6   1 3170.66 208.655   1
  22  -6   1 775.566 92.0826   1
 -22   6  -1 525.422 82.0300   1
 -23  -6  -1 463.286 72.5813   1
  23   6   1 432.722 76.1484   1
 -24  -6  -1 213.804 61.7189   1
  24   6   1 289.094 66.0414   1
 -24   6  -1 210.580 64.8654   1
  25   7  -1 157.692 56.3186   1
 -25  -7   1 201.060 59.2857   1
  24   7  -1 112.442 59.0238   1
 -24  -7   1 188.509 63.6495   1
 -23  -7   1 1094.80 105.103   1
  23   7  -1 997.653 101.317   1
 -23   7   1 937.140 106.868   1
 -22  -7   1 252.645 60.6215   1
  22   7  -1 391.475 73.3189   1
 -21  -7   1 3440.51 215.975   1
 -21   7   1 3246.52 218.471   1
  21  -7  -1 3441.40 223.447   1
  21   7  -1 3455.60 222.757   1
 -20  -7   1 9.26415 46.9103   1
 -20   7   1-9.53471 43.8145   1
  20  -7  -1-20.2296 48.1104   1
  20   7  -1-49.9202 49.8059   1
 -19  -7   1 9.28234 45.6298   1
 -19   7   1 65.9336 44.8330   1
  19  -7  -1 9.99513 47.5705   1
  19   7  -1 89.6306 56.0709   1
 -18  -7   1 257.995 59.2738   1
 -18   7   1 166.724 56.8007   1
  18  -7  -1 78.7906 50.4315   1
  18   7  -1 180.675 56.9844   1
 -17  -7   1 3079.52 212.096   1
  17  -7  -1 3696.16 224.073   1
 -17   7   1 3556.15 220.303   1
  17   7  -1 3459.45 221.864   1
  16   7  -1 688.733 91.7443   1
  16  -7  -1 484.223 76.7936   1
 -16  -7   1 472.485 77.0931   1
 -16   7   1 560.684 76.8276   1
 -15  -7   1 5491.28 319.403   1
  15  -7  -1 6216.85 329.614   1
  15   7  -1 6109.13 329.117   1
 -15   7   1 5951.48 322.476   1
  14  -7  -1 1847.84 155.455   1
 -14   7   1 2041.89 150.853   1
  14   7  -1 2298.60 161.228   1
 -14  -7   1 2327.67 160.743   1
  13  -7  -1 14089.2 653.680   1
 -13   7   1 13193.9 646.908   1
  13   7  -1 13824.8 659.112   1
 -13  -7   1 13603.6 650.399   1
  12  -7  -1 833.797 86.8933   1
 -12   7   1 1061.67 93.5703   1
  12   7  -1 779.025 88.6337   1
 -12  -7   1 776.571 84.4899   1
  11  -7  -1 14830.0 699.120   1
 -11   7   1 14687.0 695.319   1
  11   7  -1 16563.3 711.955   1
 -11  -7   1 13940.3 701.580   1
  10   7  -1 10516.3 502.645   1
 -10  -7   1 9890.85 498.053   1
   9  -7  -1 1258.35 102.235   1
  -9  -7   1 921.215 96.8209   1
   9   7  -1 1056.54 106.128   1
  -8   7   1 1155.38 95.3555   1
   8   7  -1 1086.94 101.536   1
  -8  -7   1 1188.70 102.516   1
  -7   7   1 56273.2 2495.45   1
   7  -7  -1 59321.3 2499.10   1
  -6  -7   1 13.6271 28.9851   1
   6  -7  -1 6.15631 35.0545   1
   6   7  -1-6.85544 30.3541   1
  -6   7   1 18.0321 29.9831   1
  -5  -7   1 31896.0 1370.67   1
  -5   7   1 32474.6 1365.89   1
   5  -7  -1 33250.8 1368.16   1
  -4  -7   1 5581.52 267.460   1
   4   7  -1 5300.43 264.462   1
  -4   7   1 4862.58 253.402   1
  -3  -7   1 40423.3 1756.16   1
   3   7  -1 38392.0 1754.97   1
  -3   7   1 42018.5 1754.24   1
   3  -7  -1 40219.5 1753.06   1
  -2  -7   1 1951.27 135.760   1
   2   7  -1 2119.34 134.179   1
  -2   7   1 2074.19 132.204   1
   2  -7  -1 2121.32 134.326   1
  -1  -7   1 90475.1 3780.74   1
   1   7  -1 82832.5 3775.64   1
  -1   7   1 94163.9 3777.18   1
   1  -7  -1 85680.7 3774.82   1
   0  -7  -1 3665.94 209.789   1
   0   7   1 3678.45 206.988   1
   0   7  -1 4291.73 215.574   1
   0  -7   1 3759.19 212.663   1
  -1  -7  -1 4831.50 261.761   1
   1   7   1 5348.34 266.458   1
  -1   7  -1 5198.77 265.950   1
   1  -7   1 4947.84 266.257   1
  -2  -7  -1 7192.58 345.355   1
   2   7   1 7016.59 343.131   1
  -2   7  -1 6143.94 335.255   1
   2  -7   1 7208.08 344.984   1
  -3  -7  -1 106701. 4455.07   1
   3   7   1 110872. 4458.59   1
  -3   7  -1 99393.2 4449.69   1
   3  -7   1 100336. 4455.70   1
   4  -7   1 25068.7 1141.84   1
   4   7   1 26991.7 1145.96   1
  -4  -7  -1 25057.9 1141.12   1
   5  -7   1 3970.40 227.785   1
  -5   7  -1 3921.22 226.579   1
   5   7   1 4433.95 234.768   1
  -5  -7  -1 4297.26 233.263   1
  -6   7  -1 433.892 59.1668   1
   6  -7   1 397.339 59.1315   1
   7  -7   1 535.400 67.9450   1
  -7   7  -1 565.815 67.0032   1
   7   7   1 371.985 58.1055   1
  -7  -7  -1 548.055 66.5404   1
   8  -7   1 1262.27 103.438   1
  -8   7  -1 1013.49 95.4640   1
   8   7   1 1005.65 98.3146   1
  -8  -7  -1 1084.14 99.5092   1
   9  -7   1 23014.5 1012.02   1
  -9   7  -1 19990.2 1000.03   1
   9   7   1 23209.0 1015.95   1
  -9  -7  -1 23469.2 1015.84   1
  10  -7   1 23165.6 1092.08   1
 -10   7  -1 22350.2 1083.04   1
 -10  -7  -1 25815.2 1098.09   1
  10   7   1 25771.8 1097.36   1
 -11   7  -1 2905.79 188.389   1
 -11  -7  -1 2906.11 192.194   1
  12  -7   1 2746.75 183.383   1
 -12  -7  -1 2694.05 178.829   1
  12   7   1 2456.97 178.500   1
  13   7   1 10589.5 520.254   1
 -13  -7  -1 10212.0 513.610   1
 -13   7  -1 9822.38 507.479   1
  13  -7   1 10921.5 519.548   1
 -14  -7  -1 1131.90 112.834   1
  14   7   1 1366.48 125.113   1
  15  -7   1 809.240 93.0139   1
 -15   7  -1 739.560 89.0387   1
 -15  -7  -1 648.562 84.6351   1
  15   7   1 811.631 93.4907   1
  16   7   1 276.591 65.7032   1
 -16  -7  -1 310.450 65.3613   1
 -16   7  -1 219.263 59.8706   1
  16  -7   1 252.063 62.2823   1
  17   7   1 59.7857 46.7837   1
 -17  -7  -1 92.5308 51.6190   1
 -17   7  -1 129.252 55.6998   1
  17  -7   1 117.795 54.0725   1
  18   7   1 1510.87 135.043   1
 -18  -7  -1 1823.01 138.388   1
 -18   7  -1 1513.95 132.143   1
  18  -7   1 1679.26 139.349   1
  19   7   1 3660.23 233.572   1
 -19  -7  -1 3510.15 225.670   1
 -19   7  -1 3693.29 228.841   1
  19  -7   1 3736.58 233.491   1
  20   7   1 4113.12 239.939   1
 -20  -7  -1 3446.54 221.605   1
 -20   7  -1 3479.53 225.746   1
  20  -7   1 3487.34 227.962   1
  21   7   1-9.57196 40.7175   1
 -21  -7  -1-9.04656 43.0248   1
 -21   7  -1-18.9993 47.3847   1
  21  -7   1 30.2379 48.7287   1
  22   7   1 357.318 67.4842   1
 -22  -7  -1 308.022 65.5766   1
 -22   7  -1 207.788 63.6808   1
  22  -7   1 291.073 70.2813   1
  23   7   1 140.345 57.2631   1
 -23  -7  -1 195.889 62.6924   1
 -23   7  -1 169.015 64.5472   1
  23  -7   1 120.110 59.9586   1
 -24  -7  -1 482.028 76.0110   1
  24   7   1 482.964 78.7613   1
 -24  -8   1 8.77003 46.3261   1
  24   8  -1-45.6157 49.4760   1
 -23  -8   1 114.640 48.1713   1
  23   8  -1 162.611 53.4991   1
 -22   8   1 921.827 105.743   1
  22  -8  -1 1272.68 120.268   1
  21   8  -1 506.857 81.0047   1
 -21  -8   1 449.661 73.1043   1
 -21   8   1 566.461 83.1790   1
  21  -8  -1 523.217 79.0451   1
  20   8  -1 1624.40 140.861   1
 -20   8   1 1767.05 143.217   1
  20  -8  -1 1766.31 144.502   1
 -19  -8   1 297.371 64.2598   1
  18  -8  -1 497.929 82.2008   1
 -18   8   1 785.101 92.4498   1
 -18  -8   1 667.381 83.8873   1
  18   8  -1 695.294 88.1328   1
  17   8  -1 816.114 94.9425   1
  17  -8  -1 693.770 87.7083   1
 -17  -8   1 650.199 82.8295   1
 -17   8   1 625.493 83.9155   1
  16  -8  -1 257.969 57.1115   1
 -16  -8   1 225.643 56.2263   1
 -16   8   1 234.549 58.3869   1
  16   8  -1 207.968 63.3619   1
  15   8  -1 3655.32 227.631   1
 -15  -8   1 3630.39 226.886   1
  14   8  -1 180.776 54.5829   1
 -14   8   1 128.730 44.5863   1
  14  -8  -1 145.326 46.4674   1
 -14  -8   1 188.944 55.6428   1
  13   8  -1 402.898 77.7278   1
 -13   8   1 544.296 72.4745   1
  13  -8  -1 308.004 62.0053   1
 -13  -8   1 344.025 70.4822   1
  12   8  -1 59820.8 2530.07   1
 -12   8   1 60834.0 2525.60   1
  12  -8  -1 54002.8 2518.17   1
 -12  -8   1 57623.0 2530.20   1
  11   8  -1 53.1343 46.3358   1
 -11   8   1 86.9585 39.0662   1
  11  -8  -1 156.342 45.3914   1
 -11  -8   1 102.394 47.0553   1
  10   8  -1 10230.6 499.519   1
 -10   8   1 9621.32 484.510   1
  10  -8  -1 10500.9 493.580   1
 -10  -8   1 9639.30 491.872   1
   9   8  -1 3860.63 227.008   1
  -9   8   1 3278.32 208.152   1
  -9  -8   1 3820.28 221.551   1
   9  -8  -1 3729.11 218.063   1
   8   8  -1 1409.11 117.949   1
  -8  -8   1 1477.79 118.299   1
   7   8  -1 5906.31 318.374   1
  -7  -8   1 6136.05 319.348   1
  -7   8   1 6010.97 311.355   1
  -6   8   1 34429.2 1454.21   1
   6   8  -1 30190.1 1452.12   1
  -6  -8   1 33444.1 1459.36   1
   6  -8  -1 33984.0 1457.37   1
  -5   8   1 578.735 65.6956   1
   5  -8  -1 735.270 74.0436   1
  -4   8   1 13118.7 640.434   1
   4   8  -1 14416.0 651.127   1
  -4  -8   1 13943.5 650.036   1
   4  -8  -1 14267.3 647.604   1
  -3   8   1 10006.7 448.233   1
   3   8  -1 8672.64 443.511   1
  -3  -8   1 8872.08 444.049   1
   3  -8  -1 9070.25 443.592   1
  -2   8   1 143710. 5925.33   1
   2   8  -1 130260. 5920.01   1
  -2  -8   1 141102. 5928.53   1
   2  -8  -1 141549. 5926.84   1
  -1   8   1 719.935 75.8552   1
   1   8  -1 702.366 76.0536   1
  -1  -8   1 876.935 83.2643   1
   0   8  -1 13890.4 642.930   1
   0   8   1 13376.8 637.645   1
   0  -8  -1 13497.0 639.946   1
   0  -8   1 14733.4 648.261   1
  -1   8  -1 5036.87 279.338   1
   1   8   1 5711.76 285.163   1
  -1  -8  -1 5514.49 282.694   1
   1  -8   1 5264.97 285.466   1
  -2   8  -1 58971.4 2200.15   1
   2   8   1 49355.2 2190.19   1
  -2  -8  -1 42788.5 2190.44   1
   2  -8   1 52053.4 2196.40   1
  -3   8  -1 24064.4 1066.35   1
   3   8   1 24542.9 1068.84   1
  -3  -8  -1 23294.1 1066.98   1
   3  -8   1 23386.7 1067.99   1
  -4   8  -1 66704.1 2905.61   1
   4  -8   1 68098.9 2910.41   1
  -5  -8  -1 19070.7 841.633   1
  -5   8  -1 19212.7 838.825   1
   5  -8   1 18956.9 838.236   1
  -6  -8  -1 6344.91 325.466   1
   6   8   1 6032.41 324.247   1
  -7  -8  -1 24430.7 1153.69   1
  -7   8  -1 25308.2 1146.76   1
   7  -8   1 24377.3 1146.30   1
   8   8   1 20791.8 911.428   1
  -8  -8  -1 18734.0 900.136   1
  -8   8  -1 20557.1 902.487   1
   8  -8   1 18929.5 900.460   1
   9   8   1 17.2281 38.8873   1
  -9  -8  -1 41.6512 35.4594   1
  -9   8  -1-31.4387 38.0203   1
   9  -8   1 107.150 44.1373   1
  10   8   1 8669.48 462.762   1
 -10  -8  -1 9406.82 467.102   1
 -10   8  -1 9914.20 467.610   1
  10  -8   1 9165.15 465.374   1
  11   8   1 982.181 103.810   1
 -11  -8  -1 1247.42 108.030   1
  11  -8   1 1057.21 105.431   1
  12   8   1 12981.9 622.831   1
 -12  -8  -1 12355.8 614.192   1
 -12   8  -1 12789.7 614.047   1
  12  -8   1 13124.9 620.510   1
 -13  -8  -1 2625.33 178.286   1
  13   8   1 2407.05 176.513   1
 -14   8  -1 1960.85 160.600   1
  14  -8   1 2321.84 169.933   1
  14   8   1 2526.08 176.210   1
 -15  -8  -1 2207.00 174.602   1
  15  -8   1 2811.25 190.218   1
  15   8   1 2706.27 190.725   1
 -16  -8  -1 1522.90 128.254   1
 -16   8  -1 1593.19 133.054   1
  16   8   1 1462.70 130.125   1
  16  -8   1 1693.18 137.134   1
 -17  -8  -1 2882.18 197.003   1
  17   8   1 3202.94 206.740   1
 -18  -8  -1 1667.61 137.688   1
 -18   8  -1 1665.08 137.012   1
  18  -8   1 1548.68 136.980   1
  18   8   1 1550.91 140.711   1
 -19  -8  -1 277.470 59.0977   1
 -19   8  -1 236.424 64.1644   1
  19   8   1 387.441 69.4731   1
  19  -8   1 153.369 60.7095   1
 -20  -8  -1 64.6089 52.0894   1
  20   8   1 130.562 58.6335   1
 -21   8  -1 339.791 68.8758   1
  21  -8   1 406.062 73.2917   1
 -22  -8  -1 247.320 60.7307   1
  22   8   1 355.156 71.4020   1
 -23  -8  -1 184.539 59.4174   1
  23   8   1 100.459 56.9581   1
 -24  -9   1 25.5485 47.3544   1
  24   9  -1 9.11816 47.5098   1
 -22  -9   1 81.7048 46.1627   1
  22   9  -1 127.707 58.0106   1
 -21  -9   1 1307.29 118.056   1
  21   9  -1 1408.14 124.194   1
 -20  -9   1 148.086 56.6652   1
  20  -9  -1 102.008 55.7313   1
  20   9  -1 211.926 65.3408   1
 -20   9   1 184.927 60.1451   1
 -19   9   1 203.153 62.2642   1
  19  -9  -1 182.497 59.6174   1
 -18  -9   1-9.33871 44.4210   1
  18   9  -1-30.4801 52.9379   1
 -17  -9   1 1702.55 138.715   1
  17  -9  -1 1747.70 141.636   1
 -17   9   1 1690.99 137.929   1
  17   9  -1 1485.13 135.900   1
 -16   9   1 373.636 68.2261   1
  16  -9  -1 370.964 70.6364   1
  15  -9  -1 667.923 86.6035   1
 -15   9   1 710.891 91.1085   1
  15   9  -1 824.083 94.6841   1
 -15  -9   1 664.108 87.3995   1
  14   9  -1 245.221 63.3671   1
 -14  -9   1 365.090 63.6918   1
  13  -9  -1 3044.20 197.168   1
 -13   9   1 2849.83 190.365   1
  13   9  -1 2923.02 193.795   1
 -13  -9   1 3090.51 199.619   1
  12  -9  -1 843.469 93.2220   1
 -12   9   1 1004.49 97.6740   1
  12   9  -1 822.668 96.5290   1
 -12  -9   1 803.735 95.3545   1
 -11   9   1 35607.6 1610.14   1
  11  -9  -1 37282.3 1617.01   1
  10  -9  -1 880.458 93.8279   1
 -10   9   1 1053.49 97.9349   1
 -10  -9   1 1247.93 109.236   1
  10   9  -1 913.733 100.397   1
  -9  -9   1 86.0731 38.9752   1
   9  -9  -1 103.023 41.9867   1
   9   9  -1 89.3790 42.6360   1
  -9   9   1 38.8597 37.1100   1
  -8  -9   1 18084.5 847.431   1
   8  -9  -1 17996.6 839.909   1
   8   9  -1 19158.3 850.496   1
  -8   9   1 17810.5 836.624   1
  -7  -9   1 1787.21 135.961   1
  -7   9   1 1654.77 127.296   1
   7  -9  -1 1731.09 132.458   1
   6   9  -1 10970.7 533.919   1
  -6  -9   1 10960.7 532.118   1
   5   9  -1 22213.4 1049.15   1
  -5  -9   1 24414.2 1054.92   1
  -4   9   1 662.900 79.5752   1
   4   9  -1 863.835 84.9796   1
  -4  -9   1 872.297 85.5332   1
   4  -9  -1 843.587 84.6031   1
  -3   9   1 28579.8 1337.36   1
   3   9  -1 31320.3 1347.64   1
  -3  -9   1 30949.1 1344.10   1
   3  -9  -1 30414.5 1342.50   1
  -2   9   1 5395.94 256.273   1
  -2  -9   1 5001.12 252.714   1
   2  -9  -1 5299.87 256.415   1
   1  -9  -1 32418.3 1453.63   1
  -1   9   1 33427.8 1454.40   1
   0   9   1 95.4587 40.6955   1
   0  -9  -1 42.9140 39.8747   1
  -3   9  -1 31408.8 1514.34   1
   3   9   1 37371.8 1527.64   1
  -3  -9  -1 36307.3 1526.02   1
   3  -9   1 33311.0 1521.44   1
  -4   9  -1 4993.39 277.608   1
   4   9   1 4943.90 281.126   1
  -4  -9  -1 5669.41 287.445   1
   4  -9   1 5102.60 280.817   1
   5   9   1 2017.13 143.499   1
  -5  -9  -1 1877.17 139.082   1
  -5   9  -1 1991.44 140.816   1
   5  -9   1 2185.94 147.435   1
   6   9   1 16748.4 737.108   1
  -6  -9  -1 16671.8 733.674   1
  -6   9  -1 15737.4 728.423   1
   7  -9   1 12690.0 594.076   1
  -7   9  -1 11084.3 582.156   1
   7   9   1 13309.9 601.079   1
  -7  -9  -1 12589.0 595.926   1
   8  -9   1 74.2485 44.7549   1
  -8   9  -1 15.9239 38.5152   1
   8   9   1 44.6153 49.0202   1
  -8  -9  -1-8.64357 40.4389   1
   9  -9   1 19531.7 908.677   1
  -9   9  -1 20332.1 907.745   1
  -9  -9  -1 19940.2 910.988   1
   9   9   1 19053.6 912.156   1
  10  -9   1 1934.11 146.095   1
  11  -9   1 3961.93 243.841   1
 -11   9  -1 4241.18 244.347   1
  11   9   1 3937.73 242.339   1
 -11  -9  -1 4261.95 248.706   1
  12   9   1 6158.46 329.956   1
 -12  -9  -1 5433.76 311.735   1
  13  -9   1 4193.04 260.296   1
 -13   9  -1 4429.41 261.230   1
 -13  -9  -1 4260.57 258.694   1
  13   9   1 4867.20 270.097   1
  14  -9   1 1628.25 140.065   1
 -14   9  -1 1887.94 142.141   1
 -14  -9  -1 1588.26 134.228   1
  14   9   1 1557.17 135.096   1
  15  -9   1 127.362 59.1128   1
 -15   9  -1 205.240 58.6480   1
 -15  -9  -1 209.592 53.2006   1
  16   9   1 2592.41 182.759   1
  16  -9   1 2504.59 180.053   1
 -16  -9  -1 2401.14 171.843   1
 -16   9  -1 2521.45 177.329   1
  17  -9   1 401.387 72.7194   1
 -17   9  -1 456.745 77.1443   1
  17   9   1 388.870 68.5638   1
 -17  -9  -1 528.438 76.5410   1
 -18   9  -1 916.419 101.837   1
  18  -9   1 878.697 101.788   1
  19   9   1 457.455 79.7847   1
 -19  -9  -1 324.081 71.4114   1
 -19   9  -1 459.473 76.0144   1
  19  -9   1 273.366 67.6719   1
  20   9   1 314.230 63.4017   1
 -20  -9  -1 346.141 66.9563   1
 -20   9  -1 229.328 63.9569   1
  20  -9   1 313.421 67.5245   1
  21   9   1 127.762 56.4857   1
 -21  -9  -1 241.922 64.6164   1
 -21   9  -1 190.011 64.3613   1
  21  -9   1 160.772 60.3085   1
 -22   9  -1 37.5950 45.4427   1
  22   9   1-9.49802 47.3805   1
 -23  -9  -1 179.272 54.9438   1
  23   9   1 160.745 53.6449   1
 -23 -10   1 26.2976 48.1641   1
  23  10  -1 47.4534 42.0488   1
 -22 -10   1 239.972 62.3369   1
  22  10  -1 314.888 71.7290   1
 -21 -10   1 18.1770 44.6424   1
  21  10  -1-9.78452 48.0611   1
  20 -10  -1 257.346 66.6942   1
 -20 -10   1 295.988 61.7313   1
 -20  10   1 257.200 66.9852   1
  19  10  -1 397.446 71.0098   1
 -19 -10   1 272.180 57.0888   1
 -19  10   1 373.594 72.8374   1
  19 -10  -1 360.077 68.3582   1
 -18  10   1 29.2322 50.7662   1
  18 -10  -1-10.2476 43.5928   1
  17  10  -1 169.406 55.4615   1
 -17 -10   1 334.739 64.4211   1
 -17  10   1 192.777 59.2751   1
  17 -10  -1 152.110 60.3959   1
  16  10  -1 3680.12 234.796   1
 -16 -10   1 3586.44 230.765   1
 -16  10   1 3872.96 236.706   1
  16 -10  -1 3834.41 237.191   1
  15  10  -1 2501.11 176.295   1
 -15 -10   1 2362.36 170.291   1
 -15  10   1 2353.57 172.851   1
  15 -10  -1 2399.67 173.214   1
  14  10  -1 1610.34 136.151   1
 -14 -10   1 1637.85 136.479   1
 -14  10   1 1438.33 129.125   1
  14 -10  -1 1738.53 138.271   1
  13  10  -1 276.316 63.6075   1
 -13 -10   1 391.279 72.2880   1
 -13  10   1 366.967 66.1844   1
  13 -10  -1 357.729 67.4976   1
  12  10  -1 537.528 81.5123   1
  12 -10  -1 670.427 83.5610   1
 -12  10   1 717.247 82.3692   1
 -12 -10   1 518.595 78.9355   1
  11  10  -1 2751.91 180.883   1
 -11 -10   1 2483.91 174.581   1
 -11  10   1 2608.66 172.910   1
  11 -10  -1 2141.26 164.956   1
  10 -10  -1 7925.90 391.107   1
  10  10  -1 6906.44 390.620   1
 -10 -10   1 7213.84 388.619   1
  -9 -10   1 9569.86 489.648   1
   9 -10  -1 9779.28 487.606   1
   9  10  -1 9823.18 494.766   1
  -9  10   1 10073.6 487.002   1
  -8 -10   1 25951.2 1118.05   1
  -8  10   1 24708.9 1108.84   1
   8  10  -1 24500.2 1115.17   1
   8 -10  -1 23151.9 1110.34   1
  -7 -10   1 10040.2 507.751   1
  -7  10   1 11275.0 509.059   1
   7  10  -1 9784.23 505.394   1
   7 -10  -1 10196.0 506.990   1
   6  10  -1 1067.27 107.233   1
  -6 -10   1 1333.58 113.565   1
   6 -10  -1 1387.69 112.545   1
  -5  10   1 426.876 60.4923   1
   5  10  -1 357.710 61.6520   1
  -5 -10   1 383.654 65.5082   1
   5 -10  -1 334.560 58.8075   1
  -4  10   1 7504.82 362.623   1
   4  10  -1 7198.42 362.530   1
  -4 -10   1 7197.76 363.257   1
  -3  10   1 18371.3 865.454   1
   3  10  -1 19344.2 873.024   1
  -3 -10   1 18542.7 868.441   1
   3 -10  -1 19551.1 871.752   1
  -2  10   1 17467.0 796.607   1
   2  10  -1 16494.0 794.954   1
   2 -10  -1 17448.4 798.714   1
  -2 -10   1 17626.6 798.547   1
  -1  10   1 130619. 5423.70   1
   1  10  -1 125905. 5422.67   1
  -1 -10   1 120334. 5426.33   1
   1 -10  -1 130326. 5428.14   1
   0  10  -1 2450.68 164.703   1
   0  10   1 2461.24 160.543   1
   0 -10   1 2461.16 164.637   1
   0 -10  -1 2284.58 158.566   1
  -1  10  -1 599.328 76.0202   1
   1  10   1 638.866 76.0862   1
  -1 -10  -1 581.445 71.7573   1
   1 -10   1 536.037 73.0909   1
  -2  10  -1 627.678 77.7076   1
   2  10   1 489.058 70.5051   1
  -2 -10  -1 674.921 79.3912   1
   2 -10   1 562.250 76.5810   1
  -3  10  -1 136910. 5650.19   1
   3  10   1 126100. 5644.97   1
  -3 -10  -1 134216. 5650.49   1
   3 -10   1 131403. 5648.69   1
  -4  10  -1 5434.71 309.323   1
   4  10   1 5897.53 315.668   1
  -4 -10  -1 5916.18 316.666   1
   4 -10   1 6155.85 318.452   1
  -5  10  -1 907.545 93.4998   1
   5  10   1 978.357 98.5309   1
  -5 -10  -1 847.663 94.2205   1
   5 -10   1 857.510 92.5847   1
  -6  10  -1 3617.74 224.348   1
  -6 -10  -1 4466.10 239.354   1
   6  10   1 3703.46 228.951   1
   6 -10   1 3731.61 229.207   1
  -7  10  -1 955.933 97.1977   1
  -7 -10  -1 835.181 92.8076   1
   7 -10   1 814.170 93.0086   1
  -8  10  -1 8155.51 461.136   1
   8 -10   1 8995.89 470.331   1
  -8 -10  -1 9866.18 477.787   1
   9 -10   1 4159.67 251.695   1
   9  10   1 4661.88 263.669   1
  -9 -10  -1 4168.84 256.150   1
  10 -10   1 1190.15 111.266   1
 -10  10  -1 1166.61 107.903   1
  10  10   1 1049.45 111.221   1
 -10 -10  -1 1153.52 113.217   1
  11 -10   1 11788.4 569.783   1
 -11  10  -1 11467.7 564.568   1
  11  10   1 10859.2 565.937   1
 -11 -10  -1 12077.2 570.831   1
  12 -10   1 6816.82 366.581   1
 -12  10  -1 6936.72 366.661   1
  12  10   1 7654.61 374.223   1
  13 -10   1 4427.98 262.931   1
 -13  10  -1 4166.40 256.244   1
  13  10   1 4221.98 259.774   1
 -13 -10  -1 4316.18 254.242   1
  14 -10   1 1118.15 108.784   1
 -14  10  -1 987.291 104.779   1
  14  10   1 872.967 101.988   1
 -14 -10  -1 872.981 98.9586   1
  15 -10   1 370.393 72.6159   1
  15  10   1 560.705 85.4285   1
 -15 -10  -1 476.899 77.9026   1
  16 -10   1-20.1563 46.3157   1
 -16  10  -1 9.62984 46.5659   1
  16  10   1-41.3813 55.3829   1
 -16 -10  -1-38.4990 52.8648   1
  17 -10   1 4226.84 258.036   1
 -17  10  -1 4233.15 256.992   1
  18 -10   1 746.738 100.305   1
 -18  10  -1 656.113 93.5247   1
 -18 -10  -1 987.148 101.742   1
  18  10   1 813.788 96.5579   1
  19 -10   1-30.2508 50.2981   1
  19  10   1 40.0592 49.9548   1
 -19 -10  -1 9.18184 39.0587   1
 -19  10  -1-9.78824 51.6992   1
  20 -10   1-10.0686 47.1610   1
  20  10   1 126.444 59.1828   1
 -20 -10  -1 81.2707 51.4897   1
 -20  10  -1 58.4542 55.5399   1
  21 -10   1 9.98000 44.1935   1
 -21 -10  -1 44.2018 52.0679   1
 -21  10  -1 9.61677 55.3951   1
  21  10   1 9.57060 45.5236   1
  22  10   1 151.691 57.8799   1
 -22 -10  -1 111.764 48.1065   1
  22  11  -1 93.9560 53.5411   1
 -22 -11   1 17.5166 41.7100   1
  21  11  -1 48.6275 43.1085   1
 -20 -11   1-9.20415 44.4993   1
  19  11  -1 1058.54 111.192   1
  19 -11  -1 850.429 104.412   1
 -19 -11   1 1032.58 105.530   1
 -19  11   1 1089.25 110.314   1
  18  11  -1 533.741 84.2507   1
 -18  11   1 629.967 89.7403   1
  18 -11  -1 731.888 92.3395   1
 -18 -11   1 592.977 83.3738   1
 -17  11   1 58.2731 52.7710   1
  17 -11  -1 102.127 53.3113   1
 -16 -11   1 735.775 87.7177   1
  16  11  -1 721.612 91.4864   1
  15  11  -1 721.831 94.5857   1
 -15  11   1 540.885 83.3179   1
  15 -11  -1 707.882 88.0924   1
 -15 -11   1 662.604 85.6788   1
  14  11  -1 9.51712 43.0405   1
 -14  11   1 131.766 54.9008   1
  14 -11  -1 132.151 51.9212   1
 -14 -11   1 49.3928 43.8363   1
  13  11  -1 443.186 72.9078   1
  13 -11  -1 475.028 76.1054   1
 -13 -11   1 507.872 78.0567   1
 -13  11   1 510.378 76.1876   1
 -12 -11   1 1712.00 141.251   1
  12  11  -1 1763.36 143.076   1
  12 -11  -1 1793.78 143.264   1
 -11 -11   1 3603.08 220.228   1
  11  11  -1 3257.08 217.006   1
 -10 -11   1 5965.79 337.269   1
  10  11  -1 5960.07 341.141   1
 -10  11   1 6543.09 337.823   1
  10 -11  -1 6279.14 338.875   1
   9  11  -1 769.833 95.0037   1
  -9 -11   1 669.768 86.6416   1
   9 -11  -1 664.091 82.3386   1
  -9  11   1 676.560 81.2587   1
  -8 -11   1 5640.97 309.356   1
   8  11  -1 5377.59 305.094   1
  -8  11   1 5380.98 301.055   1
   8 -11  -1 5606.39 307.555   1
  -7  11   1 285.661 57.8061   1
   7 -11  -1 397.056 66.5410   1
  -6  11   1 41.9664 36.4418   1
   6  11  -1-26.5839 44.8669   1
  -6 -11   1-8.77384 45.7119   1
   6 -11  -1 17.2287 38.8686   1
   5  11  -1 19715.5 942.271   1
  -5 -11   1 21412.3 947.960   1
   5 -11  -1 20523.9 944.073   1
  -4  11   1 39300.3 1764.49   1
   4  11  -1 39800.8 1768.45   1
  -4 -11   1 41190.1 1771.91   1
   4 -11  -1 40044.1 1769.67   1
  -3  11   1 176.617 48.2816   1
   3  11  -1 152.623 44.7065   1
  -3 -11   1 162.609 46.9152   1
  -2  11   1 9841.79 455.014   1
   2  11  -1 8414.71 448.469   1
   2 -11  -1 9086.94 451.316   1
  -2 -11   1 8656.47 449.424   1
  -1  11   1 424.049 66.0722   1
   1  11  -1 292.393 53.8571   1
   1 -11  -1 313.981 62.6171   1
  -1 -11   1 380.580 60.9927   1
   0  11   1 13701.5 655.926   1
   0  11  -1 13060.6 653.500   1
   0 -11  -1 14090.0 657.062   1
   0 -11   1 14603.3 662.711   1
  -1  11  -1 3961.53 248.133   1
   1  11   1 4690.17 257.302   1
  -1 -11  -1 4545.01 256.342   1
   1 -11   1 4491.26 255.822   1
  -2  11  -1 31288.8 1512.39   1
   2  11   1 35193.9 1520.39   1
  -2 -11  -1 35480.8 1522.00   1
   2 -11   1 35008.8 1521.98   1
  -3  11  -1 1875.13 146.094   1
   3  11   1 2152.30 152.273   1
  -3 -11  -1 2049.94 151.558   1
   3 -11   1 2176.89 154.524   1
  -4  11  -1 3092.75 198.961   1
   4  11   1 3005.79 204.807   1
  -4 -11  -1 3012.04 197.702   1
   4 -11   1 3363.93 202.640   1
  -5  11  -1 364.896 66.2841   1
   5  11   1 369.517 69.4216   1
  -5 -11  -1 463.398 71.4758   1
   5 -11   1 356.225 66.2814   1
  -6  11  -1 596.808 78.1177   1
   6  11   1 581.849 79.3778   1
  -6 -11  -1 592.828 81.5109   1
  -7  11  -1 1432.60 122.321   1
   7 -11   1 1658.16 132.868   1
   8  11   1 4153.70 257.142   1
  -8 -11  -1 4004.98 249.277   1
  -8  11  -1 4248.75 248.622   1
   8 -11   1 4260.10 251.927   1
  -9 -11  -1 330.090 63.6751   1
   9  11   1 391.130 66.9719   1
  10  11   1 301.291 65.0031   1
  10 -11   1 388.947 69.1607   1
 -10 -11  -1 405.696 66.8230   1
  11 -11   1 1602.85 136.379   1
 -11  11  -1 1703.06 139.722   1
  11  11   1 1756.36 141.587   1
 -11 -11  -1 2009.67 147.154   1
  12 -11   1 2936.16 195.369   1
 -12 -11  -1 2963.57 199.716   1
  12  11   1 2965.98 198.248   1
 -12  11  -1 2926.80 197.171   1
  13 -11   1 88.2474 48.9840   1
 -13 -11  -1 80.8387 45.5574   1
  13  11   1-10.3174 43.9718   1
 -13  11  -1 102.881 54.5452   1
  14 -11   1 9.96800 48.1955   1
 -14 -11  -1 9.50351 48.1217   1
  14  11   1 10.0530 47.8161   1
 -14  11  -1 37.9295 48.7155   1
  15 -11   1 252.266 64.8466   1
 -15 -11  -1 285.944 63.0250   1
 -15  11  -1 317.299 67.8040   1
  15  11   1 248.131 63.8185   1
  16 -11   1 519.707 80.3494   1
 -16  11  -1 544.733 82.3636   1
  17 -11   1 716.183 92.0658   1
 -17 -11  -1 478.314 75.8731   1
  17  11   1 699.950 93.4361   1
 -17  11  -1 450.866 78.0300   1
  18 -11   1-30.8481 52.8287   1
 -18 -11  -1-27.9399 49.8574   1
 -18  11  -1 9.78291 51.6772   1
  18  11   1-29.5501 49.8783   1
 -19  11  -1 9.73054 45.4998   1
  19 -11   1 51.2310 50.3281   1
 -19 -11  -1-9.14785 45.6299   1
  19  11   1-39.2239 53.1735   1
 -20 -11  -1 35.7861 41.8376   1
  20  11   1-19.2706 50.2016   1
 -21 -11  -1 217.782 58.0207   1
  21  11   1 271.252 66.2773   1
  21  12  -1-9.46583 43.4938   1
 -20 -12   1 144.975 54.6097   1
  20  12  -1 19.1912 49.4038   1
 -19 -12   1 55.6967 44.3243   1
  19  12  -1 142.058 53.7385   1
  18 -12  -1 277.548 66.7636   1
  18  12  -1 226.319 55.4947   1
 -18 -12   1 198.251 53.3066   1
 -18  12   1 197.721 62.0050   1
  17 -12  -1-70.3679 53.0986   1
  17  12  -1-9.87653 44.5663   1
 -17 -12   1-9.47210 35.8567   1
 -17  12   1 19.7309 48.4623   1
  16 -12  -1 50.5695 48.9494   1
  16  12  -1 60.6655 55.5726   1
 -16  12   1 39.3398 46.8301   1
 -16 -12   1 66.0321 51.2031   1
  15  12  -1 1577.50 137.026   1
 -15 -12   1 1653.42 135.143   1
 -14 -12   1-9.88244 35.3804   1
  14 -12  -1-30.1196 51.5744   1
  14  12  -1 29.2984 35.9777   1
 -14  12   1 9.69466 48.3574   1
 -13 -12   1-9.64350 49.5661   1
  13  12  -1 89.9785 58.2573   1
  13 -12  -1 59.2876 50.7868   1
 -13  12   1 28.5028 45.9624   1
  12 -12  -1 274.928 64.7185   1
 -12  12   1 243.056 59.5327   1
 -11 -12   1 38.9056 49.3226   1
  11 -12  -1 39.1336 49.6107   1
  11  12  -1 90.7644 53.3371   1
 -11  12   1 92.1969 48.1124   1
 -10 -12   1 717.212 91.5545   1
  10 -12  -1 886.190 97.7434   1
 -10  12   1 869.308 92.6606   1
  10  12  -1 843.665 103.182   1
   9  12  -1 2808.94 187.111   1
  -9 -12   1 2576.64 183.385   1
  -8 -12   1 1236.36 118.178   1
   8  12  -1 1401.55 118.997   1
  -8  12   1 1362.95 117.801   1
   8 -12  -1 1251.33 119.578   1
  -7  12   1 2634.57 179.110   1
   7  12  -1 2648.94 182.692   1
  -7 -12   1 2539.79 180.539   1
   7 -12  -1 2641.90 180.306   1
  -6  12   1 70.0416 47.4979   1
   6  12  -1 9.19172 46.5609   1
  -6 -12   1 45.8699 46.4711   1
   6 -12  -1 18.6372 44.3422   1
  -5  12   1 14159.8 696.062   1
   5  12  -1 15621.4 709.612   1
  -5 -12   1 14178.4 701.528   1
   5 -12  -1 15052.2 703.448   1
  -4  12   1 2614.10 170.272   1
   4 -12  -1 2150.38 164.650   1
   3  12  -1 1936.74 146.630   1
  -3 -12   1 2028.23 148.248   1
   3 -12  -1 1936.87 149.203   1
  -2  12   1 145.251 47.2199   1
   2  12  -1 105.926 41.6146   1
  -2 -12   1 133.236 44.6217   1
   2 -12  -1 123.272 46.8073   1
  -1  12   1 1599.94 133.326   1
   1  12  -1 2063.78 147.176   1
  -1 -12   1 1909.48 141.746   1
   0  12  -1-17.2262 40.2751   1
   0  12   1 8.72854 40.8149   1
   0 -12  -1 43.6390 40.8114   1
   0 -12   1-35.6480 38.6922   1
  -1  12  -1 4354.12 249.691   1
  -1 -12  -1 4785.55 255.187   1
   1 -12   1 4393.75 251.200   1
  -2  12  -1 1180.10 109.199   1
   2  12   1 1231.01 113.139   1
  -2 -12  -1 1402.28 120.690   1
   2 -12   1 1269.13 114.571   1
  -3  12  -1 8694.69 422.565   1
   3  12   1 8133.10 419.863   1
  -3 -12  -1 7802.32 418.109   1
   3 -12   1 7927.58 418.238   1
  -4  12  -1 396.259 67.0363   1
   4 -12   1 403.133 69.6926   1
  -5  12  -1 695.197 87.5780   1
  -5 -12  -1 629.340 85.0991   1
   6  12   1 111.310 42.8796   1
  -6 -12  -1 112.274 43.2466   1
   7  12   1 1578.03 139.670   1
  -7 -12  -1 1748.23 142.901   1
  -7  12  -1 1626.26 136.437   1
   8  12   1 2710.92 186.211   1
  -8 -12  -1 2442.42 177.314   1
  -8  12  -1 2626.77 178.048   1
   8 -12   1 2526.04 179.570   1
   9  12   1 210.330 59.6664   1
   9 -12   1 184.159 60.1874   1
  -9 -12  -1 242.454 59.6298   1
  -9  12  -1 211.320 60.8998   1
  10 -12   1 87.7353 53.6872   1
  10  12   1 49.7409 51.2633   1
 -10  12  -1 92.8229 50.4962   1
 -10 -12  -1 153.984 56.2034   1
  11 -12   1 754.177 93.8242   1
 -11  12  -1 943.490 100.364   1
  12  12   1 609.109 83.3250   1
  12 -12   1 687.660 88.7106   1
 -12 -12  -1 767.627 94.9152   1
 -12  12  -1 674.252 88.0655   1
  13  12   1 763.535 93.1828   1
 -13 -12  -1 822.848 93.3474   1
  14 -12   1 485.735 75.5475   1
 -14 -12  -1 458.034 75.9943   1
  14  12   1 369.275 74.3608   1
 -14  12  -1 513.304 79.9015   1
  15 -12   1 196.424 56.1839   1
 -15 -12  -1 124.488 57.8628   1
  15  12   1 80.0717 56.5845   1
 -15  12  -1 116.565 55.5748   1
  16 -12   1 49.5871 47.9785   1
 -16 -12  -1 28.5652 50.3219   1
  16  12   1 39.2671 50.4594   1
 -16  12  -1 48.5704 46.9961   1
  17 -12   1 70.7613 55.6965   1
 -17 -12  -1 113.912 58.4579   1
  17  12   1 131.282 59.6429   1
 -17  12  -1 106.497 59.0183   1
  18 -12   1 20.2411 51.2420   1
 -18 -12  -1-18.2519 40.4068   1
  18  12   1 29.7951 49.5409   1
 -18  12  -1 19.2596 54.8318   1
 -19 -12  -1 9.07722 36.1190   1
  19  12   1-19.1638 48.5135   1
 -20 -12  -1 105.228 56.5348   1
  20  12   1 19.0794 51.8025   1
 -20 -13   1 8.79334 38.1765   1
  20  13  -1-9.56635 43.1618   1
 -19 -13   1 18.4211 41.5571   1
  19  13  -1-29.3859 39.8941   1
 -18 -13   1 37.1619 49.7601   1
  18  13  -1 47.9456 52.0282   1
 -17  13   1 39.8044 46.5613   1
 -16 -13   1-37.0007 44.0061   1
 -16  13   1-39.5568 48.5865   1
  16 -13  -1-10.2818 47.2535   1
  16  13  -1-10.1466 40.3885   1
 -15 -13   1 447.767 72.6300   1
  15  13  -1 463.903 74.1266   1
 -15  13   1 333.257 67.4781   1
  15 -13  -1 317.673 69.2285   1
 -14 -13   1 226.697 65.9705   1
  14 -13  -1 267.180 65.7538   1
 -14  13   1 215.366 63.2889   1
  14  13  -1 257.607 70.1052   1
 -13 -13   1 126.105 52.3103   1
  13 -13  -1 112.809 55.2599   1
 -13  13   1 173.960 55.3942   1
  13  13  -1 181.261 54.9746   1
 -12 -13   1 156.197 54.6134   1
  12 -13  -1 131.920 51.7335   1
 -12  13   1 28.6181 46.5137   1
 -11 -13   1 2571.81 186.221   1
 -11  13   1 3011.15 191.279   1
  11  13  -1 2360.07 182.091   1
  11 -13  -1 2796.54 190.848   1
  10 -13  -1 1463.58 128.224   1
 -10  13   1 1376.93 124.163   1
  -9  13   1 169.783 58.1659   1
   9 -13  -1 147.025 54.7151   1
  -9 -13   1 311.859 62.9540   1
   9  13  -1 265.237 59.2961   1
  -8  13   1 199.452 59.5755   1
   8 -13  -1 259.308 62.4937   1
  -8 -13   1 241.793 57.0468   1
   8  13  -1 163.864 51.6964   1
  -7  13   1 212.176 58.4695   1
   7 -13  -1 147.243 54.6644   1
  -7 -13   1 294.838 64.6086   1
   7  13  -1 200.780 58.8160   1
  -6  13   1 241.043 59.5983   1
   6 -13  -1 201.744 56.4262   1
  -6 -13   1 132.510 52.4825   1
   6  13  -1 113.799 54.4816   1
  -5  13   1 100.424 48.9769   1
   5 -13  -1 95.0875 46.0881   1
  -5 -13   1 56.4800 41.0007   1
   5  13  -1 66.8445 39.9015   1
  -4 -13   1 511.866 75.5495   1
   4  13  -1 305.713 67.0102   1
  -3 -13   1 9.43972 38.4472   1
   3  13  -1 9.29689 38.7165   1
  -2 -13   1 129.552 52.8584   1
   2  13  -1 74.2166 45.7631   1
  -1 -13   1 486.358 78.1023   1
   1  13  -1 735.816 87.4981   1
   0 -13   1 241.880 58.9381   1
   0  13  -1 330.564 60.3014   1
  -1  13  -1 254.806 66.2892   1
   1 -13   1 252.068 60.2871   1
  -1 -13  -1 177.070 53.8683   1
   1  13   1 202.467 59.4500   1
  -2  13  -1 136.352 55.3170   1
   2 -13   1 225.953 61.7410   1
   2  13   1 169.101 50.9723   1
  -2 -13  -1 256.247 55.9065   1
  -3  13  -1 2109.41 162.999   1
  -3 -13  -1 2390.64 169.212   1
   3  13   1 2334.48 167.554   1
  -4  13  -1 743.284 90.4430   1
   4 -13   1 981.698 100.797   1
  -4 -13  -1 911.015 95.9058   1
   4  13   1 621.008 84.6072   1
  -5  13  -1 1617.89 140.573   1
   5  13   1 2050.09 150.262   1
  -5 -13  -1 1650.53 139.357   1
   5 -13   1 2130.76 156.199   1
  -6 -13  -1 2265.35 158.692   1
  -6  13  -1 2000.86 156.018   1
   6  13   1 1959.17 151.729   1
   6 -13   1 1984.58 155.435   1
  -7  13  -1 394.778 69.2339   1
   7  13   1 321.980 65.9916   1
  -7 -13  -1 445.682 75.5869   1
   7 -13   1 390.643 72.2873   1
  -8  13  -1 2834.58 198.851   1
  -8 -13  -1 3011.44 202.090   1
   8  13   1 3432.79 213.884   1
   8 -13   1 3178.91 207.203   1
  -9  13  -1 283.834 63.6108   1
   9 -13   1 259.703 61.7893   1
 -10  13  -1 924.350 98.0320   1
 -10 -13  -1 694.504 91.8411   1
  10  13   1 998.984 105.661   1
  10 -13   1 810.019 95.9676   1
 -11 -13  -1 48.7513 41.4820   1
  11  13   1-10.0843 39.1657   1
 -12  13  -1 221.873 57.9140   1
  12 -13   1 223.137 61.4767   1
 -12 -13  -1 137.156 58.1819   1
  12  13   1 130.138 60.0629   1
 -13  13  -1 513.490 80.9032   1
 -13 -13  -1 550.369 85.4422   1
  13 -13   1 656.199 83.9947   1
  13  13   1 604.979 85.3034   1
 -14  13  -1 29.3496 52.4370   1
 -14 -13  -1 92.4531 48.2443   1
  14 -13   1 131.908 59.8184   1
  14  13   1 10.1831 45.1687   1
 -15  13  -1 108.748 53.9195   1
  15  13   1 159.820 63.9972   1
  15 -13   1 204.481 61.1356   1
 -15 -13  -1 95.2402 51.9672   1
  16  13   1 58.4066 50.0570   1
 -16 -13  -1 28.2076 52.9592   1
  16 -13   1 81.7493 54.7435   1
  17  13   1 9.80136 53.8331   1
 -17 -13  -1 28.1369 50.2100   1
 -17  13  -1 9.75652 53.5869   1
  17 -13   1 40.5111 56.9987   1
  18  13   1 10.0744 50.2521   1
 -18 -13  -1-18.0877 47.7674   1
  19  13   1-18.7869 39.1278   1
 -19 -13  -1-26.6476 44.3164   1
  19  14  -1 9.49033 50.1313   1
 -19 -14   1 27.0297 45.6244   1
  17  14  -1 301.393 67.9441   1
 -17 -14   1 361.504 65.9075   1
 -16  14   1 671.309 92.9515   1
  16  14  -1 678.348 90.1777   1
  16 -14  -1 712.437 96.9220   1
 -16 -14   1 516.229 79.5719   1
 -15  14   1 540.672 81.4437   1
  15  14  -1 605.905 84.1103   1
  15 -14  -1 770.853 95.7453   1
 -15 -14   1 552.124 80.8087   1
 -14  14   1 29.6432 50.0634   1
  14  14  -1 59.2013 52.1475   1
  14 -14  -1 20.9190 41.6613   1
 -14 -14   1 68.3621 54.3300   1
 -13  14   1 673.680 92.8183   1
  13  14  -1 874.681 101.796   1
  13 -14  -1 808.598 98.2287   1
 -13 -14   1 845.985 99.5487   1
 -12  14   1 29.6219 50.7382   1
  12  14  -1 20.3144 47.5120   1
 -12 -14   1 58.7722 48.8764   1
  12 -14  -1 10.3480 43.1106   1
  11  14  -1 843.455 98.5224   1
 -11 -14   1 777.161 98.1276   1
 -10  14   1 384.406 74.5116   1
  10  14  -1 561.966 85.3437   1
 -10 -14   1 397.062 72.4817   1
  10 -14  -1 657.167 87.1313   1
   9 -14  -1 412.754 73.0641   1
  -9 -14   1 493.901 76.7036   1
   9  14  -1 238.974 59.2273   1
  -9  14   1 285.157 72.4483   1
  -8  14   1 797.401 96.0817   1
   8  14  -1 931.649 101.528   1
  -8 -14   1 964.288 101.102   1
   8 -14  -1 838.487 99.6491   1
   7 -14  -1 260.214 66.2858   1
  -7  14   1 347.701 67.2702   1
   6 -14  -1 1199.94 112.462   1
   6  14  -1 943.224 110.580   1
  -6  14   1 894.979 100.771   1
  -6 -14   1 941.357 106.796   1
   5  14  -1 1433.25 127.896   1
  -5  14   1 1315.08 122.813   1
   5 -14  -1 1250.90 123.266   1
  -5 -14   1 1399.41 126.302   1
   4 -14  -1 106.796 47.0769   1
   4  14  -1 87.3104 54.7113   1
  -4  14   1 56.8493 42.9030   1
  -4 -14   1 98.5399 54.2361   1
   3  14  -1 7239.02 383.610   1
  -3  14   1 6726.91 376.782   1
   3 -14  -1 6922.15 379.422   1
  -3 -14   1 7737.29 388.260   1
   2  14  -1 2097.66 154.403   1
  -2  14   1 1871.01 151.126   1
   2 -14  -1 2195.08 155.482   1
  -2 -14   1 1733.60 147.433   1
  -1  14   1 1100.30 108.502   1
  -1 -14   1 942.415 103.692   1
   1 -14  -1 1233.69 110.715   1
   0  14  -1 28.2823 45.5784   1
   0  14   1-9.50114 40.4175   1
   0 -14  -1-28.7595 38.1469   1
   0 -14   1-18.8811 45.6418   1
   1 -14   1 163.319 53.5547   1
   1  14   1 133.690 51.2690   1
  -1  14  -1 344.571 64.8393   1
  -1 -14  -1 253.005 60.4511   1
  -2  14  -1 920.160 98.0047   1
   2  14   1 756.766 89.9194   1
   2 -14   1 660.669 85.5717   1
  -2 -14  -1 679.401 88.6540   1
   3  14   1 3644.72 222.511   1
  -3 -14  -1 3029.47 210.268   1
   3 -14   1 3466.45 219.031   1
   4 -14   1 3573.27 225.656   1
   4  14   1 3415.23 220.508   1
  -4  14  -1 3478.54 222.831   1
  -4 -14  -1 3464.10 221.165   1
   5 -14   1 9.97641 45.0398   1
   5  14   1 19.4728 47.8501   1
  -5  14  -1 19.2581 48.0560   1
  -5 -14  -1 96.8662 51.8726   1
   6 -14   1 20.1075 48.6129   1
   6  14   1 29.3110 47.9987   1
  -6  14  -1 67.7591 53.8259   1
  -6 -14  -1-29.4870 51.2148   1
   7 -14   1 540.461 77.7053   1
  -7  14  -1 460.278 78.4965   1
   8 -14   1 10.0322 48.5231   1
  -8 -14  -1 29.7752 42.2448   1
   8  14   1 41.2350 47.3877   1
  -8  14  -1 58.6668 53.0410   1
   9  14   1-10.3347 49.9667   1
  -9 -14  -1 40.0291 54.9595   1
  10 -14   1 10.2122 46.9216   1
  10  14   1 10.2732 50.4608   1
 -10  14  -1 19.5611 44.9381   1
 -10 -14  -1-19.7160 45.2940   1
  11 -14   1 2261.71 169.246   1
 -11  14  -1 2483.41 169.660   1
 -11 -14  -1 2362.32 168.733   1
  12 -14   1-20.5987 45.6018   1
  12  14   1-20.1111 53.8245   1
 -12  14  -1-19.3719 48.3152   1
 -12 -14  -1 29.3431 50.2460   1
  13 -14   1 484.617 78.2864   1
  13  14   1 475.372 80.4316   1
 -13  14  -1 505.110 82.7049   1
 -13 -14  -1 518.487 82.0606   1
  14  14   1-30.4332 52.1171   1
 -14 -14  -1-9.09567 48.0468   1
  15 -14   1 686.736 92.7236   1
 -15  14  -1 692.224 89.1788   1
  15  14   1 851.994 101.600   1
 -15 -14  -1 893.659 97.4731   1
 -16  14  -1 9.68428 54.5075   1
  16 -14   1 20.2502 46.5347   1
 -16 -14  -1 46.3631 54.6192   1
  16  14   1 29.0058 53.7678   1
 -17  14  -1 163.821 65.7169   1
 -18 -14  -1 143.133 51.7671   1
  18  14   1 88.0371 53.2781   1
 -18 -15   1 566.987 79.0104   1
  18  15  -1 682.433 86.4703   1
 -17 -15   1 947.250 98.2298   1
  17  15  -1 992.122 101.575   1
 -16 -15   1-17.6314 41.2258   1
  16  15  -1-9.82893 40.9341   1
 -15  15   1 1205.90 118.436   1
  15  15  -1 936.484 102.747   1
 -15 -15   1 1273.46 116.727   1
 -13  15   1 20.0671 47.7192   1
  13  15  -1-39.9365 42.4713   1
  13 -15  -1-10.4715 48.1134   1
 -13 -15   1 9.65291 36.5357   1
 -12  15   1 20.2211 46.4552   1
  12  15  -1-30.3557 53.4440   1
  12 -15  -1 20.7420 45.9185   1
 -12 -15   1-39.0329 52.2325   1
 -11  15   1 497.048 81.9350   1
  11  15  -1 596.619 86.3125   1
  11 -15  -1 464.325 79.8091   1
 -11 -15   1 408.524 77.2564   1
 -10  15   1 3191.89 219.109   1
  10  15  -1 3778.36 231.022   1
  10 -15  -1 3596.67 229.033   1
 -10 -15   1 3325.23 218.787   1
   9 -15  -1 258.113 64.4403   1
  -9  15   1 370.816 68.9459   1
   9  15  -1 201.189 63.4441   1
  -9 -15   1 269.141 67.4848   1
   8  15  -1 1944.54 155.303   1
  -8 -15   1 2122.57 159.516   1
  -7  15   1 1574.45 134.192   1
   7  15  -1 1442.13 131.105   1
   7 -15  -1 1468.24 131.425   1
  -7 -15   1 1469.99 133.755   1
  -6  15   1 252.986 65.4882   1
   6 -15  -1 322.433 67.7744   1
  -6 -15   1 127.599 46.7290   1
   6  15  -1 197.305 57.4957   1
  -5 -15   1 2606.73 180.608   1
   5 -15  -1 2454.03 177.600   1
   5  15  -1 2231.79 173.663   1
  -5  15   1 2709.57 183.954   1
  -4 -15   1 902.919 102.675   1
   4 -15  -1 1029.78 106.389   1
  -4  15   1 901.086 100.436   1
   4  15  -1 999.363 106.324   1
   3 -15  -1 471.016 76.9691   1
  -3  15   1 564.662 82.6600   1
  -2  15   1 19.5672 45.7650   1
   2 -15  -1 38.9598 39.6878   1
   1  15  -1 440.794 75.5767   1
  -1  15   1 323.705 71.2337   1
   1 -15  -1 351.312 68.8317   1
  -1 -15   1 478.548 75.8388   1
   0  15   1 518.381 75.2397   1
   0  15  -1 439.521 72.7097   1
   0 -15  -1 386.318 66.8180   1
   0 -15   1 563.908 82.0903   1
   1  15   1 551.994 84.8091   1
  -1 -15  -1 519.671 79.5266   1
   1 -15   1 557.987 80.7663   1
   2  15   1 7107.64 397.814   1
  -2  15  -1 7396.25 397.460   1
   2 -15   1 8212.56 407.278   1
  -2 -15  -1 7540.51 402.506   1
  -3  15  -1 944.542 105.684   1
   3 -15   1 1207.16 116.511   1
   4  15   1-9.88770 47.8231   1
  -4 -15  -1 78.8112 52.7493   1
   5  15   1 188.259 57.0625   1
  -5 -15  -1 217.101 61.7880   1
  -6  15  -1 681.416 94.7240   1
   6 -15   1 693.438 97.4628   1
   6  15   1 755.210 95.2453   1
  -6 -15  -1 906.943 99.7154   1
  -7  15  -1 577.238 82.3525   1
   7 -15   1 532.135 81.1957   1
   7  15   1 553.944 82.8166   1
  -7 -15  -1 339.746 69.2866   1
   8 -15   1 144.642 56.3097   1
  -8  15  -1 178.203 59.8263   1
   8  15   1 135.080 52.9132   1
  -8 -15  -1 90.0364 50.2213   1
  -9  15  -1 130.346 61.8831   1
   9  15   1 373.214 77.6580   1
   9 -15   1 244.814 65.3708   1
  -9 -15  -1 281.182 70.5803   1
 -10  15  -1 248.139 65.0364   1
  10  15   1 174.861 63.7076   1
  10 -15   1 153.869 58.3294   1
 -10 -15  -1 217.142 62.3666   1
 -11  15  -1 9.90218 46.3145   1
  11  15   1 10.0875 48.7797   1
 -11 -15  -1 48.8903 47.2841   1
  11 -15   1 31.0511 46.7114   1
  12  15   1 3009.43 207.373   1
 -12 -15  -1 3248.31 208.527   1
 -13  15  -1 1132.16 122.767   1
  13  15   1 1364.39 121.592   1
  13 -15   1 1328.98 127.608   1
 -13 -15  -1 1438.58 123.444   1
 -14  15  -1 606.010 86.2977   1
  14  15   1 559.930 86.0746   1
  14 -15   1 445.229 78.6794   1
 -14 -15  -1 567.030 79.9463   1
 -15  15  -1 269.930 68.4165   1
  15  15   1 215.921 65.8485   1
 -15 -15  -1 457.710 73.7588   1
  15 -15   1 379.164 74.1699   1
  16  15   1 9.50222 50.1940   1
 -16 -15  -1 27.3207 46.7884   1
  17  15   1 444.599 73.2637   1
 -17 -15  -1 321.777 64.1292   1
  16  16  -1 259.017 65.0488   1
 -16 -16   1 292.458 62.6969   1
  15  16  -1-9.16892 45.7365   1
 -15 -16   1-9.51772 44.5062   1
  14  16  -1 1080.78 107.644   1
 -14 -16   1 1057.93 106.721   1
 -13  16   1 1443.17 134.976   1
  13  16  -1 1516.31 132.654   1
 -13 -16   1 1561.24 128.474   1
  13 -16  -1 1431.71 133.547   1
  12 -16  -1 2050.86 158.256   1
 -12  16   1 1757.31 147.944   1
 -11  16   1 71.4790 51.7387   1
  11  16  -1 91.8581 56.0857   1
  11 -16  -1-10.4976 42.8004   1
 -11 -16   1 39.5253 52.2283   1
 -10  16   1 831.477 99.3563   1
  10  16  -1 834.424 100.558   1
  10 -16  -1 714.046 94.4799   1
 -10 -16   1 775.797 98.4333   1
   9 -16  -1 220.835 61.3293   1
   9  16  -1 251.060 68.2269   1
  -9 -16   1 288.604 68.7193   1
  -9  16   1 161.311 56.8757   1
   8 -16  -1 909.450 102.975   1
  -8  16   1 830.476 99.4587   1
   7 -16  -1-20.5286 47.1611   1
   7  16  -1-19.8858 43.1677   1
  -7 -16   1 9.92031 43.9226   1
  -7  16   1 9.96756 44.1318   1
  -6  16   1 4234.45 260.746   1
   6  16  -1 3989.50 257.026   1
  -6 -16   1 4575.82 264.659   1
   6 -16  -1 4376.68 262.646   1
   5 -16  -1 40.4687 51.2571   1
   5  16  -1 69.7282 51.2036   1
  -5 -16   1 69.0680 52.1466   1
  -5  16   1-9.79428 48.1438   1
   4  16  -1 1559.52 129.782   1
   4 -16  -1 1316.09 125.614   1
  -4 -16   1 1338.43 119.864   1
  -3  16   1 3366.21 220.721   1
   3  16  -1 3764.44 228.822   1
   3 -16  -1 3029.46 212.826   1
  -3 -16   1 3525.00 224.366   1
  -2  16   1 49.8690 45.2084   1
   2  16  -1 79.3450 49.6614   1
  -2 -16   1 131.308 59.6414   1
   2 -16  -1 160.003 58.4096   1
  -1  16   1 3447.45 230.779   1
   1  16  -1 4041.31 239.191   1
   1 -16  -1 3656.52 234.575   1
  -1 -16   1 3704.54 235.080   1
   0  16  -1-39.6464 43.8836   1
   0  16   1 49.8562 45.8142   1
   0 -16  -1 40.6378 42.3063   1
   0 -16   1-29.8225 43.1582   1
   1  16   1 305.556 69.0686   1
  -1  16  -1 178.061 55.7013   1
  -1 -16  -1 205.843 63.8037   1
   1 -16   1 177.647 54.2374   1
  -2  16  -1 1725.45 143.014   1
   2  16   1 1778.54 150.089   1
   2 -16   1 2120.63 157.188   1
  -2 -16  -1 1715.68 147.909   1
   3  16   1 2806.52 193.451   1
  -3  16  -1 2836.76 192.250   1
   3 -16   1 2803.83 192.398   1
  -3 -16  -1 2521.98 186.593   1
  -4  16  -1 2286.50 169.586   1
   4  16   1 2211.59 167.074   1
   4 -16   1 2251.19 169.506   1
  -4 -16  -1 2223.70 168.390   1
   5 -16   1 366.387 73.8548   1
  -5 -16  -1 349.195 71.9405   1
  -5  16  -1 343.997 70.4005   1
   6 -16   1-10.2458 54.8586   1
   6  16   1 70.3886 55.2384   1
  -6  16  -1 58.8645 52.5310   1
  -6 -16  -1 10.0086 54.2896   1
  -7  16  -1 4390.57 266.350   1
   7 -16   1 4390.16 267.485   1
  -8  16  -1 830.475 97.6966   1
   8  16   1 598.907 89.1900   1
  -8 -16  -1 511.128 80.4283   1
   8 -16   1 653.523 90.8759   1
  -9  16  -1 961.477 105.267   1
   9  16   1 868.343 103.619   1
  -9 -16  -1 970.961 104.135   1
   9 -16   1 925.540 102.969   1
 -10  16  -1 1277.58 123.518   1
  10  16   1 1154.99 119.189   1
 -10 -16  -1 1294.63 119.980   1
  10 -16   1 1353.85 126.927   1
 -11  16  -1 825.313 103.214   1
  11  16   1 839.329 100.721   1
 -11 -16  -1 987.931 105.391   1
  11 -16   1 1003.39 108.457   1
 -12  16  -1 1885.10 149.203   1
  12  16   1 1588.74 139.318   1
 -12 -16  -1 1708.67 140.612   1
  12 -16   1 1861.34 148.924   1
 -13  16  -1 206.442 64.4372   1
  13  16   1 255.203 64.1353   1
  13 -16   1 184.537 58.9861   1
 -13 -16  -1 155.081 58.9214   1
 -14  16  -1 1309.75 120.584   1
  14 -16   1 983.555 111.438   1
 -15 -16  -1 97.4509 42.9915   1
  15  16   1 77.1768 44.4812   1
 -14 -17   1 128.944 53.4127   1
  14  17  -1 169.423 56.9644   1
 -12 -17   1 94.7779 51.6405   1
  12  17  -1 147.417 59.3366   1
 -11  17   1 2469.41 182.769   1
  11  17  -1 2542.55 182.487   1
 -11 -17   1 2490.76 183.230   1
  11 -17  -1 2638.45 185.584   1
 -10  17   1-40.1228 55.7882   1
  10  17  -1 92.8031 62.0486   1
 -10 -17   1 19.6593 52.6343   1
  10 -17  -1 73.1921 49.7491   1
  -9  17   1 1487.39 131.932   1
   9 -17  -1 1298.23 126.366   1
  -9 -17   1 1406.74 128.405   1
   9  17  -1 1230.03 125.899   1
   8  17  -1 277.856 72.3473   1
  -8 -17   1 493.508 81.9958   1
   7 -17  -1 1442.23 130.723   1
   7  17  -1 1722.09 141.676   1
  -7  17   1 1368.02 129.856   1
  -7 -17   1 1515.75 134.833   1
   6 -17  -1 296.503 69.6501   1
   6  17  -1 267.493 69.1691   1
  -6 -17   1 197.114 65.5489   1
  -6  17   1 287.078 66.9431   1
   5  17  -1 1616.21 146.799   1
  -5  17   1 2138.74 158.279   1
  -5 -17   1 1824.80 149.075   1
   5 -17  -1 2058.07 157.374   1
   4  17  -1 1754.20 146.831   1
  -4  17   1 2025.03 152.998   1
  -4 -17   1 1557.91 139.201   1
   4 -17  -1 1577.50 139.389   1
  -3  17   1 1827.02 151.975   1
   3 -17  -1 2079.02 157.261   1
  -2  17   1 1146.58 120.693   1
   2  17  -1 1557.25 135.453   1
  -2 -17   1 1352.36 126.419   1
   2 -17  -1 1532.61 130.773   1
   1  17  -1 1156.08 122.724   1
  -1  17   1 1398.81 128.516   1
  -1 -17   1 1430.00 129.327   1
   1 -17  -1 1341.48 126.029   1
   0  17   1 121.783 56.7246   1
   0  17  -1 159.262 60.7807   1
   0 -17   1 130.623 48.9248   1
   0 -17  -1 143.768 55.2743   1
   1  17   1 1041.54 108.130   1
  -1  17  -1 874.095 98.8423   1
   1 -17   1 769.282 94.6781   1
  -1 -17  -1 952.685 105.688   1
  -2  17  -1 377.652 75.5978   1
   2  17   1 273.464 60.0630   1
   2 -17   1 347.070 71.3976   1
  -2 -17  -1 381.015 70.0286   1
  -3  17  -1 3311.28 212.657   1
   3 -17   1 3168.25 212.853   1
   4 -17   1 131.310 52.2182   1
  -4  17  -1 146.683 60.3270   1
  -5 -17  -1 2567.04 187.332   1
   5  17   1 2875.75 192.232   1
   6 -17   1 1613.36 139.886   1
   6  17   1 1506.01 133.616   1
  -6  17  -1 1478.14 135.478   1
  -6 -17  -1 1777.64 139.703   1
  -7  17  -1 1293.81 124.513   1
   7  17   1 1290.19 122.633   1
  -7 -17  -1 1208.50 117.816   1
   7 -17   1 1321.46 125.683   1
  -8  17  -1 614.559 91.4764   1
  -8 -17  -1 728.311 94.0268   1
   8 -17   1 774.129 97.7811   1
   9 -17   1 495.136 81.1014   1
  -9  17  -1 539.672 81.5797   1
 -10  17  -1 1135.51 114.958   1
  10  17   1 957.807 113.456   1
 -10 -17  -1 1170.21 115.591   1
  10 -17   1 1197.87 119.831   1
  11  17   1 1719.05 142.255   1
 -11 -17  -1 1666.37 138.761   1
  12 -17   1 1078.03 113.236   1
 -12  17  -1 925.338 107.203   1
 -13  17  -1 1086.82 115.262   1
  13  17   1 969.267 105.061   1
 -13 -17  -1 1268.47 115.702   1
  14  17   1 265.190 66.2794   1
 -14 -17  -1 278.295 62.8713   1
  12  18  -1 162.057 60.6888   1
 -12 -18   1 359.743 67.9037   1
  11  18  -1 167.629 62.0374   1
 -11 -18   1 122.047 57.9595   1
  10  18  -1 600.052 88.3234   1
 -10 -18   1 452.424 75.2076   1
   9 -18  -1 61.7939 55.1516   1
  -9  18   1-10.0595 55.2685   1
   9  18  -1 59.7726 51.2022   1
  -9 -18   1 38.6370 41.1227   1
   8 -18  -1 1004.04 109.660   1
   8  18  -1 1185.04 117.091   1
  -8  18   1 1203.82 116.106   1
  -8 -18   1 1059.97 110.425   1
   7  18  -1 312.144 72.3382   1
   7 -18  -1 264.968 70.6698   1
  -7  18   1 257.304 69.7503   1
  -6  18   1 2156.65 161.788   1
   6 -18  -1 1926.94 157.247   1
  -5  18   1 918.268 106.854   1
  -5 -18   1 762.639 95.9806   1
   5 -18  -1 885.174 102.539   1
   4  18  -1 1584.84 137.298   1
  -4  18   1 1538.75 139.677   1
  -4 -18   1 1756.13 140.269   1
   4 -18  -1 1779.61 144.836   1
   3  18  -1 481.602 79.9756   1
  -3  18   1 464.489 78.0302   1
   3 -18  -1 415.574 75.7940   1
  -3 -18   1 533.884 81.6351   1
   2  18  -1 1919.48 158.350   1
  -2  18   1 2369.54 168.190   1
   2 -18  -1 2210.16 163.135   1
  -2 -18   1 1827.29 156.119   1
  -1  18   1 131.679 53.6836   1
   1  18  -1 59.9302 52.2273   1
   1 -18  -1 102.630 55.8290   1
  -1 -18   1 131.601 57.1388   1
   0  18   1 1419.12 134.913   1
   0  18  -1 1392.31 134.615   1
   0 -18  -1 1718.75 142.248   1
   0 -18   1 1538.97 135.243   1
  -1  18  -1 109.501 48.3078   1
   1  18   1 91.5931 53.1857   1
  -1 -18  -1 140.349 59.1867   1
   1 -18   1 59.9813 47.7284   1
   2  18   1 1367.13 126.393   1
  -2  18  -1 1427.22 128.488   1
   2 -18   1 1305.49 121.892   1
  -2 -18  -1 1313.86 121.776   1
   3  18   1 660.353 91.8816   1
  -3  18  -1 824.883 97.6318   1
   3 -18   1 594.603 86.9324   1
  -3 -18  -1 645.153 91.6253   1
   4 -18   1 1250.70 124.853   1
   4  18   1 1453.80 130.657   1
  -4  18  -1 1231.72 124.073   1
  -4 -18  -1 1506.80 131.321   1
   5 -18   1 451.860 78.4100   1
   5  18   1 486.085 77.0407   1
  -5 -18  -1 348.225 69.6317   1
  -5  18  -1 594.170 89.9788   1
   6 -18   1 716.095 91.5437   1
  -6  18  -1 796.552 95.4506   1
   7 -18   1 101.348 55.7137   1
  -7  18  -1-9.86699 53.5639   1
   7  18   1 80.7143 57.5024   1
  -7 -18  -1 68.8895 52.7373   1
  -8 -18  -1 1090.02 109.477   1
   8  18   1 865.568 101.128   1
  -9  18  -1 696.528 93.5528   1
   9  18   1 893.280 102.633   1
  -9 -18  -1 870.739 100.471   1
   9 -18   1 1051.48 106.594   1
 -10  18  -1 964.865 106.050   1
  10  18   1 891.430 102.716   1
  10 -18   1 903.019 101.761   1
 -10 -18  -1 916.095 101.901   1
 -11 -18  -1 472.769 73.5089   1
 -11  18  -1 684.441 92.8301   1
  10  19  -1 308.723 70.7953   1
  -9 -19   1 131.887 54.1546   1
   9  19  -1 227.154 67.3912   1
  -8 -19   1 161.808 52.0626   1
  -7  19   1 1598.80 139.382   1
   6 -19  -1 1276.45 121.080   1
  -6  19   1 1422.98 128.519   1
  -6 -19   1 1232.53 118.339   1
   6  19  -1 1193.52 117.708   1
   5  19  -1 1439.35 128.908   1
  -5 -19   1 1180.20 118.932   1
   4  19  -1 388.765 75.2187   1
  -4 -19   1 454.820 77.2314   1
   3  19  -1 332.602 72.7688   1
  -3 -19   1 291.127 65.5037   1
   2  19  -1 99.0203 54.0190   1
  -2 -19   1 176.690 55.5534   1
   1  19  -1 505.984 85.1745   1
  -1 -19   1 472.905 78.9192   1
   0  19  -1 39.3290 48.3448   1
   0 -19   1 70.0593 59.6190   1
  -1  19  -1 1227.79 118.582   1
   1  19   1 1335.27 122.433   1
  -1 -19  -1 1215.48 120.083   1
   1 -19   1 1232.50 118.468   1
  -2  19  -1-19.6728 45.1946   1
   2  19   1-9.90414 47.1031   1
  -2 -19  -1 49.2846 46.8785   1
   2 -19   1-9.87485 45.3713   1
  -3  19  -1 782.965 94.0947   1
   3  19   1 758.425 96.5479   1
  -3 -19  -1 714.185 92.9048   1
   3 -19   1 610.156 84.3592   1
   4  19   1 19.6401 53.9305   1
  -4  19  -1-9.80292 52.4734   1
  -4 -19  -1 9.82423 50.4692   1
   4 -19   1 29.3255 56.3040   1
  -5  19  -1 19.4396 57.8637   1
   5  19   1 9.79817 48.8780   1
   5 -19   1-9.73208 52.0960   1
  -5 -19  -1 39.0000 50.0896   1
   6 -19   1 167.652 64.1801   1
  -6  19  -1 172.037 57.0461   1
   6  19   1 294.618 70.4129   1
  -6 -19  -1 262.676 68.2143   1
   7 -19   1 928.043 105.802   1
   7  19   1 1270.07 114.758   1
  -7  19  -1 1031.37 106.879   1
  -7 -19  -1 933.356 103.922   1
  -8  19  -1 569.691 87.6054   1
  -8 -19  -1 622.333 86.5306   1
   8  19   1 623.120 88.3163   1
   8 -19   1 593.113 86.1587   1
  -9 -19  -1 2517.96 174.597   1
  -9  19  -1 2524.63 179.098   1
   9  19   1 2331.90 173.831   1
  -6 -20   1 1169.06 112.057   1
   6  20  -1 1025.73 109.710   1
  -5 -20   1 487.434 77.7295   1
   5  20  -1 394.758 71.6950   1
   4 -20  -1 2222.02 163.644   1
  -4 -20   1 1830.79 152.454   1
   4  20  -1 1993.84 157.237   1
  -4  20   1 2279.04 165.113   1
  -3 -20   1 75.8152 53.6309   1
   3 -20  -1 120.056 51.7067   1
  -3  20   1 237.037 60.9060   1
   3  20  -1 94.9814 55.6155   1
   2 -20  -1 1660.52 138.405   1
  -2 -20   1 1190.18 120.544   1
   2  20  -1 1366.20 128.192   1
  -2  20   1 1657.34 137.673   1
   1 -20  -1 687.511 92.6760   1
  -1 -20   1 667.326 87.4370   1
  -1  20   1 624.174 94.2068   1
   1  20  -1 598.270 83.5595   1
   0 -20   1 673.241 89.3613   1
   0 -20  -1 554.594 85.0612   1
   0  20   1 597.381 90.0926   1
  -2 -20  -1-9.60553 44.9246   1
   2 -20   1-29.1694 52.7325   1
   2  20   1-29.0030 51.0699   1
  -3 -20  -1 57.5736 50.0327   1
   3 -20   1 38.7227 46.8455   1
  -3  20  -1 47.9708 54.6654   1
   3  20   1 48.1074 45.8038   1
   4 -20   1 789.326 96.5571   1
  -4 -20  -1 852.731 99.3633   1
   4  20   1 812.231 97.3848   1
  -4  20  -1 1133.05 107.925   1
   5 -20   1 983.369 111.032   1
  -5 -20  -1 855.261 103.930   1
  -5  20  -1 1188.18 115.044   1
   5  20   1 1069.79 110.765   1
  -6  20  -1 3259.86 208.129   1
  -6 -20  -1 2874.06 198.841   1
   6  20   1 2965.85 202.977   1
   6 -20   1 3159.04 204.779   1
 -26   0   2 18.6714 51.2743   1
 -25   0   2 18.4400 45.9915   1
  25   0  -2-38.7759 52.5677   1
 -24   0   2 3143.68 204.926   1
  24   0  -2 3154.03 207.801   1
 -23   0   2 9.05027 42.3227   1
  23   0  -2 19.5734 44.1599   1
 -22   0   2 2207.72 165.437   1
  22   0  -2 2363.53 167.830   1
 -21   0   2 256.742 57.0921   1
  21   0  -2 195.721 49.4739   1
 -20   0   2 173.232 52.3961   1
  20   0  -2 287.742 61.3426   1
 -19   0   2 197.105 54.6585   1
  19   0  -2 149.400 51.7912   1
 -17   0   2 150.338 47.5115   1
  17   0  -2 180.098 49.3241   1
 -16   0   2 323.713 60.4959   1
  16   0  -2 350.960 59.3284   1
  15   0  -2 2573.41 170.923   1
  14   0  -2 14741.5 684.178   1
 -14   0   2 14445.7 677.524   1
  13   0  -2 15324.1 706.131   1
 -13   0   2 15121.6 701.069   1
  12   0  -2 32.7656 29.0518   1
 -12   0   2 37.3841 29.1722   1
  11   0  -2 1321.53 99.5488   1
 -11   0   2 1270.11 97.1151   1
  10   0  -2 78790.9 3317.17   1
 -10   0   2 75989.9 3315.80   1
   9   0  -2 68368.8 3022.42   1
  -9   0   2 72609.8 3020.63   1
   8   0  -2 242031. 9761.50   1
  -8   0   2 220248. 9754.69   1
   7   0  -2 107750. 4496.36   1
  -7   0   2 103758. 4492.13   1
   6   0  -2 485826. 20814.0   1
  -6   0   2 498164. 20811.7   1
   5   0  -2 969456. 41610.7   1
  -5   0   2 999999. 41610.2   1
   4   0  -2 390812. 17558.6   1
  -4   0   2 438844. 17557.7   1
   3   0  -2 152469. 6682.85   1
  -3   0   2 162895. 6681.58   1
   0   0  -2 185063. 8540.05   1
   0   0   2 222848. 8542.06   1
  -1   0  -2 179450. 7611.10   1
   1   0   2 180280. 7611.83   1
   2   0   2 592236. 25708.4   1
  -2   0  -2 622934. 25706.3   1
   3   0   2 554121. 24262.6   1
  -3   0  -2 595584. 24265.1   1
   4   0   2 171560. 6959.15   1
  -4   0  -2 156916. 6956.78   1
   5   0   2 202984. 8443.32   1
  -5   0  -2 195405. 8438.70   1
   6   0   2 77940.1 3290.49   1
  -6   0  -2 75828.7 3287.49   1
   7   0   2 227.791 40.7478   1
  -7   0  -2 313.234 46.2399   1
   8   0   2 17239.1 737.569   1
  -8   0  -2 15103.7 728.509   1
   9   0   2 38316.7 1658.12   1
  -9   0  -2 37366.6 1654.65   1
  10   0   2 56.9891 39.1909   1
 -10   0  -2 54.3974 37.8782   1
 -11   0  -2 1436.39 112.543   1
  11   0   2 1407.29 114.955   1
 -12   0  -2 24308.0 1154.65   1
  12   0   2 27477.5 1163.82   1
  13   0   2 586.467 72.9372   1
 -13   0  -2 395.760 65.8648   1
 -14   0  -2 13625.2 620.589   1
  14   0   2 12207.7 615.969   1
 -16   0  -2 5829.56 309.838   1
  16   0   2 5488.29 315.484   1
 -17   0  -2 1169.93 108.315   1
  17   0   2 1474.20 121.764   1
 -18   0  -2 969.216 97.8719   1
  18   0   2 487.939 88.7909   1
 -19   0  -2 3050.92 200.086   1
  19   0   2 2984.04 199.203   1
 -20   0  -2 437.693 71.4049   1
  20   0   2 444.247 74.9679   1
 -21   0  -2 1898.85 142.809   1
  21   0   2 1617.25 138.243   1
 -22   0  -2 208.508 54.4447   1
  22   0   2 306.054 63.6005   1
 -23   0  -2 1196.48 113.433   1
 -24   0  -2 36.7343 52.8946   1
  24   0   2-27.6135 44.4993   1
 -25   0  -2 294.295 67.5466   1
  25   0   2 354.763 71.0733   1
 -26  -1   2 143.558 53.6519   1
  26   1  -2 95.2605 49.1980   1
 -25   1   2 352.339 67.0124   1
 -25  -1   2 163.269 59.9060   1
  25  -1  -2 252.674 62.9299   1
  25   1  -2 242.548 65.5905   1
 -24  -1   2 129.577 54.8777   1
  24   1  -2 170.455 53.0340   1
 -23   1   2 2662.92 189.532   1
 -23  -1   2 2803.72 190.823   1
  23   1  -2 3010.74 196.716   1
  23  -1  -2 2998.72 196.693   1
 -22   1   2 64.2408 47.8184   1
  22  -1  -2-9.67925 42.8621   1
  22   1  -2 29.7828 49.5254   1
 -22  -1   2-8.92505 47.7786   1
 -21   1   2 187.840 53.1720   1
  21  -1  -2 153.104 54.3318   1
 -20   1   2 811.185 89.7237   1
  20  -1  -2 801.603 93.6136   1
  20   1  -2 786.171 91.9183   1
 -20  -1   2 673.119 87.9047   1
 -19  -1   2 3834.84 222.782   1
 -19   1   2 3464.36 215.399   1
  19  -1  -2 3192.18 212.414   1
  19   1  -2 3360.25 217.576   1
  18   1  -2 568.768 74.2724   1
 -18  -1   2 376.589 64.3102   1
 -17   1   2 2008.19 147.880   1
  17  -1  -2 2297.59 156.717   1
  17   1  -2 2085.53 156.033   1
 -17  -1   2 2096.84 152.664   1
 -16   1   2 2791.20 176.863   1
  16  -1  -2 2749.00 182.978   1
  16   1  -2 2942.62 185.930   1
 -16  -1   2 2639.82 176.886   1
  15   1  -2 208.025 49.7781   1
  15  -1  -2 277.997 54.4618   1
 -15  -1   2 130.586 42.4222   1
 -15   1   2 167.632 48.4507   1
  14  -1  -2 9596.50 456.049   1
 -14  -1   2 8879.39 450.702   1
 -13   1   2 79295.7 3417.61   1
  13  -1  -2 79634.4 3418.75   1
 -12   1   2 3054.61 176.602   1
  12  -1  -2 2920.12 178.005   1
  12   1  -2 2931.09 181.328   1
 -12  -1   2 3032.51 177.161   1
 -11   1   2 8515.94 410.683   1
  11  -1  -2 8723.61 412.938   1
  11   1  -2 8743.63 416.008   1
 -11  -1   2 8202.92 409.715   1
 -10   1   2 4927.58 245.952   1
  10  -1  -2 4238.65 242.970   1
  10   1  -2 5196.36 249.281   1
 -10  -1   2 4247.85 238.658   1
  -9   1   2 9986.63 449.229   1
   9  -1  -2 8807.45 446.799   1
   9   1  -2 9865.57 453.276   1
  -9  -1   2 9732.63 447.571   1
  -8   1   2 152030. 6767.11   1
   8  -1  -2 159544. 6772.47   1
   8   1  -2 165887. 6774.68   1
  -8  -1   2 161604. 6771.19   1
   7  -1  -2 67943.7 2926.67   1
  -7   1   2 69182.3 2928.32   1
   6  -1  -2 1470.50 82.4649   1
   6   1  -2 1274.39 82.7750   1
  -6   1   2 1291.31 79.7439   1
  -6  -1   2 1230.61 84.7444   1
   5  -1  -2 34652.1 1382.63   1
   5   1  -2 28843.9 1385.35   1
  -5   1   2 35298.2 1383.40   1
  -5  -1   2 29540.8 1385.58   1
   4  -1  -2 45379.3 1901.95   1
   4   1  -2 43640.7 1907.80   1
  -4  -1   2 42180.6 1907.12   1
  -4   1   2 46470.6 1900.84   1
   3   1  -2 160313. 6617.24   1
   3  -1  -2 154728. 6610.62   1
  -3  -1   2 153538. 6616.86   1
  -3   1   2 157367. 6610.49   1
   2   1  -2 156772. 6720.66   1
  -2  -1   2 161034. 6721.02   1
  -1  -1   2 485925. 20530.0   1
   0  -1   2 90125.9 4085.80   1
   0   1  -2 98625.3 4086.30   1
   0  -1  -2 99519.2 4082.55   1
   0   1   2 96566.6 4083.59   1
   1   1   2 190822. 6879.08   1
  -1   1  -2 185452. 6879.27   1
   2   1   2 63103.4 2490.13   1
   2  -1   2 57113.8 2487.27   1
  -2  -1  -2 59837.4 2486.94   1
  -2   1  -2 53488.0 2489.32   1
   3   1   2 17104.8 792.254   1
   3  -1   2 18639.5 792.582   1
  -3  -1  -2 17750.7 790.780   1
  -3   1  -2 18802.2 790.822   1
   5   1   2 2360.88 138.148   1
   5  -1   2 2433.65 137.612   1
  -5  -1  -2 2425.28 135.135   1
  -5   1  -2 2268.19 132.983   1
   6   1   2 89500.1 3813.96   1
   6  -1   2 95233.5 3814.78   1
  -6  -1  -2 87736.2 3811.09   1
  -6   1  -2 85396.3 3805.06   1
   7   1   2 129176. 5495.50   1
   7  -1   2 132313. 5492.18   1
  -7  -1  -2 123688. 5486.13   1
  -7   1  -2 130742. 5488.44   1
   8   1   2 23287.3 1011.80   1
   8  -1   2 23107.2 1010.67   1
  -8  -1  -2 21223.3 1002.72   1
  -8   1  -2 22952.8 1004.11   1
   9   1   2 2238.72 147.932   1
   9  -1   2 2478.80 149.202   1
  -9  -1  -2 1944.00 141.506   1
  -9   1  -2 2293.30 141.166   1
  10  -1   2 4431.10 245.784   1
 -10   1  -2 4329.24 237.413   1
  11   1   2 9194.79 434.730   1
  11  -1   2 9092.21 433.809   1
 -11  -1  -2 7887.86 421.812   1
 -11   1  -2 8604.59 425.971   1
  12   1   2 18074.0 870.731   1
  12  -1   2 20938.0 876.750   1
 -12  -1  -2 19393.9 871.057   1
 -12   1  -2 17779.2 863.657   1
  13  -1   2 210.615 51.6965   1
  13   1   2 349.317 63.0903   1
 -13   1  -2 321.787 59.4949   1
 -13  -1  -2 299.804 59.7936   1
  14   1   2 13766.0 652.366   1
  14  -1   2 12658.4 643.881   1
 -14  -1  -2 13778.8 648.366   1
 -14   1  -2 14260.5 648.913   1
  16   1   2 815.276 90.6708   1
  16  -1   2 828.380 93.0492   1
 -16   1  -2 792.243 92.1091   1
 -16  -1  -2 915.718 92.6920   1
  17   1   2 2412.22 168.907   1
 -17   1  -2 2125.75 164.399   1
 -17  -1  -2 2573.40 172.071   1
  18  -1   2 1754.58 138.912   1
  18   1   2 1624.99 136.803   1
 -18  -1  -2 1651.40 134.547   1
  19   1   2 595.569 85.4025   1
  19  -1   2 486.928 78.1061   1
 -19  -1  -2 582.566 78.9539   1
 -19   1  -2 524.936 79.2287   1
  20  -1   2 1426.64 124.621   1
  20   1   2 1304.21 126.043   1
 -20   1  -2 1674.46 131.263   1
 -20  -1  -2 1236.21 119.007   1
  21  -1   2 750.257 86.7150   1
 -21   1  -2 449.986 78.0057   1
  22  -1   2 925.671 103.499   1
  22   1   2 891.032 104.250   1
 -22  -1  -2 1041.92 106.026   1
 -22   1  -2 979.134 103.621   1
  23  -1   2-9.53338 46.8284   1
 -23   1  -2 27.8156 52.1767   1
  24  -1   2 1248.73 116.949   1
  24   1   2 1287.77 119.557   1
 -24  -1  -2 1099.58 112.692   1
 -24   1  -2 1427.26 124.745   1
  25   1   2-8.99670 46.2165   1
  25  -1   2 8.79809 47.0933   1
 -25  -1  -2-17.3656 49.4392   1
 -25   1  -2-9.23649 53.8010   1
  26   2  -2 129.328 60.2109   1
 -26  -2   2 306.354 68.8390   1
  25   2  -2-28.5302 44.4734   1
  25  -2  -2-47.4255 50.7740   1
 -25  -2   2 27.2764 44.6641   1
 -25   2   2-29.3035 54.9700   1
  24   2  -2 546.780 81.3860   1
 -24  -2   2 375.536 73.6727   1
  23   2  -2 19.5238 47.9720   1
  23  -2  -2 9.77504 41.6074   1
 -23  -2   2 55.4217 46.7905   1
 -23   2   2 57.4682 49.2242   1
  22   2  -2 714.478 91.1165   1
  22  -2  -2 649.743 88.7225   1
 -22  -2   2 564.150 83.1725   1
 -22   2   2 864.739 95.6978   1
  21  -2  -2 9.52733 44.5498   1
 -21   2   2-18.8903 45.6630   1
  20  -2  -2 2040.69 159.613   1
 -20  -2   2 2181.94 163.026   1
 -20   2   2 2223.85 163.945   1
  19   2  -2 170.913 55.1908   1
  19  -2  -2 237.393 54.8567   1
 -19  -2   2 160.590 48.9445   1
 -19   2   2 149.153 46.9309   1
  18   2  -2 5575.84 317.225   1
 -18  -2   2 5888.87 316.718   1
  17   2  -2 280.476 55.7398   1
  17  -2  -2 453.481 66.7906   1
 -17  -2   2 354.562 63.4494   1
 -17   2   2 306.592 63.1662   1
  16   2  -2 42.3905 37.5519   1
  16  -2  -2 41.1052 35.7077   1
 -16  -2   2 16.0225 34.7973   1
 -16   2   2 7.68030 30.5791   1
  15  -2  -2 3045.06 187.129   1
 -15  -2   2 2616.38 176.981   1
 -15   2   2 3069.60 183.836   1
  14   2  -2 18338.8 833.914   1
  14  -2  -2 17516.5 824.293   1
 -14  -2   2 18544.9 827.076   1
 -14   2   2 17652.1 819.250   1
  13   2  -2 89.8039 39.7132   1
  13  -2  -2 47.9824 34.4069   1
 -13   2   2 32.4301 33.5398   1
  12   2  -2 53749.7 2159.21   1
 -12  -2   2 50758.9 2150.17   1
  11   2  -2 6733.38 338.552   1
  11  -2  -2 6684.07 330.403   1
 -11  -2   2 6688.08 334.354   1
 -11   2   2 6491.21 327.095   1
  10   2  -2 42212.0 1720.34   1
  10  -2  -2 38243.7 1707.68   1
 -10  -2   2 37588.9 1709.41   1
 -10   2   2 39758.5 1707.34   1
   9   2  -2 46996.1 2003.17   1
  -9   2   2 45639.4 1991.52   1
   9  -2  -2 47677.2 1996.67   1
  -9  -2   2 44648.6 1999.35   1
   8   2  -2 4189.56 208.044   1
  -8   2   2 3941.24 199.640   1
  -8  -2   2 3875.82 204.060   1
   8  -2  -2 3541.29 197.372   1
   7   2  -2 6548.87 309.876   1
  -7   2   2 6338.41 301.918   1
  -7  -2   2 6352.52 309.028   1
   7  -2  -2 6572.11 304.397   1
  -6   2   2 14187.2 611.593   1
   6  -2  -2 13507.7 611.166   1
   5   2  -2 202.127 34.2478   1
  -5  -2   2 137.219 29.8884   1
  -5   2   2 117.663 24.3389   1
   5  -2  -2 168.643 27.5838   1
  -4  -2   2 424900. 17753.6   1
   4   2  -2 409128. 17754.1   1
  -4   2   2 413393. 17744.6   1
   4  -2  -2 430586. 17745.8   1
  -3  -2   2 7420.26 329.983   1
  -3   2   2 7674.59 322.745   1
   3   2  -2 7854.80 331.111   1
  -2   2   2 4648.94 212.049   1
   2  -2  -2 5193.12 213.385   1
  -2  -2   2 4871.24 221.297   1
   1  -2  -2 110541. 4829.26   1
  -1  -2   2 118749. 4837.65   1
   1   2  -2 110517. 4836.84   1
  -1   2   2 117168. 4829.85   1
   0  -2   2 67017.4 2754.13   1
   0   2  -2 62503.4 2752.02   1
   0  -2  -2 63482.5 2748.60   1
   0   2   2 66114.5 2749.59   1
   1  -2   2 3654.40 198.887   1
  -1   2  -2 4141.98 199.628   1
  -1  -2  -2 4195.75 198.561   1
   2  -2   2 399166. 15235.1   1
  -2   2  -2 405014. 15234.1   1
   2   2   2 346799. 15229.2   1
  -2  -2  -2 310225. 15226.0   1
  -3  -2  -2 33463.2 1386.03   1
  -3   2  -2 33201.8 1387.33   1
   3  -2   2 29425.5 1387.43   1
   3   2   2 32159.6 1387.65   1
   5   2   2 46318.5 1919.99   1
  -5  -2  -2 41259.5 1911.11   1
  -5   2  -2 46648.7 1917.99   1
   5  -2   2 43940.5 1915.31   1
  -6  -2  -2 80.3437 32.0204   1
  -6   2  -2 103.975 37.2213   1
   6  -2   2 139.727 38.4992   1
   6   2   2 84.9378 33.5049   1
   7   2   2 19434.5 850.649   1
   7  -2   2 19895.3 847.064   1
  -7   2  -2 19797.2 843.724   1
   8   2   2 538.729 63.7992   1
   8  -2   2 419.172 56.8122   1
  -8  -2  -2 520.016 61.7502   1
  -8   2  -2 604.215 61.9950   1
   9   2   2 29254.3 1251.91   1
   9  -2   2 25584.6 1243.19   1
  -9  -2  -2 29333.6 1247.84   1
  -9   2  -2 28628.1 1246.33   1
  11   2   2 10014.3 497.944   1
  11  -2   2 10405.0 500.066   1
 -11  -2  -2 10029.1 492.050   1
 -11   2  -2 10452.5 493.573   1
  12   2   2 17086.7 753.422   1
  12  -2   2 16335.6 748.331   1
 -12  -2  -2 16135.5 745.277   1
 -12   2  -2 14934.2 739.471   1
  13   2   2 8770.71 462.540   1
  13  -2   2 9882.51 469.271   1
 -13  -2  -2 9129.49 464.276   1
 -13   2  -2 9637.90 464.218   1
  14   2   2 1496.05 125.236   1
  14  -2   2 1538.63 125.354   1
 -14  -2  -2 1565.27 124.941   1
 -14   2  -2 1538.85 122.400   1
  15   2   2 17167.1 760.264   1
 -15  -2  -2 14858.5 742.677   1
  16   2   2 753.136 90.5886   1
  16  -2   2 820.633 92.4245   1
 -16  -2  -2 882.676 90.0754   1
 -16   2  -2 710.185 86.9292   1
  17   2   2 574.504 78.0183   1
  17  -2   2 357.804 65.4533   1
 -17  -2  -2 383.897 68.9848   1
 -17   2  -2 479.943 73.6160   1
  18   2   2-9.61628 46.4991   1
  18  -2   2 9.40444 40.0152   1
 -18  -2  -2 18.6323 44.3161   1
 -18   2  -2 55.9312 42.8404   1
  19  -2   2 975.078 104.434   1
 -19   2  -2 1076.97 108.661   1
 -19  -2  -2 1202.95 111.719   1
  20   2   2-28.9988 44.4130   1
  20  -2   2 38.6961 47.5176   1
 -20   2  -2-9.40775 49.0128   1
  21  -2   2 1451.52 130.701   1
 -21   2  -2 1758.46 139.353   1
  22   2   2-9.58155 50.6074   1
  22  -2   2-9.24347 46.1073   1
 -22  -2  -2 17.8056 47.6536   1
 -22   2  -2-29.1096 53.2869   1
  23   2   2 477.865 79.5959   1
 -23  -2  -2 557.823 82.6134   1
  24   2   2 45.8837 51.0254   1
  24  -2   2 36.9462 50.7278   1
 -24   2  -2 18.3339 53.9891   1
 -24  -2  -2-34.7379 48.8739   1
  25  -2   2 227.804 63.1900   1
  25   2   2 289.060 66.0126   1
 -25   2  -2 295.923 69.1518   1
 -25  -2  -2 430.762 70.0536   1
  26   3  -2-9.61327 43.3841   1
 -26  -3   2 60.8121 47.7179   1
 -25   3   2 231.791 61.8309   1
  24   3  -2 38.3893 48.6377   1
  24  -3  -2 48.9988 44.2656   1
 -24  -3   2 65.3260 49.3356   1
 -24   3   2 48.1974 47.3951   1
  23  -3  -2 97.4312 52.2795   1
 -23   3   2 76.9929 51.6440   1
  22   3  -2 138.977 55.9843   1
  22  -3  -2 95.8770 50.0877   1
 -22  -3   2 103.777 54.4648   1
 -22   3   2 28.8384 41.8986   1
  21   3  -2 2029.69 152.790   1
  21  -3  -2 1785.18 143.646   1
 -21  -3   2 1944.94 150.882   1
 -21   3   2 1712.37 144.212   1
  20  -3  -2 854.797 97.1742   1
 -20  -3   2 798.522 95.6319   1
 -20   3   2 978.390 104.860   1
  19   3  -2 514.105 77.2026   1
  19  -3  -2 438.109 72.1127   1
 -19  -3   2 423.021 70.3304   1
 -19   3   2 590.382 79.5967   1
  18   3  -2 55.0284 40.6289   1
 -18  -3   2 8.66855 36.8991   1
  17  -3  -2 7221.40 370.758   1
 -17   3   2 6840.14 367.822   1
  16   3  -2 3965.56 234.644   1
  16  -3  -2 3665.54 224.360   1
 -16  -3   2 3534.34 223.580   1
 -16   3   2 4127.82 230.352   1
  15   3  -2 13556.6 620.670   1
  15  -3  -2 11669.3 606.330   1
 -15  -3   2 13929.8 618.368   1
 -15   3   2 12565.6 609.812   1
  14   3  -2 98.7511 41.7204   1
  14  -3  -2 52.1395 36.6491   1
 -14  -3   2 15.1912 32.3815   1
 -14   3   2 51.0441 38.5740   1
  13   3  -2 11209.8 514.403   1
  13  -3  -2 9675.27 500.575   1
 -13  -3   2 10736.2 509.345   1
 -13   3   2 10563.7 505.992   1
  12  -3  -2 15390.1 712.205   1
 -12   3   2 15569.5 710.620   1
 -11   3   2 47392.4 2022.34   1
 -11  -3   2 46345.1 2026.51   1
  11   3  -2 45951.6 2029.60   1
  10   3  -2 39769.9 1773.00   1
 -10   3   2 42670.5 1767.83   1
 -10  -3   2 40543.3 1771.47   1
  10  -3  -2 39605.9 1763.05   1
   9   3  -2 913.212 82.7163   1
  -9  -3   2 957.167 83.4940   1
   9  -3  -2 1059.68 80.2110   1
   8   3  -2 8725.39 441.833   1
  -8   3   2 9209.39 435.863   1
   8  -3  -2 9958.36 439.390   1
  -8  -3   2 9861.21 446.198   1
  -7  -3   2 4445.23 224.310   1
   7   3  -2 4236.84 224.452   1
   6  -3  -2 44249.8 1790.29   1
  -6  -3   2 42692.0 1797.36   1
   6   3  -2 45308.4 1802.65   1
  -5   3   2 30895.6 1387.01   1
   5  -3  -2 33813.2 1391.10   1
  -4  -3   2 75161.7 3213.34   1
   4  -3  -2 81064.2 3204.39   1
  -4   3   2 69603.0 3200.00   1
   4   3  -2 76904.2 3212.21   1
  -3  -3   2 25490.7 1084.02   1
   3   3  -2 25428.4 1084.24   1
  -3   3   2 24210.3 1074.69   1
   3  -3  -2 25117.1 1075.79   1
  -2   3   2 55722.7 2392.84   1
   2   3  -2 59484.5 2400.31   1
  -2  -3   2 58403.6 2401.78   1
   2  -3  -2 52966.2 2391.13   1
   1  -3  -2 107342. 4453.65   1
  -1   3   2 102537. 4452.80   1
   1   3  -2 108630. 4461.35   1
  -1  -3   2 101538. 4461.64   1
   0  -3  -2 140222. 5822.00   1
   0  -3   2 132728. 5828.18   1
   0   3  -2 133815. 5824.75   1
   0   3   2 140946. 5820.78   1
   1  -3   2 334.260 41.1285   1
  -1   3  -2 372.109 43.6984   1
  -1  -3  -2 396.777 39.8355   1
   1   3   2 431.568 40.8409   1
   2  -3   2 30141.0 1358.26   1
  -2   3  -2 31097.4 1355.40   1
  -2  -3  -2 31635.0 1356.06   1
   2   3   2 32588.3 1358.19   1
   4  -3   2 8371.62 401.314   1
  -4   3  -2 8839.03 401.390   1
   4   3   2 8522.16 401.542   1
  -4  -3  -2 8654.23 403.500   1
  -5  -3  -2 8149.58 381.349   1
  -5   3  -2 8790.20 384.008   1
   5  -3   2 8063.45 381.950   1
   5   3   2 7217.55 379.459   1
   6   3   2 9381.45 433.290   1
   6  -3   2 8777.15 427.844   1
  -6  -3  -2 8742.72 428.422   1
  -6   3  -2 9375.77 431.268   1
   7   3   2 4818.38 243.792   1
   7  -3   2 3987.29 233.516   1
  -7  -3  -2 4474.49 241.096   1
  -7   3  -2 4709.70 239.567   1
   8   3   2 1817.73 125.229   1
   8  -3   2 1578.23 122.635   1
  -8  -3  -2 1716.61 119.290   1
  -8   3  -2 1780.15 121.694   1
   9  -3   2 17637.7 856.245   1
  -9  -3  -2 18303.0 857.975   1
  -9   3  -2 18399.7 858.740   1
  10   3   2 31673.7 1305.42   1
 -10  -3  -2 27167.4 1291.01   1
  11   3   2 13897.6 662.262   1
  11  -3   2 13497.6 658.291   1
 -11  -3  -2 13228.7 654.007   1
 -11   3  -2 15713.1 664.925   1
  12   3   2 22105.4 1038.70   1
  12  -3   2 23331.9 1038.62   1
 -12  -3  -2 22698.1 1035.21   1
 -12   3  -2 23288.6 1035.97   1
  13   3   2 232.811 54.8271   1
  13  -3   2 241.985 56.5828   1
 -13  -3  -2 286.324 52.2253   1
 -13   3  -2 186.489 55.0349   1
  14   3   2 3570.97 217.589   1
  14  -3   2 3695.05 219.071   1
 -14  -3  -2 3224.13 208.463   1
 -14   3  -2 3526.76 216.384   1
  15   3   2 2301.50 166.208   1
 -15  -3  -2 2378.06 165.285   1
  16   3   2 2306.58 163.890   1
  16  -3   2 1955.72 153.637   1
 -16  -3  -2 2062.47 155.771   1
 -16   3  -2 2369.97 163.789   1
  17   3   2 616.530 83.7908   1
  17  -3   2 823.125 90.0906   1
 -17  -3  -2 759.159 86.3311   1
 -17   3  -2 586.151 81.6850   1
  18  -3   2 9.14278 41.2547   1
 -18   3  -2-38.3697 47.8506   1
  19   3   2 727.130 95.0941   1
  19  -3   2 882.837 98.2775   1
 -19   3  -2 1075.95 106.073   1
 -19  -3  -2 1050.94 102.503   1
  20   3   2 984.758 107.371   1
  20  -3   2 1186.70 112.519   1
 -20  -3  -2 954.063 106.502   1
 -20   3  -2 1037.40 110.310   1
  21   3   2 114.395 53.0345   1
 -21  -3  -2-9.26863 40.2833   1
  22   3   2 1482.58 130.647   1
  22  -3   2 1579.06 132.014   1
 -22  -3  -2 1547.56 129.879   1
 -22   3  -2 1365.22 125.136   1
  23   3   2-19.4765 43.9478   1
 -23  -3  -2-25.5960 43.8389   1
  24   3   2 154.712 50.9715   1
  24  -3   2 112.375 52.4281   1
 -24  -3  -2 200.102 56.3613   1
 -24   3  -2 109.799 51.2429   1
  25   3   2 87.2251 51.9792   1
  25  -3   2 73.1963 47.7283   1
 -25   3  -2 35.6234 53.6299   1
 -25  -3  -2 34.0770 51.8372   1
  26   4  -2 280.425 64.4710   1
 -26  -4   2 384.610 68.7586   1
  25   4  -2-19.0967 46.1657   1
 -25  -4   2-9.27436 45.5585   1
  24   4  -2 9.83487 48.3181   1
  24  -4  -2 19.9440 46.6395   1
 -24  -4   2 47.3180 56.9399   1
 -24   4   2 19.1991 50.0221   1
  23   4  -2-9.94030 47.2750   1
  23  -4  -2-9.86290 50.6653   1
 -23  -4   2 55.9310 49.8959   1
 -23   4   2-47.9989 49.3137   1
  22   4  -2 19.8496 41.3358   1
  22  -4  -2 88.1582 53.1210   1
 -22  -4   2-9.31470 46.4678   1
 -22   4   2-9.56402 49.1355   1
  21   4  -2 912.774 101.313   1
  21  -4  -2 1016.46 104.829   1
 -21  -4   2 895.227 99.9723   1
 -21   4   2 1148.64 110.437   1
  20  -4  -2 627.134 82.6708   1
 -20   4   2 692.895 85.9428   1
  19   4  -2 730.925 91.4169   1
  19  -4  -2 760.071 88.9524   1
 -19  -4   2 647.540 86.2999   1
 -19   4   2 830.870 94.3442   1
  18   4  -2 968.168 100.616   1
 -18  -4   2 724.484 86.6964   1
  17   4  -2 800.436 90.8515   1
  17  -4  -2 651.598 81.7726   1
 -17  -4   2 751.242 88.6205   1
 -17   4   2 709.057 85.2448   1
  16  -4  -2 9436.67 469.234   1
 -16  -4   2 9701.84 467.998   1
 -16   4   2 8841.13 461.810   1
  15   4  -2 35.3813 44.1304   1
  15  -4  -2 15.9510 39.7928   1
 -15  -4   2 48.6652 41.0760   1
 -15   4   2-7.84047 37.3000   1
  14   4  -2 1348.29 119.258   1
 -14  -4   2 1541.85 121.703   1
 -14   4   2 1659.71 121.108   1
  14  -4  -2 1454.09 116.879   1
 -13  -4   2 46.1692 42.8153   1
  13   4  -2 33.0916 40.0306   1
 -12   4   2 11349.1 501.537   1
  12  -4  -2 10051.2 497.319   1
 -12  -4   2 9550.59 497.741   1
  12   4  -2 10835.1 506.923   1
 -11   4   2 14804.6 635.015   1
 -11  -4   2 12508.6 634.564   1
  11  -4  -2 13540.1 630.905   1
 -10  -4   2 14846.7 697.143   1
  10   4  -2 16660.4 706.440   1
 -10   4   2 14347.2 692.780   1
   9  -4  -2 15959.7 718.939   1
  -9  -4   2 16141.4 725.146   1
  -9   4   2 16544.4 717.616   1
   9   4  -2 14631.5 728.552   1
   8  -4  -2 3126.78 171.607   1
  -8  -4   2 3026.35 178.218   1
  -8   4   2 3393.86 173.051   1
   8   4  -2 2919.72 178.660   1
   7  -4  -2 3988.54 200.199   1
  -7  -4   2 3758.67 205.021   1
   7   4  -2 3917.85 208.867   1
  -7   4   2 3581.04 194.849   1
  -6  -4   2 94782.4 3953.69   1
   6   4  -2 90416.2 3951.75   1
  -5  -4   2 1346.28 90.0919   1
   5  -4  -2 1222.89 84.8428   1
   5   4  -2 1217.97 89.3541   1
  -5   4   2 1279.35 82.7899   1
  -4  -4   2 12074.8 559.759   1
  -4   4   2 12972.6 551.733   1
   4   4  -2 12982.1 561.168   1
   4  -4  -2 11561.9 549.266   1
   3  -4  -2 12100.0 534.331   1
  -3   4   2 11870.1 532.683   1
   2  -4  -2 48790.5 2111.62   1
  -2   4   2 49848.5 2110.57   1
  -1   4   2 25025.4 1122.55   1
   1  -4  -2 26898.1 1124.57   1
   0   4   2 54098.9 2433.80   1
   0  -4  -2 59689.6 2434.05   1
   1   4   2 6476.15 309.569   1
  -1  -4  -2 6633.88 309.451   1
   2  -4   2 112146. 4714.31   1
  -2   4  -2 109354. 4711.61   1
   3  -4   2 30055.6 1357.74   1
  -3   4  -2 29771.9 1355.32   1
  -3  -4  -2 30807.9 1357.85   1
   3   4   2 34807.7 1365.20   1
   4  -4   2 78238.1 3373.28   1
  -4   4  -2 73589.4 3365.61   1
  -4  -4  -2 81760.3 3370.68   1
   4   4   2 82056.1 3372.20   1
   5  -4   2 50461.3 2240.66   1
  -5   4  -2 53598.9 2239.41   1
  -5  -4  -2 52083.4 2241.69   1
   5   4   2 51383.9 2240.78   1
   6  -4   2 7378.22 364.294   1
  -6   4  -2 6979.66 359.068   1
  -6  -4  -2 7059.64 358.614   1
   7  -4   2 2665.69 167.404   1
  -7   4  -2 2915.80 169.932   1
   7   4   2 2937.08 173.511   1
  -7  -4  -2 2845.06 169.109   1
  -8  -4  -2 99.8088 38.5496   1
   8  -4   2 72.7660 33.7499   1
  -8   4  -2 108.248 37.7293   1
   8   4   2 124.091 42.1082   1
  -9   4  -2 4157.44 232.136   1
   9  -4   2 4244.82 235.457   1
 -10   4  -2 1769.41 130.366   1
  10  -4   2 1826.53 134.057   1
 -10  -4  -2 2055.22 138.169   1
  10   4   2 1800.80 135.646   1
 -11   4  -2 24661.9 1125.08   1
  11  -4   2 25739.8 1128.82   1
 -11  -4  -2 24007.5 1125.54   1
  11   4   2 25970.6 1134.68   1
 -12   4  -2 2491.31 166.952   1
  12  -4   2 2157.90 161.188   1
 -12  -4  -2 2746.67 170.566   1
  12   4   2 2648.50 174.409   1
 -13   4  -2 11846.6 566.443   1
  13  -4   2 11208.4 564.634   1
 -13  -4  -2 11591.0 565.639   1
  13   4   2 12220.9 573.022   1
 -14   4  -2 11326.7 530.502   1
  14  -4   2 10160.8 524.856   1
 -15   4  -2 440.170 70.6737   1
  15  -4   2 501.409 75.4968   1
 -15  -4  -2 377.380 65.2539   1
  15   4   2 376.415 74.7519   1
  16  -4   2 64.3587 49.2414   1
 -16  -4  -2 8.81296 39.7989   1
  16   4   2 56.6490 45.6766   1
 -17   4  -2 701.919 86.1336   1
  17  -4   2 647.163 86.1935   1
 -17  -4  -2 564.693 81.3000   1
  17   4   2 650.948 83.0902   1
 -18   4  -2 488.507 75.8104   1
  18  -4   2 371.892 65.8469   1
 -18  -4  -2 425.377 67.9019   1
  18   4   2 338.261 63.4301   1
 -19   4  -2 349.477 65.5688   1
  19  -4   2 298.698 63.6090   1
 -19  -4  -2 287.394 61.8469   1
  19   4   2 403.442 70.8123   1
  20  -4   2 649.080 85.1322   1
 -20   4  -2 614.961 85.3058   1
 -20  -4  -2 466.623 79.4286   1
  21   4   2 1459.22 130.497   1
 -22   4  -2 9.34943 49.3809   1
  22  -4   2-19.3483 49.6957   1
 -22  -4  -2 9.24972 47.5156   1
  22   4   2 9.52578 44.5424   1
 -23   4  -2 64.7963 46.2826   1
  23  -4   2 86.5084 48.0515   1
 -23  -4  -2 143.824 58.4960   1
  23   4   2 9.29943 47.8775   1
 -24   4  -2 146.471 54.6734   1
  24  -4   2 66.2472 49.5028   1
 -24  -4  -2 127.949 53.5919   1
  24   4   2 83.6387 46.5648   1
 -25   4  -2 17.9028 51.5929   1
  25  -4   2 74.1487 50.2960   1
 -26  -5   2 18.0816 46.4423   1
  26   5  -2-18.6385 41.2610   1
 -25  -5   2 175.144 57.7035   1
  25   5  -2 202.580 59.1631   1
 -24   5   2-9.60071 47.1613   1
 -24  -5   2 36.5985 47.0050   1
  24   5  -2 9.86883 45.3477   1
 -23   5   2 493.502 83.0132   1
  23  -5  -2 715.013 92.0761   1
 -23  -5   2 678.847 88.6038   1
  23   5  -2 589.810 85.9156   1
 -22   5   2 38.5768 48.1059   1
  22  -5  -2-20.0008 51.3720   1
 -22  -5   2 28.0020 51.2593   1
  22   5  -2-29.0614 46.0714   1
 -21  -5   2 431.370 69.5099   1
  21   5  -2 417.607 71.8189   1
 -20   5   2 638.308 86.4810   1
  20  -5  -2 796.034 93.7244   1
 -20  -5   2 721.992 88.9250   1
  20   5  -2 812.712 97.2102   1
 -19   5   2 587.842 83.2339   1
  19  -5  -2 646.172 83.3866   1
 -19  -5   2 706.996 86.2089   1
  19   5  -2 666.304 89.8077   1
 -18   5   2 632.616 83.2914   1
  18  -5  -2 508.832 76.2872   1
  18   5  -2 587.087 79.4947   1
 -17   5   2 1674.33 130.714   1
  17   5  -2 1546.28 127.094   1
 -17  -5   2 1207.52 114.674   1
  17  -5  -2 1433.84 122.895   1
  16  -5  -2 2341.24 159.044   1
 -16   5   2 1979.14 148.909   1
 -15   5   2 5341.40 299.911   1
  15  -5  -2 5577.79 306.206   1
 -15  -5   2 5539.22 305.486   1
  15   5  -2 6054.61 317.227   1
  14   5  -2 52.4188 45.5230   1
 -14   5   2-22.8948 36.3046   1
  14  -5  -2 15.8353 34.3847   1
 -14  -5   2 66.2873 44.9385   1
  13   5  -2 13185.5 611.290   1
  13  -5  -2 12433.0 604.173   1
 -13   5   2 12763.6 600.581   1
 -13  -5   2 12570.2 605.618   1
  12  -5  -2 2430.62 149.792   1
 -12  -5   2 2035.85 147.477   1
 -12   5   2 2499.01 150.117   1
  12   5  -2 1822.02 145.770   1
  11  -5  -2 33451.4 1457.91   1
 -11  -5   2 32523.5 1463.44   1
 -11   5   2 33797.3 1457.06   1
  11   5  -2 32565.7 1469.52   1
  10  -5  -2 18232.7 794.871   1
 -10  -5   2 16943.7 797.493   1
  10   5  -2 16724.1 797.050   1
 -10   5   2 17781.5 789.581   1
  -9  -5   2 5408.26 296.930   1
  -9   5   2 5872.45 291.915   1
   9   5  -2 6033.63 304.333   1
   8  -5  -2 10.8277 27.0211   1
  -8  -5   2 12.6737 33.0275   1
  -8   5   2 40.6174 29.2583   1
   8   5  -2 26.6008 34.6593   1
   7  -5  -2 1403.28 96.2861   1
  -7  -5   2 1252.23 99.5645   1
   7   5  -2 1217.67 99.4100   1
  -7   5   2 1434.73 94.5012   1
  -6  -5   2 32474.8 1396.92   1
   6  -5  -2 32349.5 1389.88   1
   6   5  -2 30902.8 1395.68   1
  -6   5   2 31804.5 1386.50   1
  -5  -5   2 166355. 6934.61   1
   5   5  -2 169383. 6934.20   1
  -5   5   2 160001. 6922.34   1
   5  -5  -2 158719. 6922.88   1
   4   5  -2 6043.52 307.405   1
  -4  -5   2 6540.79 310.551   1
   3   5  -2 23263.3 942.188   1
  -3  -5   2 19447.1 936.486   1
   2   5  -2 16606.9 743.223   1
  -2  -5   2 16688.7 745.993   1
   1   5  -2 30315.3 1361.47   1
  -1  -5   2 32421.0 1366.66   1
   0  -5  -2 29229.8 1185.87   1
   0   5   2 27961.0 1185.57   1
   0  -5   2 28021.2 1189.95   1
  -1  -5  -2 108045. 4743.61   1
  -1   5  -2 109737. 4745.30   1
   1   5   2 117374. 4745.92   1
   1  -5   2 110625. 4747.10   1
  -2  -5  -2 7204.06 335.953   1
   2  -5   2 6633.75 338.843   1
  -2   5  -2 7088.92 336.609   1
   2   5   2 6891.79 334.138   1
   3   5   2 2595.13 162.535   1
  -3  -5  -2 3119.13 167.582   1
  -3   5  -2 3038.16 167.075   1
   3  -5   2 3045.66 170.019   1
   4   5   2 10690.1 469.160   1
  -4  -5  -2 9264.10 461.592   1
  -4   5  -2 9560.98 461.011   1
   4  -5   2 9703.82 462.040   1
   5   5   2 182.218 44.0415   1
  -5  -5  -2 117.509 42.0241   1
  -5   5  -2 189.942 36.9583   1
   5  -5   2 159.768 36.2684   1
   6   5   2 33355.2 1429.39   1
  -6  -5  -2 32965.4 1426.82   1
  -6   5  -2 30314.4 1420.27   1
   6  -5   2 33517.2 1430.23   1
   7   5   2 2098.84 141.204   1
   7  -5   2 2186.69 144.209   1
  -7  -5  -2 1998.91 137.642   1
  -7   5  -2 2144.09 139.257   1
  -8   5  -2 238.542 43.1277   1
   8  -5   2 164.774 40.4491   1
  -9  -5  -2 37569.0 1604.81   1
   9   5   2 35226.4 1603.88   1
  10  -5   2 2445.89 162.085   1
 -10   5  -2 2444.82 159.698   1
  10   5   2 2191.14 161.576   1
 -10  -5  -2 2578.76 162.866   1
  11  -5   2 6856.98 349.316   1
 -11   5  -2 6621.97 346.252   1
  11   5   2 7370.23 360.092   1
  12  -5   2 17454.0 817.158   1
 -12  -5  -2 16754.5 813.674   1
  12   5   2 17839.2 823.700   1
 -12   5  -2 18513.7 819.569   1
 -13   5  -2 3351.84 200.234   1
  13  -5   2 3215.95 198.614   1
  13   5   2 2859.91 200.924   1
 -13  -5  -2 2884.47 193.098   1
  14   5   2 65.3040 41.4030   1
 -14  -5  -2 69.5667 43.4686   1
  15  -5   2 7715.54 403.333   1
  15   5   2 7571.18 404.930   1
 -15  -5  -2 7891.00 402.436   1
 -16   5  -2 45.3455 40.1707   1
  16  -5   2 75.2961 49.0490   1
  16   5   2-9.86142 38.3117   1
 -16  -5  -2 27.0010 33.1772   1
 -17   5  -2 46.1496 45.3892   1
  17  -5   2 57.4971 43.2919   1
 -18  -5  -2 64.0846 47.2248   1
  18   5   2 143.680 53.4294   1
 -19   5  -2 1022.52 109.711   1
  19  -5   2 1360.89 119.851   1
 -19  -5  -2 1153.31 113.181   1
  19   5   2 1179.97 114.409   1
 -20   5  -2 351.650 71.5943   1
  20  -5   2 462.022 77.2875   1
 -21   5  -2 113.777 51.5838   1
  21  -5   2 186.734 62.2679   1
 -21  -5  -2 63.9504 45.7615   1
  21   5   2 69.0230 47.0817   1
 -22   5  -2 318.517 70.6915   1
  22  -5   2 293.285 69.6471   1
 -23   5  -2 202.426 57.9275   1
  23  -5   2 144.990 54.0790   1
 -23  -5  -2 109.197 55.0735   1
  23   5   2 103.284 56.8061   1
 -24  -5  -2 227.468 60.8787   1
  24   5   2 170.921 53.0680   1
 -26  -6   2 71.3573 53.7179   1
  26   6  -2 46.7369 51.3942   1
 -25  -6   2 26.9522 48.7226   1
  25   6  -2 9.55481 43.9076   1
 -24  -6   2-9.16564 44.3116   1
  24   6  -2 19.2584 44.2428   1
 -23   6   2 86.4482 57.1940   1
  23  -6  -2-19.8883 48.0934   1
 -23  -6   2 27.7595 48.8903   1
  23   6  -2 38.2755 51.9047   1
 -22   6   2 200.808 57.7345   1
  22  -6  -2 227.366 58.3835   1
 -22  -6   2 228.501 61.7191   1
  22   6  -2 254.630 60.8998   1
 -21   6   2 47.3756 50.1589   1
  21  -6  -2 107.644 51.7962   1
 -21  -6   2 118.213 57.0378   1
  21   6  -2 40.6369 52.2971   1
 -20   6   2 261.460 63.9002   1
  20  -6  -2 279.723 62.1008   1
 -20  -6   2 335.500 66.7876   1
  20   6  -2 231.929 65.4116   1
 -19   6   2 119.101 47.9655   1
  19  -6  -2 104.099 49.5308   1
 -18   6   2 339.793 63.8937   1
 -18  -6   2 427.417 67.7257   1
  18   6  -2 416.471 71.9533   1
  18  -6  -2 415.900 70.1525   1
 -17  -6   2 272.047 58.4630   1
  16  -6  -2 1460.31 119.963   1
 -16  -6   2 1364.95 117.824   1
  16   6  -2 1113.93 113.835   1
 -16   6   2 1302.63 113.371   1
  15  -6  -2 8.38586 37.1300   1
 -15   6   2 8.09098 40.3595   1
  14   6  -2 589.158 76.4809   1
 -14   6   2 495.459 67.9463   1
 -14  -6   2 472.930 70.2847   1
  14  -6  -2 299.823 65.4244   1
  13   6  -2 1102.28 103.650   1
 -13  -6   2 883.427 91.8584   1
  13  -6  -2 913.928 88.5626   1
 -12  -6   2 47.3220 40.5327   1
  12   6  -2 8.17749 38.2562   1
  11   6  -2 1334.79 111.986   1
 -11   6   2 1277.97 102.550   1
  11  -6  -2 1294.63 106.664   1
 -11  -6   2 1422.12 114.205   1
  10   6  -2 1420.13 112.390   1
 -10   6   2 1305.09 101.641   1
  10  -6  -2 1360.02 104.829   1
 -10  -6   2 1228.98 108.131   1
  -9   6   2 5915.92 299.296   1
   9  -6  -2 5724.08 299.724   1
   8   6  -2 28054.3 1251.01   1
  -8   6   2 27881.3 1240.67   1
  -8  -6   2 28529.4 1249.59   1
   7   6  -2 1557.15 117.749   1
   7  -6  -2 1777.61 116.341   1
  -7  -6   2 1668.42 119.931   1
  -7   6   2 1706.62 113.230   1
  -6   6   2 3825.42 207.810   1
   6  -6  -2 3564.10 206.561   1
  -6  -6   2 4332.96 221.313   1
   6   6  -2 4132.68 220.942   1
   5  -6  -2 2758.64 162.754   1
   5   6  -2 2751.20 168.833   1
  -5  -6   2 2993.78 172.819   1
  -5   6   2 2949.49 161.126   1
   4  -6  -2 157.493 37.3256   1
   4   6  -2 141.661 36.7289   1
  -4  -6   2 119.457 32.6562   1
  -4   6   2 205.002 37.4189   1
   3  -6  -2 811.484 65.7198   1
   3   6  -2 566.800 61.6885   1
  -3  -6   2 633.185 64.4417   1
  -3   6   2 646.780 61.5981   1
   2  -6  -2 75004.1 3165.99   1
   2   6  -2 71152.4 3166.44   1
  -2  -6   2 75285.4 3170.92   1
  -2   6   2 74179.1 3162.16   1
  -1  -6   2 5853.55 307.602   1
  -1   6   2 6415.05 303.724   1
   1  -6  -2 6254.73 303.344   1
   1   6  -2 6219.15 307.558   1
   0  -6   2 4820.20 242.605   1
   0   6   2 4424.32 232.439   1
   0  -6  -2 5091.25 237.785   1
   1  -6   2 3506.98 204.979   1
   1   6   2 3586.01 199.168   1
  -1  -6  -2 3907.79 202.806   1
  -1   6  -2 3959.12 204.487   1
   2  -6   2 167362. 6968.74   1
  -2   6  -2 170474. 6967.88   1
  -2  -6  -2 155061. 6963.22   1
   2   6   2 163220. 6965.23   1
   3  -6   2 12618.8 614.639   1
  -3   6  -2 13302.0 616.293   1
  -3  -6  -2 13534.0 617.616   1
   3   6   2 14260.8 619.580   1
   4  -6   2 23155.9 975.370   1
  -4   6  -2 20551.4 971.516   1
  -4  -6  -2 23072.2 973.344   1
   4   6   2 20140.9 970.557   1
   5  -6   2 5068.94 280.669   1
  -5   6  -2 5818.86 283.286   1
  -5  -6  -2 5025.95 280.075   1
   5   6   2 5679.27 286.725   1
   6  -6   2 33.6995 40.2125   1
  -6   6  -2 70.7288 37.9631   1
  -6  -6  -2 67.6229 39.4817   1
   6   6   2 83.8861 43.4321   1
   7  -6   2 4047.46 237.486   1
  -7   6  -2 4543.70 239.050   1
  -8  -6  -2 293.347 55.4640   1
   8   6   2 336.056 57.6994   1
   9  -6   2 8840.57 444.007   1
  -9   6  -2 8296.48 433.781   1
  -9  -6  -2 9605.52 443.508   1
   9   6   2 8778.22 445.854   1
  10  -6   2 5544.66 300.718   1
 -10   6  -2 5784.89 298.098   1
 -10  -6  -2 5174.47 295.228   1
  10   6   2 5570.52 301.970   1
 -11   6  -2 2423.79 162.594   1
  11  -6   2 2560.33 168.099   1
 -11  -6  -2 2476.78 166.511   1
  11   6   2 2191.08 169.602   1
 -12  -6  -2 568.034 72.7759   1
  12   6   2 614.011 79.6319   1
  12  -6   2 678.980 79.9529   1
 -12   6  -2 638.898 78.4414   1
 -13  -6  -2 585.440 77.6325   1
 -13   6  -2 667.569 84.5054   1
  13   6   2 757.790 85.3914   1
 -14  -6  -2 1067.00 105.528   1
  14  -6   2 1140.40 108.976   1
 -15   6  -2 80.1982 46.5816   1
  15   6   2 77.4991 46.9898   1
  15  -6   2 119.481 53.0744   1
 -15  -6  -2 90.1944 47.7912   1
  16  -6   2 2290.88 165.043   1
  16   6   2 2240.34 166.089   1
 -16   6  -2 2362.30 164.529   1
 -16  -6  -2 2058.35 156.624   1
  17  -6   2 2440.69 170.088   1
  17   6   2 2243.22 168.421   1
 -17   6  -2 2121.99 161.624   1
 -17  -6  -2 2199.44 162.198   1
  18  -6   2 1609.46 134.079   1
  18   6   2 1673.94 137.714   1
 -18  -6  -2 1396.40 124.668   1
 -18   6  -2 1594.49 132.528   1
 -19   6  -2 103.152 53.5011   1
  19   6   2 48.4125 38.6761   1
  19  -6   2 67.7416 49.8276   1
 -19  -6  -2 109.820 48.4546   1
  20  -6   2 901.552 99.2550   1
  20   6   2 806.723 91.4810   1
 -20  -6  -2 628.960 86.3586   1
 -20   6  -2 930.093 98.9327   1
  21  -6   2 405.561 71.0239   1
 -21   6  -2 439.362 77.4627   1
 -21  -6  -2 449.822 70.9652   1
 -22   6  -2 333.696 67.3049   1
  22  -6   2 364.121 69.4825   1
 -22  -6  -2 351.872 61.2320   1
  22   6   2 259.129 60.5144   1
 -23   6  -2-9.14482 51.4659   1
  23  -6   2 47.3382 47.9412   1
 -24   6  -2 98.5119 56.7049   1
  24  -6   2 168.538 61.4669   1
 -24  -6  -2 17.5813 47.7784   1
  24   6   2 54.4077 50.5212   1
 -25  -7   2 195.773 59.1386   1
  25   7  -2 74.7678 51.6601   1
 -24  -7   2 18.0945 50.3238   1
  24   7  -2 56.2109 53.3639   1
 -23  -7   2-9.02234 51.9662   1
  23   7  -2 19.3224 48.9154   1
 -22  -7   2 660.073 86.9732   1
 -22   7   2 681.911 88.2943   1
  22   7  -2 869.282 100.139   1
 -21   7   2 58.1498 55.8465   1
  21  -7  -2 20.6261 52.2430   1
 -20  -7   2 334.037 63.8520   1
 -20   7   2 344.777 71.3599   1
  20  -7  -2 414.307 74.1247   1
  20   7  -2 199.900 62.8355   1
 -19  -7   2 1204.62 116.696   1
  19  -7  -2 1503.55 131.388   1
 -19   7   2 1365.96 124.507   1
  19   7  -2 1454.95 128.398   1
 -18   7   2 1923.15 153.517   1
  18  -7  -2 2336.12 167.043   1
  17  -7  -2-9.60083 46.4153   1
 -17   7   2 8.94321 42.5330   1
  17   7  -2-9.89112 43.7929   1
 -17  -7   2 9.00455 39.0934   1
  16  -7  -2 477.532 73.5388   1
 -16   7   2 363.575 64.9349   1
  16   7  -2 396.688 67.9962   1
 -16  -7   2 450.268 68.6367   1
  15  -7  -2 8191.12 404.293   1
 -15   7   2 7172.12 391.027   1
  15   7  -2 7897.54 406.220   1
 -15  -7   2 7582.12 398.161   1
 -14   7   2 1579.78 125.834   1
  14  -7  -2 1631.40 129.954   1
  13  -7  -2 361.334 62.1808   1
 -13   7   2 409.726 61.4082   1
  13   7  -2 439.780 67.5900   1
 -13  -7   2 313.091 58.9988   1
  12  -7  -2 5240.84 285.404   1
 -12   7   2 5000.11 280.027   1
  12   7  -2 5179.01 292.148   1
 -12  -7   2 5687.74 295.838   1
  11   7  -2 750.929 81.5087   1
 -11  -7   2 493.461 70.0231   1
  10  -7  -2 7246.99 365.469   1
 -10   7   2 6973.14 361.076   1
  10   7  -2 7512.11 374.627   1
 -10  -7   2 7052.66 368.385   1
   9  -7  -2 15686.0 725.773   1
  -9   7   2 15092.8 720.531   1
   9   7  -2 15945.2 735.462   1
  -9  -7   2 16271.1 733.132   1
   8  -7  -2 3158.26 177.829   1
  -8   7   2 2773.89 169.512   1
  -8  -7   2 3070.36 181.558   1
  -7   7   2 1015.22 85.1648   1
  -7  -7   2 1076.21 95.3820   1
   7   7  -2 1097.21 96.6373   1
   6  -7  -2 1760.75 115.657   1
  -6  -7   2 1754.61 122.729   1
  -6   7   2 1646.84 112.317   1
   5  -7  -2 8347.16 410.146   1
   5   7  -2 8749.83 418.495   1
  -5  -7   2 8628.12 420.056   1
  -5   7   2 8414.25 407.912   1
   4  -7  -2 238.360 44.6087   1
   4   7  -2 228.925 46.1767   1
  -4  -7   2 310.786 48.3135   1
  -4   7   2 260.993 43.1132   1
   3  -7  -2 1202.38 89.1863   1
   3   7  -2 1071.24 89.1851   1
  -3  -7   2 961.905 86.6192   1
  -3   7   2 1048.80 83.9852   1
   2  -7  -2 6943.35 355.199   1
   2   7  -2 7402.23 362.623   1
  -2  -7   2 7164.91 364.764   1
  -2   7   2 7822.49 357.926   1
  -1  -7   2 6896.50 337.638   1
  -1   7   2 6310.72 325.743   1
   1  -7  -2 6705.60 329.687   1
   1   7  -2 6849.73 344.948   1
   0  -7   2 23416.9 1010.72   1
   0   7   2 21404.6 1002.43   1
   0  -7  -2 21748.3 1002.08   1
   0   7  -2 24015.2 1010.35   1
   1  -7   2 18412.8 834.418   1
  -1  -7  -2 19377.1 832.401   1
   2  -7   2-6.43506 29.6085   1
   2   7   2 80.0001 35.8792   1
  -2  -7  -2 78.8781 33.3578   1
  -2   7  -2 24.2614 29.3651   1
   3  -7   2 6033.79 317.069   1
  -3   7  -2 5866.17 313.966   1
  -3  -7  -2 6211.94 317.049   1
   3   7   2 6882.71 322.418   1
   4  -7   2 1822.26 128.749   1
   4   7   2 1814.19 127.693   1
  -4  -7  -2 1761.08 125.852   1
  -4   7  -2 1843.04 125.936   1
   5   7   2 902.718 85.4733   1
  -5  -7  -2 987.454 88.4998   1
  -5   7  -2 728.567 81.0700   1
   5  -7   2 742.750 80.4350   1
  -6   7  -2 845.490 85.0390   1
   6  -7   2 882.834 87.3530   1
   7   7   2 1501.84 119.050   1
  -7  -7  -2 1518.23 118.814   1
  -7   7  -2 1461.54 116.367   1
   7  -7   2 1743.93 125.911   1
   8   7   2 1495.93 116.577   1
  -8  -7  -2 1393.61 112.426   1
  -8   7  -2 1175.66 104.655   1
   8  -7   2 1255.99 106.602   1
   9   7   2 10991.6 500.846   1
  -9  -7  -2 10093.2 492.314   1
  -9   7  -2 9922.71 489.439   1
   9  -7   2 9210.85 486.220   1
  10   7   2 13869.2 641.099   1
 -10  -7  -2 12727.6 624.767   1
 -10   7  -2 13053.8 625.073   1
  10  -7   2 13129.8 629.268   1
  11   7   2 8638.67 414.012   1
  11  -7   2 7426.82 405.013   1
 -11  -7  -2 8447.41 410.767   1
 -11   7  -2 7299.31 399.232   1
 -12   7  -2 33.5922 42.5432   1
 -13  -7  -2 2599.09 177.335   1
  13   7   2 2360.18 174.849   1
  14   7   2 105.891 53.8259   1
  14  -7   2 217.809 56.6616   1
 -14   7  -2 161.581 49.0110   1
 -14  -7  -2 45.4175 48.9548   1
  15  -7   2 2218.15 161.410   1
  15   7   2 1987.18 157.067   1
 -15  -7  -2 1972.33 154.964   1
 -15   7  -2 2262.77 159.161   1
 -16   7  -2 73.4580 49.8221   1
  16  -7   2 9.76462 43.2683   1
 -17  -7  -2 277.285 64.4074   1
  17   7   2 168.826 61.1062   1
 -18  -7  -2 37.3447 41.4115   1
  18  -7   2 99.6709 56.8062   1
 -18   7  -2 46.8634 52.1708   1
  18   7   2 70.8082 44.8560   1
 -19  -7  -2 81.4928 48.5706   1
  19   7   2 71.3336 52.4447   1
 -19   7  -2 94.1261 47.7624   1
  19  -7   2 50.0215 52.2175   1
  20   7   2 513.841 81.8892   1
 -20  -7  -2 662.633 86.5909   1
 -20   7  -2 526.691 78.3744   1
  20  -7   2 509.832 77.7212   1
 -21   7  -2-37.6417 55.4211   1
  21  -7   2 19.9686 49.0438   1
  22   7   2 37.7042 47.7387   1
 -22  -7  -2 8.96720 44.0611   1
 -22   7  -2 56.3246 50.2605   1
  22  -7   2 9.89736 46.2943   1
  23   7   2-9.30211 51.7481   1
 -23  -7  -2 69.9330 48.0378   1
 -23   7  -2 46.0958 53.1283   1
  23  -7   2 58.9666 54.6690   1
  25   8  -2 54.4566 51.1144   1
 -25  -8   2 43.7340 46.2431   1
  24   8  -2 103.455 54.8502   1
 -24  -8   2 35.1285 47.0867   1
  23   8  -2 29.9673 49.0654   1
 -23  -8   2-17.7642 49.3836   1
  22   8  -2 100.069 49.3888   1
 -22  -8   2 157.211 51.0139   1
 -22   8   2 67.9612 56.1272   1
  21   8  -2 69.7772 50.4715   1
 -21  -8   2 18.5081 48.2144   1
 -21   8   2-19.2966 47.3937   1
  21  -8  -2-30.8305 52.0342   1
  20   8  -2 10.1543 53.8758   1
  20  -8  -2 142.290 56.7395   1
 -20  -8   2 232.816 64.8920   1
 -20   8   2 95.7310 54.1132   1
  19  -8  -2 371.019 67.9984   1
  19   8  -2 258.917 63.5521   1
 -19   8   2 245.448 62.5594   1
  18  -8  -2 1278.84 119.307   1
 -18  -8   2 1253.36 117.759   1
 -18   8   2 1467.82 124.005   1
  17   8  -2 150.780 54.9720   1
 -17   8   2 172.790 56.2905   1
 -17  -8   2 170.121 53.6602   1
  17  -8  -2 182.872 57.1288   1
  16   8  -2 354.108 66.9720   1
  16  -8  -2 290.990 69.6700   1
 -16  -8   2 360.494 65.2842   1
  15   8  -2 7660.80 397.748   1
 -15   8   2 7512.46 389.289   1
  15  -8  -2 7952.77 397.195   1
 -15  -8   2 6855.10 386.724   1
  14   8  -2 2455.90 178.515   1
 -14   8   2 2626.85 170.011   1
  14  -8  -2 2573.39 171.908   1
 -14  -8   2 2137.60 163.786   1
 -13   8   2 948.952 94.3861   1
  13  -8  -2 1035.19 100.108   1
  12   8  -2 2195.26 159.661   1
 -12   8   2 2329.09 154.639   1
  12  -8  -2 2235.56 155.460   1
 -12  -8   2 2074.13 155.595   1
  11   8  -2 2058.01 155.765   1
 -11   8   2 2222.24 150.064   1
  11  -8  -2 2064.03 150.850   1
 -11  -8   2 2391.59 161.500   1
  10   8  -2 7295.40 370.195   1
 -10   8   2 6309.60 349.124   1
 -10  -8   2 7540.32 368.435   1
  10  -8  -2 6853.89 357.656   1
  -9  -8   2 7500.80 376.984   1
   9   8  -2 7011.80 375.325   1
   8   8  -2 7535.45 404.051   1
  -8  -8   2 8391.80 409.780   1
  -8   8   2 8097.21 400.279   1
   8  -8  -2 8188.60 402.537   1
   7  -8  -2 2411.65 154.874   1
  -7  -8   2 2346.84 158.144   1
   7   8  -2 2418.83 160.528   1
   6  -8  -2 3007.32 174.933   1
   6   8  -2 3278.05 185.755   1
  -6   8   2 2827.84 169.929   1
   5  -8  -2 27535.2 1253.62   1
  -5   8   2 29078.7 1254.78   1
   4  -8  -2 4959.26 257.013   1
   4   8  -2 4206.87 254.788   1
  -4  -8   2 4552.15 255.980   1
  -4   8   2 5346.83 259.403   1
   3  -8  -2 542.230 68.7776   1
   3   8  -2 562.958 63.4524   1
  -3  -8   2 666.105 69.8346   1
  -3   8   2 463.228 67.9197   1
  -2  -8   2 771.256 80.4237   1
   2  -8  -2 793.974 74.8435   1
  -2   8   2 856.275 77.5899   1
   2   8  -2 773.111 79.2851   1
  -1  -8   2 559.885 68.0771   1
  -1   8   2 608.740 64.7481   1
   1  -8  -2 584.662 65.4033   1
   1   8  -2 722.723 73.5659   1
   0  -8   2 8829.23 440.026   1
   0   8   2 10029.0 439.735   1
   0  -8  -2 8663.95 433.925   1
   0   8  -2 8474.24 434.698   1
   1  -8   2 49366.0 2208.30   1
   1   8   2 48894.8 2203.58   1
  -1  -8  -2 52958.7 2209.22   1
  -1   8  -2 52481.8 2218.31   1
   2  -8   2 17476.1 790.454   1
   2   8   2 17564.8 786.266   1
  -2  -8  -2 16913.3 785.243   1
  -2   8  -2 16721.7 784.123   1
   3  -8   2 7368.53 373.567   1
  -3   8  -2 7180.44 368.454   1
  -3  -8  -2 6980.03 369.464   1
   3   8   2 8100.28 377.070   1
   5  -8   2 13095.1 642.233   1
  -5   8  -2 13174.9 642.209   1
   5   8   2 14544.0 652.414   1
  -5  -8  -2 14430.3 651.003   1
   6  -8   2 1596.94 123.031   1
  -6   8  -2 1430.40 115.819   1
   6   8   2 1614.26 127.205   1
  -6  -8  -2 1649.36 125.732   1
   7  -8   2 12168.2 568.330   1
  -7   8  -2 11319.0 561.921   1
   7   8   2 12185.3 572.778   1
  -7  -8  -2 11427.8 565.726   1
   8  -8   2 6448.39 332.456   1
  -8   8  -2 6692.64 331.619   1
   8   8   2 5695.65 327.522   1
  -8  -8  -2 6002.06 328.749   1
   9  -8   2 5000.42 277.642   1
  -9   8  -2 4770.79 273.996   1
   9   8   2 5410.32 284.323   1
  -9  -8  -2 4611.13 279.209   1
  10  -8   2 5700.95 302.683   1
 -10   8  -2 5090.10 293.214   1
 -10  -8  -2 5292.30 296.141   1
  10   8   2 5608.80 305.696   1
 -11   8  -2 3932.47 234.855   1
 -12  -8  -2 1609.56 131.890   1
  12   8   2 1622.02 134.568   1
  13   8   2 3499.23 218.385   1
  13  -8   2 3336.02 213.303   1
 -13  -8  -2 3454.61 213.683   1
 -13   8  -2 3106.14 207.278   1
  14  -8   2 374.392 69.8803   1
 -14   8  -2 379.545 68.7216   1
  14   8   2 368.968 69.4372   1
 -14  -8  -2 321.930 61.1252   1
 -15   8  -2 2767.54 182.999   1
  15  -8   2 2488.50 180.767   1
  16   8   2 1151.87 113.866   1
 -16  -8  -2 1009.22 105.819   1
 -16   8  -2 1131.01 109.831   1
  16  -8   2 1107.56 111.501   1
  17   8   2 612.677 85.9637   1
 -17  -8  -2 773.810 92.6366   1
 -17   8  -2 748.434 93.2813   1
  17  -8   2 627.330 90.4524   1
 -18   8  -2 47.0495 49.0438   1
  18  -8   2 20.3432 42.3801   1
  19   8   2-30.1912 38.0921   1
 -19  -8  -2 9.29178 40.3428   1
 -19   8  -2-9.42108 41.7141   1
  19  -8   2-10.1838 43.3222   1
  20   8   2 110.653 54.6851   1
 -20  -8  -2 35.7528 45.4204   1
 -20   8  -2 65.7578 50.4314   1
  20  -8   2 162.501 59.9374   1
  21   8   2 301.147 67.7052   1
 -21  -8  -2 382.452 70.7677   1
 -21   8  -2 177.195 64.1210   1
  21  -8   2 401.210 75.0887   1
 -22   8  -2 27.6290 51.2110   1
  22  -8   2 9.90575 47.1178   1
  23   8   2-9.08570 40.2312   1
 -23  -8  -2 34.5912 39.7378   1
  24   9  -2 9.56057 46.9602   1
 -24  -9   2-8.60385 41.5954   1
  23   9  -2 29.3176 43.2747   1
 -23  -9   2 9.02672 40.7344   1
  22   9  -2-9.76505 47.9646   1
 -22  -9   2 9.10619 48.7416   1
  21   9  -2 929.941 107.040   1
 -21  -9   2 905.804 103.783   1
 -21   9   2 855.301 101.235   1
  20   9  -2 381.020 76.3301   1
  20  -9  -2 358.930 72.7201   1
 -20  -9   2 448.927 75.9385   1
 -20   9   2 420.018 72.5009   1
  19   9  -2 119.846 56.5660   1
 -19  -9   2 179.077 58.2238   1
  18  -9  -2 10.0020 45.9574   1
 -18   9   2 19.1214 43.1382   1
 -18  -9   2-9.59557 44.8703   1
  18   9  -2 20.6310 54.4847   1
  17   9  -2 825.303 95.2442   1
  17  -9  -2 944.596 102.022   1
 -17  -9   2 872.318 96.6702   1
 -17   9   2 658.983 95.0209   1
  16   9  -2 579.936 84.4963   1
 -16  -9   2 733.570 88.7527   1
 -16   9   2 799.507 91.1229   1
  16  -9  -2 689.997 87.9203   1
 -15  -9   2 5268.09 286.323   1
  15   9  -2 4619.69 284.824   1
  14   9  -2 5762.59 317.731   1
 -14  -9   2 5515.83 318.328   1
 -14   9   2 5787.84 314.749   1
  14  -9  -2 5843.05 319.527   1
  13   9  -2 1975.75 157.449   1
 -13  -9   2 2232.42 162.413   1
 -13   9   2 2243.26 157.274   1
  13  -9  -2 2407.93 165.321   1
  12   9  -2 2795.83 189.571   1
 -12  -9   2 3083.98 193.246   1
 -12   9   2 2767.87 182.972   1
  12  -9  -2 2789.46 187.317   1
  11   9  -2 5997.11 313.145   1
 -11  -9   2 5622.39 306.732   1
 -11   9   2 5665.35 301.177   1
  11  -9  -2 4894.38 296.207   1
  10  -9  -2 126.616 41.6459   1
 -10  -9   2 69.8948 42.6466   1
 -10   9   2 131.889 44.0522   1
   9  -9  -2 1512.71 122.226   1
   9   9  -2 1730.56 132.266   1
  -9  -9   2 1582.26 127.775   1
  -9   9   2 1423.50 116.884   1
  -8  -9   2 454.639 66.5216   1
   8   9  -2 381.156 61.8384   1
  -8   9   2 334.376 59.9885   1
   8  -9  -2 349.913 60.8170   1
   7   9  -2 19190.8 874.990   1
  -7  -9   2 18787.1 873.893   1
   6   9  -2 8436.55 428.632   1
  -6  -9   2 8535.80 428.746   1
   6  -9  -2 8654.44 428.073   1
  -5   9   2 31955.5 1345.66   1
   5   9  -2 28826.2 1344.78   1
  -5  -9   2 30782.5 1349.95   1
   5  -9  -2 29714.1 1342.00   1
  -4   9   2 7837.12 409.504   1
   4   9  -2 8548.63 418.480   1
  -4  -9   2 8714.42 419.368   1
  -3   9   2 607.824 72.1581   1
   3   9  -2 713.152 78.3911   1
  -3  -9   2 665.407 76.7325   1
   3  -9  -2 601.055 71.2159   1
  -2   9   2 27.3531 30.8579   1
   2   9  -2-7.25792 28.8848   1
  -2  -9   2 7.47923 31.1500   1
   2  -9  -2 28.0365 32.7787   1
   1   9  -2 8196.87 444.400   1
  -1   9   2 10023.5 448.563   1
   1  -9  -2 9107.57 447.140   1
  -1  -9   2 9303.40 452.878   1
   0   9  -2 34205.5 1398.88   1
   0   9   2 30541.8 1390.10   1
   0  -9  -2 30926.6 1391.86   1
   0  -9   2 30383.8 1396.90   1
  -1   9  -2 16869.3 771.722   1
   1  -9   2 16560.1 775.132   1
  -2   9  -2 993.327 89.9356   1
   2  -9   2 898.418 91.6513   1
  -3   9  -2 946.468 88.3775   1
   3   9   2 798.968 87.3708   1
   3  -9   2 913.492 90.7079   1
  -3  -9  -2 865.308 88.2203   1
   4  -9   2 12684.8 591.607   1
   4   9   2 11724.9 586.686   1
  -4  -9  -2 11877.3 587.833   1
  -4   9  -2 13250.4 591.806   1
   5  -9   2 590.526 73.3110   1
  -5   9  -2 438.059 64.9175   1
  -5  -9  -2 512.167 66.9706   1
   5   9   2 434.463 66.9325   1
   6  -9   2 38325.7 1712.09   1
  -6   9  -2 38298.5 1711.07   1
   6   9   2 40784.2 1720.29   1
  -6  -9  -2 38181.8 1713.86   1
   7  -9   2 769.378 83.7798   1
  -7   9  -2 755.507 86.5017   1
   7   9   2 608.082 84.3469   1
  -7  -9  -2 717.517 87.2859   1
   8  -9   2 835.874 90.6978   1
  -8   9  -2 647.277 85.1519   1
   8   9   2 855.704 94.6324   1
  -8  -9  -2 1017.57 97.6001   1
   9  -9   2 5011.19 286.194   1
  -9   9  -2 5061.44 284.627   1
  -9  -9  -2 5058.67 285.883   1
   9   9   2 5272.40 291.019   1
 -10   9  -2 3432.83 211.096   1
  10   9   2 3269.77 211.955   1
 -10  -9  -2 3547.64 218.018   1
  11   9   2 48.2603 51.6789   1
 -11  -9  -2 17.3059 39.7773   1
  12  -9   2 356.566 68.2829   1
 -12   9  -2 300.371 61.4760   1
  12   9   2 484.214 75.2011   1
 -12  -9  -2 466.908 72.6189   1
  13  -9   2 19.1921 46.4652   1
 -13   9  -2 55.0168 48.5002   1
  13   9   2 38.5469 47.4060   1
 -13  -9  -2 130.328 51.8228   1
 -14   9  -2 2962.23 201.407   1
  14  -9   2 3169.02 208.087   1
  15   9   2 2498.35 173.196   1
 -15  -9  -2 2048.25 156.191   1
 -15   9  -2 2029.73 159.130   1
  15  -9   2 2226.10 165.604   1
  16   9   2 1685.87 143.858   1
 -16  -9  -2 1529.41 136.019   1
  16  -9   2 1707.34 144.473   1
  17   9   2-20.2819 49.0267   1
 -17  -9  -2-27.9054 50.4397   1
 -17   9  -2 47.4846 52.1538   1
  17  -9   2 20.0948 42.7399   1
  18   9   2 19.9584 43.3259   1
 -18  -9  -2 27.8748 41.9232   1
 -18   9  -2-9.50966 46.7111   1
  18  -9   2-20.1268 45.4054   1
  19   9   2 305.361 71.2909   1
 -19  -9  -2 155.909 52.0367   1
 -19   9  -2 303.842 68.2790   1
  19  -9   2 231.103 60.7079   1
  20   9   2 623.426 85.6580   1
 -20  -9  -2 736.639 86.6080   1
 -20   9  -2 538.371 82.5823   1
  20  -9   2 709.437 89.4030   1
  21   9   2 106.635 49.9030   1
 -21  -9  -2 69.7574 46.1678   1
 -21   9  -2 84.1452 47.4469   1
  21  -9   2 39.5649 50.9134   1
  22   9   2 63.6661 51.1838   1
 -22  -9  -2-25.7863 50.0694   1
 -22   9  -2 9.22637 50.0336   1
  22  -9   2 9.75914 43.2121   1
 -23 -10   2 35.2048 46.4874   1
  23  10  -2-9.48123 41.1655   1
 -22 -10   2 54.1527 45.7292   1
  22  10  -2 29.0713 42.1069   1
  20  10  -2 257.052 63.7134   1
 -20 -10   2 224.398 65.0559   1
 -20  10   2 277.265 64.3894   1
  20 -10  -2 83.2805 53.4588   1
 -19 -10   2 234.768 59.6907   1
 -19  10   2 206.345 59.9976   1
  19 -10  -2 299.808 67.9569   1
 -18 -10   2 326.163 64.4009   1
  18  10  -2 331.210 64.3581   1
  17  10  -2 454.381 76.6344   1
 -17 -10   2 398.533 75.1699   1
 -17  10   2 462.080 74.8050   1
  17 -10  -2 476.675 75.5418   1
  16  10  -2 5489.36 319.242   1
 -16 -10   2 5646.52 314.405   1
 -16  10   2 5557.89 315.621   1
  16 -10  -2 5782.97 319.665   1
 -15  10   2 518.263 76.8341   1
  15 -10  -2 446.039 73.3263   1
  14  10  -2 1419.85 132.999   1
 -14 -10   2 1697.03 142.017   1
 -14  10   2 1616.81 132.635   1
  14 -10  -2 1869.63 142.169   1
  13  10  -2 1297.19 120.361   1
  13 -10  -2 1291.49 117.531   1
 -13  10   2 1237.68 113.540   1
 -13 -10   2 1277.02 118.473   1
  12  10  -2 18420.3 872.013   1
 -12 -10   2 19300.3 874.418   1
 -12  10   2 18988.5 867.659   1
  12 -10  -2 18101.5 866.548   1
  11 -10  -2 1885.53 150.838   1
  11  10  -2 2286.47 163.685   1
 -11 -10   2 2177.49 158.851   1
 -10  10   2 12761.5 616.231   1
  10 -10  -2 13006.9 621.459   1
  -9  10   2 184.318 48.2308   1
   9  10  -2 160.495 53.5510   1
  -9 -10   2 141.911 54.9184   1
   9 -10  -2 176.744 48.4455   1
  -8 -10   2 1497.07 125.078   1
   8  10  -2 1467.59 122.659   1
  -8  10   2 1553.55 120.373   1
   8 -10  -2 1364.28 117.442   1
  -7  10   2 146.989 44.6099   1
   7  10  -2 110.678 46.1125   1
  -7 -10   2 221.424 55.2924   1
   7 -10  -2 202.847 50.3144   1
  -6  10   2 14375.8 651.072   1
   6  10  -2 13077.8 656.175   1
  -6 -10   2 13885.6 654.999   1
   6 -10  -2 13620.9 649.714   1
  -5  10   2 8496.35 434.971   1
   5  10  -2 9038.64 444.831   1
  -5 -10   2 8828.35 443.297   1
   5 -10  -2 8910.49 441.741   1
  -4  10   2 15081.0 659.910   1
   4  10  -2 14815.0 663.834   1
  -4 -10   2 13105.2 656.151   1
   4 -10  -2 12979.9 654.341   1
   3  10  -2 18999.6 832.644   1
  -3  10   2 18517.8 826.683   1
  -3 -10   2 18244.2 829.420   1
   3 -10  -2 16338.7 822.847   1
  -2  10   2 35339.8 1532.78   1
   2  10  -2 33893.8 1534.62   1
   2 -10  -2 34594.9 1530.87   1
  -2 -10   2 34756.7 1534.62   1
  -1  10   2 946.496 92.9115   1
   1  10  -2 965.321 94.4810   1
  -1 -10   2 1211.68 104.500   1
   1 -10  -2 1013.58 92.4150   1
   0  10  -2 31.2497 37.1551   1
   0  10   2 7.67929 36.5219   1
   0 -10  -2-30.5699 40.3651   1
   0 -10   2-8.14593 40.6321   1
  -1  10  -2 3684.01 224.348   1
   1  10   2 3995.91 226.388   1
  -1 -10  -2 4262.42 231.478   1
   1 -10   2 3501.14 224.145   1
  -2  10  -2 19983.0 901.703   1
   2  10   2 20421.7 900.808   1
  -2 -10  -2 19699.7 900.501   1
   2 -10   2 18342.1 898.705   1
  -3  10  -2 3392.79 199.477   1
   3  10   2 3096.81 194.855   1
  -3 -10  -2 3092.48 195.007   1
   3 -10   2 2890.12 193.265   1
  -4  10  -2 20885.9 917.766   1
   4  10   2 19538.7 916.190   1
  -4 -10  -2 19710.3 916.771   1
   4 -10   2 19744.3 916.474   1
   5  10   2 22019.6 1045.59   1
   5 -10   2 22806.5 1050.51   1
  -5 -10  -2 24232.1 1052.44   1
  -5  10  -2 23264.5 1046.51   1
   6 -10   2 620.088 82.9584   1
   6  10   2 733.998 82.0899   1
  -6 -10  -2 687.238 78.4138   1
  -6  10  -2 692.636 82.0830   1
   7  10   2 14459.3 667.433   1
   7 -10   2 13071.7 657.153   1
  -7  10  -2 14668.5 661.296   1
  -7 -10  -2 13122.5 661.277   1
  -8  10  -2 1006.14 97.8177   1
   8 -10   2 748.684 91.6044   1
   9 -10   2 1506.67 125.273   1
  -9  10  -2 1518.43 125.632   1
  -9 -10  -2 1645.80 130.505   1
   9  10   2 1417.84 129.195   1
  10 -10   2 2458.47 177.647   1
  10  10   2 2651.14 182.248   1
 -10 -10  -2 2716.71 183.199   1
  11 -10   2 3962.99 247.624   1
 -11  10  -2 4054.90 247.250   1
  11  10   2 4145.43 248.945   1
 -11 -10  -2 4431.14 255.611   1
  12 -10   2-38.9591 46.3293   1
 -12  10  -2-27.8487 44.1568   1
  12  10   2-30.0770 45.2424   1
 -12 -10  -2 9.13603 40.4589   1
 -13  10  -2 5309.47 295.719   1
  13 -10   2 4958.51 294.573   1
  14  10   2 2585.72 181.898   1
 -14 -10  -2 2637.83 178.693   1
 -14  10  -2 2586.41 178.853   1
  14 -10   2 2172.03 172.378   1
  15  10   2 2201.10 169.440   1
  15 -10   2 2440.13 178.834   1
 -15 -10  -2 2377.00 170.902   1
 -15  10  -2 2270.65 170.596   1
  16 -10   2-10.0375 44.4421   1
 -16  10  -2 19.4039 48.3946   1
 -16 -10  -2 9.36589 39.8418   1
  16  10   2 10.1932 46.8351   1
  17 -10   2 792.896 92.8903   1
 -17  10  -2 788.836 93.9571   1
 -17 -10  -2 754.907 87.6361   1
  17  10   2 717.194 88.9725   1
  18  10   2 40.2656 53.8871   1
 -18 -10  -2 36.9176 49.4076   1
 -18  10  -2 9.69305 48.3557   1
  18 -10   2-10.0618 44.5556   1
  19  10   2 117.438 57.9148   1
 -19 -10  -2 100.337 47.2017   1
 -19  10  -2 193.075 59.5455   1
  19 -10   2 140.249 57.3235   1
 -20 -10  -2 17.8327 45.8067   1
  20  10   2 9.65591 51.6874   1
  21  10   2 315.751 65.0862   1
 -21 -10  -2 192.149 53.9714   1
 -21  10  -2 198.523 59.9870   1
  21 -10   2 215.832 65.0457   1
  23  11  -2 46.5037 43.5113   1
 -23 -11   2 17.2730 41.7755   1
  22  11  -2-38.6490 48.9247   1
 -22 -11   2 62.0467 52.7685   1
 -21 -11   2 373.936 75.0462   1
  21  11  -2 618.144 85.5529   1
  19 -11  -2 892.375 103.088   1
 -19 -11   2 856.885 99.9207   1
 -19  11   2 888.352 103.803   1
  18  11  -2 333.948 70.6377   1
 -18 -11   2 380.516 73.8059   1
 -18  11   2 401.055 73.3753   1
  18 -11  -2 421.538 77.4609   1
 -17 -11   2 468.244 75.1743   1
  17  11  -2 419.441 73.4021   1
  16  11  -2 1328.96 122.960   1
  16 -11  -2 1175.74 114.887   1
 -16 -11   2 1049.90 109.730   1
 -16  11   2 1419.43 123.518   1
  15 -11  -2 4128.40 251.200   1
  15  11  -2 4172.77 252.555   1
 -15 -11   2 4037.21 252.073   1
 -15  11   2 4357.81 254.896   1
  14  11  -2 196.841 54.9499   1
  14 -11  -2 259.749 58.7161   1
 -14  11   2 261.842 58.2655   1
 -14 -11   2 221.505 57.5752   1
 -13 -11   2 3079.78 198.371   1
  13 -11  -2 2865.65 196.195   1
 -13  11   2 2985.43 197.386   1
  13  11  -2 2753.40 194.671   1
  12  11  -2 1712.18 139.235   1
 -12 -11   2 1653.66 134.851   1
 -11 -11   2 20692.6 959.810   1
  11 -11  -2 19926.6 956.234   1
  11  11  -2 21947.6 968.079   1
 -11  11   2 20595.1 953.729   1
 -10 -11   2 3531.52 223.008   1
  10 -11  -2 3248.30 217.815   1
 -10  11   2 3332.91 215.244   1
  -9 -11   2 2162.25 163.225   1
   9  11  -2 2061.02 163.513   1
  -9  11   2 2601.62 165.113   1
   9 -11  -2 2138.70 158.223   1
  -8  11   2 787.517 86.2203   1
   8 -11  -2 616.170 80.1360   1
  -7  11   2 3878.81 232.675   1
   7  11  -2 3477.31 231.944   1
  -7 -11   2 4431.40 244.504   1
   7 -11  -2 3988.50 235.334   1
  -6  11   2 277.260 55.7251   1
   6  11  -2 374.204 64.4005   1
  -6 -11   2 362.287 66.1587   1
   6 -11  -2 329.986 60.5432   1
  -5  11   2 5204.54 273.520   1
   5  11  -2 4697.94 271.486   1
  -5 -11   2 4657.17 274.048   1
   5 -11  -2 4548.54 268.138   1
  -4  11   2 12813.8 593.795   1
   4  11  -2 11846.8 591.387   1
  -4 -11   2 12421.9 595.128   1
   4 -11  -2 12196.2 592.696   1
   3 -11  -2 21295.2 967.138   1
  -3 -11   2 21439.0 968.242   1
   3  11  -2 20680.1 972.666   1
   2 -11  -2 40763.3 1721.93   1
  -2 -11   2 38649.7 1720.09   1
   2  11  -2 37982.2 1715.15   1
  -2  11   2 38565.4 1714.59   1
  -1 -11   2 24819.4 1097.97   1
  -1  11   2 23113.0 1090.58   1
   1  11  -2 24593.7 1094.61   1
   0  11  -2 9852.30 471.725   1
   0  11   2 8802.47 464.371   1
   0 -11  -2 9001.69 466.293   1
   0 -11   2 10141.9 476.086   1
  -1  11  -2 1545.10 125.989   1
   1  11   2 1399.89 121.173   1
  -1 -11  -2 1587.43 126.487   1
   1 -11   2 1731.26 134.942   1
  -2  11  -2 6827.27 363.647   1
   2  11   2 6872.58 363.477   1
  -2 -11  -2 6853.42 365.366   1
   2 -11   2 7170.08 370.411   1
  -3  11  -2 903.467 91.7583   1
   3  11   2 989.073 97.3296   1
  -3 -11  -2 954.408 95.1430   1
   3 -11   2 774.563 90.4463   1
  -4  11  -2 16398.8 746.668   1
   4  11   2 16440.9 749.052   1
  -4 -11  -2 14312.4 741.243   1
   4 -11   2 16372.4 749.903   1
  -5 -11  -2 12516.6 653.216   1
  -5  11  -2 13383.5 651.112   1
   5 -11   2 13625.0 656.428   1
  -6  11  -2 13546.2 655.662   1
   6 -11   2 14045.2 663.179   1
  -7 -11  -2 2393.54 166.761   1
   7  11   2 2177.19 165.938   1
   8  11   2 6526.89 333.386   1
  -8 -11  -2 5354.96 317.208   1
  -8  11  -2 5713.33 316.256   1
   8 -11   2 5673.36 318.586   1
   9 -11   2 5247.82 307.539   1
   9  11   2 5719.98 314.035   1
  -9 -11  -2 5571.80 310.683   1
  10 -11   2 284.208 65.6902   1
 -10 -11  -2 387.422 64.4935   1
  10  11   2 293.412 57.3472   1
 -10  11  -2 330.610 68.5728   1
  11 -11   2 493.998 76.1909   1
 -11 -11  -2 626.604 84.0402   1
 -11  11  -2 576.197 79.3463   1
  11  11   2 697.133 85.8425   1
  12 -11   2 3926.75 244.006   1
 -12  11  -2 4043.08 244.655   1
  13 -11   2 1399.32 126.206   1
 -13 -11  -2 1313.17 119.692   1
  13  11   2 1255.69 124.914   1
 -13  11  -2 1359.53 122.408   1
  14 -11   2 3784.96 235.427   1
 -14 -11  -2 3616.68 226.748   1
  14  11   2 3568.27 232.514   1
 -14  11  -2 3454.42 227.289   1
  15 -11   2 81.0781 57.7163   1
 -15 -11  -2 38.4142 52.7508   1
  15  11   2 10.0097 49.9409   1
 -15  11  -2-19.3502 55.0996   1
  16 -11   2 734.384 93.9847   1
 -16 -11  -2 752.069 91.7992   1
 -16  11  -2 690.803 92.0678   1
  16  11   2 676.633 94.4327   1
  17  11   2 238.230 58.7091   1
 -17 -11  -2 243.631 54.9243   1
 -18  11  -2 1024.67 108.958   1
  18 -11   2 1101.09 112.197   1
 -19  11  -2 153.569 61.8053   1
  19 -11   2 222.655 63.9141   1
 -19 -11  -2 216.524 58.6893   1
  19  11   2 195.342 61.1343   1
 -20  11  -2 672.188 89.9565   1
  20  11   2 954.896 101.142   1
  20 -11   2 776.696 95.9450   1
 -21 -11  -2 34.6261 48.1418   1
  21  11   2 18.7357 45.3024   1
 -22 -12   2 86.5749 45.1886   1
  22  12  -2 37.7360 41.0511   1
  21  12  -2 47.4325 51.4709   1
 -21 -12   2 35.8925 46.1279   1
 -20 -12   2 1239.51 114.422   1
  20  12  -2 1319.44 128.358   1
 -19 -12   2 9.41558 45.5449   1
  19  12  -2 68.9487 49.1544   1
  18 -12  -2 509.752 80.1196   1
  18  12  -2 784.363 89.5469   1
 -18 -12   2 640.243 83.5533   1
 -18  12   2 508.187 84.0334   1
  17 -12  -2 782.380 96.0947   1
  17  12  -2 810.983 96.9428   1
 -17 -12   2 738.523 91.5643   1
 -17  12   2 793.063 96.4814   1
 -15 -12   2 138.947 47.0476   1
  15  12  -2 203.243 53.0474   1
  15 -12  -2 202.266 60.6970   1
 -15  12   2 213.863 61.9346   1
 -14 -12   2 1700.90 142.472   1
  14 -12  -2 1560.74 141.724   1
  14  12  -2 2080.77 155.037   1
 -14  12   2 2035.73 153.285   1
 -13 -12   2 2100.37 161.272   1
  13 -12  -2 2286.78 165.841   1
  13  12  -2 1973.99 159.555   1
 -13  12   2 2127.49 159.903   1
  12 -12  -2 4469.66 272.204   1
 -12  12   2 4582.07 267.763   1
 -11 -12   2 817.893 96.8332   1
  11 -12  -2 832.320 96.6787   1
 -11  12   2 699.113 89.6484   1
  11  12  -2 674.140 92.5473   1
  10  12  -2 2057.26 156.351   1
 -10 -12   2 2038.41 157.585   1
  -9 -12   2 891.097 96.3648   1
   9  12  -2 929.300 97.7861   1
  -9  12   2 862.151 96.3223   1
   9 -12  -2 986.426 101.708   1
  -8  12   2 368.373 63.6792   1
   8  12  -2 392.912 69.5299   1
  -8 -12   2 418.770 68.7132   1
   8 -12  -2 412.447 69.1262   1
  -7  12   2 21570.2 981.729   1
   7  12  -2 22415.0 988.211   1
  -7 -12   2 20352.0 979.851   1
   7 -12  -2 21211.7 987.425   1
  -6  12   2 9986.82 519.411   1
   6  12  -2 11532.8 534.586   1
  -6 -12   2 10149.5 523.940   1
   6 -12  -2 10980.5 530.015   1
  -5  12   2 841.726 93.7316   1
   5  12  -2 837.397 93.1713   1
  -5 -12   2 1078.30 105.062   1
  -4  12   2 11639.5 548.773   1
   4 -12  -2 10700.2 545.452   1
  -3  12   2 14616.8 725.594   1
   3 -12  -2 16566.5 737.362   1
  -3 -12   2 15458.6 733.323   1
   2  12  -2 17939.9 834.040   1
  -2  12   2 18301.0 833.739   1
   2 -12  -2 17382.6 832.183   1
  -2 -12   2 18065.2 834.085   1
  -1  12   2 16698.0 823.484   1
   1  12  -2 18629.7 825.715   1
  -1 -12   2 17759.6 823.864   1
   1 -12  -2 17537.2 823.408   1
   0  12  -2 12716.5 610.924   1
   0  12   2 12043.8 606.154   1
   0 -12   2 13197.5 615.183   1
   0 -12  -2 12718.0 611.379   1
  -1  12  -2 1635.35 136.456   1
   1  12   2 2125.79 150.404   1
   1 -12   2 1964.88 148.793   1
  -2  12  -2 2174.15 154.845   1
   2  12   2 2054.43 152.228   1
  -2 -12  -2 1988.31 150.714   1
   2 -12   2 1908.96 148.820   1
  -3  12  -2 18314.1 861.972   1
   3  12   2 18498.7 862.294   1
  -3 -12  -2 20062.2 866.296   1
   3 -12   2 17352.8 859.659   1
  -5  12  -2 648.313 83.4994   1
   5  12   2 534.890 75.7930   1
  -5 -12  -2 641.897 81.3489   1
   5 -12   2 527.573 82.6918   1
  -6  12  -2 300.031 63.4853   1
   6  12   2 227.124 58.9929   1
  -6 -12  -2 197.544 59.2163   1
   7  12   2 14144.2 680.405   1
  -7 -12  -2 14533.7 680.774   1
  -7  12  -2 13620.8 670.706   1
   7 -12   2 13940.7 675.685   1
   8  12   2 5672.25 321.647   1
  -8 -12  -2 5763.10 320.438   1
  -8  12  -2 5853.53 318.459   1
   8 -12   2 5570.97 321.085   1
   9  12   2 1444.46 132.977   1
  -9 -12  -2 1469.42 129.376   1
  -9  12  -2 1759.78 136.085   1
   9 -12   2 1517.34 130.878   1
  10  12   2 2205.87 166.949   1
  10 -12   2 2314.41 169.090   1
 -10 -12  -2 2230.84 169.423   1
 -10  12  -2 2446.37 171.129   1
  11 -12   2 29.7977 42.2781   1
  11  12   2 49.1125 46.7392   1
 -11  12  -2 67.1771 44.8993   1
 -11 -12  -2-9.84000 49.8431   1
  12  12   2 436.703 72.3032   1
 -12 -12  -2 593.763 77.9460   1
  13 -12   2 7288.31 404.696   1
 -13 -12  -2 7392.15 401.677   1
  13  12   2 8193.92 416.995   1
 -13  12  -2 8239.63 412.945   1
  14 -12   2 58.6337 53.8282   1
 -14 -12  -2 124.926 50.9271   1
  14  12   2 130.599 56.6859   1
 -14  12  -2 67.6470 60.0703   1
  15 -12   2 59.1777 55.5216   1
 -15 -12  -2 57.3274 44.7019   1
  15  12   2 19.7293 46.1511   1
 -15  12  -2 9.65615 48.9124   1
  16 -12   2 361.914 66.5789   1
 -16 -12  -2 334.275 64.5125   1
 -16  12  -2 364.516 69.9285   1
  16  12   2 426.724 72.8057   1
 -17  12  -2 775.366 93.3661   1
  17 -12   2 986.335 104.233   1
 -17 -12  -2 864.437 97.4258   1
  17  12   2 930.427 101.484   1
  18 -12   2 250.198 69.3971   1
 -18 -12  -2 384.259 72.5141   1
 -18  12  -2 428.674 74.0119   1
  18  12   2 280.444 69.7359   1
 -19  12  -2 1454.89 130.562   1
  19  12   2 1552.73 129.744   1
  19 -12   2 1439.34 130.436   1
 -19 -12  -2 1398.30 120.815   1
  20  12   2-27.9460 53.6586   1
 -20 -12  -2-8.67356 47.0389   1
 -21 -13   2 8.76907 46.3170   1
  21  13  -2 9.33649 43.6587   1
 -20 -13   2 36.5120 48.2219   1
  20  13  -2 9.81275 47.4506   1
  19  13  -2 1490.95 126.765   1
 -19 -13   2 1153.25 113.738   1
 -18 -13   2 93.3933 50.7132   1
  18  13  -2 29.2415 45.6552   1
 -17 -13   2 933.831 98.3198   1
  17  13  -2 1127.31 110.124   1
 -17  13   2 906.051 102.756   1
 -16 -13   2 646.492 86.4855   1
  16 -13  -2 945.451 103.044   1
  16  13  -2 914.955 98.9450   1
 -16  13   2 801.444 95.6504   1
 -15 -13   2 1180.07 118.792   1
  15 -13  -2 1349.99 123.887   1
  15  13  -2 1148.21 118.595   1
 -15  13   2 1230.36 121.312   1
 -14 -13   2 203.404 54.3166   1
  14 -13  -2 123.615 56.3068   1
  14  13  -2 120.499 51.3323   1
 -14  13   2 232.832 61.1563   1
 -13 -13   2 78.0383 52.9189   1
  13 -13  -2 30.6826 52.5616   1
  13  13  -2 30.2512 52.5577   1
 -13  13   2 9.66154 46.7350   1
 -12 -13   2 3512.26 224.723   1
  12 -13  -2 3374.50 223.166   1
  12  13  -2 3580.35 229.626   1
 -12  13   2 3550.63 224.724   1
 -11 -13   2 1549.99 134.863   1
  11 -13  -2 1480.46 133.964   1
  11  13  -2 1688.07 142.332   1
 -11  13   2 1714.86 138.946   1
  10 -13  -2 216.215 61.0327   1
 -10  13   2 217.510 59.9179   1
  -9 -13   2 9604.67 502.795   1
   9 -13  -2 10231.7 507.433   1
   9  13  -2 9898.38 507.748   1
  -9  13   2 10358.5 508.122   1
  -8 -13   2 3251.77 211.208   1
  -8  13   2 3786.06 218.876   1
   8 -13  -2 3403.13 214.957   1
  -7  13   2 4402.47 255.580   1
   7  13  -2 4436.03 256.788   1
  -7 -13   2 4266.84 255.254   1
   7 -13  -2 3783.53 248.490   1
   6  13  -2 5925.44 337.813   1
  -6 -13   2 6388.28 340.334   1
   5  13  -2 5557.24 315.976   1
  -5 -13   2 5746.21 318.590   1
   4  13  -2 3928.52 237.369   1
  -4 -13   2 3727.21 234.014   1
   3  13  -2 5946.22 334.558   1
  -3 -13   2 6341.12 339.380   1
   2  13  -2 28401.0 1301.83   1
  -2 -13   2 29389.2 1305.43   1
   1  13  -2 7306.82 374.101   1
  -1 -13   2 6735.60 372.207   1
   0  13  -2-18.2652 46.2393   1
   0 -13   2 9.37248 45.3119   1
   1  13   2 7033.70 376.298   1
  -1  13  -2 7391.05 380.544   1
   1 -13   2 6859.80 377.087   1
  -1 -13  -2 7000.75 380.639   1
  -2  13  -2 7463.59 413.065   1
   2  13   2 8586.31 424.072   1
  -2 -13  -2 7676.73 415.302   1
   2 -13   2 8433.37 423.397   1
  -3  13  -2 7888.01 409.744   1
   3  13   2 7732.51 409.701   1
  -3 -13  -2 7400.52 406.450   1
   3 -13   2 8298.99 413.902   1
  -4  13  -2 14378.4 708.668   1
   4  13   2 14597.5 710.726   1
  -4 -13  -2 15359.9 713.360   1
   4 -13   2 15370.2 716.260   1
  -5 -13  -2 1144.04 111.912   1
   5 -13   2 1243.86 115.865   1
   5  13   2 1124.60 111.141   1
  -5  13  -2 1288.39 115.697   1
  -6 -13  -2 3248.42 204.298   1
   6  13   2 2979.47 202.211   1
   6 -13   2 2811.33 198.221   1
  -7  13  -2 311.301 66.4059   1
   7  13   2 344.777 62.4842   1
  -7 -13  -2 341.722 60.8652   1
   7 -13   2 247.269 66.2347   1
   8  13   2 16099.4 760.443   1
  -8 -13  -2 15339.7 753.663   1
  -8  13  -2 16772.3 756.432   1
   8 -13   2 15268.6 753.806   1
   9  13   2 1315.30 121.059   1
  -9 -13  -2 1017.60 109.069   1
  -9  13  -2 1260.32 118.559   1
   9 -13   2 1236.22 117.261   1
 -10 -13  -2 556.263 78.7591   1
  10  13   2 777.476 93.4875   1
  11  13   2 230.755 64.1597   1
 -11 -13  -2 294.559 68.3624   1
 -11  13  -2 211.329 59.7721   1
  11 -13   2 181.814 62.7726   1
  12  13   2 1827.23 147.359   1
 -12 -13  -2 1865.98 150.031   1
  12 -13   2 1989.74 153.473   1
 -12  13  -2 1908.57 151.047   1
 -13  13  -2 389.182 74.0870   1
  13 -13   2 757.115 91.6575   1
  14 -13   2 223.654 61.1547   1
 -14 -13  -2 142.821 56.7609   1
 -14  13  -2 255.601 60.9993   1
  14  13   2 201.431 67.1815   1
  15  13   2 196.905 63.8509   1
  15 -13   2 182.330 61.4069   1
 -15 -13  -2 160.739 58.5469   1
  16  13   2 187.718 58.4010   1
 -16  13  -2 135.725 56.0641   1
  16 -13   2 70.4849 51.9694   1
 -16 -13  -2 84.9983 48.0805   1
  17  13   2 152.601 59.5510   1
  17 -13   2 109.025 57.3906   1
 -17  13  -2 144.249 62.2071   1
 -17 -13  -2 146.080 53.5066   1
  18 -13   2 2355.50 166.506   1
  18  13   2 2303.61 164.153   1
 -18  13  -2 1950.78 157.319   1
 -18 -13  -2 1851.17 154.172   1
  19  13   2 9.36598 45.3029   1
 -19 -13  -2 52.4090 37.9498   1
 -19 -14   2 9.01975 36.7368   1
  19  14  -2 9.30984 36.1538   1
 -18 -14   2 1553.41 129.005   1
  18  14  -2 1392.82 125.158   1
 -17 -14   2 145.212 52.4945   1
  17  14  -2 79.6416 49.1350   1
 -16  14   2 507.189 80.6132   1
 -15  14   2 119.939 54.4249   1
 -15 -14   2 126.999 59.5850   1
  15  14  -2 107.280 55.1049   1
  15 -14  -2 116.489 56.9003   1
 -14  14   2 30.1036 52.3025   1
 -14 -14   2 48.3024 46.7309   1
  14 -14  -2 62.6881 51.3441   1
  14  14  -2 20.0580 41.7937   1
 -13  14   2 1172.26 113.912   1
  13 -14  -2 1000.98 109.310   1
  12  14  -2 41.0637 47.2276   1
 -12 -14   2 69.6015 51.1320   1
 -11  14   2 2359.00 172.729   1
 -11 -14   2 2279.19 169.226   1
  11  14  -2 2388.81 175.822   1
  11 -14  -2 2222.68 168.953   1
 -10  14   2 5302.42 307.804   1
 -10 -14   2 5665.06 311.568   1
  10  14  -2 5127.38 305.482   1
  10 -14  -2 5449.17 309.714   1
   9 -14  -2-60.8301 53.5476   1
  -9 -14   2-39.3264 46.7581   1
  -9  14   2 48.7898 50.8372   1
   9  14  -2 49.1724 51.2359   1
  -8  14   2 4447.75 253.810   1
  -8 -14   2 4332.79 251.803   1
   8 -14  -2 3719.64 243.468   1
   8  14  -2 3664.63 242.262   1
  -7  14   2 5037.83 276.888   1
   7 -14  -2 4172.47 266.265   1
  -6 -14   2 338.475 66.9832   1
  -6  14   2 302.166 63.3569   1
   6  14  -2 175.864 57.2862   1
   6 -14  -2 205.275 58.5565   1
  -5 -14   2 207.397 56.8852   1
  -5  14   2 341.233 66.9093   1
   5 -14  -2 223.311 57.8202   1
  -4 -14   2 1646.76 136.262   1
   4 -14  -2 1504.47 131.097   1
  -4  14   2 1514.69 129.715   1
   4  14  -2 1770.86 140.997   1
   3 -14  -2 10241.2 500.772   1
  -3 -14   2 10627.8 506.424   1
   3  14  -2 10404.9 502.814   1
   2 -14  -2 10871.8 553.317   1
  -2 -14   2 11519.5 556.893   1
   2  14  -2 11115.8 554.654   1
  -2  14   2 11341.4 558.798   1
   1 -14  -2 3159.50 202.993   1
  -1 -14   2 3036.33 199.164   1
   1  14  -2 2792.82 196.706   1
  -1  14   2 3140.10 203.215   1
   0 -14   2 5532.78 306.604   1
   0 -14  -2 5478.52 306.212   1
   0  14  -2 5027.83 300.802   1
   0  14   2 5320.82 302.856   1
  -1 -14  -2-9.83351 46.7678   1
  -1  14  -2 56.8587 51.3872   1
   1  14   2 9.68905 41.2161   1
   1 -14   2-29.1285 47.6925   1
   2  14   2 836.897 96.2804   1
  -2  14  -2 858.699 95.5179   1
   2 -14   2 859.888 95.8779   1
  -2 -14  -2 749.307 89.1682   1
  -3 -14  -2 13549.5 666.762   1
  -3  14  -2 13874.5 664.800   1
   3  14   2 13978.2 667.804   1
   4  14   2 3289.48 206.746   1
  -4 -14  -2 2990.75 200.484   1
   4 -14   2 3138.99 204.586   1
  -4  14  -2 2724.70 195.437   1
   5 -14   2 562.326 78.4490   1
  -5  14  -2 415.600 68.3575   1
   5  14   2 391.847 72.7773   1
   6 -14   2 3066.67 217.840   1
   6  14   2 3500.62 224.222   1
  -6  14  -2 3589.21 224.588   1
  -6 -14  -2 3515.28 221.969   1
   7 -14   2 3121.88 209.259   1
   7  14   2 3312.59 215.782   1
  -7  14  -2 3335.38 211.804   1
  -7 -14  -2 2920.89 205.686   1
   8  14   2 289.792 70.9696   1
  -8 -14  -2 210.484 63.0329   1
   9 -14   2 2665.63 191.746   1
   9  14   2 2822.84 196.165   1
  -9  14  -2 2765.89 191.110   1
  -9 -14  -2 2697.67 189.617   1
  10 -14   2 40.9393 42.6557   1
  10  14   2 30.4333 41.3518   1
 -10  14  -2 67.8610 46.1384   1
 -10 -14  -2 29.5004 40.0865   1
  11 -14   2 481.652 79.1351   1
  11  14   2 666.570 89.1300   1
 -11  14  -2 587.709 81.1183   1
 -11 -14  -2 530.501 78.5136   1
  12 -14   2 1384.29 129.542   1
  12  14   2 1521.27 131.433   1
 -12  14  -2 1497.14 130.738   1
 -12 -14  -2 1550.13 134.032   1
  13  14   2 799.397 96.7859   1
 -13 -14  -2 813.131 92.7728   1
  14 -14   2 784.106 95.7682   1
 -14  14  -2 649.041 89.2153   1
  14  14   2 723.992 90.9880   1
 -14 -14  -2 675.238 87.8311   1
 -15  14  -2-9.62228 54.7884   1
  15  14   2 9.75532 44.0152   1
 -15 -14  -2-9.35573 40.6189   1
  15 -14   2-20.1228 54.5590   1
 -16 -14  -2-37.0536 49.5840   1
  16  14   2 28.9740 52.3718   1
  17 -14   2 1689.70 146.426   1
 -17  14  -2 1942.93 149.598   1
 -17 -14  -2 1655.11 138.524   1
  17  14   2 1917.34 151.053   1
 -18 -15   2 8.97118 42.6660   1
  18  15  -2-9.40714 43.9874   1
 -16 -15   2 28.4141 41.1319   1
  16  15  -2 18.8023 34.6470   1
 -15 -15   2 1266.01 112.308   1
  15  15  -2 910.904 102.453   1
 -14  15   2 182.539 61.5440   1
  14  15  -2 168.909 64.4944   1
 -14 -15   2 210.555 57.5473   1
  14 -15  -2 200.130 61.2079   1
 -13  15   2 163.867 60.3967   1
  13  15  -2 50.1527 53.7816   1
 -13 -15   2 19.4137 50.6689   1
  13 -15  -2 73.0782 51.3753   1
 -12  15   2 612.299 90.9899   1
  12  15  -2 675.654 88.6183   1
 -12 -15   2 634.560 85.6365   1
  12 -15  -2 490.887 81.1455   1
 -11  15   2 30.1615 43.7675   1
  11  15  -2 74.0076 51.2143   1
 -11 -15   2 139.431 56.7986   1
  11 -15  -2 52.6864 52.6588   1
  10 -15  -2 448.189 83.4422   1
 -10  15   2 482.694 83.0101   1
  10  15  -2 611.850 85.5135   1
 -10 -15   2 387.785 71.9762   1
  -9 -15   2 2384.79 172.118   1
   9  15  -2 2126.94 166.497   1
   8 -15  -2 275.740 69.4675   1
  -8  15   2 440.024 76.7752   1
   8  15  -2 533.322 80.7531   1
  -8 -15   2 492.610 75.8885   1
   7  15  -2 1124.77 111.263   1
  -7  15   2 986.558 105.666   1
  -7 -15   2 959.480 104.839   1
   7 -15  -2 1132.50 111.195   1
   6  15  -2 1420.14 130.343   1
  -6  15   2 1658.03 139.289   1
  -6 -15   2 1751.90 138.514   1
   6 -15  -2 1687.78 138.852   1
   5  15  -2 909.935 103.396   1
  -5  15   2 864.748 98.4746   1
  -5 -15   2 981.855 105.760   1
   5 -15  -2 1171.19 111.302   1
   4  15  -2 417.024 74.6080   1
  -4  15   2 335.594 67.2475   1
  -4 -15   2 491.430 78.2736   1
   4 -15  -2 580.070 79.1606   1
  -3  15   2 1156.23 117.210   1
   3 -15  -2 1044.92 111.848   1
  -2  15   2 1669.64 138.128   1
   2 -15  -2 1595.99 135.430   1
  -1  15   2 646.253 85.5134   1
   1 -15  -2 574.953 82.5319   1
   0  15   2 970.473 107.428   1
   0 -15  -2 1242.33 115.875   1
   1  15   2 2225.96 170.415   1
  -1 -15  -2 2596.85 179.027   1
   2  15   2 693.228 91.4511   1
  -2 -15  -2 835.320 93.9891   1
  -4  15  -2 1124.21 111.122   1
   4  15   2 1052.25 109.076   1
   4 -15   2 980.400 107.574   1
  -4 -15  -2 959.030 104.206   1
  -5  15  -2 2078.01 158.523   1
  -5 -15  -2 1817.78 156.304   1
   5 -15   2 2227.00 163.371   1
  -6  15  -2 2529.06 178.411   1
   6  15   2 2333.17 173.696   1
  -6 -15  -2 2063.52 167.641   1
   6 -15   2 2784.33 184.424   1
  -7  15  -2 3588.87 221.742   1
   7  15   2 2918.91 211.558   1
   7 -15   2 3406.17 219.852   1
  -8  15  -2 99.7887 54.9768   1
   8  15   2 145.877 64.7620   1
  -8 -15  -2 80.7258 53.4775   1
   8 -15   2 91.3659 55.2242   1
  -9  15  -2 49.3710 48.5093   1
   9  15   2 41.6096 55.6871   1
  -9 -15  -2 9.91263 51.6510   1
   9 -15   2-10.2061 48.5478   1
 -10  15  -2 620.290 89.4360   1
  10  15   2 638.909 90.5929   1
  10 -15   2 730.914 94.8310   1
 -10 -15  -2 629.395 87.2765   1
 -11 -15  -2 215.311 62.4886   1
  11  15   2 201.219 59.2593   1
 -12  15  -2 1516.40 132.970   1
  12  15   2 1442.34 131.382   1
 -12 -15  -2 1806.71 141.442   1
  12 -15   2 1545.84 137.344   1
 -13  15  -2 398.060 72.8004   1
  13  15   2 160.220 62.9895   1
 -13 -15  -2 266.571 67.1385   1
  13 -15   2 174.891 60.1909   1
 -14  15  -2 2221.74 163.686   1
  14  15   2 1894.84 157.846   1
  14 -15   2 2300.50 168.371   1
 -14 -15  -2 2178.97 159.914   1
 -15  15  -2 541.312 82.7797   1
  15 -15   2 473.218 78.2092   1
 -16  15  -2 255.099 65.4205   1
 -16 -15  -2 271.423 66.5368   1
  16  15   2 206.318 57.9329   1
 -16 -16   2 240.479 63.5074   1
  16  16  -2 367.352 70.2318   1
 -15 -16   2 75.2097 50.4209   1
 -14 -16   2 960.252 101.879   1
  14  16  -2 947.710 105.137   1
 -13 -16   2 105.353 52.9465   1
  13  16  -2 188.113 59.8699   1
 -12  16   2 2107.71 162.264   1
  12  16  -2 1825.86 154.785   1
 -12 -16   2 2289.35 163.139   1
  12 -16  -2 1821.15 154.717   1
 -11  16   2 173.827 62.4032   1
  11  16  -2 168.020 65.9925   1
 -11 -16   2 108.773 57.2307   1
  11 -16  -2 84.6102 56.1426   1
 -10  16   2 1152.05 113.717   1
  10  16  -2 1076.34 112.591   1
 -10 -16   2 870.586 102.704   1
  10 -16  -2 905.207 103.866   1
  -9  16   2 1920.61 155.355   1
  -9 -16   2 2105.45 157.212   1
   9 -16  -2 1934.61 157.064   1
   9  16  -2 1887.52 152.261   1
  -8  16   2 2037.03 163.673   1
   8 -16  -2 2324.76 169.647   1
   7 -16  -2 728.452 90.6274   1
   7  16  -2 791.116 94.9547   1
  -7 -16   2 609.496 85.5401   1
  -7  16   2 611.086 87.8510   1
   6  16  -2 989.477 107.262   1
  -6  16   2 856.224 101.523   1
   6 -16  -2 1117.94 111.454   1
  -6 -16   2 1194.94 112.119   1
   5  16  -2 1535.29 139.971   1
  -5  16   2 1836.42 147.486   1
  -5 -16   2 1700.80 144.225   1
   5 -16  -2 1842.41 146.178   1
  -4  16   2-9.99669 49.1086   1
   4  16  -2 10.0168 45.2010   1
   4 -16  -2 59.8230 50.4870   1
  -4 -16   2 20.3228 45.8533   1
   3  16  -2 79.2475 54.4006   1
  -3  16   2-60.0740 58.3202   1
  -3 -16   2 10.0890 38.1866   1
   3 -16  -2-10.0375 46.9362   1
  -2  16   2 159.946 65.1834   1
   2  16  -2 128.518 59.1005   1
  -2 -16   2 109.785 50.0794   1
   2 -16  -2 120.928 56.2922   1
  -1  16   2 1170.65 117.705   1
   1  16  -2 1275.47 121.811   1
   1 -16  -2 1193.97 119.321   1
  -1 -16   2 1001.54 112.305   1
   0  16   2 212.732 65.4756   1
   0  16  -2 315.654 67.7061   1
   0 -16  -2 205.631 61.4437   1
   0 -16   2 255.867 63.0795   1
   1  16   2 192.911 59.6363   1
   1 -16   2 210.484 60.7832   1
  -1 -16  -2 150.085 56.1572   1
   2 -16   2 100.029 55.6897   1
  -2  16  -2 280.829 63.0271   1
   2  16   2 211.228 61.1982   1
  -2 -16  -2 268.891 59.9861   1
   3  16   2 2139.30 169.001   1
   3 -16   2 2313.35 170.116   1
  -3 -16  -2 2402.21 171.668   1
   4 -16   2 1569.75 141.530   1
   4  16   2 1637.09 140.630   1
  -4 -16  -2 1402.78 132.612   1
  -4  16  -2 1887.35 148.015   1
  -5  16  -2 3311.55 222.551   1
   5  16   2 3959.11 236.011   1
  -5 -16  -2 3558.77 230.618   1
   5 -16   2 3427.75 227.820   1
  -6  16  -2 1662.22 137.651   1
   6  16   2 1355.42 129.853   1
   6 -16   2 1370.25 131.566   1
  -6 -16  -2 1434.11 131.604   1
  -7  16  -2 19.9110 52.6301   1
   7 -16   2 92.8899 60.8241   1
  -8 -16  -2 10.0726 45.4690   1
   8  16   2 62.4117 51.1135   1
  -9  16  -2 9.99177 52.0811   1
   9  16   2-10.2934 55.1205   1
  -9 -16  -2 69.1171 47.7635   1
   9 -16   2 82.8076 53.9515   1
 -10  16  -2 10.0105 49.9394   1
  10  16   2-10.0669 51.7200   1
  10 -16   2 60.7149 54.1700   1
 -11  16  -2 1930.28 162.048   1
  11 -16   2 2539.21 178.134   1
 -12  16  -2 165.913 58.6071   1
  12  16   2 173.384 60.8046   1
 -12 -16  -2 204.616 64.3391   1
  12 -16   2 193.451 65.4229   1
 -13  16  -2 543.254 85.8436   1
  13  16   2 580.308 83.9591   1
 -13 -16  -2 505.774 76.0603   1
  13 -16   2 640.772 89.6949   1
 -14  16  -2 57.6825 61.4184   1
  14  16   2 78.1021 52.3451   1
  14 -16   2 30.2050 51.0677   1
 -14 -16  -2 107.549 49.9234   1
  15  16   2 432.553 75.8633   1
 -15 -16  -2 458.625 74.8246   1
  15  17  -2 36.9684 36.7999   1
 -15 -17   2 27.4403 36.4208   1
  14  17  -2 267.066 60.8093   1
 -14 -17   2 275.622 66.2940   1
  12  17  -2 29.8866 51.9499   1
 -12 -17   2 76.8688 55.3880   1
 -11  17   2 1552.80 138.474   1
 -11 -17   2 1540.25 132.706   1
  11  17  -2 1411.70 131.650   1
 -10  17   2 576.457 87.0001   1
  10 -17  -2 533.793 85.0992   1
  -9 -17   2 1372.48 123.800   1
   9  17  -2 1232.04 121.054   1
   8 -17  -2 41.4538 48.4788   1
   8  17  -2 58.8044 49.6407   1
  -8 -17   2 9.88513 35.4169   1
  -8  17   2 30.3112 49.6476   1
   7 -17  -2 133.738 53.0478   1
   7  17  -2 78.8046 43.8568   1
  -7 -17   2 146.989 49.0964   1
  -7  17   2 69.8393 51.4589   1
  -6  17   2 169.245 57.8493   1
   6  17  -2 168.083 55.5017   1
  -6 -17   2 187.103 53.2622   1
   6 -17  -2 204.091 61.8633   1
   5  17  -2 129.125 52.7831   1
  -5  17   2 182.549 66.7379   1
  -5 -17   2 167.566 57.0695   1
   5 -17  -2 70.7650 53.7101   1
  -4  17   2 314.684 71.4894   1
   4  17  -2 469.450 75.5624   1
   4 -17  -2 284.965 68.3161   1
  -4 -17   2 540.667 78.6720   1
  -3  17   2 950.936 106.719   1
   3 -17  -2 653.838 94.0129   1
  -2  17   2 1459.17 135.041   1
   2 -17  -2 1894.86 145.712   1
  -1  17   2 112.832 56.4274   1
   1 -17  -2 41.4300 48.5445   1
   0  17  -2 1423.40 127.344   1
   0  17   2 1324.78 128.674   1
   0 -17  -2 1450.76 132.251   1
   0 -17   2 1272.57 123.182   1
   1  17   2 509.335 82.3916   1
  -1  17  -2 466.091 77.5117   1
   1 -17   2 455.046 76.3719   1
  -1 -17  -2 403.243 73.6889   1
   2  17   2 766.160 96.2739   1
  -2 -17  -2 725.896 94.2701   1
   4  17   2 423.504 76.0573   1
  -4 -17  -2 454.111 77.6120   1
   5 -17   2 537.994 85.0394   1
  -5  17  -2 542.416 84.0732   1
   5  17   2 414.419 75.5664   1
  -5 -17  -2 412.226 73.6582   1
  -6  17  -2 1870.17 155.764   1
   6  17   2 2209.27 166.154   1
  -6 -17  -2 1961.78 157.565   1
   6 -17   2 2402.07 172.279   1
  -7  17  -2-9.84794 46.8359   1
   7  17   2-32.0404 52.4594   1
  -7 -17  -2 40.2155 47.0116   1
   7 -17   2 10.2577 45.4162   1
  -8  17  -2 19.8441 48.7595   1
   8  17   2 41.2279 57.3255   1
  -8 -17  -2 29.9462 48.2824   1
   8 -17   2 51.2286 44.5080   1
  -9  17  -2 731.958 94.3671   1
   9  17   2 661.281 89.6880   1
   9 -17   2 769.083 97.5003   1
  -9 -17  -2 634.342 90.4930   1
 -10 -17  -2 596.245 82.9477   1
  10  17   2 634.934 85.7500   1
 -11  17  -2 273.512 64.0308   1
 -11 -17  -2 389.840 71.0961   1
  11 -17   2 387.191 71.7388   1
 -12  17  -2-19.6064 53.8369   1
  12  17   2 28.0193 53.1806   1
 -12 -17  -2-19.1547 48.4919   1
  12 -17   2-29.8673 54.6747   1
 -13  17  -2 38.7377 49.0797   1
  13  17   2 76.7631 48.6293   1
  13 -17   2 29.6045 46.1932   1
 -13 -18   2 82.0093 46.3359   1
  13  18  -2 122.015 51.0770   1
 -12 -18   2 454.775 72.5080   1
  12  18  -2 477.544 78.2011   1
 -11 -18   2 190.518 63.5044   1
  10  18  -2 157.847 63.7680   1
 -10 -18   2 105.288 56.0251   1
   9  18  -2 690.332 90.0776   1
  -9 -18   2 694.519 89.4334   1
  -9  18   2 579.664 86.0212   1
   8 -18  -2-20.5731 51.3238   1
   8  18  -2 29.0913 36.7217   1
  -8 -18   2 19.3887 39.5006   1
  -8  18   2 89.7408 61.8424   1
   7  18  -2 38.9230 45.5484   1
  -7  18   2 10.1126 48.1396   1
   7 -18  -2 91.1115 49.7691   1
  -7 -18   2 58.2430 43.0292   1
  -6  18   2 61.2428 58.1501   1
   6 -18  -2 30.4754 46.7146   1
  -5  18   2 754.203 94.0856   1
   5  18  -2 845.934 98.4408   1
  -5 -18   2 681.734 93.0512   1
   5 -18  -2 521.175 82.7505   1
  -4  18   2-20.3157 46.6736   1
   4  18  -2-29.8297 50.3448   1
  -4 -18   2 29.4366 50.4066   1
   4 -18  -2-20.4989 55.5797   1
  -3  18   2 233.718 65.8810   1
   3 -18  -2 268.117 65.6335   1
  -3 -18   2 80.6611 50.8700   1
   2  18  -2 39.6868 53.1112   1
  -2  18   2-10.2410 53.3583   1
  -2 -18   2 40.2251 52.3959   1
   2 -18  -2-10.3618 53.2326   1
   1  18  -2-9.87792 50.0141   1
  -1  18   2 51.0734 54.6766   1
  -1 -18   2 10.0247 46.8769   1
   1 -18  -2-10.3713 51.7343   1
   0  18   2-40.9369 59.6127   1
   0  18  -2 59.3335 52.2310   1
   0 -18  -2 10.0960 53.3246   1
   0 -18   2-9.93073 48.7793   1
   1  18   2 617.986 90.0104   1
  -1  18  -2 649.677 87.7465   1
  -1 -18  -2 752.111 93.7583   1
   1 -18   2 821.763 95.0527   1
  -2  18  -2 700.747 92.1181   1
   2  18   2 494.058 79.8502   1
  -2 -18  -2 660.160 85.6784   1
   2 -18   2 531.691 80.4661   1
   3  18   2 110.430 58.0873   1
  -3 -18  -2 209.859 64.5902   1
   3 -18   2 128.934 56.7431   1
  -3  18  -2 77.3807 59.0520   1
   4 -18   2 39.8762 53.3602   1
  -4  18  -2-29.0089 49.6725   1
   4  18   2 10.0038 45.1356   1
  -4 -18  -2-10.0333 46.0995   1
   5 -18   2 3365.63 221.108   1
   5  18   2 3490.74 226.421   1
  -5 -18  -2 3313.65 219.290   1
  -5  18  -2 3534.06 223.450   1
   6 -18   2 160.813 55.4583   1
  -6  18  -2 136.846 59.6563   1
   6  18   2 142.537 62.7430   1
  -6 -18  -2 69.5412 58.7532   1
   7  18   2 145.706 56.7588   1
  -7 -18  -2 79.3488 50.5811   1
   7 -18   2 210.814 61.3158   1
  -8  18  -2-9.59865 49.3162   1
   8  18   2 50.7100 54.2935   1
  -8 -18  -2 48.8815 48.0285   1
   8 -18   2-10.0304 50.7924   1
  -9  18  -2 318.958 72.3741   1
   9  18   2 356.590 73.1089   1
  -9 -18  -2 238.758 67.5859   1
   9 -18   2 311.914 72.1422   1
 -10  18  -2 29.0847 49.8174   1
 -10 -18  -2 46.9203 42.3572   1
  10  18   2 9.70858 42.1679   1
  10 -18   2 30.0214 44.3236   1
 -11 -18  -2-64.8164 54.5660   1
  11  18   2-28.4434 51.4499   1
 -10 -19   2 55.8407 50.4704   1
  10  19  -2-29.2715 50.1259   1
   9  19  -2 133.823 58.1349   1
  -9 -19   2-37.6130 53.5790   1
   8  19  -2-28.4959 38.6855   1
  -8 -19   2 18.8979 41.8357   1
   6  19  -2 153.086 56.8354   1
  -6 -19   2 199.877 59.4871   1
  -5  19   2 485.447 85.1122   1
   5  19  -2 317.715 70.6120   1
  -5 -19   2 450.663 76.0254   1
  -4  19   2 60.6233 51.1614   1
   4  19  -2-9.68518 49.0417   1
  -4 -19   2-9.61091 45.7142   1
   4 -19  -2 41.0034 51.9055   1
  -3  19   2 121.797 59.9174   1
   3  19  -2 98.1440 49.1306   1
   3 -19  -2 51.4138 50.6783   1
  -3 -19   2 116.790 52.2594   1
  -2  19   2 275.229 71.0996   1
   2  19  -2 157.353 60.1638   1
   2 -19  -2 237.155 71.8992   1
  -2 -19   2 359.208 68.5448   1
   1  19  -2 48.7358 55.5136   1
  -1  19   2 20.3835 56.6793   1
  -1 -19   2 19.8474 49.5164   1
   1 -19  -2 30.1231 50.8543   1
   0  19  -2 38.9569 51.4542   1
   0 -19   2 19.7155 49.1860   1
  -1  19  -2 29.2590 47.1535   1
   1 -19   2 39.1765 48.8558   1
  -1 -19  -2-29.8556 48.1148   1
   2  19   2 79.6016 60.5089   1
  -2  19  -2-19.4096 53.3298   1
   2 -19   2 48.7917 47.9700   1
  -2 -19  -2 89.0238 54.3545   1
  -3  19  -2 58.3171 54.7186   1
   3  19   2 9.91814 47.9772   1
  -3 -19  -2 49.6129 43.1100   1
   3 -19   2 38.7725 54.5700   1
   4  19   2 485.160 85.8529   1
  -4  19  -2 375.854 73.4221   1
  -4 -19  -2 443.369 81.0562   1
   4 -19   2 472.825 79.9150   1
   5 -19   2 78.2124 48.9257   1
  -5  19  -2 113.696 50.8680   1
   5  19   2 39.7160 54.6696   1
  -5 -19  -2 137.706 57.4295   1
  -6  19  -2 28.3980 53.3737   1
   6  19   2 101.151 57.6918   1
  -6 -19  -2 107.058 54.8708   1
   6 -19   2 78.3114 57.1173   1
  -7  19  -2 86.1098 58.1877   1
   7  19   2 30.0291 56.3617   1
  -7 -19  -2 77.5006 54.5503   1
   7 -19   2-9.79869 49.6505   1
  -8  19  -2 475.064 83.5851   1
   8  19   2 625.033 87.8578   1
  -8 -19  -2 585.629 80.2500   1
   8 -19   2 420.570 80.2169   1
  -9  19  -2 430.443 81.3673   1
  -9 -19  -2 306.191 68.0411   1
   9 -19   2 194.662 61.5919   1
   9  19   2 230.177 70.7490   1
  -6 -20   2 37.0519 47.6608   1
   6  20  -2 92.8791 57.6575   1
  -5 -20   2 64.9800 47.6985   1
   5  20  -2-9.34039 44.4358   1
  -4 -20   2 9.38783 48.9125   1
   4  20  -2 18.7767 48.2311   1
  -3 -20   2 244.899 66.8957   1
   3  20  -2 228.441 67.5805   1
  -3  20   2 341.331 75.3268   1
   2 -20  -2 516.545 81.6569   1
  -2 -20   2 708.249 89.6191   1
   2  20  -2 620.712 85.5036   1
  -2  20   2 561.160 85.0195   1
  -1 -20   2 107.781 58.1143   1
   1 -20  -2 157.128 56.9824   1
  -1  20   2 188.183 59.9808   1
   1  20  -2 193.952 58.1389   1
   0 -20   2 203.642 61.7193   1
   0 -20  -2 176.683 55.7011   1
   0  20   2 216.044 61.9070   1
   0  20  -2 95.2686 54.0896   1
   1 -20   2 221.385 61.9691   1
  -1  20  -2 342.416 73.8804   1
  -2 -20  -2 689.364 93.9497   1
   2 -20   2 651.657 90.5947   1
  -2  20  -2 741.006 95.4071   1
   2  20   2 837.474 103.596   1
   3 -20   2 57.1827 45.3669   1
  -3 -20  -2 29.0589 49.0800   1
  -3  20  -2 57.0279 45.2444   1
   3  20   2 29.0156 58.8185   1
   4 -20   2 75.5426 52.6427   1
  -4 -20  -2 134.703 58.0103   1
   4  20   2 67.8773 58.4613   1
  -4  20  -2 85.4081 61.2316   1
  -5 -20  -2 57.2574 43.9164   1
   5 -20   2 112.366 52.7509   1
   5  20   2 29.3584 45.0322   1
  -5  20  -2 37.5186 48.2468   1
   6 -20   2 1048.24 108.228   1
  -6  20  -2 1064.12 106.518   1
 -25   0   3 9.27491 49.6447   1
  25   0  -3-9.78200 46.5222   1
 -24   0   3 45.6308 49.4909   1
  24   0  -3-19.6090 51.0833   1
 -23   0   3 18.4847 51.3865   1
  23   0  -3-9.67365 48.9784   1
  21   0  -3-9.53359 46.8277   1
 -21   0   3 8.85385 46.1270   1
  20   0  -3 9.52217 45.2969   1
 -20   0   3 34.2297 45.2082   1
  19   0  -3-27.2232 43.8845   1
 -19   0   3-25.7472 38.7384   1
  18   0  -3 34.6707 38.4032   1
 -18   0   3 33.6912 38.7265   1
  17   0  -3-16.9066 36.7068   1
 -17   0   3-16.3773 36.9525   1
  16   0  -3 8.16880 33.2691   1
 -16   0   3-7.85424 33.4104   1
  15   0  -3 38.7687 39.8307   1
 -15   0   3-21.9880 31.8205   1
  13   0  -3 20.1098 35.4053   1
 -13   0   3-6.37271 30.3088   1
 -12   0   3 5.86467 28.3539   1
  11   0  -3-22.0690 32.1432   1
 -11   0   3-10.5310 25.0506   1
  10   0  -3 5.12802 25.5789   1
 -10   0   3-9.33881 26.5871   1
   9   0  -3 4.57431 25.1211   1
  -9   0   3 4.17146 22.6207   1
   7   0  -3 19.4865 23.5941   1
  -7   0   3-12.0405 21.8678   1
   6   0  -3 10.2815 20.8206   1
  -6   0   3 7.28895 18.7547   1
   5   0  -3 27.2683 17.2541   1
  -5   0   3-3.69266 18.0022   1
   4   0  -3 1.25647 12.8630   1
  -4   0   3 3.78859 13.2954   1
   1   0  -3 6.50383 12.1638   1
  -1   0   3-1.09813 12.3961   1
   0   0  -3 1.61211 15.2755   1
   0   0   3 18.1799 16.0497   1
   1   0   3-4.64892 23.0130   1
  -1   0  -3-2.22745 17.1911   1
   2   0   3 11.9458 26.4459   1
  -2   0  -3-17.3724 25.3920   1
   3   0   3-3.65210 23.7310   1
  -3   0  -3 10.4599 23.6457   1
   4   0   3 4.27312 28.2579   1
  -4   0  -3 4.06082 26.6215   1
   5   0   3-4.87924 30.8433   1
  -5   0  -3 4.61442 26.8779   1
   6   0   3 5.45510 25.9460   1
  -6   0  -3 10.3662 27.3776   1
   7   0   3 54.0459 37.6022   1
  -7   0  -3-17.1969 31.4818   1
   8   0   3 13.0529 29.4464   1
  -8   0  -3-6.27657 23.1224   1
   9   0   3 20.9245 33.7248   1
  -9   0  -3 6.75880 33.2033   1
  10   0   3-7.38578 27.2102   1
 -10   0  -3-7.15817 33.4727   1
  11   0   3 30.8583 37.8944   1
 -11   0  -3-15.0287 41.2674   1
  12   0   3-8.08928 38.4858   1
 -12   0  -3-39.0688 42.9230   1
  13   0   3 34.0266 43.0700   1
 -13   0  -3-16.0916 38.2657   1
  14   0   3-44.5868 42.4101   1
 -14   0  -3 32.7222 32.5510   1
  15   0   3-9.36920 42.2800   1
 -15   0  -3-24.6106 37.7007   1
  16   0   3 27.8387 44.1339   1
 -16   0  -3-8.61584 40.9774   1
 -17   0  -3-26.9265 45.4767   1
  17   0   3-55.0252 47.8104   1
 -19   0  -3-8.90991 42.3746   1
  19   0   3 9.63675 45.0610   1
 -20   0  -3 8.98834 40.5784   1
  20   0   3 57.6868 44.1974   1
 -21   0  -3-9.06670 45.2350   1
  21   0   3-38.2557 50.5227   1
 -22   0  -3 9.07393 42.4306   1
  22   0   3-28.3342 43.3964   1
 -23   0  -3-18.3083 44.2559   1
  23   0   3 27.6950 45.3446   1
 -25   1   3-28.9592 49.5971   1
 -25  -1   3-46.2326 47.5091   1
  25  -1  -3-9.78557 44.9718   1
  25   1  -3-9.56744 47.7327   1
 -24   1   3 105.247 59.3525   1
 -24  -1   3 37.5007 52.1506   1
  24   1  -3-9.52929 43.8146   1
  24  -1  -3 38.7710 46.8886   1
 -23   1   3 130.826 53.5972   1
  23  -1  -3 155.539 58.8357   1
  23   1  -3 99.4550 51.4955   1
 -23  -1   3 215.625 54.4320   1
  22   1  -3 39.0071 47.9330   1
 -22  -1   3 45.5326 48.1312   1
 -21   1   3 105.990 49.5657   1
  21  -1  -3 151.855 53.8297   1
  21   1  -3 142.149 49.8271   1
 -21  -1   3 238.149 57.1946   1
 -20   1   3 34.7907 41.4956   1
  20  -1  -3 45.9730 43.8519   1
  20   1  -3 122.240 56.0711   1
 -20  -1   3 127.228 54.1969   1
 -19   1   3 42.8399 34.1360   1
  19  -1  -3 52.6096 45.0751   1
  19   1  -3 55.6920 41.9143   1
 -19  -1   3 17.8532 35.5613   1
 -18   1   3 3347.00 204.239   1
  18  -1  -3 3093.90 200.919   1
  18   1  -3 3060.88 203.155   1
 -18  -1   3 3224.47 203.388   1
  17  -1  -3 5835.67 302.276   1
  17   1  -3 5649.14 302.084   1
 -17  -1   3 5703.36 298.424   1
 -16   1   3 1542.39 120.818   1
  16  -1  -3 1945.28 135.067   1
  16   1  -3 1486.26 124.566   1
 -16  -1   3 1648.60 125.178   1
 -15   1   3 940.846 95.5456   1
  15   1  -3 1117.07 102.370   1
 -15  -1   3 1284.61 104.702   1
 -14   1   3 1879.78 131.734   1
  14  -1  -3 1939.75 134.827   1
  13  -1  -3 4067.18 234.505   1
 -13  -1   3 4700.17 241.636   1
  12   1  -3 65.4024 39.0223   1
  12  -1  -3 114.893 36.8495   1
 -12   1   3 23.4328 27.5199   1
 -12  -1   3 59.7844 34.5351   1
 -11   1   3 11464.0 517.668   1
  11  -1  -3 11995.3 520.567   1
  11   1  -3 11355.1 523.087   1
 -10   1   3 10108.7 477.098   1
  10  -1  -3 10164.7 478.322   1
  10   1  -3 11019.5 487.861   1
 -10  -1   3 10089.7 479.800   1
  -9   1   3 11255.9 517.763   1
   9  -1  -3 12349.7 523.286   1
   9   1  -3 10740.9 521.893   1
  -9  -1   3 11254.3 520.522   1
  -8   1   3 33496.0 1476.79   1
   8  -1  -3 34897.7 1478.49   1
  -7   1   3 53382.4 2156.19   1
   7   1  -3 49675.8 2159.89   1
  -7  -1   3 49180.1 2158.25   1
   7  -1  -3 49175.6 2155.49   1
  -6   1   3 566.049 47.0010   1
   6   1  -3 568.005 49.5456   1
  -6  -1   3 642.059 51.2310   1
   5   1  -3 39490.4 1498.88   1
   5  -1  -3 35963.2 1488.43   1
  -5  -1   3 37347.3 1496.19   1
  -4  -1   3 202166. 8053.39   1
   4  -1  -3 207783. 8044.96   1
   4   1  -3 196124. 8052.65   1
   3   1  -3 375695. 16199.6   1
  -3  -1   3 391248. 16200.2   1
   2   1  -3 73075.3 2714.90   1
  -2  -1   3 55718.3 2713.25   1
  -1  -1   3 6987.13 257.491   1
   1   1  -3 6881.71 255.747   1
   1  -1  -3 6334.57 247.671   1
   0  -1   3 332338. 13084.7   1
   0   1  -3 317285. 13082.8   1
   0   1   3 315862. 13080.3   1
   0  -1  -3 282205. 13078.1   1
   1   1   3 204543. 8699.93   1
   1  -1   3 206596. 8701.43   1
  -1  -1  -3 206468. 8698.53   1
  -1   1  -3 204373. 8700.78   1
   2   1   3 218236. 9145.67   1
   2  -1   3 221533. 9142.15   1
  -2  -1  -3 216035. 9140.95   1
  -2   1  -3 207688. 9142.54   1
   3   1   3 352.314 41.7030   1
   3  -1   3 328.987 41.7963   1
  -3  -1  -3 241.458 37.5363   1
  -3   1  -3 379.254 43.3444   1
   4   1   3 15305.7 665.600   1
   4  -1   3 14241.6 661.018   1
  -4  -1  -3 14464.9 660.840   1
  -4   1  -3 15254.7 662.675   1
   5   1   3 15696.3 647.437   1
   5  -1   3 13720.6 638.823   1
  -5  -1  -3 13215.0 637.031   1
  -5   1  -3 14335.3 639.194   1
   6   1   3 20044.1 939.080   1
   6  -1   3 22059.8 941.646   1
  -6  -1  -3 20646.6 938.251   1
  -6   1  -3 21726.9 937.982   1
   7   1   3 1448.58 108.411   1
   7  -1   3 1646.56 111.541   1
  -7  -1  -3 1502.33 106.588   1
  -7   1  -3 1402.18 102.902   1
   8   1   3 605.687 68.9604   1
   8  -1   3 713.332 75.7038   1
  -8  -1  -3 744.645 71.2678   1
  -8   1  -3 644.526 68.1998   1
   9   1   3 17539.8 863.955   1
   9  -1   3 20563.5 865.633   1
  -9  -1  -3 19300.6 862.601   1
  -9   1  -3 18358.1 853.914   1
  10   1   3 4020.67 236.576   1
  10  -1   3 3978.82 236.160   1
 -10  -1  -3 4085.50 234.225   1
 -10   1  -3 4350.28 234.256   1
  11   1   3 805.727 83.6218   1
 -11  -1  -3 756.983 78.9280   1
  11  -1   3 773.373 80.4056   1
  12  -1   3 229.480 60.1603   1
 -12  -1  -3 150.425 56.1269   1
 -12   1  -3 272.344 57.6299   1
  13  -1   3 2092.65 151.855   1
  13   1   3 2219.96 155.933   1
 -13   1  -3 1995.68 150.915   1
 -13  -1  -3 2385.03 159.042   1
  14  -1   3 1679.42 131.862   1
 -14   1  -3 1689.06 130.829   1
  15   1   3 1274.09 119.656   1
  15  -1   3 1314.95 116.521   1
 -15   1  -3 1422.42 117.421   1
 -15  -1  -3 1280.74 117.668   1
  16   1   3 230.697 57.6208   1
  16  -1   3 138.680 44.4884   1
 -16  -1  -3 169.453 50.0464   1
 -16   1  -3 128.887 43.3912   1
  17   1   3 2408.01 170.978   1
  17  -1   3 2545.21 173.971   1
 -17  -1  -3 2132.40 163.893   1
 -17   1  -3 2581.61 172.860   1
  18   1   3 9.89697 42.9679   1
 -18  -1  -3-8.66610 41.8963   1
  19   1   3-9.64273 45.0915   1
 -19  -1  -3-44.7682 45.9969   1
  19  -1   3 19.0969 42.2785   1
  20  -1   3 9.48226 41.9830   1
  20   1   3 9.37091 39.8624   1
 -20   1  -3-18.7183 48.0777   1
 -20  -1  -3-18.3501 42.1563   1
  21   1   3 412.865 69.8019   1
  21  -1   3 304.885 65.2958   1
 -21   1  -3 425.122 77.1045   1
 -21  -1  -3 299.123 62.2926   1
  22   1   3 94.8515 51.4484   1
  22  -1   3 38.1666 51.0873   1
 -22   1  -3 18.5589 46.9983   1
 -22  -1  -3-8.81918 37.5352   1
  23  -1   3 9.35270 43.7329   1
  23   1   3 9.30154 40.3828   1
 -23  -1  -3-8.80910 36.6832   1
 -23   1  -3-9.16864 40.5941   1
  24   1   3 145.354 56.0067   1
 -24  -1  -3 96.0388 50.5402   1
 -25   1  -3-8.87069 44.9142   1
  26   2  -3 18.7619 46.0885   1
 -26  -2   3 27.5633 49.8308   1
  25   2  -3 69.4449 54.5089   1
 -25  -2   3-8.96451 48.6420   1
 -25   2   3 78.9488 58.7717   1
  24  -2  -3 58.5934 49.4495   1
 -24   2   3-19.4420 45.4616   1
  23   2  -3 717.765 91.7963   1
  23  -2  -3 688.634 89.7916   1
 -23  -2   3 818.796 95.4650   1
  22   2  -3 2087.62 158.540   1
 -22  -2   3 2032.58 155.781   1
  21  -2  -3 1182.85 113.395   1
  21   2  -3 1221.24 114.913   1
 -21   2   3 1060.74 108.765   1
 -21  -2   3 1399.47 120.434   1
  20   2  -3 512.776 78.6850   1
  20  -2  -3 570.382 78.0825   1
 -20  -2   3 591.327 81.9670   1
 -20   2   3 536.977 76.9411   1
  19   2  -3 820.775 94.5490   1
 -19  -2   3 820.134 90.1048   1
  18  -2  -3 1985.77 146.688   1
 -18   2   3 1904.06 140.973   1
  17   2  -3 1128.73 108.341   1
  17  -2  -3 1247.87 109.236   1
 -17  -2   3 1307.06 110.254   1
 -17   2   3 1237.76 108.256   1
  16   2  -3 25.5217 41.8006   1
  16  -2  -3 39.6806 37.7590   1
 -16  -2   3 7.74344 38.6398   1
 -16   2   3 29.5238 33.3194   1
  15   2  -3-8.22525 32.7290   1
  15  -2  -3-7.52908 36.9820   1
 -15   2   3 6.95962 32.5430   1
  14   2  -3 10610.8 488.973   1
  14  -2  -3 8994.88 477.984   1
 -14  -2   3 9775.42 479.776   1
 -14   2   3 10350.1 479.066   1
  13   2  -3 2896.56 181.146   1
  13  -2  -3 2738.78 173.546   1
 -13  -2   3 2855.30 176.708   1
 -13   2   3 3243.06 178.040   1
  12   2  -3 52873.1 2436.50   1
 -12  -2   3 55116.5 2435.07   1
  12  -2  -3 60903.2 2435.54   1
  11   2  -3 6555.65 317.832   1
  11  -2  -3 5786.65 304.488   1
 -11  -2   3 6040.30 309.232   1
 -11   2   3 6347.10 305.834   1
  10   2  -3 54551.8 2534.66   1
 -10   2   3 60421.0 2529.91   1
  10  -2  -3 58034.7 2531.22   1
 -10  -2   3 62888.2 2540.21   1
   9   2  -3 17394.5 803.435   1
  -9   2   3 19121.3 797.303   1
  -9  -2   3 17105.3 801.484   1
   9  -2  -3 18061.6 797.711   1
   8   2  -3 73559.8 3205.35   1
  -8   2   3 73671.4 3195.93   1
  -8  -2   3 76929.9 3207.22   1
   8  -2  -3 75952.5 3198.95   1
  -7   2   3 2367.70 128.875   1
   7  -2  -3 2492.40 129.736   1
   6   2  -3 44304.3 1933.98   1
  -6  -2   3 44669.5 1931.05   1
  -6   2   3 47321.4 1922.71   1
   6  -2  -3 43370.4 1921.79   1
   5  -2  -3 62098.8 2638.13   1
  -5  -2   3 60544.8 2648.97   1
  -5   2   3 63261.7 2639.14   1
   5   2  -3 61701.0 2648.06   1
  -4  -2   3 7636.82 352.031   1
   4  -2  -3 7687.76 340.698   1
  -4   2   3 7832.81 340.233   1
   4   2  -3 7858.26 351.768   1
   3  -2  -3 14136.7 570.674   1
   3   2  -3 13177.7 582.318   1
  -3   2   3 14698.8 570.551   1
  -2  -2   3 55880.2 2507.98   1
   2   2  -3 63253.2 2508.94   1
  -2   2   3 58752.3 2497.01   1
   2  -2  -3 58424.7 2496.94   1
  -1  -2   3 14472.6 667.097   1
  -1   2   3 16151.0 660.470   1
   1   2  -3 14962.3 668.245   1
   1  -2  -3 15201.1 659.512   1
   0   2   3 61455.3 2727.10   1
   0   2  -3 63732.4 2732.73   1
   0  -2   3 61193.8 2733.95   1
   0  -2  -3 69669.2 2728.46   1
   1   2   3 32380.3 1294.71   1
   1  -2   3 30440.1 1295.56   1
  -1   2  -3 30033.1 1293.31   1
  -1  -2  -3 27831.5 1288.01   1
  -2   2  -3 210010. 8053.71   1
   2   2   3 222563. 8053.71   1
   4   2   3 13387.5 531.668   1
   4  -2   3 12700.6 523.384   1
  -4   2  -3 12678.3 527.068   1
   5   2   3 48486.8 1908.05   1
   5  -2   3 42880.3 1900.91   1
  -5   2  -3 42023.4 1899.59   1
  -5  -2  -3 43144.6 1898.26   1
   6   2   3 22954.3 993.318   1
   6  -2   3 21671.5 988.340   1
  -6   2  -3 23084.7 989.104   1
  -6  -2  -3 21229.6 984.233   1
   7   2   3 6409.54 304.561   1
   7  -2   3 5562.34 294.977   1
  -7   2  -3 5849.27 298.109   1
  -7  -2  -3 5591.82 296.492   1
   8   2   3 33145.5 1380.56   1
   8  -2   3 30436.8 1371.45   1
  -8   2  -3 30510.5 1368.17   1
  -8  -2  -3 30674.7 1370.41   1
  -9   2  -3 3493.11 203.060   1
   9  -2   3 3507.80 205.040   1
  10   2   3 18720.1 903.759   1
  10  -2   3 19890.5 902.088   1
 -10   2  -3 20180.6 897.754   1
 -10  -2  -3 20196.3 899.105   1
  11   2   3 9601.81 487.694   1
  11  -2   3 9616.34 486.333   1
 -11   2  -3 10269.7 485.645   1
 -11  -2  -3 10412.7 489.349   1
  12   2   3 3860.97 223.446   1
  12  -2   3 3630.13 221.320   1
 -12   2  -3 3431.34 215.862   1
 -12  -2  -3 3760.40 219.019   1
  13   2   3 2212.27 150.765   1
  13  -2   3 2122.99 149.627   1
 -13   2  -3 1864.72 142.016   1
 -13  -2  -3 1780.43 144.064   1
 -14   2  -3 613.313 76.0156   1
  14  -2   3 612.130 78.0316   1
  15   2   3 5202.71 298.489   1
  15  -2   3 4912.43 290.972   1
 -15   2  -3 5299.03 293.922   1
 -15  -2  -3 5647.90 298.138   1
  16   2   3 247.688 61.5321   1
  16  -2   3 164.291 55.1668   1
 -16   2  -3 253.578 59.6173   1
 -16  -2  -3 245.518 60.8866   1
  17   2   3-9.57774 49.2005   1
  17  -2   3-9.36251 36.3563   1
 -17   2  -3 27.8415 40.2916   1
 -17  -2  -3-18.4830 43.2129   1
 -18  -2  -3 1993.35 149.342   1
  18   2   3 1784.42 145.164   1
  18  -2   3 1732.99 143.843   1
  19   2   3 96.5604 51.1935   1
  19  -2   3 67.5104 51.8132   1
 -19   2  -3 140.658 59.9980   1
 -19  -2  -3 118.723 52.7879   1
  20  -2   3 740.339 92.3664   1
 -20   2  -3 716.093 89.6079   1
 -20  -2  -3 717.417 87.9550   1
  21   2   3 268.701 62.7037   1
  21  -2   3 263.070 63.5578   1
 -21   2  -3 267.598 65.1520   1
 -21  -2  -3 213.933 58.3765   1
 -22  -2  -3 18.0458 41.4585   1
 -22   2  -3-9.50725 52.2117   1
  22   2   3-27.6571 45.2841   1
  22  -2   3 55.4176 49.4393   1
 -23   2  -3 82.6545 51.1110   1
 -23  -2  -3 35.2356 45.3076   1
  23   2   3 82.0704 44.1438   1
  23  -2   3 9.25719 44.0845   1
 -24  -2  -3 296.134 60.3861   1
  24   2   3 254.874 64.3143   1
  26   3  -3 68.5926 50.3813   1
 -26  -3   3 35.2692 46.6185   1
  25   3  -3-9.68042 48.3060   1
 -25  -3   3-55.8964 56.0605   1
  24   3  -3-9.77472 49.5098   1
  24  -3  -3-49.2183 49.1207   1
 -24   3   3-48.5033 51.2552   1
 -24  -3   3-28.4863 48.7979   1
 -23  -3   3 1742.60 138.014   1
 -23   3   3 1552.03 137.207   1
  23   3  -3 1542.90 134.368   1
  23  -3  -3 1531.85 135.858   1
  22   3  -3 3411.15 221.408   1
 -22  -3   3 3413.30 218.127   1
 -21   3   3 95.4147 54.3663   1
  21  -3  -3 9.27042 46.9812   1
  20   3  -3 455.782 75.8020   1
  20  -3  -3 538.650 74.3551   1
 -20   3   3 380.759 69.7301   1
 -20  -3   3 455.890 76.3459   1
  19   3  -3 1096.48 107.749   1
  19  -3  -3 1183.32 108.784   1
 -19   3   3 981.228 105.542   1
 -19  -3   3 1179.29 108.790   1
  18   3  -3 27.9121 44.9853   1
  18  -3  -3-8.77776 39.6094   1
 -18   3   3 17.0584 41.2398   1
 -18  -3   3 25.4136 40.2937   1
  17   3  -3 18175.9 822.182   1
  17  -3  -3 16800.0 811.320   1
 -17   3   3 17177.8 811.230   1
 -17  -3   3 17806.3 813.901   1
  16   3  -3 198.929 53.2746   1
  16  -3  -3 176.534 49.0385   1
 -16   3   3 280.659 54.4196   1
 -16  -3   3 169.008 48.1758   1
  15   3  -3 175.231 47.8416   1
  15  -3  -3 98.1633 39.1931   1
 -15   3   3 96.0814 40.4684   1
 -15  -3   3 170.401 46.4477   1
  14   3  -3 19781.3 881.920   1
 -14  -3   3 18594.3 872.629   1
  13   3  -3 12555.2 586.690   1
  13  -3  -3 11292.9 573.493   1
 -13  -3   3 11861.1 578.676   1
  12   3  -3 24644.3 1082.74   1
 -12  -3   3 23135.7 1077.13   1
  12  -3  -3 25082.3 1076.97   1
 -12   3   3 23762.0 1071.08   1
  11   3  -3 91.0044 38.0133   1
 -11  -3   3 99.7151 35.2326   1
  11  -3  -3 66.1887 29.3278   1
 -11   3   3 71.3068 31.4139   1
  10   3  -3 104.677 37.5877   1
 -10  -3   3 83.8297 29.3234   1
  10  -3  -3 63.4453 28.6398   1
 -10   3   3 85.3096 31.6136   1
   9   3  -3 520.169 57.5310   1
  -9  -3   3 460.264 57.3696   1
   9  -3  -3 456.991 49.7946   1
  -9   3   3 499.118 50.4085   1
   8   3  -3 6001.40 299.693   1
  -8  -3   3 6093.60 298.884   1
   7   3  -3 75604.4 2999.93   1
  -7   3   3 66021.3 2982.27   1
   7  -3  -3 67995.8 2983.56   1
  -7  -3   3 73162.6 2996.71   1
   6   3  -3 15259.8 627.974   1
   6  -3  -3 13029.7 612.602   1
  -6  -3   3 14033.8 625.697   1
  -6   3   3 13875.1 612.870   1
   5  -3  -3 9461.72 492.062   1
  -5   3   3 13163.4 495.913   1
  -4  -3   3 3636.06 202.899   1
  -4   3   3 3949.72 190.404   1
   4   3  -3 4199.41 204.524   1
   4  -3  -3 4502.25 194.678   1
  -3  -3   3 121705. 5319.67   1
   3   3  -3 128660. 5318.69   1
  -3   3   3 120976. 5306.43   1
   3  -3  -3 129745. 5307.32   1
   2  -3  -3 7723.91 337.130   1
  -2   3   3 7387.69 335.735   1
   2   3  -3 7721.16 347.413   1
  -2  -3   3 7333.62 346.682   1
   1  -3  -3 4651.59 218.607   1
  -1  -3   3 4816.82 227.383   1
   1   3  -3 4539.78 224.451   1
  -1   3   3 4712.29 218.426   1
   0   3  -3 131217. 5283.18   1
   0   3   3 127180. 5277.65   1
   0  -3  -3 130806. 5277.48   1
   1  -3   3 26120.2 1291.60   1
  -1   3  -3 29138.0 1291.51   1
  -1  -3  -3 28828.9 1289.16   1
   2   3   3 73246.5 2956.71   1
  -2  -3  -3 65573.3 2951.40   1
   3  -3   3 17571.1 760.757   1
  -3   3  -3 16782.5 757.613   1
   3   3   3 18862.5 764.336   1
  -3  -3  -3 15543.9 752.862   1
   4  -3   3 1652.17 108.112   1
  -4   3  -3 1613.91 107.082   1
  -4  -3  -3 1603.99 105.350   1
   4   3   3 1597.27 107.270   1
   5   3   3 7790.15 362.131   1
   5  -3   3 7993.07 359.679   1
  -5   3  -3 7219.15 356.052   1
   6   3   3 19388.3 804.730   1
  -6  -3  -3 17084.1 794.814   1
  -6   3  -3 19409.1 798.678   1
   7   3   3 78140.4 3306.12   1
   7  -3   3 75744.0 3302.72   1
  -7  -3  -3 77727.6 3303.20   1
  -7   3  -3 76015.6 3303.56   1
   8   3   3 23104.0 965.319   1
   8  -3   3 20788.6 954.058   1
  -8  -3  -3 19889.2 953.554   1
  -8   3  -3 21451.1 957.894   1
  10   3   3 18870.8 852.022   1
  10  -3   3 18695.7 846.433   1
 -10   3  -3 20407.1 852.857   1
  11   3   3 1989.48 145.564   1
  11  -3   3 1909.25 137.873   1
 -11  -3  -3 1943.90 139.095   1
 -11   3  -3 1962.13 139.417   1
  12   3   3 4015.63 254.225   1
  12  -3   3 4371.53 251.075   1
 -12  -3  -3 4620.31 251.216   1
 -12   3  -3 4488.00 256.985   1
  13   3   3 5408.77 292.172   1
  13  -3   3 5310.95 287.907   1
 -13  -3  -3 4468.98 278.025   1
 -13   3  -3 5428.46 289.157   1
  14   3   3 7808.70 406.262   1
 -14  -3  -3 7746.43 402.091   1
  15   3   3 945.980 101.542   1
  15  -3   3 1139.47 105.811   1
 -15  -3  -3 940.676 99.1523   1
 -15   3  -3 1023.00 103.507   1
  16   3   3 7199.55 364.318   1
  16  -3   3 6180.16 350.688   1
 -16   3  -3 6395.05 353.910   1
  17   3   3 1462.93 130.064   1
  17  -3   3 1643.04 133.120   1
 -17  -3  -3 1398.34 124.849   1
 -17   3  -3 1445.14 128.248   1
  18   3   3 951.405 102.539   1
  18  -3   3 645.684 89.3163   1
 -18  -3  -3 814.551 94.3907   1
  19   3   3 701.566 90.7421   1
  19  -3   3 710.042 91.1609   1
 -19   3  -3 958.119 101.523   1
 -19  -3  -3 859.072 95.6202   1
  20  -3   3 286.780 65.7846   1
 -20   3  -3 245.541 62.9106   1
  21   3   3 47.9404 42.4837   1
  21  -3   3 9.55957 50.5179   1
 -21  -3  -3 45.3570 44.5884   1
 -21   3  -3 47.0221 56.5993   1
  22  -3   3 19.0128 47.4202   1
 -22   3  -3-37.4022 48.7166   1
  23   3   3 37.1920 49.1446   1
  23  -3   3 18.7484 48.8738   1
 -23  -3  -3 69.9815 46.8600   1
 -23   3  -3 45.9725 52.3854   1
  24  -3   3 495.607 79.4616   1
  24   3   3 422.513 70.4946   1
 -24  -3  -3 541.970 74.4911   1
 -24   3  -3 598.413 85.9534   1
  26   4  -3 386.155 70.1346   1
 -26  -4   3 238.249 61.4728   1
  25   4  -3 77.9068 46.4741   1
 -25  -4   3 103.853 53.8940   1
  24   4  -3 29.8006 48.0629   1
 -24  -4   3 94.4239 52.5341   1
 -24   4   3 9.67164 49.0062   1
  23   4  -3 427.776 77.1205   1
  23  -4  -3 504.405 74.2490   1
 -23  -4   3 290.086 67.5865   1
 -23   4   3 375.303 68.8848   1
  22   4  -3 852.505 96.9700   1
 -22  -4   3 806.559 93.7164   1
  21   4  -3 28.7742 43.3809   1
  21  -4  -3 76.8943 49.4682   1
 -21  -4   3 92.5775 46.2772   1
 -21   4   3 94.2530 49.1975   1
  20   4  -3 223.602 63.0151   1
  20  -4  -3 244.168 59.8377   1
 -20  -4   3 295.739 66.9531   1
 -20   4   3 286.764 65.7001   1
  19   4  -3 39.1829 44.2292   1
  19  -4  -3-9.10935 41.1347   1
 -19  -4   3 62.1874 41.5753   1
 -19   4   3 62.8066 47.4195   1
  18   4  -3 2418.36 170.990   1
  18  -4  -3 2465.09 167.285   1
 -18  -4   3 2415.97 166.627   1
 -18   4   3 2141.89 162.035   1
  17  -4  -3 430.806 65.5894   1
 -17   4   3 348.820 62.5100   1
  16   4  -3 6179.79 315.839   1
  16  -4  -3 5189.23 298.062   1
 -16  -4   3 5432.89 301.792   1
 -16   4   3 5568.68 301.223   1
  15  -4  -3 7503.75 371.521   1
 -15  -4   3 6925.40 370.402   1
 -15   4   3 7152.22 367.970   1
  14   4  -3 3382.10 207.228   1
 -14  -4   3 3262.94 201.543   1
  13   4  -3 29386.5 1259.13   1
 -13   4   3 28339.8 1247.13   1
 -13  -4   3 26676.0 1250.05   1
  13  -4  -3 28211.4 1248.25   1
 -12   4   3 17480.7 754.126   1
  12  -4  -3 15556.3 751.209   1
  11   4  -3 7015.79 350.182   1
  11  -4  -3 6902.66 339.222   1
 -11  -4   3 6824.58 341.830   1
 -11   4   3 6478.12 333.407   1
  10  -4  -3 1496.74 101.166   1
 -10  -4   3 1271.76 101.559   1
 -10   4   3 1343.94 96.5411   1
  10   4  -3 1396.98 105.798   1
   9  -4  -3 42863.1 1804.99   1
  -9  -4   3 42230.6 1811.38   1
  -9   4   3 41826.7 1800.05   1
   9   4  -3 39302.3 1810.64   1
   8  -4  -3 45739.5 1964.79   1
  -8  -4   3 46921.0 1977.50   1
   8   4  -3 47882.9 1982.24   1
  -8   4   3 43060.4 1961.18   1
  -7  -4   3 50566.0 2247.30   1
   7   4  -3 53623.4 2248.11   1
  -6  -4   3 3243.44 172.029   1
   6  -4  -3 2980.64 160.535   1
   6   4  -3 3006.48 170.160   1
  -6   4   3 3087.72 160.391   1
  -5  -4   3 74423.4 3143.11   1
  -5   4   3 73456.5 3127.61   1
   5   4  -3 74777.2 3141.70   1
   5  -4  -3 71774.7 3128.93   1
   4  -4  -3 1174.85 80.3983   1
   4   4  -3 1375.25 89.4738   1
  -4   4   3 1414.94 80.7629   1
  -4  -4   3 1238.97 86.8838   1
   3  -4  -3 10957.8 514.655   1
  -3   4   3 12240.7 516.086   1
  -2   4   3 62860.2 2553.81   1
   2  -4  -3 57004.1 2552.36   1
  -1   4   3 3217.34 161.724   1
   1  -4  -3 3142.47 161.719   1
   0  -4   3 90512.1 4058.54   1
   0   4  -3 94134.6 4058.31   1
   0   4   3 100211. 4054.00   1
   0  -4  -3 95371.4 4053.22   1
   1  -4   3 262663. 11199.2   1
  -1   4  -3 265578. 11196.0   1
   2  -4   3 20158.8 886.387   1
  -2   4  -3 20909.9 886.329   1
  -2  -4  -3 18892.1 881.749   1
   2   4   3 20069.4 884.252   1
   3  -4   3 6310.33 309.917   1
  -3   4  -3 5832.97 304.221   1
  -3  -4  -3 6188.02 306.824   1
   3   4   3 6939.69 312.311   1
   4  -4   3 3442.48 193.619   1
  -4  -4  -3 3157.89 190.293   1
  -4   4  -3 3797.69 194.078   1
   4   4   3 3710.88 194.929   1
  -5   4  -3 253.527 46.4834   1
  -5  -4  -3 318.514 47.0095   1
   5  -4   3 182.719 45.7051   1
   5   4   3 297.284 49.9453   1
  -6   4  -3 313.592 47.3389   1
   6   4   3 246.488 45.6832   1
  -6  -4  -3 284.726 48.9721   1
   6  -4   3 229.685 46.5096   1
   7  -4   3 102573. 4041.15   1
  -7  -4  -3 99892.4 4039.15   1
  -7   4  -3 105553. 4040.72   1
  -8   4  -3 3738.65 210.630   1
   8  -4   3 3629.20 212.500   1
  -9   4  -3 75988.5 3092.44   1
   9  -4   3 70306.4 3089.74   1
  -9  -4  -3 72087.2 3090.15   1
   9   4   3 68239.5 3089.23   1
 -10   4  -3 5449.82 283.403   1
  10  -4   3 5248.90 282.935   1
 -10  -4  -3 5040.98 279.959   1
  10   4   3 4993.70 283.635   1
 -11   4  -3 15173.4 647.978   1
  11  -4   3 13777.2 639.139   1
  11   4   3 14850.3 647.563   1
 -12   4  -3 6985.12 351.794   1
  12  -4   3 6138.80 343.778   1
 -12  -4  -3 6189.70 344.004   1
  12   4   3 7150.34 356.223   1
 -13   4  -3 213.228 50.3822   1
  13  -4   3 181.789 47.0871   1
 -13  -4  -3 246.527 56.3550   1
  13   4   3 148.049 55.7156   1
 -14   4  -3 1203.81 112.063   1
  14  -4   3 1150.97 109.957   1
 -14  -4  -3 1253.85 110.685   1
  14   4   3 1109.78 111.923   1
 -15   4  -3 15215.2 693.582   1
  15  -4   3 13463.2 685.772   1
 -15  -4  -3 14270.8 687.264   1
  15   4   3 15160.0 695.978   1
 -16   4  -3 110.310 51.1299   1
  16  -4   3 9.33063 42.8960   1
 -16  -4  -3 9.06888 43.8682   1
  16   4   3 18.7943 43.9652   1
  17  -4   3 5068.38 290.831   1
 -18   4  -3 799.959 92.2457   1
  18  -4   3 863.725 94.5841   1
 -18  -4  -3 694.381 87.3041   1
  18   4   3 668.542 90.8003   1
 -19   4  -3-18.8634 44.1094   1
  19  -4   3 57.9453 44.3799   1
 -19  -4  -3 64.8769 49.6147   1
  19   4   3-29.6712 53.6370   1
 -20  -4  -3 660.526 83.9959   1
  20   4   3 569.073 80.0732   1
  21  -4   3 483.104 74.2217   1
 -21   4  -3 504.083 76.3134   1
 -21  -4  -3 353.662 75.6689   1
 -22  -4  -3 54.1973 40.1980   1
  22   4   3 140.172 53.9754   1
 -23   4  -3 273.801 63.8803   1
  23  -4   3 123.109 54.4866   1
 -23  -4  -3 242.986 60.3197   1
  23   4   3 92.9112 54.0843   1
 -24   4  -3-8.97488 43.3899   1
  24  -4   3 18.5639 49.0251   1
 -24  -4  -3 8.27293 34.4515   1
  24   4   3 9.15839 39.7622   1
 -26  -5   3 55.5016 55.6837   1
  26   5  -3 38.1448 53.7000   1
 -25  -5   3 777.956 96.9804   1
  25   5  -3 862.733 100.886   1
 -24  -5   3 241.255 66.2634   1
  24   5  -3 484.280 75.4054   1
 -23   5   3 755.664 90.8097   1
  23  -5  -3 748.201 94.0126   1
 -23  -5   3 544.282 83.9819   1
  23   5  -3 585.978 83.6768   1
 -22   5   3 19.2184 44.1567   1
  22  -5  -3 19.9945 49.1106   1
 -22  -5   3 37.0011 48.8624   1
  22   5  -3-9.67921 46.7999   1
 -21   5   3 408.058 75.0424   1
  21  -5  -3 580.097 82.9766   1
 -21  -5   3 536.745 75.5823   1
  21   5  -3 529.600 79.6439   1
 -20   5   3 46.4433 44.9503   1
  20  -5  -3 48.0513 45.7488   1
 -19   5   3 407.157 69.8991   1
  19   5  -3 398.379 68.7187   1
  19  -5  -3 486.652 77.4153   1
 -19  -5   3 560.708 78.9827   1
  18   5  -3 2065.37 156.738   1
 -18   5   3 2154.85 155.504   1
  18  -5  -3 2166.37 156.108   1
 -18  -5   3 1863.23 148.195   1
  17  -5  -3 4926.43 277.601   1
 -17   5   3 4745.19 273.311   1
  17   5  -3 4869.94 279.706   1
 -16   5   3 97.0917 45.5735   1
  16  -5  -3-8.37383 37.8339   1
 -16  -5   3 68.4057 45.2061   1
  16   5  -3 36.4251 45.4660   1
 -15  -5   3 4298.85 253.389   1
 -15   5   3 4261.61 247.852   1
  15  -5  -3 4254.60 248.921   1
  15   5  -3 4896.36 266.665   1
 -14  -5   3 15733.0 738.921   1
  14  -5  -3 15241.1 734.020   1
  14   5  -3 16016.7 742.127   1
 -14   5   3 16315.8 734.317   1
 -13  -5   3 10027.4 529.218   1
 -13   5   3 11266.9 528.491   1
  13   5  -3 10826.5 538.628   1
  12  -5  -3 5393.14 290.596   1
 -12  -5   3 5606.52 297.198   1
  12   5  -3 6264.70 306.543   1
 -12   5   3 5237.25 287.871   1
 -11   5   3 12541.0 577.850   1
  11  -5  -3 12316.1 580.371   1
  10  -5  -3 15892.2 704.105   1
 -10  -5   3 15140.3 709.635   1
 -10   5   3 14688.8 696.885   1
  10   5  -3 15981.3 715.075   1
   9  -5  -3 2432.53 143.073   1
  -9  -5   3 2498.07 152.663   1
  -9   5   3 2323.45 138.897   1
   9   5  -3 2134.36 150.029   1
   8  -5  -3 101797. 4371.83   1
  -8  -5   3 100049. 4384.34   1
   8   5  -3 97698.9 4380.45   1
  -8   5   3 109064. 4372.30   1
  -7  -5   3 4461.61 233.818   1
   7   5  -3 4342.53 234.682   1
  -7   5   3 4246.90 221.595   1
   7  -5  -3 4478.21 225.652   1
   6   5  -3 512.986 63.2794   1
  -6  -5   3 418.591 58.3958   1
   5   5  -3 972.022 79.1191   1
  -5  -5   3 960.486 78.6908   1
  -4  -5   3 35718.4 1493.34   1
   4   5  -3 34411.0 1491.50   1
  -4   5   3 33064.3 1480.75   1
   4  -5  -3 34345.7 1482.91   1
  -3  -5   3 1633.47 109.833   1
   3   5  -3 1820.80 111.874   1
  -3   5   3 1720.97 102.412   1
   3  -5  -3 1631.18 102.839   1
   2  -5  -3 210474. 9302.32   1
  -2   5   3 190107. 9298.34   1
   2   5  -3 251483. 9319.51   1
  -2  -5   3 253006. 9321.12   1
   1   5  -3 62109.4 2447.79   1
  -1  -5   3 52146.2 2443.22   1
   0  -5  -3 189323. 7927.39   1
   0   5  -3 182371. 7930.84   1
   0   5   3 183364. 7927.36   1
   0  -5   3 192923. 7936.05   1
  -1  -5  -3 47816.3 1978.04   1
   1  -5   3 46493.2 1981.75   1
   1   5   3 45496.5 1975.17   1
  -1   5  -3 43488.3 1980.02   1
   2  -5   3 3372.68 195.902   1
  -2   5  -3 3610.80 197.143   1
  -2  -5  -3 3560.60 193.593   1
   2   5   3 3946.13 196.923   1
   3  -5   3 1736.73 118.828   1
  -3   5  -3 1585.55 113.693   1
  -3  -5  -3 1703.01 114.185   1
   3   5   3 1829.61 116.390   1
   4  -5   3 364.216 56.3558   1
  -4  -5  -3 399.098 53.1443   1
   4   5   3 323.069 53.6226   1
   5  -5   3 485.081 60.8751   1
  -5   5  -3 456.735 56.0272   1
  -5  -5  -3 462.440 57.2671   1
   5   5   3 323.929 53.8686   1
   6  -5   3 126562. 5151.87   1
   6   5   3 123938. 5148.19   1
  -6  -5  -3 126358. 5143.14   1
  -7  -5  -3 449.833 62.5907   1
  -7   5  -3 362.946 59.0993   1
   7   5   3 425.298 60.3684   1
   7  -5   3 341.447 55.9529   1
  -8  -5  -3 36868.7 1647.09   1
   8   5   3 37977.2 1648.58   1
  -9  -5  -3 398.983 64.1909   1
   9  -5   3 531.625 67.5980   1
  -9   5  -3 521.468 66.5552   1
  10  -5   3 23113.2 1067.56   1
 -10   5  -3 22903.9 1062.95   1
 -10  -5  -3 22119.2 1060.67   1
  11  -5   3 5293.74 298.263   1
  11   5   3 5238.36 300.075   1
 -11   5  -3 5659.36 301.163   1
 -11  -5  -3 5727.75 302.742   1
  12  -5   3 6848.78 343.779   1
  12   5   3 6043.20 338.876   1
 -12  -5  -3 6304.30 339.159   1
 -12   5  -3 6108.57 334.845   1
 -13   5  -3 120.803 47.7829   1
  13  -5   3 240.907 55.1261   1
 -13  -5  -3 189.249 54.2118   1
 -14   5  -3 35.4433 44.3098   1
  14  -5   3 82.5088 47.1988   1
 -14  -5  -3 123.006 42.5931   1
  14   5   3 47.5612 39.7360   1
 -15   5  -3 2067.06 152.794   1
  15   5   3 2218.30 162.807   1
 -15  -5  -3 1944.05 150.824   1
  16   5   3 3921.91 244.598   1
 -16  -5  -3 3811.15 237.655   1
  16  -5   3 4263.77 248.806   1
 -17  -5  -3 1790.57 143.352   1
  17   5   3 1950.70 148.755   1
  18   5   3 3973.75 242.158   1
 -18  -5  -3 4007.36 241.208   1
  18  -5   3 3950.46 245.328   1
 -18   5  -3 3989.48 243.685   1
 -19   5  -3 123.141 52.8791   1
  19   5   3 117.736 52.0381   1
  19  -5   3 107.791 51.9742   1
 -19  -5  -3 102.076 47.9054   1
  20  -5   3 2421.90 169.762   1
  20   5   3 2056.58 163.484   1
 -20  -5  -3 1932.26 155.806   1
 -20   5  -3 2373.66 168.578   1
  21  -5   3 1023.96 108.054   1
 -21  -5  -3 1005.92 104.054   1
  21   5   3 932.128 105.317   1
 -21   5  -3 956.602 102.610   1
 -22   5  -3-9.19669 51.1330   1
  22  -5   3-9.66190 45.9518   1
  22   5   3 28.3408 42.6239   1
 -23   5  -3 99.2823 53.4513   1
  23  -5   3 123.041 48.2503   1
 -23  -5  -3 167.534 56.5440   1
  23   5   3 145.105 57.0646   1
 -24   5  -3-26.4633 52.5156   1
  24  -5   3-9.11205 46.8143   1
  26   6  -3 342.937 69.4916   1
 -26  -6   3 393.239 71.5755   1
  25   6  -3 57.8425 51.6754   1
 -25  -6   3 72.7398 55.8950   1
  24   6  -3 1424.27 124.331   1
 -24  -6   3 1305.58 120.382   1
  23   6  -3 491.639 80.3222   1
 -23   6   3 618.010 86.7542   1
 -23  -6   3 580.554 86.4924   1
  22  -6  -3 1804.48 146.743   1
  22   6  -3 1826.98 150.033   1
 -22  -6   3 1999.47 147.070   1
 -22   6   3 1704.15 144.573   1
 -21   6   3 547.311 78.7890   1
  21  -6  -3 497.522 78.5166   1
 -21  -6   3 618.087 83.5599   1
  21   6  -3 588.334 85.9947   1
 -20  -6   3 1663.19 136.565   1
 -20   6   3 1573.36 133.385   1
  20  -6  -3 1808.27 139.961   1
  20   6  -3 1437.40 132.844   1
 -19  -6   3 1119.02 107.904   1
 -19   6   3 1075.19 105.991   1
  19   6  -3 1062.82 109.066   1
  19  -6  -3 981.045 104.342   1
 -18  -6   3 127.729 49.7256   1
  18   6  -3 106.777 48.6775   1
 -17  -6   3 1602.85 128.687   1
 -17   6   3 1349.70 120.722   1
  17  -6  -3 1583.05 126.709   1
  17   6  -3 1401.78 127.000   1
 -16   6   3 10440.7 489.094   1
  16  -6  -3 9134.17 483.645   1
 -16  -6   3 9965.01 492.328   1
 -15  -6   3 6271.45 339.088   1
  15  -6  -3 6701.23 341.403   1
  15   6  -3 6121.14 338.609   1
 -15   6   3 6308.04 334.444   1
  14  -6  -3 2831.67 180.553   1
 -14   6   3 2700.19 176.326   1
  14   6  -3 2702.50 184.816   1
 -14  -6   3 3225.69 190.675   1
  13   6  -3 953.576 92.2817   1
 -13  -6   3 828.396 86.8061   1
  12  -6  -3 544.402 70.6052   1
 -12   6   3 721.414 72.1719   1
  12   6  -3 665.593 77.2717   1
 -12  -6   3 634.547 76.8432   1
  11  -6  -3 536.517 64.6173   1
 -11   6   3 429.111 59.2258   1
  11   6  -3 553.701 69.6222   1
 -11  -6   3 499.573 65.8255   1
  10  -6  -3 29114.9 1253.31   1
 -10   6   3 28407.9 1248.18   1
  10   6  -3 28066.0 1261.63   1
 -10  -6   3 27334.2 1261.18   1
   9  -6  -3 30274.6 1298.65   1
  -9   6   3 29590.6 1295.22   1
   9   6  -3 28781.6 1311.16   1
  -9  -6   3 29000.4 1306.92   1
  -8  -6   3 80.5294 30.3747   1
   8  -6  -3 61.3716 31.1142   1
   8   6  -3 26.6275 31.2214   1
   7  -6  -3 7023.34 347.099   1
  -7  -6   3 8080.89 363.405   1
   7   6  -3 8100.37 364.945   1
   6  -6  -3 1804.47 121.430   1
   6   6  -3 1800.14 128.369   1
  -6  -6   3 2133.62 133.459   1
  -6   6   3 2024.35 121.872   1
   5  -6  -3 46168.9 1878.50   1
   5   6  -3 40739.0 1882.50   1
  -5  -6   3 42788.9 1885.35   1
  -5   6   3 43495.2 1872.51   1
   4  -6  -3 13483.6 573.075   1
   4   6  -3 12232.2 577.222   1
  -4  -6   3 12539.1 578.436   1
  -4   6   3 11745.9 569.289   1
   3  -6  -3 92784.4 3813.26   1
   3   6  -3 87754.6 3819.84   1
  -3  -6   3 86335.3 3820.37   1
  -3   6   3 89499.9 3809.63   1
  -2   6   3 24301.4 1050.70   1
   2  -6  -3 24204.1 1052.30   1
   2   6  -3 26493.3 1065.94   1
  -1  -6   3 32332.6 1407.60   1
  -1   6   3 32117.4 1398.12   1
   1  -6  -3 30940.0 1397.10   1
   1   6  -3 33401.6 1408.10   1
   0  -6   3 103231. 4361.76   1
   0   6   3 105763. 4355.51   1
   0  -6  -3 114727. 4359.08   1
   1  -6   3 191716. 7924.24   1
  -1   6  -3 191149. 7921.48   1
  -1  -6  -3 191847. 7919.25   1
   1   6   3 173088. 7913.87   1
   2  -6   3 13783.7 639.890   1
   2   6   3 14281.4 637.070   1
  -2  -6  -3 13819.5 635.990   1
  -2   6  -3 13692.5 639.573   1
   3   6   3 8064.37 390.580   1
  -3  -6  -3 8457.46 392.478   1
  -3   6  -3 7891.49 388.382   1
   3  -6   3 7610.75 389.547   1
   4   6   3 510.514 63.8118   1
  -4  -6  -3 488.170 61.5637   1
  -4   6  -3 510.506 60.8391   1
   4  -6   3 582.681 65.5765   1
   5   6   3 156.388 45.5986   1
  -5  -6  -3 99.0627 37.4670   1
  -5   6  -3 77.9524 39.7696   1
   5  -6   3 129.140 42.8233   1
   6   6   3 328.277 57.6602   1
  -6  -6  -3 509.913 63.5884   1
  -6   6  -3 342.567 54.5764   1
   6  -6   3 462.347 62.5712   1
  -7  -6  -3 55350.4 2416.35   1
   7   6   3 56108.7 2421.70   1
   8   6   3 64.2485 43.6370   1
  -8  -6  -3 97.3854 45.1506   1
  -8   6  -3 43.6904 38.0377   1
   8  -6   3 63.4752 44.2012   1
   9   6   3 12505.0 568.582   1
   9  -6   3 11401.4 562.700   1
  -9   6  -3 11141.9 557.443   1
  -9  -6  -3 11788.4 561.670   1
  10  -6   3 17700.3 840.098   1
  10   6   3 18194.7 844.575   1
 -10  -6  -3 18324.3 841.233   1
 -10   6  -3 18569.2 840.822   1
  11  -6   3 4148.58 250.854   1
  11   6   3 4818.64 272.183   1
 -11   6  -3 4709.38 257.076   1
 -11  -6  -3 4087.35 249.818   1
  12  -6   3 1175.31 112.340   1
 -12   6  -3 1220.67 108.657   1
  13   6   3 296.192 63.3684   1
  13  -6   3 295.028 58.8813   1
 -13  -6  -3 219.107 56.7420   1
 -13   6  -3 129.767 50.1868   1
  14   6   3 2409.93 172.560   1
 -14   6  -3 2172.21 160.375   1
 -14  -6  -3 2405.42 166.249   1
  15   6   3 2437.41 170.364   1
 -15  -6  -3 2032.34 156.514   1
  15  -6   3 2183.65 161.867   1
 -16   6  -3 3269.73 209.701   1
  16  -6   3 3179.47 208.305   1
  17  -6   3 9108.41 489.570   1
 -17   6  -3 10727.6 498.221   1
 -17  -6  -3 9678.91 488.762   1
  17   6   3 9433.27 495.438   1
 -18  -6  -3 851.754 92.5645   1
  18   6   3 678.551 88.9202   1
 -18   6  -3 822.610 98.3375   1
  18  -6   3 790.613 95.0030   1
  19  -6   3 946.974 102.236   1
  19   6   3 1058.71 105.927   1
 -19   6  -3 1020.42 103.464   1
 -19  -6  -3 843.842 97.7843   1
  20   6   3 145.303 56.0552   1
  20  -6   3 77.0411 49.0574   1
 -20   6  -3 111.877 50.1952   1
 -20  -6  -3 184.318 56.2763   1
  21   6   3 1003.09 108.914   1
 -21   6  -3 832.798 98.8013   1
  21  -6   3 1032.90 105.219   1
 -21  -6  -3 1033.95 106.034   1
  22  -6   3 9.46182 47.1966   1
 -22  -6  -3-8.97939 49.3122   1
 -22   6  -3 18.2766 49.5536   1
 -23  -6  -3 774.388 90.9386   1
  23   6   3 670.392 84.2040   1
  24  -6   3 46.0321 49.4265   1
 -24   6  -3 131.211 60.8837   1
 -26  -7   3 61.7369 50.9010   1
  26   7  -3 93.1956 55.5719   1
 -25  -7   3 1200.83 110.708   1
  25   7  -3 938.052 102.691   1
 -24  -7   3 108.719 56.9074   1
  24   7  -3 105.029 55.7983   1
 -23  -7   3 343.978 66.8346   1
  23   7  -3 331.985 68.6013   1
  22   7  -3 40.5360 46.6064   1
 -22  -7   3 74.8645 43.8052   1
 -22   7   3 9.73749 49.3432   1
  22  -7  -3 52.2508 46.3127   1
 -21  -7   3 1769.04 142.319   1
  21   7  -3 1737.43 145.325   1
  20   7  -3 2732.19 194.966   1
 -20  -7   3 2831.86 191.931   1
 -20   7   3 3085.04 197.081   1
  20  -7  -3 2691.38 192.659   1
  19   7  -3 2026.53 154.631   1
 -19  -7   3 1942.10 149.366   1
 -19   7   3 1816.11 147.042   1
  19  -7  -3 2047.98 156.393   1
  18   7  -3 5580.54 305.755   1
  18  -7  -3 4973.79 297.391   1
 -18  -7   3 5157.18 296.968   1
 -18   7   3 5335.95 297.044   1
  17   7  -3 394.421 73.2465   1
 -17   7   3 312.103 62.1313   1
  17  -7  -3 361.577 69.3334   1
 -17  -7   3 389.289 69.0481   1
  16   7  -3 46.6275 46.5263   1
 -16   7   3 8.38551 42.4677   1
  16  -7  -3 54.4284 47.2707   1
 -16  -7   3-9.00603 41.3912   1
  15   7  -3 10621.0 547.008   1
 -15   7   3 11835.8 542.873   1
  15  -7  -3 11318.5 544.466   1
 -15  -7   3 10455.2 544.386   1
 -14   7   3 1811.21 134.592   1
  14  -7  -3 1748.52 134.454   1
 -14  -7   3 1575.99 129.479   1
  13   7  -3 2577.99 170.409   1
 -13   7   3 2167.73 156.037   1
 -13  -7   3 2591.15 170.764   1
  13  -7  -3 2453.27 164.357   1
 -12  -7   3 1973.32 141.565   1
  12   7  -3 1786.51 138.799   1
  11   7  -3 8665.39 424.196   1
 -11   7   3 7887.62 406.785   1
  11  -7  -3 8347.09 411.602   1
 -11  -7   3 8381.43 419.032   1
  10   7  -3 10597.9 519.320   1
 -10   7   3 11381.0 507.644   1
  10  -7  -3 10242.5 504.595   1
 -10  -7   3 10121.7 513.358   1
   9   7  -3 8318.25 429.181   1
   9  -7  -3 8359.22 419.936   1
  -9  -7   3 8663.58 433.086   1
  -9   7   3 9305.13 422.661   1
  -8   7   3 36911.6 1570.36   1
   8  -7  -3 34924.1 1569.12   1
   7  -7  -3 2732.83 164.141   1
  -7  -7   3 2741.02 173.123   1
   7   7  -3 2998.73 177.259   1
   6  -7  -3 24018.9 1015.94   1
   6   7  -3 23818.8 1025.73   1
  -6  -7   3 22963.1 1024.60   1
  -6   7   3 20881.6 1006.01   1
   5   7  -3 58099.6 2620.38   1
  -5  -7   3 57775.3 2621.04   1
  -5   7   3 65767.5 2615.93   1
   4  -7  -3 37501.6 1576.98   1
   4   7  -3 37548.6 1583.87   1
  -4  -7   3 35558.8 1580.69   1
  -4   7   3 34168.2 1570.12   1
   3  -7  -3 10167.6 463.066   1
   3   7  -3 10710.3 471.450   1
  -3  -7   3 8968.18 464.088   1
  -3   7   3 9416.88 456.850   1
  -2  -7   3 16019.6 743.558   1
  -2   7   3 16331.5 733.926   1
   2  -7  -3 16155.8 733.366   1
   2   7  -3 16346.9 741.119   1
  -1  -7   3 52869.6 2218.37   1
  -1   7   3 53106.0 2208.92   1
   1  -7  -3 53168.2 2209.14   1
   1   7  -3 45721.4 2206.86   1
   0  -7   3 17038.1 789.605   1
   0   7   3 17737.7 783.718   1
   0  -7  -3 18671.2 787.466   1
   0   7  -3 15932.9 782.836   1
   1  -7   3 50435.0 2123.24   1
   1   7   3 45958.9 2113.50   1
  -1  -7  -3 48185.9 2114.72   1
  -1   7  -3 51283.4 2120.61   1
   2  -7   3 39224.5 1697.30   1
  -2   7  -3 38649.7 1693.64   1
  -2  -7  -3 40746.2 1694.24   1
   2   7   3 36590.5 1689.19   1
   3  -7   3 2675.93 174.633   1
   3   7   3 2821.68 174.434   1
  -3  -7  -3 3031.77 177.091   1
  -3   7  -3 3207.76 180.527   1
   4   7   3 45043.9 1934.00   1
  -4  -7  -3 45449.5 1932.64   1
  -4   7  -3 41248.5 1928.35   1
   4  -7   3 45503.2 1934.19   1
   6   7   3 37256.3 1700.66   1
  -6  -7  -3 37882.7 1701.79   1
  -6   7  -3 40408.4 1702.90   1
   6  -7   3 39207.3 1706.69   1
   7   7   3 10953.3 505.033   1
  -7  -7  -3 10349.3 500.180   1
  -7   7  -3 9752.53 494.598   1
   7  -7   3 10010.7 499.219   1
   8   7   3 2843.54 179.723   1
  -8   7  -3 2462.70 173.555   1
   8  -7   3 2315.09 171.248   1
   9   7   3 3363.09 209.630   1
  -9  -7  -3 3032.32 200.043   1
  -9   7  -3 3354.07 202.844   1
   9  -7   3 3510.72 208.363   1
  10   7   3 1827.17 137.336   1
  10  -7   3 1480.58 128.490   1
 -10  -7  -3 1456.08 126.283   1
 -10   7  -3 1807.23 132.490   1
 -11   7  -3 5389.75 304.380   1
  11  -7   3 5916.80 317.027   1
  12   7   3 6418.27 353.225   1
 -12  -7  -3 6343.70 343.889   1
  13   7   3 5257.21 291.683   1
 -13  -7  -3 4952.79 286.117   1
 -13   7  -3 4862.17 284.032   1
  14  -7   3 4878.19 288.265   1
  14   7   3 5479.90 295.438   1
 -14   7  -3 5408.34 289.995   1
  15  -7   3 68.3169 49.4814   1
  15   7   3 79.3587 41.3903   1
 -15   7  -3 9.19820 43.8229   1
 -15  -7  -3 82.8759 46.6951   1
 -16  -7  -3 3287.67 207.560   1
  16   7   3 3036.06 210.116   1
  17  -7   3 1379.71 122.090   1
  17   7   3 1153.83 117.679   1
 -17   7  -3 1372.14 122.202   1
 -17  -7  -3 1036.96 108.303   1
 -18  -7  -3 190.494 52.6297   1
  18  -7   3 99.6525 55.7666   1
  18   7   3 81.6988 47.3480   1
 -18   7  -3 234.403 64.4172   1
 -19  -7  -3-27.2404 36.9820   1
  19   7   3 19.4552 49.9712   1
  20   7   3 918.588 99.9373   1
 -20  -7  -3 786.217 93.3763   1
 -20   7  -3 1110.38 110.614   1
  20  -7   3 952.243 105.381   1
 -21  -7  -3 63.3236 52.6950   1
  21   7   3-37.8032 48.5515   1
 -22   7  -3 2123.38 160.351   1
  22  -7   3 2142.02 161.827   1
  23   7   3 448.564 74.8701   1
 -23   7  -3 514.590 78.3538   1
  23  -7   3 500.456 79.3134   1
 -25  -8   3 52.7070 41.8400   1
  25   8  -3 55.1161 46.5646   1
 -24  -8   3 398.248 74.7079   1
  24   8  -3 373.671 74.7578   1
 -22  -8   3-18.4813 50.1273   1
  22   8  -3-49.6055 49.5064   1
  21   8  -3-20.1018 45.3482   1
 -21  -8   3 37.3300 44.3846   1
 -21   8   3-29.0697 44.5217   1
  21  -8  -3 10.2582 46.2834   1
  20   8  -3 2586.09 188.035   1
  20  -8  -3 2751.53 190.286   1
 -20  -8   3 2627.86 185.506   1
 -20   8   3 3000.27 193.533   1
  19  -8  -3 139.098 50.1414   1
 -19   8   3 290.935 65.6360   1
 -19  -8   3 112.854 56.4993   1
  19   8  -3 189.283 59.1618   1
  18   8  -3 1063.88 111.190   1
 -18   8   3 936.062 102.186   1
  18  -8  -3 1078.72 108.478   1
  17  -8  -3 5343.13 315.650   1
 -17  -8   3 5607.56 316.663   1
 -17   8   3 6023.45 317.500   1
  16   8  -3 2013.04 159.330   1
 -16   8   3 2383.10 161.724   1
  16  -8  -3 2044.38 157.568   1
 -16  -8   3 2284.53 163.381   1
  15   8  -3 3163.83 213.734   1
 -15   8   3 3347.13 208.763   1
  15  -8  -3 3680.35 218.322   1
 -15  -8   3 3325.48 210.914   1
  14   8  -3 1291.83 115.709   1
 -14   8   3 1279.72 112.769   1
  14  -8  -3 1217.97 111.769   1
 -14  -8   3 1371.45 120.471   1
  13   8  -3 907.576 96.0540   1
 -13   8   3 982.759 91.0460   1
  13  -8  -3 771.925 86.4867   1
  12   8  -3 284.621 57.1948   1
 -12   8   3 274.320 54.3653   1
  12  -8  -3 265.490 54.6733   1
 -12  -8   3 172.064 52.2764   1
  11   8  -3 3025.93 199.972   1
 -11   8   3 3079.89 190.196   1
  11  -8  -3 3281.51 195.616   1
 -11  -8   3 3018.35 197.192   1
  10   8  -3 23837.6 1094.17   1
  10  -8  -3 23753.6 1082.34   1
 -10   8   3 23938.3 1081.18   1
 -10  -8   3 24952.5 1093.05   1
   9  -8  -3 26158.0 1153.70   1
  -9  -8   3 26559.4 1163.32   1
  -9   8   3 26121.8 1152.68   1
   9   8  -3 24440.3 1158.17   1
  -8  -8   3 560.578 66.7891   1
   8  -8  -3 531.656 64.0529   1
   8   8  -3 579.513 69.1467   1
  -7   8   3 58332.1 2433.65   1
   7   8  -3 52226.0 2439.84   1
  -7  -8   3 55780.1 2443.51   1
   7  -8  -3 58240.3 2435.74   1
   6   8  -3 16063.7 764.418   1
  -6  -8   3 17582.3 769.645   1
   6  -8  -3 16111.9 755.320   1
  -5   8   3 22784.9 1017.75   1
   5  -8  -3 22799.7 1020.12   1
  -4   8   3 12963.9 575.986   1
   4   8  -3 12008.7 579.393   1
  -4  -8   3 11874.7 578.418   1
   3   8  -3 28871.2 1188.69   1
  -3   8   3 24016.7 1171.90   1
   3  -8  -3 27299.8 1179.48   1
  -3  -8   3 27057.2 1186.69   1
   2   8  -3 161.208 44.1645   1
  -2   8   3 82.7776 33.4453   1
  -2  -8   3 21.0669 37.7408   1
   2  -8  -3 67.7491 33.1414   1
   1   8  -3 59286.3 2794.98   1
  -1   8   3 69034.0 2794.80   1
   1  -8  -3 64323.9 2791.86   1
  -1  -8   3 66653.9 2801.66   1
   0   8  -3 36480.8 1541.28   1
   0   8   3 34280.8 1533.96   1
   0  -8  -3 34416.3 1535.81   1
   0  -8   3 34954.4 1539.97   1
  -1   8  -3 6988.64 334.608   1
  -1  -8  -3 5991.96 323.662   1
   1   8   3 6745.81 330.018   1
   1  -8   3 5985.48 327.926   1
   2   8   3 13729.0 638.837   1
  -2  -8  -3 13650.1 638.728   1
   3   8   3 13773.2 632.600   1
  -3  -8  -3 13162.5 633.852   1
  -4   8  -3 7448.71 379.985   1
   4  -8   3 7593.42 382.069   1
   5  -8   3 46596.5 2148.62   1
  -5   8  -3 46939.5 2143.86   1
   5   8   3 53498.5 2159.89   1
  -5  -8  -3 50997.3 2153.05   1
   6  -8   3 4901.67 300.246   1
  -6   8  -3 5682.61 305.447   1
  -6  -8  -3 5885.03 310.227   1
   7  -8   3 39077.8 1857.62   1
  -7   8  -3 43343.5 1859.70   1
  -7  -8  -3 39307.4 1853.80   1
   8  -8   3 5078.43 296.579   1
  -8   8  -3 5497.21 300.171   1
   8   8   3 5570.92 301.938   1
  -8  -8  -3 5810.91 304.776   1
   9  -8   3 4094.12 241.889   1
  -9   8  -3 4025.58 239.469   1
   9   8   3 4385.28 248.501   1
  -9  -8  -3 3911.40 236.056   1
 -10   8  -3 894.031 93.8205   1
  10  -8   3 892.801 96.1030   1
 -11  -8  -3 481.660 79.1819   1
  11   8   3 455.105 75.6606   1
  12   8   3 2202.50 162.757   1
 -12  -8  -3 2085.48 156.734   1
 -12   8  -3 2132.37 155.570   1
  13   8   3 13834.4 620.346   1
 -13  -8  -3 12187.1 602.614   1
 -13   8  -3 12089.7 601.666   1
  13  -8   3 11772.5 603.412   1
  14   8   3 1111.71 109.231   1
 -14  -8  -3 1022.72 104.499   1
 -14   8  -3 867.105 99.5031   1
  14  -8   3 1119.51 112.790   1
  15   8   3 1951.10 153.849   1
 -15  -8  -3 1581.48 140.281   1
 -15   8  -3 1883.40 146.611   1
  15  -8   3 1987.25 152.078   1
  16   8   3 80.3854 42.0742   1
 -16  -8  -3 167.896 53.2919   1
 -16   8  -3 111.822 55.6458   1
  16  -8   3 50.1450 50.9679   1
  17   8   3 359.082 74.4523   1
 -17  -8  -3 427.118 75.8452   1
 -17   8  -3 393.593 68.7649   1
  17  -8   3 435.644 72.9558   1
  18   8   3 535.062 80.9697   1
 -18  -8  -3 559.277 78.2257   1
 -18   8  -3 431.665 73.0222   1
  18  -8   3 578.486 83.2531   1
  19   8   3 1081.73 109.433   1
 -19  -8  -3 1077.97 101.676   1
 -19   8  -3 954.807 104.240   1
  19  -8   3 971.545 106.673   1
  20   8   3 210.325 58.7059   1
 -20  -8  -3 223.081 57.0222   1
 -20   8  -3 148.741 57.1184   1
  20  -8   3 200.985 59.1276   1
  21   8   3 507.758 76.7617   1
 -21  -8  -3 445.726 73.9140   1
 -21   8  -3 551.392 83.2174   1
  21  -8   3 464.671 80.9140   1
  22   8   3 365.640 72.4419   1
 -22  -8  -3 393.736 70.7017   1
 -22   8  -3 307.342 72.0980   1
  22  -8   3 281.957 68.5422   1
 -23   8  -3 354.191 70.3766   1
 -25  -9   3 384.223 73.8983   1
  25   9  -3 346.514 70.7139   1
 -23  -9   3 117.520 54.6695   1
  23   9  -3 146.087 51.7423   1
 -22  -9   3-9.21440 41.5744   1
  22   9  -3 19.7785 42.9349   1
 -21  -9   3 55.5561 43.3079   1
  21   9  -3-10.0918 43.8249   1
 -20   9   3 451.929 76.6751   1
  20  -9  -3 430.489 79.8008   1
  19   9  -3 1803.92 148.426   1
  19  -9  -3 1628.03 139.958   1
 -19  -9   3 1628.67 135.996   1
 -19   9   3 1568.06 138.829   1
  18   9  -3 407.438 72.7468   1
 -18  -9   3 505.250 79.5810   1
 -18   9   3 249.197 65.7316   1
  18  -9  -3 495.354 78.4194   1
  17   9  -3 1178.60 116.798   1
 -17  -9   3 1328.19 120.467   1
 -17   9   3 1273.88 116.564   1
  17  -9  -3 1231.03 117.410   1
 -16  -9   3 4458.51 274.850   1
  16   9  -3 5202.82 288.458   1
  15   9  -3 10261.8 522.588   1
 -15  -9   3 10539.0 522.446   1
 -15   9   3 10184.5 517.397   1
  15  -9  -3 11054.4 527.935   1
  14   9  -3 1156.43 113.507   1
 -14  -9   3 1004.47 109.042   1
 -14   9   3 1513.91 120.928   1
  14  -9  -3 1651.41 129.749   1
  13   9  -3 804.508 91.5550   1
 -13  -9   3 761.804 88.7686   1
 -13   9   3 719.162 84.4851   1
  13  -9  -3 798.581 88.4235   1
 -12   9   3 374.188 63.4795   1
  12  -9  -3 307.813 60.4193   1
  11   9  -3 490.696 78.9907   1
  11  -9  -3 429.235 63.3959   1
 -11   9   3 473.400 65.9483   1
 -11  -9   3 515.271 73.8688   1
 -10  -9   3 21583.2 960.010   1
  10  -9  -3 19668.2 948.636   1
 -10   9   3 21748.9 952.117   1
  10   9  -3 20583.7 956.508   1
   9   9  -3 22090.2 1011.88   1
  -9  -9   3 22307.4 1012.58   1
   8   9  -3 4843.63 271.768   1
  -8  -9   3 4665.68 268.297   1
  -7   9   3 944.024 83.4454   1
   7   9  -3 803.626 87.6461   1
  -7  -9   3 769.311 85.2975   1
   7  -9  -3 786.688 80.1495   1
  -6   9   3 35728.0 1598.25   1
   6   9  -3 37305.4 1610.06   1
  -6  -9   3 37745.3 1611.24   1
   6  -9  -3 35143.3 1598.88   1
  -5   9   3 1011.14 88.9917   1
   5   9  -3 993.502 94.0518   1
  -5  -9   3 948.101 92.5535   1
   5  -9  -3 941.887 88.3155   1
  -4   9   3 10458.6 538.870   1
   4   9  -3 11046.5 548.307   1
  -4  -9   3 12032.3 552.320   1
   4  -9  -3 12684.2 552.544   1
  -3   9   3 20.1506 29.7854   1
   3   9  -3 36.7619 34.4197   1
  -3  -9   3 83.5278 42.2512   1
   3  -9  -3 34.4141 31.6677   1
   2   9  -3 25063.7 1062.99   1
  -2   9   3 23013.9 1051.45   1
  -2  -9   3 22610.5 1061.86   1
   1   9  -3 2081.57 141.343   1
  -1   9   3 2000.28 137.592   1
   1  -9  -3 1896.06 136.682   1
  -1  -9   3 2163.22 147.007   1
   0   9  -3 11216.3 581.733   1
   0   9   3 12435.7 585.126   1
   0  -9  -3 12665.7 587.088   1
   0  -9   3 13529.5 598.969   1
  -1   9  -3 2868.79 181.465   1
   1  -9   3 2856.82 182.545   1
  -2   9  -3 10010.3 510.820   1
   2   9   3 10720.3 516.025   1
  -2  -9  -3 10632.4 515.736   1
   2  -9   3 11310.3 523.519   1
  -3   9  -3 75.3254 39.9037   1
   3   9   3 106.995 44.6223   1
  -3  -9  -3 91.5143 44.5275   1
   3  -9   3 32.0052 36.8919   1
   4   9   3 53660.2 2310.33   1
  -4  -9  -3 52247.7 2307.69   1
  -4   9  -3 54436.0 2308.21   1
   4  -9   3 51606.3 2306.31   1
   5  -9   3 12738.4 616.218   1
   5   9   3 13781.9 623.617   1
  -5  -9  -3 12372.5 614.298   1
   6  -9   3 2299.16 164.290   1
  -6   9  -3 2676.57 170.426   1
   6   9   3 2734.87 179.211   1
  -6  -9  -3 2447.18 169.716   1
   7  -9   3 137.696 46.3918   1
  -7   9  -3 130.940 44.7168   1
   7   9   3 96.7233 51.5119   1
  -7  -9  -3 153.643 54.7413   1
   8  -9   3 7320.52 373.074   1
  -8   9  -3 7088.41 370.123   1
   8   9   3 6604.54 369.258   1
  -8  -9  -3 7173.33 371.204   1
  -9   9  -3 563.278 75.5098   1
   9  -9   3 365.781 67.3844   1
 -10  -9  -3 6855.25 369.859   1
  10   9   3 7455.00 384.592   1
 -11   9  -3 508.263 75.4092   1
 -11  -9  -3 437.392 73.1651   1
  11   9   3 491.572 80.6308   1
  12  -9   3 3878.93 245.726   1
 -12   9  -3 4188.76 249.256   1
 -12  -9  -3 4591.85 255.651   1
  12   9   3 4006.02 248.905   1
  13  -9   3 87.5165 44.0908   1
 -13   9  -3 92.5264 45.6577   1
 -13  -9  -3 113.836 54.8127   1
  13   9   3 129.899 57.0619   1
  14   9   3 5321.67 301.884   1
  14  -9   3 5112.16 295.860   1
 -14  -9  -3 4849.50 288.908   1
 -14   9  -3 5261.05 295.151   1
  15  -9   3-9.94161 45.6850   1
 -15   9  -3 47.1404 48.4382   1
 -15  -9  -3 28.3150 48.4909   1
  15   9   3 9.98469 45.8829   1
  16   9   3 792.357 93.7058   1
 -16  -9  -3 624.322 82.4756   1
 -16   9  -3 860.581 94.5320   1
  16  -9   3 500.228 79.2356   1
  17   9   3 1621.96 137.834   1
 -17  -9  -3 1370.36 126.606   1
 -17   9  -3 1676.13 138.445   1
  17  -9   3 1773.95 143.327   1
  18   9   3 821.578 94.1574   1
 -18  -9  -3 690.952 84.7242   1
 -18   9  -3 718.920 90.1049   1
  18  -9   3 850.852 99.3680   1
 -19   9  -3-9.40321 51.6427   1
  19  -9   3-19.9108 52.5848   1
 -20  -9  -3 61.5205 47.7690   1
  20   9   3 97.7346 58.2712   1
  21   9   3 55.1076 45.8207   1
 -21  -9  -3 17.3604 40.5969   1
 -21   9  -3 27.5684 51.0990   1
  21  -9   3-19.4438 41.3636   1
 -22   9  -3 334.161 74.9632   1
  22  -9   3 448.990 77.3311   1
 -24 -10   3 278.519 67.0082   1
  24  10  -3 301.393 69.0231   1
 -23 -10   3 133.752 52.6940   1
  23  10  -3 67.2160 52.2522   1
 -22 -10   3-9.09372 47.3779   1
  22  10  -3 29.7464 49.4598   1
 -21 -10   3 877.688 101.526   1
  21  10  -3 1005.04 106.649   1
 -20  10   3 29.8109 48.0403   1
 -20 -10   3-18.6156 53.6099   1
  20  10  -3-10.1262 51.2695   1
  18  10  -3 827.514 96.7740   1
  18 -10  -3 1082.22 109.776   1
 -18 -10   3 1103.71 107.312   1
 -18  10   3 1002.64 107.439   1
  17  10  -3 1191.21 121.875   1
 -17 -10   3 1543.08 128.800   1
 -17  10   3 1326.27 122.548   1
  17 -10  -3 1259.78 119.259   1
  16  10  -3 2633.55 186.010   1
 -16 -10   3 2595.98 179.833   1
 -16  10   3 2741.96 183.439   1
  16 -10  -3 2585.41 183.265   1
  15  10  -3 655.241 84.3984   1
  15 -10  -3 522.036 78.9540   1
 -15 -10   3 545.600 80.8242   1
 -15  10   3 722.165 86.5080   1
  14 -10  -3 1483.33 126.519   1
  14  10  -3 1361.44 125.153   1
 -14 -10   3 1447.29 128.428   1
 -14  10   3 1752.33 132.977   1
  13 -10  -3 346.073 65.6941   1
  13  10  -3 279.831 62.8554   1
 -13 -10   3 280.002 60.8820   1
 -13  10   3 294.629 61.0471   1
 -12 -10   3 84.1492 48.0408   1
  12  10  -3 28.9609 40.2128   1
  12 -10  -3-8.82839 40.5759   1
 -12  10   3-8.56612 42.0879   1
 -11 -10   3 3747.86 228.765   1
  11  10  -3 4091.84 236.611   1
 -11  10   3 3510.44 220.470   1
  11 -10  -3 3659.73 224.822   1
 -10  10   3 47.8888 41.0098   1
  10 -10  -3-8.42415 40.7361   1
  -9  10   3 412.805 62.4696   1
   9  10  -3 352.589 65.4638   1
  -9 -10   3 316.712 63.9900   1
   9 -10  -3 387.808 63.5759   1
  -8  10   3 1469.39 114.537   1
   8  10  -3 1322.59 116.671   1
  -8 -10   3 1153.91 112.421   1
   8 -10  -3 1508.62 118.319   1
  -7  10   3 50421.3 2383.87   1
  -7 -10   3 54453.6 2392.79   1
   7 -10  -3 53125.0 2386.17   1
  -6  10   3 18299.8 891.312   1
   6  10  -3 20641.8 907.227   1
  -6 -10   3 18775.4 901.053   1
   6 -10  -3 21145.0 904.964   1
  -5  10   3 1126.53 96.3203   1
   5  10  -3 888.724 94.7299   1
  -5 -10   3 987.332 97.2488   1
   5 -10  -3 927.464 93.3001   1
   4  10  -3 536.910 71.5665   1
  -4 -10   3 503.051 68.5599   1
   3  10  -3 10181.3 491.683   1
  -3 -10   3 9865.74 491.062   1
   2  10  -3 10724.7 567.351   1
  -2  10   3 12754.3 570.102   1
   2 -10  -3 11708.4 567.389   1
  -2 -10   3 12419.2 576.390   1
   1  10  -3 18890.4 832.106   1
  -1  10   3 16730.9 817.885   1
  -1 -10   3 18352.8 830.149   1
   0  10  -3 1885.36 138.232   1
   0  10   3 1893.25 136.375   1
   0 -10  -3 1819.61 137.267   1
   0 -10   3 1830.61 138.381   1
  -1  10  -3 6004.26 305.676   1
   1  10   3 5682.21 301.283   1
  -1 -10  -3 4894.79 293.867   1
   1 -10   3 5728.81 306.221   1
  -2  10  -3 5956.57 317.310   1
   2  10   3 5835.95 317.968   1
  -2 -10  -3 5713.31 316.377   1
   2 -10   3 6124.00 321.274   1
   3  10   3 18349.2 855.512   1
  -3 -10  -3 18883.6 857.453   1
  -3  10  -3 19439.3 860.480   1
   3 -10   3 17709.4 856.117   1
   4  10   3 11457.5 583.771   1
  -4 -10  -3 12128.4 586.643   1
  -4  10  -3 12868.2 588.443   1
   4 -10   3 12283.8 588.940   1
  -5 -10  -3 6840.65 362.069   1
  -5  10  -3 7648.53 364.903   1
   5 -10   3 7104.56 363.556   1
   6  10   3 818.954 91.5144   1
   6 -10   3 785.482 89.6223   1
  -6 -10  -3 797.208 92.4969   1
  -6  10  -3 826.097 92.1348   1
   7 -10   3 1483.17 129.182   1
  -7  10  -3 1683.07 136.423   1
   7  10   3 1615.28 135.550   1
  -7 -10  -3 1799.72 136.890   1
   9 -10   3 24677.6 1138.25   1
  -9  10  -3 24544.3 1132.28   1
  -9 -10  -3 25071.8 1136.47   1
   9  10   3 25647.0 1141.56   1
 -10  10  -3 1170.74 110.468   1
 -10 -10  -3 1122.50 111.147   1
  10  10   3 1039.27 109.887   1
  11 -10   3 19.4266 49.1886   1
  11  10   3 9.99484 37.8417   1
 -11 -10  -3 36.4343 37.1095   1
  12 -10   3 1322.77 120.796   1
 -12  10  -3 1010.63 107.577   1
 -12 -10  -3 1239.01 116.583   1
  12  10   3 1097.48 111.773   1
  13  10   3 5887.13 324.351   1
 -13 -10  -3 5845.35 323.003   1
 -13  10  -3 5594.14 319.848   1
  13 -10   3 5679.24 323.983   1
  14  10   3 1055.34 109.448   1
 -14 -10  -3 1001.68 106.166   1
 -14  10  -3 935.104 103.684   1
  14 -10   3 899.002 104.964   1
  15  10   3 1460.86 134.870   1
 -15 -10  -3 1586.37 132.341   1
 -15  10  -3 1873.77 143.936   1
  15 -10   3 1758.65 143.091   1
 -16  10  -3-9.69707 46.1201   1
  16 -10   3-9.99172 45.0829   1
 -17 -10  -3-9.26769 46.2314   1
  17  10   3-20.1881 48.0101   1
  18  10   3-29.5495 46.8451   1
 -18 -10  -3 9.18066 45.7937   1
 -18  10  -3 19.2302 58.4420   1
  18 -10   3-20.0031 52.1065   1
  19  10   3 563.088 82.3113   1
 -19 -10  -3 522.362 76.4986   1
 -19  10  -3 684.036 89.8797   1
  19 -10   3 545.802 82.6414   1
 -20  10  -3-18.7702 48.2254   1
  20 -10   3-39.2087 52.4803   1
 -21 -10  -3 8.47427 38.2363   1
  21  10   3 9.30753 46.4277   1
 -23 -11   3 123.054 52.9856   1
  23  11  -3 302.832 69.2560   1
 -22 -11   3 117.182 50.3405   1
  22  11  -3 106.286 50.5621   1
  21  11  -3 9.75404 47.1708   1
 -21 -11   3 46.0657 52.4714   1
  20  11  -3 61.6394 53.5896   1
 -20 -11   3 65.7880 51.0340   1
  19  11  -3 59.5202 54.5926   1
 -19  11   3 108.441 53.5745   1
  17  11  -3 10.1808 47.6051   1
  17 -11  -3-9.73480 41.4100   1
 -17 -11   3-9.35132 45.2091   1
 -17  11   3 19.4112 44.5937   1
  16 -11  -3 5700.51 312.792   1
  16  11  -3 5342.18 308.670   1
 -16 -11   3 5470.18 311.093   1
 -16  11   3 5392.79 309.138   1
  15  11  -3 628.410 85.3501   1
  15 -11  -3 655.009 82.4276   1
 -15  11   3 508.179 77.0645   1
 -15 -11   3 534.263 81.9480   1
  14 -11  -3 1146.73 112.224   1
 -14  11   3 1024.73 107.000   1
  13  11  -3 338.127 68.9752   1
 -13 -11   3 219.536 60.8799   1
 -12 -11   3 134.395 47.4239   1
  12  11  -3 148.669 48.1835   1
 -12  11   3 140.886 49.8086   1
  12 -11  -3 46.3011 41.3119   1
 -11  11   3 137.031 46.2021   1
  11  11  -3 154.592 56.5726   1
 -11 -11   3 141.452 59.8887   1
  11 -11  -3 118.116 48.3329   1
 -10 -11   3 9327.05 475.056   1
  10 -11  -3 8634.54 469.320   1
  10  11  -3 9758.92 478.166   1
 -10  11   3 9810.96 471.803   1
  -9 -11   3 24309.9 1138.68   1
   9  11  -3 25376.1 1141.30   1
  -9  11   3 25358.5 1133.29   1
   9 -11  -3 25138.9 1137.19   1
  -8  11   3 585.562 74.1886   1
   8 -11  -3 572.022 74.0847   1
  -7  11   3 1224.90 107.717   1
   7  11  -3 982.907 108.097   1
  -7 -11   3 1235.37 113.648   1
  -6  11   3 4819.35 261.284   1
   6  11  -3 4203.91 259.729   1
  -6 -11   3 4453.42 263.832   1
   6 -11  -3 4729.22 262.139   1
  -5  11   3 7094.59 391.165   1
   5  11  -3 7971.98 402.700   1
  -5 -11   3 7695.07 401.805   1
   5 -11  -3 8576.28 405.480   1
   4  11  -3 4087.83 242.576   1
  -4  11   3 4076.28 238.989   1
   4 -11  -3 4219.27 243.019   1
  -4 -11   3 4242.11 244.318   1
   3  11  -3 8020.08 436.424   1
  -3  11   3 9074.94 433.860   1
  -3 -11   3 8445.37 442.300   1
   3 -11  -3 8887.49 435.539   1
   2  11  -3 58.6089 40.5828   1
  -2  11   3 105.027 42.7701   1
   2 -11  -3 40.2365 38.3830   1
  -2 -11   3 77.6732 47.4844   1
   1  11  -3 23793.3 1117.87   1
   1 -11  -3 25280.5 1121.89   1
  -1 -11   3 25310.5 1126.03   1
   0  11  -3 6734.72 365.063   1
   0  11   3 7528.01 368.653   1
   0 -11  -3 6737.86 366.558   1
   0 -11   3 6965.76 372.713   1
  -1  11  -3 326.308 60.1334   1
   1  11   3 252.625 53.7927   1
   1 -11   3 194.272 52.5281   1
  -2  11  -3 1842.40 139.940   1
   2  11   3 1746.35 134.591   1
  -2 -11  -3 1755.44 134.509   1
   2 -11   3 1558.22 134.784   1
  -3  11  -3 20675.4 882.274   1
   3  11   3 17237.6 870.497   1
  -3 -11  -3 18602.3 876.400   1
   3 -11   3 19564.5 881.769   1
   4  11   3 3336.91 205.588   1
  -4 -11  -3 3366.43 205.866   1
  -4  11  -3 2940.59 197.191   1
   4 -11   3 3082.08 200.936   1
   5  11   3 7152.07 383.413   1
  -5 -11  -3 7729.78 387.020   1
  -5  11  -3 6992.30 379.571   1
   5 -11   3 7433.11 386.971   1
   7  11   3 2060.72 156.128   1
  -7 -11  -3 1800.37 147.042   1
  -7  11  -3 1925.58 148.128   1
   7 -11   3 1966.10 150.598   1
   8  11   3 4220.46 267.082   1
   8 -11   3 4602.27 267.541   1
  -8 -11  -3 4765.30 269.759   1
  -8  11  -3 4622.87 266.488   1
   9  11   3 38.9931 44.8330   1
   9 -11   3 75.6717 44.2735   1
  -9  11  -3 64.3484 47.2631   1
  -9 -11  -3 9.41865 48.4232   1
  10 -11   3 2578.62 177.633   1
  10  11   3 2267.62 173.059   1
 -10 -11  -3 2775.49 184.228   1
  11 -11   3 309.037 65.5495   1
 -11 -11  -3 277.898 57.9584   1
  11  11   3 267.810 63.1477   1
 -11  11  -3 307.602 66.8692   1
  12 -11   3 444.993 71.8506   1
 -12 -11  -3 472.502 75.4278   1
  12  11   3 334.261 76.5667   1
 -12  11  -3 545.564 78.1483   1
  13 -11   3 1740.47 140.221   1
 -13 -11  -3 1490.78 133.886   1
 -13  11  -3 1667.40 137.628   1
  13  11   3 1467.85 134.558   1
 -14  11  -3 1704.93 135.293   1
  14 -11   3 1423.36 129.079   1
  14  11   3 1565.83 133.441   1
  15 -11   3 30.4698 46.6778   1
 -15  11  -3 19.3672 51.8429   1
 -16 -11  -3 47.1026 44.0808   1
  16  11   3 29.9367 45.8790   1
 -17  11  -3 76.9943 49.4977   1
  17 -11   3-20.2996 45.8572   1
 -17 -11  -3 102.460 55.4993   1
  17  11   3 89.2038 59.0501   1
 -18  11  -3 419.367 73.3317   1
  18 -11   3 411.259 72.9108   1
 -18 -11  -3 482.050 72.7935   1
  18  11   3 334.886 69.6005   1
 -19  11  -3-9.43055 54.3194   1
  19 -11   3 29.7631 48.7336   1
 -19 -11  -3 17.7899 46.9833   1
  19  11   3 9.58407 48.5273   1
 -20  11  -3 9.28292 54.6684   1
  20  11   3 37.9088 50.7278   1
 -20 -11  -3-17.5112 41.6411   1
  20 -11   3-9.76173 50.8571   1
  22  12  -3-46.9609 54.7113   1
 -22 -12   3 71.1974 50.0853   1
  21  12  -3 97.6149 53.7231   1
 -21 -12   3 71.1298 51.3325   1
  20  12  -3 39.4645 52.2011   1
 -20 -12   3 102.998 56.4128   1
  19  12  -3-38.8465 54.0193   1
 -19 -12   3-37.5323 48.2273   1
  18  12  -3 388.144 72.4719   1
 -18 -12   3 360.681 67.7925   1
  17  12  -3 70.9390 54.3184   1
 -17 -12   3 64.4292 48.0364   1
 -16 -12   3 407.784 73.7841   1
  16 -12  -3 406.363 73.1608   1
  16  12  -3 478.920 75.0303   1
 -16  12   3 538.331 79.7971   1
 -15 -12   3-38.8992 49.9563   1
  15  12  -3 29.8180 48.8211   1
  15 -12  -3-30.0976 50.7955   1
 -15  12   3 19.1909 44.0881   1
 -14 -12   3 9.67752 45.2816   1
  14 -12  -3-9.97724 45.0458   1
  14  12  -3 109.788 53.4482   1
 -14  12   3 47.4980 45.9555   1
 -13 -12   3 203.581 60.6591   1
  13 -12  -3 374.269 69.9334   1
  13  12  -3 314.936 66.4571   1
 -13  12   3 241.156 59.2413   1
 -12 -12   3 6962.03 364.357   1
  12  12  -3 6949.86 369.003   1
 -12  12   3 5844.39 349.550   1
  12 -12  -3 6937.55 365.759   1
  11  12  -3 520.254 83.8500   1
 -11 -12   3 607.905 86.6886   1
 -10 -12   3 1105.60 105.235   1
  10 -12  -3 752.193 97.4163   1
  10  12  -3 1110.61 105.639   1
 -10  12   3 898.181 98.2821   1
  -9 -12   3 1966.51 150.900   1
   9  12  -3 1970.60 151.122   1
  -9  12   3 2100.63 151.994   1
   9 -12  -3 1696.60 143.331   1
  -8  12   3 615.316 82.5661   1
   8  12  -3 606.970 82.0132   1
  -8 -12   3 725.628 87.8992   1
   8 -12  -3 912.302 96.5728   1
  -7  12   3 288.252 59.5276   1
   7  12  -3 205.523 50.9152   1
  -7 -12   3 202.897 52.7768   1
   7 -12  -3 235.241 62.1039   1
  -6  12   3 51.0962 42.5698   1
   6  12  -3 93.4428 50.0939   1
  -6 -12   3 94.4960 51.9688   1
   6 -12  -3 35.5959 36.3502   1
  -5  12   3 716.909 83.5546   1
   5  12  -3 644.569 85.6361   1
   5 -12  -3 835.139 90.6658   1
  -5 -12   3 811.068 90.7333   1
  -4  12   3 378.057 63.7478   1
   4 -12  -3 425.837 67.4997   1
  -3  12   3 1395.00 116.530   1
   3 -12  -3 1313.01 114.845   1
  -2  12   3 3962.96 232.031   1
   2 -12  -3 3678.20 228.067   1
  -1  12   3 12015.1 552.474   1
   1  12  -3 10055.8 540.859   1
   1 -12  -3 11627.5 550.125   1
  -1 -12   3 11024.7 549.079   1
   0  12  -3 778.995 89.8907   1
   0  12   3 820.694 92.7772   1
   0 -12  -3 786.188 87.8247   1
   0 -12   3 658.804 87.5300   1
   1  12   3 4145.51 246.162   1
  -1 -12  -3 4085.64 244.080   1
   2  12   3 286.336 61.0314   1
  -2 -12  -3 321.443 65.1972   1
   3  12   3 598.390 78.8432   1
  -4  12  -3 2957.08 191.135   1
   4 -12   3 2631.56 187.659   1
   5  12   3 1283.18 121.770   1
  -5 -12  -3 1581.90 129.240   1
  -5  12  -3 1502.00 126.028   1
   5 -12   3 1559.74 128.733   1
   6  12   3 8687.45 444.526   1
  -6 -12  -3 8592.31 438.876   1
  -6  12  -3 8217.89 434.748   1
   6 -12   3 8468.66 440.553   1
   7  12   3 69.6892 38.7501   1
  -7 -12  -3 96.4032 43.5763   1
  -7  12  -3 45.6483 39.7251   1
   7 -12   3 29.0869 41.3284   1
   8  12   3 227.907 60.2809   1
   8 -12   3 263.172 61.7053   1
  -8  12  -3 287.275 62.0078   1
  -8 -12  -3 412.080 73.5990   1
   9  12   3 269.244 65.5337   1
   9 -12   3 253.398 57.6091   1
  -9  12  -3 271.674 57.7784   1
  -9 -12  -3 124.839 53.6400   1
  10 -12   3 9.90374 48.6987   1
 -10  12  -3 95.7091 58.2174   1
  11  12   3 1053.57 102.584   1
 -11 -12  -3 699.878 89.5265   1
  12 -12   3 9.82451 39.1008   1
 -12  12  -3-9.59813 43.3128   1
  12  12   3 20.6049 47.3428   1
 -12 -12  -3 56.3330 43.1459   1
  13 -12   3 243.258 63.6233   1
 -13  12  -3 211.624 62.9063   1
  13  12   3 120.964 55.1207   1
 -13 -12  -3 125.359 48.6210   1
  14 -12   3-29.4485 48.2170   1
 -14  12  -3-9.61226 44.1662   1
  14  12   3-9.90999 38.4838   1
 -14 -12  -3 9.59846 39.9718   1
  15  12   3 81.7620 54.0258   1
 -15 -12  -3 28.8222 47.2424   1
  16 -12   3 150.234 60.8177   1
 -16  12  -3 238.152 64.6033   1
  16  12   3 241.882 68.8477   1
 -16 -12  -3 155.950 59.1160   1
  17 -12   3-9.98441 49.0461   1
 -17  12  -3-9.49668 51.5001   1
 -17 -12  -3-9.22647 44.6098   1
  17  12   3-29.2572 48.6492   1
  18  12   3 9.74167 50.7598   1
 -18 -12  -3 8.93929 45.2684   1
 -18  12  -3 37.6169 49.6779   1
  18 -12   3 29.6508 53.6015   1
  19  12   3 160.217 51.1396   1
  19 -12   3 253.847 65.6565   1
 -19 -12  -3 201.885 55.0734   1
 -19  12  -3 213.977 63.6487   1
  21  13  -3 118.187 60.7404   1
 -21 -13   3 150.336 56.1931   1
  19  13  -3 230.814 64.6799   1
 -19 -13   3 166.298 58.4429   1
  17  13  -3-20.5325 40.8546   1
 -17 -13   3-8.94004 36.4151   1
 -16 -13   3 158.322 54.6533   1
  16 -13  -3 115.732 52.8034   1
  16  13  -3 183.268 55.8618   1
 -16  13   3 79.3360 52.7028   1
  15 -13  -3 93.0979 53.9302   1
 -15  13   3 9.76081 52.2855   1
 -14 -13   3 19.4879 46.3530   1
  14 -13  -3 31.0205 45.7931   1
  14  13  -3 30.0989 48.5157   1
 -14  13   3 19.5110 45.6284   1
 -13 -13   3 156.610 60.3014   1
  13 -13  -3 253.304 62.3653   1
  13  13  -3 328.913 72.0738   1
 -13  13   3 204.331 61.7132   1
 -12 -13   3 19.7978 36.4714   1
  12  13  -3-10.3801 34.9126   1
 -12  13   3 38.4100 40.8516   1
  12 -13  -3 20.1420 47.0954   1
 -11  13   3 85.7912 53.0018   1
  11  13  -3-29.9185 41.5335   1
 -11 -13   3 19.6159 36.1363   1
  11 -13  -3 19.6997 45.2603   1
 -10  13   3 352.870 69.0684   1
  10 -13  -3 389.826 72.0100   1
  -9  13   3 421.676 70.6314   1
   9  13  -3 463.133 74.4891   1
  -9 -13   3 404.229 74.7833   1
   9 -13  -3 506.312 78.8403   1
   8  13  -3 622.769 86.0562   1
  -8 -13   3 687.262 89.2995   1
   7  13  -3 575.598 79.6552   1
  -7 -13   3 702.622 83.5340   1
  -6  13   3 2713.87 182.527   1
   6  13  -3 2438.76 181.986   1
   6 -13  -3 2684.80 183.182   1
  -6 -13   3 2767.49 185.495   1
  -5  13   3 809.205 90.2560   1
   5  13  -3 836.539 91.7292   1
   5 -13  -3 738.172 88.4450   1
  -5 -13   3 574.519 80.0941   1
  -4  13   3-8.81161 41.2032   1
   4  13  -3-18.6624 46.5446   1
  -4 -13   3 18.8431 46.2778   1
   4 -13  -3-9.17256 39.0188   1
  -3  13   3 705.996 86.9223   1
   3  13  -3 698.514 86.1656   1
  -3 -13   3 659.402 83.6518   1
   3 -13  -3 758.707 88.8626   1
   2  13  -3 717.789 86.8233   1
  -2  13   3 520.014 76.4022   1
   2 -13  -3 736.950 85.1155   1
  -2 -13   3 540.510 79.9266   1
   1  13  -3 556.610 81.4719   1
  -1 -13   3 743.006 89.1043   1
   0  13  -3 9.20228 45.2210   1
   0 -13   3 56.8675 46.5743   1
  -1  13  -3 548.774 77.1504   1
   1  13   3 497.611 74.7393   1
  -1 -13  -3 379.556 68.3116   1
   1 -13   3 496.854 76.8672   1
  -2  13  -3 1149.43 114.283   1
   2  13   3 1270.00 118.736   1
  -2 -13  -3 1333.04 118.018   1
   2 -13   3 1389.75 122.475   1
  -3  13  -3 956.670 99.3275   1
  -3 -13  -3 833.989 97.9085   1
   3 -13   3 964.517 100.483   1
  -4  13  -3 9.48982 40.3757   1
   4  13   3 57.0313 48.1318   1
  -4 -13  -3 28.6779 50.4954   1
   4 -13   3-9.69840 49.8265   1
  -5  13  -3 1310.70 119.630   1
   5  13   3 1479.90 128.587   1
   5 -13   3 1364.83 123.608   1
  -6 -13  -3 458.134 75.6864   1
  -6  13  -3 452.044 73.8056   1
   7  13   3-10.1911 39.5744   1
  -7 -13  -3 9.86805 42.8427   1
  -7  13  -3-9.47153 43.5186   1
   7 -13   3-9.91195 43.0333   1
  -8  13  -3 282.205 58.0322   1
   8 -13   3 190.118 55.1607   1
  -9 -13  -3-39.0894 45.7036   1
   9  13   3 70.7427 42.9984   1
  10  13   3 30.1575 50.9022   1
  10 -13   3-10.0627 42.8117   1
 -10  13  -3 38.2811 47.0144   1
 -10 -13  -3 19.6766 47.5699   1
  11  13   3 843.587 100.549   1
  11 -13   3 680.553 90.9777   1
 -11  13  -3 854.419 95.3930   1
 -11 -13  -3 895.889 101.338   1
  12  13   3 10.3027 52.9268   1
  12 -13   3 40.2005 47.7997   1
 -12  13  -3 9.67512 52.4661   1
 -12 -13  -3-9.32301 47.2052   1
  13  13   3-30.3734 52.0097   1
  13 -13   3-30.3632 43.9416   1
 -13  13  -3 19.5686 41.6214   1
 -13 -13  -3 9.56833 49.1528   1
 -14 -13  -3-9.51770 44.5783   1
  14 -13   3 120.941 54.7110   1
  14  13   3 79.2811 51.6937   1
  15 -13   3 486.158 79.1650   1
 -15  13  -3 376.210 77.9912   1
  16 -13   3 9.78920 47.3394   1
 -16 -13  -3-18.4260 50.6071   1
  16  13   3 102.659 60.4674   1
 -16  13  -3 28.7005 48.4503   1
  17 -13   3 48.2339 45.2091   1
 -17 -13  -3 72.6413 41.8294   1
 -17  13  -3 142.020 57.6270   1
  17  13   3 38.4737 44.2964   1
 -18  13  -3 28.0039 49.9649   1
  18  13   3-18.9597 49.3887   1
  18 -13   3-9.43435 40.9600   1
 -18 -13  -3-17.6817 46.0598   1
 -20 -14   3 241.104 62.8279   1
  20  14  -3 231.235 67.4555   1
 -19 -14   3 9.09000 45.3428   1
 -18 -14   3 1067.36 102.469   1
  18  14  -3 1004.39 104.486   1
 -17 -14   3 590.189 78.6263   1
  17  14  -3 494.255 77.3141   1
 -16 -14   3-39.0400 56.8499   1
  16  14  -3 48.2238 48.1086   1
 -15  14   3 10.1206 46.5059   1
  15  14  -3 19.9383 49.7313   1
 -15 -14   3 19.2403 48.7122   1
 -14  14   3-30.1384 50.1108   1
 -14 -14   3-9.74101 43.9503   1
  14 -14  -3 42.1427 50.9352   1
  14  14  -3-10.0302 47.7032   1
 -13  14   3 961.257 106.641   1
  13 -14  -3 1128.14 113.610   1
 -12  14   3 553.145 81.8230   1
 -12 -14   3 467.667 77.2483   1
  12  14  -3 532.360 85.1725   1
  12 -14  -3 620.313 84.5285   1
  11 -14  -3 308.640 68.3441   1
 -11 -14   3 207.812 56.7736   1
 -11  14   3 384.551 69.9071   1
  11  14  -3 211.217 54.9600   1
 -10  14   3 3674.36 239.676   1
 -10 -14   3 4010.79 241.835   1
  10  14  -3 3890.46 241.200   1
  10 -14  -3 3992.57 244.454   1
  -9 -14   3 9.76924 44.8874   1
  -9  14   3 68.0910 52.7479   1
   9  14  -3-29.3806 48.1059   1
   9 -14  -3-10.0471 39.9796   1
  -8 -14   3 155.270 59.0480   1
  -8  14   3 28.4579 44.4406   1
   8  14  -3 78.0308 52.2802   1
   8 -14  -3 9.90809 42.2361   1
   7 -14  -3 2522.99 179.871   1
  -7  14   3 2639.13 182.244   1
  -6 -14   3 78.8829 48.4840   1
  -6  14   3 66.2788 50.0587   1
   6  14  -3-9.73192 43.1457   1
   6 -14  -3 77.5862 42.9969   1
  -5 -14   3 186.644 57.1932   1
  -5  14   3 166.953 56.9915   1
   5  14  -3 213.164 61.2416   1
   5 -14  -3 229.815 64.4097   1
  -4 -14   3 1386.61 124.165   1
   4 -14  -3 1231.56 118.103   1
   4  14  -3 1564.96 128.440   1
  -4  14   3 1166.72 116.473   1
  -3 -14   3 9.61245 45.7166   1
   3 -14  -3-28.4882 42.0447   1
  -3  14   3-9.43871 43.3682   1
   3  14  -3 67.0963 50.6266   1
  -2 -14   3 133.006 55.8059   1
   2 -14  -3 172.260 51.0580   1
   2  14  -3 180.864 55.2999   1
  -2  14   3 199.308 60.4273   1
   1 -14  -3 6585.02 339.950   1
  -1 -14   3 5758.08 333.670   1
  -1  14   3 6543.48 338.999   1
   1  14  -3 5280.40 329.642   1
   0 -14  -3 1360.86 120.743   1
   0 -14   3 1184.07 116.899   1
   0  14  -3 1257.79 118.576   1
   0  14   3 1214.64 117.173   1
  -1 -14  -3 1641.04 134.772   1
   1 -14   3 1348.07 127.072   1
   1  14   3 1579.98 136.847   1
  -1  14  -3 1678.31 135.556   1
  -2 -14  -3 135.183 58.5214   1
  -2  14  -3 169.872 56.0305   1
   2  14   3 106.454 59.2499   1
   2 -14   3 256.234 64.9961   1
   3  14   3 1984.36 151.313   1
  -3  14  -3 1627.87 141.347   1
  -3 -14  -3 1663.75 142.509   1
   3 -14   3 2118.85 155.300   1
  -4 -14  -3 68.7719 42.6996   1
  -4  14  -3 38.8446 45.4523   1
   4  14   3 9.79477 40.8360   1
   4 -14   3 69.9262 47.5502   1
   5 -14   3 2881.96 196.538   1
  -5 -14  -3 3243.89 201.973   1
   7  14   3 20.7148 54.7113   1
  -7  14  -3 87.0859 55.7387   1
   7 -14   3-50.6075 56.9629   1
   8 -14   3 477.871 81.8237   1
   8  14   3 495.707 79.0682   1
  -8  14  -3 378.179 73.1056   1
  -8 -14  -3 495.336 73.5766   1
   9 -14   3 1060.45 112.586   1
   9  14   3 1129.88 114.835   1
  -9  14  -3 1197.87 115.683   1
  -9 -14  -3 1253.16 115.836   1
  10 -14   3 204.098 65.7543   1
  10  14   3 172.430 61.0683   1
 -10  14  -3 326.165 64.6327   1
 -10 -14  -3 147.988 58.1901   1
  11 -14   3 367.468 70.6504   1
  11  14   3 362.750 69.5530   1
 -11  14  -3 298.038 67.2330   1
 -11 -14  -3 311.593 70.1587   1
  12  14   3 344.651 69.8293   1
 -12 -14  -3 309.047 63.1535   1
  13 -14   3 40.4074 52.8225   1
 -13  14  -3 134.650 59.8106   1
  13  14   3 60.7718 55.1087   1
 -13 -14  -3 170.037 56.4144   1
 -14  14  -3 115.003 57.1045   1
  14 -14   3-29.9579 54.8970   1
  14  14   3 88.5561 53.4149   1
 -14 -14  -3 56.5990 44.9337   1
  15  14   3-38.7235 55.7600   1
 -15 -14  -3 18.7060 49.4011   1
  16 -14   3 49.1812 49.0909   1
 -16  14  -3 28.4545 52.7598   1
 -17  14  -3 178.721 57.7169   1
  17 -14   3 204.577 59.7370   1
  17  14   3 189.288 63.6163   1
 -17 -14  -3 177.687 58.7759   1
  18  15  -3 308.926 67.9805   1
 -18 -15   3 228.829 59.2578   1
  17  15  -3 502.817 77.9989   1
 -17 -15   3 503.598 77.1411   1
  16  15  -3 2807.55 192.874   1
 -16 -15   3 2956.86 197.706   1
  15  15  -3 512.309 82.1638   1
 -15 -15   3 703.244 84.1274   1
 -14  15   3 145.222 59.5158   1
 -14 -15   3 125.516 57.3310   1
  14  15  -3 248.636 63.8813   1
 -13  15   3 163.489 60.5204   1
  13  15  -3 224.386 62.9539   1
 -13 -15   3 88.5329 50.2211   1
  13 -15  -3 138.589 61.0424   1
 -12  15   3 40.7702 54.5704   1
  12  15  -3 20.8298 43.3874   1
 -12 -15   3 9.93179 42.2657   1
  12 -15  -3 63.5056 53.6026   1
  10 -15  -3 94.1561 54.5664   1
 -10  15   3 20.0589 45.3263   1
  10  15  -3 99.2771 51.7873   1
 -10 -15   3 39.5097 41.2145   1
  -9  15   3 5027.02 299.637   1
   9  15  -3 4908.84 297.778   1
  -9 -15   3 5055.55 300.539   1
   8 -15  -3 476.803 80.0136   1
   8  15  -3 403.489 72.4030   1
  -8 -15   3 352.332 73.0265   1
  -8  15   3 561.497 82.3904   1
   7  15  -3 1115.11 113.621   1
  -7  15   3 1257.44 118.860   1
   7 -15  -3 1318.56 119.644   1
  -7 -15   3 1251.09 114.980   1
  -6  15   3 6287.63 347.652   1
   6  15  -3 6312.77 350.797   1
  -6 -15   3 6024.82 345.707   1
   6 -15  -3 6754.91 353.970   1
   5  15  -3-9.93089 50.2814   1
  -5  15   3-19.4719 46.3042   1
  -5 -15   3 101.156 56.2423   1
   5 -15  -3-19.5038 40.6104   1
   4  15  -3 29.3680 48.0979   1
  -4  15   3 19.6272 46.6868   1
  -4 -15   3-9.95132 44.9137   1
   4 -15  -3 88.0620 50.9895   1
   3  15  -3 556.872 79.6888   1
  -3  15   3 579.088 85.7211   1
  -3 -15   3 696.819 90.2550   1
   3 -15  -3 473.138 79.4179   1
  -2  15   3 736.164 95.9198   1
   2 -15  -3 856.634 95.6135   1
  -1  15   3 1814.68 147.413   1
   1 -15  -3 1675.50 143.523   1
   0  15   3 238.369 60.1959   1
   0 -15  -3 298.728 63.9539   1
   1  15   3 178.529 61.1710   1
  -1 -15  -3 98.4027 53.6724   1
   2 -15   3 59.8872 52.7626   1
  -2  15  -3 77.5055 53.9091   1
  -2 -15  -3 39.4518 40.2280   1
   2  15   3 39.6725 42.2461   1
  -3  15  -3 154.154 50.6150   1
  -4  15  -3 3507.34 218.738   1
   4  15   3 3231.43 214.415   1
  -4 -15  -3 3119.70 210.443   1
   4 -15   3 3196.56 214.609   1
   5 -15   3 712.069 89.2487   1
  -5  15  -3 760.064 91.4268   1
   5  15   3 729.135 92.3064   1
  -5 -15  -3 572.651 88.6948   1
  -6  15  -3-9.73876 39.6631   1
   6  15   3-20.9202 56.7204   1
  -6 -15  -3 10.0706 49.4653   1
   6 -15   3 20.7253 45.8805   1
  -7  15  -3 357.897 68.3859   1
   7  15   3 428.475 78.7962   1
   7 -15   3 424.877 73.8215   1
  -7 -15  -3 384.546 73.3212   1
  -8  15  -3 3619.14 234.915   1
   8 -15   3 3720.30 238.151   1
  -8 -15  -3 3835.34 237.227   1
  -9  15  -3 97.9801 47.5573   1
   9 -15   3 102.455 45.5590   1
  10  15   3 658.317 90.9635   1
 -11  15  -3-9.73019 41.3907   1
  11  15   3 9.75037 49.3668   1
 -11 -15  -3-9.99911 49.1146   1
  11 -15   3 30.5492 48.4299   1
 -12  15  -3 19.3076 48.8775   1
  12  15   3 10.0972 53.3301   1
 -12 -15  -3-18.5375 48.9548   1
  12 -15   3-20.4584 56.8731   1
 -13  15  -3 740.700 93.4889   1
  13  15   3 845.486 98.5591   1
 -13 -15  -3 582.313 80.7578   1
  13 -15   3 623.926 88.7576   1
 -14  15  -3 396.967 75.7870   1
  14  15   3 436.989 77.3046   1
 -14 -15  -3 418.548 69.6694   1
  14 -15   3 340.367 73.1471   1
 -15  15  -3 65.7362 59.3696   1
  15  15   3 56.6464 52.4985   1
  15 -15   3-29.8763 51.8910   1
 -15 -15  -3-9.14418 48.3048   1
  16  15   3 47.9812 47.1355   1
  16 -15   3-39.1833 47.3581   1
 -16 -15  -3-9.01791 34.1315   1
  17  16  -3 434.370 70.7985   1
 -17 -16   3 481.787 71.9521   1
  16  16  -3 261.388 58.9324   1
 -16 -16   3 261.914 59.6028   1
  15  16  -3 550.984 82.3199   1
 -15 -16   3 708.639 86.4265   1
  14  16  -3 1370.31 123.768   1
 -14 -16   3 1188.17 118.027   1
  13  16  -3 455.037 80.7832   1
 -13 -16   3 346.788 71.9639   1
 -12  16   3-41.3315 53.0988   1
 -12 -16   3-49.1840 56.0276   1
  12  16  -3-10.3193 53.0294   1
 -11  16   3 1462.87 140.122   1
  11  16  -3 1914.52 148.094   1
 -11 -16   3 1799.13 144.897   1
  11 -16  -3 1821.13 150.155   1
  10 -16  -3 125.680 58.3219   1
  10  16  -3 69.3258 45.6208   1
 -10 -16   3 59.1036 47.7347   1
 -10  16   3 70.4843 52.5602   1
   9 -16  -3 187.357 55.5203   1
   9  16  -3 138.133 58.6214   1
  -9 -16   3 227.154 62.9114   1
  -9  16   3 182.104 61.9794   1
  -8  16   3 1658.03 141.661   1
   8 -16  -3 1742.09 144.668   1
   7  16  -3 2090.95 158.508   1
  -7  16   3 1743.17 152.079   1
   7 -16  -3 2124.18 161.004   1
  -7 -16   3 2298.50 163.091   1
   6  16  -3 1807.44 144.832   1
  -6  16   3 1770.12 146.029   1
   6 -16  -3 1793.01 145.168   1
  -6 -16   3 1518.17 136.913   1
   5  16  -3 1413.23 126.358   1
  -5 -16   3 1324.30 123.648   1
   4  16  -3 9.92964 47.2243   1
  -4 -16   3-10.0676 47.8806   1
   3  16  -3 858.153 100.486   1
  -3 -16   3 697.101 92.4763   1
   2  16  -3-19.8039 50.8673   1
  -2  16   3-10.0584 46.2163   1
  -2 -16   3 9.84877 46.8414   1
   2 -16  -3 71.6848 52.6074   1
  -1  16   3 7972.78 392.792   1
   1  16  -3 7199.88 383.641   1
   1 -16  -3 7025.15 386.226   1
  -1 -16   3 6441.98 375.423   1
   0  16  -3 3792.84 249.577   1
   0 -16   3 4118.06 255.486   1
   0 -16  -3 4055.64 255.850   1
   1  16   3 3873.36 249.224   1
  -1  16  -3 4364.98 255.306   1
  -1 -16  -3 3985.10 252.566   1
   2 -16   3-10.0513 50.8962   1
   2  16   3 30.2101 53.1923   1
  -2 -16  -3 40.0305 54.2724   1
  -2  16  -3 9.81017 49.6752   1
   3 -16   3 252.291 60.3189   1
   3  16   3 151.556 55.7500   1
  -3 -16  -3 251.926 62.7248   1
  -3  16  -3 323.246 66.1396   1
   4 -16   3 507.190 82.7405   1
  -4  16  -3 446.170 77.1110   1
   4  16   3 507.328 78.9208   1
  -4 -16  -3 626.117 84.6993   1
  -5  16  -3 4146.16 255.236   1
   5  16   3 3903.03 253.399   1
  -5 -16  -3 4587.05 261.842   1
   5 -16   3 4058.41 257.561   1
  -6  16  -3 446.051 77.4485   1
   6  16   3 541.838 86.1442   1
   6 -16   3 544.257 84.3855   1
  -6 -16  -3 466.167 80.0286   1
  -7 -16  -3 3009.76 207.290   1
   7  16   3 3306.92 216.315   1
  -8  16  -3 69.0745 50.8576   1
   8  16   3 165.806 60.5016   1
  -8 -16  -3 139.210 49.0150   1
   8 -16   3-10.2989 52.3064   1
  -9  16  -3 6092.26 351.970   1
   9  16   3 6768.03 358.491   1
  -9 -16  -3 6068.88 349.100   1
   9 -16   3 6681.31 357.195   1
 -10  16  -3 910.269 103.930   1
  10  16   3 1124.42 113.133   1
  10 -16   3 859.790 106.528   1
 -10 -16  -3 927.501 101.253   1
 -11  16  -3 300.641 68.3546   1
 -11 -16  -3 334.387 74.3677   1
  11 -16   3 182.182 64.4219   1
 -12  16  -3 662.962 93.8067   1
  12  16   3 626.177 86.1369   1
  12 -16   3 766.702 96.4647   1
 -12 -16  -3 739.038 86.7063   1
 -13  16  -3 917.702 104.843   1
  13 -16   3 818.234 101.019   1
 -14  16  -3 141.323 61.2545   1
  14  16   3-28.5642 48.9555   1
  14 -16   3-19.7129 50.6750   1
 -14 -16  -3 91.0543 51.2809   1
 -15  16  -3 55.5615 54.5852   1
 -15 -17   3 317.754 65.4702   1
  15  17  -3 207.002 60.5023   1
 -14 -17   3 46.4157 49.7568   1
  14  17  -3 76.4975 51.9166   1
 -13 -17   3 462.385 73.8291   1
  13  17  -3 505.360 80.5351   1
 -12 -17   3 116.011 56.5325   1
  12  17  -3 120.498 56.0520   1
  11  17  -3 619.590 84.5351   1
 -11 -17   3 465.219 77.2889   1
 -10  17   3 1162.39 119.232   1
   9 -17  -3 762.308 93.6854   1
  -9  17   3 841.369 98.9155   1
  -9 -17   3 626.936 82.4440   1
   8  17  -3 1067.96 106.147   1
  -8 -17   3 800.399 95.8203   1
   8 -17  -3 766.536 96.3317   1
  -8  17   3 853.244 99.6817   1
  -7  17   3 50.8171 55.8304   1
   7  17  -3 59.0032 49.8078   1
   7 -17  -3 50.8875 43.3145   1
  -7 -17   3-19.5598 46.5321   1
  -6  17   3 4764.12 270.670   1
   6  17  -3 4521.92 262.771   1
  -6 -17   3 3909.30 253.571   1
   6 -17  -3 4050.09 257.234   1
   5  17  -3 9.99136 50.5958   1
  -5  17   3 10.2588 51.9497   1
  -5 -17   3 29.7219 51.6242   1
   5 -17  -3 40.8112 51.6661   1
  -4  17   3 1846.08 155.097   1
   4  17  -3 1945.98 157.271   1
   4 -17  -3 1922.11 155.456   1
  -4 -17   3 2058.80 158.514   1
  -3  17   3 356.811 73.0467   1
   3  17  -3 276.873 67.7307   1
  -3 -17   3 292.029 65.5189   1
   3 -17  -3 290.752 67.4850   1
  -2  17   3 2889.49 203.615   1
   2 -17  -3 2952.11 204.122   1
  -1  17   3 984.230 106.465   1
   1 -17  -3 760.519 97.3246   1
   0  17   3 887.866 102.010   1
   0 -17  -3 819.987 97.0064   1
   1  17   3 152.498 57.4067   1
  -1 -17  -3 70.8495 48.3704   1
   2 -17   3 389.995 75.7217   1
   2  17   3 324.685 69.3513   1
  -2 -17  -3 242.152 65.5591   1
  -2  17  -3 484.092 76.7072   1
  -3  17  -3-9.82593 44.3330   1
   3 -17   3 10.0635 41.9070   1
   4 -17   3 1696.27 138.840   1
   4  17   3 1386.06 133.846   1
  -4 -17  -3 1459.06 135.272   1
  -4  17  -3 1618.45 133.887   1
   5 -17   3-40.4947 42.1609   1
  -5  17  -3 19.3674 41.1962   1
   5  17   3-20.6130 54.4384   1
  -5 -17  -3-10.1330 57.0235   1
  -6  17  -3 2760.62 194.805   1
   6  17   3 3067.16 206.258   1
  -6 -17  -3 2542.89 189.927   1
   6 -17   3 2997.76 200.880   1
  -7  17  -3-39.4485 49.1972   1
   7  17   3 51.9709 51.0593   1
   7 -17   3 61.1016 50.8006   1
  -7 -17  -3 10.0631 46.2411   1
  -8  17  -3 7960.83 419.870   1
   8 -17   3 7935.54 421.772   1
  -9 -17  -3 456.292 78.9396   1
   9  17   3 580.875 84.4410   1
 -10  17  -3 931.319 103.041   1
  10  17   3 898.985 97.0628   1
  10 -17   3 880.512 102.590   1
 -10 -17  -3 614.845 84.2309   1
 -11  17  -3 58.3534 57.9391   1
  11 -17   3 49.4446 51.5699   1
 -12  17  -3-9.61450 50.8287   1
  12  17   3 97.1482 47.7689   1
 -12 -17  -3 44.5897 38.7801   1
  12 -17   3 68.5964 53.1840   1
 -13  17  -3-18.8363 46.2667   1
 -13 -17  -3-52.9758 55.2891   1
  13  17   3 38.4709 56.0259   1
  13 -17   3-29.1748 43.0636   1
 -13 -18   3 265.657 60.3557   1
  13  18  -3 201.496 59.1692   1
 -12 -18   3 18.8375 48.3839   1
  12  18  -3-29.1819 50.6778   1
 -10 -18   3 373.557 76.3677   1
  10  18  -3 444.622 78.8361   1
  -9 -18   3 537.710 81.0613   1
   9  18  -3 472.702 80.5488   1
  -8 -18   3 106.084 47.8671   1
   8  18  -3 241.651 62.6237   1
  -8  18   3 143.303 55.9297   1
   7 -18  -3 2340.58 175.825   1
  -7 -18   3 2590.67 178.719   1
   7  18  -3 2315.39 172.788   1
  -7  18   3 2678.84 185.533   1
   6 -18  -3 41.0566 48.8462   1
  -6  18   3 41.2961 51.5258   1
   5 -18  -3 2493.40 182.535   1
  -5 -18   3 2757.44 184.911   1
  -5  18   3 2227.69 177.395   1
   5  18  -3 2606.64 182.786   1
  -4 -18   3 848.058 101.752   1
   4 -18  -3 1000.93 105.393   1
   4  18  -3 797.563 100.584   1
  -4  18   3 749.197 98.4383   1
  -3 -18   3 1031.23 107.141   1
   3  18  -3 850.696 100.313   1
  -2 -18   3 398.434 77.4375   1
   2 -18  -3 312.322 67.5318   1
   2  18  -3 520.202 80.5305   1
  -2  18   3 452.354 79.7974   1
   1 -18  -3 2004.69 154.142   1
  -1 -18   3 1791.44 146.284   1
   1  18  -3 1764.97 145.807   1
  -1  18   3 1836.41 152.612   1
   0 -18   3 167.290 60.3904   1
   0 -18  -3 274.030 66.4727   1
   0  18  -3 185.828 64.6558   1
   0  18   3 162.792 57.8582   1
   1 -18   3 2141.94 159.580   1
  -1 -18  -3 2249.24 166.590   1
  -1  18  -3 1853.60 153.879   1
   1  18   3 2060.43 164.782   1
  -2  18  -3 67.2609 44.2671   1
   2  18   3 81.0509 48.2925   1
  -2 -18  -3 70.7180 53.4568   1
   2 -18   3 88.6703 53.5225   1
   3 -18   3 1188.44 114.675   1
   3  18   3 1153.10 117.319   1
  -3 -18  -3 1324.18 121.767   1
  -3  18  -3 1085.44 114.653   1
   4 -18   3-9.94557 44.8748   1
  -4  18  -3-9.69462 46.1085   1
   4  18   3-10.1486 52.8743   1
  -4 -18  -3-10.0736 50.2489   1
  -6  18  -3 731.694 89.9742   1
   6  18   3 578.060 88.6766   1
  -6 -18  -3 430.765 83.0535   1
   6 -18   3 558.159 84.0193   1
  -7  18  -3 1123.89 120.218   1
   7  18   3 1414.23 128.390   1
  -7 -18  -3 1511.44 129.980   1
   7 -18   3 1642.94 135.566   1
  -8  18  -3 604.293 85.9113   1
   8  18   3 339.398 79.3976   1
   8 -18   3 489.463 81.7805   1
  -8 -18  -3 550.278 83.9593   1
  -9  18  -3 452.218 78.3494   1
   9 -18   3 585.956 85.1598   1
 -10 -18  -3 37.5869 48.2909   1
  10  18   3 28.8062 51.4150   1
 -11  18  -3 294.477 72.3441   1
  11  18   3 156.275 55.3348   1
 -11 -18  -3 320.496 65.4579   1
  11 -18   3 361.224 74.7836   1
 -12  18  -3 130.160 60.6604   1
  10  19  -3 292.806 67.6376   1
 -10 -19   3 380.955 73.9941   1
   9  19  -3 216.424 63.3882   1
  -9 -19   3 205.839 59.8118   1
  -8 -19   3 1070.44 105.401   1
   8  19  -3 1070.70 104.031   1
   6  19  -3 104.898 48.4182   1
  -6 -19   3 66.3902 46.7267   1
   5  19  -3 95.9744 55.9815   1
  -5  19   3 40.9001 51.0890   1
   4  19  -3 974.215 105.777   1
  -4  19   3 1008.37 110.304   1
  -4 -19   3 1027.16 106.161   1
   4 -19  -3 1290.69 120.529   1
  -3  19   3 143.678 68.7303   1
   3  19  -3 175.519 61.3717   1
   3 -19  -3 114.587 64.2604   1
  -3 -19   3 148.399 61.0608   1
  -2  19   3 617.752 87.8546   1
   2  19  -3 359.263 71.1127   1
   2 -19  -3 405.462 83.8321   1
  -2 -19   3 482.185 76.9044   1
  -1  19   3 1727.95 149.011   1
  -1 -19   3 1667.78 142.412   1
   1 -19  -3 1589.44 142.356   1
   0  19  -3 135.178 55.8661   1
   0 -19   3 116.918 60.6494   1
  -1  19  -3 144.340 57.6069   1
   1 -19   3 145.180 57.9384   1
   2 -19   3 1270.87 123.891   1
  -2 -19  -3 1177.71 124.425   1
   2  19   3 1393.34 131.718   1
  -2  19  -3 1567.12 131.793   1
   3  19   3 20.0341 44.3860   1
  -3  19  -3 57.3402 51.8521   1
  -3 -19  -3 19.9216 44.1371   1
   3 -19   3 76.5747 53.8923   1
   4 -19   3 378.198 73.4706   1
  -4  19  -3 610.672 84.6456   1
   4  19   3 562.210 86.5555   1
  -4 -19  -3 745.704 92.0719   1
  -5  19  -3 553.700 82.0257   1
   5  19   3 755.094 95.3374   1
  -5 -19  -3 473.301 78.6786   1
   5 -19   3 601.704 83.3012   1
  -7  19  -3 395.601 73.2159   1
   7  19   3 291.337 71.2737   1
  -7 -19  -3 382.480 71.4454   1
   7 -19   3 290.792 68.8742   1
  -8  19  -3 287.638 71.7086   1
   8  19   3 300.353 70.9054   1
  -8 -19  -3 375.994 70.2887   1
   8 -19   3 144.767 58.0902   1
   9 -19   3 28.7596 50.6523   1
  -9  19  -3 36.6987 51.0289   1
  -6 -20   3 403.909 70.6566   1
   5  20  -3 232.115 65.8203   1
  -5 -20   3 259.957 63.3008   1
   4  20  -3 806.386 93.9751   1
  -4 -20   3 985.777 103.278   1
   3  20  -3 85.4573 55.3869   1
  -3 -20   3 56.4827 49.1336   1
  -2  20   3 170.277 63.0064   1
   2  20  -3 95.1527 55.7522   1
  -2 -20   3 164.080 64.6555   1
   1  20  -3 1136.75 110.977   1
   1 -20  -3 1050.88 108.409   1
  -1 -20   3 1219.27 112.860   1
   0  20  -3 9.42357 51.1289   1
   0  20   3-9.90750 47.1506   1
   0 -20   3 86.0763 50.5437   1
   0 -20  -3 78.6955 48.3485   1
  -1  20  -3 6968.44 367.026   1
   1 -20   3 6518.91 361.563   1
   2  20   3 481.034 82.1155   1
  -2  20  -3 489.521 78.1075   1
  -2 -20  -3 480.548 80.7010   1
   2 -20   3 490.705 76.1089   1
   3  20   3 157.134 62.8153   1
  -3  20  -3 103.336 56.6809   1
  -3 -20  -3 58.4530 58.1566   1
   3 -20   3 93.6087 57.6391   1
   4  20   3 89.2312 60.3646   1
  -4  20  -3 111.462 47.8441   1
  -4 -20  -3 87.0188 55.7998   1
   4 -20   3 46.3755 43.5123   1
  -5  20  -3 108.086 51.8835   1
  -5 -20  -3-28.8751 50.1498   1
   5 -20   3-28.3183 49.8613   1
   5  20   3-20.2055 62.6505   1
  24   0  -4 98.8223 56.9752   1
 -24   0   4 27.4176 48.9843   1
  23   0  -4 199.051 57.9974   1
 -23   0   4 120.368 51.2834   1
  22   0  -4 3253.29 208.540   1
 -22   0   4 3126.92 205.023   1
  21   0  -4 4892.25 282.610   1
 -21   0   4 4817.63 277.129   1
  20   0  -4 1898.11 147.864   1
 -20   0   4 1818.74 141.953   1
  19   0  -4 635.058 83.6941   1
 -19   0   4 690.284 82.8561   1
  18   0  -4 1428.87 116.642   1
 -18   0   4 1178.72 109.997   1
  17   0  -4 1098.77 100.491   1
 -17   0   4 880.111 92.0205   1
 -16   0   4 3667.65 213.597   1
  16   0  -4 3601.00 217.947   1
 -14   0   4 4341.53 236.847   1
  14   0  -4 4320.24 241.731   1
 -13   0   4 8822.83 428.769   1
  13   0  -4 9074.37 434.190   1
 -12   0   4 11453.5 538.500   1
  12   0  -4 11780.0 543.838   1
 -11   0   4 1283.33 92.1924   1
 -10   0   4 22030.4 1001.16   1
  10   0  -4 23634.4 1006.29   1
  -8   0   4 60215.7 2588.51   1
   8   0  -4 61068.9 2592.31   1
  -7   0   4 55336.7 2213.46   1
   7   0  -4 48367.7 2213.10   1
  -6   0   4 280.787 29.1373   1
   6   0  -4 246.565 30.1379   1
  -5   0   4 718974. 30939.9   1
   5   0  -4 745882. 30939.9   1
  -4   0   4 519522. 22081.4   1
   4   0  -4 525884. 22081.2   1
   2   0  -4 429660. 17883.8   1
  -2   0   4 416594. 17884.4   1
   1   0  -4 183572. 8768.12   1
  -1   0   4 230324. 8767.69   1
   0   0  -4 225894. 8704.74   1
   0   0   4 186617. 8703.51   1
  -1   0  -4 585316. 22926.9   1
   1   0   4 495740. 22929.2   1
  -2   0  -4 424731. 18082.5   1
   2   0   4 430410. 18084.4   1
  -4   0  -4 8017.10 378.936   1
   4   0   4 8028.15 379.812   1
  -5   0  -4 83362.7 3452.15   1
   5   0   4 77920.6 3451.39   1
  -6   0  -4 2656.82 155.645   1
   6   0   4 2554.04 155.834   1
  -7   0  -4 71057.0 3044.95   1
   7   0   4 70450.9 3046.17   1
  -8   0  -4 48009.0 1943.41   1
   8   0   4 41302.1 1938.25   1
 -10   0  -4 31777.5 1402.56   1
  10   0   4 31452.4 1402.90   1
 -11   0  -4 14906.9 668.867   1
  11   0   4 13417.7 663.352   1
 -12   0  -4 4331.39 250.357   1
  12   0   4 4435.52 254.035   1
  13   0   4 44.6383 32.9692   1
 -13   0  -4 64.1861 35.5977   1
 -14   0  -4 2836.92 186.629   1
  14   0   4 3041.31 196.864   1
 -15   0  -4 2702.11 181.990   1
  15   0   4 2800.65 185.555   1
 -16   0  -4 9442.53 471.284   1
  16   0   4 9227.84 470.731   1
 -18   0  -4 168.986 54.3591   1
  18   0   4 298.203 64.8723   1
 -19   0  -4 727.458 84.6654   1
  19   0   4 845.361 92.7433   1
 -20   0  -4 807.148 93.5362   1
  20   0   4 535.919 85.4537   1
 -21   0  -4 1336.22 118.978   1
  21   0   4 1390.77 120.495   1
 -22   0  -4 9.18219 47.8375   1
  22   0   4-9.25096 46.1440   1
 -23   0  -4 469.918 80.2602   1
  23   0   4 485.666 76.0852   1
 -24   0  -4 78.8725 51.7206   1
  24   0   4 81.1033 46.4149   1
 -25   1   4 263.620 59.4187   1
 -25  -1   4 271.544 70.5148   1
  25   1  -4 114.959 54.6515   1
 -24   1   4 28.5166 48.8363   1
  24  -1  -4 19.5444 43.2740   1
  24   1  -4 9.70684 45.3961   1
 -24  -1   4 18.5608 49.0229   1
 -23   1   4 351.100 68.2978   1
  23  -1  -4 214.590 57.6435   1
  23   1  -4 119.908 52.9610   1
 -23  -1   4 242.501 59.1667   1
 -22   1   4 1669.51 137.017   1
 -22  -1   4 1535.06 133.196   1
  22  -1  -4 1629.34 135.713   1
  22   1  -4 1719.35 138.799   1
 -21  -1   4 3652.90 237.602   1
 -21   1   4 4045.75 240.624   1
  21  -1  -4 3875.08 242.068   1
  21   1  -4 4588.58 251.599   1
 -20  -1   4 1367.04 119.531   1
 -20   1   4 1187.91 112.732   1
  20  -1  -4 1074.11 109.816   1
  20   1  -4 1355.26 118.577   1
 -19   1   4 639.608 79.6106   1
  19  -1  -4 593.186 76.5478   1
 -18   1   4 3843.49 228.822   1
  18  -1  -4 3740.83 231.782   1
  18   1  -4 4226.22 240.985   1
 -18  -1   4 3951.80 233.375   1
 -17   1   4 11491.1 565.784   1
  17  -1  -4 12638.3 581.275   1
  17   1  -4 12224.7 580.534   1
 -17  -1   4 11574.5 572.008   1
 -16   1   4 3482.82 214.438   1
  16   1  -4 3516.80 220.559   1
 -16  -1   4 3709.93 220.617   1
  15   1  -4 423.183 64.2002   1
 -15  -1   4 497.942 63.6615   1
 -14   1   4 7182.50 362.786   1
  14  -1  -4 6954.90 362.217   1
  14   1  -4 7872.03 374.353   1
 -14  -1   4 7216.21 364.095   1
 -13   1   4 14750.1 664.128   1
  13  -1  -4 14360.5 664.468   1
  13   1  -4 14857.1 670.942   1
 -13  -1   4 13879.1 662.874   1
  12  -1  -4 35341.5 1508.63   1
  12   1  -4 35811.8 1514.19   1
 -12  -1   4 32579.6 1505.62   1
 -11   1   4 63849.8 2860.63   1
  11  -1  -4 64524.7 2861.99   1
 -11  -1   4 69396.9 2867.02   1
  11   1  -4 69963.4 2870.10   1
 -10  -1   4 7595.51 346.265   1
  10   1  -4 7647.87 348.818   1
   9   1  -4 18344.3 805.532   1
  -9  -1   4 17880.2 801.132   1
  -8   1   4 119026. 4641.84   1
   8  -1  -4 118282. 4643.27   1
  -8  -1   4 110337. 4644.33   1
  -7   1   4 1433.00 82.0826   1
   7   1  -4 1514.21 89.8276   1
   7  -1  -4 1546.15 84.9478   1
  -7  -1   4 1401.88 87.2996   1
   6   1  -4 577173. 22714.3   1
  -6  -1   4 596564. 22713.9   1
   6  -1  -4 534678. 22704.9   1
  -5   1   4 514.203 32.9088   1
   5   1  -4 640.568 43.0965   1
   5  -1  -4 592.437 34.1325   1
  -5  -1   4 513.330 42.4007   1
   4   1  -4 71782.3 3099.29   1
  -4  -1   4 74132.8 3098.36   1
   3   1  -4 17589.6 814.966   1
  -3  -1   4 20564.0 817.410   1
  -2  -1   4 8910.45 457.415   1
   2   1  -4 12435.6 461.241   1
  -1  -1   4 45259.1 2106.54   1
  -1   1   4 50657.2 2099.75   1
   1   1  -4 45104.8 2102.71   1
   0   1  -4 4695.95 223.271   1
   0   1   4 4682.84 221.088   1
   0  -1   4 4312.03 225.564   1
   1   1   4 4943.93 216.043   1
   1  -1   4 4229.15 213.664   1
  -1  -1  -4 4195.96 210.582   1
  -1   1  -4 4413.06 215.184   1
   2   1   4 627034. 27761.8   1
   2  -1   4 681844. 27765.4   1
  -2  -1  -4 689098. 27764.0   1
  -2   1  -4 633003. 27762.8   1
   3   1   4 21718.8 970.666   1
   3  -1   4 22371.4 971.936   1
  -3  -1  -4 21882.0 968.595   1
  -3   1  -4 22439.8 970.009   1
   4   1   4 319673. 13012.1   1
   4  -1   4 313325. 13012.6   1
  -4  -1  -4 297928. 13005.8   1
  -4   1  -4 300016. 13005.8   1
   5   1   4 35993.1 1513.27   1
   5  -1   4 32217.0 1513.30   1
  -5  -1  -4 34682.4 1511.31   1
  -5   1  -4 35741.2 1510.92   1
   6   1   4 1747.36 116.254   1
   6  -1   4 1614.37 112.060   1
  -6  -1  -4 1500.16 111.152   1
  -6   1  -4 1709.69 112.626   1
   7   1   4 1094.81 92.9246   1
   7  -1   4 1211.15 96.6156   1
  -7  -1  -4 1182.75 94.5418   1
  -7   1  -4 1203.44 93.3440   1
   8  -1   4 13312.5 593.876   1
  -8  -1  -4 12443.0 589.463   1
  -8   1  -4 13509.4 592.044   1
   9   1   4 2787.99 174.655   1
   9  -1   4 2484.81 166.994   1
  -9  -1  -4 2913.01 173.569   1
  -9   1  -4 2681.09 168.685   1
  10   1   4 28456.4 1244.29   1
  10  -1   4 25345.7 1232.48   1
 -10  -1  -4 28470.0 1241.59   1
 -10   1  -4 29169.6 1240.87   1
  11   1   4 21850.1 961.532   1
 -11  -1  -4 21005.0 955.187   1
 -11   1  -4 22695.4 959.195   1
  12   1   4 3615.52 222.855   1
 -12   1  -4 4116.32 225.917   1
 -12  -1  -4 4008.50 226.682   1
  13   1   4 670.037 83.2327   1
  13  -1   4 448.926 72.1562   1
 -13  -1  -4 615.178 77.4118   1
 -13   1  -4 593.836 76.6894   1
  14  -1   4 2315.60 156.998   1
  14   1   4 1840.06 147.801   1
 -14   1  -4 1990.94 146.142   1
 -14  -1  -4 2010.54 151.661   1
  15  -1   4 3437.96 206.587   1
  15   1   4 3496.49 205.964   1
 -15  -1  -4 2939.07 193.927   1
  16  -1   4 6530.66 330.684   1
  16   1   4 5859.77 322.779   1
 -16  -1  -4 6161.40 321.901   1
  18  -1   4 2029.82 153.510   1
  18   1   4 1781.26 150.521   1
 -18  -1  -4 2155.33 153.651   1
 -18   1  -4 1849.58 145.393   1
  19   1   4 384.173 70.1271   1
 -19   1  -4 402.002 73.1995   1
 -19  -1  -4 412.675 69.6376   1
  20  -1   4 1162.16 109.109   1
 -20  -1  -4 998.128 102.385   1
 -20   1  -4 954.107 108.347   1
  21   1   4 865.057 97.4713   1
  21  -1   4 773.818 96.1180   1
 -21   1  -4 874.878 97.3953   1
  22   1   4 93.3755 52.8173   1
  22  -1   4 140.652 51.1279   1
 -22   1  -4 91.8958 49.4790   1
 -22  -1  -4 176.858 58.2172   1
  23  -1   4 18.0508 44.3918   1
  23   1   4 119.335 54.1092   1
 -23   1  -4 36.7276 45.1595   1
 -23  -1  -4 52.3749 48.5879   1
  24  -1   4 35.1719 47.2370   1
  24   1   4 97.0782 42.8555   1
 -24  -1  -4 130.653 54.1613   1
 -24   1  -4 116.874 59.0737   1
 -26  -2   4 73.7144 46.7561   1
  25   2  -4 170.873 57.1382   1
 -25  -2   4 207.958 56.1018   1
  24   2  -4 9.81587 45.1040   1
  24  -2  -4-9.79994 45.0308   1
 -24  -2   4-37.5569 48.2355   1
 -24   2   4-9.75191 49.3776   1
  23   2  -4 408.009 72.1472   1
  23  -2  -4 501.226 76.8320   1
 -23  -2   4 378.550 71.8166   1
 -23   2   4 353.469 66.5151   1
  22  -2  -4 1321.10 117.948   1
 -22   2   4 972.775 107.629   1
  21   2  -4 388.665 69.2930   1
  21  -2  -4 352.583 65.3461   1
 -21  -2   4 441.183 70.8721   1
 -21   2   4 312.864 65.3281   1
  20   2  -4 1620.81 135.096   1
  20  -2  -4 1608.63 132.050   1
 -20  -2   4 1383.78 125.119   1
 -20   2   4 1619.28 131.823   1
  19   2  -4 1324.51 119.660   1
  19  -2  -4 1427.81 119.257   1
 -19  -2   4 1280.31 117.196   1
 -19   2   4 1340.25 115.852   1
  18   2  -4 295.105 59.0125   1
  18  -2  -4 379.458 61.8905   1
 -18  -2   4 233.472 54.4244   1
 -18   2   4 199.583 49.8586   1
  17   2  -4 13272.2 593.781   1
  17  -2  -4 12032.3 582.446   1
 -17  -2   4 11487.8 578.580   1
 -17   2   4 11991.5 577.881   1
  16   2  -4 611.977 75.0887   1
  16  -2  -4 625.657 74.0041   1
 -16  -2   4 512.484 69.5650   1
 -16   2   4 588.299 69.8909   1
  15   2  -4 17942.7 832.953   1
 -15  -2   4 18217.3 829.024   1
  14  -2  -4 717.978 76.8587   1
 -14   2   4 993.623 82.5292   1
  13   2  -4 1651.79 125.360   1
  13  -2  -4 1857.33 125.401   1
 -13  -2   4 1869.69 126.808   1
 -13   2   4 1943.02 123.840   1
  12   2  -4 7781.44 397.347   1
  12  -2  -4 8701.44 391.901   1
 -12  -2   4 8393.16 395.984   1
 -12   2   4 7498.71 388.100   1
  11  -2  -4 2003.60 124.202   1
 -11  -2   4 1966.70 128.910   1
  11   2  -4 1989.08 132.465   1
  10   2  -4 9616.73 463.110   1
 -10   2   4 9956.28 453.317   1
 -10  -2   4 9918.18 462.785   1
  10  -2  -4 10014.1 456.849   1
  -9  -2   4 120844. 5082.25   1
   9   2  -4 117809. 5082.99   1
   8   2  -4 13159.1 646.410   1
  -8   2   4 15064.9 636.916   1
  -8  -2   4 14951.1 647.714   1
   8  -2  -4 14286.7 636.859   1
  -7   2   4 137505. 5683.01   1
   7  -2  -4 130741. 5681.31   1
   6   2  -4 82908.3 3723.40   1
  -6  -2   4 89219.7 3724.95   1
  -6   2   4 88298.6 3710.83   1
   6  -2  -4 88442.9 3712.73   1
  -5  -2   4 66870.8 2882.03   1
   5  -2  -4 68382.6 2867.55   1
  -5   2   4 68239.2 2866.62   1
   5   2  -4 65316.8 2881.14   1
  -4   2   4 721.782 39.2145   1
   4   2  -4 707.259 51.5584   1
  -4  -2   4 823.487 55.2469   1
   4  -2  -4 751.180 39.9377   1
   3   2  -4 9169.52 410.804   1
  -3  -2   4 9211.92 411.852   1
   2   2  -4 5088.57 213.551   1
  -2  -2   4 4660.43 213.462   1
   2  -2  -4 5080.80 201.254   1
  -1   2   4 3962.78 184.146   1
  -1  -2   4 3737.94 190.804   1
   1  -2  -4 3929.84 181.092   1
   1   2  -4 4030.85 191.584   1
   0  -2   4 3157.04 159.950   1
   0  -2  -4 3209.48 154.005   1
   0   2  -4 2866.57 156.838   1
   0   2   4 3107.38 153.838   1
   1  -2   4 31971.6 1382.76   1
  -1  -2  -4 31243.3 1375.52   1
  -1   2  -4 33210.2 1381.09   1
   1   2   4 31549.8 1378.41   1
   2   2   4 20945.0 934.639   1
  -2  -2  -4 21518.5 932.575   1
  -3   2  -4 29348.1 1347.89   1
   3  -2   4 29026.5 1348.45   1
  -3  -2  -4 30569.1 1345.54   1
  -4   2  -4 34332.7 1446.28   1
   4  -2   4 31066.9 1440.89   1
   4   2   4 33629.4 1442.66   1
  -4  -2  -4 33429.5 1440.14   1
  -5   2  -4 79559.9 3378.38   1
   5  -2   4 77600.5 3377.76   1
   5   2   4 80547.5 3382.98   1
  -5  -2  -4 77808.0 3375.01   1
  -6   2  -4 2826.77 181.519   1
   6  -2   4 3290.32 186.290   1
   6   2   4 3622.11 193.990   1
  -6  -2  -4 3253.64 185.739   1
  -7   2  -4 38577.0 1612.42   1
   7  -2   4 36287.3 1608.17   1
   7   2   4 37613.9 1614.07   1
  -7  -2  -4 34756.0 1606.07   1
  -8   2  -4-6.66207 36.5856   1
   8  -2   4-13.7049 32.0417   1
   8   2   4 7.18470 34.7345   1
  -8  -2  -4 13.0794 28.9545   1
  -9   2  -4 2946.83 187.821   1
   9  -2   4 3512.18 199.350   1
   9   2   4 3213.39 196.625   1
  -9  -2  -4 3218.72 193.892   1
 -10   2  -4 7450.55 355.022   1
  10  -2   4 6744.87 351.268   1
  10   2   4 6282.26 348.574   1
 -10  -2  -4 6805.04 351.357   1
 -11   2  -4 22567.6 1010.43   1
  11  -2   4 21752.4 1011.35   1
  11   2   4 22371.1 1013.97   1
 -11  -2  -4 22469.1 1012.54   1
 -12   2  -4 797.230 84.0477   1
  12  -2   4 604.861 80.0883   1
  12   2   4 633.172 78.8391   1
 -12  -2  -4 697.023 80.0252   1
 -13   2  -4 4868.23 265.454   1
  13  -2   4 4669.37 265.284   1
  13   2   4 4002.81 257.436   1
 -13  -2  -4 5014.21 268.071   1
 -14   2  -4 1033.11 101.935   1
  14  -2   4 984.584 98.3168   1
  14   2   4 1040.19 102.051   1
 -14  -2  -4 1071.57 102.488   1
 -15   2  -4 3173.72 198.566   1
 -15  -2  -4 2868.61 194.360   1
  15  -2   4 2828.99 193.751   1
  15   2   4 3124.83 200.052   1
 -16   2  -4 3942.27 236.470   1
 -16  -2  -4 3648.65 231.173   1
  16  -2   4 3678.58 230.951   1
  16   2   4 3850.77 234.640   1
 -18   2  -4 252.630 63.0894   1
  18   2   4 183.230 57.5440   1
 -18  -2  -4 228.126 58.9572   1
  19  -2   4 180.862 57.7556   1
  19   2   4 187.247 59.1448   1
 -19  -2  -4 168.318 52.7092   1
 -20   2  -4 716.483 88.2583   1
  20  -2   4 695.190 89.2054   1
  20   2   4 672.952 88.7620   1
 -20  -2  -4 562.336 80.1108   1
 -21   2  -4 247.403 65.8348   1
 -21  -2  -4 117.677 55.3814   1
  21   2   4 332.843 68.8626   1
  21  -2   4 268.075 62.4728   1
 -22   2  -4 111.121 51.6922   1
 -22  -2  -4 106.185 51.7491   1
  22  -2   4 92.3804 54.0078   1
  22   2   4 128.249 58.0920   1
 -23   2  -4 54.1958 50.8520   1
  23  -2   4 18.2883 44.9411   1
 -24   2  -4 114.910 49.8583   1
 -24  -2  -4 75.7046 41.4583   1
  24   2   4 62.1809 44.4406   1
  24  -2   4 71.7554 42.7948   1
 -26  -3   4 54.8231 51.4693   1
  25   3  -4-19.3928 54.5806   1
 -25  -3   4 75.4374 53.7079   1
 -24   3   4 126.501 56.1222   1
  24  -3  -4 9.88097 42.9971   1
  24   3  -4 99.0727 51.6972   1
 -24  -3   4 48.0213 49.4224   1
 -23   3   4 57.7876 54.3376   1
  23  -3  -4 116.449 51.4017   1
  23   3  -4 139.831 55.6681   1
 -23  -3   4 56.9686 53.5714   1
 -22   3   4 1610.39 130.876   1
  22  -3  -4 1134.41 116.270   1
  22   3  -4 1453.77 128.885   1
 -22  -3   4 1378.77 124.305   1
 -21   3   4 2226.56 165.095   1
  21  -3  -4 2090.75 157.575   1
  21   3  -4 2089.54 160.397   1
 -21  -3   4 2395.54 166.544   1
 -20   3   4 2110.24 165.047   1
  20  -3  -4 2425.54 166.215   1
  20   3  -4 2291.31 165.991   1
 -20  -3   4 2373.12 166.283   1
 -19   3   4 2155.20 155.455   1
  19  -3  -4 1999.44 152.797   1
  19   3  -4 2305.07 162.094   1
 -19  -3   4 1900.17 148.379   1
 -18   3   4 7019.64 363.237   1
  18  -3  -4 6798.61 362.862   1
 -17   3   4 917.419 90.1020   1
  17  -3  -4 886.994 89.8506   1
  17   3  -4 716.205 88.1823   1
 -17  -3   4 799.919 88.1102   1
 -16   3   4 621.253 74.6682   1
  16  -3  -4 593.081 72.6301   1
  16   3  -4 695.273 82.2473   1
 -16  -3   4 805.376 84.8225   1
  15   3  -4 5541.70 282.319   1
 -15  -3   4 4427.50 263.657   1
 -14   3   4 5094.21 283.949   1
  14  -3  -4 5633.19 290.742   1
  14   3  -4 5606.24 296.963   1
 -14  -3   4 5615.18 292.288   1
 -13  -3   4 11131.0 533.001   1
 -13   3   4 12110.4 528.950   1
  13  -3  -4 10389.5 523.085   1
  12  -3  -4 28856.3 1339.51   1
 -12   3   4 30396.4 1342.76   1
 -12  -3   4 31654.2 1351.07   1
  12   3  -4 31833.9 1353.70   1
  11  -3  -4 9786.47 474.673   1
 -11   3   4 11677.9 485.553   1
 -11  -3   4 8764.22 478.303   1
  11   3  -4 11359.1 494.982   1
  10  -3  -4 2264.16 135.436   1
  10   3  -4 2432.44 146.998   1
 -10  -3   4 2459.83 147.470   1
   9   3  -4 14439.7 634.515   1
  -9  -3   4 13253.6 629.312   1
   8   3  -4 47790.7 2041.49   1
  -8  -3   4 46871.7 2038.64   1
  -8   3   4 47146.5 2026.05   1
   7   3  -4 3751.86 189.034   1
   7  -3  -4 3492.14 174.394   1
  -7  -3   4 3524.16 187.188   1
  -7   3   4 3424.87 174.154   1
  -6   3   4 82494.9 3424.76   1
   6  -3  -4 78618.6 3425.88   1
  -5   3   4 1425.37 74.8287   1
   5  -3  -4 1313.68 74.0642   1
  -5  -3   4 1274.20 86.1893   1
   4  -3  -4 65987.2 2620.51   1
   4   3  -4 61201.7 2633.66   1
  -4  -3   4 63736.1 2635.23   1
  -4   3   4 57342.5 2617.25   1
  -3  -3   4 232.613 38.3160   1
  -3   3   4 247.919 25.0786   1
   3  -3  -4 158.858 21.5770   1
   3   3  -4 162.147 35.6803   1
  -2  -3   4 11835.8 556.768   1
   2   3  -4 12874.7 556.944   1
   2  -3  -4 12503.5 543.584   1
  -2   3   4 12410.0 543.658   1
  -1  -3   4 4686.28 232.752   1
   1   3  -4 4544.15 232.913   1
  -1   3   4 4829.11 224.726   1
   1  -3  -4 4957.80 225.457   1
   0   3   4 8991.36 396.514   1
   0  -3  -4 8468.28 394.191   1
   1  -3   4 17109.4 748.767   1
  -1   3  -4 18372.5 748.013   1
   1   3   4 16170.1 742.475   1
  -1  -3  -4 15843.5 741.540   1
   2  -3   4 80437.4 3381.21   1
  -2   3  -4 77797.8 3377.93   1
   3  -3   4 3287.32 180.322   1
   3   3   4 3228.61 179.707   1
  -3  -3  -4 3367.67 178.171   1
  -3   3  -4 3319.47 179.678   1
  -4   3  -4 38599.4 1641.15   1
   4   3   4 37837.4 1644.79   1
  -4  -3  -4 36838.1 1638.75   1
   4  -3   4 37646.3 1641.52   1
   5   3   4 12274.1 518.967   1
   5  -3   4 11143.2 511.727   1
  -5   3  -4 11429.4 513.014   1
   6   3   4 47204.7 2072.71   1
   6  -3   4 47764.8 2071.38   1
  -6  -3  -4 47255.7 2069.54   1
  -6   3  -4 48685.2 2071.94   1
   7   3   4 11399.9 504.779   1
   7  -3   4 10754.9 497.094   1
  -7   3  -4 11087.1 499.469   1
   9   3   4 531.815 69.9210   1
   9  -3   4 486.969 63.3474   1
  -9  -3  -4 525.140 71.5568   1
  -9   3  -4 598.323 68.7406   1
  10   3   4 2264.86 154.464   1
  10  -3   4 1801.38 139.886   1
 -10  -3  -4 1976.36 143.471   1
 -10   3  -4 2501.59 156.239   1
  11   3   4 2988.19 196.452   1
  11  -3   4 3255.03 198.856   1
 -11  -3  -4 3329.46 198.339   1
 -11   3  -4 3139.12 198.831   1
  12   3   4 5781.95 322.511   1
  12  -3   4 6000.67 322.408   1
 -12  -3  -4 5836.03 320.358   1
 -12   3  -4 6290.01 325.641   1
  14   3   4 7139.45 367.070   1
  14  -3   4 6204.58 356.257   1
 -14  -3  -4 7237.88 363.492   1
 -14   3  -4 6638.35 364.530   1
  15   3   4 3385.06 218.770   1
  15  -3   4 3466.33 216.650   1
 -15  -3  -4 3681.83 221.846   1
 -15   3  -4 3421.99 218.872   1
  16   3   4 1273.57 116.450   1
  16  -3   4 1115.82 109.396   1
 -16  -3  -4 1056.86 105.265   1
 -16   3  -4 1289.25 116.596   1
  17   3   4 2799.39 186.298   1
 -17  -3  -4 2430.34 177.960   1
  18   3   4 262.984 65.3658   1
  18  -3   4 236.118 66.0712   1
 -18  -3  -4 386.908 71.3928   1
 -18   3  -4 454.323 77.4884   1
  19   3   4 897.623 102.095   1
  19  -3   4 926.079 102.748   1
 -19  -3  -4 900.306 100.979   1
 -19   3  -4 1084.15 106.487   1
  20   3   4 9.60811 49.3568   1
  20  -3   4-9.53859 46.1148   1
 -20  -3  -4-9.09081 41.0167   1
 -20   3  -4-9.39265 50.2753   1
  21   3   4-9.70174 35.7404   1
  21  -3   4 18.9931 44.4055   1
 -21  -3  -4-8.72127 34.7027   1
 -21   3  -4 28.0649 45.2268   1
  22   3   4 214.979 61.8923   1
  22  -3   4 122.084 48.3415   1
 -22   3  -4 276.254 59.4009   1
  23   3   4-35.5197 48.7657   1
 -23  -3  -4 26.0805 46.5331   1
  24  -3   4-36.1156 45.7177   1
 -24   3  -4 8.72753 42.8728   1
  26   4  -4 77.2713 51.1751   1
 -26  -4   4 112.595 57.7509   1
  25   4  -4 109.240 58.5618   1
 -25  -4   4 38.2207 49.8717   1
  24   4  -4 180.365 61.7126   1
 -24  -4   4 28.1960 49.8760   1
 -24   4   4 145.745 53.5775   1
  23   4  -4 29.8124 43.2371   1
  23  -4  -4 39.5577 51.6005   1
 -23  -4   4 159.822 56.6273   1
 -23   4   4 28.8282 45.0229   1
  22   4  -4-9.72826 44.6988   1
  22  -4  -4-9.72481 47.7680   1
 -22  -4   4 9.35634 48.0641   1
 -22   4   4-18.9842 46.6250   1
  21   4  -4 1396.22 124.348   1
  21  -4  -4 1303.06 122.054   1
 -21  -4   4 1401.51 122.945   1
 -21   4   4 1454.82 127.377   1
  20   4  -4 418.957 74.3203   1
  20  -4  -4 397.439 68.5977   1
 -20  -4   4 407.803 68.9905   1
  19   4  -4 6730.31 350.551   1
  19  -4  -4 6612.31 342.763   1
 -19  -4   4 6085.05 337.972   1
 -19   4   4 5740.42 334.325   1
  18   4  -4 316.245 66.1945   1
  18  -4  -4 412.213 70.3071   1
 -18  -4   4 474.892 72.6291   1
 -18   4   4 371.378 63.4995   1
  17   4  -4 54.9304 41.4015   1
 -17  -4   4 100.690 45.5863   1
 -17   4   4 24.1853 42.6721   1
  17  -4  -4 81.8559 39.6728   1
 -16  -4   4-32.8247 42.1627   1
 -16   4   4-7.65053 34.5277   1
  16  -4  -4-15.5641 33.1135   1
  16   4  -4-25.9888 41.8890   1
  15   4  -4 17.1904 44.1592   1
  14   4  -4 11209.9 505.683   1
 -14   4   4 10695.6 491.629   1
  14  -4  -4 9300.04 490.313   1
 -14  -4   4 9821.01 494.030   1
 -13   4   4 30173.9 1299.42   1
 -13  -4   4 28842.2 1305.68   1
  13  -4  -4 32754.1 1302.76   1
  12   4  -4 646.914 72.5807   1
  12  -4  -4 656.555 66.7763   1
 -12   4   4 615.316 63.1738   1
 -12  -4   4 573.327 65.1100   1
  11  -4  -4 18242.3 815.500   1
 -11   4   4 18014.8 811.612   1
  11   4  -4 18298.7 825.568   1
 -11  -4   4 17897.9 823.773   1
  10  -4  -4 13328.7 643.425   1
 -10   4   4 14952.1 646.686   1
 -10  -4   4 15070.8 660.510   1
  10   4  -4 13897.5 656.712   1
   9  -4  -4 2461.03 140.969   1
  -9  -4   4 2393.62 150.869   1
   9   4  -4 2645.11 155.194   1
  -8  -4   4 1039.70 86.0776   1
   8   4  -4 1105.18 86.5588   1
  -7  -4   4 4102.45 209.721   1
  -7   4   4 4081.26 196.059   1
   7   4  -4 3591.07 206.708   1
  -6  -4   4 9452.27 426.871   1
   6  -4  -4 8830.94 410.180   1
   6   4  -4 8735.88 425.639   1
  -6   4   4 9313.93 409.943   1
  -5  -4   4 70246.9 3019.76   1
   5   4  -4 68882.1 3018.92   1
  -5   4   4 73013.0 3004.16   1
   5  -4  -4 69301.3 3005.13   1
  -4  -4   4 18284.2 810.806   1
   4   4  -4 17924.6 810.224   1
  -4   4   4 17800.6 794.459   1
   4  -4  -4 18980.7 797.039   1
   3  -4  -4 38299.8 1622.93   1
  -3   4   4 35733.8 1621.54   1
   3   4  -4 38977.9 1638.14   1
  -3  -4   4 39736.1 1639.99   1
   2  -4  -4 110461. 4883.83   1
  -2   4   4 113656. 4883.82   1
   2   4  -4 123820. 4898.56   1
  -2  -4   4 115725. 4898.05   1
   1  -4  -4 14803.8 610.298   1
  -1  -4   4 12180.6 617.598   1
   1   4  -4 13100.3 615.798   1
  -1   4   4 14397.4 609.504   1
   0  -4   4 59505.0 2549.09   1
   0   4  -4 57702.5 2548.14   1
   0   4   4 62455.6 2541.18   1
   0  -4  -4 57638.9 2539.29   1
  -1   4  -4 184.934 37.7499   1
   1  -4   4 165.218 40.0510   1
   2  -4   4 747.593 72.9954   1
  -2   4  -4 843.049 70.3847   1
   2   4   4 621.021 61.8308   1
  -2  -4  -4 789.799 66.4769   1
   3  -4   4 83849.6 3299.25   1
  -3   4  -4 83372.9 3294.40   1
   3   4   4 75309.6 3289.31   1
   4  -4   4 98550.4 4203.10   1
  -4   4  -4 102511. 4202.19   1
   4   4   4 99820.1 4203.92   1
  -4  -4  -4 92964.4 4196.20   1
   5  -4   4 42996.5 1870.96   1
   5   4   4 41481.2 1870.95   1
  -5  -4  -4 46098.7 1872.56   1
  -5   4  -4 41516.0 1869.41   1
   6  -4   4 3077.55 182.149   1
  -6  -4  -4 3025.03 178.623   1
   6   4   4 3040.50 181.938   1
  -6   4  -4 2821.49 174.884   1
  -7  -4  -4 6470.03 351.643   1
   7  -4   4 6820.84 355.197   1
  -7   4  -4 6984.80 354.894   1
  -8   4  -4 24968.2 1082.83   1
   8  -4   4 23070.4 1081.43   1
  -8  -4  -4 24374.6 1084.53   1
   8   4   4 23938.2 1084.13   1
  -9   4  -4 3241.40 195.390   1
   9  -4   4 3462.62 198.999   1
  -9  -4  -4 2873.79 188.437   1
   9   4   4 3426.50 202.124   1
 -10   4  -4 156.834 51.2578   1
  10  -4   4 184.676 49.6133   1
 -10  -4  -4 93.7831 41.6524   1
  10   4   4 100.646 48.6280   1
 -11   4  -4 3217.01 205.082   1
  11  -4   4 3349.19 206.457   1
 -11  -4  -4 3242.27 205.009   1
  11   4   4 3922.72 221.813   1
 -12   4  -4 42.5459 42.4846   1
  12  -4   4 8.63563 40.4224   1
 -12  -4  -4 108.842 53.9465   1
  12   4   4 27.5167 45.7889   1
 -13  -4  -4 2095.08 165.672   1
  13   4   4 2888.93 187.494   1
 -14   4  -4 2049.41 152.220   1
  14  -4   4 1961.41 153.134   1
 -14  -4  -4 2169.91 154.082   1
  14   4   4 2102.08 154.693   1
 -15   4  -4 330.368 68.3157   1
  15  -4   4 418.956 66.3697   1
 -15  -4  -4 217.183 53.6405   1
  15   4   4 507.404 74.4840   1
 -16   4  -4 2152.79 162.965   1
  16  -4   4 2366.56 168.958   1
 -16  -4  -4 2190.03 162.275   1
  16   4   4 2413.70 169.135   1
 -17   4  -4 909.991 102.534   1
  17  -4   4 928.324 101.966   1
 -17  -4  -4 961.741 98.3728   1
  17   4   4 854.303 97.3948   1
 -18   4  -4 2417.60 166.151   1
  18  -4   4 2234.89 163.926   1
 -18  -4  -4 1798.86 154.317   1
  18   4   4 2156.18 162.508   1
 -19   4  -4 628.045 85.5993   1
  19  -4   4 501.120 80.3216   1
 -20   4  -4 74.6040 51.2965   1
  20  -4   4 48.2667 46.0043   1
 -20  -4  -4 56.0065 49.3890   1
  20   4   4 96.3016 52.9669   1
 -21   4  -4 9.24518 50.1330   1
  21  -4   4-19.2125 50.0474   1
  22  -4   4 142.244 54.7450   1
 -22   4  -4 45.7032 48.4208   1
 -22  -4  -4 87.3379 41.7029   1
 -23  -4  -4-16.6808 45.2347   1
  23   4   4 64.6408 51.9716   1
 -26  -5   4-46.4157 58.1374   1
  26   5  -4-9.76204 48.7072   1
 -25  -5   4 195.144 55.8795   1
  25   5  -4 177.896 56.1745   1
 -24  -5   4 56.3384 51.0769   1
  24   5  -4 138.090 58.8552   1
 -23   5   4 9.70145 46.1449   1
  23  -5  -4 50.6712 49.7834   1
 -23  -5   4 9.37820 42.3193   1
  23   5  -4 9.71101 41.3152   1
 -22   5   4-57.4266 47.7458   1
  22   5  -4-29.8296 50.3474   1
  22  -5  -4-29.9010 50.4680   1
 -22  -5   4 45.8380 50.9752   1
  21  -5  -4 1218.61 117.831   1
  21   5  -4 1406.12 126.026   1
 -21  -5   4 1156.08 114.073   1
 -21   5   4 1377.37 121.529   1
 -20   5   4 338.585 65.2858   1
  20   5  -4 157.765 49.4065   1
 -20  -5   4 273.100 61.4950   1
  20  -5  -4 170.853 57.3399   1
  19   5  -4 2984.68 194.572   1
 -19  -5   4 2663.41 184.839   1
 -18   5   4 2074.58 152.367   1
  18  -5  -4 2311.17 159.480   1
  18   5  -4 2060.17 158.188   1
 -18  -5   4 2030.38 153.825   1
  17  -5  -4 8186.03 412.480   1
 -17   5   4 7794.32 406.319   1
  16   5  -4 501.104 71.3406   1
  16  -5  -4 542.167 70.6450   1
 -16  -5   4 331.017 62.2929   1
 -16   5   4 435.113 64.2484   1
  15   5  -4 25.5542 39.1389   1
  15  -5  -4 7.67072 37.6791   1
 -15  -5   4-24.6552 40.9951   1
 -15   5   4 21.8852 35.8340   1
  14   5  -4 231.918 55.7078   1
 -14   5   4 260.851 50.8946   1
  14  -5  -4 212.913 46.4117   1
 -14  -5   4 260.628 53.2070   1
  13   5  -4 2058.03 148.181   1
  13  -5  -4 2239.82 142.817   1
 -13   5   4 2128.02 139.134   1
 -13  -5   4 2103.33 144.245   1
  12   5  -4 126.816 44.4570   1
 -12   5   4 17.7824 34.9718   1
  12  -5  -4 55.8531 35.8067   1
 -12  -5   4 14.7603 37.9705   1
  11  -5  -4 3524.76 189.495   1
 -11  -5   4 3139.38 194.434   1
  11   5  -4 2838.65 193.197   1
 -11   5   4 3668.47 189.785   1
  10  -5  -4 20304.8 971.192   1
 -10  -5   4 23093.5 987.952   1
  10   5  -4 22938.6 990.421   1
 -10   5   4 21836.8 970.581   1
   9  -5  -4 48509.7 2022.21   1
  -9  -5   4 45310.9 2032.63   1
   9   5  -4 47005.5 2036.29   1
  -9   5   4 46156.1 2018.54   1
   8   5  -4 20994.6 939.138   1
  -8  -5   4 20337.3 937.542   1
   8  -5  -4 21363.9 926.152   1
  -7  -5   4 34287.7 1579.00   1
   7   5  -4 38484.2 1586.55   1
  -6   5   4 21582.8 966.304   1
   6   5  -4 22602.6 983.863   1
  -6  -5   4 22529.1 985.554   1
  -5   5   4 1035.85 76.3856   1
   5   5  -4 1266.09 89.3220   1
  -5  -5   4 1138.86 87.4471   1
   5  -5  -4 1282.90 81.1447   1
  -4   5   4 1454.08 92.1665   1
   4   5  -4 1617.68 104.063   1
  -4  -5   4 1304.86 98.2076   1
   4  -5  -4 1463.82 93.0849   1
   3   5  -4 144558. 6476.36   1
  -3   5   4 153884. 6463.06   1
   3  -5  -4 155831. 6465.64   1
  -3  -5   4 153267. 6478.31   1
   2   5  -4 56836.2 2581.81   1
  -2   5   4 62356.7 2571.67   1
   2  -5  -4 59918.7 2571.43   1
  -2  -5   4 60657.2 2585.22   1
   1   5  -4 285.954 43.7819   1
  -1  -5   4 251.694 41.4671   1
   0   5  -4 3170.92 176.309   1
   0  -5   4 3196.36 178.031   1
   0  -5  -4 3147.35 170.749   1
   0   5   4 3199.65 171.383   1
   1  -5   4 14796.6 687.042   1
  -1   5  -4 15244.6 685.580   1
  -1  -5  -4 15689.6 681.383   1
   1   5   4 14662.4 680.371   1
   2  -5   4 4537.48 244.857   1
  -2   5  -4 4546.03 243.686   1
  -2  -5  -4 4379.44 240.232   1
   2   5   4 5259.33 247.594   1
   3  -5   4 109035. 4778.16   1
  -3   5  -4 113637. 4777.54   1
  -3  -5  -4 106943. 4774.15   1
   3   5   4 118619. 4780.82   1
   4  -5   4 1527.17 115.567   1
  -4   5  -4 1724.49 115.975   1
  -4  -5  -4 1655.73 117.138   1
   4   5   4 1755.61 118.998   1
   5  -5   4 1457.66 108.517   1
  -5   5  -4 1385.29 101.823   1
  -5  -5  -4 1198.29 96.6882   1
   5   5   4 1115.10 100.682   1
   6  -5   4 269.653 51.9692   1
  -6   5  -4 347.674 54.9724   1
  -6  -5  -4 302.854 49.7926   1
   6   5   4 274.345 49.3250   1
   8  -5   4 6108.72 307.398   1
   8   5   4 6129.88 311.461   1
  -8  -5  -4 5720.46 302.080   1
   9  -5   4 21479.8 983.339   1
  -9   5  -4 19876.9 976.397   1
  -9  -5  -4 21360.3 981.646   1
  10  -5   4 2265.36 156.907   1
  10   5   4 2302.58 161.282   1
 -10   5  -4 2250.07 157.292   1
 -10  -5  -4 2213.34 156.811   1
  11  -5   4 2394.88 161.796   1
  11   5   4 2269.70 161.439   1
 -11  -5  -4 1962.79 150.480   1
 -11   5  -4 2368.49 159.320   1
  12  -5   4 11494.6 542.647   1
 -12   5  -4 10481.8 534.157   1
 -13   5  -4 132.489 50.4430   1
  13   5   4 76.4151 53.8928   1
  13  -5   4 54.8256 45.0526   1
 -13  -5  -4 105.873 52.6652   1
  14   5   4 2114.17 162.780   1
  14  -5   4 2231.30 161.669   1
 -14  -5  -4 2112.01 158.813   1
 -14   5  -4 2347.48 163.293   1
  15   5   4 1870.45 152.405   1
 -15  -5  -4 1937.53 148.688   1
  15  -5   4 1920.21 149.247   1
 -15   5  -4 2233.64 155.005   1
 -16   5  -4 279.484 65.2490   1
  16   5   4 334.249 68.8625   1
 -16  -5  -4 218.978 63.4545   1
  17   5   4 38.6653 48.2234   1
  17  -5   4 38.9219 51.4003   1
 -17  -5  -4-9.29566 44.2174   1
  18  -5   4 2052.91 160.352   1
  18   5   4 1925.72 155.858   1
 -18  -5  -4 2015.70 154.869   1
 -18   5  -4 2485.22 167.267   1
 -19  -5  -4 119.378 53.7809   1
  19   5   4 148.659 61.7097   1
 -20   5  -4-18.7375 39.0150   1
  20  -5   4-9.74148 42.2940   1
 -20  -5  -4 9.26664 44.8008   1
  20   5   4 58.5174 47.9060   1
 -21  -5  -4 9.20804 46.6271   1
  21   5   4 28.5109 50.8748   1
 -22   5  -4 36.1379 46.4249   1
  22  -5   4-47.3696 52.6870   1
 -22  -5  -4 53.6085 46.5636   1
  22   5   4 55.0430 48.4679   1
 -23   5  -4 124.065 53.8478   1
  23  -5   4 192.346 55.0487   1
 -23  -5  -4 170.526 54.9302   1
  23   5   4 225.255 57.4597   1
 -26  -6   4 127.206 58.6594   1
  26   6  -4 67.4698 52.4321   1
 -25  -6   4 259.239 65.9071   1
  25   6  -4 164.352 58.2259   1
 -24  -6   4 611.608 82.3075   1
  24   6  -4 501.234 82.8474   1
 -23  -6   4 146.744 56.0942   1
  23   6  -4 149.232 56.3314   1
 -22   6   4 9.54906 43.0994   1
 -22  -6   4-46.5380 49.1734   1
  22   6  -4-40.7804 47.6860   1
 -21   6   4 234.143 60.4149   1
  21   6  -4 180.017 55.6337   1
 -21  -6   4 231.975 58.7733   1
  21  -6  -4 194.069 60.8209   1
  20  -6  -4 871.631 96.3491   1
 -20   6   4 749.911 91.7260   1
  19   6  -4 99.0913 55.8606   1
 -19   6   4 97.6651 43.7378   1
  19  -6  -4 64.4116 47.3857   1
 -19  -6   4 54.5491 51.2686   1
  18   6  -4 115.143 49.4627   1
 -18   6   4 85.7611 47.8601   1
 -18  -6   4 63.4104 46.7163   1
  18  -6  -4 133.777 49.1506   1
  17   6  -4 514.501 78.1823   1
  17  -6  -4 387.854 67.4019   1
 -17   6   4 354.148 60.0881   1
 -17  -6   4 375.396 69.3089   1
  16  -6  -4 1155.29 103.762   1
 -16   6   4 980.386 94.3683   1
  15  -6  -4 4359.79 250.547   1
 -15  -6   4 4648.26 258.036   1
 -15   6   4 4249.98 247.108   1
  14   6  -4 4893.48 266.140   1
 -14  -6   4 4155.15 248.685   1
  13  -6  -4 7415.44 358.700   1
 -13   6   4 6954.19 350.593   1
  13   6  -4 7470.56 366.621   1
  12  -6  -4 2216.63 147.174   1
 -12   6   4 2364.25 146.173   1
  12   6  -4 2307.10 156.209   1
 -12  -6   4 2121.68 152.350   1
  11  -6  -4 1426.93 107.840   1
 -11   6   4 1459.40 106.510   1
  11   6  -4 1406.07 120.909   1
 -11  -6   4 1604.52 121.329   1
 -10   6   4 2301.51 139.378   1
  10  -6  -4 2157.88 139.123   1
   9  -6  -4 888.657 78.2953   1
  -9   6   4 931.065 77.5983   1
  -9  -6   4 997.636 88.8204   1
   9   6  -4 908.729 85.1668   1
  -8  -6   4 391.531 53.8797   1
  -8   6   4 298.124 48.2420   1
   8  -6  -4 353.041 44.2762   1
   8   6  -4 447.475 55.7797   1
   7  -6  -4 47.8878 28.2079   1
   7   6  -4-6.38161 29.3271   1
  -7  -6   4 6.32632 25.1798   1
  -6   6   4 3010.32 169.831   1
   6   6  -4 3197.01 183.933   1
  -6  -6   4 3152.94 184.172   1
   6  -6  -4 3306.75 175.300   1
  -5   6   4 514.850 53.3916   1
   5   6  -4 576.682 60.8933   1
  -5  -6   4 497.872 58.0344   1
  -4   6   4 40139.1 1691.71   1
   4   6  -4 39961.2 1705.45   1
  -4  -6   4 37440.5 1703.76   1
   4  -6  -4 38820.2 1693.01   1
   3   6  -4 29992.8 1308.00   1
  -3   6   4 29506.3 1294.72   1
   3  -6  -4 30394.4 1298.12   1
  -3  -6   4 29077.9 1310.45   1
   2   6  -4 75646.9 3248.36   1
  -2   6   4 75275.5 3237.35   1
   2  -6  -4 76423.1 3237.74   1
  -2  -6   4 75329.0 3248.80   1
   1   6  -4 43824.5 2064.32   1
   1  -6  -4 48486.4 2057.65   1
  -1  -6   4 43093.0 2064.27   1
   0   6  -4 27286.0 1209.88   1
   0  -6  -4 28529.7 1205.80   1
   0   6   4 25519.3 1204.49   1
   0  -6   4 28742.5 1215.81   1
   1  -6   4 8215.76 397.192   1
  -1  -6  -4 8040.81 389.942   1
   1   6   4 8147.85 390.368   1
   2  -6   4 11519.5 519.624   1
  -2   6  -4 10637.7 513.195   1
  -2  -6  -4 10802.0 512.736   1
   2   6   4 10874.5 514.593   1
   3  -6   4 17785.8 803.843   1
  -3   6  -4 18443.3 802.450   1
  -3  -6  -4 17752.5 799.297   1
   3   6   4 16562.9 798.471   1
   4  -6   4 38528.3 1629.50   1
  -4   6  -4 37193.0 1627.56   1
  -4  -6  -4 37201.5 1623.84   1
   4   6   4 35473.3 1623.63   1
   5  -6   4 3675.31 213.979   1
  -5   6  -4 3729.44 212.230   1
  -5  -6  -4 3638.88 212.091   1
   5   6   4 3715.49 213.276   1
   7  -6   4 442.024 64.0327   1
  -7   6  -4 408.772 59.9686   1
  -7  -6  -4 438.068 61.2417   1
   7   6   4 471.149 66.5835   1
   8  -6   4 7650.46 417.240   1
  -8  -6  -4 8714.82 420.497   1
  -8   6  -4 8294.44 417.094   1
   8   6   4 8701.42 423.301   1
   9  -6   4 5480.54 293.512   1
  -9  -6  -4 5114.64 286.972   1
  -9   6  -4 5480.78 290.389   1
   9   6   4 4963.95 289.259   1
  10  -6   4 6809.82 347.428   1
 -10  -6  -4 5793.11 335.846   1
 -10   6  -4 6060.07 339.128   1
  11  -6   4 916.538 94.6466   1
 -11  -6  -4 1058.71 98.1936   1
 -11   6  -4 713.613 85.5969   1
  11   6   4 873.476 95.4710   1
  12   6   4 674.151 83.7928   1
 -12  -6  -4 801.832 86.9352   1
  13   6   4 105.540 56.2750   1
  13  -6   4 118.540 45.9605   1
 -13  -6  -4 142.935 53.5878   1
 -13   6  -4 238.244 54.0379   1
  14   6   4 272.706 64.5909   1
 -14   6  -4 180.214 54.5212   1
 -14  -6  -4 271.046 61.5474   1
  14  -6   4 213.898 59.0444   1
 -15  -6  -4 2384.44 166.329   1
 -15   6  -4 2195.39 164.111   1
  15   6   4 2444.93 173.379   1
  16   6   4 7987.49 399.401   1
 -16  -6  -4 6865.75 381.683   1
  17   6   4 485.060 74.8021   1
 -17   6  -4 344.695 68.2881   1
  17  -6   4 413.303 70.2972   1
 -17  -6  -4 485.801 67.7393   1
  18  -6   4 1763.51 141.967   1
 -18   6  -4 1606.47 137.030   1
  19   6   4 155.600 60.1479   1
  19  -6   4 211.523 58.2918   1
 -19  -6  -4 110.987 51.3058   1
 -19   6  -4 204.681 58.7031   1
  20   6   4 271.549 69.9040   1
  20  -6   4 229.271 64.2184   1
 -20  -6  -4 210.064 60.4096   1
 -20   6  -4 64.6928 53.2311   1
  21   6   4 38.2379 44.8465   1
  21  -6   4 37.8406 50.7659   1
 -21  -6  -4 180.835 55.0764   1
 -21   6  -4 73.0836 52.7419   1
  22   6   4 37.0571 54.5803   1
  22  -6   4 74.3980 54.7891   1
 -22  -6  -4 17.9598 42.0180   1
 -22   6  -4 26.9340 50.5450   1
  23  -6   4 9.16646 50.9703   1
 -23   6  -4 26.2923 45.0277   1
  26   7  -4 28.1567 48.9034   1
 -26  -7   4 8.98910 48.1213   1
  25   7  -4-9.43827 45.6430   1
 -25  -7   4 63.5148 55.7212   1
  24   7  -4-39.2912 53.9520   1
 -24  -7   4-9.05676 48.4868   1
  23   7  -4 710.285 93.0939   1
 -23  -7   4 713.486 90.6572   1
 -22   7   4 86.7485 51.0403   1
  21  -7  -4 41.2834 47.4292   1
 -21  -7   4 9.35814 39.8180   1
 -21   7   4-18.9538 47.2796   1
  21   7  -4 60.2864 47.7946   1
  20  -7  -4 417.217 75.9375   1
 -20  -7   4 519.316 80.0589   1
 -20   7   4 343.105 69.6631   1
  20   7  -4 576.118 82.2942   1
  19  -7  -4 228.007 62.0858   1
 -19  -7   4 177.081 62.7677   1
 -19   7   4 216.818 57.7679   1
 -18  -7   4 1409.07 120.609   1
 -18   7   4 1280.73 115.664   1
  18  -7  -4 1162.26 113.783   1
  18   7  -4 1175.54 119.816   1
 -17  -7   4 2065.57 150.691   1
  17  -7  -4 1923.17 147.666   1
  17   7  -4 1903.89 147.649   1
 -17   7   4 1837.24 142.362   1
  16  -7  -4 78.2834 46.0775   1
 -16   7   4 73.4437 42.6619   1
  16   7  -4 93.6011 43.9109   1
 -16  -7   4 89.5336 46.1295   1
 -15   7   4 4960.57 284.677   1
  15  -7  -4 5646.89 295.988   1
  14  -7  -4 150.811 45.5365   1
 -14   7   4 142.437 44.0201   1
  14   7  -4 111.878 45.7943   1
 -14  -7   4 123.557 45.0297   1
  13   7  -4 9284.68 487.530   1
 -13  -7   4 10552.3 493.418   1
  12  -7  -4 1884.86 132.245   1
 -12   7   4 2054.25 134.576   1
  12   7  -4 1828.65 141.584   1
 -12  -7   4 1893.28 140.819   1
  11  -7  -4 7533.54 393.460   1
 -11   7   4 7954.29 393.176   1
  11   7  -4 7935.08 406.647   1
 -11  -7   4 8442.93 407.207   1
  10  -7  -4 955.498 84.9191   1
 -10   7   4 987.333 85.4018   1
 -10  -7   4 969.644 91.1080   1
  10   7  -4 985.465 92.4510   1
  -9   7   4-23.2412 29.8487   1
   9  -7  -4-11.8574 29.1224   1
   9   7  -4 7.41055 31.5244   1
  -9  -7   4 7.39332 36.3162   1
  -8   7   4 3210.04 182.397   1
   8  -7  -4 3261.06 185.179   1
  -7   7   4 482.345 54.8642   1
   7   7  -4 494.396 62.0567   1
  -7  -7   4 459.808 62.6462   1
   7  -7  -4 411.759 54.2757   1
  -6   7   4 414.150 49.0849   1
   6   7  -4 489.653 63.5043   1
  -6  -7   4 278.491 53.9555   1
   6  -7  -4 383.770 49.9229   1
  -5   7   4 3100.30 171.234   1
   5   7  -4 3028.29 181.314   1
  -5  -7   4 2923.19 179.749   1
   5  -7  -4 3121.41 173.231   1
  -4   7   4 6249.46 301.852   1
   4   7  -4 6503.65 314.454   1
   4  -7  -4 6151.80 303.215   1
  -4  -7   4 5498.80 309.688   1
   3   7  -4 9812.42 434.924   1
  -3   7   4 9295.89 422.353   1
   3  -7  -4 8166.23 418.236   1
  -3  -7   4 8567.93 431.811   1
   2   7  -4 1007.79 85.4927   1
  -2   7   4 861.041 79.6454   1
   2  -7  -4 1087.59 82.2113   1
  -2  -7   4 1029.23 88.5921   1
   1   7  -4 139.424 38.3135   1
  -1   7   4 281.690 43.7614   1
   1  -7  -4 195.776 41.5484   1
  -1  -7   4 209.576 44.5307   1
   0   7  -4 2957.02 179.593   1
   0   7   4 2980.22 173.348   1
   0  -7  -4 2978.02 173.610   1
   0  -7   4 3168.96 184.051   1
   1   7   4 16137.6 723.613   1
  -1  -7  -4 15730.0 722.598   1
  -1   7  -4 15293.8 725.881   1
   1  -7   4 16247.2 731.250   1
   2  -7   4 15631.6 743.622   1
  -2  -7  -4 16351.6 740.488   1
   2   7   4 16551.1 740.932   1
   3   7   4 57.2160 38.7843   1
  -3  -7  -4 13.4737 28.6602   1
  -3   7  -4-20.3045 32.1914   1
   3  -7   4 7.01049 28.5546   1
  -4  -7  -4 1257.42 106.128   1
   4   7   4 1579.91 117.600   1
  -5   7  -4 3231.41 198.855   1
   5  -7   4 3589.86 207.290   1
   6   7   4 685.399 73.4446   1
  -6  -7  -4 509.292 68.5214   1
  -6   7  -4 708.229 79.3726   1
  -7  -7  -4 1586.41 124.786   1
  -7   7  -4 1835.31 129.432   1
   7  -7   4 1672.29 132.404   1
   8   7   4 2905.09 193.765   1
  -8  -7  -4 3118.37 192.074   1
  -8   7  -4 2992.44 190.437   1
   8  -7   4 2991.64 194.288   1
   9   7   4 1220.67 109.891   1
   9  -7   4 1130.05 104.024   1
  -9   7  -4 1109.19 101.024   1
  -9  -7  -4 1130.48 106.396   1
  10  -7   4 1239.88 111.703   1
  10   7   4 1204.18 113.531   1
 -10  -7  -4 1185.35 109.457   1
 -10   7  -4 1096.32 105.013   1
  11   7   4 978.340 106.397   1
 -11  -7  -4 794.355 94.0073   1
  12  -7   4 4122.15 245.451   1
  12   7   4 4186.74 246.497   1
 -12   7  -4 4088.50 240.834   1
 -12  -7  -4 3534.57 232.193   1
  13  -7   4 345.368 67.1438   1
  13   7   4 285.550 62.1668   1
 -13  -7  -4 189.600 50.9412   1
 -13   7  -4 354.540 66.6027   1
  14   7   4 39.5895 47.8686   1
 -14   7  -4 45.8357 45.0485   1
 -14  -7  -4 9.18792 50.4752   1
  15   7   4 1050.85 105.744   1
  15  -7   4 922.148 104.416   1
  16   7   4 719.035 91.3546   1
  16  -7   4 494.613 78.4675   1
 -16   7  -4 865.513 92.1159   1
 -16  -7  -4 691.747 83.1041   1
 -17  -7  -4 672.539 81.5816   1
  17  -7   4 496.835 78.3317   1
 -17   7  -4 542.197 78.8601   1
  17   7   4 491.127 78.9661   1
 -18  -7  -4 209.537 53.6946   1
  18   7   4 234.328 58.6961   1
 -18   7  -4 177.646 51.3578   1
  18  -7   4 149.115 53.1409   1
  19   7   4 57.1128 41.3854   1
 -19  -7  -4 27.5571 36.6177   1
 -19   7  -4 46.5567 51.8172   1
  19  -7   4 98.9674 55.0691   1
  20   7   4 161.708 50.5652   1
 -20  -7  -4 81.9487 43.6805   1
 -20   7  -4 120.672 53.1616   1
  20  -7   4 206.798 59.5161   1
  21   7   4 66.1937 53.2347   1
 -21  -7  -4 35.6218 40.9459   1
 -21   7  -4 18.4556 51.3281   1
  21  -7   4 19.4666 44.7470   1
 -22  -7  -4 69.9721 49.2817   1
  22   7   4 46.2369 47.5685   1
 -23   7  -4 70.3130 51.2321   1
  23  -7   4 18.8525 46.3422   1
  26   8  -4-27.3164 43.3052   1
 -26  -8   4 17.5979 49.5143   1
 -25  -8   4-17.6362 45.3044   1
  24   8  -4 9.96249 48.9350   1
 -24  -8   4-18.1933 48.0461   1
  23   8  -4 826.439 103.738   1
 -23  -8   4 903.359 101.548   1
  22   8  -4-9.99711 49.8935   1
 -22  -8   4 83.8871 54.3168   1
  21   8  -4 142.301 56.7117   1
 -21  -8   4 149.267 60.2630   1
 -21   8   4 48.3463 47.7310   1
  20   8  -4 229.661 61.8503   1
 -20   8   4 284.791 68.5145   1
  20  -8  -4 191.070 62.8835   1
 -20  -8   4 415.383 73.3701   1
  19   8  -4 104.362 48.9339   1
 -19   8   4 111.427 51.1221   1
  19  -8  -4 29.5261 46.1637   1
 -19  -8   4 93.6735 48.9370   1
  18   8  -4 117.941 50.9549   1
 -18   8   4 136.246 53.3522   1
  18  -8  -4 172.421 56.2177   1
 -18  -8   4 226.358 59.4545   1
 -17   8   4 282.593 59.9793   1
  17  -8  -4 232.007 56.9667   1
  17   8  -4 290.639 63.9622   1
 -16   8   4 633.973 84.1467   1
  16  -8  -4 752.987 86.8740   1
 -16  -8   4 721.498 85.6934   1
  15   8  -4 9.10545 33.5435   1
 -15   8   4-16.6935 36.2376   1
  15  -8  -4-8.60234 39.5246   1
 -15  -8   4 9.17325 37.3599   1
 -14   8   4 850.150 92.0634   1
  14  -8  -4 911.146 91.8878   1
  13   8  -4 14815.4 719.843   1
 -13   8   4 14936.1 708.500   1
 -13  -8   4 15569.5 721.484   1
  13  -8  -4 15627.2 714.678   1
  12   8  -4 438.009 69.8628   1
 -12  -8   4 311.649 60.7342   1
  11  -8  -4 4962.36 259.382   1
 -11  -8   4 4303.48 263.787   1
 -11   8   4 5059.89 259.483   1
  11   8  -4 4240.00 263.037   1
  10  -8  -4 278.362 52.0690   1
 -10  -8   4 146.372 49.1134   1
  10   8  -4 294.136 60.7639   1
 -10   8   4 307.933 51.8317   1
  -9  -8   4 510.326 69.7529   1
   9  -8  -4 546.404 65.5191   1
   9   8  -4 473.448 69.7299   1
  -9   8   4 664.412 66.9488   1
  -8   8   4 403.546 54.8681   1
   8   8  -4 223.186 51.2980   1
  -8  -8   4 359.127 56.2969   1
   8  -8  -4 421.657 54.0081   1
  -7   8   4 27620.9 1162.22   1
   7   8  -4 26969.4 1176.88   1
   7  -8  -4 28511.9 1168.32   1
  -6   8   4 4940.59 251.166   1
   6   8  -4 4567.28 257.761   1
  -6  -8   4 4646.90 258.052   1
   6  -8  -4 4505.92 247.846   1
  -5   8   4 10506.0 550.369   1
   5  -8  -4 13861.3 567.182   1
   4  -8  -4 1016.34 84.2871   1
  -3   8   4 11440.0 534.315   1
   3   8  -4 11373.5 543.377   1
   3  -8  -4 11623.7 537.654   1
  -3  -8   4 11456.3 546.687   1
   2   8  -4 692.082 75.9965   1
  -2   8   4 727.513 71.5203   1
  -2  -8   4 542.467 71.9862   1
   1   8  -4 3238.44 197.174   1
  -1   8   4 3368.76 190.890   1
   1  -8  -4 3254.63 191.605   1
  -1  -8   4 3418.07 200.050   1
   0   8   4 331.622 52.7223   1
   0  -8  -4 230.813 46.3498   1
   1   8   4 41451.8 1768.86   1
  -1  -8  -4 39450.8 1766.32   1
   2   8   4 4243.95 222.536   1
   2  -8   4 3451.57 217.123   1
  -2   8  -4 3399.74 215.845   1
  -2  -8  -4 4329.69 224.894   1
   3  -8   4 20776.9 936.063   1
  -3   8  -4 20325.5 933.480   1
   4  -8   4 12999.7 630.967   1
  -4   8  -4 13393.4 632.127   1
   4   8   4 13964.4 638.814   1
  -4  -8  -4 13407.6 634.912   1
   5  -8   4 7747.98 382.936   1
  -5   8  -4 7451.45 376.451   1
   5   8   4 7163.22 378.033   1
  -5  -8  -4 7119.70 375.763   1
   6  -8   4 66.9836 47.1310   1
  -6   8  -4 103.299 49.2868   1
   6   8   4-8.28383 36.6951   1
  -6  -8  -4 7.99076 30.2662   1
   7  -8   4 29242.0 1306.12   1
  -7   8  -4 29209.0 1302.60   1
   7   8   4 28999.8 1305.08   1
  -7  -8  -4 29000.1 1305.43   1
   8  -8   4 1132.63 105.943   1
  -8   8  -4 1098.73 103.695   1
   8   8   4 960.339 100.156   1
  -8  -8  -4 963.222 94.9432   1
   9  -8   4 3143.94 207.551   1
  -9   8  -4 3322.50 207.313   1
  -9  -8  -4 3185.80 204.200   1
   9   8   4 3680.05 216.832   1
 -10  -8  -4 682.493 85.4294   1
  10   8   4 692.167 89.2739   1
  11  -8   4 635.925 81.4618   1
 -11   8  -4 865.403 92.1459   1
 -11  -8  -4 814.018 93.0592   1
  11   8   4 650.771 88.7165   1
  12  -8   4 95.2310 43.0539   1
 -12  -8  -4-26.9477 46.8775   1
  12   8   4 40.7056 49.2740   1
 -12   8  -4 107.951 43.5768   1
 -13   8  -4 810.645 90.8805   1
 -13  -8  -4 640.148 88.0084   1
 -14   8  -4 1151.85 112.357   1
  14  -8   4 1192.24 115.865   1
  15   8   4 80.4144 50.1972   1
 -15  -8  -4 102.643 51.3006   1
 -15   8  -4 9.29077 41.2062   1
  15  -8   4 59.9593 40.7716   1
  16   8   4 169.869 62.7081   1
 -16  -8  -4 130.212 54.9363   1
 -16   8  -4 56.0286 50.8119   1
  16  -8   4 50.4883 48.2085   1
 -17   8  -4 2694.67 187.516   1
  17  -8   4 2914.25 196.305   1
  18   8   4 386.091 67.5498   1
 -18  -8  -4 333.920 59.3334   1
 -18   8  -4 214.728 63.3709   1
  18  -8   4 434.104 75.2338   1
 -19   8  -4 148.422 51.4818   1
  19  -8   4 210.606 57.5846   1
  20   8   4 93.0616 43.0466   1
 -20  -8  -4 143.740 45.7561   1
 -20   8  -4 119.270 54.2586   1
  20  -8   4 109.109 59.8775   1
  21   8   4 156.919 50.2754   1
 -21  -8  -4 79.5193 42.9755   1
 -21   8  -4 117.425 51.6472   1
  21  -8   4 97.1747 51.5415   1
 -22   8  -4 8.85754 50.4391   1
  22  -8   4 28.3944 53.2662   1
 -25  -9   4 8.63702 49.1993   1
  25   9  -4 67.5394 54.3138   1
 -24  -9   4-18.1222 53.9401   1
  24   9  -4 39.2098 50.3560   1
 -23  -9   4-18.2763 46.9428   1
  23   9  -4 9.84051 51.2678   1
 -22  -9   4 444.565 76.4385   1
  22   9  -4 595.813 83.7280   1
[truncated: 915,552 more chars]
