# Supplementary material for: Structural insight into the cooperativity of spin crossover compounds
Source: Acta Crystallogr B Struct Sci Cryst Eng Mater. 2023 Aug 11;79(Pt 5):354–67. doi: 10.1107/S2052520623005814 (PMC10552598; doi:10.1107/S2052520623005814)
Supplement: Supplementary file 4 [file b-79-00354-sup4.zip › Bia_Pmono_177K.cif]

data_SC2_177K
 
_audit_creation_method            'SHELXL-2018/3'
_shelx_SHELXL_version_number      '2018/3'
_chemical_name_systematic         ?
_chemical_name_common             ?
_chemical_melting_point           ?
_chemical_formula_moiety          ?
_chemical_formula_sum
 'C38 H28 Fe N6 S2' 
_chemical_formula_weight          688.63

loop_
 _atom_type_symbol
 _atom_type_description
 _atom_type_scat_dispersion_real
 _atom_type_scat_dispersion_imag
 _atom_type_scat_source
 'C'  'C'   0.0024   0.0013
 'International Tables Vol C Tables 4.2.6.8 and 6.1.1.4'
 'H'  'H'   0.0000   0.0000
 'International Tables Vol C Tables 4.2.6.8 and 6.1.1.4'
 'N'  'N'   0.0049   0.0027
 'International Tables Vol C Tables 4.2.6.8 and 6.1.1.4'
 'S'  'S'   0.1051   0.1002
 'International Tables Vol C Tables 4.2.6.8 and 6.1.1.4'
 'Fe'  'Fe'   0.3265   0.6960
 'International Tables Vol C Tables 4.2.6.8 and 6.1.1.4'
 
_space_group_crystal_system       monoclinic
_space_group_IT_number            14
_space_group_name_H-M_alt         'P 21/c'
_space_group_name_Hall            '-P 2ybc'
 
_shelx_space_group_comment
;
The symmetry employed for this shelxl refinement is uniquely defined
by the following loop, which should always be used as a source of
symmetry information in preference to the above space-group names.
They are only intended as comments.
;
 
loop_
 _space_group_symop_operation_xyz
 'x, y, z'
 '-x, y+1/2, -z+1/2'
 '-x, -y, -z'
 'x, -y-1/2, z-1/2'
 
_cell_length_a                    17.39270(10)
_cell_length_b                    12.25340(10)
_cell_length_c                    16.91150(10)
_cell_angle_alpha                 90
_cell_angle_beta                  115.8384(9)
_cell_angle_gamma                 90
_cell_volume                      3243.85(4)
_cell_formula_units_Z             4
_cell_measurement_temperature     293(2)
_cell_measurement_reflns_used     17668
_cell_measurement_theta_min       1.884
_cell_measurement_theta_max       32.788
 
_exptl_crystal_description        Needle
_exptl_crystal_colour             ?
_exptl_crystal_density_meas       ?
_exptl_crystal_density_method     ?
_exptl_crystal_density_diffrn     1.410          
_exptl_crystal_F_000              1424
_exptl_transmission_factor_min    ?
_exptl_transmission_factor_max    ?
_exptl_crystal_size_max           ?
_exptl_crystal_size_mid           ?
_exptl_crystal_size_min           ?
_exptl_absorpt_coefficient_mu     0.464
_shelx_estimated_absorpt_T_min    ?
_shelx_estimated_absorpt_T_max    ?
_exptl_absorpt_correction_type    ?
_exptl_absorpt_correction_T_min   ?
_exptl_absorpt_correction_T_max   ?
_exptl_absorpt_process_details    ?
_exptl_absorpt_special_details    ?
_diffrn_ambient_temperature       293(2)
_diffrn_radiation_wavelength      0.63582
_diffrn_radiation_type            Synchrotron
_diffrn_source                    ?
_diffrn_measurement_device_type   '4-circle diffractometer'
_diffrn_measurement_method        ?
_diffrn_detector_area_resol_mean  ?
_diffrn_reflns_number             24371
_diffrn_reflns_av_unetI/netI      0.0343
_diffrn_reflns_av_R_equivalents   0.0351
_diffrn_reflns_limit_h_min        -23
_diffrn_reflns_limit_h_max        23
_diffrn_reflns_limit_k_min        -16
_diffrn_reflns_limit_k_max        16
_diffrn_reflns_limit_l_min        -21
_diffrn_reflns_limit_l_max        21
_diffrn_reflns_theta_min          1.888
_diffrn_reflns_theta_max          25.080
_diffrn_reflns_theta_full         22.426
_diffrn_measured_fraction_theta_max   0.939
_diffrn_measured_fraction_theta_full  0.971
_diffrn_reflns_Laue_measured_fraction_max    0.939
_diffrn_reflns_Laue_measured_fraction_full   0.971
_diffrn_reflns_point_group_measured_fraction_max   0.939
_diffrn_reflns_point_group_measured_fraction_full  0.971
_reflns_number_total              7570
_reflns_number_gt                 6994
_reflns_threshold_expression      'I > 2\s(I)'
_reflns_Friedel_coverage          0.000
_reflns_Friedel_fraction_max      .
_reflns_Friedel_fraction_full     .
 
_reflns_special_details
;
 Reflections were merged by SHELXL according to the crystal
 class for the calculation of statistics and refinement.
 
 _reflns_Friedel_fraction is defined as the number of unique
 Friedel pairs measured divided by the number that would be
 possible theoretically, ignoring centric projections and
 systematic absences.
;
 
_computing_data_collection        ?
_computing_cell_refinement        ?
_computing_data_reduction         ?
_computing_structure_solution     ?
_computing_structure_refinement 'SHELXL-2018/3 (Sheldrick, 2018)'
_computing_molecular_graphics     ?
_computing_publication_material   ?
_refine_special_details           ?
_refine_ls_structure_factor_coef  Fsqd
_refine_ls_matrix_type            full
_refine_ls_weighting_scheme       calc
_refine_ls_weighting_details
'w=1/[\s^2^(Fo^2^)+(0.0490P)^2^+0.8696P] where P=(Fo^2^+2Fc^2^)/3'
_atom_sites_solution_primary      ?
_atom_sites_solution_secondary    ?
_atom_sites_solution_hydrogens    geom
_refine_ls_hydrogen_treatment     constr
_refine_ls_extinction_method      'SHELXL-2018/3 (Sheldrick 2018)'
_refine_ls_extinction_coef        0.0057(5)
_refine_ls_extinction_expression
 'Fc^*^=kFc[1+0.001xFc^2^\l^3^/sin(2\q)]^-1/4^'
_refine_ls_number_reflns          7570
_refine_ls_number_parameters      457
_refine_ls_number_restraints      73
_refine_ls_R_factor_all           0.0352
_refine_ls_R_factor_gt            0.0331
_refine_ls_wR_factor_ref          0.0968
_refine_ls_wR_factor_gt           0.0950
_refine_ls_goodness_of_fit_ref    1.060
_refine_ls_restrained_S_all       1.058
_refine_ls_shift/su_max           0.001
_refine_ls_shift/su_mean          0.000
 
loop_
 _atom_site_label
 _atom_site_type_symbol
 _atom_site_fract_x
 _atom_site_fract_y
 _atom_site_fract_z
 _atom_site_U_iso_or_equiv
 _atom_site_adp_type
 _atom_site_occupancy
 _atom_site_site_symmetry_order  
 _atom_site_calc_flag
 _atom_site_refinement_flags_posn
 _atom_site_refinement_flags_adp
 _atom_site_refinement_flags_occupancy
 _atom_site_disorder_assembly
 _atom_site_disorder_group
Fe01 Fe 0.75476(2) 0.28962(2) 0.81448(2) 0.03199(7) Uani 1 1 d . . . . .
S002 S 0.54621(3) 0.33213(3) 0.91715(2) 0.04129(10) Uani 1 1 d . . . . .
S001 S 0.94763(3) 0.13717(4) 1.07829(3) 0.04809(11) Uani 1 1 d . . . . .
N005 N 0.71363(7) 0.13843(9) 0.79469(7) 0.0313(2) Uani 1 1 d . . . . .
N006 N 0.79787(9) 0.43767(10) 0.82382(8) 0.0416(3) Uani 1 1 d . . . . .
N003 N 0.66940(8) 0.30260(9) 0.69178(7) 0.0330(2) Uani 1 1 d . . . . .
N004 N 0.83864(8) 0.26626(10) 0.76751(8) 0.0352(2) Uani 1 1 d . . . . .
N002 N 0.67178(9) 0.32483(11) 0.85782(8) 0.0418(3) Uani 1 1 d . . . . .
N001 N 0.83897(8) 0.25478(10) 0.93235(8) 0.0378(3) Uani 1 1 d . . . . .
C015 C 0.63564(10) 0.21197(11) 0.65539(9) 0.0357(3) Uani 1 1 d . . . . .
H015 H 0.597922 0.207846 0.596103 0.043 Uiso 1 1 calc R U . . .
C016 C 0.65897(9) 0.11710(11) 0.71074(9) 0.0339(3) Uani 1 1 d . . . . .
C003 C 0.64997(9) 0.39694(11) 0.63736(9) 0.0340(3) Uani 1 1 d . . . . .
C021 C 0.85077(9) 0.16717(11) 0.73084(9) 0.0358(3) Uani 1 1 d . . . . .
C024 C 0.86598(9) -0.02916(12) 0.65800(10) 0.0391(3) Uani 1 1 d D . . . .
C007 C 0.60280(10) 0.58193(12) 0.60888(10) 0.0389(3) Uani 1 1 d . . . . .
H007 H 0.583147 0.644527 0.625285 0.047 Uiso 1 1 calc R U . . .
C012 C 0.57135(11) 0.86553(13) 0.37311(12) 0.0467(4) Uani 1 1 d . . . . .
H012 H 0.563673 0.927462 0.338685 0.056 Uiso 1 1 calc R U . . .
C010 C 0.56211(10) 0.67261(12) 0.38585(10) 0.0404(3) Uani 1 1 d . . . . .
H010 H 0.547705 0.604451 0.359218 0.048 Uiso 1 1 calc R U . . .
C022 C 0.83239(11) 0.16186(13) 0.64303(10) 0.0411(3) Uani 1 1 d . . . . .
H022 H 0.814421 0.223952 0.608078 0.049 Uiso 1 1 calc R U . . .
C008 C 0.62221(10) 0.49090(12) 0.66197(9) 0.0378(3) Uani 1 1 d . . . . .
H008 H 0.616634 0.492753 0.714198 0.045 Uiso 1 1 calc R U . . .
C025 C 0.88381(9) -0.02200(12) 0.74614(10) 0.0401(3) Uani 1 1 d . . . . .
H025 H 0.900573 -0.084302 0.780968 0.048 Uiso 1 1 calc R U . . .
C002 C 0.61991(10) 0.32820(11) 0.88279(9) 0.0354(3) Uani 1 1 d . . . . .
C004 C 0.65808(10) 0.39475(11) 0.55999(10) 0.0382(3) Uani 1 1 d . . . . .
H004 H 0.676249 0.331411 0.542932 0.046 Uiso 1 1 calc R U . . .
C020 C 0.73595(10) 0.05585(11) 0.85148(9) 0.0370(3) Uani 1 1 d . . . . .
H020 H 0.772279 0.069647 0.910111 0.044 Uiso 1 1 calc R U . . .
C005 C 0.63927(10) 0.48645(12) 0.50787(10) 0.0395(3) Uani 1 1 d . . . . .
H005 H 0.644967 0.484299 0.455704 0.047 Uiso 1 1 calc R U . . .
C009 C 0.59563(9) 0.68032(12) 0.47633(10) 0.0364(3) Uani 1 1 d . . . . .
C017 C 0.62773(10) 0.01432(12) 0.68192(10) 0.0422(3) Uani 1 1 d . . . . .
H017 H 0.590126 0.002324 0.623385 0.051 Uiso 1 1 calc R U . . .
C006 C 0.61201(9) 0.58192(11) 0.53163(9) 0.0361(3) Uani 1 1 d . . . . .
C018 C 0.65301(11) -0.07056(12) 0.74110(11) 0.0452(4) Uani 1 1 d . . . . .
H018 H 0.633544 -0.141154 0.723234 0.054 Uiso 1 1 calc R U . . .
C001 C 0.88465(9) 0.20846(11) 0.99398(10) 0.0354(3) Uani 1 1 d . . . . .
C011 C 0.54968(11) 0.76452(14) 0.33440(11) 0.0451(3) Uani 1 1 d . . . . .
H011 H 0.526673 0.758028 0.273607 0.054 Uiso 1 1 calc R U . . .
C026 C 0.87721(9) 0.07518(12) 0.78294(9) 0.0384(3) Uani 1 1 d . . . . .
H026 H 0.890414 0.079059 0.842405 0.046 Uiso 1 1 calc R U . . .
C028 C 0.85839(12) 0.45065(13) 0.79506(11) 0.0485(4) Uani 1 1 d . . . . .
C014 C 0.61625(11) 0.78287(12) 0.51391(11) 0.0442(3) Uani 1 1 d . . . . .
H014 H 0.638499 0.790079 0.574602 0.053 Uiso 1 1 calc R U . . .
C013 C 0.60426(12) 0.87466(13) 0.46256(12) 0.0498(4) Uani 1 1 d . . . . .
H013 H 0.618613 0.943020 0.488845 0.060 Uiso 1 1 calc R U . . .
C023 C 0.84073(11) 0.06423(13) 0.60725(10) 0.0439(3) Uani 1 1 d . . . . .
H023 H 0.829224 0.061067 0.548194 0.053 Uiso 1 1 calc R U . . .
C027 C 0.87775(11) 0.35173(13) 0.76158(11) 0.0450(3) Uani 1 1 d . . . . .
H027 H 0.916368 0.350150 0.737117 0.054 Uiso 1 1 calc R U . . .
C019 C 0.70751(10) -0.04879(12) 0.82697(10) 0.0418(3) Uani 1 1 d . . . . .
H019 H 0.725101 -0.104618 0.868367 0.050 Uiso 1 1 calc R U . . .
C032 C 0.77479(13) 0.52437(13) 0.85634(11) 0.0532(4) Uani 1 1 d . . . . .
H032 H 0.733472 0.516487 0.876919 0.064 Uiso 1 1 calc R U . . .
C031 C 0.81111(17) 0.62520(15) 0.85992(15) 0.0718(7) Uani 1 1 d . . . . .
H031 H 0.793174 0.684862 0.881537 0.086 Uiso 1 1 calc R U . . .
C029 C 0.89751(16) 0.54925(16) 0.79800(15) 0.0685(6) Uani 1 1 d . . . . .
H029 H 0.939112 0.555747 0.777683 0.082 Uiso 1 1 calc R U . . .
C030 C 0.8733(2) 0.63822(16) 0.83195(17) 0.0812(8) Uani 1 1 d . . . . .
H030 H 0.898882 0.705877 0.835697 0.097 Uiso 1 1 calc R U . . .
C1A C 0.8709(7) -0.1338(4) 0.6154(7) 0.0413(13) Uani 0.57(3) 1 d DG . P A 1
C2A C 0.8307(7) -0.2230(7) 0.6320(6) 0.0574(15) Uani 0.57(3) 1 d G . P A 1
H2A H 0.796686 -0.213308 0.661217 0.069 Uiso 0.57(3) 1 calc R U P A 1
C3A C 0.8414(7) -0.3266(5) 0.6048(6) 0.0665(17) Uani 0.57(3) 1 d G . P A 1
H3A H 0.814506 -0.386226 0.615821 0.080 Uiso 0.57(3) 1 calc R U P A 1
C4A C 0.8923(7) -0.3410(6) 0.5610(6) 0.0598(19) Uani 0.57(3) 1 d G . P A 1
H4A H 0.899443 -0.410286 0.542832 0.072 Uiso 0.57(3) 1 calc R U P A 1
C5A C 0.9325(6) -0.2518(9) 0.5445(6) 0.0576(17) Uani 0.57(3) 1 d G . P A 1
H5A H 0.966559 -0.261427 0.515238 0.069 Uiso 0.57(3) 1 calc R U P A 1
C6A C 0.9218(7) -0.1482(7) 0.5717(7) 0.0509(13) Uani 0.57(3) 1 d G . P A 1
H6A H 0.948740 -0.088507 0.560633 0.061 Uiso 0.57(3) 1 calc R U P A 1
C1B C 0.8827(9) -0.1349(6) 0.6275(9) 0.0415(16) Uani 0.43(3) 1 d DG . P A 2
C2B C 0.8491(9) -0.2350(8) 0.6355(7) 0.0489(17) Uani 0.43(3) 1 d G . P A 2
H2B H 0.817102 -0.240232 0.667326 0.059 Uiso 0.43(3) 1 calc R U P A 2
C3B C 0.8634(10) -0.3273(6) 0.5960(7) 0.061(2) Uani 0.43(3) 1 d G . P A 2
H3B H 0.841010 -0.394238 0.601372 0.073 Uiso 0.43(3) 1 calc R U P A 2
C4B C 0.9113(9) -0.3194(10) 0.5485(7) 0.058(2) Uani 0.43(3) 1 d G . P A 2
H4B H 0.920890 -0.381176 0.522013 0.070 Uiso 0.43(3) 1 calc R U P A 2
C5B C 0.9448(8) -0.2193(13) 0.5404(8) 0.062(2) Uani 0.43(3) 1 d G . P A 2
H5B H 0.976862 -0.214108 0.508606 0.074 Uiso 0.43(3) 1 calc R U P A 2
C6B C 0.9305(9) -0.1271(10) 0.5799(9) 0.059(2) Uani 0.43(3) 1 d G . P A 2
H6B H 0.952955 -0.060100 0.574558 0.071 Uiso 0.43(3) 1 calc R U P A 2
 
loop_
 _atom_site_aniso_label
 _atom_site_aniso_U_11
 _atom_site_aniso_U_22
 _atom_site_aniso_U_33
 _atom_site_aniso_U_23
 _atom_site_aniso_U_13
 _atom_site_aniso_U_12
Fe01 0.03861(12) 0.02681(11) 0.02693(11) -0.00008(6) 0.01092(8) -0.00029(7)
S002 0.0472(2) 0.04019(19) 0.03609(19) 0.00215(14) 0.01780(16) 0.00521(15)
S001 0.0481(2) 0.0517(2) 0.0400(2) 0.01384(16) 0.01504(17) 0.00704(16)
N005 0.0364(6) 0.0281(5) 0.0286(5) 0.0001(4) 0.0135(5) -0.0008(4)
N006 0.0516(7) 0.0302(6) 0.0326(6) -0.0018(4) 0.0085(5) -0.0009(5)
N003 0.0391(6) 0.0282(5) 0.0287(5) 0.0008(4) 0.0120(5) 0.0016(4)
N004 0.0413(6) 0.0315(5) 0.0298(5) 0.0008(4) 0.0126(5) -0.0018(4)
N002 0.0480(7) 0.0405(6) 0.0333(6) -0.0019(5) 0.0143(6) 0.0035(5)
N001 0.0439(6) 0.0346(6) 0.0305(6) -0.0019(5) 0.0122(5) -0.0010(5)
C015 0.0421(7) 0.0323(6) 0.0272(6) -0.0006(5) 0.0101(5) -0.0012(5)
C016 0.0400(7) 0.0293(6) 0.0300(6) -0.0016(5) 0.0130(5) -0.0022(5)
C003 0.0387(7) 0.0284(6) 0.0297(6) 0.0021(5) 0.0101(5) 0.0009(5)
C021 0.0390(7) 0.0344(7) 0.0346(7) -0.0006(5) 0.0167(6) -0.0010(5)
C024 0.0367(7) 0.0410(7) 0.0386(7) -0.0019(6) 0.0153(6) 0.0042(5)
C007 0.0480(8) 0.0312(6) 0.0370(7) 0.0012(5) 0.0181(6) 0.0064(6)
C012 0.0556(9) 0.0386(8) 0.0501(9) 0.0133(6) 0.0269(8) 0.0070(7)
C010 0.0449(8) 0.0354(7) 0.0383(7) 0.0020(6) 0.0157(6) 0.0043(6)
C022 0.0511(8) 0.0381(7) 0.0355(7) 0.0050(6) 0.0201(7) 0.0022(6)
C008 0.0480(8) 0.0341(7) 0.0314(6) 0.0012(5) 0.0172(6) 0.0039(6)
C025 0.0387(7) 0.0388(7) 0.0387(7) 0.0046(6) 0.0131(6) 0.0068(6)
C002 0.0443(7) 0.0282(6) 0.0270(6) 0.0006(5) 0.0092(6) 0.0045(5)
C004 0.0502(8) 0.0287(6) 0.0355(7) -0.0010(5) 0.0183(6) 0.0036(5)
C020 0.0426(7) 0.0337(6) 0.0329(6) 0.0031(5) 0.0146(6) -0.0028(5)
C005 0.0523(8) 0.0335(7) 0.0354(7) 0.0020(5) 0.0216(6) 0.0037(6)
C009 0.0397(7) 0.0324(6) 0.0373(7) 0.0042(5) 0.0169(6) 0.0043(5)
C017 0.0503(8) 0.0332(7) 0.0360(7) -0.0047(5) 0.0121(6) -0.0067(6)
C006 0.0414(7) 0.0299(6) 0.0353(7) 0.0023(5) 0.0153(6) 0.0023(5)
C018 0.0563(9) 0.0290(6) 0.0470(8) -0.0024(6) 0.0193(7) -0.0073(6)
C001 0.0391(7) 0.0343(7) 0.0324(7) -0.0027(5) 0.0151(6) -0.0026(5)
C011 0.0503(8) 0.0471(8) 0.0366(7) 0.0083(6) 0.0175(7) 0.0066(7)
C026 0.0401(7) 0.0416(7) 0.0313(6) 0.0023(5) 0.0135(6) 0.0036(6)
C028 0.0609(10) 0.0353(7) 0.0404(8) 0.0004(6) 0.0139(7) -0.0106(7)
C014 0.0585(9) 0.0350(7) 0.0390(8) 0.0013(6) 0.0211(7) 0.0031(6)
C013 0.0650(10) 0.0316(7) 0.0524(9) 0.0025(6) 0.0254(8) 0.0007(7)
C023 0.0526(9) 0.0469(8) 0.0338(7) 0.0006(6) 0.0203(7) 0.0041(7)
C027 0.0518(9) 0.0426(8) 0.0402(8) 0.0004(6) 0.0197(7) -0.0096(6)
C019 0.0497(8) 0.0314(7) 0.0429(8) 0.0058(6) 0.0188(7) -0.0027(6)
C032 0.0649(10) 0.0345(7) 0.0431(8) -0.0078(6) 0.0076(8) 0.0038(7)
C031 0.0951(16) 0.0325(8) 0.0642(12) -0.0100(8) 0.0128(12) -0.0020(9)
C029 0.0866(15) 0.0450(10) 0.0673(12) 0.0003(9) 0.0274(11) -0.0231(10)
C030 0.114(2) 0.0343(9) 0.0760(15) -0.0047(9) 0.0236(14) -0.0239(11)
C1A 0.033(3) 0.044(2) 0.034(3) -0.0024(15) 0.002(2) 0.0125(14)
C2A 0.046(3) 0.040(2) 0.077(3) -0.008(2) 0.019(3) 0.009(2)
C3A 0.067(4) 0.050(2) 0.073(3) -0.012(2) 0.021(2) 0.007(2)
C4A 0.073(4) 0.049(2) 0.044(3) -0.003(2) 0.014(2) 0.019(2)
C5A 0.062(3) 0.052(4) 0.056(2) -0.009(3) 0.023(2) 0.019(3)
C6A 0.044(2) 0.053(2) 0.048(2) -0.017(2) 0.0140(19) 0.006(2)
C1B 0.030(3) 0.050(3) 0.028(3) -0.0044(18) -0.003(2) 0.0130(17)
C2B 0.047(4) 0.043(2) 0.050(3) 0.000(2) 0.016(3) 0.022(2)
C3B 0.079(6) 0.045(3) 0.061(3) -0.006(2) 0.033(4) 0.016(3)
C4B 0.075(5) 0.049(4) 0.047(3) 0.004(3) 0.023(3) 0.028(3)
C5B 0.061(4) 0.058(5) 0.065(4) -0.007(4) 0.027(3) 0.018(4)
C6B 0.055(4) 0.063(3) 0.059(4) -0.023(3) 0.025(4) 0.009(3)
 
_geom_special_details
;
 All esds (except the esd in the dihedral angle between two l.s. planes)
 are estimated using the full covariance matrix.  The cell esds are taken
 into account individually in the estimation of esds in distances, angles
 and torsion angles; correlations between esds in cell parameters are only
 used when they are defined by crystal symmetry.  An approximate (isotropic)
 treatment of cell esds is used for estimating esds involving l.s. planes.
;
 
loop_
 _geom_bond_atom_site_label_1
 _geom_bond_atom_site_label_2
 _geom_bond_distance
 _geom_bond_site_symmetry_2
 _geom_bond_publ_flag
Fe01 N002 1.9308(14) . ?
Fe01 N001 1.9380(12) . ?
Fe01 N006 1.9430(13) . ?
Fe01 N005 1.9614(11) . ?
Fe01 N003 1.9622(11) . ?
Fe01 N004 1.9626(13) . ?
S002 C002 1.6225(16) . ?
S001 C001 1.6231(15) . ?
N005 C020 1.3312(17) . ?
N005 C016 1.3458(17) . ?
N006 C032 1.336(2) . ?
N006 C028 1.348(2) . ?
N003 C015 1.2814(17) . ?
N003 C003 1.4235(16) . ?
N004 C027 1.2763(19) . ?
N004 C021 1.4204(18) . ?
N002 C002 1.152(2) . ?
N001 C001 1.1480(19) . ?
C015 C016 1.4357(18) . ?
C016 C017 1.3741(19) . ?
C003 C004 1.376(2) . ?
C003 C008 1.3809(19) . ?
C021 C022 1.378(2) . ?
C021 C026 1.380(2) . ?
C024 C023 1.382(2) . ?
C024 C025 1.387(2) . ?
C024 C1B 1.470(6) . ?
C024 C1A 1.491(5) . ?
C007 C008 1.3784(19) . ?
C007 C006 1.384(2) . ?
C012 C013 1.369(3) . ?
C012 C011 1.374(2) . ?
C010 C011 1.381(2) . ?
C010 C009 1.383(2) . ?
C022 C023 1.376(2) . ?
C025 C026 1.371(2) . ?
C004 C005 1.377(2) . ?
C020 C019 1.372(2) . ?
C005 C006 1.386(2) . ?
C009 C014 1.383(2) . ?
C009 C006 1.4757(19) . ?
C017 C018 1.376(2) . ?
C018 C019 1.371(2) . ?
C028 C029 1.377(2) . ?
C028 C027 1.438(2) . ?
C014 C013 1.380(2) . ?
C032 C031 1.377(3) . ?
C031 C030 1.365(4) . ?
C029 C030 1.381(3) . ?
C1A C2A 1.3900 . ?
C1A C6A 1.3900 . ?
C2A C3A 1.3900 . ?
C3A C4A 1.3900 . ?
C4A C5A 1.3900 . ?
C5A C6A 1.3900 . ?
C1B C2B 1.3900 . ?
C1B C6B 1.3900 . ?
C2B C3B 1.3900 . ?
C3B C4B 1.3900 . ?
C4B C5B 1.3900 . ?
C5B C6B 1.3900 . ?
 
loop_
 _geom_angle_atom_site_label_1
 _geom_angle_atom_site_label_2
 _geom_angle_atom_site_label_3
 _geom_angle
 _geom_angle_site_symmetry_1
 _geom_angle_site_symmetry_3
 _geom_angle_publ_flag
N002 Fe01 N001 90.78(5) . . ?
N002 Fe01 N006 94.95(6) . . ?
N001 Fe01 N006 91.73(5) . . ?
N002 Fe01 N005 89.92(5) . . ?
N001 Fe01 N005 91.34(5) . . ?
N006 Fe01 N005 174.21(5) . . ?
N002 Fe01 N003 92.13(5) . . ?
N001 Fe01 N003 171.85(5) . . ?
N006 Fe01 N003 95.60(5) . . ?
N005 Fe01 N003 81.06(5) . . ?
N002 Fe01 N004 175.35(5) . . ?
N001 Fe01 N004 91.28(5) . . ?
N006 Fe01 N004 80.82(6) . . ?
N005 Fe01 N004 94.20(5) . . ?
N003 Fe01 N004 86.39(5) . . ?
C020 N005 C016 117.60(12) . . ?
C020 N005 Fe01 128.67(10) . . ?
C016 N005 Fe01 113.64(9) . . ?
C032 N006 C028 118.48(15) . . ?
C032 N006 Fe01 126.97(13) . . ?
C028 N006 Fe01 114.54(10) . . ?
C015 N003 C003 117.60(12) . . ?
C015 N003 Fe01 114.50(9) . . ?
C003 N003 Fe01 127.35(9) . . ?
C027 N004 C021 118.78(14) . . ?
C027 N004 Fe01 115.33(11) . . ?
C021 N004 Fe01 125.42(9) . . ?
C002 N002 Fe01 169.07(13) . . ?
C001 N001 Fe01 163.03(12) . . ?
N003 C015 C016 116.65(12) . . ?
N005 C016 C017 122.72(13) . . ?
N005 C016 C015 113.55(12) . . ?
C017 C016 C015 123.72(13) . . ?
C004 C003 C008 119.80(13) . . ?
C004 C003 N003 120.34(12) . . ?
C008 C003 N003 119.86(13) . . ?
C022 C021 C026 120.39(14) . . ?
C022 C021 N004 120.15(13) . . ?
C026 C021 N004 119.40(13) . . ?
C023 C024 C025 118.48(14) . . ?
C023 C024 C1B 124.7(5) . . ?
C025 C024 C1B 116.6(5) . . ?
C023 C024 C1A 118.8(4) . . ?
C025 C024 C1A 122.7(4) . . ?
C008 C007 C006 121.24(13) . . ?
C013 C012 C011 119.73(14) . . ?
C011 C010 C009 121.07(15) . . ?
C023 C022 C021 119.70(14) . . ?
C007 C008 C003 119.80(13) . . ?
C026 C025 C024 121.26(14) . . ?
N002 C002 S002 179.41(15) . . ?
C003 C004 C005 119.91(13) . . ?
N005 C020 C019 122.63(13) . . ?
C004 C005 C006 121.27(14) . . ?
C010 C009 C014 118.05(14) . . ?
C010 C009 C006 121.15(13) . . ?
C014 C009 C006 120.76(14) . . ?
C016 C017 C018 118.89(14) . . ?
C007 C006 C005 117.96(13) . . ?
C007 C006 C009 121.90(13) . . ?
C005 C006 C009 120.12(13) . . ?
C019 C018 C017 118.54(14) . . ?
N001 C001 S001 177.05(14) . . ?
C012 C011 C010 119.95(15) . . ?
C025 C026 C021 119.33(14) . . ?
N006 C028 C029 122.81(18) . . ?
N006 C028 C027 113.34(14) . . ?
C029 C028 C027 123.85(19) . . ?
C013 C014 C009 120.90(16) . . ?
C012 C013 C014 120.30(15) . . ?
C022 C023 C024 120.83(14) . . ?
N004 C027 C028 115.87(16) . . ?
C018 C019 C020 119.59(14) . . ?
N006 C032 C031 121.1(2) . . ?
C030 C031 C032 120.5(2) . . ?
C028 C029 C030 118.2(2) . . ?
C031 C030 C029 118.88(19) . . ?
C2A C1A C6A 120.0 . . ?
C2A C1A C024 116.0(6) . . ?
C6A C1A C024 123.4(5) . . ?
C1A C2A C3A 120.0 . . ?
C4A C3A C2A 120.0 . . ?
C5A C4A C3A 120.0 . . ?
C6A C5A C4A 120.0 . . ?
C5A C6A C1A 120.0 . . ?
C2B C1B C6B 120.0 . . ?
C2B C1B C024 126.0(7) . . ?
C6B C1B C024 113.7(7) . . ?
C1B C2B C3B 120.0 . . ?
C2B C3B C4B 120.0 . . ?
C5B C4B C3B 120.0 . . ?
C4B C5B C6B 120.0 . . ?
C5B C6B C1B 120.0 . . ?
 
_refine_diff_density_max    0.328
_refine_diff_density_min   -0.339
_refine_diff_density_rms    0.048

_shelx_res_file
;

TITL sc2_093K_a.res in P2(1)/c
    SC2_177K.res
    created by SHELXL-2018/3 at 12:19:32 on 15-Apr-2021
REM Old TITL SC2_093K in P2(1)/c
REM SHELXT solution in P2(1)/c: R1 0.091, Rweak 0.004, Alpha 0.025
REM <I/s>   0.460 for  267 systematic absences,  Orientation as input
REM Formula found by SHELXT:  C38 N6 S2 Fe

CELL 0.63582 17.3927 12.2534 16.9115 90.0000 115.8384 90.0000
ZERR 4.000 0.0001 0.0001 0.0001 0.0000 0.0009 0.0000
LATT  1
SYMM -X, 1/2+Y, 1/2-Z
SFAC C H N S FE
DISP $C  0.00244  0.00131  9.14798!source kissel
DISP $H -0.00002  0.00000  0.66440!source kissel
DISP $N  0.00493  0.00266 15.07095!source kissel
DISP $S  0.10506  0.10024 379.49005!source kissel
DISP $Fe  0.32649  0.69602 2544.24973!source kissel
UNIT 152.00 112.00 24.00 8.00 4.00
OMIT -5 0 2
OMIT 4 0 0
OMIT 2 0 2
L.S. 30
REM DAMP 100
REM ISOR 0.04 0.06 C1A > C6A
REM ISOR 0.04 0.06 C1B > C6B
RIGU 0.002 0.002 C1A > C6A
RIGU 0.002 0.002  C1B > C6B
SADI C024 C1A C024 C1B
BOND
LIST 6
SHEL 99 0.75
ACTA
FMAP 2
PLAN 20
WGHT    0.049000    0.869600
EXTI    0.005684
FVAR       3.67794   0.56503   0.07947
FE01  5    0.754762    0.289619    0.814484    11.00000    0.03861    0.02681 =
         0.02693   -0.00008    0.01092   -0.00029
S002  4    0.546208    0.332127    0.917150    11.00000    0.04720    0.04019 =
         0.03609    0.00215    0.01780    0.00521
S001  4    0.947630    0.137175    1.078293    11.00000    0.04814    0.05167 =
         0.03997    0.01384    0.01504    0.00704
N005  3    0.713635    0.138427    0.794689    11.00000    0.03642    0.02810 =
         0.02861    0.00008    0.01352   -0.00077
N006  3    0.797872    0.437672    0.823824    11.00000    0.05156    0.03017 =
         0.03262   -0.00180    0.00851   -0.00090
N003  3    0.669404    0.302604    0.691779    11.00000    0.03907    0.02824 =
         0.02868    0.00084    0.01196    0.00157
N004  3    0.838642    0.266259    0.767508    11.00000    0.04126    0.03146 =
         0.02985    0.00075    0.01265   -0.00184
N002  3    0.671785    0.324832    0.857818    11.00000    0.04802    0.04048 =
         0.03329   -0.00187    0.01433    0.00347
N001  3    0.838967    0.254779    0.932353    11.00000    0.04386    0.03462 =
         0.03053   -0.00187    0.01219   -0.00097
C015  1    0.635642    0.211967    0.655392    11.00000    0.04206    0.03227 =
         0.02724   -0.00060    0.01006   -0.00119
AFIX  43
H015  2    0.597922    0.207846    0.596103    11.00000   -1.20000
AFIX   0
C016  1    0.658970    0.117097    0.710745    11.00000    0.03996    0.02934 =
         0.02995   -0.00159    0.01304   -0.00223
C003  1    0.649973    0.396939    0.637357    11.00000    0.03871    0.02840 =
         0.02971    0.00212    0.01010    0.00087
C021  1    0.850775    0.167172    0.730835    11.00000    0.03903    0.03442 =
         0.03461   -0.00058    0.01674   -0.00102
C024    1    0.865975   -0.029158    0.657996    11.00000    0.03671    0.04096 =
         0.03855   -0.00188    0.01535    0.00420
C007  1    0.602803    0.581928    0.608878    11.00000    0.04803    0.03125 =
         0.03697    0.00121    0.01806    0.00643
AFIX  43
H007  2    0.583147    0.644527    0.625285    11.00000   -1.20000
AFIX   0
C012  1    0.571345    0.865535    0.373115    11.00000    0.05560    0.03863 =
         0.05014    0.01332    0.02693    0.00698
AFIX  43
H012  2    0.563673    0.927462    0.338685    11.00000   -1.20000
AFIX   0
C010  1    0.562112    0.672613    0.385855    11.00000    0.04486    0.03540 =
         0.03832    0.00198    0.01571    0.00426
AFIX  43
H010  2    0.547705    0.604451    0.359218    11.00000   -1.20000
AFIX   0
C022  1    0.832387    0.161859    0.643027    11.00000    0.05112    0.03814 =
         0.03547    0.00501    0.02006    0.00221
AFIX  43
H022  2    0.814421    0.223952    0.608078    11.00000   -1.20000
AFIX   0
C008  1    0.622214    0.490899    0.661966    11.00000    0.04798    0.03412 =
         0.03136    0.00120    0.01721    0.00394
AFIX  43
H008  2    0.616634    0.492753    0.714198    11.00000   -1.20000
AFIX   0
C025  1    0.883813   -0.022005    0.746142    11.00000    0.03872    0.03876 =
         0.03867    0.00464    0.01306    0.00675
AFIX  43
H025  2    0.900573   -0.084302    0.780968    11.00000   -1.20000
AFIX   0
C002  1    0.619908    0.328204    0.882789    11.00000    0.04430    0.02816 =
         0.02703    0.00060    0.00917    0.00454
C004  1    0.658083    0.394753    0.559989    11.00000    0.05023    0.02867 =
         0.03547   -0.00098    0.01834    0.00364
AFIX  43
H004  2    0.676249    0.331411    0.542932    11.00000   -1.20000
AFIX   0
C020  1    0.735953    0.055848    0.851478    11.00000    0.04257    0.03367 =
         0.03294    0.00312    0.01464   -0.00282
AFIX  43
H020  2    0.772279    0.069647    0.910111    11.00000   -1.20000
AFIX   0
C005  1    0.639273    0.486452    0.507869    11.00000    0.05233    0.03355 =
         0.03543    0.00199    0.02162    0.00366
AFIX  43
H005  2    0.644967    0.484299    0.455704    11.00000   -1.20000
AFIX   0
C009  1    0.595628    0.680318    0.476326    11.00000    0.03965    0.03236 =
         0.03730    0.00417    0.01686    0.00432
C017  1    0.627729    0.014316    0.681919    11.00000    0.05027    0.03317 =
         0.03604   -0.00467    0.01214   -0.00671
AFIX  43
H017  2    0.590126    0.002324    0.623385    11.00000   -1.20000
AFIX   0
C006  1    0.612014    0.581916    0.531634    11.00000    0.04141    0.02993 =
         0.03531    0.00234    0.01525    0.00230
C018  1    0.653009   -0.070565    0.741102    11.00000    0.05632    0.02899 =
         0.04697   -0.00244    0.01929   -0.00729
AFIX  43
H018  2    0.633544   -0.141154    0.723234    11.00000   -1.20000
AFIX   0
C001  1    0.884652    0.208463    0.993983    11.00000    0.03911    0.03428 =
         0.03243   -0.00273    0.01514   -0.00259
C011  1    0.549684    0.764523    0.334402    11.00000    0.05028    0.04705 =
         0.03655    0.00827    0.01753    0.00658
AFIX  43
H011  2    0.526673    0.758028    0.273607    11.00000   -1.20000
AFIX   0
C026  1    0.877212    0.075176    0.782944    11.00000    0.04010    0.04163 =
         0.03127    0.00226    0.01352    0.00365
AFIX  43
H026  2    0.890414    0.079059    0.842405    11.00000   -1.20000
AFIX   0
C028  1    0.858394    0.450648    0.795058    11.00000    0.06092    0.03525 =
         0.04042    0.00039    0.01385   -0.01063
C014  1    0.616251    0.782874    0.513907    11.00000    0.05847    0.03496 =
         0.03902    0.00135    0.02109    0.00313
AFIX  43
H014  2    0.638499    0.790079    0.574602    11.00000   -1.20000
AFIX   0
C013  1    0.604261    0.874659    0.462556    11.00000    0.06502    0.03160 =
         0.05243    0.00249    0.02540    0.00073
AFIX  43
H013  2    0.618613    0.943020    0.488845    11.00000   -1.20000
AFIX   0
C023  1    0.840725    0.064230    0.607252    11.00000    0.05256    0.04692 =
         0.03383    0.00056    0.02032    0.00411
AFIX  43
H023  2    0.829224    0.061067    0.548194    11.00000   -1.20000
AFIX   0
C027  1    0.877746    0.351727    0.761576    11.00000    0.05175    0.04260 =
         0.04021    0.00038    0.01969   -0.00961
AFIX  43
H027  2    0.916368    0.350150    0.737117    11.00000   -1.20000
AFIX   0
C019  1    0.707511   -0.048793    0.826972    11.00000    0.04973    0.03138 =
         0.04288    0.00583    0.01880   -0.00270
AFIX  43
H019  2    0.725101   -0.104618    0.868367    11.00000   -1.20000
AFIX   0
C032  1    0.774791    0.524369    0.856340    11.00000    0.06485    0.03446 =
         0.04307   -0.00776    0.00763    0.00382
AFIX  43
H032  2    0.733472    0.516487    0.876919    11.00000   -1.20000
AFIX   0
C031  1    0.811115    0.625203    0.859917    11.00000    0.09511    0.03253 =
         0.06419   -0.00996    0.01277   -0.00203
AFIX  43
H031  2    0.793174    0.684862    0.881537    11.00000   -1.20000
AFIX   0
C029  1    0.897505    0.549247    0.798004    11.00000    0.08662    0.04496 =
         0.06726    0.00034    0.02742   -0.02305
AFIX  43
H029  2    0.939112    0.555747    0.777683    11.00000   -1.20000
AFIX   0
C030  1    0.873283    0.638222    0.831948    11.00000    0.11423    0.03426 =
         0.07605   -0.00466    0.02364   -0.02389
AFIX  43
H030  2    0.898882    0.705877    0.835697    11.00000   -1.20000
AFIX  66
REM #####
PART 1
C1A   1    0.870945   -0.133764    0.615426    21.00000    0.03323    0.04403 =
         0.03360   -0.00239    0.00244    0.01249
C2A   1    0.830734   -0.222952    0.631958    21.00000    0.04646    0.03977 =
         0.07725   -0.00802    0.01892    0.00939
AFIX  43
H2A   2    0.796686   -0.213308    0.661217    21.00000   -1.20000
AFIX  65
C3A   1    0.841411   -0.326554    0.604760    21.00000    0.06703    0.04994 =
         0.07271   -0.01180    0.02124    0.00738
AFIX  43
H3A   2    0.814506   -0.386226    0.615821    21.00000   -1.20000
AFIX  65
C4A   1    0.892300   -0.340969    0.561029    21.00000    0.07342    0.04891 =
         0.04444   -0.00307    0.01388    0.01930
AFIX  43
H4A   2    0.899443   -0.410286    0.542832    21.00000   -1.20000
AFIX  65
C5A   1    0.932512   -0.251782    0.544497    21.00000    0.06235    0.05192 =
         0.05571   -0.00941    0.02314    0.01947
AFIX  43
H5A   2    0.966559   -0.261427    0.515238    21.00000   -1.20000
AFIX  65
C6A   1    0.921835   -0.148179    0.571695    21.00000    0.04450    0.05321 =
         0.04841   -0.01694    0.01399    0.00632
AFIX  43
H6A   2    0.948740   -0.088507    0.560633    21.00000   -1.20000
AFIX  66
PART 2
C1B   1    0.882658   -0.134898    0.627481   -21.00000    0.02978    0.04981 =
         0.02796   -0.00443   -0.00327    0.01296
C2B   1    0.849123   -0.234995    0.635513   -21.00000    0.04706    0.04330 =
         0.05015   -0.00040    0.01556    0.02154
AFIX  43
H2B   2    0.817102   -0.240232    0.667326   -21.00000   -1.20000
AFIX  65
C3B   1    0.863447   -0.327266    0.595998   -21.00000    0.07905    0.04477 =
         0.06144   -0.00571    0.03284    0.01554
AFIX  43
H3B   2    0.841010   -0.394238    0.601372   -21.00000   -1.20000
AFIX  65
C4B   1    0.911306   -0.319440    0.548451   -21.00000    0.07454    0.04878 =
         0.04745    0.00383    0.02270    0.02822
AFIX  43
H4B   2    0.920890   -0.381176    0.522013   -21.00000   -1.20000
AFIX  65
C5B   1    0.944841   -0.219343    0.540418   -21.00000    0.06088    0.05802 =
         0.06511   -0.00690    0.02657    0.01807
AFIX  43
H5B   2    0.976862   -0.214108    0.508606   -21.00000   -1.20000
AFIX  65
C6B   1    0.930518   -0.127072    0.579933   -21.00000    0.05462    0.06309 =
         0.05941   -0.02337    0.02497    0.00898
AFIX  43
H6B   2    0.952955   -0.060100    0.574558   -21.00000   -1.20000
PART 0
AFIX   0
HKLF 4


REM  sc2_093K_a.res in P2(1)/c
REM wR2 = 0.0968, GooF = S = 1.060, Restrained GooF = 1.058 for all data
REM R1 = 0.0331 for 6994 Fo > 4sig(Fo) and 0.0352 for all 7570 data
REM 457 parameters refined using 73 restraints

END

WGHT      0.0489      0.8749

REM Highest difference peak  0.328,  deepest hole -0.339,  1-sigma level  0.048
Q1    1   0.9592  0.1936  1.1092  11.00000  0.05    0.33
Q2    1   0.6517  0.1622  0.6832  11.00000  0.05    0.32
Q3    1   0.6410 -0.0293  0.7121  11.00000  0.05    0.30
Q4    1   0.7673  0.3255  0.8586  11.00000  0.05    0.30
Q5    1   0.5971  0.6282  0.5024  11.00000  0.05    0.29
Q6    1   0.5664  0.6830  0.4331  11.00000  0.05    0.28
Q7    1   0.6785  0.1294  0.7509  11.00000  0.05    0.27
Q8    1   0.6282  0.0737  0.7021  11.00000  0.05    0.26
Q9    1   0.6567  0.3459  0.6645  11.00000  0.05    0.26
Q10   1   0.6160  0.7245  0.4938  11.00000  0.05    0.25
Q11   1   0.8570  0.0190  0.6392  11.00000  0.05    0.25
Q12   1   0.8448  0.1215  0.7497  11.00000  0.05    0.24
Q13   1   0.5522  0.7159  0.3598  11.00000  0.05    0.24
Q14   1   0.6015  0.8300  0.4819  11.00000  0.05    0.23
Q15   1   0.8679  0.4043  0.7838  11.00000  0.05    0.23
Q16   1   0.8384  0.1580  0.6893  11.00000  0.05    0.23
Q17   1   0.9117  0.0904  1.0797  11.00000  0.05    0.23
Q18   1   0.6795 -0.0552  0.7874  11.00000  0.05    0.22
Q19   1   0.8707 -0.0791  0.6407  11.00000  0.05    0.22
Q20   1   0.7206  0.1874  0.8095  11.00000  0.05    0.21
;
_shelx_res_checksum   73453

_shelx_hkl_file
;
  -2   0   0 205602. 8980.59   1
   2   0   0 193346. 8979.78   1
  -3   0   0 57733.1 2591.73   1
   3   0   0 56751.6 2590.96   1
  -4   0   0 757222. 35546.3   1
   4   0   0 820472. 35545.9   1
  -5   0   0 4569.28 227.466   1
   5   0   0 4393.58 226.481   1
  -7   0   0 1676.60 100.681   1
   7   0   0 1326.24 94.3694   1
  -8   0   0 66743.9 2968.95   1
   8   0   0 63532.3 2964.88   1
  -9   0   0 26.5708 25.5161   1
   9   0   0 10.1586 23.2557   1
 -10   0   0 209586. 9151.30   1
  10   0   0 195408. 9147.84   1
 -11   0   0 537.271 62.3420   1
  11   0   0 375.983 52.5592   1
  13   0   0 3504.42 209.735   1
 -13   0   0 3577.77 211.367   1
  14   0   0 12216.4 599.593   1
 -14   0   0 11934.0 600.367   1
 -15   0   0 142.924 48.0946   1
  15   0   0 83.3280 42.7461   1
  16   0   0 5540.84 306.631   1
 -17   0   0 2782.94 186.513   1
  18   0   0 3788.23 241.152   1
 -18   0   0 4761.97 264.590   1
  19   0   0 1383.75 120.474   1
 -19   0   0 1694.46 131.916   1
  21   0   0 52.5716 42.7194   1
 -21   0   0 27.9614 38.9735   1
  22   0   0 1162.82 110.713   1
 -22   0   0 1477.63 121.121   1
  23   0   0 684.858 85.4229   1
 -23   0   0 682.865 86.5190   1
  24   0   0 1755.54 137.485   1
 -24   0   0 1519.69 131.774   1
  25   0   0 491.900 76.4307   1
 -25   0   0 207.947 60.0597   1
  26   0   0 51.3972 49.1026   1
 -26   0   0 36.1473 43.4151   1
   1   1   0 325432. 15331.5   1
  -1   1   0 313528. 15333.2   1
   1  -1   0 326427. 15332.8   1
   2   1   0 517.420 32.8120   1
  -2   1   0 463.328 33.6549   1
  -2  -1   0 455.663 34.5940   1
   2  -1   0 423.339 34.5008   1
   3   1   0 278698. 12255.6   1
  -3   1   0 306845. 12259.8   1
  -3  -1   0 271460. 12255.5   1
   4   1   0 43200.0 2021.20   1
  -4  -1   0 44659.0 2023.98   1
   4  -1   0 44972.8 2024.54   1
  -4   1   0 45397.9 2025.16   1
   5   1   0 2176.74 114.766   1
  -5  -1   0 2104.87 116.578   1
   5  -1   0 2120.45 117.144   1
   6  -1   0 620.218 54.2851   1
  -6   1   0 612.693 59.0671   1
  -7  -1   0 25785.9 1282.45   1
   7  -1   0 26315.1 1283.26   1
  -7   1   0 28506.4 1288.39   1
   8   1   0 11959.1 610.117   1
  -8  -1   0 11969.1 612.050   1
   8  -1   0 13946.4 617.925   1
  -8   1   0 13787.6 618.896   1
   9   1   0 147670. 7199.42   1
  -9  -1   0 169956. 7206.55   1
   9  -1   0 162027. 7205.50   1
  -9   1   0 158718. 7204.94   1
  10   1   0 943.438 78.5732   1
 -10  -1   0 978.756 81.9949   1
  10  -1   0 799.975 75.1966   1
 -10   1   0 970.372 81.6701   1
  11   1   0 63071.4 2874.51   1
 -11  -1   0 67046.7 2880.93   1
  11  -1   0 57085.9 2872.96   1
 -11   1   0 64960.0 2881.38   1
  12  -1   0 811.226 78.2839   1
 -12   1   0 877.356 81.8574   1
  13   1   0 3769.44 236.961   1
 -13  -1   0 4249.70 249.700   1
  13  -1   0 4602.49 245.526   1
 -13   1   0 4512.27 247.716   1
  14   1   0 826.221 81.0850   1
 -14  -1   0 1071.07 95.4560   1
  14  -1   0 846.258 86.6826   1
 -14   1   0 963.926 89.4761   1
  15   1   0 9805.17 539.474   1
  15  -1   0 11306.7 547.350   1
 -15   1   0 11663.5 554.091   1
  16  -1   0 3174.14 188.228   1
  16   1   0 2716.65 182.776   1
 -16  -1   0 2759.77 183.385   1
 -16   1   0 2736.11 184.385   1
  17   1   0 491.705 68.2156   1
 -17  -1   0 386.325 63.1562   1
  17  -1   0 355.189 56.9666   1
 -17   1   0 544.110 68.3804   1
  18   1   0 217.044 52.0909   1
 -18  -1   0 294.208 56.9415   1
  18  -1   0 285.917 54.7573   1
 -18   1   0 237.170 54.1856   1
 -19  -1   0 1460.17 123.200   1
 -19   1   0 1307.92 117.909   1
  19   1   0 1430.34 119.463   1
  19  -1   0 1554.37 123.978   1
 -20   1   0-9.61418 44.7220   1
  21   1   0 859.359 95.6690   1
  21  -1   0 1062.63 100.883   1
 -21  -1   0 1196.11 107.147   1
 -21   1   0 963.716 103.475   1
  22   1   0 1567.88 134.997   1
  22  -1   0 1753.58 139.759   1
 -22  -1   0 1958.75 142.820   1
 -22   1   0 1927.06 145.095   1
  23  -1   0 828.099 95.6053   1
  23   1   0 921.513 99.1140   1
 -23  -1   0 871.465 94.1797   1
 -23   1   0 949.203 97.9264   1
  24   1   0 328.437 65.1632   1
  24  -1   0 531.307 73.6172   1
 -24   1   0 560.417 72.5793   1
 -24  -1   0 345.980 65.5921   1
  25   1   0 771.933 88.1408   1
  25  -1   0 805.680 89.3580   1
 -25   1   0 842.593 92.1565   1
 -25  -1   0 695.022 85.7068   1
  26  -1   0 51.0091 46.1331   1
 -26  -1   0 89.5677 45.0034   1
 -26   1   0 61.7409 45.5287   1
   0   2   0 220047. 9652.19   1
   0  -2   0 207756. 9653.11   1
   1   2   0 3.29926 16.1384   1
  -1  -2   0-1.67025 16.6352   1
  -1   2   0 3.58694 17.1562   1
   1  -2   0 46.2525 18.5094   1
   2   2   0 1237.95 75.4748   1
  -2  -2   0 1323.34 74.9178   1
  -2   2   0 1256.28 76.8225   1
   2  -2   0 1411.53 76.7885   1
  -3   2   0 77881.3 3495.04   1
  -3  -2   0 73440.0 3490.03   1
   3   2   0 79835.8 3490.75   1
   3  -2   0 77782.1 3494.12   1
  -4   2   0 61086.6 2983.62   1
   4   2   0 69777.3 2982.33   1
  -4  -2   0 65218.5 2982.08   1
   4  -2   0 66815.6 2985.03   1
  -5  -2   0 1476.84 90.4584   1
   5   2   0 1399.69 88.8004   1
  -6   2   0 5839.21 317.571   1
   6  -2   0 6850.47 319.025   1
   7  -2   0 10451.4 525.044   1
  -7  -2   0 10951.5 522.562   1
  -7   2   0 10449.5 525.415   1
   7   2   0 11551.9 523.152   1
   8  -2   0 12446.7 571.455   1
  -8  -2   0 11874.8 567.957   1
  -8   2   0 10860.7 568.770   1
   8   2   0 11915.0 566.162   1
   9  -2   0 93.1245 32.8399   1
  -9  -2   0 65.5237 34.2878   1
  -9   2   0 70.4290 29.1855   1
   9   2   0 60.3816 27.7526   1
  10  -2   0 78007.8 3621.35   1
 -10  -2   0 86310.4 3625.66   1
 -10   2   0 75715.7 3624.89   1
  10   2   0 77963.4 3617.41   1
  11  -2   0 371.801 54.1955   1
 -11  -2   0 387.976 54.5808   1
 -11   2   0 425.968 57.9235   1
  11   2   0 349.722 50.9838   1
  12  -2   0 38841.1 1676.45   1
 -12   2   0 33338.1 1669.55   1
  13  -2   0 15372.5 721.302   1
 -13  -2   0 15003.1 723.888   1
 -13   2   0 14663.2 723.743   1
  13   2   0 14186.8 715.411   1
  14  -2   0 20358.2 885.760   1
 -14   2   0 18554.6 884.740   1
  14   2   0 18804.1 878.213   1
  15  -2   0 2482.69 165.950   1
 -15  -2   0 2425.95 165.973   1
 -15   2   0 2509.21 167.740   1
  15   2   0 2506.36 164.311   1
 -16  -2   0 1452.93 116.797   1
  16   2   0 1276.82 111.830   1
 -17  -2   0 221.669 52.4058   1
  17  -2   0 337.165 58.8471   1
  17   2   0 287.548 51.5344   1
  18  -2   0 58.8763 45.2223   1
 -18  -2   0 96.4211 50.4096   1
 -18   2   0 97.8007 42.2634   1
  18   2   0 152.969 46.7776   1
  19  -2   0 147.660 46.8032   1
 -19  -2   0 98.6117 46.5091   1
 -19   2   0 143.347 49.9660   1
  19   2   0 104.322 49.0443   1
 -20   2   0 1473.54 125.965   1
  20  -2   0 1616.04 128.664   1
  21  -2   0-26.2260 47.3329   1
 -21  -2   0-18.7670 47.0374   1
 -21   2   0 101.553 49.9864   1
  21   2   0-8.90096 42.7194   1
  22  -2   0 280.679 56.2822   1
  22   2   0 411.891 67.4392   1
 -22   2   0 393.165 63.9533   1
 -22  -2   0 317.453 64.2903   1
 -23   2   0 1125.90 115.746   1
 -23  -2   0 1312.67 114.727   1
  23   2   0 1269.15 115.428   1
  23  -2   0 1231.76 110.560   1
 -24  -2   0 425.366 73.7452   1
  24   2   0 603.260 76.9918   1
 -25   2   0 407.449 68.7298   1
 -25  -2   0 326.529 64.9817   1
  25  -2   0 360.017 64.4837   1
  25   2   0 343.230 64.8610   1
 -26   2   0 62.5373 50.2505   1
  26  -2   0 123.629 54.3857   1
   0  -3   0 2.41453 24.7223   1
   0   3   0 35.5644 21.9870   1
  -1  -3   0 66783.4 3196.33   1
   1   3   0 71962.4 3194.73   1
  -1   3   0 77957.1 3197.19   1
   1  -3   0 66045.3 3194.75   1
   2   3   0 531.486 43.8006   1
  -2  -3   0 429.327 42.8646   1
  -2   3   0 458.424 44.9691   1
   2  -3   0 487.209 44.6145   1
  -3   3   0 13126.7 580.384   1
   3  -3   0 12115.0 579.846   1
   3   3   0 12309.7 575.829   1
  -3  -3   0 11743.3 578.237   1
   4   3   0 21236.4 1021.74   1
  -4  -3   0 23160.1 1024.18   1
   5  -3   0 1215.63 96.0274   1
  -5   3   0 1509.76 95.9532   1
  -6   3   0 2228.18 133.163   1
   6   3   0 2073.34 127.790   1
   6  -3   0 2328.43 134.852   1
  -6  -3   0 2214.63 130.501   1
  -7   3   0 99299.6 4514.16   1
   7   3   0 102919. 4507.33   1
   7  -3   0 92860.7 4508.25   1
  -7  -3   0 102115. 4508.43   1
  -8   3   0 246.598 41.8881   1
   8   3   0 243.247 40.7820   1
  -8  -3   0 232.444 40.9718   1
   8  -3   0 208.122 41.7161   1
   9   3   0 2883.10 168.758   1
  -9  -3   0 2993.41 171.267   1
  -9   3   0 2987.88 173.994   1
   9  -3   0 2668.98 169.110   1
  10   3   0 3999.73 229.477   1
 -10  -3   0 4232.38 233.569   1
 -10   3   0 4269.77 237.033   1
  10  -3   0 4191.40 233.825   1
  11   3   0 633.351 67.2809   1
 -11  -3   0 611.962 67.6212   1
  12   3   0 3184.90 190.367   1
 -12  -3   0 3203.52 191.759   1
 -12   3   0 2864.11 189.921   1
  12  -3   0 3237.14 193.036   1
  13   3   0 23495.2 1092.18   1
 -13  -3   0 22905.4 1094.63   1
 -13   3   0 22265.4 1095.50   1
  13  -3   0 23445.2 1097.44   1
  14   3   0 7185.62 401.105   1
 -14  -3   0 8089.84 409.033   1
 -14   3   0 7666.93 407.695   1
  14  -3   0 8105.90 410.776   1
 -15  -3   0 3038.41 197.410   1
 -15   3   0 3355.69 208.948   1
  15  -3   0 3135.77 198.546   1
  16   3   0 1434.24 117.196   1
 -16  -3   0 1419.61 118.662   1
 -16   3   0 1687.29 127.391   1
  16  -3   0 1318.56 117.103   1
  17   3   0 1556.97 122.673   1
 -17  -3   0 1252.35 119.405   1
 -17   3   0 1533.60 123.246   1
  17  -3   0 1621.61 124.128   1
  18   3   0 603.490 75.4858   1
 -18  -3   0 540.455 72.7975   1
 -18   3   0 674.813 80.8054   1
  18  -3   0 730.399 80.5961   1
  19   3   0 234.264 55.4654   1
 -19  -3   0 235.091 60.1612   1
 -19   3   0 223.349 57.0686   1
  19  -3   0 129.126 49.6057   1
 -20   3   0 303.209 60.5259   1
  20  -3   0 199.900 55.5022   1
  21   3   0 258.427 60.7850   1
 -21  -3   0 277.379 58.5962   1
 -21   3   0 274.244 58.4530   1
  21  -3   0 79.7639 47.8027   1
  22   3   0 44.8308 46.8151   1
 -22  -3   0 36.9807 46.3789   1
  23   3   0 543.349 80.8590   1
 -23  -3   0 582.193 82.5334   1
 -23   3   0 514.402 77.2792   1
  23  -3   0 562.454 76.7542   1
  24   3   0 310.020 71.4321   1
 -24  -3   0 377.736 72.4947   1
 -24   3   0 439.052 67.3413   1
  24  -3   0 462.630 64.4135   1
  25   3   0 52.4108 48.4090   1
 -25  -3   0 18.2336 43.7557   1
 -25   3   0 9.14147 44.5338   1
  25  -3   0-24.4892 45.7502   1
  26  -3   0 67.1885 46.6165   1
 -26   3   0 52.3148 38.6351   1
   0  -4   0 25130.1 1150.68   1
   0   4   0 24862.4 1149.99   1
  -1  -4   0 3.25320 24.6108   1
   1  -4   0 16.5657 23.3227   1
   1   4   0-15.1861 21.6793   1
  -1   4   0 3.20128 21.3955   1
  -2  -4   0 111086. 5000.88   1
   2   4   0 109941. 5000.54   1
  -3   4   0 22837.8 1073.99   1
   3  -4   0 23427.2 1072.33   1
   4  -4   0 19663.0 890.263   1
  -4   4   0 18453.6 886.297   1
  -5   4   0 22246.6 1044.38   1
  -5  -4   0 22151.7 1040.97   1
   5  -4   0 22573.9 1043.58   1
   5   4   0 22480.3 1038.07   1
  -6   4   0 79.3013 26.5683   1
  -6  -4   0 13.5044 25.2853   1
   6  -4   0 34.7197 24.9210   1
   6   4   0 21.7821 23.0816   1
   7  -4   0 1711.89 117.464   1
   7   4   0 2004.79 116.638   1
  -7  -4   0 1885.92 116.634   1
  -8   4   0 69443.5 3250.75   1
  -8  -4   0 66044.7 3240.56   1
   8   4   0 71531.2 3241.96   1
   8  -4   0 79184.3 3254.41   1
  -9   4   0 784.446 79.1169   1
   9   4   0 842.526 74.2385   1
  -9  -4   0 831.543 76.3909   1
   9  -4   0 952.990 80.8424   1
 -10  -4   0 2597.82 154.222   1
  10   4   0 2178.62 146.517   1
  11  -4   0 2055.72 137.074   1
 -11  -4   0 1777.89 131.632   1
 -11   4   0 2137.95 141.297   1
  11   4   0 2032.75 134.343   1
  12  -4   0 6554.55 362.757   1
 -12  -4   0 7341.89 363.799   1
 -12   4   0 6193.06 359.744   1
  12   4   0 7292.89 361.269   1
  13  -4   0 14274.9 715.701   1
 -13  -4   0 14507.1 715.710   1
 -13   4   0 15796.5 725.881   1
  13   4   0 14228.7 713.444   1
  14  -4   0 1403.36 114.722   1
 -14  -4   0 1536.13 117.035   1
 -14   4   0 1430.99 119.094   1
 -15  -4   0 10276.9 520.048   1
  15   4   0 10054.5 516.783   1
  16  -4   0 1279.73 112.409   1
 -16   4   0 1334.34 114.274   1
  16   4   0 1385.58 112.479   1
  17  -4   0 368.121 60.8253   1
 -17  -4   0 293.108 56.4599   1
 -17   4   0 417.370 66.9550   1
  17   4   0 289.999 55.7321   1
  18  -4   0 3383.21 209.672   1
 -18  -4   0 3327.20 209.458   1
 -18   4   0 3341.99 210.100   1
  18   4   0 2957.22 202.888   1
 -19  -4   0 641.182 83.3160   1
  19   4   0 694.142 81.4586   1
  20  -4   0 140.267 43.0036   1
 -20  -4   0 165.114 49.9209   1
 -20   4   0 63.7287 35.2188   1
  20   4   0 96.7501 50.0919   1
  21  -4   0 8.67949 37.6948   1
 -21  -4   0 37.0755 40.9903   1
 -21   4   0 18.3634 35.1696   1
  21   4   0 44.3635 45.1027   1
  22  -4   0 131.991 51.1083   1
 -22  -4   0 83.8509 50.6217   1
 -22   4   0 64.0124 46.0349   1
  22   4   0 97.8838 51.1426   1
  23  -4   0 454.624 66.9631   1
 -23  -4   0 383.369 64.5546   1
 -23   4   0 316.672 66.1778   1
  23   4   0 423.341 66.2922   1
  24  -4   0 85.4834 49.6853   1
 -24  -4   0 148.996 51.2161   1
  24   4   0 104.526 47.3779   1
 -24   4   0 62.8022 50.4837   1
  25   4   0 86.1970 46.8296   1
 -26   4   0 83.7116 49.7945   1
  26  -4   0 22.9444 37.3083   1
   0   5   0 3.87190 21.7216   1
   0  -5   0 46.7705 25.6578   1
   1  -5   0 2010.51 120.760   1
  -1   5   0 1848.16 117.242   1
   1   5   0 1917.69 121.375   1
  -1  -5   0 2257.82 122.495   1
   2  -5   0 61494.7 2930.25   1
   2   5   0 66788.6 2929.84   1
  -2   5   0 66683.3 2933.15   1
  -2  -5   0 62754.4 2930.01   1
   3  -5   0 42045.4 1892.09   1
  -3  -5   0 43093.0 1889.78   1
  -3   5   0 39878.0 1889.20   1
   3   5   0 39951.1 1887.89   1
   4   5   0 110532. 4896.99   1
  -4  -5   0 112539. 4899.58   1
  -4   5   0 105879. 4899.42   1
   4  -5   0 102996. 4899.03   1
  -5   5   0 29821.5 1253.55   1
   5  -5   0 27014.4 1250.35   1
   5   5   0 25093.7 1244.19   1
  -5  -5   0 26255.1 1246.60   1
  -6   5   0 1973.24 126.005   1
   6  -5   0 1761.36 122.913   1
   6   5   0 1889.04 119.569   1
  -6  -5   0 2002.09 122.805   1
  -7   5   0 54435.6 2621.92   1
   7  -5   0 59115.1 2625.10   1
   7   5   0 55703.3 2616.06   1
  -7  -5   0 60158.1 2623.07   1
  -8   5   0 5124.95 292.178   1
  -8  -5   0 5542.97 290.412   1
   8  -5   0 5824.72 296.488   1
   8   5   0 5486.17 288.804   1
  -9  -5   0-18.2168 27.3203   1
   9   5   0 5.84792 28.0668   1
 -10   5   0 885.213 82.3668   1
  10  -5   0 734.705 76.3032   1
  10   5   0 942.736 80.4370   1
 -10  -5   0 763.922 75.6698   1
 -11   5   0 3574.07 214.381   1
 -11  -5   0 3531.44 208.441   1
  11  -5   0 3253.02 212.825   1
  11   5   0 3740.43 208.227   1
  12  -5   0 1150.05 100.010   1
 -12   5   0 990.592 96.0647   1
  12   5   0 1103.30 92.8489   1
 -12  -5   0 1087.26 94.5351   1
 -13  -5   0 10970.5 553.216   1
 -13   5   0 10920.2 559.560   1
  13  -5   0 11096.6 555.730   1
 -14   5   0 380.817 61.9173   1
  14   5   0 261.275 52.0870   1
 -14  -5   0 270.237 52.7858   1
  14  -5   0 322.674 59.5473   1
  15  -5   0 1757.53 140.381   1
 -15  -5   0 2006.91 144.797   1
 -15   5   0 1997.31 147.904   1
  15   5   0 2092.69 142.259   1
  16  -5   0 137.593 49.1295   1
 -16   5   0 141.555 47.1663   1
  17  -5   0 8646.74 448.296   1
 -17  -5   0 8731.91 448.007   1
 -17   5   0 7770.74 442.348   1
  17   5   0 8694.92 444.716   1
  18  -5   0 1098.37 106.188   1
 -18  -5   0 1222.45 109.276   1
 -18   5   0 1343.42 116.788   1
  18   5   0 1206.66 107.113   1
  19  -5   0-17.6312 34.5442   1
 -19  -5   0 73.2483 47.7694   1
 -19   5   0-18.5396 36.3239   1
  19   5   0 8.59367 42.4740   1
  20  -5   0 204.208 49.1536   1
 -20  -5   0 278.285 59.9044   1
 -20   5   0 221.231 56.4725   1
  20   5   0 226.535 53.4833   1
 -21  -5   0 65.4666 48.8335   1
  21   5   0 26.3248 40.8640   1
  22  -5   0 236.218 59.3890   1
 -22   5   0 225.548 56.3537   1
 -23  -5   0 354.886 66.8026   1
  23  -5   0 346.202 65.4833   1
  23   5   0 378.391 66.9170   1
 -24   5   0 256.897 62.1530   1
  24  -5   0 154.678 53.0607   1
 -25   5   0 104.484 46.7652   1
  25  -5   0 83.3920 47.4369   1
   0   6   0 44994.7 2184.13   1
   0  -6   0 50018.4 2181.16   1
   1  -6   0 12926.7 594.483   1
  -1   6   0 12236.0 591.523   1
   1   6   0 12033.3 590.712   1
  -1  -6   0 12225.6 593.335   1
   2  -6   0 31394.6 1470.09   1
  -2   6   0 30692.8 1469.55   1
   2   6   0 32075.8 1468.47   1
  -2  -6   0 33116.8 1471.73   1
   3  -6   0 558.725 57.7215   1
  -3   6   0 541.709 56.6373   1
   3   6   0 555.379 54.3906   1
  -3  -6   0 675.898 60.7353   1
   4  -6   0 3691.56 200.955   1
  -4  -6   0 3821.09 200.625   1
  -4   6   0 3280.87 199.189   1
   4   6   0 3478.57 197.733   1
  -5   6   0 4049.75 236.646   1
   5  -6   0 4580.11 243.031   1
   5   6   0 4535.87 237.866   1
  -5  -6   0 4569.30 240.408   1
  -6   6   0 8250.51 401.699   1
   6  -6   0 7651.47 398.281   1
   6   6   0 7941.67 396.193   1
  -6  -6   0 7719.75 396.795   1
  -7   6   0 2613.49 164.954   1
   7  -6   0 2593.26 166.138   1
   7   6   0 2707.88 161.534   1
  -7  -6   0 2837.29 165.643   1
   8   6   0 1130.63 90.4130   1
  -8  -6   0 1090.32 90.7342   1
  -9   6   0 6869.07 369.948   1
   9  -6   0 6859.83 372.111   1
   9   6   0 7256.84 366.243   1
  -9  -6   0 7244.64 369.631   1
  10  -6   0 1914.41 138.025   1
 -10   6   0 1899.60 134.732   1
 -11   6   0 78.9828 40.7125   1
  11  -6   0 148.053 42.0433   1
  11   6   0 172.630 41.7586   1
 -11  -6   0 200.743 44.5394   1
 -12   6   0 11125.5 580.986   1
 -12  -6   0 11506.0 579.359   1
  12  -6   0 12040.9 582.147   1
 -13  -6   0 925.336 87.4686   1
  13  -6   0 692.653 82.7434   1
 -13   6   0 836.751 85.9823   1
  13   6   0 890.420 86.3819   1
  14   6   0 132.158 41.4267   1
 -14  -6   0 104.767 40.1933   1
 -15   6   0 247.265 57.6832   1
  15  -6   0 279.205 54.8985   1
  15   6   0 144.910 46.3857   1
 -15  -6   0 291.399 53.6068   1
 -16  -6   0 1541.44 124.547   1
  16  -6   0 1407.51 120.459   1
 -16   6   0 1612.40 131.155   1
  16   6   0 1561.32 124.673   1
 -17   6   0 283.487 59.1382   1
 -17  -6   0 333.331 60.0623   1
  17  -6   0 273.946 56.7684   1
  17   6   0 272.948 56.7200   1
 -18   6   0 72.9431 43.8204   1
 -18  -6   0 35.8214 43.6870   1
  18  -6   0 72.2700 44.0683   1
  18   6   0 26.1287 38.5728   1
 -19   6   0 9.19590 43.4593   1
  19  -6   0-17.7645 44.5233   1
 -20   6   0 112.288 47.8354   1
 -20  -6   0 138.322 48.3914   1
  20   6   0 98.3913 45.7514   1
 -21   6   0 101.236 44.3213   1
  21   6   0 17.9755 42.6345   1
  21  -6   0 159.983 50.4949   1
 -21  -6   0 27.8768 45.4152   1
 -22  -6   0 1202.64 109.692   1
  22   6   0 935.887 103.106   1
  22  -6   0 1087.96 103.308   1
 -22   6   0 1010.34 105.143   1
  23  -6   0 214.972 56.2581   1
 -23  -6   0 111.609 48.6091   1
  23   6   0 125.567 52.0329   1
 -23   6   0 274.794 62.9471   1
 -24   6   0 115.166 53.9786   1
  24  -6   0 41.9158 40.3639   1
 -25   6   0 34.2590 40.5748   1
  25  -6   0 91.4047 48.6762   1
   0   7   0-26.1343 25.8505   1
   0  -7   0-15.9217 21.2845   1
   1  -7   0 5480.74 276.149   1
  -1   7   0 5483.24 274.764   1
   1   7   0 5497.28 275.316   1
   2  -7   0 26157.3 1129.07   1
  -2   7   0 23004.9 1124.68   1
   2   7   0 22767.3 1122.77   1
  -2  -7   0 24513.5 1127.63   1
   3  -7   0 2034.04 129.188   1
  -3   7   0 2032.17 128.790   1
   3   7   0 1815.82 121.754   1
  -3  -7   0 1872.71 125.302   1
   4  -7   0 18582.5 938.679   1
  -4   7   0 20774.1 943.079   1
   4   7   0 19601.1 936.571   1
  -4  -7   0 20703.8 940.216   1
   5  -7   0 6646.13 374.602   1
  -5  -7   0 7711.38 375.842   1
  -5   7   0 7227.02 374.368   1
   5   7   0 7724.97 376.998   1
   6   7   0 163.870 36.2951   1
  -6  -7   0 109.499 31.7473   1
  -6   7   0 87.1544 30.3154   1
   6  -7   0 105.211 35.5493   1
   7   7   0 710.200 70.8857   1
  -7  -7   0 771.064 74.7969   1
  -8   7   0 485.204 59.8794   1
   8  -7   0 552.840 61.9976   1
   8   7   0 489.632 61.1865   1
  -8  -7   0 639.886 65.9484   1
   9  -7   0 3518.28 213.277   1
  -9   7   0 3682.88 214.608   1
 -10   7   0 4122.13 253.722   1
  10  -7   0 4929.67 263.568   1
  10   7   0 4862.98 257.566   1
 -10  -7   0 4246.37 254.835   1
 -11   7   0 764.667 82.4158   1
 -11  -7   0 739.859 82.3982   1
 -12   7   0 525.638 73.4838   1
 -12  -7   0 507.855 67.6994   1
  12  -7   0 488.345 67.5837   1
  12   7   0 620.323 69.3460   1
  13   7   0 158.231 45.1297   1
 -13  -7   0 17.0050 39.7489   1
 -14  -7   0 2664.47 174.149   1
  14   7   0 2180.29 162.165   1
  14  -7   0 2644.52 169.781   1
 -14   7   0 2202.25 163.025   1
 -15  -7   0 9434.71 502.993   1
  15   7   0 10124.7 501.947   1
  15  -7   0 9400.72 499.976   1
 -15   7   0 9845.23 504.281   1
 -16  -7   0 5258.31 296.734   1
  16   7   0 5126.08 292.681   1
  16  -7   0 5027.28 292.953   1
 -16   7   0 5062.50 295.811   1
  17   7   0 156.211 46.6565   1
 -17  -7   0 45.0332 40.7866   1
 -18  -7   0 173.808 53.5320   1
  18   7   0 115.111 52.8996   1
  18  -7   0 188.664 49.2768   1
 -18   7   0 213.823 54.9363   1
 -19  -7   0 9.27522 41.0110   1
  19   7   0-8.97802 43.7428   1
  19  -7   0-45.4446 43.6271   1
 -19   7   0-27.6747 44.2795   1
  20   7   0 72.5019 54.1987   1
 -20  -7   0 93.5968 48.3464   1
 -21  -7   0 235.578 56.8707   1
  21   7   0 199.867 55.9164   1
  21  -7   0 174.855 59.5079   1
 -21   7   0 148.680 58.7246   1
  22   7   0 252.973 59.3841   1
 -22  -7   0 207.541 59.3669   1
 -23  -7   0 57.0433 52.0988   1
  23  -7   0 8.51167 40.8691   1
 -23   7   0 26.6958 45.8451   1
  23   7   0 35.9476 54.1554   1
  24  -7   0 41.6952 47.3379   1
 -24   7   0 86.1537 46.1765   1
   0   8   0 5161.83 288.072   1
   0  -8   0 5799.11 292.775   1
   1   8   0 11425.9 536.623   1
  -1   8   0 10321.1 532.431   1
  -1  -8   0 10925.8 535.825   1
   1  -8   0 10804.4 536.253   1
   2   8   0 15645.9 752.012   1
  -2   8   0 15446.6 754.267   1
  -2  -8   0 15419.0 755.699   1
   2  -8   0 16241.6 756.337   1
   3   8   0 3448.40 187.436   1
  -3   8   0 2913.12 183.137   1
  -3  -8   0 2885.27 186.425   1
   3  -8   0 3306.73 190.009   1
   4   8   0 7030.40 377.915   1
  -4   8   0 7634.00 385.511   1
  -4  -8   0 7460.51 384.405   1
   4  -8   0 7753.49 387.867   1
   5   8   0 157.682 39.3878   1
  -5  -8   0 195.507 43.2077   1
  -6  -8   0 3395.91 193.580   1
   6  -8   0 2815.42 192.308   1
  -6   8   0 3356.46 194.000   1
   7  -8   0 4330.67 241.597   1
  -7   8   0 4005.79 238.888   1
  -8   8   0 6026.81 313.866   1
   8  -8   0 5929.78 313.169   1
   8   8   0 5609.44 304.838   1
  -8  -8   0 5288.51 305.603   1
  -9   8   0 10589.8 561.171   1
   9  -8   0 11824.5 567.411   1
   9   8   0 11559.5 561.720   1
  -9  -8   0 11075.3 562.730   1
 -10   8   0 150.488 41.5816   1
  10  -8   0 70.7629 38.5803   1
 -10  -8   0 83.1047 39.1824   1
 -11   8   0 32.0787 37.9198   1
  11  -8   0 33.5394 42.6269   1
  11   8   0-22.6715 36.8339   1
 -11  -8   0 78.4082 41.4466   1
  12   8   0 2017.02 147.604   1
 -12  -8   0 2247.01 152.544   1
 -13   8   0 1442.14 120.739   1
  13  -8   0 1354.79 113.913   1
  13   8   0 1343.80 113.771   1
 -13  -8   0 1356.83 113.674   1
  14  -8   0 4815.32 282.259   1
 -14   8   0 5015.10 286.382   1
  15  -8   0 702.892 80.3116   1
 -15  -8   0 635.911 80.1775   1
  15   8   0 616.390 78.7968   1
 -15   8   0 817.937 85.4364   1
 -16   8   0 54.6990 44.4094   1
 -16  -8   0-36.2633 48.4961   1
  16  -8   0 8.82125 44.2170   1
  16   8   0-25.7287 38.5837   1
 -17  -8   0 1731.42 140.351   1
  17   8   0 1775.09 138.131   1
  17  -8   0 1861.64 142.607   1
 -17   8   0 1923.68 145.743   1
  18  -8   0 945.887 95.9453   1
 -18   8   0 1023.48 103.617   1
 -19  -8   0 391.845 65.6190   1
  19   8   0 489.252 70.2658   1
  19  -8   0 441.561 70.7170   1
 -19   8   0 345.158 66.0453   1
  20  -8   0 335.745 59.6387   1
 -20  -8   0 307.838 61.4492   1
  20   8   0 349.217 63.9127   1
 -21  -8   0 19.2852 44.8534   1
  21   8   0-17.9482 39.6729   1
 -21   8   0-18.1815 46.1976   1
 -22  -8   0-9.55430 45.8545   1
 -22   8   0 9.10715 39.5364   1
  22   8   0-35.9410 45.6622   1
  22  -8   0-8.56901 33.5802   1
  23  -8   0 85.1344 45.1454   1
 -24   8   0 25.7400 46.4674   1
  24  -8   0 24.5310 43.7562   1
  -3   9   0 15646.5 734.179   1
   3  -9   0 14570.9 731.894   1
  -4   9   0 2311.37 162.435   1
   4  -9   0 2847.43 169.693   1
   5   9   0 2775.30 164.370   1
  -5   9   0 2374.83 161.019   1
   5  -9   0 2342.10 159.754   1
  -5  -9   0 2687.70 165.789   1
  -6   9   0 13722.7 691.999   1
   6  -9   0 15036.8 698.192   1
   6   9   0 14007.1 689.420   1
  -6  -9   0 14055.9 692.659   1
  -7   9   0 11302.3 568.803   1
   7  -9   0 11331.8 569.084   1
   7   9   0 11454.8 565.634   1
  -8  -9   0 23658.2 1153.17   1
  -8   9   0 24568.7 1156.52   1
   8  -9   0 23610.7 1156.16   1
   8   9   0 25499.5 1154.71   1
  -9   9   0 3217.61 205.219   1
   9  -9   0 3477.27 208.399   1
  -9  -9   0 3287.91 203.835   1
 -10   9   0 17300.6 816.540   1
  10  -9   0 17163.2 815.219   1
  10   9   0 16147.0 808.056   1
 -10  -9   0 16249.3 811.971   1
 -11   9   0 852.744 89.8460   1
  11  -9   0 900.492 91.6772   1
  11   9   0 1008.05 92.3164   1
 -11  -9   0 887.605 89.0500   1
 -12   9   0 516.433 66.8488   1
  12  -9   0 616.968 77.4608   1
  12   9   0 591.384 72.6572   1
 -12  -9   0 549.695 71.0559   1
  13  -9   0 2687.47 182.750   1
 -13   9   0 2904.63 189.435   1
 -14   9   0 27.3660 42.4498   1
 -14  -9   0 44.0233 40.3087   1
  14  -9   0 25.8894 39.5090   1
  14   9   0 16.9937 39.5434   1
  15  -9   0 1239.86 111.968   1
 -15  -9   0 1269.23 114.163   1
  15   9   0 1291.95 112.473   1
 -15   9   0 1354.40 116.331   1
 -16   9   0 118.923 51.0309   1
 -16  -9   0 156.349 52.9994   1
  16  -9   0 132.896 48.3241   1
  16   9   0 114.859 51.4729   1
  17   9   0 3241.72 214.186   1
 -17  -9   0 3496.50 220.621   1
  17  -9   0 3604.00 220.974   1
 -17   9   0 3283.16 216.438   1
  18   9   0 951.507 99.3173   1
 -18  -9   0 1009.41 101.662   1
  18  -9   0 915.933 97.2764   1
 -18   9   0 1130.58 109.198   1
  19   9   0 27.3965 46.4184   1
 -19  -9   0 38.0296 45.6392   1
  19  -9   0 35.0786 48.0534   1
 -19   9   0-9.51670 45.6837   1
  20   9   0 36.6554 52.4865   1
 -20  -9   0-19.0707 45.0647   1
  20  -9   0-8.93722 39.5104   1
 -20   9   0-27.5826 41.3658   1
  21   9   0 64.1274 46.6437   1
  21  -9   0 89.4188 46.1409   1
 -21  -9   0 104.846 52.2960   1
 -21   9   0 8.94151 44.2878   1
 -22   9   0-8.94195 44.8258   1
  22  -9   0-17.1097 42.8856   1
 -23   9   0 359.404 64.5419   1
  23  -9   0 275.066 57.0255   1
   0  10   0 1679.08 125.091   1
   0 -10   0 1913.01 130.860   1
   1  10   0 24452.9 1200.23   1
  -1  10   0 27277.7 1205.70   1
   1 -10   0 26121.8 1203.43   1
  -1 -10   0 24236.5 1199.53   1
   2  10   0 16354.5 760.143   1
  -2  10   0 15804.7 760.616   1
   2 -10   0 15640.6 757.962   1
  -2 -10   0 14727.6 756.393   1
  -3  10   0 33587.3 1632.40   1
  -3 -10   0 36566.0 1641.03   1
   4  10   0 1072.42 97.4784   1
  -4  10   0 1341.23 103.248   1
   4 -10   0 1177.95 100.669   1
  -4 -10   0 1214.78 100.588   1
   5  10   0 5520.54 299.205   1
  -5  10   0 5017.24 297.387   1
   5 -10   0 5490.30 300.018   1
  -5 -10   0 5717.40 302.441   1
  -6  10   0 4700.08 257.052   1
   6 -10   0 4235.38 253.222   1
   6  10   0 4310.90 249.405   1
  -7  10   0 27587.8 1349.80   1
   7 -10   0 30253.7 1359.38   1
   7  10   0 28025.5 1347.54   1
  -7 -10   0 29254.5 1353.85   1
  -8  10   0 29026.8 1354.76   1
  -8 -10   0 28834.2 1351.26   1
   8  10   0 28519.3 1348.99   1
   8 -10   0 28285.3 1355.07   1
  -9 -10   0 5641.49 314.979   1
 -10 -10   0 401.884 60.8786   1
  10  10   0 258.926 51.5153   1
 -10  10   0 387.907 65.9650   1
  10 -10   0 329.412 60.5614   1
 -11 -10   0 151.092 48.4589   1
  11  10   0 90.2810 45.3716   1
 -11  10   0 146.615 46.5341   1
  11 -10   0 145.536 42.7470   1
 -12 -10   0 7938.54 412.677   1
  12  10   0 7049.66 402.515   1
 -12  10   0 7352.90 407.176   1
  12 -10   0 8334.07 414.415   1
 -13 -10   0 35.2486 36.1107   1
  13  10   0 58.2026 38.7171   1
 -13  10   0 26.4520 44.2340   1
  13 -10   0 35.8942 41.1008   1
  14  10   0 4143.25 248.022   1
 -14 -10   0 4052.18 249.442   1
 -15 -10   0 145.549 45.2176   1
  15  10   0 78.5491 42.1612   1
  15 -10   0 97.1799 44.5445   1
 -15  10   0 111.397 46.7805   1
 -16  10   0 924.030 93.4389   1
 -16 -10   0 904.515 98.3148   1
  16 -10   0 744.851 87.8981   1
  16  10   0 1003.80 99.4789   1
 -17 -10   0 299.431 57.0475   1
  17  10   0 387.309 62.7381   1
  17 -10   0 249.793 56.0617   1
 -17  10   0 321.449 64.8243   1
  18 -10   0 929.209 97.1583   1
 -18  10   0 888.380 95.0720   1
  18  10   0 1038.78 99.3067   1
 -18 -10   0 925.509 98.2342   1
  19 -10   0 297.542 62.4708   1
 -19  10   0 337.467 64.2786   1
  19  10   0 404.097 67.1302   1
 -19 -10   0 436.663 69.7068   1
  20  10   0-18.3866 47.3450   1
 -20 -10   0 28.5036 45.5981   1
  21 -10   0 304.820 62.9483   1
  21  10   0 238.622 60.6487   1
  22 -10   0 303.753 59.3870   1
 -22  10   0 267.242 52.9882   1
   0  11   0-14.7561 33.7611   1
   0 -11   0 7.65654 31.9830   1
  -1  11   0 5350.03 290.815   1
   1  11   0 4982.93 286.732   1
  -1 -11   0 5005.22 287.509   1
   1 -11   0 5416.16 291.673   1
   2  11   0 26197.7 1258.84   1
  -2  11   0 24063.1 1257.90   1
   2 -11   0 27587.8 1263.59   1
  -2 -11   0 29399.1 1266.81   1
   3  11   0 5507.57 311.061   1
  -3  11   0 5609.47 310.953   1
   3 -11   0 6102.64 317.438   1
  -3 -11   0 5583.01 311.521   1
   4  11   0 18267.3 859.970   1
  -4  11   0 16340.1 856.068   1
   4 -11   0 18075.2 863.182   1
  -4 -11   0 18458.5 864.523   1
   5  11   0 1255.59 105.380   1
  -5  11   0 1315.23 109.951   1
   5 -11   0 1227.19 106.011   1
  -5 -11   0 1307.34 109.472   1
  -6  11   0 9186.18 497.797   1
   6 -11   0 10261.7 505.467   1
  -6 -11   0 10068.4 503.703   1
   7  11   0 13358.7 676.092   1
  -7 -11   0 14193.9 683.738   1
  -8  11   0 9191.86 457.572   1
   8 -11   0 8236.47 451.804   1
   8  11   0 9040.05 452.872   1
  -8 -11   0 8395.29 454.655   1
  -9  11   0 4787.73 288.644   1
   9 -11   0 5666.94 297.886   1
   9  11   0 5246.69 290.509   1
  -9 -11   0 4745.52 287.081   1
  10 -11   0 411.777 67.9276   1
 -10  11   0 329.012 62.7471   1
 -11 -11   0 8011.50 414.516   1
  11 -11   0 7778.78 413.129   1
 -11  11   0 7360.33 409.857   1
 -12  11   0 150.648 50.3997   1
  12  11   0 261.182 54.6195   1
 -12 -11   0 158.909 49.6710   1
  12 -11   0 187.326 52.3402   1
  13  11   0 3384.52 216.197   1
 -13 -11   0 3365.84 214.316   1
 -14 -11   0 36.5893 43.2332   1
  14  11   0 8.87393 44.4850   1
  14 -11   0 17.7373 41.2564   1
 -14  11   0-9.40636 44.4573   1
 -15 -11   0 56.0737 43.4961   1
  15  11   0-8.91708 44.7221   1
  15 -11   0 52.9761 39.7502   1
 -15  11   0 37.4119 39.8700   1
 -16 -11   0 1046.06 104.380   1
  16  11   0 1082.18 104.914   1
  16 -11   0 1235.67 108.566   1
 -16  11   0 1049.51 103.505   1
  17  11   0 1542.79 129.578   1
 -17 -11   0 1549.23 129.484   1
  17 -11   0 1551.25 125.792   1
 -17  11   0 1478.78 127.387   1
 -18 -11   0 644.124 82.5445   1
  18  11   0 557.770 79.2134   1
  18 -11   0 619.307 78.7536   1
 -18  11   0 594.258 78.8843   1
 -19 -11   0 522.290 76.6543   1
  19  11   0 776.954 88.2644   1
  20  11   0 658.027 82.2686   1
 -20  11   0 512.825 70.4239   1
  20 -11   0 436.148 64.5246   1
  21 -11   0 529.808 75.6065   1
 -22  11   0 213.490 56.7606   1
  22 -11   0 151.477 54.6112   1
   0 -12   0 4379.10 263.246   1
   0  12   0 4826.28 267.272   1
   1 -12   0 10273.8 504.994   1
  -1 -12   0 8962.77 499.645   1
  -1  12   0 11053.6 509.642   1
   1  12   0 9176.63 498.624   1
  -2 -12   0 23937.3 1120.45   1
   2 -12   0 23715.3 1121.40   1
  -2  12   0 23139.0 1118.85   1
   2  12   0 23212.4 1119.47   1
  -3  12   0 3165.60 189.336   1
   3 -12   0 3200.95 191.686   1
   4  12   0 16766.0 785.591   1
  -4 -12   0 15295.2 780.138   1
  -5  12   0 1980.49 139.090   1
   5 -12   0 1516.55 126.996   1
  -5 -12   0 1784.28 134.258   1
   6  12   0 12096.8 609.800   1
   6 -12   0 12967.3 616.028   1
  -6  12   0 11547.6 607.314   1
  -6 -12   0 12145.4 613.763   1
   7 -12   0 2904.53 186.034   1
  -7  12   0 2483.58 173.868   1
   8 -12   0 6816.90 358.676   1
   8  12   0 7072.95 359.276   1
  -8 -12   0 7000.47 361.299   1
  -9  12   0 192.329 48.6125   1
   9 -12   0 193.202 45.3992   1
   9  12   0 164.598 47.8675   1
  -9 -12   0 184.721 49.4532   1
 -10  12   0 549.471 71.7680   1
  10 -12   0 687.562 79.9110   1
  10  12   0 664.958 79.4385   1
 -10 -12   0 565.173 77.7475   1
 -11  12   0 3686.93 235.734   1
  11 -12   0 4014.83 238.697   1
  11  12   0 3955.34 239.601   1
 -11 -12   0 4011.55 241.357   1
 -12  12   0 1949.90 154.644   1
  12 -12   0 2222.55 158.871   1
  12  12   0 2443.88 162.141   1
 -12 -12   0 2077.79 156.191   1
 -13  12   0 2156.16 159.851   1
  13 -12   0 2384.90 167.115   1
  13  12   0 2180.33 160.128   1
 -13 -12   0 2406.49 166.144   1
  14 -12   0 63.1322 45.5037   1
 -14  12   0 164.898 48.6806   1
 -15  12   0 37.8682 44.1207   1
 -15 -12   0 56.0003 41.3506   1
  15  12   0 64.4627 45.5972   1
  15 -12   0 79.1290 38.2648   1
 -16  12   0 2461.20 167.933   1
  16  12   0 2205.53 164.446   1
  16 -12   0 2218.42 159.905   1
 -16 -12   0 2066.81 159.760   1
 -17  12   0 1783.15 136.779   1
 -17 -12   0 1550.84 133.715   1
  17  12   0 1580.93 137.530   1
  17 -12   0 1702.44 133.149   1
  18  12   0 1405.29 123.835   1
 -18 -12   0 1512.45 126.583   1
 -19  12   0 197.100 51.2844   1
  19 -12   0 103.802 40.2475   1
  19  12   0 239.180 62.3883   1
  20 -12   0-8.38094 43.2074   1
 -20  12   0 107.730 46.8802   1
 -21  12   0 579.333 78.2995   1
  21 -12   0 683.382 81.6940   1
   0  13   0-41.8406 40.7905   1
   0 -13   0-25.0876 38.2937   1
   1  13   0 5534.56 296.194   1
  -1 -13   0 5488.40 298.120   1
   1 -13   0 5536.82 297.244   1
  -2  13   0 10190.2 534.029   1
   2  13   0 9625.23 531.742   1
  -2 -13   0 11356.6 541.809   1
   2 -13   0 11027.6 541.453   1
  -3  13   0 16160.5 800.035   1
   3 -13   0 16424.9 804.274   1
  -3 -13   0 16451.3 800.276   1
  -4 -13   0 1097.91 101.753   1
   4  13   0 1325.58 108.529   1
  -4  13   0 1079.09 104.115   1
   4 -13   0 1201.63 106.727   1
   5  13   0 23322.0 1054.53   1
  -5  13   0 22546.2 1052.79   1
   5 -13   0 22676.9 1051.46   1
  -6 -13   0 323.893 61.4820   1
   6 -13   0 447.039 66.1759   1
   6  13   0 377.256 59.8810   1
  -6  13   0 279.000 54.7173   1
   7  13   0 10945.7 547.951   1
   7 -13   0 11622.4 555.058   1
  -7  13   0 9909.88 539.677   1
  -7 -13   0 10435.8 546.870   1
  -8 -13   0 189.718 57.6301   1
   8 -13   0 408.090 66.0527   1
   8  13   0 305.596 59.2248   1
  -8  13   0 318.875 61.6629   1
  -9 -13   0 1127.04 106.937   1
  -9  13   0 1211.57 108.711   1
   9  13   0 1161.43 107.465   1
   9 -13   0 1243.80 109.334   1
 -10 -13   0 2564.79 176.860   1
 -10  13   0 2448.33 171.933   1
  10  13   0 2508.73 171.021   1
  10 -13   0 2531.65 175.518   1
 -11 -13   0 1932.11 147.880   1
 -11  13   0 1719.62 142.307   1
  11  13   0 2225.57 152.329   1
  11 -13   0 1975.78 147.339   1
 -12  13   0 906.023 99.0352   1
  12  13   0 1011.52 100.878   1
  12 -13   0 944.295 97.2878   1
 -13 -13   0 946.808 95.7401   1
  13  13   0 838.363 89.6969   1
 -13  13   0 734.477 87.3388   1
  13 -13   0 908.400 93.7270   1
 -14 -13   0 611.955 81.8351   1
  14  13   0 925.202 94.3918   1
 -15 -13   0 908.044 95.6414   1
  15  13   0 940.528 95.5413   1
 -15  13   0 899.144 98.2079   1
  15 -13   0 840.400 92.8194   1
  16  13   0 569.896 79.9831   1
 -16 -13   0 725.442 84.5989   1
  16 -13   0 733.030 84.5278   1
  17  13   0 992.900 102.205   1
  17 -13   0 852.666 93.1414   1
 -17  13   0 869.384 94.7129   1
 -17 -13   0 975.260 100.739   1
  18 -13   0 68.6133 42.5208   1
 -18  13   0 79.7017 46.3228   1
  19 -13   0 270.800 54.2106   1
 -19  13   0 253.870 55.9912   1
  20 -13   0 49.6704 43.2407   1
 -20  13   0 43.4046 38.4320   1
   0  14   0 9029.98 459.851   1
   0 -14   0 8421.93 455.564   1
  -1  14   0 2475.90 161.014   1
   1  14   0 2066.28 154.441   1
  -1 -14   0 2354.25 160.196   1
   1 -14   0 1934.53 152.280   1
  -2  14   0 4755.51 279.249   1
   2  14   0 4839.50 281.088   1
  -2 -14   0 4648.48 280.401   1
   2 -14   0 5242.00 286.381   1
   3  14   0 368.421 60.5185   1
  -3 -14   0 352.162 61.1821   1
  -3  14   0 330.674 59.2018   1
   3 -14   0 452.294 67.5472   1
  -4  14   0 1952.34 145.696   1
   4  14   0 1923.97 145.483   1
   4 -14   0 1939.84 144.540   1
  -4 -14   0 2126.76 150.577   1
   5  14   0 303.119 57.7149   1
  -5 -14   0 252.478 53.2514   1
  -5  14   0 281.659 54.3085   1
   5 -14   0 218.142 48.1295   1
  -6 -14   0 8846.22 468.096   1
   6 -14   0 9250.78 472.031   1
  -6  14   0 8546.30 465.249   1
   6  14   0 9157.62 470.177   1
   7  14   0 676.228 83.9352   1
  -7 -14   0 780.627 89.2785   1
   8  14   0 8094.11 421.561   1
  -8  14   0 7684.07 418.836   1
   8 -14   0 8119.23 423.223   1
  -8 -14   0 7447.87 417.920   1
  -9 -14   0 463.076 74.5164   1
   9  14   0 640.501 79.6066   1
  -9  14   0 603.217 75.3792   1
   9 -14   0 633.011 76.7942   1
  10 -14   0 473.565 71.0594   1
 -10  14   0 370.355 65.0633   1
  11  14   0 598.732 77.5925   1
 -11  14   0 559.380 74.8953   1
 -11 -14   0 471.463 77.1132   1
  11 -14   0 551.119 74.2240   1
  12  14   0 173.993 53.5148   1
 -12 -14   0 182.384 52.5860   1
  13  14   0 489.347 75.7850   1
 -13  14   0 447.535 66.4035   1
  13 -14   0 412.392 67.3983   1
 -13 -14   0 560.850 78.6040   1
  14  14   0 545.348 74.4202   1
 -14  14   0 519.519 70.8372   1
 -14 -14   0 512.627 72.7878   1
  14 -14   0 452.998 69.7799   1
  15 -14   0 341.236 56.5321   1
 -15  14   0 287.595 56.6323   1
  16  14   0 2574.79 187.668   1
  16 -14   0 3152.42 192.378   1
 -16  14   0 3020.60 194.573   1
 -16 -14   0 2679.71 190.643   1
  17 -14   0 707.516 78.5691   1
 -17  14   0 516.739 71.9624   1
  18 -14   0 150.873 50.1312   1
 -18  14   0 199.680 55.7901   1
  19 -14   0 8.23291 41.8371   1
 -19  14   0-8.48902 45.9611   1
   0  15   0-17.8618 40.8667   1
   0 -15   0 8.83270 39.7379   1
   1  15   0 1591.24 125.743   1
  -1  15   0 1348.62 119.727   1
   1 -15   0 1507.62 122.761   1
  -1 -15   0 1555.04 123.718   1
  -2  15   0 17.5574 43.4043   1
  -2 -15   0 35.7180 42.2164   1
   2  15   0 26.2073 41.9410   1
   3  15   0 871.531 93.6101   1
  -3 -15   0 849.219 91.9221   1
  -4 -15   0 144.185 50.1955   1
   4  15   0 114.898 53.4864   1
  -4  15   0 88.5951 48.7992   1
   4 -15   0 106.318 45.3080   1
  -5  15   0 4866.35 307.117   1
   5  15   0 5811.90 317.344   1
  -5 -15   0 5664.85 315.487   1
   5 -15   0 5710.44 314.833   1
  -6  15   0 26.1516 34.2040   1
   6 -15   0 54.6780 39.5990   1
   7 -15   0 3421.73 220.098   1
  -7  15   0 3509.97 219.127   1
  -8 -15   0 36.7053 40.5941   1
   8  15   0 36.1677 42.0859   1
  -8  15   0 54.4736 38.7051   1
   8 -15   0 9.05141 34.6861   1
   9  15   0 223.944 58.0495   1
  -9  15   0 352.339 62.7473   1
  -9 -15   0 299.559 61.0321   1
   9 -15   0 308.502 62.0890   1
  10  15   0 90.6450 47.4916   1
 -10 -15   0 103.761 49.4057   1
  11  15   0 36.4512 45.6858   1
 -11  15   0 17.9896 32.7652   1
  11 -15   0 9.00411 34.4811   1
 -11 -15   0 18.9765 47.5675   1
  12  15   0 135.836 53.0191   1
 -12  15   0 170.621 53.6457   1
 -12 -15   0 191.246 55.3458   1
  12 -15   0 214.402 54.9163   1
  13 -15   0 27.0024 46.9873   1
 -13  15   0 44.4681 45.2239   1
  14  15   0 373.903 66.6814   1
 -14  15   0 413.421 67.0195   1
  14 -15   0 443.739 72.4470   1
 -14 -15   0 306.006 62.2249   1
  15  15   0 772.166 93.1593   1
  15 -15   0 903.056 92.7486   1
 -15  15   0 683.595 87.6880   1
  17 -15   0 846.650 84.5066   1
 -17  15   0 681.420 80.3246   1
   0  16   0 80.1337 42.7886   1
   0 -16   0 18.1356 37.9429   1
   1  16   0-9.06755 42.1819   1
  -1  16   0-44.0572 36.8119   1
   1 -16   0 18.3366 37.5286   1
  -1 -16   0-8.99276 39.0426   1
   2  16   0 279.883 60.7034   1
  -2  16   0 366.698 64.2076   1
   2 -16   0 340.792 60.4045   1
  -2 -16   0 315.731 60.1854   1
  -3  16   0 213.529 60.8189   1
   3 -16   0 326.097 62.7753   1
   3  16   0 281.021 56.3810   1
  -4  16   0 768.853 87.8278   1
  -4 -16   0 818.245 89.7162   1
   4 -16   0 780.864 85.4497   1
   4  16   0 647.734 84.1506   1
  -5 -16   0-9.21277 37.7088   1
   5  16   0 17.9414 42.3976   1
  -5  16   0 26.5622 37.7204   1
   5 -16   0 9.09776 42.3209   1
  -6 -16   0 1083.33 104.767   1
  -6  16   0 979.056 100.210   1
   6 -16   0 1312.73 113.770   1
   6  16   0 1028.11 102.906   1
  -7 -16   0 81.8030 47.4628   1
   7  16   0 27.0156 46.4190   1
  -7  16   0 26.4998 41.7929   1
   7 -16   0 45.6684 43.8795   1
   8  16   0 2911.86 188.438   1
  -8  16   0 2795.71 185.811   1
   8 -16   0 2483.70 178.746   1
  -8 -16   0 2534.63 179.911   1
   9  16   0 383.726 66.0359   1
  -9  16   0 359.594 62.8411   1
   9 -16   0 334.186 59.8745   1
  -9 -16   0 436.298 69.2344   1
  10  16   0 941.033 97.8678   1
 -10  16   0 879.153 90.3685   1
  10 -16   0 895.051 94.3281   1
 -10 -16   0 767.207 91.5497   1
  11  16   0 36.3624 44.2912   1
 -11  16   0-26.7017 38.6464   1
  11 -16   0 35.6412 39.3983   1
 -11 -16   0 37.8557 45.4266   1
  12  16   0 118.704 48.8964   1
 -12  16   0 35.4389 41.9299   1
  12 -16   0 44.0692 43.6195   1
 -12 -16   0 9.50253 38.9558   1
  13  16   0 639.448 85.4004   1
 -13  16   0 839.276 88.1643   1
  13 -16   0 628.236 81.7472   1
 -13 -16   0 608.409 82.9088   1
  14 -16   0 353.102 63.8138   1
  14  16   0 390.069 69.5197   1
  15 -16   0 570.925 72.1042   1
 -15  16   0 342.348 62.6293   1
  16 -16   0 449.496 70.1221   1
 -16  16   0 487.095 74.9446   1
   0  17   0-8.87238 46.8829   1
   0 -17   0-18.3600 44.7228   1
  -1  17   0 1063.95 105.353   1
   1  17   0 1196.57 111.310   1
  -1 -17   0 1239.84 110.640   1
   1 -17   0 1207.56 109.718   1
   2  17   0 100.415 43.3688   1
  -2  17   0 89.9112 45.9052   1
   2 -17   0 64.5519 42.4296   1
  -2 -17   0 136.271 48.2056   1
   3  17   0 18.1680 44.9015   1
  -3 -17   0 9.08691 43.6138   1
   4  17   0 1496.54 125.768   1
  -4 -17   0 1702.84 131.680   1
  -5 -17   0 129.196 50.0107   1
   5 -17   0 190.991 52.1511   1
   5  17   0 214.472 52.8697   1
  -6 -17   0 74.2934 42.6402   1
  -6  17   0 120.034 44.2954   1
   6 -17   0 55.6181 41.8523   1
   6  17   0 45.0403 44.6613   1
  -7  17   0 363.618 63.6851   1
  -8 -17   0 542.249 74.2054   1
   8  17   0 604.914 77.9553   1
  -8  17   0 573.281 74.8351   1
   8 -17   0 581.965 75.1772   1
   9  17   0 697.963 84.6992   1
  -9  17   0 576.583 74.7589   1
   9 -17   0 580.112 76.6111   1
  10  17   0 365.447 71.6524   1
 -10  17   0 601.893 76.3694   1
  10 -17   0 401.460 63.0326   1
 -10 -17   0 600.211 80.1537   1
  11 -17   0 471.403 68.6269   1
 -11  17   0 638.887 78.2367   1
 -11 -17   0 603.734 81.1738   1
  12 -17   0 60.3789 46.2102   1
 -12  17   0 52.1343 47.1119   1
  13 -17   0 382.830 67.1090   1
 -13  17   0 356.902 65.6404   1
  14 -17   0 35.2181 42.3154   1
 -14  17   0 65.6415 43.4134   1
   0  18   0 683.321 80.6542   1
   0 -18   0 734.634 85.8189   1
   1  18   0 735.134 90.2502   1
  -1  18   0 934.775 100.445   1
   1 -18   0 860.600 94.5837   1
  -1 -18   0 1024.31 100.489   1
   2  18   0 208.602 56.0004   1
  -2  18   0 222.226 52.3481   1
  -2 -18   0 136.291 47.7785   1
   2 -18   0 289.324 59.7790   1
   3  18   0 91.1806 47.7229   1
  -3  18   0 117.042 54.8894   1
   3 -18   0 35.3164 43.8028   1
  -3 -18   0 99.8140 48.6887   1
   4  18   0 81.8006 53.7410   1
  -4  18   0 35.1378 45.2977   1
   4 -18   0 27.0691 45.9102   1
  -4 -18   0 63.5652 43.6407   1
  -5  18   0 138.471 49.2265   1
   5 -18   0 81.4147 49.7439   1
  -5 -18   0 137.144 49.6887   1
   5  18   0 17.8943 43.7972   1
  -6 -18   0 137.972 48.1961   1
   6  18   0 257.836 57.7411   1
  -7 -18   0 9.25184 41.6245   1
  -7  18   0 8.86460 40.5641   1
   7 -18   0-35.4963 45.7019   1
   7  18   0-8.95835 44.2774   1
   8  18   0 36.0644 45.2102   1
  -8 -18   0 9.19058 46.0845   1
   8 -18   0 35.2576 45.4098   1
   9 -18   0 61.2919 45.2806   1
  -9  18   0 121.578 50.9516   1
  10  18   0 679.635 88.5877   1
 -10 -18   0 832.747 95.6857   1
  11 -18   0 1426.57 119.294   1
 -11  18   0 1314.65 115.655   1
  12 -18   0 167.491 51.8184   1
 -12  18   0 118.140 51.2479   1
   0  19   0 8.88896 47.5505   1
   0 -19   0-18.1096 45.3882   1
  -1  19   0 184.364 55.8812   1
   1 -19   0 152.890 49.2690   1
  -2  19   0 167.053 50.6957   1
   2 -19   0 254.868 54.7652   1
  -3  19   0 87.7097 49.7695   1
   3  19   0 98.7021 50.9122   1
   3 -19   0 35.1231 45.2993   1
  -3 -19   0 17.9727 42.5527   1
  -4  19   0 68.5033 39.4179   1
   4  19   0 153.244 54.4759   1
  -4 -19   0 80.7361 47.5933   1
   4 -19   0 97.6235 48.2424   1
   5  19   0 62.9523 50.5725   1
  -5  19   0 91.7423 50.4177   1
   5 -19   0 108.167 54.9813   1
  -5 -19   0 107.814 47.0599   1
   6  19   0-35.7412 39.5001   1
  -6  19   0 8.51068 41.4584   1
  -6 -19   0 8.94160 37.3503   1
   6 -19   0 26.3887 38.8852   1
  -7 -19   0-18.1827 46.1998   1
   7  19   0 8.71103 44.8614   1
  -8 -19   0 108.989 46.4772   1
   8  19   0 105.218 51.0444   1
   8 -19   0 111.709 45.7315   1
  -8  19   0 154.000 47.7260   1
   9 -19   0 238.620 56.6916   1
  -9  19   0 422.925 68.3189   1
   2 -20   0 188.227 61.5639   1
  -2  20   0 538.754 76.8367   1
   3 -20   0 112.944 45.5532   1
  -3  20   0 268.430 58.8375   1
   4 -20   0 408.807 66.8330   1
  -4  20   0 480.523 69.6855   1
   5 -20   0 657.984 78.1771   1
  -5 -20   0 664.576 80.6508   1
   5  20   0 758.924 89.2565   1
  -5  20   0 632.175 74.6810   1
   6 -20   0 59.2992 44.3600   1
   6  20   0 123.106 50.5059   1
  -6  20   0 67.2026 49.7690   1
 -26   0   1 27.1737 42.1372   1
  26   0  -1-52.4610 53.1816   1
 -24   0   1 27.7329 45.0334   1
  24   0  -1-8.86032 45.6312   1
 -23   0   1-9.38552 42.2252   1
  23   0  -1 17.5554 43.9993   1
 -22   0   1 9.40123 37.6749   1
  22   0  -1 26.2356 40.0242   1
 -21   0   1 9.22554 34.4703   1
  21   0  -1 8.81074 36.8058   1
 -20   0   1 27.4189 41.8275   1
  20   0  -1 8.63995 34.6241   1
 -19   0   1 9.57397 42.3250   1
  19   0  -1 7.86498 35.9908   1
 -18   0   1 35.9323 41.1485   1
  18   0  -1 47.8011 40.5293   1
 -17   0   1-25.1906 39.0593   1
  17   0  -1 7.90493 36.7711   1
 -16   0   1-16.0847 34.9194   1
 -15   0   1 7.65253 33.2376   1
  15   0  -1 36.9672 30.9026   1
 -14   0   1 7.28274 27.2123   1
  14   0  -1-28.1379 35.2630   1
 -13   0   1 41.5726 34.7867   1
  13   0  -1 45.8544 33.7926   1
 -12   0   1-6.38813 29.7200   1
  12   0  -1 36.4959 33.7127   1
 -11   0   1 35.5639 31.3182   1
  11   0  -1-28.6224 25.7540   1
 -10   0   1 27.3461 26.2506   1
  10   0  -1-10.4132 27.8547   1
  -9   0   1 9.90775 28.6818   1
   9   0  -1-28.4719 24.7676   1
  -8   0   1 4.42378 26.9070   1
   8   0  -1 8.50965 24.8839   1
  -6   0   1-9.81726 20.2750   1
   6   0  -1 6.25545 18.2910   1
  -5   0   1 15.7315 21.3725   1
   5   0  -1 28.8138 21.7962   1
  -4   0   1 51.1973 21.4800   1
   4   0  -1 45.6317 22.0971   1
  -3   0   1 2.90338 16.2314   1
   3   0  -1 14.7887 14.1244   1
  -1   0  -1 1.12170 13.0226   1
   1   0   1 14.1375 13.0754   1
  -2   0  -1-1.75503 17.7162   1
   2   0   1 1.67862 17.6831   1
  -3   0  -1-11.8465 21.0442   1
   3   0   1-4.56308 19.8117   1
  -4   0  -1-5.94825 21.2299   1
   4   0   1-2.85077 22.4690   1
  -6   0  -1 4.12764 27.6229   1
   6   0   1 59.1716 28.9530   1
  -7   0  -1-13.9838 25.5559   1
   7   0   1-26.7394 19.7272   1
  -8   0  -1 15.4852 27.2850   1
   8   0   1 20.0138 24.3867   1
  -9   0  -1-22.6991 29.6078   1
   9   0   1 10.8915 27.2983   1
 -10   0  -1 50.4174 36.4786   1
  10   0   1-17.7067 30.3980   1
 -12   0  -1-14.1205 30.6593   1
  12   0   1 54.7357 35.7053   1
 -13   0  -1-7.44792 35.7470   1
  13   0   1-14.3849 39.4050   1
 -14   0  -1 54.9381 37.0910   1
  14   0   1-29.9405 33.6759   1
 -15   0  -1 8.20960 38.7997   1
  15   0   1-23.1919 38.2104   1
  17   0   1-15.7290 38.8762   1
 -18   0  -1 27.4329 35.8532   1
 -19   0  -1 18.1526 43.5589   1
  19   0   1-8.74063 44.4175   1
 -20   0  -1 18.5006 40.8924   1
  20   0   1-17.5154 43.2844   1
 -21   0  -1 9.41618 39.3347   1
  21   0   1 8.63672 37.4942   1
 -22   0  -1-9.26397 40.9550   1
 -23   0  -1-45.7862 48.3843   1
  23   0   1 52.9121 51.0427   1
 -24   0  -1 18.0930 47.8006   1
  24   0   1-35.0983 47.5089   1
 -25   0  -1 17.8568 41.5328   1
  25   0   1-34.4628 43.7850   1
 -26   0  -1-8.84673 43.0972   1
  26   0   1 25.2636 47.7174   1
 -26   1   1-8.98385 44.4022   1
  26   1  -1-8.76273 45.7172   1
  26  -1  -1 17.1767 45.9420   1
  25   1  -1-8.88815 47.5474   1
 -24   1   1 233.515 54.7781   1
 -24  -1   1 224.886 59.7556   1
  24   1  -1 134.225 58.0951   1
  24  -1  -1 175.665 53.1390   1
 -23  -1   1 37.1430 38.7906   1
  23   1  -1-18.0418 41.2806   1
 -22   1   1 275.215 62.7610   1
 -22  -1   1 120.192 51.0910   1
  22  -1  -1 254.160 57.1011   1
  22   1  -1 267.257 59.9514   1
 -21   1   1-9.67053 44.9876   1
 -21  -1   1-18.3320 35.9238   1
  21  -1  -1-25.1091 40.7776   1
  21   1  -1-8.75800 44.5111   1
 -20  -1   1 721.947 87.5419   1
 -20   1   1 773.561 84.8794   1
  20  -1  -1 632.439 79.2275   1
  20   1  -1 795.164 87.8071   1
 -19   1   1 1534.55 127.071   1
 -19  -1   1 1420.94 123.375   1
  19  -1  -1 1548.82 126.425   1
  19   1  -1 1664.60 126.368   1
 -18  -1   1 1401.20 118.247   1
 -18   1   1 1219.15 115.356   1
  18   1  -1 1507.54 119.522   1
  18  -1  -1 1618.87 123.411   1
 -17  -1   1 1091.52 102.290   1
  17   1  -1 1115.22 101.304   1
 -16   1   1 1185.54 108.019   1
 -16  -1   1 1235.87 107.421   1
  16  -1  -1 1185.50 102.277   1
  16   1  -1 1230.24 103.904   1
 -15   1   1 3364.77 214.727   1
 -15  -1   1 3910.68 226.663   1
  15  -1  -1 3935.52 220.665   1
  15   1  -1 3430.32 210.145   1
 -14   1   1 126.155 41.5218   1
  14   1  -1 66.3937 37.2373   1
  14  -1  -1 204.892 44.1483   1
 -13   1   1 12786.9 608.056   1
 -13  -1   1 13622.3 612.149   1
  13  -1  -1 12371.9 602.895   1
 -12   1   1 2173.72 143.888   1
 -12  -1   1 2346.76 145.816   1
  12  -1  -1 2376.48 143.773   1
 -11   1   1 319.018 49.1431   1
 -11  -1   1 82.5900 32.9639   1
  11   1  -1 89.8579 32.1723   1
  11  -1  -1 373.733 48.2439   1
 -10   1   1 753.189 68.5908   1
 -10  -1   1 712.410 66.9496   1
  10   1  -1 782.139 66.6013   1
  -9   1   1 5430.71 276.140   1
  -9  -1   1 5138.12 272.216   1
   9  -1  -1 5385.85 274.502   1
   9   1  -1 5021.87 269.324   1
  -8   1   1 19944.4 993.236   1
  -8  -1   1 20695.8 993.064   1
   8  -1  -1 21625.9 991.903   1
   8   1  -1 22592.6 991.087   1
  -7   1   1 12593.1 595.251   1
   7  -1  -1 12398.0 593.027   1
  -6   1   1 101277. 4465.09   1
   6   1  -1 97951.5 4461.08   1
  -6  -1   1 94097.6 4460.56   1
   6  -1  -1 101676. 4465.66   1
  -5   1   1 71115.6 3558.32   1
   5   1  -1 79843.3 3554.52   1
   5  -1  -1 79365.6 3557.60   1
  -5  -1   1 83197.8 3557.08   1
  -4   1   1 26802.0 1208.55   1
   4   1  -1 24669.4 1201.86   1
   4  -1  -1 26004.2 1207.99   1
  -4  -1   1 28995.0 1208.76   1
   3  -1  -1 166398. 6741.23   1
  -3  -1   1 174241. 6738.09   1
   2  -1  -1 6979.55 310.924   1
  -2  -1   1 6375.26 306.516   1
   2   1  -1 6156.61 306.057   1
  -1   1   1 31311.7 1450.74   1
   1  -1  -1 32787.5 1450.82   1
   0   1   1 2247.11 115.290   1
   0  -1  -1 2275.62 114.889   1
   0   1  -1 2557.53 113.625   1
   0  -1   1 2350.62 113.991   1
  -1  -1  -1 556.984 38.1935   1
   1   1   1 522.707 35.9700   1
  -1   1  -1 612.696 37.3906   1
   1  -1   1 587.642 37.3249   1
   2  -1   1 1550.61 82.9526   1
   2   1   1 1391.48 82.2197   1
  -2  -1  -1 1549.45 83.0800   1
  -2   1  -1 1429.79 83.6515   1
   3   1   1 233371. 10776.7   1
  -3  -1  -1 265585. 10780.7   1
   3  -1   1 229681. 10778.3   1
  -3   1  -1 230313. 10779.3   1
   4   1   1 66056.7 2884.37   1
  -4  -1  -1 64189.0 2885.34   1
   4  -1   1 63281.7 2885.03   1
  -4   1  -1 60538.6 2885.03   1
   6   1   1 48051.9 2144.03   1
  -6  -1  -1 44600.6 2146.95   1
   6  -1   1 50046.3 2149.14   1
  -6   1  -1 45152.7 2146.81   1
   7   1   1 6552.13 346.974   1
  -7  -1  -1 7304.83 353.848   1
   7  -1   1 7247.41 353.355   1
  -7   1  -1 7030.15 352.479   1
   8   1   1 7073.18 370.681   1
  -8  -1  -1 7899.76 378.609   1
   8  -1   1 7117.79 374.700   1
  -8   1  -1 7815.91 378.963   1
   9   1   1 17353.7 825.915   1
  -9  -1  -1 17019.2 828.801   1
   9  -1   1 17323.2 830.198   1
  -9   1  -1 17962.3 833.331   1
 -10  -1  -1 2686.43 154.862   1
  10  -1   1 2342.05 147.239   1
 -10   1  -1 2383.16 148.780   1
  12   1   1 4359.99 258.587   1
  12  -1   1 4628.60 263.918   1
 -12   1  -1 4628.37 265.888   1
  13   1   1 534.453 64.3060   1
  13  -1   1 666.191 72.3368   1
 -13   1  -1 754.519 76.1393   1
 -13  -1  -1 454.238 66.4753   1
 -14  -1  -1 824.266 82.0544   1
  14  -1   1 785.812 78.9879   1
 -14   1  -1 674.291 78.5031   1
  15  -1   1 2233.12 154.359   1
  15   1   1 2412.68 157.798   1
 -15  -1  -1 2169.46 153.674   1
 -15   1  -1 2059.01 151.891   1
  16  -1   1-8.18411 36.8214   1
 -16   1  -1 25.2584 39.1646   1
  17   1   1 430.576 63.7669   1
 -17  -1  -1 369.874 63.4089   1
  17  -1   1 325.292 59.4897   1
 -17   1  -1 383.552 63.6497   1
  18   1   1 25.0234 37.5300   1
 -18  -1  -1 18.1218 41.4647   1
  18  -1   1-16.8693 36.6190   1
 -18   1  -1 26.8711 38.1596   1
  19   1   1 25.8227 38.7375   1
 -19  -1  -1 18.2029 39.5219   1
  20   1   1 26.3177 35.9351   1
 -20  -1  -1 9.15367 42.6043   1
  20  -1   1 32.5400 31.1801   1
 -20   1  -1 69.3083 43.0072   1
  21   1   1 266.960 59.3421   1
 -21  -1  -1 294.203 62.6268   1
  21  -1   1 352.119 60.1067   1
 -21   1  -1 344.479 66.1801   1
  22  -1   1 141.490 47.2851   1
 -22   1  -1 185.223 51.2517   1
  23   1   1 283.483 60.8580   1
  23  -1   1 345.797 59.9051   1
 -23   1  -1 297.408 63.6910   1
 -23  -1  -1 315.294 66.7800   1
  24   1   1 35.0858 36.7429   1
  24  -1   1 94.0337 47.4524   1
 -24  -1  -1 91.8784 44.1799   1
 -24   1  -1 27.4103 38.2648   1
  25  -1   1 16.9926 45.4497   1
  25   1   1-8.61729 46.0968   1
 -25   1  -1-8.86433 41.2321   1
 -25  -1  -1 8.97446 42.4123   1
  26   1   1 8.41405 46.0947   1
  26  -1   1-8.38375 47.5038   1
 -26  -1  -1-8.76462 45.7274   1
 -26   1  -1-8.64312 43.9221   1
  26  -2  -1-34.0268 46.6058   1
 -26   2   1 9.07936 44.8784   1
  25  -2  -1 8.77194 39.4705   1
 -25   2   1-45.5285 40.9717   1
  24  -2  -1 1061.35 102.187   1
  24   2  -1 869.269 95.2522   1
 -24  -2   1 1205.17 109.504   1
 -24   2   1 1001.05 105.101   1
  23   2  -1-8.98953 43.7924   1
 -23  -2   1-28.1043 50.7219   1
  23  -2  -1 8.42980 41.6654   1
 -23   2   1-9.73815 37.2833   1
  22   2  -1 26.9140 44.3468   1
 -22  -2   1-37.7072 51.0440   1
  22  -2  -1 52.3747 44.9605   1
 -22   2   1 18.5329 44.4776   1
  21   2  -1 44.2989 37.7443   1
 -21  -2   1 46.3911 47.7843   1
  21  -2  -1-8.76552 42.7023   1
 -21   2   1-27.4678 35.8806   1
  20   2  -1 815.209 87.9550   1
  20  -2  -1 996.686 96.7285   1
 -20  -2   1 724.322 83.7981   1
 -20   2   1 703.440 85.8756   1
  19   2  -1 34.2948 37.2344   1
 -19  -2   1 26.5206 35.4355   1
  19  -2  -1 25.5900 35.6475   1
 -19   2   1 8.95320 40.2943   1
  18   2  -1 506.133 68.2024   1
 -18  -2   1 430.438 66.8215   1
  18  -2  -1 274.014 58.3684   1
 -18   2   1 423.793 63.1003   1
  17   2  -1 1158.76 107.816   1
 -17  -2   1 1342.51 113.926   1
  17  -2  -1 1367.51 114.099   1
 -17   2   1 1379.08 114.933   1
 -16  -2   1 16.1495 36.9567   1
  16   2  -1 7.63453 31.8999   1
  16  -2  -1 31.6242 37.3711   1
  15   2  -1 2090.83 144.588   1
 -15  -2   1 2228.19 150.041   1
  15  -2  -1 2052.30 147.030   1
 -15   2   1 2128.10 148.925   1
  14   2  -1 38801.2 1849.25   1
 -14  -2   1 41619.8 1858.25   1
  14  -2  -1 41901.1 1854.58   1
 -14   2   1 37439.8 1854.26   1
  13   2  -1 4152.65 253.110   1
  13  -2  -1 4980.13 261.141   1
 -13   2   1 4568.34 257.193   1
  12   2  -1 12.1286 25.8707   1
 -12  -2   1 58.7041 33.6202   1
 -11  -2   1 5331.77 274.363   1
  11  -2  -1 5471.66 276.564   1
 -11   2   1 5382.22 277.623   1
  10   2  -1 17430.5 837.282   1
 -10  -2   1 18204.2 841.597   1
  10  -2  -1 17311.4 841.326   1
 -10   2   1 18010.7 845.644   1
   9   2  -1 17704.6 879.162   1
  -9  -2   1 20430.4 888.047   1
   9  -2  -1 17882.9 885.487   1
  -9   2   1 19412.9 888.651   1
   8   2  -1 220.337 34.4056   1
   8  -2  -1 178.656 33.3608   1
  -8  -2   1 182.343 34.0491   1
  -7   2   1 33866.2 1562.93   1
   7   2  -1 32112.8 1554.76   1
   7  -2  -1 33995.2 1560.84   1
  -7  -2   1 35976.7 1558.87   1
   6   2  -1 13648.7 660.557   1
  -6  -2   1 14576.6 663.742   1
  -5   2   1 5498.31 256.608   1
   5   2  -1 5109.05 250.721   1
   5  -2  -1 5087.13 254.310   1
  -5  -2   1 4756.33 252.416   1
   4  -2  -1 339628. 14722.6   1
   4   2  -1 357394. 14718.2   1
  -4  -2   1 336808. 14720.6   1
   3  -2  -1 86761.3 3937.41   1
  -3   2   1 79183.7 3934.74   1
   3   2  -1 88945.6 3934.52   1
  -3  -2   1 92723.6 3933.54   1
   2  -2  -1 84298.7 3756.32   1
  -2  -2   1 84019.2 3752.49   1
   2   2  -1 88691.6 3752.97   1
  -2   2   1 74083.9 3755.39   1
  -1  -2   1 6307.73 290.622   1
   1  -2  -1 6371.08 293.449   1
   1   2  -1 5601.21 289.359   1
  -1   2   1 6699.65 294.532   1
   0  -2  -1 57288.6 2460.54   1
   0   2   1 56182.4 2460.05   1
   0   2  -1 53351.4 2458.16   1
   0  -2   1 51035.5 2458.79   1
  -1  -2  -1 4668.49 196.529   1
  -1   2  -1 4741.88 193.392   1
   1  -2   1 4808.21 195.320   1
  -2  -2  -1 41800.9 1933.03   1
   2   2   1 43285.6 1932.90   1
  -2   2  -1 44068.2 1933.73   1
   2  -2   1 41004.2 1933.10   1
   3  -2   1 16882.5 741.405   1
  -3   2  -1 16380.3 741.211   1
   3   2   1 16638.3 738.343   1
   4  -2   1 94369.8 4337.97   1
  -4   2  -1 101213. 4341.26   1
   4   2   1 96599.7 4336.64   1
  -4  -2  -1 91558.0 4337.17   1
   5  -2   1 6336.15 328.770   1
  -5   2  -1 6887.75 330.640   1
  -6  -2  -1 46180.0 2055.72   1
   6  -2   1 44148.9 2055.92   1
   6   2   1 39935.7 2050.37   1
  -7   2  -1 39379.9 1793.61   1
  -7  -2  -1 37995.5 1788.33   1
   7  -2   1 39801.4 1791.67   1
   7   2   1 38586.3 1787.01   1
  -8   2  -1-17.2691 30.7942   1
  -8  -2  -1-5.28733 29.3017   1
   8  -2   1 5.29212 26.8946   1
   8   2   1-10.0987 26.6809   1
  -9   2  -1 22149.8 1113.20   1
  -9  -2  -1 23817.1 1113.42   1
   9  -2   1 24185.7 1115.05   1
   9   2   1 24694.0 1111.69   1
 -10   2  -1 38774.2 1802.31   1
 -10  -2  -1 38901.6 1801.19   1
  10  -2   1 41562.9 1804.95   1
  10   2   1 36795.0 1795.68   1
 -11   2  -1 1331.47 109.617   1
  11  -2   1 1516.82 112.766   1
 -12   2  -1 143.022 41.8280   1
 -12  -2  -1 43.1677 34.6658   1
  12  -2   1 62.4268 36.7791   1
  12   2   1 47.0824 29.8934   1
 -13   2  -1 6106.85 328.033   1
 -13  -2  -1 6410.95 329.469   1
  13  -2   1 6085.13 325.522   1
  13   2   1 5426.02 317.673   1
 -14   2  -1 4772.31 287.682   1
 -14  -2  -1 5010.98 288.670   1
  14  -2   1 5183.06 288.870   1
  14   2   1 5722.56 293.234   1
 -15   2  -1 157.308 47.1530   1
 -15  -2  -1 81.7375 45.5450   1
  15  -2   1 102.911 42.6131   1
  15   2   1 78.2942 40.6008   1
 -16   2  -1 14978.7 740.033   1
  16  -2   1 14985.3 737.534   1
 -17   2  -1 17.6484 36.1151   1
 -17  -2  -1-17.3858 39.7771   1
  17  -2   1-8.34433 30.3862   1
  17   2   1 8.40377 41.5352   1
 -18  -2  -1-35.5912 42.7020   1
  18  -2   1 51.6832 43.7732   1
  18   2   1-8.64466 38.2152   1
 -19  -2  -1 1362.84 122.111   1
  19   2   1 1577.32 125.204   1
 -20   2  -1 246.908 51.8206   1
 -20  -2  -1 401.397 66.1213   1
  20  -2   1 226.518 52.6446   1
  20   2   1 345.353 65.0043   1
 -21   2  -1 75.3121 45.3136   1
 -21  -2  -1 65.3571 38.3714   1
  21  -2   1 120.245 48.2602   1
  21   2   1 53.4742 36.6421   1
 -22   2  -1 59.5301 49.7375   1
  22  -2   1-16.3114 43.6326   1
 -23   2  -1 55.2959 39.0788   1
 -23  -2  -1 138.587 51.6388   1
  23  -2   1 148.112 50.3505   1
 -24  -2  -1-36.4147 48.1016   1
 -24   2  -1 90.4997 51.2789   1
  24   2   1-8.77625 46.3717   1
  24  -2   1-17.2823 40.1947   1
 -25  -2  -1 62.3531 41.6973   1
  25   2   1 138.276 48.6590   1
 -26   2  -1 95.1094 46.3131   1
  26  -2   1 40.8980 42.7410   1
  26   2   1 16.8039 45.0078   1
 -25   3   1 192.370 55.0607   1
  25  -3  -1 163.164 50.2337   1
 -24   3   1 73.5344 52.7125   1
 -24  -3   1 111.684 48.0044   1
  24  -3  -1 8.63575 40.2572   1
  24   3  -1 62.6094 47.9197   1
 -23  -3   1 864.488 97.1585   1
 -23   3   1 864.556 97.5255   1
  23  -3  -1 807.157 90.2995   1
  23   3  -1 1045.26 101.063   1
 -22   3   1 63.9345 40.4841   1
 -22  -3   1 139.019 52.0235   1
  22  -3  -1 88.7814 42.7100   1
  22   3  -1-35.8683 48.6392   1
 -21   3   1 36.8636 40.0670   1
 -21  -3   1 36.9248 42.2979   1
  21  -3  -1 26.3536 47.0431   1
  21   3  -1 97.7768 48.1761   1
 -20  -3   1 45.5737 37.3479   1
  20   3  -1 34.9647 38.6840   1
 -19   3   1 2119.75 159.976   1
 -19  -3   1 2491.12 167.134   1
  19  -3  -1 2412.76 163.329   1
  19   3  -1 2184.92 161.421   1
 -18   3   1-17.6805 39.7767   1
 -18  -3   1 78.4998 44.3282   1
  18   3  -1-8.36001 34.9268   1
 -17   3   1 60.8949 37.8271   1
 -17  -3   1 16.9620 33.3049   1
  17  -3  -1 24.9855 41.8045   1
  17   3  -1 89.0366 38.9073   1
 -16   3   1 443.179 67.1875   1
 -16  -3   1 631.963 74.2239   1
  16  -3  -1 562.968 69.6310   1
  16   3  -1 671.419 73.4091   1
 -15   3   1 22989.7 1078.86   1
 -15  -3   1 22756.6 1078.32   1
  15  -3  -1 22174.6 1077.51   1
  15   3  -1 22291.4 1073.11   1
 -14   3   1 5612.81 322.706   1
 -14  -3   1 6207.71 325.038   1
  14  -3  -1 6214.10 326.780   1
  14   3  -1 5752.81 319.379   1
 -13   3   1 30160.2 1371.30   1
 -13  -3   1 28760.2 1366.24   1
  13  -3  -1 28304.4 1364.88   1
  13   3  -1 29313.4 1363.54   1
 -12   3   1 587.309 66.7314   1
  12  -3  -1 506.908 62.9441   1
  12   3  -1 477.263 60.5037   1
 -11   3   1 3781.39 227.521   1
 -11  -3   1 4083.31 226.239   1
  11  -3  -1 4010.69 227.039   1
  11   3  -1 4081.69 224.095   1
 -10   3   1 1404.87 100.152   1
  10   3  -1 1297.78 94.6997   1
 -10  -3   1 1038.10 94.6363   1
  10  -3  -1 1307.90 96.5040   1
  -9   3   1 46569.6 2071.48   1
   9   3  -1 45940.4 2063.76   1
   9  -3  -1 42956.4 2066.11   1
  -9  -3   1 44502.6 2065.21   1
  -8   3   1 1118.86 83.8791   1
   8   3  -1 960.115 73.5812   1
   8  -3  -1 877.709 77.5169   1
  -8  -3   1 1003.35 75.8053   1
  -7   3   1 5386.86 283.637   1
   7   3  -1 5491.21 278.356   1
  -7  -3   1 5400.93 278.652   1
   7  -3  -1 5800.13 288.220   1
   6  -3  -1 5023.26 292.014   1
  -6   3   1 6472.13 295.083   1
  -5  -3   1 74617.6 3246.29   1
   5  -3  -1 73867.2 3251.06   1
   5   3  -1 70024.8 3245.08   1
  -5   3   1 67657.0 3249.00   1
  -4  -3   1 5709.36 279.487   1
   4  -3  -1 5456.58 284.196   1
  -4   3   1 5821.69 282.353   1
   4   3  -1 5703.37 276.847   1
   3  -3  -1 2313.29 120.579   1
  -3  -3   1 1943.94 114.460   1
   3   3  -1 2171.96 113.319   1
  -3   3   1 1988.63 117.097   1
   2  -3  -1 11300.3 552.023   1
  -2   3   1 12200.0 553.801   1
   2   3  -1 11470.7 547.937   1
  -2  -3   1 12283.9 549.515   1
   1   3  -1 1442.76 76.4527   1
   1  -3  -1 1276.74 78.7884   1
  -1  -3   1 1276.11 74.9765   1
   0  -3   1 54117.4 2415.02   1
   0   3  -1 59910.9 2415.61   1
   0  -3  -1 56671.5 2419.59   1
   1  -3   1 444540. 19598.5   1
  -1  -3  -1 472718. 19601.8   1
   1   3   1 453391. 19599.3   1
  -2  -3  -1 2487.97 134.861   1
   2   3   1 2538.73 134.393   1
   2  -3   1 2300.18 134.860   1
  -2   3  -1 2545.48 133.767   1
   3   3   1 3709.63 192.411   1
   3  -3   1 3512.12 194.526   1
  -3   3  -1 3578.68 194.592   1
   4  -3   1 4258.83 222.137   1
  -4   3  -1 4084.22 216.738   1
   5   3   1 1863.03 119.683   1
  -5   3  -1 2079.56 124.889   1
  -5  -3  -1 2148.89 123.658   1
   5  -3   1 2211.02 127.625   1
   6  -3   1 8485.62 422.688   1
  -6   3  -1 8883.27 427.591   1
   6   3   1 8621.88 419.755   1
  -6  -3  -1 8362.22 420.188   1
   7  -3   1 3852.25 212.117   1
   7   3   1 3694.08 209.140   1
  -7  -3  -1 3922.38 212.217   1
  -7   3  -1 3938.49 214.911   1
  -8   3  -1 33181.5 1502.91   1
  -8  -3  -1 31937.2 1498.98   1
   8  -3   1 31891.2 1499.28   1
   8   3   1 32382.7 1497.88   1
  -9   3  -1 11798.6 573.594   1
  -9  -3  -1 11345.0 570.182   1
   9  -3   1 11356.9 571.001   1
   9   3   1 12005.9 569.801   1
 -10  -3  -1 26853.7 1257.43   1
  10   3   1 26703.7 1254.34   1
 -11   3  -1 43326.1 2085.23   1
  11  -3   1 46867.1 2086.87   1
 -12   3  -1 218.397 48.7480   1
 -12  -3  -1 168.311 47.0203   1
  12  -3   1 199.235 46.5907   1
  12   3   1 208.762 45.1745   1
 -13   3  -1 1243.70 107.279   1
 -13  -3  -1 1316.35 108.492   1
  13  -3   1 1525.77 116.711   1
  13   3   1 1296.00 107.147   1
 -14   3  -1 661.554 78.6496   1
 -14  -3  -1 568.665 73.9598   1
  14  -3   1 656.379 75.4484   1
  14   3   1 650.722 75.1027   1
 -15  -3  -1 15274.8 738.740   1
  15   3   1 14618.5 732.351   1
 -16   3  -1 1389.69 124.709   1
  16  -3   1 1773.45 131.854   1
 -16  -3  -1 1721.76 132.194   1
 -17   3  -1 2196.62 151.019   1
 -17  -3  -1 1837.06 142.902   1
  17  -3   1 1881.04 143.738   1
  17   3   1 1948.76 145.296   1
 -18   3  -1 2008.24 149.213   1
 -18  -3  -1 2243.79 154.926   1
  18  -3   1 1937.95 148.349   1
  18   3   1 2076.44 150.287   1
 -19   3  -1 173.840 49.7466   1
 -19  -3  -1 182.554 57.2485   1
  19  -3   1 233.683 56.2477   1
  19   3   1 192.587 58.2688   1
 -20   3  -1-9.12729 44.4622   1
 -20  -3  -1 9.21077 36.0925   1
  20  -3   1 35.2867 42.3367   1
  20   3   1-17.7323 39.1943   1
 -21   3  -1 668.279 81.0063   1
 -21  -3  -1 663.490 85.3778   1
  21  -3   1 624.325 77.9049   1
  21   3   1 697.528 83.8337   1
 -22   3  -1 109.601 52.6352   1
 -22  -3  -1 193.427 56.3142   1
  22  -3   1 339.366 66.5263   1
  22   3   1 213.537 59.3111   1
 -23   3  -1-37.7505 47.3079   1
 -23  -3  -1-36.7779 48.5820   1
  23  -3   1 25.1214 38.9519   1
  23   3   1 8.83242 46.0821   1
 -24   3  -1 430.927 73.7113   1
 -24  -3  -1 418.675 69.3177   1
  24  -3   1 434.573 71.1075   1
  24   3   1 515.001 73.5495   1
 -25   3  -1 341.139 61.4755   1
 -25  -3  -1 251.019 56.8605   1
  25   3   1 197.048 54.9247   1
  25  -3   1 288.561 55.8040   1
 -26   4   1 18.4974 46.3700   1
  26  -4  -1 24.0238 41.7907   1
 -25   4   1 26.9609 47.5177   1
  25  -4  -1 50.8083 49.0453   1
 -24  -4   1 774.148 89.1813   1
  24   4  -1 860.516 93.4436   1
 -23   4   1 228.269 58.8423   1
  23  -4  -1 379.481 61.5751   1
 -22  -4   1 112.053 49.1946   1
  22  -4  -1 163.900 46.0886   1
  22   4  -1 169.485 50.4562   1
 -21   4   1 218.388 56.0348   1
 -21  -4   1 258.722 56.8795   1
  21  -4  -1 105.918 45.7042   1
  21   4  -1 239.201 58.9349   1
 -20   4   1 36.5986 40.4536   1
 -20  -4   1 9.10031 36.4678   1
  20  -4  -1 8.74851 42.6227   1
  20   4  -1 8.74916 40.0408   1
 -19   4   1 299.652 61.0321   1
 -19  -4   1 339.115 60.5037   1
  19  -4  -1 324.227 62.1200   1
  19   4  -1 334.385 59.5780   1
 -18   4   1 173.798 52.7870   1
 -18  -4   1 200.027 50.7505   1
  18  -4  -1 126.516 47.1846   1
  18   4  -1 100.319 39.4191   1
 -17   4   1 52.3776 38.6740   1
  17  -4  -1 59.9347 37.9352   1
 -16  -4   1 2931.98 180.620   1
  16   4  -1 2470.59 173.811   1
 -15   4   1 234.715 52.4127   1
 -15  -4   1 288.283 52.2714   1
  15  -4  -1 241.073 52.9792   1
  15   4  -1 316.060 56.1388   1
 -14   4   1 53689.8 2413.97   1
  14  -4  -1 52230.4 2406.02   1
  14   4  -1 49460.4 2400.29   1
 -14  -4   1 53563.7 2405.82   1
  13  -4  -1 548.523 68.7840   1
 -13   4   1 553.499 71.9089   1
 -13  -4   1 473.288 64.3312   1
 -12   4   1 5323.47 295.654   1
  12  -4  -1 5450.46 295.518   1
  11   4  -1 4328.28 229.909   1
 -11  -4   1 3844.60 229.497   1
 -10   4   1 26977.2 1245.26   1
  10   4  -1 26573.9 1234.96   1
  10  -4  -1 25462.0 1239.46   1
 -10  -4   1 26846.0 1237.75   1
  -9   4   1 952.547 82.0155   1
  -9  -4   1 915.891 79.0384   1
   9  -4  -1 1072.13 84.7125   1
   9   4  -1 996.289 79.3094   1
  -8  -4   1 62667.9 2905.15   1
   8  -4  -1 61205.1 2909.06   1
   8   4  -1 64865.1 2904.06   1
  -8   4   1 66082.7 2913.09   1
  -7  -4   1 465.419 47.9225   1
   7  -4  -1 339.689 44.4482   1
   7   4  -1 405.043 45.3999   1
  -7   4   1 370.337 46.0573   1
  -6  -4   1 38391.8 1630.39   1
   6  -4  -1 36267.7 1633.08   1
  -6   4   1 35248.4 1633.37   1
   6   4  -1 32620.8 1622.30   1
   5  -4  -1 19619.8 866.034   1
  -5   4   1 17388.0 859.885   1
   4  -4  -1 118871. 5287.28   1
  -4  -4   1 110098. 5282.10   1
   4   4  -1 117104. 5280.88   1
  -4   4   1 122413. 5289.68   1
   3   4  -1 4112.51 212.572   1
  -3  -4   1 4260.94 212.756   1
   2   4  -1 6247.86 321.082   1
  -2  -4   1 7145.93 325.435   1
  -1   4   1 87700.1 3662.81   1
   1   4  -1 77714.6 3656.82   1
   1  -4  -1 81337.5 3662.50   1
  -1  -4   1 77729.7 3657.15   1
   0  -4   1 131643. 6170.05   1
   0   4  -1 134967. 6169.87   1
   0  -4  -1 128184. 6173.34   1
   1  -4   1 7021.50 337.290   1
  -1  -4  -1 6808.71 336.984   1
   1   4   1 6986.83 337.279   1
  -1   4  -1 6823.31 336.851   1
  -3  -4  -1 2304.92 139.265   1
   3   4   1 2439.45 138.218   1
   3  -4   1 2747.82 144.640   1
  -3   4  -1 2265.84 137.130   1
  -4  -4  -1 9548.87 465.315   1
   4   4   1 9789.26 464.353   1
   4  -4   1 10216.7 468.330   1
  -4   4  -1 8943.99 464.737   1
  -5  -4  -1 17612.3 804.500   1
   5   4   1 17025.4 800.607   1
   5  -4   1 18366.9 806.919   1
  -5   4  -1 15337.2 800.394   1
  -6  -4  -1 140752. 6491.28   1
   6   4   1 145893. 6490.81   1
   6  -4   1 148115. 6496.39   1
  -6   4  -1 138781. 6493.94   1
  -7  -4  -1 4893.87 279.769   1
   7   4   1 5394.51 282.085   1
  -7   4  -1 5920.60 290.977   1
   7  -4   1 5499.49 286.961   1
   8  -4   1 355.178 49.2136   1
  -8  -4  -1 323.332 47.8580   1
   8   4   1 298.155 46.0908   1
  -8   4  -1 269.608 48.6203   1
   9   4   1 36478.7 1758.19   1
  -9  -4  -1 39186.9 1764.65   1
   9  -4   1 37584.2 1764.57   1
  -9   4  -1 39370.5 1767.93   1
  10   4   1 12409.7 615.149   1
 -10  -4  -1 12757.6 618.174   1
  10  -4   1 12986.1 619.566   1
 -10   4  -1 12178.7 617.681   1
  11   4   1 20128.1 975.569   1
 -11  -4  -1 20369.3 977.552   1
  11  -4   1 20003.5 977.981   1
 -11   4  -1 21781.4 985.556   1
  12   4   1 21618.3 1054.96   1
 -12  -4  -1 21432.3 1056.00   1
  12  -4   1 22207.6 1059.20   1
 -12   4  -1 24117.2 1069.27   1
  13   4   1 5986.94 313.676   1
 -13  -4  -1 5646.88 313.869   1
  13  -4   1 5439.98 314.335   1
 -13   4  -1 5788.95 321.275   1
  14   4   1 11465.9 589.259   1
 -14  -4  -1 12163.7 593.206   1
  14  -4   1 11624.3 592.910   1
 -14   4  -1 11874.2 595.681   1
 -15  -4  -1 753.000 82.5120   1
  15  -4   1 650.601 77.8224   1
 -15   4  -1 793.186 83.4436   1
  16   4   1 7183.77 364.374   1
 -16  -4  -1 6021.32 358.500   1
  16  -4   1 6413.73 358.987   1
 -16   4  -1 7002.45 368.136   1
  17   4   1 151.867 49.2803   1
 -17  -4  -1 157.966 47.4097   1
  17  -4   1 77.8152 43.2429   1
 -17   4  -1 207.806 52.1692   1
  18   4   1 1421.31 119.729   1
 -18  -4  -1 1497.73 121.651   1
  18  -4   1 1237.23 119.606   1
 -18   4  -1 1562.93 126.508   1
  19  -4   1 1480.29 123.595   1
 -19   4  -1 1511.70 126.006   1
  20   4   1 185.443 54.3687   1
 -20  -4  -1 165.770 52.8619   1
 -20   4  -1 209.179 55.9559   1
  21   4   1-8.85906 38.4615   1
 -21  -4  -1-18.5436 48.9927   1
  22   4   1 141.668 55.2260   1
 -22  -4  -1 120.555 48.7986   1
  22  -4   1 166.847 53.2838   1
 -22   4  -1 135.504 49.8958   1
  23   4   1 86.6154 42.8785   1
 -23  -4  -1 18.6247 37.3900   1
  24   4   1 146.286 49.6944   1
 -24  -4  -1 183.279 52.8704   1
  24  -4   1 142.450 48.4129   1
 -24   4  -1 107.038 44.5436   1
  25  -4   1 258.742 56.7888   1
 -25   4  -1 258.790 58.9445   1
  26  -5  -1 24.7165 49.6694   1
 -26   5   1 60.5185 45.7192   1
  25  -5  -1 153.244 54.9618   1
 -25   5   1 114.124 50.1039   1
  24   5  -1 35.4435 41.2472   1
 -24   5   1 63.3386 49.5952   1
 -24  -5   1 37.5439 40.7761   1
  24  -5  -1 8.62551 47.2799   1
 -23  -5   1 1045.04 103.146   1
 -23   5   1 841.095 95.0680   1
  23  -5  -1 868.445 94.8409   1
  23   5  -1 966.629 100.914   1
  22   5  -1 433.180 68.9502   1
 -22   5   1 604.219 79.3129   1
 -22  -5   1 452.108 68.6294   1
  22  -5  -1 516.668 73.2810   1
 -21  -5   1 934.391 96.4437   1
  21   5  -1 893.921 91.7829   1
 -21   5   1 849.848 92.3609   1
  21  -5  -1 850.260 90.4830   1
 -20   5   1-9.28462 44.5583   1
 -20  -5   1 36.9019 39.2992   1
  20  -5  -1-8.88896 46.3758   1
  20   5  -1-17.3337 37.6228   1
 -19  -5   1 897.185 96.1609   1
  19   5  -1 952.823 98.0714   1
 -18   5   1 1256.35 111.640   1
 -18  -5   1 1258.02 111.166   1
  18  -5  -1 1354.39 116.126   1
  18   5  -1 1180.24 107.251   1
 -17   5   1 160.290 44.7801   1
 -17  -5   1 189.461 47.8949   1
  17  -5  -1 277.374 52.3689   1
  17   5  -1 105.053 43.4885   1
 -16   5   1 809.022 86.5362   1
  16   5  -1 703.489 78.1592   1
  16  -5  -1 741.580 80.3834   1
 -16  -5   1 616.591 76.6809   1
 -15  -5   1 4825.53 263.984   1
  15   5  -1 4199.12 255.475   1
  14   5  -1 43.1738 34.5331   1
 -14  -5   1 15.3454 42.0331   1
  14  -5  -1-31.6551 40.2155   1
 -14   5   1-24.5646 39.2966   1
  13  -5  -1 38051.8 1755.62   1
 -13  -5   1 39899.5 1755.35   1
 -13   5   1 35863.0 1753.04   1
  13   5  -1 36880.4 1747.19   1
 -12  -5   1 2986.28 185.513   1
 -12   5   1 2899.03 189.093   1
  12  -5  -1 3137.53 189.495   1
 -11  -5   1 18064.1 845.682   1
  11   5  -1 17726.4 843.230   1
 -11   5   1 17670.6 852.407   1
  11  -5  -1 17102.0 846.843   1
  10   5  -1 8545.78 411.692   1
 -10  -5   1 7667.01 408.958   1
  -9  -5   1 13242.6 643.388   1
   9   5  -1 13526.4 641.856   1
  -9   5   1 13241.1 648.192   1
   9  -5  -1 13106.4 647.433   1
  -8  -5   1 4556.11 234.647   1
   8   5  -1 4235.40 228.399   1
  -8   5   1 4070.34 235.596   1
   8  -5  -1 4083.33 235.219   1
  -7  -5   1 34038.1 1499.65   1
   7   5  -1 31780.7 1495.46   1
  -7   5   1 30506.6 1501.01   1
   7  -5  -1 33324.9 1503.76   1
  -6  -5   1 13678.3 578.655   1
   6   5  -1 13190.8 576.099   1
   6  -5  -1 11749.0 578.078   1
   5  -5  -1 82251.6 3704.03   1
  -5  -5   1 77941.9 3696.89   1
   5   5  -1 81310.1 3696.17   1
  -5   5   1 84804.8 3704.98   1
   4  -5  -1 46232.5 2128.49   1
  -4   5   1 44481.2 2127.39   1
   4   5  -1 47540.3 2124.12   1
  -4  -5   1 47376.0 2124.72   1
  -3  -5   1 49441.8 2275.55   1
  -3   5   1 53126.3 2281.10   1
   3   5  -1 48777.3 2273.13   1
   3  -5  -1 48571.8 2277.63   1
  -2   5   1 21142.1 1018.38   1
   2  -5  -1 22764.0 1021.48   1
   1  -5  -1 30232.4 1426.89   1
  -1   5   1 31803.7 1428.41   1
   0  -5  -1 73433.7 3448.47   1
   0   5  -1 78400.4 3447.47   1
   0   5   1 75008.0 3448.05   1
   0  -5   1 76664.6 3448.10   1
  -1  -5  -1 157876. 6676.35   1
  -1   5  -1 140295. 6671.33   1
   1   5   1 137307. 6669.35   1
   1  -5   1 157418. 6674.03   1
  -2  -5  -1 505.273 52.5399   1
   2   5   1 489.234 51.0095   1
  -2   5  -1 419.181 49.4564   1
   2  -5   1 436.109 51.7936   1
   3   5   1 151473. 6609.13   1
  -3  -5  -1 137861. 6608.73   1
  -3   5  -1 146485. 6609.64   1
   3  -5   1 148375. 6610.27   1
  -4   5  -1 1735.22 109.868   1
   4  -5   1 1889.21 112.969   1
   4   5   1 1573.62 106.335   1
  -4  -5  -1 1540.66 106.255   1
  -5   5  -1 23511.1 1036.21   1
   5  -5   1 21790.9 1033.65   1
   5   5   1 22766.8 1031.06   1
  -5  -5  -1 20198.1 1030.44   1
   6   5   1 364.189 48.4573   1
  -6  -5  -1 267.447 45.7763   1
  -7   5  -1 84.4008 32.9223   1
   7  -5   1 72.8463 35.3986   1
   7   5   1 71.0966 25.7999   1
  -7  -5  -1 163.090 34.6761   1
  -8   5  -1 28579.2 1269.56   1
   8  -5   1 27240.4 1270.07   1
   8   5   1 26162.8 1261.57   1
  -8  -5  -1 26336.6 1264.49   1
   9   5   1 27810.0 1321.77   1
  -9  -5  -1 28840.9 1325.04   1
  10  -5   1 35677.6 1726.17   1
 -10   5  -1 38899.6 1735.38   1
 -11  -5  -1 17215.4 850.692   1
 -11   5  -1 17471.8 854.308   1
  11   5   1 17556.6 849.222   1
  11  -5   1 18508.3 855.036   1
 -12  -5  -1 1271.12 104.400   1
  12   5   1 1292.05 102.491   1
 -12   5  -1 1170.98 103.736   1
  12  -5   1 1278.18 104.527   1
  13   5   1 2504.87 168.782   1
  13  -5   1 2829.77 176.122   1
 -13   5  -1 2500.15 174.380   1
 -14  -5  -1 8035.05 424.014   1
  15  -5   1 4425.62 259.652   1
 -15   5  -1 4403.87 261.337   1
  16  -5   1 70.5385 43.7663   1
 -16  -5  -1 156.974 53.6902   1
  16   5   1 49.0909 37.6561   1
 -16   5  -1 105.843 46.7784   1
  17  -5   1-8.71709 38.5366   1
 -17  -5  -1-8.92521 40.8414   1
  17   5   1 25.1363 38.3411   1
 -17   5  -1 18.2284 33.1912   1
  18  -5   1 518.025 73.3196   1
 -18  -5  -1 445.782 66.4202   1
  18   5   1 478.004 68.5371   1
 -18   5  -1 389.349 68.4419   1
  19  -5   1 35.5515 45.8038   1
 -19   5  -1 73.5851 45.4935   1
  19   5   1 8.65987 43.4418   1
 -19  -5  -1 36.8708 42.2132   1
 -20  -5  -1 2110.96 162.981   1
 -20   5  -1 2353.00 169.015   1
  20   5   1 2372.76 167.515   1
  20  -5   1 2565.89 170.752   1
  21  -5   1-17.5219 45.7215   1
 -21  -5  -1 84.0599 51.7703   1
  21   5   1 17.5146 44.5158   1
 -21   5  -1 27.1030 45.9232   1
  22  -5   1 414.150 68.1420   1
 -22  -5  -1 475.014 67.5951   1
  22   5   1 376.574 63.4371   1
 -22   5  -1 340.695 66.8817   1
  23  -5   1 595.893 82.5354   1
 -23  -5  -1 850.117 92.3868   1
  23   5   1 757.374 89.2314   1
 -23   5  -1 757.651 87.3468   1
 -24  -5  -1 326.687 63.1677   1
  24   5   1 601.790 77.8089   1
  25  -5   1 437.963 62.9520   1
 -25   5  -1 370.145 63.7152   1
  25  -6  -1-8.37777 38.3370   1
 -25   6   1-8.78571 36.7010   1
  24  -6  -1 569.744 74.7043   1
 -24   6   1 451.487 70.0686   1
  23  -6  -1 242.010 58.6725   1
 -23   6   1 234.942 61.2604   1
  23   6  -1 199.230 59.4961   1
 -23  -6   1 234.775 58.0327   1
 -22  -6   1 2474.11 167.363   1
 -22   6   1 1975.25 156.386   1
  22   6  -1 2234.31 159.448   1
  22  -6  -1 2009.55 152.899   1
  21  -6  -1 337.059 60.9617   1
 -21  -6   1 241.760 58.8272   1
  21   6  -1 386.803 63.5794   1
 -21   6   1 279.927 62.5200   1
  20  -6  -1 1050.98 103.843   1
 -20   6   1 1163.63 108.316   1
  19  -6  -1 409.911 66.7212   1
 -19   6   1 337.034 62.2295   1
  19   6  -1 403.270 62.6524   1
 -19  -6   1 198.831 53.3528   1
 -18  -6   1 3160.97 203.758   1
  18  -6  -1 3269.06 204.537   1
  18   6  -1 3065.21 200.287   1
 -18   6   1 2996.63 200.927   1
 -17   6   1 120.647 45.9371   1
 -17  -6   1 25.8936 35.4143   1
  17  -6  -1 42.7745 41.7492   1
  17   6  -1 33.4848 36.4259   1
  16  -6  -1 3121.54 198.961   1
 -16   6   1 3085.77 201.726   1
 -15   6   1-25.8400 41.9630   1
  15  -6  -1-16.6713 38.1475   1
  15   6  -1-23.4921 34.6224   1
 -15  -6   1 8.11843 31.8181   1
 -14   6   1 1815.65 130.852   1
 -14  -6   1 1603.31 122.577   1
  14  -6  -1 1396.73 120.063   1
  14   6  -1 1469.14 118.234   1
 -13   6   1 673.867 78.1321   1
  13   6  -1 804.044 79.7227   1
 -13  -6   1 937.680 85.7952   1
  13  -6  -1 663.671 73.8440   1
 -12   6   1 29928.6 1349.34   1
  12   6  -1 27542.1 1335.96   1
  12  -6  -1 28373.8 1341.07   1
 -12  -6   1 28456.6 1340.49   1
  11  -6  -1 634.647 68.5479   1
 -11   6   1 516.390 62.8080   1
 -10   6   1 3519.55 220.022   1
  10   6  -1 3832.92 218.044   1
 -10  -6   1 4048.82 224.588   1
  10  -6  -1 4039.91 227.294   1
   9   6  -1 1843.00 124.422   1
   8   6  -1 1356.68 96.6623   1
  -8  -6   1 1280.98 95.4004   1
   8  -6  -1 1359.35 103.278   1
  -7   6   1 6178.55 319.685   1
   7   6  -1 5756.12 309.804   1
  -7  -6   1 5756.92 311.676   1
   7  -6  -1 6483.47 320.334   1
  -6   6   1 10864.0 561.894   1
  -6  -6   1 11632.1 561.596   1
   6  -6  -1 12277.2 568.668   1
   6   6  -1 11572.1 558.618   1
   5  -6  -1 9516.71 465.786   1
  -5   6   1 9414.36 467.775   1
   5   6  -1 9838.72 463.036   1
  -5  -6   1 8877.47 463.100   1
   4  -6  -1 13900.6 665.644   1
  -4   6   1 13236.2 663.582   1
   4   6  -1 14355.1 660.218   1
  -4  -6   1 13874.4 660.446   1
   3  -6  -1 9622.21 489.974   1
  -3   6   1 9786.90 491.010   1
   3   6  -1 9998.13 486.190   1
  -3  -6   1 10834.8 491.394   1
   2  -6  -1 158037. 7016.26   1
  -2   6   1 151518. 7013.22   1
   2   6  -1 156261. 7011.91   1
  -2  -6   1 154201. 7013.62   1
  -1   6   1 68776.5 2960.84   1
   1   6  -1 64438.0 2956.63   1
  -1  -6   1 66921.4 2958.60   1
   1  -6  -1 59967.5 2956.64   1
   0  -6   1 139216. 6363.26   1
   0   6  -1 144828. 6364.22   1
   0   6   1 147677. 6367.13   1
   0  -6  -1 131104. 6364.03   1
   1  -6   1 16224.3 767.913   1
  -1   6  -1 16640.0 769.174   1
   1   6   1 15551.6 767.470   1
  -1  -6  -1 16642.7 771.958   1
   2  -6   1 139171. 5945.57   1
  -2   6  -1 132447. 5941.51   1
   2   6   1 122354. 5938.90   1
  -2  -6  -1 131997. 5944.64   1
  -3  -6  -1 495.915 53.2762   1
  -3   6  -1 450.137 52.6105   1
   3  -6   1 368.109 55.1283   1
  -4  -6  -1 23111.9 1094.92   1
   4   6   1 23551.4 1094.40   1
   4  -6   1 25164.0 1098.97   1
  -4   6  -1 21979.1 1092.28   1
  -5  -6  -1 22785.3 1066.81   1
   5   6   1 21999.6 1063.70   1
   5  -6   1 24463.6 1070.06   1
  -5   6  -1 21784.5 1065.89   1
  -6  -6  -1 6436.29 320.208   1
   6   6   1 5726.23 314.055   1
   6  -6   1 6174.78 321.859   1
  -6   6  -1 6035.18 319.589   1
  -7  -6  -1 8775.63 425.984   1
   7   6   1 8081.78 420.068   1
   7  -6   1 8634.41 427.672   1
  -7   6  -1 7955.65 423.493   1
  -8  -6  -1 16427.8 763.080   1
   8   6   1 15917.4 759.750   1
   8  -6   1 14419.3 761.019   1
  -8   6  -1 16512.9 766.086   1
   9  -6   1 2860.09 177.719   1
  -9   6  -1 2699.51 173.588   1
 -10  -6  -1 7235.16 384.803   1
  10   6   1 7266.73 384.390   1
  10  -6   1 7620.29 387.635   1
 -10   6  -1 7251.88 390.318   1
 -11  -6  -1 16486.7 830.405   1
  11  -6   1 17652.4 836.243   1
 -11   6  -1 16881.9 836.554   1
  11   6   1 17920.2 832.986   1
 -12   6  -1 3411.96 203.816   1
  12   6   1 2959.44 194.137   1
  12  -6   1 3264.68 200.021   1
 -13   6  -1 1172.37 100.919   1
 -13  -6  -1 896.843 90.3782   1
  13  -6   1 938.530 92.1975   1
 -14  -6  -1 6167.72 334.151   1
 -14   6  -1 6092.48 335.758   1
  14   6   1 5686.43 328.032   1
  14  -6   1 6189.73 333.605   1
 -15  -6  -1 790.933 85.6745   1
 -15   6  -1 1008.35 97.8068   1
  15  -6   1 773.716 83.5882   1
  15   6   1 783.571 84.4311   1
  16   6   1 84.7182 40.7652   1
 -16   6  -1 36.3815 44.4054   1
  16  -6   1 114.214 49.3256   1
 -16  -6  -1 26.1301 39.2973   1
 -17  -6  -1 791.566 86.2229   1
  17   6   1 674.732 82.3288   1
  18   6   1 8.79485 38.9555   1
 -18   6  -1 36.6943 38.3968   1
 -18  -6  -1 54.2468 36.3059   1
  18  -6   1 107.980 43.2531   1
 -19  -6  -1 4053.46 252.814   1
 -19   6  -1 4768.60 263.140   1
  19  -6   1 3692.19 247.259   1
  19   6   1 4370.87 256.031   1
  20   6   1 322.218 60.7769   1
 -20  -6  -1 258.364 57.1087   1
 -21   6  -1 2729.50 186.124   1
  22   6   1 455.286 70.5630   1
 -22  -6  -1 453.170 71.6531   1
  23  -6   1 424.204 66.0214   1
 -23   6  -1 405.136 71.8303   1
  24  -6   1 284.264 58.0285   1
 -24   6  -1 328.647 65.3571   1
  24   6   1 192.512 58.3726   1
 -25   7   1 76.9870 47.3082   1
  25  -7  -1 205.401 53.9995   1
 -24   7   1 194.504 57.8762   1
  24  -7  -1 193.812 56.1164   1
  23  -7  -1 912.919 95.5105   1
 -23   7   1 875.234 93.3864   1
  23   7  -1 1066.47 102.524   1
  22  -7  -1 263.480 60.9124   1
 -22   7   1 295.546 65.3071   1
  21  -7  -1 2434.52 182.544   1
  21   7  -1 2806.44 188.095   1
 -21  -7   1 2514.03 185.263   1
 -21   7   1 3055.36 192.094   1
  20  -7  -1-9.12177 48.1980   1
  20   7  -1 18.0553 41.3103   1
 -20  -7   1 28.1054 39.9099   1
 -20   7   1-9.20657 45.5043   1
  19  -7  -1 9.02789 41.9932   1
  19   7  -1-8.90525 37.1989   1
 -19  -7   1 9.24112 38.6018   1
 -19   7   1 9.28673 45.8995   1
  18  -7  -1 148.538 45.6084   1
  18   7  -1 227.429 56.1488   1
 -18  -7   1 145.211 55.6974   1
 -18   7   1 151.718 53.6593   1
  17  -7  -1 2995.41 198.207   1
 -17  -7   1 3085.03 200.849   1
  17   7  -1 2774.70 192.914   1
 -17   7   1 3344.08 205.221   1
 -16   7   1 393.568 66.8082   1
 -16  -7   1 456.307 67.6832   1
  16  -7  -1 467.678 69.9472   1
  16   7  -1 551.972 70.6420   1
  15  -7  -1 5200.91 298.352   1
 -15  -7   1 5864.25 307.970   1
 -15   7   1 5021.70 298.061   1
  15   7  -1 5163.09 294.697   1
 -14  -7   1 1867.92 142.484   1
  14   7  -1 1751.23 134.298   1
 -14   7   1 2222.87 152.623   1
  14  -7  -1 1914.85 142.283   1
 -13  -7   1 12316.4 618.735   1
  13   7  -1 11936.6 614.182   1
 -13   7   1 12205.3 624.860   1
  13  -7  -1 13203.6 622.862   1
 -12  -7   1 749.878 78.8472   1
  12   7  -1 915.273 82.2288   1
 -12   7   1 642.922 76.6059   1
  12  -7  -1 856.129 84.9457   1
 -11  -7   1 13466.7 686.629   1
  11   7  -1 14336.0 688.302   1
 -11   7   1 15014.8 695.662   1
  11  -7  -1 13560.0 692.126   1
 -10   7   1 8570.69 445.499   1
  10  -7  -1 8765.53 446.414   1
  -9  -7   1 1059.46 89.7984   1
   9   7  -1 1100.81 89.2815   1
   9  -7  -1 1199.90 100.292   1
  -9   7   1 908.223 92.2059   1
   8   7  -1 936.286 79.6449   1
  -8   7   1 812.331 81.7158   1
   8  -7  -1 931.617 86.6012   1
   7   7  -1 51308.9 2374.88   1
  -7  -7   1 52155.1 2378.13   1
   6  -7  -1-6.38690 22.6383   1
  -6  -7   1 40.1261 30.2881   1
  -6   7   1-6.16440 26.2598   1
   6   7  -1-5.65270 28.7256   1
   5  -7  -1 29700.2 1353.08   1
  -5   7   1 30232.8 1353.43   1
   5   7  -1 30116.0 1347.66   1
  -5  -7   1 26305.5 1344.73   1
   4  -7  -1 5737.22 274.780   1
  -4   7   1 5122.65 269.018   1
   4   7  -1 5041.43 263.529   1
   3  -7  -1 35961.9 1688.28   1
  -3   7   1 38600.5 1692.51   1
   3   7  -1 36877.8 1686.58   1
  -3  -7   1 34949.7 1684.94   1
  -2   7   1 2035.44 123.396   1
   2   7  -1 2107.26 122.919   1
  -2  -7   1 1895.29 120.471   1
   1  -7  -1 81588.4 3713.06   1
  -1   7   1 85769.1 3713.23   1
   1   7  -1 86241.7 3711.09   1
  -1  -7   1 73584.9 3706.31   1
   0  -7   1 3086.53 187.288   1
   0   7  -1 3351.02 187.888   1
   0   7   1 3524.56 191.447   1
   0  -7  -1 3361.52 190.403   1
   1  -7   1 4693.47 248.269   1
  -1   7  -1 4193.83 245.813   1
   1   7   1 4957.99 249.798   1
  -1  -7  -1 4554.13 248.510   1
   2  -7   1 6863.71 342.511   1
  -2   7  -1 6951.79 340.702   1
   2   7   1 6116.85 334.765   1
  -2  -7  -1 6589.13 340.934   1
   3  -7   1 96453.6 4285.17   1
  -3   7  -1 93381.5 4283.04   1
   3   7   1 95227.8 4281.86   1
  -3  -7  -1 91560.9 4282.64   1
  -4  -7  -1 22806.2 1063.80   1
  -4   7  -1 22744.1 1062.42   1
   4  -7   1 22139.8 1065.03   1
  -5  -7  -1 3536.27 207.007   1
   5   7   1 3308.25 204.586   1
  -5   7  -1 3585.71 207.449   1
   6   7   1 313.313 49.4443   1
  -6  -7  -1 450.818 55.4684   1
  -7  -7  -1 344.101 53.0196   1
   7   7   1 458.406 57.4991   1
  -7   7  -1 365.363 53.4444   1
   7  -7   1 472.518 59.4736   1
   8   7   1 820.382 82.2605   1
  -8   7  -1 804.132 85.7005   1
   8  -7   1 980.590 89.5841   1
  -9  -7  -1 21685.8 943.617   1
  -9   7  -1 20330.6 940.865   1
   9  -7   1 22752.1 949.313   1
 -10  -7  -1 20696.0 1040.42   1
  10   7   1 22280.5 1039.41   1
  10  -7   1 22831.1 1048.08   1
 -10   7  -1 21586.9 1040.87   1
  11   7   1 3146.00 186.216   1
  11  -7   1 2777.11 183.672   1
 -11   7  -1 2764.13 187.407   1
 -12  -7  -1 2813.45 177.043   1
  12  -7   1 2480.09 170.674   1
 -12   7  -1 2278.73 167.968   1
 -13   7  -1 9801.61 504.797   1
  13  -7   1 9597.63 503.681   1
  13   7   1 9636.16 497.613   1
 -13  -7  -1 10033.5 508.330   1
  14  -7   1 1252.42 109.861   1
 -14   7  -1 1080.78 104.844   1
 -15  -7  -1 657.551 81.2946   1
  15   7   1 763.875 85.0319   1
  15  -7   1 817.129 87.0064   1
 -15   7  -1 689.527 86.0383   1
 -16   7  -1 197.204 60.8920   1
  16  -7   1 267.651 57.0941   1
  16   7   1 310.378 59.2473   1
 -16  -7  -1 259.411 56.1589   1
 -17   7  -1 27.9438 43.3645   1
  17  -7   1-8.92949 47.2158   1
  17   7   1 61.5864 44.7461   1
 -17  -7  -1 81.7998 44.9580   1
 -18   7  -1 1326.84 118.337   1
  18  -7   1 1416.24 120.960   1
  18   7   1 1525.19 124.207   1
 -18  -7  -1 1354.74 120.586   1
 -19   7  -1 2852.65 200.446   1
  19  -7   1 3236.20 205.797   1
  19   7   1 3016.75 201.986   1
 -19  -7  -1 3432.83 210.686   1
 -20   7  -1 3180.49 209.265   1
  20  -7   1 3131.80 205.601   1
  20   7   1 3339.48 211.192   1
 -20  -7  -1 3254.22 209.903   1
 -21   7  -1 9.15078 36.6647   1
  21  -7   1 44.0368 37.5195   1
  21   7   1-9.03474 45.2883   1
 -21  -7  -1-37.4844 48.2614   1
 -22   7  -1 304.962 64.3581   1
  22  -7   1 240.401 56.9406   1
  22   7   1 332.682 66.2357   1
 -22  -7  -1 233.174 62.1204   1
 -23   7  -1 322.481 63.7529   1
  23  -7   1 184.745 53.3316   1
  23   7   1 194.929 57.6271   1
 -23  -7  -1 121.823 53.3494   1
  24  -7   1 449.627 69.1083   1
 -24   7  -1 451.952 71.8097   1
  24  -8  -1-8.41899 45.5929   1
 -24   8   1 61.1660 49.5208   1
  23  -8  -1 154.354 47.8231   1
 -23   8   1 81.1620 39.5141   1
  22   8  -1 943.507 99.6599   1
 -22  -8   1 1090.23 106.244   1
 -21   8   1 426.982 70.7509   1
  21  -8  -1 517.998 72.7801   1
  21   8  -1 307.879 66.3566   1
 -21  -8   1 365.943 67.9103   1
 -20   8   1 1652.62 129.814   1
  20   8  -1 1430.46 122.980   1
 -20  -8   1 1272.78 120.701   1
  19  -8  -1 308.218 60.4691   1
 -18  -8   1 549.113 74.7673   1
 -18   8   1 570.631 77.5076   1
  18  -8  -1 561.935 76.5008   1
  18   8  -1 554.763 74.9115   1
 -17  -8   1 719.728 84.5517   1
 -17   8   1 577.758 77.0710   1
  17  -8  -1 735.872 81.5849   1
  17   8  -1 728.383 82.3140   1
 -16  -8   1 329.093 59.4402   1
  16  -8  -1 235.840 55.6048   1
  16   8  -1 178.512 49.8017   1
 -16   8   1 198.416 53.7739   1
 -15   8   1 3136.89 207.960   1
  15  -8  -1 3491.26 211.587   1
 -14   8   1 222.292 54.3717   1
  14   8  -1 97.0583 38.6368   1
 -14  -8   1 58.9477 36.9875   1
  14  -8  -1 167.923 49.4227   1
 -13   8   1 264.405 61.4711   1
  13   8  -1 361.112 56.9487   1
 -13  -8   1 498.601 65.8191   1
  13  -8  -1 344.104 62.5566   1
 -12   8   1 52718.8 2523.49   1
  12   8  -1 56561.5 2525.20   1
 -12  -8   1 53381.2 2522.73   1
  12  -8  -1 56330.1 2531.09   1
 -11   8   1 64.2022 43.2249   1
  11   8  -1 160.478 43.3849   1
 -11  -8   1 90.7832 38.7736   1
  11  -8  -1 127.481 47.8022   1
 -10   8   1 9835.63 500.883   1
  10   8  -1 10001.8 490.597   1
 -10  -8   1 9529.80 491.258   1
  10  -8  -1 9425.94 493.760   1
  -9   8   1 3739.36 210.447   1
   9   8  -1 3246.17 199.429   1
   9  -8  -1 3415.39 206.900   1
  -9  -8   1 3226.62 201.310   1
  -8   8   1 1232.19 100.770   1
   8  -8  -1 1016.64 94.8255   1
  -7   8   1 5499.12 315.362   1
   7  -8  -1 6010.13 321.863   1
   7   8  -1 6431.96 319.663   1
   6   8  -1 30434.9 1419.86   1
  -6   8   1 32717.9 1429.77   1
   6  -8  -1 31012.9 1425.91   1
  -6  -8   1 28306.0 1418.62   1
   5   8  -1 601.289 61.9834   1
  -5  -8   1 574.990 63.5386   1
   4   8  -1 12327.8 622.668   1
  -4   8   1 13298.6 629.909   1
   4  -8  -1 12975.9 630.811   1
  -4  -8   1 12947.4 627.501   1
   3   8  -1 8243.96 426.944   1
  -3   8   1 8238.32 430.363   1
   3  -8  -1 8645.29 430.260   1
  -3  -8   1 8811.39 429.817   1
   2   8  -1 121323. 5610.48   1
  -2   8   1 117424. 5610.76   1
   2  -8  -1 132529. 5617.91   1
  -2  -8   1 124420. 5611.78   1
   1   8  -1 831.985 77.0002   1
  -1   8   1 926.914 79.0185   1
  -1  -8   1 916.584 78.2839   1
   1  -8  -1 933.332 81.3367   1
   0   8   1 12620.3 620.421   1
   0   8  -1 13212.2 619.791   1
   0  -8   1 12301.8 617.868   1
   0  -8  -1 12884.7 620.870   1
   1   8   1 4790.33 264.247   1
  -1   8  -1 4871.77 265.464   1
   1  -8   1 4982.48 265.858   1
  -1  -8  -1 4891.94 267.473   1
   2   8   1 49642.9 2162.19   1
  -2   8  -1 50522.1 2163.67   1
  -2  -8  -1 48289.5 2165.34   1
   3   8   1 22485.3 1015.97   1
  -3   8  -1 21619.0 1016.09   1
   3  -8   1 21024.2 1016.06   1
  -3  -8  -1 20775.9 1016.36   1
   4   8   1 58691.4 2790.11   1
  -4  -8  -1 63531.7 2797.19   1
  -5   8  -1 17930.2 854.147   1
   5  -8   1 18487.2 857.968   1
   5   8   1 17438.1 852.120   1
  -5  -8  -1 17559.9 854.446   1
   6  -8   1 5232.00 295.135   1
  -6   8  -1 5651.57 298.541   1
   7  -8   1 22326.1 1043.43   1
   7   8   1 23412.5 1038.78   1
  -7  -8  -1 22685.2 1039.19   1
  -8   8  -1 17348.6 837.625   1
   8  -8   1 17252.1 836.802   1
   8   8   1 17143.3 833.007   1
  -8  -8  -1 17475.1 836.400   1
  -9   8  -1 7.81471 39.1741   1
   9  -8   1 31.0339 32.4111   1
   9   8   1-14.5230 33.7794   1
  -9  -8  -1 7.54811 33.9611   1
 -10   8  -1 7349.13 408.851   1
  10  -8   1 8803.23 422.232   1
  10   8   1 7559.12 409.924   1
 -10  -8  -1 7819.53 413.091   1
 -11   8  -1 936.005 92.8984   1
  11  -8   1 863.483 89.6187   1
 -11  -8  -1 917.116 91.4965   1
 -12   8  -1 12393.9 604.458   1
  12  -8   1 11116.4 594.200   1
  12   8   1 12187.4 597.378   1
 -12  -8  -1 11847.5 597.220   1
  13  -8   1 2267.16 159.218   1
 -13   8  -1 2199.23 160.546   1
  14  -8   1 2200.38 154.895   1
  14   8   1 1939.27 149.162   1
 -14  -8  -1 2196.48 154.948   1
 -14   8  -1 2046.68 153.038   1
  15  -8   1 2433.52 167.253   1
  15   8   1 2421.34 167.182   1
 -15  -8  -1 2234.51 166.189   1
 -15   8  -1 2578.48 171.841   1
  16  -8   1 1377.40 115.819   1
  16   8   1 1262.28 114.728   1
 -16   8  -1 1594.60 125.306   1
 -16  -8  -1 1278.45 117.230   1
  17  -8   1 2870.31 191.729   1
 -17   8  -1 2970.31 198.749   1
  18  -8   1 1334.41 121.563   1
  18   8   1 1608.58 125.576   1
 -18  -8  -1 1462.35 124.099   1
 -18   8  -1 1143.40 117.539   1
  19  -8   1 244.854 51.6250   1
  19   8   1 150.374 51.9946   1
 -19   8  -1 193.291 50.6518   1
 -19  -8  -1 202.165 60.3303   1
  20  -8   1 44.7689 47.4772   1
 -20   8  -1 136.883 48.9785   1
  21   8   1 436.422 67.3753   1
 -21  -8  -1 373.038 67.4247   1
  22  -8   1 369.559 63.4929   1
 -22   8  -1 357.038 69.0807   1
  23  -8   1 174.005 55.2839   1
 -23   8  -1 95.3192 48.9469   1
  24  -9  -1-24.8702 45.9407   1
 -24   9   1 17.3112 40.9059   1
  22  -9  -1 44.5820 40.1739   1
 -22   9   1 53.1420 43.8302   1
  21  -9  -1 1209.62 107.535   1
 -21   9   1 1031.96 102.388   1
  20  -9  -1 114.766 53.4577   1
 -20  -9   1 124.531 51.5274   1
 -20   9   1 112.960 51.8510   1
  20   9  -1 128.826 47.0724   1
  19   9  -1 109.570 45.0917   1
 -19  -9   1 228.103 59.3496   1
  18  -9  -1 8.94862 44.8573   1
 -18   9   1 9.28051 41.7541   1
  17  -9  -1 1269.95 116.741   1
 -17  -9   1 1293.84 116.214   1
  17   9  -1 1263.52 114.762   1
 -17   9   1 1519.15 121.792   1
  16   9  -1 418.794 65.7409   1
 -16  -9   1 253.420 60.5079   1
 -15  -9   1 761.691 88.2530   1
  15   9  -1 693.422 82.3820   1
 -15   9   1 843.611 88.9754   1
  15  -9  -1 676.596 80.7358   1
 -14   9   1 228.117 55.1736   1
  14  -9  -1 172.300 52.1756   1
 -13  -9   1 2500.45 173.494   1
  13   9  -1 2752.12 174.924   1
 -13   9   1 2439.77 172.951   1
  13  -9  -1 2750.07 182.473   1
 -12  -9   1 775.697 81.7745   1
  12   9  -1 785.238 80.5610   1
 -12   9   1 675.312 82.0527   1
  12  -9  -1 518.327 75.8346   1
  11   9  -1 32645.2 1516.44   1
 -11  -9   1 32073.2 1518.88   1
 -10  -9   1 1006.06 93.0223   1
  10   9  -1 1035.30 94.5105   1
  10  -9  -1 939.364 94.0144   1
   9  -9  -1 55.4657 35.1229   1
  -9  -9   1 37.0513 35.1152   1
  -9   9   1 70.9912 35.5809   1
   9   9  -1 65.8108 31.2563   1
   8  -9  -1 15369.2 788.808   1
  -8  -9   1 16440.3 787.447   1
  -8   9   1 16181.0 790.414   1
   8   9  -1 16819.5 785.607   1
   7  -9  -1 1680.70 125.791   1
  -7   9   1 1679.73 121.775   1
   7   9  -1 1620.54 117.265   1
  -7  -9   1 1450.61 117.165   1
  -6   9   1 8965.10 476.073   1
   6  -9  -1 9803.22 478.316   1
  -5   9   1 19008.7 947.526   1
   5  -9  -1 20883.3 953.549   1
   4   9  -1 796.133 76.5006   1
  -4   9   1 809.695 76.8939   1
   4  -9  -1 750.539 75.8060   1
  -4  -9   1 675.659 74.4013   1
   3   9  -1 28111.3 1324.90   1
  -3   9   1 28622.5 1328.40   1
   3  -9  -1 28969.0 1327.97   1
  -3  -9   1 27589.0 1324.71   1
   2   9  -1 4687.73 247.829   1
   2  -9  -1 4398.19 247.081   1
  -2  -9   1 5133.28 252.958   1
  -1  -9   1 28416.6 1338.14   1
   1   9  -1 28685.3 1335.44   1
   0   9  -1 44.0824 32.1163   1
   0  -9   1 85.5799 40.8764   1
  -3   9  -1 28905.3 1444.17   1
   3  -9   1 31887.5 1450.74   1
  -3  -9  -1 29216.5 1447.54   1
   4   9   1 4320.14 257.362   1
  -4   9  -1 4832.18 266.589   1
   4  -9   1 4826.79 264.334   1
  -4  -9  -1 4945.64 264.684   1
  -5   9  -1 1671.89 125.810   1
   5  -9   1 1682.11 127.935   1
   5   9   1 1770.87 126.134   1
  -5  -9  -1 2033.03 132.287   1
  -6   9  -1 14386.0 716.231   1
  -6  -9  -1 14338.6 713.645   1
   6  -9   1 15719.6 719.805   1
   6   9   1 14140.0 712.417   1
  -7  -9  -1 11033.2 541.508   1
  -7   9  -1 11191.2 543.145   1
   7  -9   1 11762.2 545.448   1
  -8  -9  -1-7.65891 35.0518   1
   8   9   1 37.4263 35.3804   1
  -8   9  -1 7.89625 37.9009   1
   8  -9   1 15.9202 38.7817   1
  -9  -9  -1 17219.2 838.451   1
   9   9   1 17484.1 836.596   1
   9  -9   1 17985.8 841.441   1
  -9   9  -1 16415.7 837.374   1
 -10  -9  -1 1916.68 140.488   1
 -11  -9  -1 3837.95 221.624   1
  11   9   1 3402.54 213.026   1
 -11   9  -1 3181.03 212.242   1
  11  -9   1 3743.12 226.562   1
 -12   9  -1 5546.69 316.757   1
  12  -9   1 5604.58 312.758   1
 -13  -9  -1 3899.30 240.984   1
  13   9   1 4312.73 244.819   1
  13  -9   1 3824.04 237.931   1
 -13   9  -1 3914.75 242.717   1
 -14   9  -1 1751.24 133.429   1
 -14  -9  -1 1495.34 126.250   1
  14  -9   1 1410.47 122.426   1
  14   9   1 1647.12 129.033   1
 -15  -9  -1 201.136 52.3087   1
  15   9   1 254.706 57.3367   1
  15  -9   1 176.771 47.3009   1
 -15   9  -1 328.551 59.0140   1
 -16   9  -1 2309.96 162.170   1
 -16  -9  -1 2121.94 160.788   1
  16  -9   1 2223.51 157.405   1
  16   9   1 2206.32 160.189   1
 -17  -9  -1 393.650 65.9940   1
  17   9   1 369.098 64.4589   1
 -17   9  -1 412.876 66.0654   1
  17  -9   1 384.585 63.1937   1
  18   9   1 734.592 85.8129   1
 -18  -9  -1 622.720 79.2338   1
 -19   9  -1 305.743 62.0573   1
  19  -9   1 259.652 55.6961   1
  19   9   1 182.084 58.1055   1
 -19  -9  -1 293.739 63.9100   1
 -20   9  -1 307.343 58.5930   1
  20  -9   1 313.468 60.4350   1
  20   9   1 190.568 56.8243   1
 -20  -9  -1 142.178 54.8613   1
 -21   9  -1 151.665 55.1798   1
  21  -9   1 166.319 55.1360   1
  21   9   1 117.810 49.5224   1
 -21  -9  -1 160.287 55.5459   1
  22   9   1 53.8831 44.4227   1
 -22   9  -1 26.6422 46.9580   1
  23  -9   1 99.0391 43.1261   1
 -23   9  -1 222.141 51.4943   1
  23 -10  -1 25.5304 40.2926   1
 -23  10   1 77.2372 39.9937   1
  22 -10  -1 242.644 62.3444   1
 -22  10   1 229.855 60.0346   1
  21 -10  -1-26.2318 37.2573   1
 -21  10   1-9.11766 46.9626   1
 -20 -10   1 219.970 55.6708   1
  20 -10  -1 207.498 50.5053   1
  20  10  -1 240.020 58.0530   1
 -19  10   1 341.897 62.7393   1
  19 -10  -1 258.565 58.3077   1
  19  10  -1 338.755 64.0433   1
 -19 -10   1 256.692 59.9021   1
  18  10  -1 63.3847 46.6684   1
 -18 -10   1 18.8095 39.3277   1
 -17  10   1 221.583 55.2604   1
  17 -10  -1 221.899 53.6965   1
  17  10  -1 160.528 49.0966   1
 -17 -10   1 185.857 56.6848   1
 -16  10   1 3165.01 204.830   1
  16 -10  -1 3141.26 203.991   1
  16  10  -1 2924.17 199.297   1
 -16 -10   1 3264.91 206.407   1
 -15  10   1 2168.30 157.993   1
  15 -10  -1 2066.72 151.774   1
  15  10  -1 2385.71 160.273   1
 -15 -10   1 1994.73 153.112   1
 -14  10   1 1576.67 127.380   1
  14 -10  -1 1424.24 124.527   1
  14  10  -1 1437.64 119.844   1
 -14 -10   1 1577.12 125.892   1
 -13  10   1 303.434 60.5479   1
  13 -10  -1 308.324 62.2268   1
  13  10  -1 390.114 62.5358   1
 -13 -10   1 419.652 64.4255   1
 -12  10   1 546.926 75.3957   1
 -12 -10   1 547.265 72.7012   1
  12  10  -1 617.375 73.5620   1
  12 -10  -1 525.800 74.9199   1
 -11  10   1 2134.97 153.998   1
  11 -10  -1 2162.96 154.103   1
  11  10  -1 2375.40 156.932   1
 -11 -10   1 2053.38 152.738   1
 -10 -10   1 6695.90 361.885   1
 -10  10   1 6704.87 363.392   1
  10 -10  -1 6588.28 364.698   1
   9 -10  -1 8313.54 436.682   1
  -9 -10   1 8223.20 433.846   1
  -9  10   1 8018.18 437.006   1
   9  10  -1 8782.36 434.389   1
   8 -10  -1 22721.3 1042.44   1
   8  10  -1 22389.0 1035.42   1
  -8  10   1 20376.9 1033.86   1
  -8 -10   1 21466.1 1037.75   1
   7 -10  -1 9493.45 467.764   1
   7  10  -1 8925.89 458.266   1
  -7  10   1 8733.40 461.292   1
  -7 -10   1 8851.39 461.219   1
  -6  10   1 1037.60 97.5595   1
   6 -10  -1 1324.46 105.138   1
  -6 -10   1 1151.97 99.6210   1
   5  10  -1 296.085 47.7894   1
  -5  10   1 306.672 55.6078   1
   5 -10  -1 284.317 53.6790   1
  -5 -10   1 381.868 55.0054   1
   4  10  -1 5960.32 312.415   1
  -4  10   1 6214.82 317.061   1
   4 -10  -1 6109.00 317.992   1
   3  10  -1 15046.9 790.320   1
  -3  10   1 17508.3 800.919   1
   3 -10  -1 17298.3 799.923   1
  -3 -10   1 16246.3 793.982   1
  -2  10   1 16000.1 726.933   1
   2  10  -1 13952.8 718.417   1
   2 -10  -1 14938.7 722.489   1
  -2 -10   1 14538.7 720.006   1
  -1  10   1 119693. 5216.65   1
   1  10  -1 109646. 5211.15   1
   1 -10  -1 113459. 5219.76   1
  -1 -10   1 116037. 5215.64   1
   0  10   1 1885.65 136.209   1
   0  10  -1 2026.98 136.496   1
   0 -10  -1 1959.01 136.638   1
   0 -10   1 1882.44 133.685   1
   1  10   1 589.356 68.6938   1
  -1  10  -1 716.290 74.6852   1
   1 -10   1 531.294 66.4798   1
  -1 -10  -1 493.177 65.3697   1
   2  10   1 648.949 72.6798   1
  -2  10  -1 642.937 72.5961   1
   2 -10   1 757.450 76.8331   1
  -2 -10  -1 555.439 70.0642   1
   3  10   1 118027. 5318.20   1
  -3  10  -1 114969. 5317.50   1
   3 -10   1 119407. 5321.08   1
  -3 -10  -1 115119. 5319.50   1
   4  10   1 5197.12 284.333   1
  -4  10  -1 5169.91 287.394   1
   4 -10   1 4914.93 283.087   1
  -4 -10  -1 5224.81 287.415   1
   5  10   1 962.795 87.2966   1
  -5  10  -1 933.410 88.8282   1
   5 -10   1 758.622 89.1232   1
  -5 -10  -1 875.374 88.3168   1
  -6  10  -1 2988.43 203.674   1
   6 -10   1 3733.58 216.088   1
   6  10   1 3474.64 208.618   1
  -6 -10  -1 3793.70 214.692   1
  -7  10  -1 957.320 90.5680   1
   7 -10   1 965.357 88.5501   1
   7  10   1 882.864 86.8358   1
  -7 -10  -1 726.482 81.6915   1
  -8  10  -1 8574.49 437.978   1
   8 -10   1 9169.13 440.901   1
  -8 -10  -1 8481.13 434.852   1
  -9 -10  -1 4024.06 233.265   1
  -9  10  -1 3432.38 230.197   1
   9 -10   1 3964.55 233.233   1
 -10 -10  -1 1047.57 99.9057   1
  10  10   1 1286.06 105.126   1
 -10  10  -1 1070.26 104.271   1
  10 -10   1 1019.97 100.725   1
 -11 -10  -1 11170.8 545.509   1
  11  10   1 10615.0 539.560   1
 -11  10  -1 10081.2 538.479   1
  11 -10   1 10495.1 543.345   1
 -12 -10  -1 6003.26 340.492   1
  12  10   1 6111.94 337.882   1
 -12  10  -1 5864.37 337.445   1
  12 -10   1 6703.27 348.821   1
 -13 -10  -1 3710.28 228.456   1
  13  10   1 4011.43 230.729   1
 -13  10  -1 3378.17 225.804   1
  13 -10   1 3523.17 222.785   1
 -14 -10  -1 751.184 85.4380   1
  14  10   1 859.135 90.7731   1
 -14  10  -1 751.264 89.8805   1
  14 -10   1 914.847 93.8461   1
 -15 -10  -1 431.188 67.3459   1
  15  10   1 556.174 71.8041   1
 -15  10  -1 415.525 69.9048   1
  15 -10   1 416.471 67.3318   1
 -16 -10  -1-27.9285 46.6648   1
  16  10   1 26.8484 44.2327   1
 -16  10  -1 18.3887 46.7234   1
  16 -10   1-35.7249 45.3863   1
 -17 -10  -1 3426.55 227.468   1
  17  10   1 3903.95 233.744   1
 -18 -10  -1 623.504 83.3472   1
  18  10   1 786.018 92.1522   1
  18 -10   1 689.444 83.8302   1
 -18  10  -1 758.836 88.4798   1
 -19  10  -1 27.9809 34.8469   1
  19 -10   1-17.4944 37.9716   1
  19  10   1-27.4447 47.1127   1
 -19 -10  -1-9.45311 42.5287   1
 -20  10  -1-9.01304 48.8000   1
  20 -10   1 26.3231 45.7798   1
  20  10   1 9.10698 44.3651   1
 -20 -10  -1 9.43205 45.9485   1
 -21  10  -1 17.4649 39.9976   1
  21 -10   1 113.524 48.9716   1
  21  10   1 27.1268 53.9768   1
 -21 -10  -1 9.36358 36.7343   1
  22 -10   1 98.3059 44.5385   1
 -22  10  -1 78.9531 49.8714   1
  22 -11  -1 118.725 46.2544   1
 -22  11   1 130.796 46.4114   1
 -21  11   1 118.906 45.5224   1
  20 -11  -1-26.1072 41.1265   1
 -20  11   1 36.5086 46.3815   1
 -19  11   1 1048.24 99.6339   1
 -19 -11   1 717.704 93.4284   1
  19 -11  -1 951.891 96.3292   1
  19  11  -1 876.209 95.6656   1
  18 -11  -1 486.655 70.7865   1
  18  11  -1 388.915 69.4042   1
 -18 -11   1 334.358 64.1484   1
  17  11  -1 27.1333 43.5484   1
 -17 -11   1 133.308 48.5160   1
  16 -11  -1 627.581 79.1238   1
 -16  11   1 635.112 80.8119   1
 -15  11   1 734.323 86.1107   1
  15 -11  -1 452.671 73.9120   1
  15  11  -1 626.944 81.3193   1
 -15 -11   1 622.975 78.2531   1
 -14  11   1 52.0469 37.7291   1
  14 -11  -1 28.3641 35.4021   1
  14  11  -1 44.4401 42.0694   1
 -14 -11   1 98.2229 45.4370   1
 -13  11   1 524.318 72.8227   1
 -13 -11   1 478.871 69.5960   1
  13  11  -1 446.161 69.1321   1
  13 -11  -1 440.831 68.4791   1
 -12 -11   1 1352.15 119.430   1
 -12  11   1 1677.14 128.049   1
  12 -11  -1 1522.30 125.414   1
 -11  11   1 3109.47 199.798   1
  11 -11  -1 3092.36 201.240   1
  10 -11  -1 5385.31 304.004   1
 -10  11   1 5339.48 302.257   1
  10  11  -1 5307.43 298.044   1
 -10 -11   1 5217.99 299.504   1
   9  11  -1 637.872 73.3557   1
  -9  11   1 569.410 75.9487   1
   9 -11  -1 517.718 72.4706   1
  -9 -11   1 771.241 80.8546   1
   8 -11  -1 5050.21 293.626   1
  -8  11   1 5273.45 292.380   1
   8  11  -1 4902.88 284.353   1
  -8 -11   1 5327.17 292.058   1
   7  11  -1 351.336 56.9925   1
  -7 -11   1 387.182 59.5451   1
   6  11  -1 15.2371 31.1952   1
  -6  11   1 24.3064 39.4796   1
   6 -11  -1 23.7975 39.7735   1
  -6 -11   1 23.8000 33.1522   1
  -5  11   1 16015.6 822.610   1
   5 -11  -1 17142.3 828.055   1
  -5 -11   1 17932.8 830.409   1
   4  11  -1 36134.3 1708.39   1
  -4  11   1 37867.8 1712.27   1
   4 -11  -1 37059.6 1712.75   1
  -4 -11   1 35606.6 1710.10   1
   3  11  -1 88.5987 39.0111   1
  -3  11   1 154.077 44.0850   1
   3 -11  -1 171.764 42.7190   1
  -2  11   1 8164.76 418.994   1
   2  11  -1 7951.93 415.339   1
   2 -11  -1 7520.36 413.902   1
  -2 -11   1 8377.35 419.358   1
   1  11  -1 248.306 49.4590   1
  -1  11   1 312.323 49.1041   1
  -1 -11   1 485.101 64.3382   1
   1 -11  -1 419.413 58.3750   1
   0  11  -1 12336.1 630.011   1
   0  11   1 12375.7 629.426   1
   0 -11   1 13241.0 632.368   1
   0 -11  -1 12981.9 632.848   1
   1  11   1 4077.33 227.519   1
  -1  11  -1 3757.60 223.487   1
   1 -11   1 3430.18 220.953   1
  -1 -11  -1 3823.55 225.087   1
   2  11   1 32118.2 1454.83   1
  -2  11  -1 29894.3 1448.45   1
   2 -11   1 32659.5 1456.82   1
  -2 -11  -1 29336.8 1449.24   1
   3  11   1 1778.47 132.154   1
  -3  11  -1 1642.84 129.793   1
   3 -11   1 1994.94 138.032   1
  -3 -11  -1 1847.53 134.881   1
   4  11   1 2221.29 157.699   1
  -4  11  -1 2135.69 160.716   1
   4 -11   1 2468.81 160.708   1
  -4 -11  -1 2589.17 164.622   1
   5  11   1 325.067 57.3745   1
  -5  11  -1 360.597 59.1464   1
   5 -11   1 333.193 59.6178   1
  -5 -11  -1 495.389 66.8613   1
   6  11   1 498.939 64.5351   1
  -6  11  -1 508.107 68.3722   1
   6 -11   1 473.047 69.1413   1
   7  11   1 1566.56 123.996   1
  -7 -11  -1 1652.95 125.842   1
  -8  11  -1 3402.14 216.326   1
   8 -11   1 3355.79 212.892   1
   8  11   1 3382.88 210.404   1
  -8 -11  -1 3514.28 214.279   1
   9 -11   1 313.518 57.1590   1
  -9  11  -1 309.955 56.0893   1
 -10  11  -1 270.901 56.1835   1
 -10 -11  -1 268.815 54.3524   1
 -11 -11  -1 1689.10 130.293   1
  11  11   1 1544.29 126.788   1
 -11  11  -1 1589.91 127.919   1
  11 -11   1 1591.59 128.285   1
 -12 -11  -1 2502.07 179.347   1
  12 -11   1 3055.34 191.213   1
 -12  11  -1 2603.77 179.972   1
  12  11   1 2737.16 183.976   1
 -13 -11  -1 54.6088 36.5825   1
  13 -11   1 70.8927 42.6284   1
 -13  11  -1 92.6708 45.8952   1
  13  11   1 44.1389 42.4665   1
 -14 -11  -1-37.2038 43.9575   1
  14 -11   1-35.3303 44.8867   1
 -14  11  -1 46.7605 44.8845   1
  14  11   1-8.86724 46.2647   1
 -15 -11  -1 224.791 58.6684   1
  15 -11   1 258.139 53.3420   1
  15  11   1 248.909 57.7462   1
 -15  11  -1 297.707 59.3170   1
 -16 -11  -1 506.841 75.2313   1
  16  11   1 540.344 77.6716   1
 -17 -11  -1 461.049 73.2306   1
  17 -11   1 577.709 75.6675   1
 -17  11  -1 569.428 77.1968   1
  17  11   1 446.657 73.0272   1
 -18 -11  -1 47.2212 48.6370   1
  18 -11   1-35.2875 49.4396   1
  18  11   1 9.00000 48.1440   1
 -18  11  -1-9.20445 48.6335   1
  19  11   1 17.9608 46.8529   1
 -19 -11  -1-9.42426 42.3989   1
  19 -11   1-34.1375 45.6533   1
 -19  11  -1 37.1287 45.8767   1
  20 -11   1 34.3807 40.6754   1
 -20  11  -1 62.7557 42.4214   1
  21 -11   1 288.417 60.5663   1
 -21  11  -1 259.613 57.8012   1
  21 -12  -1 24.6859 43.4783   1
 -21  12   1-17.8938 40.9400   1
  20 -12  -1 94.3903 44.3338   1
 -20  12   1 62.2550 42.8294   1
  19 -12  -1 86.7897 39.9109   1
 -19  12   1 89.4956 42.4800   1
 -18 -12   1 188.392 57.2801   1
 -18  12   1 136.307 44.3022   1
  18 -12  -1 183.450 47.3763   1
  18  12  -1 215.892 60.7369   1
 -17 -12   1-18.9262 40.3115   1
 -17  12   1 9.26254 34.6064   1
  17 -12  -1 17.6011 36.0186   1
  17  12  -1-9.34301 40.5582   1
 -16 -12   1 112.941 48.6444   1
 -16  12   1 121.677 52.0315   1
  16  12  -1 92.9714 48.6801   1
  16 -12  -1 43.9709 44.8790   1
 -15  12   1 1454.74 121.240   1
  15 -12  -1 1224.96 114.255   1
  14 -12  -1 18.7656 31.3896   1
 -14 -12   1 91.8746 46.7114   1
 -14  12   1 26.5850 33.1416   1
  14  12  -1 17.6448 43.0024   1
  13 -12  -1 71.8012 50.5809   1
 -13  12   1 134.928 50.6925   1
 -13 -12   1 126.558 49.2337   1
  13  12  -1 138.407 51.3790   1
 -12 -12   1 231.710 53.4817   1
  12  12  -1 188.346 51.9382   1
  11 -12  -1 17.9391 43.1090   1
 -11 -12   1 62.3096 42.7823   1
 -11  12   1 35.4559 45.1041   1
  11  12  -1 91.9239 45.3045   1
  10 -12  -1 758.798 84.8648   1
 -10 -12   1 749.158 83.4981   1
  10  12  -1 841.030 85.0748   1
 -10  12   1 604.946 81.8291   1
  -9  12   1 2142.75 157.980   1
   9 -12  -1 2354.07 161.184   1
   8 -12  -1 1180.50 107.154   1
  -8  12   1 1155.79 103.419   1
   8  12  -1 1128.34 102.085   1
  -8 -12   1 1089.48 102.159   1
   7  12  -1 1978.40 149.156   1
  -7  12   1 2207.48 154.760   1
   7 -12  -1 2434.17 159.525   1
  -7 -12   1 2045.96 152.376   1
   6  12  -1-31.8504 37.6327   1
  -6  12   1 33.7274 46.7277   1
   6 -12  -1 24.7279 37.7191   1
  -6 -12   1 16.6364 38.6940   1
   5  12  -1 12649.7 633.726   1
  -5  12   1 12988.0 638.667   1
   5 -12  -1 12212.5 637.906   1
  -5 -12   1 13041.1 637.720   1
   4  12  -1 2119.04 147.006   1
  -4 -12   1 2066.27 146.576   1
  -3  12   1 1939.46 134.424   1
  -3 -12   1 1627.88 129.093   1
   3 -12  -1 1679.05 129.725   1
   2  12  -1 156.128 46.4924   1
  -2  12   1 97.6416 35.1619   1
   2 -12  -1 121.472 37.5240   1
  -2 -12   1 169.643 45.1546   1
   1  12  -1 1805.40 130.817   1
  -1  12   1 1580.96 129.148   1
   1 -12  -1 1808.41 131.863   1
   0  12   1 63.0249 37.2617   1
   0  12  -1 32.0814 36.1144   1
   0 -12   1 39.8999 37.7427   1
   0 -12  -1 8.16493 26.4616   1
  -1  12  -1 3078.06 209.145   1
   1  12   1 3345.14 213.519   1
  -1 -12  -1 3784.22 218.794   1
   1 -12   1 3993.33 223.347   1
   2  12   1 1001.43 95.3902   1
  -2  12  -1 1367.63 108.205   1
   2 -12   1 1210.21 105.003   1
  -2 -12  -1 1187.55 103.458   1
   3  12   1 7136.69 377.588   1
  -3  12  -1 6903.42 375.032   1
   3 -12   1 7347.84 379.291   1
  -3 -12  -1 6682.49 374.654   1
   4  12   1 280.445 52.8082   1
  -4 -12  -1 167.354 45.8662   1
   5  12   1 773.301 82.8094   1
  -5  12  -1 685.515 80.1390   1
   5 -12   1 812.205 84.9799   1
  -5 -12  -1 653.704 79.1075   1
  -6  12  -1 151.356 41.1144   1
   6 -12   1 169.370 44.6405   1
  -7  12  -1 1880.34 139.192   1
   7 -12   1 1587.94 131.368   1
   7  12   1 1601.47 129.482   1
  -7 -12  -1 1903.67 138.611   1
  -8  12  -1 2263.50 159.510   1
   8 -12   1 2221.36 157.782   1
   8  12   1 2269.20 155.544   1
  -8 -12  -1 1941.89 152.520   1
  -9  12  -1 194.311 51.6780   1
  -9 -12  -1 177.086 50.1945   1
   9 -12   1 160.257 47.6461   1
   9  12   1 140.991 48.5956   1
 -10 -12  -1 26.5344 42.4661   1
 -10  12  -1 8.90376 40.7612   1
  10  12   1 42.4877 43.7795   1
  10 -12   1 35.4375 41.2280   1
 -11 -12  -1 869.050 90.3357   1
  11  12   1 788.311 85.5922   1
 -12  12  -1 801.586 88.0774   1
 -12 -12  -1 591.851 78.4737   1
  12 -12   1 689.154 83.7028   1
  12  12   1 586.067 78.6084   1
 -13  12  -1 595.430 78.3475   1
  13 -12   1 808.037 90.2673   1
  14 -12   1 310.415 62.7265   1
 -14  12  -1 378.559 72.4023   1
  14  12   1 430.159 70.1872   1
 -15 -12  -1 92.9002 49.4530   1
  15 -12   1 177.460 56.2874   1
 -15  12  -1 149.123 53.7185   1
  15  12   1 110.447 56.3006   1
 -16 -12  -1 28.0013 39.7605   1
  16 -12   1-17.6355 47.1691   1
 -16  12  -1-9.19352 43.4476   1
  16  12   1-9.19105 40.6305   1
 -17 -12  -1 84.4759 49.0555   1
  17 -12   1 61.4269 47.5989   1
 -17  12  -1 27.1290 45.4208   1
  17  12   1 91.7801 52.0843   1
 -18 -12  -1 18.9153 44.0023   1
  18 -12   1-8.70903 42.4355   1
 -18  12  -1 27.0844 42.6767   1
  18  12   1 54.5972 51.5681   1
  19  12   1-18.1052 47.2297   1
  19 -12   1 25.5344 33.3525   1
 -19  12  -1-9.02108 36.1439   1
  20 -12   1 99.9488 47.3552   1
 -20  12  -1 71.6591 48.6542   1
  20 -13  -1 33.5109 39.6402   1
 -20  13   1 52.1088 35.5981   1
  19 -13  -1 33.9993 43.7742   1
 -19  13   1-17.5125 40.7304   1
  18 -13  -1-8.61471 44.3667   1
 -18  13   1-8.96308 42.3603   1
  17  13  -1 63.6726 46.3123   1
  16 -13  -1 8.75826 35.8475   1
  16  13  -1 27.0703 46.4717   1
 -16 -13   1-9.41431 41.6194   1
 -16  13   1 9.34547 38.2506   1
  15 -13  -1 346.848 64.4351   1
 -15  13   1 385.630 63.8366   1
  15  13  -1 323.422 62.6051   1
 -15 -13   1 550.781 72.8127   1
  14 -13  -1 149.039 56.6536   1
 -14 -13   1 140.266 50.6238   1
  14  13  -1 238.399 55.7464   1
 -14  13   1 160.883 57.3972   1
  13 -13  -1 143.737 45.4540   1
 -13 -13   1 158.844 52.1477   1
 -13  13   1 54.2825 37.5409   1
  12 -13  -1 17.9537 43.8317   1
 -12 -13   1 65.0700 42.6409   1
  12  13  -1 104.331 43.6833   1
 -12  13   1 80.9950 48.8166   1
  11 -13  -1 2293.37 162.980   1
  11  13  -1 2274.62 158.191   1
 -11  13   1 2041.44 158.842   1
 -11 -13   1 2342.06 164.490   1
 -10 -13   1 1413.59 118.541   1
  10  13  -1 1241.94 112.511   1
   9  13  -1 197.514 52.2040   1
  -9 -13   1 153.007 49.7989   1
   9 -13  -1 133.279 43.2101   1
  -9  13   1 151.517 42.6959   1
   8  13  -1 93.8209 42.8820   1
  -8 -13   1 159.917 50.9499   1
   8 -13  -1 245.207 54.2221   1
  -8  13   1 209.578 50.1424   1
   7  13  -1 192.863 52.2045   1
  -7 -13   1 253.935 55.9068   1
   7 -13  -1 185.261 48.5452   1
  -7  13   1 152.466 48.2558   1
  -6 -13   1 94.0909 43.9239   1
   6 -13  -1 169.779 50.0433   1
  -6  13   1 60.8142 40.9012   1
   5  13  -1 66.5877 36.9217   1
  -5 -13   1 25.0938 32.9187   1
   5 -13  -1 155.240 46.7941   1
  -5  13   1 50.8595 31.8166   1
   4 -13  -1 531.526 71.4243   1
  -4  13   1 406.003 65.4451   1
   3 -13  -1 68.6126 39.2894   1
  -3  13   1 16.5827 34.6847   1
   2 -13  -1 101.138 41.9456   1
  -2  13   1 118.201 45.4312   1
   1 -13  -1 420.074 62.6316   1
  -1  13   1 554.879 70.1007   1
   0 -13  -1 297.869 57.2198   1
   0  13   1 236.403 49.1176   1
   1  13   1 156.839 49.3097   1
  -1 -13  -1 162.055 50.9142   1
   1 -13   1 84.8136 47.0362   1
  -1  13  -1 246.328 53.6364   1
   2  13   1 174.837 50.1559   1
  -2 -13  -1 252.241 56.6229   1
  -2  13  -1 100.417 38.2842   1
   2 -13   1 146.020 46.4709   1
   3  13   1 2448.69 160.292   1
   3 -13   1 2202.00 157.094   1
  -3  13  -1 2006.56 154.058   1
   4  13   1 894.089 90.4102   1
  -4 -13  -1 908.904 91.3330   1
   4 -13   1 884.106 90.5571   1
  -4  13  -1 887.106 92.5036   1
   5  13   1 1752.87 134.953   1
  -5  13  -1 1566.68 128.968   1
   5 -13   1 1903.85 136.935   1
  -5 -13  -1 1759.59 136.766   1
   6 -13   1 1851.59 136.173   1
   6  13   1 1694.46 130.683   1
  -6  13  -1 1433.45 121.546   1
  -6 -13  -1 1792.18 134.380   1
   7  13   1 342.256 62.3369   1
  -7  13  -1 335.864 58.0152   1
   7 -13   1 362.800 60.8348   1
  -7 -13  -1 394.665 65.1522   1
   8  13   1 2751.88 188.034   1
   8 -13   1 3018.52 192.527   1
  -8  13  -1 2720.55 188.289   1
  -8 -13  -1 3091.26 194.996   1
   9  13   1 243.377 51.2828   1
  -9 -13  -1 250.061 56.3571   1
  10  13   1 744.286 83.4690   1
  10 -13   1 576.149 79.4998   1
 -10  13  -1 809.113 90.6857   1
 -10 -13  -1 778.923 87.9853   1
  11 -13   1 90.0321 41.9549   1
 -11  13  -1 27.2090 37.2064   1
  12  13   1 184.290 51.9236   1
 -12 -13  -1 221.570 56.7014   1
  12 -13   1 147.474 53.9294   1
 -12  13  -1 153.033 53.2315   1
  13  13   1 327.162 64.0719   1
  13 -13   1 505.992 72.8262   1
 -13 -13  -1 488.420 67.8794   1
 -13  13  -1 329.732 65.3870   1
  14  13   1 62.2796 47.7240   1
  14 -13   1 88.8374 48.7950   1
 -14 -13  -1 55.9194 42.7918   1
 -14  13  -1 103.501 49.2166   1
  15  13   1 18.0137 41.4752   1
 -15  13  -1 148.403 56.0700   1
 -15 -13  -1 103.070 50.3387   1
  15 -13   1 140.446 51.0188   1
 -16  13  -1 82.0918 49.5231   1
  16 -13   1 87.6034 44.6711   1
 -16 -13  -1 75.1705 49.7852   1
 -17  13  -1-8.95062 50.1638   1
  17 -13   1 17.3006 44.5512   1
  17  13   1 27.7780 44.4401   1
 -17 -13  -1 9.37343 44.9876   1
 -18  13  -1-8.82800 42.3691   1
  18 -13   1 25.6307 41.6207   1
 -19  13  -1 34.9891 37.9769   1
  19 -13   1-8.38540 37.0741   1
 -19  14   1-34.2581 50.1116   1
  19 -14  -1 99.5358 48.0370   1
 -17  14   1 270.355 57.5097   1
  17 -14  -1 341.113 62.0028   1
  16  14  -1 513.708 79.8860   1
 -16  14   1 505.900 73.3980   1
 -16 -14   1 335.905 69.6960   1
  16 -14  -1 564.674 71.5633   1
  15  14  -1 533.706 75.5760   1
 -15  14   1 412.052 71.6349   1
 -15 -14   1 593.404 78.7274   1
  15 -14  -1 608.381 78.3984   1
  14  14  -1-8.95871 40.3060   1
 -14  14   1 53.3029 50.3382   1
 -14 -14   1 9.57613 37.5258   1
  14 -14  -1-18.3871 46.0846   1
  13  14  -1 785.035 85.3259   1
 -13  14   1 641.068 80.5627   1
 -13 -14   1 708.982 86.8399   1
  13 -14  -1 950.004 92.7290   1
  12  14  -1 35.6505 42.1640   1
 -12  14   1 72.0927 45.2122   1
  12 -14  -1 53.9335 41.1767   1
 -12 -14   1 9.48695 35.4969   1
 -11  14   1 595.269 77.0193   1
  11 -14  -1 536.459 78.6844   1
  10  14  -1 411.079 67.7855   1
 -10  14   1 440.415 65.1861   1
  10 -14  -1 442.445 67.5994   1
 -10 -14   1 381.484 67.2901   1
   9 -14  -1 476.584 69.6632   1
  -9  14   1 496.089 70.6681   1
  -9 -14   1 534.032 74.8433   1
  -8  14   1 595.878 76.6478   1
   8 -14  -1 820.396 88.3937   1
  -8 -14   1 721.871 86.4825   1
  -7 -14   1 187.075 51.4095   1
   7  14  -1 96.4560 47.8921   1
  -6 -14   1 949.891 95.8479   1
  -6  14   1 916.929 96.4423   1
   6  14  -1 980.116 98.4745   1
   6 -14  -1 1179.99 104.064   1
  -5  14   1 1130.19 107.541   1
   5  14  -1 1048.26 103.093   1
   5 -14  -1 976.528 101.102   1
  -5 -14   1 1099.13 107.092   1
  -4 -14   1 167.238 44.9689   1
  -4  14   1 87.2492 46.9024   1
   4  14  -1 102.788 43.1859   1
   4 -14  -1 35.5775 43.5750   1
   3  14  -1 6037.42 347.327   1
  -3  14   1 6539.67 351.998   1
  -3 -14   1 6157.50 350.578   1
   3 -14  -1 6895.15 357.984   1
   2  14  -1 1642.31 133.835   1
  -2  14   1 1869.63 138.016   1
   2 -14  -1 1659.22 132.463   1
  -2 -14   1 1636.15 130.644   1
  -1  14   1 1029.07 102.645   1
   1  14  -1 1137.98 103.610   1
  -1 -14   1 1071.62 100.374   1
   1 -14  -1 1023.41 100.912   1
   0  14   1 34.5008 43.8312   1
   0  14  -1-17.1624 33.6260   1
   0 -14  -1-8.64786 36.8393   1
   0 -14   1 17.3977 31.6779   1
  -1 -14  -1 280.360 56.8123   1
  -1  14  -1 195.321 46.6993   1
   1  14   1 118.548 47.1029   1
   1 -14   1 150.213 43.8127   1
  -2 -14  -1 651.812 79.5815   1
  -2  14  -1 738.434 81.2840   1
   2  14   1 574.664 75.4539   1
   2 -14   1 726.049 81.9647   1
  -3  14  -1 3005.22 201.192   1
   3 -14   1 3129.06 202.159   1
  -3 -14  -1 3289.95 204.174   1
  -4 -14  -1 3149.28 199.897   1
  -4  14  -1 3077.07 200.331   1
   4  14   1 2917.79 196.625   1
   4 -14   1 3135.96 199.105   1
  -5 -14  -1 44.3969 39.9698   1
  -5  14  -1 43.0372 38.0738   1
   5  14   1-8.73741 43.8170   1
   5 -14   1 44.8284 52.9801   1
  -6 -14  -1 89.8091 47.5470   1
  -6  14  -1 108.658 48.4707   1
   6  14   1 8.76346 43.4166   1
   6 -14   1 56.1213 48.8916   1
  -7 -14  -1 512.264 70.1905   1
   7  14   1 527.624 74.6048   1
  -8 -14  -1-9.22900 44.2957   1
   8 -14   1-9.05096 37.0483   1
  -8  14  -1-9.01085 40.5437   1
   8  14   1-26.5954 46.8448   1
  -9  14  -1 9.03219 40.6524   1
   9 -14   1 45.5125 42.3566   1
 -10 -14  -1-18.7561 43.6275   1
 -10  14  -1-18.0908 41.3963   1
  10  14   1-8.75775 40.7425   1
  10 -14   1-18.1088 41.4374   1
 -11  14  -1 1696.31 138.542   1
  11  14   1 1661.13 136.250   1
  11 -14   1 1949.32 144.724   1
 -12 -14  -1 18.8935 42.5001   1
 -12  14  -1 36.0997 46.4776   1
  12  14   1-26.5153 42.4171   1
  12 -14   1-9.13328 46.4126   1
 -13 -14  -1 415.111 71.1197   1
 -13  14  -1 289.641 63.5476   1
  13  14   1 407.338 66.1761   1
  13 -14   1 370.046 69.7251   1
 -14  14  -1-9.34129 46.1706   1
  14 -14   1-8.80838 46.5426   1
 -15 -14  -1 711.037 86.7662   1
  15  14   1 605.000 81.6729   1
 -15  14  -1 589.055 83.0676   1
  15 -14   1 717.442 85.9532   1
  16  14   1-8.90290 42.0793   1
 -16 -14  -1 9.24917 37.0634   1
  16 -14   1 51.5114 47.0368   1
 -16  14  -1 9.03595 45.2981   1
  18 -14   1 75.0041 43.7593   1
 -18  14  -1 154.728 52.5141   1
  18 -15  -1 649.283 78.0508   1
 -18  15   1 686.995 80.7226   1
  17 -15  -1 965.402 90.1881   1
 -17  15   1 810.965 87.6451   1
  16 -15  -1-8.51928 31.8381   1
 -16  15   1-27.1009 41.3431   1
  15  15  -1 1019.83 101.367   1
 -15  15   1 914.929 93.1339   1
  15 -15  -1 960.272 99.4720   1
  13  15  -1 9.08399 40.8681   1
 -13  15   1-17.8966 32.5858   1
 -13 -15   1-19.3305 41.1726   1
  13 -15  -1 17.7644 34.8049   1
  12  15  -1 9.17842 41.2949   1
 -12  15   1 8.96266 43.6620   1
 -12 -15   1 28.6618 40.7004   1
  12 -15  -1-8.94006 46.0424   1
  11  15  -1 492.780 72.7811   1
 -11  15   1 512.882 73.0138   1
 -11 -15   1 379.874 66.6598   1
  11 -15  -1 417.268 67.8765   1
  10  15  -1 3019.16 199.660   1
 -10  15   1 3015.08 197.951   1
 -10 -15   1 3207.82 203.472   1
  10 -15  -1 2893.45 196.557   1
  -9 -15   1 322.685 60.7951   1
   9  15  -1 317.060 60.7256   1
  -9  15   1 171.688 55.6773   1
   9 -15  -1 234.538 58.0841   1
  -8  15   1 1434.50 123.698   1
   8 -15  -1 1753.67 135.079   1
   7  15  -1 1505.23 120.831   1
  -7  15   1 1131.97 109.538   1
  -7 -15   1 1347.49 117.609   1
   7 -15  -1 1414.45 119.957   1
   6  15  -1 257.786 55.6840   1
  -6 -15   1 206.426 54.1631   1
   6 -15  -1 197.169 53.0424   1
  -6  15   1 309.779 54.4585   1
   5 -15  -1 1903.48 147.261   1
  -5 -15   1 2122.53 151.476   1
   5  15  -1 2172.97 152.144   1
  -5  15   1 1771.43 142.579   1
  -4 -15   1 666.963 83.6213   1
   4 -15  -1 714.835 85.9106   1
  -4  15   1 951.892 92.6586   1
   4  15  -1 838.342 91.0599   1
  -3 -15   1 348.747 62.3644   1
   3  15  -1 446.128 69.3084   1
   2  15  -1 80.0932 42.1298   1
  -2  15   1 52.1941 46.0297   1
  -2 -15   1 35.5842 33.3292   1
  -1  15   1 381.889 65.1226   1
   1  15  -1 303.917 63.7923   1
   1 -15  -1 372.463 64.6103   1
  -1 -15   1 415.286 65.6479   1
   0  15   1 328.756 61.8359   1
   0  15  -1 304.742 57.5217   1
   0 -15  -1 301.922 59.9938   1
   0 -15   1 287.371 54.7843   1
  -1  15  -1 480.800 71.7741   1
   1 -15   1 497.495 74.7902   1
  -1 -15  -1 526.362 72.7225   1
   2  15   1 6470.21 364.720   1
  -2  15  -1 6808.43 368.997   1
   2 -15   1 6555.88 367.429   1
  -2 -15  -1 6942.94 369.333   1
   3  15   1 870.800 94.0001   1
  -3 -15  -1 876.275 96.3975   1
  -4  15  -1 62.3648 43.6444   1
   4 -15   1 142.687 50.7405   1
  -5  15  -1 157.113 50.3508   1
   5 -15   1 264.624 56.2960   1
   6  15   1 581.809 80.5527   1
  -6 -15  -1 588.441 83.4428   1
  -6  15  -1 679.976 80.4542   1
   6 -15   1 624.527 79.7754   1
   7  15   1 468.203 69.9130   1
  -7 -15  -1 274.071 56.7351   1
  -7  15  -1 400.534 66.4245   1
   7 -15   1 281.230 59.8300   1
  -8 -15  -1 130.448 50.9091   1
   8  15   1 152.056 51.1400   1
  -8  15  -1 217.558 50.1287   1
   8 -15   1 100.115 42.8835   1
   9  15   1 351.618 66.4784   1
  -9  15  -1 289.798 61.4098   1
   9 -15   1 173.408 56.4707   1
  -9 -15  -1 121.952 50.0310   1
  10  15   1 171.942 51.8609   1
 -10 -15  -1 132.042 47.9097   1
  10 -15   1 226.174 58.0821   1
  11  15   1 44.9684 46.3816   1
 -11  15  -1 45.1560 45.3358   1
  11 -15   1 89.8429 44.4721   1
 -11 -15  -1 28.5037 38.9634   1
 -12  15  -1 2855.54 191.872   1
  12 -15   1 2989.73 195.464   1
  13  15   1 1018.51 104.666   1
 -13  15  -1 1024.04 99.3176   1
 -13 -15  -1 924.856 105.019   1
  14  15   1 465.927 69.9033   1
 -14  15  -1 444.594 71.1347   1
 -14 -15  -1 533.081 72.5957   1
  14 -15   1 468.660 70.2284   1
  15  15   1 158.858 55.7363   1
 -15  15  -1 162.614 57.5028   1
  15 -15   1 305.517 61.9389   1
 -15 -15  -1 339.400 65.3683   1
 -16  15  -1 17.6706 46.6895   1
  16 -15   1 16.8030 46.5641   1
 -17  15  -1 446.138 64.6800   1
  17 -15   1 419.896 64.5496   1
 -16  16   1 299.181 62.7190   1
  16 -16  -1 248.946 59.2872   1
 -15  16   1 24.8409 38.5330   1
  15 -16  -1 27.0747 45.8767   1
 -14  16   1 1113.25 100.325   1
  14 -16  -1 971.937 97.8387   1
  13  16  -1 1234.05 116.574   1
 -13  16   1 1346.94 114.436   1
  13 -16  -1 1328.73 113.611   1
 -13 -16   1 1292.30 118.406   1
 -12 -16   1 1544.39 127.282   1
  12  16  -1 1379.41 122.466   1
  11  16  -1 120.214 50.2391   1
 -11  16   1 80.3684 49.6605   1
 -11 -16   1 56.2875 45.2144   1
  11 -16  -1 108.004 47.7371   1
  10  16  -1 653.554 83.3616   1
 -10  16   1 785.661 87.0970   1
 -10 -16   1 532.873 75.7606   1
  10 -16  -1 547.933 81.2350   1
  -9 -16   1 414.126 66.1127   1
  -9  16   1 243.114 59.7436   1
   9 -16  -1 314.733 61.5314   1
   9  16  -1 219.597 56.6795   1
  -8 -16   1 797.343 89.9578   1
   8  16  -1 1013.65 99.9524   1
  -7 -16   1 9.14377 41.1422   1
  -7  16   1 26.0030 38.3224   1
   7 -16  -1 36.7309 43.4014   1
   7  16  -1-18.1399 40.8102   1
  -6  16   1 3646.81 238.913   1
   6  16  -1 3993.04 244.220   1
  -6 -16   1 4416.30 250.671   1
   6 -16  -1 3915.94 243.946   1
  -5 -16   1-45.9816 49.1990   1
  -5  16   1 45.0904 41.2708   1
   5 -16  -1 35.3853 42.4605   1
   5  16  -1 17.8265 43.4248   1
   4  16  -1 1128.56 106.269   1
  -4  16   1 1278.68 111.140   1
   4 -16  -1 1030.00 101.774   1
  -4 -16   1 1188.68 109.409   1
  -3  16   1 3027.38 195.689   1
   3  16  -1 3008.17 197.940   1
  -3 -16   1 2888.10 193.616   1
   3 -16  -1 2838.74 194.313   1
  -2  16   1 105.467 47.3815   1
   2  16  -1 145.558 52.4353   1
  -2 -16   1 162.409 47.4397   1
   2 -16  -1 100.617 47.4723   1
   1  16  -1 3348.83 209.074   1
   1 -16  -1 3419.57 210.899   1
  -1 -16   1 2910.89 204.152   1
   0  16   1-18.0886 31.1538   1
   0  16  -1 8.83685 39.0649   1
   0 -16   1-9.19539 39.9174   1
   0 -16  -1 8.96583 31.7788   1
  -1  16  -1 170.407 55.0094   1
   1  16   1 125.995 48.6643   1
   1 -16   1 212.444 55.0255   1
  -1 -16  -1 143.906 43.7459   1
   2  16   1 1645.62 125.228   1
   2 -16   1 1480.85 124.184   1
  -2 -16  -1 1482.10 122.937   1
  -3  16  -1 2287.10 164.834   1
   3  16   1 2263.43 161.713   1
  -3 -16  -1 2262.40 164.000   1
   3 -16   1 2242.56 160.981   1
   4  16   1 2028.08 152.390   1
  -4  16  -1 1981.18 150.771   1
  -4 -16  -1 2082.47 154.732   1
   4 -16   1 2318.77 160.540   1
  -5 -16  -1 353.369 61.7430   1
   5 -16   1 165.905 51.9098   1
   5  16   1 287.242 58.8472   1
  -6 -16  -1-18.0829 39.2723   1
  -6  16  -1 62.1126 47.4852   1
   6  16   1 26.8843 38.1985   1
   6 -16   1 64.1946 49.0756   1
  -7 -16  -1 3579.88 233.361   1
   7  16   1 4097.84 240.929   1
   8  16   1 544.782 77.5027   1
  -8  16  -1 596.665 77.5756   1
  -8 -16  -1 600.925 78.7475   1
   8 -16   1 626.493 82.1861   1
   9  16   1 589.679 80.8653   1
  -9  16  -1 676.956 83.9632   1
  -9 -16  -1 743.598 85.1302   1
   9 -16   1 527.577 73.9774   1
  10  16   1 1092.22 105.040   1
 -10  16  -1 1012.74 100.619   1
 -10 -16  -1 1090.04 110.445   1
  10 -16   1 1058.72 102.366   1
  11  16   1 824.421 92.7695   1
 -11  16  -1 598.141 81.6774   1
 -11 -16  -1 980.490 98.2029   1
  11 -16   1 888.144 91.2300   1
  12  16   1 1631.07 130.511   1
 -12  16  -1 1684.73 131.841   1
 -12 -16  -1 1583.84 131.675   1
  12 -16   1 1436.80 124.745   1
  13  16   1 213.872 59.9435   1
 -13  16  -1 332.362 62.4750   1
  13 -16   1 164.595 56.0011   1
 -13 -16  -1 161.109 55.2055   1
 -14 -16  -1 1116.23 104.151   1
  14  16   1 858.881 96.8156   1
 -15  16  -1 35.5221 34.8697   1
  15 -16   1 66.0011 39.6565   1
 -14  17   1 134.403 48.4274   1
  14 -17  -1 111.810 45.7786   1
 -12  17   1 112.676 50.0491   1
  12 -17  -1 172.966 53.4739   1
  11  17  -1 2051.45 155.944   1
 -11  17   1 2308.03 157.709   1
 -11 -17   1 2172.68 157.054   1
  11 -17  -1 1892.78 151.638   1
  10  17  -1-9.14079 45.8243   1
 -10  17   1 52.7975 49.3199   1
 -10 -17   1 9.21603 43.5598   1
  10 -17  -1 8.86967 43.2131   1
  -9 -17   1 1184.75 114.840   1
   9  17  -1 1596.15 125.039   1
   9 -17  -1 1414.95 119.479   1
  -9  17   1 1057.85 108.997   1
  -8  17   1 364.319 68.8601   1
   8 -17  -1 376.431 71.0174   1
  -7 -17   1 1075.70 111.171   1
  -7  17   1 1176.21 110.703   1
   7  17  -1 1560.57 123.826   1
   7 -17  -1 1382.24 120.023   1
  -6 -17   1 269.487 61.3783   1
  -6  17   1 218.177 55.3861   1
   6 -17  -1 189.930 56.8407   1
   6  17  -1 179.978 50.7713   1
   5  17  -1 1782.26 140.929   1
  -5  17   1 1774.51 139.272   1
   5 -17  -1 1918.23 144.277   1
  -5 -17   1 1722.99 139.261   1
   4  17  -1 1354.95 120.749   1
  -4  17   1 1415.52 119.952   1
  -4 -17   1 1399.93 121.422   1
   4 -17  -1 1398.01 119.126   1
   3  17  -1 1643.16 136.191   1
  -3 -17   1 1772.30 137.875   1
   2  17  -1 1193.85 108.706   1
  -2  17   1 880.760 96.7435   1
   2 -17  -1 1220.05 110.469   1
  -2 -17   1 1127.31 104.946   1
   1  17  -1 1095.97 104.613   1
  -1  17   1 926.176 99.2193   1
  -1 -17   1 1212.01 109.504   1
   1 -17  -1 888.485 102.503   1
   0  17  -1 80.8558 49.3295   1
   0  17   1 62.6758 45.6221   1
   0 -17  -1 63.4994 44.3153   1
   0 -17   1 92.6282 44.5788   1
  -1  17  -1 849.878 90.9348   1
   1  17   1 862.766 89.6871   1
  -1 -17  -1 705.219 82.3759   1
   1 -17   1 815.649 92.2164   1
   2  17   1 343.310 65.2837   1
  -2  17  -1 341.766 59.0908   1
   2 -17   1 389.162 63.1687   1
  -2 -17  -1 207.854 58.3894   1
   3  17   1 2474.65 178.122   1
  -3 -17  -1 2963.90 187.737   1
  -4 -17  -1 137.611 53.9512   1
   4  17   1 115.487 54.3295   1
   5 -17   1 2256.58 154.549   1
  -5  17  -1 1699.71 140.700   1
  -6 -17  -1 1235.41 114.028   1
  -6  17  -1 1205.30 111.361   1
   6  17   1 1239.87 113.468   1
   6 -17   1 1564.99 122.231   1
   7  17   1 1201.52 108.690   1
  -7  17  -1 1181.78 107.380   1
   7 -17   1 982.927 100.238   1
  -7 -17  -1 1049.28 103.408   1
   8  17   1 667.668 81.8249   1
   8 -17   1 530.519 74.3357   1
  -8 -17  -1 544.009 76.0210   1
  -9 -17  -1 577.179 73.8854   1
   9  17   1 280.922 64.3838   1
 -10 -17  -1 948.706 100.191   1
  10  17   1 968.121 99.5940   1
 -10  17  -1 864.649 95.5903   1
 -11  17  -1 1401.49 120.112   1
  11 -17   1 1402.90 118.547   1
 -12 -17  -1 853.625 93.4660   1
  12  17   1 701.759 88.8197   1
  13  17   1 978.940 99.2773   1
 -13  17  -1 913.638 92.6368   1
  13 -17   1 980.339 97.7051   1
 -14  17  -1 178.220 54.3960   1
  14 -17   1 116.902 51.6838   1
 -12  18   1 295.294 62.1053   1
  12 -18  -1 302.122 64.5160   1
 -11  18   1 8.50596 43.2397   1
  11 -18  -1 43.0151 43.1381   1
 -10  18   1 491.128 70.1792   1
  10 -18  -1 416.284 66.7778   1
  -9 -18   1 9.32014 41.9311   1
   9  18  -1-27.2268 47.9533   1
  -9  18   1 17.4328 35.6746   1
   9 -18  -1 8.73156 35.7367   1
  -8 -18   1 1065.69 104.223   1
  -8  18   1 992.716 98.0857   1
   8  18  -1 948.946 100.302   1
   8 -18  -1 1046.63 99.8103   1
  -7  18   1 302.598 56.3911   1
  -7 -18   1 250.453 62.4126   1
   7  18  -1 313.940 64.4893   1
   6  18  -1 1570.41 133.081   1
  -6 -18   1 1825.32 138.267   1
   5  18  -1 980.519 96.9207   1
  -5 -18   1 833.173 92.8393   1
   5 -18  -1 698.482 89.2809   1
   4  18  -1 1277.18 116.482   1
  -4  18   1 1215.57 111.886   1
   4 -18  -1 1323.96 114.159   1
  -4 -18   1 1362.46 116.311   1
  -3  18   1 238.323 53.5370   1
   3  18  -1 283.235 62.6937   1
  -3 -18   1 449.468 69.5770   1
   3 -18  -1 323.316 60.7616   1
   2  18  -1 1597.16 135.696   1
  -2  18   1 1705.00 139.773   1
  -2 -18   1 2113.64 147.672   1
   2 -18  -1 1765.63 138.511   1
   1  18  -1 169.824 51.5963   1
  -1  18   1 141.042 51.4276   1
   1 -18  -1 182.428 54.8001   1
  -1 -18   1 73.9938 44.1837   1
   0  18   1 1310.67 119.420   1
   0  18  -1 1638.77 127.464   1
   0 -18  -1 1135.35 114.962   1
   0 -18   1 1523.20 123.961   1
   1  18   1 63.0380 48.3356   1
  -1  18  -1 143.247 46.2765   1
   1 -18   1 81.9595 45.1828   1
  -1 -18  -1 54.1286 40.0768   1
   2  18   1 1113.55 109.346   1
  -2  18  -1 1251.77 112.352   1
   2 -18   1 1209.67 109.182   1
  -2 -18  -1 1270.34 112.530   1
   3  18   1 459.277 72.6051   1
  -3  18  -1 495.537 75.5564   1
   3 -18   1 481.903 72.8436   1
  -3 -18  -1 586.079 79.4017   1
  -4 -18  -1 1215.84 111.029   1
  -4  18  -1 1282.38 111.388   1
   4  18   1 1070.15 106.702   1
   4 -18   1 1157.64 109.850   1
  -5 -18  -1 346.811 63.9180   1
  -5  18  -1 299.034 60.4559   1
   5 -18   1 295.965 61.4222   1
   5  18   1 291.043 60.9852   1
  -6 -18  -1 623.942 80.5680   1
   6  18   1 577.520 78.3077   1
  -7 -18  -1 81.5296 51.5800   1
   7  18   1 179.148 61.0065   1
  -7  18  -1 133.188 57.6835   1
   7 -18   1 62.2002 51.6816   1
   8 -18   1 742.866 85.8747   1
  -8  18  -1 964.756 94.5602   1
   9  18   1 717.848 86.8057   1
  -9  18  -1 897.687 91.8861   1
   9 -18   1 899.030 90.4001   1
  -9 -18  -1 690.524 83.7340   1
  10  18   1 701.387 84.6191   1
 -10  18  -1 870.992 92.7115   1
 -10 -18  -1 748.966 87.4885   1
  10 -18   1 945.899 93.8726   1
  11 -18   1 271.343 54.2943   1
  11  18   1 470.698 74.3149   1
  12 -18   1 179.234 52.5028   1
 -12  18  -1 291.827 60.8551   1
 -10  19   1 250.615 58.2292   1
   9 -19  -1 135.817 48.4597   1
  -9  19   1 126.730 51.7241   1
   8 -19  -1 179.543 48.5912   1
   7  19  -1 1445.77 127.294   1
  -6 -19   1 988.994 103.543   1
   6 -19  -1 1151.36 106.781   1
  -6  19   1 1015.75 100.648   1
  -5  19   1 1043.30 99.6913   1
   5 -19  -1 993.078 102.011   1
  -4  19   1 356.388 64.4504   1
   4 -19  -1 347.970 62.4173   1
  -3  19   1 287.559 60.0535   1
   3 -19  -1 365.861 64.2942   1
  -2  19   1 243.676 53.5656   1
   2 -19  -1 133.730 46.0460   1
  -1  19   1 449.269 72.8328   1
   1 -19  -1 529.444 75.1989   1
   0  19   1 43.2855 40.4611   1
   0 -19  -1 144.514 50.7715   1
   1  19   1 939.297 98.0012   1
  -1  19  -1 1029.33 100.160   1
  -1 -19  -1 789.161 92.6234   1
   1 -19   1 1091.12 101.768   1
  -2  19  -1-8.85673 46.2098   1
   2  19   1 35.5765 43.9611   1
  -2 -19  -1 17.8122 37.9414   1
   2 -19   1-8.86400 39.1873   1
  -3  19  -1 449.693 70.0462   1
   3  19   1 536.010 75.1426   1
  -3 -19  -1 515.634 70.2493   1
   3 -19   1 528.655 74.5995   1
  -4  19  -1 42.1224 43.9756   1
   4  19   1 53.3920 48.7700   1
   4 -19   1 9.10487 44.3757   1
  -4 -19  -1 17.7819 44.5892   1
  -5  19  -1 17.2003 41.2764   1
   5  19   1-8.85011 49.0461   1
  -5 -19  -1 26.5691 42.5060   1
   5 -19   1 8.88593 37.8560   1
  -6 -19  -1 152.487 49.1421   1
   6  19   1 129.767 50.1153   1
  -6  19  -1 201.383 57.6227   1
   6 -19   1 201.040 56.1186   1
  -7 -19  -1 1079.18 102.734   1
  -7  19  -1 891.390 92.7381   1
   7  19   1 902.899 96.3058   1
   7 -19   1 938.703 94.7397   1
   8  19   1 679.052 83.9109   1
   8 -19   1 517.630 77.4072   1
  -8  19  -1 599.428 78.8716   1
  -8 -19  -1 547.280 76.9287   1
   9 -19   1 1800.01 142.326   1
  -9  19  -1 2218.88 150.407   1
   6 -20  -1 728.112 87.2039   1
  -6  20   1 776.747 84.3018   1
  -5  20   1 515.935 72.0762   1
   5 -20  -1 447.116 68.1684   1
  -4  20   1 1642.27 129.703   1
   4  20  -1 1553.65 129.007   1
  -4 -20   1 1651.12 132.387   1
   4 -20  -1 1709.66 133.249   1
   3  20  -1 69.5703 44.9417   1
  -3  20   1 51.5675 46.1278   1
  -3 -20   1 125.989 43.3510   1
   3 -20  -1 76.1603 49.1227   1
   2  20  -1 1259.44 111.836   1
  -2  20   1 1080.33 104.060   1
   2 -20  -1 1095.67 104.069   1
  -2 -20   1 1076.20 105.521   1
   1  20  -1 461.079 75.6365   1
  -1  20   1 580.180 76.0227   1
   1 -20  -1 472.920 72.1165   1
  -1 -20   1 659.219 80.7688   1
   0  20  -1 399.986 74.8313   1
   0 -20   1 524.913 75.6084   1
  -2  20  -1 8.48401 41.3386   1
  -2 -20  -1 26.2985 46.3268   1
   2 -20   1 26.3680 39.5530   1
   3  20   1 43.0262 47.2088   1
  -3  20  -1 67.0721 43.8137   1
  -3 -20  -1 8.71684 41.2716   1
   3 -20   1 96.7971 45.3877   1
   4  20   1 776.977 87.8306   1
  -4  20  -1 680.885 80.5692   1
  -4 -20  -1 925.831 89.8375   1
   4 -20   1 816.802 89.9980   1
   5 -20   1 900.777 94.8653   1
  -5 -20  -1 701.972 86.4748   1
   5  20   1 739.384 91.1892   1
  -5  20  -1 995.325 97.6185   1
   6  20   1 2474.11 173.619   1
   6 -20   1 2381.47 168.830   1
  -6  20  -1 2787.68 175.790   1
  -6 -20  -1 2346.51 169.608   1
  26   0  -2 35.6492 44.0778   1
  25   0  -2-17.8540 42.1925   1
 -25   0   2-9.25981 38.6844   1
  24   0  -2 2782.16 185.442   1
 -24   0   2 2612.86 183.542   1
  23   0  -2-8.71941 41.2089   1
 -23   0   2-9.50490 44.9209   1
  22   0  -2 2172.00 160.135   1
 -22   0   2 2359.69 167.035   1
  21   0  -2 264.945 56.1472   1
 -21   0   2 191.139 50.8956   1
  20   0  -2 278.725 55.6053   1
 -20   0   2 234.301 55.4938   1
  19   0  -2 111.490 40.4364   1
 -19   0   2 184.008 51.9635   1
  17   0  -2 233.194 47.2039   1
 -17   0   2 154.833 46.5103   1
  16   0  -2 322.523 53.5194   1
 -16   0   2 232.999 48.4177   1
 -15   0   2 2265.07 152.972   1
 -14   0   2 13037.4 623.786   1
  14   0  -2 12158.4 617.679   1
 -13   0   2 13993.1 681.060   1
  13   0  -2 13992.7 677.975   1
 -12   0   2 96.9347 31.2930   1
  12   0  -2 11.6664 28.0977   1
 -11   0   2 1221.68 89.9153   1
  11   0  -2 1086.75 86.9100   1
 -10   0   2 72208.3 3230.28   1
  10   0  -2 69531.0 3228.08   1
  -9   0   2 65838.7 2935.76   1
   9   0  -2 63065.8 2931.32   1
  -8   0   2 231729. 9633.14   1
   8   0  -2 198032. 9626.79   1
  -7   0   2 94863.0 4217.63   1
   7   0  -2 91241.2 4218.25   1
  -6   0   2 434135. 19728.8   1
   6   0  -2 441047. 19727.3   1
  -5   0   2 945377. 43842.7   1
   5   0  -2 999999. 43841.7   1
  -4   0   2 404630. 18213.7   1
   4   0  -2 403946. 18213.1   1
  -3   0   2 135148. 6103.78   1
   3   0  -2 135593. 6102.83   1
   0   0   2 171302. 8033.00   1
   0   0  -2 186063. 8033.92   1
   1   0   2 159602. 7268.19   1
  -1   0  -2 162813. 7269.10   1
  -2   0  -2 514430. 24388.8   1
   2   0   2 566752. 24387.8   1
  -3   0  -2 527009. 23464.8   1
   3   0   2 514062. 23466.1   1
  -4   0  -2 160538. 7103.79   1
   4   0   2 153970. 7102.84   1
  -5   0  -2 159825. 7641.77   1
   5   0   2 178172. 7641.63   1
  -6   0  -2 68020.1 3080.10   1
   6   0   2 67222.1 3078.22   1
  -7   0  -2 244.841 41.0930   1
   7   0   2 289.073 41.4311   1
  -8   0  -2 13586.1 670.027   1
   8   0   2 14240.0 669.663   1
   9   0   2 33022.9 1590.57   1
  -9   0  -2 35740.2 1595.52   1
 -10   0  -2 19.6226 29.4395   1
  10   0   2 18.9556 33.3965   1
  11   0   2 1172.58 99.9453   1
 -11   0  -2 1373.32 105.649   1
  12   0   2 21317.6 1059.36   1
 -12   0  -2 23473.7 1066.53   1
 -13   0  -2 472.956 67.3251   1
  13   0   2 561.374 68.8157   1
  14   0   2 11800.1 579.190   1
 -14   0  -2 11231.5 579.241   1
  16   0   2 3704.77 245.279   1
 -16   0  -2 5472.41 279.069   1
  17   0   2 1131.81 106.830   1
 -17   0  -2 1571.52 121.744   1
  18   0   2 593.346 77.7746   1
 -18   0  -2 467.849 86.4183   1
  19   0   2 3113.05 196.915   1
 -19   0  -2 2856.35 196.116   1
  20   0   2 451.515 70.0649   1
 -20   0  -2 356.764 65.8019   1
  21   0   2 1610.20 128.564   1
 -21   0  -2 1563.39 130.210   1
  22   0   2 219.403 53.7180   1
 -22   0  -2 201.479 55.4592   1
  23   0   2 1063.31 101.863   1
  24   0   2 8.66109 47.4477   1
 -24   0  -2-8.94472 43.5727   1
  25   0   2 295.585 60.1559   1
 -25   0  -2 213.485 55.8240   1
  26  -1  -2 104.225 54.3430   1
 -26   1   2-9.18093 47.9490   1
  25   1  -2 179.756 54.7169   1
  25  -1  -2 200.926 58.4885   1
 -25   1   2 349.292 66.4104   1
 -25  -1   2 265.118 59.6657   1
  24  -1  -2 169.621 52.6306   1
 -24   1   2 121.526 47.9692   1
  23  -1  -2 2841.59 187.560   1
  23   1  -2 3003.79 191.042   1
 -23   1   2 2685.13 186.287   1
 -23  -1   2 2437.48 181.884   1
  22   1  -2-8.84932 41.1721   1
 -22  -1   2 55.4103 40.0994   1
 -22   1   2 19.6720 49.3117   1
  22  -1  -2 16.6787 41.8111   1
  21   1  -2 112.055 47.5280   1
 -21  -1   2 129.029 53.6166   1
  20  -1  -2 826.885 87.5412   1
  20   1  -2 686.888 81.5771   1
 -20  -1   2 666.808 82.2769   1
 -20   1   2 814.215 87.5107   1
  19   1  -2 3288.80 206.121   1
  19  -1  -2 3515.12 210.333   1
 -19   1   2 3038.57 203.929   1
 -19  -1   2 3220.16 208.496   1
 -18   1   2 440.818 64.3636   1
  18  -1  -2 319.364 56.8252   1
  17   1  -2 1817.84 139.280   1
 -17  -1   2 1874.57 141.991   1
 -17   1   2 2052.57 148.599   1
  17  -1  -2 2203.45 145.171   1
  16   1  -2 2360.53 159.888   1
 -16  -1   2 2436.90 170.133   1
 -16   1   2 2472.54 166.788   1
  16  -1  -2 2834.94 171.648   1
 -15  -1   2 179.145 47.1460   1
 -15   1   2 143.356 41.6179   1
  15   1  -2 161.744 41.7538   1
  15  -1  -2 222.744 43.6006   1
 -14  -1   2 7677.15 416.997   1
  14  -1  -2 8546.55 419.574   1
  13   1  -2 84005.0 3654.52   1
 -13  -1   2 76076.0 3654.28   1
  12   1  -2 2767.01 165.524   1
 -12  -1   2 2480.14 165.246   1
 -12   1   2 2792.77 168.956   1
  12  -1  -2 2886.56 166.820   1
  11   1  -2 8004.88 401.714   1
 -11  -1   2 7620.34 400.969   1
 -11   1   2 8256.45 405.961   1
  11  -1  -2 8278.77 406.774   1
  10   1  -2 4653.74 236.552   1
 -10  -1   2 4126.47 236.144   1
 -10   1   2 4321.38 236.450   1
  10  -1  -2 4463.04 236.914   1
   9   1  -2 9720.62 468.569   1
  -9  -1   2 8963.32 467.877   1
  -9   1   2 9849.23 473.575   1
   9  -1  -2 10175.9 472.008   1
   8   1  -2 144331. 7026.35   1
  -8  -1   2 168128. 7032.51   1
  -8   1   2 156971. 7031.99   1
   8  -1  -2 154831. 7030.87   1
  -7  -1   2 55300.5 2651.86   1
   7   1  -2 61797.8 2654.73   1
  -6   1   2 1265.83 77.2161   1
   6   1  -2 1329.36 75.3452   1
   6  -1  -2 1212.59 77.6696   1
  -5  -1   2 33388.5 1371.87   1
  -5   1   2 29170.2 1372.63   1
   5   1  -2 31945.5 1370.44   1
  -4  -1   2 40513.8 1825.25   1
  -4   1   2 35569.1 1828.03   1
   4  -1  -2 41350.6 1829.36   1
   4   1  -2 42790.5 1824.11   1
  -3   1   2 142304. 6367.14   1
  -3  -1   2 141021. 6362.06   1
   3  -1  -2 138922. 6366.94   1
   3   1  -2 141921. 6361.73   1
  -2   1   2 150839. 6806.82   1
   2  -1  -2 151119. 6806.82   1
   1  -1  -2 416654. 18767.2   1
   0   1   2 87278.5 3851.35   1
   0  -1   2 92616.4 3849.17   1
   0   1  -2 85113.2 3849.12   1
  -1   1  -2 182608. 7050.22   1
  -1  -1  -2 163922. 7050.97   1
   1   1   2 178674. 7051.42   1
  -2   1  -2 53548.7 2469.86   1
  -2  -1  -2 54490.7 2470.03   1
   2  -1   2 54779.9 2469.11   1
   2   1   2 54946.8 2470.54   1
  -3   1  -2 15350.6 761.804   1
  -3  -1  -2 16555.1 763.067   1
   3  -1   2 16116.7 761.308   1
   3   1   2 17654.1 762.121   1
  -5   1  -2 1959.58 126.742   1
  -5  -1  -2 2261.84 128.904   1
   5  -1   2 2265.39 128.211   1
   5   1   2 2163.33 125.128   1
  -6   1  -2 80043.4 3690.32   1
   6  -1   2 76199.6 3689.39   1
   6   1   2 78880.7 3684.54   1
  -7   1  -2 116437. 5116.27   1
  -7  -1  -2 124079. 5117.35   1
   7  -1   2 118581. 5111.92   1
  -8   1  -2 22425.7 994.962   1
  -8  -1  -2 22460.3 996.441   1
   8  -1   2 19426.5 987.090   1
   8   1   2 20291.7 984.261   1
  -9   1  -2 1941.39 128.674   1
  -9  -1  -2 2010.30 130.225   1
   9  -1   2 1665.43 123.985   1
   9   1   2 1781.00 119.599   1
 -10  -1  -2 4516.60 253.245   1
  10   1   2 4322.03 242.296   1
 -11   1  -2 7969.84 409.262   1
 -11  -1  -2 8089.32 412.850   1
  11  -1   2 8479.12 411.866   1
  11   1   2 7254.63 401.094   1
 -12   1  -2 16225.3 836.818   1
 -12  -1  -2 17748.1 846.722   1
  12  -1   2 17559.6 839.760   1
  12   1   2 18242.1 841.244   1
 -13  -1  -2 93.0174 41.9478   1
 -13   1  -2 261.891 57.3679   1
  13   1   2 267.004 52.2616   1
  13  -1   2 212.466 47.0911   1
 -14   1  -2 14373.5 684.543   1
 -14  -1  -2 13303.2 680.802   1
  14  -1   2 13758.6 679.871   1
  14   1   2 13624.8 679.796   1
 -16   1  -2 786.977 84.0880   1
 -16  -1  -2 789.847 88.5147   1
  16  -1   2 861.095 84.6281   1
  16   1   2 723.072 84.0991   1
 -17   1  -2 2350.02 168.316   1
  17   1   2 2659.69 170.282   1
  17  -1   2 2254.95 162.510   1
 -18  -1  -2 1638.09 134.468   1
 -18   1  -2 1933.38 142.447   1
  18  -1   2 1590.10 130.131   1
 -19   1  -2 493.216 76.0476   1
 -19  -1  -2 328.144 66.0405   1
  19  -1   2 543.051 70.7335   1
  19   1   2 445.355 68.7685   1
 -20   1  -2 1430.18 125.782   1
 -20  -1  -2 1447.96 122.662   1
  20   1   2 1401.33 122.306   1
  20  -1   2 1439.91 122.960   1
 -21  -1  -2 423.186 70.3100   1
  21   1   2 652.217 80.1385   1
 -22   1  -2 945.020 100.346   1
 -22  -1  -2 1121.65 104.773   1
  22  -1   2 1097.35 104.096   1
  22   1   2 911.521 98.2060   1
 -23  -1  -2-9.24292 45.6867   1
  23   1   2-17.5918 46.4789   1
 -24   1  -2 1236.94 113.700   1
 -24  -1  -2 1405.30 118.153   1
  24  -1   2 1063.19 107.641   1
  24   1   2 1391.85 117.662   1
 -25   1  -2 69.4746 47.0643   1
 -25  -1  -2 44.0566 44.8246   1
  25  -1   2 50.4359 47.6746   1
  25   1   2 25.3568 42.4182   1
 -26   2   2 220.019 59.8256   1
  26  -2  -2 261.698 62.7876   1
 -25   2   2 9.29510 41.0911   1
 -25  -2   2-9.36041 44.2368   1
  25  -2  -2 8.79123 40.8926   1
  25   2  -2 8.99524 45.0897   1
 -24   2   2 276.190 67.6726   1
  24  -2  -2 292.730 62.2582   1
 -23   2   2 9.48692 40.4153   1
 -23  -2   2-9.40683 43.7576   1
  23  -2  -2 43.2886 46.8764   1
  23   2  -2-9.01942 44.5801   1
 -22   2   2 479.260 74.4157   1
 -22  -2   2 602.821 81.3832   1
  22  -2  -2 580.335 75.4279   1
  22   2  -2 545.159 75.7988   1
 -21  -2   2-27.4421 34.1759   1
  21   2  -2 26.4751 41.7062   1
 -20   2   2 1875.07 150.902   1
 -20  -2   2 2189.03 156.884   1
  20  -2  -2 2174.92 157.295   1
  20   2  -2 2421.39 162.919   1
 -19   2   2 185.007 46.7255   1
 -19  -2   2 173.848 46.6910   1
  19  -2  -2 208.067 49.3916   1
  19   2  -2 176.585 50.3801   1
 -18   2   2 4931.78 293.139   1
  18  -2  -2 5423.31 296.272   1
 -17   2   2 208.725 51.2840   1
 -17  -2   2 382.020 59.3080   1
  17  -2  -2 311.497 55.2004   1
  17   2  -2 388.103 61.7566   1
 -16   2   2 48.5449 33.8358   1
 -16  -2   2 47.2015 36.0346   1
  16  -2  -2 23.3631 29.8592   1
  16   2  -2 29.4194 30.1458   1
 -15  -2   2 2738.88 175.295   1
  15  -2  -2 2585.96 170.786   1
  15   2  -2 2767.33 172.429   1
 -14   2   2 15914.3 793.325   1
 -14  -2   2 17359.4 798.557   1
  14  -2  -2 16098.4 794.156   1
  14   2  -2 16326.3 789.303   1
 -13   2   2 55.5543 35.8690   1
 -13  -2   2 6.62242 30.4286   1
  13  -2  -2 102.017 36.9262   1
  13   2  -2 92.3806 35.0052   1
 -12   2   2 50828.3 2213.21   1
  12  -2  -2 47710.1 2208.63   1
  12   2  -2 45803.4 2202.88   1
 -11   2   2 6254.91 324.480   1
 -11  -2   2 6272.59 320.971   1
  11  -2  -2 5946.11 320.380   1
  11   2  -2 6195.20 317.404   1
 -10   2   2 39343.9 1772.17   1
 -10  -2   2 38374.1 1769.03   1
  10  -2  -2 39832.0 1771.78   1
  10   2  -2 36382.5 1763.56   1
  -9   2   2 43719.1 2023.45   1
   9   2  -2 45647.7 2016.73   1
  -9  -2   2 43687.4 2019.00   1
   9  -2  -2 42904.6 2020.95   1
  -8   2   2 3621.44 194.873   1
   8   2  -2 3476.36 188.629   1
   8  -2  -2 3560.99 193.250   1
  -8  -2   2 3520.90 189.754   1
  -7   2   2 6662.66 308.544   1
   7   2  -2 6156.55 300.908   1
   7  -2  -2 6079.88 307.403   1
  -7  -2   2 5724.65 301.340   1
   6   2  -2 12601.0 579.923   1
  -6  -2   2 12204.0 580.791   1
  -5   2   2 120.662 27.4002   1
   5  -2  -2 139.215 27.7175   1
   5   2  -2 118.071 22.6628   1
  -5  -2   2 136.720 24.9762   1
   4  -2  -2 384794. 16937.1   1
  -4   2   2 395284. 16938.5   1
  -4  -2   2 409784. 16931.3   1
   3  -2  -2 6047.63 307.038   1
  -3  -2   2 6097.22 301.012   1
   3   2  -2 6428.78 300.502   1
  -2   2   2 4085.91 215.535   1
   2   2  -2 4417.13 210.127   1
   2  -2  -2 4789.89 218.078   1
  -2  -2   2 4558.10 211.091   1
  -1  -2   2 101117. 4780.72   1
   1  -2  -2 104499. 4787.16   1
  -1   2   2 97462.0 4786.27   1
   0  -2  -2 61181.5 2642.84   1
   0   2   2 58203.3 2641.45   1
   0  -2   2 60599.0 2639.60   1
   0   2  -2 54460.0 2637.44   1
  -1  -2  -2 3901.98 193.453   1
   1   2   2 3999.55 192.015   1
   1  -2   2 3649.19 190.679   1
  -1   2  -2 3823.14 190.123   1
  -2  -2  -2 386905. 14817.6   1
   2   2   2 360434. 14815.9   1
  -2   2  -2 289140. 14811.8   1
   2  -2   2 295812. 14811.9   1
   3  -2   2 31581.4 1384.99   1
   3   2   2 31280.3 1385.54   1
  -3  -2  -2 28392.1 1386.32   1
  -3   2  -2 29456.7 1385.06   1
  -5   2  -2 45086.3 1794.87   1
   5   2   2 41284.0 1787.02   1
  -5  -2  -2 42657.7 1790.75   1
   6  -2   2 95.1638 30.7308   1
   6   2   2 73.4299 29.1548   1
  -6  -2  -2 52.1785 28.2365   1
  -6   2  -2 89.7949 31.3808   1
  -7   2  -2 16990.4 842.443   1
  -7  -2  -2 18341.9 844.076   1
   7  -2   2 16405.8 839.021   1
   7   2   2 19590.7 843.682   1
  -8   2  -2 453.070 55.9436   1
  -8  -2  -2 468.129 55.3039   1
   8  -2   2 336.120 49.8463   1
   8   2   2 431.981 52.2557   1
  -9   2  -2 28418.7 1260.95   1
  -9  -2  -2 25904.3 1257.18   1
   9  -2   2 27726.2 1260.28   1
   9   2   2 25660.1 1253.86   1
 -11   2  -2 9302.78 495.067   1
 -11  -2  -2 10571.7 499.173   1
  11  -2   2 9507.60 493.770   1
  11   2   2 9900.59 492.634   1
 -12   2  -2 14072.3 692.729   1
 -12  -2  -2 14721.0 693.922   1
  12  -2   2 13666.8 688.870   1
  12   2   2 13973.1 690.650   1
 -13   2  -2 8428.69 455.182   1
 -13  -2  -2 8763.86 456.684   1
  13  -2   2 8669.49 455.505   1
  13   2   2 9629.49 460.221   1
 -14   2  -2 1491.76 123.057   1
 -14  -2  -2 1587.87 123.609   1
  14  -2   2 1645.85 124.621   1
  14   2   2 1653.86 124.864   1
 -15   2  -2 15785.2 714.396   1
  15  -2   2 13001.9 700.786   1
 -16   2  -2 761.871 85.9005   1
 -16  -2  -2 776.663 84.2158   1
  16  -2   2 629.562 74.9196   1
  16   2   2 786.357 84.9551   1
 -17   2  -2 469.637 64.1960   1
 -17  -2  -2 247.523 54.8808   1
  17  -2   2 342.385 62.5463   1
  17   2   2 292.017 58.9386   1
 -18   2  -2 44.9145 40.4803   1
 -18  -2  -2 45.1654 40.7056   1
  18  -2   2 26.0425 42.9677   1
  18   2   2 87.1602 45.5331   1
 -19  -2  -2 761.786 91.8908   1
  19  -2   2 911.771 93.0530   1
  19   2   2 810.817 90.4029   1
 -20   2  -2-18.7956 42.3044   1
 -20  -2  -2-37.2167 48.5635   1
  20   2   2-44.3905 50.3252   1
 -21  -2  -2 1473.78 121.985   1
  21   2   2 1174.20 112.984   1
 -22   2  -2-9.37103 41.4263   1
 -22  -2  -2-9.22851 43.6130   1
  22  -2   2 8.58698 35.1445   1
  22   2   2-8.85341 45.5945   1
 -23   2  -2 506.293 75.1544   1
  23  -2   2 609.430 79.6321   1
 -24  -2  -2 53.6145 46.0608   1
 -24   2  -2 36.0465 45.8370   1
  24  -2   2 67.0787 48.5718   1
  24   2   2 17.3430 45.2846   1
 -25   2  -2 297.853 60.2709   1
 -25  -2  -2 227.792 56.6099   1
  25   2   2 261.278 65.3151   1
  25  -2   2 295.035 59.7747   1
 -26   3   2 28.3014 38.6127   1
  26  -3  -2-8.25845 45.7672   1
  25   3  -2 143.843 58.5366   1
 -24   3   2 9.19722 35.2304   1
  24  -3  -2 26.2990 35.8976   1
 -24  -3   2 46.8511 43.6010   1
 -23  -3   2 83.8801 44.2534   1
  23   3  -2 108.483 49.7097   1
 -22   3   2-9.19954 44.1892   1
 -22  -3   2 55.7349 37.2640   1
  22  -3  -2 70.8212 43.7933   1
  22   3  -2 44.7600 42.3470   1
 -21   3   2 1866.44 140.005   1
 -21  -3   2 1699.73 137.235   1
  21  -3  -2 1591.13 133.113   1
  21   3  -2 1675.01 134.247   1
 -20   3   2 970.533 95.1211   1
 -20  -3   2 811.181 91.0981   1
  20  -3  -2 856.739 90.7867   1
  20   3  -2 865.187 92.1969   1
 -19   3   2 303.099 59.7505   1
 -19  -3   2 492.630 68.7708   1
  19  -3  -2 520.380 69.8446   1
  19   3  -2 489.651 67.3589   1
 -18   3   2 52.5906 32.8439   1
  18  -3  -2 59.0637 33.8993   1
 -17  -3   2 6230.83 334.850   1
  17   3  -2 5868.47 329.890   1
 -16   3   2 3304.19 215.307   1
 -16  -3   2 3801.73 218.623   1
  16  -3  -2 3579.61 217.549   1
  16   3  -2 3538.32 213.757   1
 -15   3   2 12303.9 602.376   1
 -15  -3   2 11722.8 598.118   1
  15  -3  -2 12275.9 601.302   1
  15   3  -2 11756.6 594.434   1
 -14   3   2 7.69859 29.4900   1
 -14  -3   2 28.6148 28.6789   1
  14  -3  -2 7.29906 27.9613   1
  14   3  -2 54.2717 35.8582   1
 -13   3   2 10342.6 506.551   1
 -13  -3   2 9733.77 498.606   1
  13  -3  -2 9917.72 499.745   1
  13   3  -2 9838.58 497.417   1
 -12  -3   2 13814.1 668.793   1
  12   3  -2 13716.3 665.399   1
  11   3  -2 42229.8 1960.24   1
  11  -3  -2 41860.0 1964.16   1
 -11   3   2 43726.6 1967.47   1
 -10   3   2 38753.1 1769.78   1
  10   3  -2 36334.2 1758.38   1
  10  -3  -2 37924.4 1765.20   1
 -10  -3   2 40184.6 1763.40   1
  -9   3   2 952.782 82.4240   1
   9   3  -2 976.481 73.5640   1
   9  -3  -2 840.546 78.6908   1
  -9  -3   2 1088.42 78.4541   1
  -8   3   2 8878.58 428.445   1
   8   3  -2 8465.20 419.495   1
  -8  -3   2 8403.80 420.579   1
   8  -3  -2 8977.58 429.633   1
   7  -3  -2 4045.29 205.375   1
  -7   3   2 3546.09 202.011   1
  -6  -3   2 38079.8 1731.21   1
   6  -3  -2 39756.4 1739.26   1
  -6   3   2 36606.4 1737.52   1
   6   3  -2 37330.0 1731.26   1
   5   3  -2 27411.1 1324.59   1
  -5  -3   2 30902.2 1329.13   1
   4  -3  -2 72654.2 3251.49   1
  -4  -3   2 73388.1 3243.77   1
   4   3  -2 69432.7 3242.13   1
  -4   3   2 71506.0 3249.86   1
   3  -3  -2 21817.6 1035.52   1
  -3   3   2 23200.7 1036.06   1
   3   3  -2 22166.5 1027.56   1
  -3  -3   2 22773.0 1028.66   1
  -2   3   2 54165.9 2362.88   1
   2   3  -2 51646.5 2355.93   1
   2  -3  -2 54195.0 2362.61   1
  -2  -3   2 49334.2 2355.26   1
  -1  -3   2 99348.8 4352.87   1
   1   3  -2 98120.5 4351.97   1
  -1   3   2 87876.1 4355.56   1
   1  -3  -2 99437.4 4359.08   1
   0  -3   2 133968. 5755.63   1
   0  -3  -2 128094. 5758.47   1
   0   3   2 124840. 5757.85   1
   0   3  -2 123119. 5753.20   1
  -1  -3  -2 420.864 39.8598   1
   1   3   2 276.925 36.5224   1
   1  -3   2 341.065 36.6057   1
  -1   3  -2 312.664 33.6211   1
  -2  -3  -2 27757.3 1329.96   1
   2   3   2 29799.8 1329.82   1
   2  -3   2 28781.8 1328.79   1
  -2   3  -2 29467.7 1329.14   1
  -4  -3  -2 7501.76 372.993   1
   4   3   2 7801.00 371.562   1
  -4   3  -2 6961.66 369.692   1
   4  -3   2 8131.81 376.814   1
   5  -3   2 7462.47 372.451   1
   5   3   2 7516.62 370.698   1
  -5  -3  -2 7548.14 373.127   1
  -5   3  -2 7486.05 374.258   1
  -6   3  -2 7873.33 400.695   1
  -6  -3  -2 8523.30 400.987   1
   6  -3   2 7450.26 397.566   1
   6   3   2 8228.82 399.161   1
  -7   3  -2 4170.06 232.311   1
  -7  -3  -2 4436.06 233.648   1
   7  -3   2 3935.61 229.720   1
   7   3   2 4351.15 230.047   1
  -8   3  -2 1694.57 113.158   1
   8  -3   2 1406.95 108.142   1
   8   3   2 1600.86 108.902   1
  -9   3  -2 16834.2 806.533   1
  -9  -3  -2 17098.9 804.100   1
   9  -3   2 16280.5 800.000   1
   9   3   2 16617.3 800.402   1
 -10   3  -2 24336.0 1218.14   1
  10  -3   2 27505.1 1222.44   1
 -11   3  -2 12869.1 638.579   1
 -11  -3  -2 13464.5 638.781   1
  11  -3   2 12211.6 634.602   1
  11   3   2 13126.0 636.169   1
 -12   3  -2 19181.4 1007.74   1
 -12  -3  -2 21758.6 1014.16   1
  12  -3   2 21863.4 1014.69   1
  12   3   2 22114.9 1012.01   1
 -13   3  -2 125.785 39.3758   1
 -13  -3  -2 198.568 50.4362   1
  13  -3   2 233.941 49.6278   1
  13   3   2 257.623 50.6209   1
 -14   3  -2 3122.88 195.655   1
 -14  -3  -2 3166.44 195.986   1
  14  -3   2 2972.68 191.457   1
  14   3   2 2822.35 188.373   1
 -15   3  -2 2196.69 157.903   1
  15  -3   2 2180.72 154.126   1
 -16   3  -2 2295.93 152.790   1
 -16  -3  -2 2025.85 147.779   1
  16  -3   2 1784.51 140.128   1
  16   3   2 1776.06 139.072   1
 -17   3  -2 600.996 76.8038   1
 -17  -3  -2 713.764 81.6286   1
  17  -3   2 565.416 71.2519   1
  17   3   2 616.436 74.3770   1
 -18  -3  -2-18.1568 46.1374   1
  18   3   2-8.70690 38.4947   1
 -19   3  -2 728.471 84.7649   1
 -19  -3  -2 815.825 90.2424   1
  19   3   2 1006.31 94.8933   1
  19  -3   2 695.210 82.7610   1
 -20   3  -2 993.944 101.186   1
 -20  -3  -2 967.475 98.4988   1
  20  -3   2 793.105 93.0615   1
  20   3   2 1190.07 105.513   1
 -21   3  -2 9.13954 38.9527   1
  21  -3   2 43.5379 39.8634   1
 -22   3  -2 1461.31 122.112   1
 -22  -3  -2 1356.90 117.269   1
  22   3   2 1411.02 119.546   1
  22  -3   2 1103.83 108.146   1
 -23   3  -2 29.1025 41.3626   1
  23  -3   2 47.8428 40.5597   1
 -24   3  -2 178.138 53.5553   1
 -24  -3  -2 134.550 51.2595   1
  24  -3   2 126.338 51.1755   1
  24   3   2 163.152 57.3279   1
 -25   3  -2 60.7898 47.0489   1
 -25  -3  -2 35.1518 40.2480   1
  25  -3   2 24.6551 43.4567   1
  25   3   2 33.5770 50.5984   1
 -26   4   2 430.226 67.1541   1
  26  -4  -2 412.728 67.5976   1
 -25   4   2-18.0957 38.5621   1
  25  -4  -2-34.6637 39.6727   1
 -24   4   2 9.11766 45.7046   1
 -24  -4   2-9.52209 44.2935   1
  24  -4  -2-8.84299 46.1378   1
  24   4  -2 44.2897 46.8045   1
 -23   4   2 9.26474 39.4668   1
 -23  -4   2-9.40873 40.8437   1
  23  -4  -2-17.5304 47.4567   1
  23   4  -2 35.9397 46.8768   1
 -22   4   2 72.8831 40.2926   1
 -22  -4   2-9.33188 46.1386   1
  22  -4  -2 35.3417 37.6576   1
  22   4  -2-17.8451 46.5671   1
 -21   4   2 873.423 90.7299   1
 -21  -4   2 946.873 94.8537   1
  21  -4  -2 893.678 91.1036   1
  21   4  -2 634.591 81.8642   1
 -20  -4   2 567.650 73.9768   1
  20   4  -2 476.260 69.1515   1
 -19   4   2 639.190 78.8204   1
 -19  -4   2 694.532 82.1157   1
  19  -4  -2 644.242 78.5481   1
  19   4  -2 709.485 80.5822   1
 -18   4   2 765.779 84.8145   1
  18  -4  -2 715.575 82.6413   1
 -17   4   2 644.308 77.3673   1
 -17  -4   2 682.976 77.0349   1
  17  -4  -2 621.258 78.6898   1
  17   4  -2 545.516 72.9404   1
 -16  -4   2 8167.73 438.619   1
  16  -4  -2 8237.10 441.656   1
  16   4  -2 8762.95 437.481   1
 -15   4   2 16.9137 44.1234   1
 -15  -4   2 67.7652 36.1375   1
  15  -4  -2-22.8051 36.4841   1
  15   4  -2-14.4691 33.1066   1
 -14   4   2 1345.33 112.209   1
  14  -4  -2 1501.29 115.143   1
  14   4  -2 1460.76 109.236   1
 -14  -4   2 1270.56 106.894   1
  13  -4  -2-21.5217 37.4338   1
 -13   4   2-7.38609 37.5397   1
  12   4  -2 9186.33 490.120   1
 -12  -4   2 10037.1 496.611   1
  12  -4  -2 10216.1 500.097   1
 -12   4   2 10530.5 505.011   1
  11  -4  -2 11076.3 620.365   1
 -11  -4   2 12517.9 616.597   1
  10  -4  -2 14219.3 679.980   1
 -10   4   2 15361.4 682.696   1
  10   4  -2 12874.6 668.218   1
  -9  -4   2 14620.2 664.953   1
   9  -4  -2 15325.8 675.031   1
   9   4  -2 13849.8 661.030   1
  -8  -4   2 2798.54 154.801   1
   8  -4  -2 2741.78 160.970   1
   8   4  -2 2898.57 154.194   1
  -7  -4   2 3825.97 193.685   1
   7  -4  -2 3486.31 198.469   1
  -7   4   2 3542.59 197.660   1
   7   4  -2 3454.04 190.864   1
   6  -4  -2 85833.8 3858.08   1
  -6   4   2 83972.6 3854.31   1
   5  -4  -2 1301.23 85.8162   1
  -5  -4   2 1187.71 79.6185   1
  -5   4   2 1132.41 84.1465   1
   5   4  -2 1174.00 77.6471   1
   4  -4  -2 11813.8 551.498   1
   4   4  -2 12166.6 544.302   1
  -4   4   2 11848.5 550.121   1
  -4  -4   2 10575.3 541.548   1
  -3  -4   2 10933.6 514.398   1
   3   4  -2 10910.8 513.402   1
  -2  -4   2 44752.5 2057.58   1
   2   4  -2 45627.9 2057.01   1
   1   4  -2 24638.0 1111.74   1
  -1  -4   2 23691.5 1112.91   1
   0   4  -2 56484.5 2532.95   1
   0  -4   2 54927.6 2531.18   1
  -1   4  -2 4862.23 268.509   1
   1  -4   2 5937.04 270.783   1
  -2  -4  -2 102703. 4720.79   1
   2   4   2 105608. 4720.29   1
  -3  -4  -2 27626.5 1269.48   1
   3   4   2 26956.0 1267.57   1
   3  -4   2 27028.6 1267.89   1
  -3   4  -2 28188.5 1268.74   1
  -4  -4  -2 76325.2 3347.85   1
   4   4   2 70006.1 3338.94   1
   4  -4   2 75566.2 3344.13   1
  -4   4  -2 72791.1 3342.94   1
  -5  -4  -2 47480.7 2121.78   1
   5   4   2 46267.7 2118.11   1
   5  -4   2 49491.0 2124.16   1
  -5   4  -2 42315.1 2116.52   1
   6   4   2 6773.58 338.723   1
   6  -4   2 7184.09 343.116   1
  -6   4  -2 7183.71 344.366   1
  -7  -4  -2 2570.16 154.713   1
   7   4   2 2563.69 152.979   1
  -7   4  -2 2711.46 159.400   1
   7  -4   2 2190.88 149.580   1
   8  -4   2 68.3002 29.4874   1
  -8  -4  -2 49.4575 28.9029   1
   8   4   2 63.5753 31.0534   1
  -8   4  -2 77.6496 31.6554   1
   9   4   2 4144.16 228.853   1
  -9  -4  -2 3961.94 229.715   1
  10   4   2 1601.64 121.082   1
 -10  -4  -2 1847.10 128.007   1
  10  -4   2 1768.39 126.374   1
 -10   4  -2 1767.69 128.099   1
  11   4   2 25128.8 1146.81   1
 -11  -4  -2 22923.2 1141.12   1
  11  -4   2 23552.2 1143.20   1
 -11   4  -2 25373.9 1154.44   1
  12   4   2 2234.04 148.204   1
 -12  -4  -2 2043.80 147.099   1
  12  -4   2 2087.05 150.465   1
 -12   4  -2 2273.80 155.896   1
  13   4   2 10484.2 531.385   1
 -13  -4  -2 10132.4 530.184   1
  13  -4   2 11043.1 537.407   1
 -13   4  -2 10343.1 535.191   1
  14   4   2 10082.0 513.019   1
 -14  -4  -2 10051.5 515.747   1
  15   4   2 416.406 61.4557   1
 -15  -4  -2 365.164 60.8776   1
  15  -4   2 439.626 64.2417   1
 -15   4  -2 407.264 68.3990   1
 -16  -4  -2 78.5511 44.5425   1
  16  -4   2 51.5751 45.0344   1
 -16   4  -2 152.695 49.9443   1
  17   4   2 479.366 67.1855   1
 -17  -4  -2 508.067 70.4338   1
  17  -4   2 511.757 69.5029   1
 -17   4  -2 542.785 72.1698   1
  18   4   2 330.751 62.5815   1
 -18  -4  -2 570.634 74.3746   1
  18  -4   2 468.892 67.7007   1
 -18   4  -2 290.458 55.5070   1
  19   4   2 360.393 61.5800   1
 -19  -4  -2 247.502 55.7796   1
  19  -4   2 252.770 55.1572   1
 -19   4  -2 336.022 61.2206   1
 -20  -4  -2 526.073 75.2271   1
  20   4   2 538.754 73.8321   1
  20  -4   2 578.949 79.0237   1
 -21   4  -2 1117.22 106.758   1
  22   4   2-8.71972 41.8484   1
 -22  -4  -2-27.7367 46.9841   1
  22  -4   2 43.2393 43.9468   1
 -22   4  -2-36.1281 47.1232   1
  23   4   2 17.1691 37.3254   1
 -23  -4  -2 9.17607 42.0411   1
  23  -4   2 101.209 46.2521   1
 -23   4  -2 71.6266 47.9409   1
  24   4   2 152.413 55.0098   1
 -24  -4  -2 117.105 49.5882   1
  24  -4   2 87.7324 46.8950   1
 -24   4  -2 92.1459 42.4444   1
  25   4   2-16.5409 45.3142   1
 -25  -4  -2-17.6294 47.1590   1
  26  -5  -2-33.7547 43.4585   1
 -26   5   2 35.1287 39.5102   1
  25  -5  -2 172.952 51.4182   1
 -25   5   2 80.5083 42.0180   1
  24   5  -2 26.8530 38.8638   1
  24  -5  -2 8.53940 37.0775   1
 -24   5   2 18.4850 41.5882   1
  23   5  -2 775.272 88.1823   1
 -23  -5   2 624.662 84.9185   1
  23  -5  -2 829.153 88.6325   1
 -23   5   2 511.146 79.0604   1
  22   5  -2 35.3913 38.4434   1
 -22  -5   2 56.5455 43.8671   1
  22  -5  -2 8.84813 45.5965   1
 -22   5   2 46.2324 45.0725   1
  21  -5  -2 482.881 71.1289   1
 -21   5   2 436.549 67.6889   1
  20   5  -2 738.759 83.2773   1
 -20  -5   2 539.638 78.0957   1
  20  -5  -2 702.928 82.5082   1
 -20   5   2 790.617 92.1782   1
  19   5  -2 512.275 71.0702   1
 -19  -5   2 572.136 75.8016   1
  19  -5  -2 608.549 79.4720   1
 -19   5   2 614.128 77.9629   1
  18   5  -2 726.606 80.0683   1
 -18  -5   2 591.382 76.9094   1
 -18   5   2 483.342 69.4755   1
  17   5  -2 1414.01 114.488   1
 -17   5   2 1411.61 116.659   1
  17  -5  -2 1152.76 106.763   1
 -17  -5   2 1345.10 112.916   1
 -16  -5   2 2314.27 157.108   1
  16   5  -2 2082.68 147.889   1
  15   5  -2 5350.43 277.271   1
 -15  -5   2 5112.29 278.992   1
  15  -5  -2 4754.74 276.561   1
 -15   5   2 4356.11 276.002   1
 -14   5   2 15.9454 39.4397   1
 -14  -5   2 14.7532 29.6017   1
  14  -5  -2 92.6535 46.9893   1
  14   5  -2 41.5128 34.2364   1
 -13  -5   2 12191.5 578.781   1
  13  -5  -2 12013.7 580.518   1
  13   5  -2 11091.8 570.234   1
 -13   5   2 11187.1 579.675   1
 -12  -5   2 2292.40 145.566   1
  12  -5  -2 2013.71 144.772   1
  12   5  -2 2227.97 144.076   1
 -12   5   2 2315.70 153.260   1
 -11  -5   2 30724.2 1399.28   1
  11  -5  -2 31750.2 1410.38   1
  11   5  -2 32378.5 1399.93   1
 -10  -5   2 16168.4 749.163   1
  10  -5  -2 16139.6 755.586   1
 -10   5   2 14188.0 749.418   1
  10   5  -2 15917.5 746.689   1
   9  -5  -2 5339.12 285.572   1
   9   5  -2 5036.12 274.202   1
  -9   5   2 5562.90 287.425   1
  -8  -5   2 4.99650 23.6665   1
   8  -5  -2 29.2078 28.9154   1
   8   5  -2 80.2964 26.2230   1
  -8   5   2 23.1717 26.5551   1
  -7  -5   2 1292.08 90.4426   1
   7  -5  -2 1486.20 99.3238   1
  -7   5   2 1188.29 93.9728   1
   7   5  -2 1249.41 87.8059   1
   6  -5  -2 28510.1 1320.60   1
  -6  -5   2 28970.9 1314.67   1
  -6   5   2 25954.1 1315.92   1
   6   5  -2 30141.2 1313.57   1
   5  -5  -2 152435. 6874.86   1
  -5   5   2 158114. 6874.83   1
   5   5  -2 147228. 6866.47   1
  -5  -5   2 150994. 6866.75   1
   4  -5  -2 5791.99 291.174   1
  -4   5   2 5553.42 290.159   1
   3  -5  -2 17617.4 910.993   1
  -3   5   2 21271.7 911.603   1
  -2   5   2 16097.4 727.383   1
   2  -5  -2 14734.1 725.450   1
  -1   5   2 30414.5 1370.02   1
   1  -5  -2 28956.4 1369.00   1
   0  -5   2 24404.7 1106.88   1
   0   5  -2 23943.1 1106.93   1
   0   5   2 22196.4 1106.93   1
   0  -5  -2 25292.0 1112.57   1
   1  -5   2 102559. 4517.24   1
   1   5   2 99366.9 4516.48   1
  -1   5  -2 95578.1 4514.81   1
  -1  -5  -2 101218. 4518.45   1
   2  -5   2 6826.54 314.481   1
   2   5   2 6262.22 313.793   1
  -2   5  -2 6648.82 313.132   1
   3  -5   2 3061.35 161.737   1
   3   5   2 2931.30 161.152   1
  -3  -5  -2 2846.94 161.454   1
  -4   5  -2 7479.06 409.744   1
   4  -5   2 8585.66 416.837   1
   4   5   2 8802.56 416.186   1
  -4  -5  -2 8564.35 415.611   1
  -5   5  -2 93.3701 35.1202   1
   5  -5   2 120.211 36.6899   1
   5   5   2 182.702 33.1416   1
  -5  -5  -2 103.780 28.7162   1
  -6   5  -2 30926.7 1392.04   1
   6  -5   2 29051.0 1390.88   1
   6   5   2 27912.4 1382.88   1
  -6  -5  -2 32120.1 1395.13   1
  -7   5  -2 1876.47 131.682   1
  -7  -5  -2 1977.07 132.204   1
   7  -5   2 2126.41 135.089   1
   7   5   2 1889.18 128.809   1
   8   5   2 191.866 39.5069   1
  -8  -5  -2 231.293 42.6487   1
   9  -5   2 33576.9 1614.30   1
  -9   5  -2 35921.4 1620.16   1
 -10  -5  -2 2386.87 150.801   1
  10   5   2 2204.35 145.167   1
 -10   5  -2 1856.32 141.579   1
  10  -5   2 2211.00 147.400   1
 -11  -5  -2 5582.40 316.131   1
  11   5   2 6453.07 320.803   1
 -11   5  -2 5888.53 323.243   1
  11  -5   2 5568.44 318.716   1
 -12  -5  -2 16944.8 796.650   1
  12  -5   2 15730.4 791.899   1
 -12   5  -2 16082.5 797.192   1
  12   5   2 16406.9 790.917   1
  13   5   2 2913.77 183.450   1
 -13  -5  -2 2899.58 186.718   1
 -13   5  -2 2829.48 194.156   1
  13  -5   2 2830.26 186.512   1
 -14   5  -2 130.493 48.3962   1
  14  -5   2 67.6798 40.2060   1
 -15  -5  -2 6731.09 388.958   1
 -15   5  -2 7719.13 396.916   1
  15  -5   2 7489.12 394.985   1
  16   5   2 41.6291 40.5982   1
 -16  -5  -2 79.8523 44.5107   1
 -16   5  -2 45.3390 33.0704   1
  16  -5   2 8.67299 35.5425   1
  17   5   2-8.48405 33.2447   1
 -17  -5  -2 9.04234 35.4324   1
  18  -5   2 88.6897 43.9715   1
 -18   5  -2 64.3241 45.5493   1
  19   5   2 1286.77 110.756   1
 -19  -5  -2 1203.07 109.832   1
  19  -5   2 939.846 99.1389   1
 -19   5  -2 1120.63 106.181   1
  20   5   2 226.797 59.0052   1
 -20  -5  -2 399.848 64.5914   1
  21   5   2 78.5652 46.9053   1
 -21  -5  -2 74.3715 44.8333   1
  21  -5   2 102.337 39.2722   1
 -21   5  -2 129.262 47.7537   1
  22   5   2 251.886 62.2476   1
 -22  -5  -2 267.351 60.7900   1
  23   5   2 154.917 49.8104   1
 -23  -5  -2 191.494 56.4375   1
  23  -5   2 169.873 55.4287   1
 -23   5  -2 123.059 53.9379   1
  24  -5   2 156.256 47.8638   1
 -24   5  -2 224.373 55.5610   1
  26  -6  -2 75.0818 52.2443   1
 -26   6   2 60.6649 43.5483   1
  25  -6  -2 16.7860 42.6548   1
 -25   6   2 8.87893 40.6327   1
  24  -6  -2-25.9386 43.9393   1
 -24   6   2 8.97652 41.0769   1
  23   6  -2 27.3536 42.4513   1
 -23  -6   2 66.2089 46.1118   1
  23  -6  -2 8.80174 45.3655   1
 -23   6   2 64.2385 49.1250   1
 -22  -6   2 197.270 54.0624   1
  22  -6  -2 142.691 50.8687   1
 -22   6   2 176.998 50.1239   1
  21   6  -2 35.9050 45.6697   1
 -21  -6   2 55.6731 41.8049   1
  21  -6  -2 25.9063 48.9808   1
 -21   6   2 86.3567 51.9984   1
  20   6  -2 309.240 58.7504   1
 -20  -6   2 219.258 54.0752   1
  20  -6  -2 266.082 56.9397   1
 -20   6   2 209.637 53.4157   1
  19   6  -2 86.5602 43.0013   1
 -19  -6   2 107.407 45.6904   1
  18   6  -2 303.755 57.5077   1
  18  -6  -2 321.680 56.8633   1
 -18   6   2 333.887 61.3884   1
 -18  -6   2 392.669 62.8205   1
  17  -6  -2 231.205 51.1474   1
 -16  -6   2 1080.88 102.139   1
  16  -6  -2 1180.31 106.268   1
 -16   6   2 1221.15 107.850   1
  16   6  -2 1153.47 100.364   1
 -15  -6   2 63.1389 40.1335   1
  15   6  -2 7.59377 36.4734   1
 -14   6   2 572.345 70.9574   1
  14   6  -2 379.406 56.6704   1
  14  -6  -2 516.004 66.8689   1
 -14  -6   2 407.966 62.3750   1
 -13   6   2 769.127 86.5770   1
  13   6  -2 825.480 80.1846   1
  13  -6  -2 926.764 89.1029   1
 -13  -6   2 788.168 78.4538   1
  12  -6  -2 22.9127 35.5658   1
 -12   6   2 52.5465 37.6652   1
 -11   6   2 1192.56 101.296   1
  11   6  -2 1258.04 95.3092   1
 -11  -6   2 1241.12 99.3528   1
  11  -6  -2 1116.59 99.8699   1
 -10   6   2 1377.27 105.098   1
  10   6  -2 1171.90 94.8958   1
 -10  -6   2 1238.15 98.2292   1
  10  -6  -2 1447.24 106.515   1
   9   6  -2 5590.02 292.423   1
  -9  -6   2 5410.08 292.834   1
  -8   6   2 26680.8 1166.34   1
   8   6  -2 23018.5 1151.95   1
   8  -6  -2 25019.4 1162.34   1
  -7   6   2 1717.62 113.061   1
  -7  -6   2 1566.62 107.430   1
   7  -6  -2 1312.58 112.311   1
   7   6  -2 1656.26 106.293   1
   6   6  -2 3455.36 199.353   1
  -6  -6   2 3211.60 197.973   1
  -6   6   2 3795.93 210.175   1
  -5  -6   2 2632.45 161.756   1
  -5   6   2 2995.64 170.021   1
   5  -6  -2 3124.61 173.672   1
   5   6  -2 2880.55 161.816   1
  -4  -6   2 174.211 34.8003   1
  -4   6   2 94.2249 28.6648   1
   4  -6  -2 136.330 32.4741   1
   4   6  -2 153.583 30.4535   1
  -3  -6   2 526.949 52.2790   1
  -3   6   2 526.562 53.9198   1
   3  -6  -2 560.675 56.1734   1
   3   6  -2 611.645 54.3602   1
  -2  -6   2 67461.8 3117.22   1
   2  -6  -2 69784.8 3122.88   1
   2   6  -2 62824.4 3115.53   1
   1  -6  -2 5146.14 279.574   1
   1   6  -2 5596.06 277.185   1
  -1  -6   2 5330.43 276.448   1
  -1   6   2 5600.18 282.055   1
   0  -6  -2 4500.33 228.011   1
   0   6  -2 4259.82 222.194   1
   0  -6   2 3842.55 218.405   1
   0   6   2 4096.09 223.148   1
  -1   6  -2 4194.14 204.591   1
   1  -6   2 3831.59 202.325   1
   1   6   2 3634.33 201.995   1
  -2  -6  -2 153952. 6838.14   1
   2   6   2 146549. 6834.12   1
   2  -6   2 148457. 6834.12   1
  -2   6  -2 155323. 6835.89   1
  -3  -6  -2 12030.6 581.472   1
   3   6   2 12190.2 580.784   1
   3  -6   2 12586.9 582.740   1
  -3   6  -2 11247.1 576.901   1
  -4  -6  -2 20553.7 916.287   1
   4   6   2 19684.6 912.132   1
   4  -6   2 20552.2 915.179   1
  -5  -6  -2 5162.91 270.650   1
   5   6   2 5147.16 268.396   1
   5  -6   2 4761.74 267.989   1
  -5   6  -2 4867.64 268.152   1
  -6  -6  -2 24.9887 31.7836   1
   6   6   2 47.9810 30.9257   1
   6  -6   2 25.1314 30.1917   1
  -6   6  -2 37.8911 35.4251   1
  -7  -6  -2 3688.51 221.516   1
   7   6   2 4113.44 223.365   1
   8  -6   2 217.218 44.0247   1
  -8   6  -2 323.698 49.6250   1
  -9  -6  -2 7939.98 421.170   1
   9   6   2 8414.84 416.284   1
   9  -6   2 8173.11 420.647   1
  -9   6  -2 7763.97 422.279   1
 -10  -6  -2 4987.19 282.590   1
  10   6   2 5063.07 279.779   1
  10  -6   2 5015.64 282.136   1
 -10   6  -2 5129.19 286.217   1
  11   6   2 2381.55 154.669   1
 -11  -6  -2 2535.43 160.005   1
  11  -6   2 2296.69 155.634   1
  12  -6   2 371.553 60.6617   1
 -12  -6  -2 447.023 62.5763   1
  12   6   2 592.054 67.3192   1
 -12   6  -2 475.793 63.2207   1
 -13   6  -2 711.776 79.3951   1
  13   6   2 683.824 78.1194   1
  13  -6   2 648.758 76.5806   1
 -14  -6  -2 1386.58 109.632   1
 -14   6  -2 1074.78 104.700   1
  14  -6   2 1073.66 98.8751   1
  14   6   2 992.191 98.8286   1
  15   6   2 92.6437 41.8241   1
 -15   6  -2 108.569 50.8663   1
 -15  -6  -2 26.0182 41.1876   1
  15  -6   2 131.098 47.4937   1
 -16  -6  -2 2069.45 151.270   1
 -16   6  -2 1986.76 151.793   1
  16   6   2 2175.95 153.179   1
  16  -6   2 2127.38 154.628   1
 -17  -6  -2 1860.99 144.294   1
 -17   6  -2 1866.62 144.942   1
  17   6   2 2002.88 148.053   1
  17  -6   2 1939.54 144.960   1
 -18  -6  -2 1455.90 121.988   1
 -18   6  -2 1415.45 122.089   1
  18  -6   2 1252.70 113.004   1
  18   6   2 1416.53 118.631   1
  19   6   2 35.6354 47.0956   1
 -19  -6  -2 82.6528 49.7445   1
  19  -6   2 44.5691 35.7453   1
 -19   6  -2-9.26156 36.3224   1
  20   6   2 830.679 88.1061   1
 -20  -6  -2 764.398 87.5140   1
  20  -6   2 570.171 77.2259   1
 -20   6  -2 669.141 80.1443   1
 -21  -6  -2 478.523 67.8322   1
  21   6   2 364.943 67.0581   1
  21  -6   2 476.510 67.4056   1
  22   6   2 300.330 64.2318   1
 -22  -6  -2 311.090 60.4658   1
  22  -6   2 244.488 49.8180   1
 -22   6  -2 267.632 55.6260   1
  23   6   2 69.7927 47.3064   1
 -23  -6  -2 45.2345 43.4965   1
  24   6   2 17.1620 46.4659   1
 -24  -6  -2 26.7024 46.4444   1
  24  -6   2-41.0175 44.9480   1
 -24   6  -2 84.8747 47.0409   1
  25  -7  -2 75.5237 49.2091   1
 -25   7   2 87.0793 48.3937   1
  24  -7  -2 8.61276 46.6327   1
 -24   7   2-26.9406 48.6220   1
  23  -7  -2-26.3954 47.6519   1
 -23   7   2-27.5575 46.6953   1
  22  -7  -2 621.862 81.4775   1
  22   7  -2 626.842 81.0359   1
 -22  -7   2 619.133 79.7890   1
 -22   7   2 562.704 79.2076   1
  21   7  -2-18.1248 45.4262   1
 -21  -7   2 9.46307 41.0798   1
  20  -7  -2 316.577 63.6379   1
  20   7  -2 250.323 53.3343   1
 -20  -7   2 252.140 56.6590   1
 -20   7   2 334.332 63.8726   1
  19  -7  -2 1230.66 107.998   1
 -19  -7   2 889.760 98.8042   1
  19   7  -2 1027.41 101.097   1
 -19   7   2 1151.91 107.282   1
  18   7  -2 2107.45 145.656   1
 -18  -7   2 1608.42 138.198   1
 -17  -7   2-17.9400 44.3345   1
  17   7  -2 41.0392 36.9273   1
 -17   7   2 27.0907 42.0046   1
  17  -7  -2-26.1763 40.5868   1
 -16  -7   2 352.318 60.7603   1
  16   7  -2 425.076 61.1591   1
 -16   7   2 317.667 57.1802   1
  16  -7  -2 393.118 60.3730   1
 -15  -7   2 7041.59 389.657   1
  15   7  -2 7497.53 385.715   1
 -15   7   2 7704.03 393.712   1
  15  -7  -2 6743.40 385.584   1
  14   7  -2 1343.46 111.639   1
 -14  -7   2 1364.41 112.924   1
 -13  -7   2 334.858 54.8886   1
  13   7  -2 362.029 54.5127   1
 -13   7   2 359.898 58.6449   1
  13  -7  -2 394.474 61.9469   1
 -12  -7   2 5463.09 284.939   1
  12   7  -2 5260.31 281.878   1
 -12   7   2 4577.10 280.252   1
  12  -7  -2 5088.71 287.605   1
 -11   7   2 416.723 60.5881   1
  11  -7  -2 452.251 58.6404   1
 -10  -7   2 6631.89 342.208   1
  10   7  -2 6048.55 335.996   1
 -10   7   2 6806.68 348.193   1
  10  -7  -2 6469.11 346.360   1
  -9  -7   2 13393.7 661.871   1
   9   7  -2 13002.5 657.607   1
  -9   7   2 14084.7 667.387   1
   9  -7  -2 14041.4 667.574   1
  -8  -7   2 2922.29 170.479   1
  -8   7   2 2563.31 169.469   1
   8   7  -2 3031.22 171.275   1
   8  -7  -2 2606.81 171.647   1
   7   7  -2 1072.39 81.7231   1
   7  -7  -2 864.350 82.9010   1
  -7   7   2 909.839 84.3270   1
  -6  -7   2 1849.15 113.963   1
  -6   7   2 1502.50 116.686   1
   6  -7  -2 1649.46 117.272   1
   6   7  -2 1532.57 108.005   1
  -5  -7   2 7458.34 372.740   1
  -5   7   2 7464.87 376.422   1
   5  -7  -2 7090.29 377.586   1
   5   7  -2 7333.60 369.035   1
  -4  -7   2 283.791 43.9916   1
  -4   7   2 251.772 43.5189   1
   4  -7  -2 263.116 45.0792   1
   4   7  -2 202.394 37.6279   1
  -3  -7   2 1062.71 82.2030   1
  -3   7   2 976.763 83.6938   1
   3  -7  -2 1158.56 87.7337   1
   3   7  -2 1002.15 79.4709   1
  -2  -7   2 6216.39 334.855   1
  -2   7   2 6938.40 343.201   1
   2  -7  -2 6514.09 342.445   1
   2   7  -2 6968.95 337.957   1
   1  -7  -2 6049.29 315.425   1
   1   7  -2 6118.51 310.520   1
  -1  -7   2 6000.48 311.540   1
  -1   7   2 6026.76 315.560   1
   0  -7  -2 22332.6 989.933   1
   0   7  -2 20263.9 981.809   1
   0  -7   2 19894.6 981.709   1
   0   7   2 21521.9 986.472   1
  -1  -7  -2 16191.4 788.689   1
  -1   7  -2 16355.8 783.426   1
   1  -7   2 16239.2 785.134   1
   1   7   2 17154.6 787.181   1
  -2  -7  -2 70.4012 25.1178   1
  -2   7  -2 55.2691 33.0701   1
   2  -7   2 50.6266 33.6547   1
   2   7   2 44.0745 25.3348   1
  -3  -7  -2 5521.17 290.709   1
   3   7   2 5452.65 288.586   1
   3  -7   2 5683.88 291.797   1
  -3   7  -2 5153.07 286.002   1
  -4  -7  -2 1547.38 116.346   1
  -4   7  -2 1577.97 114.604   1
   4  -7   2 1679.80 119.439   1
  -5   7  -2 760.922 73.4345   1
   5  -7   2 859.595 77.2361   1
   5   7   2 754.934 75.1018   1
  -5  -7  -2 759.130 75.2460   1
   6   7   2 858.816 80.0438   1
  -6  -7  -2 941.752 84.2484   1
  -7   7  -2 1290.84 105.509   1
   7  -7   2 1434.65 109.324   1
   7   7   2 1480.02 110.188   1
  -7  -7  -2 1367.53 109.764   1
  -8   7  -2 1307.24 102.870   1
   8  -7   2 1188.97 99.1051   1
   8   7   2 1153.87 97.2427   1
  -8  -7  -2 1158.49 98.5887   1
  -9   7  -2 9583.37 467.675   1
   9  -7   2 9234.91 466.722   1
   9   7   2 8456.24 458.040   1
  -9  -7  -2 8978.34 463.028   1
 -10   7  -2 10230.4 577.036   1
  10  -7   2 12015.7 581.813   1
  10   7   2 12288.5 580.454   1
 -10  -7  -2 11749.0 580.535   1
 -11   7  -2 7566.99 390.201   1
 -11  -7  -2 6669.40 379.861   1
  11  -7   2 7437.54 386.368   1
  11   7   2 7060.15 378.451   1
  12   7   2-22.7649 35.3115   1
  13  -7   2 2106.61 156.246   1
 -13   7  -2 2277.21 158.536   1
 -14   7  -2 107.730 47.0059   1
 -14  -7  -2 104.640 42.6635   1
  14   7   2 66.7833 34.3959   1
  14  -7   2 86.4301 45.2672   1
 -15  -7  -2 1842.29 142.843   1
 -15   7  -2 1916.96 146.345   1
  15  -7   2 1892.23 141.029   1
  15   7   2 1860.46 141.467   1
  16   7   2 113.704 45.1234   1
 -16  -7  -2 9.03883 38.5976   1
  17  -7   2 262.949 62.0477   1
 -17   7  -2 331.434 65.2641   1
  18  -7   2 136.435 41.7313   1
 -18  -7  -2-9.25432 42.4552   1
  18   7   2 143.334 55.0805   1
 -18   7  -2-9.17730 39.9547   1
  19  -7   2 60.1537 40.7252   1
 -19   7  -2 66.8423 48.6200   1
  19   7   2 63.0328 47.0780   1
 -19  -7  -2 83.7208 45.4167   1
 -20   7  -2 488.475 75.5290   1
  20  -7   2 370.589 69.0673   1
  20   7   2 414.680 66.7283   1
 -20  -7  -2 437.559 65.1182   1
  21   7   2 8.96049 42.3462   1
 -21  -7  -2-9.29554 42.5347   1
 -22   7  -2 70.2565 45.2384   1
  22  -7   2 42.2960 46.3529   1
  22   7   2-17.6684 44.9045   1
 -22  -7  -2-9.22423 46.2483   1
 -23   7  -2 8.63946 42.7508   1
  23  -7   2 65.3343 43.2010   1
  23   7   2 43.2773 49.6169   1
 -23  -7  -2 73.7023 47.4907   1
 -25   8   2 43.2585 48.5416   1
  25  -8  -2 57.9733 40.4108   1
 -24   8   2 26.8042 42.2616   1
  24  -8  -2 51.3378 44.6754   1
 -23   8   2 28.0690 46.9263   1
  23  -8  -2 42.1063 47.2215   1
 -22   8   2 117.359 45.0282   1
  22  -8  -2 154.548 52.4197   1
  22   8  -2 137.616 53.9929   1
 -21   8   2-9.25705 46.4014   1
  21  -8  -2 27.0348 45.7942   1
  21   8  -2 9.11545 41.0095   1
 -21  -8   2-28.8963 44.8033   1
 -20   8   2 113.779 49.6763   1
 -20  -8   2 123.648 51.0826   1
  20  -8  -2 88.9196 53.2453   1
  20   8  -2 81.1599 48.4531   1
 -19  -8   2 384.143 65.0934   1
 -19   8   2 273.306 63.5416   1
 -18  -8   2 1201.98 113.138   1
  18  -8  -2 1273.69 114.376   1
  18   8  -2 1341.88 115.415   1
 -17   8   2 108.658 45.3360   1
  17   8  -2 77.1426 44.7331   1
 -17  -8   2 188.365 51.3380   1
 -16   8   2 379.417 62.7019   1
 -16  -8   2 305.907 62.5439   1
  16  -8  -2 433.988 67.8078   1
 -15   8   2 6431.79 351.492   1
  15   8  -2 6245.61 344.882   1
 -15  -8   2 6299.68 348.465   1
  15  -8  -2 6333.56 348.597   1
 -14   8   2 2302.90 168.181   1
  14   8  -2 2494.08 163.265   1
 -14  -8   2 2712.83 169.404   1
  13   8  -2 775.975 78.6493   1
 -13  -8   2 773.949 80.5260   1
 -12   8   2 1745.09 139.500   1
  12   8  -2 2295.79 144.160   1
 -12  -8   2 2153.49 143.087   1
  12  -8  -2 1708.11 137.961   1
 -11   8   2 1993.54 137.517   1
  11   8  -2 1749.12 126.103   1
 -11  -8   2 1648.57 127.660   1
  11  -8  -2 1723.25 132.099   1
 -10   8   2 7039.06 357.065   1
  10   8  -2 7067.19 350.200   1
  10  -8  -2 6323.44 352.315   1
 -10  -8   2 6075.19 346.016   1
   9  -8  -2 6570.06 343.011   1
  -9   8   2 6169.85 340.385   1
  -8   8   2 6792.45 368.884   1
   8  -8  -2 7865.83 381.304   1
   8   8  -2 6756.68 366.385   1
  -8  -8   2 7163.19 370.321   1
  -7  -8   2 2026.75 131.364   1
   7  -8  -2 1763.48 133.062   1
  -7   8   2 1921.83 132.990   1
  -6  -8   2 2910.99 169.709   1
  -6   8   2 2459.23 168.188   1
   6  -8  -2 2847.83 174.129   1
   6   8  -2 2715.10 164.362   1
  -5  -8   2 26322.4 1227.16   1
   5   8  -2 26071.0 1223.83   1
  -4  -8   2 3904.36 225.993   1
  -4   8   2 3706.12 226.053   1
   4  -8  -2 4117.18 229.704   1
   4   8  -2 4361.57 226.284   1
  -3  -8   2 587.872 62.4342   1
  -3   8   2 620.975 63.0784   1
   3  -8  -2 540.262 59.3384   1
   3   8  -2 434.323 58.1124   1
   2  -8  -2 839.246 74.7510   1
  -2  -8   2 766.172 70.2127   1
   2   8  -2 703.015 67.9552   1
  -2   8   2 632.431 68.8709   1
   1  -8  -2 627.004 66.1751   1
   1   8  -2 609.227 60.0041   1
  -1  -8   2 574.276 63.8548   1
  -1   8   2 658.415 66.5101   1
   0  -8  -2 8044.71 415.666   1
   0   8  -2 8194.66 412.217   1
   0  -8   2 7724.59 409.507   1
   0   8   2 8733.57 417.396   1
  -1  -8  -2 45865.2 2027.40   1
  -1   8  -2 46234.6 2023.92   1
   1  -8   2 46460.3 2025.82   1
  -2  -8  -2 15586.6 701.941   1
  -2   8  -2 14499.0 694.284   1
   2  -8   2 15084.8 697.078   1
  -3  -8  -2 5981.55 335.588   1
   3   8   2 6306.89 334.269   1
   3  -8   2 6786.24 339.648   1
  -3   8  -2 6597.88 338.088   1
  -5  -8  -2 12553.4 610.749   1
   5   8   2 12485.3 609.938   1
  -5   8  -2 12009.7 609.472   1
   5  -8   2 12512.9 610.484   1
  -6  -8  -2 1554.43 112.829   1
   6   8   2 1474.87 110.419   1
  -6   8  -2 1357.47 109.130   1
   6  -8   2 1361.66 110.220   1
  -7  -8  -2 10612.3 529.084   1
   7   8   2 10611.8 527.292   1
  -7   8  -2 10262.1 532.111   1
   7  -8   2 10494.0 529.306   1
  -8  -8  -2 5604.37 308.081   1
   8   8   2 6257.88 311.263   1
  -8   8  -2 5181.80 306.246   1
   8  -8   2 5474.35 307.957   1
  -9  -8  -2 4363.29 257.070   1
   9   8   2 4393.38 255.778   1
  -9   8  -2 4849.92 263.223   1
   9  -8   2 4301.11 262.069   1
 -10  -8  -2 5073.75 293.370   1
  10   8   2 5368.40 294.894   1
  10  -8   2 5349.92 297.483   1
 -10   8  -2 5122.05 294.952   1
  11   8   2 3398.33 210.453   1
  12  -8   2 1571.05 120.460   1
 -12   8  -2 1237.92 116.268   1
 -13   8  -2 3209.65 204.256   1
 -13  -8  -2 3305.85 203.413   1
  13  -8   2 2960.34 198.187   1
  13   8   2 2991.88 196.860   1
 -14  -8  -2 357.903 65.0087   1
  14   8   2 339.213 65.0372   1
 -14   8  -2 379.778 65.2102   1
  14  -8   2 481.242 67.3505   1
  15   8   2 2287.53 162.826   1
 -15  -8  -2 2369.79 165.690   1
 -16   8  -2 875.194 95.9901   1
  16   8   2 1069.47 99.5936   1
 -16  -8  -2 990.232 98.9774   1
 -17   8  -2 534.476 75.7510   1
  17  -8   2 512.392 73.3650   1
  17   8   2 620.287 78.9828   1
 -17  -8  -2 618.175 83.7896   1
  18   8   2 70.3894 43.5471   1
 -18  -8  -2 28.7250 39.2547   1
 -19   8  -2 9.12273 33.2352   1
  19  -8   2-18.0821 37.0154   1
  19   8   2 52.9395 45.4494   1
 -19  -8  -2 57.6246 40.9237   1
 -20   8  -2 113.053 53.4868   1
  20  -8   2 42.3788 41.4247   1
  20   8   2 52.8607 41.7710   1
 -20  -8  -2 105.476 48.1814   1
 -21   8  -2 161.820 53.9904   1
  21  -8   2 294.197 59.9645   1
  21   8   2 210.176 57.4989   1
 -21  -8  -2 189.253 59.9525   1
  22   8   2 17.4265 41.1938   1
 -22  -8  -2 37.4347 45.6037   1
 -23   8  -2 8.46000 34.6326   1
  23  -8   2 24.4497 36.0356   1
 -24   9   2-17.8526 40.1586   1
  24  -9  -2 16.4699 41.2781   1
 -23   9   2 26.5414 37.6959   1
  23  -9  -2 8.77416 37.3851   1
 -22   9   2 9.05674 44.7666   1
  22  -9  -2 17.7610 46.3356   1
 -21   9   2 840.154 92.9295   1
  21  -9  -2 602.438 85.6686   1
  21   9  -2 772.110 89.3279   1
 -20   9   2 456.771 74.3566   1
 -20  -9   2 374.501 64.8760   1
  20  -9  -2 227.534 58.1666   1
  20   9  -2 470.608 73.4437   1
 -19   9   2 195.258 58.5652   1
  19  -9  -2 125.611 51.3364   1
 -18  -9   2-9.31369 36.4968   1
  18   9  -2-8.97050 39.6566   1
  18  -9  -2 17.8312 42.7884   1
 -18   9   2 27.5293 41.9907   1
 -17   9   2 845.813 88.1945   1
 -17  -9   2 611.335 79.9830   1
  17  -9  -2 723.445 82.1464   1
  17   9  -2 501.338 76.8277   1
 -16   9   2 589.079 82.0063   1
  16  -9  -2 602.571 76.8772   1
  16   9  -2 655.527 79.3830   1
 -16  -9   2 499.299 73.9283   1
  15  -9  -2 4444.04 259.307   1
 -15   9   2 4254.36 266.679   1
 -14   9   2 4898.97 291.834   1
  14  -9  -2 5689.70 302.954   1
  14   9  -2 4781.54 287.206   1
 -14  -9   2 5406.18 296.627   1
 -13   9   2 1601.41 134.729   1
  13  -9  -2 2146.11 147.788   1
  13   9  -2 1890.94 136.286   1
 -13  -9   2 1801.48 139.468   1
 -12   9   2 2419.33 167.858   1
  12  -9  -2 2554.54 169.766   1
  12   9  -2 2722.65 168.908   1
 -12  -9   2 2350.14 166.290   1
 -11   9   2 4867.06 269.069   1
  11  -9  -2 4642.62 266.724   1
  11   9  -2 4389.14 259.300   1
 -11  -9   2 4464.38 261.591   1
 -10   9   2 47.9359 36.8783   1
 -10  -9   2 111.004 40.3593   1
  10  -9  -2 152.454 44.2239   1
  10   9  -2 124.128 37.9146   1
  -9  -9   2 1191.50 100.020   1
  -9   9   2 1227.55 106.623   1
   9  -9  -2 1307.71 108.532   1
   9   9  -2 1116.23 96.0004   1
   8  -9  -2 395.655 59.3059   1
  -8   9   2 344.129 54.1731   1
   8   9  -2 404.857 57.0407   1
  -8  -9   2 255.411 51.3352   1
  -7   9   2 17389.7 804.024   1
   7  -9  -2 15744.0 799.120   1
  -6   9   2 7945.37 403.741   1
   6  -9  -2 7922.76 403.659   1
  -6  -9   2 7367.13 398.112   1
   5   9  -2 28616.6 1283.34   1
  -5   9   2 27399.5 1284.62   1
   5  -9  -2 27567.4 1287.83   1
  -5  -9   2 25851.4 1280.98   1
   4   9  -2 7865.65 393.496   1
  -4   9   2 7467.11 396.720   1
   4  -9  -2 7557.84 395.493   1
   3   9  -2 640.710 64.3528   1
  -3   9   2 532.674 68.7474   1
   3  -9  -2 547.229 65.1899   1
  -3  -9   2 545.977 62.2370   1
   2   9  -2 31.1556 30.7986   1
  -2   9   2 40.0159 32.0086   1
   2  -9  -2-20.7037 28.2466   1
  -2  -9   2-12.8062 30.7311   1
  -1   9   2 8310.04 427.831   1
   1   9  -2 9061.29 428.457   1
  -1  -9   2 8164.50 425.852   1
   1  -9  -2 8078.27 427.738   1
   0   9   2 29502.4 1330.23   1
   0   9  -2 27545.2 1325.98   1
   0  -9   2 27441.6 1325.22   1
   0  -9  -2 29074.3 1332.11   1
   1   9   2 15537.5 738.516   1
  -1  -9  -2 14915.3 739.942   1
   2   9   2 912.995 83.7992   1
  -2  -9  -2 950.409 89.0630   1
   3   9   2 781.278 75.6776   1
  -3   9  -2 723.230 76.9226   1
   3  -9   2 775.039 75.9579   1
  -3  -9  -2 695.854 75.5515   1
  -4  -9  -2 11614.0 562.665   1
   4   9   2 10713.8 556.264   1
  -4   9  -2 11684.2 561.281   1
   4  -9   2 11032.5 562.781   1
   5  -9   2 399.945 57.1475   1
  -5   9  -2 566.547 65.5665   1
   5   9   2 501.740 61.5478   1
  -5  -9  -2 400.688 58.9088   1
  -6  -9  -2 33453.5 1601.26   1
   6   9   2 33882.8 1602.43   1
  -6   9  -2 36282.0 1606.48   1
   6  -9   2 33702.2 1602.48   1
  -7  -9  -2 680.295 77.5622   1
   7   9   2 805.163 79.8428   1
  -7   9  -2 632.819 78.4518   1
   7  -9   2 691.963 80.2340   1
  -8  -9  -2 638.782 77.0630   1
   8   9   2 682.449 78.3053   1
  -8   9  -2 649.615 77.9260   1
   8  -9   2 782.007 81.2339   1
  -9  -9  -2 4474.76 260.537   1
   9   9   2 4430.73 257.514   1
   9  -9   2 4592.97 263.601   1
  -9   9  -2 4496.57 261.893   1
  10   9   2 3109.64 189.716   1
 -10   9  -2 2549.49 184.173   1
  10  -9   2 3177.23 199.090   1
 -11   9  -2 26.8807 44.3069   1
  11  -9   2 33.8001 39.3290   1
 -12  -9  -2 296.600 55.5571   1
 -12   9  -2 388.506 64.8290   1
  12  -9   2 290.122 60.2131   1
 -13  -9  -2 71.3050 42.1578   1
  13   9   2 25.7537 41.2350   1
 -13   9  -2 54.5221 46.8292   1
  13  -9   2 8.72831 36.5002   1
  14   9   2 2700.71 182.633   1
 -14  -9  -2 2665.18 182.319   1
 -15   9  -2 1993.74 148.750   1
  15  -9   2 1810.90 141.280   1
  15   9   2 1690.41 138.597   1
 -15  -9  -2 1963.41 146.604   1
 -16   9  -2 1380.00 128.912   1
  16  -9   2 1718.02 132.728   1
  16   9   2 1719.13 133.210   1
 -16  -9  -2 1426.41 126.140   1
 -17   9  -2-19.3329 43.4899   1
  17  -9   2 8.69201 39.7748   1
  17   9   2 18.0343 41.2626   1
 -17  -9  -2 28.1517 41.4846   1
 -18   9  -2-18.5953 43.2494   1
  18  -9   2 8.98514 36.0018   1
  18   9   2 63.1892 50.5909   1
 -18  -9  -2-9.43048 41.6909   1
 -19   9  -2 191.356 52.7244   1
  19  -9   2 143.645 51.4184   1
  19   9   2 225.726 54.3872   1
 -19  -9  -2 113.194 45.8858   1
 -20   9  -2 565.986 77.0262   1
  20  -9   2 396.544 70.4941   1
  20   9   2 602.606 77.1061   1
 -20  -9  -2 497.790 72.5675   1
 -21   9  -2 63.3625 42.2089   1
  21  -9   2 75.1108 41.9386   1
  21   9   2 44.5832 43.5376   1
 -21  -9  -2 83.8075 44.7883   1
 -22   9  -2-8.67661 44.0991   1
  22  -9   2 41.7702 43.0300   1
  22   9   2 17.6491 45.4526   1
 -22  -9  -2 18.3646 41.3181   1
  23 -10  -2 51.8623 46.8679   1
 -23  10   2 61.0248 41.2782   1
  22 -10  -2 113.316 46.7093   1
 -22  10   2 18.0337 34.6299   1
 -20  10   2 222.090 63.1200   1
  20 -10  -2 266.079 59.6510   1
  20  10  -2 175.072 54.7995   1
  19 -10  -2 249.558 56.5840   1
  19  10  -2 254.992 58.7724   1
 -19 -10   2 142.330 49.8481   1
  18 -10  -2 373.560 61.8026   1
 -18  10   2 377.723 63.3870   1
 -17  10   2 584.565 77.7534   1
  17 -10  -2 364.105 66.4855   1
  17  10  -2 565.239 75.0272   1
 -17 -10   2 407.935 68.6780   1
 -16  10   2 4986.24 293.269   1
  16 -10  -2 4972.63 289.237   1
  16  10  -2 4716.18 288.540   1
 -16 -10   2 5577.09 298.022   1
  15  10  -2 372.467 63.1601   1
 -15 -10   2 312.949 59.4167   1
 -14  10   2 1430.20 126.827   1
  14 -10  -2 1597.87 134.799   1
  14  10  -2 1934.73 135.657   1
 -14 -10   2 1686.12 132.178   1
 -13  10   2 1075.26 104.960   1
 -13 -10   2 1251.39 106.435   1
  13  10  -2 1247.74 105.729   1
  13 -10  -2 1035.60 104.856   1
 -12  10   2 15764.2 801.371   1
  12 -10  -2 16426.4 805.456   1
  12  10  -2 17060.3 803.224   1
 -12 -10   2 16303.4 802.677   1
 -11 -10   2 1569.73 128.750   1
 -11  10   2 1977.26 139.391   1
  11 -10  -2 1729.80 133.909   1
  10  10  -2 12308.7 617.071   1
 -10 -10   2 12522.2 621.817   1
   9  10  -2 93.6757 39.9487   1
  -9  10   2 168.789 48.3436   1
   9 -10  -2 204.828 50.2063   1
  -9 -10   2 106.919 39.2908   1
   8 -10  -2 1220.26 110.252   1
  -8  10   2 1236.72 105.531   1
   8  10  -2 1266.65 102.322   1
  -8 -10   2 1240.91 105.083   1
   7  10  -2 132.701 37.4157   1
  -7  10   2 155.907 48.6905   1
   7 -10  -2 177.814 44.7071   1
  -7 -10   2 89.2222 39.7674   1
   6  10  -2 10965.7 558.617   1
  -6  10   2 10758.5 562.519   1
   6 -10  -2 11355.0 564.934   1
  -6 -10   2 11868.9 563.878   1
   5  10  -2 7825.88 404.393   1
  -5  10   2 7185.90 404.008   1
   5 -10  -2 8128.08 410.865   1
  -5 -10   2 8152.87 408.536   1
   4  10  -2 12780.2 590.082   1
  -4  10   2 11112.8 584.499   1
   4 -10  -2 11586.3 587.873   1
  -4 -10   2 11866.6 585.736   1
  -3  10   2 16564.8 787.456   1
   3  10  -2 16192.2 781.759   1
   3 -10  -2 17073.6 788.780   1
  -3 -10   2 15173.5 779.324   1
  -2  10   2 29110.8 1452.18   1
   2  10  -2 32520.9 1456.67   1
  -2 -10   2 31553.2 1457.23   1
   2 -10  -2 31488.7 1458.22   1
   1  10  -2 698.536 72.8200   1
  -1  10   2 647.577 73.4212   1
  -1 -10   2 844.768 79.2650   1
   1 -10  -2 903.013 85.9145   1
   0  10   2-14.3103 34.3388   1
   0  10  -2 21.1869 35.8887   1
   0 -10   2 13.9647 35.4824   1
   0 -10  -2-7.21576 35.1505   1
   1  10   2 3696.13 219.254   1
  -1  10  -2 4024.42 221.085   1
   1 -10   2 3718.17 220.202   1
  -1 -10  -2 3476.74 218.086   1
   2  10   2 16977.7 817.209   1
  -2  10  -2 17234.0 817.703   1
   2 -10   2 18204.7 822.108   1
  -2 -10  -2 15332.8 816.140   1
   3  10   2 2770.34 185.557   1
   3 -10   2 2993.59 186.525   1
  -3 -10  -2 2888.77 188.082   1
   4  10   2 16574.5 831.105   1
  -4  10  -2 16977.6 837.714   1
   4 -10   2 17755.4 839.136   1
  -4 -10  -2 17990.4 840.901   1
  -5 -10  -2 20891.1 1030.59   1
   5  10   2 20799.2 1024.39   1
  -5  10  -2 22173.9 1029.51   1
   5 -10   2 22354.7 1032.70   1
   6 -10   2 533.509 65.6200   1
  -6  10  -2 660.822 71.7326   1
   6  10   2 637.557 70.9978   1
  -6 -10  -2 562.968 71.5290   1
  -7  10  -2 12545.7 618.239   1
   7 -10   2 12076.1 618.087   1
  -7 -10  -2 12440.2 617.300   1
   7  10   2 12254.1 614.165   1
   8  10   2 922.744 89.5658   1
  -8 -10  -2 763.276 85.5217   1
  -9 -10  -2 1483.64 120.815   1
   9  10   2 1649.73 125.350   1
   9 -10   2 1612.27 127.621   1
  -9  10  -2 1487.93 124.679   1
 -10 -10  -2 2345.15 165.923   1
 -10  10  -2 2360.28 165.251   1
  10 -10   2 2442.75 168.944   1
 -11 -10  -2 4425.44 244.734   1
  11  10   2 3573.00 230.245   1
 -11  10  -2 3674.57 233.237   1
  11 -10   2 3972.45 239.072   1
 -12 -10  -2-35.5887 42.0470   1
  12  10   2-8.45657 39.3354   1
 -12  10  -2 27.8301 43.1501   1
  12 -10   2 17.3863 39.1097   1
  13  10   2 4639.22 270.427   1
 -13 -10  -2 4522.81 270.875   1
 -14  10  -2 2132.98 162.295   1
  14 -10   2 2218.02 161.482   1
  14  10   2 2574.54 168.434   1
 -14 -10  -2 2291.43 164.780   1
 -15  10  -2 2161.20 158.646   1
 -15 -10  -2 1999.74 156.089   1
  15 -10   2 2186.43 157.660   1
  15  10   2 2250.83 160.543   1
 -16 -10  -2 37.3487 39.7789   1
  16  10   2-27.0865 38.4656   1
  16 -10   2 8.96543 38.9230   1
 -16  10  -2 37.1741 39.5930   1
 -17 -10  -2 516.678 73.5445   1
  17  10   2 581.693 78.0116   1
  17 -10   2 692.001 77.7795   1
 -17  10  -2 479.555 71.9093   1
 -18  10  -2-28.1371 48.9328   1
  18 -10   2 8.79324 43.4603   1
  18  10   2 18.1687 42.9318   1
 -18 -10  -2 9.40989 41.5982   1
 -19  10  -2 72.7583 36.7253   1
  19 -10   2 106.090 43.9346   1
  19  10   2 172.178 59.3055   1
 -19 -10  -2 65.6961 45.2729   1
  20 -10   2-17.6122 42.9125   1
 -20  10  -2 70.4681 49.3779   1
 -21  10  -2 175.384 49.5075   1
  21 -10   2 243.297 51.4190   1
  21  10   2 275.890 63.7935   1
 -21 -10  -2 129.040 51.3721   1
  23 -11  -2 100.576 46.5766   1
 -23  11   2 60.2272 34.6479   1
  22 -11  -2-25.2908 47.2596   1
 -22  11   2-26.9631 46.9056   1
 -21  11   2 710.329 86.3575   1
  21 -11  -2 435.745 74.9703   1
 -19  11   2 608.752 82.9536   1
  19 -11  -2 899.345 90.9858   1
  19  11  -2 662.823 88.0104   1
 -18  11   2 451.413 69.0196   1
  18 -11  -2 371.914 65.2455   1
  18  11  -2 311.523 63.7996   1
 -18 -11   2 288.031 66.6613   1
  17 -11  -2 636.956 79.1112   1
 -17  11   2 456.895 71.1920   1
 -16  11   2 1260.64 116.377   1
 -16 -11   2 1286.52 115.861   1
  16 -11  -2 1288.41 115.376   1
  16  11  -2 1212.76 111.754   1
 -15 -11   2 4011.93 238.306   1
 -15  11   2 4009.67 237.151   1
  15 -11  -2 3583.02 234.765   1
  15  11  -2 3715.49 235.371   1
 -14 -11   2 151.795 45.3790   1
  14  11  -2 88.1522 44.8161   1
  13 -11  -2 2683.45 184.683   1
 -13 -11   2 3111.70 190.992   1
  13  11  -2 2781.35 184.570   1
 -13  11   2 2599.87 182.515   1
 -12  11   2 1661.71 129.056   1
  12 -11  -2 1556.71 126.176   1
  11 -11  -2 19186.9 870.723   1
 -11 -11   2 17662.3 864.854   1
 -11  11   2 16212.3 861.357   1
  11  11  -2 18131.7 862.855   1
  10 -11  -2 3166.43 204.557   1
 -10 -11   2 3409.83 205.215   1
 -10  11   2 2970.01 201.676   1
  10  11  -2 3268.00 201.708   1
   9 -11  -2 1907.43 149.802   1
  -9  11   2 1770.61 140.610   1
   9  11  -2 1890.21 137.531   1
  -9 -11   2 2221.08 147.403   1
   8  11  -2 601.726 71.6392   1
  -8 -11   2 692.109 76.5353   1
   7  11  -2 3041.86 205.618   1
  -7  11   2 3567.42 217.011   1
   7 -11  -2 3701.97 216.777   1
  -7 -11   2 3674.82 215.452   1
   6  11  -2 371.240 55.6568   1
  -6  11   2 214.476 49.1892   1
   6 -11  -2 292.969 53.8578   1
  -6 -11   2 302.503 53.0934   1
   5  11  -2 3954.55 228.924   1
  -5  11   2 4078.17 233.556   1
   5 -11  -2 3437.69 226.381   1
  -5 -11   2 4044.68 230.462   1
   4  11  -2 10869.3 516.822   1
  -4  11   2 9277.92 511.601   1
   4 -11  -2 10702.6 521.066   1
  -4 -11   2 9927.04 512.770   1
  -3  11   2 20023.2 932.217   1
  -3 -11   2 18456.5 926.349   1
   3 -11  -2 19568.5 930.543   1
  -2  11   2 34010.7 1570.52   1
   2  11  -2 33458.4 1567.69   1
   2 -11  -2 35298.7 1575.47   1
  -2 -11   2 31750.6 1568.03   1
  -1  11   2 23073.4 1019.99   1
   1 -11  -2 21886.5 1018.54   1
   0  11  -2 8468.52 424.374   1
   0  11   2 9034.98 428.299   1
   0 -11   2 7594.03 421.525   1
   0 -11  -2 7483.29 419.531   1
   1  11   2 1234.06 105.832   1
  -1  11  -2 1360.14 107.266   1
   1 -11   2 1326.81 108.495   1
  -1 -11  -2 1261.97 108.519   1
   2  11   2 6812.01 342.813   1
  -2  11  -2 6120.17 335.985   1
   2 -11   2 6357.09 339.636   1
  -2 -11  -2 5624.35 335.681   1
   3  11   2 672.980 74.9975   1
  -3  11  -2 864.564 84.5678   1
   3 -11   2 755.702 79.6446   1
  -3 -11  -2 661.010 76.9760   1
   4  11   2 14094.0 730.724   1
  -4  11  -2 15253.8 736.236   1
   4 -11   2 15187.9 737.886   1
  -4 -11  -2 15459.1 739.227   1
  -5  11  -2 12321.3 627.130   1
   5 -11   2 13695.5 636.879   1
   5  11   2 12644.3 626.726   1
  -5 -11  -2 11967.9 627.920   1
   6  11   2 11961.3 623.484   1
  -6 -11  -2 13275.4 632.175   1
   7 -11   2 2114.97 146.405   1
  -7  11  -2 1731.56 139.039   1
  -8  11  -2 5780.59 309.594   1
   8 -11   2 5388.23 304.301   1
   8  11   2 5174.81 297.581   1
  -8 -11  -2 5045.44 299.288   1
  -9 -11  -2 5256.31 288.999   1
  -9  11  -2 4707.08 282.546   1
   9 -11   2 4863.64 282.716   1
 -10 -11  -2 368.594 62.8122   1
  10 -11   2 265.749 53.5363   1
 -10  11  -2 369.578 57.1223   1
  10  11   2 199.147 52.4069   1
 -11 -11  -2 520.021 71.5018   1
  11 -11   2 718.057 82.8095   1
  11  11   2 499.935 70.4395   1
 -11  11  -2 599.423 76.6884   1
 -12 -11  -2 3471.56 224.993   1
  12  11   2 3815.63 229.491   1
 -13 -11  -2 1295.13 116.574   1
  13 -11   2 1155.52 107.262   1
 -13  11  -2 1342.86 117.137   1
  13  11   2 1252.96 112.961   1
 -14 -11  -2 3123.93 211.955   1
  14 -11   2 3227.74 211.563   1
 -14  11  -2 3521.96 216.287   1
  14  11   2 3345.24 212.640   1
 -15 -11  -2 112.013 54.0419   1
  15 -11   2 80.0989 44.0046   1
 -15  11  -2-46.3035 48.3312   1
  15  11   2-17.6196 45.9794   1
 -16 -11  -2 627.657 80.6865   1
  16 -11   2 757.621 83.1806   1
  16  11   2 552.306 80.7744   1
 -16  11  -2 689.335 84.0594   1
 -17  11  -2 221.113 53.3894   1
  17 -11   2 142.195 47.0740   1
  18  11   2 886.263 96.6459   1
 -18 -11  -2 1030.77 99.3665   1
  19  11   2 213.626 58.5023   1
 -19 -11  -2 177.020 57.0993   1
  19 -11   2 146.669 52.9418   1
 -19  11  -2 100.024 51.4422   1
  20  11   2 661.268 83.0291   1
 -20 -11  -2 836.330 89.0847   1
  20 -11   2 574.423 78.4944   1
 -20  11  -2 734.658 85.9433   1
  21 -11   2-16.9569 44.8031   1
 -21  11  -2 42.1200 37.2462   1
  22 -12  -2 8.05841 39.9592   1
 -22  12   2 134.335 44.3809   1
 -21  12   2 97.3426 44.4807   1
  21 -12  -2 50.9160 39.6104   1
  20 -12  -2 1077.89 101.725   1
 -20  12   2 1185.01 107.421   1
  19 -12  -2 17.4018 37.7755   1
 -19  12   2 9.01223 38.3955   1
 -18  12   2 816.638 85.7652   1
  18 -12  -2 693.759 79.8872   1
  18  12  -2 670.119 82.8281   1
 -17 -12   2 741.183 85.4072   1
 -17  12   2 623.003 79.7360   1
  17 -12  -2 676.198 79.3894   1
  17  12  -2 581.892 76.4595   1
  15 -12  -2 160.457 47.1853   1
 -15  12   2 158.225 42.7772   1
 -15 -12   2 138.834 52.9200   1
  15  12  -2 168.315 53.3249   1
  14 -12  -2 1655.35 132.530   1
 -14 -12   2 1643.62 130.937   1
 -14  12   2 1365.93 121.219   1
  14  12  -2 1618.00 127.871   1
  13 -12  -2 2011.07 145.756   1
 -13 -12   2 1881.00 142.927   1
 -13  12   2 1748.41 139.586   1
  13  12  -2 1711.11 136.399   1
 -12 -12   2 3719.04 237.962   1
  12  12  -2 4119.55 240.747   1
  11 -12  -2 869.771 90.3903   1
 -11 -12   2 654.390 79.4838   1
  11  12  -2 702.956 82.7475   1
 -11  12   2 633.755 81.1985   1
 -10  12   2 2165.63 149.321   1
  10 -12  -2 1576.08 135.657   1
   9 -12  -2 829.895 89.4990   1
  -9  12   2 718.921 81.1559   1
   9  12  -2 806.660 84.6003   1
  -9 -12   2 903.902 89.3922   1
   8  12  -2 469.831 63.2371   1
  -8  12   2 282.437 55.9541   1
   8 -12  -2 484.474 67.2350   1
  -8 -12   2 312.622 55.9408   1
   7  12  -2 18718.3 854.073   1
  -7  12   2 18105.3 856.073   1
   7 -12  -2 18382.7 855.291   1
   6  12  -2 8542.31 465.939   1
  -6  12   2 10224.8 477.520   1
   6 -12  -2 7854.21 471.192   1
  -6 -12   2 9892.28 475.378   1
   5  12  -2 690.353 76.9408   1
  -5  12   2 821.469 83.3124   1
   5 -12  -2 809.360 84.8393   1
  -5 -12   2 751.936 80.2625   1
   4  12  -2 9498.92 486.194   1
  -4 -12   2 9449.13 486.855   1
   3  12  -2 13468.9 692.751   1
  -3  12   2 14046.2 697.752   1
   3 -12  -2 14508.4 699.295   1
  -3 -12   2 14530.3 699.346   1
  -2  12   2 16196.7 773.786   1
   2  12  -2 14713.7 766.682   1
  -2 -12   2 16277.5 774.556   1
   2 -12  -2 16048.6 773.063   1
   1  12  -2 15160.6 760.787   1
  -1  12   2 15403.6 760.570   1
  -1 -12   2 15053.5 760.613   1
   1 -12  -2 16710.0 767.534   1
   0  12   2 9943.69 550.618   1
   0  12  -2 11277.0 551.984   1
   0 -12   2 10929.8 555.150   1
   0 -12  -2 11454.9 554.972   1
   1  12   2 1549.88 122.741   1
  -1  12  -2 1373.56 116.637   1
  -1 -12  -2 1723.76 126.570   1
   2  12   2 1758.52 134.344   1
  -2  12  -2 1760.23 133.465   1
   2 -12   2 1724.68 132.757   1
  -2 -12  -2 1846.98 135.474   1
   3  12   2 16994.8 821.008   1
  -3  12  -2 16498.7 820.232   1
   3 -12   2 17579.1 822.633   1
  -3 -12  -2 16282.5 820.790   1
   5  12   2 400.476 65.8509   1
  -5  12  -2 451.553 61.2529   1
   5 -12   2 531.922 68.8873   1
  -5 -12  -2 552.708 72.8546   1
   6  12   2 186.215 48.5652   1
  -6  12  -2 145.945 49.3692   1
   6 -12   2 231.922 52.9186   1
  -7  12  -2 12478.7 613.764   1
   7 -12   2 13111.0 616.342   1
   7  12   2 11121.8 603.946   1
  -7 -12  -2 11921.0 611.558   1
  -8  12  -2 4631.35 288.653   1
   8 -12   2 5279.23 292.088   1
   8  12   2 4830.27 283.724   1
  -8 -12  -2 5208.75 290.567   1
  -9  12  -2 1233.02 114.978   1
   9 -12   2 1362.87 118.527   1
   9  12   2 1280.14 111.909   1
  -9 -12  -2 1342.00 114.816   1
 -10  12  -2 2208.73 155.980   1
 -10 -12  -2 2179.56 153.662   1
  10 -12   2 1747.51 144.543   1
  10  12   2 2153.35 152.154   1
 -11 -12  -2 45.3448 37.9014   1
 -11  12  -2 17.8077 43.3902   1
  11  12   2 8.71422 36.4204   1
  11 -12   2 37.2415 45.3699   1
 -12  12  -2 514.862 66.9094   1
  12 -12   2 413.728 63.5026   1
 -13 -12  -2 6367.64 354.970   1
  13 -12   2 6254.98 351.822   1
 -13  12  -2 6209.99 360.951   1
  13  12   2 6747.11 359.521   1
 -14 -12  -2 82.7259 51.1063   1
  14 -12   2 97.6671 43.4509   1
 -14  12  -2 93.6117 49.0159   1
  14  12   2 91.5582 50.9077   1
 -15 -12  -2 9.27836 40.2886   1
  15 -12   2 8.87376 43.8684   1
 -15  12  -2 9.23904 38.6044   1
  15  12   2 63.9591 46.4413   1
 -16 -12  -2 309.261 58.6367   1
  16 -12   2 247.207 53.4347   1
  16  12   2 263.748 58.5013   1
 -16  12  -2 400.323 60.9405   1
 -17 -12  -2 761.252 88.6587   1
 -17  12  -2 773.301 88.2717   1
  17  12   2 832.192 92.5956   1
 -18 -12  -2 328.551 64.7168   1
  18 -12   2 259.043 60.6399   1
  18  12   2 241.951 54.7080   1
 -18  12  -2 434.709 71.9090   1
  19  12   2 1318.60 118.825   1
 -19  12  -2 1394.44 119.667   1
 -19 -12  -2 1546.24 125.636   1
  19 -12   2 1251.64 111.936   1
  20 -12   2-41.7480 48.3459   1
 -20  12  -2-17.2866 45.1138   1
  21 -13  -2 33.1684 45.4290   1
 -21  13   2-8.58541 37.2726   1
  20 -13  -2 33.7258 41.0888   1
 -20  13   2 17.3537 42.2837   1
  19 -13  -2 1125.79 102.558   1
 -19  13   2 906.490 96.7846   1
  18 -13  -2 103.805 51.6989   1
 -18  13   2 27.2518 44.9995   1
  17 -13  -2 787.961 86.1303   1
 -17  13   2 792.214 87.1843   1
  17  13  -2 828.353 91.0689   1
  16 -13  -2 795.610 88.2867   1
 -16  13   2 735.538 84.8753   1
 -16 -13   2 652.718 81.6505   1
  16  13  -2 681.799 83.5859   1
  15 -13  -2 1133.42 106.352   1
 -15 -13   2 1097.49 103.203   1
 -15  13   2 888.550 99.0643   1
  15  13  -2 1024.31 102.814   1
  14 -13  -2 170.888 47.6604   1
 -14 -13   2 112.950 46.6044   1
 -14  13   2 207.410 50.6647   1
  14  13  -2 247.316 58.6988   1
  13 -13  -2-8.96811 44.3279   1
 -13 -13   2-18.7054 41.3489   1
 -13  13   2 18.0199 41.9131   1
  13  13  -2 52.4802 42.6117   1
  12 -13  -2 3494.67 206.322   1
 -12 -13   2 2816.95 197.235   1
 -12  13   2 2952.46 197.343   1
  12  13  -2 3012.70 197.940   1
 -11 -13   2 1362.48 115.463   1
 -11  13   2 1372.73 115.145   1
  11  13  -2 1221.30 109.077   1
 -10 -13   2 153.532 51.3211   1
  10  13  -2 224.019 55.9386   1
   9 -13  -2 8269.22 451.643   1
  -9 -13   2 8790.51 453.564   1
  -9  13   2 8409.95 448.708   1
   9  13  -2 8784.81 452.155   1
   8 -13  -2 2939.21 188.311   1
  -8  13   2 2811.47 183.356   1
   8  13  -2 2455.14 177.153   1
  -8 -13   2 2724.39 183.670   1
   7  13  -2 3913.59 226.705   1
  -7  13   2 3381.42 221.678   1
   7 -13  -2 3627.09 223.924   1
  -7 -13   2 3567.58 223.667   1
  -6  13   2 5370.89 308.292   1
   6 -13  -2 5581.86 310.131   1
  -5  13   2 5024.29 290.044   1
   5 -13  -2 5061.77 290.802   1
  -4  13   2 3113.56 199.974   1
   4 -13  -2 3242.80 202.769   1
   3  13  -2 5585.11 305.247   1
  -3  13   2 5206.25 305.409   1
   3 -13  -2 5361.50 305.066   1
  -2  13   2 24992.4 1195.14   1
   2 -13  -2 25105.6 1194.34   1
  -1  13   2 6663.48 356.773   1
   1 -13  -2 6410.46 357.276   1
   0  13   2-8.28795 37.9241   1
   0 -13  -2 8.56682 37.8710   1
   1  13   2 5531.51 335.571   1
  -1  13  -2 6692.96 343.799   1
  -1 -13  -2 6338.50 341.198   1
   1 -13   2 6088.12 341.256   1
   2  13   2 7353.37 376.796   1
  -2  13  -2 6353.26 370.318   1
   2 -13   2 7092.69 376.937   1
  -2 -13  -2 6877.67 374.084   1
   3  13   2 6716.26 365.618   1
  -3  13  -2 7489.50 373.644   1
  -3 -13  -2 7052.40 368.662   1
   4  13   2 12297.8 623.068   1
  -4  13  -2 11353.9 619.048   1
  -4 -13  -2 12321.8 626.793   1
   5 -13   2 1005.38 94.8248   1
  -5 -13  -2 1064.27 98.0268   1
  -5  13  -2 759.629 85.9344   1
   5  13   2 894.050 89.6049   1
   6 -13   2 2551.61 172.817   1
  -6  13  -2 2416.29 170.483   1
  -6 -13  -2 2473.92 171.927   1
   7  13   2 248.359 60.7760   1
  -7  13  -2 284.178 55.9818   1
   7 -13   2 276.423 53.6734   1
  -7 -13  -2 325.979 63.6632   1
  -8  13  -2 13736.7 672.192   1
   8 -13   2 13085.5 670.947   1
   8  13   2 13061.3 665.169   1
  -8 -13  -2 13649.6 673.546   1
  -9  13  -2 971.012 97.1316   1
   9 -13   2 1107.40 102.618   1
   9  13   2 888.877 95.6405   1
  -9 -13  -2 840.617 93.5527   1
  10 -13   2 685.045 81.4389   1
 -10  13  -2 735.465 84.7066   1
 -11  13  -2 234.547 56.0279   1
  11 -13   2 230.930 57.3157   1
  11  13   2 340.756 62.9690   1
 -11 -13  -2 202.207 55.9986   1
 -12  13  -2 1860.87 137.304   1
  12 -13   2 1856.16 143.823   1
 -12 -13  -2 1788.17 138.989   1
  12  13   2 1451.83 130.058   1
  13  13   2 488.396 74.0815   1
 -13 -13  -2 537.482 76.6111   1
 -14 -13  -2 251.497 53.1811   1
  14 -13   2 167.642 54.6164   1
  14  13   2 268.525 57.8481   1
 -14  13  -2 196.025 55.5257   1
 -15  13  -2 156.373 57.1048   1
 -15 -13  -2 214.990 54.7650   1
  15 -13   2 193.626 56.6370   1
 -16  13  -2 126.309 47.8380   1
  16  13   2 73.6044 46.9256   1
 -16 -13  -2 55.8813 41.3663   1
  16 -13   2 87.1080 39.3932   1
 -17  13  -2 98.0355 44.9216   1
 -17 -13  -2 111.037 49.7221   1
  17  13   2 164.417 55.2295   1
  17 -13   2 60.3764 45.8162   1
 -18 -13  -2 1842.88 140.711   1
 -18  13  -2 1628.93 134.875   1
  18  13   2 1865.39 141.139   1
  18 -13   2 1622.81 131.935   1
 -19  13  -2-17.6724 39.0788   1
  19 -13   2-32.4984 40.7413   1
  19 -14  -2 16.6975 36.9080   1
 -19  14   2-26.0676 32.4653   1
  18 -14  -2 1328.78 113.248   1
 -18  14   2 1293.87 112.700   1
  17 -14  -2 120.121 44.9416   1
 -17  14   2 54.9113 42.0671   1
  16  14  -2 454.448 72.5373   1
  15  14  -2 143.677 58.9273   1
  15 -14  -2 147.435 54.7948   1
 -15  14   2 193.812 56.4008   1
 -15 -14   2 77.7790 40.2829   1
  14  14  -2 26.8551 42.9938   1
  14 -14  -2 98.2260 45.4090   1
 -14 -14   2-19.2328 46.1813   1
 -14  14   2 26.9676 37.5869   1
  13  14  -2 840.809 90.8324   1
 -13 -14   2 648.950 84.9807   1
 -12  14   2 45.0960 39.2272   1
  12 -14  -2 63.6353 47.4903   1
  11  14  -2 2270.31 157.937   1
  11 -14  -2 1777.97 146.998   1
 -11  14   2 1946.00 150.963   1
 -11 -14   2 2302.07 158.404   1
  10  14  -2 4867.06 285.985   1
  10 -14  -2 5218.45 287.568   1
 -10  14   2 4480.75 283.421   1
 -10 -14   2 5092.26 289.865   1
  -9 -14   2 18.1178 40.0574   1
   9 -14  -2 27.3594 41.7413   1
   9  14  -2 8.84020 41.7885   1
  -9  14   2 25.9066 38.1865   1
   8  14  -2 3825.69 227.579   1
   8 -14  -2 3734.10 226.558   1
  -8 -14   2 3403.34 219.445   1
  -8  14   2 3330.32 217.910   1
   7  14  -2 3750.54 222.528   1
  -7 -14   2 3267.51 215.606   1
   6 -14  -2 175.596 49.1106   1
   6  14  -2 120.863 45.5334   1
  -6  14   2 157.005 47.1355   1
  -6 -14   2 139.441 46.5298   1
   5 -14  -2 196.177 54.7313   1
   5  14  -2 205.710 53.6520   1
  -5  14   2 262.313 57.0782   1
  -5 -14   2 273.045 55.5670   1
  -4 -14   2 1293.83 114.217   1
   4 -14  -2 1470.59 119.815   1
   4  14  -2 1275.53 113.904   1
  -4  14   2 1382.87 116.957   1
   3 -14  -2 9428.18 462.482   1
  -3 -14   2 8923.40 459.334   1
  -3  14   2 8316.04 454.861   1
   3  14  -2 8295.70 455.839   1
   2 -14  -2 10607.1 512.719   1
  -2 -14   2 9107.24 504.166   1
  -2  14   2 10523.1 513.244   1
   2  14  -2 9267.04 505.230   1
  -1 -14   2 2900.77 187.089   1
   1 -14  -2 2730.44 182.773   1
  -1  14   2 2484.24 179.313   1
   1  14  -2 3042.45 188.598   1
   0 -14   2 4853.48 280.188   1
   0 -14  -2 4880.86 281.606   1
   0  14   2 4605.35 276.160   1
   0  14  -2 4831.84 278.995   1
   1 -14   2 44.1965 37.6547   1
   1  14   2-8.56204 39.8264   1
  -1  14  -2-8.67588 38.3536   1
  -1 -14  -2-8.83037 37.6166   1
  -2  14  -2 666.091 81.3218   1
   2  14   2 707.429 83.3453   1
  -2 -14  -2 653.425 78.5134   1
   2 -14   2 743.868 81.4777   1
   3 -14   2 11446.9 604.444   1
   3  14   2 12622.7 609.416   1
  -3  14  -2 11967.9 607.147   1
  -4  14  -2 2803.46 181.907   1
   4 -14   2 2498.94 180.764   1
  -4 -14  -2 2752.92 182.931   1
   4  14   2 2779.06 182.373   1
  -5 -14  -2 340.801 58.0554   1
   5  14   2 341.445 57.2140   1
  -5  14  -2 158.773 52.0093   1
  -6 -14  -2 2702.73 193.414   1
  -6  14  -2 2966.48 198.536   1
   6  14   2 3116.64 200.006   1
   6 -14   2 3275.98 201.627   1
  -7 -14  -2 2356.58 171.450   1
  -7  14  -2 2633.46 176.373   1
   7  14   2 2280.56 169.865   1
   7 -14   2 2789.04 178.249   1
  -8  14  -2 262.404 61.8984   1
   8 -14   2 218.764 58.9957   1
  -9 -14  -2 2269.37 162.598   1
  -9  14  -2 2275.54 159.380   1
   9  14   2 1945.62 153.580   1
   9 -14   2 2169.85 158.438   1
 -10 -14  -2 85.5207 44.9400   1
 -10  14  -2-9.09952 34.0410   1
  10  14   2 43.0397 39.4263   1
  10 -14   2 54.3185 39.3374   1
 -11 -14  -2 667.366 80.3411   1
 -11  14  -2 516.427 72.7934   1
  11  14   2 597.942 76.0596   1
  11 -14   2 485.981 75.1418   1
 -12 -14  -2 1462.79 121.850   1
 -12  14  -2 1235.41 113.054   1
  12  14   2 1179.45 111.154   1
  12 -14   2 1382.35 120.707   1
 -13  14  -2 741.563 87.0963   1
  13 -14   2 620.475 79.3919   1
 -14 -14  -2 666.490 83.5008   1
  14  14   2 595.994 83.9554   1
 -14  14  -2 528.496 74.5160   1
  14 -14   2 662.029 77.4315   1
  15  14   2 8.84302 49.5586   1
 -15  14  -2 9.11679 38.0827   1
  15 -14   2-17.3238 34.7051   1
 -15 -14  -2-18.3735 43.4160   1
  16 -14   2-8.54231 42.2217   1
 -16  14  -2-8.88597 43.2882   1
 -17 -14  -2 1465.93 126.808   1
  17  14   2 1438.11 124.198   1
  17 -14   2 1432.60 121.080   1
 -17  14  -2 1587.93 126.535   1
  18 -15  -2 41.1873 37.7245   1
 -18  15   2 26.1090 34.9032   1
  16 -15  -2 8.99250 39.7547   1
 -16  15   2 8.55278 31.1477   1
  15 -15  -2 838.339 87.5241   1
 -15  15   2 731.447 84.1013   1
  14  15  -2 148.084 49.3565   1
 -14  15   2 88.8771 50.2548   1
  14 -15  -2 185.340 52.0434   1
 -14 -15   2 174.546 52.3010   1
  13  15  -2 46.2224 40.9666   1
 -13  15   2 8.92937 42.9487   1
  13 -15  -2 115.499 48.1872   1
 -13 -15   2 86.7394 44.9204   1
  12  15  -2 643.608 80.3460   1
 -12  15   2 422.026 69.0874   1
  12 -15  -2 552.073 73.5714   1
 -12 -15   2 391.945 68.6000   1
  11  15  -2 63.8120 44.4586   1
 -11  15   2 53.7345 43.0334   1
  11 -15  -2 27.0400 42.6498   1
 -11 -15   2 47.3305 44.7869   1
 -10 -15   2 418.206 70.7046   1
  10  15  -2 392.444 68.2611   1
 -10  15   2 459.605 67.0477   1
  10 -15  -2 404.995 71.4580   1
   9 -15  -2 1898.61 142.394   1
  -9  15   2 1722.05 141.184   1
  -8 -15   2 360.839 60.0520   1
   8  15  -2 393.135 64.4630   1
  -8  15   2 312.408 58.8335   1
   8 -15  -2 355.529 63.4453   1
  -7  15   2 1062.30 100.253   1
   7  15  -2 999.645 100.466   1
  -7 -15   2 973.116 97.8038   1
   7 -15  -2 1073.42 102.424   1
  -6  15   2 1484.25 121.795   1
   6  15  -2 1346.80 121.755   1
  -6 -15   2 1420.23 121.787   1
   6 -15  -2 1552.54 122.486   1
   5  15  -2 900.838 92.6025   1
  -5  15   2 810.863 89.3307   1
  -5 -15   2 840.424 90.8500   1
   5 -15  -2 923.306 95.2732   1
  -4  15   2 546.556 74.7304   1
   4  15  -2 350.636 62.5890   1
   4 -15  -2 416.192 66.5901   1
  -4 -15   2 430.156 64.7247   1
   3  15  -2 1025.19 105.517   1
  -3 -15   2 1167.25 107.815   1
   2  15  -2 979.502 102.353   1
  -2 -15   2 1377.65 112.730   1
   1  15  -2 601.281 77.0049   1
  -1 -15   2 647.389 78.7763   1
   0  15  -2 1116.46 102.955   1
   0 -15   2 888.755 94.7053   1
  -1  15  -2 2325.20 160.116   1
   1 -15   2 1947.28 152.087   1
  -2  15  -2 577.102 77.6254   1
   2 -15   2 807.715 85.3670   1
   4  15   2 1121.39 102.819   1
  -4  15  -2 979.281 96.3590   1
  -4 -15  -2 1086.26 99.9805   1
   4 -15   2 868.377 95.9234   1
   5  15   2 1847.84 146.896   1
   5 -15   2 2008.32 152.040   1
  -5 -15  -2 2103.60 151.374   1
   6  15   2 2306.08 163.440   1
  -6  15  -2 2536.88 168.645   1
   6 -15   2 2083.26 159.318   1
  -6 -15  -2 2076.06 159.042   1
   7  15   2 2744.67 189.013   1
  -7  15  -2 2927.96 191.870   1
  -7 -15  -2 2830.17 191.729   1
   8  15   2 188.404 54.2198   1
  -8  15  -2 27.2759 41.8260   1
   8 -15   2 109.911 52.0762   1
  -8 -15  -2 65.3835 47.0178   1
   9  15   2 36.0131 42.5624   1
  -9  15  -2 27.2364 44.2393   1
   9 -15   2-36.3541 48.0335   1
  -9 -15  -2 56.2976 39.2090   1
  10  15   2 733.414 84.7892   1
 -10  15  -2 581.225 81.1317   1
 -10 -15  -2 576.354 79.4592   1
  10 -15   2 578.026 78.9549   1
  11 -15   2 209.671 54.5638   1
 -11  15  -2 180.208 54.4701   1
  12  15   2 1090.38 110.421   1
 -12  15  -2 1494.98 119.858   1
  12 -15   2 1492.04 122.445   1
 -12 -15  -2 1174.71 111.622   1
  13  15   2 288.154 59.9727   1
 -13  15  -2 270.181 62.6937   1
  13 -15   2 203.861 61.2910   1
 -13 -15  -2 283.560 61.7785   1
  14  15   2 1594.57 140.494   1
 -14  15  -2 2051.07 152.181   1
 -14 -15  -2 1965.93 150.184   1
  14 -15   2 2161.24 149.839   1
  15  15   2 444.734 71.1030   1
 -15 -15  -2 425.899 71.4961   1
  16  15   2 172.468 53.3583   1
  16 -15   2 225.014 57.4076   1
 -16  15  -2 269.214 62.7602   1
  17 -16  -2-49.1593 43.8841   1
  16 -16  -2 289.381 57.5842   1
 -16  16   2 150.129 49.7472   1
  15 -16  -2 44.0902 40.4166   1
 -15  16   2 59.6273 45.0675   1
  14 -16  -2 953.071 96.6099   1
 -14  16   2 924.850 97.1575   1
  13 -16  -2 148.727 52.3014   1
 -13  16   2 211.100 55.0846   1
  12  16  -2 1869.03 140.561   1
 -12  16   2 1539.01 132.381   1
  12 -16  -2 1843.15 140.127   1
 -12 -16   2 1684.49 137.147   1
  11  16  -2 46.4326 43.9256   1
 -11  16   2 35.4990 43.2710   1
  11 -16  -2 71.4557 47.2297   1
 -11 -16   2 9.40287 40.8594   1
  10  16  -2 754.740 91.2141   1
 -10  16   2 1011.61 96.7354   1
  10 -16  -2 850.387 93.7926   1
 -10 -16   2 980.023 96.9247   1
   9  16  -2 1586.07 134.828   1
   9 -16  -2 1705.78 135.401   1
  -9 -16   2 1578.53 134.896   1
  -9  16   2 1867.29 138.037   1
   8  16  -2 1512.34 127.529   1
  -8 -16   2 1444.08 122.189   1
  -7 -16   2 559.218 75.2148   1
  -7  16   2 524.459 72.8730   1
   7 -16  -2 543.310 76.3510   1
   7  16  -2 479.115 72.0024   1
  -6  16   2 856.051 94.5471   1
   6  16  -2 787.890 91.6532   1
   6 -16  -2 1039.08 97.3825   1
  -6 -16   2 1118.59 103.660   1
   5  16  -2 1417.02 124.177   1
  -5  16   2 1700.83 131.327   1
  -5 -16   2 1723.72 132.860   1
   5 -16  -2 1444.67 126.018   1
  -4  16   2 35.7422 38.8252   1
   4  16  -2 27.3423 44.4291   1
   4 -16  -2 54.6355 44.3893   1
  -4 -16   2 27.3198 46.3072   1
  -3  16   2 26.2720 38.7138   1
   3  16  -2-9.13480 45.1488   1
   3 -16  -2-27.4204 38.1801   1
  -3 -16   2 36.2205 47.2431   1
   2  16  -2 89.6315 49.4762   1
  -2  16   2 105.763 45.1973   1
  -2 -16   2 210.005 56.3818   1
   2 -16  -2 144.825 53.8144   1
   1  16  -2 1117.41 106.172   1
  -1  16   2 992.585 101.667   1
  -1 -16   2 1155.50 108.093   1
   1 -16  -2 1082.33 106.109   1
   0  16   2 233.475 57.9279   1
   0  16  -2 325.356 64.3290   1
   0 -16  -2 305.033 60.7191   1
   0 -16   2 220.943 60.3123   1
  -1  16  -2 143.387 51.4788   1
   1 -16   2 209.666 50.6517   1
  -1 -16  -2 209.808 57.1482   1
  -2 -16  -2 227.378 56.3106   1
   2  16   2 149.654 49.3262   1
  -2  16  -2 100.188 41.6208   1
   2 -16   2 196.481 48.9012   1
  -3  16  -2 1757.32 145.235   1
  -3 -16  -2 2093.94 152.142   1
   3 -16   2 2217.12 156.319   1
  -4 -16  -2 1308.94 119.344   1
  -4  16  -2 1312.58 116.061   1
   4 -16   2 1350.77 120.061   1
   4  16   2 1457.70 121.544   1
   5  16   2 2916.38 196.884   1
  -5  16  -2 2860.76 197.369   1
   5 -16   2 2984.30 200.032   1
  -5 -16  -2 3242.17 201.453   1
   6  16   2 1035.27 104.716   1
  -6  16  -2 1141.88 111.760   1
  -6 -16  -2 1290.50 112.600   1
   6 -16   2 1212.92 110.043   1
  -7 -16  -2-9.19766 44.1410   1
   7  16   2 9.03214 42.6848   1
   8 -16   2 36.6095 41.9120   1
   9  16   2-9.00514 49.9043   1
  -9  16  -2 9.02571 43.9689   1
   9 -16   2-9.03512 41.3450   1
  -9 -16  -2 46.6717 43.4201   1
  10  16   2 63.0114 45.1247   1
 -10  16  -2-35.9900 45.1040   1
 -10 -16  -2 18.7494 42.1797   1
  11  16   2 1700.50 139.306   1
 -11 -16  -2 1611.79 137.789   1
  12  16   2 141.502 52.0967   1
 -12  16  -2 216.673 53.0830   1
  12 -16   2 82.5877 48.8883   1
 -12 -16  -2 103.501 51.3265   1
  13  16   2 426.083 73.5419   1
 -13  16  -2 415.063 67.3886   1
  13 -16   2 486.568 67.5920   1
 -13 -16  -2 605.071 77.6074   1
  14  16   2 34.8285 46.0352   1
 -14  16  -2 26.9591 45.0747   1
 -14 -16  -2 55.5612 48.3406   1
  14 -16   2 33.3844 38.2256   1
 -15  16  -2 426.224 69.2194   1
  15 -16   2 412.411 65.1848   1
 -15  17   2 8.27093 32.4557   1
  15 -17  -2 68.4946 39.2155   1
 -14  17   2 238.010 51.3018   1
  14 -17  -2 227.848 51.4313   1
 -12  17   2 43.3638 41.6445   1
  12 -17  -2 17.5467 44.6047   1
  11  17  -2 1133.68 109.533   1
  11 -17  -2 1064.54 103.263   1
 -11  17   2 1107.77 105.140   1
  10  17  -2 535.877 78.0899   1
 -10 -17   2 512.776 74.3764   1
   9 -17  -2 1353.45 116.566   1
  -9  17   2 1200.53 112.469   1
  -8 -17   2 18.8710 38.6638   1
  -8  17   2 25.0057 34.1670   1
   8 -17  -2 55.9666 37.4207   1
   8  17  -2 73.0646 44.5309   1
  -7 -17   2 140.390 49.0835   1
  -7  17   2 86.6094 39.9430   1
   7 -17  -2 117.259 42.9175   1
   7  17  -2 108.522 49.7925   1
   6  17  -2 145.421 51.0266   1
  -6  17   2 204.076 49.2915   1
   6 -17  -2 195.409 49.3420   1
  -6 -17   2 167.159 49.1363   1
   5  17  -2 92.1902 50.2894   1
  -5  17   2 97.6303 48.4439   1
  -5 -17   2 202.639 57.9102   1
   5 -17  -2 159.691 50.6418   1
  -4  17   2 469.847 68.9513   1
   4  17  -2 333.001 66.1226   1
   4 -17  -2 309.551 59.5916   1
  -4 -17   2 467.732 70.7656   1
   3  17  -2 746.153 87.4485   1
  -3 -17   2 580.953 79.2890   1
   2  17  -2 1227.83 112.239   1
  -2 -17   2 1368.02 116.959   1
   1  17  -2 118.001 50.4641   1
  -1 -17   2 55.8563 47.4808   1
   0  17   2 1248.02 110.715   1
   0  17  -2 1248.45 113.042   1
   0 -17  -2 1079.97 108.234   1
   0 -17   2 1160.99 110.869   1
  -1  17  -2 551.635 76.8293   1
   1  17   2 432.523 71.6028   1
   1 -17   2 427.866 70.6597   1
  -1 -17  -2 423.256 66.2228   1
  -2  17  -2 555.700 78.6824   1
   2 -17   2 559.754 76.9491   1
  -4  17  -2 390.718 65.4617   1
   4 -17   2 431.608 68.1184   1
  -5 -17  -2 415.380 66.4941   1
   5  17   2 485.827 73.1557   1
  -5  17  -2 413.303 64.0224   1
   5 -17   2 302.284 61.4743   1
   6  17   2 1683.99 135.715   1
  -6  17  -2 1462.41 129.340   1
   6 -17   2 1843.02 137.493   1
  -6 -17  -2 1759.47 136.134   1
   7  17   2-8.96270 44.9262   1
  -7  17  -2 27.0164 42.5590   1
   7 -17   2-9.06085 36.3031   1
  -7 -17  -2-18.0102 41.2058   1
   8  17   2 17.9964 42.5595   1
  -8  17  -2 9.00139 45.7748   1
   8 -17   2 54.4125 43.5565   1
  -8 -17  -2 72.7855 49.2893   1
   9  17   2 502.969 76.6992   1
  -9  17  -2 640.969 79.6488   1
  -9 -17  -2 621.718 78.6718   1
   9 -17   2 498.947 75.7889   1
  10 -17   2 519.181 72.2165   1
 -10  17  -2 442.288 68.2966   1
  11 -17   2 352.832 59.3705   1
 -11 -17  -2 359.112 63.2808   1
  12  17   2-8.82558 49.4629   1
 -12  17  -2 84.0322 49.6433   1
  12 -17   2-27.0498 49.9687   1
 -12 -17  -2-18.3777 47.9429   1
  13  17   2 52.5752 44.1090   1
 -13  17  -2 103.146 45.5962   1
 -13 -17  -2 109.572 50.1854   1
  13 -18  -2 16.5910 35.3893   1
 -13  18   2 66.6303 40.6173   1
  12 -18  -2 382.758 63.4308   1
 -12  18   2 370.026 61.5749   1
  11 -18  -2 68.6693 44.3131   1
 -10  18   2 69.0416 45.6800   1
  10 -18  -2 51.9021 45.2124   1
  -9  18   2 725.246 82.5894   1
   9 -18  -2 583.460 75.9916   1
   9  18  -2 572.780 79.9719   1
  -8 -18   2 18.7310 43.5646   1
  -8  18   2-8.44928 32.3490   1
   8 -18  -2 8.92204 31.6251   1
   8  18  -2 27.0891 43.9879   1
  -7  18   2 17.0097 33.3429   1
   7  18  -2 73.7214 47.4690   1
   7 -18  -2 8.93135 35.0133   1
  -7 -18   2 9.22170 36.9623   1
   6  18  -2-9.25968 39.4468   1
  -6 -18   2 27.7523 42.3316   1
   5  18  -2 584.690 79.4459   1
  -5  18   2 638.973 81.5938   1
  -5 -18   2 570.242 75.7586   1
  -4  18   2 26.3364 44.6140   1
   4  18  -2-18.2579 46.3933   1
   4 -18  -2-26.6397 44.5138   1
  -4 -18   2-27.7405 40.8801   1
   3  18  -2 134.920 51.2974   1
  -3 -18   2 111.658 46.3566   1
   3 -18  -2 135.662 45.0787   1
  -2  18   2-8.75535 44.5005   1
   2  18  -2-36.2203 53.4986   1
   2 -18  -2 99.8205 50.2951   1
  -2 -18   2 28.0012 44.1187   1
   1  18  -2-18.2506 49.9952   1
  -1  18   2-8.74101 40.6639   1
   1 -18  -2 36.1644 42.0596   1
  -1 -18   2 46.5004 41.1179   1
   0  18  -2-27.1063 47.1400   1
   0  18   2 8.94699 45.4659   1
   0 -18   2 45.6818 47.6666   1
   0 -18  -2-17.9315 43.0282   1
   1  18   2 620.592 78.8591   1
  -1  18  -2 484.401 75.1337   1
   1 -18   2 385.382 67.0610   1
  -1 -18  -2 626.604 77.4444   1
  -2  18  -2 472.885 71.6846   1
   2  18   2 457.111 70.8029   1
  -2 -18  -2 367.136 65.3988   1
   2 -18   2 632.302 77.7135   1
  -3  18  -2 61.5698 46.2118   1
   3 -18   2 82.7142 48.8646   1
  -3 -18  -2 180.245 55.0829   1
   3  18   2 158.758 52.9021   1
  -4 -18  -2-9.06050 41.4592   1
   4  18   2 26.2768 45.6974   1
  -4  18  -2 17.2323 35.9908   1
   4 -18   2-27.9826 41.2338   1
  -5 -18  -2 2868.94 188.495   1
  -5  18  -2 2408.85 181.178   1
   5 -18   2 2961.56 191.482   1
   5  18   2 2847.76 188.318   1
  -6 -18  -2 89.9092 50.6015   1
   6  18   2 62.2032 47.1820   1
   6 -18   2 44.8989 45.2517   1
  -7  18  -2 194.878 52.0660   1
   7 -18   2 205.437 51.4158   1
  -7 -18  -2 205.513 58.5289   1
   8  18   2 61.5112 44.0838   1
  -8  18  -2 26.4288 41.6722   1
   8 -18   2 17.8133 40.7950   1
  -8 -18  -2 62.2696 47.6201   1
   9  18   2 281.667 59.3263   1
  -9  18  -2 383.684 67.6159   1
   9 -18   2 243.462 59.0875   1
  -9 -18  -2 229.890 59.5819   1
  10  18   2 17.6063 47.1061   1
  10 -18   2 8.58097 33.6458   1
 -10  18  -2 43.2323 36.1372   1
 -10 -18  -2 35.5860 40.7262   1
  11 -18   2-34.5808 46.2474   1
 -11  18  -2 16.8911 43.4952   1
  10 -19  -2 58.7127 42.6321   1
 -10  19   2-16.6960 40.6754   1
  -9  19   2 67.6743 48.4522   1
   9 -19  -2-42.2923 47.4055   1
  -8  19   2-8.41715 32.2264   1
   8 -19  -2 25.7423 31.2494   1
  -6  19   2 209.548 52.6203   1
   6 -19  -2 165.813 50.6981   1
  -5  19   2 387.513 63.2587   1
   5  19  -2 307.214 69.4880   1
   5 -19  -2 482.767 68.8180   1
  -4  19   2 26.0100 43.4595   1
   4  19  -2-17.8722 48.9549   1
   4 -19  -2-34.4230 43.7325   1
  -4 -19   2 9.24110 42.9853   1
  -3  19   2 60.3867 42.7381   1
   3  19  -2 116.349 55.0233   1
  -3 -19   2 46.3501 47.1990   1
   3 -19  -2 44.1876 42.5144   1
   2  19  -2 307.994 63.1574   1
  -2  19   2 209.664 54.5037   1
  -2 -19   2 184.549 57.4751   1
   2 -19  -2 177.982 51.8862   1
   1  19  -2 71.5893 50.1622   1
  -1  19   2-8.58280 44.7919   1
  -1 -19   2 63.7525 45.6651   1
   1 -19  -2-17.8604 46.0030   1
   0  19   2 43.1160 45.6050   1
   0 -19  -2 44.4717 44.6270   1
   1  19   2 79.3694 48.8831   1
  -1 -19  -2 8.83429 43.6773   1
   1 -19   2-8.95080 37.4054   1
   2  19   2 70.8652 46.2375   1
  -2  19  -2-17.4297 47.2057   1
  -2 -19  -2 70.5224 44.2107   1
   2 -19   2-18.0965 44.7438   1
   3  19   2 97.0580 52.1301   1
  -3  19  -2-8.51282 42.6794   1
  -3 -19  -2-17.6295 45.4029   1
   3 -19   2 9.19645 38.4241   1
  -4  19  -2 347.678 66.5608   1
   4  19   2 263.220 64.2904   1
  -4 -19  -2 465.356 70.7087   1
   4 -19   2 377.191 70.2631   1
  -5 -19  -2 62.2405 39.4045   1
   5  19   2 42.8797 39.3404   1
  -5  19  -2 97.3794 50.7789   1
   5 -19   2 53.0045 39.1514   1
   6  19   2 43.0181 46.0804   1
  -6  19  -2 87.5334 46.3065   1
   6 -19   2 26.3737 38.2313   1
  -6 -19  -2 44.5630 45.9561   1
   7  19   2-8.65171 46.8617   1
  -7  19  -2 26.0004 44.0631   1
   7 -19   2 26.1869 43.7756   1
  -7 -19  -2 79.9911 49.8282   1
   8  19   2 390.449 71.4397   1
   8 -19   2 466.445 65.8282   1
  -8 -19  -2 356.834 67.0647   1
   9  19   2 273.863 62.6588   1
   9 -19   2 362.164 68.1932   1
  -9 -19  -2 295.206 62.2695   1
  -9  19  -2 304.928 64.8097   1
   6 -20  -2-8.49769 41.4168   1
  -6  20   2 64.7345 42.2382   1
   5 -20  -2 42.4738 39.5904   1
  -5  20   2 65.5948 41.1741   1
   4 -20  -2-8.37060 39.5647   1
  -4  20   2 42.2254 45.7285   1
   3 -20  -2 347.333 64.0573   1
   3  20  -2 231.719 59.8611   1
  -3  20   2 227.241 60.8759   1
  -2 -20   2 450.622 70.8320   1
   2 -20  -2 476.699 72.0865   1
   2  20  -2 475.282 73.8482   1
  -2  20   2 430.486 70.0057   1
   1 -20  -2 78.7227 44.6057   1
  -1 -20   2 79.2601 43.0621   1
   1  20  -2 88.1247 46.7116   1
  -1  20   2 84.9514 48.2790   1
   0 -20  -2 253.554 57.7015   1
   0 -20   2 157.536 48.7206   1
   0  20   2 217.879 51.6966   1
   0  20  -2 141.321 56.8589   1
  -1 -20  -2 225.620 57.1145   1
   1  20   2 336.613 62.9846   1
   2 -20   2 569.941 82.0356   1
  -2 -20  -2 750.667 85.1896   1
  -2  20  -2 763.603 87.4673   1
   2  20   2 587.842 82.1198   1
   3 -20   2 35.5515 42.6604   1
  -3 -20  -2 34.2636 40.4879   1
  -3  20  -2-16.6080 47.0573   1
   3  20   2 8.64040 39.5435   1
   4 -20   2 86.7373 46.5486   1
  -4 -20  -2 111.637 54.2922   1
   4  20   2 51.5724 47.7782   1
   5 -20   2 42.9293 43.6817   1
  -5 -20  -2 34.1478 36.4272   1
  -5  20  -2 68.6677 44.2543   1
   5  20   2 42.6647 39.1020   1
  -6 -20  -2 900.714 93.0855   1
   6  20   2 903.667 91.2025   1
  25   0  -3-26.8959 44.3169   1
 -25   0   3 65.4538 46.8761   1
  24   0  -3-35.1519 44.0737   1
 -24   0   3-28.4028 47.4787   1
  23   0  -3 8.86001 40.5458   1
 -23   0   3-37.6850 45.2176   1
 -21   0   3-9.28004 41.7519   1
  21   0  -3-8.50384 37.5946   1
 -20   0   3 9.41048 43.0623   1
  20   0  -3 7.97231 39.4046   1
 -19   0   3 8.77592 40.1570   1
  19   0  -3-8.00484 33.4373   1
 -18   0   3-16.5204 33.8068   1
  18   0  -3 15.7272 34.7623   1
 -17   0   3-15.8236 32.3985   1
  17   0  -3-30.3738 33.5850   1
 -16   0   3-15.0432 30.1435   1
  16   0  -3 58.2914 36.0192   1
 -15   0   3 35.8899 32.8489   1
  15   0  -3-6.83596 26.7913   1
 -13   0   3-18.5962 28.8356   1
  13   0  -3 5.96592 30.3193   1
  12   0  -3-16.4730 28.6574   1
 -11   0   3 47.2141 26.6801   1
  11   0  -3 5.05929 22.7864   1
 -10   0   3 9.52900 23.2097   1
  10   0  -3-4.47726 22.4428   1
  -9   0   3-12.5114 22.5827   1
   9   0  -3-3.98529 20.7954   1
  -7   0   3 15.0611 20.4755   1
   7   0  -3 34.6233 19.9092   1
  -6   0   3-19.3519 20.0059   1
   6   0  -3 20.5205 16.8231   1
  -5   0   3 5.30548 15.5728   1
   5   0  -3 15.3992 15.9243   1
  -4   0   3 1.15920 12.2507   1
   4   0  -3 6.08681 12.1627   1
  -1   0   3 0.98882 10.9603   1
   1   0  -3 6.13836 11.4997   1
   0   0   3 1.51305 12.2555   1
   0   0  -3-4.79292 14.0622   1
  -1   0  -3 13.0670 19.9344   1
   1   0   3 6.14569 14.4258   1
  -2   0  -3-21.9168 20.3488   1
   2   0   3 2.64692 20.6316   1
  -3   0  -3 6.65051 19.2477   1
   3   0   3 3.21278 16.7632   1
  -4   0  -3 15.6033 30.3966   1
   4   0   3-7.50419 22.6039   1
  -5   0  -3 49.3154 31.3413   1
   5   0   3-8.57071 23.2085   1
  -6   0  -3-24.9634 22.4633   1
   6   0   3 33.6100 20.0581   1
  -7   0  -3-10.9977 28.3206   1
   7   0   3-5.31216 26.2574   1
  -8   0  -3-5.98136 23.9661   1
   8   0   3-5.79797 21.6636   1
  -9   0  -3 6.41738 33.0537   1
   9   0   3-24.9428 32.5379   1
 -10   0  -3 6.89239 22.3146   1
  10   0   3 33.0855 30.2887   1
 -11   0  -3 21.9390 31.1722   1
  11   0   3 27.9027 34.4950   1
 -12   0  -3 23.1643 34.7446   1
  12   0   3 7.27172 32.7218   1
 -13   0  -3-16.4306 37.5928   1
  13   0   3 29.9726 35.9621   1
 -14   0  -3-17.5540 32.7934   1
  14   0   3 22.7832 29.0759   1
 -15   0  -3 18.5457 38.7649   1
  15   0   3 45.7020 34.8884   1
 -16   0  -3 45.1540 43.3540   1
  16   0   3 8.27472 35.9372   1
  17   0   3 8.64942 42.7493   1
 -17   0  -3-8.98240 38.9926   1
  19   0   3 25.7731 42.4612   1
 -19   0  -3-18.7283 44.9406   1
  20   0   3-17.3824 31.6502   1
 -20   0  -3 9.29685 33.8556   1
  21   0   3-17.5524 46.3765   1
 -21   0  -3 54.9540 48.3989   1
  22   0   3-35.0903 42.7387   1
 -22   0  -3 9.06413 37.8671   1
  23   0   3-26.0631 40.4193   1
 -23   0  -3-8.97471 47.4272   1
  25   1  -3-9.05957 42.8295   1
  25  -1  -3-62.1518 50.8652   1
 -25  -1   3-18.9704 42.6882   1
 -25   1   3-9.44330 49.2810   1
  24   1  -3-27.3181 45.6465   1
  24  -1  -3 9.04751 47.2048   1
 -24   1   3-9.32470 41.2235   1
 -24  -1   3-9.37199 39.1503   1
  23   1  -3 188.249 54.3968   1
 -23  -1   3 167.432 55.8783   1
 -23   1   3 107.127 49.2509   1
  23  -1  -3 127.832 47.1405   1
 -22   1   3 184.322 55.1140   1
  22  -1  -3 16.9827 42.1591   1
  21   1  -3 152.626 48.9666   1
 -21  -1   3 128.678 47.1262   1
 -21   1   3 181.760 50.1795   1
  21  -1  -3 94.1833 46.7788   1
  20   1  -3-16.7758 40.9205   1
 -20  -1   3 98.5490 44.9624   1
 -20   1   3 52.9884 43.0780   1
  20  -1  -3 67.8483 41.3737   1
  19   1  -3 16.4260 40.6117   1
 -19  -1   3 34.4111 37.3657   1
 -19   1   3 42.8731 34.3776   1
  19  -1  -3 16.6155 34.7251   1
  18   1  -3 2595.14 177.293   1
 -18  -1   3 2967.16 185.847   1
 -18   1   3 2648.32 178.910   1
  18  -1  -3 2750.56 177.860   1
  17   1  -3 4607.97 275.461   1
 -17  -1   3 5954.52 294.662   1
 -17   1   3 5422.19 286.756   1
  17  -1  -3 4380.27 275.245   1
  16   1  -3 1240.52 107.603   1
 -16  -1   3 1665.03 123.334   1
 -16   1   3 1528.22 117.010   1
  16  -1  -3 1629.19 117.941   1
  15   1  -3 1170.43 94.3314   1
 -15  -1   3 1217.25 102.308   1
 -15   1   3 1023.11 94.1641   1
  15  -1  -3 1176.52 96.8776   1
  14   1  -3 1836.62 128.972   1
 -14  -1   3 2030.34 134.561   1
 -13  -1   3 4306.92 239.567   1
  13  -1  -3 4241.48 236.439   1
 -12   1   3-5.88570 28.7062   1
 -12  -1   3 56.2248 26.1911   1
  12  -1  -3 29.6182 30.5391   1
  12   1  -3 43.1622 29.2454   1
  11   1  -3 10060.4 480.089   1
 -11  -1   3 9751.81 479.064   1
 -11   1   3 9928.76 483.970   1
  11  -1  -3 9355.19 482.110   1
  10   1  -3 9279.59 449.064   1
 -10  -1   3 9289.38 451.218   1
 -10   1   3 10035.2 457.971   1
  10  -1  -3 8451.35 448.321   1
   9   1  -3 9378.03 482.579   1
  -9  -1   3 10053.9 486.527   1
  -9   1   3 11130.4 492.080   1
   9  -1  -3 10070.0 487.845   1
   8   1  -3 27601.6 1357.53   1
  -8  -1   3 31872.0 1361.91   1
   7   1  -3 43585.2 1998.00   1
  -7   1   3 47496.7 2005.36   1
   7  -1  -3 41556.4 2000.04   1
  -7  -1   3 43554.5 1999.99   1
   6   1  -3 602.077 44.7937   1
  -6   1   3 613.770 46.8154   1
   6  -1  -3 516.919 47.0864   1
  -6  -1   3 587.723 43.9299   1
  -5   1   3 35081.5 1427.48   1
  -5  -1   3 35162.5 1421.51   1
   5  -1  -3 33451.3 1426.04   1
   4  -1  -3 179384. 7617.41   1
   4   1  -3 183694. 7609.17   1
  -4   1   3 188694. 7616.59   1
  -3   1   3 317606. 14648.0   1
   3  -1  -3 332400. 14647.7   1
  -2   1   3 72647.8 2650.55   1
   2  -1  -3 46455.0 2648.78   1
   1  -1  -3 6286.56 283.669   1
   1   1  -3 6284.62 277.975   1
  -1   1   3 6675.15 283.625   1
   0  -1  -3 298160. 12677.1   1
   0   1   3 290407. 12676.1   1
   0   1  -3 270339. 12673.1   1
   0  -1   3 272365. 12672.5   1
  -1   1  -3 216803. 8975.98   1
  -1  -1  -3 197733. 8975.44   1
   1  -1   3 192285. 8972.77   1
   1   1   3 190989. 8974.26   1
  -2   1  -3 174096. 8580.22   1
  -2  -1  -3 195685. 8582.19   1
   2  -1   3 194143. 8582.13   1
   2   1   3 197841. 8581.94   1
  -3   1  -3 318.482 38.1873   1
  -3  -1  -3 257.405 37.4051   1
   3  -1   3 300.219 39.7650   1
   3   1   3 407.757 39.1045   1
  -4   1  -3 13835.6 651.265   1
  -4  -1  -3 13363.3 650.142   1
   4  -1   3 13961.2 649.861   1
   4   1   3 13853.8 649.696   1
  -5   1  -3 14844.3 675.993   1
  -5  -1  -3 14287.2 673.904   1
   5  -1   3 14069.0 671.358   1
   5   1   3 13569.0 670.470   1
  -6   1  -3 19445.5 950.476   1
  -6  -1  -3 20235.8 951.833   1
   6  -1   3 20442.5 950.595   1
   6   1   3 20820.6 950.156   1
  -7   1  -3 1614.26 109.199   1
  -7  -1  -3 1441.36 106.177   1
   7  -1   3 1585.31 107.398   1
   7   1   3 1476.76 102.566   1
  -8   1  -3 628.797 65.1828   1
  -8  -1  -3 644.044 68.9248   1
   8  -1   3 531.392 60.5723   1
   8   1   3 714.669 64.9976   1
  -9   1  -3 17019.5 872.457   1
  -9  -1  -3 18787.7 876.278   1
   9  -1   3 18449.8 873.343   1
   9   1   3 18830.4 871.253   1
 -10  -1  -3 3878.34 211.937   1
  10  -1   3 3555.21 203.052   1
  10   1   3 3513.00 201.822   1
 -11   1  -3 456.934 64.6610   1
 -11  -1  -3 672.613 73.4515   1
  11  -1   3 654.375 68.9955   1
  11   1   3 713.639 74.9705   1
 -12   1  -3 295.575 56.6436   1
 -12  -1  -3 199.642 60.8862   1
  12  -1   3 199.844 51.8822   1
 -13   1  -3 1855.08 141.318   1
 -13  -1  -3 2340.02 152.069   1
  13   1   3 1879.85 141.029   1
  13  -1   3 2234.31 148.399   1
 -14  -1  -3 1537.47 127.598   1
  14   1   3 1788.87 130.112   1
 -15  -1  -3 1289.99 112.048   1
 -15   1  -3 1348.18 114.711   1
  15   1   3 1321.11 110.143   1
  15  -1   3 1175.70 106.973   1
 -16   1  -3 159.303 52.3182   1
 -16  -1  -3 169.974 44.2458   1
  16  -1   3 200.029 46.8164   1
  16   1   3 148.459 43.7056   1
 -17  -1  -3 2323.63 164.388   1
 -17   1  -3 2447.62 167.918   1
  17   1   3 2376.01 164.390   1
  17  -1   3 2129.80 156.627   1
 -18   1  -3 19.6573 44.9780   1
  18  -1   3 8.07650 38.7648   1
 -19   1  -3-47.0562 47.8299   1
  19  -1   3 17.2474 44.4165   1
 -19  -1  -3-18.2750 38.1746   1
 -20  -1  -3 9.18445 31.6437   1
 -20   1  -3 9.20287 36.0679   1
  20  -1   3-8.86251 39.1842   1
  20   1   3 53.5180 38.7264   1
 -21  -1  -3 340.088 65.2230   1
 -21   1  -3 407.969 64.3780   1
  21  -1   3 322.503 61.1886   1
  21   1   3 310.381 60.8465   1
 -22   1  -3 9.23883 33.6569   1
 -22  -1  -3 9.25121 46.3819   1
  22   1   3-17.6071 45.3474   1
  22  -1   3 68.1476 38.9904   1
 -23   1  -3-35.7441 40.2025   1
 -23  -1  -3 27.1316 42.7405   1
  23   1   3-8.67260 36.2268   1
  23  -1   3 34.1520 43.9701   1
 -24   1  -3 148.509 54.0096   1
  24  -1   3 135.265 50.3484   1
  25   1   3-8.28406 39.7582   1
 -26   2   3-27.6601 51.6724   1
  26  -2  -3 8.88177 49.7768   1
 -25   2   3-19.4489 42.2156   1
  25  -2  -3-25.5406 38.3034   1
  25   2  -3 90.8114 49.1684   1
 -24  -2   3-9.46306 39.5306   1
  24   2  -3-9.08181 46.1529   1
 -23   2   3 528.009 74.6847   1
 -23  -2   3 349.445 67.3333   1
  23  -2  -3 582.605 78.7250   1
  23   2  -3 513.952 74.7936   1
 -22   2   3 1642.37 136.256   1
  22  -2  -3 1868.20 139.275   1
 -21   2   3 1094.03 106.447   1
 -21  -2   3 1158.62 105.729   1
  21  -2  -3 1275.47 110.698   1
  21   2  -3 1156.06 107.232   1
 -20   2   3 569.313 77.0172   1
 -20  -2   3 448.903 67.5993   1
  20  -2  -3 450.602 66.6717   1
  20   2  -3 452.402 70.6116   1
 -19   2   3 714.165 79.6946   1
  19  -2  -3 517.502 73.7468   1
 -18  -2   3 1745.69 131.779   1
  18   2  -3 1650.84 127.161   1
 -17   2   3 1169.99 103.822   1
 -17  -2   3 1236.80 103.573   1
  17  -2  -3 1137.22 101.573   1
  17   2  -3 1117.33 99.4284   1
 -16   2   3 47.7367 38.2382   1
 -16  -2   3 45.8202 35.0049   1
  16  -2  -3 22.4518 35.4282   1
  16   2  -3 63.3537 32.8078   1
 -15   2   3 37.3446 31.2079   1
 -15  -2   3-7.23256 30.8190   1
  15   2  -3 19.9020 29.3364   1
 -14   2   3 8860.01 463.236   1
 -14  -2   3 8867.32 463.321   1
  14  -2  -3 9184.25 464.598   1
  14   2  -3 9491.82 460.585   1
 -13   2   3 2948.21 179.350   1
 -13  -2   3 2887.21 177.509   1
  13  -2  -3 2870.82 177.513   1
  13   2  -3 2975.71 174.536   1
 -12   2   3 56861.2 2453.89   1
  12  -2  -3 49997.6 2444.73   1
 -12  -2   3 53664.3 2444.34   1
 -11   2   3 5686.72 302.333   1
 -11  -2   3 5724.29 299.684   1
  11  -2  -3 5902.23 302.924   1
  11   2  -3 5708.51 295.530   1
 -10   2   3 50980.8 2559.65   1
  10   2  -3 54657.2 2549.64   1
 -10  -2   3 59299.0 2556.13   1
  10  -2  -3 58512.1 2557.59   1
  -9   2   3 17525.0 801.789   1
   9   2  -3 16737.5 791.705   1
   9  -2  -3 16412.8 798.468   1
  -9  -2   3 17108.5 795.387   1
  -8   2   3 67178.1 3174.18   1
   8   2  -3 69577.8 3168.83   1
   8  -2  -3 71924.7 3178.43   1
  -8  -2   3 70738.3 3170.60   1
   7   2  -3 2032.17 117.493   1
  -7  -2   3 2250.43 120.033   1
  -6   2   3 40555.2 1845.27   1
  -6  -2   3 38754.8 1838.56   1
   6  -2  -3 41689.4 1846.15   1
   6   2  -3 41010.4 1837.08   1
  -5  -2   3 57516.9 2586.89   1
   5   2  -3 56231.0 2585.96   1
   5  -2  -3 55978.4 2595.90   1
  -5   2   3 59255.2 2595.30   1
   4  -2  -3 6951.50 328.688   1
  -4  -2   3 6807.37 319.377   1
   4   2  -3 6857.76 319.318   1
  -4   2   3 6842.28 327.429   1
  -3  -2   3 13040.5 552.123   1
  -3   2   3 12096.8 560.894   1
   3   2  -3 12716.9 550.717   1
   2  -2  -3 52110.8 2531.93   1
  -2   2   3 54952.2 2531.81   1
   2   2  -3 58172.3 2523.81   1
  -2  -2   3 55976.9 2523.68   1
   1  -2  -3 14301.3 671.941   1
   1   2  -3 15090.9 665.963   1
  -1   2   3 13771.5 672.492   1
  -1  -2   3 14602.6 665.540   1
   0   2  -3 62722.3 2762.08   1
   0   2   3 59403.5 2766.47   1
   0  -2  -3 58009.2 2766.52   1
   0  -2   3 62985.2 2763.14   1
  -1   2  -3 28735.2 1282.96   1
  -1  -2  -3 27938.7 1282.73   1
   1   2   3 28432.2 1282.54   1
   1  -2   3 27054.2 1279.32   1
   2  -2   3 167304. 7438.31   1
   2   2   3 180879. 7440.30   1
  -2   2  -3 177550. 7440.12   1
  -4   2  -3 12757.1 552.525   1
  -4  -2  -3 11986.4 548.171   1
   4   2   3 12445.3 548.262   1
  -5   2  -3 43716.4 1877.77   1
  -5  -2  -3 40067.3 1873.44   1
   5   2   3 37765.9 1871.10   1
   5  -2   3 41919.5 1871.01   1
  -6   2  -3 20422.8 1008.33   1
  -6  -2  -3 21763.8 1009.31   1
   6   2   3 22710.3 1008.67   1
   6  -2   3 21017.4 1006.73   1
  -7   2  -3 5324.25 288.437   1
  -7  -2  -3 5120.58 286.157   1
   7   2   3 5566.38 288.398   1
   7  -2   3 5838.02 292.694   1
  -8   2  -3 28954.4 1354.66   1
  -8  -2  -3 28708.9 1352.49   1
   8   2   3 29029.5 1351.27   1
   8  -2   3 29262.0 1354.24   1
   9   2   3 3584.15 205.754   1
  -9  -2  -3 3492.66 207.334   1
 -10   2  -3 16963.1 847.290   1
 -10  -2  -3 16947.3 844.468   1
  10   2   3 19091.2 847.743   1
  10  -2   3 17428.0 846.352   1
 -11   2  -3 8668.65 464.458   1
 -11  -2  -3 8645.09 461.356   1
  11   2   3 9810.80 466.412   1
  11  -2   3 9289.38 465.625   1
 -12   2  -3 3960.23 227.080   1
 -12  -2  -3 3449.33 220.598   1
  12   2   3 3503.82 219.979   1
  12  -2   3 4069.68 225.819   1
 -13   2  -3 2160.78 144.236   1
 -13  -2  -3 2297.72 147.129   1
  13  -2   3 2361.66 148.466   1
  14   2   3 361.948 58.2881   1
 -14  -2  -3 515.459 66.1537   1
 -15   2  -3 4437.12 272.414   1
 -15  -2  -3 5178.96 277.862   1
  15   2   3 4771.24 273.069   1
  15  -2   3 4417.67 268.532   1
 -16   2  -3 140.989 48.7926   1
 -16  -2  -3 325.255 58.7238   1
  16   2   3 230.170 56.1056   1
  16  -2   3 221.319 55.5727   1
 -17   2  -3 26.8333 44.2232   1
 -17  -2  -3 8.99089 31.8895   1
  17   2   3 69.3665 36.2385   1
  17  -2   3-17.2858 42.1192   1
  18  -2   3 1982.93 143.816   1
 -18  -2  -3 1693.13 139.548   1
 -18   2  -3 1845.77 143.328   1
 -19   2  -3 56.2924 51.0030   1
 -19  -2  -3 83.4761 51.6033   1
  19   2   3 70.9420 46.4921   1
  19  -2   3 179.767 51.2778   1
 -20  -2  -3 546.558 77.5247   1
  20   2   3 639.573 80.3570   1
  20  -2   3 489.110 69.5740   1
 -21   2  -3 253.423 61.5472   1
 -21  -2  -3 359.463 68.7448   1
  21   2   3 283.157 64.4176   1
  21  -2   3 240.823 58.4209   1
 -22   2  -3 18.1349 46.0790   1
  22   2   3-26.3109 45.7578   1
  22  -2   3 34.9268 39.9560   1
 -22  -2  -3-9.14081 45.1791   1
  23  -2   3 42.4043 37.5401   1
  23   2   3 43.4405 45.9454   1
 -23  -2  -3 53.7214 41.6913   1
 -23   2  -3 36.0884 36.1985   1
  24  -2   3 114.572 49.6954   1
 -24   2  -3 168.638 53.8337   1
 -26   3   3 77.8398 52.1619   1
  26  -3  -3 75.0315 49.8569   1
 -25   3   3-9.28055 45.8761   1
  25  -3  -3-26.1879 46.1305   1
 -24   3   3-37.0204 43.0529   1
 -24  -3   3-18.7931 42.2776   1
  24   3  -3 63.5641 44.8834   1
  24  -3  -3 35.4584 46.2517   1
  23   3  -3 1594.38 130.526   1
  23  -3  -3 1555.72 129.328   1
 -23  -3   3 1596.47 131.751   1
 -23   3   3 1548.72 127.587   1
 -22   3   3 3075.74 198.418   1
  22  -3  -3 2847.81 191.719   1
  21   3  -3 26.1991 41.9509   1
 -21  -3   3 54.6413 43.0767   1
 -20   3   3 323.405 63.0780   1
 -20  -3   3 515.547 70.7537   1
  20   3  -3 486.347 67.7594   1
  20  -3  -3 377.895 69.6629   1
 -19   3   3 970.958 97.6993   1
 -19  -3   3 1156.26 104.318   1
  19   3  -3 1076.49 101.449   1
  19  -3  -3 988.384 97.7300   1
 -18   3   3 17.4261 39.2042   1
 -18  -3   3 24.9984 39.9952   1
  18   3  -3 7.98382 37.1416   1
  18  -3  -3 8.19696 35.5885   1
 -17   3   3 15973.3 793.878   1
 -17  -3   3 17036.9 796.109   1
  17   3  -3 15662.3 787.389   1
  17  -3  -3 16209.0 791.782   1
 -16   3   3 72.1470 38.2854   1
 -16  -3   3 207.019 46.9593   1
  16   3  -3 87.4790 41.6739   1
  16  -3  -3 134.246 44.1086   1
 -15   3   3 218.486 47.4014   1
 -15  -3   3 87.0386 36.3625   1
  15   3  -3 151.260 40.6663   1
  15  -3  -3 104.706 36.9386   1
 -14   3   3 17074.2 812.717   1
  14  -3  -3 16426.7 809.222   1
 -13  -3   3 12246.9 550.238   1
  13   3  -3 11267.9 545.773   1
  13  -3  -3 11031.3 548.493   1
 -12   3   3 21978.1 1008.02   1
  12  -3  -3 18983.7 999.898   1
 -12  -3   3 21840.1 1003.11   1
  12   3  -3 22275.4 1001.11   1
 -11   3   3 86.1197 33.8602   1
  11  -3  -3 70.1073 29.4701   1
 -11  -3   3 78.7279 28.6075   1
  11   3  -3 60.4000 27.4505   1
 -10   3   3 34.5292 25.0504   1
  10  -3  -3 59.7630 24.5126   1
 -10  -3   3 4.71807 22.7184   1
  10   3  -3 67.8190 25.6849   1
  -9   3   3 456.703 52.1389   1
   9  -3  -3 461.535 55.6930   1
  -9  -3   3 436.483 46.8405   1
   9   3  -3 491.389 46.8988   1
  -8   3   3 5263.24 276.833   1
   8  -3  -3 5487.07 277.721   1
  -7   3   3 65433.9 3045.82   1
   7   3  -3 69618.4 3037.57   1
  -7  -3   3 66115.9 3038.53   1
   7  -3  -3 65818.8 3047.09   1
  -6   3   3 14313.9 637.289   1
  -6  -3   3 13291.6 627.427   1
   6  -3  -3 13403.8 637.439   1
   6   3  -3 13146.6 627.725   1
  -5  -3   3 9314.28 473.133   1
   5   3  -3 11054.1 475.015   1
   4   3  -3 4251.16 192.631   1
  -4   3   3 3793.42 201.366   1
  -4  -3   3 3964.97 193.206   1
   3  -3  -3 120452. 5211.66   1
  -3   3   3 111069. 5209.99   1
   3   3  -3 116208. 5202.01   1
  -3  -3   3 113783. 5201.76   1
  -2  -3   3 6957.17 321.187   1
   2   3  -3 6341.84 319.405   1
  -2   3   3 7065.19 329.415   1
   2  -3  -3 7084.32 330.645   1
  -1  -3   3 4068.32 211.166   1
   1  -3  -3 4376.98 218.197   1
  -1   3   3 4344.42 218.035   1
   1   3  -3 4573.73 212.462   1
   0  -3  -3 114921. 5509.44   1
   0   3   3 121706. 5507.48   1
   0   3  -3 123491. 5503.68   1
   0  -3   3 125575. 5503.92   1
  -1  -3  -3 24783.6 1212.12   1
   1   3   3 27090.6 1212.41   1
  -1   3  -3 27436.4 1209.10   1
   1  -3   3 25871.4 1209.85   1
  -2   3  -3 64757.7 3000.88   1
   2  -3   3 67517.1 3004.42   1
  -3  -3  -3 15522.7 749.114   1
   3   3   3 15207.2 747.167   1
  -3   3  -3 17481.3 752.240   1
   3  -3   3 15724.7 747.888   1
  -4  -3  -3 1428.79 96.3248   1
   4   3   3 1375.54 94.6299   1
   4  -3   3 1522.96 97.0057   1
  -4   3  -3 1415.81 98.2227   1
  -5   3  -3 6694.88 345.340   1
  -5  -3  -3 7408.90 346.207   1
   5  -3   3 6800.79 343.228   1
   5   3   3 6204.61 340.748   1
  -6   3  -3 17339.7 783.115   1
  -6  -3  -3 15707.8 778.341   1
   6  -3   3 15280.6 776.550   1
   6   3   3 17078.7 777.351   1
  -7   3  -3 74284.8 3276.50   1
  -7  -3  -3 71620.6 3273.49   1
   7  -3   3 70514.3 3272.45   1
   7   3   3 70536.0 3272.35   1
  -8   3  -3 21277.9 944.651   1
  -8  -3  -3 19743.5 937.980   1
   8  -3   3 18734.8 935.484   1
   8   3   3 19411.2 935.892   1
 -10   3  -3 15885.8 790.174   1
 -10  -3  -3 18759.9 798.825   1
  10   3   3 17674.7 792.919   1
 -11   3  -3 1706.69 129.493   1
 -11  -3  -3 1762.21 129.399   1
  11  -3   3 1764.30 129.798   1
  11   3   3 1841.64 128.989   1
 -12   3  -3 4006.44 248.356   1
 -12  -3  -3 4376.39 250.389   1
  12  -3   3 4561.17 249.325   1
  12   3   3 4115.69 248.639   1
 -13   3  -3 4725.08 275.281   1
 -13  -3  -3 4729.81 272.946   1
  13  -3   3 4827.84 274.593   1
  13   3   3 4764.87 272.076   1
 -14   3  -3 6960.26 384.662   1
  14  -3   3 7310.98 383.838   1
 -15   3  -3 1157.25 104.369   1
 -15  -3  -3 1126.67 104.043   1
  15  -3   3 1114.97 101.969   1
  15   3   3 873.269 95.5780   1
 -16   3  -3 6113.30 334.198   1
 -16  -3  -3 5854.42 334.288   1
  16   3   3 5967.00 331.977   1
 -17   3  -3 1439.62 123.778   1
 -17  -3  -3 1426.27 119.262   1
  17  -3   3 1133.74 112.976   1
  17   3   3 1446.58 120.373   1
 -18   3  -3 645.225 81.2759   1
 -18  -3  -3 803.507 88.1100   1
  18   3   3 922.902 91.9951   1
  18  -3   3 684.763 78.6532   1
 -19   3  -3 783.652 87.4445   1
 -19  -3  -3 670.351 85.9912   1
  19   3   3 752.383 85.3259   1
  19  -3   3 809.813 88.9694   1
 -20  -3  -3 119.112 50.0837   1
  20   3   3 186.600 54.9839   1
 -21   3  -3 9.32966 38.1913   1
 -21  -3  -3 36.5506 47.6792   1
  21  -3   3-17.0179 42.0618   1
  21   3   3 61.6556 48.2581   1
 -22  -3  -3 72.7279 51.5286   1
  22   3   3-8.73747 45.0177   1
 -23   3  -3 17.9171 44.9255   1
 -23  -3  -3-8.97552 42.4387   1
  23  -3   3 84.7224 50.0667   1
  23   3   3 25.8171 46.0546   1
 -24  -3  -3 396.580 69.3000   1
 -24   3  -3 505.488 69.3759   1
  24  -3   3 416.100 67.6352   1
  24   3   3 606.247 82.4603   1
 -26   4   3 370.235 66.6067   1
  26  -4  -3 215.166 54.4040   1
 -25   4   3 54.6720 45.0897   1
  25  -4  -3 44.0362 48.2989   1
 -24   4   3 36.8401 46.8256   1
  24  -4  -3 88.6520 49.7040   1
  24   4  -3-17.8288 40.1318   1
 -23   4   3 296.008 63.0007   1
 -23  -4   3 348.617 62.6441   1
  23  -4  -3 290.738 64.9274   1
  23   4  -3 341.864 61.8216   1
 -22   4   3 717.647 85.8198   1
  22  -4  -3 871.375 91.4486   1
 -21   4   3 55.1778 38.4516   1
 -21  -4   3 18.2338 37.3515   1
  21  -4  -3 8.81987 36.8808   1
  21   4  -3 69.9234 41.3410   1
 -20   4   3 220.267 54.2543   1
 -20  -4   3 248.941 55.6848   1
  20  -4  -3 306.795 64.7864   1
  20   4  -3 213.677 53.1408   1
 -19   4   3 36.3826 40.2478   1
 -19  -4   3 34.5228 40.8262   1
  19  -4  -3 50.9542 37.5836   1
  19   4  -3 33.1651 36.0360   1
 -18   4   3 1936.86 150.046   1
 -18  -4   3 2307.83 157.409   1
  18  -4  -3 2213.69 156.187   1
  18   4  -3 2223.77 153.269   1
 -17  -4   3 383.341 61.4028   1
  17   4  -3 383.756 59.8936   1
 -16   4   3 4714.11 291.015   1
 -16  -4   3 5272.41 289.037   1
  16  -4  -3 4994.42 288.503   1
  16   4  -3 5601.24 290.588   1
 -15  -4   3 6699.86 349.065   1
  15  -4  -3 6474.31 350.951   1
  15   4  -3 6450.83 345.701   1
 -14   4   3 2884.82 183.160   1
  14  -4  -3 2891.86 181.543   1
 -13   4   3 23856.8 1189.34   1
  13   4  -3 26754.4 1186.02   1
  13  -4  -3 24089.8 1188.30   1
 -13  -4   3 26093.0 1187.41   1
  12   4  -3 16010.0 738.781   1
 -12  -4   3 14763.7 737.559   1
 -11   4   3 6495.45 329.439   1
 -11  -4   3 6221.32 321.236   1
  11  -4  -3 5840.30 323.434   1
  11   4  -3 6219.62 317.833   1
 -10  -4   3 1221.45 87.4136   1
  10  -4  -3 1127.42 90.2483   1
  10   4  -3 1135.88 83.6108   1
 -10   4   3 1196.12 92.5082   1
  -9  -4   3 37993.2 1769.98   1
   9  -4  -3 39975.3 1779.82   1
   9   4  -3 38524.2 1768.77   1
  -9   4   3 37791.3 1779.05   1
  -8  -4   3 41408.3 1899.41   1
   8  -4  -3 40734.9 1908.76   1
  -8   4   3 41926.7 1909.91   1
   8   4  -3 41832.7 1899.81   1
   7  -4  -3 48035.0 2207.09   1
  -7   4   3 48203.6 2205.31   1
   6  -4  -3 2894.42 166.008   1
  -6  -4   3 3037.88 159.790   1
  -6   4   3 3251.22 170.882   1
   6   4  -3 2806.65 156.333   1
   5  -4  -3 65529.7 3095.86   1
   5   4  -3 71441.6 3089.23   1
  -5   4   3 67729.8 3095.79   1
  -5  -4   3 67004.1 3086.77   1
  -4  -4   3 1264.49 79.0479   1
  -4   4   3 1136.30 82.9114   1
   4   4  -3 1229.37 76.0689   1
   4  -4  -3 1454.99 88.0838   1
  -3  -4   3 10414.9 502.020   1
   3   4  -3 10891.5 500.833   1
   2   4  -3 53440.1 2467.39   1
  -2  -4   3 55377.9 2469.31   1
   1   4  -3 2659.24 138.585   1
  -1  -4   3 2518.44 138.879   1
   0  -4  -3 82105.1 3866.61   1
   0   4   3 83408.9 3864.18   1
   0   4  -3 91482.7 3862.20   1
   0  -4   3 83422.7 3859.48   1
  -1  -4  -3 248641. 11408.2   1
   1   4   3 256344. 11405.5   1
  -2  -4  -3 18032.3 803.699   1
   2   4   3 16840.2 800.141   1
   2  -4   3 16771.9 799.751   1
  -2   4  -3 16669.3 797.749   1
  -3  -4  -3 5731.22 300.029   1
   3   4   3 5715.89 298.178   1
   3  -4   3 5649.89 298.464   1
  -3   4  -3 6541.59 302.600   1
  -4  -4  -3 3133.45 178.477   1
   4  -4   3 3580.65 183.844   1
   4   4   3 3052.39 175.376   1
  -4   4  -3 2912.64 175.442   1
   5   4   3 200.392 39.1393   1
   5  -4   3 288.106 44.6158   1
  -5  -4  -3 175.963 41.2550   1
  -5   4  -3 210.784 43.3242   1
   6   4   3 236.000 38.3876   1
  -6   4  -3 207.954 40.7346   1
   6  -4   3 237.733 43.5428   1
  -6  -4  -3 240.012 42.8868   1
  -7  -4  -3 94270.8 4021.99   1
   7  -4   3 93359.0 4020.89   1
   7   4   3 96153.8 4018.99   1
   8   4   3 2913.40 177.200   1
  -8  -4  -3 3044.79 183.044   1
   9   4   3 65787.1 2941.25   1
  -9  -4  -3 65658.0 2946.82   1
   9  -4   3 64286.7 2947.81   1
  -9   4  -3 60847.6 2944.08   1
  10   4   3 4715.37 257.449   1
 -10  -4  -3 4334.23 255.408   1
  10  -4   3 4139.44 252.006   1
  11   4   3 12312.5 619.876   1
 -11  -4  -3 13846.1 626.486   1
  11  -4   3 11479.7 619.090   1
 -11   4  -3 12581.9 625.114   1
  12   4   3 6988.46 355.002   1
 -12  -4  -3 6422.42 353.032   1
  12  -4   3 6786.67 357.110   1
 -12   4  -3 6063.86 351.730   1
  13   4   3 188.894 47.1592   1
 -13  -4  -3 139.285 42.9261   1
  13  -4   3 214.522 52.6357   1
 -13   4  -3 168.225 50.7994   1
  14   4   3 1120.50 101.978   1
 -14  -4  -3 938.369 96.8116   1
  14  -4   3 1210.43 106.345   1
 -14   4  -3 1135.69 105.192   1
  15   4   3 13228.7 649.871   1
 -15  -4  -3 12982.1 650.538   1
  15  -4   3 13120.8 650.971   1
 -15   4  -3 12640.7 651.529   1
  16   4   3 76.6615 46.6989   1
 -16  -4  -3 35.4712 39.2438   1
  16  -4   3-25.9028 44.5029   1
 -16   4  -3 90.0789 50.5149   1
 -17  -4  -3 4678.74 274.991   1
  18   4   3 691.363 78.3345   1
 -18  -4  -3 602.645 77.3265   1
  18  -4   3 539.650 71.2233   1
 -18   4  -3 462.475 73.8079   1
  19   4   3 8.80313 38.2262   1
 -19  -4  -3 64.4008 42.1088   1
  19  -4   3 26.1531 44.9054   1
 -19   4  -3-18.4306 44.2359   1
  20  -4   3 529.188 70.3862   1
 -20   4  -3 518.498 71.9491   1
 -21  -4  -3 360.043 63.3572   1
  21   4   3 269.960 60.3949   1
  21  -4   3 330.237 61.5755   1
  22  -4   3 93.2402 44.4756   1
 -22   4  -3 116.976 44.0875   1
  23   4   3 135.504 51.7727   1
 -23  -4  -3 63.1567 41.6141   1
  23  -4   3 72.2662 41.1371   1
 -23   4  -3 222.657 59.7620   1
  24   4   3-16.5828 37.9399   1
 -24  -4  -3 8.83582 41.0994   1
  24  -4   3-15.7430 35.4132   1
 -24   4  -3 26.9922 37.5832   1
  26  -5  -3-51.7414 48.3541   1
 -26   5   3-17.7297 45.6806   1
  25  -5  -3 774.363 91.6095   1
 -25   5   3 703.403 84.9500   1
  24  -5  -3 360.803 65.0609   1
 -24   5   3 244.948 54.7168   1
  23   5  -3 607.897 79.7301   1
 -23  -5   3 474.524 71.6793   1
  23  -5  -3 625.678 76.9639   1
 -23   5   3 490.109 72.9847   1
  22   5  -3 88.2845 48.3805   1
 -22  -5   3-9.39001 42.2631   1
  22  -5  -3 17.9236 43.0272   1
 -22   5   3 18.5620 43.1880   1
  21   5  -3 450.719 66.6774   1
 -21  -5   3 360.605 64.2054   1
  21  -5  -3 387.580 63.9868   1
 -21   5   3 346.452 62.0699   1
  20   5  -3-8.47321 36.7822   1
 -20  -5   3 9.03411 40.6436   1
  19   5  -3 412.738 66.4357   1
 -19   5   3 333.553 61.1237   1
 -19  -5   3 307.542 59.2402   1
  19  -5  -3 426.378 67.2057   1
 -18   5   3 1967.51 146.904   1
  18   5  -3 1812.19 139.797   1
 -18  -5   3 1827.24 143.078   1
  18  -5  -3 2196.71 150.450   1
 -17  -5   3 4154.12 252.536   1
  17   5  -3 4586.44 253.586   1
 -17   5   3 4215.16 257.751   1
  16   5  -3 44.0129 31.8474   1
 -16  -5   3-23.4804 35.8176   1
  16  -5  -3-8.15982 40.3327   1
 -16   5   3 25.3548 38.0264   1
  15  -5  -3 3711.45 225.042   1
  15   5  -3 4025.99 221.249   1
 -15  -5   3 3545.43 220.192   1
 -15   5   3 3602.05 224.676   1
  14  -5  -3 13629.4 681.021   1
 -14  -5   3 14126.3 680.424   1
 -14   5   3 13373.6 682.921   1
  14   5  -3 14260.8 677.094   1
 -13  -5   3 10096.8 499.707   1
  13   5  -3 9907.99 497.360   1
 -13   5   3 9919.25 505.995   1
  13  -5  -3 9895.53 504.343   1
 -12  -5   3 4958.60 268.355   1
  12   5  -3 4800.63 265.855   1
 -12   5   3 5030.45 276.503   1
  12  -5  -3 4948.58 276.643   1
  11   5  -3 13003.5 589.385   1
 -11  -5   3 11218.7 585.033   1
 -10  -5   3 13764.4 658.337   1
  10   5  -3 13141.2 653.970   1
 -10   5   3 13923.3 666.446   1
  10  -5  -3 14004.7 665.760   1
  -9  -5   3 1976.61 126.822   1
   9   5  -3 2315.13 129.136   1
  -9   5   3 1839.56 132.401   1
   9  -5  -3 2122.92 136.699   1
  -8  -5   3 97479.6 4366.91   1
   8   5  -3 97450.9 4365.06   1
   8  -5  -3 95803.7 4374.83   1
  -8   5   3 93309.1 4374.74   1
  -7  -5   3 3687.52 203.230   1
   7   5  -3 4088.84 204.639   1
   7  -5  -3 4005.92 213.272   1
  -7   5   3 3526.45 208.544   1
  -6   5   3 348.232 51.0253   1
   6  -5  -3 463.712 56.6902   1
  -5   5   3 712.088 61.7234   1
   5  -5  -3 750.633 62.8306   1
   4  -5  -3 35352.0 1517.81   1
   4   5  -3 31301.7 1505.01   1
  -4   5   3 33213.6 1516.24   1
  -4  -5   3 32481.9 1509.10   1
   3  -5  -3 1621.63 103.603   1
   3   5  -3 1574.68 96.5821   1
  -3   5   3 1718.62 105.016   1
  -3  -5   3 1461.18 96.8455   1
  -2  -5   3 193956. 9221.77   1
  -2   5   3 212157. 9231.99   1
   2   5  -3 197784. 9221.15   1
   2  -5  -3 220987. 9234.60   1
  -1   5   3 43311.7 2120.54   1
   1  -5  -3 50078.0 2127.02   1
   0  -5   3 147780. 7389.64   1
   0   5  -3 158990. 7387.72   1
   0   5   3 180148. 7395.15   1
   0  -5  -3 170609. 7395.74   1
   1  -5   3 43683.9 1883.26   1
  -1  -5  -3 40448.9 1887.27   1
   1   5   3 37778.6 1886.85   1
  -1   5  -3 41882.4 1880.82   1
  -2  -5  -3 3591.61 190.694   1
   2   5   3 3402.59 187.295   1
   2  -5   3 3341.22 184.407   1
  -2   5  -3 3126.24 182.452   1
  -3  -5  -3 1770.25 114.760   1
   3   5   3 1812.20 114.354   1
   3  -5   3 1552.12 107.843   1
  -3   5  -3 1667.74 109.285   1
  -4  -5  -3 386.114 51.1762   1
   4   5   3 306.107 49.7989   1
   4  -5   3 328.923 46.7823   1
  -4   5  -3 495.211 54.5390   1
  -5  -5  -3 348.670 47.1161   1
   5   5   3 368.477 45.6304   1
   5  -5   3 399.673 50.1195   1
  -5   5  -3 266.863 48.5864   1
  -6  -5  -3 116209. 4981.34   1
  -6   5  -3 109920. 4977.86   1
   6  -5   3 115284. 4978.67   1
   6   5   3 97793.7 4974.68   1
   7   5   3 536.288 59.8096   1
   7  -5   3 439.492 57.1208   1
  -7   5  -3 364.337 54.0031   1
  -7  -5  -3 399.380 55.3891   1
   8  -5   3 36301.5 1637.89   1
  -8   5  -3 34058.6 1637.05   1
   9   5   3 515.453 61.7413   1
  -9   5  -3 493.139 59.8564   1
   9  -5   3 528.547 60.4259   1
  -9  -5  -3 424.218 56.6016   1
 -10  -5  -3 22015.0 1001.15   1
 -10   5  -3 20043.5 997.275   1
  10   5   3 20585.8 994.621   1
  10  -5   3 20978.7 997.913   1
 -11  -5  -3 5507.34 291.272   1
 -11   5  -3 5177.41 292.132   1
  11   5   3 4713.65 281.684   1
  11  -5   3 5187.42 288.158   1
 -12  -5  -3 6045.77 338.306   1
 -12   5  -3 6681.88 346.810   1
  12  -5   3 5911.54 336.322   1
  12   5   3 6223.39 335.677   1
  13   5   3 173.021 42.7265   1
 -13  -5  -3 125.632 43.2103   1
  13  -5   3 142.598 47.0782   1
 -13   5  -3 241.260 54.8561   1
  14   5   3 64.6819 40.0532   1
 -14  -5  -3 77.5345 40.8039   1
  14  -5   3 60.9380 34.2203   1
 -14   5  -3 43.5395 35.7426   1
  15   5   3 1714.29 131.734   1
 -15   5  -3 1705.31 134.402   1
  15  -5   3 1726.05 133.856   1
 -16   5  -3 3498.72 229.738   1
  16  -5   3 3610.80 227.595   1
 -16  -5  -3 4084.81 236.193   1
  17  -5   3 1867.79 140.331   1
 -17   5  -3 1631.86 135.378   1
 -18   5  -3 3388.05 221.633   1
  18  -5   3 3545.54 221.487   1
 -18  -5  -3 3742.41 227.594   1
  18   5   3 3507.37 219.840   1
  19   5   3 34.7743 38.5859   1
 -19   5  -3 108.923 48.0839   1
 -19  -5  -3 83.3961 46.5755   1
  19  -5   3 96.8232 39.7499   1
 -20  -5  -3 2105.14 151.912   1
 -20   5  -3 2120.12 154.672   1
  20  -5   3 1941.22 145.058   1
  20   5   3 1723.70 143.059   1
  21  -5   3 1005.63 96.9874   1
  21   5   3 796.976 89.3355   1
 -21  -5  -3 755.582 89.7228   1
 -21   5  -3 981.961 96.4082   1
  22   5   3 8.58361 48.1094   1
 -22  -5  -3 45.5669 47.5517   1
  22  -5   3 8.54686 35.7081   1
 -22   5  -3 8.84443 41.8035   1
  23   5   3 34.2839 41.9816   1
 -23  -5  -3 133.817 47.3401   1
  23  -5   3 99.4890 47.1806   1
 -23   5  -3 121.788 48.4060   1
  24   5   3 16.9133 46.8668   1
 -24  -5  -3 8.69248 42.9660   1
 -26   6   3 310.679 62.5353   1
  26  -6  -3 277.295 56.8027   1
 -25   6   3 89.1171 48.3004   1
  25  -6  -3 8.62491 48.3865   1
 -24   6   3 959.183 98.1828   1
  24  -6  -3 1031.19 99.2229   1
 -23   6   3 408.502 74.5873   1
  23   6  -3 660.489 82.8006   1
  23  -6  -3 607.848 79.8398   1
 -22  -6   3 1353.82 124.757   1
 -22   6   3 1595.35 131.231   1
  22  -6  -3 1804.11 131.727   1
  22   6  -3 1622.16 130.195   1
  21   6  -3 535.226 74.9207   1
 -21  -6   3 388.294 66.6393   1
  21  -6  -3 629.507 78.7190   1
 -21   6   3 441.967 69.0216   1
  20  -6  -3 1346.04 119.383   1
  20   6  -3 1320.07 117.534   1
 -20  -6   3 1594.57 125.475   1
 -20   6   3 1373.51 121.140   1
  19  -6  -3 943.313 96.5669   1
  19   6  -3 945.989 94.7808   1
 -19   6   3 985.040 98.6962   1
 -19  -6   3 883.206 94.7183   1
  18  -6  -3 51.5212 39.4975   1
 -18   6   3 128.838 44.3482   1
  17  -6  -3 1529.21 119.909   1
  17   6  -3 1292.29 109.798   1
 -17  -6   3 1217.49 108.458   1
 -17   6   3 1273.61 113.181   1
  16   6  -3 9281.42 478.169   1
 -16  -6   3 9694.70 482.264   1
  16  -6  -3 8982.13 479.845   1
  15  -6  -3 6150.40 331.456   1
 -15  -6   3 5751.41 325.821   1
 -15   6   3 5780.05 330.556   1
  15   6  -3 6400.93 330.654   1
 -14  -6   3 2504.68 172.145   1
  14   6  -3 2938.22 177.051   1
 -14   6   3 2891.32 183.245   1
  14  -6  -3 2845.81 181.127   1
 -13   6   3 784.940 80.6038   1
  13  -6  -3 825.653 82.5755   1
 -12  -6   3 507.810 61.5515   1
  12   6  -3 542.916 59.0245   1
 -12   6   3 665.415 72.1510   1
  12  -6  -3 590.027 70.1868   1
 -11  -6   3 297.481 46.3893   1
  11   6  -3 418.541 50.7390   1
 -11   6   3 382.289 53.9931   1
  11  -6  -3 247.035 47.3125   1
 -10  -6   3 25179.7 1192.62   1
  10   6  -3 25899.7 1191.20   1
 -10   6   3 26748.2 1201.92   1
  10  -6  -3 24053.8 1198.68   1
  -9  -6   3 27445.6 1191.14   1
   9   6  -3 25575.1 1186.03   1
  -9   6   3 22867.1 1192.19   1
   9  -6  -3 25807.1 1197.74   1
   8  -6  -3 129.340 33.4762   1
  -8  -6   3 20.2830 22.6704   1
  -8   6   3 98.2943 33.6372   1
   7   6  -3 7255.59 363.132   1
  -7  -6   3 6458.44 361.704   1
   7  -6  -3 7742.61 371.002   1
  -7   6   3 7455.48 372.592   1
  -6   6   3 1797.93 122.358   1
   6  -6  -3 2124.64 127.381   1
   6   6  -3 1970.25 114.826   1
  -5  -6   3 40717.4 1798.41   1
  -5   6   3 36227.3 1803.61   1
   5  -6  -3 38955.7 1805.77   1
   5   6  -3 40128.9 1794.83   1
  -4  -6   3 12729.8 568.761   1
  -4   6   3 11124.3 570.593   1
   4  -6  -3 11224.7 570.672   1
   4   6  -3 12044.5 567.448   1
  -3  -6   3 84656.0 3708.36   1
  -3   6   3 80488.9 3713.28   1
   3  -6  -3 82149.9 3714.63   1
   3   6  -3 79264.6 3706.21   1
   2   6  -3 23562.8 999.938   1
  -2  -6   3 23741.8 1001.29   1
  -2   6   3 20742.6 1004.60   1
   1  -6  -3 30074.9 1362.57   1
   1   6  -3 28889.9 1354.35   1
  -1  -6   3 28599.4 1353.44   1
  -1   6   3 30041.1 1360.54   1
   0  -6  -3 89381.2 4158.65   1
   0   6  -3 85888.4 4148.38   1
   0   6   3 86201.9 4152.16   1
  -1  -6  -3 175342. 7478.94   1
   1   6   3 165989. 7475.02   1
   1  -6   3 169244. 7473.23   1
  -1   6  -3 151737. 7472.15   1
  -2  -6  -3 12788.9 623.767   1
  -2   6  -3 12845.8 619.404   1
   2  -6   3 13536.3 624.584   1
   2   6   3 12472.3 624.053   1
  -3   6  -3 6626.81 354.856   1
   3  -6   3 7295.20 358.090   1
   3   6   3 7217.57 358.051   1
  -3  -6  -3 6925.49 359.067   1
  -4   6  -3 552.014 57.9050   1
   4  -6   3 363.247 51.1097   1
   4   6   3 498.574 55.5684   1
  -4  -6  -3 327.448 47.8522   1
  -5   6  -3 117.203 35.2964   1
   5  -6   3 172.224 39.7755   1
   5   6   3 72.5127 36.0338   1
  -5  -6  -3 75.2853 36.2675   1
  -6   6  -3 408.536 55.4615   1
   6  -6   3 385.170 57.1764   1
   6   6   3 528.181 59.5753   1
  -6  -6  -3 407.861 53.4092   1
   7  -6   3 53774.9 2483.25   1
  -7   6  -3 54153.8 2483.45   1
  -8   6  -3 119.795 42.5800   1
   8  -6   3 105.500 41.2920   1
   8   6   3 45.8982 33.5190   1
  -8  -6  -3 66.8715 34.7529   1
  -9   6  -3 9480.62 507.972   1
  -9  -6  -3 10234.3 510.067   1
   9   6   3 10194.2 507.079   1
   9  -6   3 10323.8 509.823   1
 -10  -6  -3 16760.8 818.778   1
 -10   6  -3 15550.8 817.134   1
  10  -6   3 16956.1 819.753   1
  10   6   3 18479.3 824.635   1
 -11  -6  -3 3782.06 234.408   1
 -11   6  -3 3943.57 241.338   1
  11   6   3 4214.16 238.419   1
  11  -6   3 4034.87 238.058   1
 -12  -6  -3 1107.36 105.774   1
  12   6   3 1337.46 109.445   1
 -13   6  -3 200.770 51.4529   1
 -13  -6  -3 261.297 49.1978   1
  13  -6   3 106.672 42.7620   1
  13   6   3 260.826 50.4714   1
 -14   6  -3 2286.12 164.290   1
  14  -6   3 2243.14 160.485   1
  14   6   3 2418.39 162.391   1
 -15   6  -3 1789.64 138.952   1
  15  -6   3 1940.61 140.715   1
 -15  -6  -3 1551.04 132.382   1
  16   6   3 2828.97 187.494   1
 -16  -6  -3 2738.83 185.687   1
 -17  -6  -3 8742.46 464.389   1
 -17   6  -3 8750.73 466.674   1
  17   6   3 8987.82 465.145   1
  17  -6   3 8771.49 461.627   1
  18  -6   3 775.979 84.3075   1
 -18   6  -3 695.039 84.3443   1
  18   6   3 648.536 83.6928   1
 -18  -6  -3 675.784 87.3822   1
 -19  -6  -3 853.440 90.6589   1
 -19   6  -3 735.113 87.7896   1
  19   6   3 819.003 89.9265   1
  19  -6   3 764.734 88.6707   1
  20  -6   3 113.032 47.9597   1
 -20  -6  -3 155.990 52.8506   1
  20   6   3 106.505 53.2465   1
 -20   6  -3 126.454 52.0338   1
  21  -6   3 966.543 96.4694   1
 -21  -6  -3 821.917 92.0042   1
  21   6   3 846.325 91.1835   1
 -21   6  -3 780.509 93.1128   1
 -22  -6  -3 72.3373 47.2890   1
  22  -6   3 109.674 49.4450   1
  22   6   3 34.8694 45.5985   1
  23  -6   3 522.924 69.6532   1
 -23   6  -3 495.298 68.1657   1
 -24  -6  -3 17.4056 43.0201   1
  24   6   3 16.8203 42.7448   1
  26  -7  -3 50.0146 51.8619   1
 -26   7   3 163.597 52.0872   1
  25  -7  -3 638.747 80.0863   1
 -25   7   3 907.875 91.2817   1
  24  -7  -3 87.8717 51.0521   1
 -24   7   3 109.481 53.5368   1
  23  -7  -3 225.645 56.2021   1
 -23   7   3 348.085 63.1830   1
 -22   7   3 27.5788 33.5843   1
  22  -7  -3 63.7901 38.1606   1
  22   7  -3 62.9511 43.8904   1
 -22  -7   3 108.035 53.8712   1
  21  -7  -3 1473.26 125.188   1
 -21   7   3 1558.94 129.563   1
 -20   7   3 2329.57 171.544   1
  20  -7  -3 2272.68 166.625   1
  20   7  -3 2587.24 170.422   1
 -20  -7   3 2427.12 171.025   1
 -19   7   3 1788.13 142.907   1
  19  -7  -3 1765.87 140.041   1
  19   7  -3 1685.96 134.396   1
 -19  -7   3 2000.23 145.582   1
 -18   7   3 4250.68 268.917   1
 -18  -7   3 5164.77 281.683   1
  18  -7  -3 4766.71 274.899   1
  18   7  -3 4409.42 265.887   1
 -17   7   3 266.549 57.7370   1
  17   7  -3 360.750 58.4160   1
 -17  -7   3 333.122 59.4216   1
  17  -7  -3 276.021 54.7461   1
 -16   7   3-17.6231 38.2545   1
  16   7  -3 54.4288 38.9788   1
 -16  -7   3 16.9340 39.3872   1
  16  -7  -3-8.46583 38.7416   1
 -15   7   3 10085.0 522.117   1
  15   7  -3 11303.7 520.969   1
 -15  -7   3 10071.4 517.703   1
  15  -7  -3 9176.68 513.322   1
 -14   7   3 1635.80 127.142   1
  14   7  -3 1762.85 124.681   1
 -14  -7   3 1553.94 125.417   1
  14  -7  -3 1661.18 127.146   1
 -13   7   3 2026.88 143.903   1
  13   7  -3 1732.97 134.246   1
  13  -7  -3 2176.31 148.999   1
 -13  -7   3 2176.71 144.082   1
  12  -7  -3 1741.48 132.511   1
 -12   7   3 1832.14 133.154   1
 -11   7   3 7274.95 383.246   1
  11   7  -3 7134.46 374.450   1
 -11  -7   3 7591.15 378.938   1
  11  -7  -3 7075.71 383.051   1
 -10   7   3 9610.75 489.591   1
  10   7  -3 10252.2 483.343   1
 -10  -7   3 9508.82 481.058   1
  10  -7  -3 9247.04 487.544   1
  -9   7   3 7674.88 393.586   1
  -9  -7   3 7326.00 384.726   1
   9  -7  -3 8070.74 396.579   1
   9   7  -3 7275.92 383.119   1
   8   7  -3 32943.2 1529.46   1
  -8  -7   3 33066.8 1529.47   1
  -7  -7   3 2582.55 151.552   1
   7  -7  -3 2413.62 155.323   1
  -7   7   3 2382.23 154.018   1
  -6  -7   3 20631.2 962.896   1
  -6   7   3 22622.8 973.839   1
   6  -7  -3 21583.8 973.573   1
  -5   7   3 52610.5 2618.30   1
   5  -7  -3 51928.2 2618.05   1
  -4  -7   3 33528.0 1549.28   1
  -4   7   3 33219.0 1556.66   1
   4  -7  -3 31375.1 1552.79   1
   4   7  -3 35904.1 1551.21   1
  -3  -7   3 9137.37 449.221   1
  -3   7   3 9541.29 455.863   1
   3  -7  -3 9097.93 455.124   1
   3   7  -3 8783.72 446.860   1
   2  -7  -3 13870.0 699.437   1
   2   7  -3 15927.2 695.917   1
  -2  -7   3 14410.4 693.712   1
  -2   7   3 13953.1 697.460   1
   1  -7  -3 45834.7 2111.61   1
   1   7  -3 45623.9 2105.36   1
  -1  -7   3 45929.9 2105.09   1
  -1   7   3 46152.6 2110.09   1
   0  -7  -3 15452.6 758.316   1
   0   7  -3 15990.0 753.659   1
   0  -7   3 16478.2 756.746   1
   0   7   3 15417.0 757.272   1
  -1  -7  -3 42526.7 2031.71   1
  -1   7  -3 44920.1 2028.92   1
   1  -7   3 43354.0 2027.56   1
   1   7   3 45594.6 2031.27   1
  -2  -7  -3 35135.9 1613.12   1
   2   7   3 35125.6 1610.89   1
   2  -7   3 36412.4 1612.30   1
  -2   7  -3 32647.9 1605.20   1
  -3  -7  -3 2624.11 168.463   1
  -3   7  -3 2648.13 165.384   1
   3  -7   3 2939.51 169.639   1
   3   7   3 2847.12 169.549   1
  -4   7  -3 40435.6 1787.78   1
   4  -7   3 41006.5 1788.69   1
  -4  -7  -3 40559.9 1789.82   1
  -6   7  -3 36869.9 1662.72   1
   6  -7   3 37734.9 1663.16   1
   6   7   3 36586.5 1660.26   1
  -6  -7  -3 31650.5 1660.24   1
  -7   7  -3 8523.89 457.748   1
   7  -7   3 9471.95 464.013   1
   7   7   3 8731.17 457.455   1
  -7  -7  -3 9417.09 463.309   1
  -8   7  -3 2274.87 162.226   1
   8  -7   3 2819.98 172.549   1
   8   7   3 2507.08 167.965   1
  -8  -7  -3 2589.01 166.750   1
   9  -7   3 2636.26 187.319   1
   9   7   3 2960.88 188.858   1
  -9  -7  -3 3082.59 191.909   1
 -10   7  -3 1432.89 119.249   1
 -10  -7  -3 1531.84 122.683   1
  10  -7   3 1598.95 121.514   1
  10   7   3 1432.66 116.257   1
  11   7   3 5153.95 290.485   1
 -11  -7  -3 5286.14 299.940   1
 -12   7  -3 6474.86 339.377   1
  12  -7   3 5525.59 326.390   1
 -13   7  -3 4656.42 274.322   1
  13  -7   3 4470.56 269.834   1
  13   7   3 4875.66 272.754   1
 -14  -7  -3 4100.80 259.834   1
 -14   7  -3 4918.98 271.856   1
  14  -7   3 4265.62 258.113   1
  14   7   3 4413.27 260.281   1
 -15  -7  -3 36.0632 47.6477   1
 -15   7  -3 92.6721 45.1551   1
  15   7   3-52.2419 47.7099   1
  15  -7   3 8.88429 35.6100   1
  16  -7   3 3288.16 209.336   1
 -16   7  -3 3151.36 209.955   1
 -17  -7  -3 1188.57 109.207   1
 -17   7  -3 1074.23 105.332   1
  17   7   3 1043.41 102.984   1
  17  -7   3 1100.67 105.672   1
  18  -7   3 111.903 40.8925   1
 -18  -7  -3 138.979 53.2289   1
 -18   7  -3 57.4125 41.7460   1
  18   7   3 62.7744 49.3038   1
  19  -7   3 26.5613 38.4424   1
 -19   7  -3 9.25088 39.4154   1
 -20   7  -3 835.236 91.6332   1
  20  -7   3 826.654 89.6766   1
  20   7   3 904.047 96.5431   1
 -20  -7  -3 804.485 92.7224   1
  21  -7   3 33.9490 42.5534   1
 -21   7  -3 8.87255 41.2812   1
  22   7   3 1626.96 131.814   1
 -22  -7  -3 1825.98 140.052   1
 -23   7  -3 349.800 59.3971   1
  23   7   3 449.711 68.1827   1
 -23  -7  -3 424.494 68.2227   1
  25  -8  -3 93.4886 46.0990   1
 -25   8   3 17.5882 42.9292   1
  24  -8  -3 203.402 60.0617   1
 -24   8   3 238.900 59.2951   1
  22  -8  -3-36.2353 47.8683   1
 -22   8   3 9.19055 44.1115   1
 -21   8   3-46.9150 45.0352   1
  21  -8  -3-9.00201 39.0832   1
  21   8  -3-27.5271 39.8371   1
 -21  -8   3 28.7858 40.0860   1
 -20   8   3 2647.71 180.631   1
 -20  -8   3 2438.32 174.631   1
  20  -8  -3 2348.09 171.126   1
  20   8  -3 2566.12 175.610   1
 -19  -8   3 333.781 63.1693   1
  19   8  -3 256.931 59.9723   1
  19  -8  -3 98.5782 52.2013   1
 -19   8   3 157.845 53.4633   1
 -18   8   3 956.531 98.7724   1
  18   8  -3 1029.89 99.4685   1
 -18  -8   3 1032.93 100.371   1
 -17  -8   3 4857.64 287.295   1
  17  -8  -3 4885.06 285.997   1
  17   8  -3 5137.91 286.658   1
 -16   8   3 1815.36 141.985   1
  16   8  -3 1987.29 141.819   1
 -16  -8   3 1702.02 137.165   1
  16  -8  -3 2005.03 143.703   1
 -15   8   3 3430.69 210.748   1
  15   8  -3 3368.87 203.438   1
 -15  -8   3 3136.46 202.117   1
  15  -8  -3 3010.46 201.578   1
 -14   8   3 1238.95 106.050   1
  14   8  -3 1262.92 102.781   1
 -14  -8   3 1119.29 102.628   1
  14  -8  -3 1100.84 105.442   1
 -13   8   3 632.258 74.6937   1
  13   8  -3 585.209 70.9029   1
 -13  -8   3 456.586 68.5062   1
 -12   8   3 224.534 51.5192   1
  12   8  -3 223.212 46.1901   1
 -12  -8   3 168.093 44.2712   1
  12  -8  -3 263.236 49.9413   1
 -11   8   3 2959.04 187.534   1
  11   8  -3 3018.90 182.154   1
 -11  -8   3 2860.03 180.449   1
  11  -8  -3 2816.95 186.435   1
 -10   8   3 22869.7 1062.65   1
 -10  -8   3 22372.0 1056.24   1
  10   8  -3 21857.2 1054.09   1
  10  -8  -3 22099.4 1061.29   1
  -9  -8   3 22593.0 1089.39   1
   9   8  -3 23136.5 1087.96   1
  -9   8   3 21228.6 1089.44   1
   8  -8  -3 503.006 61.3968   1
  -8  -8   3 465.084 56.5543   1
  -8   8   3 409.200 57.2199   1
   8   8  -3 516.258 56.2882   1
   7   8  -3 57293.6 2505.61   1
  -7   8   3 54464.4 2513.26   1
   7  -8  -3 51065.4 2510.12   1
  -7  -8   3 55377.5 2507.13   1
  -6   8   3 13681.1 716.873   1
   6  -8  -3 14232.7 714.967   1
  -6  -8   3 15994.9 711.774   1
   5   8  -3 19878.2 960.514   1
  -5  -8   3 20961.7 965.805   1
   4   8  -3 11580.1 547.777   1
  -4   8   3 10607.6 551.485   1
   4  -8  -3 11326.5 553.747   1
  -3   8   3 25839.6 1140.53   1
   3   8  -3 23528.0 1130.92   1
  -3  -8   3 22741.5 1130.49   1
   3  -8  -3 25108.0 1140.50   1
   2   8  -3 32.6357 28.0839   1
  -2   8   3 6.20974 31.6200   1
   2  -8  -3 56.6533 32.9030   1
  -2  -8   3 85.2166 33.6205   1
  -1   8   3 54077.1 2618.88   1
   1   8  -3 57079.8 2616.19   1
  -1  -8   3 60018.5 2618.53   1
   1  -8  -3 57188.2 2622.14   1
   0   8   3 35259.3 1530.08   1
   0   8  -3 31600.0 1521.00   1
   0  -8   3 31452.5 1523.31   1
   0  -8  -3 33421.4 1529.61   1
   1   8   3 5305.76 289.207   1
   1  -8   3 5340.94 287.201   1
  -1   8  -3 5467.86 287.239   1
  -1  -8  -3 5389.90 293.199   1
  -2   8  -3 13107.9 610.356   1
   2  -8   3 11796.9 605.063   1
  -3   8  -3 11933.6 606.026   1
   3  -8   3 12979.1 612.777   1
   4   8   3 6220.78 344.320   1
  -4  -8  -3 6829.65 348.235   1
  -5  -8  -3 42951.1 2037.70   1
   5   8   3 47851.4 2039.29   1
  -5   8  -3 40070.6 2031.28   1
   5  -8   3 45710.5 2038.08   1
  -6  -8  -3 5006.73 273.974   1
   6   8   3 5094.74 271.659   1
  -6   8  -3 4613.90 271.429   1
   6  -8   3 4751.38 270.994   1
  -7  -8  -3 35160.1 1707.84   1
   7   8   3 36355.4 1705.41   1
  -7   8  -3 38504.0 1711.51   1
   7  -8   3 36487.6 1707.40   1
  -8  -8  -3 4505.82 269.040   1
   8   8   3 4720.85 269.000   1
  -8   8  -3 4616.18 268.231   1
   8  -8   3 5207.93 277.684   1
  -9  -8  -3 3394.02 213.467   1
   9   8   3 3534.84 214.100   1
  -9   8  -3 3687.61 219.366   1
   9  -8   3 3492.05 217.191   1
 -10   8  -3 811.065 88.2590   1
  10   8   3 797.730 84.3830   1
 -10  -8  -3 839.250 88.6127   1
  11  -8   3 317.784 64.0646   1
 -11   8  -3 384.528 65.5698   1
 -12   8  -3 1742.26 137.789   1
  12  -8   3 1818.12 137.594   1
  12   8   3 1741.15 132.327   1
 -13   8  -3 9874.66 532.243   1
  13  -8   3 10601.7 535.421   1
  13   8   3 10625.3 532.852   1
 -13  -8  -3 10415.9 536.245   1
 -14   8  -3 978.014 100.234   1
  14  -8   3 1025.55 97.9735   1
  14   8   3 890.434 95.5033   1
 -14  -8  -3 983.921 102.656   1
 -15   8  -3 1558.87 132.244   1
  15  -8   3 1453.62 126.188   1
  15   8   3 1679.42 130.309   1
 -15  -8  -3 1599.73 131.832   1
 -16   8  -3 56.2790 37.6759   1
  16  -8   3 71.9386 37.6572   1
  16   8   3 70.0028 47.4513   1
 -16  -8  -3 28.2047 46.5437   1
 -17   8  -3 360.966 66.5487   1
  17  -8   3 318.509 66.3707   1
  17   8   3 350.357 59.6934   1
 -17  -8  -3 352.780 63.6430   1
 -18   8  -3 448.584 74.0369   1
  18  -8   3 562.319 76.1150   1
  18   8   3 641.448 81.2898   1
 -18  -8  -3 573.930 78.6277   1
 -19   8  -3 1022.62 102.366   1
  19  -8   3 868.853 90.1112   1
  19   8   3 1149.88 102.908   1
 -19  -8  -3 1136.76 110.256   1
 -20   8  -3 63.5677 41.1871   1
  20  -8   3 173.879 52.6349   1
  20   8   3 130.939 46.9865   1
 -20  -8  -3 94.9926 46.5674   1
 -21   8  -3 371.393 64.4416   1
  21  -8   3 423.911 67.0558   1
  21   8   3 356.415 70.1508   1
 -21  -8  -3 476.326 72.9713   1
 -22   8  -3 231.569 55.8755   1
  22  -8   3 254.314 56.9605   1
  22   8   3 239.746 57.1460   1
 -22  -8  -3 367.820 68.4733   1
  23   8   3 252.558 55.2060   1
  25  -9  -3 362.417 66.6862   1
 -25   9   3 315.091 61.3321   1
  23  -9  -3 106.647 53.7053   1
 -23   9   3 80.6817 45.7501   1
  22  -9  -3-26.7198 37.9411   1
 -22   9   3 46.0817 41.4637   1
  21  -9  -3 43.2593 38.9889   1
 -21   9   3 57.7272 41.8262   1
  20   9  -3 147.311 56.1797   1
 -20  -9   3 391.910 68.7776   1
 -19   9   3 1257.16 116.520   1
 -19  -9   3 1447.02 121.035   1
  19  -9  -3 1279.60 117.646   1
  19   9  -3 1322.35 117.500   1
 -18   9   3 341.113 63.9588   1
  18  -9  -3 389.954 63.8493   1
  18   9  -3 347.185 64.5440   1
 -18  -9   3 460.536 71.3462   1
 -17   9   3 1156.92 107.674   1
  17  -9  -3 1055.30 104.355   1
  17   9  -3 1198.36 106.380   1
 -17  -9   3 1203.15 108.111   1
  16  -9  -3 4289.38 260.922   1
 -16   9   3 4461.64 263.882   1
 -15   9   3 8476.70 468.278   1
  15  -9  -3 9268.99 475.955   1
  15   9  -3 9309.17 470.425   1
 -15  -9   3 9123.40 472.005   1
 -14   9   3 1186.98 107.010   1
  14  -9  -3 1431.97 115.837   1
  14   9  -3 1201.45 105.030   1
 -14  -9   3 1085.96 103.225   1
 -13   9   3 618.329 75.6035   1
  13  -9  -3 488.705 67.6238   1
  13   9  -3 668.988 73.8807   1
 -13  -9   3 520.880 66.1699   1
  12   9  -3 314.412 56.0102   1
 -12  -9   3 253.877 52.9934   1
 -11   9   3 347.665 61.4387   1
 -11  -9   3 421.908 58.6753   1
  11   9  -3 335.793 55.6471   1
  11  -9  -3 463.891 64.7327   1
  10  -9  -3 19024.1 873.141   1
 -10  -9   3 16663.0 861.340   1
  10   9  -3 19807.3 867.274   1
 -10   9   3 16632.2 865.292   1
  -9   9   3 18901.7 911.098   1
   9  -9  -3 19030.6 915.493   1
  -8   9   3 4189.95 256.630   1
   8  -9  -3 4840.92 261.339   1
   7   9  -3 890.838 77.6261   1
  -7   9   3 728.854 78.7712   1
   7  -9  -3 730.141 76.5980   1
  -7  -9   3 814.759 79.4765   1
   6   9  -3 30827.2 1498.98   1
  -6   9   3 32762.4 1507.93   1
   6  -9  -3 30649.1 1507.56   1
  -6  -9   3 34940.5 1506.48   1
   5   9  -3 882.422 78.6695   1
  -5   9   3 871.393 83.4267   1
   5  -9  -3 797.418 81.3064   1
  -5  -9   3 826.566 76.0261   1
   4   9  -3 8914.14 493.286   1
  -4   9   3 10652.3 508.357   1
   4  -9  -3 10629.1 506.521   1
  -4  -9   3 10155.0 498.508   1
   3   9  -3 48.9515 31.5941   1
  -3   9   3 20.2773 32.5178   1
   3  -9  -3 83.7804 39.1931   1
  -3  -9   3 56.6160 31.6144   1
   2   9  -3 21352.9 934.105   1
  -2   9   3 18178.4 934.628   1
   2  -9  -3 19222.5 934.395   1
  -1   9   3 1964.72 132.501   1
   1   9  -3 2164.84 133.161   1
  -1  -9   3 1756.20 126.303   1
   1  -9  -3 1715.86 128.347   1
   0   9   3 10405.6 554.825   1
   0   9  -3 11880.1 557.618   1
   0  -9   3 11509.7 558.774   1
   0  -9  -3 11304.7 560.829   1
   1   9   3 2422.64 157.700   1
  -1  -9  -3 2254.17 155.728   1
   2   9   3 9349.21 478.647   1
  -2   9  -3 9800.06 481.647   1
   2  -9   3 9055.34 477.197   1
  -2  -9  -3 9746.05 483.080   1
   3   9   3 109.620 39.4092   1
  -3   9  -3 61.1183 33.2816   1
   3  -9   3 42.8173 32.3120   1
  -3  -9  -3 124.124 42.4178   1
  -4   9  -3 47094.5 2203.30   1
   4  -9   3 50084.4 2206.80   1
   4   9   3 48150.0 2201.43   1
  -4  -9  -3 45550.7 2200.31   1
  -5  -9  -3 10447.9 549.421   1
  -5   9  -3 10939.7 552.350   1
   5  -9   3 11698.3 555.817   1
  -6  -9  -3 2146.94 151.102   1
   6   9   3 2316.77 155.086   1
  -6   9  -3 2377.99 159.556   1
   6  -9   3 2280.63 155.095   1
  -7  -9  -3 7.96557 42.1412   1
   7   9   3 68.9669 38.9989   1
  -7   9  -3 79.3119 42.4797   1
   7  -9   3 31.6110 39.1166   1
  -8  -9  -3 6105.07 341.338   1
   8   9   3 6204.01 339.598   1
  -8   9  -3 6358.36 343.515   1
   8  -9   3 6483.44 344.879   1
   9   9   3 516.550 67.6530   1
  -9  -9  -3 407.802 64.4670   1
  10  -9   3 6827.51 376.967   1
 -10   9  -3 7292.84 384.403   1
  11   9   3 462.160 67.5463   1
  11  -9   3 399.384 66.3647   1
 -11   9  -3 521.438 75.2940   1
 -12   9  -3 3811.16 237.962   1
 -12  -9  -3 3888.30 236.861   1
  12  -9   3 3617.38 231.910   1
  12   9   3 4097.58 237.788   1
 -13  -9  -3 18.0802 36.2971   1
  13   9   3 104.469 44.3032   1
  13  -9   3 70.3875 43.5503   1
 -13   9  -3 18.1698 43.6641   1
 -14   9  -3 4278.89 252.788   1
 -14  -9  -3 3927.73 248.220   1
  14  -9   3 4037.43 247.853   1
  14   9   3 4151.77 249.156   1
 -15  -9  -3 18.5677 41.0426   1
  15   9   3-17.8240 39.3987   1
  15  -9   3 8.95050 42.3007   1
 -15   9  -3 37.4092 44.1995   1
 -16   9  -3 561.803 74.3209   1
  16  -9   3 496.274 71.1977   1
  16   9   3 628.396 80.7922   1
 -16  -9  -3 682.205 85.2106   1
 -17   9  -3 1259.73 120.222   1
  17  -9   3 1270.99 118.244   1
  17   9   3 1509.86 123.136   1
 -17  -9  -3 1577.26 127.929   1
 -18   9  -3 760.292 81.5274   1
  18  -9   3 541.302 72.6507   1
  18   9   3 647.542 82.3072   1
 -18  -9  -3 535.348 78.0071   1
  19   9   3 17.8900 47.8715   1
 -19  -9  -3 46.7875 49.4631   1
  20  -9   3 42.0728 44.5310   1
 -20   9  -3 73.0121 50.6378   1
 -21   9  -3 8.76598 39.4373   1
  21  -9   3 8.43738 39.8741   1
  21   9   3-8.77601 45.1957   1
 -21  -9  -3-9.16633 38.2889   1
  22   9   3 301.862 67.4000   1
 -22  -9  -3 297.009 62.5561   1
  24 -10  -3 128.923 53.7279   1
 -24  10   3 189.001 54.6545   1
  23 -10  -3 43.3219 45.8866   1
 -23  10   3 98.0662 51.1560   1
  22 -10  -3 8.66245 48.0054   1
 -22  10   3 9.23492 45.6449   1
  21 -10  -3 623.375 79.9612   1
 -21  10   3 725.603 86.1918   1
  20  10  -3 36.8260 42.8935   1
  20 -10  -3 89.0814 49.9830   1
 -20  10   3 36.9396 47.6218   1
 -18  10   3 760.506 88.5741   1
 -18 -10   3 832.126 90.5266   1
  18 -10  -3 855.418 88.8863   1
  18  10  -3 835.555 90.2477   1
 -17  10   3 1193.97 112.894   1
  17 -10  -3 1330.04 116.101   1
  17  10  -3 1282.26 109.964   1
 -17 -10   3 1083.46 108.880   1
 -16  10   3 2713.47 174.711   1
  16 -10  -3 2126.72 161.303   1
  16  10  -3 2596.82 168.950   1
 -16 -10   3 1960.59 156.971   1
 -15  10   3 545.574 72.4237   1
 -15 -10   3 563.202 74.5607   1
  15 -10  -3 483.324 74.7754   1
  15  10  -3 558.844 72.3911   1
 -14 -10   3 1413.31 119.066   1
 -14  10   3 1508.04 122.310   1
  14 -10  -3 1368.43 117.257   1
  14  10  -3 1491.58 119.419   1
 -13 -10   3 223.370 51.6988   1
 -13  10   3 208.086 52.6219   1
  13 -10  -3 181.133 50.8495   1
  13  10  -3 244.792 52.8065   1
  12 -10  -3 17.2287 35.2628   1
 -12  10   3 51.2820 34.9871   1
 -12 -10   3-24.1973 36.9136   1
  12  10  -3 7.75465 34.2873   1
  11 -10  -3 3461.30 214.863   1
 -11  10   3 3764.85 219.623   1
  11  10  -3 3388.15 209.317   1
 -11 -10   3 3304.17 209.465   1
  10  10  -3 57.5906 37.1471   1
 -10 -10   3 45.9145 36.7997   1
   9  10  -3 288.865 50.3215   1
  -9  10   3 248.886 52.4577   1
   9 -10  -3 304.927 61.4737   1
  -9 -10   3 339.069 53.9491   1
   8  10  -3 1194.59 100.974   1
  -8  10   3 1242.79 107.521   1
   8 -10  -3 1346.57 109.404   1
  -8 -10   3 1271.41 105.636   1
   7  10  -3 40685.1 2061.27   1
  -7  10   3 45220.7 2070.53   1
  -7 -10   3 44338.0 2066.81   1
   6  10  -3 19206.6 860.002   1
  -6  10   3 16632.3 857.300   1
   6 -10  -3 18158.3 864.362   1
  -6 -10   3 17395.0 856.161   1
   5  10  -3 1017.29 86.9469   1
  -5  10   3 797.967 83.6043   1
   5 -10  -3 850.959 86.4326   1
  -5 -10   3 1062.23 88.7638   1
  -4  10   3 381.673 56.0054   1
   4 -10  -3 470.091 60.2118   1
  -3  10   3 7562.41 422.135   1
   3 -10  -3 8926.49 429.618   1
  -2  10   3 10109.2 527.450   1
   2  10  -3 11181.6 527.322   1
   2 -10  -3 10341.4 529.222   1
  -2 -10   3 10344.7 526.550   1
   1  10  -3 17025.3 796.484   1
   1 -10  -3 18803.8 805.919   1
   0  10   3 1375.41 112.154   1
   0  10  -3 1455.54 111.260   1
   0 -10   3 1408.13 110.945   1
   0 -10  -3 1601.93 118.203   1
   1  10   3 4880.51 264.592   1
  -1  10  -3 4398.78 259.290   1
   1 -10   3 4431.91 261.744   1
  -1 -10  -3 4849.49 267.017   1
  -2  10  -3 4961.44 284.098   1
   2 -10   3 4549.05 280.869   1
  -2 -10  -3 5233.84 288.380   1
  -3  10  -3 14916.1 781.361   1
   3 -10   3 16796.8 789.100   1
   3  10   3 16602.5 786.115   1
  -3 -10  -3 16647.3 790.903   1
  -4  10  -3 10262.2 561.197   1
   4 -10   3 11594.8 569.344   1
   4  10   3 11999.6 568.166   1
  -4 -10  -3 11416.1 568.826   1
  -5  10  -3 5799.04 342.818   1
   5 -10   3 7064.72 352.375   1
   5  10   3 6602.73 347.033   1
  -5 -10  -3 6283.49 346.465   1
  -6  10  -3 732.104 79.5551   1
  -6 -10  -3 756.969 82.6861   1
   6 -10   3 785.703 85.0004   1
   6  10   3 672.332 76.4241   1
  -7 -10  -3 1440.19 114.319   1
  -7  10  -3 1308.79 110.551   1
   7 -10   3 1458.86 113.199   1
  -9 -10  -3 22093.6 1054.68   1
   9  10   3 21951.6 1052.55   1
   9 -10   3 23018.9 1058.68   1
  -9  10  -3 20794.6 1049.27   1
  10  10   3 1078.28 99.2921   1
  10 -10   3 1036.37 100.854   1
 -10  10  -3 992.059 99.7289   1
 -11 -10  -3 35.4899 40.6047   1
 -11  10  -3 9.24675 34.5540   1
  11 -10   3 8.66524 29.8558   1
 -12 -10  -3 1036.61 101.015   1
  12  10   3 1153.40 103.932   1
  12 -10   3 920.393 96.6782   1
 -12  10  -3 1210.64 110.258   1
 -13  10  -3 5352.93 304.654   1
 -13 -10  -3 5137.39 301.513   1
  13 -10   3 5515.92 304.276   1
  13  10   3 4944.09 299.115   1
 -14 -10  -3 755.298 89.9592   1
  14  10   3 771.174 87.6696   1
  14 -10   3 723.366 87.2805   1
 -14  10  -3 708.636 84.4682   1
 -15  10  -3 1630.46 131.037   1
  15 -10   3 1689.08 132.974   1
  15  10   3 1555.31 130.032   1
 -15 -10  -3 1514.82 129.416   1
  16  10   3 18.0935 39.2853   1
 -16 -10  -3 28.0505 40.6020   1
  17 -10   3 61.3091 49.1454   1
 -17  10  -3 47.5209 46.3629   1
 -18  10  -3 9.15341 41.1933   1
  18 -10   3 35.5919 45.2287   1
  18  10   3 36.0518 49.9568   1
 -18 -10  -3 9.34525 46.8549   1
 -19  10  -3 526.701 73.6364   1
  19 -10   3 486.479 73.0396   1
  19  10   3 698.499 82.0955   1
 -19 -10  -3 557.128 78.5818   1
  20  10   3 8.86014 39.1676   1
 -20 -10  -3-9.18464 37.5903   1
  21 -10   3 8.17638 34.8406   1
 -21  10  -3 34.7739 39.7888   1
  23 -11  -3 109.799 48.6733   1
 -23  11   3 132.057 49.6320   1
  22 -11  -3 33.6488 33.1930   1
 -22  11   3 155.448 47.8653   1
 -21  11   3 36.2192 41.4373   1
  21 -11  -3-8.73932 38.6381   1
 -20  11   3 127.019 48.8109   1
  20 -11  -3 105.617 47.3679   1
 -19  11   3 91.7691 50.3975   1
  19  11  -3 65.0952 45.4377   1
 -17  11   3 47.3060 41.8274   1
 -17 -11   3-46.1161 44.2662   1
  17 -11  -3 52.7346 44.0583   1
  17  11  -3-9.17964 42.7012   1
 -16 -11   3 4840.77 289.162   1
 -16  11   3 5121.52 291.288   1
  16 -11  -3 4729.21 286.991   1
  16  11  -3 5309.87 294.310   1
 -15  11   3 471.028 72.3891   1
 -15 -11   3 530.834 72.0226   1
  15  11  -3 612.891 75.7013   1
  15 -11  -3 469.235 74.2790   1
 -14 -11   3 862.069 90.7400   1
  14  11  -3 878.817 89.5302   1
 -13  11   3 158.514 46.3065   1
  13 -11  -3 264.616 56.4150   1
  12 -11  -3 114.214 42.3780   1
 -12  11   3 95.9018 36.6654   1
  12  11  -3 87.9613 38.6115   1
 -12 -11   3 75.7120 40.5962   1
  11  11  -3 125.056 38.5427   1
 -11  11   3 77.6104 45.3872   1
  11 -11  -3 198.613 51.3625   1
 -11 -11   3 141.254 45.9115   1
  10 -11  -3 8052.01 420.252   1
 -10 -11   3 7674.60 416.485   1
 -10  11   3 8134.32 419.959   1
  10  11  -3 7674.74 410.350   1
   9 -11  -3 23285.6 1089.48   1
  -9  11   3 22656.0 1086.04   1
   9  11  -3 21376.6 1078.64   1
  -9 -11   3 23664.2 1086.86   1
   8  11  -3 384.844 56.0141   1
  -8 -11   3 299.232 53.6320   1
   7  11  -3 1152.52 98.6202   1
  -7  11   3 972.803 98.4116   1
   7 -11  -3 1188.73 106.955   1
  -7 -11   3 1219.29 101.856   1
   6  11  -3 3403.29 215.148   1
  -6  11   3 3697.09 221.673   1
   6 -11  -3 3622.66 222.011   1
  -6 -11   3 3928.43 221.627   1
   5  11  -3 6766.64 363.409   1
  -5  11   3 6414.99 366.697   1
   5 -11  -3 7254.26 372.051   1
  -5 -11   3 7090.40 365.911   1
   4  11  -3 3723.55 222.088   1
  -4  11   3 3861.66 226.802   1
  -4 -11   3 3609.81 222.624   1
   4 -11  -3 3970.57 228.744   1
  -3  11   3 7613.94 430.803   1
   3  11  -3 8691.25 424.731   1
   3 -11  -3 7736.93 425.538   1
  -3 -11   3 8576.79 426.499   1
  -2  11   3 130.290 46.3288   1
   2  11  -3 44.3765 32.9174   1
  -2 -11   3 66.5497 33.4848   1
   2 -11  -3 134.859 47.9425   1
  -1  11   3 22161.0 1051.02   1
  -1 -11   3 22159.8 1047.95   1
   1 -11  -3 21575.7 1049.75   1
   0  11   3 6182.28 327.025   1
   0  11  -3 5867.46 319.506   1
   0 -11   3 6013.31 325.075   1
   0 -11  -3 5600.72 323.084   1
   1  11   3 257.137 53.4813   1
  -1  11  -3 219.119 47.9305   1
  -1 -11  -3 213.628 47.8587   1
   2  11   3 1378.61 117.089   1
  -2  11  -3 1689.44 122.009   1
   2 -11   3 1306.05 110.316   1
  -2 -11  -3 1533.32 121.951   1
   3  11   3 15196.4 810.415   1
  -3  11  -3 17660.3 818.493   1
   3 -11   3 16372.8 817.804   1
  -3 -11  -3 18394.0 825.058   1
  -4  11  -3 2475.75 171.236   1
   4 -11   3 2921.45 181.885   1
   4  11   3 2911.71 180.026   1
  -4 -11  -3 2548.95 176.397   1
  -5  11  -3 6257.84 351.603   1
   5 -11   3 6924.64 354.870   1
   5  11   3 6158.12 346.498   1
  -5 -11  -3 6528.49 352.113   1
  -7  11  -3 1643.74 129.382   1
   7 -11   3 1567.89 127.392   1
   7  11   3 1644.04 126.331   1
  -7 -11  -3 1581.14 126.592   1
  -8  11  -3 4079.67 243.650   1
  -8 -11  -3 3982.53 241.747   1
   8 -11   3 4190.62 243.912   1
   8  11   3 3766.55 236.086   1
  -9  11  -3 78.9588 44.0830   1
  -9 -11  -3 70.1723 36.0303   1
   9  11   3 51.9661 44.1194   1
   9 -11   3 70.6575 45.5882   1
 -10 -11  -3 2227.22 159.527   1
 -10  11  -3 2227.03 160.831   1
  10 -11   3 2390.87 167.776   1
 -11 -11  -3 260.828 56.9702   1
  11 -11   3 274.111 56.5353   1
 -11  11  -3 268.130 57.4681   1
  11  11   3 246.255 57.1970   1
 -12 -11  -3 469.991 68.6785   1
  12 -11   3 361.710 65.0904   1
 -12  11  -3 385.069 67.6814   1
  12  11   3 272.596 58.3216   1
 -13 -11  -3 1206.54 116.634   1
  13 -11   3 1463.93 120.682   1
  13  11   3 1549.68 123.957   1
 -13  11  -3 1539.28 127.960   1
  14  11   3 1262.76 110.763   1
 -14 -11  -3 1152.28 109.623   1
  14 -11   3 1347.49 114.927   1
 -14  11  -3 1132.35 110.346   1
 -15 -11  -3-27.9646 37.3675   1
  15  11   3-26.5920 43.8271   1
  16 -11   3 71.4729 40.9259   1
 -16  11  -3 9.26115 42.4207   1
  17  11   3 62.3744 41.4869   1
 -17 -11  -3 46.6354 40.5292   1
  17 -11   3-34.8771 47.2423   1
 -17  11  -3 84.1155 55.7898   1
  18  11   3 460.938 69.8501   1
 -18 -11  -3 397.264 64.8399   1
  18 -11   3 330.517 59.5493   1
 -18  11  -3 293.437 60.1473   1
  19  11   3 17.5646 45.2312   1
 -19 -11  -3-9.15182 41.8804   1
  19 -11   3-43.1520 44.4490   1
 -19  11  -3-8.86524 47.4261   1
  20  11   3 8.66655 49.6390   1
 -20  11  -3 8.52309 42.1276   1
  20 -11   3 8.57820 39.2551   1
 -20 -11  -3 18.0543 48.8770   1
 -22  12   3-8.84034 44.3173   1
  22 -12  -3 33.3832 46.2534   1
 -21  12   3 168.688 51.5153   1
  21 -12  -3 196.979 56.0327   1
 -20  12   3-8.93482 46.0152   1
  20 -12  -3-8.65563 48.5096   1
 -19  12   3 9.11288 45.6809   1
  19 -12  -3-26.2742 42.6656   1
 -18  12   3 351.862 61.2442   1
  18 -12  -3 227.885 50.7266   1
 -17  12   3 46.9141 52.0208   1
  17 -12  -3 26.5844 43.8272   1
  16 -12  -3 484.616 73.0734   1
 -16 -12   3 223.416 54.9533   1
 -16  12   3 392.190 63.7349   1
  16  12  -3 445.286 67.9402   1
  15 -12  -3 55.0363 47.2392   1
 -15  12   3-8.95655 41.6617   1
 -15 -12   3-18.2540 41.0621   1
  15  12  -3-8.77951 40.8382   1
  14 -12  -3 8.94684 39.5671   1
 -14 -12   3-9.06627 40.0948   1
 -14  12   3 98.8858 46.9146   1
  14  12  -3 8.55644 39.8159   1
  13 -12  -3 250.834 55.3343   1
 -13 -12   3 377.575 62.2229   1
 -13  12   3 276.052 56.0231   1
  13  12  -3 396.319 60.2455   1
  12 -12  -3 5535.65 326.131   1
 -12  12   3 5843.75 326.938   1
  12  12  -3 5703.06 321.406   1
 -12 -12   3 6134.54 329.098   1
 -11  12   3 554.907 76.4181   1
  11 -12  -3 616.950 79.2459   1
  10 -12  -3 906.793 89.5868   1
 -10 -12   3 991.559 94.8888   1
 -10  12   3 783.350 85.1393   1
  10  12  -3 763.353 86.1264   1
   9 -12  -3 1786.49 136.406   1
  -9  12   3 1542.41 129.422   1
   9  12  -3 1669.17 130.834   1
  -9 -12   3 1933.10 138.412   1
   8  12  -3 603.101 77.2404   1
  -8  12   3 583.872 75.3485   1
   8 -12  -3 652.374 77.0716   1
  -8 -12   3 646.473 79.9325   1
   7  12  -3 254.203 53.3282   1
  -7  12   3 291.826 50.8703   1
   7 -12  -3 286.872 53.3475   1
   6  12  -3 39.0162 33.3100   1
  -6  12   3 33.1702 36.0620   1
   6 -12  -3 51.2734 39.1619   1
  -6 -12   3 70.9084 39.5509   1
  -5  12   3 827.542 85.0897   1
   5  12  -3 665.122 76.5774   1
  -5 -12   3 754.224 80.9299   1
   5 -12  -3 570.644 77.8130   1
   4  12  -3 437.800 60.3818   1
  -4 -12   3 350.396 56.0684   1
   3  12  -3 1069.53 96.8611   1
  -3 -12   3 1070.79 95.8416   1
   2  12  -3 3634.96 212.051   1
  -2 -12   3 3147.96 204.885   1
   1  12  -3 9937.57 484.768   1
  -1  12   3 8326.94 476.914   1
  -1 -12   3 10015.8 486.287   1
   1 -12  -3 9294.56 486.528   1
   0  12   3 747.453 80.1765   1
   0  12  -3 756.284 80.1930   1
   0 -12   3 707.082 78.6299   1
   0 -12  -3 572.847 74.8366   1
   1 -12   3 3345.51 208.351   1
  -2  12  -3 319.993 60.2098   1
   2 -12   3 152.450 48.4553   1
  -3  12  -3 572.369 73.0467   1
   4  12   3 2561.32 173.361   1
  -4 -12  -3 2658.62 178.802   1
  -5  12  -3 1312.29 110.195   1
   5 -12   3 1196.69 107.328   1
   5  12   3 994.224 99.5237   1
  -5 -12  -3 1378.77 113.304   1
  -6  12  -3 7655.78 389.067   1
   6 -12   3 7115.25 383.823   1
   6  12   3 6518.72 377.059   1
  -6 -12  -3 7218.15 387.410   1
  -7  12  -3 17.5536 31.9802   1
   7 -12   3 35.3912 31.3799   1
   7  12   3 8.29765 34.6781   1
  -7 -12  -3 35.3686 37.6826   1
  -8  12  -3 319.224 60.1645   1
  -8 -12  -3 150.569 50.1654   1
   8  12   3 235.677 53.1706   1
   8 -12   3 220.575 52.1100   1
  -9  12  -3 89.6910 48.3724   1
  -9 -12  -3 168.985 52.8994   1
   9  12   3 144.863 50.2119   1
   9 -12   3 142.507 49.7401   1
 -10 -12  -3 144.711 52.6011   1
  10  12   3 86.9091 47.3342   1
 -11  12  -3 723.236 82.6236   1
  11 -12   3 726.983 83.1662   1
 -12 -12  -3-9.19392 36.0264   1
  12  12   3 18.1358 37.1126   1
 -12  12  -3-28.5106 48.2941   1
  12 -12   3 8.90245 38.6456   1
 -13 -12  -3 165.579 55.1625   1
  13  12   3 63.7989 48.4765   1
 -13  12  -3 93.9226 43.3357   1
  13 -12   3 160.348 47.9764   1
 -14 -12  -3-9.23408 40.0852   1
  14  12   3-9.09380 46.2120   1
 -14  12  -3-9.28055 34.6735   1
  14 -12   3 35.6551 37.2341   1
 -15  12  -3 73.2130 50.7399   1
  15 -12   3 8.88045 36.3808   1
 -16 -12  -3 233.830 60.7437   1
  16  12   3 134.997 52.9231   1
 -16  12  -3 274.930 61.4837   1
  16 -12   3 194.425 54.0548   1
 -17 -12  -3 18.7054 48.1677   1
  17  12   3-26.6474 50.3313   1
  17 -12   3-17.4155 41.7923   1
 -17  12  -3-9.13592 45.7966   1
 -18  12  -3-9.14628 48.3276   1
  18 -12   3 8.42858 41.6595   1
  18  12   3 17.6141 48.2489   1
 -18 -12  -3-55.6171 43.8082   1
 -19  12  -3 131.174 46.1542   1
 -19 -12  -3 164.375 51.0836   1
  19 -12   3 152.103 44.6343   1
  19  12   3 190.767 50.6712   1
 -21  13   3-8.63106 42.0911   1
  21 -13  -3 91.8100 47.3329   1
 -19  13   3 170.771 54.1191   1
  19 -13  -3 154.512 54.1605   1
 -17  13   3-9.18951 33.4639   1
  17 -13  -3 8.78934 30.2753   1
  16 -13  -3 103.283 50.7397   1
 -16 -13   3 163.130 47.9702   1
 -16  13   3 227.365 53.1711   1
  16  13  -3 126.168 49.8919   1
 -15 -13   3 113.885 51.4687   1
  15  13  -3 26.9046 41.1445   1
  14 -13  -3 26.9423 44.3917   1
 -14 -13   3-37.9270 46.8675   1
 -14  13   3 54.0545 48.1970   1
  14  13  -3 8.75231 38.6964   1
  13 -13  -3 190.223 52.4558   1
 -13 -13   3 335.529 65.1153   1
 -13  13   3 268.669 56.0364   1
  13  13  -3 190.742 54.3176   1
  12 -13  -3 27.0068 30.1050   1
 -12  13   3 53.5563 34.1920   1
  12  13  -3-17.5179 40.7581   1
 -12 -13   3 18.3809 38.4071   1
  11  13  -3 34.7435 41.6877   1
 -11  13   3-26.7781 31.6413   1
  11 -13  -3 53.5724 37.2997   1
 -11 -13   3-9.05284 38.5668   1
  10  13  -3 342.804 59.6356   1
 -10 -13   3 320.946 60.5285   1
   9  13  -3 365.107 62.4576   1
  -9  13   3 238.314 53.9203   1
   9 -13  -3 438.070 67.2544   1
  -9 -13   3 321.963 59.6420   1
  -8  13   3 519.980 74.1442   1
   8 -13  -3 633.445 78.6942   1
  -7  13   3 806.631 84.2134   1
   7 -13  -3 725.508 79.5990   1
   6  13  -3 2261.62 158.118   1
  -6  13   3 2489.08 164.541   1
  -6 -13   3 1956.54 151.606   1
   6 -13  -3 2372.01 163.328   1
  -5  13   3 728.528 80.6744   1
   5  13  -3 791.247 83.5396   1
  -5 -13   3 859.961 86.4543   1
   5 -13  -3 688.424 79.1315   1
   4  13  -3 56.2594 39.1623   1
  -4  13   3 33.7939 44.0876   1
   4 -13  -3 8.56185 42.9269   1
  -4 -13   3-8.39448 32.1510   1
  -3 -13   3 496.182 69.9564   1
   3 -13  -3 645.595 73.6908   1
   3  13  -3 595.633 74.2826   1
  -3  13   3 519.653 70.7236   1
  -2  13   3 441.629 67.5275   1
   2  13  -3 472.990 67.2805   1
  -2 -13   3 629.796 72.6820   1
   2 -13  -3 536.682 72.0937   1
  -1  13   3 491.316 75.0893   1
   1 -13  -3 603.318 77.7736   1
   0  13   3-16.8565 43.4093   1
   0 -13  -3 50.7649 45.2641   1
   1  13   3 284.338 61.6566   1
  -1  13  -3 358.391 60.6678   1
   1 -13   3 381.563 59.1599   1
  -1 -13  -3 338.062 58.5561   1
   2  13   3 1170.09 105.391   1
  -2  13  -3 1274.21 108.916   1
   2 -13   3 1278.77 108.174   1
  -2 -13  -3 1020.72 102.369   1
   3  13   3 858.284 87.3270   1
   3 -13   3 694.082 84.2907   1
  -3 -13  -3 862.218 87.0218   1
   4  13   3 51.1432 36.3119   1
  -4  13  -3-48.8794 40.8364   1
   4 -13   3 18.2347 44.4149   1
  -4 -13  -3 8.86643 37.7711   1
   5  13   3 1253.80 111.011   1
  -5  13  -3 1395.17 116.857   1
  -5 -13  -3 1199.72 112.262   1
  -6  13  -3 682.609 80.0238   1
   6 -13   3 498.706 71.9955   1
   6  13   3 522.179 72.4397   1
  -7  13  -3 8.94966 31.7213   1
   7 -13   3 9.01973 35.3437   1
   7  13   3-16.8403 35.8686   1
  -7 -13  -3-9.14656 41.1495   1
   8  13   3 299.973 54.8407   1
  -8 -13  -3 219.849 50.9537   1
   9 -13   3-27.0637 38.4292   1
  -9  13  -3 27.2719 37.2057   1
 -10  13  -3-9.04142 39.2488   1
  10 -13   3-9.25468 44.4147   1
  10  13   3 8.70477 36.3610   1
 -10 -13  -3 9.15653 40.4779   1
 -11  13  -3 739.662 86.1329   1
 -11 -13  -3 803.629 87.8091   1
  11  13   3 902.576 90.3503   1
  11 -13   3 642.831 88.6973   1
 -12  13  -3-9.50262 49.5785   1
 -12 -13  -3-27.6741 44.2719   1
  12  13   3 17.6126 43.5257   1
  12 -13   3 44.7821 45.5149   1
 -13  13  -3-9.38273 46.3828   1
 -13 -13  -3-9.26866 36.3309   1
  13  13   3-26.7202 37.9525   1
  13 -13   3-35.4350 42.5245   1
  14 -13   3 35.4344 41.8718   1
 -14 -13  -3 55.7882 47.8902   1
 -14  13  -3-37.0328 45.1063   1
 -15 -13  -3 240.808 61.3646   1
  15  13   3 439.182 71.2940   1
 -16 -13  -3-9.20605 36.8885   1
  16 -13   3-17.4064 45.9883   1
 -16  13  -3 62.9511 47.5194   1
  16  13   3 18.1695 40.8748   1
 -17 -13  -3 45.6165 39.6725   1
  17 -13   3 42.9258 41.2672   1
  17  13   3 45.0417 43.2950   1
 -17  13  -3 71.1953 42.1219   1
  18  13   3 44.5017 42.0649   1
 -18  13  -3 17.8873 47.8453   1
 -18 -13  -3-8.97987 36.7556   1
  18 -13   3-8.22355 38.2547   1
  20 -14  -3 247.201 57.9534   1
 -20  14   3 171.683 51.5774   1
  19 -14  -3 8.40077 41.5220   1
  18 -14  -3 879.344 89.0404   1
 -18  14   3 864.608 91.1336   1
  17 -14  -3 561.401 75.1303   1
 -17  14   3 570.257 73.5901   1
  16 -14  -3 36.9256 43.6929   1
 -16  14   3 69.7256 46.1140   1
  15  14  -3 54.4977 42.9855   1
 -15  14   3 26.8181 43.6063   1
  15 -14  -3 71.3248 48.3245   1
  14  14  -3 9.17509 41.2805   1
 -14  14   3-8.97156 38.2203   1
  14 -14  -3-26.8167 40.2180   1
 -14 -14   3-9.62488 48.2475   1
 -13 -14   3 828.002 92.4902   1
  13  14  -3 803.445 91.5816   1
  12  14  -3 587.562 75.8742   1
 -12  14   3 474.568 71.4207   1
  12 -14  -3 568.938 76.5567   1
 -12 -14   3 602.635 80.2570   1
 -11 -14   3 232.081 54.2800   1
  11 -14  -3 233.659 49.8688   1
 -11  14   3 269.638 52.6246   1
  11  14  -3 222.870 53.2665   1
  10  14  -3 3274.38 211.200   1
 -10  14   3 2966.55 204.897   1
  10 -14  -3 3374.95 213.790   1
 -10 -14   3 3640.61 216.153   1
   9 -14  -3 9.05807 42.1390   1
  -9  14   3 8.62320 38.8013   1
   9  14  -3 8.82440 38.3131   1
  -9 -14   3 35.7124 40.1728   1
   8 -14  -3 133.209 51.9645   1
  -8  14   3-8.76673 40.1550   1
   8  14  -3 43.3651 42.2872   1
  -8 -14   3 8.75742 38.7551   1
   7  14  -3 2206.25 155.812   1
  -7 -14   3 1972.13 150.612   1
   6 -14  -3 26.9067 37.5107   1
  -6  14   3 8.74573 39.3904   1
   6  14  -3 76.9973 42.3250   1
  -6 -14   3 61.7546 40.4113   1
   5 -14  -3 249.538 54.6977   1
  -5  14   3 60.2684 43.1815   1
   5  14  -3 211.324 55.6408   1
  -5 -14   3 166.146 51.6617   1
  -4  14   3 1202.78 106.334   1
   4  14  -3 1256.48 110.053   1
  -4 -14   3 1145.89 104.600   1
   4 -14  -3 1067.55 103.642   1
   3  14  -3 26.0005 39.6604   1
  -3  14   3 17.5431 40.8030   1
  -3 -14   3 8.62696 38.1395   1
   3 -14  -3-8.69826 39.1353   1
  -2  14   3 165.131 48.9178   1
   2  14  -3 213.323 51.6238   1
   2 -14  -3 208.716 50.0141   1
  -2 -14   3 173.881 50.0005   1
   1  14  -3 5624.67 313.468   1
  -1  14   3 5028.00 310.366   1
  -1 -14   3 5907.82 320.501   1
   1 -14  -3 5877.47 319.207   1
   0  14  -3 1031.13 98.8817   1
   0 -14  -3 956.113 96.9635   1
   0 -14   3 866.221 94.5666   1
  -1  14  -3 1340.93 116.747   1
   1 -14   3 1157.91 111.508   1
  -1 -14  -3 1254.98 113.473   1
   2 -14   3 253.507 57.1799   1
  -2  14  -3 228.072 57.8404   1
   2  14   3 207.023 48.5233   1
  -2 -14  -3 78.3849 41.9958   1
   3  14   3 1415.23 121.290   1
  -3  14  -3 1297.94 118.213   1
  -3 -14  -3 1537.66 124.690   1
   4 -14   3 92.0087 44.2133   1
  -4  14  -3 59.4993 38.9585   1
  -4 -14  -3 44.5905 44.1342   1
   4  14   3-8.78650 45.3052   1
  -5 -14  -3 2846.61 188.481   1
   5  14   3 2709.49 184.343   1
   5 -14   3 2860.26 188.690   1
  -7  14  -3 54.4427 47.9513   1
   7  14   3-43.7169 45.0363   1
  -7 -14  -3-64.9849 47.1845   1
  -8 -14  -3 297.957 61.2792   1
  -8  14  -3 272.637 57.4514   1
   8  14   3 420.030 68.8103   1
   8 -14   3 409.552 65.0734   1
  -9 -14  -3 927.411 97.3901   1
  -9  14  -3 839.942 92.7077   1
   9  14   3 960.690 95.2173   1
   9 -14   3 917.349 95.0872   1
 -10 -14  -3 233.953 61.3249   1
 -10  14  -3 300.338 62.5218   1
  10  14   3 105.061 44.3383   1
  10 -14   3 257.811 59.3745   1
 -11 -14  -3 457.328 70.4126   1
 -11  14  -3 336.978 63.7467   1
  11  14   3 280.328 59.5300   1
  11 -14   3 437.858 69.9489   1
 -12  14  -3 279.831 62.0440   1
  12 -14   3 356.791 61.7688   1
 -13 -14  -3 46.0245 42.9431   1
  13  14   3 150.380 53.9017   1
 -13  14  -3 112.099 42.1564   1
  13 -14   3 17.5405 31.2600   1
  14  14   3 8.77543 44.7055   1
 -14 -14  -3 36.5684 43.3195   1
 -14  14  -3 36.7791 44.9017   1
  14 -14   3 165.930 49.5835   1
 -15  14  -3 8.98043 45.6477   1
  15 -14   3-51.7482 46.1481   1
 -16 -14  -3-18.1482 44.8555   1
  16  14   3-17.3941 45.9596   1
  17  14   3 120.750 47.6115   1
 -17 -14  -3 143.678 48.3921   1
 -17  14  -3 130.272 51.6374   1
  17 -14   3 125.779 51.3343   1
 -18  15   3 141.719 51.7510   1
  18 -15  -3 307.234 59.3410   1
 -17  15   3 463.633 69.0262   1
  17 -15  -3 524.485 73.1264   1
 -16  15   3 1980.83 154.846   1
  16 -15  -3 2639.28 169.914   1
 -15  15   3 484.899 69.6248   1
  15 -15  -3 571.556 73.6119   1
  14  15  -3 196.082 57.8285   1
  14 -15  -3 114.996 54.8396   1
 -14  15   3 204.182 55.5293   1
  13  15  -3 120.176 49.7352   1
 -13  15   3 258.470 58.4325   1
  13 -15  -3 288.605 60.5342   1
 -13 -15   3 153.979 51.7052   1
  12  15  -3-9.23708 40.0982   1
 -12  15   3-8.91960 39.4305   1
  12 -15  -3-26.9884 42.5147   1
 -12 -15   3 56.7914 44.7316   1
 -10 -15   3 27.4791 42.6540   1
  10  15  -3 63.7437 47.5526   1
 -10  15   3 26.5849 36.3249   1
  10 -15  -3 63.2362 41.3863   1
   9  15  -3 4427.48 272.123   1
  -9  15   3 4589.01 270.169   1
   9 -15  -3 4616.59 274.034   1
  -9 -15   3 4936.74 276.969   1
  -8 -15   3 452.210 70.2660   1
  -8  15   3 418.298 67.1454   1
   8 -15  -3 415.455 70.5813   1
   8  15  -3 565.107 77.0099   1
  -7  15   3 1199.43 106.561   1
   7  15  -3 1135.52 105.549   1
  -7 -15   3 1006.44 102.054   1
   7 -15  -3 974.516 98.8740   1
   6  15  -3 5875.16 307.949   1
  -6  15   3 5242.06 301.430   1
   6 -15  -3 5127.27 301.808   1
  -6 -15   3 4939.33 300.377   1
  -5  15   3 17.6371 46.0315   1
   5  15  -3 53.3819 40.7370   1
   5 -15  -3 27.1474 45.3827   1
  -5 -15   3 26.7209 38.6925   1
  -4  15   3 26.0554 38.3940   1
   4  15  -3-8.94926 46.0879   1
   4 -15  -3-27.0647 43.2960   1
  -4 -15   3 8.92385 40.8339   1
  -3  15   3 443.831 68.6474   1
   3  15  -3 481.255 74.6825   1
   3 -15  -3 578.162 73.4317   1
  -3 -15   3 553.679 75.5606   1
   2  15  -3 741.223 84.7059   1
  -2 -15   3 748.885 84.8783   1
   1  15  -3 1497.16 124.206   1
  -1 -15   3 1443.77 123.766   1
   0  15  -3 247.641 54.6757   1
   0 -15   3 299.636 56.5704   1
  -1  15  -3 35.5644 45.2885   1
   1 -15   3 106.669 49.9131   1
  -2 -15  -3 35.5713 41.4369   1
   2  15   3 61.7520 43.6694   1
   2 -15   3 72.0628 37.7065   1
  -2  15  -3 44.4823 36.4930   1
   3  15   3 8.80077 34.4880   1
   4  15   3 3028.58 185.450   1
  -4  15  -3 2647.95 178.245   1
   4 -15   3 2453.11 176.923   1
  -4 -15  -3 2432.27 176.566   1
  -5 -15  -3 699.285 82.0611   1
   5  15   3 597.711 76.5354   1
  -5  15  -3 576.578 76.3768   1
   5 -15   3 556.400 78.7769   1
   6  15   3-35.3887 41.8111   1
  -6  15  -3-9.12351 42.4380   1
   6 -15   3-9.16078 45.9193   1
  -6 -15  -3 36.9657 42.9865   1
   7  15   3 250.293 54.0159   1
  -7  15  -3 283.379 66.2129   1
  -7 -15  -3 400.113 66.8989   1
   7 -15   3 294.807 60.1726   1
   8  15   3 3594.07 225.795   1
  -8 -15  -3 3457.78 225.618   1
   8 -15   3 3697.35 227.218   1
   9  15   3 97.9027 46.1010   1
  -9 -15  -3 122.241 48.6767   1
 -10  15  -3 553.033 76.4213   1
  11  15   3-26.0237 40.9950   1
 -11  15  -3-17.6094 44.7428   1
  11 -15   3 9.45071 44.6630   1
 -11 -15  -3 28.2610 35.1958   1
  12  15   3 8.67951 43.5080   1
 -12  15  -3 18.1603 47.3746   1
  12 -15   3-26.8004 42.8747   1
 -12 -15  -3 37.5915 45.7816   1
  13  15   3 708.817 85.4777   1
 -13  15  -3 612.801 79.5503   1
  13 -15   3 525.865 72.4236   1
 -13 -15  -3 573.968 79.3434   1
  14  15   3 293.849 64.7977   1
 -14  15  -3 414.740 64.4315   1
  14 -15   3 291.716 57.1663   1
 -14 -15  -3 358.960 67.9117   1
  15  15   3 8.56861 48.0273   1
 -15  15  -3-8.79174 42.8354   1
 -15 -15  -3-27.3665 46.9856   1
  15 -15   3-42.1511 44.5504   1
 -16  15  -3-8.54686 34.2467   1
 -16 -15  -3 17.8915 50.1360   1
  16 -15   3 24.8807 34.6464   1
 -17  16   3 400.780 59.5049   1
  17 -16  -3 339.942 57.9289   1
 -16  16   3 201.650 49.5107   1
  16 -16  -3 210.904 50.1164   1
 -15  16   3 724.910 81.2792   1
  15 -16  -3 637.131 77.8633   1
 -14  16   3 1063.71 100.917   1
  14 -16  -3 903.572 96.8960   1
 -13  16   3 508.117 74.2032   1
  13 -16  -3 398.736 70.4669   1
  12  16  -3 9.35564 45.5804   1
  12 -16  -3-17.7925 45.8209   1
 -12  16   3-35.2688 46.5933   1
  11  16  -3 1416.31 122.810   1
 -11  16   3 1246.53 114.022   1
  11 -16  -3 1256.80 113.870   1
 -11 -16   3 1409.10 119.571   1
 -10 -16   3 37.3544 43.6147   1
 -10  16   3 62.2093 42.8302   1
  10 -16  -3 161.421 53.6468   1
  10  16  -3 73.6147 48.1680   1
  -9 -16   3 186.304 53.5235   1
  -9  16   3 144.752 50.5809   1
   9 -16  -3 303.785 64.9545   1
   9  16  -3 175.027 54.5989   1
   8  16  -3 1581.05 127.112   1
  -8 -16   3 1304.86 118.634   1
   7  16  -3 1680.87 139.349   1
  -7  16   3 2106.63 148.792   1
   7 -16  -3 1875.98 142.261   1
  -7 -16   3 1804.07 143.501   1
   6  16  -3 1514.70 128.259   1
  -6  16   3 1247.65 119.421   1
   6 -16  -3 1628.99 128.238   1
  -6 -16   3 1598.57 126.763   1
  -5  16   3 1239.53 111.357   1
   5 -16  -3 1245.96 109.644   1
  -4  16   3-35.1481 42.8089   1
   4 -16  -3 9.09524 40.9233   1
  -3  16   3 791.765 86.7992   1
   3 -16  -3 722.784 84.1735   1
  -2  16   3 36.0403 43.2420   1
   2  16  -3-26.6752 39.3088   1
   2 -16  -3-8.90956 39.3875   1
  -2 -16   3 37.1319 41.7646   1
  -1  16   3 5509.39 316.757   1
   1  16  -3 6089.32 321.786   1
   1 -16  -3 5066.74 311.055   1
  -1 -16   3 5777.57 320.727   1
   0  16   3 3403.77 220.795   1
   0  16  -3 3356.62 220.887   1
   0 -16  -3 3857.42 228.856   1
   0 -16   3 3745.09 228.618   1
  -1  16  -3 3735.59 228.767   1
   1  16   3 3346.08 219.067   1
   1 -16   3 3625.83 223.450   1
  -2 -16  -3 54.7342 45.1175   1
  -2  16  -3 17.7931 40.7429   1
   2 -16   3 18.4355 39.3015   1
   2  16   3 61.9441 47.9398   1
  -3 -16  -3 296.551 54.1433   1
  -3  16  -3 316.998 59.3713   1
   3 -16   3 279.893 58.2203   1
   3  16   3 267.412 54.2447   1
  -4 -16  -3 458.563 71.2162   1
   4  16   3 443.990 69.6240   1
  -4  16  -3 411.871 66.8840   1
   4 -16   3 564.495 72.7059   1
   5  16   3 3420.95 217.147   1
  -5  16  -3 3177.21 213.900   1
   5 -16   3 3199.00 212.470   1
  -5 -16  -3 3703.12 222.336   1
   6  16   3 440.445 68.4301   1
  -6  16  -3 457.011 70.7342   1
  -6 -16  -3 365.350 66.4421   1
   6 -16   3 504.928 75.0484   1
   7 -16   3 2504.46 177.333   1
  -7  16  -3 2466.79 173.007   1
   8  16   3 80.2635 45.5949   1
  -8  16  -3 127.195 47.0556   1
   8 -16   3 81.8615 39.8005   1
  -8 -16  -3 176.469 58.7948   1
   9  16   3 5414.99 319.915   1
  -9  16  -3 5656.68 322.476   1
   9 -16   3 5600.23 320.262   1
  -9 -16  -3 6086.74 329.320   1
  10  16   3 724.215 91.7018   1
 -10  16  -3 888.301 94.6861   1
 -10 -16  -3 744.827 91.3310   1
  10 -16   3 862.436 92.2689   1
  11  16   3 184.510 54.7525   1
  11 -16   3 212.946 60.1515   1
 -11 -16  -3 233.688 58.1504   1
 -12  16  -3 499.708 72.6030   1
 -12 -16  -3 702.922 85.0058   1
  12 -16   3 684.806 78.0518   1
  13  16   3 704.855 85.6206   1
 -13 -16  -3 947.427 95.9311   1
  14  16   3 50.5461 45.1328   1
 -14  16  -3 44.0354 48.8681   1
 -14 -16  -3 54.8791 45.2741   1
  14 -16   3 66.8096 43.0793   1
  15  16   3 140.569 56.8967   1
  15 -17  -3 334.550 63.1841   1
 -15  17   3 268.349 56.3743   1
  14 -17  -3 59.2976 41.4039   1
 -14  17   3 93.5083 45.0427   1
  13 -17  -3 337.972 62.8026   1
 -13  17   3 325.586 59.1769   1
  12 -17  -3 52.3746 46.1719   1
 -12  17   3 43.3347 45.2685   1
 -11  17   3 341.599 61.5624   1
  11 -17  -3 447.635 71.0005   1
  10  17  -3 993.659 104.447   1
   9  17  -3 460.999 72.2375   1
  -9  17   3 505.589 69.5893   1
   9 -17  -3 538.513 73.5884   1
  -9 -17   3 543.472 76.1405   1
  -8 -17   3 858.691 94.3648   1
   8  17  -3 855.354 90.8005   1
  -8  17   3 593.401 78.7103   1
   8 -17  -3 746.134 85.6784   1
  -7  17   3-17.5738 42.1882   1
   7  17  -3 55.6114 46.4759   1
  -7 -17   3 46.3919 41.7611   1
   7 -17  -3 35.6022 39.3660   1
  -6  17   3 3387.77 214.975   1
   6  17  -3 3005.34 214.729   1
   6 -17  -3 3582.65 217.440   1
  -6 -17   3 3569.35 220.170   1
  -5  17   3 8.80690 42.9144   1
   5  17  -3 9.32107 49.2611   1
   5 -17  -3 18.0463 44.6090   1
  -5 -17   3 64.4937 51.6446   1
  -4  17   3 1773.42 137.275   1
   4  17  -3 1616.14 134.764   1
  -4 -17   3 1850.89 140.584   1
   4 -17  -3 1680.79 139.892   1
  -3  17   3 139.955 50.6677   1
   3  17  -3 144.358 52.2267   1
  -3 -17   3 197.096 54.8486   1
   3 -17  -3 191.172 55.3626   1
   2  17  -3 2102.53 166.749   1
  -2 -17   3 2595.13 174.083   1
   1  17  -3 810.123 89.6690   1
  -1 -17   3 775.807 87.9672   1
   0  17  -3 683.697 84.8111   1
   0 -17   3 829.202 87.8031   1
  -1  17  -3-9.12169 45.1115   1
   1 -17   3 82.1853 43.1846   1
  -2 -17  -3 372.487 66.4395   1
  -2  17  -3 267.511 63.9814   1
   2 -17   3 287.843 61.3121   1
   2  17   3 351.890 66.4986   1
   3  17   3-26.5777 39.8570   1
  -3 -17  -3 36.5353 38.9089   1
  -4 -17  -3 1113.90 106.381   1
  -4  17  -3 1185.45 113.690   1
   4 -17   3 1334.60 116.711   1
   4  17   3 1297.80 113.236   1
  -5 -17  -3-9.01711 32.8365   1
   5  17   3 8.85878 37.0046   1
  -5  17  -3-9.15218 43.9230   1
   5 -17   3-9.14452 43.2162   1
   6  17   3 2289.75 169.392   1
  -6  17  -3 2414.65 172.397   1
   6 -17   3 2629.56 176.647   1
  -6 -17  -3 2524.63 173.284   1
   7  17   3 8.94372 37.3621   1
  -7  17  -3-18.1503 45.4921   1
  -7 -17  -3 9.04277 37.0127   1
   7 -17   3 36.5845 38.2075   1
   8  17   3 6324.76 366.356   1
  -8 -17  -3 7167.87 373.865   1
   9 -17   3 364.223 64.9810   1
  -9  17  -3 348.382 64.8926   1
  10  17   3 807.992 88.0954   1
 -10  17  -3 704.848 83.2786   1
 -10 -17  -3 987.445 97.3082   1
  10 -17   3 775.610 86.3598   1
  11  17   3-17.5298 46.9366   1
 -11 -17  -3 118.579 53.9273   1
  12  17   3-17.3920 43.0031   1
 -12  17  -3 52.2085 41.1466   1
  12 -17   3 42.8075 35.7909   1
 -12 -17  -3 45.3234 40.8060   1
  13  17   3-8.61815 40.0926   1
  13 -17   3-49.2306 48.4751   1
 -13  17  -3 8.81154 49.3863   1
 -13 -17  -3-8.97919 37.5133   1
  13 -18  -3 183.950 53.6989   1
 -13  18   3 141.381 48.6885   1
  12 -18  -3-25.5178 43.2245   1
 -12  18   3 25.3210 41.1156   1
  10 -18  -3 431.022 69.5691   1
 -10  18   3 233.145 60.4859   1
   9 -18  -3 412.095 68.7997   1
  -9  18   3 262.891 61.1543   1
   8 -18  -3 115.675 43.2475   1
  -8  18   3 193.112 52.4679   1
   8  18  -3 158.497 50.9395   1
  -7 -18   3 1950.77 147.530   1
   7 -18  -3 2050.70 146.947   1
  -7  18   3 1740.48 139.666   1
   7  18  -3 1957.28 148.681   1
  -6 -18   3 9.26431 40.2298   1
   6  18  -3 37.5039 42.9153   1
  -5 -18   3 1823.54 144.322   1
   5  18  -3 1965.00 148.337   1
  -5  18   3 1621.86 140.515   1
   4 -18  -3 856.318 92.4300   1
  -4 -18   3 781.175 90.1486   1
  -4  18   3 843.474 93.1530   1
   4  18  -3 979.148 99.4346   1
  -3 -18   3 667.987 87.9251   1
  -3  18   3 708.429 82.9338   1
   3  18  -3 803.754 92.2571   1
   2 -18  -3 269.574 61.2079   1
  -2 -18   3 272.879 57.3225   1
  -2  18   3 295.383 58.8395   1
   2  18  -3 394.656 66.1081   1
   1 -18  -3 1535.42 125.185   1
  -1 -18   3 1575.16 126.196   1
  -1  18   3 1453.69 122.697   1
   1  18  -3 1348.43 125.896   1
   0 -18  -3 124.529 53.7436   1
   0 -18   3 72.1761 42.1664   1
   0  18   3 71.5055 43.7346   1
   0  18  -3 101.547 47.0916   1
  -1 -18  -3 1682.03 134.090   1
   1 -18   3 1746.01 140.347   1
   1  18   3 1719.25 133.556   1
  -1  18  -3 1628.33 134.238   1
   2  18   3 78.8572 43.4348   1
  -2  18  -3 8.85348 44.5049   1
  -2 -18  -3 125.382 43.7556   1
   2 -18   3 74.3652 40.4914   1
  -3 -18  -3 990.118 100.015   1
  -3  18  -3 846.169 94.4263   1
   3 -18   3 1228.10 107.869   1
   3  18   3 974.275 98.4269   1
  -4 -18  -3 9.04759 41.4001   1
   4  18   3-8.75850 36.5854   1
  -4  18  -3-9.10325 42.3434   1
   4 -18   3 9.10954 41.6836   1
   6  18   3 606.485 81.4763   1
  -6  18  -3 545.679 79.6866   1
   6 -18   3 541.223 79.9303   1
  -6 -18  -3 567.859 78.0565   1
   7  18   3 1569.81 124.747   1
  -7  18  -3 1326.33 116.244   1
   7 -18   3 1358.96 118.374   1
  -7 -18  -3 1191.87 113.656   1
   8  18   3 524.034 74.4675   1
  -8  18  -3 335.534 66.8097   1
  -8 -18  -3 386.065 66.8230   1
   8 -18   3 368.790 66.8690   1
   9  18   3 506.637 75.6341   1
  -9 -18  -3 432.496 70.8219   1
  10 -18   3-8.75276 43.2672   1
 -10  18  -3-25.6586 45.1977   1
  11  18   3 206.856 63.0962   1
 -11  18  -3 140.331 49.1794   1
  11 -18   3 106.271 39.6654   1
 -11 -18  -3 140.612 52.3056   1
  12  18   3 75.7014 49.3068   1
 -10  19   3 409.656 63.7015   1
  10 -19  -3 225.709 58.5077   1
  -9  19   3 293.839 60.1087   1
   9 -19  -3 364.164 64.2128   1
   8 -19  -3 846.181 91.2885   1
  -8  19   3 947.438 89.7130   1
  -6  19   3 67.9396 43.3122   1
   6 -19  -3 94.6246 41.4466   1
   5  19  -3 54.1567 45.5301   1
  -5  19   3 163.277 52.0206   1
  -4  19   3 864.578 90.7273   1
   4  19  -3 827.266 91.6993   1
   4 -19  -3 818.364 88.7878   1
  -4 -19   3 852.714 94.6959   1
  -3  19   3 103.965 48.4275   1
   3  19  -3 155.673 53.9251   1
   3 -19  -3 167.686 53.5446   1
  -3 -19   3 139.961 54.9328   1
  -2  19   3 308.127 56.6761   1
   2  19  -3 343.787 66.0734   1
  -2 -19   3 303.681 62.6032   1
   2 -19  -3 292.281 61.2727   1
   1  19  -3 1767.50 140.082   1
  -1  19   3 1555.09 127.972   1
   1 -19  -3 1794.21 135.599   1
  -1 -19   3 1535.27 129.282   1
   0  19   3 17.3262 41.6608   1
   0 -19  -3 105.338 48.7180   1
   1  19   3 87.8686 52.1054   1
  -1 -19  -3 113.688 51.3432   1
  -2 -19  -3 1120.75 107.146   1
   2 -19   3 1041.16 110.094   1
  -2  19  -3 1247.37 109.781   1
   2  19   3 1147.93 108.454   1
   3  19   3 69.6215 47.1794   1
  -3  19  -3 26.6290 42.0176   1
   3 -19   3 27.1282 34.7029   1
  -3 -19  -3 95.8089 46.0835   1
  -4 -19  -3 335.090 66.7309   1
   4  19   3 663.230 75.4486   1
  -4  19  -3 438.644 72.4129   1
   4 -19   3 616.377 77.8409   1
   5  19   3 443.641 71.2448   1
  -5  19  -3 424.679 73.3581   1
   5 -19   3 346.507 63.1815   1
  -5 -19  -3 327.014 62.0020   1
   7  19   3 223.609 59.4474   1
  -7  19  -3 199.009 53.3286   1
   7 -19   3 288.638 60.8626   1
  -7 -19  -3 293.417 61.3626   1
   8  19   3 288.401 61.1116   1
  -8  19  -3 240.197 56.1187   1
   8 -19   3 264.765 59.4143   1
  -8 -19  -3 172.108 55.8275   1
  -9 -19  -3-8.50952 44.9617   1
   9  19   3 8.40931 46.0683   1
   6 -20  -3 562.440 76.5153   1
  -5  20   3 217.126 56.3890   1
   5 -20  -3 140.707 50.0308   1
  -4  20   3 792.178 88.2184   1
   4 -20  -3 825.504 87.6640   1
  -3  20   3 83.3510 45.8034   1
   3 -20  -3 76.8461 42.9505   1
   2  20  -3 89.6025 48.1109   1
  -2  20   3 92.8704 46.9702   1
   2 -20  -3 94.6099 50.4689   1
  -1  20   3 934.125 95.8184   1
   1  20  -3 1058.75 103.625   1
  -1 -20   3 890.216 94.4620   1
   1 -20  -3 1018.38 98.7336   1
   0  20  -3 17.3726 38.4278   1
   0  20   3 58.2532 47.6857   1
   0 -20  -3 43.0423 44.3576   1
   0 -20   3 17.9946 36.8534   1
   1  20   3 5878.42 326.771   1
  -1 -20  -3 5828.56 326.276   1
  -2  20  -3 511.599 73.9078   1
   2  20   3 513.431 69.5297   1
   2 -20   3 369.012 68.8579   1
  -2 -20  -3 356.235 63.2710   1
  -3  20  -3 149.232 54.9877   1
   3  20   3 51.1447 46.2788   1
  -3 -20  -3 16.9902 42.1271   1
   3 -20   3 96.6189 48.2410   1
  -4  20  -3 78.2721 52.0353   1
   4  20   3 109.834 43.6871   1
  -4 -20  -3 84.5546 43.1471   1
   4 -20   3 60.9596 44.4279   1
  -5 -20  -3 17.1520 39.2450   1
   5 -20   3 17.2710 45.0558   1
   5  20   3 16.4152 38.7910   1
  -5  20  -3-17.1334 51.6107   1
 -24   0   4 9.58745 43.2168   1
  24   0  -4 96.7595 48.2634   1
 -23   0   4 178.226 54.7088   1
  23   0  -4 124.307 51.2974   1
 -22   0   4 3066.85 206.039   1
  22   0  -4 3310.92 207.673   1
 -21   0   4 5039.45 284.396   1
  21   0  -4 4506.29 271.626   1
 -20   0   4 2089.05 148.943   1
  20   0  -4 1633.59 132.996   1
 -19   0   4 573.388 76.0124   1
  19   0  -4 690.899 77.8030   1
 -18   0   4 1239.92 103.783   1
  18   0  -4 1032.46 97.2620   1
 -17   0   4 922.836 87.1858   1
  17   0  -4 688.855 76.0701   1
  16   0  -4 3243.26 197.810   1
 -16   0   4 3322.63 199.055   1
  14   0  -4 3626.64 213.124   1
 -14   0   4 3900.10 216.237   1
  13   0  -4 8393.99 421.853   1
 -13   0   4 8369.14 422.880   1
  12   0  -4 10312.8 518.384   1
 -12   0   4 11020.8 524.771   1
  11   0  -4 1533.11 102.433   1
  10   0  -4 19202.8 943.633   1
 -10   0   4 21346.2 946.250   1
   8   0  -4 61132.2 2626.49   1
  -8   0   4 54580.3 2625.24   1
   7   0  -4 49027.8 2208.12   1
  -7   0   4 48132.0 2208.28   1
   6   0  -4 223.070 27.6644   1
  -6   0   4 252.180 27.6986   1
   5   0  -4 712139. 32854.9   1
  -5   0   4 746212. 32854.4   1
   4   0  -4 448672. 20974.2   1
  -4   0   4 480122. 20972.9   1
  -2   0   4 429453. 18623.9   1
   2   0  -4 396758. 18624.3   1
  -1   0   4 199023. 8926.95   1
   1   0  -4 196998. 8927.20   1
   0   0   4 206222. 8384.79   1
   0   0  -4 166926. 8383.60   1
   1   0   4 531282. 20750.2   1
  -1   0  -4 395792. 20748.2   1
   2   0   4 407419. 19108.0   1
  -2   0  -4 442841. 19111.6   1
   4   0   4 7566.23 359.832   1
  -4   0  -4 6938.14 357.663   1
   5   0   4 72133.1 3255.71   1
  -5   0  -4 70793.4 3254.25   1
   6   0   4 2627.64 152.483   1
  -6   0  -4 2430.86 152.167   1
   7   0   4 69055.7 3041.25   1
  -7   0  -4 64018.6 3040.07   1
   8   0   4 39750.2 1933.94   1
  -8   0  -4 44588.8 1943.43   1
  10   0   4 28008.7 1340.15   1
 -10   0  -4 29178.3 1344.27   1
  11   0   4 13734.7 678.558   1
 -11   0  -4 14004.1 684.052   1
  12   0   4 3562.71 222.159   1
 -12   0  -4 4083.38 233.834   1
 -13   0  -4 44.0466 30.5453   1
  13   0   4 104.470 32.5818   1
  14   0   4 2601.85 174.724   1
 -14   0  -4 2822.77 185.383   1
  15   0   4 2666.91 181.269   1
 -15   0  -4 3007.34 190.905   1
  16   0   4 8173.06 446.436   1
 -16   0  -4 8898.17 455.188   1
  18   0   4 231.355 56.4285   1
 -18   0  -4 233.599 56.1813   1
  19   0   4 668.492 80.7063   1
 -19   0  -4 835.784 86.7632   1
  20   0   4 761.291 85.7932   1
 -20   0  -4 522.160 78.5522   1
  21   0   4 1353.08 115.390   1
 -21   0  -4 1207.37 109.446   1
  22   0   4 8.71393 43.6827   1
 -22   0  -4-35.9304 51.9944   1
  23   0   4 298.061 56.7416   1
 -23   0  -4 303.237 60.2051   1
  24   0   4 149.786 48.8268   1
 -24   0  -4 34.8701 41.3906   1
  25   1  -4 91.4457 46.3083   1
  25  -1  -4 207.631 54.7815   1
 -25   1   4 141.747 49.1093   1
  24   1  -4 45.5107 44.9923   1
 -24  -1   4-18.7681 42.2239   1
 -24   1   4 47.3427 46.1297   1
  24  -1  -4-8.95540 46.1249   1
  23   1  -4 151.282 52.2312   1
 -23  -1   4 102.143 52.1825   1
 -23   1   4 247.314 57.3179   1
  23  -1  -4 243.224 51.7410   1
  22  -1  -4 1243.95 121.246   1
  22   1  -4 1650.62 126.606   1
 -22   1   4 1395.20 122.372   1
 -22  -1   4 1615.96 127.336   1
  21   1  -4 3521.99 217.450   1
  21  -1  -4 3348.86 216.517   1
 -21  -1   4 3611.32 222.011   1
 -21   1   4 3474.86 219.133   1
  20   1  -4 1250.78 109.738   1
  20  -1  -4 1135.31 106.200   1
 -20  -1   4 1181.73 110.065   1
 -20   1   4 1471.21 116.107   1
  19   1  -4 435.760 65.7372   1
 -19  -1   4 569.909 71.8397   1
  18   1  -4 3598.29 215.160   1
 -18  -1   4 3599.18 218.662   1
 -18   1   4 3836.62 220.509   1
  18  -1  -4 3223.96 211.017   1
  17   1  -4 10536.5 572.970   1
 -17   1   4 11468.8 583.224   1
  17  -1  -4 11673.0 582.986   1
  16   1  -4 3255.24 205.028   1
 -16  -1   4 3559.64 215.841   1
 -16   1   4 3551.46 212.107   1
  16  -1  -4 3879.09 214.469   1
 -15   1   4 240.354 48.6563   1
  15  -1  -4 333.314 48.9735   1
  14   1  -4 6391.36 352.925   1
 -14  -1   4 7561.00 362.258   1
 -14   1   4 7500.75 366.774   1
  14  -1  -4 6468.43 355.102   1
  13   1  -4 11078.6 593.276   1
 -13  -1   4 12633.9 597.449   1
 -13   1   4 12162.8 598.992   1
  13  -1  -4 13506.5 604.052   1
 -12  -1   4 28446.4 1391.90   1
 -12   1   4 30476.7 1396.07   1
  12  -1  -4 31306.8 1397.11   1
  11   1  -4 62581.4 2832.03   1
 -11  -1   4 62935.3 2833.85   1
  11  -1  -4 58719.5 2832.80   1
 -11   1   4 64664.7 2839.83   1
  10   1  -4 6529.51 346.686   1
 -10   1   4 6977.11 352.846   1
  -9   1   4 15355.3 745.705   1
   9  -1  -4 16410.3 746.535   1
   8   1  -4 101833. 4622.23   1
  -8  -1   4 103507. 4624.45   1
   8  -1  -4 107377. 4627.00   1
  -8   1   4 96208.3 4625.48   1
   7   1  -4 1317.73 75.7352   1
  -7   1   4 1361.21 80.8689   1
  -7  -1   4 1263.97 77.3727   1
   7  -1  -4 1313.30 81.8485   1
  -6   1   4 546645. 22588.3   1
   6  -1  -4 538215. 22588.1   1
  -6  -1   4 515043. 22581.5   1
   5   1  -4 466.524 29.3372   1
  -5   1   4 477.714 36.3968   1
  -5  -1   4 510.211 30.4117   1
   5  -1  -4 435.522 36.7273   1
  -4   1   4 64385.5 3019.17   1
   4  -1  -4 69028.8 3018.65   1
  -3   1   4 17075.3 835.108   1
   3  -1  -4 19706.5 836.985   1
   2  -1  -4 10021.7 473.744   1
  -2   1   4 10376.0 472.770   1
   1  -1  -4 45854.6 2118.54   1
  -1  -1   4 44942.8 2111.23   1
  -1   1   4 42419.2 2114.74   1
   0   1   4 4382.51 216.873   1
   0   1  -4 4419.64 215.819   1
   0  -1  -4 3848.81 218.594   1
  -1   1  -4 4666.95 210.216   1
  -1  -1  -4 4287.78 210.046   1
   1  -1   4 4132.78 207.833   1
  -2  -1  -4 612110. 26028.5   1
   2  -1   4 607499. 26026.6   1
   2   1   4 601965. 26027.2   1
  -3  -1  -4 21081.3 938.637   1
   3  -1   4 20309.3 935.795   1
   3   1   4 21531.7 937.671   1
  -4   1  -4 298566. 13377.2   1
  -4  -1  -4 315963. 13378.7   1
   4  -1   4 292104. 13373.3   1
   4   1   4 282121. 13372.1   1
  -5   1  -4 33804.9 1484.94   1
   5  -1   4 33831.7 1483.23   1
   5   1   4 34412.1 1482.81   1
  -6   1  -4 1847.27 114.459   1
  -6  -1  -4 1665.48 111.103   1
   6   1   4 1612.39 107.862   1
  -7  -1  -4 1177.50 92.3665   1
   7  -1   4 1020.84 87.7738   1
   7   1   4 1150.69 89.1754   1
  -8   1  -4 12060.1 599.221   1
  -8  -1  -4 12382.5 601.258   1
   8  -1   4 12592.6 600.716   1
   8   1   4 11875.7 596.460   1
  -9   1  -4 2252.94 158.464   1
  -9  -1  -4 2437.99 159.767   1
   9  -1   4 2601.66 159.562   1
   9   1   4 2604.56 160.279   1
 -10   1  -4 26689.7 1227.42   1
 -10  -1  -4 25029.8 1223.27   1
  10  -1   4 26028.0 1223.68   1
  10   1   4 26226.3 1224.14   1
 -11   1  -4 20447.3 952.226   1
 -11  -1  -4 19128.5 949.348   1
  11   1   4 19270.2 946.586   1
  11  -1   4 20398.3 950.234   1
 -12   1  -4 3952.89 226.341   1
 -12  -1  -4 3649.84 223.569   1
  12   1   4 3598.68 220.035   1
  12  -1   4 3592.63 219.983   1
 -13   1  -4 512.700 67.5336   1
 -13  -1  -4 461.860 68.8343   1
  13  -1   4 428.731 65.7862   1
  13   1   4 495.387 67.1776   1
 -14   1  -4 1964.94 142.377   1
  14  -1   4 2061.75 140.404   1
  14   1   4 1741.06 134.103   1
 -15   1  -4 2548.50 178.365   1
  15  -1   4 2600.08 175.309   1
  15   1   4 2390.38 173.284   1
 -16   1  -4 5860.54 321.707   1
 -16  -1  -4 5739.11 318.062   1
  16   1   4 5418.75 312.204   1
  16  -1   4 5404.99 311.970   1
 -18   1  -4 1989.12 150.017   1
 -18  -1  -4 1987.17 147.384   1
  18  -1   4 1897.38 145.544   1
  18   1   4 1896.03 144.102   1
 -19   1  -4 533.532 71.3586   1
  19   1   4 418.603 67.2284   1
  19  -1   4 327.638 61.7671   1
 -20  -1  -4 873.283 95.5042   1
  20   1   4 1063.79 101.846   1
  20  -1   4 985.354 98.8949   1
 -21   1  -4 620.249 80.3648   1
 -21  -1  -4 695.184 86.2106   1
  21   1   4 554.180 77.9023   1
 -22   1  -4 144.352 56.5829   1
 -22  -1  -4 72.5333 43.7451   1
  22  -1   4 137.096 49.7990   1
  22   1   4 60.8622 43.2083   1
 -23  -1  -4 35.5301 42.6682   1
 -23   1  -4 96.7327 46.5005   1
  23   1   4 25.5800 39.0597   1
  23  -1   4 8.47349 43.0988   1
 -24   1  -4 68.6615 38.9805   1
 -24  -1  -4 164.637 55.8601   1
  24  -1   4 108.385 49.0482   1
  24   1   4 166.636 53.7315   1
  26  -2  -4 97.9336 49.5337   1
 -25   2   4 169.456 56.5090   1
  25  -2  -4 202.918 54.4644   1
 -24   2   4-18.7886 42.2666   1
 -24  -2   4 9.48512 44.8280   1
  24  -2  -4 8.82514 41.7092   1
  24   2  -4 45.5153 46.8823   1
 -23   2   4 296.600 67.8726   1
  23  -2  -4 442.214 69.8628   1
 -23  -2   4 511.196 74.0160   1
 -22  -2   4 1127.15 107.349   1
  22   2  -4 1261.50 110.578   1
 -21   2   4 424.904 64.9383   1
 -21  -2   4 259.230 56.3891   1
  21  -2  -4 318.770 58.6162   1
  21   2  -4 337.416 61.8761   1
 -20   2   4 994.765 103.187   1
 -20  -2   4 1321.94 112.872   1
  20  -2  -4 1373.71 112.036   1
  20   2  -4 1278.94 111.207   1
 -19   2   4 1242.78 111.292   1
 -19  -2   4 1293.80 110.462   1
  19  -2  -4 1273.38 109.299   1
  19   2  -4 1190.02 106.204   1
 -18   2   4 373.756 60.3785   1
 -18  -2   4 392.128 60.5707   1
  18  -2  -4 343.851 58.6553   1
  18   2  -4 243.496 53.0419   1
 -17   2   4 12193.6 583.733   1
 -17  -2   4 10994.0 576.798   1
  17  -2  -4 11143.4 576.838   1
  17   2  -4 11909.5 577.356   1
 -16   2   4 623.175 70.4006   1
 -16  -2   4 629.958 68.8052   1
  16  -2  -4 463.373 63.0509   1
  16   2  -4 452.507 60.5423   1
 -15   2   4 16193.5 832.966   1
  15  -2  -4 18513.9 837.689   1
 -14  -2   4 671.549 70.8454   1
  14   2  -4 779.904 72.1138   1
 -13   2   4 1444.38 114.723   1
 -13  -2   4 1734.23 117.044   1
  13  -2  -4 1727.69 118.856   1
  13   2  -4 1787.75 115.858   1
 -12   2   4 7576.34 390.164   1
 -12  -2   4 8068.19 386.861   1
  12  -2  -4 7816.76 390.830   1
  12   2  -4 7282.12 381.963   1
 -11  -2   4 1944.18 118.510   1
  11  -2  -4 1767.82 119.482   1
 -11   2   4 1740.71 119.706   1
 -10   2   4 9303.51 448.727   1
  10   2  -4 8420.25 436.902   1
  10  -2  -4 8742.90 444.858   1
 -10  -2   4 10101.1 445.124   1
   9  -2  -4 113603. 5472.45   1
  -9   2   4 128381. 5474.47   1
  -8   2   4 12418.5 621.276   1
   8   2  -4 12893.1 614.720   1
   8  -2  -4 13363.6 623.715   1
  -8  -2   4 13814.6 616.120   1
   7   2  -4 126607. 5813.82   1
  -7  -2   4 130806. 5813.66   1
  -6   2   4 78456.9 3475.33   1
   6  -2  -4 79238.1 3478.75   1
   6   2  -4 72508.4 3464.21   1
  -6  -2   4 79138.9 3467.38   1
   5  -2  -4 64099.1 2784.37   1
  -5  -2   4 61275.4 2771.85   1
   5   2  -4 60420.5 2771.06   1
  -5   2   4 61013.6 2783.27   1
   4   2  -4 581.661 35.8761   1
  -4   2   4 754.758 49.8428   1
   4  -2  -4 870.666 51.7743   1
  -4  -2   4 690.377 37.5700   1
  -3   2   4 8689.09 407.193   1
   3  -2  -4 8592.70 407.785   1
  -2   2   4 4435.02 194.534   1
   2  -2  -4 4194.50 194.922   1
  -2  -2   4 4495.62 185.239   1
   1   2  -4 3627.79 177.837   1
   1  -2  -4 3645.94 183.899   1
  -1   2   4 3369.39 183.086   1
  -1  -2   4 3766.81 176.899   1
   0  -2  -4 3081.68 154.660   1
   0  -2   4 3178.90 148.988   1
   0   2   4 2828.73 151.327   1
  -1  -2  -4 29351.2 1385.30   1
   1  -2   4 30542.5 1382.42   1
   1   2   4 31911.0 1386.07   1
  -1   2  -4 29163.2 1381.68   1
  -2   2  -4 20494.4 942.940   1
   2  -2   4 20050.4 938.954   1
   3   2   4 27999.9 1328.49   1
  -3  -2  -4 28011.3 1329.65   1
   3  -2   4 27119.7 1326.97   1
   4   2   4 30133.8 1427.27   1
  -4  -2  -4 30486.2 1428.79   1
  -4   2  -4 31133.5 1427.40   1
   4  -2   4 31739.1 1426.52   1
   5   2   4 74850.6 3370.04   1
  -5  -2  -4 71536.1 3369.86   1
  -5   2  -4 74776.9 3372.68   1
   5  -2   4 74777.5 3370.51   1
   6   2   4 3154.85 183.105   1
  -6  -2  -4 3189.89 182.980   1
  -6   2  -4 3248.41 181.913   1
   6  -2   4 2853.34 178.799   1
   7   2   4 34331.3 1616.39   1
  -7  -2  -4 35464.7 1617.94   1
  -7   2  -4 36656.1 1620.91   1
   7  -2   4 33293.1 1614.60   1
   8   2   4-12.5990 32.8702   1
  -8  -2  -4-12.9965 29.7396   1
  -8   2  -4-6.69821 32.6335   1
   8  -2   4-12.5996 22.3353   1
   9   2   4 3144.26 190.614   1
  -9  -2  -4 3360.50 194.678   1
  -9   2  -4 3024.47 193.391   1
   9  -2   4 3128.39 191.193   1
  10   2   4 6105.94 336.114   1
 -10  -2  -4 6296.61 338.489   1
 -10   2  -4 6667.90 342.381   1
  10  -2   4 6314.31 338.332   1
  11   2   4 21899.6 998.131   1
 -11  -2  -4 20471.7 995.840   1
 -11   2  -4 20847.6 997.275   1
  11  -2   4 20141.9 993.003   1
  12   2   4 595.711 74.6160   1
 -12  -2  -4 613.695 76.5636   1
 -12   2  -4 615.326 71.0091   1
  12  -2   4 627.707 75.0038   1
  13   2   4 4514.81 257.682   1
 -13  -2  -4 4317.95 256.473   1
 -13   2  -4 4561.16 259.278   1
  13  -2   4 4292.76 254.750   1
  14   2   4 1027.69 96.1250   1
  14  -2   4 929.732 92.5694   1
 -14   2  -4 1036.12 95.7992   1
 -14  -2  -4 1032.62 96.5291   1
  15   2   4 2756.81 179.024   1
  15  -2   4 2750.90 178.836   1
 -15   2  -4 2627.87 178.158   1
 -15  -2  -4 2428.33 175.202   1
  16  -2   4 3690.70 219.816   1
  16   2   4 3186.32 215.061   1
 -16  -2  -4 3662.76 222.210   1
 -16   2  -4 3432.95 219.562   1
  18   2   4 238.350 58.0668   1
 -18   2  -4 253.039 57.9419   1
  18  -2   4 205.146 53.9723   1
 -19  -2  -4 194.196 57.2975   1
 -19   2  -4 215.166 58.2930   1
  19  -2   4 124.354 49.5830   1
  20   2   4 742.719 84.8417   1
 -20  -2  -4 654.212 84.4737   1
 -20   2  -4 751.780 89.7698   1
  20  -2   4 706.116 86.0120   1
  21   2   4 96.5452 46.0770   1
  21  -2   4 96.3172 46.5479   1
 -21   2  -4 27.2780 46.4898   1
  22   2   4 121.507 55.0978   1
  22  -2   4 93.7114 48.6745   1
 -22  -2  -4 126.078 49.7297   1
 -22   2  -4 226.580 59.4661   1
  23   2   4 68.2709 48.4936   1
 -23  -2  -4 96.8103 51.0723   1
  24   2   4 8.28922 43.3495   1
  24  -2   4 73.4732 48.7969   1
 -24   2  -4 102.507 51.0513   1
 -24  -2  -4 86.2271 43.9194   1
  26  -3  -4-25.6079 48.3797   1
 -25   3   4-65.0319 49.0909   1
  25  -3  -4 35.4187 43.7681   1
  24   3  -4 9.10505 42.3845   1
 -24  -3   4 9.42197 38.5976   1
 -24   3   4 46.1540 44.3313   1
  24  -3  -4 89.5113 52.3725   1
  23   3  -4 90.3984 47.2799   1
 -23  -3   4 74.5328 44.1545   1
 -23   3   4 148.977 54.5522   1
  23  -3  -4-8.90865 44.1558   1
  22   3  -4 1231.09 111.467   1
 -22  -3   4 1232.62 112.870   1
 -22   3   4 1193.75 112.336   1
  22  -3  -4 1347.27 114.258   1
  21   3  -4 1950.84 144.625   1
 -21  -3   4 1978.84 144.824   1
 -21   3   4 1689.25 139.435   1
  21  -3  -4 1883.42 141.615   1
  20   3  -4 2396.94 160.870   1
 -20  -3   4 2113.61 155.035   1
 -20   3   4 2132.94 156.372   1
  20  -3  -4 2053.12 153.459   1
  19   3  -4 2055.53 144.728   1
 -19  -3   4 1905.87 142.512   1
 -19   3   4 1803.80 142.120   1
  19  -3  -4 1965.29 143.990   1
  18   3  -4 6708.45 356.490   1
 -18  -3   4 6515.47 357.641   1
  17   3  -4 715.987 77.5160   1
 -17  -3   4 835.708 82.6357   1
 -17   3   4 825.106 86.5864   1
  17  -3  -4 596.072 77.4215   1
  16   3  -4 698.959 73.1227   1
 -16   3   4 593.687 73.4814   1
  16  -3  -4 604.160 72.3029   1
 -15   3   4 4474.14 251.145   1
  15  -3  -4 4041.80 239.880   1
  14   3  -4 5503.46 287.835   1
 -14  -3   4 5032.72 287.296   1
 -14   3   4 5412.70 296.294   1
  14  -3  -4 5426.52 291.764   1
  13  -3  -4 9827.68 517.026   1
  13   3  -4 10837.0 515.491   1
 -13  -3   4 10691.0 517.510   1
 -12  -3   4 26215.9 1326.31   1
  12   3  -4 29716.3 1327.98   1
  12  -3  -4 29324.3 1338.11   1
 -12   3   4 29535.0 1338.84   1
 -11  -3   4 9811.45 461.341   1
  11   3  -4 9467.19 459.724   1
  11  -3  -4 8636.81 463.708   1
 -11   3   4 9729.70 472.803   1
 -10  -3   4 2060.85 121.522   1
 -10   3   4 1877.35 125.849   1
  10  -3  -4 2151.67 131.809   1
  -9   3   4 14442.2 642.457   1
   9  -3  -4 12437.8 636.896   1
  -8   3   4 43897.5 1896.33   1
   8  -3  -4 42933.9 1895.54   1
   8   3  -4 38715.1 1881.16   1
  -7   3   4 3335.13 171.708   1
  -7  -3   4 3081.13 162.966   1
   7  -3  -4 3078.22 174.426   1
   7   3  -4 3067.56 161.109   1
   6   3  -4 72359.1 3266.48   1
  -6  -3   4 71976.7 3268.38   1
  -5  -3   4 1149.16 69.2965   1
   5  -3  -4 1090.57 79.1331   1
  -4  -3   4 55722.5 2525.02   1
  -4   3   4 56213.1 2536.84   1
   4  -3  -4 58463.3 2538.41   1
   4   3  -4 54432.9 2523.81   1
   3  -3  -4 239.635 35.3758   1
   3   3  -4 251.715 25.2085   1
  -3  -3   4 217.938 24.1675   1
  -3   3   4 201.999 32.3025   1
   2  -3  -4 12429.7 550.462   1
  -2   3   4 13003.5 550.988   1
  -2  -3   4 11510.1 538.697   1
   1  -3  -4 4405.38 223.748   1
  -1   3   4 4047.08 223.768   1
   1   3  -4 4291.61 215.745   1
  -1  -3   4 4788.96 217.892   1
   0   3  -4 7710.07 368.807   1
   0  -3   4 7696.81 369.034   1
  -1  -3  -4 16650.8 726.303   1
   1   3   4 16273.1 723.623   1
   1  -3   4 17144.3 722.849   1
  -2  -3  -4 75142.9 3390.77   1
   2   3   4 74023.8 3389.43   1
  -3  -3  -4 3052.90 166.260   1
  -3   3  -4 2744.97 164.699   1
   3  -3   4 2873.56 162.699   1
   3   3   4 3010.85 164.809   1
   4   3   4 33555.6 1584.87   1
  -4   3  -4 35024.5 1588.54   1
   4  -3   4 33853.3 1586.07   1
  -4  -3  -4 35252.9 1588.44   1
  -5   3  -4 11220.2 538.288   1
  -5  -3  -4 10639.9 535.976   1
   5  -3   4 11213.6 537.281   1
   5   3   4 10929.8 536.992   1
  -6   3  -4 42733.0 1964.69   1
  -6  -3  -4 43135.5 1963.78   1
   6  -3   4 42696.5 1961.98   1
   6   3   4 41820.0 1961.10   1
  -7   3  -4 11327.7 498.439   1
  -7  -3  -4 10302.5 492.350   1
   7  -3   4 8391.44 488.203   1
   7   3   4 9583.45 488.337   1
  -9   3  -4 406.898 57.4484   1
  -9  -3  -4 275.861 49.0707   1
   9  -3   4 487.033 64.9250   1
   9   3   4 461.291 54.8696   1
 -10   3  -4 2069.28 142.855   1
 -10  -3  -4 1944.20 138.088   1
  10  -3   4 2074.43 141.744   1
  10   3   4 1849.40 135.036   1
 -11   3  -4 3186.43 190.984   1
 -11  -3  -4 2881.18 185.559   1
  11  -3   4 3079.83 186.351   1
  11   3   4 2667.75 181.388   1
 -12   3  -4 5673.11 313.687   1
 -12  -3  -4 5345.16 308.130   1
  12  -3   4 5864.01 312.798   1
  12   3   4 5471.22 307.452   1
 -14   3  -4 6408.85 341.536   1
 -14  -3  -4 5794.87 336.892   1
  14  -3   4 6062.53 335.674   1
  14   3   4 6123.82 335.949   1
 -15   3  -4 2995.58 196.505   1
 -15  -3  -4 3117.48 197.474   1
  15  -3   4 2849.95 190.796   1
  15   3   4 2997.18 194.822   1
 -16   3  -4 787.347 93.0934   1
 -16  -3  -4 961.942 97.6583   1
  16  -3   4 967.440 93.9865   1
 -17   3  -4 1877.25 148.167   1
  17  -3   4 2295.49 157.191   1
 -18   3  -4 427.991 65.4682   1
 -18  -3  -4 265.603 60.2531   1
  18  -3   4 387.016 65.4571   1
  18   3   4 273.547 61.3780   1
 -19   3  -4 823.745 92.8565   1
 -19  -3  -4 823.031 90.5611   1
  19  -3   4 933.066 93.8506   1
  19   3   4 789.231 87.9911   1
 -20   3  -4-18.6960 43.4854   1
 -20  -3  -4-9.13107 44.4838   1
  20  -3   4-25.5871 42.1578   1
  20   3   4 8.81727 44.2005   1
 -21   3  -4 9.63872 36.0161   1
 -21  -3  -4 18.1936 40.2179   1
  21  -3   4 8.16931 32.7358   1
  21   3   4 17.4810 40.6599   1
 -22   3  -4 219.519 55.7112   1
 -22  -3  -4 170.827 47.0251   1
  22   3   4 163.796 49.0062   1
 -23   3  -4 17.4824 42.6162   1
  23  -3   4 58.9200 43.3819   1
 -24  -3  -4 26.0096 33.9919   1
  24   3   4 24.5359 40.4385   1
 -26   4   4 109.748 48.4196   1
  26  -4  -4 26.2813 49.1902   1
 -25   4   4 27.6091 41.5109   1
  25  -4  -4 107.102 55.3778   1
 -24   4   4 188.512 55.7759   1
  24  -4  -4 191.545 56.0470   1
  24   4  -4 187.834 54.5546   1
 -23   4   4 18.3714 42.7381   1
 -23  -4   4-9.40647 41.5942   1
  23  -4  -4 35.6476 36.4871   1
  23   4  -4 35.9352 44.4126   1
 -22   4   4-36.9470 43.6571   1
 -22  -4   4-9.23927 40.1135   1
  22  -4  -4-8.83122 44.8828   1
  22   4  -4-8.82733 38.3256   1
 -21   4   4 1141.40 110.444   1
 -21  -4   4 1262.07 114.661   1
  21  -4  -4 1506.36 119.585   1
  21   4  -4 1364.50 116.410   1
 -20   4   4 196.337 56.6122   1
 -20  -4   4 402.023 64.0270   1
  20  -4  -4 336.514 58.8575   1
  20   4  -4 167.781 57.8554   1
 -19   4   4 5915.55 317.603   1
 -19  -4   4 5206.30 306.784   1
  19  -4  -4 5664.47 315.882   1
  19   4  -4 5256.19 304.545   1
 -18   4   4 380.513 64.2679   1
 -18  -4   4 380.591 60.5048   1
  18  -4  -4 337.693 62.8590   1
  18   4  -4 482.274 63.8625   1
 -17   4   4 102.742 47.6084   1
  17   4  -4 111.259 41.7532   1
 -17  -4   4 77.2391 36.7132   1
  17  -4  -4 64.1785 39.2764   1
  16   4  -4-35.1405 35.7161   1
 -16   4   4 41.0745 41.1788   1
  16  -4  -4 38.7653 39.9288   1
 -16  -4   4 7.31669 32.9186   1
 -15   4   4-30.9153 37.1180   1
  14   4  -4 9510.69 471.638   1
 -14  -4   4 9257.51 474.265   1
  14  -4  -4 9518.97 478.893   1
 -13   4   4 23004.5 1168.82   1
  13   4  -4 22694.1 1158.32   1
  13  -4  -4 26397.8 1169.61   1
 -13  -4   4 27174.2 1165.47   1
 -12   4   4 739.571 72.3751   1
 -12  -4   4 603.797 64.8791   1
  12   4  -4 604.335 61.4264   1
  12  -4  -4 697.148 68.7216   1
 -11  -4   4 16319.9 791.765   1
  11   4  -4 17659.8 790.538   1
 -11   4   4 17761.2 804.414   1
  11  -4  -4 14880.0 801.319   1
 -10  -4   4 15303.3 685.222   1
  10   4  -4 13784.7 682.505   1
  10  -4  -4 14391.5 692.715   1
 -10   4   4 14068.2 691.742   1
  -9  -4   4 2003.56 126.454   1
  -9   4   4 2233.26 137.024   1
   8  -4  -4 931.866 77.3920   1
  -8   4   4 983.401 78.9187   1
   7  -4  -4 3326.03 190.439   1
   7   4  -4 3592.06 179.663   1
  -7   4   4 3339.77 188.474   1
   6  -4  -4 8239.55 403.545   1
  -6  -4   4 8053.58 391.855   1
  -6   4   4 7899.60 403.381   1
   6   4  -4 8529.21 391.337   1
   5  -4  -4 64407.3 2910.90   1
  -5   4   4 62873.9 2910.53   1
   5   4  -4 65300.3 2898.33   1
  -5  -4   4 62919.8 2898.44   1
   4  -4  -4 17120.7 835.036   1
  -4   4   4 17916.7 834.931   1
   4   4  -4 17342.9 821.843   1
  -4  -4   4 18871.6 824.303   1
  -3  -4   4 37560.4 1720.05   1
   3   4  -4 38776.1 1719.57   1
  -3   4   4 37128.3 1730.04   1
   3  -4  -4 37126.9 1730.27   1
  -2  -4   4 93049.9 4596.00   1
   2   4  -4 111579. 4597.89   1
  -2   4   4 101404. 4605.35   1
   2  -4  -4 101074. 4606.91   1
  -1  -4   4 12762.7 571.769   1
   1  -4  -4 11852.7 577.076   1
  -1   4   4 11051.8 574.222   1
   1   4  -4 12666.1 569.866   1
   0  -4  -4 53708.5 2503.84   1
   0   4   4 51122.5 2503.95   1
   0   4  -4 57788.7 2496.86   1
   0  -4   4 55778.5 2496.69   1
   1   4   4 97.9681 27.6163   1
  -1  -4  -4 150.370 34.4761   1
  -2  -4  -4 570.984 61.7540   1
   2   4   4 835.866 67.3549   1
  -2   4  -4 732.006 60.9776   1
   2  -4   4 660.624 59.9473   1
  -3  -4  -4 77640.9 3327.12   1
   3   4   4 72647.2 3320.50   1
  -3   4  -4 72611.5 3320.37   1
   3  -4   4 69445.6 3321.66   1
  -4  -4  -4 83843.9 4067.81   1
   4   4   4 89679.3 4068.43   1
  -4   4  -4 93714.4 4071.77   1
   4  -4   4 90959.3 4068.09   1
  -5  -4  -4 40631.4 1837.73   1
  -5   4  -4 37448.0 1836.95   1
   5  -4   4 41086.6 1836.94   1
   5   4   4 40073.1 1838.00   1
  -6  -4  -4 2921.63 176.693   1
   6  -4   4 2998.68 175.938   1
  -6   4  -4 3058.99 177.435   1
   6   4   4 2717.85 170.563   1
  -7   4  -4 6581.65 340.424   1
   7  -4   4 7131.04 344.085   1
  -7  -4  -4 5955.88 337.068   1
   7   4   4 6219.05 336.204   1
   8   4   4 22867.2 1083.45   1
  -8  -4  -4 21083.5 1085.14   1
   8  -4   4 22656.8 1086.27   1
   9   4   4 2980.96 181.821   1
  -9  -4  -4 2927.22 183.075   1
   9  -4   4 3149.12 185.619   1
  -9   4  -4 2811.91 184.508   1
  10   4   4 144.615 42.3445   1
 -10  -4  -4 181.391 46.8440   1
  10  -4   4 167.036 43.9599   1
 -10   4  -4 78.1127 41.7720   1
  11   4   4 3009.95 191.109   1
 -11  -4  -4 2896.22 190.826   1
  11  -4   4 3513.63 200.448   1
 -11   4  -4 2953.90 194.465   1
  12   4   4 23.4952 37.5876   1
 -12  -4  -4 8.15262 37.3068   1
  12  -4   4-16.1174 39.2584   1
 -12   4  -4 16.8494 42.8134   1
  13  -4   4 2600.72 175.874   1
 -13   4  -4 2468.99 177.390   1
  14   4   4 1643.81 130.208   1
 -14  -4  -4 1658.64 135.243   1
  14  -4   4 1976.08 141.733   1
 -14   4  -4 1929.35 140.734   1
  15   4   4 424.190 66.8221   1
 -15  -4  -4 450.225 63.1686   1
  15  -4   4 420.084 66.3212   1
 -15   4  -4 349.526 62.2714   1
  16   4   4 1964.30 140.918   1
 -16  -4  -4 2076.33 146.553   1
  16  -4   4 1743.49 137.922   1
  17   4   4 715.062 84.2498   1
 -17  -4  -4 664.155 84.9416   1
  17  -4   4 852.072 86.2133   1
 -17   4  -4 823.948 89.8502   1
  18   4   4 2019.03 144.441   1
 -18  -4  -4 1871.25 144.060   1
  18  -4   4 1691.02 136.951   1
 -18   4  -4 1705.30 140.376   1
  19   4   4 404.242 70.7572   1
 -19  -4  -4 570.643 75.7698   1
  20   4   4 17.3958 43.6181   1
 -20  -4  -4 9.22155 44.2748   1
  20  -4   4 8.71497 44.9002   1
 -20   4  -4 81.6868 45.5141   1
  21   4   4 8.55300 41.0516   1
 -21  -4  -4 18.3968 43.4748   1
 -22  -4  -4 99.3841 46.5802   1
  22   4   4 59.3677 44.3017   1
  22  -4   4 8.17120 35.5383   1
  23  -4   4 15.3713 38.0013   1
 -23   4  -4 36.2802 46.7225   1
  24   4   4 113.632 44.7581   1
  26  -5  -4 8.71240 44.2756   1
 -26   5   4 9.04722 43.4209   1
  25  -5  -4 399.312 64.4690   1
 -25   5   4 247.848 56.1460   1
  24  -5  -4 123.565 51.7926   1
 -24   5   4 64.5451 48.2975   1
  23   5  -4 8.93704 42.9160   1
  23  -5  -4 26.7881 38.7909   1
 -23   5   4 55.8638 39.6897   1
  22   5  -4-17.5620 38.1185   1
 -22   5   4-18.7654 45.0291   1
 -22  -5   4 37.3598 41.2888   1
  22  -5  -4 8.96458 41.0204   1
 -21  -5   4 1497.79 121.809   1
 -21   5   4 1249.29 116.038   1
  21  -5  -4 1289.45 113.485   1
  21   5  -4 1193.34 113.319   1
  20   5  -4 192.019 51.1338   1
 -20   5   4 216.609 54.1081   1
  20  -5  -4 198.565 51.4160   1
 -20  -5   4 213.522 54.3850   1
 -19   5   4 2270.35 162.844   1
  19  -5  -4 2303.28 162.946   1
  18   5  -4 1848.49 132.823   1
 -18  -5   4 1548.25 129.126   1
 -18   5   4 1987.54 143.766   1
  18  -5  -4 1646.74 130.321   1
 -17  -5   4 6958.99 376.049   1
  17   5  -4 7131.56 374.945   1
 -16   5   4 387.547 59.9721   1
 -16  -5   4 360.911 59.2490   1
  16  -5  -4 383.735 57.1273   1
  16   5  -4 339.141 53.0878   1
 -15   5   4-7.99557 32.0349   1
 -15  -5   4 7.10301 35.6044   1
  15  -5  -4 23.0253 34.5297   1
  15   5  -4-13.3960 31.6541   1
 -14   5   4 303.155 53.5260   1
  14   5  -4 295.102 46.8191   1
 -14  -5   4 217.781 45.1541   1
  14  -5  -4 183.851 43.9966   1
 -13   5   4 2121.51 145.851   1
 -13  -5   4 2046.06 137.309   1
  13   5  -4 2067.34 136.379   1
  13  -5  -4 2162.41 143.244   1
 -12   5   4 13.6186 32.7408   1
  12   5  -4 50.0274 25.5146   1
 -12  -5   4 34.5673 29.3458   1
  12  -5  -4 91.5595 43.2847   1
  11  -5  -4 3086.98 183.054   1
 -11   5   4 2541.48 175.774   1
  11   5  -4 2898.70 173.182   1
 -10  -5   4 19591.0 942.168   1
  10  -5  -4 21190.6 954.133   1
 -10   5   4 20438.9 952.089   1
  10   5  -4 19348.5 938.051   1
  -9  -5   4 44356.6 2003.47   1
   9  -5  -4 42559.3 2013.05   1
  -9   5   4 41396.2 2012.11   1
   9   5  -4 45786.5 2003.59   1
  -8   5   4 17717.2 871.741   1
   8  -5  -4 18840.2 877.828   1
  -8  -5   4 18811.7 864.243   1
   7  -5  -4 31691.4 1471.69   1
  -7   5   4 31853.9 1473.10   1
   6   5  -4 20200.4 916.684   1
  -6   5   4 18885.8 927.235   1
   6  -5  -4 20119.1 931.626   1
   5   5  -4 1038.32 67.9584   1
  -5   5   4 1046.97 78.3078   1
   5  -5  -4 923.881 75.1090   1
  -5  -5   4 959.043 69.1148   1
   4   5  -4 1639.92 92.1625   1
  -4   5   4 1577.94 100.502   1
   4  -5  -4 1281.90 95.5901   1
  -4  -5   4 1380.64 91.0787   1
  -3   5   4 142041. 6477.52   1
   3   5  -4 139394. 6465.66   1
  -3  -5   4 148217. 6468.21   1
   3  -5  -4 142693. 6477.43   1
  -2   5   4 51709.1 2444.60   1
   2   5  -4 51580.8 2436.02   1
  -2  -5   4 56303.7 2437.98   1
   2  -5  -4 54497.3 2447.48   1
  -1   5   4 245.895 34.1035   1
   1  -5  -4 264.895 38.3894   1
   0   5   4 3066.23 171.988   1
   0  -5  -4 2997.22 172.210   1
   0  -5   4 2906.83 166.615   1
   0   5  -4 3222.54 167.100   1
  -1  -5  -4 13127.7 653.442   1
   1   5   4 13774.6 652.740   1
   1  -5   4 13969.0 647.976   1
  -1   5  -4 13481.4 646.513   1
  -2  -5  -4 3946.58 218.113   1
   2   5   4 3973.36 216.544   1
   2  -5   4 4002.45 215.881   1
  -2   5  -4 3979.99 216.125   1
  -3  -5  -4 102026. 4510.49   1
   3   5   4 98252.0 4507.85   1
   3  -5   4 97012.3 4507.89   1
  -3   5  -4 99635.2 4510.73   1
  -4  -5  -4 1623.01 111.023   1
   4   5   4 1517.17 106.917   1
   4  -5   4 1502.86 109.916   1
  -4   5  -4 1528.58 107.837   1
  -5  -5  -4 1304.92 100.250   1
   5   5   4 1346.69 94.5946   1
   5  -5   4 1026.34 93.0493   1
  -5   5  -4 1250.58 97.9698   1
  -6  -5  -4 304.947 48.8498   1
   6   5   4 312.574 49.7384   1
   6  -5   4 250.585 41.4320   1
  -6   5  -4 356.529 50.2531   1
  -8  -5  -4 5330.66 277.209   1
  -8   5  -4 5221.65 276.903   1
   8   5   4 4387.69 269.635   1
   8  -5   4 4761.10 272.040   1
  -9  -5  -4 19365.0 948.813   1
  -9   5  -4 20739.1 954.610   1
   9   5   4 19355.0 948.294   1
   9  -5   4 19889.5 949.314   1
 -10  -5  -4 2251.69 151.187   1
 -10   5  -4 2017.54 150.022   1
  10   5   4 2251.92 149.528   1
  10  -5   4 2165.41 149.745   1
 -11  -5  -4 2063.88 145.013   1
 -11   5  -4 1911.31 144.208   1
  11  -5   4 2084.88 145.747   1
  11   5   4 2054.10 144.074   1
 -12  -5  -4 10187.3 501.588   1
  12   5   4 9220.03 493.152   1
  13   5   4 64.3382 42.6704   1
 -13   5  -4 60.3702 43.9982   1
 -13  -5  -4 94.3589 45.4904   1
  13  -5   4 130.242 47.7252   1
 -14   5  -4 1707.68 137.742   1
 -14  -5  -4 1835.46 139.309   1
  14  -5   4 1916.57 141.957   1
  14   5   4 1790.52 134.364   1
 -15   5  -4 1746.22 140.262   1
  15  -5   4 1851.27 140.001   1
 -15  -5  -4 1683.63 133.795   1
  15   5   4 1792.19 134.440   1
  16   5   4 179.314 45.2727   1
 -16   5  -4 311.179 61.1605   1
  16  -5   4 273.864 58.6398   1
 -17   5  -4 55.0591 42.6878   1
 -17  -5  -4-9.18699 45.4096   1
  17  -5   4-8.77178 38.0824   1
 -18  -5  -4 1848.25 146.971   1
  18   5   4 2140.64 148.483   1
 -18   5  -4 1925.83 146.721   1
  18  -5   4 1789.00 140.637   1
 -19   5  -4 109.690 50.9412   1
  19  -5   4 129.532 54.2558   1
 -20   5  -4 27.1346 35.4485   1
 -20  -5  -4-9.20277 37.6703   1
  20  -5   4 43.5195 35.6289   1
  20   5   4-8.65202 34.6711   1
 -21   5  -4-8.89484 45.8251   1
  21  -5   4 60.1653 46.5523   1
 -22   5  -4 35.0978 38.8303   1
 -22  -5  -4 8.92868 44.7915   1
  22  -5   4 41.8548 39.6009   1
  22   5   4 68.6285 46.4805   1
 -23   5  -4 166.681 52.1560   1
 -23  -5  -4 130.640 47.5190   1
  23   5   4 93.1883 51.8591   1
 -26   6   4 53.3208 45.9007   1
  26  -6  -4 102.462 49.0289   1
 -25   6   4 226.936 56.4269   1
  25  -6  -4 173.744 50.5371   1
 -24   6   4 572.812 77.2813   1
  24  -6  -4 480.676 72.0864   1
 -23   6   4 112.639 49.7274   1
  23  -6  -4 53.5712 49.0462   1
 -22   6   4-9.37362 38.3663   1
  22  -6  -4 8.96713 35.9301   1
  22   6  -4-36.1900 40.7063   1
 -21   6   4 138.398 50.2065   1
 -21  -6   4 183.774 54.5179   1
  21  -6  -4 301.633 59.3718   1
  21   6  -4 194.677 56.0818   1
 -20  -6   4 698.062 84.3066   1
  20   6  -4 603.572 74.9705   1
 -19   6   4 56.8345 50.1037   1
  19   6  -4 50.2690 43.2098   1
 -19  -6   4 26.0622 36.3633   1
  19  -6  -4 76.6327 43.3322   1
 -18   6   4 53.7427 43.0827   1
  18   6  -4 64.6442 38.8862   1
  18  -6  -4 69.1260 38.9801   1
 -18  -6   4 67.0568 39.7171   1
 -17   6   4 260.424 57.5623   1
 -17  -6   4 273.834 54.8630   1
  17   6  -4 279.783 52.2425   1
  17  -6  -4 302.880 59.3059   1
 -16  -6   4 917.352 88.0606   1
  16   6  -4 868.114 87.1600   1
 -15  -6   4 4143.89 236.294   1
  15  -6  -4 3875.32 236.165   1
  15   6  -4 4095.96 235.513   1
 -14   6   4 3908.61 239.691   1
  14  -6  -4 4251.75 241.360   1
 -13  -6   4 6492.57 335.346   1
  13   6  -4 5963.71 328.409   1
 -13   6   4 6217.03 337.728   1
  13  -6  -4 6530.57 343.375   1
 -12  -6   4 1949.91 131.617   1
  12   6  -4 1901.81 127.621   1
 -12   6   4 2149.94 140.648   1
  12  -6  -4 1852.19 134.974   1
 -11  -6   4 1271.27 96.3981   1
  11   6  -4 1347.90 95.9409   1
 -11   6   4 1206.88 102.753   1
  11  -6  -4 1234.53 102.555   1
  10   6  -4 1933.47 123.821   1
 -10  -6   4 1983.85 126.102   1
  -9  -6   4 857.888 71.6449   1
   9   6  -4 805.564 67.7709   1
   9  -6  -4 868.346 78.6151   1
  -9   6   4 767.141 73.9905   1
   8  -6  -4 367.158 48.3739   1
   8   6  -4 448.269 44.8679   1
  -8  -6   4 337.405 42.0282   1
  -8   6   4 321.738 45.6513   1
  -7  -6   4 17.5209 22.2671   1
  -7   6   4 5.74586 23.0290   1
   7  -6  -4 17.6573 27.3840   1
   6   6  -4 2490.86 154.244   1
  -6   6   4 2897.09 167.328   1
   6  -6  -4 2905.27 169.228   1
  -6  -6   4 3167.08 163.812   1
   5   6  -4 446.769 46.5071   1
  -5   6   4 484.407 54.5517   1
   4   6  -4 34408.4 1566.07   1
  -4   6   4 35237.8 1577.94   1
   4  -6  -4 35282.3 1578.81   1
  -4  -6   4 32205.9 1564.64   1
  -3   6   4 29874.0 1283.82   1
   3   6  -4 25990.7 1268.67   1
  -3  -6   4 28186.3 1272.26   1
   3  -6  -4 26742.8 1280.28   1
  -2   6   4 64550.3 3126.06   1
   2   6  -4 73052.0 3121.54   1
  -2  -6   4 66848.1 3118.43   1
   2  -6  -4 69685.3 3128.91   1
  -1   6   4 46578.7 2043.40   1
   1   6  -4 46253.2 2035.33   1
  -1  -6   4 43591.8 2035.15   1
   1  -6  -4 41269.7 2040.41   1
   0   6   4 27179.2 1197.94   1
   0  -6   4 24667.4 1190.68   1
   0   6  -4 24915.7 1190.22   1
   0  -6  -4 26216.1 1198.90   1
  -1  -6  -4 7600.43 373.441   1
  -1   6  -4 6657.95 362.102   1
   1  -6   4 7847.19 370.141   1
  -2  -6  -4 10528.5 504.180   1
   2   6   4 9874.50 500.331   1
  -2   6  -4 10437.5 500.199   1
   2  -6   4 9897.76 498.211   1
  -3  -6  -4 17185.1 793.596   1
   3   6   4 16446.0 789.118   1
  -3   6  -4 15120.7 785.355   1
   3  -6   4 17707.5 793.249   1
  -4  -6  -4 34746.9 1591.12   1
   4   6   4 33598.9 1588.08   1
  -4   6  -4 34909.3 1590.06   1
   4  -6   4 33687.1 1587.74   1
  -5  -6  -4 3912.22 217.314   1
   5   6   4 3561.01 212.318   1
  -5   6  -4 3678.78 214.577   1
   5  -6   4 3794.30 218.573   1
  -7  -6  -4 271.646 52.2071   1
   7   6   4 451.751 56.8949   1
  -7   6  -4 462.675 58.9910   1
   7  -6   4 409.094 56.6007   1
  -8  -6  -4 7831.10 394.950   1
   8  -6   4 7456.65 387.951   1
  -8   6  -4 7098.73 388.179   1
   8   6   4 7272.03 385.235   1
  -9  -6  -4 4811.23 278.908   1
   9  -6   4 5126.84 282.212   1
  -9   6  -4 5034.07 282.730   1
   9   6   4 4985.29 278.990   1
 -10  -6  -4 5679.19 313.388   1
  10  -6   4 5518.23 313.326   1
 -10   6  -4 6005.01 318.980   1
  10   6   4 5474.98 309.091   1
  11   6   4 719.417 80.3333   1
  11  -6   4 931.661 88.7796   1
 -11  -6  -4 762.573 83.0281   1
 -11   6  -4 762.906 85.8213   1
 -12   6  -4 726.258 81.5819   1
  12  -6   4 710.574 77.4602   1
 -13   6  -4 116.400 49.4824   1
 -13  -6  -4 146.325 43.6342   1
  13  -6   4 60.5469 45.5948   1
  13   6   4 216.412 46.0616   1
 -14   6  -4 170.634 57.0581   1
  14   6   4 144.726 46.5998   1
  14  -6   4 169.034 52.4766   1
 -14  -6  -4 131.664 45.1290   1
  15  -6   4 2403.77 159.225   1
  15   6   4 2293.82 155.851   1
 -16   6  -4 6067.33 336.156   1
  16  -6   4 5758.52 328.808   1
 -17   6  -4 343.084 61.7147   1
  17   6   4 424.381 66.8509   1
 -17  -6  -4 410.295 66.6760   1
  17  -6   4 303.432 59.0958   1
 -18  -6  -4 1391.38 121.951   1
  18   6   4 1455.66 121.341   1
 -19   6  -4 181.267 57.5932   1
 -19  -6  -4 109.904 51.8030   1
  19  -6   4 218.207 56.9152   1
  19   6   4 115.123 54.8154   1
 -20   6  -4 178.862 50.4891   1
 -20  -6  -4 91.0499 51.3899   1
  20  -6   4 171.748 48.5110   1
  20   6   4 88.0338 52.3615   1
 -21   6  -4 62.3785 36.6240   1
 -21  -6  -4 63.2758 51.3273   1
  21  -6   4 93.4383 46.6542   1
  21   6   4 78.4055 51.0554   1
 -22   6  -4-8.61515 41.9700   1
 -22  -6  -4 62.3306 45.2519   1
  22  -6   4-25.1231 43.1298   1
  22   6   4 25.7696 49.1999   1
 -23  -6  -4 26.1605 41.8494   1
  23   6   4-25.2774 48.2579   1
 -26   7   4-17.6174 42.9102   1
  26  -7  -4 8.43068 36.5978   1
 -25   7   4-27.1228 45.3191   1
  25  -7  -4 8.71373 39.8734   1
 -24   7   4 37.0570 50.7520   1
  24  -7  -4-26.4353 47.7085   1
 -23   7   4 764.563 89.8650   1
  23  -7  -4 749.501 86.8831   1
  22   7  -4 122.780 51.0608   1
 -21  -7   4 39.5164 45.9962   1
  21  -7  -4 90.6275 47.3252   1
  21   7  -4 17.4420 40.6152   1
 -21   7   4 18.7575 40.0027   1
 -20  -7   4 299.377 62.0347   1
  20  -7  -4 364.707 65.3288   1
  20   7  -4 340.838 64.9682   1
 -20   7   4 463.459 75.2909   1
 -19  -7   4 244.259 57.2370   1
  19  -7  -4 151.013 50.5101   1
  19   7  -4 188.197 47.6360   1
  18  -7  -4 1125.45 104.641   1
  18   7  -4 1048.01 98.9059   1
 -18  -7   4 1180.74 105.938   1
 -18   7   4 953.343 100.950   1
  17  -7  -4 1645.10 128.922   1
 -17  -7   4 1697.76 132.997   1
 -17   7   4 1723.22 133.335   1
  17   7  -4 1658.74 127.841   1
 -16  -7   4 16.1581 40.0355   1
  16   7  -4 61.1161 37.3276   1
 -16   7   4 70.2879 37.5394   1
  16  -7  -4 108.351 42.4536   1
  15   7  -4 4720.47 258.747   1
 -15  -7   4 4265.07 257.668   1
 -14  -7   4 73.3940 37.5952   1
  14   7  -4 126.831 40.6323   1
 -14   7   4 110.309 40.3181   1
  14  -7  -4 109.935 41.4652   1
 -13   7   4 8908.53 474.144   1
  13  -7  -4 9702.96 480.632   1
 -12  -7   4 1708.87 120.525   1
  12   7  -4 1766.53 120.386   1
 -12   7   4 1508.81 122.968   1
  12  -7  -4 1791.77 128.507   1
 -11  -7   4 6395.19 355.944   1
  11   7  -4 7072.00 357.309   1
 -11   7   4 6667.65 363.686   1
  11  -7  -4 7592.83 370.032   1
 -10  -7   4 884.038 77.7507   1
  10   7  -4 963.181 78.6401   1
  10  -7  -4 865.820 80.6778   1
 -10   7   4 861.585 81.9663   1
   9  -7  -4 20.8958 37.2654   1
  -9  -7   4 5.54316 25.3732   1
   9   7  -4 43.7321 28.8911   1
  -9   7   4-6.57296 29.0645   1
   8   7  -4 2720.93 161.463   1
  -8  -7   4 2831.95 164.867   1
   7   7  -4 375.905 45.9871   1
  -7   7   4 343.083 51.7470   1
   7  -7  -4 408.187 56.4241   1
  -7  -7   4 372.764 46.6448   1
   6   7  -4 366.717 44.7353   1
  -6   7   4 194.009 40.2178   1
   6  -7  -4 294.038 51.9034   1
  -6  -7   4 350.375 44.9093   1
   5   7  -4 2983.12 165.365   1
  -5   7   4 2746.77 172.258   1
   5  -7  -4 2829.09 173.523   1
  -5  -7   4 2905.38 164.442   1
   4   7  -4 5584.28 284.763   1
  -4   7   4 5662.66 293.429   1
  -4  -7   4 5441.18 284.486   1
   4  -7  -4 5367.65 293.374   1
  -3   7   4 9331.63 432.955   1
   3   7  -4 8362.71 420.018   1
   3  -7  -4 8114.36 428.796   1
  -2   7   4 1100.69 83.6433   1
   2   7  -4 876.329 75.0081   1
  -2  -7   4 840.457 73.8418   1
   2  -7  -4 1022.43 82.3726   1
  -1   7   4 261.398 42.0629   1
   1   7  -4 204.128 37.3463   1
  -1  -7   4 154.085 35.4564   1
   1  -7  -4 290.604 46.8503   1
   0   7   4 2745.34 165.559   1
   0   7  -4 2702.01 161.479   1
   0  -7   4 2823.68 161.868   1
   0  -7  -4 2684.14 167.679   1
   1   7   4 13781.0 711.671   1
  -1  -7  -4 15334.3 718.213   1
   1  -7   4 14721.2 711.382   1
  -1   7  -4 15606.7 712.109   1
  -2  -7  -4 13962.6 687.216   1
   2  -7   4 14408.9 683.862   1
  -2   7  -4 14094.5 682.945   1
  -3   7  -4-6.14089 25.6513   1
   3  -7   4 6.18082 27.3233   1
   3   7   4 38.1742 30.0678   1
  -3  -7  -4-32.5365 33.5121   1
   4  -7   4 1156.78 92.4504   1
  -4   7  -4 1052.86 90.9381   1
   5   7   4 3526.44 198.909   1
  -5  -7  -4 3099.75 195.897   1
  -6   7  -4 597.801 65.6846   1
   6  -7   4 632.309 70.1096   1
   6   7   4 482.785 64.3483   1
  -6  -7  -4 631.867 74.4937   1
  -7   7  -4 1392.12 114.727   1
   7  -7   4 1163.07 112.130   1
   7   7   4 1542.16 115.900   1
  -7  -7  -4 1538.32 116.269   1
  -8   7  -4 2699.21 177.546   1
   8  -7   4 2555.93 169.631   1
   8   7   4 2644.41 173.337   1
  -8  -7  -4 2587.49 172.855   1
  -9   7  -4 1223.01 101.826   1
  -9  -7  -4 960.402 91.4578   1
   9   7   4 855.029 86.5808   1
   9  -7   4 1060.56 94.3101   1
 -10  -7  -4 1131.71 102.888   1
 -10   7  -4 1124.60 101.670   1
  10   7   4 1070.29 95.6377   1
  10  -7   4 1101.72 101.054   1
 -11   7  -4 778.488 88.9715   1
  11  -7   4 518.360 76.0936   1
 -12  -7  -4 3370.91 216.435   1
 -12   7  -4 3624.59 220.777   1
  12  -7   4 3370.79 213.960   1
  12   7   4 3345.33 210.114   1
 -13  -7  -4 274.096 55.6138   1
 -13   7  -4 281.967 63.5441   1
  13   7   4 211.553 50.8999   1
  13  -7   4 135.208 44.5630   1
 -14   7  -4 92.4317 48.8489   1
  14  -7   4-17.7227 40.5610   1
  14   7   4 8.65680 38.2825   1
 -15   7  -4 587.906 79.7709   1
 -15  -7  -4 654.423 82.2646   1
  15  -7   4 742.186 86.3798   1
  16  -7   4 582.373 73.7348   1
 -16  -7  -4 697.642 80.3828   1
  16   7   4 604.280 76.3134   1
 -16   7  -4 468.389 73.1346   1
  17  -7   4 560.696 69.3636   1
 -17  -7  -4 387.853 67.4398   1
  17   7   4 429.103 69.2511   1
 -17   7  -4 584.680 77.9698   1
  18  -7   4 195.397 50.2070   1
 -18   7  -4 167.039 51.2117   1
  18   7   4 268.690 59.7443   1
 -18  -7  -4 268.344 57.1445   1
 -19   7  -4 100.330 44.5437   1
  19  -7   4 61.2211 40.1445   1
  19   7   4 17.8662 46.7133   1
 -19  -7  -4 92.2825 46.3653   1
 -20   7  -4 232.256 53.3772   1
  20  -7   4 111.052 44.7196   1
  20   7   4 185.764 53.8921   1
 -20  -7  -4 183.520 53.7140   1
 -21   7  -4-17.4336 41.2199   1
  21  -7   4 50.2208 38.9601   1
  21   7   4 52.1617 50.3394   1
 -21  -7  -4 45.3998 42.2598   1
  22  -7   4 24.6470 38.8614   1
 -22   7  -4 51.7137 47.7912   1
  23   7   4-24.5952 44.3982   1
 -23  -7  -4-17.8999 42.9632   1
 -26   8   4 52.3210 44.9492   1
  26  -8  -4 33.4703 44.8022   1
  25  -8  -4-25.7152 48.0517   1
 -24   8   4 64.0149 47.1232   1
  24  -8  -4 8.75359 46.2792   1
 -23   8   4 512.282 79.7998   1
  23  -8  -4 716.472 88.4421   1
 -22   8   4 93.4658 51.3875   1
  22  -8  -4 99.6102 54.2011   1
 -21   8   4 116.389 54.5202   1
  21  -8  -4 87.2520 47.9859   1
  21   8  -4 82.3284 42.7597   1
  20   8  -4 188.609 53.3050   1
 -20  -8   4 84.4638 52.2113   1
  20  -8  -4 197.462 53.7964   1
 -19   8   4 101.333 48.1872   1
  19   8  -4 96.4145 44.6761   1
 -19  -8   4 45.7739 42.0344   1
  19  -8  -4 62.3950 44.8146   1
 -18   8   4 109.548 41.3706   1
  18   8  -4 94.1074 43.7585   1
 -18  -8   4 44.5462 34.4688   1
  18  -8  -4 175.508 47.7712   1
  17   8  -4 190.838 49.1566   1
 -17  -8   4 310.990 55.4504   1
 -17   8   4 354.860 65.2735   1
  16   8  -4 584.198 74.1557   1
 -16  -8   4 598.301 76.5448   1
 -15   8   4-16.7678 28.8813   1
  15   8  -4-15.4372 37.0446   1
 -15  -8   4 31.9209 38.8762   1
  15  -8  -4-17.6345 30.3738   1
  14   8  -4 734.741 79.6962   1
 -14  -8   4 847.843 84.1894   1
 -13   8   4 14628.4 694.749   1
  13   8  -4 14134.9 682.946   1
  13  -8  -4 13708.3 690.754   1
 -13  -8   4 13479.6 683.242   1
 -12   8   4 349.486 61.1082   1
  12  -8  -4 360.203 57.0246   1
 -11  -8   4 4017.34 239.057   1
  11   8  -4 4801.87 244.068   1
  11  -8  -4 3940.12 249.144   1
 -11   8   4 4275.33 249.000   1
  10  -8  -4 295.235 54.9601   1
 -10  -8   4 236.202 46.3549   1
  10   8  -4 188.943 42.3038   1
 -10   8   4 190.367 48.0455   1
   9   8  -4 505.740 53.9005   1
  -9   8   4 409.402 64.3315   1
   9  -8  -4 382.375 58.9198   1
  -9  -8   4 569.909 60.0666   1
   8   8  -4 291.843 45.6689   1
  -8   8   4 351.728 54.3589   1
   8  -8  -4 439.791 57.9313   1
  -8  -8   4 380.527 50.0624   1
   7   8  -4 24052.8 1166.53   1
  -7   8   4 25351.4 1178.18   1
   7  -8  -4 25099.9 1180.21   1
  -7  -8   4 25602.3 1172.54   1
   6   8  -4 4384.99 234.089   1
  -6   8   4 3923.14 238.236   1
   6  -8  -4 4429.37 243.427   1
  -6  -8   4 4325.73 235.622   1
   5   8  -4 10566.6 504.442   1
  -5  -8   4 9922.38 503.588   1
  -4  -8   4 913.245 77.4646   1
  -3   8   4 10599.1 518.250   1
   3   8  -4 10786.3 511.418   1
   3  -8  -4 9894.42 515.867   1
  -3  -8   4 10378.0 511.074   1
  -2   8   4 735.510 71.6589   1
   2   8  -4 581.737 61.0608   1
   2  -8  -4 622.176 69.3611   1
   1   8  -4 3411.17 182.742   1
  -1  -8   4 3243.48 182.508   1
   1  -8  -4 3044.61 187.203   1
   0   8  -4 273.848 46.2277   1
   0  -8   4 225.343 40.5551   1
  -1   8  -4 35600.6 1641.70   1
   1  -8   4 35222.6 1643.65   1
  -2   8  -4 3206.02 193.351   1
  -2  -8  -4 3458.99 201.163   1
   2   8   4 3492.02 200.878   1
   2  -8   4 3315.09 197.781   1
  -3  -8  -4 18600.2 882.924   1
   3   8   4 18213.6 879.984   1
  -4  -8  -4 11897.0 592.836   1
   4   8   4 12135.6 594.009   1
  -4   8  -4 11977.5 593.114   1
   4  -8   4 11897.6 592.353   1
  -5  -8  -4 6498.03 353.009   1
   5   8   4 6419.30 349.490   1
  -5   8  -4 6634.74 351.501   1
   5  -8   4 6994.77 355.281   1
  -6  -8  -4 38.0624 39.2283   1
   6   8   4 50.7562 38.3368   1
  -6   8  -4 7.49718 30.0702   1
   6  -8   4 37.3884 33.0855   1
  -7  -8  -4 26374.7 1219.53   1
   7   8   4 25119.1 1214.35   1
  -7   8  -4 24415.0 1213.93   1
   7  -8   4 27233.7 1225.03   1
  -8  -8  -4 991.948 93.7744   1
   8   8   4 949.480 91.2116   1
  -8   8  -4 1063.79 96.4264   1
   8  -8   4 883.078 88.7786   1
  -9  -8  -4 3028.19 196.696   1
   9   8   4 2907.00 194.228   1
  -9   8  -4 3453.26 204.202   1
   9  -8   4 3050.99 194.167   1
 -10   8  -4 477.413 70.6909   1
  10  -8   4 490.099 69.3472   1
 -11  -8  -4 687.649 77.9862   1
  11   8   4 623.718 73.6725   1
 -11   8  -4 606.953 81.7330   1
  11  -8   4 568.859 76.9785   1
 -12  -8  -4-8.87253 36.4051   1
  12   8   4 110.233 40.7766   1
  12  -8   4 69.5240 45.4143   1
 -12   8  -4 71.7856 45.0531   1
  13   8   4 788.644 86.1735   1
 -13   8  -4 681.033 84.8903   1
  13  -8   4 758.435 84.5159   1
  14   8   4 1099.58 103.651   1
 -14  -8  -4 1086.90 106.613   1
 -15   8  -4 56.3100 49.6395   1
  15  -8   4 89.9732 48.1833   1
  15   8   4 8.71756 41.8986   1
 -15  -8  -4 56.2175 39.2039   1
 -16   8  -4 92.5361 51.3672   1
  16  -8   4 27.3523 43.1920   1
  16   8   4 113.462 51.1283   1
 -16  -8  -4 28.5008 44.9970   1
  17   8   4 2102.19 158.499   1
 -17  -8  -4 2412.27 167.337   1
 -18   8  -4 399.479 66.3971   1
  18  -8   4 376.488 61.8894   1
  18   8   4 315.052 63.6099   1
 -18  -8  -4 466.807 70.6531   1
[truncated: 916,641 more chars]
