# Supplementary material for: Structural insight into the cooperativity of spin crossover compounds
Source: Acta Crystallogr B Struct Sci Cryst Eng Mater. 2023 Aug 11;79(Pt 5):354–67. doi: 10.1107/S2052520623005814 (PMC10552598; doi:10.1107/S2052520623005814)
Supplement: Supplementary file 4 [file b-79-00354-sup4.zip › Bia_Pmono_180K.cif]

data_SC2_180K
 
_audit_creation_method            'SHELXL-2018/3'
_shelx_SHELXL_version_number      '2018/3'
_chemical_name_systematic         ?
_chemical_name_common             ?
_chemical_melting_point           ?
_chemical_formula_moiety          ?
_chemical_formula_sum
 'C38 H28 Fe N6 S2' 
_chemical_formula_weight          688.63

loop_
 _atom_type_symbol
 _atom_type_description
 _atom_type_scat_dispersion_real
 _atom_type_scat_dispersion_imag
 _atom_type_scat_source
 'C'  'C'   0.0024   0.0013
 'International Tables Vol C Tables 4.2.6.8 and 6.1.1.4'
 'H'  'H'   0.0000   0.0000
 'International Tables Vol C Tables 4.2.6.8 and 6.1.1.4'
 'N'  'N'   0.0049   0.0027
 'International Tables Vol C Tables 4.2.6.8 and 6.1.1.4'
 'S'  'S'   0.1051   0.1002
 'International Tables Vol C Tables 4.2.6.8 and 6.1.1.4'
 'Fe'  'Fe'   0.3265   0.6960
 'International Tables Vol C Tables 4.2.6.8 and 6.1.1.4'
 
_space_group_crystal_system       monoclinic
_space_group_IT_number            14
_space_group_name_H-M_alt         'P 21/c'
_space_group_name_Hall            '-P 2ybc'
 
_shelx_space_group_comment
;
The symmetry employed for this shelxl refinement is uniquely defined
by the following loop, which should always be used as a source of
symmetry information in preference to the above space-group names.
They are only intended as comments.
;
 
loop_
 _space_group_symop_operation_xyz
 'x, y, z'
 '-x, y+1/2, -z+1/2'
 '-x, -y, -z'
 'x, -y-1/2, z-1/2'
 
_cell_length_a                    17.39550(10)
_cell_length_b                    12.25610(10)
_cell_length_c                    16.91450(10)
_cell_angle_alpha                 90
_cell_angle_beta                  115.8337(9)
_cell_angle_gamma                 90
_cell_volume                      3245.79(4)
_cell_formula_units_Z             4
_cell_measurement_temperature     293(2)
_cell_measurement_reflns_used     17341
_cell_measurement_theta_min       1.884
_cell_measurement_theta_max       32.663
 
_exptl_crystal_description        Needle
_exptl_crystal_colour             ?
_exptl_crystal_density_meas       ?
_exptl_crystal_density_method     ?
_exptl_crystal_density_diffrn     1.409          
_exptl_crystal_F_000              1424
_exptl_transmission_factor_min    ?
_exptl_transmission_factor_max    ?
_exptl_crystal_size_max           ?
_exptl_crystal_size_mid           ?
_exptl_crystal_size_min           ?
_exptl_absorpt_coefficient_mu     0.463
_shelx_estimated_absorpt_T_min    ?
_shelx_estimated_absorpt_T_max    ?
_exptl_absorpt_correction_type    ?
_exptl_absorpt_correction_T_min   ?
_exptl_absorpt_correction_T_max   ?
_exptl_absorpt_process_details    ?
_exptl_absorpt_special_details    ?
_diffrn_ambient_temperature       293(2)
_diffrn_radiation_wavelength      0.63582
_diffrn_radiation_type            Synchrotron
_diffrn_source                    ?
_diffrn_measurement_device_type   '4-circle diffractometer'
_diffrn_measurement_method        ?
_diffrn_detector_area_resol_mean  ?
_diffrn_reflns_number             24348
_diffrn_reflns_av_unetI/netI      0.0337
_diffrn_reflns_av_R_equivalents   0.0354
_diffrn_reflns_limit_h_min        -23
_diffrn_reflns_limit_h_max        23
_diffrn_reflns_limit_k_min        -16
_diffrn_reflns_limit_k_max        16
_diffrn_reflns_limit_l_min        -21
_diffrn_reflns_limit_l_max        21
_diffrn_reflns_theta_min          1.888
_diffrn_reflns_theta_max          25.079
_diffrn_reflns_theta_full         22.426
_diffrn_measured_fraction_theta_max   0.940
_diffrn_measured_fraction_theta_full  0.971
_diffrn_reflns_Laue_measured_fraction_max    0.940
_diffrn_reflns_Laue_measured_fraction_full   0.971
_diffrn_reflns_point_group_measured_fraction_max   0.940
_diffrn_reflns_point_group_measured_fraction_full  0.971
_reflns_number_total              7577
_reflns_number_gt                 6989
_reflns_threshold_expression      'I > 2\s(I)'
_reflns_Friedel_coverage          0.000
_reflns_Friedel_fraction_max      .
_reflns_Friedel_fraction_full     .
 
_reflns_special_details
;
 Reflections were merged by SHELXL according to the crystal
 class for the calculation of statistics and refinement.
 
 _reflns_Friedel_fraction is defined as the number of unique
 Friedel pairs measured divided by the number that would be
 possible theoretically, ignoring centric projections and
 systematic absences.
;
 
_computing_data_collection        ?
_computing_cell_refinement        ?
_computing_data_reduction         ?
_computing_structure_solution     ?
_computing_structure_refinement 'SHELXL-2018/3 (Sheldrick, 2018)'
_computing_molecular_graphics     ?
_computing_publication_material   ?
_refine_special_details           ?
_refine_ls_structure_factor_coef  Fsqd
_refine_ls_matrix_type            full
_refine_ls_weighting_scheme       calc
_refine_ls_weighting_details
'w=1/[\s^2^(Fo^2^)+(0.0471P)^2^+0.9752P] where P=(Fo^2^+2Fc^2^)/3'
_atom_sites_solution_primary      ?
_atom_sites_solution_secondary    ?
_atom_sites_solution_hydrogens    geom
_refine_ls_hydrogen_treatment     constr
_refine_ls_extinction_method      'SHELXL-2018/3 (Sheldrick 2018)'
_refine_ls_extinction_coef        0.0049(5)
_refine_ls_extinction_expression
 'Fc^*^=kFc[1+0.001xFc^2^\l^3^/sin(2\q)]^-1/4^'
_refine_ls_number_reflns          7577
_refine_ls_number_parameters      457
_refine_ls_number_restraints      73
_refine_ls_R_factor_all           0.0354
_refine_ls_R_factor_gt            0.0332
_refine_ls_wR_factor_ref          0.0972
_refine_ls_wR_factor_gt           0.0953
_refine_ls_goodness_of_fit_ref    1.058
_refine_ls_restrained_S_all       1.056
_refine_ls_shift/su_max           0.002
_refine_ls_shift/su_mean          0.000
 
loop_
 _atom_site_label
 _atom_site_type_symbol
 _atom_site_fract_x
 _atom_site_fract_y
 _atom_site_fract_z
 _atom_site_U_iso_or_equiv
 _atom_site_adp_type
 _atom_site_occupancy
 _atom_site_site_symmetry_order  
 _atom_site_calc_flag
 _atom_site_refinement_flags_posn
 _atom_site_refinement_flags_adp
 _atom_site_refinement_flags_occupancy
 _atom_site_disorder_assembly
 _atom_site_disorder_group
Fe01 Fe 0.75478(2) 0.28966(2) 0.81456(2) 0.03261(8) Uani 1 1 d . . . . .
S002 S 0.54628(3) 0.33219(3) 0.91721(3) 0.04197(10) Uani 1 1 d . . . . .
S001 S 0.94765(3) 0.13696(4) 1.07823(3) 0.04911(12) Uani 1 1 d . . . . .
N005 N 0.71364(8) 0.13846(9) 0.79467(7) 0.0317(2) Uani 1 1 d . . . . .
N006 N 0.79789(9) 0.43770(10) 0.82379(8) 0.0422(3) Uani 1 1 d . . . . .
N003 N 0.66939(8) 0.30268(9) 0.69180(8) 0.0336(2) Uani 1 1 d . . . . .
N004 N 0.83862(8) 0.26636(10) 0.76743(8) 0.0361(3) Uani 1 1 d . . . . .
N002 N 0.67185(9) 0.32482(11) 0.85786(9) 0.0428(3) Uani 1 1 d . . . . .
N001 N 0.83895(8) 0.25472(10) 0.93249(8) 0.0383(3) Uani 1 1 d . . . . .
C015 C 0.63569(10) 0.21222(11) 0.65528(9) 0.0362(3) Uani 1 1 d . . . . .
H015 H 0.598124 0.208136 0.595958 0.043 Uiso 1 1 calc R U . . .
C016 C 0.65897(9) 0.11716(11) 0.71078(9) 0.0347(3) Uani 1 1 d . . . . .
C003 C 0.64993(9) 0.39699(11) 0.63730(9) 0.0346(3) Uani 1 1 d . . . . .
C021 C 0.85090(10) 0.16720(12) 0.73075(10) 0.0361(3) Uani 1 1 d . . . . .
C024 C 0.86603(10) -0.02907(13) 0.65805(10) 0.0399(3) Uani 1 1 d D . . . .
C007 C 0.60289(10) 0.58201(12) 0.60888(10) 0.0394(3) Uani 1 1 d . . . . .
H007 H 0.583300 0.644650 0.625295 0.047 Uiso 1 1 calc R U . . .
C012 C 0.57143(12) 0.86537(13) 0.37301(12) 0.0474(4) Uani 1 1 d . . . . .
H012 H 0.563825 0.927235 0.338558 0.057 Uiso 1 1 calc R U . . .
C010 C 0.56204(10) 0.67260(13) 0.38587(10) 0.0407(3) Uani 1 1 d . . . . .
H010 H 0.547569 0.604459 0.359234 0.049 Uiso 1 1 calc R U . . .
C022 C 0.83247(11) 0.16176(13) 0.64310(10) 0.0419(3) Uani 1 1 d . . . . .
H022 H 0.814427 0.223803 0.608126 0.050 Uiso 1 1 calc R U . . .
C008 C 0.62219(10) 0.49087(12) 0.66185(10) 0.0382(3) Uani 1 1 d . . . . .
H008 H 0.616522 0.492669 0.714028 0.046 Uiso 1 1 calc R U . . .
C025 C 0.88386(10) -0.02177(13) 0.74600(10) 0.0408(3) Uani 1 1 d . . . . .
H025 H 0.900712 -0.084028 0.780844 0.049 Uiso 1 1 calc R U . . .
C002 C 0.61990(10) 0.32837(11) 0.88292(9) 0.0362(3) Uani 1 1 d . . . . .
C004 C 0.65803(10) 0.39479(12) 0.56008(10) 0.0390(3) Uani 1 1 d . . . . .
H004 H 0.676316 0.331518 0.543090 0.047 Uiso 1 1 calc R U . . .
C020 C 0.73583(10) 0.05589(12) 0.85138(10) 0.0374(3) Uani 1 1 d . . . . .
H020 H 0.772030 0.069665 0.910039 0.045 Uiso 1 1 calc R U . . .
C005 C 0.63906(11) 0.48633(12) 0.50795(10) 0.0402(3) Uani 1 1 d . . . . .
H005 H 0.644419 0.483966 0.455619 0.048 Uiso 1 1 calc R U . . .
C009 C 0.59560(10) 0.68024(12) 0.47628(10) 0.0367(3) Uani 1 1 d . . . . .
C017 C 0.62790(11) 0.01436(12) 0.68199(10) 0.0424(3) Uani 1 1 d . . . . .
H017 H 0.590439 0.002321 0.623433 0.051 Uiso 1 1 calc R U . . .
C006 C 0.61219(10) 0.58178(11) 0.53167(10) 0.0367(3) Uani 1 1 d . . . . .
C018 C 0.65305(11) -0.07043(12) 0.74111(11) 0.0453(4) Uani 1 1 d . . . . .
H018 H 0.633500 -0.140962 0.723217 0.054 Uiso 1 1 calc R U . . .
C001 C 0.88470(10) 0.20828(11) 0.99406(10) 0.0362(3) Uani 1 1 d . . . . .
C011 C 0.54965(11) 0.76440(14) 0.33441(11) 0.0459(4) Uani 1 1 d . . . . .
H011 H 0.526549 0.757853 0.273627 0.055 Uiso 1 1 calc R U . . .
C026 C 0.87720(10) 0.07538(13) 0.78290(10) 0.0388(3) Uani 1 1 d . . . . .
H026 H 0.890264 0.079248 0.842313 0.047 Uiso 1 1 calc R U . . .
C028 C 0.85841(12) 0.45063(13) 0.79496(11) 0.0495(4) Uani 1 1 d . . . . .
C014 C 0.61625(12) 0.78286(12) 0.51382(11) 0.0451(4) Uani 1 1 d . . . . .
H014 H 0.638403 0.790096 0.574497 0.054 Uiso 1 1 calc R U . . .
C013 C 0.60443(13) 0.87453(13) 0.46253(12) 0.0504(4) Uani 1 1 d . . . . .
H013 H 0.618913 0.942862 0.488812 0.060 Uiso 1 1 calc R U . . .
C023 C 0.84080(11) 0.06424(14) 0.60733(10) 0.0444(3) Uani 1 1 d . . . . .
H023 H 0.829302 0.061092 0.548287 0.053 Uiso 1 1 calc R U . . .
C027 C 0.87769(11) 0.35177(14) 0.76151(11) 0.0457(4) Uani 1 1 d . . . . .
H027 H 0.916299 0.350176 0.737039 0.055 Uiso 1 1 calc R U . . .
C019 C 0.70743(11) -0.04887(12) 0.82677(11) 0.0425(3) Uani 1 1 d . . . . .
H019 H 0.725061 -0.104755 0.868086 0.051 Uiso 1 1 calc R U . . .
C032 C 0.77490(13) 0.52449(14) 0.85621(12) 0.0545(5) Uani 1 1 d . . . . .
H032 H 0.733598 0.516561 0.876800 0.065 Uiso 1 1 calc R U . . .
C031 C 0.81086(18) 0.62506(16) 0.85980(16) 0.0735(7) Uani 1 1 d . . . . .
H031 H 0.792750 0.684613 0.881350 0.088 Uiso 1 1 calc R U . . .
C029 C 0.89757(17) 0.54957(17) 0.79802(15) 0.0705(6) Uani 1 1 d . . . . .
H029 H 0.939250 0.556253 0.777821 0.085 Uiso 1 1 calc R U . . .
C030 C 0.8731(2) 0.63828(17) 0.83194(18) 0.0836(8) Uani 1 1 d . . . . .
H030 H 0.898548 0.706011 0.835744 0.100 Uiso 1 1 calc R U . . .
C1A C 0.8720(8) -0.1330(5) 0.6158(8) 0.0427(15) Uani 0.53(3) 1 d DG . P A 1
C2A C 0.8311(8) -0.2214(8) 0.6324(7) 0.0587(17) Uani 0.53(3) 1 d G . P A 1
H2A H 0.797289 -0.210993 0.661790 0.070 Uiso 0.53(3) 1 calc R U P A 1
C3A C 0.8408(8) -0.3253(5) 0.6050(7) 0.0665(19) Uani 0.53(3) 1 d G . P A 1
H3A H 0.813410 -0.384439 0.616144 0.080 Uiso 0.53(3) 1 calc R U P A 1
C4A C 0.8913(8) -0.3409(6) 0.5611(7) 0.059(2) Uani 0.53(3) 1 d G . P A 1
H4A H 0.897780 -0.410390 0.542779 0.071 Uiso 0.53(3) 1 calc R U P A 1
C5A C 0.9322(7) -0.2525(10) 0.5445(6) 0.0583(18) Uani 0.53(3) 1 d G . P A 1
H5A H 0.966030 -0.262894 0.515059 0.070 Uiso 0.53(3) 1 calc R U P A 1
C6A C 0.9226(7) -0.1486(8) 0.5718(8) 0.0508(14) Uani 0.53(3) 1 d G . P A 1
H6A H 0.949910 -0.089447 0.560705 0.061 Uiso 0.53(3) 1 calc R U P A 1
C1B C 0.8806(9) -0.1353(6) 0.6262(9) 0.0452(17) Uani 0.47(3) 1 d DG . P A 2
C2B C 0.8472(9) -0.2354(8) 0.6344(7) 0.0521(17) Uani 0.47(3) 1 d G . P A 2
H2B H 0.814640 -0.240440 0.665646 0.063 Uiso 0.47(3) 1 calc R U P A 2
C3B C 0.8625(10) -0.3280(6) 0.5960(7) 0.064(2) Uani 0.47(3) 1 d G . P A 2
H3B H 0.840206 -0.394945 0.601476 0.077 Uiso 0.47(3) 1 calc R U P A 2
C4B C 0.9113(9) -0.3204(10) 0.5493(7) 0.062(2) Uani 0.47(3) 1 d G . P A 2
H4B H 0.921499 -0.382378 0.523595 0.074 Uiso 0.47(3) 1 calc R U P A 2
C5B C 0.9446(8) -0.2203(14) 0.5411(8) 0.064(2) Uani 0.47(3) 1 d G . P A 2
H5B H 0.977226 -0.215306 0.509882 0.077 Uiso 0.47(3) 1 calc R U P A 2
C6B C 0.9293(9) -0.1278(9) 0.5795(10) 0.063(2) Uani 0.47(3) 1 d G . P A 2
H6B H 0.951661 -0.060800 0.574051 0.075 Uiso 0.47(3) 1 calc R U P A 2
 
loop_
 _atom_site_aniso_label
 _atom_site_aniso_U_11
 _atom_site_aniso_U_22
 _atom_site_aniso_U_33
 _atom_site_aniso_U_23
 _atom_site_aniso_U_13
 _atom_site_aniso_U_12
Fe01 0.03905(12) 0.02754(11) 0.02777(11) 0.00013(7) 0.01132(9) -0.00019(7)
S002 0.0475(2) 0.0413(2) 0.03692(19) 0.00228(14) 0.01822(16) 0.00521(15)
S001 0.0490(2) 0.0529(2) 0.0410(2) 0.01398(17) 0.01547(18) 0.00674(17)
N005 0.0372(6) 0.0284(5) 0.0293(5) 0.0003(4) 0.0142(5) -0.0009(4)
N006 0.0514(7) 0.0310(6) 0.0334(6) -0.0019(5) 0.0086(5) -0.0008(5)
N003 0.0394(6) 0.0294(5) 0.0292(5) 0.0006(4) 0.0123(5) 0.0014(4)
N004 0.0421(6) 0.0323(6) 0.0305(6) 0.0007(4) 0.0127(5) -0.0025(5)
N002 0.0490(7) 0.0414(7) 0.0343(6) -0.0016(5) 0.0148(6) 0.0037(6)
N001 0.0440(6) 0.0353(6) 0.0318(6) -0.0016(5) 0.0130(5) -0.0005(5)
C015 0.0423(7) 0.0324(7) 0.0288(6) -0.0007(5) 0.0106(6) -0.0012(5)
C016 0.0401(7) 0.0308(6) 0.0310(6) -0.0013(5) 0.0135(6) -0.0020(5)
C003 0.0396(7) 0.0292(6) 0.0305(6) 0.0019(5) 0.0112(5) 0.0014(5)
C021 0.0389(7) 0.0357(7) 0.0351(7) -0.0011(5) 0.0173(6) -0.0006(5)
C024 0.0370(7) 0.0415(8) 0.0401(7) -0.0025(6) 0.0159(6) 0.0046(6)
C007 0.0485(8) 0.0316(7) 0.0377(7) 0.0010(5) 0.0184(6) 0.0068(6)
C012 0.0569(10) 0.0386(8) 0.0513(9) 0.0140(7) 0.0279(8) 0.0072(7)
C010 0.0450(8) 0.0363(7) 0.0385(7) 0.0019(6) 0.0159(6) 0.0044(6)
C022 0.0522(9) 0.0390(7) 0.0362(7) 0.0050(6) 0.0209(7) 0.0028(6)
C008 0.0480(8) 0.0352(7) 0.0319(7) 0.0013(5) 0.0178(6) 0.0040(6)
C025 0.0400(7) 0.0394(7) 0.0392(7) 0.0050(6) 0.0137(6) 0.0073(6)
C002 0.0454(8) 0.0293(6) 0.0273(6) 0.0009(5) 0.0097(6) 0.0046(5)
C004 0.0508(8) 0.0297(6) 0.0362(7) -0.0011(5) 0.0186(6) 0.0038(6)
C020 0.0429(7) 0.0342(7) 0.0329(7) 0.0028(5) 0.0146(6) -0.0027(6)
C005 0.0542(9) 0.0333(7) 0.0368(7) 0.0018(6) 0.0235(7) 0.0040(6)
C009 0.0404(7) 0.0323(6) 0.0382(7) 0.0043(6) 0.0179(6) 0.0042(5)
C017 0.0514(8) 0.0340(7) 0.0359(7) -0.0044(6) 0.0135(6) -0.0066(6)
C006 0.0416(7) 0.0302(6) 0.0362(7) 0.0023(5) 0.0150(6) 0.0029(5)
C018 0.0566(9) 0.0298(7) 0.0476(8) -0.0025(6) 0.0208(7) -0.0078(6)
C001 0.0402(7) 0.0353(7) 0.0332(7) -0.0026(5) 0.0162(6) -0.0031(5)
C011 0.0510(9) 0.0481(9) 0.0377(8) 0.0079(7) 0.0185(7) 0.0078(7)
C026 0.0404(7) 0.0420(8) 0.0317(7) 0.0022(6) 0.0135(6) 0.0036(6)
C028 0.0615(10) 0.0353(8) 0.0422(8) -0.0002(6) 0.0136(8) -0.0113(7)
C014 0.0596(10) 0.0352(7) 0.0401(8) 0.0011(6) 0.0213(7) 0.0031(6)
C013 0.0664(11) 0.0322(7) 0.0537(10) 0.0022(7) 0.0271(9) 0.0008(7)
C023 0.0540(9) 0.0472(8) 0.0345(7) 0.0006(6) 0.0216(7) 0.0040(7)
C027 0.0515(9) 0.0437(8) 0.0417(8) 0.0000(6) 0.0202(7) -0.0098(7)
C019 0.0499(8) 0.0321(7) 0.0433(8) 0.0058(6) 0.0181(7) -0.0028(6)
C032 0.0675(11) 0.0350(8) 0.0441(9) -0.0078(6) 0.0085(8) 0.0049(7)
C031 0.0965(17) 0.0336(9) 0.0661(13) -0.0097(8) 0.0130(12) -0.0021(10)
C029 0.0884(16) 0.0461(10) 0.0703(13) -0.0005(9) 0.0283(12) -0.0236(10)
C030 0.117(2) 0.0347(9) 0.0789(16) -0.0043(9) 0.0232(15) -0.0244(11)
C1A 0.037(3) 0.045(2) 0.037(3) -0.0003(19) 0.007(3) 0.0119(17)
C2A 0.052(4) 0.038(3) 0.081(4) -0.009(2) 0.023(3) 0.008(2)
C3A 0.067(4) 0.050(2) 0.074(4) -0.013(2) 0.023(3) 0.008(2)
C4A 0.070(4) 0.048(2) 0.047(3) -0.005(2) 0.014(2) 0.020(2)
C5A 0.062(4) 0.052(4) 0.057(3) -0.011(3) 0.022(2) 0.019(3)
C6A 0.047(3) 0.052(3) 0.048(3) -0.017(2) 0.016(2) 0.006(2)
C1B 0.036(3) 0.050(3) 0.033(3) -0.007(2) 0.000(2) 0.015(2)
C2B 0.054(4) 0.044(3) 0.052(3) -0.002(2) 0.017(2) 0.023(2)
C3B 0.084(6) 0.044(2) 0.065(4) -0.007(2) 0.034(4) 0.017(3)
C4B 0.073(5) 0.056(4) 0.050(3) 0.000(3) 0.021(3) 0.027(4)
C5B 0.062(4) 0.060(5) 0.068(4) -0.011(4) 0.026(3) 0.019(4)
C6B 0.057(4) 0.066(3) 0.065(5) -0.023(3) 0.026(4) 0.013(3)
 
_geom_special_details
;
 All esds (except the esd in the dihedral angle between two l.s. planes)
 are estimated using the full covariance matrix.  The cell esds are taken
 into account individually in the estimation of esds in distances, angles
 and torsion angles; correlations between esds in cell parameters are only
 used when they are defined by crystal symmetry.  An approximate (isotropic)
 treatment of cell esds is used for estimating esds involving l.s. planes.
;
 
loop_
 _geom_bond_atom_site_label_1
 _geom_bond_atom_site_label_2
 _geom_bond_distance
 _geom_bond_site_symmetry_2
 _geom_bond_publ_flag
Fe01 N002 1.9297(15) . ?
Fe01 N001 1.9393(13) . ?
Fe01 N006 1.9434(13) . ?
Fe01 N005 1.9621(11) . ?
Fe01 N003 1.9635(12) . ?
Fe01 N004 1.9640(14) . ?
S002 C002 1.6206(17) . ?
S001 C001 1.6221(15) . ?
N005 C020 1.3306(18) . ?
N005 C016 1.3454(18) . ?
N006 C032 1.335(2) . ?
N006 C028 1.348(3) . ?
N003 C015 1.2802(18) . ?
N003 C003 1.4243(17) . ?
N004 C027 1.276(2) . ?
N004 C021 1.4224(19) . ?
N002 C002 1.154(2) . ?
N001 C001 1.149(2) . ?
C015 C016 1.4392(19) . ?
C016 C017 1.374(2) . ?
C003 C004 1.374(2) . ?
C003 C008 1.380(2) . ?
C021 C022 1.375(2) . ?
C021 C026 1.379(2) . ?
C024 C023 1.381(2) . ?
C024 C025 1.384(2) . ?
C024 C1B 1.473(6) . ?
C024 C1A 1.487(5) . ?
C007 C008 1.379(2) . ?
C007 C006 1.384(2) . ?
C012 C013 1.370(3) . ?
C012 C011 1.373(2) . ?
C010 C011 1.381(2) . ?
C010 C009 1.382(2) . ?
C022 C023 1.375(2) . ?
C025 C026 1.373(2) . ?
C004 C005 1.375(2) . ?
C020 C019 1.374(2) . ?
C005 C006 1.383(2) . ?
C009 C014 1.384(2) . ?
C009 C006 1.4771(19) . ?
C017 C018 1.375(2) . ?
C018 C019 1.367(2) . ?
C028 C029 1.381(2) . ?
C028 C027 1.437(2) . ?
C014 C013 1.379(2) . ?
C032 C031 1.372(3) . ?
C031 C030 1.365(4) . ?
C029 C030 1.381(4) . ?
C1A C2A 1.3900 . ?
C1A C6A 1.3900 . ?
C2A C3A 1.3900 . ?
C3A C4A 1.3900 . ?
C4A C5A 1.3900 . ?
C5A C6A 1.3900 . ?
C1B C2B 1.3900 . ?
C1B C6B 1.3900 . ?
C2B C3B 1.3900 . ?
C3B C4B 1.3900 . ?
C4B C5B 1.3900 . ?
C5B C6B 1.3900 . ?
 
loop_
 _geom_angle_atom_site_label_1
 _geom_angle_atom_site_label_2
 _geom_angle_atom_site_label_3
 _geom_angle
 _geom_angle_site_symmetry_1
 _geom_angle_site_symmetry_3
 _geom_angle_publ_flag
N002 Fe01 N001 90.76(6) . . ?
N002 Fe01 N006 95.00(6) . . ?
N001 Fe01 N006 91.81(5) . . ?
N002 Fe01 N005 89.94(6) . . ?
N001 Fe01 N005 91.34(5) . . ?
N006 Fe01 N005 174.11(6) . . ?
N002 Fe01 N003 92.13(5) . . ?
N001 Fe01 N003 171.83(5) . . ?
N006 Fe01 N003 95.55(5) . . ?
N005 Fe01 N003 81.03(5) . . ?
N002 Fe01 N004 175.32(5) . . ?
N001 Fe01 N004 91.37(5) . . ?
N006 Fe01 N004 80.76(6) . . ?
N005 Fe01 N004 94.18(5) . . ?
N003 Fe01 N004 86.32(5) . . ?
C020 N005 C016 117.55(12) . . ?
C020 N005 Fe01 128.69(10) . . ?
C016 N005 Fe01 113.67(9) . . ?
C032 N006 C028 118.40(16) . . ?
C032 N006 Fe01 127.05(14) . . ?
C028 N006 Fe01 114.55(11) . . ?
C015 N003 C003 117.44(12) . . ?
C015 N003 Fe01 114.60(10) . . ?
C003 N003 Fe01 127.40(9) . . ?
C027 N004 C021 118.71(14) . . ?
C027 N004 Fe01 115.34(12) . . ?
C021 N004 Fe01 125.49(10) . . ?
C002 N002 Fe01 169.19(13) . . ?
C001 N001 Fe01 162.98(12) . . ?
N003 C015 C016 116.54(13) . . ?
N005 C016 C017 122.68(13) . . ?
N005 C016 C015 113.55(12) . . ?
C017 C016 C015 123.76(13) . . ?
C004 C003 C008 119.79(13) . . ?
C004 C003 N003 120.37(13) . . ?
C008 C003 N003 119.84(13) . . ?
C022 C021 C026 120.43(14) . . ?
C022 C021 N004 120.20(14) . . ?
C026 C021 N004 119.29(13) . . ?
C023 C024 C025 118.41(15) . . ?
C023 C024 C1B 124.3(5) . . ?
C025 C024 C1B 117.2(5) . . ?
C023 C024 C1A 118.7(5) . . ?
C025 C024 C1A 122.9(5) . . ?
C008 C007 C006 121.06(14) . . ?
C013 C012 C011 119.69(15) . . ?
C011 C010 C009 121.13(15) . . ?
C021 C022 C023 119.78(14) . . ?
C007 C008 C003 119.87(14) . . ?
C026 C025 C024 121.41(14) . . ?
N002 C002 S002 179.28(15) . . ?
C003 C004 C005 119.89(14) . . ?
N005 C020 C019 122.64(14) . . ?
C004 C005 C006 121.41(14) . . ?
C010 C009 C014 117.99(14) . . ?
C010 C009 C006 121.20(14) . . ?
C014 C009 C006 120.76(14) . . ?
C016 C017 C018 118.95(14) . . ?
C005 C006 C007 117.96(13) . . ?
C005 C006 C009 120.30(14) . . ?
C007 C006 C009 121.73(13) . . ?
C019 C018 C017 118.60(14) . . ?
N001 C001 S001 177.09(14) . . ?
C012 C011 C010 119.98(16) . . ?
C025 C026 C021 119.16(14) . . ?
N006 C028 C029 122.67(19) . . ?
N006 C028 C027 113.34(14) . . ?
C029 C028 C027 124.0(2) . . ?
C013 C014 C009 120.92(16) . . ?
C012 C013 C014 120.28(16) . . ?
C022 C023 C024 120.80(15) . . ?
N004 C027 C028 115.91(16) . . ?
C018 C019 C020 119.55(14) . . ?
N006 C032 C031 121.4(2) . . ?
C030 C031 C032 120.4(2) . . ?
C030 C029 C028 118.1(2) . . ?
C031 C030 C029 119.0(2) . . ?
C2A C1A C6A 120.0 . . ?
C2A C1A C024 114.9(6) . . ?
C6A C1A C024 124.6(6) . . ?
C1A C2A C3A 120.0 . . ?
C4A C3A C2A 120.0 . . ?
C3A C4A C5A 120.0 . . ?
C4A C5A C6A 120.0 . . ?
C5A C6A C1A 120.0 . . ?
C2B C1B C6B 120.0 . . ?
C2B C1B C024 126.7(7) . . ?
C6B C1B C024 113.2(7) . . ?
C1B C2B C3B 120.0 . . ?
C4B C3B C2B 120.0 . . ?
C3B C4B C5B 120.0 . . ?
C6B C5B C4B 120.0 . . ?
C5B C6B C1B 120.0 . . ?
 
_refine_diff_density_max    0.338
_refine_diff_density_min   -0.346
_refine_diff_density_rms    0.047

_shelx_res_file
;

TITL sc2_093K_a.res in P2(1)/c
    SC2_180K.res
    created by SHELXL-2018/3 at 12:19:34 on 15-Apr-2021
REM Old TITL SC2_093K in P2(1)/c
REM SHELXT solution in P2(1)/c: R1 0.091, Rweak 0.004, Alpha 0.025
REM <I/s>   0.460 for  267 systematic absences,  Orientation as input
REM Formula found by SHELXT:  C38 N6 S2 Fe

CELL 0.63582 17.3955 12.2561 16.9145 90.0000 115.8337 90.0000
ZERR 4.000 0.0001 0.0001 0.0001 0.0000 0.0009 0.0000
LATT  1
SYMM -X, 1/2+Y, 1/2-Z
SFAC C H N S FE
DISP $C  0.00244  0.00131  9.14798!source kissel
DISP $H -0.00002  0.00000  0.66440!source kissel
DISP $N  0.00493  0.00266 15.07095!source kissel
DISP $S  0.10506  0.10024 379.49005!source kissel
DISP $Fe  0.32649  0.69602 2544.24973!source kissel
UNIT 152.00 112.00 24.00 8.00 4.00
OMIT -5 0 2
OMIT 4 0 0
OMIT 2 0 2
L.S. 30
REM DAMP 100
REM ISOR 0.04 0.06 C1A > C6A
REM ISOR 0.04 0.06 C1B > C6B
RIGU 0.002 0.002 C1A > C6A
RIGU 0.002 0.002  C1B > C6B
SADI C024 C1A C024 C1B
BOND
LIST 6
SHEL 99 0.75
ACTA
FMAP 2
PLAN 20
WGHT    0.047100    0.975200
EXTI    0.004879
FVAR       3.80994   0.53007   0.07947
FE01  5    0.754776    0.289662    0.814563    11.00000    0.03905    0.02754 =
         0.02777    0.00013    0.01132   -0.00019
S002  4    0.546281    0.332191    0.917211    11.00000    0.04752    0.04127 =
         0.03692    0.00228    0.01822    0.00521
S001  4    0.947646    0.136964    1.078230    11.00000    0.04902    0.05286 =
         0.04099    0.01398    0.01547    0.00674
N005  3    0.713639    0.138458    0.794673    11.00000    0.03721    0.02840 =
         0.02931    0.00030    0.01425   -0.00094
N006  3    0.797892    0.437699    0.823791    11.00000    0.05136    0.03102 =
         0.03344   -0.00192    0.00859   -0.00080
N003  3    0.669390    0.302678    0.691799    11.00000    0.03942    0.02942 =
         0.02915    0.00063    0.01227    0.00145
N004  3    0.838617    0.266360    0.767432    11.00000    0.04206    0.03226 =
         0.03050    0.00066    0.01267   -0.00251
N002  3    0.671848    0.324823    0.857857    11.00000    0.04903    0.04139 =
         0.03426   -0.00157    0.01480    0.00365
N001  3    0.838952    0.254723    0.932490    11.00000    0.04400    0.03530 =
         0.03181   -0.00161    0.01303   -0.00053
C015  1    0.635695    0.212216    0.655279    11.00000    0.04229    0.03238 =
         0.02875   -0.00068    0.01063   -0.00124
AFIX  43
H015  2    0.598124    0.208136    0.595958    11.00000   -1.20000
AFIX   0
C016  1    0.658968    0.117157    0.710782    11.00000    0.04014    0.03082 =
         0.03102   -0.00128    0.01352   -0.00195
C003  1    0.649932    0.396991    0.637296    11.00000    0.03961    0.02920 =
         0.03048    0.00192    0.01118    0.00143
C021  1    0.850900    0.167203    0.730747    11.00000    0.03889    0.03574 =
         0.03506   -0.00109    0.01727   -0.00058
C024    1    0.866028   -0.029073    0.658050    11.00000    0.03705    0.04147 =
         0.04007   -0.00252    0.01587    0.00459
C007  1    0.602885    0.582012    0.608884    11.00000    0.04849    0.03159 =
         0.03774    0.00105    0.01844    0.00684
AFIX  43
H007  2    0.583300    0.644650    0.625295    11.00000   -1.20000
AFIX   0
C012  1    0.571431    0.865367    0.373013    11.00000    0.05693    0.03860 =
         0.05134    0.01400    0.02793    0.00719
AFIX  43
H012  2    0.563825    0.927235    0.338558    11.00000   -1.20000
AFIX   0
C010  1    0.562044    0.672598    0.385866    11.00000    0.04501    0.03626 =
         0.03847    0.00193    0.01589    0.00444
AFIX  43
H010  2    0.547569    0.604459    0.359234    11.00000   -1.20000
AFIX   0
C022  1    0.832466    0.161759    0.643102    11.00000    0.05217    0.03901 =
         0.03619    0.00505    0.02094    0.00281
AFIX  43
H022  2    0.814427    0.223803    0.608126    11.00000   -1.20000
AFIX   0
C008  1    0.622189    0.490873    0.661852    11.00000    0.04800    0.03522 =
         0.03185    0.00132    0.01781    0.00395
AFIX  43
H008  2    0.616522    0.492669    0.714028    11.00000   -1.20000
AFIX   0
C025  1    0.883859   -0.021774    0.745998    11.00000    0.04005    0.03939 =
         0.03915    0.00496    0.01367    0.00734
AFIX  43
H025  2    0.900712   -0.084028    0.780844    11.00000   -1.20000
AFIX   0
C002  1    0.619902    0.328368    0.882917    11.00000    0.04536    0.02933 =
         0.02727    0.00090    0.00968    0.00463
C004  1    0.658033    0.394794    0.560085    11.00000    0.05080    0.02974 =
         0.03623   -0.00114    0.01863    0.00377
AFIX  43
H004  2    0.676316    0.331518    0.543090    11.00000   -1.20000
AFIX   0
C020  1    0.735832    0.055893    0.851382    11.00000    0.04291    0.03421 =
         0.03294    0.00285    0.01457   -0.00266
AFIX  43
H020  2    0.772030    0.069665    0.910039    11.00000   -1.20000
AFIX   0
C005  1    0.639059    0.486328    0.507949    11.00000    0.05423    0.03332 =
         0.03680    0.00182    0.02345    0.00399
AFIX  43
H005  2    0.644419    0.483966    0.455619    11.00000   -1.20000
AFIX   0
C009  1    0.595598    0.680240    0.476276    11.00000    0.04038    0.03225 =
         0.03818    0.00428    0.01791    0.00422
C017  1    0.627897    0.014363    0.681990    11.00000    0.05142    0.03396 =
         0.03592   -0.00441    0.01347   -0.00656
AFIX  43
H017  2    0.590439    0.002321    0.623433    11.00000   -1.20000
AFIX   0
C006  1    0.612190    0.581775    0.531667    11.00000    0.04158    0.03022 =
         0.03617    0.00229    0.01504    0.00293
C018  1    0.653055   -0.070428    0.741111    11.00000    0.05664    0.02979 =
         0.04759   -0.00247    0.02084   -0.00781
AFIX  43
H018  2    0.633500   -0.140962    0.723217    11.00000   -1.20000
AFIX   0
C001  1    0.884702    0.208277    0.994060    11.00000    0.04017    0.03532 =
         0.03324   -0.00257    0.01617   -0.00306
C011  1    0.549647    0.764398    0.334411    11.00000    0.05097    0.04811 =
         0.03766    0.00792    0.01853    0.00780
AFIX  43
H011  2    0.526549    0.757853    0.273627    11.00000   -1.20000
AFIX   0
C026  1    0.877203    0.075382    0.782897    11.00000    0.04040    0.04199 =
         0.03171    0.00218    0.01347    0.00356
AFIX  43
H026  2    0.890264    0.079248    0.842313    11.00000   -1.20000
AFIX   0
C028  1    0.858406    0.450626    0.794963    11.00000    0.06147    0.03527 =
         0.04218   -0.00016    0.01361   -0.01127
C014  1    0.616246    0.782856    0.513824    11.00000    0.05960    0.03518 =
         0.04009    0.00106    0.02132    0.00306
AFIX  43
H014  2    0.638403    0.790096    0.574497    11.00000   -1.20000
AFIX   0
C013  1    0.604426    0.874529    0.462528    11.00000    0.06638    0.03218 =
         0.05369    0.00225    0.02712    0.00084
AFIX  43
H013  2    0.618913    0.942862    0.488812    11.00000   -1.20000
AFIX   0
C023  1    0.840796    0.064244    0.607333    11.00000    0.05405    0.04718 =
         0.03452    0.00056    0.02156    0.00399
AFIX  43
H023  2    0.829302    0.061092    0.548287    11.00000   -1.20000
AFIX   0
C027  1    0.877693    0.351770    0.761507    11.00000    0.05146    0.04375 =
         0.04166    0.00002    0.02017   -0.00979
AFIX  43
H027  2    0.916299    0.350176    0.737039    11.00000   -1.20000
AFIX   0
C019  1    0.707426   -0.048868    0.826766    11.00000    0.04988    0.03208 =
         0.04329    0.00582    0.01808   -0.00276
AFIX  43
H019  2    0.725061   -0.104755    0.868086    11.00000   -1.20000
AFIX   0
C032  1    0.774896    0.524486    0.856209    11.00000    0.06749    0.03498 =
         0.04408   -0.00775    0.00846    0.00492
AFIX  43
H032  2    0.733598    0.516561    0.876800    11.00000   -1.20000
AFIX   0
C031  1    0.810855    0.625056    0.859801    11.00000    0.09652    0.03363 =
         0.06608   -0.00967    0.01295   -0.00209
AFIX  43
H031  2    0.792750    0.684613    0.881350    11.00000   -1.20000
AFIX   0
C029  1    0.897574    0.549567    0.798020    11.00000    0.08843    0.04613 =
         0.07030   -0.00048    0.02828   -0.02364
AFIX  43
H029  2    0.939250    0.556253    0.777821    11.00000   -1.20000
AFIX   0
C030  1    0.873067    0.638277    0.831936    11.00000    0.11652    0.03474 =
         0.07885   -0.00428    0.02325   -0.02441
AFIX  43
H030  2    0.898548    0.706011    0.835744    11.00000   -1.20000
AFIX  66
REM #####
PART 1
C1A   1    0.872001   -0.133024    0.615773    21.00000    0.03689    0.04455 =
         0.03671   -0.00029    0.00683    0.01188
C2A   1    0.831110   -0.221395    0.632381    21.00000    0.05197    0.03762 =
         0.08054   -0.00884    0.02343    0.00825
AFIX  43
H2A   2    0.797289   -0.210993    0.661790    21.00000   -1.20000
AFIX  65
C3A   1    0.840768   -0.325313    0.605032    21.00000    0.06678    0.05004 =
         0.07429   -0.01339    0.02281    0.00795
AFIX  43
H3A   2    0.813410   -0.384439    0.616144    21.00000   -1.20000
AFIX  65
C4A   1    0.891318   -0.340861    0.561077    21.00000    0.07045    0.04789 =
         0.04694   -0.00498    0.01371    0.01996
AFIX  43
H4A   2    0.897780   -0.410390    0.542779    21.00000   -1.20000
AFIX  65
C5A   1    0.932209   -0.252491    0.544469    21.00000    0.06163    0.05236 =
         0.05685   -0.01087    0.02191    0.01899
AFIX  43
H5A   2    0.966030   -0.262894    0.515059    21.00000   -1.20000
AFIX  65
C6A   1    0.922551   -0.148572    0.571817    21.00000    0.04693    0.05181 =
         0.04833   -0.01694    0.01572    0.00607
AFIX  43
H6A   2    0.949910   -0.089447    0.560705    21.00000   -1.20000
AFIX  66
PART 2
C1B   1    0.880615   -0.135302    0.626211   -21.00000    0.03623    0.04978 =
         0.03291   -0.00671   -0.00041    0.01480
C2B   1    0.847227   -0.235402    0.634426   -21.00000    0.05352    0.04382 =
         0.05233   -0.00162    0.01690    0.02280
AFIX  43
H2B   2    0.814640   -0.240440    0.665646   -21.00000   -1.20000
AFIX  65
C3B   1    0.862545   -0.327971    0.595980   -21.00000    0.08450    0.04417 =
         0.06477   -0.00659    0.03363    0.01729
AFIX  43
H3B   2    0.840206   -0.394945    0.601476   -21.00000   -1.20000
AFIX  65
C4B   1    0.911251   -0.320442    0.549318   -21.00000    0.07317    0.05560 =
         0.04973    0.00013    0.02086    0.02683
AFIX  43
H4B   2    0.921499   -0.382378    0.523595   -21.00000   -1.20000
AFIX  65
C5B   1    0.944639   -0.220343    0.541102   -21.00000    0.06216    0.06019 =
         0.06838   -0.01062    0.02610    0.01871
AFIX  43
H5B   2    0.977226   -0.215306    0.509882   -21.00000   -1.20000
AFIX  65
C6B   1    0.929322   -0.127773    0.579548   -21.00000    0.05674    0.06621 =
         0.06477   -0.02326    0.02614    0.01280
AFIX  43
H6B   2    0.951661   -0.060800    0.574051   -21.00000   -1.20000
PART 0
AFIX   0
HKLF 4


REM  sc2_093K_a.res in P2(1)/c
REM wR2 = 0.0972, GooF = S = 1.058, Restrained GooF = 1.056 for all data
REM R1 = 0.0332 for 6989 Fo > 4sig(Fo) and 0.0354 for all 7577 data
REM 457 parameters refined using 73 restraints

END

WGHT      0.0471      0.9788

REM Highest difference peak  0.338,  deepest hole -0.346,  1-sigma level  0.047
Q1    1   0.7608  0.3309  0.8530  11.00000  0.05    0.34
Q2    1   0.9579  0.1937  1.1116  11.00000  0.05    0.32
Q3    1   0.6505  0.1611  0.6809  11.00000  0.05    0.31
Q4    1   0.5978  0.6283  0.5025  11.00000  0.05    0.31
Q5    1   0.6505 -0.0306  0.7115  11.00000  0.05    0.28
Q6    1   0.6579  0.3789  0.8748  11.00000  0.05    0.26
Q7    1   0.9122  0.0952  1.0766  11.00000  0.05    0.26
Q8    1   0.8741 -0.0761  0.6370  11.00000  0.05    0.26
Q9    1   0.8429  0.1583  0.6912  11.00000  0.05    0.26
Q10   1   0.7832  0.5754  0.8379  11.00000  0.05    0.23
Q11   1   0.8220  0.6415  0.8137  11.00000  0.05    0.23
Q12   1   0.6331  0.4359  0.5303  11.00000  0.05    0.23
Q13   1   0.6218  0.5367  0.5212  11.00000  0.05    0.23
Q14   1   0.6319  0.0728  0.6981  11.00000  0.05    0.23
Q15   1   0.6578  0.3480  0.6675  11.00000  0.05    0.23
Q16   1   0.8458  0.2116  0.7527  11.00000  0.05    0.22
Q17   1   0.8678  0.1266  0.7603  11.00000  0.05    0.22
Q18   1   0.6129  0.7232  0.4922  11.00000  0.05    0.21
Q19   1   0.6706 -0.0505  0.7880  11.00000  0.05    0.21
Q20   1   0.6746  0.1275  0.7498  11.00000  0.05    0.21
;
_shelx_res_checksum   69073

_shelx_hkl_file
;
   2   0   0 226425. 9685.17   1
  -2   0   0 211628. 9683.86   1
   3   0   0 62872.7 2790.77   1
  -3   0   0 62517.2 2790.54   1
   4   0   0 868896. 38458.0   1
  -4   0   0 868354. 38457.5   1
   5   0   0 5310.11 248.753   1
  -5   0   0 4639.02 245.794   1
   7   0   0 1520.52 102.625   1
  -7   0   0 1582.94 102.598   1
   8   0   0 72146.5 3251.88   1
  -8   0   0 72800.7 3248.79   1
   9   0   0 52.7797 30.9670   1
  -9   0   0 98.7774 34.9879   1
  10   0   0 237438. 10293.3   1
 -10   0   0 226142. 10286.1   1
  11   0   0 530.110 67.0052   1
 -11   0   0 370.190 53.2705   1
 -13   0   0 4014.69 233.603   1
  13   0   0 3986.98 235.982   1
 -14   0   0 12902.6 592.976   1
  14   0   0 10960.2 584.129   1
  15   0   0 182.068 52.7446   1
 -15   0   0 41.0188 39.2634   1
 -16   0   0 6339.54 345.436   1
  17   0   0 2701.46 184.989   1
 -18   0   0 3737.98 243.501   1
  18   0   0 4676.84 260.963   1
 -19   0   0 1534.14 130.030   1
  19   0   0 1606.82 133.410   1
 -21   0   0 93.3503 52.1165   1
  21   0   0 19.8595 45.0238   1
 -22   0   0 1463.26 125.892   1
  22   0   0 1373.02 125.836   1
 -23   0   0 609.612 88.7309   1
  23   0   0 632.805 87.8749   1
 -24   0   0 1745.90 138.436   1
  24   0   0 1379.89 131.265   1
 -25   0   0 307.502 67.0586   1
  25   0   0 333.578 69.4512   1
 -26   0   0 99.1410 56.2850   1
  26   0   0 46.8375 50.5289   1
  -1   1   0 399265. 16042.2   1
   1  -1   0 405352. 16042.3   1
  -1  -1   0 353049. 16041.8   1
  -2   1   0 533.953 35.8659   1
   2   1   0 579.882 37.0725   1
   2  -1   0 518.361 38.6483   1
  -3   1   0 282269. 13170.5   1
   3   1   0 329892. 13173.7   1
   3  -1   0 263783. 13168.2   1
  -3  -1   0 328662. 13174.4   1
  -4   1   0 45159.6 2105.67   1
   4  -1   0 46138.3 2108.17   1
  -4  -1   0 48723.8 2109.53   1
   4   1   0 49058.9 2110.70   1
  -5   1   0 2216.66 123.886   1
   5  -1   0 2251.96 125.295   1
  -5  -1   0 2273.20 126.093   1
   5   1   0 2144.44 128.800   1
  -6  -1   0 763.955 63.7074   1
   6   1   0 822.880 68.6215   1
  -7   1   0 32633.5 1354.40   1
   7  -1   0 28066.2 1350.77   1
  -7  -1   0 30558.3 1353.74   1
   7   1   0 27807.6 1353.37   1
  -8   1   0 14607.7 695.328   1
   8  -1   0 15089.2 699.133   1
  -8  -1   0 15783.5 699.609   1
   8   1   0 13936.5 697.656   1
  -9   1   0 169889. 7451.32   1
   9  -1   0 157752. 7449.96   1
  -9  -1   0 170204. 7454.03   1
   9   1   0 172350. 7454.77   1
 -10   1   0 1293.70 94.3091   1
  10  -1   0 1136.33 93.9951   1
 -10  -1   0 1114.57 92.6211   1
  10   1   0 1188.54 95.6011   1
 -11   1   0 66305.4 3111.61   1
  11  -1   0 67954.3 3117.39   1
 -11  -1   0 73696.2 3121.21   1
  11   1   0 69408.4 3120.40   1
 -12  -1   0 925.010 88.6353   1
  12   1   0 922.046 87.7875   1
 -13   1   0 4685.73 264.104   1
  13  -1   0 4191.88 266.734   1
 -13  -1   0 5285.71 272.184   1
  13   1   0 4938.52 271.725   1
 -14   1   0 935.551 88.3665   1
  14  -1   0 1078.40 96.6644   1
 -14  -1   0 934.858 90.1975   1
  14   1   0 890.354 92.1694   1
 -15   1   0 12197.5 559.724   1
  15   1   0 11675.0 563.501   1
 -16   1   0 2744.88 186.673   1
 -16  -1   0 3079.92 193.487   1
  16  -1   0 3008.93 194.321   1
  16   1   0 3066.14 197.398   1
 -17   1   0 488.075 69.7489   1
  17  -1   0 274.835 59.1998   1
 -17  -1   0 430.331 68.3783   1
  17   1   0 389.349 65.1876   1
 -18   1   0 285.625 58.6232   1
  18  -1   0 350.509 66.0071   1
 -18  -1   0 346.056 63.5557   1
  18   1   0 210.432 56.0833   1
  19  -1   0 1808.11 139.021   1
  19   1   0 1646.43 136.739   1
 -19   1   0 1640.59 132.211   1
 -19  -1   0 1378.80 126.780   1
  20   1   0 89.3734 57.9735   1
 -21   1   0 998.754 105.805   1
 -21  -1   0 969.097 99.3943   1
  21   1   0 862.449 105.823   1
  21  -1   0 848.269 99.9914   1
 -22   1   0 2033.70 155.494   1
  22   1   0 1718.73 147.642   1
  22  -1   0 1995.00 154.128   1
 -23   1   0 794.047 96.3030   1
 -23  -1   0 1008.98 104.059   1
  23  -1   0 999.518 104.594   1
  23   1   0 1070.28 105.465   1
 -24   1   0 596.206 80.0983   1
 -24  -1   0 389.481 71.8308   1
  24   1   0 454.392 75.5985   1
  24  -1   0 381.809 72.2108   1
 -25   1   0 694.749 88.5174   1
 -25  -1   0 607.352 83.1467   1
  25   1   0 581.148 83.9026   1
  25  -1   0 493.432 79.5812   1
 -26  -1   0 99.8477 55.6074   1
  26  -1   0 29.4322 45.9860   1
  26   1   0 37.4449 45.9533   1
   0   2   0 211119. 9437.54   1
   0  -2   0 215000. 9438.84   1
  -1   2   0-1.74713 17.5026   1
   1  -2   0-5.33257 16.6402   1
   1   2   0 1.89032 18.4644   1
  -1  -2   0 11.4787 19.6978   1
  -2   2   0 1362.12 83.4848   1
   2  -2   0 1542.24 82.9936   1
   2   2   0 1307.90 83.9905   1
  -2  -2   0 1676.09 85.2237   1
   3   2   0 95100.7 3766.10   1
   3  -2   0 76026.2 3756.55   1
  -3   2   0 83761.8 3757.70   1
  -3  -2   0 87309.9 3762.23   1
  -4   2   0 70894.5 3104.34   1
   4  -2   0 76010.6 3107.46   1
  -4  -2   0 69346.3 3108.17   1
   5  -2   0 1840.97 105.575   1
  -5   2   0 1534.60 99.3659   1
   6   2   0 7582.59 361.092   1
  -6  -2   0 7050.65 357.200   1
  -7  -2   0 11081.6 574.116   1
   7  -2   0 12452.0 573.740   1
   7   2   0 12558.8 578.454   1
  -7   2   0 12356.0 572.582   1
  -8  -2   0 11845.6 576.088   1
   8  -2   0 13115.4 578.406   1
   8   2   0 11909.9 578.609   1
  -8   2   0 11415.5 573.462   1
  -9  -2   0 47.8151 29.0863   1
   9  -2   0 80.0260 35.4943   1
   9   2   0 49.7826 32.0228   1
  -9   2   0 159.174 36.8000   1
 -10  -2   0 79716.8 3681.20   1
  10  -2   0 87945.9 3686.96   1
  10   2   0 75153.4 3684.86   1
 -10   2   0 85375.9 3680.35   1
 -11  -2   0 523.010 64.4138   1
  11   2   0 440.458 64.6029   1
 -11   2   0 464.549 58.7634   1
 -12  -2   0 39611.2 1666.03   1
  12   2   0 33123.7 1658.02   1
 -13  -2   0 16763.4 770.243   1
  13  -2   0 15480.9 766.393   1
  13   2   0 15253.1 766.195   1
 -13   2   0 16255.9 765.506   1
 -14  -2   0 22067.0 914.532   1
  14   2   0 19074.1 908.077   1
 -14   2   0 19710.2 902.817   1
 -15  -2   0 2919.50 189.785   1
  15  -2   0 2843.64 186.583   1
  15   2   0 3118.91 194.348   1
 -15   2   0 2686.87 183.594   1
  16  -2   0 1894.20 136.139   1
 -16   2   0 1425.82 124.725   1
  17  -2   0 281.073 62.3858   1
 -17  -2   0 298.714 60.9877   1
 -17   2   0 310.040 57.7465   1
 -18  -2   0 162.845 49.4439   1
  18  -2   0 83.8408 49.0629   1
  18   2   0 48.3956 43.2336   1
 -18   2   0 45.4735 44.0944   1
 -19  -2   0 139.801 53.5817   1
  19  -2   0 132.520 52.6306   1
  19   2   0 166.526 55.6663   1
 -19   2   0 185.919 59.9106   1
  20   2   0 1780.55 142.636   1
 -20  -2   0 1674.33 138.214   1
 -21  -2   0 74.9554 52.8690   1
  21  -2   0-9.83078 48.2236   1
  21   2   0 60.3464 52.1532   1
 -21   2   0 37.4935 46.6534   1
 -22  -2   0 357.797 63.8895   1
 -22   2   0 280.881 64.1748   1
  22   2   0 291.084 62.5935   1
  22  -2   0 403.188 69.8764   1
  23  -2   0 1238.17 121.043   1
  23   2   0 1245.82 122.051   1
 -23   2   0 1472.26 126.962   1
 -23  -2   0 1338.22 117.799   1
  24  -2   0 685.538 91.7197   1
 -24   2   0 594.314 84.7978   1
  25   2   0 347.152 64.2463   1
  25  -2   0 259.740 64.8073   1
 -25  -2   0 426.657 72.1148   1
 -25   2   0 387.723 74.1348   1
  26   2   0 65.1507 53.3920   1
 -26  -2   0 193.963 61.4016   1
   0  -3   0 53.6092 25.8562   1
   0   3   0 91.5836 28.0623   1
   1  -3   0 73583.9 3370.90   1
  -1   3   0 78215.3 3369.36   1
   1   3   0 77353.1 3370.34   1
  -1  -3   0 73373.4 3370.40   1
  -2   3   0 716.595 49.6230   1
   2  -3   0 499.653 48.9688   1
   2   3   0 392.249 47.5035   1
  -2  -3   0 652.113 53.1301   1
   3   3   0 13127.7 619.516   1
  -3  -3   0 13437.4 619.625   1
  -3   3   0 13262.8 616.612   1
   3  -3   0 13684.1 618.791   1
  -4   3   0 24022.5 1080.72   1
   4  -3   0 23522.9 1079.07   1
  -5  -3   0 1274.83 97.2680   1
   5   3   0 1481.33 98.7083   1
   6   3   0 2171.07 138.085   1
  -6   3   0 2099.78 132.629   1
  -6  -3   0 2627.00 141.725   1
   6  -3   0 2305.49 136.091   1
   7   3   0 98109.3 4636.57   1
  -7   3   0 107214. 4632.06   1
  -7  -3   0 96940.2 4632.55   1
   7  -3   0 113087. 4636.61   1
   8   3   0 201.690 41.5243   1
  -8   3   0 361.529 46.1629   1
   8  -3   0 224.135 46.8646   1
  -8  -3   0 258.283 45.9522   1
  -9   3   0 3049.94 172.383   1
   9  -3   0 2764.46 171.836   1
   9   3   0 3093.53 178.504   1
  -9  -3   0 2746.16 172.764   1
 -10   3   0 4281.93 234.662   1
  10  -3   0 4236.84 237.534   1
  10   3   0 3985.80 238.871   1
 -10  -3   0 4437.27 243.178   1
 -11   3   0 443.171 60.8836   1
  11  -3   0 768.612 74.4676   1
 -12   3   0 3726.62 208.904   1
  12  -3   0 3255.79 204.958   1
  12   3   0 3499.50 213.696   1
 -12  -3   0 3501.19 211.052   1
 -13   3   0 26904.1 1156.11   1
  13   3   0 24518.1 1159.57   1
 -13  -3   0 25875.9 1156.79   1
 -14   3   0 8008.45 435.049   1
  14  -3   0 8283.11 439.051   1
  14   3   0 9166.03 448.503   1
 -14  -3   0 8779.25 443.775   1
  15  -3   0 3131.86 203.179   1
  15   3   0 3172.67 207.011   1
 -15  -3   0 3288.22 207.198   1
 -16   3   0 1447.30 118.070   1
  16  -3   0 1169.95 111.735   1
  16   3   0 1242.05 119.222   1
 -17   3   0 1542.19 126.406   1
  17  -3   0 1682.22 132.854   1
  17   3   0 1453.89 127.905   1
 -17  -3   0 1636.57 132.345   1
 -18   3   0 600.282 78.0825   1
  18  -3   0 692.789 83.8352   1
  18   3   0 714.072 91.9319   1
 -18  -3   0 690.963 84.4293   1
 -19   3   0 219.541 55.5827   1
  19  -3   0 276.424 64.7801   1
  19   3   0 209.621 62.7307   1
 -19  -3   0 339.771 66.0602   1
  20   3   0 140.064 55.9873   1
 -20  -3   0 280.050 60.0273   1
 -21   3   0 152.499 57.1081   1
  21  -3   0 244.188 60.9038   1
  21   3   0 139.962 50.9318   1
 -21  -3   0 132.989 47.1109   1
 -22   3   0 77.2155 54.5309   1
  22  -3   0 71.1661 49.9446   1
 -23   3   0 623.068 85.9052   1
  23  -3   0 537.081 80.6987   1
  23   3   0 479.044 76.4237   1
 -23  -3   0 519.149 76.8516   1
 -24   3   0 572.938 84.6805   1
  24  -3   0 355.152 80.4164   1
  24   3   0 494.351 75.3733   1
 -24  -3   0 561.657 74.9088   1
 -25   3   0 110.179 56.7679   1
  25  -3   0 9.95184 50.2506   1
  25   3   0 67.2183 55.9768   1
 -25  -3   0 26.0803 50.1568   1
 -26  -3   0 97.0381 46.4871   1
  26   3   0 83.6796 43.7041   1
   0  -4   0 26552.8 1232.67   1
   0   4   0 27986.2 1233.86   1
   1  -4   0 24.6569 26.6528   1
  -1  -4   0-3.52293 22.9430   1
  -1   4   0 23.1036 22.8826   1
   1   4   0-10.2843 22.8767   1
   2  -4   0 117186. 5295.80   1
  -2   4   0 121005. 5297.15   1
   3   4   0 26081.5 1164.27   1
  -3  -4   0 25019.8 1163.45   1
  -4  -4   0 20147.0 945.192   1
   4   4   0 20943.5 944.677   1
   5   4   0 24086.6 1064.16   1
   5  -4   0 21099.1 1051.98   1
  -5  -4   0 23777.6 1061.17   1
  -5   4   0 23697.6 1057.23   1
   6   4   0 26.5693 27.9138   1
   6  -4   0 28.6390 28.1045   1
  -6  -4   0 10.6325 24.0859   1
  -6   4   0 23.2737 28.5035   1
   7   4   0 1919.75 125.905   1
  -7  -4   0 1850.99 122.972   1
  -7   4   0 1945.26 119.663   1
   7  -4   0 1652.36 116.652   1
   8   4   0 77177.2 3439.89   1
   8  -4   0 73457.9 3429.95   1
  -8   4   0 77162.0 3429.82   1
  -8  -4   0 78683.0 3438.80   1
   9   4   0 860.911 84.1903   1
  -9   4   0 888.850 77.2584   1
   9  -4   0 799.421 76.5866   1
  -9  -4   0 851.509 83.0737   1
  10  -4   0 2148.03 150.692   1
 -10   4   0 2696.01 156.053   1
 -11  -4   0 2277.73 144.406   1
  11  -4   0 1696.07 133.551   1
  11   4   0 1726.00 135.667   1
 -11   4   0 2220.94 139.157   1
 -12  -4   0 7773.54 404.367   1
  12  -4   0 7905.86 406.060   1
  12   4   0 7210.38 402.781   1
 -12   4   0 8262.42 403.357   1
 -13  -4   0 15016.4 729.638   1
  13  -4   0 14530.1 727.711   1
  13   4   0 15066.7 733.191   1
 -13   4   0 15510.8 728.155   1
 -14  -4   0 1560.19 125.917   1
  14  -4   0 1571.30 126.408   1
  14   4   0 1626.88 130.523   1
  15  -4   0 11672.1 552.929   1
 -15   4   0 10077.5 542.261   1
 -16  -4   0 1230.71 114.689   1
  16   4   0 1322.24 116.558   1
 -16   4   0 1265.13 112.894   1
 -17  -4   0 373.373 65.8246   1
  17  -4   0 415.358 68.8496   1
  17   4   0 387.414 72.8509   1
 -17   4   0 312.874 64.1020   1
 -18  -4   0 3550.80 220.963   1
  18  -4   0 3407.43 219.835   1
  18   4   0 3399.98 221.151   1
 -18   4   0 3233.08 214.437   1
  19  -4   0 656.628 88.1529   1
 -19   4   0 657.567 83.1121   1
 -20  -4   0 74.4534 40.8033   1
  20  -4   0 40.4543 51.8345   1
  20   4   0 100.935 48.8692   1
 -20   4   0 93.0166 53.1502   1
 -21  -4   0 28.0619 42.4212   1
  21  -4   0 10.1369 42.6829   1
  21   4   0 131.614 54.5556   1
 -21   4   0 56.0574 49.7386   1
 -22  -4   0 75.3564 47.2555   1
  22  -4   0 182.507 59.9873   1
  22   4   0 220.883 61.7590   1
 -22   4   0 101.839 53.1493   1
 -23  -4   0 387.592 72.4694   1
  23  -4   0 444.112 75.6082   1
  23   4   0 374.213 72.0149   1
 -23   4   0 559.476 78.4557   1
 -24  -4   0 110.485 55.3687   1
  24  -4   0 70.1578 49.9503   1
 -24   4   0 55.0537 46.3933   1
  24   4   0 58.7918 51.5429   1
 -25   4   0 163.891 56.1951   1
  26   4   0 66.4881 43.0754   1
 -26  -4   0 49.7589 43.0524   1
   0   5   0 4.07617 22.4739   1
   0  -5   0-20.6402 24.5421   1
  -1  -5   0 2207.55 129.317   1
   1   5   0 2352.58 130.268   1
  -1   5   0 2029.36 130.508   1
   1  -5   0 2119.62 127.582   1
  -2  -5   0 64699.4 2992.86   1
  -2   5   0 71324.2 2992.38   1
   2   5   0 65617.5 2992.81   1
   2  -5   0 65620.1 2992.34   1
  -3  -5   0 44905.4 1991.55   1
   3  -5   0 44718.5 1988.13   1
   3   5   0 42232.3 1987.99   1
  -3   5   0 44621.0 1988.42   1
  -4   5   0 118777. 5199.79   1
   4  -5   0 114137. 5202.25   1
   4   5   0 121614. 5204.27   1
  -4  -5   0 112235. 5201.80   1
   5   5   0 28294.0 1292.54   1
  -5  -5   0 26324.4 1289.68   1
  -5   5   0 28781.8 1289.08   1
   5  -5   0 29562.5 1291.69   1
   6   5   0 2087.96 135.951   1
  -6  -5   0 1926.35 128.830   1
  -6   5   0 2018.32 124.728   1
   6  -5   0 1841.50 124.507   1
   7   5   0 58690.2 2688.97   1
  -7  -5   0 60949.9 2689.77   1
   7  -5   0 53945.2 2677.30   1
   8   5   0 5991.70 303.173   1
   8  -5   0 5696.80 299.736   1
  -8  -5   0 5467.98 299.592   1
  -8   5   0 5445.80 296.448   1
   9  -5   0-6.44180 27.6140   1
  -9   5   0 12.4692 29.1826   1
  10   5   0 1022.61 91.7376   1
 -10  -5   0 859.618 84.3992   1
 -10   5   0 909.010 81.7086   1
  10  -5   0 893.800 84.3131   1
  11   5   0 4161.18 233.307   1
  11  -5   0 3551.39 220.791   1
 -11  -5   0 3616.34 226.633   1
 -11   5   0 4078.93 224.741   1
 -12  -5   0 1216.22 103.128   1
  12   5   0 1031.73 99.2693   1
 -12   5   0 1256.93 101.239   1
  12  -5   0 1058.10 97.7336   1
  13  -5   0 11300.7 571.265   1
  13   5   0 11121.9 575.731   1
 -13  -5   0 11982.7 575.488   1
  14   5   0 289.138 58.5133   1
 -14   5   0 271.725 57.5091   1
  14  -5   0 292.137 57.6474   1
 -14  -5   0 418.262 66.1691   1
 -15  -5   0 1726.42 142.578   1
  15  -5   0 1946.98 144.983   1
  15   5   0 2065.23 152.995   1
 -15   5   0 1927.17 140.954   1
 -16  -5   0 196.048 53.9713   1
  16   5   0 124.137 49.3461   1
 -17  -5   0 8872.96 460.955   1
  17  -5   0 8795.51 461.972   1
  17   5   0 8891.64 462.792   1
 -17   5   0 8594.64 455.938   1
 -18  -5   0 1274.69 121.943   1
  18  -5   0 1524.34 128.843   1
  18   5   0 1519.58 130.872   1
 -18   5   0 1255.59 117.005   1
 -19  -5   0-19.4626 34.7100   1
  19  -5   0-9.88756 46.2817   1
  19   5   0 10.0603 36.8668   1
 -19   5   0-9.12353 47.2818   1
 -20  -5   0 154.587 49.9472   1
  20  -5   0 210.126 58.1325   1
  20   5   0 130.069 53.0374   1
 -20   5   0 176.035 50.4089   1
  21  -5   0-20.1023 53.4412   1
 -21   5   0 18.7164 47.2036   1
 -22  -5   0 312.031 65.6867   1
  22   5   0 233.758 61.6289   1
  23  -5   0 308.715 68.1055   1
 -23  -5   0 221.330 59.8222   1
 -23   5   0 318.575 67.0521   1
  24   5   0 281.336 70.4793   1
 -24  -5   0 202.265 64.1426   1
  25   5   0 18.9837 49.8594   1
 -25  -5   0 53.9185 51.8181   1
   0   6   0 45025.8 2194.32   1
   0  -6   0 52264.9 2194.61   1
  -1  -6   0 13382.0 640.752   1
   1   6   0 13115.6 639.106   1
  -1   6   0 14010.4 642.463   1
   1  -6   0 13881.0 641.933   1
  -2  -6   0 34793.1 1596.89   1
   2   6   0 33796.2 1595.28   1
  -2   6   0 37917.1 1597.33   1
   2  -6   0 34056.7 1596.28   1
   3   6   0 538.196 57.3911   1
  -3   6   0 444.494 51.4293   1
   3  -6   0 574.500 58.5279   1
  -4  -6   0 3641.28 209.860   1
   4  -6   0 3533.48 206.535   1
   4   6   0 4160.12 216.329   1
  -4   6   0 3875.49 208.588   1
   5   6   0 4272.45 244.002   1
  -5  -6   0 4701.77 247.887   1
  -5   6   0 4694.30 243.158   1
   5  -6   0 4438.63 246.259   1
   6   6   0 8994.17 440.038   1
  -6  -6   0 8500.77 437.082   1
  -6   6   0 8927.62 434.565   1
   6  -6   0 8713.67 435.180   1
   7   6   0 3051.18 182.348   1
  -7  -6   0 2922.52 179.526   1
  -7   6   0 2732.06 170.941   1
   7  -6   0 2995.65 177.564   1
  -8   6   0 1518.93 106.059   1
   8  -6   0 1084.21 97.5620   1
   9   6   0 6943.38 384.128   1
  -9  -6   0 7895.86 391.013   1
  -9   6   0 7810.75 386.136   1
   9  -6   0 7254.98 381.166   1
 -10  -6   0 2128.79 147.361   1
  10   6   0 2014.53 146.102   1
  11   6   0 75.4918 44.0867   1
 -11  -6   0 230.521 53.1299   1
 -11   6   0 170.528 44.2464   1
  11  -6   0 195.313 44.8140   1
  12   6   0 12394.0 605.251   1
  12  -6   0 12595.8 599.669   1
 -12  -6   0 11357.6 596.745   1
  13  -6   0 963.803 96.8565   1
 -13  -6   0 1143.97 102.460   1
  13   6   0 951.276 96.1256   1
 -13   6   0 945.641 92.7220   1
 -14   6   0 230.612 51.4292   1
  14  -6   0 230.491 54.1923   1
  15   6   0 265.461 60.4849   1
 -15  -6   0 200.294 53.4257   1
 -15   6   0 237.123 55.6014   1
  15  -6   0 211.574 56.3629   1
  16  -6   0 1352.99 122.507   1
 -16  -6   0 1423.08 124.180   1
  16   6   0 1678.31 135.671   1
 -16   6   0 1658.78 127.668   1
 -17  -6   0 369.752 65.1589   1
  17  -6   0 409.420 67.4049   1
  17   6   0 355.176 64.1278   1
 -17   6   0 330.358 63.9624   1
 -18  -6   0 37.9423 47.9585   1
  18  -6   0 56.9746 44.5680   1
  18   6   0 88.2669 49.5783   1
 -18   6   0 109.265 44.7552   1
 -19  -6   0-9.67423 47.4271   1
  19   6   0-19.9439 50.3035   1
 -20  -6   0 107.270 47.4437   1
  20  -6   0 97.5807 48.1772   1
  20   6   0 161.605 55.3277   1
 -20   6   0 158.237 52.2224   1
 -21  -6   0 145.254 54.8878   1
 -21   6   0 159.633 60.8864   1
  21  -6   0 98.2042 58.0533   1
  21   6   0 99.9910 50.0356   1
  22  -6   0 984.195 107.872   1
 -22  -6   0 899.994 98.8552   1
  22   6   0 1005.39 106.665   1
 -22   6   0 723.485 94.5281   1
 -23  -6   0 198.256 60.3329   1
  23  -6   0 245.218 63.9798   1
 -23   6   0 225.454 65.7464   1
  23   6   0 149.824 62.9254   1
  24   6   0 19.3192 50.2217   1
 -24  -6   0 161.676 58.1406   1
  25   6   0 9.38259 42.4813   1
 -25  -6   0 17.7714 47.2485   1
   0   7   0-5.51910 23.2004   1
   0  -7   0 22.6523 28.9601   1
  -1  -7   0 5554.62 283.018   1
   1   7   0 6057.23 283.188   1
  -1   7   0 5242.67 277.700   1
  -2  -7   0 23957.5 1168.28   1
   2   7   0 25425.6 1168.09   1
   2  -7   0 23539.9 1165.98   1
  -3  -7   0 2154.12 133.728   1
   3   7   0 2028.48 130.906   1
  -3   7   0 1771.92 123.969   1
   3  -7   0 1905.27 130.174   1
  -4  -7   0 19198.8 942.649   1
   4   7   0 18993.7 935.717   1
  -4   7   0 20747.3 933.803   1
   4  -7   0 21053.2 937.902   1
  -5  -7   0 8006.01 401.351   1
   5  -7   0 8181.67 399.065   1
   5   7   0 7029.69 395.552   1
  -5   7   0 8344.30 399.579   1
  -6   7   0 107.495 33.8007   1
   6  -7   0 79.5564 35.4218   1
   6   7   0 33.9946 37.2060   1
  -6  -7   0 82.3802 32.8332   1
  -7   7   0 701.735 72.0205   1
   7  -7   0 676.923 73.2048   1
   8   7   0 771.130 78.1789   1
  -8  -7   0 697.635 75.3600   1
  -8   7   0 768.212 77.1761   1
   8  -7   0 879.908 81.8652   1
  -9  -7   0 4320.41 245.864   1
   9   7   0 4124.56 243.803   1
  10   7   0 5324.79 296.627   1
 -10  -7   0 5535.75 299.546   1
 -10   7   0 5374.53 292.197   1
  10  -7   0 5096.69 294.047   1
  11   7   0 813.949 88.7911   1
 -11  -7   0 899.516 91.9648   1
  11  -7   0 762.701 82.8508   1
  12   7   0 530.925 75.6947   1
  12  -7   0 511.621 68.6521   1
 -12  -7   0 672.673 80.5212   1
 -12   7   0 681.330 77.2204   1
 -13   7   0 8.81228 42.5575   1
  13  -7   0-7.98857 35.5368   1
  14  -7   0 2364.99 171.967   1
 -14   7   0 2657.43 180.941   1
 -14  -7   0 2611.67 178.094   1
  14   7   0 2854.41 184.471   1
  15  -7   0 8871.98 491.104   1
 -15   7   0 10049.1 498.344   1
 -15  -7   0 10123.1 499.119   1
  15   7   0 9462.68 499.727   1
  16  -7   0 5240.93 302.409   1
 -16   7   0 5192.42 301.203   1
 -16  -7   0 5322.80 304.382   1
  16   7   0 5373.57 306.914   1
 -17   7   0 129.623 52.3552   1
  17  -7   0 47.1122 42.8296   1
  18  -7   0 327.618 68.3397   1
 -18   7   0 215.299 59.5699   1
 -18  -7   0 281.879 59.2604   1
  18   7   0 260.960 65.9025   1
  19  -7   0-9.76630 44.2253   1
 -19   7   0 9.47940 49.1353   1
 -19  -7   0 85.6254 53.6627   1
  19   7   0 9.95220 52.9246   1
 -20   7   0 57.3434 54.0350   1
  20  -7   0 118.236 55.6990   1
  21  -7   0 177.276 56.5015   1
 -21   7   0 154.283 56.5095   1
 -21  -7   0 106.505 59.5865   1
  21   7   0 120.475 60.5975   1
 -22   7   0 211.834 64.2276   1
  22  -7   0 304.007 64.8554   1
  23  -7   0 9.75231 51.2000   1
 -23  -7   0-9.16600 44.9314   1
  23   7   0-9.73827 47.0294   1
 -23   7   0 9.63112 53.0935   1
 -24  -7   0 35.1772 48.5308   1
  24   7   0 67.5214 51.3342   1
   0  -8   0 5445.68 280.113   1
   0   8   0 4957.59 275.589   1
   1   8   0 10128.9 518.260   1
  -1  -8   0 11264.1 524.653   1
  -1   8   0 10187.1 517.773   1
   1  -8   0 11012.8 522.611   1
   2   8   0 18388.3 863.558   1
  -2  -8   0 18243.7 863.917   1
  -2   8   0 18936.0 864.057   1
   2  -8   0 17735.5 862.120   1
   3   8   0 3631.83 201.505   1
  -3  -8   0 3575.22 202.102   1
  -3   8   0 3498.79 197.578   1
   4   8   0 8470.94 410.914   1
   4  -8   0 7918.30 409.032   1
  -4   8   0 7860.88 402.950   1
  -4  -8   0 7807.36 407.769   1
  -5   8   0 122.788 38.7675   1
   5  -8   0 224.943 45.7447   1
   6  -8   0 3823.63 210.659   1
  -6  -8   0 3540.67 208.871   1
   6   8   0 3073.91 200.703   1
  -7  -8   0 4296.67 251.265   1
   7   8   0 4531.30 254.976   1
   8  -8   0 5345.83 313.503   1
  -8  -8   0 6146.43 323.370   1
  -8   8   0 5569.65 311.561   1
   9  -8   0 11825.3 594.615   1
   9   8   0 12996.4 602.586   1
  -9  -8   0 11487.0 594.637   1
  -9   8   0 12007.7 592.754   1
  10   8   0 110.329 42.6087   1
 -10  -8   0 109.779 46.3743   1
  10  -8   0 180.342 46.5933   1
  11  -8   0 33.9436 37.7877   1
  11   8   0 17.3067 43.6815   1
 -11   8   0 88.7059 45.0017   1
 -11  -8   0 8.75181 41.6551   1
  12  -8   0 2364.35 168.018   1
 -12   8   0 2520.79 167.843   1
  13  -8   0 1647.13 126.442   1
  13   8   0 1255.97 118.597   1
 -13   8   0 1542.48 123.883   1
 -13  -8   0 1310.14 117.344   1
 -14  -8   0 4745.47 286.972   1
  14   8   0 5299.01 295.207   1
  15   8   0 711.317 85.8741   1
 -15  -8   0 548.637 75.7177   1
 -15   8   0 834.722 90.0924   1
  15  -8   0 583.934 79.0442   1
  16   8   0-20.0013 45.2836   1
  16  -8   0 46.7309 47.8013   1
 -16  -8   0 9.31495 43.6095   1
 -16   8   0 46.9149 46.0035   1
  17  -8   0 1841.86 146.209   1
 -17   8   0 1826.98 147.545   1
 -17  -8   0 2041.40 154.109   1
  17   8   0 1870.23 153.437   1
 -18  -8   0 856.502 94.9930   1
  18   8   0 998.358 105.125   1
  19  -8   0 451.644 71.2768   1
 -19   8   0 347.612 72.5973   1
 -19  -8   0 216.901 60.8931   1
  19   8   0 443.487 71.6473   1
  20  -8   0 299.801 66.5279   1
 -20   8   0 269.737 66.5079   1
  21  -8   0 38.7539 49.5691   1
 -21   8   0 29.9896 49.0283   1
  21   8   0 39.5003 54.4615   1
  22  -8   0 38.6431 47.3568   1
  22   8   0-29.5410 47.5544   1
 -22   8   0-29.6184 51.1638   1
 -22  -8   0 18.9831 47.2065   1
 -23  -8   0 102.051 53.0898   1
  24   8   0-9.41785 48.8128   1
 -24  -8   0-26.3256 47.8162   1
   3   9   0 14188.8 715.504   1
  -3  -9   0 15661.9 720.977   1
   4   9   0 2411.54 167.682   1
  -4  -9   0 2873.47 173.763   1
  -5   9   0 2692.39 174.862   1
   5   9   0 2972.08 181.180   1
  -5  -9   0 2757.98 178.091   1
   5  -9   0 2902.47 183.826   1
   6   9   0 14031.3 702.704   1
  -6  -9   0 15696.9 710.394   1
  -6   9   0 14260.9 698.398   1
   6  -9   0 14252.2 702.061   1
   7   9   0 11594.8 592.002   1
  -7  -9   0 12302.5 596.019   1
  -7   9   0 12146.7 590.816   1
   8  -9   0 24586.5 1219.41   1
   8   9   0 27152.9 1228.50   1
  -8  -9   0 26254.9 1225.73   1
  -8   9   0 26723.9 1220.33   1
   9   9   0 3461.18 220.735   1
  -9  -9   0 3633.68 220.870   1
   9  -9   0 3595.83 219.680   1
  10   9   0 16977.5 858.497   1
 -10  -9   0 18642.4 863.566   1
 -10   9   0 18918.4 860.806   1
  10  -9   0 17119.2 859.543   1
  11   9   0 907.052 99.2426   1
 -11  -9   0 1097.70 103.616   1
 -11   9   0 1096.03 102.191   1
  11  -9   0 1102.88 103.618   1
  12   9   0 473.021 68.3710   1
 -12  -9   0 479.743 69.2346   1
 -12   9   0 592.487 76.3817   1
  12  -9   0 550.049 75.0787   1
 -13  -9   0 2854.27 185.384   1
  13   9   0 2533.98 183.785   1
  14   9   0 116.775 51.2185   1
  14  -9   0 47.6871 41.8205   1
 -14  -9   0 111.769 48.4050   1
 -14   9   0 63.4914 45.2570   1
 -15  -9   0 1086.92 107.318   1
  15  -9   0 1186.56 110.644   1
 -15   9   0 1207.04 111.604   1
  15   9   0 1152.29 110.861   1
  16   9   0 88.5683 51.9840   1
  16  -9   0 168.359 59.7342   1
 -16  -9   0 227.720 63.5729   1
 -16   9   0 46.8911 48.3002   1
  17  -9   0 3716.10 231.833   1
 -17   9   0 3451.41 223.316   1
 -17  -9   0 3564.56 227.177   1
  17   9   0 3439.42 227.241   1
  18  -9   0 1172.90 112.101   1
 -18   9   0 1073.92 106.856   1
 -18  -9   0 1226.38 116.852   1
  18   9   0 1014.65 111.840   1
  19  -9   0 61.1327 50.7805   1
 -19   9   0 96.5377 54.5409   1
 -19  -9   0 28.6197 48.2319   1
  19   9   0 121.690 59.7666   1
  20  -9   0 10.1738 49.1343   1
 -20   9   0-19.3761 50.8642   1
 -20  -9   0-9.26428 38.1567   1
  20   9   0 49.7939 41.8626   1
  21  -9   0 71.1621 52.7242   1
  21   9   0 9.65311 49.4063   1
 -21   9   0 19.3425 50.8168   1
 -21  -9   0 84.7554 50.1138   1
  22   9   0 19.3268 45.9554   1
 -22  -9   0-27.9576 54.2790   1
  23   9   0 429.376 75.2348   1
 -23  -9   0 294.461 66.2159   1
   0  10   0 1891.74 137.985   1
   0 -10   0 2016.03 140.367   1
  -1  10   0 24200.7 1135.64   1
   1  10   0 24960.5 1137.33   1
  -1 -10   0 27301.9 1145.23   1
  -2  10   0 17382.1 804.887   1
   2  10   0 16947.7 806.506   1
  -2 -10   0 16423.8 804.345   1
   2 -10   0 16479.3 802.330   1
  -3  10   0 39734.0 1793.96   1
   3  10   0 38276.0 1793.07   1
  -3 -10   0 38073.9 1795.56   1
   3 -10   0 40500.7 1797.13   1
  -4  10   0 1445.11 109.325   1
  -4 -10   0 1337.62 107.726   1
   4 -10   0 1248.84 105.474   1
  -5  10   0 5550.80 300.529   1
   5  10   0 5172.72 300.728   1
  -5 -10   0 5681.31 304.063   1
   5 -10   0 5378.89 303.537   1
  -6  10   0 4452.97 250.733   1
   6  10   0 4227.44 252.687   1
  -6 -10   0 4383.21 254.303   1
   7  10   0 31060.2 1441.89   1
  -7 -10   0 31701.4 1445.09   1
  -7  10   0 30944.3 1437.01   1
   7 -10   0 30625.1 1442.76   1
   8  10   0 31038.4 1410.90   1
   8 -10   0 30738.4 1405.75   1
  -8  10   0 28863.0 1398.08   1
  -8 -10   0 30363.7 1406.58   1
   9 -10   0 6528.14 355.273   1
  10 -10   0 299.786 58.8180   1
 -10  10   0 421.128 64.7149   1
  10  10   0 383.239 67.5898   1
 -10 -10   0 400.047 70.3317   1
  11 -10   0 100.643 47.5317   1
 -11  10   0 70.1644 41.8423   1
  11  10   0 120.462 45.5453   1
 -11 -10   0 36.8453 33.0228   1
  12 -10   0 7990.34 431.595   1
 -12  10   0 8020.82 427.956   1
  12  10   0 8000.50 428.800   1
 -12 -10   0 8448.21 433.484   1
  13 -10   0 57.9490 45.9584   1
 -13  10   0 27.0355 40.8299   1
  13  10   0 57.4357 46.2572   1
 -13 -10   0 9.41969 41.1793   1
 -14  10   0 4484.49 264.693   1
  14 -10   0 4284.37 263.462   1
  15 -10   0 128.435 48.0737   1
 -15  10   0 161.162 54.3730   1
 -15 -10   0 104.588 49.6234   1
  15  10   0 138.461 54.8379   1
  16  10   0 1130.24 107.213   1
  16 -10   0 1037.45 107.219   1
 -16 -10   0 981.812 100.843   1
 -16  10   0 1035.18 105.369   1
  17 -10   0 283.953 59.6943   1
 -17  10   0 232.191 62.0617   1
 -17 -10   0 313.984 68.4827   1
  17  10   0 270.710 64.2327   1
  18  10   0 995.106 102.473   1
  18 -10   0 871.096 100.540   1
 -18  10   0 1101.27 107.303   1
 -18 -10   0 736.861 92.9325   1
  19 -10   0 381.911 71.1664   1
  19  10   0 449.942 71.5927   1
 -19 -10   0 352.326 65.0385   1
 -19  10   0 439.509 72.8682   1
 -20  10   0 48.9428 52.1021   1
  20 -10   0 61.9483 52.1356   1
 -21 -10   0 223.593 59.8292   1
 -21  10   0 302.095 70.9261   1
 -22 -10   0 266.538 62.2604   1
  22  10   0 329.025 62.1279   1
   0  11   0-8.00707 32.9775   1
   0 -11   0 24.7609 39.2514   1
  -1  11   0 4778.67 279.462   1
   1  11   0 4844.81 281.093   1
   1 -11   0 5160.66 285.070   1
  -1 -11   0 5239.06 284.444   1
  -2  11   0 30194.8 1308.66   1
   2  11   0 25533.2 1300.94   1
  -2 -11   0 30219.4 1311.90   1
   2 -11   0 26665.9 1302.04   1
  -3  11   0 6445.59 338.683   1
   3  11   0 5906.64 334.101   1
  -3 -11   0 6165.44 336.987   1
   3 -11   0 6232.77 335.725   1
  -4  11   0 20105.1 912.151   1
   4  11   0 17716.7 903.675   1
  -4 -11   0 18725.4 908.193   1
   4 -11   0 19561.0 909.718   1
  -5  11   0 1578.52 122.488   1
  -5 -11   0 1639.19 124.685   1
   5 -11   0 1460.95 121.398   1
   6  11   0 10401.0 526.397   1
  -6 -11   0 9849.86 522.968   1
   6 -11   0 10825.5 529.035   1
  -7  11   0 14735.3 701.566   1
   7 -11   0 13925.5 704.023   1
   8  11   0 9108.28 455.469   1
  -8 -11   0 8621.77 452.400   1
  -8  11   0 9062.97 449.375   1
   8 -11   0 7722.53 446.998   1
   9  11   0 5618.31 324.549   1
  -9 -11   0 5846.53 323.125   1
  -9  11   0 5835.74 317.733   1
   9 -11   0 5444.45 317.449   1
 -10 -11   0 385.225 70.2614   1
  10  11   0 422.995 70.2905   1
  11 -11   0 8797.73 439.198   1
 -11 -11   0 8272.17 434.618   1
  11  11   0 7584.75 430.782   1
  12  11   0 133.665 51.9814   1
 -12  11   0 157.022 52.6690   1
  12 -11   0 123.766 49.3039   1
 -13  11   0 3609.50 227.861   1
  13 -11   0 3492.88 225.134   1
  14 -11   0 29.9687 43.6413   1
 -14  11   0 28.5054 47.2610   1
 -14 -11   0-18.9258 43.5767   1
  14  11   0 20.0907 47.0231   1
  15 -11   0 71.4022 50.8006   1
 -15  11   0 86.4917 48.5468   1
 -15 -11   0 38.2154 43.3331   1
  15  11   0 50.0964 38.6897   1
  16 -11   0 1081.46 107.896   1
 -16  11   0 1106.25 111.006   1
 -16 -11   0 938.746 100.158   1
  16  11   0 1044.82 106.723   1
 -17  11   0 1328.95 124.458   1
  17 -11   0 1521.62 129.547   1
 -17 -11   0 1361.68 122.099   1
  17  11   0 1350.93 123.426   1
  18 -11   0 620.466 85.2238   1
 -18  11   0 505.320 81.8196   1
 -18 -11   0 636.629 81.8330   1
  18  11   0 604.007 84.8844   1
  19 -11   0 629.944 85.0873   1
 -19  11   0 614.301 83.7086   1
 -20  11   0 495.731 79.3981   1
  20  11   0 582.555 77.5035   1
 -20 -11   0 432.868 70.2198   1
  21  11   0 335.588 72.2882   1
 -21 -11   0 501.478 74.9886   1
  22  11   0 101.783 51.7530   1
 -22 -11   0 79.4132 48.2392   1
   0 -12   0 5464.63 297.065   1
   0  12   0 4945.59 290.702   1
   1 -12   0 9769.66 517.101   1
  -1 -12   0 10874.1 522.451   1
   1  12   0 10209.9 518.722   1
  -1  12   0 9975.80 516.755   1
   2 -12   0 23209.4 1140.63   1
  -2 -12   0 23784.8 1145.89   1
   2  12   0 25569.2 1148.44   1
  -2  12   0 24765.1 1144.26   1
  -3  12   0 2586.75 182.565   1
   3  12   0 2919.53 192.279   1
  -4  12   0 17657.9 809.161   1
   4 -12   0 15765.2 801.997   1
   5  12   0 1809.35 140.600   1
  -5 -12   0 1737.22 138.342   1
   5 -12   0 1761.43 138.005   1
  -6  12   0 13394.8 641.779   1
  -6 -12   0 12858.7 638.253   1
   6  12   0 12977.1 641.249   1
   6 -12   0 12155.3 636.529   1
  -7 -12   0 3240.06 208.840   1
   7  12   0 3275.26 208.237   1
   8  12   0 6235.80 341.972   1
  -8 -12   0 6895.76 342.425   1
  -8  12   0 6163.38 335.044   1
   9  12   0 108.365 45.2880   1
  -9  12   0 114.942 44.6729   1
   9 -12   0 195.353 55.6435   1
  10  12   0 523.413 73.1942   1
 -10 -12   0 788.026 87.3454   1
 -10  12   0 650.916 81.3616   1
  10 -12   0 573.930 78.7896   1
  11  12   0 4602.84 261.567   1
 -11 -12   0 3905.38 250.651   1
 -11  12   0 4137.11 253.599   1
  11 -12   0 4261.06 257.979   1
  12  12   0 2260.53 169.513   1
 -12 -12   0 2172.49 167.432   1
 -12  12   0 2341.48 167.501   1
  12 -12   0 2471.00 172.597   1
  13  12   0 2146.48 165.087   1
 -13 -12   0 2469.67 171.254   1
 -13  12   0 2327.77 168.033   1
  13 -12   0 2320.92 169.784   1
 -14 -12   0 191.126 58.2071   1
  14  12   0 59.4513 52.9850   1
  15  12   0 10.1140 43.3710   1
  15 -12   0 10.0702 45.6050   1
 -15 -12   0 57.2731 40.1411   1
 -15  12   0 19.4949 44.1445   1
  16  12   0 2034.79 160.623   1
 -16 -12   0 2211.87 163.258   1
  16 -12   0 2093.64 162.282   1
 -16  12   0 2484.32 170.620   1
  17 -12   0 1640.03 136.878   1
 -17 -12   0 1446.45 127.951   1
  17  12   0 1657.99 135.352   1
 -17  12   0 1606.81 136.555   1
 -18  12   0 1581.22 129.015   1
  18 -12   0 1112.65 116.653   1
  19  12   0 68.3114 52.0786   1
 -19 -12   0 120.677 46.3840   1
 -19  12   0 107.845 54.2316   1
 -20 -12   0 45.6677 52.0793   1
  20  12   0-28.7955 54.1321   1
  21  12   0 632.692 84.0757   1
 -21 -12   0 402.756 72.5940   1
   0  13   0-26.7187 40.3690   1
   0 -13   0-64.0065 46.1645   1
   1  13   0 4614.95 297.217   1
  -1  13   0 5454.78 304.098   1
   1 -13   0 5627.51 308.429   1
  -1 -13   0 5618.44 307.508   1
  -2  13   0 10997.7 560.087   1
   2  13   0 10936.4 559.545   1
   2 -13   0 11391.3 561.933   1
  -2 -13   0 10873.5 561.634   1
   3  13   0 17358.5 820.342   1
   3 -13   0 16599.0 817.136   1
  -3 -13   0 16681.7 824.071   1
   4 -13   0 1174.46 104.615   1
  -4  13   0 881.034 95.5872   1
   4  13   0 1083.82 105.545   1
  -4 -13   0 1154.90 107.877   1
  -5  13   0 20657.5 991.955   1
   5  13   0 22605.2 998.068   1
  -5 -13   0 22745.8 997.189   1
   6 -13   0 420.814 66.9701   1
  -6 -13   0 418.925 68.9504   1
  -6  13   0 361.146 67.7227   1
   6  13   0 473.415 72.6422   1
  -7  13   0 12231.1 564.887   1
  -7 -13   0 11145.5 557.370   1
   7  13   0 10369.2 551.143   1
   7 -13   0 10115.5 550.708   1
   8 -13   0 362.551 68.3713   1
  -8 -13   0 350.084 65.6403   1
  -8  13   0 327.266 64.4260   1
   8  13   0 231.626 59.6097   1
   9 -13   0 1303.44 119.812   1
   9  13   0 1304.56 121.054   1
  -9  13   0 1295.97 118.610   1
  -9 -13   0 1405.29 123.758   1
  10 -13   0 2783.86 188.959   1
  10  13   0 2741.23 186.441   1
 -10  13   0 2400.53 176.747   1
 -10 -13   0 2633.12 183.878   1
  11 -13   0 2306.04 161.288   1
  11  13   0 1873.25 151.826   1
 -11  13   0 2079.41 152.933   1
 -11 -13   0 1756.96 148.203   1
  12  13   0 948.874 100.529   1
 -12  13   0 869.401 95.1750   1
 -12 -13   0 884.090 99.2799   1
  13 -13   0 943.952 99.4524   1
 -13  13   0 723.624 87.2698   1
  13  13   0 621.369 85.1680   1
 -13 -13   0 791.258 92.0638   1
  14 -13   0 844.865 92.7105   1
 -14  13   0 701.851 88.1565   1
  15 -13   0 945.902 102.694   1
 -15  13   0 1086.63 105.280   1
 -15 -13   0 1098.55 106.690   1
  15  13   0 968.285 109.486   1
 -16  13   0 765.236 92.4516   1
  16  13   0 593.736 86.1279   1
 -16 -13   0 917.200 99.8338   1
  16 -13   0 756.789 91.0508   1
 -17  13   0 884.145 102.855   1
  17 -13   0 873.394 102.484   1
 -17 -13   0 966.823 101.813   1
  17  13   0 1059.68 105.291   1
 -18 -13   0 110.606 50.3143   1
  18  13   0 28.7297 47.7318   1
 -19 -13   0 207.360 56.2137   1
  19  13   0 279.257 58.8018   1
 -20 -13   0 161.528 53.6557   1
  20  13   0 93.5250 51.2800   1
   0  14   0 9048.21 484.449   1
   0 -14   0 9649.16 488.631   1
  -1  14   0 2272.64 163.353   1
   1  14   0 2180.35 161.532   1
   1 -14   0 2364.13 166.653   1
  -1 -14   0 2294.49 165.550   1
   2  14   0 5379.45 312.063   1
  -2  14   0 5751.24 316.790   1
  -2 -14   0 5417.54 314.418   1
   2 -14   0 5670.24 317.977   1
  -3  14   0 498.776 75.0539   1
   3 -14   0 465.582 71.4774   1
   3  14   0 427.694 66.9388   1
  -3 -14   0 403.414 68.4890   1
   4  14   0 1782.54 145.156   1
  -4  14   0 2056.44 152.106   1
   4 -14   0 2070.40 151.658   1
  -4 -14   0 2083.30 150.854   1
  -5  14   0 212.867 55.4541   1
   5 -14   0 279.844 56.4240   1
   5  14   0 198.199 51.2544   1
  -5 -14   0 256.433 52.7859   1
   6 -14   0 8791.13 472.183   1
  -6 -14   0 8995.50 472.977   1
   6  14   0 8551.46 472.166   1
  -6  14   0 10002.6 480.785   1
  -7  14   0 566.823 82.0725   1
   7 -14   0 785.902 92.6434   1
  -8  14   0 8180.84 433.827   1
   8  14   0 8174.64 434.591   1
  -8 -14   0 8140.64 431.739   1
   8 -14   0 7824.27 430.017   1
   9 -14   0 458.500 72.8565   1
  -9  14   0 563.414 79.1539   1
   9  14   0 433.609 72.1556   1
  -9 -14   0 507.262 76.9212   1
 -10 -14   0 560.758 81.8161   1
  10  14   0 489.175 78.1169   1
 -11  14   0 423.513 75.4768   1
  11  14   0 451.436 69.8967   1
  11 -14   0 454.698 74.8389   1
 -11 -14   0 459.660 70.6387   1
 -12  14   0 95.6872 52.9932   1
  12 -14   0 137.106 52.6990   1
 -13  14   0 429.484 77.1850   1
  13  14   0 417.389 67.9593   1
 -13 -14   0 476.575 71.4381   1
  13 -14   0 359.724 72.5374   1
 -14  14   0 575.331 79.1357   1
  14  14   0 633.786 78.8274   1
 -14 -14   0 613.136 78.5184   1
 -15 -14   0 309.208 63.1787   1
  15  14   0 338.490 64.8019   1
 -16  14   0 2864.36 199.805   1
 -16 -14   0 2797.88 192.770   1
  16  14   0 3064.00 199.120   1
  16 -14   0 2935.61 201.979   1
 -17 -14   0 599.001 77.6087   1
  17  14   0 636.070 83.9492   1
 -18 -14   0 379.179 69.7580   1
  18  14   0 262.032 60.0373   1
 -19 -14   0 26.3204 48.9445   1
  19  14   0 37.4931 49.2297   1
   0  15   0 19.3016 43.6995   1
   0 -15   0 19.4532 48.3830   1
  -1  15   0 1586.79 130.623   1
   1  15   0 1581.88 130.479   1
   1 -15   0 1353.06 125.153   1
  -1 -15   0 1712.44 132.641   1
   2  15   0-28.3651 48.3604   1
   2 -15   0 58.7143 50.0510   1
  -2 -15   0 39.2410 51.5142   1
  -2  15   0 28.1986 46.0873   1
   3 -15   0 1073.57 106.752   1
  -3  15   0 793.644 98.4373   1
   4 -15   0 68.2906 49.9705   1
  -4  15   0 56.8551 45.8523   1
   4  15   0 38.5981 45.9792   1
  -4 -15   0 96.4380 48.0498   1
  -5  15   0 5200.65 304.721   1
   5  15   0 4916.89 301.820   1
   5 -15   0 5445.86 306.899   1
  -5 -15   0 5478.85 308.335   1
   6  15   0 48.0517 43.5604   1
  -6 -15   0 48.6398 47.0282   1
  -7 -15   0 3340.87 215.335   1
   7  15   0 3179.65 212.092   1
   8 -15   0-9.93226 45.7375   1
  -8  15   0 9.80375 45.8920   1
   8  15   0 69.4425 43.3388   1
  -8 -15   0-29.1380 40.0054   1
  -9  15   0 395.466 75.2258   1
   9  15   0 253.336 62.4717   1
   9 -15   0 250.829 60.1366   1
  -9 -15   0 399.995 71.2595   1
 -10  15   0 9.92050 49.3527   1
  10 -15   0 40.5430 47.4558   1
 -11  15   0 9.92591 50.7626   1
  11  15   0 58.7950 42.8115   1
 -11 -15   0-9.76156 31.7909   1
  11 -15   0 10.2533 46.4240   1
 -12  15   0 187.962 60.1938   1
  12  15   0 233.891 55.8239   1
  12 -15   0 188.263 57.8179   1
 -12 -15   0 260.450 66.1090   1
 -13 -15   0 28.9345 51.9248   1
  13  15   0 9.63243 49.9254   1
 -14  15   0 398.405 74.2948   1
  14  15   0 540.930 78.5705   1
 -14 -15   0 413.047 76.1169   1
  14 -15   0 411.042 73.5230   1
 -15  15   0 645.403 88.6212   1
 -15 -15   0 1012.62 98.6651   1
  15  15   0 662.314 87.5585   1
  15 -15   0 883.208 103.311   1
 -17 -15   0 1007.75 100.758   1
  17  15   0 1156.09 107.103   1
   0  16   0 136.642 51.3764   1
   0 -16   0 29.6283 48.5553   1
  -1  16   0 29.2623 46.3865   1
   1  16   0 19.3636 38.1766   1
   1 -16   0-19.7702 46.2693   1
  -1 -16   0-29.7383 39.0873   1
  -2  16   0 279.622 66.5060   1
   2  16   0 259.742 58.5016   1
   2 -16   0 297.480 64.6734   1
  -2 -16   0 280.219 60.7567   1
   3 -16   0 320.023 63.6455   1
  -3 -16   0 266.221 63.3313   1
  -3  16   0 277.211 59.3393   1
   4 -16   0 799.081 94.8858   1
  -4  16   0 856.777 99.7919   1
   4  16   0 1000.09 100.847   1
  -4 -16   0 922.258 97.8147   1
   5 -16   0 19.9497 41.9284   1
  -5  16   0 29.0558 55.2233   1
   5  16   0-29.0063 44.5209   1
  -5 -16   0-19.4879 46.3384   1
   6 -16   0 1167.35 118.684   1
   6  16   0 1352.68 122.714   1
  -6 -16   0 1465.11 125.991   1
  -6  16   0 1526.80 127.879   1
   7 -16   0 9.79774 50.1082   1
  -7  16   0 19.2425 45.7613   1
   7  16   0 9.74263 47.7642   1
  -7 -16   0 29.1826 46.9838   1
  -8  16   0 2587.44 185.553   1
   8  16   0 2774.54 189.652   1
  -8 -16   0 2625.60 183.995   1
   8 -16   0 2599.96 185.029   1
  -9  16   0 256.030 62.6688   1
   9  16   0 458.692 74.2209   1
  -9 -16   0 398.484 69.1671   1
   9 -16   0 430.771 74.9317   1
 -10  16   0 1095.13 114.272   1
  10  16   0 1103.93 111.387   1
 -10 -16   0 1136.80 111.017   1
  10 -16   0 1244.04 115.737   1
 -11  16   0-9.99136 43.6457   1
  11  16   0-9.71167 46.1853   1
 -11 -16   0 29.0237 44.5478   1
  11 -16   0 10.1574 41.8335   1
 -12  16   0 39.9425 52.4353   1
  12  16   0 9.62598 41.2762   1
 -12 -16   0 38.1127 53.1434   1
  12 -16   0 10.2201 42.9717   1
 -13  16   0 926.218 103.587   1
  13  16   0 701.738 89.7067   1
 -13 -16   0 626.703 85.8188   1
  13 -16   0 738.205 91.7133   1
 -14 -16   0 471.238 74.2474   1
 -14  16   0 356.455 69.7764   1
  14  16   0 456.223 73.4085   1
 -15 -16   0 431.959 67.0450   1
  15  16   0 523.710 77.0854   1
 -16 -16   0 614.151 82.2685   1
  16  16   0 647.945 86.2876   1
   0  17   0-39.2063 52.1309   1
   0 -17   0-19.9332 50.2895   1
   1  17   0 1235.38 115.568   1
  -1  17   0 1208.80 117.485   1
  -1 -17   0 1355.02 120.733   1
   1 -17   0 1217.16 116.781   1
  -2  17   0 156.369 50.9550   1
   2  17   0 126.050 57.3330   1
  -2 -17   0 119.458 51.2123   1
   2 -17   0 99.7797 47.7800   1
  -3  17   0-29.2011 48.4350   1
   3 -17   0-40.0457 52.5827   1
  -4  17   0 1572.20 131.578   1
   4 -17   0 1565.48 133.135   1
   5 -17   0 229.957 59.4689   1
  -5 -17   0 145.922 53.0759   1
  -5  17   0 223.068 62.6941   1
   6 -17   0 70.3255 51.5471   1
   6  17   0 134.217 45.0714   1
  -6 -17   0 118.892 46.5662   1
  -6  17   0 19.5517 48.8031   1
   7  17   0 292.772 62.7470   1
   8 -17   0 745.054 90.4654   1
  -8  17   0 663.724 86.4034   1
   8  17   0 684.560 84.8004   1
  -8 -17   0 575.568 79.8498   1
  -9  17   0 708.070 90.5753   1
   9  17   0 734.234 89.0586   1
  -9 -17   0 600.560 83.9709   1
   9 -17   0 895.648 96.4715   1
 -10  17   0 525.259 84.8705   1
  10  17   0 585.486 81.0731   1
 -10 -17   0 493.359 76.2047   1
  10 -17   0 426.609 77.0853   1
 -11  17   0 790.677 96.1611   1
 -11 -17   0 693.019 89.2993   1
  11  17   0 773.138 93.5851   1
  11 -17   0 650.917 90.4978   1
 -12 -17   0-9.37293 47.9299   1
  12  17   0 9.43987 50.8146   1
 -13 -17   0 380.429 71.8668   1
  13  17   0 398.458 73.4486   1
 -14 -17   0 45.8941 45.0235   1
  14  17   0 27.2014 45.1249   1
   0  18   0 753.160 91.4598   1
   0 -18   0 981.858 99.4392   1
   1  18   0 1013.33 107.104   1
  -1  18   0 1029.43 110.066   1
  -1 -18   0 1036.09 109.330   1
   1 -18   0 956.503 105.752   1
  -2  18   0 207.104 59.3822   1
   2  18   0 204.618 56.9469   1
   2 -18   0 250.384 58.4914   1
  -2 -18   0 187.659 58.2977   1
  -3  18   0 48.8406 47.2315   1
   3  18   0 9.68960 47.5556   1
  -3 -18   0 67.8731 51.6068   1
   3 -18   0 89.8356 53.7823   1
  -4  18   0 68.0826 59.5556   1
   4  18   0-28.8593 53.0643   1
   4 -18   0 50.0794 51.9393   1
  -4 -18   0 87.2910 54.7293   1
   5  18   0 28.7525 44.3385   1
  -5 -18   0 135.904 49.8247   1
   5 -18   0 120.859 55.6866   1
  -5  18   0 115.814 56.3752   1
   6 -18   0 130.031 53.6298   1
  -6  18   0 183.982 61.8476   1
   7 -18   0-10.0026 47.5751   1
   7  18   0 9.73054 46.9988   1
  -7 -18   0 47.7198 49.4660   1
  -7  18   0 19.5062 49.2019   1
  -8  18   0 19.3632 49.5137   1
   8 -18   0 9.99927 49.0214   1
  -8 -18   0 19.4737 51.1240   1
  -9 -18   0 96.1887 55.6602   1
   9  18   0 128.673 54.1552   1
 -10  18   0 656.590 90.7209   1
  10 -18   0 822.852 97.6730   1
 -11 -18   0 1265.79 116.274   1
  11  18   0 1192.25 114.898   1
 -12 -18   0 45.5708 49.1422   1
  12  18   0 82.7714 52.5138   1
   0  19   0 66.8889 57.9537   1
   0 -19   0 9.89637 48.5425   1
   1  19   0 48.0102 50.4867   1
  -1 -19   0 78.4079 54.7243   1
   2  19   0 86.6218 48.8426   1
  -2 -19   0 163.800 53.9975   1
   3  19   0 38.0244 50.7638   1
  -3  19   0 117.175 53.4091   1
  -3 -19   0 191.832 61.5910   1
   3 -19   0 89.2895 50.2653   1
   4  19   0 85.3299 49.8786   1
  -4  19   0 28.9971 50.1924   1
  -4 -19   0 66.6836 50.1151   1
   4 -19   0 108.710 51.3149   1
  -5  19   0 125.380 59.1745   1
   5  19   0 102.859 57.3813   1
   5 -19   0 79.2451 55.3954   1
  -5 -19   0 67.6884 52.8480   1
   6  19   0 28.2782 48.2021   1
  -6  19   0-19.0915 43.9547   1
  -6 -19   0 28.2573 44.0885   1
   6 -19   0-19.8564 42.5591   1
   7 -19   0-9.89337 51.2874   1
  -7  19   0-47.5875 49.9848   1
   8 -19   0 68.5044 43.7142   1
  -8  19   0 133.316 57.3076   1
  -8 -19   0 133.460 52.7011   1
   8  19   0 48.2614 43.1204   1
  -9 -19   0 353.422 70.4485   1
   9  19   0 275.214 66.2990   1
  -2 -20   0 554.368 81.9524   1
   2  20   0 373.855 71.8889   1
  -3 -20   0 177.517 54.8280   1
   3  20   0 121.055 62.9839   1
  -4 -20   0 384.779 70.5303   1
   4  20   0 405.287 73.0950   1
  -5 -20   0 676.675 82.5388   1
   5 -20   0 696.792 91.6914   1
  -5  20   0 552.071 88.1868   1
   5  20   0 699.815 85.6820   1
  -6 -20   0-9.12791 48.5491   1
   6  20   0 46.3490 53.4407   1
  -6  20   0 47.2189 52.0763   1
  26   0  -1 66.4120 55.2983   1
 -26   0   1 27.6701 52.0569   1
  24   0  -1-19.5945 50.1002   1
 -24   0   1 9.54264 51.9909   1
  23   0  -1-19.6812 48.2456   1
 -23   0   1-18.8507 49.4909   1
  22   0  -1-9.97858 48.1918   1
 -22   0   1-9.30653 45.6222   1
  21   0  -1-19.6865 45.3369   1
 -21   0   1 65.3838 48.4174   1
  20   0  -1-9.68264 39.0388   1
 -20   0   1 18.2071 40.4975   1
  19   0  -1-19.5662 46.5247   1
 -19   0   1 8.58862 33.0875   1
  18   0  -1-9.41914 41.9226   1
 -18   0   1 69.1030 43.5912   1
  17   0  -1 73.1042 50.3878   1
 -17   0   1-8.53074 42.4428   1
  16   0  -1-35.1502 47.9017   1
  15   0  -1 16.6882 37.7823   1
 -15   0   1 16.1221 38.3420   1
  14   0  -1-15.9899 33.6103   1
 -14   0   1-7.59624 32.5668   1
  13   0  -1-7.55963 33.6302   1
 -13   0   1-7.09537 34.2674   1
  12   0  -1-7.11434 33.3013   1
 -12   0   1 19.7883 33.7313   1
  11   0  -1-39.6630 35.1476   1
 -11   0   1 30.4484 29.8515   1
  10   0  -1-17.9943 31.5030   1
 -10   0   1-22.7694 30.2792   1
   9   0  -1-5.38627 31.0604   1
  -9   0   1 52.1652 32.2426   1
   8   0  -1 14.4353 28.9116   1
  -8   0   1 37.5912 29.3190   1
   6   0  -1 10.5946 23.1881   1
  -6   0   1-3.45085 21.1204   1
   5   0  -1 48.0438 23.5459   1
  -5   0   1 5.58997 22.4421   1
   4   0  -1 6.66137 22.0945   1
  -4   0   1 18.7958 21.0762   1
   3   0  -1 12.3531 17.5763   1
  -3   0   1 20.7473 16.9614   1
   1   0   1-5.02614 14.5223   1
  -1   0  -1 3.50346 12.7629   1
   2   0   1 15.3082 19.5055   1
  -2   0  -1-3.69651 18.8402   1
   3   0   1-7.72765 23.2235   1
  -3   0  -1-2.52186 22.1355   1
   4   0   1 12.9220 25.0388   1
  -4   0  -1-9.42267 25.6007   1
   6   0   1-4.51311 29.1501   1
  -6   0  -1 38.4746 31.3373   1
   7   0   1 15.4247 22.8816   1
  -7   0  -1 14.4555 24.6490   1
   8   0   1 17.3055 29.4991   1
  -8   0  -1-5.32585 29.3608   1
   9   0   1-6.32325 31.4637   1
  -9   0  -1-35.1642 35.1988   1
  10   0   1 20.5165 38.1548   1
 -10   0  -1 31.9623 35.2598   1
  12   0   1-54.0512 39.5206   1
 -12   0  -1-22.1583 33.4797   1
  13   0   1 8.10630 37.3278   1
 -13   0  -1 7.84066 36.1047   1
  14   0   1 25.6713 40.6960   1
 -14   0  -1-32.4123 32.6719   1
  15   0   1 8.91669 43.0638   1
 -15   0  -1-25.0034 41.4538   1
 -17   0  -1 8.53942 41.8616   1
  18   0   1 19.1999 35.1887   1
  19   0   1 9.61150 45.7126   1
 -19   0  -1 18.4417 47.7890   1
  20   0   1-49.2221 48.9691   1
 -20   0  -1 9.30240 42.1226   1
  21   0   1-39.8011 43.4680   1
 -21   0  -1 18.2924 39.9557   1
  23   0   1 29.1053 47.5652   1
 -23   0  -1 9.43515 47.5990   1
  24   0   1 19.1311 50.2236   1
 -24   0  -1 9.31936 50.7780   1
  25   0   1 46.6710 47.7518   1
 -25   0  -1 18.1467 46.4185   1
  26   0   1 27.9826 47.7128   1
 -26   0  -1 26.3415 46.1136   1
  26   1  -1 28.4767 48.5421   1
 -26  -1   1-18.5337 51.6777   1
 -26   1   1 18.3257 44.2527   1
  24   1  -1 149.450 53.0015   1
  24  -1  -1 176.378 54.0656   1
 -24   1   1 198.357 64.0979   1
 -24  -1   1 252.323 66.2844   1
  23  -1  -1 49.0055 42.0184   1
 -23   1   1-19.2001 46.3661   1
  22   1  -1 252.188 65.5082   1
  22  -1  -1 353.819 68.0404   1
 -22  -1   1 371.304 67.3744   1
 -22   1   1 267.821 65.3118   1
  21   1  -1 40.1127 51.9701   1
  21  -1  -1-38.7625 41.5416   1
 -21  -1   1-9.06849 43.1275   1
 -21   1   1-9.49573 43.7253   1
  20   1  -1 492.321 75.7895   1
  20  -1  -1 690.281 88.0985   1
 -20  -1   1 623.134 80.6723   1
  19  -1  -1 1691.92 135.084   1
  19   1  -1 1627.18 134.420   1
 -19   1   1 1572.22 129.415   1
 -19  -1   1 1554.14 131.981   1
  18   1  -1 1696.96 136.445   1
  18  -1  -1 1393.26 126.924   1
 -18  -1   1 1667.93 132.062   1
 -18   1   1 1655.77 133.773   1
  17  -1  -1 1074.75 99.9521   1
 -17   1   1 982.471 96.1395   1
  16   1  -1 1296.63 116.025   1
  16  -1  -1 1241.36 111.593   1
 -16  -1   1 1477.45 116.075   1
 -16   1   1 1226.77 109.032   1
  15   1  -1 3900.51 228.112   1
  15  -1  -1 4001.95 230.315   1
 -15  -1   1 3907.70 224.272   1
 -15   1   1 3173.40 212.527   1
  14   1  -1 105.678 42.0488   1
 -14  -1   1 129.803 46.2760   1
 -14   1   1 188.502 46.4498   1
  13   1  -1 12681.4 635.520   1
 -13  -1   1 13342.2 635.366   1
  12   1  -1 2556.54 158.854   1
  12  -1  -1 2093.26 148.504   1
 -12  -1   1 2487.74 153.797   1
 -12   1   1 1985.48 147.807   1
  11  -1  -1 136.232 39.1464   1
 -11   1   1 85.3329 31.1089   1
 -11  -1   1 200.516 44.3561   1
  10   1  -1 653.996 70.4459   1
  10  -1  -1 679.482 67.9941   1
 -10  -1   1 873.602 76.8492   1
 -10   1   1 640.282 67.5351   1
   9   1  -1 5725.61 304.290   1
   9  -1  -1 6238.18 305.376   1
  -9  -1   1 5663.76 299.648   1
  -9   1   1 6015.47 302.124   1
   8   1  -1 21905.1 1037.44   1
   8  -1  -1 22383.1 1036.66   1
  -8  -1   1 22445.8 1034.34   1
  -8   1   1 23183.8 1033.39   1
   7   1  -1 13423.2 634.557   1
  -7  -1   1 13670.9 634.091   1
   6   1  -1 114613. 5118.10   1
  -6   1   1 112539. 5114.67   1
   6  -1  -1 111875. 5115.32   1
  -6  -1   1 121417. 5118.40   1
   5   1  -1 81676.4 3823.96   1
  -5   1   1 90936.6 3821.62   1
  -5  -1   1 89117.5 3824.35   1
   5  -1  -1 81764.8 3820.78   1
   4   1  -1 28403.8 1295.27   1
  -4   1   1 26262.9 1290.62   1
  -4  -1   1 28511.9 1296.85   1
  -3  -1   1 182310. 7369.83   1
  -3   1   1 174423. 7366.03   1
   3  -1  -1 185311. 7366.19   1
  -2  -1   1 8047.72 344.016   1
   2   1  -1 7888.12 343.879   1
  -2   1   1 8019.20 340.575   1
   1   1  -1 33923.2 1559.44   1
  -1  -1   1 36225.6 1559.81   1
   0  -1   1 2646.14 122.232   1
   0   1   1 2844.28 120.288   1
   0  -1  -1 2532.89 120.002   1
   1  -1   1 570.940 40.0845   1
  -1   1  -1 577.580 39.1035   1
   1   1   1 653.273 39.8821   1
  -1  -1  -1 660.779 40.1465   1
  -2  -1  -1 1725.07 86.3824   1
  -2   1  -1 1623.87 86.3652   1
   2  -1   1 1481.08 84.6707   1
   3   1   1 250982. 11449.3   1
   3  -1   1 280538. 11449.6   1
  -3  -1  -1 255636. 11448.2   1
  -3   1  -1 247726. 11446.3   1
   4   1   1 59673.9 2899.20   1
   4  -1   1 68630.1 2900.28   1
  -4  -1  -1 66064.1 2901.90   1
  -4   1  -1 65532.0 2898.31   1
   6   1   1 54042.0 2302.27   1
   6  -1   1 52576.5 2301.08   1
  -6  -1  -1 47373.6 2296.06   1
  -6   1  -1 51126.9 2295.87   1
   7   1   1 7040.47 350.616   1
   7  -1   1 6487.04 346.394   1
  -7  -1  -1 7132.15 350.153   1
  -7   1  -1 7303.22 347.808   1
   8   1   1 7800.61 385.685   1
   8  -1   1 7639.91 383.654   1
  -8  -1  -1 7715.87 384.123   1
  -8   1  -1 7491.90 379.304   1
   9   1   1 20001.7 914.173   1
   9  -1   1 20485.2 914.514   1
  -9  -1  -1 18616.2 909.580   1
  -9   1  -1 18869.2 906.426   1
  10   1   1 2300.52 157.053   1
  10  -1   1 2695.26 163.913   1
 -10  -1  -1 2463.93 158.137   1
 -10   1  -1 2631.23 157.850   1
  12   1   1 5424.45 283.921   1
  12  -1   1 4820.00 280.845   1
 -12  -1  -1 4804.44 275.550   1
 -12   1  -1 4986.15 276.973   1
  13  -1   1 481.318 70.2935   1
 -13   1  -1 494.058 63.8172   1
 -13  -1  -1 572.627 70.2837   1
  14   1   1 809.396 86.2046   1
  14  -1   1 643.032 81.9849   1
 -14   1  -1 681.358 78.9489   1
 -14  -1  -1 671.357 80.0628   1
  15   1   1 2185.02 158.515   1
 -15  -1  -1 2485.85 163.506   1
 -15   1  -1 2439.67 160.236   1
  16   1   1 36.6849 44.3770   1
 -16  -1  -1 88.7905 47.2899   1
  17   1   1 303.332 63.6575   1
  17  -1   1 525.628 75.2353   1
 -17  -1  -1 370.091 62.7172   1
 -17   1  -1 415.899 67.1672   1
  18   1   1 9.71950 43.2564   1
  18  -1   1-57.7120 49.2038   1
 -18  -1  -1 27.1956 43.1301   1
 -18   1  -1 124.063 50.5436   1
  19  -1   1 38.2694 45.5290   1
 -19   1  -1 37.1302 45.5332   1
  20   1   1 110.981 48.8998   1
  20  -1   1 106.572 52.3164   1
 -20  -1  -1 97.3229 45.4323   1
 -20   1  -1 56.7546 46.5526   1
  21   1   1 354.208 65.6307   1
  21  -1   1 361.123 70.0988   1
 -21  -1  -1 184.748 52.2210   1
 -21   1  -1 199.408 57.6202   1
  22   1   1 78.8509 49.9411   1
 -22  -1  -1 130.726 49.8723   1
  23  -1   1 212.998 62.3674   1
  23   1   1 374.009 71.9559   1
 -23   1  -1 298.732 63.2340   1
 -23  -1  -1 311.587 61.6485   1
  24   1   1 105.160 46.9412   1
  24  -1   1-29.4281 44.4915   1
 -24   1  -1 82.4815 47.5710   1
 -24  -1  -1 91.4467 51.0666   1
  25  -1   1 9.76602 48.5733   1
  25   1   1 46.8646 45.9475   1
 -25   1  -1-45.0277 52.9970   1
 -25  -1  -1 18.2308 44.0233   1
  26  -1   1-19.3712 51.4978   1
  26   1   1 27.4078 46.0826   1
 -26   1  -1-43.8707 48.3695   1
 -26  -1  -1 26.6640 53.8813   1
  26   2  -1 28.9524 49.3509   1
 -26  -2   1-27.1120 49.8202   1
  25   2  -1-9.71804 51.6742   1
 -25  -2   1-18.4592 43.2060   1
  24   2  -1 982.779 118.493   1
  24  -2  -1 1138.14 112.404   1
 -24   2   1 1269.93 114.398   1
 -24  -2   1 1061.05 106.628   1
  23   2  -1-30.2922 44.9197   1
  23  -2  -1 50.8275 52.6822   1
 -23  -2   1-27.3466 42.6691   1
 -23   2   1 94.3189 50.7733   1
  22   2  -1-20.1593 48.6780   1
  22  -2  -1 29.9183 51.6819   1
 -22  -2   1 9.37363 45.9492   1
 -22   2   1-9.42236 44.8090   1
  21   2  -1 29.9305 47.4512   1
  21  -2  -1 19.4220 43.9692   1
 -21  -2   1 37.9143 45.0818   1
 -21   2   1-28.1584 49.2827   1
  20   2  -1 888.846 98.5630   1
  20  -2  -1 734.232 90.0913   1
 -20  -2   1 892.122 98.5833   1
 -20   2   1 784.169 88.8544   1
  19   2  -1-19.5621 46.5371   1
  19  -2  -1 28.1509 37.0290   1
 -19  -2   1 64.1178 42.8980   1
 -19   2   1 55.0839 46.9688   1
  18   2  -1 385.488 66.6516   1
  18  -2  -1 412.438 67.7344   1
 -18  -2   1 479.433 68.2821   1
 -18   2   1 465.359 71.2093   1
  17   2  -1 1372.29 117.095   1
  17  -2  -1 1355.43 115.187   1
 -17  -2   1 1259.37 113.463   1
 -17   2   1 1085.70 108.665   1
  16  -2  -1 51.1184 38.5936   1
 -16  -2   1 8.62688 43.5351   1
 -16   2   1 24.8662 41.2459   1
  15   2  -1 2094.81 152.180   1
  15  -2  -1 2227.59 151.479   1
 -15  -2   1 2121.12 152.180   1
 -15   2   1 1990.76 147.701   1
  14   2  -1 41823.5 1970.07   1
  14  -2  -1 44563.9 1970.85   1
 -14  -2   1 43132.9 1969.70   1
 -14   2   1 42725.8 1964.80   1
  13   2  -1 5169.29 274.536   1
 -13  -2   1 5058.51 273.439   1
 -13   2   1 4340.42 264.770   1
  12  -2  -1 97.2893 35.2313   1
 -12   2   1 65.3202 32.2154   1
  11   2  -1 5263.81 283.842   1
  11  -2  -1 5219.18 278.982   1
 -11  -2   1 4869.89 277.546   1
 -11   2   1 5414.01 279.531   1
  10   2  -1 18542.8 909.958   1
 -10  -2   1 19984.5 912.059   1
 -10   2   1 17838.5 902.290   1
   9   2  -1 20357.7 927.756   1
  -9   2   1 19280.6 918.067   1
   9  -2  -1 20468.4 924.208   1
  -9  -2   1 19466.0 923.857   1
   8   2  -1 311.796 42.4283   1
  -8   2   1 181.836 35.0164   1
  -8  -2   1 222.584 40.0338   1
   8  -2  -1 211.090 37.9340   1
   7   2  -1 36534.2 1596.06   1
  -7   2   1 34012.3 1587.58   1
  -7  -2   1 34955.7 1592.75   1
   7  -2  -1 35284.1 1588.55   1
  -6   2   1 15663.9 723.682   1
   6  -2  -1 15729.8 723.785   1
   5   2  -1 5399.34 267.178   1
  -5   2   1 5521.62 262.754   1
  -5  -2   1 5608.11 266.826   1
   5  -2  -1 5010.35 264.653   1
  -4  -2   1 382631. 16245.9   1
  -4   2   1 408291. 16239.9   1
   4  -2  -1 385399. 16243.5   1
  -3  -2   1 95181.6 4235.77   1
   3   2  -1 87077.2 4232.84   1
  -3   2   1 98512.4 4233.00   1
   3  -2  -1 99838.0 4231.44   1
  -2  -2   1 88815.8 4173.13   1
   2  -2  -1 92108.8 4169.34   1
  -2   2   1 100245. 4170.63   1
   2   2  -1 93941.1 4173.96   1
   1  -2  -1 6644.77 306.396   1
  -1  -2   1 6722.40 309.530   1
  -1   2   1 6589.36 306.461   1
   1   2  -1 6597.06 309.958   1
   0  -2   1 62923.1 2651.23   1
   0   2  -1 63122.0 2650.92   1
   0   2   1 58159.1 2648.08   1
   0  -2  -1 55258.1 2648.06   1
   1  -2   1 5058.24 215.206   1
   1   2   1 4682.24 211.977   1
  -1  -2  -1 4724.66 212.229   1
   2  -2   1 46075.1 1993.93   1
  -2   2  -1 43485.5 1992.55   1
   2   2   1 44269.4 1993.60   1
  -2  -2  -1 44603.5 1994.11   1
  -3  -2  -1 17338.3 796.132   1
   3   2   1 17057.7 797.443   1
  -3   2  -1 17688.1 794.022   1
   3  -2   1 17545.1 797.221   1
  -4  -2  -1 102443. 4387.33   1
   4   2   1 99348.5 4390.17   1
  -4   2  -1 102122. 4388.29   1
   4  -2   1 89918.3 4388.17   1
  -5  -2  -1 6398.95 329.519   1
   5   2   1 6940.55 331.804   1
   6   2   1 48687.9 2132.83   1
   6  -2   1 46682.6 2124.79   1
  -6  -2  -1 46207.3 2125.64   1
  -6   2  -1 47385.1 2127.09   1
   7   2   1 37871.4 1810.55   1
   7  -2   1 40104.1 1808.65   1
  -7  -2  -1 42244.8 1812.61   1
  -7   2  -1 39605.6 1806.43   1
   8   2   1-6.07814 34.6561   1
   8  -2   1-22.3978 32.9513   1
  -8  -2  -1-5.78370 31.8838   1
  -8   2  -1 32.9824 31.0004   1
   9   2   1 24906.1 1155.37   1
   9  -2   1 25553.9 1152.59   1
  -9  -2  -1 24321.8 1150.23   1
  -9   2  -1 24815.1 1150.00   1
  10   2   1 43932.5 1852.29   1
  10  -2   1 39076.5 1842.57   1
 -10  -2  -1 38586.3 1842.42   1
 -10   2  -1 40817.1 1844.30   1
  11   2   1 1454.59 117.698   1
 -11  -2  -1 1459.81 114.104   1
  12   2   1 64.1858 41.1292   1
  12  -2   1 37.7555 29.9144   1
 -12  -2  -1 93.1144 44.8143   1
 -12   2  -1 87.5096 37.9016   1
  13   2   1 5885.27 344.480   1
  13  -2   1 6298.56 344.476   1
 -13  -2  -1 6610.45 348.234   1
 -13   2  -1 6861.54 346.419   1
  14   2   1 5597.94 319.203   1
  14  -2   1 5575.82 316.756   1
 -14  -2  -1 5740.84 319.436   1
 -14   2  -1 6176.89 320.417   1
  15   2   1 72.8981 47.3319   1
  15  -2   1 129.974 50.5705   1
 -15  -2  -1 16.9763 39.8607   1
 -15   2  -1 93.5238 52.1346   1
  16   2   1 16063.7 746.610   1
 -16  -2  -1 14242.6 731.029   1
  17   2   1 86.3578 43.4487   1
  17  -2   1 18.4578 41.7902   1
 -17  -2  -1-8.96919 41.3087   1
 -17   2  -1-18.0210 42.8593   1
  18  -2   1-37.5389 45.3235   1
 -18  -2  -1-9.23381 42.5195   1
 -18   2  -1 27.6763 41.0406   1
  19  -2   1 1559.18 131.166   1
 -19   2  -1 1662.92 134.612   1
  20   2   1 320.194 65.4738   1
  20  -2   1 273.551 65.0392   1
 -20  -2  -1 307.889 59.7191   1
 -20   2  -1 316.927 61.1912   1
  21   2   1 59.9309 49.7596   1
  21  -2   1 49.8766 43.6682   1
 -21  -2  -1 83.0366 50.3476   1
 -21   2  -1 65.3853 44.5122   1
  22   2   1 40.4475 51.7434   1
 -22  -2  -1 44.8209 48.8757   1
  23   2   1 146.076 54.0523   1
  23  -2   1 151.768 59.2655   1
 -23  -2  -1 127.777 50.1220   1
 -23   2  -1 148.549 55.5483   1
  24  -2   1-29.9978 54.4969   1
  24   2   1 115.620 51.2483   1
 -24  -2  -1 36.4508 41.2796   1
 -24   2  -1-37.3672 54.4291   1
  25  -2   1 97.7878 50.2403   1
 -25   2  -1 120.369 54.1471   1
  26   2   1 45.4088 43.9873   1
 -26   2  -1 62.1328 55.9412   1
 -26  -2  -1 113.919 51.6772   1
  25   3  -1 257.374 59.4505   1
 -25  -3   1 141.100 50.9904   1
  24   3  -1 79.5836 56.7834   1
  24  -3  -1 81.9631 50.2931   1
 -24  -3   1 83.0865 52.7051   1
 -24   3   1-9.50101 50.5863   1
  23   3  -1 923.847 100.789   1
  23  -3  -1 889.959 104.141   1
 -23  -3   1 1010.79 104.374   1
 -23   3   1 941.427 101.996   1
  22   3  -1 89.7324 49.7879   1
  22  -3  -1 92.0636 57.2173   1
 -22  -3   1 76.8528 49.3272   1
 -22   3   1 153.517 56.6392   1
  21   3  -1 80.5647 47.9030   1
  21  -3  -1 10.1953 46.9568   1
 -21  -3   1 9.41869 44.0984   1
 -21   3   1-9.33194 44.3912   1
  20  -3  -1 30.0475 41.2633   1
 -20   3   1 18.4356 40.2797   1
  19   3  -1 2309.35 170.390   1
  19  -3  -1 2341.80 171.945   1
 -19  -3   1 2218.43 163.971   1
 -19   3   1 2540.74 171.790   1
  18   3  -1 9.60477 45.7479   1
  18  -3  -1 75.5361 47.0296   1
 -18   3   1 79.1958 44.4591   1
  17   3  -1 18.9025 34.7636   1
  17  -3  -1 63.6894 39.8583   1
 -17  -3   1 9.13766 41.4770   1
  16   3  -1 734.319 87.2689   1
  16  -3  -1 730.963 84.0224   1
 -16  -3   1 722.709 85.9020   1
 -16   3   1 760.034 82.2035   1
  15   3  -1 24152.2 1135.17   1
  15  -3  -1 23901.1 1132.22   1
 -15  -3   1 23940.4 1134.51   1
 -15   3   1 24331.6 1131.08   1
  14   3  -1 6320.08 335.752   1
  14  -3  -1 6341.72 331.521   1
 -14  -3   1 6231.44 330.502   1
 -14   3   1 5539.49 322.369   1
  13   3  -1 32386.0 1407.57   1
 -13   3   1 29650.5 1394.22   1
  13  -3  -1 30133.8 1399.92   1
 -13  -3   1 29149.8 1397.64   1
 -12   3   1 569.457 67.4412   1
 -12  -3   1 522.256 65.2241   1
  12   3  -1 548.114 68.4031   1
  11   3  -1 4265.07 240.853   1
  11  -3  -1 4704.68 239.741   1
 -11  -3   1 3905.25 233.581   1
 -11   3   1 3965.84 230.975   1
  10   3  -1 1307.59 104.398   1
 -10   3   1 1511.70 103.898   1
  10  -3  -1 1427.97 106.892   1
 -10  -3   1 1346.73 103.722   1
   9   3  -1 49901.4 2194.58   1
  -9   3   1 47216.8 2184.79   1
  -9  -3   1 45241.8 2188.88   1
   9  -3  -1 51944.0 2193.27   1
   8   3  -1 1100.55 89.3160   1
  -8   3   1 1235.09 85.3800   1
  -8  -3   1 999.132 85.2212   1
   8  -3  -1 1133.80 86.0713   1
   7   3  -1 6024.42 312.746   1
  -7   3   1 6532.78 307.210   1
   7  -3  -1 6185.86 307.540   1
  -7  -3   1 5754.42 312.521   1
  -6  -3   1 5912.43 309.903   1
   6   3  -1 6279.69 307.625   1
   5  -3  -1 82860.2 3582.15   1
  -5  -3   1 75872.2 3586.01   1
  -5   3   1 78363.4 3580.65   1
   5   3  -1 84629.9 3589.58   1
   4  -3  -1 5531.51 291.760   1
  -4  -3   1 5393.46 298.334   1
   4   3  -1 6295.55 298.805   1
  -3  -3   1 2515.03 135.187   1
   3  -3  -1 2339.08 129.334   1
  -3   3   1 2625.72 129.374   1
   3   3  -1 2237.34 132.564   1
  -2  -3   1 11793.5 572.219   1
   2   3  -1 12518.6 573.017   1
  -2   3   1 12623.7 568.432   1
   2  -3  -1 12627.6 568.729   1
   1   3  -1 1531.41 84.7109   1
  -1   3   1 1302.49 78.7498   1
  -1  -3   1 1466.21 83.2773   1
   1  -3  -1 1212.97 78.0053   1
   0  -3  -1 62968.5 2436.23   1
   0   3   1 62835.0 2434.00   1
   0  -3   1 64602.8 2439.71   1
  -1  -3  -1 480951. 21300.0   1
   1  -3   1 523292. 21304.4   1
  -1   3  -1 509572. 21301.4   1
   2  -3   1 2733.61 146.258   1
  -2   3  -1 2773.10 145.862   1
  -2  -3  -1 2617.36 144.221   1
   2   3   1 2771.45 145.374   1
   3  -3   1 3748.17 211.064   1
  -3   3  -1 4705.14 219.512   1
  -3  -3  -1 3885.59 215.133   1
   3   3   1 4810.85 220.987   1
  -4  -3  -1 4574.92 245.735   1
   4   3   1 5006.38 245.314   1
   5   3   1 2518.72 138.771   1
   5  -3   1 2485.41 136.340   1
  -5  -3  -1 2324.01 137.913   1
  -6  -3  -1 7939.85 414.076   1
   6   3   1 8508.68 416.626   1
  -6   3  -1 8833.44 410.989   1
   6  -3   1 8352.87 411.208   1
  -7  -3  -1 4532.44 238.205   1
  -7   3  -1 4076.91 233.361   1
   7  -3   1 4836.39 240.833   1
   7   3   1 4127.67 236.521   1
   8   3   1 35178.8 1534.15   1
   8  -3   1 33569.6 1530.61   1
  -8  -3  -1 32832.5 1529.02   1
  -8   3  -1 32492.8 1526.36   1
   9   3   1 11734.3 583.713   1
   9  -3   1 11665.1 582.643   1
  -9  -3  -1 11975.9 582.527   1
  -9   3  -1 12451.6 579.987   1
  10  -3   1 32395.4 1423.66   1
 -10   3  -1 29472.8 1414.71   1
  11   3   1 50283.1 2313.34   1
 -11  -3  -1 51397.9 2310.78   1
  12   3   1 244.688 52.7211   1
  12  -3   1 193.779 49.2994   1
 -12  -3  -1 91.9629 42.3780   1
 -12   3  -1 154.934 45.3101   1
  13   3   1 1430.99 117.311   1
  13  -3   1 1369.01 113.500   1
 -13  -3  -1 1343.20 113.888   1
 -13   3  -1 1224.92 108.533   1
  14   3   1 1071.15 98.8977   1
  14  -3   1 626.001 81.7483   1
 -14  -3  -1 988.057 97.5745   1
 -14   3  -1 671.987 80.4133   1
  15  -3   1 16422.5 791.503   1
 -15   3  -1 16066.0 783.979   1
  16   3   1 1675.01 141.005   1
 -16  -3  -1 1795.74 139.795   1
  16  -3   1 1693.66 138.052   1
  17   3   1 1926.19 151.695   1
  17  -3   1 2154.84 155.873   1
 -17  -3  -1 1931.33 148.216   1
 -17   3  -1 1999.56 150.279   1
  18   3   1 2086.89 158.776   1
  18  -3   1 2095.33 157.628   1
 -18  -3  -1 2097.66 155.395   1
 -18   3  -1 2160.97 156.931   1
  19   3   1 208.920 59.4901   1
  19  -3   1 290.337 67.1086   1
 -19  -3  -1 157.901 56.7551   1
 -19   3  -1 313.259 64.2743   1
  20   3   1 19.9866 46.7901   1
  20  -3   1 40.6155 45.1842   1
 -20  -3  -1-9.44144 50.8364   1
 -20   3  -1 46.9654 45.3773   1
  21   3   1 636.585 85.3619   1
  21  -3   1 883.182 96.4337   1
 -21  -3  -1 693.522 88.0286   1
 -21   3  -1 568.486 85.7551   1
  22   3   1 260.025 65.7363   1
  22  -3   1 212.443 63.1196   1
 -22  -3  -1 335.134 70.6350   1
 -22   3  -1 297.609 70.0409   1
  23   3   1 29.6215 43.1389   1
  23  -3   1-10.0261 54.6302   1
 -23  -3  -1-27.0485 39.3930   1
 -23   3  -1-74.9377 59.4587   1
  24   3   1 246.306 65.4955   1
  24  -3   1 458.512 77.9119   1
 -24  -3  -1 335.784 69.6602   1
 -24   3  -1 377.263 73.8115   1
  25   3   1 232.315 59.0593   1
  25  -3   1 262.895 65.9746   1
 -25  -3  -1 301.819 62.1517   1
 -25   3  -1 231.875 60.1374   1
  26   4  -1 28.7100 52.7622   1
 -26  -4   1 8.64197 48.7421   1
  25   4  -1 19.6105 50.8140   1
 -25  -4   1-9.07370 50.5992   1
  24  -4  -1 1137.54 110.440   1
 -24   4   1 1185.12 111.086   1
  23   4  -1 360.572 71.0199   1
 -23  -4   1 217.333 60.1873   1
  22  -4  -1 213.667 60.8262   1
 -22  -4   1 140.605 49.0036   1
 -22   4   1 102.797 47.5774   1
  21   4  -1 274.708 65.3437   1
  21  -4  -1 243.788 61.7958   1
 -21  -4   1 195.298 55.0784   1
 -21   4   1 206.164 56.5938   1
  20   4  -1-20.0042 48.3066   1
  20  -4  -1-30.1599 47.0597   1
 -20  -4   1 9.43644 42.7242   1
 -20   4   1-9.27727 43.4276   1
  19   4  -1 326.894 66.3181   1
  19  -4  -1 364.173 65.3954   1
 -19  -4   1 229.515 63.6435   1
 -19   4   1 449.076 68.0432   1
  18   4  -1 264.052 59.2820   1
  18  -4  -1 114.391 50.0745   1
 -18  -4   1 244.912 60.3448   1
 -18   4   1 144.371 52.0956   1
  17   4  -1 75.7106 48.5219   1
 -17  -4   1 82.9458 50.3346   1
  16  -4  -1 2914.54 190.660   1
 -16   4   1 2790.43 186.348   1
  15   4  -1 442.053 68.6508   1
  15  -4  -1 334.615 58.3564   1
 -15  -4   1 382.823 64.5846   1
 -15   4   1 376.037 61.8550   1
  14   4  -1 56189.2 2471.40   1
 -14  -4   1 51765.7 2462.33   1
 -14   4   1 54787.5 2462.74   1
  14  -4  -1 54325.7 2465.44   1
 -13  -4   1 477.716 70.2953   1
  13   4  -1 671.794 78.0078   1
  13  -4  -1 581.718 70.8498   1
  12   4  -1 6143.95 321.673   1
 -12  -4   1 5644.64 315.189   1
 -11   4   1 4232.00 236.164   1
  11  -4  -1 4291.44 241.148   1
  10  -4  -1 29522.5 1269.68   1
  10   4  -1 27971.1 1276.91   1
 -10   4   1 26567.3 1261.67   1
 -10  -4   1 26067.4 1268.36   1
   9   4  -1 957.658 85.2792   1
  -9  -4   1 1041.08 88.9420   1
  -9   4   1 1024.92 83.1147   1
   9  -4  -1 951.529 83.0130   1
   8  -4  -1 62999.4 2956.75   1
   8   4  -1 68127.0 2965.05   1
  -8   4   1 67622.9 2957.45   1
  -8  -4   1 65077.2 2963.21   1
   7   4  -1 485.922 54.3420   1
  -7  -4   1 458.209 53.5325   1
  -7   4   1 511.304 51.6536   1
   7  -4  -1 351.497 46.8034   1
   6  -4  -1 37733.7 1717.69   1
  -6  -4   1 39774.9 1727.86   1
   6   4  -1 36907.8 1726.06   1
  -6   4   1 37923.2 1719.37   1
  -5  -4   1 18413.8 844.044   1
   5   4  -1 17863.2 837.838   1
  -4  -4   1 130004. 5771.64   1
   4  -4  -1 124905. 5766.63   1
  -4   4   1 135883. 5767.79   1
   4   4  -1 127821. 5772.57   1
  -3   4   1 3441.24 192.555   1
   3  -4  -1 3961.84 191.933   1
  -2   4   1 6342.70 318.145   1
   2  -4  -1 6968.20 321.599   1
  -1   4   1 79421.2 3815.58   1
   1   4  -1 92187.9 3821.58   1
   1  -4  -1 90421.0 3818.27   1
  -1  -4   1 81899.0 3819.63   1
   0  -4  -1 143048. 6139.90   1
   0   4   1 143834. 6139.45   1
   0   4  -1 133282. 6140.01   1
   0  -4   1 131320. 6144.27   1
  -1  -4  -1 7414.38 348.782   1
   1  -4   1 7053.46 348.040   1
  -1   4  -1 7071.68 347.619   1
   1   4   1 7370.89 349.079   1
   3  -4   1 2376.72 141.175   1
  -3   4  -1 2223.51 137.503   1
  -3  -4  -1 2599.03 143.193   1
   3   4   1 2672.15 142.504   1
   4  -4   1 10011.0 498.687   1
  -4   4  -1 11109.8 501.774   1
  -4  -4  -1 11002.3 503.682   1
   4   4   1 9944.13 501.168   1
   5  -4   1 19445.7 943.561   1
  -5   4  -1 20307.0 944.530   1
  -5  -4  -1 20974.5 947.244   1
   5   4   1 21295.8 949.855   1
   6  -4   1 152755. 6657.10   1
  -6   4  -1 142223. 6653.58   1
  -6  -4  -1 148851. 6660.15   1
   6   4   1 155218. 6662.13   1
   7  -4   1 5538.61 290.790   1
  -7   4  -1 5344.42 289.986   1
   7   4   1 5599.18 299.717   1
  -7  -4  -1 5834.64 297.588   1
  -8  -4  -1 312.827 52.9139   1
   8  -4   1 418.416 56.4285   1
  -8   4  -1 379.279 51.3589   1
   8   4   1 219.690 47.6931   1
  -9   4  -1 39836.0 1823.59   1
   9  -4   1 41591.1 1831.20   1
  -9  -4  -1 39508.2 1829.50   1
   9   4   1 39541.0 1832.11   1
 -10   4  -1 12082.5 618.064   1
  10  -4   1 13332.5 626.857   1
 -10  -4  -1 12627.9 624.116   1
  10   4   1 13369.4 628.873   1
 -11   4  -1 20806.1 987.736   1
  11  -4   1 20863.9 992.376   1
 -11  -4  -1 21282.6 992.838   1
  11   4   1 21223.9 995.016   1
 -12   4  -1 22347.0 1084.72   1
  12  -4   1 22325.7 1088.30   1
 -12  -4  -1 23919.3 1092.69   1
  12   4   1 24401.6 1096.76   1
 -13   4  -1 5874.19 330.449   1
  13  -4   1 5613.37 330.981   1
 -13  -4  -1 6884.69 340.586   1
  13   4   1 6231.94 339.059   1
 -14   4  -1 12809.0 627.971   1
  14  -4   1 12953.0 631.420   1
 -14  -4  -1 12169.6 628.174   1
  14   4   1 12751.3 632.178   1
  15  -4   1 817.956 89.1502   1
 -15  -4  -1 758.182 85.6415   1
  15   4   1 598.893 79.2513   1
 -16   4  -1 6799.15 367.018   1
  16  -4   1 6288.07 365.605   1
 -16  -4  -1 6621.57 370.240   1
  16   4   1 7355.04 378.171   1
 -17   4  -1 181.720 53.9326   1
  17  -4   1 86.3934 46.8920   1
 -17  -4  -1 246.162 62.5636   1
  17   4   1 137.140 51.2523   1
 -18   4  -1 1488.82 127.018   1
  18  -4   1 1490.40 131.721   1
 -18  -4  -1 1552.24 133.349   1
  18   4   1 1625.61 134.892   1
 -19  -4  -1 1712.27 143.256   1
  19   4   1 2125.76 157.099   1
 -20   4  -1 214.401 57.4729   1
  20  -4   1 171.710 56.0179   1
  20   4   1 323.679 69.3523   1
 -21   4  -1 27.7966 48.0169   1
  21  -4   1-40.3392 49.4355   1
 -22   4  -1 165.547 55.0612   1
  22  -4   1 181.257 59.6179   1
 -22  -4  -1 132.735 56.1752   1
  22   4   1 108.249 52.7294   1
 -23   4  -1 18.2328 47.2552   1
  23  -4   1 29.9916 47.5541   1
 -24   4  -1 172.231 56.3579   1
  24  -4   1 98.6384 52.8276   1
 -24  -4  -1 116.169 47.3416   1
  24   4   1 192.724 57.0605   1
 -25  -4  -1 245.183 59.7160   1
  25   4   1 151.942 49.3807   1
 -26  -5   1 8.81115 50.7838   1
  26   5  -1 9.48865 49.1746   1
 -25  -5   1 73.8057 54.4989   1
  25   5  -1 143.920 57.2336   1
 -24   5   1 28.2347 45.4520   1
  24   5  -1-39.5889 53.9227   1
  24  -5  -1 9.95105 41.8287   1
 -24  -5   1 9.26293 49.2507   1
  23  -5  -1 1170.70 113.103   1
  23   5  -1 1331.49 118.338   1
 -23  -5   1 897.773 101.604   1
 -23   5   1 916.906 104.222   1
 -22   5   1 358.583 66.6247   1
  22   5  -1 586.283 82.2558   1
  22  -5  -1 464.985 74.4206   1
 -22  -5   1 458.987 74.1358   1
  21  -5  -1 975.198 101.726   1
 -21   5   1 805.381 93.8314   1
  21   5  -1 823.463 95.1069   1
 -21  -5   1 905.349 96.3954   1
  20   5  -1 20.1918 48.7690   1
  20  -5  -1 39.8597 41.0550   1
 -20  -5   1 19.4740 49.1264   1
 -20   5   1 18.4482 44.5598   1
  19  -5  -1 1155.74 112.912   1
 -19   5   1 994.976 105.297   1
  18   5  -1 1509.96 127.657   1
  18  -5  -1 1503.65 126.643   1
 -18  -5   1 1425.32 125.642   1
 -18   5   1 1292.17 118.091   1
  17   5  -1 204.708 53.1895   1
  17  -5  -1 111.756 49.6613   1
 -17  -5   1 222.483 48.6882   1
 -17   5   1 232.620 53.4419   1
  16   5  -1 731.282 86.2800   1
 -16   5   1 742.377 82.9863   1
 -16  -5   1 804.636 87.5278   1
  16  -5  -1 766.217 87.9642   1
  15  -5  -1 4960.24 275.637   1
 -15   5   1 4460.31 270.338   1
 -14   5   1-7.75243 40.7007   1
  14  -5  -1-24.8353 39.3690   1
 -14  -5   1 8.40584 39.9749   1
  14   5  -1 17.8656 41.8118   1
 -13  -5   1 42517.8 1856.06   1
  13  -5  -1 43617.8 1856.37   1
  13   5  -1 37795.5 1851.73   1
 -13   5   1 38222.6 1845.52   1
  12  -5  -1 3288.47 200.352   1
  12   5  -1 3555.33 208.490   1
 -12  -5   1 3084.24 200.885   1
  11  -5  -1 17769.8 862.073   1
 -11   5   1 18583.1 863.239   1
  11   5  -1 18648.0 871.340   1
 -11  -5   1 18102.4 867.720   1
 -10   5   1 8093.69 402.851   1
  10  -5  -1 7859.06 402.942   1
   9  -5  -1 14003.5 651.204   1
  -9   5   1 13691.6 648.683   1
   9   5  -1 12650.7 652.080   1
  -9  -5   1 13990.0 656.540   1
   8  -5  -1 4488.43 238.847   1
  -8   5   1 4773.23 244.848   1
   8   5  -1 4068.66 242.894   1
  -8  -5   1 4508.02 246.805   1
   7  -5  -1 33719.2 1558.45   1
  -7   5   1 34458.0 1559.88   1
   7   5  -1 32799.9 1566.59   1
  -7  -5   1 36288.1 1568.91   1
   6  -5  -1 14150.7 630.466   1
  -6   5   1 14395.9 629.920   1
  -6  -5   1 12891.5 631.592   1
  -5  -5   1 86261.4 3979.90   1
   5  -5  -1 89062.0 3974.77   1
  -5   5   1 88029.9 3972.29   1
   5   5  -1 92866.2 3982.10   1
  -4  -5   1 50987.5 2304.11   1
   4   5  -1 51091.4 2304.68   1
  -4   5   1 51849.0 2298.89   1
   4  -5  -1 50663.0 2299.33   1
   3  -5  -1 51350.2 2321.11   1
   3   5  -1 51006.3 2323.84   1
  -3   5   1 50734.5 2317.54   1
  -3  -5   1 53953.4 2326.44   1
   2   5  -1 24588.6 1073.09   1
  -2  -5   1 22243.4 1071.99   1
  -1  -5   1 30883.0 1384.21   1
   1   5  -1 30046.3 1382.31   1
   0  -5   1 82631.2 3605.49   1
   0   5   1 76850.9 3601.49   1
   0   5  -1 83349.5 3605.01   1
   0  -5  -1 80261.0 3602.26   1
   1  -5   1 163139. 7041.19   1
   1   5   1 150220. 7036.10   1
  -1   5  -1 163359. 7037.82   1
  -1  -5  -1 157085. 7037.71   1
   2  -5   1 529.248 57.4025   1
  -2   5  -1 520.483 54.4473   1
   2   5   1 615.960 57.7179   1
  -2  -5  -1 523.830 57.5889   1
  -3   5  -1 156490. 7219.43   1
   3  -5   1 155717. 7222.98   1
   3   5   1 174189. 7223.62   1
  -3  -5  -1 163406. 7221.13   1
   4   5   1 2051.49 126.976   1
  -4  -5  -1 2226.46 129.248   1
  -4   5  -1 1847.27 121.358   1
   4  -5   1 1838.54 122.559   1
   5   5   1 25504.2 1117.01   1
  -5  -5  -1 23404.1 1111.63   1
  -5   5  -1 24538.0 1108.66   1
   5  -5   1 23048.6 1109.77   1
   6   5   1 441.603 57.6982   1
  -6  -5  -1 410.913 56.2820   1
  -6   5  -1 314.673 50.6708   1
   6  -5   1 361.810 50.3258   1
   7   5   1 193.008 40.7900   1
  -7  -5  -1 103.484 38.7797   1
  -7   5  -1 84.7605 34.8899   1
   7  -5   1 83.3726 34.3308   1
   8   5   1 28100.3 1261.50   1
  -8  -5  -1 26867.7 1260.08   1
  -8   5  -1 28155.4 1256.59   1
   8  -5   1 25781.5 1255.82   1
  -9   5  -1 29149.0 1354.18   1
   9  -5   1 29735.4 1357.75   1
 -10  -5  -1 38336.2 1690.50   1
  10   5   1 35161.7 1687.75   1
  11  -5   1 17560.4 859.039   1
  11   5   1 19389.8 867.441   1
 -11   5  -1 17783.6 856.968   1
 -11  -5  -1 17629.8 860.396   1
  12  -5   1 1300.59 109.127   1
 -12   5  -1 1154.68 101.279   1
  12   5   1 1170.19 104.695   1
 -12  -5  -1 1298.31 108.852   1
 -13   5  -1 2728.99 179.394   1
 -13  -5  -1 3054.35 189.061   1
  13   5   1 2612.66 183.640   1
  14  -5   1 7837.81 416.264   1
 -15  -5  -1 4609.60 274.803   1
  15   5   1 4983.86 283.446   1
 -16  -5  -1 111.359 52.6234   1
  16  -5   1 84.7010 48.4407   1
 -16   5  -1 87.0417 48.2994   1
  16   5   1 227.372 57.6968   1
 -17  -5  -1-28.4725 37.4562   1
  17  -5   1 9.62844 45.0949   1
 -17   5  -1 53.4156 47.3602   1
  17   5   1 98.0436 42.0568   1
 -18  -5  -1 598.882 83.6413   1
  18  -5   1 529.829 75.0755   1
 -18   5  -1 389.532 67.3454   1
  18   5   1 649.319 86.6929   1
 -19  -5  -1-9.63322 50.5772   1
  19   5   1 49.9124 51.7345   1
 -19   5  -1 27.5998 48.3024   1
  19  -5   1-19.8670 44.9735   1
  20  -5   1 2466.56 174.890   1
  20   5   1 2230.78 172.100   1
 -20   5  -1 2337.61 170.486   1
 -20  -5  -1 2478.86 173.763   1
 -21  -5  -1-9.17837 48.1923   1
  21  -5   1-10.0041 49.7612   1
 -21   5  -1 27.9879 50.8333   1
  21   5   1 60.9755 55.3729   1
 -22  -5  -1 332.704 68.7202   1
  22  -5   1 278.558 64.0526   1
 -22   5  -1 456.898 73.1831   1
  22   5   1 387.095 75.8683   1
 -23  -5  -1 736.618 91.4075   1
  23  -5   1 689.001 87.7723   1
 -23   5  -1 620.202 84.6341   1
  23   5   1 712.989 89.8430   1
  24  -5   1 414.117 74.3160   1
 -24   5  -1 492.555 76.2867   1
 -25  -5  -1 381.506 64.8760   1
  25   5   1 598.623 80.9802   1
 -25  -6   1 80.6852 47.1003   1
  25   6  -1-9.61431 45.0368   1
 -24  -6   1 570.630 81.3737   1
  24   6  -1 523.635 82.0454   1
 -23  -6   1 166.317 61.6409   1
  23   6  -1 189.553 61.5369   1
 -23   6   1 132.976 58.0881   1
  23  -6  -1 208.683 55.9414   1
  22  -6  -1 2170.52 164.363   1
  22   6  -1 2287.53 170.032   1
 -22   6   1 2194.42 165.130   1
 -22  -6   1 2255.14 167.460   1
  21  -6  -1 462.803 74.7352   1
 -21  -6   1 352.723 68.6886   1
 -21   6   1 254.065 61.1938   1
 -20  -6   1 1271.64 116.980   1
  20   6  -1 1134.97 114.126   1
 -19  -6   1 431.820 73.2471   1
  19   6  -1 392.482 71.0563   1
 -19   6   1 347.581 63.4043   1
  19  -6  -1 536.555 73.5848   1
  18  -6  -1 3296.72 213.368   1
 -18  -6   1 3526.62 214.962   1
 -18   6   1 3130.23 207.331   1
  18   6  -1 3219.87 214.096   1
 -17  -6   1 111.635 39.2895   1
  17  -6  -1 109.888 46.9825   1
  17   6  -1 49.3492 40.8271   1
 -17   6   1 70.0627 40.5062   1
 -16  -6   1 2866.01 196.837   1
  16   6  -1 3223.51 205.458   1
 -16   6   1 3073.47 196.883   1
  15   6  -1 18.8786 41.2348   1
 -15  -6   1-8.85391 43.4025   1
 -15   6   1 8.29563 41.8448   1
  15  -6  -1 8.60552 39.6259   1
 -14   6   1 1488.09 124.052   1
  14  -6  -1 1833.70 131.508   1
 -14  -6   1 1272.11 120.463   1
  14   6  -1 1904.10 138.013   1
  13  -6  -1 573.921 73.7645   1
  13   6  -1 806.816 86.6792   1
 -13   6   1 824.233 83.1716   1
 -13  -6   1 874.518 85.8885   1
  12   6  -1 31599.8 1438.19   1
 -12   6   1 32600.1 1431.26   1
 -12  -6   1 29587.0 1431.24   1
  12  -6  -1 30001.5 1428.90   1
 -11  -6   1 538.453 65.3373   1
  11   6  -1 561.045 66.8910   1
  10   6  -1 3835.18 230.689   1
 -10   6   1 4284.69 230.713   1
  10  -6  -1 3735.23 222.767   1
 -10  -6   1 3956.42 232.568   1
  -9   6   1 2012.14 135.097   1
   8   6  -1 1602.19 114.453   1
  -8   6   1 1287.61 101.203   1
   8  -6  -1 1472.68 106.184   1
  -8  -6   1 1276.74 108.197   1
   7   6  -1 5982.24 328.055   1
  -7   6   1 6237.52 322.438   1
   7  -6  -1 6191.83 325.468   1
  -7  -6   1 6802.31 332.627   1
   6   6  -1 12575.2 589.216   1
   6  -6  -1 12235.3 585.107   1
  -6  -6   1 12069.3 588.112   1
  -6   6   1 11855.7 581.372   1
  -5  -6   1 10154.8 481.531   1
   5   6  -1 9651.34 478.758   1
  -5   6   1 9973.31 474.966   1
   5  -6  -1 9339.37 477.824   1
  -4  -6   1 14761.9 687.818   1
   4   6  -1 13731.2 683.239   1
  -4   6   1 14873.5 679.346   1
   4  -6  -1 14461.2 680.039   1
  -3  -6   1 10721.7 506.302   1
   3   6  -1 9831.81 502.678   1
  -3   6   1 10748.4 500.959   1
   3  -6  -1 10509.3 503.754   1
  -2  -6   1 170329. 7662.85   1
   2   6  -1 167036. 7661.12   1
  -2   6   1 182140. 7662.13   1
   2  -6  -1 169613. 7660.20   1
  -1  -6   1 62875.8 2938.54   1
   1   6  -1 70833.1 2942.33   1
  -1   6   1 61391.0 2936.05   1
   1  -6  -1 67627.4 2938.27   1
   0  -6  -1 144773. 6304.56   1
   0   6   1 144626. 6303.95   1
   0   6  -1 133677. 6303.26   1
   0  -6   1 143449. 6307.00   1
  -1  -6  -1 18398.6 827.418   1
   1   6   1 18968.5 827.507   1
  -1   6  -1 16024.9 822.767   1
   1  -6   1 17762.2 828.879   1
  -2  -6  -1 137839. 6222.57   1
   2   6   1 143915. 6223.22   1
  -2   6  -1 132270. 6219.46   1
   2  -6   1 145791. 6226.39   1
   3  -6   1 567.373 60.7172   1
  -3  -6  -1 609.155 60.3431   1
   4  -6   1 26667.0 1202.32   1
  -4   6  -1 24717.3 1199.71   1
  -4  -6  -1 26529.8 1201.45   1
   4   6   1 26347.9 1200.06   1
   5  -6   1 24704.2 1171.93   1
  -5   6  -1 24408.2 1170.50   1
  -5  -6  -1 25454.2 1173.12   1
   5   6   1 27332.5 1179.43   1
   6  -6   1 6456.02 332.592   1
  -6   6  -1 6246.96 329.075   1
  -6  -6  -1 6461.48 335.244   1
   6   6   1 6434.47 336.468   1
   7  -6   1 8424.41 436.643   1
  -7   6  -1 9365.83 438.732   1
  -7  -6  -1 8813.19 440.853   1
   7   6   1 8294.88 437.653   1
   8  -6   1 15710.6 763.739   1
  -8   6  -1 17426.3 770.849   1
   8   6   1 17287.6 772.281   1
  -9  -6  -1 3188.03 188.678   1
   9   6   1 2744.02 183.070   1
  10  -6   1 7413.14 392.563   1
 -10   6  -1 7671.66 395.352   1
 -10  -6  -1 7411.38 396.074   1
  10   6   1 7804.38 402.427   1
  11  -6   1 16556.9 828.124   1
 -11  -6  -1 17050.3 831.081   1
  11   6   1 17152.7 833.772   1
 -11   6  -1 18662.1 832.061   1
  12   6   1 3415.75 210.900   1
 -12   6  -1 3315.11 204.908   1
 -12  -6  -1 3203.03 204.822   1
  13   6   1 903.483 98.1400   1
  13  -6   1 890.048 91.5807   1
 -13  -6  -1 903.890 93.8607   1
  14  -6   1 6332.07 343.898   1
  14   6   1 5922.36 344.937   1
 -14   6  -1 6242.12 341.059   1
 -14  -6  -1 6601.59 349.813   1
  15  -6   1 810.836 87.7665   1
  15   6   1 856.525 95.1545   1
 -15  -6  -1 774.398 86.2490   1
 -15   6  -1 733.034 84.9286   1
 -16   6  -1 53.1973 40.1845   1
  16   6   1 68.5681 49.4459   1
 -16  -6  -1-18.3735 43.0428   1
  16  -6   1 73.8582 44.6267   1
 -17   6  -1 542.484 78.9612   1
  17  -6   1 697.307 86.3776   1
 -18   6  -1 100.990 49.1042   1
  18   6   1 99.3392 48.2692   1
  18  -6   1 134.052 47.9195   1
 -18  -6  -1 144.921 52.2793   1
  19  -6   1 5027.62 283.405   1
  19   6   1 4126.16 274.082   1
 -19  -6  -1 4558.62 279.316   1
 -19   6  -1 5123.43 283.287   1
 -20   6  -1 213.989 56.2555   1
  20  -6   1 253.666 57.1633   1
  21   6   1 2352.64 173.844   1
 -22   6  -1 420.817 74.1088   1
  22  -6   1 585.512 84.1520   1
 -23  -6  -1 387.642 70.5378   1
  23   6   1 429.986 76.5360   1
 -24  -6  -1 250.016 60.9012   1
  24   6   1 417.108 71.9473   1
 -24   6  -1 219.696 57.9395   1
  25   7  -1 163.576 61.9866   1
 -25  -7   1 148.721 57.8499   1
  24   7  -1 135.900 59.2954   1
 -24  -7   1 190.003 60.3327   1
 -23  -7   1 974.699 103.217   1
  23   7  -1 1138.89 109.756   1
 -23   7   1 1113.63 111.641   1
 -22  -7   1 193.915 64.4821   1
  22   7  -1 271.176 65.1157   1
 -21  -7   1 3010.98 197.886   1
 -21   7   1 3137.88 201.411   1
  21  -7  -1 2540.20 190.278   1
  21   7  -1 2737.24 193.847   1
 -20  -7   1 9.58432 50.3274   1
 -20   7   1 9.60692 44.9777   1
  20  -7  -1 49.0070 42.8265   1
  20   7  -1 19.8387 47.9137   1
 -19  -7   1 37.4205 47.8517   1
 -19   7   1 18.9766 42.9697   1
  19  -7  -1 58.0333 44.5504   1
  19   7  -1-20.0965 49.2686   1
 -18  -7   1 76.0389 51.3970   1
 -18   7   1 102.671 49.8665   1
  18  -7  -1 104.549 50.1373   1
  18   7  -1 161.476 55.8495   1
 -17  -7   1 2837.73 197.894   1
  17  -7  -1 2817.54 195.218   1
 -17   7   1 3072.23 200.937   1
  17   7  -1 3411.78 209.816   1
  16   7  -1 578.872 83.8656   1
  16  -7  -1 404.030 67.0097   1
 -16  -7   1 551.664 80.4787   1
 -16   7   1 525.469 73.7092   1
 -15  -7   1 5339.51 307.075   1
  15  -7  -1 5220.36 305.817   1
  15   7  -1 5857.90 315.863   1
 -15   7   1 5410.32 310.159   1
  14  -7  -1 1801.06 137.296   1
 -14   7   1 2159.76 150.659   1
  14   7  -1 1790.35 144.147   1
 -14  -7   1 1866.36 142.682   1
  13  -7  -1 12418.5 639.032   1
 -13   7   1 12721.1 643.026   1
  13   7  -1 14302.9 657.522   1
 -13  -7   1 13060.4 645.811   1
  12  -7  -1 694.931 78.9016   1
 -12   7   1 792.714 83.0987   1
  12   7  -1 790.652 86.9081   1
 -12  -7   1 999.045 91.2742   1
  11  -7  -1 13838.5 689.141   1
 -11   7   1 14873.4 690.963   1
  11   7  -1 13987.7 694.381   1
 -11  -7   1 14226.0 695.154   1
  10   7  -1 9592.03 483.268   1
 -10  -7   1 9412.25 481.217   1
   9  -7  -1 1173.94 98.4380   1
  -9   7   1 1366.71 102.497   1
  -9  -7   1 1223.14 105.752   1
   9   7  -1 1089.18 102.337   1
  -8   7   1 790.670 77.9815   1
   8   7  -1 871.294 86.1836   1
  -8  -7   1 945.512 86.2182   1
  -7   7   1 54486.1 2543.94   1
   7  -7  -1 58388.3 2549.89   1
  -6  -7   1 26.9131 29.9473   1
   6  -7  -1 30.7871 30.2002   1
   6   7  -1 26.8869 31.9817   1
  -6   7   1 6.00717 29.0281   1
  -5  -7   1 31276.0 1385.12   1
   5   7  -1 31110.9 1385.52   1
  -5   7   1 28761.2 1373.90   1
   5  -7  -1 29531.2 1377.78   1
   4   7  -1 5099.05 276.122   1
  -4   7   1 4541.74 266.498   1
   4  -7  -1 5204.76 275.074   1
  -3  -7   1 35312.1 1689.85   1
   3   7  -1 36915.0 1689.60   1
  -3   7   1 37686.2 1687.33   1
   3  -7  -1 38350.1 1689.78   1
  -2  -7   1 1637.53 129.517   1
   2   7  -1 1830.85 122.951   1
  -2   7   1 1838.39 121.360   1
   2  -7  -1 2135.22 127.780   1
  -1  -7   1 87137.8 3923.70   1
   1  -7  -1 82804.9 3919.85   1
   1   7  -1 90821.2 3924.66   1
  -1   7   1 90030.9 3921.52   1
   0  -7  -1 3068.46 183.911   1
   0   7   1 2827.71 177.403   1
   0   7  -1 3263.62 183.936   1
   0  -7   1 3551.13 187.326   1
  -1  -7  -1 4561.38 253.610   1
   1   7   1 4860.59 256.504   1
  -1   7  -1 4752.44 254.555   1
   1  -7   1 4835.10 256.061   1
  -2  -7  -1 7323.54 363.476   1
   2   7   1 7272.70 361.821   1
  -2   7  -1 7014.23 359.065   1
   2  -7   1 6859.25 364.029   1
  -3  -7  -1 100288. 4542.73   1
   3   7   1 106124. 4544.01   1
  -3   7  -1 100744. 4539.29   1
   3  -7   1 99111.5 4541.64   1
   4  -7   1 24295.1 1122.42   1
   4   7   1 23026.3 1117.93   1
  -4  -7  -1 25339.3 1123.45   1
   5  -7   1 3689.66 223.310   1
  -5  -7  -1 3932.22 226.107   1
  -5   7  -1 4229.05 228.488   1
   5   7   1 4117.13 228.482   1
   6  -7   1 394.239 55.4635   1
  -6   7  -1 393.662 55.9753   1
   7  -7   1 494.044 62.8538   1
  -7  -7  -1 475.495 63.1578   1
  -7   7  -1 502.700 62.3326   1
   7   7   1 358.958 56.2721   1
   8   7   1 1200.46 101.196   1
  -8  -7  -1 961.455 94.1929   1
   9  -7   1 21189.9 964.810   1
  -9  -7  -1 22580.3 971.266   1
   9   7   1 22840.0 971.182   1
  10  -7   1 22597.3 1101.40   1
 -10  -7  -1 23116.3 1104.14   1
 -10   7  -1 23035.9 1099.88   1
  10   7   1 25455.8 1111.65   1
 -11  -7  -1 3235.43 198.875   1
  11   7   1 2841.40 195.828   1
 -11   7  -1 3093.05 194.160   1
 -12  -7  -1 2700.02 178.263   1
  12  -7   1 2370.23 167.184   1
  12   7   1 2612.64 178.201   1
  13  -7   1 9491.27 508.429   1
  13   7   1 10495.1 520.940   1
 -13   7  -1 10955.3 521.313   1
 -13  -7  -1 9600.55 512.845   1
 -14  -7  -1 1145.81 112.029   1
  14   7   1 1238.59 115.719   1
  15  -7   1 666.273 81.4425   1
  15   7   1 808.079 91.1001   1
 -15   7  -1 625.806 80.6377   1
 -15  -7  -1 569.916 80.0967   1
  16  -7   1 215.218 59.2105   1
  16   7   1 258.521 66.0653   1
 -16  -7  -1 206.773 57.3273   1
 -16   7  -1 239.065 60.2306   1
  17   7   1 50.1119 47.7487   1
 -17   7  -1 37.1972 43.6217   1
  17  -7   1 95.6652 46.9823   1
 -17  -7  -1 75.4413 48.3078   1
  18   7   1 1578.97 133.564   1
 -18  -7  -1 1595.27 132.676   1
 -18   7  -1 1535.01 130.438   1
  18  -7   1 1463.86 128.928   1
  19   7   1 3465.38 217.427   1
 -19  -7  -1 3199.47 212.064   1
 -19   7  -1 3048.27 208.347   1
  19  -7   1 3316.85 214.067   1
  20   7   1 3198.07 215.020   1
 -20  -7  -1 3508.04 217.622   1
 -20   7  -1 3355.20 215.190   1
  20  -7   1 2880.05 206.947   1
  21   7   1 9.93704 43.4080   1
 -21  -7  -1-38.3995 45.6532   1
 -21   7  -1 47.8790 55.7734   1
  21  -7   1 19.5625 51.3519   1
  22   7   1 244.304 61.4584   1
 -22  -7  -1 231.983 60.0112   1
 -22   7  -1 323.736 69.3548   1
  22  -7   1 253.021 63.3612   1
  23   7   1 135.459 53.7194   1
 -23  -7  -1 115.678 54.8321   1
 -23   7  -1 199.102 61.0363   1
  23  -7   1 134.425 57.4335   1
  24   7   1 311.532 66.6410   1
 -24  -7  -1 261.119 60.3179   1
  24   8  -1-19.0351 49.3231   1
 -24  -8   1 9.16539 48.7320   1
  23   8  -1 215.977 57.6462   1
 -23  -8   1 123.089 51.4918   1
 -22   8   1 1037.90 106.773   1
  21   8  -1 529.621 79.4460   1
 -21  -8   1 574.482 81.7812   1
 -21   8   1 548.546 84.0896   1
  21  -8  -1 432.312 74.7114   1
  20   8  -1 1588.96 135.085   1
 -20   8   1 1636.47 136.566   1
  20  -8  -1 1582.21 134.547   1
 -19  -8   1 229.903 60.0462   1
  18  -8  -1 595.019 78.5688   1
 -18   8   1 673.445 83.9623   1
 -18  -8   1 732.565 89.7685   1
  18   8  -1 621.713 86.6920   1
  17  -8  -1 806.706 90.2989   1
 -17   8   1 760.987 91.2426   1
 -17  -8   1 762.781 87.9337   1
  17   8  -1 742.582 92.0969   1
  16  -8  -1 205.472 55.0551   1
 -16   8   1 200.997 57.0749   1
  16   8  -1 203.703 55.9546   1
 -16  -8   1 159.039 52.2657   1
 -15  -8   1 3811.80 232.029   1
  15   8  -1 3480.53 225.697   1
  14   8  -1 227.921 56.6409   1
 -14   8   1 163.648 49.4399   1
  14  -8  -1 225.091 53.2448   1
 -14  -8   1 226.748 56.2702   1
  13   8  -1 394.949 70.5355   1
 -13   8   1 317.435 58.0702   1
  13  -8  -1 361.992 61.5713   1
 -13  -8   1 414.048 66.9962   1
  12   8  -1 58796.3 2488.79   1
 -12   8   1 54566.6 2479.57   1
  12  -8  -1 56369.6 2483.96   1
 -12  -8   1 49060.3 2478.27   1
  11   8  -1 112.151 49.3214   1
 -11   8   1 78.5369 36.3430   1
  11  -8  -1 106.769 42.7152   1
 -11  -8   1 34.2850 38.9714   1
 -10   8   1 10334.5 490.375   1
  10  -8  -1 9960.20 490.860   1
 -10  -8   1 10065.7 495.374   1
  -9   8   1 3163.87 203.633   1
  -9  -8   1 3470.59 214.043   1
   9  -8  -1 3372.84 209.704   1
   8   8  -1 1238.31 103.748   1
  -8  -8   1 964.262 97.6062   1
   7   8  -1 5676.49 324.105   1
  -7  -8   1 6375.08 331.346   1
  -7   8   1 6371.22 325.589   1
  -6   8   1 33095.6 1463.96   1
   6   8  -1 30927.8 1466.89   1
  -6  -8   1 31344.7 1467.27   1
   6  -8  -1 32008.2 1466.53   1
  -5   8   1 588.336 62.9831   1
   5  -8  -1 583.363 65.1874   1
   4   8  -1 12936.5 660.658   1
  -4  -8   1 13169.0 663.221   1
   4  -8  -1 13298.1 659.772   1
  -3   8   1 9909.65 468.621   1
   3   8  -1 9278.30 471.004   1
  -3  -8   1 8918.85 468.444   1
   3  -8  -1 9489.77 467.466   1
  -2   8   1 140944. 5999.42   1
   2   8  -1 130013. 5998.14   1
  -2  -8   1 136941. 6003.57   1
   2  -8  -1 130123. 5997.28   1
   1   8  -1 942.238 84.1660   1
  -1   8   1 921.508 83.4406   1
   1  -8  -1 936.365 84.4929   1
  -1  -8   1 972.817 85.9660   1
   0   8  -1 12028.5 624.488   1
   0   8   1 13476.9 628.830   1
   0  -8  -1 13189.7 629.026   1
   0  -8   1 13624.2 630.757   1
  -1   8  -1 5723.38 292.071   1
   1   8   1 5377.45 289.480   1
  -1  -8  -1 5450.69 290.590   1
   1  -8   1 5177.10 290.038   1
  -2   8  -1 53072.0 2309.43   1
   2   8   1 50453.7 2306.56   1
  -2  -8  -1 49064.0 2306.61   1
   2  -8   1 51275.9 2309.70   1
  -3   8  -1 22593.5 1015.15   1
   3   8   1 20859.1 1013.48   1
  -3  -8  -1 20892.4 1013.83   1
   3  -8   1 22633.2 1019.82   1
  -4   8  -1 58593.3 2750.82   1
   4  -8   1 63640.5 2757.13   1
   5   8   1 19814.7 888.908   1
  -5  -8  -1 18830.1 888.971   1
  -5   8  -1 18039.2 882.024   1
   5  -8   1 18383.6 886.446   1
  -6  -8  -1 5698.92 315.073   1
   6   8   1 6039.25 319.012   1
   7   8   1 25206.6 1190.51   1
  -7  -8  -1 23364.5 1184.17   1
  -7   8  -1 26702.5 1185.55   1
   7  -8   1 26402.4 1188.72   1
   8   8   1 16768.8 814.407   1
  -8  -8  -1 17570.4 815.456   1
  -8   8  -1 16376.5 807.568   1
   8  -8   1 17094.8 814.078   1
   9   8   1 33.4543 40.3931   1
  -9  -8  -1 8.32742 32.8393   1
  -9   8  -1 23.5392 38.4655   1
   9  -8   1-24.5142 39.4651   1
  10   8   1 9261.13 460.077   1
 -10  -8  -1 9043.43 459.513   1
 -10   8  -1 8752.50 454.132   1
  10  -8   1 8227.75 453.946   1
  11   8   1 745.038 91.9152   1
 -11  -8  -1 1076.37 99.6476   1
  11  -8   1 1015.79 99.8318   1
  12   8   1 12053.0 607.438   1
 -12  -8  -1 11744.8 597.105   1
 -12   8  -1 12407.2 598.815   1
  12  -8   1 11651.6 597.540   1
 -13  -8  -1 2431.07 172.173   1
  13   8   1 2537.59 176.016   1
 -14  -8  -1 2550.35 168.148   1
 -14   8  -1 2111.22 159.928   1
  14  -8   1 2054.82 158.841   1
  14   8   1 2339.84 166.301   1
 -15  -8  -1 1900.32 161.468   1
 -15   8  -1 3040.07 185.188   1
  15  -8   1 2283.62 169.503   1
  15   8   1 2954.07 185.993   1
 -16  -8  -1 1538.19 125.990   1
 -16   8  -1 1289.72 121.555   1
  16   8   1 1394.44 123.729   1
  16  -8   1 1350.71 122.232   1
 -17  -8  -1 3200.64 212.124   1
  17   8   1 3363.16 218.141   1
 -18  -8  -1 1253.89 120.510   1
 -18   8  -1 1450.44 127.017   1
  18  -8   1 1316.91 119.503   1
  18   8   1 1261.91 123.938   1
 -19  -8  -1 180.258 51.2154   1
 -19   8  -1 241.457 66.6492   1
  19   8   1 208.477 51.5330   1
  19  -8   1 180.423 57.6947   1
 -20  -8  -1 38.4697 47.1841   1
  20   8   1 49.5088 49.9829   1
 -21   8  -1 356.613 74.0493   1
  21  -8   1 211.204 56.0318   1
 -22  -8  -1 468.300 75.1572   1
  22   8   1 252.291 62.0348   1
 -23  -8  -1 71.3282 54.2768   1
  23   8   1 161.143 60.8896   1
 -24  -9   1 81.7158 49.5429   1
  24   9  -1 37.7664 49.0056   1
 -22  -9   1 47.2200 48.3164   1
  22   9  -1 19.3067 45.9318   1
 -21  -9   1 1114.43 108.918   1
  21   9  -1 1414.57 122.051   1
 -20  -9   1 210.755 59.6203   1
  20  -9  -1 196.117 61.7825   1
  20   9  -1 151.462 60.4575   1
 -20   9   1 97.2321 57.0906   1
 -19   9   1 367.026 65.9751   1
  19  -9  -1 153.622 55.6622   1
 -18  -9   1-19.0895 48.1489   1
  18   9  -1-10.1165 49.5952   1
 -17  -9   1 1456.13 126.204   1
  17  -9  -1 1357.35 125.658   1
 -17   9   1 1605.74 129.687   1
  17   9  -1 1237.15 120.352   1
 -16   9   1 287.689 66.7538   1
  16  -9  -1 440.907 73.1076   1
  15  -9  -1 633.500 89.0323   1
 -15   9   1 686.750 86.1315   1
  15   9  -1 803.146 89.1233   1
 -15  -9   1 674.587 83.1596   1
  14   9  -1 293.353 67.0073   1
 -14  -9   1 165.500 56.6066   1
  13  -9  -1 2708.35 180.670   1
 -13   9   1 2720.24 179.451   1
  13   9  -1 2312.12 173.178   1
 -13  -9   1 2727.88 182.155   1
  12  -9  -1 761.175 88.4692   1
 -12   9   1 836.754 87.8099   1
  12   9  -1 943.782 97.1555   1
 -12  -9   1 790.515 90.4218   1
 -11   9   1 33527.5 1525.01   1
  11  -9  -1 32346.6 1527.75   1
  10  -9  -1 1005.61 96.7375   1
 -10   9   1 976.032 94.0142   1
 -10  -9   1 893.576 93.5045   1
  10   9  -1 1174.89 107.257   1
  -9  -9   1 77.9498 34.4318   1
   9  -9  -1 71.6426 39.8325   1
   9   9  -1 122.847 39.9661   1
  -9   9   1 132.041 45.4506   1
  -8  -9   1 17851.6 830.878   1
   8  -9  -1 18444.2 831.486   1
   8   9  -1 16311.2 826.330   1
  -8   9   1 16672.2 821.933   1
  -7  -9   1 1563.75 126.786   1
   7   9  -1 1561.43 125.547   1
  -7   9   1 1789.45 123.251   1
   7  -9  -1 1642.43 124.231   1
   6   9  -1 9306.19 483.738   1
  -6  -9   1 9979.26 488.599   1
   5   9  -1 21667.9 1030.84   1
  -5  -9   1 22263.3 1034.28   1
  -4   9   1 764.086 79.5842   1
   4   9  -1 881.535 83.4771   1
  -4  -9   1 741.465 80.0432   1
   4  -9  -1 785.141 80.0830   1
  -3   9   1 29387.7 1338.48   1
   3   9  -1 30116.9 1342.26   1
  -3  -9   1 28809.3 1340.96   1
   3  -9  -1 27590.7 1336.03   1
  -2   9   1 4828.19 253.829   1
  -2  -9   1 4539.44 254.753   1
   2  -9  -1 5117.78 257.625   1
   1  -9  -1 29765.7 1317.93   1
  -1   9   1 27254.0 1311.39   1
   0   9   1 128.953 42.9812   1
   0  -9  -1 92.1012 41.9822   1
  -3   9  -1 29457.6 1477.24   1
   3   9   1 33020.3 1483.78   1
  -3  -9  -1 33759.6 1486.60   1
   3  -9   1 32894.8 1488.83   1
  -4   9  -1 4446.71 261.082   1
   4   9   1 5022.04 269.438   1
  -4  -9  -1 4962.65 268.803   1
   4  -9   1 4688.76 269.082   1
   5   9   1 1870.45 139.016   1
  -5  -9  -1 1831.79 139.458   1
  -5   9  -1 2122.51 140.737   1
   5  -9   1 2115.87 144.154   1
   6   9   1 13148.1 713.341   1
   6  -9   1 15228.4 719.336   1
  -6  -9  -1 15267.5 721.987   1
  -6   9  -1 15962.8 723.289   1
   7  -9   1 10949.7 583.452   1
  -7   9  -1 11481.0 585.329   1
   7   9   1 12750.6 594.336   1
  -7  -9  -1 12349.6 591.792   1
   8  -9   1 25.0079 35.0894   1
  -8   9  -1 72.0648 39.2957   1
   8   9   1 25.9504 43.6721   1
  -8  -9  -1 42.6919 49.7662   1
   9  -9   1 18656.4 900.899   1
  -9   9  -1 20337.5 900.608   1
  -9  -9  -1 18499.6 898.275   1
   9   9   1 17706.5 895.964   1
  10  -9   1 1809.17 138.885   1
  11  -9   1 4063.01 237.532   1
 -11   9  -1 3987.77 233.801   1
  11   9   1 3758.11 234.071   1
 -11  -9  -1 3374.79 229.284   1
  12   9   1 5737.42 321.782   1
 -12  -9  -1 5521.22 315.227   1
  13  -9   1 3860.98 246.917   1
 -13   9  -1 4585.59 252.338   1
 -13  -9  -1 4007.85 245.727   1
  13   9   1 3838.36 247.717   1
  14   9   1 1628.28 136.503   1
  14  -9   1 1479.11 134.147   1
 -14  -9  -1 1806.67 141.526   1
 -14   9  -1 1814.57 138.434   1
  15  -9   1 216.926 60.5703   1
 -15   9  -1 316.525 64.3297   1
 -15  -9  -1 189.180 53.6468   1
  15   9   1 186.295 53.6787   1
  16   9   1 2301.56 163.778   1
  16  -9   1 2075.19 161.838   1
 -16  -9  -1 1885.57 151.915   1
 -16   9  -1 2205.06 161.039   1
  17  -9   1 261.041 65.5639   1
 -17   9  -1 419.190 72.3972   1
  17   9   1 321.352 67.1881   1
 -17  -9  -1 386.235 65.2489   1
 -18   9  -1 757.936 90.1398   1
  18  -9   1 694.660 86.9072   1
  19   9   1 450.465 74.5176   1
 -19  -9  -1 327.723 63.8992   1
 -19   9  -1 279.111 68.0265   1
  19  -9   1 343.523 71.7446   1
  20   9   1 272.704 62.7053   1
 -20  -9  -1 206.836 59.5530   1
 -20   9  -1 297.720 67.4046   1
  20  -9   1 170.998 63.5893   1
  21   9   1 203.503 62.4483   1
 -21  -9  -1 84.6355 57.4493   1
 -21   9  -1 143.245 63.6119   1
  21  -9   1 221.018 62.4679   1
 -22   9  -1 47.3021 44.3309   1
 -23  -9  -1 143.836 53.8052   1
  23   9   1 139.521 49.8496   1
 -23 -10   1 72.7816 45.9064   1
  23  10  -1-18.6881 43.0437   1
 -22 -10   1 373.682 71.7946   1
  22  10  -1 299.172 68.0674   1
 -21 -10   1 18.5180 40.4514   1
  21  10  -1 9.86472 48.3609   1
  20 -10  -1 269.811 66.7324   1
 -20 -10   1 254.638 58.7084   1
 -20  10   1 197.157 60.1473   1
  19  10  -1 370.983 66.7134   1
 -19 -10   1 335.302 66.4075   1
 -19  10   1 432.147 72.3563   1
  19 -10  -1 319.488 70.0918   1
 -18  10   1-9.76016 47.8560   1
  18 -10  -1 61.0165 51.3066   1
  17  10  -1 217.199 58.8644   1
 -17 -10   1 171.706 56.9286   1
 -17  10   1 300.354 63.2766   1
  17 -10  -1 171.140 54.3565   1
  16  10  -1 3159.88 210.096   1
 -16 -10   1 2739.14 201.148   1
 -16  10   1 3101.66 206.943   1
  15  10  -1 2253.50 166.252   1
 -15 -10   1 2277.80 163.935   1
 -15  10   1 2420.16 168.693   1
  15 -10  -1 2210.90 166.962   1
  14  10  -1 1492.31 130.216   1
 -14 -10   1 1619.08 133.740   1
 -14  10   1 1350.07 124.288   1
  14 -10  -1 1854.76 138.924   1
  13  10  -1 347.871 67.9564   1
 -13 -10   1 274.331 63.0579   1
 -13  10   1 447.273 68.6494   1
  13 -10  -1 343.255 67.4527   1
  12  10  -1 552.101 80.2720   1
  12 -10  -1 504.936 74.2349   1
 -12  10   1 642.017 79.7880   1
 -12 -10   1 566.658 79.7444   1
  11  10  -1 2080.25 156.901   1
 -11 -10   1 2384.59 166.319   1
 -11  10   1 2452.71 163.645   1
  11 -10  -1 2066.96 156.848   1
  10 -10  -1 6705.74 366.908   1
  10  10  -1 7195.33 376.997   1
 -10 -10   1 6505.49 371.033   1
  -9 -10   1 8635.39 445.611   1
   9 -10  -1 8084.39 437.689   1
   9  10  -1 8611.99 445.440   1
  -9  10   1 8597.97 439.067   1
  -8 -10   1 23631.8 1083.23   1
   8 -10  -1 22668.8 1078.58   1
   8  10  -1 25448.1 1087.27   1
  -7 -10   1 9387.79 462.982   1
   7  10  -1 8285.91 454.510   1
  -7  10   1 8540.30 451.873   1
   7 -10  -1 9663.39 466.025   1
   6  10  -1 1019.43 99.9572   1
  -6 -10   1 1037.89 100.346   1
   6 -10  -1 1199.17 103.988   1
  -5  10   1 361.032 54.6460   1
  -5 -10   1 500.806 67.2394   1
   5 -10  -1 392.791 58.4620   1
  -4  10   1 6829.17 340.449   1
   4  10  -1 7201.81 345.559   1
  -4 -10   1 6614.43 342.853   1
  -3  10   1 17474.0 828.685   1
   3  10  -1 17747.0 835.305   1
  -3 -10   1 17115.7 831.998   1
   3 -10  -1 17281.8 828.388   1
  -2  10   1 15544.4 739.623   1
   2  10  -1 15022.9 738.817   1
   2 -10  -1 14732.2 735.815   1
  -2 -10   1 16067.9 742.856   1
  -1  10   1 122269. 5610.13   1
   1  10  -1 132296. 5616.00   1
   1 -10  -1 123489. 5612.43   1
  -1 -10   1 124226. 5614.79   1
   0  10   1 2468.69 158.203   1
   0  10  -1 2288.62 156.775   1
   0 -10  -1 2404.64 158.580   1
   0 -10   1 2273.45 155.953   1
  -1  10  -1 511.963 66.1425   1
   1  10   1 629.760 72.9464   1
  -1 -10  -1 672.691 73.9619   1
  -2  10  -1 566.151 69.4976   1
   2  10   1 692.209 75.9291   1
  -2 -10  -1 542.743 72.4857   1
   2 -10   1 610.497 72.1751   1
  -3  10  -1 132981. 5708.28   1
   3  10   1 123790. 5701.34   1
  -3 -10  -1 131377. 5706.25   1
   3 -10   1 122469. 5702.18   1
  -4  10  -1 4604.24 285.736   1
   4  10   1 5372.04 295.001   1
  -4 -10  -1 5501.16 295.026   1
   4 -10   1 5655.98 298.646   1
  -5  10  -1 998.135 94.3373   1
   5  10   1 1148.71 100.774   1
  -5 -10  -1 1087.88 102.950   1
   5 -10   1 906.934 95.8946   1
   6  10   1 3900.55 222.598   1
   6 -10   1 3277.81 215.090   1
  -6 -10  -1 3557.39 218.642   1
  -6  10  -1 3470.97 212.931   1
   7  10   1 1065.49 99.3617   1
  -7 -10  -1 1074.38 99.1118   1
  -7  10  -1 907.831 89.9133   1
   8  10   1 8729.64 444.341   1
  -8 -10  -1 8802.66 442.166   1
  -8  10  -1 7425.24 427.270   1
   8 -10   1 8808.03 440.606   1
   9 -10   1 4008.38 241.957   1
   9  10   1 3984.85 246.469   1
  -9 -10  -1 4085.65 248.377   1
  10 -10   1 1049.93 104.646   1
 -10  10  -1 1199.31 106.350   1
  10  10   1 1286.44 115.697   1
 -10 -10  -1 1133.36 111.029   1
  11 -10   1 10990.1 562.443   1
 -11  10  -1 11520.6 562.384   1
  11  10   1 10894.6 560.852   1
 -11 -10  -1 10814.6 560.122   1
  12 -10   1 6172.63 349.484   1
 -12  10  -1 6759.50 352.039   1
  12  10   1 6636.51 353.028   1
 -12 -10  -1 5677.45 343.155   1
  13 -10   1 3933.39 244.776   1
 -13  10  -1 3722.99 239.180   1
  13  10   1 3906.48 245.393   1
 -13 -10  -1 4107.26 244.480   1
  14 -10   1 952.740 99.6979   1
 -14  10  -1 801.347 95.7045   1
  14  10   1 989.202 104.016   1
 -14 -10  -1 911.138 98.8454   1
  15 -10   1 436.047 74.1654   1
 -15  10  -1 533.570 75.4634   1
  15  10   1 382.692 73.0287   1
 -15 -10  -1 514.234 74.5710   1
  16 -10   1-40.2827 52.1893   1
 -16  10  -1-28.8406 47.8132   1
  16  10   1 40.0963 54.6135   1
 -16 -10  -1 19.0281 46.6377   1
  17 -10   1 3978.76 248.928   1
 -17  10  -1 3868.75 244.539   1
  18 -10   1 542.403 84.4996   1
 -18  10  -1 544.549 84.7933   1
 -18 -10  -1 701.016 89.8546   1
  18  10   1 729.419 91.6247   1
  19  10   1 9.99455 34.6524   1
 -19 -10  -1 37.9352 42.9424   1
 -19  10  -1 29.1702 52.9812   1
  19 -10   1-10.2406 49.4616   1
  20  10   1 19.7802 51.2729   1
 -20 -10  -1 9.00334 45.4356   1
 -20  10  -1 77.2099 54.4461   1
  20 -10   1 30.5856 49.9965   1
  21  10   1 47.1470 41.9628   1
  21 -10   1 10.1191 39.9184   1
 -21 -10  -1 18.3928 46.4022   1
 -22 -10  -1 162.160 55.3828   1
  22  10   1 66.0700 54.6480   1
 -22 -11   1 79.2320 49.7183   1
  22  11  -1 37.9111 50.4627   1
  21  11  -1 136.891 51.0328   1
 -20 -11   1 18.8456 47.5413   1
  20  11  -1 29.4400 45.9456   1
  19  11  -1 971.044 103.472   1
  19 -11  -1 797.121 99.7979   1
 -19 -11   1 937.844 100.472   1
 -19  11   1 945.275 99.8160   1
  18  11  -1 473.406 76.6000   1
 -18 -11   1 579.019 81.7133   1
 -18  11   1 408.988 70.1910   1
  18 -11  -1 428.715 74.4091   1
 -17  11   1 29.1573 46.2996   1
  17 -11  -1 103.893 53.9086   1
  16  11  -1 640.027 81.3968   1
 -16 -11   1 497.227 75.6477   1
 -16  11   1 552.810 83.2635   1
  15  11  -1 704.612 92.3148   1
 -15 -11   1 654.612 87.6029   1
 -15  11   1 849.835 94.7967   1
  15 -11  -1 559.628 83.6745   1
  14  11  -1 28.7525 40.3272   1
 -14 -11   1 77.7342 42.4849   1
 -14  11   1 28.2067 44.7504   1
  14 -11  -1 19.2564 42.8694   1
  13  11  -1 411.831 69.3550   1
  13 -11  -1 286.988 61.3583   1
 -13  11   1 408.195 69.1180   1
 -13 -11   1 556.304 78.2530   1
  12 -11  -1 1362.62 123.297   1
  12  11  -1 1725.75 133.700   1
 -12 -11   1 1338.52 121.412   1
  11  11  -1 3432.25 213.826   1
 -11 -11   1 3137.32 213.854   1
 -10 -11   1 5572.53 331.835   1
  10  11  -1 6162.08 338.213   1
 -10  11   1 5686.49 325.419   1
  10 -11  -1 6517.59 337.737   1
  -9  11   1 660.603 76.1804   1
   9  11  -1 567.886 78.9057   1
  -9 -11   1 609.840 78.8497   1
   9 -11  -1 568.303 75.6089   1
  -8 -11   1 5185.32 301.517   1
   8  11  -1 4976.09 300.600   1
  -8  11   1 5554.52 300.552   1
   8 -11  -1 5610.91 306.662   1
  -7  11   1 349.315 61.1168   1
   7 -11  -1 387.374 63.5928   1
  -6  11   1 33.2330 38.9594   1
   6  11  -1 77.7218 48.7576   1
  -6 -11   1 112.149 50.3014   1
   6 -11  -1 17.0087 35.8244   1
   5  11  -1 18885.1 865.413   1
  -5 -11   1 18168.2 864.751   1
   5 -11  -1 16911.6 859.798   1
   4  11  -1 41842.6 1778.30   1
  -4 -11   1 41795.3 1779.75   1
   4 -11  -1 39249.7 1773.85   1
  -3  11   1 148.922 47.5550   1
   3  11  -1 116.954 49.1384   1
  -3 -11   1 194.453 48.1706   1
   2  11  -1 8537.84 452.150   1
  -2  11   1 9217.95 453.777   1
  -2 -11   1 8553.34 452.950   1
   2 -11  -1 8923.91 452.938   1
  -1  11   1 649.514 74.2792   1
   1  11  -1 605.361 70.2046   1
  -1 -11   1 376.540 62.6602   1
   1 -11  -1 367.656 60.1934   1
   0  11   1 14243.4 670.113   1
   0  11  -1 12664.3 662.994   1
   0 -11  -1 14176.3 670.060   1
   0 -11   1 13584.7 667.935   1
  -1  11  -1 4399.88 247.179   1
   1  11   1 3907.43 242.676   1
  -1 -11  -1 4173.37 248.712   1
   1 -11   1 4348.39 248.244   1
  -2  11  -1 31329.2 1447.68   1
   2  11   1 29593.0 1444.77   1
  -2 -11  -1 31525.3 1451.73   1
   2 -11   1 32733.8 1452.78   1
   3  11   1 2010.95 144.530   1
  -3 -11  -1 1935.18 144.463   1
   3 -11   1 1605.41 136.984   1
  -4  11  -1 2408.60 173.266   1
   4  11   1 2576.30 177.998   1
  -4 -11  -1 2644.59 177.458   1
   4 -11   1 2920.63 180.866   1
  -5  11  -1 344.815 61.1537   1
   5  11   1 437.120 67.0379   1
  -5 -11  -1 455.891 68.4164   1
   5 -11   1 443.157 68.7499   1
  -6  11  -1 482.871 69.6335   1
   6  11   1 518.442 75.2094   1
  -6 -11  -1 581.303 75.4429   1
  -7  11  -1 1617.48 128.729   1
   7 -11   1 1643.98 131.361   1
   8  11   1 3765.22 232.223   1
  -8 -11  -1 3302.85 223.652   1
  -8  11  -1 3706.80 223.399   1
   8 -11   1 3713.07 227.558   1
  -9 -11  -1 270.695 55.5285   1
   9  11   1 242.772 52.6998   1
  10  11   1 226.269 55.6615   1
  10 -11   1 272.674 62.4069   1
 -10 -11  -1 327.078 60.5290   1
  11 -11   1 1735.34 135.535   1
 -11  11  -1 1592.66 131.127   1
  11  11   1 1510.69 129.469   1
 -11 -11  -1 1712.87 134.692   1
  12 -11   1 2514.95 183.427   1
 -12 -11  -1 2771.67 189.787   1
  12  11   1 2866.93 190.777   1
 -12  11  -1 2783.51 188.043   1
  13 -11   1 19.8709 41.7763   1
 -13 -11  -1 28.2915 44.8604   1
  13  11   1-9.96519 43.5441   1
 -13  11  -1 56.7262 40.5416   1
  14 -11   1 10.1363 48.2048   1
 -14 -11  -1-19.1020 46.8192   1
  14  11   1-20.0205 48.3436   1
 -14  11  -1 9.55619 44.7304   1
  15 -11   1 81.7765 52.4063   1
 -15 -11  -1 201.286 52.4409   1
 -15  11  -1 295.707 64.3371   1
  15  11   1 276.113 62.7419   1
  16 -11   1 565.426 81.2306   1
 -16  11  -1 497.478 76.9222   1
  17 -11   1 491.555 82.2189   1
 -17 -11  -1 469.923 74.1948   1
  17  11   1 383.785 72.2205   1
 -17  11  -1 434.316 78.6078   1
  18 -11   1-20.4551 49.4041   1
 -18 -11  -1-19.0030 52.9956   1
 -18  11  -1 19.4278 51.6594   1
  18  11   1 129.014 61.8829   1
 -19  11  -1-9.68506 49.5406   1
  19 -11   1-10.2016 49.2817   1
 -19 -11  -1 65.1558 51.3261   1
  19  11   1 49.3620 52.5044   1
 -20 -11  -1 63.6694 43.2728   1
  20  11   1-19.3829 46.8194   1
 -21 -11  -1 211.329 58.6197   1
  21  11   1 226.579 60.1759   1
 -21 -12   1-26.9756 48.4035   1
  21  12  -1 19.0963 45.4076   1
 -20 -12   1 64.6636 46.6872   1
  20  12  -1 67.7136 50.8698   1
 -19 -12   1 147.719 48.0729   1
  19  12  -1 49.2931 44.1040   1
  18 -12  -1 193.691 62.9240   1
  18  12  -1 194.785 54.3077   1
 -18 -12   1 150.481 48.1384   1
 -18  12   1 227.375 62.7271   1
  17 -12  -1-20.3814 43.6929   1
  17  12  -1 9.84854 47.5702   1
 -17 -12   1-28.5432 41.5711   1
 -17  12   1-39.5185 49.1445   1
  16 -12  -1 20.3559 52.8109   1
  16  12  -1 70.3975 50.7954   1
 -16  12   1 98.1458 51.5942   1
 -16 -12   1 47.6667 47.4873   1
  15  12  -1 1327.55 126.096   1
 -15 -12   1 1490.35 127.357   1
 -14 -12   1 9.77956 43.5293   1
  14 -12  -1 69.8707 51.0637   1
  14  12  -1 29.0055 39.0093   1
 -14  12   1 37.8582 45.7316   1
 -13 -12   1 135.451 52.8345   1
  13  12  -1 77.7806 49.1731   1
  13 -12  -1 88.3706 54.8728   1
 -13  12   1 27.8006 44.2161   1
  12 -12  -1 309.224 64.1290   1
 -12  12   1 253.953 57.3782   1
 -11 -12   1 125.280 54.3736   1
  11 -12  -1 38.5672 45.1627   1
  11  12  -1-9.64698 45.9089   1
 -11  12   1 8.93989 42.5488   1
 -10 -12   1 792.210 92.7476   1
  10 -12  -1 851.907 94.8959   1
 -10  12   1 912.355 93.0326   1
  10  12  -1 680.793 88.7020   1
   9  12  -1 2065.30 157.868   1
  -9 -12   1 2254.66 161.944   1
  -8 -12   1 1175.57 110.621   1
   8  12  -1 1318.28 112.540   1
  -8  12   1 1073.97 105.051   1
   8 -12  -1 1266.05 113.669   1
  -7  12   1 2477.30 174.612   1
   7  12  -1 2557.01 177.756   1
  -7 -12   1 2764.18 179.685   1
   7 -12  -1 2434.25 175.083   1
  -6  12   1-8.78768 43.1055   1
   6  12  -1 44.8937 48.9434   1
  -6 -12   1 35.9872 40.7605   1
   6 -12  -1 71.0822 46.6745   1
  -5  12   1 11628.1 611.091   1
   5  12  -1 12555.7 617.549   1
  -5 -12   1 12915.0 621.040   1
   5 -12  -1 12335.5 614.879   1
  -4  12   1 2042.91 148.696   1
   4 -12  -1 2106.13 150.313   1
   3  12  -1 1616.46 129.468   1
  -3 -12   1 1759.46 133.019   1
   3 -12  -1 1613.76 131.093   1
  -2  12   1 84.3741 40.4537   1
   2  12  -1 138.619 41.5214   1
  -2 -12   1 88.1997 38.1568   1
   2 -12  -1 163.652 49.3798   1
   1  12  -1 1542.83 128.473   1
  -1  12   1 1549.50 123.333   1
  -1 -12   1 1632.03 128.702   1
   0  12  -1 8.51691 29.5245   1
   0  12   1 8.53154 36.5742   1
   0 -12  -1-17.3788 37.9602   1
   0 -12   1 34.8038 35.8372   1
   1  12   1 3725.15 239.307   1
  -1  12  -1 4578.70 250.675   1
   1 -12   1 4133.15 245.505   1
  -1 -12  -1 4062.13 244.516   1
  -2  12  -1 1051.03 97.8114   1
   2  12   1 1054.66 99.9997   1
  -2 -12  -1 1074.97 102.572   1
   2 -12   1 1014.57 99.1672   1
  -3  12  -1 7972.43 403.490   1
   3  12   1 6880.24 394.463   1
  -3 -12  -1 7369.02 400.371   1
   3 -12   1 8096.09 404.851   1
  -4  12  -1 238.958 55.8593   1
   4 -12   1 276.688 55.8115   1
  -5  12  -1 624.259 82.6545   1
   5  12   1 616.418 82.4417   1
  -5 -12  -1 600.955 80.6478   1
   5 -12   1 653.955 82.6128   1
   6  12   1 79.9982 37.6394   1
  -6 -12  -1 128.812 41.9024   1
   7  12   1 1518.47 129.245   1
  -7  12  -1 1602.12 126.887   1
   7 -12   1 1766.24 136.072   1
   8  12   1 2156.00 163.464   1
  -8 -12  -1 2251.89 165.904   1
  -8  12  -1 2049.74 155.103   1
   8 -12   1 2428.73 169.642   1
   9  12   1 173.692 54.3925   1
   9 -12   1 181.293 59.4781   1
  -9  12  -1 160.174 55.0367   1
  -9 -12  -1 201.033 54.5670   1
  10  12   1 115.418 51.9489   1
  10 -12   1 86.2836 50.5122   1
 -10  12  -1 180.155 54.2467   1
 -10 -12  -1 9.54611 48.3391   1
  11 -12   1 641.824 84.3964   1
 -11  12  -1 866.798 91.5375   1
  12  12   1 637.473 82.8599   1
  12 -12   1 789.327 89.9766   1
 -12 -12  -1 516.903 79.8807   1
 -12  12  -1 534.591 77.5772   1
  13  12   1 795.181 91.0192   1
 -13 -12  -1 724.295 91.5596   1
  14 -12   1 390.173 67.9568   1
 -14 -12  -1 353.710 71.2499   1
  14  12   1 343.842 70.7315   1
 -14  12  -1 290.650 64.3922   1
  15 -12   1 89.9586 51.4707   1
 -15 -12  -1 210.351 60.9877   1
  15  12   1 149.666 59.0282   1
 -15  12  -1 87.4682 56.3393   1
  16 -12   1 40.4449 49.6219   1
 -16 -12  -1 104.429 57.0457   1
  16  12   1 58.6902 52.7083   1
 -16  12  -1 19.4563 43.3406   1
  17 -12   1 154.405 56.1726   1
 -17 -12  -1 56.4933 53.1940   1
  17  12   1 29.4044 48.8519   1
 -17  12  -1 68.2839 53.8699   1
  18 -12   1 41.3245 51.3903   1
 -18 -12  -1 9.29836 42.8250   1
 -18  12  -1 19.5003 49.1891   1
  18  12   1 19.7218 43.8754   1
 -19 -12  -1 9.26104 34.8187   1
 -19  12  -1-9.66929 55.1323   1
  19  12   1-19.2909 40.5442   1
 -20 -12  -1 72.3761 52.8516   1
  20  12   1 114.482 59.0779   1
 -20 -13   1 8.96611 36.1492   1
  20  13  -1-9.51643 41.5706   1
 -19 -13   1-9.13941 48.5953   1
  19  13  -1-9.52245 40.0288   1
 -18 -13   1-9.30039 44.2295   1
  18  13  -1 19.1354 42.5621   1
 -17  13   1 19.5470 49.3058   1
 -16 -13   1 28.3850 44.9991   1
 -16  13   1-19.3062 48.6940   1
  16 -13  -1-10.2283 47.1003   1
  16  13  -1 30.0609 35.7435   1
 -15 -13   1 394.477 66.2077   1
  15  13  -1 342.591 67.2714   1
 -15  13   1 496.513 73.6034   1
  15 -13  -1 416.288 69.6019   1
 -14 -13   1 224.875 67.0127   1
  14 -13  -1 162.192 61.0778   1
 -14  13   1 226.756 65.2931   1
  14  13  -1 281.260 67.9693   1
 -13 -13   1 97.1495 45.7927   1
  13 -13  -1 202.613 58.0148   1
 -13  13   1 131.635 49.6584   1
  13  13  -1 88.1558 45.4249   1
 -12 -13   1 77.6912 49.9173   1
  12 -13  -1 227.470 63.4821   1
 -12  13   1 56.0167 54.0447   1
  12  13  -1 117.146 48.8149   1
 -11 -13   1 2432.73 176.206   1
 -11  13   1 2670.43 177.983   1
  11  13  -1 2169.25 170.074   1
  11 -13  -1 2796.53 186.887   1
  10 -13  -1 1457.74 125.864   1
 -10  13   1 1262.21 118.159   1
  -9  13   1 131.444 56.3607   1
   9 -13  -1 204.496 58.9869   1
  -9 -13   1 171.242 48.6234   1
   9  13  -1 194.363 48.9659   1
  -8  13   1 149.987 54.8839   1
   8 -13  -1 257.534 61.8276   1
  -8 -13   1 265.575 59.9183   1
   8  13  -1 204.951 52.8404   1
  -7  13   1 166.628 53.4782   1
   7 -13  -1 243.212 59.4739   1
  -7 -13   1 159.424 52.9976   1
   7  13  -1 214.396 57.1602   1
  -6  13   1 217.440 56.9050   1
   6 -13  -1 110.309 53.4261   1
  -6 -13   1 102.108 48.5961   1
   6  13  -1 203.802 56.5802   1
  -5  13   1 62.1590 41.6431   1
   5 -13  -1 35.8055 36.1809   1
  -5 -13   1 102.735 41.6259   1
   5  13  -1 27.6964 33.9278   1
  -4 -13   1 442.760 72.4164   1
   4  13  -1 408.082 66.9223   1
  -3 -13   1 27.7551 37.3093   1
   3  13  -1 9.11705 40.5648   1
  -2 -13   1 83.1076 50.5263   1
   2  13  -1 128.093 54.0449   1
  -1 -13   1 624.643 80.3151   1
   1  13  -1 689.263 83.4317   1
   0 -13   1 460.173 68.9806   1
   0  13  -1 301.589 57.6797   1
  -1  13  -1 215.030 57.7237   1
   1 -13   1 228.740 59.9081   1
  -1 -13  -1 274.666 61.4104   1
   1  13   1 180.555 54.0429   1
  -2  13  -1 168.134 53.2810   1
   2 -13   1 181.773 55.2185   1
   2  13   1 223.599 49.4590   1
  -2 -13  -1 178.578 50.6854   1
  -3  13  -1 2423.03 164.911   1
  -3 -13  -1 2233.88 161.328   1
   3  13   1 2055.65 161.271   1
  -4  13  -1 872.391 93.6485   1
   4 -13   1 856.636 92.1344   1
  -4 -13  -1 1094.56 101.009   1
   4  13   1 751.809 89.8215   1
  -5  13  -1 1882.00 143.107   1
   5  13   1 1903.36 140.637   1
  -5 -13  -1 1567.77 136.204   1
   5 -13   1 1674.40 138.321   1
  -6 -13  -1 2084.69 150.142   1
  -6  13  -1 2079.46 152.471   1
   6  13   1 1694.25 139.710   1
   6 -13   1 1913.22 147.161   1
  -7  13  -1 242.845 63.3732   1
   7  13   1 221.188 56.0226   1
  -7 -13  -1 264.137 58.8659   1
   7 -13   1 329.724 65.7211   1
  -8  13  -1 2940.23 195.277   1
  -8 -13  -1 3020.87 198.867   1
   8  13   1 2860.73 196.461   1
   8 -13   1 2908.09 199.014   1
  -9  13  -1 286.410 61.0671   1
   9 -13   1 304.871 64.6855   1
 -10  13  -1 826.758 89.4202   1
 -10 -13  -1 709.984 88.3251   1
  10  13   1 546.426 82.6840   1
  10 -13   1 738.438 87.7951   1
 -11 -13  -1 19.4334 39.1848   1
  11  13   1 19.5639 37.6945   1
 -12  13  -1 158.951 52.6601   1
  12 -13   1 169.432 54.7999   1
 -12 -13  -1 107.404 54.9464   1
  12  13   1 233.824 59.5217   1
 -13  13  -1 499.777 74.9233   1
 -13 -13  -1 321.653 67.0639   1
  13 -13   1 449.476 72.5970   1
  13  13   1 380.220 72.3763   1
 -14  13  -1 85.9986 55.2169   1
 -14 -13  -1 95.0859 47.4603   1
  14 -13   1 121.201 52.4942   1
  14  13   1 60.7292 53.9641   1
  15  13   1 29.8266 49.0922   1
  15 -13   1 121.922 57.6008   1
 -15 -13  -1 133.077 54.5183   1
  16  13   1 58.1496 54.1544   1
 -16 -13  -1 85.0373 55.7094   1
  16 -13   1 91.7734 56.3188   1
  17  13   1 38.6017 49.3489   1
 -17 -13  -1-46.4518 51.2150   1
 -17  13  -1-9.74920 53.1158   1
  17 -13   1 20.2741 48.9552   1
 -18 -13  -1 27.1563 44.3810   1
  18  13   1 9.73754 45.5864   1
 -19 -13  -1-27.1580 40.2892   1
  19  13   1-28.3855 42.8532   1
 -19 -14   1-8.92824 48.6681   1
  19  14  -1 83.5371 53.5181   1
 -17 -14   1 333.225 65.1348   1
  17  14  -1 281.074 62.4772   1
  16  14  -1 357.519 69.8197   1
  16 -14  -1 520.404 81.8028   1
 -16 -14   1 512.583 73.8062   1
 -15  14   1 415.544 78.0255   1
  15  14  -1 587.097 81.0388   1
  15 -14  -1 567.216 85.0759   1
 -15 -14   1 644.190 82.9569   1
 -14  14   1 57.8084 45.1028   1
  14  14  -1-9.67314 48.7971   1
  14 -14  -1 31.8830 44.6778   1
 -14 -14   1-19.4127 50.3061   1
 -13  14   1 850.543 94.9865   1
  13  14  -1 742.386 88.1976   1
  13 -14  -1 570.195 83.8765   1
 -13 -14   1 649.878 84.5671   1
 -12  14   1 48.6205 51.1208   1
  12  14  -1 48.9477 51.4640   1
 -12 -14   1 87.6107 51.1755   1
  12 -14  -1 51.9934 44.6543   1
  11  14  -1 688.385 88.4349   1
 -11 -14   1 687.810 87.2581   1
 -10  14   1 390.262 71.0303   1
  10  14  -1 538.978 80.8875   1
 -10 -14   1 367.512 71.2394   1
  10 -14  -1 540.945 79.3086   1
   9 -14  -1 404.475 69.5492   1
   9  14  -1 295.361 61.0121   1
  -9  14   1 397.183 74.8397   1
  -9 -14   1 308.408 63.5311   1
   8 -14  -1 817.377 90.4390   1
   8  14  -1 643.942 85.7506   1
  -8  14   1 710.354 87.5207   1
  -8 -14   1 636.333 85.5837   1
   7 -14  -1 76.6957 51.2228   1
  -7  14   1 151.011 54.6301   1
   6 -14  -1 980.742 98.5070   1
   6  14  -1 935.525 99.7773   1
  -6  14   1 963.004 99.3409   1
  -6 -14   1 826.417 99.2506   1
   5  14  -1 1425.97 123.378   1
  -5  14   1 1151.51 112.469   1
   5 -14  -1 1214.16 115.562   1
  -5 -14   1 1248.83 116.705   1
   4 -14  -1 142.457 50.6584   1
   4  14  -1 18.6470 43.8291   1
  -4  14   1 101.549 54.4779   1
  -4 -14   1 115.284 52.4983   1
  -3  14   1 6996.68 376.862   1
   3  14  -1 6687.99 374.253   1
   3 -14  -1 6982.63 377.044   1
  -3 -14   1 6901.11 377.197   1
   2  14  -1 1773.54 147.872   1
  -2  14   1 2085.21 152.996   1
  -2 -14   1 1996.28 152.083   1
   2 -14  -1 2133.38 154.109   1
   1  14  -1 810.317 97.7002   1
  -1  14   1 1038.01 102.193   1
   1 -14  -1 1218.19 109.356   1
  -1 -14   1 1137.97 107.983   1
   0  14  -1-18.3699 45.0256   1
   0  14   1-9.32979 39.2182   1
   0 -14  -1 37.8572 34.6828   1
   0 -14   1 9.51186 44.5234   1
   1 -14   1 142.025 51.1144   1
   1  14   1 148.794 53.1861   1
  -1  14  -1 275.986 61.0483   1
  -1 -14  -1 237.960 53.8115   1
  -2  14  -1 749.309 87.2737   1
   2  14   1 760.218 88.1278   1
  -2 -14  -1 805.326 91.0545   1
   2 -14   1 741.687 89.7034   1
   3  14   1 3356.81 222.525   1
  -3 -14  -1 3616.56 223.965   1
   3 -14   1 3545.13 224.306   1
   4 -14   1 3086.07 202.557   1
   4  14   1 2993.62 202.690   1
  -4  14  -1 3062.58 204.263   1
  -4 -14  -1 3318.99 207.204   1
   5 -14   1 133.754 51.5415   1
   5  14   1 123.113 51.0923   1
  -5  14  -1 47.0898 50.1910   1
  -5 -14  -1 9.53805 44.7754   1
   6 -14   1 58.0907 46.1861   1
   6  14   1 66.1072 49.7140   1
  -6  14  -1 191.185 59.7094   1
  -6 -14  -1 29.0523 45.4742   1
   7 -14   1 313.648 60.4647   1
  -7  14  -1 432.979 71.4346   1
   8 -14   1 9.93024 46.4848   1
  -8 -14  -1 59.7063 44.2713   1
   8  14   1-10.0787 47.1794   1
  -8  14  -1-9.68400 46.7715   1
   9  14   1 70.3505 50.7614   1
  -9 -14  -1 49.2256 47.6180   1
  10 -14   1-61.7883 51.2178   1
  10  14   1 29.4864 46.0058   1
 -10  14  -1-28.7428 44.8457   1
 -10 -14  -1 39.1878 45.8567   1
  11 -14   1 1970.69 161.113   1
  11  14   1 2228.17 163.409   1
 -11  14  -1 2188.80 161.382   1
 -11 -14  -1 2352.73 165.452   1
  12 -14   1-21.0187 49.1926   1
  12  14   1-38.9857 52.4660   1
 -12  14  -1 9.48635 39.8766   1
 -12 -14  -1 9.76427 49.2531   1
  13 -14   1 431.854 72.0555   1
  13  14   1 405.200 74.3769   1
 -13  14  -1 408.429 72.8600   1
 -13 -14  -1 410.742 75.3329   1
  14  14   1-20.0196 51.8736   1
 -14 -14  -1 18.8526 46.8819   1
  15 -14   1 688.256 90.8787   1
 -15  14  -1 576.924 81.4056   1
  15  14   1 722.701 92.9090   1
 -15 -14  -1 713.397 89.9871   1
 -16  14  -1 56.6704 52.6722   1
  16 -14   1-10.0545 47.8180   1
 -16 -14  -1-18.5795 51.2141   1
  16  14   1 19.2417 47.1636   1
 -18 -14  -1 142.021 50.9773   1
  18  14   1 132.717 57.2396   1
 -18 -15   1 436.133 72.2424   1
  18  15  -1 541.126 77.7701   1
 -17 -15   1 914.277 96.3840   1
  17  15  -1 988.735 101.277   1
 -16 -15   1-27.4205 42.7864   1
  16  15  -1 48.5848 42.4506   1
  15  15  -1 800.517 91.6093   1
 -15 -15   1 868.073 97.3052   1
 -13  15   1 19.9831 46.7685   1
  13  15  -1 29.0842 38.2289   1
  13 -15  -1-21.0262 45.9255   1
 -13 -15   1-9.62664 41.2671   1
 -12  15   1-10.0105 48.3528   1
  12  15  -1 58.5052 50.5401   1
  12 -15  -1 10.2976 44.1517   1
 -12 -15   1 29.0881 48.9161   1
 -11  15   1 449.136 73.8932   1
  11  15  -1 458.715 76.6347   1
  11 -15  -1 326.520 69.3495   1
 -11 -15   1 383.030 71.8393   1
 -10  15   1 3194.63 205.220   1
  10  15  -1 2568.94 194.347   1
  10 -15  -1 3114.68 203.470   1
 -10 -15   1 2997.14 201.841   1
   9 -15  -1 357.933 66.2708   1
  -9  15   1 422.900 72.5157   1
   9  15  -1 229.029 63.6730   1
  -9 -15   1 272.640 64.9644   1
   8  15  -1 1434.14 128.221   1
  -8 -15   1 1678.07 133.243   1
  -7  15   1 1571.76 127.341   1
   7  15  -1 1075.99 113.636   1
   7 -15  -1 1312.18 119.903   1
  -7 -15   1 1331.48 121.125   1
  -6  15   1 264.824 63.6185   1
   6 -15  -1 340.887 69.9112   1
  -6 -15   1 221.666 57.8293   1
   6  15  -1 229.558 57.4097   1
  -5 -15   1 2005.38 158.575   1
   5  15  -1 2200.12 161.539   1
  -5  15   1 1943.13 158.603   1
  -4  15   1 775.012 91.9040   1
   4 -15  -1 953.544 99.9969   1
  -4 -15   1 741.031 93.5863   1
   4  15  -1 1060.78 103.906   1
   3 -15  -1 333.193 67.4889   1
  -3  15   1 423.424 70.5107   1
   2 -15  -1 9.74347 37.5618   1
  -2 -15   1 29.1844 44.8153   1
   2  15  -1 67.1372 51.6466   1
  -2  15   1 28.5198 37.5111   1
  -1 -15   1 341.094 65.6964   1
   1 -15  -1 448.768 73.9470   1
   1  15  -1 270.146 61.4331   1
  -1  15   1 308.872 67.0922   1
   0 -15   1 437.809 71.3955   1
   0 -15  -1 321.119 63.4694   1
   0  15   1 431.401 67.5842   1
   0  15  -1 332.450 64.0828   1
  -1 -15  -1 441.655 76.8552   1
   1 -15   1 557.345 77.4684   1
   1  15   1 444.918 76.0292   1
  -2 -15  -1 6813.36 371.719   1
   2 -15   1 6682.78 369.507   1
   2  15   1 6457.26 367.590   1
  -2  15  -1 6901.88 370.580   1
   3 -15   1 957.040 102.281   1
  -3  15  -1 832.882 97.0296   1
   4  15   1 57.5314 47.0228   1
  -4 -15  -1 9.65326 42.9641   1
   5  15   1 201.989 58.6791   1
  -5 -15  -1 97.3803 48.8767   1
  -6  15  -1 614.514 86.6925   1
   6 -15   1 487.577 81.5429   1
   6  15   1 775.738 90.1642   1
  -6 -15  -1 790.302 92.4083   1
  -7  15  -1 459.221 73.4301   1
   7 -15   1 504.245 73.3158   1
   7  15   1 248.342 63.4663   1
  -7 -15  -1 438.122 71.3319   1
   8 -15   1 169.722 53.5590   1
  -8  15  -1 98.4020 56.5577   1
   8  15   1 213.252 55.7833   1
  -8 -15  -1 140.368 49.6628   1
  -9  15  -1 208.259 61.4308   1
  -9 -15  -1 217.511 61.8094   1
   9 -15   1 90.9203 51.8309   1
  10 -15   1 173.247 54.1604   1
 -10  15  -1 207.228 56.8904   1
 -11  15  -1 9.82967 46.7461   1
  11  15   1 9.79124 49.3879   1
 -11 -15  -1-19.3942 44.6514   1
  11 -15   1 20.7756 47.8318   1
  12  15   1 2925.11 197.244   1
 -12 -15  -1 2891.65 196.438   1
 -13  15  -1 1038.39 107.463   1
  13  15   1 1174.92 109.008   1
  13 -15   1 1145.21 115.319   1
 -13 -15  -1 1171.02 110.138   1
 -14  15  -1 382.172 67.9159   1
  14  15   1 343.635 72.5490   1
  14 -15   1 409.415 72.0895   1
 -14 -15  -1 399.116 69.6893   1
 -15  15  -1 321.359 66.6757   1
  15  15   1 301.624 68.5712   1
  15 -15   1 241.328 64.1913   1
 -15 -15  -1 249.079 63.7325   1
 -16  15  -1-18.8115 51.8555   1
  16  15   1-9.46716 49.7077   1
 -16 -15  -1-18.1752 50.1019   1
  17  15   1 284.636 59.9426   1
 -17 -15  -1 435.921 67.5539   1
  16  16  -1 274.861 67.4428   1
 -16 -16   1 401.183 68.3299   1
  14  16  -1 1042.90 101.870   1
 -14 -16   1 903.168 95.6514   1
 -13  16   1 1519.06 128.407   1
  13  16  -1 1213.53 115.114   1
  13 -16  -1 1121.25 113.937   1
 -13 -16   1 1280.46 114.747   1
  12 -16  -1 1626.54 138.681   1
 -11  16   1 50.1009 49.8988   1
  11  16  -1 19.6769 48.9961   1
  11 -16  -1 81.3364 54.1156   1
 -11 -16   1 77.9527 50.5591   1
 -10  16   1 555.113 84.1264   1
  10  16  -1 728.234 94.8725   1
  10 -16  -1 615.582 87.1211   1
 -10 -16   1 811.546 94.4806   1
   9 -16  -1 218.430 64.3176   1
   9  16  -1 367.659 70.5735   1
  -9 -16   1 233.199 60.8446   1
  -9  16   1 340.656 65.7005   1
   8 -16  -1 1068.78 108.750   1
  -8  16   1 1118.64 110.466   1
   7 -16  -1 29.8738 45.0896   1
   7  16  -1 9.62793 42.0664   1
  -7 -16   1 29.4684 48.1587   1
  -7  16   1 9.63985 51.2615   1
   6  16  -1 4019.97 246.948   1
  -6  16   1 3560.47 239.513   1
  -6 -16   1 3947.61 245.490   1
   6 -16  -1 4300.70 251.741   1
   5 -16  -1 69.6417 50.9533   1
   5  16  -1 29.0609 47.5693   1
  -5 -16   1 116.204 47.5530   1
  -5  16   1 38.6140 48.7750   1
  -4  16   1 1217.91 113.526   1
   4  16  -1 961.968 105.016   1
  -4 -16   1 1268.69 115.562   1
   4 -16  -1 1144.45 112.869   1
  -3  16   1 2833.19 198.441   1
   3  16  -1 2793.58 196.469   1
   3 -16  -1 2984.97 198.597   1
  -3 -16   1 3165.91 204.528   1
   2  16  -1 115.989 54.2330   1
  -2  16   1 107.568 51.0308   1
  -2 -16   1 227.412 63.0417   1
   2 -16  -1 109.062 51.7300   1
  -1  16   1 3063.33 209.184   1
  -1 -16   1 3446.81 214.884   1
   1 -16  -1 3179.15 212.651   1
   0  16   1-29.1074 45.4183   1
   0  16  -1 29.1924 38.3746   1
   0 -16   1-19.7163 40.6049   1
   0 -16  -1-39.7594 45.0036   1
   1  16   1 57.8597 48.9609   1
  -1  16  -1 125.051 48.8406   1
   1 -16   1 148.323 54.1616   1
  -1 -16  -1 180.610 61.0836   1
   2  16   1 1214.22 121.606   1
  -2  16  -1 1410.36 125.192   1
   2 -16   1 1564.95 130.788   1
  -2 -16  -1 1710.89 137.254   1
   3  16   1 2208.59 169.643   1
  -3  16  -1 2331.95 170.927   1
   3 -16   1 2565.13 177.742   1
  -3 -16  -1 2541.77 176.325   1
   4  16   1 2035.66 154.075   1
  -4  16  -1 1997.78 154.486   1
  -4 -16  -1 1994.02 156.224   1
   4 -16   1 2135.74 159.681   1
   5 -16   1 324.905 65.2997   1
  -5 -16  -1 355.136 69.9941   1
  -5  16  -1 172.131 56.4904   1
   6 -16   1 48.7216 47.0624   1
   6  16   1 58.6676 53.9062   1
  -6  16  -1-9.57591 44.8261   1
  -6 -16  -1-39.0755 48.5896   1
   7 -16   1 3961.59 244.032   1
  -7  16  -1 3856.90 242.670   1
  -8  16  -1 551.311 84.9805   1
   8  16   1 552.826 84.2025   1
   8 -16   1 637.064 85.0201   1
  -8 -16  -1 560.625 80.7770   1
  -9  16  -1 850.945 97.3744   1
   9  16   1 709.790 91.1723   1
   9 -16   1 743.396 90.3787   1
  -9 -16  -1 808.282 93.8124   1
 -10  16  -1 1002.24 113.657   1
  10  16   1 1318.96 117.239   1
  10 -16   1 1099.56 112.657   1
 -10 -16  -1 1061.47 107.987   1
 -11  16  -1 826.561 99.5799   1
  11  16   1 756.118 93.0766   1
  11 -16   1 942.794 103.633   1
 -11 -16  -1 710.470 86.1041   1
 -12  16  -1 1660.31 137.824   1
  12  16   1 1424.21 130.041   1
  12 -16   1 1505.02 133.375   1
 -12 -16  -1 1627.47 133.625   1
 -13  16  -1 225.341 61.4299   1
  13  16   1 187.882 59.5030   1
 -13 -16  -1 285.443 67.2684   1
  13 -16   1 257.763 66.2782   1
  14 -16   1 885.311 97.8379   1
 -14  16  -1 814.175 96.1421   1
  15  16   1 76.3252 44.9912   1
 -15 -16  -1 170.966 51.0393   1
  14  17  -1 73.2958 42.5001   1
 -14 -17   1 165.126 54.7754   1
  12  17  -1 170.298 59.9168   1
 -12 -17   1 141.116 54.6560   1
 -11  17   1 2448.05 175.197   1
  11  17  -1 2488.51 173.922   1
  11 -17  -1 2212.18 169.388   1
 -11 -17   1 2196.86 169.076   1
 -10  17   1 19.5566 48.6385   1
  10  17  -1 10.1278 52.4907   1
  10 -17  -1 19.8507 47.9389   1
 -10 -17   1 19.4572 49.0777   1
   9 -17  -1 1154.58 114.311   1
  -9  17   1 1214.41 115.843   1
  -9 -17   1 1161.24 118.255   1
   9  17  -1 1321.22 120.095   1
   8  17  -1 349.277 67.3961   1
  -8 -17   1 317.140 69.1890   1
   7 -17  -1 1609.21 132.579   1
   7  17  -1 1249.38 121.785   1
  -7  17   1 1515.16 128.402   1
  -7 -17   1 1339.20 126.061   1
   6 -17  -1 181.097 56.3907   1
   6  17  -1 212.179 64.6494   1
  -6 -17   1 358.026 70.2458   1
  -6  17   1 175.596 57.1393   1
   5  17  -1 1718.30 139.786   1
  -5  17   1 1629.41 138.119   1
   5 -17  -1 1565.21 135.878   1
  -5 -17   1 1633.05 137.131   1
   4  17  -1 1483.15 133.176   1
  -4  17   1 1643.64 136.189   1
   4 -17  -1 1843.18 141.668   1
  -4 -17   1 1512.95 134.216   1
  -3  17   1 1689.06 143.277   1
   3 -17  -1 1775.67 142.777   1
   2  17  -1 971.073 105.172   1
  -2  17   1 1016.82 107.119   1
   2 -17  -1 892.483 102.079   1
   1  17  -1 1344.41 122.832   1
  -1  17   1 1267.56 119.770   1
  -1 -17   1 1222.10 119.977   1
   1 -17  -1 983.424 109.190   1
   0  17   1 126.042 56.0605   1
   0  17  -1 78.2825 52.8664   1
   0 -17  -1 71.1247 48.5297   1
   0 -17   1 129.078 53.6374   1
  -1  17  -1 700.457 88.6474   1
   1  17   1 759.632 90.9656   1
  -1 -17  -1 890.415 97.1906   1
   1 -17   1 774.280 90.5715   1
   2  17   1 324.838 64.1566   1
  -2  17  -1 203.486 63.7128   1
   2 -17   1 288.893 66.5018   1
  -2 -17  -1 256.321 56.2717   1
  -3  17  -1 2898.60 190.278   1
   3  17   1 2602.13 185.629   1
   3 -17   1 2712.35 187.607   1
   4 -17   1 29.8177 49.5275   1
  -4  17  -1 106.121 55.6857   1
  -5 -17  -1 2341.54 164.700   1
   5  17   1 1821.21 149.752   1
   6 -17   1 1597.50 133.305   1
   6  17   1 1286.04 121.726   1
  -6  17  -1 1343.18 123.407   1
  -6 -17  -1 1343.59 123.713   1
  -7  17  -1 1318.64 119.504   1
   7  17   1 1058.30 112.767   1
  -7 -17  -1 1325.59 116.423   1
   7 -17   1 1173.97 113.871   1
  -8  17  -1 781.849 92.0211   1
  -8 -17  -1 535.478 79.5198   1
   8 -17   1 575.418 83.3569   1
   9 -17   1 484.880 74.8320   1
  -9  17  -1 579.392 82.9127   1
  10 -17   1 863.846 96.2776   1
 -10  17  -1 872.840 97.3989   1
  10  17   1 857.384 99.3019   1
  11  17   1 1219.35 117.803   1
 -11 -17  -1 1537.79 126.771   1
  12 -17   1 847.215 96.4761   1
 -12  17  -1 783.414 100.231   1
 -13  17  -1 806.661 99.3988   1
  13  17   1 788.826 91.4277   1
 -13 -17  -1 947.350 99.0725   1
  14  17   1 129.406 54.8016   1
 -14 -17  -1 169.297 57.4362   1
  12  18  -1 193.478 58.8722   1
 -12 -18   1 274.000 64.1514   1
  11  18  -1 9.30569 55.3177   1
 -11 -18   1-9.37738 48.5963   1
  10  18  -1 515.918 77.3354   1
 -10 -18   1 484.356 77.2754   1
  -9  18   1-19.5321 52.5704   1
   9  18  -1 9.74593 44.1217   1
  -9 -18   1 9.64707 38.8947   1
   9 -18  -1-10.0923 51.6087   1
   8 -18  -1 926.096 100.238   1
  -8  18   1 1021.33 107.780   1
   8  18  -1 762.378 90.8008   1
  -8 -18   1 955.467 99.0930   1
   7  18  -1 216.349 60.2004   1
   7 -18  -1 292.597 68.7511   1
  -7  18   1 253.763 69.5332   1
  -6  18   1 1857.45 142.571   1
   6 -18  -1 1472.43 135.063   1
  -5  18   1 695.701 89.3665   1
  -5 -18   1 779.847 90.2228   1
   5 -18  -1 737.034 93.6675   1
   4  18  -1 1568.99 129.830   1
  -4  18   1 1396.88 132.168   1
   4 -18  -1 1569.08 132.484   1
  -4 -18   1 1579.34 130.377   1
  -3  18   1 486.618 78.7864   1
   3  18  -1 455.044 72.9447   1
  -3 -18   1 333.482 70.5386   1
   3 -18  -1 423.686 74.8500   1
  -2  18   1 1587.81 137.771   1
   2  18  -1 1585.59 136.426   1
   2 -18  -1 1666.68 138.295   1
  -2 -18   1 1701.98 139.353   1
   1  18  -1 124.738 50.8916   1
  -1  18   1 155.506 62.1095   1
  -1 -18   1 199.002 57.8006   1
   1 -18  -1 181.630 54.7965   1
   0  18  -1 1567.46 136.711   1
   0  18   1 1615.77 135.457   1
   0 -18  -1 1444.91 132.736   1
   0 -18   1 1801.02 140.343   1
  -1  18  -1 117.616 49.6537   1
   1  18   1 107.881 53.6320   1
   1 -18   1 79.5561 46.0226   1
  -1 -18  -1 119.349 54.3830   1
   2  18   1 1287.65 118.459   1
  -2  18  -1 1203.54 116.285   1
   2 -18   1 1169.53 116.737   1
  -2 -18  -1 1230.66 116.859   1
  -3  18  -1 432.925 77.8016   1
   3  18   1 406.724 78.7000   1
   3 -18   1 527.118 83.6597   1
  -3 -18  -1 507.996 79.7691   1
   4 -18   1 1182.15 118.226   1
   4  18   1 1399.72 121.203   1
  -4  18  -1 1121.49 115.842   1
  -4 -18  -1 1056.57 108.784   1
   5 -18   1 456.613 77.5882   1
   5  18   1 305.634 64.0959   1
  -5 -18  -1 418.669 71.1612   1
  -5  18  -1 240.074 67.8723   1
   6 -18   1 783.739 89.6708   1
  -6  18  -1 512.995 79.3873   1
   7 -18   1 39.5120 47.1353   1
  -7  18  -1 95.6022 55.2355   1
   7  18   1 158.100 60.0275   1
  -7 -18  -1 58.5163 51.9990   1
  -8 -18  -1 844.943 94.4485   1
   8  18   1 839.044 93.3870   1
  -9  18  -1 680.213 86.8817   1
   9  18   1 630.532 83.6059   1
  -9 -18  -1 630.621 85.9000   1
   9 -18   1 718.209 89.3609   1
 -10  18  -1 721.497 90.9303   1
  10  18   1 950.581 97.2776   1
  10 -18   1 874.517 93.9854   1
 -10 -18  -1 664.982 88.8565   1
 -11 -18  -1 396.697 67.6227   1
 -11  18  -1 387.570 69.6357   1
 -12 -18  -1 236.881 59.4092   1
  12  18   1 272.755 61.2289   1
  10  19  -1 206.409 59.2037   1
  -9 -19   1 235.328 65.5270   1
   9  19  -1 211.801 62.9513   1
  -8 -19   1 232.217 57.2400   1
  -7  19   1 1368.22 125.714   1
   6 -19  -1 1071.14 108.814   1
  -6  19   1 1070.80 110.447   1
  -6 -19   1 976.639 105.371   1
   6  19  -1 1334.09 115.760   1
   5  19  -1 986.707 105.189   1
  -5 -19   1 1170.13 110.207   1
   4  19  -1 386.350 69.6404   1
  -4 -19   1 351.027 69.6323   1
   3  19  -1 314.986 63.6212   1
  -3 -19   1 296.050 66.6215   1
   2  19  -1 133.300 51.5104   1
  -2 -19   1 97.1530 49.9455   1
   1  19  -1 473.949 80.5604   1
  -1 -19   1 421.875 74.5923   1
   0  19  -1 57.1171 49.3805   1
   0 -19   1 39.2532 49.5465   1
  -1  19  -1 982.460 105.717   1
   1  19   1 980.442 106.402   1
   1 -19   1 1008.24 103.934   1
  -1 -19  -1 1001.44 102.711   1
  -2  19  -1-9.68336 43.0762   1
   2  19   1-9.58887 49.6925   1
   2 -19   1-9.83299 40.4971   1
  -2 -19  -1 57.9905 53.2809   1
   3  19   1 526.233 84.1497   1
  -3  19  -1 508.009 77.0449   1
   3 -19   1 568.086 79.8593   1
  -3 -19  -1 509.808 80.1992   1
  -4  19  -1 19.0616 50.0382   1
   4  19   1 9.43810 50.8061   1
  -4 -19  -1-9.76476 51.9195   1
   4 -19   1 9.81795 47.4153   1
  -5  19  -1 18.9216 49.6710   1
   5  19   1 19.0354 43.0902   1
  -5 -19  -1-19.0325 41.5715   1
   5 -19   1 19.6734 46.0442   1
   6 -19   1 117.608 49.4357   1
  -6  19  -1 236.554 60.0950   1
   6  19   1 203.523 65.6992   1
  -6 -19  -1 189.811 60.7977   1
   7 -19   1 794.649 94.3464   1
   7  19   1 849.007 99.7488   1
  -7  19  -1 849.172 97.2168   1
  -7 -19  -1 809.833 93.2310   1
  -8  19  -1 756.367 93.2384   1
  -8 -19  -1 583.645 84.7625   1
   8  19   1 556.804 84.7330   1
   8 -19   1 661.952 86.9524   1
  -9 -19  -1 2429.54 167.397   1
   9  19   1 2168.47 162.638   1
  -6 -20   1 769.385 91.0554   1
   6  20  -1 862.608 96.9408   1
  -5 -20   1 491.573 72.7643   1
   5  20  -1 510.069 75.9515   1
  -4 -20   1 1893.96 141.702   1
   4 -20  -1 1488.93 135.492   1
   4  20  -1 1842.66 140.354   1
  -4  20   1 1470.26 136.120   1
   3 -20  -1 147.785 52.6910   1
  -3 -20   1 74.3515 54.9865   1
  -3  20   1 180.045 58.2729   1
   3  20  -1 92.5020 55.8245   1
   2 -20  -1 1129.38 113.785   1
  -2 -20   1 1068.63 106.913   1
  -2  20   1 890.177 104.213   1
   2  20  -1 1113.43 106.752   1
  -1 -20   1 475.693 74.8676   1
   1 -20  -1 447.116 80.1882   1
  -1  20   1 561.474 82.9946   1
   1  20  -1 511.794 76.2343   1
   0 -20  -1 554.537 81.9879   1
   0  20   1 276.982 74.0528   1
  -2 -20  -1-28.3403 42.7857   1
  -3 -20  -1 28.4761 42.3111   1
   3 -20   1 76.7146 49.1108   1
  -3  20  -1 75.4204 52.0414   1
   3  20   1 65.1766 48.3275   1
  -4 -20  -1 750.513 88.7098   1
   4 -20   1 737.412 90.3038   1
   4  20   1 680.282 89.5429   1
  -4  20  -1 810.241 94.1719   1
  -5 -20  -1 933.205 101.782   1
   5 -20   1 900.227 100.577   1
   5  20   1 806.526 98.1573   1
  -5  20  -1 785.280 97.2602   1
  -6  20  -1 2422.82 180.890   1
  -6 -20  -1 2857.69 188.467   1
   6  20   1 2439.56 180.865   1
   6 -20   1 3032.05 192.589   1
 -26   0   2 9.46796 45.0278   1
 -25   0   2-9.56605 45.4943   1
  25   0  -2-9.85114 43.8245   1
 -24   0   2 2958.69 200.892   1
  24   0  -2 3000.15 201.936   1
 -23   0   2 9.25370 46.6783   1
  23   0  -2 10.0750 44.0124   1
 -22   0   2 2218.31 160.769   1
  22   0  -2 1991.20 157.663   1
 -21   0   2 176.852 52.6332   1
  21   0  -2 223.185 57.7663   1
 -20   0   2 237.423 53.8820   1
  20   0  -2 371.618 65.5277   1
 -19   0   2 95.2604 43.3180   1
  19   0  -2 114.694 45.6873   1
 -17   0   2 210.772 52.9304   1
  17   0  -2 80.2390 43.5027   1
 -16   0   2 327.445 57.5686   1
  16   0  -2 211.966 50.7903   1
  15   0  -2 2766.57 181.019   1
  14   0  -2 14571.6 699.005   1
 -14   0   2 14172.9 691.363   1
  13   0  -2 15000.9 715.178   1
 -13   0   2 14687.5 710.244   1
  12   0  -2 20.2164 27.7627   1
 -12   0   2 12.5151 25.2391   1
  11   0  -2 1203.87 91.7479   1
 -11   0   2 1056.57 86.3534   1
  10   0  -2 74219.7 3484.74   1
 -10   0   2 81545.2 3487.51   1
   9   0  -2 61825.0 3010.64   1
  -9   0   2 73091.5 3014.88   1
   8   0  -2 212371. 9885.92   1
  -8   0   2 233190. 9887.08   1
   7   0  -2 107034. 4948.48   1
  -7   0   2 115613. 4950.69   1
   6   0  -2 427512. 20397.0   1
  -6   0   2 491512. 20395.7   1
   5   0  -2 983992. 43919.1   1
  -5   0   2 999999. 43918.7   1
   4   0  -2 431002. 19363.0   1
  -4   0   2 443372. 19362.7   1
   3   0  -2 159878. 7142.95   1
  -3   0   2 162415. 7142.03   1
   0   0  -2 181544. 8309.42   1
   0   0   2 194156. 8310.19   1
  -1   0  -2 173067. 7957.04   1
   1   0   2 186974. 7959.40   1
   2   0   2 597370. 26847.8   1
  -2   0  -2 615001. 26847.5   1
   3   0   2 598027. 27333.0   1
  -3   0  -2 635794. 27332.4   1
   4   0   2 168428. 7708.37   1
  -4   0  -2 178521. 7707.71   1
   5   0   2 170700. 7701.69   1
  -5   0  -2 175234. 7695.98   1
   6   0   2 76008.1 3400.84   1
  -6   0  -2 75842.3 3397.32   1
   7   0   2 337.242 49.7316   1
  -7   0  -2 236.258 41.8162   1
   8   0   2 15384.8 715.428   1
  -8   0  -2 14707.6 710.512   1
  -9   0  -2 37423.7 1676.58   1
   9   0   2 35911.3 1677.08   1
  10   0   2 7.16081 34.0542   1
 -10   0  -2-13.6436 38.8966   1
 -11   0  -2 1373.16 113.876   1
  11   0   2 1699.83 122.447   1
 -12   0  -2 25264.0 1111.38   1
  12   0   2 22136.0 1105.10   1
  13   0   2 568.321 74.7925   1
 -13   0  -2 548.818 72.2206   1
 -14   0  -2 12609.9 630.395   1
  14   0   2 12984.0 636.132   1
 -16   0  -2 5030.77 293.349   1
  16   0   2 5459.48 305.872   1
 -17   0  -2 1195.23 110.748   1
  17   0   2 1447.98 121.851   1
 -18   0  -2 706.145 85.6519   1
  19   0   2 2967.74 200.572   1
 -20   0  -2 410.105 72.6149   1
  20   0   2 346.804 72.1819   1
 -21   0  -2 1566.56 130.513   1
  21   0   2 1430.27 125.759   1
 -22   0  -2 245.167 62.3416   1
  22   0   2 241.930 56.2192   1
 -23   0  -2 1016.57 105.749   1
 -24   0  -2 9.14325 50.9905   1
  24   0   2 18.7591 50.4937   1
 -25   0  -2 220.764 57.4492   1
  25   0   2 241.544 60.3473   1
 -26  -1   2-9.34225 50.9413   1
  26   1  -2 106.397 55.7849   1
 -25   1   2 321.339 66.1568   1
 -25  -1   2 269.218 65.9524   1
  25  -1  -2 278.152 61.9961   1
  25   1  -2 219.504 61.1164   1
 -24  -1   2 56.6944 45.1725   1
  24   1  -2 159.695 56.4761   1
 -23  -1   2 2372.68 172.039   1
 -23   1   2 2397.33 175.313   1
  23  -1  -2 2493.71 177.042   1
  23   1  -2 2368.80 175.716   1
 -22   1   2-9.56482 50.2170   1
  22  -1  -2 78.4177 50.1264   1
  22   1  -2-30.3925 52.5022   1
 -22  -1   2-9.04841 43.0322   1
 -21   1   2 185.771 56.9006   1
  21  -1  -2 183.949 56.9795   1
  20  -1  -2 736.358 90.9771   1
  20   1  -2 913.528 97.4735   1
 -20   1   2 668.877 81.9915   1
 -20  -1   2 650.835 85.3271   1
 -19  -1   2 3650.79 224.555   1
 -19   1   2 3451.58 219.042   1
  19  -1  -2 3356.44 219.700   1
  19   1  -2 3600.32 225.134   1
  18   1  -2 325.753 65.1137   1
 -18  -1   2 396.725 65.7669   1
 -17   1   2 1743.85 143.504   1
  17  -1  -2 2094.93 154.869   1
 -17  -1   2 2063.29 150.092   1
 -16   1   2 2545.61 178.835   1
  16  -1  -2 3288.36 195.022   1
  16   1  -2 3122.42 193.248   1
 -16  -1   2 2786.38 183.340   1
  15   1  -2 124.129 42.1686   1
  15  -1  -2 145.815 46.5760   1
 -15  -1   2 147.583 41.2175   1
 -15   1   2 125.194 41.9606   1
  14  -1  -2 10834.8 512.726   1
 -14  -1   2 9575.62 505.476   1
 -13   1   2 79473.3 3479.96   1
  13  -1  -2 75131.7 3483.26   1
 -12   1   2 3037.51 179.082   1
  12  -1  -2 2968.87 180.255   1
  12   1  -2 3178.87 185.659   1
 -12  -1   2 2828.83 178.440   1
 -11   1   2 8768.77 432.544   1
  11  -1  -2 8680.02 433.022   1
  11   1  -2 8699.23 435.372   1
 -11  -1   2 8812.75 435.511   1
 -10   1   2 4631.86 258.383   1
  10  -1  -2 5165.34 264.831   1
  10   1  -2 4983.30 265.324   1
 -10  -1   2 5163.77 263.147   1
  -9   1   2 11068.3 511.155   1
   9  -1  -2 10277.1 509.937   1
   9   1  -2 11366.7 517.266   1
  -9  -1   2 10118.5 510.431   1
  -8   1   2 171413. 7282.39   1
   8  -1  -2 161538. 7281.92   1
   8   1  -2 159880. 7283.12   1
  -8  -1   2 162150. 7283.88   1
   7  -1  -2 65829.2 2978.16   1
  -7   1   2 67441.6 2977.47   1
   6  -1  -2 1401.70 84.9365   1
   6   1  -2 1417.66 87.0364   1
  -6   1   2 1391.57 83.1483   1
  -6  -1   2 1343.16 85.3657   1
   5  -1  -2 27943.1 1337.19   1
   5   1  -2 30376.2 1339.26   1
  -5  -1   2 27251.4 1339.60   1
   4  -1  -2 44935.4 1999.91   1
   4   1  -2 41556.7 2003.90   1
  -4  -1   2 46034.6 2004.37   1
  -4   1   2 46427.0 1998.82   1
   3   1  -2 156435. 6454.63   1
   3  -1  -2 139343. 6448.16   1
  -3  -1   2 150291. 6454.11   1
  -3   1   2 143250. 6448.16   1
   2   1  -2 160312. 7093.55   1
  -2  -1   2 159824. 7093.60   1
  -1  -1   2 453016. 20056.3   1
   0  -1   2 81430.6 4088.16   1
   0   1  -2 93438.2 4089.85   1
   0   1   2 88473.6 4087.01   1
   1   1   2 181457. 7041.62   1
   1  -1   2 169585. 7042.55   1
  -1   1  -2 179627. 7043.39   1
   2   1   2 62787.3 2653.33   1
   2  -1   2 56934.8 2651.15   1
  -2  -1  -2 60822.7 2651.67   1
  -2   1  -2 57580.9 2652.00   1
   3   1   2 19450.8 724.968   1
  -3  -1  -2 17292.0 720.033   1
  -3   1  -2 18449.8 720.698   1
   5   1   2 2359.20 135.067   1
   5  -1   2 2026.25 130.709   1
  -5  -1  -2 2269.90 132.747   1
  -5   1  -2 2342.60 131.253   1
   6   1   2 89703.1 3866.96   1
   6  -1   2 93903.5 3867.93   1
  -6   1  -2 87633.5 3860.29   1
   7   1   2 122588. 5641.19   1
   7  -1   2 133469. 5643.72   1
  -7  -1  -2 126793. 5642.16   1
  -7   1  -2 123616. 5637.07   1
   8   1   2 21951.8 1037.79   1
  -8  -1  -2 21608.1 1036.84   1
  -8   1  -2 20913.9 1029.30   1
   9   1   2 2303.54 148.368   1
   9  -1   2 2148.05 143.687   1
  -9  -1  -2 1917.74 140.433   1
  -9   1  -2 2371.55 142.497   1
  10  -1   2 4575.54 251.034   1
 -10   1  -2 4139.83 241.013   1
  11   1   2 8050.83 417.860   1
  11  -1   2 7359.85 413.476   1
 -11  -1  -2 8092.98 411.360   1
 -11   1  -2 8376.07 409.730   1
  12   1   2 19863.3 946.674   1
  12  -1   2 20465.6 946.254   1
 -12  -1  -2 19488.1 939.618   1
 -12   1  -2 19841.7 940.226   1
  13  -1   2 190.900 49.6596   1
  13   1   2 335.153 61.0773   1
 -13   1  -2 235.214 55.5282   1
 -13  -1  -2 287.714 56.1567   1
  14   1   2 15669.8 702.721   1
  14  -1   2 12952.8 689.291   1
 -14   1  -2 14071.7 690.596   1
 -14  -1  -2 14158.6 692.400   1
  16   1   2 911.325 96.3208   1
  16  -1   2 893.422 98.7264   1
 -16   1  -2 1000.64 98.8949   1
 -16  -1  -2 895.597 92.6437   1
  17   1   2 2605.44 187.175   1
 -17   1  -2 2745.21 182.003   1
 -17  -1  -2 2655.53 182.099   1
  18   1   2 1892.69 146.708   1
  18  -1   2 1768.04 143.536   1
 -18  -1  -2 1734.09 138.948   1
  19   1   2 622.464 86.4150   1
  19  -1   2 693.834 87.0955   1
 -19  -1  -2 493.314 75.6922   1
 -19   1  -2 479.927 78.7328   1
  20   1   2 1411.67 127.201   1
  20  -1   2 1301.90 119.825   1
 -20   1  -2 1551.35 127.562   1
 -20  -1  -2 1279.89 122.048   1
  21  -1   2 435.675 70.5774   1
 -21   1  -2 483.969 77.1180   1
  22  -1   2 1169.20 108.076   1
  22   1   2 876.892 101.437   1
 -22  -1  -2 915.288 98.7738   1
 -22   1  -2 876.317 97.8921   1
  23  -1   2-9.73830 49.8000   1
 -23   1  -2-9.18450 42.9919   1
  24  -1   2 1421.91 124.950   1
  24   1   2 1284.12 120.424   1
 -24   1  -2 983.140 108.174   1
 -24  -1  -2 1355.33 119.990   1
  25   1   2 27.6169 49.5537   1
  25  -1   2-28.8982 48.5883   1
 -25   1  -2-8.82374 48.0738   1
 -25  -1  -2 17.8495 51.9814   1
  26   2  -2 136.521 61.5983   1
 -26  -2   2 304.186 65.5861   1
  25   2  -2-9.85638 46.8733   1
  25  -2  -2-31.1824 50.1970   1
 -25  -2   2 9.23123 43.9003   1
 -25   2   2 37.7338 51.3958   1
  24   2  -2 365.672 74.3977   1
 -24  -2   2 552.738 77.8425   1
  23   2  -2-10.0957 50.9349   1
  23  -2  -2 40.6987 51.3332   1
 -23  -2   2 55.9207 52.5714   1
 -23   2   2 9.47031 49.0898   1
  22   2  -2 574.219 78.8188   1
  22  -2  -2 524.212 79.7436   1
 -22  -2   2 588.226 80.8846   1
 -22   2   2 678.928 84.2581   1
  21  -2  -2 9.60256 40.3641   1
 -21   2   2-18.7484 45.2719   1
  20   2  -2 2071.45 159.982   1
  20  -2  -2 2230.98 160.494   1
 -20   2   2 2218.19 159.939   1
 -20  -2   2 2058.93 156.793   1
  19   2  -2 126.473 49.8102   1
  19  -2  -2 259.471 56.8235   1
 -19  -2   2 216.154 57.7985   1
 -19   2   2 180.711 51.1054   1
  18   2  -2 5894.57 338.137   1
 -18  -2   2 6192.62 335.576   1
  17   2  -2 318.562 57.9864   1
  17  -2  -2 292.829 60.0700   1
 -17  -2   2 347.505 61.4385   1
 -17   2   2 319.011 58.6378   1
  16   2  -2 8.79787 34.6951   1
  16  -2  -2 16.5573 37.4826   1
 -16  -2   2 51.2413 39.3277   1
 -16   2   2-23.9207 34.8348   1
  15  -2  -2 2969.89 189.026   1
 -15  -2   2 3190.63 194.776   1
 -15   2   2 2901.30 185.376   1
  14   2  -2 16107.8 788.566   1
  14  -2  -2 17909.5 791.061   1
 -14  -2   2 15838.9 786.377   1
 -14   2   2 15939.2 780.834   1
  13   2  -2 60.3837 40.1864   1
  13  -2  -2 49.4317 38.5304   1
 -13  -2   2 49.6337 36.8047   1
 -13   2   2 33.4765 33.3649   1
  12   2  -2 51942.9 2245.77   1
 -12  -2   2 50208.8 2241.67   1
 -12   2   2 46629.6 2232.53   1
  11   2  -2 6889.47 348.347   1
  11  -2  -2 6546.11 341.122   1
 -11  -2   2 6848.08 346.054   1
 -11   2   2 6491.59 338.766   1
  10   2  -2 42348.9 1864.28   1
  10  -2  -2 39953.3 1855.99   1
 -10  -2   2 40755.2 1859.54   1
 -10   2   2 40992.4 1854.99   1
   9   2  -2 47191.5 2077.35   1
  -9   2   2 43644.5 2067.35   1
   9  -2  -2 45843.9 2071.13   1
  -9  -2   2 47680.2 2077.81   1
   8   2  -2 4730.75 223.245   1
  -8   2   2 3702.05 209.956   1
  -8  -2   2 3666.31 215.343   1
   8  -2  -2 4366.53 214.758   1
   7   2  -2 6665.52 332.828   1
  -7   2   2 7132.92 328.853   1
  -7  -2   2 7023.20 334.343   1
   7  -2  -2 6299.58 327.463   1
  -6   2   2 13479.9 609.297   1
   6  -2  -2 12972.7 610.318   1
   5   2  -2 97.4944 29.1960   1
  -5  -2   2 131.842 30.4579   1
  -5   2   2 117.435 23.6977   1
   5  -2  -2 80.2066 24.1983   1
  -4  -2   2 365920. 17779.4   1
   4   2  -2 394108. 17780.3   1
  -4   2   2 413182. 17772.5   1
   4  -2  -2 419841. 17773.7   1
  -3  -2   2 7300.08 361.500   1
   3  -2  -2 7777.04 355.014   1
  -3   2   2 8011.15 356.318   1
   3   2  -2 7725.97 361.751   1
   2   2  -2 4280.65 219.717   1
  -2   2   2 4135.96 213.222   1
   2  -2  -2 5133.47 215.291   1
  -2  -2   2 4919.58 221.642   1
   1  -2  -2 117882. 5074.04   1
  -1  -2   2 113986. 5080.86   1
   1   2  -2 103467. 5078.61   1
  -1   2   2 119031. 5073.92   1
   0  -2   2 64561.0 2818.97   1
   0   2  -2 63119.6 2817.99   1
   0  -2  -2 66086.2 2815.11   1
   0   2   2 59876.2 2813.85   1
   1  -2   2 3694.57 198.441   1
  -1   2  -2 4213.18 201.768   1
  -1  -2  -2 3979.22 199.391   1
   1   2   2 4338.53 199.016   1
   2  -2   2 390062. 15071.7   1
  -2   2  -2 392934. 15069.7   1
   2   2   2 345211. 15067.2   1
  -3  -2  -2 33763.5 1512.93   1
  -3   2  -2 34055.7 1513.27   1
   3  -2   2 32100.0 1515.94   1
   3   2   2 34259.1 1515.04   1
   5   2   2 44960.2 2040.15   1
  -5  -2  -2 43354.0 2034.41   1
  -5   2  -2 47585.2 2035.42   1
   5  -2   2 44727.9 2035.22   1
  -6  -2  -2 123.692 35.1670   1
  -6   2  -2 113.836 33.5338   1
   6  -2   2 60.0087 31.9984   1
   6   2   2 74.3454 31.1954   1
   7   2   2 20218.9 931.148   1
   7  -2   2 19013.7 928.434   1
  -7  -2  -2 20481.9 930.725   1
  -7   2  -2 20180.1 927.666   1
   8   2   2 532.492 64.5806   1
   8  -2   2 515.102 61.7335   1
  -8  -2  -2 536.344 62.4794   1
  -8   2  -2 621.268 64.2149   1
   9   2   2 29130.6 1327.39   1
   9  -2   2 27674.3 1324.44   1
  -9  -2  -2 29298.6 1327.48   1
  -9   2  -2 28947.2 1324.92   1
  11   2   2 9915.44 528.617   1
  11  -2   2 10742.7 529.521   1
 -11  -2  -2 10512.2 529.661   1
 -11   2  -2 11346.0 530.425   1
  12   2   2 14645.0 712.617   1
  12  -2   2 14665.1 709.555   1
 -12  -2  -2 15653.6 715.593   1
 -12   2  -2 13707.7 706.746   1
  13   2   2 9516.87 488.535   1
  13  -2   2 8873.35 483.457   1
 -13  -2  -2 9854.71 488.385   1
 -13   2  -2 9938.48 487.575   1
  14   2   2 1387.70 124.356   1
  14  -2   2 1450.28 122.951   1
 -14  -2  -2 1838.59 131.430   1
 -14   2  -2 1751.18 129.585   1
  15   2   2 15218.4 745.673   1
 -15  -2  -2 15121.6 743.487   1
  16   2   2 761.157 88.5308   1
  16  -2   2 860.268 93.5989   1
 -16  -2  -2 747.616 84.3697   1
 -16   2  -2 760.686 88.6740   1
  17   2   2 503.592 72.7250   1
  17  -2   2 382.006 66.5450   1
 -17  -2  -2 321.127 64.2282   1
 -17   2  -2 403.062 68.1685   1
  18   2   2 29.2666 47.1182   1
  18  -2   2 28.3269 42.0099   1
 -18  -2  -2-9.39502 43.2662   1
 -18   2  -2 18.4644 41.8023   1
  19  -2   2 914.193 97.5017   1
 -19  -2  -2 715.531 88.9766   1
 -19   2  -2 856.058 96.0178   1
  20   2   2-19.9149 44.2953   1
  20  -2   2-9.92916 50.0835   1
 -20   2  -2 37.2947 49.5734   1
  21  -2   2 1303.59 125.288   1
 -21   2  -2 1356.66 121.254   1
  22   2   2 29.4668 48.1617   1
  22  -2   2 30.2884 53.0173   1
 -22  -2  -2 18.0452 41.5610   1
 -22   2  -2 27.8052 47.4090   1
  23   2   2 567.397 79.4192   1
 -23   2  -2 564.635 80.9633   1
 -23  -2  -2 557.535 80.4101   1
  24  -2   2 49.1253 50.2987   1
  24   2   2 57.2879 52.6894   1
 -24  -2  -2 53.2040 47.2074   1
 -24   2  -2 55.8105 54.7907   1
  25  -2   2 238.575 63.1315   1
  25   2   2 228.839 61.1654   1
 -25  -2  -2 332.449 65.1553   1
 -25   2  -2 439.858 77.4410   1
  26   3  -2 49.7517 52.9535   1
 -26  -3   2 52.1577 51.2059   1
 -25   3   2 85.4055 51.2214   1
  24   3  -2 60.5933 47.2925   1
  24  -3  -2-30.7725 48.0347   1
 -24  -3   2 18.7921 44.7079   1
 -24   3   2 77.3409 54.5396   1
  23  -3  -2 102.726 55.5708   1
 -23   3   2 146.236 55.8593   1
  22   3  -2 30.3541 45.8586   1
  22  -3  -2 51.2188 45.6215   1
 -22  -3   2 56.9935 49.9177   1
 -22   3   2 57.5556 49.1020   1
  21   3  -2 1758.41 142.386   1
  21  -3  -2 1550.56 135.479   1
 -21  -3   2 1476.55 133.995   1
 -21   3   2 1699.27 135.199   1
  20   3  -2 898.172 97.3317   1
  20  -3  -2 729.780 90.0741   1
 -20  -3   2 838.157 94.1430   1
 -20   3   2 804.324 91.9377   1
  19   3  -2 369.380 63.9486   1
  19  -3  -2 440.464 71.2748   1
 -19  -3   2 398.251 70.8361   1
 -19   3   2 490.224 71.1767   1
  18   3  -2 9.52865 37.5859   1
 -18  -3   2 36.9470 41.1013   1
  17  -3  -2 6291.22 350.629   1
 -17   3   2 6477.80 347.922   1
  16   3  -2 3580.43 226.121   1
  16  -3  -2 3612.41 223.486   1
 -16  -3   2 3877.49 230.645   1
 -16   3   2 3782.36 224.401   1
  15   3  -2 13261.9 614.316   1
  15  -3  -2 12479.7 605.862   1
 -15  -3   2 11196.1 599.577   1
 -15   3   2 12244.1 601.921   1
  14   3  -2 16.5059 34.7202   1
  14  -3  -2 60.2618 38.5466   1
 -14  -3   2 23.5034 32.9628   1
 -14   3   2 36.1413 34.9373   1
  13   3  -2 9176.02 491.506   1
  13  -3  -2 10151.4 492.090   1
 -13  -3   2 9475.66 490.220   1
 -13   3   2 10456.3 491.321   1
  12  -3  -2 12914.8 652.725   1
 -12   3   2 14280.9 654.182   1
 -11   3   2 45218.4 2065.67   1
 -11  -3   2 46238.3 2072.32   1
  11   3  -2 45398.7 2071.85   1
  10   3  -2 39718.3 1833.82   1
 -10   3   2 38657.2 1823.80   1
 -10  -3   2 41323.0 1832.46   1
  10  -3  -2 41535.6 1828.67   1
   9   3  -2 1093.62 88.2997   1
  -9   3   2 1086.53 79.0250   1
  -9  -3   2 906.555 82.5692   1
   9  -3  -2 956.098 78.9946   1
   8   3  -2 8427.71 448.462   1
  -8   3   2 9223.78 444.138   1
   8  -3  -2 10112.8 448.989   1
  -8  -3   2 9265.95 451.919   1
  -7  -3   2 4410.40 225.362   1
   7   3  -2 4073.82 223.711   1
   6  -3  -2 42374.1 1788.97   1
  -6  -3   2 42263.4 1796.63   1
   6   3  -2 40893.9 1797.06   1
  -5   3   2 37824.2 1500.25   1
   5  -3  -2 29824.7 1493.68   1
  -4  -3   2 77747.2 3270.28   1
   4  -3  -2 72375.6 3260.18   1
   4   3  -2 80350.6 3269.78   1
  -3  -3   2 23528.6 1065.13   1
   3   3  -2 22735.3 1063.65   1
  -3   3   2 23405.0 1055.69   1
   3  -3  -2 24016.1 1056.96   1
  -2   3   2 54235.7 2471.81   1
   2   3  -2 58590.1 2479.04   1
  -2  -3   2 57137.1 2478.73   1
   2  -3  -2 53243.2 2472.22   1
  -1   3   2 109083. 4557.68   1
   1   3  -2 115385. 4566.18   1
  -1  -3   2 107071. 4565.11   1
   0  -3  -2 140641. 6240.83   1
   0  -3   2 144767. 6245.61   1
   0   3  -2 135025. 6244.20   1
   0   3   2 141761. 6239.83   1
   1  -3   2 357.540 40.9896   1
  -1   3  -2 289.638 38.9646   1
  -1  -3  -2 309.985 37.4416   1
   1   3   2 327.379 36.1404   1
   2  -3   2 29429.2 1381.11   1
  -2   3  -2 31342.1 1382.96   1
  -2  -3  -2 32425.4 1383.22   1
   2   3   2 29322.8 1381.39   1
   4  -3   2 7897.43 385.512   1
  -4   3  -2 8014.03 384.462   1
   4   3   2 7623.15 384.915   1
  -4  -3  -2 8214.54 388.062   1
  -5  -3  -2 7527.14 399.140   1
  -5   3  -2 7995.51 397.464   1
   5  -3   2 8441.80 401.959   1
   5   3   2 8901.02 405.685   1
   6   3   2 8957.46 433.058   1
   6  -3   2 9283.73 433.099   1
  -6   3  -2 9256.92 430.683   1
   7   3   2 4252.37 245.147   1
   7  -3   2 4551.00 247.726   1
  -7  -3  -2 4631.84 247.262   1
  -7   3  -2 4700.64 245.907   1
   8  -3   2 1454.68 117.903   1
  -8  -3  -2 1427.12 114.360   1
  -8   3  -2 1291.93 117.897   1
   9   3   2 18633.4 871.679   1
   9  -3   2 18133.7 868.530   1
  -9  -3  -2 18742.9 867.076   1
  -9   3  -2 17897.0 863.481   1
  10   3   2 30236.4 1407.34   1
 -10  -3  -2 30548.1 1403.11   1
  11   3   2 15006.1 696.667   1
  11  -3   2 14541.5 692.316   1
 -11  -3  -2 12969.8 687.382   1
 -11   3  -2 14565.0 688.857   1
  12   3   2 21938.7 1026.01   1
  12  -3   2 21757.6 1021.74   1
 -12  -3  -2 22397.7 1024.23   1
 -12   3  -2 20597.5 1015.51   1
  13   3   2 141.297 43.1140   1
  13  -3   2 305.955 57.0964   1
 -13  -3  -2 263.224 53.3540   1
 -13   3  -2 216.256 53.4859   1
  14   3   2 3069.81 203.301   1
  14  -3   2 3188.10 203.320   1
 -14  -3  -2 3290.64 203.984   1
 -14   3  -2 3011.93 198.278   1
  15   3   2 2023.10 157.875   1
 -15  -3  -2 2361.07 162.348   1
  16   3   2 2227.68 158.067   1
  16  -3   2 1873.85 151.199   1
 -16  -3  -2 2069.88 154.113   1
 -16   3  -2 2055.65 150.322   1
  17   3   2 734.042 89.2790   1
  17  -3   2 602.659 81.3994   1
 -17  -3  -2 728.202 82.0290   1
 -17   3  -2 811.733 85.6780   1
  18  -3   2 39.7810 53.5354   1
 -18   3  -2-36.6409 46.8426   1
  19   3   2 776.568 93.3656   1
  19  -3   2 777.162 95.5773   1
 -19  -3  -2 912.915 95.8855   1
 -19   3  -2 943.608 98.1635   1
  20  -3   2 1194.28 115.626   1
  20   3   2 901.292 104.338   1
 -20  -3  -2 990.315 105.184   1
 -20   3  -2 1194.84 111.305   1
  21   3   2-9.99522 44.4653   1
 -21  -3  -2-9.30812 42.1418   1
  22   3   2 1440.49 126.374   1
  22  -3   2 1309.79 124.285   1
 -22  -3  -2 1475.24 126.042   1
 -22   3  -2 1432.54 125.679   1
  23   3   2 49.3946 53.1908   1
 -23  -3  -2 8.63807 44.7803   1
  24   3   2 94.0745 45.6805   1
  24  -3   2 107.502 55.3193   1
 -24  -3  -2 123.322 50.4503   1
 -24   3  -2 107.770 53.0640   1
  25  -3   2 38.0854 46.6940   1
  25   3   2-27.5999 51.3219   1
 -25   3  -2 104.078 50.5352   1
 -25  -3  -2-8.68167 50.0554   1
 -27  -4   2 76.6301 46.5124   1
  26   4  -2 330.210 65.4595   1
 -26  -4   2 234.064 62.7070   1
  25   4  -2-9.87593 45.4791   1
 -25  -4   2-18.7123 49.7500   1
  24   4  -2-19.9947 50.4276   1
  24  -4  -2 10.2546 47.9991   1
 -24  -4   2-9.48031 49.1299   1
 -24   4   2 9.35258 49.7271   1
  23   4  -2-10.1144 44.9993   1
  23  -4  -2-30.7404 42.2076   1
 -23  -4   2-9.41836 41.1488   1
 -23   4   2-18.7259 45.2227   1
  22   4  -2 41.1011 44.0528   1
  22  -4  -2 30.6426 52.9382   1
 -22  -4   2 9.28359 39.8025   1
 -22   4   2-9.41122 50.6659   1
  21   4  -2 736.180 92.7368   1
  21  -4  -2 1001.39 103.276   1
 -21  -4   2 1074.22 103.963   1
 -21   4   2 1017.40 100.420   1
  20  -4  -2 817.130 92.5774   1
 -20   4   2 588.687 80.5104   1
  19   4  -2 769.652 92.6921   1
  19  -4  -2 689.252 88.0568   1
 -19  -4   2 820.558 94.5799   1
 -19   4   2 804.706 91.8700   1
  18   4  -2 681.942 88.0349   1
 -18  -4   2 864.637 93.8147   1
  17   4  -2 517.769 75.7990   1
  17  -4  -2 533.681 76.6134   1
 -17  -4   2 537.207 75.9075   1
 -17   4   2 530.422 73.5665   1
  16  -4  -2 8661.55 473.961   1
 -16  -4   2 9570.60 477.231   1
 -16   4   2 9503.38 473.858   1
  15   4  -2-17.8256 44.3285   1
  15  -4  -2 16.5657 35.5060   1
 -15  -4   2 8.35232 42.7112   1
 -15   4   2-23.5515 34.9230   1
  14   4  -2 1284.42 112.791   1
 -14  -4   2 1183.92 109.718   1
  14  -4  -2 1254.96 108.788   1
 -13  -4   2 45.9191 39.1444   1
  13   4  -2-8.03389 38.8072   1
 -12   4   2 11040.7 525.457   1
  12  -4  -2 10881.7 529.176   1
 -12  -4   2 10341.6 529.201   1
  12   4  -2 10420.3 530.073   1
 -11   4   2 13716.2 644.771   1
  11  -4  -2 14596.1 651.560   1
 -10  -4   2 15189.6 688.338   1
  10   4  -2 14071.6 685.051   1
 -10   4   2 13781.9 675.075   1
   9  -4  -2 15735.0 709.326   1
  -9  -4   2 14983.7 714.415   1
  -9   4   2 14697.0 704.013   1
   9   4  -2 14641.3 716.009   1
   8  -4  -2 3152.61 164.188   1
  -8  -4   2 2733.06 167.407   1
  -8   4   2 2708.07 159.107   1
   8   4  -2 2844.45 171.245   1
   7  -4  -2 3814.34 203.714   1
  -7  -4   2 3667.41 211.541   1
   7   4  -2 3950.08 214.162   1
  -7   4   2 4059.22 206.030   1
  -6  -4   2 90998.6 3953.25   1
   6   4  -2 86014.8 3950.80   1
  -5  -4   2 1334.97 88.9617   1
   5  -4  -2 1199.77 83.4772   1
   5   4  -2 1013.26 84.0646   1
  -5   4   2 1263.78 79.8114   1
  -4  -4   2 12542.1 564.400   1
  -4   4   2 11855.9 554.080   1
   4   4  -2 12683.6 563.527   1
   4  -4  -2 11102.8 553.065   1
   3  -4  -2 11905.9 544.007   1
  -3   4   2 11523.8 541.524   1
   2  -4  -2 45305.5 2088.54   1
  -2   4   2 47996.3 2088.90   1
  -1   4   2 24501.5 1092.78   1
   1  -4  -2 23769.0 1093.36   1
   0   4   2 59052.4 2649.18   1
   0  -4  -2 59407.1 2649.47   1
   1   4   2 5760.56 291.805   1
  -1  -4  -2 6067.79 291.531   1
   2  -4   2 111061. 4859.43   1
  -2   4  -2 107076. 4857.58   1
   3  -4   2 29325.3 1351.29   1
  -3   4  -2 29003.3 1349.16   1
  -3  -4  -2 30403.8 1352.33   1
   3   4   2 30163.3 1353.80   1
  -4   4  -2 82302.9 3387.74   1
  -4  -4  -2 78099.0 3383.36   1
   4   4   2 76246.2 3382.59   1
   5  -4   2 49780.8 2235.07   1
  -5   4  -2 46401.8 2232.32   1
  -5  -4  -2 50662.0 2235.99   1
   5   4   2 51437.3 2236.32   1
  -6   4  -2 6759.25 338.166   1
  -6  -4  -2 7006.11 342.971   1
   6   4   2 7254.69 345.831   1
   7  -4   2 2714.39 164.631   1
  -7   4  -2 2446.62 158.996   1
   7   4   2 2891.98 168.142   1
  -7  -4  -2 2670.64 165.858   1
  -8  -4  -2 33.2994 28.7205   1
   8  -4   2 66.7567 32.3915   1
  -8   4  -2 80.4460 32.6393   1
   8   4   2 122.788 38.1691   1
  -9   4  -2 4031.61 229.290   1
   9  -4   2 4182.10 236.609   1
 -10   4  -2 1986.09 132.632   1
  10  -4   2 2090.72 139.200   1
  10   4   2 1916.80 137.608   1
 -11   4  -2 24674.7 1203.38   1
  11  -4   2 26465.0 1209.81   1
 -11  -4  -2 25881.9 1207.39   1
  11   4   2 26582.9 1212.64   1
 -12   4  -2 2538.61 168.570   1
  12  -4   2 2561.83 171.800   1
 -12  -4  -2 2606.69 171.500   1
  12   4   2 2447.07 170.585   1
 -13   4  -2 11262.7 563.583   1
  13  -4   2 11093.5 565.248   1
 -13  -4  -2 11030.1 563.559   1
  13   4   2 11682.7 569.483   1
 -14   4  -2 11090.2 553.143   1
  14  -4   2 10878.9 557.256   1
 -15   4  -2 440.167 65.7383   1
  15  -4   2 454.946 69.4652   1
 -15  -4  -2 457.436 70.2339   1
  15   4   2 400.316 70.2605   1
  16  -4   2 66.6945 44.6861   1
 -16  -4  -2 56.4145 50.0717   1
  16   4   2 68.0865 47.7632   1
 -17   4  -2 557.202 72.1208   1
  17  -4   2 470.415 72.8239   1
 -17  -4  -2 442.590 71.5649   1
  17   4   2 499.608 73.2608   1
 -18   4  -2 525.132 74.3801   1
  18  -4   2 418.922 73.1809   1
 -18  -4  -2 528.552 73.1845   1
  18   4   2 409.278 69.2820   1
 -19   4  -2 296.802 62.5082   1
  19  -4   2 261.132 59.0630   1
 -19  -4  -2 241.145 58.4867   1
  19   4   2 262.261 63.4100   1
  20  -4   2 503.468 78.0919   1
 -20   4  -2 445.603 69.0061   1
 -20  -4  -2 478.031 78.0236   1
  21   4   2 1328.70 123.006   1
 -22   4  -2 9.05120 51.0440   1
  22  -4   2-19.9190 50.9296   1
 -22  -4  -2 9.30710 42.1353   1
  22   4   2 9.81364 46.6700   1
 -23   4  -2 54.1430 40.9602   1
  23  -4   2 29.5755 48.4168   1
 -23  -4  -2 45.0770 46.1969   1
  23   4   2 145.716 57.2437   1
 -24   4  -2 160.699 59.2817   1
  24  -4   2 145.220 55.9926   1
 -24  -4  -2 94.4698 47.0230   1
  24   4   2 57.1715 44.1234   1
 -25   4  -2 17.5097 49.3973   1
  25  -4   2 56.4972 48.1765   1
 -26  -5   2 27.3672 44.0675   1
  26   5  -2 19.1688 41.0981   1
 -25  -5   2 111.121 49.5518   1
  25   5  -2 147.412 55.7029   1
 -24   5   2-9.52047 45.9777   1
 -24  -5   2 9.27985 46.1537   1
  24   5  -2-10.0546 44.7278   1
 -23   5   2 732.701 89.6528   1
  23  -5  -2 720.985 91.1748   1
 -23  -5   2 604.135 86.7304   1
  23   5  -2 507.344 85.7630   1
 -22   5   2-9.45799 49.6549   1
  22  -5  -2 30.3761 43.4039   1
 -22  -5   2 28.7679 47.6927   1
  22   5  -2-40.3557 48.7228   1
 -21  -5   2 410.323 71.0954   1
  21   5  -2 414.221 72.8709   1
 -20   5   2 723.493 86.2656   1
  20  -5  -2 593.340 83.7455   1
 -20  -5   2 646.776 85.5361   1
  20   5  -2 685.740 90.1181   1
 -19   5   2 465.967 72.3254   1
  19  -5  -2 415.817 71.8724   1
 -19  -5   2 401.894 70.7234   1
  19   5  -2 548.382 79.3941   1
  18   5  -2 574.410 78.0304   1
  18  -5  -2 423.230 71.3607   1
 -18   5   2 549.608 74.3706   1
  17   5  -2 1265.93 118.143   1
 -17   5   2 1554.55 120.193   1
 -17  -5   2 1253.25 113.900   1
  17  -5  -2 1146.80 111.755   1
  16  -5  -2 1936.14 147.546   1
 -16   5   2 2116.55 148.018   1
 -15   5   2 4960.76 287.034   1
  15  -5  -2 5642.05 296.437   1
 -15  -5   2 5021.64 292.621   1
  15   5  -2 5161.15 297.174   1
  14   5  -2 51.3803 44.4682   1
 -14   5   2 112.019 44.0381   1
  14  -5  -2-7.94543 34.1767   1
 -14  -5   2 124.063 48.2558   1
  13   5  -2 11490.1 616.311   1
  13  -5  -2 12704.3 617.175   1
 -13   5   2 13189.6 616.205   1
 -13  -5   2 13106.8 622.673   1
  12  -5  -2 2566.64 160.216   1
 -12  -5   2 2320.82 162.095   1
 -12   5   2 2374.30 154.833   1
  12   5  -2 2533.92 166.547   1
  11  -5  -2 32140.0 1389.85   1
 -11  -5   2 29589.9 1397.28   1
 -11   5   2 30747.2 1386.24   1
  11   5  -2 27955.2 1390.89   1
  10  -5  -2 17031.6 761.828   1
 -10  -5   2 15766.5 768.214   1
  10   5  -2 16031.5 766.130   1
 -10   5   2 15404.2 756.731   1
  -9  -5   2 5629.13 311.120   1
  -9   5   2 6278.12 308.309   1
   9   5  -2 5745.21 311.295   1
   8  -5  -2 30.9345 29.1311   1
  -8  -5   2 37.9225 34.0701   1
  -8   5   2 57.3272 26.7107   1
   8   5  -2 32.4766 30.4557   1
   7  -5  -2 1353.88 92.5575   1
  -7  -5   2 1131.87 93.2105   1
   7   5  -2 1229.11 98.1315   1
  -7   5   2 1273.35 88.8753   1
  -6  -5   2 30768.7 1373.11   1
   6  -5  -2 30143.7 1366.58   1
   6   5  -2 31095.6 1374.07   1
  -6   5   2 28516.1 1362.57   1
  -5  -5   2 159746. 6861.48   1
   5   5  -2 152760. 6859.27   1
  -5   5   2 152547. 6853.00   1
   5  -5  -2 152183. 6851.74   1
  -4  -5   2 6450.57 317.920   1
   4   5  -2 6048.56 315.203   1
  -3  -5   2 20912.2 985.979   1
   3   5  -2 21719.1 982.355   1
   2   5  -2 15511.2 748.590   1
  -2  -5   2 16842.3 752.101   1
   1   5  -2 30321.7 1337.24   1
  -1  -5   2 28420.7 1333.82   1
   0  -5  -2 26590.2 1179.01   1
   0   5   2 23751.1 1175.10   1
   0   5  -2 26631.5 1182.92   1
   0  -5   2 27045.8 1186.39   1
  -1  -5  -2 105423. 4665.22   1
  -1   5  -2 103914. 4664.86   1
   1   5   2 104608. 4663.91   1
   1  -5   2 104491. 4666.57   1
  -2  -5  -2 6601.83 324.885   1
   2  -5   2 5973.51 328.780   1
  -2   5  -2 6557.66 327.718   1
   2   5   2 6894.55 326.106   1
   3   5   2 3056.36 182.574   1
  -3  -5  -2 3269.42 180.863   1
  -3   5  -2 3368.68 182.990   1
   3  -5   2 3147.71 181.319   1
   4   5   2 9170.31 457.239   1
  -4  -5  -2 9201.28 456.923   1
  -4   5  -2 9780.35 457.700   1
   4  -5   2 9160.46 455.870   1
   5   5   2 82.1019 32.7968   1
  -5  -5  -2 157.839 38.1507   1
  -5   5  -2 169.409 33.0107   1
   5  -5   2 91.5610 30.5467   1
   6   5   2 31458.4 1399.86   1
  -6  -5  -2 30430.0 1395.83   1
  -6   5  -2 32127.9 1399.85   1
   6  -5   2 28205.4 1387.08   1
   7   5   2 1972.85 134.687   1
   7  -5   2 1902.36 131.397   1
  -7  -5  -2 2017.36 136.111   1
  -7   5  -2 1852.05 129.685   1
  -8   5  -2 289.947 47.1792   1
   8  -5   2 183.740 43.6854   1
  -9  -5  -2 34244.8 1634.15   1
   9   5   2 36892.0 1636.53   1
  10  -5   2 2359.16 156.090   1
  10   5   2 2295.62 155.452   1
 -10   5  -2 2212.06 151.186   1
 -10  -5  -2 2308.39 157.441   1
  11  -5   2 6093.19 320.362   1
  11   5   2 5811.09 321.606   1
 -11   5  -2 6086.71 318.539   1
 -11  -5  -2 5370.43 317.018   1
  12  -5   2 16858.0 821.706   1
  12   5   2 16572.7 822.063   1
 -12  -5  -2 16987.3 822.605   1
 -12   5  -2 17749.1 819.962   1
 -13  -5  -2 2547.55 180.931   1
 -13   5  -2 2534.32 173.363   1
  13  -5   2 2750.65 182.827   1
  13   5   2 2937.92 191.239   1
 -14  -5  -2 70.0417 43.0702   1
  14   5   2 93.7068 44.0106   1
 -15  -5  -2 8253.93 410.906   1
  15  -5   2 6875.27 403.014   1
  15   5   2 7697.91 408.393   1
 -16  -5  -2 37.7450 35.5173   1
  16  -5   2 66.9449 46.9108   1
 -16   5  -2 17.6883 37.9496   1
  16   5   2 38.9695 42.5913   1
  17  -5   2 29.2304 38.4218   1
 -17   5  -2-9.00489 38.6027   1
  18   5   2 79.6102 45.1156   1
 -18  -5  -2 28.9482 42.9923   1
 -19  -5  -2 1143.23 111.981   1
  19   5   2 1241.87 118.157   1
  19  -5   2 1136.27 113.142   1
 -19   5  -2 1236.43 115.806   1
 -20   5  -2 482.965 73.3093   1
  20  -5   2 219.359 60.2141   1
  21   5   2 80.0459 50.5677   1
  21  -5   2 79.5605 46.6561   1
 -21   5  -2 65.0015 43.5784   1
 -21  -5  -2 64.6799 42.6625   1
 -22   5  -2 175.316 62.8328   1
  22  -5   2 274.686 65.6810   1
  23   5   2 172.047 61.6699   1
  23  -5   2 202.370 57.2214   1
 -23   5  -2 127.607 50.2432   1
 -23  -5  -2 201.648 60.1731   1
  24   5   2 56.6818 47.8895   1
 -24  -5  -2 157.946 54.4174   1
  26   6  -2 47.7289 49.5615   1
 -26  -6   2 89.3658 58.7547   1
  25   6  -2 107.990 50.9073   1
 -25  -6   2-9.05143 41.0166   1
  24   6  -2 29.9486 52.4106   1
 -24  -6   2-27.5533 46.9662   1
  23   6  -2 29.9837 51.1182   1
  23  -6  -2 30.0499 46.1330   1
 -23   6   2 38.3550 48.3764   1
 -23  -6   2-9.50305 51.1641   1
  22   6  -2 253.596 63.8153   1
  22  -6  -2 139.239 53.5629   1
 -22   6   2 200.281 60.0691   1
 -22  -6   2 185.701 59.2940   1
  21   6  -2 81.1811 52.7255   1
  21  -6  -2 118.019 53.0776   1
 -21   6   2 28.2091 44.8787   1
 -21  -6   2 126.380 56.1582   1
  20   6  -2 347.108 68.5807   1
  20  -6  -2 242.152 59.7222   1
 -20   6   2 361.277 64.2431   1
 -20  -6   2 281.829 62.0984   1
 -19   6   2 54.5192 47.8041   1
  19  -6  -2 85.3470 48.5906   1
  18   6  -2 317.653 60.6190   1
 -18  -6   2 481.276 70.1399   1
 -18   6   2 319.299 60.9036   1
  18  -6  -2 351.681 66.1701   1
 -17  -6   2 251.271 58.7208   1
  17   6  -2 289.987 59.2505   1
  16  -6  -2 920.693 96.5646   1
 -16  -6   2 1092.94 104.491   1
  16   6  -2 1172.99 109.659   1
 -16   6   2 1021.20 99.2544   1
 -15   6   2-8.06244 34.5627   1
  15  -6  -2-8.37229 39.8169   1
  14  -6  -2 466.034 68.1882   1
  14   6  -2 420.812 70.2438   1
 -14   6   2 651.820 74.0443   1
 -14  -6   2 666.290 77.1488   1
  13   6  -2 921.880 96.1629   1
 -13   6   2 916.871 88.4421   1
 -13  -6   2 978.446 95.9462   1
  13  -6  -2 878.474 86.1985   1
 -12  -6   2 40.0451 40.9738   1
  12   6  -2 16.2557 39.8614   1
  11   6  -2 1042.68 99.2207   1
 -11   6   2 1176.78 97.1638   1
  11  -6  -2 1080.44 91.8510   1
 -11  -6   2 1201.99 103.499   1
  10   6  -2 1204.66 102.526   1
 -10   6   2 1246.73 98.9395   1
  10  -6  -2 1116.33 96.8221   1
 -10  -6   2 1357.27 106.364   1
  -9   6   2 5643.77 297.726   1
   9  -6  -2 5704.04 301.760   1
   8   6  -2 26316.5 1231.61   1
  -8   6   2 26778.1 1222.88   1
  -8  -6   2 26583.8 1229.34   1
   7   6  -2 1741.08 123.019   1
   7  -6  -2 1845.64 119.954   1
  -7  -6   2 1571.81 123.897   1
  -7   6   2 1898.45 117.892   1
  -6   6   2 3456.13 203.396   1
   6  -6  -2 3355.26 203.318   1
  -6  -6   2 4594.30 222.223   1
   6   6  -2 4137.46 218.450   1
   5  -6  -2 2893.32 176.490   1
   5   6  -2 3089.29 183.469   1
  -5  -6   2 3635.59 192.095   1
  -5   6   2 3409.08 179.677   1
   4  -6  -2 184.224 36.4275   1
   4   6  -2 145.892 38.3679   1
  -4  -6   2 164.518 38.4826   1
  -4   6   2 136.471 31.3680   1
   3  -6  -2 684.411 63.6894   1
   3   6  -2 873.653 70.3217   1
  -3  -6   2 744.694 68.9600   1
  -3   6   2 742.987 64.6254   1
   2  -6  -2 73476.3 3248.30   1
   2   6  -2 73050.0 3252.43   1
  -2  -6   2 71049.7 3252.66   1
  -2   6   2 72572.6 3247.96   1
  -1  -6   2 5642.96 293.933   1
  -1   6   2 5764.04 288.737   1
   1  -6  -2 5698.33 289.357   1
   1   6  -2 5773.04 294.699   1
   0  -6   2 4237.37 233.734   1
   0   6   2 4377.67 231.006   1
   0  -6  -2 4471.58 232.079   1
   0   6  -2 4427.25 235.994   1
   1  -6   2 3839.90 217.514   1
   1   6   2 4282.68 217.051   1
  -1  -6  -2 4243.59 218.010   1
  -1   6  -2 3558.65 212.400   1
   2  -6   2 155980. 6708.53   1
  -2   6  -2 146563. 6705.60   1
  -2  -6  -2 154546. 6705.69   1
   2   6   2 145594. 6704.06   1
   3  -6   2 13043.1 633.158   1
  -3   6  -2 12681.9 631.478   1
  -3  -6  -2 13357.6 633.034   1
   3   6   2 14153.8 635.243   1
   4  -6   2 21254.4 1013.93   1
  -4   6  -2 22122.1 1013.53   1
  -4  -6  -2 22886.4 1016.05   1
   4   6   2 21034.5 1018.60   1
   5  -6   2 5390.90 293.558   1
  -5   6  -2 5603.14 292.776   1
  -5  -6  -2 5387.90 293.714   1
   5   6   2 5760.99 296.631   1
   6  -6   2 47.0334 36.2965   1
  -6   6  -2 76.8121 36.2264   1
  -6  -6  -2 94.1413 43.1599   1
   6   6   2 60.7676 37.3459   1
   7  -6   2 3804.62 220.855   1
  -7   6  -2 3862.47 220.089   1
  -8  -6  -2 239.508 49.9734   1
   8   6   2 178.907 43.4605   1
   9  -6   2 8291.72 444.938   1
  -9   6  -2 9410.03 448.389   1
  -9  -6  -2 8814.08 447.366   1
   9   6   2 8471.03 451.018   1
  10  -6   2 4946.92 281.347   1
 -10   6  -2 4805.66 276.748   1
 -10  -6  -2 5157.49 284.267   1
  10   6   2 5189.92 286.495   1
 -11   6  -2 2409.37 154.856   1
  11  -6   2 2393.65 156.910   1
 -11  -6  -2 1955.73 163.896   1
  11   6   2 1912.52 155.748   1
 -12   6  -2 627.572 72.4488   1
 -12  -6  -2 519.407 68.5904   1
  12  -6   2 566.038 69.9446   1
  12   6   2 428.513 66.5696   1
  13   6   2 613.562 75.3222   1
 -13  -6  -2 571.800 73.1576   1
 -13   6  -2 652.615 78.2229   1
  14  -6   2 1109.96 107.760   1
  14   6   2 1139.13 112.716   1
 -14  -6  -2 1374.33 114.281   1
 -14   6  -2 1234.43 110.399   1
 -15   6  -2 114.564 47.0914   1
  15   6   2 97.3224 51.3109   1
  15  -6   2 165.102 55.2682   1
 -15  -6  -2 54.7685 50.5399   1
  16  -6   2 2237.65 161.340   1
  16   6   2 2351.69 167.441   1
 -16   6  -2 2273.80 161.458   1
 -16  -6  -2 2093.02 159.019   1
  17  -6   2 2340.34 162.178   1
  17   6   2 2028.61 156.473   1
 -17   6  -2 1944.22 149.368   1
 -17  -6  -2 1782.39 150.678   1
  18  -6   2 1337.93 125.091   1
  18   6   2 1570.76 133.826   1
 -18  -6  -2 1578.81 130.057   1
 -18   6  -2 1642.63 131.459   1
 -19   6  -2 46.4437 55.7778   1
  19  -6   2 135.763 59.3606   1
 -19  -6  -2-9.71069 40.0091   1
  19   6   2-10.0374 43.8610   1
 -20   6  -2 602.720 82.4430   1
  20  -6   2 690.577 85.1717   1
 -20  -6  -2 672.686 83.6231   1
  20   6   2 747.497 87.8191   1
  21  -6   2 582.612 79.7420   1
 -21   6  -2 463.634 71.8884   1
 -21  -6  -2 403.646 65.9821   1
 -22   6  -2 341.878 64.2655   1
  22  -6   2 366.454 66.9340   1
 -22  -6  -2 380.639 66.6747   1
  22   6   2 235.783 57.8427   1
 -23   6  -2-27.3773 46.6777   1
  23  -6   2-19.0825 44.6721   1
 -24   6  -2 53.9301 50.1294   1
 -24  -6  -2 8.84885 51.0059   1
  24   6   2-9.23328 54.8931   1
 -25  -7   2 89.0988 53.5628   1
  25   7  -2 29.0791 54.7329   1
 -24  -7   2 9.36751 48.5562   1
  24   7  -2 39.1344 51.3747   1
 -23  -7   2-9.63820 47.9525   1
  23   7  -2-50.0557 56.4715   1
 -22  -7   2 433.988 81.7166   1
 -22   7   2 774.666 92.2139   1
  22  -7  -2 593.256 78.4490   1
  22   7  -2 605.654 85.9822   1
 -21   7   2 78.0870 55.7376   1
  21  -7  -2 59.1826 50.5319   1
 -20  -7   2 222.918 57.8659   1
 -20   7   2 250.747 61.0926   1
  20  -7  -2 155.796 51.6073   1
  20   7  -2 366.963 73.5136   1
 -19  -7   2 989.705 107.135   1
  19  -7  -2 1262.64 113.236   1
  19   7  -2 1153.23 113.368   1
 -18   7   2 1874.82 145.762   1
  18  -7  -2 1813.94 141.796   1
  17  -7  -2-8.97257 36.9534   1
 -17   7   2 37.0287 45.3784   1
  17   7  -2-29.6333 50.5117   1
 -17  -7   2 9.27196 38.1864   1
  16  -7  -2 384.907 62.2747   1
 -16   7   2 311.052 63.6541   1
  16   7  -2 265.744 57.1199   1
 -16  -7   2 347.814 59.3519   1
  15  -7  -2 6931.29 380.081   1
 -15   7   2 8049.55 395.047   1
  15   7  -2 6912.73 385.627   1
 -15  -7   2 7069.57 386.415   1
 -14   7   2 1352.01 116.788   1
  14  -7  -2 1367.50 114.490   1
  13  -7  -2 365.196 58.4887   1
 -13   7   2 307.513 55.4113   1
  13   7  -2 325.947 61.3877   1
 -13  -7   2 467.856 66.7213   1
  12  -7  -2 5019.59 270.337   1
  12   7  -2 4680.98 271.289   1
 -12  -7   2 5455.17 281.298   1
  11   7  -2 643.445 77.1575   1
 -11  -7   2 468.282 63.3783   1
  10  -7  -2 7081.48 364.449   1
 -10   7   2 6642.14 358.704   1
  10   7  -2 7163.35 369.614   1
 -10  -7   2 7037.58 368.549   1
   9  -7  -2 15124.5 750.733   1
  -9   7   2 15473.5 748.659   1
   9   7  -2 17751.6 766.460   1
  -9  -7   2 15104.6 757.172   1
   8  -7  -2 2892.40 179.083   1
   8   7  -2 3009.43 186.309   1
  -8   7   2 3089.45 178.995   1
  -8  -7   2 2926.11 185.021   1
  -7   7   2 1062.03 86.3498   1
  -7  -7   2 1090.95 93.1073   1
   7   7  -2 977.624 89.7859   1
   6  -7  -2 1813.81 115.448   1
   6   7  -2 1496.84 114.528   1
  -6  -7   2 1599.91 116.798   1
  -6   7   2 1371.12 104.541   1
   5  -7  -2 7605.08 376.544   1
   5   7  -2 7469.53 380.217   1
  -5  -7   2 7120.75 384.176   1
  -5   7   2 7603.95 373.478   1
   4  -7  -2 197.645 39.1261   1
   4   7  -2 295.882 48.2053   1
  -4  -7   2 215.791 45.5562   1
  -4   7   2 254.264 42.2662   1
   3  -7  -2 953.201 81.9450   1
   3   7  -2 1185.27 92.8161   1
  -3  -7   2 1073.75 90.0635   1
  -3   7   2 1116.00 85.2228   1
   2  -7  -2 6666.69 341.796   1
   2   7  -2 7209.26 349.095   1
  -2  -7   2 6543.20 346.000   1
  -2   7   2 6814.19 341.811   1
  -1  -7   2 5695.08 297.214   1
  -1   7   2 5921.17 293.810   1
   1  -7  -2 5581.50 292.613   1
   1   7  -2 5417.27 294.698   1
   0  -7   2 24322.3 1068.21   1
   0   7   2 21698.9 1058.61   1
   0  -7  -2 22509.6 1060.96   1
   0   7  -2 23668.6 1066.05   1
   1  -7   2 17343.3 822.154   1
   1   7   2 17543.9 818.028   1
  -1  -7  -2 18716.4 822.795   1
  -1   7  -2 16267.8 816.587   1
   2  -7   2 31.5458 29.0950   1
   2   7   2 29.7073 27.8561   1
  -2  -7  -2 36.1344 30.4194   1
  -2   7  -2 47.2552 29.8377   1
   3  -7   2 5660.10 301.451   1
  -3   7  -2 5570.62 298.270   1
  -3  -7  -2 5548.19 301.170   1
   3   7   2 6002.96 302.257   1
   4  -7   2 1822.72 127.496   1
   4   7   2 1919.59 129.366   1
  -4  -7  -2 1836.34 129.047   1
  -4   7  -2 1936.15 130.019   1
   5   7   2 932.989 82.9038   1
  -5  -7  -2 799.604 79.6096   1
  -5   7  -2 798.918 78.1943   1
   5  -7   2 856.319 82.6565   1
  -6   7  -2 1001.28 92.8993   1
   6  -7   2 1253.83 99.5946   1
   7   7   2 1736.80 126.277   1
  -7  -7  -2 1625.92 123.408   1
  -7   7  -2 1915.94 129.168   1
   7  -7   2 1478.25 123.202   1
   8   7   2 1275.26 105.492   1
  -8  -7  -2 1368.59 107.937   1
  -8   7  -2 1244.66 102.114   1
   8  -7   2 1238.81 106.397   1
   9   7   2 10650.8 499.288   1
  -9  -7  -2 9434.31 489.936   1
  -9   7  -2 9550.99 488.261   1
   9  -7   2 9299.94 488.853   1
  10   7   2 11682.4 602.652   1
 -10  -7  -2 12781.9 604.801   1
 -10   7  -2 12301.7 601.822   1
  10  -7   2 11733.9 597.401   1
  11   7   2 7355.55 401.109   1
  11  -7   2 7152.83 394.155   1
 -11  -7  -2 7828.80 401.894   1
 -11   7  -2 7851.21 402.153   1
 -12   7  -2 36.5909 45.5253   1
 -13  -7  -2 2551.55 182.099   1
  13   7   2 2923.38 190.725   1
  14   7   2 164.560 51.8107   1
  14  -7   2 63.5253 40.0868   1
 -14   7  -2 153.314 45.2469   1
 -14  -7  -2 176.281 57.6247   1
  15  -7   2 1599.27 142.046   1
  15   7   2 1919.21 152.400   1
 -15  -7  -2 2160.51 152.845   1
 -15   7  -2 1956.41 148.272   1
 -16   7  -2 55.4806 40.4815   1
  16  -7   2 66.5344 43.1141   1
  17   7   2 70.0402 54.7477   1
 -17  -7  -2 379.061 71.0416   1
  18   7   2 109.139 52.2043   1
  18  -7   2 68.0760 51.1747   1
 -18   7  -2 37.7713 50.9482   1
 -18  -7  -2 87.2393 44.0197   1
  19   7   2 90.7335 51.6613   1
  19  -7   2 87.9467 51.4112   1
 -19   7  -2 132.741 53.5745   1
 -19  -7  -2 9.64388 49.4284   1
  20   7   2 450.233 76.5846   1
 -20   7  -2 492.914 74.5264   1
  20  -7   2 342.230 66.3414   1
 -20  -7  -2 404.989 73.9763   1
 -21   7  -2-9.48337 49.7881   1
  21  -7   2 9.69108 45.3611   1
  22   7   2-9.73583 48.4231   1
 -22  -7  -2-8.95851 44.5572   1
 -22   7  -2 9.45285 48.9891   1
  22  -7   2-28.7059 46.2118   1
  23   7   2 28.5720 54.3495   1
 -23  -7  -2 17.5615 46.7400   1
 -23   7  -2 112.809 62.7678   1
  23  -7   2 56.2509 50.5156   1
  25   8  -2 9.45899 49.6826   1
 -25  -8   2 53.8354 50.6225   1
  24   8  -2 58.4957 44.1676   1
 -24  -8   2 9.37615 49.8794   1
  23   8  -2-39.6976 53.4252   1
 -23  -8   2 66.3538 58.0167   1
  22   8  -2 187.039 56.0690   1
 -22  -8   2 202.239 58.9083   1
 -22   8   2 129.899 53.7060   1
  21   8  -2 50.8340 48.3554   1
 -21  -8   2 55.5557 49.8484   1
 -21   8   2 9.94029 48.0112   1
  21  -8  -2-49.6785 52.1685   1
  20   8  -2 132.175 57.6711   1
  20  -8  -2 167.159 58.1941   1
 -20  -8   2 173.751 61.0412   1
 -20   8   2 88.6123 49.3580   1
  19  -8  -2 302.677 63.2274   1
  19   8  -2 140.864 56.9048   1
 -19   8   2 202.641 55.2387   1
  18  -8  -2 1137.22 111.592   1
 -18  -8   2 1121.30 110.383   1
 -18   8   2 1364.31 121.628   1
  17   8  -2 352.486 67.1253   1
 -17   8   2 192.954 55.0039   1
 -17  -8   2 188.272 54.0375   1
  17  -8  -2 189.440 57.7544   1
 -16  -8   2 336.108 63.5314   1
  16   8  -2 421.028 68.8724   1
  15   8  -2 6178.89 367.210   1
 -15   8   2 7022.82 367.911   1
  15  -8  -2 7307.53 374.311   1
 -15  -8   2 6678.03 369.252   1
  14   8  -2 2371.33 175.008   1
 -14   8   2 2628.47 171.385   1
  14  -8  -2 2656.22 175.746   1
 -14  -8   2 2244.39 169.200   1
 -13   8   2 925.809 89.1960   1
  13  -8  -2 752.614 86.5077   1
  12   8  -2 1920.53 146.587   1
 -12   8   2 2078.32 143.940   1
  12  -8  -2 1935.33 142.857   1
 -12  -8   2 2026.54 150.032   1
  11   8  -2 1685.99 134.963   1
 -11   8   2 1770.81 131.519   1
  11  -8  -2 1681.15 132.129   1
 -11  -8   2 2087.67 144.687   1
  10   8  -2 7665.02 392.418   1
 -10   8   2 7457.36 382.179   1
 -10  -8   2 7355.24 389.363   1
  10  -8  -2 6996.92 381.966   1
  -9  -8   2 7279.51 391.195   1
   9   8  -2 7713.25 395.265   1
   8   8  -2 7250.08 403.969   1
  -8  -8   2 8166.57 411.221   1
  -8   8   2 7726.20 400.583   1
   8  -8  -2 8383.05 405.087   1
   7  -8  -2 2239.96 141.982   1
  -7  -8   2 1963.90 142.811   1
   7   8  -2 1980.94 141.593   1
   6  -8  -2 2992.52 176.778   1
   6   8  -2 2594.33 175.245   1
  -6  -8   2 3126.40 184.707   1
  -6   8   2 2864.98 172.941   1
   5  -8  -2 27580.5 1340.13   1
  -5   8   2 30776.7 1342.34   1
   4  -8  -2 4225.93 230.372   1
   4   8  -2 3983.71 232.126   1
  -4  -8   2 3847.33 231.728   1
  -4   8   2 4285.62 228.881   1
   3  -8  -2 676.789 68.1741   1
   3   8  -2 563.651 63.9849   1
  -3  -8   2 630.355 68.9523   1
  -3   8   2 552.050 62.1460   1
   2  -8  -2 779.650 71.9475   1
  -2  -8   2 728.048 75.3617   1
  -2   8   2 764.387 68.8705   1
  -1   8   2 596.774 62.1151   1
  -1  -8   2 613.620 67.0720   1
   1  -8  -2 509.814 61.7696   1
   1   8  -2 635.277 67.3400   1
   0  -8   2 8208.58 446.818   1
   0   8   2 9271.38 448.629   1
   0  -8  -2 8792.05 447.225   1
   0   8  -2 9875.94 455.147   1
   1  -8   2 50801.8 2120.50   1
   1   8   2 47540.2 2113.37   1
  -1  -8  -2 46107.0 2114.48   1
  -1   8  -2 42229.2 2114.24   1
   2  -8   2 15724.5 780.071   1
   2   8   2 16031.6 772.151   1
  -2  -8  -2 16399.6 774.321   1
  -2   8  -2 16941.3 776.358   1
   3  -8   2 6523.35 351.412   1
  -3   8  -2 6841.72 349.672   1
  -3  -8  -2 6809.73 351.616   1
   3   8   2 6754.21 350.816   1
   5  -8   2 13097.7 654.995   1
  -5   8  -2 13815.2 656.860   1
   5   8   2 13665.2 658.840   1
  -5  -8  -2 13639.6 658.468   1
   6  -8   2 1694.77 124.915   1
  -6   8  -2 1548.82 119.414   1
   6   8   2 1720.43 128.090   1
  -6  -8  -2 1535.30 122.697   1
   7  -8   2 11322.6 552.542   1
  -7   8  -2 11075.9 547.944   1
   7   8   2 11049.7 551.556   1
  -7  -8  -2 10671.5 548.999   1
   8  -8   2 5611.25 312.460   1
  -8   8  -2 5909.94 313.181   1
   8   8   2 5764.19 316.132   1
  -8  -8  -2 5477.90 311.174   1
   9  -8   2 4888.42 269.440   1
  -9   8  -2 4282.17 260.928   1
   9   8   2 4363.95 265.339   1
  -9  -8  -2 4936.34 271.611   1
  10  -8   2 5593.71 305.037   1
 -10   8  -2 5403.99 301.016   1
 -10  -8  -2 5520.93 303.030   1
  10   8   2 4918.17 301.847   1
 -11   8  -2 3640.07 223.197   1
 -12  -8  -2 1572.35 129.690   1
  12   8   2 1622.10 133.972   1
  13   8   2 3291.22 206.031   1
  13  -8   2 2887.30 196.372   1
 -13  -8  -2 3030.23 198.524   1
 -13   8  -2 2891.77 195.704   1
  14  -8   2 286.200 61.7720   1
 -14   8  -2 306.192 65.8746   1
  14   8   2 277.141 60.0260   1
 -14  -8  -2 221.426 56.1171   1
 -15   8  -2 2299.37 164.310   1
  15  -8   2 2060.76 157.894   1
  16   8   2 896.293 102.199   1
 -16  -8  -2 894.592 98.3014   1
 -16   8  -2 826.008 94.9575   1
  16  -8   2 722.631 88.4044   1
  17   8   2 443.825 74.9097   1
 -17  -8  -2 588.268 81.8684   1
  17  -8   2 646.847 83.6353   1
 -18   8  -2 20.0146 41.2198   1
  18  -8   2 9.43963 38.8822   1
  19   8   2-39.5062 38.9456   1
 -19  -8  -2 9.63682 35.3146   1
 -19   8  -2 50.1045 52.6108   1
  19  -8   2-28.3834 43.5656   1
  20   8   2-19.9069 54.2444   1
 -20  -8  -2 28.5501 48.6827   1
 -20   8  -2 69.9658 46.0421   1
  20  -8   2 28.3365 41.2816   1
  21   8   2 253.733 67.4099   1
 -21  -8  -2 197.924 61.1798   1
 -21   8  -2 228.194 69.0133   1
  21  -8   2 234.615 64.4015   1
 -22   8  -2 9.67072 44.5300   1
  22  -8   2-18.7638 48.6201   1
  23   8   2-9.38779 42.5048   1
 -23  -8  -2-17.2602 41.0460   1
  24   9  -2 19.1826 49.7338   1
 -24  -9   2 55.1653 51.2988   1
  23   9  -2 28.8893 41.2880   1
 -23  -9   2 9.38147 39.4430   1
  22   9  -2-9.88614 47.7435   1
 -22  -9   2 9.22230 50.8398   1
  21   9  -2 723.806 93.5937   1
 -21  -9   2 816.619 95.6787   1
 -21   9   2 795.854 94.6933   1
  20   9  -2 263.346 68.7628   1
  20  -9  -2 404.512 72.4644   1
 -20  -9   2 324.707 70.2748   1
 -20   9   2 390.392 70.3236   1
 -19  -9   2 115.686 55.1404   1
  19   9  -2 80.7885 55.8409   1
  18  -9  -2-30.2022 48.6243   1
  18   9  -2-30.0798 50.5804   1
 -18   9   2 19.0443 40.8246   1
 -18  -9   2-28.5363 45.2416   1
  17  -9  -2 948.552 98.1867   1
  17   9  -2 743.785 90.5475   1
 -17  -9   2 901.523 95.5556   1
 -17   9   2 851.170 95.0530   1
  16   9  -2 629.567 84.8802   1
 -16  -9   2 707.266 88.3727   1
 -16   9   2 534.975 77.0635   1
  16  -9  -2 551.936 78.3677   1
 -15  -9   2 4635.25 277.646   1
  15   9  -2 4816.76 285.261   1
  14   9  -2 5532.86 306.953   1
 -14  -9   2 5466.11 306.518   1
 -14   9   2 4922.89 297.172   1
  14  -9  -2 5376.19 303.810   1
  13   9  -2 2171.26 158.044   1
 -13  -9   2 2156.53 157.086   1
 -13   9   2 2089.42 151.664   1
  13  -9  -2 1920.05 152.231   1
  12   9  -2 2671.85 178.726   1
 -12  -9   2 2509.36 175.067   1
 -12   9   2 2628.60 173.854   1
  12  -9  -2 2693.71 179.302   1
  11   9  -2 4869.38 280.800   1
 -11  -9   2 5248.94 285.178   1
 -11   9   2 4536.61 272.461   1
  11  -9  -2 4914.66 279.842   1
  10   9  -2 80.7999 38.8164   1
  10  -9  -2 95.4213 37.5630   1
 -10  -9   2 175.476 45.1511   1
 -10   9   2 100.805 42.0470   1
   9  -9  -2 1304.08 108.779   1
   9   9  -2 1441.90 118.872   1
  -9  -9   2 1496.38 119.601   1
  -9   9   2 1280.19 107.118   1
  -8  -9   2 369.693 60.2686   1
   8   9  -2 418.945 63.6787   1
  -8   9   2 388.098 60.0097   1
   8  -9  -2 373.702 60.4075   1
   7   9  -2 16913.7 806.568   1
  -7  -9   2 16601.5 808.308   1
   6   9  -2 7843.04 421.661   1
  -6  -9   2 8465.67 426.529   1
   6  -9  -2 8463.83 425.126   1
  -5   9   2 30275.3 1337.05   1
   5   9  -2 26809.4 1332.96   1
  -5  -9   2 29975.8 1340.96   1
   5  -9  -2 28600.2 1334.79   1
  -4   9   2 7911.30 395.926   1
   4   9  -2 6923.20 395.063   1
  -4  -9   2 8332.97 402.585   1
  -3   9   2 746.645 73.0425   1
   3   9  -2 686.202 78.0848   1
  -3  -9   2 700.124 76.4222   1
   3  -9  -2 546.950 66.2029   1
  -2   9   2-20.0002 35.4488   1
   2   9  -2 14.3938 32.0176   1
   2  -9  -2-6.84953 33.0811   1
  -2  -9   2-21.9777 32.0041   1
  -1   9   2 8598.83 425.734   1
   1   9  -2 9075.12 430.203   1
   1  -9  -2 8773.28 429.333   1
   0   9  -2 29193.4 1363.79   1
   0   9   2 30315.3 1362.10   1
   0  -9  -2 30491.5 1363.41   1
   0  -9   2 27926.7 1363.12   1
  -1   9  -2 19616.8 846.546   1
   1  -9   2 16047.6 836.671   1
  -2   9  -2 1136.44 95.6242   1
   2  -9   2 843.915 89.4561   1
  -3   9  -2 860.303 82.1840   1
   3   9   2 617.235 73.8274   1
   3  -9   2 909.888 87.1310   1
  -3  -9  -2 774.432 78.5785   1
   4  -9   2 12246.0 594.419   1
   4   9   2 11461.6 589.732   1
  -4  -9  -2 12138.6 592.941   1
  -4   9  -2 12317.8 590.637   1
   5  -9   2 441.200 62.8072   1
  -5   9  -2 367.928 58.7839   1
  -5  -9  -2 422.351 60.6339   1
   5   9   2 456.947 62.4557   1
   6  -9   2 35828.9 1698.93   1
  -6   9  -2 36553.2 1699.52   1
   6   9   2 37240.1 1704.35   1
  -6  -9  -2 38453.2 1704.94   1
   7  -9   2 768.940 81.6181   1
  -7   9  -2 825.320 84.2320   1
   7   9   2 751.093 85.0415   1
  -7  -9  -2 649.357 84.1819   1
   8  -9   2 903.971 91.3477   1
  -8   9  -2 671.016 82.2299   1
   8   9   2 654.403 84.3122   1
  -8  -9  -2 778.922 84.8100   1
   9  -9   2 4870.53 281.502   1
  -9   9  -2 4692.16 275.893   1
  -9  -9  -2 5230.63 285.235   1
   9   9   2 4757.23 280.801   1
 -10   9  -2 3526.29 209.473   1
  10   9   2 2983.05 203.628   1
 -10  -9  -2 3165.09 206.787   1
  11   9   2 19.0419 46.6784   1
 -11  -9  -2 17.9738 42.7458   1
  12  -9   2 444.270 70.7840   1
 -12   9  -2 460.417 72.7396   1
  12   9   2 337.196 63.8475   1
 -12  -9  -2 432.669 69.0616   1
  13  -9   2 9.61739 42.8218   1
 -13   9  -2 54.7372 45.4098   1
  13   9   2 28.8311 47.1452   1
 -13  -9  -2 74.9499 47.9435   1
 -14   9  -2 2630.98 186.063   1
  14  -9   2 2844.28 191.923   1
  15   9   2 2025.19 155.414   1
 -15  -9  -2 1844.49 145.834   1
 -15   9  -2 1968.53 150.027   1
  15  -9   2 1893.99 151.195   1
  16   9   2 1555.24 137.811   1
 -16  -9  -2 1592.81 133.975   1
 -16   9  -2 1534.61 133.363   1
  16  -9   2 1696.36 137.764   1
  17   9   2-20.3728 48.4424   1
 -17  -9  -2 9.51857 41.5799   1
 -17   9  -2 19.0838 50.0955   1
  17  -9   2-10.0062 53.2023   1
  18   9   2-30.1092 48.4700   1
 -18  -9  -2 18.7788 40.2500   1
 -18   9  -2 19.1307 44.0455   1
  18  -9   2 10.0033 42.8816   1
  19   9   2 167.149 55.9108   1
 -19  -9  -2 197.185 59.5054   1
 -19   9  -2 143.289 56.0986   1
  19  -9   2 140.031 52.3283   1
  20   9   2 467.770 77.7952   1
 -20  -9  -2 501.499 79.4384   1
 -20   9  -2 750.825 90.6218   1
  20  -9   2 547.636 84.8639   1
  21   9   2 48.4389 46.8208   1
 -21  -9  -2 37.1777 45.5971   1
 -21   9  -2 47.0537 42.6430   1
  21  -9   2 29.6041 40.6818   1
  22   9   2 28.3047 48.9154   1
 -22  -9  -2 81.9105 53.0281   1
 -22   9  -2 27.8296 52.9119   1
  22  -9   2-19.5389 53.8751   1
 -23 -10   2 27.2805 47.1784   1
  23  10  -2 75.4668 48.2909   1
 -22 -10   2 100.518 44.4337   1
  22  10  -2 136.997 49.6301   1
  20  10  -2 249.959 61.0295   1
 -20 -10   2 95.6509 49.4285   1
 -20  10   2 158.753 52.5759   1
  20 -10  -2 144.960 54.8251   1
 -19 -10   2 150.923 51.3831   1
 -19  10   2 187.714 56.8797   1
  19 -10  -2 205.671 60.4112   1
 -18 -10   2 343.969 64.6241   1
  18  10  -2 356.290 63.0769   1
  17  10  -2 512.119 79.0065   1
 -17 -10   2 344.614 68.9254   1
 -17  10   2 401.964 68.9118   1
  17 -10  -2 442.593 76.5058   1
  16  10  -2 5006.76 301.236   1
 -16 -10   2 5357.65 303.015   1
 -16  10   2 5206.86 300.953   1
  16 -10  -2 5123.06 302.008   1
 -15  10   2 457.248 72.1086   1
  15 -10  -2 460.429 70.8820   1
  14  10  -2 1889.15 146.581   1
  14 -10  -2 1850.79 145.717   1
 -14  10   2 1736.75 139.793   1
 -14 -10   2 1776.15 143.952   1
  13  10  -2 1082.12 111.885   1
 -13 -10   2 1330.11 117.987   1
 -13  10   2 1386.05 116.812   1
  13 -10  -2 1217.28 112.630   1
  12  10  -2 20199.6 890.878   1
 -12 -10   2 17459.6 880.696   1
 -12  10   2 18398.0 879.790   1
  12 -10  -2 17439.2 878.384   1
  11 -10  -2 2090.20 151.536   1
  11  10  -2 1795.54 147.468   1
 -11 -10   2 2089.94 153.604   1
 -10  10   2 13638.5 654.233   1
  10 -10  -2 12954.6 653.675   1
  -9  10   2 138.981 42.8264   1
   9  10  -2 61.3727 48.0010   1
  -9 -10   2 156.293 49.1949   1
   9 -10  -2 66.0123 38.9116   1
  -8 -10   2 1044.82 102.697   1
   8  10  -2 1237.16 108.180   1
  -8  10   2 1321.70 106.082   1
   8 -10  -2 1165.30 104.961   1
  -7  10   2 106.560 39.7405   1
   7  10  -2 99.8895 42.2653   1
  -7 -10   2 100.448 43.6485   1
   7 -10  -2 129.745 40.6197   1
  -6  10   2 11150.4 593.612   1
   6  10  -2 12496.7 604.033   1
  -6 -10   2 12221.2 603.173   1
   6 -10  -2 12920.0 603.505   1
  -5  10   2 8664.64 429.724   1
   5  10  -2 7962.47 427.982   1
  -5 -10   2 8258.54 432.270   1
   5 -10  -2 8489.15 429.705   1
  -4  10   2 12718.8 591.051   1
   4  10  -2 11689.2 590.690   1
  -4 -10   2 13518.6 600.217   1
  -3  10   2 16083.5 824.345   1
   3  10  -2 17656.5 834.366   1
  -3 -10   2 18563.1 838.466   1
   3 -10  -2 17739.5 831.755   1
   2  10  -2 33624.0 1565.63   1
  -2  10   2 35882.4 1566.11   1
   2 -10  -2 32316.0 1560.49   1
  -2 -10   2 34327.8 1568.16   1
   1  10  -2 908.714 88.3260   1
  -1  10   2 942.192 86.3507   1
  -1 -10   2 886.364 90.0186   1
   1 -10  -2 807.799 84.2381   1
   0  10  -2 61.0379 44.4546   1
   0  10   2 15.1240 35.9817   1
   0 -10  -2 30.4855 37.3786   1
   0 -10   2 7.68970 41.9121   1
  -1  10  -2 4201.39 240.936   1
   1  10   2 4219.08 239.175   1
  -1 -10  -2 4123.92 239.535   1
   1 -10   2 3868.56 236.891   1
  -2  10  -2 18524.4 855.389   1
   2  10   2 17753.6 850.124   1
  -2 -10  -2 17936.6 852.091   1
   2 -10   2 17175.2 850.635   1
   3  10   2 3002.53 187.817   1
  -3 -10  -2 3129.97 188.327   1
   3 -10   2 3305.77 194.372   1
  -4  10  -2 18351.9 870.326   1
   4  10   2 17573.4 869.769   1
  -4 -10  -2 17131.3 869.138   1
   4 -10   2 20335.0 882.598   1
   5 -10   2 21422.9 1037.06   1
  -5  10  -2 21944.9 1032.85   1
   5  10   2 21854.9 1035.72   1
  -5 -10  -2 22366.1 1035.69   1
  -6 -10  -2 625.678 74.1379   1
   6  10   2 635.496 76.5513   1
  -6  10  -2 609.583 74.1654   1
   6 -10   2 642.382 76.2959   1
   7  10   2 14582.8 670.439   1
   7 -10   2 12783.7 660.502   1
  -7 -10  -2 12777.4 660.090   1
  -7  10  -2 13698.4 660.454   1
  -8  10  -2 893.971 88.5560   1
   8 -10   2 627.302 79.6668   1
   9 -10   2 1444.14 124.373   1
  -9  10  -2 1589.07 126.342   1
  -9 -10  -2 1578.48 129.164   1
   9  10   2 1595.72 130.995   1
  10 -10   2 2245.86 170.084   1
  10  10   2 2467.72 172.391   1
 -10 -10  -2 2616.96 175.136   1
  11 -10   2 3954.38 245.281   1
 -11  10  -2 3754.27 239.633   1
  11  10   2 3772.88 240.970   1
 -11 -10  -2 4444.96 249.637   1
  12 -10   2 67.6770 46.6961   1
 -12  10  -2 36.7143 42.2696   1
  12  10   2 19.7435 43.1287   1
 -12 -10  -2-28.0250 35.9955   1
 -13  10  -2 5191.17 291.755   1
  13 -10   2 4700.26 287.469   1
  14  10   2 2074.46 164.560   1
 -14 -10  -2 2278.60 167.000   1
 -14  10  -2 2455.64 169.813   1
  14 -10   2 2276.61 166.749   1
  15  10   2 1836.14 153.887   1
  15 -10   2 2107.80 163.033   1
 -15 -10  -2 2406.25 164.209   1
 -15  10  -2 2218.78 162.206   1
  16 -10   2 10.1409 42.6285   1
 -16  10  -2-19.2334 45.0153   1
  16  10   2 30.3392 42.5117   1
 -16 -10  -2 19.0994 41.7185   1
  17 -10   2 620.306 86.3455   1
 -17 -10  -2 664.585 84.4348   1
  17  10   2 761.224 89.6983   1
  18  10   2-20.1333 50.7843   1
 -18 -10  -2-9.52661 48.7233   1
 -18  10  -2 48.1736 51.2342   1
  18 -10   2 50.8425 47.6034   1
  19  10   2 29.5239 42.2828   1
 -19 -10  -2 64.1018 42.9583   1
 -19  10  -2 57.5992 47.8307   1
  19 -10   2 131.758 57.8593   1
 -20 -10  -2 18.5388 48.6687   1
  20  10   2-47.7056 54.9929   1
  21  10   2 151.466 52.7745   1
 -21 -10  -2 164.365 49.1821   1
 -21  10  -2 169.321 61.7569   1
  21 -10   2 258.393 70.8361   1
  23  11  -2 94.8524 51.1165   1
 -23 -11   2 25.8671 42.3362   1
  22  11  -2 19.3433 45.9989   1
 -22 -11   2 9.16561 48.1239   1
 -21 -11   2 636.456 84.6899   1
  21  11  -2 526.786 82.4136   1
  19  11  -2 926.944 101.117   1
 -19 -11   2 672.247 91.3201   1
 -19  11   2 955.552 102.712   1
  19 -11  -2 982.919 107.344   1
  18  11  -2 412.186 72.3903   1
 -18 -11   2 362.643 72.7704   1
 -18  11   2 364.878 68.8344   1
  18 -11  -2 545.385 80.0207   1
 -17 -11   2 621.848 78.6908   1
  17  11  -2 688.888 86.2867   1
  16 -11  -2 1279.05 118.790   1
 -16 -11   2 1301.78 118.487   1
 -16  11   2 1337.57 121.841   1
  16  11  -2 1042.33 114.597   1
  15 -11  -2 3523.18 232.983   1
  15  11  -2 3835.54 238.217   1
 -15 -11   2 3716.74 234.914   1
 -15  11   2 4099.90 242.032   1
  14 -11  -2 173.703 54.0470   1
 -14  11   2 251.788 61.9690   1
  14  11  -2 221.088 56.2162   1
  13 -11  -2 2329.77 177.230   1
 -13  11   2 2634.97 182.642   1
  13  11  -2 2675.01 183.968   1
  12  11  -2 1692.21 135.321   1
 -12 -11   2 1632.62 134.937   1
 -11 -11   2 19180.9 881.409   1
  11 -11  -2 18041.2 874.608   1
  11  11  -2 16787.2 874.470   1
 -11  11   2 18534.3 871.684   1
 -10 -11   2 3540.59 213.359   1
  10 -11  -2 3376.42 209.938   1
  10  11  -2 3002.46 207.356   1
 -10  11   2 3051.46 202.499   1
  -9 -11   2 1723.24 145.941   1
   9  11  -2 2149.64 155.267   1
  -9  11   2 2099.36 146.567   1
   9 -11  -2 1980.23 149.664   1
  -8  11   2 605.356 75.1417   1
   8 -11  -2 623.267 78.9831   1
  -7  11   2 4191.65 238.611   1
   7  11  -2 3541.76 236.360   1
  -7 -11   2 3784.18 235.989   1
   7 -11  -2 4098.65 239.171   1
  -6  11   2 253.685 55.5369   1
   6  11  -2 395.793 63.3384   1
  -6 -11   2 341.365 60.9095   1
   6 -11  -2 429.461 64.0397   1
  -5  11   2 4055.05 240.240   1
  -5 -11   2 3629.25 244.973   1
   5 -11  -2 3859.74 240.663   1
  -4  11   2 10667.5 538.037   1
   4  11  -2 10999.1 544.527   1
  -4 -11   2 10737.1 542.137   1
   4 -11  -2 10728.6 539.698   1
   3  11  -2 20748.8 996.521   1
  -3 -11   2 22137.5 999.977   1
   3 -11  -2 20220.2 993.411   1
   2  11  -2 34984.3 1649.63   1
  -2  11   2 35330.9 1647.93   1
  -2 -11   2 37143.7 1656.37   1
   2 -11  -2 36056.6 1652.46   1
   1  11  -2 24627.3 1069.13   1
  -1 -11   2 23839.5 1068.18   1
   0  11   2 9077.35 455.438   1
   0  11  -2 9009.41 455.178   1
   0 -11   2 8570.57 453.587   1
   0 -11  -2 8733.41 455.663   1
  -1  11  -2 1393.40 116.375   1
   1  11   2 1460.87 118.167   1
  -1 -11  -2 1487.74 119.235   1
   1 -11   2 1455.48 119.014   1
  -2  11  -2 5844.41 342.849   1
   2  11   2 6718.06 348.354   1
  -2 -11  -2 6641.68 349.332   1
   2 -11   2 6450.22 348.205   1
  -3  11  -2 706.134 82.8591   1
   3  11   2 777.252 86.9437   1
  -3 -11  -2 961.463 90.5865   1
   3 -11   2 827.820 87.4567   1
  -4  11  -2 15632.3 778.276   1
   4  11   2 16084.4 782.439   1
  -4 -11  -2 16388.8 781.341   1
   4 -11   2 16428.1 784.845   1
   5  11   2 13053.0 611.801   1
  -5 -11  -2 12661.7 612.230   1
  -6  11  -2 12742.8 623.878   1
   6  11   2 12820.3 628.528   1
   6 -11   2 12201.4 626.978   1
  -7 -11  -2 2253.61 163.283   1
   7  11   2 2331.16 168.493   1
   8  11   2 5554.65 313.660   1
  -8 -11  -2 5735.24 316.460   1
  -8  11  -2 5496.47 309.265   1
   8 -11   2 5285.14 310.450   1
   9 -11   2 4569.93 283.057   1
   9  11   2 5154.77 287.914   1
  -9 -11  -2 4936.20 285.614   1
  10 -11   2 311.984 62.5010   1
 -10 -11  -2 265.406 53.9436   1
  10  11   2 293.226 55.5713   1
 -10  11  -2 367.377 65.5207   1
  11 -11   2 578.750 79.4644   1
 -11 -11  -2 693.258 84.8582   1
 -11  11  -2 658.986 81.0165   1
  11  11   2 597.907 79.8850   1
  12 -11   2 3510.73 236.317   1
 -12  11  -2 4199.83 243.997   1
  13 -11   2 1300.92 119.547   1
 -13 -11  -2 1039.36 109.853   1
  13  11   2 1355.56 123.833   1
 -13  11  -2 1293.85 118.361   1
  14 -11   2 3658.72 228.169   1
 -14 -11  -2 3336.95 219.518   1
  14  11   2 3291.16 221.822   1
 -14  11  -2 3539.63 224.243   1
  15 -11   2 10.2188 48.5965   1
 -15 -11  -2-9.55560 45.4427   1
  15  11   2 29.6451 48.4398   1
 -15  11  -2-19.1256 48.2357   1
  16 -11   2 610.539 83.4243   1
 -16 -11  -2 567.382 82.8837   1
 -16  11  -2 693.083 86.8921   1
  16  11   2 584.904 84.9006   1
  17  11   2 229.562 55.4262   1
 -17 -11  -2 85.8738 43.7099   1
 -18  11  -2 588.533 85.3107   1
  18 -11   2 778.527 90.9167   1
 -19  11  -2 96.1104 57.9460   1
  19 -11   2 80.4190 50.9832   1
 -19 -11  -2 147.734 54.0413   1
  19  11   2 136.845 54.1466   1
 -20  11  -2 627.481 85.9195   1
  20 -11   2 527.499 79.4650   1
 -20 -11  -2 817.849 88.3621   1
  20  11   2 886.452 96.3181   1
 -21 -11  -2 8.97378 45.2933   1
  21  11   2 64.2560 50.0378   1
 -22 -12   2 106.403 49.7065   1
  22  12  -2 123.672 49.5616   1
  21  12  -2 9.58718 41.8817   1
 -21 -12   2 9.16541 40.0394   1
 -20 -12   2 1033.12 101.962   1
  20  12  -2 1239.75 112.582   1
 -19 -12   2 56.1744 40.9757   1
  19  12  -2 58.2381 46.9433   1
  18  12  -2 752.224 86.8213   1
 -18 -12   2 625.871 77.0522   1
 -18  12   2 718.005 88.8509   1
  17 -12  -2 720.042 89.0590   1
  17  12  -2 739.864 92.4374   1
 -17 -12   2 771.334 90.7765   1
 -17  12   2 801.799 95.7061   1
 -15 -12   2 215.154 55.8426   1
  15  12  -2 222.219 55.7797   1
  15 -12  -2 160.774 55.4413   1
 -15  12   2 171.516 56.7530   1
 -14 -12   2 1495.83 129.545   1
  14 -12  -2 1577.79 135.324   1
  14  12  -2 1525.32 131.101   1
 -14  12   2 1808.67 139.340   1
  13 -12  -2 1631.89 139.770   1
  13  12  -2 1805.60 146.232   1
 -13  12   2 1476.44 135.868   1
  12 -12  -2 4223.40 263.398   1
 -12  12   2 4534.84 262.945   1
  11 -12  -2 864.285 94.1291   1
 -11  12   2 657.167 83.4236   1
  11  12  -2 766.635 91.5439   1
  10  12  -2 2455.03 172.196   1
 -10 -12   2 2287.15 168.855   1
  -9 -12   2 966.040 96.9230   1
   9  12  -2 949.444 99.0698   1
  -9  12   2 774.180 90.4840   1
   9 -12  -2 844.940 92.8919   1
  -8  12   2 416.655 65.6094   1
   8  12  -2 301.457 61.0994   1
  -8 -12   2 321.459 60.4346   1
   8 -12  -2 226.068 57.0739   1
  -7  12   2 18462.9 894.928   1
   7  12  -2 18586.3 897.047   1
  -7 -12   2 18526.6 898.459   1
   7 -12  -2 19121.3 898.758   1
  -6  12   2 10495.6 493.641   1
   6  12  -2 10165.7 495.880   1
  -6 -12   2 8412.89 484.373   1
   6 -12  -2 9152.71 485.928   1
  -5  12   2 702.461 82.4695   1
   5  12  -2 949.603 92.5824   1
  -5 -12   2 950.084 94.8188   1
   5 -12  -2 820.251 87.9263   1
  -4  12   2 10117.8 507.654   1
   4 -12  -2 9862.07 509.068   1
  -3  12   2 15558.4 720.468   1
   3  12  -2 13905.2 715.392   1
  -3 -12   2 14357.5 718.499   1
   3 -12  -2 15003.0 719.617   1
   2  12  -2 16309.3 775.335   1
  -2  12   2 16311.1 773.113   1
  -2 -12   2 14729.0 770.764   1
   2 -12  -2 16569.9 776.762   1
   1  12  -2 16209.0 811.564   1
   1 -12  -2 18084.0 818.872   1
  -1 -12   2 16389.2 813.143   1
   0  12   2 11318.7 581.498   1
   0  12  -2 11400.9 582.645   1
   0 -12   2 12124.5 587.108   1
   0 -12  -2 11893.7 586.439   1
  -1  12  -2 1640.89 129.006   1
   1  12   2 1513.75 127.033   1
   1 -12   2 1692.84 130.898   1
  -2  12  -2 1978.80 146.075   1
   2  12   2 1938.21 145.609   1
  -2 -12  -2 1917.50 145.528   1
   2 -12   2 2054.77 148.151   1
  -3  12  -2 15595.3 798.211   1
   3  12   2 16721.1 802.870   1
  -3 -12  -2 17666.8 806.139   1
   3 -12   2 16335.7 803.974   1
  -5  12  -2 537.831 78.7505   1
   5  12   2 582.844 73.6880   1
  -5 -12  -2 493.929 72.0541   1
   5 -12   2 564.174 79.5516   1
  -6  12  -2 132.912 48.3952   1
   6  12   2 177.005 54.3130   1
  -6 -12  -2 256.677 60.2537   1
   7  12   2 12496.4 658.198   1
  -7 -12  -2 13418.2 664.105   1
  -7  12  -2 13624.5 657.161   1
   7 -12   2 13370.3 663.197   1
   8  12   2 4842.91 301.530   1
  -8 -12  -2 5875.79 312.105   1
  -8  12  -2 5748.29 306.540   1
   8 -12   2 4889.78 302.861   1
   9  12   2 1025.33 109.411   1
  -9 -12  -2 1403.15 120.052   1
  -9  12  -2 1501.48 119.933   1
   9 -12   2 1080.42 108.933   1
  10  12   2 1878.03 150.699   1
  10 -12   2 2190.05 156.843   1
 -10 -12  -2 2037.99 152.375   1
 -10  12  -2 1783.46 147.103   1
  11 -12   2 68.7683 44.4968   1
  11  12   2 67.5154 46.5997   1
 -11  12  -2-9.34425 37.6991   1
 -11 -12  -2 9.74911 47.1020   1
  12  12   2 608.469 81.2776   1
 -12 -12  -2 463.664 70.4712   1
  13 -12   2 6775.99 383.157   1
 -13 -12  -2 6949.05 382.134   1
  13  12   2 6944.83 386.631   1
 -13  12  -2 7279.35 386.345   1
  14 -12   2 129.149 56.8584   1
 -14 -12  -2 143.880 56.0844   1
  14  12   2 130.009 48.5471   1
 -14  12  -2 38.6233 48.2755   1
  15 -12   2 70.3400 52.1107   1
 -15 -12  -2 47.7652 46.1755   1
  15  12   2 39.2561 42.1138   1
 -15  12  -2 19.3475 49.5060   1
 -16 -12  -2 331.224 61.2472   1
  16 -12   2 378.422 71.7585   1
  16  12   2 423.525 70.2297   1
  17 -12   2 759.574 93.8429   1
 -17  12  -2 717.317 91.8349   1
  18 -12   2 225.117 60.9208   1
 -18 -12  -2 336.286 71.3647   1
 -18  12  -2 297.978 67.3377   1
  18  12   2 281.987 69.5479   1
 -19  12  -2 1324.55 123.110   1
  19  12   2 1439.83 125.038   1
  19 -12   2 1612.38 135.120   1
 -19 -12  -2 1435.00 121.944   1
 -20 -12  -2-8.74801 44.7343   1
  20  12   2 9.36756 47.2507   1
 -21 -13   2-8.91741 45.6062   1
  21  13  -2 37.5187 39.4330   1
 -20 -13   2 9.02636 47.4043   1
  20  13  -2 47.6449 45.3323   1
 -19 -13   2 1086.56 105.898   1
  19  13  -2 1103.24 108.068   1
 -18 -13   2 28.0449 47.8335   1
  18  13  -2 48.7164 53.1102   1
 -17 -13   2 895.082 93.3866   1
  17  13  -2 839.549 97.0209   1
 -17  13   2 901.351 99.6855   1
 -16 -13   2 712.316 87.4260   1
  16  13  -2 541.986 82.7746   1
  16 -13  -2 790.523 92.0498   1
 -16  13   2 768.657 90.8676   1
 -15 -13   2 1083.47 109.936   1
  15 -13  -2 889.133 102.674   1
  15  13  -2 1083.68 106.687   1
 -15  13   2 1027.98 107.673   1
 -14 -13   2 106.884 48.2358   1
  14 -13  -2 236.100 62.0971   1
  14  13  -2 205.170 54.3945   1
 -14  13   2 161.134 57.9626   1
 -13 -13   2 9.68681 48.2004   1
  13 -13  -2 52.0137 53.2166   1
  13  13  -2 39.1073 49.3374   1
 -13  13   2 37.6358 46.8191   1
 -12 -13   2 3087.32 198.171   1
  12 -13  -2 2456.85 190.606   1
  12  13  -2 2808.55 194.228   1
 -12  13   2 2945.78 194.100   1
 -11 -13   2 1338.87 120.474   1
  11 -13  -2 1170.81 116.941   1
  11  13  -2 1561.81 130.787   1
 -11  13   2 1338.95 121.923   1
  10 -13  -2 205.137 54.7676   1
 -10  13   2 244.753 58.4715   1
  -9 -13   2 8813.56 463.521   1
   9 -13  -2 8608.64 464.655   1
   9  13  -2 8288.99 461.144   1
  -9  13   2 9773.02 470.971   1
  -8 -13   2 2702.55 190.267   1
   8  13  -2 2600.19 188.910   1
   8 -13  -2 2862.47 194.727   1
  -7  13   2 3839.81 229.690   1
   7  13  -2 3763.98 228.962   1
  -7 -13   2 3532.63 226.500   1
   7 -13  -2 3382.99 225.857   1
   6  13  -2 5714.01 329.869   1
  -6 -13   2 6116.08 334.347   1
   5  13  -2 4888.03 289.846   1
  -5 -13   2 5228.45 295.731   1
   4  13  -2 3396.30 209.403   1
  -4 -13   2 3018.06 203.427   1
   3  13  -2 6068.97 324.739   1
  -3  13   2 5828.96 318.693   1
  -3 -13   2 5735.81 322.043   1
   3 -13  -2 5087.27 313.164   1
   2  13  -2 26361.8 1229.79   1
  -2 -13   2 25881.3 1229.96   1
   1  13  -2 6066.96 347.571   1
  -1 -13   2 6635.59 354.611   1
   0  13  -2 27.0051 46.0382   1
   0 -13   2 9.18690 39.3886   1
  -1  13  -2 6146.40 353.963   1
   1  13   2 6469.06 356.854   1
   1 -13   2 6348.22 356.851   1
  -1 -13  -2 7271.12 367.881   1
  -2  13  -2 6549.28 370.121   1
   2  13   2 7504.68 380.850   1
  -2 -13  -2 7298.49 377.880   1
   2 -13   2 6376.82 369.151   1
  -3  13  -2 7544.11 380.654   1
   3  13   2 6452.86 371.936   1
  -3 -13  -2 6816.62 374.149   1
   3 -13   2 6879.44 376.562   1
  -4  13  -2 13895.5 672.775   1
   4  13   2 13098.9 667.620   1
  -4 -13  -2 13529.2 670.218   1
   4 -13   2 13550.6 671.821   1
  -5 -13  -2 1001.18 100.379   1
   5 -13   2 1177.63 109.889   1
   5  13   2 1058.23 100.653   1
  -5  13  -2 960.944 99.4114   1
  -6 -13  -2 2587.14 182.107   1
   6  13   2 2683.87 185.528   1
   6 -13   2 2684.74 184.088   1
  -7  13  -2 362.529 67.6097   1
   7  13   2 346.720 63.6380   1
  -7 -13  -2 362.136 63.9861   1
   7 -13   2 307.070 65.7764   1
   8  13   2 13816.6 699.064   1
  -8 -13  -2 13708.9 697.017   1
  -8  13  -2 14974.8 699.202   1
   8 -13   2 13700.7 699.667   1
   9  13   2 1052.85 105.649   1
  -9 -13  -2 1050.03 107.615   1
  -9  13  -2 963.520 104.937   1
   9 -13   2 1078.58 108.577   1
 -10 -13  -2 661.197 82.4603   1
  10  13   2 713.850 89.1519   1
  11  13   2 263.217 65.7802   1
 -11 -13  -2 312.814 64.9212   1
 -11  13  -2 297.820 66.2313   1
  11 -13   2 278.125 69.0279   1
  12  13   2 1794.69 144.058   1
 -12 -13  -2 1623.49 141.919   1
  12 -13   2 1897.92 147.451   1
 -12  13  -2 1876.32 146.195   1
 -13  13  -2 496.790 72.8451   1
  13 -13   2 672.825 85.3829   1
  14 -13   2 121.155 47.2699   1
 -14 -13  -2 143.248 55.1191   1
 -14  13  -2 258.607 59.2410   1
  14  13   2 260.319 66.8263   1
  15  13   2 175.839 55.6989   1
  15 -13   2 181.995 56.3391   1
 -15 -13  -2 199.351 59.7512   1
  16  13   2 116.349 53.8289   1
 -16  13  -2 125.936 57.9387   1
  16 -13   2 161.097 61.3702   1
 -16 -13  -2 168.502 51.3994   1
  17  13   2 157.100 59.3775   1
  17 -13   2 159.530 58.5083   1
 -17  13  -2 173.350 61.5390   1
 -17 -13  -2 155.259 59.8975   1
  18 -13   2 1892.24 147.189   1
  18  13   2 1626.38 139.745   1
 -18  13  -2 1774.32 142.656   1
 -18 -13  -2 1717.89 138.857   1
  19  13   2-28.2475 41.8859   1
 -19 -13  -2 26.6159 39.4666   1
 -19 -14   2-9.03014 40.1702   1
  19  14  -2 9.29271 44.8776   1
 -18 -14   2 1249.09 114.668   1
  18  14  -2 1429.44 122.778   1
 -17 -14   2 46.4072 39.1227   1
  17  14  -2 98.3894 53.0432   1
 -16  14   2 613.421 82.2622   1
 -15  14   2 48.7956 48.0214   1
 -15 -14   2 135.658 58.8908   1
  15  14  -2 76.9375 52.5632   1
  15 -14  -2 128.687 51.1699   1
 -14  14   2 68.3992 50.6452   1
 -14 -14   2-19.3479 43.8043   1
  14 -14  -2 10.5960 50.3976   1
  14  14  -2 29.2779 51.8966   1
 -13  14   2 570.519 83.6268   1
  13 -14  -2 867.935 97.3489   1
 -12  14   2 49.1768 46.1175   1
  12  14  -2 99.1671 54.7361   1
 -12 -14   2 39.2801 43.7694   1
 -11  14   2 2004.07 158.719   1
 -11 -14   2 2458.78 168.949   1
  11  14  -2 2230.86 165.701   1
  11 -14  -2 2039.10 159.432   1
 -10  14   2 3997.51 269.891   1
 -10 -14   2 4793.26 278.349   1
  10  14  -2 4855.30 282.642   1
  10 -14  -2 5113.73 284.481   1
   9 -14  -2 29.3054 44.9827   1
  -9 -14   2-19.2464 41.2543   1
  -9  14   2-28.8848 49.2382   1
   9  14  -2 57.3270 43.9974   1
  -8  14   2 3248.28 218.396   1
  -8 -14   2 3444.71 219.094   1
   8 -14  -2 3688.15 223.602   1
   8  14  -2 3386.77 218.841   1
  -7  14   2 3820.46 239.926   1
   7 -14  -2 4019.95 243.212   1
  -6 -14   2 152.330 50.5663   1
  -6  14   2 165.061 50.5435   1
   6  14  -2 285.863 63.0316   1
   6 -14  -2 103.873 48.8910   1
  -5 -14   2 317.828 65.1790   1
  -5  14   2 276.882 62.5802   1
   5  14  -2 299.858 65.4183   1
   5 -14  -2 332.524 63.3353   1
  -4 -14   2 1334.63 120.204   1
   4 -14  -2 1482.40 121.827   1
  -4  14   2 1263.89 116.765   1
   4  14  -2 1233.49 116.176   1
  -3 -14   2 8807.67 446.875   1
   3 -14  -2 8316.45 443.086   1
   3  14  -2 9137.63 450.452   1
  -3  14   2 7412.25 437.425   1
  -2 -14   2 10414.7 538.823   1
   2 -14  -2 10768.1 541.851   1
   2  14  -2 10600.4 539.764   1
  -2  14   2 10351.1 537.168   1
   1 -14  -2 3307.34 204.989   1
  -1 -14   2 3179.61 204.137   1
   1  14  -2 2644.79 193.006   1
  -1  14   2 3146.55 202.966   1
   0 -14  -2 5366.45 299.065   1
   0 -14   2 5359.45 299.746   1
   0  14   2 4481.27 288.503   1
   0  14  -2 5311.33 296.558   1
  -1 -14  -2 9.56877 41.8067   1
  -1  14  -2 27.8503 42.7536   1
   1  14   2 9.24991 36.4822   1
   1 -14   2 28.5231 47.2934   1
   2 -14   2 849.133 89.3363   1
  -2 -14  -2 710.522 85.3106   1
   2  14   2 651.065 81.2282   1
  -2  14  -2 578.742 78.6346   1
  -3 -14  -2 11767.4 610.878   1
  -3  14  -2 12400.0 611.215   1
   3  14   2 12277.9 611.452   1
   4  14   2 2628.87 187.928   1
  -4 -14  -2 2733.89 189.551   1
   4 -14   2 2956.21 194.024   1
  -4  14  -2 2942.83 192.871   1
   5 -14   2 435.093 67.2728   1
  -5  14  -2 334.276 63.0221   1
   5  14   2 405.512 70.3447   1
   6 -14   2 2835.55 200.798   1
   6  14   2 3141.52 207.038   1
  -6  14  -2 3112.51 206.763   1
  -6 -14  -2 3150.50 204.687   1
   7 -14   2 2910.88 197.425   1
   7  14   2 3093.74 203.888   1
  -7  14  -2 3004.25 199.714   1
  -7 -14  -2 2707.88 193.936   1
   8  14   2 331.772 68.7894   1
  -8 -14  -2 108.451 53.9010   1
   9 -14   2 2450.08 178.252   1
   9  14   2 2234.03 169.650   1
  -9  14  -2 2576.64 176.811   1
  -9 -14  -2 2267.19 169.566   1
  10 -14   2 10.4292 45.5853   1
  10  14   2 59.0399 46.0853   1
 -10  14  -2 18.9485 39.0515   1
 -10 -14  -2 58.4870 45.6542   1
  11 -14   2 459.706 75.4980   1
  11  14   2 410.675 77.0507   1
 -11  14  -2 641.701 83.3712   1
 -11 -14  -2 558.692 79.3880   1
  12 -14   2 1206.17 116.063   1
  12  14   2 1259.65 117.476   1
 -12  14  -2 1057.66 110.107   1
 -12 -14  -2 1472.78 123.486   1
  13  14   2 710.426 91.5038   1
 -13 -14  -2 728.817 90.7308   1
  14 -14   2 501.797 82.0494   1
 -14  14  -2 723.643 91.1833   1
  14  14   2 617.653 82.8008   1
 -14 -14  -2 727.729 87.4168   1
 -15  14  -2 28.1480 49.8872   1
  15  14   2-9.69602 39.9331   1
 -15 -14  -2 18.7351 41.6714   1
  15 -14   2-29.8881 51.6300   1
 -16 -14  -2-18.4044 48.3229   1
  16  14   2-28.5756 54.3202   1
  17 -14   2 1531.88 129.232   1
 -17  14  -2 1660.06 133.444   1
 -17 -14  -2 1217.01 116.677   1
  17  14   2 1245.36 119.712   1
 -18 -14  -2-8.89685 37.3972   1
  18  14   2 18.7025 45.1605   1
 -18 -15   2-8.95942 36.1242   1
  18  15  -2 28.1518 41.7458   1
 -16 -15   2-18.7992 37.0680   1
  16  15  -2 47.0735 41.1300   1
 -15 -15   2 962.964 98.1340   1
  15  15  -2 910.826 98.7128   1
 -14  15   2 50.5172 48.4034   1
  14  15  -2 154.602 52.3421   1
 -14 -15   2 162.825 55.5111   1
  14 -15  -2 147.212 54.0886   1
 -13  15   2 50.5753 50.3594   1
  13  15  -2 87.4155 56.0257   1
 -13 -15   2 28.8702 48.5950   1
  13 -15  -2 41.4311 50.8248   1
 -12  15   2 492.023 81.3929   1
  12  15  -2 385.443 71.0350   1
 -12 -15   2 283.812 67.4334   1
  12 -15  -2 400.191 69.9754   1
 -11  15   2 20.0285 51.9149   1
  11  15  -2 41.1273 48.9154   1
  11 -15  -2 30.4271 41.7935   1
  10 -15  -2 510.215 77.8726   1
 -10  15   2 375.794 74.7617   1
  10  15  -2 427.541 73.2536   1
 -10 -15   2 505.275 80.0687   1
  -9 -15   2 1972.57 152.917   1
   9  15  -2 2035.31 155.732   1
   8 -15  -2 330.044 62.1400   1
  -8  15   2 447.970 71.7268   1
  -8 -15   2 312.166 61.3394   1
   8  15  -2 393.480 68.0182   1
  -7 -15   2 916.677 100.064   1
   7 -15  -2 957.915 99.8068   1
   7  15  -2 766.827 92.7570   1
  -7  15   2 1062.41 104.900   1
  -6 -15   2 1797.25 135.868   1
   6 -15  -2 1367.85 125.355   1
   6  15  -2 1504.31 129.788   1
  -6  15   2 1394.22 126.085   1
  -5  15   2 738.472 89.9100   1
   5  15  -2 927.412 98.4772   1
  -5 -15   2 974.906 103.394   1
   5 -15  -2 1033.78 101.458   1
  -4  15   2 555.809 75.5885   1
   4  15  -2 407.243 70.7812   1
  -4 -15   2 338.112 73.5839   1
   4 -15  -2 451.610 72.7119   1
  -3  15   2 951.446 103.566   1
   3 -15  -2 1161.12 110.964   1
  -2  15   2 1129.71 109.573   1
   2 -15  -2 1171.97 112.973   1
  -1  15   2 709.628 88.3761   1
   1 -15  -2 564.895 83.8213   1
   0  15   2 1068.52 105.270   1
   0 -15  -2 941.153 103.211   1
   1  15   2 2010.15 156.020   1
  -1 -15  -2 2132.91 159.434   1
   2  15   2 636.839 82.5253   1
  -2 -15  -2 608.453 79.7506   1
  -4  15  -2 888.628 97.6350   1
   4  15   2 1058.83 104.520   1
   4 -15   2 1137.76 107.308   1
  -4 -15  -2 926.373 101.090   1
  -5  15  -2 1770.39 144.802   1
  -5 -15  -2 1817.83 147.684   1
   5 -15   2 1954.08 148.050   1
  -6  15  -2 2590.81 177.561   1
   6  15   2 2229.36 170.098   1
  -6 -15  -2 2351.02 173.531   1
   6 -15   2 2344.67 171.848   1
   7  15   2 2635.69 193.253   1
   7 -15   2 2743.79 194.167   1
  -8  15  -2 19.7432 49.1433   1
   8  15   2 131.539 58.3557   1
  -8 -15  -2 9.92172 50.0917   1
   8 -15   2 40.1296 52.0349   1
  -9  15  -2 29.4558 43.6981   1
   9  15   2 49.3866 52.5339   1
  -9 -15  -2 68.9138 57.3558   1
   9 -15   2-10.1358 43.4689   1
 -10  15  -2 566.947 85.7226   1
  10  15   2 757.126 93.0424   1
  10 -15   2 712.578 90.9288   1
 -10 -15  -2 467.703 76.7932   1
 -11 -15  -2 234.224 59.9211   1
  11  15   2 194.794 58.6718   1
 -12  15  -2 1156.16 114.901   1
  12  15   2 1201.63 117.941   1
 -12 -15  -2 1470.96 125.982   1
  12 -15   2 1429.83 125.396   1
 -13  15  -2 199.295 61.5763   1
  13  15   2 175.806 62.7906   1
 -13 -15  -2 207.300 63.6636   1
  13 -15   2 343.997 71.8913   1
 -14  15  -2 2111.61 156.008   1
  14  15   2 1773.76 149.933   1
  14 -15   2 2031.18 160.237   1
 -14 -15  -2 2017.96 152.049   1
 -15  15  -2 485.586 78.1738   1
  15 -15   2 233.631 68.0570   1
 -16  15  -2 184.179 58.8653   1
 -16 -15  -2 243.007 58.0689   1
  16  15   2 287.877 65.6817   1
 -17 -16   2 35.2658 48.6024   1
  17  16  -2-37.5975 52.4150   1
 -16 -16   2 256.913 59.3192   1
  16  16  -2 119.479 50.1534   1
 -15 -16   2 28.0187 44.4527   1
  15  16  -2 55.7664 52.4470   1
 -14 -16   2 772.092 91.5716   1
  14  16  -2 864.424 97.6304   1
 -13 -16   2 37.9733 46.6028   1
  13  16  -2 76.6524 49.0603   1
 -12  16   2 1785.73 143.195   1
  12  16  -2 1763.76 143.154   1
 -12 -16   2 1838.26 145.507   1
  12 -16  -2 1471.86 137.749   1
 -11  16   2 69.5864 51.6010   1
  11  16  -2 132.697 57.6400   1
 -11 -16   2 9.84373 53.0705   1
  11 -16  -2 60.9933 51.3606   1
 -10  16   2 825.612 98.0637   1
  10  16  -2 971.865 100.212   1
  10 -16  -2 815.340 92.4700   1
 -10 -16   2 779.225 94.1612   1
  -9  16   2 1589.17 140.759   1
  -9 -16   2 1755.80 140.560   1
   9 -16  -2 1663.72 142.053   1
   9  16  -2 1957.73 147.305   1
  -8  16   2 1618.72 140.324   1
   8 -16  -2 1816.17 145.804   1
   7 -16  -2 563.959 79.7931   1
  -7 -16   2 570.635 79.1062   1
  -7  16   2 470.062 76.5218   1
   6  16  -2 830.525 95.0777   1
  -6  16   2 911.493 99.1579   1
  -6 -16   2 851.842 96.9863   1
   6 -16  -2 949.769 101.066   1
   5  16  -2 1842.17 147.518   1
  -5  16   2 1582.37 138.712   1
   5 -16  -2 1821.31 145.784   1
  -5 -16   2 1825.37 147.099   1
  -4  16   2-29.1121 48.9625   1
   4  16  -2 28.7576 41.8911   1
  -4 -16   2 39.6007 45.6020   1
   4 -16  -2 69.9415 48.2678   1
   3  16  -2-19.2148 42.7441   1
  -3  16   2 78.4804 55.3279   1
   3 -16  -2-29.8571 48.0686   1
  -3 -16   2 39.5407 41.5573   1
   2  16  -2 281.816 64.9083   1
  -2  16   2 196.205 60.6634   1
  -2 -16   2 186.912 58.5363   1
   2 -16  -2 119.224 50.8585   1
  -1  16   2 1167.38 113.878   1
   1  16  -2 1107.22 114.608   1
   1 -16  -2 1268.79 117.814   1
  -1 -16   2 1190.01 115.753   1
   0  16   2 222.250 62.4456   1
   0  16  -2 153.587 57.6894   1
   0 -16  -2 120.105 57.0773   1
   0 -16   2 276.129 62.0667   1
   1  16   2 224.953 60.2558   1
  -1 -16  -2 128.922 50.4962   1
   1 -16   2 119.005 57.5713   1
   2 -16   2 226.277 60.1158   1
  -2  16  -2 200.758 58.9928   1
   2  16   2 156.077 52.4108   1
  -2 -16  -2 126.990 51.1816   1
   3  16   2 2138.14 156.458   1
  -3  16  -2 1703.25 143.769   1
   3 -16   2 1851.05 147.893   1
  -3 -16  -2 2020.23 153.531   1
   4 -16   2 1117.83 119.143   1
   4  16   2 1467.68 127.866   1
  -4 -16  -2 1544.95 128.123   1
  -4  16  -2 1410.08 126.428   1
  -5  16  -2 3624.01 217.443   1
   5  16   2 2747.29 205.086   1
  -5 -16  -2 3472.10 218.063   1
   5 -16   2 3075.04 209.828   1
  -6  16  -2 1305.28 118.643   1
   6  16   2 1347.81 123.984   1
   6 -16   2 1242.10 116.124   1
  -6 -16  -2 1132.65 112.874   1
   7 -16   2 29.6987 50.6245   1
  -7  16  -2-9.79812 50.7783   1
  -8 -16  -2 19.8268 54.0174   1
  -9  16  -2 29.5695 51.7645   1
   9  16   2 39.3163 48.9036   1
  -9 -16  -2-9.80266 45.1572   1
   9 -16   2 70.1663 49.8715   1
 -10  16  -2 9.89553 51.2865   1
  10  16   2 48.8014 53.1809   1
  10 -16   2-10.0932 48.0047   1
 -11  16  -2 1669.02 145.632   1
  11 -16   2 2076.26 156.384   1
 -12  16  -2 107.028 55.2865   1
  12  16   2 208.779 59.5522   1
 -12 -16  -2 144.047 59.7101   1
  12 -16   2 153.518 58.1122   1
 -13  16  -2 490.774 78.4128   1
  13  16   2 402.848 70.2871   1
 -13 -16  -2 360.896 62.4061   1
  13 -16   2 428.992 76.0270   1
 -14  16  -2 18.8764 51.4584   1
  14  16   2 38.5788 53.2041   1
  14 -16   2 121.957 59.8391   1
 -14 -16  -2 18.2032 46.5831   1
  15  16   2 579.663 80.6284   1
 -15 -16  -2 385.124 69.7766   1
  15  17  -2-9.03767 40.9154   1
 -15 -17   2 9.08114 36.6130   1
  14  17  -2 213.162 58.1534   1
 -14 -17   2 248.035 57.1384   1
  12  17  -2 28.5476 48.6609   1
 -12 -17   2-28.5007 51.1395   1
 -11  17   2 1258.39 121.424   1
 -11 -17   2 1158.57 115.541   1
  11  17  -2 1511.44 126.430   1
 -10  17   2 481.555 79.6877   1
  10 -17  -2 355.291 70.7408   1
  -9 -17   2 1079.04 106.393   1
   9  17  -2 1087.53 109.664   1
   8 -17  -2 132.445 58.1341   1
   8  17  -2 56.3908 43.3354   1
  -8 -17   2 29.1609 36.6149   1
  -8  17   2 9.92796 49.4290   1
   7 -17  -2 162.589 56.9801   1
   7  17  -2 115.107 44.5696   1
  -7 -17   2 144.793 46.2912   1
  -7  17   2 127.836 56.9878   1
   6  17  -2 249.654 57.7702   1
  -6  17   2 215.183 59.3936   1
   6 -17  -2 142.941 57.6281   1
  -6 -17   2 173.802 55.7702   1
   5  17  -2 87.3253 54.4192   1
  -5  17   2 206.696 58.2134   1
  -5 -17   2 87.2718 47.8886   1
   5 -17  -2 162.221 57.4726   1
  -4  17   2 288.318 67.1420   1
   4  17  -2 366.520 70.5743   1
   4 -17  -2 302.971 67.0789   1
  -4 -17   2 442.807 71.4530   1
  -3  17   2 674.759 88.5682   1
   3 -17  -2 614.639 88.1811   1
  -2  17   2 1510.99 127.765   1
   2 -17  -2 1180.56 116.829   1
  -1  17   2 29.2421 47.8037   1
   1 -17  -2 30.7854 48.8231   1
  -1 -17   2 39.5352 47.7547   1
   0  17   2 1304.88 121.793   1
   0  17  -2 1530.57 125.968   1
   0 -17   2 1166.12 117.012   1
   0 -17  -2 1114.07 115.677   1
   1  17   2 425.372 73.3949   1
  -1  17  -2 376.164 71.6777   1
  -1 -17  -2 445.932 74.9174   1
   1 -17   2 416.533 72.1382   1
   2  17   2 705.160 88.8780   1
  -2 -17  -2 562.823 80.1967   1
   4  17   2 503.733 77.2736   1
  -4 -17  -2 671.601 84.8447   1
   5 -17   2 404.387 71.6673   1
  -5  17  -2 333.948 68.9826   1
   5  17   2 384.947 68.7774   1
  -5 -17  -2 323.380 63.1464   1
  -6  17  -2 1795.64 143.451   1
   6  17   2 1788.19 146.781   1
  -6 -17  -2 1769.59 143.701   1
   6 -17   2 1862.16 146.135   1
  -7  17  -2-9.59228 47.0314   1
   7  17   2 82.7071 57.0010   1
  -7 -17  -2-9.99232 45.2480   1
   7 -17   2 38.7578 48.2009   1
  -8  17  -2-38.3694 54.7430   1
   8  17   2 19.8107 50.7061   1
  -8 -17  -2 127.761 57.8808   1
   8 -17   2 98.2404 50.2908   1
  -9  17  -2 633.054 87.6453   1
   9  17   2 757.481 91.1535   1
   9 -17   2 620.935 87.8032   1
  -9 -17  -2 610.186 84.9032   1
 -10 -17  -2 438.097 75.0653   1
  10  17   2 307.556 58.7280   1
 -11  17  -2 233.250 59.5791   1
 -11 -17  -2 369.474 65.3311   1
  11 -17   2 197.724 57.0397   1
 -12  17  -2-19.3019 52.5909   1
  12  17   2-37.1425 51.7914   1
 -12 -17  -2-9.39289 49.3242   1
  12 -17   2-29.6455 51.8906   1
 -13  17  -2 86.2415 60.9462   1
  13  17   2 84.1772 47.9893   1
  13 -17   2 98.2159 51.7133   1
 -13 -18   2 90.0592 44.2085   1
  13  18  -2 9.10156 41.2709   1
 -12 -18   2 287.472 63.5045   1
  12  18  -2 359.021 67.2027   1
 -11 -18   2 65.7886 53.0815   1
  10  18  -2 154.544 64.3213   1
 -10 -18   2 162.434 59.4428   1
   9  18  -2 585.781 82.1124   1
  -9 -18   2 507.631 75.3146   1
  -9  18   2 502.928 79.9549   1
   8 -18  -2 61.2888 47.0416   1
   8  18  -2-28.1998 39.5195   1
  -8 -18   2 9.47526 35.6323   1
  -8  18   2 78.8387 53.0542   1
   7  18  -2 9.44314 35.5292   1
  -7  18   2 19.6551 45.2726   1
  -7 -18   2 38.4149 44.2424   1
   7 -18  -2 71.6006 47.8969   1
  -6  18   2 79.2893 58.9691   1
   6 -18  -2 30.5660 48.5166   1
   5  18  -2 420.755 75.7230   1
  -5  18   2 399.325 72.2787   1
   5 -18  -2 608.807 86.1390   1
   4  18  -2 19.3145 51.3469   1
  -4  18   2-9.96501 47.3896   1
  -4 -18   2 19.3892 48.9002   1
   4 -18  -2-30.4040 48.1964   1
  -3  18   2 99.3271 59.3852   1
  -3 -18   2 196.585 56.4022   1
   3 -18  -2 111.302 57.4139   1
   2  18  -2 47.6908 53.7910   1
  -2  18   2 19.5477 50.6520   1
   2 -18  -2-20.5134 48.0097   1
  -2 -18   2-19.7774 50.5685   1
  -1  18   2 58.8095 53.4064   1
   1  18  -2-19.3579 49.5003   1
   1 -18  -2 50.5328 50.2707   1
  -1 -18   2-9.83937 41.3654   1
   0  18   2 29.7341 54.6479   1
   0  18  -2 58.4517 56.1561   1
   0 -18  -2-9.96882 49.5907   1
   0 -18   2 9.88210 47.0064   1
   1  18   2 569.569 83.2299   1
  -1  18  -2 424.463 73.4173   1
  -1 -18  -2 609.972 81.7128   1
   1 -18   2 620.322 80.9320   1
  -2  18  -2 604.876 85.1637   1
   2  18   2 536.457 81.6019   1
   2 -18   2 474.050 75.0979   1
  -2 -18  -2 610.448 81.4663   1
   3  18   2 97.2300 57.3475   1
   3 -18   2 39.7073 49.5219   1
  -3 -18  -2 138.036 60.4669   1
  -3  18  -2 76.0161 56.6164   1
   4 -18   2 9.85313 49.0228   1
  -4  18  -2 76.3798 52.0337   1
   4  18   2 9.62353 45.7849   1
  -4 -18  -2 29.4478 39.5976   1
   5 -18   2 2796.32 195.400   1
   5  18   2 2678.32 196.348   1
  -5 -18  -2 3008.41 198.037   1
  -5  18  -2 3037.44 198.915   1
   6 -18   2 137.236 51.0917   1
  -6  18  -2 123.352 53.7877   1
   6  18   2 109.620 58.2986   1
  -6 -18  -2 118.955 57.3918   1
  -7 -18  -2 147.041 55.6213   1
   7  18   2 131.031 56.5404   1
  -8  18  -2 9.37457 46.6520   1
   8  18   2 28.9446 48.6925   1
  -8 -18  -2 86.8638 50.6961   1
   8 -18   2 9.62484 52.4626   1
  -9  18  -2 273.072 66.1177   1
   9  18   2 275.724 62.2777   1
  -9 -18  -2 359.761 68.3421   1
   9 -18   2 276.262 66.8598   1
 -10  18  -2 37.4971 51.6927   1
 -10 -18  -2 18.6656 42.2698   1
  10  18   2 9.39138 42.5349   1
  10 -18   2 57.7061 46.4637   1
 -11 -18  -2-55.3502 52.0341   1
  11  18   2 9.20718 49.5725   1
 -10 -19   2 27.9051 46.2641   1
  10  19  -2-9.51927 45.9735   1
   9  19  -2 28.1784 53.0603   1
  -9 -19   2 111.029 58.2897   1
   8  19  -2-9.30297 42.8409   1
  -8 -19   2-18.4390 38.7582   1
  -6 -19   2 140.601 55.5099   1
   5  19  -2 401.767 69.9114   1
  -5  19   2 327.492 71.6416   1
  -5 -19   2 357.286 65.2597   1
   4  19  -2 18.9051 48.3492   1
  -4  19   2 88.8953 58.7252   1
  -4 -19   2-9.43916 51.4379   1
   4 -19  -2 10.0699 50.8048   1
   3  19  -2 66.1237 50.3271   1
  -3  19   2 58.3931 51.8445   1
  -3 -19   2 48.1506 47.3151   1
   3 -19  -2 131.505 59.6149   1
   2  19  -2 131.638 52.3998   1
  -2  19   2 243.060 61.6444   1
   2 -19  -2 181.452 57.9882   1
  -2 -19   2 155.659 55.3990   1
   1  19  -2-9.44563 50.2350   1
  -1  19   2 68.6869 53.4727   1
   1 -19  -2 39.8534 48.8537   1
  -1 -19   2 9.76199 47.8669   1
   0  19  -2 9.55461 47.5883   1
   0 -19   2 106.784 50.3722   1
  -1  19  -2 57.6346 46.4727   1
   1 -19   2 68.2693 45.7344   1
  -2  19  -2 76.0700 50.5826   1
   2  19   2 19.3027 53.8438   1
  -2 -19  -2 38.9619 47.0672   1
   2 -19   2 9.71103 43.9928   1
  -3  19  -2-37.8145 49.6614   1
   3  19   2 95.2595 54.3416   1
   3 -19   2 38.9318 49.1235   1
  -3 -19  -2 59.1679 51.1328   1
   4  19   2 384.439 74.9273   1
  -4  19  -2 328.440 71.5641   1
  -4 -19  -2 509.397 79.9867   1
   4 -19   2 585.064 85.1227   1
  -5  19  -2 131.329 54.8784   1
   5 -19   2 135.983 50.5982   1
   5  19   2 68.5333 55.4522   1
  -5 -19  -2 115.104 53.7363   1
   6 -19   2 153.649 58.8504   1
  -6  19  -2 37.4167 52.2500   1
  -6 -19  -2 38.9829 48.5643   1
   6  19   2 59.1712 43.1849   1
  -7  19  -2 46.7719 58.3237   1
   7  19   2-38.8313 55.9527   1
  -7 -19  -2 57.1277 51.8768   1
   7 -19   2-19.2860 49.3137   1
  -8  19  -2 423.032 76.1184   1
   8  19   2 522.781 75.5624   1
  -8 -19  -2 518.247 74.1237   1
   8 -19   2 476.434 80.6615   1
  -9  19  -2 273.680 68.1361   1
  -9 -19  -2 274.703 64.3673   1
   9 -19   2 245.243 66.7255   1
   9  19   2 175.570 63.0542   1
   6  20  -2 63.0475 50.3690   1
  -6 -20   2 110.002 54.6245   1
   5  20  -2 36.4588 41.9754   1
  -5 -20   2-9.13293 42.7544   1
   4  20  -2 18.2738 48.5909   1
  -4 -20   2 27.6297 47.1072   1
   3  20  -2 398.240 75.8301   1
  -3  20   2 287.159 68.5697   1
  -3 -20   2 343.141 73.0741   1
   2  20  -2 359.337 69.0415   1
  -2  20   2 375.196 70.9679   1
  -2 -20   2 489.574 74.3402   1
   2 -20  -2 413.118 72.4572   1
  -1  20   2 144.630 58.7093   1
   1  20  -2 110.271 53.2455   1
   1 -20  -2 135.384 50.4143   1
  -1 -20   2 105.299 53.0559   1
   0  20  -2 156.889 55.7148   1
   0  20   2 190.663 56.3690   1
   0 -20   2 333.080 68.5777   1
   0 -20  -2 221.447 61.8777   1
  -1  20  -2 186.592 62.8355   1
   1 -20   2 199.239 60.8189   1
  -2  20  -2 616.159 87.5805   1
  -2 -20  -2 720.232 92.6573   1
   2 -20   2 692.797 88.5043   1
  -3  20  -2 18.6635 45.7591   1
   3  20   2 37.1918 55.2843   1
  -3 -20  -2 37.8627 50.3420   1
   3 -20   2 18.9551 42.1769   1
  -4  20  -2 27.6901 52.7237   1
  -4 -20  -2 84.2070 52.2720   1
   4 -20   2 104.326 58.6769   1
   5  20   2-9.57327 47.6319   1
  -5  20  -2 63.8627 49.1286   1
   5 -20   2 28.4035 40.6075   1
  -5 -20  -2 37.8317 38.9755   1
   6 -20   2 654.939 86.5584   1
  -6  20  -2 768.981 89.0999   1
 -25   0   3 29.0370 50.8158   1
  25   0  -3-39.7261 48.6846   1
 -24   0   3 37.8318 48.3664   1
  24   0  -3-19.8925 52.2199   1
 -23   0   3-9.46366 45.7073   1
  23   0  -3 40.3046 44.8274   1
  21   0  -3-68.4761 50.7115   1
 -21   0   3 9.00747 46.6976   1
  20   0  -3 9.70545 40.7959   1
 -20   0   3-8.68205 35.7568   1
  19   0  -3-18.7139 40.8925   1
 -19   0   3-34.6610 40.5782   1
  18   0  -3-9.08582 36.6318   1
 -18   0   3 8.49135 37.0927   1
  17   0  -3-17.2806 40.4497   1
 -17   0   3-16.5757 36.2114   1
  16   0  -3 16.5148 32.5623   1
 -16   0   3-31.5228 38.6328   1
  15   0  -3 23.6031 36.8275   1
 -15   0   3-7.39531 34.6164   1
  13   0  -3 62.1172 38.9367   1
 -13   0   3-6.40500 29.5105   1
 -12   0   3-5.98974 26.6464   1
  11   0  -3-11.4383 27.6196   1
 -11   0   3 16.7473 31.8297   1
  10   0  -3 5.16102 25.3030   1
 -10   0   3-25.1309 27.7114   1
   9   0  -3 4.51042 23.6829   1
  -9   0   3 13.1912 25.3449   1
   7   0  -3 13.0128 21.7168   1
  -7   0   3 15.4473 20.6246   1
   6   0  -3 15.4744 19.0284   1
  -6   0   3-2.50436 21.1612   1
   5   0  -3 24.7169 18.5126   1
  -5   0   3 5.54613 15.7848   1
   4   0  -3 1.26044 13.7380   1
  -4   0   3 12.6878 13.4535   1
   1   0  -3 4.32696 13.2099   1
  -1   0   3-1.12303 12.2371   1
   0   0  -3 3.28116 14.9188   1
   0   0   3 1.70785 15.2627   1
   1   0   3-18.8584 24.3574   1
  -1   0  -3-4.46735 19.6116   1
   2   0   3 5.96880 21.8732   1
  -2   0  -3-17.4750 23.2292   1
   3   0   3 21.8632 23.9265   1
  -3   0  -3-17.4631 18.1014   1
   4   0   3 8.55739 26.6764   1
  -4   0  -3-4.07232 28.6434   1
   5   0   3-39.1184 32.8952   1
  -5   0  -3-4.64622 24.4052   1
   6   0   3 38.3095 25.6255   1
  -6   0  -3-10.3984 24.7345   1
   7   0   3 6.01606 30.7640   1
  -7   0  -3-5.74492 28.9778   1
   8   0   3-26.1239 25.1756   1
  -8   0  -3-12.5337 24.1587   1
   9   0   3 27.9406 34.2626   1
  -9   0  -3 27.2025 35.2639   1
  10   0   3-7.48110 26.6879   1
 -10   0  -3 28.8354 27.1076   1
  11   0   3-39.7991 42.8477   1
 -11   0  -3 22.6569 32.9910   1
  12   0   3 25.1067 39.1788   1
 -12   0  -3 7.83915 36.6997   1
  13   0   3-8.70518 38.0272   1
 -13   0  -3 16.1763 37.2431   1
  14   0   3-36.2708 42.4631   1
 -14   0  -3-24.7082 33.9450   1
  15   0   3 18.8737 38.8654   1
 -15   0  -3-8.30107 27.9142   1
  16   0   3 66.2302 50.3362   1
 -16   0  -3 17.4604 40.9007   1
 -17   0  -3 54.6994 44.7570   1
  17   0   3 56.9767 49.9160   1
 -19   0  -3 45.9671 51.2817   1
  19   0   3 9.84861 45.3659   1
 -20   0  -3-18.6141 38.3400   1
  20   0   3-19.4099 46.1604   1
 -21   0  -3 9.43510 49.5346   1
  21   0   3-9.66510 46.6760   1
 -22   0  -3-18.6435 42.2014   1
  22   0   3 19.1976 41.9304   1
 -23   0  -3-9.16482 47.4966   1
  23   0   3-9.39635 46.7348   1
 -25   0  -3 17.2099 47.9910   1
 -25  -1   3 9.47878 48.4785   1
 -25   1   3-9.58090 46.2771   1
  25  -1  -3 29.8209 46.5352   1
  25   1  -3 50.4528 56.2757   1
 -24  -1   3 57.1197 48.6938   1
 -24   1   3 9.70870 45.4565   1
  24   1  -3 19.8912 44.2559   1
  24  -1  -3 9.91488 41.6903   1
 -23   1   3 154.280 57.0037   1
  23  -1  -3 69.3750 52.3151   1
  23   1  -3 132.159 56.3058   1
 -23  -1   3 136.884 52.3152   1
  22   1  -3 90.4676 52.2485   1
 -22  -1   3 92.0022 51.4631   1
 -21   1   3 91.5516 42.9827   1
  21  -1  -3 96.1704 47.2607   1
  21   1  -3 29.7200 51.4479   1
 -21  -1   3 73.8014 46.6523   1
 -20   1   3 71.9367 46.1322   1
  20  -1  -3 9.53811 45.5113   1
  20   1  -3 106.020 49.4260   1
 -20  -1   3 147.537 53.8355   1
 -19   1   3 61.2686 44.1714   1
  19  -1  -3-27.6241 38.7305   1
  19   1  -3 56.4688 41.1361   1
 -19  -1   3 35.8410 39.8840   1
 -18   1   3 3019.04 188.365   1
  18  -1  -3 2676.29 188.955   1
  18   1  -3 2940.23 190.475   1
 -18  -1   3 2527.20 180.532   1
 -17   1   3 5374.26 302.404   1
  17  -1  -3 5551.64 309.938   1
  17   1  -3 5505.66 310.902   1
 -17  -1   3 5643.26 307.616   1
 -16   1   3 1357.00 115.097   1
  16  -1  -3 1677.13 125.862   1
  16   1  -3 1588.56 125.494   1
 -16  -1   3 1621.26 123.127   1
 -15   1   3 1208.53 101.566   1
  15  -1  -3 1177.35 106.048   1
  15   1  -3 1328.38 110.365   1
 -15  -1   3 1372.89 108.987   1
 -14   1   3 1995.44 137.520   1
  14  -1  -3 2101.52 142.350   1
  13  -1  -3 4185.88 248.804   1
 -13  -1   3 4950.59 255.840   1
  12   1  -3 44.6165 34.7546   1
  12  -1  -3 24.6014 32.3206   1
 -12   1   3 17.7715 25.9156   1
 -12  -1   3 50.5579 35.6679   1
  11  -1  -3 9378.54 510.397   1
  11   1  -3 11092.2 520.182   1
 -11  -1   3 10186.3 516.870   1
 -10   1   3 10829.6 496.167   1
  10  -1  -3 10474.7 498.044   1
  10   1  -3 9654.77 498.702   1
 -10  -1   3 10263.0 496.675   1
  -9   1   3 11680.0 549.291   1
   9  -1  -3 11954.5 552.969   1
   9   1  -3 12165.7 557.128   1
  -9  -1   3 10895.7 550.633   1
  -8   1   3 35549.1 1624.59   1
   8  -1  -3 36637.6 1627.59   1
  -7   1   3 44552.2 2024.38   1
   7   1  -3 46680.8 2031.34   1
  -7  -1   3 44817.9 2027.17   1
   7  -1  -3 44902.3 2026.17   1
  -6   1   3 712.496 49.7643   1
   6   1  -3 672.806 52.3504   1
  -6  -1   3 772.962 56.0516   1
   6  -1  -3 612.194 48.9373   1
   5   1  -3 34804.9 1453.43   1
   5  -1  -3 36889.5 1448.48   1
  -5  -1   3 32149.7 1451.55   1
  -4  -1   3 198865. 8138.15   1
  -4   1   3 193289. 8129.66   1
   4   1  -3 200925. 8137.89   1
   3   1  -3 387618. 17078.4   1
  -3  -1   3 383689. 17078.7   1
   2   1  -3 74600.5 2871.36   1
  -2  -1   3 56241.0 2868.86   1
  -1  -1   3 7385.64 309.272   1
  -1   1   3 7119.39 302.213   1
   1   1  -3 7175.16 307.882   1
   0  -1   3 353713. 14752.9   1
   0   1  -3 307190. 14750.1   1
   0   1   3 342745. 14749.6   1
   0  -1  -3 331531. 14748.5   1
   1   1   3 226607. 9460.41   1
   1  -1   3 211130. 9460.95   1
  -1  -1  -3 215989. 9457.74   1
  -1   1  -3 199149. 9460.33   1
   2   1   3 220644. 9501.26   1
   2  -1   3 214419. 9499.52   1
  -2  -1  -3 203418. 9500.80   1
  -2   1  -3 218034. 9500.45   1
   3   1   3 355.401 41.0384   1
   3  -1   3 315.277 42.5350   1
  -3  -1  -3 455.111 46.6096   1
  -3   1  -3 407.230 44.8862   1
   4   1   3 14331.5 681.987   1
   4  -1   3 14877.9 682.413   1
  -4  -1  -3 14338.1 679.726   1
  -4   1  -3 14918.1 681.065   1
   5   1   3 14543.8 697.056   1
   5  -1   3 14494.1 697.910   1
  -5  -1  -3 15370.2 697.731   1
  -5   1  -3 15034.0 695.008   1
   6   1   3 20357.6 1014.53   1
   6  -1   3 21195.5 1014.80   1
  -6  -1  -3 23559.4 1018.29   1
  -6   1  -3 22854.1 1014.47   1
   7   1   3 1753.30 118.601   1
  -7  -1  -3 2025.16 120.621   1
  -7   1  -3 1692.58 112.287   1
   8  -1   3 565.770 68.7299   1
   8   1   3 655.867 70.6980   1
  -8  -1  -3 604.322 65.9706   1
  -8   1  -3 646.647 65.0640   1
   9   1   3 19381.8 956.120   1
   9  -1   3 21549.7 958.572   1
  -9  -1  -3 20571.0 954.049   1
  -9   1  -3 19871.7 950.312   1
  10   1   3 3260.18 219.521   1
  10  -1   3 3989.34 229.161   1
 -10   1  -3 3633.45 224.492   1
  11   1   3 688.200 79.1789   1
  11  -1   3 688.503 79.1566   1
 -11  -1  -3 761.065 79.0237   1
 -11   1  -3 703.131 77.0934   1
  12   1   3 329.255 64.1428   1
 -12  -1  -3 373.819 63.4833   1
 -12   1  -3 401.321 61.0737   1
  13   1   3 2262.98 157.265   1
  13  -1   3 2035.05 151.835   1
 -13  -1  -3 2342.19 156.926   1
 -13   1  -3 2153.98 153.405   1
  14  -1   3 1661.50 131.603   1
 -14   1  -3 1525.38 125.460   1
 -14  -1  -3 1662.41 130.260   1
  15   1   3 1333.25 119.734   1
  15  -1   3 1300.37 114.351   1
 -15  -1  -3 1200.15 112.276   1
 -15   1  -3 1338.97 112.542   1
  16   1   3 162.938 51.5165   1
  16  -1   3 223.187 51.2248   1
 -16  -1  -3 116.303 46.3672   1
 -16   1  -3 177.529 51.7124   1
  17  -1   3 2522.16 176.324   1
  17   1   3 2349.86 174.969   1
 -17  -1  -3 2404.79 168.646   1
 -17   1  -3 2495.25 172.302   1
  18   1   3 9.99701 49.0306   1
 -18  -1  -3-70.1841 51.6513   1
  19   1   3-49.2749 47.6016   1
 -19  -1  -3-27.2208 47.6454   1
  19  -1   3 9.67671 43.0560   1
  20  -1   3 9.65355 41.3822   1
  20   1   3-29.3418 39.4339   1
 -20   1  -3 9.46747 40.5845   1
 -20  -1  -3-9.31356 39.1495   1
  21  -1   3 393.293 69.9005   1
  21   1   3 285.597 59.1096   1
 -21  -1  -3 286.640 59.8961   1
 -21   1  -3 355.351 68.6689   1
  22   1   3-9.59365 39.5241   1
  22  -1   3 29.2061 47.0262   1
 -22  -1  -3 45.5440 45.3141   1
 -22   1  -3 36.7579 47.6333   1
  23   1   3-28.1973 43.9984   1
  23  -1   3 19.4581 44.8021   1
 -23   1  -3 36.0713 39.3970   1
 -23  -1  -3 18.3720 47.6084   1
  24   1   3 147.927 55.7529   1
 -24  -1  -3 89.6812 52.4956   1
  25  -1   3 18.8948 42.7824   1
 -25   1  -3 26.1016 41.3888   1
  26   2  -3 78.4159 56.5236   1
 -26  -2   3 9.36168 49.8102   1
  25   2  -3 71.0465 49.0182   1
 -25  -2   3-9.09935 48.9844   1
 -25   2   3-19.0600 50.6731   1
  24  -2  -3 20.5862 50.4639   1
 -24   2   3 19.0947 45.4117   1
  23   2  -3 610.993 85.9173   1
 -23  -2   3 474.105 76.7720   1
 -23   2   3 663.806 83.1371   1
  22   2  -3 1731.56 142.216   1
 -22  -2   3 1788.28 142.876   1
  21   2  -3 1023.33 106.253   1
  21  -2  -3 1184.38 109.761   1
 -21  -2   3 1089.70 107.474   1
 -21   2   3 1308.56 114.036   1
  20   2  -3 727.972 84.5816   1
  20  -2  -3 495.931 74.0043   1
 -20  -2   3 446.327 73.8580   1
 -20   2   3 549.411 76.9505   1
  19   2  -3 694.170 87.4641   1
 -19  -2   3 883.285 91.5427   1
  18  -2  -3 1711.85 136.308   1
 -18   2   3 1888.99 140.288   1
  17   2  -3 1433.69 119.327   1
  17  -2  -3 1366.31 115.053   1
 -17  -2   3 1436.84 118.217   1
 -17   2   3 1264.13 114.476   1
  16   2  -3 17.2049 38.9983   1
  16  -2  -3 40.0223 36.9136   1
 -16  -2   3 33.3622 40.9359   1
 -16   2   3 84.1231 38.6287   1
  15   2  -3-8.11335 34.7932   1
  15  -2  -3 38.4722 35.4436   1
 -15   2   3 35.5806 34.3805   1
  14   2  -3 9650.05 501.014   1
  14  -2  -3 10043.6 496.144   1
 -14  -2   3 10494.3 499.999   1
 -14   2   3 9635.47 491.876   1
  13   2  -3 3265.87 187.570   1
  13  -2  -3 2869.72 177.784   1
 -13  -2   3 2617.87 174.617   1
 -13   2   3 2907.31 173.806   1
  12   2  -3 54008.4 2413.95   1
 -12  -2   3 52113.7 2411.10   1
  12  -2  -3 53809.8 2409.08   1
  11   2  -3 6462.27 326.698   1
  11  -2  -3 6382.93 319.483   1
 -11  -2   3 6041.29 321.236   1
 -11   2   3 6116.48 316.793   1
 -10   2   3 60019.3 2608.88   1
  10  -2  -3 60421.0 2611.21   1
 -10  -2   3 60617.8 2617.57   1
   9   2  -3 17416.6 826.742   1
  -9   2   3 19058.0 821.826   1
  -9  -2   3 16778.4 827.653   1
   9  -2  -3 17618.6 823.258   1
   8   2  -3 79176.1 3376.15   1
  -8   2   3 73452.9 3366.70   1
  -8  -2   3 74830.7 3374.18   1
   8  -2  -3 75077.4 3367.50   1
  -7   2   3 2389.94 126.570   1
   7  -2  -3 2204.06 124.348   1
   6   2  -3 46685.8 2012.46   1
   6  -2  -3 42293.1 2003.63   1
  -6   2   3 45417.8 2000.90   1
  -6  -2   3 45300.8 2010.90   1
   5  -2  -3 59504.4 2654.87   1
  -5   2   3 58401.0 2654.67   1
  -5  -2   3 61396.2 2664.58   1
   5   2  -3 60156.5 2664.00   1
  -4  -2   3 7305.77 334.942   1
   4  -2  -3 6422.98 324.479   1
  -4   2   3 7205.45 324.102   1
   4   2  -3 7676.78 334.553   1
   3   2  -3 10772.9 562.688   1
  -3  -2   3 9461.78 560.274   1
  -2  -2   3 52640.2 2629.25   1
   2   2  -3 60499.4 2630.62   1
   2  -2  -3 58989.2 2620.77   1
  -2   2   3 61838.5 2621.40   1
  -1  -2   3 15850.9 708.295   1
  -1   2   3 15355.1 700.565   1
   1  -2  -3 16161.0 700.944   1
   1   2  -3 14638.7 707.635   1
   0   2   3 70308.8 3033.12   1
   0  -2  -3 68530.0 3033.89   1
   0   2  -3 67734.9 3036.76   1
   0  -2   3 65343.7 3038.22   1
   1   2   3 31895.7 1356.13   1
   1  -2   3 30064.4 1356.57   1
  -1   2  -3 29570.4 1356.06   1
  -1  -2  -3 29067.5 1352.87   1
  -2  -2  -3 188569. 8168.87   1
  -2   2  -3 198443. 8170.34   1
   2   2   3 194606. 8168.56   1
   4   2   3 12247.9 577.634   1
   4  -2   3 13322.0 580.620   1
  -4   2  -3 12899.7 576.053   1
   5   2   3 42687.4 1961.05   1
   5  -2   3 42898.2 1961.21   1
  -5   2  -3 41837.0 1958.97   1
  -5  -2  -3 46122.4 1961.06   1
   6   2   3 23159.2 1034.57   1
   6  -2   3 22110.3 1030.08   1
  -6   2  -3 21469.1 1028.85   1
  -6  -2  -3 22392.5 1029.12   1
   7   2   3 6043.20 299.224   1
   7  -2   3 5410.23 293.809   1
  -7   2  -3 5596.96 294.988   1
  -7  -2  -3 5419.61 294.501   1
   8   2   3 30577.5 1387.34   1
   8  -2   3 29658.0 1384.83   1
  -8   2  -3 30180.6 1383.98   1
  -8  -2  -3 30055.9 1385.92   1
  -9   2  -3 3679.06 213.765   1
   9  -2   3 3611.53 215.367   1
  10   2   3 18358.9 935.875   1
  10  -2   3 19642.8 935.810   1
 -10   2  -3 20908.2 938.088   1
 -10  -2  -3 20464.9 939.386   1
  11   2   3 9577.42 499.339   1
  11  -2   3 9395.92 492.968   1
 -11   2  -3 9449.49 493.154   1
  12   2   3 3796.58 231.505   1
  12  -2   3 3684.45 227.522   1
 -12   2  -3 3827.15 229.475   1
 -12  -2  -3 3868.40 228.180   1
  13   2   3 2306.40 153.673   1
  13  -2   3 1900.43 140.243   1
 -13   2  -3 1786.38 143.344   1
 -13  -2  -3 1838.99 140.241   1
 -14   2  -3 448.538 65.2433   1
  14  -2   3 414.545 65.7577   1
  15   2   3 5163.26 283.055   1
  15  -2   3 4548.80 273.094   1
 -15   2  -3 4683.29 275.410   1
 -15  -2  -3 4541.33 272.515   1
  16   2   3 259.765 59.7828   1
  16  -2   3 351.671 66.8204   1
 -16   2  -3 190.331 55.9080   1
 -16  -2  -3 164.160 52.4601   1
  17   2   3-9.70648 46.1649   1
  17  -2   3-9.38810 37.8563   1
 -17   2  -3 27.5427 38.5967   1
 -17  -2  -3 56.0948 45.1549   1
 -18  -2  -3 1657.71 135.838   1
  18  -2   3 1719.68 140.499   1
  18   2   3 1588.03 137.859   1
  19   2   3 188.675 60.3670   1
  19  -2   3 108.750 54.0504   1
 -19   2  -3 111.470 54.8488   1
 -19  -2  -3 18.3665 46.5387   1
  20  -2   3 558.494 84.6938   1
 -20   2  -3 658.002 82.2586   1
 -20  -2  -3 492.161 74.9379   1
  21   2   3 206.334 60.0874   1
  21  -2   3 230.470 65.1879   1
 -21   2  -3 222.377 59.8487   1
 -21  -2  -3 90.3070 48.0677   1
  22   2   3-9.63579 45.8340   1
 -22   2  -3 36.6305 53.8990   1
 -22  -2  -3 73.2793 51.0887   1
  22  -2   3-30.2492 50.1577   1
 -23  -2  -3 62.8868 47.2406   1
 -23   2  -3 65.1766 54.2959   1
  23  -2   3 39.3319 49.6697   1
  23   2   3 67.0773 41.9437   1
 -24  -2  -3 122.324 43.7651   1
  24   2   3 110.626 50.4941   1
  26   3  -3 60.0372 58.2953   1
 -26  -3   3 8.93492 47.5249   1
  25   3  -3 30.1862 50.0737   1
 -25  -3   3 46.8910 54.0780   1
  24   3  -3 10.1079 51.6933   1
  24  -3  -3 10.3366 49.1623   1
 -24   3   3-19.5603 51.3515   1
 -24  -3   3-57.5226 50.9791   1
 -23  -3   3 1469.18 128.447   1
 -23   3   3 1528.68 130.136   1
  23   3  -3 1456.47 128.854   1
  23  -3  -3 1487.68 132.337   1
  22   3  -3 2751.24 192.021   1
 -22  -3   3 2764.25 190.798   1
 -21   3   3 27.6958 46.5841   1
  21  -3  -3 30.3656 46.6245   1
  20   3  -3 374.627 69.7443   1
  20  -3  -3 369.978 66.9661   1
 -20   3   3 415.089 66.0233   1
 -20  -3   3 492.400 76.6937   1
  19   3  -3 903.032 98.7843   1
  19  -3  -3 1099.96 105.152   1
 -19   3   3 1153.74 104.998   1
 -19  -3   3 978.917 101.456   1
  18   3  -3-28.2644 46.1916   1
  18  -3  -3-35.9641 45.9850   1
 -18   3   3-8.45113 38.9234   1
 -18  -3   3-9.11996 39.1033   1
  17   3  -3 16632.5 814.367   1
  17  -3  -3 17196.7 812.372   1
 -17   3   3 16442.8 806.781   1
 -17  -3   3 16856.0 814.064   1
  16   3  -3 147.154 47.0678   1
 -16   3   3 108.463 40.1714   1
  16  -3  -3 203.663 47.4202   1
  15   3  -3 159.799 52.2497   1
  15  -3  -3 145.239 44.8634   1
 -15   3   3 146.562 42.1460   1
 -15  -3   3 71.4427 35.7407   1
  14   3  -3 18402.1 871.439   1
 -14  -3   3 18079.8 866.760   1
  13   3  -3 11888.2 607.292   1
  13  -3  -3 12916.7 604.513   1
 -13   3   3 12304.4 602.278   1
 -13  -3   3 12533.5 607.043   1
  12   3  -3 23846.8 1073.41   1
 -12  -3   3 22569.1 1069.08   1
  12  -3  -3 22381.5 1065.40   1
 -12   3   3 23041.8 1063.68   1
  11   3  -3 129.907 41.6107   1
 -11  -3   3 151.338 41.1083   1
  11  -3  -3 91.7477 32.8271   1
 -11   3   3 145.113 38.2220   1
  10   3  -3 55.3171 35.1118   1
 -10  -3   3 40.5907 29.7313   1
  10  -3  -3 73.6939 27.3645   1
 -10   3   3 28.9984 26.4204   1
   9   3  -3 513.718 56.7346   1
  -9  -3   3 469.998 55.9491   1
   9  -3  -3 474.498 50.7873   1
  -9   3   3 464.472 49.6851   1
   8   3  -3 5725.23 302.261   1
  -8  -3   3 6218.11 303.948   1
   7   3  -3 77659.3 3232.28   1
  -7   3   3 71988.0 3216.77   1
   7  -3  -3 68229.6 3219.22   1
  -7  -3   3 72382.9 3229.10   1
   6   3  -3 13696.0 642.785   1
   6  -3  -3 14548.2 634.533   1
  -6  -3   3 14592.1 645.381   1
  -6   3   3 12646.6 632.370   1
   5  -3  -3 9837.95 477.950   1
  -5   3   3 10841.4 477.549   1
  -4  -3   3 4340.30 228.335   1
  -4   3   3 4843.66 219.198   1
   4   3  -3 4419.38 228.806   1
   4  -3  -3 4479.19 218.550   1
  -3  -3   3 124738. 5433.39   1
   3   3  -3 129233. 5433.33   1
  -3   3   3 119649. 5423.04   1
   3  -3  -3 119027. 5422.30   1
   2  -3  -3 7078.16 333.411   1
  -2   3   3 7267.64 333.030   1
   2   3  -3 6828.11 341.934   1
  -2  -3   3 7513.17 343.875   1
   1  -3  -3 4424.16 205.702   1
  -1  -3   3 4382.65 212.371   1
   1   3  -3 4129.35 210.686   1
  -1   3   3 3954.83 203.538   1
   0  -3   3 124827. 5689.98   1
   0   3  -3 130922. 5687.38   1
   0   3   3 124961. 5681.92   1
   0  -3  -3 130667. 5681.73   1
   1  -3   3 26097.9 1299.08   1
  -1   3  -3 28617.3 1298.98   1
  -1  -3  -3 27852.1 1296.30   1
   2   3   3 69637.6 3153.68   1
  -2  -3  -3 71567.0 3155.55   1
   3  -3   3 16509.4 777.921   1
  -3   3  -3 16502.4 776.549   1
   3   3   3 16872.2 778.214   1
  -3  -3  -3 17299.3 777.470   1
   4  -3   3 1671.93 108.871   1
  -4   3  -3 1588.28 107.755   1
  -4  -3  -3 1686.39 109.840   1
   4   3   3 1752.95 111.426   1
   5   3   3 7341.08 374.082   1
   5  -3   3 8228.81 379.072   1
  -5  -3  -3 6814.08 371.352   1
  -5   3  -3 7770.05 373.374   1
   6   3   3 18724.0 848.051   1
   6  -3   3 16561.8 845.305   1
  -6  -3  -3 18160.5 845.106   1
  -6   3  -3 18668.0 844.243   1
   7   3   3 79477.7 3393.90   1
   7  -3   3 78353.0 3393.48   1
  -7  -3  -3 76653.6 3390.84   1
  -7   3  -3 68242.5 3387.48   1
   8   3   3 21744.5 1010.26   1
   8  -3   3 20754.4 1007.37   1
  -8  -3  -3 21505.8 1006.22   1
  -8   3  -3 22099.0 1006.97   1
  10   3   3 16586.4 817.050   1
 -10  -3  -3 15296.3 817.276   1
 -10   3  -3 17039.5 815.827   1
  11   3   3 2006.14 144.542   1
  11  -3   3 1976.01 141.162   1
 -11  -3  -3 1824.64 137.877   1
 -11   3  -3 1933.26 137.163   1
  12   3   3 4635.38 267.418   1
  12  -3   3 4513.82 265.769   1
 -12  -3  -3 4632.45 264.450   1
 -12   3  -3 4426.71 261.869   1
  13   3   3 4495.03 269.217   1
  13  -3   3 4594.85 268.326   1
 -13  -3  -3 4670.16 270.495   1
 -13   3  -3 4615.03 266.442   1
  14   3   3 7060.37 385.557   1
 -14  -3  -3 7150.13 383.836   1
  15   3   3 1127.26 109.221   1
  15  -3   3 1076.17 109.298   1
 -15  -3  -3 977.956 98.1887   1
 -15   3  -3 841.633 96.2568   1
  16   3   3 6636.99 356.626   1
  16  -3   3 6421.18 352.713   1
 -16  -3  -3 5864.48 342.849   1
 -16   3  -3 6340.83 346.359   1
  17   3   3 1330.10 123.532   1
  17  -3   3 1344.90 125.823   1
 -17  -3  -3 1343.93 124.004   1
 -17   3  -3 1302.77 117.903   1
  18  -3   3 984.445 100.800   1
 -18  -3  -3 788.186 89.6022   1
 -18   3  -3 902.153 95.5630   1
  19   3   3 810.573 93.4488   1
  19  -3   3 685.206 88.8095   1
 -19  -3  -3 713.190 89.5985   1
 -19   3  -3 651.847 84.7315   1
  20  -3   3 170.733 60.6918   1
 -20   3  -3 143.153 54.8538   1
  21   3   3-39.5083 49.1353   1
  21  -3   3 29.9657 55.7108   1
 -21  -3  -3 18.2366 41.2940   1
 -21   3  -3 122.925 57.3327   1
  22  -3   3 9.96584 48.1363   1
 -22   3  -3 27.7493 47.9429   1
  23   3   3 95.3062 56.0868   1
  23  -3   3 29.4205 45.1583   1
 -23  -3  -3-53.1057 52.0873   1
 -23   3  -3-18.0528 46.1597   1
  24  -3   3 563.609 79.7545   1
  24   3   3 472.279 75.0971   1
 -24   3  -3 332.562 72.0478   1
 -24  -3  -3 507.599 76.4234   1
  26   4  -3 307.739 67.2308   1
 -26  -4   3 221.350 60.1583   1
  25   4  -3 79.5907 52.2456   1
 -25  -4   3-19.0846 49.4656   1
  24   4  -3 20.2876 50.4820   1
  24  -4  -3 10.3198 46.7541   1
 -24  -4   3 123.659 52.4686   1
 -24   4   3 9.42298 48.2190   1
  23   4  -3 552.278 84.0740   1
  23  -4  -3 410.990 71.5195   1
 -23  -4   3 528.987 80.8901   1
 -23   4   3 516.337 75.2265   1
  22   4  -3 630.812 87.6309   1
 -22  -4   3 811.552 92.2545   1
  21   4  -3 50.0710 42.1507   1
  21  -4  -3 90.3853 51.4023   1
 -21  -4   3 38.4367 41.2494   1
 -21   4   3 27.8085 48.0873   1
  20   4  -3 448.556 74.3341   1
  20  -4  -3 265.794 60.6769   1
 -20  -4   3 230.888 64.1350   1
 -20   4   3 318.117 62.1849   1
  19   4  -3 68.4555 49.4439   1
  19  -4  -3 104.962 49.5651   1
 -19  -4   3 93.7025 46.0573   1
 -19   4   3 44.4467 37.5186   1
  18   4  -3 2062.08 159.630   1
  18  -4  -3 2405.12 166.641   1
 -18  -4   3 2457.10 166.869   1
 -18   4   3 2165.04 158.234   1
  17  -4  -3 403.736 66.9364   1
 -17   4   3 573.982 75.0715   1
  16   4  -3 4937.87 304.817   1
  16  -4  -3 5871.57 309.981   1
 -16  -4   3 5477.16 305.441   1
 -16   4   3 5521.94 302.889   1
  15  -4  -3 7147.33 377.591   1
 -15  -4   3 6795.79 374.879   1
 -15   4   3 7385.96 375.186   1
  14   4  -3 2870.44 185.976   1
 -14  -4   3 2917.61 184.237   1
  13   4  -3 27221.4 1249.02   1
 -13   4   3 25869.2 1237.23   1
 -13  -4   3 26269.2 1245.21   1
  13  -4  -3 28091.0 1246.41   1
 -12   4   3 16248.1 777.991   1
  12  -4  -3 16779.0 783.250   1
  11   4  -3 6733.94 347.137   1
  11  -4  -3 6466.18 339.540   1
 -11  -4   3 6814.66 344.793   1
 -11   4   3 6454.00 335.384   1
  10  -4  -3 1220.70 90.0887   1
 -10  -4   3 1138.40 93.5736   1
 -10   4   3 1156.32 86.8724   1
  10   4  -3 1126.90 92.5145   1
   9  -4  -3 39248.4 1855.52   1
  -9  -4   3 41399.6 1866.15   1
  -9   4   3 43251.6 1857.58   1
   9   4  -3 40447.4 1866.63   1
   8  -4  -3 43353.2 2032.15   1
  -8  -4   3 44646.4 2043.61   1
   8   4  -3 48132.5 2049.77   1
  -8   4   3 45376.3 2032.27   1
  -7  -4   3 50414.5 2133.12   1
   7   4  -3 44314.1 2127.56   1
  -6  -4   3 3138.61 174.330   1
   6  -4  -3 3075.30 166.841   1
   6   4  -3 3066.69 175.236   1
  -6   4   3 3167.10 164.729   1
  -5   4   3 78503.0 3230.24   1
   5   4  -3 75028.8 3240.62   1
   5  -4  -3 71203.0 3229.41   1
   4  -4  -3 1276.36 86.0891   1
   4   4  -3 1467.50 94.6511   1
  -4   4   3 1522.91 84.9724   1
  -4  -4   3 1464.56 94.7679   1
   3  -4  -3 10993.5 512.253   1
  -3   4   3 11082.1 510.956   1
  -2   4   3 55733.9 2594.73   1
   2  -4  -3 60891.8 2597.46   1
  -1   4   3 2768.89 149.681   1
   1  -4  -3 2915.44 150.380   1
   0  -4   3 76677.9 3810.56   1
   0   4  -3 91259.5 3811.58   1
   0   4   3 87252.9 3806.08   1
   0  -4  -3 86027.3 3806.08   1
   1  -4   3 269437. 12015.7   1
  -1   4  -3 271846. 12012.7   1
   2  -4   3 18630.9 826.569   1
  -2   4  -3 17781.2 824.403   1
  -2  -4  -3 17017.4 822.735   1
   2   4   3 17790.0 824.092   1
   3  -4   3 5869.52 321.129   1
  -3   4  -3 6500.73 323.540   1
  -3  -4  -3 6593.64 323.218   1
   3   4   3 6841.79 324.353   1
   4  -4   3 3337.99 186.133   1
  -4  -4  -3 3166.41 185.679   1
  -4   4  -3 3665.61 188.233   1
   4   4   3 3033.87 182.845   1
  -5   4  -3 208.243 42.1196   1
  -5  -4  -3 200.446 41.9824   1
   5  -4   3 191.898 43.8284   1
   5   4   3 300.138 47.7054   1
  -6   4  -3 280.568 44.7708   1
   6   4   3 257.079 44.8381   1
  -6  -4  -3 176.116 43.2130   1
   6  -4   3 285.925 48.9547   1
   7  -4   3 103369. 4251.66   1
  -7  -4  -3 98511.1 4250.28   1
  -7   4  -3 96664.8 4244.63   1
  -8   4  -3 3193.00 189.351   1
   8  -4   3 3101.58 192.986   1
  -9   4  -3 69761.6 3068.35   1
   9  -4   3 71291.9 3078.30   1
  -9  -4  -3 66849.9 3073.54   1
   9   4   3 64470.5 3071.51   1
 -10   4  -3 4619.58 260.170   1
  10  -4   3 4549.86 263.220   1
 -10  -4  -3 4641.11 264.737   1
  10   4   3 4666.83 267.280   1
 -11   4  -3 14616.3 682.130   1
  11  -4   3 15540.8 690.170   1
 -11  -4  -3 13174.7 680.370   1
  11   4   3 12775.4 681.161   1
 -12   4  -3 7017.12 366.110   1
  12  -4   3 6995.98 370.398   1
 -12  -4  -3 6527.78 364.161   1
  12   4   3 6838.29 369.924   1
 -13   4  -3 244.217 52.4414   1
  13  -4   3 333.336 60.3563   1
 -13  -4  -3 274.762 59.8838   1
  13   4   3 236.049 59.8394   1
 -14   4  -3 1162.66 104.931   1
  14  -4   3 1031.39 105.873   1
 -14  -4  -3 947.301 101.053   1
  14   4   3 1085.48 107.812   1
 -15   4  -3 14600.0 693.392   1
  15  -4   3 13959.4 694.442   1
 -15  -4  -3 14464.3 694.960   1
  15   4   3 13029.7 690.459   1
 -16   4  -3 54.4895 46.5026   1
  16  -4   3 48.7079 44.9208   1
 -16  -4  -3 65.6078 46.6770   1
  16   4   3 48.7215 44.9333   1
  17  -4   3 5048.64 296.898   1
 -18   4  -3 452.382 70.9296   1
  18  -4   3 539.725 79.3227   1
 -18  -4  -3 573.800 76.8133   1
  18   4   3 643.820 85.4179   1
 -19   4  -3-36.9967 46.0018   1
  19  -4   3 30.0790 42.1455   1
 -19  -4  -3 9.33395 43.6903   1
  19   4   3-30.0120 46.8266   1
 -20  -4  -3 518.118 75.6197   1
  20   4   3 634.972 81.7959   1
  21  -4   3 278.162 61.4754   1
 -21  -4  -3 290.366 62.3543   1
 -22   4  -3 62.9209 48.5695   1
 -22  -4  -3 144.843 50.6578   1
  22   4   3 68.2488 50.7023   1
 -23   4  -3 106.905 53.1028   1
  23  -4   3 87.2229 51.0310   1
 -23  -4  -3 87.2178 48.7939   1
  23   4   3 66.9189 48.3794   1
 -24   4  -3 8.77216 41.0604   1
  24  -4   3-9.45229 40.5191   1
 -24  -4  -3 25.0769 50.1848   1
  24   4   3-9.33702 46.4383   1
 -26  -5   3 9.25804 52.7909   1
  26   5  -3 19.4096 50.9545   1
 -25  -5   3 947.662 100.588   1
  25   5  -3 669.150 93.8385   1
 -24  -5   3 379.188 68.6819   1
  24   5  -3 410.021 72.1486   1
 -23   5   3 669.253 88.6038   1
  23  -5  -3 690.389 88.3793   1
 -23  -5   3 549.902 80.3871   1
  23   5  -3 578.954 82.8796   1
 -22   5   3 9.44770 43.5044   1
  22  -5  -3 30.2352 47.9304   1
 -22  -5   3 29.3605 50.7196   1
  22   5  -3-30.3288 45.7697   1
 -21   5   3 278.569 67.4798   1
  21  -5  -3 517.237 77.0899   1
 -21  -5   3 391.339 69.8655   1
  21   5  -3 536.977 78.4387   1
 -20   5   3-9.08783 38.2020   1
  20  -5  -3-9.74608 42.5758   1
 -19   5   3 264.642 58.9515   1
  19   5  -3 467.713 68.6601   1
  19  -5  -3 342.542 66.6674   1
 -19  -5   3 447.305 69.0346   1
 -18   5   3 2340.34 155.355   1
  18  -5  -3 1878.40 148.531   1
  18   5  -3 2162.08 157.401   1
 -18  -5   3 1807.44 146.320   1
  17  -5  -3 3928.15 252.570   1
 -17   5   3 4407.84 255.849   1
  17   5  -3 4835.02 267.977   1
 -16   5   3 94.8930 46.5847   1
  16  -5  -3 16.9052 38.9799   1
 -16  -5   3 61.2446 45.3919   1
  16   5  -3 18.3313 42.9555   1
 -15  -5   3 4021.72 244.302   1
 -15   5   3 4465.89 242.293   1
  15  -5  -3 4038.42 241.521   1
  15   5  -3 3968.26 245.443   1
 -14  -5   3 13618.0 700.941   1
  14  -5  -3 14902.0 700.314   1
  14   5  -3 15252.3 708.587   1
 -14   5   3 14120.9 695.565   1
  13  -5  -3 10186.6 514.816   1
 -13  -5   3 10798.3 522.076   1
 -13   5   3 10021.2 511.548   1
  13   5  -3 10627.7 523.903   1
  12  -5  -3 5473.93 276.594   1
 -12  -5   3 4844.27 277.201   1
  12   5  -3 4699.29 279.033   1
 -12   5   3 5052.84 271.352   1
 -11   5   3 12921.8 625.469   1
  11  -5  -3 13244.6 627.744   1
  10  -5  -3 14309.0 686.632   1
 -10  -5   3 14450.6 696.932   1
 -10   5   3 14504.8 688.084   1
  10   5  -3 14900.1 699.102   1
   9  -5  -3 2070.46 135.115   1
  -9  -5   3 2264.27 145.582   1
  -9   5   3 2201.94 136.240   1
   9   5  -3 2490.82 151.325   1
   8  -5  -3 98412.1 4342.44   1
  -8  -5   3 100270. 4353.07   1
  -8   5   3 93650.1 4340.10   1
   8   5  -3 97443.1 4354.19   1
   7  -5  -3 3780.27 199.934   1
  -7   5   3 3746.90 198.343   1
  -7  -5   3 3685.97 206.523   1
   7   5  -3 3561.73 205.833   1
   6   5  -3 397.071 59.1321   1
  -6  -5   3 460.969 57.0277   1
   5   5  -3 867.365 73.9114   1
  -5  -5   3 981.811 75.0732   1
  -4  -5   3 35530.6 1477.69   1
   4   5  -3 35526.6 1475.18   1
   4  -5  -3 32132.4 1466.80   1
  -3  -5   3 1671.52 109.605   1
  -3   5   3 1524.21 100.126   1
   3  -5  -3 1747.99 104.435   1
   2  -5  -3 205207. 9933.77   1
  -2   5   3 227468. 9935.30   1
   2   5  -3 233303. 9946.57   1
  -2  -5   3 236589. 9946.53   1
   1   5  -3 53718.2 2406.44   1
  -1  -5   3 53339.3 2408.76   1
   0  -5  -3 168747. 7616.30   1
   0   5  -3 179234. 7620.20   1
   0   5   3 163530. 7612.10   1
   0  -5   3 176314. 7623.49   1
  -1  -5  -3 45716.9 1930.34   1
   1  -5   3 45284.0 1936.36   1
   1   5   3 42382.5 1927.95   1
   2  -5   3 3666.00 195.576   1
  -2   5  -3 3355.22 190.356   1
  -2  -5  -3 3507.45 188.520   1
   2   5   3 3205.78 186.837   1
   3  -5   3 2064.80 133.481   1
  -3   5  -3 2049.74 131.626   1
  -3  -5  -3 2131.83 130.489   1
   3   5   3 2046.55 129.953   1
   4  -5   3 64.3343 45.2467   1
  -4   5  -3 181.100 51.4637   1
  -4  -5  -3 311.189 48.7418   1
   4   5   3 409.069 51.4351   1
   5  -5   3 302.775 49.2290   1
  -5   5  -3 471.558 53.0253   1
  -5  -5  -3 417.579 55.0127   1
   5   5   3 321.597 52.7197   1
   6  -5   3 115543. 5191.37   1
  -6   5  -3 105743. 5191.30   1
   6   5   3 124126. 5197.30   1
  -6  -5  -3 119968. 5192.55   1
  -7  -5  -3 308.772 56.3323   1
   7  -5   3 374.842 54.1939   1
  -7   5  -3 338.440 51.9990   1
   7   5   3 393.303 57.9070   1
  -8  -5  -3 35811.9 1612.68   1
   8   5   3 34361.2 1610.94   1
  -9   5  -3 522.746 64.4851   1
   9   5   3 686.454 75.6955   1
   9  -5   3 456.400 60.8884   1
  -9  -5  -3 571.971 69.3947   1
  10  -5   3 21631.3 1047.88   1
  10   5   3 23057.9 1054.97   1
 -10   5  -3 22594.6 1047.87   1
 -10  -5  -3 21919.0 1048.70   1
  11  -5   3 4865.99 283.705   1
  11   5   3 4923.39 286.034   1
 -11   5  -3 4992.82 282.213   1
 -11  -5  -3 5369.91 289.065   1
  12  -5   3 6842.66 342.315   1
  12   5   3 6353.30 338.740   1
 -12  -5  -3 5376.40 328.320   1
 -12   5  -3 5916.01 329.428   1
 -13   5  -3 218.220 47.9136   1
  13  -5   3 297.851 56.6937   1
 -13  -5  -3 231.877 57.3130   1
  13   5   3 168.918 57.8067   1
 -14   5  -3 68.9877 43.6865   1
  14  -5   3 120.731 50.1563   1
 -14  -5  -3 100.660 42.3315   1
  14   5   3 74.6528 46.5883   1
 -15   5  -3 1829.48 142.445   1
  15   5   3 1975.38 148.851   1
 -15  -5  -3 1914.41 146.812   1
  16   5   3 4176.80 252.045   1
 -16  -5  -3 3792.28 246.318   1
  16  -5   3 4184.78 251.518   1
 -17  -5  -3 2165.75 156.478   1
  17   5   3 1825.45 148.967   1
  18   5   3 3509.29 229.638   1
 -18  -5  -3 3737.52 231.592   1
  18  -5   3 3748.81 235.305   1
 -18   5  -3 3682.85 229.090   1
 -19   5  -3 83.2662 43.5988   1
  19  -5   3 99.2796 48.9281   1
  19   5   3 192.053 64.3543   1
 -19  -5  -3 110.932 48.1728   1
  20   5   3 2044.11 157.476   1
 -20  -5  -3 1888.71 149.862   1
  20  -5   3 1972.29 153.145   1
  21  -5   3 1031.58 103.824   1
  21   5   3 799.055 95.2148   1
 -21  -5  -3 915.948 99.3668   1
 -21   5  -3 985.294 100.779   1
 -22   5  -3 36.4425 50.8205   1
  22  -5   3-19.3733 49.5502   1
 -22  -5  -3 46.0655 47.7616   1
  22   5   3 38.4081 49.7765   1
 -23   5  -3 71.5816 45.3363   1
  23  -5   3 94.4583 45.8184   1
 -23  -5  -3 185.599 58.1883   1
  23   5   3 38.0396 50.7451   1
 -24   5  -3 17.4736 48.1735   1
  24  -5   3 27.4899 48.7304   1
  26   6  -3 378.551 71.0923   1
 -26  -6   3 442.044 75.7178   1
  25   6  -3 39.9907 52.4890   1
 -25  -6   3-45.5790 51.9769   1
  24   6  -3 1242.43 116.121   1
 -24  -6   3 1169.21 115.204   1
  23   6  -3 465.479 84.8672   1
 -23   6   3 434.085 76.5822   1
 -23  -6   3 576.710 84.6009   1
  22  -6  -3 1795.07 140.963   1
  22   6  -3 1517.70 134.722   1
 -22  -6   3 1819.56 141.900   1
 -22   6   3 1526.76 134.420   1
 -21   6   3 649.169 82.6542   1
  21  -6  -3 568.509 79.2447   1
 -21  -6   3 478.224 73.1818   1
  21   6  -3 500.061 77.5836   1
 -20  -6   3 1529.96 127.277   1
 -20   6   3 1485.77 124.698   1
  20  -6  -3 1325.66 120.950   1
  20   6  -3 1325.96 125.015   1
 -19  -6   3 982.993 102.153   1
 -19   6   3 873.495 95.5654   1
  19   6  -3 1168.83 110.815   1
  19  -6  -3 955.507 101.105   1
 -18  -6   3 205.755 54.9822   1
  18   6  -3 137.255 47.9317   1
 -17  -6   3 1355.11 117.192   1
 -17   6   3 1260.75 111.722   1
  17  -6  -3 1310.83 114.722   1
  17   6  -3 1372.43 120.650   1
 -16   6   3 9752.53 487.854   1
  16  -6  -3 9434.73 490.055   1
 -16  -6   3 9502.71 492.104   1
 -15  -6   3 5983.79 333.981   1
  15  -6  -3 6207.12 331.452   1
  15   6  -3 5705.13 333.563   1
 -15   6   3 6412.45 332.026   1
  14  -6  -3 2762.26 185.648   1
 -14   6   3 3228.44 191.047   1
  14   6  -3 3098.59 197.441   1
 -14  -6   3 3026.41 193.583   1
  13   6  -3 937.045 94.8109   1
 -13  -6   3 961.686 92.9718   1
  12  -6  -3 506.250 61.3545   1
 -12   6   3 644.076 68.1253   1
  12   6  -3 527.793 70.2071   1
 -12  -6   3 515.804 69.0697   1
  11  -6  -3 374.889 53.8755   1
 -11   6   3 321.722 50.2771   1
  11   6  -3 426.463 60.6354   1
 -11  -6   3 392.158 61.0863   1
  10  -6  -3 26644.1 1247.38   1
 -10   6   3 27547.4 1245.59   1
  10   6  -3 27528.8 1256.95   1
 -10  -6   3 26436.8 1253.64   1
   9  -6  -3 28034.1 1267.58   1
  -9   6   3 28035.5 1265.15   1
   9   6  -3 26424.9 1278.61   1
  -9  -6   3 27451.7 1276.19   1
  -8  -6   3 33.2083 26.9888   1
   8  -6  -3 110.033 32.2206   1
   8   6  -3 96.3504 33.8909   1
  -7   6   3 7983.02 378.360   1
   7  -6  -3 7871.56 379.366   1
  -7  -6   3 7349.90 384.640   1
   7   6  -3 7125.08 384.354   1
   6   6  -3 1951.97 131.229   1
  -6  -6   3 2114.64 133.955   1
  -6   6   3 2307.31 126.132   1
   5  -6  -3 44386.4 1856.76   1
  -5  -6   3 42052.5 1863.17   1
  -5   6   3 41807.7 1850.75   1
   4  -6  -3 11850.1 559.390   1
   4   6  -3 11403.0 565.208   1
  -4  -6   3 11783.2 568.082   1
  -4   6   3 12054.3 561.808   1
   3  -6  -3 91848.0 3920.73   1
   3   6  -3 82754.9 3925.55   1
  -3  -6   3 84757.3 3929.26   1
  -3   6   3 90556.6 3920.59   1
  -2   6   3 24049.5 1016.55   1
   2  -6  -3 23022.4 1017.18   1
   2   6  -3 22790.5 1023.09   1
  -1  -6   3 32254.2 1468.91   1
  -1   6   3 31431.8 1460.29   1
   1  -6  -3 32918.0 1462.24   1
   1   6  -3 32135.9 1467.69   1
   0  -6   3 105890. 4666.77   1
   0   6   3 114270. 4660.00   1
   0  -6  -3 110154. 4660.24   1
   1  -6   3 180021. 8049.48   1
  -1   6  -3 173399. 8044.30   1
  -1  -6  -3 183034. 8044.96   1
   1   6   3 187306. 8047.44   1
   2  -6   3 13094.9 635.614   1
   2   6   3 13833.0 633.482   1
  -2  -6  -3 13507.5 635.179   1
  -2   6  -3 12761.3 635.534   1
   3   6   3 7175.89 375.497   1
  -3  -6  -3 7585.25 376.679   1
  -3   6  -3 7091.24 374.342   1
   3  -6   3 8115.79 382.567   1
   4   6   3 474.235 59.2337   1
  -4  -6  -3 400.755 55.8170   1
  -4   6  -3 466.730 58.1616   1
   4  -6   3 410.529 55.2036   1
   5   6   3 151.490 39.2515   1
  -5  -6  -3 111.279 37.8327   1
  -5   6  -3 116.217 40.3640   1
   5  -6   3 196.126 45.9032   1
   6   6   3 395.011 57.5007   1
  -6  -6  -3 509.385 63.7921   1
  -6   6  -3 331.024 54.7719   1
   6  -6   3 584.254 65.1990   1
  -7  -6  -3 52853.9 2424.85   1
   7   6   3 54003.7 2425.26   1
   8   6   3 166.807 47.4857   1
  -8  -6  -3 106.067 40.5954   1
  -8   6  -3 108.319 42.4527   1
   8  -6   3 86.3589 37.6328   1
   9   6   3 10930.8 554.185   1
   9  -6   3 10918.5 550.395   1
  -9   6  -3 11229.7 551.900   1
  -9  -6  -3 11301.8 555.316   1
  10  -6   3 17585.4 846.058   1
  10   6   3 17052.3 846.079   1
 -10  -6  -3 17636.9 846.879   1
 -10   6  -3 18360.6 846.652   1
  11  -6   3 4197.60 250.223   1
  11   6   3 4768.24 265.030   1
 -11   6  -3 4016.84 246.130   1
 -11  -6  -3 4145.87 250.558   1
  12  -6   3 1326.08 114.963   1
 -12   6  -3 1213.35 107.895   1
  13   6   3 181.942 53.5308   1
  13  -6   3 249.452 55.7491   1
 -13  -6  -3 161.539 53.0195   1
 -13   6  -3 205.440 50.1277   1
  14   6   3 2543.34 173.496   1
 -14  -6  -3 2196.29 163.559   1
 -14   6  -3 2349.69 164.415   1
  15   6   3 1942.18 153.537   1
 -15  -6  -3 2158.59 155.750   1
  15  -6   3 1982.79 152.424   1
 -16   6  -3 3378.61 211.645   1
  16  -6   3 3074.50 208.300   1
  17  -6   3 9002.15 482.992   1
  17   6   3 9593.16 490.583   1
 -17   6  -3 8980.35 479.881   1
 -17  -6  -3 9552.16 487.887   1
 -18  -6  -3 699.113 90.3247   1
 -18   6  -3 693.597 88.4143   1
  18  -6   3 771.893 94.8291   1
  19  -6   3 978.141 102.061   1
  19   6   3 1017.40 106.865   1
 -19   6  -3 914.145 97.3149   1
 -19  -6  -3 1185.89 110.632   1
  20   6   3 99.8710 57.7424   1
  20  -6   3 29.0007 44.7480   1
 -20   6  -3 138.644 60.3635   1
 -20  -6  -3 147.246 53.2380   1
  21   6   3 907.687 100.731   1
  21  -6   3 884.976 96.5537   1
 -21   6  -3 949.530 99.0884   1
 -21  -6  -3 671.551 92.5683   1
  22  -6   3 104.769 53.9556   1
 -22  -6  -3 90.0348 52.6887   1
 -22   6  -3 154.913 59.0650   1
 -23  -6  -3 563.296 75.4745   1
  23   6   3 613.541 80.8146   1
  24  -6   3 155.955 53.2299   1
 -24   6  -3 122.890 57.9625   1
 -26  -7   3 35.2314 49.7618   1
  26   7  -3 106.353 56.3926   1
 -25  -7   3 689.249 88.6341   1
  25   7  -3 781.715 90.5784   1
 -24  -7   3 57.6133 55.9380   1
  24   7  -3-9.95057 52.9180   1
 -23  -7   3 281.059 65.4867   1
  23   7  -3 434.313 76.0968   1
  22   7  -3 119.952 50.4983   1
 -22  -7   3 48.7344 43.4490   1
 -22   7   3-10.0942 47.3307   1
  22  -7  -3 78.5557 52.9321   1
 -21  -7   3 1322.80 121.665   1
  21   7  -3 1558.53 130.824   1
  20   7  -3 2496.06 176.051   1
 -20  -7   3 2378.46 171.219   1
 -20   7   3 2440.54 175.333   1
  20  -7  -3 2153.51 167.042   1
  19   7  -3 1726.55 144.000   1
 -19  -7   3 1799.05 144.612   1
 -19   7   3 2034.07 150.170   1
  19  -7  -3 1685.29 137.964   1
  18   7  -3 4061.66 272.370   1
  18  -7  -3 4366.67 271.626   1
 -18  -7   3 4656.22 280.097   1
  17   7  -3 442.301 71.8696   1
 -17   7   3 520.314 75.5268   1
  17  -7  -3 372.649 61.3400   1
  16   7  -3 37.3371 47.0890   1
 -16   7   3 35.6607 47.9963   1
  16  -7  -3 24.8796 37.5527   1
 -16  -7   3-27.3289 42.6464   1
  15   7  -3 10739.1 540.579   1
 -15   7   3 10662.1 532.378   1
  15  -7  -3 10455.2 529.240   1
 -15  -7   3 10135.9 533.306   1
  14   7  -3 1839.24 140.935   1
 -14   7   3 1729.12 131.413   1
  14  -7  -3 1797.05 133.016   1
 -14  -7   3 1809.70 136.031   1
  13   7  -3 1996.84 155.256   1
 -13   7   3 2483.14 157.417   1
 -13  -7   3 2412.49 163.823   1
  13  -7  -3 2350.74 157.261   1
 -12  -7   3 1641.90 130.970   1
  12   7  -3 1909.22 137.635   1
  11   7  -3 6604.70 374.803   1
 -11   7   3 7013.91 369.083   1
 -11  -7   3 6899.63 376.102   1
  10   7  -3 9678.36 510.434   1
 -10   7   3 11078.2 505.718   1
  10  -7  -3 9805.51 502.597   1
 -10  -7   3 10067.4 510.335   1
   9   7  -3 8166.92 433.819   1
   9  -7  -3 8263.61 429.788   1
  -9  -7   3 8673.30 436.443   1
  -9   7   3 9224.50 431.205   1
  -8   7   3 32158.4 1500.52   1
   8  -7  -3 33655.6 1504.84   1
   7  -7  -3 2569.26 157.962   1
  -7  -7   3 2491.37 162.872   1
   7   7  -3 2803.16 166.825   1
   6  -7  -3 21765.5 1007.67   1
   6   7  -3 21811.2 1013.79   1
  -6  -7   3 23659.0 1020.08   1
  -6   7   3 20304.2 1001.60   1
   5   7  -3 57636.7 2589.43   1
  -5  -7   3 55047.1 2587.04   1
  -5   7   3 58930.0 2579.79   1
   4  -7  -3 36651.9 1527.26   1
   4   7  -3 34024.9 1530.77   1
  -4  -7   3 34454.8 1534.61   1
   3  -7  -3 9467.92 454.930   1
   3   7  -3 8890.58 461.127   1
  -3  -7   3 9944.38 464.956   1
  -3   7   3 9085.34 453.184   1
  -2  -7   3 16104.0 791.761   1
  -2   7   3 17436.8 787.829   1
   2  -7  -3 16721.1 786.999   1
   2   7  -3 17044.9 792.945   1
  -1  -7   3 48258.5 2202.36   1
  -1   7   3 49678.7 2195.38   1
   1  -7  -3 49372.1 2197.03   1
   1   7  -3 46988.8 2200.18   1
   0  -7   3 16741.0 805.427   1
   0   7   3 15857.0 796.693   1
   0  -7  -3 18761.4 805.335   1
   0   7  -3 17168.2 804.999   1
   1  -7   3 45709.8 2101.54   1
   1   7   3 47451.8 2096.74   1
  -1  -7  -3 48025.2 2097.51   1
  -1   7  -3 44009.4 2094.87   1
   2  -7   3 35811.6 1704.45   1
  -2   7  -3 38360.9 1704.81   1
  -2  -7  -3 37971.4 1704.79   1
   2   7   3 37266.3 1701.89   1
   3  -7   3 2855.34 177.924   1
   3   7   3 2774.92 174.783   1
  -3  -7  -3 3092.03 178.499   1
  -3   7  -3 2941.31 177.226   1
   4   7   3 39837.3 1860.35   1
  -4  -7  -3 43690.6 1864.64   1
  -4   7  -3 37461.6 1856.92   1
   4  -7   3 42720.6 1864.84   1
   6   7   3 34387.6 1607.09   1
  -6  -7  -3 38012.3 1613.54   1
  -6   7  -3 36586.4 1610.51   1
   7   7   3 9850.98 474.075   1
  -7  -7  -3 9051.95 469.118   1
  -7   7  -3 8979.06 466.944   1
   7  -7   3 9322.89 471.859   1
   8   7   3 2678.09 177.876   1
  -8  -7  -3 2924.72 181.132   1
  -8   7  -3 2709.70 181.732   1
   8  -7   3 2723.80 179.339   1
   9   7   3 3348.39 207.028   1
  -9  -7  -3 3069.54 200.052   1
  -9   7  -3 3103.46 200.195   1
   9  -7   3 3351.75 203.275   1
  10   7   3 1744.32 133.894   1
  10  -7   3 1588.34 127.702   1
 -10  -7  -3 1607.39 129.007   1
 -10   7  -3 1848.94 134.422   1
 -11   7  -3 5549.24 296.977   1
  11  -7   3 4726.84 282.483   1
  12   7   3 5542.52 326.633   1
 -12  -7  -3 6042.68 325.731   1
  13   7   3 4946.40 292.557   1
 -13  -7  -3 4976.22 292.291   1
 -13   7  -3 5153.03 291.667   1
  14  -7   3 4144.35 262.520   1
  14   7   3 5136.54 277.936   1
 -14  -7  -3 3844.43 265.206   1
 -14   7  -3 4850.82 270.699   1
  15  -7   3 18.9126 44.3048   1
  15   7   3 29.8402 37.4467   1
 -15   7  -3 37.0073 47.3506   1
 -15  -7  -3 84.3257 43.8991   1
 -16  -7  -3 3358.62 221.675   1
  16   7   3 3504.23 227.494   1
  17  -7   3 1151.11 114.929   1
  17   7   3 1159.96 113.892   1
 -17   7  -3 1193.75 112.919   1
 -17  -7  -3 1240.49 116.247   1
 -18  -7  -3 96.5718 43.9241   1
  18  -7   3 106.998 57.3976   1
  18   7   3 50.4289 40.8828   1
 -18   7  -3 151.098 56.8536   1
 -19  -7  -3-9.66822 39.8183   1
  19   7   3 10.0262 36.7406   1
  20   7   3 924.956 104.046   1
 -20  -7  -3 1009.14 104.795   1
 -20   7  -3 1081.16 107.177   1
  20  -7   3 960.177 101.846   1
 -21  -7  -3 54.3038 52.1818   1
  21   7   3 9.77071 45.0125   1
 -22   7  -3 1729.04 139.935   1
  22  -7   3 1779.00 139.818   1
  23   7   3 428.107 69.8458   1
 -23   7  -3 368.228 68.6983   1
  23  -7   3 348.848 63.5593   1
 -25  -8   3 55.6772 46.9162   1
  25   8  -3 96.0300 53.6462   1
 -24  -8   3 312.453 74.5369   1
  24   8  -3 276.461 68.6849   1
 -22  -8   3-19.0062 57.0570   1
  22   8  -3-9.95410 47.3421   1
  21   8  -3 40.6055 49.7774   1
 -21  -8   3 9.53388 42.4296   1
 -21   8   3 39.3002 50.2576   1
  21  -8  -3 30.2328 43.2173   1
  20   8  -3 2421.84 176.593   1
  20  -8  -3 2333.28 171.814   1
 -20  -8   3 2217.00 168.815   1
 -20   8   3 2518.57 176.110   1
  19  -8  -3 244.748 61.0171   1
  19   8  -3 312.582 68.7889   1
 -19  -8   3 240.744 66.2802   1
 -19   8   3 246.699 59.7411   1
  18  -8  -3 999.076 100.334   1
  18   8  -3 786.381 96.4163   1
 -18   8   3 869.854 93.7303   1
  17  -8  -3 5044.52 299.728   1
 -17  -8   3 4899.25 297.824   1
 -17   8   3 5614.98 301.295   1
  16   8  -3 2083.55 158.698   1
 -16   8   3 2017.06 151.601   1
  16  -8  -3 2167.70 157.071   1
 -16  -8   3 2229.15 160.817   1
  15   8  -3 3103.77 208.336   1
 -15   8   3 3604.76 209.747   1
  15  -8  -3 3308.41 208.172   1
 -15  -8   3 2971.36 203.690   1
  14   8  -3 1292.54 113.221   1
 -14   8   3 1072.80 101.515   1
  14  -8  -3 1299.60 112.233   1
 -14  -8   3 1255.65 111.835   1
  13   8  -3 742.052 84.6021   1
 -13   8   3 679.467 76.5914   1
  13  -8  -3 677.913 79.2901   1
 -13  -8   3 654.400 82.3635   1
  12   8  -3 216.156 56.1914   1
 -12   8   3 212.374 47.8396   1
  12  -8  -3 252.918 49.3252   1
 -12  -8   3 188.673 50.3602   1
  11   8  -3 2896.17 201.850   1
 -11   8   3 3046.62 195.125   1
  11  -8  -3 3728.70 206.514   1
 -11  -8   3 3452.97 208.592   1
  10   8  -3 23045.3 1092.56   1
  10  -8  -3 21652.6 1082.51   1
 -10   8   3 24881.6 1087.57   1
 -10  -8   3 23267.5 1091.73   1
   9  -8  -3 25005.7 1181.45   1
  -9  -8   3 25189.7 1188.26   1
  -9   8   3 25658.2 1179.85   1
   9   8  -3 25839.4 1188.34   1
  -8  -8   3 523.540 63.1216   1
   8  -8  -3 468.811 60.3981   1
   8   8  -3 591.920 67.4924   1
  -8   8   3 576.162 64.5757   1
  -7   8   3 55842.0 2543.53   1
   7   8  -3 56501.0 2554.84   1
  -7  -8   3 54791.8 2553.02   1
   7  -8  -3 58433.5 2551.43   1
   6   8  -3 14473.8 757.540   1
  -6  -8   3 16397.4 761.572   1
   6  -8  -3 16492.0 752.860   1
  -5   8   3 20332.3 961.719   1
   5  -8  -3 20991.8 964.999   1
  -4   8   3 12431.0 571.608   1
   4   8  -3 11218.8 573.918   1
  -4  -8   3 11614.5 575.879   1
   3   8  -3 25146.5 1173.89   1
  -3   8   3 25566.3 1166.72   1
   3  -8  -3 25024.2 1167.58   1
  -3  -8   3 25393.7 1175.03   1
  -2   8   3 52.7116 32.4070   1
   2   8  -3 52.6110 37.6003   1
  -2  -8   3 20.1210 33.9451   1
   2  -8  -3 133.377 38.9150   1
   1   8  -3 60089.9 2909.96   1
  -1   8   3 65403.3 2907.09   1
   1  -8  -3 67538.8 2909.98   1
  -1  -8   3 65268.5 2913.25   1
   0   8   3 30297.0 1500.26   1
   0  -8  -3 33558.4 1505.50   1
   0  -8   3 31408.6 1509.06   1
  -1   8  -3 4987.36 293.754   1
  -1  -8  -3 5508.91 295.883   1
   1   8   3 6102.42 300.007   1
   1  -8   3 5735.35 304.081   1
   2   8   3 11516.0 578.791   1
  -2  -8  -3 12315.5 583.013   1
   3   8   3 12771.5 627.526   1
  -3  -8  -3 13185.8 631.831   1
  -4   8  -3 6417.06 352.389   1
   4  -8   3 6899.26 353.406   1
   5  -8   3 40969.7 2097.86   1
  -5   8  -3 47303.5 2101.84   1
   5   8   3 48469.2 2107.29   1
  -5  -8  -3 48395.2 2104.52   1
   6  -8   3 5270.51 291.832   1
  -6   8  -3 5573.17 290.932   1
   6   8   3 4697.29 285.148   1
  -6  -8  -3 5394.71 291.017   1
   7  -8   3 37523.2 1666.08   1
  -7   8  -3 37740.2 1664.82   1
  -7  -8  -3 38078.4 1664.21   1
   8  -8   3 4957.30 280.035   1
  -8   8  -3 5096.40 278.302   1
   8   8   3 4497.09 271.824   1
  -8  -8  -3 4885.84 277.034   1
   9  -8   3 3552.06 226.453   1
  -9   8  -3 4025.51 229.382   1
   9   8   3 3618.06 226.426   1
  -9  -8  -3 3671.60 225.512   1
  10  -8   3 813.575 91.9700   1
 -10   8  -3 958.627 95.5721   1
 -10  -8  -3 829.944 87.8108   1
  10   8   3 853.436 90.4381   1
 -11  -8  -3 421.744 70.9884   1
  11   8   3 588.863 78.9343   1
  12   8   3 1865.96 145.796   1
 -12  -8  -3 1880.64 143.907   1
 -12   8  -3 1785.69 138.953   1
  13   8   3 12160.2 579.678   1
 -13  -8  -3 11043.4 567.864   1
 -13   8  -3 11280.8 569.524   1
  13  -8   3 10592.8 565.436   1
  14   8   3 1038.26 110.031   1
 -14  -8  -3 1053.63 107.290   1
 -14   8  -3 1116.09 109.894   1
  14  -8   3 937.065 99.6729   1
  15   8   3 1809.06 143.929   1
 -15  -8  -3 1453.39 136.900   1
  15  -8   3 1577.63 135.043   1
  16   8   3 80.6568 42.4773   1
 -16  -8  -3 66.3946 42.2920   1
 -16   8  -3 99.0037 53.3716   1
  16  -8   3 9.32965 47.1479   1
  17   8   3 401.560 72.2599   1
 -17  -8  -3 356.767 69.1611   1
 -17   8  -3 318.790 66.1357   1
  17  -8   3 328.695 64.5179   1
  18   8   3 445.263 75.3568   1
 -18  -8  -3 405.891 71.8964   1
 -18   8  -3 439.010 74.0724   1
  18  -8   3 404.965 70.6352   1
  19   8   3 1118.93 110.758   1
 -19  -8  -3 1108.24 105.998   1
 -19   8  -3 1085.19 113.270   1
  19  -8   3 1175.33 108.500   1
  20   8   3 98.5532 44.2796   1
 -20  -8  -3 104.447 46.9583   1
 -20   8  -3 168.137 55.5024   1
  20  -8   3 205.620 53.0738   1
  21   8   3 518.253 79.5641   1
 -21  -8  -3 588.186 82.0623   1
 -21   8  -3 434.024 82.3647   1
  21  -8   3 286.682 67.2067   1
  22   8   3 425.320 72.0470   1
 -22  -8  -3 200.410 58.4227   1
 -22   8  -3 256.110 67.2880   1
  22  -8   3 202.593 59.6335   1
 -23   8  -3 294.440 64.1783   1
  25   9  -3 266.063 64.9250   1
 -25  -9   3 365.955 71.8615   1
  23   9  -3 126.059 54.2390   1
 -23  -9   3 65.4605 56.3020   1
  22   9  -3-19.9963 46.0504   1
 -22  -9   3-28.0195 40.8138   1
  21   9  -3 10.1921 45.3413   1
 -21  -9   3 9.50787 43.0462   1
  20  -9  -3 382.525 68.3215   1
  19   9  -3 1456.07 131.123   1
  19  -9  -3 1292.61 123.608   1
 -19  -9   3 1609.97 132.068   1
 -19   9   3 1375.70 124.300   1
  18   9  -3 315.633 64.5105   1
 -18  -9   3 400.338 71.1216   1
 -18   9   3 342.293 68.1981   1
  18  -9  -3 349.900 67.9829   1
  17   9  -3 1296.51 119.358   1
 -17  -9   3 1480.56 123.493   1
 -17   9   3 1299.07 118.068   1
  17  -9  -3 1252.06 117.270   1
 -16  -9   3 3848.37 255.789   1
  16   9  -3 5020.09 273.776   1
  15   9  -3 9438.99 480.882   1
 -15  -9   3 9806.47 482.922   1
 -15   9   3 8497.45 470.695   1
  15  -9  -3 9092.18 477.992   1
  14   9  -3 1440.10 120.588   1
 -14  -9   3 1328.22 118.605   1
 -14   9   3 1419.55 117.227   1
  14  -9  -3 1227.25 113.993   1
  13   9  -3 593.884 75.6557   1
 -13  -9   3 633.406 80.9675   1
 -13   9   3 656.641 77.8750   1
  13  -9  -3 744.707 86.9129   1
 -12   9   3 320.048 59.9359   1
  12  -9  -3 392.347 65.0647   1
  11   9  -3 451.318 69.8803   1
  11  -9  -3 231.274 55.9315   1
 -11   9   3 325.343 56.7240   1
 -11  -9   3 337.641 63.6914   1
 -10  -9   3 20098.0 934.744   1
  10  -9  -3 17471.3 922.772   1
 -10   9   3 20235.8 926.480   1
  10   9  -3 20926.9 939.127   1
   9   9  -3 19816.9 926.352   1
  -9  -9   3 19086.4 927.295   1
   8   9  -3 4112.02 243.834   1
  -8  -9   3 4339.99 247.931   1
  -7   9   3 771.403 75.9318   1
   7   9  -3 848.113 84.6189   1
  -7  -9   3 817.748 82.6064   1
   7  -9  -3 625.388 73.3640   1
  -6   9   3 35759.8 1608.83   1
   6   9  -3 35341.9 1614.13   1
  -6  -9   3 33753.3 1615.39   1
   6  -9  -3 35387.2 1610.79   1
  -5   9   3 749.910 74.2445   1
   5   9  -3 829.451 82.0570   1
  -5  -9   3 730.588 79.1805   1
   5  -9  -3 635.349 72.6250   1
  -4   9   3 10446.2 518.501   1
   4   9  -3 10660.0 525.659   1
  -4  -9   3 10498.3 525.695   1
   4  -9  -3 10583.8 519.466   1
   3   9  -3 36.4169 34.7051   1
  -3   9   3 26.1574 33.0567   1
   3  -9  -3 33.6178 32.0486   1
  -3  -9   3 119.434 41.2078   1
   2   9  -3 20598.0 986.119   1
  -2   9   3 19538.1 973.914   1
  -2  -9   3 23013.7 990.085   1
   1   9  -3 1969.65 134.335   1
  -1   9   3 2137.32 135.810   1
   1  -9  -3 1849.65 130.425   1
  -1  -9   3 1754.77 130.011   1
   0   9  -3 11614.9 555.560   1
   0   9   3 11254.2 549.269   1
   0  -9  -3 11342.7 552.797   1
   0  -9   3 10593.1 552.393   1
  -1   9  -3 2550.23 168.638   1
   1  -9   3 2722.22 171.979   1
  -2   9  -3 11774.7 520.813   1
   2   9   3 9265.28 508.066   1
  -2  -9  -3 9577.68 511.101   1
   2  -9   3 10816.5 520.468   1
  -3   9  -3 44.1909 33.9865   1
   3   9   3 81.4066 41.7946   1
  -3  -9  -3 37.7262 39.1650   1
   3  -9   3 39.5729 39.9838   1
  -4  -9  -3 51922.2 2245.40   1
  -4   9  -3 51720.5 2244.97   1
   4  -9   3 52116.1 2248.09   1
   5  -9   3 12156.4 596.504   1
   5   9   3 11941.8 597.682   1
  -5  -9  -3 12010.7 595.459   1
   6  -9   3 2188.89 157.044   1
  -6   9  -3 2400.61 161.125   1
   6   9   3 2194.45 159.573   1
  -6  -9  -3 2598.36 165.244   1
   7  -9   3 104.239 45.2374   1
  -7   9  -3 99.2551 43.6534   1
   7   9   3 144.611 49.2295   1
  -7  -9  -3 59.1486 42.2619   1
   8  -9   3 6479.88 363.162   1
  -8   9  -3 6459.20 358.712   1
   8   9   3 6745.06 362.430   1
  -8  -9  -3 7163.25 367.308   1
  -9   9  -3 526.385 71.7223   1
   9  -9   3 332.283 61.4413   1
 -10  -9  -3 6748.26 375.903   1
  10   9   3 7296.15 384.364   1
 -11   9  -3 440.196 70.8847   1
 -11  -9  -3 494.566 73.3470   1
  11   9   3 631.980 81.3015   1
  12   9   3 4254.91 256.551   1
  12  -9   3 4457.23 260.762   1
 -12  -9  -3 4001.87 251.444   1
 -12   9  -3 4165.54 252.944   1
  13  -9   3 204.532 54.5281   1
 -13   9  -3 92.3700 52.3166   1
 -13  -9  -3 103.441 48.3311   1
  13   9   3 48.7050 45.8516   1
  14   9   3 4755.76 274.237   1
  14  -9   3 4608.78 271.022   1
 -14  -9  -3 4306.61 264.118   1
 -14   9  -3 4152.53 262.711   1
  15  -9   3-9.92828 46.4719   1
 -15   9  -3 9.43121 49.5147   1
 -15  -9  -3-9.65380 45.1871   1
  15   9   3-10.0419 48.4964   1
  16  -9   3 487.752 79.4887   1
  16   9   3 581.100 80.2848   1
 -16  -9  -3 609.798 80.5654   1
 -16   9  -3 740.875 89.0021   1
  17  -9   3 1243.95 119.339   1
 -17  -9  -3 1393.12 125.152   1
 -17   9  -3 1380.14 124.412   1
  18  -9   3 567.252 83.6519   1
  18   9   3 740.070 89.0353   1
 -18  -9  -3 660.017 81.7839   1
 -18   9  -3 751.560 91.6073   1
  19  -9   3-9.87108 47.6779   1
 -19   9  -3 47.3332 56.2805   1
 -20  -9  -3 46.8209 48.7005   1
  20   9   3 146.325 62.0504   1
  21  -9   3-9.70272 48.2568   1
  21   9   3-9.51669 45.2577   1
 -21  -9  -3 9.18482 42.9916   1
 -21   9  -3 18.5006 47.3028   1
  22  -9   3 247.748 62.0870   1
 -22   9  -3 272.355 68.8083   1
  24  10  -3 149.019 55.8179   1
 -24 -10   3 172.441 60.4949   1
  23  10  -3 88.2125 58.3454   1
 -23 -10   3 53.4781 52.5409   1
  22  10  -3-9.93325 52.1574   1
 -22 -10   3-28.2517 54.2824   1
 -21 -10   3 841.243 98.4378   1
  21  10  -3 1015.94 106.569   1
  20  10  -3 10.1199 49.6089   1
 -20 -10   3 28.5558 51.2399   1
 -20  10   3-9.97310 48.1651   1
 -18 -10   3 700.986 86.1209   1
 -18  10   3 799.309 93.9646   1
  18 -10  -3 834.884 94.4805   1
  17  10  -3 1371.52 122.360   1
 -17 -10   3 1154.47 115.054   1
 -17  10   3 1265.88 115.973   1
  17 -10  -3 1229.01 117.298   1
  16  10  -3 2282.06 171.543   1
 -16 -10   3 2298.86 169.767   1
 -16  10   3 2382.70 170.602   1
  16 -10  -3 2757.80 180.673   1
  15  10  -3 750.333 86.3020   1
  15 -10  -3 577.891 81.9749   1
 -15 -10   3 509.658 78.6006   1
 -15  10   3 647.713 83.2444   1
  14 -10  -3 1697.54 131.436   1
  14  10  -3 1305.58 119.947   1
 -14 -10   3 1513.82 126.124   1
 -14  10   3 1195.15 115.579   1
  13 -10  -3 196.373 52.5533   1
  13  10  -3 271.843 59.9417   1
 -13 -10   3 204.381 57.3330   1
 -13  10   3 294.265 56.4431   1
 -12 -10   3-9.26456 39.7198   1
  12  10  -3 28.0482 40.0833   1
  12 -10  -3 34.9737 37.4862   1
 -12  10   3 8.30610 38.2524   1
 -11 -10   3 3662.91 224.489   1
  11  10  -3 3836.98 227.644   1
 -11  10   3 3402.18 213.802   1
  11 -10  -3 3319.93 215.298   1
 -10  10   3 69.3247 39.0701   1
  10 -10  -3 123.571 47.1512   1
  -9  10   3 242.539 48.8989   1
   9  10  -3 274.509 58.6058   1
  -9 -10   3 340.958 62.7641   1
   9 -10  -3 299.674 56.0843   1
  -8  10   3 1520.13 115.521   1
   8  10  -3 1340.61 117.451   1
  -8 -10   3 1508.04 121.036   1
   8 -10  -3 1378.30 115.622   1
  -7  10   3 50964.6 2231.59   1
   7  10  -3 45941.3 2229.92   1
  -7 -10   3 49634.2 2235.90   1
   7 -10  -3 49453.9 2229.85   1
  -6  10   3 17571.3 877.788   1
   6  10  -3 17013.8 880.616   1
  -6 -10   3 19564.6 891.058   1
   6 -10  -3 20411.2 887.077   1
  -5  10   3 868.550 82.1378   1
   5  10  -3 820.916 87.4321   1
  -5 -10   3 753.846 84.4510   1
   5 -10  -3 752.212 79.3656   1
   4  10  -3 374.676 58.4217   1
  -4 -10   3 494.888 64.6018   1
   3  10  -3 7920.40 444.215   1
  -3 -10   3 9573.81 452.468   1
   2  10  -3 10857.3 550.503   1
  -2  10   3 10838.0 545.973   1
   2 -10  -3 11941.2 553.686   1
  -2 -10   3 10780.8 551.491   1
   1  10  -3 16281.1 845.477   1
  -1  10   3 18623.4 848.853   1
  -1 -10   3 18535.2 850.642   1
   0  10  -3 1423.99 119.503   1
   0  10   3 1357.20 114.533   1
   0 -10  -3 1794.25 126.179   1
   0 -10   3 1574.19 123.035   1
  -1  10  -3 5218.07 284.090   1
   1  10   3 4303.92 271.862   1
  -1 -10  -3 5279.24 283.931   1
   1 -10   3 5344.41 285.083   1
  -2  10  -3 6235.18 318.501   1
  -2 -10  -3 5574.06 313.450   1
   2 -10   3 6212.94 319.859   1
   3  10   3 16968.2 772.210   1
  -3 -10  -3 17501.5 773.639   1
  -3  10  -3 17412.8 774.018   1
   4  10   3 12439.1 581.363   1
  -4  10  -3 11797.5 576.380   1
   4 -10   3 12293.6 583.743   1
   5 -10   3 7470.86 367.846   1
  -5 -10  -3 6933.62 364.144   1
  -5  10  -3 6821.41 358.277   1
   6 -10   3 723.174 85.6048   1
   6  10   3 1010.66 95.4879   1
  -6 -10  -3 822.150 88.6589   1
  -6  10  -3 814.734 87.8800   1
   7 -10   3 1463.38 120.307   1
  -7  10  -3 1403.09 118.344   1
   7  10   3 1153.10 114.152   1
  -7 -10  -3 1488.35 121.585   1
   9 -10   3 22315.3 1063.21   1
  -9  10  -3 22504.6 1060.15   1
  -9 -10  -3 21758.9 1058.85   1
   9  10   3 22711.1 1062.75   1
 -10  10  -3 1192.24 108.936   1
 -10 -10  -3 1150.82 109.195   1
  10  10   3 1120.06 108.555   1
  11 -10   3 28.9159 46.5764   1
  11  10   3 58.9981 41.3638   1
 -11 -10  -3 18.6203 38.3777   1
  12 -10   3 982.557 102.788   1
 -12  10  -3 1156.17 106.818   1
 -12 -10  -3 1123.53 107.628   1
  12  10   3 865.332 99.9907   1
  13  10   3 5558.46 319.927   1
  13 -10   3 5279.54 315.715   1
 -13 -10  -3 5876.01 321.155   1
 -13  10  -3 5456.96 316.732   1
  14 -10   3 836.762 96.6729   1
 -14  10  -3 856.919 95.6829   1
 -14 -10  -3 878.559 94.5759   1
  14  10   3 605.131 86.0263   1
  15  10   3 1933.36 144.561   1
 -15 -10  -3 1444.15 130.279   1
 -15  10  -3 1569.69 135.462   1
  15 -10   3 1734.89 140.136   1
 -16  10  -3 9.62434 43.5731   1
  16 -10   3-30.3491 43.3671   1
 -17 -10  -3-38.0461 53.0563   1
  17  10   3-20.2115 48.8212   1
  18  10   3-29.6875 47.7913   1
 -18 -10  -3 18.4205 43.8012   1
 -18  10  -3-9.52234 52.4947   1
  18 -10   3-10.0798 48.6795   1
  19  10   3 605.396 81.3229   1
 -19 -10  -3 528.685 73.9520   1
 -19  10  -3 482.005 73.9464   1
  19 -10   3 480.567 76.5321   1
 -20  10  -3 18.6786 44.4217   1
 -21 -10  -3-9.04856 45.0125   1
  21  10   3 56.3379 50.5525   1
 -23 -11   3 143.357 53.7804   1
  23  11  -3 200.682 60.0443   1
 -22 -11   3 137.950 54.4145   1
  22  11  -3 117.182 54.7475   1
  21  11  -3 9.85511 51.1257   1
 -21 -11   3 94.0884 57.0865   1
  20  11  -3 20.0064 54.5674   1
 -20 -11   3 93.6250 49.8538   1
  19  11  -3 68.9040 51.7161   1
 -19  11   3 19.9708 48.2632   1
  17  11  -3-20.2462 48.8894   1
  17 -11  -3 29.8390 48.0358   1
 -17 -11   3 9.54597 44.6836   1
 -17  11   3 19.3883 48.8995   1
  16 -11  -3 5419.27 311.957   1
  16  11  -3 5801.01 317.727   1
 -16 -11   3 5007.10 307.150   1
 -16  11   3 5487.82 312.251   1
  15  11  -3 578.073 78.1633   1
  15 -11  -3 486.690 74.5344   1
 -15  11   3 525.774 77.1576   1
 -15 -11   3 493.964 75.9666   1
  14 -11  -3 858.238 97.1324   1
 -14  11   3 978.396 98.5932   1
  13  11  -3 392.239 67.8079   1
 -13 -11   3 247.570 62.5775   1
 -12 -11   3 37.9318 40.8579   1
  12  11  -3 116.276 43.3002   1
 -12  11   3 144.817 50.8062   1
  12 -11  -3 81.8037 43.4207   1
 -11  11   3 109.136 43.3047   1
  11  11  -3 152.443 56.3560   1
 -11 -11   3 122.056 48.3474   1
  11 -11  -3 136.395 46.2172   1
 -10 -11   3 8052.17 416.179   1
  10 -11  -3 8324.33 419.663   1
  10  11  -3 7433.94 413.253   1
 -10  11   3 7403.38 405.551   1
  -9 -11   3 23096.7 1057.88   1
   9  11  -3 22515.1 1053.94   1
  -9  11   3 19830.4 1042.91   1
   9 -11  -3 23739.0 1056.72   1
  -8  11   3 544.643 70.4092   1
   8 -11  -3 403.965 63.9344   1
  -7  11   3 1382.96 110.165   1
   7  11  -3 1215.21 113.614   1
  -7 -11   3 1333.73 115.715   1
   7 -11  -3 1035.29 101.337   1
  -6  11   3 3678.01 226.260   1
   6  11  -3 4114.49 238.637   1
  -6 -11   3 3983.51 237.708   1
   6 -11  -3 3696.53 228.344   1
  -5  11   3 6667.35 370.212   1
   5  11  -3 7160.88 383.434   1
  -5 -11   3 7223.03 380.974   1
   5 -11  -3 7427.84 376.481   1
   4  11  -3 3850.60 231.009   1
  -4  11   3 3843.71 227.768   1
  -4 -11   3 3923.68 232.224   1
   4 -11  -3 3785.65 228.097   1
  -3  11   3 7426.68 418.945   1
   3  11  -3 7380.38 423.553   1
   3 -11  -3 9116.42 432.815   1
  -3 -11   3 9536.03 439.995   1
   2  11  -3 149.341 50.8015   1
  -2  11   3 251.053 51.5854   1
   2 -11  -3 128.623 43.3352   1
  -2 -11   3 109.820 50.2230   1
   1  11  -3 21714.9 1071.59   1
   1 -11  -3 24477.3 1079.76   1
  -1 -11   3 22348.7 1073.12   1
   0  11  -3 6176.40 341.081   1
   0  11   3 6773.32 344.112   1
   0 -11  -3 6549.62 344.969   1
   0 -11   3 5844.46 338.658   1
  -1  11  -3 295.551 58.4684   1
   1  11   3 154.151 45.7477   1
   1 -11   3 221.204 53.9077   1
  -2  11  -3 1654.24 131.476   1
   2  11   3 1628.62 127.984   1
  -2 -11  -3 1837.41 133.632   1
   2 -11   3 1542.02 129.688   1
   3  11   3 17210.2 826.453   1
  -3 -11  -3 18600.7 830.970   1
   3 -11   3 18591.4 834.184   1
   4  11   3 2840.38 183.253   1
  -4 -11  -3 2663.96 180.842   1
  -4  11  -3 2620.84 179.333   1
   4 -11   3 2903.56 187.330   1
   5  11   3 7139.58 375.414   1
  -5 -11  -3 6917.24 370.165   1
  -5  11  -3 6448.22 364.660   1
   5 -11   3 6992.88 374.722   1
   7  11   3 1648.76 135.969   1
  -7 -11  -3 1590.10 132.962   1
  -7  11  -3 1548.09 127.260   1
   7 -11   3 1766.89 136.466   1
   8  11   3 3793.19 240.926   1
   8 -11   3 4149.79 244.932   1
  -8 -11  -3 3921.54 242.067   1
  -8  11  -3 3946.03 240.186   1
   9  11   3 56.4903 48.2243   1
   9 -11   3 104.104 43.6650   1
  -9  11  -3 45.8449 40.8811   1
  -9 -11  -3 37.7639 45.6772   1
  10 -11   3 2497.94 176.836   1
  10  11   3 2563.86 177.852   1
 -10 -11  -3 2545.04 177.836   1
  11 -11   3 283.931 65.2719   1
 -11 -11  -3 225.554 58.1304   1
  11  11   3 367.012 69.6750   1
 -11  11  -3 403.340 70.5948   1
  12 -11   3 271.110 62.2990   1
 -12 -11  -3 352.658 67.8670   1
  12  11   3 260.804 66.6525   1
 -12  11  -3 312.744 61.0777   1
  13 -11   3 1650.66 132.588   1
 -13 -11  -3 1170.65 117.230   1
 -13  11  -3 1468.08 125.557   1
  13  11   3 1179.79 120.982   1
 -14  11  -3 1221.92 117.521   1
  14 -11   3 1474.18 126.224   1
 -14 -11  -3 1292.67 119.049   1
  14  11   3 1177.67 116.339   1
  15 -11   3 40.4900 43.4061   1
 -15  11  -3 9.58304 45.5870   1
 -16 -11  -3-38.3426 47.0131   1
  16  11   3-30.0638 50.5709   1
 -17  11  -3-9.60327 45.6704   1
  17 -11   3 20.1144 42.2755   1
 -17 -11  -3-9.48094 49.1340   1
  17  11   3 29.8424 50.1767   1
 -18  11  -3 287.076 63.2821   1
  18 -11   3 260.072 62.6753   1
  18  11   3 344.575 69.0805   1
 -19  11  -3 9.48250 52.2745   1
  19 -11   3 29.7158 55.2364   1
 -19 -11  -3 8.85209 45.2669   1
  19  11   3-29.1749 52.3496   1
 -20  11  -3 9.33241 51.4658   1
  20  11   3 37.1032 48.0903   1
 -20 -11  -3 18.1457 48.2599   1
  20 -11   3 68.3983 51.9715   1
  22  12  -3 37.9581 53.6063   1
 -22 -12   3 100.112 55.7878   1
  21  12  -3 165.729 61.6679   1
 -21 -12   3 128.337 55.9446   1
  20  12  -3 87.0933 53.3927   1
 -20 -12   3 18.6127 46.3384   1
  19  12  -3-19.4164 50.3148   1
 -19 -12   3-9.45435 47.0256   1
  18  12  -3 378.070 66.8685   1
 -18 -12   3 275.580 58.2665   1
  17  12  -3 40.4696 51.0704   1
 -17 -12   3 47.4570 49.8685   1
 -16 -12   3 371.922 69.8204   1
  16 -12  -3 465.452 74.9742   1
  16  12  -3 425.264 68.5287   1
 -16  12   3 411.135 70.1863   1
 -15 -12   3-29.1669 53.5968   1
  15  12  -3-19.4225 46.8996   1
  15 -12  -3 19.8107 44.8443   1
 -15  12   3 9.33872 45.7788   1
 -14 -12   3-38.5326 51.2201   1
  14 -12  -3 19.6473 42.1121   1
  14  12  -3-19.4714 45.5715   1
 -14  12   3 9.15981 41.4701   1
 -13 -12   3 271.187 59.4546   1
  13 -12  -3 264.420 61.7583   1
  13  12  -3 261.951 62.8141   1
 -13  12   3 325.814 64.4059   1
 -12 -12   3 6109.80 339.722   1
  12  12  -3 5492.24 335.267   1
 -12  12   3 5830.38 330.353   1
  12 -12  -3 6597.30 344.873   1
  11  12  -3 466.001 74.8261   1
 -11 -12   3 441.500 76.6286   1
 -10 -12   3 960.931 96.9065   1
  10 -12  -3 892.789 98.1357   1
  10  12  -3 954.660 96.2053   1
 -10  12   3 765.618 90.4886   1
  -9 -12   3 1560.03 135.278   1
   9  12  -3 1497.10 130.374   1
  -9  12   3 1671.52 131.321   1
   9 -12  -3 1628.77 130.570   1
  -8  12   3 647.024 82.3821   1
   8  12  -3 636.807 80.3371   1
  -8 -12   3 703.589 84.2226   1
   8 -12  -3 733.632 86.4185   1
  -7  12   3 254.601 57.8233   1
   7  12  -3 227.751 51.0679   1
  -7 -12   3 237.246 51.7202   1
   7 -12  -3 103.915 45.8221   1
  -6  12   3 49.7810 40.1395   1
   6  12  -3 26.6831 36.7092   1
  -6 -12   3 73.8259 41.8465   1
   6 -12  -3 67.4820 39.5553   1
  -5  12   3 724.877 81.3956   1
   5  12  -3 749.424 86.9189   1
  -5 -12   3 877.029 92.6925   1
   5 -12  -3 867.846 88.0451   1
  -4  12   3 347.708 61.6158   1
   4 -12  -3 381.620 60.9652   1
  -3  12   3 1181.99 102.848   1
   3 -12  -3 1046.35 100.297   1
  -2  12   3 3330.40 208.610   1
   2 -12  -3 3363.61 209.731   1
  -1  12   3 9593.15 487.508   1
   1  12  -3 9092.20 486.791   1
   1 -12  -3 10070.6 491.321   1
  -1 -12   3 9319.22 488.243   1
   0  12  -3 940.226 93.3242   1
   0  12   3 901.672 92.4880   1
   0 -12  -3 882.706 90.8884   1
   0 -12   3 640.821 85.2005   1
  -1 -12  -3 3825.84 233.002   1
   2  12   3 261.125 59.5599   1
  -2 -12  -3 236.056 57.5133   1
   3  12   3 687.164 82.4240   1
  -4  12  -3 2532.39 178.857   1
   4 -12   3 2832.40 187.273   1
   5  12   3 1096.81 111.203   1
  -5 -12  -3 1368.14 119.436   1
  -5  12  -3 1516.47 120.267   1
   5 -12   3 1261.45 116.859   1
   6  12   3 6839.02 392.303   1
  -6 -12  -3 7378.74 394.416   1
  -6  12  -3 7646.31 392.978   1
   6 -12   3 7234.11 399.184   1
   7  12   3 76.5720 40.3158   1
  -7 -12  -3 76.0261 42.3539   1
  -7  12  -3 17.8446 39.0609   1
   7 -12   3 57.7044 45.8095   1
   8  12   3 248.365 58.3600   1
   8 -12   3 353.747 67.6335   1
  -8  12  -3 278.352 57.0818   1
  -8 -12  -3 351.235 67.1724   1
   9  12   3 144.844 55.3664   1
   9 -12   3 115.666 49.6342   1
  -9  12  -3 173.674 50.1418   1
  -9 -12  -3 76.7816 51.3631   1
  10 -12   3 137.056 57.1918   1
 -10  12  -3 65.2322 51.5638   1
  11  12   3 775.120 88.1735   1
 -11 -12  -3 724.764 87.7881   1
  12 -12   3 39.6184 47.8426   1
 -12  12  -3 9.60186 41.9550   1
  12  12   3 30.3966 42.6008   1
 -12 -12  -3 9.58476 46.9942   1
  13 -12   3 206.819 63.4164   1
 -13  12  -3 96.1991 52.8462   1
  13  12   3 150.339 53.0521   1
 -13 -12  -3 163.443 52.1938   1
  14 -12   3-39.9799 52.4887   1
 -14  12  -3 57.7586 53.0822   1
  14  12   3 78.7717 41.4073   1
 -14 -12  -3-9.59044 36.9679   1
  15  12   3 9.89560 47.0872   1
 -15 -12  -3 57.0802 45.9716   1
  16 -12   3 173.532 58.7942   1
 -16  12  -3 241.114 67.3759   1
  16  12   3 170.053 58.8534   1
 -16 -12  -3 169.620 56.6317   1
  17 -12   3 10.1772 49.1551   1
 -17  12  -3 38.0264 49.9161   1
 -17 -12  -3 37.6568 44.0720   1
  17  12   3-9.79733 41.1894   1
  18  12   3-19.4982 51.1832   1
 -18 -12  -3 9.16821 51.1260   1
 -18  12  -3-9.41575 50.0629   1
  18 -12   3 10.0860 48.7086   1
  19  12   3 141.991 55.4516   1
  19 -12   3 89.5892 49.1543   1
 -19 -12  -3 123.827 44.3871   1
 -19  12  -3 194.556 62.1029   1
  21  13  -3-9.55124 52.7036   1
 -21 -13   3 106.455 55.8571   1
  19  13  -3 201.366 65.6395   1
 -19 -13   3 213.973 61.2762   1
  17  13  -3 9.94842 40.1148   1
 -17 -13   3-37.5838 43.9844   1
  16 -13  -3 104.116 50.6036   1
  16  13  -3 38.5284 46.8649   1
 -16  13   3 144.698 50.9646   1
  15 -13  -3 94.4271 56.5267   1
 -15  13   3 19.1682 45.6389   1
 -14 -13   3-28.9739 45.9295   1
  14 -13  -3 10.4530 46.4996   1
  14  13  -3 9.77638 48.6231   1
 -14  13   3 9.52021 45.2743   1
 -13 -13   3 255.006 62.2210   1
  13 -13  -3 246.133 61.4373   1
  13  13  -3 253.184 61.7916   1
 -13  13   3 284.037 60.6634   1
 -12 -13   3 29.4662 36.0100   1
  12  13  -3 70.8552 44.2310   1
 -12  13   3-9.49907 41.5100   1
  12 -13  -3-10.0618 45.5659   1
 -11  13   3 9.45672 42.0764   1
  11  13  -3 69.0003 38.8775   1
 -11 -13   3-9.67608 38.1635   1
  11 -13  -3-19.5275 45.7091   1
 -10  13   3 636.038 79.4876   1
  10 -13  -3 248.045 64.6343   1
  -9  13   3 267.876 62.4054   1
   9  13  -3 328.631 65.3299   1
  -9 -13   3 324.298 63.8579   1
   9 -13  -3 196.825 59.7524   1
   8  13  -3 382.673 69.9802   1
  -8 -13   3 450.000 70.7104   1
   7  13  -3 712.037 83.7289   1
  -7 -13   3 757.400 83.9589   1
  -6  13   3 2579.13 172.158   1
   6  13  -3 2436.08 171.933   1
   6 -13  -3 2570.87 173.842   1
  -6 -13   3 2199.25 167.929   1
  -5  13   3 759.408 85.0142   1
   5  13  -3 789.787 85.8689   1
  -5 -13   3 628.290 81.9198   1
   5 -13  -3 759.113 86.7168   1
  -4  13   3-26.1534 38.7810   1
   4  13  -3 45.9989 46.4045   1
  -4 -13   3 18.6176 44.2690   1
   4 -13  -3-9.06681 39.6068   1
  -3 -13   3 510.374 73.4690   1
   3 -13  -3 533.126 76.8451   1
   3  13  -3 601.267 77.3994   1
  -3  13   3 790.549 83.5620   1
   2  13  -3 394.467 66.8193   1
  -2  13   3 654.498 78.9079   1
   2 -13  -3 616.529 80.0899   1
  -2 -13   3 381.505 67.2846   1
   1  13  -3 587.064 78.5304   1
  -1 -13   3 395.787 69.5016   1
   0  13  -3-44.5723 45.5883   1
   0 -13   3 27.5393 45.6586   1
  -1  13  -3 312.025 66.9320   1
   1  13   3 470.346 68.6859   1
  -1 -13  -3 467.832 66.5339   1
   1 -13   3 353.616 64.4832   1
  -2  13  -3 1346.26 118.192   1
   2 -13   3 1206.61 113.754   1
  -2 -13  -3 1177.02 112.193   1
  -3 -13  -3 920.643 99.7785   1
  -3  13  -3 899.266 93.1333   1
   3 -13   3 1021.41 99.3926   1
  -4  13  -3 65.3158 38.4985   1
   4  13   3 9.17101 46.9546   1
   4 -13   3 85.3729 45.1705   1
  -4 -13  -3 37.4203 49.7941   1
  -5  13  -3 1406.08 121.633   1
   5  13   3 1290.13 120.805   1
   5 -13   3 1301.98 119.744   1
   6  13   3 484.283 75.1889   1
  -6 -13  -3 332.062 67.7105   1
  -6  13  -3 429.324 67.2603   1
   7  13   3-19.6920 40.5513   1
  -7 -13  -3 9.71416 36.5225   1
  -7  13  -3 27.7230 44.6286   1
   7 -13   3 10.0611 46.3281   1
  -8  13  -3 322.308 62.8686   1
   8 -13   3 274.753 60.7415   1
  -9 -13  -3 9.73049 39.2412   1
   9  13   3 29.3397 39.4402   1
  10  13   3-29.2808 51.8949   1
 -10 -13  -3 9.79264 44.3336   1
 -10  13  -3 9.27569 40.5193   1
  10 -13   3-9.89388 40.7481   1
  11  13   3 894.037 99.9593   1
  11 -13   3 830.765 94.7965   1
 -11  13  -3 878.258 95.0388   1
 -11 -13  -3 749.821 94.6019   1
  12  13   3 20.2957 51.1920   1
  12 -13   3-9.99118 48.2567   1
 -12  13  -3 9.51072 49.9374   1
 -12 -13  -3 47.8845 50.2848   1
  13  13   3 30.1579 50.7092   1
  13 -13   3-10.0396 44.6641   1
 -13  13  -3 9.53158 39.2594   1
 -13 -13  -3 28.7716 49.7040   1
 -14 -13  -3 28.6480 47.4954   1
  14 -13   3 20.1088 43.9223   1
  14  13   3-19.6421 44.4637   1
  15 -13   3 449.809 73.2067   1
 -15  13  -3 472.182 78.2678   1
  16 -13   3-9.91158 42.4882   1
 -16 -13  -3 18.4727 52.0887   1
  16  13   3-19.7027 53.6730   1
 -16  13  -3 28.7462 42.6263   1
  17 -13   3 117.589 48.8126   1
 -17 -13  -3 55.3642 40.4004   1
 -17  13  -3 9.48955 44.5017   1
  17  13   3 67.5872 45.9980   1
 -18  13  -3 9.35056 45.8377   1
  18  13   3 38.0762 57.1504   1
  18 -13   3 9.64299 43.6574   1
 -18 -13  -3-17.9487 48.3103   1
 -20 -14   3 196.083 56.3231   1
  20  14  -3 220.956 61.1433   1
 -19 -14   3 100.057 53.7109   1
 -18 -14   3 774.096 91.6784   1
  18  14  -3 1124.85 107.808   1
 -17 -14   3 597.459 78.7161   1
  17  14  -3 329.627 67.7614   1
 -16 -14   3 38.6199 50.6902   1
  16  14  -3-19.1122 47.5288   1
 -15  14   3 29.7313 45.6442   1
  15  14  -3-9.70326 50.9521   1
 -15 -14   3 48.2262 52.5587   1
 -14  14   3 79.5338 52.8840   1
 -14 -14   3 38.5876 42.9441   1
  14 -14  -3 10.5500 45.2527   1
  14  14  -3 19.5101 44.1925   1
 -13  14   3 835.014 98.9038   1
  13 -14  -3 856.807 99.5582   1
 -12  14   3 625.081 85.5140   1
 -12 -14   3 601.889 84.2649   1
  12  14  -3 467.752 79.6048   1
  12 -14  -3 455.514 76.0124   1
  11 -14  -3 248.524 61.8103   1
 -11 -14   3 273.081 60.6779   1
 -11  14   3 313.137 64.6483   1
  11  14  -3 188.773 51.2875   1
 -10  14   3 4257.31 241.637   1
 -10 -14   3 3740.26 232.696   1
  10  14  -3 3713.92 231.954   1
   9 -14  -3 9.60165 41.1704   1
  -9  14   3-28.1413 43.2040   1
   9  14  -3-28.5775 50.0205   1
  -9 -14   3-38.7072 44.5684   1
   8 -14  -3-9.40863 39.6234   1
  -8  14   3 101.646 50.4035   1
   8  14  -3 113.735 52.3060   1
  -8 -14   3 28.6063 44.6992   1
  -7  14   3 2045.59 160.316   1
   7 -14  -3 2604.32 173.227   1
   6 -14  -3 75.9748 45.3525   1
  -6  14   3 166.421 54.0090   1
   6  14  -3 56.4673 42.8070   1
  -6 -14   3 77.0936 50.1114   1
   5 -14  -3 198.936 58.0734   1
  -5  14   3 173.940 56.6900   1
   5  14  -3 317.508 66.2481   1
  -5 -14   3 106.260 50.7997   1
   4  14  -3 1115.09 109.979   1
  -4  14   3 1113.85 107.075   1
  -4 -14   3 1261.42 113.535   1
   4 -14  -3 1153.56 108.874   1
  -3  14   3-36.9040 45.2267   1
   3  14  -3-9.42639 40.4088   1
   3 -14  -3 56.5113 44.0866   1
  -3 -14   3 19.0604 36.7162   1
   2  14  -3 148.188 51.1923   1
  -2  14   3 158.293 50.2538   1
   2 -14  -3 263.925 56.6926   1
  -2 -14   3 219.359 59.0050   1
   1  14  -3 4967.53 308.928   1
  -1  14   3 5743.43 317.657   1
   1 -14  -3 5654.54 317.814   1
  -1 -14   3 5996.71 322.530   1
   0  14  -3 866.929 97.5792   1
   0  14   3 1119.07 105.060   1
   0 -14  -3 1219.76 110.012   1
   0 -14   3 960.653 103.856   1
   1  14   3 1450.19 128.054   1
  -1  14  -3 1471.32 125.094   1
  -1 -14  -3 1593.42 128.906   1
   1 -14   3 1314.95 124.494   1
   2 -14   3 261.974 57.0782   1
  -2 -14  -3 170.178 58.2031   1
  -2  14  -3 193.557 51.8111   1
   2  14   3 309.485 67.2017   1
  -3  14  -3 1713.65 135.778   1
  -3 -14  -3 1541.73 131.826   1
   3  14   3 1567.08 131.533   1
   3 -14   3 1406.46 125.991   1
  -4 -14  -3 48.0614 48.5490   1
  -4  14  -3 47.6963 47.5091   1
   4  14   3 37.6771 38.8729   1
   4 -14   3 106.014 49.3465   1
   5 -14   3 2668.84 186.830   1
  -5  14  -3 2641.50 186.006   1
  -5 -14  -3 2792.47 188.202   1
   7  14   3-10.0031 49.0557   1
  -7  14  -3 38.4433 51.1201   1
   7 -14   3 70.9102 51.8212   1
   8 -14   3 356.970 73.7875   1
   8  14   3 404.016 70.4628   1
  -8  14  -3 401.371 69.4008   1
  -8 -14  -3 393.351 67.8534   1
   9 -14   3 1204.88 115.222   1
   9  14   3 1055.24 105.296   1
  -9  14  -3 1132.56 109.155   1
  -9 -14  -3 899.267 100.935   1
  10 -14   3 62.4144 47.5438   1
  10  14   3 127.513 54.4647   1
 -10  14  -3 234.916 56.7903   1
 -10 -14  -3 157.397 57.6670   1
  11 -14   3 355.878 68.2311   1
 -11  14  -3 385.382 70.3130   1
  11  14   3 233.434 61.1713   1
 -11 -14  -3 295.960 67.3179   1
  12  14   3 331.932 68.4578   1
 -12 -14  -3 494.839 76.3463   1
 -13  14  -3 130.852 56.2623   1
  13 -14   3 79.8028 51.8566   1
  13  14   3 100.231 46.3328   1
 -13 -14  -3 66.5997 40.9886   1
 -14  14  -3 27.9995 51.5209   1
  14 -14   3 19.8076 49.3299   1
  14  14   3 126.946 57.5279   1
 -14 -14  -3 66.0747 50.2594   1
  15  14   3 38.3214 52.8140   1
 -15 -14  -3-27.8564 49.9838   1
  16 -14   3 9.82556 45.2427   1
 -16  14  -3-9.32310 54.3014   1
 -17  14  -3 147.234 52.8000   1
  17 -14   3 146.007 54.6006   1
  17  14   3 37.8276 48.0658   1
 -17 -14  -3 189.049 59.4029   1
  18  15  -3 248.139 59.9518   1
 -18 -15   3 242.954 60.0732   1
  17  15  -3 442.524 72.3433   1
 -17 -15   3 471.551 73.6488   1
  16  15  -3 2466.15 177.208   1
 -16 -15   3 2761.29 185.390   1
  15  15  -3 469.571 74.0364   1
 -15 -15   3 647.715 80.3042   1
 -14  15   3 184.498 62.3785   1
 -14 -15   3 143.391 56.5212   1
  14  15  -3 57.9985 51.0443   1
 -13  15   3 50.7289 47.1431   1
  13  15  -3 214.702 62.2632   1
 -13 -15   3 175.275 61.0381   1
  13 -15  -3 123.898 53.8785   1
 -12  15   3-20.1072 50.0053   1
  12  15  -3 20.2871 45.1272   1
 -12 -15   3 19.6860 50.3372   1
  12 -15  -3 30.6705 43.8285   1
  10 -15  -3 19.7342 46.9738   1
 -10  15   3 19.3430 44.5856   1
  10  15  -3 38.9716 45.6548   1
 -10 -15   3 106.133 45.9350   1
  -9  15   3 4946.75 288.999   1
   9  15  -3 5224.06 292.154   1
  -9 -15   3 4854.92 289.022   1
   9 -15  -3 4557.53 284.837   1
   8 -15  -3 403.179 70.6543   1
   8  15  -3 346.680 68.3204   1
  -8 -15   3 365.992 69.2822   1
  -8  15   3 390.241 69.9022   1
  -7  15   3 1266.58 114.504   1
   7  15  -3 1067.30 105.196   1
  -7 -15   3 979.330 101.283   1
   7 -15  -3 897.900 98.7526   1
   6  15  -3 5214.92 303.518   1
  -6  15   3 5271.65 304.061   1
   6 -15  -3 5304.77 305.724   1
  -6 -15   3 5267.38 307.144   1
  -5  15   3 9.45506 42.8049   1
   5  15  -3-18.9544 48.4630   1
   5 -15  -3 29.4650 43.6912   1
  -5 -15   3-19.8947 49.4735   1
   4  15  -3-28.7430 47.6514   1
  -4  15   3 76.4269 55.0599   1
  -4 -15   3-19.5029 44.1468   1
   4 -15  -3-9.76978 43.4604   1
   3  15  -3 443.476 72.2123   1
  -3  15   3 502.452 80.1498   1
  -3 -15   3 478.129 73.9340   1
   3 -15  -3 430.769 73.7031   1
  -2  15   3 709.595 89.9894   1
   2 -15  -3 819.801 91.7319   1
  -1  15   3 1381.50 126.958   1
   1 -15  -3 1765.73 138.038   1
   0  15   3 248.528 62.7628   1
   0 -15  -3 381.114 66.6761   1
   1  15   3 106.217 52.2271   1
  -1 -15  -3 125.672 52.9137   1
   2 -15   3 77.3572 44.6595   1
  -2  15  -3 84.5133 48.1440   1
  -2 -15  -3 67.6950 40.7973   1
   2  15   3 86.2040 48.4374   1
  -3  15  -3 65.8566 39.6531   1
  -4  15  -3 2070.69 165.818   1
   4  15   3 2504.06 173.578   1
  -4 -15  -3 2518.40 174.434   1
   4 -15   3 2512.27 174.698   1
   5 -15   3 518.468 74.5102   1
  -5  15  -3 446.163 74.3873   1
   5  15   3 617.951 83.7025   1
  -5 -15  -3 547.624 80.1678   1
  -6  15  -3 9.78882 46.5561   1
   6  15   3 10.1999 50.7335   1
  -6 -15  -3 30.2474 50.8608   1
   6 -15   3 9.89091 43.2113   1
  -7  15  -3 469.993 76.8854   1
   7  15   3 504.438 77.7046   1
   7 -15   3 379.603 71.2775   1
  -7 -15  -3 358.376 71.0474   1
  -8  15  -3 3922.09 237.444   1
   8 -15   3 3287.87 228.395   1
  -8 -15  -3 3854.85 237.476   1
  -9  15  -3 58.3701 42.6363   1
   9 -15   3 102.718 48.9702   1
  10  15   3 548.240 80.5086   1
 -11  15  -3 47.5174 45.9116   1
  11  15   3 19.3425 48.7977   1
 -11 -15  -3 29.4182 48.7859   1
  11 -15   3 10.3742 41.8437   1
 -12  15  -3 9.43485 49.5379   1
  12  15   3 29.5115 51.6499   1
 -12 -15  -3 28.4776 50.4755   1
  12 -15   3-10.3545 50.7619   1
 -13  15  -3 674.242 86.0284   1
  13  15   3 606.195 81.4862   1
 -13 -15  -3 487.916 77.0329   1
  13 -15   3 664.662 85.3486   1
 -14  15  -3 259.003 67.6355   1
  14  15   3 308.830 62.5047   1
 -14 -15  -3 380.226 65.0554   1
  14 -15   3 391.128 74.0321   1
 -15  15  -3-9.15100 53.3009   1
  15  15   3-18.7516 47.9465   1
  15 -15   3 9.88407 49.1607   1
 -15 -15  -3 54.7368 52.5803   1
  16  15   3-18.5696 48.1170   1
  16 -15   3 38.7373 51.4912   1
 -16 -15  -3-17.8402 38.2379   1
  17  16  -3 403.426 69.5545   1
 -17 -16   3 540.172 73.6535   1
  16  16  -3 156.371 50.0516   1
 -16 -16   3 324.537 59.8072   1
  15  16  -3 723.538 89.4443   1
 -15 -16   3 672.471 84.7089   1
  14  16  -3 1074.72 108.789   1
 -14 -16   3 1185.07 112.381   1
  13  16  -3 487.891 80.5297   1
 -13 -16   3 423.929 76.4883   1
 -12  16   3 39.8624 51.6492   1
 -12 -16   3-9.74735 53.7385   1
  12  16  -3 20.0897 52.7401   1
 -11  16   3 1512.77 130.548   1
  11  16  -3 1248.82 119.416   1
 -11 -16   3 1552.40 129.544   1
  11 -16  -3 1325.53 122.910   1
  10 -16  -3 60.6930 45.0511   1
  10  16  -3 19.5383 47.9376   1
 -10 -16   3 76.8155 49.1493   1
 -10  16   3 39.1427 47.3085   1
   9 -16  -3 252.612 66.8678   1
   9  16  -3 142.863 57.2280   1
  -9 -16   3 176.871 60.1500   1
  -9  16   3 196.002 62.7583   1
  -8  16   3 1519.21 131.150   1
   8 -16  -3 1528.20 131.748   1
   7  16  -3 2020.25 153.106   1
  -7  16   3 1931.16 153.229   1
  -7 -16   3 2061.02 154.566   1
   7 -16  -3 1874.91 151.593   1
   6  16  -3 1622.46 135.209   1
  -6  16   3 1437.24 129.629   1
   6 -16  -3 1726.89 138.787   1
  -6 -16   3 1762.79 138.868   1
   5  16  -3 1112.16 107.784   1
  -5 -16   3 1192.70 111.385   1
   4  16  -3 9.55860 48.2184   1
  -4 -16   3 19.7845 51.2685   1
   3  16  -3 941.184 100.361   1
  -3 -16   3 804.913 95.8333   1
  -2  16   3 9.71893 42.4616   1
   2  16  -3 39.0545 43.4394   1
   2 -16  -3 30.0756 46.1679   1
  -2 -16   3-9.83237 43.7451   1
   1  16  -3 5577.33 328.092   1
  -1  16   3 5951.20 333.585   1
   1 -16  -3 6225.75 337.770   1
  -1 -16   3 5747.97 330.503   1
   0  16  -3 3955.97 232.616   1
   0  16   3 3688.27 231.281   1
   0 -16   3 3382.95 227.790   1
   0 -16  -3 3416.16 228.214   1
   1  16   3 3646.93 234.382   1
  -1  16  -3 3291.10 226.354   1
  -1 -16  -3 4116.36 239.999   1
   2 -16   3-9.85604 48.3196   1
   2  16   3-9.79715 50.1048   1
  -2 -16  -3 39.3158 49.5836   1
  -2  16  -3 47.9669 54.1065   1
   3 -16   3 332.621 60.6364   1
   3  16   3 214.422 59.8577   1
  -3 -16  -3 109.636 51.8606   1
  -3  16  -3 189.849 49.4783   1
   4 -16   3 533.696 77.2470   1
  -4  16  -3 492.724 77.2288   1
   4  16   3 433.287 71.9209   1
  -4 -16  -3 462.875 72.4023   1
  -5  16  -3 3770.44 232.313   1
   5  16   3 3776.11 234.732   1
  -5 -16  -3 3335.03 226.164   1
   5 -16   3 3448.58 228.620   1
  -6  16  -3 523.914 77.1056   1
   6  16   3 403.043 73.9718   1
   6 -16   3 541.775 81.1997   1
  -6 -16  -3 546.137 80.1116   1
  -7 -16  -3 3040.79 198.324   1
   7  16   3 2687.53 194.041   1
  -8  16  -3 78.5026 53.5059   1
   8  16   3-19.7773 47.0758   1
  -8 -16  -3 69.0488 46.9593   1
   8 -16   3 89.6669 53.6738   1
  -9  16  -3 5747.27 329.341   1
   9  16   3 5403.08 324.407   1
  -9 -16  -3 5842.06 328.843   1
   9 -16   3 5958.92 330.768   1
 -10  16  -3 839.185 102.217   1
  10  16   3 650.175 90.2885   1
  10 -16   3 905.615 100.823   1
 -10 -16  -3 963.240 100.639   1
 -11  16  -3 232.045 63.1508   1
 -11 -16  -3 232.516 64.3159   1
  11 -16   3 172.838 60.5780   1
 -12  16  -3 829.482 92.0918   1
  12  16   3 464.744 76.2021   1
  12 -16   3 740.194 91.6571   1
 -12 -16  -3 597.975 77.9584   1
 -13  16  -3 675.061 87.0681   1
  13 -16   3 818.735 99.6941   1
 -14  16  -3 73.6821 48.9987   1
  14  16   3 9.45676 47.7298   1
  14 -16   3-10.0763 47.9480   1
 -14 -16  -3 72.5129 52.8194   1
 -15  16  -3 135.927 59.3152   1
 -15 -17   3 272.651 65.3835   1
  15  17  -3 347.464 64.4028   1
 -14 -17   3 45.9005 44.4020   1
  14  17  -3 64.9811 46.2348   1
 -13 -17   3 339.700 64.1323   1
  13  17  -3 215.501 55.3584   1
 -12 -17   3 95.4540 52.9482   1
  12  17  -3 176.312 60.7960   1
  11  17  -3 460.459 75.0290   1
 -11 -17   3 280.908 62.5910   1
 -10  17   3 1047.74 110.509   1
   9 -17  -3 481.905 78.0035   1
  -9  17   3 589.861 82.0049   1
   9  17  -3 377.215 68.1824   1
  -9 -17   3 499.147 74.2770   1
   8  17  -3 1067.50 104.029   1
  -8 -17   3 790.520 94.8633   1
   8 -17  -3 966.157 100.811   1
  -8  17   3 773.481 94.5702   1
  -7  17   3-9.87246 44.6968   1
   7  17  -3 57.2265 47.4383   1
   7 -17  -3 10.2703 47.2928   1
  -7 -17   3-19.2086 47.0820   1
   6  17  -3 3637.66 228.357   1
  -6  17   3 3607.91 231.332   1
   6 -17  -3 3545.46 230.184   1
  -6 -17   3 3550.02 227.292   1
   5  17  -3 38.5077 55.4927   1
  -5  17   3 10.0742 50.8248   1
  -5 -17   3 29.4125 48.0699   1
   5 -17  -3 10.1871 44.5113   1
  -4  17   3 1970.25 151.353   1
   4  17  -3 1875.35 147.650   1
   4 -17  -3 2037.86 154.002   1
  -4 -17   3 1581.33 144.122   1
   3  17  -3 376.077 69.2489   1
  -3  17   3 178.252 59.3759   1
  -3 -17   3 138.060 57.9627   1
   3 -17  -3 335.379 67.1507   1
  -2  17   3 2220.69 179.753   1
   2 -17  -3 2363.97 175.373   1
  -1  17   3 798.901 94.2357   1
   1 -17  -3 706.446 91.5517   1
   0  17   3 625.592 89.4578   1
   0 -17  -3 815.885 91.5442   1
   1  17   3 108.156 53.9002   1
  -1 -17  -3 168.509 56.2174   1
   2 -17   3 285.291 67.2217   1
   2  17   3 354.141 74.4602   1
  -2 -17  -3 327.494 64.0906   1
  -2  17  -3 344.040 65.8840   1
  -3  17  -3-9.62291 39.6340   1
   3 -17   3-9.87496 39.8158   1
   4 -17   3 1353.41 121.408   1
   4  17   3 1440.04 129.498   1
  -4 -17  -3 1172.89 119.597   1
  -4  17  -3 1348.19 118.990   1
   5 -17   3 9.74433 41.7707   1
  -5  17  -3-18.8969 38.9135   1
   5  17   3 10.1097 51.6976   1
  -5 -17  -3-9.95317 50.8973   1
  -6  17  -3 2622.84 182.392   1
   6  17   3 2476.99 185.855   1
  -6 -17  -3 2747.70 187.546   1
   6 -17   3 2599.70 183.793   1
  -7  17  -3-9.53321 45.3587   1
   7  17   3 9.98004 48.9427   1
   7 -17   3 78.0889 47.1614   1
  -7 -17  -3 39.6266 44.0925   1
  -8  17  -3 6851.17 386.421   1
   8 -17   3 7312.43 390.838   1
  -9 -17  -3 394.036 73.7057   1
   9  17   3 572.084 80.3223   1
 -10  17  -3 743.289 92.1617   1
  10  17   3 754.074 90.5678   1
  10 -17   3 785.098 95.9975   1
 -10 -17  -3 823.114 89.3401   1
 -11  17  -3 38.3318 49.0497   1
  11 -17   3 58.8457 52.8367   1
 -12  17  -3 38.0541 46.6363   1
  12  17   3-9.45924 40.5499   1
 -12 -17  -3-27.3859 37.5977   1
  12 -17   3 48.7375 44.8847   1
 -13  17  -3-9.37452 46.6263   1
 -13 -17  -3-8.95721 46.4207   1
  13  17   3-9.48645 49.8059   1
  13 -17   3-9.70877 46.8887   1
 -13 -18   3 301.028 60.8282   1
  13  18  -3 173.669 56.4194   1
 -12 -18   3 9.27148 46.7730   1
  12  18  -3-47.3694 52.2329   1
 -10 -18   3 449.032 74.9175   1
  10  18  -3 402.049 73.0899   1
  -9 -18   3 450.208 70.9628   1
   9  18  -3 347.784 67.9635   1
  -8 -18   3 95.5019 53.4249   1
   8  18  -3 93.6704 52.4068   1
  -8  18   3 99.3062 50.9588   1
   7 -18  -3 2158.83 162.721   1
  -7 -18   3 2226.27 161.763   1
   7  18  -3 2015.77 155.669   1
  -7  18   3 2126.25 162.077   1
   6 -18  -3 71.8208 47.3206   1
  -6  18   3 50.6945 49.0384   1
   5 -18  -3 2226.75 164.941   1
  -5 -18   3 1964.11 155.694   1
  -5  18   3 2083.60 162.444   1
   5  18  -3 2235.82 161.322   1
  -4 -18   3 857.913 96.0148   1
   4 -18  -3 776.747 95.4529   1
  -4  18   3 759.595 94.7867   1
   4  18  -3 931.378 100.207   1
   3 -18  -3 589.541 96.8334   1
  -3  18   3 837.086 97.8098   1
   3  18  -3 823.870 94.5066   1
  -2 -18   3 361.744 72.3041   1
   2 -18  -3 366.092 69.4816   1
   2  18  -3 433.040 72.5970   1
  -2  18   3 395.277 71.1223   1
  -1 -18   3 1624.38 134.761   1
   1 -18  -3 1657.59 137.571   1
  -1  18   3 1807.09 144.712   1
   1  18  -3 1543.55 132.922   1
   0 -18   3 97.8257 53.0247   1
   0 -18  -3 89.4699 46.1946   1
   0  18   3 168.034 60.2425   1
   0  18  -3 220.568 64.2915   1
  -1 -18  -3 1704.59 140.136   1
   1 -18   3 1707.44 138.677   1
   1  18   3 1778.52 143.164   1
  -1  18  -3 1717.36 138.586   1
  -2  18  -3 113.568 49.7883   1
   2  18   3 29.3748 43.6735   1
   2 -18   3 98.5957 53.8112   1
  -2 -18  -3 49.9167 43.7261   1
   3 -18   3 1027.49 104.863   1
   3  18   3 1093.50 110.311   1
  -3 -18  -3 1105.35 109.113   1
  -3  18  -3 967.751 102.608   1
   4 -18   3 29.3352 41.1056   1
  -4  18  -3-19.0969 48.8300   1
   4  18   3 9.96584 53.6482   1
  -4 -18  -3 29.3646 45.0735   1
  -6  18  -3 524.915 79.4760   1
   6  18   3 518.622 86.8078   1
  -6 -18  -3 672.919 89.0659   1
   6 -18   3 628.139 87.1534   1
  -7  18  -3 1144.88 111.562   1
   7  18   3 1042.16 110.011   1
  -7 -18  -3 1266.96 116.868   1
   7 -18   3 1222.49 116.102   1
  -8  18  -3 551.420 83.0402   1
   8  18   3 336.323 72.8805   1
   8 -18   3 425.236 75.1872   1
  -8 -18  -3 381.787 74.1801   1
  -9  18  -3 409.403 73.6905   1
   9 -18   3 505.662 77.5235   1
 -10 -18  -3 18.6740 50.8804   1
  10  18   3 27.9273 51.3285   1
 -11  18  -3 196.079 65.8683   1
  11  18   3 236.961 57.5840   1
 -11 -18  -3 258.626 56.7680   1
  11 -18   3 104.581 55.5851   1
 -12  18  -3 213.506 65.9721   1
  10  19  -3 539.848 79.7225   1
 -10 -19   3 310.901 68.7629   1
   9  19  -3 157.555 54.6798   1
  -9 -19   3 236.963 62.8536   1
  -8 -19   3 810.335 90.8182   1
   8  19  -3 972.547 95.2498   1
   6  19  -3 55.4347 44.6662   1
  -6 -19   3 37.2592 43.6484   1
  -5  19   3 149.382 60.6848   1
   5  19  -3 131.227 53.2170   1
   4  19  -3 780.810 95.4286   1
  -4  19   3 863.782 98.2770   1
   4 -19  -3 866.348 99.6053   1
  -4 -19   3 819.399 94.4548   1
  -3  19   3 255.718 69.2350   1
   3  19  -3 167.855 57.7374   1
   3 -19  -3 193.018 63.9360   1
  -3 -19   3 183.280 62.8992   1
  -2  19   3 247.607 64.6209   1
   2  19  -3 289.467 63.5982   1
   2 -19  -3 390.454 74.4117   1
  -2 -19   3 416.246 69.2367   1
  -1  19   3 1486.46 136.175   1
   1  19  -3 1724.12 137.434   1
  -1 -19   3 1551.01 134.329   1
   1 -19  -3 1757.96 140.722   1
   0  19  -3 57.1941 53.9881   1
   0 -19   3 163.898 58.6587   1
  -1  19  -3 66.0267 53.5329   1
   1 -19   3 211.873 63.0013   1
   2 -19   3 1071.27 115.845   1
  -2 -19  -3 1225.48 119.953   1
   2  19   3 1375.66 122.692   1
  -2  19  -3 1242.06 117.650   1
   3  19   3 9.76816 51.2873   1
  -3  19  -3 9.30795 46.9544   1
   3 -19   3 9.67030 43.7840   1
  -3 -19  -3 29.1241 44.7060   1
   4 -19   3 423.663 71.8630   1
  -4  19  -3 549.144 77.2087   1
   4  19   3 494.549 80.7927   1
  -4 -19  -3 591.461 83.4096   1
  -5  19  -3 426.763 74.4314   1
   5  19   3 462.272 80.6698   1
  -5 -19  -3 433.190 77.8154   1
   5 -19   3 418.901 76.2525   1
  -7  19  -3 218.850 63.7518   1
   7  19   3 443.887 77.7711   1
  -7 -19  -3 305.221 63.5885   1
   7 -19   3 273.833 64.9507   1
  -8  19  -3 298.490 69.7138   1
   8  19   3 233.810 63.8350   1
  -8 -19  -3 204.024 57.7936   1
   8 -19   3 252.424 60.8392   1
   9 -19   3 18.4319 47.7665   1
  -9  19  -3 17.9349 51.1365   1
  -6 -20   3 505.772 73.8831   1
   5  20  -3 135.614 56.1976   1
  -5 -20   3 145.737 53.9613   1
   4  20  -3 659.202 87.3634   1
  -4 -20   3 833.378 91.3623   1
   3  20  -3 18.2786 49.7995   1
  -3 -20   3 18.6408 47.6682   1
   2  20  -3 109.184 53.1476   1
  -2  20   3 77.9446 57.4774   1
  -2 -20   3 84.7555 54.4254   1
  -1  20   3 924.712 105.051   1
   1  20  -3 1074.52 105.015   1
  -1 -20   3 982.630 103.030   1
   1 -20  -3 680.639 90.9665   1
   0  20  -3 9.23480 49.7409   1
   0  20   3-9.60492 45.7101   1
   0 -20   3 46.9828 52.4280   1
   0 -20  -3 106.401 50.1575   1
  -1  20  -3 6029.62 331.104   1
   1 -20   3 5646.73 327.333   1
   2  20   3 502.138 81.1085   1
  -2  20  -3 406.680 70.3570   1
   2 -20   3 450.437 72.6517   1
  -2 -20  -3 364.023 73.1812   1
  -3  20  -3 73.3547 54.1174   1
   3  20   3 48.2047 51.4264   1
   3 -20   3 131.382 57.0404   1
  -3 -20  -3 123.161 52.3903   1
  -4  20  -3 81.3280 45.7622   1
   4  20   3 116.264 59.4365   1
  -4 -20  -3 143.698 59.8659   1
   4 -20   3 56.2334 41.8905   1
  -5  20  -3 80.6385 49.4110   1
  -5 -20  -3 19.0250 50.5950   1
   5 -20   3 9.39662 41.0690   1
   5  20   3-9.77099 58.0990   1
  24   0  -4 40.7371 46.2436   1
 -24   0   4 112.210 50.4610   1
  23   0  -4 250.839 60.2420   1
 -23   0   4 142.044 51.0557   1
  22   0  -4 3129.41 207.933   1
 -22   0   4 3206.13 208.109   1
  21   0  -4 5091.54 287.172   1
 -21   0   4 4473.67 273.192   1
  20   0  -4 1678.56 138.395   1
 -20   0   4 1736.34 136.910   1
 -19   0   4 601.289 79.1324   1
  19   0  -4 672.124 84.8354   1
  18   0  -4 1092.51 104.184   1
 -18   0   4 1225.53 106.721   1
  17   0  -4 752.270 86.0196   1
 -17   0   4 930.325 90.4130   1
  16   0  -4 3416.67 215.959   1
 -16   0   4 3812.54 218.313   1
 -14   0   4 3890.13 229.810   1
  14   0  -4 4315.37 236.147   1
 -13   0   4 9657.86 475.177   1
  13   0  -4 9659.26 478.929   1
 -12   0   4 12216.9 561.232   1
  12   0  -4 10906.4 554.080   1
 -11   0   4 1392.54 97.5767   1
 -10   0   4 19762.0 937.200   1
  10   0  -4 20847.6 937.622   1
  -8   0   4 63529.7 2810.04   1
   8   0  -4 62245.6 2810.33   1
  -7   0   4 50781.4 2340.16   1
   7   0  -4 54214.4 2342.79   1
  -6   0   4 209.023 28.2639   1
   6   0  -4 287.948 29.6816   1
  -5   0   4 746398. 33264.9   1
   5   0  -4 756515. 33264.8   1
  -4   0   4 501818. 22615.5   1
   4   0  -4 519744. 22615.3   1
   2   0  -4 362024. 16964.8   1
  -2   0   4 404106. 16964.7   1
   1   0  -4 216434. 9238.06   1
  -1   0   4 199777. 9239.29   1
   0   0  -4 212563. 7851.10   1
   0   0   4 148971. 7846.68   1
  -1   0  -4 599772. 24982.3   1
   1   0   4 522148. 24986.4   1
  -2   0  -4 430677. 19383.7   1
   2   0   4 445302. 19387.9   1
  -4   0  -4 7909.36 401.770   1
   4   0   4 8717.85 405.468   1
  -5   0  -4 81837.9 3738.37   1
   5   0   4 85079.4 3737.27   1
  -6   0  -4 2979.27 165.599   1
   6   0   4 2481.92 161.180   1
  -7   0  -4 69543.8 3132.43   1
   7   0   4 69771.0 3135.49   1
  -8   0  -4 43813.5 2074.55   1
   8   0   4 47880.0 2081.95   1
 -10   0  -4 29329.5 1389.77   1
  10   0   4 30925.0 1395.90   1
 -11   0  -4 13701.9 687.574   1
  11   0   4 14776.9 695.541   1
 -12   0  -4 4336.13 245.044   1
  12   0   4 4001.11 246.924   1
  13   0   4 108.241 42.4080   1
 -13   0  -4 72.9165 39.9144   1
 -14   0  -4 2516.98 174.684   1
  14   0   4 2806.35 185.791   1
 -15   0  -4 2750.03 182.032   1
  15   0   4 2694.19 186.386   1
 -16   0  -4 8666.19 455.469   1
  16   0   4 8587.87 453.636   1
 -18   0  -4 226.508 58.3077   1
  18   0   4 334.542 66.7949   1
 -19   0  -4 594.713 77.5971   1
  19   0   4 842.465 90.8075   1
 -20   0  -4 763.802 90.4228   1
  20   0   4 760.694 92.7801   1
 -21   0  -4 1203.65 111.871   1
  21   0   4 1238.70 114.093   1
 -22   0  -4 9.22781 50.8803   1
  22   0   4 37.7247 55.5094   1
 -23   0  -4 321.686 65.3149   1
  23   0   4 408.202 66.7575   1
 -24   0  -4 25.9658 49.9662   1
  24   0   4 102.021 52.9598   1
 -25  -1   4 114.863 51.7101   1
 -25   1   4 135.751 56.0552   1
  25  -1  -4 49.8016 38.6197   1
  25   1  -4 121.327 51.1853   1
 -24   1   4-9.73388 45.5626   1
  24  -1  -4 19.9524 45.9375   1
  24   1  -4 10.1438 47.4813   1
 -24  -1   4 9.43215 46.2372   1
 -23   1   4 250.632 59.6157   1
  23  -1  -4 237.126 62.1925   1
  23   1  -4 193.964 55.6163   1
 -23  -1   4 118.495 48.6146   1
 -22   1   4 1570.51 130.379   1
 -22  -1   4 1550.85 129.410   1
  22  -1  -4 1494.07 129.391   1
  22   1  -4 1397.89 127.566   1
 -21  -1   4 4061.79 236.830   1
 -21   1   4 3390.87 223.800   1
  21  -1  -4 3431.77 229.491   1
  21   1  -4 3934.38 235.970   1
 -20  -1   4 1336.92 119.609   1
 -20   1   4 1348.20 118.961   1
  20   1  -4 1602.34 126.837   1
  20  -1  -4 1237.32 115.966   1
 -19   1   4 678.026 80.6649   1
  19  -1  -4 790.392 87.1618   1
 -18   1   4 3839.18 228.626   1
  18  -1  -4 3908.25 233.946   1
  18   1  -4 3770.34 234.251   1
 -18  -1   4 3786.83 229.791   1
 -17   1   4 10839.9 567.847   1
  17   1  -4 11630.7 580.645   1
 -17  -1   4 11061.9 572.226   1
 -16   1   4 3723.87 227.754   1
  16  -1  -4 4160.58 237.998   1
  16   1  -4 4288.42 239.982   1
 -16  -1   4 3972.26 233.919   1
  15   1  -4 439.204 61.8503   1
 -15  -1   4 299.514 53.6105   1
 -14   1   4 7877.29 389.521   1
  14  -1  -4 7936.82 392.188   1
  14   1  -4 7533.25 393.088   1
 -14  -1   4 7137.10 389.345   1
 -13   1   4 12602.1 651.614   1
  13  -1  -4 13998.4 656.171   1
  13   1  -4 13959.6 659.733   1
 -13  -1   4 14279.7 659.010   1
  12   1  -4 34644.2 1404.10   1
 -12  -1   4 32074.9 1396.06   1
 -11   1   4 63992.8 2979.05   1
  11  -1  -4 69973.0 2984.85   1
 -11  -1   4 69575.0 2986.10   1
  11   1  -4 62785.3 2983.89   1
 -10  -1   4 7911.74 395.207   1
 -10   1   4 8351.59 392.925   1
  10   1  -4 7969.66 396.958   1
   9   1  -4 17610.6 796.488   1
  -9  -1   4 16791.6 795.737   1
  -8   1   4 113082. 4928.00   1
   8  -1  -4 109700. 4930.06   1
  -8  -1   4 111066. 4932.12   1
   8   1  -4 108993. 4932.34   1
  -7   1   4 1337.81 79.9620   1
   7   1  -4 1427.97 86.2849   1
   7  -1  -4 1426.75 83.4020   1
  -7  -1   4 1391.40 86.5113   1
  -6   1   4 490660. 23816.9   1
   6   1  -4 574278. 23826.0   1
  -6  -1   4 550182. 23825.3   1
   6  -1  -4 559896. 23819.7   1
  -5   1   4 560.769 33.6902   1
   5   1  -4 517.512 39.7210   1
   5  -1  -4 533.188 33.7600   1
  -5  -1   4 548.353 40.5424   1
   4   1  -4 67334.4 3051.20   1
  -4  -1   4 69871.6 3051.31   1
   3   1  -4 17384.3 852.947   1
  -3  -1   4 20882.0 855.203   1
  -2  -1   4 11174.9 533.406   1
   2   1  -4 12274.5 533.876   1
  -1   1   4 54552.4 2159.95   1
   1  -1  -4 51436.3 2158.70   1
   1   1  -4 48469.6 2164.67   1
   0   1  -4 5261.62 238.560   1
   0   1   4 4853.79 236.500   1
   0  -1  -4 5211.41 236.509   1
   1   1   4 4852.17 227.805   1
   1  -1   4 5118.74 231.211   1
  -1  -1  -4 4384.07 226.994   1
  -1   1  -4 4063.24 226.124   1
   2  -1   4 700301. 27326.6   1
  -2  -1  -4 663741. 27325.1   1
   3   1   4 20511.6 998.859   1
   3  -1   4 22531.1 999.964   1
  -3  -1  -4 22785.6 999.204   1
  -3   1  -4 21298.5 999.220   1
   4   1   4 315090. 13927.1   1
   4  -1   4 333092. 13929.6   1
  -4  -1  -4 306272. 13925.8   1
  -4   1  -4 303560. 13922.7   1
   5   1   4 35854.6 1584.78   1
  -5  -1  -4 37167.8 1584.59   1
  -5   1  -4 36992.0 1582.86   1
   6   1   4 1662.68 114.837   1
   6  -1   4 1617.03 112.877   1
  -6  -1  -4 1556.87 109.974   1
  -6   1  -4 1534.42 108.965   1
   7   1   4 1636.39 111.860   1
   7  -1   4 1241.40 102.443   1
  -7  -1  -4 1324.52 102.675   1
  -7   1  -4 1421.91 103.926   1
   8   1   4 13360.3 642.029   1
   8  -1   4 12774.3 637.751   1
  -8  -1  -4 13113.8 635.389   1
  -8   1  -4 13574.9 637.956   1
   9   1   4 2279.29 161.265   1
   9  -1   4 2616.27 166.829   1
  -9  -1  -4 2694.02 162.936   1
  -9   1  -4 2303.66 158.700   1
  10   1   4 30072.4 1306.59   1
  10  -1   4 25517.4 1294.96   1
 -10  -1  -4 28853.2 1300.06   1
 -10   1  -4 27992.6 1298.33   1
  11   1   4 19144.6 964.056   1
  11  -1   4 21946.4 970.101   1
 -11  -1  -4 20759.6 965.312   1
 -11   1  -4 19731.3 962.568   1
  12  -1   4 3571.97 232.022   1
  12   1   4 4340.61 243.325   1
 -12  -1  -4 3975.14 235.623   1
 -12   1  -4 3986.03 235.230   1
  13   1   4 510.451 73.5912   1
  13  -1   4 560.057 77.9201   1
 -13  -1  -4 576.384 75.3092   1
 -13   1  -4 562.919 74.7453   1
  14  -1   4 1864.08 149.420   1
  14   1   4 1902.49 149.252   1
 -14   1  -4 1959.15 145.184   1
 -14  -1  -4 2168.70 150.117   1
  15  -1   4 2548.16 186.658   1
  15   1   4 2922.69 194.156   1
 -15   1  -4 2851.25 188.906   1
 -15  -1  -4 3063.80 191.852   1
  16   1   4 6218.17 329.413   1
  16  -1   4 5563.81 322.015   1
 -16  -1  -4 5490.90 318.596   1
 -16   1  -4 5588.59 320.446   1
  18   1   4 1847.27 149.094   1
  18  -1   4 1977.17 146.478   1
 -18   1  -4 1794.72 140.785   1
 -18  -1  -4 1648.56 139.461   1
  19   1   4 400.272 66.1870   1
 -19  -1  -4 297.772 61.8654   1
  20  -1   4 1235.75 112.517   1
 -20   1  -4 1093.27 110.594   1
 -20  -1  -4 1100.55 107.469   1
  21  -1   4 966.195 100.597   1
  21   1   4 729.959 94.0391   1
 -21   1  -4 856.134 95.9008   1
  22   1   4 141.687 57.0434   1
  22  -1   4 155.876 55.2858   1
 -22   1  -4 90.3510 51.8835   1
 -22  -1  -4 173.545 58.2997   1
  23  -1   4 96.3656 52.6387   1
  23   1   4 74.3616 45.7220   1
 -23  -1  -4 117.302 53.2346   1
 -23   1  -4 62.2670 45.6450   1
  24   1   4 117.096 45.2171   1
 -24  -1  -4 123.226 48.9089   1
 -24   1  -4 60.5756 50.7748   1
 -26  -2   4 46.8217 46.6198   1
  25   2  -4 287.962 62.4308   1
 -25  -2   4 284.322 61.5352   1
  24   2  -4 20.3938 50.7164   1
  24  -2  -4-10.3242 45.9289   1
 -24  -2   4-28.4036 42.8650   1
 -24   2   4-9.56126 46.1764   1
  23   2  -4 283.494 68.2358   1
  23  -2  -4 482.216 72.8159   1
 -23  -2   4 382.445 74.0116   1
 -23   2   4 436.583 75.6335   1
  22  -2  -4 1028.45 105.838   1
 -22   2   4 1068.77 105.644   1
  21   2  -4 406.267 74.1542   1
  21  -2  -4 368.780 66.7749   1
 -21  -2   4 352.412 67.8342   1
 -21   2   4 240.370 62.0426   1
  20   2  -4 1384.95 124.971   1
  20  -2  -4 1372.03 121.301   1
 -20  -2   4 1633.92 128.746   1
 -20   2   4 1323.02 120.503   1
  19   2  -4 1224.58 114.292   1
  19  -2  -4 1194.27 110.300   1
 -19  -2   4 1023.09 105.070   1
 -19   2   4 1462.69 116.005   1
  18   2  -4 235.253 55.1014   1
  18  -2  -4 348.351 60.1599   1
 -18  -2   4 376.660 61.9213   1
 -18   2   4 323.153 59.9799   1
  17   2  -4 13085.7 613.779   1
  17  -2  -4 12172.5 605.107   1
 -17  -2   4 11759.4 604.858   1
 -17   2   4 11953.4 600.855   1
  16   2  -4 673.728 76.9372   1
  16  -2  -4 689.241 77.3822   1
 -16  -2   4 605.074 74.0094   1
 -16   2   4 586.375 68.6396   1
  15   2  -4 17610.2 799.680   1
 -15  -2   4 15649.4 791.910   1
  14  -2  -4 850.220 80.5797   1
 -14   2   4 836.911 78.3424   1
  13   2  -4 2087.06 134.433   1
  13  -2  -4 2037.13 127.963   1
 -13  -2   4 1674.32 125.221   1
 -13   2   4 1641.46 122.256   1
  12   2  -4 8350.92 423.446   1
  12  -2  -4 8070.28 415.801   1
 -12  -2   4 8886.55 423.517   1
 -12   2   4 8439.86 415.815   1
  11  -2  -4 2008.98 122.827   1
 -11  -2   4 1921.42 125.405   1
  11   2  -4 1693.96 124.974   1
  10   2  -4 8860.24 462.153   1
 -10   2   4 10241.6 457.490   1
 -10  -2   4 9637.68 463.834   1
  10  -2  -4 9268.78 457.356   1
  -9  -2   4 124502. 5646.33   1
   9   2  -4 129068. 5647.80   1
   8   2  -4 14651.3 681.268   1
  -8   2   4 15849.4 673.800   1
  -8  -2   4 14774.4 682.719   1
   8  -2  -4 13350.5 670.537   1
  -7   2   4 138979. 5983.10   1
   7  -2  -4 130674. 5981.99   1
   6   2  -4 79697.9 3503.12   1
  -6  -2   4 79652.3 3507.62   1
  -6   2   4 79224.5 3491.25   1
   6  -2  -4 76606.3 3492.37   1
  -5  -2   4 69104.2 2986.84   1
   5  -2  -4 64833.1 2972.66   1
   5   2  -4 68334.2 2985.63   1
  -5   2   4 67556.3 2973.54   1
   4   2  -4 914.154 56.6722   1
  -4  -2   4 847.286 56.0782   1
   4  -2  -4 745.771 42.9358   1
   3   2  -4 8986.89 423.496   1
  -3  -2   4 9225.08 423.595   1
   2   2  -4 4632.93 197.826   1
  -2  -2   4 4301.85 197.619   1
   2  -2  -4 4514.77 186.900   1
  -1   2   4 3701.49 186.352   1
  -1  -2   4 3665.85 193.067   1
   1   2  -4 3840.20 195.286   1
   1  -2  -4 4231.03 187.353   1
   0  -2   4 2961.24 160.656   1
   0   2   4 2971.92 157.627   1
   0  -2  -4 2925.69 156.474   1
   0   2  -4 3493.74 163.919   1
   1  -2   4 31621.7 1416.18   1
  -1  -2  -4 32147.4 1412.17   1
  -1   2  -4 32922.6 1416.06   1
   1   2   4 29046.7 1411.07   1
   2   2   4 24610.4 1042.11   1
  -2  -2  -4 21152.8 1037.98   1
  -3   2  -4 29962.9 1381.46   1
   3  -2   4 29071.7 1382.38   1
   3   2   4 32011.8 1381.49   1
  -3  -2  -4 30389.9 1378.68   1
  -4   2  -4 32521.3 1472.85   1
   4   2   4 35408.0 1475.81   1
  -4  -2  -4 32848.5 1469.61   1
  -5   2  -4 80969.2 3482.82   1
   5  -2   4 78303.4 3484.23   1
   5   2   4 78402.1 3485.55   1
  -5  -2  -4 73499.7 3479.24   1
  -6   2  -4 3230.88 193.160   1
   6  -2   4 3400.79 193.658   1
   6   2   4 3499.43 195.656   1
  -6  -2  -4 3310.55 192.977   1
  -7   2  -4 39344.2 1750.76   1
   7  -2   4 37075.5 1748.26   1
   7   2   4 40655.7 1754.75   1
  -7  -2  -4 36736.8 1749.22   1
  -8   2  -4-13.5665 30.7111   1
   8  -2   4-6.87688 27.7281   1
   8   2   4-21.5687 37.7472   1
  -8  -2  -4 7.00303 28.8439   1
  -9   2  -4 3546.59 201.119   1
   9  -2   4 3451.61 200.790   1
   9   2   4 2991.60 196.548   1
  -9  -2  -4 3109.36 196.473   1
 -10   2  -4 6683.96 362.400   1
  10  -2   4 6758.54 364.050   1
  10   2   4 7463.80 371.919   1
 -10  -2  -4 6881.95 366.085   1
 -11   2  -4 21698.3 1032.85   1
  11  -2   4 20763.9 1030.40   1
  11   2   4 22122.7 1037.15   1
 -11  -2  -4 23088.8 1035.12   1
 -12   2  -4 721.162 80.2725   1
  12  -2   4 566.296 78.8466   1
  12   2   4 524.113 70.3708   1
 -12  -2  -4 628.902 74.3126   1
 -13   2  -4 4350.13 263.423   1
  13  -2   4 4315.62 262.728   1
  13   2   4 5085.54 275.954   1
 -13  -2  -4 4681.31 267.302   1
 -14   2  -4 875.405 95.5667   1
 -14  -2  -4 1013.17 98.9692   1
  14   2   4 1200.54 104.610   1
  14  -2   4 1077.11 100.715   1
 -15  -2  -4 2754.67 183.166   1
 -15   2  -4 2722.77 183.231   1
  15   2   4 2584.22 182.151   1
  15  -2   4 2700.85 182.325   1
 -16  -2  -4 3792.47 232.031   1
 -16   2  -4 3504.31 225.983   1
  16  -2   4 3701.69 231.207   1
  16   2   4 3590.67 229.825   1
 -18   2  -4 323.311 64.3039   1
  18  -2   4 256.169 64.8272   1
  18   2   4 257.634 63.0191   1
 -18  -2  -4 284.119 63.3526   1
  19  -2   4 149.202 56.0016   1
  19   2   4 140.072 57.5662   1
 -19  -2  -4 223.505 58.2435   1
 -20   2  -4 647.874 82.9780   1
  20  -2   4 770.245 90.7549   1
  20   2   4 707.442 90.8462   1
 -20  -2  -4 677.705 84.0785   1
 -21  -2  -4 247.933 64.8358   1
 -21   2  -4 201.508 55.8177   1
  21   2   4 163.156 58.9643   1
  21  -2   4 251.982 64.1284   1
 -22  -2  -4 117.199 55.3445   1
 -22   2  -4 64.5293 49.8101   1
  22  -2   4 98.5987 49.2278   1
  22   2   4 115.362 56.1590   1
 -23   2  -4 45.6244 50.4371   1
  23  -2   4 125.166 55.6129   1
 -24   2  -4 78.6399 53.0916   1
 -24  -2  -4 96.3782 50.6241   1
  24   2   4 44.8830 45.4204   1
  24  -2   4 103.777 51.5251   1
 -26  -3   4-9.22362 48.4261   1
  25   3  -4 20.3730 53.4906   1
 -25  -3   4 28.5170 54.2100   1
 -24   3   4 58.9155 54.1792   1
  24  -3  -4 20.7504 47.8287   1
  24   3  -4-10.1109 52.4476   1
 -24  -3   4 136.302 57.9201   1
 -23   3   4 127.293 52.2794   1
  23  -3  -4 113.499 50.8025   1
  23   3  -4 40.8347 50.9961   1
 -23  -3   4 143.581 59.3249   1
 -22   3   4 1263.17 119.952   1
  22  -3  -4 1732.73 136.747   1
  22   3  -4 1375.35 128.110   1
 -22  -3   4 1460.92 126.449   1
 -21   3   4 2036.15 150.662   1
  21  -3  -4 1931.21 151.367   1
  21   3  -4 1779.86 147.988   1
 -21  -3   4 1929.95 149.102   1
 -20   3   4 2238.05 157.545   1
  20  -3  -4 1810.18 152.787   1
  20   3  -4 2109.67 160.381   1
 -20  -3   4 2362.63 163.764   1
 -19   3   4 1821.04 138.837   1
  19   3  -4 2127.47 152.895   1
 -19  -3   4 2059.95 149.272   1
 -18   3   4 6651.33 358.282   1
  18  -3  -4 6744.82 365.530   1
 -17   3   4 659.565 78.5681   1
  17  -3  -4 891.239 88.7355   1
  17   3  -4 798.305 88.2426   1
 -17  -3   4 815.824 89.4089   1
 -16   3   4 698.379 75.1607   1
  16  -3  -4 688.297 78.7630   1
  16   3  -4 659.429 80.1449   1
 -16  -3   4 707.587 79.5024   1
  15   3  -4 4922.21 277.358   1
 -15  -3   4 4745.82 270.826   1
 -14   3   4 5645.69 291.467   1
  14  -3  -4 5174.27 290.912   1
  14   3  -4 5549.64 301.545   1
 -14  -3   4 5349.59 295.343   1
 -13  -3   4 10421.8 528.962   1
 -13   3   4 10895.5 523.032   1
  13  -3  -4 10843.2 526.385   1
 -12   3   4 30879.5 1352.65   1
 -12  -3   4 30973.9 1363.23   1
  12   3  -4 33077.6 1368.55   1
  11  -3  -4 11402.0 511.843   1
 -11   3   4 10484.9 506.537   1
 -11  -3   4 10309.8 515.164   1
  11   3  -4 9959.24 516.381   1
  10  -3  -4 2452.57 137.356   1
 -10  -3   4 2437.14 145.682   1
   9   3  -4 13629.1 643.356   1
  -9  -3   4 13523.3 642.231   1
   8   3  -4 47538.0 2046.60   1
  -8  -3   4 46072.9 2043.53   1
  -8   3   4 43462.5 2028.64   1
   7   3  -4 3279.87 177.333   1
   7  -3  -4 3539.03 168.640   1
  -7  -3   4 3365.77 179.829   1
  -7   3   4 2854.30 167.939   1
  -6   3   4 75433.5 3456.71   1
   6  -3  -4 80261.0 3458.95   1
   5  -3  -4 1233.98 71.9773   1
  -5  -3   4 1081.97 82.7744   1
   4  -3  -4 61285.6 2638.60   1
   4   3  -4 61111.9 2652.04   1
  -4  -3   4 61048.5 2652.12   1
  -4   3   4 55890.8 2636.79   1
  -3  -3   4 305.048 38.5772   1
  -3   3   4 306.609 27.2374   1
   3  -3  -4 212.828 25.0627   1
   3   3  -4 224.120 37.0371   1
   2   3  -4 11982.7 574.963   1
   2  -3  -4 12571.0 566.097   1
  -2   3   4 11691.4 565.559   1
  -1  -3   4 5028.65 254.048   1
   1   3  -4 4813.02 254.521   1
  -1   3   4 5251.62 246.359   1
   1  -3  -4 5214.94 246.257   1
   0   3   4 8239.82 400.475   1
   0  -3  -4 8676.27 399.115   1
   1  -3   4 16630.8 789.764   1
  -1   3  -4 18100.5 791.440   1
   1   3   4 18114.4 787.434   1
  -1  -3  -4 15804.4 784.058   1
   2  -3   4 76310.6 3467.95   1
  -2   3  -4 78873.6 3468.97   1
   3  -3   4 3108.33 174.246   1
   3   3   4 3229.31 176.344   1
  -3  -3  -4 2957.91 171.720   1
  -3   3  -4 3158.09 173.247   1
  -4   3  -4 37409.5 1719.50   1
   4   3   4 41340.1 1725.17   1
  -4  -3  -4 34944.4 1718.36   1
   4  -3   4 38613.2 1722.86   1
   5   3   4 11694.0 553.072   1
   5  -3   4 11605.0 553.847   1
  -5  -3  -4 11442.4 550.457   1
  -5   3  -4 10989.8 549.308   1
   6   3   4 44412.2 2113.90   1
   6  -3   4 48894.1 2118.64   1
  -6  -3  -4 47966.3 2114.94   1
  -6   3  -4 45570.8 2113.43   1
   7   3   4 11253.9 548.208   1
   7  -3   4 11490.3 546.438   1
  -7  -3  -4 10616.7 540.928   1
  -7   3  -4 11082.9 543.310   1
   9   3   4 557.519 70.1704   1
   9  -3   4 610.632 69.8980   1
  -9  -3  -4 462.373 67.0302   1
  -9   3  -4 502.912 63.4023   1
  10   3   4 2093.97 151.064   1
  10  -3   4 2284.94 153.941   1
 -10  -3  -4 1981.90 148.039   1
 -10   3  -4 2306.59 150.920   1
  11   3   4 2858.72 190.914   1
  11  -3   4 3248.28 197.320   1
 -11  -3  -4 2902.69 189.296   1
 -11   3  -4 3012.23 189.052   1
  12   3   4 4926.04 313.407   1
  12  -3   4 6021.53 321.078   1
 -12  -3  -4 5826.58 319.364   1
 -12   3  -4 6084.53 318.267   1
 -13   3  -4 568.658 72.9177   1
  14   3   4 6508.07 352.398   1
  14  -3   4 6182.47 350.064   1
 -14  -3  -4 6502.41 349.897   1
 -14   3  -4 6097.41 344.577   1
  15   3   4 3162.47 211.161   1
  15  -3   4 3544.16 215.713   1
 -15  -3  -4 3186.39 206.626   1
 -15   3  -4 3066.68 204.389   1
  16   3   4 1353.90 118.219   1
  16  -3   4 1319.62 117.243   1
 -16  -3  -4 1082.31 106.043   1
 -16   3  -4 995.668 103.595   1
  17   3   4 2007.71 161.736   1
 -17  -3  -4 2555.23 170.808   1
  18   3   4 276.291 61.8035   1
  18  -3   4 230.907 63.9555   1
 -18  -3  -4 265.921 62.2073   1
 -18   3  -4 414.394 68.4545   1
  19  -3   4 610.844 87.2369   1
 -19  -3  -4 791.003 91.9985   1
 -19   3  -4 856.829 95.4871   1
  20   3   4-19.7698 50.5513   1
  20  -3   4 29.9130 46.6750   1
 -20  -3  -4 18.2616 44.7627   1
 -20   3  -4 28.3343 46.9775   1
  21   3   4 29.5870 41.4612   1
  21  -3   4 49.7894 51.6094   1
 -21  -3  -4 26.4018 41.1989   1
 -21   3  -4-27.7407 43.2877   1
  22   3   4 287.142 64.3021   1
  22  -3   4 186.437 57.6090   1
 -22   3  -4 271.096 60.3400   1
  23   3   4 9.28001 46.8108   1
 -23  -3  -4 8.81390 45.0730   1
  24  -3   4-37.2454 42.1546   1
 -24   3  -4 25.3340 38.8846   1
  26   4  -4 70.0023 50.5087   1
 -26  -4   4 47.3699 52.2913   1
  25   4  -4 60.6479 48.9107   1
 -25  -4   4 76.6782 56.4870   1
  24   4  -4 164.416 54.2438   1
 -24  -4   4 189.729 63.5514   1
 -24   4   4 47.3492 46.0801   1
  23   4  -4 61.8112 45.8689   1
  23  -4  -4 10.2699 44.9044   1
 -23  -4   4 75.3062 48.1757   1
 -23   4   4 18.7764 43.2728   1
  22   4  -4-20.2571 50.3860   1
  22  -4  -4-40.4047 44.1380   1
 -22  -4   4 28.6408 50.1332   1
 -22   4   4 120.733 53.5366   1
  21   4  -4 1414.47 122.458   1
  21  -4  -4 1261.78 122.407   1
 -21  -4   4 1319.71 120.485   1
 -21   4   4 1265.77 115.466   1
  20   4  -4 188.386 59.5579   1
  20  -4  -4 290.658 59.9368   1
 -20  -4   4 265.887 62.4717   1
 -20   4   4 321.059 62.9687   1
  19   4  -4 5323.26 320.112   1
  19  -4  -4 5810.06 322.702   1
 -19  -4   4 5947.82 324.808   1
 -19   4   4 5586.44 317.412   1
  18   4  -4 408.179 69.3011   1
  18  -4  -4 475.212 72.7184   1
 -18  -4   4 424.764 68.9407   1
 -18   4   4 384.654 64.4206   1
  17   4  -4 27.5167 44.9950   1
 -17   4   4 63.8811 36.1914   1
  17  -4  -4 34.2201 42.5835   1
 -17  -4   4 26.1941 38.1802   1
 -16   4   4 37.8671 34.2865   1
  16   4  -4 8.76256 40.3481   1
 -16  -4   4-33.7841 40.1661   1
  16  -4  -4-32.4384 40.9056   1
  15   4  -4 16.9785 39.0967   1
 -14   4   4 10512.5 496.996   1
  14  -4  -4 9232.77 495.450   1
 -14  -4   4 10326.1 503.623   1
  13   4  -4 26577.1 1303.64   1
 -13   4   4 28242.2 1292.11   1
 -13  -4   4 28181.0 1301.32   1
  13  -4  -4 29064.4 1297.52   1
  12   4  -4 642.680 71.2316   1
 -12   4   4 558.301 59.4146   1
 -12  -4   4 668.463 68.2590   1
  11  -4  -4 17542.4 823.195   1
 -11   4   4 17858.9 820.754   1
  11   4  -4 17383.7 832.329   1
 -11  -4   4 17492.4 832.715   1
  10  -4  -4 13489.4 659.478   1
 -10   4   4 14858.7 664.055   1
 -10  -4   4 15100.6 676.856   1
  10   4  -4 12903.4 673.018   1
   9  -4  -4 2467.65 142.216   1
  -9  -4   4 2582.41 154.686   1
   9   4  -4 2434.84 152.685   1
  -8  -4   4 984.903 81.9925   1
   8   4  -4 1086.33 85.7863   1
  -7  -4   4 3616.44 198.016   1
  -7   4   4 3691.75 187.152   1
   7   4  -4 3578.49 198.360   1
  -6  -4   4 9603.37 441.095   1
   6  -4  -4 8947.03 426.329   1
  -6   4   4 9804.35 426.877   1
  -5  -4   4 70320.2 2989.07   1
   5   4  -4 66241.8 2986.70   1
  -5   4   4 65840.8 2972.47   1
   5  -4  -4 65714.4 2973.30   1
  -4  -4   4 19022.0 868.636   1
   4   4  -4 17552.6 866.848   1
  -4   4   4 20035.7 856.051   1
   4  -4  -4 18440.8 854.519   1
   3  -4  -4 39436.8 1757.07   1
  -3   4   4 39137.7 1755.50   1
   3   4  -4 37447.9 1766.87   1
  -3  -4   4 40881.5 1769.93   1
   2  -4  -4 102862. 4657.05   1
  -2   4   4 105022. 4655.99   1
   2   4  -4 102760. 4666.54   1
  -2  -4   4 109416. 4671.17   1
   1  -4  -4 13245.1 591.415   1
  -1  -4   4 12612.3 599.142   1
   1   4  -4 11940.5 597.051   1
  -1   4   4 13105.5 590.854   1
   0  -4   4 59295.7 2624.81   1
   0   4  -4 53344.1 2624.31   1
   0  -4  -4 60409.5 2615.41   1
   0   4   4 59717.8 2615.38   1
   1  -4   4 123.642 36.2792   1
  -1   4  -4 198.921 34.9022   1
   2  -4   4 611.971 65.3115   1
  -2   4  -4 747.712 68.2978   1
   2   4   4 736.673 65.7915   1
   3  -4   4 76806.4 3446.56   1
  -3   4  -4 84713.6 3455.12   1
  -3  -4  -4 73966.7 3448.25   1
   3   4   4 73665.7 3446.06   1
   4  -4   4 90638.0 4255.17   1
  -4   4  -4 99936.8 4258.45   1
  -4  -4  -4 96714.9 4255.54   1
   4   4   4 93633.5 4256.71   1
   5  -4   4 41170.6 1928.61   1
   5   4   4 46128.2 1935.58   1
  -5   4  -4 42281.6 1927.87   1
  -5  -4  -4 40925.2 1927.78   1
   6  -4   4 2720.32 178.797   1
   6   4   4 3398.16 185.871   1
  -6   4  -4 2983.57 178.839   1
  -6  -4  -4 2972.97 179.974   1
   7  -4   4 6169.92 346.914   1
  -7  -4  -4 6842.18 348.661   1
  -7   4  -4 6038.72 342.391   1
  -8   4  -4 24180.7 1067.54   1
   8  -4   4 21996.8 1069.49   1
  -8  -4  -4 23709.1 1071.73   1
   8   4   4 21458.5 1066.65   1
  -9   4  -4 2783.85 183.824   1
   9  -4   4 3118.98 192.067   1
  -9  -4  -4 3209.89 192.565   1
   9   4   4 3268.01 197.491   1
 -10   4  -4 122.741 43.0347   1
  10  -4   4 123.841 46.2777   1
 -10  -4  -4 102.201 43.5916   1
  10   4   4 75.5038 41.9871   1
 -11   4  -4 3455.15 206.266   1
  11  -4   4 3165.88 205.861   1
 -11  -4  -4 3526.46 211.468   1
  11   4   4 3054.40 204.958   1
 -12   4  -4 16.6538 38.9779   1
  12  -4   4-8.97708 38.4836   1
 -12  -4  -4-17.5309 44.2155   1
  12   4   4 53.9598 47.2168   1
 -13  -4  -4 2795.29 184.677   1
  13   4   4 2432.97 179.441   1
 -14   4  -4 1953.48 149.053   1
  14  -4   4 2252.23 160.043   1
 -14  -4  -4 2105.93 155.541   1
  14   4   4 1969.05 154.109   1
 -15   4  -4 269.439 58.4916   1
  15  -4   4 398.024 63.3697   1
 -15  -4  -4 490.764 73.3212   1
  15   4   4 397.908 71.7299   1
 -16   4  -4 1791.60 144.231   1
  16  -4   4 1877.86 149.691   1
 -16  -4  -4 2054.13 150.308   1
  16   4   4 1981.60 150.938   1
 -17   4  -4 818.741 92.2460   1
  17  -4   4 776.110 95.0208   1
 -17  -4  -4 923.975 94.5227   1
  17   4   4 762.868 92.3266   1
 -18   4  -4 1779.23 144.662   1
  18  -4   4 1798.69 150.110   1
 -18  -4  -4 2266.54 158.860   1
  18   4   4 2188.81 159.477   1
 -19   4  -4 465.010 74.4900   1
  19  -4   4 548.709 83.4707   1
 -20   4  -4 63.1395 46.1618   1
  20  -4   4 39.6679 46.4552   1
 -20  -4  -4 65.7087 48.6811   1
  20   4   4-9.83334 48.2381   1
 -21   4  -4-17.9647 41.3726   1
  21  -4   4 68.9140 44.5813   1
  22  -4   4 96.9360 50.9533   1
 -22   4  -4 26.7478 46.8759   1
 -22  -4  -4 52.6300 39.1006   1
 -23  -4  -4-8.31073 45.2850   1
  23   4   4-28.5313 52.4336   1
 -24   4  -4 137.223 49.8010   1
 -26  -5   4 9.34758 52.7224   1
  26   5  -4 29.9349 50.3387   1
 -25  -5   4 271.940 64.7386   1
  25   5  -4 284.688 65.1383   1
 -24  -5   4 94.2389 57.8551   1
  24   5  -4 112.357 56.4913   1
 -23   5   4 86.1441 44.1286   1
 -23  -5   4 58.4000 44.8725   1
  23   5  -4 10.1533 41.8745   1
 -22   5   4 28.2376 46.8291   1
  22   5  -4 40.8353 52.2183   1
  22  -5  -4 30.0999 46.2150   1
 -22  -5   4 9.88005 52.5453   1
  21   5  -4 1334.97 120.666   1
 -21  -5   4 1548.35 127.119   1
 -21   5   4 1169.88 111.881   1
 -20   5   4 179.406 50.7949   1
  20   5  -4 233.972 58.6202   1
 -20  -5   4 209.743 59.0128   1
  20  -5  -4 182.149 52.3547   1
  19   5  -4 2695.43 188.243   1
 -19  -5   4 2802.71 187.550   1
 -18   5   4 1798.48 139.255   1
  18  -5  -4 1713.45 138.718   1
  18   5  -4 2091.63 152.311   1
 -18  -5   4 2028.33 147.667   1
  17  -5  -4 8026.92 409.881   1
 -17   5   4 7464.18 403.443   1
  16   5  -4 461.381 69.8160   1
  16  -5  -4 558.530 69.3412   1
 -16  -5   4 416.346 63.9329   1
 -16   5   4 328.021 57.6522   1
  15   5  -4-8.49687 37.7988   1
  15  -5  -4 7.57347 33.0841   1
 -15  -5   4-41.2976 39.2798   1
 -15   5   4 50.5381 32.6861   1
  14   5  -4 273.799 56.8203   1
 -14   5   4 292.260 50.6307   1
  14  -5  -4 154.493 44.2947   1
 -14  -5   4 262.397 52.0241   1
  13   5  -4 2333.65 152.183   1
  13  -5  -4 2130.25 141.620   1
 -13   5   4 2000.07 137.037   1
 -13  -5   4 2075.68 144.402   1
  12   5  -4 36.6876 36.5156   1
 -12   5   4 5.93517 26.8999   1
  12  -5  -4 49.0758 30.9690   1
 -12  -5   4 36.9781 38.8482   1
  11  -5  -4 2781.53 175.832   1
 -11  -5   4 3486.64 193.746   1
  11   5  -4 2797.56 184.979   1
 -11   5   4 3384.11 182.206   1
  10  -5  -4 19628.5 1020.21   1
 -10  -5   4 22571.9 1037.75   1
  10   5  -4 22225.1 1037.88   1
   9  -5  -4 46572.0 2075.74   1
  -9  -5   4 46438.7 2087.60   1
   9   5  -4 44347.4 2086.08   1
  -9   5   4 46379.8 2074.23   1
   8   5  -4 17522.1 859.247   1
  -8  -5   4 18782.5 863.516   1
   8  -5  -4 18809.3 849.920   1
  -7  -5   4 33096.7 1585.84   1
   7   5  -4 37004.8 1595.28   1
  -6   5   4 23384.2 1003.14   1
   6   5  -4 20913.8 1013.69   1
  -6  -5   4 21149.8 1015.53   1
  -5   5   4 846.194 66.3513   1
   5   5  -4 991.296 77.0773   1
  -5  -5   4 1034.02 79.4390   1
   5  -5  -4 992.145 69.0872   1
  -4   5   4 1749.46 101.373   1
   4   5  -4 1835.33 112.996   1
  -4  -5   4 1582.45 110.320   1
   4  -5  -4 1707.86 102.422   1
   3   5  -4 154876. 6707.67   1
  -3   5   4 150422. 6694.16   1
   3  -5  -4 148906. 6695.11   1
  -3  -5   4 149446. 6706.21   1
   2   5  -4 56553.1 2636.61   1
  -2   5   4 57899.8 2625.48   1
   2  -5  -4 61123.1 2627.83   1
  -2  -5   4 58792.0 2637.06   1
   1   5  -4 182.006 35.9469   1
  -1  -5   4 268.768 42.1042   1
   0   5  -4 2923.50 172.594   1
   0  -5   4 3043.16 175.553   1
   0  -5  -4 3380.48 171.021   1
   0   5   4 2986.07 167.238   1
   1  -5   4 13880.4 701.463   1
  -1   5  -4 14536.5 700.849   1
  -1  -5  -4 14995.4 696.502   1
   1   5   4 15924.4 699.217   1
   2  -5   4 4659.83 234.880   1
  -2   5  -4 4641.86 233.369   1
  -2  -5  -4 4092.03 228.445   1
   2   5   4 3738.17 226.413   1
   3  -5   4 109555. 4577.97   1
  -3   5  -4 98565.5 4572.72   1
  -3  -5  -4 97337.8 4571.40   1
   3   5   4 104610. 4574.40   1
   4  -5   4 1624.33 116.066   1
  -4   5  -4 1731.21 117.321   1
  -4  -5  -4 1578.48 116.479   1
   4   5   4 1754.74 117.487   1
   5  -5   4 1337.42 97.0274   1
  -5   5  -4 1171.31 97.1249   1
  -5  -5  -4 1001.99 91.4119   1
   5   5   4 1207.50 102.104   1
   6  -5   4 345.670 54.6742   1
  -6   5  -4 342.352 53.5932   1
  -6  -5  -4 262.485 47.7285   1
   6   5   4 334.614 50.6648   1
   8  -5   4 5227.16 296.216   1
   8   5   4 5755.37 303.678   1
  -8   5  -4 5585.58 297.785   1
  -8  -5  -4 5173.93 295.241   1
   9  -5   4 20816.1 997.296   1
   9   5   4 21570.2 1002.77   1
  -9   5  -4 21496.6 997.763   1
  -9  -5  -4 20698.1 998.006   1
  10  -5   4 2351.41 160.201   1
  10   5   4 2346.60 162.475   1
 -10   5  -4 2375.54 158.265   1
 -10  -5  -4 2133.86 156.742   1
  11  -5   4 1792.74 142.507   1
  11   5   4 2189.72 151.374   1
 -11  -5  -4 1842.58 143.039   1
 -11   5  -4 2084.60 146.381   1
  12  -5   4 10218.9 534.807   1
 -12   5  -4 10925.7 535.870   1
 -13   5  -4 51.4984 44.5048   1
  13   5   4-18.6242 47.6422   1
  13  -5   4-9.19777 44.4440   1
 -13  -5  -4 119.137 53.9509   1
  14   5   4 2316.37 165.786   1
  14  -5   4 1956.75 155.603   1
 -14  -5  -4 2502.56 168.161   1
 -14   5  -4 2160.00 155.796   1
  15   5   4 1846.25 149.431   1
 -15  -5  -4 1904.11 148.674   1
  15  -5   4 1772.65 144.010   1
 -15   5  -4 1976.19 144.809   1
 -16   5  -4 308.285 59.2433   1
  16   5   4 247.251 59.3887   1
 -16  -5  -4 230.431 59.9392   1
  17   5   4-9.98582 46.7409   1
  17  -5   4 39.4941 48.3999   1
 -17  -5  -4-9.42783 44.8353   1
  18  -5   4 2037.79 154.597   1
  18   5   4 2031.78 153.766   1
 -18  -5  -4 1812.22 144.970   1
 -18   5  -4 1660.29 140.091   1
  19   5   4 100.374 56.1347   1
 -19  -5  -4 92.7898 53.0775   1
  20   5   4-19.7840 35.2817   1
  20  -5   4 19.6050 38.6526   1
 -20  -5  -4-9.28284 42.7437   1
 -20   5  -4 9.19334 43.0313   1
  21   5   4-19.2947 50.6497   1
 -21  -5  -4 27.7854 51.6486   1
 -21   5  -4 9.10376 42.6131   1
  22   5   4 47.6957 48.8120   1
  22  -5   4-18.8889 50.2466   1
 -22  -5  -4 71.7312 50.5966   1
 -22   5  -4 44.7585 48.2194   1
  23   5   4 120.743 54.3313   1
  23  -5   4 73.2928 41.7820   1
 -23   5  -4 149.362 51.9491   1
  26   6  -4 29.8417 49.5941   1
 -26  -6   4 127.616 63.7492   1
  25   6  -4 211.189 60.4495   1
 -25  -6   4 195.463 59.2374   1
  24   6  -4 534.034 81.7669   1
 -24  -6   4 621.626 83.6214   1
  23   6  -4 81.8806 55.4169   1
 -23  -6   4 187.735 60.1958   1
  22   6  -4 10.1428 45.1223   1
 -22  -6   4-29.3856 50.0914   1
 -22   6   4-9.54701 45.4042   1
  21   6  -4 288.899 60.5283   1
 -21   6   4 168.310 55.8071   1
  21  -6  -4 175.436 55.7469   1
 -21  -6   4 202.082 57.3883   1
  20  -6  -4 779.485 92.0164   1
 -20   6   4 656.784 82.9211   1
  19   6  -4 80.1266 54.6144   1
 -19   6   4 44.2873 47.1476   1
  19  -6  -4 36.9470 38.8903   1
 -19  -6   4 46.7974 54.5593   1
  18   6  -4 87.3808 46.2053   1
 -18   6   4 8.56900 39.4957   1
 -18  -6   4 46.4622 41.3742   1
  18  -6  -4 17.8293 42.4308   1
  17   6  -4 406.603 71.2401   1
  17  -6  -4 394.254 66.1352   1
 -17   6   4 388.020 62.7169   1
 -17  -6   4 313.013 61.9167   1
  16  -6  -4 999.455 96.4973   1
 -16   6   4 1141.67 99.8709   1
  15  -6  -4 3601.74 226.081   1
 -15  -6   4 3968.05 235.912   1
 -15   6   4 4131.74 230.903   1
  14   6  -4 4625.01 264.625   1
 -14  -6   4 4395.63 259.647   1
  13  -6  -4 6292.25 330.370   1
 -13   6   4 7019.20 339.462   1
  13   6  -4 5848.06 336.095   1
 -13  -6   4 6121.33 340.713   1
  12  -6  -4 1982.79 133.563   1
 -12   6   4 2114.16 137.824   1
  12   6  -4 2043.20 142.376   1
 -12  -6   4 1806.38 138.219   1
  11  -6  -4 1258.86 99.5047   1
 -11   6   4 1469.08 102.463   1
  11   6  -4 1134.09 105.250   1
 -11  -6   4 1426.50 111.476   1
 -10   6   4 2010.72 128.348   1
  10  -6  -4 1976.54 128.762   1
   9  -6  -4 805.958 71.7013   1
  -9   6   4 851.195 71.5211   1
  -9  -6   4 758.887 75.3296   1
   9   6  -4 880.690 78.8275   1
  -8  -6   4 381.891 53.6114   1
  -8   6   4 481.600 48.4918   1
   8  -6  -4 406.372 47.4224   1
   8   6  -4 353.887 50.2214   1
   7  -6  -4 51.9212 26.9306   1
   7   6  -4-6.19087 25.5155   1
  -7  -6   4 25.1858 24.8469   1
  -6   6   4 2701.95 162.232   1
   6   6  -4 3054.29 176.464   1
  -6  -6   4 3062.61 177.031   1
   6  -6  -4 3117.13 169.969   1
  -5   6   4 471.515 48.8887   1
   5   6  -4 559.242 60.0467   1
  -5  -6   4 470.672 58.2439   1
  -4   6   4 39289.4 1668.86   1
   4   6  -4 36556.5 1679.34   1
  -4  -6   4 36619.6 1679.11   1
   4  -6  -4 35181.8 1665.96   1
   3   6  -4 27047.5 1256.99   1
  -3   6   4 27518.2 1248.12   1
   3  -6  -4 28399.9 1250.01   1
  -3  -6   4 26489.4 1256.56   1
   2   6  -4 80299.2 3260.72   1
  -2   6   4 69726.6 3244.85   1
   2  -6  -4 69776.9 3246.93   1
  -2  -6   4 72726.9 3256.09   1
   1   6  -4 40915.3 2061.74   1
  -1   6   4 47859.1 2058.46   1
   1  -6  -4 47862.7 2060.40   1
  -1  -6   4 45696.2 2068.68   1
   0   6  -4 26272.5 1220.88   1
   0  -6  -4 25563.8 1215.62   1
   0   6   4 27108.6 1216.35   1
   0  -6   4 27554.2 1225.86   1
   1  -6   4 7954.95 395.452   1
  -1  -6  -4 7940.91 389.616   1
   1   6   4 7688.73 387.657   1
   2  -6   4 10473.2 516.988   1
  -2   6  -4 9853.95 512.476   1
  -2  -6  -4 10906.9 514.787   1
   2   6   4 11035.6 515.510   1
   3  -6   4 18402.5 857.774   1
  -3   6  -4 17773.6 854.035   1
  -3  -6  -4 18578.0 855.713   1
   3   6   4 18040.3 854.133   1
   4  -6   4 37318.9 1648.67   1
  -4   6  -4 36751.4 1646.73   1
  -4  -6  -4 35753.0 1643.85   1
   4   6   4 34259.1 1642.67   1
   5  -6   4 3624.54 211.843   1
  -5   6  -4 3717.93 211.872   1
  -5  -6  -4 3576.26 213.576   1
   5   6   4 3513.96 208.975   1
   7  -6   4 383.646 57.5451   1
  -7   6  -4 479.924 62.5836   1
  -7  -6  -4 365.653 58.5090   1
   7   6   4 295.700 53.7157   1
   8  -6   4 7751.65 422.033   1
  -8  -6  -4 8034.26 423.121   1
  -8   6  -4 8467.98 426.835   1
   8   6   4 8764.24 431.092   1
  -9  -6  -4 4778.71 266.837   1
  -9   6  -4 5329.29 272.353   1
   9   6   4 4716.54 270.279   1
  10  -6   4 5529.38 318.944   1
 -10  -6  -4 6024.53 324.274   1
 -10   6  -4 6217.23 324.317   1
  10   6   4 5608.23 322.977   1
  11  -6   4 875.665 93.0193   1
 -11  -6  -4 880.251 93.3148   1
 -11   6  -4 986.664 95.3625   1
  11   6   4 802.053 91.9866   1
  12   6   4 606.592 77.1487   1
 -12  -6  -4 626.889 76.0960   1
  13   6   4 67.2771 50.8416   1
  13  -6   4 218.171 55.9836   1
 -13  -6  -4 180.495 54.0083   1
 -13   6  -4 113.513 39.3394   1
  14   6   4 297.921 64.5897   1
 -14   6  -4 168.585 50.0774   1
 -14  -6  -4 111.796 48.2617   1
  14  -6   4 148.321 51.6828   1
 -15  -6  -4 1819.57 148.908   1
 -15   6  -4 2252.59 156.122   1
  15   6   4 1985.52 152.804   1
  16   6   4 6609.22 368.278   1
 -16  -6  -4 6700.20 366.894   1
  17   6   4 421.047 73.3791   1
 -17   6  -4 587.433 77.5207   1
  17  -6   4 394.246 71.9927   1
 -17  -6  -4 436.932 72.6397   1
  18  -6   4 1544.10 130.643   1
 -18   6  -4 1509.60 127.899   1
  19   6   4 69.9476 53.4381   1
  19  -6   4 183.167 61.9877   1
 -19  -6  -4 203.030 59.8681   1
 -19   6  -4 64.5516 50.5680   1
  20   6   4 198.571 60.6776   1
  20  -6   4 153.409 58.0738   1
 -20  -6  -4 218.792 59.8596   1
 -20   6  -4 119.057 57.0964   1
  21   6   4 58.2073 41.6749   1
  21  -6   4 47.5692 49.3787   1
 -21  -6  -4 90.5882 48.8395   1
 -21   6  -4 36.3775 54.1302   1
  22   6   4 37.4639 50.4205   1
  22  -6   4 18.7218 47.8722   1
 -22  -6  -4-9.01380 51.3981   1
 -22   6  -4 8.95223 49.3547   1
  23  -6   4 18.3669 47.5948   1
 -23   6  -4 8.79033 41.1488   1
  26   7  -4 19.5294 45.7059   1
 -26  -7   4-18.0642 44.9214   1
  25   7  -4 19.7322 44.6704   1
 -25  -7   4 9.50520 46.5985   1
  24   7  -4-20.2152 54.4200   1
 -24  -7   4-29.2477 50.5352   1
  23   7  -4 605.922 86.2991   1
 -23  -7   4 682.063 89.4208   1
 -22   7   4 123.311 52.8299   1
  21  -7  -4-9.47895 42.9133   1
 -21  -7   4 19.0120 42.2873   1
 -21   7   4 10.1024 47.2863   1
  21   7  -4-10.1641 49.8242   1
 -20  -7   4 782.519 88.7746   1
 -20   7   4 526.405 83.1701   1
  20   7  -4 562.032 83.8940   1
  19  -7  -4 203.319 49.8852   1
 -19  -7   4 143.294 56.7347   1
 -19   7   4 167.603 54.2559   1
 -18  -7   4 992.010 102.406   1
 -18   7   4 1053.49 105.225   1
  18  -7  -4 955.491 97.5501   1
  18   7  -4 1175.87 110.357   1
 -17  -7   4 1871.24 143.708   1
  17  -7  -4 1713.04 136.202   1
  17   7  -4 1730.44 141.015   1
 -17   7   4 2121.33 148.475   1
  16  -7  -4 50.1154 36.5131   1
 -16   7   4 8.39032 37.3500   1
  16   7  -4 28.1536 46.0238   1
 -16  -7   4 36.0190 36.3317   1
 -15   7   4 5434.66 294.936   1
  15  -7  -4 5093.76 292.852   1
  14  -7  -4 78.2618 39.2355   1
 -14   7   4 135.388 42.7039   1
  14   7  -4 86.2112 44.3610   1
 -14  -7   4 148.536 47.8587   1
  13   7  -4 10736.0 527.891   1
 -13  -7   4 10045.6 523.143   1
  12  -7  -4 1775.16 127.542   1
 -12   7   4 2032.79 129.257   1
 -12  -7   4 1879.42 136.280   1
  11  -7  -4 7195.47 376.590   1
 -11   7   4 7358.03 373.792   1
  11   7  -4 7294.58 386.309   1
 -11  -7   4 7349.06 384.828   1
  10  -7  -4 878.462 82.0314   1
 -10   7   4 978.949 82.2561   1
 -10  -7   4 1019.79 90.7083   1
  10   7  -4 941.642 88.0567   1
  -9  -7   4 7.36958 30.3599   1
   9  -7  -4 11.8853 32.3849   1
  -9   7   4-5.80005 31.6081   1
   9   7  -4 50.5853 31.5755   1
  -8   7   4 3028.14 174.568   1
   8  -7  -4 3040.28 178.204   1
  -7   7   4 334.901 44.5467   1
   7   7  -4 405.011 54.0912   1
  -7  -7   4 360.295 56.9255   1
   7  -7  -4 279.547 42.8197   1
  -6   7   4 339.368 44.5240   1
   6   7  -4 271.729 49.2305   1
  -6  -7   4 341.982 52.5601   1
   6  -7  -4 284.916 45.4703   1
  -5   7   4 3226.30 170.693   1
   5   7  -4 2708.35 173.752   1
  -5  -7   4 2685.35 175.513   1
   5  -7  -4 3055.12 169.913   1
   4   7  -4 5744.84 304.988   1
  -4   7   4 5757.85 295.228   1
   4  -7  -4 6255.72 299.115   1
  -4  -7   4 5400.12 305.283   1
   3   7  -4 9238.79 453.090   1
  -3   7   4 9481.84 445.715   1
  -3  -7   4 8708.39 453.223   1
   2   7  -4 1207.08 93.2368   1
  -2   7   4 998.877 82.3957   1
   2  -7  -4 1144.15 88.5741   1
  -2  -7   4 1219.30 94.9091   1
   1   7  -4 328.654 48.6680   1
  -1   7   4 268.925 41.9315   1
   1  -7  -4 254.475 41.2574   1
  -1  -7   4 323.591 46.3662   1
   0   7  -4 2795.29 174.469   1
   0   7   4 3137.09 173.428   1
   0  -7  -4 2820.86 171.330   1
   0  -7   4 2944.19 179.866   1
  -1   7  -4 13916.3 681.840   1
   1  -7   4 14890.3 688.357   1
  -1  -7  -4 13511.2 680.235   1
   1   7   4 14986.3 681.378   1
   2  -7   4 14924.7 737.624   1
  -2  -7  -4 16536.6 735.822   1
   2   7   4 14890.1 732.285   1
   3   7   4 48.4504 34.4300   1
  -3  -7  -4-6.71024 29.8570   1
  -3   7  -4 6.80845 30.2938   1
   3  -7   4 14.1207 29.0847   1
  -4  -7  -4 1211.15 97.9284   1
   4   7   4 1109.38 96.9546   1
  -5   7  -4 3396.39 202.449   1
   5  -7   4 3362.66 204.840   1
   6   7   4 505.276 63.6972   1
  -6  -7  -4 673.491 73.1787   1
  -6   7  -4 727.558 77.2685   1
   6  -7   4 752.147 80.5282   1
   7   7   4 1158.85 115.136   1
  -7  -7  -4 1340.18 118.721   1
  -7   7  -4 1526.23 117.045   1
   7  -7   4 1620.62 122.138   1
   8   7   4 2913.77 190.839   1
  -8  -7  -4 2922.64 185.885   1
  -8   7  -4 2816.53 186.552   1
   8  -7   4 2901.99 186.971   1
   9   7   4 1232.98 106.471   1
   9  -7   4 871.645 90.7159   1
  -9   7  -4 1004.79 96.3157   1
  -9  -7  -4 1170.58 103.015   1
  10  -7   4 1040.48 98.4433   1
  10   7   4 1151.09 107.062   1
 -10   7  -4 1136.35 103.446   1
 -10  -7  -4 1064.91 101.971   1
  11   7   4 969.956 101.403   1
 -11  -7  -4 672.424 86.3357   1
  12  -7   4 3489.85 217.284   1
  12   7   4 3360.64 220.522   1
 -12   7  -4 3536.73 219.684   1
 -12  -7  -4 3295.17 217.985   1
  13  -7   4 275.416 57.7751   1
  13   7   4 285.878 60.1243   1
 -13  -7  -4 277.072 55.4491   1
 -13   7  -4 392.460 65.5901   1
  14   7   4 79.3169 49.3877   1
 -14   7  -4 36.8621 43.2233   1
 -14  -7  -4 74.7560 45.2119   1
  15   7   4 680.611 87.3788   1
  15  -7   4 658.213 87.0902   1
 -15  -7  -4 689.692 85.6205   1
  16   7   4 683.810 86.2666   1
  16  -7   4 626.186 81.3385   1
 -16   7  -4 580.495 76.5421   1
 -16  -7  -4 639.467 80.1109   1
 -17  -7  -4 415.709 69.5962   1
  17  -7   4 610.296 81.9654   1
 -17   7  -4 404.490 71.9327   1
  17   7   4 595.619 81.7210   1
 -18  -7  -4 232.625 60.6394   1
  18   7   4 211.040 56.8525   1
 -18   7  -4 160.013 55.0868   1
  18  -7   4 271.578 62.3011   1
  19   7   4 59.2446 43.9842   1
 -19  -7  -4 18.9389 43.6631   1
 -19   7  -4 75.0133 49.9076   1
  19  -7   4 58.0175 51.4635   1
  20   7   4 88.3943 43.1960   1
 -20  -7  -4 118.295 47.4229   1
 -20   7  -4 158.945 57.4420   1
  20  -7   4 95.4836 52.2630   1
  21   7   4 77.4955 52.8222   1
 -21  -7  -4 26.6514 43.6032   1
 -21   7  -4 46.4234 52.9845   1
  21  -7   4 56.3900 50.6385   1
 -22  -7  -4 43.7984 46.0322   1
  22   7   4 46.9478 51.8005   1
 -23   7  -4-9.10350 52.4671   1
  23  -7   4 8.87928 46.6166   1
  26   8  -4 9.52671 48.0534   1
 -26  -8   4-9.11431 45.9733   1
 -25  -8   4 66.3942 57.5745   1
  24   8  -4-9.91443 50.7008   1
 -24  -8   4-9.55711 54.4941   1
  23   8  -4 752.257 93.9088   1
 -23  -8   4 677.859 88.8119   1
  22   8  -4 30.4212 48.3345   1
 -22  -8   4 113.748 55.3063   1
  21   8  -4 71.9618 49.0825   1
 -21  -8   4 153.411 57.7289   1
 -21   8   4 68.3003 44.3870   1
  20   8  -4 202.328 57.8012   1
 -20   8   4 229.764 59.3228   1
  20  -8  -4 89.5795 53.0731   1
 -20  -8   4 290.523 62.6927   1
  19   8  -4 50.7367 54.8353   1
 -19   8   4 130.691 45.3391   1
  19  -8  -4 136.638 52.7578   1
 -19  -8   4 113.244 53.4376   1
  18   8  -4 185.628 50.9664   1
 -18   8   4 81.7780 44.9228   1
  18  -8  -4 153.164 51.8600   1
 -18  -8   4 103.844 46.6436   1
 -17   8   4 246.863 57.0530   1
  17  -8  -4 224.211 59.8151   1
  17   8  -4 281.769 63.1935   1
 -16   8   4 562.354 77.3694   1
  16  -8  -4 611.647 77.5061   1
 -16  -8   4 751.146 85.9449   1
  15   8  -4 18.3162 31.7440   1
 -15   8   4-33.0864 42.8659   1
  15  -8  -4-26.0101 36.4437   1
 -15  -8   4 18.3123 34.4237   1
 -14   8   4 959.451 91.9334   1
  14  -8  -4 848.853 90.9986   1
  13   8  -4 14141.4 698.847   1
 -13   8   4 14509.0 690.975   1
 -13  -8   4 13769.6 696.897   1
  13  -8  -4 14505.9 694.479   1
  12   8  -4 485.756 69.1050   1
 -12  -8   4 317.944 64.1739   1
  11  -8  -4 4362.80 252.094   1
 -11  -8   4 4047.89 260.354   1
  11   8  -4 4792.97 266.055   1
 -11   8   4 4837.37 254.711   1
 -10  -8   4 247.607 55.2676   1
  10  -8  -4 199.996 44.4127   1
  10   8  -4 264.343 54.1796   1
 -10   8   4 300.133 49.8164   1
   9   8  -4 402.099 64.0526   1
   9  -8  -4 555.940 63.8608   1
  -9  -8   4 450.890 66.6348   1
  -9   8   4 619.880 64.8385   1
   8   8  -4 249.797 50.7024   1
   8  -8  -4 430.559 54.9471   1
  -8  -8   4 399.319 55.4115   1
  -8   8   4 282.307 45.9222   1
   7   8  -4 29058.9 1322.74   1
   7  -8  -4 26489.0 1310.56   1
  -7  -8   4 26940.3 1320.51   1
   6   8  -4 4876.87 260.082   1
   6  -8  -4 4405.22 247.916   1
  -6  -8   4 4428.01 257.285   1
  -6   8   4 4738.28 249.613   1
   5  -8  -4 11697.4 576.487   1
  -5   8   4 12286.6 577.252   1
   4  -8  -4 766.322 73.4148   1
   3  -8  -4 11806.8 532.760   1
  -3  -8   4 11012.8 536.371   1
   3   8  -4 10188.2 532.201   1
  -3   8   4 10619.5 525.938   1
  -2  -8   4 698.540 74.0761   1
   2   8  -4 737.485 73.2959   1
  -2   8   4 637.594 66.0406   1
  -1   8   4 3424.72 196.045   1
  -1  -8   4 3204.03 200.767   1
   1   8  -4 3586.45 205.139   1
   1  -8  -4 3450.73 198.545   1
   0   8   4 225.379 42.9243   1
   0  -8  -4 285.969 48.7836   1
   1   8   4 35857.3 1652.46   1
  -1  -8  -4 36492.7 1654.87   1
   2   8   4 3676.16 212.959   1
   2  -8   4 3771.65 217.862   1
  -2  -8  -4 3626.80 212.921   1
  -2   8  -4 3607.37 214.164   1
  -3   8  -4 20284.2 936.810   1
   3  -8   4 19369.0 937.733   1
   4  -8   4 12656.8 629.038   1
  -4   8  -4 13284.7 630.767   1
  -4  -8  -4 12836.5 628.542   1
   4   8   4 12746.8 630.523   1
   5  -8   4 6740.35 366.508   1
  -5   8  -4 7132.74 366.156   1
  -5  -8  -4 6803.20 365.653   1
   5   8   4 6963.96 364.486   1
   6  -8   4 98.7129 50.8329   1
  -6   8  -4-7.88832 38.6875   1
  -6  -8  -4 8.00343 29.3534   1
   6   8   4 40.0463 37.5089   1
   7  -8   4 27199.4 1264.83   1
  -7   8  -4 28046.5 1264.89   1
  -7  -8  -4 28362.2 1266.53   1
   7   8   4 24891.6 1257.62   1
   8  -8   4 775.164 89.7992   1
  -8   8  -4 906.756 93.7294   1
  -8  -8  -4 1019.58 96.1497   1
   8   8   4 1161.46 103.224   1
   9  -8   4 2884.74 196.831   1
  -9   8  -4 3101.67 197.795   1
  -9  -8  -4 3190.08 197.631   1
   9   8   4 3114.08 201.278   1
 -10  -8  -4 605.800 80.6601   1
  10   8   4 520.601 75.0170   1
  11   8   4 796.265 91.2165   1
  11  -8   4 597.447 79.8480   1
 -11   8  -4 764.164 83.1674   1
 -11  -8  -4 726.124 86.7356   1
  12  -8   4 83.5452 42.1394   1
 -12   8  -4 90.9710 40.5867   1
 -12  -8  -4 9.14569 42.2262   1
  12   8   4 88.1989 52.1974   1
  13   8   4 768.477 91.6861   1
 -13  -8  -4 776.004 89.9827   1
 -13   8  -4 739.537 89.1474   1
 -14   8  -4 907.332 97.6910   1
  14  -8   4 908.505 97.7220   1
  15   8   4 30.2159 44.8828   1
 -15  -8  -4 56.9084 45.1832   1
 -15   8  -4 107.045 50.5000   1
  15  -8   4 46.9728 40.3579   1
  16   8   4 20.0940 47.9444   1
 -16  -8  -4 142.772 54.4154   1
 -16   8  -4 79.3680 54.8356   1
  16  -8   4 112.221 52.3004   1
 -17   8  -4 2555.52 181.963   1
  17  -8   4 2484.82 175.907   1
  18   8   4 260.708 59.0711   1
 -18  -8  -4 268.638 58.8845   1
 -18   8  -4 297.773 69.8881   1
  18  -8   4 290.459 59.1611   1
 -19   8  -4 187.371 53.7567   1
  19  -8   4 195.670 57.6521   1
[truncated: 915,387 more chars]
