# Supplementary material for: Structural insight into the cooperativity of spin crossover compounds
Source: Acta Crystallogr B Struct Sci Cryst Eng Mater. 2023 Aug 11;79(Pt 5):354–67. doi: 10.1107/S2052520623005814 (PMC10552598; doi:10.1107/S2052520623005814)
Supplement: Supplementary file 4 [file b-79-00354-sup4.zip › Bia_Pmono_183K.cif]

data_SC2_183K
 
_audit_creation_method            'SHELXL-2018/3'
_shelx_SHELXL_version_number      '2018/3'
_chemical_name_systematic         ?
_chemical_name_common             ?
_chemical_melting_point           ?
_chemical_formula_moiety          ?
_chemical_formula_sum
 'C38 H28 Fe N6 S2' 
_chemical_formula_weight          688.63

loop_
 _atom_type_symbol
 _atom_type_description
 _atom_type_scat_dispersion_real
 _atom_type_scat_dispersion_imag
 _atom_type_scat_source
 'C'  'C'   0.0024   0.0013
 'International Tables Vol C Tables 4.2.6.8 and 6.1.1.4'
 'H'  'H'   0.0000   0.0000
 'International Tables Vol C Tables 4.2.6.8 and 6.1.1.4'
 'N'  'N'   0.0049   0.0027
 'International Tables Vol C Tables 4.2.6.8 and 6.1.1.4'
 'S'  'S'   0.1051   0.1002
 'International Tables Vol C Tables 4.2.6.8 and 6.1.1.4'
 'Fe'  'Fe'   0.3265   0.6960
 'International Tables Vol C Tables 4.2.6.8 and 6.1.1.4'
 
_space_group_crystal_system       monoclinic
_space_group_IT_number            14
_space_group_name_H-M_alt         'P 21/c'
_space_group_name_Hall            '-P 2ybc'
 
_shelx_space_group_comment
;
The symmetry employed for this shelxl refinement is uniquely defined
by the following loop, which should always be used as a source of
symmetry information in preference to the above space-group names.
They are only intended as comments.
;
 
loop_
 _space_group_symop_operation_xyz
 'x, y, z'
 '-x, y+1/2, -z+1/2'
 '-x, -y, -z'
 'x, -y-1/2, z-1/2'
 
_cell_length_a                    17.39650(10)
_cell_length_b                    12.26410(10)
_cell_length_c                    16.92340(10)
_cell_angle_alpha                 90
_cell_angle_beta                  115.8161(9)
_cell_angle_gamma                 90
_cell_volume                      3250.29(4)
_cell_formula_units_Z             4
_cell_measurement_temperature     293(2)
_cell_measurement_reflns_used     16846
_cell_measurement_theta_min       1.882
_cell_measurement_theta_max       32.818
 
_exptl_crystal_description        Needle
_exptl_crystal_colour             ?
_exptl_crystal_density_meas       ?
_exptl_crystal_density_method     ?
_exptl_crystal_density_diffrn     1.407          
_exptl_crystal_F_000              1424
_exptl_transmission_factor_min    ?
_exptl_transmission_factor_max    ?
_exptl_crystal_size_max           ?
_exptl_crystal_size_mid           ?
_exptl_crystal_size_min           ?
_exptl_absorpt_coefficient_mu     0.463
_shelx_estimated_absorpt_T_min    ?
_shelx_estimated_absorpt_T_max    ?
_exptl_absorpt_correction_type    ?
_exptl_absorpt_correction_T_min   ?
_exptl_absorpt_correction_T_max   ?
_exptl_absorpt_process_details    ?
_exptl_absorpt_special_details    ?
_diffrn_ambient_temperature       293(2)
_diffrn_radiation_wavelength      0.63582
_diffrn_radiation_type            Synchrotron
_diffrn_source                    ?
_diffrn_measurement_device_type   '4-circle diffractometer'
_diffrn_measurement_method        ?
_diffrn_detector_area_resol_mean  ?
_diffrn_reflns_number             24404
_diffrn_reflns_av_unetI/netI      0.0335
_diffrn_reflns_av_R_equivalents   0.0352
_diffrn_reflns_limit_h_min        -23
_diffrn_reflns_limit_h_max        23
_diffrn_reflns_limit_k_min        -16
_diffrn_reflns_limit_k_max        16
_diffrn_reflns_limit_l_min        -21
_diffrn_reflns_limit_l_max        21
_diffrn_reflns_theta_min          1.887
_diffrn_reflns_theta_max          25.079
_diffrn_reflns_theta_full         22.426
_diffrn_measured_fraction_theta_max   0.940
_diffrn_measured_fraction_theta_full  0.971
_diffrn_reflns_Laue_measured_fraction_max    0.940
_diffrn_reflns_Laue_measured_fraction_full   0.971
_diffrn_reflns_point_group_measured_fraction_max   0.940
_diffrn_reflns_point_group_measured_fraction_full  0.971
_reflns_number_total              7586
_reflns_number_gt                 6986
_reflns_threshold_expression      'I > 2\s(I)'
_reflns_Friedel_coverage          0.000
_reflns_Friedel_fraction_max      .
_reflns_Friedel_fraction_full     .
 
_reflns_special_details
;
 Reflections were merged by SHELXL according to the crystal
 class for the calculation of statistics and refinement.
 
 _reflns_Friedel_fraction is defined as the number of unique
 Friedel pairs measured divided by the number that would be
 possible theoretically, ignoring centric projections and
 systematic absences.
;
 
_computing_data_collection        ?
_computing_cell_refinement        ?
_computing_data_reduction         ?
_computing_structure_solution     ?
_computing_structure_refinement 'SHELXL-2018/3 (Sheldrick, 2018)'
_computing_molecular_graphics     ?
_computing_publication_material   ?
_refine_special_details           ?
_refine_ls_structure_factor_coef  Fsqd
_refine_ls_matrix_type            full
_refine_ls_weighting_scheme       calc
_refine_ls_weighting_details
'w=1/[\s^2^(Fo^2^)+(0.0497P)^2^+0.9520P] where P=(Fo^2^+2Fc^2^)/3'
_atom_sites_solution_primary      ?
_atom_sites_solution_secondary    ?
_atom_sites_solution_hydrogens    geom
_refine_ls_hydrogen_treatment     constr
_refine_ls_extinction_method      'SHELXL-2018/3 (Sheldrick 2018)'
_refine_ls_extinction_coef        0.0050(5)
_refine_ls_extinction_expression
 'Fc^*^=kFc[1+0.001xFc^2^\l^3^/sin(2\q)]^-1/4^'
_refine_ls_number_reflns          7586
_refine_ls_number_parameters      457
_refine_ls_number_restraints      73
_refine_ls_R_factor_all           0.0370
_refine_ls_R_factor_gt            0.0346
_refine_ls_wR_factor_ref          0.1003
_refine_ls_wR_factor_gt           0.0981
_refine_ls_goodness_of_fit_ref    1.061
_refine_ls_restrained_S_all       1.059
_refine_ls_shift/su_max           0.001
_refine_ls_shift/su_mean          0.000
 
loop_
 _atom_site_label
 _atom_site_type_symbol
 _atom_site_fract_x
 _atom_site_fract_y
 _atom_site_fract_z
 _atom_site_U_iso_or_equiv
 _atom_site_adp_type
 _atom_site_occupancy
 _atom_site_site_symmetry_order  
 _atom_site_calc_flag
 _atom_site_refinement_flags_posn
 _atom_site_refinement_flags_adp
 _atom_site_refinement_flags_occupancy
 _atom_site_disorder_assembly
 _atom_site_disorder_group
Fe01 Fe 0.75484(2) 0.28991(2) 0.81472(2) 0.03430(8) Uani 1 1 d . . . . .
S002 S 0.54635(3) 0.33246(3) 0.91729(3) 0.04385(11) Uani 1 1 d . . . . .
S001 S 0.94765(3) 0.13641(4) 1.07790(3) 0.05153(12) Uani 1 1 d . . . . .
N005 N 0.71360(8) 0.13854(9) 0.79461(8) 0.0331(2) Uani 1 1 d . . . . .
N006 N 0.79812(10) 0.43777(10) 0.82377(9) 0.0445(3) Uani 1 1 d . . . . .
N003 N 0.66943(8) 0.30286(9) 0.69171(8) 0.0350(2) Uani 1 1 d . . . . .
N004 N 0.83889(8) 0.26636(10) 0.76730(8) 0.0373(3) Uani 1 1 d . . . . .
N002 N 0.67186(10) 0.32507(12) 0.85789(9) 0.0453(3) Uani 1 1 d . . . . .
N001 N 0.83914(9) 0.25459(11) 0.93259(8) 0.0407(3) Uani 1 1 d . . . . .
C015 C 0.63585(10) 0.21231(11) 0.65531(10) 0.0377(3) Uani 1 1 d . . . . .
H015 H 0.598321 0.208196 0.596028 0.045 Uiso 1 1 calc R U . . .
C016 C 0.65903(9) 0.11734(11) 0.71065(9) 0.0357(3) Uani 1 1 d . . . . .
C003 C 0.64994(9) 0.39702(11) 0.63722(9) 0.0355(3) Uani 1 1 d . . . . .
C021 C 0.85103(10) 0.16727(12) 0.73064(10) 0.0377(3) Uani 1 1 d . . . . .
C024 C 0.86609(10) -0.02871(13) 0.65793(11) 0.0413(3) Uani 1 1 d D . . . .
C007 C 0.60301(11) 0.58191(12) 0.60875(10) 0.0413(3) Uani 1 1 d . . . . .
H007 H 0.583502 0.644527 0.625213 0.050 Uiso 1 1 calc R U . . .
C012 C 0.57136(12) 0.86482(14) 0.37283(12) 0.0502(4) Uani 1 1 d . . . . .
H012 H 0.563707 0.926591 0.338325 0.060 Uiso 1 1 calc R U . . .
C010 C 0.56199(10) 0.67232(13) 0.38587(11) 0.0426(3) Uani 1 1 d . . . . .
H010 H 0.547480 0.604225 0.359258 0.051 Uiso 1 1 calc R U . . .
C022 C 0.83267(11) 0.16206(13) 0.64306(10) 0.0437(3) Uani 1 1 d . . . . .
H022 H 0.814865 0.224158 0.608193 0.052 Uiso 1 1 calc R U . . .
C008 C 0.62234(10) 0.49084(12) 0.66182(10) 0.0396(3) Uani 1 1 d . . . . .
H008 H 0.616779 0.492725 0.714020 0.047 Uiso 1 1 calc R U . . .
C025 C 0.88389(10) -0.02154(13) 0.74585(10) 0.0422(3) Uani 1 1 d . . . . .
H025 H 0.900665 -0.083799 0.780619 0.051 Uiso 1 1 calc R U . . .
C002 C 0.62007(10) 0.32870(12) 0.88293(9) 0.0381(3) Uani 1 1 d . . . . .
C004 C 0.65796(11) 0.39471(12) 0.55994(10) 0.0406(3) Uani 1 1 d . . . . .
H004 H 0.676125 0.331415 0.542910 0.049 Uiso 1 1 calc R U . . .
C020 C 0.73581(10) 0.05589(12) 0.85115(10) 0.0391(3) Uani 1 1 d . . . . .
H020 H 0.772146 0.069489 0.909747 0.047 Uiso 1 1 calc R U . . .
C005 C 0.63907(11) 0.48616(12) 0.50789(10) 0.0420(3) Uani 1 1 d . . . . .
H005 H 0.644509 0.483792 0.455634 0.050 Uiso 1 1 calc R U . . .
C009 C 0.59549(10) 0.67991(12) 0.47623(10) 0.0383(3) Uani 1 1 d . . . . .
C017 C 0.62796(11) 0.01459(13) 0.68168(11) 0.0444(3) Uani 1 1 d . . . . .
H017 H 0.590635 0.002599 0.623118 0.053 Uiso 1 1 calc R U . . .
C006 C 0.61210(10) 0.58177(12) 0.53156(10) 0.0378(3) Uani 1 1 d . . . . .
C018 C 0.65304(12) -0.07017(13) 0.74079(12) 0.0479(4) Uani 1 1 d . . . . .
H018 H 0.633545 -0.140671 0.722882 0.057 Uiso 1 1 calc R U . . .
C001 C 0.88471(10) 0.20804(12) 0.99401(10) 0.0382(3) Uani 1 1 d . . . . .
C011 C 0.54970(12) 0.76396(15) 0.33440(11) 0.0479(4) Uani 1 1 d . . . . .
H011 H 0.526721 0.757328 0.273669 0.057 Uiso 1 1 calc R U . . .
C026 C 0.87729(10) 0.07553(13) 0.78277(10) 0.0403(3) Uani 1 1 d . . . . .
H026 H 0.890356 0.079396 0.842155 0.048 Uiso 1 1 calc R U . . .
C028 C 0.85855(13) 0.45078(14) 0.79481(11) 0.0516(4) Uani 1 1 d . . . . .
C014 C 0.61623(12) 0.78255(13) 0.51360(12) 0.0469(4) Uani 1 1 d . . . . .
H014 H 0.638525 0.789847 0.574243 0.056 Uiso 1 1 calc R U . . .
C013 C 0.60434(13) 0.87418(14) 0.46230(13) 0.0529(4) Uani 1 1 d . . . . .
H013 H 0.618750 0.942509 0.488503 0.064 Uiso 1 1 calc R U . . .
C023 C 0.84080(11) 0.06442(14) 0.60725(11) 0.0460(4) Uani 1 1 d . . . . .
H023 H 0.829101 0.061181 0.548191 0.055 Uiso 1 1 calc R U . . .
C027 C 0.87789(12) 0.35182(14) 0.76136(11) 0.0478(4) Uani 1 1 d . . . . .
H027 H 0.916490 0.350265 0.736893 0.057 Uiso 1 1 calc R U . . .
C019 C 0.70727(11) -0.04861(13) 0.82648(11) 0.0442(3) Uani 1 1 d . . . . .
H019 H 0.724682 -0.104450 0.867781 0.053 Uiso 1 1 calc R U . . .
C032 C 0.77523(14) 0.52459(14) 0.85631(12) 0.0572(5) Uani 1 1 d . . . . .
H032 H 0.734107 0.516660 0.877128 0.069 Uiso 1 1 calc R U . . .
C031 C 0.81101(19) 0.62492(17) 0.85964(16) 0.0779(7) Uani 1 1 d . . . . .
H031 H 0.792909 0.684470 0.881163 0.093 Uiso 1 1 calc R U . . .
C029 C 0.89782(18) 0.54932(17) 0.79760(16) 0.0740(7) Uani 1 1 d . . . . .
H029 H 0.939473 0.555935 0.777378 0.089 Uiso 1 1 calc R U . . .
C030 C 0.8730(2) 0.63815(17) 0.83161(18) 0.0884(9) Uani 1 1 d . . . . .
H030 H 0.898356 0.705924 0.835283 0.106 Uiso 1 1 calc R U . . .
C1A C 0.8723(8) -0.1334(5) 0.6168(8) 0.0460(16) Uani 0.55(3) 1 d DG . P A 1
C2A C 0.8309(7) -0.2219(7) 0.6324(6) 0.0620(18) Uani 0.55(3) 1 d G . P A 1
H2A H 0.796620 -0.211845 0.661329 0.074 Uiso 0.55(3) 1 calc R U P A 1
C3A C 0.8408(7) -0.3255(5) 0.6048(6) 0.0691(19) Uani 0.55(3) 1 d G . P A 1
H3A H 0.813076 -0.384755 0.615218 0.083 Uiso 0.55(3) 1 calc R U P A 1
C4A C 0.8920(7) -0.3406(6) 0.5615(7) 0.061(2) Uani 0.55(3) 1 d G . P A 1
H4A H 0.898581 -0.409917 0.543041 0.074 Uiso 0.55(3) 1 calc R U P A 1
C5A C 0.9334(7) -0.2521(10) 0.5459(6) 0.0598(18) Uani 0.55(3) 1 d G . P A 1
H5A H 0.967628 -0.262169 0.516972 0.072 Uiso 0.55(3) 1 calc R U P A 1
C6A C 0.9235(7) -0.1485(7) 0.5735(8) 0.0539(14) Uani 0.55(3) 1 d G . P A 1
H6A H 0.951172 -0.089257 0.563082 0.065 Uiso 0.55(3) 1 calc R U P A 1
C1B C 0.8805(9) -0.1339(6) 0.6251(9) 0.0481(18) Uani 0.45(3) 1 d DG . P A 2
C2B C 0.8482(9) -0.2343(8) 0.6343(7) 0.0538(18) Uani 0.45(3) 1 d G . P A 2
H2B H 0.816330 -0.239666 0.666227 0.065 Uiso 0.45(3) 1 calc R U P A 2
C3B C 0.8637(10) -0.3267(6) 0.5959(7) 0.067(2) Uani 0.45(3) 1 d G . P A 2
H3B H 0.842121 -0.393880 0.602049 0.080 Uiso 0.45(3) 1 calc R U P A 2
C4B C 0.9114(9) -0.3187(10) 0.5482(7) 0.064(2) Uani 0.45(3) 1 d G . P A 2
H4B H 0.921746 -0.380485 0.522500 0.076 Uiso 0.45(3) 1 calc R U P A 2
C5B C 0.9437(8) -0.2182(14) 0.5390(8) 0.066(2) Uani 0.45(3) 1 d G . P A 2
H5B H 0.975581 -0.212876 0.507128 0.079 Uiso 0.45(3) 1 calc R U P A 2
C6B C 0.9282(9) -0.1258(10) 0.5775(10) 0.065(2) Uani 0.45(3) 1 d G . P A 2
H6B H 0.949792 -0.058661 0.571306 0.078 Uiso 0.45(3) 1 calc R U P A 2
 
loop_
 _atom_site_aniso_label
 _atom_site_aniso_U_11
 _atom_site_aniso_U_22
 _atom_site_aniso_U_33
 _atom_site_aniso_U_23
 _atom_site_aniso_U_13
 _atom_site_aniso_U_12
Fe01 0.04083(13) 0.02920(11) 0.02957(12) 0.00070(7) 0.01224(9) 0.00001(7)
S002 0.0498(2) 0.0429(2) 0.0388(2) 0.00241(15) 0.01933(17) 0.00549(16)
S001 0.0516(2) 0.0555(3) 0.0428(2) 0.01461(18) 0.01618(19) 0.00691(18)
N005 0.0388(6) 0.0295(5) 0.0306(5) 0.0000(4) 0.0147(5) -0.0017(4)
N006 0.0543(8) 0.0333(6) 0.0353(6) -0.0025(5) 0.0096(6) -0.0001(5)
N003 0.0415(6) 0.0297(5) 0.0311(6) 0.0003(4) 0.0134(5) 0.0013(4)
N004 0.0439(6) 0.0332(6) 0.0317(6) 0.0006(5) 0.0138(5) -0.0018(5)
N002 0.0507(8) 0.0464(7) 0.0360(6) -0.0007(5) 0.0162(6) 0.0036(6)
N001 0.0459(7) 0.0370(6) 0.0346(6) -0.0014(5) 0.0133(5) -0.0008(5)
C015 0.0444(8) 0.0337(7) 0.0295(6) -0.0007(5) 0.0109(6) -0.0014(5)
C016 0.0417(7) 0.0312(6) 0.0323(7) -0.0017(5) 0.0144(6) -0.0017(5)
C003 0.0405(7) 0.0300(6) 0.0318(6) 0.0016(5) 0.0117(6) 0.0013(5)
C021 0.0410(7) 0.0363(7) 0.0366(7) -0.0006(6) 0.0177(6) -0.0006(6)
C024 0.0384(7) 0.0433(8) 0.0416(8) -0.0025(6) 0.0167(6) 0.0044(6)
C007 0.0511(8) 0.0330(7) 0.0393(7) 0.0011(6) 0.0193(7) 0.0074(6)
C012 0.0601(10) 0.0410(8) 0.0538(10) 0.0146(7) 0.0289(8) 0.0071(7)
C010 0.0467(8) 0.0379(7) 0.0408(8) 0.0015(6) 0.0169(7) 0.0038(6)
C022 0.0547(9) 0.0401(8) 0.0377(7) 0.0052(6) 0.0214(7) 0.0031(6)
C008 0.0501(8) 0.0365(7) 0.0326(7) 0.0011(5) 0.0185(6) 0.0046(6)
C025 0.0419(7) 0.0409(8) 0.0407(8) 0.0047(6) 0.0150(6) 0.0074(6)
C002 0.0466(8) 0.0321(7) 0.0284(6) 0.0016(5) 0.0098(6) 0.0049(6)
C004 0.0529(8) 0.0306(6) 0.0384(7) -0.0007(5) 0.0200(7) 0.0041(6)
C020 0.0455(8) 0.0351(7) 0.0346(7) 0.0034(5) 0.0155(6) -0.0029(6)
C005 0.0564(9) 0.0351(7) 0.0384(7) 0.0019(6) 0.0242(7) 0.0047(6)
C009 0.0419(7) 0.0331(7) 0.0403(7) 0.0045(6) 0.0184(6) 0.0045(6)
C017 0.0534(9) 0.0350(7) 0.0379(7) -0.0045(6) 0.0136(7) -0.0070(6)
C006 0.0423(7) 0.0315(6) 0.0380(7) 0.0026(5) 0.0161(6) 0.0028(5)
C018 0.0599(10) 0.0303(7) 0.0504(9) -0.0032(6) 0.0211(8) -0.0087(6)
C001 0.0428(7) 0.0362(7) 0.0355(7) -0.0032(5) 0.0169(6) -0.0032(6)
C011 0.0538(9) 0.0498(9) 0.0394(8) 0.0089(7) 0.0196(7) 0.0079(7)
C026 0.0425(7) 0.0436(8) 0.0326(7) 0.0026(6) 0.0144(6) 0.0039(6)
C028 0.0631(10) 0.0370(8) 0.0439(8) -0.0005(6) 0.0132(8) -0.0109(7)
C014 0.0613(10) 0.0370(8) 0.0421(8) 0.0018(6) 0.0224(8) 0.0030(7)
C013 0.0695(11) 0.0334(8) 0.0565(10) 0.0027(7) 0.0280(9) 0.0006(7)
C023 0.0560(9) 0.0488(9) 0.0358(7) -0.0001(6) 0.0223(7) 0.0035(7)
C027 0.0543(9) 0.0454(8) 0.0433(8) -0.0001(7) 0.0209(7) -0.0104(7)
C019 0.0522(9) 0.0327(7) 0.0462(8) 0.0059(6) 0.0199(7) -0.0031(6)
C032 0.0700(12) 0.0383(8) 0.0451(9) -0.0089(7) 0.0082(8) 0.0051(8)
C031 0.1020(19) 0.0365(9) 0.0686(14) -0.0105(9) 0.0125(13) -0.0002(10)
C029 0.0931(17) 0.0466(10) 0.0738(14) 0.0004(10) 0.0282(13) -0.0249(11)
C030 0.123(2) 0.0365(10) 0.0825(17) -0.0053(10) 0.0230(16) -0.0256(12)
C1A 0.040(3) 0.045(3) 0.044(4) -0.004(2) 0.010(3) 0.0129(18)
C2A 0.054(4) 0.040(2) 0.087(4) -0.011(2) 0.026(3) 0.007(2)
C3A 0.071(4) 0.049(2) 0.079(4) -0.013(2) 0.025(3) 0.007(2)
C4A 0.077(4) 0.049(2) 0.044(3) -0.003(2) 0.014(2) 0.020(2)
C5A 0.070(3) 0.049(4) 0.057(3) -0.005(3) 0.025(2) 0.024(3)
C6A 0.052(3) 0.052(3) 0.055(3) -0.016(2) 0.020(2) 0.008(2)
C1B 0.038(3) 0.055(3) 0.034(3) -0.007(2) -0.001(2) 0.014(2)
C2B 0.055(4) 0.050(3) 0.051(3) -0.002(2) 0.018(2) 0.022(3)
C3B 0.086(6) 0.050(3) 0.065(4) -0.007(2) 0.035(4) 0.015(3)
C4B 0.084(5) 0.053(4) 0.051(3) 0.004(3) 0.027(3) 0.031(4)
C5B 0.069(4) 0.060(5) 0.068(4) 0.000(4) 0.028(3) 0.025(4)
C6B 0.061(4) 0.068(4) 0.066(4) -0.017(4) 0.027(4) 0.019(4)
 
_geom_special_details
;
 All esds (except the esd in the dihedral angle between two l.s. planes)
 are estimated using the full covariance matrix.  The cell esds are taken
 into account individually in the estimation of esds in distances, angles
 and torsion angles; correlations between esds in cell parameters are only
 used when they are defined by crystal symmetry.  An approximate (isotropic)
 treatment of cell esds is used for estimating esds involving l.s. planes.
;
 
loop_
 _geom_bond_atom_site_label_1
 _geom_bond_atom_site_label_2
 _geom_bond_distance
 _geom_bond_site_symmetry_2
 _geom_bond_publ_flag
Fe01 N002 1.9293(15) . ?
Fe01 N001 1.9415(13) . ?
Fe01 N006 1.9438(14) . ?
Fe01 N005 1.9656(12) . ?
Fe01 N003 1.9680(12) . ?
Fe01 N004 1.9716(14) . ?
S002 C002 1.6232(17) . ?
S001 C001 1.6224(16) . ?
N005 C020 1.3305(18) . ?
N005 C016 1.3464(18) . ?
N006 C032 1.337(2) . ?
N006 C028 1.349(3) . ?
N003 C015 1.2808(18) . ?
N003 C003 1.4235(17) . ?
N004 C027 1.276(2) . ?
N004 C021 1.4215(19) . ?
N002 C002 1.151(2) . ?
N001 C001 1.148(2) . ?
C015 C016 1.4379(19) . ?
C016 C017 1.375(2) . ?
C003 C004 1.375(2) . ?
C003 C008 1.379(2) . ?
C021 C022 1.375(2) . ?
C021 C026 1.379(2) . ?
C024 C023 1.380(2) . ?
C024 C025 1.384(2) . ?
C024 C1B 1.468(6) . ?
C024 C1A 1.487(5) . ?
C007 C008 1.380(2) . ?
C007 C006 1.383(2) . ?
C012 C013 1.370(3) . ?
C012 C011 1.372(3) . ?
C010 C011 1.380(2) . ?
C010 C009 1.382(2) . ?
C022 C023 1.377(2) . ?
C025 C026 1.372(2) . ?
C004 C005 1.375(2) . ?
C020 C019 1.372(2) . ?
C005 C006 1.385(2) . ?
C009 C014 1.384(2) . ?
C009 C006 1.474(2) . ?
C017 C018 1.375(2) . ?
C018 C019 1.368(2) . ?
C028 C029 1.379(2) . ?
C028 C027 1.440(3) . ?
C014 C013 1.380(2) . ?
C032 C031 1.369(3) . ?
C031 C030 1.364(4) . ?
C029 C030 1.386(4) . ?
C1A C2A 1.3900 . ?
C1A C6A 1.3900 . ?
C2A C3A 1.3900 . ?
C3A C4A 1.3900 . ?
C4A C5A 1.3900 . ?
C5A C6A 1.3900 . ?
C1B C2B 1.3900 . ?
C1B C6B 1.3900 . ?
C2B C3B 1.3900 . ?
C3B C4B 1.3900 . ?
C4B C5B 1.3900 . ?
C5B C6B 1.3900 . ?
 
loop_
 _geom_angle_atom_site_label_1
 _geom_angle_atom_site_label_2
 _geom_angle_atom_site_label_3
 _geom_angle
 _geom_angle_site_symmetry_1
 _geom_angle_site_symmetry_3
 _geom_angle_publ_flag
N002 Fe01 N001 90.90(6) . . ?
N002 Fe01 N006 95.14(7) . . ?
N001 Fe01 N006 91.94(6) . . ?
N002 Fe01 N005 89.99(6) . . ?
N001 Fe01 N005 91.30(5) . . ?
N006 Fe01 N005 173.89(6) . . ?
N002 Fe01 N003 92.17(6) . . ?
N001 Fe01 N003 171.65(5) . . ?
N006 Fe01 N003 95.51(5) . . ?
N005 Fe01 N003 80.94(5) . . ?
N002 Fe01 N004 175.34(6) . . ?
N001 Fe01 N004 91.33(6) . . ?
N006 Fe01 N004 80.69(6) . . ?
N005 Fe01 N004 94.05(5) . . ?
N003 Fe01 N004 86.18(5) . . ?
C020 N005 C016 117.53(12) . . ?
C020 N005 Fe01 128.70(10) . . ?
C016 N005 Fe01 113.68(9) . . ?
C032 N006 C028 118.34(16) . . ?
C032 N006 Fe01 126.94(14) . . ?
C028 N006 Fe01 114.72(11) . . ?
C015 N003 C003 117.50(12) . . ?
C015 N003 Fe01 114.51(10) . . ?
C003 N003 Fe01 127.44(9) . . ?
C027 N004 C021 118.86(14) . . ?
C027 N004 Fe01 115.20(12) . . ?
C021 N004 Fe01 125.48(10) . . ?
C002 N002 Fe01 169.24(14) . . ?
C001 N001 Fe01 163.00(13) . . ?
N003 C015 C016 116.70(13) . . ?
N005 C016 C017 122.72(14) . . ?
N005 C016 C015 113.56(12) . . ?
C017 C016 C015 123.71(14) . . ?
C004 C003 C008 119.82(13) . . ?
C004 C003 N003 120.35(13) . . ?
C008 C003 N003 119.83(13) . . ?
C022 C021 C026 120.56(14) . . ?
C022 C021 N004 120.09(14) . . ?
C026 C021 N004 119.28(13) . . ?
C023 C024 C025 118.48(15) . . ?
C023 C024 C1B 123.6(5) . . ?
C025 C024 C1B 117.8(5) . . ?
C023 C024 C1A 119.5(5) . . ?
C025 C024 C1A 122.0(5) . . ?
C008 C007 C006 121.21(14) . . ?
C013 C012 C011 119.72(15) . . ?
C011 C010 C009 121.21(16) . . ?
C021 C022 C023 119.64(15) . . ?
C003 C008 C007 119.81(14) . . ?
C026 C025 C024 121.38(15) . . ?
N002 C002 S002 179.20(15) . . ?
C003 C004 C005 119.86(14) . . ?
N005 C020 C019 122.65(14) . . ?
C004 C005 C006 121.46(15) . . ?
C010 C009 C014 117.85(15) . . ?
C010 C009 C006 121.29(14) . . ?
C014 C009 C006 120.81(14) . . ?
C016 C017 C018 118.85(15) . . ?
C007 C006 C005 117.82(14) . . ?
C007 C006 C009 121.85(13) . . ?
C005 C006 C009 120.32(14) . . ?
C019 C018 C017 118.61(14) . . ?
N001 C001 S001 177.01(14) . . ?
C012 C011 C010 120.00(16) . . ?
C025 C026 C021 119.11(14) . . ?
N006 C028 C029 123.0(2) . . ?
N006 C028 C027 113.31(14) . . ?
C029 C028 C027 123.7(2) . . ?
C013 C014 C009 121.03(17) . . ?
C012 C013 C014 120.20(16) . . ?
C022 C023 C024 120.82(15) . . ?
N004 C027 C028 115.98(17) . . ?
C018 C019 C020 119.62(14) . . ?
N006 C032 C031 121.4(2) . . ?
C030 C031 C032 120.4(2) . . ?
C028 C029 C030 117.7(3) . . ?
C031 C030 C029 119.2(2) . . ?
C2A C1A C6A 120.0 . . ?
C2A C1A C024 115.9(6) . . ?
C6A C1A C024 123.7(6) . . ?
C3A C2A C1A 120.0 . . ?
C4A C3A C2A 120.0 . . ?
C3A C4A C5A 120.0 . . ?
C4A C5A C6A 120.0 . . ?
C5A C6A C1A 120.0 . . ?
C2B C1B C6B 120.0 . . ?
C2B C1B C024 126.3(7) . . ?
C6B C1B C024 113.6(7) . . ?
C1B C2B C3B 120.0 . . ?
C4B C3B C2B 120.0 . . ?
C3B C4B C5B 120.0 . . ?
C6B C5B C4B 120.0 . . ?
C5B C6B C1B 120.0 . . ?
 
_refine_diff_density_max    0.388
_refine_diff_density_min   -0.377
_refine_diff_density_rms    0.049

_shelx_res_file
;

TITL sc2_093K_a.res in P2(1)/c
    SC2_183K.res
    created by SHELXL-2018/3 at 12:19:37 on 15-Apr-2021
REM Old TITL SC2_093K in P2(1)/c
REM SHELXT solution in P2(1)/c: R1 0.091, Rweak 0.004, Alpha 0.025
REM <I/s>   0.460 for  267 systematic absences,  Orientation as input
REM Formula found by SHELXT:  C38 N6 S2 Fe

CELL 0.63582 17.3965 12.2641 16.9234 90.0000 115.8161 90.0000
ZERR 4.000 0.0001 0.0001 0.0001 0.0000 0.0009 0.0000
LATT  1
SYMM -X, 1/2+Y, 1/2-Z
SFAC C H N S FE
DISP $C  0.00244  0.00131  9.14798!source kissel
DISP $H -0.00002  0.00000  0.66440!source kissel
DISP $N  0.00493  0.00266 15.07095!source kissel
DISP $S  0.10506  0.10024 379.49005!source kissel
DISP $Fe  0.32649  0.69602 2544.24973!source kissel
UNIT 152.00 112.00 24.00 8.00 4.00
OMIT -5 0 2
OMIT 4 0 0
OMIT 2 0 2
L.S. 30
REM DAMP 100
REM ISOR 0.04 0.06 C1A > C6A
REM ISOR 0.04 0.06 C1B > C6B
RIGU 0.002 0.002 C1A > C6A
RIGU 0.002 0.002  C1B > C6B
SADI C024 C1A C024 C1B
BOND
LIST 6
SHEL 99 0.75
ACTA
FMAP 2
PLAN 20
WGHT    0.049700    0.952000
EXTI    0.004983
FVAR       3.38284   0.54564   0.07947
FE01  5    0.754841    0.289906    0.814722    11.00000    0.04083    0.02920 =
         0.02957    0.00070    0.01224    0.00001
S002  4    0.546350    0.332464    0.917292    11.00000    0.04981    0.04292 =
         0.03883    0.00241    0.01933    0.00549
S001  4    0.947649    0.136409    1.077896    11.00000    0.05158    0.05550 =
         0.04282    0.01461    0.01618    0.00691
N005  3    0.713602    0.138545    0.794612    11.00000    0.03881    0.02951 =
         0.03059   -0.00005    0.01469   -0.00165
N006  3    0.798119    0.437771    0.823767    11.00000    0.05431    0.03330 =
         0.03525   -0.00252    0.00960   -0.00011
N003  3    0.669431    0.302861    0.691707    11.00000    0.04153    0.02973 =
         0.03115    0.00034    0.01337    0.00131
N004  3    0.838888    0.266359    0.767304    11.00000    0.04392    0.03320 =
         0.03174    0.00057    0.01378   -0.00184
N002  3    0.671859    0.325072    0.857892    11.00000    0.05070    0.04637 =
         0.03599   -0.00070    0.01619    0.00363
N001  3    0.839138    0.254593    0.932590    11.00000    0.04592    0.03696 =
         0.03459   -0.00144    0.01334   -0.00079
C015  1    0.635846    0.212312    0.655315    11.00000    0.04438    0.03365 =
         0.02955   -0.00066    0.01095   -0.00144
AFIX  43
H015  2    0.598321    0.208196    0.596028    11.00000   -1.20000
AFIX   0
C016  1    0.659029    0.117338    0.710654    11.00000    0.04172    0.03115 =
         0.03226   -0.00172    0.01441   -0.00165
C003  1    0.649936    0.397016    0.637219    11.00000    0.04047    0.03002 =
         0.03181    0.00158    0.01172    0.00130
C021  1    0.851026    0.167266    0.730640    11.00000    0.04099    0.03632 =
         0.03663   -0.00063    0.01772   -0.00064
C024    1    0.866091   -0.028711    0.657925    11.00000    0.03841    0.04326 =
         0.04156   -0.00250    0.01667    0.00439
C007  1    0.603009    0.581905    0.608754    11.00000    0.05110    0.03297 =
         0.03929    0.00107    0.01925    0.00737
AFIX  43
H007  2    0.583502    0.644527    0.625213    11.00000   -1.20000
AFIX   0
C012  1    0.571364    0.864823    0.372833    11.00000    0.06011    0.04103 =
         0.05384    0.01462    0.02894    0.00711
AFIX  43
H012  2    0.563707    0.926591    0.338325    11.00000   -1.20000
AFIX   0
C010  1    0.561994    0.672319    0.385865    11.00000    0.04667    0.03794 =
         0.04078    0.00150    0.01691    0.00384
AFIX  43
H010  2    0.547480    0.604225    0.359258    11.00000   -1.20000
AFIX   0
C022  1    0.832672    0.162060    0.643058    11.00000    0.05468    0.04006 =
         0.03768    0.00523    0.02144    0.00311
AFIX  43
H022  2    0.814865    0.224158    0.608193    11.00000   -1.20000
AFIX   0
C008  1    0.622342    0.490838    0.661815    11.00000    0.05012    0.03654 =
         0.03264    0.00109    0.01855    0.00463
AFIX  43
H008  2    0.616779    0.492725    0.714020    11.00000   -1.20000
AFIX   0
C025  1    0.883888   -0.021538    0.745848    11.00000    0.04191    0.04087 =
         0.04072    0.00468    0.01497    0.00745
AFIX  43
H025  2    0.900665   -0.083799    0.780619    11.00000   -1.20000
AFIX   0
C002  1    0.620073    0.328703    0.882928    11.00000    0.04665    0.03210 =
         0.02837    0.00159    0.00976    0.00489
C004  1    0.657957    0.394709    0.559943    11.00000    0.05291    0.03063 =
         0.03840   -0.00069    0.02004    0.00406
AFIX  43
H004  2    0.676125    0.331415    0.542910    11.00000   -1.20000
AFIX   0
C020  1    0.735810    0.055888    0.851147    11.00000    0.04548    0.03515 =
         0.03459    0.00345    0.01552   -0.00288
AFIX  43
H020  2    0.772146    0.069489    0.909747    11.00000   -1.20000
AFIX   0
C005  1    0.639067    0.486161    0.507893    11.00000    0.05640    0.03505 =
         0.03836    0.00194    0.02419    0.00471
AFIX  43
H005  2    0.644509    0.483792    0.455634    11.00000   -1.20000
AFIX   0
C009  1    0.595489    0.679906    0.476232    11.00000    0.04188    0.03312 =
         0.04031    0.00452    0.01838    0.00451
C017  1    0.627962    0.014590    0.681676    11.00000    0.05335    0.03502 =
         0.03791   -0.00453    0.01356   -0.00699
AFIX  43
H017  2    0.590635    0.002599    0.623118    11.00000   -1.20000
AFIX   0
C006  1    0.612105    0.581766    0.531561    11.00000    0.04230    0.03149 =
         0.03798    0.00255    0.01608    0.00278
C018  1    0.653041   -0.070172    0.740791    11.00000    0.05986    0.03034 =
         0.05036   -0.00320    0.02107   -0.00873
AFIX  43
H018  2    0.633545   -0.140671    0.722882    11.00000   -1.20000
AFIX   0
C001  1    0.884715    0.208045    0.994010    11.00000    0.04283    0.03623 =
         0.03547   -0.00315    0.01687   -0.00323
C011  1    0.549696    0.763963    0.334399    11.00000    0.05376    0.04979 =
         0.03944    0.00892    0.01962    0.00786
AFIX  43
H011  2    0.526721    0.757328    0.273669    11.00000   -1.20000
AFIX   0
C026  1    0.877290    0.075531    0.782772    11.00000    0.04252    0.04359 =
         0.03257    0.00260    0.01440    0.00393
AFIX  43
H026  2    0.890356    0.079396    0.842155    11.00000   -1.20000
AFIX   0
C028  1    0.858550    0.450779    0.794805    11.00000    0.06305    0.03705 =
         0.04389   -0.00047    0.01322   -0.01087
C014  1    0.616229    0.782545    0.513604    11.00000    0.06131    0.03701 =
         0.04215    0.00183    0.02236    0.00302
AFIX  43
H014  2    0.638525    0.789847    0.574243    11.00000   -1.20000
AFIX   0
C013  1    0.604342    0.874181    0.462298    11.00000    0.06949    0.03339 =
         0.05647    0.00272    0.02797    0.00064
AFIX  43
H013  2    0.618750    0.942509    0.488503    11.00000   -1.20000
AFIX   0
C023  1    0.840799    0.064419    0.607253    11.00000    0.05602    0.04881 =
         0.03577   -0.00010    0.02229    0.00353
AFIX  43
H023  2    0.829101    0.061181    0.548191    11.00000   -1.20000
AFIX   0
C027  1    0.877890    0.351820    0.761361    11.00000    0.05427    0.04538 =
         0.04332   -0.00010    0.02090   -0.01038
AFIX  43
H027  2    0.916490    0.350265    0.736893    11.00000   -1.20000
AFIX   0
C019  1    0.707266   -0.048607    0.826482    11.00000    0.05223    0.03272 =
         0.04616    0.00591    0.01994   -0.00312
AFIX  43
H019  2    0.724682   -0.104450    0.867781    11.00000   -1.20000
AFIX   0
C032  1    0.775227    0.524586    0.856305    11.00000    0.07004    0.03831 =
         0.04514   -0.00888    0.00824    0.00510
AFIX  43
H032  2    0.734107    0.516660    0.877128    11.00000   -1.20000
AFIX   0
C031  1    0.811005    0.624924    0.859644    11.00000    0.10201    0.03650 =
         0.06862   -0.01046    0.01255   -0.00019
AFIX  43
H031  2    0.792909    0.684470    0.881163    11.00000   -1.20000
AFIX   0
C029  1    0.897818    0.549323    0.797604    11.00000    0.09306    0.04656 =
         0.07378    0.00036    0.02820   -0.02488
AFIX  43
H029  2    0.939473    0.555935    0.777378    11.00000   -1.20000
AFIX   0
C030  1    0.873034    0.638153    0.831612    11.00000    0.12291    0.03648 =
         0.08246   -0.00528    0.02300   -0.02564
AFIX  43
H030  2    0.898356    0.705924    0.835283    11.00000   -1.20000
AFIX  66
REM #####
PART 1
C1A   1    0.872264   -0.133409    0.616778    21.00000    0.03958    0.04541 =
         0.04414   -0.00351    0.00991    0.01286
C2A   1    0.830895   -0.221931    0.632396    21.00000    0.05373    0.03960 =
         0.08731   -0.01145    0.02582    0.00738
AFIX  43
H2A   2    0.796620   -0.211845    0.661329    21.00000   -1.20000
AFIX  65
C3A   1    0.840755   -0.325528    0.604769    21.00000    0.07121    0.04894 =
         0.07892   -0.01278    0.02507    0.00671
AFIX  43
H3A   2    0.813076   -0.384755    0.615218    21.00000   -1.20000
AFIX  65
C4A   1    0.891984   -0.340603    0.561524    21.00000    0.07651    0.04923 =
         0.04449   -0.00281    0.01364    0.02029
AFIX  43
H4A   2    0.898581   -0.409917    0.543041    21.00000   -1.20000
AFIX  65
C5A   1    0.933353   -0.252082    0.545906    21.00000    0.07037    0.04882 =
         0.05726   -0.00499    0.02507    0.02428
AFIX  43
H5A   2    0.967628   -0.262169    0.516972    21.00000   -1.20000
AFIX  65
C6A   1    0.923494   -0.148484    0.573532    21.00000    0.05244    0.05153 =
         0.05459   -0.01580    0.02049    0.00777
AFIX  43
H6A   2    0.951172   -0.089257    0.563082    21.00000   -1.20000
AFIX  66
PART 2
C1B   1    0.880504   -0.133875    0.625130   -21.00000    0.03821    0.05463 =
         0.03388   -0.00669   -0.00059    0.01366
C2B   1    0.848249   -0.234296    0.634339   -21.00000    0.05477    0.04993 =
         0.05145   -0.00185    0.01812    0.02202
AFIX  43
H2B   2    0.816330   -0.239666    0.666227   -21.00000   -1.20000
AFIX  65
C3B   1    0.863701   -0.326691    0.595887   -21.00000    0.08608    0.05005 =
         0.06544   -0.00744    0.03452    0.01457
AFIX  43
H3B   2    0.842121   -0.393880    0.602049   -21.00000   -1.20000
AFIX  65
C4B   1    0.911408   -0.318666    0.548226   -21.00000    0.08436    0.05319 =
         0.05103    0.00424    0.02714    0.03061
AFIX  43
H4B   2    0.921746   -0.380485    0.522500   -21.00000   -1.20000
AFIX  65
C5B   1    0.943663   -0.218245    0.539016   -21.00000    0.06914    0.06002 =
         0.06767   -0.00031    0.02829    0.02548
AFIX  43
H5B   2    0.975581   -0.212876    0.507128   -21.00000   -1.20000
AFIX  65
C6B   1    0.928211   -0.125849    0.577468   -21.00000    0.06078    0.06797 =
         0.06628   -0.01738    0.02699    0.01871
AFIX  43
H6B   2    0.949792   -0.058661    0.571306   -21.00000   -1.20000
PART 0
AFIX   0
HKLF 4


REM  sc2_093K_a.res in P2(1)/c
REM wR2 = 0.1003, GooF = S = 1.061, Restrained GooF = 1.059 for all data
REM R1 = 0.0346 for 6986 Fo > 4sig(Fo) and 0.0370 for all 7586 data
REM 457 parameters refined using 73 restraints

END

WGHT      0.0499      0.9474

REM Highest difference peak  0.388,  deepest hole -0.377,  1-sigma level  0.049
Q1    1   0.7647  0.3295  0.8519  11.00000  0.05    0.39
Q2    1   0.6498  0.1612  0.6832  11.00000  0.05    0.31
Q3    1   0.6647  0.3771  0.8776  11.00000  0.05    0.30
Q4    1   0.9583  0.1941  1.1088  11.00000  0.05    0.30
Q5    1   0.6473 -0.0329  0.7116  11.00000  0.05    0.29
Q6    1   0.8410  0.1587  0.6865  11.00000  0.05    0.28
Q7    1   0.6003  0.6260  0.5031  11.00000  0.05    0.26
Q8    1   0.6304  0.0759  0.6997  11.00000  0.05    0.26
Q9    1   0.6183  0.5347  0.5196  11.00000  0.05    0.26
Q10   1   0.8531 -0.0330  0.6918  11.00000  0.05    0.25
Q11   1   0.7886  0.5708  0.8397  11.00000  0.05    0.24
Q12   1   0.6806 -0.0579  0.7849  11.00000  0.05    0.24
Q13   1   0.6618  0.3469  0.6654  11.00000  0.05    0.24
Q14   1   0.8710 -0.0775  0.6416  11.00000  0.05    0.24
Q15   1   0.5886  0.6762  0.4316  11.00000  0.05    0.24
Q16   1   0.9195  0.0929  1.0875  11.00000  0.05    0.24
Q17   1   0.6771  0.1276  0.7468  11.00000  0.05    0.23
Q18   1   0.8660  0.0234  0.6408  11.00000  0.05    0.23
Q19   1   0.5925  0.3618  0.9324  11.00000  0.05    0.23
Q20   1   0.6303  0.4373  0.5304  11.00000  0.05    0.23
;
_shelx_res_checksum   94463

_shelx_hkl_file
;
   2   0   0 180005. 7268.09   1
  -2   0   0 157728. 7267.75   1
   3   0   0 39008.5 1829.03   1
  -3   0   0 46193.6 1831.61   1
   4   0   0 716507. 30321.3   1
  -4   0   0 692893. 30319.4   1
   5   0   0 3478.47 165.546   1
  -5   0   0 3242.07 164.779   1
   7   0   0 1067.08 71.1935   1
  -7   0   0 1060.46 73.1270   1
   8   0   0 59220.9 2589.46   1
  -8   0   0 59617.3 2589.66   1
   9   0   0 39.6659 23.3199   1
  -9   0   0 57.1260 24.0807   1
  10   0   0 160163. 6950.21   1
 -10   0   0 160863. 6949.17   1
  11   0   0 373.260 45.8237   1
 -11   0   0 398.087 44.8704   1
 -13   0   0 3198.53 184.193   1
  13   0   0 3424.93 189.139   1
 -14   0   0 9532.54 464.923   1
  14   0   0 9986.60 470.706   1
  15   0   0 54.3265 31.7479   1
 -15   0   0 81.4692 39.0484   1
 -16   0   0 4137.56 225.842   1
  17   0   0 1953.84 133.693   1
 -18   0   0 2758.70 165.910   1
  18   0   0 2785.11 175.733   1
 -19   0   0 1189.16 95.0499   1
  19   0   0 1225.00 101.627   1
 -21   0   0 78.5562 40.3275   1
  21   0   0-7.60283 34.8761   1
 -22   0   0 1060.59 91.2544   1
  22   0   0 929.136 89.0537   1
 -23   0   0 552.716 67.6547   1
  23   0   0 402.902 60.6029   1
 -24   0   0 1138.94 93.7415   1
  24   0   0 1020.22 92.6735   1
 -25   0   0 277.381 54.2835   1
  25   0   0 194.965 46.4688   1
 -26   0   0 42.0120 38.6857   1
  26   0   0 21.9964 35.7300   1
  -1   1   0 290868. 12538.0   1
   1  -1   0 308978. 12538.4   1
   1   1   0 269272. 12538.5   1
  -1  -1   0 295904. 12539.2   1
  -2   1   0 427.911 27.4640   1
   2   1   0 409.350 27.7986   1
   2  -1   0 405.416 28.0868   1
  -2  -1   0 396.041 28.8761   1
  -3   1   0 200222. 10272.3   1
   3   1   0 270225. 10274.7   1
   3  -1   0 221194. 10270.2   1
  -3  -1   0 270460. 10273.0   1
  -4   1   0 34318.6 1612.03   1
   4  -1   0 35782.6 1616.17   1
  -4  -1   0 40012.3 1616.13   1
   4   1   0 39236.2 1616.96   1
  -5   1   0 1981.45 105.091   1
   5  -1   0 1992.24 105.419   1
  -5  -1   0 1984.53 105.573   1
   5   1   0 1839.58 105.829   1
  -6  -1   0 701.274 52.3451   1
   6   1   0 616.807 51.7917   1
  -7   1   0 19539.3 963.195   1
   7  -1   0 23331.1 968.120   1
  -7  -1   0 23837.9 969.387   1
   7   1   0 20974.9 965.599   1
  -8   1   0 11447.0 540.459   1
   8  -1   0 12394.8 545.149   1
  -8  -1   0 11762.8 543.546   1
   8   1   0 12013.2 544.625   1
  -9   1   0 135083. 5673.51   1
   9  -1   0 130611. 5674.98   1
  -9  -1   0 132140. 5676.43   1
   9   1   0 126315. 5673.20   1
 -10   1   0 866.865 68.6060   1
  10  -1   0 829.071 70.3642   1
 -10  -1   0 1007.68 74.5974   1
  10   1   0 981.054 73.6322   1
 -11   1   0 49008.0 2194.73   1
  11  -1   0 50368.8 2198.75   1
 -11  -1   0 50079.0 2198.09   1
  11   1   0 50998.8 2200.71   1
 -12  -1   0 772.308 67.2672   1
  12   1   0 815.813 70.6217   1
 -13   1   0 3514.33 198.101   1
  13  -1   0 3837.11 204.568   1
 -13  -1   0 3686.02 202.439   1
  13   1   0 3596.13 200.600   1
 -14   1   0 673.766 64.9236   1
  14  -1   0 879.603 77.6431   1
 -14  -1   0 781.153 72.0646   1
  14   1   0 745.269 70.4933   1
 -15   1   0 8650.51 403.899   1
  15   1   0 9618.12 414.330   1
 -16   1   0 2150.16 138.646   1
 -16  -1   0 2331.80 142.227   1
  16   1   0 2079.97 140.919   1
  16  -1   0 2137.66 140.842   1
 -17   1   0 276.130 44.5231   1
  17  -1   0 227.830 42.3148   1
 -17  -1   0 187.881 41.8925   1
  17   1   0 278.922 49.4349   1
 -18   1   0 171.054 42.3731   1
  18  -1   0 290.535 51.1902   1
 -18  -1   0 214.508 41.6791   1
  18   1   0 187.583 43.3066   1
 -19   1   0 1123.82 95.0041   1
 -19  -1   0 1208.23 96.4097   1
  19  -1   0 976.730 91.7661   1
  19   1   0 1222.01 98.9463   1
  20   1   0 15.5268 37.2654   1
 -21   1   0 585.467 67.9255   1
  21  -1   0 616.796 72.0759   1
 -21  -1   0 660.041 69.9754   1
  21   1   0 712.630 79.9523   1
 -22   1   0 1380.92 106.882   1
 -22  -1   0 1371.11 107.429   1
  22   1   0 1324.98 108.666   1
  22  -1   0 1308.86 106.410   1
 -23   1   0 424.515 63.1122   1
 -23  -1   0 552.727 67.2032   1
  23  -1   0 574.369 70.8640   1
  23   1   0 695.270 72.9196   1
 -24   1   0 477.128 58.9983   1
 -24  -1   0 307.584 54.2265   1
  24   1   0 330.999 55.2957   1
  24  -1   0 358.108 55.2387   1
 -25   1   0 371.695 57.8883   1
 -25  -1   0 454.205 58.5547   1
  25  -1   0 478.736 63.7858   1
  25   1   0 437.343 61.4563   1
 -26  -1   0 61.9670 40.9089   1
  26   1   0 21.9962 33.6529   1
  26  -1   0 51.8259 40.4654   1
   0   2   0 166984. 7539.91   1
   0  -2   0 184289. 7541.63   1
  -1   2   0-2.73477 13.8759   1
   1  -2   0-2.81028 12.9823   1
   1   2   0 7.22640 14.0251   1
  -1  -2   0-5.98579 14.3641   1
  -2   2   0 1040.74 63.5107   1
   2  -2   0 1286.73 64.2231   1
   2   2   0 1134.48 64.5513   1
  -2  -2   0 1212.06 65.6413   1
   3   2   0 72768.4 2893.86   1
  -3   2   0 70437.3 2889.16   1
  -3  -2   0 66768.6 2891.24   1
   4   2   0 49869.1 2321.96   1
  -4   2   0 54618.9 2320.96   1
   4  -2   0 57190.1 2322.63   1
  -4  -2   0 52246.3 2324.78   1
   5  -2   0 1371.15 77.0135   1
  -5   2   0 1111.33 73.2919   1
   6   2   0 5860.62 283.780   1
  -6  -2   0 6004.82 282.295   1
  -7  -2   0 8991.99 436.061   1
   7  -2   0 9591.94 436.148   1
   7   2   0 9299.88 438.601   1
  -7   2   0 9924.09 435.860   1
  -8  -2   0 9098.88 412.932   1
   8  -2   0 8194.61 407.865   1
   8   2   0 8571.45 411.054   1
  -8   2   0 9201.85 408.796   1
  -9  -2   0 95.3806 28.8604   1
   9  -2   0 93.7352 27.5438   1
   9   2   0 93.2181 25.7654   1
  -9   2   0 92.9997 27.0289   1
 -10  -2   0 68700.9 2903.22   1
  10  -2   0 65000.2 2899.77   1
  10   2   0 65601.5 2900.78   1
 -10   2   0 66681.3 2897.72   1
 -11  -2   0 467.260 49.6004   1
  11  -2   0 378.531 47.8168   1
  11   2   0 381.818 47.9124   1
 -11   2   0 430.781 47.5778   1
 -12  -2   0 30404.3 1297.82   1
  12   2   0 27775.2 1291.94   1
 -13  -2   0 12802.4 578.975   1
  13  -2   0 11043.6 572.675   1
  13   2   0 12311.7 576.561   1
 -13   2   0 13106.2 575.959   1
 -14  -2   0 15644.6 687.816   1
  14  -2   0 13576.4 680.224   1
  14   2   0 13808.9 681.341   1
 -14   2   0 16168.2 684.987   1
 -15  -2   0 2157.79 137.580   1
  15  -2   0 2149.67 137.352   1
  15   2   0 2129.56 136.355   1
 -15   2   0 2022.08 132.914   1
  16  -2   0 1077.13 88.9857   1
 -16   2   0 1034.30 86.7182   1
  17  -2   0 249.340 47.5267   1
 -17  -2   0 280.492 47.5300   1
 -17   2   0 256.568 47.1929   1
 -18  -2   0 27.7844 31.9465   1
  18  -2   0 73.2714 37.7594   1
  18   2   0 99.1496 34.4896   1
 -18   2   0 48.5334 35.2821   1
 -19  -2   0 189.926 46.5676   1
  19  -2   0 59.7229 35.0906   1
  19   2   0 69.3219 38.3415   1
 -19   2   0 135.301 41.3099   1
  20   2   0 1248.93 103.993   1
 -20  -2   0 1482.06 108.970   1
 -21  -2   0 28.7457 38.3460   1
  21  -2   0 7.66040 39.3875   1
  21   2   0 23.3366 36.7931   1
 -21   2   0 29.1524 38.4227   1
 -22   2   0 179.870 48.7876   1
  22   2   0 235.333 47.6290   1
  22  -2   0 139.901 46.3356   1
  23   2   0 972.373 90.7144   1
  23  -2   0 942.561 87.4108   1
 -23  -2   0 826.955 80.7143   1
 -23   2   0 926.509 85.6489   1
  24  -2   0 344.617 54.8062   1
 -24   2   0 220.990 48.7938   1
  25  -2   0 284.381 52.7900   1
  25   2   0 193.281 46.3897   1
 -25   2   0 255.307 54.3600   1
 -25  -2   0 188.174 47.2419   1
  26   2   0 65.0203 40.8764   1
 -26  -2   0 73.7050 41.3796   1
   0  -3   0 11.9244 18.1146   1
   0   3   0 50.5537 19.5783   1
   1  -3   0 58666.5 2501.50   1
  -1   3   0 57661.6 2501.07   1
   1   3   0 56851.2 2501.07   1
  -1  -3   0 57746.2 2501.77   1
  -2   3   0 433.619 33.8653   1
   2  -3   0 296.333 33.0395   1
   2   3   0 396.561 35.8681   1
  -2  -3   0 373.024 34.2319   1
   3   3   0 11016.8 512.310   1
  -3  -3   0 11331.5 511.619   1
  -3   3   0 11530.9 509.602   1
   3  -3   0 11719.1 511.052   1
  -4   3   0 16368.5 774.470   1
   4  -3   0 18768.4 776.704   1
  -5  -3   0 1236.29 76.1258   1
   5   3   0 1007.75 74.4015   1
   6   3   0 1775.27 106.641   1
  -6   3   0 1752.41 102.479   1
  -6  -3   0 1923.33 107.728   1
   6  -3   0 1900.77 105.233   1
   7   3   0 82707.4 3612.45   1
  -7   3   0 83248.5 3605.97   1
  -7  -3   0 76917.3 3605.95   1
   7  -3   0 89977.7 3608.59   1
   8   3   0 200.413 35.9097   1
  -8   3   0 233.862 32.2644   1
   8  -3   0 232.967 33.7674   1
  -8  -3   0 176.473 33.1377   1
  -9   3   0 2214.23 128.507   1
   9  -3   0 2225.64 129.789   1
   9   3   0 2303.73 133.971   1
  -9  -3   0 2227.13 130.872   1
 -10   3   0 3588.63 184.454   1
  10  -3   0 3199.67 183.639   1
  10   3   0 3524.90 188.452   1
 -10  -3   0 3348.83 185.418   1
 -11   3   0 462.734 49.8668   1
  11  -3   0 547.411 55.9439   1
 -12   3   0 2390.83 149.949   1
  12  -3   0 2714.28 156.554   1
  12   3   0 2750.03 159.513   1
 -12  -3   0 2755.32 158.758   1
 -13   3   0 20337.1 881.939   1
  13  -3   0 18688.7 881.187   1
  13   3   0 18172.0 879.938   1
 -13  -3   0 20407.6 885.804   1
 -14   3   0 6475.21 317.007   1
  14  -3   0 6020.23 316.480   1
  14   3   0 5726.58 313.900   1
 -14  -3   0 6899.09 324.424   1
  15  -3   0 2427.65 154.409   1
  15   3   0 2457.55 156.005   1
 -15  -3   0 2712.29 160.100   1
 -16   3   0 1117.46 87.1934   1
  16  -3   0 1077.39 87.8601   1
  16   3   0 852.132 84.6320   1
 -16  -3   0 709.103 77.1987   1
 -17   3   0 1155.64 94.7873   1
  17  -3   0 1155.62 96.1335   1
  17   3   0 1234.21 97.8447   1
 -17  -3   0 1161.47 95.7424   1
 -18   3   0 330.668 52.0876   1
  18  -3   0 317.860 52.5325   1
  18   3   0 366.283 54.8161   1
 -18  -3   0 318.579 52.8961   1
 -19   3   0 140.542 41.8039   1
  19  -3   0 150.595 41.1471   1
  19   3   0 158.293 42.1140   1
  20   3   0 141.828 42.9677   1
 -20  -3   0 143.229 43.3488   1
 -21   3   0 180.178 43.3309   1
  21  -3   0 145.843 46.5111   1
  21   3   0 149.358 42.0016   1
 -21  -3   0 164.779 40.5863   1
 -22   3   0 36.3824 36.4595   1
  22  -3   0 30.6268 37.3120   1
 -23   3   0 434.851 59.5590   1
  23  -3   0 272.894 49.5663   1
  23   3   0 347.508 60.9292   1
 -23  -3   0 384.600 56.8125   1
 -24   3   0 408.691 57.5009   1
  24  -3   0 202.717 49.6305   1
  24   3   0 319.354 55.5886   1
 -24  -3   0 282.394 50.8160   1
 -25   3   0 90.9368 41.1825   1
  25  -3   0 52.1246 40.2571   1
  25   3   0 46.5470 38.9095   1
 -25  -3   0 33.5836 35.4748   1
 -26  -3   0 33.9594 35.8410   1
  26   3   0 50.7669 35.3615   1
   0  -4   0 22319.3 989.737   1
   0   4   0 22670.3 988.906   1
  -1  -4   0 5.54100 21.3917   1
   1  -4   0 8.26235 18.4162   1
  -1   4   0-5.05343 17.8903   1
   1   4   0-5.42244 19.9598   1
   2  -4   0 89980.7 3716.84   1
  -2   4   0 81972.8 3714.89   1
   3   4   0 19583.4 905.695   1
  -3  -4   0 21463.2 908.419   1
  -4  -4   0 14637.4 671.090   1
   4   4   0 15270.1 671.516   1
   5   4   0 19721.7 820.037   1
   5  -4   0 17051.9 811.018   1
  -5  -4   0 17491.0 816.213   1
  -5   4   0 19018.6 812.924   1
   6   4   0-4.12342 18.2880   1
   6  -4   0 26.1228 17.9219   1
  -6  -4   0 16.3433 20.1881   1
  -6   4   0 21.9770 20.6785   1
   7   4   0 1534.23 97.5731   1
  -7  -4   0 1289.51 93.9707   1
  -7   4   0 1622.50 95.7239   1
   7  -4   0 1528.05 95.0602   1
   8   4   0 58822.6 2602.31   1
   8  -4   0 58243.2 2595.68   1
  -8   4   0 58679.4 2595.87   1
  -8  -4   0 62543.8 2601.52   1
   9   4   0 647.045 66.2174   1
  -9   4   0 746.330 61.4046   1
   9  -4   0 746.785 62.4635   1
  -9  -4   0 690.541 63.9656   1
  10  -4   0 1972.67 118.058   1
 -10   4   0 1801.65 113.407   1
 -11  -4   0 1551.76 104.150   1
  11  -4   0 1345.05 99.5093   1
  11   4   0 1633.36 108.098   1
 -11   4   0 1432.10 99.7057   1
 -12  -4   0 5366.61 281.681   1
  12  -4   0 5258.70 277.789   1
  12   4   0 5608.25 283.095   1
 -12   4   0 5619.57 278.208   1
 -13  -4   0 11485.4 523.670   1
  13  -4   0 10241.7 515.008   1
  13   4   0 11332.1 520.477   1
 -13   4   0 10748.7 514.978   1
  14  -4   0 1110.68 87.1200   1
  14   4   0 1215.17 91.7793   1
  15  -4   0 7876.55 388.931   1
 -15   4   0 7789.85 385.761   1
 -16  -4   0 1002.86 86.3958   1
  16  -4   0 929.720 83.4769   1
  16   4   0 1029.80 86.8809   1
 -16   4   0 941.486 82.9789   1
 -17  -4   0 124.296 41.1823   1
  17  -4   0 282.247 49.6349   1
  17   4   0 290.860 50.3814   1
 -17   4   0 266.127 49.0438   1
 -18  -4   0 2369.84 158.503   1
  18  -4   0 2697.88 163.139   1
  18   4   0 2546.29 162.368   1
 -18   4   0 2634.07 161.068   1
  19  -4   0 421.237 57.3770   1
 -19   4   0 425.572 58.0132   1
 -20  -4   0 163.335 43.2494   1
  20  -4   0 75.0194 38.0977   1
  20   4   0 113.552 41.8208   1
 -21  -4   0 14.4488 35.2217   1
  21  -4   0 83.9459 39.7647   1
  21   4   0 23.4905 41.3040   1
 -21   4   0 43.0031 38.2707   1
 -22  -4   0 114.790 43.9492   1
  22  -4   0 53.8024 38.6584   1
  22   4   0 94.5127 42.6702   1
 -22   4   0 78.7241 42.2295   1
 -23  -4   0 263.160 52.4054   1
  23  -4   0 282.476 52.0419   1
  23   4   0 272.359 55.6367   1
 -23   4   0 285.386 50.8938   1
 -24  -4   0 91.0838 45.0814   1
 -24   4   0 35.5320 36.1072   1
  24  -4   0 7.58847 35.9311   1
  24   4   0 38.1656 36.1419   1
 -25   4   0 35.1198 38.3787   1
  26   4   0 30.6486 34.5679   1
   0   5   0-3.19573 17.2485   1
   0  -5   0 6.63821 19.8886   1
  -1  -5   0 1420.20 83.2217   1
   1   5   0 1471.62 83.2976   1
   1  -5   0 1440.03 82.7305   1
  -2  -5   0 52247.3 2260.83   1
  -2   5   0 54280.1 2259.47   1
   2   5   0 51536.8 2259.82   1
   2  -5   0 49330.2 2260.03   1
  -3  -5   0 33274.9 1468.20   1
   3  -5   0 33763.5 1466.43   1
   3   5   0 31780.9 1467.46   1
  -3   5   0 34780.7 1466.95   1
  -4   5   0 91421.6 3923.80   1
   4  -5   0 88341.2 3922.77   1
   4   5   0 89147.4 3925.06   1
  -4  -5   0 93295.4 3927.09   1
   5   5   0 20948.8 922.208   1
  -5  -5   0 20038.7 920.540   1
  -5   5   0 19864.3 917.878   1
   5  -5   0 21634.4 920.137   1
   6   5   0 1610.60 103.344   1
  -6  -5   0 1572.50 100.255   1
  -6   5   0 1573.95 95.2130   1
   6  -5   0 1392.57 93.7531   1
   7   5   0 45121.4 1986.00   1
  -7  -5   0 45528.2 1985.06   1
  -7   5   0 45982.2 1982.74   1
   7  -5   0 44376.4 1979.48   1
   8   5   0 4510.11 235.998   1
   8  -5   0 4560.43 232.212   1
  -8  -5   0 4628.97 236.058   1
  -8   5   0 4548.04 234.713   1
   9  -5   0 20.4027 26.9352   1
  -9   5   0 53.8294 24.8867   1
  10   5   0 539.849 59.3649   1
 -10  -5   0 601.797 58.9983   1
 -10   5   0 592.336 57.5817   1
  10  -5   0 670.358 60.5149   1
  11   5   0 2988.61 168.116   1
  11  -5   0 2985.09 164.393   1
 -11  -5   0 2474.83 159.331   1
 -11   5   0 2761.24 160.309   1
 -12  -5   0 755.834 72.1655   1
  12   5   0 910.914 77.8413   1
 -12   5   0 672.055 67.0449   1
  12  -5   0 758.483 71.7628   1
 -13  -5   0 8313.89 402.357   1
  13   5   0 8141.72 403.432   1
  13  -5   0 8014.07 400.534   1
  14  -5   0 131.693 39.0942   1
 -14  -5   0 260.945 45.8723   1
 -14   5   0 224.942 44.3181   1
  14   5   0 109.722 39.0540   1
 -15   5   0 1526.83 110.166   1
 -15  -5   0 1523.51 114.801   1
  15   5   0 1383.72 109.390   1
  15  -5   0 1779.44 117.410   1
 -16  -5   0 85.4831 36.5309   1
  16   5   0 167.829 41.5150   1
 -17  -5   0 6722.60 324.984   1
 -17   5   0 5944.07 314.916   1
  17   5   0 5954.54 316.860   1
  17  -5   0 6055.64 318.584   1
 -18   5   0 1052.46 89.4821   1
 -18  -5   0 1004.79 96.8463   1
  18  -5   0 1117.49 92.6988   1
  18   5   0 935.614 87.2566   1
  19  -5   0 7.53164 35.6116   1
 -19  -5   0-15.0111 33.8367   1
 -19   5   0 7.08969 34.5229   1
  20  -5   0 183.605 44.6245   1
  20   5   0 166.097 39.9146   1
 -20   5   0 136.999 39.5360   1
  21  -5   0 46.3427 37.0857   1
 -21   5   0 7.29118 33.9662   1
 -22  -5   0 206.681 49.2953   1
  22   5   0 175.160 48.0338   1
 -23  -5   0 134.356 44.0512   1
  23  -5   0 295.196 54.2136   1
 -23   5   0 222.163 51.0262   1
  23   5   0 187.238 45.8013   1
  24   5   0 160.106 47.2472   1
 -24  -5   0 214.816 50.7085   1
  25   5   0 37.1882 31.8696   1
 -25  -5   0 54.4945 37.6614   1
   0   6   0 37802.6 1712.96   1
   0  -6   0 40597.5 1716.61   1
  -1  -6   0 10578.5 504.434   1
   1   6   0 10008.5 502.027   1
   1  -6   0 11237.1 505.216   1
  -2  -6   0 26468.2 1133.22   1
   2   6   0 26562.6 1132.10   1
  -2   6   0 24006.0 1129.27   1
   2  -6   0 25308.9 1132.09   1
  -3  -6   0 366.453 41.9479   1
   3   6   0 356.103 40.1321   1
  -3   6   0 256.994 35.7320   1
   3  -6   0 355.003 41.0782   1
  -4  -6   0 2811.36 153.513   1
   4  -6   0 2932.41 152.231   1
   4   6   0 2495.50 149.381   1
  -4   6   0 2850.74 151.209   1
   5   6   0 3202.60 179.004   1
  -5  -6   0 3323.11 180.629   1
  -5   6   0 3528.06 178.088   1
   5  -6   0 3347.83 177.730   1
   6   6   0 7033.53 329.287   1
  -6  -6   0 6676.24 326.287   1
  -6   6   0 6236.18 320.995   1
   6  -6   0 6865.10 325.345   1
   7   6   0 2641.42 148.997   1
  -7  -6   0 2536.11 145.565   1
  -7   6   0 2275.50 138.410   1
   7  -6   0 2464.75 142.316   1
  -8   6   0 753.073 65.2936   1
   8  -6   0 892.928 70.0856   1
   9   6   0 5911.79 302.230   1
  -9  -6   0 5851.00 303.888   1
  -9   6   0 6485.74 302.932   1
   9  -6   0 5902.56 299.087   1
 -10  -6   0 1465.89 102.569   1
  10   6   0 1273.53 98.5469   1
  11   6   0 85.7362 35.5083   1
 -11  -6   0 96.4493 35.4136   1
 -11   6   0 143.993 35.8026   1
  11  -6   0 122.688 35.6638   1
  12   6   0 8854.76 425.462   1
  12  -6   0 8820.67 421.584   1
 -12  -6   0 8280.36 423.193   1
  13  -6   0 683.941 68.3051   1
 -13  -6   0 770.931 71.5737   1
  13   6   0 700.137 71.1662   1
 -13   6   0 535.197 61.8965   1
 -14   6   0 148.229 39.0547   1
  14  -6   0 121.919 37.8492   1
  15   6   0 317.415 50.5421   1
 -15  -6   0 265.506 48.8806   1
 -15   6   0 234.600 46.8140   1
  15  -6   0 202.509 46.9367   1
  16  -6   0 970.357 89.3539   1
 -16   6   0 1033.77 90.0013   1
 -16  -6   0 1170.85 96.6552   1
  16   6   0 1244.86 96.7086   1
 -17  -6   0 192.046 44.6609   1
  17  -6   0 279.292 49.5109   1
  17   6   0 194.774 40.8581   1
 -17   6   0 134.374 40.3894   1
 -18  -6   0 97.3058 41.8539   1
  18  -6   0 52.4865 33.3216   1
  18   6   0 81.1116 39.8712   1
 -18   6   0 7.20810 30.3472   1
 -19  -6   0-15.1521 38.4411   1
  19   6   0 30.0011 35.4650   1
 -20  -6   0 105.697 42.2622   1
  20  -6   0 30.8446 33.1276   1
  20   6   0 99.2408 42.2659   1
 -20   6   0 66.2785 35.9961   1
 -21  -6   0 67.7360 39.2201   1
  21  -6   0 54.3772 42.4501   1
  21   6   0 7.52829 31.6467   1
 -21   6   0 44.2408 42.0855   1
 -22  -6   0 722.839 77.3188   1
  22  -6   0 645.260 75.9237   1
  22   6   0 741.095 75.8371   1
 -22   6   0 663.288 73.1049   1
 -23  -6   0 123.188 44.3736   1
  23  -6   0 177.906 47.2954   1
 -23   6   0 131.617 45.9638   1
  23   6   0 216.288 52.1883   1
 -24   6   0 50.8068 36.6061   1
 -24  -6   0 61.9972 39.5296   1
  25   6   0 22.1300 35.9404   1
 -25  -6   0 33.4840 36.1650   1
   0   7   0 13.1596 18.4100   1
   0  -7   0-13.5952 19.7373   1
  -1  -7   0 4677.96 226.721   1
   1   7   0 4393.08 223.719   1
  -1   7   0 4581.61 224.179   1
   1  -7   0 4012.77 223.597   1
  -2  -7   0 20105.6 892.952   1
   2   7   0 19664.9 890.308   1
  -2   7   0 20001.5 889.748   1
   2  -7   0 19597.5 890.868   1
  -3  -7   0 1110.57 83.6818   1
   3   7   0 1040.90 79.9596   1
  -3   7   0 1148.33 79.7556   1
   3  -7   0 1235.43 83.7171   1
  -4  -7   0 16352.8 762.300   1
   4   7   0 16948.9 763.407   1
  -4   7   0 16676.2 759.010   1
   4  -7   0 17211.4 762.832   1
  -5  -7   0 6206.69 303.507   1
   5  -7   0 5984.02 302.544   1
   5   7   0 6067.70 304.125   1
  -5   7   0 6122.43 300.583   1
  -6   7   0 48.8641 23.6135   1
   6  -7   0 50.8770 23.8489   1
   6   7   0 92.3383 31.4165   1
  -6  -7   0 75.2335 26.6818   1
  -7   7   0 260.727 37.7390   1
   7  -7   0 235.230 38.0792   1
   8   7   0 553.246 61.5046   1
  -8  -7   0 722.068 65.1251   1
  -8   7   0 800.782 66.0319   1
   8  -7   0 605.116 62.0629   1
  -9  -7   0 3133.43 179.615   1
   9   7   0 3202.84 181.260   1
  10   7   0 3420.30 201.049   1
 -10  -7   0 3882.78 204.842   1
 -10   7   0 3626.35 198.565   1
  10  -7   0 3656.76 202.302   1
  11   7   0 594.208 65.7084   1
 -11  -7   0 664.329 67.6447   1
  11  -7   0 610.039 62.8966   1
  12   7   0 470.898 60.1647   1
  12  -7   0 381.390 50.7125   1
 -12  -7   0 484.206 59.2286   1
 -12   7   0 483.153 55.1453   1
 -13   7   0 156.137 37.8106   1
  13  -7   0 82.4487 32.9758   1
  14  -7   0 1922.77 131.006   1
 -14   7   0 1970.26 132.988   1
 -14  -7   0 2047.62 134.431   1
  14   7   0 1960.33 135.257   1
  15  -7   0 7161.31 372.068   1
 -15   7   0 8116.15 377.916   1
 -15  -7   0 7252.51 374.162   1
  15   7   0 7330.90 376.411   1
  16  -7   0 3235.60 205.695   1
 -16   7   0 3505.29 207.023   1
 -16  -7   0 3706.52 209.705   1
  16   7   0 4000.06 213.282   1
 -17   7   0 57.2746 37.7713   1
  17  -7   0 21.9419 35.6567   1
  18  -7   0 119.355 40.2312   1
 -18   7   0 138.627 41.5958   1
 -18  -7   0 127.646 39.0485   1
  18   7   0 167.701 46.0602   1
  19  -7   0 7.55391 31.7068   1
 -19   7   0 29.5193 36.9511   1
 -19  -7   0-30.1009 37.1665   1
  19   7   0-52.6998 40.6368   1
 -20   7   0 22.3033 34.6451   1
  20  -7   0 45.7111 37.6516   1
  21  -7   0 83.8983 39.3056   1
 -21   7   0 59.4872 38.8110   1
 -21  -7   0 83.1395 42.7418   1
  21   7   0 37.9799 39.1460   1
 -22   7   0 192.903 48.8713   1
  22  -7   0 213.303 47.3142   1
 -23  -7   0 43.2705 33.0545   1
  23   7   0-21.9734 34.1080   1
 -23   7   0 22.1626 36.9910   1
 -24  -7   0 91.4559 40.6718   1
  24   7   0 65.1647 38.3070   1
   0   8   0 4173.01 216.941   1
   0  -8   0 4163.71 218.130   1
  -1   8   0 8130.93 388.938   1
   1   8   0 8630.15 393.098   1
   1  -8   0 7997.77 389.976   1
  -1  -8   0 7858.75 390.007   1
  -2   8   0 13668.2 671.495   1
   2   8   0 15199.9 674.094   1
   2  -8   0 14549.7 673.298   1
  -2  -8   0 15586.7 676.721   1
  -3   8   0 2970.75 165.421   1
   3   8   0 2907.42 166.986   1
   3  -8   0 3203.41 169.261   1
  -3  -8   0 2842.76 167.329   1
   4   8   0 6963.34 337.700   1
   4  -8   0 6491.95 335.527   1
  -4  -8   0 6394.40 334.944   1
  -5   8   0 107.406 30.9177   1
   5  -8   0 82.2832 28.4902   1
   6  -8   0 2883.08 161.964   1
   6   8   0 2894.95 164.332   1
  -6  -8   0 2610.85 161.960   1
   7   8   0 3064.47 181.353   1
  -7  -8   0 3282.86 181.271   1
   8  -8   0 3870.94 233.914   1
  -8   8   0 4481.69 233.984   1
  -8  -8   0 4444.16 237.365   1
   9  -8   0 8312.27 411.341   1
  -9   8   0 8656.80 410.062   1
  -9  -8   0 7891.50 409.428   1
   9   8   0 8987.36 416.421   1
  10  -8   0 97.1651 35.9030   1
  10   8   0 92.4800 34.0988   1
 -10  -8   0 39.2490 26.5627   1
  11  -8   0 6.67357 26.9331   1
 -11   8   0 6.31809 27.0449   1
  11   8   0 33.7979 35.6428   1
 -11  -8   0 80.1862 36.5002   1
 -12   8   0 2015.45 128.649   1
  12  -8   0 1824.27 128.524   1
  13  -8   0 898.390 85.9445   1
 -13   8   0 1169.85 92.9619   1
  13   8   0 1112.70 95.0054   1
 -13  -8   0 1134.09 89.7767   1
  14   8   0 3972.61 225.414   1
 -14  -8   0 3989.22 223.066   1
  15  -8   0 451.208 58.0041   1
 -15   8   0 273.580 52.4237   1
  15   8   0 443.311 56.9506   1
 -15  -8   0 472.102 58.5137   1
  16  -8   0-43.7942 36.0476   1
 -16   8   0 14.3422 33.3905   1
 -16  -8   0 14.8618 34.0553   1
  16   8   0-15.3377 37.3443   1
 -17  -8   0 1156.18 100.449   1
  17   8   0 1165.08 99.8454   1
 -17   8   0 1297.74 100.221   1
  17  -8   0 1164.31 97.6815   1
  18   8   0 646.429 74.0706   1
 -18  -8   0 739.312 77.2897   1
 -19  -8   0 316.595 50.9236   1
  19   8   0 329.415 51.3265   1
 -19   8   0 194.152 45.3452   1
  19  -8   0 202.341 44.6532   1
 -20  -8   0 233.143 50.4633   1
 -20   8   0 225.040 48.0122   1
  20  -8   0 218.557 48.6252   1
  21   8   0 7.43461 35.1535   1
 -21   8   0-15.0079 33.8302   1
  21  -8   0 22.6351 31.6667   1
 -22  -8   0 7.35303 35.2931   1
  22   8   0-37.2484 39.2650   1
 -22   8   0 14.9160 40.7215   1
  22  -8   0-30.0814 37.1423   1
 -23  -8   0 43.2934 34.6475   1
  23   8   0 7.23051 38.5846   1
 -24  -8   0-27.8343 35.8069   1
  24   8   0-49.5124 41.2004   1
  -1   9   0 14133.6 635.111   1
   1  -9   0 13346.7 634.377   1
   3   9   0 12070.9 554.335   1
  -3  -9   0 11586.9 555.176   1
   4   9   0 1654.07 113.106   1
  -4  -9   0 1680.00 113.189   1
  -5   9   0 2303.02 140.587   1
   5   9   0 2116.31 140.752   1
  -5  -9   0 2499.01 147.185   1
   5  -9   0 2521.83 146.192   1
   6   9   0 11028.8 544.992   1
  -6  -9   0 11591.6 547.362   1
  -6   9   0 11474.6 542.900   1
   6  -9   0 12396.0 550.188   1
   7   9   0 9602.68 455.032   1
  -7  -9   0 9666.04 454.119   1
  -7   9   0 8931.03 446.279   1
   8  -9   0 18778.7 893.814   1
   8   9   0 21169.0 903.393   1
  -8  -9   0 19159.8 897.118   1
  -8   9   0 19710.4 894.282   1
   9   9   0 2598.04 166.838   1
  -9  -9   0 2732.83 165.402   1
   9  -9   0 2858.52 165.524   1
  10   9   0 14389.4 646.374   1
 -10  -9   0 13757.4 642.906   1
 -10   9   0 13977.0 641.274   1
  10  -9   0 12837.8 640.413   1
  11   9   0 811.509 77.6305   1
 -11  -9   0 714.528 74.3132   1
 -11   9   0 774.743 73.6496   1
  11  -9   0 965.691 81.2522   1
  12   9   0 386.123 51.5728   1
 -12  -9   0 232.790 46.0557   1
 -12   9   0 338.113 50.2021   1
  12  -9   0 228.034 45.3646   1
 -13  -9   0 2061.12 134.555   1
  13   9   0 1940.38 137.734   1
  14   9   0 45.6144 38.0961   1
  14  -9   0 45.1028 35.0369   1
 -14  -9   0 42.9249 34.3727   1
 -14   9   0 21.2693 29.7982   1
 -15  -9   0 937.431 82.3735   1
  15  -9   0 793.198 80.6843   1
 -15   9   0 715.907 77.0114   1
  15   9   0 976.279 88.0508   1
  16   9   0 70.3349 40.3619   1
  16  -9   0 38.7631 35.1706   1
 -16  -9   0 104.233 41.7475   1
 -16   9   0 159.057 46.2617   1
  17  -9   0 2584.75 166.053   1
 -17  -9   0 2452.78 163.559   1
  17   9   0 2540.43 166.417   1
 -17   9   0 2725.32 164.811   1
  18  -9   0 780.792 78.5514   1
 -18  -9   0 708.451 78.8946   1
 -18   9   0 832.707 79.9616   1
  18   9   0 771.453 82.0125   1
  19  -9   0 7.94091 40.3018   1
 -19   9   0-14.9551 39.8978   1
 -19  -9   0 54.0241 41.6658   1
  19   9   0 37.4954 36.5284   1
  20  -9   0 31.8212 38.7379   1
 -20   9   0-14.9498 40.3445   1
 -20  -9   0-22.2308 31.1004   1
  20   9   0 15.2360 29.4102   1
  21  -9   0 47.6535 37.0318   1
  21   9   0 7.20664 35.1473   1
 -21   9   0 89.5151 42.1387   1
 -21  -9   0 44.3560 38.0503   1
  22   9   0 21.6638 26.6063   1
 -22  -9   0 36.5571 39.0177   1
  23   9   0 208.566 49.7163   1
 -23  -9   0 134.959 44.3622   1
   0  10   0 1390.87 99.4987   1
   0 -10   0 1341.50 99.7517   1
   1  10   0 16667.1 797.928   1
  -1  10   0 17587.1 798.792   1
   1 -10   0 18475.7 801.833   1
  -1 -10   0 17206.6 799.625   1
  -2  10   0 12801.8 547.090   1
  -2 -10   0 12822.6 548.800   1
   2 -10   0 12612.8 548.433   1
  -3  10   0 31407.1 1324.11   1
   3  10   0 28813.0 1320.40   1
  -3 -10   0 28490.5 1320.43   1
   3 -10   0 29747.9 1322.16   1
  -4  10   0 1091.11 85.5782   1
   4  10   0 954.112 80.3432   1
  -4 -10   0 908.494 78.4984   1
   4 -10   0 846.667 80.1252   1
  -5  10   0 3773.95 210.649   1
   5  10   0 4066.73 217.443   1
  -5 -10   0 3991.70 218.107   1
   5 -10   0 3754.87 214.041   1
   6  10   0 3371.77 190.812   1
  -6 -10   0 3328.00 190.625   1
  -6  10   0 3276.07 187.698   1
   7  10   0 23339.2 1082.99   1
  -7 -10   0 23642.3 1083.52   1
  -7  10   0 24585.8 1081.75   1
   7 -10   0 24218.0 1084.44   1
   8  10   0 24504.6 1049.34   1
   8 -10   0 22748.0 1043.82   1
  -8  10   0 22179.1 1039.17   1
  -8 -10   0 22856.1 1044.29   1
   9 -10   0 4676.56 252.601   1
  10 -10   0 378.020 52.3518   1
 -10  10   0 316.566 49.2742   1
  10  10   0 333.602 57.3610   1
 -10 -10   0 238.193 49.7854   1
  11 -10   0 99.7446 41.9681   1
 -11  10   0 224.065 43.4123   1
  11  10   0 86.6562 37.6791   1
 -11 -10   0 185.754 42.0817   1
  12 -10   0 5338.39 292.498   1
 -12  10   0 5639.31 292.676   1
  12  10   0 5613.52 294.826   1
 -12 -10   0 5706.82 295.285   1
  13 -10   0 44.3264 35.9843   1
 -13  10   0 35.5076 30.3844   1
  13  10   0-7.51832 36.0933   1
 -13 -10   0 7.28108 32.2843   1
 -14  10   0 3218.96 191.037   1
  14 -10   0 3196.55 192.240   1
  15 -10   0 15.5252 31.4003   1
 -15  10   0 36.6898 34.2571   1
 -15 -10   0 102.532 41.4015   1
  15  10   0 85.6654 40.1081   1
  16  10   0 993.729 86.5587   1
  16 -10   0 821.493 84.0197   1
 -16 -10   0 976.665 84.9585   1
  17 -10   0 423.979 60.4069   1
 -17  10   0 271.424 55.0497   1
 -17 -10   0 300.267 52.6936   1
  17  10   0 283.009 51.0788   1
 -18  10   0 767.316 79.6522   1
  18 -10   0 775.457 81.2808   1
 -18 -10   0 680.016 75.5355   1
  18  10   0 671.094 73.6404   1
  19 -10   0 251.811 49.9791   1
  19  10   0 202.543 46.2899   1
 -19 -10   0 182.360 45.5944   1
 -19  10   0 228.663 49.0533   1
 -20  10   0 83.7011 41.5651   1
  20 -10   0-24.3798 35.4189   1
 -21 -10   0 123.048 42.3930   1
 -21  10   0 98.4212 38.7054   1
 -22 -10   0 233.006 44.7680   1
  22  10   0 232.726 46.7919   1
   0  11   0-12.8211 25.3053   1
   0 -11   0 19.5543 25.1644   1
   1  11   0 3959.91 221.823   1
  -1  11   0 4043.65 223.694   1
   1 -11   0 4143.89 225.157   1
  -1 -11   0 4172.96 225.006   1
  -2  11   0 21781.7 935.385   1
  -2 -11   0 23307.1 940.281   1
   2 -11   0 22012.5 937.784   1
  -3  11   0 4692.32 244.523   1
   3  11   0 4116.10 240.354   1
  -3 -11   0 4748.79 246.015   1
   3 -11   0 4679.48 245.438   1
  -4  11   0 14723.2 677.091   1
   4  11   0 14835.6 680.508   1
  -4 -11   0 15279.3 681.479   1
   4 -11   0 13500.1 673.719   1
  -5  11   0 1276.75 94.7262   1
   5  11   0 1052.90 91.4211   1
  -5 -11   0 1136.13 94.4363   1
   5 -11   0 1177.25 92.9222   1
   6  11   0 8917.67 426.005   1
  -6 -11   0 8566.15 425.814   1
   6 -11   0 8465.94 424.935   1
  -7  11   0 8981.08 458.384   1
   7 -11   0 10332.2 471.753   1
   8  11   0 6675.58 332.126   1
  -8 -11   0 6080.84 325.220   1
  -8  11   0 6517.02 325.744   1
   8 -11   0 6160.57 328.468   1
   9  11   0 4374.00 234.359   1
  -9 -11   0 4130.06 227.427   1
  -9  11   0 3686.69 219.821   1
   9 -11   0 4026.09 227.052   1
 -10 -11   0 397.645 55.1487   1
  10  11   0 222.529 48.3213   1
  11 -11   0 6066.46 316.404   1
 -11 -11   0 6277.47 315.988   1
  11  11   0 5746.81 314.668   1
  12  11   0 171.275 46.3090   1
 -12  11   0 87.1673 39.2691   1
  12 -11   0 219.226 47.4074   1
 -12 -11   0 132.576 44.1788   1
 -13  11   0 3139.41 179.499   1
  13 -11   0 2563.62 173.017   1
  14 -11   0 61.7999 36.0276   1
 -14  11   0 29.4319 33.2360   1
 -14 -11   0 29.1349 37.0144   1
  14  11   0 78.8242 40.0477   1
  15 -11   0 39.0006 36.3793   1
 -15  11   0 88.9210 42.3087   1
 -15 -11   0 36.5813 27.6765   1
  15  11   0 46.9863 32.2972   1
 -16  11   0 718.859 76.3326   1
  16 -11   0 699.166 75.9006   1
 -16 -11   0 760.383 77.6259   1
  16  11   0 881.973 83.0511   1
 -17  11   0 976.565 90.7061   1
  17 -11   0 957.068 89.0412   1
 -17 -11   0 945.933 88.7200   1
  17  11   0 1052.36 94.2653   1
  18 -11   0 405.702 59.1340   1
 -18  11   0 334.666 55.3553   1
 -18 -11   0 373.958 59.8203   1
  18  11   0 456.381 62.3635   1
  19 -11   0 448.145 62.1354   1
 -19  11   0 311.151 53.6094   1
 -20  11   0 505.939 66.0645   1
  20  11   0 353.637 54.0014   1
 -20 -11   0 324.442 57.2532   1
  21  11   0 321.118 58.3924   1
 -21 -11   0 272.440 55.5629   1
  22  11   0 70.1506 39.2774   1
   0 -12   0 4091.16 220.462   1
   0  12   0 3729.07 215.123   1
  -1 -12   0 8437.91 408.170   1
   1 -12   0 8764.80 409.923   1
  -1  12   0 7814.25 402.193   1
   1  12   0 7945.88 403.337   1
  -2 -12   0 18898.8 858.369   1
   2 -12   0 17980.8 856.577   1
   2  12   0 18370.3 856.208   1
  -2  12   0 19512.1 859.723   1
  -3  12   0 2513.79 157.189   1
   3  12   0 2576.28 160.386   1
  -3 -12   0 2711.97 162.539   1
  -4  12   0 11487.6 542.426   1
   4 -12   0 11272.2 544.105   1
  -5  12   0 1246.24 102.496   1
   5  12   0 1297.49 104.243   1
  -5 -12   0 1244.66 101.637   1
  -6  12   0 9176.50 440.944   1
  -6 -12   0 9414.00 442.794   1
   6  12   0 8154.70 435.801   1
   6 -12   0 9221.23 442.795   1
  -7 -12   0 1949.60 136.397   1
   7  12   0 2205.74 142.272   1
   8  12   0 4357.85 257.337   1
  -8 -12   0 5301.16 265.489   1
  -8  12   0 4480.05 254.132   1
   8 -12   0 4978.37 264.446   1
   9  12   0 86.3696 32.6885   1
  -9 -12   0 133.912 35.5211   1
  -9  12   0 135.027 41.6551   1
   9 -12   0 105.937 41.6076   1
  10  12   0 390.725 55.3594   1
 -10 -12   0 495.921 59.5824   1
 -10  12   0 357.934 54.4014   1
  10 -12   0 411.514 58.8931   1
  11  12   0 2876.87 177.034   1
 -11 -12   0 2984.54 177.657   1
 -11  12   0 2800.29 175.546   1
  11 -12   0 2831.63 177.591   1
  12  12   0 1620.14 123.685   1
 -12 -12   0 1744.89 122.934   1
 -12  12   0 1638.14 119.249   1
  12 -12   0 1529.67 118.576   1
  13  12   0 1627.93 121.848   1
 -13 -12   0 1624.56 123.158   1
 -13  12   0 1794.29 124.987   1
  13 -12   0 1834.17 128.363   1
 -14 -12   0 81.8416 40.2906   1
  14  12   0 69.9431 43.5074   1
  15  12   0 15.8463 35.7436   1
  15 -12   0 55.9447 39.4911   1
 -15 -12   0 43.5442 32.7444   1
 -15  12   0 7.65682 38.3576   1
  16  12   0 1291.36 106.145   1
 -16 -12   0 1337.75 104.836   1
  16 -12   0 1439.23 111.324   1
 -16  12   0 1327.57 108.719   1
  17 -12   0 1200.99 103.673   1
 -17 -12   0 1447.41 107.046   1
  17  12   0 1143.30 100.114   1
 -17  12   0 1285.05 105.273   1
 -18  12   0 742.321 79.1476   1
  18 -12   0 890.057 83.9529   1
  19  12   0 134.966 43.4661   1
 -19 -12   0 95.3860 38.0188   1
 -19  12   0 105.964 44.7472   1
  20  12   0 79.3078 40.7411   1
 -20 -12   0 21.8936 38.9887   1
  21  12   0 289.959 48.6889   1
 -21 -12   0 315.844 55.9943   1
   0 -13   0-21.9762 34.1246   1
   0  13   0-28.0313 35.5729   1
  -1 -13   0 3966.34 227.722   1
  -1  13   0 4195.68 229.371   1
   1  13   0 4063.10 228.290   1
  -2 -13   0 7323.59 388.752   1
   2 -13   0 8415.45 394.619   1
  -2  13   0 7536.84 387.748   1
   2  13   0 8018.92 391.514   1
   3 -13   0 12174.3 578.460   1
  -3 -13   0 11091.0 574.352   1
  -4  13   0 798.273 76.5799   1
  -4 -13   0 905.987 83.7296   1
   4 -13   0 736.681 76.9861   1
   4  13   0 980.381 85.5329   1
  -5  13   0 17036.8 785.019   1
  -5 -13   0 16970.1 785.438   1
   5 -13   0 15826.9 783.187   1
   5  13   0 17774.8 787.009   1
  -6  13   0 165.426 41.0609   1
  -6 -13   0 177.158 41.2077   1
   6  13   0 211.618 42.4906   1
   6 -13   0 250.271 45.7469   1
   7  13   0 7742.73 396.223   1
  -7  13   0 8261.26 397.716   1
  -7 -13   0 7758.36 396.866   1
   7 -13   0 7849.76 397.183   1
  -8  13   0 290.737 50.3910   1
  -8 -13   0 217.243 45.2149   1
   8 -13   0 230.340 46.7148   1
   8  13   0 214.242 46.9852   1
   9 -13   0 984.921 87.9321   1
  -9 -13   0 868.195 84.0295   1
   9  13   0 966.920 89.1612   1
  -9  13   0 797.048 79.3842   1
  10 -13   0 1746.07 129.087   1
 -10 -13   0 1722.38 125.182   1
  10  13   0 1739.59 127.336   1
 -10  13   0 1852.80 126.243   1
  11 -13   0 1362.17 108.313   1
 -11 -13   0 1457.56 110.245   1
  11  13   0 1141.94 103.624   1
 -11  13   0 1500.27 110.584   1
  12 -13   0 673.179 73.5342   1
 -12 -13   0 543.730 69.6211   1
  12  13   0 718.469 75.2284   1
 -12  13   0 623.257 72.5212   1
  13 -13   0 690.620 74.3265   1
  13  13   0 607.827 69.4295   1
 -13 -13   0 495.207 65.2693   1
 -13  13   0 651.580 71.5611   1
 -14  13   0 657.471 71.0334   1
  14 -13   0 632.667 72.0072   1
  15 -13   0 644.852 74.9539   1
  15  13   0 575.853 75.3998   1
 -15 -13   0 563.427 66.8166   1
  16 -13   0 565.335 72.0117   1
  16  13   0 542.867 69.4296   1
 -16  13   0 543.441 67.1960   1
 -16 -13   0 444.241 62.8554   1
  17  13   0 652.029 75.2961   1
 -17 -13   0 716.500 75.2832   1
  17 -13   0 643.519 74.5364   1
 -17  13   0 623.712 71.6170   1
 -18  13   0 61.8486 40.7798   1
 -18 -13   0 58.0075 37.7831   1
  18  13   0 7.62636 31.4306   1
 -19 -13   0 200.946 42.6215   1
  19  13   0 192.737 44.8089   1
 -20 -13   0 85.1597 38.8432   1
  20  13   0 42.7664 36.7408   1
   0  14   0 6591.84 341.152   1
   0 -14   0 6749.84 344.750   1
   1  14   0 1332.76 105.798   1
   1 -14   0 1579.39 113.268   1
  -1 -14   0 1356.54 106.889   1
   2  14   0 3712.85 221.753   1
  -2  14   0 3930.34 223.291   1
  -2 -14   0 4227.14 227.903   1
   2 -14   0 4059.99 226.257   1
   3 -14   0 390.566 57.9564   1
   3  14   0 336.389 48.8150   1
  -3 -14   0 269.336 47.6734   1
  -3  14   0 446.196 58.4366   1
  -4  14   0 1277.12 105.606   1
   4  14   0 1347.86 106.775   1
  -4 -14   0 1508.56 111.463   1
   4 -14   0 1440.28 109.650   1
   5 -14   0 280.966 48.6212   1
  -5  14   0 123.830 38.2642   1
   5  14   0 293.278 47.3668   1
  -5 -14   0 238.319 44.9454   1
  -6  14   0 6086.92 314.555   1
   6  14   0 5524.29 311.122   1
   6 -14   0 6016.78 314.440   1
  -6 -14   0 6447.91 318.112   1
  -7  14   0 463.948 61.8868   1
   7 -14   0 395.452 57.2578   1
  -8  14   0 6124.28 308.811   1
   8  14   0 5423.19 304.866   1
  -8 -14   0 5964.80 307.500   1
   8 -14   0 5582.94 304.688   1
   9 -14   0 419.228 62.2473   1
  -9  14   0 390.091 56.2587   1
   9  14   0 289.137 53.8066   1
  -9 -14   0 339.442 53.3869   1
 -10 -14   0 396.620 59.4499   1
  10  14   0 356.006 58.3160   1
 -11  14   0 502.500 62.6208   1
  11  14   0 352.720 56.2725   1
  11 -14   0 366.589 57.5856   1
 -11 -14   0 310.051 51.5838   1
 -12  14   0 65.6696 39.4200   1
  12 -14   0 250.728 52.3100   1
  13  14   0 333.543 53.8845   1
 -13 -14   0 389.731 55.4211   1
  13 -14   0 444.621 62.0138   1
 -14  14   0 437.848 62.0541   1
  14  14   0 402.696 56.0995   1
  14 -14   0 353.217 59.1487   1
 -14 -14   0 313.744 50.9592   1
 -15 -14   0 180.767 45.6931   1
  15  14   0 203.638 42.5955   1
 -16  14   0 2032.89 141.007   1
 -16 -14   0 1825.66 130.417   1
  16  14   0 2085.51 138.504   1
  16 -14   0 2111.50 142.873   1
 -17 -14   0 377.290 55.5312   1
  17  14   0 482.296 61.6425   1
 -18 -14   0 92.0441 38.8542   1
  18  14   0 89.6693 39.5761   1
 -19 -14   0 14.0064 36.4591   1
  19  14   0 7.28571 37.4526   1
   0  15   0 37.3121 37.8855   1
   0 -15   0 22.9544 38.3303   1
   1  15   0 1141.85 94.5007   1
  -1  15   0 1024.82 92.0691   1
   1 -15   0 1069.20 93.8611   1
  -1 -15   0 1046.68 91.7207   1
   2  15   0 7.57617 35.8237   1
   2 -15   0 15.6182 38.0273   1
  -2 -15   0-7.69933 40.5793   1
  -2  15   0 15.0546 37.6879   1
   3 -15   0 710.193 74.3302   1
  -3  15   0 579.989 69.5996   1
   4 -15   0-7.76089 31.3078   1
  -4 -15   0 23.2866 37.2651   1
  -4  15   0 52.7255 36.6894   1
  -5  15   0 3725.44 216.856   1
   5  15   0 3636.45 216.656   1
   5 -15   0 3827.78 219.293   1
  -5 -15   0 3932.63 221.054   1
   6  15   0 15.1688 31.2134   1
  -6 -15   0-23.0835 32.2935   1
  -7 -15   0 2268.99 151.069   1
   7  15   0 2238.10 151.140   1
   8 -15   0-7.78031 30.0368   1
  -8  15   0-7.58374 35.3105   1
   8  15   0 7.87276 29.6949   1
  -8 -15   0 7.68948 26.0956   1
  -9  15   0 184.114 47.7974   1
   9  15   0 234.234 49.3378   1
   9 -15   0 277.172 50.1350   1
  -9 -15   0 194.064 49.1799   1
 -10  15   0 30.6692 35.7467   1
  10 -15   0 56.4111 44.0367   1
 -11  15   0 7.66744 36.2616   1
  11  15   0 22.9869 33.9712   1
 -11 -15   0 15.1087 30.4706   1
  11 -15   0 24.3747 40.1320   1
 -12  15   0 154.005 43.9011   1
  12  15   0 152.462 43.0151   1
  12 -15   0 138.903 44.0333   1
 -12 -15   0 135.450 42.0192   1
 -13 -15   0 37.2969 39.8297   1
  13  15   0 45.1865 40.6868   1
 -14  15   0 282.315 54.5937   1
  14  15   0 284.837 57.0776   1
 -14 -15   0 405.993 62.1968   1
 -15  15   0 579.552 68.4595   1
 -15 -15   0 488.929 62.6815   1
  15  15   0 579.606 68.5856   1
  15 -15   0 590.185 74.6668   1
 -17 -15   0 598.736 66.0487   1
  17  15   0 656.884 73.2638   1
   0  16   0 22.8650 36.0753   1
   0 -16   0 54.3205 34.4360   1
   1  16   0-15.2657 34.9793   1
  -1  16   0 7.53846 35.0996   1
  -1 -16   0-7.80299 29.4317   1
   1 -16   0 23.4900 38.1276   1
   2  16   0 200.713 48.1258   1
  -2  16   0 197.653 45.7281   1
  -2 -16   0 171.608 42.7514   1
   2 -16   0 119.447 44.1066   1
   3 -16   0 205.792 46.5740   1
  -3 -16   0 274.278 52.4608   1
  -3  16   0 192.920 45.4561   1
   4 -16   0 512.061 64.8109   1
   4  16   0 485.414 64.5020   1
  -4 -16   0 535.135 67.2932   1
  -4  16   0 545.666 65.6802   1
   5 -16   0 23.6964 39.0085   1
  -5  16   0-46.0609 43.3189   1
   5  16   0 7.62540 33.7994   1
  -5 -16   0 23.3962 34.5678   1
   6 -16   0 859.379 85.8740   1
   6  16   0 855.929 85.0577   1
  -6 -16   0 863.420 85.7868   1
  -6  16   0 1020.56 89.8861   1
   7 -16   0 7.96382 32.7746   1
  -7  16   0 7.62375 37.1234   1
   7  16   0-7.82386 39.6970   1
  -7 -16   0-15.4229 36.4618   1
  -8  16   0 1693.81 125.563   1
   8  16   0 1879.17 128.798   1
  -8 -16   0 1585.77 122.431   1
   8 -16   0 1635.05 124.428   1
  -9  16   0 145.245 47.6606   1
   9  16   0 171.219 43.5998   1
  -9 -16   0 193.183 44.2240   1
   9 -16   0 166.645 46.7715   1
 -10  16   0 772.041 78.5395   1
  10  16   0 686.961 76.0033   1
 -10 -16   0 677.614 74.7815   1
  10 -16   0 680.875 75.8945   1
 -11  16   0-15.5041 38.2846   1
  11  16   0-7.60241 31.9080   1
 -11 -16   0-7.49600 30.8505   1
  11 -16   0 8.01885 34.2967   1
 -12  16   0 23.1325 33.5853   1
  12  16   0 7.53808 31.0245   1
 -12 -16   0-7.44158 35.1876   1
  12 -16   0 8.12355 34.0958   1
 -13  16   0 406.970 63.2711   1
  13  16   0 556.496 66.3259   1
 -13 -16   0 477.903 65.2188   1
  13 -16   0 406.754 62.1325   1
 -14 -16   0 318.928 50.9979   1
 -14  16   0 329.469 56.5593   1
  14  16   0 375.353 55.1515   1
 -15 -16   0 253.247 50.4275   1
  15  16   0 343.317 54.7073   1
 -16 -16   0 279.485 50.4129   1
  16  16   0 289.165 57.8957   1
   0  17   0 46.1985 43.9398   1
   0 -17   0 31.4131 41.4232   1
  -1  17   0 773.913 80.2163   1
   1  17   0 681.543 75.2278   1
  -1 -17   0 805.722 79.1947   1
   1 -17   0 594.218 75.0020   1
   2  17   0 61.9046 37.2869   1
  -2  17   0 37.8231 34.2652   1
   2 -17   0 79.4860 36.5783   1
  -2 -17   0 133.471 42.5065   1
  -3  17   0-7.70326 41.5801   1
   3 -17   0-16.0912 37.4643   1
  -4  17   0 1098.60 95.7595   1
   4 -17   0 1152.28 97.4696   1
   5 -17   0 135.294 45.1131   1
  -5 -17   0 46.4613 30.2021   1
  -5  17   0 169.557 48.5024   1
   6 -17   0 95.5538 42.4948   1
   6  17   0 38.5696 31.1314   1
  -6 -17   0 7.71600 28.4314   1
  -6  17   0-7.70838 39.6433   1
   7  17   0 257.841 47.2487   1
   8 -17   0 305.767 55.6977   1
  -8  17   0 353.322 55.5423   1
   8  17   0 409.650 58.6912   1
  -8 -17   0 283.806 50.1903   1
   9  17   0 459.532 63.0502   1
  -9 -17   0 618.988 67.3618   1
   9 -17   0 560.943 70.0007   1
 -10  17   0 405.644 59.0128   1
  10  17   0 325.314 56.1583   1
 -10 -17   0 441.838 57.5111   1
  10 -17   0 342.989 58.0645   1
 -11  17   0 471.902 64.2777   1
  11  17   0 425.989 61.7140   1
 -11 -17   0 442.669 64.5329   1
  11 -17   0 536.920 66.1316   1
 -12  17   0 15.3339 43.7212   1
 -12 -17   0-14.6313 37.1190   1
  12  17   0 37.0087 41.3202   1
  12 -17   0-15.7414 36.6470   1
 -13 -17   0 309.176 54.2985   1
  13  17   0 254.034 52.4569   1
 -14 -17   0-14.1341 33.9175   1
  14  17   0 14.3501 34.4357   1
   0  18   0 533.037 67.1914   1
   0 -18   0 638.805 71.1174   1
  -1  18   0 638.800 76.2522   1
   1  18   0 567.983 72.5787   1
   1 -18   0 619.669 74.4881   1
   2  18   0 155.289 40.9036   1
  -2  18   0 161.861 49.1323   1
  -2 -18   0 141.996 43.5250   1
   2 -18   0 125.345 38.6605   1
  -3  18   0 15.1335 35.8160   1
   3  18   0 69.2895 41.5862   1
   3 -18   0 63.6523 39.8699   1
  -3 -18   0 7.87677 36.1353   1
  -4  18   0-7.67500 41.9120   1
   4  18   0-7.61949 39.6734   1
   4 -18   0 16.1107 39.7905   1
  -4 -18   0 86.2036 45.6181   1
   5  18   0 68.2414 36.9806   1
   5 -18   0 56.3858 42.5041   1
  -5 -18   0 23.1124 31.1350   1
  -5  18   0 54.1446 42.2821   1
   6 -18   0 183.179 48.0201   1
  -6  18   0 69.5529 43.4698   1
   7 -18   0 15.8698 35.7885   1
   7  18   0 38.7318 40.8399   1
  -7 -18   0 7.59641 37.5303   1
  -7  18   0 38.2639 40.8356   1
  -8  18   0-15.4011 40.5848   1
   8 -18   0-23.9017 41.4751   1
  -8 -18   0 22.8002 39.0660   1
  -9 -18   0 22.3707 34.3482   1
   9  18   0 143.262 47.8172   1
 -10  18   0 537.700 68.6989   1
  10 -18   0 484.825 65.1944   1
 -11 -18   0 979.920 86.4071   1
  11  18   0 833.124 83.3640   1
 -12 -18   0 42.7395 36.2069   1
  12  18   0 57.6347 40.7100   1
   0 -19   0-7.78060 38.4260   1
   1  19   0 38.2941 40.9112   1
  -1 -19   0 62.3636 36.9226   1
   2  19   0 106.645 36.9546   1
  -2 -19   0 147.911 42.8435   1
   3  19   0 98.5735 47.2346   1
  -3 -19   0 54.4404 39.5979   1
  -4  19   0 59.9022 40.5378   1
   4  19   0 89.9002 38.1432   1
  -4 -19   0 91.1650 34.9591   1
   4 -19   0 31.5333 37.9672   1
   5  19   0 67.5427 44.1729   1
  -5  19   0 83.0660 45.7322   1
  -5 -19   0 30.3274 42.8445   1
   5 -19   0 31.8968 38.8979   1
  -6  19   0-22.7983 34.8284   1
   6  19   0 30.3486 32.4516   1
   6 -19   0 8.00939 38.4419   1
  -6 -19   0 14.9751 29.5587   1
   7 -19   0-7.86253 39.8988   1
  -7  19   0-23.0144 40.9266   1
   8 -19   0 86.1193 33.5518   1
  -8  19   0 7.50159 39.1089   1
  -8 -19   0 59.4403 32.4308   1
   8  19   0 30.8990 34.3060   1
  -9 -19   0 130.973 44.1112   1
   9  19   0 181.547 50.6415   1
  -1  20   0 82.9214 39.4037   1
  -2 -20   0 276.614 56.2356   1
  -2  20   0 291.202 55.0742   1
   2  20   0 320.830 56.7226   1
  -3 -20   0 134.339 47.7792   1
   3  20   0 66.3694 45.2218   1
  -4 -20   0 372.727 59.9178   1
   4  20   0 452.971 65.2415   1
   5 -20   0 399.695 61.9448   1
  -5 -20   0 469.108 59.9829   1
   5  20   0 441.817 62.6214   1
  -5  20   0 537.934 69.3502   1
  -6 -20   0 29.0980 38.3463   1
   6  20   0 7.41500 43.5918   1
  -6  20   0 14.7218 34.8122   1
  26   0  -1 14.9024 37.3233   1
 -26   0   1-64.3950 42.4831   1
  24   0  -1-7.64628 37.7743   1
 -24   0   1-36.2300 41.3323   1
  23   0  -1 7.65577 35.6458   1
 -23   0   1-7.14798 37.6721   1
  22   0  -1 38.1968 37.2269   1
 -22   0   1 28.5964 39.9350   1
  21   0  -1 7.64017 38.2573   1
 -21   0   1 21.6075 34.0617   1
  20   0  -1-7.64689 34.4821   1
 -20   0   1 42.3576 37.2139   1
  19   0  -1-7.90527 28.3641   1
 -19   0   1 19.7474 25.4146   1
  18   0  -1 36.8582 35.8960   1
 -18   0   1-20.1130 29.7169   1
  17   0  -1-14.1647 31.3924   1
 -17   0   1 6.57234 31.0760   1
  16   0  -1-27.5360 31.5698   1
  15   0  -1-32.8832 28.1383   1
 -15   0   1-6.08969 24.5677   1
  14   0  -1-12.5924 30.2219   1
 -14   0   1 28.9044 23.3154   1
  13   0  -1 5.97083 27.8006   1
 -13   0   1-5.46341 25.8324   1
  12   0  -1 5.44442 27.9856   1
 -12   0   1-10.4711 23.9937   1
  11   0  -1 44.5937 27.9853   1
 -11   0   1 14.7154 22.8706   1
  10   0  -1-4.51510 24.3806   1
 -10   0   1-26.9923 26.4537   1
   9   0  -1-32.6260 24.2242   1
  -9   0   1-12.3016 21.3667   1
   8   0  -1-3.63871 21.5971   1
  -8   0   1 7.34401 23.7982   1
   6   0  -1-31.7281 21.4539   1
  -6   0   1-13.6013 18.2138   1
   5   0  -1 17.1264 16.2465   1
  -5   0   1-6.60885 16.7181   1
   4   0  -1 20.3838 16.5753   1
  -4   0   1 28.5319 18.5626   1
   3   0  -1 2.31975 13.1278   1
  -3   0   1 11.9419 13.2269   1
   1   0   1-0.94782 10.7251   1
  -1   0  -1 0.94329 8.54045   1
   2   0   1-18.8381 15.2419   1
  -2   0  -1-11.6649 14.8112   1
   3   0   1-9.76224 17.1596   1
  -3   0  -1-1.97413 12.1611   1
   4   0   1 19.5997 21.3439   1
  -4   0  -1-2.46428 20.1846   1
   6   0   1 30.5985 23.9124   1
  -6   0  -1-10.2336 22.1113   1
   7   0   1 7.73029 20.1348   1
  -7   0  -1 27.0331 20.3674   1
   8   0   1-21.7075 19.5945   1
  -8   0  -1-21.4268 22.3274   1
   9   0   1-24.1472 24.1793   1
  -9   0  -1 32.6035 27.1079   1
  10   0   1-10.8646 25.2954   1
 -10   0  -1-4.92672 24.3330   1
  12   0   1-12.1698 26.0291   1
 -12   0  -1-11.1882 21.6024   1
  13   0   1 51.1185 31.1400   1
 -13   0  -1 5.92425 33.0954   1
  14   0   1 6.68160 30.6215   1
 -14   0  -1-18.5758 32.2344   1
  15   0   1 6.91478 31.1734   1
 -15   0  -1-6.42733 30.3901   1
 -17   0  -1-26.3813 31.6738   1
  18   0   1 7.64122 32.6822   1
  19   0   1-7.56840 35.2394   1
 -19   0  -1 14.2509 35.1897   1
  20   0   1 45.5787 32.5541   1
 -20   0  -1 50.1104 34.9192   1
  21   0   1-7.58333 34.1873   1
 -21   0  -1 7.06789 34.4166   1
  22   0   1 22.7712 36.9739   1
  23   0   1 45.3551 40.8232   1
 -23   0  -1 21.4780 36.3520   1
  24   0   1 22.5696 33.9228   1
 -24   0  -1 7.08472 38.6864   1
  25   0   1 29.3193 36.6983   1
 -25   0  -1-14.0857 33.3012   1
  26   0   1 7.23616 33.6934   1
 -26   0  -1 6.75350 31.9337   1
  26   1  -1 22.1546 33.3147   1
 -26   1   1 21.0331 31.0997   1
 -26  -1   1 42.1328 34.7001   1
  24  -1  -1 69.0880 41.5650   1
  24   1  -1 129.577 43.1382   1
 -24  -1   1 64.2455 41.2623   1
 -24   1   1 44.0814 38.8625   1
  23  -1  -1 54.0364 40.2821   1
 -23   1   1 73.3659 36.3396   1
  22   1  -1 225.837 52.3756   1
  22  -1  -1 254.407 47.2535   1
 -22  -1   1 175.112 44.2745   1
 -22   1   1 283.556 50.3404   1
  21   1  -1-15.8159 35.6519   1
  21  -1  -1 15.1045 35.1650   1
 -21  -1   1 7.01397 32.6587   1
 -21   1   1 21.6532 34.6417   1
  20   1  -1 439.600 62.6981   1
  20  -1  -1 470.479 64.2826   1
 -20  -1   1 491.739 61.6842   1
 -20   1   1 608.509 66.6667   1
  19  -1  -1 1091.76 92.1543   1
  19   1  -1 1102.74 94.8908   1
 -19   1   1 1148.23 92.5689   1
 -19  -1   1 982.582 88.9999   1
  18  -1  -1 971.690 91.6409   1
  18   1  -1 1106.10 92.6825   1
 -18   1   1 966.599 85.8099   1
 -18  -1   1 983.141 85.1936   1
  17  -1  -1 721.351 72.5920   1
 -17   1   1 760.065 72.6487   1
  16   1  -1 950.281 90.9942   1
  16  -1  -1 1003.32 85.5512   1
 -16  -1   1 1079.41 84.7860   1
 -16   1   1 890.760 79.3330   1
  15   1  -1 2386.57 156.741   1
  15  -1  -1 2957.73 167.556   1
 -15  -1   1 2930.15 163.544   1
 -15   1   1 2513.47 154.039   1
  14   1  -1 158.495 37.8943   1
 -14  -1   1 175.774 39.6141   1
 -14   1   1 67.5448 26.7024   1
  13   1  -1 10242.5 487.962   1
 -13  -1   1 10447.2 489.147   1
  13  -1  -1 10173.0 489.263   1
  12   1  -1 1670.37 111.297   1
  12  -1  -1 1903.31 115.568   1
 -12  -1   1 1934.82 115.808   1
  11   1  -1 85.0969 25.4100   1
  11  -1  -1 85.6889 27.8374   1
 -11   1   1 122.287 28.7551   1
 -11  -1   1 102.256 28.8483   1
  10  -1  -1 361.977 45.1865   1
  10   1  -1 558.678 50.8731   1
 -10  -1   1 583.684 53.6578   1
 -10   1   1 422.742 45.3778   1
   9   1  -1 4545.78 227.159   1
   9  -1  -1 4542.59 226.757   1
  -9  -1   1 4837.35 227.816   1
  -9   1   1 4145.79 222.022   1
   8   1  -1 15822.1 780.082   1
   8  -1  -1 19190.5 783.735   1
  -8  -1   1 18433.5 784.048   1
  -8   1   1 16686.0 780.448   1
   7   1  -1 10210.9 471.004   1
  -7  -1   1 10429.2 471.464   1
   6   1  -1 88602.6 3903.61   1
  -6   1   1 92060.3 3900.27   1
   6  -1  -1 83926.6 3902.45   1
  -6  -1   1 95906.0 3903.42   1
   5   1  -1 57242.5 2774.27   1
  -5   1   1 71832.4 2774.82   1
  -5  -1   1 69966.1 2776.27   1
   5  -1  -1 58351.8 2773.02   1
   4   1  -1 23826.1 975.346   1
  -4   1   1 21430.8 970.874   1
  -4  -1   1 24317.0 974.965   1
   4  -1  -1 20057.1 973.192   1
  -3  -1   1 138169. 5472.65   1
  -3   1   1 134687. 5470.13   1
   3  -1  -1 142401. 5470.83   1
  -2  -1   1 6431.69 241.153   1
   2  -1  -1 6214.26 237.473   1
   2   1  -1 6099.81 240.342   1
   1   1  -1 28403.5 1224.07   1
  -1  -1   1 28163.9 1224.23   1
   0   1  -1 1770.80 92.7675   1
   0  -1   1 2009.90 93.7280   1
   0   1   1 2073.69 91.7019   1
   0  -1  -1 2097.54 91.8125   1
   1  -1   1 468.587 30.8095   1
  -1   1  -1 491.527 30.5394   1
   1   1   1 505.651 31.3535   1
  -1  -1  -1 483.518 31.0082   1
  -2  -1  -1 1332.46 71.5036   1
  -2   1  -1 1397.04 71.8301   1
   3   1   1 205461. 8915.31   1
   3  -1   1 202464. 8914.02   1
  -3  -1  -1 199109. 8914.68   1
  -3   1  -1 219651. 8914.18   1
   4   1   1 49106.8 2195.63   1
   4  -1   1 54652.8 2196.86   1
  -4  -1  -1 51062.9 2197.10   1
  -4   1  -1 47681.7 2194.72   1
   6   1   1 40248.9 1749.01   1
   6  -1   1 40272.9 1748.39   1
  -6  -1  -1 41609.4 1748.22   1
  -6   1  -1 37940.0 1744.32   1
   7  -1   1 5972.36 267.716   1
  -7  -1  -1 5467.75 265.860   1
  -7   1  -1 5543.70 263.509   1
   8   1   1 5791.11 286.455   1
   8  -1   1 5491.16 284.064   1
  -8  -1  -1 6136.73 287.801   1
  -8   1  -1 6012.06 284.107   1
   9   1   1 14611.4 685.361   1
   9  -1   1 14891.6 686.895   1
  -9  -1  -1 15606.1 687.713   1
  -9   1  -1 15124.7 683.573   1
  10   1   1 1574.63 112.389   1
  10  -1   1 1860.49 116.769   1
 -10  -1  -1 2027.74 118.665   1
 -10   1  -1 1866.12 113.253   1
  12   1   1 3415.33 193.600   1
  12  -1   1 3339.86 196.648   1
 -12  -1  -1 4018.08 200.477   1
 -12   1  -1 3397.10 192.939   1
  13   1   1 445.802 56.5991   1
  13  -1   1 510.145 59.9651   1
 -13  -1  -1 332.916 52.5752   1
 -13   1  -1 338.081 48.5894   1
  14  -1   1 573.693 62.7542   1
  14   1   1 635.059 68.1293   1
 -14  -1  -1 465.026 57.3427   1
 -14   1  -1 584.039 61.7158   1
  15   1   1 1801.23 121.970   1
 -15  -1  -1 1820.58 117.014   1
 -15   1  -1 1603.88 112.682   1
  16   1   1 21.7956 33.8666   1
 -16  -1  -1 53.1505 36.3101   1
  17   1   1 245.439 49.3259   1
  17  -1   1 295.065 49.2721   1
 -17  -1  -1 301.876 47.7870   1
 -17   1  -1 278.192 46.6301   1
  18   1   1 45.1733 36.1539   1
  18  -1   1 29.3672 38.7124   1
 -18  -1  -1 27.9033 30.4061   1
 -18   1  -1 13.7218 29.3678   1
  19  -1   1 22.4126 34.7861   1
 -19   1  -1-7.03304 33.7553   1
  20   1   1 48.8781 37.3816   1
  20  -1   1 68.1090 34.1703   1
 -20  -1  -1 33.8739 33.0448   1
 -20   1  -1 28.7474 35.5438   1
  21   1   1 217.376 48.2785   1
  21  -1   1 145.768 43.3530   1
 -21  -1  -1 250.473 49.7904   1
 -21   1  -1 238.551 48.4849   1
  22   1   1 61.1500 38.4580   1
 -22  -1  -1 115.096 44.4707   1
  23   1   1 195.831 46.8350   1
  23  -1   1 197.178 45.8890   1
 -23   1  -1 217.867 52.1892   1
 -23  -1  -1 218.080 46.8178   1
  24  -1   1 106.346 42.0616   1
  24   1   1 14.8678 29.5159   1
 -24  -1  -1 118.355 39.4137   1
 -24   1  -1 77.3999 38.1101   1
  25  -1   1-29.7985 38.2923   1
  25   1   1-7.31184 32.9634   1
 -25  -1  -1 20.7337 32.1793   1
 -25   1  -1 6.89159 36.7612   1
  26  -1   1 7.24339 32.1082   1
  26   1   1 14.3669 31.8426   1
 -26  -1  -1 6.75180 36.4437   1
 -26   1  -1 6.73027 36.7475   1
  26   2  -1 59.0409 41.6548   1
 -26  -2   1-6.90025 38.1106   1
  25   2  -1 45.4949 36.4246   1
 -25  -2   1 28.4325 34.6477   1
  24  -2  -1 828.946 82.8228   1
  24   2  -1 801.473 82.6447   1
 -24   2   1 785.939 77.3412   1
 -24  -2   1 674.021 73.9532   1
  23   2  -1 23.8722 38.1965   1
  23  -2  -1 7.79394 38.4964   1
 -23  -2   1-7.04324 31.7597   1
 -23   2   1 50.6204 39.0365   1
  22   2  -1 15.6024 36.8863   1
  22  -2  -1-7.75193 35.5251   1
 -22  -2   1-28.8062 38.8692   1
 -22   2   1 21.8096 30.5111   1
  21   2  -1 23.4637 36.9850   1
  21  -2  -1 30.4773 30.7282   1
 -21  -2   1 7.19229 30.1906   1
 -21   2   1-7.31588 30.1131   1
  20   2  -1 543.526 67.9390   1
  20  -2  -1 518.499 66.0449   1
 -20  -2   1 595.143 67.7629   1
 -20   2   1 634.088 68.5065   1
  19   2  -1 22.9480 34.4907   1
  19  -2  -1-14.7938 30.4480   1
 -19  -2   1 7.02944 35.1995   1
 -19   2   1 42.0411 33.6345   1
  18   2  -1 271.723 48.1102   1
  18  -2  -1 288.065 50.1437   1
 -18  -2   1 301.979 49.3360   1
 -18   2   1 450.188 56.7570   1
  17   2  -1 1098.05 90.0415   1
  17  -2  -1 875.684 85.3782   1
 -17  -2   1 941.169 84.8474   1
 -17   2   1 1178.02 91.3753   1
  16  -2  -1 13.3119 28.4925   1
 -16  -2   1 20.1819 31.8316   1
 -16   2   1 50.6646 32.9902   1
  15   2  -1 1632.19 114.488   1
  15  -2  -1 1433.60 110.933   1
 -15  -2   1 1747.35 117.533   1
 -15   2   1 1740.05 114.695   1
  14   2  -1 30827.0 1407.10   1
  14  -2  -1 31562.0 1403.78   1
 -14  -2   1 32948.7 1407.95   1
 -14   2   1 30834.5 1400.01   1
  13   2  -1 3622.50 196.674   1
 -13  -2   1 3899.71 200.796   1
 -13   2   1 3211.50 190.338   1
  12  -2  -1 85.5129 27.1559   1
 -12   2   1-5.05124 22.4360   1
  11   2  -1 3966.94 212.927   1
  11  -2  -1 4065.27 211.881   1
 -11  -2   1 3896.54 215.639   1
 -11   2   1 4269.94 211.429   1
  10   2  -1 14324.9 669.196   1
  10  -2  -1 15317.9 669.703   1
 -10  -2   1 15174.1 672.351   1
 -10   2   1 14033.8 665.019   1
   9   2  -1 14256.2 681.960   1
  -9   2   1 15711.6 680.503   1
   9  -2  -1 15149.5 681.917   1
  -9  -2   1 15056.7 683.188   1
   8   2  -1 189.974 30.9235   1
  -8   2   1 143.587 26.3587   1
  -8  -2   1 165.512 27.9450   1
   8  -2  -1 198.413 29.3233   1
   7   2  -1 28064.4 1205.58   1
  -7   2   1 28474.7 1200.68   1
  -7  -2   1 25528.6 1201.45   1
   7  -2  -1 27119.6 1199.83   1
  -6   2   1 12482.6 566.098   1
   6  -2  -1 12795.7 566.971   1
   5   2  -1 4329.53 194.698   1
  -5   2   1 3660.29 188.807   1
  -5  -2   1 4165.18 193.705   1
   5  -2  -1 3911.07 191.310   1
   4   2  -1 267128. 12793.2   1
  -4  -2   1 300523. 12794.6   1
  -4   2   1 309389. 12789.8   1
   4  -2  -1 306443. 12791.2   1
  -3  -2   1 71257.0 3194.51   1
   3   2  -1 78638.3 3194.18   1
  -3   2   1 71091.9 3190.61   1
   3  -2  -1 74735.7 3190.26   1
  -2  -2   1 69518.8 2987.30   1
   2  -2  -1 72703.8 2983.50   1
  -2   2   1 66954.2 2982.33   1
   2   2  -1 67107.1 2985.45   1
   1  -2  -1 5630.71 253.032   1
  -1  -2   1 5477.44 255.627   1
  -1   2   1 5687.53 252.453   1
   1   2  -1 5804.67 255.531   1
   0  -2   1 46910.0 1915.87   1
   0   2  -1 48228.2 1915.31   1
   0   2   1 44703.7 1913.00   1
   1  -2   1 4255.67 164.866   1
  -1  -2  -1 4041.38 163.660   1
   2  -2   1 35317.3 1584.64   1
  -2   2  -1 34901.8 1584.45   1
   2   2   1 39121.2 1587.07   1
  -2  -2  -1 36927.4 1585.41   1
  -3  -2  -1 13064.6 575.560   1
   3   2   1 11959.7 573.504   1
  -3   2  -1 13176.5 573.952   1
   3  -2   1 13542.5 576.032   1
  -4  -2  -1 81169.6 3480.29   1
  -4   2  -1 84466.4 3481.56   1
   4  -2   1 80292.6 3481.04   1
   4   2   1 75576.3 3480.97   1
  -5  -2  -1 5056.79 251.252   1
   5   2   1 5561.28 256.132   1
   6   2   1 38431.0 1727.91   1
   6  -2   1 40015.9 1728.14   1
  -6  -2  -1 40494.1 1728.64   1
  -6   2  -1 38948.5 1726.90   1
   7   2   1 28670.8 1382.55   1
   7  -2   1 30593.7 1383.38   1
  -7  -2  -1 32282.7 1386.02   1
  -7   2  -1 34198.0 1384.26   1
   8   2   1 31.4526 25.3584   1
   8  -2   1 8.79517 21.4186   1
  -8  -2  -1-4.67457 23.4083   1
  -8   2  -1 8.43819 21.1283   1
   9   2   1 17582.4 833.131   1
   9  -2   1 18953.5 835.226   1
  -9  -2  -1 18645.3 836.081   1
  -9   2  -1 18770.4 832.306   1
  10   2   1 31232.1 1339.15   1
  10  -2   1 29430.5 1336.21   1
 -10  -2  -1 29760.4 1340.02   1
 -10   2  -1 29973.4 1334.49   1
  11   2   1 1274.82 91.6765   1
 -11  -2  -1 1228.85 93.8917   1
  12   2   1 109.179 34.4233   1
  12  -2   1 41.2926 30.1551   1
 -12  -2  -1 115.675 35.9745   1
 -12   2  -1 83.9181 30.4185   1
  13   2   1 4820.88 256.353   1
  13  -2   1 4850.68 255.984   1
 -13  -2  -1 5187.82 260.313   1
 -13   2  -1 4665.78 252.594   1
  14   2   1 3939.86 219.426   1
 -14  -2  -1 4269.33 222.399   1
 -14   2  -1 4331.62 221.709   1
  15   2   1 20.4852 31.2954   1
  15  -2   1-6.74583 30.4144   1
 -15  -2  -1 20.2972 33.8760   1
 -15   2  -1 6.48454 28.7452   1
  16   2   1 11362.5 535.147   1
 -16  -2  -1 10908.2 532.974   1
  17   2   1 45.3638 34.6998   1
  17  -2   1 29.0720 37.4063   1
 -17  -2  -1 20.6655 28.4119   1
 -17   2  -1 82.5205 36.2915   1
  18  -2   1-14.8090 29.2335   1
 -18  -2  -1 21.0270 30.5317   1
 -18   2  -1 28.2704 26.6637   1
  19  -2   1 1085.13 93.2791   1
 -19   2  -1 1005.40 90.6963   1
  20   2   1 216.851 48.5517   1
  20  -2   1 152.174 46.0563   1
 -20  -2  -1 257.684 47.6286   1
 -20   2  -1 202.945 47.4629   1
  21   2   1 15.5051 32.5707   1
  21  -2   1 46.3890 39.2565   1
 -21  -2  -1 50.0298 35.8138   1
 -21   2  -1 28.7405 34.5161   1
  22   2   1 8.00633 39.5406   1
 -22  -2  -1 6.90610 35.4999   1
  23   2   1 76.8240 44.4195   1
  23  -2   1 84.0986 36.3407   1
 -23  -2  -1 98.9454 40.8904   1
 -23   2  -1 85.4266 39.4826   1
  24   2   1 37.3423 33.6786   1
  24  -2   1-7.50096 36.0083   1
 -24   2  -1 14.0934 39.7705   1
 -24  -2  -1 21.0427 32.6681   1
  25  -2   1 36.5837 36.6892   1
 -25   2  -1 55.6666 35.8253   1
  26   2   1 91.8283 41.7581   1
 -26  -2  -1 152.985 45.3648   1
 -26   2  -1 60.8990 40.0217   1
  25   3  -1 173.496 43.8957   1
 -25  -3   1 95.0206 39.4974   1
  24   3  -1 114.725 41.3834   1
  24  -3  -1 68.2138 39.5629   1
 -24  -3   1 21.5028 31.3534   1
 -24   3   1 87.3684 41.6205   1
  23   3  -1 727.447 78.8215   1
  23  -3  -1 759.126 77.4871   1
 -23  -3   1 632.754 73.1376   1
 -23   3   1 628.637 72.9259   1
  22   3  -1 39.4291 36.2595   1
  22  -3  -1 30.8166 38.1618   1
 -22  -3   1 129.155 41.8652   1
 -22   3   1 65.3356 39.7451   1
  21   3  -1-7.87205 30.3929   1
  21  -3  -1-15.3240 36.7743   1
 -21  -3   1 7.22249 30.8916   1
 -21   3   1-21.5813 35.0313   1
  20  -3  -1 37.9087 35.8601   1
 -20   3   1 7.08642 31.4236   1
  19   3  -1 1699.88 120.594   1
  19  -3  -1 1597.53 121.074   1
 -19  -3   1 1488.87 117.330   1
 -19   3   1 1842.35 122.572   1
  18   3  -1 14.4990 29.9188   1
  18  -3  -1 51.0955 34.5859   1
 -18   3   1 88.1954 32.6372   1
  17   3  -1 14.1911 28.6254   1
  17  -3  -1 49.5132 31.3650   1
 -17  -3   1 14.1961 29.2253   1
 -17   3   1 13.2029 26.6340   1
  16   3  -1 399.156 54.2314   1
  16  -3  -1 413.907 55.2947   1
 -16  -3   1 553.689 62.0173   1
 -16   3   1 518.546 57.8731   1
  15   3  -1 18703.4 862.067   1
  15  -3  -1 19123.4 863.731   1
 -15  -3   1 19714.0 865.846   1
 -15   3   1 17927.2 857.659   1
  14   3  -1 4110.16 221.956   1
  14  -3  -1 4190.60 220.901   1
 -14  -3   1 4062.39 220.494   1
 -14   3   1 3716.09 213.757   1
  13   3  -1 20861.3 996.666   1
 -13  -3   1 23147.9 1003.19   1
 -13   3   1 21828.2 995.257   1
  13  -3  -1 22719.4 998.855   1
 -12  -3   1 413.088 49.0136   1
 -12   3   1 414.238 48.3884   1
  12   3  -1 368.707 46.2198   1
  11   3  -1 2816.15 165.064   1
  11  -3  -1 2742.45 162.411   1
 -11  -3   1 3179.18 169.385   1
 -11   3   1 3008.62 162.703   1
  10   3  -1 954.584 75.8434   1
 -10   3   1 914.543 70.0233   1
  10  -3  -1 965.817 73.3575   1
 -10  -3   1 1076.40 77.6233   1
   9   3  -1 34935.1 1567.77   1
  -9   3   1 36131.6 1561.26   1
  -9  -3   1 35220.8 1563.57   1
   9  -3  -1 35583.2 1563.46   1
   8   3  -1 784.854 65.0666   1
  -8   3   1 870.595 61.7358   1
  -8  -3   1 771.159 62.2266   1
   8  -3  -1 937.465 64.0336   1
   7   3  -1 4832.00 255.843   1
  -7   3   1 5455.07 252.535   1
   7  -3  -1 5396.06 253.486   1
  -7  -3   1 5257.78 257.362   1
  -6  -3   1 5023.01 255.005   1
   6   3  -1 5557.50 256.410   1
   5  -3  -1 60545.2 2607.48   1
  -5  -3   1 59506.3 2611.76   1
  -5   3   1 62231.6 2608.04   1
   5   3  -1 57348.3 2614.20   1
   4  -3  -1 5012.28 239.022   1
  -4  -3   1 5375.64 244.446   1
   4   3  -1 4887.00 243.019   1
  -4   3   1 5282.13 240.835   1
  -3  -3   1 1783.28 99.3522   1
   3  -3  -1 1918.10 97.0737   1
  -3   3   1 1841.61 95.9529   1
   3   3  -1 1830.87 99.9945   1
  -2  -3   1 9961.23 438.030   1
   2   3  -1 9823.05 436.882   1
  -2   3   1 10413.0 433.571   1
   2  -3  -1 8815.14 432.208   1
  -1   3   1 965.969 56.4152   1
   1   3  -1 990.711 59.5710   1
  -1  -3   1 1012.14 59.4571   1
   1  -3  -1 945.031 57.3779   1
   0  -3  -1 49987.1 2114.17   1
   0   3   1 52950.7 2113.91   1
   0  -3   1 54352.9 2117.96   1
  -1  -3  -1 370495. 16715.7   1
   1  -3   1 436039. 16719.9   1
   1   3   1 339754. 16714.4   1
  -1   3  -1 424086. 16718.3   1
   2  -3   1 2105.50 108.116   1
  -2   3  -1 1844.77 106.447   1
  -2  -3  -1 2201.27 108.315   1
   2   3   1 2056.46 106.792   1
   3  -3   1 3045.65 150.455   1
  -3   3  -1 2826.22 150.297   1
  -3  -3  -1 2813.33 152.104   1
  -4  -3  -1 3484.96 173.166   1
   4   3   1 3376.69 171.941   1
  -5   3  -1 1560.73 97.8476   1
   5   3   1 1768.42 101.676   1
   5  -3   1 1786.27 100.225   1
  -5  -3  -1 1830.44 101.940   1
  -6  -3  -1 5984.80 292.177   1
   6   3   1 5927.43 294.670   1
  -6   3  -1 5999.54 290.425   1
   6  -3   1 6462.14 293.192   1
  -7  -3  -1 3353.79 183.298   1
  -7   3  -1 3515.30 181.108   1
   7  -3   1 3772.46 184.541   1
   7   3   1 3389.38 184.708   1
   8   3   1 26967.0 1158.41   1
   8  -3   1 25467.0 1154.89   1
  -8  -3  -1 26029.0 1155.16   1
  -8   3  -1 25504.5 1152.28   1
   9   3   1 9455.32 446.846   1
   9  -3   1 10153.3 447.138   1
  -9  -3  -1 9164.56 444.152   1
  -9   3  -1 8975.93 440.444   1
  10  -3   1 23492.5 1063.29   1
 -10   3  -1 23905.4 1061.15   1
  11   3   1 32702.1 1540.87   1
 -11  -3  -1 37023.2 1545.87   1
  12   3   1 130.186 38.3917   1
  12  -3   1 108.845 35.0854   1
 -12  -3  -1 177.377 42.0163   1
 -12   3  -1 189.002 36.7839   1
  13   3   1 933.269 82.7132   1
  13  -3   1 1080.23 85.4376   1
 -13  -3  -1 1031.31 86.5475   1
 -13   3  -1 1076.64 83.8982   1
  14   3   1 711.522 71.0563   1
  14  -3   1 564.302 66.3961   1
 -14  -3  -1 845.927 75.2463   1
 -14   3  -1 715.292 69.3467   1
  15  -3   1 10841.0 522.731   1
 -15   3  -1 10970.3 520.403   1
  16   3   1 1378.13 109.069   1
 -16  -3  -1 1560.99 112.070   1
  16  -3   1 1510.03 111.330   1
  17   3   1 1385.28 106.385   1
  17  -3   1 1348.56 106.648   1
 -17  -3  -1 1365.87 105.739   1
 -17   3  -1 1407.69 105.234   1
  18   3   1 1699.02 121.016   1
  18  -3   1 1643.21 119.272   1
 -18  -3  -1 1507.03 114.472   1
 -18   3  -1 1541.84 115.360   1
  19   3   1 164.620 48.2099   1
  19  -3   1 151.544 44.9243   1
 -19  -3  -1 85.5323 34.2095   1
 -19   3  -1 162.927 44.7908   1
  20   3   1-7.85135 32.3207   1
  20  -3   1 30.5068 34.3913   1
 -20  -3  -1 42.9840 37.7643   1
 -20   3  -1 7.16696 31.7763   1
  21   3   1 514.806 65.0391   1
  21  -3   1 494.964 63.6560   1
 -21  -3  -1 424.048 59.8969   1
 -21   3  -1 528.740 64.8487   1
  22   3   1 193.381 47.7994   1
  22  -3   1 128.851 42.0449   1
 -22  -3  -1 171.290 47.5804   1
 -22   3  -1 202.428 50.6889   1
  23   3   1-7.71427 32.3788   1
  23  -3   1 29.8743 38.3918   1
 -23  -3  -1 20.9385 27.5537   1
 -23   3  -1-7.17944 40.5141   1
  24   3   1 246.325 54.3878   1
  24  -3   1 162.924 45.4023   1
 -24  -3  -1 230.386 49.4012   1
 -24   3  -1 252.479 52.1979   1
  25   3   1 204.615 49.9288   1
  25  -3   1 184.107 50.3047   1
 -25  -3  -1 184.595 46.8038   1
 -25   3  -1 198.219 49.4240   1
  26   4  -1 7.47563 35.8796   1
 -26  -4   1 6.67075 38.4354   1
  25   4  -1-7.56435 35.2428   1
 -25  -4   1 62.8035 38.9756   1
  24  -4  -1 521.655 67.3770   1
 -24   4   1 753.715 75.7887   1
  23   4  -1 196.665 48.4625   1
 -23  -4   1 121.707 40.4977   1
  22  -4  -1 161.985 46.8307   1
 -22  -4   1 113.113 38.8102   1
 -22   4   1 21.5483 34.7104   1
  21   4  -1 198.416 46.2149   1
  21  -4  -1 113.863 41.9801   1
 -21  -4   1 156.223 44.2361   1
 -21   4   1 158.094 43.9760   1
  20   4  -1-30.0699 36.0792   1
  20  -4  -1-7.45909 33.0621   1
 -20  -4   1-37.1194 36.6630   1
 -20   4   1 49.8989 33.1905   1
  19   4  -1 290.188 50.7754   1
  19  -4  -1 204.804 47.3403   1
 -19  -4   1 208.876 50.1548   1
 -19   4   1 238.788 48.7333   1
  18   4  -1 184.705 43.2707   1
  18  -4  -1 128.271 38.3520   1
 -18  -4   1 258.135 49.1811   1
 -18   4   1 172.125 38.8003   1
  17   4  -1 99.6270 36.7345   1
 -17  -4   1 57.6055 37.1670   1
  16  -4  -1 1981.08 135.504   1
 -16   4   1 2250.42 138.208   1
  15   4  -1 108.998 32.3618   1
  15  -4  -1 232.136 42.9800   1
 -15  -4   1 285.165 45.8544   1
 -15   4   1 205.207 39.5707   1
  14   4  -1 36319.7 1701.12   1
 -14   4   1 40179.0 1701.33   1
 -14  -4   1 40681.5 1707.76   1
  14  -4  -1 36656.9 1698.72   1
  13   4  -1 451.214 56.7925   1
 -13  -4   1 577.144 62.8850   1
  13  -4  -1 482.585 55.4325   1
  12   4  -1 4276.30 235.541   1
 -12  -4   1 4659.52 237.738   1
 -11   4   1 3390.06 186.551   1
  11  -4  -1 3643.01 189.783   1
  10  -4  -1 21529.5 911.959   1
  10   4  -1 20070.3 914.154   1
 -10   4   1 19811.3 908.139   1
 -10  -4   1 19632.7 911.301   1
   9   4  -1 764.900 63.2907   1
  -9  -4   1 768.258 62.8287   1
   9  -4  -1 677.250 59.9022   1
   8  -4  -1 53977.0 2272.73   1
  -8  -4   1 52438.5 2275.10   1
  -8   4   1 50400.2 2269.66   1
   8   4  -1 51315.7 2275.18   1
   7  -4  -1 425.401 41.9421   1
  -7  -4   1 356.201 42.0328   1
  -7   4   1 427.232 40.9247   1
   7   4  -1 342.781 40.7570   1
   6  -4  -1 29787.3 1360.13   1
  -6  -4   1 30111.7 1367.22   1
   6   4  -1 33175.8 1370.92   1
  -6   4   1 31470.4 1361.81   1
  -5  -4   1 14806.7 640.384   1
   5   4  -1 13556.1 637.505   1
  -4  -4   1 104558. 4412.16   1
   4  -4  -1 92950.5 4406.80   1
  -4   4   1 104646. 4407.70   1
   4   4  -1 107018. 4412.75   1
  -3   4   1 3317.17 154.112   1
   3  -4  -1 2832.53 151.993   1
  -2   4   1 3951.96 199.878   1
   2  -4  -1 4519.23 203.872   1
  -1   4   1 68374.5 2876.94   1
   1   4  -1 63637.6 2879.43   1
   1  -4  -1 69514.6 2877.86   1
  -1  -4   1 63385.5 2880.50   1
   0  -4  -1 109673. 4534.50   1
   0   4   1 108671. 4533.77   1
   0   4  -1 97280.8 4534.50   1
   0  -4   1 103563. 4536.27   1
  -1  -4  -1 5908.42 267.012   1
   1  -4   1 5334.39 266.749   1
  -1   4  -1 5858.37 267.271   1
   1   4   1 5616.75 266.050   1
   3  -4   1 1691.46 99.1935   1
  -3   4  -1 1690.09 98.0801   1
  -3  -4  -1 1748.87 100.902   1
   3   4   1 1867.41 102.180   1
   4  -4   1 8466.97 411.372   1
  -4   4  -1 8245.80 409.885   1
  -4  -4  -1 8974.23 413.518   1
   5  -4   1 16032.0 736.352   1
  -5   4  -1 16455.7 736.935   1
  -5  -4  -1 16792.8 738.275   1
   5   4   1 16400.2 737.499   1
   6  -4   1 114773. 5242.41   1
  -6   4  -1 125578. 5243.84   1
  -6  -4  -1 120087. 5244.93   1
   6   4   1 124376. 5246.50   1
   7  -4   1 4569.21 239.680   1
  -7   4  -1 4795.59 240.244   1
   7   4   1 5035.75 245.252   1
  -7  -4  -1 4844.56 243.570   1
  -8  -4  -1 175.560 33.0828   1
   8  -4   1 162.568 34.7774   1
  -8   4  -1 192.266 35.0356   1
   8   4   1 207.378 34.5300   1
  -9   4  -1 31706.7 1386.66   1
   9  -4   1 32590.3 1390.13   1
  -9  -4  -1 30694.4 1389.38   1
   9   4   1 30221.8 1390.16   1
 -10   4  -1 9174.40 447.412   1
  10  -4   1 9551.49 451.373   1
 -10  -4  -1 9445.20 451.470   1
  10   4   1 9763.69 454.626   1
 -11   4  -1 16132.1 734.376   1
  11  -4   1 15377.7 734.360   1
 -11  -4  -1 16564.7 738.957   1
  11   4   1 16123.4 738.657   1
  12  -4   1 16457.6 745.176   1
 -12  -4  -1 16970.3 750.268   1
  12   4   1 17704.3 750.291   1
 -13   4  -1 4251.64 223.795   1
  13  -4   1 4007.41 222.217   1
 -13  -4  -1 3940.52 226.392   1
  13   4   1 4210.36 225.980   1
 -14   4  -1 9442.50 442.410   1
  14  -4   1 8807.40 441.590   1
 -14  -4  -1 9420.60 446.532   1
  14   4   1 8757.84 444.476   1
  15  -4   1 580.077 64.1704   1
 -15  -4  -1 468.210 63.4832   1
  15   4   1 589.239 66.2882   1
 -16   4  -1 4705.99 253.137   1
  16  -4   1 4511.97 251.938   1
 -16  -4  -1 4601.82 253.570   1
  16   4   1 4786.06 254.650   1
 -17   4  -1 110.974 36.1666   1
  17  -4   1 136.294 41.3559   1
 -17  -4  -1 176.526 45.7106   1
  17   4   1 154.466 42.3836   1
 -18   4  -1 1126.87 93.1266   1
  18  -4   1 953.092 87.3633   1
 -18  -4  -1 966.203 90.4434   1
  18   4   1 1071.25 92.2654   1
 -19  -4  -1 1438.19 107.304   1
  19   4   1 1163.86 100.258   1
 -20   4  -1 35.7545 32.6901   1
  20  -4   1 135.877 40.1514   1
 -20  -4  -1 198.454 41.3881   1
  20   4   1 123.271 37.9056   1
 -21   4  -1-21.4546 36.7687   1
  21  -4   1-15.2337 36.0233   1
 -22   4  -1 78.1782 38.5337   1
  22  -4   1 53.3396 32.1891   1
 -22  -4  -1 127.437 43.7609   1
  22   4   1 93.4370 44.0893   1
 -23   4  -1 106.032 47.0341   1
  23  -4   1 52.8566 38.9652   1
 -24   4  -1 21.0406 37.6011   1
  24  -4   1 59.9229 35.6165   1
 -24  -4  -1 152.657 42.9057   1
  24   4   1 96.3296 38.7575   1
 -25  -4  -1 136.658 39.9245   1
  25   4   1 181.618 48.3084   1
 -26  -5   1 6.74786 37.2623   1
  26   5  -1-36.8438 41.1398   1
 -25  -5   1 41.5516 39.9963   1
  25   5  -1 90.6021 44.4660   1
 -24   5   1 74.6854 38.8882   1
  24   5  -1 7.73510 41.7579   1
  24  -5  -1 15.6662 33.5123   1
 -24  -5   1-14.1549 35.9204   1
  23  -5  -1 806.762 79.9269   1
  23   5  -1 583.815 72.2684   1
 -23  -5   1 789.418 77.5650   1
 -23   5   1 751.912 78.5283   1
 -22   5   1 310.318 52.7830   1
  22   5  -1 325.411 55.3924   1
  22  -5  -1 366.804 55.9186   1
 -22  -5   1 305.576 54.2621   1
  21  -5  -1 749.786 76.7688   1
 -21   5   1 620.162 70.1573   1
  21   5  -1 848.923 81.9481   1
 -21  -5   1 682.359 75.3558   1
  20   5  -1 7.57821 37.9438   1
 -20   5   1-21.5469 33.9626   1
  20  -5  -1 15.2375 33.1853   1
 -20  -5   1 45.3453 37.3255   1
 -19   5   1 681.759 72.1299   1
  19  -5  -1 702.107 73.3705   1
 -18   5   1 1053.18 87.7017   1
 -18  -5   1 991.670 89.5408   1
  18  -5  -1 905.559 84.6673   1
  17   5  -1 117.133 42.4114   1
  17  -5  -1 213.195 43.2347   1
 -17  -5   1 136.606 37.2384   1
 -17   5   1 254.761 47.7365   1
  16   5  -1 552.855 61.4754   1
 -16   5   1 428.890 57.1290   1
 -16  -5   1 607.357 65.5758   1
  16  -5  -1 598.614 64.0786   1
 -15   5   1 3677.77 194.662   1
  15  -5  -1 3089.14 190.600   1
 -14   5   1 6.04453 29.8521   1
  14  -5  -1-12.7443 33.5842   1
 -14  -5   1-13.3258 30.5354   1
  14   5  -1-6.84672 32.3742   1
 -13  -5   1 29047.2 1311.73   1
  13  -5  -1 29045.8 1310.37   1
  13   5  -1 30432.7 1316.20   1
 -13   5   1 28859.8 1308.49   1
  12  -5  -1 2598.23 149.359   1
  12   5  -1 2449.93 150.601   1
 -12  -5   1 2237.85 144.876   1
  11  -5  -1 15116.9 667.160   1
 -11   5   1 14993.1 665.565   1
  11   5  -1 14534.1 670.347   1
 -11  -5   1 13247.3 662.974   1
 -10   5   1 7305.92 333.476   1
  10  -5  -1 6350.86 330.231   1
   9  -5  -1 9823.85 458.830   1
  -9   5   1 9765.30 458.933   1
   9   5  -1 9651.23 463.113   1
  -9  -5   1 10036.9 464.842   1
   8  -5  -1 3361.62 185.954   1
  -8   5   1 3703.84 189.387   1
   8   5  -1 3767.45 194.876   1
  -8  -5   1 3631.23 192.148   1
   7  -5  -1 26109.7 1205.74   1
  -7   5   1 28269.9 1207.76   1
   7   5  -1 27431.8 1214.78   1
  -7  -5   1 27415.2 1212.01   1
   6  -5  -1 11400.3 469.218   1
  -6   5   1 11433.0 466.987   1
  -6  -5   1 8645.61 468.450   1
   6   5  -1 8831.58 466.350   1
  -5  -5   1 71341.0 2990.81   1
   5  -5  -1 66987.0 2985.84   1
  -5   5   1 67409.7 2984.03   1
   5   5  -1 69656.0 2991.85   1
  -4  -5   1 37659.9 1633.61   1
   4   5  -1 37087.8 1632.33   1
  -4   5   1 34891.9 1625.71   1
   4  -5  -1 39561.5 1630.27   1
   3  -5  -1 41302.9 1828.49   1
   3   5  -1 43834.4 1832.44   1
  -3   5   1 41516.2 1827.01   1
  -3  -5   1 41045.3 1831.09   1
   2   5  -1 16619.3 768.963   1
  -2  -5   1 17889.4 771.401   1
  -1  -5   1 25784.6 1134.48   1
   1   5  -1 25653.7 1134.64   1
   0  -5   1 62960.6 2811.31   1
   0   5   1 62496.2 2808.99   1
   0   5  -1 68061.6 2812.36   1
   0  -5  -1 65551.5 2810.58   1
   1  -5   1 127632. 5023.24   1
  -1   5  -1 118246. 5018.57   1
  -1  -5  -1 120060. 5018.62   1
   2  -5   1 426.521 45.5373   1
  -2   5  -1 433.618 43.6441   1
   2   5   1 479.906 44.8886   1
  -2  -5  -1 494.584 45.3026   1
  -3   5  -1 124409. 5357.33   1
   3  -5   1 122006. 5357.85   1
   3   5   1 124096. 5358.28   1
  -3  -5  -1 124674. 5359.04   1
   4   5   1 1926.58 108.909   1
  -4  -5  -1 1736.54 105.502   1
  -4   5  -1 1702.56 102.640   1
   4  -5   1 1703.73 104.549   1
   5   5   1 19716.9 817.609   1
  -5  -5  -1 17933.2 811.226   1
  -5   5  -1 17460.1 808.446   1
   5  -5   1 17421.9 809.788   1
   6   5   1 164.484 35.4580   1
  -6  -5  -1 330.412 40.5636   1
  -6   5  -1 144.201 34.6798   1
   6  -5   1 269.981 39.1020   1
   7   5   1 70.0507 29.3667   1
  -7  -5  -1 59.7719 28.3606   1
  -7   5  -1 125.790 30.6715   1
   7  -5   1 97.6027 27.3141   1
   8   5   1 22839.7 963.870   1
  -8  -5  -1 20535.8 958.762   1
  -8   5  -1 21265.7 957.132   1
   8  -5   1 20829.6 957.977   1
  -9   5  -1 22715.6 1031.55   1
   9  -5   1 23375.8 1035.50   1
 -10  -5  -1 29335.6 1343.87   1
  10   5   1 31127.6 1349.51   1
  11  -5   1 13672.3 638.096   1
  11   5   1 14457.5 643.985   1
 -11   5  -1 13197.5 636.346   1
 -11  -5  -1 13749.8 639.709   1
  12  -5   1 838.083 76.1850   1
 -12   5  -1 903.565 77.4062   1
  12   5   1 924.115 78.4254   1
 -12  -5  -1 835.655 75.9542   1
 -13   5  -1 2357.18 143.171   1
 -13  -5  -1 2232.74 146.294   1
  13   5   1 2390.29 147.917   1
  14  -5   1 5718.97 297.454   1
 -15  -5  -1 3114.15 190.246   1
  15   5   1 3497.81 196.433   1
 -16  -5  -1 102.648 43.2671   1
  16  -5   1 143.178 37.4629   1
 -16   5  -1 81.0606 37.9034   1
  16   5   1 35.3311 34.1288   1
 -17  -5  -1-7.44495 28.0826   1
  17  -5   1-21.9746 37.1662   1
 -17   5  -1 20.7605 35.5718   1
  17   5   1 29.2740 29.5115   1
 -18  -5  -1 389.064 57.1871   1
  18  -5   1 373.668 54.0633   1
 -18   5  -1 359.085 53.1263   1
  18   5   1 309.583 51.6700   1
 -19  -5  -1-22.5819 36.1268   1
  19   5   1 15.0324 39.1273   1
 -19   5  -1 21.4931 35.3818   1
  19  -5   1 7.59406 35.3591   1
  20  -5   1 1631.12 120.631   1
  20   5   1 1411.05 117.150   1
 -20   5  -1 1840.10 122.024   1
 -20  -5  -1 1465.34 115.890   1
 -21  -5  -1-36.9295 41.2313   1
  21  -5   1 30.8786 38.1237   1
 -21   5  -1-21.9379 39.0072   1
  21   5   1 37.9402 39.0039   1
 -22  -5  -1 269.300 53.3751   1
  22  -5   1 316.490 55.3274   1
 -22   5  -1 374.432 61.1320   1
  22   5   1 348.107 59.8942   1
 -23  -5  -1 481.749 62.3176   1
  23  -5   1 406.761 61.3830   1
 -23   5  -1 533.864 65.2430   1
  23   5   1 452.650 63.9103   1
  24  -5   1 180.844 48.1926   1
 -24   5  -1 261.081 53.2461   1
 -25  -5  -1 239.769 48.4192   1
  25   5   1 332.912 52.0142   1
 -25  -6   1 20.6089 36.2105   1
  25   6  -1 7.51586 36.0767   1
 -24  -6   1 404.095 63.2017   1
  24   6  -1 387.883 60.6879   1
 -23  -6   1 110.309 44.0956   1
  23   6  -1 246.120 51.0073   1
 -23   6   1 103.572 45.9958   1
  23  -6  -1 117.326 45.0411   1
  22  -6  -1 1581.10 119.360   1
  22   6  -1 1327.07 110.879   1
 -22   6   1 1588.77 117.646   1
 -22  -6   1 1617.70 117.072   1
 -21  -6   1 317.241 57.6504   1
  21  -6  -1 295.870 57.2316   1
 -21   6   1 243.911 52.3915   1
  21   6  -1 297.653 53.6379   1
 -20  -6   1 867.039 84.5466   1
  20   6  -1 749.670 79.0908   1
 -19  -6   1 181.818 47.5549   1
  19   6  -1 175.625 45.2007   1
 -19   6   1 260.872 49.3157   1
  19  -6  -1 227.415 45.4924   1
  18  -6  -1 2422.49 151.773   1
 -18  -6   1 2213.04 149.044   1
 -18   6   1 2268.44 147.779   1
  18   6  -1 2233.13 150.105   1
 -17  -6   1 52.6218 34.4797   1
  17  -6  -1 14.4987 31.0372   1
  17   6  -1 51.0083 29.4172   1
 -17   6   1 6.94740 31.8699   1
 -16  -6   1 2497.44 152.529   1
  16   6  -1 2207.90 147.442   1
 -16   6   1 2187.86 145.757   1
  15   6  -1 7.23240 34.1975   1
 -15  -6   1-14.0337 34.6536   1
 -15   6   1-6.49293 27.7704   1
  15  -6  -1-6.83056 29.7504   1
  14   6  -1 1128.68 97.1352   1
  14  -6  -1 1174.86 94.5585   1
 -14  -6   1 1337.20 100.523   1
 -14   6   1 1290.57 97.6717   1
  13   6  -1 525.681 61.8338   1
 -13   6   1 720.922 65.6822   1
  13  -6  -1 550.521 60.4718   1
 -13  -6   1 556.150 61.7045   1
  12   6  -1 22982.6 1027.30   1
 -12   6   1 23054.9 1020.97   1
 -12  -6   1 22688.9 1022.55   1
  12  -6  -1 21842.5 1020.55   1
 -11  -6   1 303.535 44.9876   1
  11   6  -1 360.380 47.6186   1
  10   6  -1 3095.15 175.918   1
 -10   6   1 3168.08 173.458   1
  10  -6  -1 2975.83 169.848   1
 -10  -6   1 3186.39 176.494   1
  -9   6   1 1419.10 95.3783   1
   8   6  -1 1191.90 91.1689   1
  -8   6   1 1198.63 83.5264   1
   8  -6  -1 1220.58 85.9071   1
  -8  -6   1 1220.20 88.9384   1
   7   6  -1 5375.51 264.675   1
  -7   6   1 5030.11 257.016   1
   7  -6  -1 5227.92 259.868   1
  -7  -6   1 5176.94 261.854   1
   6   6  -1 9277.55 446.739   1
   6  -6  -1 9562.77 443.737   1
  -6  -6   1 9322.42 447.714   1
  -6   6   1 9830.74 443.383   1
  -5  -6   1 7650.24 383.867   1
   5   6  -1 8025.90 383.276   1
  -5   6   1 8390.42 379.992   1
   5  -6  -1 8148.57 381.864   1
  -4  -6   1 11376.1 536.276   1
   4   6  -1 11312.7 534.721   1
  -4   6   1 12048.1 531.841   1
   4  -6  -1 11755.8 533.510   1
  -3  -6   1 8421.65 393.999   1
   3   6  -1 8153.71 392.003   1
  -3   6   1 8225.00 388.681   1
   3  -6  -1 8730.29 393.618   1
  -2  -6   1 139320. 6006.17   1
   2   6  -1 133346. 6004.43   1
  -2   6   1 145140. 6003.71   1
   2  -6  -1 137233. 6003.30   1
  -1  -6   1 45175.2 2140.31   1
   1   6  -1 52661.9 2140.77   1
  -1   6   1 48121.5 2135.02   1
   1  -6  -1 49898.2 2137.75   1
   0  -6  -1 100831. 4891.81   1
   0   6   1 122625. 4896.97   1
   0   6  -1 122544. 4898.91   1
   0  -6   1 109064. 4895.44   1
  -1  -6  -1 13998.7 633.758   1
   1   6   1 14011.4 632.325   1
  -1   6  -1 13812.0 633.657   1
   1  -6   1 14107.7 635.814   1
  -2  -6  -1 106632. 4589.69   1
   2   6   1 109594. 4589.71   1
  -2   6  -1 101796. 4586.96   1
   2  -6   1 105736. 4590.88   1
   3  -6   1 399.509 48.7744   1
   3   6   1 287.810 43.7343   1
  -3  -6  -1 398.978 44.3797   1
   4  -6   1 18765.3 925.226   1
  -4   6  -1 20795.3 925.253   1
   4   6   1 22257.2 928.994   1
  -4  -6  -1 21143.1 927.757   1
   5  -6   1 18613.1 828.543   1
  -5   6  -1 19587.7 828.910   1
   5   6   1 17044.2 826.942   1
  -5  -6  -1 18255.0 829.278   1
   6  -6   1 5195.02 238.280   1
   6   6   1 5107.18 241.842   1
  -6  -6  -1 4875.80 238.255   1
   7  -6   1 6800.52 328.845   1
  -7   6  -1 6714.29 325.979   1
   7   6   1 6556.10 328.652   1
  -7  -6  -1 6646.66 328.427   1
   8  -6   1 12599.2 564.355   1
  -8   6  -1 12285.7 563.699   1
   8   6   1 11604.5 566.014   1
  -8  -6  -1 11890.6 564.418   1
   9   6   1 2379.37 145.814   1
  -9  -6  -1 2358.25 143.680   1
  10  -6   1 5705.33 291.508   1
 -10   6  -1 5916.71 292.979   1
  10   6   1 5627.39 296.038   1
 -10  -6  -1 5723.30 292.578   1
  11  -6   1 12743.5 608.436   1
 -11   6  -1 13096.1 606.027   1
  11   6   1 12011.2 608.980   1
 -11  -6  -1 14120.2 611.773   1
  12   6   1 3012.71 173.745   1
 -12  -6  -1 2730.98 167.456   1
 -12   6  -1 2831.72 167.353   1
  13   6   1 883.171 80.6434   1
 -13  -6  -1 878.548 80.4205   1
  13  -6   1 787.122 76.7967   1
  14  -6   1 4795.87 260.073   1
 -14  -6  -1 4650.47 259.865   1
  14   6   1 4778.49 260.942   1
 -14   6  -1 5194.42 260.956   1
  15   6   1 730.889 71.1989   1
 -15  -6  -1 625.858 70.0817   1
  15  -6   1 549.192 65.2089   1
 -15   6  -1 615.893 67.8786   1
 -16   6  -1 98.3176 34.7615   1
  16  -6   1 43.7591 31.8516   1
 -16  -6  -1 36.7175 35.3228   1
  16   6   1 29.7674 34.7297   1
 -17   6  -1 422.369 59.8163   1
  17  -6   1 624.956 68.4687   1
 -18   6  -1 21.7872 32.7697   1
  18   6   1 7.47251 35.8900   1
  18  -6   1 45.3460 36.2984   1
 -18  -6  -1 52.8840 34.6496   1
  19  -6   1 3086.92 189.926   1
  19   6   1 3286.20 193.328   1
 -19  -6  -1 3215.05 191.905   1
 -19   6  -1 3102.89 188.530   1
 -20   6  -1 257.499 50.4285   1
  20  -6   1 177.227 44.0059   1
  21   6   1 1738.74 127.495   1
 -22   6  -1 210.867 55.6256   1
  22  -6   1 308.031 57.4028   1
 -23  -6  -1 251.699 49.8616   1
  23   6   1 216.736 50.3885   1
 -24  -6  -1 209.859 47.6542   1
  24   6   1 119.191 45.3777   1
 -24   6  -1 220.839 47.6126   1
  25   7  -1 144.278 45.5509   1
 -25  -7   1 111.580 45.8881   1
  24   7  -1 101.831 38.6711   1
 -24  -7   1 136.112 44.0244   1
 -23  -7   1 742.709 75.4833   1
  23   7  -1 681.917 72.9923   1
 -23   7   1 646.333 76.3865   1
 -22  -7   1 224.267 50.7456   1
  22   7  -1 181.908 48.3084   1
 -21  -7   1 2026.22 139.837   1
 -21   7   1 1957.27 136.970   1
  21  -7  -1 2106.35 139.231   1
  21   7  -1 1886.25 135.041   1
 -20  -7   1 22.6849 37.8584   1
 -20   7   1-7.41897 33.4464   1
  20  -7  -1-15.1981 32.5003   1
  20   7  -1 7.46299 32.5040   1
 -19  -7   1 22.4293 36.4090   1
 -19   7   1 7.33358 33.6112   1
  19  -7  -1 7.50527 32.1026   1
  19   7  -1 7.67906 35.7574   1
 -18  -7   1 92.1374 40.1987   1
  18  -7  -1 51.6337 37.1780   1
  18   7  -1 52.1692 41.3723   1
 -17  -7   1 2340.53 150.996   1
  17  -7  -1 2095.93 145.337   1
 -17   7   1 2190.67 147.391   1
  17   7  -1 2657.49 157.367   1
  16   7  -1 330.865 54.1298   1
  16  -7  -1 272.864 50.6942   1
 -16  -7   1 459.136 60.2566   1
 -16   7   1 423.637 56.1836   1
 -15  -7   1 3842.21 219.368   1
  15  -7  -1 3638.25 215.503   1
  15   7  -1 4221.31 225.711   1
 -15   7   1 4020.57 219.773   1
  14  -7  -1 1123.53 93.3595   1
 -14   7   1 1386.95 100.792   1
  14   7  -1 1300.89 103.914   1
 -14  -7   1 1394.57 102.587   1
  13  -7  -1 8335.54 425.426   1
 -13   7   1 9161.82 430.071   1
  13   7  -1 8833.62 434.721   1
 -13  -7   1 8917.60 429.723   1
  12  -7  -1 563.256 60.6672   1
 -12   7   1 737.249 67.1513   1
  12   7  -1 646.523 67.4755   1
 -12  -7   1 652.927 66.8610   1
  11  -7  -1 10521.4 499.511   1
 -11   7   1 9851.59 495.266   1
  11   7  -1 11162.0 505.337   1
 -11  -7   1 10660.6 503.584   1
  10   7  -1 6603.40 326.954   1
 -10  -7   1 6375.88 325.096   1
   9  -7  -1 910.118 73.0980   1
  -9   7   1 702.900 65.4662   1
  -9  -7   1 801.927 72.4769   1
   9   7  -1 785.857 73.8593   1
  -8   7   1 569.089 55.5890   1
  -8  -7   1 574.272 60.0535   1
  -7   7   1 44326.9 1890.68   1
   7  -7  -1 41675.7 1889.70   1
  -6  -7   1 10.6167 20.9719   1
   6  -7  -1 14.6568 22.0423   1
   6   7  -1 63.1915 27.4264   1
  -6   7   1 4.73036 20.9850   1
  -5  -7   1 25220.4 1067.79   1
   5   7  -1 22833.3 1063.74   1
  -5   7   1 23988.0 1059.85   1
   5  -7  -1 23275.7 1061.31   1
  -4  -7   1 4381.85 232.077   1
   4   7  -1 5013.65 233.279   1
  -4   7   1 4080.79 222.823   1
   4  -7  -1 4481.41 228.424   1
  -3  -7   1 30148.5 1320.54   1
   3   7  -1 30720.7 1320.16   1
  -3   7   1 28159.1 1315.27   1
   3  -7  -1 30318.1 1318.14   1
  -2  -7   1 1406.96 95.8068   1
   2   7  -1 1563.05 99.0044   1
  -2   7   1 1468.43 94.1932   1
   2  -7  -1 1478.27 93.9398   1
  -1  -7   1 66793.9 2842.89   1
   1  -7  -1 64664.2 2840.51   1
   1   7  -1 66683.9 2842.13   1
  -1   7   1 62865.2 2838.11   1
   0  -7  -1 2637.15 141.009   1
   0   7   1 2435.98 137.920   1
   0   7  -1 2473.83 139.719   1
   0  -7   1 2349.86 139.127   1
  -1  -7  -1 3039.09 178.550   1
   1   7   1 3297.78 178.343   1
  -1   7  -1 3530.03 180.375   1
   1  -7   1 3735.34 184.034   1
  -2  -7  -1 6160.49 307.641   1
   2   7   1 6023.29 306.039   1
  -2   7  -1 6765.10 308.419   1
   2  -7   1 6320.63 309.997   1
  -3  -7  -1 78209.5 3363.87   1
   3   7   1 76605.3 3364.47   1
  -3   7  -1 78640.5 3360.52   1
   3  -7   1 75343.2 3361.43   1
   4  -7   1 17550.9 826.352   1
   4   7   1 17967.8 825.787   1
  -4  -7  -1 19436.8 829.939   1
   5  -7   1 2987.34 165.705   1
  -5   7  -1 2942.49 163.684   1
   5   7   1 2971.70 167.937   1
  -5  -7  -1 2931.90 166.172   1
  -6   7  -1 340.586 41.9605   1
   6  -7   1 330.476 44.4971   1
   7  -7   1 384.766 48.4309   1
  -7   7  -1 441.992 50.0513   1
   7   7   1 270.899 42.6122   1
  -7  -7  -1 376.685 47.4316   1
   8   7   1 706.277 70.3198   1
  -8  -7  -1 757.399 73.0042   1
   9  -7   1 16540.4 713.791   1
   9   7   1 16312.8 714.118   1
  -9  -7  -1 16920.2 715.089   1
  10  -7   1 15645.0 777.639   1
 -10   7  -1 17818.7 780.799   1
 -10  -7  -1 17907.5 784.155   1
  10   7   1 16799.0 782.547   1
 -11   7  -1 2246.98 136.368   1
 -11  -7  -1 1970.47 134.058   1
  11   7   1 2150.01 141.942   1
  12  -7   1 1949.90 129.360   1
 -12  -7  -1 1996.63 132.486   1
  12   7   1 1940.47 132.648   1
  13   7   1 7317.78 370.661   1
 -13  -7  -1 7333.31 367.934   1
 -13   7  -1 7541.03 366.227   1
  13  -7   1 7027.82 362.874   1
 -14  -7  -1 879.676 83.7195   1
  14   7   1 898.934 83.8811   1
  15  -7   1 496.248 63.3815   1
 -15   7  -1 594.371 65.7108   1
 -15  -7  -1 353.635 57.2156   1
  15   7   1 528.822 65.9608   1
  16   7   1 191.212 47.0656   1
 -16  -7  -1 326.199 55.6054   1
 -16   7  -1 177.852 47.0718   1
  16  -7   1 196.007 46.4838   1
  17   7   1 68.1682 36.3833   1
 -17  -7  -1 52.7345 39.7330   1
 -17   7  -1 7.24683 32.1571   1
  17  -7   1 22.2071 29.8870   1
  18   7   1 1202.18 99.4666   1
 -18  -7  -1 1119.90 96.7612   1
 -18   7  -1 1239.01 100.239   1
  18  -7   1 1072.13 94.5924   1
  19   7   1 2251.25 151.178   1
 -19  -7  -1 2681.86 159.566   1
 -19   7  -1 2245.65 150.873   1
  19  -7   1 2178.14 150.979   1
  20   7   1 2319.48 152.577   1
 -20  -7  -1 2452.79 153.953   1
 -20   7  -1 2149.74 148.623   1
  20  -7   1 2324.25 151.053   1
  21   7   1 14.9339 28.1870   1
 -21  -7  -1 82.1607 34.7954   1
 -21   7  -1 14.7605 38.9127   1
  21  -7   1-37.8520 38.4277   1
  22   7   1 162.171 42.4207   1
 -22  -7  -1 239.686 48.5457   1
 -22   7  -1 190.655 49.3679   1
  22  -7   1 188.247 49.5066   1
  23   7   1 94.4187 40.8290   1
 -23  -7  -1 92.3219 41.6110   1
 -23   7  -1 145.392 45.0337   1
  23  -7   1 118.874 42.1984   1
 -24  -7  -1 248.832 49.9661   1
  24   7   1 365.672 59.4796   1
 -24  -8   1 35.6378 39.3644   1
  24   8  -1 7.18758 35.0108   1
 -23  -8   1 87.6528 35.9431   1
  23   8  -1 162.648 46.6313   1
 -22   8   1 573.352 71.0911   1
  22  -8  -1 620.446 71.2079   1
  21   8  -1 380.532 59.1630   1
 -21  -8   1 415.991 61.6488   1
 -21   8   1 384.751 58.6118   1
  21  -8  -1 252.486 51.9028   1
  20   8  -1 1122.49 97.3515   1
  20  -8  -1 913.216 91.4042   1
 -19  -8   1 92.9211 38.0210   1
  19   8  -1 135.407 43.6165   1
  18  -8  -1 382.002 55.9335   1
 -18   8   1 536.342 63.6089   1
  18   8  -1 411.259 58.4826   1
 -18  -8   1 334.281 58.0168   1
  17  -8  -1 456.191 61.5505   1
 -17   8   1 403.885 63.5795   1
  17   8  -1 508.084 61.2369   1
 -17  -8   1 425.601 58.6243   1
  16  -8  -1 109.990 39.0064   1
 -16   8   1 126.806 39.6817   1
  16   8  -1 123.155 41.3982   1
 -16  -8   1 132.025 43.0157   1
 -15  -8   1 2418.78 159.531   1
  15   8  -1 2833.59 167.838   1
  14   8  -1 133.984 42.6757   1
 -14   8   1 113.593 39.5238   1
  14  -8  -1 84.7499 35.6338   1
 -14  -8   1 83.1627 40.9744   1
  13   8  -1 244.168 49.5936   1
 -13   8   1 226.277 45.7615   1
  13  -8  -1 199.829 45.5854   1
 -13  -8   1 185.838 45.8873   1
  12   8  -1 42924.4 1866.47   1
 -12   8   1 42256.9 1863.40   1
  12  -8  -1 42983.9 1865.98   1
 -12  -8   1 40251.4 1863.93   1
  11   8  -1 60.3392 35.8103   1
 -11   8   1 18.4620 28.2629   1
  11  -8  -1 25.9700 28.3377   1
 -11  -8   1 86.3621 40.2237   1
  10   8  -1 6647.12 356.375   1
 -10   8   1 7444.76 356.909   1
  10  -8  -1 7439.94 361.026   1
 -10  -8   1 7273.78 359.475   1
   9   8  -1 2872.01 165.864   1
  -9   8   1 2686.87 157.267   1
  -9  -8   1 2804.44 162.565   1
   9  -8  -1 2500.75 156.812   1
   8   8  -1 863.890 74.3059   1
  -8  -8   1 629.600 66.5228   1
   7   8  -1 4739.82 252.174   1
  -7  -8   1 4561.57 250.126   1
  -7   8   1 5279.67 253.129   1
  -6   8   1 22788.3 1078.68   1
   6   8  -1 24002.9 1084.53   1
  -6  -8   1 24423.5 1085.99   1
   6  -8  -1 25691.8 1086.27   1
  -5   8   1 435.984 49.3951   1
   5  -8  -1 520.268 54.7077   1
  -4   8   1 10834.2 483.360   1
   4   8  -1 11105.6 489.277   1
  -4  -8   1 10036.8 485.263   1
   4  -8  -1 9370.82 482.320   1
  -3   8   1 8451.37 371.669   1
   3   8  -1 7160.54 368.603   1
  -3  -8   1 7428.32 370.277   1
   3  -8  -1 7652.96 368.762   1
  -2   8   1 100843. 4360.47   1
   2   8  -1 100739. 4363.84   1
  -2  -8   1 99840.9 4363.79   1
   2  -8  -1 100156. 4360.52   1
  -1   8   1 775.669 63.9663   1
   1   8  -1 740.393 63.7237   1
   1  -8  -1 651.818 60.6195   1
  -1  -8   1 639.256 62.8084   1
   0   8  -1 10988.2 486.405   1
   0   8   1 11493.7 488.204   1
   0  -8  -1 9413.00 481.404   1
   0  -8   1 9695.23 483.906   1
  -1   8  -1 3912.29 204.378   1
   1   8   1 3980.03 204.018   1
  -1  -8  -1 4128.92 207.449   1
   1  -8   1 3495.30 201.863   1
  -2   8  -1 42065.4 1733.78   1
   2   8   1 39416.9 1731.09   1
  -2  -8  -1 37660.2 1730.10   1
   2  -8   1 38074.4 1732.41   1
  -3   8  -1 16016.2 741.837   1
   3   8   1 15663.6 743.928   1
  -3  -8  -1 16794.2 747.123   1
   3  -8   1 17013.6 749.723   1
  -4   8  -1 48545.5 1998.73   1
   4  -8   1 48053.2 2000.07   1
   5   8   1 12627.5 614.326   1
  -5  -8  -1 13420.8 613.522   1
  -5   8  -1 12992.5 609.224   1
   5  -8   1 13731.0 614.244   1
  -6  -8  -1 3836.66 219.611   1
   6   8   1 4482.95 226.856   1
   7   8   1 20032.9 874.613   1
  -7  -8  -1 18069.1 869.159   1
  -7   8  -1 19071.5 865.434   1
   7  -8   1 19202.2 868.186   1
   8   8   1 13585.6 600.034   1
  -8  -8  -1 12972.5 596.474   1
  -8   8  -1 12164.1 591.191   1
   8  -8   1 12265.2 593.313   1
   9   8   1 45.5976 28.3736   1
  -9  -8  -1-6.45590 26.5721   1
  -9   8  -1 6.13896 28.5865   1
   9  -8   1-6.45720 27.6198   1
  10   8   1 7051.14 335.949   1
 -10  -8  -1 6611.40 332.308   1
 -10   8  -1 6289.70 328.904   1
  10  -8   1 6301.44 331.407   1
  11   8   1 793.666 76.5041   1
 -11  -8  -1 883.268 78.8491   1
  11  -8   1 628.463 71.5565   1
  12   8   1 8410.76 433.817   1
 -12  -8  -1 8772.96 429.949   1
 -12   8  -1 9584.62 434.264   1
  12  -8   1 8358.45 430.399   1
 -13  -8  -1 1724.77 121.951   1
  13   8   1 1725.85 123.951   1
 -14  -8  -1 1523.50 113.479   1
 -14   8  -1 1420.02 110.745   1
  14  -8   1 1373.59 109.124   1
  14   8   1 1730.96 118.774   1
 -15  -8  -1 1405.61 116.954   1
 -15   8  -1 1866.86 124.695   1
  15  -8   1 1841.61 125.007   1
  15   8   1 1701.87 125.047   1
 -16  -8  -1 768.662 79.8645   1
 -16   8  -1 949.229 86.0222   1
  16   8   1 978.813 86.8177   1
  16  -8   1 972.824 86.2480   1
 -17  -8  -1 2175.47 142.196   1
  17   8   1 1801.85 131.409   1
 -18  -8  -1 758.361 84.1927   1
 -18   8  -1 1227.56 95.3567   1
  18  -8   1 1129.99 92.2120   1
  18   8   1 633.746 78.0894   1
 -19  -8  -1 157.677 41.1029   1
  19   8   1 157.785 38.7358   1
  19  -8   1 81.7160 36.8193   1
 -20  -8  -1 45.3318 40.8925   1
  20   8   1 96.4817 42.4319   1
 -21   8  -1 298.007 56.0492   1
  21  -8   1 239.165 51.2923   1
 -22  -8  -1 277.056 50.8267   1
  22   8   1 182.420 46.0262   1
 -23  -8  -1 98.3083 43.4464   1
  23   8   1 92.8764 40.5231   1
 -24  -9   1 63.4622 37.6593   1
  24   9  -1 21.2945 35.1037   1
 -22  -9   1 52.3162 40.8735   1
  22   9  -1 57.8944 40.4685   1
 -21  -9   1 804.812 78.1488   1
  21   9  -1 830.025 81.4383   1
 -20  -9   1 76.6766 45.1815   1
  20  -9  -1 136.730 43.9807   1
  20   9  -1 264.103 50.5686   1
 -20   9   1 150.707 47.3551   1
 -19   9   1 156.994 43.1963   1
  19  -9  -1 167.687 44.6356   1
 -18  -9   1 7.55508 37.8287   1
  18   9  -1-31.0208 36.6719   1
 -17  -9   1 952.340 89.8459   1
  17  -9  -1 1078.45 93.2002   1
 -17   9   1 978.079 89.0423   1
  17   9  -1 1052.45 91.9898   1
 -16   9   1 209.000 47.9278   1
  16  -9  -1 207.410 45.1575   1
  15  -9  -1 416.172 58.5311   1
 -15   9   1 392.250 57.6246   1
  15   9  -1 436.085 59.7859   1
 -15  -9   1 424.414 57.7718   1
  14   9  -1 139.118 44.6753   1
 -14  -9   1 195.755 44.0553   1
  13  -9  -1 1668.30 121.478   1
 -13   9   1 1690.25 119.469   1
  13   9  -1 1728.09 121.223   1
 -13  -9   1 1708.48 122.160   1
  12  -9  -1 470.857 60.1806   1
 -12   9   1 487.074 58.8080   1
  12   9  -1 494.740 63.1911   1
 -12  -9   1 420.158 59.6818   1
 -11   9   1 22261.7 1039.94   1
  11  -9  -1 23788.4 1044.20   1
  10  -9  -1 713.543 72.5339   1
 -10   9   1 825.333 73.6089   1
 -10  -9   1 915.281 79.0010   1
  10   9  -1 870.307 79.3404   1
  -9  -9   1 60.1771 30.3484   1
   9  -9  -1 56.8862 31.4127   1
   9   9  -1 97.4233 33.5829   1
  -9   9   1 115.766 33.0735   1
  -8  -9   1 14259.5 616.899   1
   8  -9  -1 13485.5 613.137   1
  -8   9   1 13842.4 610.501   1
  -7  -9   1 1153.25 90.0723   1
   7   9  -1 990.905 84.8939   1
  -7   9   1 1070.08 83.0617   1
   7  -9  -1 1086.78 86.3888   1
   6   9  -1 6852.12 360.995   1
  -6  -9   1 7914.71 367.346   1
   5   9  -1 15019.9 713.846   1
  -5  -9   1 16022.9 716.717   1
  -4   9   1 681.534 62.5386   1
   4   9  -1 644.665 62.2852   1
  -4  -9   1 562.094 60.7645   1
   4  -9  -1 543.006 59.3268   1
  -3   9   1 24368.7 931.405   1
  -3  -9   1 21834.2 930.408   1
   3  -9  -1 21298.4 926.361   1
  -2   9   1 3533.48 200.695   1
   2   9  -1 3631.35 204.675   1
  -2  -9   1 3834.75 206.046   1
   2  -9  -1 3959.21 204.260   1
   1  -9  -1 22544.8 962.273   1
  -1   9   1 20146.6 955.855   1
   0   9   1-21.8171 24.5906   1
   0  -9  -1 44.5833 28.6470   1
  -3   9  -1 24174.4 1084.56   1
   3   9   1 23726.9 1082.93   1
  -3  -9  -1 23665.6 1084.10   1
   3  -9   1 24909.8 1086.04   1
  -4   9  -1 3093.66 171.547   1
   4   9   1 2890.14 172.945   1
  -4  -9  -1 3016.34 175.650   1
   4  -9   1 3182.72 177.386   1
   5   9   1 1258.70 96.1661   1
  -5  -9  -1 1326.15 97.8926   1
  -5   9  -1 1489.39 99.1507   1
   5  -9   1 1105.81 93.2417   1
   6   9   1 11801.2 558.325   1
   6  -9   1 11891.4 556.866   1
  -6  -9  -1 12153.3 556.960   1
  -6   9  -1 11341.2 553.070   1
   7  -9   1 8496.86 432.891   1
  -7   9  -1 8825.11 432.912   1
   7   9   1 9372.28 439.808   1
  -7  -9  -1 9178.85 436.170   1
   8  -9   1 6.49763 29.3017   1
  -8   9  -1 6.20257 22.2650   1
   8   9   1 68.2723 38.5314   1
  -8  -9  -1 6.59270 31.1804   1
   9  -9   1 13185.7 619.157   1
  -9   9  -1 13421.2 618.292   1
  -9  -9  -1 13345.4 619.700   1
   9   9   1 12767.6 619.213   1
  10  -9   1 1637.78 116.166   1
  11  -9   1 2860.93 175.360   1
 -11   9  -1 3028.19 174.251   1
  11   9   1 2997.13 176.834   1
 -11  -9  -1 2659.66 171.829   1
  12   9   1 4047.72 234.777   1
 -12  -9  -1 4345.83 233.394   1
  13  -9   1 2638.83 168.958   1
 -13   9  -1 3069.71 173.085   1
 -13  -9  -1 2599.52 165.509   1
  13   9   1 2701.76 169.803   1
  14   9   1 1231.67 102.090   1
  14  -9   1 1204.71 102.714   1
 -14  -9  -1 1317.28 101.150   1
 -14   9  -1 1210.58 97.7169   1
  15  -9   1 153.680 43.2836   1
 -15   9  -1 186.900 44.7088   1
 -15  -9  -1 237.598 44.4775   1
  15   9   1 202.477 47.8759   1
  16   9   1 1403.44 112.252   1
  16  -9   1 1548.18 117.316   1
 -16  -9  -1 1520.10 114.867   1
 -16   9  -1 1686.37 118.510   1
  17  -9   1 180.070 45.6620   1
 -17   9  -1 221.612 47.2860   1
  17   9   1 236.636 48.3932   1
 -17  -9  -1 243.906 49.5305   1
 -18   9  -1 392.921 58.3253   1
  18  -9   1 480.265 60.8945   1
  19   9   1 281.694 51.4876   1
 -19  -9  -1 119.888 46.3952   1
 -19   9  -1 237.813 52.1313   1
  19  -9   1 299.083 55.8584   1
  20   9   1 176.047 47.6502   1
 -20  -9  -1 133.724 42.4773   1
 -20   9  -1 200.292 50.4460   1
  20  -9   1 125.820 43.4775   1
  21   9   1 109.501 39.1308   1
 -21  -9  -1 29.4294 37.0372   1
 -21   9  -1 103.201 43.9224   1
  21  -9   1 125.132 44.7647   1
 -22   9  -1 51.0067 33.9982   1
 -23  -9  -1 90.9569 35.8083   1
  23   9   1 126.236 36.3520   1
 -23 -10   1 71.5269 34.3838   1
  23  10  -1 21.1240 27.8631   1
 -22 -10   1 230.293 50.5873   1
  22  10  -1 153.297 46.8809   1
 -21 -10   1 22.1859 38.4986   1
  21  10  -1-7.46162 36.3352   1
  20 -10  -1 130.885 44.7340   1
 -20 -10   1 236.070 47.0376   1
 -20  10   1 107.491 43.4612   1
  19  10  -1 260.859 49.4588   1
 -19 -10   1 234.369 49.5521   1
 -19  10   1 229.653 54.3297   1
  19 -10  -1 138.483 46.4895   1
 -18  10   1-30.3636 37.4896   1
  18 -10  -1 16.0984 37.4796   1
  17  10  -1 188.671 46.7262   1
 -17 -10   1 148.731 42.5320   1
 -17  10   1 150.047 43.3407   1
  17 -10  -1 158.934 44.4218   1
  16  10  -1 2100.59 147.503   1
 -16 -10   1 2248.94 147.771   1
 -16  10   1 2215.75 147.201   1
  16 -10  -1 2248.93 149.864   1
  15  10  -1 1785.40 125.294   1
 -15 -10   1 1478.36 114.398   1
 -15  10   1 1794.64 124.786   1
  15 -10  -1 1784.95 125.527   1
  14  10  -1 937.080 89.4493   1
 -14 -10   1 1221.74 94.2788   1
 -14  10   1 899.239 84.6865   1
  14 -10  -1 1047.98 90.2180   1
  13  10  -1 227.485 46.9350   1
 -13 -10   1 202.895 49.3433   1
 -13  10   1 194.288 41.4476   1
  13 -10  -1 247.855 47.0221   1
  12  10  -1 305.731 53.9299   1
  12 -10  -1 321.789 53.6753   1
 -12  10   1 245.201 48.0925   1
 -12 -10   1 252.304 51.4183   1
  11  10  -1 1819.44 123.444   1
 -11 -10   1 1738.52 119.711   1
 -11  10   1 1719.88 119.176   1
  11 -10  -1 1487.55 116.913   1
  10 -10  -1 5295.84 274.952   1
  10  10  -1 5790.12 283.681   1
  -9 -10   1 5850.31 309.569   1
   9 -10  -1 6312.74 312.357   1
   9  10  -1 5583.24 311.185   1
  -9  10   1 6238.33 308.751   1
  -8 -10   1 18016.9 804.614   1
   8 -10  -1 17417.1 802.333   1
   8  10  -1 17339.4 804.502   1
  -8  10   1 16998.9 797.954   1
  -7 -10   1 7130.90 366.138   1
   7  10  -1 6867.06 364.514   1
  -7  10   1 8112.26 368.330   1
   7 -10  -1 7399.66 368.101   1
   6  10  -1 592.299 66.3058   1
  -6 -10   1 667.211 68.3531   1
   6 -10  -1 653.145 68.3246   1
  -5  10   1 260.904 41.7384   1
   5  10  -1 165.890 40.5332   1
  -5 -10   1 245.639 44.9832   1
   5 -10  -1 248.837 41.2044   1
  -4  10   1 5365.74 275.125   1
   4  10  -1 5156.73 276.080   1
  -4 -10   1 5596.65 280.544   1
  -3  10   1 12330.1 560.607   1
  -3 -10   1 12548.1 565.342   1
   3 -10  -1 12613.3 564.285   1
  -2  10   1 10655.7 537.786   1
   2  10  -1 11663.3 541.420   1
  -2 -10   1 11477.9 541.269   1
   2 -10  -1 12033.4 542.170   1
   1  10  -1 96731.1 4110.29   1
  -1  10   1 96539.2 4108.05   1
  -1 -10   1 93378.5 4109.58   1
   1 -10  -1 90866.4 4107.15   1
   0  10  -1 1998.95 124.920   1
   0  10   1 1934.01 124.612   1
   0 -10  -1 1963.67 126.383   1
   0 -10   1 1730.36 123.170   1
  -1  10  -1 462.051 53.2075   1
   1  10   1 431.924 53.1534   1
  -1 -10  -1 430.154 53.7958   1
   1 -10   1 493.121 56.0059   1
  -2  10  -1 408.243 52.4523   1
   2  10   1 446.512 54.7495   1
  -2 -10  -1 418.824 55.7511   1
   2 -10   1 488.360 57.1100   1
  -3  10  -1 87387.0 3995.46   1
   3  10   1 94768.5 3999.17   1
  -3 -10  -1 95435.8 4000.15   1
   3 -10   1 89782.8 3998.56   1
  -4  10  -1 3862.75 208.514   1
   4  10   1 3737.36 208.440   1
  -4 -10  -1 3680.76 208.909   1
   4 -10   1 3790.35 209.590   1
   5  10   1 741.543 70.7787   1
  -5 -10  -1 640.678 70.0763   1
  -5  10  -1 876.038 75.5583   1
   5 -10   1 694.442 70.1575   1
   6  10   1 2830.09 170.725   1
  -6 -10  -1 2871.86 169.744   1
  -6  10  -1 2795.45 167.074   1
   6 -10   1 2900.47 170.906   1
   7  10   1 855.166 80.3386   1
  -7  10  -1 751.034 72.1291   1
   7 -10   1 632.405 69.3960   1
   8 -10   1 6157.34 323.203   1
  -8 -10  -1 5894.85 319.692   1
   8  10   1 6967.49 331.173   1
   9 -10   1 2977.94 177.921   1
  10 -10   1 683.004 73.0800   1
 -10  10  -1 759.303 73.7873   1
  10  10   1 816.647 79.1771   1
 -10 -10  -1 773.377 76.3471   1
  11 -10   1 8028.82 384.743   1
 -11  10  -1 7731.77 381.386   1
  11  10   1 7470.62 382.796   1
 -11 -10  -1 7232.45 380.554   1
  12 -10   1 4316.00 244.645   1
 -12  10  -1 4718.62 247.814   1
  12  10   1 4375.99 245.709   1
 -12 -10  -1 4480.50 245.469   1
  13 -10   1 2534.65 168.039   1
 -13  10  -1 2845.03 171.028   1
  13  10   1 2962.70 175.600   1
 -13 -10  -1 2587.92 164.467   1
  14 -10   1 447.540 63.4190   1
 -14  10  -1 642.215 70.1955   1
  14  10   1 643.310 73.4533   1
 -14 -10  -1 613.822 68.1850   1
  15 -10   1 447.138 59.9212   1
 -15  10  -1 318.901 51.7012   1
  15  10   1 280.622 54.5140   1
 -15 -10  -1 310.574 55.7062   1
  16 -10   1-7.96109 37.0680   1
 -16  10  -1-15.0001 35.4628   1
  16  10   1 39.4289 41.0511   1
 -16 -10  -1 7.51278 37.6143   1
 -17  10  -1 2620.93 166.685   1
  17 -10   1 2617.93 169.284   1
  18 -10   1 338.757 57.0923   1
 -18  10  -1 438.912 59.0589   1
 -18 -10  -1 395.553 59.6684   1
  18  10   1 454.761 62.3470   1
  19  10   1 14.9554 32.5683   1
 -19 -10  -1-7.60020 31.8978   1
 -19  10  -1-30.1734 43.4619   1
  19 -10   1 8.04397 37.4535   1
  20  10   1 44.9617 39.5155   1
 -20 -10  -1 7.28934 37.4914   1
 -20  10  -1 30.0367 38.6206   1
  20 -10   1 40.0645 36.1477   1
  21  10   1 14.0907 29.6090   1
  21 -10   1 47.6912 32.0877   1
 -21 -10  -1 50.9466 32.8474   1
 -22 -10  -1 92.5039 42.2862   1
  22  10   1 7.01700 36.1295   1
 -22 -11   1 28.1876 36.2601   1
  22  11  -1 50.8100 40.9921   1
  21  11  -1 130.268 39.9084   1
 -20 -11   1-22.3115 34.6295   1
  20  11  -1 7.46794 34.2252   1
  19  11  -1 646.110 72.2284   1
 -19 -11   1 610.777 70.9947   1
  19 -11  -1 617.042 71.3583   1
  18  11  -1 423.320 59.4173   1
 -18 -11   1 246.015 53.2483   1
 -18  11   1 258.629 51.2851   1
  18 -11  -1 398.806 60.0385   1
 -17  11   1 75.2180 42.4714   1
  17 -11  -1-7.93381 40.2839   1
  16  11  -1 289.506 54.7092   1
 -16 -11   1 492.400 61.4270   1
 -16  11   1 417.901 58.5536   1
 -15 -11   1 284.492 50.2001   1
 -15  11   1 317.481 53.2362   1
  15 -11  -1 350.641 57.0231   1
  14  11  -1 15.1309 30.5476   1
 -14 -11   1 81.8226 38.2679   1
 -14  11   1 36.7011 35.2644   1
  14 -11  -1 7.65237 34.5354   1
  13  11  -1 320.827 52.2572   1
  13 -11  -1 281.102 52.7717   1
 -13  11   1 313.754 51.5431   1
 -13 -11   1 414.008 57.5707   1
  12 -11  -1 1248.44 99.2055   1
  12  11  -1 1138.27 95.6077   1
 -12 -11   1 974.577 90.1964   1
  11  11  -1 2138.31 144.844   1
 -11 -11   1 2353.38 148.756   1
 -10 -11   1 3892.78 230.408   1
  10  11  -1 4583.81 238.842   1
 -10  11   1 3931.79 227.104   1
  10 -11  -1 4301.06 234.371   1
  -9  11   1 463.246 60.4593   1
   9  11  -1 454.734 61.2583   1
  -9 -11   1 428.513 58.3293   1
   9 -11  -1 336.384 55.0789   1
  -8 -11   1 3604.39 208.351   1
   8  11  -1 3243.94 206.219   1
  -8  11   1 3690.63 204.259   1
   8 -11  -1 4087.71 214.310   1
  -7  11   1 321.236 47.8515   1
   7 -11  -1 220.541 44.7539   1
  -6  11   1 25.6605 29.4313   1
   6  11  -1 68.2243 37.2742   1
  -6 -11   1 69.5460 36.2296   1
   6 -11  -1-13.4775 31.8926   1
  -5  11   1 12610.9 618.655   1
   5  11  -1 13167.3 621.598   1
  -5 -11   1 13654.2 625.551   1
   5 -11  -1 13534.6 622.006   1
  -4  11   1 30725.5 1365.78   1
   4  11  -1 32030.0 1371.05   1
  -4 -11   1 31302.4 1370.63   1
   4 -11  -1 28534.8 1364.56   1
  -3  11   1-6.21802 29.8465   1
   3  11  -1 19.4580 23.8795   1
  -3 -11   1 13.1706 25.9992   1
   2  11  -1 6660.09 353.076   1
  -2  11   1 6721.05 351.897   1
   2 -11  -1 7696.44 359.620   1
  -2 -11   1 7475.17 358.817   1
   1  11  -1 369.340 52.1198   1
  -1  11   1 475.702 56.9403   1
   1 -11  -1 451.847 55.8703   1
  -1 -11   1 330.397 50.4670   1
   0 -11   1 10829.3 509.154   1
   0 -11  -1 11105.7 510.284   1
   0  11   1 10326.7 506.471   1
   0  11  -1 10299.3 506.101   1
  -1  11  -1 2985.71 161.288   1
   1 -11   1 2931.72 160.376   1
  -1 -11  -1 3007.41 160.703   1
  -2  11  -1 21888.7 1011.93   1
   2  11   1 22008.5 1012.93   1
  -2 -11  -1 24871.8 1019.51   1
   2 -11   1 20918.3 1012.73   1
  -3  11  -1 1345.08 106.414   1
   3  11   1 1406.85 106.399   1
  -3 -11  -1 1664.35 111.527   1
   3 -11   1 1467.29 107.735   1
  -4  11  -1 1514.04 115.199   1
   4  11   1 1534.16 120.955   1
  -4 -11  -1 2014.25 129.149   1
   4 -11   1 2305.28 133.624   1
  -5  11  -1 336.628 51.6327   1
  -5 -11  -1 217.961 47.3166   1
   5 -11   1 298.231 51.0629   1
  -6  11  -1 381.350 51.2435   1
   6  11   1 277.949 51.0440   1
  -6 -11  -1 365.939 55.6052   1
  -7  11  -1 1083.41 89.3355   1
   7 -11   1 1087.81 91.9949   1
   8  11   1 2390.55 156.978   1
  -8 -11  -1 2398.92 154.197   1
  -8  11  -1 2372.81 149.376   1
   8 -11   1 2346.93 152.248   1
  -9 -11  -1 172.537 38.0820   1
   9  11   1 154.766 40.3974   1
  10  11   1 154.441 40.1917   1
  10 -11   1 247.911 49.8518   1
 -10 -11  -1 224.939 44.3498   1
  11 -11   1 1129.18 95.0575   1
 -11  11  -1 1107.70 94.2395   1
  11  11   1 1059.95 92.3635   1
 -11 -11  -1 1109.72 93.1692   1
  12 -11   1 1747.93 128.829   1
 -12 -11  -1 1775.20 128.349   1
  12  11   1 1889.65 131.486   1
 -12  11  -1 1985.17 132.672   1
  13 -11   1 61.4392 39.0387   1
 -13 -11  -1 73.4413 35.8404   1
  13  11   1 23.3371 28.0099   1
 -13  11  -1 73.2165 33.6371   1
  14 -11   1 7.74179 36.0531   1
 -14 -11  -1-36.5871 37.1340   1
  14  11   1-7.86297 37.7438   1
 -14  11  -1-22.0707 36.3389   1
  15 -11   1 218.301 49.0125   1
 -15 -11  -1 192.149 44.4866   1
 -15  11  -1 156.598 45.7086   1
  15  11   1 124.962 45.6056   1
  16 -11   1 314.071 57.1354   1
 -16  11  -1 488.824 62.7612   1
  17 -11   1 357.180 56.0777   1
 -17 -11  -1 330.495 54.3704   1
  17  11   1 364.810 60.2501   1
 -17  11  -1 399.609 60.8979   1
  18 -11   1-7.97390 35.9543   1
 -18 -11  -1 22.5131 37.5775   1
 -18  11  -1 82.8411 45.5555   1
  18  11   1-30.4533 40.1302   1
 -19  11  -1 14.9840 36.4822   1
  19 -11   1-23.9002 36.5099   1
 -19 -11  -1-15.0513 37.1658   1
  19  11   1 36.5848 37.1255   1
 -20 -11  -1-7.27693 34.4185   1
  20  11   1 51.3867 38.2246   1
 -21 -11  -1 197.436 45.7632   1
  21  11   1 200.215 46.7570   1
 -21 -12   1 29.0661 39.2306   1
  21  12  -1 14.1512 33.9708   1
 -20 -12   1 36.4890 40.3475   1
  20  12  -1 59.3081 39.5994   1
 -19 -12   1 109.979 37.4405   1
  19  12  -1 84.1300 36.4088   1
  18 -12  -1 185.475 49.5351   1
  18  12  -1 170.883 42.7677   1
 -18 -12   1 73.4060 33.5528   1
 -18  12   1 115.690 47.4036   1
  17 -12  -1 8.08127 32.5861   1
  17  12  -1 15.5556 38.9407   1
 -17 -12   1-7.33813 29.5896   1
 -17  12   1-23.1601 39.6825   1
  16 -12  -1 32.3005 40.5028   1
  16  12  -1 39.3387 42.5348   1
 -16  12   1 53.9694 40.7069   1
 -16 -12   1 87.2894 41.1187   1
  15  12  -1 753.570 82.1639   1
 -15 -12   1 928.948 84.1121   1
 -14 -12   1 29.9549 31.4330   1
  14 -12  -1-24.0804 36.7877   1
  14  12  -1-22.7731 33.0649   1
 -14  12   1-29.4586 34.2934   1
 -13 -12   1 82.4682 39.3899   1
  13  12  -1 106.194 42.2195   1
  13 -12  -1 134.133 40.9060   1
 -13  12   1 182.097 45.9688   1
  12 -12  -1 224.759 47.8268   1
 -12  12   1 216.146 46.1480   1
 -11 -12   1-14.8372 40.0469   1
  11 -12  -1 61.1851 38.8120   1
  11  12  -1 15.2346 36.0236   1
 -11  12   1 14.3606 32.9133   1
 -10 -12   1 522.290 66.3098   1
  10 -12  -1 510.886 65.7886   1
 -10  12   1 666.767 70.8705   1
  10  12  -1 633.642 73.0240   1
   9  12  -1 1581.87 118.036   1
  -9 -12   1 1528.73 115.306   1
  -8 -12   1 798.542 79.4456   1
  -8  12   1 970.268 83.8710   1
   8  12  -1 775.607 78.5613   1
   8 -12  -1 994.669 85.3872   1
  -7 -12   1 1778.29 126.691   1
  -7  12   1 1714.00 122.137   1
   7  12  -1 1830.83 125.443   1
   7 -12  -1 1849.05 127.466   1
  -6  12   1 20.4273 32.1973   1
   6  12  -1 21.3706 35.1815   1
  -6 -12   1-29.2118 33.4695   1
   6 -12  -1 21.0124 31.0476   1
  -5  12   1 9354.57 455.322   1
   5  12  -1 9526.63 459.015   1
  -5 -12   1 9253.98 457.642   1
   5 -12  -1 9186.00 454.405   1
  -4  12   1 1472.37 105.641   1
   4 -12  -1 1344.76 104.390   1
   3  12  -1 877.244 80.8930   1
   3 -12  -1 969.945 85.9118   1
  -3 -12   1 1097.51 87.1152   1
  -2  12   1 79.1934 33.4997   1
   2  12  -1-13.3671 23.3612   1
  -2 -12   1 13.9795 26.3836   1
   2 -12  -1 34.3019 23.9781   1
  -1  12   1 1171.08 92.9479   1
   1  12  -1 1034.68 87.6830   1
  -1 -12   1 1202.66 95.2507   1
   0  12  -1 46.8395 27.6095   1
   0  12   1 59.4096 30.3163   1
   0 -12  -1 34.6649 29.7181   1
   0 -12   1 41.5529 28.5706   1
  -1  12  -1 2956.80 169.361   1
   1  12   1 2658.08 163.434   1
   1 -12   1 2645.43 165.810   1
  -1 -12  -1 2648.29 164.978   1
  -2  12  -1 784.683 72.4694   1
   2  12   1 614.721 68.2215   1
  -2 -12  -1 695.547 72.6898   1
   2 -12   1 752.493 75.2377   1
  -3  12  -1 5010.79 265.789   1
   3  12   1 5317.72 269.532   1
  -3 -12  -1 4736.52 265.570   1
   3 -12   1 4974.15 267.414   1
  -4  12  -1 137.463 36.1438   1
   4 -12   1 224.478 42.3296   1
  -5  12  -1 392.492 56.3831   1
   5  12   1 442.420 58.8281   1
  -5 -12  -1 369.784 57.1533   1
   5 -12   1 461.786 61.1672   1
   6  12   1 223.484 41.8326   1
  -6 -12  -1 229.777 42.5054   1
   7  12   1 846.693 85.3042   1
  -7  12  -1 1024.17 88.6604   1
   7 -12   1 873.886 86.8944   1
   8  12   1 1804.71 126.528   1
  -8 -12  -1 1763.24 124.267   1
  -8  12  -1 1733.92 120.897   1
   8 -12   1 1449.86 115.821   1
   9  12   1 114.434 40.4779   1
   9 -12   1 144.382 42.6783   1
  -9  12  -1 100.015 38.8406   1
  -9 -12  -1 81.1778 38.7002   1
  10  12   1 22.4842 35.9708   1
  10 -12   1 7.70820 34.7511   1
 -10  12  -1 28.5627 34.2716   1
 -10 -12  -1-37.0229 36.5684   1
  11 -12   1 468.524 60.7423   1
 -11  12  -1 491.097 63.2061   1
  12  12   1 446.172 62.3358   1
  12 -12   1 475.871 63.4129   1
 -12 -12  -1 441.510 61.1341   1
 -12  12  -1 495.654 62.9467   1
  13  12   1 347.528 54.8845   1
 -13 -12  -1 411.288 56.7421   1
  14 -12   1 181.877 48.8517   1
 -14 -12  -1 254.608 50.7205   1
  14  12   1 183.644 49.3069   1
 -14  12  -1 304.440 52.6067   1
  15 -12   1 23.8201 40.3695   1
 -15 -12  -1 73.7665 39.8983   1
  15  12   1 86.1484 43.3194   1
 -15  12  -1 53.0670 39.5489   1
  16 -12   1 47.6876 36.4404   1
 -16 -12  -1 14.7168 35.3331   1
  16  12   1 38.9424 40.0496   1
 -16  12  -1 7.55088 36.7854   1
  17 -12   1 7.94689 36.4499   1
 -17 -12  -1 37.1972 38.2698   1
  17  12   1 46.7705 40.0965   1
 -17  12  -1 45.2649 39.7887   1
  18 -12   1 63.2742 34.4498   1
 -18 -12  -1-22.1417 35.4240   1
  18  12   1 7.57913 34.7352   1
 -18  12  -1-7.49339 34.3423   1
  19 -12   1-7.85794 37.7132   1
 -19 -12  -1-29.3877 37.2771   1
 -19  12  -1 7.43215 32.9426   1
  19  12   1 21.9802 28.2857   1
 -20 -12  -1 43.5557 39.1884   1
  20  12   1-7.09405 37.3960   1
 -20 -13   1-7.11275 30.4205   1
  20  13  -1 14.6315 31.8629   1
 -19 -13   1-7.21938 29.1147   1
  19  13  -1-15.1481 27.1781   1
 -18 -13   1 7.18980 30.7537   1
  18  13  -1 15.2450 34.9352   1
  17 -13  -1-8.26078 37.2415   1
 -17  13   1 7.60430 34.8486   1
 -16 -13   1-7.20121 30.2230   1
  16 -13  -1 49.3662 38.9028   1
  16  13  -1-7.91372 33.8460   1
 -16  13   1-15.1331 36.3147   1
 -15 -13   1 201.127 45.1387   1
  15  13  -1 269.586 53.4171   1
  15 -13  -1 319.178 55.8131   1
 -15  13   1 256.513 50.4940   1
 -14 -13   1 142.523 46.3010   1
 -14  13   1 166.545 46.3005   1
  14  13  -1 182.114 46.8256   1
  14 -13  -1 145.578 47.1014   1
 -13 -13   1 105.821 37.5604   1
 -13  13   1 90.6214 38.5427   1
  13  13  -1 84.0631 34.7036   1
  13 -13  -1 112.936 41.6742   1
 -12 -13   1 22.5385 35.0145   1
 -12  13   1 59.9964 39.5553   1
  12  13  -1 45.6932 38.1596   1
  12 -13  -1 16.0176 34.2875   1
 -11 -13   1 1694.56 123.398   1
 -11  13   1 1583.41 117.258   1
  11 -13  -1 1803.20 127.550   1
  11  13  -1 1528.37 120.333   1
  10 -13  -1 1121.97 96.3955   1
 -10  13   1 1080.11 93.6891   1
   9  13  -1 30.7788 27.0985   1
   9 -13  -1 138.576 42.1788   1
  -9 -13   1 127.638 35.6734   1
  -9  13   1 43.6872 36.1291   1
   8  13  -1 210.097 45.4884   1
   8 -13  -1 166.656 41.9307   1
  -8 -13   1 134.012 39.3662   1
  -8  13   1 137.164 38.6680   1
   7  13  -1 131.850 40.3748   1
   7 -13  -1 162.045 39.2133   1
  -7 -13   1 96.3377 40.3797   1
  -7  13   1 122.237 36.4240   1
   6  13  -1 110.318 40.7613   1
   6 -13  -1 123.096 36.4252   1
  -6 -13   1 45.2444 37.4078   1
  -6  13   1 42.1869 35.3798   1
   5  13  -1 14.6596 27.6715   1
   5 -13  -1 21.8550 31.7503   1
  -5  13   1 69.8770 35.4736   1
  -5 -13   1 7.42174 28.6762   1
  -4 -13   1 329.446 55.6870   1
   4  13  -1 544.457 64.5102   1
  -3 -13   1 43.5661 31.1005   1
   3  13  -1 35.6984 29.4314   1
  -2 -13   1 129.676 40.8530   1
   2  13  -1 63.9533 34.8377   1
  -1 -13   1 433.906 55.9446   1
   1  13  -1 521.153 60.3658   1
   0 -13   1 283.910 48.4601   1
   0  13  -1 235.369 44.5361   1
   1  13   1 233.132 47.4415   1
   1 -13   1 267.624 53.0652   1
  -1 -13  -1 236.902 47.8157   1
  -1  13  -1 140.790 42.8074   1
   2  13   1 243.804 46.5378   1
   2 -13   1 248.064 48.0660   1
  -2  13  -1 310.844 50.7817   1
  -2 -13  -1 189.221 42.8120   1
   3  13   1 1647.24 119.398   1
  -3 -13  -1 1525.45 116.607   1
  -3  13  -1 1649.98 119.431   1
   4  13   1 669.920 73.3314   1
   4 -13   1 691.787 72.5948   1
  -4 -13  -1 777.828 77.4419   1
  -4  13  -1 796.803 75.7931   1
   5  13   1 1308.23 102.688   1
  -5  13  -1 1158.90 99.0173   1
  -5 -13  -1 1427.54 105.530   1
   5 -13   1 1228.91 100.183   1
  -6 -13  -1 1554.25 109.443   1
  -6  13  -1 1226.18 102.410   1
   6  13   1 1226.55 101.828   1
   6 -13   1 1412.69 108.436   1
   7  13   1 228.877 46.6641   1
  -7 -13  -1 216.790 41.4196   1
  -7  13  -1 152.519 45.3108   1
   7 -13   1 275.828 51.6982   1
  -8  13  -1 2013.15 140.194   1
   8  13   1 2482.83 152.843   1
  -8 -13  -1 2143.53 145.350   1
   8 -13   1 2167.40 146.687   1
  -9  13  -1 211.519 46.1622   1
   9 -13   1 193.282 47.6815   1
 -10  13  -1 728.713 73.8706   1
  10  13   1 563.612 68.9154   1
 -10 -13  -1 526.229 67.5824   1
  10 -13   1 570.940 69.5481   1
  11  13   1 61.1618 36.1613   1
 -11 -13  -1-7.55982 24.9079   1
 -12  13  -1 74.2134 41.9578   1
  12 -13   1 71.8695 41.6510   1
 -12 -13  -1 37.6062 37.7459   1
  12  13   1 60.8125 39.6565   1
 -13  13  -1 371.381 55.5476   1
  13 -13   1 209.471 51.3745   1
 -13 -13  -1 307.989 55.1203   1
  13  13   1 177.237 46.3070   1
 -14  13  -1 59.8421 37.9915   1
  14 -13   1 40.5118 37.1698   1
 -14 -13  -1 29.0244 33.8275   1
  14  13   1 32.1106 37.9948   1
 -15  13  -1 97.1983 43.2595   1
  15  13   1 54.5541 39.7401   1
 -15 -13  -1 131.794 41.5047   1
  15 -13   1 73.4384 39.3613   1
  16  13   1 108.064 44.0353   1
  16 -13   1-8.13637 37.9051   1
 -16 -13  -1-7.28856 38.4343   1
  17  13   1 15.3682 40.9885   1
 -17  13  -1-15.3507 34.0206   1
  17 -13   1 8.05810 33.1625   1
 -17 -13  -1-7.31199 36.6085   1
 -18 -13  -1-14.4878 34.7719   1
  18  13   1-14.9874 33.7892   1
 -19 -13  -1-21.4847 31.1979   1
  19  13   1-7.23390 30.3671   1
 -19 -14   1 49.1911 40.1169   1
  19  14  -1 36.9724 40.4152   1
 -17 -14   1 199.719 43.8964   1
  17  14  -1 174.786 44.9652   1
 -16 -14   1 355.518 53.8154   1
  16  14  -1 330.903 59.1999   1
  16 -14  -1 356.208 58.9816   1
 -15  14   1 433.329 65.2300   1
 -15 -14   1 496.400 63.5794   1
  15  14  -1 441.365 61.1113   1
  15 -14  -1 381.100 61.2799   1
 -14  14   1-15.1334 34.1173   1
 -14 -14   1-37.3038 37.3578   1
  14  14  -1 30.2340 38.3549   1
  14 -14  -1-33.5364 36.5204   1
 -13  14   1 317.707 54.1967   1
 -13 -14   1 573.464 67.1763   1
  13  14  -1 397.253 61.8487   1
  13 -14  -1 568.084 69.4978   1
 -12  14   1 59.8767 36.4849   1
 -12 -14   1 45.2229 36.2130   1
  12 -14  -1 16.3486 36.2716   1
  12  14  -1 30.5715 36.7199   1
  11  14  -1 569.088 67.5792   1
 -11 -14   1 479.693 63.5513   1
 -10  14   1 301.185 52.6320   1
 -10 -14   1 361.187 55.0977   1
  10  14  -1 300.433 54.4038   1
  10 -14  -1 476.895 61.5421   1
  -9 -14   1 167.564 42.2423   1
  -9  14   1 277.509 51.8262   1
   9  14  -1 187.324 44.6428   1
   9 -14  -1 313.551 53.6987   1
   8  14  -1 610.601 70.5556   1
  -8  14   1 543.291 69.0531   1
  -8 -14   1 727.134 74.6597   1
   8 -14  -1 601.514 71.5168   1
  -7  14   1 117.217 41.7857   1
   7 -14  -1 166.913 46.2915   1
   6 -14  -1 699.893 74.5450   1
  -6  14   1 772.377 74.5705   1
  -6 -14   1 785.134 79.9514   1
   5  14  -1 765.603 82.1235   1
  -5  14   1 1087.38 89.7456   1
  -5 -14   1 1076.02 93.0126   1
   5 -14  -1 887.533 86.4672   1
   4 -14  -1 30.0453 32.2738   1
  -4  14   1 73.1019 39.1167   1
   4  14  -1 67.4481 35.0307   1
  -4 -14   1 127.400 40.5665   1
  -3  14   1 4644.07 272.638   1
   3  14  -1 5027.01 276.133   1
  -3 -14   1 5661.01 282.308   1
   3 -14  -1 5479.95 281.123   1
  -2  14   1 1395.41 108.650   1
   2  14  -1 1277.79 104.263   1
   2 -14  -1 1516.88 110.090   1
  -2 -14   1 1336.38 106.855   1
   1  14  -1 793.502 77.1775   1
  -1  14   1 718.159 74.3585   1
   1 -14  -1 762.421 78.3916   1
  -1 -14   1 855.768 81.9863   1
   0  14   1 14.5324 30.5410   1
   0  14  -1 29.3222 31.9704   1
   0 -14  -1 73.9843 32.8352   1
   0 -14   1 30.5567 35.0478   1
  -1  14  -1 117.280 36.9512   1
   1  14   1 117.124 37.8738   1
  -1 -14  -1 67.3554 32.2971   1
  -2  14  -1 585.875 65.8782   1
   2  14   1 656.057 72.5072   1
  -2 -14  -1 642.141 72.0793   1
   3  14   1 2293.97 156.564   1
   3 -14   1 2478.20 160.956   1
  -3 -14  -1 2608.86 161.166   1
   4 -14   1 2405.09 160.089   1
  -4  14  -1 2519.30 160.404   1
   4  14   1 2589.64 162.500   1
  -4 -14  -1 2634.01 164.812   1
   5 -14   1 45.3361 32.9570   1
  -5  14  -1 51.1549 37.6055   1
   5  14   1 44.7021 37.3434   1
  -5 -14  -1 22.6513 35.7446   1
   6 -14   1 45.4988 36.9721   1
  -6  14  -1 7.47169 35.3766   1
   6  14   1 45.6153 40.5958   1
  -6 -14  -1 75.7351 38.4714   1
  -7  14  -1 477.284 60.9288   1
   7 -14   1 396.955 58.6274   1
   8 -14   1 31.5139 39.4449   1
  -8 -14  -1-23.1660 33.6322   1
  -8  14  -1 14.9487 36.9124   1
   8  14   1-24.0979 37.9807   1
   9  14   1 39.8755 39.4016   1
  -9 -14  -1 15.3403 34.5974   1
  10 -14   1-8.09935 33.3408   1
  10  14   1-15.3562 34.6229   1
 -10  14  -1-29.4245 33.7197   1
 -10 -14  -1-15.1581 36.9135   1
  11 -14   1 1644.66 121.629   1
  11  14   1 1511.84 114.575   1
 -11  14  -1 1516.77 113.108   1
 -11 -14  -1 1394.96 112.431   1
  12 -14   1-24.5311 39.2459   1
  12  14   1-22.8485 38.1326   1
 -12  14  -1 30.3575 37.4815   1
 -12 -14  -1-15.0985 36.2330   1
  13 -14   1 399.306 61.1255   1
  13  14   1 274.793 56.4589   1
 -13  14  -1 312.043 56.3055   1
 -13 -14  -1 420.572 60.8639   1
  14  14   1 46.7268 41.0831   1
 -14 -14  -1 36.7273 38.2797   1
 -15  14  -1 398.752 60.1332   1
  15 -14   1 315.481 55.8828   1
 -16  14  -1 44.6915 38.7793   1
  16 -14   1 48.5606 46.1566   1
  16  14   1 7.61236 32.5625   1
 -16 -14  -1-28.7361 37.4022   1
  18  14   1 125.294 43.4881   1
 -18 -14  -1 56.5380 35.1072   1
  18  15  -1 284.141 53.7252   1
 -18 -15   1 412.636 59.6463   1
  17  15  -1 566.365 67.4458   1
 -17 -15   1 569.974 63.2663   1
  16  15  -1-22.9523 32.1101   1
 -16 -15   1 35.2893 32.3447   1
 -15  15   1 664.704 74.3628   1
 -15 -15   1 776.644 75.4309   1
  15  15  -1 603.888 68.7852   1
 -13  15   1 7.76464 37.2700   1
  13  15  -1 7.58783 33.0530   1
 -13 -15   1 22.4850 35.4432   1
  13 -15  -1 16.4843 36.5377   1
 -12  15   1 38.6249 36.5312   1
  12  15  -1-7.61860 38.1487   1
 -12 -15   1 45.0827 41.0280   1
  12 -15  -1-16.3441 32.9579   1
 -11  15   1 269.958 52.9684   1
  11  15  -1 339.982 57.6185   1
 -11 -15   1 342.769 57.3686   1
  11 -15  -1 316.450 54.3262   1
 -10  15   1 2071.25 142.191   1
  10  15  -1 2044.71 142.566   1
 -10 -15   1 2213.73 144.133   1
  10 -15  -1 1921.63 139.464   1
   9 -15  -1 304.521 54.4439   1
  -9  15   1 355.473 58.0466   1
   9  15  -1 181.017 51.3025   1
  -9 -15   1 160.994 49.2294   1
  -8 -15   1 1245.71 98.8445   1
   8  15  -1 1144.83 97.4610   1
  -7  15   1 1000.52 92.1099   1
   7  15  -1 1129.39 95.9252   1
  -7 -15   1 1229.34 98.1440   1
   7 -15  -1 1091.02 94.8315   1
  -6  15   1 128.492 44.5783   1
   6 -15  -1 188.044 48.7965   1
  -6 -15   1 178.853 45.3808   1
   6  15  -1 174.199 46.3749   1
   5 -15  -1 1385.03 114.317   1
  -5 -15   1 1465.97 114.430   1
  -5  15   1 1434.12 115.077   1
   5  15  -1 1750.76 119.905   1
   4 -15  -1 564.697 70.5044   1
  -4 -15   1 539.979 68.5932   1
   4  15  -1 608.183 71.4013   1
  -4  15   1 707.230 75.5307   1
   3 -15  -1 344.223 56.9010   1
  -3  15   1 391.775 57.6956   1
   2  15  -1 52.5954 38.1302   1
  -2  15   1 7.42967 29.3371   1
  -2 -15   1 22.9053 34.4287   1
   2 -15  -1-7.81608 36.3998   1
   1  15  -1 172.633 44.4519   1
  -1  15   1 194.076 47.5078   1
   1 -15  -1 237.466 48.3068   1
  -1 -15   1 167.553 43.3041   1
   0  15   1 187.819 43.4564   1
   0  15  -1 282.164 50.1919   1
   0 -15  -1 282.944 51.2525   1
   0 -15   1 155.937 43.1531   1
   1  15   1 522.764 69.0630   1
  -1 -15  -1 432.699 63.6879   1
   1 -15   1 405.569 59.9160   1
  -2  15  -1 4440.58 257.362   1
   2  15   1 4699.67 260.633   1
   2 -15   1 4916.29 263.057   1
  -2 -15  -1 4973.78 263.732   1
  -3  15  -1 812.273 83.2294   1
   3 -15   1 859.551 84.9999   1
  -4  15  -1 7.49568 38.0661   1
   4 -15   1 70.1113 41.5855   1
   4  15   1 61.0117 36.6377   1
  -4 -15  -1 15.6247 33.4513   1
   5  15   1 121.481 43.1610   1
  -6  15  -1 540.438 66.6961   1
   6 -15   1 505.360 66.4291   1
   6  15   1 494.566 63.5698   1
  -6 -15  -1 422.500 58.9821   1
  -7  15  -1 279.489 49.9301   1
   7 -15   1 209.087 45.2159   1
   7  15   1 299.635 52.0043   1
  -7 -15  -1 308.318 52.4526   1
   8 -15   1 118.148 39.6629   1
  -8  15  -1 122.189 42.3793   1
  -8 -15  -1 70.0819 32.9558   1
   8  15   1 97.1840 39.6641   1
  -9  15  -1 244.315 51.8067   1
   9  15   1 160.303 48.3811   1
   9 -15   1 264.701 53.1381   1
  -9 -15  -1 154.125 47.0096   1
 -10  15  -1 129.613 41.5741   1
  10 -15   1 145.320 40.3072   1
 -11  15  -1 53.5633 41.3346   1
  11  15   1 53.6256 41.8603   1
  11 -15   1 81.1344 44.8298   1
 -11 -15  -1-7.56849 31.8096   1
 -12 -15  -1 2072.41 140.196   1
  12  15   1 2075.47 140.516   1
 -13  15  -1 903.351 84.1256   1
  13  15   1 807.517 79.9798   1
 -13 -15  -1 810.743 80.4721   1
  13 -15   1 855.638 85.6412   1
 -14  15  -1 199.873 47.3368   1
  14  15   1 276.830 54.4876   1
 -14 -15  -1 340.908 55.8445   1
  14 -15   1 232.002 49.4995   1
 -15  15  -1 188.762 46.8182   1
  15  15   1 122.825 46.7294   1
  15 -15   1 269.351 54.3715   1
 -15 -15  -1 197.769 45.4070   1
 -16 -15  -1 14.0602 35.2461   1
  16  15   1 74.8577 41.8301   1
 -17 -15  -1 332.962 51.3538   1
  17  15   1 205.615 44.6129   1
 -16 -16   1 144.682 45.8235   1
  16  16  -1 156.828 49.9764   1
 -14 -16   1 646.217 69.3280   1
  14  16  -1 580.553 66.8385   1
 -13  16   1 880.223 86.2173   1
  13  16  -1 785.868 79.2456   1
 -13 -16   1 805.871 78.9530   1
  13 -16  -1 932.067 87.4564   1
 -11  16   1 61.9848 44.7168   1
  11  16  -1 101.379 44.5461   1
 -11 -16   1 37.6665 36.2481   1
  11 -16  -1 39.8593 38.9051   1
 -10  16   1 353.837 57.2217   1
  10  16  -1 568.964 72.6427   1
 -10 -16   1 375.945 60.8110   1
  10 -16  -1 479.531 63.4536   1
   9 -16  -1 257.781 54.8541   1
   9  16  -1 180.830 51.9975   1
  -9 -16   1 260.413 51.4871   1
  -9  16   1 260.973 50.8137   1
   8 -16  -1 553.927 72.2427   1
  -8  16   1 728.325 79.1240   1
   7 -16  -1-24.0112 41.6701   1
   7  16  -1-15.3434 39.9419   1
  -7 -16   1-15.4659 33.6865   1
  -7  16   1-7.74370 37.7134   1
  -6  16   1 3036.33 187.610   1
   6  16  -1 2944.21 186.475   1
   6 -16  -1 3413.82 193.549   1
  -6 -16   1 3015.23 188.501   1
   5 -16  -1 63.3203 37.4724   1
   5  16  -1 46.1111 35.8330   1
  -5 -16   1 39.2296 32.9832   1
  -5  16   1 30.4307 38.1359   1
  -4  16   1 836.169 81.3847   1
   4  16  -1 757.711 79.5307   1
   4 -16  -1 802.908 82.4032   1
  -4 -16   1 799.286 80.9207   1
  -3  16   1 1959.42 136.148   1
   3  16  -1 1963.66 138.077   1
   3 -16  -1 2110.28 140.303   1
  -3 -16   1 1726.41 132.706   1
   2  16  -1 121.850 38.3922   1
  -2  16   1 113.394 43.3418   1
   2 -16  -1 55.0027 34.5156   1
  -2 -16   1 124.522 41.2619   1
  -1  16   1 2230.72 147.293   1
   1 -16  -1 2055.56 143.669   1
  -1 -16   1 2197.47 145.954   1
   0  16  -1 45.1337 32.7719   1
   0  16   1 7.65006 31.4933   1
   0 -16   1 15.6064 32.1234   1
   0 -16  -1 7.82875 30.2342   1
  -1  16  -1 144.095 40.8621   1
   1 -16   1 95.2332 45.1504   1
  -1 -16  -1 62.6012 37.9947   1
  -2  16  -1 1238.88 101.253   1
   2  16   1 1144.89 101.846   1
   2 -16   1 1206.70 99.5732   1
  -2 -16  -1 1289.07 105.263   1
  -3  16  -1 1752.52 126.337   1
   3  16   1 1614.77 124.682   1
   3 -16   1 1796.54 129.012   1
  -3 -16  -1 1848.15 129.749   1
   4  16   1 1369.28 109.612   1
  -4  16  -1 1574.88 118.593   1
  -4 -16  -1 1455.81 112.977   1
   4 -16   1 1533.14 117.500   1
   5 -16   1 182.088 41.6523   1
  -5 -16  -1 179.658 46.3096   1
  -5  16  -1 61.1305 36.6311   1
   6 -16   1 7.92211 33.2612   1
   6  16   1 7.80605 40.1349   1
  -6 -16  -1 54.0588 42.6501   1
  -6  16  -1 22.7675 31.2462   1
  -7  16  -1 2329.75 160.704   1
   7 -16   1 2908.78 171.534   1
  -8  16  -1 455.192 62.3168   1
   8  16   1 434.268 65.8114   1
  -8 -16  -1 489.464 64.3137   1
   8 -16   1 415.971 60.5878   1
  -9  16  -1 391.209 62.8011   1
   9  16   1 619.284 71.9072   1
  -9 -16  -1 490.169 65.5059   1
   9 -16   1 628.959 72.4407   1
 -10  16  -1 791.665 83.1355   1
  10  16   1 841.508 81.8501   1
 -10 -16  -1 702.078 76.5514   1
  10 -16   1 894.505 86.0878   1
 -11  16  -1 513.556 70.5764   1
  11  16   1 493.581 66.5602   1
 -11 -16  -1 622.680 69.5227   1
  11 -16   1 556.893 69.2775   1
 -12  16  -1 944.973 88.1794   1
  12  16   1 950.089 87.9814   1
 -12 -16  -1 867.718 83.6756   1
  12 -16   1 976.061 91.3413   1
 -13  16  -1 182.535 47.4000   1
  13  16   1 141.129 45.0914   1
  13 -16   1 218.090 50.7115   1
 -13 -16  -1 131.783 44.8677   1
 -14  16  -1 689.960 76.2282   1
  14 -16   1 794.587 83.0744   1
 -15 -16  -1 27.4821 27.7535   1
  15  16   1 52.5047 33.2877   1
 -14 -17   1 14.1675 34.0338   1
  14  17  -1 57.3518 34.4423   1
 -12 -17   1 73.0493 41.7886   1
  12  17  -1 81.4612 41.0239   1
 -11  17   1 1725.90 122.377   1
  11  17  -1 1559.72 120.987   1
 -11 -17   1 1536.47 118.333   1
  11 -17  -1 1446.09 116.909   1
 -10  17   1 23.1591 38.1546   1
 -10 -17   1-15.1624 39.9846   1
  10  17  -1 89.5923 47.4280   1
  10 -17  -1 56.5776 41.5737   1
   9 -17  -1 1021.50 92.4056   1
  -9 -17   1 944.163 89.3838   1
  -9  17   1 822.720 87.3437   1
   9  17  -1 876.604 89.3347   1
   8  17  -1 147.595 48.2595   1
  -8 -17   1 145.002 46.1613   1
   7 -17  -1 922.393 86.9894   1
   7  17  -1 1027.70 90.3117   1
  -7 -17   1 851.107 84.8363   1
  -7  17   1 729.094 80.2180   1
   6 -17  -1 160.244 44.3912   1
   6  17  -1 220.598 51.4226   1
  -6 -17   1 146.260 47.1683   1
  -6  17   1 178.304 43.9307   1
  -5  17   1 1370.88 108.299   1
   5  17  -1 1149.06 101.002   1
   5 -17  -1 1167.57 101.088   1
  -5 -17   1 1167.43 102.085   1
  -4  17   1 1118.93 98.0478   1
   4 -17  -1 1053.04 96.4512   1
  -3  17   1 1140.82 100.110   1
   3 -17  -1 1223.13 102.889   1
   2  17  -1 740.151 78.3061   1
  -2  17   1 877.866 84.4038   1
   2 -17  -1 636.880 75.8091   1
  -2 -17   1 856.717 83.9104   1
   1  17  -1 781.542 82.4695   1
  -1  17   1 749.974 82.1062   1
   1 -17  -1 894.423 86.4575   1
  -1 -17   1 791.009 84.2246   1
   0  17  -1 61.0268 41.2164   1
   0  17   1-7.78015 36.2746   1
   0 -17  -1 39.7114 38.1652   1
   0 -17   1 85.5580 39.5099   1
   1  17   1 575.152 69.9421   1
  -1  17  -1 549.917 64.5573   1
  -1 -17  -1 615.722 70.9129   1
   1 -17   1 466.372 63.7748   1
   2  17   1 194.688 46.4888   1
  -2  17  -1 176.293 49.9378   1
  -2 -17  -1 214.416 46.9264   1
   2 -17   1 160.029 44.9184   1
   3  17   1 1907.49 136.201   1
  -3  17  -1 1867.65 134.612   1
   3 -17   1 2068.59 140.341   1
  -3 -17  -1 2081.81 140.873   1
  -4  17  -1 68.4564 44.7614   1
   4 -17   1 31.6312 38.0134   1
  -5 -17  -1 1568.85 117.572   1
   5  17   1 1411.37 113.566   1
   6 -17   1 915.277 87.5871   1
   6  17   1 935.535 87.6681   1
  -6 -17  -1 812.319 82.1947   1
  -6  17  -1 778.146 83.8643   1
   7 -17   1 854.510 84.1676   1
  -7 -17  -1 772.664 81.6081   1
   7  17   1 642.290 77.0355   1
  -7  17  -1 793.525 80.2640   1
  -8  17  -1 387.464 60.4813   1
   8 -17   1 365.800 58.5343   1
  -8 -17  -1 362.062 58.2397   1
  -9  17  -1 357.088 60.5211   1
   9 -17   1 450.934 63.4892   1
 -10  17  -1 755.329 79.5519   1
  10  17   1 800.143 82.3720   1
  10 -17   1 767.224 81.1884   1
 -11  17  -1 988.635 92.2738   1
 -11 -17  -1 1091.99 91.3246   1
  11  17   1 873.676 85.1639   1
 -12  17  -1 592.261 72.5943   1
  12 -17   1 668.634 74.8454   1
 -13  17  -1 541.338 68.4658   1
 -13 -17  -1 529.436 65.2845   1
  13  17   1 566.128 67.9708   1
 -14 -17  -1 62.7351 40.6530   1
  14  17   1 58.2656 40.2980   1
 -12 -18   1 106.786 40.8426   1
  12  18  -1 101.140 41.8637   1
 -11 -18   1 7.24555 38.1914   1
  11  18  -1 22.1062 37.8816   1
 -10 -18   1 406.501 59.7922   1
  10  18  -1 476.674 65.4637   1
   9 -18  -1 16.0859 38.6129   1
  -9  18   1 7.76800 38.3743   1
   9  18  -1 46.7649 39.0342   1
  -9 -18   1 15.0559 33.9512   1
   8  18  -1 729.958 74.5713   1
  -8  18   1 623.518 74.1479   1
  -8 -18   1 579.485 68.3848   1
   8 -18  -1 708.711 77.0851   1
   7  18  -1 121.702 39.5716   1
   7 -18  -1 152.669 46.6964   1
  -7  18   1 163.543 47.9281   1
  -6  18   1 1036.88 94.7604   1
   6 -18  -1 1120.88 97.5646   1
  -5  18   1 649.504 73.3591   1
   5  18  -1 467.854 65.3216   1
   5 -18  -1 666.043 72.4601   1
  -5 -18   1 493.965 67.5064   1
  -4  18   1 1104.96 92.5980   1
   4  18  -1 734.320 80.7852   1
   4 -18  -1 866.144 86.0601   1
  -4 -18   1 1078.68 92.3227   1
  -3  18   1 201.807 52.3136   1
   3  18  -1 161.982 47.5431   1
   3 -18  -1 299.943 53.5678   1
  -3 -18   1 203.587 50.7545   1
  -2  18   1 1379.78 106.049   1
   2  18  -1 1180.53 103.368   1
   2 -18  -1 1354.82 106.819   1
  -2 -18   1 1033.52 99.2790   1
   1  18  -1 69.0695 33.5844   1
  -1  18   1 93.3070 42.0947   1
   1 -18  -1 31.7833 35.3710   1
  -1 -18   1 101.775 37.7157   1
   0  18   1 1024.08 94.7511   1
   0  18  -1 955.921 92.9453   1
   0 -18  -1 1096.22 95.4000   1
   0 -18   1 1105.80 95.9784   1
  -1  18  -1 7.65841 34.5941   1
   1  18   1 31.2726 38.6711   1
  -1 -18  -1 31.7882 40.9068   1
   1 -18   1 116.634 38.4613   1
   2  18   1 798.726 82.5535   1
  -2  18  -1 864.456 84.4629   1
   2 -18   1 852.928 84.7856   1
  -2 -18  -1 857.190 84.6292   1
   3  18   1 390.322 63.8478   1
  -3  18  -1 344.162 58.9642   1
   3 -18   1 279.686 57.0582   1
  -3 -18  -1 386.944 61.1053   1
   4 -18   1 992.144 91.3336   1
   4  18   1 710.453 78.7740   1
  -4 -18  -1 854.159 82.8071   1
  -4  18  -1 921.833 90.4367   1
   5 -18   1 196.999 50.5022   1
   5  18   1 200.876 50.3680   1
  -5 -18  -1 284.490 53.9835   1
  -5  18  -1 289.924 56.7982   1
   6 -18   1 369.786 59.3811   1
  -6  18  -1 372.151 58.1491   1
   7 -18   1 110.607 44.6900   1
  -7  18  -1 15.2671 39.3615   1
   7  18   1 94.5397 42.1401   1
  -7 -18  -1 68.8057 44.1582   1
  -8 -18  -1 617.691 67.8094   1
   8  18   1 474.002 66.0752   1
  -9  18  -1 472.987 67.7556   1
   9  18   1 576.950 69.5664   1
   9 -18   1 370.155 62.8842   1
  -9 -18  -1 562.884 66.3768   1
  10 -18   1 501.433 65.2071   1
 -10  18  -1 418.287 60.2908   1
 -11 -18  -1 216.361 44.1290   1
 -11  18  -1 297.371 53.3699   1
 -12 -18  -1 225.623 48.2166   1
  12  18   1 156.754 49.7588   1
  10  19  -1 127.059 39.2896   1
  -9 -19   1 117.134 46.3313   1
   9  19  -1 183.299 54.0872   1
  -8 -19   1 161.631 39.8022   1
  -7  19   1 701.406 82.6304   1
   6 -19  -1 587.901 73.3175   1
  -6 -19   1 896.497 82.2972   1
  -6  19   1 670.566 74.4935   1
   6  19  -1 843.575 81.5539   1
   5  19  -1 883.431 82.9972   1
  -5 -19   1 714.640 78.4841   1
   4  19  -1 202.904 50.2468   1
  -4 -19   1 300.454 55.5859   1
   3  19  -1 181.216 45.0497   1
  -3 -19   1 177.389 48.1285   1
   2  19  -1 60.7391 39.0756   1
  -2 -19   1 30.8955 36.5734   1
   1  19  -1 175.251 48.2036   1
  -1 -19   1 246.731 52.7262   1
   0  19  -1 60.3902 38.5431   1
   0 -19   1 147.049 44.3440   1
  -1  19  -1 801.668 79.2918   1
   1  19   1 737.573 80.6206   1
   1 -19   1 717.100 75.7267   1
  -1 -19  -1 518.708 70.1296   1
  -2  19  -1 37.8536 35.2518   1
   2  19   1-7.65215 39.8362   1
   2 -19   1 7.69523 31.0316   1
  -2 -19  -1-15.7051 40.3651   1
   3  19   1 279.777 52.2890   1
  -3  19  -1 259.874 50.6747   1
  -3 -19  -1 329.995 55.2299   1
   3 -19   1 374.906 56.5206   1
  -4  19  -1-7.52025 43.3333   1
   4  19   1 53.2579 44.2854   1
   4 -19   1 47.3913 37.9134   1
  -4 -19  -1-30.6420 41.8292   1
   5  19   1 7.66331 32.7773   1
  -5  19  -1-45.1910 44.7058   1
  -5 -19  -1 7.56824 30.5197   1
   5 -19   1-31.5243 40.5118   1
   6 -19   1 140.114 43.2956   1
   6  19   1 38.4470 45.4991   1
  -6 -19  -1 142.766 48.5852   1
  -6  19  -1 152.033 46.2737   1
  -7  19  -1 587.064 72.5430   1
   7 -19   1 643.325 73.6171   1
  -8  19  -1 380.061 62.2331   1
  -8 -19  -1 427.366 63.3406   1
   8  19   1 283.118 57.5975   1
   8 -19   1 293.267 58.4055   1
  -9 -19  -1 1230.88 99.7719   1
   9  19   1 1324.40 103.411   1
  -6 -20   1 593.605 70.4124   1
   6  20  -1 713.298 72.7353   1
   5  20  -1 339.487 55.6579   1
  -5 -20   1 257.804 50.5298   1
   4  20  -1 1145.31 99.1135   1
  -4  20   1 1065.61 97.3128   1
   4 -20  -1 1176.42 99.8587   1
  -4 -20   1 1276.16 100.859   1
   3  20  -1 132.896 47.1313   1
  -3  20   1-15.1707 41.0092   1
  -3 -20   1 68.3718 37.5919   1
   3 -20  -1 38.8431 36.8084   1
  -2  20   1 795.131 83.7479   1
   2  20  -1 674.587 72.1367   1
  -2 -20   1 824.636 78.1899   1
   2 -20  -1 695.645 80.8613   1
   1  20  -1 259.982 56.4157   1
  -1  20   1 372.275 64.3439   1
  -1 -20   1 393.229 57.0222   1
   1 -20  -1 394.360 61.9264   1
   0  20   1 264.948 56.9421   1
   0 -20  -1 417.722 63.4430   1
   3  20   1 44.3219 39.4199   1
  -3  20  -1 7.36002 40.6535   1
   3 -20   1 45.1637 38.7080   1
  -3 -20  -1 7.54356 34.5887   1
   4  20   1 454.429 62.6860   1
  -4  20  -1 554.336 66.5853   1
   4 -20   1 554.960 68.2751   1
  -4 -20  -1 385.892 57.8191   1
   5  20   1 435.214 67.0361   1
  -5  20  -1 459.642 69.3976   1
   5 -20   1 539.545 73.4774   1
  -5 -20  -1 618.832 72.3309   1
   6 -20   1 1708.62 127.164   1
  -6  20  -1 1670.68 123.965   1
  -6 -20  -1 1789.56 126.456   1
   6  20   1 1728.92 126.337   1
 -26   0   2-21.6769 33.1263   1
 -25   0   2-21.7790 32.7357   1
  25   0  -2-7.71816 38.6484   1
 -24   0   2 2060.89 134.887   1
  24   0  -2 1774.81 132.694   1
 -23   0   2-28.5914 35.7901   1
  23   0  -2 7.67987 34.6261   1
 -22   0   2 1705.67 124.038   1
  22   0  -2 1759.48 128.631   1
 -21   0   2 150.809 41.6235   1
  21   0  -2 198.639 44.1989   1
 -20   0   2 156.648 41.8232   1
  20   0  -2 179.922 43.7924   1
 -19   0   2 20.1106 26.5336   1
  19   0  -2 82.9810 35.1786   1
 -17   0   2 102.966 35.6167   1
  17   0  -2 174.029 40.5296   1
 -16   0   2 222.498 41.5457   1
  16   0  -2 167.118 38.6350   1
  15   0  -2 1876.54 124.717   1
  14   0  -2 11337.7 521.537   1
 -14   0   2 10682.3 514.919   1
  13   0  -2 10847.2 515.656   1
 -13   0   2 11098.4 514.551   1
  12   0  -2 45.6142 26.7498   1
 -12   0   2 25.0649 20.2646   1
  11   0  -2 768.667 64.6127   1
 -11   0   2 839.889 65.3453   1
  10   0  -2 60400.8 2595.89   1
 -10   0   2 58658.6 2594.86   1
   9   0  -2 57862.6 2533.78   1
  -9   0   2 58481.1 2534.56   1
   8   0  -2 153309. 7062.39   1
  -8   0   2 174899. 7065.77   1
   7   0  -2 75776.3 3377.38   1
  -7   0   2 80291.2 3379.21   1
   6   0  -2 326653. 14647.7   1
  -6   0   2 354797. 14649.9   1
   5   0  -2 999999. 42363.5   1
  -5   0   2 968229. 42363.2   1
   4   0  -2 346840. 14835.7   1
  -4   0   2 342140. 14835.2   1
   3   0  -2 114877. 5214.73   1
  -3   0   2 127226. 5214.82   1
   0   0  -2 151815. 6507.33   1
   0   0   2 150256. 6507.22   1
  -1   0  -2 142385. 5942.66   1
   1   0   2 132567. 5944.31   1
   2   0   2 411096. 19295.5   1
  -2   0  -2 487575. 19296.6   1
   3   0   2 517014. 21685.8   1
  -3   0  -2 490310. 21685.1   1
   4   0   2 142891. 6312.97   1
  -4   0  -2 149476. 6313.36   1
   5   0   2 137126. 6145.52   1
  -5   0  -2 147035. 6145.19   1
   6   0   2 56592.4 2492.28   1
  -6   0  -2 57762.4 2491.66   1
   7   0   2 261.765 34.4725   1
  -7   0  -2 171.369 27.7022   1
   8   0   2 12214.8 578.965   1
  -8   0  -2 12907.1 576.829   1
  -9   0  -2 28689.8 1291.81   1
   9   0   2 29578.9 1295.64   1
  10   0   2 11.2826 24.1272   1
 -10   0  -2-10.3974 24.9505   1
 -11   0  -2 1173.54 84.3927   1
  11   0   2 1024.94 84.6441   1
 -12   0  -2 19785.4 876.378   1
  12   0   2 18717.0 877.397   1
  13   0   2 429.374 59.5809   1
 -13   0  -2 446.936 56.3555   1
 -14   0  -2 9319.67 455.000   1
  14   0   2 9579.89 459.891   1
 -16   0  -2 3337.15 198.183   1
  16   0   2 3748.94 208.730   1
 -17   0  -2 858.866 81.9846   1
  17   0   2 1183.35 95.1535   1
 -18   0  -2 623.384 69.7671   1
  19   0   2 2259.93 150.526   1
 -20   0  -2 276.507 52.7715   1
  20   0   2 249.675 51.4715   1
 -21   0  -2 1080.76 91.1748   1
  21   0   2 1128.01 95.3118   1
 -22   0  -2 171.711 45.9451   1
  22   0   2 83.0635 38.7063   1
 -23   0  -2 779.384 77.1819   1
  23   0   2 526.731 70.7606   1
 -24   0  -2 14.0733 37.5470   1
  24   0   2 29.4887 32.6907   1
 -25   0  -2 184.901 44.7221   1
  25   0   2 180.682 44.8137   1
 -26  -1   2 56.4305 38.5840   1
  26   1  -2 52.7798 40.2887   1
 -25  -1   2 106.834 41.5431   1
 -25   1   2 161.351 42.7492   1
  25  -1  -2 224.249 50.1293   1
  25   1  -2 114.527 39.2763   1
 -24  -1   2 138.256 44.1353   1
  24   1  -2 15.4810 35.0513   1
 -23   1   2 1911.00 129.898   1
 -23  -1   2 1749.88 125.917   1
  23   1  -2 1700.58 128.281   1
  23  -1  -2 1732.96 129.919   1
 -22   1   2 14.5295 36.8609   1
  22  -1  -2 7.65860 32.1436   1
  22   1  -2-8.07921 35.1888   1
 -22  -1   2 6.97370 30.9116   1
 -21   1   2 148.905 39.8405   1
  21  -1  -2 203.671 45.7995   1
 -20   1   2 607.406 66.1167   1
  20  -1  -2 502.861 66.5236   1
  20   1  -2 488.706 65.8029   1
 -20  -1   2 471.622 63.9537   1
 -19   1   2 2742.82 160.474   1
  19   1  -2 2751.28 163.900   1
  19  -1  -2 2506.93 158.964   1
  18   1  -2 314.634 50.6718   1
 -18  -1   2 241.014 46.2766   1
 -17   1   2 1432.72 107.650   1
  17  -1  -2 1726.84 117.918   1
  17   1  -2 1569.06 115.325   1
 -17  -1   2 1546.36 109.330   1
 -16   1   2 2037.14 130.690   1
  16  -1  -2 2020.71 137.362   1
  16   1  -2 2145.06 137.898   1
 -16  -1   2 2260.61 139.989   1
  15   1  -2 111.715 35.3579   1
  15  -1  -2 115.306 34.9156   1
 -15  -1   2 111.025 31.6719   1
 -15   1   2 114.364 32.2902   1
  14  -1  -2 7579.79 336.767   1
 -14  -1   2 6914.95 332.828   1
 -13   1   2 68573.8 2879.74   1
  13  -1  -2 63227.2 2879.98   1
 -12   1   2 2437.36 142.085   1
  12  -1  -2 2653.64 148.216   1
  12   1  -2 2298.53 142.563   1
 -12  -1   2 2695.54 148.494   1
 -11   1   2 6014.78 297.316   1
  11  -1  -2 6226.88 301.695   1
  11   1  -2 5822.01 297.988   1
 -11  -1   2 6519.75 303.120   1
 -10   1   2 3499.86 179.198   1
  10  -1  -2 3727.12 183.171   1
  10   1  -2 3271.73 180.186   1
 -10  -1   2 3270.36 179.580   1
  -9   1   2 7586.48 366.049   1
   9  -1  -2 8043.80 369.953   1
   9   1  -2 7634.93 368.403   1
  -9  -1   2 8232.51 371.549   1
  -8   1   2 132487. 5589.80   1
   8  -1  -2 131865. 5592.63   1
   8   1  -2 130459. 5593.56   1
  -8  -1   2 122230. 5591.94   1
  -7   1   2 52214.9 2180.09   1
   7  -1  -2 48061.6 2180.33   1
  -6   1   2 1270.55 72.7736   1
   6   1  -2 1293.81 76.4798   1
  -6  -1   2 1284.36 74.7204   1
   6  -1  -2 1415.31 76.1417   1
  -5   1   2 27576.7 1157.64   1
   5   1  -2 26512.3 1160.39   1
  -5  -1   2 26316.8 1160.49   1
   5  -1  -2 25746.4 1159.15   1
  -4   1   2 33087.7 1523.10   1
   4   1  -2 32558.5 1527.50   1
   4  -1  -2 38185.0 1525.74   1
  -4  -1   2 37473.9 1527.88   1
  -3  -1   2 117224. 5046.53   1
   3  -1  -2 116735. 5042.14   1
  -3   1   2 118464. 5041.96   1
   3   1  -2 114711. 5046.43   1
   2   1  -2 119232. 5195.94   1
  -2  -1   2 121835. 5195.96   1
  -1  -1   2 338296. 14722.9   1
   1   1  -2 345268. 14722.4   1
   0   1  -2 71419.9 2964.69   1
   0  -1  -2 76469.4 2962.61   1
   0   1   2 73940.6 2963.11   1
   1   1   2 139194. 5604.87   1
   1  -1   2 140472. 5605.65   1
  -1   1  -2 139331. 5606.06   1
   2   1   2 45269.0 1992.60   1
   2  -1   2 47119.4 1992.94   1
  -2  -1  -2 47387.3 1993.16   1
  -2   1  -2 44038.4 1992.17   1
   3   1   2 13423.1 613.730   1
   3  -1   2 14111.6 614.734   1
  -3  -1  -2 14154.9 615.590   1
  -3   1  -2 13619.6 614.388   1
   5   1   2 1336.36 90.4932   1
   5  -1   2 1624.57 94.4071   1
  -5  -1  -2 1566.87 92.4739   1
  -5   1  -2 1698.65 93.2928   1
   6   1   2 67601.0 2950.45   1
  -6  -1  -2 62362.5 2952.25   1
  -6   1  -2 65474.0 2946.97   1
   7   1   2 98369.0 4254.01   1
   7  -1   2 105054. 4258.40   1
  -7  -1  -2 96095.9 4254.30   1
  -7   1  -2 94014.0 4249.10   1
   8   1   2 18059.3 794.708   1
   8  -1   2 18488.7 796.837   1
  -8  -1  -2 16861.3 793.496   1
  -8   1  -2 17010.0 788.723   1
   9   1   2 1464.76 105.249   1
   9  -1   2 1756.83 111.128   1
  -9  -1  -2 1563.56 107.382   1
  10  -1   2 4057.52 203.800   1
 -10   1  -2 3285.74 188.954   1
  11   1   2 5435.95 280.233   1
 -11  -1  -2 5008.34 276.748   1
 -11   1  -2 5374.12 277.363   1
  12  -1   2 13869.0 678.105   1
 -12  -1  -2 14383.1 678.330   1
 -12   1  -2 13979.0 675.743   1
  13   1   2 252.213 45.1227   1
  13  -1   2 190.423 38.5544   1
 -13  -1  -2 217.747 44.9177   1
 -13   1  -2 201.316 41.2065   1
  14  -1   2 9569.21 486.046   1
  14   1   2 10705.7 493.979   1
 -14   1  -2 9749.94 485.763   1
 -14  -1  -2 10747.8 489.690   1
  16   1   2 906.736 80.7791   1
  16  -1   2 713.511 72.6444   1
 -16  -1  -2 674.154 68.8171   1
 -16   1  -2 639.616 69.3163   1
  17   1   2 1831.25 124.930   1
 -17   1  -2 1458.29 113.633   1
 -17  -1  -2 1711.37 118.697   1
  18   1   2 1357.04 104.096   1
  18  -1   2 1202.59 99.1858   1
 -18  -1  -2 1045.26 93.1963   1
 -18   1  -2 1216.67 96.9002   1
  19   1   2 453.972 66.3749   1
  19  -1   2 459.174 64.1088   1
 -19  -1  -2 357.621 56.9201   1
 -19   1  -2 386.894 59.2374   1
  20   1   2 1054.10 94.5560   1
  20  -1   2 916.624 89.3472   1
 -20   1  -2 1051.69 90.8508   1
 -20  -1  -2 993.540 88.1827   1
  21  -1   2 312.559 50.2430   1
 -21   1  -2 275.703 51.2125   1
  22  -1   2 634.320 75.2713   1
  22   1   2 618.144 72.0204   1
 -22   1  -2 734.978 76.7621   1
 -22  -1  -2 643.358 72.5804   1
  23  -1   2-22.6792 29.8412   1
 -23   1  -2 21.2247 35.8970   1
  24   1   2 1028.21 85.1839   1
  24  -1   2 626.543 76.4083   1
 -24   1  -2 628.609 76.3574   1
 -24  -1  -2 923.571 82.2249   1
  25  -1   2-29.0834 32.2282   1
  25   1   2 14.4558 36.6737   1
 -25   1  -2-6.75851 36.0517   1
 -25  -1  -2 6.78160 34.8589   1
  26   2  -2 196.545 46.7813   1
 -26  -2   2 163.129 46.2393   1
  25   2  -2-23.3208 39.4420   1
  25  -2  -2 15.5646 36.2349   1
 -25  -2   2 35.7076 38.5451   1
 -25   2   2-28.9646 40.8603   1
  24   2  -2 283.379 55.9986   1
 -24  -2   2 369.752 55.4380   1
  23   2  -2-15.6705 39.2337   1
  23  -2  -2 7.84849 38.2234   1
 -23  -2   2 14.4257 37.0812   1
 -23   2   2 50.9842 38.3917   1
  22   2  -2 321.874 58.4068   1
 -22  -2   2 375.614 55.6017   1
  21  -2  -2 7.56254 30.4957   1
 -21   2   2-21.8948 37.5154   1
  20  -2  -2 1461.77 113.419   1
  20   2  -2 1494.34 116.639   1
 -20   2   2 1649.56 116.318   1
 -20  -2   2 1541.24 115.434   1
  19   2  -2 150.554 45.9550   1
  19  -2  -2 160.636 42.9506   1
 -19  -2   2 181.004 42.5657   1
 -19   2   2 96.5327 35.5357   1
  18   2  -2 3982.09 230.351   1
 -18  -2   2 4335.95 232.513   1
  17   2  -2 267.722 45.9129   1
  17  -2  -2 242.859 43.7821   1
 -17  -2   2 217.687 43.0461   1
 -17   2   2 339.912 49.4116   1
  16   2  -2-19.8325 31.2580   1
  16  -2  -2-6.46531 28.6573   1
 -16  -2   2 26.5931 33.7324   1
 -16   2   2-6.10877 27.0770   1
  15  -2  -2 1775.80 125.713   1
 -15  -2   2 2181.47 135.534   1
 -15   2   2 2202.11 130.703   1
  14   2  -2 13113.1 632.942   1
  14  -2  -2 13589.6 632.647   1
 -14  -2   2 14523.6 638.076   1
 -14   2   2 13465.5 629.409   1
  13  -2  -2 5.43920 27.6640   1
 -13  -2   2 22.6721 25.6244   1
 -13   2   2 10.3085 24.0749   1
  12   2  -2 36677.8 1664.13   1
 -12  -2   2 37551.7 1664.27   1
 -12   2   2 38649.4 1660.17   1
  11   2  -2 5096.37 259.101   1
  11  -2  -2 5067.57 257.339   1
 -11  -2   2 5228.48 261.027   1
 -11   2   2 5210.66 256.141   1
  10   2  -2 33779.9 1462.74   1
  10  -2  -2 33311.3 1459.02   1
 -10  -2   2 33674.3 1462.53   1
 -10   2   2 31900.5 1455.71   1
   9   2  -2 34351.6 1616.71   1
  -9   2   2 39530.0 1614.36   1
   9  -2  -2 37009.6 1613.96   1
  -9  -2   2 36055.9 1617.43   1
   8   2  -2 3090.40 162.391   1
  -8   2   2 3017.50 153.483   1
  -8  -2   2 2847.30 156.591   1
   8  -2  -2 3105.88 155.194   1
   7   2  -2 4994.46 243.347   1
  -7   2   2 5238.76 238.751   1
  -7  -2   2 5342.02 243.673   1
   7  -2  -2 4622.20 238.630   1
  -6   2   2 10678.0 460.516   1
   6  -2  -2 9867.29 460.170   1
   5   2  -2 61.2691 22.6114   1
  -5  -2   2 50.6774 20.2734   1
  -5   2   2 62.7601 17.6405   1
   5  -2  -2 60.3272 17.4657   1
  -4  -2   2 324733. 14201.5   1
   4   2  -2 310848. 14199.5   1
  -4   2   2 335142. 14195.1   1
   4  -2  -2 341143. 14195.6   1
  -3  -2   2 6330.36 277.392   1
   3  -2  -2 6316.08 271.897   1
  -3   2   2 5769.94 271.565   1
   3   2  -2 5981.24 276.433   1
  -2   2   2 4367.27 187.639   1
   2   2  -2 3784.09 191.347   1
  -2  -2   2 4012.72 192.725   1
   2  -2  -2 4339.57 188.367   1
   1  -2  -2 85966.0 3798.12   1
  -1  -2   2 88263.6 3803.79   1
   1   2  -2 82964.4 3802.39   1
  -1   2   2 93590.0 3798.44   1
   0  -2   2 50412.4 2059.77   1
   0   2  -2 47772.7 2059.35   1
   0  -2  -2 46673.9 2055.67   1
   0   2   2 46027.6 2055.41   1
   1  -2   2 3101.26 151.915   1
  -1   2  -2 3096.91 153.101   1
  -1  -2  -2 2976.19 150.697   1
   1   2   2 3566.42 152.519   1
   2  -2   2 314039. 11644.1   1
  -2   2  -2 302449. 11643.2   1
   2   2   2 236834. 11638.1   1
  -2  -2  -2 244829. 11638.9   1
  -3  -2  -2 25386.1 1127.85   1
  -3   2  -2 25812.4 1129.06   1
   3  -2   2 24166.2 1129.54   1
   3   2   2 27695.3 1130.85   1
   5   2   2 35713.6 1562.72   1
  -5  -2  -2 35493.0 1560.18   1
  -5   2  -2 35436.7 1558.39   1
   5  -2   2 35712.9 1560.94   1
  -6  -2  -2 57.0042 24.9934   1
  -6   2  -2 42.3549 24.2793   1
   6  -2   2 59.5349 26.0628   1
   6   2   2 88.7162 27.8943   1
   7   2   2 15180.8 693.930   1
   7  -2   2 14828.0 694.868   1
  -7  -2  -2 15825.2 696.637   1
  -7   2  -2 15396.8 692.856   1
   8   2   2 431.893 49.3377   1
   8  -2   2 432.663 48.2944   1
  -8  -2  -2 347.610 43.4841   1
  -8   2  -2 361.220 44.9704   1
   9   2   2 21329.1 971.233   1
   9  -2   2 21730.6 973.349   1
  -9  -2  -2 21991.1 973.452   1
  -9   2  -2 21493.3 970.340   1
  11   2   2 7613.76 372.507   1
  11  -2   2 7030.84 368.791   1
 -11  -2  -2 8010.74 374.888   1
 -11   2  -2 7835.18 372.544   1
  12   2   2 9472.14 478.753   1
  12  -2   2 9890.47 480.518   1
 -12  -2  -2 10332.4 483.995   1
 -12   2  -2 10618.1 481.666   1
  13   2   2 6700.69 346.871   1
  13  -2   2 6855.52 346.609   1
 -13  -2  -2 7287.52 350.073   1
 -13   2  -2 6927.69 345.913   1
  14   2   2 1141.54 93.4753   1
  14  -2   2 1283.11 95.5508   1
 -14  -2  -2 1299.54 96.1511   1
 -14   2  -2 1078.37 90.2619   1
  15   2   2 10003.1 491.626   1
 -15  -2  -2 10267.8 491.809   1
  16   2   2 607.426 67.3873   1
  16  -2   2 403.841 61.4283   1
 -16  -2  -2 560.716 62.7900   1
 -16   2  -2 362.240 55.8247   1
  17   2   2 258.829 45.5675   1
  17  -2   2 286.639 48.0533   1
 -17  -2  -2 264.715 47.7827   1
 -17   2  -2 189.571 41.8308   1
  18   2   2-23.0299 35.7431   1
  18  -2   2-14.8712 36.2073   1
 -18  -2  -2 21.2434 33.9851   1
 -18   2  -2 7.19282 34.0097   1
  19  -2   2 634.098 70.8995   1
 -19  -2  -2 449.748 62.6740   1
 -19   2  -2 504.872 67.0244   1
  20   2   2-7.72871 34.2633   1
  20  -2   2-15.3242 38.8818   1
 -20   2  -2-21.5865 34.5399   1
  21  -2   2 1049.09 93.0912   1
 -21   2  -2 978.331 87.9320   1
  22   2   2 31.2456 31.5080   1
  22  -2   2 45.7585 41.1701   1
 -22  -2  -2 13.9713 27.5867   1
 -22   2  -2-14.2168 37.9262   1
  23   2   2 307.768 53.6846   1
 -23  -2  -2 479.011 60.3981   1
 -23   2  -2 394.578 59.0037   1
  24  -2   2 7.36013 33.1872   1
  24   2   2-29.1662 39.8150   1
 -24  -2  -2 27.3444 36.4707   1
 -24   2  -2 41.8562 34.9322   1
  25  -2   2 142.810 46.1222   1
  25   2   2 234.860 49.2183   1
 -25   2  -2 102.157 44.0466   1
 -25  -2  -2 206.446 48.3548   1
  26   3  -2 7.85854 42.4152   1
 -26  -3   2-6.80274 36.2872   1
 -25   3   2 109.012 39.0492   1
  24   3  -2 31.2373 34.6337   1
  24  -3  -2 22.9409 34.4936   1
 -24  -3   2 14.3982 30.8114   1
 -24   3   2 44.0833 39.2086   1
  23  -3  -2 107.844 41.7290   1
 -23   3   2 58.7619 42.4701   1
  22   3  -2 63.5166 39.3131   1
  22  -3  -2 61.6126 38.1409   1
 -22  -3   2 86.8066 38.2312   1
 -22   3   2 50.8126 34.9547   1
  21   3  -2 1204.29 100.906   1
  21  -3  -2 1178.64 99.0927   1
 -21  -3   2 1067.82 95.2742   1
 -21   3   2 1222.19 97.8653   1
  20   3  -2 688.711 70.6184   1
  20  -3  -2 504.203 65.5936   1
 -20  -3   2 727.422 74.1017   1
 -20   3   2 674.171 71.0591   1
  19   3  -2 315.032 49.4247   1
  19  -3  -2 279.571 51.4310   1
 -19  -3   2 391.267 56.3553   1
 -19   3   2 294.697 48.4981   1
  18   3  -2 7.15762 27.6345   1
 -18  -3   2 7.18142 29.5562   1
  17  -3  -2 4829.79 252.402   1
 -17   3   2 4481.63 247.621   1
  16   3  -2 2568.00 161.227   1
  16  -3  -2 2757.21 163.214   1
 -16  -3   2 2550.14 160.992   1
 -16   3   2 2732.33 160.152   1
  15   3  -2 8897.32 430.764   1
  15  -3  -2 8403.59 426.830   1
 -15  -3   2 8917.49 431.236   1
 -15   3   2 9227.50 429.100   1
  14   3  -2 12.4335 22.3077   1
  14  -3  -2 17.6813 29.5106   1
 -14  -3   2 24.9804 29.9752   1
 -14   3   2-11.3720 25.6369   1
  13   3  -2 6815.56 355.698   1
  13  -3  -2 7146.27 355.621   1
 -13  -3   2 7831.35 361.927   1
 -13   3   2 7353.98 354.586   1
  12  -3  -2 10577.9 477.851   1
 -12   3   2 9650.17 471.409   1
 -11   3   2 34967.2 1535.65   1
 -11  -3   2 33767.9 1538.61   1
  11   3  -2 35850.7 1544.06   1
  10   3  -2 29366.9 1341.04   1
 -10   3   2 31253.7 1336.94   1
 -10  -3   2 29352.2 1338.94   1
  10  -3  -2 30942.2 1339.23   1
   9   3  -2 795.126 67.7653   1
  -9   3   2 1004.04 64.2372   1
  -9  -3   2 803.047 65.7312   1
   9  -3  -2 789.793 61.3873   1
   8   3  -2 6849.95 341.797   1
  -8   3   2 7202.45 338.061   1
   8  -3  -2 7579.04 339.968   1
  -8  -3   2 7301.10 342.915   1
  -7  -3   2 3078.06 160.122   1
   7   3  -2 3066.15 159.878   1
   6  -3  -2 33009.8 1426.09   1
  -6  -3   2 33106.3 1431.86   1
   6   3  -2 34375.9 1433.94   1
  -6   3   2 30679.3 1424.94   1
  -5   3   2 25532.2 1082.31   1
   5  -3  -2 23930.7 1081.58   1
  -4  -3   2 61966.8 2592.48   1
   4  -3  -2 56447.7 2585.69   1
  -4   3   2 59581.8 2585.79   1
   4   3  -2 62315.2 2592.46   1
   3  -3  -2 18433.4 817.097   1
   3   3  -2 17759.3 820.529   1
  -3   3   2 19482.3 815.898   1
  -3  -3   2 18601.8 822.179   1
   2  -3  -2 44145.8 1840.14   1
  -2  -3   2 43438.3 1844.86   1
   2   3  -2 45190.9 1845.05   1
  -2   3   2 38391.4 1838.41   1
  -1  -3   2 91761.8 3820.86   1
  -1   3   2 83999.0 3814.31   1
   1   3  -2 89780.7 3820.22   1
   1  -3  -2 89431.5 3816.05   1
   0  -3   2 108818. 4517.47   1
   0   3  -2 96352.5 4514.39   1
   0   3   2 103412. 4511.77   1
   0  -3  -2 109614. 4512.86   1
  -1   3  -2 169.805 27.4976   1
   1  -3   2 241.643 31.6208   1
   1   3   2 203.836 25.8885   1
  -1  -3  -2 204.767 25.3098   1
   2  -3   2 23579.9 1066.88   1
  -2   3  -2 24174.5 1066.31   1
  -2  -3  -2 24318.4 1066.29   1
   2   3   2 25100.8 1068.28   1
   4  -3   2 6197.38 299.350   1
  -4   3  -2 6594.90 299.419   1
   4   3   2 6230.32 298.282   1
  -4  -3  -2 6244.52 297.980   1
  -5  -3  -2 6027.34 294.610   1
  -5   3  -2 5934.16 293.605   1
   5  -3   2 6599.42 297.493   1
   5   3   2 6245.17 297.379   1
   6   3   2 7366.49 338.434   1
   6  -3   2 7030.13 334.919   1
  -6  -3  -2 6935.28 336.218   1
  -6   3  -2 6862.41 334.123   1
   7   3   2 3482.08 188.722   1
   7  -3   2 3447.66 187.207   1
  -7  -3  -2 3576.42 188.065   1
  -7   3  -2 3672.92 187.025   1
   8   3   2 1248.57 91.1631   1
   8  -3   2 1561.78 97.8323   1
  -8  -3  -2 1161.96 89.1838   1
  -8   3  -2 1477.59 92.9355   1
   9   3   2 12628.7 621.314   1
   9  -3   2 13927.1 624.436   1
  -9  -3  -2 13381.8 625.222   1
  -9   3  -2 14099.2 622.945   1
  10   3   2 21844.8 978.269   1
 -10  -3  -2 21432.1 980.540   1
  11   3   2 10054.6 484.298   1
  11  -3   2 10255.9 484.005   1
 -11  -3  -2 10568.6 485.532   1
 -11   3  -2 9790.17 479.530   1
  12   3   2 15888.6 766.294   1
  12  -3   2 16530.3 768.439   1
 -12  -3  -2 17949.6 773.556   1
 -12   3  -2 16633.7 766.109   1
  13   3   2 92.7260 33.1567   1
  13  -3   2 118.985 33.0934   1
 -13  -3  -2 140.237 38.4661   1
 -13   3  -2 154.793 34.9887   1
  14   3   2 2284.90 147.922   1
  14  -3   2 2314.31 148.850   1
 -14  -3  -2 2489.99 151.435   1
 -14   3  -2 2254.80 146.169   1
  15   3   2 1598.08 117.000   1
 -15  -3  -2 1540.55 115.641   1
  16   3   2 1497.26 113.357   1
  16  -3   2 1672.29 116.455   1
 -16  -3  -2 1456.24 111.027   1
 -16   3  -2 1424.85 108.739   1
  17   3   2 520.540 62.8707   1
  17  -3   2 422.667 57.4378   1
 -17  -3  -2 506.708 63.6248   1
 -17   3  -2 346.613 52.8964   1
  18  -3   2 7.52585 33.3594   1
 -18   3  -2 7.04459 31.2263   1
  19   3   2 492.834 64.8152   1
  19  -3   2 561.011 70.1157   1
 -19  -3  -2 571.271 64.1702   1
 -19   3  -2 648.850 71.6978   1
  20  -3   2 851.654 80.4395   1
  20   3   2 716.863 78.5311   1
 -20  -3  -2 681.374 74.5397   1
 -20   3  -2 731.777 76.8589   1
  21   3   2 38.6526 35.5109   1
 -21  -3  -2 71.3856 36.7744   1
  22  -3   2 774.800 79.3261   1
  22   3   2 941.623 87.2042   1
 -22   3  -2 838.293 81.3188   1
 -22  -3  -2 796.482 78.9895   1
  23   3   2 39.8502 39.3973   1
 -23  -3  -2 39.6361 34.8577   1
  24   3   2 96.4597 37.8740   1
  24  -3   2 110.142 44.1930   1
 -24  -3  -2 88.6190 34.3788   1
 -24   3  -2 96.1798 42.5165   1
  25   3   2 78.4613 43.1814   1
  25  -3   2 28.7759 31.3860   1
 -25  -3  -2 13.3832 33.5526   1
 -25   3  -2 53.5117 33.5394   1
 -27  -4   2 78.5843 35.9137   1
  26   4  -2 216.553 47.3008   1
 -26  -4   2 209.586 48.6375   1
  25   4  -2 23.2128 33.1025   1
 -25  -4   2 14.1805 34.5349   1
  24   4  -2-7.85576 39.3324   1
  24  -4  -2 7.75041 37.1987   1
 -24  -4   2-14.2875 34.2872   1
 -24   4   2-14.5081 36.8075   1
  23   4  -2 23.8853 34.6764   1
  23  -4  -2 7.76084 31.9393   1
 -23  -4   2-7.21757 34.1267   1
 -23   4   2-14.4743 32.6269   1
  22   4  -2 7.69830 34.1611   1
  22  -4  -2 61.5690 36.4257   1
 -22  -4   2 29.8482 33.6799   1
 -22   4   2 57.7745 35.7021   1
  21   4  -2 687.280 73.5745   1
  21  -4  -2 529.498 65.6028   1
 -21  -4   2 567.058 68.8060   1
 -21   4   2 687.599 70.7697   1
  20  -4  -2 480.949 60.4631   1
 -20   4   2 311.020 52.7777   1
  19   4  -2 529.391 62.1699   1
  19  -4  -2 476.400 62.4437   1
 -19  -4   2 494.630 64.8429   1
 -19   4   2 519.915 65.2062   1
  18   4  -2 539.868 66.1216   1
 -18  -4   2 583.023 69.2156   1
  17   4  -2 389.202 54.8663   1
  17  -4  -2 441.688 56.0566   1
 -17  -4   2 445.224 58.6496   1
 -17   4   2 405.342 54.4244   1
  16  -4  -2 6321.07 332.628   1
 -16  -4   2 6892.04 339.222   1
 -16   4   2 6607.42 332.346   1
  15   4  -2 25.9782 33.8101   1
  15  -4  -2 12.4584 28.0846   1
 -15  -4   2 6.75804 31.4678   1
 -15   4   2-6.00764 27.5336   1
  14   4  -2 1096.89 86.7648   1
 -14  -4   2 990.157 84.0031   1
 -14   4   2 1032.75 81.1109   1
  14  -4  -2 905.392 78.8322   1
 -13  -4   2 12.0548 28.0837   1
  13   4  -2 37.6986 32.3132   1
 -12   4   2 7260.23 357.286   1
  12  -4  -2 7480.94 359.748   1
 -12  -4   2 7489.63 364.419   1
  12   4  -2 7439.01 364.355   1
 -11   4   2 9374.14 437.226   1
 -11  -4   2 9250.41 443.357   1
  11  -4  -2 9293.89 439.069   1
 -10  -4   2 11392.1 522.447   1
  10   4  -2 11326.8 522.880   1
 -10   4   2 10951.8 515.785   1
   9  -4  -2 11171.8 517.634   1
  -9  -4   2 11054.4 522.482   1
  -9   4   2 11337.9 517.221   1
   9   4  -2 11565.7 524.141   1
   8  -4  -2 2120.66 117.169   1
  -8  -4   2 2063.50 121.580   1
  -8   4   2 2205.51 117.127   1
   8   4  -2 1931.23 120.552   1
   7  -4  -2 2812.45 152.857   1
  -7  -4   2 2885.78 158.045   1
   7   4  -2 3258.00 163.286   1
  -7   4   2 2996.29 154.321   1
  -6  -4   2 67456.8 3004.70   1
   6   4  -2 70932.7 3007.15   1
  -5  -4   2 1027.27 67.7967   1
   5  -4  -2 890.492 62.5887   1
   5   4  -2 880.860 64.8062   1
  -5   4   2 1014.73 61.5598   1
  -4  -4   2 9611.52 428.660   1
  -4   4   2 9310.49 421.616   1
   4   4  -2 9206.55 427.317   1
   4  -4  -2 9262.55 422.712   1
   3  -4  -2 9511.23 418.010   1
  -3   4   2 9004.50 415.690   1
   2  -4  -2 39437.1 1637.33   1
  -2   4   2 35960.2 1634.48   1
  -1   4   2 18760.2 730.507   1
   1  -4  -2 14196.9 730.242   1
   0   4   2 45760.9 2031.56   1
   0  -4  -2 47783.9 2032.98   1
   1   4   2 3755.13 180.426   1
  -1  -4  -2 3329.29 180.140   1
   2  -4   2 91556.4 3954.23   1
  -2   4  -2 90927.2 3953.18   1
   3  -4   2 23576.1 1057.63   1
  -3   4  -2 23520.5 1055.79   1
  -3  -4  -2 23752.0 1056.67   1
   3   4   2 24895.7 1060.34   1
   4  -4   2 56324.3 2581.77   1
  -4   4  -2 62078.0 2585.34   1
  -4  -4  -2 59578.2 2584.80   1
   4   4   2 59792.2 2585.71   1
   5  -4   2 36411.7 1635.47   1
  -5   4  -2 34877.0 1635.06   1
  -5  -4  -2 37130.0 1634.92   1
   5   4   2 40439.4 1636.71   1
   6  -4   2 5219.78 262.829   1
  -6   4  -2 5441.04 263.371   1
  -6  -4  -2 5324.83 263.366   1
   6   4   2 5290.42 264.962   1
   7  -4   2 2167.96 124.447   1
  -7   4  -2 2259.30 124.379   1
   7   4   2 1886.32 122.606   1
  -7  -4  -2 1949.68 122.391   1
  -8  -4  -2 46.4911 25.9307   1
   8  -4   2 35.6172 20.6026   1
  -8   4  -2 48.4317 25.5940   1
   8   4   2 48.7960 29.3232   1
  -9   4  -2 2951.27 161.382   1
   9  -4   2 2785.36 161.834   1
 -10   4  -2 1419.32 97.3258   1
  10  -4   2 1385.99 97.9330   1
 -10  -4  -2 1431.22 100.875   1
  10   4   2 1266.64 97.6334   1
 -11   4  -2 18093.0 831.926   1
  11  -4   2 17599.7 832.128   1
 -11  -4  -2 19485.2 839.684   1
  11   4   2 18070.7 834.232   1
 -12   4  -2 1879.87 118.951   1
  12  -4   2 1663.67 116.219   1
 -12  -4  -2 1710.62 119.230   1
  12   4   2 1712.11 118.807   1
 -13   4  -2 8411.21 408.917   1
  13  -4   2 8338.64 409.752   1
 -13  -4  -2 8673.75 413.682   1
  13   4   2 8067.19 409.334   1
 -14   4  -2 7391.05 366.038   1
  14  -4   2 7252.88 367.336   1
 -15   4  -2 208.435 42.5143   1
  15  -4   2 395.732 52.5924   1
 -15  -4  -2 280.484 49.3079   1
  15   4   2 278.747 51.0960   1
  16  -4   2 28.4746 36.1502   1
 -16  -4  -2 7.30733 31.8617   1
  16   4   2 65.7416 32.9653   1
 -17   4  -2 405.975 56.3473   1
  17  -4   2 269.355 52.2893   1
 -17  -4  -2 359.703 54.0603   1
  17   4   2 347.712 51.6544   1
 -18   4  -2 226.533 47.0768   1
  18  -4   2 318.120 55.1129   1
 -18  -4  -2 354.536 51.2008   1
  18   4   2 231.842 43.8880   1
 -19   4  -2 177.824 44.1819   1
  19  -4   2 225.184 48.9013   1
 -19  -4  -2 220.100 48.6007   1
  19   4   2 338.095 54.9649   1
 -20   4  -2 277.667 47.7066   1
  20  -4   2 280.474 49.0375   1
 -20  -4  -2 258.983 52.6916   1
  20   4   2 315.660 58.2704   1
  21   4   2 748.525 80.2082   1
 -22   4  -2 7.04272 32.2758   1
  22  -4   2-15.0658 33.3899   1
 -22  -4  -2 7.06282 34.3927   1
  22   4   2 30.7771 37.4675   1
 -23   4  -2 97.8677 39.4985   1
  23  -4   2 82.0754 42.5972   1
 -23  -4  -2-13.8548 34.2714   1
  23   4   2 37.5863 37.1797   1
 -24   4  -2 82.6587 43.6081   1
  24  -4   2-7.37901 40.8058   1
 -24  -4  -2 66.3703 30.5004   1
  24   4   2 52.5677 32.1980   1
 -25   4  -2-6.83971 36.4871   1
  25  -4   2-14.4640 37.1764   1
 -26  -5   2-13.7857 31.0841   1
  26   5  -2-22.5337 33.8711   1
 -25  -5   2 112.239 39.4808   1
  25   5  -2 123.478 44.2935   1
 -24   5   2 15.1144 40.8017   1
 -24  -5   2 6.99460 36.8782   1
  24   5  -2 55.7326 40.9380   1
 -23   5   2 329.920 58.0769   1
  23  -5  -2 473.233 63.5813   1
 -23  -5   2 349.942 58.3469   1
  23   5  -2 327.169 55.7908   1
 -22   5   2 37.0337 38.1007   1
  22  -5  -2 78.2196 37.5697   1
 -22  -5   2 7.49862 35.4865   1
  22   5  -2 22.8072 32.5484   1
 -21  -5   2 311.325 53.5300   1
  21   5  -2 227.613 47.7076   1
 -20   5   2 356.754 55.9105   1
  20  -5  -2 453.923 60.4848   1
 -20  -5   2 560.653 67.5449   1
  20   5  -2 521.512 63.8584   1
 -19   5   2 250.187 51.9745   1
  19  -5  -2 362.666 56.1325   1
 -19  -5   2 345.538 57.2561   1
  19   5  -2 309.435 52.8470   1
  18   5  -2 337.997 54.8024   1
 -18   5   2 352.127 53.9090   1
  17   5  -2 974.294 85.6842   1
 -17   5   2 905.475 80.6285   1
 -17  -5   2 810.109 80.5102   1
  17  -5  -2 897.361 81.2306   1
  16  -5  -2 1665.95 112.971   1
 -16   5   2 1354.93 106.284   1
 -15   5   2 3868.65 208.252   1
  15  -5  -2 3961.00 211.948   1
 -15  -5   2 3657.65 209.722   1
  15   5  -2 3473.58 208.443   1
 -14   5   2 11.7722 25.6455   1
  14  -5  -2 36.9899 30.0282   1
 -14  -5   2-19.4391 32.4490   1
  14   5  -2 33.9271 31.6011   1
 -13  -5   2 8983.49 449.852   1
  13  -5  -2 9468.21 450.449   1
  13   5  -2 9839.57 456.338   1
 -13   5   2 9362.40 448.133   1
  12  -5  -2 1962.72 123.127   1
 -12  -5   2 2023.96 126.170   1
 -12   5   2 2144.53 124.378   1
  12   5  -2 1731.67 124.316   1
  11  -5  -2 24759.4 1074.63   1
 -11  -5   2 24439.3 1078.31   1
 -11   5   2 23120.4 1070.25   1
  11   5  -2 23713.0 1078.48   1
  10  -5  -2 11694.0 550.844   1
 -10  -5   2 12434.4 557.766   1
  10   5  -2 11619.8 559.032   1
 -10   5   2 11994.6 550.405   1
  -9  -5   2 4137.26 217.658   1
  -9   5   2 4462.85 214.226   1
   9   5  -2 3890.92 216.388   1
   8  -5  -2 28.2837 20.5421   1
  -8  -5   2 48.4652 28.2371   1
  -8   5   2 52.0601 23.8044   1
   8   5  -2-10.3342 24.8329   1
   7  -5  -2 1131.93 74.3673   1
  -7  -5   2 1007.57 77.8784   1
   7   5  -2 1053.07 78.4107   1
  -7   5   2 1028.48 71.1614   1
  -6  -5   2 23257.5 1059.01   1
   6  -5  -2 24399.7 1054.48   1
   6   5  -2 21945.8 1056.35   1
  -6   5   2 25502.1 1055.09   1
  -5  -5   2 121095. 5339.87   1
   5   5  -2 125201. 5340.16   1
  -5   5   2 124557. 5333.07   1
   5  -5  -2 122302. 5333.89   1
   4   5  -2 5501.64 272.459   1
  -4  -5   2 5744.43 272.924   1
   3   5  -2 17351.0 799.232   1
  -3  -5   2 18442.6 801.168   1
   2   5  -2 11283.8 537.068   1
  -2  -5   2 12510.1 540.673   1
   1   5  -2 21058.0 942.734   1
  -1  -5   2 21452.9 944.248   1
   0  -5  -2 19166.8 863.122   1
   0   5   2 18780.3 861.647   1
   0   5  -2 20210.2 865.683   1
   0  -5   2 19900.9 868.641   1
  -1  -5  -2 80989.6 3507.27   1
  -1   5  -2 83722.6 3507.64   1
   1   5   2 78464.2 3505.34   1
   1  -5   2 80271.9 3509.05   1
  -2  -5  -2 5093.16 246.916   1
   2  -5   2 5049.57 248.545   1
  -2   5  -2 5123.32 246.817   1
   2   5   2 4960.51 245.182   1
   3   5   2 2589.86 142.346   1
  -3  -5  -2 2629.74 142.104   1
  -3   5  -2 2485.25 141.102   1
   3  -5   2 2738.75 144.343   1
   4   5   2 7223.74 332.601   1
  -4  -5  -2 7421.37 331.367   1
  -4   5  -2 6498.45 326.867   1
   4  -5   2 6428.08 328.454   1
   5   5   2 81.9997 28.8907   1
  -5  -5  -2 140.008 30.0603   1
  -5   5  -2 74.3367 24.0050   1
   5  -5   2 125.923 31.0589   1
   6   5   2 21041.8 972.271   1
  -6  -5  -2 21530.7 971.730   1
  -6   5  -2 22192.0 972.023   1
   6  -5   2 21795.7 968.360   1
   7   5   2 1319.04 94.4935   1
   7  -5   2 1371.38 92.6733   1
  -7   5  -2 1362.71 93.0958   1
  -7  -5  -2 1336.24 94.5966   1
   8  -5   2 156.126 34.8645   1
  -8   5  -2 129.230 32.1408   1
   9   5   2 26690.7 1205.42   1
  -9  -5  -2 27110.9 1203.40   1
  10  -5   2 1450.78 105.141   1
  10   5   2 1655.79 111.777   1
 -10   5  -2 1717.19 109.138   1
 -10  -5  -2 1416.22 104.202   1
  11  -5   2 4485.44 243.212   1
  11   5   2 4442.96 246.425   1
 -11   5  -2 4822.68 244.751   1
 -11  -5  -2 4601.14 245.613   1
  12  -5   2 11869.0 577.269   1
  12   5   2 12550.7 581.228   1
 -12   5  -2 12724.1 578.354   1
 -12  -5  -2 11944.3 580.587   1
  13  -5   2 2039.27 138.005   1
 -13   5  -2 2466.10 142.336   1
 -13  -5  -2 2239.31 143.524   1
  13   5   2 1946.47 137.716   1
 -14  -5  -2 21.0119 27.6935   1
  14   5   2 57.3012 30.6755   1
 -15  -5  -2 5543.71 277.108   1
  15  -5   2 5102.02 272.518   1
  15   5   2 4675.50 268.958   1
 -16  -5  -2 7.40456 26.5664   1
  16  -5   2 43.7325 34.9820   1
 -16   5  -2-13.7587 33.9742   1
  16   5   2-14.5463 33.8648   1
  17  -5   2-7.42254 29.9314   1
 -17   5  -2-6.99780 31.0190   1
 -18  -5  -2 60.0880 33.8909   1
  18   5   2 7.49353 30.8716   1
  19  -5   2 951.534 84.6464   1
 -19  -5  -2 736.518 78.1773   1
  19   5   2 768.396 78.2300   1
 -19   5  -2 832.852 78.2712   1
 -20   5  -2 368.961 56.4210   1
  20  -5   2 237.433 46.4384   1
  21  -5   2 84.4074 36.4458   1
 -21   5  -2 58.1433 33.4855   1
 -21  -5  -2 34.8807 32.1557   1
 -22   5  -2 152.515 47.1699   1
  22  -5   2 160.448 48.3632   1
  23   5   2 97.7238 43.0285   1
  23  -5   2 75.8087 33.8077   1
 -23   5  -2 93.9663 39.1903   1
 -23  -5  -2 82.8235 38.2903   1
  24   5   2 138.879 40.8487   1
 -24  -5  -2 154.753 43.0039   1
  26   6  -2 67.4078 40.0260   1
 -26  -6   2 47.6100 38.4562   1
  25   6  -2-7.59608 33.0836   1
 -25  -6   2 6.98286 31.4803   1
  24   6  -2-52.4035 40.8733   1
 -24  -6   2 58.5597 39.9656   1
  23   6  -2 52.8105 37.2814   1
  23  -6  -2 39.4495 34.9966   1
 -23   6   2-14.9254 39.8296   1
 -23  -6   2 44.7004 36.8160   1
  22   6  -2 220.807 50.1668   1
  22  -6  -2 94.4509 40.4626   1
 -22   6   2 185.693 45.8048   1
 -22  -6   2 113.725 42.8216   1
  21   6  -2 22.6667 35.2632   1
  21  -6  -2 77.8359 36.8831   1
 -21   6   2 44.3431 34.4966   1
 -21  -6   2 84.0632 42.7308   1
  20   6  -2 141.058 44.6428   1
  20  -6  -2 207.028 48.1835   1
 -20   6   2 145.776 43.0218   1
 -20  -6   2 176.733 46.5975   1
 -19   6   2 71.5208 38.6553   1
  19  -6  -2 22.5537 38.1983   1
  18   6  -2 177.812 45.3532   1
 -18  -6   2 263.986 48.5648   1
 -18   6   2 349.366 54.1724   1
  18  -6  -2 264.018 51.3557   1
 -17  -6   2 205.914 45.6903   1
  17   6  -2 190.184 44.6501   1
  16  -6  -2 675.784 70.9404   1
 -16  -6   2 745.354 76.5068   1
  16   6  -2 767.603 77.7071   1
 -16   6   2 766.172 72.6382   1
  15  -6  -2-13.2450 32.2482   1
 -15   6   2 18.9391 27.9828   1
  14   6  -2 332.303 52.0029   1
 -14   6   2 420.937 52.1730   1
 -14  -6   2 420.017 55.4394   1
  14  -6  -2 435.032 52.9721   1
  13   6  -2 861.720 78.7613   1
 -13   6   2 729.360 68.2382   1
 -13  -6   2 766.100 73.8968   1
  13  -6  -2 818.615 71.6359   1
 -12  -6   2 6.17270 29.1865   1
  12   6  -2-12.7320 34.3597   1
  11   6  -2 840.072 72.6783   1
 -11   6   2 742.433 65.8086   1
  11  -6  -2 703.361 63.5567   1
 -11  -6   2 864.145 74.0957   1
  10   6  -2 907.366 75.7671   1
 -10   6   2 822.907 68.8211   1
  10  -6  -2 881.245 71.2372   1
 -10  -6   2 844.224 72.3255   1
  -9   6   2 4237.70 222.229   1
   9  -6  -2 4396.39 224.572   1
   8   6  -2 19766.7 861.566   1
  -8   6   2 17527.3 852.864   1
  -8  -6   2 19880.8 859.547   1
   7   6  -2 1277.51 93.4906   1
   7  -6  -2 1406.54 91.0278   1
  -7  -6   2 1402.88 95.5440   1
  -7   6   2 1410.82 90.1863   1
  -6   6   2 2199.94 135.994   1
   6  -6  -2 2398.28 139.048   1
   6   6  -2 2659.29 145.619   1
   5  -6  -2 2709.86 156.626   1
   5   6  -2 3048.44 163.269   1
  -5  -6   2 3105.59 163.339   1
  -5   6   2 3086.15 157.938   1
   4  -6  -2 144.245 28.9996   1
   4   6  -2 156.452 30.1316   1
  -4  -6   2 105.304 28.4138   1
  -4   6   2 162.971 27.1727   1
   3  -6  -2 674.855 52.2308   1
   3   6  -2 611.142 53.6216   1
  -3  -6   2 531.917 51.2832   1
  -3   6   2 608.374 49.6230   1
   2  -6  -2 56330.2 2424.61   1
   2   6  -2 53749.9 2426.32   1
  -2  -6   2 55477.2 2428.23   1
  -2   6   2 56829.8 2423.58   1
  -1  -6   2 4459.76 222.417   1
  -1   6   2 4571.69 219.123   1
   1  -6  -2 4208.66 219.369   1
   1   6  -2 4456.61 221.502   1
   0  -6   2 3085.42 163.367   1
   0   6   2 2912.64 157.478   1
   0  -6  -2 3180.69 161.547   1
   0   6  -2 3018.29 162.079   1
   1  -6   2 3504.36 179.999   1
   1   6   2 3216.17 174.663   1
  -1  -6  -2 3368.57 176.021   1
  -1   6  -2 3430.79 177.032   1
   2  -6   2 122943. 5263.89   1
  -2   6  -2 118548. 5261.12   1
  -2  -6  -2 122461. 5261.53   1
   2   6   2 121945. 5260.18   1
   3  -6   2 9620.64 475.022   1
  -3   6  -2 10142.6 475.304   1
  -3  -6  -2 10446.9 477.309   1
   3   6   2 10863.1 477.286   1
   4  -6   2 16387.2 697.387   1
  -4   6  -2 17106.6 697.249   1
  -4  -6  -2 14581.3 696.417   1
   4   6   2 13143.3 694.799   1
   5  -6   2 4417.17 231.968   1
  -5   6  -2 4586.65 230.243   1
  -5  -6  -2 4415.09 229.732   1
   5   6   2 4456.18 230.964   1
   6  -6   2 99.7223 33.1314   1
  -6   6  -2 69.7533 28.0870   1
  -6  -6  -2 103.976 31.6864   1
   6   6   2 94.4884 30.4961   1
   7  -6   2 2681.39 157.717   1
  -7   6  -2 2852.08 158.822   1
  -8  -6  -2 172.345 36.1657   1
   8   6   2 105.545 30.6908   1
   9  -6   2 6211.89 324.038   1
  -9   6  -2 6975.85 329.519   1
  -9  -6  -2 6732.66 328.214   1
   9   6   2 6409.94 329.750   1
  10  -6   2 3831.57 205.172   1
 -10   6  -2 3779.92 204.363   1
 -10  -6  -2 3351.56 200.402   1
  10   6   2 3830.42 207.045   1
 -11   6  -2 1888.06 123.901   1
  11  -6   2 2196.38 131.660   1
 -11  -6  -2 1718.38 129.304   1
  11   6   2 1868.49 129.345   1
 -12   6  -2 325.484 49.2945   1
 -12  -6  -2 394.098 52.1282   1
  12  -6   2 387.146 52.1784   1
  12   6   2 454.248 56.4734   1
  13   6   2 488.239 59.2744   1
 -13  -6  -2 451.022 57.0369   1
 -13   6  -2 574.148 61.8405   1
  14  -6   2 821.844 79.5262   1
  14   6   2 915.106 81.4194   1
 -14  -6  -2 835.923 81.1978   1
 -14   6  -2 775.949 77.2540   1
 -15   6  -2 139.658 40.8330   1
  15   6   2 95.8398 40.8970   1
  15  -6   2 79.6860 36.9678   1
 -15  -6  -2 51.1199 39.1549   1
  16  -6   2 1441.14 108.955   1
  16   6   2 1350.92 105.774   1
 -16   6  -2 1408.96 107.456   1
 -16  -6  -2 1427.38 108.839   1
  17  -6   2 1764.58 120.961   1
  17   6   2 1505.44 114.675   1
 -17   6  -2 1350.48 111.898   1
 -17  -6  -2 1589.47 119.058   1
  18  -6   2 1078.44 93.3300   1
  18   6   2 996.965 90.4930   1
 -18  -6  -2 1229.59 98.7738   1
 -18   6  -2 919.154 87.8907   1
 -19   6  -2-7.33885 37.2555   1
  19  -6   2 22.9433 40.3241   1
 -19  -6  -2 68.0167 38.3639   1
  19   6   2 22.6351 31.6887   1
 -20   6  -2 483.714 63.7916   1
  20  -6   2 491.392 62.7805   1
 -20  -6  -2 563.812 64.4824   1
  20   6   2 450.897 61.9164   1
  21  -6   2 375.668 56.0379   1
 -21   6  -2 298.275 54.3909   1
 -21  -6  -2 388.186 56.0427   1
 -22   6  -2 150.811 42.8721   1
  22  -6   2 198.046 46.2537   1
  22   6   2 174.885 44.4451   1
 -23   6  -2 7.08828 33.0067   1
  23  -6   2 15.0024 37.0475   1
 -24   6  -2-13.9460 41.7845   1
  24  -6   2 29.3797 38.7114   1
 -24  -6  -2-19.9875 35.5404   1
  24   6   2 43.5755 42.2701   1
 -25  -7   2 184.695 46.3332   1
  25   7  -2 50.8891 39.5829   1
 -24  -7   2 7.28863 36.4915   1
  24   7  -2-7.38828 36.9904   1
 -23  -7   2-7.47726 40.3573   1
  23   7  -2 7.51895 37.1325   1
 -22  -7   2 493.926 64.8171   1
 -22   7   2 341.378 59.3750   1
  22  -7  -2 422.767 63.0234   1
  22   7  -2 330.750 55.1869   1
 -21   7   2 30.0241 33.8639   1
  21  -7  -2 30.6144 33.9493   1
 -20  -7   2 232.536 50.0919   1
  20  -7  -2 166.263 43.0051   1
  20   7  -2 160.842 45.7864   1
 -20   7   2 215.191 46.0564   1
  19  -7  -2 661.299 73.5686   1
  19   7  -2 853.365 80.9865   1
 -19   7   2 810.407 77.3700   1
 -18   7   2 1579.67 114.923   1
  18  -7  -2 1434.71 111.252   1
  17   7  -2-15.1480 33.5715   1
 -17  -7   2 7.34740 35.2630   1
 -17   7   2 14.0080 32.0976   1
  17  -7  -2-14.0297 33.1681   1
  16   7  -2 346.127 54.4595   1
  16  -7  -2 242.529 44.4104   1
 -16  -7   2 265.358 45.9743   1
 -16   7   2 210.958 42.3108   1
 -15  -7   2 5107.00 261.211   1
  15  -7  -2 4693.53 254.592   1
 -15   7   2 5172.50 260.163   1
  15   7  -2 4307.14 256.021   1
 -14   7   2 1217.43 93.5634   1
  14  -7  -2 1139.32 92.4239   1
  13  -7  -2 236.499 41.9976   1
 -13   7   2 261.033 43.7115   1
  13   7  -2 316.642 51.3307   1
 -13  -7   2 402.481 52.5215   1
  12  -7  -2 4085.14 210.967   1
  12   7  -2 4251.87 215.404   1
 -12  -7   2 3842.63 210.990   1
  11   7  -2 449.450 53.9881   1
 -11  -7   2 406.766 50.3759   1
  10  -7  -2 5624.38 276.160   1
 -10   7   2 5428.29 272.060   1
  10   7  -2 5027.47 274.224   1
 -10  -7   2 5355.59 276.480   1
   9  -7  -2 12322.7 564.152   1
  -9   7   2 12457.2 562.301   1
   9   7  -2 12109.5 570.190   1
  -9  -7   2 11517.4 564.911   1
   8  -7  -2 2338.28 140.107   1
   8   7  -2 2682.89 148.594   1
  -8   7   2 2373.44 138.258   1
  -8  -7   2 2277.10 142.627   1
  -7   7   2 935.530 69.4493   1
  -7  -7   2 854.401 71.2896   1
   7   7  -2 743.198 70.6044   1
   6  -7  -2 1158.86 81.4392   1
   6   7  -2 1048.96 84.3105   1
  -6  -7   2 1069.95 84.9319   1
  -6   7   2 1194.60 80.4437   1
   5  -7  -2 5585.49 252.687   1
   5   7  -2 4767.92 251.225   1
  -5  -7   2 4344.74 249.679   1
  -5   7   2 5239.34 249.408   1
   4  -7  -2 114.673 28.6970   1
   4   7  -2 102.188 28.1004   1
  -4  -7   2 73.8217 25.9998   1
  -4   7   2 121.805 27.1428   1
   3  -7  -2 893.949 67.7521   1
  -3  -7   2 1051.63 75.6456   1
  -3   7   2 1011.78 69.9883   1
   2  -7  -2 4584.61 256.258   1
   2   7  -2 5602.71 262.311   1
  -2  -7   2 5452.26 262.469   1
  -2   7   2 5283.89 256.126   1
  -1  -7   2 4019.02 204.580   1
  -1   7   2 3800.23 199.369   1
   1  -7  -2 3812.53 200.462   1
   1   7  -2 3973.64 203.005   1
   0  -7   2 18352.5 831.173   1
   0   7   2 18795.6 827.080   1
   0  -7  -2 17604.3 826.631   1
   0   7  -2 19023.4 831.083   1
   1  -7   2 14329.6 620.424   1
   1   7   2 13759.9 615.449   1
  -1  -7  -2 14159.4 617.139   1
   2  -7   2 15.0193 23.3173   1
   2   7   2-9.39380 19.3383   1
  -2  -7  -2 23.8302 20.7658   1
  -2   7  -2 28.4709 21.7535   1
   3  -7   2 4735.15 234.805   1
  -3   7  -2 4572.99 232.535   1
  -3  -7  -2 4447.49 230.910   1
   3   7   2 4365.81 230.024   1
   4  -7   2 1639.07 111.677   1
   4   7   2 1781.88 112.868   1
  -4  -7  -2 1745.23 111.028   1
  -4   7  -2 1825.74 113.068   1
   5   7   2 750.870 66.4408   1
  -5   7  -2 662.707 62.8503   1
   5  -7   2 787.148 67.6382   1
  -6   7  -2 924.116 76.1866   1
   6  -7   2 905.256 76.4489   1
   7   7   2 1480.86 99.6384   1
  -7  -7  -2 1447.77 98.7432   1
  -7   7  -2 1484.62 101.382   1
   7  -7   2 1231.18 95.8566   1
   8   7   2 784.019 72.1435   1
  -8  -7  -2 796.650 73.8144   1
  -8   7  -2 1014.56 76.8667   1
   8  -7   2 974.015 77.4290   1
   9   7   2 6444.20 337.114   1
  -9  -7  -2 7108.88 340.020   1
  -9   7  -2 6679.06 335.074   1
   9  -7   2 6706.62 337.032   1
 -10  -7  -2 8949.32 458.878   1
 -10   7  -2 9897.80 461.502   1
  10  -7   2 9027.59 457.055   1
  11   7   2 4923.04 277.512   1
  11  -7   2 5176.39 275.858   1
 -11  -7  -2 5115.73 277.706   1
 -12   7  -2 39.8697 33.7591   1
 -13  -7  -2 1654.27 125.865   1
  13   7   2 2085.50 133.920   1
  14   7   2 37.0029 34.6245   1
  14  -7   2 105.723 33.9969   1
 -14   7  -2 97.3796 37.6954   1
 -14  -7  -2 58.5610 39.6548   1
  15  -7   2 1211.73 101.294   1
  15   7   2 1397.13 105.619   1
 -15  -7  -2 1381.99 106.137   1
 -15   7  -2 1153.22 99.0842   1
 -16   7  -2-7.20608 29.0610   1
  16  -7   2 29.4158 29.6571   1
 -17  -7  -2 97.2911 43.4650   1
  17   7   2 158.816 46.0682   1
 -18  -7  -2-15.2407 33.1959   1
  18  -7   2 45.0999 40.5752   1
 -18   7  -2 7.34826 35.2732   1
  18   7   2 29.8967 32.5594   1
 -19  -7  -2 75.8194 39.5418   1
  19   7   2 15.1256 34.7414   1
 -19   7  -2 66.3690 36.9986   1
  19  -7   2 75.5178 40.8301   1
  20   7   2 330.742 51.8737   1
 -20  -7  -2 329.648 55.9509   1
 -20   7  -2 287.352 51.9821   1
  20  -7   2 256.747 49.0416   1
 -21   7  -2-21.9159 38.9797   1
  21  -7   2-22.4897 38.5454   1
  22   7   2-7.30907 35.5911   1
 -22  -7  -2 14.3004 36.7534   1
 -22   7  -2-7.22871 37.6302   1
  22  -7   2-7.42369 38.1590   1
  23   7   2-7.37284 37.9005   1
 -23  -7  -2 20.3563 34.8813   1
 -23   7  -2 14.3201 39.5365   1
  23  -7   2 14.5346 37.3580   1
  25   8  -2-7.13331 35.2343   1
 -25  -8   2 35.0782 38.7421   1
  24   8  -2 36.6072 34.1046   1
 -24  -8   2 7.27710 38.8311   1
  23   8  -2 81.8917 41.1271   1
 -23  -8   2-14.8804 42.0048   1
  22   8  -2 44.2407 32.2941   1
 -22  -8   2 91.3986 37.7684   1
 -22   8   2 114.155 42.6205   1
  21   8  -2 7.64255 30.8189   1
 -21  -8   2-7.48013 34.8298   1
 -21   8   2-7.57723 34.1616   1
  21  -8  -2 46.4908 34.9335   1
  20   8  -2 106.314 43.0962   1
  20  -8  -2 122.769 42.1443   1
 -20  -8   2 100.339 43.3317   1
 -20   8   2 97.6196 45.2304   1
  19  -8  -2 113.425 42.5171   1
  19   8  -2 114.267 44.6261   1
 -19   8   2 125.937 42.1095   1
  18  -8  -2 1041.94 90.6998   1
 -18  -8   2 991.742 90.0192   1
 -18   8   2 865.603 84.2251   1
  17   8  -2 194.021 46.7047   1
 -17   8   2 220.281 47.7806   1
 -17  -8   2 148.225 40.7379   1
  17  -8  -2 162.716 44.1538   1
 -16  -8   2 358.528 55.7032   1
  16   8  -2 371.919 58.3772   1
  15   8  -2 4577.83 258.706   1
  15  -8  -2 4758.82 258.258   1
 -15  -8   2 4405.64 253.748   1
  14   8  -2 1779.88 129.506   1
 -14   8   2 1969.09 125.999   1
  14  -8  -2 1823.86 127.726   1
 -14  -8   2 1832.43 127.120   1
 -13   8   2 598.079 64.0622   1
  13  -8  -2 713.331 69.0938   1
  12   8  -2 1373.74 107.375   1
  12  -8  -2 1504.40 108.719   1
 -12  -8   2 1418.54 110.416   1
  11   8  -2 1442.49 107.574   1
 -11   8   2 1563.69 104.356   1
  11  -8  -2 1466.19 104.442   1
 -11  -8   2 1376.85 105.785   1
  10   8  -2 6059.51 290.200   1
 -10   8   2 5212.90 277.203   1
  10  -8  -2 5362.68 280.036   1
 -10  -8   2 5237.29 280.505   1
   9   8  -2 5470.97 273.335   1
  -9  -8   2 5769.55 273.497   1
   8   8  -2 5547.32 290.262   1
  -8  -8   2 5444.04 289.061   1
  -8   8   2 5428.61 282.905   1
   8  -8  -2 6268.82 290.242   1
   7  -8  -2 1408.99 99.0623   1
  -7  -8   2 1583.01 105.103   1
   7   8  -2 1343.12 100.859   1
   6  -8  -2 2723.04 152.119   1
   6   8  -2 2661.96 155.282   1
  -6  -8   2 2344.69 152.663   1
  -6   8   2 2673.09 149.086   1
   5  -8  -2 21948.0 923.897   1
  -5   8   2 19203.2 915.870   1
   4  -8  -2 3127.09 171.189   1
   4   8  -2 3096.63 174.132   1
  -4  -8   2 3186.33 174.205   1
  -4   8   2 3068.62 169.866   1
   3  -8  -2 684.727 59.4385   1
   3   8  -2 618.684 58.2177   1
  -3  -8   2 629.548 61.8931   1
  -3   8   2 607.902 56.6027   1
   2  -8  -2 622.634 59.2364   1
  -2  -8   2 751.947 67.5771   1
  -2   8   2 705.519 60.7871   1
  -1  -8   2 569.804 56.6671   1
  -1   8   2 529.870 51.3788   1
   1  -8  -2 568.407 53.1687   1
   1   8  -2 479.560 52.3205   1
   0  -8   2 6585.43 330.227   1
   0   8   2 7140.79 329.836   1
   0  -8  -2 6664.85 329.308   1
   0   8  -2 6625.32 329.826   1
   1  -8   2 37233.2 1682.85   1
   1   8   2 37972.1 1680.59   1
  -1  -8  -2 37196.8 1680.39   1
  -1   8  -2 40169.1 1684.07   1
   2  -8   2 12801.5 567.821   1
   2   8   2 11435.2 559.465   1
  -2  -8  -2 11967.2 561.899   1
  -2   8  -2 12271.7 560.864   1
   3  -8   2 4857.29 244.146   1
  -3   8  -2 4416.17 237.740   1
  -3  -8  -2 5106.31 244.825   1
   3   8   2 4250.51 237.890   1
   5  -8   2 11115.2 518.863   1
  -5   8  -2 10957.4 515.942   1
   5   8   2 11095.4 518.941   1
  -5  -8  -2 10757.5 516.737   1
   6  -8   2 1240.19 91.8692   1
  -6   8  -2 1156.07 87.7314   1
   6   8   2 1141.92 92.5199   1
  -6  -8  -2 1258.66 92.1982   1
   7  -8   2 8150.74 397.152   1
   7   8   2 8716.56 401.002   1
  -7  -8  -2 9308.97 402.717   1
   8  -8   2 4452.33 235.361   1
  -8   8  -2 4469.25 233.322   1
   8   8   2 4058.24 234.355   1
  -8  -8  -2 4356.60 234.190   1
   9  -8   2 3680.61 198.547   1
  -9   8  -2 3600.42 196.856   1
   9   8   2 3688.54 199.232   1
  10  -8   2 3898.80 217.442   1
 -10   8  -2 3743.82 213.951   1
 -10  -8  -2 3858.03 216.159   1
  10   8   2 4064.23 220.715   1
 -11   8  -2 2605.86 158.287   1
 -12  -8  -2 1148.63 93.2412   1
  12   8   2 1138.94 95.2919   1
  13   8   2 2345.33 147.776   1
  13  -8   2 2085.21 140.362   1
 -13  -8  -2 2210.90 141.218   1
 -13   8  -2 1926.43 135.905   1
  14  -8   2 223.381 48.9614   1
 -14   8  -2 248.177 48.5679   1
  14   8   2 167.033 44.1157   1
 -14  -8  -2 346.212 53.2069   1
 -15   8  -2 1758.37 121.064   1
  15  -8   2 1548.66 116.820   1
  16   8   2 708.057 75.3434   1
 -16  -8  -2 645.680 74.4660   1
 -16   8  -2 650.655 70.3537   1
  16  -8   2 666.134 71.7063   1
  17   8   2 442.553 57.9060   1
 -17  -8  -2 508.183 61.8477   1
 -17   8  -2 554.904 66.3513   1
  17  -8   2 447.708 60.9820   1
 -18   8  -2 44.6108 34.1026   1
  18  -8   2 22.1478 31.0164   1
  19   8   2 7.44043 28.7251   1
 -19  -8  -2-15.1618 32.4231   1
 -19   8  -2 44.6558 41.9975   1
  19  -8   2-7.39828 36.5369   1
  20   8   2 37.3628 34.8730   1
 -20  -8  -2 44.8999 38.5381   1
 -20   8  -2 103.855 41.4790   1
  20  -8   2 36.8991 29.2267   1
  21   8   2 66.0565 40.6130   1
 -21  -8  -2 212.854 49.1521   1
 -21   8  -2 213.392 52.8654   1
  21  -8   2 131.914 45.2198   1
 -22   8  -2 21.7337 35.7898   1
  22  -8   2 21.8817 32.8959   1
  23   8   2-7.05197 34.8281   1
 -23  -8  -2 20.6812 32.0997   1
  24   9  -2 14.5066 37.2845   1
 -24  -9   2-28.7960 42.7297   1
  23   9  -2-7.25105 30.4337   1
 -23  -9   2-7.36842 31.5154   1
  22   9  -2-7.47151 33.6894   1
 -22  -9   2-22.1031 37.3881   1
  21   9  -2 545.742 66.7246   1
 -21  -9   2 461.513 66.0292   1
 -21   9   2 461.664 62.7341   1
  20   9  -2 219.219 49.3269   1
  20  -9  -2 258.422 54.6101   1
 -20  -9   2 184.890 53.7087   1
 -20   9   2 308.396 54.2847   1
 -19  -9   2 166.693 50.0768   1
  19   9  -2 38.6990 39.5052   1
  18   9  -2-15.7097 31.0069   1
 -18  -9   2 7.49803 32.6574   1
 -18   9   2 7.39209 31.0249   1
  18  -9  -2 31.5729 37.8832   1
  17   9  -2 583.817 69.4395   1
 -17  -9   2 559.069 67.2031   1
 -17   9   2 548.352 67.6554   1
  17  -9  -2 574.827 68.4217   1
  16   9  -2 500.415 64.5938   1
 -16  -9   2 485.641 63.4701   1
 -16   9   2 453.344 58.7359   1
  16  -9  -2 420.800 58.4108   1
 -15  -9   2 3347.31 201.175   1
  15   9  -2 3676.36 209.889   1
  14   9  -2 3592.65 211.349   1
 -14  -9   2 3643.22 211.580   1
 -14   9   2 3799.84 210.747   1
  14  -9  -2 3788.24 213.879   1
  13   9  -2 1317.79 109.044   1
 -13  -9   2 1595.31 114.020   1
 -13   9   2 1724.42 113.752   1
  13  -9  -2 1376.69 108.268   1
  12   9  -2 2018.28 129.155   1
 -12  -9   2 1731.84 123.271   1
 -12   9   2 1862.43 122.910   1
  12  -9  -2 1653.07 120.617   1
  11   9  -2 3236.05 197.007   1
 -11  -9   2 3492.51 198.337   1
 -11   9   2 3686.65 196.780   1
  11  -9  -2 3402.91 195.043   1
  10   9  -2 92.7728 33.0232   1
  10  -9  -2 107.413 33.2088   1
 -10  -9   2 121.620 34.1366   1
 -10   9   2 103.376 33.5145   1
   9  -9  -2 1130.32 86.9202   1
   9   9  -2 830.210 86.4934   1
  -9  -9   2 1093.49 89.9041   1
  -9   9   2 1043.19 81.8682   1
  -8  -9   2 366.305 51.8752   1
   8   9  -2 382.898 53.6467   1
  -8   9   2 358.252 46.7830   1
   8  -9  -2 385.615 51.4060   1
   7   9  -2 13497.8 634.978   1
  -7  -9   2 13690.5 634.433   1
   6   9  -2 7046.02 346.167   1
  -6  -9   2 6798.63 345.270   1
   6  -9  -2 6996.27 345.322   1
  -5   9   2 21509.8 992.588   1
   5   9  -2 22562.7 999.054   1
  -5  -9   2 21564.8 997.353   1
   5  -9  -2 22805.9 996.982   1
  -4   9   2 5645.20 287.176   1
   4   9  -2 5426.25 291.783   1
  -4  -9   2 6225.77 295.418   1
  -3   9   2 530.891 53.3174   1
   3   9  -2 436.064 55.8113   1
  -3  -9   2 504.849 57.9153   1
   3  -9  -2 470.116 52.2801   1
  -2   9   2 5.26303 24.5186   1
   2   9  -2 39.2713 23.1027   1
   2  -9  -2 10.7895 25.9043   1
  -2  -9   2 11.6184 23.9212   1
  -1   9   2 7365.94 342.413   1
   1   9  -2 6885.30 342.273   1
   1  -9  -2 7418.11 343.706   1
  -1  -9   2 6155.19 341.507   1
   0   9  -2 21093.5 1026.24   1
   0   9   2 23905.8 1027.46   1
   0  -9  -2 24129.7 1029.35   1
   0  -9   2 22369.8 1029.03   1
  -1   9  -2 11336.6 550.633   1
   1  -9   2 12335.0 555.636   1
  -2   9  -2 683.637 65.0598   1
   2  -9   2 704.722 69.4934   1
  -3   9  -2 628.544 59.3034   1
   3   9   2 447.918 55.5782   1
   3  -9   2 644.184 63.9100   1
  -3  -9  -2 603.833 63.0787   1
   4  -9   2 9034.76 448.473   1
   4   9   2 9404.95 449.728   1
  -4  -9  -2 9365.59 449.029   1
  -4   9  -2 9557.53 448.147   1
   5  -9   2 303.348 50.2610   1
  -5   9  -2 341.259 48.0625   1
  -5  -9  -2 351.547 48.8839   1
   5   9   2 313.238 47.1166   1
   6  -9   2 27259.3 1197.09   1
   6   9   2 28422.1 1201.05   1
  -6  -9  -2 28044.7 1198.33   1
   7  -9   2 481.208 58.2608   1
  -7   9  -2 573.936 58.9934   1
   7   9   2 593.116 65.4695   1
  -7  -9  -2 449.451 57.8497   1
   8  -9   2 657.616 66.2425   1
  -8   9  -2 603.622 65.1313   1
   8   9   2 576.849 65.3977   1
  -8  -9  -2 702.758 70.2837   1
   9  -9   2 3548.27 190.145   1
  -9  -9  -2 3525.83 189.597   1
   9   9   2 3111.04 185.213   1
 -10   9  -2 2230.25 140.843   1
  10   9   2 2241.32 144.189   1
 -10  -9  -2 2013.58 139.266   1
  11   9   2 14.9348 33.7071   1
 -11  -9  -2 62.2622 35.5999   1
  12  -9   2 298.552 52.8601   1
 -12   9  -2 295.903 49.7667   1
  12   9   2 360.981 52.1432   1
 -12  -9  -2 317.005 50.7652   1
  13  -9   2 37.6964 31.7089   1
 -13   9  -2 14.1784 36.4979   1
  13   9   2 99.0232 41.6387   1
 -13  -9  -2 50.4885 36.6538   1
 -14   9  -2 2253.60 146.226   1
  14  -9   2 2169.49 147.253   1
  15   9   2 1176.10 103.767   1
 -15  -9  -2 1194.96 101.245   1
 -15   9  -2 1336.15 103.424   1
  15  -9   2 1368.74 106.991   1
  16   9   2 1011.06 92.5288   1
 -16  -9  -2 1135.90 97.5971   1
 -16   9  -2 1079.94 95.4446   1
  16  -9   2 1104.86 98.5340   1
  17   9   2 7.43905 30.6200   1
 -17  -9  -2 15.5922 34.5603   1
 -17   9  -2 14.7492 34.3412   1
  17  -9   2 15.6487 35.2784   1
  18   9   2 38.1729 38.7384   1
 -18  -9  -2-15.0339 35.0015   1
 -18   9  -2 7.39222 30.4245   1
  18  -9   2 7.82322 33.4611   1
  19   9   2 163.828 44.6769   1
 -19  -9  -2 148.795 44.2138   1
 -19   9  -2 206.648 50.5147   1
  19  -9   2 85.9976 40.1989   1
  20   9   2 279.015 54.3646   1
 -20  -9  -2 370.303 58.4114   1
 -20   9  -2 344.834 59.4545   1
  20  -9   2 373.472 56.6585   1
  21   9   2 58.6414 33.0885   1
 -21  -9  -2 36.4534 31.7976   1
 -21   9  -2 7.26105 36.3919   1
  21  -9   2 46.2399 33.6069   1
  22   9   2 35.5057 39.6599   1
 -22  -9  -2 7.09208 36.0041   1
 -22   9  -2 35.7485 39.9308   1
  22  -9   2 37.9808 41.0165   1
 -23 -10   2 7.18003 37.8459   1
  23  10  -2 21.3117 36.5202   1
 -22 -10   2 73.0680 36.3055   1
  22  10  -2 119.064 39.4222   1
  20  10  -2 91.4263 38.6517   1
 -20 -10   2 173.457 46.8689   1
 -20  10   2 185.043 48.3164   1
 -19 -10   2 210.709 42.4116   1
 -19  10   2 236.984 47.8481   1
  19 -10  -2 129.800 41.4969   1
 -18 -10   2 291.074 48.4331   1
  18  10  -2 291.224 51.7225   1
  17  10  -2 296.051 55.5274   1
 -17 -10   2 338.747 55.1194   1
 -17  10   2 408.404 59.1257   1
  17 -10  -2 424.425 59.9506   1
  16  10  -2 3745.29 214.915   1
 -16 -10   2 3804.71 210.783   1
 -16  10   2 3402.34 209.200   1
  16 -10  -2 3629.04 212.688   1
 -15  10   2 229.176 46.4963   1
  15 -10  -2 344.164 55.0336   1
  14  10  -2 1168.14 98.2780   1
  14 -10  -2 990.901 90.7705   1
 -14  10   2 1166.42 95.0554   1
 -14 -10   2 1161.33 97.1923   1
  13  10  -2 1027.53 90.2064   1
 -13 -10   2 987.737 89.0707   1
 -13  10   2 922.639 84.2810   1
  13 -10  -2 999.922 87.6183   1
  12  10  -2 12347.6 625.782   1
 -12 -10   2 12852.9 626.704   1
 -12  10   2 14594.0 631.048   1
  12 -10  -2 13652.8 630.941   1
  11 -10  -2 1381.49 103.075   1
  11  10  -2 1263.19 106.048   1
 -11 -10   2 1273.50 102.944   1
 -10  10   2 9703.72 482.227   1
  10 -10  -2 10575.1 490.043   1
  -9  10   2 24.7880 28.5023   1
   9  10  -2 69.7333 36.8313   1
  -9 -10   2 95.8316 39.5130   1
   9 -10  -2 52.6363 31.6703   1
  -8 -10   2 876.162 78.8639   1
   8  10  -2 811.941 77.3053   1
  -8  10   2 955.627 76.3752   1
   8 -10  -2 684.841 70.9960   1
  -7  10   2 41.0440 28.6027   1
   7  10  -2 19.8319 31.3035   1
  -7 -10   2 114.637 40.8225   1
   7 -10  -2 6.36391 28.2594   1
  -6  10   2 10069.4 457.304   1
   6  10  -2 9429.52 460.762   1
  -6 -10   2 9119.34 456.967   1
   6 -10  -2 9339.87 456.103   1
  -5  10   2 5101.01 277.266   1
   5  10  -2 5197.30 281.062   1
  -5 -10   2 5872.29 286.122   1
   5 -10  -2 5738.65 282.684   1
  -4  10   2 9605.83 445.165   1
   4  10  -2 9343.49 446.869   1
  -4 -10   2 9419.62 446.789   1
   4 -10  -2 8642.06 442.878   1
   3  10  -2 14629.7 658.771   1
  -3  10   2 14637.8 654.387   1
  -3 -10   2 13540.0 655.920   1
   3 -10  -2 13719.3 654.087   1
   2  10  -2 26368.4 1161.40   1
  -2  10   2 27069.7 1158.75   1
  -2 -10   2 25815.0 1161.27   1
   2 -10  -2 24175.7 1157.01   1
   1  10  -2 650.221 66.6525   1
  -1  10   2 592.373 61.1005   1
   1 -10  -2 663.593 64.9333   1
  -1 -10   2 629.836 66.5454   1
   0  10  -2 18.0390 29.6999   1
   0  10   2-11.6531 30.7122   1
   0 -10  -2 5.97124 28.2385   1
   0 -10   2 43.5936 34.0054   1
  -1  10  -2 3663.87 195.941   1
   1  10   2 3399.93 191.994   1
  -1 -10  -2 3558.17 194.997   1
   1 -10   2 3251.66 192.521   1
  -2  10  -2 13624.9 633.704   1
   2  10   2 13790.2 634.192   1
  -2 -10  -2 13802.3 634.934   1
   2 -10   2 13194.6 633.017   1
   3  10   2 2981.39 166.215   1
  -3 -10  -2 2989.69 168.462   1
   3 -10   2 3050.24 169.616   1
   4  10   2 13293.6 639.758   1
  -4  10  -2 14238.9 638.763   1
   4 -10   2 14068.3 644.103   1
  -4 -10  -2 13263.8 640.304   1
   5 -10   2 17419.9 789.446   1
   5  10   2 18039.2 789.845   1
  -5  10  -2 16118.0 784.339   1
  -5 -10  -2 16915.3 785.979   1
  -6 -10  -2 515.804 57.7022   1
   6 -10   2 463.315 58.8460   1
  -6  10  -2 404.928 54.1293   1
   6  10   2 426.215 55.6962   1
   7  10   2 10653.4 499.893   1
   7 -10   2 10485.5 498.378   1
  -7 -10  -2 9687.72 494.368   1
  -7  10  -2 10321.1 492.224   1
  -8  10  -2 595.478 63.6166   1
   8 -10   2 518.967 61.6827   1
   9 -10   2 1306.40 102.090   1
  -9  10  -2 1311.49 101.408   1
  -9 -10  -2 1296.29 103.996   1
   9  10   2 1329.00 104.314   1
  10 -10   2 1536.96 112.553   1
  10  10   2 1546.65 114.179   1
 -10 -10  -2 1417.25 110.488   1
  11 -10   2 2981.98 175.988   1
 -11  10  -2 2779.42 172.096   1
  11  10   2 2694.83 172.063   1
 -11 -10  -2 2834.27 172.533   1
  12 -10   2 52.7322 35.6258   1
 -12  10  -2-14.3245 34.8833   1
  12  10   2-7.78462 34.5121   1
 -12 -10  -2 28.4214 28.6594   1
 -13  10  -2 3749.84 215.673   1
  13 -10   2 3868.45 219.794   1
  14  10   2 1595.39 121.935   1
 -14 -10  -2 1575.72 118.422   1
 -14  10  -2 1793.51 124.225   1
  14 -10   2 1653.62 121.949   1
  15  10   2 1569.23 120.027   1
  15 -10   2 1732.81 123.436   1
 -15 -10  -2 1568.15 117.938   1
 -15  10  -2 1447.61 114.853   1
  16 -10   2 7.98286 30.1103   1
 -16  10  -2-15.0249 34.4278   1
  16  10   2-15.5295 32.5882   1
 -16 -10  -2 30.2885 34.1369   1
  17 -10   2 408.761 62.6115   1
 -17  10  -2 481.617 62.9525   1
 -17 -10  -2 557.185 65.5927   1
  17  10   2 402.762 58.0384   1
  18  10   2 7.45204 39.2748   1
 -18 -10  -2-7.64074 38.2546   1
  18 -10   2 7.99433 35.4347   1
  19  10   2 52.7668 33.5649   1
 -19 -10  -2 95.3767 36.3730   1
 -19  10  -2 74.6971 43.1560   1
  19 -10   2 79.3458 40.9102   1
 -20 -10  -2-21.8527 36.9641   1
  20  10   2-7.19384 36.0222   1
  21  10   2 70.8255 35.8666   1
 -21 -10  -2 172.197 42.1043   1
 -21  10  -2 102.052 47.5490   1
  21 -10   2 140.588 46.2247   1
 -23 -11   2 6.97522 28.7502   1
  23  11  -2 78.5362 37.2007   1
 -22 -11   2-14.6817 38.2141   1
  22  11  -2 14.4726 31.5168   1
 -21 -11   2 370.582 57.0438   1
  21  11  -2 347.852 59.2047   1
  19  11  -2 556.057 71.1804   1
 -19 -11   2 455.327 65.4063   1
 -19  11   2 543.751 68.0572   1
  19 -11  -2 717.179 74.7918   1
  18  11  -2 148.332 43.2804   1
 -18 -11   2 265.029 50.5290   1
 -18  11   2 121.357 49.7276   1
  18 -11  -2 144.125 47.6602   1
 -17 -11   2 382.775 57.1536   1
  17  11  -2 359.984 57.3163   1
  16 -11  -2 965.876 89.4205   1
 -16 -11   2 832.515 83.0708   1
 -16  11   2 1004.01 88.4811   1
  16  11  -2 985.182 91.3200   1
  15 -11  -2 3072.79 177.515   1
  15  11  -2 2735.02 170.406   1
 -15  11   2 2521.89 168.007   1
 -15 -11   2 2647.14 169.363   1
  14 -11  -2 137.968 43.1601   1
 -14  11   2 125.078 41.8998   1
  13 -11  -2 2233.78 146.253   1
  13  11  -2 2077.77 142.937   1
 -13 -11   2 2174.64 143.743   1
  12  11  -2 1289.79 101.890   1
 -12 -11   2 1276.37 100.916   1
 -11 -11   2 14040.7 659.394   1
  11 -11  -2 14062.9 660.865   1
  11  11  -2 14445.2 665.541   1
 -11  11   2 13550.2 654.596   1
 -10 -11   2 2390.44 151.440   1
  10 -11  -2 2491.90 153.221   1
  10  11  -2 2244.75 151.040   1
 -10  11   2 2128.46 143.550   1
  -9 -11   2 1847.32 125.326   1
   9  11  -2 1749.91 123.500   1
  -9  11   2 1572.25 114.966   1
   9 -11  -2 1650.25 120.922   1
  -8  11   2 397.027 53.9789   1
   8 -11  -2 488.346 59.4209   1
  -7  11   2 3619.58 192.327   1
   7  11  -2 3076.49 188.813   1
  -7 -11   2 3222.00 191.548   1
   7 -11  -2 3236.51 189.297   1
  -6  11   2 203.307 43.1067   1
   6  11  -2 225.029 43.2685   1
  -6 -11   2 289.969 45.9364   1
   6 -11  -2 246.878 46.2416   1
  -5  11   2 3241.27 182.438   1
   5  11  -2 3479.60 187.721   1
  -5 -11   2 2886.09 182.168   1
   5 -11  -2 3046.28 181.181   1
  -4  11   2 7974.71 391.275   1
   4  11  -2 8163.33 395.388   1
  -4 -11   2 7965.32 394.699   1
   4 -11  -2 7868.91 393.609   1
   3  11  -2 16494.2 731.199   1
  -3 -11   2 15490.6 730.630   1
   3 -11  -2 15296.2 728.698   1
   2  11  -2 28308.8 1258.90   1
  -2  11   2 27918.3 1255.37   1
   2 -11  -2 27927.8 1256.69   1
  -2 -11   2 27934.8 1258.72   1
   1  11  -2 17619.4 814.736   1
  -1  11   2 17418.9 813.646   1
  -1 -11   2 18265.1 817.230   1
   0  11  -2 6085.23 293.893   1
   0 -11  -2 5936.34 292.867   1
   0 -11   2 6155.62 294.696   1
  -1  11  -2 864.696 79.5301   1
   1  11   2 1018.80 81.9072   1
  -1 -11  -2 853.059 79.8114   1
   1 -11   2 956.875 83.0481   1
  -2  11  -2 4616.56 242.910   1
   2  11   2 4490.53 242.986   1
  -2 -11  -2 4269.93 240.542   1
   2 -11   2 4576.84 242.449   1
  -3  11  -2 550.012 58.6743   1
   3  11   2 402.990 55.5346   1
  -3 -11  -2 378.127 54.1070   1
   3 -11   2 430.560 55.8284   1
  -4  11  -2 10165.4 496.256   1
   4  11   2 10836.0 498.940   1
  -4 -11  -2 9576.14 494.219   1
   4 -11   2 10900.9 501.487   1
   5  11   2 9816.99 435.634   1
  -5 -11  -2 8879.59 429.406   1
   5 -11   2 8836.33 432.193   1
   6  11   2 9062.73 448.072   1
  -6 -11  -2 9023.94 445.723   1
  -6  11  -2 9266.57 445.079   1
   6 -11   2 9111.99 447.392   1
  -7 -11  -2 1748.37 125.551   1
   7  11   2 1905.32 132.070   1
   8  11   2 3588.61 222.515   1
  -8 -11  -2 4340.32 230.494   1
  -8  11  -2 4031.42 225.632   1
   8 -11   2 4390.47 233.091   1
   9 -11   2 3400.38 206.599   1
   9  11   2 3782.15 207.461   1
  -9 -11  -2 3474.89 203.956   1
  10 -11   2 232.598 48.8165   1
 -10 -11  -2 285.628 48.0948   1
  10  11   2 258.330 44.8893   1
 -10  11  -2 296.242 52.1029   1
  11 -11   2 459.780 59.3415   1
 -11 -11  -2 516.688 63.7024   1
 -11  11  -2 485.563 62.0911   1
  11  11   2 403.741 61.4359   1
  12 -11   2 3065.20 181.376   1
 -12  11  -2 2807.67 177.428   1
  13 -11   2 923.718 88.1722   1
 -13 -11  -2 910.081 86.7536   1
  13  11   2 942.681 89.3623   1
 -13  11  -2 1032.80 90.8387   1
  14 -11   2 2418.43 159.684   1
 -14 -11  -2 2583.03 160.634   1
  14  11   2 2395.49 159.922   1
 -14  11  -2 2478.44 159.471   1
  15 -11   2 54.7110 39.6626   1
 -15 -11  -2-14.9278 36.8671   1
  15  11   2 15.7627 37.8320   1
 -15  11  -2 14.9626 36.4365   1
  16 -11   2 394.296 60.8987   1
 -16 -11  -2 435.901 60.5267   1
 -16  11  -2 427.357 58.7956   1
  16  11   2 336.440 56.9272   1
  17  11   2 229.409 46.8839   1
 -17 -11  -2 128.247 39.5287   1
 -18  11  -2 573.819 68.1788   1
  18 -11   2 657.252 72.4112   1
 -19  11  -2 44.4767 40.2488   1
  19 -11   2 110.305 43.2397   1
 -19 -11  -2 147.619 45.2674   1
  19  11   2 103.400 38.6968   1
 -20  11  -2 513.035 64.5231   1
  20 -11   2 389.758 58.8734   1
 -20 -11  -2 448.704 61.4887   1
  20  11   2 447.570 63.3638   1
 -21 -11  -2 7.12150 33.6724   1
  21  11   2-6.89324 26.0004   1
 -22 -12   2 101.661 45.6221   1
  22  12  -2 48.6766 34.4789   1
  21  12  -2 36.5784 32.4783   1
 -21 -12   2 50.6567 31.5718   1
  20  12  -2 892.247 83.4701   1
 -20 -12   2 817.767 78.6795   1
  19  12  -2 23.1955 32.4653   1
  18 -12  -2 278.442 53.3600   1
  18  12  -2 410.068 58.5291   1
 -18  12   2 352.222 59.5000   1
  17 -12  -2 573.129 68.4361   1
  17  12  -2 515.680 66.5606   1
 -17 -12   2 459.329 61.7179   1
 -17  12   2 460.452 65.2385   1
 -15 -12   2 74.8884 32.3534   1
  15  12  -2 144.539 37.3244   1
  15 -12  -2 56.4072 36.6145   1
 -15  12   2 156.149 46.8337   1
 -14 -12   2 1236.98 100.459   1
  14 -12  -2 1159.26 98.5345   1
  14  12  -2 992.905 90.9854   1
 -14  12   2 1148.65 97.6871   1
 -13 -12   2 1275.48 105.618   1
  13 -12  -2 1340.20 106.309   1
  13  12  -2 1204.97 103.679   1
 -13  12   2 1476.71 108.443   1
  12 -12  -2 3170.74 196.680   1
 -12  12   2 3398.26 195.677   1
 -11 -12   2 449.410 62.5744   1
  11 -12  -2 581.376 66.5169   1
 -11  12   2 327.236 54.3337   1
  11  12  -2 493.368 65.7840   1
  10  12  -2 1639.35 118.269   1
 -10 -12   2 1403.07 111.173   1
  -9 -12   2 685.589 71.6959   1
   9  12  -2 620.752 69.9163   1
  -9  12   2 527.091 64.5117   1
   9 -12  -2 644.950 72.5004   1
  -8  12   2 198.548 42.9672   1
   8  12  -2 250.876 47.8798   1
  -8 -12   2 297.166 50.5498   1
   8 -12  -2 194.172 43.8356   1
  -7  12   2 14384.2 668.516   1
   7  12  -2 14271.8 671.149   1
  -7 -12   2 15471.5 675.933   1
   7 -12  -2 13165.8 667.512   1
  -6  12   2 7058.84 353.128   1
   6  12  -2 6929.13 355.194   1
  -6 -12   2 7102.75 357.520   1
   6 -12  -2 6976.28 354.465   1
  -5  12   2 567.617 62.2299   1
   5  12  -2 471.507 59.9240   1
  -5 -12   2 498.695 62.2332   1
   5 -12  -2 631.954 66.3741   1
  -4  12   2 7650.47 369.091   1
   4 -12  -2 7019.44 366.689   1
  -3  12   2 12033.2 561.009   1
   3  12  -2 12059.8 562.129   1
  -3 -12   2 11932.0 561.981   1
   3 -12  -2 11179.1 558.156   1
   2  12  -2 12553.4 575.691   1
  -2  12   2 12349.4 574.057   1
   2 -12  -2 11621.9 572.683   1
  -2 -12   2 11812.1 575.541   1
   1  12  -2 13222.8 619.173   1
  -1 -12   2 13519.4 622.516   1
   1 -12  -2 12727.4 620.426   1
   0  12   2 8856.88 423.777   1
   0  12  -2 8341.22 421.506   1
   0 -12   2 8693.55 424.521   1
   0 -12  -2 8566.39 423.320   1
  -1  12  -2 1046.01 90.8742   1
   1  12   2 1260.38 95.1490   1
   1 -12   2 1087.59 94.0002   1
  -2  12  -2 1531.44 108.296   1
   2  12   2 1277.89 103.609   1
  -2 -12  -2 1396.00 107.173   1
   2 -12   2 1530.09 108.316   1
  -3  12  -2 13374.7 619.255   1
   3  12   2 13304.6 619.636   1
  -3 -12  -2 12995.8 619.308   1
   3 -12   2 12762.7 617.638   1
  -5  12  -2 362.122 56.5588   1
   5  12   2 458.424 57.4026   1
  -5 -12  -2 385.588 53.1752   1
   5 -12   2 535.528 65.9628   1
  -6  12  -2 217.225 44.0918   1
   6  12   2 169.869 44.6385   1
  -6 -12  -2 195.543 45.0040   1
   7  12   2 10962.8 497.699   1
  -7 -12  -2 9601.02 488.300   1
  -7  12  -2 10296.8 489.473   1
   7 -12   2 9538.41 488.518   1
   8  12   2 3852.76 226.739   1
  -8 -12  -2 4046.33 225.831   1
  -8  12  -2 3852.47 223.174   1
   8 -12   2 4294.35 230.874   1
   9  12   2 769.849 82.3430   1
  -9 -12  -2 893.619 85.1245   1
  -9  12  -2 1006.68 86.3482   1
   9 -12   2 911.812 85.8400   1
  10  12   2 1426.62 108.530   1
  10 -12   2 1384.69 109.567   1
 -10 -12  -2 1362.09 108.585   1
 -10  12  -2 1338.90 106.521   1
  11 -12   2 39.4677 33.8046   1
  11  12   2 60.4515 38.8804   1
 -11  12  -2 7.26249 29.3361   1
 -11 -12  -2 74.8371 44.4525   1
  12  12   2 386.093 56.1798   1
 -12 -12  -2 291.857 49.4548   1
  13 -12   2 4970.88 271.875   1
 -13 -12  -2 4964.32 266.698   1
  13  12   2 5140.64 274.949   1
 -13  12  -2 4734.15 268.945   1
  14 -12   2 70.7274 40.5246   1
 -14 -12  -2 74.0118 38.6643   1
  14  12   2 109.918 42.0059   1
 -14  12  -2 37.6473 39.8151   1
  15 -12   2-15.8010 35.0243   1
 -15 -12  -2-29.5621 36.5037   1
 -15  12  -2 22.4501 36.4453   1
  15  12   2 62.5516 31.5346   1
  16  12   2 219.383 46.7042   1
 -16 -12  -2 246.958 46.3750   1
  17 -12   2 369.362 60.0530   1
 -17  12  -2 536.474 67.8022   1
  18 -12   2 117.127 45.9626   1
 -18 -12  -2 177.343 47.9963   1
 -18  12  -2 88.5537 43.9174   1
  18  12   2 244.599 51.1407   1
 -19  12  -2 905.608 87.8964   1
  19  12   2 916.933 84.9562   1
  19 -12   2 942.105 88.5219   1
 -19 -12  -2 1009.35 87.8786   1
 -20 -12  -2-21.0486 34.1654   1
  20  12   2 28.5617 34.2700   1
 -21 -13   2-21.1405 33.8215   1
  21  13  -2 7.21025 30.2622   1
 -20 -13   2 14.2615 30.5171   1
  20  13  -2 37.4224 35.9376   1
  19  13  -2 675.135 75.8380   1
 -19 -13   2 701.410 74.8206   1
 -18 -13   2 21.6256 32.5075   1
  18  13  -2 15.3686 33.4775   1
 -17 -13   2 566.040 63.0844   1
  17  13  -2 595.188 68.4444   1
 -17  13   2 480.573 64.4864   1
 -16 -13   2 339.935 57.6272   1
  16  13  -2 502.512 65.5417   1
  16 -13  -2 411.573 61.8198   1
 -16  13   2 335.310 54.7893   1
 -15 -13   2 837.961 81.6393   1
  15 -13  -2 725.401 78.8280   1
  15  13  -2 947.377 85.7590   1
 -15  13   2 609.949 74.9518   1
 -14 -13   2 112.981 37.0401   1
  14 -13  -2 138.407 45.7436   1
  14  13  -2 122.020 38.0163   1
 -14  13   2 114.007 42.7434   1
 -13 -13   2 15.0247 34.9827   1
  13 -13  -2 24.3012 37.1264   1
  13  13  -2 7.62950 35.5281   1
 -13  13   2 7.51532 33.8855   1
 -12 -13   2 2115.14 143.118   1
  12 -13  -2 2057.71 144.853   1
  12  13  -2 2181.21 146.527   1
 -12  13   2 2267.34 144.202   1
 -11 -13   2 943.111 88.3247   1
  11 -13  -2 1012.42 93.6421   1
  11  13  -2 1046.91 95.1008   1
 -11  13   2 1041.02 89.1703   1
  10 -13  -2 216.165 44.1689   1
 -10  13   2 124.076 44.3376   1
  -9 -13   2 6146.12 325.473   1
   9 -13  -2 6285.10 327.772   1
   9  13  -2 5909.55 325.958   1
  -9  13   2 6927.25 331.237   1
  -8 -13   2 1889.01 134.366   1
   8  13  -2 2177.89 139.937   1
  -8  13   2 1961.72 134.170   1
   8 -13  -2 1832.93 131.980   1
  -7  13   2 2768.85 166.446   1
   7  13  -2 2530.78 163.484   1
  -7 -13   2 2650.45 166.396   1
   7 -13  -2 2575.14 165.223   1
   6  13  -2 4182.22 235.912   1
  -6 -13   2 4270.39 237.663   1
   5  13  -2 3656.19 212.738   1
  -5 -13   2 3838.54 215.566   1
   4  13  -2 2569.45 156.745   1
  -4  13   2 2423.02 154.400   1
  -4 -13   2 2346.99 153.604   1
  -3  13   2 4610.89 245.092   1
   3  13  -2 4146.80 244.486   1
   3 -13  -2 4372.59 244.032   1
  -3 -13   2 4646.04 246.298   1
   2  13  -2 19040.6 886.738   1
  -2 -13   2 19598.8 890.985   1
   1  13  -2 4708.43 251.499   1
  -1 -13   2 4466.41 250.582   1
   0  13  -2 7.05017 34.8288   1
   0 -13   2 36.2767 34.3168   1
  -1  13  -2 5494.85 275.725   1
   1  13   2 5130.84 272.595   1
   1 -13   2 4731.76 269.119   1
  -1 -13  -2 4979.83 271.340   1
  -2  13  -2 5026.59 279.851   1
   2  13   2 5369.10 284.257   1
  -2 -13  -2 5207.30 282.177   1
   2 -13   2 5747.10 286.875   1
  -3  13  -2 5272.63 285.035   1
   3  13   2 5626.59 289.117   1
   3 -13   2 5343.14 286.033   1
  -4  13  -2 9498.60 464.372   1
   4  13   2 9487.40 464.449   1
  -4 -13  -2 9261.98 463.932   1
   4 -13   2 9758.15 465.742   1
  -5 -13  -2 833.959 78.1942   1
   5 -13   2 852.157 81.2437   1
   5  13   2 814.602 78.1721   1
  -5  13  -2 728.231 75.8289   1
  -6 -13  -2 1752.72 124.314   1
   6  13   2 1726.43 125.243   1
   6 -13   2 1782.68 126.351   1
  -7  13  -2 293.424 51.2741   1
   7  13   2 236.642 47.3902   1
  -7 -13  -2 151.772 41.1773   1
   7 -13   2 264.444 50.1399   1
   8  13   2 9148.09 457.578   1
  -8 -13  -2 8629.93 451.988   1
  -8  13  -2 9414.51 453.202   1
   8 -13   2 9769.64 461.303   1
   9  13   2 738.249 76.7821   1
  -9 -13  -2 736.816 77.4989   1
  -9  13  -2 674.718 75.1245   1
   9 -13   2 718.830 75.9610   1
 -10 -13  -2 446.520 60.9007   1
  10  13   2 496.872 64.8920   1
  11  13   2 98.9463 40.2934   1
 -11 -13  -2 233.554 46.5689   1
 -11  13  -2 162.585 46.1054   1
  11 -13   2 198.628 48.6110   1
  12  13   2 1143.42 100.918   1
 -12 -13  -2 1253.89 103.803   1
  12 -13   2 1441.62 112.442   1
 -12  13  -2 1367.20 106.635   1
 -13  13  -2 238.077 46.7371   1
  13 -13   2 273.849 49.9516   1
  14 -13   2 145.928 40.3432   1
 -14 -13  -2 168.593 45.5105   1
 -14  13  -2 200.650 45.7113   1
  14  13   2 266.577 53.4739   1
  15  13   2 100.786 44.4174   1
  15 -13   2 80.8206 37.8742   1
 -15 -13  -2 117.363 42.4792   1
  16  13   2 85.0951 38.9040   1
 -16  13  -2 53.3620 41.3076   1
  16 -13   2 71.6749 43.6349   1
 -16 -13  -2 117.505 42.4720   1
  17  13   2 90.7249 46.7921   1
  17 -13   2 110.580 38.7329   1
 -17  13  -2 105.692 39.0743   1
 -17 -13  -2 116.992 42.3768   1
  18 -13   2 1326.14 104.942   1
  18  13   2 1240.83 101.936   1
 -18 -13  -2 1331.44 100.846   1
  19  13   2 20.9686 29.8943   1
 -19 -13  -2-14.3761 30.1686   1
 -19 -14   2-6.98274 29.8677   1
  19  14  -2-14.8135 35.0240   1
 -18 -14   2 772.106 76.6726   1
  18  14  -2 783.939 77.7614   1
 -17 -14   2 42.3974 29.1502   1
  17  14  -2 54.4211 39.4977   1
 -16  14   2 334.771 59.0983   1
 -15  14   2 121.043 42.3787   1
 -15 -14   2 22.3083 39.8217   1
  15  14  -2 75.2804 36.3012   1
  15 -14  -2 110.149 40.8174   1
 -14  14   2 89.7564 40.8698   1
 -14 -14   2 30.1163 31.6413   1
  14 -14  -2 66.9589 41.3670   1
  14  14  -2-7.61822 32.6231   1
 -13  14   2 531.565 68.3000   1
  13 -14  -2 729.794 75.3947   1
 -12  14   2 61.1564 36.7385   1
 -12 -14   2 22.7175 33.6188   1
  12  14  -2 15.6924 35.4238   1
  12 -14  -2 89.1782 42.7695   1
 -11  14   2 1433.31 112.254   1
 -11 -14   2 1502.56 115.032   1
  11  14  -2 1467.99 115.702   1
  11 -14  -2 1302.78 109.647   1
 -10  14   2 3008.96 193.370   1
 -10 -14   2 3662.18 200.968   1
  10  14  -2 3464.37 200.904   1
  10 -14  -2 3210.76 197.286   1
   9 -14  -2-15.2868 32.6899   1
  -9 -14   2-22.7157 29.8892   1
  -9  14   2 14.9287 34.2071   1
   9  14  -2 23.0132 29.6150   1
  -8  14   2 2398.97 157.036   1
  -8 -14   2 2788.15 162.803   1
   8 -14  -2 2335.85 157.208   1
   8  14  -2 2444.52 158.636   1
  -7  14   2 2476.46 159.324   1
   7 -14  -2 2500.07 161.087   1
   6 -14  -2 121.514 39.2206   1
  -6  14   2 161.197 41.5507   1
   6  14  -2 225.436 46.8582   1
  -6 -14   2 167.991 43.2490   1
   5 -14  -2 172.874 42.5685   1
  -5  14   2 168.091 42.7393   1
  -5 -14   2 210.819 46.9265   1
   4  14  -2 981.612 89.0826   1
  -4  14   2 1029.51 89.5563   1
   4 -14  -2 982.925 87.0142   1
  -4 -14   2 889.044 85.7358   1
   3  14  -2 6231.54 324.163   1
  -3  14   2 6428.96 327.620   1
  -3 -14   2 6276.00 325.732   1
   3 -14  -2 6088.47 325.820   1
   2  14  -2 7923.11 374.547   1
  -2  14   2 7331.89 370.924   1
   2 -14  -2 6817.65 370.613   1
  -2 -14   2 7328.93 373.129   1
   1  14  -2 1909.69 135.679   1
  -1  14   2 1899.71 135.471   1
   1 -14  -2 2091.21 139.374   1
  -1 -14   2 2362.71 145.026   1
   0  14   2 3644.62 205.493   1
   0  14  -2 3488.95 205.494   1
   0 -14  -2 3333.37 203.750   1
   0 -14   2 3581.20 206.600   1
   1 -14   2 60.0936 37.1257   1
  -1 -14  -2-14.9161 28.8301   1
   1  14   2 52.0736 32.4332   1
  -1  14  -2 58.4829 39.0226   1
  -2 -14  -2 486.294 62.6424   1
   2 -14   2 568.171 63.0954   1
   2  14   2 395.066 57.8050   1
  -2  14  -2 506.243 61.3313   1
  -3 -14  -2 8552.81 423.386   1
  -3  14  -2 8016.12 416.378   1
   3  14   2 8771.24 422.259   1
  -4  14  -2 2050.12 142.917   1
   4 -14   2 2233.33 147.608   1
  -4 -14  -2 2270.70 148.349   1
   4  14   2 2351.24 149.440   1
   5 -14   2 302.305 50.8372   1
  -5  14  -2 303.633 52.7841   1
   5  14   2 349.241 56.8438   1
   6 -14   2 2158.22 144.341   1
   6  14   2 1973.92 141.425   1
  -6  14  -2 2255.78 145.517   1
  -6 -14  -2 2080.73 142.895   1
   7 -14   2 2119.38 144.196   1
   7  14   2 2201.07 147.556   1
  -7  14  -2 2251.89 144.179   1
  -7 -14  -2 1947.68 141.455   1
   8  14   2 223.429 50.7474   1
  -8 -14  -2 176.673 48.9059   1
   9 -14   2 1483.68 121.024   1
   9  14   2 1700.12 122.800   1
  -9  14  -2 1531.37 116.975   1
  -9 -14  -2 1694.00 121.585   1
  10 -14   2 33.0472 36.6701   1
  10  14   2 30.7807 31.7268   1
 -10  14  -2 57.8008 36.7090   1
 -10 -14  -2 53.2578 33.1921   1
  11 -14   2 349.598 60.7850   1
  11  14   2 321.006 53.0948   1
 -11  14  -2 445.606 63.2078   1
 -11 -14  -2 356.360 57.6498   1
  12 -14   2 826.124 84.9667   1
  12  14   2 1032.91 90.0535   1
 -12  14  -2 931.141 85.5000   1
 -12 -14  -2 799.914 85.0585   1
  13  14   2 438.489 61.3703   1
 -13 -14  -2 443.491 60.1454   1
  14 -14   2 345.475 58.9056   1
 -14  14  -2 379.977 59.9931   1
  14  14   2 539.122 64.8950   1
 -14 -14  -2 470.055 60.2036   1
 -15  14  -2 36.9140 42.5395   1
  15  14   2 30.6942 38.9374   1
 -15 -14  -2-7.24776 29.8316   1
  15 -14   2-8.02712 39.6450   1
 -16 -14  -2 7.20500 36.0783   1
  16  14   2 22.8378 37.6002   1
  17 -14   2 997.921 93.7676   1
 -17  14  -2 873.350 89.5796   1
 -17 -14  -2 1071.36 89.6438   1
  17  14   2 965.201 88.3799   1
 -18 -14  -2 49.3531 36.7083   1
  18  14   2-21.6019 34.5650   1
 -18 -15   2-13.8108 26.6596   1
  18  15  -2 7.36140 27.7667   1
 -16 -15   2 7.24546 29.2396   1
  16  15  -2 44.6858 31.8745   1
 -15 -15   2 476.498 59.3798   1
  15  15  -2 490.527 62.5429   1
 -14  15   2 117.363 43.8467   1
  14  15  -2 67.9361 39.4818   1
 -14 -15   2 74.6072 36.5319   1
  14 -15  -2 108.088 42.3607   1
 -13  15   2 15.6106 33.3889   1
  13  15  -2 45.5060 38.9904   1
 -13 -15   2-7.47667 37.9412   1
  13 -15  -2 8.24240 35.2580   1
 -12  15   2 311.143 54.4731   1
  12  15  -2 211.374 50.4744   1
 -12 -15   2 188.901 46.7612   1
  12 -15  -2 228.330 47.0671   1
  11 -15  -2 7.95268 37.0873   1
 -11  15   2 85.8048 41.6617   1
  10 -15  -2 314.307 55.2202   1
 -10  15   2 364.998 58.7900   1
  10  15  -2 392.650 59.9084   1
 -10 -15   2 267.610 52.3419   1
  -9 -15   2 1231.39 102.112   1
   9  15  -2 1305.91 105.074   1
  -8  15   2 271.948 52.2853   1
   8 -15  -2 300.083 50.5497   1
   8  15  -2 144.002 40.7616   1
  -8 -15   2 285.045 50.9687   1
   7  15  -2 838.180 80.7314   1
  -7  15   2 758.019 77.8059   1
  -7 -15   2 655.292 76.5762   1
   7 -15  -2 739.304 77.8521   1
  -6  15   2 862.472 84.6744   1
   6  15  -2 753.218 79.3376   1
  -6 -15   2 775.385 79.7695   1
   5  15  -2 676.774 74.0698   1
  -5  15   2 676.469 73.3492   1
  -5 -15   2 632.113 72.7474   1
   5 -15  -2 744.553 73.9505   1
  -4  15   2 369.613 56.1458   1
   4  15  -2 387.613 59.5744   1
  -4 -15   2 346.694 57.9596   1
   4 -15  -2 290.071 52.1641   1
  -3  15   2 646.930 74.1170   1
   3 -15  -2 767.605 78.2220   1
  -2  15   2 818.722 82.2260   1
   2 -15  -2 855.829 82.6647   1
  -1  15   2 488.508 63.0449   1
   1 -15  -2 459.389 61.8984   1
   0  15  -2 661.823 75.4941   1
   0  15   2 871.454 82.0995   1
   0 -15   2 802.542 83.0176   1
   0 -15  -2 928.010 85.4024   1
   1  15   2 1336.05 108.977   1
  -1 -15  -2 1472.44 111.966   1
   2  15   2 510.266 64.6401   1
  -2 -15  -2 427.944 62.0586   1
   4 -15   2 707.025 73.1534   1
  -4 -15  -2 656.448 71.9405   1
   4  15   2 615.568 71.7864   1
  -4  15  -2 604.550 69.0753   1
  -5  15  -2 1429.97 112.654   1
  -5 -15  -2 1447.24 112.585   1
   5 -15   2 1444.21 113.804   1
  -6  15  -2 1732.00 122.595   1
   6  15   2 1690.95 123.196   1
  -6 -15  -2 1584.76 120.704   1
   6 -15   2 1434.41 115.907   1
   7  15   2 1899.64 140.284   1
   7 -15   2 1897.79 139.094   1
  -8  15  -2 7.60294 37.5584   1
   8  15   2 24.1219 38.6009   1
  -8 -15  -2 7.73708 35.4689   1
   8 -15   2 47.8831 41.0314   1
  -9  15  -2 37.9366 34.2128   1
   9  15   2 30.9461 40.2800   1
  -9 -15  -2-22.8882 38.7170   1
   9 -15   2 16.0538 30.9971   1
 -10  15  -2 410.998 59.0738   1
  10  15   2 331.016 59.3518   1
  10 -15   2 395.074 60.8443   1
 -10 -15  -2 502.172 63.5356   1
 -11 -15  -2 151.171 42.1756   1
  11  15   2 129.518 44.3161   1
 -12  15  -2 882.941 82.4617   1
  12  15   2 797.660 85.3794   1
 -12 -15  -2 846.737 83.7663   1
  12 -15   2 981.643 89.5398   1
 -13  15  -2 177.969 49.7007   1
  13  15   2 122.950 47.4232   1
 -13 -15  -2 184.038 47.4504   1
  13 -15   2 164.531 51.5956   1
 -14  15  -2 1309.29 109.065   1
  14  15   2 1362.86 107.500   1
  14 -15   2 1329.97 111.297   1
 -14 -15  -2 1256.42 102.602   1
 -15  15  -2 276.289 56.3928   1
  15 -15   2 383.963 60.1705   1
 -16  15  -2 110.602 41.6368   1
 -16 -15  -2 175.532 45.5698   1
  16  15   2 155.965 47.7642   1
 -17 -16   2 6.73700 34.1932   1
  17  16  -2 37.3509 37.4103   1
 -16 -16   2 134.534 43.6619   1
  16  16  -2 152.841 44.4531   1
 -15 -16   2 7.18920 32.9472   1
  15  16  -2-21.8656 38.4137   1
 -14 -16   2 499.155 64.7841   1
  14  16  -2 594.110 69.8619   1
 -13 -16   2 51.6866 40.3759   1
  13  16  -2 52.4846 38.1086   1
 -12  16   2 946.161 90.8545   1
  12  16  -2 1174.70 98.8316   1
 -12 -16   2 979.370 91.5508   1
  12 -16  -2 1100.22 94.4648   1
 -11  16   2 77.6979 41.9574   1
  11  16  -2-16.4016 39.3813   1
 -11 -16   2 38.1336 36.6278   1
  11 -16  -2 24.2551 35.2385   1
 -10  16   2 510.568 67.9231   1
  10  16  -2 605.597 69.2032   1
 -10 -16   2 596.252 69.2610   1
  10 -16  -2 632.595 73.8440   1
  -9  16   2 1457.90 109.217   1
  -9 -16   2 1054.98 96.9017   1
   9 -16  -2 1326.05 105.589   1
   9  16  -2 1129.33 100.668   1
  -8  16   2 1409.03 109.264   1
   8 -16  -2 1232.21 105.358   1
   7 -16  -2 367.113 59.2818   1
   7  16  -2 365.998 55.4160   1
  -7 -16   2 392.088 56.5518   1
  -7  16   2 285.549 54.2077   1
   6 -16  -2 572.937 70.3776   1
   6  16  -2 737.633 76.9052   1
  -6  16   2 739.260 76.5277   1
  -6 -16   2 638.433 73.9215   1
  -5  16   2 989.272 93.8341   1
   5  16  -2 1095.57 96.6796   1
   5 -16  -2 1343.14 104.496   1
  -5 -16   2 1093.79 97.8098   1
  -4  16   2 84.1639 41.3418   1
   4  16  -2 7.71440 33.0503   1
  -4 -16   2 69.4555 34.8451   1
   4 -16  -2 24.0824 36.2414   1
   3  16  -2-22.8142 34.8586   1
  -3  16   2 22.7474 38.9824   1
   3 -16  -2 39.4408 34.9720   1
  -3 -16   2 38.8536 35.0403   1
   2  16  -2 152.082 45.4132   1
  -2  16   2 99.6092 41.6614   1
  -2 -16   2 123.528 45.6600   1
   2 -16  -2 93.7815 38.3872   1
   1  16  -2 1005.86 88.2600   1
  -1  16   2 843.784 84.1055   1
  -1 -16   2 855.795 84.5747   1
   1 -16  -2 840.562 84.2449   1
   0  16   2 171.298 47.7964   1
   0  16  -2 90.7871 37.7027   1
   0 -16   2 126.575 41.4902   1
   0 -16  -2 85.9339 43.4291   1
   1  16   2 194.743 48.0931   1
  -1 -16  -2 166.220 47.0809   1
   1 -16   2 141.516 44.9453   1
   2 -16   2 54.7219 43.3165   1
  -2  16  -2 82.8472 41.2812   1
   2  16   2 100.701 38.9531   1
  -2 -16  -2 87.1805 35.9149   1
   3  16   2 1342.35 106.789   1
  -3  16  -2 1318.54 104.417   1
   3 -16   2 1221.69 102.343   1
  -3 -16  -2 1178.43 102.167   1
   4 -16   2 922.285 86.6792   1
   4  16   2 907.489 86.6010   1
  -4 -16  -2 995.928 91.0135   1
  -4  16  -2 685.271 80.4728   1
  -5  16  -2 2183.64 145.872   1
   5  16   2 2088.93 147.422   1
  -5 -16  -2 2108.25 146.391   1
   5 -16   2 2183.68 146.138   1
  -6  16  -2 1020.04 88.5212   1
   6  16   2 971.192 88.6304   1
   6 -16   2 812.093 83.5141   1
  -6 -16  -2 707.536 79.3043   1
   7 -16   2-15.6000 35.7548   1
  -7  16  -2-22.6390 37.7906   1
  -8 -16  -2-15.4124 34.1639   1
  -9  16  -2-7.63921 40.7512   1
   9  16   2 7.69512 36.9340   1
  -9 -16  -2 7.60283 39.0820   1
   9 -16   2 31.7331 38.0770   1
 -10  16  -2-15.2325 38.6454   1
  10  16   2 15.2886 40.7779   1
  10 -16   2-24.0410 34.2755   1
 -11  16  -2 1565.88 114.039   1
  11 -16   2 1122.55 104.549   1
 -12  16  -2 173.688 49.1548   1
  12  16   2 82.2979 38.7271   1
 -12 -16  -2 59.1174 36.7787   1
  12 -16   2 128.245 46.8729   1
 -13  16  -2 288.509 58.5970   1
  13  16   2 256.843 51.0397   1
 -13 -16  -2 448.587 59.2143   1
  13 -16   2 342.389 62.8092   1
 -14  16  -2-43.3972 42.5148   1
  14  16   2-7.58461 37.4567   1
  14 -16   2-8.00159 40.5988   1
 -14 -16  -2 48.6711 36.6446   1
  15  16   2 316.756 55.0169   1
 -15 -16  -2 332.928 53.5600   1
  15  17  -2-21.2830 33.0497   1
 -15 -17   2-27.9908 26.4168   1
  14  17  -2 145.064 41.7407   1
 -14 -17   2 114.717 42.5167   1
  12  17  -2 22.6415 38.2938   1
 -12 -17   2-7.34681 31.9987   1
 -11  17   2 817.980 84.3951   1
 -11 -17   2 866.408 83.6525   1
  11  17  -2 886.143 86.5888   1
  10 -17  -2 220.846 51.7098   1
   9 -17  -2 757.487 81.9418   1
   9  17  -2 1022.39 90.0701   1
  -9 -17   2 758.017 79.1886   1
  -9  17   2 911.665 86.2184   1
   8 -17  -2 40.4232 34.5826   1
   8  17  -2-7.64857 28.1608   1
  -8 -17   2 38.0596 30.6997   1
  -8  17   2-7.79080 38.4799   1
   7 -17  -2 24.2714 34.0231   1
   7  17  -2 68.0472 34.7160   1
  -7 -17   2 30.6127 30.2865   1
  -7  17   2 78.4680 43.8571   1
  -6  17   2 101.900 39.5850   1
   6  17  -2 129.949 39.1294   1
  -6 -17   2 125.125 41.0381   1
   6 -17  -2 122.488 43.3475   1
   5  17  -2 45.9953 36.3852   1
  -5  17   2 7.76308 39.5164   1
   5 -17  -2 73.3920 38.6880   1
  -4  17   2 238.451 53.7554   1
   4  17  -2 245.809 49.4208   1
   4 -17  -2 264.314 53.0894   1
  -4 -17   2 288.507 53.6996   1
  -3  17   2 464.419 65.1136   1
   3 -17  -2 395.520 60.7638   1
  -2  17   2 939.965 89.1718   1
   2 -17  -2 1019.04 90.6594   1
  -1  17   2 31.3564 37.6525   1
  -1 -17   2 46.4329 39.2940   1
   1 -17  -2 23.9416 36.6034   1
   0  17  -2 749.957 76.4246   1
   0  17   2 774.595 82.0261   1
   0 -17  -2 645.397 76.5942   1
   0 -17   2 715.506 77.6614   1
   1  17   2 266.114 58.2344   1
  -1  17  -2 212.948 51.9499   1
  -1 -17  -2 279.491 52.0060   1
   1 -17   2 222.943 51.4453   1
   2 -17   2 411.388 59.5097   1
   2  17   2 414.722 62.3249   1
  -2 -17  -2 328.954 56.1779   1
  -2  17  -2 277.690 53.0457   1
   3  17   2 30.9099 34.8405   1
  -3 -17  -2-7.83672 33.5202   1
  -4 -17  -2 304.700 53.4782   1
   5 -17   2 277.070 56.9675   1
  -5  17  -2 245.163 54.1009   1
   5  17   2 197.718 45.3080   1
  -5 -17  -2 241.379 46.4467   1
  -6  17  -2 1122.34 97.9022   1
   6  17   2 1205.03 103.340   1
  -6 -17  -2 1167.10 99.5560   1
   6 -17   2 1269.45 104.940   1
  -7  17  -2-22.6465 35.6937   1
   7  17   2-16.6449 39.9432   1
  -7 -17  -2 7.76337 37.2601   1
   7 -17   2 7.89564 34.9979   1
  -8  17  -2 37.7296 42.1776   1
   8  17   2 39.3327 45.8327   1
  -8 -17  -2 99.0015 42.1015   1
   8 -17   2 15.7059 38.2979   1
  -9  17  -2 562.595 68.2435   1
   9  17   2 395.783 61.3604   1
   9 -17   2 334.074 62.8555   1
  -9 -17  -2 353.342 57.0943   1
 -10 -17  -2 365.155 55.9495   1
  10  17   2 346.781 53.0380   1
 -11  17  -2 226.034 47.8722   1
 -11 -17  -2 154.370 41.7747   1
  11 -17   2 163.820 46.9570   1
 -12  17  -2 7.44937 38.7794   1
  12  17   2 7.32795 38.1474   1
 -12 -17  -2-14.4772 38.6128   1
  12 -17   2-23.5591 39.8456   1
 -13  17  -2 81.2162 44.3168   1
  13  17   2 44.2300 35.4731   1
  13 -17   2 62.4436 36.9961   1
 -13 -18   2 56.2358 34.3058   1
  13  18  -2 49.9751 33.8338   1
 -12 -18   2 178.810 42.7380   1
  12  18  -2 269.611 49.3137   1
 -11 -18   2 124.308 42.3586   1
  11  18  -2 77.3522 43.8689   1
  10  18  -2 38.6094 40.7528   1
 -10 -18   2 59.6153 42.1039   1
   9  18  -2 313.039 56.1192   1
  -9 -18   2 432.523 60.7849   1
  -9  18   2 396.077 60.1413   1
   8 -18  -2 81.1774 40.1051   1
   8  18  -2 15.1485 33.0076   1
  -8 -18   2 14.9689 34.3175   1
  -8  18   2 7.91815 36.8844   1
   7  18  -2-7.47349 32.5497   1
  -7  18   2 7.82208 34.6710   1
   7 -18  -2 41.2410 37.1848   1
  -7 -18   2-22.8222 32.5359   1
  -6  18   2 46.5394 42.3985   1
   6 -18  -2 49.1773 40.5292   1
   5  18  -2 364.660 59.8843   1
  -5  18   2 370.927 57.4295   1
   5 -18  -2 306.030 53.8866   1
  -4  18   2-7.77616 32.0036   1
   4  18  -2-7.64692 38.2865   1
  -4 -18   2 31.1502 42.0331   1
   4 -18  -2 15.9111 35.8665   1
  -3  18   2 148.358 47.6388   1
   3 -18  -2 95.8393 44.0494   1
  -3 -18   2 169.731 42.5822   1
   2  18  -2-7.62708 37.1543   1
  -2  18   2-23.5503 40.3644   1
  -2 -18   2-15.5478 43.8790   1
   2 -18  -2-56.1972 40.7471   1
   1  18  -2 30.4186 38.0781   1
  -1  18   2 15.7447 36.0816   1
  -1 -18   2-15.5053 36.1016   1
   1 -18  -2 23.8381 37.0018   1
   0  18  -2 7.61084 37.6088   1
   0  18   2 47.1383 43.3980   1
   0 -18  -2 40.0401 41.1832   1
   0 -18   2 30.8903 38.1603   1
  -1  18  -2 291.370 52.0904   1
   1  18   2 335.712 54.6296   1
  -1 -18  -2 319.952 58.1540   1
   1 -18   2 431.336 60.9734   1
  -2  18  -2 272.606 53.1253   1
   2  18   2 470.160 63.2446   1
   2 -18   2 436.518 62.9862   1
  -2 -18  -2 434.750 62.0721   1
   3  18   2 46.1743 38.5473   1
   3 -18   2 15.8653 37.5259   1
  -3 -18  -2 15.6582 34.1184   1
  -3  18  -2 30.5245 43.5321   1
   4 -18   2 7.82054 38.6227   1
  -4  18  -2-53.3259 42.0629   1
   4  18   2-15.5733 34.5149   1
  -4 -18  -2 23.2647 30.6126   1
   5 -18   2 1818.79 132.348   1
   5  18   2 1700.78 129.571   1
  -5 -18  -2 1855.49 133.068   1
  -5  18  -2 1983.30 135.165   1
  -6  18  -2 98.5233 43.8293   1
   6 -18   2 78.3794 40.9768   1
  -7 -18  -2 76.0909 39.3085   1
   7  18   2 105.403 40.7826   1
  -8  18  -2 7.44849 38.2966   1
   8  18   2 76.6553 45.9415   1
  -8 -18  -2-14.9696 35.4012   1
   8 -18   2 7.79248 35.7218   1
  -9  18  -2 118.515 46.4359   1
   9  18   2 141.654 44.2445   1
   9 -18   2 186.564 49.9006   1
 -10  18  -2-14.7463 42.4840   1
 -10 -18  -2 29.2083 32.3699   1
  10  18   2 7.37522 33.2529   1
  10 -18   2 15.3738 36.3490   1
 -11 -18  -2 50.0035 42.4076   1
  11  18   2-7.22314 38.5399   1
 -10 -19   2-28.9208 38.1085   1
  10  19  -2 7.63195 36.6317   1
   9  19  -2-7.48296 37.9864   1
  -9 -19   2 65.5397 39.3228   1
   8  19  -2 29.8227 35.7912   1
  -8 -19   2 7.32762 31.9240   1
  -6 -19   2 104.282 45.2760   1
  -5  19   2 440.708 65.2495   1
   5  19  -2 283.083 52.5756   1
   5 -19  -2 246.167 54.6296   1
  -5 -19   2 373.783 57.2933   1
   4  19  -2-29.9301 38.4637   1
  -4  19   2 69.9029 41.9231   1
  -4 -19   2-15.2892 38.2760   1
   4 -19  -2 23.8608 39.8229   1
   3  19  -2 67.7550 36.7610   1
  -3  19   2 46.7415 42.1357   1
  -3 -19   2 84.1756 38.4102   1
   3 -19  -2 39.8701 43.6222   1
   2  19  -2 174.436 45.9426   1
  -2  19   2 172.609 51.2935   1
   2 -19  -2 102.575 45.4970   1
  -2 -19   2 174.830 46.4672   1
   1  19  -2 44.9188 38.9821   1
  -1  19   2 54.5620 44.9180   1
   1 -19  -2 7.94697 37.5860   1
  -1 -19   2-23.0069 38.9214   1
   0  19  -2-7.50339 38.0838   1
   0 -19   2 53.5055 38.2816   1
  -1  19  -2 45.0544 43.2819   1
   1 -19   2 15.2522 32.0302   1
  -2  19  -2-14.7286 36.3689   1
   2  19   2 15.2630 40.2205   1
  -2 -19  -2-7.75177 37.7470   1
   2 -19   2 23.2228 35.4750   1
  -3  19  -2 29.8346 39.3118   1
   3  19   2-15.3630 39.4866   1
  -3 -19  -2 7.70464 39.6054   1
   3 -19   2 15.6544 38.1163   1
  -4  19  -2 330.248 60.2599   1
   4  19   2 363.734 61.3762   1
   4 -19   2 330.107 60.2340   1
  -4 -19  -2 282.966 55.2205   1
  -5  19  -2 7.53811 35.7019   1
   5 -19   2 30.8489 35.4034   1
   5  19   2 77.6914 39.9880   1
  -5 -19  -2 75.9610 39.0997   1
   6 -19   2-7.68072 38.0293   1
  -6  19  -2 66.3051 40.3155   1
  -6 -19  -2 83.6577 36.6022   1
   6  19   2 86.8285 41.6906   1
  -7  19  -2 7.41066 40.4623   1
   7  19   2-7.73937 40.2905   1
  -7 -19  -2 29.8267 40.2483   1
   7 -19   2 7.65099 38.8221   1
  -8  19  -2 295.080 57.1836   1
   8  19   2 318.473 53.3733   1
  -8 -19  -2 313.489 50.1356   1
   8 -19   2 283.196 55.0509   1
  -9  19  -2 182.111 49.5109   1
  -9 -19  -2 136.256 45.4265   1
   9 -19   2 144.635 47.7546   1
   9  19   2 145.247 48.6341   1
   6  20  -2 28.5633 32.8124   1
  -6 -20   2 87.3145 35.5122   1
   5  20  -2 21.6414 30.8914   1
  -5 -20   2 51.0326 31.2184   1
   4  20  -2 29.2522 37.6022   1
  -4 -20   2 14.9882 37.0217   1
  -3  20   2 231.883 50.1958   1
   3  20  -2 117.379 42.8630   1
  -3 -20   2 157.096 47.4295   1
  -2  20   2 230.323 51.2730   1
   2  20  -2 183.847 50.7070   1
  -2 -20   2 351.562 57.1083   1
   2 -20  -2 384.025 58.2996   1
  -1  20   2 53.4636 36.7597   1
   1  20  -2 73.8924 40.4375   1
   1 -20  -2 46.9733 31.6887   1
  -1 -20   2 82.2897 37.5556   1
   0  20   2 145.057 44.6944   1
   0  20  -2 124.418 41.5780   1
   0 -20   2 52.5443 39.8531   1
   0 -20  -2 117.711 45.9260   1
  -1  20  -2 80.6275 43.2981   1
   1 -20   2 119.583 43.2755   1
  -2  20  -2 444.543 61.2332   1
   2 -20   2 186.189 54.8249   1
   3  20   2 30.1462 42.9931   1
  -3  20  -2 7.22343 37.6208   1
   3 -20   2 37.6102 36.1199   1
  -3 -20  -2 37.5688 39.6171   1
  -4  20  -2 36.1169 41.2717   1
   4 -20   2 83.8909 42.1875   1
  -4 -20  -2 59.7635 44.8380   1
   5  20   2 30.5748 34.5351   1
  -5  20  -2 51.0077 42.0457   1
   5 -20   2 98.9795 43.9270   1
  -5 -20  -2 44.5900 34.6776   1
   6 -20   2 609.623 71.5602   1
  -6  20  -2 562.665 69.7390   1
 -26   0   3-7.29649 36.0352   1
 -25   0   3 7.34260 39.1669   1
  25   0  -3-7.70910 35.8941   1
 -24   0   3-7.22575 35.1853   1
  24   0  -3 7.73905 39.2667   1
 -23   0   3 14.4728 34.2161   1
  23   0  -3-7.71468 36.4776   1
  21   0  -3 31.1569 38.4939   1
 -21   0   3 34.8992 33.0337   1
  20   0  -3-15.4923 31.8846   1
 -20   0   3-13.4028 28.6677   1
  19   0  -3-7.27589 28.0998   1
 -19   0   3 40.3452 31.8030   1
  18   0  -3-21.1244 30.6739   1
 -18   0   3-6.52651 27.3979   1
  17   0  -3 6.78922 27.3765   1
 -17   0   3-12.5742 27.8678   1
  16   0  -3 6.50729 26.7807   1
 -16   0   3-11.9268 24.0464   1
  15   0  -3-30.8174 27.7974   1
 -15   0   3-5.67038 25.9978   1
  13   0  -3-10.3790 23.0024   1
 -13   0   3 15.3900 21.5306   1
 -12   0   3-9.46630 24.0187   1
  11   0  -3 8.63290 17.7663   1
 -11   0   3 4.35813 18.9834   1
  10   0  -3 3.91231 18.7773   1
 -10   0   3-11.7299 18.7661   1
   9   0  -3-6.75146 17.3543   1
  -9   0   3-6.92530 16.3750   1
   7   0  -3-7.39261 15.8412   1
  -7   0   3 7.43116 16.4376   1
   6   0  -3 7.85730 14.6423   1
  -6   0   3 1.98340 14.5116   1
   5   0  -3-9.06237 12.5556   1
  -5   0   3 11.5976 11.7520   1
   4   0  -3 2.98057 11.9076   1
  -4   0   3 3.90435 10.1316   1
   1   0  -3-2.49740 10.1631   1
  -1   0   3 0.84180 9.32172   1
   0   0  -3 7.64990 12.0131   1
   0   0   3 2.65092 11.1812   1
   1   0   3 3.65061 14.4109   1
  -1   0  -3 1.75419 16.5261   1
   2   0   3 4.71621 19.3125   1
  -2   0  -3-8.85601 16.0950   1
   3   0   3-8.62824 16.5711   1
  -3   0  -3 2.67116 14.0782   1
   4   0   3-10.1139 18.4065   1
  -4   0  -3 6.25772 17.8425   1
   5   0   3 23.0451 26.1028   1
  -5   0  -3 139.610 29.9544   1
   6   0   3-8.61785 20.0705   1
  -6   0  -3-15.9597 18.5859   1
   7   0   3 14.2270 26.4945   1
  -7   0  -3 30.6877 21.3731   1
   8   0   3-15.4526 20.3330   1
  -8   0  -3 23.7732 22.1385   1
   9   0   3-5.54378 25.4200   1
  -9   0  -3-30.6401 24.8813   1
  10   0   3-5.88253 23.8530   1
 -10   0  -3 115.101 27.5563   1
  11   0   3-12.4349 29.3979   1
 -11   0  -3 5.77801 29.3169   1
  12   0   3-25.9636 30.6933   1
 -12   0  -3 6.04865 28.6024   1
  13   0   3-33.8406 30.5126   1
 -13   0  -3 25.1513 29.7309   1
  14   0   3 21.4801 31.7411   1
 -14   0  -3 6.38901 26.2991   1
  15   0   3-7.62714 26.6350   1
 -15   0  -3 12.7432 21.6239   1
  16   0   3-15.0663 29.7374   1
 -16   0  -3 20.3307 24.3155   1
 -17   0  -3-7.04990 35.3051   1
  17   0   3-29.9125 35.8989   1
 -19   0  -3-21.2085 38.6028   1
  19   0   3-7.54061 37.2449   1
 -20   0  -3 21.2975 34.0771   1
  20   0   3 7.55212 32.8980   1
 -21   0  -3-7.16156 36.8129   1
  21   0   3 22.5113 39.5484   1
 -22   0  -3-21.2763 28.6050   1
  22   0   3-7.53934 29.1141   1
 -23   0  -3-28.2221 35.7992   1
  23   0   3 44.3325 36.9933   1
 -25   0  -3 26.4147 34.3838   1
  25   0   3 7.13835 30.5381   1
 -25   1   3 7.45251 35.2454   1
 -25  -1   3 57.8166 42.4874   1
  25  -1  -3-7.79147 35.1336   1
  25   1  -3 15.5214 35.5731   1
 -24   1   3 44.5199 36.1464   1
  24  -1  -3 7.81187 32.8026   1
  24   1  -3 23.4806 32.2280   1
 -24  -1   3 22.0138 31.9766   1
 -23   1   3 87.9592 38.3207   1
  23  -1  -3 77.7668 40.1297   1
  23   1  -3 138.147 45.5024   1
 -23  -1   3 41.3375 37.7812   1
  22   1  -3 31.4351 36.6419   1
 -22  -1   3 57.0023 38.0567   1
 -21   1   3 70.0368 33.2986   1
  21  -1  -3 89.7842 39.1048   1
  21   1  -3 107.422 43.8941   1
 -21  -1   3 63.8403 36.6277   1
 -20   1   3 55.1189 33.2411   1
  20  -1  -3 87.8692 38.2692   1
  20   1  -3 121.036 43.2717   1
 -20  -1   3 62.8549 35.1304   1
 -19   1   3-6.76335 31.4916   1
  19  -1  -3 42.9600 32.2798   1
  19   1  -3-14.8043 29.8486   1
 -19  -1   3 6.76333 30.4916   1
 -18   1   3 2140.26 136.120   1
  18  -1  -3 2060.23 138.275   1
  18   1  -3 2224.27 142.689   1
 -18  -1   3 2026.02 134.829   1
 -17   1   3 4094.15 218.585   1
  17  -1  -3 4035.88 224.200   1
  17   1  -3 4088.70 223.811   1
 -17  -1   3 3865.82 219.806   1
 -16   1   3 975.636 83.2043   1
  16  -1  -3 1308.52 94.6651   1
  16   1  -3 1153.36 89.5402   1
 -16  -1   3 1079.39 88.0163   1
 -15   1   3 912.894 76.9187   1
  15  -1  -3 947.179 79.4772   1
  15   1  -3 896.195 78.2134   1
 -15  -1   3 1142.94 85.0709   1
 -14   1   3 1341.50 91.6323   1
  14  -1  -3 1158.85 89.2842   1
  13  -1  -3 3765.96 193.905   1
 -13  -1   3 3330.46 190.257   1
  12   1  -3 38.0763 24.1517   1
  12  -1  -3-14.5387 21.4835   1
 -12  -1   3 9.92528 23.8201   1
 -12   1   3 4.51098 19.2961   1
 -11   1   3 7874.62 379.066   1
  11  -1  -3 8523.46 383.785   1
  11   1  -3 8280.04 383.439   1
 -11  -1   3 7582.36 379.658   1
 -10   1   3 7837.28 366.339   1
  10  -1  -3 7320.28 366.793   1
  10   1  -3 7714.60 369.016   1
 -10  -1   3 8608.56 374.001   1
  -9   1   3 7504.49 350.585   1
   9  -1  -3 7549.54 354.690   1
   9   1  -3 6776.51 349.665   1
  -8   1   3 28070.7 1208.83   1
   8  -1  -3 27014.0 1211.63   1
  -7   1   3 32590.6 1449.97   1
   7   1  -3 32772.3 1456.38   1
  -7  -1   3 32777.3 1451.67   1
   7  -1  -3 34867.7 1452.81   1
  -6   1   3 569.629 38.4154   1
   6   1  -3 528.394 40.8868   1
  -6  -1   3 623.800 42.1185   1
   6  -1  -3 521.244 38.5612   1
   5   1  -3 29583.0 1121.96   1
   5  -1  -3 27971.2 1116.64   1
  -5  -1   3 28816.4 1121.35   1
  -4  -1   3 158147. 6650.87   1
  -4   1   3 157795. 6644.81   1
   4  -1  -3 144692. 6645.20   1
   4   1  -3 160886. 6650.58   1
   3   1  -3 310267. 13113.6   1
  -3  -1   3 298508. 13113.9   1
   2   1  -3 63012.8 2129.23   1
  -2  -1   3 38790.0 2126.53   1
  -1  -1   3 5291.78 233.345   1
  -1   1   3 5708.89 229.330   1
   1   1  -3 5373.13 233.685   1
   0  -1   3 272420. 10916.9   1
   0   1  -3 247366. 10915.5   1
   0   1   3 235774. 10912.9   1
   0  -1  -3 263079. 10914.2   1
   1   1   3 155373. 6839.95   1
   1  -1   3 160598. 6841.94   1
  -1  -1  -3 158301. 6840.07   1
  -1   1  -3 160546. 6842.01   1
   2   1   3 170496. 7199.30   1
   2  -1   3 176280. 7200.80   1
  -2   1  -3 172227. 7200.26   1
   3   1   3 382.471 35.3364   1
   3  -1   3 382.151 38.1160   1
  -3  -1  -3 361.925 35.6784   1
  -3   1  -3 290.983 33.1967   1
   4   1   3 10401.0 511.057   1
   4  -1   3 11464.9 513.130   1
  -4  -1  -3 12448.1 515.413   1
  -4   1  -3 11096.3 511.688   1
   5   1   3 11195.1 535.550   1
   5  -1   3 11551.4 537.860   1
  -5  -1  -3 12061.1 537.393   1
  -5   1  -3 12343.9 537.933   1
   6   1   3 16293.8 759.436   1
   6  -1   3 17247.6 762.718   1
  -6  -1  -3 16757.5 759.979   1
  -6   1  -3 17287.8 759.579   1
   7   1   3 1390.97 87.6073   1
   7  -1   3 1286.95 88.6701   1
  -7  -1  -3 1321.23 86.8215   1
  -7   1  -3 1098.86 82.7662   1
   8   1   3 505.372 53.2009   1
   8  -1   3 431.062 52.8893   1
  -8  -1  -3 454.942 50.0446   1
  -8   1  -3 515.730 51.7106   1
   9   1   3 15534.8 676.089   1
   9  -1   3 14976.4 676.301   1
  -9  -1  -3 13837.2 672.341   1
  -9   1  -3 14431.6 671.427   1
  10  -1   3 3208.82 177.916   1
 -10  -1  -3 3347.49 175.427   1
 -10   1  -3 3172.93 171.903   1
  11   1   3 564.668 59.8026   1
  11  -1   3 644.014 62.9765   1
 -11  -1  -3 502.393 57.1651   1
 -11   1  -3 507.258 56.7369   1
  12  -1   3 334.592 49.8761   1
  12   1   3 346.419 53.5311   1
 -12  -1  -3 243.951 47.4451   1
 -12   1  -3 262.215 46.3655   1
  13   1   3 1484.27 112.297   1
  13  -1   3 1783.39 118.593   1
 -13   1  -3 1731.10 116.210   1
 -13  -1  -3 1667.51 115.024   1
  14  -1   3 994.307 88.0694   1
 -14   1  -3 1118.55 89.4691   1
 -14  -1  -3 1215.82 92.9731   1
  15  -1   3 891.018 79.7973   1
  15   1   3 1009.87 87.1146   1
 -15   1  -3 785.582 75.5989   1
 -15  -1  -3 858.834 79.6706   1
  16   1   3 155.928 39.1757   1
 -16  -1  -3 110.223 34.1466   1
 -16   1  -3 101.996 37.2505   1
  17   1   3 1677.54 123.115   1
  17  -1   3 1866.56 127.356   1
 -17  -1  -3 1643.86 118.590   1
 -17   1  -3 1567.25 118.683   1
  18   1   3-8.07289 39.8681   1
 -18  -1  -3 6.72238 34.5542   1
  19   1   3-15.6780 36.5021   1
 -19  -1  -3-21.0933 31.7014   1
  19  -1   3 7.61159 34.3181   1
  20   1   3-38.1813 33.8508   1
  20  -1   3-7.60272 34.8447   1
 -20   1  -3 28.9631 30.9717   1
 -20  -1  -3-28.7560 29.5897   1
  21  -1   3 158.351 41.9389   1
  21   1   3 195.922 44.1469   1
 -21   1  -3 167.250 42.2314   1
 -21  -1  -3 219.194 44.6610   1
  22   1   3-14.8939 34.6902   1
  22  -1   3 37.7869 35.7494   1
 -22  -1  -3 69.5665 35.3132   1
 -22   1  -3-7.14582 36.2726   1
  23   1   3-51.3431 39.1256   1
  23  -1   3-7.49282 28.9279   1
 -23  -1  -3 41.8083 38.0444   1
 -23   1  -3-6.92278 31.7262   1
  24   1   3 50.8331 36.4107   1
 -24  -1  -3 40.9005 37.2696   1
  25  -1   3-14.1591 28.5474   1
 -25   1  -3 19.8476 30.8046   1
  26   2  -3 7.70771 35.8877   1
 -26  -2   3-7.21167 38.0078   1
  25   2  -3 8.11178 41.1609   1
 -25  -2   3-14.0566 37.0449   1
 -25   2   3 43.9379 40.4364   1
  24  -2  -3-23.6865 34.3973   1
 -24   2   3-14.6342 31.8790   1
  23   2  -3 401.807 61.3701   1
  23  -2  -3 440.133 64.5594   1
 -23  -2   3 348.882 55.7083   1
 -23   2   3 366.634 59.6184   1
  22   2  -3 1114.48 101.023   1
 -22  -2   3 1381.67 104.304   1
  21   2  -3 671.482 76.1049   1
  21  -2  -3 790.734 77.4512   1
 -21   2   3 808.170 78.0165   1
 -21  -2   3 726.643 74.7046   1
  20   2  -3 428.686 60.0659   1
  20  -2  -3 369.210 54.4277   1
 -20  -2   3 247.521 47.3453   1
 -20   2   3 286.617 50.4233   1
  19   2  -3 434.235 58.4015   1
 -19  -2   3 615.201 65.0179   1
  18  -2  -3 1187.39 94.1509   1
 -18   2   3 1132.03 92.4890   1
  17   2  -3 945.662 81.6861   1
  17  -2  -3 689.092 72.6469   1
 -17  -2   3 888.865 80.2460   1
 -17   2   3 861.438 74.6764   1
  16   2  -3 32.5502 32.7611   1
  16  -2  -3 87.3701 33.0568   1
 -16  -2   3 110.714 34.8969   1
 -16   2   3 76.3513 27.1182   1
  15   2  -3 18.3144 27.0683   1
  15  -2  -3 41.3194 27.0599   1
 -15   2   3-5.56404 23.8070   1
  14  -2  -3 7228.04 354.595   1
 -14  -2   3 7069.58 355.671   1
 -14   2   3 7361.45 352.274   1
  13   2  -3 2067.25 130.669   1
  13  -2  -3 2218.71 128.218   1
 -13  -2   3 2090.66 129.486   1
 -13   2   3 2024.96 125.407   1
  12   2  -3 41809.3 1766.12   1
 -12  -2   3 42121.7 1767.69   1
  12  -2  -3 36971.3 1758.40   1
  11   2  -3 4724.98 232.575   1
  11  -2  -3 4017.38 227.187   1
 -11  -2   3 4850.57 232.974   1
 -11   2   3 4578.71 227.314   1
  10   2  -3 45091.2 2001.41   1
 -10   2   3 43458.6 1993.55   1
  10  -2  -3 49526.9 1997.78   1
 -10  -2   3 44725.4 1997.90   1
   9   2  -3 14710.6 672.233   1
  -9   2   3 15356.0 666.388   1
  -9  -2   3 15116.9 671.131   1
   9  -2  -3 14346.3 666.251   1
   8   2  -3 55269.1 2504.28   1
  -8   2   3 55909.4 2498.54   1
  -8  -2   3 58730.7 2504.76   1
   8  -2  -3 60424.6 2501.68   1
  -7   2   3 1845.14 99.9145   1
   7  -2  -3 1897.24 99.3342   1
   6   2  -3 36695.7 1497.27   1
   6  -2  -3 33756.3 1487.60   1
  -6   2   3 34808.8 1486.78   1
  -6  -2   3 31895.1 1492.48   1
   5  -2  -3 46614.6 1991.62   1
  -5   2   3 44378.8 1990.81   1
  -5  -2   3 46567.2 1998.89   1
   5   2  -3 47236.9 1998.96   1
  -4  -2   3 5891.73 277.152   1
   4  -2  -3 5853.83 269.258   1
  -4   2   3 6299.45 269.581   1
   4   2  -3 6127.41 277.006   1
   3  -2  -3 10286.6 436.726   1
   3   2  -3 10942.2 445.232   1
  -3   2   3 9889.01 435.479   1
  -2  -2   3 45814.1 2032.50   1
   2   2  -3 44062.5 2030.89   1
   2  -2  -3 49256.4 2024.87   1
  -2   2   3 46588.1 2024.40   1
  -1  -2   3 12221.1 526.999   1
  -1   2   3 10906.8 520.143   1
   1  -2  -3 12139.4 520.657   1
   1   2  -3 12773.8 527.468   1
   0   2   3 56503.7 2384.01   1
   0  -2  -3 52405.5 2383.76   1
   0   2  -3 55853.1 2387.08   1
   0  -2   3 55962.0 2387.95   1
   1   2   3 21230.6 986.926   1
   1  -2   3 23128.8 989.439   1
  -1   2  -3 23914.2 990.301   1
  -1  -2  -3 22211.2 985.987   1
  -2  -2  -3 156531. 6324.57   1
  -2   2  -3 156953. 6326.48   1
   2   2   3 152264. 6325.56   1
   4   2   3 9596.22 421.823   1
   4  -2   3 9484.77 423.197   1
  -4   2  -3 9281.73 420.401   1
  -4  -2  -3 8227.96 419.438   1
   5   2   3 32666.6 1500.30   1
   5  -2   3 33428.8 1502.39   1
  -5   2  -3 34797.6 1502.60   1
  -5  -2  -3 35912.7 1503.74   1
   6   2   3 18055.9 798.101   1
   6  -2   3 17549.2 797.028   1
  -6   2  -3 18031.9 797.105   1
  -6  -2  -3 17194.0 796.284   1
   7   2   3 4382.24 228.066   1
   7  -2   3 4300.05 228.114   1
  -7   2  -3 4406.99 226.880   1
  -7  -2  -3 4851.78 231.560   1
   8   2   3 22257.7 1008.40   1
   8  -2   3 22090.9 1009.78   1
  -8   2  -3 22411.6 1007.64   1
  -8  -2  -3 23320.8 1010.85   1
  -9   2  -3 3006.77 162.977   1
   9  -2   3 2668.16 160.498   1
  10   2   3 15306.4 684.322   1
  10  -2   3 14687.6 682.287   1
 -10   2  -3 14628.0 679.816   1
 -10  -2  -3 14524.7 684.397   1
  11   2   3 5991.42 333.961   1
  11  -2   3 7317.68 342.700   1
 -11   2  -3 6496.69 337.102   1
 -11  -2  -3 7658.75 344.832   1
  12   2   3 2536.10 164.390   1
  12  -2   3 2744.55 167.637   1
 -12   2  -3 3037.18 170.306   1
 -12  -2  -3 3090.68 171.163   1
  13   2   3 1724.86 119.117   1
  13  -2   3 1581.80 116.040   1
 -13   2  -3 1765.23 118.126   1
 -13  -2  -3 1742.47 120.166   1
 -14   2  -3 290.029 44.6040   1
  14  -2   3 250.172 43.9828   1
  15   2   3 3564.49 203.204   1
  15  -2   3 3394.79 199.263   1
 -15   2  -3 3647.47 199.999   1
 -15  -2  -3 3144.03 193.384   1
  16   2   3 204.315 46.4700   1
  16  -2   3 197.103 43.2407   1
 -16   2  -3 160.597 42.6049   1
 -16  -2  -3 187.042 42.2814   1
  17   2   3 76.3964 39.7986   1
  17  -2   3-7.39025 32.2234   1
 -17   2  -3 57.2407 35.3685   1
 -17  -2  -3 28.2005 34.8506   1
 -18  -2  -3 1159.67 98.4600   1
  18   2   3 1226.29 101.226   1
  19   2   3 69.4024 39.8113   1
  19  -2   3 61.0379 39.8910   1
 -19   2  -3 100.394 36.0943   1
 -19  -2  -3 106.765 40.7581   1
  20  -2   3 376.780 58.6266   1
 -20   2  -3 441.725 58.3261   1
 -20  -2  -3 324.226 54.0024   1
  21   2   3 109.357 45.9525   1
  21  -2   3 221.187 49.4864   1
 -21   2  -3 177.509 45.0091   1
 -21  -2  -3 104.878 40.4296   1
  22   2   3-45.1166 42.4350   1
 -22   2  -3-7.03426 37.0779   1
 -22  -2  -3 7.06390 34.8906   1
  22  -2   3-15.0968 36.2328   1
 -23   2  -3 6.94980 37.9570   1
 -23  -2  -3 20.5941 31.9779   1
  23  -2   3 22.1758 36.0082   1
  23   2   3 36.6439 31.3600   1
 -24  -2  -3 146.700 40.5900   1
  24   2   3 71.5549 34.6445   1
  26   3  -3 39.4202 43.6416   1
 -26  -3   3 97.4771 42.6142   1
  25   3  -3 7.81403 38.0588   1
 -25  -3   3 28.7927 37.9455   1
  24   3  -3-15.8396 39.1204   1
  24  -3  -3-23.2165 34.3117   1
 -24   3   3-7.39864 33.3647   1
 -24  -3   3-29.0658 36.3895   1
 -23  -3   3 882.737 85.7486   1
 -23   3   3 1075.80 89.6964   1
  23  -3  -3 744.487 80.6324   1
  23   3  -3 985.712 89.4042   1
  22   3  -3 1895.78 137.873   1
 -22  -3   3 1966.85 134.626   1
 -21   3   3 78.1150 39.2569   1
  21  -3  -3 7.60082 33.7453   1
  20   3  -3 406.986 58.1642   1
  20  -3  -3 356.790 56.7841   1
 -20   3   3 270.422 50.0997   1
 -20  -3   3 394.742 59.0601   1
  19   3  -3 686.899 71.7272   1
  19  -3  -3 739.807 74.5860   1
 -19   3   3 788.199 74.0298   1
 -19  -3   3 637.868 70.8759   1
  18   3  -3 7.12609 33.1802   1
  18  -3  -3-6.99453 29.9154   1
 -18   3   3 6.52627 28.4250   1
 -18  -3   3 14.1234 36.2988   1
  17   3  -3 11388.2 561.499   1
  17  -3  -3 12905.3 568.130   1
 -17   3   3 11413.1 560.245   1
 -17  -3   3 11836.2 563.753   1
  16   3  -3 91.6461 31.1776   1
 -16   3   3 102.908 32.5066   1
  16  -3  -3 63.2664 30.5939   1
  15   3  -3 203.251 41.0610   1
  15  -3  -3 125.622 34.7822   1
 -15   3   3 160.436 37.4555   1
 -15  -3   3 152.042 36.3872   1
  14   3  -3 11929.4 596.492   1
 -14  -3   3 13984.1 605.735   1
  13   3  -3 8779.86 459.428   1
  13  -3  -3 10013.0 459.426   1
 -13   3   3 10363.8 459.437   1
 -13  -3   3 9611.33 461.008   1
  12   3  -3 18136.8 800.586   1
 -12  -3   3 18214.3 798.856   1
  12  -3  -3 16916.7 794.440   1
 -12   3   3 17128.3 790.846   1
  11   3  -3 137.949 31.4791   1
 -11  -3   3 164.835 33.6848   1
  11  -3  -3 151.019 30.7381   1
 -11   3   3 112.352 26.9829   1
  10   3  -3 24.2447 26.7889   1
 -10  -3   3 61.6464 26.8944   1
  10  -3  -3 3.97621 19.3839   1
 -10   3   3 11.2696 18.8303   1
   9   3  -3 337.182 41.7534   1
  -9  -3   3 338.115 42.1085   1
   9  -3  -3 316.722 35.9165   1
  -9   3   3 370.538 37.2971   1
   8   3  -3 4838.29 233.746   1
  -8  -3   3 4580.67 231.636   1
   7   3  -3 58134.7 2290.50   1
  -7   3   3 49115.7 2276.20   1
   7  -3  -3 52079.3 2278.91   1
  -7  -3   3 52942.8 2286.43   1
   6   3  -3 11113.4 502.761   1
   6  -3  -3 10877.1 494.636   1
  -6  -3   3 11449.6 502.719   1
  -6   3   3 10988.7 494.137   1
   5  -3  -3 6263.03 334.310   1
  -5   3   3 8756.88 336.657   1
  -4  -3   3 3652.65 172.321   1
  -4   3   3 3472.79 163.926   1
   4   3  -3 3748.39 171.749   1
   4  -3  -3 3250.95 164.790   1
  -3  -3   3 98086.5 4305.20   1
   3   3  -3 98716.0 4304.76   1
  -3   3   3 100526. 4297.17   1
   3  -3  -3 100028. 4297.70   1
   2  -3  -3 5743.85 247.681   1
  -2   3   3 5349.79 246.534   1
   2   3  -3 5175.43 252.879   1
  -2  -3   3 5439.41 254.177   1
   1  -3  -3 3330.24 161.511   1
  -1  -3   3 3453.59 167.775   1
   1   3  -3 3508.02 166.862   1
  -1   3   3 3454.77 161.525   1
   0  -3   3 99662.3 4297.21   1
   0   3  -3 104240. 4296.97   1
   0   3   3 96763.2 4291.84   1
   0  -3  -3 97886.4 4291.63   1
   1  -3   3 22705.8 1017.68   1
  -1   3  -3 23151.3 1016.71   1
   1   3   3 23849.9 1015.34   1
  -1  -3  -3 22695.0 1014.46   1
   2   3   3 59330.7 2539.65   1
  -2  -3  -3 57596.4 2538.68   1
   3  -3   3 12941.2 565.676   1
  -3   3  -3 12920.4 564.301   1
   3   3   3 11625.5 562.100   1
  -3  -3  -3 12493.3 562.248   1
   4  -3   3 1462.02 88.1609   1
  -4   3  -3 1365.93 85.5095   1
  -4  -3  -3 1297.48 83.7435   1
   4   3   3 1316.74 85.1194   1
   5   3   3 6101.78 289.315   1
   5  -3   3 5821.92 287.200   1
  -5  -3  -3 5724.82 286.872   1
  -5   3  -3 6086.50 287.184   1
   6   3   3 14414.8 663.615   1
   6  -3   3 13226.2 661.335   1
  -6  -3  -3 15839.9 666.030   1
  -6   3  -3 14906.7 661.507   1
   7   3   3 55603.2 2503.47   1
   7  -3   3 56778.2 2503.32   1
  -7  -3  -3 59691.1 2506.90   1
  -7   3  -3 57215.8 2502.79   1
   8   3   3 15527.6 747.748   1
   8  -3   3 16243.0 749.533   1
  -8  -3  -3 17493.8 753.282   1
  -8   3  -3 16652.3 747.905   1
  10   3   3 14540.9 667.211   1
  10  -3   3 14012.7 666.434   1
 -10  -3  -3 15139.4 669.309   1
 -10   3  -3 14032.6 664.362   1
  11   3   3 1677.47 113.476   1
  11  -3   3 1677.22 113.416   1
 -11  -3  -3 1498.77 110.303   1
 -11   3  -3 1579.48 108.416   1
  12   3   3 3690.10 208.375   1
  12  -3   3 4001.00 209.146   1
 -12  -3  -3 3768.43 206.463   1
 -12   3  -3 3237.17 197.824   1
  13   3   3 3227.37 192.673   1
  13  -3   3 3381.76 194.186   1
 -13  -3  -3 3640.02 197.541   1
 -13   3  -3 3239.95 190.448   1
  14   3   3 5459.96 289.418   1
 -14  -3  -3 5565.32 290.817   1
  15   3   3 765.819 76.6675   1
  15  -3   3 713.119 78.2043   1
 -15  -3  -3 786.932 76.0727   1
 -15   3  -3 748.866 75.3620   1
  16   3   3 4407.02 248.817   1
  16  -3   3 4790.40 253.129   1
 -16  -3  -3 4457.67 248.248   1
 -16   3  -3 4660.91 249.777   1
  17   3   3 1045.00 91.6569   1
  17  -3   3 838.189 82.7191   1
 -17  -3  -3 763.798 80.1961   1
 -17   3  -3 890.423 80.9017   1
  18   3   3 522.329 65.9020   1
  18  -3   3 452.763 63.3764   1
 -18  -3  -3 413.265 57.2666   1
 -18   3  -3 468.549 62.7796   1
  19   3   3 536.609 65.5045   1
  19  -3   3 484.678 63.0308   1
 -19  -3  -3 437.045 57.9163   1
 -19   3  -3 407.506 58.4022   1
  20  -3   3 158.097 47.4253   1
 -20   3  -3 201.299 49.0566   1
  21   3   3-7.66447 32.7800   1
  21  -3   3-7.47318 35.8666   1
 -21  -3  -3 14.1253 32.8843   1
 -21   3  -3-7.15400 35.3302   1
  22  -3   3 7.38565 34.3895   1
 -22   3  -3 7.06397 29.6486   1
  23   3   3 45.4704 40.4629   1
  23  -3   3-7.31461 34.1026   1
 -23  -3  -3 74.4554 38.2345   1
 -23   3  -3 55.2207 35.0666   1
  24   3   3 323.115 54.4398   1
  24  -3   3 252.891 50.0375   1
 -24  -3  -3 363.963 57.2522   1
 -24   3  -3 275.080 52.5505   1
  26   4  -3 245.617 51.7031   1
 -26  -4   3 176.537 48.0469   1
  25   4  -3 7.81946 42.2048   1
 -25  -4   3-14.3506 38.7280   1
  24   4  -3 23.8599 38.7316   1
  24  -4  -3 31.2600 34.0411   1
 -24  -4   3 7.23729 38.6087   1
 -24   4   3-14.6270 36.1217   1
  23   4  -3 288.756 52.6530   1
  23  -4  -3 272.428 50.9339   1
 -23  -4   3 200.650 48.3637   1
 -23   4   3 304.925 50.5944   1
  22   4  -3 441.791 60.6832   1
 -22  -4   3 465.268 62.6800   1
  21   4  -3 45.3301 37.3525   1
  21  -4  -3 60.1172 36.1090   1
 -21  -4   3 14.9535 36.4506   1
 -21   4   3 42.7019 33.6975   1
  20   4  -3 157.771 44.7417   1
  20  -4  -3 160.870 41.8828   1
 -20  -4   3 230.823 49.9304   1
 -20   4   3 132.788 40.0859   1
  19   4  -3 21.8419 32.3889   1
  19  -4  -3 70.9936 34.6799   1
 -19  -4   3 110.705 43.8918   1
 -19   4   3 61.3745 34.2536   1
  18   4  -3 1592.52 113.250   1
  18  -4  -3 1615.44 113.083   1
 -18  -4   3 1384.16 111.008   1
 -18   4   3 1634.40 113.034   1
  17  -4  -3 276.131 44.8524   1
 -17   4   3 209.905 41.8677   1
  16   4  -3 4056.95 220.383   1
  16  -4  -3 3633.77 212.842   1
 -16  -4   3 4038.56 222.055   1
 -16   4   3 4096.86 216.526   1
  15  -4  -3 5014.56 262.304   1
 -15  -4   3 4499.25 260.633   1
  14   4  -3 2263.31 141.376   1
 -14  -4   3 2211.31 139.366   1
  13   4  -3 19065.4 925.905   1
 -13   4   3 20282.3 921.305   1
 -13  -4   3 20414.1 926.555   1
  13  -4  -3 22158.2 926.118   1
 -12   4   3 11530.8 548.293   1
  12  -4  -3 12342.0 553.419   1
  11   4  -3 4234.68 239.670   1
  11  -4  -3 4869.43 237.971   1
 -11  -4   3 4636.91 241.591   1
 -11   4   3 5030.55 236.692   1
  10  -4  -3 782.176 62.6096   1
 -10  -4   3 778.933 65.6998   1
 -10   4   3 958.121 65.1485   1
  10   4  -3 726.787 64.3579   1
   9  -4  -3 33597.4 1457.94   1
  -9  -4   3 31970.0 1462.28   1
  -9   4   3 35053.5 1457.92   1
   9   4  -3 31640.6 1462.53   1
   8  -4  -3 34226.2 1483.56   1
  -8  -4   3 32219.0 1489.68   1
   8   4  -3 37222.3 1497.21   1
  -8   4   3 32599.8 1481.61   1
  -7  -4   3 38501.2 1658.35   1
   7   4  -3 37020.1 1658.02   1
  -6  -4   3 2978.09 154.319   1
   6  -4  -3 2860.86 146.183   1
   6   4  -3 2881.05 153.332   1
  -6   4   3 2875.47 144.908   1
  -5  -4   3 54203.1 2524.72   1
  -5   4   3 61721.3 2516.06   1
   5   4  -3 57192.3 2524.00   1
   5  -4  -3 57484.3 2516.08   1
   4  -4  -3 976.339 64.2674   1
   4   4  -3 1108.22 70.4915   1
  -4   4   3 1178.83 64.6544   1
  -4  -4   3 1162.15 72.1199   1
   3  -4  -3 10024.6 455.091   1
  -3   4   3 10318.5 454.994   1
  -2   4   3 43882.4 1890.85   1
   2  -4  -3 43160.4 1891.58   1
  -1   4   3 2168.31 109.700   1
   1  -4  -3 2061.01 109.637   1
   0  -4   3 61730.3 2973.36   1
   0   4  -3 71508.7 2971.94   1
   0   4   3 69473.2 2968.67   1
   0  -4  -3 70436.9 2969.74   1
   1  -4   3 213908. 9395.25   1
  -1   4  -3 221584. 9396.22   1
   2  -4   3 13173.3 586.291   1
  -2   4  -3 13364.3 585.383   1
  -2  -4  -3 11705.3 582.182   1
   2   4   3 13610.2 586.179   1
   3  -4   3 5024.66 251.239   1
  -3   4  -3 4953.89 250.697   1
  -3  -4  -3 5193.00 250.176   1
   3   4   3 5475.03 252.405   1
   4  -4   3 2159.61 127.725   1
  -4  -4  -3 2482.00 131.026   1
  -4   4  -3 2334.65 128.649   1
   4   4   3 2243.29 128.270   1
  -5   4  -3 180.677 34.5917   1
  -5  -4  -3 241.355 35.8231   1
   5  -4   3 125.021 32.0349   1
  -6   4  -3 310.153 40.4141   1
   6   4   3 216.812 38.1596   1
  -6  -4  -3 200.915 32.9161   1
   6  -4   3 258.678 37.7985   1
   7  -4   3 77136.6 3318.67   1
   7   4   3 72295.1 3316.29   1
  -7  -4  -3 77309.2 3318.74   1
  -7   4  -3 77822.3 3317.02   1
  -8   4  -3 2020.99 125.427   1
   8  -4   3 2028.06 126.578   1
  -9   4  -3 53596.8 2273.60   1
   9  -4   3 53065.8 2276.05   1
  -9  -4  -3 51968.5 2278.13   1
   9   4   3 48625.5 2273.49   1
 -10   4  -3 3668.93 196.137   1
  10  -4   3 3756.99 198.760   1
 -10  -4  -3 3559.84 199.258   1
  10   4   3 3277.18 194.555   1
 -11   4  -3 11033.7 465.360   1
  11  -4   3 10430.4 465.527   1
  11   4   3 11055.2 469.283   1
 -12   4  -3 4431.97 241.253   1
  12  -4   3 4082.21 239.258   1
 -12  -4  -3 5029.36 250.942   1
  12   4   3 4750.10 245.822   1
 -13   4  -3 103.503 37.3200   1
  13  -4   3 174.264 40.9316   1
 -13  -4  -3 124.837 39.1269   1
  13   4   3 122.956 40.9359   1
 -14   4  -3 899.231 80.1368   1
  14  -4   3 773.718 76.4089   1
 -14  -4  -3 871.422 81.2423   1
  14   4   3 827.559 80.5235   1
 -15   4  -3 10282.1 476.990   1
  15  -4   3 9630.75 476.344   1
 -15  -4  -3 9535.69 477.021   1
  15   4   3 9744.25 478.349   1
 -16   4  -3 55.6924 30.8858   1
  16  -4   3-7.23694 31.5479   1
 -16  -4  -3 43.8547 32.9783   1
  16   4   3 29.4416 32.0852   1
  17  -4   3 3318.10 199.022   1
 -18   4  -3 410.934 56.2217   1
  18  -4   3 321.088 53.2813   1
 -18  -4  -3 366.202 58.2709   1
  18   4   3 444.539 63.0187   1
 -19   4  -3 49.6748 34.5651   1
  19  -4   3-7.54632 32.8770   1
 -19  -4  -3 21.4942 34.8978   1
  19   4   3 7.88399 34.9549   1
 -20   4  -3 459.452 59.7518   1
 -20  -4  -3 369.791 57.1666   1
  20   4   3 288.589 54.5272   1
  21  -4   3 150.284 44.9986   1
 -21   4  -3 239.060 49.1779   1
 -21  -4  -3 205.647 44.1329   1
 -22   4  -3 62.7085 36.8315   1
  22  -4   3 104.170 41.6347   1
 -22  -4  -3 62.6289 35.4221   1
  22   4   3 37.7274 36.8522   1
 -23   4  -3 103.396 35.6603   1
  23  -4   3 88.3167 37.5593   1
 -23  -4  -3 108.091 39.5253   1
  23   4   3 67.2370 40.5236   1
 -24   4  -3 13.6234 36.7659   1
  24  -4   3 7.24238 35.2672   1
 -24  -4  -3 6.46359 34.0661   1
  24   4   3-7.46300 37.3653   1
 -26  -5   3 6.96047 39.2898   1
  26   5  -3 46.0318 41.8994   1
 -25  -5   3 505.288 65.8019   1
  25   5  -3 558.223 67.7010   1
 -24  -5   3 104.058 39.8901   1
  24   5  -3 99.7878 42.6092   1
 -23   5   3 406.799 61.4691   1
  23  -5  -3 396.663 60.0110   1
 -23  -5   3 412.539 61.8449   1
  23   5  -3 441.144 61.0565   1
 -22   5   3 7.40528 35.5529   1
  22  -5  -3 46.9136 36.9817   1
 -22  -5   3 15.2075 36.5050   1
  22   5  -3 22.8187 35.4274   1
 -21   5   3 269.884 50.1952   1
  21  -5  -3 192.325 49.2541   1
 -21  -5   3 340.569 56.9641   1
  21   5  -3 306.176 55.1198   1
 -20   5   3-7.09603 34.5552   1
  20  -5  -3 22.5113 31.4945   1
 -19   5   3 254.661 47.6810   1
  19   5  -3 309.245 50.4247   1
  19  -5  -3 262.438 48.8623   1
 -19  -5   3 323.980 49.3214   1
 -18   5   3 1600.74 109.976   1
  18  -5  -3 1418.33 108.111   1
  18   5  -3 1302.88 104.332   1
 -18  -5   3 1309.72 105.801   1
  17  -5  -3 3446.61 193.910   1
 -17   5   3 3138.15 188.384   1
  17   5  -3 3410.03 195.571   1
 -16   5   3 43.3569 28.4058   1
  16  -5  -3 19.5712 27.4014   1
 -16  -5   3 41.3413 36.3300   1
  16   5  -3-7.01334 31.1054   1
 -15  -5   3 3084.80 179.120   1
 -15   5   3 3203.37 176.222   1
  15  -5  -3 3178.51 178.349   1
  15   5  -3 2705.02 175.598   1
 -14  -5   3 9693.98 494.557   1
  14  -5  -3 10255.8 491.211   1
  14   5  -3 10595.5 497.651   1
 -14   5   3 10846.7 492.328   1
  13  -5  -3 7840.12 375.980   1
 -13  -5   3 8072.46 380.162   1
 -13   5   3 7746.41 374.452   1
  13   5  -3 7204.45 377.650   1
  12  -5  -3 3600.13 197.513   1
 -12  -5   3 3747.13 203.093   1
  12   5  -3 3464.83 204.784   1
 -12   5   3 3969.36 199.268   1
 -11   5   3 9925.19 452.226   1
  11  -5  -3 9381.70 452.203   1
  10  -5  -3 11842.1 522.699   1
 -10  -5   3 11664.5 529.521   1
 -10   5   3 10766.8 519.415   1
  10   5  -3 11077.1 527.730   1
   9  -5  -3 1785.62 110.808   1
  -9  -5   3 1983.31 119.836   1
  -9   5   3 1967.05 113.003   1
   9   5  -3 2122.12 123.507   1
   8  -5  -3 81846.2 3396.43   1
  -8  -5   3 74878.0 3402.86   1
  -8   5   3 74474.0 3392.27   1
   8   5  -3 82382.6 3405.61   1
   7  -5  -3 2713.91 147.110   1
  -7   5   3 2965.83 147.690   1
   7   5  -3 2600.59 152.021   1
  -7  -5   3 2950.73 155.362   1
   6   5  -3 410.458 44.6501   1
  -6  -5   3 337.948 43.5365   1
   5   5  -3 535.544 49.6643   1
  -5  -5   3 571.593 49.4561   1
  -4  -5   3 28923.9 1304.74   1
   4   5  -3 28838.1 1304.13   1
  -4   5   3 30062.9 1296.53   1
   4  -5  -3 30256.1 1298.80   1
  -3  -5   3 1573.41 94.0415   1
   3   5  -3 1689.16 94.7817   1
  -3   5   3 1483.58 86.1279   1
   3  -5  -3 1440.52 86.3088   1
   2  -5  -3 172081. 7848.53   1
  -2   5   3 179319. 7849.01   1
   2   5  -3 199977. 7857.21   1
  -2  -5   3 180642. 7856.56   1
   1   5  -3 45324.7 1899.37   1
  -1  -5   3 41472.3 1900.52   1
   0  -5  -3 135789. 6061.34   1
   0   5  -3 138734. 6065.05   1
   0   5   3 141140. 6062.33   1
   0  -5   3 146365. 6068.02   1
  -1  -5  -3 34295.4 1461.73   1
   1  -5   3 31561.2 1465.70   1
   1   5   3 35223.7 1461.81   1
  -1   5  -3 31757.1 1464.63   1
   2  -5   3 3013.09 153.599   1
  -2   5  -3 2759.23 150.453   1
  -2  -5  -3 2915.40 150.025   1
   2   5   3 2538.56 147.114   1
   3  -5   3 1976.71 115.117   1
  -3   5  -3 1947.76 113.984   1
  -3  -5  -3 1842.98 111.364   1
   3   5   3 1910.18 113.260   1
   4  -5   3 201.811 41.1016   1
  -4   5  -3 171.712 38.3678   1
  -4  -5  -3 319.835 39.5302   1
   4   5   3 211.894 33.5096   1
   5  -5   3 250.739 35.3253   1
  -5   5  -3 262.867 38.4829   1
  -5  -5  -3 296.153 39.1113   1
   5   5   3 363.862 43.4983   1
   6  -5   3 94094.8 3969.90   1
   6   5   3 101637. 3976.43   1
  -6  -5  -3 93279.5 3970.57   1
  -7  -5  -3 220.310 35.1154   1
  -7   5  -3 234.510 38.4145   1
   7   5   3 161.586 32.9690   1
   7  -5   3 213.991 40.3548   1
  -8  -5  -3 28808.3 1263.99   1
   8   5   3 27816.4 1264.48   1
   9   5   3 325.268 49.5205   1
  -9  -5  -3 348.776 47.5711   1
   9  -5   3 403.119 51.1073   1
  -9   5  -3 479.688 53.0382   1
  10  -5   3 15229.3 753.477   1
  10   5   3 17153.2 761.810   1
 -10   5  -3 16826.2 755.429   1
 -10  -5  -3 16662.5 758.038   1
  11  -5   3 3926.81 217.378   1
  11   5   3 3721.78 215.620   1
 -11   5  -3 4035.70 216.179   1
 -11  -5  -3 4025.04 218.865   1
  12  -5   3 4842.79 255.292   1
  12   5   3 4655.30 254.202   1
 -12  -5  -3 4931.98 259.385   1
 -12   5  -3 4732.91 252.861   1
 -13   5  -3 98.3382 31.8023   1
  13  -5   3 124.358 35.3578   1
 -13  -5  -3 111.186 40.3045   1
  13   5   3 92.2834 39.8972   1
 -14   5  -3 53.5533 32.6735   1
  14  -5   3 99.1372 37.8390   1
 -14  -5  -3 36.1848 30.4553   1
  14   5   3 27.8510 33.9785   1
 -15   5  -3 1279.95 103.157   1
  15   5   3 1287.50 103.572   1
  16   5   3 2507.02 165.213   1
 -16  -5  -3 2904.01 171.464   1
  16  -5   3 2627.11 166.484   1
  17   5   3 1598.97 115.281   1
 -17  -5  -3 1498.49 113.164   1
  18  -5   3 2886.18 167.649   1
  18   5   3 2316.69 157.268   1
 -18  -5  -3 2505.34 160.916   1
 -18   5  -3 2452.91 157.167   1
 -19   5  -3 108.123 35.7386   1
  19   5   3 53.1203 42.4814   1
  19  -5   3 68.6490 37.2774   1
 -19  -5  -3 51.8240 40.5448   1
  20   5   3 1435.48 111.717   1
 -20  -5  -3 1331.57 106.930   1
  20  -5   3 1277.11 105.402   1
 -21   5  -3 521.975 64.9007   1
  21  -5   3 525.794 64.1933   1
 -21  -5  -3 543.256 65.7529   1
  21   5   3 681.409 74.4037   1
 -22   5  -3-50.3991 40.6279   1
  22  -5   3 52.8503 40.2739   1
 -22  -5  -3 13.8795 32.8137   1
  22   5   3-30.2171 34.0570   1
 -23   5  -3 7.11589 36.2313   1
  23  -5   3 66.5006 38.1007   1
 -23  -5  -3 74.5694 38.7756   1
  23   5   3 147.790 46.0190   1
 -24   5  -3-6.90979 37.7268   1
  24  -5   3 21.6050 37.0191   1
  26   6  -3 351.637 57.4382   1
 -26  -6   3 269.576 52.2380   1
  25   6  -3-7.49835 34.9204   1
 -25  -6   3 43.7121 42.8295   1
  24   6  -3 737.958 77.7332   1
 -24  -6   3 844.938 80.3020   1
  23   6  -3 417.953 59.6672   1
 -23   6   3 300.340 53.2168   1
 -23  -6   3 356.859 62.1855   1
  22  -6  -3 951.626 93.4890   1
  22   6  -3 1223.28 98.4986   1
 -22  -6   3 1201.60 99.1081   1
 -22   6   3 968.153 95.8752   1
 -21   6   3 374.230 56.8676   1
  21  -6  -3 419.292 59.5917   1
 -21  -6   3 329.361 52.7875   1
  21   6  -3 346.166 52.3118   1
  20   6  -3 1205.40 98.7355   1
  20  -6  -3 1081.42 94.1992   1
 -20  -6   3 1205.95 98.6090   1
 -20   6   3 986.592 91.5964   1
  19   6  -3 684.464 74.3689   1
 -19  -6   3 759.999 78.4116   1
 -19   6   3 766.781 74.5199   1
  19  -6  -3 572.152 69.1611   1
 -18  -6   3 89.3369 39.3892   1
  18   6  -3 73.3802 32.1474   1
 -17  -6   3 1059.86 92.5348   1
 -17   6   3 1112.10 88.8075   1
  17  -6  -3 987.758 85.8702   1
  17   6  -3 793.469 84.0645   1
 -16   6   3 6271.72 340.871   1
  16  -6  -3 7029.81 348.361   1
 -16  -6   3 7518.87 353.977   1
 -15  -6   3 4604.99 243.890   1
  15  -6  -3 4372.30 240.914   1
  15   6  -3 4303.30 243.523   1
 -15   6   3 4628.18 239.965   1
  14  -6  -3 2325.63 145.087   1
 -14   6   3 2503.43 147.393   1
  14   6  -3 2550.06 152.961   1
 -14  -6   3 2193.73 145.352   1
  13   6  -3 588.095 64.0773   1
 -13  -6   3 582.659 62.9183   1
  12  -6  -3 355.825 43.8750   1
 -12   6   3 388.338 45.7039   1
  12   6  -3 331.225 48.8169   1
 -12  -6   3 466.927 55.2960   1
  11  -6  -3 334.892 42.7242   1
 -11   6   3 248.090 37.6523   1
  11   6  -3 242.788 40.0786   1
 -11  -6   3 256.949 39.2776   1
  10  -6  -3 20286.2 900.591   1
 -10   6   3 20043.4 897.972   1
  10   6  -3 19657.0 907.446   1
 -10  -6   3 20028.7 906.936   1
   9  -6  -3 21606.4 952.140   1
  -9   6   3 21501.0 950.240   1
   9   6  -3 20060.3 956.345   1
  -9  -6   3 21659.5 957.373   1
  -8  -6   3 46.3525 22.1057   1
   8  -6  -3 51.3254 21.7812   1
   8   6  -3 31.0904 22.6450   1
  -7   6   3 6936.62 312.054   1
   7  -6  -3 6577.95 312.627   1
  -7  -6   3 5724.23 319.431   1
   7   6  -3 6710.83 319.843   1
   6  -6  -3 1337.52 87.9021   1
   6   6  -3 1405.06 96.2971   1
  -6  -6   3 1518.12 95.8587   1
  -6   6   3 1468.97 87.7680   1
   5   6  -3 30032.4 1470.04   1
  -5  -6   3 33417.6 1472.18   1
  -5   6   3 32794.6 1462.74   1
   4  -6  -3 9212.41 415.483   1
   4   6  -3 8584.82 419.710   1
  -4  -6   3 9040.33 422.143   1
  -4   6   3 8940.75 413.486   1
   3  -6  -3 67545.5 2943.66   1
   3   6  -3 66647.4 2948.70   1
  -3  -6   3 69157.7 2950.48   1
  -3   6   3 67666.8 2942.85   1
  -2  -6   3 16804.0 820.366   1
  -2   6   3 19336.9 817.881   1
   2  -6  -3 18210.8 817.650   1
   2   6  -3 18977.7 823.204   1
  -1  -6   3 25164.3 1138.82   1
  -1   6   3 25985.3 1133.12   1
   1  -6  -3 25612.0 1134.29   1
   1   6  -3 25844.5 1138.41   1
   0  -6   3 91521.3 3484.83   1
   0   6   3 83249.7 3474.05   1
   0  -6  -3 86455.9 3476.19   1
   1  -6   3 136005. 6005.40   1
  -1   6  -3 136048. 6001.02   1
  -1  -6  -3 145089. 6001.69   1
   1   6   3 137208. 6002.07   1
   2  -6   3 9165.44 454.672   1
   2   6   3 10376.1 454.761   1
  -2  -6  -3 9996.56 454.553   1
  -2   6  -3 9452.41 455.821   1
   3   6   3 5527.64 271.478   1
  -3  -6  -3 5106.01 268.342   1
  -3   6  -3 5343.01 268.072   1
   3  -6   3 5685.01 271.095   1
   4   6   3 144.473 32.8925   1
  -4  -6  -3 207.621 34.7889   1
  -4   6  -3 194.461 32.6468   1
   4  -6   3 243.830 35.5223   1
   5   6   3 138.382 31.9189   1
  -5  -6  -3 111.781 29.0563   1
  -5   6  -3 100.646 33.7254   1
   5  -6   3 84.7832 32.1006   1
   6   6   3 301.358 45.1930   1
  -6  -6  -3 364.053 46.4717   1
  -6   6  -3 414.832 46.8820   1
   6  -6   3 300.376 42.8295   1
  -7  -6  -3 41610.3 1891.76   1
   7   6   3 44429.2 1896.86   1
   8   6   3 99.1429 38.0067   1
  -8  -6  -3 126.954 34.1235   1
  -8   6  -3 51.9120 30.9920   1
   8  -6   3 79.3257 29.3617   1
   9   6   3 8387.08 407.649   1
   9  -6   3 8217.98 403.115   1
  -9   6  -3 8096.12 402.315   1
  -9  -6  -3 8532.49 405.028   1
  10  -6   3 13108.9 611.440   1
  10   6   3 12829.5 614.411   1
 -10  -6  -3 13058.9 611.910   1
 -10   6  -3 13234.7 612.110   1
  11  -6   3 3062.93 182.433   1
  11   6   3 3083.04 185.482   1
 -11   6  -3 3253.53 183.221   1
 -11  -6  -3 3129.63 185.606   1
  12  -6   3 1031.13 86.0237   1
 -12   6  -3 975.785 84.3848   1
  13   6   3 153.652 38.9247   1
  13  -6   3 77.6396 31.1938   1
 -13  -6  -3 117.537 37.1585   1
 -13   6  -3 148.519 35.9713   1
  14   6   3 1770.47 124.986   1
 -14   6  -3 1816.17 122.554   1
 -14  -6  -3 1655.47 123.773   1
  15   6   3 1293.19 105.818   1
 -15  -6  -3 1414.64 109.262   1
  15  -6   3 1484.32 110.390   1
 -16   6  -3 2285.62 146.142   1
  16  -6   3 2165.32 146.082   1
  17  -6   3 6059.13 336.424   1
  17   6   3 6738.69 344.377   1
 -17   6  -3 6821.26 339.972   1
 -17  -6  -3 6740.92 341.720   1
  18  -6   3 699.950 73.6643   1
  18   6   3 520.368 67.3494   1
 -18   6  -3 599.193 71.9243   1
 -18  -6  -3 756.003 75.6046   1
  19   6   3 714.881 76.2497   1
 -19   6  -3 569.614 66.6151   1
  19  -6   3 687.968 71.7143   1
 -19  -6  -3 668.862 73.9304   1
 -20  -6  -3 22.0516 36.8947   1
  20  -6   3 68.6668 43.1323   1
 -20   6  -3 101.536 43.9448   1
  20   6   3 52.2912 37.4922   1
 -21  -6  -3 574.425 69.6518   1
  21  -6   3 447.647 64.9703   1
 -21   6  -3 604.407 71.2727   1
  21   6   3 557.797 67.8007   1
  22  -6   3 59.9028 39.0613   1
 -22  -6  -3 76.0225 38.2433   1
 -22   6  -3 35.4096 40.4641   1
 -23  -6  -3 280.736 48.6419   1
  23   6   3 301.757 51.1389   1
  24  -6   3 85.7821 38.3167   1
 -24   6  -3 88.8663 40.3570   1
 -26  -7   3 77.4350 42.3052   1
  26   7  -3 72.5297 38.3613   1
 -25  -7   3 534.601 67.1311   1
  25   7  -3 624.292 71.5000   1
 -24  -7   3 7.46091 37.8942   1
  24   7  -3 74.7474 41.3067   1
 -23  -7   3 174.410 50.0628   1
  23   7  -3 274.664 54.8564   1
  22   7  -3 60.1614 37.2021   1
 -22  -7   3 38.2469 38.8726   1
 -22   7   3 15.2147 35.4871   1
  22  -7  -3 91.9192 41.8777   1
 -21  -7   3 1115.80 93.2963   1
  21   7  -3 1038.91 92.7469   1
  20   7  -3 1696.21 124.606   1
 -20  -7   3 1611.21 123.443   1
 -20   7   3 1725.52 124.224   1
  20  -7  -3 1789.30 125.566   1
  19   7  -3 1157.29 103.329   1
 -19  -7   3 1515.71 113.484   1
 -19   7   3 1449.24 108.161   1
  19  -7  -3 1375.54 105.986   1
  18   7  -3 3511.99 196.437   1
  18  -7  -3 2843.08 185.585   1
 -18  -7   3 3280.02 192.178   1
 -18   7   3 3229.74 190.184   1
  17   7  -3 281.844 50.5730   1
 -17   7   3 288.437 49.5266   1
  17  -7  -3 295.754 49.1536   1
 -17  -7   3 167.341 46.1377   1
  16   7  -3-7.40029 31.6543   1
 -16   7   3-6.67506 32.5078   1
  16  -7  -3 19.4876 30.2495   1
 -16  -7   3 41.9543 35.9456   1
  15   7  -3 7563.18 373.455   1
 -15   7   3 7141.78 365.042   1
  15  -7  -3 7277.90 365.018   1
 -15  -7   3 7349.30 367.317   1
  14   7  -3 1332.07 99.7380   1
 -14   7   3 1147.97 90.1007   1
  14  -7  -3 1052.72 88.1896   1
 -14  -7   3 1164.43 92.8941   1
  13   7  -3 1802.80 119.291   1
 -13   7   3 1424.93 107.266   1
 -13  -7   3 1612.43 114.308   1
  13  -7  -3 1779.52 114.928   1
 -12  -7   3 1672.06 112.504   1
  12   7  -3 1426.29 107.977   1
  11   7  -3 5923.29 290.605   1
 -11   7   3 5378.54 281.209   1
  11  -7  -3 5727.98 285.313   1
 -11  -7   3 5440.91 286.811   1
  10   7  -3 7422.83 359.055   1
 -10   7   3 6866.89 343.986   1
  10  -7  -3 7201.55 348.357   1
 -10  -7   3 6984.76 350.879   1
   9   7  -3 6247.50 326.256   1
   9  -7  -3 6659.55 320.859   1
  -9  -7   3 6800.30 326.637   1
  -9   7   3 6426.97 317.515   1
  -8   7   3 25491.4 1127.49   1
   8  -7  -3 25140.2 1128.83   1
   7  -7  -3 2307.71 129.192   1
  -7  -7   3 2186.07 132.650   1
   7   7  -3 2068.50 132.065   1
   6  -7  -3 16705.1 752.049   1
   6   7  -3 16399.1 756.089   1
  -6  -7   3 16613.1 757.552   1
  -6   7   3 16744.4 749.465   1
   5   7  -3 43257.7 1898.23   1
  -5   7   3 46784.5 1893.72   1
   4  -7  -3 27383.4 1184.16   1
   4   7  -3 25188.5 1187.79   1
  -4  -7   3 25537.4 1189.48   1
  -4   7   3 28493.4 1184.88   1
   3   7  -3 7467.59 348.757   1
  -3  -7   3 6418.29 346.778   1
   3  -7  -3 7594.51 344.248   1
  -3   7   3 7222.70 340.515   1
  -2  -7   3 12505.3 588.760   1
  -2   7   3 13363.9 585.251   1
   2  -7  -3 12784.3 584.436   1
   2   7  -3 12546.9 587.529   1
  -1  -7   3 34777.3 1610.64   1
  -1   7   3 36385.4 1605.64   1
   1  -7  -3 38244.8 1608.96   1
   1   7  -3 36731.2 1611.28   1
   0  -7   3 12549.1 574.359   1
   0   7   3 11931.0 567.757   1
   0  -7  -3 13331.4 572.127   1
   0   7  -3 11964.0 571.693   1
   1  -7   3 36554.5 1496.87   1
   1   7   3 32635.3 1489.23   1
  -1  -7  -3 33943.7 1492.25   1
  -1   7  -3 32359.4 1490.71   1
   2  -7   3 28156.8 1311.34   1
  -2   7  -3 28755.2 1309.42   1
  -2  -7  -3 29779.2 1309.68   1
   2   7   3 31512.4 1311.26   1
   3  -7   3 2114.44 132.668   1
   3   7   3 2288.90 133.309   1
  -3  -7  -3 2287.95 133.615   1
  -3   7  -3 2309.61 135.240   1
   4   7   3 31564.5 1426.46   1
  -4  -7  -3 34782.1 1429.63   1
  -4   7  -3 29857.5 1422.06   1
   4  -7   3 32783.0 1427.81   1
   6   7   3 27570.7 1237.25   1
  -6  -7  -3 29426.5 1239.28   1
  -6   7  -3 27384.4 1236.43   1
   6  -7   3 26395.4 1237.09   1
   7   7   3 7338.25 367.081   1
  -7  -7  -3 7600.48 368.232   1
  -7   7  -3 7343.76 365.171   1
   7  -7   3 7654.53 369.499   1
   8   7   3 2055.43 133.483   1
  -8  -7  -3 2302.18 136.249   1
  -8   7  -3 1885.75 130.376   1
   8  -7   3 2168.31 135.872   1
   9   7   3 2561.49 155.990   1
  -9  -7  -3 2259.37 149.647   1
  -9   7  -3 2597.05 152.718   1
   9  -7   3 2532.67 153.175   1
  10   7   3 1263.29 96.3558   1
  10  -7   3 1196.55 93.0210   1
 -10  -7  -3 1009.12 89.8531   1
 -10   7  -3 1318.51 96.6020   1
 -11   7  -3 3673.14 196.648   1
  11  -7   3 3084.55 188.566   1
 -12  -7  -3 4464.33 241.565   1
  12   7   3 4294.19 241.421   1
  13   7   3 3717.15 211.403   1
 -13   7  -3 3609.77 208.246   1
 -13  -7  -3 3665.03 209.982   1
  14  -7   3 3645.01 199.312   1
  14   7   3 3334.56 196.203   1
 -14   7  -3 3105.50 191.582   1
 -14  -7  -3 3287.39 199.547   1
  15  -7   3 58.5256 39.0444   1
  15   7   3 30.0914 28.4039   1
 -15  -7  -3 14.9833 26.1925   1
 -15   7  -3 28.7008 38.2954   1
  16   7   3 2535.82 166.632   1
 -16  -7  -3 2713.44 168.154   1
  17   7   3 858.970 82.0548   1
 -17   7  -3 644.012 75.7901   1
  17  -7   3 890.003 83.7437   1
 -17  -7  -3 663.134 74.5021   1
 -18  -7  -3 113.889 36.6272   1
  18  -7   3 45.0845 37.8019   1
  18   7   3 45.4223 33.1788   1
 -18   7  -3 146.883 44.9825   1
 -19  -7  -3 37.5751 34.9907   1
  19   7   3-30.1477 29.0973   1
  20   7   3 676.612 71.5942   1
 -20  -7  -3 691.535 72.9914   1
 -20   7  -3 525.891 67.3793   1
  20  -7   3 703.843 73.8447   1
 -21  -7  -3 43.2733 35.6331   1
  21   7   3 7.32385 31.9153   1
 -22   7  -3 1246.75 98.2088   1
  22  -7   3 975.473 90.0222   1
  23   7   3 254.969 47.1008   1
 -23   7  -3 266.295 51.5660   1
  23  -7   3 149.413 42.9687   1
 -25  -8   3 64.8519 37.5718   1
  25   8  -3 36.1426 30.9896   1
 -24  -8   3 207.454 49.3685   1
  24   8  -3 149.263 43.6592   1
 -22  -8   3-37.5493 41.9386   1
  22   8  -3-15.0581 36.1522   1
  21   8  -3 7.66881 36.2606   1
 -21  -8   3-7.60419 37.0286   1
 -21   8   3-22.6719 32.9152   1
  21  -8  -3 7.90302 37.3680   1
  20   8  -3 1564.35 120.992   1
  20  -8  -3 1705.79 125.413   1
 -20  -8   3 1802.14 128.037   1
 -20   8   3 1700.17 123.120   1
  19  -8  -3 160.517 47.7127   1
 -19   8   3 197.836 44.9894   1
 -19  -8   3 158.836 47.6349   1
  19   8  -3 200.839 51.0554   1
  18   8  -3 607.562 69.5845   1
 -18   8   3 659.108 70.3231   1
  18  -8  -3 686.164 72.9235   1
  17  -8  -3 4023.09 219.960   1
 -17  -8   3 3644.51 213.733   1
 -17   8   3 3622.06 211.344   1
  16   8  -3 1176.90 100.487   1
 -16   8   3 1493.39 105.839   1
  16  -8  -3 1299.91 102.839   1
 -16  -8   3 1356.93 105.533   1
  15   8  -3 2261.29 146.285   1
 -15   8   3 2006.13 135.776   1
  15  -8  -3 2032.60 138.584   1
 -15  -8   3 2207.95 140.140   1
  14   8  -3 775.633 77.0466   1
 -14   8   3 780.122 74.4435   1
  14  -8  -3 886.842 80.0348   1
 -14  -8   3 812.660 77.4103   1
  13   8  -3 666.766 70.1091   1
 -13   8   3 668.299 64.9789   1
  13  -8  -3 627.828 67.3039   1
 -13  -8   3 755.553 71.7649   1
  12   8  -3 221.862 44.5076   1
 -12   8   3 229.889 39.8612   1
 -12  -8   3 205.399 42.8620   1
  12  -8  -3 186.502 39.0185   1
  11   8  -3 2782.87 165.949   1
 -11  -8   3 2619.08 161.927   1
  10  -8  -3 17006.7 761.409   1
 -10   8   3 17482.6 760.390   1
  10   8  -3 14944.1 761.621   1
 -10  -8   3 17092.1 766.748   1
   9  -8  -3 18992.8 812.910   1
  -9  -8   3 17474.4 814.876   1
  -9   8   3 17026.6 806.875   1
   9   8  -3 17889.9 816.361   1
  -8  -8   3 425.027 49.9289   1
   8  -8  -3 298.650 44.6485   1
   8   8  -3 404.467 49.8840   1
  -8   8   3 375.772 45.2554   1
  -7   8   3 37145.4 1772.07   1
   7   8  -3 41811.9 1783.85   1
  -7  -8   3 42042.9 1784.85   1
   7  -8  -3 41243.3 1778.45   1
   6   8  -3 11548.4 531.121   1
  -6  -8   3 11161.9 531.497   1
   6  -8  -3 11215.6 526.518   1
  -5   8   3 15552.1 717.984   1
   5  -8  -3 16006.3 717.844   1
  -4   8   3 8205.64 406.282   1
   4   8  -3 9007.78 415.502   1
  -4  -8   3 8812.12 416.098   1
  -3   8   3 15811.1 769.488   1
   3   8  -3 17421.6 777.726   1
   3  -8  -3 17065.9 773.598   1
  -3  -8   3 18411.1 781.333   1
  -2   8   3 46.9583 24.2802   1
   2   8  -3 62.7248 30.2308   1
  -2  -8   3 59.3898 29.5946   1
   2  -8  -3 76.4625 25.9271   1
   1   8  -3 43793.0 2093.08   1
  -1   8   3 45510.0 2090.36   1
  -1  -8   3 49553.2 2098.91   1
   0   8  -3 25494.6 1093.86   1
   0   8   3 25386.3 1090.49   1
   0  -8  -3 23405.6 1088.12   1
   0  -8   3 23380.6 1092.45   1
  -1   8  -3 3634.10 199.540   1
  -1  -8  -3 3774.37 201.145   1
   1   8   3 4068.34 202.823   1
   1  -8   3 3591.01 202.604   1
   2   8   3 9525.61 455.488   1
  -2  -8  -3 9780.53 457.670   1
   3   8   3 9883.72 469.233   1
  -3  -8  -3 9927.54 470.490   1
  -4   8  -3 5290.78 260.269   1
   4  -8   3 4735.26 257.538   1
   5  -8   3 32843.7 1543.06   1
  -5   8  -3 36381.9 1543.50   1
   5   8   3 34892.7 1546.72   1
  -5  -8  -3 34903.1 1542.67   1
   6  -8   3 3769.45 214.863   1
  -6   8  -3 3982.24 216.255   1
   6   8   3 4080.39 216.505   1
  -6  -8  -3 3999.44 215.726   1
   7  -8   3 28019.7 1207.99   1
  -7   8  -3 25044.0 1203.97   1
   7   8   3 26114.2 1203.70   1
  -7  -8  -3 28365.2 1207.57   1
   8  -8   3 3511.65 199.162   1
  -8   8  -3 3592.29 198.469   1
   8   8   3 3143.73 192.868   1
  -8  -8  -3 3716.00 198.763   1
   9  -8   3 2804.56 169.373   1
  -9   8  -3 2887.62 167.963   1
   9   8   3 2652.20 168.929   1
  -9  -8  -3 2721.97 166.492   1
  10  -8   3 620.927 67.2892   1
 -10   8  -3 566.627 62.7513   1
 -10  -8  -3 552.713 63.7763   1
  10   8   3 730.821 70.0777   1
 -11  -8  -3 324.834 51.2300   1
  11   8   3 269.370 52.4446   1
 -12  -8  -3 1635.05 112.131   1
 -12   8  -3 1457.56 109.127   1
  13   8   3 8423.29 419.662   1
 -13  -8  -3 8428.56 417.908   1
 -13   8  -3 8774.94 419.721   1
  13  -8   3 8057.02 417.613   1
  14   8   3 655.634 72.7966   1
 -14  -8  -3 621.965 72.1852   1
 -14   8  -3 682.007 71.3613   1
  14  -8   3 665.490 70.8250   1
  15   8   3 907.244 89.2075   1
 -15  -8  -3 1036.22 96.3632   1
 -15   8  -3 1215.59 98.2817   1
  15  -8   3 1325.33 99.7637   1
  16   8   3 68.6267 33.3459   1
 -16  -8  -3 60.6858 31.9781   1
 -16   8  -3 36.8257 37.4900   1
  16  -8   3 124.092 39.9663   1
  17   8   3 144.245 44.4150   1
 -17  -8  -3 187.785 45.2442   1
 -17   8  -3 192.479 44.6106   1
  17  -8   3 190.948 46.6772   1
  18   8   3 350.531 58.5931   1
 -18  -8  -3 364.920 57.6492   1
 -18   8  -3 326.127 57.6126   1
  18  -8   3 368.064 59.4482   1
  19   8   3 682.651 73.4029   1
 -19  -8  -3 653.875 71.4079   1
 -19   8  -3 672.552 73.9976   1
  19  -8   3 639.309 71.3665   1
  20   8   3 59.2888 32.5506   1
 -20  -8  -3 169.846 44.4491   1
 -20   8  -3 66.0200 40.2702   1
  20  -8   3 109.526 39.1751   1
  21   8   3 333.817 54.1933   1
 -21  -8  -3 336.993 53.5872   1
 -21   8  -3 304.438 55.7545   1
  21  -8   3 296.022 54.5869   1
  22   8   3 191.412 44.6555   1
 -22  -8  -3 160.442 43.9591   1
 -22   8  -3 191.840 49.1245   1
  22  -8   3 135.955 41.0322   1
 -23   8  -3 159.544 42.1291   1
  25   9  -3 201.265 44.4300   1
 -25  -9   3 226.565 50.9600   1
  23   9  -3 58.3657 37.6466   1
 -23  -9   3 95.9154 44.3342   1
  22   9  -3-15.1920 36.4618   1
 -22  -9   3-14.9241 34.2027   1
  21   9  -3 7.43529 31.8005   1
 -21  -9   3-7.77064 41.9413   1
 -21   9   3 15.3009 36.1741   1
  20  -9  -3 291.604 53.9761   1
  19   9  -3 741.678 84.7061   1
  19  -9  -3 959.460 89.2811   1
 -19  -9   3 849.918 86.5840   1
 -19   9   3 1066.90 90.1899   1
  18   9  -3 337.410 56.0642   1
 -18  -9   3 229.969 48.3690   1
 -18   9   3 281.172 52.6624   1
  18  -9  -3 259.814 51.5706   1
  17   9  -3 866.573 84.0995   1
 -17  -9   3 810.566 81.1123   1
 -17   9   3 871.501 82.2866   1
  17  -9  -3 725.450 76.6346   1
 -16  -9   3 3328.72 195.894   1
  16   9  -3 3417.50 201.512   1
  15   9  -3 6046.50 332.242   1
 -15  -9   3 6497.41 334.013   1
 -15   9   3 6581.05 331.767   1
  15  -9  -3 6834.09 336.162   1
  14   9  -3 813.322 78.9813   1
 -14  -9   3 895.461 82.2663   1
 -14   9   3 956.817 81.8176   1
  14  -9  -3 849.492 79.9357   1
  13   9  -3 575.778 62.4594   1
 -13  -9   3 469.998 59.5552   1
 -13   9   3 614.935 63.4125   1
  13  -9  -3 508.946 62.1129   1
 -12   9   3 341.709 48.5436   1
  12  -9  -3 292.822 46.8403   1
  11   9  -3 294.277 53.5180   1
  11  -9  -3 391.747 52.0810   1
 -11   9   3 285.508 44.9897   1
 -11  -9   3 431.005 54.6145   1
 -10  -9   3 15025.9 653.822   1
  10  -9  -3 13517.8 647.198   1
 -10   9   3 13858.7 643.211   1
  10   9  -3 13291.3 648.585   1
   9   9  -3 15464.4 711.946   1
  -9  -9   3 15210.6 710.182   1
   8   9  -3 3150.18 190.093   1
  -8  -9   3 3608.52 194.109   1
  -7   9   3 615.144 56.4586   1
   7   9  -3 548.255 60.6619   1
  -7  -9   3 556.230 60.7357   1
   7  -9  -3 553.557 59.4782   1
  -6   9   3 25077.5 1154.57   1
   6   9  -3 26733.7 1163.73   1
  -6  -9   3 23706.8 1162.20   1
   6  -9  -3 28140.4 1161.72   1
  -5   9   3 341.150 43.7885   1
   5   9  -3 412.662 51.8116   1
  -5  -9   3 394.317 51.7333   1
   5  -9  -3 496.428 51.1045   1
  -4   9   3 7561.41 369.615   1
   4   9  -3 7409.21 372.570   1
  -4  -9   3 7888.14 377.975   1
   4  -9  -3 7852.51 372.211   1
  -3   9   3 5.16433 22.1328   1
   3   9  -3 74.8259 31.8121   1
   3  -9  -3 47.6734 25.8327   1
  -3  -9   3 17.6836 24.7797   1
  -2   9   3 17698.4 778.156   1
   2   9  -3 16978.9 781.121   1
  -2  -9   3 16514.0 781.168   1
   1   9  -3 1324.79 98.1755   1
  -1   9   3 1633.62 101.385   1
   1  -9  -3 1505.72 100.536   1
  -1  -9   3 1412.19 101.020   1
   0   9  -3 8119.43 402.278   1
   0   9   3 7938.75 397.369   1
   0  -9  -3 8936.38 402.913   1
   0  -9   3 8237.10 401.604   1
  -1   9  -3 1870.81 122.927   1
   1  -9   3 2009.08 127.133   1
  -2   9  -3 7949.42 382.749   1
   2  -9   3 7804.48 386.781   1
  -3   9  -3-5.91034 22.2961   1
   3   9   3 34.9323 30.3098   1
  -3  -9  -3-5.94032 29.3387   1
   3  -9   3-31.3002 23.6149   1
   4   9   3 35190.2 1693.29   1
  -4  -9  -3 39572.7 1698.67   1
  -4   9  -3 37537.1 1694.90   1
   4  -9   3 41443.9 1702.35   1
   5  -9   3 8687.56 437.769   1
  -5  -9  -3 8471.41 435.388   1
   6  -9   3 1555.76 111.865   1
  -6   9  -3 1638.60 112.702   1
   6   9   3 1639.33 115.103   1
  -6  -9  -3 1653.95 112.919   1
   7  -9   3 99.9180 37.2708   1
  -7   9  -3 82.9922 35.3386   1
   7   9   3 39.7825 35.4575   1
  -7  -9  -3 19.6795 31.5835   1
   8  -9   3 4711.16 253.042   1
  -8   9  -3 5259.25 255.532   1
   8   9   3 4341.83 250.688   1
  -8  -9  -3 4572.37 250.975   1
  -9   9  -3 381.788 51.3325   1
   9  -9   3 288.931 46.4208   1
 -10  -9  -3 4530.22 257.423   1
  10   9   3 5137.83 264.964   1
 -11   9  -3 309.329 52.1038   1
 -11  -9  -3 315.410 50.9873   1
  11   9   3 284.095 51.2970   1
  12   9   3 2721.67 173.212   1
  12  -9   3 2663.85 171.083   1
 -12  -9  -3 2859.57 171.473   1
 -12   9  -3 2810.49 171.514   1
  13  -9   3 68.5913 35.0370   1
 -13   9  -3 42.8653 34.8995   1
 -13  -9  -3 59.1060 35.0443   1
  13   9   3 92.8421 40.3713   1
  14   9   3 3135.47 194.241   1
  14  -9   3 3308.39 195.643   1
 -14  -9  -3 3235.73 194.038   1
 -14   9  -3 3334.31 193.348   1
  15  -9   3-7.74094 36.0437   1
 -15   9  -3 29.2506 36.6130   1
 -15  -9  -3 15.2128 33.7163   1
  15   9   3-61.2567 37.8158   1
  16   9   3 357.450 51.8313   1
 -16  -9  -3 320.107 52.5693   1
 -16   9  -3 410.945 58.4671   1
  16  -9   3 389.137 58.6957   1
  17   9   3 816.581 83.9626   1
 -17  -9  -3 904.735 86.7618   1
 -17   9  -3 721.398 76.1867   1
  17  -9   3 918.298 83.6188   1
  18   9   3 508.490 62.5893   1
 -18  -9  -3 433.490 59.1400   1
 -18   9  -3 345.522 62.2309   1
  18  -9   3 575.781 69.4548   1
 -19   9  -3-7.31435 36.6203   1
  19  -9   3 7.71718 37.0376   1
 -20  -9  -3-7.34868 37.7738   1
  20   9   3 14.6780 37.2372   1
  21   9   3 7.16395 33.3559   1
 -21  -9  -3-7.16051 35.8501   1
 -21   9  -3 35.6669 37.1339   1
  21  -9   3-30.2921 37.9154   1
 -22   9  -3 160.908 46.4205   1
  22  -9   3 223.046 50.0008   1
 -24 -10   3 121.879 40.0185   1
  24  10  -3 152.968 42.0761   1
 -23 -10   3 100.851 46.0807   1
  23  10  -3 73.7182 41.7669   1
 -22 -10   3-7.53334 38.7343   1
  22  10  -3-36.8382 39.3119   1
  21  10  -3 430.230 59.4601   1
 -21 -10   3 415.812 63.3296   1
  20  10  -3-23.3065 41.4647   1
 -20 -10   3 60.2533 43.8578   1
 -20  10   3 61.6473 39.6350   1
 -18 -10   3 538.578 64.9360   1
 -18  10   3 585.810 68.7840   1
  18 -10  -3 537.602 67.7398   1
  17  10  -3 812.735 83.3797   1
 -17 -10   3 867.605 84.0671   1
 -17  10   3 1041.09 89.5753   1
  17 -10  -3 833.861 83.5606   1
  16  10  -3 1953.18 129.722   1
 -16  10   3 1720.27 121.038   1
  16 -10  -3 1637.68 120.448   1
  15  10  -3 403.198 56.6865   1
  15 -10  -3 421.581 58.7689   1
 -15 -10   3 235.160 49.9793   1
 -15  10   3 379.942 54.2786   1
  14 -10  -3 853.195 81.4618   1
  14  10  -3 1031.73 87.6294   1
 -14 -10   3 889.441 84.1461   1
 -14  10   3 916.236 83.3101   1
  13  10  -3 153.252 42.5023   1
 -13 -10   3 165.273 43.9038   1
 -13  10   3 143.101 41.6809   1
  13 -10  -3 113.063 40.7717   1
  12  10  -3 14.7470 32.1197   1
  12 -10  -3 21.1094 30.6523   1
 -12 -10   3 7.11645 29.2933   1
 -11 -10   3 2286.14 153.620   1
 -11  10   3 2334.49 151.328   1
  11 -10  -3 2565.25 157.108   1
 -10  10   3 74.2028 33.5896   1
  10 -10  -3 105.149 36.8821   1
  -9  10   3 272.623 43.4320   1
   9  10  -3 197.082 45.0503   1
  -9 -10   3 308.326 50.6936   1
   9 -10  -3 247.003 43.2085   1
  -8  10   3 1030.85 83.6952   1
   8  10  -3 981.414 85.8511   1
  -8 -10   3 1090.15 89.8068   1
   8 -10  -3 1057.02 86.3173   1
  -7  10   3 34825.0 1566.02   1
   7  10  -3 36525.6 1575.71   1
  -7 -10   3 35630.0 1573.89   1
   7 -10  -3 34586.1 1568.88   1
  -6  10   3 15289.2 680.015   1
   6  10  -3 14044.5 680.205   1
  -6 -10   3 14841.0 683.212   1
   6 -10  -3 14537.9 677.096   1
  -5  10   3 485.341 54.6615   1
   5  10  -3 466.987 58.0206   1
  -5 -10   3 588.216 61.2109   1
   5 -10  -3 552.135 57.3411   1
   4  10  -3 389.035 50.0181   1
  -4 -10   3 388.707 50.2630   1
   3  10  -3 7742.25 377.067   1
  -3 -10   3 7531.43 376.454   1
   2  10  -3 9402.95 424.153   1
  -2  10   3 8471.98 415.519   1
   2 -10  -3 9357.70 423.615   1
   1  10  -3 15625.2 705.288   1
  -1  10   3 15830.1 706.321   1
  -1 -10   3 14330.7 702.391   1
   0  10  -3 979.480 80.4068   1
   0  10   3 965.723 78.0095   1
   0 -10  -3 825.994 77.9044   1
   0 -10   3 1035.46 81.7579   1
  -1  10  -3 4015.78 212.374   1
   1  10   3 3913.84 210.001   1
  -1 -10  -3 3587.85 207.796   1
   1 -10   3 3743.11 210.279   1
  -2  10  -3 5385.32 261.629   1
   2  10   3 4412.40 257.300   1
  -2 -10  -3 4630.20 260.146   1
   2 -10   3 5153.59 261.428   1
   3  10   3 12334.0 595.362   1
  -3 -10  -3 12878.3 598.489   1
  -3  10  -3 12598.5 594.023   1
   3 -10   3 13125.3 601.826   1
   4  10   3 8854.44 429.983   1
  -4 -10  -3 8872.65 429.476   1
  -4  10  -3 8818.50 429.515   1
   4 -10   3 8765.85 431.378   1
   5  10   3 4492.55 251.981   1
  -5 -10  -3 4585.12 251.247   1
  -5  10  -3 5050.77 252.794   1
   5 -10   3 4659.35 253.064   1
   6  10   3 620.634 69.0556   1
   6 -10   3 607.204 67.7937   1
  -6 -10  -3 588.694 66.2963   1
  -6  10  -3 701.484 68.8206   1
   7 -10   3 795.004 78.1657   1
  -7  10  -3 904.166 79.7497   1
   7  10   3 884.214 81.5553   1
  -7 -10  -3 875.023 78.5008   1
   9 -10   3 15639.5 738.652   1
  -9  10  -3 15896.1 736.944   1
  -9 -10  -3 15438.2 737.382   1
   9  10   3 16395.6 739.524   1
 -10  10  -3 954.881 84.0910   1
 -10 -10  -3 950.169 85.1318   1
  10  10   3 846.918 83.2182   1
  11 -10   3 22.4237 31.9997   1
  11  10   3-15.5044 31.9356   1
 -11 -10  -3 77.8965 31.9570   1
  12 -10   3 701.903 76.7693   1
 -12  10  -3 758.644 78.0016   1
 -12 -10  -3 582.329 69.0087   1
  12  10   3 747.665 76.3946   1
  13 -10   3 4137.32 230.144   1
  13  10   3 3871.65 226.178   1
 -13 -10  -3 3885.43 223.000   1
 -13  10  -3 4051.60 226.274   1
  14 -10   3 448.863 67.0676   1
  14  10   3 685.869 73.4238   1
 -14  10  -3 527.432 67.7247   1
 -14 -10  -3 512.950 64.8939   1
  15  10   3 1002.80 90.5152   1
 -15 -10  -3 1039.41 92.9856   1
 -15  10  -3 1121.52 94.0071   1
  15 -10   3 1143.22 95.5860   1
 -16  10  -3-44.9462 42.2882   1
  16 -10   3-7.97427 37.7245   1
 -17 -10  -3-38.5406 38.0831   1
  17  10   3-14.9643 39.4492   1
  18  10   3-7.58157 35.3004   1
 -18 -10  -3 14.7647 33.2814   1
 -18  10  -3 7.41882 36.1255   1
  18 -10   3-15.7935 40.0670   1
  19  10   3 362.215 54.6175   1
 -19 -10  -3 374.408 56.2626   1
 -19  10  -3 404.612 58.2877   1
  19 -10   3 431.147 58.3380   1
 -20  10  -3-7.26390 33.2922   1
  20 -10   3-15.4994 31.2528   1
 -21 -10  -3-14.0515 38.3614   1
  21  10   3-7.11629 36.1099   1
 -23 -11   3 57.2499 38.6945   1
  23  11  -3 50.6106 38.6368   1
 -22 -11   3 59.3764 38.1739   1
  22  11  -3 7.22859 34.2047   1
  21  11  -3 30.1690 35.6712   1
 -21 -11   3 7.42265 37.6703   1
  20  11  -3 46.4969 38.4105   1
 -20 -11   3 103.950 43.7665   1
  19  11  -3 62.5072 42.2921   1
 -19  11   3 84.5064 41.1036   1
  17  11  -3 63.3547 41.7424   1
  17 -11  -3-31.6361 33.1998   1
 -17 -11   3 43.4793 37.7285   1
 -17  11   3-7.56358 32.9483   1
  16 -11  -3 3623.85 207.706   1
  16  11  -3 3232.54 201.510   1
 -16 -11   3 3212.16 199.395   1
 -16  11   3 3943.56 211.302   1
  15 -11  -3 481.029 61.4487   1
  15  11  -3 188.101 47.1423   1
 -15 -11   3 296.768 53.9724   1
 -15  11   3 481.806 59.8172   1
  14 -11  -3 552.606 66.2284   1
 -14  11   3 542.473 64.9632   1
  13  11  -3 111.709 38.8345   1
 -13 -11   3 190.654 44.8315   1
 -12 -11   3 124.968 39.3862   1
  12  11  -3 45.9708 29.1351   1
 -12  11   3 61.1781 33.3066   1
  12 -11  -3 145.491 41.6477   1
 -11  11   3 101.041 39.0167   1
  11  11  -3 129.172 44.8423   1
 -11 -11   3 65.6544 38.1854   1
  11 -11  -3 78.9540 38.0398   1
 -10 -11   3 5753.01 307.126   1
  10 -11  -3 6088.62 309.925   1
  10  11  -3 5751.07 305.857   1
 -10  11   3 5828.39 299.850   1
  -9 -11   3 16576.1 789.796   1
   9  11  -3 16053.5 787.752   1
  -9  11   3 18315.3 789.933   1
   9 -11  -3 17409.4 790.154   1
  -8  11   3 350.389 52.7132   1
   8 -11  -3 341.304 51.7612   1
  -7  11   3 1016.93 84.3800   1
   7  11  -3 976.340 86.5795   1
  -7 -11   3 1148.06 91.5620   1
   7 -11  -3 911.475 82.6483   1
  -6  11   3 2502.24 155.473   1
   6  11  -3 2656.49 160.221   1
  -6 -11   3 2604.18 161.048   1
   6 -11  -3 2735.77 160.989   1
  -5  11   3 5180.23 281.222   1
   5  11  -3 5296.32 288.364   1
  -5 -11   3 5839.00 291.387   1
   5 -11  -3 5875.95 290.054   1
  -4  11   3 3185.95 179.470   1
   4  11  -3 2786.42 175.723   1
   4 -11  -3 3437.15 184.019   1
  -4 -11   3 3125.90 181.588   1
   3  11  -3 5991.97 314.574   1
  -3  11   3 6747.16 316.722   1
  -3 -11   3 6237.27 319.250   1
   3 -11  -3 5752.63 310.993   1
   2  11  -3 200.868 44.9385   1
  -2  11   3 293.580 45.1299   1
   2 -11  -3 154.347 38.9140   1
  -2 -11   3 214.786 42.3613   1
   1  11  -3 15884.4 753.312   1
   1 -11  -3 15690.5 750.206   1
  -1 -11   3 17513.2 758.933   1
   0  11  -3 4083.70 237.455   1
   0  11   3 4467.93 238.258   1
   0 -11  -3 4677.51 242.027   1
   0 -11   3 4617.04 242.904   1
  -1  11  -3 149.955 39.0442   1
   1  11   3 212.481 42.3927   1
   1 -11   3 165.998 35.3625   1
  -2  11  -3 1448.60 103.241   1
   2  11   3 1281.13 98.3934   1
  -2 -11  -3 1156.60 97.1436   1
   2 -11   3 1379.85 102.994   1
   3  11   3 11897.4 586.860   1
  -3 -11  -3 12024.2 589.762   1
  -3  11  -3 13013.0 591.083   1
   3 -11   3 13023.4 593.300   1
   4  11   3 1657.27 123.188   1
  -4 -11  -3 1989.21 128.708   1
  -4  11  -3 1955.32 125.507   1
   4 -11   3 1987.01 130.477   1
   5  11   3 5337.67 272.440   1
  -5 -11  -3 5167.47 268.966   1
  -5  11  -3 5243.27 269.630   1
   5 -11   3 4460.80 264.573   1
   7  11   3 1186.05 96.8214   1
  -7 -11  -3 1073.55 94.2752   1
  -7  11  -3 1146.82 93.2633   1
   7 -11   3 1163.13 95.9577   1
   8  11   3 2823.04 177.784   1
   8 -11   3 3085.04 183.144   1
  -8 -11  -3 2783.02 178.074   1
  -8  11  -3 3194.28 179.911   1
   9  11   3 22.0559 33.1833   1
   9 -11   3 15.0109 27.6740   1
  -9  11  -3 86.8431 35.7759   1
  -9 -11  -3 21.9032 35.5886   1
  10 -11   3 1690.05 125.229   1
  10  11   3 1669.11 123.609   1
 -10 -11  -3 1767.00 123.704   1
  11 -11   3 98.9878 41.1099   1
 -11 -11  -3 168.500 41.3869   1
  11  11   3 154.939 39.8158   1
 -11  11  -3 152.325 45.5195   1
  12 -11   3 260.935 50.4052   1
 -12 -11  -3 196.583 48.3040   1
  12  11   3 321.826 55.4101   1
 -12  11  -3 197.377 46.1960   1
  13 -11   3 972.373 91.3344   1
 -13 -11  -3 1089.24 93.0386   1
 -13  11  -3 936.521 91.0852   1
  13  11   3 1033.67 92.6009   1
 -14  11  -3 1005.50 89.5183   1
  14 -11   3 863.336 87.3016   1
 -14 -11  -3 815.649 81.4452   1
  14  11   3 892.112 86.6736   1
  15 -11   3-7.84365 33.5502   1
 -15  11  -3-14.9276 28.1570   1
 -16 -11  -3 7.58250 39.9625   1
  16  11   3-15.3648 37.4092   1
 -17  11  -3 7.41879 37.6439   1
  17 -11   3-31.5039 38.3537   1
 -17 -11  -3-22.7392 37.9510   1
  17  11   3 7.47308 37.9193   1
 -18  11  -3 258.369 52.0524   1
  18 -11   3 360.511 56.1974   1
 -18 -11  -3 327.344 50.9844   1
  18  11   3 230.663 49.1183   1
 -19  11  -3 36.5794 40.8416   1
  19 -11   3-23.3157 38.9122   1
 -19 -11  -3-14.3591 38.2985   1
  19  11   3-21.9948 34.1377   1
 -20  11  -3 50.3276 43.0853   1
  20  11   3 34.8346 36.7223   1
 -20 -11  -3-36.0083 37.0221   1
  20 -11   3 7.66284 38.8842   1
  22  12  -3 36.0020 38.0019   1
 -22 -12   3 57.4711 40.1542   1
  21  12  -3 59.9610 41.9389   1
 -21 -12   3 72.6147 41.5075   1
  20  12  -3 23.0789 39.0492   1
 -20 -12   3 29.2177 41.6689   1
  19  12  -3 23.1584 37.0539   1
 -19 -12   3 7.27530 33.3467   1
  18  12  -3 116.801 41.7186   1
 -18 -12   3 226.347 45.1968   1
  17  12  -3 8.00843 38.9966   1
 -17 -12   3-7.22577 35.1854   1
 -16 -12   3 269.691 50.8959   1
  16 -12  -3 341.336 54.9621   1
  16  12  -3 266.990 52.5258   1
 -16  12   3 306.876 54.8049   1
 -15 -12   3-37.3364 39.3575   1
  15  12  -3-22.7181 36.8775   1
  15 -12  -3-15.9924 34.8292   1
 -15  12   3 36.8123 36.3623   1
 -14 -12   3 22.4509 34.3249   1
  14 -12  -3 23.5130 35.3624   1
  14  12  -3 83.5253 40.5286   1
 -14  12   3 7.34453 33.1412   1
 -13 -12   3 141.448 42.5165   1
  13 -12  -3 147.692 42.4635   1
  13  12  -3 128.727 39.9589   1
 -13  12   3 196.104 44.4162   1
 -12 -12   3 3951.88 237.526   1
 -12  12   3 4143.94 235.123   1
  12 -12  -3 4222.84 240.642   1
  11  12  -3 260.703 51.2141   1
 -11 -12   3 312.666 51.2965   1
 -10 -12   3 779.808 74.4766   1
  10 -12  -3 770.675 76.7519   1
  10  12  -3 628.700 69.2484   1
 -10  12   3 797.983 77.6127   1
  -9 -12   3 1192.51 99.9666   1
   9  12  -3 1127.66 99.9986   1
  -9  12   3 1328.91 99.0316   1
   9 -12  -3 1279.51 101.857   1
  -8  12   3 584.131 61.7541   1
   8  12  -3 411.045 56.5156   1
  -8 -12   3 434.472 60.6790   1
   8 -12  -3 389.790 56.2627   1
  -7  12   3 92.6367 38.9559   1
   7  12  -3 200.940 40.9184   1
  -7 -12   3 131.090 36.9316   1
   7 -12  -3 102.686 35.2266   1
  -6  12   3 6.57042 28.6556   1
   6  12  -3 14.2157 30.9933   1
  -6 -12   3 57.2443 30.0685   1
   6 -12  -3 61.6414 34.7831   1
  -5  12   3 613.921 65.2831   1
   5  12  -3 704.775 70.9970   1
   5 -12  -3 599.819 68.2172   1
  -5 -12   3 573.800 67.0290   1
  -4  12   3 305.904 47.7762   1
   4 -12  -3 385.332 54.2290   1
   3 -12  -3 833.261 77.7257   1
  -3  12   3 833.396 76.9735   1
   2 -12  -3 2446.63 151.438   1
  -2  12   3 2279.06 145.691   1
  -1 -12   3 6682.35 329.635   1
   1 -12  -3 6708.80 327.989   1
   1  12  -3 5806.08 323.261   1
  -1  12   3 6343.04 324.860   1
   0  12  -3 674.516 69.5463   1
   0  12   3 565.915 65.9348   1
   0 -12  -3 763.072 73.1955   1
  -1 -12  -3 2694.19 165.412   1
   2  12   3 206.792 45.4010   1
  -2 -12  -3 169.254 43.8021   1
   3  12   3 180.069 39.8416   1
  -4  12  -3 1914.59 133.044   1
   4 -12   3 1999.58 135.497   1
   5  12   3 927.629 82.9245   1
  -5 -12  -3 720.774 76.3594   1
  -5  12  -3 774.350 75.0919   1
   5 -12   3 795.577 79.3649   1
   6  12   3 5324.85 287.417   1
  -6 -12  -3 5143.86 284.308   1
  -6  12  -3 5441.36 283.246   1
   6 -12   3 5515.49 289.612   1
   7  12   3 37.8396 27.8924   1
  -7 -12  -3 21.9983 26.3454   1
  -7  12  -3 35.8037 34.3956   1
   7 -12   3 38.0991 36.5972   1
   8  12   3 216.352 49.1320   1
   8 -12   3 236.985 47.4733   1
  -8  12  -3 200.490 46.1028   1
  -8 -12  -3 162.209 43.7906   1
   9  12   3 75.3327 38.7938   1
   9 -12   3 15.5018 35.5984   1
  -9  12  -3 78.9085 35.0101   1
  -9 -12  -3 44.8565 35.9576   1
  10 -12   3 62.9195 41.9764   1
 -10  12  -3 7.24171 36.2835   1
  11  12   3 478.760 60.3348   1
 -11 -12  -3 554.227 64.0275   1
  12 -12   3 15.7078 37.1377   1
 -12  12  -3 30.1755 39.7609   1
  12  12   3 8.00328 28.7170   1
 -12 -12  -3-7.30345 32.3751   1
  13 -12   3 102.053 45.3690   1
 -13  12  -3 60.0557 40.6730   1
  13  12   3 110.182 39.0289   1
 -13 -12  -3 59.4007 34.7538   1
  14 -12   3 7.85706 37.1526   1
 -14  12  -3-7.44748 36.2674   1
  14  12   3 7.84679 32.9350   1
 -14 -12  -3 22.2694 28.6608   1
  15  12   3 39.3691 41.0217   1
 -15 -12  -3 37.6185 33.9588   1
  16 -12   3 101.529 39.4480   1
 -16  12  -3 133.292 42.1099   1
  16  12   3 146.380 48.1587   1
 -16 -12  -3 104.819 43.0127   1
  17 -12   3 7.75280 38.8161   1
 -17  12  -3-14.6872 37.7480   1
 -17 -12  -3 7.45056 30.6631   1
  17  12   3 14.9350 29.4780   1
  18 -12   3-30.7319 41.4711   1
  18  12   3 21.4715 36.7931   1
 -18 -12  -3-37.2035 38.7375   1
 -18  12  -3-7.26910 38.7787   1
  19 -12   3 174.098 44.7390   1
 -19 -12  -3 78.0700 38.1466   1
  19  12   3 115.475 41.4216   1
 -19  12  -3 79.0634 38.6247   1
 -21 -13   3 28.2620 39.0305   1
  19  13  -3 129.413 47.0956   1
 -19 -13   3 78.8658 42.3733   1
  17  13  -3-15.5396 31.3304   1
 -17 -13   3 7.31462 30.1032   1
 -16 -13   3 89.5730 39.3656   1
  16 -13  -3 240.464 53.6760   1
  16  13  -3 113.826 40.9665   1
 -16  13   3 178.058 47.6754   1
  15 -13  -3-16.4371 33.8268   1
 -15  13   3-7.68010 37.4014   1
 -14 -13   3-37.5506 41.9255   1
  14 -13  -3 49.5694 39.0636   1
  14  13  -3-7.63670 35.5579   1
 -14  13   3 29.7929 34.1342   1
 -13 -13   3 90.2651 40.9793   1
  13 -13  -3 162.086 45.0923   1
  13  13  -3 168.828 46.3198   1
 -13  13   3 108.737 36.2303   1
 -12 -13   3 7.56761 29.2199   1
  12  13  -3 32.3755 35.2553   1
 -12  13   3-14.7309 33.7576   1
  12 -13  -3 23.5747 33.6125   1
 -11  13   3 14.6210 31.8434   1
  11  13  -3 31.1661 30.0839   1
 -11 -13   3-7.56822 26.4330   1
  11 -13  -3 7.74018 33.1073   1
 -10  13   3 224.851 48.9548   1
  10 -13  -3 281.329 52.7147   1
  -9  13   3 230.974 47.9336   1
   9  13  -3 236.880 48.7222   1
  -9 -13   3 278.130 52.8108   1
   9 -13  -3 227.708 49.1138   1
   8  13  -3 399.801 57.3143   1
  -8 -13   3 476.130 64.0677   1
   7  13  -3 686.474 69.6499   1
  -7 -13   3 471.879 62.5527   1
  -6  13   3 2202.73 145.659   1
   6  13  -3 2396.30 150.052   1
  -6 -13   3 2107.88 147.067   1
   6 -13  -3 2338.19 149.449   1
  -5  13   3 601.946 65.5991   1
   5  13  -3 490.880 60.1052   1
  -5 -13   3 544.125 61.9500   1
   5 -13  -3 536.581 64.4016   1
  -4  13   3 28.0488 30.5518   1
   4  13  -3 78.6728 39.4983   1
  -4 -13   3-29.0354 32.1850   1
   4 -13  -3 7.18507 33.4644   1
  -3 -13   3 497.683 62.8693   1
   3 -13  -3 478.205 61.5269   1
  -3  13   3 504.749 63.0803   1
   3  13  -3 622.521 66.1696   1
   2  13  -3 537.147 64.4999   1
  -2  13   3 473.702 62.7097   1
  -2 -13   3 644.161 71.7746   1
   2 -13  -3 538.405 62.8193   1
   1  13  -3 501.444 63.0797   1
  -1 -13   3 432.201 60.2500   1
  -1  13   3 510.735 61.2130   1
   0  13  -3 35.7096 36.7131   1
   0 -13   3-14.6873 36.2691   1
  -1  13  -3 346.649 54.5291   1
   1  13   3 344.919 53.3915   1
  -1 -13  -3 321.277 53.8504   1
   1 -13   3 389.514 55.1778   1
  -2  13  -3 873.610 82.6857   1
   2  13   3 844.371 81.1710   1
   2 -13   3 959.732 85.8148   1
  -2 -13  -3 853.790 82.0959   1
  -3 -13  -3 650.537 72.8019   1
  -3  13  -3 596.147 65.8827   1
   3 -13   3 702.455 69.8179   1
  -4  13  -3 57.8442 34.8085   1
   4  13   3 29.5180 32.8223   1
  -4 -13  -3 73.6070 37.9330   1
   4 -13   3 97.8145 39.7481   1
  -5  13  -3 1071.98 90.5618   1
   5  13   3 910.108 88.3660   1
   5 -13   3 946.227 87.6687   1
   6  13   3 417.120 60.2987   1
  -6 -13  -3 378.936 56.8611   1
  -6  13  -3 302.651 49.5299   1
   7  13   3 7.80089 28.7156   1
  -7 -13  -3 15.0715 30.3870   1
  -7  13  -3 7.06772 31.3282   1
   7 -13   3-15.8986 34.6228   1
  -8  13  -3 346.501 53.4901   1
   8 -13   3 324.457 56.3904   1
  -9 -13  -3 30.3072 31.1911   1
   9  13   3 7.64667 26.7135   1
  10  13   3 38.0905 40.6369   1
 -10 -13  -3-45.3052 39.3076   1
 -10  13  -3 14.7825 31.6121   1
  10 -13   3 7.90589 35.6420   1
  11  13   3 761.211 77.1505   1
  11 -13   3 685.748 75.5116   1
 -11  13  -3 463.699 64.1759   1
 -11 -13  -3 606.179 72.2312   1
  12  13   3 31.9318 39.9785   1
  12 -13   3 8.01161 34.9058   1
 -12  13  -3-14.8137 39.0476   1
 -12 -13  -3 65.8360 40.8467   1
  13  13   3-7.87411 36.6676   1
  13 -13   3-8.06000 34.4771   1
 -13  13  -3-22.1886 33.9005   1
 -13 -13  -3-14.7358 34.3110   1
 -14 -13  -3-7.38223 35.4457   1
  14 -13   3 48.2119 36.8388   1
  14  13   3 38.9811 36.8776   1
  15 -13   3 324.640 56.8234   1
 -15  13  -3 212.378 51.2125   1
  16 -13   3 70.6710 41.3862   1
 -16 -13  -3-7.35376 38.7587   1
  16  13   3-45.9505 40.3642   1
 -16  13  -3 22.5307 37.0915   1
  17 -13   3 69.7974 40.0035   1
 -17 -13  -3 87.7574 35.7675   1
 -17  13  -3 37.0119 39.1560   1
  17  13   3 96.3833 37.2701   1
 -18  13  -3 29.0948 34.9093   1
  18  13   3 21.2037 37.2501   1
  18 -13   3-7.64433 35.5927   1
 -18 -13  -3-43.6339 41.9002   1
 -20 -14   3 207.831 47.4028   1
  20  14  -3 176.358 49.4608   1
 -19 -14   3 42.0971 35.1742   1
 -18 -14   3 658.933 69.0387   1
  18  14  -3 659.409 71.7370   1
 -17 -14   3 363.415 54.3010   1
  17  14  -3 213.065 50.4967   1
 -16 -14   3 73.9698 41.7604   1
  16  14  -3-15.0207 39.1184   1
 -15  14   3 15.2078 33.7365   1
  15  14  -3-7.58124 35.8767   1
 -15 -14   3 104.787 44.8745   1
 -14  14   3-23.1091 35.3038   1
 -14 -14   3 37.4948 32.6637   1
  14 -14  -3-16.4747 38.9508   1
  14  14  -3 30.4969 34.3746   1
 -13  14   3 522.411 66.1219   1
  13 -14  -3 416.352 64.1561   1
 -12  14   3 351.481 55.6063   1
 -12 -14   3 372.821 57.8149   1
  12  14  -3 366.333 59.3441   1
  12 -14  -3 362.129 58.7106   1
  11 -14  -3 235.522 49.3021   1
 -11 -14   3 213.772 42.7775   1
 -11  14   3 189.891 46.0964   1
  11  14  -3 251.610 46.7611   1
 -10  14   3 2374.83 162.854   1
 -10 -14   3 2764.53 169.873   1
  10  14  -3 2510.90 166.573   1
   9 -14  -3-23.0350 35.1880   1
  -9  14   3-7.38005 35.4197   1
   9  14  -3-7.51531 31.5414   1
  -9 -14   3 22.8967 30.7754   1
   8 -14  -3 53.5503 36.7832   1
  -8  14   3 65.8826 37.2090   1
   8  14  -3 67.4328 37.0693   1
  -8 -14   3 23.0389 36.3799   1
  -7  14   3 1796.74 125.232   1
   7 -14  -3 1574.35 120.736   1
   6 -14  -3 75.1827 35.6486   1
  -6  14   3 29.1362 32.3965   1
   6  14  -3 127.286 42.7805   1
  -6 -14   3 30.2807 35.3484   1
   5 -14  -3 157.630 43.0975   1
  -5  14   3 226.189 50.5172   1
   5  14  -3 163.783 43.6258   1
  -5 -14   3 196.675 46.8557   1
   4  14  -3 834.332 78.9622   1
  -4  14   3 851.881 79.4552   1
  -4 -14   3 785.421 78.5938   1
   4 -14  -3 811.902 80.2302   1
  -3  14   3 7.13262 33.2107   1
   3  14  -3 7.27292 28.0787   1
   3 -14  -3-7.49321 29.5793   1
  -3 -14   3-22.5741 28.3829   1
   2  14  -3 220.355 46.2846   1
  -2  14   3 152.479 42.5325   1
  -2 -14   3 114.527 38.9889   1
   2 -14  -3 236.949 48.2155   1
  -1  14   3 4148.94 240.394   1
   1  14  -3 4367.81 245.660   1
  -1 -14   3 4259.64 243.522   1
   1 -14  -3 4715.46 245.835   1
   0  14  -3 751.995 77.0586   1
   0  14   3 711.524 76.0807   1
   0 -14   3 834.535 82.2595   1
   0 -14  -3 791.437 77.5163   1
  -1  14  -3 1202.10 96.3295   1
   1  14   3 1129.56 98.6031   1
  -1 -14  -3 1092.56 96.0007   1
   1 -14   3 1076.39 93.6762   1
   2 -14   3 121.438 40.5543   1
  -2 -14  -3 130.253 43.2900   1
  -2  14  -3 204.388 43.8367   1
   2  14   3 157.073 45.7299   1
  -3  14  -3 1113.25 97.9024   1
  -3 -14  -3 1213.86 99.4175   1
   3  14   3 1359.66 103.366   1
   3 -14   3 1104.26 96.8879   1
  -4 -14  -3 37.8244 32.9615   1
  -4  14  -3 51.6240 35.4075   1
   4  14   3-7.60110 35.9526   1
   4 -14   3 7.54739 36.2353   1
   5 -14   3 2279.53 145.937   1
  -5  14  -3 1951.90 138.614   1
  -5 -14  -3 2096.58 142.572   1
   7  14   3 7.93195 40.2469   1
  -7  14  -3-37.4297 39.9330   1
   7 -14   3 7.90357 36.8012   1
   8 -14   3 192.180 50.2554   1
   8  14   3 169.488 42.2111   1
  -8  14  -3 250.045 49.3765   1
  -8 -14  -3 281.741 51.4422   1
   9 -14   3 888.346 87.3321   1
   9  14   3 987.416 86.6607   1
  -9  14  -3 719.891 76.5882   1
  -9 -14  -3 770.979 80.2084   1
  10 -14   3 105.163 43.4965   1
  10  14   3 99.6857 43.6142   1
 -10 -14  -3 159.881 46.3728   1
 -10  14  -3 142.888 41.4223   1
 -11  14  -3 90.3935 40.6213   1
  11 -14   3 193.306 48.6301   1
  12  14   3 212.563 45.9562   1
 -12 -14  -3 245.463 48.8156   1
  13 -14   3 39.9352 38.4686   1
 -13  14  -3 74.0945 39.1835   1
  13  14   3 125.804 42.5605   1
 -13 -14  -3 58.2897 35.6265   1
 -14  14  -3 58.7375 37.2973   1
  14 -14   3 39.8862 33.5291   1
 -14 -14  -3 14.6193 35.1287   1
  14  14   3 61.8616 42.7340   1
 -15 -14  -3-43.6455 41.5128   1
  15  14   3-30.6259 42.7723   1
 -16  14  -3 7.24511 36.2749   1
 -17  14  -3 100.198 39.7519   1
  17 -14   3 38.9069 40.2298   1
  17  14   3 123.861 48.1695   1
 -17 -14  -3 135.617 44.1755   1
  18  15  -3 173.543 47.6760   1
 -18 -15   3 102.820 41.1242   1
  17  15  -3 348.682 56.9826   1
 -17 -15   3 350.986 54.2039   1
  16  15  -3 1661.42 121.628   1
 -16 -15   3 1733.80 123.094   1
  15  15  -3 382.138 55.7038   1
 -15 -15   3 303.310 51.9262   1
 -14  15   3 31.5531 36.2387   1
 -14 -15   3 52.0592 38.3114   1
  14  15  -3 90.7314 41.8241   1
 -13  15   3 94.2907 44.0551   1
  13  15  -3 46.3408 37.2934   1
 -13 -15   3 105.157 40.2752   1
  13 -15  -3 147.308 45.8685   1
 -12  15   3-23.3854 35.1432   1
  12  15  -3 8.12689 35.3966   1
 -12 -15   3-15.1982 33.0979   1
  12 -15  -3 8.00315 34.2296   1
  10 -15  -3 55.8790 42.6480   1
 -10  15   3 45.7670 37.7454   1
  10  15  -3 15.5655 36.3152   1
 -10 -15   3 106.898 41.7562   1
  -9  15   3 3855.26 221.174   1
   9  15  -3 3782.17 220.575   1
  -9 -15   3 3907.30 221.589   1
   9 -15  -3 3777.27 221.242   1
   8 -15  -3 245.001 50.4978   1
   8  15  -3 273.269 50.1592   1
  -8 -15   3 207.890 51.2446   1
  -8  15   3 183.411 45.9734   1
  -7  15   3 824.234 80.2859   1
   7  15  -3 807.367 78.7991   1
  -7 -15   3 667.842 76.1463   1
   7 -15  -3 781.438 80.4860   1
  -6  15   3 3825.75 219.395   1
   6  15  -3 3626.73 215.723   1
  -6 -15   3 3775.98 218.564   1
   6 -15  -3 3884.98 220.417   1
  -5  15   3 7.51964 31.5595   1
   5  15  -3 45.6985 36.0125   1
  -5 -15   3-46.2170 40.5965   1
   5 -15  -3-15.8205 37.4019   1
   4  15  -3-7.52013 33.3746   1
  -4  15   3 81.7568 39.6815   1
   4 -15  -3 23.5700 33.6437   1
  -4 -15   3 61.3109 40.4257   1
   3  15  -3 315.636 57.0950   1
  -3  15   3 353.589 59.4533   1
   3 -15  -3 375.060 58.7553   1
  -3 -15   3 387.770 57.7165   1
  -2  15   3 549.326 65.6231   1
   2 -15  -3 576.358 67.7208   1
  -1  15   3 1084.39 97.0563   1
   1 -15  -3 1316.55 103.178   1
   0  15   3 327.177 54.2350   1
   0 -15  -3 255.541 50.9332   1
   1  15   3 22.8659 36.5942   1
  -1 -15  -3 23.3717 37.9487   1
   2 -15   3 38.7684 37.8455   1
  -2  15  -3 82.8866 40.7527   1
  -2 -15  -3 70.3757 37.0640   1
   2  15   3 53.1560 30.0878   1
  -3  15  -3 44.7287 36.8658   1
   4  15   3 1882.54 134.330   1
  -4 -15  -3 1996.10 136.827   1
   4 -15   3 1866.14 132.572   1
   5 -15   3 483.474 61.5255   1
  -5  15  -3 380.273 58.3142   1
   5  15   3 387.956 59.8903   1
  -5 -15  -3 294.477 55.1440   1
  -6  15  -3 30.4076 38.5767   1
   6  15   3 32.5528 41.2974   1
  -6 -15  -3-23.5123 38.1699   1
   6 -15   3 23.3567 36.8184   1
  -7  15  -3 279.948 53.1146   1
   7  15   3 312.372 57.2220   1
   7 -15   3 269.801 50.3396   1
  -7 -15  -3 263.107 54.6350   1
  -8  15  -3 2522.91 162.364   1
   8 -15   3 2698.60 167.181   1
  -8 -15  -3 2344.98 159.243   1
  -9  15  -3 37.8797 36.3853   1
   9 -15   3 24.0547 36.1737   1
  10  15   3 444.265 64.0463   1
 -11  15  -3 50.8058 35.3576   1
  11  15   3 22.9421 35.0613   1
 -11 -15  -3 7.54709 36.2362   1
  11 -15   3 8.19778 34.4212   1
 -12  15  -3-7.31250 39.0251   1
  12  15   3 85.1572 42.2841   1
 -12 -15  -3 22.2601 38.1594   1
  12 -15   3 16.3204 39.1825   1
  13  15   3 398.366 60.0876   1
 -13 -15  -3 279.390 50.5680   1
  13 -15   3 312.218 56.6999   1
 -14  15  -3 222.127 54.1939   1
  14  15   3 305.404 56.1716   1
 -14 -15  -3 222.630 49.1975   1
  14 -15   3 246.077 55.3154   1
 -15  15  -3-14.6608 38.1633   1
  15  15   3-14.9815 38.5076   1
  15 -15   3 15.7075 39.8522   1
 -15 -15  -3-28.3179 38.6558   1
  16  15   3 44.4459 33.9748   1
 -16 -15  -3 21.2228 32.9665   1
  17  16  -3 347.021 55.0039   1
 -17 -16   3 237.342 50.3407   1
  16  16  -3 137.199 40.2991   1
 -16 -16   3 135.405 38.9090   1
  15  16  -3 463.363 60.6255   1
 -15 -16   3 399.271 56.8541   1
  14  16  -3 662.585 77.8639   1
 -14 -16   3 908.091 81.6492   1
  13  16  -3 312.778 57.6692   1
 -13 -16   3 296.541 56.1276   1
 -12  16   3-31.3580 38.7161   1
 -12 -16   3-7.52814 35.5957   1
  12  16  -3 24.1610 41.9251   1
 -11  16   3 734.010 81.5328   1
  11  16  -3 945.385 86.8358   1
 -11 -16   3 868.803 85.2309   1
  11 -16  -3 932.328 87.4904   1
  10 -16  -3 81.7082 43.6642   1
  10  16  -3 101.208 42.1018   1
 -10 -16   3 38.0625 33.2595   1
 -10  16   3 23.4546 38.1611   1
   9 -16  -3 89.3027 40.8300   1
   9  16  -3 107.103 44.6928   1
  -9 -16   3 84.0121 39.4484   1
  -9  16   3 78.2667 44.3337   1
  -8  16   3 1168.95 102.163   1
   8 -16  -3 1333.33 105.783   1
  -7  16   3 1602.82 117.084   1
   7  16  -3 1680.73 118.338   1
  -7 -16   3 1473.09 114.445   1
   6  16  -3 1351.46 107.459   1
  -6 -16   3 1217.31 105.271   1
   6 -16  -3 1301.62 106.580   1
   5  16  -3 683.850 74.4276   1
  -5 -16   3 856.420 78.8767   1
   4  16  -3 7.63118 34.9721   1
  -4 -16   3-15.5288 37.2645   1
   3  16  -3 607.212 70.1760   1
  -3 -16   3 631.386 71.8879   1
   2  16  -3-7.55093 33.4707   1
  -2 -16   3-7.73508 33.0836   1
  -1  16   3 4272.14 234.659   1
   1  16  -3 3772.24 225.973   1
   1 -16  -3 4274.33 234.297   1
  -1 -16   3 4024.26 230.857   1
   0  16  -3 2779.41 171.538   1
   0  16   3 2788.67 173.554   1
   0 -16   3 2674.29 171.074   1
   0 -16  -3 2653.85 173.217   1
   1  16   3 2211.97 151.491   1
  -1  16  -3 2339.58 151.480   1
  -1 -16  -3 2219.84 152.856   1
   2 -16   3-15.5945 37.9717   1
   2  16   3 46.4358 38.2240   1
  -2 -16  -3 23.5028 36.4805   1
  -2  16  -3-7.59983 36.4780   1
   3 -16   3 172.687 44.0247   1
   3  16   3 170.978 45.8885   1
  -3 -16  -3 141.495 41.6452   1
  -3  16  -3 236.248 49.5978   1
   4 -16   3 440.161 64.4189   1
  -4  16  -3 497.072 64.0588   1
   4  16   3 356.067 58.6344   1
  -4 -16  -3 351.788 56.9105   1
  -5  16  -3 2347.45 160.425   1
   5  16   3 2766.29 168.084   1
  -5 -16  -3 2461.91 161.960   1
   5 -16   3 2455.19 162.546   1
  -6  16  -3 233.331 50.6515   1
   6  16   3 330.878 57.0389   1
   6 -16   3 249.392 50.7479   1
  -6 -16  -3 306.384 55.4471   1
  -7 -16  -3 1962.37 135.504   1
   7  16   3 1829.55 134.672   1
  -8  16  -3 106.598 46.5770   1
   8  16   3 38.7164 35.6150   1
  -8 -16  -3 84.1944 38.4409   1
   8 -16   3 55.1938 42.1686   1
  -9  16  -3 4430.56 231.720   1
   9  16   3 3641.69 223.640   1
  -9 -16  -3 3869.01 225.010   1
   9 -16   3 4021.21 228.930   1
 -10  16  -3 654.027 74.0245   1
  10  16   3 524.306 70.1493   1
  10 -16   3 509.757 68.5927   1
 -10 -16  -3 550.813 68.6003   1
 -11  16  -3 202.648 53.9961   1
 -11 -16  -3 223.775 50.7822   1
  11 -16   3 71.5765 43.5416   1
 -12  16  -3 455.594 64.1290   1
  12 -16   3 587.447 69.5239   1
 -12 -16  -3 445.990 58.8105   1
 -13  16  -3 524.533 65.3568   1
  13 -16   3 619.480 72.5030   1
 -14  16  -3-7.02446 32.1927   1
  14  16   3 14.9060 34.1564   1
  14 -16   3 15.9171 34.0389   1
 -15  16  -3-7.00726 37.8217   1
 -15 -17   3 148.503 44.4624   1
  15  17  -3 164.780 41.4117   1
 -14 -17   3 42.9360 34.3948   1
  14  17  -3 43.6454 34.4449   1
 -13 -17   3 276.118 52.0374   1
  13  17  -3 259.321 48.2362   1
 -12 -17   3 29.6588 37.6650   1
  12  17  -3 54.9379 41.4029   1
  11  17  -3 375.500 59.0606   1
 -11 -17   3 422.381 59.1155   1
 -10  17   3 944.141 89.7106   1
  -9  17   3 383.880 60.2854   1
   9 -17  -3 344.599 57.6360   1
  -9 -17   3 332.505 55.2438   1
   9  17  -3 457.024 64.4800   1
   8 -17  -3 587.910 73.0397   1
  -8  17   3 661.143 75.3050   1
   8  17  -3 625.073 70.9289   1
  -8 -17   3 633.412 71.4635   1
  -7  17   3 39.2776 36.5840   1
   7  17  -3 37.7993 37.3424   1
   7 -17  -3-16.5614 33.3991   1
  -7 -17   3 7.75861 37.2444   1
   6  17  -3 2432.35 157.277   1
  -6  17   3 2162.07 153.863   1
   6 -17  -3 2522.33 160.637   1
  -6 -17   3 2394.53 157.124   1
  -5  17   3-7.80178 38.5305   1
   5  17  -3-15.2980 40.3139   1
  -5 -17   3 15.5142 37.2306   1
   5 -17  -3-24.1152 38.0091   1
  -4  17   3 1289.54 109.687   1
   4  17  -3 1625.47 117.275   1
  -4 -17   3 1376.26 112.808   1
   4 -17  -3 1460.99 113.040   1
   3  17  -3 250.753 52.3782   1
  -3  17   3 234.411 53.4308   1
  -3 -17   3 139.572 47.3540   1
   3 -17  -3 224.553 49.3608   1
  -2  17   3 1602.52 124.944   1
   2 -17  -3 1589.98 121.876   1
  -1  17   3 550.570 68.0376   1
   1 -17  -3 552.931 68.8497   1
   0  17   3 431.842 64.7710   1
   0 -17  -3 490.058 64.4590   1
   1  17   3 54.8677 38.7831   1
  -1 -17  -3 56.3459 35.7587   1
  -2  17  -3 296.013 55.0451   1
   2 -17   3 203.269 44.3148   1
   2  17   3 318.197 54.7559   1
  -2 -17  -3 307.583 54.4533   1
  -3  17  -3-15.1688 29.9385   1
   3 -17   3 23.4461 36.3890   1
   4 -17   3 708.150 76.7330   1
  -4 -17  -3 768.541 81.0205   1
  -4  17  -3 822.666 81.2839   1
   4  17   3 739.886 80.9517   1
   5 -17   3-7.88245 31.7844   1
  -5  17  -3 7.54342 30.4173   1
   5  17   3 16.0698 37.9913   1
  -5 -17  -3-7.83970 37.6257   1
  -6  17  -3 1875.91 133.811   1
  -6 -17  -3 1799.51 132.799   1
   6 -17   3 1725.52 131.901   1
  -7  17  -3 22.5018 37.5548   1
   7  17   3-7.92753 34.5295   1
  -7 -17  -3 15.3618 36.8655   1
   7 -17   3 7.79736 36.3072   1
  -8  17  -3 4955.59 267.055   1
   8 -17   3 4636.07 265.025   1
   8  17   3 4958.08 267.804   1
  -9 -17  -3 301.047 52.2840   1
   9  17   3 220.542 48.5540   1
 -10  17  -3 449.036 65.3187   1
  10  17   3 553.712 66.7444   1
 -10 -17  -3 401.228 57.8915   1
  10 -17   3 572.833 68.2357   1
 -11  17  -3-14.7952 38.9901   1
  11  17   3 14.8119 39.9748   1
  11 -17   3 38.9589 37.9442   1
 -12  17  -3 21.9930 35.2594   1
  12  17   3 96.9786 36.9127   1
 -12 -17  -3 71.5101 35.3903   1
  12 -17   3 7.74466 31.9556   1
 -13  17  -3 36.1392 37.6285   1
 -13 -17  -3-20.5561 36.9857   1
  13  17   3 37.3483 39.8474   1
  13 -17   3-7.68186 38.4631   1
 -13 -18   3 148.130 39.2617   1
  13  18  -3 71.6782 39.4474   1
 -12 -18   3 7.23453 33.7124   1
  12  18  -3 60.3048 39.2646   1
  10  18  -3 234.998 52.9043   1
 -10 -18   3 258.457 54.0396   1
   9  18  -3 324.895 56.9509   1
  -9 -18   3 312.383 57.4336   1
   8  18  -3 112.053 45.7394   1
  -8  18   3 126.906 46.3011   1
  -8 -18   3 30.1175 34.6901   1
   7  18  -3 1466.10 109.571   1
  -7  18   3 1211.08 106.192   1
  -7 -18   3 1342.64 108.626   1
   7 -18  -3 1639.82 118.835   1
  -6  18   3 39.2741 34.2275   1
   6 -18  -3 8.10221 34.6689   1
  -5  18   3 1668.26 122.705   1
   5  18  -3 1557.30 118.436   1
   5 -18  -3 1448.96 116.679   1
  -5 -18   3 1592.25 120.179   1
   4  18  -3 515.715 66.5608   1
  -4  18   3 613.532 71.1169   1
  -4 -18   3 522.777 71.1143   1
   4 -18  -3 565.213 69.3750   1
   3  18  -3 539.433 67.7818   1
  -3  18   3 577.480 71.9786   1
   3 -18  -3 671.973 75.8370   1
   2  18  -3 166.235 47.5600   1
  -2  18   3 244.778 50.0346   1
   2 -18  -3 160.798 47.8062   1
  -1  18   3 965.493 92.7551   1
   1  18  -3 1023.17 91.5197   1
  -1 -18   3 996.361 91.1269   1
   1 -18  -3 1019.00 93.1714   1
   0  18  -3 44.5478 37.2912   1
   0  18   3 55.1861 37.3948   1
   0 -18   3 116.818 45.4235   1
   0 -18  -3 65.0300 41.3511   1
   1  18   3 1195.83 103.479   1
  -1  18  -3 1204.16 100.190   1
  -1 -18  -3 1498.24 111.826   1
   1 -18   3 1135.03 99.2623   1
   2  18   3 46.5565 39.9461   1
   2 -18   3 63.0036 34.9777   1
  -2 -18  -3 39.6296 33.3382   1
  -2  18  -3 53.0796 35.3754   1
   3 -18   3 692.708 75.3335   1
   3  18   3 567.172 76.4006   1
  -3  18  -3 673.669 74.0660   1
  -3 -18  -3 593.842 73.6494   1
   4 -18   3 7.74905 31.2472   1
  -4  18  -3-7.49033 34.8763   1
   4  18   3 15.8819 33.3283   1
  -4 -18  -3 7.80349 30.1272   1
   5  18   3 758.640 81.5303   1
  -5 -18  -3 586.415 73.0537   1
  -6  18  -3 419.502 64.1186   1
   6  18   3 441.845 67.9044   1
  -6 -18  -3 315.101 58.2118   1
   6 -18   3 559.687 67.5572   1
   7  18   3 890.164 86.2091   1
  -7 -18  -3 771.562 79.4163   1
   7 -18   3 757.787 85.4280   1
  -8  18  -3 250.023 54.9236   1
   8  18   3 263.709 53.4144   1
   8 -18   3 292.941 54.2284   1
  -8 -18  -3 223.579 51.7799   1
  -9  18  -3 314.468 60.6626   1
   9 -18   3 281.374 54.6465   1
 -10 -18  -3 7.23520 36.2252   1
  10  18   3-21.9299 39.9116   1
 -11  18  -3 159.230 50.9276   1
  11  18   3 144.492 42.9161   1
 -11 -18  -3 135.475 40.2837   1
  11 -18   3 141.331 47.8280   1
 -12  18  -3 50.3651 37.5174   1
  10  19  -3 236.711 49.9848   1
 -10 -19   3 201.398 49.0122   1
   9  19  -3 214.686 49.4804   1
  -9 -19   3 181.149 48.0940   1
  -8 -19   3 620.856 68.3734   1
   8  19  -3 814.544 76.9021   1
  -6 -19   3 105.513 45.7038   1
   6  19  -3 51.3587 35.8783   1
   5  19  -3-14.8352 37.6365   1
  -5  19   3 31.3638 39.2574   1
  -4 -19   3 593.399 71.9454   1
   4 -19  -3 468.675 65.9444   1
  -4  19   3 622.941 71.6798   1
   4  19  -3 569.846 70.7581   1
  -3 -19   3 143.129 41.8515   1
   3 -19  -3 87.9711 43.9094   1
  -3  19   3 110.700 42.4330   1
   3  19  -3 82.7141 41.3157   1
   2 -19  -3 153.040 48.6919   1
  -2 -19   3 220.846 44.8384   1
   2  19  -3 164.308 41.3549   1
  -1 -19   3 1207.13 99.2292   1
   1 -19  -3 1221.91 103.260   1
   1  19  -3 1153.83 98.1508   1
  -1  19   3 954.408 95.6360   1
   0 -19   3 52.9159 40.3436   1
   0  19  -3 7.40771 38.5829   1
   1 -19   3 99.7541 41.6114   1
  -1  19  -3 87.6840 44.3791   1
   2  19   3 690.333 78.5099   1
  -2  19  -3 729.234 78.7592   1
  -2 -19  -3 724.074 79.0203   1
   3  19   3 7.83979 41.3192   1
  -3  19  -3-7.40800 36.5856   1
  -3 -19  -3-7.73514 37.6669   1
   3 -19   3 38.9535 40.0465   1
   4 -19   3 298.118 49.9168   1
  -4  19  -3 343.884 54.7492   1
   4  19   3 274.745 58.3966   1
  -4 -19  -3 384.081 59.6128   1
  -5  19  -3 241.152 51.3801   1
   5  19   3 201.666 53.7095   1
  -5 -19  -3 306.892 58.1163   1
   5 -19   3 213.049 53.4136   1
  -7  19  -3 168.236 47.4571   1
   7  19   3 194.868 49.7485   1
  -7 -19  -3 214.114 47.1098   1
   7 -19   3 250.231 52.5846   1
  -8  19  -3 180.525 49.4647   1
   8  19   3 205.881 48.8753   1
  -8 -19  -3 108.996 41.5436   1
   8 -19   3 128.202 43.9606   1
   9 -19   3 14.9248 38.8469   1
  -9  19  -3-7.12094 40.6074   1
  -6 -20   3 309.626 54.9798   1
   5  20  -3 137.461 44.8198   1
  -5 -20   3 81.4789 41.1790   1
   4  20  -3 492.619 65.5067   1
  -4 -20   3 532.564 64.7560   1
   3  20  -3 36.4403 40.7962   1
  -3 -20   3 103.751 44.0885   1
  -2  20   3 108.108 45.8805   1
   2  20  -3 22.0253 39.6811   1
  -2 -20   3 14.7235 38.3799   1
  -1  20   3 592.251 72.6870   1
   1  20  -3 619.459 71.0178   1
  -1 -20   3 535.518 69.4356   1
   0  20  -3 7.26007 37.8006   1
   0  20   3 22.7973 41.4957   1
   0 -20   3 7.41384 38.1156   1
   0 -20  -3 30.9293 39.2395   1
  -1  20  -3 3796.27 217.707   1
   1 -20   3 3818.37 217.036   1
  -2  20  -3 221.785 47.7694   1
   2 -20   3 230.751 45.2681   1
  -2 -20  -3 235.616 47.8426   1
  -3  20  -3 57.2386 42.5601   1
   3  20   3 61.5322 45.2988   1
   3 -20   3 75.4814 41.7719   1
  -3 -20  -3 68.0875 38.4886   1
   4  20   3 108.343 49.9799   1
  -4  20  -3 165.989 46.6417   1
  -4 -20  -3 90.7090 42.0123   1
   4 -20   3 67.8102 37.0016   1
  -5  20  -3 7.23833 40.8527   1
  -5 -20  -3 14.8060 38.0615   1
   5 -20   3-7.44797 35.2256   1
   5  20   3 78.7406 51.0383   1
  24   0  -4 23.3012 33.8754   1
 -24   0   4 57.7974 39.0347   1
  23   0  -4 100.695 38.7181   1
 -23   0   4 174.816 45.6580   1
  22   0  -4 1842.46 139.125   1
 -22   0   4 2510.66 149.558   1
  21   0  -4 3354.02 193.088   1
 -21   0   4 2902.53 180.562   1
  20   0  -4 1318.54 104.719   1
 -20   0   4 1245.25 100.075   1
  19   0  -4 557.028 66.3888   1
 -19   0   4 615.338 64.8113   1
  18   0  -4 906.553 80.6190   1
 -18   0   4 804.672 74.4355   1
  17   0  -4 523.463 61.9311   1
 -17   0   4 605.993 61.6656   1
  16   0  -4 2649.74 154.395   1
 -16   0   4 2324.78 147.550   1
 -14   0   4 2793.71 158.672   1
  14   0  -4 2797.14 159.922   1
 -13   0   4 7506.46 350.172   1
  13   0  -4 6950.46 347.653   1
 -12   0   4 10003.3 458.319   1
  12   0  -4 9623.48 458.268   1
 -11   0   4 1066.96 73.9778   1
 -10   0   4 13842.7 694.143   1
  10   0  -4 16924.8 693.577   1
  -8   0   4 51836.5 2153.12   1
   8   0  -4 47340.0 2151.47   1
  -7   0   4 39861.2 1800.58   1
   7   0  -4 43217.4 1802.32   1
  -6   0   4 305.927 27.7779   1
   6   0  -4 410.492 28.9128   1
  -5   0   4 616479. 26630.0   1
   5   0  -4 620635. 26630.3   1
  -4   0   4 386552. 16621.8   1
   4   0  -4 385539. 16622.0   1
   2   0  -4 285488. 12583.0   1
  -2   0   4 298624. 12582.7   1
   1   0  -4 160851. 6902.57   1
  -1   0   4 159411. 6902.82   1
   0   0  -4 159508. 7085.19   1
   0   0   4 169901. 7087.37   1
  -1   0  -4 452159. 17358.9   1
   1   0   4 356699. 17357.7   1
  -2   0  -4 321891. 14631.7   1
   2   0   4 360915. 14636.1   1
  -4   0  -4 5757.38 275.415   1
   4   0   4 5805.24 278.091   1
  -5   0  -4 61552.6 2848.30   1
   5   0   4 70181.1 2854.04   1
  -6   0  -4 2134.90 128.095   1
   6   0   4 2455.29 135.903   1
  -7   0  -4 49002.0 2207.01   1
   7   0   4 52141.7 2213.99   1
  -8   0  -4 32225.9 1454.15   1
   8   0   4 33510.8 1458.15   1
 -10   0  -4 22164.8 1030.22   1
  10   0   4 23815.5 1036.91   1
 -11   0  -4 10686.3 500.416   1
  11   0   4 10332.8 500.464   1
 -12   0  -4 2952.98 176.564   1
  12   0   4 3223.30 182.026   1
  13   0   4 36.0177 31.4143   1
 -13   0  -4 37.5961 25.8363   1
 -14   0  -4 1940.08 131.552   1
  14   0   4 2181.19 141.884   1
 -15   0  -4 2048.38 137.494   1
  15   0   4 2232.64 143.505   1
 -16   0  -4 5941.23 328.957   1
  16   0   4 7149.39 340.562   1
 -18   0  -4 232.790 49.4829   1
  18   0   4 202.992 49.2397   1
 -19   0  -4 496.355 62.5390   1
  19   0   4 474.999 62.4723   1
 -20   0  -4 494.289 63.3098   1
  20   0   4 427.326 58.3140   1
 -21   0  -4 930.385 84.2349   1
  21   0   4 905.160 85.6826   1
 -22   0  -4 14.1037 35.3090   1
  22   0   4 7.42159 36.6546   1
 -23   0  -4 132.024 38.3233   1
  23   0   4 341.315 52.6727   1
 -24   0  -4 79.7355 40.2908   1
  24   0   4 50.2394 39.2887   1
 -26  -1   4 122.918 43.6478   1
 -25   1   4 75.3447 38.8304   1
 -25  -1   4 58.9477 40.3280   1
  25   1  -4 78.4280 42.4235   1
  25  -1  -4 54.8449 31.0553   1
 -24   1   4-7.41084 31.6953   1
  24  -1  -4 7.85975 31.6927   1
  24   1  -4-32.2800 42.0096   1
 -24  -1   4 28.8514 38.0140   1
 -23   1   4 124.485 41.3242   1
  23  -1  -4 208.530 47.1047   1
  23   1  -4 105.834 40.1022   1
 -23  -1   4 133.462 40.5113   1
 -22   1   4 1068.23 91.5137   1
 -22  -1   4 1133.58 94.3482   1
  22  -1  -4 1028.95 93.9466   1
  22   1  -4 1076.43 96.5654   1
 -21  -1   4 2467.42 160.239   1
 -21   1   4 2631.73 161.625   1
  21  -1  -4 2561.77 162.578   1
  21   1  -4 2793.31 167.846   1
 -20   1   4 929.662 83.0578   1
 -20  -1   4 951.754 84.3013   1
  20  -1  -4 913.262 84.4076   1
  20   1  -4 976.139 88.0631   1
 -19   1   4 345.427 52.4756   1
  19  -1  -4 331.258 53.5838   1
 -18   1   4 2613.94 162.635   1
  18  -1  -4 2810.03 170.040   1
  18   1  -4 2989.12 172.719   1
 -18  -1   4 2794.41 167.353   1
 -17   1   4 8182.93 414.902   1
  17  -1  -4 9093.62 429.007   1
  17   1  -4 9166.45 424.679   1
 -17  -1   4 8343.83 420.214   1
 -16   1   4 2847.06 161.459   1
  16  -1  -4 2624.77 162.722   1
  16   1  -4 2690.19 162.517   1
 -16  -1   4 2978.93 165.673   1
  15   1  -4 179.694 38.9050   1
 -15  -1   4 239.191 42.5304   1
 -14   1   4 5179.65 283.721   1
  14  -1  -4 6322.17 294.066   1
  14   1  -4 5491.99 288.428   1
 -14  -1   4 6268.06 293.579   1
 -13   1   4 11240.1 486.229   1
  13  -1  -4 10017.6 485.328   1
  13   1  -4 9684.99 483.022   1
 -13  -1   4 10641.5 487.968   1
  12  -1  -4 25263.1 1120.97   1
  12   1  -4 25698.1 1122.51   1
 -12  -1   4 24674.8 1121.29   1
 -11   1   4 52469.5 2221.52   1
  11  -1  -4 50467.7 2222.93   1
 -11  -1   4 52427.0 2225.58   1
  11   1  -4 48300.0 2222.03   1
 -10  -1   4 5737.58 309.024   1
  10   1  -4 6119.28 311.068   1
   9   1  -4 14270.6 617.429   1
  -9  -1   4 13140.5 613.835   1
   8  -1  -4 95403.5 3851.34   1
  -8   1   4 83780.2 3846.97   1
  -7   1   4 1066.58 61.6988   1
   7   1  -4 1071.78 64.4918   1
   7  -1  -4 1202.78 63.6607   1
  -7  -1   4 1060.34 64.4580   1
  -6   1   4 428649. 19344.4   1
   6   1  -4 483554. 19352.0   1
  -6  -1   4 414812. 19350.0   1
   6  -1  -4 476966. 19346.5   1
  -5   1   4 418.993 24.8749   1
   5   1  -4 385.684 30.2341   1
   5  -1  -4 437.856 25.9921   1
  -5  -1   4 414.528 30.8370   1
   4   1  -4 53915.7 2389.36   1
  -4  -1   4 56681.6 2390.07   1
   3   1  -4 14757.6 682.874   1
  -3  -1   4 16629.5 684.180   1
   2   1  -4 10157.8 419.031   1
  -2  -1   4 8813.80 418.059   1
  -1  -1   4 37098.8 1670.45   1
  -1   1   4 39605.9 1668.07   1
   1   1  -4 37938.0 1671.45   1
   1  -1  -4 39075.3 1668.66   1
   0  -1   4 3612.01 186.471   1
   0   1  -4 4323.64 186.333   1
   0   1   4 3729.11 183.686   1
   0  -1  -4 4123.40 184.929   1
   1   1   4 3565.77 176.946   1
   1  -1   4 3908.48 179.997   1
  -1  -1  -4 3686.12 178.460   1
  -1   1  -4 3733.14 179.422   1
   2   1   4 407781. 19948.0   1
  -2  -1  -4 469295. 19951.0   1
  -2   1  -4 460068. 19951.0   1
   3  -1   4 16774.2 759.115   1
  -3  -1  -4 16766.6 758.141   1
  -3   1  -4 17500.4 759.024   1
   4   1   4 246331. 10548.6   1
   4  -1   4 248577. 10548.6   1
  -4  -1  -4 239529. 10548.9   1
  -4   1  -4 243144. 10547.2   1
   5  -1   4 22750.9 1092.54   1
  -5   1  -4 21393.2 1090.40   1
   6   1   4 1117.89 81.4556   1
   6  -1   4 1072.29 81.0605   1
  -6  -1  -4 1267.85 83.0116   1
  -6   1  -4 1292.99 83.1246   1
   7   1   4 1155.10 82.6237   1
   7  -1   4 1048.56 81.3269   1
  -7  -1  -4 1276.75 84.6237   1
  -7   1  -4 1071.57 79.9075   1
   8   1   4 9445.08 448.317   1
   8  -1   4 9450.05 449.273   1
  -8  -1  -4 9677.93 448.534   1
  -8   1  -4 9110.83 444.478   1
   9   1   4 1687.47 116.753   1
   9  -1   4 1998.22 123.585   1
  -9  -1  -4 1883.01 118.844   1
  -9   1  -4 1853.30 119.979   1
  10   1   4 21006.1 873.027   1
  10  -1   4 18580.9 864.897   1
 -10  -1  -4 18725.6 861.878   1
 -10   1  -4 18015.6 862.671   1
  11  -1   4 15771.6 734.787   1
  11   1   4 15041.7 733.604   1
 -11   1  -4 16999.8 735.349   1
 -11  -1  -4 15832.8 731.688   1
  12   1   4 2837.91 168.624   1
  12  -1   4 2709.08 164.455   1
 -12   1  -4 2602.56 162.571   1
 -12  -1  -4 2927.41 166.183   1
  13   1   4 309.399 49.5582   1
  13  -1   4 375.051 54.6063   1
 -13  -1  -4 306.880 50.4627   1
 -13   1  -4 264.552 46.9997   1
  14  -1   4 1184.93 100.671   1
  14   1   4 1397.44 105.761   1
 -14   1  -4 1368.43 102.771   1
 -14  -1  -4 1482.68 105.604   1
  15   1   4 2477.15 147.334   1
  15  -1   4 1963.97 138.171   1
 -15  -1  -4 2124.61 140.191   1
 -15   1  -4 2043.03 137.310   1
  16   1   4 4052.02 226.502   1
  16  -1   4 4052.43 225.264   1
 -16   1  -4 3976.63 221.572   1
 -16  -1  -4 3757.67 218.329   1
  18   1   4 1141.89 101.610   1
  18  -1   4 1220.97 102.504   1
 -18  -1  -4 1326.26 102.082   1
 -18   1  -4 1339.50 101.575   1
  19   1   4 289.806 49.5295   1
 -19   1  -4 289.208 49.6964   1
 -19  -1  -4 323.226 50.4431   1
  20   1   4 851.301 79.8415   1
  20  -1   4 655.428 71.4551   1
 -20  -1  -4 622.609 70.8386   1
  21   1   4 402.660 61.5589   1
  21  -1   4 330.955 57.8959   1
 -21   1  -4 514.797 65.0967   1
  22   1   4 44.1255 34.3527   1
  22  -1   4 82.5380 40.5924   1
 -22   1  -4 62.4479 37.9834   1
 -22  -1  -4 69.4783 36.7209   1
  23   1   4 29.1220 31.1441   1
  23  -1   4-7.32945 28.9389   1
 -23  -1  -4 34.2469 33.8316   1
 -23   1  -4 6.80704 28.0209   1
  24  -1   4 56.9104 37.1583   1
  24   1   4 120.499 41.3672   1
 -24  -1  -4 40.3224 28.3707   1
 -24   1  -4 73.1901 39.9871   1
 -26  -2   4 28.9729 37.2522   1
  25   2  -4 106.563 40.2697   1
 -25  -2   4 141.160 40.1816   1
 -25   2   4 118.176 39.7572   1
  24   2  -4-15.6885 32.2877   1
  24  -2  -4-7.94653 34.6150   1
 -24  -2   4-14.7062 33.7026   1
 -24   2   4-14.6946 37.2836   1
  23   2  -4 246.081 50.9659   1
  23  -2  -4 179.753 46.3588   1
 -23  -2   4 291.579 53.4546   1
 -23   2   4 314.982 53.3657   1
  22  -2  -4 822.675 81.1973   1
 -22   2   4 767.446 84.2833   1
  21   2  -4 216.894 51.1869   1
  21  -2  -4 179.197 44.5889   1
 -21  -2   4 318.872 52.4699   1
 -21   2   4 213.497 46.8263   1
  20   2  -4 972.603 88.4418   1
  20  -2  -4 1026.13 88.2105   1
 -20  -2   4 923.453 87.8893   1
 -20   2   4 968.715 85.1666   1
  19   2  -4 1016.59 87.9772   1
  19  -2  -4 899.103 84.4584   1
 -19  -2   4 1132.04 93.1761   1
 -19   2   4 1087.65 88.0176   1
  18   2  -4 286.973 48.8781   1
  18  -2  -4 273.070 48.9629   1
 -18  -2   4 286.168 46.4363   1
 -18   2   4 265.771 46.9591   1
  17   2  -4 8607.32 409.944   1
  17  -2  -4 9004.21 410.374   1
 -17   2   4 9160.99 408.037   1
  16   2  -4 422.194 52.9550   1
  16  -2  -4 437.800 53.7473   1
 -16  -2   4 569.418 60.4553   1
 -16   2   4 506.374 54.3909   1
  15   2  -4 12547.1 600.625   1
 -15  -2   4 13225.0 602.255   1
  14  -2  -4 638.965 60.6687   1
 -14   2   4 659.406 59.5490   1
  13   2  -4 1392.10 90.8412   1
 -13  -2   4 1431.29 94.2901   1
 -13   2   4 1240.12 86.6189   1
  12   2  -4 5670.46 282.617   1
  12  -2  -4 5159.36 276.417   1
 -12   2   4 5623.97 277.122   1
  11  -2  -4 1541.16 90.9093   1
 -11  -2   4 1477.93 95.9776   1
  11   2  -4 1330.51 93.5670   1
  10   2  -4 7272.22 334.648   1
 -10   2   4 6966.55 325.728   1
 -10  -2   4 6856.39 331.274   1
  10  -2  -4 6862.60 326.671   1
  -9  -2   4 94760.6 4192.66   1
   9   2  -4 98911.6 4195.14   1
   8   2  -4 11513.4 520.150   1
  -8   2   4 11305.7 512.506   1
  -8  -2   4 11261.3 520.005   1
   8  -2  -4 11774.8 515.106   1
  -7   2   4 112860. 4732.18   1
   7  -2  -4 105950. 4733.92   1
   6   2  -4 63757.2 2697.63   1
  -6  -2   4 60525.3 2697.92   1
  -6   2   4 66313.4 2689.22   1
   6  -2  -4 58447.4 2688.19   1
  -5  -2   4 53838.3 2202.93   1
  -5   2   4 55159.8 2192.92   1
   5  -2  -4 47746.5 2191.50   1
   5   2  -4 46231.0 2201.27   1
   4   2  -4 729.098 46.9941   1
  -4  -2   4 730.464 46.9490   1
   3   2  -4 7689.63 338.462   1
  -3  -2   4 7307.97 337.700   1
   2   2  -4 2972.57 145.426   1
  -2  -2   4 2547.99 146.211   1
  -2   2   4 2686.28 136.880   1
  -1   2   4 2987.21 144.009   1
  -1  -2   4 3053.32 149.800   1
   1   2  -4 3082.88 151.212   1
   1  -2  -4 3175.64 143.955   1
   0  -2   4 2218.08 123.599   1
   0   2   4 2560.00 123.136   1
   0  -2  -4 2470.71 121.542   1
   0   2  -4 2647.97 126.714   1
   1  -2   4 25156.4 1143.38   1
  -1  -2  -4 26230.7 1140.19   1
  -1   2  -4 25564.3 1142.23   1
   1   2   4 27139.2 1141.39   1
   2   2   4 17628.7 806.043   1
  -2  -2  -4 18823.7 807.714   1
  -3   2  -4 24782.1 1076.66   1
   3  -2   4 23262.7 1074.60   1
   3   2   4 23422.0 1073.20   1
  -3  -2  -4 26155.2 1077.27   1
  -4   2  -4 23892.0 1062.44   1
   4  -2   4 22103.3 1063.46   1
   4   2   4 24496.9 1063.27   1
  -4  -2  -4 25419.3 1063.93   1
  -5   2  -4 59635.4 2574.24   1
   5  -2   4 59676.0 2577.06   1
   5   2   4 58505.2 2575.51   1
  -5  -2  -4 58373.0 2575.79   1
  -6   2  -4 2870.30 152.987   1
   6  -2   4 2754.09 153.137   1
   6   2   4 2783.52 152.131   1
  -6  -2  -4 2557.50 153.231   1
  -7   2  -4 27427.4 1270.86   1
   7  -2   4 29507.0 1275.11   1
   7   2   4 28907.3 1273.42   1
  -7  -2  -4 28954.0 1274.70   1
  -8   2  -4-5.20336 25.3374   1
   8  -2   4 5.43724 20.0142   1
   8   2   4-27.2040 29.0223   1
  -8  -2  -4 27.2109 26.8763   1
  -9   2  -4 2697.60 153.299   1
   9  -2   4 2643.06 153.472   1
   9   2   4 2335.90 150.122   1
  -9  -2  -4 2722.69 154.412   1
 -10   2  -4 5137.21 263.935   1
  10  -2   4 5441.32 268.382   1
  10   2   4 4776.76 261.286   1
 -10  -2  -4 5093.65 263.870   1
 -11   2  -4 15477.4 715.911   1
  11  -2   4 15580.4 718.132   1
  11   2   4 14793.7 714.727   1
 -11  -2  -4 16238.6 718.988   1
 -12   2  -4 462.956 60.1937   1
  12  -2   4 599.859 67.4107   1
  12   2   4 587.140 62.1196   1
 -12  -2  -4 577.088 62.3933   1
 -13   2  -4 3373.57 192.873   1
  13  -2   4 3434.46 194.721   1
  13   2   4 3122.36 192.171   1
 -13  -2  -4 3559.95 194.612   1
 -14  -2  -4 826.448 77.4159   1
 -14   2  -4 773.577 75.8910   1
  14  -2   4 864.148 79.7158   1
  14   2   4 1027.78 85.2676   1
 -15   2  -4 1798.72 127.151   1
 -15  -2  -4 1889.71 127.316   1
  15  -2   4 1904.16 129.577   1
  15   2   4 1853.04 130.023   1
 -16  -2  -4 2614.46 166.760   1
 -16   2  -4 2722.06 169.333   1
  16  -2   4 2684.13 169.853   1
  16   2   4 3082.85 178.263   1
 -18   2  -4 257.497 51.6190   1
  18  -2   4 152.739 48.5461   1
  18   2   4 169.230 44.6002   1
 -18  -2  -4 170.630 42.1567   1
 -19   2  -4 78.2367 35.4603   1
  19  -2   4 115.033 43.5466   1
  19   2   4 127.632 45.2747   1
 -19  -2  -4 137.954 41.2286   1
 -20   2  -4 326.371 51.9789   1
  20  -2   4 434.157 59.1893   1
  20   2   4 461.119 64.2572   1
 -20  -2  -4 359.138 56.1828   1
 -21  -2  -4 63.7877 42.3178   1
 -21   2  -4 63.3397 33.5929   1
  21   2   4 105.733 46.3299   1
  21  -2   4 188.657 42.8298   1
 -22  -2  -4 48.2564 36.4133   1
 -22   2  -4 55.6985 35.8696   1
  22  -2   4 73.9831 36.6171   1
  22   2   4 44.1235 38.3587   1
 -23   2  -4 48.0384 38.8011   1
  23  -2   4 64.8609 36.1640   1
 -24   2  -4-6.68857 38.5680   1
 -24  -2  -4 53.1661 38.7100   1
  24  -2   4 34.9166 37.2827   1
  24   2   4 63.0403 38.2740   1
 -26  -3   4 28.7681 38.3837   1
  25   3  -4-7.93541 35.7851   1
 -25  -3   4 43.7007 39.7752   1
 -24   3   4 14.8588 36.1795   1
  24  -3  -4-7.77162 31.9863   1
  24   3  -4-7.99758 40.0431   1
 -24  -3   4 36.3345 35.8901   1
 -23   3   4 66.2815 37.9487   1
  23  -3  -4 62.0081 36.1872   1
  23   3  -4 79.8096 39.5038   1
 -23  -3   4 43.8731 33.6153   1
 -22   3   4 842.076 83.1364   1
  22  -3  -4 1004.35 89.9672   1
  22   3  -4 1008.94 90.6198   1
 -22  -3   4 968.940 87.8867   1
 -21   3   4 1257.89 100.621   1
  21  -3  -4 1098.17 98.1043   1
  21   3  -4 1249.87 101.390   1
 -20   3   4 1502.21 108.749   1
  20  -3  -4 1513.95 111.198   1
  20   3  -4 1298.73 107.110   1
 -20  -3   4 1366.15 110.295   1
 -19   3   4 1385.44 103.124   1
  19  -3  -4 1469.98 107.727   1
  19   3  -4 1298.14 103.092   1
 -19  -3   4 1316.71 103.898   1
 -18   3   4 4472.25 239.223   1
  18  -3  -4 4424.77 241.646   1
 -17   3   4 651.624 63.6973   1
  17  -3  -4 684.416 66.0703   1
  17   3  -4 553.956 63.2040   1
 -17  -3   4 516.419 61.1812   1
 -16   3   4 587.692 59.7821   1
  16  -3  -4 665.697 64.2082   1
  16   3  -4 546.077 62.4192   1
 -16  -3   4 597.376 63.3650   1
  15   3  -4 3201.36 178.485   1
 -15  -3   4 2907.20 175.875   1
 -14   3   4 3756.58 208.479   1
  14  -3  -4 4065.99 213.400   1
  14   3  -4 4302.97 220.256   1
 -14  -3   4 4007.76 216.900   1
  13  -3  -4 8550.73 401.486   1
 -13   3   4 9011.68 400.842   1
 -13  -3   4 7694.32 401.928   1
 -12   3   4 23048.9 1010.62   1
 -12  -3   4 22615.2 1015.21   1
  12  -3  -4 21437.3 1011.96   1
  12   3  -4 23700.5 1019.24   1
  11  -3  -4 8255.47 379.008   1
 -11   3   4 7765.87 376.253   1
 -11  -3   4 7521.68 380.139   1
  11   3  -4 8895.06 389.112   1
  10  -3  -4 1738.47 99.8712   1
  10   3  -4 1585.77 102.877   1
 -10  -3   4 1761.99 105.107   1
   9   3  -4 9694.65 449.960   1
  -9  -3   4 9695.99 449.218   1
   8   3  -4 37531.5 1524.98   1
  -8  -3   4 34436.3 1520.49   1
  -8   3   4 33019.8 1511.72   1
   7  -3  -4 3344.06 144.455   1
  -7  -3   4 2854.11 151.753   1
  -7   3   4 2937.00 143.098   1
  -6   3   4 65892.6 2710.74   1
   6  -3  -4 59538.8 2709.73   1
  -5   3   4 1000.40 54.0408   1
   5  -3  -4 1046.32 55.2402   1
  -5  -3   4 859.326 60.5822   1
   4  -3  -4 41199.7 1835.70   1
   4   3  -4 45859.1 1847.76   1
  -4  -3   4 43033.6 1847.27   1
  -4   3   4 41631.9 1835.34   1
  -3  -3   4 169.241 27.4543   1
  -3   3   4 193.461 18.7651   1
   3  -3  -4 233.668 20.2247   1
   3   3  -4 136.039 25.6629   1
  -2  -3   4 10739.5 485.686   1
   2   3  -4 9604.40 482.381   1
   2  -3  -4 11070.4 476.678   1
  -2   3   4 11271.5 476.376   1
  -1  -3   4 4080.65 204.011   1
   1   3  -4 4106.24 204.613   1
   1  -3  -4 4302.20 198.089   1
  -1   3   4 4415.08 198.891   1
   0  -3  -4 6969.49 317.510   1
   0   3   4 6930.86 317.483   1
   1  -3   4 14092.4 645.919   1
  -1   3  -4 14832.8 646.263   1
  -1  -3  -4 14620.2 642.359   1
   1   3   4 14156.7 641.851   1
  -2   3  -4 59246.4 2570.01   1
   2  -3   4 58911.8 2569.89   1
   3  -3   4 2340.18 126.324   1
   3   3   4 2337.19 126.306   1
  -3   3  -4 2196.37 123.412   1
  -3  -3  -4 2132.14 122.270   1
   4  -3   4 29172.3 1295.51   1
  -4   3  -4 30524.3 1295.13   1
   4   3   4 29702.0 1295.81   1
  -4  -3  -4 28024.9 1293.14   1
   5   3   4 9868.44 422.910   1
   5  -3   4 8547.31 418.829   1
  -5  -3  -4 8528.82 418.612   1
  -5   3  -4 8911.34 419.765   1
   6   3   4 34515.1 1554.24   1
   6  -3   4 34425.4 1554.86   1
  -6  -3  -4 36860.9 1558.24   1
  -6   3  -4 35318.9 1554.72   1
   7   3   4 8514.00 407.705   1
   7  -3   4 8477.63 406.636   1
  -7  -3  -4 8402.17 407.026   1
  -7   3  -4 8659.87 406.405   1
   9   3   4 456.082 54.3971   1
   9  -3   4 424.043 50.6630   1
  -9  -3  -4 487.128 59.0943   1
  -9   3  -4 517.414 55.7674   1
  10   3   4 1619.66 113.629   1
  10  -3   4 1621.93 114.816   1
 -10  -3  -4 1896.00 120.930   1
 -10   3  -4 1752.08 116.234   1
  11   3   4 2331.59 148.016   1
  11  -3   4 2365.62 146.184   1
 -11  -3  -4 2175.34 143.867   1
 -11   3  -4 2602.76 147.936   1
  12   3   4 4332.75 239.163   1
  12  -3   4 4336.76 239.070   1
 -12  -3  -4 4389.07 241.380   1
 -12   3  -4 4595.33 239.165   1
  13  -3   4 508.361 59.8776   1
 -13   3  -4 424.821 54.2685   1
  14   3   4 4529.01 255.217   1
  14  -3   4 4933.82 260.385   1
 -14  -3  -4 4708.62 258.370   1
 -14   3  -4 4826.33 255.135   1
  15   3   4 1964.03 144.821   1
  15  -3   4 2114.13 144.005   1
 -15  -3  -4 2587.11 151.812   1
 -15   3  -4 2395.23 146.915   1
  16   3   4 865.965 85.0004   1
  16  -3   4 848.300 80.8043   1
 -16  -3  -4 887.942 80.2056   1
 -16   3  -4 823.402 76.6281   1
  17   3   4 1632.40 121.948   1
 -17  -3  -4 1628.38 117.748   1
  18   3   4 194.112 47.2535   1
  18  -3   4 226.412 48.8209   1
 -18  -3  -4 128.868 41.6533   1
 -18   3  -4 228.149 47.6676   1
  19   3   4 496.490 67.4102   1
  19  -3   4 457.938 63.1051   1
 -19  -3  -4 586.291 67.7827   1
 -19   3  -4 552.463 65.9096   1
  20   3   4-38.3754 43.3095   1
  20  -3   4 44.7651 34.7391   1
 -20  -3  -4 21.2269 34.4552   1
 -20   3  -4-14.2910 39.8900   1
  21   3   4 15.7278 32.3638   1
  21  -3   4-14.7591 32.7100   1
 -21  -3  -4-6.78548 29.0212   1
 -21   3  -4 28.2572 31.3127   1
  22   3   4 190.288 42.4740   1
  22  -3   4 124.419 41.7536   1
 -22   3  -4 103.688 38.6590   1
  23   3   4 28.9836 36.7770   1
 -23   3  -4-13.4533 33.6915   1
 -23  -3  -4 54.3698 39.1688   1
  24  -3   4 7.03076 38.3861   1
 -24   3  -4-6.55810 37.3976   1
  26   4  -4 7.82231 38.1070   1
 -26  -4   4 43.0617 39.2006   1
  25   4  -4 71.6654 44.4587   1
 -25  -4   4-28.9607 39.0853   1
  24   4  -4 81.3432 40.2802   1
 -24  -4   4 92.9368 38.2487   1
 -24   4   4 29.4115 34.8920   1
  23   4  -4-15.4549 33.6693   1
  23  -4  -4 54.4930 36.2587   1
 -23  -4   4 22.5668 35.5801   1
 -23   4   4 29.0509 33.8292   1
  22   4  -4 15.2434 36.0373   1
  22  -4  -4-7.64414 34.4615   1
 -22  -4   4-15.0354 38.1435   1
 -22   4   4 7.17793 36.8958   1
  21   4  -4 1084.71 89.6294   1
  21  -4  -4 892.711 85.5315   1
 -21  -4   4 889.896 85.9835   1
 -21   4   4 986.566 87.2731   1
  20   4  -4 193.214 45.8042   1
  20  -4  -4 259.266 47.8687   1
 -20  -4   4 193.756 45.9279   1
 -20   4   4 172.176 42.9541   1
  19   4  -4 4134.51 231.107   1
  19  -4  -4 3775.84 224.935   1
 -19  -4   4 4476.61 234.988   1
 -19   4   4 4035.09 225.004   1
  18   4  -4 285.108 47.9921   1
  18  -4  -4 253.810 45.1548   1
 -18  -4   4 287.006 51.2319   1
 -18   4   4 256.960 44.4983   1
  17   4  -4 20.5349 29.3354   1
 -17   4   4 67.5128 31.6039   1
  17  -4  -4 108.365 33.2361   1
 -17  -4   4-6.97767 29.9018   1
 -16   4   4 29.1387 25.3860   1
  16   4  -4-6.64816 28.4370   1
 -16  -4   4-19.9488 30.9644   1
  16  -4  -4 30.2305 30.2741   1
  15   4  -4 13.0045 30.7495   1
 -14   4   4 7318.18 345.221   1
  14  -4  -4 6828.75 344.056   1
 -14  -4   4 7067.86 349.783   1
  13   4  -4 21454.0 968.785   1
 -13   4   4 22117.9 957.851   1
 -13  -4   4 20514.8 961.868   1
  13  -4  -4 21256.2 959.355   1
  12   4  -4 508.153 54.0735   1
  12  -4  -4 406.694 44.1106   1
 -12   4   4 442.056 44.6264   1
 -12  -4   4 470.815 50.2604   1
  11  -4  -4 11848.6 587.829   1
 -11   4   4 13810.3 589.414   1
  11   4  -4 12654.6 595.638   1
 -11  -4   4 13382.3 596.120   1
  10  -4  -4 11839.5 528.357   1
 -10   4   4 12208.9 528.763   1
 -10  -4   4 10887.3 533.415   1
  10   4  -4 11172.6 535.762   1
   9  -4  -4 1601.93 95.6021   1
  -9  -4   4 1687.55 103.092   1
   9   4  -4 1698.07 104.963   1
  -8  -4   4 669.315 61.9814   1
   8   4  -4 925.947 66.1469   1
  -7  -4   4 2738.36 146.307   1
  -7   4   4 2681.82 136.132   1
   7   4  -4 2688.16 145.629   1
  -6  -4   4 7071.96 330.690   1
   6  -4  -4 7033.68 320.806   1
   6   4  -4 6959.55 331.028   1
  -6   4   4 6994.66 320.938   1
  -5  -4   4 53254.4 2308.64   1
   5   4  -4 51722.8 2306.51   1
  -5   4   4 52867.8 2297.18   1
   5  -4  -4 53817.0 2298.64   1
  -4  -4   4 15079.5 672.732   1
   4   4  -4 14534.0 671.228   1
  -4   4   4 16433.5 663.490   1
   4  -4  -4 14017.5 661.331   1
   3  -4  -4 28743.6 1313.36   1
  -3   4   4 31160.5 1313.45   1
   3   4  -4 30671.1 1322.32   1
  -3  -4   4 30174.0 1322.92   1
   2  -4  -4 81870.9 3610.40   1
  -2   4   4 86665.8 3611.01   1
   2   4  -4 79663.7 3617.06   1
  -2  -4   4 85555.1 3621.00   1
   1   4  -4 8888.11 428.557   1
  -1   4   4 9477.49 422.320   1
   0  -4   4 46748.7 1985.73   1
   0   4  -4 45671.5 1984.22   1
   0  -4  -4 46134.5 1979.13   1
   0   4   4 43433.7 1980.74   1
   1  -4   4 101.519 29.3132   1
  -1   4  -4 36.1266 21.8056   1
   2  -4   4 732.804 60.2657   1
  -2   4  -4 698.937 59.5188   1
  -2  -4  -4 807.268 56.8819   1
   2   4   4 771.991 57.1556   1
   3  -4   4 56437.0 2528.29   1
  -3   4  -4 61013.5 2531.54   1
  -3  -4  -4 56903.9 2527.69   1
   3   4   4 58031.0 2528.79   1
   4  -4   4 74500.0 3239.99   1
  -4   4  -4 72124.7 3239.45   1
  -4  -4  -4 75295.1 3237.38   1
   4   4   4 75857.1 3240.73   1
   5  -4   4 32023.9 1427.75   1
   5   4   4 34100.4 1430.43   1
  -5   4  -4 34030.5 1428.08   1
  -5  -4  -4 29391.9 1424.50   1
   6  -4   4 2250.00 141.042   1
   6   4   4 2483.88 143.715   1
  -6   4  -4 2610.58 144.330   1
  -6  -4  -4 2446.26 141.314   1
   7  -4   4 4997.14 257.848   1
   7   4   4 5400.49 261.145   1
  -7  -4  -4 4902.29 256.503   1
  -7   4  -4 4893.15 255.209   1
  -8   4  -4 19085.9 846.288   1
   8  -4   4 18576.4 848.731   1
  -8  -4  -4 18650.0 849.593   1
   8   4   4 18307.6 847.662   1
  -9   4  -4 2189.20 137.158   1
   9  -4   4 2406.04 142.162   1
  -9  -4  -4 2505.34 144.394   1
   9   4   4 2120.66 138.551   1
 -10   4  -4 136.165 37.9724   1
  10  -4   4 68.6149 29.3383   1
 -10  -4  -4 56.6631 30.5000   1
  10   4   4 141.131 37.5660   1
 -11   4  -4 2482.55 152.937   1
  11  -4   4 2468.46 153.680   1
 -11  -4  -4 2454.14 156.991   1
  11   4   4 2842.40 160.692   1
 -12   4  -4-12.8374 27.9557   1
  12  -4   4 13.3415 23.9330   1
 -12  -4  -4-34.4338 36.7353   1
  12   4   4 33.8577 33.9027   1
 -13  -4  -4 2483.70 145.876   1
  13   4   4 1777.56 133.013   1
 -14   4  -4 1260.00 101.479   1
  14  -4   4 1354.58 105.221   1
 -14  -4  -4 1597.60 111.684   1
  14   4   4 1357.76 105.871   1
 -15   4  -4 214.204 42.3066   1
  15  -4   4 194.513 43.9705   1
 -15  -4  -4 421.086 55.0692   1
  15   4   4 344.159 54.5306   1
 -16   4  -4 1271.42 105.951   1
  16  -4   4 1464.36 110.614   1
 -16  -4  -4 1424.80 108.017   1
  16   4   4 1388.22 108.657   1
 -17   4  -4 529.510 63.6512   1
  17  -4   4 446.191 61.6660   1
 -17  -4  -4 577.687 66.7412   1
  17   4   4 543.107 67.1527   1
 -18   4  -4 1231.11 103.156   1
 -18  -4  -4 1547.73 112.073   1
  18  -4   4 1248.40 105.684   1
  18   4   4 1678.09 118.174   1
 -19   4  -4 331.439 53.6671   1
  19  -4   4 241.934 49.7467   1
 -20   4  -4 7.02277 36.1240   1
  20  -4   4 67.6676 41.5359   1
 -20  -4  -4 21.3290 33.6440   1
  20   4   4 38.5685 33.6236   1
 -21   4  -4 55.7365 34.4207   1
  21  -4   4-7.43383 27.3809   1
 -22   4  -4 27.6032 39.3936   1
  22  -4   4 29.4477 34.3256   1
 -22  -4  -4 47.5798 29.1269   1
  22   4   4 52.5736 33.9076   1
 -23  -4  -4-6.36032 33.1118   1
  23   4   4 30.7109 38.4414   1
 -24   4  -4 60.2682 33.9978   1
  24  -4   4-7.09568 28.0349   1
 -26  -5   4 42.6583 35.6214   1
  26   5  -4 15.6544 36.4691   1
 -25  -5   4 188.005 48.4043   1
  25   5  -4 220.085 52.4852   1
 -24  -5   4 82.7364 44.2793   1
  24   5  -4 30.5859 37.3146   1
 -23   5   4-7.57740 35.2911   1
  23  -5  -4 31.7836 37.0064   1
 -23  -5   4 45.4197 35.2565   1
  23   5  -4 7.65999 36.2284   1
 -22   5   4 14.8636 38.2072   1
  22   5  -4-7.69432 32.9151   1
  22  -5  -4 15.6112 36.9136   1
 -22  -5   4 45.6710 41.5644   1
  21  -5  -4 816.020 81.1411   1
  21   5  -4 682.524 78.8681   1
 -21  -5   4 927.766 87.6928   1
 -21   5   4 939.657 84.5229   1
 -20   5   4 126.797 43.2613   1
  20   5  -4 232.453 46.9161   1
 -20  -5   4 165.437 46.9205   1
  20  -5  -4 170.707 43.4148   1
  19   5  -4 1752.25 128.026   1
 -19  -5   4 1867.32 129.752   1
 -18   5   4 1336.13 104.389   1
  18  -5  -4 1272.82 102.116   1
  18   5  -4 1276.63 101.684   1
 -18  -5   4 1463.86 109.027   1
  17  -5  -4 5557.21 275.046   1
 -17   5   4 4773.15 266.296   1
  16  -5  -4 435.915 54.3543   1
  16   5  -4 335.582 52.5454   1
 -16   5   4 393.402 51.8140   1
  15   5  -4 20.2460 32.8852   1
  15  -5  -4 24.0063 26.1679   1
 -15  -5   4 51.1466 34.1254   1
 -15   5   4 23.1089 24.7390   1
  14   5  -4 245.785 43.2953   1
 -14   5   4 189.573 34.2576   1
  14  -5  -4 144.992 33.0596   1
 -14  -5   4 158.357 36.2927   1
  13   5  -4 1473.51 102.389   1
  13  -5  -4 1453.79 96.3820   1
 -13   5   4 1257.41 90.4518   1
 -13  -5   4 1333.58 97.2201   1
  12   5  -4 39.9809 29.4660   1
 -12   5   4 51.4666 23.2427   1
  12  -5  -4 57.8735 24.2766   1
 -12  -5   4 90.3494 30.9327   1
  11  -5  -4 2581.14 142.831   1
 -11  -5   4 2402.25 147.709   1
  11   5  -4 2817.92 153.821   1
 -11   5   4 2545.38 142.242   1
  10  -5  -4 15144.2 744.892   1
 -10  -5   4 16570.9 756.183   1
  10   5  -4 17234.7 759.472   1
 -10   5   4 17884.8 749.512   1
   9  -5  -4 35575.6 1532.06   1
  -9  -5   4 35007.3 1540.14   1
   9   5  -4 35977.3 1542.62   1
  -9   5   4 33332.4 1529.13   1
   8   5  -4 13200.6 629.435   1
  -8  -5   4 14014.7 632.340   1
   8  -5  -4 14131.9 622.326   1
  -7  -5   4 30530.8 1325.77   1
   7   5  -4 29367.0 1324.86   1
  -6   5   4 16687.8 734.675   1
   6   5  -4 16696.4 745.521   1
  -6  -5   4 16201.2 746.045   1
  -5   5   4 744.402 50.5789   1
   5   5  -4 655.219 54.9193   1
  -5  -5   4 723.305 58.0133   1
   5  -5  -4 734.245 51.2130   1
  -4   5   4 1665.86 90.6644   1
   4   5  -4 1735.51 101.173   1
  -4  -5   4 1569.07 98.9616   1
   4  -5  -4 1668.62 91.7094   1
   3   5  -4 118844. 5150.04   1
  -3   5   4 115471. 5140.87   1
   3  -5  -4 120725. 5142.84   1
  -3  -5   4 121976. 5151.51   1
   2   5  -4 43664.3 1839.39   1
   2  -5  -4 42571.9 1832.20   1
  -2  -5   4 45537.7 1841.80   1
   1   5  -4 156.947 32.1647   1
  -1  -5   4 177.240 32.2664   1
   0   5  -4 2408.71 130.420   1
   0  -5   4 2231.14 131.722   1
   0  -5  -4 2378.26 126.167   1
   0   5   4 2284.90 124.851   1
   1  -5   4 11012.2 524.644   1
  -1   5  -4 10976.5 524.057   1
  -1  -5  -4 11473.4 521.375   1
   1   5   4 12161.6 522.869   1
   2  -5   4 3139.22 170.345   1
  -2   5  -4 3426.95 170.666   1
  -2  -5  -4 3123.69 166.243   1
   2   5   4 3039.47 166.170   1
   3  -5   4 79015.8 3465.31   1
  -3   5  -4 80429.2 3464.43   1
  -3  -5  -4 77797.5 3461.97   1
   3   5   4 81352.7 3463.09   1
   4  -5   4 1371.78 90.6795   1
  -4   5  -4 1377.09 89.5183   1
  -4  -5  -4 1187.71 86.0830   1
   4   5   4 1308.05 88.3562   1
   5  -5   4 825.180 68.1369   1
  -5   5  -4 963.720 73.3750   1
  -5  -5  -4 862.617 71.9889   1
   5   5   4 1084.74 78.5856   1
   6  -5   4 210.720 38.9628   1
  -6   5  -4 140.830 32.9205   1
  -6  -5  -4 150.196 29.4852   1
   6   5   4 185.351 35.7739   1
   8  -5   4 4349.25 225.493   1
   8   5   4 3769.73 221.219   1
  -8   5  -4 4364.89 223.144   1
  -8  -5  -4 4167.29 223.876   1
   9  -5   4 14678.7 694.324   1
   9   5   4 14684.2 694.365   1
  -9   5  -4 15533.5 695.163   1
  -9  -5  -4 15095.1 695.165   1
  10  -5   4 2121.06 133.261   1
  10   5   4 1951.81 130.399   1
 -10   5  -4 1772.25 125.492   1
 -10  -5  -4 2165.12 133.879   1
  11  -5   4 1442.83 109.407   1
  11   5   4 1535.39 109.974   1
 -11  -5  -4 1477.76 107.878   1
 -11   5  -4 1512.00 107.875   1
  12  -5   4 6911.52 355.658   1
 -12   5  -4 7255.75 356.074   1
 -13   5  -4 60.3386 33.1821   1
  13   5   4 62.2433 35.1591   1
  13  -5   4 35.3337 35.4488   1
 -13  -5  -4 43.5721 36.9118   1
  14  -5   4 1496.38 110.983   1
 -14  -5  -4 1579.97 116.819   1
  14   5   4 1502.07 113.584   1
 -14   5  -4 1513.91 110.150   1
  15   5   4 1476.27 108.072   1
 -15  -5  -4 1183.26 100.840   1
  15  -5   4 1200.48 100.181   1
 -15   5  -4 1282.69 100.315   1
 -16   5  -4 176.615 41.6471   1
  16   5   4 178.881 47.9794   1
 -16  -5  -4 97.2434 44.0371   1
  17   5   4 45.0650 34.5084   1
  17  -5   4 60.3518 39.8355   1
 -17  -5  -4 66.8661 33.0233   1
  18  -5   4 1208.45 101.173   1
 -18   5  -4 1408.93 103.877   1
  18   5   4 1236.73 102.200   1
 -18  -5  -4 1133.91 99.1820   1
  19   5   4 209.834 49.5269   1
 -19  -5  -4 93.2881 39.6706   1
  20   5   4 46.6132 32.6225   1
  20  -5   4 22.8103 34.2944   1
 -20  -5  -4 7.08188 28.5757   1
 -20   5  -4 21.7194 34.2481   1
  21   5   4-53.3931 43.5013   1
 -21  -5  -4 13.9540 34.4623   1
 -21   5  -4-14.3940 34.0358   1
  22   5   4 37.1853 32.9749   1
  22  -5   4 7.38861 37.9878   1
 -22  -5  -4 6.83233 29.7689   1
 -22   5  -4 21.3172 36.5341   1
  23   5   4 93.7455 39.5507   1
  23  -5   4 86.5381 41.2955   1
 -23   5  -4 83.0998 36.6904   1
  26   6  -4 106.035 40.0504   1
 -26  -6   4 50.3484 35.6709   1
  25   6  -4 127.951 42.2246   1
 -25  -6   4 66.5801 41.5097   1
  24   6  -4 380.049 56.8818   1
 -24  -6   4 429.850 62.0043   1
  23   6  -4 61.7402 40.2612   1
 -23  -6   4 60.8940 40.6883   1
  22   6  -4-15.1310 34.6710   1
 -22  -6   4 7.66823 35.7041   1
 -22   6   4 14.9189 32.4887   1
  21   6  -4 149.763 45.8313   1
  21  -6  -4 215.509 47.0785   1
 -21  -6   4 166.918 47.2560   1
 -21   6   4 131.340 40.8938   1
  20  -6  -4 503.104 64.0149   1
 -20   6   4 463.217 60.8220   1
  19   6  -4 14.5950 34.5425   1
 -19   6   4 27.7025 32.2869   1
  19  -6  -4 80.1855 39.3776   1
 -19  -6   4 30.5686 39.3152   1
  18   6  -4 44.4917 31.2672   1
 -18   6   4 80.5902 36.7905   1
 -18  -6   4 73.1413 33.6542   1
  18  -6  -4 91.2597 36.6677   1
  17   6  -4 340.134 53.4352   1
  17  -6  -4 289.117 46.3522   1
 -17   6   4 369.705 51.6522   1
 -17  -6   4 282.735 49.5603   1
  16  -6  -4 673.101 68.1213   1
 -16   6   4 698.511 68.8792   1
  15  -6  -4 2840.23 164.349   1
 -15  -6   4 2862.92 167.634   1
 -15   6   4 2663.90 160.305   1
  14   6  -4 2889.87 173.747   1
 -14  -6   4 2962.63 172.707   1
  13  -6  -4 5096.60 268.926   1
 -13   6   4 5713.52 273.528   1
  13   6  -4 5405.97 278.308   1
 -13  -6   4 5247.51 276.509   1
  12  -6  -4 1297.41 89.9449   1
 -12   6   4 1431.48 91.4290   1
  12   6  -4 1121.04 91.0245   1
 -12  -6   4 1210.62 92.9089   1
  11  -6  -4 956.704 74.2339   1
 -11   6   4 969.779 72.9151   1
  11   6  -4 1104.20 83.2628   1
 -11  -6   4 972.228 80.0273   1
 -10   6   4 1500.22 97.8687   1
  10  -6  -4 1625.08 102.003   1
   9  -6  -4 664.936 56.7125   1
  -9   6   4 796.335 58.7898   1
  -9  -6   4 741.449 63.4868   1
   9   6  -4 590.139 58.8994   1
  -8  -6   4 338.491 43.3610   1
  -8   6   4 254.052 33.5520   1
   8  -6  -4 316.078 36.6975   1
   8   6  -4 261.654 36.7748   1
   7  -6  -4 18.9406 17.6624   1
   7   6  -4 39.0845 24.8061   1
  -7  -6   4 9.88471 21.1584   1
  -6   6   4 2370.44 123.682   1
   6   6  -4 2138.61 130.318   1
  -6  -6   4 2087.99 130.828   1
   6  -6  -4 2411.30 126.423   1
  -5   6   4 310.647 33.8282   1
   5   6  -4 268.343 35.9328   1
  -5  -6   4 280.392 37.5563   1
  -4   6   4 26387.7 1190.67   1
   4   6  -4 26290.1 1199.27   1
  -4  -6   4 27283.3 1201.05   1
   4  -6  -4 28232.7 1192.52   1
   3   6  -4 24600.0 1104.01   1
  -3   6   4 24055.4 1095.99   1
   3  -6  -4 25881.4 1099.30   1
  -3  -6   4 25043.8 1105.99   1
   2   6  -4 55264.9 2283.06   1
  -2   6   4 50682.3 2273.39   1
   2  -6  -4 50220.4 2275.08   1
  -2  -6   4 53627.7 2283.39   1
   1   6  -4 37535.7 1640.12   1
  -1   6   4 38825.8 1635.65   1
   1  -6  -4 37031.4 1634.30   1
  -1  -6   4 35543.4 1640.77   1
   0   6  -4 21247.3 912.060   1
   0  -6  -4 21301.3 907.658   1
   0   6   4 18898.9 903.155   1
   0  -6   4 20143.2 912.519   1
   1  -6   4 5495.30 284.616   1
  -1  -6  -4 5882.99 280.059   1
   1   6   4 5857.26 279.992   1
   2  -6   4 7328.05 362.511   1
  -2  -6  -4 8462.69 363.144   1
   2   6   4 8114.89 362.740   1
   3  -6   4 15062.7 669.518   1
  -3   6  -4 14775.5 667.083   1
  -3  -6  -4 14433.1 665.092   1
   3   6   4 14178.5 667.011   1
   4  -6   4 28068.7 1220.34   1
  -4   6  -4 27429.0 1217.41   1
  -4  -6  -4 26290.2 1215.04   1
   4   6   4 27659.5 1217.37   1
   5  -6   4 2907.95 169.984   1
  -5   6  -4 3164.64 170.404   1
  -5  -6  -4 2867.64 168.055   1
   5   6   4 3206.68 171.826   1
   7  -6   4 266.839 41.8971   1
  -7   6  -4 277.717 44.7297   1
  -7  -6  -4 199.857 37.1075   1
   7   6   4 194.124 37.9744   1
   8  -6   4 5602.64 289.649   1
  -8  -6  -4 5417.50 288.104   1
  -8   6  -4 6063.65 293.219   1
   8   6   4 5725.09 293.735   1
   9  -6   4 3512.91 201.675   1
  -9  -6  -4 3887.08 205.291   1
  -9   6  -4 3454.88 200.097   1
   9   6   4 3615.11 203.657   1
  10  -6   4 4207.90 240.753   1
 -10  -6  -4 4765.99 246.478   1
 -10   6  -4 4797.52 245.816   1
  10   6   4 4391.92 245.894   1
  11  -6   4 633.837 69.7979   1
 -11  -6  -4 688.303 70.9338   1
 -11   6  -4 681.878 69.5747   1
  11   6   4 858.876 76.6710   1
  12   6   4 490.454 59.8957   1
 -12  -6  -4 507.859 61.1717   1
  13   6   4 109.593 40.4573   1
  13  -6   4 64.7546 34.1581   1
 -13  -6  -4 21.6814 34.8214   1
 -13   6  -4 89.4398 33.1622   1
  14   6   4 94.0384 39.3080   1
 -14   6  -4 140.703 37.3565   1
 -14  -6  -4 73.6698 38.1408   1
  14  -6   4 109.937 38.8949   1
 -15  -6  -4 1522.11 117.479   1
 -15   6  -4 1585.52 115.173   1
  15   6   4 1657.99 120.860   1
  16   6   4 4792.86 262.770   1
 -16  -6  -4 4810.41 262.662   1
  17   6   4 218.625 48.6637   1
 -17   6  -4 377.838 58.8569   1
  17  -6   4 364.412 56.7379   1
 -17  -6  -4 294.970 51.8893   1
  18  -6   4 1249.01 99.7813   1
 -18   6  -4 1099.43 94.8382   1
  19   6   4 74.9119 42.3787   1
  19  -6   4 121.877 43.5425   1
 -19  -6  -4 58.9954 39.4522   1
 -19   6  -4 28.9452 39.1730   1
  20   6   4 52.9959 34.4734   1
  20  -6   4 158.952 43.8789   1
 -20  -6  -4 137.088 39.6898   1
 -20   6  -4 114.937 42.5021   1
  21   6   4 53.1407 33.1565   1
  21  -6   4 22.4815 36.5747   1
 -21  -6  -4 69.5699 36.3003   1
 -21   6  -4 77.7689 41.2220   1
  22   6   4 37.0852 40.9543   1
  22  -6   4-44.1335 39.2379   1
 -22  -6  -4 26.9589 33.7454   1
 -22   6  -4 6.95489 41.2814   1
  23  -6   4 14.3096 35.3422   1
 -23   6  -4 20.5470 39.0638   1
  26   7  -4-14.6228 34.5706   1
 -26  -7   4 7.17998 37.3768   1
  25   7  -4 22.3399 31.2721   1
 -25  -7   4 29.5280 39.8581   1
  24   7  -4-38.1112 40.1748   1
 -24  -7   4 15.0345 39.6217   1
  23   7  -4 256.187 52.5424   1
 -23  -7   4 434.801 63.6075   1
 -22   7   4 137.161 43.8524   1
  21  -7  -4 22.3608 33.6243   1
 -21  -7   4 22.7591 36.4299   1
 -21   7   4 22.4863 35.9937   1
  21   7  -4 46.2975 39.6813   1
  20  -7  -4 313.579 49.9305   1
 -20  -7   4 331.840 59.8028   1
 -20   7   4 322.937 53.7380   1
  20   7  -4 305.252 56.1594   1
  19  -7  -4 98.1831 39.4574   1
 -19  -7   4 97.7578 38.9644   1
 -19   7   4 150.280 40.2502   1
 -18  -7   4 762.934 78.4825   1
 -18   7   4 885.855 80.4022   1
  18  -7  -4 714.207 73.1752   1
  18   7  -4 718.138 76.6568   1
 -17  -7   4 1356.54 101.555   1
  17  -7  -4 1078.91 93.0163   1
  17   7  -4 1261.67 100.735   1
 -17   7   4 1121.19 94.4383   1
  16  -7  -4 32.6806 32.3429   1
 -16   7   4 25.7079 29.9937   1
  16   7  -4 80.6835 36.7794   1
 -16  -7   4 55.2669 32.7280   1
 -15   7   4 3262.61 190.217   1
  15  -7  -4 3554.20 194.592   1
  14  -7  -4 104.921 35.0641   1
 -14   7   4 52.6006 29.5440   1
  14   7  -4 121.778 37.5767   1
 -14  -7   4 106.645 34.0637   1
  13   7  -4 6157.85 328.830   1
 -13  -7   4 6992.33 335.408   1
  12  -7  -4 1477.25 102.250   1
 -12   7   4 1359.39 97.2787   1
  12   7  -4 1598.46 107.628   1
 -12  -7   4 1355.67 102.505   1
  11  -7  -4 5199.38 275.161   1
 -11   7   4 5282.91 272.707   1
  11   7  -4 5736.25 285.931   1
 -11  -7   4 5691.20 282.287   1
  10  -7  -4 730.573 63.1115   1
 -10   7   4 737.198 61.5504   1
 -10  -7   4 664.012 64.7410   1
  10   7  -4 693.170 66.6010   1
  -9  -7   4 5.74990 25.9220   1
   9  -7  -4 4.72125 22.6593   1
  -9   7   4-13.6528 21.5182   1
   9   7  -4 17.1444 23.5190   1
  -8   7   4 2831.47 145.584   1
   8  -7  -4 2364.87 142.821   1
  -7   7   4 218.549 35.3389   1
   7   7  -4 231.010 39.6409   1
  -7  -7   4 193.669 38.1817   1
   7  -7  -4 214.493 35.2238   1
  -6   7   4 183.672 29.7350   1
   6   7  -4 232.116 37.6188   1
  -6  -7   4 193.115 37.3105   1
   6  -7  -4 151.264 27.9453   1
  -5   7   4 2146.67 118.817   1
   5   7  -4 1982.82 124.166   1
  -5  -7   4 2124.05 127.112   1
   5  -7  -4 2039.57 118.817   1
   4   7  -4 4597.77 232.278   1
  -4   7   4 4694.82 225.080   1
  -4  -7   4 4265.98 230.229   1
   4  -7  -4 4381.75 224.364   1
   3   7  -4 6410.24 331.814   1
  -3   7   4 7553.66 330.606   1
  -3  -7   4 6685.04 335.831   1
   2   7  -4 1152.65 79.8620   1
  -2   7   4 1137.00 75.6749   1
   2  -7  -4 1031.60 74.5652   1
  -2  -7   4 1056.44 79.3974   1
   1   7  -4 238.702 35.5451   1
  -1   7   4 319.189 39.1412   1
   1  -7  -4 231.531 34.3598   1
  -1  -7   4 249.663 37.9611   1
   0   7   4 2087.21 130.661   1
   0  -7  -4 2144.85 132.904   1
   0  -7   4 2483.15 141.122   1
   1  -7   4 11409.2 515.830   1
  -1  -7  -4 11466.8 509.744   1
   1   7   4 11560.6 509.000   1
   2  -7   4 12699.8 552.397   1
  -2  -7  -4 11130.6 543.720   1
   2   7   4 11702.8 545.711   1
   3   7   4 38.6748 26.1646   1
  -3  -7  -4 36.2086 24.8686   1
  -3   7  -4 52.7193 23.4134   1
   3  -7   4 10.9871 20.2745   1
  -4  -7  -4 786.460 69.3512   1
   4   7   4 912.143 73.7821   1
  -5   7  -4 2732.71 156.694   1
   5  -7   4 2532.11 155.799   1
   6   7   4 530.017 56.5955   1
  -6  -7  -4 468.696 53.6044   1
  -6   7  -4 626.631 62.0278   1
   6  -7   4 596.836 61.6877   1
   7   7   4 956.666 84.6529   1
  -7  -7  -4 1049.27 83.5153   1
  -7   7  -4 978.787 81.4002   1
   7  -7   4 835.016 80.7285   1
   8   7   4 2317.43 156.066   1
   8  -7   4 2860.86 160.699   1
  -8   7  -4 2708.80 158.489   1
  -8  -7  -4 2515.86 156.087   1
   9  -7   4 583.565 62.3249   1
   9   7   4 620.670 66.6003   1
  -9  -7  -4 694.170 66.5547   1
  -9   7  -4 712.011 66.9862   1
  10  -7   4 606.867 65.5415   1
  10   7   4 893.946 79.3269   1
 -10   7  -4 715.679 71.5016   1
 -10  -7  -4 826.192 76.7134   1
 -11  -7  -4 632.834 70.5807   1
  11   7   4 679.018 73.6589   1
  12  -7   4 2793.64 169.482   1
  12   7   4 2908.97 174.263   1
 -12  -7  -4 2580.19 168.863   1
 -12   7  -4 2820.26 169.277   1
  13  -7   4 206.720 46.1003   1
  13   7   4 158.319 44.2005   1
 -13   7  -4 288.593 50.1093   1
 -13  -7  -4 257.183 48.3990   1
  14   7   4 59.9772 39.1439   1
 -14  -7  -4 119.552 41.3663   1
 -14   7  -4 42.7837 31.7496   1
  15   7   4 492.817 64.0696   1
  15  -7   4 420.598 60.4094   1
 -15  -7  -4 486.563 64.8025   1
 -16  -7  -4 503.186 64.5227   1
 -16   7  -4 408.342 59.2453   1
  16   7   4 492.673 60.8409   1
 -17  -7  -4 342.336 54.9907   1
  17  -7   4 351.750 56.9030   1
 -17   7  -4 351.380 56.0768   1
  17   7   4 386.381 53.7067   1
 -18  -7  -4 180.970 43.0759   1
  18   7   4 181.276 43.5924   1
 -18   7  -4 131.766 42.7082   1
  18  -7   4 119.866 40.0504   1
  19   7   4 22.3962 30.7445   1
 -19  -7  -4 51.7272 31.0346   1
 -19   7  -4 14.5740 33.4139   1
  19  -7   4 7.46346 33.1011   1
  20   7   4 51.5449 35.0662   1
 -20  -7  -4 130.628 39.8412   1
 -20   7  -4 79.2137 40.8490   1
  20  -7   4 125.538 42.7514   1
  21   7   4 59.0823 38.9647   1
 -21  -7  -4 49.2216 39.2953   1
 -21   7  -4 7.11982 39.3530   1
  21  -7   4 51.0219 38.4570   1
 -22  -7  -4 47.0930 37.9715   1
  22   7   4-14.6978 37.7840   1
 -23   7  -4 6.83410 37.3134   1
  23  -7   4-20.7027 37.2475   1
  26   8  -4 21.5816 34.5314   1
 -26  -8   4 7.08751 39.1379   1
 -25  -8   4 7.30785 30.6721   1
  24   8  -4 7.39982 32.8009   1
 -24  -8   4 7.48560 38.4786   1
  23   8  -4 468.964 61.9295   1
 -23  -8   4 436.678 64.0831   1
  22   8  -4 53.9232 39.2470   1
 -22  -8   4 113.495 45.9023   1
  21   8  -4 67.4310 35.5710   1
 -21  -8   4 101.816 42.3936   1
 -21   8   4 52.7893 37.3811   1
  20   8  -4 130.903 39.5927   1
 -20   8   4 155.513 40.4810   1
  20  -8  -4 195.189 47.2220   1
 -20  -8   4 129.625 43.5022   1
  19   8  -4 93.2756 43.0579   1
 -19   8   4 43.4129 36.8754   1
  19  -8  -4 61.2365 36.9007   1
 -19  -8   4 135.254 46.8228   1
  18   8  -4 100.940 36.8894   1
 -18   8   4 42.3573 35.9994   1
  18  -8  -4 59.8546 33.3576   1
 -18  -8   4 110.130 33.8386   1
 -17   8   4 293.846 49.8333   1
  17  -8  -4 342.155 52.8663   1
  17   8  -4 282.509 53.8432   1
 -16   8   4 543.806 60.9928   1
  16  -8  -4 437.573 62.8656   1
 -16  -8   4 478.920 60.3416   1
  15   8  -4 50.4385 29.6742   1
 -15   8   4 19.3497 30.9752   1
  15  -8  -4-6.84141 29.2806   1
 -15  -8   4 28.0710 31.1254   1
 -14   8   4 539.902 60.4177   1
  14  -8  -4 741.041 70.1686   1
  13   8  -4 9760.38 492.923   1
 -13   8   4 10536.1 490.986   1
 -13  -8   4 10435.6 495.547   1
  13  -8  -4 10409.4 493.233   1
  12   8  -4 368.690 52.8457   1
 -12  -8   4 388.831 53.7118   1
  11  -8  -4 3039.37 183.232   1
 -11   8   4 3633.83 186.850   1
 -11  -8   4 3348.26 191.975   1
  11   8  -4 3427.10 193.963   1
 -10  -8   4 194.584 42.8121   1
  10  -8  -4 170.188 34.8517   1
 -10   8   4 221.424 37.0195   1
  10   8  -4 197.900 42.8744   1
  -9   8   4 425.845 48.5235   1
   9   8  -4 369.060 50.0787   1
  -9  -8   4 470.414 52.9489   1
   9  -8  -4 417.006 50.5276   1
  -8   8   4 240.535 36.3260   1
   8   8  -4 308.714 42.6129   1
  -8  -8   4 168.979 37.1444   1
   8  -8  -4 204.470 34.8122   1
  -7   8   4 22043.8 895.327   1
   7   8  -4 20843.1 903.411   1
   7  -8  -4 20343.2 895.306   1
  -6   8   4 3068.36 172.899   1
   6   8  -4 3240.66 179.894   1
  -6  -8   4 3235.00 181.081   1
   6  -8  -4 3397.65 176.758   1
  -5   8   4 8922.17 412.526   1
   5  -8  -4 8590.45 411.950   1
   4  -8  -4 839.517 67.7111   1
   3   8  -4 9193.93 441.018   1
  -3   8   4 9520.16 435.737   1
   3  -8  -4 9781.53 437.712   1
  -3  -8   4 8541.27 439.868   1
   2   8  -4 611.465 58.6147   1
  -2   8   4 508.884 50.8397   1
  -2  -8   4 551.313 55.5513   1
   1   8  -4 2698.20 163.187   1
  -1   8   4 2936.18 161.749   1
   1  -8  -4 2925.51 162.798   1
  -1  -8   4 3280.92 170.747   1
   0   8   4 133.749 29.5019   1
   0  -8  -4 161.136 34.2478   1
   1   8   4 29830.7 1322.39   1
  -1  -8  -4 29730.5 1323.59   1
   2   8   4 2961.09 171.333   1
   2  -8   4 3092.12 175.448   1
  -2   8  -4 3245.58 174.721   1
  -2  -8  -4 3118.13 172.769   1
   3  -8   4 14924.8 651.547   1
  -3   8  -4 13045.1 647.714   1
   4  -8   4 10099.1 485.095   1
  -4   8  -4 9752.13 481.678   1
   4   8   4 10240.1 484.720   1
  -4  -8  -4 10628.4 484.625   1
   5  -8   4 4895.99 264.106   1
  -5   8  -4 5026.02 264.150   1
   5   8   4 5357.36 266.749   1
  -5  -8  -4 5130.65 263.623   1
   6  -8   4-6.42453 30.4210   1
  -6   8  -4 92.1541 35.7938   1
   6   8   4 37.4197 31.6859   1
  -6  -8  -4 37.2083 23.4479   1
   7  -8   4 20190.5 907.390   1
  -7   8  -4 19628.3 904.370   1
   7   8   4 19444.1 904.229   1
  -7  -8  -4 20122.6 905.454   1
   8  -8   4 782.509 73.6192   1
  -8   8  -4 690.046 72.1564   1
   8   8   4 733.568 70.6764   1
  -8  -8  -4 754.385 72.2964   1
   9  -8   4 2217.50 146.935   1
  -9   8  -4 2376.74 147.470   1
   9   8   4 2198.09 146.616   1
  -9  -8  -4 2429.84 147.136   1
  10   8   4 361.257 56.3770   1
 -10  -8  -4 460.156 57.3206   1
  11  -8   4 490.082 62.2239   1
[truncated: 918,786 more chars]
