# Supplementary material for: Structural insight into the cooperativity of spin crossover compounds
Source: Acta Crystallogr B Struct Sci Cryst Eng Mater. 2023 Aug 11;79(Pt 5):354–67. doi: 10.1107/S2052520623005814 (PMC10552598; doi:10.1107/S2052520623005814)
Supplement: Supplementary file 4 [file b-79-00354-sup4.zip › Bia_Pmono_186K.cif]

data_SC2_186K
 
_audit_creation_method            'SHELXL-2018/3'
_shelx_SHELXL_version_number      '2018/3'
_chemical_name_systematic         ?
_chemical_name_common             ?
_chemical_melting_point           ?
_chemical_formula_moiety          ?
_chemical_formula_sum
 'C38 H28 Fe N6 S2' 
_chemical_formula_weight          688.63

loop_
 _atom_type_symbol
 _atom_type_description
 _atom_type_scat_dispersion_real
 _atom_type_scat_dispersion_imag
 _atom_type_scat_source
 'C'  'C'   0.0024   0.0013
 'International Tables Vol C Tables 4.2.6.8 and 6.1.1.4'
 'H'  'H'   0.0000   0.0000
 'International Tables Vol C Tables 4.2.6.8 and 6.1.1.4'
 'N'  'N'   0.0049   0.0027
 'International Tables Vol C Tables 4.2.6.8 and 6.1.1.4'
 'S'  'S'   0.1051   0.1002
 'International Tables Vol C Tables 4.2.6.8 and 6.1.1.4'
 'Fe'  'Fe'   0.3265   0.6960
 'International Tables Vol C Tables 4.2.6.8 and 6.1.1.4'
 
_space_group_crystal_system       monoclinic
_space_group_IT_number            14
_space_group_name_H-M_alt         'P 21/c'
_space_group_name_Hall            '-P 2ybc'
 
_shelx_space_group_comment
;
The symmetry employed for this shelxl refinement is uniquely defined
by the following loop, which should always be used as a source of
symmetry information in preference to the above space-group names.
They are only intended as comments.
;
 
loop_
 _space_group_symop_operation_xyz
 'x, y, z'
 '-x, y+1/2, -z+1/2'
 '-x, -y, -z'
 'x, -y-1/2, z-1/2'
 
_cell_length_a                    17.39660(10)
_cell_length_b                    12.26440(10)
_cell_length_c                    16.92370(10)
_cell_angle_alpha                 90
_cell_angle_beta                  115.8166(9)
_cell_angle_gamma                 90
_cell_volume                      3250.43(4)
_cell_formula_units_Z             4
_cell_measurement_temperature     293(2)
_cell_measurement_reflns_used     16804
_cell_measurement_theta_min       1.884
_cell_measurement_theta_max       32.82
 
_exptl_crystal_description        Needle
_exptl_crystal_colour             ?
_exptl_crystal_density_meas       ?
_exptl_crystal_density_method     ?
_exptl_crystal_density_diffrn     1.407          
_exptl_crystal_F_000              1424
_exptl_transmission_factor_min    ?
_exptl_transmission_factor_max    ?
_exptl_crystal_size_max           ?
_exptl_crystal_size_mid           ?
_exptl_crystal_size_min           ?
_exptl_absorpt_coefficient_mu     0.463
_shelx_estimated_absorpt_T_min    ?
_shelx_estimated_absorpt_T_max    ?
_exptl_absorpt_correction_type    ?
_exptl_absorpt_correction_T_min   ?
_exptl_absorpt_correction_T_max   ?
_exptl_absorpt_process_details    ?
_exptl_absorpt_special_details    ?
_diffrn_ambient_temperature       293(2)
_diffrn_radiation_wavelength      0.63582
_diffrn_radiation_type            Synchrotron
_diffrn_source                    ?
_diffrn_measurement_device_type   '4-circle diffractometer'
_diffrn_measurement_method        ?
_diffrn_detector_area_resol_mean  ?
_diffrn_reflns_number             24350
_diffrn_reflns_av_unetI/netI      0.0325
_diffrn_reflns_av_R_equivalents   0.0341
_diffrn_reflns_limit_h_min        -23
_diffrn_reflns_limit_h_max        23
_diffrn_reflns_limit_k_min        -16
_diffrn_reflns_limit_k_max        16
_diffrn_reflns_limit_l_min        -21
_diffrn_reflns_limit_l_max        21
_diffrn_reflns_theta_min          1.887
_diffrn_reflns_theta_max          25.079
_diffrn_reflns_theta_full         22.426
_diffrn_measured_fraction_theta_max   0.940
_diffrn_measured_fraction_theta_full  0.971
_diffrn_reflns_Laue_measured_fraction_max    0.940
_diffrn_reflns_Laue_measured_fraction_full   0.971
_diffrn_reflns_point_group_measured_fraction_max   0.940
_diffrn_reflns_point_group_measured_fraction_full  0.971
_reflns_number_total              7585
_reflns_number_gt                 6963
_reflns_threshold_expression      'I > 2\s(I)'
_reflns_Friedel_coverage          0.000
_reflns_Friedel_fraction_max      .
_reflns_Friedel_fraction_full     .
 
_reflns_special_details
;
 Reflections were merged by SHELXL according to the crystal
 class for the calculation of statistics and refinement.
 
 _reflns_Friedel_fraction is defined as the number of unique
 Friedel pairs measured divided by the number that would be
 possible theoretically, ignoring centric projections and
 systematic absences.
;
 
_computing_data_collection        ?
_computing_cell_refinement        ?
_computing_data_reduction         ?
_computing_structure_solution     ?
_computing_structure_refinement 'SHELXL-2018/3 (Sheldrick, 2018)'
_computing_molecular_graphics     ?
_computing_publication_material   ?
_refine_special_details           ?
_refine_ls_structure_factor_coef  Fsqd
_refine_ls_matrix_type            full
_refine_ls_weighting_scheme       calc
_refine_ls_weighting_details
'w=1/[\s^2^(Fo^2^)+(0.0516P)^2^+0.8522P] where P=(Fo^2^+2Fc^2^)/3'
_atom_sites_solution_primary      ?
_atom_sites_solution_secondary    ?
_atom_sites_solution_hydrogens    geom
_refine_ls_hydrogen_treatment     constr
_refine_ls_extinction_method      'SHELXL-2018/3 (Sheldrick 2018)'
_refine_ls_extinction_coef        0.0048(5)
_refine_ls_extinction_expression
 'Fc^*^=kFc[1+0.001xFc^2^\l^3^/sin(2\q)]^-1/4^'
_refine_ls_number_reflns          7585
_refine_ls_number_parameters      457
_refine_ls_number_restraints      73
_refine_ls_R_factor_all           0.0366
_refine_ls_R_factor_gt            0.0342
_refine_ls_wR_factor_ref          0.1002
_refine_ls_wR_factor_gt           0.0980
_refine_ls_goodness_of_fit_ref    1.061
_refine_ls_restrained_S_all       1.059
_refine_ls_shift/su_max           0.002
_refine_ls_shift/su_mean          0.000
 
loop_
 _atom_site_label
 _atom_site_type_symbol
 _atom_site_fract_x
 _atom_site_fract_y
 _atom_site_fract_z
 _atom_site_U_iso_or_equiv
 _atom_site_adp_type
 _atom_site_occupancy
 _atom_site_site_symmetry_order  
 _atom_site_calc_flag
 _atom_site_refinement_flags_posn
 _atom_site_refinement_flags_adp
 _atom_site_refinement_flags_occupancy
 _atom_site_disorder_assembly
 _atom_site_disorder_group
Fe01 Fe 0.75486(2) 0.28990(2) 0.81473(2) 0.03420(8) Uani 1 1 d . . . . .
S002 S 0.54634(3) 0.33243(3) 0.91729(3) 0.04377(11) Uani 1 1 d . . . . .
S001 S 0.94767(3) 0.13643(4) 1.07789(3) 0.05145(12) Uani 1 1 d . . . . .
N005 N 0.71353(8) 0.13855(9) 0.79455(7) 0.0329(2) Uani 1 1 d . . . . .
N006 N 0.79816(9) 0.43790(10) 0.82365(8) 0.0447(3) Uani 1 1 d . . . . .
N003 N 0.66935(8) 0.30294(9) 0.69163(8) 0.0348(2) Uani 1 1 d . . . . .
N004 N 0.83887(8) 0.26646(10) 0.76741(8) 0.0372(3) Uani 1 1 d . . . . .
N002 N 0.67195(9) 0.32509(12) 0.85797(9) 0.0452(3) Uani 1 1 d . . . . .
N001 N 0.83908(8) 0.25465(11) 0.93259(8) 0.0405(3) Uani 1 1 d . . . . .
C015 C 0.63586(10) 0.21242(11) 0.65535(9) 0.0375(3) Uani 1 1 d . . . . .
H015 H 0.598302 0.208317 0.596073 0.045 Uiso 1 1 calc R U . . .
C016 C 0.65909(9) 0.11722(11) 0.71063(9) 0.0356(3) Uani 1 1 d . . . . .
C003 C 0.64992(9) 0.39697(11) 0.63716(9) 0.0359(3) Uani 1 1 d . . . . .
C021 C 0.85091(10) 0.16733(12) 0.73063(10) 0.0376(3) Uani 1 1 d . . . . .
C024 C 0.86603(10) -0.02885(13) 0.65794(10) 0.0414(3) Uani 1 1 d D . . . .
C007 C 0.60297(10) 0.58194(12) 0.60867(10) 0.0409(3) Uani 1 1 d . . . . .
H007 H 0.583398 0.644554 0.625059 0.049 Uiso 1 1 calc R U . . .
C012 C 0.57139(12) 0.86511(14) 0.37298(12) 0.0500(4) Uani 1 1 d . . . . .
H012 H 0.563725 0.926969 0.338572 0.060 Uiso 1 1 calc R U . . .
C010 C 0.56202(10) 0.67230(13) 0.38577(10) 0.0423(3) Uani 1 1 d . . . . .
H010 H 0.547546 0.604217 0.359138 0.051 Uiso 1 1 calc R U . . .
C022 C 0.83269(11) 0.16211(13) 0.64309(10) 0.0433(3) Uani 1 1 d . . . . .
H022 H 0.815006 0.224233 0.608241 0.052 Uiso 1 1 calc R U . . .
C008 C 0.62232(10) 0.49095(12) 0.66175(10) 0.0394(3) Uani 1 1 d . . . . .
H008 H 0.616785 0.492902 0.713972 0.047 Uiso 1 1 calc R U . . .
C025 C 0.88382(10) -0.02151(13) 0.74591(10) 0.0420(3) Uani 1 1 d . . . . .
H025 H 0.900474 -0.083757 0.780711 0.050 Uiso 1 1 calc R U . . .
C002 C 0.61999(10) 0.32873(11) 0.88298(9) 0.0378(3) Uani 1 1 d . . . . .
C004 C 0.65797(10) 0.39475(12) 0.56000(10) 0.0405(3) Uani 1 1 d . . . . .
H004 H 0.676249 0.331491 0.543037 0.049 Uiso 1 1 calc R U . . .
C020 C 0.73582(10) 0.05591(12) 0.85121(10) 0.0391(3) Uani 1 1 d . . . . .
H020 H 0.772158 0.069539 0.909799 0.047 Uiso 1 1 calc R U . . .
C005 C 0.63901(11) 0.48612(12) 0.50781(10) 0.0420(3) Uani 1 1 d . . . . .
H005 H 0.644330 0.483665 0.455483 0.050 Uiso 1 1 calc R U . . .
C009 C 0.59556(10) 0.67999(12) 0.47623(10) 0.0382(3) Uani 1 1 d . . . . .
C017 C 0.62793(11) 0.01463(12) 0.68167(10) 0.0445(3) Uani 1 1 d . . . . .
H017 H 0.590475 0.002696 0.623146 0.053 Uiso 1 1 calc R U . . .
C006 C 0.61215(10) 0.58172(11) 0.53156(10) 0.0377(3) Uani 1 1 d . . . . .
C018 C 0.65311(12) -0.07015(13) 0.74075(11) 0.0477(4) Uani 1 1 d . . . . .
H018 H 0.633739 -0.140673 0.722784 0.057 Uiso 1 1 calc R U . . .
C001 C 0.88482(10) 0.20806(11) 0.99406(10) 0.0380(3) Uani 1 1 d . . . . .
C011 C 0.54971(11) 0.76405(15) 0.33444(11) 0.0479(4) Uani 1 1 d . . . . .
H011 H 0.526717 0.757504 0.273701 0.057 Uiso 1 1 calc R U . . .
C026 C 0.87738(10) 0.07566(13) 0.78281(10) 0.0403(3) Uani 1 1 d . . . . .
H026 H 0.890689 0.079636 0.842247 0.048 Uiso 1 1 calc R U . . .
C028 C 0.85858(12) 0.45079(14) 0.79468(11) 0.0512(4) Uani 1 1 d . . . . .
C014 C 0.61629(12) 0.78256(13) 0.51362(12) 0.0468(4) Uani 1 1 d . . . . .
H014 H 0.638631 0.789864 0.574263 0.056 Uiso 1 1 calc R U . . .
C013 C 0.60431(13) 0.87405(13) 0.46231(13) 0.0528(4) Uani 1 1 d . . . . .
H013 H 0.618701 0.942334 0.488585 0.063 Uiso 1 1 calc R U . . .
C023 C 0.84076(11) 0.06442(14) 0.60727(11) 0.0462(3) Uani 1 1 d . . . . .
H023 H 0.829044 0.061193 0.548204 0.055 Uiso 1 1 calc R U . . .
C027 C 0.87784(12) 0.35178(14) 0.76122(11) 0.0473(4) Uani 1 1 d . . . . .
H027 H 0.916327 0.350122 0.736615 0.057 Uiso 1 1 calc R U . . .
C019 C 0.70724(11) -0.04862(12) 0.82649(11) 0.0440(3) Uani 1 1 d . . . . .
H019 H 0.724562 -0.104467 0.867780 0.053 Uiso 1 1 calc R U . . .
C032 C 0.77518(13) 0.52452(14) 0.85620(12) 0.0571(5) Uani 1 1 d . . . . .
H032 H 0.733965 0.516549 0.876896 0.069 Uiso 1 1 calc R U . . .
C031 C 0.81107(19) 0.62481(16) 0.85972(16) 0.0777(7) Uani 1 1 d . . . . .
H031 H 0.793046 0.684294 0.881368 0.093 Uiso 1 1 calc R U . . .
C029 C 0.89784(17) 0.54938(17) 0.79764(16) 0.0739(6) Uani 1 1 d . . . . .
H029 H 0.939528 0.556031 0.777462 0.089 Uiso 1 1 calc R U . . .
C030 C 0.8731(2) 0.63816(17) 0.83167(18) 0.0890(9) Uani 1 1 d . . . . .
H030 H 0.898449 0.705939 0.835369 0.107 Uiso 1 1 calc R U . . .
C1A C 0.8728(8) -0.1335(5) 0.6167(8) 0.0463(15) Uani 0.56(3) 1 d DG . P A 1
C2A C 0.8314(7) -0.2219(7) 0.6326(6) 0.0640(18) Uani 0.56(3) 1 d G . P A 1
H2A H 0.797454 -0.211699 0.661792 0.077 Uiso 0.56(3) 1 calc R U P A 1
C3A C 0.8409(7) -0.3255(5) 0.6047(6) 0.0714(18) Uani 0.56(3) 1 d G . P A 1
H3A H 0.813237 -0.384657 0.615296 0.086 Uiso 0.56(3) 1 calc R U P A 1
C4A C 0.8917(7) -0.3408(6) 0.5610(7) 0.0629(19) Uani 0.56(3) 1 d G . P A 1
H4A H 0.898022 -0.410098 0.542359 0.075 Uiso 0.56(3) 1 calc R U P A 1
C5A C 0.9330(6) -0.2524(10) 0.5452(6) 0.0601(18) Uani 0.56(3) 1 d G . P A 1
H5A H 0.967024 -0.262580 0.515916 0.072 Uiso 0.56(3) 1 calc R U P A 1
C6A C 0.9236(7) -0.1488(7) 0.5730(8) 0.0550(13) Uani 0.56(3) 1 d G . P A 1
H6A H 0.951242 -0.089621 0.562411 0.066 Uiso 0.56(3) 1 calc R U P A 1
C1B C 0.8799(9) -0.1338(6) 0.6251(9) 0.0472(18) Uani 0.44(3) 1 d DG . P A 2
C2B C 0.8477(9) -0.2343(8) 0.6341(7) 0.0536(18) Uani 0.44(3) 1 d G . P A 2
H2B H 0.815487 -0.239731 0.665704 0.064 Uiso 0.44(3) 1 calc R U P A 2
C3B C 0.8637(10) -0.3266(6) 0.5960(7) 0.065(2) Uani 0.44(3) 1 d G . P A 2
H3B H 0.842089 -0.393890 0.602076 0.079 Uiso 0.44(3) 1 calc R U P A 2
C4B C 0.9118(9) -0.3185(10) 0.5488(7) 0.062(2) Uani 0.44(3) 1 d G . P A 2
H4B H 0.922477 -0.380295 0.523338 0.074 Uiso 0.44(3) 1 calc R U P A 2
C5B C 0.9440(8) -0.2180(14) 0.5398(8) 0.065(2) Uani 0.44(3) 1 d G . P A 2
H5B H 0.976266 -0.212540 0.508227 0.078 Uiso 0.44(3) 1 calc R U P A 2
C6B C 0.9281(9) -0.1256(10) 0.5779(10) 0.062(2) Uani 0.44(3) 1 d G . P A 2
H6B H 0.949665 -0.058379 0.571854 0.075 Uiso 0.44(3) 1 calc R U P A 2
 
loop_
 _atom_site_aniso_label
 _atom_site_aniso_U_11
 _atom_site_aniso_U_22
 _atom_site_aniso_U_33
 _atom_site_aniso_U_23
 _atom_site_aniso_U_13
 _atom_site_aniso_U_12
Fe01 0.04036(12) 0.02983(11) 0.02900(12) 0.00076(7) 0.01192(9) 0.00005(7)
S002 0.0492(2) 0.0437(2) 0.03824(19) 0.00241(15) 0.01895(17) 0.00550(15)
S001 0.0511(2) 0.0562(2) 0.0423(2) 0.01458(17) 0.01597(18) 0.00693(18)
N005 0.0378(6) 0.0298(5) 0.0305(5) -0.0001(4) 0.0142(5) -0.0008(4)
N006 0.0550(8) 0.0337(6) 0.0345(6) -0.0029(5) 0.0092(6) -0.0001(5)
N003 0.0405(6) 0.0309(5) 0.0303(5) 0.0005(4) 0.0128(5) 0.0013(4)
N004 0.0438(6) 0.0340(6) 0.0306(6) 0.0008(4) 0.0133(5) -0.0018(5)
N002 0.0502(7) 0.0468(7) 0.0352(6) -0.0009(5) 0.0154(6) 0.0034(6)
N001 0.0455(7) 0.0377(6) 0.0340(6) -0.0015(5) 0.0133(5) -0.0009(5)
C015 0.0436(7) 0.0346(7) 0.0291(6) -0.0003(5) 0.0111(6) -0.0005(5)
C016 0.0413(7) 0.0321(6) 0.0315(6) -0.0015(5) 0.0139(6) -0.0017(5)
C003 0.0412(7) 0.0310(6) 0.0309(6) 0.0018(5) 0.0114(5) 0.0007(5)
C021 0.0408(7) 0.0368(7) 0.0360(7) -0.0007(5) 0.0175(6) -0.0005(5)
C024 0.0381(7) 0.0446(8) 0.0406(7) -0.0024(6) 0.0164(6) 0.0050(6)
C007 0.0504(8) 0.0332(7) 0.0385(7) 0.0012(5) 0.0188(6) 0.0068(6)
C012 0.0583(10) 0.0417(8) 0.0542(10) 0.0137(7) 0.0285(8) 0.0068(7)
C010 0.0461(8) 0.0382(7) 0.0404(7) 0.0020(6) 0.0168(6) 0.0043(6)
C022 0.0533(9) 0.0408(8) 0.0371(7) 0.0046(6) 0.0208(7) 0.0030(6)
C008 0.0497(8) 0.0365(7) 0.0326(7) 0.0016(5) 0.0184(6) 0.0048(6)
C025 0.0413(7) 0.0410(7) 0.0401(7) 0.0048(6) 0.0143(6) 0.0072(6)
C002 0.0461(8) 0.0329(7) 0.0277(6) 0.0019(5) 0.0097(6) 0.0052(5)
C004 0.0523(8) 0.0313(6) 0.0378(7) -0.0012(5) 0.0194(6) 0.0040(6)
C020 0.0455(7) 0.0355(7) 0.0341(7) 0.0028(5) 0.0154(6) -0.0028(6)
C005 0.0559(9) 0.0357(7) 0.0384(7) 0.0017(6) 0.0242(7) 0.0038(6)
C009 0.0417(7) 0.0340(6) 0.0396(7) 0.0044(6) 0.0183(6) 0.0044(5)
C017 0.0528(8) 0.0361(7) 0.0371(7) -0.0051(6) 0.0126(7) -0.0079(6)
C006 0.0425(7) 0.0322(6) 0.0372(7) 0.0027(5) 0.0162(6) 0.0031(5)
C018 0.0596(9) 0.0315(7) 0.0494(9) -0.0033(6) 0.0213(8) -0.0080(6)
C001 0.0420(7) 0.0369(7) 0.0346(7) -0.0031(5) 0.0161(6) -0.0033(5)
C011 0.0525(9) 0.0507(9) 0.0391(8) 0.0090(7) 0.0186(7) 0.0080(7)
C026 0.0414(7) 0.0443(8) 0.0320(6) 0.0022(6) 0.0132(6) 0.0038(6)
C028 0.0624(10) 0.0380(8) 0.0434(8) 0.0000(6) 0.0137(8) -0.0109(7)
C014 0.0609(10) 0.0373(7) 0.0422(8) 0.0014(6) 0.0226(8) 0.0033(7)
C013 0.0688(11) 0.0341(7) 0.0552(10) 0.0023(7) 0.0268(9) 0.0006(7)
C023 0.0549(9) 0.0495(8) 0.0361(7) -0.0002(6) 0.0216(7) 0.0035(7)
C027 0.0531(9) 0.0458(8) 0.0425(8) 0.0001(6) 0.0204(7) -0.0098(7)
C019 0.0520(8) 0.0333(7) 0.0449(8) 0.0067(6) 0.0194(7) -0.0024(6)
C032 0.0685(11) 0.0399(8) 0.0446(9) -0.0086(7) 0.0076(8) 0.0052(7)
C031 0.1015(18) 0.0373(9) 0.0679(13) -0.0108(9) 0.0125(13) -0.0004(10)
C029 0.0910(16) 0.0478(10) 0.0730(14) 0.0003(10) 0.0265(12) -0.0238(10)
C030 0.123(2) 0.0369(10) 0.0817(16) -0.0050(10) 0.0213(16) -0.0257(12)
C1A 0.039(3) 0.047(3) 0.043(3) -0.004(2) 0.009(3) 0.0110(19)
C2A 0.056(4) 0.042(3) 0.089(4) -0.012(2) 0.026(3) 0.006(2)
C3A 0.071(4) 0.053(2) 0.080(4) -0.013(2) 0.023(3) 0.007(2)
C4A 0.075(4) 0.052(2) 0.048(3) -0.004(2) 0.013(2) 0.019(2)
C5A 0.066(3) 0.051(4) 0.058(3) -0.007(3) 0.023(2) 0.023(3)
C6A 0.054(3) 0.053(3) 0.055(3) -0.018(2) 0.021(2) 0.007(2)
C1B 0.038(3) 0.054(3) 0.034(3) -0.006(2) 0.001(2) 0.015(2)
C2B 0.056(4) 0.048(3) 0.051(3) -0.002(2) 0.018(2) 0.022(3)
C3B 0.086(6) 0.048(3) 0.063(4) -0.007(2) 0.034(4) 0.017(3)
C4B 0.081(5) 0.050(4) 0.051(3) 0.002(3) 0.025(3) 0.028(4)
C5B 0.069(4) 0.057(5) 0.068(4) -0.005(4) 0.029(3) 0.023(4)
C6B 0.060(4) 0.063(3) 0.064(4) -0.018(3) 0.026(3) 0.019(3)
 
_geom_special_details
;
 All esds (except the esd in the dihedral angle between two l.s. planes)
 are estimated using the full covariance matrix.  The cell esds are taken
 into account individually in the estimation of esds in distances, angles
 and torsion angles; correlations between esds in cell parameters are only
 used when they are defined by crystal symmetry.  An approximate (isotropic)
 treatment of cell esds is used for estimating esds involving l.s. planes.
;
 
loop_
 _geom_bond_atom_site_label_1
 _geom_bond_atom_site_label_2
 _geom_bond_distance
 _geom_bond_site_symmetry_2
 _geom_bond_publ_flag
Fe01 N002 1.9290(15) . ?
Fe01 N001 1.9408(13) . ?
Fe01 N006 1.9457(13) . ?
Fe01 N005 1.9660(11) . ?
Fe01 N004 1.9698(13) . ?
Fe01 N003 1.9697(12) . ?
S002 C002 1.6213(17) . ?
S001 C001 1.6214(16) . ?
N005 C020 1.3316(18) . ?
N005 C016 1.3457(17) . ?
N006 C032 1.336(2) . ?
N006 C028 1.349(3) . ?
N003 C015 1.2796(18) . ?
N003 C003 1.4221(17) . ?
N004 C027 1.276(2) . ?
N004 C021 1.4224(19) . ?
N002 C002 1.154(2) . ?
N001 C001 1.149(2) . ?
C015 C016 1.4396(19) . ?
C016 C017 1.3732(19) . ?
C003 C004 1.373(2) . ?
C003 C008 1.381(2) . ?
C021 C022 1.375(2) . ?
C021 C026 1.379(2) . ?
C024 C023 1.382(2) . ?
C024 C025 1.385(2) . ?
C024 C1B 1.463(6) . ?
C024 C1A 1.490(5) . ?
C007 C008 1.379(2) . ?
C007 C006 1.382(2) . ?
C012 C013 1.368(3) . ?
C012 C011 1.375(3) . ?
C010 C011 1.380(2) . ?
C010 C009 1.384(2) . ?
C022 C023 1.377(2) . ?
C025 C026 1.372(2) . ?
C004 C005 1.375(2) . ?
C020 C019 1.373(2) . ?
C005 C006 1.385(2) . ?
C009 C014 1.384(2) . ?
C009 C006 1.4755(19) . ?
C017 C018 1.375(2) . ?
C018 C019 1.368(2) . ?
C028 C029 1.379(2) . ?
C028 C027 1.440(2) . ?
C014 C013 1.378(2) . ?
C032 C031 1.369(3) . ?
C031 C030 1.365(4) . ?
C029 C030 1.385(4) . ?
C1A C2A 1.3900 . ?
C1A C6A 1.3900 . ?
C2A C3A 1.3900 . ?
C3A C4A 1.3900 . ?
C4A C5A 1.3900 . ?
C5A C6A 1.3900 . ?
C1B C2B 1.3900 . ?
C1B C6B 1.3900 . ?
C2B C3B 1.3900 . ?
C3B C4B 1.3900 . ?
C4B C5B 1.3900 . ?
C5B C6B 1.3900 . ?
 
loop_
 _geom_angle_atom_site_label_1
 _geom_angle_atom_site_label_2
 _geom_angle_atom_site_label_3
 _geom_angle
 _geom_angle_site_symmetry_1
 _geom_angle_site_symmetry_3
 _geom_angle_publ_flag
N002 Fe01 N001 90.83(6) . . ?
N002 Fe01 N006 95.17(6) . . ?
N001 Fe01 N006 91.98(6) . . ?
N002 Fe01 N005 89.99(6) . . ?
N001 Fe01 N005 91.35(5) . . ?
N006 Fe01 N005 173.82(6) . . ?
N002 Fe01 N004 175.31(6) . . ?
N001 Fe01 N004 91.35(5) . . ?
N006 Fe01 N004 80.61(6) . . ?
N005 Fe01 N004 94.10(5) . . ?
N002 Fe01 N003 92.18(5) . . ?
N001 Fe01 N003 171.70(5) . . ?
N006 Fe01 N003 95.44(5) . . ?
N005 Fe01 N003 80.93(5) . . ?
N004 Fe01 N003 86.22(5) . . ?
C020 N005 C016 117.54(12) . . ?
C020 N005 Fe01 128.59(10) . . ?
C016 N005 Fe01 113.76(9) . . ?
C032 N006 C028 118.51(16) . . ?
C032 N006 Fe01 126.78(14) . . ?
C028 N006 Fe01 114.70(11) . . ?
C015 N003 C003 117.56(12) . . ?
C015 N003 Fe01 114.42(10) . . ?
C003 N003 Fe01 127.46(9) . . ?
C027 N004 C021 118.71(14) . . ?
C027 N004 Fe01 115.38(12) . . ?
C021 N004 Fe01 125.41(10) . . ?
C002 N002 Fe01 169.23(14) . . ?
C001 N001 Fe01 162.98(12) . . ?
N003 C015 C016 116.85(13) . . ?
N005 C016 C017 122.80(13) . . ?
N005 C016 C015 113.43(12) . . ?
C017 C016 C015 123.76(13) . . ?
C004 C003 C008 119.75(13) . . ?
C004 C003 N003 120.43(13) . . ?
C008 C003 N003 119.83(13) . . ?
C022 C021 C026 120.54(14) . . ?
C022 C021 N004 120.17(13) . . ?
C026 C021 N004 119.23(13) . . ?
C023 C024 C025 118.36(15) . . ?
C023 C024 C1B 123.6(6) . . ?
C025 C024 C1B 118.0(6) . . ?
C023 C024 C1A 119.4(5) . . ?
C025 C024 C1A 122.2(5) . . ?
C008 C007 C006 121.18(14) . . ?
C013 C012 C011 119.54(15) . . ?
C011 C010 C009 121.06(15) . . ?
C021 C022 C023 119.66(15) . . ?
C007 C008 C003 119.82(14) . . ?
C026 C025 C024 121.40(14) . . ?
N002 C002 S002 179.21(15) . . ?
C003 C004 C005 119.97(14) . . ?
N005 C020 C019 122.55(14) . . ?
C004 C005 C006 121.35(14) . . ?
C014 C009 C010 117.92(14) . . ?
C014 C009 C006 120.82(14) . . ?
C010 C009 C006 121.21(14) . . ?
C016 C017 C018 118.82(14) . . ?
C007 C006 C005 117.90(13) . . ?
C007 C006 C009 121.78(13) . . ?
C005 C006 C009 120.31(14) . . ?
C019 C018 C017 118.64(14) . . ?
N001 C001 S001 176.99(14) . . ?
C012 C011 C010 120.08(16) . . ?
C025 C026 C021 119.16(14) . . ?
N006 C028 C029 122.80(19) . . ?
N006 C028 C027 113.32(14) . . ?
C029 C028 C027 123.9(2) . . ?
C013 C014 C009 120.95(16) . . ?
C012 C013 C014 120.45(16) . . ?
C022 C023 C024 120.86(15) . . ?
N004 C027 C028 115.88(16) . . ?
C018 C019 C020 119.61(14) . . ?
N006 C032 C031 121.3(2) . . ?
C030 C031 C032 120.5(2) . . ?
C028 C029 C030 117.8(2) . . ?
C031 C030 C029 119.1(2) . . ?
C2A C1A C6A 120.0 . . ?
C2A C1A C024 115.4(6) . . ?
C6A C1A C024 124.3(6) . . ?
C3A C2A C1A 120.0 . . ?
C2A C3A C4A 120.0 . . ?
C3A C4A C5A 120.0 . . ?
C6A C5A C4A 120.0 . . ?
C5A C6A C1A 120.0 . . ?
C2B C1B C6B 120.0 . . ?
C2B C1B C024 126.6(7) . . ?
C6B C1B C024 113.3(7) . . ?
C3B C2B C1B 120.0 . . ?
C4B C3B C2B 120.0 . . ?
C3B C4B C5B 120.0 . . ?
C6B C5B C4B 120.0 . . ?
C5B C6B C1B 120.0 . . ?
 
_refine_diff_density_max    0.425
_refine_diff_density_min   -0.366
_refine_diff_density_rms    0.048

_shelx_res_file
;

TITL sc2_093K_a.res in P2(1)/c
    SC2_186K.res
    created by SHELXL-2018/3 at 12:19:40 on 15-Apr-2021
REM Old TITL SC2_093K in P2(1)/c
REM SHELXT solution in P2(1)/c: R1 0.091, Rweak 0.004, Alpha 0.025
REM <I/s>   0.460 for  267 systematic absences,  Orientation as input
REM Formula found by SHELXT:  C38 N6 S2 Fe

CELL 0.63582 17.3966 12.2644 16.9237 90.0000 115.8166 90.0000
ZERR 4.000 0.0001 0.0001 0.0001 0.0000 0.0009 0.0000
LATT  1
SYMM -X, 1/2+Y, 1/2-Z
SFAC C H N S FE
DISP $C  0.00244  0.00131  9.14798!source kissel
DISP $H -0.00002  0.00000  0.66440!source kissel
DISP $N  0.00493  0.00266 15.07095!source kissel
DISP $S  0.10506  0.10024 379.49005!source kissel
DISP $Fe  0.32649  0.69602 2544.24973!source kissel
UNIT 152.00 112.00 24.00 8.00 4.00
OMIT -5 0 2
OMIT 4 0 0
OMIT 2 0 2
L.S. 30
REM DAMP 100
REM ISOR 0.04 0.06 C1A > C6A
REM ISOR 0.04 0.06 C1B > C6B
RIGU 0.002 0.002 C1A > C6A
RIGU 0.002 0.002  C1B > C6B
SADI C024 C1A C024 C1B
BOND
LIST 6
SHEL 99 0.75
ACTA
FMAP 2
PLAN 20
WGHT    0.051600    0.852200
EXTI    0.004759
FVAR       3.43651   0.55569   0.07947
FE01  5    0.754855    0.289900    0.814732    11.00000    0.04036    0.02983 =
         0.02900    0.00076    0.01192    0.00005
S002  4    0.546337    0.332433    0.917286    11.00000    0.04925    0.04373 =
         0.03824    0.00241    0.01895    0.00550
S001  4    0.947670    0.136429    1.077886    11.00000    0.05109    0.05625 =
         0.04232    0.01458    0.01597    0.00693
N005  3    0.713529    0.138547    0.794545    11.00000    0.03782    0.02976 =
         0.03051   -0.00009    0.01418   -0.00077
N006  3    0.798159    0.437900    0.823655    11.00000    0.05496    0.03370 =
         0.03446   -0.00286    0.00924   -0.00006
N003  3    0.669345    0.302941    0.691626    11.00000    0.04051    0.03085 =
         0.03035    0.00052    0.01283    0.00126
N004  3    0.838874    0.266464    0.767410    11.00000    0.04376    0.03399 =
         0.03063    0.00084    0.01327   -0.00178
N002  3    0.671946    0.325086    0.857965    11.00000    0.05021    0.04679 =
         0.03518   -0.00091    0.01540    0.00342
N001  3    0.839079    0.254654    0.932588    11.00000    0.04548    0.03772 =
         0.03404   -0.00151    0.01326   -0.00086
C015  1    0.635863    0.212416    0.655348    11.00000    0.04359    0.03457 =
         0.02911   -0.00028    0.01106   -0.00051
AFIX  43
H015  2    0.598302    0.208317    0.596073    11.00000   -1.20000
AFIX   0
C016  1    0.659086    0.117220    0.710626    11.00000    0.04127    0.03206 =
         0.03146   -0.00146    0.01388   -0.00165
C003  1    0.649916    0.396975    0.637165    11.00000    0.04121    0.03097 =
         0.03094    0.00175    0.01137    0.00071
C021  1    0.850914    0.167334    0.730625    11.00000    0.04079    0.03678 =
         0.03599   -0.00065    0.01751   -0.00047
C024    1    0.866033   -0.028847    0.657938    11.00000    0.03814    0.04458 =
         0.04064   -0.00237    0.01641    0.00499
C007  1    0.602971    0.581936    0.608671    11.00000    0.05038    0.03320 =
         0.03855    0.00122    0.01878    0.00677
AFIX  43
H007  2    0.583398    0.644554    0.625059    11.00000   -1.20000
AFIX   0
C012  1    0.571386    0.865109    0.372983    11.00000    0.05833    0.04170 =
         0.05421    0.01374    0.02850    0.00678
AFIX  43
H012  2    0.563725    0.926969    0.338572    11.00000   -1.20000
AFIX   0
C010  1    0.562020    0.672301    0.385768    11.00000    0.04605    0.03825 =
         0.04041    0.00198    0.01676    0.00435
AFIX  43
H010  2    0.547546    0.604217    0.359138    11.00000   -1.20000
AFIX   0
C022  1    0.832691    0.162113    0.643090    11.00000    0.05331    0.04075 =
         0.03708    0.00462    0.02078    0.00301
AFIX  43
H022  2    0.815006    0.224233    0.608241    11.00000   -1.20000
AFIX   0
C008  1    0.622316    0.490955    0.661753    11.00000    0.04966    0.03651 =
         0.03265    0.00160    0.01839    0.00477
AFIX  43
H008  2    0.616785    0.492902    0.713972    11.00000   -1.20000
AFIX   0
C025  1    0.883817   -0.021512    0.745915    11.00000    0.04126    0.04097 =
         0.04010    0.00479    0.01432    0.00720
AFIX  43
H025  2    0.900474   -0.083757    0.780711    11.00000   -1.20000
AFIX   0
C002  1    0.619987    0.328732    0.882984    11.00000    0.04613    0.03285 =
         0.02772    0.00190    0.00972    0.00517
C004  1    0.657975    0.394754    0.559995    11.00000    0.05232    0.03127 =
         0.03777   -0.00123    0.01938    0.00404
AFIX  43
H004  2    0.676249    0.331491    0.543037    11.00000   -1.20000
AFIX   0
C020  1    0.735817    0.055911    0.851206    11.00000    0.04551    0.03554 =
         0.03411    0.00284    0.01541   -0.00278
AFIX  43
H020  2    0.772158    0.069539    0.909799    11.00000   -1.20000
AFIX   0
C005  1    0.639012    0.486116    0.507805    11.00000    0.05587    0.03570 =
         0.03839    0.00167    0.02418    0.00376
AFIX  43
H005  2    0.644330    0.483665    0.455483    11.00000   -1.20000
AFIX   0
C009  1    0.595558    0.679989    0.476229    11.00000    0.04173    0.03401 =
         0.03962    0.00444    0.01833    0.00442
C017  1    0.627934    0.014631    0.681670    11.00000    0.05280    0.03610 =
         0.03710   -0.00508    0.01265   -0.00786
AFIX  43
H017  2    0.590475    0.002696    0.623146    11.00000   -1.20000
AFIX   0
C006  1    0.612151    0.581725    0.531561    11.00000    0.04250    0.03219 =
         0.03717    0.00269    0.01616    0.00312
C018  1    0.653109   -0.070147    0.740747    11.00000    0.05955    0.03150 =
         0.04936   -0.00328    0.02128   -0.00801
AFIX  43
H018  2    0.633739   -0.140673    0.722784    11.00000   -1.20000
AFIX   0
C001  1    0.884819    0.208060    0.994062    11.00000    0.04201    0.03693 =
         0.03456   -0.00308    0.01614   -0.00335
C011  1    0.549707    0.764053    0.334438    11.00000    0.05247    0.05071 =
         0.03911    0.00901    0.01864    0.00798
AFIX  43
H011  2    0.526717    0.757504    0.273701    11.00000   -1.20000
AFIX   0
C026  1    0.877377    0.075662    0.782811    11.00000    0.04145    0.04430 =
         0.03203    0.00225    0.01323    0.00378
AFIX  43
H026  2    0.890689    0.079636    0.842247    11.00000   -1.20000
AFIX   0
C028  1    0.858581    0.450789    0.794681    11.00000    0.06237    0.03797 =
         0.04337   -0.00004    0.01371   -0.01088
C014  1    0.616288    0.782556    0.513622    11.00000    0.06094    0.03731 =
         0.04223    0.00138    0.02257    0.00332
AFIX  43
H014  2    0.638631    0.789864    0.574263    11.00000   -1.20000
AFIX   0
C013  1    0.604306    0.874046    0.462308    11.00000    0.06881    0.03406 =
         0.05520    0.00233    0.02682    0.00055
AFIX  43
H013  2    0.618701    0.942334    0.488585    11.00000   -1.20000
AFIX   0
C023  1    0.840761    0.064419    0.607271    11.00000    0.05490    0.04945 =
         0.03610   -0.00018    0.02164    0.00351
AFIX  43
H023  2    0.829044    0.061193    0.548204    11.00000   -1.20000
AFIX   0
C027  1    0.877844    0.351779    0.761222    11.00000    0.05309    0.04578 =
         0.04254    0.00010    0.02045   -0.00977
AFIX  43
H027  2    0.916327    0.350122    0.736615    11.00000   -1.20000
AFIX   0
C019  1    0.707235   -0.048618    0.826487    11.00000    0.05201    0.03326 =
         0.04493    0.00675    0.01938   -0.00235
AFIX  43
H019  2    0.724562   -0.104467    0.867780    11.00000   -1.20000
AFIX   0
C032  1    0.775177    0.524523    0.856203    11.00000    0.06849    0.03990 =
         0.04458   -0.00862    0.00761    0.00520
AFIX  43
H032  2    0.733965    0.516549    0.876896    11.00000   -1.20000
AFIX   0
C031  1    0.811070    0.624811    0.859715    11.00000    0.10155    0.03732 =
         0.06793   -0.01077    0.01255   -0.00041
AFIX  43
H031  2    0.793046    0.684294    0.881368    11.00000   -1.20000
AFIX   0
C029  1    0.897842    0.549379    0.797643    11.00000    0.09102    0.04781 =
         0.07300    0.00035    0.02648   -0.02382
AFIX  43
H029  2    0.939528    0.556031    0.777462    11.00000   -1.20000
AFIX   0
C030  1    0.873126    0.638164    0.831672    11.00000    0.12325    0.03695 =
         0.08175   -0.00498    0.02126   -0.02569
AFIX  43
H030  2    0.898449    0.705939    0.835369    11.00000   -1.20000
AFIX  66
REM #####
PART 1
C1A   1    0.872782   -0.133512    0.616711    21.00000    0.03928    0.04736 =
         0.04266   -0.00395    0.00880    0.01103
C2A   1    0.831441   -0.221896    0.632554    21.00000    0.05563    0.04207 =
         0.08878   -0.01162    0.02624    0.00571
AFIX  43
H2A   2    0.797454   -0.211699    0.661792    21.00000   -1.20000
AFIX  65
C3A   1    0.840898   -0.325522    0.604696    21.00000    0.07056    0.05305 =
         0.08019   -0.01350    0.02323    0.00667
AFIX  43
H3A   2    0.813237   -0.384657    0.615296    21.00000   -1.20000
AFIX  65
C4A   1    0.891695   -0.340765    0.560997    21.00000    0.07485    0.05157 =
         0.04782   -0.00362    0.01328    0.01927
AFIX  43
H4A   2    0.898022   -0.410098    0.542359    21.00000   -1.20000
AFIX  65
C5A   1    0.933037   -0.252382    0.545154    21.00000    0.06596    0.05140 =
         0.05825   -0.00740    0.02282    0.02338
AFIX  43
H5A   2    0.967024   -0.262580    0.515916    21.00000   -1.20000
AFIX  65
C6A   1    0.923582   -0.148755    0.573011    21.00000    0.05406    0.05306 =
         0.05457   -0.01796    0.02067    0.00730
AFIX  43
H6A   2    0.951242   -0.089621    0.562411    21.00000   -1.20000
AFIX  66
PART 2
C1B   1    0.879938   -0.133772    0.625087   -21.00000    0.03797    0.05412 =
         0.03376   -0.00583    0.00083    0.01474
C2B   1    0.847712   -0.234281    0.634141   -21.00000    0.05585    0.04785 =
         0.05137   -0.00237    0.01809    0.02241
AFIX  43
H2B   2    0.815487   -0.239731    0.665704   -21.00000   -1.20000
AFIX  65
C3B   1    0.863650   -0.326643    0.596019   -21.00000    0.08563    0.04848 =
         0.06336   -0.00667    0.03355    0.01727
AFIX  43
H3B   2    0.842089   -0.393890    0.602076   -21.00000   -1.20000
AFIX  65
C4B   1    0.911814   -0.318498    0.548844   -21.00000    0.08110    0.04962 =
         0.05120    0.00155    0.02481    0.02801
AFIX  43
H4B   2    0.922477   -0.380295    0.523338   -21.00000   -1.20000
AFIX  65
C5B   1    0.944041   -0.217989    0.539791   -21.00000    0.06948    0.05701 =
         0.06791   -0.00469    0.02856    0.02274
AFIX  43
H5B   2    0.976266   -0.212540    0.508227   -21.00000   -1.20000
AFIX  65
C6B   1    0.928103   -0.125626    0.577912   -21.00000    0.05976    0.06319 =
         0.06378   -0.01816    0.02643    0.01889
AFIX  43
H6B   2    0.949665   -0.058379    0.571854   -21.00000   -1.20000
PART 0
AFIX   0
HKLF 4


REM  sc2_093K_a.res in P2(1)/c
REM wR2 = 0.1002, GooF = S = 1.061, Restrained GooF = 1.059 for all data
REM R1 = 0.0342 for 6963 Fo > 4sig(Fo) and 0.0366 for all 7585 data
REM 457 parameters refined using 73 restraints

END

WGHT      0.0518      0.8465

REM Highest difference peak  0.425,  deepest hole -0.366,  1-sigma level  0.048
Q1    1   0.7631  0.3310  0.8519  11.00000  0.05    0.43
Q2    1   0.9596  0.1956  1.1070  11.00000  0.05    0.38
Q3    1   0.6467  0.1598  0.6838  11.00000  0.05    0.32
Q4    1   0.6679  0.3876  0.8717  11.00000  0.05    0.29
Q5    1   0.8390  0.1575  0.6890  11.00000  0.05    0.29
Q6    1   0.5963  0.6288  0.5038  11.00000  0.05    0.27
Q7    1   0.8415  0.1133  0.6333  11.00000  0.05    0.26
Q8    1   0.6353  0.0707  0.6983  11.00000  0.05    0.25
Q9    1   0.8620  0.0203  0.6397  11.00000  0.05    0.24
Q10   1   0.6595  0.3494  0.6668  11.00000  0.05    0.24
Q11   1   0.6084  0.5349  0.6323  11.00000  0.05    0.24
Q12   1   0.6846  0.1273  0.7452  11.00000  0.05    0.24
Q13   1   0.6339  0.4371  0.5299  11.00000  0.05    0.23
Q14   1   0.8484  0.2123  0.7482  11.00000  0.05    0.23
Q15   1   0.6445 -0.0261  0.7116  11.00000  0.05    0.22
Q16   1   0.8023  0.5672  0.8461  11.00000  0.05    0.22
Q17   1   0.9143  0.0956  1.0759  11.00000  0.05    0.22
Q18   1   0.8756  0.1267  0.7613  11.00000  0.05    0.22
Q19   1   0.8750  0.0291  0.7575  11.00000  0.05    0.21
Q20   1   0.5945  0.6738  0.4311  11.00000  0.05    0.21
;
_shelx_res_checksum   39021

_shelx_hkl_file
;
   2   0   0 191197. 7796.99   1
  -2   0   0 176673. 7795.78   1
   3   0   0 47396.1 2082.35   1
  -3   0   0 50165.0 2083.01   1
   4   0   0 720429. 30171.8   1
  -4   0   0 700875. 30171.6   1
   5   0   0 3603.60 177.728   1
  -5   0   0 3694.56 177.970   1
   7   0   0 1182.54 80.1499   1
  -7   0   0 1234.74 79.7437   1
   8   0   0 53896.5 2443.19   1
  -8   0   0 58980.6 2438.29   1
   9   0   0 23.5160 23.3064   1
  -9   0   0 66.3109 26.2811   1
  10   0   0 171457. 7154.96   1
 -10   0   0 164031. 7149.29   1
  11   0   0 339.742 47.6566   1
 -11   0   0 507.398 52.4139   1
 -13   0   0 3337.37 185.122   1
  13   0   0 3099.74 184.980   1
 -14   0   0 10033.7 491.663   1
  14   0   0 10722.8 496.845   1
  15   0   0 20.8122 33.2929   1
 -15   0   0 66.9744 40.5583   1
 -16   0   0 4630.75 251.210   1
  17   0   0 2055.98 141.948   1
 -18   0   0 3132.44 184.905   1
  18   0   0 2988.15 187.996   1
 -19   0   0 1233.57 101.329   1
  19   0   0 1187.58 101.976   1
 -21   0   0 7.80309 39.1403   1
  21   0   0 62.2747 38.4855   1
 -22   0   0 1098.15 98.5226   1
  22   0   0 781.697 86.8886   1
 -23   0   0 327.571 61.1453   1
  23   0   0 414.888 66.7044   1
 -24   0   0 1287.09 108.227   1
  24   0   0 1256.25 106.686   1
 -25   0   0 400.730 66.1292   1
  25   0   0 262.684 54.9134   1
 -26   0   0 14.9892 41.2078   1
  26   0   0 85.4520 43.2129   1
  -1   1   0 335928. 13140.9   1
   1  -1   0 347607. 13141.5   1
   1   1   0 265025. 13140.4   1
  -1  -1   0 295512. 13140.8   1
  -2   1   0 408.145 27.3411   1
   2   1   0 447.823 29.9187   1
   2  -1   0 448.059 29.3168   1
  -3   1   0 248259. 10668.0   1
   3   1   0 260078. 10668.0   1
   3  -1   0 233761. 10667.3   1
  -3  -1   0 262439. 10667.6   1
  -4   1   0 39106.1 1603.26   1
   4  -1   0 34924.5 1603.07   1
  -4  -1   0 38605.9 1604.34   1
   4   1   0 36797.2 1605.07   1
  -5   1   0 1784.53 104.155   1
  -5  -1   0 1850.30 105.131   1
   5   1   0 1973.52 108.615   1
  -6  -1   0 750.641 57.9713   1
   6   1   0 639.603 53.4865   1
  -7   1   0 22672.5 1004.46   1
   7  -1   0 23006.4 1005.13   1
  -7  -1   0 23033.8 1006.66   1
   7   1   0 23064.1 1006.33   1
  -8   1   0 12018.8 553.175   1
   8  -1   0 12639.2 556.509   1
  -8  -1   0 12291.7 556.487   1
   8   1   0 12104.5 556.652   1
  -9   1   0 140584. 5924.26   1
   9  -1   0 135447. 5924.96   1
  -9  -1   0 143097. 5928.47   1
   9   1   0 135955. 5926.19   1
 -10   1   0 998.901 75.8878   1
  10  -1   0 989.319 76.4903   1
 -10  -1   0 868.223 75.0552   1
  10   1   0 1082.69 81.0277   1
 -11   1   0 54982.5 2248.94   1
  11  -1   0 46744.8 2245.45   1
 -11  -1   0 56229.0 2252.80   1
  11   1   0 50188.4 2252.15   1
 -12  -1   0 785.440 73.5706   1
  12   1   0 914.891 77.1297   1
  13  -1   0 3692.23 202.958   1
 -13  -1   0 3728.18 201.710   1
  13   1   0 3964.31 205.895   1
 -14   1   0 740.006 71.5850   1
  14  -1   0 901.121 81.1040   1
 -14  -1   0 936.407 79.5796   1
  14   1   0 717.556 73.7064   1
 -15   1   0 9095.89 426.826   1
  15   1   0 9741.20 435.903   1
 -16  -1   0 2324.03 148.023   1
 -16   1   0 2223.62 146.653   1
  16  -1   0 2288.98 147.112   1
  16   1   0 2250.51 149.884   1
 -17   1   0 367.102 54.5203   1
  17  -1   0 253.755 47.9177   1
 -17  -1   0 353.909 56.0472   1
  17   1   0 315.219 53.7784   1
 -18   1   0 282.444 52.1210   1
  18  -1   0 259.602 51.6351   1
 -18  -1   0 192.963 44.2453   1
  18   1   0 230.598 45.7459   1
  19   1   0 1373.73 111.384   1
  19  -1   0 1354.51 110.111   1
 -19   1   0 1288.01 109.490   1
 -19  -1   0 1426.75 111.314   1
 -21  -1   0 671.711 77.6416   1
 -21   1   0 906.939 87.3447   1
  21  -1   0 771.880 81.8416   1
  21   1   0 556.246 75.4918   1
 -22  -1   0 1384.65 116.799   1
 -22   1   0 1734.89 124.069   1
  22  -1   0 1269.04 112.183   1
  22   1   0 1490.83 117.504   1
 -23  -1   0 671.116 76.4841   1
 -23   1   0 592.560 76.4260   1
  23   1   0 704.207 76.0858   1
  23  -1   0 658.898 79.0024   1
 -24  -1   0 265.786 60.6480   1
 -24   1   0 432.685 65.1227   1
  24   1   0 263.146 55.6216   1
  24  -1   0 394.467 60.8429   1
 -25  -1   0 350.439 59.5662   1
 -25   1   0 431.460 67.6494   1
  25   1   0 483.243 64.2968   1
  25  -1   0 494.364 67.3710   1
 -26  -1   0 82.2502 46.1665   1
  26  -1   0 46.7003 43.2923   1
  26   1   0 23.2991 34.8810   1
   0   2   0 175240. 7774.19   1
   0  -2   0 191336. 7775.20   1
  -1   2   0-2.80544 14.7953   1
   1  -2   0-1.45542 14.6933   1
   1   2   0 1.50647 15.2621   1
  -1  -2   0 6.07540 15.7071   1
  -2   2   0 1149.83 67.4440   1
   2  -2   0 1312.23 68.7925   1
   2   2   0 1241.02 69.7306   1
  -2  -2   0 1325.70 69.9766   1
   3   2   0 70336.7 2953.61   1
   3  -2   0 72598.8 2952.35   1
  -3   2   0 67239.5 2949.71   1
  -3  -2   0 66670.7 2952.56   1
   4   2   0 52922.0 2452.14   1
  -4   2   0 60241.3 2450.79   1
   4  -2   0 62034.3 2452.55   1
  -4  -2   0 53787.7 2452.14   1
   5  -2   0 1401.62 79.4951   1
  -5   2   0 1162.48 75.9481   1
   6   2   0 6086.36 301.367   1
  -6  -2   0 6767.32 303.089   1
  -7  -2   0 9538.75 458.860   1
   7  -2   0 10292.3 459.846   1
   7   2   0 10199.7 462.904   1
  -7   2   0 10192.4 458.205   1
  -8  -2   0 8876.19 428.384   1
   8  -2   0 8686.79 426.748   1
   8   2   0 9320.30 431.412   1
  -8   2   0 10142.6 430.326   1
  -9  -2   0 87.1912 30.3604   1
   9  -2   0 77.9332 28.8101   1
   9   2   0 105.867 27.3020   1
  -9   2   0 96.4230 29.1159   1
 -10  -2   0 71095.4 2995.51   1
  10  -2   0 67980.4 2991.35   1
  10   2   0 70390.3 2993.97   1
 -10   2   0 68655.9 2991.67   1
  11  -2   0 305.302 45.5923   1
  11   2   0 328.690 47.1911   1
 -11   2   0 367.578 47.7534   1
 -12  -2   0 32274.9 1348.06   1
  12   2   0 28804.4 1342.17   1
 -13  -2   0 13541.3 595.649   1
  13  -2   0 11921.2 588.747   1
  13   2   0 12395.7 592.103   1
 -13   2   0 13048.7 594.145   1
 -14  -2   0 16277.0 707.464   1
  14  -2   0 14565.4 701.220   1
  14   2   0 14225.8 700.817   1
 -14   2   0 16172.9 704.868   1
 -15  -2   0 2173.19 142.592   1
  15  -2   0 2070.95 141.665   1
  15   2   0 2335.47 146.305   1
 -15   2   0 2150.75 141.415   1
  16  -2   0 1181.07 97.7203   1
 -16   2   0 1104.20 94.6200   1
  17  -2   0 194.889 47.5334   1
 -17  -2   0 320.284 52.6909   1
 -17   2   0 266.829 52.2976   1
 -18  -2   0 50.6462 36.3883   1
  18  -2   0 23.1359 37.0820   1
  18   2   0 125.261 38.2201   1
 -18   2   0 66.7728 39.8673   1
 -19  -2   0 165.880 49.3087   1
  19  -2   0 149.758 47.4700   1
  19   2   0 127.793 51.3201   1
 -19   2   0 22.8844 39.0817   1
  20   2   0 1395.28 112.816   1
 -20  -2   0 1488.43 114.774   1
 -21  -2   0 84.5100 48.3236   1
  21  -2   0 16.1435 38.1418   1
  21   2   0 32.1984 38.6440   1
 -21   2   0 77.4657 40.5197   1
 -22  -2   0 218.572 54.5376   1
 -22   2   0 239.378 56.5836   1
  22   2   0 365.981 57.8671   1
  22  -2   0 187.164 51.8351   1
  23  -2   0 980.207 92.8644   1
  23   2   0 809.316 87.7643   1
 -23  -2   0 759.852 83.8218   1
 -23   2   0 901.764 88.5804   1
  24  -2   0 417.365 66.8143   1
 -24   2   0 345.618 59.6570   1
  25   2   0 282.011 50.8016   1
  25  -2   0 278.744 55.4958   1
 -25   2   0 211.141 55.3105   1
 -25  -2   0 250.815 52.2763   1
  26   2   0 29.7597 36.2257   1
 -26  -2   0 22.5418 42.2406   1
   0  -3   0 4.12456 21.1260   1
   0   3   0 32.7262 20.6646   1
   1  -3   0 58115.0 2334.26   1
   1   3   0 55972.6 2333.00   1
  -1  -3   0 57124.6 2334.30   1
  -2   3   0 379.893 34.3712   1
   2  -3   0 302.552 35.0610   1
   2   3   0 346.941 35.5395   1
  -2  -3   0 394.775 36.4077   1
   3   3   0 10875.3 511.261   1
  -3  -3   0 12103.5 512.540   1
  -3   3   0 11369.4 508.515   1
   3  -3   0 11709.3 510.620   1
  -4   3   0 19524.0 855.040   1
   4  -3   0 19699.1 856.472   1
  -5  -3   0 1290.69 79.7364   1
   5   3   0 997.510 78.0395   1
   6   3   0 1808.90 109.925   1
  -6   3   0 1829.29 106.398   1
  -6  -3   0 1985.09 112.178   1
   6  -3   0 1899.84 108.363   1
   7   3   0 79190.8 3498.36   1
  -7   3   0 88789.4 3494.81   1
   7  -3   0 86350.0 3494.80   1
   8   3   0 178.396 37.8022   1
  -8   3   0 269.314 36.4932   1
   8  -3   0 220.597 35.3319   1
  -9   3   0 2339.96 136.873   1
   9  -3   0 2316.29 138.542   1
   9   3   0 2551.86 144.201   1
  -9  -3   0 2394.86 139.779   1
 -10   3   0 3334.75 187.638   1
  10  -3   0 3636.14 193.329   1
  10   3   0 3597.48 196.113   1
 -10  -3   0 3489.29 191.725   1
 -11   3   0 572.668 58.0752   1
  11  -3   0 547.591 58.9113   1
 -12   3   0 3098.72 165.449   1
  12  -3   0 2781.24 163.835   1
  12   3   0 2482.27 160.916   1
 -12  -3   0 2702.24 165.389   1
 -13   3   0 20760.0 918.583   1
  13  -3   0 20494.9 921.372   1
  13   3   0 19015.9 917.833   1
 -13  -3   0 21512.7 924.916   1
 -14   3   0 6494.83 325.338   1
  14  -3   0 5955.32 324.544   1
  14   3   0 6315.60 326.249   1
 -14  -3   0 6977.33 333.877   1
  15  -3   0 2466.06 155.190   1
  15   3   0 2266.49 152.693   1
 -15  -3   0 2480.34 156.989   1
 -16   3   0 1178.57 93.7328   1
  16  -3   0 991.514 91.9136   1
  16   3   0 936.796 93.1174   1
 -16  -3   0 978.726 93.2844   1
 -17   3   0 1164.16 99.7757   1
  17  -3   0 1226.97 102.599   1
  17   3   0 1195.37 102.357   1
 -17  -3   0 1217.89 101.294   1
 -18   3   0 447.052 62.8633   1
  18   3   0 401.065 62.0943   1
 -18  -3   0 547.421 66.9973   1
 -19   3   0 306.798 55.6838   1
  19  -3   0 291.042 55.6968   1
  19   3   0 192.356 51.1510   1
  20   3   0 218.595 51.5624   1
 -20  -3   0 179.577 49.4164   1
 -21   3   0 207.559 52.5235   1
  21  -3   0 217.539 51.5101   1
  21   3   0 137.880 45.5447   1
 -21  -3   0 107.833 39.7118   1
 -22   3   0 92.2791 41.2838   1
  22  -3   0 24.3712 39.0175   1
 -23   3   0 427.904 67.4375   1
  23  -3   0 400.489 63.2053   1
  23   3   0 480.521 67.4266   1
 -23  -3   0 472.482 67.2712   1
 -24   3   0 335.214 61.1885   1
  24  -3   0 230.281 53.2121   1
  24   3   0 377.014 59.0472   1
 -24  -3   0 250.203 51.8438   1
 -25   3   0-37.4465 42.0883   1
  25  -3   0 15.6887 42.0321   1
  25   3   0 15.6950 40.9843   1
 -25  -3   0 28.9351 39.7178   1
 -26  -3   0 21.9934 33.4559   1
  26   3   0 14.8770 30.2327   1
   0  -4   0 23064.6 1015.04   1
   0   4   0 23711.8 1015.48   1
   1  -4   0-2.73971 19.2854   1
  -1  -4   0 25.5992 18.6710   1
  -1   4   0-5.21696 19.6470   1
   1   4   0 24.7314 19.6215   1
   2  -4   0 93745.6 3862.51   1
  -2   4   0 87242.1 3861.41   1
   3   4   0 20928.6 912.005   1
  -3  -4   0 20725.2 911.627   1
  -4  -4   0 16192.2 715.376   1
   4   4   0 15990.5 712.312   1
   5   4   0 20822.6 843.688   1
   5  -4   0 17865.3 834.821   1
  -5  -4   0 17833.1 837.254   1
  -5   4   0 19677.8 835.904   1
   6   4   0 25.5398 22.2722   1
   6  -4   0 31.0102 21.3264   1
  -6  -4   0 25.5109 24.9937   1
  -6   4   0 44.8212 21.7369   1
   7   4   0 1430.32 97.9632   1
  -7  -4   0 1278.19 94.1735   1
  -7   4   0 1453.64 93.4607   1
   8   4   0 60979.7 2739.15   1
   8  -4   0 66025.4 2738.00   1
  -8   4   0 62539.3 2734.80   1
  -8  -4   0 64729.6 2740.70   1
   9   4   0 636.533 68.1693   1
  -9   4   0 772.474 65.2826   1
   9  -4   0 791.197 68.0988   1
  -9  -4   0 842.106 72.0757   1
  10  -4   0 1799.83 116.517   1
 -10   4   0 1924.02 117.687   1
 -11  -4   0 1575.20 107.880   1
  11  -4   0 1421.86 105.145   1
  11   4   0 1742.06 114.937   1
 -11   4   0 1412.57 103.065   1
 -12  -4   0 6422.24 302.963   1
  12  -4   0 5543.19 293.594   1
  12   4   0 5807.20 297.536   1
 -12   4   0 5539.26 291.012   1
 -13  -4   0 13106.7 558.395   1
  13  -4   0 12179.7 547.413   1
 -13   4   0 11692.0 542.187   1
 -14  -4   0 998.453 93.6667   1
  14  -4   0 1084.79 90.1319   1
  14   4   0 1195.27 96.0279   1
  15  -4   0 7472.97 373.003   1
 -15   4   0 7377.82 369.441   1
 -16  -4   0 1025.25 92.9610   1
  16  -4   0 983.825 89.7140   1
  16   4   0 1020.95 92.2252   1
 -16   4   0 1069.07 90.9601   1
 -17  -4   0 136.890 44.4671   1
  17  -4   0 259.839 53.2626   1
  17   4   0 214.588 48.8508   1
 -17   4   0 177.539 48.0835   1
 -18  -4   0 2828.81 173.917   1
  18  -4   0 2466.94 166.665   1
  18   4   0 2501.28 169.486   1
 -18   4   0 2906.01 171.690   1
  19  -4   0 373.531 59.4626   1
 -19   4   0 522.371 65.4209   1
 -20  -4   0 53.2228 36.5897   1
  20  -4   0 126.612 47.0463   1
  20   4   0 56.7085 37.7386   1
 -20   4   0 91.1950 42.8364   1
 -21  -4   0 89.6137 45.2270   1
  21  -4   0 23.8803 38.2021   1
  21   4   0 24.7363 37.6723   1
 -21   4   0 45.6634 40.3163   1
 -22  -4   0 68.4266 38.1605   1
  22  -4   0 47.9124 42.2973   1
  22   4   0 49.1011 39.8789   1
 -22   4   0 22.8488 38.7679   1
 -23  -4   0 276.583 58.5211   1
  23  -4   0 328.241 55.3241   1
  23   4   0 334.692 58.6875   1
 -23   4   0 266.924 53.2377   1
 -24  -4   0 105.823 46.2456   1
 -24   4   0 83.3368 41.6708   1
  24  -4   0-16.0563 41.4465   1
  24   4   0 55.1097 42.2573   1
 -25   4   0 22.4576 42.0790   1
  26   4   0 107.428 46.6492   1
   0   5   0-19.8956 18.2172   1
   0  -5   0-6.69075 20.6431   1
  -1  -5   0 1549.60 92.1030   1
   1   5   0 1481.20 90.3274   1
  -1   5   0 1394.02 91.3950   1
   1  -5   0 1606.78 91.6360   1
  -2  -5   0 50467.1 2214.08   1
  -2   5   0 53501.5 2212.77   1
   2   5   0 51033.9 2214.29   1
   2  -5   0 50731.7 2214.43   1
  -3  -5   0 33069.8 1519.21   1
   3  -5   0 36708.2 1520.50   1
   3   5   0 35691.8 1521.65   1
  -3   5   0 34923.9 1517.88   1
  -4   5   0 94783.6 3964.03   1
   4  -5   0 92014.3 3963.48   1
   4   5   0 91767.9 3965.50   1
  -4  -5   0 91962.8 3965.77   1
   5   5   0 22680.3 992.161   1
  -5  -5   0 20808.1 989.824   1
  -5   5   0 22840.4 987.434   1
   5  -5   0 23515.7 990.081   1
   6   5   0 1466.33 102.886   1
  -6  -5   0 1522.12 102.307   1
  -6   5   0 1635.28 99.4952   1
   6  -5   0 1677.96 101.915   1
   7   5   0 47102.2 2059.21   1
  -7  -5   0 47600.4 2059.72   1
  -7   5   0 49222.4 2057.06   1
   7  -5   0 46256.0 2053.88   1
   8   5   0 4814.76 252.339   1
   8  -5   0 4983.35 250.035   1
  -8  -5   0 4923.58 252.277   1
  -8   5   0 4901.86 247.344   1
   9  -5   0 15.6258 23.7824   1
  -9   5   0 30.1677 27.6223   1
  10   5   0 768.658 72.9827   1
 -10  -5   0 714.842 68.1846   1
 -10   5   0 667.883 63.9899   1
  10  -5   0 741.838 67.2668   1
  11   5   0 3004.18 175.701   1
 -11  -5   0 2706.13 169.323   1
  11  -5   0 3047.88 172.180   1
 -12  -5   0 733.506 76.3613   1
  12   5   0 955.357 83.8634   1
 -12   5   0 771.682 74.5527   1
  12  -5   0 856.895 80.0206   1
  13  -5   0 8480.80 411.659   1
  13   5   0 7939.62 410.614   1
 -13  -5   0 8750.16 413.089   1
  14   5   0 221.514 48.5281   1
 -14   5   0 220.680 45.9446   1
  14  -5   0 214.227 46.6465   1
 -14  -5   0 212.049 49.6414   1
 -15  -5   0 1720.47 126.882   1
  15  -5   0 1548.06 117.838   1
  15   5   0 1524.62 115.601   1
 -15   5   0 1650.64 117.696   1
 -16  -5   0 143.241 42.6995   1
  16   5   0 106.714 42.6788   1
 -17  -5   0 6996.06 338.816   1
  17   5   0 6330.02 332.710   1
 -17   5   0 6772.55 332.732   1
 -18  -5   0 1112.91 103.952   1
  18  -5   0 1005.85 96.1062   1
  18   5   0 1142.31 101.675   1
 -18   5   0 1355.74 103.309   1
  19  -5   0 7.94051 39.2263   1
 -19  -5   0-7.85300 33.9244   1
 -19   5   0-7.46439 35.7733   1
 -20  -5   0 133.347 44.1314   1
  20  -5   0 145.051 43.2020   1
  20   5   0 209.320 45.7776   1
 -20   5   0 158.960 43.1066   1
  21  -5   0-16.2142 34.3417   1
 -21   5   0 15.2927 34.8852   1
 -22  -5   0 196.138 53.1980   1
  22   5   0 259.402 54.9324   1
 -23  -5   0 192.865 51.6821   1
  23  -5   0 235.355 55.5876   1
 -23   5   0 154.190 54.8453   1
  23   5   0 176.582 53.7129   1
  24   5   0 204.768 51.7839   1
 -24  -5   0 142.104 48.4091   1
  25   5   0 61.1493 37.8362   1
 -25  -5   0 51.6947 40.1336   1
   0   6   0 37858.4 1702.55   1
   0  -6   0 41056.5 1706.22   1
  -1  -6   0 11105.1 510.649   1
  -1   6   0 11857.2 511.511   1
   1   6   0 11355.4 510.229   1
   1  -6   0 10659.2 508.150   1
  -2  -6   0 26328.6 1120.21   1
  -2   6   0 23992.3 1115.72   1
   2   6   0 26666.1 1120.69   1
   2  -6   0 25433.2 1119.63   1
  -3  -6   0 375.632 44.0649   1
   3   6   0 383.099 43.5114   1
  -3   6   0 372.826 41.9424   1
   3  -6   0 381.631 44.0129   1
  -4  -6   0 2850.00 158.587   1
   4  -6   0 2915.88 158.477   1
  -4   6   0 2882.19 157.480   1
   4   6   0 3012.06 161.511   1
   5   6   0 3609.63 191.311   1
  -5   6   0 3726.48 189.044   1
   5  -6   0 3470.36 187.501   1
  -5  -6   0 3502.08 193.463   1
   6   6   0 7046.36 334.477   1
  -6   6   0 6461.92 325.572   1
   6  -6   0 7127.51 331.283   1
  -6  -6   0 6707.82 331.441   1
   7   6   0 2397.65 147.637   1
  -7   6   0 2649.09 146.360   1
   7  -6   0 2570.80 148.173   1
  -7  -6   0 2477.61 147.287   1
  -8   6   0 895.438 72.3270   1
   8  -6   0 860.907 73.8579   1
   9   6   0 6005.45 315.676   1
  -9   6   0 6935.77 317.178   1
  -9  -6   0 6256.78 316.057   1
   9  -6   0 6184.85 313.325   1
 -10  -6   0 1470.75 107.370   1
  10   6   0 1472.83 108.520   1
  11   6   0 174.164 39.0315   1
 -11   6   0 153.871 41.2446   1
 -11  -6   0 124.099 40.8949   1
  11  -6   0 154.554 40.0696   1
  12   6   0 8750.50 406.030   1
  12  -6   0 10327.9 410.475   1
 -13  -6   0 838.018 79.7715   1
  13   6   0 721.002 77.0644   1
 -13   6   0 905.739 77.5376   1
  13  -6   0 625.364 70.9717   1
 -14   6   0 146.707 40.8831   1
  14  -6   0 165.432 43.0242   1
  15   6   0 191.616 45.4721   1
 -15  -6   0 197.173 46.2970   1
 -15   6   0 229.098 49.3136   1
  15  -6   0 229.157 47.0570   1
  16  -6   0 1106.42 98.1546   1
 -16   6   0 1243.98 99.6284   1
 -16  -6   0 998.221 99.9022   1
  16   6   0 1188.19 97.6721   1
 -17  -6   0 226.007 49.2707   1
  17  -6   0 273.710 49.3812   1
  17   6   0 164.336 41.7590   1
 -17   6   0 161.522 43.9390   1
 -18  -6   0 31.5982 36.6718   1
  18  -6   0 31.0482 33.5481   1
  18   6   0 23.7593 39.7089   1
 -18   6   0 14.9926 33.6224   1
 -19  -6   0 7.96335 38.1643   1
  19   6   0-7.94286 38.0661   1
 -20  -6   0 39.4343 40.2168   1
  20  -6   0 103.172 43.1699   1
  20   6   0 112.619 44.8028   1
 -20   6   0 61.5712 37.5920   1
 -21  -6   0 71.1274 40.8012   1
 -21   6   0 54.0374 41.9492   1
  21   6   0 56.0816 37.2580   1
  21  -6   0 47.9409 35.9041   1
 -22   6   0 804.261 82.0914   1
  22  -6   0 622.502 78.6968   1
  22   6   0 698.876 81.4309   1
 -23  -6   0 119.010 47.5158   1
  23  -6   0 166.712 50.2184   1
 -23   6   0 122.881 46.8304   1
  23   6   0 143.168 48.9402   1
 -24   6   0 22.8759 39.3555   1
  24   6   0 46.9739 43.0396   1
 -24  -6   0 79.5872 41.1763   1
  25   6   0 7.61864 39.2837   1
 -25  -6   0 50.6572 42.9373   1
   0   7   0 13.2821 19.1293   1
   0  -7   0-27.2896 21.8007   1
  -1  -7   0 4568.74 226.579   1
   1   7   0 4965.82 229.399   1
  -1   7   0 4493.73 225.570   1
  -2  -7   0 20635.4 860.302   1
   2   7   0 19441.2 858.998   1
   2  -7   0 20283.0 859.058   1
  -3  -7   0 1147.85 85.9520   1
   3   7   0 1165.82 85.7429   1
  -3   7   0 1103.46 80.5950   1
   3  -7   0 1215.49 85.5539   1
  -4  -7   0 16559.7 771.668   1
   4   7   0 17324.2 774.293   1
  -4   7   0 17800.7 770.044   1
   4  -7   0 17033.6 770.933   1
  -5  -7   0 6334.34 310.292   1
   5  -7   0 6315.38 309.216   1
   5   7   0 5978.35 308.027   1
  -5   7   0 6399.84 307.447   1
  -6   7   0 35.3494 22.6790   1
   6  -7   0 36.4788 26.1545   1
   6   7   0 11.0663 24.8419   1
  -6  -7   0 44.7419 25.9873   1
  -7   7   0 305.085 43.2181   1
   7  -7   0 290.205 44.3086   1
   8   7   0 580.861 62.5600   1
  -8  -7   0 686.129 64.0550   1
  -8   7   0 554.207 59.2080   1
   8  -7   0 571.629 61.4799   1
  -9  -7   0 3201.40 187.342   1
   9   7   0 3384.71 190.890   1
  10   7   0 3814.68 216.896   1
 -10  -7   0 3902.07 215.492   1
 -10   7   0 4087.67 215.039   1
  10  -7   0 3814.22 215.387   1
  11   7   0 665.697 69.8350   1
 -11  -7   0 656.669 70.0501   1
  11  -7   0 640.684 68.8341   1
  12   7   0 438.951 60.0160   1
  12  -7   0 405.165 55.8867   1
 -12  -7   0 411.656 57.5427   1
 -12   7   0 552.556 60.3676   1
 -13   7   0 33.6976 31.3065   1
  13  -7   0 34.0724 34.6692   1
  14  -7   0 2158.94 142.732   1
 -14   7   0 2207.03 143.758   1
 -14  -7   0 2028.35 140.184   1
  14   7   0 2060.80 143.494   1
  15  -7   0 7782.58 397.474   1
 -15   7   0 8576.23 402.506   1
 -15  -7   0 7626.17 397.004   1
  15   7   0 8091.06 404.682   1
  16  -7   0 3861.89 224.948   1
 -16   7   0 3840.12 222.024   1
 -16  -7   0 3762.80 223.713   1
  16   7   0 4108.03 227.140   1
 -17   7   0 118.742 44.0660   1
  17  -7   0-7.75484 34.8335   1
  18  -7   0 94.3098 42.6865   1
 -18   7   0 211.930 50.5675   1
 -18  -7   0 206.138 49.8513   1
  18   7   0 143.298 44.7756   1
  19  -7   0-15.9278 34.4032   1
 -19   7   0 7.66953 37.8874   1
 -19  -7   0-7.95821 38.7310   1
  19   7   0 24.0280 45.5186   1
 -20   7   0 54.1824 41.5150   1
  20  -7   0 32.1512 40.3285   1
  21  -7   0 89.1912 44.6929   1
 -21   7   0 139.744 49.8139   1
 -21  -7   0 78.4051 44.7334   1
  21   7   0 63.9777 45.6205   1
 -22   7   0 108.637 44.7744   1
  22  -7   0 267.454 53.7462   1
  23  -7   0 32.0509 40.7331   1
 -23  -7   0 7.46484 33.4680   1
  23   7   0-23.5833 33.9624   1
 -23   7   0 54.4578 42.7168   1
 -24  -7   0 64.9829 40.6056   1
  24   7   0 7.72112 38.1737   1
   0   8   0 4665.01 231.821   1
   0  -8   0 4284.58 229.491   1
  -1   8   0 8442.91 398.359   1
   1   8   0 8000.39 396.744   1
   1  -8   0 8567.11 399.003   1
  -1  -8   0 8521.42 400.109   1
  -2   8   0 13624.1 661.148   1
   2   8   0 14538.7 663.071   1
   2  -8   0 14832.9 663.234   1
  -2  -8   0 15548.1 666.678   1
  -3   8   0 3322.06 176.718   1
   3   8   0 3120.51 176.641   1
   3  -8   0 3249.74 175.760   1
  -3  -8   0 2935.90 175.049   1
  -4   8   0 5836.24 308.950   1
   4   8   0 6490.97 316.984   1
   4  -8   0 6588.95 318.020   1
  -4  -8   0 6769.62 318.927   1
  -5   8   0 57.8272 26.0624   1
   5  -8   0 43.9859 28.0349   1
   6  -8   0 2843.67 162.125   1
   6   8   0 2723.41 162.974   1
  -6  -8   0 2766.03 167.555   1
   7   8   0 3056.73 185.990   1
  -7  -8   0 3477.07 188.567   1
   8  -8   0 4706.02 254.694   1
  -8   8   0 4801.85 251.147   1
   8   8   0 5133.25 259.912   1
  -8  -8   0 4716.88 252.515   1
   9  -8   0 9235.33 431.678   1
  -9   8   0 9008.81 427.868   1
  -9  -8   0 8747.12 430.768   1
   9   8   0 8603.30 429.900   1
  10  -8   0 92.5035 36.5579   1
  10   8   0 82.9639 33.9492   1
 -10  -8   0 142.293 37.0336   1
  11  -8   0 41.4237 35.6165   1
 -11   8   0 6.48456 27.5181   1
  11   8   0 77.6700 38.3390   1
 -11  -8   0 54.9956 37.3285   1
 -12   8   0 2014.49 136.429   1
  12  -8   0 2067.31 139.162   1
  13  -8   0 1032.47 94.0288   1
 -13   8   0 1068.38 94.1597   1
  13   8   0 1297.79 102.952   1
 -13  -8   0 1043.27 90.6023   1
  14   8   0 3954.45 228.078   1
 -14  -8   0 3965.25 224.300   1
  15  -8   0 448.340 62.5195   1
 -15   8   0 445.591 62.4989   1
  15   8   0 429.112 60.8135   1
 -15  -8   0 430.871 59.6052   1
  16  -8   0 7.71366 33.9570   1
 -16   8   0-22.3723 34.6048   1
 -16  -8   0 15.0306 34.8733   1
  16   8   0 8.10947 38.8646   1
 -17  -8   0 1486.67 116.593   1
  17   8   0 1251.05 107.457   1
 -17   8   0 1428.29 109.755   1
  17  -8   0 1156.54 103.334   1
  18   8   0 533.489 68.5150   1
 -18  -8   0 768.476 85.0366   1
 -19  -8   0 294.623 53.7487   1
  19   8   0 239.864 48.1174   1
 -19   8   0 242.374 51.1249   1
  19  -8   0 223.562 50.3779   1
 -20  -8   0 341.709 57.9737   1
 -20   8   0 259.664 53.8335   1
  20  -8   0 249.105 52.3277   1
  21   8   0-23.6004 37.7035   1
 -21   8   0 23.6587 34.7188   1
  21  -8   0 24.1539 36.7346   1
 -22  -8   0-7.69079 37.4296   1
  22   8   0-31.3787 40.9688   1
 -22   8   0-7.86661 44.7075   1
  22  -8   0 48.1900 45.1355   1
 -23  -8   0 30.3476 36.9607   1
  23   8   0 46.1353 36.8874   1
 -24  -8   0 14.4080 40.4949   1
  24   8   0 30.3472 39.6329   1
  -1   9   0 14514.1 647.288   1
   1  -9   0 13789.1 647.439   1
   3   9   0 12407.9 567.797   1
  -3  -9   0 12058.1 569.415   1
   4   9   0 1861.31 122.419   1
  -4  -9   0 1756.54 120.892   1
  -5   9   0 2308.75 139.951   1
   5   9   0 2351.38 143.744   1
  -5  -9   0 2302.10 145.253   1
   5  -9   0 2291.68 143.393   1
  -6  -9   0 12119.8 534.718   1
  -6   9   0 10970.4 524.877   1
   6  -9   0 12641.5 534.738   1
   7   9   0 8736.22 445.035   1
  -7  -9   0 9847.02 449.935   1
  -7   9   0 9253.36 442.647   1
   8  -9   0 20297.9 873.446   1
   8   9   0 17709.4 868.277   1
  -8  -9   0 19622.2 873.271   1
  -8   9   0 19281.3 867.800   1
   9   9   0 2703.09 170.275   1
  -9  -9   0 2737.40 169.139   1
   9  -9   0 2850.46 168.713   1
  10   9   0 12512.7 628.245   1
 -10  -9   0 14349.9 634.473   1
 -10   9   0 13716.6 628.644   1
  10  -9   0 13500.2 629.702   1
  11   9   0 971.532 89.9879   1
 -11  -9   0 987.634 88.7845   1
 -11   9   0 1064.28 89.6732   1
  11  -9   0 995.027 88.5913   1
  12   9   0 356.450 53.5817   1
 -12  -9   0 338.832 51.4176   1
 -12   9   0 376.247 54.2194   1
  12  -9   0 324.065 53.4966   1
 -13  -9   0 2172.00 143.174   1
  13   9   0 2167.08 145.533   1
  14   9   0 7.80587 35.6459   1
  14  -9   0 54.3192 34.8212   1
 -14  -9   0 59.2573 36.6235   1
 -14   9   0 21.8082 33.7672   1
 -15  -9   0 793.329 82.9447   1
  15  -9   0 876.583 88.5675   1
 -15   9   0 1027.15 90.8441   1
  15   9   0 1017.41 91.3789   1
  16   9   0 40.6132 39.6839   1
  16  -9   0 47.9481 40.2042   1
 -16  -9   0 121.315 45.0998   1
 -16   9   0 114.462 44.4566   1
 -17   9   0 2764.09 166.861   1
  17  -9   0 2393.33 161.970   1
 -17  -9   0 2338.09 161.436   1
  17   9   0 2339.40 161.531   1
 -18   9   0 964.079 90.0585   1
  18  -9   0 911.612 89.8065   1
 -18  -9   0 902.056 91.2621   1
  18   9   0 761.681 85.5202   1
 -19   9   0 47.3792 42.3172   1
  19  -9   0 8.20055 39.9171   1
 -19  -9   0 41.6973 41.8047   1
  19   9   0-14.9888 38.1026   1
 -20   9   0-7.93951 40.9184   1
  20  -9   0 8.20585 39.9398   1
 -20  -9   0 31.4487 32.6358   1
  20   9   0 7.94541 30.8516   1
 -21   9   0-15.8756 42.0136   1
 -21  -9   0 31.3925 41.0038   1
  21  -9   0 41.0043 42.8452   1
  21   9   0 54.8132 45.0092   1
  22   9   0-22.9813 36.7185   1
 -22  -9   0-7.67718 38.4845   1
  23   9   0 212.508 53.7309   1
 -23  -9   0 298.094 58.1866   1
   0  10   0 1282.95 94.7711   1
   0 -10   0 1199.98 94.4968   1
  -1  10   0 16259.9 780.083   1
   1  10   0 17914.0 785.547   1
   1 -10   0 16725.9 781.593   1
  -1 -10   0 18339.9 787.556   1
  -2  10   0 12976.9 590.378   1
   2  10   0 11963.9 590.123   1
  -2 -10   0 12798.0 589.415   1
   2 -10   0 13001.0 590.327   1
  -3  10   0 30478.4 1324.94   1
   3  10   0 31904.2 1327.49   1
  -3 -10   0 28522.7 1322.26   1
   3 -10   0 29118.0 1324.07   1
  -4  10   0 875.981 81.8947   1
   4  10   0 1179.05 88.1909   1
  -4 -10   0 1192.69 90.9017   1
   4 -10   0 823.761 81.6560   1
  -5  10   0 4457.80 224.031   1
   5  10   0 3872.03 222.797   1
  -5 -10   0 3681.72 221.191   1
   5 -10   0 4344.24 225.952   1
   6  10   0 3392.58 197.143   1
  -6 -10   0 3418.10 198.378   1
  -6  10   0 3484.63 193.075   1
   7  10   0 23974.9 1084.92   1
  -7 -10   0 25211.8 1089.11   1
  -7  10   0 22971.5 1078.44   1
   7 -10   0 24973.0 1086.02   1
   8  10   0 25642.1 1055.38   1
   8 -10   0 23864.3 1047.61   1
  -8  10   0 22035.3 1041.97   1
  -8 -10   0 22107.6 1045.07   1
   9 -10   0 5087.38 270.931   1
  10 -10   0 490.774 60.8858   1
 -10  10   0 384.137 55.0406   1
  10  10   0 385.647 61.2535   1
 -10 -10   0 356.300 58.0327   1
  11 -10   0 152.056 44.5750   1
 -11  10   0 154.342 41.1153   1
  11  10   0 120.607 43.1897   1
 -11 -10   0 96.0390 39.9629   1
  12 -10   0 6119.62 311.374   1
 -12  10   0 6137.89 309.577   1
  12  10   0 5573.15 306.821   1
 -12 -10   0 5673.82 306.920   1
  13 -10   0 7.42856 32.1009   1
 -13  10   0 36.3454 32.5972   1
  13  10   0 15.3531 36.2195   1
 -13 -10   0 14.9251 32.8616   1
 -14  10   0 3563.95 201.019   1
  14 -10   0 3085.63 195.160   1
  15 -10   0 70.4719 35.2685   1
 -15  10   0 74.5484 39.0825   1
 -15 -10   0 90.9414 38.6741   1
  15  10   0 88.2664 40.9316   1
  16  10   0 902.147 84.8374   1
  16 -10   0 679.952 78.3173   1
 -16 -10   0 729.996 77.3215   1
 -16  10   0 773.848 81.0921   1
  17 -10   0 170.674 49.2943   1
 -17  10   0 330.314 56.5565   1
 -17 -10   0 252.045 51.1764   1
  17  10   0 221.443 53.4677   1
  18  10   0 692.719 76.1871   1
  18 -10   0 675.722 77.8856   1
 -18  10   0 651.723 76.7790   1
 -18 -10   0 573.335 72.8953   1
  19 -10   0 191.540 50.0201   1
  19  10   0 207.082 47.2511   1
 -19 -10   0 313.107 54.2124   1
 -19  10   0 281.193 54.7980   1
 -20  10   0 7.83631 36.3629   1
  20 -10   0-8.37298 41.9663   1
 -21 -10   0 199.261 51.8957   1
 -21  10   0 93.7133 44.8006   1
 -22 -10   0 137.408 43.0661   1
  22  10   0 217.858 48.2131   1
   0  11   0 25.5172 27.5611   1
   0 -11   0-6.61582 30.7024   1
   1  11   0 3977.98 226.809   1
  -1  11   0 4180.59 229.160   1
  -1 -11   0 4332.13 231.020   1
   1 -11   0 4329.75 231.414   1
  -2  11   0 22564.4 1009.05   1
   2  11   0 20324.4 1005.65   1
  -2 -11   0 23765.1 1012.55   1
   2 -11   0 23620.0 1011.82   1
  -3  11   0 4586.31 253.828   1
   3  11   0 5141.28 259.170   1
  -3 -11   0 4625.78 254.412   1
   3 -11   0 4884.61 256.617   1
  -4  11   0 14757.3 681.455   1
   4  11   0 15199.9 683.008   1
  -4 -11   0 14589.6 683.078   1
   4 -11   0 14415.1 678.544   1
  -5  11   0 1055.04 90.1329   1
   5  11   0 1243.69 97.6210   1
  -5 -11   0 1044.35 92.0940   1
   5 -11   0 1186.23 93.9414   1
   6  11   0 8119.29 415.591   1
  -6 -11   0 8759.58 421.661   1
   6 -11   0 8738.91 419.014   1
  -7  11   0 9699.11 479.107   1
   7 -11   0 10581.0 490.375   1
   8  11   0 6288.26 332.568   1
  -8 -11   0 6732.95 334.724   1
  -8  11   0 6718.02 329.277   1
   8 -11   0 6029.69 329.643   1
   9  11   0 4004.68 225.796   1
  -9 -11   0 3697.31 219.141   1
  -9  11   0 3989.05 220.091   1
   9 -11   0 3979.87 223.125   1
 -10 -11   0 292.413 53.8076   1
  10  11   0 363.000 57.8196   1
  11 -11   0 6546.03 331.726   1
 -11 -11   0 6614.95 332.008   1
  11  11   0 5928.79 329.947   1
  12  11   0 54.2694 39.7470   1
 -12  11   0 147.725 45.4200   1
  12 -11   0 191.407 47.9451   1
 -12 -11   0 98.7454 44.4196   1
 -13  11   0 2842.40 174.643   1
  13 -11   0 2578.39 170.879   1
  14 -11   0 62.7587 37.0239   1
 -14  11   0 7.62900 32.3390   1
 -14 -11   0 29.7425 32.7553   1
  14  11   0 15.8296 40.2506   1
  15 -11   0 47.7511 41.6457   1
 -15  11   0 30.8287 41.8912   1
 -15 -11   0 60.4574 34.5775   1
  15  11   0 88.0406 37.8442   1
 -16  11   0 855.598 87.8278   1
  16 -11   0 757.078 81.9630   1
 -16 -11   0 759.617 81.6395   1
  16  11   0 843.186 86.2068   1
 -17  11   0 965.514 91.7958   1
  17 -11   0 1018.50 92.9110   1
 -17 -11   0 920.732 89.6775   1
  17  11   0 1017.29 96.8437   1
  18 -11   0 383.009 59.8913   1
 -18  11   0 413.701 63.7141   1
 -18 -11   0 483.577 63.8064   1
  18  11   0 472.928 70.5069   1
  19 -11   0 344.772 56.2659   1
 -19  11   0 342.665 60.7888   1
 -20  11   0 371.490 61.5172   1
  20  11   0 328.119 53.3636   1
 -20 -11   0 468.336 66.9024   1
  21  11   0 440.618 66.7104   1
 -21 -11   0 332.999 59.6273   1
  22  11   0 111.618 41.0901   1
 -22 -11   0 96.0954 41.2988   1
   0 -12   0 4483.72 250.853   1
   0  12   0 4830.73 253.321   1
  -1 -12   0 8332.74 410.662   1
   1 -12   0 8132.93 408.288   1
   1  12   0 8715.16 411.685   1
  -1  12   0 8183.98 408.556   1
  -2 -12   0 18531.6 846.110   1
   2 -12   0 17881.1 844.685   1
  -2  12   0 18993.9 846.350   1
   2  12   0 18971.3 847.920   1
  -3  12   0 2473.82 158.801   1
   3  12   0 2501.90 160.215   1
  -3 -12   0 2810.04 165.928   1
  -4  12   0 12005.2 553.600   1
   4 -12   0 11318.6 552.767   1
  -5  12   0 1355.42 106.103   1
   5  12   0 1275.58 105.703   1
  -5 -12   0 1229.15 100.983   1
   5 -12   0 1359.26 105.300   1
  -6  12   0 9396.78 460.463   1
  -6 -12   0 9331.13 462.573   1
   6  12   0 9290.53 461.225   1
   6 -12   0 10041.4 464.518   1
  -7 -12   0 2388.98 149.881   1
   7  12   0 1949.27 140.433   1
   8  12   0 4587.60 255.356   1
  -8  12   0 4181.68 246.168   1
   8 -12   0 4439.11 251.506   1
   9  12   0 114.724 38.0736   1
  -9 -12   0 133.105 38.9040   1
  -9  12   0 75.5564 38.0049   1
   9 -12   0 106.526 42.0410   1
  10  12   0 545.182 64.3302   1
 -10 -12   0 593.363 69.5495   1
 -10  12   0 428.319 59.8738   1
  10 -12   0 478.089 64.1347   1
  11  12   0 3505.04 202.275   1
 -11 -12   0 3634.90 205.201   1
 -11  12   0 2934.80 194.880   1
  11 -12   0 3353.50 200.375   1
  12  12   0 1794.17 131.674   1
 -12 -12   0 1851.42 130.725   1
 -12  12   0 1653.90 126.134   1
  12 -12   0 1693.36 127.761   1
  13  12   0 1478.82 120.885   1
 -13 -12   0 1554.62 120.267   1
 -13  12   0 1628.26 121.558   1
  13 -12   0 1660.69 122.664   1
 -14 -12   0 129.055 44.9261   1
  14  12   0 141.822 48.4752   1
  15  12   0 32.2544 36.7975   1
  15 -12   0 8.08950 34.2767   1
 -15 -12   0 7.44063 28.8985   1
 -15  12   0 31.2347 33.7423   1
  16  12   0 1503.21 120.208   1
 -16 -12   0 1617.72 121.242   1
  16 -12   0 1478.19 120.878   1
 -16  12   0 1693.19 125.389   1
  17 -12   0 1145.59 102.847   1
  17  12   0 974.936 95.5982   1
 -17  12   0 1171.30 102.488   1
 -18  12   0 1223.03 103.053   1
  18 -12   0 976.738 94.4798   1
  19  12   0 38.6067 36.1233   1
 -19 -12   0 121.856 41.0661   1
 -19  12   0 165.995 46.6235   1
  20  12   0 92.1953 42.1588   1
 -20 -12   0 39.5177 45.9970   1
  21  12   0 251.825 54.6188   1
 -21 -12   0 493.243 65.1358   1
   0 -13   0 21.6727 35.6926   1
   0  13   0 7.08531 35.5174   1
  -1 -13   0 3792.80 222.069   1
  -1  13   0 4195.21 226.405   1
   1  13   0 3903.55 224.643   1
  -2 -13   0 7551.06 379.653   1
   2 -13   0 8014.21 381.778   1
  -2  13   0 7126.70 376.355   1
   2  13   0 7470.73 378.881   1
  -3 -13   0 11200.8 567.418   1
   3  13   0 11539.8 566.188   1
   4  13   0 870.585 82.5764   1
   4 -13   0 785.240 77.6522   1
  -4 -13   0 747.711 76.8076   1
  -4  13   0 625.105 71.1157   1
   5  13   0 17591.0 795.795   1
   5 -13   0 15877.3 793.288   1
  -5 -13   0 17284.7 794.294   1
  -5  13   0 18479.4 799.149   1
   6  13   0 235.691 50.5049   1
  -6  13   0 272.722 50.5412   1
  -6 -13   0 203.826 45.8478   1
   6 -13   0 225.029 46.6674   1
  -7 -13   0 7695.88 388.999   1
  -7  13   0 7757.57 386.050   1
   7  13   0 7570.69 386.248   1
   7 -13   0 7690.90 386.180   1
   8  13   0 132.141 46.3008   1
  -8 -13   0 274.576 50.2560   1
  -8  13   0 175.834 49.1152   1
   8 -13   0 165.289 44.3442   1
  -9  13   0 848.170 84.4490   1
   9  13   0 1063.59 93.1016   1
  -9 -13   0 1012.13 90.3057   1
   9 -13   0 925.893 88.5741   1
 -10  13   0 1820.19 128.508   1
  10  13   0 1770.29 129.638   1
 -10 -13   0 1808.31 130.032   1
  10 -13   0 1795.88 132.015   1
 -11  13   0 1353.92 108.760   1
  11  13   0 1453.14 114.952   1
 -11 -13   0 1453.21 113.939   1
  11 -13   0 1389.74 112.178   1
 -12  13   0 566.849 70.3167   1
  12  13   0 619.300 74.3245   1
 -12 -13   0 598.905 72.9741   1
  12 -13   0 508.786 69.3602   1
 -13  13   0 616.498 73.5552   1
  13 -13   0 588.664 73.7792   1
  13  13   0 574.982 72.8309   1
 -13 -13   0 584.225 70.3923   1
  14 -13   0 613.904 73.1081   1
 -14  13   0 757.080 78.7612   1
  15  13   0 758.722 82.3057   1
  15 -13   0 758.257 82.9009   1
 -15  13   0 887.936 85.9592   1
 -15 -13   0 682.621 76.6309   1
  16  13   0 538.398 69.7437   1
  16 -13   0 433.303 66.6296   1
 -16  13   0 443.442 62.2509   1
 -16 -13   0 488.345 64.9459   1
  17  13   0 667.930 77.6219   1
 -17 -13   0 572.013 71.7764   1
  17 -13   0 665.070 75.1740   1
 -17  13   0 618.238 75.9329   1
 -18  13   0 70.9278 44.8288   1
 -18 -13   0-7.36208 35.8800   1
  18  13   0 78.8667 39.0063   1
 -19 -13   0 146.437 38.1953   1
  19  13   0 131.135 40.1920   1
 -20 -13   0 98.1625 42.6261   1
  20  13   0 92.9057 39.9078   1
   0  14   0 6182.67 328.288   1
   0 -14   0 6640.46 334.510   1
  -1  14   0 1542.73 114.104   1
   1  14   0 1400.06 109.007   1
   1 -14   0 1466.01 110.745   1
  -1 -14   0 1227.47 107.097   1
  -2  14   0 4085.23 225.861   1
   2  14   0 4034.96 226.398   1
  -2 -14   0 3738.01 222.432   1
   2 -14   0 3998.99 226.549   1
   3 -14   0 498.722 63.3909   1
   3  14   0 369.328 54.9622   1
  -3 -14   0 331.885 52.6519   1
  -3  14   0 298.462 53.5238   1
   4  14   0 1650.05 120.617   1
  -4  14   0 1492.60 116.480   1
  -4 -14   0 1607.27 117.762   1
   4 -14   0 1450.53 114.494   1
   5 -14   0 216.985 45.8484   1
  -5  14   0 214.041 46.1101   1
   5  14   0 209.234 44.9084   1
  -5 -14   0 262.568 45.5224   1
  -6  14   0 6201.09 326.823   1
   6  14   0 6007.84 325.972   1
   6 -14   0 6417.19 328.652   1
  -6 -14   0 6612.98 331.896   1
  -7  14   0 577.093 71.8004   1
   7 -14   0 585.176 71.3113   1
  -8  14   0 6493.49 312.901   1
  -8 -14   0 5805.82 308.041   1
   8 -14   0 5846.41 306.755   1
   9 -14   0 410.144 64.3903   1
  -9  14   0 398.383 59.0030   1
   9  14   0 379.695 59.6341   1
  -9 -14   0 389.464 57.0045   1
 -10 -14   0 185.321 46.0544   1
  10  14   0 311.614 55.0284   1
 -11  14   0 377.285 61.1313   1
  11  14   0 367.025 60.2791   1
  11 -14   0 419.967 63.2759   1
 -11 -14   0 374.392 59.8495   1
 -12  14   0 96.1970 39.9129   1
  12 -14   0 123.094 45.8191   1
 -13  14   0 267.089 53.0993   1
  13  14   0 266.987 52.3857   1
 -13 -14   0 268.605 50.4241   1
  13 -14   0 287.587 55.5790   1
 -14  14   0 566.145 71.5904   1
  14  14   0 430.026 61.6957   1
  14 -14   0 334.972 62.7160   1
 -14 -14   0 418.196 59.1082   1
 -15 -14   0 272.058 50.6419   1
  15  14   0 242.622 51.6707   1
 -16  14   0 2025.23 143.069   1
 -16 -14   0 1937.79 135.416   1
  16  14   0 2090.42 141.325   1
  16 -14   0 1800.51 136.591   1
 -17 -14   0 430.655 60.5572   1
  17  14   0 491.016 65.9244   1
 -18 -14   0 194.627 48.6596   1
  18  14   0 154.170 47.2292   1
 -19 -14   0-7.05251 36.8397   1
  19  14   0-30.3910 42.2160   1
   0  15   0 7.59060 38.0449   1
   0 -15   0-7.57035 37.3974   1
   1  15   0 1090.10 94.2354   1
  -1  15   0 1067.11 93.9896   1
  -1 -15   0 1001.61 90.6910   1
   1 -15   0 995.708 92.2604   1
   2  15   0-37.8204 38.9815   1
  -2 -15   0 7.66505 36.7361   1
   2 -15   0-7.71650 34.5943   1
  -2  15   0 7.53158 36.6561   1
  -3  15   0 738.879 79.0858   1
   3 -15   0 520.472 67.8806   1
   4 -15   0 38.2756 33.7241   1
  -4  15   0 22.4447 36.9815   1
   5  15   0 3814.69 223.011   1
  -5  15   0 3712.97 221.143   1
  -5 -15   0 4049.08 225.370   1
   5 -15   0 3874.39 223.375   1
   6  15   0 23.0125 29.7809   1
  -6 -15   0-23.7980 34.9211   1
  -7 -15   0 2356.61 160.306   1
   7  15   0 2481.44 164.277   1
   8 -15   0 23.5298 31.8732   1
  -8  15   0 23.4534 35.6724   1
   8  15   0 23.8899 29.4136   1
  -8 -15   0-7.76370 27.9121   1
  -9  15   0 148.773 46.7412   1
   9  15   0 254.081 54.0664   1
   9 -15   0 217.569 49.5573   1
  -9 -15   0 184.058 49.3603   1
 -10  15   0 38.4443 41.2385   1
  10 -15   0 47.2825 36.6129   1
 -11  15   0-7.71362 35.1980   1
  11  15   0 54.5226 34.9236   1
 -11 -15   0 7.78009 27.9721   1
  11 -15   0-7.92727 36.1725   1
 -12  15   0 124.450 39.8607   1
  12  15   0 47.3408 39.3047   1
  12 -15   0 151.502 45.0954   1
 -12 -15   0 162.340 46.1236   1
 -13 -15   0 15.2435 39.2777   1
  13  15   0-7.80354 39.6673   1
 -14  15   0 289.167 57.4438   1
  14  15   0 231.363 53.9879   1
 -14 -15   0 329.465 57.9805   1
  14 -15   0 437.797 64.7505   1
 -15  15   0 604.435 71.4777   1
 -15 -15   0 627.743 72.2380   1
  15  15   0 443.575 64.5226   1
  15 -15   0 554.139 72.9060   1
 -17 -15   0 642.962 70.4395   1
  17  15   0 508.551 67.6187   1
   0  16   0 68.9266 37.3236   1
   0 -16   0 23.0472 35.1040   1
  -1  16   0-7.66151 38.4010   1
   1  16   0 22.8954 30.3276   1
  -1 -16   0-23.1921 32.0865   1
   1 -16   0 38.6215 42.4108   1
   2  16   0 221.463 47.8501   1
  -2  16   0 153.101 46.1746   1
  -2 -16   0 225.879 52.2241   1
   2 -16   0 194.762 47.4259   1
   3 -16   0 258.695 51.9125   1
  -3 -16   0 184.986 52.7292   1
  -3  16   0 361.743 56.5505   1
   4 -16   0 545.400 68.5258   1
   4  16   0 525.367 67.3805   1
  -4 -16   0 555.774 68.0556   1
  -4  16   0 509.236 67.0324   1
   5 -16   0-7.79037 39.6005   1
  -5  16   0 22.8659 40.8403   1
   5  16   0-30.5002 34.7884   1
  -5 -16   0 7.79017 30.9566   1
   6 -16   0 672.638 80.6921   1
   6  16   0 871.366 85.7129   1
  -6 -16   0 941.241 90.8516   1
  -6  16   0 928.931 87.9552   1
   7 -16   0-7.80961 33.0839   1
  -7  16   0 38.1741 33.6122   1
   7  16   0-15.6654 42.4921   1
  -7 -16   0 15.7237 43.1671   1
  -8  16   0 1574.86 122.106   1
   8  16   0 1682.89 124.788   1
  -8 -16   0 1530.25 118.514   1
   8 -16   0 1629.37 122.738   1
  -9  16   0 164.593 50.3566   1
   9  16   0 126.127 41.9701   1
  -9 -16   0 205.818 46.8371   1
 -10  16   0 746.733 81.3991   1
  10  16   0 766.832 79.9368   1
 -10 -16   0 629.336 76.6039   1
  10 -16   0 793.282 82.1305   1
 -11  16   0 7.91667 36.7490   1
  11  16   0 23.1315 37.5384   1
 -11 -16   0 53.9343 38.0749   1
  11 -16   0 7.85641 34.5994   1
 -12  16   0-30.9641 35.9208   1
  12  16   0 15.5749 35.5289   1
 -12 -16   0-15.2600 35.4057   1
  12 -16   0 23.7999 32.9266   1
 -13  16   0 555.140 71.1696   1
  13  16   0 537.190 68.4417   1
 -13 -16   0 487.393 65.5206   1
  13 -16   0 539.626 69.5611   1
 -14 -16   0 278.882 51.5543   1
 -14  16   0 339.971 59.3800   1
  14  16   0 355.260 60.2359   1
 -15 -16   0 342.271 54.7925   1
  15  16   0 373.548 60.2813   1
 -16 -16   0 348.554 56.6267   1
  16  16   0 261.238 58.4031   1
   0  17   0 15.3539 39.5655   1
   0 -17   0-38.7908 38.8887   1
  -1  17   0 671.026 78.7980   1
   1  17   0 809.169 81.6648   1
  -1 -17   0 805.566 81.0906   1
   1 -17   0 673.420 78.7615   1
  -2  17   0 122.658 44.2676   1
   2  17   0 122.075 44.5311   1
  -2 -17   0 62.7265 37.2449   1
   2 -17   0 109.578 43.1979   1
  -3  17   0-15.4246 43.3450   1
   3 -17   0 47.1622 39.4017   1
  -4  17   0 1288.53 105.694   1
   4 -17   0 1272.72 106.288   1
   5 -17   0 157.917 49.7115   1
  -5 -17   0 204.035 46.1770   1
  -5  17   0 145.673 50.0196   1
   6 -17   0 55.0347 45.1995   1
   6  17   0 46.1205 33.2386   1
  -6 -17   0 16.1577 28.2586   1
  -6  17   0 30.7581 40.7100   1
   7  17   0 266.544 53.0916   1
   8 -17   0 386.051 59.2775   1
  -8  17   0 405.298 59.4376   1
   8  17   0 355.666 58.3126   1
  -8 -17   0 267.828 50.2847   1
  -9  17   0 561.345 71.8761   1
   9  17   0 435.334 61.9480   1
  -9 -17   0 646.104 70.0959   1
   9 -17   0 455.303 67.2503   1
 -10  17   0 328.507 61.0754   1
  10  17   0 303.368 56.5027   1
 -10 -17   0 495.443 64.6614   1
  10 -17   0 387.321 62.7588   1
 -11  17   0 360.244 63.7886   1
 -11 -17   0 340.753 61.2049   1
  11 -17   0 483.523 66.2187   1
 -12 -17   0 22.4334 41.5471   1
 -12  17   0 31.5282 46.7477   1
  12  17   0-7.63259 37.1512   1
 -13 -17   0 380.571 60.4218   1
  13  17   0 269.724 56.3231   1
 -14 -17   0 28.5664 32.5863   1
  14  17   0-7.35504 36.3375   1
   0  18   0 545.968 67.3017   1
   0 -18   0 420.742 59.2147   1
  -1  18   0 713.039 79.4985   1
   1  18   0 725.288 79.7305   1
   1 -18   0 580.109 72.5166   1
  -1 -18   0 639.100 75.3391   1
  -2  18   0 131.630 41.8358   1
   2  18   0 77.1824 37.3794   1
   2 -18   0 100.420 38.5376   1
  -2 -18   0 207.731 47.7574   1
  -3  18   0 38.2914 42.0703   1
   3  18   0 38.4726 41.2516   1
  -3 -18   0 15.1664 38.0328   1
   3 -18   0 39.0982 36.3118   1
   4  18   0 45.4717 43.1445   1
  -4  18   0 53.9574 42.3969   1
  -4 -18   0 46.1629 39.7288   1
   4 -18   0 94.1111 43.1334   1
   5  18   0 38.1270 39.9637   1
  -5 -18   0 78.8497 40.7712   1
  -5  18   0 23.1493 40.9626   1
   6 -18   0 150.415 47.2210   1
  -6  18   0 91.8175 43.7789   1
   7 -18   0-7.81711 35.6642   1
   7  18   0-7.79396 40.1648   1
  -7 -18   0 7.64663 38.8694   1
  -7  18   0 15.3232 38.9456   1
  -8  18   0-22.8943 43.3817   1
   8 -18   0-23.4111 38.5624   1
  -8 -18   0-22.5099 39.1980   1
  -9 -18   0 73.1993 42.1004   1
   9  18   0 15.3550 33.8477   1
 -10  18   0 476.380 67.5482   1
  10 -18   0 333.816 59.4887   1
 -11 -18   0 722.694 79.5821   1
  11  18   0 1044.11 92.0988   1
 -12 -18   0 21.7985 40.0248   1
  12  18   0 133.459 44.5334   1
   1  19   0 45.3998 42.0967   1
  -1 -19   0 61.1489 44.9216   1
   2  19   0 129.927 40.6987   1
  -2 -19   0 82.5448 36.8112   1
   3  19   0 52.4104 44.0034   1
  -3 -19   0 52.8742 41.0363   1
   4  19   0 97.2197 40.6639   1
  -4  19   0 45.4428 38.5997   1
   4 -19   0 46.3702 38.8353   1
  -4 -19   0 61.2935 35.0657   1
  -5  19   0 60.8389 43.7409   1
   5  19   0 45.1162 41.3309   1
   5 -19   0 7.74858 39.4358   1
  -5 -19   0 70.7537 46.1849   1
  -6  19   0-7.58636 38.5630   1
   6  19   0 7.55313 32.6288   1
  -6 -19   0-15.1614 30.1237   1
   6 -19   0 15.5971 37.9541   1
   7 -19   0-15.6574 39.7953   1
  -7  19   0 7.55679 41.4907   1
   8 -19   0 84.6261 38.8034   1
  -8  19   0 52.5527 38.9318   1
  -8 -19   0 167.310 41.1098   1
   8  19   0 75.3323 38.5385   1
  -9 -19   0 209.129 50.9910   1
   9  19   0 161.875 48.1222   1
  -1  20   0 133.417 45.2004   1
  -2 -20   0 286.603 55.8814   1
   2  20   0 235.874 54.2759   1
  -2  20   0 312.345 57.2191   1
  -3 -20   0 44.8322 41.6303   1
   3  20   0 101.967 45.0322   1
  -4 -20   0 381.717 61.7272   1
   4  20   0 307.468 57.3576   1
   5 -20   0 428.334 65.6301   1
  -5 -20   0 493.248 63.7523   1
   5  20   0 422.872 61.7413   1
  -5  20   0 611.514 76.7135   1
  -6 -20   0 43.9074 43.4106   1
  -6  20   0 22.2322 34.4038   1
   6  20   0 7.40961 44.4003   1
  26   0  -1-15.8452 38.5693   1
 -26   0   1 61.0395 45.2585   1
  24   0  -1 16.0632 39.1025   1
 -24   0   1-62.3984 45.7939   1
  23   0  -1 39.9220 42.7936   1
 -23   0   1 7.94732 44.1626   1
  22   0  -1-7.83889 38.1503   1
 -22   0   1 7.87235 41.6508   1
  21   0  -1-7.79841 36.7885   1
 -21   0   1-15.4912 37.1239   1
  20   0  -1-15.5502 30.9001   1
 -20   0   1-7.50246 36.5163   1
  19   0  -1-7.87937 32.7053   1
 -19   0   1 28.4259 31.2868   1
  18   0  -1-7.61274 36.4840   1
 -18   0   1 7.05376 30.4715   1
  17   0  -1-14.6182 32.7664   1
 -17   0   1 13.9073 38.1790   1
  16   0  -1 21.1160 34.2675   1
  15   0  -1-33.6381 31.7358   1
 -15   0   1 19.4931 30.1529   1
  14   0  -1 6.48256 28.0043   1
 -14   0   1-12.1793 25.7962   1
  13   0  -1 6.10183 26.3592   1
 -13   0   1-5.63475 26.1470   1
  12   0  -1-11.4613 28.3096   1
 -12   0   1 5.27262 26.0469   1
  11   0  -1 5.26868 27.8758   1
 -11   0   1-9.88611 26.8152   1
  10   0  -1 19.2509 30.5123   1
 -10   0   1-9.10185 24.0781   1
   9   0  -1 4.31959 22.5616   1
  -9   0   1 12.5083 25.4745   1
   8   0  -1-3.83029 24.0657   1
  -8   0   1 3.76503 23.2216   1
   6   0  -1 11.1630 18.7909   1
  -6   0   1 36.3340 21.2006   1
   5   0  -1 6.85958 17.4506   1
  -5   0   1 29.6136 18.5262   1
   4   0  -1 3.51350 17.3573   1
  -4   0   1 3.48710 16.9073   1
   3   0  -1 4.56291 13.0387   1
  -3   0   1 2.53985 15.0631   1
   1   0   1 16.0331 12.1293   1
  -1   0  -1 0.93689 10.1071   1
   2   0   1 7.70375 15.7283   1
  -2   0  -1 19.0960 15.6529   1
   3   0   1-12.3981 18.8561   1
  -3   0  -1 2.01241 17.8013   1
   4   0   1-15.6004 20.9056   1
  -4   0  -1 42.5652 21.3263   1
   6   0   1 18.1435 24.9887   1
  -6   0  -1 20.6687 25.7879   1
   7   0   1 16.4951 21.8480   1
  -7   0  -1 34.9001 19.7448   1
   8   0   1-23.0074 24.6654   1
  -8   0  -1-8.60109 23.6225   1
   9   0   1 55.9280 29.2434   1
  -9   0  -1 4.67877 28.6131   1
  10   0   1 5.59713 28.0543   1
 -10   0  -1 4.98288 26.0240   1
  12   0   1 6.24837 26.9923   1
 -12   0  -1-5.93053 27.0569   1
  13   0   1-26.1557 35.0497   1
 -13   0  -1-18.9452 32.1149   1
  14   0   1-6.85852 33.8863   1
 -14   0  -1-19.7360 27.8737   1
  15   0   1-7.13859 34.7433   1
 -15   0  -1 20.3751 35.9345   1
 -17   0  -1 7.01451 33.0888   1
  18   0   1 7.75030 35.3608   1
  19   0   1-23.1465 38.6831   1
 -19   0  -1-22.7360 43.0821   1
  20   0   1 46.6250 38.9828   1
 -20   0  -1 30.9920 35.3868   1
  21   0   1 15.5826 33.6613   1
 -21   0  -1 7.86776 37.1158   1
  22   0   1-47.7407 41.0539   1
  23   0   1-16.0075 40.1160   1
 -23   0  -1 7.71520 40.2929   1
  24   0   1 15.9310 36.3417   1
 -24   0  -1-7.68881 40.1552   1
  25   0   1 31.1943 37.3816   1
 -25   0  -1 7.50959 34.2688   1
  26   0   1 7.63362 35.4237   1
 -26   0  -1 7.30860 32.7657   1
  26   1  -1 15.6218 36.8620   1
 -26  -1   1 45.4943 45.4376   1
 -26   1   1 22.6944 34.5321   1
 -25   1   1-7.73094 38.7497   1
  24  -1  -1 105.450 49.4082   1
  24   1  -1 164.111 45.7478   1
 -24  -1   1 133.211 51.3114   1
 -24   1   1 125.194 49.4933   1
  23  -1  -1 24.5138 37.9835   1
 -23   1   1 79.1059 44.0042   1
  22   1  -1 260.454 57.1045   1
  22  -1  -1 187.038 48.9998   1
 -22  -1   1 217.473 48.7433   1
 -22   1   1 156.560 51.2460   1
  21   1  -1-16.2438 36.4103   1
  21  -1  -1-15.9084 35.6584   1
 -21  -1   1 14.8978 33.3932   1
 -21   1   1 23.1553 38.1291   1
  20   1  -1 593.874 71.6007   1
  20  -1  -1 470.770 65.2003   1
 -20  -1   1 436.631 64.7197   1
 -20   1   1 495.030 68.2249   1
  19   1  -1 1134.36 100.133   1
  19  -1  -1 1116.78 98.6581   1
 -19   1   1 1129.10 98.9811   1
 -19  -1   1 1155.38 98.8526   1
  18  -1  -1 1054.93 95.8754   1
  18   1  -1 1115.13 97.8504   1
 -18  -1   1 1131.51 96.8104   1
 -18   1   1 1098.91 95.9895   1
  17  -1  -1 662.778 72.0502   1
 -17   1   1 684.509 73.2734   1
  16   1  -1 1010.76 92.0337   1
  16  -1  -1 936.930 85.3002   1
 -16  -1   1 912.670 82.8040   1
 -16   1   1 1077.24 88.8515   1
  15   1  -1 2762.42 171.263   1
  15  -1  -1 2856.77 173.892   1
 -15  -1   1 2827.04 169.524   1
 -15   1   1 2988.63 170.295   1
  14   1  -1 104.471 36.0646   1
 -14  -1   1 216.106 42.0707   1
 -14   1   1 165.301 35.6623   1
  13   1  -1 10096.0 469.226   1
  13  -1  -1 9030.67 464.370   1
 -13  -1   1 10428.6 469.798   1
 -13   1   1 9811.60 465.254   1
  12   1  -1 1809.70 115.156   1
  12  -1  -1 1699.24 112.704   1
 -12  -1   1 1685.73 112.292   1
 -12   1   1 1451.74 105.399   1
  11  -1  -1 103.481 30.7703   1
  11   1  -1 163.284 38.1869   1
 -11   1   1 93.7597 27.8581   1
 -11  -1   1 121.848 35.1165   1
  10   1  -1 705.720 60.3439   1
  10  -1  -1 424.680 50.8307   1
 -10  -1   1 642.864 59.9908   1
 -10   1   1 462.146 50.9874   1
   9   1  -1 4440.78 224.462   1
   9  -1  -1 4052.13 220.465   1
  -9  -1   1 4861.99 226.063   1
  -9   1   1 4352.43 221.408   1
   8  -1  -1 20035.8 832.396   1
  -8  -1   1 19808.8 833.630   1
  -8   1   1 19741.4 831.814   1
   7   1  -1 11199.2 511.362   1
  -7  -1   1 11538.5 513.147   1
   6   1  -1 90601.1 3864.44   1
  -6   1   1 95752.1 3861.02   1
  -6  -1   1 99225.3 3863.37   1
   5   1  -1 67759.7 2975.01   1
  -5   1   1 73846.8 2972.01   1
  -5  -1   1 68952.3 2972.55   1
   5  -1  -1 67331.9 2973.46   1
  -4   1   1 23933.3 1015.27   1
  -4  -1   1 21535.9 1018.49   1
   4  -1  -1 23060.5 1017.25   1
  -3  -1   1 131583. 5435.28   1
  -3   1   1 136387. 5432.38   1
   3  -1  -1 142404. 5432.84   1
  -2  -1   1 6377.13 264.647   1
   2  -1  -1 5587.19 261.021   1
   2   1  -1 6140.87 264.346   1
  -2   1   1 6080.04 261.685   1
   1   1  -1 29489.2 1254.93   1
  -1  -1   1 29308.9 1254.81   1
   0  -1   1 2073.33 97.8060   1
   0   1   1 2190.07 95.5780   1
   0  -1  -1 2348.09 96.2739   1
   1  -1   1 514.134 34.3981   1
  -1   1  -1 514.439 33.4861   1
   1   1   1 629.815 35.2511   1
  -1  -1  -1 523.571 34.2073   1
  -2  -1  -1 1453.67 74.5499   1
  -2   1  -1 1399.90 75.3307   1
   2  -1   1 1529.63 75.6381   1
   2   1   1 1305.70 74.5040   1
   3   1   1 207160. 8944.78   1
   3  -1   1 209893. 8943.59   1
  -3  -1  -1 208352. 8943.75   1
  -3   1  -1 215895. 8944.05   1
   4   1   1 50661.7 2315.13   1
   4  -1   1 59133.4 2317.32   1
  -4  -1  -1 51722.9 2317.20   1
  -4   1  -1 54899.4 2315.29   1
   6   1   1 41862.7 1824.01   1
   6  -1   1 44055.5 1825.22   1
  -6  -1  -1 41954.3 1823.78   1
  -6   1  -1 41240.5 1820.76   1
   7   1   1 5649.19 283.604   1
   7  -1   1 6495.11 286.000   1
  -7  -1  -1 6298.88 285.928   1
  -7   1  -1 5224.77 277.368   1
   8   1   1 5976.77 295.171   1
   8  -1   1 5679.06 291.562   1
  -8  -1  -1 6369.23 295.243   1
  -8   1  -1 6073.17 290.667   1
   9   1   1 15600.1 713.677   1
   9  -1   1 15533.6 712.377   1
  -9  -1  -1 16843.0 714.255   1
  -9   1  -1 15192.5 707.327   1
  10   1   1 1749.40 121.379   1
  10  -1   1 1909.75 123.034   1
 -10  -1  -1 1908.06 122.673   1
 -10   1  -1 2178.37 123.700   1
  12   1   1 4203.72 225.382   1
  12  -1   1 4111.95 224.643   1
 -12  -1  -1 4302.10 223.870   1
 -12   1  -1 3855.14 220.292   1
  13   1   1 286.944 53.3248   1
  13  -1   1 341.719 53.1543   1
 -13  -1  -1 292.240 50.2163   1
 -13   1  -1 375.387 51.8683   1
  14  -1   1 532.275 65.6303   1
  14   1   1 492.127 64.4302   1
 -14  -1  -1 482.537 60.3848   1
 -14   1  -1 525.756 61.6263   1
  15   1   1 1646.47 120.815   1
  15  -1   1 1324.07 109.957   1
 -15   1  -1 1516.29 114.302   1
  16   1   1 22.2890 35.6332   1
 -16  -1  -1 42.8833 36.8577   1
  17   1   1 350.395 57.3810   1
  17  -1   1 286.735 51.1213   1
 -17  -1  -1 308.898 55.1556   1
 -17   1  -1 287.343 53.8192   1
  18   1   1-7.79258 32.3550   1
  18  -1   1 67.7086 38.2524   1
 -18  -1  -1-7.41437 30.1383   1
 -18   1  -1 45.5659 34.0569   1
  19  -1   1 46.6742 39.5507   1
 -19  -1  -1 7.40287 35.4874   1
 -19   1  -1 7.67314 39.0125   1
  20   1   1 65.1333 40.8543   1
  20  -1   1 47.9761 38.9648   1
 -20  -1  -1 29.3846 38.9166   1
 -20   1  -1 46.2298 40.2872   1
  21   1   1 182.019 43.2350   1
  21  -1   1 113.424 44.2227   1
 -21  -1  -1 198.569 51.2340   1
 -21   1  -1 296.061 54.2832   1
  22   1   1 125.142 43.6985   1
 -22  -1  -1 93.2205 45.3578   1
  23   1   1 224.577 48.3183   1
  23  -1   1 248.659 51.7929   1
 -23  -1  -1 186.645 51.1288   1
 -23   1  -1 270.818 56.4840   1
  24   1   1 124.337 39.7329   1
  24  -1   1 127.639 48.9237   1
 -24   1  -1 83.4847 42.8649   1
 -24  -1  -1 69.0084 43.3016   1
  25   1   1-7.75286 32.8531   1
  25  -1   1 46.9888 40.9094   1
 -25  -1  -1 29.8998 32.9180   1
 -25   1  -1 22.3183 40.8557   1
  26   1   1-7.61579 34.7542   1
  26  -1   1-7.61087 35.3252   1
 -26  -1  -1-36.7645 44.9273   1
 -26   1  -1-21.8576 44.0880   1
  26   2  -1 60.6030 44.0203   1
 -26  -2   1 7.59689 39.6988   1
  25   2  -1 38.8334 36.0423   1
 -25  -2   1-22.9637 42.0294   1
  24   2  -1 664.194 79.7575   1
  24  -2  -1 860.713 84.8075   1
 -24   2   1 704.662 79.8290   1
 -24  -2   1 738.976 79.9483   1
  23   2  -1 8.18504 31.7790   1
  23  -2  -1-32.6673 42.6524   1
 -23  -2   1 30.0267 33.0474   1
 -23   2   1 7.76345 40.5459   1
  22   2  -1 16.1607 38.1330   1
  22  -2  -1 121.970 48.7255   1
 -22  -2   1 30.7561 41.7272   1
 -22   2   1-31.1398 37.9056   1
  21   2  -1-16.0390 37.8331   1
  21  -2  -1 8.02750 31.1716   1
 -21  -2   1 46.4787 38.8308   1
 -21   2   1 15.4888 32.8109   1
  20  -2  -1 548.664 70.5977   1
  20   2  -1 688.409 76.6136   1
 -20  -2   1 630.577 73.4539   1
 -20   2   1 589.167 71.6027   1
  19   2  -1 7.93558 36.2101   1
  19  -2  -1 54.5015 39.5825   1
 -19  -2   1 36.7112 35.7388   1
 -19   2   1-30.0547 33.0826   1
  18   2  -1 310.581 52.8877   1
  18  -2  -1 355.796 55.8675   1
 -18  -2   1 307.246 50.4585   1
 -18   2   1 371.661 56.6756   1
  17   2  -1 1042.04 94.7244   1
  17  -2  -1 1114.33 96.9837   1
 -17  -2   1 1050.60 92.5963   1
 -17   2   1 1137.95 95.3522   1
  16  -2  -1 34.6978 33.2943   1
 -16  -2   1 34.7443 33.8546   1
 -16   2   1 40.6821 33.0353   1
  15   2  -1 1753.78 124.372   1
 -15  -2   1 1819.93 125.461   1
 -15   2   1 2109.26 129.486   1
  14   2  -1 32562.3 1475.30   1
  14  -2  -1 33532.6 1472.48   1
 -14  -2   1 34357.3 1477.16   1
 -14   2   1 33456.6 1472.83   1
  13   2  -1 3897.59 218.662   1
 -13  -2   1 3874.12 217.886   1
 -13   2   1 4317.00 221.349   1
  12  -2  -1 5.43722 24.3812   1
 -12   2   1 21.8351 26.9720   1
  11   2  -1 4596.36 230.982   1
  11  -2  -1 4256.42 224.809   1
 -11  -2   1 4079.13 230.343   1
 -11   2   1 4551.29 227.485   1
  10   2  -1 15720.1 709.035   1
  10  -2  -1 15720.1 708.548   1
 -10  -2   1 16003.2 713.540   1
 -10   2   1 15586.7 708.211   1
   9   2  -1 15205.2 722.115   1
  -9   2   1 16439.8 721.346   1
   9  -2  -1 15685.2 719.908   1
  -9  -2   1 17262.9 725.279   1
   8   2  -1 180.422 31.9281   1
  -8   2   1 142.012 26.4741   1
  -8  -2   1 128.578 27.3156   1
   8  -2  -1 147.791 28.8604   1
   7   2  -1 28629.4 1232.59   1
  -7   2   1 28271.9 1227.41   1
  -7  -2   1 28082.4 1230.54   1
   7  -2  -1 28071.2 1227.75   1
  -6   2   1 12632.3 593.384   1
   6  -2  -1 14331.7 596.638   1
   5   2  -1 3995.71 198.074   1
  -5   2   1 4308.35 195.649   1
  -5  -2   1 4324.47 198.811   1
   5  -2  -1 3841.93 195.589   1
   4   2  -1 279979. 13202.8   1
  -4  -2   1 299586. 13203.2   1
  -4   2   1 326490. 13199.6   1
   4  -2  -1 331927. 13201.5   1
  -3  -2   1 74585.4 3122.28   1
   3   2  -1 75135.0 3120.69   1
  -3   2   1 71287.3 3117.34   1
   3  -2  -1 72255.1 3117.14   1
  -2  -2   1 64191.6 3017.11   1
   2  -2  -1 74944.9 3015.77   1
  -2   2   1 72459.8 3014.75   1
   2   2  -1 70699.4 3018.19   1
   1  -2  -1 5771.02 265.581   1
  -1  -2   1 5451.06 268.136   1
   1   2  -1 6428.56 269.949   1
  -1   2   1 6462.02 266.254   1
   0  -2   1 42381.9 1902.21   1
   0   2   1 44301.6 1899.94   1
   0  -2  -1 40190.7 1900.83   1
   1  -2   1 4621.82 177.022   1
   1   2   1 4148.54 174.344   1
  -1  -2  -1 4022.61 174.645   1
   2  -2   1 35173.8 1538.35   1
  -2   2  -1 36028.0 1538.40   1
   2   2   1 35182.4 1538.55   1
  -2  -2  -1 37037.1 1538.83   1
  -3  -2  -1 13879.3 592.320   1
   3   2   1 12996.8 591.588   1
  -3   2  -1 14363.6 591.794   1
   3  -2   1 12559.1 591.522   1
  -4  -2  -1 81584.3 3577.12   1
   4   2   1 90033.7 3581.30   1
  -4   2  -1 81199.6 3578.81   1
   4  -2   1 82897.4 3579.00   1
  -5  -2  -1 5285.70 248.436   1
   5   2   1 5062.90 249.908   1
   6   2   1 41482.2 1677.77   1
   6  -2   1 38883.4 1674.86   1
  -6  -2  -1 37229.5 1673.20   1
  -6   2  -1 37491.1 1673.05   1
   7   2   1 31227.0 1444.13   1
   7  -2   1 33770.7 1445.31   1
  -7  -2  -1 34254.5 1445.56   1
  -7   2  -1 33452.3 1442.53   1
   8   2   1 4.39899 24.4391   1
   8  -2   1-18.3016 26.0036   1
  -8  -2  -1-5.06748 26.8115   1
  -8   2  -1 40.2197 29.0815   1
   9  -2   1 19288.5 865.300   1
  -9  -2  -1 20212.5 868.856   1
  -9   2  -1 21066.5 867.941   1
  10   2   1 35373.1 1460.17   1
  10  -2   1 30864.9 1451.90   1
 -10  -2  -1 32426.8 1456.92   1
 -10   2  -1 34485.3 1455.99   1
  11   2   1 1360.49 100.580   1
 -11  -2  -1 1323.49 100.316   1
  12   2   1 50.9999 35.4866   1
  12  -2   1 36.6783 29.8350   1
 -12  -2  -1 81.4611 33.6500   1
 -12   2  -1 42.2039 31.9771   1
  13   2   1 4985.39 270.141   1
  13  -2   1 4925.33 266.280   1
 -13  -2  -1 5052.65 269.518   1
 -13   2  -1 5537.84 272.717   1
  14   2   1 4223.66 231.162   1
  14  -2   1 3867.28 225.773   1
 -14  -2  -1 4384.86 231.506   1
 -14   2  -1 4103.40 228.483   1
  15   2   1 36.6117 34.0199   1
  15  -2   1 92.0995 41.6178   1
 -15  -2  -1 6.88809 35.0543   1
 -15   2  -1 34.3731 34.9860   1
  16   2   1 10896.7 546.539   1
 -16  -2  -1 12072.8 548.447   1
  17   2   1 7.76269 34.8539   1
  17  -2   1 114.740 42.5398   1
 -17  -2  -1 14.3422 29.8261   1
 -17   2  -1 66.2027 34.1885   1
  18  -2   1 23.4648 30.3825   1
 -18  -2  -1 44.7029 36.8187   1
 -18   2  -1 7.56830 29.3997   1
  19  -2   1 1149.20 103.116   1
 -19   2  -1 1327.55 107.512   1
  20   2   1 360.768 60.2679   1
  20  -2   1 272.834 55.9497   1
 -20  -2  -1 214.163 47.1771   1
 -20   2  -1 238.661 53.3744   1
  21   2   1 56.5898 36.9805   1
  21  -2   1 48.5953 42.3833   1
 -21  -2  -1 45.4338 38.0481   1
 -21   2  -1 100.163 43.8705   1
  22   2   1 8.16521 42.0779   1
 -22  -2  -1-7.40745 37.6536   1
  23   2   1 101.933 38.8832   1
  23  -2   1 24.0685 39.7782   1
 -23  -2  -1 105.956 44.0886   1
 -23   2  -1 84.1510 41.1311   1
  24   2   1 15.3015 31.7540   1
  24  -2   1 31.7460 43.5753   1
 -24  -2  -1-37.9965 34.6704   1
 -24   2  -1 15.1465 41.5807   1
  25  -2   1 46.6076 37.2403   1
 -25   2  -1 7.39761 33.1774   1
  26   2   1 74.3718 42.4300   1
 -26   2  -1 108.428 46.7868   1
 -26  -2  -1 79.9807 43.2796   1
  25   3  -1 192.780 48.6285   1
 -25  -3   1 146.052 42.5434   1
  24   3  -1 48.0927 39.6044   1
  24  -3  -1 32.0504 36.5649   1
 -24  -3   1 15.2368 34.7668   1
 -24   3   1-15.3366 40.5792   1
  23   3  -1 677.378 78.7614   1
  23  -3  -1 567.431 73.2326   1
 -23   3   1 686.919 79.9883   1
 -23  -3   1 874.626 83.8535   1
  22   3  -1 32.3347 36.9259   1
  22  -3  -1 8.12426 40.7609   1
 -22  -3   1 70.0034 39.5805   1
 -22   3   1 61.8507 42.4885   1
  21   3  -1 24.5242 37.9496   1
  21  -3  -1 16.0669 41.9694   1
 -21  -3   1 37.8339 39.0099   1
 -21   3   1 22.9949 38.4336   1
  20  -3  -1 55.4181 36.2514   1
 -20   3   1 90.5976 41.0722   1
  19   3  -1 1919.37 134.753   1
  19  -3  -1 1643.88 127.777   1
 -19  -3   1 1887.46 131.915   1
 -19   3   1 1679.25 126.288   1
  18   3  -1 38.6956 32.1505   1
  18  -3  -1 15.2052 32.2344   1
 -18   3   1 43.2792 32.9380   1
  17   3  -1 15.0323 31.8797   1
  17  -3  -1 36.8331 35.3416   1
 -17  -3   1 81.2833 34.3273   1
 -17   3   1 14.0101 29.7176   1
  16   3  -1 529.186 65.4205   1
  16  -3  -1 495.716 62.9572   1
 -16  -3   1 553.636 65.8025   1
 -16   3   1 548.683 63.2385   1
  15   3  -1 19338.5 867.711   1
  15  -3  -1 18517.2 865.700   1
 -15  -3   1 18694.7 866.361   1
 -15   3   1 19590.5 865.312   1
  14   3  -1 4314.03 235.846   1
  14  -3  -1 4555.31 236.888   1
 -14  -3   1 4376.16 235.858   1
 -14   3   1 3965.74 228.173   1
 -13   3   1 26870.1 1085.79   1
  13  -3  -1 26024.9 1086.55   1
 -13  -3   1 23905.6 1084.70   1
 -12   3   1 519.809 55.8580   1
 -12  -3   1 511.046 56.6844   1
  12   3  -1 361.771 49.0406   1
  11   3  -1 3106.96 176.846   1
  11  -3  -1 3144.81 175.671   1
 -11  -3   1 2997.82 174.471   1
 -11   3   1 3191.76 172.353   1
  10   3  -1 1227.58 88.8430   1
 -10   3   1 1182.32 83.3292   1
  10  -3  -1 1098.93 84.3831   1
 -10  -3   1 1106.62 83.8416   1
   9   3  -1 38183.4 1638.10   1
  -9   3   1 38072.6 1630.79   1
  -9  -3   1 37196.4 1632.89   1
   9  -3  -1 36791.5 1632.11   1
   8   3  -1 874.452 70.7291   1
  -8   3   1 1023.16 69.2636   1
  -8  -3   1 944.084 71.0262   1
   8  -3  -1 980.587 69.8168   1
   7   3  -1 4766.00 249.431   1
  -7   3   1 5556.15 246.781   1
   7  -3  -1 5030.03 246.622   1
  -7  -3   1 4947.26 250.839   1
  -6  -3   1 5533.78 272.574   1
   6   3  -1 5865.46 273.694   1
   5  -3  -1 62554.9 2550.74   1
  -5  -3   1 60872.6 2554.73   1
  -5   3   1 60235.8 2549.65   1
   5   3  -1 53470.2 2556.33   1
   4  -3  -1 5525.89 244.806   1
  -4  -3   1 5415.84 248.243   1
   4   3  -1 4905.65 245.733   1
  -4   3   1 5115.44 243.315   1
  -3  -3   1 1889.02 102.891   1
   3  -3  -1 1891.73 99.3792   1
  -3   3   1 1957.16 99.0081   1
   3   3  -1 1861.79 102.294   1
  -2  -3   1 10059.7 439.195   1
   2   3  -1 9744.51 438.688   1
  -2   3   1 9933.45 434.222   1
   2  -3  -1 9674.78 434.171   1
  -1   3   1 995.821 59.7371   1
   1   3  -1 1136.25 63.1732   1
  -1  -3   1 1081.59 62.4075   1
   0  -3  -1 49222.5 1965.97   1
   0   3   1 52436.9 1965.89   1
   0  -3   1 53128.9 1971.20   1
  -1  -3  -1 384571. 17264.6   1
   1  -3   1 424273. 17267.9   1
   1   3   1 398040. 17264.2   1
  -1   3  -1 423222. 17266.5   1
   2  -3   1 2273.64 113.714   1
  -2  -3  -1 2353.61 114.038   1
   2   3   1 2184.98 111.931   1
   3  -3   1 3415.96 159.139   1
  -3   3  -1 3235.77 157.705   1
  -3  -3  -1 2782.89 155.765   1
   3   3   1 3231.55 159.080   1
  -4  -3  -1 3924.48 190.372   1
   4   3   1 3698.99 188.898   1
   5  -3   1 1876.50 108.089   1
  -5   3  -1 1700.23 105.382   1
   5   3   1 1946.11 110.964   1
  -5  -3  -1 1998.65 110.406   1
  -6  -3  -1 6148.11 303.797   1
   6   3   1 6157.03 306.080   1
  -6   3  -1 6471.94 303.359   1
   6  -3   1 6843.86 306.213   1
  -7  -3  -1 3490.69 191.096   1
  -7   3  -1 3980.50 191.698   1
   7  -3   1 3655.16 191.809   1
   7   3   1 3562.94 193.329   1
   8   3   1 28960.8 1218.55   1
   8  -3   1 26665.8 1215.63   1
  -8  -3  -1 27936.9 1214.00   1
  -8   3  -1 27125.6 1213.15   1
   9   3   1 9941.16 471.962   1
   9  -3   1 10876.3 472.807   1
  -9  -3  -1 9473.87 467.981   1
  -9   3  -1 9960.70 467.388   1
  10  -3   1 25486.8 1114.52   1
 -10   3  -1 24741.7 1110.17   1
  11   3   1 38256.6 1703.78   1
 -11  -3  -1 39638.3 1705.85   1
  12   3   1 58.7424 37.4407   1
  12  -3   1 182.999 41.0309   1
 -12  -3  -1 51.5106 39.2868   1
 -12   3  -1 169.061 38.2753   1
  13   3   1 982.382 87.4814   1
  13  -3   1 1074.89 89.0978   1
 -13  -3  -1 1168.89 92.9525   1
 -13   3  -1 978.175 84.7267   1
  14   3   1 757.773 75.6345   1
  14  -3   1 582.623 69.6230   1
 -14  -3  -1 839.711 78.5534   1
 -14   3  -1 478.047 62.7223   1
  15  -3   1 11534.0 569.937   1
 -15   3  -1 12664.5 572.597   1
  16   3   1 1301.66 111.201   1
 -16  -3  -1 1636.83 119.356   1
  16  -3   1 1588.83 115.789   1
  17   3   1 1572.09 116.357   1
  17  -3   1 1393.70 113.914   1
 -17  -3  -1 1496.17 114.199   1
 -17   3  -1 1351.77 110.015   1
  18   3   1 1584.24 125.013   1
  18  -3   1 1819.04 128.062   1
 -18  -3  -1 1644.64 121.274   1
 -18   3  -1 1588.74 123.384   1
  19   3   1 112.796 45.0944   1
  19  -3   1 134.705 47.7844   1
 -19  -3  -1 119.090 43.5768   1
 -19   3  -1 151.075 48.6256   1
  20   3   1-8.12608 38.9447   1
  20  -3   1 8.00976 34.6019   1
 -20  -3  -1 30.5529 40.9274   1
 -20   3  -1-7.64263 37.1957   1
  21   3   1 561.844 70.3283   1
  21  -3   1 396.046 64.1786   1
 -21  -3  -1 481.173 67.2427   1
 -21   3  -1 474.371 66.6956   1
  22   3   1 168.281 48.1514   1
  22  -3   1 144.436 46.7549   1
 -22  -3  -1 152.964 49.9526   1
 -22   3  -1 274.053 56.7568   1
  23   3   1-8.00647 32.5311   1
  23  -3   1 23.7200 39.6295   1
 -23  -3  -1-7.42196 35.0100   1
 -23   3  -1 22.7045 43.9572   1
  24   3   1 310.259 60.4119   1
  24  -3   1 243.360 58.1353   1
 -24  -3  -1 229.798 51.5792   1
 -24   3  -1 195.081 54.5468   1
  25   3   1 179.797 44.5894   1
  25  -3   1 169.034 48.4019   1
 -25  -3  -1 176.291 47.1524   1
 -25   3  -1 168.584 51.3639   1
  26   4  -1-15.5747 40.1329   1
 -26  -4   1 28.7766 39.9688   1
  25   4  -1-23.5754 41.0620   1
 -25  -4   1-37.3565 39.5509   1
  24  -4  -1 606.898 76.4867   1
 -24   4   1 697.198 75.8015   1
  23   4  -1 228.108 52.3249   1
 -23  -4   1 176.123 45.7212   1
  22  -4  -1 72.0322 40.4326   1
 -22  -4   1 170.542 48.9216   1
 -22   4   1 106.890 45.0991   1
  21   4  -1 170.958 49.3189   1
  21  -4  -1 175.060 47.2801   1
 -21  -4   1 129.356 43.3876   1
 -21   4   1 220.915 48.8512   1
  20   4  -1-8.06602 38.0490   1
  20  -4  -1 31.4366 39.3923   1
 -20  -4   1-22.9750 38.9303   1
 -20   4   1-22.6467 35.6098   1
  19   4  -1 181.708 49.9377   1
  19  -4  -1 138.476 43.6034   1
 -19  -4   1 233.590 51.4007   1
 -19   4   1 265.631 51.5145   1
  18   4  -1 132.135 44.4190   1
  18  -4  -1 74.9249 35.6487   1
 -18  -4   1 107.035 42.2349   1
 -18   4   1 128.995 41.8839   1
  17   4  -1 128.099 43.4952   1
 -17  -4   1 67.9660 41.1752   1
  16  -4  -1 2085.29 138.161   1
 -16   4   1 1935.16 132.283   1
  15   4  -1 198.569 42.2086   1
  15  -4  -1 277.157 47.7753   1
 -15  -4   1 214.014 45.7597   1
 -15   4   1 193.422 42.6082   1
  14   4  -1 36017.5 1764.98   1
 -14   4   1 43556.6 1773.72   1
 -14  -4   1 45647.5 1787.25   1
  14  -4  -1 38588.5 1770.09   1
  13   4  -1 546.170 66.3361   1
 -13  -4   1 538.695 67.1677   1
  13  -4  -1 523.966 60.0511   1
  12   4  -1 4961.46 252.444   1
 -12  -4   1 4415.83 243.835   1
 -11   4   1 3413.74 188.852   1
  11  -4  -1 3667.84 192.870   1
  10   4  -1 23011.3 999.462   1
  10  -4  -1 22344.2 992.822   1
 -10  -4   1 21691.6 993.970   1
 -10   4   1 22606.0 992.323   1
  -9  -4   1 667.772 61.6844   1
  -9   4   1 585.946 59.2180   1
   9   4  -1 728.395 64.1161   1
   8  -4  -1 50713.5 2327.11   1
  -8  -4   1 54348.0 2332.75   1
  -8   4   1 55340.4 2327.75   1
   8   4  -1 56056.6 2334.91   1
   7  -4  -1 395.866 42.1736   1
  -7  -4   1 349.066 44.3315   1
  -7   4   1 471.155 43.8583   1
   7   4  -1 362.668 43.8905   1
   6  -4  -1 31158.2 1362.57   1
  -6  -4   1 30606.3 1367.43   1
   6   4  -1 28878.2 1367.18   1
  -5  -4   1 16403.4 676.826   1
   5   4  -1 13997.8 670.190   1
  -4  -4   1 107189. 4393.62   1
   4  -4  -1 99178.5 4388.61   1
  -4   4   1 105549. 4389.36   1
   4   4  -1 99782.7 4392.62   1
  -3   4   1 3413.32 164.545   1
   3  -4  -1 3264.60 164.710   1
  -2   4   1 4171.83 197.523   1
   2  -4  -1 4104.59 200.055   1
   1   4  -1 66761.9 2924.20   1
  -1   4   1 68563.8 2920.42   1
   1  -4  -1 69743.6 2921.04   1
  -1  -4   1 67931.0 2924.32   1
   0  -4  -1 112636. 4800.96   1
   0   4   1 124267. 4802.73   1
   0   4  -1 107999. 4802.24   1
   0  -4   1 105715. 4802.42   1
  -1  -4  -1 5991.12 272.958   1
   1  -4   1 6210.95 275.134   1
  -1   4  -1 5788.62 273.290   1
   1   4   1 5513.80 271.427   1
   3  -4   1 1705.83 103.267   1
  -3   4  -1 1785.93 103.342   1
  -3  -4  -1 2076.42 108.270   1
   3   4   1 1750.81 104.246   1
   4  -4   1 8658.17 413.163   1
  -4   4  -1 8804.77 411.593   1
  -4  -4  -1 9058.03 413.168   1
   4   4   1 9572.73 416.453   1
   5  -4   1 16731.7 769.341   1
  -5   4  -1 16701.7 767.067   1
  -5  -4  -1 18461.6 771.634   1
   5   4   1 17515.5 770.677   1
   6  -4   1 119147. 5118.81   1
  -6   4  -1 122729. 5118.68   1
  -6  -4  -1 123644. 5121.65   1
   6   4   1 113685. 5120.02   1
   7  -4   1 4780.27 241.563   1
  -7   4  -1 4647.43 239.131   1
   7   4   1 4874.51 246.037   1
  -7  -4  -1 4921.67 245.086   1
  -8  -4  -1 221.413 37.7568   1
   8  -4   1 180.818 37.9298   1
  -8   4  -1 250.218 39.1972   1
   8   4   1 197.235 36.1160   1
  -9   4  -1 34287.3 1478.30   1
   9  -4   1 33531.9 1479.75   1
  -9  -4  -1 32884.9 1480.14   1
   9   4   1 34585.8 1486.13   1
 -10   4  -1 8791.50 450.797   1
  10  -4   1 10301.6 459.256   1
 -10  -4  -1 9716.57 457.012   1
  10   4   1 9906.04 461.356   1
 -11   4  -1 14862.9 727.197   1
  11  -4   1 16383.1 733.330   1
 -11  -4  -1 17110.5 737.868   1
  11   4   1 16093.5 733.844   1
 -12   4  -1 14780.6 759.209   1
  12  -4   1 16417.9 765.492   1
  12   4   1 17522.8 767.276   1
 -13   4  -1 4520.92 239.933   1
  13  -4   1 4502.03 241.055   1
 -13  -4  -1 4189.42 241.246   1
  13   4   1 4486.82 241.987   1
 -14   4  -1 9519.77 462.456   1
  14  -4   1 9493.23 464.637   1
 -14  -4  -1 10550.8 473.330   1
  14   4   1 9034.70 465.244   1
  15  -4   1 573.820 67.5045   1
 -15  -4  -1 688.812 74.5944   1
  15   4   1 545.774 68.0066   1
 -16   4  -1 4621.64 258.089   1
  16  -4   1 4661.70 259.182   1
 -16  -4  -1 5094.38 264.708   1
  16   4   1 4588.99 258.994   1
 -17   4  -1 144.566 42.8601   1
  17  -4   1 158.674 46.5594   1
 -17  -4  -1 145.630 46.3170   1
  17   4   1 124.692 44.7054   1
 -18   4  -1 1170.46 97.3291   1
  18  -4   1 896.076 90.0573   1
 -18  -4  -1 1010.18 94.9024   1
  18   4   1 1208.00 100.714   1
 -19  -4  -1 1395.98 111.122   1
  19   4   1 1395.16 114.555   1
 -20   4  -1 121.427 40.9735   1
  20  -4   1 95.1215 39.4794   1
 -20  -4  -1 120.222 42.9974   1
  20   4   1 138.736 43.4692   1
 -21   4  -1 7.60388 38.6535   1
  21  -4   1 7.95289 39.8621   1
 -22   4  -1 159.159 45.5444   1
  22  -4   1 39.7534 34.5329   1
 -22  -4  -1 30.7510 40.8320   1
  22   4   1 119.840 44.5294   1
 -23   4  -1 90.6071 48.4053   1
  23  -4   1 63.7980 46.4329   1
 -24   4  -1 67.2342 44.4961   1
  24  -4   1 55.6097 43.2941   1
 -24  -4  -1 66.4682 41.2377   1
  24   4   1 163.190 42.3583   1
 -25  -4  -1 175.298 46.9708   1
  25   4   1 169.741 47.2509   1
 -26  -5   1-29.0562 41.7392   1
  26   5  -1 30.4104 42.2360   1
 -25  -5   1 127.413 46.8965   1
  25   5  -1 93.2810 45.3931   1
 -24   5   1 30.9683 39.9061   1
  24   5  -1 8.04039 40.8794   1
 -24  -5   1 22.4748 43.5201   1
  24  -5  -1 16.3261 39.1301   1
  23   5  -1 887.058 87.6859   1
 -23  -5   1 876.669 87.0422   1
 -23   5   1 582.987 76.5241   1
  23  -5  -1 867.349 87.5469   1
  22   5  -1 333.317 58.1906   1
  22  -5  -1 253.059 51.9169   1
 -22  -5   1 351.954 59.6978   1
 -22   5   1 262.844 53.1029   1
  21   5  -1 502.244 68.3256   1
  21  -5  -1 559.096 69.7069   1
 -21  -5   1 686.704 73.6352   1
 -21   5   1 504.216 66.5181   1
  20   5  -1 64.2580 41.4200   1
  20  -5  -1 8.01650 32.6059   1
 -20  -5   1 63.2031 42.8838   1
 -20   5   1 15.0564 37.2194   1
  19  -5  -1 786.423 79.8952   1
 -19   5   1 532.261 69.7444   1
  18  -5  -1 1137.21 97.7881   1
 -18  -5   1 1100.80 98.4490   1
 -18   5   1 1011.22 93.2456   1
  17   5  -1 162.036 43.0043   1
  17  -5  -1 194.270 44.9233   1
 -17  -5   1 190.043 44.3000   1
 -17   5   1 147.521 44.7514   1
  16   5  -1 529.112 64.5230   1
 -16   5   1 631.993 67.5172   1
 -16  -5   1 619.418 70.0305   1
  16  -5  -1 498.813 64.3781   1
 -15   5   1 3375.03 192.613   1
  15  -5  -1 3250.17 194.308   1
 -14   5   1-18.7996 30.4992   1
  14  -5  -1 20.0325 32.9880   1
 -14  -5   1-27.2538 35.1131   1
  14   5  -1 14.3518 36.4776   1
 -13  -5   1 30997.8 1361.76   1
  13  -5  -1 31684.3 1360.94   1
 -13   5   1 33247.2 1361.91   1
  12  -5  -1 2677.83 155.842   1
  12   5  -1 2263.22 155.561   1
 -12  -5   1 2578.05 154.640   1
  11  -5  -1 15585.5 675.757   1
 -11   5   1 15012.4 672.150   1
  11   5  -1 14298.1 676.708   1
 -11  -5   1 14025.9 671.984   1
 -10   5   1 6779.06 326.161   1
  10  -5  -1 6597.95 326.330   1
   9  -5  -1 10179.2 467.365   1
  -9   5   1 9668.47 463.911   1
   9   5  -1 10873.4 475.395   1
  -9  -5   1 9513.04 469.198   1
   8  -5  -1 3363.65 189.742   1
  -8   5   1 3708.10 192.264   1
   8   5  -1 3886.03 198.467   1
  -8  -5   1 3742.45 196.642   1
   7  -5  -1 27888.6 1201.48   1
  -7   5   1 27248.9 1198.51   1
   7   5  -1 27073.3 1204.97   1
  -7  -5   1 27404.3 1203.71   1
   6  -5  -1 12113.4 484.659   1
  -6   5   1 10980.3 478.287   1
  -6  -5   1 9014.52 483.433   1
   6   5  -1 9709.23 483.400   1
  -5  -5   1 71553.1 3030.85   1
   5  -5  -1 69423.3 3026.38   1
  -5   5   1 76264.8 3026.56   1
   5   5  -1 64766.7 3028.49   1
  -4  -5   1 38544.3 1705.28   1
   4   5  -1 38436.4 1703.33   1
  -4   5   1 41702.2 1701.64   1
   4  -5  -1 38632.3 1701.00   1
   3  -5  -1 42014.5 1778.73   1
   3   5  -1 39641.2 1780.18   1
  -3   5   1 40700.2 1776.46   1
  -3  -5   1 42650.3 1782.27   1
   2   5  -1 18475.5 802.906   1
  -2  -5   1 17891.6 803.522   1
  -1  -5   1 26247.4 1159.46   1
   1   5  -1 27020.9 1160.67   1
   0  -5   1 63263.0 2671.43   1
   0   5  -1 66832.7 2672.17   1
   0  -5  -1 64391.1 2669.81   1
   1  -5   1 130148. 5372.64   1
   1   5   1 121387. 5369.87   1
  -1   5  -1 122450. 5367.42   1
  -1  -5  -1 129934. 5369.40   1
   2  -5   1 424.888 46.3775   1
  -2   5  -1 440.151 45.0596   1
   2   5   1 524.947 46.8875   1
  -2  -5  -1 466.572 46.7816   1
  -3   5  -1 133527. 5468.62   1
   3  -5   1 119910. 5468.38   1
   3   5   1 127062. 5467.25   1
  -3  -5  -1 131890. 5468.81   1
   4   5   1 1842.44 114.074   1
  -4  -5  -1 2078.70 116.973   1
  -4   5  -1 1834.72 110.918   1
   4  -5   1 1996.67 115.067   1
   5   5   1 18497.9 813.589   1
  -5  -5  -1 17824.3 810.789   1
  -5   5  -1 18968.8 812.272   1
   5  -5   1 17722.6 811.660   1
   6   5   1 247.072 42.3052   1
  -6  -5  -1 217.979 38.7691   1
  -6   5  -1 256.367 38.7477   1
   6  -5   1 331.876 43.8350   1
   7   5   1 94.3950 31.3765   1
  -7  -5  -1 87.3622 30.1356   1
  -7   5  -1 115.449 29.9587   1
   7  -5   1 93.1603 31.6360   1
   8   5   1 19426.0 949.548   1
  -8  -5  -1 22089.7 954.727   1
  -8   5  -1 21838.3 949.859   1
   8  -5   1 22176.5 953.195   1
  -9   5  -1 23176.7 1042.02   1
   9  -5   1 23850.7 1044.65   1
 -10  -5  -1 31668.5 1416.09   1
  10   5   1 32770.4 1422.00   1
  11  -5   1 13261.9 637.515   1
  11   5   1 14548.1 646.511   1
 -11   5  -1 13334.7 637.081   1
 -11  -5  -1 14415.1 642.079   1
  12  -5   1 813.922 79.0480   1
 -12   5  -1 875.939 79.5448   1
  12   5   1 1093.90 88.3227   1
 -12  -5  -1 813.416 78.1122   1
 -13   5  -1 2164.43 138.550   1
  13   5   1 1934.22 137.739   1
  14  -5   1 5895.34 308.620   1
 -15  -5  -1 3569.13 210.555   1
  15   5   1 3661.42 212.037   1
 -16  -5  -1 92.4459 43.4409   1
  16  -5   1 112.974 45.7085   1
 -16   5  -1 71.0146 40.5175   1
  16   5   1 61.4888 42.8497   1
 -17  -5  -1-15.5820 31.6674   1
  17  -5   1 53.9783 41.8403   1
 -17   5  -1 50.9171 39.9468   1
  17   5   1 23.3206 29.4655   1
 -18  -5  -1 475.815 67.9407   1
  18  -5   1 394.200 59.9258   1
 -18   5  -1 489.156 64.8723   1
  18   5   1 604.641 71.7513   1
 -19  -5  -1 31.5550 40.6539   1
  19   5   1-15.9937 39.5049   1
 -19   5  -1 30.0699 41.2752   1
  19  -5   1-23.9849 38.9104   1
  20  -5   1 1550.92 124.715   1
  20   5   1 1521.61 123.750   1
 -20   5  -1 1669.06 124.780   1
 -20  -5  -1 1807.24 128.406   1
 -21  -5  -1 45.2677 38.8895   1
  21  -5   1 8.08907 39.3774   1
 -21   5  -1 38.3048 44.0284   1
  21   5   1-16.1849 43.3694   1
 -22  -5  -1 328.654 61.0672   1
  22  -5   1 298.926 58.3938   1
 -22   5  -1 168.888 52.4684   1
  22   5   1 278.836 60.8499   1
 -23  -5  -1 373.650 63.4965   1
  23  -5   1 377.273 62.4916   1
 -23   5  -1 488.262 65.0326   1
  23   5   1 492.935 67.8890   1
  24  -5   1 269.259 55.2306   1
 -24   5  -1 256.543 57.9022   1
 -25  -5  -1 193.076 46.0533   1
  25   5   1 187.841 46.6112   1
 -25  -6   1 21.7059 34.1389   1
  25   6  -1 15.6296 39.1771   1
 -24  -6   1 345.126 61.3041   1
  24   6  -1 382.726 65.5555   1
 -23  -6   1 151.786 49.8597   1
  23   6  -1 224.313 54.3042   1
 -23   6   1 93.1133 44.6270   1
  23  -6  -1 176.372 50.3779   1
  22  -6  -1 1500.71 121.025   1
  22   6  -1 1487.57 120.229   1
 -22   6   1 1826.82 127.914   1
 -22  -6   1 1535.70 121.606   1
 -21  -6   1 380.072 63.2488   1
  21  -6  -1 335.063 61.1423   1
 -21   6   1 302.446 59.5170   1
  21   6  -1 241.930 54.9789   1
 -20  -6   1 853.885 85.8332   1
  20   6  -1 748.443 81.8670   1
 -19  -6   1 383.136 61.0995   1
  19   6  -1 270.670 54.6467   1
 -19   6   1 218.935 48.6873   1
  19  -6  -1 186.835 50.9893   1
  18  -6  -1 2333.36 158.935   1
 -18  -6   1 2526.73 163.578   1
 -18   6   1 2499.49 161.300   1
  18   6  -1 2499.30 163.279   1
 -17  -6   1 24.3683 31.5581   1
  17  -6  -1 14.8703 35.0919   1
  17   6  -1 14.5920 30.3050   1
 -17   6   1 64.8796 37.6671   1
 -16  -6   1 2617.65 161.858   1
  16   6  -1 2089.67 148.754   1
 -16   6   1 2440.64 155.616   1
  15   6  -1 30.6353 40.5324   1
 -15  -6   1 71.8636 40.3965   1
 -15   6   1 6.71823 32.2114   1
  15  -6  -1-6.95853 31.2096   1
 -14   6   1 1545.45 107.996   1
  14  -6  -1 1339.20 102.640   1
 -14  -6   1 1209.06 102.268   1
  14   6  -1 1278.79 106.157   1
 -13   6   1 514.979 60.0161   1
  13   6  -1 504.135 62.6729   1
  13  -6  -1 605.139 64.5119   1
 -13  -6   1 614.882 64.9423   1
  12   6  -1 24653.2 1055.89   1
 -12   6   1 23056.7 1045.77   1
 -12  -6   1 22765.0 1047.78   1
  12  -6  -1 23570.5 1049.88   1
 -11  -6   1 387.445 51.5017   1
  11   6  -1 300.801 48.2767   1
  10   6  -1 3360.60 190.334   1
 -10   6   1 3660.02 187.278   1
  10  -6  -1 3124.03 181.628   1
 -10  -6   1 3131.73 184.626   1
  -9   6   1 1526.44 103.221   1
   8   6  -1 1167.98 91.6983   1
  -8   6   1 1298.92 87.2982   1
   8  -6  -1 1117.98 85.9133   1
  -8  -6   1 1147.68 88.2248   1
   7   6  -1 5334.73 269.640   1
  -7   6   1 5494.57 263.494   1
   7  -6  -1 5153.77 264.790   1
  -7  -6   1 5274.38 267.741   1
   6   6  -1 9507.73 448.766   1
   6  -6  -1 9378.92 442.509   1
  -6  -6   1 9425.65 451.036   1
  -6   6   1 9962.82 444.462   1
  -5  -6   1 8075.58 381.095   1
   5   6  -1 7956.71 381.584   1
  -5   6   1 8257.65 376.822   1
   5  -6  -1 7888.52 377.605   1
  -4  -6   1 11688.3 538.630   1
   4   6  -1 11500.5 536.408   1
  -4   6   1 11877.8 532.853   1
   4  -6  -1 11966.4 534.545   1
  -3  -6   1 8346.15 374.381   1
   3   6  -1 8394.80 374.576   1
   3  -6  -1 8387.43 372.453   1
  -2  -6   1 133585. 6115.22   1
   2   6  -1 145521. 6116.57   1
  -2   6   1 153607. 6115.15   1
   2  -6  -1 140705. 6113.01   1
  -1  -6   1 46445.5 2272.79   1
   1   6  -1 51801.2 2272.33   1
   1  -6  -1 53464.6 2271.70   1
   0  -6  -1 114275. 4708.61   1
   0   6   1 104864. 4704.44   1
   0   6  -1 108095. 4708.41   1
   0  -6   1 114020. 4709.43   1
  -1  -6  -1 13618.4 630.855   1
   1   6   1 14113.5 630.958   1
  -1   6  -1 14506.1 633.375   1
   1  -6   1 14099.3 633.054   1
  -2  -6  -1 111485. 4797.36   1
   2   6   1 110690. 4795.80   1
  -2   6  -1 122507. 4799.51   1
   2  -6   1 104896. 4796.57   1
   3   6   1 309.073 47.0976   1
  -3  -6  -1 437.898 48.0989   1
   4  -6   1 20100.3 944.594   1
  -4   6  -1 20953.7 943.294   1
   4   6   1 21301.2 944.521   1
  -4  -6  -1 23204.9 949.914   1
   5  -6   1 19865.2 853.323   1
  -5   6  -1 18352.0 848.105   1
   5   6   1 19766.7 854.964   1
  -5  -6  -1 18510.8 851.678   1
   6  -6   1 5200.36 251.288   1
  -6   6  -1 4573.83 244.444   1
   6   6   1 4964.03 250.700   1
  -6  -6  -1 4725.37 247.800   1
   7  -6   1 7041.97 333.166   1
  -7   6  -1 7638.52 333.887   1
  -7  -6  -1 6799.61 332.453   1
   8  -6   1 13036.4 593.912   1
  -8   6  -1 13596.3 593.563   1
   8   6   1 12986.0 595.768   1
  -8  -6  -1 11730.6 593.278   1
   9   6   1 2252.96 147.707   1
  -9  -6  -1 2645.08 152.477   1
  10  -6   1 6146.40 312.074   1
 -10   6  -1 6142.03 312.705   1
  10   6   1 6695.43 320.704   1
 -10  -6  -1 5872.97 310.223   1
  11  -6   1 13141.6 636.798   1
 -11   6  -1 13729.1 636.762   1
  11   6   1 14345.6 645.822   1
 -11  -6  -1 14036.2 641.674   1
  12   6   1 2666.23 166.319   1
 -12  -6  -1 2393.60 158.618   1
 -12   6  -1 2897.11 164.973   1
  13   6   1 815.473 82.8651   1
 -13  -6  -1 838.574 80.1547   1
  13  -6   1 911.419 81.9490   1
  14  -6   1 4960.72 267.310   1
 -14  -6  -1 5263.41 272.986   1
  14   6   1 4832.39 267.703   1
 -14   6  -1 4906.50 265.069   1
  15   6   1 640.908 70.5370   1
 -15  -6  -1 858.087 84.2044   1
  15  -6   1 651.931 72.3657   1
 -15   6  -1 688.707 73.7830   1
 -16   6  -1 43.7375 31.5168   1
  16  -6   1 7.55007 28.6349   1
 -16  -6  -1 38.7098 42.0179   1
  16   6   1 38.8697 37.2790   1
  17  -6   1 585.761 73.1316   1
 -17   6  -1 439.197 63.1477   1
 -17  -6  -1 556.910 70.9653   1
 -18   6  -1 52.9560 39.0250   1
  18   6   1 31.6566 36.7660   1
  18  -6   1 23.5043 37.5891   1
 -18  -6  -1 55.5475 38.0706   1
  19  -6   1 3401.73 203.155   1
  19   6   1 3449.53 205.710   1
 -19  -6  -1 3424.87 204.311   1
 -19   6  -1 3214.97 199.946   1
 -20   6  -1 61.6096 42.1244   1
  20  -6   1 214.410 48.3480   1
  21   6   1 1906.48 139.319   1
 -22   6  -1 398.783 65.4554   1
  22  -6   1 498.760 70.0158   1
 -23  -6  -1 343.167 58.6870   1
  23   6   1 280.818 60.3694   1
 -24  -6  -1 174.108 47.1376   1
  24   6   1 123.493 50.0606   1
 -24   6  -1 262.334 51.4731   1
  25   7  -1 84.4350 42.9798   1
 -25  -7   1 163.314 49.8959   1
  24   7  -1 164.041 51.7499   1
 -24  -7   1 170.191 51.0368   1
 -23  -7   1 600.689 72.4929   1
  23   7  -1 561.143 70.4407   1
 -23   7   1 665.184 79.2715   1
 -22  -7   1 305.901 60.3945   1
  22   7  -1 287.456 61.8066   1
 -21  -7   1 1992.39 142.327   1
 -21   7   1 2329.00 148.862   1
  21  -7  -1 1773.49 137.653   1
  21   7  -1 1995.81 142.757   1
 -20  -7   1-15.9842 42.8263   1
 -20   7   1-7.71811 35.2164   1
  20  -7  -1 32.2539 38.0392   1
  20   7  -1 40.0657 39.5883   1
 -19  -7   1-7.93405 41.4356   1
 -19   7   1-15.2313 35.9232   1
  19  -7  -1-7.95533 31.6124   1
  19   7  -1 48.1301 40.7759   1
 -18  -7   1 74.7496 44.1743   1
 -18   7   1 157.104 44.5958   1
  18  -7  -1 54.6908 37.7153   1
  18   7  -1 134.284 42.1670   1
 -17  -7   1 2610.45 161.689   1
  17  -7  -1 2203.47 152.045   1
 -17   7   1 2049.57 148.597   1
  17   7  -1 2356.83 153.801   1
  16   7  -1 413.885 61.9204   1
  16  -7  -1 316.534 53.7287   1
 -16  -7   1 435.144 64.9948   1
 -16   7   1 332.200 55.2224   1
 -15  -7   1 4360.07 238.993   1
  15  -7  -1 3883.29 234.509   1
  15   7  -1 4439.78 243.441   1
 -15   7   1 4485.02 239.316   1
  14  -7  -1 1644.57 115.155   1
 -14   7   1 1647.10 115.020   1
  14   7  -1 1366.47 114.291   1
 -14  -7   1 1413.48 112.984   1
  13  -7  -1 9019.73 451.845   1
 -13   7   1 10273.7 457.429   1
  13   7  -1 8600.38 454.054   1
 -13  -7   1 9684.45 455.065   1
  12  -7  -1 688.310 68.4690   1
 -12   7   1 749.814 69.4209   1
  12   7  -1 676.303 71.5898   1
 -12  -7   1 543.381 64.8676   1
  11  -7  -1 9983.86 501.642   1
 -11   7   1 11123.4 504.843   1
  11   7  -1 10592.6 507.794   1
 -11  -7   1 10980.9 509.035   1
  10   7  -1 7708.45 367.601   1
 -10  -7   1 7054.61 361.812   1
   9  -7  -1 949.584 76.1375   1
  -9   7   1 808.921 70.7521   1
  -9  -7   1 774.462 76.6025   1
   9   7  -1 703.285 72.3199   1
  -8   7   1 657.673 61.7207   1
   8   7  -1 671.300 67.7389   1
  -8  -7   1 722.803 68.6453   1
  -7   7   1 46598.3 1928.11   1
   7  -7  -1 42221.3 1926.59   1
  -6  -7   1 43.7366 25.3916   1
   6  -7  -1 29.8777 26.0282   1
  -6   7   1 14.4132 23.0500   1
   6   7  -1 10.6739 27.5239   1
   5  -7  -1 24759.1 1085.14   1
   5   7  -1 24588.2 1088.79   1
  -5  -7   1 24208.0 1087.21   1
  -5   7   1 24800.1 1083.26   1
   4  -7  -1 4149.32 214.827   1
   4   7  -1 4419.64 218.905   1
  -4  -7   1 4045.19 219.460   1
  -4   7   1 3981.13 209.130   1
   3  -7  -1 30204.3 1301.69   1
   3   7  -1 29349.1 1303.79   1
  -3  -7   1 29879.6 1304.49   1
  -3   7   1 29606.2 1299.96   1
   2  -7  -1 1662.84 100.030   1
   2   7  -1 1449.67 99.5931   1
  -2  -7   1 1645.40 103.547   1
  -2   7   1 1334.05 95.3573   1
   1  -7  -1 69217.2 2962.22   1
  -1  -7   1 66055.9 2962.42   1
  -1   7   1 73193.4 2962.82   1
   1   7  -1 67202.9 2961.85   1
   0  -7   1 2535.21 141.296   1
   0   7   1 2358.48 136.863   1
   0  -7  -1 2447.39 138.674   1
   0   7  -1 2354.93 138.968   1
   1  -7   1 3526.34 188.932   1
   1   7   1 3365.86 186.327   1
  -1  -7  -1 3431.57 189.699   1
   2  -7   1 6275.00 292.329   1
   2   7   1 6383.01 291.574   1
  -2  -7  -1 6572.02 292.427   1
   3  -7   1 77933.6 3233.66   1
   3   7   1 72087.0 3233.37   1
  -3  -7  -1 77948.1 3233.77   1
  -3   7  -1 72968.1 3228.43   1
  -4  -7  -1 19280.5 859.171   1
   4  -7   1 19372.8 859.057   1
   4   7   1 18959.1 857.723   1
   5  -7   1 2968.94 169.670   1
  -5   7  -1 3151.90 170.622   1
   5   7   1 3074.42 172.708   1
  -5  -7  -1 2993.32 172.240   1
  -6   7  -1 377.864 45.9331   1
   6  -7   1 306.091 46.6728   1
   7  -7   1 421.013 54.0352   1
  -7   7  -1 397.632 50.8770   1
   7   7   1 322.433 46.8477   1
  -7  -7  -1 353.535 48.3651   1
   8   7   1 743.134 74.6287   1
  -8  -7  -1 731.766 73.8730   1
   9  -7   1 17477.8 746.354   1
   9   7   1 18573.0 751.155   1
  -9  -7  -1 17142.9 745.262   1
  10  -7   1 16494.1 815.045   1
 -10   7  -1 18867.9 818.724   1
 -10  -7  -1 18736.3 821.047   1
  10   7   1 18049.0 820.072   1
 -11   7  -1 2022.00 133.677   1
 -11  -7  -1 1991.65 135.008   1
  11   7   1 2108.75 140.891   1
  12  -7   1 1952.93 132.949   1
 -12  -7  -1 2022.61 136.448   1
  12   7   1 1953.26 134.627   1
  13   7   1 7515.31 375.724   1
 -13  -7  -1 7286.71 370.364   1
 -13   7  -1 7301.65 368.341   1
  13  -7   1 7388.92 370.201   1
 -14  -7  -1 914.696 86.8589   1
  14   7   1 905.836 87.5424   1
  15  -7   1 546.956 68.8333   1
 -15   7  -1 440.149 61.8647   1
 -15  -7  -1 537.107 70.6623   1
  15   7   1 435.312 65.4063   1
  16   7   1 194.402 49.7950   1
 -16   7  -1 191.713 52.0841   1
  16  -7   1 184.839 50.2476   1
  17   7   1 39.4002 39.6449   1
 -17  -7  -1 55.5149 36.9611   1
 -17   7  -1 127.791 42.8593   1
  17  -7   1 93.6582 38.1399   1
  18   7   1 1398.80 111.726   1
 -18  -7  -1 1366.06 111.188   1
 -18   7  -1 1279.88 107.398   1
  18  -7   1 1163.46 103.343   1
  19   7   1 2202.76 153.170   1
 -19  -7  -1 2394.93 156.190   1
 -19   7  -1 2199.30 151.528   1
  19  -7   1 2259.72 154.592   1
  20   7   1 2351.93 156.882   1
 -20  -7  -1 2328.71 155.705   1
 -20   7  -1 2319.21 154.191   1
  20  -7   1 2134.62 150.425   1
  21   7   1 31.7290 34.2724   1
 -21  -7  -1-39.0972 34.4285   1
 -21   7  -1-7.71850 39.2399   1
  21  -7   1-56.4419 43.7450   1
  22   7   1 229.012 53.5101   1
 -22  -7  -1 225.914 51.5016   1
 -22   7  -1 176.707 50.8706   1
  22  -7   1 256.780 53.9202   1
  23   7   1 132.101 48.6151   1
 -23  -7  -1 109.434 44.4009   1
 -23   7  -1 122.702 45.2688   1
  23  -7   1 86.8848 44.1428   1
 -24  -7  -1 230.188 52.5183   1
  24   7   1 338.775 60.9350   1
 -24  -8   1 22.3971 40.5015   1
  24   8  -1-38.2993 43.0479   1
 -23  -8   1 130.340 42.9586   1
  23   8  -1 132.747 42.2112   1
 -22   8   1 696.985 80.9688   1
  22  -8  -1 846.815 85.9761   1
  21   8  -1 493.276 69.5342   1
 -21  -8   1 303.102 59.8317   1
 -21   8   1 300.400 57.4142   1
  21  -8  -1 406.427 62.8121   1
  20   8  -1 1284.21 104.844   1
 -20   8   1 1107.63 100.272   1
  20  -8  -1 1050.06 98.7120   1
 -19  -8   1 100.500 44.5147   1
  18  -8  -1 371.990 58.7488   1
 -18   8   1 375.033 59.8639   1
 -18  -8   1 454.314 67.1452   1
  18   8  -1 445.443 63.8119   1
  17  -8  -1 574.922 72.2550   1
 -17   8   1 390.481 64.9770   1
 -17  -8   1 581.363 69.1549   1
  17   8  -1 548.003 68.8506   1
  16  -8  -1 107.096 41.8836   1
 -16   8   1 110.322 40.7780   1
  16   8  -1 200.270 45.8791   1
 -16  -8   1 127.123 43.3406   1
 -15  -8   1 2487.42 165.007   1
  15   8  -1 2765.92 170.443   1
  14   8  -1 99.1022 41.2310   1
 -14   8   1 161.489 42.4350   1
  14  -8  -1 130.638 40.2419   1
 -14  -8   1 136.359 43.3588   1
  13   8  -1 248.881 52.4104   1
 -13   8   1 189.992 45.6222   1
  13  -8  -1 348.178 54.0563   1
 -13  -8   1 308.237 53.3280   1
  12   8  -1 41286.9 1901.22   1
 -12   8   1 43883.5 1900.52   1
  12  -8  -1 45643.1 1906.08   1
 -12  -8   1 43055.3 1903.22   1
  11   8  -1 49.1282 39.4725   1
 -11   8   1 43.5482 29.8569   1
  11  -8  -1 46.2799 33.1748   1
 -11  -8   1 6.88520 35.0346   1
  10   8  -1 6846.40 360.241   1
 -10   8   1 7887.61 362.188   1
  10  -8  -1 7125.31 360.932   1
 -10  -8   1 7239.54 363.190   1
   9   8  -1 3303.20 179.221   1
  -9   8   1 2814.66 166.385   1
  -9  -8   1 2703.31 167.904   1
   9  -8  -1 2858.40 168.965   1
   8   8  -1 821.008 77.9084   1
  -8  -8   1 850.466 78.3601   1
   7   8  -1 5147.10 262.053   1
  -7  -8   1 5086.45 263.049   1
  -7   8   1 4835.21 255.259   1
  -6   8   1 24081.7 1088.02   1
   6   8  -1 24191.4 1092.12   1
  -6  -8   1 25434.1 1094.06   1
   6  -8  -1 24734.5 1090.57   1
  -5   8   1 352.269 47.0416   1
   5  -8  -1 523.420 55.7453   1
  -4   8   1 10446.4 483.341   1
   4   8  -1 11064.7 490.717   1
  -4  -8   1 9848.61 486.154   1
   4  -8  -1 10334.4 485.890   1
  -3   8   1 7323.73 355.650   1
   3   8  -1 7503.17 359.429   1
  -3  -8   1 7741.70 360.444   1
   3  -8  -1 7084.58 353.642   1
   2   8  -1 92926.7 4028.39   1
  -2  -8   1 104017. 4033.41   1
   2  -8  -1 101137. 4026.99   1
   1   8  -1 718.939 65.5658   1
  -1   8   1 722.013 65.6836   1
   1  -8  -1 717.794 64.4344   1
  -1  -8   1 798.320 70.1755   1
   0   8  -1 9760.80 489.737   1
   0   8   1 10508.7 491.347   1
   0  -8  -1 11726.6 496.469   1
   0  -8   1 10492.9 494.056   1
  -1   8  -1 3992.96 210.365   1
   1   8   1 3875.51 208.191   1
  -1  -8  -1 4138.20 211.706   1
   1  -8   1 3915.68 210.074   1
  -2   8  -1 40242.4 1677.20   1
   2   8   1 36836.6 1673.69   1
  -2  -8  -1 39630.4 1677.45   1
   2  -8   1 37169.4 1675.88   1
  -3   8  -1 15548.2 756.220   1
   3   8   1 17413.3 764.488   1
  -3  -8  -1 17542.3 765.695   1
   3  -8   1 17403.0 766.378   1
  -4   8  -1 49061.9 2119.13   1
   4  -8   1 48636.9 2120.91   1
   5   8   1 14517.6 647.173   1
  -5  -8  -1 13794.8 647.940   1
  -5   8  -1 13585.2 641.447   1
   5  -8   1 14287.4 644.898   1
  -6  -8  -1 4064.41 227.593   1
   6   8   1 4558.68 234.911   1
   7   8   1 18901.5 862.446   1
  -7   8  -1 20795.3 863.672   1
   7  -8   1 19660.8 862.981   1
   8   8   1 13444.1 620.323   1
  -8  -8  -1 13607.8 620.059   1
  -8   8  -1 13344.1 615.723   1
   8  -8   1 12916.6 615.950   1
   9   8   1 20.4463 32.1488   1
  -9  -8  -1-6.67671 28.8430   1
  -9   8  -1-18.6259 30.2165   1
   9  -8   1 19.7126 29.4573   1
  10   8   1 6523.67 331.608   1
 -10  -8  -1 7104.61 336.029   1
 -10   8  -1 6047.53 325.253   1
  10  -8   1 6388.14 331.346   1
  11   8   1 801.526 79.6895   1
 -11  -8  -1 737.789 75.7107   1
  11  -8   1 762.513 78.3425   1
  12   8   1 8954.02 445.835   1
 -12  -8  -1 8993.65 441.723   1
 -12   8  -1 9087.46 443.280   1
  12  -8   1 9312.55 446.817   1
 -13  -8  -1 1982.30 134.739   1
  13   8   1 1875.84 135.038   1
 -14  -8  -1 1342.76 110.268   1
 -14   8  -1 1555.38 115.873   1
  14  -8   1 1458.28 113.213   1
  14   8   1 1404.64 113.305   1
 -15  -8  -1 1853.81 129.896   1
 -15   8  -1 1948.87 133.219   1
  15  -8   1 1640.80 128.847   1
  15   8   1 1783.33 133.073   1
 -16  -8  -1 1067.15 94.5183   1
 -16   8  -1 1034.42 94.6410   1
  16   8   1 944.584 91.7494   1
  16  -8   1 1040.64 95.6571   1
 -17  -8  -1 2239.37 152.642   1
  17   8   1 1870.44 134.115   1
 -18  -8  -1 998.258 99.8165   1
 -18   8  -1 1211.53 102.524   1
  18  -8   1 1010.27 96.6141   1
  18   8   1 1143.19 101.381   1
 -19  -8  -1 214.302 44.8224   1
 -19   8  -1 212.411 50.9587   1
  19   8   1 159.830 42.5042   1
  19  -8   1 174.772 46.8370   1
 -20  -8  -1 94.8911 46.0762   1
  20   8   1 78.8861 46.4496   1
 -21   8  -1 236.152 57.9925   1
  21  -8   1 166.888 51.0930   1
 -22  -8  -1 175.632 48.9974   1
  22   8   1 294.266 55.0060   1
 -23  -8  -1 160.470 49.4208   1
  23   8   1 122.382 48.4376   1
 -24  -9   1-22.1761 42.5047   1
  24   9  -1 97.6951 45.9390   1
 -22  -9   1 62.7469 43.0797   1
  22   9  -1-7.72053 40.8642   1
 -21  -9   1 727.840 78.3012   1
  21   9  -1 794.395 81.8125   1
 -20  -9   1 89.3584 46.3647   1
  20  -9  -1 116.265 48.4230   1
  20   9  -1 154.047 44.4633   1
 -20   9   1 31.8346 39.5471   1
 -19   9   1 181.544 49.4203   1
  19  -9  -1 222.461 52.4614   1
 -18  -9   1-7.80870 39.6932   1
  18   9  -1 8.05591 36.7536   1
 -17  -9   1 1050.14 94.3932   1
  17  -9  -1 945.043 95.1871   1
 -17   9   1 1231.94 101.841   1
  17   9  -1 1198.92 102.626   1
 -16   9   1 277.231 51.5445   1
  16  -9  -1 317.881 57.7200   1
  15  -9  -1 515.079 67.1100   1
 -15   9   1 453.246 62.6803   1
  15   9  -1 479.260 64.4971   1
 -15  -9   1 529.124 67.7052   1
  14   9  -1 217.499 54.2501   1
 -14  -9   1 216.494 47.0671   1
  13  -9  -1 1662.38 126.257   1
 -13   9   1 1846.79 126.668   1
  13   9  -1 1784.98 130.661   1
 -13  -9   1 1977.24 132.023   1
  12  -9  -1 526.532 64.4122   1
 -12   9   1 413.311 59.1008   1
  12   9  -1 649.642 72.8912   1
 -12  -9   1 491.797 64.3578   1
 -11   9   1 23626.4 1077.25   1
  11  -9  -1 24549.8 1080.22   1
 -10   9   1 781.813 76.4869   1
 -10  -9   1 799.522 78.7573   1
  10   9  -1 795.485 80.3898   1
  -9  -9   1 93.5108 31.1474   1
   9  -9  -1 77.1139 31.4267   1
   9   9  -1 41.4977 29.4594   1
  -9   9   1 80.5900 31.2240   1
  -8  -9   1 13568.8 652.119   1
   8  -9  -1 14921.6 652.505   1
   8   9  -1 13394.1 654.131   1
  -8   9   1 14319.2 648.901   1
  -7  -9   1 1104.13 91.4999   1
   7   9  -1 1064.68 89.1261   1
  -7   9   1 956.298 82.0840   1
   7  -9  -1 1137.20 89.1402   1
   6   9  -1 6753.14 351.592   1
  -6  -9   1 7536.34 356.051   1
   5   9  -1 15329.5 721.075   1
  -5  -9   1 16354.1 725.024   1
  -4   9   1 601.989 62.5593   1
   4   9  -1 624.115 65.4531   1
  -4  -9   1 638.284 66.1684   1
   4  -9  -1 676.936 63.8212   1
  -3   9   1 21866.5 962.717   1
   3   9  -1 21378.1 964.376   1
  -3  -9   1 21638.2 964.836   1
   3  -9  -1 21319.2 961.741   1
  -2   9   1 3979.80 215.706   1
   2   9  -1 3796.25 217.254   1
  -2  -9   1 4337.81 222.270   1
   2  -9  -1 4241.85 218.585   1
   1  -9  -1 21118.1 978.983   1
  -1   9   1 22899.5 981.239   1
   0   9   1 44.0371 29.8889   1
   0  -9  -1 16.8270 28.5407   1
  -3   9  -1 22339.5 1052.84   1
   3   9   1 23397.8 1053.52   1
  -3  -9  -1 25053.8 1058.80   1
   3  -9   1 24116.5 1055.37   1
   4   9   1 3197.23 177.956   1
  -4  -9  -1 3372.49 182.161   1
   4  -9   1 3215.50 179.810   1
   5   9   1 1304.72 99.1411   1
  -5  -9  -1 1457.50 104.078   1
  -5   9  -1 1412.50 99.2964   1
   6   9   1 12008.5 565.743   1
   6  -9   1 11465.6 561.023   1
  -6  -9  -1 12519.0 565.291   1
  -6   9  -1 12083.3 561.505   1
   7  -9   1 8220.39 412.099   1
  -7   9  -1 8717.08 414.163   1
   7   9   1 8323.42 414.234   1
  -7  -9  -1 8657.09 413.998   1
   8  -9   1-19.8412 28.5755   1
  -8   9  -1-38.4446 27.6845   1
   8   9   1-6.77722 33.9723   1
  -8  -9  -1 47.0223 37.3225   1
   9  -9   1 14245.8 646.409   1
  -9   9  -1 13068.2 641.001   1
  -9  -9  -1 13654.5 646.124   1
   9   9   1 14744.1 653.147   1
  10  -9   1 1737.89 123.255   1
  11  -9   1 2794.21 176.661   1
 -11   9  -1 3064.51 177.757   1
  11   9   1 2907.06 179.004   1
 -11  -9  -1 2872.20 178.248   1
  12   9   1 4384.12 242.285   1
 -12  -9  -1 4196.89 237.064   1
  13  -9   1 2873.45 178.230   1
 -13   9  -1 3125.60 179.697   1
 -13  -9  -1 2700.75 172.817   1
  13   9   1 2604.53 173.803   1
  14   9   1 1275.32 107.828   1
  14  -9   1 1319.27 108.900   1
 -14  -9  -1 1184.01 102.591   1
 -14   9  -1 1362.39 107.246   1
  15  -9   1 230.376 50.5326   1
 -15   9  -1 166.863 45.2134   1
 -15  -9  -1 234.178 47.2557   1
  15   9   1 113.297 44.0745   1
  16   9   1 1653.60 123.722   1
  16  -9   1 1405.83 118.905   1
 -16  -9  -1 1446.54 117.632   1
 -16   9  -1 1715.87 123.794   1
  17  -9   1 331.523 59.5848   1
 -17   9  -1 249.097 55.1544   1
  17   9   1 292.147 55.2841   1
 -17  -9  -1 365.584 59.4553   1
 -18   9  -1 558.021 70.2388   1
  18  -9   1 495.422 66.1972   1
  19   9   1 246.058 52.8484   1
 -19  -9  -1 268.867 53.9242   1
 -19   9  -1 244.276 54.5645   1
  19  -9   1 301.707 59.2743   1
  20   9   1 180.870 49.1115   1
 -20  -9  -1 125.493 48.5332   1
 -20   9  -1 259.998 56.3759   1
  20  -9   1 171.213 48.4720   1
  21   9   1 108.042 44.1718   1
 -21  -9  -1 139.277 48.0113   1
 -21   9  -1 133.348 44.3922   1
  21  -9   1 113.606 47.9182   1
 -22   9  -1 54.4674 39.6202   1
 -23  -9  -1 80.8725 39.0225   1
  23   9   1 67.0600 34.7155   1
 -23 -10   1 75.1071 40.2624   1
  23  10  -1-7.47748 29.7389   1
 -22 -10   1 251.524 57.7513   1
  22  10  -1 176.798 52.4853   1
 -21 -10   1 7.80049 40.2037   1
  21  10  -1 23.2530 39.4053   1
  20 -10  -1 208.568 50.6066   1
 -20 -10   1 191.893 51.1007   1
 -20  10   1 165.036 48.2083   1
  19  10  -1 188.522 45.3410   1
 -19 -10   1 166.670 44.7995   1
 -19  10   1 195.109 53.8932   1
  19 -10  -1 207.652 54.6302   1
 -18  10   1 30.9173 41.4187   1
  18 -10  -1-8.15195 42.0133   1
  17  10  -1 154.908 45.1949   1
 -17 -10   1 175.503 46.1337   1
 -17  10   1 175.413 46.1105   1
  17 -10  -1 80.2489 39.5485   1
  16  10  -1 2124.47 153.851   1
 -16 -10   1 2353.95 155.400   1
 -16  10   1 2258.85 154.433   1
  16 -10  -1 2483.40 159.091   1
  15  10  -1 1598.90 118.971   1
 -15 -10   1 1594.03 114.901   1
 -15  10   1 1324.92 112.549   1
  15 -10  -1 1425.74 114.324   1
  14  10  -1 1359.02 106.026   1
 -14  10   1 1278.23 102.891   1
  14 -10  -1 1142.32 99.5499   1
  13  10  -1 282.856 52.8617   1
 -13 -10   1 305.508 56.7292   1
 -13  10   1 238.097 47.7165   1
  13 -10  -1 185.273 44.3000   1
  12  10  -1 228.035 56.5288   1
  12 -10  -1 268.573 52.3081   1
 -12  10   1 232.076 46.7507   1
 -12 -10   1 342.684 57.2150   1
  11  10  -1 1741.35 123.957   1
 -11 -10   1 1623.04 121.074   1
 -11  10   1 1785.89 123.399   1
  11 -10  -1 1609.12 122.162   1
  10 -10  -1 4913.11 261.726   1
  10  10  -1 5069.66 267.265   1
 -10 -10   1 4650.89 262.088   1
  -9 -10   1 6155.22 319.250   1
   9 -10  -1 6269.05 318.922   1
   9  10  -1 6822.71 326.358   1
  -9  10   1 5675.75 313.354   1
  -8 -10   1 18887.9 829.712   1
   8 -10  -1 17937.3 823.781   1
   8  10  -1 17237.3 824.582   1
  -8  10   1 18417.8 822.145   1
  -7 -10   1 7324.10 355.358   1
   7  10  -1 7175.34 353.489   1
  -7  10   1 6535.09 342.830   1
   7 -10  -1 7111.82 351.723   1
   6  10  -1 615.689 67.3854   1
  -6 -10   1 627.016 67.4466   1
   6 -10  -1 462.417 59.2574   1
  -5  10   1 214.386 38.6015   1
   5  10  -1 249.697 46.3641   1
  -5 -10   1 208.733 44.8782   1
   5 -10  -1 226.934 42.6393   1
  -4  10   1 5568.77 278.322   1
   4  10  -1 5212.43 277.945   1
  -4 -10   1 5323.00 278.112   1
  -3  10   1 12376.3 576.429   1
   3  10  -1 12289.0 579.901   1
  -3 -10   1 12839.7 581.562   1
   3 -10  -1 12212.7 578.276   1
  -2  10   1 10590.2 525.177   1
   2  10  -1 11583.8 530.530   1
  -2 -10   1 11451.3 529.297   1
   2 -10  -1 11369.1 527.994   1
  -1  10   1 89000.6 4006.81   1
   1  10  -1 90565.7 4008.37   1
   1 -10  -1 100378. 4012.90   1
  -1 -10   1 93866.4 4011.59   1
   0  10   1 1722.62 123.161   1
   0  10  -1 1909.35 126.660   1
   0 -10   1 2240.80 134.035   1
   0 -10  -1 1961.95 127.539   1
  -1  10  -1 463.199 56.5804   1
   1  10   1 412.859 55.2025   1
  -1 -10  -1 430.047 54.8465   1
   1 -10   1 455.022 55.0929   1
  -2  10  -1 478.394 58.5559   1
   2  10   1 371.931 52.9843   1
  -2 -10  -1 420.133 56.3494   1
   2 -10   1 440.637 56.8202   1
  -3  10  -1 99216.7 3997.22   1
   3  10   1 89450.3 3991.28   1
  -3 -10  -1 95017.9 3995.88   1
   3 -10   1 88571.2 3991.53   1
  -4  10  -1 3869.62 209.367   1
   4  10   1 3558.59 207.613   1
  -4 -10  -1 3986.96 212.859   1
   4 -10   1 3609.24 206.149   1
   5  10   1 804.273 75.4667   1
  -5 -10  -1 691.440 75.3369   1
  -5  10  -1 827.460 73.9978   1
   5 -10   1 762.144 76.0069   1
   6  10   1 2651.40 165.296   1
  -6 -10  -1 2945.81 170.363   1
  -6  10  -1 2643.84 162.920   1
   6 -10   1 2730.49 166.052   1
   7  10   1 847.572 83.9799   1
  -7 -10  -1 936.897 83.7116   1
  -7  10  -1 951.089 83.1061   1
   8 -10   1 6101.78 314.846   1
  -8 -10  -1 6184.66 314.107   1
   8  10   1 5964.93 314.516   1
   9 -10   1 3193.81 190.161   1
  10 -10   1 875.189 82.3149   1
 -10  10  -1 932.102 83.1000   1
  10  10   1 986.552 90.6747   1
 -10 -10  -1 754.195 81.4849   1
  11 -10   1 7614.51 395.281   1
 -11  10  -1 8444.85 400.238   1
  11  10   1 7747.65 397.812   1
 -11 -10  -1 8036.19 399.311   1
  12 -10   1 4677.74 253.401   1
 -12  10  -1 4461.87 250.305   1
  12  10   1 4454.67 252.819   1
 -12 -10  -1 4804.15 255.151   1
  13 -10   1 2661.88 177.078   1
 -13  10  -1 2891.19 179.576   1
  13  10   1 2957.12 183.687   1
 -13 -10  -1 3148.99 181.568   1
  14 -10   1 701.311 75.8809   1
  14  10   1 621.792 76.8118   1
 -14 -10  -1 800.493 78.9367   1
  15 -10   1 365.957 59.0943   1
 -15  10  -1 331.890 56.9501   1
  15  10   1 332.240 59.3343   1
 -15 -10  -1 371.239 57.5438   1
  16 -10   1-16.2463 39.5366   1
 -16  10  -1 7.64823 40.4677   1
  16  10   1 65.5977 46.0823   1
 -16 -10  -1-7.63599 39.3535   1
 -17  10  -1 3058.80 185.080   1
  17 -10   1 2808.48 183.975   1
  18 -10   1 398.900 63.5867   1
 -18  10  -1 412.198 63.4183   1
  18  10   1 414.424 63.9016   1
  19  10   1-22.8656 33.5564   1
 -19 -10  -1-32.1539 35.3902   1
 -19  10  -1 15.6082 42.8512   1
  19 -10   1 24.9750 43.4800   1
  20  10   1 70.2415 45.3621   1
 -20 -10  -1 7.71135 39.7755   1
 -20  10  -1 70.0361 43.7644   1
  20 -10   1 8.29992 37.9051   1
  21  10   1-7.64307 29.6738   1
  21 -10   1 8.23793 40.0928   1
 -21 -10  -1 15.3239 31.8008   1
 -22 -10  -1 97.1099 47.0113   1
  22  10   1 29.6930 39.8662   1
 -22 -11   1 104.700 47.0661   1
  22  11  -1 22.6769 37.9831   1
  21  11  -1 101.091 36.4445   1
  20  11  -1 22.5278 34.8465   1
 -20 -11   1-7.93492 36.2028   1
  19 -11  -1 483.537 68.4248   1
  19  11  -1 658.329 76.5144   1
 -19 -11   1 731.859 78.3428   1
 -19  11   1 575.800 71.3714   1
  18  11  -1 284.650 55.8616   1
 -18 -11   1 356.811 58.6949   1
 -18  11   1 322.745 55.7899   1
  18 -11  -1 290.082 55.3756   1
 -17  11   1 39.1752 40.9467   1
  17 -11  -1 32.1136 43.0444   1
  16  11  -1 392.799 62.7049   1
 -16 -11   1 486.628 63.1342   1
 -16  11   1 403.399 62.2597   1
  15  11  -1 440.769 63.9189   1
 -15 -11   1 417.468 62.1445   1
 -15  11   1 512.376 69.2910   1
  15 -11  -1 402.519 63.0342   1
  14  11  -1 15.6529 30.3960   1
 -14 -11   1 15.2217 32.2498   1
 -14  11   1 67.6761 39.7926   1
  14 -11  -1-23.3532 34.2780   1
  13  11  -1 366.001 56.3207   1
  13 -11  -1 238.276 49.1551   1
 -13  11   1 326.396 52.6834   1
 -13 -11   1 296.697 50.3645   1
  12 -11  -1 1011.15 92.6309   1
  12  11  -1 952.613 92.4485   1
 -12 -11   1 1170.19 97.6919   1
  11  11  -1 2481.91 160.374   1
 -11 -11   1 2463.67 160.105   1
 -10 -11   1 4058.41 228.702   1
  10  11  -1 3673.08 225.995   1
 -10  11   1 4203.12 227.675   1
  10 -11  -1 4182.09 229.354   1
  -9  11   1 410.674 58.0487   1
   9  11  -1 389.107 59.5612   1
  -9 -11   1 413.308 59.4575   1
   9 -11  -1 284.778 53.5858   1
  -8 -11   1 3767.32 219.861   1
   8  11  -1 3952.91 219.681   1
  -8  11   1 3578.19 210.087   1
   8 -11  -1 4087.04 221.371   1
  -7  11   1 332.680 54.1649   1
   7 -11  -1 255.935 50.9556   1
  -6  11   1 90.0901 33.7174   1
   6  11  -1 20.7371 35.7260   1
  -6 -11   1 109.003 39.6631   1
   6 -11  -1 39.7639 29.3021   1
  -5  11   1 14638.8 628.206   1
   5  11  -1 12703.5 621.393   1
  -5 -11   1 13161.3 624.813   1
   5 -11  -1 13108.1 622.252   1
  -4  11   1 31920.0 1403.22   1
   4  11  -1 33766.3 1409.13   1
  -4 -11   1 31284.7 1405.44   1
   4 -11  -1 30366.4 1402.41   1
  -3  11   1 68.6642 33.5071   1
   3  11  -1 52.8378 28.0498   1
  -3 -11   1 19.8850 31.8297   1
  -2  11   1 7589.11 358.390   1
   2  11  -1 6530.57 354.273   1
   2 -11  -1 7208.36 356.314   1
  -2 -11   1 7366.50 358.957   1
  -1  11   1 428.886 55.3856   1
   1  11  -1 544.728 63.0259   1
   1 -11  -1 503.668 60.0324   1
  -1 -11   1 513.560 62.8717   1
   0 -11   1 10549.3 513.640   1
   0 -11  -1 11584.4 518.380   1
   0  11   1 10051.3 511.005   1
   0  11  -1 11412.6 516.446   1
  -1  11  -1 3171.96 184.107   1
   1  11   1 3068.84 183.333   1
   1 -11   1 3170.84 184.193   1
  -1 -11  -1 3238.39 184.825   1
  -2  11  -1 23550.4 1060.58   1
   2  11   1 23781.5 1060.05   1
  -2 -11  -1 24092.7 1060.19   1
   2 -11   1 23184.5 1060.86   1
  -3  11  -1 1535.52 116.738   1
   3  11   1 1611.84 114.170   1
  -3 -11  -1 1710.21 117.752   1
   3 -11   1 1521.82 114.254   1
  -4  11  -1 1826.51 130.839   1
   4  11   1 2316.05 145.808   1
  -4 -11  -1 1947.62 136.873   1
   4 -11   1 2321.68 141.872   1
  -5  11  -1 358.513 55.0037   1
   5  11   1 374.743 55.4554   1
  -5 -11  -1 335.200 54.8627   1
   5 -11   1 299.184 51.3054   1
  -6  11  -1 328.677 51.5612   1
   6  11   1 370.576 56.5858   1
  -6 -11  -1 258.076 54.9955   1
  -7  11  -1 843.830 82.3007   1
   7 -11   1 1042.44 88.9212   1
   8  11   1 2804.93 171.584   1
  -8 -11  -1 2453.94 162.618   1
  -8  11  -1 2629.30 162.015   1
   8 -11   1 2580.34 164.974   1
  -9 -11  -1 215.845 42.6187   1
   9  11   1 169.134 40.2417   1
  10  11   1 221.243 47.2851   1
  10 -11   1 262.761 52.2956   1
 -10 -11  -1 247.936 44.8285   1
  11 -11   1 1320.61 104.069   1
 -11  11  -1 1237.20 102.055   1
  11  11   1 1018.21 96.1944   1
 -11 -11  -1 1255.13 102.320   1
  12 -11   1 1805.25 130.733   1
 -12 -11  -1 1817.23 130.381   1
  12  11   1 1956.43 135.173   1
 -12  11  -1 1676.65 127.208   1
  13 -11   1 62.4702 37.4500   1
 -13 -11  -1-22.4659 34.1946   1
  13  11   1 7.84686 35.8276   1
 -13  11  -1 91.1106 41.2116   1
  14 -11   1 31.5283 41.1676   1
 -14 -11  -1-60.3992 42.4316   1
  14  11   1-32.0595 37.1955   1
 -14  11  -1 23.0299 40.0949   1
  15 -11   1 244.580 51.5726   1
 -15 -11  -1 144.321 45.3452   1
 -15  11  -1 200.358 46.8992   1
  15  11   1 202.762 51.1658   1
  16 -11   1 324.109 59.1842   1
 -16  11  -1 456.430 65.9860   1
  17 -11   1 373.880 62.2066   1
 -17 -11  -1 447.081 63.1392   1
  17  11   1 319.031 61.5656   1
 -17  11  -1 301.246 58.3532   1
  18 -11   1 16.0057 38.3554   1
 -18 -11  -1-7.92566 41.9344   1
 -18  11  -1-7.70541 36.3484   1
  18  11   1-38.8822 46.5871   1
 -19  11  -1 84.5426 44.6722   1
  19 -11   1 48.1447 44.0896   1
 -19 -11  -1 41.1260 40.0670   1
  19  11   1 7.13779 34.2506   1
 -20 -11  -1 30.6303 38.3974   1
  20  11   1 22.8352 37.0623   1
 -21 -11  -1 156.472 48.0415   1
  21  11   1 128.207 46.4696   1
 -21 -12   1-63.6318 46.2205   1
  21  12  -1-13.8047 36.0768   1
 -20 -12   1 84.1848 41.6227   1
  20  12  -1 53.0064 39.6581   1
 -19 -12   1 52.1059 32.2792   1
  19  12  -1 88.0455 39.6406   1
  18 -12  -1 172.627 51.2862   1
  18  12  -1 184.815 44.7902   1
 -18 -12   1 210.650 46.6063   1
 -18  12   1 134.804 50.4179   1
  17 -12  -1-8.19416 38.6567   1
  17  12  -1 16.0784 37.9258   1
 -17 -12   1 15.1376 34.5364   1
 -17  12   1 31.6251 40.7480   1
  16 -12  -1 24.4222 39.6261   1
  16  12  -1 16.0384 40.1998   1
 -16  12   1-15.7231 40.5196   1
 -16 -12   1 37.4601 35.9130   1
  15  12  -1 1016.39 94.1040   1
 -15 -12   1 873.002 86.1682   1
 -14 -12   1 7.65858 35.5423   1
  14 -12  -1 7.99075 37.0835   1
  14  12  -1 7.86974 34.6483   1
 -14  12   1 30.8932 38.1568   1
 -13 -12   1 77.3254 43.6519   1
  13  12  -1 118.315 44.0153   1
  13 -12  -1 86.6506 43.4487   1
 -13  12   1 106.258 39.3323   1
  12 -12  -1 207.362 48.8940   1
 -12  12   1 272.135 51.2669   1
 -11 -12   1 61.5000 36.8762   1
  11 -12  -1 7.60732 34.7430   1
  11  12  -1-15.1912 38.6423   1
 -11  12   1 100.179 40.2436   1
 -10 -12   1 452.429 64.1457   1
  10 -12  -1 586.797 70.8924   1
 -10  12   1 577.611 64.9259   1
  10  12  -1 460.506 65.1550   1
   9  12  -1 1525.78 119.538   1
  -9 -12   1 1637.03 120.693   1
  -8 -12   1 882.613 86.6017   1
  -8  12   1 1084.92 90.0676   1
   8  12  -1 890.307 85.1386   1
   8 -12  -1 856.607 82.9232   1
  -7 -12   1 1765.79 125.372   1
  -7  12   1 1785.92 122.213   1
   7  12  -1 1441.74 118.526   1
   7 -12  -1 1702.00 122.368   1
  -6  12   1 27.8335 36.3401   1
   6  12  -1-7.14114 35.7922   1
  -6 -12   1 7.12261 34.6643   1
   6 -12  -1-27.6300 33.6174   1
  -5  12   1 10532.0 475.172   1
   5  12  -1 9145.21 470.718   1
  -5 -12   1 9817.52 474.990   1
   5 -12  -1 9576.07 471.531   1
  -4  12   1 1069.10 92.8148   1
   4 -12  -1 1309.73 99.7089   1
   3  12  -1 898.749 84.2985   1
   3 -12  -1 1125.85 93.3216   1
  -3 -12   1 1086.50 89.7460   1
  -2  12   1 20.0224 29.9481   1
   2  12  -1 20.5055 28.3985   1
  -2 -12   1 34.9025 29.0011   1
   2 -12  -1 47.7239 31.1316   1
  -1  12   1 1244.53 97.5775   1
   1  12  -1 1118.30 92.8137   1
  -1 -12   1 1143.35 94.7291   1
   0  12  -1 27.0126 28.1013   1
   0  12   1 60.5149 31.7810   1
   0 -12  -1 54.9844 30.3240   1
   0 -12   1 48.4848 31.1166   1
   1  12   1 2934.69 172.698   1
  -1  12  -1 2708.00 168.965   1
   1 -12   1 2653.94 169.870   1
  -1 -12  -1 2965.09 173.582   1
  -2  12  -1 755.999 73.2874   1
   2  12   1 618.323 68.7039   1
  -2 -12  -1 682.617 72.6686   1
   2 -12   1 718.206 74.4823   1
  -3  12  -1 5842.19 285.598   1
   3  12   1 5026.36 278.044   1
  -3 -12  -1 5233.81 281.292   1
   3 -12   1 5273.25 282.034   1
  -4  12  -1 183.428 43.8139   1
   4 -12   1 187.469 42.3336   1
  -5  12  -1 426.644 60.4506   1
   5  12   1 468.407 64.9557   1
  -5 -12  -1 572.386 68.4065   1
   5 -12   1 561.221 64.7335   1
   6  12   1 129.034 36.1253   1
  -6 -12  -1 52.5518 32.0225   1
   7  12   1 891.108 92.6410   1
  -7 -12  -1 1119.41 94.0498   1
  -7  12  -1 963.233 88.1585   1
   7 -12   1 924.444 87.9173   1
   8  12   1 1574.44 123.116   1
  -8 -12  -1 1706.10 124.813   1
  -8  12  -1 1606.86 117.805   1
   8 -12   1 1749.51 124.963   1
   9  12   1 173.333 44.5350   1
   9 -12   1 83.3517 39.9090   1
  -9  12  -1 106.907 43.8468   1
  -9 -12  -1 121.197 44.2977   1
  10  12   1 38.5023 37.4897   1
  10 -12   1 7.67264 34.4105   1
 -10  12  -1 73.3641 41.2403   1
 -10 -12  -1-22.9629 38.9210   1
  11 -12   1 484.414 64.8194   1
 -11  12  -1 496.772 65.2364   1
  12  12   1 518.284 69.0342   1
  12 -12   1 585.406 70.7800   1
 -12 -12  -1 405.214 63.5320   1
 -12  12  -1 466.382 65.1625   1
  13  12   1 385.052 59.4805   1
 -13 -12  -1 435.437 61.4735   1
  14 -12   1 281.515 59.2760   1
 -14 -12  -1 387.794 58.6825   1
  14  12   1 305.986 58.9455   1
 -14  12  -1 240.589 56.5382   1
  15 -12   1 64.5836 41.7054   1
 -15 -12  -1 76.1167 43.3575   1
  15  12   1 48.1933 42.0502   1
 -15  12  -1 85.6985 43.3803   1
  16 -12   1 64.5713 42.1617   1
 -16 -12  -1 7.55283 38.9316   1
  16  12   1 8.07765 39.3217   1
 -16  12  -1 7.80809 38.5814   1
  17 -12   1 24.2474 42.8676   1
 -17 -12  -1 67.6583 40.3920   1
  17  12   1 88.6581 46.9084   1
 -17  12  -1 102.205 47.6608   1
  18 -12   1-16.1457 33.5058   1
 -18 -12  -1-15.1993 38.0904   1
  18  12   1 39.2136 34.5251   1
 -18  12  -1-7.82802 37.5157   1
 -19 -12  -1 7.88604 41.1848   1
 -19  12  -1-15.5726 33.6360   1
  19  12   1 7.26724 31.9917   1
 -20 -12  -1 7.85951 42.6810   1
  20  12   1 77.6906 42.7766   1
 -20 -13   1-7.33188 29.7897   1
  20  13  -1 7.56602 31.4022   1
 -19 -13   1 21.9056 32.1444   1
  19  13  -1-23.4898 28.9152   1
 -18 -13   1-22.1562 32.5126   1
  18  13  -1 15.7963 31.3859   1
  17 -13  -1 32.9794 40.1383   1
 -17  13   1 15.9326 37.5901   1
 -16 -13   1 7.38977 29.3653   1
  16 -13  -1-41.0713 43.4601   1
  16  13  -1 7.97645 36.3914   1
 -16  13   1-7.88982 42.8004   1
 -15 -13   1 335.159 57.2833   1
  15  13  -1 289.818 55.3570   1
  15 -13  -1 276.031 54.3056   1
 -15  13   1 271.757 56.4529   1
 -14 -13   1 161.224 48.3312   1
 -14  13   1 222.146 52.8110   1
  14  13  -1 125.917 48.6107   1
  14 -13  -1 168.102 48.9592   1
 -13 -13   1 101.276 39.2442   1
 -13  13   1 105.005 41.8530   1
  13  13  -1 79.4117 36.4428   1
  13 -13  -1 87.9275 39.1004   1
 -12 -13   1 31.1249 38.5170   1
 -12  13   1 73.1037 39.7323   1
  12  13  -1 132.925 45.4804   1
  12 -13  -1-7.97895 37.1056   1
 -11 -13   1 1469.95 117.323   1
 -11  13   1 1430.71 113.668   1
  11 -13  -1 1674.95 123.948   1
  11  13  -1 1654.97 122.252   1
  10 -13  -1 996.962 91.4442   1
 -10  13   1 1070.21 93.7195   1
   9  13  -1 164.169 40.7245   1
   9 -13  -1 127.913 42.7017   1
  -9 -13   1 167.672 42.2673   1
  -9  13   1 80.4884 42.0091   1
   8  13  -1 120.502 42.6688   1
   8 -13  -1 103.977 37.6161   1
  -8 -13   1 123.548 41.2108   1
  -8  13   1 165.546 42.1537   1
   7  13  -1 156.107 47.5022   1
   7 -13  -1 123.319 36.8411   1
  -7 -13   1 122.217 45.2276   1
  -7  13   1 162.039 43.6390   1
   6  13  -1 95.6774 42.2038   1
   6 -13  -1 146.353 42.4219   1
  -6 -13   1 124.793 41.6348   1
  -6  13   1 166.190 46.9586   1
   5  13  -1-7.35599 31.1640   1
   5 -13  -1 35.9251 32.2140   1
  -5  13   1 14.1692 30.0145   1
  -5 -13   1 7.33789 27.8062   1
  -4 -13   1 508.544 64.5057   1
   4  13  -1 325.104 55.4379   1
  -3 -13   1 50.7605 31.3720   1
   3  13  -1 28.7105 29.2127   1
  -2 -13   1 71.8760 38.0475   1
   2  13  -1-7.21435 31.7823   1
  -1 -13   1 413.882 59.2808   1
   1  13  -1 449.274 58.3233   1
   0 -13   1 372.935 59.0767   1
   0  13  -1 341.424 54.3267   1
   1  13   1 191.512 45.3879   1
   1 -13   1 180.444 47.7504   1
  -1 -13  -1 207.526 48.1255   1
  -1  13  -1 233.097 50.4475   1
   2  13   1 258.084 48.2520   1
   2 -13   1 245.874 50.9144   1
  -2  13  -1 274.489 49.9709   1
  -2 -13  -1 232.395 48.8494   1
   3  13   1 1658.96 118.903   1
  -3 -13  -1 1661.72 118.346   1
   4  13   1 698.662 73.9824   1
   4 -13   1 734.139 75.5620   1
  -4 -13  -1 609.769 70.6816   1
  -4  13  -1 688.427 74.7299   1
   5  13   1 1246.33 103.935   1
  -5  13  -1 1564.90 114.272   1
  -5 -13  -1 1239.92 104.807   1
   5 -13   1 1337.32 104.942   1
  -6 -13  -1 1537.50 114.807   1
  -6  13  -1 1302.87 108.690   1
   6  13   1 1394.40 108.965   1
   6 -13   1 1485.35 113.024   1
   7  13   1 201.307 50.3253   1
  -7 -13  -1 258.425 47.2894   1
  -7  13  -1 167.956 47.9584   1
   7 -13   1 202.712 48.0134   1
  -8  13  -1 2262.99 150.972   1
   8  13   1 2509.87 158.620   1
  -8 -13  -1 2311.22 152.591   1
   8 -13   1 2334.57 155.062   1
  -9  13  -1 221.530 48.1280   1
   9 -13   1 87.1941 39.7133   1
 -10  13  -1 493.258 64.3930   1
  10  13   1 699.022 77.5515   1
 -10 -13  -1 558.776 68.3045   1
  10 -13   1 514.456 68.5211   1
  11  13   1 31.7509 32.9793   1
 -11 -13  -1 38.8803 30.2270   1
 -12  13  -1 91.0924 42.9399   1
  12 -13   1 150.591 47.7330   1
 -12 -13  -1 138.685 46.8723   1
  12  13   1 86.7161 44.5719   1
 -13  13  -1 276.559 56.1018   1
  13 -13   1 393.581 61.5976   1
 -13 -13  -1 291.727 56.8158   1
  13  13   1 322.349 59.6169   1
 -14  13  -1 101.761 45.9809   1
  14 -13   1 16.2016 36.3603   1
 -14 -13  -1 29.7774 39.9288   1
  14  13   1 32.0522 39.0396   1
 -15  13  -1 110.151 44.2741   1
  15  13   1 23.8612 41.0516   1
 -15 -13  -1 37.7219 39.4665   1
  15 -13   1 40.6853 37.1940   1
  16  13   1 15.9967 41.2523   1
  16 -13   1 48.7446 42.4613   1
 -16 -13  -1 52.3089 39.5720   1
  17  13   1 15.8893 42.0378   1
 -17  13  -1 23.4704 38.0802   1
  17 -13   1 24.2977 31.4503   1
 -17 -13  -1-7.41554 37.6997   1
 -18 -13  -1 43.7774 41.9241   1
  18  13   1-47.2584 40.0373   1
 -19 -13  -1 67.9149 36.1787   1
  19  13   1-29.3479 35.7218   1
 -19 -14   1 35.6587 41.0214   1
  19  14  -1 53.4786 47.5992   1
 -17 -14   1 147.085 45.0135   1
  17  14  -1 178.325 48.3030   1
 -16 -14   1 299.362 54.4317   1
  16  14  -1 298.644 58.3582   1
  16 -14  -1 328.186 57.9514   1
 -15  14   1 401.119 61.9021   1
 -15 -14   1 310.711 57.8508   1
  15  14  -1 426.874 63.0352   1
  15 -14  -1 370.426 64.0103   1
 -14  14   1 51.8532 34.3998   1
 -14 -14   1 30.5503 38.8466   1
  14  14  -1 46.9741 43.0061   1
  14 -14  -1-8.38808 37.6274   1
 -13  14   1 550.264 65.4891   1
 -13 -14   1 334.027 59.4809   1
  13  14  -1 396.309 63.8404   1
  13 -14  -1 456.994 65.9398   1
 -12  14   1 53.3775 36.6129   1
 -12 -14   1 38.9770 40.7729   1
  12 -14  -1 31.6624 36.7989   1
  12  14  -1 86.1707 40.9726   1
  11  14  -1 513.997 67.4744   1
 -11 -14   1 401.394 61.9504   1
 -10  14   1 331.972 52.8200   1
 -10 -14   1 373.596 57.8380   1
  10  14  -1 386.209 58.9145   1
  10 -14  -1 302.949 53.0521   1
   9 -14  -1 245.322 50.6919   1
  -9 -14   1 339.523 51.8385   1
  -9  14   1 226.609 51.5955   1
   9  14  -1 213.705 47.2902   1
  -8 -14   1 588.050 72.1004   1
   8 -14  -1 481.692 68.4392   1
   8  14  -1 657.666 76.2803   1
  -7  14   1 105.206 42.4046   1
   7 -14  -1 76.1264 38.3480   1
   6 -14  -1 733.643 76.1611   1
  -6  14   1 782.435 78.8216   1
   6  14  -1 613.732 74.2763   1
  -6 -14   1 752.356 79.3485   1
  -5  14   1 1033.42 92.6331   1
   5  14  -1 1163.90 98.3413   1
   5 -14  -1 993.801 92.6101   1
  -5 -14   1 1042.44 94.8062   1
   4 -14  -1 29.7346 34.5793   1
  -4  14   1 65.4539 38.0585   1
   4  14  -1 74.1105 38.7798   1
  -4 -14   1 60.5392 39.5948   1
  -3  14   1 5709.07 291.612   1
   3  14  -1 4959.56 285.004   1
  -3 -14   1 5562.19 291.555   1
   3 -14  -1 5598.64 291.804   1
   2  14  -1 1404.72 108.303   1
  -2  14   1 1225.35 104.710   1
   2 -14  -1 1417.48 106.841   1
  -2 -14   1 1202.20 103.189   1
  -1  14   1 779.794 78.0681   1
   1  14  -1 755.095 78.4593   1
   1 -14  -1 595.918 71.9016   1
  -1 -14   1 787.086 80.9585   1
   0  14  -1-7.33947 35.7569   1
   0  14   1 51.4115 32.9654   1
   0 -14  -1 51.6070 31.2721   1
   0 -14   1 45.2359 39.4077   1
  -1  14  -1 160.494 43.6897   1
   1  14   1 110.116 39.8028   1
  -1 -14  -1 163.661 46.7117   1
   2  14   1 625.754 71.3932   1
  -2  14  -1 700.180 72.6949   1
   2 -14   1 634.011 69.9445   1
  -2 -14  -1 676.623 73.7866   1
   3  14   1 2185.37 150.555   1
   3 -14   1 2223.55 154.378   1
  -3 -14  -1 2459.16 153.946   1
   4 -14   1 2283.51 153.395   1
  -4  14  -1 2332.88 154.202   1
   4  14   1 2496.11 156.956   1
  -4 -14  -1 2267.29 153.739   1
   5 -14   1 30.4076 34.7313   1
  -5  14  -1 52.5242 37.1128   1
   5  14   1 52.7606 41.4242   1
  -5 -14  -1 38.7239 42.0538   1
   6 -14   1 83.4745 41.2221   1
  -6  14  -1 53.8193 42.2680   1
   6  14   1 15.0626 35.5901   1
  -6 -14  -1 55.2101 40.1495   1
  -7  14  -1 503.591 65.2408   1
   7 -14   1 343.269 56.2420   1
   8 -14   1-15.4287 38.1114   1
  -8 -14  -1 7.63318 34.2222   1
  -8  14  -1 29.9684 37.0136   1
   8  14   1 15.8070 36.6774   1
   9  14   1 7.82761 38.7086   1
  -9 -14  -1 76.7381 43.1606   1
  10 -14   1 15.7787 35.3806   1
  10  14   1 39.0767 38.0477   1
 -10  14  -1 45.0634 38.7161   1
 -10 -14  -1-7.80979 36.2524   1
  11 -14   1 1477.49 118.457   1
  11  14   1 1527.00 118.434   1
 -11  14  -1 1472.26 114.658   1
 -11 -14  -1 1542.91 117.116   1
  12 -14   1 40.8489 37.2771   1
  12  14   1 55.3124 42.8684   1
 -12  14  -1-22.1267 39.5231   1
 -12 -14  -1-7.72028 38.6986   1
  13 -14   1 315.615 58.9018   1
  13  14   1 345.449 60.6142   1
 -13  14  -1 278.841 54.3227   1
 -13 -14  -1 327.552 58.1883   1
  14  14   1 39.0973 42.9473   1
 -14 -14  -1 14.9261 38.9918   1
 -15  14  -1 437.441 65.0578   1
  15 -14   1 376.747 64.9709   1
 -16  14  -1 15.3886 43.7314   1
  16 -14   1-8.04385 40.3201   1
  16  14   1 23.5060 38.1366   1
 -16 -14  -1 14.7488 34.7892   1
  18  14   1 115.249 47.9846   1
 -18 -14  -1 71.4261 38.4603   1
  18  15  -1 338.617 57.8681   1
 -18 -15   1 472.294 62.1867   1
  17  15  -1 605.806 72.8135   1
 -17 -15   1 629.258 68.2323   1
  16  15  -1-7.63619 33.6174   1
 -16 -15   1-7.17418 30.3914   1
 -15  15   1 795.901 82.1692   1
 -15 -15   1 663.437 74.7640   1
  15  15  -1 720.535 75.9810   1
 -13  15   1-15.6595 35.7263   1
  13  15  -1-23.5757 35.8577   1
 -13 -15   1 7.70185 36.9153   1
  13 -15  -1-24.0839 44.0809   1
 -12  15   1 38.7227 37.6983   1
  12  15  -1 15.5894 41.2464   1
 -12 -15   1 23.2633 40.5041   1
  12 -15  -1-7.97346 33.7836   1
 -11  15   1 262.965 51.7763   1
  11  15  -1 248.826 51.6205   1
 -11 -15   1 339.111 59.2931   1
  11 -15  -1 301.235 58.2676   1
 -10  15   1 2128.05 144.612   1
  10  15  -1 1855.51 137.119   1
 -10 -15   1 1954.55 137.870   1
  10 -15  -1 2102.48 142.211   1
   9 -15  -1 236.493 50.5124   1
  -9  15   1 288.860 55.0394   1
   9  15  -1 239.104 56.5570   1
  -9 -15   1 170.586 51.4235   1
  -8 -15   1 1241.19 100.051   1
   8  15  -1 1010.67 94.5499   1
  -7  15   1 1148.35 100.636   1
   7  15  -1 1219.27 103.029   1
  -7 -15   1 1134.46 101.885   1
   7 -15  -1 1110.17 96.4150   1
  -6  15   1 225.013 50.8105   1
   6 -15  -1 192.611 51.7624   1
   6  15  -1 90.9577 40.0612   1
  -6 -15   1 115.473 41.7049   1
   5  15  -1 1632.14 118.939   1
  -5  15   1 1438.88 118.937   1
   5 -15  -1 1594.64 119.473   1
  -5 -15   1 1398.73 114.785   1
  -4  15   1 582.811 73.2502   1
   4 -15  -1 620.553 72.6305   1
  -4 -15   1 461.852 66.8548   1
   4  15  -1 574.303 72.5967   1
   3 -15  -1 308.745 54.9497   1
  -3  15   1 354.121 59.8255   1
   2  15  -1-30.0997 41.3159   1
  -2  15   1 30.0567 32.4609   1
   2 -15  -1 15.3204 34.3409   1
  -2 -15   1-7.59499 36.9637   1
  -1  15   1 288.360 57.8453   1
   1  15  -1 356.872 58.9413   1
  -1 -15   1 279.778 52.0385   1
   1 -15  -1 279.985 53.2454   1
   0  15  -1 233.099 50.2494   1
   0  15   1 180.340 43.7466   1
   0 -15   1 252.900 50.7662   1
   0 -15  -1 242.692 47.7300   1
   1  15   1 430.901 66.3212   1
  -1 -15  -1 391.490 64.0354   1
   1 -15   1 547.951 67.2718   1
   2  15   1 4753.01 259.498   1
  -2  15  -1 5066.23 263.955   1
   2 -15   1 4307.80 256.446   1
  -2 -15  -1 4753.28 261.377   1
  -3  15  -1 680.323 80.0783   1
   3 -15   1 963.842 88.9793   1
  -4  15  -1 67.2719 45.2917   1
   4 -15   1 46.0616 40.6929   1
   4  15   1 30.3278 38.6208   1
  -4 -15  -1 91.8285 43.0759   1
   5  15   1 99.7229 42.4806   1
  -5 -15  -1 166.663 45.9377   1
  -6  15  -1 430.009 66.0444   1
   6 -15   1 528.489 69.6137   1
  -6 -15  -1 672.649 76.8405   1
   6  15   1 509.396 68.2497   1
  -7  15  -1 303.865 54.7895   1
   7 -15   1 257.946 48.1513   1
   7  15   1 398.708 64.6994   1
  -7 -15  -1 303.106 57.3694   1
   8 -15   1 54.1839 33.1468   1
  -8  15  -1 116.939 45.5392   1
  -8 -15  -1 169.008 41.9558   1
   8  15   1 119.311 40.1612   1
  -9  15  -1 159.965 51.3065   1
   9  15   1 188.447 50.2825   1
   9 -15   1 219.939 50.3015   1
  -9 -15  -1 107.723 46.6368   1
 -10  15  -1 176.389 46.6532   1
  10 -15   1 205.024 47.9307   1
 -11  15  -1 46.3800 38.7458   1
  11  15   1-23.7746 37.9821   1
  11 -15   1-7.92420 37.9789   1
 -11 -15  -1 23.2938 36.6281   1
 -12 -15  -1 2015.08 139.409   1
  12  15   1 1929.72 138.545   1
 -13  15  -1 803.412 84.8381   1
  13  15   1 954.580 88.1395   1
 -13 -15  -1 896.661 86.2691   1
  13 -15   1 804.449 85.6844   1
 -14  15  -1 192.053 48.0010   1
 -14 -15  -1 331.041 56.0453   1
  14 -15   1 222.184 52.6763   1
 -15  15  -1 147.179 45.5841   1
  15  15   1 139.239 50.4752   1
 -15 -15  -1 216.805 53.5551   1
  15 -15   1 211.902 52.6708   1
 -16  15  -1-7.41579 39.2725   1
 -16 -15  -1 72.2500 46.2444   1
  16  15   1 53.5341 41.0135   1
 -17 -15  -1 332.784 52.2083   1
  17  15   1 219.467 48.0995   1
 -16 -16   1 139.814 44.2004   1
  16  16  -1 230.665 52.5527   1
 -14 -16   1 838.162 80.1174   1
  14  16  -1 705.618 79.5947   1
 -13  16   1 793.456 84.2248   1
  13  16  -1 858.821 86.4683   1
 -13 -16   1 788.602 82.0692   1
  13 -16  -1 908.188 88.0945   1
 -11  16   1 63.8920 41.7133   1
  11  16  -1-15.3110 38.3742   1
 -11 -16   1-7.69431 39.1158   1
  11 -16  -1 24.0300 37.1732   1
 -10  16   1 473.162 66.1053   1
  10  16  -1 383.750 62.9435   1
 -10 -16   1 363.302 61.3339   1
  10 -16  -1 431.307 63.7390   1
   9 -16  -1 205.411 53.9081   1
   9  16  -1 254.308 58.2438   1
  -9 -16   1 284.943 56.5105   1
  -9  16   1 313.400 56.2913   1
   8 -16  -1 738.519 80.4385   1
  -8  16   1 734.622 79.9909   1
   7 -16  -1 47.1605 42.1167   1
   7  16  -1-7.73149 37.6288   1
  -7 -16   1 8.06278 36.1463   1
  -7  16   1-15.2934 39.9359   1
  -6  16   1 3183.18 183.027   1
   6  16  -1 2579.76 174.297   1
  -6 -16   1 2752.22 178.014   1
   6 -16  -1 2776.94 176.760   1
   5 -16  -1 39.0925 39.7661   1
   5  16  -1 7.71162 33.3409   1
  -5 -16   1 30.4085 34.1070   1
  -5  16   1 61.0156 40.3752   1
  -4  16   1 779.734 81.8468   1
   4  16  -1 624.938 75.2763   1
  -4 -16   1 953.923 87.1451   1
   4 -16  -1 856.961 85.2063   1
  -3  16   1 1726.62 131.969   1
   3  16  -1 1941.70 136.452   1
  -3 -16   1 1741.68 133.565   1
   3 -16  -1 2147.70 140.642   1
   2  16  -1 53.3450 36.2267   1
  -2  16   1 122.848 42.3948   1
  -2 -16   1 138.986 45.0714   1
   2 -16  -1 116.116 41.7205   1
  -1  16   1 1987.43 142.638   1
   1 -16  -1 2209.26 147.882   1
  -1 -16   1 2186.45 146.274   1
   0  16  -1 15.2980 33.6728   1
   0  16   1-15.2919 31.7345   1
   0 -16  -1-7.74427 31.4657   1
   0 -16   1-7.70942 31.9978   1
   1  16   1 175.946 47.6549   1
  -1  16  -1 114.562 45.3263   1
  -1 -16  -1 132.677 41.8316   1
   1 -16   1 209.940 48.4226   1
  -2  16  -1 1213.53 100.892   1
   2  16   1 1167.17 102.950   1
   2 -16   1 1243.61 101.217   1
  -2 -16  -1 1031.50 98.4017   1
  -3  16  -1 1857.03 132.128   1
   3  16   1 1889.17 133.549   1
   3 -16   1 1740.50 129.762   1
  -3 -16  -1 1693.81 128.392   1
   4  16   1 1391.30 112.460   1
  -4  16  -1 1587.79 118.629   1
   4 -16   1 1421.20 114.829   1
  -4 -16  -1 1553.59 117.507   1
   5 -16   1 124.648 39.1986   1
  -5 -16  -1 266.185 54.3213   1
  -5  16  -1 166.886 47.3754   1
   6 -16   1 15.5567 33.6017   1
   6  16   1 7.82137 38.0650   1
  -6 -16  -1-47.3992 46.8494   1
  -6  16  -1 15.2061 35.8637   1
  -7  16  -1 2296.09 154.958   1
   7 -16   1 2381.64 156.294   1
  -8  16  -1 382.286 62.6370   1
   8  16   1 498.787 68.9398   1
  -8 -16  -1 329.091 57.2762   1
   8 -16   1 316.052 54.6535   1
  -9  16  -1 584.378 73.2504   1
   9  16   1 614.905 72.3212   1
  -9 -16  -1 640.132 72.9192   1
   9 -16   1 496.792 67.7731   1
 -10  16  -1 944.765 92.9855   1
  10  16   1 868.483 86.1597   1
 -10 -16  -1 844.605 85.3539   1
  10 -16   1 734.695 83.8983   1
 -11  16  -1 497.443 70.6724   1
  11  16   1 666.394 76.3441   1
 -11 -16  -1 514.478 68.4511   1
  11 -16   1 694.403 76.7879   1
  12  16   1 1121.29 97.5513   1
 -12 -16  -1 1140.55 96.7783   1
  12 -16   1 1000.44 94.4287   1
 -13  16  -1 76.8552 46.4993   1
  13  16   1 45.7469 43.3393   1
  13 -16   1 244.191 49.9188   1
 -13 -16  -1 222.084 50.5942   1
 -14  16  -1 666.001 76.9318   1
  14 -16   1 655.601 75.3910   1
 -15 -16  -1 20.9784 30.2410   1
  15  16   1 45.4672 32.7659   1
 -14 -17   1 93.9188 39.4696   1
  14  17  -1 125.597 39.8621   1
 -12 -17   1 135.194 42.5215   1
  12  17  -1 105.676 42.2493   1
 -11  17   1 1677.47 125.490   1
  11  17  -1 1678.76 123.611   1
 -11 -17   1 1414.87 119.146   1
  11 -17  -1 1661.44 123.415   1
 -10  17   1 31.0043 40.5015   1
 -10 -17   1 29.8571 41.9677   1
  10  17  -1 23.1708 39.2828   1
  10 -17  -1 39.5449 36.1074   1
   9 -17  -1 944.092 90.1935   1
  -9 -17   1 874.863 88.3008   1
  -9  17   1 811.024 86.7454   1
   9  17  -1 848.618 90.2145   1
   8  17  -1 280.681 58.6499   1
  -8 -17   1 147.419 45.9462   1
   7 -17  -1 877.949 86.5299   1
   7  17  -1 1017.57 89.7835   1
  -7 -17   1 924.649 91.3288   1
  -7  17   1 711.805 81.9053   1
   6 -17  -1 166.739 42.1586   1
   6  17  -1 167.725 49.7747   1
  -6 -17   1 148.448 48.3347   1
  -6  17   1 223.586 48.1572   1
   5  17  -1 1364.32 110.015   1
  -5  17   1 1357.94 111.980   1
  -5 -17   1 1301.41 107.479   1
   5 -17  -1 1224.00 106.532   1
  -4  17   1 992.819 93.0241   1
   4 -17  -1 1073.59 96.1902   1
  -3  17   1 1170.85 100.282   1
   3 -17  -1 1029.95 96.0836   1
  -2  17   1 720.661 79.0133   1
   2  17  -1 829.073 82.8607   1
   2 -17  -1 777.689 79.5219   1
  -2 -17   1 763.854 82.8898   1
   1  17  -1 657.792 80.3674   1
  -1  17   1 863.404 88.6840   1
   1 -17  -1 919.082 88.7339   1
  -1 -17   1 803.958 84.9459   1
   0  17   1 46.4254 40.4689   1
   0  17  -1 69.1568 41.7418   1
   0 -17   1 61.7142 35.8638   1
   0 -17  -1 31.4116 34.6395   1
  -1  17  -1 733.207 75.4285   1
   1  17   1 605.162 72.2079   1
  -1 -17  -1 566.742 70.2462   1
   1 -17   1 522.440 67.4489   1
  -2  17  -1 122.896 48.7109   1
   2  17   1 163.887 47.2171   1
   2 -17   1 148.736 48.7330   1
  -2 -17  -1 177.358 45.7424   1
   3  17   1 2083.41 142.612   1
  -3  17  -1 2008.63 141.546   1
   3 -17   1 1920.40 140.383   1
  -3 -17  -1 2184.24 143.860   1
  -4  17  -1 22.8713 41.3685   1
   4 -17   1 23.5712 38.2515   1
  -5 -17  -1 1509.75 117.437   1
   5  17   1 1336.18 111.938   1
   6 -17   1 782.619 84.4872   1
   6  17   1 1032.28 94.1467   1
  -6 -17  -1 1019.38 94.0035   1
  -6  17  -1 920.935 90.6078   1
   7  17   1 802.955 85.6451   1
  -7 -17  -1 869.861 84.8996   1
   7 -17   1 861.123 85.8430   1
  -7  17  -1 744.657 81.9916   1
  -8  17  -1 415.268 62.7496   1
   8 -17   1 280.697 54.3148   1
  -8 -17  -1 430.944 61.0895   1
  -9  17  -1 256.259 51.6070   1
   9 -17   1 235.466 51.2839   1
 -10  17  -1 769.485 80.3612   1
  10  17   1 702.804 78.6465   1
  10 -17   1 645.051 76.4054   1
 -11  17  -1 1088.89 97.3745   1
 -11 -17  -1 934.909 90.9254   1
  11  17   1 1031.12 94.4275   1
 -12  17  -1 380.526 65.2401   1
  12 -17   1 508.518 68.2933   1
 -13  17  -1 638.161 76.8049   1
 -13 -17  -1 707.561 76.2444   1
  13  17   1 609.753 73.7920   1
 -14 -17  -1 98.6423 43.2715   1
  14  17   1 109.720 45.3311   1
 -12 -18   1 109.449 40.4085   1
  12  18  -1 140.206 47.0807   1
 -11 -18   1-14.8109 39.6801   1
  11  18  -1 7.33378 39.2959   1
 -10 -18   1 204.673 54.1417   1
  10  18  -1 347.508 60.1126   1
  -9  18   1 23.0953 43.2694   1
   9 -18  -1-7.87197 38.8947   1
   9  18  -1 23.1030 29.9076   1
  -9 -18   1 22.2733 31.4590   1
  -8  18   1 564.371 75.0529   1
   8 -18  -1 497.023 71.2683   1
  -8 -18   1 728.576 75.4993   1
   8  18  -1 580.012 71.5605   1
   7  18  -1 151.270 49.6788   1
   7 -18  -1 207.398 50.5244   1
  -7  18   1 316.131 58.8010   1
  -6  18   1 1165.81 100.255   1
   6 -18  -1 1027.01 95.0254   1
  -5  18   1 512.379 67.4222   1
   5  18  -1 631.844 72.0802   1
  -5 -18   1 553.119 71.1059   1
   5 -18  -1 552.924 69.1054   1
   4  18  -1 940.611 88.5800   1
   4 -18  -1 771.406 83.8173   1
  -4 -18   1 813.939 83.4858   1
   3  18  -1 230.176 51.9618   1
  -3  18   1 303.873 55.5488   1
  -3 -18   1 306.033 56.4767   1
   3 -18  -1 209.886 50.9396   1
  -2  18   1 1219.08 104.850   1
   2  18  -1 1197.62 103.233   1
  -2 -18   1 1140.94 104.711   1
   2 -18  -1 1185.00 101.908   1
   1  18  -1 91.7353 37.9662   1
  -1  18   1 77.3737 44.6305   1
  -1 -18   1 108.439 39.5665   1
   1 -18  -1 86.2282 43.7242   1
   0  18  -1 929.941 95.6248   1
   0  18   1 1112.31 98.4834   1
   0 -18  -1 1256.66 103.800   1
   0 -18   1 1030.44 95.8351   1
  -1  18  -1 7.69593 29.1784   1
   1  18   1 15.5294 38.3727   1
  -1 -18  -1 38.7144 36.5393   1
   1 -18   1 46.0812 33.1953   1
  -2  18  -1 890.567 86.3924   1
   2  18   1 1053.09 93.7857   1
  -2 -18  -1 862.346 84.8689   1
   3  18   1 411.514 66.6669   1
  -3  18  -1 405.590 64.3712   1
   3 -18   1 296.392 57.7476   1
  -3 -18  -1 333.017 58.4825   1
   4 -18   1 861.924 87.5626   1
   4  18   1 844.499 88.5127   1
  -4 -18  -1 714.296 83.2387   1
  -4  18  -1 984.790 92.6542   1
   5 -18   1 257.967 55.6584   1
   5  18   1 214.836 48.5265   1
  -5 -18  -1 267.388 52.7145   1
  -5  18  -1 288.434 60.5941   1
   6 -18   1 388.113 60.1861   1
  -6  18  -1 357.467 60.1016   1
   7 -18   1 61.9630 40.0239   1
  -7  18  -1 143.567 49.2603   1
   7  18   1 46.9682 43.5889   1
  -7 -18  -1 30.2616 37.4899   1
  -8 -18  -1 502.129 64.1614   1
   8  18   1 627.346 71.5471   1
  -9  18  -1 562.352 72.6629   1
   9  18   1 545.814 69.6569   1
   9 -18   1 515.726 68.1268   1
  -9 -18  -1 597.518 70.9525   1
  10 -18   1 651.610 74.6722   1
 -10  18  -1 514.423 69.7900   1
 -11 -18  -1 161.669 42.1998   1
 -11  18  -1 289.024 56.4757   1
 -12 -18  -1 214.680 50.1544   1
  12  18   1 124.443 45.3081   1
  10  19  -1 80.0221 37.1345   1
  -9 -19   1 186.686 47.1416   1
   9  19  -1 104.378 45.9751   1
  -8 -19   1 73.3418 38.9280   1
  -7  19   1 1011.95 99.0780   1
   6 -19  -1 602.080 76.1216   1
  -6 -19   1 755.841 81.4455   1
   6  19  -1 830.619 81.1284   1
  -6  19   1 882.285 84.7401   1
   5  19  -1 778.442 82.1980   1
  -5 -19   1 767.369 82.4219   1
   4  19  -1 222.753 50.0282   1
  -4 -19   1 314.719 56.8485   1
   3  19  -1 235.094 49.8659   1
  -3 -19   1 215.915 52.5180   1
   2  19  -1 180.208 47.7215   1
  -2 -19   1 159.287 45.5536   1
   1  19  -1 217.607 53.6799   1
  -1 -19   1 237.268 53.5545   1
   0  19  -1 67.7603 43.3363   1
   0 -19   1 53.4121 36.0825   1
  -1  19  -1 647.309 76.3504   1
   1 -19   1 767.051 78.8007   1
  -1 -19  -1 597.688 75.6093   1
   2  19   1-15.0989 42.4347   1
  -2  19  -1-15.1963 31.5476   1
  -2 -19  -1-22.8558 39.7977   1
   2 -19   1-30.3211 35.7670   1
  -3  19  -1 255.455 53.1723   1
   3  19   1 301.693 55.6139   1
  -3 -19  -1 316.883 57.6703   1
   3 -19   1 298.991 51.8097   1
   4  19   1-30.3458 44.0629   1
  -4  19  -1 7.55082 39.9496   1
   4 -19   1-7.68530 40.6611   1
  -4 -19  -1 31.7274 47.0391   1
   5  19   1 15.2471 35.9654   1
  -5  19  -1-7.52105 44.1494   1
   5 -19   1-38.6463 43.4402   1
  -5 -19  -1-30.5990 34.9056   1
   6 -19   1 69.8497 36.8665   1
   6  19   1 92.6232 46.4432   1
  -6 -19  -1 119.662 49.2714   1
  -6  19  -1 127.324 44.1755   1
  -7  19  -1 647.287 74.2901   1
   7 -19   1 495.585 66.8782   1
  -8  19  -1 342.007 62.2110   1
  -8 -19  -1 335.319 57.1940   1
   8  19   1 329.512 61.3382   1
   8 -19   1 394.401 63.3930   1
  -9 -19  -1 1334.47 107.156   1
   9  19   1 1356.70 105.994   1
   6  20  -1 504.789 68.1029   1
  -6 -20   1 421.230 63.7775   1
   5  20  -1 333.229 56.4109   1
  -5 -20   1 279.461 53.9660   1
   4  20  -1 1155.15 99.4179   1
  -4  20   1 1140.97 99.1141   1
  -4 -20   1 902.315 90.4763   1
   4 -20  -1 1159.89 98.8479   1
   3  20  -1 131.331 45.1387   1
  -3  20   1 67.7845 39.4918   1
  -3 -20   1 58.2098 41.0422   1
   3 -20  -1 76.2897 41.5353   1
  -2  20   1 718.755 82.2821   1
   2  20  -1 599.748 71.9845   1
  -2 -20   1 665.487 72.5587   1
   2 -20  -1 579.938 76.3810   1
  -1  20   1 246.439 56.4914   1
   1  20  -1 380.792 59.4661   1
   1 -20  -1 273.816 60.6512   1
  -1 -20   1 231.188 49.6432   1
   0  20   1 400.298 64.8772   1
   0 -20  -1 328.248 58.2514   1
   3  20   1 59.1990 41.1274   1
  -3  20  -1-7.38642 42.9181   1
  -3 -20  -1 46.2889 37.5658   1
   3 -20   1 7.41055 36.6278   1
   4  20   1 346.478 60.6909   1
  -4  20  -1 531.620 66.3196   1
   4 -20   1 386.920 62.1680   1
  -4 -20  -1 528.809 65.2628   1
   5  20   1 404.672 68.3751   1
  -5  20  -1 470.278 71.1067   1
  -5 -20  -1 584.640 71.5655   1
   5 -20   1 606.444 75.8529   1
   6 -20   1 1871.30 129.648   1
  -6  20  -1 1684.52 124.680   1
  -6 -20  -1 1552.47 122.605   1
   6  20   1 1711.70 127.180   1
 -26   0   2 31.3048 36.3403   1
 -25   0   2-15.7057 35.2047   1
  25   0  -2 8.15874 37.2234   1
 -24   0   2 2363.86 154.712   1
  24   0  -2 2031.33 147.182   1
 -23   0   2 55.7035 40.4569   1
  23   0  -2-15.7664 38.3728   1
 -22   0   2 1714.05 126.879   1
  22   0  -2 1514.52 122.151   1
 -21   0   2 99.3597 41.8313   1
  21   0  -2 163.664 45.1241   1
 -20   0   2 203.196 47.0473   1
  20   0  -2 157.582 43.9353   1
 -19   0   2 106.312 39.0211   1
  19   0  -2 30.9128 30.1430   1
 -17   0   2 123.269 38.4797   1
  17   0  -2 149.862 41.4084   1
 -16   0   2 211.211 43.0416   1
  16   0  -2 184.502 40.9762   1
  15   0  -2 1846.24 125.866   1
  14   0  -2 11387.5 520.958   1
 -14   0   2 10689.6 513.558   1
  13   0  -2 11456.0 532.158   1
 -13   0   2 11292.7 527.021   1
  12   0  -2 64.6617 28.2556   1
 -12   0   2 55.6065 27.8711   1
  11   0  -2 878.743 71.4955   1
 -11   0   2 908.517 71.2344   1
  10   0  -2 58215.6 2613.71   1
 -10   0   2 63255.2 2614.95   1
   9   0  -2 58266.3 2536.17   1
  -9   0   2 59653.6 2536.23   1
   8   0  -2 177268. 7596.33   1
  -8   0   2 179399. 7597.60   1
   7   0  -2 88434.5 3800.08   1
  -7   0   2 89445.1 3800.16   1
   6   0  -2 391661. 16788.4   1
  -6   0   2 398404. 16787.2   1
   5   0  -2 999999. 40365.7   1
  -5   0   2 895374. 40367.7   1
   4   0  -2 372090. 16229.2   1
  -4   0   2 391397. 16228.1   1
   3   0  -2 109800. 4860.64   1
  -3   0   2 119030. 4860.75   1
   0   0  -2 148206. 6628.42   1
   0   0   2 164651. 6629.16   1
  -1   0  -2 152902. 6583.88   1
   1   0   2 157244. 6586.16   1
   2   0   2 447332. 20259.0   1
  -2   0  -2 506689. 20259.0   1
   3   0   2 485931. 20882.2   1
  -3   0  -2 497259. 20882.0   1
   4   0   2 153615. 6302.66   1
  -4   0  -2 142971. 6298.89   1
   5   0   2 161355. 6631.47   1
  -5   0  -2 150330. 6627.63   1
   6   0   2 63729.6 2557.14   1
  -6   0  -2 55923.6 2549.14   1
   7   0   2 328.788 41.4689   1
  -7   0  -2 301.776 38.4477   1
   8   0   2 12821.2 600.827   1
  -8   0  -2 13557.9 599.541   1
  -9   0  -2 31159.9 1374.03   1
   9   0   2 31628.3 1378.63   1
  10   0   2 5.81104 26.9814   1
 -10   0  -2 38.2153 28.8993   1
 -11   0  -2 1282.57 95.8043   1
  11   0   2 1241.44 95.6523   1
 -12   0  -2 19248.8 886.582   1
  12   0   2 20119.3 890.790   1
  13   0   2 359.380 57.4358   1
 -13   0  -2 446.692 58.7730   1
 -14   0  -2 10675.0 520.441   1
  14   0   2 11354.5 527.076   1
 -16   0  -2 3991.70 218.494   1
  16   0   2 3619.55 219.408   1
 -17   0  -2 997.911 91.3747   1
  17   0   2 1054.42 93.4829   1
 -18   0  -2 459.359 63.5856   1
  19   0   2 2056.51 143.875   1
 -20   0  -2 319.950 59.5777   1
  20   0   2 155.348 48.4592   1
 -21   0  -2 1317.54 105.085   1
  21   0   2 1074.90 98.9870   1
 -22   0  -2 123.354 47.0227   1
  22   0   2 159.950 51.4986   1
 -23   0  -2 514.049 70.8627   1
  23   0   2 542.141 74.2912   1
 -24   0  -2 22.6699 42.9468   1
  24   0   2-7.85424 38.8010   1
 -25   0  -2 110.251 40.1221   1
  25   0   2 99.5389 39.7107   1
 -26  -1   2 54.3877 44.6757   1
  26   1  -2 23.6203 39.4977   1
 -25  -1   2 110.262 44.0335   1
 -25   1   2 125.348 49.0237   1
  25   1  -2 109.753 43.3267   1
  25  -1  -2 122.408 44.5447   1
 -24  -1   2 78.5963 41.7622   1
  24   1  -2 102.861 45.1330   1
 -23   1   2 1838.35 135.619   1
 -23  -1   2 2080.05 139.722   1
  23   1  -2 1832.06 136.385   1
  23  -1  -2 1615.02 132.795   1
 -22   1   2 23.3608 40.1287   1
  22  -1  -2-8.07923 36.8602   1
  22   1  -2 8.20490 41.1240   1
 -22  -1   2-7.45812 35.1803   1
 -21   1   2 146.963 45.8119   1
  21  -1  -2 141.161 45.9589   1
 -20  -1   2 704.336 77.4496   1
 -20   1   2 641.751 75.2842   1
  20   1  -2 588.537 72.9913   1
  20  -1  -2 408.676 63.0045   1
 -19   1   2 2854.85 169.249   1
 -19  -1   2 2442.93 162.124   1
  19  -1  -2 2412.55 162.338   1
  19   1  -2 2683.05 169.304   1
  18   1  -2 234.146 48.7175   1
 -18  -1   2 283.834 52.1857   1
 -17   1   2 1811.42 123.436   1
  17  -1  -2 1736.55 124.919   1
  17   1  -2 1656.91 124.675   1
 -17  -1   2 1719.29 121.461   1
 -16   1   2 1897.04 135.008   1
  16  -1  -2 2407.87 148.652   1
  16   1  -2 2235.28 147.985   1
 -16  -1   2 2355.96 143.997   1
  15   1  -2 66.3823 35.7344   1
  15  -1  -2 98.1036 34.3288   1
 -15  -1   2 75.4188 29.8445   1
 -15   1   2 83.9621 31.0965   1
  14  -1  -2 7946.69 349.684   1
 -14  -1   2 7584.65 349.563   1
 -13   1   2 64887.4 2896.83   1
  13  -1  -2 69871.3 2903.61   1
 -12   1   2 2620.13 150.668   1
  12  -1  -2 2620.49 152.742   1
  12   1  -2 2326.69 150.336   1
  11  -1  -2 6382.58 328.995   1
  11   1  -2 6363.58 329.835   1
 -11  -1   2 7055.55 333.407   1
 -10   1   2 2946.51 167.897   1
  10  -1  -2 3134.57 171.039   1
  10   1  -2 3281.59 174.434   1
 -10  -1   2 3502.84 175.431   1
   9  -1  -2 9901.82 398.731   1
  -9  -1   2 9433.64 402.037   1
  -8   1   2 135760. 5757.30   1
   8  -1  -2 136606. 5759.50   1
   8   1  -2 136408. 5761.30   1
  -8  -1   2 131223. 5760.63   1
   7  -1  -2 46819.6 2145.63   1
  -7   1   2 53225.5 2146.19   1
   6  -1  -2 1340.67 78.6639   1
   6   1  -2 1358.78 79.5889   1
  -6   1   2 1403.23 76.6497   1
  -6  -1   2 1321.27 77.8236   1
   5   1  -2 28903.0 1145.40   1
  -5   1   2 28373.5 1141.13   1
  -5  -1   2 27728.6 1144.96   1
   4  -1  -2 36465.9 1578.84   1
   4   1  -2 34521.1 1581.17   1
  -4  -1   2 37833.1 1581.42   1
  -4   1   2 38477.5 1577.77   1
   3   1  -2 127352. 5206.88   1
   3  -1  -2 123994. 5201.93   1
  -3  -1   2 111325. 5205.72   1
  -3   1   2 125048. 5201.66   1
   2   1  -2 125333. 5385.78   1
  -2  -1   2 128070. 5385.70   1
  -1  -1   2 339620. 14420.2   1
   0   1  -2 72636.8 3021.32   1
   0  -1  -2 79003.5 3018.81   1
   0   1   2 71054.1 3018.80   1
   1   1   2 155683. 5818.28   1
   1  -1   2 147862. 5818.75   1
  -1   1  -2 143223. 5818.56   1
   2   1   2 45166.0 2025.11   1
   2  -1   2 49299.4 2026.94   1
  -2  -1  -2 48897.6 2026.67   1
  -2   1  -2 46203.4 2025.98   1
   3   1   2 13969.9 640.116   1
   3  -1   2 15203.0 642.379   1
  -3  -1  -2 15431.9 645.318   1
  -3   1  -2 14016.9 641.576   1
   5   1   2 1645.25 101.107   1
   5  -1   2 1648.17 98.7958   1
  -5  -1  -2 1672.65 98.4999   1
  -5   1  -2 1675.05 98.0000   1
   6   1   2 71727.0 3033.20   1
   6  -1   2 76706.8 3036.40   1
  -6   1  -2 70754.6 3029.74   1
   7   1   2 104301. 4393.92   1
   7  -1   2 101774. 4392.85   1
  -7  -1  -2 102906. 4393.57   1
  -7   1  -2 101586. 4388.50   1
   8   1   2 16991.0 802.934   1
  -8  -1  -2 17404.2 803.167   1
  -8   1  -2 17568.9 799.357   1
   9   1   2 1466.48 109.971   1
   9  -1   2 1586.44 108.563   1
  -9  -1  -2 1707.12 111.906   1
  10  -1   2 3636.80 195.017   1
 -10   1  -2 3239.40 187.775   1
  11   1   2 6036.79 303.704   1
  11  -1   2 6054.26 305.196   1
 -11  -1  -2 5986.99 303.106   1
 -11   1  -2 5819.56 301.563   1
  12   1   2 15807.9 700.049   1
  12  -1   2 15456.7 698.449   1
 -12  -1  -2 14834.0 694.393   1
 -12   1  -2 14597.9 692.332   1
  13   1   2 302.840 51.8992   1
  13  -1   2 206.531 43.3441   1
 -13   1  -2 199.183 43.2731   1
 -13  -1  -2 225.721 43.9178   1
  14   1   2 10874.3 510.503   1
  14  -1   2 9573.12 499.813   1
 -14  -1  -2 10566.8 503.858   1
 -14   1  -2 11408.8 509.154   1
  16  -1   2 809.340 78.6045   1
  16   1   2 664.586 75.2241   1
 -16   1  -2 730.695 77.2731   1
 -16  -1  -2 707.608 76.6697   1
  17   1   2 1871.82 134.164   1
 -17   1  -2 1786.76 131.971   1
 -17  -1  -2 1965.00 134.679   1
  18  -1   2 1430.44 112.058   1
  18   1   2 1286.55 108.830   1
 -18  -1  -2 1324.13 107.884   1
 -18   1  -2 1372.35 110.717   1
  19   1   2 323.582 62.1759   1
  19  -1   2 276.345 56.9632   1
 -19  -1  -2 299.790 57.8695   1
 -19   1  -2 452.122 66.7769   1
  20   1   2 1199.35 102.301   1
  20  -1   2 984.492 95.2932   1
 -20  -1  -2 984.126 92.8421   1
 -20   1  -2 1047.50 97.6663   1
  21  -1   2 363.615 59.2143   1
 -21   1  -2 344.199 58.9591   1
  22   1   2 657.486 76.6314   1
  22  -1   2 545.516 74.6273   1
 -22   1  -2 502.133 73.4021   1
  23  -1   2 15.9271 36.9535   1
 -23   1  -2-7.62086 31.6299   1
  24  -1   2 839.498 86.3166   1
  24   1   2 849.157 82.8495   1
 -24  -1  -2 854.353 87.3088   1
 -24   1  -2 634.078 78.5183   1
  25  -1   2-7.65007 36.6660   1
  25   1   2-15.3183 40.0028   1
 -25   1  -2-29.1884 37.0957   1
 -25  -1  -2 7.36844 39.4843   1
  26   2  -2 177.958 53.7593   1
 -26  -2   2 169.115 50.5611   1
  25   2  -2-7.92727 33.5822   1
  25  -2  -2-24.4309 44.1786   1
 -25  -2   2 15.3040 38.3546   1
 -25   2   2-23.3791 40.1619   1
  24   2  -2 296.474 60.3290   1
 -24  -2   2 336.951 59.3591   1
  23   2  -2 57.1531 44.3001   1
  23  -2  -2 24.6180 39.3368   1
 -23  -2   2-15.2955 41.9989   1
 -23   2   2 23.4223 42.8754   1
  22   2  -2 509.155 67.3542   1
  22  -2  -2 446.325 64.7488   1
 -22  -2   2 426.632 62.1778   1
 -22   2   2 537.136 68.3642   1
  21  -2  -2 31.9699 37.0909   1
 -21   2   2-7.69399 34.4955   1
  20  -2  -2 1737.86 127.601   1
  20   2  -2 1733.98 128.712   1
 -20   2   2 1689.51 125.965   1
 -20  -2   2 1610.56 122.793   1
  19   2  -2 181.925 44.0445   1
  19  -2  -2 184.024 47.4152   1
 -19  -2   2 186.238 46.0018   1
 -19   2   2 140.085 43.4472   1
  18   2  -2 3948.56 229.076   1
 -18  -2   2 4034.76 225.684   1
  17   2  -2 242.189 48.2855   1
  17  -2  -2 393.534 54.4385   1
 -17  -2   2 216.950 44.2254   1
 -17   2   2 247.238 48.2530   1
  16   2  -2 35.0316 34.1285   1
  16  -2  -2 6.69328 32.1095   1
 -16  -2   2 20.7204 34.6473   1
 -16   2   2 79.2069 38.3637   1
  15  -2  -2 1933.70 135.211   1
 -15  -2   2 2117.62 141.945   1
 -15   2   2 2400.54 141.794   1
  14   2  -2 12685.2 615.139   1
  14  -2  -2 12011.1 607.307   1
 -14  -2   2 14698.6 621.559   1
 -14   2   2 14015.4 614.833   1
  13   2  -2 108.487 30.2962   1
  13  -2  -2 82.7901 31.4522   1
 -13  -2   2-5.95019 26.7740   1
 -13   2   2 33.1864 30.0930   1
  12   2  -2 38814.5 1798.18   1
 -12  -2   2 41479.7 1801.86   1
 -12   2   2 43676.7 1799.16   1
  11   2  -2 5027.58 256.959   1
  11  -2  -2 5024.42 255.811   1
 -11  -2   2 5470.03 263.534   1
 -11   2   2 5028.39 255.655   1
  10   2  -2 35069.0 1445.22   1
 -10  -2   2 36155.1 1444.86   1
 -10   2   2 32392.6 1436.25   1
   9   2  -2 40710.2 1675.31   1
  -9   2   2 40372.7 1669.58   1
   9  -2  -2 35180.7 1664.84   1
  -9  -2   2 38693.8 1671.44   1
   8   2  -2 3310.18 171.483   1
  -8   2   2 3394.71 166.390   1
  -8  -2   2 3314.94 169.642   1
   8  -2  -2 3036.17 164.241   1
   7   2  -2 5469.48 258.570   1
  -7   2   2 5599.07 253.381   1
  -7  -2   2 4899.91 254.686   1
   7  -2  -2 5589.44 254.865   1
  -6   2   2 10606.1 463.709   1
   6  -2  -2 10291.4 464.215   1
   5   2  -2 60.4446 23.2764   1
  -5  -2   2 63.4624 23.4986   1
  -5   2   2 47.0787 18.0161   1
   5  -2  -2 71.0096 19.5094   1
  -4  -2   2 330115. 13493.1   1
   4   2  -2 329658. 13491.3   1
  -4   2   2 307358. 13483.8   1
   4  -2  -2 312171. 13485.5   1
  -3  -2   2 6573.75 288.301   1
   3  -2  -2 6676.87 282.340   1
  -3   2   2 5990.03 281.208   1
   3   2  -2 6440.87 287.555   1
  -2  -2   2 4342.26 194.318   1
   2   2  -2 3758.02 191.805   1
  -2   2   2 4410.22 188.553   1
   2  -2  -2 4284.23 188.342   1
   1  -2  -2 89361.6 3881.32   1
  -1  -2   2 91725.3 3887.98   1
   1   2  -2 92363.9 3886.50   1
  -1   2   2 92142.9 3881.40   1
   0  -2   2 52185.5 2091.27   1
   0   2  -2 50586.6 2090.96   1
   0  -2  -2 49366.6 2089.03   1
   0   2   2 44970.3 2086.23   1
   1  -2   2 3427.67 163.291   1
  -1   2  -2 3588.56 164.563   1
  -1  -2  -2 3372.70 161.420   1
   1   2   2 3347.63 160.776   1
   2  -2   2 337196. 12793.0   1
  -2   2  -2 307359. 12790.2   1
   2   2   2 335884. 12791.7   1
  -3  -2  -2 25981.0 1147.53   1
  -3   2  -2 25416.6 1148.66   1
   3  -2   2 27279.4 1150.36   1
   3   2   2 27529.5 1150.19   1
   5   2   2 37214.9 1613.13   1
  -5  -2  -2 34964.7 1608.01   1
  -5   2  -2 39346.2 1609.94   1
   5  -2   2 37359.0 1610.53   1
  -6  -2  -2 107.411 29.9638   1
  -6   2  -2 48.1506 25.4110   1
   6  -2   2 66.7320 28.6650   1
   6   2   2 81.3134 26.6480   1
   7   2   2 14846.4 706.257   1
   7  -2   2 16297.2 712.159   1
  -7  -2  -2 16953.5 712.612   1
  -7   2  -2 15231.9 706.343   1
   8   2   2 368.492 49.5343   1
   8  -2   2 384.416 48.8517   1
  -8  -2  -2 480.764 50.5314   1
  -8   2  -2 476.254 51.2002   1
   9   2   2 22191.6 1024.18   1
   9  -2   2 22516.1 1024.69   1
  -9  -2  -2 23582.7 1026.94   1
  -9   2  -2 24052.5 1025.64   1
  11   2   2 7171.82 393.928   1
  11  -2   2 8469.23 394.551   1
 -11  -2  -2 8077.63 392.658   1
 -11   2  -2 8512.31 394.088   1
  12   2   2 11349.6 521.512   1
  12  -2   2 10582.6 515.741   1
 -12  -2  -2 11646.5 522.976   1
 -12   2  -2 10327.3 514.284   1
  13   2   2 7557.92 378.917   1
  13  -2   2 7356.21 376.069   1
 -13  -2  -2 7789.13 379.150   1
 -13   2  -2 7745.49 377.129   1
  14   2   2 1224.07 101.331   1
  14  -2   2 1280.55 101.635   1
 -14  -2  -2 1375.85 102.434   1
 -14   2  -2 1281.61 100.857   1
  15   2   2 11647.5 532.739   1
 -15  -2  -2 10416.9 521.431   1
  16   2   2 546.719 67.5330   1
  16  -2   2 501.031 68.5139   1
 -16  -2  -2 469.440 59.6791   1
 -16   2  -2 556.412 68.3264   1
  17   2   2 157.471 40.5325   1
  17  -2   2 233.002 46.5163   1
 -17  -2  -2 251.602 51.7652   1
 -17   2  -2 255.518 47.6925   1
  18   2   2 7.89080 36.0202   1
  18  -2   2 70.8754 40.6003   1
 -18  -2  -2 22.8567 33.5611   1
 -18   2  -2 15.1682 38.0313   1
  19  -2   2 645.244 76.9042   1
 -19  -2  -2 640.018 77.3046   1
 -19   2  -2 673.933 78.4592   1
  20   2   2-16.1318 37.4310   1
  20  -2   2-8.05021 40.9234   1
 -20   2  -2-7.70516 36.9297   1
  21  -2   2 1058.79 99.4523   1
 -21   2  -2 1150.25 100.468   1
  22   2   2-7.94838 34.3378   1
  22  -2   2 24.0638 41.8923   1
 -22  -2  -2-14.9396 31.0045   1
 -22   2  -2-22.8940 42.3970   1
  23   2   2 361.568 61.2441   1
  23  -2   2 483.965 67.4859   1
 -23  -2  -2 545.752 70.5075   1
 -23   2  -2 378.501 62.3691   1
  24   2   2 90.0851 44.5616   1
  24  -2   2 7.83995 37.0311   1
 -24  -2  -2 75.2048 48.9770   1
 -24   2  -2 22.2635 35.6178   1
  25  -2   2 234.812 56.5515   1
  25   2   2 156.436 45.8224   1
 -25  -2  -2 220.580 55.6324   1
 -25   2  -2 173.280 52.9120   1
  26   3  -2-40.1474 43.5765   1
 -26  -3   2-21.7474 41.2179   1
 -25   3   2 132.011 45.9222   1
  24   3  -2 8.08702 34.9568   1
 -24  -3   2 54.0537 39.8128   1
  24  -3  -2 16.1576 39.3373   1
  23  -3  -2 139.398 47.2404   1
 -23   3   2 30.9841 41.1247   1
  22   3  -2 24.7202 37.6357   1
  22  -3  -2 81.1348 44.5824   1
 -22  -3   2 7.65400 36.7247   1
 -22   3   2 61.7684 39.8287   1
  21   3  -2 1176.27 105.167   1
  21  -3  -2 1364.52 108.860   1
 -21  -3   2 1221.70 105.451   1
 -21   3   2 1190.34 102.200   1
  20   3  -2 632.205 75.5081   1
  20  -3  -2 604.315 74.8348   1
 -20  -3   2 623.603 73.4614   1
 -20   3   2 694.459 74.9658   1
  19   3  -2 368.562 58.5733   1
  19  -3  -2 444.876 62.3263   1
 -19  -3   2 366.279 58.4922   1
 -19   3   2 327.727 56.4298   1
  18   3  -2-15.1896 29.4859   1
 -18  -3   2 22.4537 34.1471   1
  17  -3  -2 5065.86 269.824   1
 -17   3   2 4956.14 266.906   1
  16   3  -2 2531.64 164.388   1
  16  -3  -2 2461.54 164.392   1
 -16   3   2 2689.04 163.963   1
  15   3  -2 9114.03 475.038   1
  15  -3  -2 10306.9 478.875   1
 -15  -3   2 9723.06 477.633   1
 -15   3   2 10784.9 478.856   1
  14   3  -2 32.0701 29.7885   1
  14  -3  -2 30.8170 33.0475   1
 -14  -3   2 6.56235 29.4446   1
 -14   3   2 47.4296 28.4400   1
  13  -3  -2 8606.43 392.801   1
 -13  -3   2 8049.71 394.347   1
 -13   3   2 8606.86 390.516   1
  12  -3  -2 11696.3 533.943   1
 -12   3   2 11254.3 529.626   1
 -11   3   2 34869.8 1559.18   1
 -11  -3   2 36066.9 1564.06   1
  11   3  -2 36614.6 1568.78   1
  10   3  -2 30940.7 1388.20   1
 -10   3   2 32723.2 1383.23   1
 -10  -3   2 31249.8 1386.08   1
  10  -3  -2 31706.0 1384.66   1
   9   3  -2 761.674 68.9277   1
  -9   3   2 817.460 61.8225   1
  -9  -3   2 851.379 68.1854   1
   9  -3  -2 820.834 63.1695   1
   8   3  -2 7385.43 346.343   1
  -8   3   2 7167.10 338.791   1
   8  -3  -2 7073.99 339.871   1
  -8  -3   2 7690.36 346.184   1
  -7  -3   2 3363.87 170.486   1
   7   3  -2 3187.32 169.628   1
   6  -3  -2 35427.0 1405.29   1
  -6  -3   2 34006.9 1408.72   1
   6   3  -2 31195.8 1409.33   1
  -6   3   2 29818.5 1400.83   1
  -5   3   2 24853.4 1045.01   1
   5  -3  -2 23443.2 1044.39   1
  -4  -3   2 63878.9 2611.85   1
   4  -3  -2 56789.9 2604.13   1
  -4   3   2 61221.2 2603.55   1
   4   3  -2 63589.1 2611.11   1
   3  -3  -2 18267.7 797.459   1
   3   3  -2 18098.4 802.597   1
  -3   3   2 18199.9 796.177   1
  -3  -3   2 19261.7 804.409   1
   2  -3  -2 39302.5 1787.00   1
  -2  -3   2 44248.5 1794.18   1
  -2   3   2 39526.1 1787.64   1
   2   3  -2 46369.2 1794.78   1
  -1   3   2 85472.4 3541.80   1
   1   3  -2 76529.7 3545.23   1
   1  -3  -2 80212.7 3542.48   1
   0   3  -2 107146. 4570.13   1
   0   3   2 115923. 4565.58   1
   0  -3  -2 113362. 4565.84   1
  -1   3  -2 106.468 28.3035   1
   1  -3   2 122.405 25.8807   1
   1   3   2 203.249 27.0901   1
  -1  -3  -2 194.149 26.7737   1
   2  -3   2 25525.4 1083.59   1
  -2   3  -2 25902.1 1082.33   1
  -2  -3  -2 23758.3 1079.38   1
   2   3   2 24692.5 1081.32   1
   4  -3   2 6159.05 304.646   1
  -4   3  -2 6636.93 302.875   1
   4   3   2 6308.78 302.923   1
  -4  -3  -2 6633.63 303.131   1
  -5  -3  -2 6086.25 297.002   1
  -5   3  -2 6293.36 297.636   1
   5  -3   2 6228.93 298.774   1
   5   3   2 6502.13 300.819   1
   6   3   2 7868.07 354.641   1
   6  -3   2 7703.48 351.779   1
  -6  -3  -2 7246.36 348.973   1
  -6   3  -2 6918.77 348.017   1
   7   3   2 3804.58 199.210   1
   7  -3   2 3977.44 200.083   1
  -7  -3  -2 3456.36 193.236   1
  -7   3  -2 3720.40 195.157   1
   8   3   2 1506.19 99.3183   1
   8  -3   2 1435.02 100.007   1
  -8  -3  -2 1215.45 95.5703   1
  -8   3  -2 1547.07 99.4421   1
   9   3   2 13666.6 649.553   1
   9  -3   2 13927.6 653.743   1
  -9   3  -2 13921.2 651.442   1
  10   3   2 22377.7 1028.85   1
 -10  -3  -2 23828.3 1033.96   1
  11   3   2 11031.6 534.105   1
  11  -3   2 11496.8 534.082   1
 -11  -3  -2 11283.9 533.974   1
 -11   3  -2 11567.7 532.078   1
  12  -3   2 17737.5 781.790   1
 -12  -3  -2 18630.3 784.956   1
 -12   3  -2 17312.2 778.102   1
  13   3   2 188.425 43.6590   1
  13  -3   2 192.957 41.5171   1
 -13  -3  -2 166.115 41.2787   1
 -13   3  -2 144.170 39.1532   1
  14   3   2 2652.54 161.735   1
  14  -3   2 2141.68 152.012   1
 -14  -3  -2 2493.51 157.728   1
 -14   3  -2 2595.04 158.299   1
  15   3   2 1552.46 121.401   1
 -15  -3  -2 1730.94 123.747   1
  16   3   2 1398.26 109.050   1
  16  -3   2 1360.40 108.712   1
 -16  -3  -2 1455.30 109.640   1
 -16   3  -2 1118.06 101.974   1
  17   3   2 435.011 64.4761   1
  17  -3   2 550.552 66.6638   1
 -17  -3  -2 448.990 62.0674   1
 -17   3  -2 516.095 64.9226   1
  18  -3   2 7.87388 35.9477   1
 -18   3  -2 52.5644 38.1939   1
  19   3   2 607.412 73.3634   1
  19  -3   2 573.762 73.5846   1
 -19   3  -2 524.465 72.3590   1
 -19  -3  -2 700.006 73.8443   1
  20   3   2 737.411 84.2120   1
  20  -3   2 835.578 84.3788   1
 -20  -3  -2 812.992 83.6557   1
 -20   3  -2 856.222 86.7376   1
  21   3   2 48.0624 42.9269   1
 -21  -3  -2-7.64538 35.4839   1
  22   3   2 1007.29 95.1966   1
  22  -3   2 1041.59 94.1993   1
 -22  -3  -2 980.455 91.1960   1
 -22   3  -2 898.484 89.1197   1
  23   3   2 31.9266 46.3930   1
 -23  -3  -2 50.4228 41.8758   1
  24   3   2 98.5317 44.3671   1
  24  -3   2 107.767 45.0490   1
 -24  -3  -2 138.997 39.5857   1
 -24   3  -2 169.307 50.9650   1
  25   3   2 58.5005 42.0855   1
  25  -3   2 45.2207 36.1986   1
 -25  -3  -2 72.6401 44.4417   1
 -25   3  -2 50.2807 47.1976   1
 -27  -4   2 42.3773 32.8232   1
  26   4  -2 211.373 48.0967   1
 -26  -4   2 178.592 51.8938   1
  25   4  -2 31.7794 33.6593   1
 -25  -4   2-7.67713 35.6288   1
  24   4  -2 16.2175 31.4936   1
  24  -4  -2 24.4904 37.2549   1
 -24  -4   2 53.9212 41.7962   1
 -24   4   2-15.4630 42.4589   1
  23   4  -2 8.18493 32.5255   1
  23  -4  -2-8.07505 34.2068   1
 -23  -4   2 7.56435 35.6819   1
 -23   4   2 15.3939 41.7547   1
  22   4  -2 73.7327 43.9120   1
  22  -4  -2 32.0443 35.2850   1
 -22  -4   2-7.62265 34.7960   1
 -22   4   2 30.6437 40.5485   1
  21   4  -2 689.303 79.0596   1
  21  -4  -2 491.022 68.1822   1
 -21  -4   2 798.725 80.0655   1
 -21   4   2 742.993 77.8575   1
  20  -4  -2 435.934 63.1969   1
 -20   4   2 433.663 63.4968   1
  19   4  -2 447.679 61.3467   1
  19  -4  -2 515.581 66.3396   1
 -19  -4   2 500.304 68.8170   1
 -19   4   2 429.045 63.5788   1
  18   4  -2 495.323 66.4919   1
 -18  -4   2 564.400 71.0937   1
  17   4  -2 402.936 59.7422   1
  17  -4  -2 470.128 61.6355   1
 -17  -4   2 401.919 60.6011   1
  16  -4  -2 7393.82 364.329   1
 -16  -4   2 6756.50 363.569   1
 -16   4   2 7581.51 363.295   1
  15   4  -2 25.2377 33.8079   1
  15  -4  -2 13.0411 31.7351   1
 -15  -4   2-37.7628 41.9587   1
 -15   4   2 12.4361 27.3741   1
  14   4  -2 960.243 84.5120   1
 -14  -4   2 990.217 86.1114   1
 -14   4   2 983.103 81.7191   1
  14  -4  -2 984.920 82.7126   1
 -13  -4   2 49.0201 32.8378   1
  13   4  -2-13.1598 34.8180   1
 -12   4   2 7521.15 375.944   1
  12  -4  -2 7691.89 378.165   1
 -12  -4   2 8072.79 385.124   1
  12   4  -2 8364.41 388.166   1
 -11  -4   2 9655.82 486.918   1
  11  -4  -2 10098.8 483.274   1
 -10  -4   2 11481.2 550.633   1
  10   4  -2 12761.2 557.327   1
 -10   4   2 11843.0 546.363   1
   9  -4  -2 11955.8 532.156   1
  -9  -4   2 11482.5 536.534   1
  -9   4   2 11583.3 529.539   1
   9   4  -2 11603.6 536.946   1
   8  -4  -2 2210.44 120.960   1
  -8  -4   2 2128.52 126.287   1
  -8   4   2 2210.01 120.662   1
   8   4  -2 2021.16 125.467   1
   7  -4  -2 3184.75 164.257   1
  -7  -4   2 3177.13 168.513   1
   7   4  -2 3176.03 169.607   1
  -7   4   2 3156.35 163.254   1
  -6  -4   2 71329.5 3050.17   1
   6   4  -2 70814.9 3049.49   1
  -5  -4   2 885.895 63.3123   1
   5  -4  -2 852.608 60.1853   1
   5   4  -2 787.922 63.3664   1
  -5   4   2 955.401 59.6705   1
  -4  -4   2 10476.9 461.304   1
  -4   4   2 10490.7 454.621   1
   4   4  -2 9145.43 457.765   1
   4  -4  -2 10583.7 455.706   1
   3  -4  -2 9509.53 391.283   1
  -3   4   2 8019.48 385.091   1
   2  -4  -2 37323.6 1663.87   1
  -2   4   2 40151.3 1664.43   1
  -1   4   2 20813.8 762.236   1
   1  -4  -2 14262.5 760.093   1
   0   4   2 50803.2 2145.27   1
   0  -4  -2 49261.0 2144.63   1
   1   4   2 4406.74 201.983   1
  -1  -4  -2 3900.53 201.573   1
   2  -4   2 93277.9 3997.50   1
  -2   4  -2 93711.8 3995.90   1
   3  -4   2 23771.2 1059.51   1
  -3   4  -2 25302.6 1059.44   1
  -3  -4  -2 22833.2 1055.79   1
   3   4   2 25129.3 1059.78   1
   4  -4   2 58587.3 2613.53   1
  -4   4  -2 61253.2 2614.23   1
  -4  -4  -2 61531.3 2615.01   1
   4   4   2 62012.5 2616.04   1
   5  -4   2 37236.1 1681.99   1
  -5   4  -2 38575.5 1681.37   1
  -5  -4  -2 39140.5 1682.08   1
   5   4   2 39983.8 1682.79   1
  -6   4  -2 5314.21 259.915   1
  -6  -4  -2 5482.47 262.072   1
   6   4   2 5859.88 265.753   1
   7  -4   2 2144.18 127.997   1
  -7   4  -2 2125.22 126.543   1
   7   4   2 2187.77 131.538   1
  -7  -4  -2 2045.65 126.344   1
  -8  -4  -2 21.1587 25.7973   1
   8  -4   2 37.4199 25.2704   1
  -8   4  -2 65.5212 28.0493   1
   8   4   2 33.9285 26.7252   1
  -9   4  -2 3425.87 183.670   1
   9  -4   2 3202.73 183.655   1
 -10   4  -2 1762.16 109.998   1
  10  -4   2 1493.01 105.882   1
 -10  -4  -2 1537.62 108.919   1
  10   4   2 1269.07 102.886   1
 -11   4  -2 19071.5 857.583   1
  11  -4   2 18450.1 857.455   1
 -11  -4  -2 20861.5 869.575   1
  11   4   2 17959.4 853.405   1
 -12   4  -2 1733.09 120.190   1
  12  -4   2 1919.68 126.587   1
 -12  -4  -2 1662.76 122.212   1
  12   4   2 1816.16 124.462   1
 -13   4  -2 8490.21 418.305   1
  13  -4   2 8650.20 421.546   1
 -13  -4  -2 9043.31 426.218   1
  13   4   2 8286.97 421.211   1
 -14   4  -2 7966.41 390.931   1
  14  -4   2 7784.41 393.116   1
 -15   4  -2 335.695 50.0632   1
  15  -4   2 263.271 47.5970   1
 -15  -4  -2 373.622 56.5696   1
  15   4   2 210.940 47.2414   1
  16  -4   2 45.0145 38.1714   1
 -16  -4  -2 53.2657 37.6259   1
  16   4   2 23.2180 30.7975   1
 -17   4  -2 279.682 52.9794   1
  17  -4   2 406.750 60.8865   1
 -17  -4  -2 433.837 61.4404   1
  17   4   2 355.676 56.5691   1
 -18   4  -2 277.621 53.9662   1
  18  -4   2 359.305 59.0416   1
 -18  -4  -2 400.383 56.5207   1
  18   4   2 417.710 57.8658   1
 -19   4  -2 241.533 50.2783   1
  19  -4   2 244.477 52.0045   1
 -19  -4  -2 232.343 49.9417   1
  19   4   2 309.323 59.0934   1
  20  -4   2 221.731 45.2839   1
 -20   4  -2 310.400 53.2009   1
 -20  -4  -2 218.711 55.2678   1
  21   4   2 668.223 74.8048   1
 -22   4  -2-15.0704 31.9212   1
  22  -4   2-31.6392 37.3123   1
 -22  -4  -2-7.63568 41.4230   1
  22   4   2 31.6158 44.4192   1
 -23   4  -2 59.6749 42.4687   1
  23  -4   2 47.4327 41.3639   1
 -23  -4  -2 37.1144 40.3468   1
  23   4   2 93.6106 45.3793   1
 -24   4  -2 88.1703 44.9311   1
  24  -4   2 23.4277 42.9216   1
 -24  -4  -2 56.7918 33.5438   1
  24   4   2 23.2160 30.8143   1
 -25   4  -2 14.4692 42.9112   1
  25  -4   2 22.9071 42.4273   1
 -26  -5   2-14.9632 39.5860   1
  26   5  -2-7.73180 32.7552   1
 -25  -5   2 150.377 43.5167   1
  25   5  -2 79.9707 45.2425   1
 -24   5   2 31.2881 41.3955   1
 -24  -5   2 7.35297 37.3887   1
  24   5  -2 33.0056 45.3142   1
 -23   5   2 375.201 61.2695   1
  23  -5  -2 510.168 69.6625   1
 -23  -5   2 382.271 63.1133   1
  23   5  -2 472.286 69.3314   1
 -22   5   2-15.4750 34.6895   1
  22  -5  -2-8.17070 32.4708   1
 -22  -5   2 23.3090 43.6651   1
  22   5  -2 40.7305 38.4275   1
 -21  -5   2 302.003 59.1926   1
  21   5  -2 274.019 57.2065   1
 -20   5   2 447.975 61.6113   1
  20  -5  -2 469.011 63.0726   1
 -20  -5   2 506.109 67.5968   1
  20   5  -2 454.216 64.9886   1
 -19   5   2 306.378 56.0210   1
  19  -5  -2 272.014 53.7633   1
 -19  -5   2 267.639 54.4167   1
  19   5  -2 344.913 58.8823   1
  18   5  -2 412.595 62.8225   1
  18  -5  -2 626.333 69.5712   1
 -18   5   2 510.908 64.1639   1
  17   5  -2 1036.13 92.8787   1
 -17   5   2 1022.59 89.0262   1
  17  -5  -2 905.566 87.7598   1
 -17  -5   2 1045.44 93.7369   1
 -16   5   2 1261.51 103.808   1
  16  -5  -2 1484.81 108.858   1
 -15   5   2 3972.89 217.680   1
  15  -5  -2 3894.36 218.089   1
 -15  -5   2 4042.15 220.889   1
  15   5  -2 3630.95 218.497   1
 -14   5   2-6.05817 28.5773   1
  14  -5  -2 6.40188 28.7002   1
 -14  -5   2 19.8028 36.2430   1
  14   5  -2 7.07158 33.8912   1
 -13  -5   2 9722.46 470.960   1
  13  -5  -2 10096.1 470.817   1
  13   5  -2 9945.10 475.238   1
 -13   5   2 9778.14 466.784   1
  12  -5  -2 2015.51 130.030   1
 -12  -5   2 1929.24 130.573   1
 -12   5   2 2276.80 132.013   1
  12   5  -2 2116.33 138.529   1
  11  -5  -2 27684.4 1131.67   1
 -11  -5   2 25363.9 1130.96   1
 -11   5   2 24264.2 1124.15   1
  11   5  -2 24928.9 1132.47   1
  10  -5  -2 12132.4 561.773   1
 -10  -5   2 12523.7 568.177   1
  10   5  -2 11624.8 569.591   1
 -10   5   2 12691.0 561.884   1
  -9  -5   2 4728.67 232.029   1
  -9   5   2 4506.74 223.235   1
   9   5  -2 3978.25 225.655   1
   8  -5  -2 34.1078 22.6462   1
  -8  -5   2 53.4459 28.8839   1
  -8   5   2 53.5459 25.0011   1
   8   5  -2 50.9437 27.7084   1
   7  -5  -2 1093.80 76.9493   1
  -7  -5   2 1172.61 86.2861   1
   7   5  -2 974.420 81.8902   1
  -7   5   2 1201.30 77.6943   1
  -6  -5   2 24521.1 1064.90   1
   6  -5  -2 23542.2 1057.36   1
   6   5  -2 24895.0 1064.06   1
  -6   5   2 23935.7 1055.31   1
  -5  -5   2 123073. 5358.84   1
   5   5  -2 123657. 5357.96   1
  -5   5   2 126221. 5351.94   1
   5  -5  -2 128272. 5354.00   1
   4   5  -2 5440.04 278.831   1
  -4  -5   2 6197.85 281.589   1
   3   5  -2 18573.5 820.998   1
  -3  -5   2 18559.4 821.509   1
   2   5  -2 12329.4 558.249   1
  -2  -5   2 12586.5 559.921   1
   1   5  -2 25421.1 1045.93   1
  -1  -5   2 22511.8 1041.26   1
   0  -5  -2 20148.1 903.554   1
   0   5   2 21289.9 904.759   1
   0   5  -2 21322.6 907.045   1
   0  -5   2 19843.5 907.193   1
  -1  -5  -2 85066.3 3549.17   1
  -1   5  -2 81528.1 3548.02   1
   1   5   2 80768.4 3546.27   1
   1  -5   2 84514.7 3550.78   1
  -2  -5  -2 4954.42 248.767   1
   2  -5   2 4584.32 249.606   1
  -2   5  -2 5704.68 252.587   1
   2   5   2 5276.23 248.847   1
   3   5   2 2466.37 145.895   1
  -3  -5  -2 2686.59 146.811   1
  -3   5  -2 2925.57 148.429   1
   3  -5   2 2679.63 146.560   1
   4   5   2 6716.24 328.274   1
  -4  -5  -2 7272.14 329.051   1
  -4   5  -2 6740.20 328.276   1
   4  -5   2 6785.82 329.709   1
   5   5   2 118.569 31.8740   1
  -5  -5  -2 84.4278 30.5093   1
  -5   5  -2 68.0546 25.7882   1
   5  -5   2 103.818 30.9513   1
   6   5   2 21165.4 982.455   1
  -6  -5  -2 21546.1 984.755   1
  -6   5  -2 22515.9 981.401   1
   6  -5   2 23210.5 982.351   1
   7   5   2 1228.38 94.7731   1
   7  -5   2 1461.83 97.3436   1
  -7   5  -2 1437.91 95.6570   1
  -7  -5  -2 1252.12 95.0008   1
   8  -5   2 82.6678 29.9589   1
  -8   5  -2 159.627 34.7007   1
   9   5   2 25678.4 1181.46   1
  -9  -5  -2 27521.8 1181.30   1
  10  -5   2 1555.09 112.597   1
  10   5   2 1731.74 118.832   1
 -10   5  -2 1692.37 112.831   1
 -10  -5  -2 1591.70 112.847   1
  11  -5   2 4838.41 255.122   1
  11   5   2 4215.71 252.464   1
 -11   5  -2 5283.62 257.095   1
 -11  -5  -2 4783.44 255.298   1
  12  -5   2 12700.4 595.882   1
  12   5   2 12638.4 594.419   1
 -12   5  -2 12986.2 592.539   1
 -12  -5  -2 12353.3 601.994   1
  13  -5   2 2208.41 147.689   1
  13   5   2 2084.57 146.313   1
 -13  -5  -2 2471.34 157.516   1
 -13   5  -2 2499.78 150.294   1
  14   5   2 74.8126 36.5040   1
 -14  -5  -2 51.7966 30.8227   1
  15   5   2 5142.62 294.441   1
  15  -5   2 6008.81 301.778   1
 -15  -5  -2 5735.46 299.756   1
  16   5   2-38.6268 37.0237   1
  16  -5   2-7.68899 35.0796   1
 -16   5  -2 50.5903 40.1504   1
 -16  -5  -2 7.74228 30.0583   1
 -17   5  -2-29.4691 34.7520   1
  17  -5   2 39.1682 33.8410   1
  18   5   2 119.609 41.8919   1
 -18  -5  -2 94.3965 42.9150   1
  19   5   2 800.287 81.6919   1
  19  -5   2 570.441 72.8429   1
 -19   5  -2 588.621 71.8022   1
 -19  -5  -2 920.781 84.6107   1
 -20   5  -2 242.949 50.4971   1
  20  -5   2 249.666 49.8331   1
  21   5   2 131.421 48.7721   1
  21  -5   2 8.05005 33.4995   1
 -21   5  -2 38.1159 32.3833   1
 -21  -5  -2 73.1720 37.2743   1
 -22   5  -2 167.319 46.1626   1
  22  -5   2 184.124 53.0569   1
  23   5   2 85.0550 46.4583   1
  23  -5   2 55.4590 37.5416   1
 -23   5  -2 135.247 47.3434   1
 -23  -5  -2 67.2846 38.1696   1
  24   5   2 143.984 42.8138   1
 -24  -5  -2 57.8585 37.0261   1
  26   6  -2 7.78375 41.2321   1
 -26  -6   2 86.8141 45.4999   1
  25   6  -2 64.0078 37.7920   1
 -25  -6   2 28.9976 36.9027   1
  24   6  -2 40.0703 41.3252   1
 -24  -6   2 30.1073 42.3240   1
  23   6  -2 48.3762 41.6416   1
  23  -6  -2 48.5508 42.9010   1
 -23   6   2 125.061 50.5074   1
 -23  -6   2 46.6003 41.1848   1
  22   6  -2 145.332 46.9381   1
  22  -6  -2 200.746 49.1028   1
 -22   6   2 139.873 45.2165   1
 -22  -6   2 190.594 52.6003   1
  21   6  -2 39.8920 41.7135   1
  21  -6  -2 15.9214 32.4043   1
 -21   6   2 61.6876 37.0069   1
 -21  -6   2 72.2581 41.9758   1
  20   6  -2 230.005 53.4838   1
  20  -6  -2 172.448 49.8781   1
 -20   6   2 289.468 54.9712   1
 -20  -6   2 282.007 58.4360   1
 -19   6   2-22.3093 35.6490   1
  19  -6  -2 69.2859 42.7767   1
  18   6  -2 257.589 50.2838   1
 -18  -6   2 351.562 55.4221   1
  18  -6  -2 366.759 58.6199   1
 -17  -6   2 237.596 58.2542   1
  17   6  -2 248.114 47.8093   1
  16  -6  -2 805.531 78.1963   1
 -16  -6   2 858.059 80.9286   1
 -16   6   2 758.872 76.2839   1
  16   6  -2 582.270 73.4158   1
 -15   6   2 19.5471 33.5849   1
  15  -6  -2 13.5036 30.2763   1
  14  -6  -2 388.909 54.0644   1
  14   6  -2 433.670 61.3561   1
 -14   6   2 549.784 60.5612   1
 -14  -6   2 507.863 62.8036   1
  13   6  -2 716.214 75.7093   1
 -13   6   2 772.486 71.3908   1
 -13  -6   2 782.683 74.8418   1
  13  -6  -2 821.270 73.9690   1
 -12  -6   2 6.34730 33.5836   1
  12   6  -2-19.5895 31.7810   1
  11   6  -2 784.986 76.1153   1
 -11   6   2 675.864 67.1245   1
  11  -6  -2 1002.82 76.6622   1
 -11  -6   2 960.323 80.2027   1
  10   6  -2 827.669 77.7337   1
 -10   6   2 873.827 73.4705   1
  10  -6  -2 860.338 73.9907   1
 -10  -6   2 987.117 81.2936   1
  -9   6   2 4542.43 236.274   1
   9  -6  -2 4695.02 238.556   1
   8   6  -2 20147.8 913.508   1
  -8   6   2 20243.9 905.960   1
  -8  -6   2 20872.8 912.403   1
   7   6  -2 1177.82 93.5837   1
   7  -6  -2 1301.69 88.9766   1
  -7   6   2 1326.50 89.1334   1
  -6   6   2 2695.77 149.810   1
   6   6  -2 2976.48 158.773   1
   5  -6  -2 3203.81 161.937   1
   5   6  -2 2894.47 162.925   1
  -5  -6   2 3065.34 164.979   1
  -5   6   2 2851.18 157.349   1
   4  -6  -2 90.1246 27.4784   1
   4   6  -2 129.450 28.5356   1
  -4  -6   2 142.597 30.1888   1
  -4   6   2 133.843 26.7082   1
   3  -6  -2 513.331 47.9776   1
   3   6  -2 556.754 53.0504   1
  -3  -6   2 575.891 53.1764   1
  -3   6   2 683.830 51.7849   1
   2  -6  -2 55662.4 2324.95   1
   2   6  -2 59136.1 2330.81   1
  -2  -6   2 56447.4 2329.94   1
  -1  -6   2 4670.15 229.233   1
  -1   6   2 4671.54 225.681   1
   1  -6  -2 4361.64 225.260   1
   1   6  -2 4541.47 228.244   1
   0  -6   2 3091.33 159.861   1
   0   6   2 2993.32 155.488   1
   0  -6  -2 2716.65 155.300   1
   0   6  -2 2971.36 158.352   1
   1  -6   2 3664.23 184.876   1
   1   6   2 3613.66 180.979   1
  -1  -6  -2 3264.57 179.938   1
  -1   6  -2 3333.35 178.954   1
   2  -6   2 129474. 5270.61   1
  -2   6  -2 128540. 5269.88   1
  -2  -6  -2 122493. 5265.23   1
   2   6   2 114259. 5263.73   1
   3  -6   2 9754.04 474.570   1
  -3   6  -2 11040.4 477.180   1
  -3  -6  -2 10619.2 477.718   1
   3   6   2 9839.11 472.871   1
   4  -6   2 17068.6 728.815   1
  -4   6  -2 16929.7 726.565   1
  -4  -6  -2 15661.3 727.927   1
   4   6   2 14930.4 727.877   1
   5  -6   2 4676.70 241.090   1
  -5   6  -2 4586.27 236.777   1
  -5  -6  -2 4694.12 238.684   1
   5   6   2 4674.45 239.633   1
   6  -6   2 27.2019 26.5765   1
  -6   6  -2 36.4631 29.0294   1
  -6  -6  -2 75.5825 35.5030   1
   6   6   2 87.3467 34.3767   1
   7  -6   2 2938.95 171.297   1
  -7   6  -2 3064.64 171.122   1
  -8  -6  -2 170.953 38.0084   1
   8   6   2 156.925 36.0959   1
   9  -6   2 6505.57 333.841   1
  -9   6  -2 7045.56 335.722   1
  -9  -6  -2 6764.26 334.310   1
   9   6   2 6597.40 337.449   1
  10  -6   2 3998.75 224.160   1
 -10   6  -2 4374.17 226.047   1
 -10  -6  -2 3964.46 223.771   1
  10   6   2 4131.26 227.622   1
 -11   6  -2 2071.15 128.116   1
  11  -6   2 1838.30 126.364   1
 -11  -6  -2 1578.93 128.594   1
  11   6   2 1971.13 134.288   1
 -12   6  -2 316.751 50.5927   1
 -12  -6  -2 404.375 53.0013   1
  12  -6   2 375.837 52.8572   1
  12   6   2 384.713 56.8547   1
  13   6   2 448.061 59.0987   1
 -13  -6  -2 468.333 60.6094   1
 -13   6  -2 464.843 59.7301   1
  14  -6   2 924.835 85.0625   1
  14   6   2 936.427 85.6543   1
 -14  -6  -2 1006.64 93.1091   1
 -14   6  -2 918.006 86.4418   1
 -15   6  -2 57.9795 36.9446   1
  15   6   2 46.0290 37.4387   1
  15  -6   2 75.0478 37.1773   1
 -15  -6  -2 84.5752 47.9471   1
  16  -6   2 1493.98 116.392   1
  16   6   2 1390.34 113.121   1
 -16   6  -2 1472.28 114.446   1
 -16  -6  -2 1607.03 118.264   1
  17  -6   2 1775.97 127.474   1
  17   6   2 1703.62 125.982   1
 -17   6  -2 1632.17 122.237   1
 -17  -6  -2 1385.62 118.990   1
  18  -6   2 1001.22 94.1078   1
  18   6   2 1225.20 102.012   1
 -18  -6  -2 1047.28 96.1294   1
 -18   6  -2 1035.08 94.9679   1
 -19   6  -2-7.67006 38.9885   1
  19  -6   2-7.94400 39.8162   1
 -19  -6  -2 7.89911 36.0382   1
  19   6   2 8.01369 39.0010   1
  20  -6   2 507.061 64.8605   1
 -20  -6  -2 368.595 58.8809   1
  20   6   2 402.617 59.9040   1
 -21   6  -2 305.599 57.5522   1
 -21  -6  -2 270.461 50.6134   1
 -22   6  -2 249.548 52.5601   1
  22  -6   2 218.859 51.3621   1
  22   6   2 216.218 49.8817   1
 -23   6  -2-7.46991 33.4874   1
  23  -6   2 7.73347 36.4789   1
 -24   6  -2-7.34697 41.3010   1
  24  -6   2 30.4211 40.2513   1
 -24  -6  -2 7.22681 38.2497   1
  24   6   2 59.8194 38.0237   1
 -25  -7   2 58.4894 40.7169   1
  25   7  -2 77.8488 43.8415   1
 -24  -7   2 7.60779 38.6735   1
  24   7  -2-23.6859 39.5736   1
 -23  -7   2-15.6773 40.9373   1
  23   7  -2 15.9390 42.7019   1
 -22  -7   2 399.540 65.0096   1
 -22   7   2 549.408 71.4778   1
  22  -7  -2 421.796 66.2617   1
  22   7  -2 468.470 66.0199   1
 -21   7   2 31.3988 39.3727   1
  21  -7  -2 40.4463 38.1872   1
 -20  -7   2 262.423 56.3118   1
 -20   7   2 247.857 50.3884   1
  20  -7  -2 135.676 46.2801   1
  20   7  -2 234.082 52.4416   1
 -19  -7   2 846.926 86.5706   1
  19  -7  -2 901.419 85.8971   1
  19   7  -2 787.591 82.7677   1
 -19   7   2 646.571 75.6710   1
 -18   7   2 1563.23 120.577   1
  18  -7  -2 1570.12 119.068   1
  17   7  -2 47.6070 38.0262   1
 -17  -7   2-7.53118 38.2827   1
 -17   7   2-21.8495 34.9047   1
  17  -7  -2-7.40357 36.5737   1
  16   7  -2 274.321 52.2739   1
  16  -7  -2 336.409 56.1582   1
 -16  -7   2 285.337 50.1885   1
 -16   7   2 367.369 55.1466   1
 -15  -7   2 4565.81 260.992   1
  15  -7  -2 5160.54 266.738   1
 -15   7   2 5104.91 265.675   1
  15   7  -2 4806.89 267.134   1
 -14   7   2 1228.47 97.1122   1
  14  -7  -2 1167.72 97.6486   1
  13  -7  -2 378.309 52.0045   1
 -13   7   2 307.516 49.0463   1
  13   7  -2 379.402 56.9877   1
 -13  -7   2 284.264 50.0205   1
  12  -7  -2 4085.00 215.381   1
  12   7  -2 4215.05 220.968   1
 -12  -7   2 4164.55 218.377   1
  11   7  -2 384.982 55.8876   1
 -11  -7   2 487.800 58.8892   1
  10  -7  -2 5319.34 278.441   1
 -10   7   2 5641.33 276.593   1
  10   7  -2 5306.87 279.060   1
 -10  -7   2 5470.65 281.534   1
   9  -7  -2 12184.6 549.511   1
  -9   7   2 12051.9 546.109   1
   9   7  -2 11462.7 553.722   1
  -9  -7   2 11569.3 550.481   1
   8  -7  -2 2479.55 146.868   1
   8   7  -2 2347.00 147.771   1
  -8   7   2 2491.55 144.078   1
  -8  -7   2 2633.46 152.336   1
  -7   7   2 866.633 70.4648   1
  -7  -7   2 1031.35 79.6926   1
   7   7  -2 835.917 75.9630   1
   6  -7  -2 1157.21 85.2253   1
   6   7  -2 1351.69 94.6154   1
  -6  -7   2 1472.00 96.4825   1
  -6   7   2 1064.75 81.4561   1
   5  -7  -2 5484.26 247.315   1
   5   7  -2 5089.22 249.227   1
  -5  -7   2 4806.79 249.899   1
   4  -7  -2 113.492 28.7273   1
   4   7  -2 95.0090 30.5562   1
  -4  -7   2 109.605 28.9459   1
  -4   7   2 89.3539 24.0239   1
   3  -7  -2 855.800 68.3676   1
   3   7  -2 794.162 70.0099   1
  -3  -7   2 952.482 74.7122   1
   2   7  -2 5007.52 249.572   1
  -2  -7   2 5288.80 251.933   1
  -2   7   2 5288.77 246.192   1
  -1  -7   2 4048.57 208.708   1
  -1   7   2 3929.38 202.830   1
   1  -7  -2 3895.01 203.821   1
   1   7  -2 3999.85 207.175   1
   0  -7   2 18954.2 815.508   1
   0   7   2 17887.0 809.638   1
   0  -7  -2 18820.9 812.094   1
   0   7  -2 17295.7 812.012   1
   1  -7   2 14407.9 622.724   1
   1   7   2 13734.2 618.543   1
  -1  -7  -2 14083.9 619.829   1
  -1   7  -2 12548.3 617.075   1
   2  -7   2 5.04002 25.2654   1
   2   7   2 28.5535 22.8118   1
  -2  -7  -2 9.49664 21.6684   1
  -2   7  -2-4.73034 25.9760   1
   3  -7   2 4353.31 235.870   1
  -3   7  -2 4722.60 238.455   1
  -3  -7  -2 4725.05 238.347   1
   3   7   2 4768.04 237.476   1
   4  -7   2 1829.34 119.438   1
   4   7   2 1845.16 118.471   1
  -4  -7  -2 1876.04 118.689   1
  -4   7  -2 1859.87 117.883   1
   5   7   2 834.420 70.8126   1
  -5  -7  -2 793.588 68.4633   1
  -5   7  -2 718.720 65.5147   1
   5  -7   2 621.522 63.9607   1
  -6   7  -2 972.292 79.9146   1
   6  -7   2 994.694 83.1378   1
  -7  -7  -2 1657.97 107.006   1
  -7   7  -2 1522.28 105.284   1
   7  -7   2 1533.24 107.101   1
   8   7   2 978.541 83.0781   1
  -8  -7  -2 1037.27 84.6884   1
  -8   7  -2 1006.96 82.1998   1
   8  -7   2 944.651 82.8740   1
   9   7   2 6315.34 331.798   1
  -9  -7  -2 6966.52 334.976   1
  -9   7  -2 6597.97 330.351   1
   9  -7   2 6518.08 332.218   1
  10   7   2 10870.4 501.787   1
 -10  -7  -2 9836.77 492.263   1
 -10   7  -2 10953.5 496.663   1
  10  -7   2 9966.76 493.078   1
  11   7   2 5638.87 292.677   1
  11  -7   2 5180.66 287.266   1
 -11  -7  -2 5330.26 286.652   1
 -11   7  -2 5895.62 291.126   1
 -12   7  -2-20.6967 32.0250   1
 -13  -7  -2 1756.65 129.243   1
  13   7   2 1912.84 134.781   1
  14   7   2 83.4541 45.1378   1
  14  -7   2 52.1881 30.5073   1
 -14   7  -2 130.193 39.4035   1
 -14  -7  -2 77.3261 42.6099   1
  15  -7   2 1278.91 107.446   1
  15   7   2 1174.38 100.800   1
 -15  -7  -2 1534.21 118.153   1
 -15   7  -2 1385.81 108.682   1
 -16   7  -2-7.47424 31.0309   1
  16  -7   2 46.5674 36.6180   1
 -17  -7  -2 110.667 44.6401   1
  17   7   2 96.0021 45.6791   1
 -18  -7  -2 111.689 39.4662   1
  18  -7   2 31.7053 38.6330   1
 -18   7  -2-7.63713 39.9402   1
  18   7   2 31.7873 36.9355   1
 -19  -7  -2 118.569 45.4984   1
  19   7   2 31.8751 34.5277   1
 -19   7  -2 46.1349 38.6312   1
  19  -7   2 55.8880 42.3258   1
  20   7   2 302.657 58.4158   1
 -20  -7  -2 383.731 63.3311   1
 -20   7  -2 400.204 60.9211   1
  20  -7   2 327.661 54.9686   1
 -21   7  -2-7.65152 40.9995   1
  21  -7   2-7.99377 40.6353   1
  22   7   2-15.6420 40.3071   1
 -22  -7  -2-7.34013 39.3328   1
 -22   7  -2 45.5128 47.2269   1
  22  -7   2 31.6812 40.2635   1
  23   7   2 23.2948 43.1482   1
 -23  -7  -2 21.0991 39.0833   1
 -23   7  -2 7.57801 42.5967   1
  23  -7   2 38.5896 43.3828   1
  25   8  -2 38.2154 41.0222   1
 -25  -8   2 72.9031 43.3002   1
  24   8  -2 46.5545 36.6284   1
 -24  -8   2 22.8947 35.4426   1
  23   8  -2-39.2336 43.5925   1
 -23  -8   2 31.1410 43.7510   1
  22   8  -2 118.080 40.8293   1
 -22  -8   2 79.9658 38.6011   1
 -22   8   2 143.520 51.6518   1
  21   8  -2-8.04870 34.0968   1
 -21  -8   2-7.93322 37.4234   1
 -21   8   2 7.92348 35.5231   1
  21  -8  -2-32.7793 39.8847   1
  20   8  -2 124.131 45.3656   1
  20  -8  -2 137.811 47.8709   1
 -20  -8   2 188.267 55.7264   1
 -20   8   2 54.8638 40.1853   1
  19  -8  -2 183.674 48.7195   1
  19   8  -2 129.125 45.0197   1
 -19  -8   2 115.368 45.6753   1
 -19   8   2 169.791 50.6115   1
  18  -8  -2 928.223 89.3747   1
 -18  -8   2 1119.19 96.9414   1
 -18   8   2 817.850 87.2060   1
  17   8  -2 209.802 50.6393   1
 -17   8   2 133.784 44.0883   1
 -17  -8   2 135.505 46.4303   1
  17  -8  -2 123.362 43.7950   1
 -16  -8   2 392.172 59.8381   1
  16   8  -2 396.074 62.3108   1
  15   8  -2 4728.12 269.512   1
 -15   8   2 5326.49 269.847   1
  15  -8  -2 4973.30 268.864   1
 -15  -8   2 4820.88 266.409   1
  14   8  -2 1959.98 135.382   1
 -14   8   2 1909.47 129.692   1
  14  -8  -2 1893.20 132.673   1
 -14  -8   2 1863.95 131.874   1
 -13   8   2 724.483 70.8457   1
  13  -8  -2 680.713 72.0098   1
  12   8  -2 1609.89 120.466   1
 -12   8   2 1652.65 114.389   1
  12  -8  -2 1576.52 115.372   1
 -12  -8   2 1803.01 123.447   1
  11   8  -2 1409.17 109.795   1
 -11   8   2 1560.65 106.618   1
  11  -8  -2 1471.31 106.589   1
 -11  -8   2 1434.90 110.320   1
  10   8  -2 5716.83 291.824   1
 -10   8   2 5561.92 285.679   1
 -10  -8   2 5609.17 289.707   1
  10  -8  -2 5522.59 286.208   1
  -9  -8   2 5747.88 289.807   1
   9   8  -2 5479.95 290.840   1
   8   8  -2 6057.18 303.533   1
  -8  -8   2 6125.28 307.280   1
  -8   8   2 5883.08 296.364   1
   8  -8  -2 5839.64 298.336   1
   7  -8  -2 1201.16 92.7548   1
  -7  -8   2 1435.81 99.7714   1
   7   8  -2 1235.08 95.2239   1
   6  -8  -2 2516.33 148.786   1
   6   8  -2 2616.73 154.790   1
  -6   8   2 2870.50 149.506   1
   5  -8  -2 20627.5 902.258   1
  -5   8   2 19806.3 898.196   1
   4  -8  -2 3056.17 171.033   1
   4   8  -2 3242.26 177.570   1
  -4  -8   2 3126.27 175.391   1
  -4   8   2 3132.94 171.875   1
   3  -8  -2 835.169 67.6817   1
   3   8  -2 724.918 65.0410   1
  -3  -8   2 641.766 63.7308   1
  -3   8   2 597.965 59.8847   1
  -2  -8   2 583.725 65.3144   1
   2  -8  -2 749.248 63.9358   1
   2   8  -2 731.620 68.3682   1
  -2   8   2 766.169 63.4450   1
  -1  -8   2 539.885 56.1006   1
  -1   8   2 563.357 54.3991   1
   1  -8  -2 474.574 53.6416   1
   1   8  -2 560.183 57.0537   1
   0  -8   2 6896.69 345.267   1
   0   8   2 7184.53 343.669   1
   0  -8  -2 7091.12 344.300   1
   0   8  -2 7364.03 348.400   1
   1  -8   2 37937.5 1615.31   1
   1   8   2 39025.0 1613.90   1
  -1  -8  -2 37774.5 1613.04   1
  -1   8  -2 33444.8 1609.15   1
   2  -8   2 12630.2 561.146   1
   2   8   2 11256.8 552.906   1
  -2  -8  -2 11840.7 555.946   1
  -2   8  -2 12591.4 556.640   1
   3  -8   2 4774.27 254.750   1
  -3   8  -2 5003.86 253.388   1
  -3  -8  -2 4814.50 252.508   1
   3   8   2 5135.39 255.743   1
   5  -8   2 11504.0 535.884   1
  -5   8  -2 11053.5 532.189   1
   5   8   2 11608.0 537.494   1
  -5  -8  -2 11691.5 536.137   1
   6  -8   2 1228.16 95.8700   1
  -6   8  -2 1243.53 94.1453   1
   6   8   2 1276.89 98.0329   1
  -6  -8  -2 1403.24 99.0306   1
   7  -8   2 8504.18 417.645   1
  -7   8  -2 8064.58 416.551   1
   7   8   2 8878.87 421.644   1
  -7  -8  -2 9300.84 423.193   1
   8  -8   2 4182.94 237.824   1
  -8   8  -2 4227.69 236.538   1
   8   8   2 4781.85 244.819   1
  -8  -8  -2 4660.15 243.298   1
   9  -8   2 3711.88 201.129   1
  -9   8  -2 3458.66 196.463   1
   9   8   2 3408.19 198.702   1
  -9  -8  -2 3094.82 201.656   1
  10  -8   2 4366.83 232.798   1
 -10   8  -2 4096.01 227.118   1
 -10  -8  -2 3988.82 225.715   1
  10   8   2 4005.41 228.972   1
 -11   8  -2 3034.24 180.919   1
 -12  -8  -2 1083.50 96.3124   1
  12   8   2 1250.46 101.411   1
  13   8   2 2053.16 146.908   1
  13  -8   2 2264.32 148.688   1
 -13  -8  -2 2257.68 147.298   1
 -13   8  -2 2178.18 146.038   1
  14  -8   2 228.854 52.4076   1
 -14   8  -2 258.114 51.1217   1
  14   8   2 200.660 50.6541   1
 -14  -8  -2 312.286 53.0418   1
 -15   8  -2 1794.71 130.609   1
  15  -8   2 1784.77 130.026   1
  16   8   2 656.136 74.9012   1
 -16  -8  -2 806.182 85.7105   1
 -16   8  -2 703.103 77.9376   1
  16  -8   2 710.258 77.3948   1
  17   8   2 436.279 60.2567   1
 -17  -8  -2 470.816 63.5309   1
 -17   8  -2 412.023 63.7533   1
  17  -8   2 392.475 60.0548   1
 -18   8  -2 39.1216 39.7847   1
  18  -8   2 7.90053 35.4313   1
  19   8   2-15.8108 27.6199   1
 -19  -8  -2-15.8785 31.5533   1
 -19   8  -2-7.84719 38.7690   1
  19  -8   2-7.92390 37.3813   1
  20   8   2 15.7370 40.0849   1
 -20  -8  -2 93.6629 44.4378   1
 -20   8  -2 31.3412 39.3607   1
  20  -8   2 110.754 39.1698   1
  21   8   2 210.379 55.4040   1
 -21  -8  -2 207.390 51.8493   1
 -21   8  -2 179.079 48.2230   1
  21  -8   2 149.348 50.0194   1
 -22   8  -2-7.65292 32.4245   1
  22  -8   2-23.4400 35.0331   1
  23   8   2 7.54125 36.1470   1
 -23  -8  -2 21.2389 37.9393   1
  24   9  -2-7.62576 37.1130   1
 -24  -9   2 7.50197 43.5723   1
  23   9  -2 7.70942 32.0047   1
 -23  -9   2 23.2326 30.7810   1
  22   9  -2-7.90477 42.3564   1
 -22  -9   2-7.81018 41.3232   1
  21   9  -2 554.979 70.2866   1
 -21  -9   2 520.148 70.8183   1
 -21   9   2 521.889 70.3768   1
  20   9  -2 223.884 53.0112   1
  20  -9  -2 291.877 55.9185   1
 -20  -9   2 266.161 57.9613   1
 -20   9   2 302.601 55.1801   1
 -19  -9   2 142.116 45.6492   1
  19   9  -2 96.0131 43.6989   1
  18   9  -2-57.4534 46.1438   1
 -18  -9   2-22.9374 38.3451   1
 -18   9   2-15.3963 37.4895   1
  18  -9  -2-32.6583 43.2176   1
  17   9  -2 542.702 69.5951   1
 -17  -9   2 591.116 70.1136   1
 -17   9   2 520.148 65.5589   1
  17  -9  -2 377.049 61.1850   1
  16   9  -2 460.250 68.9059   1
 -16  -9   2 435.980 63.6751   1
 -16   9   2 447.929 61.3981   1
  16  -9  -2 455.265 63.1682   1
 -15  -9   2 3532.44 207.412   1
  15   9  -2 3576.70 212.187   1
  14   9  -2 3865.05 225.219   1
 -14  -9   2 4097.89 227.798   1
 -14   9   2 3773.67 219.712   1
  14  -9  -2 4125.29 226.788   1
  13   9  -2 1431.84 114.316   1
 -13  -9   2 1632.50 117.035   1
 -13   9   2 1565.55 113.318   1
  13  -9  -2 1459.32 112.201   1
  12   9  -2 1726.86 125.700   1
 -12  -9   2 1772.64 126.370   1
 -12   9   2 1911.84 125.234   1
  12  -9  -2 1682.03 121.423   1
  11   9  -2 4139.92 220.877   1
 -11  -9   2 3785.53 217.894   1
 -11   9   2 3645.54 211.687   1
  11  -9  -2 3902.98 215.338   1
  10   9  -2 69.9246 34.7624   1
  10  -9  -2 57.7351 32.8414   1
 -10  -9   2 101.436 32.6427   1
 -10   9   2 136.053 36.5080   1
   9  -9  -2 1128.41 90.8784   1
   9   9  -2 1049.49 92.7274   1
  -9  -9   2 1259.03 98.3358   1
  -9   9   2 1120.52 88.9797   1
  -8  -9   2 503.121 60.4545   1
   8   9  -2 352.082 53.2314   1
  -8   9   2 344.621 47.5347   1
   8  -9  -2 384.481 53.7294   1
   7   9  -2 12928.2 616.891   1
  -7  -9   2 13687.3 618.150   1
   6   9  -2 7027.31 342.206   1
  -6  -9   2 7117.45 342.578   1
   6  -9  -2 6445.96 335.775   1
  -5   9   2 22834.2 976.113   1
   5   9  -2 20374.5 976.285   1
  -5  -9   2 22157.7 980.886   1
   5  -9  -2 22172.9 976.667   1
  -4   9   2 6652.45 313.215   1
   4   9  -2 6369.17 314.577   1
  -4  -9   2 5758.64 311.226   1
  -3   9   2 405.598 49.3529   1
   3   9  -2 412.098 53.5127   1
  -3  -9   2 510.307 57.7241   1
   3  -9  -2 392.560 50.8635   1
   2   9  -2 17.1511 24.6997   1
  -2   9   2-26.3892 25.6889   1
  -2  -9   2 46.7123 25.2268   1
   2  -9  -2-5.39731 27.0545   1
  -1   9   2 6788.38 334.271   1
   1   9  -2 6633.53 336.551   1
   1  -9  -2 7295.86 337.737   1
  -1  -9   2 6639.20 338.201   1
   0   9  -2 24786.5 1029.70   1
   0   9   2 21897.1 1019.97   1
   0  -9  -2 23020.2 1022.35   1
   0  -9   2 22528.2 1024.92   1
  -1   9  -2 11781.5 532.644   1
   1  -9   2 11001.4 531.257   1
  -2   9  -2 848.023 71.4374   1
   2  -9   2 568.320 64.3854   1
  -3   9  -2 482.110 55.7878   1
   3   9   2 433.379 53.9857   1
   3  -9   2 509.925 61.0824   1
  -3  -9  -2 543.137 60.6962   1
   4  -9   2 9197.03 431.379   1
   4   9   2 8107.21 426.062   1
  -4  -9  -2 9582.49 436.820   1
  -4   9  -2 8962.65 426.811   1
   5  -9   2 280.228 45.8755   1
  -5   9  -2 380.252 52.1622   1
  -5  -9  -2 310.750 49.3428   1
   5   9   2 312.218 49.5585   1
   6  -9   2 27161.4 1245.46   1
  -6   9  -2 27955.4 1246.74   1
   6   9   2 28957.7 1251.17   1
  -6  -9  -2 28472.6 1248.42   1
   7  -9   2 378.109 54.1428   1
  -7   9  -2 538.675 61.3977   1
   7   9   2 514.957 63.2472   1
  -7  -9  -2 497.179 61.7351   1
   8  -9   2 495.233 64.1432   1
  -8   9  -2 680.303 70.7466   1
   8   9   2 660.137 71.7275   1
  -8  -9  -2 844.862 76.5348   1
   9  -9   2 3744.90 207.056   1
  -9   9  -2 3286.46 200.166   1
  -9  -9  -2 3860.10 209.721   1
   9   9   2 3474.67 206.078   1
 -10   9  -2 2157.31 144.189   1
  10   9   2 2472.11 152.306   1
 -10  -9  -2 2173.40 147.701   1
  11   9   2 22.5378 37.6741   1
 -11  -9  -2 35.2890 36.3920   1
  12  -9   2 269.137 52.9748   1
 -12   9  -2 366.749 56.4044   1
  12   9   2 238.712 46.1817   1
 -12  -9  -2 407.184 57.9876   1
  13  -9   2 23.4662 33.8216   1
 -13   9  -2 36.8627 35.9099   1
  13   9   2 71.4039 46.1030   1
 -13  -9  -2 14.8185 35.5383   1
 -14   9  -2 2748.05 163.179   1
  14  -9   2 2086.93 154.118   1
  15   9   2 1334.33 111.771   1
 -15  -9  -2 1266.59 107.511   1
 -15   9  -2 1400.71 112.087   1
  15  -9   2 1607.09 118.658   1
  16   9   2 1170.79 103.451   1
 -16  -9  -2 1217.64 104.680   1
 -16   9  -2 1138.43 101.769   1
  16  -9   2 1037.47 100.514   1
  17   9   2-7.20806 31.1409   1
 -17  -9  -2 25.8898 37.2828   1
 -17   9  -2-15.6350 37.4677   1
  17  -9   2 48.4659 38.7144   1
  18   9   2-31.8333 39.8913   1
 -18  -9  -2-7.92565 38.5760   1
 -18   9  -2 54.8576 35.1359   1
  18  -9   2 16.2192 33.6621   1
  19   9   2 79.1122 40.4128   1
 -19  -9  -2 86.4385 40.6921   1
 -19   9  -2 109.716 45.6928   1
  19  -9   2 105.442 45.2371   1
  20   9   2 364.794 61.7278   1
 -20  -9  -2 357.970 65.2946   1
 -20   9  -2 515.141 70.6161   1
  20  -9   2 428.138 65.4914   1
  21   9   2 69.3080 36.4161   1
 -21  -9  -2 60.5885 34.6485   1
 -21   9  -2 54.1815 43.0773   1
  21  -9   2 56.0517 37.2457   1
  22   9   2 15.0536 38.2706   1
 -22  -9  -2 37.1096 38.7713   1
 -22   9  -2 7.63507 43.4008   1
  22  -9   2 23.6969 41.8012   1
 -23 -10   2 68.3835 47.3437   1
  23  10  -2 22.8485 38.7639   1
 -22 -10   2 61.8366 32.7982   1
  22  10  -2 23.2759 36.0531   1
  20  10  -2 108.740 44.5909   1
 -20 -10   2 199.775 53.6790   1
 -20  10   2 149.441 46.1165   1
 -19 -10   2 152.425 42.0075   1
 -19  10   2 163.449 50.7667   1
  19 -10  -2 221.126 51.5270   1
 -18 -10   2 198.755 45.6092   1
  18  10  -2 302.411 54.6414   1
  17  10  -2 283.829 57.2628   1
 -17 -10   2 288.712 54.6000   1
 -17  10   2 279.758 54.3509   1
  17 -10  -2 361.410 60.5302   1
  16  10  -2 3676.95 210.768   1
 -16 -10   2 3384.39 204.716   1
 -16  10   2 3668.72 210.113   1
  16 -10  -2 3271.13 203.941   1
 -15  10   2 427.557 60.7442   1
  15 -10  -2 332.001 55.8395   1
  14  10  -2 1426.21 112.158   1
  14 -10  -2 1390.94 108.694   1
 -14  10   2 1310.04 105.573   1
 -14 -10   2 1079.38 103.179   1
  13  10  -2 1050.62 94.6464   1
 -13 -10   2 962.981 92.1238   1
 -13  10   2 1009.29 88.8972   1
  13 -10  -2 1005.64 90.9170   1
  12  10  -2 12915.3 624.912   1
 -12 -10   2 12782.2 624.099   1
 -12  10   2 13436.7 622.799   1
  12 -10  -2 14109.2 627.635   1
  11 -10  -2 1308.47 103.265   1
  11  10  -2 1392.30 110.217   1
 -11 -10   2 1320.66 107.952   1
 -10  10   2 10277.0 503.497   1
  10 -10  -2 11000.8 509.163   1
  -9  10   2 68.4866 34.2960   1
   9  10  -2 99.3297 40.4171   1
  -9 -10   2 56.5031 38.4142   1
   9 -10  -2 45.8582 30.5253   1
  -8 -10   2 752.714 76.2648   1
   8  10  -2 822.797 79.5844   1
  -8  10   2 702.043 69.3097   1
   8 -10  -2 810.867 76.0481   1
  -7  10   2 35.8527 28.6708   1
   7  10  -2 26.4941 29.7254   1
  -7 -10   2 19.9532 32.8855   1
   7 -10  -2 49.6218 35.6677   1
  -6  10   2 9676.25 469.740   1
   6  10  -2 9830.88 476.661   1
  -6 -10   2 10590.6 479.513   1
   6 -10  -2 9772.49 471.657   1
  -5  10   2 5224.83 285.104   1
   5  10  -2 5739.01 291.090   1
  -5 -10   2 5868.41 292.281   1
   5 -10  -2 5702.99 288.098   1
  -4  10   2 9610.32 437.060   1
   4  10  -2 9289.89 438.604   1
  -4 -10   2 9468.55 439.154   1
   4 -10  -2 8100.64 431.050   1
   3  10  -2 12437.0 631.615   1
  -3  10   2 13782.7 630.103   1
  -3 -10   2 14218.9 637.045   1
   3 -10  -2 14545.5 635.273   1
  -2  10   2 23591.4 1099.75   1
   2  10  -2 25062.1 1106.28   1
   2 -10  -2 25000.2 1105.80   1
  -2 -10   2 25901.3 1110.56   1
  -1  10   2 608.113 63.4689   1
   1  10  -2 674.713 68.4790   1
   1 -10  -2 747.452 69.4215   1
  -1 -10   2 586.195 66.2807   1
   0  10  -2 24.3576 34.6116   1
   0  10   2 5.97588 31.2138   1
   0 -10  -2-5.96160 30.3089   1
   0 -10   2 37.2951 36.4885   1
  -1  10  -2 3883.85 210.021   1
   1  10   2 3836.03 206.036   1
  -1 -10  -2 3534.02 203.545   1
   1 -10   2 3655.47 207.675   1
  -2  10  -2 13168.9 610.967   1
   2  10   2 13945.2 612.465   1
  -2 -10  -2 12817.5 611.575   1
   2 -10   2 12754.8 609.188   1
   3  10   2 3481.52 178.209   1
  -3 -10  -2 2909.58 172.894   1
   3 -10   2 3316.78 177.648   1
   4  10   2 13206.8 640.334   1
  -4 -10  -2 13425.4 643.103   1
  -4  10  -2 13999.8 639.281   1
   4 -10   2 14930.8 648.428   1
   5  10   2 16637.0 778.300   1
   5 -10   2 16713.5 778.503   1
  -5 -10  -2 17449.5 780.164   1
  -5  10  -2 17277.1 777.363   1
   6 -10   2 498.811 65.0904   1
   6  10   2 572.172 63.8973   1
  -6 -10  -2 540.506 61.5839   1
  -6  10  -2 450.712 60.3140   1
   7  10   2 9934.59 484.363   1
  -7 -10  -2 10117.3 486.185   1
   7 -10   2 10195.1 487.560   1
  -7  10  -2 9993.81 482.034   1
  -8  10  -2 763.732 75.1289   1
   8 -10   2 670.417 73.0681   1
   9 -10   2 1394.96 111.367   1
  -9  10  -2 1432.60 108.964   1
  -9 -10  -2 1488.65 113.913   1
   9  10   2 1452.68 114.047   1
  10 -10   2 1402.74 112.620   1
  10  10   2 1631.52 119.853   1
 -10 -10  -2 1577.56 119.428   1
  11 -10   2 3035.05 183.247   1
 -11  10  -2 2716.86 178.677   1
  11  10   2 3163.08 185.784   1
 -11 -10  -2 2970.29 181.169   1
  12 -10   2 15.1162 36.2223   1
 -12  10  -2 14.6006 36.0636   1
  12  10   2-31.4843 40.5623   1
 -12 -10  -2-7.29037 28.3041   1
 -13  10  -2 3663.10 212.039   1
  13 -10   2 3646.85 214.292   1
  14  10   2 1690.43 130.101   1
 -14 -10  -2 1686.33 126.237   1
 -14  10  -2 1883.72 130.039   1
  14 -10   2 1710.27 128.605   1
  15  10   2 1634.41 126.640   1
  15 -10   2 1688.90 127.329   1
 -15 -10  -2 1646.15 123.683   1
 -15  10  -2 1643.77 123.897   1
  16 -10   2-8.19254 36.0727   1
 -16  10  -2-7.68533 32.5635   1
  16  10   2-16.1000 29.7367   1
 -16 -10  -2-39.0012 39.6572   1
  17 -10   2 355.493 62.4487   1
 -17  10  -2 556.899 69.8316   1
 -17 -10  -2 434.543 67.2098   1
  17  10   2 460.913 62.0556   1
  18  10   2-7.43477 38.8282   1
 -18 -10  -2-16.1402 44.8331   1
 -18  10  -2 15.5230 33.5289   1
  18 -10   2-8.28087 35.0779   1
  19  10   2 125.594 42.8584   1
 -19 -10  -2 77.6739 36.9597   1
 -19  10  -2 116.090 46.6173   1
  19 -10   2 165.115 50.6700   1
 -20 -10  -2 23.0437 40.6557   1
  20  10   2 30.8053 39.7040   1
  21  10   2 90.0333 41.8980   1
 -21 -10  -2 150.378 44.3375   1
 -21  10  -2 30.4451 39.9769   1
  21 -10   2 113.466 46.2567   1
 -23 -11   2 51.7655 33.7784   1
  23  11  -2 22.5134 32.4598   1
 -22 -11   2-7.77979 40.6329   1
  22  11  -2-14.7484 34.7877   1
 -21 -11   2 359.292 65.8505   1
  21  11  -2 404.662 63.1981   1
  19  11  -2 649.490 76.9198   1
 -19 -11   2 537.834 69.4199   1
 -19  11   2 661.697 75.6790   1
  19 -11  -2 498.172 69.8472   1
  18  11  -2 219.097 47.3667   1
 -18 -11   2 174.510 45.7624   1
 -18  11   2 237.737 56.7864   1
  18 -11  -2 154.583 48.9647   1
 -17 -11   2 388.878 59.5587   1
  17  11  -2 490.969 68.2505   1
  16 -11  -2 898.295 90.1573   1
 -16 -11   2 992.087 91.7228   1
 -16  11   2 1178.57 99.7906   1
  16  11  -2 971.524 93.8643   1
  15 -11  -2 2849.39 182.478   1
  15  11  -2 2967.36 183.551   1
 -15  11   2 2924.19 181.950   1
 -15 -11   2 2981.28 182.371   1
  14 -11  -2 223.930 52.8278   1
 -14  11   2 126.729 44.3441   1
 -13 -11   2 2207.42 147.049   1
  13 -11  -2 2121.39 146.223   1
 -13  11   2 2251.87 147.805   1
  13  11  -2 2159.76 148.311   1
  12  11  -2 1163.00 100.993   1
 -12 -11   2 1348.03 104.992   1
 -11 -11   2 14261.9 650.071   1
  11 -11  -2 13642.2 648.090   1
  11  11  -2 13949.0 651.980   1
 -11  11   2 13563.5 644.833   1
 -10 -11   2 2294.93 152.374   1
  10 -11  -2 2448.08 153.260   1
  10  11  -2 2295.06 155.090   1
 -10  11   2 2185.48 145.418   1
  -9 -11   2 1821.00 129.747   1
   9  11  -2 1656.65 126.013   1
  -9  11   2 1765.90 121.819   1
   9 -11  -2 1770.16 126.131   1
  -8  11   2 474.454 60.1994   1
   8 -11  -2 409.504 56.2466   1
  -7  11   2 2982.73 180.667   1
   7  11  -2 2758.70 182.046   1
  -7 -11   2 3402.52 188.879   1
   7 -11  -2 3416.26 186.924   1
  -6  11   2 286.748 49.1747   1
   6  11  -2 205.402 42.9864   1
  -6 -11   2 304.357 48.9743   1
   6 -11  -2 302.479 50.1010   1
  -5  11   2 3614.24 193.271   1
   5  11  -2 3268.20 191.381   1
  -5 -11   2 3001.19 189.090   1
   5 -11  -2 3300.33 190.137   1
  -4  11   2 8310.53 391.420   1
   4  11  -2 7502.53 390.458   1
  -4 -11   2 7815.92 392.100   1
   4 -11  -2 8321.51 394.064   1
   3  11  -2 16056.8 737.402   1
   3 -11  -2 15352.9 732.366   1
  -3 -11   2 16775.4 739.109   1
  -2  11   2 26457.4 1192.31   1
   2  11  -2 25066.8 1192.13   1
  -2 -11   2 26993.5 1196.61   1
   2 -11  -2 29172.8 1199.00   1
   1  11  -2 16821.5 774.646   1
  -1  11   2 16312.0 772.431   1
  -1 -11   2 17894.6 779.479   1
   0  11   2 6366.17 309.884   1
   0  11  -2 5524.55 304.874   1
   0 -11  -2 5983.49 306.844   1
   0 -11   2 6269.94 310.556   1
  -1  11  -2 987.927 86.3318   1
   1  11   2 989.975 84.0350   1
  -1 -11  -2 899.283 82.5462   1
   1 -11   2 1010.99 87.5375   1
  -2  11  -2 4322.94 231.436   1
   2  11   2 3832.45 224.487   1
  -2 -11  -2 4292.84 231.093   1
   2 -11   2 4210.81 229.225   1
  -3  11  -2 537.136 61.0828   1
   3  11   2 467.746 60.3371   1
  -3 -11  -2 493.963 61.1231   1
   3 -11   2 466.327 58.1920   1
  -4  11  -2 11656.6 522.242   1
   4  11   2 11398.6 523.040   1
  -4 -11  -2 9770.57 518.338   1
   4 -11   2 10942.1 520.362   1
   5  11   2 7256.12 410.425   1
  -5 -11  -2 9151.74 422.826   1
  -5  11  -2 9958.54 424.818   1
   5 -11   2 8130.20 418.315   1
   6  11   2 9248.58 440.586   1
  -6 -11  -2 9513.45 440.437   1
  -6  11  -2 7918.78 427.367   1
   6 -11   2 9306.93 439.006   1
   7  11   2 1787.10 124.658   1
  -7 -11  -2 1429.88 114.411   1
  -7  11  -2 1596.07 116.045   1
   8  11   2 4119.59 232.811   1
  -8 -11  -2 4007.11 231.188   1
  -8  11  -2 4279.34 233.328   1
   8 -11   2 4066.16 234.722   1
   9 -11   2 3668.02 216.433   1
   9  11   2 3618.35 214.186   1
  -9 -11  -2 3899.68 217.373   1
  10 -11   2 281.900 52.6376   1
 -10 -11  -2 188.057 44.8673   1
  10  11   2 222.642 43.8559   1
 -10  11  -2 316.187 53.8369   1
  11 -11   2 477.038 63.1198   1
 -11 -11  -2 450.725 62.0943   1
 -11  11  -2 460.631 60.8304   1
  11  11   2 425.584 63.1056   1
  12 -11   2 2676.24 172.224   1
 -12  11  -2 2814.06 174.899   1
  13 -11   2 831.947 88.3124   1
 -13 -11  -2 740.641 82.5062   1
  13  11   2 992.972 91.3231   1
 -13  11  -2 909.332 88.0697   1
  14 -11   2 2354.73 161.738   1
 -14 -11  -2 2307.59 159.963   1
  14  11   2 2759.50 170.883   1
 -14  11  -2 2707.26 167.407   1
  15 -11   2-23.5485 42.5845   1
 -15 -11  -2 22.8850 37.6873   1
  15  11   2 32.6139 39.0788   1
 -15  11  -2 15.3911 39.1213   1
  16 -11   2 363.858 59.4938   1
 -16 -11  -2 449.117 62.3128   1
 -16  11  -2 368.806 59.7399   1
  16  11   2 491.302 67.0298   1
  17  11   2 195.220 46.5281   1
 -17 -11  -2 181.542 44.0704   1
 -18  11  -2 557.803 69.7270   1
  18 -11   2 542.547 68.5804   1
 -19  11  -2 98.8189 47.9022   1
  19 -11   2 119.718 44.4923   1
 -19 -11  -2 54.3906 40.7465   1
  19  11   2 83.5133 41.8473   1
 -20  11  -2 489.211 69.2511   1
  20 -11   2 592.661 73.2609   1
 -20 -11  -2 533.988 69.7913   1
  20  11   2 555.686 69.3573   1
 -21 -11  -2-29.7918 41.3857   1
  21  11   2-14.6633 29.1465   1
 -22 -12   2 32.2258 40.3856   1
  22  12  -2 6.72586 30.1596   1
  21  12  -2 29.7663 30.2474   1
 -21 -12   2 7.65578 33.7130   1
 -20 -12   2 731.102 77.6451   1
  20  12  -2 900.620 85.3490   1
 -19 -12   2 67.4025 37.5606   1
  19  12  -2-8.00934 37.1902   1
  18 -12  -2 422.316 64.7733   1
  18  12  -2 441.856 62.6394   1
 -18 -12   2 496.749 62.4025   1
 -18  12   2 391.698 62.7233   1
  17 -12  -2 451.323 63.8580   1
  17  12  -2 526.777 69.8971   1
 -17 -12   2 422.196 65.1122   1
 -17  12   2 507.175 67.1302   1
 -15 -12   2 84.1302 36.3928   1
  15  12  -2 118.123 39.7590   1
  15 -12  -2 184.632 45.8721   1
 -15  12   2 69.9759 42.9565   1
 -14 -12   2 1197.59 103.896   1
  14 -12  -2 1236.07 105.209   1
  14  12  -2 1269.74 106.535   1
 -14  12   2 1353.64 109.353   1
 -13 -12   2 1447.31 116.287   1
  13 -12  -2 1558.77 116.224   1
  13  12  -2 1469.72 119.454   1
 -13  12   2 1352.75 111.685   1
  12 -12  -2 2973.95 190.451   1
 -12  12   2 3219.83 188.823   1
 -11 -12   2 618.827 72.1698   1
  11 -12  -2 527.117 66.6328   1
 -11  12   2 448.031 61.6639   1
  11  12  -2 443.002 66.7023   1
  10  12  -2 1500.31 116.476   1
 -10 -12   2 1416.34 113.185   1
  -9 -12   2 641.916 73.2299   1
   9  12  -2 680.067 75.8195   1
  -9  12   2 685.237 73.3138   1
   9 -12  -2 623.881 71.3886   1
  -8  12   2 327.886 54.0438   1
   8  12  -2 226.084 48.9691   1
  -8 -12   2 262.275 53.7439   1
   8 -12  -2 176.271 43.0797   1
  -7  12   2 14215.5 669.971   1
   7  12  -2 15280.1 676.192   1
  -7 -12   2 14891.3 673.898   1
   7 -12  -2 13469.0 668.011   1
  -6  12   2 7844.11 365.569   1
   6  12  -2 6906.71 360.921   1
  -6 -12   2 6996.33 362.081   1
   6 -12  -2 7034.13 360.288   1
  -5  12   2 531.723 63.9596   1
   5  12  -2 656.740 68.2329   1
  -5 -12   2 536.606 65.1959   1
   5 -12  -2 468.130 61.4593   1
  -4  12   2 7554.61 366.133   1
   4 -12  -2 7064.98 364.422   1
   3  12  -2 12880.0 570.547   1
  -3  12   2 11461.2 562.014   1
   3 -12  -2 12033.2 565.353   1
  -3 -12   2 11625.9 565.502   1
  -2  12   2 11567.1 565.054   1
   2  12  -2 12630.5 571.333   1
  -2 -12   2 12097.7 570.250   1
   2 -12  -2 11873.1 567.737   1
   1  12  -2 13459.5 629.618   1
  -1  12   2 14146.4 630.379   1
  -1 -12   2 13120.8 630.023   1
   1 -12  -2 13171.3 629.685   1
   0  12   2 8552.28 411.526   1
   0 -12  -2 8750.82 412.967   1
   0 -12   2 9092.03 415.481   1
  -1  12  -2 874.201 85.6008   1
   1  12   2 1042.30 90.1002   1
   1 -12   2 1162.19 94.9559   1
  -2  12  -2 1468.65 113.297   1
   2  12   2 1563.32 114.867   1
  -2 -12  -2 1711.62 119.435   1
   2 -12   2 1542.78 113.728   1
  -3  12  -2 12973.8 609.896   1
   3  12   2 13142.2 609.810   1
  -3 -12  -2 12644.8 607.284   1
   3 -12   2 13148.2 610.493   1
  -5  12  -2 485.610 62.5040   1
   5  12   2 377.341 52.8215   1
  -5 -12  -2 454.793 58.8896   1
   5 -12   2 375.343 58.1600   1
  -6  12  -2 180.474 44.3237   1
   6  12   2 180.565 48.7680   1
  -6 -12  -2 198.946 46.9664   1
   7  12   2 9805.00 474.428   1
  -7 -12  -2 9905.25 471.701   1
  -7  12  -2 9482.69 466.812   1
   7 -12   2 9558.25 473.681   1
   8  12   2 4494.33 237.532   1
  -8 -12  -2 4253.17 233.773   1
  -8  12  -2 3719.81 225.049   1
   8 -12   2 3942.41 229.539   1
   9  12   2 1036.25 96.9104   1
  -9 -12  -2 1137.70 98.6624   1
  -9  12  -2 1145.55 96.4665   1
   9 -12   2 1059.47 95.2998   1
  10  12   2 1694.75 123.365   1
  10 -12   2 1473.06 116.578   1
 -10 -12  -2 1462.35 117.033   1
 -10  12  -2 1471.10 116.419   1
  11 -12   2 39.4140 34.7087   1
  11  12   2 39.2162 40.4250   1
 -11  12  -2 7.62039 31.6358   1
 -11 -12  -2-15.2664 40.3916   1
  12  12   2 329.871 54.4892   1
 -12 -12  -2 305.413 49.8108   1
  13 -12   2 5452.10 279.982   1
 -13 -12  -2 4844.28 270.227   1
  13  12   2 4827.51 273.471   1
 -13  12  -2 4944.07 273.881   1
  14 -12   2 72.1259 43.5650   1
 -14 -12  -2 53.3778 37.7746   1
  14  12   2 72.4445 38.6794   1
 -14  12  -2 69.6814 45.5318   1
  15 -12   2 48.1948 39.0958   1
 -15 -12  -2 30.3077 32.1000   1
 -15  12  -2-15.5689 40.1190   1
  15  12   2-8.10345 29.9294   1
  16  12   2 340.134 60.0129   1
 -16 -12  -2 181.283 47.8385   1
  17 -12   2 489.583 71.1642   1
 -17  12  -2 645.773 76.9662   1
  18 -12   2 175.870 52.3188   1
 -18 -12  -2 196.328 51.4224   1
 -18  12  -2 193.823 54.4742   1
  18  12   2 252.776 53.0499   1
 -19  12  -2 945.269 91.2115   1
  19  12   2 948.308 88.1124   1
  19 -12   2 891.285 89.2072   1
 -19 -12  -2 1102.90 96.8932   1
 -20 -12  -2 7.38560 37.5644   1
  20  12   2 51.9123 43.0923   1
 -21 -13   2 7.32165 35.1147   1
  21  13  -2 51.9439 33.8817   1
 -20 -13   2 29.0067 34.7642   1
  20  13  -2 7.78355 39.5748   1
  19  13  -2 667.584 76.7319   1
 -19 -13   2 735.074 79.7068   1
 -18 -13   2 22.3594 38.9246   1
  18  13  -2-7.88862 35.3651   1
 -17 -13   2 499.976 63.1624   1
  17  13  -2 645.225 71.3001   1
 -17  13   2 560.786 71.0814   1
 -16 -13   2 618.894 73.1314   1
  16  13  -2 462.183 66.3531   1
  16 -13  -2 456.108 66.2348   1
 -16  13   2 530.635 69.0360   1
 -15 -13   2 833.949 84.5641   1
  15 -13  -2 775.436 81.2068   1
  15  13  -2 668.827 78.8590   1
 -15  13   2 668.208 77.8193   1
 -14 -13   2 116.487 37.9588   1
  14 -13  -2 80.6738 36.3373   1
  14  13  -2 31.6869 29.4656   1
 -14  13   2 127.692 43.3037   1
 -13 -13   2 15.5658 38.4688   1
  13 -13  -2 32.3096 37.5035   1
  13  13  -2 7.87120 37.1506   1
 -13  13   2 65.6184 40.5247   1
 -12 -13   2 2050.62 141.516   1
  12 -13  -2 2097.58 143.961   1
  12  13  -2 2164.75 145.816   1
 -12  13   2 1886.82 136.935   1
 -11 -13   2 997.541 91.7017   1
  11 -13  -2 945.650 89.3826   1
  11  13  -2 938.019 90.6557   1
 -11  13   2 1041.65 93.2755   1
  10 -13  -2 113.061 38.8406   1
 -10  13   2 190.678 46.9300   1
  -9 -13   2 6397.91 333.790   1
   9 -13  -2 6391.72 331.869   1
   9  13  -2 6369.55 333.949   1
  -9  13   2 6507.78 332.377   1
  -8 -13   2 2106.37 143.452   1
   8  13  -2 1946.22 138.771   1
  -8  13   2 2098.42 140.924   1
   8 -13  -2 1863.87 134.826   1
  -7  13   2 2616.59 168.124   1
   7  13  -2 2691.52 169.653   1
  -7 -13   2 2673.36 169.819   1
   7 -13  -2 2760.92 170.912   1
   6  13  -2 4169.17 236.957   1
  -6 -13   2 4284.31 237.412   1
   5  13  -2 3583.66 211.273   1
  -5 -13   2 3804.51 215.144   1
  -4  13   2 2384.64 155.319   1
   4  13  -2 2534.72 158.406   1
   4 -13  -2 2395.82 155.521   1
  -4 -13   2 2484.12 159.348   1
   3  13  -2 4378.80 242.233   1
  -3  13   2 4503.97 240.907   1
   3 -13  -2 3881.97 236.136   1
  -3 -13   2 4650.85 243.853   1
   2  13  -2 19441.6 894.190   1
  -2 -13   2 19865.4 897.263   1
   1  13  -2 4925.44 263.386   1
  -1 -13   2 4746.47 262.854   1
   0  13  -2 49.7368 37.6294   1
   0 -13   2 29.0132 35.8702   1
   1  13   2 5211.83 272.637   1
  -1  13  -2 4913.27 268.899   1
   1 -13   2 4759.36 269.081   1
  -1 -13  -2 5302.13 272.585   1
  -2  13  -2 5494.22 281.015   1
   2  13   2 4711.98 276.147   1
  -2 -13  -2 5515.04 282.355   1
   2 -13   2 5288.98 279.853   1
  -3  13  -2 5482.49 281.241   1
   3  13   2 4707.48 273.126   1
   3 -13   2 5425.67 280.192   1
  -4  13  -2 10366.8 478.050   1
   4  13   2 9303.77 471.414   1
  -4 -13  -2 9640.28 474.809   1
   4 -13   2 9758.53 474.675   1
  -5 -13  -2 838.256 81.0228   1
   5 -13   2 764.696 79.2280   1
   5  13   2 800.796 79.2926   1
  -5  13  -2 825.498 80.9657   1
  -6 -13  -2 1719.12 126.096   1
   6  13   2 1812.88 130.932   1
   6 -13   2 1749.30 126.991   1
  -7  13  -2 189.689 49.0092   1
   7  13   2 155.506 44.0146   1
  -7 -13  -2 217.764 44.4254   1
   7 -13   2 234.774 48.3285   1
   8  13   2 9469.46 441.013   1
  -8 -13  -2 8566.07 435.866   1
   8 -13   2 9542.91 443.848   1
   9  13   2 892.059 86.5444   1
  -9 -13  -2 821.313 82.6372   1
   9 -13   2 836.872 83.7058   1
 -10 -13  -2 598.629 72.3165   1
  10  13   2 499.792 70.1865   1
  11  13   2 197.238 50.1845   1
 -11 -13  -2 146.509 44.5170   1
 -11  13  -2 219.288 52.2388   1
  11 -13   2 181.580 50.6605   1
  12  13   2 1335.45 110.122   1
 -12 -13  -2 1428.76 113.046   1
  12 -13   2 1438.79 113.306   1
 -12  13  -2 1154.43 104.733   1
 -13  13  -2 280.321 51.7986   1
  13 -13   2 386.926 59.2778   1
  14 -13   2 210.387 48.9582   1
 -14 -13  -2 120.582 45.2175   1
 -14  13  -2 148.591 43.4835   1
  14  13   2 167.599 47.3445   1
  15  13   2 112.315 47.3082   1
  15 -13   2 56.5380 35.8458   1
 -15 -13  -2 165.303 46.9987   1
  16  13   2 55.9082 36.6694   1
 -16  13  -2 93.3615 46.3218   1
  16 -13   2 72.4889 42.2637   1
 -16 -13  -2 156.836 46.2456   1
  17  13   2 111.177 45.3014   1
  17 -13   2 104.248 41.5103   1
 -17  13  -2 61.9290 39.5445   1
 -17 -13  -2 95.6333 42.4513   1
  18 -13   2 1008.24 98.4169   1
  18  13   2 1218.91 102.839   1
 -18  13  -2 1195.41 103.542   1
  19  13   2 6.79936 28.8169   1
 -19 -13  -2 46.9957 36.3574   1
 -19 -14   2-28.6870 41.6688   1
  19  14  -2-23.0080 42.1228   1
 -18 -14   2 899.445 88.8744   1
  18  14  -2 1080.63 96.1545   1
 -17 -14   2 7.24909 32.5114   1
  17  14  -2 46.9667 41.9535   1
 -16  14   2 333.206 60.1359   1
 -15  14   2 60.2883 35.7768   1
 -15 -14   2 144.548 47.0967   1
  15  14  -2 85.7856 44.0124   1
  15 -14  -2 100.719 44.5906   1
 -14  14   2 61.1672 44.4445   1
 -14 -14   2 54.2986 37.2184   1
  14 -14  -2 8.14386 38.4567   1
  14  14  -2 39.5344 39.6708   1
 -13  14   2 624.581 72.2784   1
  13 -14  -2 541.039 68.5897   1
 -12  14   2-15.4018 40.2309   1
  12  14  -2 38.6795 35.9115   1
 -12 -14   2 46.6512 42.7018   1
 -11  14   2 1701.66 120.478   1
 -11 -14   2 1421.76 114.422   1
  11  14  -2 1313.88 113.371   1
  11 -14  -2 1467.39 115.052   1
 -10  14   2 3596.55 210.038   1
 -10 -14   2 3371.23 204.502   1
  10  14  -2 3574.33 210.624   1
  10 -14  -2 3532.32 207.755   1
   9 -14  -2 30.6727 36.1875   1
  -9 -14   2 39.0502 32.4335   1
  -9  14   2-7.67934 35.0527   1
   9  14  -2 30.9164 32.7588   1
  -8  14   2 2400.57 153.663   1
  -8 -14   2 2281.75 153.737   1
   8 -14  -2 2315.00 150.984   1
   8  14  -2 2000.22 146.965   1
  -7  14   2 2502.51 164.481   1
   7 -14  -2 2735.11 168.429   1
   6 -14  -2 179.413 44.3831   1
  -6  14   2 160.108 45.3799   1
   6  14  -2 159.339 44.5721   1
  -6 -14   2 135.004 41.7172   1
   5 -14  -2 356.626 55.9469   1
  -5  14   2 225.328 49.3337   1
   5  14  -2 319.366 55.9285   1
  -5 -14   2 289.085 53.8528   1
  -4  14   2 964.848 87.9615   1
   4  14  -2 832.252 84.6656   1
  -4 -14   2 948.876 87.4370   1
   4 -14  -2 1020.87 90.8465   1
  -3  14   2 6806.08 335.076   1
   3  14  -2 6151.95 328.499   1
  -3 -14   2 6061.08 328.673   1
   3 -14  -2 6626.98 333.277   1
   2  14  -2 7071.51 359.216   1
  -2  14   2 7299.17 360.279   1
   2 -14  -2 6927.08 358.739   1
  -2 -14   2 6888.74 357.827   1
   1  14  -2 1950.66 137.348   1
  -1  14   2 2073.22 141.242   1
   1 -14  -2 1992.91 138.394   1
  -1 -14   2 2092.51 140.693   1
   0  14  -2 3393.62 208.503   1
   0  14   2 3888.18 213.895   1
   0 -14  -2 3865.45 214.510   1
   0 -14   2 3467.70 211.239   1
   1 -14   2 29.9683 34.2165   1
  -1  14  -2 51.2802 37.2706   1
   1  14   2 51.4029 32.3637   1
  -1 -14  -2 14.9967 29.1526   1
   2 -14   2 509.984 61.9282   1
  -2 -14  -2 483.241 60.8028   1
   2  14   2 524.452 65.3561   1
  -2  14  -2 467.394 62.6697   1
  -3 -14  -2 8247.96 412.010   1
  -3  14  -2 8701.94 412.604   1
   3  14   2 7817.89 407.828   1
  -4  14  -2 1995.53 143.718   1
   4 -14   2 2361.56 150.774   1
  -4 -14  -2 2225.47 148.456   1
   4  14   2 2136.62 145.362   1
   5 -14   2 236.223 46.6240   1
  -5  14  -2 213.586 46.2211   1
   5  14   2 220.591 52.4195   1
   6 -14   2 2347.00 152.214   1
   6  14   2 2124.27 152.341   1
  -6  14  -2 2350.13 152.995   1
  -6 -14  -2 2185.83 150.514   1
   7 -14   2 1793.81 132.758   1
   7  14   2 1832.77 135.887   1
  -7  14  -2 1981.82 137.047   1
  -7 -14  -2 2220.45 142.098   1
   8  14   2 195.696 49.8107   1
  -8 -14  -2 176.517 47.9875   1
   9 -14   2 1768.76 128.533   1
   9  14   2 1479.17 122.530   1
  -9  14  -2 1841.10 128.933   1
  -9 -14  -2 1696.31 126.488   1
  10 -14   2-24.3871 34.4671   1
  10  14   2 79.7049 39.4025   1
 -10  14  -2 14.6626 30.4646   1
 -10 -14  -2 62.4783 35.0429   1
  11 -14   2 422.872 62.6930   1
  11  14   2 412.113 61.9626   1
 -11  14  -2 499.245 63.5381   1
 -11 -14  -2 363.807 60.2858   1
  12 -14   2 966.035 91.8450   1
  12  14   2 1071.37 95.3042   1
 -12  14  -2 906.850 88.1604   1
 -12 -14  -2 902.491 90.0554   1
  13  14   2 369.339 59.2898   1
 -13 -14  -2 420.009 60.9229   1
  14 -14   2 367.013 59.4380   1
 -14  14  -2 519.783 69.1099   1
  14  14   2 467.637 64.1997   1
 -14 -14  -2 281.284 53.7076   1
 -15  14  -2 22.9890 41.5720   1
  15  14   2 23.6848 36.0219   1
 -15 -14  -2-7.43062 33.9037   1
  15 -14   2 8.00935 38.9824   1
 -16 -14  -2-14.6807 38.8391   1
  16  14   2-7.84315 38.7481   1
  17 -14   2 888.353 92.7096   1
 -17  14  -2 1154.23 101.232   1
 -17 -14  -2 1039.98 91.2580   1
  17  14   2 883.938 91.0641   1
  18  14   2 36.9288 38.1005   1
 -18 -14  -2 43.7102 34.4071   1
  18  15  -2 30.0053 34.8535   1
 -18 -15   2 49.8226 30.2019   1
  16  15  -2-22.7518 33.9992   1
 -16 -15   2 14.8155 30.7460   1
  15  15  -2 653.580 74.2392   1
 -15 -15   2 645.089 70.9888   1
 -14  15   2 78.7729 38.6135   1
 -14 -15   2 122.760 47.0997   1
  14  15  -2 125.135 46.1366   1
 -13  15   2 31.1620 37.3541   1
  13  15  -2 31.0560 41.0940   1
 -13 -15   2 15.4518 38.7406   1
  13 -15  -2 32.1527 34.7436   1
 -12  15   2 195.962 51.7499   1
  12  15  -2 246.545 50.4705   1
 -12 -15   2 255.540 54.0068   1
  12 -15  -2 119.229 43.9933   1
  11 -15  -2-47.4547 43.4249   1
 -11  15   2 48.0796 41.8492   1
  10 -15  -2 412.165 61.4707   1
 -10  15   2 321.930 60.1968   1
  10  15  -2 413.986 63.1834   1
 -10 -15   2 246.867 56.2472   1
  -9 -15   2 1496.72 116.479   1
   9  15  -2 1420.94 113.889   1
  -8  15   2 385.747 61.2005   1
   8 -15  -2 239.899 51.2361   1
  -8 -15   2 288.234 53.7839   1
   8  15  -2 207.222 46.9437   1
  -7 -15   2 750.625 82.1098   1
   7 -15  -2 648.968 74.3200   1
  -7  15   2 797.371 82.1287   1
   7  15  -2 643.840 75.8678   1
   6 -15  -2 898.555 84.9389   1
  -6 -15   2 1051.22 91.8475   1
   6  15  -2 793.148 81.8053   1
  -6  15   2 879.106 88.1958   1
  -5  15   2 576.528 72.0290   1
   5  15  -2 741.285 76.5081   1
  -5 -15   2 678.050 76.3575   1
   5 -15  -2 678.940 74.7486   1
   4  15  -2 379.159 59.6155   1
  -4  15   2 331.805 55.0153   1
   4 -15  -2 224.047 47.1794   1
  -4 -15   2 315.002 58.9423   1
  -3  15   2 744.259 80.9601   1
   3 -15  -2 774.103 80.4778   1
  -2  15   2 720.643 78.2345   1
   2 -15  -2 770.575 79.0104   1
  -1  15   2 375.752 59.7415   1
   1 -15  -2 477.771 64.8571   1
   0  15  -2 844.103 86.7285   1
   0  15   2 869.317 85.7543   1
   0 -15   2 888.258 87.0332   1
   0 -15  -2 882.182 88.2370   1
   1  15   2 1268.38 106.827   1
  -1 -15  -2 1496.70 114.288   1
   2  15   2 484.427 66.8870   1
  -2 -15  -2 415.329 60.2641   1
   4 -15   2 674.332 72.5504   1
  -4 -15  -2 706.330 76.8408   1
   4  15   2 544.918 70.2807   1
  -4  15  -2 765.741 78.8455   1
  -5  15  -2 1424.60 112.591   1
  -5 -15  -2 1330.62 112.620   1
   5 -15   2 1425.15 113.890   1
  -6  15  -2 1756.16 125.834   1
   6  15   2 1572.67 123.003   1
  -6 -15  -2 1455.48 119.242   1
   6 -15   2 1637.05 122.967   1
  -7  15  -2 1810.34 135.995   1
   7  15   2 1865.32 136.446   1
   7 -15   2 2082.91 139.723   1
  -8  15  -2 98.6535 44.1482   1
   8  15   2 31.4901 38.9717   1
  -8 -15  -2 61.7170 43.9160   1
   8 -15   2 46.9510 41.4777   1
  -9  15  -2 99.2517 42.4313   1
   9  15   2-23.4346 43.9146   1
  -9 -15  -2 15.6663 37.5593   1
   9 -15   2 7.85002 31.2165   1
 -10  15  -2 499.905 66.8360   1
  10  15   2 405.918 63.8544   1
  10 -15   2 465.148 68.0569   1
 -10 -15  -2 389.765 62.3044   1
 -11 -15  -2 200.261 47.8050   1
  11  15   2 197.080 50.6846   1
 -12  15  -2 955.035 87.3268   1
  12  15   2 1022.85 92.5896   1
 -12 -15  -2 697.431 80.6766   1
  12 -15   2 799.620 84.3334   1
 -13  15  -2 168.815 46.8151   1
  13  15   2 170.319 49.3051   1
 -13 -15  -2 246.078 54.2084   1
  13 -15   2 171.678 52.9077   1
 -14  15  -2 1193.96 106.381   1
  14  15   2 1355.15 108.614   1
  14 -15   2 1093.65 104.115   1
 -14 -15  -2 1358.93 105.568   1
 -15  15  -2 309.273 55.9562   1
  15 -15   2 231.092 57.6607   1
 -16  15  -2 243.342 49.0748   1
 -16 -15  -2 207.577 47.2892   1
  16  15   2 99.4849 47.4595   1
 -17 -16   2 75.9398 43.4133   1
  17  16  -2 7.43040 40.8367   1
 -16 -16   2 151.752 48.2362   1
  16  16  -2 147.967 46.4964   1
 -15 -16   2-7.34274 39.3436   1
  15  16  -2 7.52438 40.8177   1
 -14 -16   2 527.607 70.0728   1
  14  16  -2 576.232 73.0404   1
 -13 -16   2 76.0725 44.6991   1
  13  16  -2 23.0805 38.6159   1
 -12  16   2 1033.15 95.8449   1
  12  16  -2 1019.16 95.8259   1
 -12 -16   2 1147.02 101.883   1
  12 -16  -2 978.297 93.8528   1
 -11  16   2 87.3507 45.1562   1
  11  16  -2 31.1763 42.8207   1
 -11 -16   2 22.6050 37.7974   1
  11 -16  -2 8.03577 37.3200   1
  10 -16  -2 469.393 67.2809   1
 -10  16   2 477.400 68.2738   1
 -10 -16   2 643.754 70.0931   1
  10  16  -2 522.443 65.9672   1
  -9  16   2 1069.98 102.073   1
  -9 -16   2 1373.15 109.268   1
   9 -16  -2 1233.23 105.186   1
   9  16  -2 1230.41 106.175   1
  -8  16   2 1184.17 103.251   1
   8 -16  -2 1138.23 102.030   1
   7 -16  -2 330.726 60.7018   1
   7  16  -2 441.143 59.8292   1
  -7 -16   2 350.814 57.5440   1
  -7  16   2 377.333 61.2206   1
   6  16  -2 550.922 71.2956   1
  -6 -16   2 579.877 71.1182   1
   6 -16  -2 615.636 70.4682   1
  -6  16   2 613.131 70.2063   1
   5 -16  -2 1003.96 96.4597   1
  -5  16   2 1003.02 95.3991   1
   5  16  -2 1171.16 102.206   1
  -4 -16   2 38.8281 33.5566   1
   4 -16  -2-15.6682 37.5538   1
   4  16  -2 15.2091 28.0945   1
  -4  16   2 30.7900 39.1365   1
  -3 -16   2-15.4549 34.6470   1
   3 -16  -2-31.0485 38.3493   1
   3  16  -2-15.2494 35.3859   1
  -3  16   2 7.69871 38.0361   1
  -2 -16   2 122.810 44.7615   1
   2 -16  -2 84.8873 40.5017   1
   2  16  -2 53.3305 39.9904   1
  -2  16   2 123.076 43.4142   1
   1 -16  -2 869.405 88.8799   1
  -1 -16   2 908.489 89.5076   1
  -1  16   2 1095.92 96.8880   1
   1  16  -2 1046.65 94.2260   1
   0 -16  -2 164.108 50.7959   1
   0 -16   2 124.217 45.5105   1
   0  16   2 153.107 47.6162   1
   0  16  -2 144.933 46.5606   1
   1 -16   2 195.233 49.0542   1
   1  16   2 147.429 47.8517   1
  -1 -16  -2 123.800 44.9362   1
   2 -16   2 54.5712 40.3899   1
  -2  16  -2 128.545 45.9377   1
   2  16   2 116.399 39.6643   1
  -2 -16  -2 91.7665 37.4495   1
  -3  16  -2 1401.54 109.675   1
   3  16   2 1264.31 108.280   1
   3 -16   2 1262.83 105.536   1
  -3 -16  -2 1479.02 114.262   1
   4 -16   2 1118.65 95.4191   1
   4  16   2 1023.56 94.3675   1
  -4 -16  -2 1067.47 96.4285   1
  -4  16  -2 756.344 85.8274   1
  -5  16  -2 2470.03 155.556   1
   5  16   2 2196.68 155.037   1
  -5 -16  -2 2056.25 152.605   1
   5 -16   2 2317.65 151.926   1
  -6  16  -2 880.923 87.4913   1
   6  16   2 859.441 87.4172   1
   6 -16   2 1021.98 90.6110   1
  -6 -16  -2 864.014 86.0083   1
   7 -16   2 23.5880 36.4987   1
  -7  16  -2 23.3003 38.9406   1
  -8 -16  -2 61.9952 40.5566   1
  -9  16  -2 7.76518 40.0168   1
   9  16   2-7.79851 39.0873   1
  -9 -16  -2-7.78997 37.3338   1
   9 -16   2-7.77010 38.9449   1
 -10  16  -2 15.2143 39.7300   1
  10  16   2 23.6651 41.1986   1
  10 -16   2-7.84462 35.1692   1
 -11  16  -2 1211.67 106.731   1
  11 -16   2 1362.89 110.341   1
 -12  16  -2 53.4369 40.0120   1
  12  16   2 99.9782 46.1966   1
 -12 -16  -2 97.2729 42.1864   1
  12 -16   2 78.2384 46.0480   1
 -13  16  -2 266.096 58.6124   1
  13  16   2 296.292 52.2149   1
 -13 -16  -2 300.032 49.6397   1
  13 -16   2 318.862 58.7983   1
 -14  16  -2 22.2547 41.6912   1
  14  16   2 7.65865 38.3893   1
  14 -16   2-46.7141 39.0259   1
 -14 -16  -2-28.2690 38.3413   1
  15  16   2 285.012 57.0182   1
 -15 -16  -2 277.017 52.4344   1
  15  17  -2 7.31017 33.9228   1
 -15 -17   2 7.13352 30.2192   1
  14  17  -2 157.235 39.7329   1
 -14 -17   2 176.286 44.1266   1
  12  17  -2-7.46235 37.9340   1
 -12 -17   2-7.55059 35.6177   1
 -11  17   2 749.048 81.3812   1
 -11 -17   2 699.996 77.5434   1
  11  17  -2 772.584 80.1677   1
  10 -17  -2 439.652 64.8116   1
   9  17  -2 724.727 79.6739   1
  -9 -17   2 831.679 81.5458   1
  -9  17   2 746.237 81.6613   1
   8 -17  -2 55.7180 35.0702   1
   8  17  -2 22.6438 30.0285   1
  -8 -17   2 55.3393 34.8322   1
  -8  17   2 7.79896 33.7219   1
   7 -17  -2 120.580 45.3124   1
   7  17  -2 91.4426 36.6896   1
  -7 -17   2 54.8089 33.3541   1
  -7  17   2 85.4813 45.2725   1
  -6  17   2 140.722 45.6172   1
   6  17  -2 68.2662 32.4269   1
   6 -17  -2 80.1062 39.8133   1
  -6 -17   2 137.788 42.7507   1
   5  17  -2 61.8261 38.9148   1
  -5  17   2 124.799 49.1496   1
  -5 -17   2 68.3144 38.7646   1
   5 -17  -2 111.141 43.2269   1
  -4  17   2 265.143 54.0211   1
   4  17  -2 251.219 51.5953   1
  -4 -17   2 271.409 52.5121   1
   4 -17  -2 267.246 54.0224   1
  -3  17   2 396.995 63.3213   1
   3 -17  -2 437.494 63.1871   1
  -2  17   2 1115.17 96.9227   1
   2 -17  -2 947.749 90.3156   1
  -1  17   2 31.1060 38.9996   1
   1 -17  -2 23.6235 37.1682   1
  -1 -17   2 38.4382 35.0990   1
   0  17  -2 783.750 83.9261   1
   0  17   2 738.473 82.9274   1
   0 -17   2 854.527 86.1673   1
   0 -17  -2 748.382 83.0139   1
  -1  17  -2 267.978 55.2377   1
   1  17   2 274.402 53.7148   1
  -1 -17  -2 201.343 50.1624   1
   1 -17   2 225.968 52.5751   1
   2 -17   2 462.502 63.6184   1
   2  17   2 355.249 60.6640   1
  -2 -17  -2 480.707 63.9940   1
  -2  17  -2 338.523 57.9420   1
   3  17   2 61.8455 42.9580   1
  -3 -17  -2-15.8399 36.1457   1
  -4 -17  -2 375.275 61.5512   1
   5 -17   2 194.252 54.0473   1
  -5  17  -2 287.746 57.2137   1
   5  17   2 261.451 49.4693   1
  -5 -17  -2 220.776 45.9617   1
   6  17   2 1183.61 105.254   1
  -6  17  -2 1171.50 103.579   1
  -6 -17  -2 1253.93 105.631   1
   6 -17   2 1401.10 108.708   1
  -7  17  -2 7.64498 32.3842   1
   7  17   2-7.87493 38.3257   1
  -7 -17  -2 38.0535 39.2204   1
   7 -17   2-31.0045 33.4840   1
  -8  17  -2 54.0051 42.8919   1
   8  17   2 30.7741 42.7726   1
  -8 -17  -2 7.72977 41.4499   1
   8 -17   2 62.3938 43.3594   1
  -9  17  -2 447.830 70.3363   1
   9  17   2 492.688 66.7242   1
   9 -17   2 367.281 65.3418   1
  -9 -17  -2 492.171 67.2937   1
 -10 -17  -2 349.807 56.2295   1
  10  17   2 341.596 55.0159   1
 -11  17  -2 262.097 52.1074   1
 -11 -17  -2 164.156 46.7839   1
  11 -17   2 160.610 47.9155   1
 -12  17  -2 7.49091 40.1387   1
  12  17   2-22.5526 42.7247   1
 -12 -17  -2 21.9380 39.6704   1
  12 -17   2 23.0301 41.1342   1
 -13  17  -2 51.7727 41.5953   1
  13  17   2 29.5969 32.0048   1
  13 -17   2 38.1579 40.4093   1
 -13 -18   2 7.21512 31.7656   1
  13  18  -2 14.6518 33.4263   1
 -12 -18   2 359.297 54.7352   1
  12  18  -2 188.582 47.8801   1
 -11 -18   2 115.849 45.3359   1
  11  18  -2 112.244 45.0877   1
  10  18  -2 60.8415 44.2541   1
 -10 -18   2 66.2501 44.1800   1
   9  18  -2 284.566 54.8668   1
  -9 -18   2 404.899 62.9210   1
  -9  18   2 225.402 53.0173   1
   8 -18  -2 32.3267 32.1402   1
   8  18  -2 15.1485 35.7511   1
  -8 -18   2 30.6095 34.9364   1
  -8  18   2 46.7931 42.3263   1
  -7  18   2-23.4312 34.3829   1
   7  18  -2 15.0556 29.9134   1
   7 -18  -2-8.02991 35.9978   1
  -7 -18   2 7.85005 29.7423   1
  -6  18   2 46.8742 45.3836   1
   6 -18  -2-7.96386 43.7343   1
  -5  18   2 360.015 61.3719   1
   5  18  -2 243.228 54.6233   1
   5 -18  -2 425.942 64.9962   1
  -4  18   2 7.81105 34.3929   1
   4  18  -2 15.2935 39.9413   1
  -4 -18   2 37.9384 46.3603   1
   4 -18  -2 7.83740 40.3947   1
  -3  18   2 93.2248 46.3126   1
   3 -18  -2 133.451 46.7923   1
  -3 -18   2 108.080 37.8665   1
   2  18  -2 15.2045 41.7505   1
  -2  18   2 31.1616 45.7360   1
  -2 -18   2 7.70603 38.6349   1
   2 -18  -2 39.4552 41.2216   1
   1  18  -2 60.6319 39.5985   1
  -1  18   2-23.1669 38.7227   1
  -1 -18   2 61.2831 42.0755   1
   1 -18  -2 15.8157 37.3198   1
   0  18   2 7.81532 43.9198   1
   0  18  -2 22.9573 37.8030   1
   0 -18   2 15.2733 34.2348   1
   0 -18  -2-46.6280 44.6541   1
  -1  18  -2 234.644 50.5371   1
   1  18   2 280.528 56.3795   1
  -1 -18  -2 230.401 49.5605   1
   1 -18   2 324.581 55.5485   1
  -2  18  -2 312.147 56.8583   1
   2  18   2 345.176 57.6276   1
   2 -18   2 340.969 61.4274   1
  -2 -18  -2 321.204 57.2670   1
   3  18   2-30.9238 43.9583   1
  -3 -18  -2 31.9649 40.6446   1
   3 -18   2 70.2390 44.3751   1
  -3  18  -2 60.9381 43.7906   1
   4 -18   2 7.76936 42.1469   1
  -4  18  -2-22.6466 39.4242   1
   4  18   2 7.72798 32.0747   1
  -4 -18  -2-7.92106 30.7527   1
   5 -18   2 1850.74 132.323   1
   5  18   2 1653.89 130.408   1
  -5 -18  -2 1933.08 134.053   1
  -5  18  -2 1760.32 130.694   1
  -6  18  -2 30.0091 38.2824   1
   6 -18   2 130.772 45.7421   1
  -7 -18  -2 74.4869 35.2546   1
   7  18   2 62.5008 33.8735   1
  -8  18  -2-7.46646 40.0195   1
   8  18   2 75.4599 41.4437   1
  -8 -18  -2-22.9059 40.4094   1
   8 -18   2 53.4455 40.4082   1
  -9  18  -2 127.593 48.9025   1
   9  18   2 158.984 46.3078   1
  -9 -18  -2 225.926 49.4780   1
   9 -18   2 106.795 47.0979   1
 -10  18  -2 22.6327 39.4213   1
 -10 -18  -2 51.9911 36.7140   1
  10  18   2 15.1626 34.0117   1
  10 -18   2 30.5020 39.3183   1
 -11 -18  -2 14.5170 39.3804   1
  11  18   2 14.8654 39.8306   1
 -10 -19   2-7.10029 35.5874   1
  10  19  -2 7.34414 36.2799   1
   9  19  -2 7.48920 42.5637   1
  -9 -19   2 7.25145 36.8619   1
   8  19  -2 29.8454 33.4524   1
  -8 -19   2-7.42479 32.0778   1
  -6 -19   2 204.685 50.0915   1
  -5  19   2 256.093 56.9791   1
   5 -19  -2 163.398 51.5237   1
  -5 -19   2 252.661 51.2977   1
  -4  19   2-7.71968 40.8431   1
   4  19  -2-22.5535 38.2147   1
   4 -19  -2 7.79830 38.5236   1
  -4 -19   2 14.7633 35.9251   1
   3  19  -2 29.8020 29.6690   1
  -3  19   2 46.4426 40.4703   1
  -3 -19   2 75.2638 39.8670   1
   3 -19  -2 31.3629 39.9026   1
   2  19  -2 119.005 46.2099   1
  -2  19   2 253.444 54.3088   1
  -2 -19   2 235.393 53.7096   1
   2 -19  -2 188.107 52.1164   1
  -1  19   2-15.3906 40.7142   1
   1  19  -2 14.9495 41.0400   1
  -1 -19   2-15.1507 41.5926   1
   1 -19  -2 31.0903 43.1805   1
   0  19  -2 22.4170 38.0052   1
   0 -19   2 37.6975 38.3464   1
  -1  19  -2 15.0816 34.4381   1
   1 -19   2 52.6768 31.2710   1
  -2  19  -2 22.3615 34.5948   1
   2  19   2 53.2706 46.0477   1
  -2 -19  -2 7.79686 38.5224   1
   2 -19   2-7.61101 34.7305   1
  -3  19  -2-7.49367 39.1396   1
   3  19   2-22.8571 43.3039   1
  -3 -19  -2-32.0182 39.5463   1
   3 -19   2 7.62472 37.1121   1
  -4  19  -2 366.921 63.1513   1
   4  19   2 277.037 57.5333   1
   4 -19   2 260.763 56.9794   1
  -4 -19  -2 308.849 56.5933   1
  -5  19  -2 89.1570 44.5514   1
   5 -19   2-7.69893 34.5690   1
   5  19   2 77.9460 45.7925   1
  -5 -19  -2 30.2005 30.7382   1
   6 -19   2 37.8107 38.9810   1
  -6  19  -2 29.5132 41.9424   1
  -6 -19  -2 7.42548 30.1840   1
   6  19   2 23.0669 32.5835   1
  -7  19  -2 44.1448 43.1910   1
   7  19   2 15.0372 39.2721   1
  -7 -19  -2 22.1057 38.4888   1
   7 -19   2-15.0387 37.6943   1
  -8  19  -2 460.163 65.7416   1
   8  19   2 300.912 51.9557   1
  -8 -19  -2 289.198 52.0793   1
   8 -19   2 262.032 55.5238   1
  -9  19  -2 123.393 47.8444   1
  -9 -19  -2 160.660 48.9178   1
   9 -19   2 223.518 48.2608   1
   9  19   2 207.730 52.7625   1
   6  20  -2 93.1406 44.2247   1
  -6 -20   2-14.9443 38.5467   1
   5  20  -2 21.4314 31.4982   1
  -5 -20   2 58.5465 32.2652   1
   4  20  -2 7.19725 38.5653   1
  -4 -20   2 7.22639 36.2207   1
   3  20  -2 175.924 49.6743   1
  -3  20   2 204.042 50.3577   1
  -3 -20   2 239.005 50.9802   1
   2  20  -2 297.345 57.7449   1
  -2  20   2 219.559 51.3350   1
  -2 -20   2 221.629 51.3099   1
   2 -20  -2 321.117 55.7188   1
   1  20  -2 65.4424 39.5054   1
  -1  20   2 68.8298 42.5426   1
   1 -20  -2 37.5347 33.7238   1
  -1 -20   2 37.0869 35.6144   1
   0  20   2 127.434 41.4768   1
   0  20  -2 116.749 43.5771   1
   0 -20   2 118.291 40.9161   1
   0 -20  -2 120.417 43.5489   1
  -1  20  -2 94.7954 46.0994   1
   1 -20   2 147.103 48.1354   1
  -2  20  -2 439.082 65.8843   1
   2 -20   2 279.038 59.9577   1
   3  20   2-7.45625 40.4577   1
  -3  20  -2 14.6322 34.5214   1
   3 -20   2 44.2353 41.9089   1
  -3 -20  -2 30.5523 39.3713   1
  -4  20  -2 50.9530 44.9223   1
   4 -20   2 29.6759 38.2647   1
  -4 -20  -2 29.8526 40.5160   1
   5  20   2 68.0728 36.8695   1
  -5  20  -2 50.7763 39.4047   1
  -5 -20  -2 14.6132 33.4000   1
   5 -20   2 59.3066 34.4630   1
   6 -20   2 666.886 75.3109   1
  -6  20  -2 560.314 70.4382   1
 -25   0   3 15.7883 44.3655   1
  25   0  -3 8.13101 38.3574   1
 -24   0   3-8.02760 41.3743   1
  24   0  -3-24.0273 41.8329   1
 -23   0   3-7.90813 37.9011   1
  23   0  -3-7.88609 37.7955   1
  21   0  -3-7.88787 35.3625   1
 -21   0   3-7.41265 32.0235   1
  20   0  -3-23.5357 36.4050   1
 -20   0   3 7.13127 31.3940   1
  19   0  -3 7.54984 30.6788   1
 -19   0   3 14.1345 29.3358   1
  18   0  -3 7.25164 30.1027   1
 -18   0   3 20.7514 34.6740   1
  17   0  -3-6.94368 29.9960   1
 -17   0   3 6.71241 27.8593   1
  16   0  -3 6.67261 30.9658   1
 -16   0   3 12.6693 30.3617   1
  15   0  -3-12.7250 31.4307   1
 -15   0   3 5.88760 29.0848   1
  13   0  -3 5.51681 23.3695   1
 -13   0   3-10.3504 24.8025   1
 -12   0   3-19.2236 25.7638   1
  11   0  -3 22.7998 25.3337   1
 -11   0   3-8.99066 22.8518   1
  10   0  -3-12.2818 21.1002   1
 -10   0   3-4.01031 20.3882   1
   9   0  -3-7.12418 19.5576   1
  -9   0   3 7.13185 18.8665   1
   7   0  -3 7.65101 17.0132   1
  -7   0   3-2.56425 15.6659   1
   6   0  -3-13.8085 13.8848   1
  -6   0   3 8.32830 16.0725   1
   5   0  -3-3.13741 13.8753   1
  -5   0   3 4.38689 12.6340   1
   4   0  -3-6.13350 12.3405   1
  -4   0   3-1.99321 11.1387   1
   1   0  -3-1.70534 11.2378   1
  -1   0   3-1.77955 11.1557   1
   0   0  -3 1.34339 12.5230   1
   0   0   3 14.8180 14.4841   1
   1   0   3-1.89741 17.0208   1
  -1   0  -3-23.4733 18.3650   1
   2   0   3-4.81236 20.9895   1
  -2   0  -3-6.98679 15.9096   1
   3   0   3-2.95780 20.0566   1
  -3   0  -3-19.4558 17.1540   1
   4   0   3 3.48083 24.6831   1
  -4   0  -3 25.8548 20.6839   1
   5   0   3 3.96620 26.9367   1
  -5   0  -3 73.8464 27.1454   1
   6   0   3 8.90455 23.5561   1
  -6   0  -3-4.13348 21.0114   1
   7   0   3 4.88418 27.7577   1
  -7   0  -3-4.58885 23.3260   1
   8   0   3-5.28940 25.3508   1
  -8   0  -3 15.0624 21.2698   1
   9   0   3-5.65604 26.6806   1
  -9   0  -3-5.44236 26.4879   1
  10   0   3 6.02547 23.4563   1
 -10   0  -3 75.7509 27.0938   1
  11   0   3 6.38338 30.6070   1
 -11   0  -3 36.7438 31.9964   1
  12   0   3-6.70447 30.5890   1
 -12   0  -3 19.1364 31.5122   1
  13   0   3 7.03935 32.1162   1
 -13   0  -3-13.1785 31.5793   1
  14   0   3-36.7322 34.0903   1
 -14   0  -3 26.9513 31.7829   1
  15   0   3 15.2207 26.5845   1
 -15   0  -3-6.86526 26.6541   1
  16   0   3-22.9390 37.2185   1
 -16   0  -3-7.18532 28.5593   1
 -17   0  -3 44.9349 42.5868   1
  17   0   3 22.8834 37.7088   1
 -19   0  -3 7.77661 41.1542   1
  19   0   3-46.4614 42.0165   1
 -20   0  -3-15.5595 39.5548   1
  20   0   3-23.6598 38.9686   1
 -21   0  -3-15.3939 42.7603   1
  21   0   3 7.93338 38.6105   1
 -22   0  -3-15.3514 35.6183   1
  22   0   3 7.98226 33.8136   1
 -23   0  -3 22.7194 38.5017   1
  23   0   3 7.87126 39.4574   1
 -25   0  -3-21.4483 38.3294   1
  25   0   3-37.5686 37.6815   1
 -25   1   3 15.8618 37.4236   1
 -25  -1   3 39.5731 43.9807   1
  25   1  -3 15.8711 39.7865   1
  25  -1  -3 24.6614 38.7890   1
 -24   1   3 15.9888 35.1934   1
 -24  -1   3-31.3598 41.4797   1
  24   1  -3 7.99487 33.8668   1
  24  -1  -3-8.25818 32.8162   1
 -23   1   3 78.8598 45.4765   1
  23  -1  -3 16.3850 37.5752   1
  23   1  -3 122.951 48.7625   1
 -23  -1   3 158.633 48.8909   1
  22   1  -3 40.6318 41.3488   1
 -22  -1   3 45.1993 35.5817   1
 -21   1   3 69.6544 40.1537   1
  21  -1  -3 115.860 41.1295   1
  21   1  -3 103.055 43.7727   1
 -21  -1   3 150.921 47.6394   1
 -20   1   3 104.746 40.2391   1
  20  -1  -3 59.7354 39.6579   1
  20   1  -3 100.777 37.8870   1
 -20  -1   3 59.9785 41.3099   1
 -19   1   3 28.9065 39.2124   1
  19  -1  -3 21.8375 33.7892   1
  19   1  -3-7.61255 34.1382   1
 -19  -1   3 36.1270 31.8198   1
 -18   1   3 2505.15 150.632   1
  18  -1  -3 1945.26 143.022   1
  18   1  -3 2210.65 148.746   1
 -18  -1   3 2274.12 146.136   1
 -17   1   3 4106.50 227.495   1
  17  -1  -3 4436.19 235.671   1
  17   1  -3 4104.05 232.707   1
 -17  -1   3 4096.72 229.518   1
 -16   1   3 1054.64 91.9932   1
  16  -1  -3 1474.26 103.230   1
  16   1  -3 1375.91 101.415   1
 -16  -1   3 1134.33 94.7405   1
 -15   1   3 1045.40 84.2868   1
  15  -1  -3 942.229 82.9990   1
  15   1  -3 1049.67 87.6199   1
 -15  -1   3 1096.52 87.6846   1
 -14   1   3 1159.44 93.3183   1
  14  -1  -3 1567.24 103.155   1
  13  -1  -3 3708.84 200.619   1
 -13  -1   3 3716.33 202.895   1
  12   1  -3 15.4691 26.9313   1
  12  -1  -3 9.87136 22.5209   1
 -12   1   3-4.77082 25.5653   1
 -12  -1   3 15.5652 26.3760   1
 -11   1   3 7943.92 381.410   1
  11  -1  -3 7767.80 381.695   1
  11   1  -3 8275.87 385.886   1
 -11  -1   3 8593.66 386.697   1
 -10   1   3 8647.77 393.116   1
  10  -1  -3 8870.68 395.145   1
 -10  -1   3 9113.85 400.712   1
  -9   1   3 7700.58 380.989   1
   9  -1  -3 8800.40 387.498   1
   9   1  -3 8034.68 384.976   1
  -9  -1   3 8807.54 386.534   1
  -8   1   3 27946.1 1178.36   1
   8  -1  -3 26351.1 1180.94   1
  -7   1   3 34999.8 1478.83   1
   7   1  -3 34995.7 1484.26   1
  -7  -1   3 32861.2 1479.18   1
   7  -1  -3 34553.1 1479.93   1
  -6   1   3 497.379 37.0697   1
   6   1  -3 526.265 40.5536   1
  -6  -1   3 522.962 41.0142   1
   6  -1  -3 527.493 39.7156   1
  -5   1   3 22556.2 1077.66   1
   5  -1  -3 25966.2 1080.93   1
  -5  -1   3 24468.4 1084.00   1
  -4  -1   3 161155. 6739.96   1
  -4   1   3 165025. 6733.42   1
   4  -1  -3 147156. 6733.20   1
   4   1  -3 165706. 6739.60   1
   3   1  -3 312506. 13151.0   1
  -3  -1   3 306797. 13151.1   1
   2   1  -3 58972.3 2148.66   1
  -2  -1   3 42332.4 2147.71   1
  -1  -1   3 6250.09 251.870   1
  -1   1   3 5859.71 245.663   1
   1   1  -3 5124.30 249.817   1
   1  -1  -3 5348.04 245.794   1
   0  -1   3 281097. 11592.9   1
   0   1  -3 255754. 11591.2   1
   0   1   3 267790. 11589.5   1
   0  -1  -3 288161. 11590.9   1
   1   1   3 175164. 7366.40   1
   1  -1   3 165442. 7367.80   1
  -1  -1  -3 172562. 7365.93   1
  -1   1  -3 179469. 7367.56   1
   2   1   3 177902. 7534.19   1
   2  -1   3 171917. 7535.79   1
  -2  -1  -3 178796. 7534.82   1
  -2   1  -3 179286. 7534.54   1
   3   1   3 348.281 35.1621   1
   3  -1   3 323.442 37.0904   1
  -3  -1  -3 377.579 38.7055   1
  -3   1  -3 269.213 33.4550   1
   4   1   3 10298.6 514.664   1
   4  -1   3 11447.7 514.963   1
  -4  -1  -3 12404.3 517.775   1
  -4   1  -3 11840.5 517.060   1
   5   1   3 12328.4 556.188   1
   5  -1   3 11602.0 554.397   1
  -5  -1  -3 12366.0 554.703   1
  -5   1  -3 12975.0 557.142   1
   6   1   3 18982.1 785.734   1
   6  -1   3 17094.6 781.475   1
  -6  -1  -3 17281.2 780.635   1
  -6   1  -3 17014.2 778.871   1
   7  -1   3 1140.12 88.7290   1
  -7  -1  -3 1411.59 92.0762   1
  -7   1  -3 1266.65 89.5157   1
   8   1   3 518.338 57.0812   1
   8  -1   3 566.675 59.9786   1
  -8  -1  -3 636.837 60.2538   1
  -8   1  -3 581.838 57.4345   1
   9   1   3 16508.8 685.918   1
   9  -1   3 15610.0 682.266   1
  -9  -1  -3 14335.1 675.695   1
  -9   1  -3 13534.2 673.449   1
  10  -1   3 3544.64 187.271   1
 -10  -1  -3 3458.59 184.348   1
 -10   1  -3 3297.03 181.405   1
  11   1   3 553.338 66.1067   1
  11  -1   3 747.559 71.4101   1
 -11  -1  -3 793.156 70.7915   1
 -11   1  -3 666.483 68.3468   1
  12  -1   3 321.159 52.5752   1
  12   1   3 245.868 49.1924   1
 -12  -1  -3 264.979 48.7003   1
 -12   1  -3 301.921 51.5838   1
  13  -1   3 1511.11 115.073   1
  13   1   3 1732.71 121.414   1
 -13   1  -3 1581.35 117.243   1
 -13  -1  -3 1835.60 121.995   1
  14  -1   3 1099.06 97.1291   1
  14   1   3 1260.18 104.426   1
 -14   1  -3 1327.36 103.287   1
  15   1   3 884.637 87.0934   1
  15  -1   3 970.748 86.7997   1
 -15   1  -3 1047.50 90.7093   1
 -15  -1  -3 977.195 88.4620   1
  16   1   3 130.636 40.7638   1
  16  -1   3 194.755 45.4390   1
 -16  -1  -3 182.795 43.9472   1
 -16   1  -3 172.572 46.3926   1
  17  -1   3 1845.22 134.761   1
  17   1   3 1824.75 133.849   1
 -17   1  -3 1818.79 134.147   1
 -17  -1  -3 1917.12 132.066   1
  18   1   3 32.2861 41.6058   1
 -18  -1  -3 14.5597 35.9748   1
  19   1   3 7.96975 35.7304   1
 -19  -1  -3-7.49146 36.4617   1
  19  -1   3 32.1613 40.3010   1
  20  -1   3-24.1829 38.6327   1
  20   1   3-15.6372 30.3554   1
 -20   1  -3-7.80306 34.9815   1
 -20  -1  -3 15.4135 28.4609   1
  21  -1   3 248.394 52.9942   1
  21   1   3 239.759 49.0710   1
 -21  -1  -3 162.809 46.0128   1
 -21   1  -3 246.914 52.7420   1
  22   1   3 30.9529 37.0935   1
  22  -1   3 31.8582 39.9267   1
 -22   1  -3-45.8129 43.8803   1
 -22  -1  -3 62.0353 42.5826   1
  23   1   3-30.9762 41.4976   1
  23  -1   3-23.6152 34.0096   1
 -23   1  -3-14.9426 34.6737   1
 -23  -1  -3 22.5479 39.2561   1
  24   1   3 30.7888 42.3921   1
 -24  -1  -3 125.857 47.0540   1
  25  -1   3 7.48233 34.7217   1
 -25   1  -3 7.13946 32.5739   1
  26   2  -3 15.7721 37.2165   1
 -26  -2   3 38.6729 44.9382   1
  25   2  -3-24.5821 38.6644   1
 -25  -2   3-22.6543 38.9278   1
 -25   2   3-23.5698 43.1482   1
  24  -2  -3 16.5123 36.3856   1
 -24   2   3 62.7371 39.3432   1
  23   2  -3 350.268 60.9860   1
  23  -2  -3 352.434 62.8958   1
 -23  -2   3 334.286 60.8987   1
 -23   2   3 282.367 59.9591   1
  22   2  -3 1330.08 113.305   1
 -22  -2   3 1427.07 114.674   1
  21   2  -3 653.447 77.1768   1
  21  -2  -3 883.333 85.8543   1
 -21   2   3 826.506 81.5289   1
 -21  -2   3 773.385 79.6159   1
  20   2  -3 322.332 55.2864   1
  20  -2  -3 356.836 56.5128   1
 -20  -2   3 387.477 56.9548   1
 -20   2   3 307.040 55.0564   1
  19   2  -3 615.741 70.7011   1
 -19  -2   3 597.342 68.9276   1
  18  -2  -3 1351.41 105.615   1
 -18   2   3 1297.51 103.549   1
  17   2  -3 1038.94 90.2835   1
  17  -2  -3 794.306 81.9538   1
 -17  -2   3 1039.11 90.1273   1
 -17   2   3 1104.97 90.5101   1
  16   2  -3 95.7700 38.0953   1
  16  -2  -3 38.4794 30.3667   1
 -16  -2   3 60.3324 34.6469   1
 -16   2   3 64.2535 34.5295   1
  15   2  -3 32.2586 30.4638   1
  15  -2  -3 59.9679 31.7574   1
 -15   2   3 6.02491 27.0444   1
 -14  -2   3 7602.21 371.765   1
 -14   2   3 8356.66 371.818   1
  13   2  -3 2243.88 140.056   1
  13  -2  -3 2197.09 134.599   1
 -13  -2   3 2376.58 142.106   1
 -13   2   3 2264.12 136.747   1
  12   2  -3 41219.7 1779.35   1
  12  -2  -3 37615.9 1773.87   1
  11   2  -3 5171.69 247.360   1
  11  -2  -3 4464.98 239.866   1
 -11  -2   3 5275.13 246.602   1
 -11   2   3 4486.90 237.780   1
  10   2  -3 46015.9 1973.56   1
 -10   2   3 44658.7 1963.61   1
  10  -2  -3 45203.3 1963.42   1
 -10  -2   3 46236.8 1968.20   1
   9   2  -3 16134.5 701.969   1
  -9   2   3 16080.7 695.527   1
  -9  -2   3 15638.8 698.314   1
   9  -2  -3 14992.3 692.529   1
   8   2  -3 64932.2 2605.29   1
  -8   2   3 65392.7 2598.85   1
  -8  -2   3 57073.7 2599.85   1
   8  -2  -3 56246.9 2595.63   1
  -7   2   3 2004.95 105.567   1
   7  -2  -3 1979.68 105.518   1
   6   2  -3 38237.1 1551.03   1
   6  -2  -3 35708.1 1542.40   1
  -6   2   3 36517.3 1541.47   1
  -6  -2   3 33497.0 1546.85   1
   5  -2  -3 47336.5 2073.19   1
  -5   2   3 49131.1 2072.10   1
  -5  -2   3 49247.0 2080.93   1
   5   2  -3 48641.1 2080.27   1
  -4  -2   3 5825.81 278.410   1
   4  -2  -3 6598.52 271.284   1
  -4   2   3 5776.51 270.039   1
   4   2  -3 6403.06 279.516   1
   3  -2  -3 9578.86 422.635   1
  -3  -2   3 8810.91 431.127   1
  -3   2   3 9895.80 421.770   1
   2   2  -3 50093.6 2018.26   1
   2  -2  -3 48317.5 2009.37   1
  -2   2   3 49097.5 2009.48   1
  -1  -2   3 12628.0 538.212   1
   1  -2  -3 13160.5 531.468   1
   1   2  -3 12798.5 537.874   1
   0   2   3 58866.1 2478.23   1
   0  -2  -3 57307.3 2478.48   1
   0   2  -3 57285.3 2482.04   1
   0  -2   3 58786.0 2483.01   1
   1   2   3 25255.0 1054.26   1
   1  -2   3 25360.0 1056.40   1
  -1   2  -3 24344.2 1055.11   1
  -1  -2  -3 22931.8 1051.14   1
   2  -2   3 133331. 6326.45   1
  -2  -2  -3 157878. 6326.63   1
  -2   2  -3 153485. 6328.79   1
   2   2   3 150106. 6327.78   1
   4   2   3 9078.86 435.027   1
   4  -2   3 10386.1 439.293   1
  -4   2  -3 10279.0 437.729   1
  -4  -2  -3 8595.93 435.286   1
   5   2   3 30822.7 1484.55   1
  -5   2  -3 31634.8 1489.36   1
   6   2   3 19728.6 839.713   1
   6  -2   3 18464.6 837.574   1
  -6   2  -3 18597.0 836.430   1
  -6  -2  -3 18500.9 837.183   1
   7   2   3 4413.39 232.221   1
   7  -2   3 4425.37 232.544   1
  -7   2  -3 4716.37 232.958   1
  -7  -2  -3 4573.33 233.382   1
   8   2   3 23293.4 1073.15   1
   8  -2   3 23479.1 1074.82   1
  -8   2  -3 25694.8 1075.92   1
  -8  -2  -3 24623.3 1074.96   1
  -9   2  -3 3205.10 174.738   1
   9  -2   3 2908.31 173.855   1
  10   2   3 15369.4 716.827   1
  10  -2   3 14738.1 714.084   1
 -10   2  -3 17187.4 720.261   1
 -10  -2  -3 15633.8 718.198   1
  11  -2   3 8130.95 379.683   1
 -11   2  -3 7841.16 377.552   1
 -11  -2  -3 8445.59 381.314   1
  12   2   3 2792.95 172.326   1
 -12   2  -3 3257.99 177.535   1
 -12  -2  -3 3009.79 173.492   1
  13   2   3 1527.67 120.792   1
  13  -2   3 1932.96 127.813   1
 -13   2  -3 1832.56 125.987   1
 -13  -2  -3 1817.33 125.702   1
 -14   2  -3 372.974 54.2008   1
  14  -2   3 351.260 54.1006   1
  15   2   3 4064.91 226.521   1
  15  -2   3 3835.60 223.264   1
 -15   2  -3 3810.32 221.435   1
 -15  -2  -3 3952.49 221.291   1
  16   2   3 297.415 54.2258   1
  16  -2   3 285.510 53.0943   1
 -16   2  -3 201.686 49.0849   1
 -16  -2  -3 279.416 53.6823   1
  17   2   3 7.84995 39.9178   1
  17  -2   3 15.6663 29.6982   1
 -17   2  -3 7.54063 33.2132   1
 -17  -2  -3 75.7994 40.6292   1
 -18  -2  -3 1267.04 107.652   1
  18   2   3 1295.19 109.210   1
  19   2   3 48.2759 39.2281   1
  19  -2   3 32.0930 41.4126   1
 -19   2  -3 69.0805 41.7039   1
 -19  -2  -3 67.7928 46.0777   1
  20  -2   3 394.928 62.1051   1
 -20   2  -3 336.470 56.9820   1
 -20  -2  -3 436.043 62.8656   1
  21   2   3 127.234 46.4594   1
  21  -2   3 216.244 52.7918   1
 -21   2  -3 198.101 51.5173   1
 -21  -2  -3 246.658 52.8901   1
  22   2   3-30.8314 38.6329   1
 -22  -2  -3 7.59722 39.1512   1
 -22   2  -3-15.1581 41.1145   1
  22  -2   3 31.6866 45.5180   1
 -23   2  -3-7.42987 41.2924   1
 -23  -2  -3 30.1996 34.4642   1
  23   2   3 22.5889 29.9428   1
  23  -2   3 70.5328 45.0459   1
 -24  -2  -3 104.400 41.2184   1
  24   2   3 119.078 35.4260   1
  26   3  -3 56.7879 41.3223   1
 -26  -3   3 66.9843 45.9803   1
  25   3  -3-40.4877 43.9309   1
 -25  -3   3 7.70604 41.2944   1
  24   3  -3-8.12589 39.5502   1
  24  -3  -3 16.3106 33.8517   1
 -24   3   3-15.5641 37.8770   1
 -24  -3   3 54.9681 43.1174   1
 -23   3   3 939.830 91.8778   1
 -23  -3   3 903.243 93.7001   1
  23   3  -3 1114.76 99.6383   1
  23  -3  -3 984.676 93.7320   1
  22   3  -3 2193.00 151.345   1
 -22  -3   3 2140.10 147.438   1
 -21   3   3-7.55609 36.7767   1
  21  -3  -3 31.6880 40.2716   1
  20   3  -3 404.333 63.0628   1
  20  -3  -3 449.095 61.7115   1
 -20   3   3 397.724 58.2977   1
 -20  -3   3 444.123 64.0704   1
  19   3  -3 745.169 78.3328   1
  19  -3  -3 829.384 81.7458   1
 -19   3   3 772.554 79.3683   1
 -19  -3   3 666.919 77.4521   1
  18   3  -3 7.48794 34.1772   1
  18  -3  -3 14.5411 32.0223   1
 -18   3   3 20.7476 32.6378   1
 -18  -3   3 58.7815 41.3041   1
  17   3  -3 12307.0 586.339   1
  17  -3  -3 11898.6 583.275   1
 -17   3   3 12161.3 584.253   1
 -17  -3   3 13425.2 591.865   1
  16   3  -3 111.370 35.2554   1
 -16   3   3 114.136 33.9307   1
  16  -3  -3 138.917 39.5579   1
  15  -3  -3 256.296 43.3886   1
 -15   3   3 203.723 40.7085   1
 -15  -3   3 192.816 40.5707   1
  14   3  -3 12135.6 623.247   1
 -14  -3   3 15906.9 644.237   1
  13   3  -3 9285.61 464.307   1
  13  -3  -3 9755.10 463.702   1
 -13   3   3 10651.5 464.542   1
 -13  -3   3 9590.37 465.111   1
  12   3  -3 18908.5 836.467   1
 -12  -3   3 18523.9 833.006   1
  12  -3  -3 17944.5 830.470   1
 -12   3   3 18885.4 830.105   1
  11   3  -3 154.178 36.0274   1
 -11  -3   3 150.018 32.6068   1
  11  -3  -3 123.988 31.0394   1
 -11   3   3 169.870 32.1589   1
  10   3  -3 58.6599 30.7242   1
 -10  -3   3 4.54155 18.0653   1
  10  -3  -3 24.6841 24.4114   1
 -10   3   3 11.7582 20.4853   1
   9   3  -3 410.878 48.9161   1
  -9  -3   3 343.977 43.5535   1
   9  -3  -3 418.218 42.2094   1
  -9   3   3 429.048 41.9607   1
   8   3  -3 4788.77 236.729   1
  -8  -3   3 4752.32 235.376   1
   7   3  -3 53860.2 2326.36   1
  -7   3   3 53829.3 2316.56   1
   7  -3  -3 54525.0 2318.32   1
  -7  -3   3 53950.4 2325.19   1
   6   3  -3 11011.6 516.254   1
   6  -3  -3 11849.3 508.684   1
  -6  -3   3 12326.0 518.464   1
  -6   3   3 10988.0 505.985   1
   5  -3  -3 7480.63 372.870   1
  -5   3   3 9429.28 374.985   1
  -4  -3   3 3796.13 183.189   1
  -4   3   3 4058.14 175.016   1
   4   3  -3 3924.98 183.323   1
  -3  -3   3 100715. 4204.03   1
   3   3  -3 96001.7 4202.37   1
  -3   3   3 98860.3 4194.52   1
   3  -3  -3 98557.6 4194.86   1
   2  -3  -3 5406.76 243.522   1
  -2   3   3 5261.70 242.962   1
   2   3  -3 5312.72 250.730   1
  -2  -3   3 5797.43 252.534   1
   1  -3  -3 3416.22 162.786   1
  -1  -3   3 3604.62 169.898   1
   1   3  -3 3443.84 168.466   1
  -1   3   3 3472.19 162.640   1
   0  -3   3 102366. 4343.31   1
   0   3  -3 96902.0 4342.45   1
   0   3   3 104444. 4336.89   1
   0  -3  -3 102384. 4337.33   1
   1  -3   3 23257.0 1044.62   1
  -1   3  -3 24255.2 1044.18   1
   1   3   3 24269.9 1041.12   1
  -1  -3  -3 24156.8 1041.09   1
   2   3   3 62758.5 2625.93   1
  -2  -3  -3 59843.8 2623.13   1
   3  -3   3 13658.8 586.819   1
  -3   3  -3 12520.0 583.180   1
   3   3   3 13951.2 585.968   1
  -3  -3  -3 12387.5 581.496   1
   4  -3   3 1403.35 90.2572   1
  -4   3  -3 1378.23 88.6406   1
  -4  -3  -3 1408.44 89.4598   1
   4   3   3 1427.42 90.1186   1
   5   3   3 6242.75 296.020   1
   5  -3   3 6179.14 294.723   1
  -5  -3  -3 6095.91 294.130   1
  -5   3  -3 5853.90 291.501   1
   6   3   3 15008.7 671.548   1
   6  -3   3 13262.8 667.101   1
  -6  -3  -3 15286.9 669.602   1
  -6   3  -3 15835.1 669.287   1
   7   3   3 58187.3 2554.35   1
   7  -3   3 57850.6 2555.50   1
  -7  -3  -3 62224.6 2560.47   1
  -7   3  -3 58944.7 2554.46   1
   8   3   3 15880.5 761.540   1
   8  -3   3 17232.2 768.375   1
  -8  -3  -3 18373.2 773.528   1
  -8   3  -3 16741.0 764.446   1
  10   3   3 14883.4 696.479   1
  10  -3   3 14715.0 695.945   1
 -10  -3  -3 15369.5 698.044   1
 -10   3  -3 15821.3 697.394   1
  11   3   3 1551.98 117.011   1
  11  -3   3 1848.24 121.645   1
 -11  -3  -3 1661.56 119.707   1
 -11   3  -3 1661.45 115.609   1
  12   3   3 3859.14 217.968   1
  12  -3   3 4054.86 218.949   1
 -12  -3  -3 3972.98 217.548   1
 -12   3  -3 3529.71 209.745   1
  13   3   3 3575.46 208.475   1
  13  -3   3 3356.69 204.190   1
 -13  -3  -3 3826.85 209.958   1
 -13   3  -3 3630.07 205.669   1
  14   3   3 5554.64 286.491   1
 -14  -3  -3 5076.21 282.879   1
  15   3   3 983.565 91.2729   1
  15  -3   3 808.113 85.2900   1
 -15  -3  -3 874.423 84.5463   1
 -15   3  -3 802.871 83.1109   1
  16   3   3 4946.61 264.098   1
  16  -3   3 4594.98 260.539   1
 -16  -3  -3 4777.14 259.117   1
 -16   3  -3 4632.99 259.403   1
  17   3   3 895.167 90.6141   1
  17  -3   3 1026.13 93.9850   1
 -17  -3  -3 790.026 85.5394   1
  18   3   3 484.288 67.5093   1
  18  -3   3 618.611 72.6281   1
 -18   3  -3 408.502 65.0166   1
 -18  -3  -3 568.977 67.6676   1
  19   3   3 528.102 71.9854   1
  19  -3   3 600.456 69.7500   1
 -19  -3  -3 633.781 72.2303   1
 -19   3  -3 510.207 67.3836   1
  20  -3   3 135.617 51.0130   1
 -20   3  -3 174.617 49.0151   1
  21   3   3-8.00233 34.5695   1
  21  -3   3 7.90999 39.0755   1
 -21  -3  -3 29.9781 34.7772   1
 -21   3  -3-22.6352 41.9165   1
  22  -3   3 39.1289 35.1125   1
 -22   3  -3 30.0216 34.2725   1
  23   3   3-7.71788 35.8178   1
  23  -3   3-7.71875 33.3489   1
 -23  -3  -3-14.5049 36.8700   1
 -23   3  -3-22.1655 37.0363   1
  24  -3   3 422.633 63.2771   1
  24   3   3 309.239 56.2068   1
 -24  -3  -3 329.051 56.8668   1
 -24   3  -3 287.892 55.3616   1
  26   4  -3 151.087 48.5159   1
 -26  -4   3 144.254 49.8010   1
  25   4  -3 32.1825 36.0792   1
 -25  -4   3 7.77671 39.5405   1
  24   4  -3-8.26260 42.0047   1
  24  -4  -3 8.21661 36.1759   1
 -24  -4   3 61.4292 44.6024   1
 -24   4   3-7.78497 39.0236   1
  23   4  -3 264.394 58.4807   1
  23  -4  -3 275.005 56.0569   1
 -23  -4   3 357.655 59.5425   1
 -23   4   3 200.449 53.5486   1
  22   4  -3 482.462 67.8082   1
 -22  -4   3 638.710 75.5598   1
  21   4  -3 8.07016 39.4601   1
  21  -4  -3 70.7150 37.8478   1
 -21  -4   3 171.008 49.8640   1
 -21   4   3 105.301 39.9762   1
  20   4  -3 206.236 52.5469   1
  20  -4  -3 169.057 47.0438   1
 -20  -4   3 194.694 50.3273   1
 -20   4   3 125.467 43.4638   1
  19   4  -3 53.8162 39.1360   1
  19  -4  -3 96.8069 39.9555   1
 -19  -4   3 15.4657 37.6926   1
 -19   4   3 28.5673 37.3570   1
  18   4  -3 1663.71 123.933   1
  18  -4  -3 1672.17 121.417   1
 -18  -4   3 1758.79 126.443   1
 -18   4   3 1613.22 118.975   1
  17  -4  -3 220.428 46.6087   1
 -17   4   3 382.056 52.4207   1
  16   4  -3 4182.61 226.205   1
  16  -4  -3 3902.99 220.845   1
 -16  -4   3 4365.31 233.480   1
 -16   4   3 3769.97 218.320   1
  15  -4  -3 5102.60 272.961   1
 -15  -4   3 5426.51 279.972   1
 -15   4   3 5358.53 272.767   1
  14   4  -3 2179.79 146.190   1
 -14  -4   3 2482.91 148.087   1
  13   4  -3 20946.8 953.032   1
 -13   4   3 21905.2 946.553   1
 -13  -4   3 20508.8 949.736   1
  13  -4  -3 21411.6 946.937   1
 -12   4   3 12512.5 559.239   1
  12  -4  -3 11841.4 559.020   1
  11   4  -3 5223.90 261.488   1
  11  -4  -3 5114.16 255.277   1
 -11  -4   3 4694.32 256.515   1
 -11   4   3 5339.52 253.577   1
  10  -4  -3 723.798 61.9373   1
 -10  -4   3 759.727 67.7976   1
 -10   4   3 783.055 62.4574   1
  10   4  -3 931.924 72.2293   1
   9  -4  -3 34956.9 1452.48   1
  -9  -4   3 33907.4 1459.03   1
  -9   4   3 33701.7 1450.56   1
   9   4  -3 30841.0 1456.32   1
   8  -4  -3 33668.6 1485.43   1
  -8  -4   3 33457.3 1492.47   1
   8   4  -3 34401.3 1494.26   1
  -8   4   3 35519.2 1485.22   1
  -7  -4   3 40534.4 1725.24   1
   7   4  -3 39055.2 1723.01   1
  -6  -4   3 2745.06 145.217   1
   6  -4  -3 2729.93 138.324   1
   6   4  -3 2472.37 142.904   1
  -6   4   3 2742.91 136.231   1
  -5  -4   3 52439.6 2477.85   1
  -5   4   3 58147.0 2467.14   1
   5   4  -3 58800.0 2477.43   1
   5  -4  -3 60025.7 2469.14   1
   4  -4  -3 1022.94 66.3217   1
   4   4  -3 1199.35 74.8830   1
  -4   4   3 1145.70 65.4819   1
  -4  -4   3 1198.65 75.4611   1
   3  -4  -3 10692.3 493.251   1
  -3   4   3 11730.6 494.767   1
  -2   4   3 41492.4 1872.22   1
   2  -4  -3 46277.9 1875.25   1
  -1   4   3 2118.42 108.167   1
   1  -4  -3 2025.24 108.121   1
   0   4  -3 74907.8 2904.35   1
   0   4   3 70501.6 2897.85   1
   0  -4  -3 65945.9 2896.72   1
   1  -4   3 215898. 9157.00   1
  -1   4  -3 214262. 9157.91   1
   2  -4   3 14113.6 609.619   1
  -2   4  -3 13636.2 607.390   1
  -2  -4  -3 12369.2 603.882   1
   2   4   3 14331.9 607.164   1
   3  -4   3 5151.57 261.485   1
  -3   4  -3 5458.93 262.027   1
  -3  -4  -3 5479.21 260.311   1
   3   4   3 5460.37 261.614   1
   4  -4   3 2369.01 132.448   1
  -4  -4  -3 2260.55 130.035   1
  -4   4  -3 2270.43 129.809   1
   4   4   3 2268.29 130.905   1
  -5   4  -3 314.128 41.4053   1
  -5  -4  -3 243.524 38.7057   1
   5  -4   3 256.561 41.1406   1
   5   4   3 308.836 42.8736   1
  -6   4  -3 257.410 37.5850   1
   6   4   3 183.463 36.8668   1
  -6  -4  -3 245.528 40.6855   1
   6  -4   3 220.281 36.5083   1
   7  -4   3 82503.4 3437.90   1
   7   4   3 76333.0 3436.70   1
  -7  -4  -3 78045.1 3433.82   1
  -7   4  -3 82539.1 3434.14   1
  -8   4  -3 2314.86 141.924   1
   8  -4   3 2426.45 146.347   1
  -9   4  -3 56608.7 2328.95   1
   9  -4   3 57693.6 2333.34   1
  -9  -4  -3 51411.7 2330.96   1
   9   4   3 49549.6 2325.83   1
 -10   4  -3 3858.99 209.504   1
  10  -4   3 3813.49 210.236   1
  10   4   3 3362.71 203.686   1
 -11   4  -3 11731.2 486.194   1
  11  -4   3 11852.1 489.195   1
 -11  -4  -3 8047.23 474.377   1
  11   4   3 9344.10 478.158   1
 -12   4  -3 4973.24 264.526   1
  12  -4   3 4806.52 264.265   1
 -12  -4  -3 5243.62 272.531   1
  12   4   3 5040.05 268.271   1
 -13   4  -3 209.742 46.6733   1
  13  -4   3 148.212 41.9384   1
 -13  -4  -3 159.493 46.4245   1
  13   4   3 94.0402 44.6742   1
 -14   4  -3 774.617 79.2451   1
  14  -4   3 938.937 85.3769   1
 -14  -4  -3 752.891 80.9971   1
  14   4   3 938.391 88.2824   1
 -15   4  -3 10711.3 508.291   1
  15  -4   3 10712.9 511.434   1
 -15  -4  -3 10124.8 508.195   1
  15   4   3 10671.0 512.090   1
 -16   4  -3 36.5865 35.1488   1
  16  -4   3 91.5949 39.9338   1
 -16  -4  -3 53.0013 38.0242   1
  16   4   3 47.1781 40.5904   1
  17  -4   3 3894.02 226.835   1
 -18   4  -3 383.241 59.3536   1
  18  -4   3 510.197 65.2426   1
 -18  -4  -3 381.276 59.4157   1
  18   4   3 414.082 63.7097   1
 -19   4  -3-15.0813 31.3069   1
  19  -4   3-7.88904 34.0890   1
 -19  -4  -3-14.9765 38.5974   1
  19   4   3-40.5310 38.8569   1
 -20  -4  -3 474.197 65.7001   1
  20   4   3 483.218 66.0976   1
  21  -4   3 244.737 52.9455   1
 -21   4  -3 300.806 56.2443   1
 -21  -4  -3 229.929 51.4668   1
 -22   4  -3 74.5095 41.0481   1
  22  -4   3 47.2231 40.6993   1
 -22  -4  -3 126.674 44.7657   1
  22   4   3 54.8150 41.5675   1
 -23   4  -3 44.0871 35.8610   1
  23  -4   3 78.1367 35.7493   1
 -23  -4  -3 71.8975 41.8450   1
  23   4   3 62.0560 40.5997   1
 -24   4  -3 14.4345 36.1771   1
  24  -4   3-22.9586 31.0977   1
 -24  -4  -3 6.96413 37.3182   1
  24   4   3 60.4590 42.9528   1
 -26  -5   3-15.0672 43.2886   1
  26   5  -3 31.4900 43.2246   1
 -25  -5   3 500.909 70.1355   1
  25   5  -3 517.523 72.1528   1
 -24  -5   3 220.557 48.7767   1
  24   5  -3 245.117 53.6178   1
 -23   5   3 360.652 64.5647   1
  23  -5  -3 437.400 68.0595   1
 -23  -5   3 495.196 68.3386   1
  23   5  -3 416.543 65.2405   1
 -22   5   3-7.72308 37.6070   1
  22  -5  -3 106.026 47.3863   1
 -22  -5   3 31.9437 41.1725   1
  22   5  -3 8.09331 35.6497   1
 -21   5   3 370.361 58.2849   1
  21  -5  -3 232.518 54.4726   1
 -21  -5   3 387.524 61.9283   1
  21   5  -3 338.803 56.4617   1
 -20   5   3 44.3362 38.0836   1
  20  -5  -3-15.6761 33.2063   1
 -19   5   3 251.171 49.4777   1
  19   5  -3 282.261 51.6848   1
  19  -5  -3 405.091 59.2511   1
 -19  -5   3 272.493 50.4886   1
 -18   5   3 1672.85 117.492   1
  18  -5  -3 1663.42 119.487   1
  18   5  -3 1280.42 110.654   1
 -18  -5   3 1525.71 118.085   1
  17  -5  -3 3194.43 196.881   1
 -17   5   3 3633.78 200.492   1
  17   5  -3 3459.21 199.006   1
 -16   5   3 19.2061 31.6433   1
  16  -5  -3 33.9812 29.3777   1
 -16  -5   3-7.16719 38.8942   1
  16   5  -3 50.8453 35.8974   1
 -15  -5   3 3029.53 184.882   1
 -15   5   3 3041.01 181.124   1
  15  -5  -3 3498.27 188.736   1
  15   5  -3 3196.76 191.687   1
  14  -5  -3 11766.0 501.349   1
  14   5  -3 11296.8 505.893   1
 -14   5   3 11101.2 496.183   1
  13  -5  -3 8002.12 387.825   1
 -13  -5   3 8034.84 391.453   1
 -13   5   3 8162.49 386.921   1
  13   5  -3 7807.24 392.014   1
  12  -5  -3 4057.27 215.076   1
 -12  -5   3 4168.94 221.425   1
  12   5  -3 3724.23 218.782   1
 -12   5   3 4279.30 215.734   1
 -11   5   3 9869.85 451.649   1
  11  -5  -3 9513.80 452.530   1
  10  -5  -3 11152.9 528.500   1
 -10  -5   3 11274.1 536.326   1
 -10   5   3 11070.0 526.955   1
   9  -5  -3 1927.12 114.280   1
  -9  -5   3 1905.57 118.668   1
  -9   5   3 1811.33 111.722   1
   9   5  -3 2106.57 124.106   1
   8  -5  -3 87964.1 3553.10   1
  -8  -5   3 76714.3 3557.48   1
  -8   5   3 82818.6 3549.42   1
   8   5  -3 83364.1 3560.79   1
   7  -5  -3 2911.40 147.264   1
  -7   5   3 2789.48 144.419   1
   7   5  -3 2399.69 149.215   1
  -7  -5   3 2874.94 154.739   1
   6   5  -3 168.138 40.4777   1
  -6  -5   3 361.023 43.5225   1
   5   5  -3 575.447 52.2717   1
  -5  -5   3 613.653 54.4488   1
  -4  -5   3 28547.0 1288.04   1
   4   5  -3 27850.8 1286.97   1
  -4   5   3 32496.0 1281.56   1
   4  -5  -3 28955.7 1279.72   1
  -3  -5   3 1488.31 97.4251   1
   3   5  -3 1751.22 100.896   1
  -3   5   3 1740.16 94.3816   1
   3  -5  -3 1702.54 94.6488   1
   2  -5  -3 185501. 7979.27   1
  -2   5   3 185846. 7979.53   1
   2   5  -3 191762. 7987.18   1
  -2  -5   3 187763. 7987.82   1
   1   5  -3 39680.6 1726.67   1
  -1  -5   3 40257.5 1731.28   1
   0  -5  -3 138978. 6293.22   1
   0   5  -3 148639. 6298.83   1
   0   5   3 154333. 6295.47   1
   0  -5   3 149809. 6300.44   1
   1  -5   3 30169.9 1425.48   1
   1   5   3 34053.9 1420.05   1
  -1   5  -3 29199.1 1424.14   1
   2  -5   3 3014.66 158.288   1
  -2   5  -3 2934.07 156.372   1
  -2  -5  -3 2735.84 152.771   1
   2   5   3 2901.04 155.485   1
   3  -5   3 2103.29 121.611   1
  -3   5  -3 2037.17 119.641   1
  -3  -5  -3 2049.83 118.154   1
   3   5   3 1891.80 117.049   1
   4  -5   3 205.153 43.5328   1
  -4   5  -3 202.816 42.5093   1
  -4  -5  -3 263.545 39.3923   1
   4   5   3 336.815 43.7866   1
   5  -5   3 312.484 42.0853   1
  -5   5  -3 335.076 42.9120   1
  -5  -5  -3 371.472 43.6290   1
   5   5   3 311.474 44.7956   1
   6  -5   3 100191. 3995.86   1
  -6   5  -3 83873.3 3988.86   1
   6   5   3 95134.5 3994.88   1
  -6  -5  -3 94125.1 3992.40   1
  -7  -5  -3 237.881 40.6336   1
  -7   5  -3 202.622 39.0785   1
   7   5   3 309.155 43.7047   1
   7  -5   3 182.569 40.4529   1
  -8  -5  -3 28540.3 1283.89   1
   8   5   3 29648.1 1287.24   1
   9   5   3 520.456 61.7010   1
  -9  -5  -3 309.562 47.3288   1
   9  -5   3 420.663 53.7829   1
  -9   5  -3 391.405 52.0237   1
  10  -5   3 15658.5 730.613   1
  10   5   3 15064.5 731.905   1
 -10   5  -3 16730.4 731.291   1
 -10  -5  -3 16364.9 733.287   1
  11  -5   3 4275.11 225.453   1
  11   5   3 3861.86 219.624   1
 -11   5  -3 3982.85 219.268   1
 -11  -5  -3 3776.94 222.086   1
  12  -5   3 5208.47 269.227   1
  12   5   3 4669.28 265.729   1
 -12  -5  -3 5312.17 274.805   1
 -12   5  -3 4954.52 264.724   1
 -13   5  -3 68.3004 33.0529   1
 -13  -5  -3 36.6108 38.5142   1
  13   5   3 103.785 42.3799   1
 -14   5  -3 140.430 42.1480   1
  14  -5   3 67.2281 41.5841   1
 -14  -5  -3 30.3569 26.6443   1
  14   5   3 45.4302 35.2365   1
 -15  -5  -3 1516.09 115.712   1
 -15   5  -3 1595.90 115.460   1
  15   5   3 1336.66 110.888   1
  16   5   3 3066.81 186.496   1
 -16  -5  -3 3277.43 188.747   1
  17   5   3 1350.98 112.030   1
 -17  -5  -3 1489.60 114.675   1
  18  -5   3 2567.90 172.678   1
  18   5   3 2590.77 172.449   1
 -18  -5  -3 2934.26 174.689   1
 -18   5  -3 2780.28 171.515   1
 -19   5  -3 30.2611 34.0913   1
  19  -5   3 136.427 42.5999   1
 -19  -5  -3 68.0923 39.6640   1
  19   5   3 97.1269 43.5066   1
  20   5   3 1487.04 116.079   1
 -20  -5  -3 1198.86 107.448   1
  20  -5   3 1324.42 111.035   1
  21  -5   3 511.256 67.9254   1
  21   5   3 659.761 76.9716   1
 -21  -5  -3 732.504 77.0298   1
 -21   5  -3 652.491 74.5298   1
 -22   5  -3 22.5506 38.7445   1
  22  -5   3-15.8193 42.3881   1
 -22  -5  -3 22.5419 39.2492   1
  22   5   3 31.1069 29.4745   1
 -23   5  -3 59.2893 40.7801   1
  23  -5   3 62.2281 37.9523   1
 -23  -5  -3 123.789 46.2437   1
  23   5   3 7.62335 40.9361   1
 -24   5  -3-7.27011 43.1194   1
  24  -5   3 37.6364 41.8224   1
  26   6  -3 165.128 48.8875   1
 -26  -6   3 254.431 54.4512   1
  25   6  -3-7.99814 42.3690   1
 -25  -6   3 104.744 50.7521   1
  24   6  -3 767.845 81.6517   1
 -24  -6   3 621.831 74.4858   1
  23   6  -3 355.164 62.0130   1
 -23   6   3 337.590 58.5442   1
 -23  -6   3 302.454 57.3574   1
  22  -6  -3 1520.95 113.311   1
 -22  -6   3 1314.27 108.058   1
 -22   6   3 1251.30 107.057   1
 -21   6   3 374.869 59.9787   1
  21  -6  -3 363.766 60.0260   1
 -21  -6   3 337.686 58.2393   1
  21   6  -3 376.267 60.7193   1
  20   6  -3 1220.39 101.790   1
  20  -6  -3 1014.71 94.2168   1
 -20  -6   3 904.554 91.9165   1
 -20   6   3 1101.58 96.5524   1
  19   6  -3 706.917 77.3896   1
 -19  -6   3 755.511 82.0487   1
 -19   6   3 730.628 76.0749   1
  19  -6  -3 664.569 76.1093   1
 -18  -6   3 24.2550 31.5483   1
  18   6  -3 123.353 38.0267   1
 -17  -6   3 976.098 90.6454   1
 -17   6   3 944.504 86.3598   1
  17  -6  -3 1070.72 90.5660   1
  17   6  -3 944.248 91.7910   1
 -16   6   3 7255.92 366.136   1
  16  -6  -3 7325.70 369.457   1
 -16  -6   3 7558.29 372.197   1
 -15  -6   3 4567.12 249.985   1
  15  -6  -3 4805.86 251.053   1
  15   6  -3 4394.70 251.844   1
 -15   6   3 4769.21 248.361   1
  14  -6  -3 2248.81 144.884   1
 -14   6   3 2285.52 143.904   1
  14   6  -3 2410.86 151.689   1
 -14  -6   3 2328.41 148.506   1
  13   6  -3 720.929 71.8314   1
 -13  -6   3 623.775 67.4538   1
  12  -6  -3 401.324 48.9485   1
 -12   6   3 431.952 50.8746   1
  12   6  -3 423.830 55.8336   1
 -12  -6   3 482.272 57.3720   1
  11  -6  -3 265.730 41.0979   1
 -11   6   3 260.771 39.6603   1
  11   6  -3 198.627 40.9465   1
 -11  -6   3 347.019 46.0787   1
  10  -6  -3 20668.0 910.892   1
 -10   6   3 22005.2 911.850   1
  10   6  -3 18680.9 913.155   1
 -10  -6   3 20365.2 918.851   1
   9  -6  -3 21086.0 924.915   1
  -9   6   3 20284.5 920.693   1
   9   6  -3 19926.8 929.599   1
  -9  -6   3 22037.6 932.138   1
  -8  -6   3 65.4722 25.8066   1
   8  -6  -3 42.8812 22.1801   1
   8   6  -3 31.2718 21.7157   1
  -7   6   3 7075.82 307.689   1
   7  -6  -3 6254.80 305.753   1
  -7  -6   3 5966.62 315.873   1
   7   6  -3 6240.52 313.319   1
   6  -6  -3 1238.64 84.2524   1
   6   6  -3 1172.68 88.0389   1
  -6  -6   3 1500.40 94.3692   1
  -6   6   3 1286.17 82.7391   1
   5  -6  -3 35544.6 1455.40   1
   5   6  -3 31993.8 1458.49   1
  -5  -6   3 33948.3 1460.36   1
  -5   6   3 32498.8 1448.55   1
   4   6  -3 8251.32 421.889   1
  -4  -6   3 8973.33 423.519   1
  -4   6   3 8962.50 415.978   1
   3  -6  -3 68867.7 2758.93   1
   3   6  -3 66229.2 2765.26   1
  -3  -6   3 70046.9 2767.03   1
  -2   6   3 18360.1 794.962   1
   2  -6  -3 18079.3 795.707   1
   2   6  -3 19683.0 804.378   1
  -1  -6   3 26277.8 1138.30   1
  -1   6   3 24219.6 1129.84   1
   1  -6  -3 25211.9 1131.57   1
   0  -6   3 87332.9 3576.37   1
   0   6   3 78451.1 3565.13   1
   0  -6  -3 91230.1 3570.86   1
   0   6  -3 77699.0 3569.93   1
   1  -6   3 137336. 5975.80   1
  -1   6  -3 141901. 5973.14   1
  -1  -6  -3 147384. 5970.60   1
   1   6   3 132381. 5971.55   1
   2  -6   3 9681.92 467.262   1
   2   6   3 10396.8 463.733   1
  -2  -6  -3 10749.8 467.575   1
  -2   6  -3 9366.86 463.992   1
   3   6   3 5673.52 284.938   1
  -3  -6  -3 5817.40 283.187   1
  -3   6  -3 5632.81 282.301   1
   3  -6   3 5831.64 284.023   1
   4   6   3 213.362 36.6095   1
  -4  -6  -3 186.929 36.3061   1
  -4   6  -3 113.144 29.7315   1
   4  -6   3 176.404 34.4992   1
   5   6   3 134.172 34.6579   1
  -5  -6  -3 136.853 34.8699   1
  -5   6  -3 83.3722 31.8855   1
   5  -6   3 99.2829 34.6688   1
   6   6   3 298.413 47.3764   1
  -6  -6  -3 313.742 45.4619   1
  -6   6  -3 367.637 47.6577   1
   6  -6   3 341.225 46.5818   1
  -7  -6  -3 41903.9 1854.09   1
   7   6   3 43275.5 1857.98   1
   8   6   3 152.436 41.8829   1
  -8  -6  -3 77.1422 33.2211   1
  -8   6  -3 101.528 33.4318   1
   8  -6   3 72.6200 33.8697   1
   9   6   3 8742.77 429.573   1
   9  -6   3 8602.67 426.097   1
  -9   6  -3 9004.06 426.765   1
  -9  -6  -3 8973.29 426.554   1
  10  -6   3 13268.6 628.933   1
  10   6   3 14418.3 637.217   1
 -10  -6  -3 13291.7 629.052   1
 -10   6  -3 13324.3 628.163   1
  11  -6   3 3232.14 191.776   1
  11   6   3 3313.98 198.271   1
 -11   6  -3 3540.92 195.070   1
 -11  -6  -3 3088.36 190.772   1
  12  -6   3 834.848 80.4307   1
 -12   6  -3 895.999 81.6773   1
  13   6   3 67.7970 31.8012   1
  13  -6   3 101.264 38.5499   1
 -13  -6  -3 170.484 46.8783   1
 -13   6  -3 126.059 37.3430   1
  14   6   3 1726.12 129.868   1
 -14  -6  -3 2078.05 138.741   1
 -14   6  -3 1793.64 127.559   1
 -15  -6  -3 1863.32 128.367   1
  15  -6   3 1669.38 123.870   1
 -16   6  -3 2177.94 148.160   1
  16  -6   3 2332.94 152.256   1
  17  -6   3 7203.91 358.030   1
  17   6   3 6433.97 354.561   1
 -17  -6  -3 6979.52 357.292   1
 -17   6  -3 6887.87 352.771   1
  18  -6   3 814.485 83.0975   1
  18   6   3 632.732 78.9285   1
 -18  -6  -3 639.485 78.2662   1
 -18   6  -3 878.048 86.4084   1
  19  -6   3 828.796 82.2160   1
  19   6   3 661.137 77.3762   1
 -19   6  -3 642.941 74.6242   1
 -19  -6  -3 730.177 80.8748   1
 -20  -6  -3 30.1343 38.4370   1
  20  -6   3 125.783 47.2104   1
 -20   6  -3 99.3515 47.2519   1
  20   6   3 64.1913 43.6528   1
 -21  -6  -3 587.987 74.2665   1
  21  -6   3 617.136 77.7581   1
 -21   6  -3 696.421 78.3215   1
  21   6   3 678.549 80.1138   1
  22  -6   3-7.72443 42.4507   1
 -22  -6  -3 65.3404 42.2072   1
 -22   6  -3 67.1299 45.1653   1
 -23  -6  -3 414.174 56.9165   1
  23   6   3 317.153 55.0344   1
  24  -6   3 74.4956 41.0851   1
 -24   6  -3 107.777 44.8998   1
 -26  -7   3 79.6103 47.9224   1
  26   7  -3 7.73542 38.8131   1
 -25  -7   3 606.503 72.9570   1
  25   7  -3 599.112 75.4644   1
 -24  -7   3 70.4684 41.9862   1
  24   7  -3 7.94089 37.4939   1
 -23  -7   3 244.893 57.3796   1
  23   7  -3 144.546 46.8670   1
  22   7  -3-16.0044 33.8994   1
 -22  -7   3 32.1457 36.0289   1
 -22   7   3 7.97597 39.4029   1
  22  -7  -3 16.2072 38.8382   1
 -21  -7   3 1095.26 97.0627   1
  21   7  -3 1076.15 99.6380   1
  20   7  -3 1570.08 124.564   1
 -20  -7   3 1809.31 131.942   1
 -20   7   3 2009.50 134.883   1
  20  -7  -3 1583.24 125.499   1
  19   7  -3 1382.01 110.161   1
 -19  -7   3 1249.96 110.952   1
 -19   7   3 1435.31 112.029   1
  19  -7  -3 1512.91 114.680   1
  18   7  -3 3300.28 196.300   1
  18  -7  -3 2915.65 190.001   1
 -18  -7   3 3286.31 197.105   1
 -18   7   3 3294.75 195.067   1
  17   7  -3 190.188 46.7895   1
 -17   7   3 256.608 51.5755   1
  17  -7  -3 201.770 48.4184   1
 -17  -7   3 162.661 42.3939   1
  16   7  -3 15.4599 36.4642   1
 -16   7   3 13.7894 31.4582   1
  16  -7  -3 13.8591 29.9374   1
 -16  -7   3-7.22000 35.6688   1
  15   7  -3 7769.67 385.646   1
 -15   7   3 7852.61 380.670   1
  15  -7  -3 7475.75 377.831   1
 -15  -7   3 7280.44 377.428   1
 -14   7   3 1331.87 96.9767   1
  14  -7  -3 1285.96 97.7127   1
 -14  -7   3 1269.74 99.9274   1
  13   7  -3 1602.10 120.809   1
 -13   7   3 1823.17 119.803   1
 -13  -7   3 1924.23 126.158   1
  13  -7  -3 1630.08 117.250   1
 -12  -7   3 1499.14 108.663   1
  12   7  -3 1353.63 106.087   1
  11   7  -3 5697.28 288.471   1
 -11   7   3 5348.53 280.040   1
  11  -7  -3 5651.48 285.211   1
 -11  -7   3 5612.91 288.624   1
  10   7  -3 7682.91 366.255   1
 -10   7   3 7553.98 354.496   1
  10  -7  -3 6718.01 352.842   1
 -10  -7   3 7453.30 361.039   1
   9   7  -3 6246.30 319.257   1
   9  -7  -3 6313.27 309.862   1
  -9  -7   3 6076.45 318.213   1
  -9   7   3 6525.35 309.745   1
  -8   7   3 25198.5 1121.18   1
   8  -7  -3 25730.2 1123.07   1
   7  -7  -3 2022.53 127.780   1
  -7  -7   3 2379.08 135.849   1
   7   7  -3 2202.24 136.150   1
   6  -7  -3 17109.7 768.295   1
   6   7  -3 17591.6 773.884   1
  -6  -7   3 17446.3 774.908   1
  -6   7   3 16721.5 763.385   1
   5   7  -3 43180.5 1879.15   1
  -5  -7   3 42896.5 1879.13   1
  -5   7   3 43480.9 1870.37   1
   4  -7  -3 26959.7 1165.30   1
   4   7  -3 26995.6 1172.16   1
  -4  -7   3 26497.4 1172.66   1
  -4   7   3 25966.4 1163.09   1
   3   7  -3 7241.69 360.104   1
   3  -7  -3 7995.43 358.235   1
  -3  -7   3 6980.44 362.514   1
  -3   7   3 7913.54 356.170   1
  -2  -7   3 13062.7 581.896   1
  -2   7   3 12433.3 574.203   1
   2  -7  -3 11814.4 573.088   1
   2   7  -3 13936.6 584.064   1
  -1  -7   3 36403.3 1638.32   1
  -1   7   3 38533.1 1635.25   1
   1  -7  -3 37195.2 1634.34   1
   1   7  -3 38516.2 1641.31   1
   0  -7   3 13282.7 602.230   1
   0   7   3 13294.5 598.239   1
   0  -7  -3 12969.0 597.766   1
   0   7  -3 13300.5 602.077   1
   1  -7   3 36562.9 1532.96   1
   1   7   3 34538.2 1529.83   1
  -1  -7  -3 34118.3 1527.26   1
  -1   7  -3 35080.2 1527.70   1
   2  -7   3 30868.7 1291.59   1
  -2   7  -3 29598.2 1287.53   1
  -2  -7  -3 30284.5 1287.56   1
   2   7   3 26977.6 1281.77   1
   3  -7   3 2308.23 139.672   1
   3   7   3 2480.40 139.000   1
  -3  -7  -3 2210.95 136.142   1
  -3   7  -3 2195.89 137.325   1
  -4  -7  -3 33311.9 1459.05   1
  -4   7  -3 30352.1 1455.56   1
   4  -7   3 33442.8 1461.36   1
   6   7   3 29647.8 1288.13   1
  -6  -7  -3 30693.3 1288.49   1
  -6   7  -3 28772.0 1285.09   1
   6  -7   3 27362.9 1285.95   1
   7   7   3 8107.40 376.246   1
  -7  -7  -3 6977.23 368.818   1
  -7   7  -3 7558.60 370.651   1
   7  -7   3 7794.75 374.785   1
   8   7   3 2259.71 145.075   1
  -8  -7  -3 2241.25 142.828   1
  -8   7  -3 2177.25 142.048   1
   8  -7   3 2384.33 146.985   1
   9   7   3 2634.03 158.231   1
  -9  -7  -3 2220.22 149.623   1
  -9   7  -3 2399.77 151.891   1
   9  -7   3 2461.97 153.938   1
  10   7   3 1261.68 98.4928   1
  10  -7   3 1186.85 96.1970   1
 -10  -7  -3 1025.50 93.5327   1
 -10   7  -3 1255.29 97.2225   1
 -11   7  -3 4018.98 216.969   1
  11  -7   3 3520.26 210.691   1
 -12  -7  -3 4807.28 260.418   1
  12   7   3 4819.54 265.542   1
  13   7   3 3286.14 208.379   1
 -13   7  -3 3622.72 211.619   1
  14  -7   3 3766.62 216.702   1
  14   7   3 3313.44 206.755   1
 -14   7  -3 3656.08 212.814   1
 -14  -7  -3 4120.41 225.053   1
  15  -7   3 61.8058 41.3966   1
 -15   7  -3-7.43751 36.7422   1
  15   7   3-15.6489 29.6465   1
 -15  -7  -3 7.87129 27.4965   1
  16   7   3 2363.80 161.212   1
 -16  -7  -3 2555.58 164.873   1
  17   7   3 667.053 78.5186   1
  17  -7   3 656.319 78.5217   1
 -17   7  -3 814.609 85.0772   1
 -17  -7  -3 725.466 79.3571   1
 -18  -7  -3 94.9378 38.7603   1
  18  -7   3 111.055 48.6659   1
  18   7   3 55.8309 35.3925   1
 -18   7  -3 198.692 54.7350   1
 -19  -7  -3-31.3943 31.1999   1
  19   7   3-7.98225 29.4898   1
  20   7   3 730.502 77.2210   1
 -20  -7  -3 611.969 73.9568   1
 -20   7  -3 748.845 81.9561   1
  20  -7   3 666.285 78.0250   1
 -21  -7  -3 22.1947 38.1308   1
  21   7   3 7.86369 35.2584   1
 -22   7  -3 1203.94 103.206   1
  22  -7   3 1294.55 106.324   1
  23   7   3 325.434 52.8240   1
 -23   7  -3 245.160 57.3474   1
  23  -7   3 302.657 55.4685   1
 -25  -8   3 144.267 46.6715   1
  25   8  -3 92.3210 45.4487   1
 -24  -8   3 223.962 55.0042   1
  24   8  -3 282.616 58.2054   1
 -22  -8   3 7.96020 43.1819   1
  22   8  -3-8.01100 40.1520   1
  21   8  -3-23.9455 38.2563   1
 -21  -8   3-8.03302 39.6864   1
 -21   8   3-23.7980 39.1906   1
  21  -8  -3 8.24765 37.6319   1
  20   8  -3 1701.72 125.771   1
  20  -8  -3 1852.45 133.878   1
 -20  -8   3 1910.08 139.694   1
 -20   8   3 1671.95 129.030   1
  19  -8  -3 207.434 48.2987   1
  19   8  -3 175.820 50.6930   1
 -19  -8   3 197.077 52.1981   1
 -19   8   3 84.4756 43.2280   1
  18  -8  -3 685.855 75.9919   1
  18   8  -3 635.606 76.5282   1
 -18   8   3 684.502 75.8883   1
  17  -8  -3 3763.50 222.127   1
 -17  -8   3 3703.73 219.785   1
 -17   8   3 4083.26 223.240   1
  16   8  -3 1494.99 114.548   1
 -16   8   3 1371.04 108.757   1
  16  -8  -3 1380.07 110.456   1
 -16  -8   3 1482.46 113.717   1
  15   8  -3 2054.02 144.842   1
 -15   8   3 2125.46 142.216   1
  15  -8  -3 2185.90 144.609   1
 -15  -8   3 2198.78 144.677   1
  14   8  -3 829.125 82.2851   1
 -14   8   3 819.888 78.3052   1
  14  -8  -3 832.322 82.4401   1
 -14  -8   3 897.481 83.0160   1
  13   8  -3 589.934 69.2829   1
 -13   8   3 563.010 63.3241   1
  13  -8  -3 598.044 65.4523   1
 -13  -8   3 641.300 70.3745   1
  12   8  -3 118.788 38.5504   1
 -12   8   3 280.308 45.8390   1
 -12  -8   3 221.147 46.2725   1
  12  -8  -3 255.447 42.8911   1
 -11  -8   3 2754.76 166.925   1
  11   8  -3 2681.57 165.545   1
  10   8  -3 17449.9 800.057   1
 -10  -8   3 17610.0 798.436   1
  10  -8  -3 16536.4 790.539   1
 -10   8   3 18647.3 794.175   1
   9   8  -3 15575.2 782.813   1
  -9  -8   3 18210.4 792.174   1
  -9   8   3 17556.9 780.431   1
   9  -8  -3 18108.6 784.354   1
  -8   8   3 421.038 48.6503   1
   8   8  -3 271.071 43.7530   1
  -8  -8   3 357.897 49.0563   1
   8  -8  -3 455.009 51.1146   1
  -7   8   3 44662.7 1901.03   1
   7   8  -3 45058.2 1910.85   1
  -7  -8   3 42220.3 1907.23   1
   7  -8  -3 43265.9 1901.84   1
   6   8  -3 12173.6 555.362   1
  -6  -8   3 12026.3 557.021   1
   6  -8  -3 11699.6 548.975   1
  -5   8   3 16696.5 730.074   1
   5  -8  -3 15744.1 726.869   1
  -4   8   3 8096.10 394.739   1
   4   8  -3 8261.97 402.385   1
  -4  -8   3 9005.99 407.372   1
  -3   8   3 17212.0 806.657   1
   3  -8  -3 17065.9 807.641   1
  -3  -8   3 18546.9 816.360   1
  -2   8   3 70.3834 26.4324   1
   2   8  -3 52.7658 30.3745   1
  -2  -8   3 16.2544 29.4489   1
   2  -8  -3 29.1854 23.3836   1
   1   8  -3 53414.9 2288.52   1
  -1   8   3 55150.7 2284.49   1
   1  -8  -3 51267.8 2283.19   1
  -1  -8   3 51478.0 2288.05   1
   0   8  -3 23892.3 1050.77   1
   0   8   3 23251.8 1046.14   1
   0  -8  -3 24170.2 1048.57   1
   0  -8   3 23374.8 1051.29   1
  -1   8  -3 4004.39 209.746   1
  -1  -8  -3 3705.61 205.824   1
   1   8   3 3886.62 207.032   1
   1  -8   3 4093.95 212.376   1
   2   8   3 9503.66 454.573   1
  -2  -8  -3 9895.42 457.499   1
   3   8   3 10477.1 489.998   1
  -3  -8  -3 10408.0 492.683   1
  -4   8  -3 5316.48 280.745   1
   4  -8   3 5813.32 286.311   1
   5  -8   3 34135.3 1523.81   1
  -5   8  -3 34760.6 1520.50   1
   5   8   3 34128.9 1522.08   1
  -5  -8  -3 35450.7 1520.87   1
   6  -8   3 3864.93 211.202   1
  -6   8  -3 3451.98 206.911   1
   6   8   3 3902.47 210.854   1
  -6  -8  -3 3956.03 211.657   1
   7  -8   3 28712.2 1236.68   1
  -7   8  -3 26837.8 1232.89   1
   7   8   3 27617.6 1235.36   1
  -7  -8  -3 28099.6 1235.51   1
   8  -8   3 3781.96 210.437   1
  -8   8  -3 3403.94 203.445   1
   8   8   3 3878.10 210.036   1
  -8  -8  -3 3531.60 204.392   1
   9  -8   3 2673.59 169.509   1
  -9   8  -3 2848.58 171.069   1
   9   8   3 2602.48 167.578   1
  -9  -8  -3 2891.96 170.411   1
  10  -8   3 635.457 66.1503   1
 -10   8  -3 532.356 62.3146   1
 -10  -8  -3 513.602 62.8821   1
  10   8   3 469.117 64.0884   1
 -11  -8  -3 269.870 52.7149   1
  11   8   3 280.541 54.2413   1
  12   8   3 1479.19 117.427   1
 -12  -8  -3 1477.70 113.485   1
 -12   8  -3 1590.60 117.042   1
  13   8   3 8686.44 437.900   1
 -13  -8  -3 8897.65 433.959   1
 -13   8  -3 9149.97 436.804   1
  13  -8   3 8446.94 433.935   1
  14   8   3 776.277 80.0626   1
 -14  -8  -3 798.180 81.1699   1
 -14   8  -3 718.176 77.9878   1
  14  -8   3 607.813 72.6234   1
  15   8   3 1178.63 99.6749   1
 -15  -8  -3 1307.38 112.678   1
 -15   8  -3 1103.33 99.8798   1
  15  -8   3 1080.12 98.6759   1
  16   8   3 126.803 40.4347   1
 -16  -8  -3 63.7814 33.2714   1
 -16   8  -3 61.8963 43.6181   1
  16  -8   3 70.3171 43.5434   1
  17   8   3 224.782 56.3378   1
 -17  -8  -3 214.082 53.1722   1
 -17   8  -3 163.587 46.0626   1
  17  -8   3 220.263 51.4863   1
  18   8   3 380.316 60.5228   1
 -18  -8  -3 286.352 56.0826   1
 -18   8  -3 296.922 57.8676   1
  18  -8   3 355.036 59.9084   1
  19   8   3 853.007 84.2095   1
 -19  -8  -3 720.780 79.3053   1
 -19   8  -3 834.997 85.6788   1
  19  -8   3 638.269 76.8405   1
  20   8   3 133.350 41.0720   1
 -20  -8  -3 53.9885 34.7012   1
 -20   8  -3 54.3144 39.5518   1
  20  -8   3 15.6705 34.6181   1
  21   8   3 247.834 50.5342   1
 -21  -8  -3 380.383 57.0988   1
 -21   8  -3 368.682 63.2204   1
  21  -8   3 302.414 57.3858   1
  22   8   3 182.564 51.1808   1
 -22  -8  -3 171.757 49.3347   1
 -22   8  -3 120.279 42.7691   1
  22  -8   3 161.177 46.0025   1
 -23   8  -3 279.050 53.0175   1
  25   9  -3 211.919 49.8578   1
 -25  -9   3 148.427 47.6843   1
  23   9  -3 62.6616 45.0663   1
 -23  -9   3 46.8833 45.9227   1
  22   9  -3 7.92746 36.7894   1
 -22  -9   3 15.8011 38.4539   1
  21   9  -3 7.21469 31.7637   1
 -21  -9   3 17.2803 42.6846   1
  20  -9  -3 293.151 55.4541   1
  19   9  -3 1032.45 98.7989   1
  19  -9  -3 965.732 95.7297   1
 -19  -9   3 1116.96 98.3381   1
 -19   9   3 1117.48 99.4562   1
  18   9  -3 301.594 56.8519   1
 -18  -9   3 274.625 51.3661   1
 -18   9   3 273.482 53.5368   1
  18  -9  -3 227.016 52.6738   1
  17   9  -3 1052.28 95.4417   1
 -17  -9   3 862.081 87.1728   1
 -17   9   3 989.948 88.9573   1
  17  -9  -3 882.398 90.5550   1
 -16  -9   3 3526.49 207.061   1
  16   9  -3 3527.17 210.073   1
  15   9  -3 6195.03 332.607   1
 -15  -9   3 6439.64 332.429   1
 -15   9   3 6417.58 328.847   1
  15  -9  -3 6651.42 334.152   1
  14   9  -3 1029.55 92.3035   1
 -14  -9   3 990.002 91.4158   1
 -14   9   3 978.120 88.2254   1
  14  -9  -3 1084.30 91.7925   1
  13   9  -3 446.352 59.8233   1
 -13  -9   3 488.432 61.0280   1
  13  -9  -3 576.091 66.4133   1
 -12   9   3 262.908 47.8888   1
  12  -9  -3 349.750 51.0529   1
  11   9  -3 283.223 48.7760   1
  11  -9  -3 230.673 43.4367   1
 -11   9   3 321.173 46.0380   1
 -11  -9   3 321.688 52.9563   1
 -10  -9   3 15582.6 684.871   1
  10  -9  -3 13895.7 674.513   1
 -10   9   3 14205.6 673.666   1
  10   9  -3 15412.7 684.649   1
   9   9  -3 15698.8 737.813   1
  -9  -9   3 16503.9 741.771   1
   8   9  -3 3427.84 200.246   1
  -8  -9   3 3662.96 201.916   1
  -7   9   3 697.076 62.0042   1
   7   9  -3 513.384 61.9838   1
  -7  -9   3 528.307 60.8846   1
   7  -9  -3 534.374 57.8062   1
  -6   9   3 28184.7 1161.38   1
   6   9  -3 24514.7 1162.85   1
  -6  -9   3 26294.1 1166.37   1
   6  -9  -3 25880.5 1159.61   1
  -5   9   3 449.927 52.0936   1
   5   9  -3 434.371 53.7138   1
  -5  -9   3 393.459 53.3837   1
   5  -9  -3 419.496 50.2563   1
  -4   9   3 7812.48 369.087   1
   4   9  -3 7610.64 374.122   1
  -4  -9   3 8153.08 378.859   1
   4  -9  -3 7237.33 367.053   1
  -3   9   3 20.7073 26.7008   1
   3   9  -3 34.8765 31.9340   1
  -3  -9   3 23.9576 24.8831   1
   3  -9  -3 26.4644 23.7536   1
  -2   9   3 16445.3 750.630   1
   2   9  -3 16793.0 755.327   1
  -2  -9   3 16638.0 756.279   1
   1   9  -3 1262.80 96.7551   1
  -1   9   3 1630.80 102.707   1
   1  -9  -3 1375.07 97.2499   1
  -1  -9   3 1404.89 101.240   1
   0   9  -3 8157.40 412.629   1
   0   9   3 8632.56 411.425   1
   0  -9  -3 8864.80 413.151   1
   0  -9   3 8827.52 415.257   1
  -1   9  -3 1851.63 121.191   1
   1  -9   3 1850.64 121.739   1
  -2   9  -3 6990.19 356.089   1
   2  -9   3 7653.10 362.461   1
  -3   9  -3 17.5666 26.7202   1
   3   9   3 23.7813 30.2261   1
  -3  -9  -3 6.20191 29.7274   1
   3  -9   3 6.29053 22.6168   1
   4   9   3 38337.2 1719.63   1
  -4  -9  -3 39542.3 1720.56   1
  -4   9  -3 38388.0 1717.05   1
   4  -9   3 40987.3 1723.97   1
   5  -9   3 8747.41 432.090   1
   5   9   3 9465.36 435.222   1
  -5  -9  -3 8619.43 428.922   1
   6  -9   3 1738.55 118.491   1
  -6   9  -3 1561.57 113.270   1
   6   9   3 1744.16 118.017   1
  -6  -9  -3 1456.48 111.361   1
   7  -9   3 20.4671 36.1680   1
  -7   9  -3 66.1168 36.8022   1
   7   9   3 6.89510 33.6350   1
  -7  -9  -3 122.230 38.6600   1
   8  -9   3 4979.01 262.703   1
  -8   9  -3 4923.64 260.620   1
   8   9   3 5044.49 265.235   1
  -8  -9  -3 4645.21 259.293   1
  -9   9  -3 292.562 51.3041   1
   9  -9   3 326.877 51.0070   1
 -10  -9  -3 4966.44 266.547   1
  10   9   3 4943.35 268.220   1
 -11   9  -3 437.879 61.4726   1
 -11  -9  -3 339.624 55.1288   1
  11   9   3 298.432 56.3053   1
  12   9   3 2833.96 185.615   1
  12  -9   3 3187.03 189.981   1
 -12  -9  -3 2898.49 182.054   1
 -12   9  -3 3199.43 187.767   1
  13  -9   3 118.601 45.1836   1
 -13   9  -3 104.884 38.8959   1
 -13  -9  -3 105.003 41.4506   1
  13   9   3 120.526 47.8856   1
  14   9   3 3163.09 195.221   1
  14  -9   3 2993.37 190.285   1
 -14  -9  -3 3086.78 191.569   1
 -14   9  -3 3377.71 195.119   1
  15  -9   3-16.0167 36.5375   1
 -15   9  -3-15.4181 41.8204   1
 -15  -9  -3 48.6565 39.4677   1
  15   9   3 7.80048 37.3846   1
  16   9   3 324.611 52.2464   1
 -16  -9  -3 285.015 53.3929   1
 -16   9  -3 505.628 67.6056   1
  16  -9   3 369.906 61.6533   1
  17   9   3 752.726 85.5897   1
 -17  -9  -3 1087.94 98.2865   1
 -17   9  -3 998.631 91.0112   1
  17  -9   3 815.531 84.1619   1
  18   9   3 444.621 63.1808   1
 -18  -9  -3 623.004 73.2992   1
 -18   9  -3 498.898 70.3917   1
  18  -9   3 452.372 67.0120   1
 -19   9  -3-15.5288 45.5815   1
  19  -9   3-24.1285 43.1030   1
 -20  -9  -3 45.7452 42.8613   1
  20   9   3 7.75478 43.5949   1
  21   9   3 7.59478 35.8249   1
 -21  -9  -3-7.48693 36.4376   1
 -21   9  -3 7.61531 42.7959   1
  21  -9   3 7.87932 38.9240   1
 -22   9  -3 209.522 53.7786   1
  22  -9   3 209.027 53.2166   1
 -24 -10   3 136.304 46.2217   1
  24  10  -3 150.994 44.2742   1
 -23 -10   3-15.2927 42.0049   1
  23  10  -3 85.3284 48.7576   1
 -22 -10   3 15.9929 42.3077   1
  22  10  -3-7.57931 36.8873   1
  21  10  -3 405.838 62.7791   1
 -21 -10   3 338.529 64.5673   1
  20  10  -3 24.3655 41.3037   1
 -20  10   3 54.9940 38.8298   1
 -20 -10   3 7.79562 39.0922   1
  18 -10  -3 560.272 71.5290   1
 -18 -10   3 662.621 74.0252   1
 -18  10   3 620.650 73.8477   1
  17  10  -3 864.657 88.3575   1
 -17 -10   3 778.819 82.7661   1
 -17  10   3 869.809 86.1879   1
  17 -10  -3 796.222 83.5201   1
  16  10  -3 1737.17 128.807   1
 -16 -10   3 1692.07 125.950   1
 -16  10   3 1817.71 129.079   1
  16 -10  -3 1595.46 124.566   1
  15  10  -3 449.739 64.8354   1
  15 -10  -3 390.692 58.3001   1
 -15 -10   3 444.331 64.0741   1
 -15  10   3 400.444 58.3224   1
  14 -10  -3 900.142 87.7323   1
  14  10  -3 1092.64 94.9618   1
 -14 -10   3 874.371 87.2817   1
 -14  10   3 948.158 85.8668   1
  13 -10  -3 150.538 40.9443   1
  13  10  -3 136.160 45.4535   1
 -13 -10   3 202.030 45.8594   1
 -13  10   3 207.450 50.2462   1
 -12 -10   3 7.35900 29.9302   1
  12  10  -3 43.9311 36.1950   1
  12 -10  -3 48.9649 32.4869   1
 -12  10   3 33.7396 34.3275   1
 -11 -10   3 2492.54 156.938   1
  11  10  -3 2485.14 159.454   1
 -11  10   3 2486.92 153.991   1
  11 -10  -3 2380.54 154.321   1
 -10  10   3 74.5192 35.1033   1
  10 -10  -3 104.516 35.6381   1
  -9  10   3 135.069 35.4659   1
   9  10  -3 194.204 46.2750   1
   9 -10  -3 188.733 40.6262   1
  -8  10   3 1364.72 96.1896   1
   8  10  -3 1014.08 90.5471   1
  -8 -10   3 1213.25 97.6039   1
   8 -10  -3 1066.01 89.6965   1
  -7  10   3 34275.1 1582.05   1
   7  10  -3 36897.3 1591.88   1
  -7 -10   3 37703.1 1592.13   1
   7 -10  -3 36065.2 1585.27   1
  -6  10   3 13270.6 627.728   1
   6  10  -3 13995.6 634.547   1
  -6 -10   3 14005.1 634.608   1
   6 -10  -3 13307.2 625.986   1
  -5  10   3 631.678 62.3977   1
   5  10  -3 629.779 67.5909   1
  -5 -10   3 444.849 61.0678   1
   5 -10  -3 550.335 59.9418   1
   4  10  -3 309.691 48.0772   1
  -4 -10   3 438.726 53.9092   1
   3  10  -3 7691.92 375.698   1
  -3 -10   3 7575.24 375.775   1
   2  10  -3 9026.24 436.743   1
  -2  10   3 9726.63 436.303   1
  -2 -10   3 8107.68 432.775   1
   2 -10  -3 9621.53 440.276   1
   1  10  -3 13995.0 676.518   1
  -1  10   3 15336.5 678.829   1
  -1 -10   3 15072.0 681.247   1
   0  10  -3 1084.43 85.8773   1
   0  10   3 1093.21 84.0903   1
   0 -10  -3 844.438 80.7444   1
   0 -10   3 964.144 83.2642   1
  -1  10  -3 3715.23 203.515   1
  -1 -10  -3 3417.39 200.298   1
   1 -10   3 3130.78 196.648   1
  -2  10  -3 4378.77 232.939   1
   2  10   3 4014.21 235.544   1
  -2 -10  -3 4005.56 234.816   1
   2 -10   3 4762.17 237.688   1
   3  10   3 11516.3 561.291   1
  -3 -10  -3 12811.0 569.470   1
  -3  10  -3 11381.7 560.741   1
   3 -10   3 12570.5 570.091   1
   4  10   3 8726.50 423.543   1
  -4 -10  -3 9476.02 428.581   1
   4 -10   3 9110.45 426.997   1
   5  10   3 4751.37 264.226   1
   5 -10   3 4794.99 265.469   1
  -5 -10  -3 5071.36 265.010   1
  -5  10  -3 5335.02 266.671   1
   6 -10   3 561.220 65.7705   1
   6  10   3 607.708 68.1528   1
  -6 -10  -3 655.503 68.9341   1
  -6  10  -3 658.774 71.1156   1
   7 -10   3 821.228 82.2762   1
  -7  10  -3 841.170 80.9234   1
   7  10   3 976.244 89.2425   1
  -7 -10  -3 1046.24 87.7719   1
   9 -10   3 17422.9 777.528   1
  -9  10  -3 16591.3 772.303   1
  -9 -10  -3 16292.3 772.637   1
   9  10   3 16877.1 775.136   1
 -10  10  -3 897.424 83.1828   1
  10  10   3 1010.69 88.1800   1
  11 -10   3-7.50377 32.4249   1
  11  10   3 31.3406 35.7549   1
 -11 -10  -3 29.0292 28.1862   1
  12 -10   3 576.423 72.1064   1
 -12  10  -3 625.861 74.7214   1
 -12 -10  -3 712.977 76.2038   1
  13  10   3 3762.37 226.343   1
  13 -10   3 3920.22 227.210   1
 -13 -10  -3 4030.90 224.892   1
 -13  10  -3 3918.75 225.373   1
  14 -10   3 684.289 80.6068   1
 -14  10  -3 560.729 72.2956   1
 -14 -10  -3 754.356 77.0927   1
  14  10   3 620.709 76.4900   1
  15  10   3 1127.91 100.816   1
 -15 -10  -3 1155.39 101.565   1
 -15  10  -3 1376.88 106.743   1
  15 -10   3 1174.33 103.132   1
 -16  10  -3 15.3987 39.1544   1
  16 -10   3 41.1457 40.0661   1
 -17 -10  -3-16.6092 40.4252   1
  17  10   3 44.7760 38.4663   1
  18  10   3 15.7858 37.2309   1
 -18 -10  -3-7.80755 40.2349   1
 -18  10  -3-7.71662 42.8695   1
  18 -10   3-8.21048 38.7290   1
  19  10   3 465.212 61.9609   1
 -19 -10  -3 324.809 55.5964   1
 -19  10  -3 398.596 61.3035   1
  19 -10   3 318.084 55.4502   1
 -20  10  -3 45.5082 40.1634   1
  20 -10   3 32.2720 38.7017   1
 -21 -10  -3-7.32858 36.7319   1
  21  10   3 14.9515 40.5541   1
 -23 -11   3 98.2438 44.0608   1
  23  11  -3 82.5816 42.3638   1
 -22 -11   3 48.8475 43.7517   1
  22  11  -3 98.9124 38.4739   1
  21  11  -3-15.4377 36.9987   1
 -21 -11   3 46.8108 45.7981   1
  20  11  -3 40.6345 42.6077   1
 -20 -11   3 128.489 44.9794   1
  19  11  -3 40.5828 44.6729   1
 -19  11   3 103.905 43.9943   1
  17  11  -3 24.2457 38.7371   1
  17 -11  -3 56.2229 36.0115   1
 -17 -11   3-29.8406 38.4492   1
 -17  11   3 15.5153 36.0029   1
  16 -11  -3 3166.97 201.371   1
  16  11  -3 3567.17 206.718   1
 -16 -11   3 3453.77 202.167   1
 -16  11   3 3398.14 204.268   1
  15  11  -3 470.121 65.3631   1
  15 -11  -3 388.318 61.4057   1
 -15  11   3 442.530 61.8318   1
 -15 -11   3 466.246 66.1516   1
  14 -11  -3 602.817 72.5899   1
 -14  11   3 656.285 72.1265   1
  13  11  -3 229.034 49.8939   1
 -13 -11   3 152.626 43.1323   1
 -12 -11   3 51.9918 32.1846   1
  12  11  -3 45.4563 30.8850   1
 -12  11   3 82.6660 37.9071   1
  12 -11  -3 64.8153 38.1859   1
 -11  11   3 112.094 37.7026   1
  11  11  -3 182.735 50.1378   1
 -11 -11   3 36.7967 36.5910   1
  11 -11  -3 78.5418 38.0041   1
 -10 -11   3 6244.11 326.077   1
  10 -11  -3 6077.06 324.423   1
  10  11  -3 6557.66 328.797   1
 -10  11   3 6251.57 318.806   1
  -9 -11   3 17204.9 815.833   1
   9  11  -3 17917.4 815.982   1
  -9  11   3 19034.1 813.472   1
   9 -11  -3 16981.7 809.032   1
  -8  11   3 343.353 52.2126   1
   8 -11  -3 374.254 54.3465   1
  -7  11   3 1243.71 95.0827   1
   7  11  -3 1089.66 95.0158   1
  -7 -11   3 1317.24 100.219   1
  -6  11   3 2983.94 163.836   1
  -6 -11   3 2645.33 163.468   1
   6 -11  -3 2745.97 162.172   1
  -5  11   3 5503.80 285.726   1
   5  11  -3 5647.25 292.146   1
  -5 -11   3 5352.67 289.656   1
   5 -11  -3 5829.50 289.455   1
   4  11  -3 3110.94 186.468   1
  -4  11   3 3310.67 185.878   1
  -4 -11   3 3164.26 188.051   1
   4 -11  -3 3360.32 187.420   1
   3  11  -3 5922.00 323.636   1
  -3  11   3 6659.32 325.059   1
   3 -11  -3 6716.42 327.550   1
  -3 -11   3 6490.26 330.733   1
   2  11  -3 197.452 44.9883   1
  -2  11   3 199.155 41.2960   1
   2 -11  -3 222.094 41.7298   1
  -2 -11   3 134.439 42.2372   1
   1  11  -3 16417.3 777.684   1
   1 -11  -3 17806.2 779.388   1
  -1 -11   3 16930.5 779.436   1
   0  11  -3 4028.09 243.412   1
   0 -11  -3 4527.12 244.364   1
   0 -11   3 4486.44 245.406   1
  -1  11  -3 182.541 42.9567   1
   1  11   3 193.044 43.4348   1
   1 -11   3 230.665 44.6066   1
  -2  11  -3 1459.08 111.062   1
   2  11   3 1433.89 109.364   1
  -2 -11  -3 1511.07 110.417   1
   2 -11   3 1591.57 113.712   1
   3  11   3 12650.8 592.729   1
  -3 -11  -3 12700.2 595.697   1
  -3  11  -3 12248.5 590.695   1
   3 -11   3 12926.8 594.496   1
   4  11   3 1590.90 125.649   1
   4 -11   3 1759.13 128.005   1
   5  11   3 5406.65 266.913   1
  -5 -11  -3 5261.01 263.124   1
   5 -11   3 4684.39 259.958   1
   7  11   3 1262.15 103.412   1
  -7 -11  -3 1152.64 100.572   1
  -7  11  -3 1214.78 99.8499   1
   7 -11   3 1295.30 102.907   1
   8  11   3 3069.30 183.862   1
   8 -11   3 2969.86 181.902   1
  -8 -11  -3 2733.21 179.649   1
  -8  11  -3 3066.35 181.048   1
   9  11   3 22.9309 37.7704   1
   9 -11   3 38.0268 34.1067   1
  -9  11  -3 29.3783 31.1250   1
  -9 -11  -3-7.48951 34.7656   1
  10 -11   3 1930.67 136.113   1
  10  11   3 1719.63 130.913   1
 -10 -11  -3 1900.82 132.144   1
  11 -11   3 162.951 49.8506   1
 -11 -11  -3 163.944 47.0882   1
  11  11   3 257.671 50.5892   1
 -11  11  -3 165.435 49.5941   1
  12 -11   3 204.230 46.6735   1
 -12 -11  -3 381.085 59.2248   1
  12  11   3 303.935 59.1030   1
 -12  11  -3 251.008 52.1140   1
  13 -11   3 848.153 89.5478   1
 -13 -11  -3 1035.72 94.0811   1
 -13  11  -3 1080.73 96.5557   1
  13  11   3 971.015 92.9592   1
 -14  11  -3 934.757 89.3182   1
  14 -11   3 743.823 82.6086   1
 -14 -11  -3 771.506 80.7027   1
  14  11   3 881.750 89.0731   1
  15 -11   3 31.4994 34.6690   1
 -15  11  -3-7.64672 32.3942   1
 -16 -11  -3 79.2427 36.8548   1
  16  11   3 31.3700 42.0947   1
 -17  11  -3 7.60610 40.2434   1
  17 -11   3 7.94182 37.4631   1
 -17 -11  -3 8.18860 43.8771   1
  17  11   3 7.35017 35.2271   1
 -18  11  -3 279.967 53.5811   1
  18 -11   3 286.070 54.1072   1
 -18 -11  -3 281.635 52.0514   1
  18  11   3 168.223 48.3923   1
 -19  11  -3-7.49411 40.6547   1
  19 -11   3 31.5894 43.8746   1
 -19 -11  -3-30.3007 41.5926   1
  19  11   3 38.4455 39.0865   1
 -20  11  -3 22.2190 43.4736   1
  20  11   3 14.8170 38.6924   1
 -20 -11  -3-7.52400 38.7752   1
  20 -11   3 7.78991 39.5993   1
  22  12  -3 28.6188 37.9247   1
 -22 -12   3 84.4069 46.4833   1
  21  12  -3 187.710 52.8949   1
 -21 -12   3 82.5740 46.2056   1
  20  12  -3 71.7952 42.2579   1
 -20 -12   3 29.7871 38.4330   1
  19  12  -3 32.0978 39.6881   1
 -19 -12   3 59.9948 39.7246   1
  18  12  -3 207.301 47.6059   1
 -18 -12   3 204.266 44.7992   1
  17  12  -3 80.2116 44.6102   1
 -17 -12   3 22.3647 37.9522   1
 -16 -12   3 276.216 54.0172   1
  16 -12  -3 234.926 53.0006   1
  16  12  -3 323.346 55.4352   1
 -16  12   3 405.778 62.3409   1
 -15 -12   3-7.71703 37.5572   1
  15  12  -3 7.87420 37.1427   1
  15 -12  -3-7.94644 38.0832   1
 -15  12   3 7.60000 36.4229   1
 -14 -12   3 54.2660 40.5050   1
  14 -12  -3-7.75131 34.7707   1
  14  12  -3 55.3909 40.2422   1
 -14  12   3 14.7649 34.8449   1
 -13 -12   3 285.930 51.8568   1
  13 -12  -3 161.779 44.1443   1
  13  12  -3 215.772 50.4639   1
 -13  12   3 150.526 41.1953   1
 -12 -12   3 3730.79 223.411   1
  12  12  -3 3980.51 227.465   1
 -12  12   3 4011.30 221.944   1
  12 -12  -3 3945.28 227.180   1
  11  12  -3 342.276 58.3032   1
 -11 -12   3 301.368 53.6118   1
 -10 -12   3 652.904 70.5378   1
  10 -12  -3 695.817 75.2867   1
  10  12  -3 582.413 67.9404   1
 -10  12   3 699.565 73.6730   1
  -9 -12   3 1360.61 109.505   1
   9  12  -3 1223.17 106.105   1
  -9  12   3 1215.48 99.7614   1
   9 -12  -3 1345.15 105.235   1
  -8  12   3 389.697 57.9885   1
   8  12  -3 505.951 62.7133   1
  -8 -12   3 532.746 65.0456   1
   8 -12  -3 472.664 61.1771   1
  -7  12   3 54.3653 33.3113   1
   7  12  -3 43.5713 29.7720   1
  -7 -12   3 136.915 37.3474   1
   7 -12  -3 158.287 42.6325   1
  -6  12   3 65.9593 33.5568   1
   6  12  -3 7.09746 27.5894   1
  -6 -12   3 50.7089 35.8124   1
   6 -12  -3 13.5007 31.8715   1
   5  12  -3 626.467 70.5660   1
  -5  12   3 609.795 65.7817   1
   5 -12  -3 639.102 67.6812   1
  -5 -12   3 703.925 71.6828   1
  -4  12   3 399.834 54.7352   1
   4 -12  -3 302.574 49.9208   1
   3 -12  -3 882.519 79.8802   1
  -3  12   3 732.748 74.5973   1
   2 -12  -3 2415.89 153.990   1
  -2  12   3 2490.83 154.798   1
   1 -12  -3 6486.70 331.251   1
  -1 -12   3 6360.27 332.185   1
   1  12  -3 6374.23 331.572   1
  -1  12   3 6823.81 332.837   1
   0  12  -3 478.103 63.1354   1
   0  12   3 533.616 64.0961   1
  -1 -12  -3 2619.68 162.514   1
   2  12   3 180.865 44.8787   1
  -2 -12  -3 212.570 46.1274   1
   3  12   3 307.693 50.9150   1
  -4  12  -3 2111.88 138.885   1
   4 -12   3 1860.50 134.854   1
   5  12   3 755.346 80.8150   1
  -5 -12  -3 802.117 82.4871   1
  -5  12  -3 847.656 81.8034   1
   5 -12   3 904.893 84.0184   1
   6  12   3 5502.68 287.816   1
  -6 -12  -3 5342.84 286.858   1
  -6  12  -3 5073.36 278.964   1
   6 -12   3 5531.40 290.404   1
   7  12   3 44.8126 26.1316   1
  -7 -12  -3 22.5199 26.2637   1
  -7  12  -3 42.4678 33.4201   1
   7 -12   3 30.4218 38.6888   1
   8  12   3 130.691 43.7186   1
   8 -12   3 137.088 47.0077   1
  -8  12  -3 189.225 48.2276   1
  -8 -12  -3 174.847 46.0309   1
   9  12   3 46.9627 39.8706   1
   9 -12   3 46.6724 39.6252   1
  -9  12  -3 104.563 39.0913   1
  -9 -12  -3 38.3922 39.1165   1
  10 -12   3 94.3783 46.7802   1
 -10  12  -3 76.0230 42.3872   1
  11  12   3 525.966 65.0658   1
 -11 -12  -3 450.302 61.0947   1
  12 -12   3-7.97526 41.0992   1
 -12  12  -3-23.0932 39.1292   1
  12  12   3 24.1929 34.8371   1
 -12 -12  -3-14.9373 37.4337   1
  13 -12   3 79.9616 44.5443   1
 -13  12  -3 84.8910 42.4999   1
  13  12   3 64.5237 39.3909   1
 -13 -12  -3 84.0460 38.9779   1
  14 -12   3 71.9551 46.9275   1
 -14  12  -3 7.74850 40.9958   1
  14  12   3-16.2584 32.3035   1
 -14 -12  -3-30.4039 31.5476   1
  15  12   3 65.0826 42.5421   1
 -15 -12  -3 37.9383 40.2031   1
  16 -12   3 135.973 46.5003   1
 -16  12  -3 216.825 53.7654   1
  16  12   3 128.271 49.0173   1
 -16 -12  -3 184.600 52.6088   1
  17 -12   3-15.8415 40.2699   1
 -17  12  -3 15.4284 42.3614   1
 -17 -12  -3-23.7271 32.8346   1
  17  12   3-29.9503 34.1691   1
  18 -12   3-47.1060 43.6161   1
  18  12   3 34.5336 37.0075   1
 -18 -12  -3 24.0129 42.3490   1
 -18  12  -3-7.64642 42.4795   1
  19 -12   3 54.0223 35.0066   1
 -19 -12  -3 134.329 43.2117   1
  19  12   3 172.353 47.8075   1
 -19  12  -3 143.142 44.0817   1
 -21 -13   3 21.5013 42.0776   1
  19  13  -3 228.021 54.8973   1
 -19 -13   3 81.4231 43.4627   1
  17  13  -3-7.83042 30.4058   1
 -17 -13   3 29.9036 29.7126   1
 -16 -13   3 137.186 43.6666   1
  16 -13  -3 205.015 49.9234   1
  16  13  -3 78.4737 43.4401   1
 -16  13   3 115.420 41.5994   1
  15 -13  -3-24.4753 36.5756   1
 -15  13   3 7.53707 36.6830   1
 -14 -13   3 15.5665 41.7180   1
  14 -13  -3 8.18169 36.0336   1
  14  13  -3 31.7441 41.4600   1
 -14  13   3 44.0529 38.8607   1
 -13 -13   3 109.134 39.9940   1
  13 -13  -3 165.646 46.6150   1
  13  13  -3 115.683 42.1865   1
 -13  13   3 125.847 41.4815   1
 -12 -13   3 52.7337 31.2961   1
  12  13  -3 31.5946 33.4861   1
 -12  13   3 7.48477 34.7581   1
  12 -13  -3 22.9008 37.7343   1
 -11  13   3 22.0329 33.5070   1
  11  13  -3-7.89055 26.7395   1
 -11 -13   3 7.64230 28.9551   1
  11 -13  -3-22.6481 34.4425   1
 -10  13   3 167.948 47.4751   1
  10 -13  -3 238.012 50.3418   1
  -9  13   3 207.727 49.5747   1
   9  13  -3 165.631 46.9353   1
  -9 -13   3 212.051 50.2231   1
   9 -13  -3 307.762 55.2714   1
   8  13  -3 422.240 61.2017   1
  -8 -13   3 313.997 56.2922   1
   7  13  -3 724.789 74.2425   1
  -7 -13   3 634.882 71.0493   1
  -6  13   3 1972.05 137.813   1
   6  13  -3 2057.17 140.123   1
   6 -13  -3 2170.61 141.195   1
  -6 -13   3 2047.22 143.608   1
  -5  13   3 521.422 64.4684   1
   5  13  -3 559.984 65.6480   1
  -5 -13   3 523.125 62.4773   1
   5 -13  -3 532.533 63.4317   1
  -4  13   3 27.9165 30.7249   1
   4  13  -3-7.26351 35.3513   1
  -4 -13   3-21.8703 35.4807   1
   4 -13  -3 21.5297 31.5940   1
  -3 -13   3 440.965 61.5519   1
   3 -13  -3 455.052 60.0329   1
  -3  13   3 398.209 58.1884   1
   3  13  -3 439.223 59.4851   1
   2  13  -3 425.136 60.8090   1
  -2  13   3 500.958 64.5882   1
  -2 -13   3 538.964 68.4173   1
   2 -13  -3 569.419 66.0095   1
   1  13  -3 464.747 61.1707   1
  -1  13   3 357.850 57.1296   1
   1 -13  -3 453.786 59.8131   1
  -1 -13   3 554.976 67.3640   1
   0  13  -3 42.6541 36.1518   1
   0 -13   3 7.29278 35.5079   1
  -1  13  -3 299.124 51.3000   1
   1  13   3 294.987 53.5429   1
  -1 -13  -3 337.412 55.1380   1
  -2  13  -3 867.026 86.2198   1
   2  13   3 814.234 82.3669   1
   2 -13   3 1062.86 90.8386   1
  -2 -13  -3 1063.93 91.8103   1
  -3 -13  -3 759.405 80.5515   1
  -3  13  -3 644.933 71.1296   1
   3 -13   3 673.839 70.7865   1
  -4  13  -3 29.2036 35.5791   1
   4  13   3 81.4451 43.0428   1
  -4 -13  -3-15.1774 34.6704   1
   4 -13   3 88.9146 42.6145   1
  -5  13  -3 868.268 83.6600   1
   5  13   3 693.584 81.6834   1
   6  13   3 457.301 62.9777   1
  -6 -13  -3 299.458 52.4323   1
  -6  13  -3 315.051 50.6471   1
   7  13   3 15.3676 25.2145   1
  -7 -13  -3 22.8397 30.2550   1
  -7  13  -3 28.8627 35.6471   1
   7 -13   3-46.8938 36.8682   1
  -8  13  -3 293.697 52.4902   1
   8 -13   3 261.932 52.9925   1
  -9 -13  -3 38.8656 34.8515   1
   9  13   3-7.93210 26.8867   1
  10  13   3-23.6802 42.8206   1
  10 -13   3-15.7176 36.4684   1
 -10  13  -3-22.5600 33.7132   1
 -10 -13  -3 38.5747 38.6692   1
  11  13   3 672.636 77.9941   1
  11 -13   3 565.399 71.4503   1
 -11  13  -3 548.418 68.7420   1
 -11 -13  -3 623.387 74.3875   1
  12  13   3 31.9130 41.6663   1
  12 -13   3-16.0547 41.9229   1
 -12  13  -3 7.75432 42.5750   1
 -12 -13  -3-14.9729 38.0550   1
  13  13   3-8.01135 40.1540   1
  13 -13   3 24.1595 36.1024   1
 -13  13  -3-15.5696 35.5171   1
 -13 -13  -3-15.1312 38.9883   1
 -14 -13  -3-15.1056 37.8596   1
  14 -13   3-16.0761 36.0386   1
  14  13   3-8.06395 41.5598   1
  15 -13   3 160.276 48.5539   1
 -15  13  -3 309.663 58.0351   1
  16 -13   3 7.97904 39.9988   1
 -16 -13  -3 14.8269 41.6681   1
  16  13   3 23.9613 40.6071   1
 -16  13  -3 23.1091 39.1633   1
  17 -13   3 110.597 47.3645   1
 -17 -13  -3 68.6410 40.3983   1
 -17  13  -3 38.1181 45.7115   1
  17  13   3 7.54602 27.9342   1
 -18  13  -3 7.53001 44.1982   1
  18  13   3-6.87316 35.4200   1
  18 -13   3-7.79825 38.5236   1
 -18 -13  -3-7.79492 42.7982   1
 -20 -14   3 142.304 46.2274   1
  20  14  -3 114.043 40.5892   1
 -19 -14   3 29.0173 36.3802   1
 -18 -14   3 632.839 71.8100   1
  18  14  -3 779.101 78.4835   1
 -17 -14   3 385.878 59.4023   1
  17  14  -3 415.918 62.5050   1
 -16 -14   3-22.6811 41.0140   1
  16  14  -3 38.8444 42.6559   1
 -15  14   3 23.3055 38.3950   1
  15  14  -3 70.7932 43.7153   1
 -15 -14   3-7.71104 41.3345   1
 -14  14   3 15.6773 36.9754   1
 -14 -14   3 7.76493 38.9189   1
  14 -14  -3-23.9741 38.2989   1
  14  14  -3 15.7693 35.3470   1
 -13  14   3 572.517 69.8770   1
  13 -14  -3 437.146 63.9144   1
 -12  14   3 350.353 57.9051   1
 -12 -14   3 325.088 56.0680   1
  12  14  -3 507.326 67.8354   1
  12 -14  -3 392.773 60.6823   1
  11 -14  -3 192.192 45.3690   1
 -11 -14   3 161.596 42.0078   1
 -11  14   3 201.410 49.7658   1
  11  14  -3 206.657 45.3851   1
 -10  14   3 2753.89 173.179   1
 -10 -14   3 2639.22 171.756   1
  10  14  -3 2753.99 173.168   1
  10 -14  -3 2608.87 169.901   1
   9 -14  -3-7.62200 37.6609   1
  -9  14   3 22.6175 36.7001   1
   9  14  -3-15.2598 37.6998   1
  -9 -14   3 87.5515 45.7405   1
   8 -14  -3 45.0268 38.7325   1
  -8  14   3 66.1700 37.9491   1
   8  14  -3 75.2336 41.3627   1
  -8 -14   3 15.2821 40.4840   1
  -7  14   3 1812.62 129.396   1
   7 -14  -3 1774.04 128.558   1
   6 -14  -3 37.2279 35.7037   1
  -6  14   3 14.5610 29.6060   1
   6  14  -3 29.7539 34.5383   1
  -6 -14   3 38.2311 38.3431   1
   5 -14  -3 135.036 47.3083   1
  -5  14   3 123.221 41.4239   1
   5  14  -3 284.197 49.6539   1
  -5 -14   3 159.189 46.9193   1
   4  14  -3 839.668 82.6294   1
  -4  14   3 865.961 84.6888   1
  -4 -14   3 928.203 86.2092   1
   4 -14  -3 796.286 81.2760   1
  -3  14   3 29.0091 34.2123   1
   3  14  -3 14.8629 32.7178   1
   3 -14  -3-14.8094 29.4279   1
  -3 -14   3 14.9847 24.5884   1
   2  14  -3 185.039 46.7026   1
  -2  14   3 241.293 51.2726   1
  -2 -14   3 143.365 43.0800   1
   2 -14  -3 161.372 41.4534   1
  -1  14   3 4989.27 255.345   1
   1  14  -3 4119.09 248.876   1
   1 -14  -3 4227.90 247.504   1
  -1 -14   3 4820.75 254.388   1
   0  14  -3 984.878 87.9136   1
   0  14   3 760.727 79.5191   1
   0 -14  -3 996.028 87.7094   1
   0 -14   3 675.511 79.9203   1
   1  14   3 1046.09 98.9538   1
  -1  14  -3 1250.90 100.299   1
   1 -14   3 1196.09 98.8462   1
  -1 -14  -3 1075.12 97.3702   1
   2 -14   3 105.077 42.7960   1
  -2 -14  -3 52.1248 39.5498   1
  -2  14  -3 95.3446 37.4425   1
   2  14   3 74.1777 41.8299   1
  -3  14  -3 1185.57 104.418   1
  -3 -14  -3 1365.19 107.540   1
   3  14   3 1261.53 105.246   1
   3 -14   3 1345.55 109.089   1
  -4 -14  -3 38.9374 32.3582   1
  -4  14  -3 22.8553 36.5440   1
   4  14   3 45.5882 30.9097   1
   4 -14   3 30.5730 38.3399   1
   5 -14   3 2115.70 145.749   1
  -5  14  -3 2203.73 146.335   1
  -5 -14  -3 2143.14 146.754   1
   7  14   3 62.3837 45.2950   1
  -7  14  -3-7.56465 38.9872   1
   7 -14   3-7.75420 39.9639   1
   8 -14   3 311.610 57.4824   1
   8  14   3 258.541 53.8513   1
  -8  14  -3 337.606 57.2324   1
  -8 -14  -3 179.986 44.3902   1
   9 -14   3 591.627 74.5802   1
   9  14   3 622.911 74.8718   1
  -9  14  -3 460.503 66.0181   1
  10 -14   3 137.711 43.7906   1
  10  14   3 135.114 46.5255   1
 -10 -14  -3 108.671 39.3353   1
 -10  14  -3 153.586 40.5724   1
 -11  14  -3 231.339 51.7595   1
  11 -14   3 192.399 50.2559   1
  12  14   3 236.837 54.5826   1
 -12 -14  -3 271.256 52.5840   1
  13 -14   3 55.5676 36.3324   1
 -13  14  -3 53.2292 42.3439   1
  13  14   3 95.6726 38.9096   1
 -13 -14  -3 59.5851 35.8125   1
 -14  14  -3 38.1067 39.3636   1
  14 -14   3 31.8622 35.1647   1
 -14 -14  -3 74.8424 42.6160   1
  14  14   3 111.329 44.7660   1
 -15 -14  -3 73.9995 44.3549   1
  15  14   3-7.89819 41.8136   1
 -16  14  -3 45.7244 43.8317   1
 -17  14  -3 120.807 44.5874   1
  17 -14   3 101.303 46.0004   1
  17  14   3 52.7480 43.1042   1
 -17 -14  -3 184.153 48.9858   1
  18  15  -3 151.759 45.6160   1
 -18 -15   3 203.847 50.7324   1
  17  15  -3 316.136 56.8551   1
 -17 -15   3 387.920 58.7635   1
  16  15  -3 1789.02 130.541   1
 -16 -15   3 1853.27 131.668   1
  15  15  -3 527.740 66.9748   1
 -15 -15   3 441.435 63.5537   1
 -14  15   3 86.5600 40.1271   1
 -14 -15   3 69.1895 45.7027   1
  14  15  -3 70.2472 42.4612   1
 -13  15   3 63.8150 42.9387   1
  13  15  -3 99.7104 42.8085   1
 -13 -15   3 170.787 48.0563   1
  13 -15  -3 39.8517 39.0073   1
 -12  15   3 16.0340 35.9471   1
  12  15  -3 7.89919 36.0457   1
 -12 -15   3 52.7573 39.3672   1
  12 -15  -3-16.0094 34.5869   1
  10 -15  -3 31.4658 40.6485   1
 -10  15   3 77.8494 42.3370   1
  10  15  -3 78.5163 40.0233   1
 -10 -15   3 85.9811 36.9914   1
  -9  15   3 3537.22 214.935   1
   9  15  -3 3787.22 219.776   1
  -9 -15   3 3949.49 223.412   1
   9 -15  -3 3687.07 217.700   1
   8 -15  -3 162.964 48.4939   1
   8  15  -3 242.905 52.0530   1
  -8 -15   3 217.839 51.2229   1
  -8  15   3 339.715 56.6819   1
   7 -15  -3 679.203 75.4870   1
  -7  15   3 656.943 74.6534   1
   7  15  -3 636.417 74.2200   1
  -7 -15   3 809.086 78.7514   1
  -6  15   3 3929.82 228.769   1
   6  15  -3 3874.37 227.267   1
  -6 -15   3 4175.89 232.805   1
   6 -15  -3 4104.14 231.190   1
   5  15  -3 83.1804 43.4840   1
  -5  15   3 7.52977 30.6415   1
  -5 -15   3 69.2519 38.6043   1
   5 -15  -3 15.4826 32.8368   1
   4  15  -3 75.4383 40.4424   1
  -4  15   3 30.0592 33.7141   1
  -4 -15   3-7.63248 32.9976   1
   4 -15  -3 30.6749 30.5016   1
   3  15  -3 425.604 60.8600   1
  -3  15   3 409.381 63.0505   1
  -3 -15   3 295.796 54.6607   1
   3 -15  -3 279.699 57.4251   1
  -2  15   3 616.502 72.2469   1
   2 -15  -3 645.535 72.0221   1
  -1  15   3 1171.97 100.118   1
   1 -15  -3 1074.26 97.8742   1
   0  15   3 233.929 51.6304   1
   0 -15  -3 215.251 47.9223   1
   1  15   3 61.5408 35.7375   1
  -1 -15  -3 15.1034 37.3450   1
   2 -15   3 115.115 45.3860   1
  -2  15  -3 111.954 43.7037   1
  -2 -15  -3 169.352 42.6279   1
   2  15   3 121.318 39.9864   1
  -3  15  -3 44.8997 38.6107   1
   4  15   3 1801.64 136.794   1
  -4 -15  -3 1859.24 135.425   1
   4 -15   3 1972.19 136.355   1
   5 -15   3 342.737 57.9473   1
  -5  15  -3 331.639 55.9060   1
   5  15   3 335.796 57.8111   1
  -5 -15  -3 397.401 61.9633   1
  -6  15  -3 23.3825 39.6343   1
   6  15   3 15.9746 40.0479   1
  -6 -15  -3 38.5563 38.1089   1
   6 -15   3 23.0138 36.2017   1
  -7  15  -3 288.695 54.4100   1
   7  15   3 322.253 57.0100   1
   7 -15   3 155.799 43.9467   1
  -7 -15  -3 210.251 52.0901   1
  -8  15  -3 2707.35 169.613   1
   8 -15   3 2580.33 168.396   1
  -8 -15  -3 2506.62 167.685   1
  -9  15  -3 53.6109 36.7500   1
   9 -15   3 31.4029 37.6692   1
  10  15   3 451.699 65.8318   1
 -11  15  -3 22.2703 33.2845   1
  11  15   3-7.85595 38.2381   1
 -11 -15  -3 53.3746 40.8602   1
  11 -15   3-8.03592 31.2042   1
 -12  15  -3 7.23536 40.2069   1
  12  15   3 23.3856 41.7787   1
 -12 -15  -3 60.0711 42.6849   1
  12 -15   3-8.19409 41.6629   1
 -13  15  -3 359.061 59.3210   1
  13  15   3 402.779 61.0121   1
 -13 -15  -3 458.979 62.1533   1
  13 -15   3 471.698 67.3856   1
 -14  15  -3 220.656 52.2416   1
  14  15   3 272.815 58.3356   1
 -14 -15  -3 220.779 50.7607   1
  14 -15   3 173.775 50.0698   1
 -15  15  -3-21.9840 38.7710   1
  15  15   3-15.4453 38.1501   1
  15 -15   3 23.4188 42.8604   1
 -15 -15  -3 28.8686 39.6260   1
  16  15   3-7.61532 38.1690   1
 -16 -15  -3 14.2014 37.0836   1
  17  16  -3 307.553 53.5424   1
 -17 -16   3 242.090 49.2616   1
  16  16  -3 208.983 46.6145   1
 -16 -16   3 145.361 39.6282   1
  15  16  -3 501.906 65.2973   1
 -15 -16   3 447.300 63.8234   1
  14  16  -3 851.521 87.9129   1
 -14 -16   3 959.819 89.1888   1
  13  16  -3 340.145 60.2410   1
 -13 -16   3 367.463 61.9905   1
 -12  16   3 16.0170 38.9758   1
 -12 -16   3-7.45491 36.2816   1
  12  16  -3-7.81368 40.2664   1
 -11  16   3 862.215 86.8408   1
  11  16  -3 890.236 87.9656   1
 -11 -16   3 769.270 82.8480   1
  11 -16  -3 999.596 91.3467   1
  10 -16  -3-23.9752 41.2118   1
  10  16  -3 125.646 44.6551   1
 -10 -16   3 38.8020 39.4767   1
 -10  16   3-23.2727 42.6198   1
   9 -16  -3 127.018 48.9320   1
   9  16  -3 191.411 50.2453   1
  -9 -16   3 185.127 54.0849   1
  -9  16   3 100.675 46.3832   1
  -8  16   3 1341.17 106.869   1
   8 -16  -3 1028.82 98.4084   1
  -7  16   3 1233.76 107.627   1
   7  16  -3 1529.37 113.591   1
   7 -16  -3 1236.69 108.430   1
  -7 -16   3 1428.98 112.847   1
   6  16  -3 1287.94 108.914   1
   6 -16  -3 1373.61 110.672   1
  -6 -16   3 1316.28 109.840   1
   5  16  -3 887.463 84.4316   1
  -5 -16   3 769.150 78.7761   1
   4  16  -3 45.8204 36.0261   1
  -4 -16   3-23.2221 36.5165   1
   3  16  -3 631.783 73.4665   1
  -3 -16   3 575.144 71.3330   1
   2  16  -3 53.7768 38.5157   1
  -2 -16   3-7.66421 33.7514   1
   1  16  -3 3872.21 225.765   1
  -1  16   3 4083.85 230.107   1
   1 -16  -3 4082.83 229.979   1
  -1 -16   3 3832.25 224.807   1
   0  16  -3 2851.42 175.498   1
   0  16   3 2659.73 173.257   1
   0 -16  -3 2877.19 177.063   1
   0 -16   3 2647.82 172.020   1
   1  16   3 2373.05 157.745   1
  -1  16  -3 2326.83 155.210   1
  -1 -16  -3 2343.66 156.816   1
   2 -16   3-7.73076 38.1900   1
   2  16   3-23.0940 40.2028   1
  -2 -16  -3-23.6616 38.3856   1
  -2  16  -3 45.4484 39.5592   1
   3 -16   3 170.613 44.0058   1
   3  16   3 265.794 56.9080   1
  -3 -16  -3 211.889 49.6369   1
  -3  16  -3 211.158 46.9357   1
   4 -16   3 309.272 58.2793   1
  -4  16  -3 383.925 59.2768   1
   4  16   3 316.286 58.0052   1
  -4 -16  -3 261.917 51.6254   1
  -5  16  -3 1900.12 149.971   1
   5  16   3 2370.56 156.694   1
  -5 -16  -3 2507.36 158.273   1
   5 -16   3 2270.76 153.649   1
  -6  16  -3 316.820 59.1698   1
   6  16   3 391.190 59.8851   1
   6 -16   3 320.858 59.5126   1
  -6 -16  -3 300.986 55.7495   1
  -7 -16  -3 2055.63 142.265   1
   7  16   3 1988.09 141.855   1
  -8  16  -3 108.940 49.0043   1
   8  16   3 172.550 47.1037   1
  -8 -16  -3 7.83465 27.5695   1
   8 -16   3 61.7948 42.5413   1
   9  16   3 4200.28 232.101   1
  -9 -16  -3 4067.40 228.372   1
   9 -16   3 4175.36 229.988   1
 -10  16  -3 416.795 65.1250   1
  10  16   3 510.003 70.3792   1
  10 -16   3 646.475 74.7324   1
 -10 -16  -3 528.803 69.2122   1
 -11  16  -3 128.995 42.9820   1
 -11 -16  -3 120.684 47.2673   1
  11 -16   3 132.255 45.9813   1
 -12  16  -3 389.505 63.5714   1
  12 -16   3 479.242 66.3716   1
 -12 -16  -3 413.413 58.2223   1
 -13  16  -3 353.760 61.6677   1
  13 -16   3 510.628 65.7929   1
 -14  16  -3 7.20472 36.6272   1
  14  16   3 37.9215 37.4704   1
  14 -16   3-7.79756 34.9606   1
 -15  16  -3 49.1409 41.6843   1
 -15 -17   3 231.940 48.4689   1
  15  17  -3 207.024 45.6934   1
 -14 -17   3 51.5931 33.7201   1
  14  17  -3 67.3540 35.3905   1
 -13 -17   3 313.975 53.5792   1
  13  17  -3 325.346 57.3016   1
 -12 -17   3 58.9400 36.5381   1
  12  17  -3 91.3727 41.9310   1
  11  17  -3 302.331 57.2854   1
 -11 -17   3 321.469 57.4898   1
 -10  17   3 935.863 92.4473   1
   9 -17  -3 353.469 60.4580   1
  -9  17   3 330.532 57.0114   1
   9  17  -3 395.113 59.5198   1
  -9 -17   3 335.008 58.0020   1
  -8  17   3 470.873 66.3958   1
   8 -17  -3 544.931 71.2484   1
  -8 -17   3 471.714 68.4726   1
   8  17  -3 653.566 74.6697   1
  -7  17   3-7.84859 36.4211   1
   7  17  -3 7.54745 36.1723   1
   7 -17  -3-8.06659 34.8481   1
  -7 -17   3 38.3263 36.7369   1
  -6  17   3 2351.81 157.374   1
   6  17  -3 2031.06 149.615   1
  -6 -17   3 2463.41 157.112   1
   6 -17  -3 2485.69 158.527   1
  -5  17   3 7.89901 40.7120   1
   5  17  -3 7.58626 41.1593   1
   5 -17  -3 63.0147 41.6803   1
  -5 -17   3-7.69095 37.9995   1
   4  17  -3 1344.66 112.023   1
   4 -17  -3 1429.23 113.551   1
  -4 -17   3 1240.25 109.785   1
  -3  17   3 179.174 49.1082   1
   3  17  -3 243.232 54.0443   1
  -3 -17   3 184.488 50.1934   1
   3 -17  -3 118.348 44.5054   1
  -2  17   3 1618.80 128.275   1
   2 -17  -3 1662.14 126.305   1
  -1  17   3 699.411 78.8673   1
   1 -17  -3 633.280 77.5823   1
   0  17   3 631.393 76.0376   1
   0 -17  -3 604.397 71.8805   1
   1  17   3 77.5158 37.2543   1
  -1 -17  -3 54.7558 35.7968   1
   2 -17   3 202.650 50.5719   1
   2  17   3 366.537 62.9062   1
  -2 -17  -3 296.390 58.1875   1
  -2  17  -3 196.696 48.7347   1
  -3  17  -3-7.57959 27.9942   1
   3 -17   3-15.5027 31.4973   1
   4 -17   3 874.134 82.9398   1
   4  17   3 741.108 85.8063   1
  -4 -17  -3 943.322 89.5541   1
  -4  17  -3 731.823 79.4753   1
   5 -17   3 23.2424 32.1609   1
  -5  17  -3 7.52019 32.4920   1
   5  17   3 32.1777 39.7439   1
  -5 -17  -3-7.78885 39.0432   1
  -6  17  -3 1711.11 130.396   1
   6  17   3 1839.39 133.437   1
  -6 -17  -3 1891.97 133.225   1
   6 -17   3 1989.27 135.855   1
  -7  17  -3 7.67237 36.7911   1
   7  17   3 7.74908 34.7615   1
   7 -17   3 54.2997 42.0988   1
  -7 -17  -3 54.4939 36.7426   1
  -8  17  -3 4734.79 264.046   1
   8 -17   3 4772.70 264.245   1
  -9 -17  -3 345.018 59.6838   1
   9  17   3 367.882 62.9823   1
 -10  17  -3 505.280 69.4689   1
  10  17   3 454.916 62.8577   1
 -10 -17  -3 451.761 61.1884   1
  10 -17   3 387.486 63.3469   1
 -11  17  -3 37.2002 40.9024   1
  11  17   3 75.9315 43.2034   1
  11 -17   3 38.1233 37.7231   1
 -12  17  -3 7.34365 32.3470   1
  12  17   3 22.4437 34.1497   1
 -12 -17  -3 36.0317 27.9995   1
  12 -17   3 37.8860 39.0634   1
 -13  17  -3-14.6059 44.1876   1
 -13 -17  -3 13.8871 37.2083   1
  13  17   3-37.6228 43.7065   1
  13 -17   3-15.0127 39.2053   1
 -13 -18   3 166.506 45.0084   1
  13  18  -3 101.045 40.4945   1
 -12 -18   3 36.0840 39.6250   1
  12  18  -3-22.0835 38.9475   1
  10  18  -3 198.730 52.2933   1
 -10 -18   3 251.899 54.8473   1
   9  18  -3 196.325 51.8009   1
  -9 -18   3 287.990 57.9818   1
   8  18  -3 90.1298 40.9040   1
  -8  18   3 118.385 47.4177   1
  -8 -18   3 54.8267 37.1217   1
   7  18  -3 1234.86 106.262   1
  -7  18   3 1353.86 111.380   1
   7 -18  -3 1557.83 118.207   1
  -7 -18   3 1463.42 112.985   1
  -6  18   3 47.6741 38.0903   1
   6 -18  -3-7.92193 37.9765   1
  -5  18   3 1338.84 111.826   1
   5  18  -3 1543.35 116.809   1
  -5 -18   3 1305.11 110.008   1
   5 -18  -3 1516.62 116.568   1
  -4  18   3 461.914 67.5535   1
   4  18  -3 493.634 67.8794   1
   4 -18  -3 633.341 73.9283   1
  -4 -18   3 469.011 68.0461   1
   3  18  -3 778.860 81.3681   1
  -3  18   3 682.897 80.5094   1
   3 -18  -3 764.539 82.0611   1
  -2  18   3 248.367 51.1940   1
   2  18  -3 294.049 56.7137   1
  -2 -18   3 403.849 60.1264   1
   2 -18  -3 231.300 52.9577   1
  -1  18   3 1105.12 98.7124   1
   1  18  -3 901.677 89.4941   1
  -1 -18   3 1087.43 94.6941   1
   1 -18  -3 946.984 91.7740   1
   0  18   3 117.010 44.0691   1
   0  18  -3 112.932 47.0883   1
   0 -18  -3 69.9865 36.3655   1
   0 -18   3 138.360 45.3429   1
   1  18   3 1058.35 101.447   1
  -1  18  -3 1348.02 105.229   1
  -1 -18  -3 1222.97 105.794   1
   1 -18   3 1364.22 106.812   1
   2  18   3 38.9549 37.9743   1
  -2 -18  -3 105.622 38.9936   1
   2 -18   3 15.5184 32.9340   1
  -2  18  -3 37.8671 34.6151   1
   3 -18   3 667.755 76.2830   1
  -3  18  -3 652.989 73.8201   1
   3  18   3 659.748 82.3213   1
  -3 -18  -3 690.195 80.8484   1
   4 -18   3-15.3278 32.4656   1
  -4  18  -3 30.0344 34.2578   1
   4  18   3 31.8975 38.2181   1
  -4 -18  -3-15.6468 38.0758   1
  -5 -18  -3 743.802 80.5835   1
   5  18   3 843.325 85.7784   1
  -6  18  -3 408.998 61.8434   1
   6  18   3 457.018 66.2354   1
  -6 -18  -3 383.142 61.1112   1
   6 -18   3 473.475 63.6963   1
  -7  18  -3 842.667 86.8112   1
   7  18   3 852.884 81.7279   1
  -7 -18  -3 778.062 80.6894   1
   7 -18   3 682.884 81.2300   1
  -8  18  -3 223.560 55.7665   1
   8  18   3 345.861 64.7363   1
   8 -18   3 265.168 53.6733   1
  -8 -18  -3 205.303 55.0040   1
  -9  18  -3 314.567 60.4749   1
   9 -18   3 272.532 55.8215   1
 -10 -18  -3 7.32030 37.2105   1
  10  18   3-7.49012 41.1244   1
 -11  18  -3 149.406 48.5545   1
  11  18   3 177.094 45.4594   1
 -11 -18  -3 93.0915 33.7421   1
  11 -18   3 164.058 45.9337   1
 -12  18  -3 118.386 48.0032   1
  10  19  -3 214.785 50.0272   1
 -10 -19   3 258.279 53.5898   1
   9  19  -3 178.205 50.0420   1
  -9 -19   3 271.412 55.7025   1
  -8 -19   3 725.822 78.6621   1
   8  19  -3 628.145 70.2044   1
   6  19  -3 36.4939 36.0965   1
  -6 -19   3 44.4608 40.7212   1
   5  19  -3 67.1280 42.9900   1
  -5  19   3 93.5566 44.4365   1
  -4  19   3 578.317 72.4238   1
   4  19  -3 514.392 68.3172   1
  -4 -19   3 475.781 66.3813   1
  -3  19   3 54.1947 43.6749   1
   3  19  -3 140.234 46.5297   1
  -3 -19   3 90.4488 41.0657   1
   3 -19  -3 55.4878 44.2019   1
  -2  19   3 297.593 58.2505   1
   2  19  -3 282.654 51.7412   1
   2 -19  -3 210.774 52.5360   1
  -2 -19   3 286.381 51.2086   1
   1  19  -3 1179.15 101.247   1
  -1  19   3 1155.05 104.561   1
  -1 -19   3 1168.93 99.0611   1
   1 -19  -3 984.082 96.0971   1
   0  19  -3 97.3257 44.5751   1
   0 -19   3 89.6523 43.1110   1
  -1  19  -3 29.6011 38.7507   1
   1 -19   3 105.786 44.8995   1
  -2 -19  -3 880.598 87.6625   1
   2  19   3 815.110 84.5751   1
  -2  19  -3 683.488 82.8879   1
  -3  19  -3 29.6234 40.6823   1
   3  19   3 39.1145 40.8756   1
   3 -19   3 30.4607 38.7310   1
  -3 -19  -3 23.3467 40.6632   1
   4 -19   3 267.477 52.2850   1
  -4  19  -3 412.840 59.1212   1
   4  19   3 377.862 62.1762   1
  -4 -19  -3 335.507 60.3376   1
  -5  19  -3 344.035 59.3993   1
   5  19   3 270.936 59.1506   1
  -5 -19  -3 314.226 58.6377   1
   5 -19   3 202.624 50.2887   1
  -7  19  -3 246.300 54.6787   1
   7  19   3 289.506 55.2626   1
  -7 -19  -3 277.480 53.5927   1
   7 -19   3 252.550 53.4760   1
  -8  19  -3 143.980 46.8414   1
   8  19   3 195.139 53.5425   1
  -8 -19  -3 132.990 44.6728   1
   8 -19   3 110.829 40.5357   1
   9 -19   3-21.9241 40.5996   1
  -9  19  -3 21.4370 44.0724   1
  -6 -20   3 334.561 60.1546   1
   5  20  -3 92.6028 39.0989   1
  -5 -20   3 193.160 48.0946   1
   4  20  -3 538.243 67.8589   1
  -4 -20   3 414.231 59.1760   1
   3  20  -3 7.20543 39.5857   1
  -3 -20   3 58.2344 40.9310   1
   2  20  -3 79.1411 41.8979   1
  -2  20   3 38.6436 38.8565   1
  -2 -20   3 110.183 45.4071   1
  -1  20   3 651.259 74.0533   1
   1  20  -3 579.819 71.6761   1
   1 -20  -3 366.628 57.8926   1
  -1 -20   3 514.068 71.1949   1
   0  20  -3 7.22392 37.7269   1
   0  20   3-7.56110 36.2365   1
   0 -20   3-21.8938 37.6085   1
   0 -20  -3 23.2384 39.3752   1
  -1  20  -3 3103.80 195.335   1
   1 -20   3 3645.94 202.432   1
  -2  20  -3 275.485 51.7371   1
   2 -20   3 299.521 51.3728   1
  -3  20  -3 7.21440 42.8108   1
   3  20   3 53.9019 45.6906   1
  -3 -20  -3-7.55060 37.8743   1
   3 -20   3 95.5632 43.6205   1
  -4  20  -3 50.3130 36.1793   1
   4  20   3 137.778 48.6423   1
  -4 -20  -3 51.7590 42.6177   1
   4 -20   3 88.1561 36.4441   1
  -5  20  -3 36.0556 40.0651   1
  -5 -20  -3-7.20096 40.0086   1
   5 -20   3 36.7149 36.2785   1
   5  20   3-22.6646 45.2617   1
  24   0  -4 23.8748 31.6617   1
 -24   0   4 48.2254 37.3288   1
  23   0  -4 86.9158 40.8068   1
 -23   0   4 39.4000 37.2666   1
  22   0  -4 1916.41 141.588   1
 -22   0   4 2262.90 147.274   1
  21   0  -4 3365.49 197.326   1
 -21   0   4 3010.78 190.381   1
  20   0  -4 1266.93 107.211   1
 -20   0   4 1238.02 102.755   1
  19   0  -4 500.156 65.5839   1
 -19   0   4 587.880 66.0808   1
  18   0  -4 952.748 85.9966   1
 -18   0   4 1022.27 89.3371   1
  17   0  -4 573.700 66.7985   1
 -17   0   4 584.120 63.8803   1
  16   0  -4 3013.55 171.220   1
 -16   0   4 2645.83 164.377   1
 -14   0   4 2878.23 167.155   1
  14   0  -4 3079.51 171.619   1
 -13   0   4 8393.58 374.486   1
  13   0  -4 7195.16 371.191   1
 -12   0   4 9645.21 440.810   1
  12   0  -4 9253.52 439.079   1
 -11   0   4 982.808 71.6480   1
 -10   0   4 17136.2 809.521   1
  10   0  -4 19542.1 810.647   1
  -8   0   4 50639.0 2114.88   1
   8   0  -4 47956.3 2113.41   1
  -7   0   4 41592.5 1727.63   1
   7   0  -4 39008.7 1725.26   1
  -6   0   4 315.893 28.5342   1
   6   0  -4 394.492 29.5429   1
  -5   0   4 647585. 27405.0   1
   5   0  -4 643573. 27405.3   1
  -4   0   4 407515. 17633.9   1
   4   0  -4 422856. 17633.5   1
   2   0  -4 313764. 13257.7   1
  -2   0   4 310798. 13257.4   1
   1   0  -4 167357. 7197.22   1
  -1   0   4 171406. 7197.62   1
   0   0  -4 157309. 7191.10   1
   0   0   4 182151. 7192.82   1
  -1   0  -4 480757. 19666.4   1
   1   0   4 443712. 19668.1   1
  -2   0  -4 344776. 15342.0   1
   2   0   4 380408. 15346.2   1
  -4   0  -4 6134.18 293.461   1
   4   0   4 6271.08 295.150   1
  -5   0  -4 65898.4 2899.27   1
   5   0   4 69247.4 2901.98   1
  -6   0  -4 2488.44 137.902   1
   6   0   4 2298.19 138.445   1
  -7   0  -4 54093.2 2278.06   1
   7   0   4 51196.5 2278.17   1
  -8   0  -4 34047.7 1472.62   1
   8   0   4 33123.6 1472.19   1
 -10   0  -4 23140.6 1063.79   1
  10   0   4 24814.8 1070.65   1
 -11   0  -4 11359.4 519.672   1
  11   0   4 10575.0 518.447   1
 -12   0  -4 3281.61 194.442   1
  12   0   4 3535.43 199.343   1
  13   0   4 51.1948 27.1430   1
 -13   0  -4 79.7295 31.4569   1
 -14   0  -4 2349.98 148.016   1
  14   0   4 2132.34 148.309   1
 -15   0  -4 2083.93 139.682   1
  15   0   4 2055.44 140.094   1
 -16   0  -4 6961.16 357.401   1
  16   0   4 6967.33 357.092   1
 -18   0  -4 217.110 52.0252   1
  18   0   4 293.221 54.9859   1
 -19   0  -4 535.779 66.2808   1
  19   0   4 377.997 58.6493   1
 -20   0  -4 669.408 76.6103   1
  20   0   4 531.100 72.0944   1
 -21   0  -4 960.158 90.0020   1
  21   0   4 814.848 85.0100   1
 -22   0  -4-15.2655 38.8018   1
  22   0   4-7.88482 38.9540   1
 -23   0  -4 334.276 53.7474   1
  23   0   4 323.450 55.2059   1
 -24   0  -4 28.7611 42.6948   1
  24   0   4 75.5640 44.4043   1
 -26  -1   4 183.808 49.9034   1
 -25   1   4 55.9124 41.8051   1
 -25  -1   4 71.6098 43.2501   1
  25   1  -4 56.0618 39.6589   1
  25  -1  -4 74.6443 37.9387   1
 -24   1   4-15.9846 37.6997   1
  24  -1  -4-8.27968 35.0727   1
  24   1  -4 16.3702 38.6092   1
 -24  -1   4 7.69400 35.1024   1
 -23   1   4 148.986 44.1856   1
  23  -1  -4 162.699 44.2111   1
  23   1  -4 181.760 48.0449   1
 -23  -1   4 202.761 47.7592   1
 -22  -1   4 1212.68 102.693   1
 -22   1   4 1133.48 100.960   1
  22   1  -4 1099.05 101.299   1
  22  -1  -4 1130.50 101.058   1
 -21   1   4 2833.91 175.730   1
 -21  -1   4 3001.70 178.436   1
  21   1  -4 3112.08 181.749   1
 -20   1   4 1050.64 91.5556   1
 -20  -1   4 1032.52 91.4118   1
  20   1  -4 965.496 91.1210   1
  20  -1  -4 744.489 81.6822   1
 -19   1   4 301.726 53.3285   1
  19  -1  -4 421.567 59.6941   1
 -18   1   4 3025.66 175.871   1
  18  -1  -4 3010.62 179.484   1
  18   1  -4 2832.79 177.925   1
 -18  -1   4 2850.55 174.768   1
 -17   1   4 8740.78 439.398   1
  17  -1  -4 9630.76 448.554   1
  17   1  -4 9077.14 446.349   1
 -17  -1   4 9384.94 444.944   1
 -16   1   4 2710.26 163.669   1
  16  -1  -4 2944.30 170.064   1
  16   1  -4 2869.16 170.849   1
 -16  -1   4 2803.00 166.823   1
  15   1  -4 226.718 44.7715   1
 -15  -1   4 223.231 43.5182   1
 -14   1   4 5734.58 300.529   1
  14   1  -4 5598.92 302.380   1
 -14  -1   4 6129.72 306.178   1
 -13   1   4 9842.47 482.653   1
  13  -1  -4 10529.4 486.948   1
  13   1  -4 10004.0 486.356   1
 -13  -1   4 11662.8 493.167   1
  12  -1  -4 23824.3 1091.13   1
  12   1  -4 24543.1 1096.14   1
 -12  -1   4 26362.7 1098.37   1
 -11   1   4 50870.7 2144.94   1
  11  -1  -4 47227.8 2144.06   1
 -11  -1   4 50627.5 2150.30   1
  11   1  -4 50331.6 2145.84   1
 -10  -1   4 6233.39 326.540   1
  10   1  -4 6425.78 327.193   1
   9   1  -4 13301.1 600.788   1
  -9  -1   4 13575.1 599.283   1
   8  -1  -4 97836.5 3783.94   1
  -8   1   4 81321.1 3778.67   1
  -7   1   4 1040.45 62.2835   1
   7   1  -4 1252.26 68.5392   1
   7  -1  -4 1089.22 63.4793   1
  -7  -1   4 1120.91 66.7546   1
  -6   1   4 462491. 18717.2   1
   6   1  -4 469809. 18724.1   1
   6  -1  -4 459980. 18717.8   1
  -5   1   4 446.546 26.6278   1
   5   1  -4 440.981 32.2355   1
   5  -1  -4 457.721 27.8597   1
  -5  -1   4 477.394 34.4982   1
   4   1  -4 55800.4 2456.02   1
  -4  -1   4 59368.5 2456.13   1
   3   1  -4 14925.3 694.253   1
  -3  -1   4 17454.8 695.863   1
   2   1  -4 9898.89 427.926   1
  -2  -1   4 9667.91 428.424   1
  -1  -1   4 41721.2 1714.25   1
  -1   1   4 43155.7 1710.49   1
   1   1  -4 38336.7 1713.63   1
   1  -1  -4 37170.4 1709.83   1
   0   1  -4 4501.96 205.891   1
   0   1   4 4713.44 205.673   1
   0  -1  -4 4803.09 205.098   1
   1   1   4 3837.52 181.085   1
   1  -1   4 3925.25 183.304   1
  -1  -1  -4 3770.05 180.737   1
  -1   1  -4 3654.41 181.734   1
   2   1   4 449461. 20764.5   1
  -2  -1  -4 479157. 20765.3   1
  -2   1  -4 481308. 20766.3   1
   3  -1   4 16706.1 721.569   1
  -3  -1  -4 16593.9 718.779   1
  -3   1  -4 15452.8 717.747   1
   4   1   4 257266. 10905.5   1
   4  -1   4 260176. 10904.5   1
  -4  -1  -4 245143. 10904.1   1
  -4   1  -4 262655. 10905.9   1
   5   1   4 29827.2 1215.07   1
  -5  -1  -4 30488.0 1213.84   1
  -5   1  -4 29516.4 1213.88   1
   6   1   4 1292.10 90.2006   1
   6  -1   4 1141.75 86.4169   1
  -6  -1  -4 1299.44 87.6395   1
  -6   1  -4 1401.93 90.7366   1
   7   1   4 1189.12 87.3364   1
   7  -1   4 1260.28 88.5244   1
  -7  -1  -4 1083.90 83.3344   1
  -7   1  -4 1156.24 85.1154   1
   8   1   4 9774.24 457.344   1
   8  -1   4 10344.2 457.521   1
  -8  -1  -4 9312.10 451.568   1
  -8   1  -4 9149.30 452.253   1
   9   1   4 2031.84 127.542   1
   9  -1   4 1732.14 121.810   1
  -9  -1  -4 1741.12 118.930   1
  -9   1  -4 1970.40 125.748   1
  10   1   4 20072.4 908.454   1
  10  -1   4 19739.8 905.979   1
 -10  -1  -4 18625.9 899.622   1
  11  -1   4 15481.5 737.755   1
  11   1   4 16181.1 740.951   1
 -11  -1  -4 16995.5 739.583   1
 -11   1  -4 15877.5 738.200   1
  12   1   4 3118.86 180.769   1
  12  -1   4 2696.65 171.799   1
 -12   1  -4 3178.65 180.027   1
 -12  -1  -4 2893.88 175.349   1
  13   1   4 375.489 58.5469   1
  13  -1   4 404.267 59.3882   1
 -13  -1  -4 314.206 53.9304   1
 -13   1  -4 509.929 62.6607   1
  14   1   4 1461.02 110.903   1
  14  -1   4 1345.23 107.586   1
 -14   1  -4 1401.29 110.714   1
 -14  -1  -4 1272.99 105.412   1
  15   1   4 2124.91 144.923   1
  15  -1   4 2033.29 142.992   1
 -15  -1  -4 2215.36 146.195   1
 -15   1  -4 2290.34 148.206   1
  16  -1   4 4586.83 248.473   1
  16   1   4 4079.49 243.314   1
 -16   1  -4 4842.48 250.456   1
 -16  -1  -4 4041.08 239.005   1
  18  -1   4 1282.52 108.525   1
  18   1   4 1367.70 114.635   1
 -18   1  -4 1379.72 110.490   1
 -18  -1  -4 1434.48 111.862   1
  19   1   4 406.092 58.3513   1
 -19  -1  -4 400.088 59.3593   1
 -19   1  -4 249.186 49.2855   1
  20   1   4 742.417 79.5995   1
  20  -1   4 696.687 79.9312   1
 -20  -1  -4 960.937 88.4483   1
  21   1   4 573.523 73.6394   1
  21  -1   4 509.527 71.4164   1
 -21   1  -4 572.879 70.6395   1
  22  -1   4 78.8515 42.8354   1
  22   1   4 46.4326 38.8544   1
 -22   1  -4 29.9346 42.1175   1
 -22  -1  -4 60.5102 42.5671   1
  23   1   4 38.6037 33.3707   1
  23  -1   4 23.1454 32.0398   1
 -23   1  -4 29.3691 30.4931   1
 -23  -1  -4 7.42873 35.0585   1
  24  -1   4 112.784 47.5923   1
  24   1   4 120.637 38.7579   1
 -24  -1  -4 175.154 43.2231   1
 -24   1  -4 114.831 49.3590   1
 -26  -2   4 15.5184 42.0968   1
  25   2  -4 224.991 52.5190   1
 -25  -2   4 166.625 45.2016   1
  24   2  -4-8.20056 34.7383   1
  24  -2  -4 16.5814 37.1676   1
 -24  -2   4 7.79434 33.6715   1
 -24   2   4 7.86863 42.1620   1
  23   2  -4 325.195 61.5637   1
  23  -2  -4 327.078 58.7200   1
 -23  -2   4 282.776 56.9240   1
 -23   2   4 344.320 59.3730   1
  22  -2  -4 904.547 90.9508   1
 -22   2   4 872.318 90.1920   1
  21  -2  -4 110.015 41.6704   1
 -21  -2   4 141.185 47.2431   1
 -21   2   4 144.547 46.5918   1
  20   2  -4 1012.78 94.1192   1
  20  -2  -4 908.086 88.4760   1
 -20  -2   4 831.239 85.1974   1
 -20   2   4 983.215 89.5089   1
  19   2  -4 869.452 85.9049   1
  19  -2  -4 993.987 88.1190   1
 -19  -2   4 973.064 88.3186   1
 -19   2   4 887.305 84.0887   1
  18   2  -4 290.589 51.6129   1
  18  -2  -4 277.077 50.7400   1
 -18  -2   4 290.050 52.0982   1
 -18   2   4 351.923 54.0858   1
  17   2  -4 9710.33 449.867   1
  17  -2  -4 9245.61 444.123   1
 -17  -2   4 8272.73 440.923   1
 -17   2   4 9588.56 445.062   1
  16   2  -4 559.073 64.0023   1
  16  -2  -4 420.773 54.2338   1
 -16  -2   4 540.343 62.3840   1
 -16   2   4 461.727 56.1483   1
  15   2  -4 13385.6 637.362   1
 -15  -2   4 14237.2 639.840   1
  14  -2  -4 493.370 54.6177   1
 -14   2   4 632.345 59.4838   1
  13   2  -4 1392.43 95.0963   1
  13  -2  -4 1241.67 93.6940   1
 -13  -2   4 1446.05 101.157   1
 -13   2   4 1417.33 95.3760   1
  12   2  -4 6269.41 297.087   1
  12  -2  -4 5495.58 286.802   1
 -12  -2   4 5886.96 293.578   1
 -12   2   4 6271.85 292.412   1
  11  -2  -4 1479.08 92.2822   1
 -11  -2   4 1536.00 98.8711   1
  11   2  -4 1379.88 97.2622   1
  10   2  -4 7226.66 339.687   1
 -10   2   4 7840.01 334.105   1
 -10  -2   4 7198.41 337.309   1
  -9  -2   4 97713.2 4322.11   1
   9   2  -4 104934. 4325.78   1
   8   2  -4 12034.8 525.437   1
  -8   2   4 11800.1 517.609   1
  -8  -2   4 11798.7 525.506   1
   8  -2  -4 11170.4 518.120   1
  -7   2   4 106289. 4502.28   1
   7  -2  -4 104998. 4502.76   1
   6   2  -4 62305.6 2804.74   1
  -6  -2   4 62273.1 2806.99   1
  -6   2   4 69343.0 2796.09   1
   6  -2  -4 65617.8 2796.77   1
  -5  -2   4 54968.4 2297.80   1
  -5   2   4 55791.0 2287.15   1
   5  -2  -4 52885.6 2286.48   1
   5   2  -4 49807.4 2297.21   1
   4   2  -4 742.751 48.3939   1
  -4  -2   4 723.029 48.4931   1
   3   2  -4 8150.19 349.479   1
  -3  -2   4 7499.67 347.910   1
   2   2  -4 2949.75 146.698   1
  -2  -2   4 2475.71 146.633   1
  -2   2   4 2765.97 136.749   1
  -1   2   4 3087.53 142.352   1
  -1  -2   4 3053.68 149.121   1
   1   2  -4 3189.04 149.230   1
   1  -2  -4 2925.65 141.846   1
   0  -2   4 2418.58 124.811   1
   0   2   4 2206.76 121.096   1
   0  -2  -4 2529.14 120.421   1
   0   2  -4 2610.87 126.204   1
   1  -2   4 25583.9 1127.39   1
  -1  -2  -4 25526.4 1122.64   1
  -1   2  -4 26073.0 1126.30   1
   1   2   4 26812.7 1125.84   1
   2   2   4 16607.6 762.773   1
  -2  -2  -4 18376.3 767.423   1
  -3   2  -4 23472.3 1070.85   1
   3  -2   4 25977.9 1074.09   1
   3   2   4 22210.6 1065.59   1
  -3  -2  -4 27576.6 1076.75   1
  -4   2  -4 23818.0 1079.43   1
   4  -2   4 22872.3 1080.74   1
   4   2   4 24945.8 1080.69   1
  -4  -2  -4 27118.3 1082.90   1
  -5   2  -4 62765.1 2694.26   1
   5  -2   4 62651.7 2697.09   1
   5   2   4 60074.2 2695.14   1
  -5  -2  -4 65161.3 2697.70   1
  -6   2  -4 3013.67 162.818   1
   6  -2   4 3184.57 166.214   1
   6   2   4 2802.67 160.719   1
  -6  -2  -4 2719.38 164.243   1
  -7   2  -4 31961.7 1335.08   1
   7  -2   4 29331.8 1333.69   1
   7   2   4 30068.8 1333.54   1
  -7  -2  -4 30214.7 1333.77   1
  -8   2  -4 33.0975 29.9443   1
   8  -2   4-5.71724 20.5792   1
   8   2   4 28.6211 30.3054   1
  -8  -2  -4 78.5404 33.6254   1
  -9   2  -4 3011.37 165.725   1
   9  -2   4 2802.00 164.437   1
   9   2   4 2562.24 161.031   1
  -9  -2  -4 2795.12 163.474   1
 -10   2  -4 5738.03 289.005   1
  10  -2   4 5428.63 287.975   1
  10   2   4 5730.07 290.868   1
 -10  -2  -4 5574.68 287.139   1
 -11   2  -4 17118.0 766.249   1
  11  -2   4 17177.0 767.467   1
  11   2   4 16166.2 764.514   1
 -11  -2  -4 16407.1 762.361   1
 -12   2  -4 613.911 69.1760   1
  12  -2   4 483.954 65.2230   1
  12   2   4 440.494 57.4705   1
 -12  -2  -4 484.812 58.4506   1
 -13   2  -4 3786.75 210.401   1
  13  -2   4 3532.21 208.219   1
  13   2   4 3723.46 212.529   1
 -13  -2  -4 3546.62 204.654   1
 -14   2  -4 927.423 83.7930   1
 -14  -2  -4 789.595 78.8472   1
  14  -2   4 831.092 80.2762   1
  14   2   4 853.429 81.9246   1
 -15   2  -4 1972.40 140.128   1
 -15  -2  -4 2063.70 139.495   1
  15   2   4 1957.38 141.311   1
  15  -2   4 2334.10 147.557   1
 -16  -2  -4 2966.97 180.965   1
 -16   2  -4 2806.74 178.697   1
  16  -2   4 2775.57 180.837   1
  16   2   4 3029.45 183.619   1
 -18   2  -4 175.996 50.5107   1
  18  -2   4 176.198 51.4778   1
  18   2   4 288.954 56.3020   1
 -18  -2  -4 165.383 45.3790   1
  19  -2   4 72.3659 42.7605   1
  19   2   4 97.4903 44.2832   1
 -19  -2  -4 132.907 44.0016   1
 -20   2  -4 350.167 56.6510   1
  20   2   4 441.968 70.5286   1
 -20  -2  -4 377.468 61.6400   1
 -21   2  -4 45.4580 37.2747   1
 -21  -2  -4 152.214 48.9852   1
  21   2   4 185.394 53.4469   1
  21  -2   4 158.439 44.8527   1
 -22  -2  -4 68.1920 42.6745   1
 -22   2  -4 111.994 42.9950   1
  22  -2   4 54.9242 34.0141   1
  22   2   4 30.2266 39.0454   1
 -23   2  -4 131.309 48.0833   1
  23  -2   4 84.2672 42.3006   1
 -24   2  -4 49.6308 41.1991   1
 -24  -2  -4 35.9215 39.4649   1
  24   2   4-7.40309 39.1878   1
  24  -2   4 37.0997 40.2705   1
 -26  -3   4 7.64745 41.9895   1
  25   3  -4 32.6898 40.3808   1
 -25  -3   4 7.84375 42.5587   1
 -24   3   4 54.6387 43.9145   1
  24  -3  -4 8.18011 36.0711   1
  24   3  -4 57.3223 46.0666   1
 -24  -3   4 78.8299 42.2901   1
 -23   3   4 54.2750 36.0161   1
  23  -3  -4 8.18934 38.6638   1
  23   3  -4 41.3973 41.5298   1
 -23  -3   4 45.9886 41.1017   1
 -22   3   4 925.533 89.3281   1
  22  -3  -4 1122.16 98.2334   1
  22   3  -4 1197.92 102.047   1
 -22  -3   4 793.461 86.1430   1
 -21   3   4 1635.07 117.230   1
  21   3  -4 1630.21 119.585   1
 -21  -3   4 1351.82 111.812   1
 -20   3   4 1628.40 117.306   1
  20  -3  -4 1499.44 116.149   1
  20   3  -4 1343.37 114.012   1
 -20  -3   4 1308.44 113.021   1
 -19   3   4 1510.75 112.426   1
  19  -3  -4 1386.00 111.763   1
  19   3  -4 1551.56 115.683   1
 -19  -3   4 1366.68 110.627   1
 -18   3   4 5094.36 270.454   1
  18  -3  -4 5137.19 273.656   1
 -17   3   4 642.480 68.5295   1
  17  -3  -4 725.307 72.0092   1
  17   3  -4 523.380 67.4473   1
 -17  -3   4 846.567 78.1149   1
 -16   3   4 661.990 65.4834   1
  16  -3  -4 590.423 63.3983   1
  16   3  -4 590.210 66.0861   1
 -16  -3   4 533.858 64.1016   1
  15   3  -4 3177.88 191.314   1
 -15  -3   4 3832.54 205.601   1
 -14   3   4 4143.37 215.576   1
  14  -3  -4 4220.42 218.858   1
  14   3  -4 4008.42 221.203   1
 -14  -3   4 3853.34 218.124   1
  13  -3  -4 9070.24 426.478   1
 -13   3   4 9412.83 425.724   1
 -13  -3   4 8618.34 428.050   1
 -12   3   4 23306.0 1024.21   1
 -12  -3   4 24295.9 1032.05   1
  12  -3  -4 21139.7 1025.08   1
  12   3  -4 24614.9 1034.72   1
  11  -3  -4 8076.12 376.230   1
 -11   3   4 8139.07 375.591   1
 -11  -3   4 8379.75 381.627   1
  11   3  -4 7544.68 380.785   1
  10  -3  -4 1612.58 95.5656   1
  10   3  -4 1607.84 101.389   1
 -10  -3   4 1478.63 98.3592   1
   9   3  -4 10272.0 484.137   1
  -9  -3   4 10875.5 485.315   1
   8   3  -4 35699.9 1611.12   1
  -8  -3   4 36087.6 1609.69   1
  -8   3   4 39137.7 1602.16   1
   7   3  -4 2908.51 158.232   1
   7  -3  -4 3307.01 149.709   1
  -7  -3   4 2800.13 159.206   1
  -7   3   4 3050.11 148.329   1
  -6   3   4 62654.0 2810.86   1
   6  -3  -4 69480.5 2812.96   1
  -5   3   4 1136.68 57.7624   1
   5  -3  -4 1008.27 56.9544   1
  -5  -3   4 921.078 65.1575   1
   4  -3  -4 45718.1 1983.24   1
   4   3  -4 45933.5 1994.84   1
  -4  -3   4 46187.5 1995.33   1
  -4   3   4 47582.4 1983.18   1
  -3   3   4 215.308 20.6354   1
   3  -3  -4 211.729 21.1291   1
   3   3  -4 216.021 30.3872   1
  -2  -3   4 11451.0 486.132   1
   2   3  -4 10435.9 481.261   1
   2  -3  -4 10840.1 473.750   1
  -2   3   4 10777.0 473.538   1
  -1  -3   4 4249.18 206.296   1
   1   3  -4 4069.14 204.821   1
   1  -3  -4 4352.02 198.225   1
  -1   3   4 4374.53 198.889   1
   0  -3  -4 6800.66 324.946   1
   0   3   4 7631.12 326.760   1
   1  -3   4 14369.5 654.551   1
  -1   3  -4 14725.4 653.505   1
  -1  -3  -4 14426.4 648.337   1
   1   3   4 15404.8 650.598   1
  -2   3  -4 62279.3 2684.76   1
   2  -3   4 62858.5 2686.24   1
   3  -3   4 2561.80 134.101   1
   3   3   4 2335.20 132.490   1
  -3   3  -4 2363.38 129.991   1
  -3  -3  -4 2179.41 128.033   1
   4  -3   4 31228.8 1332.38   1
  -4   3  -4 30805.5 1329.04   1
   4   3   4 31162.3 1331.44   1
  -4  -3  -4 28945.6 1327.37   1
   5   3   4 9777.83 441.420   1
   5  -3   4 9941.16 442.882   1
  -5  -3  -4 9258.63 439.472   1
  -5   3  -4 8925.11 438.566   1
   6   3   4 31370.3 1514.88   1
   6  -3   4 33741.7 1520.97   1
  -6   3  -4 36243.1 1522.22   1
   7   3   4 8226.99 422.015   1
   7  -3   4 9135.78 425.978   1
  -7  -3  -4 9276.94 427.041   1
  -7   3  -4 9242.35 424.652   1
   9   3   4 619.760 64.6138   1
   9  -3   4 546.495 59.9407   1
  -9  -3  -4 486.501 63.2370   1
  -9   3  -4 446.162 54.5807   1
  10   3   4 1544.15 118.069   1
  10  -3   4 1958.73 125.459   1
 -10  -3  -4 1709.45 121.362   1
 -10   3  -4 1928.50 124.053   1
  11   3   4 2441.40 155.508   1
  11  -3   4 2396.37 153.116   1
 -11  -3  -4 2419.52 152.630   1
 -11   3  -4 2529.75 152.943   1
  12   3   4 4583.67 251.926   1
  12  -3   4 4674.91 251.631   1
 -12  -3  -4 4861.40 255.385   1
 -12   3  -4 4392.14 246.910   1
  13  -3   4 436.874 59.9326   1
 -13   3  -4 547.016 63.8851   1
  14   3   4 5074.95 274.457   1
  14  -3   4 4943.70 273.429   1
 -14  -3  -4 5311.46 274.953   1
 -14   3  -4 4831.14 268.456   1
  15   3   4 2655.28 163.556   1
  15  -3   4 2312.33 154.308   1
 -15  -3  -4 2198.14 151.155   1
 -15   3  -4 2350.04 153.574   1
  16   3   4 802.639 82.9078   1
  16  -3   4 879.687 85.6577   1
 -16  -3  -4 697.434 76.3967   1
 -16   3  -4 796.665 77.7866   1
  17   3   4 1473.32 116.341   1
 -17  -3  -4 1490.19 115.036   1
  18   3   4 135.807 51.0956   1
  18  -3   4 143.646 48.7534   1
 -18  -3  -4 131.134 42.3870   1
 -18   3  -4 235.308 53.4580   1
  19   3   4 463.939 70.7299   1
  19  -3   4 517.258 69.4243   1
 -19  -3  -4 496.695 69.6914   1
 -19   3  -4 530.338 68.2533   1
  20   3   4-8.01395 39.5930   1
  20  -3   4 23.6993 34.1310   1
 -20  -3  -4 7.50258 36.5181   1
 -20   3  -4 30.1304 43.2862   1
  21   3   4 8.01465 28.8078   1
  21  -3   4-15.6443 35.0666   1
 -21  -3  -4 14.5677 30.2312   1
 -21   3  -4-22.5063 34.2271   1
  22   3   4 217.052 49.1412   1
  22  -3   4 115.890 41.3955   1
 -22   3  -4 110.949 42.5409   1
  23   3   4 7.43163 37.2518   1
 -23   3  -4-21.6444 40.5484   1
 -23  -3  -4-21.9668 36.1758   1
  24  -3   4 14.8262 35.5486   1
 -24   3  -4 42.3772 38.7983   1
  26   4  -4 40.2265 41.4720   1
 -26  -4   4 7.77360 44.6782   1
  25   4  -4 49.4420 38.8794   1
 -25  -4   4-7.78562 42.7556   1
  24   4  -4 50.5300 35.8081   1
 -24  -4   4 82.5496 38.2722   1
 -24   4   4 85.9112 40.9054   1
  23   4  -4 41.1731 40.0768   1
  23  -4  -4 16.1604 38.7248   1
 -23  -4   4-23.1058 41.2687   1
 -23   4   4-7.70159 34.5265   1
  22   4  -4 24.4789 39.1051   1
  22  -4  -4-15.8599 34.2567   1
 -22  -4   4 7.78081 42.2089   1
 -22   4   4-22.7678 38.5779   1
  21   4  -4 999.402 92.2387   1
  21  -4  -4 877.671 87.4323   1
 -21  -4   4 1072.18 95.0319   1
 -21   4   4 854.991 87.2726   1
  20   4  -4 148.740 43.7988   1
  20  -4  -4 226.711 46.0475   1
 -20  -4   4 170.909 47.7498   1
 -20   4   4 254.016 51.0282   1
  19   4  -4 4390.17 253.728   1
  19  -4  -4 4493.30 252.258   1
 -19  -4   4 4582.89 254.976   1
 -19   4   4 4832.96 252.366   1
  18   4  -4 300.306 53.4526   1
  18  -4  -4 300.586 51.6904   1
 -18  -4   4 221.974 49.2518   1
 -18   4   4 315.081 50.9723   1
  17   4  -4-13.9930 30.8122   1
 -17   4   4 51.1452 34.6921   1
  17  -4  -4 19.9995 29.8984   1
 -17  -4   4 44.2675 36.9892   1
 -16   4   4 42.4122 28.5918   1
  16   4  -4 13.4201 34.5888   1
 -16  -4   4-7.08780 35.5344   1
  16  -4  -4 18.9545 30.2910   1
  15   4  -4 75.7251 35.6212   1
 -14   4   4 8119.85 378.999   1
  14  -4  -4 8025.90 379.911   1
 -14  -4   4 7392.06 381.164   1
  13   4  -4 20038.6 944.313   1
 -13   4   4 19833.7 929.482   1
 -13  -4   4 21101.6 938.252   1
  13  -4  -4 22989.8 937.896   1
  12   4  -4 456.659 53.8589   1
  12  -4  -4 433.094 46.6307   1
 -12   4   4 355.756 43.6566   1
 -12  -4   4 418.154 50.1199   1
 -11   4   4 14600.7 604.586   1
  11   4  -4 13294.7 611.963   1
 -11  -4   4 14729.5 614.510   1
  10  -4  -4 11949.1 536.055   1
 -10   4   4 13054.7 536.823   1
 -10  -4   4 12119.0 545.273   1
   9  -4  -4 1717.73 98.4496   1
  -9  -4   4 1591.59 103.199   1
   9   4  -4 1660.38 105.853   1
  -8  -4   4 665.382 64.3990   1
   8   4  -4 881.745 66.6588   1
  -7  -4   4 2775.43 156.302   1
  -7   4   4 3231.98 149.951   1
   7   4  -4 2814.66 157.046   1
  -6  -4   4 7632.68 338.712   1
   6  -4  -4 7323.40 327.157   1
  -6   4   4 7013.34 324.725   1
   6   4  -4 6911.80 336.985   1
   5  -4  -4 52875.1 2258.49   1
   5   4  -4 54010.5 2269.27   1
  -5  -4   4 54724.1 2270.06   1
  -5   4   4 50853.1 2255.80   1
   4  -4  -4 15482.7 659.443   1
   4   4  -4 15426.2 670.036   1
  -4  -4   4 15439.5 670.939   1
  -4   4   4 14372.5 658.021   1
  -3  -4   4 32145.1 1373.60   1
  -3   4   4 33264.4 1362.31   1
   3  -4  -4 30627.9 1362.49   1
   3   4  -4 30406.0 1371.66   1
  -2  -4   4 83931.2 3704.27   1
  -2   4   4 85794.1 3694.46   1
   2  -4  -4 87745.7 3695.19   1
   2   4  -4 89052.4 3705.61   1
  -1  -4   4 8505.13 443.952   1
   1   4  -4 8971.21 441.805   1
   1  -4  -4 10658.1 437.781   1
  -1   4   4 10513.7 436.827   1
   0  -4   4 48288.0 2082.90   1
   0   4  -4 45633.5 2081.83   1
   0  -4  -4 47296.1 2075.32   1
   0   4   4 51980.7 2078.84   1
   1  -4   4 77.2360 26.7904   1
  -1   4  -4 80.6097 26.0028   1
   2  -4   4 589.060 57.5377   1
  -2  -4  -4 710.868 56.4853   1
   2   4   4 695.636 55.1550   1
   3  -4   4 60921.4 2571.88   1
  -3   4  -4 63053.5 2572.10   1
  -3  -4  -4 58987.8 2567.62   1
   3   4   4 56459.8 2567.26   1
   4  -4   4 68245.8 3177.84   1
  -4   4  -4 74076.3 3180.19   1
  -4  -4  -4 79161.3 3179.47   1
   4   4   4 74847.7 3180.75   1
   5  -4   4 32414.4 1442.25   1
   5   4   4 33469.4 1444.71   1
  -5   4  -4 34034.5 1442.08   1
  -5  -4  -4 32118.3 1440.69   1
   6  -4   4 2263.23 139.890   1
   6   4   4 2563.18 144.051   1
  -6   4  -4 2273.84 138.328   1
  -6  -4  -4 2295.56 137.419   1
   7  -4   4 4718.97 256.370   1
   7   4   4 5132.31 257.642   1
  -7  -4  -4 4890.96 254.470   1
  -7   4  -4 5107.54 255.974   1
  -8   4  -4 17785.3 843.545   1
   8  -4   4 18728.9 848.560   1
  -8  -4  -4 19876.0 854.239   1
   8   4   4 18992.7 846.193   1
  -9   4  -4 2288.13 142.459   1
   9  -4   4 2358.26 144.801   1
  -9  -4  -4 2579.06 148.919   1
   9   4   4 2063.48 139.416   1
 -10   4  -4 49.6565 29.4448   1
  10  -4   4 64.9433 33.1593   1
 -10  -4  -4 66.2443 34.7367   1
  10   4   4 127.261 37.7698   1
 -11   4  -4 2515.67 159.163   1
  11  -4   4 2520.10 159.975   1
 -11  -4  -4 2641.06 166.269   1
  11   4   4 2912.28 169.547   1
 -12   4  -4 13.5078 31.3474   1
  12  -4   4-35.1720 32.1001   1
 -12  -4  -4 7.17317 33.2924   1
  12   4   4-42.9612 39.3186   1
 -13  -4  -4 2031.44 141.159   1
  13   4   4 1894.02 139.945   1
 -14   4  -4 1673.52 119.073   1
  14  -4   4 1407.68 115.331   1
 -14  -4  -4 1586.37 119.003   1
  14   4   4 1517.93 117.755   1
 -15   4  -4 284.961 49.3331   1
  15  -4   4 296.763 51.2653   1
 -15  -4  -4 276.705 53.5190   1
  15   4   4 227.483 51.4975   1
 -16   4  -4 1612.05 123.852   1
  16  -4   4 1570.85 121.083   1
 -16  -4  -4 1604.55 120.152   1
  16   4   4 1458.88 120.103   1
 -17   4  -4 531.440 69.8277   1
  17  -4   4 555.244 69.8207   1
 -17  -4  -4 529.472 66.0690   1
  17   4   4 656.275 74.2993   1
 -18   4  -4 1525.62 115.958   1
  18  -4   4 1234.39 108.334   1
 -18  -4  -4 1578.79 118.682   1
  18   4   4 1587.56 121.310   1
 -19   4  -4 337.815 56.1982   1
  19  -4   4 267.714 52.8252   1
 -20   4  -4 22.4732 40.6669   1
  20  -4   4 15.7617 40.0903   1
 -20  -4  -4 38.3895 31.9046   1
  20   4   4 63.5233 39.2565   1
 -21   4  -4 29.7765 35.1444   1
  21  -4   4 39.3289 35.2921   1
 -22   4  -4 29.4119 40.8626   1
  22  -4   4 7.81968 40.8516   1
 -22  -4  -4 43.3581 35.1847   1
  22   4   4 15.5973 30.2953   1
 -23  -4  -4 20.8145 38.5525   1
  23   4   4 15.3775 43.2152   1
 -24   4  -4 56.6802 38.4540   1
  24  -4   4-7.48092 35.3090   1
 -26  -5   4 30.2354 41.5021   1
  26   5  -4-24.3935 43.5685   1
 -25  -5   4 150.027 48.9546   1
  25   5  -4 198.687 51.5867   1
 -24  -5   4 30.9133 40.3894   1
  24   5  -4 41.0653 42.3513   1
 -23   5   4-15.6876 40.4227   1
 -23  -5   4 63.0918 39.5291   1
  23   5  -4-32.7456 44.4101   1
 -22   5   4 7.70712 35.1696   1
  22   5  -4-24.3752 41.3075   1
  22  -5  -4 56.8134 44.5676   1
 -22  -5   4 31.9149 41.1231   1
  21  -5  -4 841.335 84.5523   1
  21   5  -4 756.661 85.3324   1
 -21  -5   4 989.494 92.8966   1
 -21   5   4 743.621 80.3095   1
 -20   5   4 160.705 45.6952   1
  20   5  -4 86.9708 43.1218   1
 -20  -5   4 79.2244 43.7264   1
  20  -5  -4 92.6248 40.5573   1
  19   5  -4 1675.17 129.031   1
 -19  -5   4 1950.26 135.269   1
 -18   5   4 1427.95 108.173   1
  18  -5  -4 1271.36 105.686   1
  18   5  -4 1391.02 106.251   1
 -18  -5   4 1518.06 119.506   1
  17  -5  -4 5325.73 290.903   1
 -17   5   4 5898.63 294.251   1
  16  -5  -4 352.968 52.4790   1
  16   5  -4 353.207 54.7612   1
 -16   5   4 384.695 51.9494   1
  15   5  -4-7.03917 33.7353   1
  15  -5  -4-6.18759 27.2391   1
 -15  -5   4-19.7631 33.4867   1
 -15   5   4 35.1703 27.6500   1
  14   5  -4 166.595 40.3017   1
 -14   5   4 243.638 38.3524   1
  14  -5  -4 173.269 37.4602   1
 -14  -5   4 151.740 38.6915   1
  13   5  -4 1660.54 113.503   1
  13  -5  -4 1641.71 106.096   1
 -13   5   4 1490.76 101.865   1
 -13  -5   4 1422.15 105.988   1
  12   5  -4 11.9640 31.2468   1
 -12   5   4 23.8294 21.7518   1
  12  -5  -4 44.5147 25.8379   1
 -12  -5   4-35.0089 33.5323   1
  11  -5  -4 2898.72 153.173   1
 -11  -5   4 2539.75 155.661   1
  11   5  -4 2888.71 161.889   1
 -11   5   4 2570.75 148.660   1
  10  -5  -4 15876.4 759.236   1
 -10  -5   4 17912.2 771.776   1
  10   5  -4 16518.3 769.051   1
 -10   5   4 18189.7 762.168   1
   9  -5  -4 36995.4 1571.34   1
  -9  -5   4 36145.7 1580.35   1
   9   5  -4 34623.1 1580.31   1
  -9   5   4 36776.8 1571.66   1
   8   5  -4 14444.1 665.274   1
  -8  -5   4 14878.5 668.375   1
   8  -5  -4 14886.5 655.981   1
  -7  -5   4 30772.1 1300.85   1
   7   5  -4 28657.0 1300.29   1
  -6   5   4 16139.8 730.112   1
   6   5  -4 17139.5 743.801   1
  -6  -5   4 16938.8 744.308   1
  -5   5   4 623.213 47.1373   1
   5   5  -4 697.245 56.4592   1
  -5  -5   4 596.166 54.7674   1
   5  -5  -4 594.046 46.3999   1
  -4   5   4 1423.04 84.9647   1
   4   5  -4 1456.78 94.0338   1
  -4  -5   4 1521.33 96.6965   1
   4  -5  -4 1719.40 88.3973   1
   3   5  -4 124941. 5385.61   1
  -3   5   4 126862. 5375.84   1
   3  -5  -4 127945. 5377.44   1
  -3  -5   4 123937. 5385.59   1
   2   5  -4 45482.7 1885.99   1
  -2   5   4 39758.7 1875.65   1
   2  -5  -4 45261.7 1877.50   1
  -2  -5   4 45213.0 1886.54   1
   1   5  -4 143.204 31.1875   1
  -1  -5   4 209.680 33.6904   1
   0   5  -4 2629.91 138.862   1
   0  -5   4 2128.01 136.488   1
   0  -5  -4 2706.78 134.573   1
   0   5   4 2302.63 131.077   1
   1  -5   4 11809.0 529.527   1
  -1   5  -4 11009.8 527.565   1
  -1  -5  -4 11926.1 523.773   1
   1   5   4 11451.2 522.421   1
   2  -5   4 3522.15 184.827   1
  -2   5  -4 3382.26 181.399   1
  -2  -5  -4 3637.95 182.951   1
   2   5   4 3373.29 179.429   1
   3  -5   4 84417.9 3590.97   1
  -3   5  -4 83073.7 3588.57   1
  -3  -5  -4 82518.0 3586.72   1
   3   5   4 84496.3 3587.58   1
   4  -5   4 1255.07 92.7410   1
  -4   5  -4 1407.25 94.0148   1
  -4  -5  -4 1366.58 92.7597   1
   4   5   4 1418.51 94.0616   1
   5  -5   4 1033.22 77.4303   1
  -5   5  -4 882.949 73.3976   1
  -5  -5  -4 861.242 75.4369   1
   5   5   4 1032.19 79.3646   1
   6  -5   4 213.030 39.8421   1
  -6   5  -4 225.290 40.3106   1
  -6  -5  -4 202.682 35.5017   1
   6   5   4 185.778 37.9593   1
   8  -5   4 4161.83 231.036   1
   8   5   4 4861.68 239.565   1
  -8   5  -4 4441.93 231.279   1
  -8  -5  -4 3941.05 229.173   1
   9  -5   4 15551.7 693.694   1
   9   5   4 13838.0 687.667   1
  -9   5  -4 14859.9 691.100   1
  -9  -5  -4 15922.0 694.627   1
  10  -5   4 1932.10 132.609   1
  10   5   4 1814.02 127.724   1
 -10   5  -4 1970.45 131.609   1
 -10  -5  -4 2220.24 140.850   1
  11  -5   4 1393.32 112.581   1
  11   5   4 1543.09 115.751   1
 -11  -5  -4 1686.34 116.970   1
 -11   5  -4 1549.32 114.969   1
  12  -5   4 7288.00 375.537   1
 -12   5  -4 7747.01 376.287   1
 -13   5  -4 6.99502 33.5422   1
  13   5   4 7.52138 38.7763   1
  13  -5   4 96.8131 43.2685   1
 -13  -5  -4 7.56680 36.2811   1
  14  -5   4 1334.47 108.152   1
  14   5   4 1557.97 118.952   1
 -14  -5  -4 1458.04 114.502   1
 -14   5  -4 1331.67 107.262   1
  15  -5   4 1337.00 111.716   1
 -15  -5  -4 1588.51 118.337   1
  15   5   4 1437.12 114.678   1
 -15   5  -4 1320.97 107.610   1
 -16   5  -4 111.126 42.2115   1
  16   5   4 213.993 51.1705   1
 -16  -5  -4 187.666 48.7283   1
  17   5   4 8.05798 31.2957   1
  17  -5   4 23.9121 38.8011   1
 -17  -5  -4 30.5976 33.6850   1
  18  -5   4 1311.57 111.630   1
  18   5   4 1488.86 115.077   1
 -18  -5  -4 1354.46 109.697   1
 -18   5  -4 1281.67 105.997   1
  19   5   4 122.742 46.1820   1
 -19  -5  -4 81.4951 43.2409   1
  20   5   4-40.3606 34.8717   1
  20  -5   4-7.97467 37.0058   1
 -20  -5  -4 44.9777 36.4838   1
 -20   5  -4 45.4458 42.0795   1
  21   5   4 46.8874 42.4340   1
 -21  -5  -4 82.8179 46.4745   1
 -21   5  -4 22.5352 31.8758   1
  22   5   4 53.7075 35.0116   1
  22  -5   4-31.1785 42.8022   1
 -22  -5  -4 22.0918 35.2987   1
 -22   5  -4-7.39270 41.0761   1
  23   5   4 52.7400 39.4396   1
  23  -5   4 68.3500 34.7525   1
 -23   5  -4 65.5482 33.3367   1
  26   6  -4 80.2495 46.6485   1
 -26  -6   4 14.7844 38.6524   1
  25   6  -4 186.037 51.0929   1
 -25  -6   4 68.5189 44.0616   1
  24   6  -4 299.897 54.7280   1
 -24  -6   4 474.023 66.5324   1
  23   6  -4 65.0972 45.3112   1
 -23  -6   4 79.9066 43.9813   1
  22   6  -4-32.1609 40.3112   1
 -22  -6   4-24.1751 40.9750   1
 -22   6   4-15.5085 38.3194   1
  21   6  -4 88.4907 45.0963   1
 -21   6   4 166.914 46.2972   1
  21  -6  -4 133.596 46.0399   1
 -21  -6   4 176.570 51.2390   1
  20  -6  -4 674.127 74.0568   1
 -20   6   4 525.110 69.5806   1
  19   6  -4 99.2721 42.9389   1
 -19   6   4 57.3917 34.9604   1
  19  -6  -4-14.8611 36.2075   1
 -19  -6   4 24.8964 43.3777   1
  18   6  -4 98.9509 37.1776   1
 -18   6   4 55.4287 34.3716   1
 -18  -6   4 69.2376 38.1337   1
  18  -6  -4 71.7808 38.5899   1
  17   6  -4 310.130 57.6882   1
  17  -6  -4 289.982 50.7281   1
 -17   6   4 286.122 49.9814   1
 -17  -6   4 382.220 57.8900   1
  16  -6  -4 753.418 73.8770   1
 -16   6   4 606.060 67.2899   1
  15  -6  -4 2987.09 174.202   1
 -15  -6   4 2716.05 172.792   1
 -15   6   4 3124.70 172.884   1
  14   6  -4 2757.42 175.149   1
 -14  -6   4 3236.38 181.029   1
 -13   6   4 5311.04 263.763   1
  13   6  -4 5412.39 272.776   1
 -13  -6   4 5652.30 273.930   1
  12  -6  -4 1357.49 96.9719   1
 -12   6   4 1398.02 97.8112   1
  12   6  -4 1342.41 102.458   1
 -12  -6   4 1515.21 105.563   1
  11  -6  -4 983.021 77.7697   1
 -11   6   4 926.685 75.1458   1
  11   6  -4 1051.72 83.4953   1
 -11  -6   4 1003.92 83.1434   1
 -10   6   4 1568.55 101.631   1
  10  -6  -4 1649.11 105.193   1
   9  -6  -4 640.304 54.9233   1
  -9   6   4 633.060 54.5105   1
  -9  -6   4 581.531 59.1173   1
   9   6  -4 548.156 57.5106   1
  -8  -6   4 382.497 47.5584   1
  -8   6   4 326.600 39.3580   1
   8  -6  -4 285.808 37.4478   1
   8   6  -4 338.695 43.7356   1
   7  -6  -4 45.7450 24.2426   1
   7   6  -4 24.7650 24.5413   1
  -7  -6   4 65.0482 25.8555   1
  -6   6   4 2216.57 124.303   1
   6   6  -4 2386.75 136.552   1
  -6  -6   4 2372.31 137.447   1
   6  -6  -4 2387.96 129.128   1
   5   6  -4 249.140 37.8490   1
  -5  -6   4 202.198 35.9506   1
  -4   6   4 28272.0 1231.48   1
   4   6  -4 28116.9 1241.05   1
  -4  -6   4 28199.2 1242.08   1
   4  -6  -4 28701.0 1232.16   1
   3   6  -4 23813.6 1104.01   1
  -3   6   4 26074.6 1097.88   1
   3  -6  -4 24904.2 1097.93   1
  -3  -6   4 25811.6 1107.49   1
   2   6  -4 55283.5 2299.11   1
  -2   6   4 52200.0 2288.44   1
   2  -6  -4 51969.1 2290.38   1
  -2  -6   4 54172.4 2298.97   1
   1   6  -4 38262.8 1600.01   1
  -1   6   4 36858.4 1592.42   1
   1  -6  -4 37191.2 1593.10   1
  -1  -6   4 34780.5 1597.65   1
   0   6  -4 19762.2 920.477   1
   0  -6  -4 21203.0 917.999   1
   0   6   4 21302.7 917.987   1
   0  -6   4 20994.1 924.891   1
   1  -6   4 6202.66 299.001   1
  -1  -6  -4 6294.48 294.009   1
   1   6   4 5744.07 290.210   1
   2  -6   4 8770.87 397.080   1
  -2  -6  -4 8649.75 391.161   1
   2   6   4 9136.24 394.924   1
   3  -6   4 15412.2 665.008   1
  -3   6  -4 15284.4 663.148   1
  -3  -6  -4 14614.6 661.410   1
   3   6   4 13324.3 657.511   1
   4  -6   4 29524.4 1249.37   1
  -4   6  -4 28008.1 1244.27   1
  -4  -6  -4 27439.1 1242.66   1
   4   6   4 28289.9 1245.04   1
   5  -6   4 3271.30 179.847   1
  -5   6  -4 3166.20 176.839   1
  -5  -6  -4 3082.92 175.397   1
   5   6   4 3121.09 177.608   1
   7  -6   4 285.862 47.1500   1
  -7   6  -4 198.717 44.1233   1
  -7  -6  -4 235.266 41.6864   1
   7   6   4 224.192 42.3911   1
   8  -6   4 6333.13 311.479   1
  -8  -6  -4 6005.29 307.450   1
   8   6   4 5918.18 310.918   1
  -8   6  -4 6131.03 309.606   1
  -9  -6  -4 3680.63 207.258   1
   9   6   4 3610.71 210.859   1
  -9   6  -4 3403.02 205.132   1
  10  -6   4 4555.47 247.615   1
 -10  -6  -4 4840.29 250.568   1
  10   6   4 4319.52 248.552   1
 -10   6  -4 4633.39 247.936   1
  11  -6   4 694.887 73.1580   1
 -11   6  -4 718.172 71.6902   1
 -11  -6  -4 649.454 72.4369   1
  11   6   4 593.788 69.6673   1
 -12  -6  -4 647.558 68.9694   1
  12   6   4 364.550 55.7901   1
 -13   6  -4 100.094 37.5690   1
  13  -6   4 147.661 40.7487   1
 -13  -6  -4 37.9782 37.7516   1
  13   6   4 99.1518 43.0625   1
 -14   6  -4 102.509 39.5125   1
  14   6   4 124.481 47.7615   1
  14  -6   4 135.960 37.0590   1
 -14  -6  -4 69.7126 38.5511   1
  15   6   4 1739.53 132.085   1
 -15  -6  -4 1884.77 136.232   1
 -15   6  -4 1928.45 133.058   1
 -16  -6  -4 5145.81 273.164   1
  16   6   4 4794.00 273.287   1
 -17   6  -4 304.030 57.4271   1
  17   6   4 424.250 63.9736   1
 -17  -6  -4 378.744 60.9511   1
  17  -6   4 315.272 60.8881   1
  18  -6   4 999.152 94.6600   1
 -18   6  -4 1098.61 95.7671   1
 -19   6  -4 136.731 46.6444   1
  19  -6   4 47.1614 40.2307   1
 -19  -6  -4 75.5110 42.6944   1
  19   6   4 201.156 54.7363   1
 -20   6  -4 105.786 43.2515   1
  20  -6   4 132.603 47.4737   1
 -20  -6  -4 95.9261 43.6170   1
  20   6   4 152.326 46.3542   1
 -21   6  -4 74.5220 40.5250   1
  21  -6   4 77.0269 40.3266   1
 -21  -6  -4 94.9214 37.2233   1
  21   6   4 31.5557 29.2696   1
 -22   6  -4-36.6834 43.0643   1
  22  -6   4-7.59622 36.9706   1
 -22  -6  -4 7.31990 36.6895   1
  22   6   4 7.60957 41.7814   1
 -23   6  -4 21.5826 42.2318   1
  23  -6   4 7.45934 39.4708   1
  26   7  -4 7.85495 37.0519   1
 -26  -7   4-7.39720 39.6354   1
  25   7  -4-7.94083 32.2638   1
 -25  -7   4 7.73978 35.9150   1
  24   7  -4 8.03425 39.1067   1
 -24  -7   4-39.3825 46.7155   1
  23   7  -4 336.239 62.5174   1
 -23  -7   4 569.710 73.5087   1
 -22   7   4 55.7756 41.1295   1
 -21  -7   4-8.03145 40.2551   1
 -21   7   4 15.6454 34.4377   1
  21  -7  -4-7.92519 34.2367   1
  21   7  -4-24.1843 38.6350   1
 -20  -7   4 397.888 69.7680   1
 -20   7   4 298.175 55.5111   1
  20  -7  -4 278.852 52.2240   1
  20   7  -4 332.777 56.1610   1
 -19   7   4 81.8175 39.1343   1
  19  -7  -4 142.830 41.5468   1
 -18  -7   4 927.088 88.4004   1
 -18   7   4 967.071 87.4288   1
  18  -7  -4 841.194 82.9031   1
  18   7  -4 884.295 89.5313   1
 -17  -7   4 1333.47 106.067   1
  17  -7  -4 1355.39 105.118   1
  17   7  -4 1237.35 105.612   1
 -17   7   4 1216.07 101.283   1
  16  -7  -4 41.2541 36.8670   1
 -16   7   4 39.8706 32.3699   1
  16   7  -4 22.7305 30.8160   1
 -16  -7   4 28.7100 32.2062   1
 -15   7   4 3310.86 197.231   1
  15  -7  -4 3761.04 203.821   1
  14  -7  -4 63.2518 33.1765   1
 -14   7   4 109.919 33.6696   1
  14   7  -4 35.2472 33.9245   1
 -14  -7   4 82.1388 35.8799   1
  13   7  -4 6974.95 364.100   1
 -13  -7   4 7708.71 369.414   1
  12  -7  -4 1716.95 114.184   1
 -12   7   4 1790.37 112.217   1
  12   7  -4 1496.40 112.696   1
 -12  -7   4 1488.28 113.441   1
 -11   7   4 5649.15 274.854   1
  11   7  -4 6176.15 289.215   1
 -11  -7   4 5625.29 282.103   1
  10  -7  -4 668.560 62.4410   1
 -10   7   4 795.738 65.1462   1
 -10  -7   4 675.758 67.7279   1
  10   7  -4 762.015 70.9285   1
  -9  -7   4-6.11041 28.8242   1
   9  -7  -4 19.1946 22.6371   1
  -9   7   4 4.62554 23.8385   1
   9   7  -4 5.86101 27.6479   1
  -8   7   4 2945.41 155.088   1
   8  -7  -4 2676.37 153.354   1
  -7   7   4 181.156 32.9839   1
   7   7  -4 280.465 42.0664   1
  -7  -7   4 254.047 42.7631   1
   7  -7  -4 250.608 36.5243   1
  -6   7   4 161.621 29.3253   1
   6   7  -4 157.564 34.6380   1
  -6  -7   4 148.436 36.6389   1
   6  -7  -4 203.208 32.6139   1
  -5   7   4 2303.50 122.984   1
   5   7  -4 2067.38 127.787   1
  -5  -7   4 2128.14 129.448   1
   5  -7  -4 1905.56 117.582   1
  -4   7   4 4313.55 225.051   1
   4   7  -4 5010.58 238.870   1
   4  -7  -4 4596.81 228.536   1
  -4  -7   4 4533.18 235.735   1
   3   7  -4 7527.25 353.149   1
  -3   7   4 7314.56 344.848   1
  -3  -7   4 7208.87 354.527   1
   2   7  -4 1219.26 83.5814   1
  -2   7   4 1037.28 75.5075   1
   2  -7  -4 1029.58 75.5843   1
  -2  -7   4 1121.71 83.1042   1
   1   7  -4 237.528 35.2039   1
  -1   7   4 242.239 36.9764   1
   1  -7  -4 245.478 36.5363   1
  -1  -7   4 203.549 36.1244   1
   0   7  -4 2286.89 134.612   1
   0   7   4 2341.06 133.783   1
   0  -7  -4 2113.99 131.313   1
   0  -7   4 2601.79 142.296   1
  -1   7  -4 9887.49 508.474   1
   1  -7   4 11969.7 514.785   1
  -1  -7  -4 11760.6 509.421   1
   1   7   4 10505.0 503.260   1
   2  -7   4 12612.2 581.574   1
  -2  -7  -4 11916.2 574.434   1
   2   7   4 13356.0 579.827   1
   3   7   4 37.2357 27.0713   1
  -3  -7  -4 25.7106 26.1713   1
  -3   7  -4 38.2398 24.5247   1
   3  -7   4 22.5500 23.9165   1
  -4  -7  -4 869.214 75.2880   1
   4   7   4 1015.31 79.9009   1
  -5   7  -4 2819.15 163.921   1
   5  -7   4 2802.94 166.446   1
   6   7   4 602.770 62.0860   1
  -6  -7  -4 455.274 56.7632   1
  -6   7  -4 656.245 65.6925   1
   6  -7   4 563.825 64.0688   1
   7   7   4 1007.31 87.2968   1
  -7  -7  -4 828.749 80.4650   1
  -7   7  -4 1086.79 88.3325   1
   7  -7   4 1051.15 89.1732   1
   8  -7   4 2729.94 156.480   1
  -8   7  -4 2368.26 149.924   1
  -8  -7  -4 2368.02 148.320   1
   9  -7   4 509.238 63.8726   1
  -9   7  -4 738.346 70.7405   1
   9   7   4 675.201 73.4139   1
  -9  -7  -4 692.404 70.1171   1
  10  -7   4 705.457 73.6240   1
  10   7   4 885.181 83.8909   1
 -10   7  -4 822.875 79.1426   1
 -10  -7  -4 930.777 83.9814   1
  11   7   4 664.500 76.9549   1
 -11  -7  -4 508.749 68.2499   1
  12  -7   4 2774.44 178.087   1
  12   7   4 3190.50 183.563   1
 -12   7  -4 2903.88 177.795   1
 -12  -7  -4 2801.32 179.377   1
  13  -7   4 287.173 52.9993   1
  13   7   4 286.228 50.5187   1
 -13  -7  -4 208.895 51.5679   1
 -13   7  -4 183.285 42.8898   1
  14   7   4 46.7712 42.8280   1
 -14   7  -4 29.6054 30.7585   1
 -14  -7  -4 39.2091 40.9838   1
  15   7   4 468.444 67.5199   1
  15  -7   4 655.444 74.8415   1
 -15  -7  -4 520.699 72.2691   1
  16   7   4 364.984 59.6166   1
  16  -7   4 433.313 62.1723   1
 -16   7  -4 531.127 65.0394   1
 -16  -7  -4 430.141 60.2073   1
  17   7   4 414.964 59.3122   1
  17  -7   4 316.925 58.5326   1
 -17   7  -4 442.555 61.8123   1
 -17  -7  -4 269.129 51.5311   1
  18   7   4 80.0112 36.2810   1
 -18   7  -4 129.936 42.8107   1
 -18  -7  -4 102.273 37.5082   1
  19   7   4 47.8257 34.4726   1
 -19  -7  -4 53.7352 31.9027   1
 -19   7  -4 7.62161 36.5633   1
  19  -7   4 31.6555 34.2263   1
  20   7   4 71.1473 35.7176   1
 -20  -7  -4 104.127 37.5431   1
 -20   7  -4 143.474 50.1637   1
  20  -7   4 126.224 44.0526   1
  21   7   4 23.4566 39.2233   1
 -21  -7  -4 71.9867 37.6307   1
 -21   7  -4 29.8319 42.8849   1
  21  -7   4 15.5786 41.2441   1
 -22  -7  -4 21.1978 36.9175   1
  22   7   4 30.5468 39.3692   1
 -23   7  -4-7.25712 43.0388   1
  23  -7   4-7.39312 42.4820   1
  26   8  -4 53.8147 41.7344   1
 -26  -8   4 22.2287 43.5199   1
 -25  -8   4-7.68404 36.8271   1
  24   8  -4 23.5770 34.6035   1
 -24  -8   4 7.87859 40.0543   1
  23   8  -4 503.502 71.4126   1
 -23  -8   4 518.422 72.2342   1
  22   8  -4 64.3499 42.6447   1
 -22  -8   4 64.1191 47.6096   1
  21   8  -4 72.7572 34.9849   1
 -21  -8   4 95.8322 51.2151   1
 -21   8   4 31.7900 41.6034   1
  20   8  -4 259.434 47.6405   1
 -20   8   4 124.640 42.8645   1
  20  -8  -4 112.974 42.7506   1
 -20  -8   4 137.514 46.0218   1
  19   8  -4 74.0765 40.2167   1
 -19   8   4 76.1431 38.3311   1
  19  -8  -4 102.452 37.3461   1
 -19  -8   4 83.8918 41.0205   1
  18   8  -4 72.6687 41.6782   1
 -18   8   4 88.7865 39.7165   1
  18  -8  -4 23.0572 34.5378   1
 -18  -8   4 45.3375 32.7297   1
 -17   8   4 229.188 47.5598   1
  17  -8  -4 269.244 51.9547   1
  17   8  -4 173.597 50.0296   1
 -16   8   4 515.201 62.4673   1
  16  -8  -4 436.168 63.6779   1
 -16  -8   4 480.419 62.3101   1
  15   8  -4 51.9060 33.8303   1
 -15   8   4 6.58714 28.9979   1
  15  -8  -4 7.02862 33.6847   1
 -15  -8   4-43.4524 30.6775   1
 -14   8   4 595.352 64.1252   1
  14  -8  -4 630.275 67.9861   1
  13   8  -4 11035.7 511.606   1
 -13   8   4 10674.7 500.167   1
 -13  -8   4 10654.7 508.505   1
  13  -8  -4 10109.7 502.002   1
  12   8  -4 435.221 57.6544   1
 -12  -8   4 341.732 53.0894   1
  11  -8  -4 3268.62 179.582   1
 -11  -8   4 3103.11 185.340   1
 -11   8   4 3038.68 174.905   1
  11   8  -4 3077.22 185.325   1
  10  -8  -4 182.011 36.5668   1
 -10  -8   4 169.584 43.0171   1
  10   8  -4 162.412 42.1374   1
 -10   8   4 148.990 32.9446   1
  -9  -8   4 420.677 53.4450   1
   9  -8  -4 385.030 49.9589   1
   9   8  -4 452.902 54.7659   1
  -9   8   4 428.569 50.4533   1
  -8   8   4 201.674 35.0215   1
   8   8  -4 249.785 41.0873   1
  -8  -8   4 221.332 40.0636   1
   8  -8  -4 225.297 37.5104   1
  -7   8   4 21449.8 926.871   1
   7   8  -4 21434.3 936.829   1
  -7  -8   4 18620.2 934.469   1
   7  -8  -4 21831.9 930.005   1
  -6   8   4 3008.48 169.957   1
   6   8  -4 3329.07 179.427   1
  -6  -8   4 3283.68 180.661   1
   6  -8  -4 3031.00 170.622   1
  -5   8   4 9083.54 423.674   1
   5  -8  -4 9111.17 424.322   1
   4  -8  -4 627.883 57.2713   1
  -3   8   4 8943.73 427.296   1
   3   8  -4 9455.67 436.540   1
   3  -8  -4 9497.28 430.218   1
  -3  -8   4 8887.03 435.842   1
   2   8  -4 638.796 62.2006   1
  -2   8   4 631.901 58.7565   1
  -2  -8   4 590.707 60.4616   1
   1   8  -4 3271.72 176.628   1
  -1   8   4 3060.72 168.825   1
   1  -8  -4 2894.61 168.152   1
  -1  -8   4 3248.31 176.931   1
   0   8   4 160.203 33.1923   1
   0  -8  -4 204.804 36.7129   1
   1   8   4 29069.4 1288.07   1
  -1  -8  -4 29614.7 1290.37   1
   2   8   4 2824.04 170.642   1
   2  -8   4 3257.31 178.237   1
  -2   8  -4 3135.81 173.965   1
  -2  -8  -4 3106.84 173.936   1
   3  -8   4 14811.6 686.807   1
  -3   8  -4 15142.8 686.104   1
   4  -8   4 11152.1 516.160   1
  -4   8  -4 11283.4 514.219   1
   4   8   4 10291.7 509.721   1
  -4  -8  -4 10987.0 511.832   1
   5  -8   4 5022.68 275.187   1
  -5   8  -4 5558.54 278.577   1
   5   8   4 5458.56 278.431   1
  -5  -8  -4 5393.74 276.133   1
   6  -8   4 64.7862 32.4949   1
  -6   8  -4 24.9407 29.9074   1
   6   8   4 19.5342 30.2400   1
  -6  -8  -4 19.1492 22.3308   1
   7  -8   4 19392.0 898.637   1
  -7   8  -4 19640.8 896.810   1
   7   8   4 20140.2 899.480   1
  -7  -8  -4 20235.0 899.952   1
   8  -8   4 719.162 74.3278   1
  -8   8  -4 666.963 71.2826   1
   8   8   4 749.357 75.5268   1
  -8  -8  -4 648.920 70.6351   1
   9  -8   4 2732.85 165.130   1
  -9   8  -4 2554.36 159.690   1
   9   8   4 2570.71 161.662   1
  -9  -8  -4 2277.35 153.841   1
  10   8   4 556.584 69.6220   1
 -10  -8  -4 542.493 66.2639   1
  11  -8   4 434.937 60.9401   1
 -11   8  -4 470.343 61.2274   1
  11   8   4 518.401 68.5633   1
 -11  -8  -4 484.737 67.0754   1
  12  -8   4 99.2421 39.6347   1
 -12   8  -4 95.4209 37.6211   1
 -12  -8  -4 147.211 43.4713   1
  12   8   4 119.179 43.8889   1
  13   8   4 727.437 76.1676   1
 -13  -8  -4 638.046 76.3444   1
 -13   8  -4 573.660 69.3897   1
 -14   8  -4 937.174 89.6796   1
  14  -8   4 878.667 86.6885   1
  15   8   4-7.92012 31.4888   1
 -15  -8  -4 47.8049 38.1976   1
 -15   8  -4 38.2979 36.1447   1
  15  -8   4 23.4751 37.5152   1
  16   8   4 88.3658 43.6139   1
 -16  -8  -4-7.93454 40.3714   1
 -16   8  -4 69.8653 39.4993   1
  16  -8   4 15.6754 31.8936   1
 -17   8  -4 1728.70 131.091   1
  17  -8   4 1887.20 134.273   1
  18   8   4 126.837 44.6765   1
 -18  -8  -4 180.786 47.6839   1
 -18   8  -4 233.368 53.6618   1
  18  -8   4 180.653 50.7982   1
 -19   8  -4 69.6548 42.3301   1
  19  -8   4 187.557 49.3969   1
  20   8   4 23.3846 32.4870   1
 -20  -8  -4 135.171 40.3457   1
 -20   8  -4 91.9740 38.5291   1
  20  -8   4 15.4792 30.8970   1
  21   8   4 92.0664 36.9326   1
 -21  -8  -4 93.8339 36.3437   1
 -21   8  -4 60.0654 42.8115   1
  21  -8   4 61.3223 42.2292   1
 -22   8  -4-14.6841 40.7884   1
  22  -8   4 15.0974 38.9008   1
 -25  -9   4-7.64062 44.3859   1
  25   9  -4 45.5275 41.1713   1
 -24  -9   4 15.6321 45.4014   1
  24   9  -4 15.5834 42.2732   1
 -23  -9   4-7.84328 44.0779   1
  23   9  -4 23.8126 41.9967   1
 -22  -9   4 277.202 60.4772   1
  22   9  -4 255.010 53.9714   1
  21   9  -4 54.1093 41.4674   1
[truncated: 916,278 more chars]
