# Supplementary material for: Structural insight into the cooperativity of spin crossover compounds
Source: Acta Crystallogr B Struct Sci Cryst Eng Mater. 2023 Aug 11;79(Pt 5):354–67. doi: 10.1107/S2052520623005814 (PMC10552598; doi:10.1107/S2052520623005814)
Supplement: Supplementary file 4 [file b-79-00354-sup4.zip › Bia_Pmono_189K.cif]

data_SC2_189K
 
_audit_creation_method            'SHELXL-2018/3'
_shelx_SHELXL_version_number      '2018/3'
_chemical_name_systematic         ?
_chemical_name_common             ?
_chemical_melting_point           ?
_chemical_formula_moiety          ?
_chemical_formula_sum
 'C38 H28 Fe N6 S2' 
_chemical_formula_weight          688.63

loop_
 _atom_type_symbol
 _atom_type_description
 _atom_type_scat_dispersion_real
 _atom_type_scat_dispersion_imag
 _atom_type_scat_source
 'C'  'C'   0.0024   0.0013
 'International Tables Vol C Tables 4.2.6.8 and 6.1.1.4'
 'H'  'H'   0.0000   0.0000
 'International Tables Vol C Tables 4.2.6.8 and 6.1.1.4'
 'N'  'N'   0.0049   0.0027
 'International Tables Vol C Tables 4.2.6.8 and 6.1.1.4'
 'S'  'S'   0.1051   0.1002
 'International Tables Vol C Tables 4.2.6.8 and 6.1.1.4'
 'Fe'  'Fe'   0.3265   0.6960
 'International Tables Vol C Tables 4.2.6.8 and 6.1.1.4'
 
_space_group_crystal_system       monoclinic
_space_group_IT_number            14
_space_group_name_H-M_alt         'P 21/c'
_space_group_name_Hall            '-P 2ybc'
 
_shelx_space_group_comment
;
The symmetry employed for this shelxl refinement is uniquely defined
by the following loop, which should always be used as a source of
symmetry information in preference to the above space-group names.
They are only intended as comments.
;
 
loop_
 _space_group_symop_operation_xyz
 'x, y, z'
 '-x, y+1/2, -z+1/2'
 '-x, -y, -z'
 'x, -y-1/2, z-1/2'
 
_cell_length_a                    17.38860(10)
_cell_length_b                    12.27740(10)
_cell_length_c                    16.93940(10)
_cell_angle_alpha                 90
_cell_angle_beta                  115.7966(10)
_cell_angle_gamma                 90
_cell_volume                      3255.95(5)
_cell_formula_units_Z             4
_cell_measurement_temperature     293(2)
_cell_measurement_reflns_used     16115
_cell_measurement_theta_min       1.881
_cell_measurement_theta_max       32.788
 
_exptl_crystal_description        Needle
_exptl_crystal_colour             ?
_exptl_crystal_density_meas       ?
_exptl_crystal_density_method     ?
_exptl_crystal_density_diffrn     1.405          
_exptl_crystal_F_000              1424
_exptl_transmission_factor_min    ?
_exptl_transmission_factor_max    ?
_exptl_crystal_size_max           ?
_exptl_crystal_size_mid           ?
_exptl_crystal_size_min           ?
_exptl_absorpt_coefficient_mu     0.462
_shelx_estimated_absorpt_T_min    ?
_shelx_estimated_absorpt_T_max    ?
_exptl_absorpt_correction_type    ?
_exptl_absorpt_correction_T_min   ?
_exptl_absorpt_correction_T_max   ?
_exptl_absorpt_process_details    ?
_exptl_absorpt_special_details    ?
_diffrn_ambient_temperature       293(2)
_diffrn_radiation_wavelength      0.63582
_diffrn_radiation_type            Synchrotron
_diffrn_source                    ?
_diffrn_measurement_device_type   '4-circle diffractometer'
_diffrn_measurement_method        ?
_diffrn_detector_area_resol_mean  ?
_diffrn_reflns_number             24395
_diffrn_reflns_av_unetI/netI      0.0329
_diffrn_reflns_av_R_equivalents   0.0340
_diffrn_reflns_limit_h_min        -23
_diffrn_reflns_limit_h_max        23
_diffrn_reflns_limit_k_min        -16
_diffrn_reflns_limit_k_max        16
_diffrn_reflns_limit_l_min        -21
_diffrn_reflns_limit_l_max        21
_diffrn_reflns_theta_min          1.886
_diffrn_reflns_theta_max          25.078
_diffrn_reflns_theta_full         22.426
_diffrn_measured_fraction_theta_max   0.940
_diffrn_measured_fraction_theta_full  0.971
_diffrn_reflns_Laue_measured_fraction_max    0.940
_diffrn_reflns_Laue_measured_fraction_full   0.971
_diffrn_reflns_point_group_measured_fraction_max   0.940
_diffrn_reflns_point_group_measured_fraction_full  0.971
_reflns_number_total              7592
_reflns_number_gt                 6953
_reflns_threshold_expression      'I > 2\s(I)'
_reflns_Friedel_coverage          0.000
_reflns_Friedel_fraction_max      .
_reflns_Friedel_fraction_full     .
 
_reflns_special_details
;
 Reflections were merged by SHELXL according to the crystal
 class for the calculation of statistics and refinement.
 
 _reflns_Friedel_fraction is defined as the number of unique
 Friedel pairs measured divided by the number that would be
 possible theoretically, ignoring centric projections and
 systematic absences.
;
 
_computing_data_collection        ?
_computing_cell_refinement        ?
_computing_data_reduction         ?
_computing_structure_solution     ?
_computing_structure_refinement 'SHELXL-2018/3 (Sheldrick, 2018)'
_computing_molecular_graphics     ?
_computing_publication_material   ?
_refine_special_details           ?
_refine_ls_structure_factor_coef  Fsqd
_refine_ls_matrix_type            full
_refine_ls_weighting_scheme       calc
_refine_ls_weighting_details
'w=1/[\s^2^(Fo^2^)+(0.0538P)^2^+0.9057P] where P=(Fo^2^+2Fc^2^)/3'
_atom_sites_solution_primary      ?
_atom_sites_solution_secondary    ?
_atom_sites_solution_hydrogens    geom
_refine_ls_hydrogen_treatment     constr
_refine_ls_extinction_method      'SHELXL-2018/3 (Sheldrick 2018)'
_refine_ls_extinction_coef        0.0049(6)
_refine_ls_extinction_expression
 'Fc^*^=kFc[1+0.001xFc^2^\l^3^/sin(2\q)]^-1/4^'
_refine_ls_number_reflns          7592
_refine_ls_number_parameters      457
_refine_ls_number_restraints      73
_refine_ls_R_factor_all           0.0387
_refine_ls_R_factor_gt            0.0362
_refine_ls_wR_factor_ref          0.1056
_refine_ls_wR_factor_gt           0.1034
_refine_ls_goodness_of_fit_ref    1.067
_refine_ls_restrained_S_all       1.065
_refine_ls_shift/su_max           0.002
_refine_ls_shift/su_mean          0.000
 
loop_
 _atom_site_label
 _atom_site_type_symbol
 _atom_site_fract_x
 _atom_site_fract_y
 _atom_site_fract_z
 _atom_site_U_iso_or_equiv
 _atom_site_adp_type
 _atom_site_occupancy
 _atom_site_site_symmetry_order  
 _atom_site_calc_flag
 _atom_site_refinement_flags_posn
 _atom_site_refinement_flags_adp
 _atom_site_refinement_flags_occupancy
 _atom_site_disorder_assembly
 _atom_site_disorder_group
Fe01 Fe 0.75503(2) 0.29035(2) 0.81501(2) 0.03623(8) Uani 1 1 d . . . . .
S002 S 0.54641(3) 0.33292(4) 0.91743(3) 0.04570(11) Uani 1 1 d . . . . .
S001 S 0.94774(3) 0.13548(4) 1.07738(3) 0.05424(13) Uani 1 1 d . . . . .
N005 N 0.71337(8) 0.13877(9) 0.79446(8) 0.0341(2) Uani 1 1 d . . . . .
N006 N 0.79866(10) 0.43841(11) 0.82356(9) 0.0474(3) Uani 1 1 d . . . . .
N003 N 0.66944(8) 0.30329(10) 0.69144(8) 0.0363(3) Uani 1 1 d . . . . .
N004 N 0.83937(9) 0.26661(10) 0.76727(8) 0.0389(3) Uani 1 1 d . . . . .
N002 N 0.67186(10) 0.32566(13) 0.85795(9) 0.0492(3) Uani 1 1 d . . . . .
N001 N 0.83940(9) 0.25447(11) 0.93287(9) 0.0428(3) Uani 1 1 d . . . . .
C015 C 0.63607(10) 0.21254(12) 0.65530(10) 0.0387(3) Uani 1 1 d . . . . .
H015 H 0.598647 0.208267 0.596055 0.046 Uiso 1 1 calc R U . . .
C016 C 0.65919(10) 0.11764(12) 0.71058(10) 0.0370(3) Uani 1 1 d . . . . .
C003 C 0.64984(10) 0.39713(12) 0.63694(9) 0.0371(3) Uani 1 1 d . . . . .
C021 C 0.85142(10) 0.16761(13) 0.73058(10) 0.0389(3) Uani 1 1 d . . . . .
C024 C 0.86611(10) -0.02833(14) 0.65785(11) 0.0428(3) Uani 1 1 d D . . . .
C007 C 0.60315(11) 0.58170(13) 0.60842(11) 0.0428(3) Uani 1 1 d . . . . .
H007 H 0.583807 0.644402 0.624873 0.051 Uiso 1 1 calc R U . . .
C012 C 0.57122(13) 0.86410(15) 0.37253(13) 0.0521(4) Uani 1 1 d . . . . .
H012 H 0.563484 0.925799 0.338031 0.063 Uiso 1 1 calc R U . . .
C010 C 0.56190(11) 0.67189(14) 0.38574(11) 0.0441(3) Uani 1 1 d . . . . .
H010 H 0.547233 0.603862 0.359209 0.053 Uiso 1 1 calc R U . . .
C022 C 0.83298(12) 0.16231(14) 0.64293(11) 0.0453(4) Uani 1 1 d . . . . .
H022 H 0.815199 0.224296 0.608051 0.054 Uiso 1 1 calc R U . . .
C008 C 0.62237(11) 0.49107(13) 0.66149(10) 0.0412(3) Uani 1 1 d . . . . .
H008 H 0.616868 0.493165 0.713676 0.049 Uiso 1 1 calc R U . . .
C025 C 0.88384(10) -0.02089(14) 0.74561(11) 0.0436(3) Uani 1 1 d . . . . .
H025 H 0.900494 -0.083075 0.780363 0.052 Uiso 1 1 calc R U . . .
C002 C 0.62009(11) 0.32955(12) 0.88321(10) 0.0405(3) Uani 1 1 d . . . . .
C004 C 0.65774(11) 0.39479(12) 0.55969(10) 0.0421(3) Uani 1 1 d . . . . .
H004 H 0.675839 0.331512 0.542657 0.051 Uiso 1 1 calc R U . . .
C020 C 0.73553(10) 0.05603(12) 0.85070(10) 0.0406(3) Uani 1 1 d . . . . .
H020 H 0.771820 0.069513 0.909265 0.049 Uiso 1 1 calc R U . . .
C005 C 0.63889(11) 0.48599(13) 0.50764(11) 0.0434(3) Uani 1 1 d . . . . .
H005 H 0.644326 0.483528 0.455426 0.052 Uiso 1 1 calc R U . . .
C009 C 0.59548(10) 0.67964(13) 0.47598(11) 0.0399(3) Uani 1 1 d . . . . .
C017 C 0.62816(12) 0.01518(13) 0.68139(11) 0.0466(4) Uani 1 1 d . . . . .
H017 H 0.590994 0.003305 0.622829 0.056 Uiso 1 1 calc R U . . .
C006 C 0.61201(10) 0.58136(12) 0.53121(10) 0.0392(3) Uani 1 1 d . . . . .
C018 C 0.65306(12) -0.06946(13) 0.74034(12) 0.0498(4) Uani 1 1 d . . . . .
H018 H 0.633492 -0.139831 0.722337 0.060 Uiso 1 1 calc R U . . .
C001 C 0.88492(10) 0.20756(12) 0.99394(11) 0.0398(3) Uani 1 1 d . . . . .
C011 C 0.54973(12) 0.76355(16) 0.33423(12) 0.0498(4) Uani 1 1 d . . . . .
H011 H 0.526954 0.756879 0.273582 0.060 Uiso 1 1 calc R U . . .
C026 C 0.87744(10) 0.07603(13) 0.78256(10) 0.0416(3) Uani 1 1 d . . . . .
H026 H 0.890481 0.079874 0.841873 0.050 Uiso 1 1 calc R U . . .
C028 C 0.85895(13) 0.45101(15) 0.79443(12) 0.0544(4) Uani 1 1 d . . . . .
C014 C 0.61615(13) 0.78203(13) 0.51321(12) 0.0489(4) Uani 1 1 d . . . . .
H014 H 0.638478 0.789320 0.573781 0.059 Uiso 1 1 calc R U . . .
C013 C 0.60424(14) 0.87356(14) 0.46202(13) 0.0552(4) Uani 1 1 d . . . . .
H013 H 0.618592 0.941827 0.488181 0.066 Uiso 1 1 calc R U . . .
C023 C 0.84104(12) 0.06479(15) 0.60733(11) 0.0477(4) Uani 1 1 d . . . . .
H023 H 0.829426 0.061531 0.548351 0.057 Uiso 1 1 calc R U . . .
C027 C 0.87813(12) 0.35190(15) 0.76091(12) 0.0492(4) Uani 1 1 d . . . . .
H027 H 0.916480 0.350280 0.736127 0.059 Uiso 1 1 calc R U . . .
C019 C 0.70718(11) -0.04820(13) 0.82602(11) 0.0457(4) Uani 1 1 d . . . . .
H019 H 0.724590 -0.104077 0.867189 0.055 Uiso 1 1 calc R U . . .
C032 C 0.77581(15) 0.52501(16) 0.85613(12) 0.0616(5) Uani 1 1 d . . . . .
H032 H 0.734539 0.517168 0.876773 0.074 Uiso 1 1 calc R U . . .
C031 C 0.8117(2) 0.62450(18) 0.85971(18) 0.0827(8) Uani 1 1 d . . . . .
H031 H 0.793836 0.683834 0.881614 0.099 Uiso 1 1 calc R U . . .
C029 C 0.89847(19) 0.54913(18) 0.79725(17) 0.0784(7) Uani 1 1 d . . . . .
H029 H 0.940155 0.555613 0.777050 0.094 Uiso 1 1 calc R U . . .
C030 C 0.8736(2) 0.63816(18) 0.8315(2) 0.0943(10) Uani 1 1 d . . . . .
H030 H 0.898834 0.705939 0.835095 0.113 Uiso 1 1 calc R U . . .
C1A C 0.8737(7) -0.1335(4) 0.6183(7) 0.0490(17) Uani 0.57(3) 1 d DG . P A 1
C2A C 0.8313(7) -0.2217(7) 0.6327(6) 0.0660(18) Uani 0.57(3) 1 d G . P A 1
H2A H 0.797143 -0.211741 0.661767 0.079 Uiso 0.57(3) 1 calc R U P A 1
C3A C 0.8400(8) -0.3249(5) 0.6038(6) 0.0733(19) Uani 0.57(3) 1 d G . P A 1
H3A H 0.811696 -0.383895 0.613423 0.088 Uiso 0.57(3) 1 calc R U P A 1
C4A C 0.8911(7) -0.3398(6) 0.5603(7) 0.066(2) Uani 0.57(3) 1 d G . P A 1
H4A H 0.896962 -0.408841 0.540966 0.079 Uiso 0.57(3) 1 calc R U P A 1
C5A C 0.9335(6) -0.2516(10) 0.5459(6) 0.0636(19) Uani 0.57(3) 1 d G . P A 1
H5A H 0.967674 -0.261633 0.516852 0.076 Uiso 0.57(3) 1 calc R U P A 1
C6A C 0.9248(7) -0.1485(8) 0.5749(7) 0.0570(14) Uani 0.57(3) 1 d G . P A 1
H6A H 0.953121 -0.089477 0.565195 0.068 Uiso 0.57(3) 1 calc R U P A 1
C1B C 0.8791(10) -0.1326(7) 0.6235(10) 0.051(2) Uani 0.43(3) 1 d DG . P A 2
C2B C 0.8484(10) -0.2334(9) 0.6343(7) 0.058(2) Uani 0.43(3) 1 d G . P A 2
H2B H 0.816744 -0.238860 0.666447 0.069 Uiso 0.43(3) 1 calc R U P A 2
C3B C 0.8650(11) -0.3259(6) 0.5970(7) 0.068(2) Uani 0.43(3) 1 d G . P A 2
H3B H 0.844514 -0.393303 0.604228 0.082 Uiso 0.43(3) 1 calc R U P A 2
C4B C 0.9124(10) -0.3177(11) 0.5490(7) 0.065(3) Uani 0.43(3) 1 d G . P A 2
H4B H 0.923484 -0.379610 0.524040 0.077 Uiso 0.43(3) 1 calc R U P A 2
C5B C 0.9430(8) -0.2170(14) 0.5382(9) 0.067(2) Uani 0.43(3) 1 d G . P A 2
H5B H 0.974682 -0.211474 0.506068 0.080 Uiso 0.43(3) 1 calc R U P A 2
C6B C 0.9264(10) -0.1244(10) 0.5755(11) 0.066(2) Uani 0.43(3) 1 d G . P A 2
H6B H 0.946912 -0.057029 0.568286 0.079 Uiso 0.43(3) 1 calc R U P A 2
 
loop_
 _atom_site_aniso_label
 _atom_site_aniso_U_11
 _atom_site_aniso_U_22
 _atom_site_aniso_U_33
 _atom_site_aniso_U_23
 _atom_site_aniso_U_13
 _atom_site_aniso_U_12
Fe01 0.04241(13) 0.03183(12) 0.03120(12) 0.00167(7) 0.01298(9) 0.00030(8)
S002 0.0517(2) 0.0454(2) 0.0402(2) 0.00271(16) 0.02013(18) 0.00587(16)
S001 0.0541(3) 0.0588(3) 0.0447(2) 0.01502(19) 0.0167(2) 0.00641(19)
N005 0.0395(6) 0.0308(5) 0.0317(6) 0.0000(4) 0.0153(5) -0.0014(4)
N006 0.0581(8) 0.0372(7) 0.0356(6) -0.0031(5) 0.0100(6) 0.0015(6)
N003 0.0422(6) 0.0318(6) 0.0319(6) 0.0004(4) 0.0134(5) 0.0017(5)
N004 0.0459(7) 0.0351(6) 0.0321(6) 0.0005(5) 0.0135(5) -0.0011(5)
N002 0.0540(8) 0.0526(8) 0.0381(7) 0.0001(6) 0.0174(6) 0.0026(6)
N001 0.0495(7) 0.0384(6) 0.0367(6) -0.0009(5) 0.0152(6) -0.0002(5)
C015 0.0448(8) 0.0360(7) 0.0298(7) -0.0012(5) 0.0112(6) -0.0017(6)
C016 0.0427(7) 0.0335(7) 0.0329(7) -0.0017(5) 0.0146(6) -0.0018(5)
C003 0.0422(7) 0.0316(6) 0.0332(7) 0.0016(5) 0.0123(6) 0.0014(5)
C021 0.0424(7) 0.0382(7) 0.0371(7) -0.0004(6) 0.0183(6) -0.0003(6)
C024 0.0401(7) 0.0449(8) 0.0422(8) -0.0028(6) 0.0168(6) 0.0051(6)
C007 0.0529(9) 0.0351(7) 0.0408(8) 0.0008(6) 0.0206(7) 0.0078(6)
C012 0.0617(10) 0.0431(9) 0.0570(10) 0.0152(7) 0.0308(9) 0.0077(7)
C010 0.0481(8) 0.0399(8) 0.0426(8) 0.0018(6) 0.0182(7) 0.0053(6)
C022 0.0558(9) 0.0429(8) 0.0386(8) 0.0056(6) 0.0218(7) 0.0036(7)
C008 0.0522(8) 0.0383(7) 0.0340(7) 0.0013(6) 0.0198(7) 0.0051(6)
C025 0.0427(8) 0.0422(8) 0.0418(8) 0.0044(6) 0.0145(6) 0.0078(6)
C002 0.0490(8) 0.0360(7) 0.0295(7) 0.0033(5) 0.0106(6) 0.0049(6)
C004 0.0554(9) 0.0321(7) 0.0398(8) -0.0014(6) 0.0216(7) 0.0039(6)
C020 0.0477(8) 0.0361(7) 0.0364(7) 0.0031(6) 0.0168(6) -0.0034(6)
C005 0.0584(9) 0.0367(7) 0.0392(8) 0.0019(6) 0.0251(7) 0.0038(6)
C009 0.0441(8) 0.0354(7) 0.0421(8) 0.0048(6) 0.0204(6) 0.0047(6)
C017 0.0557(9) 0.0376(8) 0.0388(8) -0.0050(6) 0.0135(7) -0.0071(7)
C006 0.0439(8) 0.0338(7) 0.0385(7) 0.0022(6) 0.0167(6) 0.0027(6)
C018 0.0614(10) 0.0322(7) 0.0528(9) -0.0023(7) 0.0220(8) -0.0081(7)
C001 0.0449(8) 0.0376(7) 0.0368(7) -0.0031(6) 0.0177(6) -0.0034(6)
C011 0.0551(10) 0.0529(9) 0.0414(8) 0.0088(7) 0.0208(8) 0.0077(8)
C026 0.0444(8) 0.0447(8) 0.0339(7) 0.0015(6) 0.0153(6) 0.0034(6)
C028 0.0665(11) 0.0396(8) 0.0454(9) -0.0006(7) 0.0133(8) -0.0119(8)
C014 0.0642(11) 0.0387(8) 0.0442(9) 0.0018(6) 0.0239(8) 0.0031(7)
C013 0.0720(12) 0.0345(8) 0.0593(11) 0.0031(7) 0.0288(10) 0.0004(8)
C023 0.0583(10) 0.0515(9) 0.0359(7) -0.0010(7) 0.0229(7) 0.0041(7)
C027 0.0548(9) 0.0475(9) 0.0446(9) -0.0005(7) 0.0211(8) -0.0097(7)
C019 0.0539(9) 0.0344(7) 0.0472(8) 0.0065(6) 0.0206(7) -0.0034(6)
C032 0.0750(13) 0.0441(9) 0.0463(9) -0.0096(7) 0.0083(9) 0.0086(8)
C031 0.106(2) 0.0418(10) 0.0720(15) -0.0120(10) 0.0120(14) 0.0009(11)
C029 0.0959(18) 0.0486(11) 0.0785(15) 0.0004(10) 0.0266(14) -0.0253(11)
C030 0.130(3) 0.0383(11) 0.0854(18) -0.0066(11) 0.0195(18) -0.0269(13)
C1A 0.044(3) 0.048(3) 0.046(4) -0.002(3) 0.011(3) 0.014(3)
C2A 0.057(4) 0.042(2) 0.091(4) -0.011(2) 0.025(3) 0.006(2)
C3A 0.070(4) 0.054(2) 0.084(4) -0.015(2) 0.022(3) 0.006(2)
C4A 0.077(4) 0.054(2) 0.050(3) -0.007(2) 0.012(2) 0.021(2)
C5A 0.074(3) 0.054(4) 0.058(3) -0.006(3) 0.024(2) 0.026(3)
C6A 0.057(3) 0.055(3) 0.056(3) -0.014(2) 0.023(2) 0.010(2)
C1B 0.043(4) 0.056(4) 0.040(4) -0.011(4) 0.004(3) 0.014(3)
C2B 0.060(5) 0.053(3) 0.054(4) -0.002(2) 0.019(3) 0.023(3)
C3B 0.085(7) 0.050(3) 0.070(4) -0.006(3) 0.034(4) 0.017(3)
C4B 0.082(6) 0.053(4) 0.054(3) 0.002(4) 0.025(3) 0.029(4)
C5B 0.072(4) 0.060(5) 0.069(4) -0.001(4) 0.031(3) 0.027(4)
C6B 0.061(5) 0.067(4) 0.068(5) -0.013(4) 0.028(4) 0.025(4)
 
_geom_special_details
;
 All esds (except the esd in the dihedral angle between two l.s. planes)
 are estimated using the full covariance matrix.  The cell esds are taken
 into account individually in the estimation of esds in distances, angles
 and torsion angles; correlations between esds in cell parameters are only
 used when they are defined by crystal symmetry.  An approximate (isotropic)
 treatment of cell esds is used for estimating esds involving l.s. planes.
;
 
loop_
 _geom_bond_atom_site_label_1
 _geom_bond_atom_site_label_2
 _geom_bond_distance
 _geom_bond_site_symmetry_2
 _geom_bond_publ_flag
Fe01 N002 1.9297(16) . ?
Fe01 N001 1.9451(14) . ?
Fe01 N006 1.9508(15) . ?
Fe01 N005 1.9723(12) . ?
Fe01 N003 1.9774(12) . ?
Fe01 N004 1.9804(14) . ?
S002 C002 1.6204(18) . ?
S001 C001 1.6218(17) . ?
N005 C020 1.3299(19) . ?
N005 C016 1.3448(18) . ?
N006 C032 1.336(2) . ?
N006 C028 1.348(3) . ?
N003 C015 1.2822(19) . ?
N003 C003 1.4219(18) . ?
N004 C027 1.275(2) . ?
N004 C021 1.422(2) . ?
N002 C002 1.154(2) . ?
N001 C001 1.147(2) . ?
C015 C016 1.438(2) . ?
C016 C017 1.373(2) . ?
C003 C004 1.374(2) . ?
C003 C008 1.380(2) . ?
C021 C026 1.377(2) . ?
C021 C022 1.377(2) . ?
C024 C023 1.380(2) . ?
C024 C025 1.384(2) . ?
C024 C1B 1.464(7) . ?
C024 C1A 1.487(5) . ?
C007 C008 1.377(2) . ?
C007 C006 1.382(2) . ?
C012 C011 1.369(3) . ?
C012 C013 1.372(3) . ?
C010 C009 1.382(2) . ?
C010 C011 1.383(2) . ?
C022 C023 1.375(2) . ?
C025 C026 1.371(2) . ?
C004 C005 1.374(2) . ?
C020 C019 1.370(2) . ?
C005 C006 1.382(2) . ?
C009 C014 1.382(2) . ?
C009 C006 1.476(2) . ?
C017 C018 1.374(2) . ?
C018 C019 1.368(2) . ?
C028 C029 1.377(3) . ?
C028 C027 1.442(3) . ?
C014 C013 1.379(2) . ?
C032 C031 1.361(3) . ?
C031 C030 1.366(5) . ?
C029 C030 1.391(4) . ?
C1A C2A 1.3900 . ?
C1A C6A 1.3900 . ?
C2A C3A 1.3900 . ?
C3A C4A 1.3900 . ?
C4A C5A 1.3900 . ?
C5A C6A 1.3900 . ?
C1B C2B 1.3900 . ?
C1B C6B 1.3900 . ?
C2B C3B 1.3900 . ?
C3B C4B 1.3900 . ?
C4B C5B 1.3900 . ?
C5B C6B 1.3900 . ?
 
loop_
 _geom_angle_atom_site_label_1
 _geom_angle_atom_site_label_2
 _geom_angle_atom_site_label_3
 _geom_angle
 _geom_angle_site_symmetry_1
 _geom_angle_site_symmetry_3
 _geom_angle_publ_flag
N002 Fe01 N001 91.04(6) . . ?
N002 Fe01 N006 95.38(7) . . ?
N001 Fe01 N006 92.27(6) . . ?
N002 Fe01 N005 90.04(6) . . ?
N001 Fe01 N005 91.29(5) . . ?
N006 Fe01 N005 173.46(6) . . ?
N002 Fe01 N003 92.22(6) . . ?
N001 Fe01 N003 171.41(5) . . ?
N006 Fe01 N003 95.33(5) . . ?
N005 Fe01 N003 80.77(5) . . ?
N002 Fe01 N004 175.27(6) . . ?
N001 Fe01 N004 91.37(6) . . ?
N006 Fe01 N004 80.45(6) . . ?
N005 Fe01 N004 93.98(5) . . ?
N003 Fe01 N004 85.96(5) . . ?
C020 N005 C016 117.45(13) . . ?
C020 N005 Fe01 128.66(10) . . ?
C016 N005 Fe01 113.78(10) . . ?
C032 N006 C028 118.60(18) . . ?
C032 N006 Fe01 126.61(16) . . ?
C028 N006 Fe01 114.78(12) . . ?
C015 N003 C003 117.60(13) . . ?
C015 N003 Fe01 114.29(10) . . ?
C003 N003 Fe01 127.57(10) . . ?
C027 N004 C021 118.77(15) . . ?
C027 N004 Fe01 115.24(12) . . ?
C021 N004 Fe01 125.49(10) . . ?
C002 N002 Fe01 169.36(15) . . ?
C001 N001 Fe01 162.88(13) . . ?
N003 C015 C016 116.93(13) . . ?
N005 C016 C017 122.82(14) . . ?
N005 C016 C015 113.61(13) . . ?
C017 C016 C015 123.57(14) . . ?
C004 C003 C008 119.70(14) . . ?
C004 C003 N003 120.42(13) . . ?
C008 C003 N003 119.88(14) . . ?
C026 C021 C022 120.53(15) . . ?
C026 C021 N004 119.23(14) . . ?
C022 C021 N004 120.15(14) . . ?
C023 C024 C025 118.30(15) . . ?
C023 C024 C1B 122.7(6) . . ?
C025 C024 C1B 118.9(6) . . ?
C023 C024 C1A 120.4(4) . . ?
C025 C024 C1A 121.3(4) . . ?
C008 C007 C006 121.33(14) . . ?
C011 C012 C013 119.77(16) . . ?
C009 C010 C011 121.13(16) . . ?
C023 C022 C021 119.58(15) . . ?
C007 C008 C003 119.75(15) . . ?
C026 C025 C024 121.55(15) . . ?
N002 C002 S002 178.84(16) . . ?
C005 C004 C003 119.96(14) . . ?
N005 C020 C019 122.78(15) . . ?
C004 C005 C006 121.41(15) . . ?
C010 C009 C014 117.91(15) . . ?
C010 C009 C006 121.11(15) . . ?
C014 C009 C006 120.94(15) . . ?
C016 C017 C018 118.74(15) . . ?
C007 C006 C005 117.83(14) . . ?
C007 C006 C009 121.73(14) . . ?
C005 C006 C009 120.42(14) . . ?
C019 C018 C017 118.71(15) . . ?
N001 C001 S001 177.05(15) . . ?
C012 C011 C010 119.98(17) . . ?
C025 C026 C021 119.07(15) . . ?
N006 C028 C029 122.9(2) . . ?
N006 C028 C027 113.42(15) . . ?
C029 C028 C027 123.7(2) . . ?
C013 C014 C009 121.09(17) . . ?
C012 C013 C014 120.12(17) . . ?
C022 C023 C024 120.96(15) . . ?
N004 C027 C028 116.00(17) . . ?
C018 C019 C020 119.48(15) . . ?
N006 C032 C031 121.3(3) . . ?
C032 C031 C030 120.7(2) . . ?
C028 C029 C030 117.5(3) . . ?
C031 C030 C029 119.0(2) . . ?
C2A C1A C6A 120.0 . . ?
C2A C1A C024 116.1(6) . . ?
C6A C1A C024 123.7(6) . . ?
C3A C2A C1A 120.0 . . ?
C2A C3A C4A 120.0 . . ?
C5A C4A C3A 120.0 . . ?
C4A C5A C6A 120.0 . . ?
C5A C6A C1A 120.0 . . ?
C2B C1B C6B 120.0 . . ?
C2B C1B C024 126.3(8) . . ?
C6B C1B C024 113.7(8) . . ?
C1B C2B C3B 120.0 . . ?
C4B C3B C2B 120.0 . . ?
C5B C4B C3B 120.0 . . ?
C4B C5B C6B 120.0 . . ?
C5B C6B C1B 120.0 . . ?
 
_refine_diff_density_max    0.454
_refine_diff_density_min   -0.426
_refine_diff_density_rms    0.049

_shelx_res_file
;

TITL sc2_093K_a.res in P2(1)/c
    SC2_189K.res
    created by SHELXL-2018/3 at 12:19:42 on 15-Apr-2021
REM Old TITL SC2_093K in P2(1)/c
REM SHELXT solution in P2(1)/c: R1 0.091, Rweak 0.004, Alpha 0.025
REM <I/s>   0.460 for  267 systematic absences,  Orientation as input
REM Formula found by SHELXT:  C38 N6 S2 Fe

CELL 0.63582 17.3886 12.2774 16.9394 90.0000 115.7966 90.0000
ZERR 4.000 0.0001 0.0001 0.0001 0.0000 0.0010 0.0000
LATT  1
SYMM -X, 1/2+Y, 1/2-Z
SFAC C H N S FE
DISP $C  0.00244  0.00131  9.14798!source kissel
DISP $H -0.00002  0.00000  0.66440!source kissel
DISP $N  0.00493  0.00266 15.07095!source kissel
DISP $S  0.10506  0.10024 379.49005!source kissel
DISP $Fe  0.32649  0.69602 2544.24973!source kissel
UNIT 152.00 112.00 24.00 8.00 4.00
OMIT -5 0 2
OMIT 4 0 0
OMIT 2 0 2
L.S. 30
REM DAMP 100
REM ISOR 0.04 0.06 C1A > C6A
REM ISOR 0.04 0.06 C1B > C6B
RIGU 0.002 0.002 C1A > C6A
RIGU 0.002 0.002  C1B > C6B
SADI C024 C1A C024 C1B
BOND
LIST 6
SHEL 99 0.75
ACTA
FMAP 2
PLAN 20
WGHT    0.053800    0.905700
EXTI    0.004916
FVAR       3.48983   0.56825   0.07947
FE01  5    0.755025    0.290353    0.815011    11.00000    0.04241    0.03183 =
         0.03120    0.00167    0.01298    0.00030
S002  4    0.546408    0.332916    0.917432    11.00000    0.05167    0.04539 =
         0.04019    0.00271    0.02013    0.00587
S001  4    0.947742    0.135480    1.077379    11.00000    0.05408    0.05880 =
         0.04465    0.01502    0.01666    0.00641
N005  3    0.713370    0.138771    0.794456    11.00000    0.03954    0.03079 =
         0.03174    0.00004    0.01533   -0.00144
N006  3    0.798665    0.438411    0.823557    11.00000    0.05809    0.03721 =
         0.03559   -0.00308    0.00999    0.00146
N003  3    0.669444    0.303291    0.691444    11.00000    0.04217    0.03177 =
         0.03192    0.00043    0.01338    0.00170
N004  3    0.839368    0.266612    0.767272    11.00000    0.04590    0.03507 =
         0.03212    0.00052    0.01350   -0.00114
N002  3    0.671864    0.325661    0.857955    11.00000    0.05396    0.05256 =
         0.03807    0.00014    0.01736    0.00263
N001  3    0.839403    0.254470    0.932871    11.00000    0.04953    0.03839 =
         0.03673   -0.00086    0.01519   -0.00022
C015  1    0.636074    0.212535    0.655296    11.00000    0.04481    0.03596 =
         0.02983   -0.00117    0.01119   -0.00168
AFIX  43
H015  2    0.598647    0.208267    0.596055    11.00000   -1.20000
AFIX   0
C016  1    0.659187    0.117642    0.710580    11.00000    0.04269    0.03354 =
         0.03291   -0.00173    0.01463   -0.00180
C003  1    0.649840    0.397125    0.636942    11.00000    0.04220    0.03156 =
         0.03316    0.00159    0.01225    0.00140
C021  1    0.851423    0.167609    0.730583    11.00000    0.04245    0.03822 =
         0.03715   -0.00037    0.01829   -0.00027
C024    1    0.866106   -0.028334    0.657847    11.00000    0.04012    0.04487 =
         0.04216   -0.00283    0.01680    0.00510
C007  1    0.603147    0.581702    0.608422    11.00000    0.05286    0.03505 =
         0.04082    0.00078    0.02063    0.00780
AFIX  43
H007  2    0.583807    0.644402    0.624873    11.00000   -1.20000
AFIX   0
C012  1    0.571224    0.864104    0.372530    11.00000    0.06168    0.04307 =
         0.05704    0.01519    0.03083    0.00771
AFIX  43
H012  2    0.563484    0.925799    0.338031    11.00000   -1.20000
AFIX   0
C010  1    0.561898    0.671891    0.385744    11.00000    0.04812    0.03991 =
         0.04257    0.00184    0.01817    0.00530
AFIX  43
H010  2    0.547233    0.603862    0.359209    11.00000   -1.20000
AFIX   0
C022  1    0.832984    0.162306    0.642929    11.00000    0.05580    0.04287 =
         0.03862    0.00558    0.02180    0.00360
AFIX  43
H022  2    0.815199    0.224296    0.608051    11.00000   -1.20000
AFIX   0
C008  1    0.622374    0.491066    0.661491    11.00000    0.05223    0.03830 =
         0.03404    0.00134    0.01976    0.00510
AFIX  43
H008  2    0.616868    0.493165    0.713676    11.00000   -1.20000
AFIX   0
C025  1    0.883841   -0.020889    0.745613    11.00000    0.04267    0.04219 =
         0.04184    0.00443    0.01453    0.00781
AFIX  43
H025  2    0.900494   -0.083075    0.780363    11.00000   -1.20000
AFIX   0
C002  1    0.620089    0.329550    0.883206    11.00000    0.04905    0.03600 =
         0.02951    0.00334    0.01064    0.00492
C004  1    0.657741    0.394794    0.559687    11.00000    0.05543    0.03213 =
         0.03976   -0.00136    0.02162    0.00392
AFIX  43
H004  2    0.675839    0.331512    0.542657    11.00000   -1.20000
AFIX   0
C020  1    0.735534    0.056032    0.850699    11.00000    0.04765    0.03610 =
         0.03636    0.00312    0.01677   -0.00340
AFIX  43
H020  2    0.771820    0.069513    0.909265    11.00000   -1.20000
AFIX   0
C005  1    0.638891    0.485992    0.507640    11.00000    0.05844    0.03674 =
         0.03921    0.00189    0.02508    0.00375
AFIX  43
H005  2    0.644326    0.483528    0.455426    11.00000   -1.20000
AFIX   0
C009  1    0.595476    0.679638    0.475983    11.00000    0.04405    0.03537 =
         0.04212    0.00480    0.02043    0.00471
C017  1    0.628157    0.015182    0.681388    11.00000    0.05573    0.03757 =
         0.03879   -0.00496    0.01352   -0.00714
AFIX  43
H017  2    0.590994    0.003305    0.622829    11.00000   -1.20000
AFIX   0
C006  1    0.612014    0.581356    0.531212    11.00000    0.04390    0.03381 =
         0.03846    0.00219    0.01667    0.00275
C018  1    0.653055   -0.069458    0.740337    11.00000    0.06138    0.03222 =
         0.05281   -0.00233    0.02204   -0.00810
AFIX  43
H018  2    0.633492   -0.139831    0.722337    11.00000   -1.20000
AFIX   0
C001  1    0.884923    0.207559    0.993942    11.00000    0.04491    0.03763 =
         0.03683   -0.00312    0.01774   -0.00344
C011  1    0.549732    0.763547    0.334231    11.00000    0.05506    0.05292 =
         0.04141    0.00876    0.02084    0.00769
AFIX  43
H011  2    0.526954    0.756879    0.273582    11.00000   -1.20000
AFIX   0
C026  1    0.877439    0.076031    0.782558    11.00000    0.04439    0.04468 =
         0.03391    0.00147    0.01534    0.00341
AFIX  43
H026  2    0.890481    0.079874    0.841873    11.00000   -1.20000
AFIX   0
C028  1    0.858947    0.451007    0.794430    11.00000    0.06646    0.03965 =
         0.04535   -0.00055    0.01331   -0.01193
C014  1    0.616155    0.782030    0.513207    11.00000    0.06420    0.03871 =
         0.04424    0.00179    0.02394    0.00313
AFIX  43
H014  2    0.638478    0.789320    0.573781    11.00000   -1.20000
AFIX   0
C013  1    0.604235    0.873560    0.462019    11.00000    0.07198    0.03447 =
         0.05932    0.00311    0.02876    0.00038
AFIX  43
H013  2    0.618592    0.941827    0.488181    11.00000   -1.20000
AFIX   0
C023  1    0.841038    0.064791    0.607329    11.00000    0.05831    0.05149 =
         0.03594   -0.00096    0.02291    0.00412
AFIX  43
H023  2    0.829426    0.061531    0.548351    11.00000   -1.20000
AFIX   0
C027  1    0.878131    0.351896    0.760907    11.00000    0.05484    0.04754 =
         0.04463   -0.00050    0.02107   -0.00968
AFIX  43
H027  2    0.916480    0.350280    0.736127    11.00000   -1.20000
AFIX   0
C019  1    0.707183   -0.048196    0.826021    11.00000    0.05392    0.03436 =
         0.04722    0.00649    0.02059   -0.00340
AFIX  43
H019  2    0.724590   -0.104077    0.867189    11.00000   -1.20000
AFIX   0
C032  1    0.775805    0.525011    0.856128    11.00000    0.07496    0.04406 =
         0.04631   -0.00959    0.00835    0.00862
AFIX  43
H032  2    0.734539    0.517168    0.876773    11.00000   -1.20000
AFIX   0
C031  1    0.811690    0.624505    0.859710    11.00000    0.10565    0.04175 =
         0.07197   -0.01201    0.01201    0.00089
AFIX  43
H031  2    0.793836    0.683834    0.881614    11.00000   -1.20000
AFIX   0
C029  1    0.898466    0.549127    0.797254    11.00000    0.09593    0.04858 =
         0.07847    0.00039    0.02663   -0.02529
AFIX  43
H029  2    0.940155    0.555613    0.777050    11.00000   -1.20000
AFIX   0
C030  1    0.873636    0.638160    0.831486    11.00000    0.12988    0.03833 =
         0.08541   -0.00657    0.01951   -0.02694
AFIX  43
H030  2    0.898834    0.705939    0.835095    11.00000   -1.20000
AFIX  66
REM #####
PART 1
C1A   1    0.873688   -0.133541    0.618274    21.00000    0.04422    0.04832 =
         0.04562   -0.00154    0.01125    0.01367
C2A   1    0.831322   -0.221740    0.632721    21.00000    0.05724    0.04229 =
         0.09079   -0.01124    0.02512    0.00599
AFIX  43
H2A   2    0.797143   -0.211741    0.661767    21.00000   -1.20000
AFIX  65
C3A   1    0.840042   -0.324884    0.603757    21.00000    0.06971    0.05382 =
         0.08395   -0.01504    0.02185    0.00638
AFIX  43
H3A   2    0.811696   -0.383895    0.613423    21.00000   -1.20000
AFIX  65
C4A   1    0.891128   -0.339830    0.560345    21.00000    0.07716    0.05375 =
         0.05037   -0.00677    0.01244    0.02076
AFIX  43
H4A   2    0.896962   -0.408841    0.540966    21.00000   -1.20000
AFIX  65
C5A   1    0.933495   -0.251632    0.545897    21.00000    0.07421    0.05395 =
         0.05752   -0.00593    0.02400    0.02615
AFIX  43
H5A   2    0.967674   -0.261633    0.516852    21.00000   -1.20000
AFIX  65
C6A   1    0.924775   -0.148487    0.574861    21.00000    0.05743    0.05496 =
         0.05632   -0.01418    0.02270    0.01034
AFIX  43
H6A   2    0.953121   -0.089477    0.565195    21.00000   -1.20000
AFIX  66
PART 2
C1B   1    0.879074   -0.132633    0.623535   -21.00000    0.04265    0.05581 =
         0.03971   -0.01118    0.00391    0.01356
C2B   1    0.848400   -0.233370    0.634302   -21.00000    0.05957    0.05342 =
         0.05395   -0.00198    0.01937    0.02292
AFIX  43
H2B   2    0.816744   -0.238860    0.666447   -21.00000   -1.20000
AFIX  65
C3B   1    0.865038   -0.325903    0.597024   -21.00000    0.08480    0.04968 =
         0.07035   -0.00618    0.03372    0.01727
AFIX  43
H3B   2    0.844514   -0.393303    0.604228   -21.00000   -1.20000
AFIX  65
C4B   1    0.912352   -0.317699    0.548980   -21.00000    0.08161    0.05282 =
         0.05438    0.00243    0.02503    0.02878
AFIX  43
H4B   2    0.923484   -0.379610    0.524040   -21.00000   -1.20000
AFIX  65
C5B   1    0.943027   -0.216962    0.538213   -21.00000    0.07183    0.06040 =
         0.06891   -0.00074    0.03111    0.02736
AFIX  43
H5B   2    0.974682   -0.211474    0.506068   -21.00000   -1.20000
AFIX  65
C6B   1    0.926389   -0.124429    0.575490   -21.00000    0.06119    0.06744 =
         0.06832   -0.01275    0.02804    0.02524
AFIX  43
H6B   2    0.946912   -0.057029    0.568286   -21.00000   -1.20000
PART 0
AFIX   0
HKLF 4


REM  sc2_093K_a.res in P2(1)/c
REM wR2 = 0.1056, GooF = S = 1.067, Restrained GooF = 1.065 for all data
REM R1 = 0.0362 for 6953 Fo > 4sig(Fo) and 0.0387 for all 7592 data
REM 457 parameters refined using 73 restraints

END

WGHT      0.0538      0.9059

REM Highest difference peak  0.454,  deepest hole -0.426,  1-sigma level  0.049
Q1    1   0.7675  0.3291  0.8527  11.00000  0.05    0.45
Q2    1   0.6689  0.3866  0.8708  11.00000  0.05    0.35
Q3    1   0.9123  0.0926  1.0757  11.00000  0.05    0.29
Q4    1   0.6500  0.1609  0.6834  11.00000  0.05    0.28
Q5    1   0.6717 -0.0528  0.7879  11.00000  0.05    0.28
Q6    1   0.9567  0.1896  1.1115  11.00000  0.05    0.28
Q7    1   0.7057  0.0033  0.8411  11.00000  0.05    0.26
Q8    1   0.5921  0.3614  0.9353  11.00000  0.05    0.25
Q9    1   0.6573  0.3537  0.6645  11.00000  0.05    0.25
Q10   1   0.5965  0.6284  0.5045  11.00000  0.05    0.25
Q11   1   0.6475 -0.0308  0.7141  11.00000  0.05    0.24
Q12   1   0.6006  0.8248  0.4790  11.00000  0.05    0.24
Q13   1   0.6377  0.0677  0.6987  11.00000  0.05    0.24
Q14   1   0.7986  0.5687  0.8405  11.00000  0.05    0.23
Q15   1   0.8349  0.1572  0.6866  11.00000  0.05    0.23
Q16   1   0.6225  0.5329  0.5187  11.00000  0.05    0.23
Q17   1   0.5956  0.6756  0.4383  11.00000  0.05    0.23
Q18   1   0.6842  0.3203  0.7377  11.00000  0.05    0.22
Q19   1   0.6314  0.4391  0.5280  11.00000  0.05    0.22
Q20   1   0.8260  0.6477  0.8176  11.00000  0.05    0.22
;
_shelx_res_checksum   90127

_shelx_hkl_file
;
  -2   0   0 188945. 8263.31   1
   2   0   0 192432. 8262.64   1
  -3   0   0 46803.1 2130.55   1
   3   0   0 51006.4 2130.45   1
  -4   0   0 759038. 32420.6   1
   4   0   0 739907. 32417.8   1
  -5   0   0 3278.62 160.567   1
   5   0   0 3082.66 159.360   1
  -7   0   0 1224.75 82.6174   1
   7   0   0 1221.69 82.8321   1
  -8   0   0 56866.7 2545.97   1
   8   0   0 59045.9 2543.94   1
  -9   0   0 143.395 32.7764   1
   9   0   0 165.364 34.3562   1
 -10   0   0 173464. 7472.97   1
  10   0   0 170069. 7468.59   1
 -11   0   0 341.753 48.6640   1
  11   0   0 422.061 49.0249   1
  13   0   0 3352.07 186.715   1
 -13   0   0 3031.54 183.544   1
  14   0   0 9415.62 461.388   1
 -14   0   0 9535.43 463.252   1
 -15   0   0-7.13572 33.6426   1
  15   0   0 68.3035 39.0207   1
  16   0   0 4029.52 226.830   1
 -17   0   0 2038.25 141.269   1
  18   0   0 2701.94 167.186   1
 -18   0   0 2579.80 169.885   1
  19   0   0 1237.55 100.458   1
 -19   0   0 1262.82 105.155   1
  21   0   0 31.8513 42.5348   1
 -21   0   0 81.0760 44.3462   1
  22   0   0 1045.56 93.6471   1
 -22   0   0 730.063 83.8110   1
  23   0   0 343.083 63.9716   1
 -23   0   0 446.017 63.8825   1
  24   0   0 1029.25 94.3839   1
 -24   0   0 947.840 92.5247   1
  25   0   0 282.811 54.3049   1
 -25   0   0 214.403 47.0283   1
  26   0   0 14.9938 37.9911   1
 -26   0   0 22.9307 27.7632   1
   1   1   0 331355. 13761.8   1
  -1  -1   0 359070. 13763.1   1
   1  -1   0 316418. 13763.2   1
   2   1   0 489.674 31.1821   1
  -2   1   0 445.970 32.2358   1
  -2  -1   0 485.487 31.7613   1
   2  -1   0 427.226 32.4872   1
   3   1   0 240529. 11276.0   1
  -3   1   0 270589. 11277.2   1
  -3  -1   0 258868. 11277.2   1
   3  -1   0 272178. 11276.5   1
   4   1   0 44740.5 1801.69   1
  -4  -1   0 38370.0 1801.73   1
   4  -1   0 41283.6 1802.76   1
  -4   1   0 40424.3 1802.46   1
   5   1   0 2166.47 112.427   1
  -5  -1   0 2095.58 112.674   1
   5  -1   0 2238.23 114.661   1
   6  -1   0 723.094 57.2406   1
  -6   1   0 793.516 59.8084   1
   7   1   0 22160.9 979.093   1
  -7  -1   0 23065.0 980.377   1
   7  -1   0 21465.0 978.168   1
  -7   1   0 20998.7 978.605   1
   8   1   0 12322.3 565.450   1
  -8  -1   0 12397.7 565.123   1
   8  -1   0 12723.2 566.845   1
  -8   1   0 11611.7 565.874   1
   9   1   0 146716. 6133.82   1
  -9  -1   0 138722. 6132.91   1
   9  -1   0 141572. 6133.26   1
  -9   1   0 136443. 6133.01   1
  10   1   0 1283.30 92.7937   1
 -10  -1   0 1469.37 96.3185   1
  10  -1   0 1420.33 95.9449   1
 -10   1   0 1135.47 91.2821   1
  11   1   0 53528.3 2277.94   1
 -11  -1   0 54781.4 2281.67   1
  11  -1   0 47301.9 2276.60   1
 -11   1   0 51058.7 2281.74   1
  12  -1   0 747.911 69.0584   1
 -12   1   0 752.934 70.6592   1
  13   1   0 2731.76 169.757   1
 -13  -1   0 2770.93 174.943   1
  13  -1   0 3205.32 177.042   1
 -13   1   0 3339.72 181.639   1
  14   1   0 747.452 72.3293   1
 -14  -1   0 900.061 82.1640   1
  14  -1   0 778.722 73.3036   1
 -14   1   0 993.892 84.4398   1
  15   1   0 7294.97 371.355   1
  15  -1   0 6948.76 369.807   1
 -15   1   0 8186.55 382.136   1
  16   1   0 2255.13 147.419   1
  16  -1   0 2345.67 149.602   1
 -16   1   0 2172.41 149.466   1
 -16  -1   0 2357.65 151.666   1
  17   1   0 285.432 49.3806   1
 -17  -1   0 211.361 46.3746   1
  17  -1   0 279.282 50.3270   1
 -17   1   0 306.267 53.8527   1
  18   1   0 197.453 46.5219   1
 -18  -1   0 224.207 49.4704   1
  18  -1   0 211.732 43.6865   1
 -18   1   0 213.277 47.4137   1
 -19   1   0 1137.04 99.0362   1
 -19  -1   0 936.336 94.2404   1
  19  -1   0 1194.58 99.2680   1
  19   1   0 1271.60 104.317   1
 -20   1   0 32.6993 40.3061   1
  21   1   0 723.524 79.1291   1
  21  -1   0 735.119 77.0552   1
 -21  -1   0 640.452 76.2864   1
 -21   1   0 736.834 83.4393   1
  22   1   0 1096.25 105.073   1
  22  -1   0 1472.71 115.525   1
 -22   1   0 1480.11 117.533   1
 -22  -1   0 1426.22 113.456   1
  23   1   0 613.939 75.9904   1
  23  -1   0 492.152 69.7621   1
 -23  -1   0 442.799 65.0203   1
 -23   1   0 520.763 69.3762   1
  24  -1   0 246.550 61.3396   1
  24   1   0 336.015 54.8093   1
 -24  -1   0 323.349 54.0977   1
 -24   1   0 433.156 63.2637   1
  25   1   0 452.607 66.8469   1
  25  -1   0 358.379 56.6661   1
 -25  -1   0 297.349 57.2661   1
 -25   1   0 403.875 62.2452   1
  26  -1   0 37.5770 37.5928   1
 -26   1   0 62.4690 34.4535   1
 -26  -1   0-7.75230 38.7757   1
   0   2   0 184326. 8193.74   1
   0  -2   0 194313. 8194.76   1
   1   2   0 16.1455 14.7719   1
  -1  -2   0-7.52596 14.7810   1
  -1   2   0-3.09912 15.4340   1
   1  -2   0 4.69159 15.0784   1
   2   2   0 968.639 60.1427   1
  -2  -2   0 1000.71 61.9182   1
  -2   2   0 1110.28 63.5404   1
  -3  -2   0 65613.3 3128.70   1
   3   2   0 71081.0 3127.56   1
   3  -2   0 72272.1 3132.21   1
   4   2   0 63362.1 2513.67   1
  -4  -2   0 60460.9 2514.08   1
   4  -2   0 56004.2 2515.21   1
  -5  -2   0 1357.16 80.5470   1
   5   2   0 1290.20 79.8375   1
  -6   2   0 6578.40 312.542   1
   6  -2   0 6467.52 310.907   1
   7  -2   0 9961.19 479.586   1
  -7  -2   0 10812.8 480.928   1
  -7   2   0 10582.2 482.750   1
   7   2   0 10159.0 478.919   1
   8  -2   0 8428.36 416.549   1
   8   2   0 9433.18 418.209   1
  -8  -2   0 8965.97 417.633   1
  -8   2   0 8519.48 418.412   1
  -9   2   0 165.913 33.3507   1
  -9  -2   0 200.423 38.2323   1
   9  -2   0 202.577 36.4743   1
   9   2   0 221.216 36.9119   1
  10  -2   0 67078.1 3007.83   1
 -10  -2   0 66559.1 3008.84   1
 -10   2   0 65837.4 3008.35   1
  10   2   0 75358.3 3012.36   1
  11  -2   0 456.774 55.4601   1
 -11  -2   0 501.876 55.5169   1
 -11   2   0 443.421 52.8423   1
  11   2   0 469.614 53.5119   1
  12  -2   0 30733.0 1356.83   1
 -12   2   0 29615.6 1357.67   1
 -13  -2   0 10952.7 571.312   1
 -13   2   0 11889.6 575.584   1
  13   2   0 12359.3 577.186   1
  14  -2   0 14310.2 660.762   1
 -14  -2   0 13401.9 654.503   1
 -14   2   0 12945.4 653.681   1
  14   2   0 15185.3 659.909   1
  15  -2   0 2130.90 144.453   1
 -15  -2   0 2452.51 150.486   1
 -15   2   0 2132.02 144.384   1
  15   2   0 2254.57 145.718   1
 -16  -2   0 889.354 84.4415   1
  16   2   0 905.283 82.4389   1
 -17  -2   0 249.336 50.8325   1
  17  -2   0 184.007 45.8718   1
  17   2   0 225.349 47.4531   1
  18  -2   0 36.8511 30.7061   1
 -18  -2   0-7.74931 37.6457   1
 -18   2   0 7.89653 32.2329   1
  18   2   0 37.2521 37.7567   1
  19  -2   0 38.3955 40.0789   1
 -19  -2   0 102.411 39.5065   1
 -19   2   0 72.3919 44.5618   1
  19   2   0 83.3852 40.5626   1
 -20   2   0 1249.77 107.148   1
  20  -2   0 1457.77 112.198   1
  21  -2   0 15.7784 38.8951   1
 -21  -2   0 23.7478 33.6432   1
 -21   2   0 40.8373 43.5772   1
  21   2   0 39.2101 39.2107   1
  22  -2   0 208.701 52.5187   1
  22   2   0 345.033 60.3833   1
 -22   2   0 124.002 42.5706   1
 -22  -2   0 341.417 57.8085   1
 -23  -2   0 837.956 84.3193   1
 -23   2   0 778.091 83.1930   1
  23   2   0 769.241 84.8035   1
  23  -2   0 779.289 78.4263   1
 -24  -2   0 368.624 58.0435   1
  24   2   0 234.937 50.4385   1
 -25  -2   0 190.447 52.6354   1
 -25   2   0 213.963 49.1390   1
  25  -2   0 154.585 45.7481   1
  25   2   0 169.925 50.0394   1
 -26   2   0 131.022 48.6438   1
  26  -2   0 68.7721 42.8976   1
   0  -3   0 15.0466 20.1799   1
   0   3   0 4.13070 19.2369   1
  -1  -3   0 60083.3 2454.32   1
   1   3   0 53722.9 2452.24   1
  -1   3   0 57596.9 2454.04   1
   1  -3   0 54179.6 2453.04   1
  -2  -3   0 266.642 31.1788   1
  -2   3   0 201.973 31.1527   1
   2  -3   0 265.332 33.2865   1
  -3   3   0 12265.5 575.713   1
   3  -3   0 12978.2 576.468   1
   3   3   0 13179.2 573.469   1
  -3  -3   0 12642.6 573.805   1
   4   3   0 22507.3 935.097   1
  -4  -3   0 19753.7 931.503   1
   5  -3   0 1298.72 80.0374   1
  -5   3   0 1023.87 77.9627   1
  -6   3   0 1734.89 105.466   1
   6   3   0 1670.80 100.640   1
   6  -3   0 1819.34 104.721   1
  -6  -3   0 1732.46 103.491   1
  -7   3   0 82267.7 3673.24   1
   7   3   0 84979.9 3667.84   1
   7  -3   0 81693.1 3669.45   1
  -7  -3   0 87048.3 3670.28   1
  -8   3   0 170.133 35.7377   1
   8   3   0 194.348 32.1663   1
  -8  -3   0 199.474 34.5772   1
   8  -3   0 173.462 36.0448   1
   9   3   0 2406.31 138.097   1
  -9  -3   0 2311.58 137.561   1
  -9   3   0 2294.92 140.245   1
   9  -3   0 2457.18 140.594   1
  10   3   0 3595.88 185.082   1
 -10  -3   0 3385.55 183.152   1
 -10   3   0 3260.35 188.093   1
  10  -3   0 3030.31 181.397   1
  11   3   0 470.651 53.2679   1
 -11  -3   0 412.933 50.9320   1
  12   3   0 3304.23 177.369   1
 -12  -3   0 2823.56 173.721   1
 -12   3   0 3064.66 177.040   1
  12  -3   0 2928.97 173.563   1
  13   3   0 20135.0 843.378   1
 -13  -3   0 17082.1 836.615   1
 -13   3   0 16930.8 838.136   1
  13  -3   0 19110.4 844.897   1
  14   3   0 6043.27 321.833   1
 -14  -3   0 6052.78 323.774   1
 -14   3   0 6501.94 331.125   1
  14  -3   0 6827.53 331.249   1
 -15  -3   0 1902.31 132.077   1
 -15   3   0 1942.49 135.244   1
  15  -3   0 2147.61 140.337   1
  16   3   0 809.594 83.1169   1
 -16  -3   0 913.502 84.3384   1
 -16   3   0 892.835 85.1525   1
  16  -3   0 810.941 85.3600   1
  17   3   0 1183.03 97.1840   1
 -17  -3   0 934.602 91.5131   1
 -17   3   0 1073.79 94.9636   1
  17  -3   0 1022.95 93.1492   1
  18   3   0 499.847 64.8951   1
 -18  -3   0 336.354 55.7746   1
 -18   3   0 358.602 61.2646   1
  18  -3   0 344.455 59.1749   1
  19   3   0 152.589 41.7644   1
 -19  -3   0 141.006 42.8519   1
 -19   3   0 197.155 49.3541   1
 -20   3   0 179.588 46.6273   1
  20  -3   0 137.204 45.8617   1
  21   3   0 157.043 46.2349   1
 -21  -3   0 161.070 48.8006   1
 -21   3   0 131.582 46.9046   1
  21  -3   0 148.936 44.7508   1
  22   3   0 62.9033 43.0492   1
 -22  -3   0 73.2572 34.0300   1
  23   3   0 481.353 63.5086   1
 -23  -3   0 275.408 53.5213   1
 -23   3   0 348.491 59.5877   1
  23  -3   0 400.754 61.1528   1
  24   3   0 192.290 50.3031   1
 -24  -3   0 305.938 54.6517   1
 -24   3   0 269.997 57.9624   1
  24  -3   0 195.641 48.0479   1
  25   3   0-7.57819 41.3987   1
 -25  -3   0-15.8850 41.8477   1
 -25   3   0 24.3547 42.2353   1
  25  -3   0 65.9873 42.3176   1
  26  -3   0 14.8637 31.5804   1
 -26   3   0 38.5512 35.1897   1
   0  -4   0 26067.2 1085.35   1
   0   4   0 23109.6 1082.86   1
   1  -4   0 34.6782 22.7569   1
  -1  -4   0 32.0643 21.4949   1
  -1   4   0-8.64742 20.7072   1
  -2  -4   0 98264.9 4046.73   1
   2   4   0 88094.6 4044.37   1
  -3   4   0 18504.7 930.299   1
   3  -4   0 23698.7 935.078   1
   4  -4   0 14003.4 637.124   1
  -4   4   0 13903.8 634.750   1
  -5   4   0 20208.8 867.085   1
  -5  -4   0 18836.0 859.101   1
   5  -4   0 20021.7 864.828   1
   5   4   0 18095.0 855.991   1
  -6   4   0-4.52587 23.2399   1
  -6  -4   0-3.91719 21.8891   1
   6  -4   0 43.8065 25.2809   1
   6   4   0 3.88661 20.4765   1
  -7   4   0 1751.05 106.792   1
   7  -4   0 1381.41 100.014   1
   7   4   0 1794.57 103.008   1
  -7  -4   0 1474.65 98.5798   1
  -8   4   0 57433.0 2571.37   1
  -8  -4   0 56646.6 2563.12   1
   8   4   0 59417.0 2561.97   1
   8  -4   0 59707.7 2565.89   1
  -9   4   0 779.563 72.6064   1
   9   4   0 871.027 68.1994   1
  -9  -4   0 877.578 70.2902   1
   9  -4   0 708.375 68.7353   1
 -10  -4   0 1612.47 110.714   1
  10   4   0 1753.56 110.260   1
 -11  -4   0 1383.90 105.319   1
 -11   4   0 1472.15 111.843   1
  11   4   0 1562.17 106.385   1
  12  -4   0 5470.37 283.499   1
 -12  -4   0 4932.75 277.396   1
 -12   4   0 5703.15 288.216   1
  12   4   0 5637.04 280.550   1
  13  -4   0 11396.8 507.178   1
 -13   4   0 10505.4 504.387   1
  13   4   0 10749.1 501.393   1
  14  -4   0 773.285 77.1087   1
 -14  -4   0 883.259 80.3578   1
 -14   4   0 958.131 86.5091   1
 -15  -4   0 7459.07 382.970   1
  15   4   0 7728.43 382.310   1
  16  -4   0 986.077 88.5917   1
 -16   4   0 969.608 89.3046   1
  16   4   0 948.481 87.2443   1
  17  -4   0 231.517 50.0969   1
 -17  -4   0 128.436 37.6616   1
  17   4   0 159.287 44.3075   1
  18  -4   0 2389.23 158.465   1
 -18  -4   0 2388.71 158.334   1
 -18   4   0 2416.06 161.377   1
  18   4   0 2434.47 158.171   1
 -19  -4   0 434.723 62.5955   1
  19   4   0 596.174 68.7142   1
  20  -4   0 76.2948 41.4160   1
 -20  -4   0 160.579 43.5606   1
 -20   4   0 90.3806 44.0390   1
  20   4   0 76.5357 37.4289   1
  21  -4   0-7.57370 39.4171   1
 -21  -4   0 56.4459 41.4235   1
 -21   4   0 24.8209 39.6091   1
  21   4   0 53.9689 43.0977   1
  22  -4   0 77.5416 43.8612   1
 -22  -4   0 88.7987 36.8960   1
 -22   4   0-8.18408 43.7052   1
  22   4   0 38.4892 34.6007   1
  23  -4   0 281.126 58.4169   1
 -23  -4   0 272.840 56.1088   1
 -23   4   0 317.202 59.9744   1
  23   4   0 282.434 57.1629   1
  24  -4   0 77.4183 44.2574   1
  24   4   0 61.1317 44.1461   1
 -24  -4   0-8.00790 42.2368   1
 -24   4   0 56.1242 40.6760   1
  25   4   0 68.1202 48.9204   1
 -26   4   0 7.93669 41.2837   1
   0   5   0 3.42085 19.5396   1
   0  -5   0-28.2554 24.7925   1
   1  -5   0 1211.38 75.6017   1
  -1   5   0 1310.07 77.0818   1
   1   5   0 1000.56 71.4869   1
  -1  -5   0 856.264 72.7220   1
   2  -5   0 56551.1 2492.91   1
   2   5   0 56733.2 2490.63   1
  -2   5   0 60324.0 2494.25   1
  -2  -5   0 54355.0 2491.28   1
   3  -5   0 33920.2 1498.70   1
  -3  -5   0 32883.0 1495.04   1
  -3   5   0 33157.8 1497.30   1
   3   5   0 35597.4 1496.98   1
   4   5   0 92374.5 4159.68   1
  -4  -5   0 94297.0 4162.18   1
  -4   5   0 100706. 4166.57   1
   4  -5   0 95275.8 4165.87   1
  -5   5   0 22869.4 1025.75   1
   5  -5   0 22154.0 1024.51   1
   5   5   0 23272.3 1020.17   1
  -5  -5   0 22847.3 1021.76   1
  -6   5   0 1469.98 103.743   1
   6  -5   0 1642.57 105.151   1
   6   5   0 1599.21 100.537   1
  -6  -5   0 1551.97 100.177   1
  -7   5   0 46181.2 2040.09   1
   7  -5   0 46782.6 2038.43   1
   7   5   0 46849.6 2034.50   1
  -7  -5   0 44783.8 2034.65   1
  -8   5   0 5325.61 270.785   1
  -8  -5   0 4830.23 264.193   1
   8  -5   0 5370.44 268.649   1
   8   5   0 5471.52 267.530   1
  -9  -5   0 5.33955 26.6847   1
   9   5   0 5.17990 25.8870   1
 -10   5   0 616.700 67.2541   1
  10  -5   0 642.686 64.3435   1
  10   5   0 695.176 65.7638   1
 -10  -5   0 678.461 65.6481   1
  11  -5   0 2671.47 167.769   1
 -11   5   0 2949.70 170.319   1
  12  -5   0 793.077 76.6576   1
 -12   5   0 850.401 79.8727   1
  12   5   0 872.507 76.1734   1
 -12  -5   0 762.701 75.9536   1
  13  -5   0 7923.99 402.994   1
 -13   5   0 7905.05 407.662   1
 -13  -5   0 8533.03 406.325   1
 -14   5   0 165.608 44.0742   1
  14   5   0 59.2847 34.7894   1
 -14  -5   0 117.952 40.8993   1
 -15  -5   0 1519.84 112.969   1
  15   5   0 1401.65 109.909   1
  15  -5   0 1497.35 114.976   1
 -15   5   0 1608.39 115.793   1
  16  -5   0 187.004 43.7803   1
 -16   5   0 150.068 44.3550   1
  17   5   0 6133.07 310.565   1
 -17  -5   0 5472.01 309.230   1
  17  -5   0 5992.52 313.009   1
 -17   5   0 5754.00 313.540   1
  18   5   0 1121.79 95.7940   1
  18  -5   0 1046.40 95.9004   1
 -18   5   0 911.826 90.6749   1
 -19  -5   0 15.9339 35.7348   1
  19  -5   0-8.02134 33.4054   1
  19   5   0 7.56499 30.2186   1
 -20  -5   0 113.071 39.1331   1
 -20   5   0 145.965 40.4317   1
  20   5   0 169.519 47.1284   1
 -21  -5   0-8.14768 32.5532   1
  21   5   0-23.3228 35.4731   1
  22  -5   0 172.421 46.3354   1
 -22   5   0 124.606 44.7712   1
  23  -5   0 120.839 45.5863   1
 -23  -5   0 105.814 47.6713   1
  23   5   0 94.6395 44.7809   1
 -23   5   0 97.0584 41.2268   1
 -24   5   0 199.623 47.5609   1
  24  -5   0 121.771 51.9855   1
 -25   5   0 47.0935 35.2777   1
  25  -5   0 60.1106 41.5744   1
   0   6   0 43047.5 1917.24   1
   0  -6   0 44095.7 1920.40   1
   1  -6   0 12051.6 562.491   1
  -1   6   0 12012.6 562.225   1
   1   6   0 13140.1 563.374   1
  -1  -6   0 11709.1 560.605   1
   2  -6   0 24218.2 1102.60   1
  -2   6   0 24873.1 1103.35   1
   2   6   0 24252.8 1101.14   1
  -2  -6   0 25512.4 1105.66   1
   3  -6   0 231.816 38.1274   1
  -3   6   0 249.386 39.6230   1
   3   6   0 246.017 35.4613   1
  -3  -6   0 248.977 37.0006   1
   4  -6   0 2615.68 156.053   1
  -4  -6   0 3043.32 158.221   1
  -4   6   0 2879.25 157.980   1
   4   6   0 2712.81 155.175   1
  -5   6   0 3226.64 184.854   1
   5  -6   0 3783.87 190.180   1
   5   6   0 3321.60 181.371   1
  -5  -6   0 3340.27 183.012   1
  -6   6   0 6644.14 338.545   1
   6  -6   0 7085.10 340.506   1
   6   6   0 6220.49 331.716   1
  -6  -6   0 7408.39 337.477   1
  -7   6   0 3002.12 171.066   1
   7  -6   0 2786.40 167.145   1
   7   6   0 2858.61 161.819   1
  -7  -6   0 2892.23 164.911   1
   8   6   0 569.369 60.0644   1
  -8  -6   0 803.338 68.7284   1
  -9   6   0 6651.52 341.601   1
   9  -6   0 6599.31 339.690   1
   9   6   0 6860.49 338.068   1
  -9  -6   0 7130.71 341.864   1
  10  -6   0 1346.11 99.3303   1
 -10   6   0 1292.22 105.632   1
 -11   6   0 143.510 38.1638   1
  11  -6   0 145.796 38.1134   1
  11   6   0 117.609 36.5160   1
 -11  -6   0 104.525 37.3459   1
 -12   6   0 8328.33 430.430   1
 -12  -6   0 9059.77 430.771   1
  12  -6   0 8799.91 431.433   1
 -13  -6   0 660.680 70.9082   1
  13  -6   0 794.629 76.8950   1
 -13   6   0 723.994 75.1508   1
  13   6   0 713.736 72.0024   1
  14   6   0 193.337 41.6463   1
 -14  -6   0 226.969 50.5819   1
 -15   6   0 212.205 44.9212   1
  15  -6   0 285.847 48.7710   1
  15   6   0 229.936 52.8360   1
 -15  -6   0 212.833 47.6707   1
 -16  -6   0 922.619 90.1658   1
  16   6   0 1048.47 91.3233   1
  16  -6   0 903.524 86.8396   1
 -16   6   0 993.590 89.0895   1
  17  -6   0 145.587 44.0984   1
 -17  -6   0 139.515 40.1748   1
 -17   6   0 100.446 34.4960   1
  17   6   0 137.229 40.5362   1
  18  -6   0 15.8304 37.9421   1
 -18  -6   0 86.9910 39.0367   1
 -18   6   0 81.9900 45.8683   1
  18   6   0 31.1195 34.9718   1
  19  -6   0-8.05978 37.9758   1
 -19   6   0 24.7178 38.8215   1
  20  -6   0 72.3812 40.3107   1
 -20  -6   0 56.8148 41.2375   1
 -20   6   0 114.827 47.4312   1
  20   6   0 47.6921 41.9865   1
  21  -6   0 23.9614 32.6468   1
 -21  -6   0 32.6303 41.9277   1
 -21   6   0 32.2787 32.2910   1
  21   6   0 119.198 46.8402   1
  22  -6   0 631.352 74.4245   1
 -22  -6   0 547.294 68.4300   1
 -22   6   0 488.435 67.2054   1
  22   6   0 541.160 71.0239   1
  23  -6   0 141.232 48.2892   1
 -23  -6   0 203.387 50.5698   1
  23   6   0 110.455 41.9438   1
 -23   6   0 80.9983 43.0410   1
  24   6   0 117.092 50.4319   1
 -24   6   0 47.7787 42.5514   1
  24  -6   0 29.4686 38.4118   1
 -25   6   0-15.4505 43.1648   1
  25  -6   0 29.4617 42.5039   1
   0   7   0 14.0050 23.6566   1
   0  -7   0 9.64337 22.0020   1
   1  -7   0 4737.27 233.654   1
  -1   7   0 4682.71 234.128   1
   1   7   0 4527.49 231.522   1
  -1  -7   0 4081.99 229.434   1
   2  -7   0 20206.7 854.576   1
  -2   7   0 18749.5 850.853   1
   2   7   0 17618.1 848.554   1
  -2  -7   0 18699.1 852.253   1
   3  -7   0 603.128 60.7266   1
  -3   7   0 738.074 62.6989   1
   3   7   0 594.951 56.0315   1
  -3  -7   0 617.293 61.5619   1
   4  -7   0 18391.2 857.795   1
  -4   7   0 19334.1 859.019   1
   4   7   0 19194.2 855.479   1
  -4  -7   0 18469.8 857.331   1
   5  -7   0 7283.93 346.639   1
  -5  -7   0 6963.81 341.864   1
  -5   7   0 6625.73 343.041   1
   5   7   0 6949.92 341.475   1
   6   7   0 36.8918 25.2735   1
  -6  -7   0 54.4391 27.2584   1
  -6   7   0 17.3634 23.6772   1
   6  -7   0 52.2611 28.2523   1
   7   7   0 43.2444 26.0552   1
  -7  -7   0 112.703 32.6702   1
  -8   7   0 838.522 75.7210   1
   8  -7   0 812.540 74.4728   1
   8   7   0 832.876 74.1238   1
  -8  -7   0 861.443 76.4911   1
   9  -7   0 3950.63 201.547   1
  -9   7   0 2937.61 192.080   1
 -10   7   0 3520.42 205.649   1
  10  -7   0 3706.37 205.738   1
  10   7   0 3918.17 205.568   1
 -10  -7   0 3335.93 201.023   1
 -11   7   0 590.140 71.7307   1
  11  -7   0 722.107 71.0434   1
 -11  -7   0 683.774 71.3202   1
 -12   7   0 368.288 56.9309   1
 -12  -7   0 360.580 53.6115   1
  12  -7   0 474.408 58.2767   1
  12   7   0 413.571 54.4619   1
  13   7   0 101.432 33.5148   1
 -13  -7   0 62.7185 34.0356   1
 -14  -7   0 1854.73 137.492   1
  14   7   0 2315.31 147.807   1
  14  -7   0 2182.29 145.605   1
 -14   7   0 2192.72 146.780   1
  15   7   0 7752.56 370.295   1
  15  -7   0 6921.87 363.322   1
 -15   7   0 7657.72 372.351   1
 -16  -7   0 3358.94 203.088   1
  16   7   0 3752.02 208.599   1
  16  -7   0 3166.99 203.497   1
 -16   7   0 3511.32 207.930   1
  17   7   0 85.5474 42.5724   1
 -17  -7   0 46.1536 41.1242   1
 -18  -7   0 54.7867 38.3101   1
  18  -7   0 93.5564 43.8216   1
 -18   7   0 70.7540 41.6872   1
 -19  -7   0-15.8558 32.3490   1
  19   7   0 15.9681 33.2499   1
  19  -7   0 31.9973 39.9760   1
 -19   7   0-16.4489 39.9429   1
  20   7   0 40.2747 36.7627   1
 -20  -7   0 7.99683 39.4195   1
 -21  -7   0 127.947 49.2552   1
  21   7   0 73.0947 47.6731   1
  21  -7   0 175.899 53.9734   1
 -21   7   0 130.467 51.5727   1
  22   7   0 227.204 50.4953   1
 -22  -7   0 295.686 52.7931   1
  23  -7   0-30.1310 32.6009   1
 -23   7   0-7.96559 34.4742   1
  23   7   0 40.2652 39.6814   1
  24  -7   0 57.7262 42.5163   1
 -24   7   0 7.86084 33.4091   1
   0   8   0 5103.36 251.048   1
   0  -8   0 4559.58 248.753   1
   1   8   0 7627.14 379.397   1
  -1   8   0 7974.66 382.103   1
  -1  -8   0 7714.47 380.365   1
   1  -8   0 8031.62 381.745   1
   2   8   0 16073.4 752.195   1
  -2   8   0 16751.3 752.912   1
  -2  -8   0 16737.1 752.155   1
   2  -8   0 15964.7 752.250   1
   3   8   0 3463.48 186.565   1
  -3   8   0 2986.38 181.264   1
   3  -8   0 3063.32 183.412   1
   4   8   0 7514.76 370.871   1
  -4   8   0 7500.16 374.587   1
  -4  -8   0 8065.61 377.294   1
   4  -8   0 7445.06 375.111   1
   5   8   0 93.2332 31.2399   1
  -5  -8   0 92.2859 33.5248   1
  -6  -8   0 2837.38 167.908   1
  -6   8   0 2824.93 172.517   1
   6  -8   0 2952.72 173.499   1
  -7   8   0 3141.98 185.045   1
   7  -8   0 3152.02 185.721   1
   8   8   0 4890.87 248.465   1
  -8   8   0 5080.75 258.464   1
   8  -8   0 4725.13 253.683   1
  -9  -8   0 8702.48 430.779   1
   9   8   0 8908.04 429.890   1
   9  -8   0 8740.74 433.876   1
  -9   8   0 8777.18 434.556   1
 -10  -8   0 75.1358 33.3644   1
 -10   8   0 112.682 34.3887   1
  10  -8   0 54.9477 32.5575   1
 -11  -8   0 49.4724 32.3317   1
  11   8   0 67.0745 35.4151   1
 -11   8   0 65.2619 39.6778   1
  11  -8   0 40.8275 37.2426   1
  12   8   0 2217.03 147.765   1
 -12  -8   0 2299.20 150.199   1
 -13  -8   0 1173.92 98.5860   1
  13   8   0 1080.04 98.0562   1
 -13   8   0 1203.52 100.356   1
  13  -8   0 1045.42 92.4795   1
  14  -8   0 3730.77 215.290   1
 -14   8   0 3551.50 214.614   1
 -15  -8   0 511.910 65.7326   1
  15   8   0 518.553 66.5650   1
 -15   8   0 399.374 58.0149   1
  15  -8   0 381.714 55.3626   1
 -16  -8   0 23.6635 37.1652   1
  16   8   0-7.63777 30.5098   1
  16  -8   0 7.60232 33.5066   1
 -16   8   0 8.16616 39.6606   1
  17  -8   0 1236.73 102.695   1
 -17   8   0 1254.79 105.590   1
  17   8   0 1067.06 97.3321   1
 -17  -8   0 1063.46 97.5510   1
 -18   8   0 604.680 70.1833   1
  18  -8   0 449.265 63.2235   1
  19  -8   0 344.547 54.1651   1
 -19   8   0 189.428 45.0322   1
  19   8   0 306.951 53.2320   1
 -19  -8   0 212.105 53.8185   1
  20  -8   0 183.162 47.8891   1
 -20  -8   0 155.086 52.2317   1
 -21   8   0 8.16372 37.8725   1
  21   8   0 15.8665 35.5981   1
 -21  -8   0 57.5474 43.8564   1
  22  -8   0-23.5323 39.2096   1
 -22   8   0-48.0014 43.1923   1
  22   8   0 7.91098 41.6817   1
 -22  -8   0-16.3910 34.8167   1
  23  -8   0 69.0249 39.9288   1
 -23   8   0 15.4952 30.9945   1
  24  -8   0 7.27303 38.7886   1
 -24   8   0-15.3777 38.4247   1
   1   9   0 14556.6 657.384   1
  -1  -9   0 13638.7 658.078   1
   2   9   0 5636.68 292.547   1
  -2  -9   0 5916.58 297.076   1
  -3   9   0 12191.2 605.416   1
   3  -9   0 13777.5 612.274   1
  -4   9   0 1606.13 115.099   1
   4  -9   0 1648.89 114.343   1
   5   9   0 2688.12 163.442   1
  -5   9   0 2581.08 163.468   1
   5  -9   0 3015.90 169.558   1
  -5  -9   0 2623.51 165.528   1
  -6   9   0 10458.8 529.948   1
   6  -9   0 11786.2 537.095   1
   6   9   0 11175.1 529.085   1
  -6  -9   0 11079.2 532.334   1
  -7   9   0 9272.60 471.857   1
   7  -9   0 9661.66 474.487   1
   7   9   0 10199.1 472.194   1
  -8  -9   0 19390.6 925.166   1
  -8   9   0 21939.6 936.372   1
   8  -9   0 19805.4 930.728   1
   8   9   0 19878.5 925.803   1
  -9   9   0 2720.54 175.262   1
   9  -9   0 2945.66 176.624   1
  -9  -9   0 2828.08 172.907   1
 -10   9   0 13402.7 637.786   1
  10  -9   0 13158.5 635.180   1
  10   9   0 13920.7 635.754   1
 -10  -9   0 13089.8 635.417   1
 -11   9   0 786.695 84.3762   1
  11  -9   0 946.072 88.3866   1
  11   9   0 1138.93 92.3483   1
 -11  -9   0 1035.51 88.5701   1
 -12   9   0 230.373 47.6592   1
  12  -9   0 207.508 38.4875   1
  12   9   0 179.986 48.0815   1
 -12  -9   0 217.200 48.3689   1
  13  -9   0 2377.50 149.114   1
 -13   9   0 2019.46 145.326   1
 -14   9   0 95.3191 43.4508   1
 -14  -9   0 95.0844 39.1187   1
  14  -9   0 7.60422 38.6011   1
  14   9   0 37.6170 34.4066   1
  15  -9   0 689.014 75.4189   1
 -15  -9   0 734.385 81.7682   1
  15   9   0 714.044 77.0540   1
 -15   9   0 716.600 76.4871   1
 -16   9   0 49.0803 40.3613   1
 -16  -9   0 16.5191 33.7668   1
  16  -9   0 100.873 43.4043   1
  16   9   0 39.1569 36.3773   1
 -17  -9   0 2376.63 161.384   1
  17   9   0 2406.18 160.376   1
  17  -9   0 2180.78 155.685   1
 -17   9   0 2564.35 165.911   1
 -18  -9   0 774.342 84.2461   1
  18   9   0 877.172 85.0922   1
  18  -9   0 731.390 82.3759   1
 -18   9   0 816.498 84.3341   1
 -19  -9   0 50.6762 40.4599   1
  19   9   0 57.1798 41.9869   1
  19  -9   0 23.2571 36.5799   1
 -19   9   0 54.6213 39.0453   1
 -20  -9   0-8.47271 34.5720   1
  20   9   0 16.3934 34.1355   1
  20  -9   0 31.2095 30.4816   1
 -20   9   0-23.4733 30.5677   1
 -21  -9   0 101.576 44.6442   1
 -21   9   0-8.14538 44.0226   1
  21   9   0 40.9426 36.1567   1
  21  -9   0 70.4530 43.3053   1
 -22   9   0 15.8083 30.1688   1
  22  -9   0-15.6545 32.5967   1
 -23   9   0 139.091 47.9741   1
  23  -9   0 83.7765 44.2122   1
   0  10   0 1076.82 91.4774   1
   0 -10   0 1253.12 94.9430   1
   1  10   0 15677.1 694.026   1
  -1  10   0 14176.9 691.065   1
  -1 -10   0 14514.9 693.091   1
   1 -10   0 15064.8 694.498   1
   2  10   0 12653.2 591.936   1
  -2  10   0 12084.4 591.250   1
   2 -10   0 13178.5 595.714   1
  -2 -10   0 12280.9 592.630   1
   3  10   0 25168.0 1221.16   1
   3 -10   0 23738.5 1225.19   1
   4  10   0 1060.95 90.8263   1
  -4  10   0 1201.72 95.0651   1
   4 -10   0 1242.54 96.8243   1
  -4 -10   0 1026.40 89.6309   1
   5  10   0 3766.94 209.528   1
  -5  10   0 3690.55 212.896   1
   5 -10   0 3797.39 214.612   1
  -5 -10   0 3598.55 209.824   1
  -6  10   0 3228.43 199.237   1
   6 -10   0 3524.66 201.625   1
   6  10   0 3487.32 195.969   1
  -7  10   0 25515.4 1125.12   1
   7 -10   0 25191.8 1127.16   1
   7  10   0 24672.5 1120.74   1
  -7 -10   0 23327.9 1119.88   1
  -8  10   0 22259.1 1043.78   1
  -8 -10   0 21994.1 1040.29   1
   8  10   0 22696.0 1040.09   1
   8 -10   0 24271.3 1049.23   1
  -9 -10   0 4445.09 247.828   1
 -10 -10   0 456.370 60.2233   1
  10  10   0 466.904 62.1517   1
 -10  10   0 340.871 60.0698   1
  10 -10   0 383.512 62.6756   1
 -11 -10   0 166.439 46.0738   1
  11  10   0 242.139 48.3368   1
 -11  10   0 184.379 47.2031   1
  11 -10   0 127.372 43.4565   1
 -12 -10   0 5124.69 293.938   1
  12  10   0 6094.24 299.328   1
 -12  10   0 5483.47 296.711   1
  12 -10   0 5321.59 291.240   1
 -13 -10   0 54.7553 38.0155   1
  13  10   0 22.4471 35.8285   1
 -13  10   0 32.3754 39.9075   1
  13 -10   0 22.1931 38.0087   1
  14  10   0 2883.92 183.437   1
 -14 -10   0 3133.41 189.690   1
 -15 -10   0 105.206 41.3321   1
  15  10   0 102.041 43.6797   1
  15 -10   0 93.7033 42.4719   1
 -15  10   0 194.250 50.2669   1
 -16  10   0 588.495 71.3779   1
 -16 -10   0 769.490 81.0955   1
  16 -10   0 730.824 75.0504   1
  16  10   0 674.898 74.8378   1
 -17 -10   0 311.962 61.7942   1
  17  10   0 296.454 57.3287   1
 -17  10   0 288.414 52.5361   1
  17 -10   0 309.349 52.3609   1
 -18 -10   0 492.803 71.1026   1
  18  10   0 532.226 71.7265   1
  18 -10   0 571.209 68.9610   1
 -18  10   0 479.170 63.0535   1
 -19 -10   0 136.697 48.6722   1
 -19  10   0 109.740 41.2563   1
  19 -10   0 147.228 39.2335   1
  19  10   0 202.463 51.7553   1
  20  10   0 32.4386 33.1047   1
 -20 -10   0 8.55283 36.3367   1
  21 -10   0 145.297 47.9929   1
  21  10   0 113.122 43.4565   1
  22 -10   0 144.544 40.1734   1
 -22  10   0 180.880 45.9078   1
   0  11   0-33.9979 32.0401   1
   0 -11   0 66.9127 33.4421   1
   1 -11   0 4704.81 247.624   1
  -1 -11   0 4208.88 243.675   1
   1  11   0 4574.07 247.370   1
  -1  11   0 4579.89 247.444   1
   2  11   0 22001.4 953.343   1
  -2 -11   0 22095.7 955.770   1
   2 -11   0 22553.7 955.855   1
   3  11   0 4023.08 234.471   1
  -3  11   0 4264.82 236.253   1
   3 -11   0 4696.59 242.478   1
  -3 -11   0 4244.18 237.898   1
   4  11   0 13922.2 662.654   1
  -4  11   0 14561.4 665.718   1
   4 -11   0 14464.5 668.308   1
  -4 -11   0 13258.6 659.529   1
   5  11   0 1458.80 106.288   1
  -5 -11   0 1412.28 108.241   1
   5 -11   0 1349.66 107.423   1
  -5  11   0 1302.17 106.353   1
  -6  11   0 8795.39 454.576   1
   6 -11   0 9402.37 457.738   1
  -6 -11   0 9411.54 455.484   1
   7  11   0 9005.11 461.691   1
  -7 -11   0 10056.9 472.690   1
  -8  11   0 6458.13 326.339   1
   8 -11   0 6384.06 325.496   1
   8  11   0 5444.74 316.002   1
  -8 -11   0 6193.36 323.079   1
  -9  11   0 3955.72 222.708   1
   9 -11   0 3902.16 220.952   1
   9  11   0 3786.57 215.840   1
  -9 -11   0 3198.24 211.823   1
  10 -11   0 406.018 64.4636   1
 -10  11   0 345.170 62.6902   1
 -11 -11   0 5768.55 296.614   1
  11 -11   0 5423.90 294.441   1
 -11  11   0 5065.83 291.938   1
 -12  11   0 118.277 43.3007   1
  12  11   0 61.8780 43.4496   1
 -12 -11   0 126.504 44.8900   1
  12 -11   0 107.410 44.0389   1
  13  11   0 2866.33 179.637   1
 -13 -11   0 2730.05 177.810   1
 -14 -11   0 24.5621 36.0897   1
  14  11   0 15.8909 35.0237   1
  14 -11   0-7.61866 38.6039   1
 -14  11   0 32.5070 43.3458   1
 -15 -11   0 58.2586 42.8337   1
  15  11   0 47.7769 40.9908   1
  15 -11   0 123.846 38.7947   1
 -15  11   0 24.5475 32.1030   1
  16  11   0 872.914 89.0394   1
 -16 -11   0 687.346 83.3844   1
  16 -11   0 966.163 90.2625   1
 -16  11   0 799.201 83.7840   1
  17  11   0 936.416 89.4570   1
 -17 -11   0 811.565 86.5313   1
  17 -11   0 978.394 90.7177   1
 -17  11   0 875.972 90.6080   1
 -18 -11   0 419.841 64.6595   1
  18  11   0 409.203 61.2488   1
  18 -11   0 244.793 51.9968   1
 -18  11   0 460.137 64.8241   1
  19  11   0 338.237 55.7626   1
 -19 -11   0 370.195 60.5598   1
  20  11   0 314.206 56.9766   1
 -20  11   0 375.873 56.6474   1
  20 -11   0 359.157 61.2682   1
 -21  11   0 270.374 55.3416   1
  21 -11   0 253.245 55.6004   1
 -22  11   0 122.354 40.6291   1
   0 -12   0 3569.58 223.749   1
   0  12   0 4712.29 235.833   1
  -1 -12   0 7950.92 403.390   1
   1 -12   0 8118.45 403.266   1
  -1  12   0 8193.41 402.536   1
   1  12   0 7776.63 401.710   1
  -2 -12   0 17278.4 806.436   1
   2 -12   0 17298.1 805.918   1
  -2  12   0 17802.8 805.549   1
   2  12   0 16684.6 801.544   1
   3  12   0 2659.14 169.733   1
  -3  12   0 2768.98 171.998   1
   3 -12   0 2973.69 177.084   1
   4  12   0 10417.5 517.779   1
  -4 -12   0 10999.8 521.471   1
   5  12   0 1378.31 108.781   1
  -5  12   0 1305.54 106.052   1
   5 -12   0 1523.33 114.687   1
  -5 -12   0 1287.60 105.826   1
  -6  12   0 9656.01 440.352   1
   6 -12   0 9107.23 436.884   1
   6  12   0 8525.19 431.785   1
   7 -12   0 2649.21 165.147   1
  -7  12   0 2202.00 155.401   1
  -8  12   0 5258.79 272.992   1
   8 -12   0 4804.76 269.940   1
   8  12   0 4639.97 262.761   1
  -8 -12   0 4660.49 266.598   1
  -9  12   0 41.4629 31.0016   1
   9 -12   0 32.1881 32.2520   1
   9  12   0 73.6577 35.8702   1
  -9 -12   0 127.314 44.0410   1
 -10  12   0 386.820 59.0749   1
  10 -12   0 502.488 63.3260   1
  10  12   0 614.195 67.4077   1
 -10 -12   0 450.681 63.5222   1
 -11  12   0 2542.25 176.391   1
  11 -12   0 2850.66 179.172   1
  11  12   0 2814.21 177.929   1
 -11 -12   0 3183.46 184.109   1
 -12  12   0 1493.10 121.461   1
  12 -12   0 1746.30 126.575   1
  12  12   0 1482.41 120.453   1
 -12 -12   0 1758.56 126.339   1
 -13  12   0 1710.28 123.841   1
  13 -12   0 1523.51 115.508   1
  13  12   0 1465.90 118.193   1
 -13 -12   0 1375.16 116.119   1
  14 -12   0 61.2257 39.4012   1
 -14  12   0 73.6967 43.2324   1
 -15  12   0 8.26693 34.4577   1
 -15 -12   0 8.36904 38.8372   1
  15 -12   0 30.4294 33.5587   1
  15  12   0 98.2132 46.7558   1
 -16  12   0 1266.11 107.309   1
  16 -12   0 1346.79 108.778   1
 -16 -12   0 1319.02 112.030   1
  16  12   0 1295.03 111.681   1
 -17 -12   0 1014.13 95.7930   1
  17 -12   0 1177.01 98.4529   1
 -17  12   0 956.652 92.5950   1
  17  12   0 1208.50 102.873   1
  18  12   0 880.486 89.7896   1
 -18 -12   0 871.957 91.9173   1
 -19  12   0 70.9491 40.0855   1
  19 -12   0 82.4187 38.1140   1
  19  12   0 82.1375 38.8509   1
 -20  12   0 53.0358 44.2234   1
  20 -12   0 44.6234 41.1431   1
 -21  12   0 256.094 48.2956   1
  21 -12   0 299.846 53.5136   1
   0 -13   0 22.4789 34.7494   1
   0  13   0-36.7940 35.2109   1
   1 -13   0 3535.70 206.768   1
   1  13   0 3572.32 209.045   1
  -1  13   0 3385.07 206.097   1
  -2 -13   0 6637.62 351.202   1
   2 -13   0 6835.22 355.243   1
  -2  13   0 6927.35 354.527   1
   2  13   0 6889.81 353.560   1
   3 -13   0 11031.4 554.799   1
  -3 -13   0 12126.1 556.093   1
  -3  13   0 10988.6 548.820   1
  -4  13   0 760.099 81.8432   1
  -4 -13   0 781.262 80.9312   1
   4 -13   0 880.465 85.1025   1
   4  13   0 762.263 79.1766   1
  -5  13   0 15577.2 754.510   1
  -5 -13   0 15265.1 752.972   1
   5 -13   0 17046.0 762.000   1
   5  13   0 16315.5 753.345   1
  -6  13   0 149.580 39.9056   1
   6  13   0 128.128 40.7471   1
  -6 -13   0 68.2814 36.9097   1
   7 -13   0 7761.42 384.011   1
   7  13   0 8001.71 383.347   1
  -7  13   0 6866.52 377.922   1
  -7 -13   0 6986.26 376.805   1
  -8  13   0 186.643 49.3031   1
   8 -13   0 121.746 46.4485   1
   8  13   0 213.290 49.7954   1
  -8 -13   0 165.051 44.0549   1
   9  13   0 858.237 85.2344   1
  -9  13   0 1001.16 93.1442   1
   9 -13   0 729.424 81.9506   1
  -9 -13   0 784.499 83.2898   1
 -10  13   0 1990.08 136.671   1
  10 -13   0 1935.60 134.379   1
 -10 -13   0 1803.46 138.175   1
  11  13   0 1121.96 99.3082   1
 -11  13   0 1210.69 105.827   1
  11 -13   0 1153.34 103.392   1
 -11 -13   0 1270.11 106.327   1
  12  13   0 490.566 69.5653   1
 -12  13   0 542.631 71.0396   1
  12 -13   0 592.398 71.6049   1
 -12 -13   0 421.638 66.9270   1
  13  13   0 543.218 73.1652   1
 -13 -13   0 494.069 70.7640   1
 -13  13   0 462.490 66.7589   1
  13 -13   0 532.980 68.3077   1
 -14 -13   0 531.748 69.0657   1
  14  13   0 523.305 66.9080   1
 -15  13   0 749.612 81.6151   1
 -15 -13   0 656.929 79.4790   1
  15  13   0 614.584 78.5361   1
  15 -13   0 730.122 77.4607   1
 -16  13   0 395.398 62.6216   1
 -16 -13   0 438.368 66.2683   1
  16  13   0 353.963 65.5720   1
  17 -13   0 392.447 63.0780   1
 -17 -13   0 515.755 68.6993   1
 -17  13   0 496.222 68.3456   1
  18  13   0 107.500 51.2466   1
  18 -13   0 128.262 41.4158   1
 -18  13   0 63.6305 35.2995   1
  19 -13   0 154.437 39.9644   1
 -19  13   0 203.863 44.9530   1
  20 -13   0 28.9510 38.1530   1
 -20  13   0 37.2444 41.1785   1
   0  14   0 5615.18 311.384   1
   0 -14   0 6236.73 317.605   1
  -1  14   0 1125.86 96.9449   1
  -1 -14   0 1050.03 94.0894   1
   1 -14   0 1037.08 94.2693   1
  -2  14   0 3608.49 209.050   1
   2  14   0 3341.03 205.038   1
   2 -14   0 3560.09 209.378   1
  -2 -14   0 3414.10 205.980   1
  -3 -14   0 239.647 51.4455   1
  -3  14   0 202.465 48.0125   1
   3 -14   0 279.005 50.4212   1
   3  14   0 285.283 54.4368   1
   4  14   0 1306.66 105.952   1
  -4  14   0 1371.92 108.039   1
   4 -14   0 1233.70 104.267   1
  -4 -14   0 1126.83 100.555   1
  -5 -14   0 246.693 50.5060   1
   5  14   0 207.515 51.2967   1
  -5  14   0 207.825 47.0979   1
   5 -14   0 222.172 47.9411   1
   6  14   0 5031.00 299.574   1
  -6  14   0 5741.97 305.675   1
  -6 -14   0 5757.05 304.682   1
   6 -14   0 6104.28 309.809   1
   7  14   0 473.051 65.6935   1
  -7 -14   0 404.082 60.1539   1
   8  14   0 5330.27 301.002   1
  -8  14   0 5874.29 310.301   1
   8 -14   0 5589.35 306.938   1
  -8 -14   0 5782.67 306.540   1
  -9 -14   0 332.682 59.5788   1
   9  14   0 383.352 61.3034   1
  -9  14   0 451.160 63.8503   1
   9 -14   0 422.897 60.3795   1
  10 -14   0 342.886 58.3491   1
 -10  14   0 254.045 56.5914   1
  11  14   0 295.734 53.7989   1
 -11  14   0 158.167 44.4650   1
 -11 -14   0 244.524 50.1894   1
  11 -14   0 266.055 53.4123   1
  12  14   0 54.2048 34.9200   1
 -12 -14   0 122.371 43.2220   1
  13  14   0 300.742 56.8802   1
 -13  14   0 289.910 55.4488   1
  13 -14   0 284.426 53.0556   1
 -13 -14   0 259.402 51.8822   1
  14  14   0 376.295 64.3630   1
 -14  14   0 386.361 62.5412   1
 -14 -14   0 348.590 62.7721   1
  14 -14   0 318.758 50.2312   1
  15 -14   0 203.670 43.3769   1
 -15  14   0 281.618 50.7486   1
  16  14   0 1467.24 122.977   1
  16 -14   0 1684.99 122.346   1
 -16  14   0 1860.98 129.710   1
 -16 -14   0 1594.65 126.161   1
  17 -14   0 415.817 57.0174   1
 -17  14   0 345.250 56.7819   1
  18 -14   0 200.480 50.3267   1
 -18  14   0 108.739 49.3171   1
  19 -14   0 28.6646 39.5998   1
 -19  14   0 7.65708 39.3223   1
   0  15   0-23.5158 38.0706   1
   0 -15   0 7.89332 34.7900   1
  -1  15   0 897.491 88.0364   1
   1  15   0 841.215 85.6012   1
   1 -15   0 1072.15 94.9508   1
  -1 -15   0 1014.96 93.0950   1
  -2  15   0 23.5538 40.3133   1
  -2 -15   0-15.6770 39.7146   1
   2 -15   0-24.4876 40.2231   1
   2  15   0-23.7204 41.1290   1
  -3 -15   0 562.259 69.3789   1
   3  15   0 519.795 71.4913   1
  -4 -15   0 15.9697 27.4260   1
   4  15   0 7.92561 28.7789   1
  -5  15   0 3050.61 201.528   1
   5  15   0 3452.94 206.701   1
   5 -15   0 3695.61 211.622   1
  -5 -15   0 3484.09 207.607   1
  -6 -15   0-8.18044 42.5581   1
   6  15   0-31.6275 44.6735   1
  -6  15   0-24.4754 33.9859   1
   6 -15   0-8.21559 34.9011   1
   7 -15   0 2378.90 158.242   1
  -7  15   0 2241.52 155.687   1
  -8 -15   0-8.18904 36.0914   1
   8  15   0 7.86884 29.3101   1
  -8  15   0-16.6546 31.7837   1
   8 -15   0 16.7015 30.3175   1
   9  15   0 209.056 52.8246   1
  -9  15   0 213.762 53.8034   1
  -9 -15   0 105.349 38.8900   1
   9 -15   0 183.251 52.4401   1
  10  15   0 56.8331 42.7910   1
 -10 -15   0 8.24048 38.8503   1
  11  15   0 8.22415 32.8525   1
 -11  15   0-24.9167 35.9468   1
  11 -15   0-8.04409 30.7046   1
 -11 -15   0-8.31202 35.3024   1
  12  15   0 117.863 45.9144   1
 -12  15   0 129.342 41.4781   1
 -12 -15   0 175.016 45.9888   1
  12 -15   0 197.237 48.2867   1
  13 -15   0 7.68326 38.9258   1
 -13  15   0-7.96598 40.8999   1
  14  15   0 256.424 58.6875   1
 -14  15   0 363.911 63.1792   1
  14 -15   0 285.632 51.0460   1
 -14 -15   0 207.184 52.7680   1
  15  15   0 344.286 60.1584   1
  15 -15   0 344.050 57.7326   1
 -15  15   0 471.732 61.8256   1
 -15 -15   0 427.096 67.6396   1
  17 -15   0 628.187 69.9060   1
 -17  15   0 474.512 64.6828   1
   0  16   0 64.1837 41.8906   1
   0 -16   0 105.329 43.3646   1
   1  16   0-15.8314 44.2288   1
  -1  16   0 23.8305 37.4287   1
   1 -16   0 16.3992 38.0268   1
  -1 -16   0 7.98498 37.6241   1
  -2  16   0 39.9963 29.1860   1
   2  16   0 63.5003 46.3689   1
   2 -16   0 148.854 44.1987   1
  -2 -16   0 16.1573 41.5798   1
  -3 -16   0 335.059 56.3472   1
   3 -16   0 280.140 58.9024   1
   3  16   0 293.135 57.8490   1
  -4 -16   0 338.668 54.6973   1
  -4  16   0 450.679 63.3387   1
   4 -16   0 242.264 55.1817   1
   4  16   0 537.307 67.5905   1
  -5 -16   0-16.2529 40.0471   1
  -5  16   0-32.5826 34.5991   1
   5 -16   0-16.6243 35.3060   1
   5  16   0 32.2774 41.9763   1
   6  16   0 683.237 76.5917   1
  -6  16   0 680.334 79.6514   1
  -6 -16   0 662.968 75.5176   1
   6 -16   0 744.705 80.3009   1
  -7 -16   0 41.5904 38.5913   1
   7  16   0 24.1387 32.8518   1
  -7  16   0-8.18104 44.1746   1
   7 -16   0 49.2477 48.3542   1
   8  16   0 1271.38 109.094   1
  -8  16   0 1375.90 113.585   1
   8 -16   0 1480.11 119.118   1
  -8 -16   0 1438.18 113.909   1
   9  16   0 208.890 51.4162   1
  -9  16   0 179.836 46.1110   1
   9 -16   0 240.872 48.8718   1
  -9 -16   0 264.860 55.1159   1
  10  16   0 512.666 66.3761   1
 -10  16   0 370.669 60.3279   1
 -10 -16   0 587.650 72.7214   1
  10 -16   0 609.372 71.5120   1
 -11  16   0-16.4544 30.6460   1
 -11 -16   0 16.3700 39.7519   1
  11 -16   0 31.8735 38.1266   1
  12  16   0 24.3337 38.2238   1
 -12 -16   0 8.27004 37.7349   1
  13  16   0 376.637 63.1312   1
 -13  16   0 399.919 61.3736   1
  13 -16   0 385.593 60.6813   1
 -13 -16   0 482.221 67.6711   1
  14 -16   0 225.463 43.8678   1
  14  16   0 355.875 63.1835   1
 -14  16   0 308.220 54.1049   1
  15 -16   0 328.878 53.8933   1
 -15  16   0 322.674 59.6420   1
  16 -16   0 307.471 55.4155   1
 -16  16   0 207.822 55.5527   1
   0  17   0 8.02934 34.7516   1
   0 -17   0 8.19322 34.1223   1
  -1  17   0 592.048 71.5410   1
   1  17   0 541.298 76.4281   1
  -1 -17   0 553.359 72.9416   1
   1 -17   0 549.799 68.7662   1
  -2  17   0 88.5372 38.6637   1
   2  17   0 111.157 41.4411   1
   2 -17   0 74.0993 33.7698   1
  -2 -17   0 40.3480 36.9732   1
  -3  17   0-24.6424 34.8861   1
   3  17   0-16.0363 42.2381   1
  -3 -17   0 16.3208 37.2284   1
   3 -17   0 49.5730 37.0592   1
   4  17   0 952.521 92.4797   1
  -4 -17   0 1102.21 98.1607   1
  -5 -17   0 130.043 49.2207   1
   5 -17   0 156.494 45.9395   1
   5  17   0 145.480 51.2120   1
  -6 -17   0 24.4730 40.8024   1
  -6  17   0 89.8294 39.6968   1
   6 -17   0 8.28759 30.9167   1
   6  17   0 32.5123 43.9066   1
  -7  17   0 197.036 48.1357   1
  -8 -17   0 293.122 56.8965   1
   8  17   0 379.963 62.3932   1
  -8  17   0 374.249 58.6113   1
   8 -17   0 315.848 58.1687   1
   9  17   0 596.481 73.5453   1
  -9  17   0 358.807 62.4888   1
   9 -17   0 398.824 62.4459   1
  -9 -17   0 450.545 65.7319   1
  10  17   0 338.937 56.8947   1
 -10  17   0 231.406 55.7211   1
  10 -17   0 408.387 64.5574   1
  11  17   0 448.975 66.5335   1
 -11  17   0 377.845 61.4558   1
  11 -17   0 430.024 65.6386   1
 -11 -17   0 321.991 54.9758   1
  12  17   0-7.96188 42.9811   1
  12 -17   0 15.2084 40.0615   1
 -12  17   0 31.1996 42.1069   1
 -12 -17   0 16.4493 37.5258   1
  13 -17   0 169.869 48.5038   1
 -13  17   0 252.696 52.9866   1
  14 -17   0 6.64979 29.3091   1
 -14  17   0 7.89434 35.4097   1
   0  18   0 470.426 64.3679   1
   0 -18   0 390.190 61.9736   1
  -1  18   0 660.752 77.4248   1
   1  18   0 594.373 73.9493   1
   1 -18   0 676.590 77.8547   1
  -1 -18   0 563.096 72.1525   1
  -2  18   0 65.1510 34.7129   1
   2  18   0 40.5959 33.9413   1
  -2 -18   0 89.3919 41.8290   1
   2 -18   0 90.4780 38.2582   1
  -3  18   0-32.6617 43.0234   1
   3  18   0 39.6669 43.8405   1
  -3 -18   0 24.1825 41.3975   1
   3 -18   0 49.9288 41.5962   1
  -4  18   0-32.2202 47.4424   1
   4  18   0-15.9894 43.6668   1
  -4 -18   0 16.2997 41.8464   1
   4 -18   0 83.0364 49.3929   1
  -5  18   0 48.7241 37.7072   1
   5 -18   0 40.8735 34.7703   1
  -5 -18   0 80.2787 43.8873   1
   5  18   0 8.10301 43.2568   1
  -6 -18   0 113.003 48.4852   1
   6  18   0 194.904 53.2597   1
  -7 -18   0 32.5288 35.2129   1
  -7  18   0 32.6124 42.4226   1
   7 -18   0 40.7744 44.0326   1
   7  18   0 8.05551 33.5657   1
   8  18   0 56.5938 45.6804   1
  -8 -18   0 16.3493 41.4256   1
   8 -18   0-8.15646 39.6233   1
   9 -18   0 79.0244 41.1711   1
  -9  18   0 33.3808 33.4170   1
  10  18   0 447.917 66.1575   1
 -10 -18   0 504.552 67.4978   1
  11 -18   0 790.273 80.9874   1
 -11  18   0 857.175 89.2712   1
  12 -18   0 96.1031 44.1133   1
 -12  18   0 68.2236 37.5192   1
  -1  19   0-16.0488 47.2594   1
   1 -19   0 16.2832 41.2480   1
  -2  19   0 80.6419 41.0369   1
   2 -19   0 97.5640 39.6731   1
  -3  19   0 80.3296 45.0196   1
   3 -19   0 82.2435 48.0789   1
   4  19   0 39.2195 36.4023   1
  -4  19   0 64.0667 37.7581   1
   4 -19   0 24.1380 31.4643   1
  -4 -19   0 7.97079 31.1708   1
  -5  19   0 40.0101 43.2028   1
   5  19   0 7.89890 41.6190   1
  -5 -19   0-16.0742 37.8783   1
   5 -19   0 56.5014 45.6056   1
  -6  19   0-15.8524 41.2389   1
   6  19   0 71.1960 43.7154   1
  -6 -19   0 24.2090 38.0330   1
   6 -19   0 15.8519 33.0213   1
  -7 -19   0-7.92571 42.2689   1
   7  19   0 8.06046 44.5325   1
  -8 -19   0 23.8938 28.1729   1
   8  19   0-7.92366 35.5626   1
  -8  19   0 16.2539 33.1851   1
   8 -19   0 87.0626 40.1189   1
   9 -19   0 207.832 52.5352   1
  -9  19   0 104.235 50.0003   1
   0  20   0 179.604 46.6420   1
  -1 -20   0 128.527 40.3958   1
   1  20   0 69.9637 41.7027   1
  -2 -20   0 256.865 50.8053   1
   2  20   0 254.926 55.7087   1
   3 -20   0 55.2848 44.2673   1
   3  20   0 85.6619 45.0750   1
  -3  20   0 101.253 48.6730   1
   4 -20   0 322.445 60.8386   1
  -4  20   0 303.809 60.6387   1
   5 -20   0 442.742 62.8594   1
  -5  20   0 484.389 67.6518   1
   6 -20   0 15.5009 42.3534   1
   6  20   0 7.69068 38.9885   1
  -6  20   0 77.6276 47.0909   1
 -26   0   1 7.86979 37.0873   1
  26   0  -1-45.5931 45.2053   1
 -24   0   1-32.3491 38.7263   1
  24   0  -1-39.8891 42.5756   1
 -23   0   1 24.6318 45.3743   1
  23   0  -1 24.1411 41.3295   1
 -22   0   1-16.2621 40.6401   1
  22   0  -1-16.1286 42.4862   1
 -21   0   1-8.11145 42.1926   1
  21   0  -1-7.86125 37.0405   1
 -20   0   1-8.09798 33.7279   1
  20   0  -1-15.1796 33.4544   1
 -19   0   1-8.15704 33.9699   1
  19   0  -1 7.22439 32.9574   1
 -18   0   1-23.2356 35.3335   1
  18   0  -1 21.7102 32.4589   1
 -17   0   1-7.40496 33.2168   1
  17   0  -1-14.3551 32.7472   1
 -16   0   1 43.3805 36.6779   1
 -15   0   1-6.88239 32.4325   1
  15   0  -1-19.8359 31.6416   1
 -14   0   1 13.0763 28.2989   1
  14   0  -1 6.21345 27.8719   1
 -13   0   1 12.3241 29.4875   1
  13   0  -1 11.4982 26.2323   1
 -12   0   1 23.2959 26.5953   1
  12   0  -1 31.6927 24.9154   1
 -11   0   1-10.7075 29.2409   1
  11   0  -1 14.9113 24.4922   1
 -10   0   1-14.6664 27.6218   1
  10   0  -1-9.24053 26.1050   1
  -9   0   1-8.72270 24.6419   1
   9   0  -1-12.7842 21.0035   1
  -8   0   1 23.3579 21.0989   1
   8   0  -1 69.1657 24.8630   1
  -6   0   1 34.6310 23.6739   1
   6   0  -1-19.8945 22.4573   1
  -5   0   1 7.11456 18.1033   1
   5   0  -1-4.57953 16.7351   1
  -4   0   1 1.73993 17.2704   1
   4   0  -1-12.0759 17.9477   1
  -3   0   1 2.42454 13.5469   1
   3   0  -1 2.39484 12.8888   1
  -1   0  -1 1.02617 11.9359   1
   1   0   1 4.70758 11.1461   1
  -2   0  -1 4.69728 15.5410   1
   2   0   1 1.49280 16.4485   1
  -3   0  -1 2.09128 18.2716   1
   3   0   1 12.2581 16.1466   1
  -4   0  -1-10.5283 23.7149   1
   4   0   1 20.3576 20.7689   1
  -6   0  -1 25.8656 25.7504   1
   6   0   1-10.4771 22.3441   1
  -7   0  -1 4.19671 20.3840   1
   7   0   1-15.6909 21.1763   1
  -8   0  -1 9.40389 23.1688   1
   8   0   1-4.31285 19.3445   1
  -9   0  -1 46.5716 26.9356   1
   9   0   1 4.69425 25.6596   1
 -10   0  -1-5.60207 25.5623   1
  10   0   1 35.7662 29.7946   1
 -12   0  -1-31.7729 35.1079   1
  12   0   1 18.1614 23.6501   1
 -13   0  -1-20.0905 37.4237   1
  13   0   1-12.8689 35.5565   1
 -14   0  -1-35.0198 38.7091   1
  14   0   1-13.5115 36.4805   1
 -15   0  -1 7.24340 31.9252   1
  15   0   1-21.0508 33.5750   1
  17   0   1 7.16416 31.5760   1
 -18   0  -1-24.1041 41.2660   1
 -19   0  -1-24.1644 39.1194   1
  19   0   1 15.3617 40.4610   1
 -20   0  -1-16.1791 28.5865   1
  20   0   1 31.5542 34.1410   1
 -21   0  -1 8.08520 36.8939   1
  21   0   1 32.0535 45.7644   1
 -22   0  -1-8.12177 41.1490   1
 -23   0  -1-8.06792 38.6054   1
  23   0   1-15.6518 39.1124   1
 -24   0  -1 7.97863 29.7199   1
  24   0   1-23.0027 37.2389   1
 -25   0  -1-23.0857 32.0533   1
  25   0   1-7.44707 29.1004   1
 -26   0  -1 14.8103 28.2682   1
  26   0   1 7.36437 30.0530   1
 -26   1   1-39.3104 33.3904   1
  26  -1  -1 31.0304 43.8230   1
  26   1  -1 7.67881 38.9037   1
 -24  -1   1 136.232 47.5356   1
 -24   1   1 121.953 47.2565   1
  24  -1  -1 111.818 46.4362   1
  24   1  -1 155.138 48.6790   1
 -23  -1   1 40.7783 39.0345   1
  23   1  -1 7.84883 41.8707   1
 -22   1   1 193.700 51.5312   1
 -22  -1   1 270.135 51.0604   1
  22  -1  -1 296.560 53.1470   1
  22   1  -1 125.985 46.0269   1
 -21   1   1-8.28231 29.2671   1
 -21  -1   1-32.0697 41.1640   1
  21  -1  -1 30.4701 34.7509   1
  21   1  -1 7.90703 38.9618   1
 -20   1   1 534.771 67.4920   1
 -20  -1   1 367.985 59.9772   1
  20  -1  -1 519.739 69.1672   1
  20   1  -1 449.858 64.1633   1
 -19  -1   1 996.105 92.7905   1
 -19   1   1 828.949 89.7914   1
  19  -1  -1 954.927 91.8903   1
  19   1  -1 1142.24 95.9199   1
 -18   1   1 1036.65 95.3189   1
 -18  -1   1 1090.63 96.2164   1
  18  -1  -1 1202.96 98.0874   1
  18   1  -1 1079.15 95.5861   1
 -17  -1   1 571.740 69.4095   1
  17   1  -1 772.203 74.4331   1
 -16   1   1 876.196 85.0301   1
 -16  -1   1 957.076 85.8402   1
  16  -1  -1 813.494 79.7791   1
  16   1  -1 894.718 83.0888   1
 -15   1   1 2857.00 171.962   1
 -15  -1   1 2849.33 172.421   1
  15  -1  -1 2614.18 164.000   1
  15   1  -1 2779.15 165.791   1
 -14   1   1 132.449 40.1207   1
  14  -1  -1 169.006 41.7132   1
  14   1  -1 78.6546 33.0785   1
 -13   1   1 10475.8 502.051   1
 -13  -1   1 9536.61 497.972   1
 -12   1   1 1585.88 110.962   1
 -12  -1   1 1583.71 107.329   1
  12  -1  -1 1769.85 111.282   1
  12   1  -1 1357.85 102.166   1
 -11  -1   1 73.7102 30.6610   1
 -11   1   1 102.953 30.5551   1
  11  -1  -1 107.975 28.3832   1
  11   1  -1 91.4657 31.9397   1
 -10  -1   1 403.691 46.7819   1
 -10   1   1 369.509 50.7583   1
  10  -1  -1 372.102 47.0501   1
  10   1  -1 451.289 46.9929   1
  -9   1   1 4176.59 227.327   1
  -9  -1   1 4640.22 227.565   1
   9  -1  -1 4506.40 228.737   1
   9   1  -1 4440.45 224.773   1
  -8   1   1 16492.2 802.852   1
  -8  -1   1 19124.9 805.589   1
   8  -1  -1 17768.8 803.812   1
   8   1  -1 18007.6 804.664   1
  -7   1   1 10534.2 490.787   1
   7  -1  -1 10802.1 490.377   1
  -6   1   1 95746.1 4035.57   1
   6   1  -1 92803.9 4033.41   1
   6  -1  -1 100367. 4034.46   1
  -5   1   1 67645.7 2998.11   1
   5   1  -1 67583.6 2996.01   1
   5  -1  -1 71591.3 2997.61   1
  -5  -1   1 68469.1 2995.92   1
   4   1  -1 25747.0 1114.12   1
   4  -1  -1 24964.3 1114.42   1
  -4  -1   1 22225.7 1114.10   1
   3  -1  -1 133756. 5516.34   1
  -3  -1   1 146781. 5513.33   1
   3   1  -1 132570. 5513.08   1
  -2   1   1 6692.40 275.758   1
  -2  -1   1 5676.72 271.630   1
   2  -1  -1 6736.00 276.278   1
   2   1  -1 5864.62 271.999   1
  -1   1   1 30220.6 1322.65   1
   1  -1  -1 30593.6 1323.20   1
   0   1   1 1982.77 101.862   1
   0  -1  -1 2265.83 102.659   1
   0   1  -1 2155.19 100.289   1
   0  -1   1 2292.04 100.926   1
  -1  -1  -1 573.682 34.3741   1
   1   1   1 472.747 33.0394   1
  -1   1  -1 543.373 33.3369   1
   1  -1   1 486.803 32.9905   1
   2  -1   1 1551.94 82.3755   1
   2   1   1 1638.12 82.7906   1
  -2  -1  -1 1700.52 82.5954   1
  -2   1  -1 1414.34 81.8579   1
  -3   1  -1 227964. 10197.4   1
  -3  -1  -1 237168. 10196.7   1
   3  -1   1 237873. 10196.6   1
   3   1   1 237674. 10196.5   1
  -4   1  -1 54507.1 2328.20   1
  -4  -1  -1 53578.1 2328.16   1
   4  -1   1 51553.1 2326.39   1
   4   1   1 53450.5 2326.76   1
  -6   1  -1 40886.2 1799.76   1
  -6  -1  -1 41451.0 1799.69   1
   6  -1   1 42721.3 1800.72   1
   6   1   1 38700.4 1796.69   1
  -7   1  -1 4945.92 273.322   1
  -7  -1  -1 5929.81 275.005   1
   7  -1   1 5653.23 273.665   1
   7   1   1 5663.73 272.076   1
  -8   1  -1 6135.11 300.339   1
  -8  -1  -1 6062.79 296.614   1
   8  -1   1 5739.43 296.889   1
   8   1   1 6010.30 293.812   1
  -9   1  -1 16700.8 744.799   1
  -9  -1  -1 15760.4 741.026   1
   9  -1   1 15676.3 739.998   1
   9   1   1 16598.3 739.922   1
 -10   1  -1 1849.40 122.106   1
 -10  -1  -1 1937.25 123.289   1
  10   1   1 1707.11 117.786   1
 -12   1  -1 3486.15 210.334   1
 -12  -1  -1 4052.62 217.098   1
  12  -1   1 3880.32 210.967   1
  12   1   1 3862.44 209.746   1
 -13  -1  -1 416.101 57.4072   1
 -13   1  -1 306.358 50.7565   1
  13  -1   1 305.967 49.4675   1
  13   1   1 381.772 52.4803   1
 -14  -1  -1 573.623 67.6856   1
 -14   1  -1 555.071 67.4576   1
  14  -1   1 435.557 58.7198   1
  14   1   1 613.334 64.6396   1
 -15   1  -1 1833.29 128.269   1
 -15  -1  -1 1643.08 123.768   1
  15  -1   1 1889.40 126.625   1
  15   1   1 1740.34 123.814   1
 -16   1  -1 45.5111 39.5010   1
  16  -1   1 43.6804 38.8735   1
 -17   1  -1 297.748 54.4721   1
 -17  -1  -1 237.691 48.1243   1
  17  -1   1 284.919 49.5339   1
  17   1   1 188.298 46.0512   1
 -18   1  -1 31.5860 34.1844   1
 -18  -1  -1-7.81066 29.8227   1
  18  -1   1 91.8077 40.8099   1
  18   1   1-15.4879 32.2597   1
 -19  -1  -1 63.8563 39.9350   1
  19   1   1 23.4681 42.2685   1
 -20   1  -1 59.0294 40.4465   1
 -20  -1  -1 96.7932 44.6532   1
  20  -1   1 52.2840 45.3778   1
  20   1   1 54.7670 41.8214   1
 -21  -1  -1 113.830 45.8902   1
  21  -1   1 123.645 45.0638   1
  21   1   1 125.064 40.1300   1
 -22   1  -1 113.930 47.1229   1
  22  -1   1 70.9831 39.0604   1
 -23  -1  -1 165.939 44.2640   1
 -23   1  -1 152.682 44.9947   1
  23  -1   1 191.235 46.5572   1
  23   1   1 162.715 47.1078   1
 -24  -1  -1 23.3331 41.0110   1
 -24   1  -1 31.8590 39.2883   1
  24  -1   1 54.8402 33.9546   1
  24   1   1 46.0927 40.5080   1
 -25  -1  -1 7.73885 39.7347   1
 -25   1  -1-7.81240 30.5214   1
  25  -1   1 15.1584 30.9270   1
  25   1   1 7.55584 37.7604   1
 -26  -1  -1-15.1974 36.3569   1
 -26   1  -1 7.62608 28.4059   1
  26   1   1 7.42621 35.5317   1
  26  -1   1-7.32826 37.1273   1
 -26   2   1-7.87683 38.2545   1
  26  -2  -1 7.74199 44.2072   1
 -25   2   1-8.04911 39.6682   1
  25  -2  -1-23.2746 39.8394   1
 -24   2   1 669.954 79.9320   1
 -24  -2   1 695.575 78.1687   1
  24   2  -1 685.901 78.4350   1
  24  -2  -1 703.706 77.3019   1
 -23   2   1 16.6934 35.4483   1
 -23  -2   1-24.0902 41.2293   1
  23  -2  -1-7.67389 36.1564   1
  23   2  -1 31.4801 40.4076   1
 -22   2   1 8.17365 41.4103   1
 -22  -2   1-39.4782 36.0197   1
  22  -2  -1 39.6176 39.5969   1
  22   2  -1 7.85160 32.6979   1
 -21   2   1-24.7100 41.7371   1
 -21  -2   1-23.7283 36.0912   1
  21  -2  -1 7.88216 35.9668   1
  21   2  -1-31.0254 34.1935   1
 -20   2   1 535.508 68.9808   1
 -20  -2   1 480.579 66.8956   1
  20  -2  -1 626.420 72.1363   1
  20   2  -1 539.863 68.1748   1
 -19   2   1-47.7943 46.9138   1
 -19  -2   1 39.0310 37.3498   1
  19  -2  -1 7.43415 39.6474   1
  19   2  -1-7.50048 36.4267   1
 -18   2   1 425.402 63.0829   1
 -18  -2   1 373.873 57.5207   1
  18  -2  -1 414.390 58.3166   1
  18   2  -1 440.365 57.8521   1
 -17   2   1 1048.41 92.1538   1
 -17  -2   1 1008.19 90.2735   1
  17  -2  -1 923.602 88.1963   1
  17   2  -1 1138.41 93.2762   1
 -16  -2   1 35.3298 33.3137   1
  16  -2  -1 21.0987 32.1065   1
  16   2  -1 27.8098 31.7398   1
 -15   2   1 1519.85 113.983   1
 -15  -2   1 1484.47 112.963   1
  15  -2  -1 1562.90 116.529   1
  15   2  -1 1766.47 119.687   1
 -14   2   1 32011.2 1447.70   1
 -14  -2   1 30486.5 1442.89   1
  14  -2  -1 34607.7 1450.84   1
  14   2  -1 31977.3 1444.18   1
 -13   2   1 3644.98 207.070   1
  13  -2  -1 3853.57 208.107   1
  13   2  -1 3589.77 204.634   1
 -12  -2   1 124.571 34.4777   1
  12   2  -1 28.0577 27.8292   1
 -11   2   1 3663.72 209.624   1
 -11  -2   1 4253.91 213.584   1
  11  -2  -1 3419.94 208.281   1
  11   2  -1 4524.52 214.567   1
 -10   2   1 15353.3 734.093   1
 -10  -2   1 16236.1 733.207   1
  10  -2  -1 16202.7 735.116   1
  10   2  -1 16331.4 733.188   1
  -9   2   1 14851.9 706.168   1
   9   2  -1 15861.9 704.702   1
  -9  -2   1 15855.2 706.110   1
   9  -2  -1 15261.4 705.105   1
  -8   2   1 168.266 31.9057   1
   8   2  -1 119.025 26.8650   1
   8  -2  -1 116.140 25.4015   1
  -8  -2   1 167.923 29.3555   1
  -7   2   1 25718.4 1202.53   1
   7   2  -1 27975.0 1198.65   1
   7  -2  -1 27813.6 1201.59   1
  -7  -2   1 26568.9 1197.46   1
   6   2  -1 11678.5 559.032   1
  -6  -2   1 13140.5 561.191   1
  -5   2   1 3884.38 192.695   1
   5   2  -1 3965.36 189.452   1
   5  -2  -1 4112.53 193.038   1
  -5  -2   1 3690.58 190.202   1
  -4   2   1 314195. 13865.3   1
   4  -2  -1 305821. 13866.3   1
  -4  -2   1 325428. 13860.1   1
   4   2  -1 328507. 13859.0   1
  -3   2   1 83536.9 3401.52   1
   3  -2  -1 77589.7 3402.65   1
   3   2  -1 76003.7 3397.16   1
  -3  -2   1 76752.0 3396.67   1
  -2   2   1 70160.0 3418.15   1
  -2  -2   1 80684.3 3416.39   1
   2   2  -1 82025.2 3415.74   1
   2  -2  -1 81134.6 3419.97   1
   1   2  -1 6992.36 286.212   1
  -1   2   1 6107.52 287.644   1
   1  -2  -1 6412.38 288.858   1
  -1  -2   1 5920.70 284.976   1
   0  -2  -1 53497.3 2058.06   1
   0   2   1 47762.9 2056.49   1
   0   2  -1 51642.8 2054.71   1
  -1  -2  -1 4654.05 193.569   1
  -1   2  -1 4350.44 192.063   1
   1  -2   1 4487.92 192.604   1
  -2  -2  -1 39318.9 1772.84   1
   2   2   1 41521.1 1773.32   1
  -2   2  -1 40587.2 1775.25   1
   2  -2   1 40988.4 1773.96   1
   3  -2   1 12549.1 580.108   1
  -3   2  -1 13040.6 580.766   1
   3   2   1 13355.3 579.617   1
  -3  -2  -1 12749.0 580.374   1
   4  -2   1 85743.0 3572.53   1
   4   2   1 79761.6 3572.58   1
  -4   2  -1 77282.7 3571.51   1
  -4  -2  -1 85590.2 3573.47   1
   5  -2   1 4715.48 237.265   1
  -5   2  -1 4996.23 239.105   1
  -6  -2  -1 39149.9 1666.75   1
   6  -2   1 38457.0 1665.21   1
  -6   2  -1 41925.0 1669.84   1
   7   2   1 34856.2 1474.15   1
  -7  -2  -1 33899.2 1475.28   1
   7  -2   1 33430.5 1474.32   1
  -7   2  -1 30871.1 1473.77   1
   8   2   1 4.59915 25.9829   1
  -8  -2  -1-4.67571 25.5396   1
   8  -2   1 47.1160 27.7511   1
  -8   2  -1-9.43305 24.2187   1
   9   2   1 22148.5 951.525   1
  -9  -2  -1 21690.6 951.690   1
   9  -2   1 20536.0 948.880   1
  -9   2  -1 19768.2 948.004   1
  10   2   1 33872.9 1424.09   1
 -10  -2  -1 34546.8 1425.76   1
  10  -2   1 28425.3 1421.79   1
 -10   2  -1 30742.5 1423.28   1
  11  -2   1 1356.99 100.726   1
 -11   2  -1 1392.52 103.536   1
  12   2   1 86.5953 36.5892   1
 -12  -2  -1 94.3399 36.8281   1
  12  -2   1 44.6670 32.5090   1
 -12   2  -1 97.8865 37.0227   1
  13   2   1 5431.78 273.075   1
 -13  -2  -1 5217.83 272.406   1
  13  -2   1 5037.17 272.555   1
 -13   2  -1 4681.05 268.591   1
 -14  -2  -1 3895.12 224.791   1
  14  -2   1 3900.66 224.100   1
 -14   2  -1 3666.71 222.141   1
  15   2   1-21.1854 33.7938   1
 -15  -2  -1 64.4418 40.0106   1
  15  -2   1 6.94800 35.2062   1
 -15   2  -1 14.8580 39.1386   1
  16  -2   1 11434.6 548.152   1
 -16   2  -1 11298.0 554.296   1
  17   2   1 7.39066 33.1591   1
 -17  -2  -1 23.0603 36.7871   1
  17  -2   1 29.2483 34.4609   1
 -17   2  -1 15.6684 36.9202   1
 -18  -2  -1 7.82117 35.0802   1
  18   2   1 7.52622 36.0102   1
  18  -2   1-15.1956 34.6610   1
  19   2   1 1076.07 93.3263   1
 -19  -2  -1 892.983 89.6248   1
  20   2   1 210.521 53.4744   1
 -20  -2  -1 196.864 51.9618   1
  20  -2   1 196.459 47.9966   1
 -20   2  -1 203.386 52.3357   1
  21   2   1 7.80859 38.5071   1
 -21  -2  -1 79.0618 41.6755   1
  21  -2   1 15.5966 37.9039   1
 -21   2  -1 40.9717 31.3136   1
  22  -2   1-15.1131 35.6043   1
 -22   2  -1 8.35451 40.5753   1
  23   2   1 15.5880 34.4374   1
 -23  -2  -1 135.918 45.2308   1
  23  -2   1 38.2705 39.3747   1
 -23   2  -1 48.9824 44.6547   1
  24   2   1-15.4542 41.2104   1
  24  -2   1-7.71323 32.1224   1
 -24   2  -1 7.95536 33.7868   1
 -24  -2  -1-7.92353 40.1437   1
  25   2   1 22.5372 38.0875   1
 -25  -2  -1 46.9385 43.7331   1
  26   2   1-7.29504 40.3571   1
  26  -2   1 74.3757 47.2233   1
 -26   2  -1 83.1391 46.7319   1
  25  -3  -1 150.155 52.3161   1
 -25   3   1 139.780 42.1216   1
  24   3  -1 31.0860 37.7627   1
 -24  -3   1 32.4662 42.2355   1
  24  -3  -1 31.3796 32.0333   1
 -24   3   1 16.1414 38.6346   1
  23   3  -1 705.458 78.1303   1
 -23  -3   1 792.061 78.0756   1
  23  -3  -1 562.597 76.9173   1
 -23   3   1 454.682 70.3464   1
  22   3  -1 142.132 47.9469   1
 -22  -3   1 48.6760 41.1798   1
  22  -3  -1 23.7206 37.9166   1
 -22   3   1 16.4697 37.6530   1
  21   3  -1 31.3455 38.0610   1
 -21  -3   1-16.0496 40.1059   1
  21  -3  -1 7.71100 33.3755   1
 -21   3   1 16.4127 32.7831   1
  20   3  -1 15.3948 37.3864   1
 -20  -3   1 7.89885 35.4321   1
  19   3  -1 1520.21 114.861   1
 -19  -3   1 1395.22 112.845   1
  19  -3  -1 1465.09 114.730   1
 -19   3   1 1518.44 117.449   1
  18   3  -1 51.2712 35.6331   1
 -18  -3   1 29.8953 31.8097   1
 -18   3   1 62.3852 33.8138   1
  17   3  -1 21.3212 32.4413   1
 -17  -3   1-14.3921 34.4484   1
  17  -3  -1 52.6529 31.3444   1
 -17   3   1 30.4673 32.3675   1
  16   3  -1 342.552 53.5873   1
 -16  -3   1 413.326 54.7642   1
  16  -3  -1 372.065 55.7646   1
 -16   3   1 379.794 57.4976   1
  15   3  -1 19164.6 848.825   1
  15  -3  -1 18610.5 851.018   1
 -15   3   1 19653.7 855.743   1
  14   3  -1 3410.98 204.657   1
 -14  -3   1 3571.19 206.789   1
  14  -3  -1 3905.41 212.082   1
 -14   3   1 3934.71 211.860   1
  13   3  -1 24578.4 1061.19   1
 -13  -3   1 22498.0 1057.20   1
  13  -3  -1 22900.3 1058.81   1
 -13   3   1 23443.2 1061.60   1
  12  -3  -1 395.430 50.4723   1
 -12   3   1 464.183 54.9618   1
  12   3  -1 439.054 51.3927   1
 -11   3   1 2651.71 159.510   1
 -11  -3   1 2854.56 157.208   1
  11  -3  -1 2480.79 154.452   1
  11   3  -1 2774.96 155.942   1
 -10   3   1 1080.80 82.6030   1
  10   3  -1 991.134 77.0598   1
 -10  -3   1 1137.64 81.3713   1
  10  -3  -1 1006.75 80.5365   1
  -9   3   1 36683.9 1646.99   1
   9   3  -1 37917.0 1641.21   1
   9  -3  -1 35848.2 1645.53   1
  -9  -3   1 37774.0 1643.47   1
  -8   3   1 1025.51 76.5318   1
   8   3  -1 1004.53 72.2847   1
   8  -3  -1 1043.55 75.1174   1
  -8  -3   1 1118.15 74.7337   1
  -7   3   1 5589.66 278.222   1
   7   3  -1 6125.47 274.561   1
  -7  -3   1 5882.88 275.096   1
   6  -3  -1 5998.14 287.636   1
  -6   3   1 5888.45 289.556   1
  -5  -3   1 66012.6 2813.34   1
   5  -3  -1 61846.0 2819.27   1
   5   3  -1 66983.6 2813.30   1
  -5   3   1 62039.0 2818.93   1
  -4  -3   1 5318.01 250.704   1
   4  -3  -1 5635.79 256.400   1
  -4   3   1 4972.69 254.190   1
   4   3  -1 5369.85 250.596   1
   3  -3  -1 1907.58 104.391   1
  -3  -3   1 1862.25 98.7947   1
   3   3  -1 1891.49 98.6376   1
  -3   3   1 1867.19 104.072   1
   2  -3  -1 10610.1 477.185   1
  -2   3   1 10395.1 477.696   1
   2   3  -1 10762.9 473.169   1
  -2  -3   1 10426.7 474.143   1
   1   3  -1 911.761 55.0125   1
  -1   3   1 970.108 59.0699   1
   1  -3  -1 974.435 60.1547   1
  -1  -3   1 828.994 56.3744   1
   0   3  -1 53860.7 2151.42   1
   0  -3  -1 57784.9 2156.74   1
   1  -3   1 448760. 19639.9   1
  -1  -3  -1 453566. 19642.1   1
  -1   3  -1 458797. 19639.9   1
   1   3   1 452692. 19641.4   1
  -2  -3  -1 2144.04 111.982   1
   2   3   1 2070.47 110.025   1
   2  -3   1 2119.35 110.540   1
  -2   3  -1 1919.73 109.569   1
  -3  -3  -1 2533.55 143.437   1
   3   3   1 2825.49 144.887   1
   3  -3   1 2922.80 148.104   1
  -3   3  -1 2976.60 147.936   1
   4  -3   1 3335.60 175.785   1
  -4   3  -1 3572.14 177.928   1
  -5  -3  -1 1869.24 112.517   1
   5   3   1 1914.23 111.724   1
  -5   3  -1 2000.78 115.281   1
   5  -3   1 1964.24 111.467   1
   6  -3   1 5782.73 283.512   1
   6   3   1 6044.99 283.384   1
  -6  -3  -1 5632.91 283.448   1
  -6   3  -1 5803.25 286.874   1
  -7   3  -1 4387.71 221.377   1
  -7  -3  -1 4616.94 221.390   1
   7  -3   1 3934.93 217.772   1
   7   3   1 4074.00 215.830   1
  -8   3  -1 29128.8 1253.81   1
  -8  -3  -1 27790.2 1248.14   1
   8  -3   1 27196.0 1248.35   1
   8   3   1 27821.9 1247.15   1
  -9   3  -1 9912.22 468.602   1
  -9  -3  -1 9641.62 463.468   1
   9  -3   1 10058.3 464.588   1
   9   3   1 9424.84 461.487   1
 -10  -3  -1 24571.9 1133.70   1
  10   3   1 25794.6 1134.32   1
 -11   3  -1 34379.3 1528.88   1
  11  -3   1 33960.5 1527.06   1
 -12   3  -1 123.698 40.8165   1
 -12  -3  -1 123.045 35.8172   1
  12  -3   1 225.993 46.4771   1
  12   3   1 189.558 40.0634   1
 -13   3  -1 993.404 87.6791   1
 -13  -3  -1 995.794 86.3759   1
  13  -3   1 967.671 84.9334   1
  13   3   1 1003.16 85.8498   1
 -14   3  -1 526.834 67.0259   1
 -14  -3  -1 486.481 61.4058   1
  14  -3   1 733.480 75.6359   1
  14   3   1 745.878 71.3021   1
 -15  -3  -1 10927.3 523.006   1
  15   3   1 10664.6 521.748   1
 -16   3  -1 1503.02 114.091   1
  16  -3   1 1544.47 114.368   1
 -16  -3  -1 1276.88 107.903   1
 -17   3  -1 1099.43 100.517   1
 -17  -3  -1 1039.04 98.5146   1
  17  -3   1 1367.58 105.055   1
  17   3   1 1286.48 103.546   1
 -18   3  -1 1535.27 119.196   1
 -18  -3  -1 1415.75 113.667   1
  18  -3   1 1370.36 109.179   1
  18   3   1 1507.66 114.956   1
 -19   3  -1 48.7473 41.0828   1
 -19  -3  -1 150.302 44.1522   1
  19  -3   1 144.144 46.4270   1
  19   3   1 215.781 48.0134   1
 -20   3  -1 8.18848 34.7793   1
 -20  -3  -1-24.0262 37.7367   1
  20  -3   1 15.5667 42.5128   1
  20   3   1 46.8427 39.5562   1
 -21   3  -1 427.508 64.3984   1
 -21  -3  -1 379.105 63.6275   1
  21  -3   1 418.087 62.6773   1
  21   3   1 376.790 60.6570   1
 -22   3  -1 170.722 49.3093   1
 -22  -3  -1 129.446 41.5615   1
  22  -3   1 180.611 47.6629   1
  22   3   1 163.099 51.8031   1
 -23   3  -1-24.4194 30.3207   1
 -23  -3  -1 24.0445 40.0542   1
  23  -3   1 38.0573 39.5915   1
  23   3   1 7.67290 38.8743   1
 -24   3  -1 214.106 52.7632   1
 -24  -3  -1 302.287 55.5667   1
  24  -3   1 211.595 48.5319   1
  24   3   1 212.404 50.3750   1
 -25   3  -1 148.134 49.3510   1
 -25  -3  -1 179.045 52.5780   1
  25  -3   1 133.867 43.2859   1
  25   3   1 66.8238 46.6217   1
 -26   4   1-7.93532 45.3111   1
  26  -4  -1 7.37247 39.3185   1
 -25   4   1 7.96505 42.4820   1
  25  -4  -1-30.7885 47.5475   1
 -24  -4   1 664.159 74.7362   1
  24   4  -1 538.633 68.8250   1
 -23   4   1 237.724 55.8481   1
  23  -4  -1 296.198 55.9297   1
 -22  -4   1 105.539 46.8191   1
  22  -4  -1 159.084 46.8279   1
  22   4  -1 185.806 52.4000   1
 -21   4   1 140.808 49.1002   1
 -21  -4   1 80.6769 37.8275   1
  21  -4  -1 68.4127 43.3019   1
  21   4  -1 215.470 46.5554   1
 -20   4   1 16.2932 42.9179   1
 -20  -4   1-15.9465 39.2926   1
  20  -4  -1 30.8949 39.6606   1
  20   4  -1 22.8007 36.9159   1
 -19   4   1 143.576 51.0189   1
 -19  -4   1 319.643 57.3725   1
  19  -4  -1 173.525 50.0397   1
  19   4  -1 231.385 49.8328   1
 -18   4   1 111.055 41.6284   1
 -18  -4   1 129.310 44.2389   1
  18  -4  -1 147.592 46.5335   1
  18   4  -1 123.770 41.9376   1
 -17   4   1 101.579 42.7837   1
  17  -4  -1 38.2193 39.8743   1
 -16  -4   1 2121.20 139.776   1
  16   4  -1 1895.13 132.304   1
 -15   4   1 190.011 40.2100   1
 -15  -4   1 274.236 49.8369   1
  15  -4  -1 124.904 37.5091   1
  15   4  -1 223.376 42.5147   1
 -14   4   1 36241.7 1712.66   1
 -14  -4   1 38045.6 1714.09   1
  14  -4  -1 38391.6 1715.78   1
  14   4  -1 40859.8 1714.71   1
 -13   4   1 676.938 73.3597   1
  13  -4  -1 729.437 73.2605   1
 -13  -4   1 830.422 73.7968   1
 -12   4   1 4436.62 245.719   1
  12  -4  -1 4731.34 245.561   1
  11   4  -1 3380.29 179.995   1
 -11  -4   1 3023.71 179.180   1
 -10   4   1 22681.4 985.722   1
 -10  -4   1 21218.1 979.667   1
  10  -4  -1 20967.4 979.772   1
  10   4  -1 21833.9 975.957   1
  -9  -4   1 642.513 63.3154   1
   9  -4  -1 636.409 59.9363   1
   9   4  -1 771.250 61.1474   1
  -9   4   1 663.641 63.6191   1
  -8  -4   1 53123.5 2365.44   1
   8  -4  -1 53851.4 2369.65   1
   8   4  -1 54972.1 2365.89   1
  -8   4   1 53436.2 2370.14   1
  -7  -4   1 630.714 54.6867   1
   7  -4  -1 614.338 56.7710   1
   7   4  -1 676.859 55.1176   1
  -7   4   1 507.767 55.1426   1
  -6  -4   1 30269.0 1461.73   1
   6  -4  -1 35364.4 1472.45   1
  -6   4   1 34928.7 1473.65   1
   6   4  -1 33235.6 1464.93   1
   5  -4  -1 15109.9 718.681   1
  -5   4   1 16617.0 720.005   1
   4  -4  -1 112139. 4661.78   1
  -4  -4   1 109786. 4657.09   1
   4   4  -1 102989. 4654.54   1
  -4   4   1 104150. 4659.28   1
   3   4  -1 3159.57 160.974   1
  -3  -4   1 3238.59 161.967   1
   2   4  -1 3867.15 188.802   1
  -2  -4   1 3875.76 190.982   1
  -1   4   1 68099.6 3037.58   1
   1   4  -1 68772.8 3034.22   1
   1  -4  -1 70737.8 3039.04   1
  -1  -4   1 70942.8 3035.56   1
   0  -4   1 115749. 4751.16   1
   0   4  -1 108661. 4749.69   1
   0   4   1 100100. 4751.43   1
   0  -4  -1 112659. 4752.95   1
   1  -4   1 5942.55 288.760   1
  -1  -4  -1 6192.93 291.029   1
   1   4   1 6140.02 289.611   1
  -1   4  -1 6269.39 290.121   1
  -3  -4  -1 1571.13 91.5728   1
   3   4   1 1560.27 89.9442   1
   3  -4   1 1485.73 91.5792   1
  -3   4  -1 1293.16 88.0278   1
  -4  -4  -1 9746.02 485.131   1
   4   4   1 10810.2 485.323   1
   4  -4   1 10979.7 488.176   1
  -4   4  -1 10580.7 488.817   1
  -5  -4  -1 20314.2 884.168   1
   5   4   1 20119.3 883.499   1
   5  -4   1 20068.4 885.657   1
  -5   4  -1 18150.8 884.658   1
  -6  -4  -1 115278. 5266.77   1
   6   4   1 124707. 5268.08   1
   6  -4   1 121673. 5269.00   1
  -6   4  -1 122444. 5270.85   1
  -7  -4  -1 5408.68 267.221   1
   7   4   1 5184.56 264.518   1
  -7   4  -1 5546.62 271.718   1
   7  -4   1 5167.78 266.867   1
   8  -4   1 175.156 35.1015   1
  -8  -4  -1 192.481 36.0519   1
   8   4   1 139.419 30.8497   1
  -8   4  -1 179.724 37.2999   1
   9   4   1 32251.9 1438.89   1
  -9  -4  -1 31226.3 1440.51   1
   9  -4   1 31720.6 1443.08   1
  -9   4  -1 34277.6 1447.79   1
  10   4   1 9228.49 435.491   1
 -10  -4  -1 8433.98 434.332   1
  10  -4   1 9373.45 440.234   1
 -10   4  -1 9246.95 442.808   1
  11   4   1 17137.4 762.935   1
 -11  -4  -1 16634.4 763.720   1
  11  -4   1 16443.2 763.594   1
 -11   4  -1 15794.8 764.042   1
  12   4   1 15397.4 736.799   1
 -12  -4  -1 15356.6 741.151   1
  12  -4   1 16408.2 744.024   1
 -12   4  -1 16589.8 743.145   1
  13   4   1 4544.61 244.410   1
 -13  -4  -1 4182.98 242.704   1
  13  -4   1 4786.91 249.028   1
 -13   4  -1 4445.63 245.010   1
  14   4   1 9490.45 463.803   1
 -14  -4  -1 9366.28 465.600   1
  14  -4   1 9967.83 471.640   1
 -14   4  -1 9182.16 467.515   1
 -15  -4  -1 618.310 69.1386   1
  15  -4   1 477.012 64.6485   1
 -15   4  -1 606.749 70.5267   1
  16   4   1 4209.31 234.784   1
 -16  -4  -1 3771.61 233.374   1
  16  -4   1 4506.84 241.365   1
 -16   4  -1 4217.58 239.033   1
  17   4   1 51.4208 34.8159   1
 -17  -4  -1 145.833 40.1014   1
  17  -4   1 39.0467 40.7950   1
 -17   4  -1 102.799 40.2400   1
  18   4   1 1146.73 96.9638   1
 -18  -4  -1 1146.28 97.9704   1
  18  -4   1 983.888 93.9049   1
 -18   4  -1 977.772 95.6825   1
  19  -4   1 1116.45 98.1751   1
 -19   4  -1 1136.39 100.369   1
  20   4   1 46.0059 34.7761   1
 -20  -4  -1 120.614 39.3904   1
  20  -4   1 150.350 39.4403   1
 -20   4  -1 157.396 46.5712   1
  21   4   1 23.0622 38.9562   1
 -21  -4  -1 16.1210 37.3894   1
  22   4   1 38.1964 37.7650   1
 -22  -4  -1 80.1299 42.3194   1
  22  -4   1 109.481 48.3998   1
 -22   4  -1 65.1624 43.0146   1
  23   4   1 75.8680 44.3611   1
 -23  -4  -1 79.8763 41.6834   1
  24   4   1 67.8205 49.1073   1
 -24  -4  -1 95.1633 45.8549   1
  24  -4   1 76.1401 38.1623   1
 -24   4  -1 46.9860 32.0867   1
  25  -4   1 7.21524 39.4863   1
 -25   4  -1 134.372 46.1516   1
  26  -5  -1-7.47192 42.2139   1
 -26   5   1-23.2196 40.2639   1
  25  -5  -1 190.345 52.3818   1
 -25   5   1 134.792 47.6834   1
  24   5  -1 40.0028 44.2152   1
 -24   5   1-8.06992 40.3434   1
 -24  -5   1 49.0627 45.1904   1
  24  -5  -1 22.7491 39.4580   1
 -23  -5   1 738.986 79.2268   1
 -23   5   1 792.023 84.4465   1
  23  -5  -1 688.677 76.6417   1
  23   5  -1 588.508 73.3050   1
  22   5  -1 377.970 59.9041   1
 -22   5   1 329.350 54.0195   1
  22  -5  -1 261.904 53.9178   1
 -22  -5   1 311.602 57.9853   1
 -21   5   1 587.378 71.6325   1
  21  -5  -1 654.768 72.9065   1
  21   5  -1 442.718 65.5261   1
 -21  -5   1 684.010 74.9712   1
  20   5  -1 7.66746 34.9791   1
 -20   5   1 8.17243 41.4044   1
  20  -5  -1 8.03695 41.8040   1
 -20  -5   1-8.03407 37.2573   1
 -19  -5   1 702.210 75.4631   1
  19   5  -1 591.618 71.3447   1
 -18  -5   1 856.052 84.6216   1
  18  -5  -1 900.049 88.5483   1
  18   5  -1 900.716 86.9926   1
  17   5  -1 270.711 49.5552   1
 -17  -5   1 112.140 43.4045   1
  17  -5  -1 181.822 43.5106   1
 -17   5   1 169.053 45.9321   1
  16   5  -1 434.429 60.0090   1
 -16   5   1 588.615 68.2960   1
 -16  -5   1 522.878 65.3078   1
  16  -5  -1 581.360 65.1908   1
 -15  -5   1 3322.50 200.046   1
  15   5  -1 3605.61 201.517   1
  14   5  -1 25.5930 30.1496   1
 -14  -5   1-6.70849 29.0373   1
  14  -5  -1 20.4822 35.0573   1
 -14   5   1 7.27730 35.8620   1
  13  -5  -1 29390.0 1356.62   1
  13   5  -1 32128.5 1357.32   1
 -13   5   1 29643.4 1361.38   1
 -13  -5   1 29442.8 1355.50   1
  12  -5  -1 2555.33 161.692   1
 -12   5   1 2779.77 166.137   1
 -12  -5   1 2675.11 161.003   1
 -11  -5   1 15363.0 719.222   1
  11   5  -1 17108.6 723.373   1
 -11   5   1 14804.4 724.085   1
  11  -5  -1 15040.0 719.996   1
  10   5  -1 7175.71 338.998   1
 -10  -5   1 6523.80 335.860   1
  -9  -5   1 9445.65 434.640   1
   9   5  -1 9435.66 434.269   1
  -9   5   1 8369.24 436.503   1
   9  -5  -1 9152.59 438.371   1
  -8  -5   1 3491.23 189.408   1
   8   5  -1 3450.72 189.616   1
  -8   5   1 3835.29 199.173   1
   8  -5  -1 3478.36 195.153   1
  -7  -5   1 29001.3 1337.41   1
   7   5  -1 28819.9 1336.84   1
  -7   5   1 32204.5 1348.20   1
   7  -5  -1 30973.1 1343.96   1
  -6  -5   1 11045.8 494.819   1
   6   5  -1 10622.6 491.604   1
   6  -5  -1 11179.9 499.905   1
  -6   5   1 9642.09 495.591   1
   5  -5  -1 79117.6 3247.06   1
  -5  -5   1 71681.9 3239.03   1
   5   5  -1 76765.1 3239.73   1
  -5   5   1 69639.1 3242.42   1
   4  -5  -1 38058.0 1683.39   1
  -4   5   1 38811.9 1682.73   1
   4   5  -1 37158.6 1677.87   1
  -4  -5   1 38543.8 1679.61   1
  -3  -5   1 43203.0 1923.11   1
  -3   5   1 41866.7 1925.19   1
   3   5  -1 45913.9 1923.56   1
   3  -5  -1 44085.5 1927.00   1
  -2   5   1 16923.6 765.747   1
   2  -5  -1 17078.4 765.622   1
   1  -5  -1 29112.6 1303.92   1
  -1   5   1 29761.2 1303.36   1
   0  -5  -1 67468.3 2825.31   1
   0   5  -1 59248.7 2819.68   1
   0   5   1 65471.2 2823.75   1
   0  -5   1 67087.8 2823.23   1
  -1  -5  -1 126747. 5185.53   1
  -1   5  -1 114434. 5181.74   1
   1   5   1 115060. 5179.60   1
   1  -5   1 121134. 5181.31   1
  -2  -5  -1 651.048 55.2921   1
   2   5   1 611.252 51.6742   1
  -2   5  -1 563.034 51.5209   1
   2  -5   1 626.259 54.2426   1
   3   5   1 142419. 6084.37   1
  -3  -5  -1 133004. 6083.65   1
  -3   5  -1 149239. 6087.54   1
   3  -5   1 135706. 6085.12   1
  -4   5  -1 2110.15 135.481   1
   4  -5   1 2577.27 140.365   1
   4   5   1 2544.69 137.215   1
  -4  -5  -1 2435.91 137.535   1
  -5   5  -1 18299.5 833.198   1
   5  -5   1 18160.6 830.065   1
   5   5   1 18228.1 828.205   1
  -5  -5  -1 18570.8 830.308   1
  -6   5  -1 144.354 41.0121   1
   6  -5   1 209.298 39.4738   1
   6   5   1 187.111 36.4808   1
  -6  -5  -1 170.362 35.4351   1
  -7   5  -1 90.5804 32.5425   1
   7  -5   1 41.4821 26.2041   1
   7   5   1 154.388 34.4268   1
  -7  -5  -1 93.5746 29.2661   1
  -8   5  -1 22345.0 979.579   1
  -8  -5  -1 21913.1 972.193   1
   8  -5   1 19499.3 968.364   1
   8   5   1 22292.7 971.170   1
   9   5   1 20186.3 958.473   1
  -9  -5  -1 21742.0 956.014   1
  10  -5   1 31247.3 1345.54   1
 -10   5  -1 28591.2 1343.27   1
 -11  -5  -1 12633.8 597.930   1
 -11   5  -1 13010.4 601.297   1
  11  -5   1 12499.3 597.384   1
  11   5   1 12416.2 596.305   1
 -12  -5  -1 947.302 84.1547   1
 -12   5  -1 827.533 83.3214   1
  12   5   1 1060.99 84.6549   1
  12  -5   1 908.701 81.6609   1
 -13   5  -1 2282.45 151.470   1
  13  -5   1 2412.00 152.802   1
  13   5   1 2408.11 150.115   1
 -14  -5  -1 5515.55 294.699   1
  15  -5   1 3373.11 191.292   1
 -15   5  -1 2840.36 184.236   1
  16  -5   1 69.1717 40.1698   1
 -16  -5  -1 60.5409 32.9866   1
  16   5   1 143.805 39.9188   1
 -16   5  -1 95.5283 44.1567   1
  17  -5   1 7.94061 28.0598   1
 -17  -5  -1-7.74505 36.4916   1
  17   5   1-14.7119 39.2305   1
 -17   5  -1 16.0432 32.0419   1
  18  -5   1 477.453 64.2832   1
 -18  -5  -1 395.709 60.1069   1
  18   5   1 398.310 57.3441   1
 -18   5  -1 365.189 61.8748   1
  19  -5   1 31.9073 39.3464   1
 -19   5  -1 8.06194 38.0266   1
  19   5   1 60.9315 43.0623   1
 -19  -5  -1 64.2263 41.2586   1
 -20  -5  -1 1683.83 126.176   1
 -20   5  -1 1706.88 128.453   1
  20   5   1 1576.16 122.787   1
  20  -5   1 1614.36 125.344   1
  21  -5   1-15.1262 41.3125   1
 -21  -5  -1 32.5206 42.8324   1
  21   5   1 7.75759 41.3777   1
 -21   5  -1 41.2204 41.2042   1
  22  -5   1 231.507 51.9959   1
 -22  -5  -1 235.258 53.7524   1
  22   5   1 249.457 59.7064   1
 -22   5  -1 417.464 63.6753   1
  23  -5   1 418.757 63.0954   1
 -23  -5  -1 587.836 67.0478   1
  23   5   1 368.601 59.3017   1
 -23   5  -1 488.438 67.6968   1
 -24  -5  -1 255.103 58.3513   1
  24   5   1 204.490 56.4623   1
  25  -5   1 235.938 50.3755   1
 -25   5  -1 197.780 44.4195   1
  25  -6  -1-7.37146 40.7263   1
 -25   6   1 15.6839 37.5212   1
  24  -6  -1 411.047 63.5865   1
 -24   6   1 341.553 63.1219   1
  23  -6  -1 175.806 46.2964   1
 -23   6   1 130.100 46.8129   1
  23   6  -1 167.313 46.3619   1
 -23  -6   1 65.7362 39.7670   1
 -22  -6   1 1552.44 118.720   1
 -22   6   1 1408.28 113.328   1
  22   6  -1 1352.41 113.227   1
  22  -6  -1 1472.86 114.890   1
 -21  -6   1 155.182 55.5073   1
  21  -6  -1 298.994 57.7473   1
  21   6  -1 135.252 55.7042   1
  20  -6  -1 877.505 88.8423   1
 -20   6   1 820.773 85.8641   1
  19  -6  -1 278.301 57.6423   1
 -19   6   1 215.191 57.4546   1
  19   6  -1 313.607 59.7995   1
 -19  -6   1 382.630 61.8340   1
 -18  -6   1 2210.98 148.270   1
  18  -6  -1 1908.37 141.700   1
  18   6  -1 2251.03 148.395   1
 -18   6   1 2062.17 144.454   1
  17  -6  -1 22.6310 30.7920   1
 -17  -6   1 7.61207 29.7491   1
 -17   6   1 15.1799 34.0531   1
  17   6  -1 29.8290 33.4582   1
  16  -6  -1 2436.45 150.989   1
 -16   6   1 2134.17 147.354   1
  16   6  -1 2071.24 144.915   1
 -15   6   1-23.1074 35.7199   1
  15  -6  -1-14.3470 38.7215   1
  15   6  -1 6.95402 30.0967   1
 -15  -6   1 7.13913 30.8979   1
 -14   6   1 1380.92 106.618   1
 -14  -6   1 1206.34 98.6893   1
  14  -6  -1 1263.10 102.486   1
  14   6  -1 1230.25 100.398   1
 -13   6   1 542.171 66.7058   1
  13   6  -1 626.827 67.1599   1
 -13  -6   1 620.026 67.2261   1
  13  -6  -1 675.270 70.4010   1
 -12   6   1 24632.9 1074.16   1
  12   6  -1 23381.3 1065.40   1
  12  -6  -1 22463.8 1067.10   1
 -12  -6   1 23543.4 1066.80   1
  11  -6  -1 279.257 44.3689   1
 -11   6   1 295.009 49.3865   1
  10   6  -1 3304.25 173.732   1
 -10  -6   1 3168.97 174.331   1
  10  -6  -1 2947.45 173.794   1
   9   6  -1 1377.87 96.4459   1
  -8   6   1 1199.87 93.3282   1
   8   6  -1 1304.17 88.0723   1
  -8  -6   1 1065.65 83.9740   1
   8  -6  -1 1028.57 87.4376   1
  -7   6   1 5777.33 294.743   1
   7   6  -1 5805.42 288.901   1
  -7  -6   1 5482.27 289.013   1
   7  -6  -1 6188.24 296.768   1
  -6   6   1 10134.3 468.154   1
  -6  -6   1 9683.60 461.303   1
   6  -6  -1 10196.5 467.393   1
   6   6  -1 9339.39 457.835   1
   5  -6  -1 8091.50 392.388   1
  -5   6   1 8455.31 391.771   1
   5   6  -1 8220.23 384.861   1
  -5  -6   1 7645.40 384.663   1
   4  -6  -1 12169.5 558.395   1
  -4   6   1 12047.4 556.389   1
   4   6  -1 12046.0 552.297   1
  -4  -6   1 11767.8 553.269   1
   3  -6  -1 9102.24 422.526   1
  -3   6   1 9197.30 421.712   1
   3   6  -1 8400.47 415.533   1
  -3  -6   1 9021.40 420.550   1
   2  -6  -1 145680. 6349.46   1
  -2   6   1 138069. 6348.02   1
   2   6  -1 156582. 6348.47   1
  -2  -6   1 143610. 6346.05   1
  -1   6   1 54912.0 2279.85   1
   1   6  -1 55442.2 2277.62   1
  -1  -6   1 52999.1 2278.30   1
   0  -6   1 111505. 4901.03   1
   0   6  -1 110777. 4900.81   1
   0   6   1 114726. 4903.23   1
   0  -6  -1 113235. 4903.13   1
   1  -6   1 14174.9 662.301   1
  -1   6  -1 15790.1 665.341   1
  -1  -6  -1 15609.3 666.735   1
   2  -6   1 111048. 4896.70   1
  -2   6  -1 118061. 4896.59   1
   2   6   1 107592. 4893.67   1
  -2  -6  -1 113000. 4897.37   1
  -3  -6  -1 567.194 53.9232   1
  -3   6  -1 486.734 53.0408   1
   3  -6   1 575.498 55.9392   1
  -4  -6  -1 19921.1 979.431   1
   4   6   1 21902.4 977.567   1
   4  -6   1 23412.7 983.646   1
  -4   6  -1 21799.8 980.048   1
  -5  -6  -1 19241.5 892.043   1
   5   6   1 20658.8 892.683   1
   5  -6   1 19822.9 896.907   1
  -5   6  -1 18946.0 896.018   1
  -6  -6  -1 5395.63 269.728   1
   6  -6   1 5322.15 268.026   1
  -6   6  -1 5984.83 275.537   1
  -7  -6  -1 5576.60 302.290   1
   7   6   1 6285.64 306.785   1
   7  -6   1 6657.63 310.513   1
  -7   6  -1 5776.94 305.496   1
  -8  -6  -1 13264.9 634.157   1
   8   6   1 13902.7 633.088   1
   9  -6   1 2946.13 166.112   1
  -9   6  -1 2668.26 168.803   1
 -10  -6  -1 5228.26 274.145   1
  10   6   1 4881.55 272.469   1
  10  -6   1 5585.35 277.318   1
 -10   6  -1 5268.49 278.539   1
 -11  -6  -1 13759.5 672.428   1
  11  -6   1 14471.2 676.609   1
 -11   6  -1 14613.5 678.935   1
  11   6   1 14753.3 675.374   1
 -12   6  -1 2707.68 161.181   1
  12   6   1 2388.97 154.314   1
  12  -6   1 2332.88 154.632   1
 -13   6  -1 888.815 85.8350   1
 -13  -6  -1 740.592 77.6818   1
  13  -6   1 897.948 83.3038   1
 -14  -6  -1 4267.03 241.206   1
 -14   6  -1 4258.70 242.163   1
  14  -6   1 4101.97 238.533   1
  14   6   1 4514.36 241.744   1
  15   6   1 583.873 70.0331   1
 -15  -6  -1 607.943 71.2657   1
  15  -6   1 519.919 66.3726   1
 -15   6  -1 533.778 67.1707   1
  16   6   1 60.5958 35.7532   1
 -16  -6  -1 46.1904 33.3877   1
  16  -6   1 38.0804 40.1775   1
 -16   6  -1 53.7590 40.0048   1
  17   6   1 564.213 71.0068   1
 -17  -6  -1 652.030 74.3536   1
  18   6   1 62.8140 43.4697   1
 -18   6  -1 49.2865 40.5730   1
 -18  -6  -1 47.9051 37.1313   1
  18  -6   1 96.4592 41.3659   1
 -19  -6  -1 3035.52 197.309   1
 -19   6  -1 3205.48 201.557   1
  19  -6   1 3491.16 204.772   1
  19   6   1 3534.09 203.573   1
  20   6   1 127.240 44.3750   1
 -20  -6  -1 162.432 47.2775   1
 -21   6  -1 1585.95 124.100   1
  22   6   1 252.634 52.5212   1
 -22  -6  -1 356.553 59.4574   1
  23  -6   1 328.872 58.0608   1
 -23   6  -1 295.954 59.6471   1
  24  -6   1 207.046 51.6950   1
 -24   6  -1 171.042 51.1169   1
  24   6   1 138.124 47.5493   1
 -25   7   1 125.829 47.8660   1
  25  -7  -1 71.0018 42.4356   1
 -24   7   1 118.903 39.9900   1
  24  -7  -1 134.166 43.3580   1
  23  -7  -1 669.418 73.2013   1
 -23   7   1 453.459 65.5643   1
  23   7  -1 505.212 70.6313   1
  22  -7  -1 176.190 52.7394   1
 -22   7   1 203.437 53.1370   1
  21  -7  -1 1955.94 137.401   1
  21   7  -1 1970.94 138.224   1
 -21  -7   1 1933.05 135.175   1
  20  -7  -1-24.0128 38.3010   1
  20   7  -1-8.07763 38.6520   1
 -20  -7   1-23.8595 35.6761   1
 -20   7   1 8.28769 40.8409   1
  19  -7  -1 23.6042 39.8657   1
  19   7  -1-23.9130 37.5597   1
 -19  -7   1-15.7047 37.0007   1
 -19   7   1-31.5725 40.5293   1
  18  -7  -1 84.8181 39.8053   1
  18   7  -1 133.172 41.9825   1
 -18  -7   1 69.4510 34.8586   1
 -18   7   1 93.1359 44.5105   1
  17  -7  -1 2144.97 147.742   1
 -17  -7   1 2094.02 147.569   1
  17   7  -1 2111.30 147.792   1
 -17   7   1 2371.86 154.643   1
 -16   7   1 376.261 61.3707   1
 -16  -7   1 406.415 59.5778   1
  16  -7  -1 268.437 52.9127   1
  16   7  -1 437.823 60.4480   1
  15  -7  -1 3615.28 209.627   1
  15   7  -1 3529.04 208.101   1
 -15  -7   1 3416.50 206.596   1
 -15   7   1 3751.40 213.612   1
  14  -7  -1 1355.42 107.753   1
 -14  -7   1 1394.05 107.268   1
 -14   7   1 1373.75 109.381   1
  14   7  -1 1352.67 104.145   1
 -13  -7   1 8367.22 425.957   1
  13   7  -1 8550.07 425.569   1
 -13   7   1 9014.91 433.063   1
  13  -7  -1 8501.01 425.107   1
 -12  -7   1 818.765 76.3449   1
  12   7  -1 715.466 72.4224   1
 -12   7   1 705.032 75.0942   1
  12  -7  -1 823.728 76.4182   1
 -11  -7   1 10929.8 502.533   1
  11   7  -1 10986.1 500.396   1
 -11   7   1 9593.25 499.462   1
  11  -7  -1 10059.7 499.910   1
 -10   7   1 5931.31 317.085   1
  10  -7  -1 6446.16 319.454   1
  -9  -7   1 1008.42 80.5415   1
   9   7  -1 854.046 74.2243   1
   9  -7  -1 887.305 79.3409   1
  -9   7   1 769.695 78.8212   1
   8   7  -1 647.264 60.8267   1
  -8   7   1 590.739 66.7179   1
   8  -7  -1 631.226 64.5017   1
   7   7  -1 43782.1 1914.77   1
  -7  -7   1 42723.7 1918.10   1
   6  -7  -1 34.5014 26.6705   1
  -6  -7   1-15.4850 23.9416   1
   6   7  -1 10.0923 23.4060   1
  -6   7   1 22.8095 25.5814   1
  -5  -7   1 24398.9 1145.21   1
  -5   7   1 25716.7 1150.65   1
   5  -7  -1 25577.6 1150.07   1
   5   7  -1 26563.5 1146.32   1
  -4  -7   1 5047.27 260.162   1
  -4   7   1 5048.22 261.242   1
   4  -7  -1 5278.82 264.413   1
   4   7  -1 5137.87 257.624   1
  -3  -7   1 29348.8 1315.73   1
  -3   7   1 29400.6 1316.95   1
   3  -7  -1 30533.1 1319.56   1
   3   7  -1 28867.2 1314.52   1
  -2  -7   1 1527.43 99.4215   1
  -2   7   1 1690.48 103.899   1
   2  -7  -1 1512.23 100.459   1
   2   7  -1 1338.08 94.0578   1
   1  -7  -1 71222.5 3040.52   1
  -1  -7   1 69503.3 3038.75   1
  -1   7   1 68086.5 3037.92   1
   1   7  -1 68608.4 3035.95   1
   0  -7  -1 2223.04 126.020   1
   0   7  -1 1956.58 120.226   1
   0  -7   1 1973.30 120.887   1
   0   7   1 1930.71 121.738   1
  -1  -7  -1 3473.53 181.437   1
  -1   7  -1 3356.38 178.349   1
   1  -7   1 3002.27 177.086   1
   1   7   1 3303.37 179.621   1
  -2  -7  -1 7572.19 354.566   1
  -2   7  -1 6616.53 346.898   1
   2  -7   1 7777.25 353.997   1
   2   7   1 6967.87 347.657   1
  -3  -7  -1 78181.0 3572.16   1
  -3   7  -1 82873.3 3572.57   1
   3  -7   1 84041.9 3573.69   1
   3   7   1 81357.6 3571.10   1
   4  -7   1 19626.0 903.440   1
  -4  -7  -1 19250.6 901.843   1
  -4   7  -1 20770.3 905.307   1
  -5  -7  -1 2999.82 165.488   1
   5  -7   1 2923.02 165.631   1
   5   7   1 2877.32 162.993   1
  -5   7  -1 2523.85 161.596   1
  -6  -7  -1 334.610 47.5334   1
   6   7   1 297.826 42.8016   1
   7  -7   1 394.824 51.4733   1
   7   7   1 370.581 47.5896   1
  -7   7  -1 280.124 47.4177   1
  -8   7  -1 773.374 74.8290   1
   8  -7   1 824.032 79.1767   1
  -9  -7  -1 16296.9 730.868   1
   9  -7   1 15849.0 729.124   1
  -9   7  -1 16574.4 733.062   1
   9   7   1 14174.2 722.702   1
 -10  -7  -1 16855.8 791.688   1
  10  -7   1 16836.2 787.501   1
  10   7   1 16441.3 789.255   1
 -10   7  -1 18226.7 798.546   1
  11  -7   1 1938.28 130.268   1
 -11   7  -1 1821.91 131.475   1
  11   7   1 1838.21 126.380   1
  12  -7   1 2498.45 151.895   1
 -12  -7  -1 2227.19 148.660   1
 -12   7  -1 2088.15 147.167   1
  13   7   1 7199.97 360.268   1
  13  -7   1 7341.82 363.655   1
 -13   7  -1 6858.01 361.756   1
 -13  -7  -1 6714.93 357.662   1
  14  -7   1 859.907 81.6971   1
 -14   7  -1 667.701 76.7158   1
 -15  -7  -1 521.751 65.7533   1
  15  -7   1 526.821 67.2060   1
  15   7   1 484.174 64.8196   1
 -15   7  -1 469.049 66.4247   1
 -16  -7  -1 221.633 51.4346   1
 -16   7  -1 215.966 49.4494   1
  16  -7   1 223.434 51.0373   1
  16   7   1 230.910 53.7356   1
 -17   7  -1 23.4933 32.7646   1
  17   7   1 78.2956 43.3716   1
 -17  -7  -1 116.635 40.5673   1
  17  -7   1 84.9398 41.3020   1
 -18   7  -1 1280.69 107.853   1
  18  -7   1 1166.21 102.912   1
 -18  -7  -1 1292.40 107.865   1
 -19   7  -1 1995.50 144.053   1
  19  -7   1 2072.77 144.967   1
  19   7   1 1978.04 143.591   1
 -19  -7  -1 2050.79 144.297   1
 -20   7  -1 2214.75 154.994   1
  20  -7   1 2185.10 152.897   1
  20   7   1 2380.91 156.109   1
 -20  -7  -1 2147.76 150.040   1
 -21   7  -1-8.01737 28.3310   1
  21  -7   1-7.92866 32.3518   1
  21   7   1-24.1245 43.9202   1
 -21  -7  -1 47.9107 43.1021   1
 -22   7  -1 199.648 45.0689   1
  22  -7   1 205.633 46.2247   1
  22   7   1 257.097 50.0263   1
 -22  -7  -1 197.718 45.6129   1
  23  -7   1 73.2507 41.5417   1
  23   7   1 87.2863 38.1437   1
 -23  -7  -1 15.6788 32.1974   1
 -24   7  -1 270.567 54.8546   1
  24  -7   1 219.326 45.2949   1
 -24   8   1 15.4295 39.1180   1
  24  -8  -1 60.3782 43.1249   1
 -23   8   1 47.6529 35.2631   1
  23  -8  -1 156.560 48.1015   1
  22   8  -1 579.161 69.6227   1
 -21   8   1 405.369 64.5786   1
  21  -8  -1 421.391 67.0130   1
  21   8  -1 489.933 66.9811   1
 -21  -8   1 348.704 59.4014   1
 -20   8   1 1018.95 93.0051   1
  20   8  -1 1005.91 96.7893   1
 -20  -8   1 1072.84 98.8943   1
  19  -8  -1 108.915 42.0549   1
 -19   8   1 203.515 46.1509   1
 -18  -8   1 331.672 58.6397   1
  18   8  -1 242.772 53.8126   1
 -18   8   1 327.423 56.3881   1
  18  -8  -1 442.239 61.6980   1
 -17  -8   1 508.275 67.6243   1
  17   8  -1 330.736 58.7653   1
 -17   8   1 531.385 65.6575   1
  17  -8  -1 498.319 63.2804   1
 -16  -8   1 109.779 44.4057   1
  16   8  -1 166.987 45.6951   1
 -16   8   1-16.1244 36.2958   1
  16  -8  -1 45.8858 37.2723   1
  15  -8  -1 2773.97 175.407   1
 -15   8   1 2824.75 177.252   1
 -14   8   1 101.237 42.4253   1
  14   8  -1 188.066 47.4024   1
 -14  -8   1 97.6409 39.4865   1
  14  -8  -1 146.829 44.0430   1
 -13   8   1 189.905 48.9193   1
  13   8  -1 295.711 49.0904   1
 -13  -8   1 176.369 43.2394   1
  13  -8  -1 120.683 41.8272   1
 -12   8   1 41877.2 1780.69   1
  12   8  -1 38777.2 1771.12   1
 -12  -8   1 40753.5 1775.88   1
  12  -8  -1 37729.1 1770.34   1
 -11   8   1 7.10983 36.5153   1
  11   8  -1 12.9701 31.0418   1
 -11  -8   1 34.1784 34.6434   1
  11  -8  -1 27.7223 36.0602   1
  10   8  -1 7395.02 347.679   1
 -10  -8   1 6909.62 345.634   1
  10  -8  -1 7631.43 354.234   1
  -9   8   1 3139.23 178.906   1
   9   8  -1 2599.00 163.560   1
   9  -8  -1 2730.12 172.950   1
  -9  -8   1 2940.02 170.447   1
  -8   8   1 748.922 71.8429   1
   8  -8  -1 643.945 71.5937   1
  -7   8   1 4761.87 256.462   1
   7  -8  -1 4908.45 259.453   1
   7   8  -1 4817.16 252.651   1
   6   8  -1 23105.1 1048.10   1
  -6   8   1 21883.3 1050.69   1
   6  -8  -1 24179.9 1059.02   1
  -6  -8   1 23839.2 1052.15   1
   5   8  -1 307.178 42.9996   1
  -5  -8   1 196.837 40.6797   1
   4   8  -1 11204.7 512.092   1
  -4   8   1 10041.8 512.062   1
   4  -8  -1 11522.1 517.130   1
  -4  -8   1 10609.0 511.621   1
   3   8  -1 8189.55 397.338   1
  -3   8   1 8334.97 401.145   1
   3  -8  -1 8613.64 402.411   1
  -3  -8   1 7933.98 397.971   1
   2   8  -1 93609.8 4234.63   1
  -2   8   1 98322.8 4239.72   1
   2  -8  -1 95868.8 4238.37   1
  -2  -8   1 100190. 4237.77   1
   1   8  -1 1116.41 81.9535   1
  -1   8   1 917.095 80.1741   1
  -1  -8   1 1202.56 85.5228   1
   1  -8  -1 1091.30 85.3834   1
   0   8   1 10380.5 476.655   1
   0   8  -1 10161.3 475.095   1
   0  -8   1 9315.11 471.288   1
   0  -8  -1 10245.8 478.302   1
   1   8   1 3496.44 201.560   1
  -1   8  -1 3589.51 201.897   1
   1  -8   1 4130.31 206.854   1
  -1  -8  -1 3914.55 206.003   1
   2   8   1 35846.4 1657.30   1
  -2   8  -1 38617.3 1659.47   1
   2  -8   1 37761.3 1659.63   1
  -2  -8  -1 36999.0 1658.64   1
   3   8   1 15622.0 772.245   1
  -3   8  -1 17491.9 777.537   1
   3  -8   1 17727.8 778.722   1
  -3  -8  -1 16880.3 779.848   1
   4   8   1 50548.0 2101.53   1
  -4   8  -1 46041.6 2099.66   1
   4  -8   1 45174.1 2101.03   1
  -4  -8  -1 48122.3 2101.28   1
  -5   8  -1 11005.4 565.936   1
   5  -8   1 12573.7 572.281   1
   5   8   1 12789.2 569.107   1
  -5  -8  -1 11824.8 567.308   1
   6  -8   1 3583.42 203.768   1
  -6   8  -1 3488.12 201.778   1
  -7   8  -1 21417.0 941.644   1
   7  -8   1 20175.4 935.053   1
   7   8   1 21065.9 933.312   1
  -7  -8  -1 19138.4 929.708   1
  -8   8  -1 12396.2 594.796   1
   8  -8   1 12743.3 593.124   1
   8   8   1 12776.5 590.325   1
  -8  -8  -1 11918.5 588.465   1
  -9   8  -1 13.8859 32.7733   1
   9  -8   1 60.9416 32.4597   1
   9   8   1 45.4464 31.1277   1
  -9  -8  -1 61.3856 31.6929   1
 -10   8  -1 6173.74 321.307   1
  10  -8   1 6075.88 314.018   1
  10   8   1 6137.67 315.418   1
 -10  -8  -1 5884.54 316.700   1
 -11   8  -1 683.861 76.3358   1
  11  -8   1 777.743 74.9211   1
 -12   8  -1 7996.00 423.570   1
 -12  -8  -1 8426.02 421.321   1
  12  -8   1 8556.13 418.970   1
  12   8   1 8482.99 419.848   1
  13  -8   1 1717.57 128.953   1
 -13   8  -1 1894.99 133.774   1
  14  -8   1 1061.95 98.1780   1
  14   8   1 1345.69 105.753   1
 -14  -8  -1 1250.12 104.280   1
 -14   8  -1 1126.99 101.276   1
  15  -8   1 1467.68 116.398   1
  15   8   1 1678.47 121.405   1
 -15  -8  -1 1717.69 124.328   1
 -15   8  -1 1422.11 119.145   1
  16  -8   1 893.488 86.6856   1
  16   8   1 914.616 89.7906   1
 -16   8  -1 987.930 90.2872   1
 -16  -8  -1 842.637 85.1209   1
  17  -8   1 2029.47 141.426   1
 -17   8  -1 1803.41 134.329   1
  18  -8   1 847.700 88.4345   1
  18   8   1 769.321 81.7278   1
 -18  -8  -1 862.773 87.5812   1
 -18   8  -1 1002.02 91.3993   1
  19  -8   1 143.759 41.7889   1
  19   8   1 109.498 39.3486   1
 -19   8  -1 65.6657 36.4593   1
 -19  -8  -1 89.2450 37.2892   1
  20  -8   1 104.151 45.3927   1
 -20   8  -1 57.5047 43.9514   1
  21   8   1 265.810 56.2517   1
 -21  -8  -1 308.216 56.2667   1
  22  -8   1 139.390 47.3456   1
 -22   8  -1 140.964 45.1268   1
  23  -8   1 162.369 48.6966   1
 -23   8  -1 85.0839 42.5824   1
  24  -9  -1 52.6924 43.4819   1
 -24   9   1 38.1075 40.6943   1
  22  -9  -1 62.4869 44.6483   1
 -22   9   1 32.2966 43.6315   1
  21  -9  -1 710.205 76.1182   1
 -21   9   1 735.814 77.8326   1
  20  -9  -1 152.612 49.2996   1
 -20  -9   1 170.792 45.5069   1
 -20   9   1 156.450 43.7618   1
  20   9  -1 156.648 49.0413   1
  19   9  -1 228.791 55.5210   1
 -19  -9   1 272.833 55.1644   1
  18  -9  -1-7.74878 37.0767   1
 -18   9   1-8.21586 38.7112   1
  17  -9  -1 859.386 84.6288   1
 -17  -9   1 844.528 88.7658   1
  17   9  -1 991.828 92.7322   1
 -17   9   1 904.465 88.5347   1
  16   9  -1 177.690 46.3937   1
 -16  -9   1 121.825 39.9565   1
 -15  -9   1 239.038 48.8620   1
  15   9  -1 264.718 52.1193   1
 -15   9   1 247.733 52.9124   1
  15  -9  -1 168.301 44.7819   1
 -14   9   1 173.508 46.6874   1
  14  -9  -1 199.231 47.4991   1
 -13  -9   1 1322.65 112.248   1
  13   9  -1 1585.93 118.231   1
 -13   9   1 1643.98 122.521   1
  13  -9  -1 1442.65 110.663   1
 -12  -9   1 464.376 62.9669   1
  12   9  -1 466.377 60.6844   1
 -12   9   1 419.827 61.4428   1
  12  -9  -1 554.673 66.7070   1
  11   9  -1 25514.8 1138.49   1
 -11  -9   1 24486.4 1138.90   1
 -10  -9   1 1019.40 89.2721   1
  10   9  -1 979.677 90.2096   1
  10  -9  -1 997.345 88.2961   1
 -10   9   1 1051.72 91.9336   1
   9  -9  -1 79.6072 34.4769   1
  -9  -9   1 159.648 39.1168   1
  -9   9   1 133.706 37.9770   1
   9   9  -1 110.590 34.2189   1
   8  -9  -1 13782.6 639.650   1
  -8  -9   1 14376.6 636.752   1
   8   9  -1 14580.7 636.207   1
  -7   9   1 871.340 79.7156   1
   7   9  -1 766.037 70.7097   1
  -7  -9   1 824.744 72.4804   1
  -6   9   1 6522.09 335.148   1
   6  -9  -1 6692.87 338.847   1
  -5   9   1 16004.8 724.860   1
   5  -9  -1 15129.6 723.748   1
   4   9  -1 512.713 58.2627   1
  -4   9   1 727.218 66.2448   1
   4  -9  -1 530.021 61.9328   1
  -4  -9   1 573.689 60.8158   1
   3   9  -1 24046.3 1006.49   1
  -3   9   1 22187.7 1006.93   1
   3  -9  -1 21382.3 1005.46   1
  -3  -9   1 20990.4 1003.59   1
   2   9  -1 4920.74 226.813   1
   2  -9  -1 4486.95 227.428   1
  -2  -9   1 4260.44 223.158   1
   1   9  -1 20874.3 943.136   1
  -1  -9   1 20546.5 942.528   1
   0   9  -1 40.7154 27.8629   1
   0  -9   1 22.7971 26.0354   1
   3   9   1 25912.5 1077.77   1
  -3   9  -1 23163.4 1071.59   1
   3  -9   1 23128.4 1072.48   1
  -3  -9  -1 22624.5 1071.63   1
   4   9   1 2468.95 151.792   1
  -4   9  -1 2464.96 155.010   1
   4  -9   1 2518.54 156.150   1
  -4  -9  -1 2610.77 158.420   1
  -5   9  -1 1476.67 107.170   1
   5  -9   1 1434.18 105.579   1
   5   9   1 1270.88 98.0817   1
  -5  -9  -1 1228.16 99.4059   1
  -6   9  -1 11170.4 547.238   1
  -6  -9  -1 11039.6 542.225   1
   6  -9   1 11831.9 548.433   1
   6   9   1 11387.4 541.443   1
  -7  -9  -1 8331.12 423.420   1
   7   9   1 8504.66 422.622   1
  -7   9  -1 8566.32 427.197   1
   7  -9   1 8866.69 427.292   1
  -8  -9  -1 20.6980 33.0160   1
   8   9   1 6.70462 29.5550   1
  -8   9  -1 14.7118 35.2002   1
   8  -9   1 14.1901 33.9523   1
  -9  -9  -1 12910.9 605.393   1
   9   9   1 11924.2 598.686   1
   9  -9   1 12939.0 605.385   1
  -9   9  -1 12936.2 607.501   1
 -10  -9  -1 1830.01 130.713   1
 -11  -9  -1 2676.94 170.089   1
  11   9   1 2693.44 169.561   1
 -11   9  -1 2930.06 176.903   1
  11  -9   1 2494.49 160.908   1
 -12   9  -1 4320.70 242.498   1
  12  -9   1 4159.81 236.349   1
 -13  -9  -1 2335.62 161.015   1
  13   9   1 2315.06 158.015   1
  13  -9   1 2691.09 164.347   1
 -13   9  -1 2559.59 163.012   1
 -14   9  -1 1170.70 104.212   1
 -14  -9  -1 1277.13 107.718   1
  14  -9   1 1317.84 107.418   1
  14   9   1 1306.80 105.801   1
 -15  -9  -1 139.654 46.2903   1
  15   9   1 194.711 44.9289   1
  15  -9   1 232.034 48.6351   1
 -15   9  -1 277.228 55.0876   1
 -16   9  -1 1465.33 116.905   1
 -16  -9  -1 1439.69 120.621   1
  16  -9   1 1397.42 113.141   1
  16   9   1 1645.41 123.943   1
 -17  -9  -1 250.014 52.6661   1
  17   9   1 145.090 49.6434   1
 -17   9  -1 200.159 47.4823   1
  17  -9   1 210.032 50.5206   1
  18   9   1 397.825 63.0567   1
 -18  -9  -1 428.108 67.6071   1
 -19   9  -1 180.420 47.6182   1
  19  -9   1 202.342 51.5109   1
  19   9   1 275.910 56.1358   1
 -19  -9  -1 235.186 55.9009   1
 -20   9  -1 162.946 49.5374   1
  20  -9   1 149.498 46.9773   1
  20   9   1 170.321 46.4606   1
 -20  -9  -1 235.018 52.4162   1
 -21   9  -1 136.237 45.5877   1
  21  -9   1 78.4125 41.6526   1
  21   9   1 129.107 44.9025   1
 -21  -9  -1 158.666 50.4422   1
  22   9   1 47.9560 47.1183   1
  23  -9   1 37.1855 32.8465   1
 -23   9  -1 67.6217 38.1254   1
  23 -10  -1-7.55507 30.8574   1
 -23  10   1 70.0551 36.6997   1
  22 -10  -1 137.433 48.4462   1
 -22  10   1 163.843 51.1647   1
  21 -10  -1 15.1840 37.9405   1
 -21  10   1-7.70242 40.5745   1
 -20 -10   1 189.062 54.8529   1
  20 -10  -1 100.723 41.7701   1
  20  10  -1 155.043 47.9669   1
 -19  10   1 208.891 47.4891   1
  19 -10  -1 108.326 42.9763   1
  19  10  -1 251.855 56.3444   1
 -19 -10   1 179.765 52.4904   1
  18  10  -1 16.1371 40.3217   1
 -18 -10   1-16.9472 38.0066   1
 -17  10   1 114.639 42.9360   1
  17 -10  -1 70.8871 35.7418   1
  17  10  -1 192.235 49.7725   1
 -17 -10   1 157.511 50.0855   1
 -16  10   1 1890.45 143.919   1
  16 -10  -1 1972.47 145.024   1
  16  10  -1 2329.98 149.784   1
 -16 -10   1 2182.44 148.174   1
 -15  10   1 1359.24 109.704   1
  15 -10  -1 1280.89 105.337   1
  15  10  -1 1354.07 110.484   1
 -15 -10   1 1362.94 111.906   1
  14 -10  -1 944.590 90.1931   1
  14  10  -1 1044.84 92.6355   1
 -14 -10   1 864.436 89.2103   1
 -13  10   1 159.098 49.8732   1
  13 -10  -1 239.673 49.1410   1
  13  10  -1 215.917 46.7757   1
 -13 -10   1 171.153 45.2355   1
 -12  10   1 92.9218 43.3788   1
 -12 -10   1 250.230 49.0389   1
  12  10  -1 191.196 46.7949   1
  12 -10  -1 135.279 46.1322   1
 -11  10   1 1634.51 123.546   1
  11 -10  -1 1946.23 128.818   1
  11  10  -1 1603.12 121.212   1
 -11 -10   1 1577.38 122.100   1
 -10  10   1 4472.61 261.421   1
  10 -10  -1 4153.78 256.649   1
  10  10  -1 4758.25 254.803   1
 -10 -10   1 5076.73 259.100   1
   9 -10  -1 5660.75 309.312   1
  -9 -10   1 5829.83 305.999   1
  -9  10   1 5957.99 309.971   1
   9  10  -1 5740.65 304.697   1
   8 -10  -1 17915.8 783.693   1
  -8 -10   1 16045.6 775.848   1
  -8  10   1 16426.1 781.475   1
   8  10  -1 16514.1 774.947   1
   7 -10  -1 7081.61 365.462   1
  -7  10   1 7456.52 367.703   1
   7  10  -1 7102.54 360.425   1
  -7 -10   1 7109.91 363.750   1
  -6  10   1 453.331 61.5698   1
   6 -10  -1 490.448 64.8210   1
  -6 -10   1 472.933 60.6562   1
   5  10  -1 246.946 43.9091   1
  -5  10   1 195.455 43.8181   1
   5 -10  -1 233.724 46.4495   1
  -5 -10   1 212.284 44.5754   1
   4  10  -1 4909.52 274.048   1
  -4  10   1 5628.32 282.715   1
   4 -10  -1 5444.79 283.016   1
   3  10  -1 12185.6 530.208   1
   3 -10  -1 12123.6 533.573   1
  -3 -10   1 11991.8 529.626   1
  -2  10   1 9457.85 447.557   1
  -2 -10   1 9463.22 448.636   1
   2 -10  -1 10306.7 452.716   1
   1  10  -1 90685.5 3904.49   1
  -1  10   1 89784.8 3906.94   1
  -1 -10   1 85922.8 3906.17   1
   1 -10  -1 89820.4 3907.54   1
   0  10  -1 2160.76 135.741   1
   0  10   1 2081.65 134.171   1
   0 -10  -1 1966.20 133.279   1
   0 -10   1 2038.61 134.981   1
   1  10   1 453.257 60.0086   1
  -1  10  -1 526.047 60.4162   1
   1 -10   1 567.716 62.5887   1
  -1 -10  -1 461.466 56.7595   1
   2  10   1 419.946 55.5440   1
  -2  10  -1 405.516 58.7574   1
   2 -10   1 416.781 56.7261   1
  -2 -10  -1 375.829 55.4296   1
   3  10   1 87951.6 4039.75   1
  -3  10  -1 90939.7 4040.44   1
   3 -10   1 95845.7 4045.04   1
  -3 -10  -1 94476.5 4043.97   1
   4  10   1 3560.27 209.400   1
  -4  10  -1 3875.57 213.888   1
   4 -10   1 3598.79 209.966   1
  -4 -10  -1 3819.10 211.394   1
  -5  10  -1 726.984 77.0857   1
   5 -10   1 765.537 80.8026   1
   5  10   1 816.389 75.2332   1
  -5 -10  -1 880.098 80.7288   1
  -6  10  -1 2629.24 165.718   1
   6 -10   1 2716.11 167.059   1
   6  10   1 2730.94 164.013   1
  -6 -10  -1 2506.95 162.880   1
  -7  10  -1 1363.83 105.460   1
   7 -10   1 1044.55 97.5390   1
   7  10   1 1317.46 99.8594   1
  -8 -10  -1 5292.98 289.033   1
   8 -10   1 5759.42 293.603   1
  -8  10  -1 5228.76 291.445   1
  -9 -10  -1 3099.52 187.236   1
 -10 -10  -1 761.565 79.4070   1
  10  10   1 930.774 85.1444   1
 -10  10  -1 749.093 80.8049   1
  10 -10   1 691.184 78.2304   1
 -11 -10  -1 7641.82 387.572   1
  11  10   1 7595.31 384.916   1
 -11  10  -1 7768.06 390.045   1
  11 -10   1 7237.51 381.540   1
 -12 -10  -1 4233.29 238.217   1
  12  10   1 3801.92 229.270   1
 -12  10  -1 4130.04 238.530   1
  12 -10   1 4227.68 231.935   1
 -13 -10  -1 2278.77 157.678   1
  13  10   1 2484.05 158.159   1
 -13  10  -1 2268.81 157.941   1
  13 -10   1 2419.58 155.112   1
 -14 -10  -1 571.674 72.5128   1
  14  10   1 570.113 71.4898   1
 -14  10  -1 549.134 71.1286   1
  14 -10   1 621.690 72.3470   1
 -15 -10  -1 394.989 61.5395   1
  15  10   1 213.173 51.7867   1
 -15  10  -1 391.647 64.7208   1
  15 -10   1 384.623 63.4120   1
 -16 -10  -1 25.1445 39.5046   1
  16  10   1 7.95549 36.3085   1
 -16  10  -1 49.5030 45.0743   1
  16 -10   1 23.2072 37.5845   1
  17  10   1 2356.18 164.751   1
 -17 -10  -1 2807.76 173.846   1
 -18 -10  -1 475.746 64.6657   1
  18  10   1 451.130 65.1402   1
  18 -10   1 341.282 59.8482   1
 -18  10  -1 404.018 62.0712   1
 -19  10  -1 7.74938 34.1540   1
  19 -10   1-15.1189 28.8534   1
  19  10   1 40.2969 43.5031   1
 -19 -10  -1-33.9562 38.7271   1
 -20  10  -1-23.0809 40.0204   1
  20 -10   1-15.3965 41.5560   1
  20  10   1 8.03493 37.2636   1
 -20 -10  -1 67.6693 40.4740   1
 -21  10  -1 47.7629 33.2200   1
 -21 -10  -1 67.1497 38.9833   1
  21 -10   1 38.2405 31.9219   1
  22 -10   1 45.6717 39.1109   1
 -22  10  -1 23.0273 41.4592   1
  22 -11  -1 44.5470 43.3002   1
 -22  11   1 7.44501 37.2210   1
 -21  11   1 22.5562 31.9466   1
  20 -11  -1-30.3803 34.0668   1
 -20  11   1 23.4501 33.1980   1
 -19  11   1 538.085 69.7782   1
  19 -11  -1 481.741 66.5067   1
  19  11  -1 526.520 70.0272   1
 -19 -11   1 499.595 67.9489   1
 -18  11   1 352.204 58.8703   1
  18 -11  -1 271.939 52.9116   1
  18  11  -1 291.601 54.2009   1
 -18 -11   1 245.672 56.1106   1
  17  11  -1-8.06655 45.1251   1
 -17 -11   1 118.208 45.6306   1
 -16  11   1 220.275 52.3497   1
  16 -11  -1 265.530 53.0710   1
  16  11  -1 200.981 46.5942   1
 -16 -11   1 276.413 51.8479   1
 -15  11   1 447.759 64.1448   1
  15 -11  -1 343.435 56.9430   1
  15  11  -1 447.426 61.9634   1
 -15 -11   1 247.064 53.2935   1
 -14  11   1 51.4765 46.9250   1
  14 -11  -1 36.1946 34.7261   1
  14  11  -1 62.9634 41.5348   1
 -14 -11   1 96.9370 42.0924   1
 -13  11   1 285.590 52.4861   1
 -13 -11   1 270.591 53.4747   1
  13  11  -1 248.975 51.1174   1
  13 -11  -1 267.808 51.9048   1
 -12 -11   1 892.575 84.8957   1
 -12  11   1 730.433 80.8771   1
  12 -11  -1 969.655 88.8438   1
 -11  11   1 1636.17 123.970   1
  11 -11  -1 1618.24 126.752   1
  10 -11  -1 3855.59 233.722   1
 -10  11   1 4281.93 240.915   1
  10  11  -1 4457.37 235.464   1
 -10 -11   1 3778.30 229.779   1
   9  11  -1 402.990 60.0863   1
  -9  11   1 421.298 61.5937   1
   9 -11  -1 322.773 58.5526   1
  -9 -11   1 310.391 55.2319   1
   8 -11  -1 4036.91 222.591   1
  -8  11   1 3808.13 219.037   1
   8  11  -1 3349.56 207.723   1
  -8 -11   1 3870.48 219.366   1
   7  11  -1 374.392 58.2362   1
  -7 -11   1 316.326 56.5640   1
   6  11  -1 54.7183 32.9569   1
  -6  11   1 117.049 42.8295   1
   6 -11  -1 96.9527 44.5309   1
  -6 -11   1 104.268 40.7144   1
   5  11  -1 10870.6 577.852   1
   5 -11  -1 12535.6 589.580   1
  -5 -11   1 12057.2 583.945   1
   4  11  -1 31466.4 1425.09   1
  -4  11   1 30270.2 1424.08   1
   4 -11  -1 33063.3 1430.39   1
  -4 -11   1 32014.8 1426.33   1
   3  11  -1-13.2049 33.4557   1
  -3  11   1 34.5154 29.8818   1
   3 -11  -1 13.9627 26.6535   1
   2  11  -1 8460.91 412.861   1
  -2  11   1 8489.72 415.021   1
   2 -11  -1 8321.75 413.959   1
  -2 -11   1 8007.27 410.647   1
  -1  11   1 674.092 71.3601   1
   1  11  -1 665.618 70.8944   1
   1 -11  -1 704.340 71.7752   1
  -1 -11   1 569.043 65.9249   1
   0  11   1 10050.1 503.944   1
   0  11  -1 10888.0 508.654   1
   0 -11  -1 10521.2 507.018   1
   0 -11   1 10415.6 505.023   1
   1  11   1 3056.85 180.352   1
  -1  11  -1 2719.14 174.425   1
  -1 -11  -1 3189.46 183.132   1
   1 -11   1 3028.64 178.615   1
   2  11   1 24941.9 1093.24   1
  -2  11  -1 24189.3 1091.69   1
   2 -11   1 24738.9 1094.94   1
  -2 -11  -1 22122.4 1088.12   1
   3  11   1 1811.18 123.596   1
  -3  11  -1 1538.38 118.540   1
   3 -11   1 1566.62 121.366   1
  -3 -11  -1 1940.48 125.594   1
   4  11   1 1824.89 136.543   1
  -4  11  -1 1957.12 141.261   1
   4 -11   1 2400.28 149.841   1
  -4 -11  -1 2584.80 150.316   1
   5  11   1 375.261 56.8929   1
  -5  11  -1 371.164 59.2467   1
   5 -11   1 497.480 64.3231   1
  -5 -11  -1 503.600 63.3452   1
   6  11   1 128.283 39.5072   1
  -6  11  -1 226.878 51.4187   1
   6 -11   1 111.461 44.6808   1
   7  11   1 839.883 79.7230   1
  -7 -11  -1 768.856 77.7088   1
  -8  11  -1 2436.56 160.242   1
   8 -11   1 2322.15 155.277   1
   8  11   1 2256.62 149.872   1
  -8 -11  -1 2231.94 152.616   1
   9 -11   1 124.118 37.4192   1
  -9  11  -1 95.6949 37.2851   1
 -10  11  -1 268.043 47.9454   1
 -10 -11  -1 226.010 50.4352   1
  10 -11   1 200.058 43.1971   1
 -11 -11  -1 1095.99 98.6901   1
  11  11   1 1159.17 99.2794   1
 -11  11  -1 1145.93 96.5877   1
  11 -11   1 962.263 91.7777   1
 -12 -11  -1 1604.26 125.147   1
  12 -11   1 1597.15 117.284   1
 -12  11  -1 1771.42 128.702   1
  12  11   1 1521.70 121.441   1
 -13 -11  -1 73.3523 43.4799   1
  13 -11   1 7.66246 35.5502   1
 -13  11  -1 16.1140 28.4914   1
  13  11   1 23.7297 43.2148   1
 -14 -11  -1-16.5471 37.7443   1
  14 -11   1-23.2040 36.4431   1
 -14  11  -1 41.0223 42.1249   1
  14  11   1-15.8432 36.1387   1
 -15 -11  -1 166.017 43.3801   1
  15 -11   1 180.818 48.3512   1
  15  11   1 206.325 52.6683   1
 -15  11  -1 204.040 49.2152   1
 -16 -11  -1 282.531 57.5292   1
  16  11   1 182.946 53.9366   1
 -17 -11  -1 258.998 51.9854   1
  17 -11   1 268.734 54.3871   1
 -17  11  -1 321.641 61.0086   1
  17  11   1 239.795 54.5222   1
 -18 -11  -1-16.7267 32.6764   1
  18 -11   1 23.0077 38.3293   1
  18  11   1 32.1068 42.2852   1
 -18  11  -1 7.96606 41.9658   1
  19  11   1 48.2348 46.3915   1
 -19 -11  -1 8.32967 39.2480   1
  19 -11   1 7.64684 29.8762   1
 -19  11  -1-7.65450 29.9061   1
  20 -11   1 22.3934 35.7151   1
 -20  11  -1-15.1406 38.8688   1
  21 -11   1 97.1740 45.5518   1
 -21  11  -1 114.578 46.1022   1
  21 -12  -1 7.36593 37.8204   1
 -21  12   1 7.45040 42.9936   1
  20 -12  -1 37.3175 42.6713   1
 -20  12   1 61.9998 43.3544   1
  19 -12  -1 15.0802 36.6369   1
 -19  12   1 40.2820 39.1432   1
 -18 -12   1 68.0252 38.3890   1
 -18  12   1 105.017 37.7162   1
  18 -12  -1 108.777 38.5345   1
  18  12  -1 116.038 45.4795   1
 -17 -12   1-25.3759 43.4318   1
 -17  12   1 16.1850 35.0264   1
  17 -12  -1 15.6284 39.0533   1
  17  12  -1 33.1201 45.7479   1
 -16 -12   1 67.3849 42.7448   1
 -16  12   1 8.20138 41.6233   1
  16  12  -1 74.1588 44.0130   1
  16 -12  -1 76.6728 44.3120   1
 -15  12   1 556.586 73.3231   1
  15 -12  -1 688.499 75.9132   1
  14 -12  -1 21.8637 33.2487   1
 -14 -12   1-32.9185 41.1279   1
 -14  12   1-33.2120 33.1674   1
  14  12  -1 16.0186 36.5396   1
  13 -12  -1 140.602 46.0258   1
 -13  12   1 104.001 44.6975   1
 -13 -12   1 171.008 44.4570   1
  13  12  -1 205.993 50.6947   1
 -12 -12   1 137.313 45.1420   1
  12  12  -1 176.986 50.1103   1
  11 -12  -1 16.0211 39.4778   1
 -11 -12   1-7.92468 36.1586   1
 -11  12   1 8.23328 41.1506   1
  11  12  -1 45.6136 37.9976   1
  10 -12  -1 536.972 71.9124   1
 -10 -12   1 454.037 65.0657   1
  10  12  -1 442.548 62.3094   1
 -10  12   1 538.214 72.4987   1
  -9  12   1 1609.12 123.439   1
   9 -12  -1 1710.62 127.090   1
   8 -12  -1 875.429 85.8279   1
  -8 -12   1 880.214 84.6297   1
  -8  12   1 812.280 83.8847   1
   8  12  -1 879.045 84.8923   1
   7 -12  -1 2073.58 140.240   1
  -7  12   1 1785.82 133.916   1
   7  12  -1 1931.63 133.934   1
  -7 -12   1 1918.28 133.849   1
   6  12  -1 21.4382 34.7130   1
  -6  12   1 30.4340 41.5614   1
   6 -12  -1-7.75574 37.1154   1
  -6 -12   1 21.6154 28.1571   1
   5  12  -1 9118.45 432.614   1
  -5  12   1 8233.15 433.099   1
   5 -12  -1 9430.51 440.326   1
  -5 -12   1 8079.75 430.307   1
   4  12  -1 757.224 77.0349   1
  -4 -12   1 819.911 80.3479   1
  -3  12   1 659.349 69.6439   1
   3 -12  -1 688.757 72.1345   1
  -3 -12   1 575.701 69.2454   1
   2  12  -1 7.01696 33.0658   1
  -2  12   1 7.06906 33.3112   1
   2 -12  -1 28.7403 28.7059   1
  -2 -12   1 7.07802 27.6570   1
   1  12  -1 1037.82 90.4288   1
  -1  12   1 1143.67 91.9932   1
   1 -12  -1 986.274 90.0646   1
   0  12   1 113.973 38.3726   1
   0  12  -1 167.075 39.2696   1
   0 -12   1 77.9140 33.2893   1
   0 -12  -1 143.270 39.9449   1
  -1  12  -1 2358.78 156.468   1
   1  12   1 2323.32 157.372   1
   1 -12   1 2628.16 161.927   1
  -1 -12  -1 2821.58 165.823   1
   2  12   1 589.158 69.1823   1
  -2  12  -1 497.951 63.2221   1
   2 -12   1 607.503 66.6376   1
  -2 -12  -1 492.359 64.4455   1
   3  12   1 3511.67 214.661   1
  -3  12  -1 3810.63 218.686   1
   3 -12   1 4347.37 228.485   1
  -3 -12  -1 3760.15 219.471   1
   4  12   1 144.209 41.2101   1
  -4 -12  -1 145.243 40.6076   1
   5  12   1 373.174 57.4434   1
  -5  12  -1 552.937 67.4332   1
   5 -12   1 275.002 54.0292   1
  -5 -12  -1 498.210 61.4867   1
  -6  12  -1 220.234 46.1844   1
   6 -12   1 224.460 45.6877   1
  -7  12  -1 678.050 79.1198   1
   7 -12   1 781.033 83.4104   1
   7  12   1 723.394 77.5594   1
  -7 -12  -1 810.681 83.1509   1
  -8  12  -1 1790.98 133.488   1
   8 -12   1 1609.14 129.415   1
   8  12   1 1782.28 127.750   1
  -8 -12  -1 1818.43 132.862   1
  -9  12  -1 139.370 47.0298   1
  -9 -12  -1 39.4819 39.7189   1
   9  12   1 121.148 39.6423   1
   9 -12   1 119.178 45.1092   1
 -10  12  -1 24.3554 37.6493   1
 -10 -12  -1 40.2161 35.4498   1
  10  12   1-22.9494 36.0437   1
  10 -12   1-7.89531 34.7979   1
 -11 -12  -1 306.977 54.6652   1
  11  12   1 463.779 64.9273   1
 -12  12  -1 408.812 63.9925   1
 -12 -12  -1 366.749 61.5944   1
  12 -12   1 291.026 53.5972   1
  12  12   1 404.569 61.4968   1
 -13  12  -1 240.515 50.3413   1
  13 -12   1 318.515 50.8149   1
 -14 -12  -1 174.253 49.8554   1
  14 -12   1 206.166 48.1864   1
 -14  12  -1 230.439 51.3287   1
  14  12   1 308.548 58.2268   1
 -15 -12  -1 75.2139 40.0298   1
  15 -12   1 15.6682 42.3284   1
 -15  12  -1 48.8455 41.8403   1
  15  12   1 32.5705 38.4106   1
 -16 -12  -1 75.6526 44.3051   1
  16 -12   1 23.4727 40.7252   1
 -16  12  -1 48.8074 41.7926   1
  16  12   1-8.17078 45.1671   1
 -17 -12  -1 67.3909 42.7091   1
  17 -12   1 30.6655 36.7170   1
 -17  12  -1 65.1327 46.5175   1
  17  12   1-16.3557 40.9003   1
 -18 -12  -1 16.8072 37.0425   1
  18 -12   1 30.2272 38.2904   1
 -18  12  -1-24.0384 33.3753   1
  18  12   1 73.2346 48.4048   1
 -19 -12  -1 16.7821 33.5187   1
  19 -12   1-7.48705 34.7213   1
  19  12   1-8.05812 37.3696   1
 -19  12  -1-30.5780 44.1134   1
  20 -12   1 65.8574 43.1804   1
 -20  12  -1 58.9032 39.3598   1
  20 -13  -1-21.8594 29.1099   1
 -20  13   1 69.5369 37.5272   1
  19 -13  -1 22.3372 26.3245   1
 -19  13   1 15.8054 34.2123   1
  18 -13  -1 45.8926 35.4869   1
 -18  13   1 7.95277 31.7855   1
  17 -13  -1 30.8333 33.9941   1
 -17 -13   1 8.50494 40.7109   1
 -17  13   1 24.0305 32.0188   1
  17  13  -1 49.7429 46.3366   1
  16 -13  -1-7.56253 26.7238   1
 -16 -13   1-33.9995 41.8831   1
 -16  13   1 24.4440 37.1710   1
  16  13  -1 8.25729 39.5082   1
  15 -13  -1 324.998 57.7295   1
 -15  13   1 223.183 53.5908   1
 -15 -13   1 237.925 59.8245   1
  15  13  -1 226.980 53.8851   1
  14 -13  -1 235.735 53.9426   1
  14  13  -1 168.771 45.0902   1
 -14  13   1 170.181 49.7616   1
 -14 -13   1 151.449 46.0897   1
  13 -13  -1 125.713 37.9433   1
  13  13  -1 175.020 46.6667   1
 -13  13   1 80.6078 34.6178   1
 -13 -13   1 116.354 40.0962   1
  12 -13  -1 48.1006 40.6814   1
  12  13  -1 31.0850 35.5276   1
 -12  13   1 57.6804 45.0640   1
 -12 -13   1 83.9093 43.7063   1
  11 -13  -1 1841.39 131.157   1
  11  13  -1 1347.37 113.675   1
 -11 -13   1 1631.42 126.313   1
 -11  13   1 1690.71 127.686   1
  10  13  -1 1071.48 96.4132   1
 -10 -13   1 1102.63 98.4253   1
  -9  13   1 24.4944 30.5830   1
   9 -13  -1 114.676 38.1221   1
   9  13  -1 71.1893 39.6602   1
  -9 -13   1 94.4456 43.1067   1
  -8  13   1 190.097 48.8045   1
   8 -13  -1 135.997 44.0537   1
   8  13  -1 91.6541 41.1209   1
  -8 -13   1 116.327 39.1620   1
  -7  13   1 102.927 41.5000   1
   7 -13  -1 119.390 44.2713   1
   7  13  -1 120.496 41.9219   1
  -7 -13   1 128.880 40.2628   1
  -6  13   1 164.716 46.3653   1
   6 -13  -1 89.0119 39.4998   1
   6  13  -1 73.9960 36.1558   1
  -6 -13   1 53.3989 37.7983   1
  -5  13   1 15.4961 29.5752   1
   5 -13  -1-31.3136 35.1146   1
  -4  13   1 468.627 64.9399   1
   4 -13  -1 470.093 65.1538   1
  -3  13   1 59.9602 33.6575   1
   3 -13  -1 22.9445 26.3161   1
  -2  13   1 37.2480 39.8068   1
   2 -13  -1 75.5520 38.3570   1
  -1  13   1 628.040 70.9453   1
   1 -13  -1 609.433 68.4260   1
   0  13   1 581.065 70.8395   1
   0 -13  -1 431.028 64.7415   1
  -1  13  -1 311.785 55.1884   1
   1 -13   1 248.959 52.7916   1
   1  13   1 201.453 49.1861   1
  -1 -13  -1 179.849 44.4072   1
  -2  13  -1 394.851 59.4726   1
   2 -13   1 464.708 63.5993   1
   2  13   1 401.192 59.3244   1
  -2 -13  -1 451.888 61.3155   1
  -3  13  -1 1633.87 124.992   1
   3  13   1 1469.79 118.521   1
   3 -13   1 1813.15 127.083   1
  -4  13  -1 659.899 74.7134   1
   4 -13   1 561.939 72.4771   1
  -4 -13  -1 619.172 73.1552   1
   4  13   1 589.378 70.5406   1
   5 -13   1 1063.26 96.4160   1
   5  13   1 1018.87 93.9337   1
  -5  13  -1 1073.52 95.3671   1
  -5 -13  -1 1048.53 93.3530   1
   6 -13   1 1298.84 109.929   1
   6  13   1 1619.51 115.483   1
  -6  13  -1 1313.44 110.020   1
  -6 -13  -1 1295.30 107.481   1
  -7  13  -1 210.230 45.8800   1
   7 -13   1 161.815 44.3989   1
   7  13   1 150.014 47.1833   1
  -7 -13  -1 212.081 47.8505   1
   8  13   1 2219.85 153.914   1
  -8  13  -1 2433.81 160.996   1
   8 -13   1 2607.88 161.944   1
  -8 -13  -1 2076.12 151.938   1
   9  13   1 112.271 43.0081   1
  -9 -13  -1 109.818 46.3879   1
  10  13   1 555.177 70.5300   1
 -10  13  -1 521.658 69.9246   1
  10 -13   1 529.261 68.9531   1
 -10 -13  -1 591.286 74.2752   1
  11  13   1 7.89859 41.6089   1
 -11  13  -1 8.10004 33.7343   1
  11 -13   1 7.89964 27.1305   1
  12  13   1 47.6528 40.9192   1
 -12 -13  -1 74.9995 42.3560   1
  12 -13   1 100.338 43.2581   1
 -12  13  -1 88.9409 40.5496   1
  13  13   1 364.108 62.3818   1
 -13 -13  -1 292.275 59.1802   1
  13 -13   1 344.103 59.5916   1
 -13  13  -1 346.602 64.2595   1
  14  13   1 48.9171 39.6205   1
 -14 -13  -1 16.7392 31.2078   1
  14 -13   1-7.63079 35.9811   1
 -14  13  -1 89.9622 47.7034   1
  15  13   1 24.4563 31.8881   1
 -15  13  -1 24.3283 38.8342   1
  15 -13   1 62.0791 41.9173   1
 -15 -13  -1 41.8861 40.7166   1
 -16  13  -1 40.2715 43.0057   1
 -16 -13  -1 42.0805 39.7083   1
  16 -13   1 61.9280 42.8187   1
 -17  13  -1-15.9851 43.6557   1
  17  13   1 8.22676 42.2421   1
  17 -13   1-7.64117 43.1680   1
 -17 -13  -1-33.5867 40.1783   1
 -18  13  -1-23.8363 33.7464   1
  18 -13   1 7.39709 34.3055   1
 -19  13  -1-30.2535 41.3098   1
  19 -13   1 7.31252 29.2111   1
 -19  14   1 15.4131 40.1018   1
  19 -14  -1 36.5516 41.3120   1
 -17  14   1 165.871 47.8523   1
  17 -14  -1 128.529 40.3169   1
 -16  14   1 288.624 60.6291   1
  16 -14  -1 284.378 50.9988   1
  15  14  -1 427.607 64.9642   1
  15 -14  -1 428.097 63.0267   1
 -15  14   1 491.984 68.7267   1
 -15 -14   1 465.414 67.8796   1
  14  14  -1 7.85880 34.0145   1
  14 -14  -1 7.56741 38.8559   1
 -14  14   1 16.0492 40.1042   1
 -14 -14   1 8.73783 36.3911   1
  13  14  -1 411.427 62.0924   1
  13 -14  -1 362.698 57.5568   1
 -13  14   1 282.966 53.6920   1
 -13 -14   1 278.170 58.3545   1
  12  14  -1 121.957 47.8930   1
  12 -14  -1 16.0680 37.8641   1
 -12 -14   1-42.1520 45.5150   1
 -12  14   1-8.26127 40.1323   1
 -11  14   1 431.586 67.5024   1
  11 -14  -1 350.818 61.5910   1
  10  14  -1 368.706 57.2240   1
  10 -14  -1 315.334 59.1229   1
 -10  14   1 427.601 65.2554   1
 -10 -14   1 211.740 49.9980   1
  -9 -14   1 247.913 50.1132   1
   9 -14  -1 215.680 47.6137   1
   9  14  -1 172.712 46.9990   1
  -9  14   1 157.108 42.1750   1
   8  14  -1 563.737 75.4314   1
   8 -14  -1 715.615 79.3422   1
  -8 -14   1 825.780 82.4053   1
  -8  14   1 772.601 79.5017   1
   7  14  -1 146.938 45.9016   1
  -7 -14   1 118.903 40.5618   1
  -6 -14   1 596.900 72.9293   1
   6  14  -1 807.202 78.6025   1
  -6  14   1 705.271 80.3035   1
   6 -14  -1 882.776 89.4480   1
  -5  14   1 1208.88 99.6870   1
   5  14  -1 975.477 90.8527   1
   5 -14  -1 1084.60 95.7107   1
  -5 -14   1 856.615 89.5417   1
  -4 -14   1 92.6850 42.3196   1
   4  14  -1 61.6001 41.7000   1
  -4  14   1 93.7280 43.2844   1
   4 -14  -1 63.9703 40.6522   1
   3  14  -1 5430.63 292.931   1
  -3  14   1 5472.43 293.932   1
   3 -14  -1 5515.98 294.720   1
  -3 -14   1 5271.62 291.472   1
   2  14  -1 1512.86 113.495   1
  -2  14   1 1562.52 116.003   1
  -2 -14   1 1350.21 109.616   1
   2 -14  -1 1173.34 105.511   1
   1  14  -1 603.778 72.3018   1
  -1  14   1 743.792 79.7246   1
  -1 -14   1 860.063 82.7943   1
   1 -14  -1 532.814 69.0733   1
   0  14   1 106.973 42.7536   1
   0  14  -1 15.3779 36.2998   1
   0 -14   1 46.6587 35.5501   1
   0 -14  -1 46.8030 37.3931   1
   1  14   1 100.626 42.0443   1
  -1  14  -1 114.597 46.1251   1
   1 -14   1 110.402 41.2857   1
  -2  14  -1 737.757 79.3292   1
   2  14   1 702.981 74.3856   1
   2 -14   1 628.038 74.7351   1
  -2 -14  -1 758.994 76.7442   1
  -3  14  -1 2586.61 167.458   1
   3 -14   1 2684.95 170.239   1
  -3 -14  -1 2487.08 166.043   1
  -4 -14  -1 2372.99 156.436   1
   4  14   1 2253.46 152.742   1
  -4  14  -1 2249.12 155.167   1
   4 -14   1 2330.81 156.942   1
  -5 -14  -1 47.4884 32.3109   1
   5  14   1 23.1736 36.4090   1
  -5  14  -1 32.1509 42.3526   1
   5 -14   1-16.1541 38.0694   1
  -6 -14  -1 47.5015 36.1710   1
   6  14   1 46.4676 40.8444   1
  -6  14  -1 47.8971 41.5696   1
   6 -14   1 40.6821 39.5649   1
   7  14   1 406.313 60.8674   1
  -7 -14  -1 541.225 69.2518   1
  -8 -14  -1-8.09825 38.1556   1
   8 -14   1-16.5823 40.2666   1
   8  14   1 31.8643 41.9630   1
  -8  14  -1-8.51155 36.8368   1
  -9  14  -1 8.51579 40.7695   1
   9 -14   1 57.2178 40.3020   1
 -10 -14  -1 8.39826 36.3515   1
 -10  14  -1-8.33814 38.0431   1
  10  14   1-31.8392 35.7072   1
  10 -14   1-16.1509 39.2238   1
 -11 -14  -1 1600.18 124.726   1
 -11  14  -1 1344.69 112.473   1
  11  14   1 1402.31 112.510   1
  11 -14   1 1415.76 115.062   1
 -12 -14  -1 8.59720 42.3685   1
 -12  14  -1 16.1337 41.9653   1
  12  14   1 7.87113 38.7913   1
  12 -14   1 31.1221 39.9541   1
 -13 -14  -1 236.561 49.1110   1
 -13  14  -1 224.247 57.2888   1
  13  14   1 303.708 54.9039   1
  13 -14   1 304.789 54.3806   1
 -14  14  -1 8.03919 39.6618   1
  14 -14   1 83.4455 43.8187   1
  15  14   1 297.764 60.7282   1
 -15 -14  -1 328.940 61.5307   1
  16  14   1-40.0527 48.1122   1
 -16 -14  -1 33.6713 44.3426   1
 -16  14  -1-7.90142 36.6418   1
  16 -14   1 15.2594 34.8065   1
 -18  14  -1 123.946 48.0780   1
  18 -14   1 94.2230 45.8155   1
 -18  15   1 265.215 54.0053   1
  18 -15  -1 387.038 58.5360   1
 -17  15   1 651.263 74.4206   1
  17 -15  -1 579.452 69.5984   1
 -16  15   1 7.85005 31.3591   1
  16 -15  -1-22.0779 28.7530   1
  15  15  -1 784.996 84.2148   1
  15 -15  -1 653.607 69.6026   1
 -15  15   1 723.864 78.3108   1
  13  15  -1-8.43446 39.1145   1
 -13  15   1-16.0427 37.1988   1
  13 -15  -1-7.82292 31.9211   1
 -13 -15   1 16.7774 38.9023   1
  12  15  -1 24.6810 39.3716   1
 -12  15   1 8.22234 43.3205   1
  12 -15  -1 48.0755 44.2755   1
 -12 -15   1-8.35665 40.5929   1
  11  15  -1 283.709 54.2547   1
 -11  15   1 245.106 54.2420   1
  11 -15  -1 244.552 54.1247   1
 -11 -15   1 231.447 50.8158   1
  10  15  -1 2093.90 142.659   1
 -10  15   1 1902.45 138.389   1
  10 -15  -1 1787.77 135.172   1
 -10 -15   1 1741.51 133.849   1
  -9 -15   1 263.186 54.5620   1
   9  15  -1 324.007 57.6239   1
  -9  15   1 124.875 50.1847   1
   9 -15  -1 277.198 58.2586   1
   8 -15  -1 1030.45 93.4348   1
  -8  15   1 986.712 95.1840   1
   7  15  -1 1252.71 102.493   1
  -7  15   1 1052.26 100.279   1
   7 -15  -1 1182.76 103.331   1
  -7 -15   1 1025.40 97.8911   1
  -6 -15   1 220.776 53.7024   1
  -6  15   1 136.813 42.5072   1
   6 -15  -1 174.274 48.4542   1
   6  15  -1 166.335 48.1428   1
   5  15  -1 1571.56 122.071   1
  -5  15   1 1646.52 122.987   1
  -5 -15   1 1551.06 120.311   1
   5 -15  -1 1545.98 121.246   1
  -4 -15   1 443.870 67.1814   1
  -4  15   1 578.603 71.8809   1
   4 -15  -1 535.071 72.7266   1
   4  15  -1 615.107 74.2195   1
  -3 -15   1 253.337 55.4674   1
   3  15  -1 253.135 55.0320   1
   2  15  -1 38.9507 39.4759   1
  -2  15   1 39.3955 32.8227   1
   2 -15  -1-16.0102 40.5647   1
  -2 -15   1 7.92962 34.9577   1
  -1  15   1 275.068 54.9588   1
   1  15  -1 258.634 54.8124   1
  -1 -15   1 292.005 54.3924   1
   1 -15  -1 135.210 44.6523   1
   0  15  -1 181.002 46.5802   1
   0  15   1 155.799 42.3146   1
   0 -15   1 199.983 48.2541   1
   0 -15  -1 206.262 44.0669   1
  -1  15  -1 493.590 67.4770   1
   1 -15   1 440.655 65.2716   1
  -1 -15  -1 419.434 63.1357   1
   2  15   1 4661.25 255.667   1
  -2  15  -1 4308.50 251.424   1
   2 -15   1 4445.98 253.652   1
  -2 -15  -1 4512.89 252.942   1
   3  15   1 926.648 88.1187   1
  -3 -15  -1 789.485 83.4923   1
  -4 -15  -1 81.4912 41.9326   1
   4  15   1 47.3479 41.6621   1
  -5  15  -1 204.107 52.5348   1
  -6 -15  -1 413.200 59.8375   1
  -6  15  -1 438.970 61.5220   1
   6 -15   1 517.295 67.8316   1
   6  15   1 617.969 73.7973   1
  -7 -15  -1 326.427 57.7822   1
  -7  15  -1 491.962 71.5046   1
   7 -15   1 426.635 65.7188   1
   7  15   1 360.726 57.2349   1
  -8 -15  -1 72.6221 40.4891   1
   8  15   1 144.119 44.3850   1
  -8  15  -1 17.1365 31.3203   1
   8 -15   1 116.850 39.4935   1
   9  15   1 105.043 43.3892   1
  -9  15  -1 119.627 44.1628   1
  -9 -15  -1 114.833 42.4167   1
   9 -15   1 131.227 47.5976   1
  10  15   1 302.650 56.9201   1
 -10 -15  -1 115.717 46.5725   1
  11  15   1 58.5801 48.7972   1
 -11  15  -1-40.6119 44.3683   1
 -11 -15  -1 49.8214 44.2906   1
  11 -15   1 15.8544 34.3163   1
  12 -15   1 1993.45 139.248   1
 -12  15  -1 2011.50 142.445   1
  13  15   1 732.676 79.8276   1
  13 -15   1 568.067 71.3077   1
 -13 -15  -1 752.791 85.2935   1
  14  15   1 279.551 57.6014   1
 -14  15  -1 206.094 54.9300   1
  14 -15   1 263.836 54.1770   1
 -14 -15  -1 138.458 50.8968   1
  15  15   1 141.229 47.7015   1
 -15  15  -1 198.258 51.2716   1
  15 -15   1 132.136 45.1229   1
 -15 -15  -1 231.262 56.6582   1
  16  15   1 7.86053 38.1755   1
  16 -15   1-7.46128 38.8096   1
 -16  15  -1-7.73622 36.4499   1
  17 -15   1 227.315 47.0231   1
 -17  15  -1 198.353 44.0714   1
  16 -16  -1 121.980 43.7121   1
 -16  16   1 68.3973 46.7051   1
  14 -16  -1 646.773 72.0466   1
 -14  16   1 716.474 76.8579   1
  13  16  -1 726.012 84.0461   1
 -13  16   1 813.662 83.6097   1
  13 -16  -1 685.671 75.2942   1
 -13 -16   1 733.858 84.2328   1
  11  16  -1 32.1400 42.8746   1
 -11  16   1 16.6697 42.2501   1
  11 -16  -1 40.3935 43.6294   1
 -11 -16   1 41.6749 43.9284   1
  10  16  -1 340.886 58.1942   1
 -10  16   1 240.765 59.3437   1
  10 -16  -1 289.449 60.0309   1
 -10 -16   1 374.163 60.7350   1
  -9 -16   1 324.173 60.6515   1
  -9  16   1 191.050 53.0300   1
   9 -16  -1 175.931 51.1437   1
   9  16  -1 170.057 52.1763   1
  -8 -16   1 693.852 78.4900   1
   8  16  -1 517.529 72.5536   1
  -7 -16   1-24.9682 40.4205   1
  -7  16   1 8.21928 36.2251   1
   7 -16  -1-16.5210 37.6846   1
   7  16  -1 16.1725 39.2721   1
   6  16  -1 2909.46 183.528   1
  -6  16   1 2820.34 181.060   1
  -6 -16   1 2624.15 175.887   1
   6 -16  -1 3018.68 185.916   1
  -5 -16   1 64.7286 41.0417   1
  -5  16   1 16.3532 28.9641   1
   5 -16  -1 41.6795 35.4598   1
   5  16  -1 96.5826 45.0145   1
  -4  16   1 732.136 80.7444   1
   4  16  -1 775.933 81.0179   1
  -4 -16   1 832.108 81.2889   1
   4 -16  -1 649.319 76.0922   1
   3  16  -1 1535.77 121.136   1
  -3  16   1 1557.34 122.339   1
  -3 -16   1 1611.70 123.326   1
   3 -16  -1 1742.00 128.689   1
   2  16  -1 103.131 42.5465   1
  -2  16   1 111.020 40.4263   1
   2 -16  -1 131.022 44.9500   1
  -2 -16   1 64.0230 40.7931   1
   1  16  -1 2074.21 145.461   1
   1 -16  -1 2119.95 145.414   1
  -1 -16   1 2062.23 146.814   1
   0  16  -1 7.95813 39.2150   1
   0  16   1-7.90328 38.9448   1
   0 -16   1 8.21802 32.8281   1
   0 -16  -1 23.9040 34.4862   1
   1  16   1 205.977 49.7304   1
  -1  16  -1 80.1412 37.0351   1
  -1 -16  -1 169.321 48.3219   1
   1 -16   1 132.601 44.0548   1
   2  16   1 1153.64 99.5229   1
  -2  16  -1 1057.74 98.9421   1
   2 -16   1 1221.72 104.644   1
  -2 -16  -1 1138.17 100.659   1
  -3  16  -1 1716.36 129.404   1
   3  16   1 1751.79 127.434   1
  -3 -16  -1 1439.71 119.385   1
   3 -16   1 1816.13 132.230   1
  -4  16  -1 1461.51 116.582   1
   4  16   1 1359.54 118.062   1
  -4 -16  -1 1563.32 121.488   1
   4 -16   1 1449.75 117.047   1
  -5 -16  -1 66.0514 36.0094   1
   5 -16   1 149.387 42.2821   1
   5  16   1 96.1025 41.3591   1
  -6 -16  -1-8.28264 39.6295   1
  -6  16  -1 8.20986 41.0280   1
   6 -16   1 24.7006 39.3946   1
   6  16   1-8.01196 35.9361   1
   7  16   1 2050.53 143.259   1
  -7 -16  -1 1982.46 142.773   1
   8  16   1 415.538 61.3430   1
  -8  16  -1 481.609 68.6527   1
   8 -16   1 375.506 61.4944   1
  -8 -16  -1 461.000 62.2721   1
   9  16   1 628.989 75.4022   1
  -9  16  -1 601.239 75.4377   1
   9 -16   1 653.376 76.8038   1
  -9 -16  -1 589.236 73.8602   1
  10  16   1 854.759 85.9844   1
 -10  16  -1 778.289 85.2226   1
  10 -16   1 665.355 78.1988   1
 -10 -16  -1 700.885 80.4365   1
  11  16   1 486.763 70.4205   1
 -11  16  -1 739.686 81.1527   1
  11 -16   1 541.248 68.0732   1
 -11 -16  -1 568.340 71.6925   1
  12  16   1 711.310 86.6601   1
 -12  16  -1 916.935 88.8291   1
  12 -16   1 914.558 86.2143   1
 -12 -16  -1 884.156 88.4909   1
  13  16   1 99.3321 39.8418   1
 -13  16  -1 130.953 52.5406   1
 -13 -16  -1 90.5248 36.5276   1
  13 -16   1 89.6249 40.0181   1
  14  16   1 678.645 77.3346   1
 -14 -16  -1 501.075 70.4645   1
  15 -16   1 7.16428 37.2971   1
 -15  16  -1 62.3013 34.9646   1
  14 -17  -1 57.9419 36.2625   1
 -14  17   1 45.5227 29.7228   1
  12 -17  -1 85.2497 39.0222   1
 -12  17   1 143.440 44.7791   1
  11  17  -1 1381.40 114.778   1
 -11  17   1 1435.16 118.903   1
  11 -17  -1 1382.67 114.552   1
 -11 -17   1 1635.66 122.599   1
  10  17  -1-8.13050 36.4676   1
  10 -17  -1-16.1688 43.1152   1
 -10  17   1-33.9300 47.3937   1
 -10 -17   1 42.0560 34.3206   1
  -9 -17   1 725.703 81.7829   1
  -9  17   1 793.519 87.1550   1
   9  17  -1 773.680 84.4225   1
   9 -17  -1 652.396 80.8888   1
  -8  17   1 65.3232 45.4221   1
   8 -17  -1 187.468 54.5676   1
  -7 -17   1 632.127 77.3837   1
  -7  17   1 869.468 85.7534   1
   7 -17  -1 832.888 84.3683   1
   7  17  -1 662.358 77.7318   1
  -6 -17   1 179.855 47.0829   1
  -6  17   1 228.413 51.2160   1
   6 -17  -1 262.365 54.1170   1
   6  17  -1 186.972 47.7968   1
   5  17  -1 1073.27 98.1730   1
  -5  17   1 1167.37 101.491   1
  -5 -17   1 905.839 90.0328   1
   4  17  -1 699.940 83.7181   1
  -4 -17   1 787.247 84.5462   1
   3  17  -1 1236.40 102.408   1
  -3 -17   1 1005.30 95.2350   1
   2  17  -1 762.706 82.8680   1
  -2  17   1 701.610 78.3154   1
   2 -17  -1 780.019 84.4968   1
  -2 -17   1 582.637 75.1541   1
   1  17  -1 806.450 84.9323   1
  -1  17   1 840.008 84.0962   1
   1 -17  -1 652.808 78.4713   1
  -1 -17   1 806.170 84.4489   1
   0  17  -1-8.03503 37.8717   1
   0  17   1 8.04836 41.3358   1
   0 -17  -1 65.0918 43.4053   1
   0 -17   1 33.4646 38.1801   1
  -1  17  -1 565.965 69.2192   1
   1  17   1 585.115 70.4013   1
  -1 -17  -1 602.795 71.1031   1
   1 -17   1 553.934 70.9165   1
  -2  17  -1 90.7241 39.0827   1
   2  17   1 159.646 50.3678   1
   2 -17   1 116.143 41.0904   1
  -2 -17  -1 24.3809 39.1077   1
  -3  17  -1 1770.33 132.446   1
   3  17   1 1692.34 130.586   1
   3 -17   1 1821.74 135.189   1
  -3 -17  -1 1834.02 132.094   1
   4  17   1 104.571 47.1174   1
  -4 -17  -1 105.145 44.9149   1
   5 -17   1 1374.20 112.013   1
  -5  17  -1 1321.73 112.316   1
   6 -17   1 708.765 79.2936   1
  -6  17  -1 726.589 81.1846   1
  -7 -17  -1 631.658 81.0222   1
  -7  17  -1 811.674 86.3956   1
   7 -17   1 869.473 89.3662   1
   7  17   1 819.580 88.4481   1
   8  17   1 320.303 55.1430   1
  -8 -17  -1 281.802 55.6857   1
   8 -17   1 377.019 60.3520   1
   9  17   1 248.436 57.4579   1
  -9 -17  -1 196.800 54.6401   1
  10  17   1 563.247 72.8738   1
 -10  17  -1 627.974 77.9987   1
 -10 -17  -1 558.221 73.8539   1
  11  17   1 750.299 85.7200   1
 -11  17  -1 892.177 85.4450   1
 -11 -17  -1 791.316 86.9816   1
  11 -17   1 908.995 86.8864   1
  12  17   1 462.302 69.6195   1
 -12 -17  -1 457.437 65.0982   1
  13  17   1 702.035 80.5494   1
 -13  17  -1 718.769 80.3307   1
  13 -17   1 605.283 69.1902   1
 -14  17  -1 45.7396 38.7451   1
  14 -17   1 92.5937 39.0236   1
 -12  18   1 123.327 42.3577   1
  12 -18  -1 97.7134 36.8029   1
 -11  18   1 15.9391 44.5492   1
  11 -18  -1 46.5049 40.8524   1
  10  18  -1 405.309 61.4973   1
  10 -18  -1 282.121 55.8875   1
 -10  18   1 346.834 63.3320   1
  -9 -18   1 57.4633 43.7868   1
  -9  18   1-16.4247 35.5504   1
   9 -18  -1 8.07342 29.3209   1
   9  18  -1 40.7700 36.5813   1
  -8 -18   1 491.732 70.8598   1
  -8  18   1 428.781 63.2265   1
   8 -18  -1 501.738 65.0137   1
  -7  18   1 63.7611 34.8385   1
  -7 -18   1 146.387 45.1964   1
   7  18  -1 180.083 53.0360   1
   6  18  -1 1061.11 96.3397   1
  -6 -18   1 1118.65 98.9711   1
   5  18  -1 499.247 65.1556   1
  -5  18   1 466.304 67.4324   1
  -5 -18   1 442.464 62.5696   1
   5 -18  -1 492.010 69.3304   1
  -4  18   1 1014.27 93.3870   1
   4  18  -1 942.465 89.2665   1
  -4 -18   1 892.706 87.8540   1
   4 -18  -1 852.016 88.9340   1
   3  18  -1 228.890 56.1919   1
  -3  18   1 202.368 50.5224   1
   3 -18  -1 212.565 52.3536   1
  -3 -18   1 270.011 52.3943   1
   2  18  -1 816.378 90.9910   1
  -2  18   1 1009.39 96.5594   1
   2 -18  -1 1181.24 100.753   1
  -2 -18   1 1026.58 97.7869   1
   1  18  -1 40.1165 34.9286   1
  -1  18   1 166.429 43.4492   1
   1 -18  -1 57.7818 36.5756   1
  -1 -18   1 75.1769 37.0072   1
   0  18   1 886.340 88.8009   1
   0  18  -1 981.172 93.3688   1
   0 -18  -1 982.009 92.4497   1
   0 -18   1 971.154 95.1505   1
  -1  18  -1 24.5816 32.0250   1
   1  18   1 32.2897 33.6314   1
   1 -18   1 16.5539 39.0095   1
  -1 -18  -1 8.07965 34.9810   1
  -2  18  -1 846.485 87.0299   1
   2  18   1 748.822 83.2515   1
   2 -18   1 711.916 80.9744   1
  -2 -18  -1 843.237 87.4221   1
   3  18   1 278.432 59.5047   1
  -3  18  -1 340.602 60.6077   1
   3 -18   1 275.847 59.2024   1
  -3 -18  -1 275.281 54.1697   1
  -4 -18  -1 781.648 84.4879   1
  -4  18  -1 744.158 82.9029   1
   4 -18   1 995.715 90.8669   1
   4  18   1 1041.98 94.5434   1
  -5 -18  -1 338.107 60.0106   1
  -5  18  -1 299.300 61.0313   1
   5 -18   1 392.131 60.4614   1
   5  18   1 368.152 65.0280   1
  -6 -18  -1 331.008 59.4116   1
   6  18   1 295.815 61.4451   1
  -7 -18  -1 40.5653 34.4772   1
   7  18   1-8.01507 42.2384   1
  -7  18  -1 8.29247 43.6991   1
   7 -18   1 65.7865 42.7902   1
   8 -18   1 454.493 63.0664   1
  -8  18  -1 538.939 71.2257   1
   9  18   1 380.710 65.9411   1
  -9 -18  -1 287.059 61.1542   1
   9 -18   1 387.308 64.7356   1
 -10 -18  -1 423.718 66.0133   1
  10  18   1 440.961 67.2519   1
  11 -18   1 142.056 38.8524   1
  11  18   1 133.379 41.2471   1
  12 -18   1 114.918 43.7666   1
 -12  18  -1 82.7827 46.2651   1
 -10  19   1 79.2565 37.4994   1
   9 -19  -1 101.777 46.2169   1
  -9  19   1 40.1924 40.8479   1
   8 -19  -1 63.8929 40.0078   1
   7  19  -1 726.609 83.9509   1
   6  19  -1 644.415 75.5655   1
  -6  19   1 748.962 81.8557   1
   6 -19  -1 663.928 77.6517   1
  -6 -19   1 623.606 76.4295   1
  -5  19   1 555.767 68.4789   1
   5 -19  -1 598.273 70.3457   1
  -4  19   1 182.413 51.0210   1
   4 -19  -1 212.089 51.0992   1
  -3  19   1 191.942 46.7063   1
   3  19  -1 160.327 50.9184   1
   3 -19  -1 145.182 39.8255   1
   2  19  -1 47.7360 46.5049   1
  -2  19   1 71.6526 45.5817   1
  -2 -19   1 57.8108 44.7027   1
   2 -19  -1 129.242 47.2122   1
  -1  19   1 188.845 50.0514   1
   1 -19  -1 284.621 57.5430   1
   0  19   1 78.2021 42.4081   1
   0 -19  -1 105.655 38.5087   1
   1  19   1 583.588 73.4831   1
  -1 -19  -1 633.034 74.2133   1
   2  19   1 23.9156 35.1471   1
  -2  19  -1 48.3957 42.4996   1
  -2 -19  -1-7.97828 41.5094   1
   2 -19   1 24.8875 45.8427   1
   3  19   1 210.099 50.9568   1
  -3  19  -1 153.469 46.4570   1
  -3 -19  -1 260.936 54.6104   1
   3 -19   1 194.826 46.1891   1
   4  19   1 23.4974 35.1353   1
  -4  19  -1 8.07505 43.0690   1
   4 -19   1 48.8708 46.5125   1
  -4 -19  -1-15.9436 35.1383   1
  -5  19  -1 40.0083 39.9924   1
   5  19   1 23.7774 45.2612   1
  -5 -19  -1-15.8581 40.7152   1
   5 -19   1 7.99977 36.5002   1
  -6 -19  -1 86.4377 38.8531   1
  -6  19  -1 48.4922 49.1112   1
   6 -19   1 65.1880 45.6408   1
   6  19   1 87.8989 45.7409   1
   7  19   1 565.300 74.4101   1
  -7 -19  -1 459.250 67.6693   1
   8  19   1 282.953 62.0720   1
   8 -19   1 264.581 56.8684   1
  -8  19  -1 278.582 60.1143   1
  -8 -19  -1 378.523 69.1619   1
   9 -19   1 1076.87 94.9731   1
  -9  19  -1 1126.38 100.478   1
  -6  20   1 494.191 64.6821   1
   6 -20  -1 445.491 64.3326   1
  -5  20   1 431.623 63.4840   1
   5 -20  -1 272.339 54.8716   1
   4  20  -1 832.524 85.3122   1
  -4  20   1 852.916 88.5170   1
   4 -20  -1 841.343 88.1121   1
  -4 -20   1 792.881 85.9262   1
   3  20  -1 78.1379 47.4766   1
  -3  20   1 38.9844 35.6982   1
   3 -20  -1 88.4545 39.1710   1
  -3 -20   1 81.3130 47.0195   1
  -2  20   1 579.398 70.3178   1
   2  20  -1 494.721 68.6583   1
  -2 -20   1 567.974 72.6052   1
   2 -20  -1 480.264 63.6225   1
   1  20  -1 270.187 62.2485   1
  -1 -20   1 298.327 58.2950   1
   0  20  -1 287.587 60.3402   1
   0 -20   1 417.703 64.9301   1
  -3  20  -1 39.3797 42.5206   1
   3 -20   1 7.94867 40.8193   1
  -3 -20  -1 7.79203 37.8516   1
   4  20   1 358.647 60.4381   1
  -4  20  -1 217.716 53.1147   1
   4 -20   1 345.619 55.9665   1
  -4 -20  -1 284.688 55.9986   1
  -5  20  -1 416.296 63.4682   1
   5  20   1 480.089 67.0586   1
  -5 -20  -1 387.799 62.7401   1
   5 -20   1 439.006 64.6874   1
  -6 -20  -1 1622.41 119.508   1
   6  20   1 1360.29 114.728   1
   6 -20   1 1618.50 123.857   1
  -6  20  -1 1450.28 120.005   1
  26   0  -2 15.5132 38.7684   1
  25   0  -2-7.89223 37.1942   1
 -25   0   2-32.7952 40.4080   1
  24   0  -2 1917.21 135.886   1
 -24   0   2 1702.48 131.818   1
  23   0  -2-16.1922 44.2272   1
 -23   0   2-24.5042 36.6469   1
  22   0  -2 1544.15 122.684   1
 -22   0   2 1811.48 132.261   1
 -21   0   2 154.068 47.2173   1
  21   0  -2 139.259 44.1590   1
 -20   0   2 350.522 59.5897   1
  20   0  -2 125.177 42.2634   1
 -19   0   2 110.407 41.2713   1
  19   0  -2 101.501 35.5034   1
 -17   0   2 36.3796 31.5572   1
  17   0  -2 56.1704 31.0141   1
 -16   0   2 160.699 40.6814   1
  16   0  -2 93.9679 37.4776   1
 -15   0   2 1860.43 126.873   1
  14   0  -2 10779.9 535.934   1
 -14   0   2 12123.4 546.218   1
 -13   0   2 11143.4 503.308   1
  13   0  -2 9906.37 494.286   1
 -12   0   2 65.6771 33.5798   1
  12   0  -2 45.7239 26.8643   1
 -11   0   2 846.719 71.1257   1
  11   0  -2 861.719 69.0866   1
 -10   0   2 58258.4 2644.09   1
  10   0  -2 62234.3 2644.27   1
  -9   0   2 61786.6 2723.65   1
   9   0  -2 62557.7 2723.54   1
  -8   0   2 162130. 6831.20   1
   8   0  -2 152233. 6830.30   1
  -7   0   2 86388.9 3708.19   1
   7   0  -2 83879.8 3705.49   1
  -6   0   2 354006. 15181.9   1
   6   0  -2 346786. 15181.8   1
  -5   0   2 999999. 42422.1   1
   5   0  -2 960712. 42421.6   1
  -4   0   2 395251. 17296.1   1
   4   0  -2 403325. 17295.1   1
  -3   0   2 118845. 5149.13   1
   3   0  -2 118831. 5149.03   1
   0   0   2 150134. 6449.13   1
   0   0  -2 147616. 6449.08   1
   1   0   2 136743. 5981.49   1
  -1   0  -2 139324. 5983.24   1
  -2   0  -2 454482. 20278.6   1
   2   0   2 481870. 20278.4   1
  -3   0  -2 492492. 22037.1   1
   3   0   2 524906. 22036.8   1
  -4   0  -2 144534. 6084.62   1
   4   0   2 136165. 6080.60   1
  -5   0  -2 153958. 6597.84   1
   5   0   2 149772. 6595.02   1
  -6   0  -2 60355.8 2516.77   1
   6   0   2 54848.7 2509.97   1
  -7   0  -2 161.058 34.0326   1
   7   0   2 227.417 34.3298   1
  -8   0  -2 10839.3 524.585   1
   8   0   2 11497.9 522.275   1
   9   0   2 27989.7 1241.14   1
  -9   0  -2 27371.0 1242.00   1
 -10   0  -2 5.87307 26.3434   1
  10   0   2-16.7457 28.2805   1
  11   0   2 1416.91 101.978   1
 -11   0  -2 1432.60 104.716   1
  12   0   2 18429.5 824.098   1
 -12   0  -2 17225.7 822.684   1
 -13   0  -2 498.881 62.1821   1
  13   0   2 467.861 60.4908   1
  14   0   2 11837.9 541.327   1
 -14   0  -2 10582.4 537.288   1
  16   0   2 3425.87 196.071   1
 -16   0  -2 3128.37 196.725   1
  17   0   2 1022.11 92.4002   1
 -17   0  -2 1093.79 97.3174   1
  18   0   2 381.973 57.5294   1
 -19   0  -2 2255.35 153.804   1
  20   0   2 248.052 57.8857   1
 -20   0  -2 234.069 53.1032   1
  21   0   2 1084.74 95.6476   1
 -21   0  -2 932.341 93.0546   1
  22   0   2 140.833 49.9726   1
 -22   0  -2 129.050 47.3869   1
  23   0   2 507.757 66.5156   1
  24   0   2 7.50657 34.8123   1
 -24   0  -2 7.77591 28.2325   1
  25   0   2 118.948 43.2099   1
 -25   0  -2 120.052 38.3640   1
  26  -1  -2 31.5980 44.1387   1
 -26   1   2-8.05818 40.2723   1
  25   1  -2 229.572 49.6651   1
  25  -1  -2 185.348 54.3951   1
 -25   1   2 219.443 51.8419   1
 -25  -1   2 167.796 46.9204   1
  24  -1  -2 39.8514 45.0409   1
 -24   1   2 16.4401 37.5201   1
  23   1  -2 1541.27 122.585   1
  23  -1  -2 1808.25 128.439   1
 -23  -1   2 1636.22 129.344   1
 -23   1   2 1643.21 129.800   1
  22   1  -2 39.4770 41.5924   1
 -22  -1   2-24.4232 37.7551   1
 -22   1   2 33.5991 39.5781   1
  22  -1  -2-15.2013 36.9151   1
  21   1  -2 63.2591 40.5072   1
 -21  -1   2 200.923 48.1785   1
  20   1  -2 522.121 71.1930   1
 -20  -1   2 572.909 70.7331   1
 -20   1   2 607.304 72.7741   1
  20  -1  -2 647.819 75.3572   1
  19   1  -2 2621.53 163.150   1
  19  -1  -2 2339.01 158.262   1
 -19   1   2 2543.23 163.323   1
 -19  -1   2 2426.10 160.203   1
 -18   1   2 228.117 49.6855   1
  18  -1  -2 238.579 49.5884   1
  17   1  -2 1772.79 123.065   1
 -17  -1   2 1821.18 126.291   1
 -17   1   2 1490.29 119.844   1
  17  -1  -2 1710.38 119.993   1
  16   1  -2 1980.83 132.571   1
 -16  -1   2 2216.07 142.010   1
 -16   1   2 1998.15 139.279   1
  16  -1  -2 2058.12 136.142   1
 -15  -1   2 120.295 34.3352   1
 -15   1   2 128.128 39.3292   1
  15   1  -2 104.438 34.0343   1
  15  -1  -2 190.070 43.2478   1
 -14  -1   2 7554.99 334.648   1
  14  -1  -2 7238.87 332.233   1
  13   1  -2 63673.1 2801.63   1
  12   1  -2 2576.16 158.097   1
 -12  -1   2 2779.06 162.628   1
 -12   1   2 2763.90 162.485   1
  12  -1  -2 3201.57 167.875   1
  11   1  -2 6860.71 338.156   1
 -11  -1   2 7265.50 342.017   1
 -11   1   2 6603.02 340.822   1
  11  -1  -2 7135.07 341.392   1
  10   1  -2 2712.55 157.095   1
 -10  -1   2 2770.75 156.938   1
 -10   1   2 2911.12 159.673   1
  10  -1  -2 3105.40 161.376   1
   9   1  -2 8341.26 395.954   1
  -9  -1   2 8723.52 398.564   1
  -9   1   2 8076.01 397.289   1
   9  -1  -2 8612.70 398.477   1
   8   1  -2 125697. 5654.03   1
  -8  -1   2 131627. 5656.40   1
  -8   1   2 136356. 5659.40   1
   8  -1  -2 127564. 5656.09   1
  -7  -1   2 47360.9 2272.86   1
   7   1  -2 57119.6 2275.11   1
  -6  -1   2 1806.81 92.9522   1
  -6   1   2 1626.17 94.1728   1
   6   1  -2 1475.21 92.6796   1
   6  -1  -2 1759.78 93.8266   1
  -5  -1   2 30980.8 1210.79   1
  -5   1   2 27158.5 1211.16   1
   5   1  -2 24369.6 1207.98   1
   5  -1  -2 28191.5 1209.00   1
  -4  -1   2 40229.9 1625.17   1
  -4   1   2 39753.1 1629.65   1
   4  -1  -2 41486.0 1628.58   1
  -3   1   2 124708. 5457.46   1
  -3  -1   2 132676. 5452.30   1
   3  -1  -2 124029. 5457.88   1
   3   1  -2 120926. 5451.98   1
  -2   1   2 120439. 5345.76   1
   2  -1  -2 126039. 5345.20   1
   1  -1  -2 402245. 17413.9   1
   0  -1  -2 79026.8 3370.96   1
   0   1   2 75389.4 3370.74   1
   0  -1   2 83331.6 3368.20   1
   0   1  -2 72827.4 3367.94   1
  -1   1  -2 153480. 5604.63   1
  -1  -1  -2 148290. 5605.50   1
  -2   1  -2 50202.1 2159.00   1
  -2  -1  -2 51434.7 2159.41   1
   2  -1   2 49077.1 2158.04   1
   2   1   2 47382.7 2158.71   1
  -3   1  -2 14267.3 670.952   1
  -3  -1  -2 14827.7 673.383   1
   3  -1   2 15480.9 672.878   1
   3   1   2 15805.1 675.080   1
  -5   1  -2 1248.68 85.4255   1
  -5  -1  -2 1399.93 87.1853   1
   5  -1   2 1316.71 85.2375   1
   5   1   2 1435.64 86.6569   1
  -6   1  -2 71071.2 3141.03   1
  -6  -1  -2 77577.3 3144.79   1
   6  -1   2 66508.5 3141.09   1
   6   1   2 72589.4 3138.24   1
  -7   1  -2 95136.2 4385.96   1
  -7  -1  -2 104575. 4388.43   1
   7  -1   2 102397. 4387.32   1
   7   1   2 100214. 4383.20   1
  -8   1  -2 16711.1 786.756   1
  -8  -1  -2 17521.8 787.394   1
   8  -1   2 18314.1 788.517   1
   8   1   2 16481.2 781.062   1
  -9   1  -2 1367.22 108.803   1
   9  -1   2 1514.91 108.877   1
 -10  -1  -2 3813.42 211.364   1
  10   1   2 3832.64 207.030   1
 -11   1  -2 6391.49 310.260   1
 -11  -1  -2 6045.55 308.375   1
  11  -1   2 5985.33 303.761   1
  11   1   2 5444.65 297.616   1
 -12   1  -2 15116.7 716.774   1
 -12  -1  -2 15634.1 717.997   1
  12  -1   2 15171.1 711.743   1
  12   1   2 15384.8 712.900   1
 -13  -1  -2 160.067 39.8255   1
 -13   1  -2 197.239 42.3705   1
  13   1   2 228.294 43.6348   1
  13  -1   2 224.867 45.9042   1
 -14   1  -2 10236.2 506.594   1
 -14  -1  -2 10418.7 507.018   1
  14   1   2 10983.9 507.944   1
  14  -1   2 10043.1 502.708   1
 -16  -1  -2 715.176 77.1654   1
 -16   1  -2 816.177 82.1516   1
  16  -1   2 826.000 80.4915   1
  16   1   2 874.462 83.6068   1
 -17   1  -2 1647.68 124.328   1
  17   1   2 1638.40 123.229   1
  17  -1   2 1763.61 126.162   1
 -18   1  -2 1067.42 101.900   1
 -18  -1  -2 1278.06 107.484   1
  18  -1   2 1367.73 107.922   1
 -19   1  -2 473.045 69.5243   1
 -19  -1  -2 398.573 64.9168   1
  19  -1   2 292.665 52.4122   1
  19   1   2 353.655 59.9072   1
 -20  -1  -2 980.428 92.9699   1
 -20   1  -2 1035.44 95.1370   1
  20   1   2 903.622 90.5720   1
  20  -1   2 923.613 89.5878   1
 -21  -1  -2 210.016 49.1477   1
  21   1   2 163.250 41.6984   1
 -22  -1  -2 633.995 76.3301   1
 -22   1  -2 620.390 72.3430   1
  22  -1   2 561.996 71.8470   1
  22   1   2 605.841 75.2503   1
 -23  -1  -2 7.73293 30.8927   1
  23   1   2 15.3837 35.6735   1
 -24   1  -2 739.338 77.2434   1
 -24  -1  -2 601.977 74.7906   1
  24   1   2 794.135 82.4468   1
  24  -1   2 667.881 74.7342   1
 -25   1  -2 46.0936 38.3914   1
 -25  -1  -2-30.4922 36.4736   1
  25  -1   2-7.38698 34.2563   1
  25   1   2 7.43133 37.1373   1
 -26   2   2 152.669 47.7915   1
  26  -2  -2 155.868 47.7251   1
 -25   2   2 16.4866 45.0224   1
 -25  -2   2 8.12775 38.2947   1
  25  -2  -2 30.9170 38.6262   1
  25   2  -2-39.7164 44.8717   1
 -24   2   2 227.560 51.3217   1
  24  -2  -2 289.826 58.2191   1
 -23   2   2 81.7967 45.2071   1
 -23  -2   2 15.9990 35.9002   1
  23  -2  -2-15.9018 42.4202   1
  23   2  -2 39.5082 43.1728   1
 -22   2   2 468.899 67.1704   1
 -22  -2   2 333.943 57.9638   1
  22  -2  -2 420.808 60.8366   1
  22   2  -2 480.354 62.1384   1
 -21  -2   2 7.88887 35.9903   1
  21   2  -2 7.63472 37.0802   1
 -20  -2   2 1720.20 124.371   1
 -20   2   2 1597.53 123.219   1
  20   2  -2 1564.85 120.843   1
  20  -2  -2 1533.33 122.403   1
 -19   2   2 206.280 51.2241   1
  19  -2  -2 217.756 50.6900   1
  19   2  -2 229.380 49.7833   1
 -18   2   2 4234.05 237.427   1
  18  -2  -2 4074.24 232.228   1
 -17   2   2 252.123 48.9250   1
 -17  -2   2 278.998 48.7820   1
  17  -2  -2 381.848 54.3392   1
  17   2  -2 204.127 44.7107   1
 -16   2   2-14.1554 32.8295   1
 -16  -2   2 54.9741 34.8216   1
  16  -2  -2 6.99523 31.3835   1
  16   2  -2 20.2778 33.7860   1
 -15  -2   2 1983.01 136.529   1
  15  -2  -2 2224.20 142.275   1
  15   2  -2 2191.36 139.648   1
 -14   2   2 11279.7 588.427   1
 -14  -2   2 12940.2 593.040   1
  14  -2  -2 13163.2 595.068   1
  14   2  -2 12818.2 592.854   1
 -13   2   2 73.0911 33.2794   1
 -13  -2   2 34.5722 27.1639   1
  13  -2  -2 5.95856 26.7418   1
  13   2  -2-16.9750 29.4459   1
 -12   2   2 36765.9 1687.65   1
  12  -2  -2 38026.3 1686.23   1
  12   2  -2 39004.3 1685.57   1
 -11   2   2 4663.53 242.818   1
 -11  -2   2 4558.52 239.614   1
  11  -2  -2 4626.26 242.368   1
  11   2  -2 4832.19 240.751   1
 -10   2   2 34928.7 1617.38   1
 -10  -2   2 37900.5 1615.26   1
  10  -2  -2 35742.2 1614.83   1
  10   2  -2 37189.5 1613.92   1
  -9   2   2 39354.6 1700.10   1
   9   2  -2 38355.1 1694.00   1
  -9  -2   2 38155.5 1694.40   1
   9  -2  -2 37854.7 1699.43   1
  -8   2   2 3345.37 175.758   1
   8   2  -2 3436.35 169.993   1
  -8  -2   2 3533.43 170.911   1
  -7   2   2 6345.41 291.545   1
   7   2  -2 6233.00 283.129   1
   7  -2  -2 6106.43 285.705   1
  -7  -2   2 5436.84 281.983   1
   6   2  -2 10138.4 425.329   1
  -6  -2   2 8647.10 422.556   1
  -5   2   2 65.3508 24.7920   1
   5  -2  -2 46.8634 23.6160   1
   5   2  -2 46.3310 17.2139   1
  -5  -2   2 38.3019 18.6580   1
   4  -2  -2 345294. 14715.1   1
  -4   2   2 337998. 14713.9   1
   4   2  -2 349224. 14707.7   1
  -4  -2   2 327350. 14707.8   1
   3  -2  -2 6741.67 320.403   1
  -3  -2   2 7432.15 315.403   1
   3   2  -2 6714.01 314.025   1
  -3   2   2 7276.78 320.983   1
   2  -2  -2 4435.86 220.733   1
  -2   2   2 4496.24 219.713   1
   2   2  -2 5224.32 215.492   1
  -2  -2   2 4657.31 214.375   1
  -1  -2   2 93407.9 3873.56   1
   1  -2  -2 84189.5 3879.37   1
  -1   2   2 84672.7 3877.05   1
   1   2  -2 91724.3 3873.18   1
   0  -2  -2 53578.9 2263.90   1
   0   2   2 55131.5 2263.64   1
   0  -2   2 52295.9 2261.61   1
   0   2  -2 48041.3 2259.56   1
  -1  -2  -2 3442.55 163.764   1
   1   2   2 3157.66 163.253   1
   1  -2   2 3539.35 162.683   1
  -1   2  -2 3351.82 162.625   1
  -2  -2  -2 326081. 12364.7   1
   2   2   2 314481. 12364.8   1
  -2   2  -2 326494. 12367.3   1
   3  -2   2 28161.8 1176.33   1
   3   2   2 26365.6 1177.46   1
  -3  -2  -2 25869.0 1176.70   1
  -3   2  -2 26149.9 1176.97   1
  -5   2  -2 40780.6 1769.06   1
   5  -2   2 37609.3 1764.81   1
   5   2   2 43774.8 1767.89   1
  -5  -2  -2 38718.9 1764.32   1
   6  -2   2 86.5396 27.1674   1
   6   2   2 68.5526 29.0246   1
  -6  -2  -2 37.7326 23.0648   1
  -6   2  -2 67.8438 28.8247   1
  -7   2  -2 15966.2 736.544   1
  -7  -2  -2 17042.6 740.869   1
   7   2   2 17702.5 738.977   1
  -8   2  -2 459.419 51.0092   1
  -8  -2  -2 409.976 50.4232   1
   8  -2   2 362.520 47.3072   1
   8   2   2 431.765 50.2535   1
  -9   2  -2 21232.1 1044.45   1
  -9  -2  -2 23616.2 1043.99   1
   9  -2   2 22939.9 1042.10   1
   9   2   2 24448.0 1043.82   1
 -11   2  -2 9053.52 420.316   1
  11  -2   2 9317.01 419.549   1
  11   2   2 8700.25 416.650   1
 -12   2  -2 9600.08 465.657   1
 -12  -2  -2 9540.27 464.661   1
  12  -2   2 9675.88 466.143   1
  12   2   2 9310.95 462.128   1
 -13   2  -2 7005.40 359.793   1
 -13  -2  -2 6813.92 359.041   1
  13  -2   2 7252.66 359.317   1
  13   2   2 7187.27 360.388   1
 -14   2  -2 1316.12 103.213   1
 -14  -2  -2 1409.18 106.342   1
  14  -2   2 1093.52 94.7326   1
  14   2   2 1304.25 102.215   1
 -15   2  -2 10834.8 521.581   1
  15  -2   2 10360.0 512.017   1
 -16   2  -2 466.551 65.0321   1
 -16  -2  -2 350.573 57.8812   1
  16  -2   2 391.915 57.9757   1
  16   2   2 476.920 61.3527   1
 -17   2  -2 198.538 42.8013   1
 -17  -2  -2 202.118 46.2180   1
  17  -2   2 226.526 47.0929   1
  17   2   2 209.373 45.8141   1
 -18   2  -2 8.06710 33.5964   1
 -18  -2  -2-7.79048 38.9329   1
  18  -2   2 7.75505 37.1060   1
  18   2   2 15.0743 37.6670   1
 -19  -2  -2 636.752 73.9915   1
  19  -2   2 675.139 76.1822   1
  19   2   2 500.891 67.7261   1
 -20   2  -2 40.8798 42.5271   1
 -20  -2  -2-23.4788 37.4461   1
  20   2   2-15.5622 37.7898   1
 -21  -2  -2 921.311 88.3176   1
  21   2   2 895.223 88.3519   1
 -22   2  -2 32.9343 35.6343   1
 -22  -2  -2-23.9500 40.4465   1
  22  -2   2-15.1735 30.9572   1
  22   2   2-23.3362 44.8875   1
 -23   2  -2 431.125 60.9510   1
  23  -2   2 407.810 62.6463   1
  23   2   2 370.918 65.7904   1
 -24  -2  -2 23.5555 37.0059   1
 -24   2  -2 54.6803 39.0477   1
  24  -2   2 7.67563 41.4416   1
  24   2   2 7.58578 30.9662   1
 -25  -2  -2 168.431 44.2587   1
 -25   2  -2 138.031 50.7637   1
  25   2   2 139.442 49.3870   1
  25  -2   2 187.849 54.2779   1
 -26   3   2-16.5982 40.3057   1
  26  -3  -2 22.0667 41.5520   1
  25   3  -2 70.2837 49.6289   1
 -24   3   2 49.1640 39.2461   1
 -24  -3   2 81.9582 43.7461   1
  24  -3  -2 31.6688 37.3454   1
  24   3  -2 7.85751 39.8489   1
 -23  -3   2 41.0491 39.9344   1
  23   3  -2 62.9286 42.5183   1
 -22   3   2 32.9381 34.3478   1
 -22  -3   2 129.635 46.7940   1
  22  -3  -2 46.8269 36.8230   1
  22   3  -2-15.7781 40.0159   1
 -21   3   2 1277.91 105.391   1
 -21  -3   2 989.026 97.0039   1
  21  -3  -2 1184.82 98.5677   1
  21   3  -2 1191.80 102.169   1
 -20   3   2 778.608 79.8522   1
 -20  -3   2 734.315 76.7416   1
  20  -3  -2 572.333 70.2853   1
  20   3  -2 570.795 69.7670   1
 -19   3   2 372.128 54.6188   1
 -19  -3   2 311.234 54.7560   1
  19  -3  -2 324.771 52.2748   1
  19   3  -2 281.268 53.8369   1
 -18   3   2-30.6644 37.2404   1
  18  -3  -2-7.58142 38.4190   1
 -17  -3   2 4293.36 238.064   1
  17   3  -2 4275.20 238.007   1
 -16   3   2 2653.78 167.394   1
 -16  -3   2 2518.19 161.756   1
  16  -3  -2 2781.59 168.550   1
  16   3  -2 2607.25 162.403   1
 -15   3   2 9032.63 431.605   1
 -15  -3   2 8158.57 423.671   1
  15  -3  -2 8486.18 427.106   1
  15   3  -2 9130.75 428.059   1
 -14   3   2 19.2727 31.6556   1
 -14  -3   2-18.2288 30.7846   1
  14  -3  -2 6.29632 30.1258   1
  14   3  -2 5.95724 27.6262   1
 -13   3   2 7120.22 359.830   1
 -13  -3   2 6542.73 352.028   1
  13  -3  -2 7435.01 359.164   1
  13   3  -2 7770.67 359.333   1
 -12  -3   2 9474.55 477.077   1
  12   3  -2 10670.8 479.424   1
  11   3  -2 35264.7 1594.17   1
  11  -3  -2 36126.9 1598.90   1
 -11   3   2 36539.0 1602.14   1
 -10   3   2 31579.6 1381.91   1
  10   3  -2 31767.9 1374.92   1
  10  -3  -2 31144.2 1379.67   1
 -10  -3   2 29375.7 1373.32   1
  -9   3   2 698.798 65.8958   1
   9   3  -2 890.585 64.6902   1
   9  -3  -2 798.580 68.7731   1
  -9  -3   2 967.285 66.5675   1
  -8   3   2 7213.97 359.897   1
   8   3  -2 7218.83 353.426   1
  -8  -3   2 8288.01 357.548   1
   8  -3  -2 7387.34 357.193   1
   7  -3  -2 3319.06 173.358   1
  -7   3   2 3278.83 174.512   1
  -6  -3   2 30496.7 1472.76   1
   6  -3  -2 35916.0 1481.11   1
  -6   3   2 35508.5 1482.11   1
   6   3  -2 33272.2 1472.21   1
   5   3  -2 25662.2 1176.49   1
  -5  -3   2 27864.0 1177.26   1
   4  -3  -2 65236.1 2696.21   1
  -4  -3   2 57176.3 2688.20   1
   4   3  -2 62800.9 2689.90   1
  -4   3   2 63431.0 2695.37   1
  -3  -3   2 17136.3 773.636   1
  -3   3   2 16734.7 778.978   1
   3   3  -2 18691.3 773.892   1
   3  -3  -2 17210.0 780.008   1
  -2  -3   2 42869.1 1963.18   1
   2  -3  -2 44129.4 1969.39   1
  -2   3   2 44326.1 1969.19   1
   2   3  -2 48549.6 1964.06   1
   1  -3  -2 99007.1 4199.58   1
   1   3  -2 94515.7 4193.71   1
  -1   3   2 92229.5 4198.45   1
  -1  -3   2 100420. 4194.62   1
   0  -3  -2 117113. 4951.68   1
   0   3   2 113574. 4952.01   1
   0   3  -2 112345. 4946.96   1
   0  -3   2 113314. 4947.89   1
   1   3   2 72.2087 26.3936   1
  -1  -3  -2 80.2638 26.6091   1
  -1   3  -2 83.1159 23.2034   1
   1  -3   2 81.7956 23.7003   1
  -2  -3  -2 23700.5 1086.85   1
   2   3   2 24753.3 1086.35   1
   2  -3   2 25412.9 1086.41   1
  -2   3  -2 24313.1 1087.06   1
  -4  -3  -2 5742.41 297.687   1
   4   3   2 6734.47 298.190   1
  -4   3  -2 6569.91 300.027   1
   4  -3   2 5753.43 291.623   1
   5  -3   2 6058.64 299.841   1
   5   3   2 6468.84 300.329   1
  -5  -3  -2 6082.97 301.138   1
  -5   3  -2 6229.97 303.049   1
  -6   3  -2 8016.28 381.563   1
  -6  -3  -2 7850.25 378.947   1
   6  -3   2 8084.00 380.821   1
   6   3   2 7904.53 377.803   1
  -7   3  -2 4530.53 226.259   1
  -7  -3  -2 4673.53 225.408   1
   7  -3   2 4074.77 219.699   1
   7   3   2 3893.40 217.265   1
  -8   3  -2 1339.24 96.3811   1
  -8  -3  -2 1409.23 96.2101   1
   8  -3   2 1284.23 93.3333   1
   8   3   2 1361.34 94.6139   1
  -9   3  -2 12787.2 630.231   1
  -9  -3  -2 13364.7 631.388   1
   9  -3   2 14035.7 633.328   1
   9   3   2 14138.2 632.370   1
 -10   3  -2 19901.3 954.717   1
  10  -3   2 22107.4 958.602   1
 -11   3  -2 9783.12 489.018   1
 -11  -3  -2 10091.4 487.540   1
  11  -3   2 10355.8 490.601   1
  11   3   2 10386.7 488.695   1
 -12   3  -2 15734.3 744.850   1
 -12  -3  -2 15346.0 741.042   1
  12  -3   2 16744.1 748.056   1
  12   3   2 16113.3 742.169   1
 -13   3  -2 93.3496 35.5300   1
 -13  -3  -2 101.194 33.8680   1
  13  -3   2 21.1029 34.3150   1
  13   3   2 79.9259 37.3536   1
 -14   3  -2 2251.03 149.080   1
 -14  -3  -2 2004.99 141.863   1
  14  -3   2 2346.10 149.074   1
  14   3   2 2257.30 146.693   1
 -15   3  -2 2035.15 133.132   1
  15  -3   2 1413.15 119.724   1
 -16   3  -2 1538.98 113.253   1
 -16  -3  -2 1235.67 104.082   1
  16  -3   2 1181.06 100.527   1
  16   3   2 1213.26 101.557   1
 -17   3  -2 422.137 63.5060   1
 -17  -3  -2 541.129 66.6526   1
  17  -3   2 424.991 61.1250   1
  17   3   2 511.911 65.6770   1
 -18  -3  -2 47.1890 37.6564   1
  18   3   2 22.9956 28.5860   1
 -19   3  -2 636.918 73.5988   1
 -19  -3  -2 549.946 72.6611   1
  19  -3   2 582.063 68.9001   1
  19   3   2 590.645 74.5300   1
 -20   3  -2 696.612 78.0976   1
 -20  -3  -2 779.329 78.5391   1
  20  -3   2 756.011 81.8287   1
  20   3   2 664.634 74.2444   1
 -21   3  -2 65.0709 45.4686   1
  21  -3   2 7.85685 40.3652   1
 -22  -3  -2 856.342 88.4843   1
 -22   3  -2 931.660 89.1112   1
  22  -3   2 1010.10 91.6767   1
  22   3   2 727.880 85.4347   1
 -23   3  -2 73.5216 48.1176   1
  23  -3   2-7.38942 31.3920   1
 -24   3  -2 47.3637 37.3327   1
 -24  -3  -2 109.108 45.0872   1
  24  -3   2 88.8432 36.1007   1
  24   3   2 52.0339 46.0289   1
 -25  -3  -2 22.7620 37.4137   1
 -25   3  -2 60.8615 40.1005   1
  25   3   2 14.4692 39.9954   1
  25  -3   2 36.8775 41.2334   1
  27  -4  -2 7.25508 42.3003   1
 -26   4   2 189.116 44.7637   1
  26  -4  -2 183.866 50.0840   1
 -25   4   2-8.15138 35.9254   1
  25  -4  -2 7.80680 34.4067   1
 -24   4   2 8.21435 34.8866   1
 -24  -4   2-8.13138 42.8342   1
  24  -4  -2 7.82936 33.2516   1
  24   4  -2-38.6841 38.1236   1
 -23   4   2-8.24104 35.0016   1
 -23  -4   2-40.6637 42.8427   1
  23  -4  -2 23.0933 32.6946   1
  23   4  -2-31.0110 37.6540   1
 -22   4   2 8.38717 41.9605   1
 -22  -4   2 40.5799 37.0776   1
  22  -4  -2 60.5482 38.3955   1
  22   4  -2 61.9016 37.0748   1
 -21   4   2 616.804 77.4218   1
 -21  -4   2 553.898 69.3018   1
  21  -4  -2 595.279 74.6939   1
  21   4  -2 589.498 72.6672   1
 -20  -4   2 386.472 62.2144   1
  20   4  -2 398.920 61.8539   1
 -19   4   2 407.847 60.5504   1
 -19  -4   2 477.512 65.8557   1
  19  -4  -2 556.722 66.6112   1
  19   4  -2 470.653 66.3665   1
 -18   4   2 521.295 70.3007   1
  18  -4  -2 579.393 69.8342   1
 -17   4   2 609.811 70.1537   1
 -17  -4   2 432.956 59.0454   1
  17  -4  -2 394.943 61.6918   1
  17   4  -2 477.118 61.3687   1
 -16  -4   2 6138.02 325.763   1
  16  -4  -2 6828.43 331.388   1
  16   4  -2 6033.75 323.000   1
 -15   4   2 20.5623 35.6574   1
 -15  -4   2 52.8876 29.6596   1
  15  -4  -2-6.84793 33.7497   1
  15   4  -2-6.33482 28.4214   1
 -14   4   2 778.109 75.1018   1
  14  -4  -2 703.371 75.0492   1
  14   4  -2 868.370 74.3930   1
 -14  -4   2 757.497 72.1710   1
  13  -4  -2 6.18958 26.2869   1
 -13   4   2-6.59967 28.5624   1
  12   4  -2 7229.18 356.791   1
 -12  -4   2 7452.10 359.287   1
  12  -4  -2 7119.67 362.187   1
 -12   4   2 7355.18 364.461   1
  11  -4  -2 8131.78 431.930   1
 -11  -4   2 8929.55 428.371   1
  10  -4  -2 12310.2 561.771   1
 -10   4   2 13184.3 568.994   1
  -9  -4   2 11679.2 526.831   1
   9  -4  -2 11749.5 530.797   1
   9   4  -2 11081.2 524.920   1
  -9   4   2 10840.2 530.301   1
  -8  -4   2 1758.80 104.549   1
   8  -4  -2 1804.09 110.262   1
   8   4  -2 1640.37 101.852   1
  -8   4   2 1718.06 110.349   1
  -7  -4   2 3403.17 180.132   1
   7  -4  -2 3765.12 189.010   1
  -7   4   2 3577.51 188.141   1
   7   4  -2 3382.86 179.171   1
   6  -4  -2 68908.0 2991.65   1
  -6   4   2 67791.7 2991.65   1
   5  -4  -2 804.990 60.7048   1
  -5  -4   2 739.156 54.7002   1
  -5   4   2 748.105 60.8185   1
   5   4  -2 775.837 53.9063   1
   4  -4  -2 10581.5 479.121   1
   4   4  -2 10879.3 472.136   1
  -4   4   2 10052.4 476.549   1
  -4  -4   2 10045.3 471.300   1
  -3  -4   2 10205.0 447.530   1
   3   4  -2 9503.61 444.145   1
  -2  -4   2 36102.4 1760.89   1
   2   4  -2 44638.1 1762.45   1
   1   4  -2 19271.0 793.011   1
  -1  -4   2 16499.7 790.811   1
   0   4  -2 48706.5 2194.51   1
   0  -4   2 51827.5 2195.94   1
  -1   4  -2 3843.33 194.124   1
   1  -4   2 4040.82 195.817   1
  -2  -4  -2 100832. 4302.80   1
   2   4   2 96778.5 4300.84   1
  -3  -4  -2 25016.7 1175.61   1
   3   4   2 25910.8 1175.28   1
   3  -4   2 25695.4 1175.09   1
  -4  -4  -2 60741.3 2746.25   1
   4   4   2 61103.3 2745.83   1
   4  -4   2 63496.6 2748.04   1
  -4   4  -2 66078.3 2750.62   1
  -5  -4  -2 38786.0 1677.68   1
   5   4   2 38703.9 1678.70   1
   5  -4   2 34757.7 1674.60   1
  -5   4  -2 39770.0 1679.84   1
  -6  -4  -2 4037.18 225.203   1
   6   4   2 4123.18 222.856   1
   6  -4   2 4673.47 227.861   1
  -6   4  -2 4634.92 228.757   1
  -7  -4  -2 1868.36 115.290   1
   7   4   2 1807.65 113.116   1
  -7   4  -2 1645.44 113.736   1
   7  -4   2 1818.00 114.137   1
   8  -4   2 71.0681 30.2705   1
  -8  -4  -2 64.6559 29.1534   1
   8   4   2 30.7019 23.4309   1
  -8   4  -2 28.4390 27.2890   1
   9   4   2 2906.49 169.108   1
  -9  -4  -2 3101.73 173.774   1
  10   4   2 1435.45 101.716   1
 -10  -4  -2 1377.72 102.894   1
  10  -4   2 1311.82 102.813   1
 -10   4  -2 1608.58 108.724   1
  11   4   2 18459.3 813.303   1
 -11  -4  -2 17650.1 814.450   1
  11  -4   2 18637.2 816.675   1
 -11   4  -2 15892.5 809.614   1
  12   4   2 1937.46 131.044   1
 -12  -4  -2 2111.50 137.219   1
  12  -4   2 1973.61 134.315   1
 -12   4  -2 2042.92 134.629   1
  13   4   2 7785.21 386.460   1
 -13  -4  -2 7462.16 386.207   1
  13  -4   2 7794.77 389.267   1
 -13   4  -2 7793.98 390.690   1
  14   4   2 7583.33 385.722   1
 -14  -4  -2 7831.41 390.807   1
  15   4   2 220.528 46.5526   1
 -15  -4  -2 289.989 51.5980   1
  15  -4   2 311.261 54.8604   1
 -15   4  -2 247.972 50.8795   1
 -16  -4  -2 61.0012 37.1099   1
  16  -4   2 62.0545 37.7480   1
 -16   4  -2 47.1455 28.6279   1
  17   4   2 305.584 53.0009   1
 -17  -4  -2 405.751 61.5016   1
  17  -4   2 246.704 47.4646   1
 -17   4  -2 231.285 47.1582   1
  18   4   2 257.141 57.0384   1
 -18  -4  -2 285.334 56.6476   1
  18  -4   2 297.242 49.9560   1
 -18   4  -2 317.642 57.3375   1
  19   4   2 221.309 52.7551   1
 -19  -4  -2 136.041 43.0496   1
  19  -4   2 225.060 51.1277   1
 -19   4  -2 232.878 53.9213   1
 -20  -4  -2 240.817 47.1605   1
  20   4   2 160.755 45.5015   1
  20  -4   2 213.975 51.2911   1
 -21   4  -2 923.604 87.5683   1
  22   4   2-15.0882 39.7493   1
 -22  -4  -2 31.7233 36.1901   1
  22  -4   2 46.6627 47.1648   1
 -22   4  -2 24.3729 44.3804   1
  23   4   2 15.0630 40.7168   1
 -23  -4  -2 23.6706 38.3865   1
  23  -4   2 107.205 46.4873   1
 -23   4  -2 55.3089 41.6833   1
  24   4   2 59.4704 45.5474   1
 -24  -4  -2 39.1606 44.2936   1
  24  -4   2 43.5915 33.2106   1
 -24   4  -2 55.2991 37.8565   1
  25   4   2 43.9241 44.4192   1
 -25  -4  -2 30.6715 38.3537   1
  26  -5  -2-7.59238 30.9813   1
 -26   5   2-7.91072 32.9458   1
  25  -5  -2 53.5453 42.7883   1
 -25   5   2 40.2191 41.3510   1
  24   5  -2 40.4113 43.6378   1
  24  -5  -2 15.0127 39.5539   1
 -24   5   2 16.4238 42.7254   1
  23   5  -2 375.881 57.8032   1
 -23  -5   2 412.853 61.4552   1
  23  -5  -2 436.857 66.0163   1
 -23   5   2 453.836 65.1497   1
  22   5  -2-15.7625 38.2775   1
 -22  -5   2-24.6225 34.1818   1
  22  -5  -2 7.84810 34.5905   1
 -22   5   2 49.3551 31.3985   1
  21  -5  -2 217.248 51.0009   1
 -21   5   2 211.490 50.1867   1
  20   5  -2 425.612 60.6791   1
 -20  -5   2 501.900 63.9574   1
  20  -5  -2 496.761 68.3148   1
 -20   5   2 523.412 68.5921   1
  19   5  -2 303.094 54.9985   1
 -19  -5   2 296.090 56.2817   1
  19  -5  -2 379.456 61.7878   1
 -19   5   2 399.324 62.4914   1
 -18   5   2 456.082 65.3333   1
 -18  -5   2 515.038 65.5872   1
  18   5  -2 316.419 52.5509   1
  17   5  -2 793.253 77.8308   1
 -17  -5   2 711.322 75.7528   1
 -17   5   2 843.697 81.7232   1
  17  -5  -2 841.710 80.4014   1
  16   5  -2 1260.05 100.440   1
 -16  -5   2 1278.65 103.272   1
  15   5  -2 3943.87 214.051   1
 -15  -5   2 3917.76 216.415   1
  15  -5  -2 3923.89 217.015   1
 -15   5   2 3396.19 213.105   1
  14   5  -2 37.1571 29.2256   1
 -14  -5   2 45.1682 33.6042   1
  14  -5  -2 13.4906 33.7500   1
 -14   5   2 64.0020 37.9624   1
  13  -5  -2 9279.38 441.250   1
 -13  -5   2 8765.91 434.634   1
 -13   5   2 8787.48 441.149   1
  13   5  -2 8957.45 433.594   1
 -12  -5   2 2222.32 133.866   1
  12  -5  -2 1933.48 131.581   1
  12   5  -2 2310.37 133.899   1
 -12   5   2 1732.82 131.137   1
 -11  -5   2 25383.3 1073.85   1
  11  -5  -2 22829.9 1071.18   1
  11   5  -2 23463.2 1070.35   1
 -11   5   2 23267.2 1077.00   1
 -10  -5   2 12706.2 557.891   1
  10  -5  -2 12060.9 559.662   1
 -10   5   2 10793.1 559.161   1
  10   5  -2 11911.5 554.899   1
   9  -5  -2 4318.39 233.329   1
   9   5  -2 4538.17 229.132   1
  -9   5   2 4462.04 235.824   1
  -8  -5   2 60.9804 26.6988   1
   8  -5  -2 5.21590 26.4651   1
   8   5  -2 33.6787 22.2235   1
  -8   5   2 33.0536 32.1513   1
  -7  -5   2 1415.97 92.2084   1
   7  -5  -2 1463.45 97.5797   1
  -7   5   2 1466.49 99.2563   1
   7   5  -2 1408.18 92.4056   1
   6  -5  -2 23641.6 1106.11   1
  -6  -5   2 25109.5 1099.99   1
  -6   5   2 26675.1 1109.75   1
   6   5  -2 23739.1 1099.14   1
   5  -5  -2 120317. 5246.90   1
  -5   5   2 122458. 5246.28   1
   5   5  -2 120997. 5239.48   1
  -5  -5   2 118229. 5239.96   1
  -4   5   2 6642.77 336.226   1
   4  -5  -2 7414.35 337.850   1
  -3   5   2 17913.4 788.748   1
   3  -5  -2 17012.2 786.279   1
  -2   5   2 11293.3 516.285   1
   2  -5  -2 11136.3 518.477   1
  -1   5   2 22115.4 1019.67   1
   1  -5  -2 23650.0 1020.87   1
   0  -5   2 18443.6 817.488   1
   0   5  -2 18655.4 817.606   1
   0   5   2 19254.2 821.467   1
   0  -5  -2 16396.2 824.666   1
   1  -5   2 87992.9 3721.42   1
   1   5   2 78497.1 3722.56   1
  -1   5  -2 89108.8 3721.10   1
  -1  -5  -2 85300.6 3724.81   1
   2  -5   2 5380.46 268.430   1
  -2  -5  -2 5424.08 268.991   1
   2   5   2 5632.32 269.577   1
  -2   5  -2 5462.08 267.628   1
  -3   5  -2 3013.78 173.328   1
   3  -5   2 3233.13 174.332   1
   3   5   2 3283.79 173.017   1
  -3  -5  -2 3531.12 176.564   1
  -4   5  -2 7929.62 359.770   1
   4  -5   2 7022.49 353.732   1
   4   5   2 7363.14 353.713   1
  -4  -5  -2 7236.08 354.516   1
  -5   5  -2 113.614 34.3195   1
   5  -5   2 197.531 36.2849   1
   5   5   2 234.901 36.2788   1
  -5  -5  -2 174.709 37.6391   1
  -6   5  -2 20772.7 993.788   1
   6  -5   2 19876.0 990.607   1
  -6  -5  -2 22507.6 991.155   1
  -7   5  -2 1084.40 84.6041   1
  -7  -5  -2 925.528 79.0058   1
   7   5   2 1063.88 83.7657   1
   7  -5   2 1059.32 81.4260   1
  -8  -5  -2 135.646 35.0921   1
   8   5   2 137.110 35.5795   1
  -9   5  -2 27925.9 1209.70   1
   9  -5   2 25627.1 1206.00   1
 -10  -5  -2 1352.03 102.684   1
 -10   5  -2 1378.87 106.440   1
  10   5   2 1420.49 102.097   1
  10  -5   2 1396.42 103.812   1
 -11  -5  -2 4512.60 251.554   1
 -11   5  -2 4609.50 254.842   1
  11   5   2 4978.93 254.518   1
  11  -5   2 4584.59 251.735   1
 -12  -5  -2 11647.8 569.822   1
 -12   5  -2 12185.5 573.436   1
  12   5   2 12367.1 570.317   1
  12  -5   2 11551.5 570.684   1
 -13  -5  -2 2163.84 147.348   1
 -13   5  -2 2427.37 152.599   1
  13  -5   2 2426.11 153.286   1
  13   5   2 2200.23 145.574   1
 -14   5  -2 88.4727 33.3249   1
  14  -5   2 102.908 36.4539   1
 -15  -5  -2 4703.73 265.104   1
 -15   5  -2 4907.82 268.440   1
  15  -5   2 4786.40 266.321   1
  16   5   2 73.3645 41.4459   1
 -16  -5  -2-7.69818 34.5315   1
 -16   5  -2 15.9531 33.8791   1
  16  -5   2-23.6984 33.5518   1
  17   5   2-14.9433 37.3392   1
 -17  -5  -2 23.6131 33.4285   1
 -18   5  -2 72.3606 34.3019   1
  18  -5   2 79.5803 39.3490   1
  19   5   2 553.698 69.0969   1
 -19  -5  -2 555.963 72.4537   1
  19  -5   2 728.779 76.9613   1
  20   5   2 154.535 43.6840   1
 -20  -5  -2 153.881 43.1819   1
  21   5   2 31.0843 33.0245   1
 -21  -5  -2 32.3671 34.3857   1
 -21   5  -2-16.4117 42.6985   1
  21  -5   2 44.8994 36.3621   1
  22   5   2 77.8553 40.2247   1
 -22  -5  -2 136.668 45.6353   1
  23   5   2 163.127 50.3578   1
 -23  -5  -2 95.2934 43.6512   1
 -23   5  -2 126.546 43.9736   1
  23  -5   2 68.4418 42.3026   1
 -24   5  -2 123.063 40.0106   1
  24  -5   2 178.345 43.7998   1
 -26   6   2 15.5539 34.9076   1
  26  -6  -2 44.2336 41.2125   1
 -25   6   2-32.0797 34.7291   1
  25  -6  -2-22.0262 40.1173   1
 -24   6   2-8.12184 44.3588   1
  24  -6  -2 7.54417 41.2038   1
  23   6  -2 8.02633 41.2129   1
 -23  -6   2 33.0038 39.4810   1
 -23   6   2 24.3473 38.2415   1
  23  -6  -2-15.7028 39.7808   1
  22   6  -2 200.538 56.0160   1
 -22  -6   2 131.775 46.6402   1
 -22   6   2 179.893 49.6970   1
  22  -6  -2 185.705 51.3383   1
  21   6  -2 79.4077 42.4875   1
 -21  -6   2 122.265 44.6494   1
 -21   6   2 90.0755 43.2713   1
  21  -6  -2 24.4910 42.0546   1
  20   6  -2 117.284 51.1445   1
 -20  -6   2 56.1881 45.6589   1
 -20   6   2 157.427 50.0518   1
  20  -6  -2 168.347 47.9828   1
  19   6  -2 91.9755 41.9989   1
 -19  -6   2 62.9960 43.1415   1
  18   6  -2 351.414 56.8219   1
  18  -6  -2 299.911 53.0742   1
 -18   6   2 253.579 51.2123   1
 -18  -6   2 291.679 54.6365   1
  17  -6  -2 292.239 52.6863   1
 -17   6   2 229.569 49.4228   1
  16  -6  -2 546.256 66.0930   1
 -16   6   2 698.689 74.1703   1
 -16  -6   2 683.979 70.9830   1
  16   6  -2 453.704 64.2863   1
  15   6  -2 33.5046 31.0877   1
 -15  -6   2 6.90477 31.5121   1
  14   6  -2 360.644 53.8344   1
 -14   6   2 515.009 64.3958   1
 -14  -6   2 551.828 62.1830   1
  14  -6  -2 510.195 63.6356   1
 -13   6   2 881.661 81.6857   1
  13   6  -2 706.267 72.9649   1
  13  -6  -2 817.676 75.0867   1
 -13  -6   2 695.495 70.7243   1
  12  -6  -2 12.5633 32.2748   1
 -12   6   2 48.1146 36.2279   1
 -11   6   2 654.724 71.6376   1
 -11  -6   2 748.544 67.2708   1
  11  -6  -2 594.599 67.9028   1
 -10   6   2 877.832 77.8917   1
  10   6  -2 865.192 70.8154   1
 -10  -6   2 860.903 72.2567   1
  10  -6  -2 731.672 74.4138   1
   9   6  -2 4189.29 236.236   1
  -9  -6   2 4996.96 241.050   1
  -8   6   2 19397.9 897.566   1
   8   6  -2 18099.4 890.397   1
  -7   6   2 1149.28 91.8629   1
  -7  -6   2 1431.35 91.7556   1
   7  -6  -2 1427.26 97.7759   1
   7   6  -2 1273.15 88.1103   1
   6   6  -2 2154.25 128.335   1
  -6  -6   2 2003.57 127.624   1
  -6   6   2 2345.56 137.058   1
  -5  -6   2 4244.16 212.825   1
  -5   6   2 4050.65 216.980   1
   5  -6  -2 3887.83 217.767   1
   5   6  -2 4421.47 212.897   1
  -4  -6   2 140.595 29.6045   1
  -4   6   2 111.950 31.1975   1
   4  -6  -2 60.7205 27.6395   1
   4   6  -2 129.824 29.5265   1
  -3  -6   2 800.799 60.6154   1
  -3   6   2 596.446 58.1883   1
   3  -6  -2 651.102 59.5810   1
   3   6  -2 841.229 59.8005   1
  -2  -6   2 51245.0 2386.72   1
  -2   6   2 57777.3 2394.73   1
   2  -6  -2 50516.4 2392.69   1
   2   6  -2 58858.4 2390.42   1
   1  -6  -2 4491.93 232.237   1
   1   6  -2 4725.24 228.802   1
  -1  -6   2 4518.65 227.834   1
  -1   6   2 4523.57 230.861   1
   0  -6  -2 2161.76 133.795   1
   0   6  -2 2497.16 132.790   1
   0  -6   2 2264.94 130.623   1
   0   6   2 2438.72 136.189   1
  -1  -6  -2 4618.92 240.819   1
  -1   6  -2 4440.98 233.478   1
   1  -6   2 4702.13 236.706   1
   1   6   2 5061.88 239.386   1
  -2  -6  -2 130595. 5903.08   1
   2   6   2 133730. 5902.60   1
   2  -6   2 134446. 5902.62   1
  -2   6  -2 143889. 5904.74   1
  -3  -6  -2 10767.7 515.749   1
  -3   6  -2 11372.4 516.351   1
   3  -6   2 11207.9 517.073   1
   3   6   2 10768.0 516.421   1
  -4   6  -2 15803.9 720.536   1
   4  -6   2 15691.7 721.613   1
   4   6   2 15662.0 718.623   1
  -4  -6  -2 15523.8 719.467   1
  -5   6  -2 6310.56 299.613   1
   5  -6   2 6009.24 295.546   1
   5   6   2 5556.79 291.042   1
  -5  -6  -2 5563.58 293.303   1
  -6   6  -2 119.381 36.6991   1
   6  -6   2 127.553 35.5189   1
   6   6   2 92.2171 32.0055   1
  -6  -6  -2 118.070 34.1237   1
   7   6   2 2511.46 146.853   1
  -7  -6  -2 2233.60 143.909   1
   8  -6   2 114.747 33.4833   1
  -8   6  -2 116.670 36.5584   1
  -9   6  -2 6918.82 338.227   1
   9  -6   2 6299.07 330.491   1
   9   6   2 6705.68 332.037   1
  -9  -6  -2 6395.47 330.992   1
 -10   6  -2 3263.59 200.467   1
 -10  -6  -2 3707.28 202.805   1
  10  -6   2 3500.07 201.057   1
  10   6   2 3634.94 201.821   1
  11  -6   2 1975.02 141.322   1
 -11  -6  -2 2106.26 140.819   1
 -11   6  -2 2117.95 144.026   1
  11   6   2 2452.39 144.548   1
 -12   6  -2 350.298 55.1008   1
  12   6   2 332.825 52.7582   1
  12  -6   2 346.928 50.9339   1
 -12  -6  -2 350.032 53.6178   1
  13   6   2 430.621 56.5184   1
  13  -6   2 431.539 56.8477   1
 -13   6  -2 386.905 56.6152   1
 -14  -6  -2 701.807 77.2348   1
 -14   6  -2 956.484 84.2968   1
  14   6   2 804.470 79.3328   1
  14  -6   2 837.592 83.3723   1
  15  -6   2 45.4284 39.5277   1
 -15   6  -2 83.9013 42.7506   1
  15   6   2 112.948 42.2076   1
 -15  -6  -2 68.9129 37.8816   1
 -16  -6  -2 1054.87 103.195   1
 -16   6  -2 1372.20 109.763   1
  16  -6   2 1483.81 112.633   1
  16   6   2 1399.02 110.894   1
 -17  -6  -2 1413.55 110.266   1
 -17   6  -2 1265.34 108.704   1
  17  -6   2 1283.40 109.779   1
  17   6   2 1163.71 104.342   1
 -18  -6  -2 939.866 92.0715   1
 -18   6  -2 884.322 90.7145   1
  18   6   2 1145.94 96.6609   1
  18  -6   2 881.679 89.2023   1
  19  -6   2-8.01341 34.7291   1
 -19  -6  -2 32.3669 39.9138   1
  19   6   2 87.5294 42.9903   1
 -19   6  -2 64.8250 39.9699   1
  20  -6   2 443.032 62.3124   1
 -20  -6  -2 453.726 62.2021   1
  20   6   2 396.889 61.0589   1
 -20   6  -2 472.617 66.4530   1
  21  -6   2 294.312 51.5433   1
  21   6   2 182.135 57.0656   1
 -22  -6  -2 192.397 49.8175   1
  22   6   2 178.738 51.6899   1
 -22   6  -2 225.209 52.6030   1
 -23  -6  -2 7.88636 35.3726   1
  23   6   2-7.66025 31.2565   1
  24  -6   2-7.34931 39.1966   1
 -24  -6  -2-7.72973 38.6301   1
 -24   6  -2 15.2885 43.1837   1
  24   6   2 37.6226 42.9670   1
  25  -7  -2 21.9814 41.8499   1
 -25   7   2 23.6305 43.0320   1
  24  -7  -2-7.68930 35.0783   1
 -24   7   2 7.94857 34.4003   1
  23  -7  -2-31.8966 43.0427   1
 -23   7   2 32.2896 41.4463   1
 -22   7   2 456.411 64.7886   1
  22  -7  -2 503.763 68.7314   1
  22   7  -2 549.271 71.2832   1
 -22  -7   2 388.821 62.2771   1
  21   7  -2-16.2635 36.4736   1
 -21  -7   2 24.1056 37.2625   1
 -20   7   2 249.100 51.9100   1
  20  -7  -2 213.928 54.9047   1
 -20  -7   2 206.203 50.4001   1
  20   7  -2 240.776 52.7048   1
 -19  -7   2 701.506 77.6300   1
 -19   7   2 869.305 85.2313   1
  19   7  -2 780.674 81.3380   1
  18   7  -2 1304.16 106.847   1
 -18  -7   2 1189.70 103.407   1
 -17  -7   2 22.3438 34.0332   1
  17   7  -2 67.3553 35.8609   1
 -17   7   2 48.2649 36.1330   1
  17  -7  -2 45.2641 39.2882   1
 -16  -7   2 188.775 46.3115   1
  16   7  -2 259.149 50.4115   1
  16  -7  -2 224.339 47.6364   1
 -16   7   2 236.504 50.1120   1
 -15   7   2 3463.61 222.621   1
 -15  -7   2 4153.08 223.937   1
  15   7  -2 3723.14 218.738   1
  15  -7  -2 4285.78 228.143   1
  14   7  -2 1358.68 99.7358   1
 -14  -7   2 970.370 92.4084   1
 -13   7   2 262.299 51.5844   1
  13   7  -2 278.299 48.2525   1
 -13  -7   2 199.585 43.5972   1
  13  -7  -2 279.038 49.6541   1
 -12   7   2 3986.82 218.759   1
  12   7  -2 3637.61 210.933   1
  12  -7  -2 3596.32 211.300   1
 -12  -7   2 4125.76 217.688   1
  11  -7  -2 529.096 61.8447   1
 -11   7   2 555.590 64.8844   1
 -10   7   2 6030.15 304.569   1
  10   7  -2 5795.79 295.235   1
 -10  -7   2 5597.12 296.261   1
  10  -7  -2 5844.85 302.860   1
  -9   7   2 12367.2 582.533   1
   9   7  -2 11675.5 571.397   1
  -9  -7   2 12596.9 575.932   1
   9  -7  -2 12423.4 583.330   1
  -8   7   2 2656.87 161.897   1
   8   7  -2 2860.16 156.238   1
  -8  -7   2 2636.53 155.704   1
   8  -7  -2 2519.04 159.980   1
  -7   7   2 960.967 83.0285   1
   7  -7  -2 1007.12 85.1836   1
   7   7  -2 1168.61 82.3178   1
  -6  -7   2 968.455 79.1165   1
  -6   7   2 1111.35 85.8191   1
   6  -7  -2 1271.59 89.7563   1
   6   7  -2 1022.55 80.9615   1
  -5  -7   2 4903.72 231.699   1
  -5   7   2 3993.17 227.673   1
   5  -7  -2 4466.09 232.939   1
   5   7  -2 4307.92 224.606   1
  -4  -7   2 41.1029 24.6668   1
  -4   7   2 36.1366 25.8128   1
   4  -7  -2 10.4492 25.7587   1
   4   7  -2-4.58619 22.9352   1
  -3  -7   2 1211.73 81.1519   1
  -3   7   2 1136.01 83.0253   1
   3  -7  -2 1096.26 82.0936   1
   3   7  -2 976.553 75.7851   1
   2  -7  -2 5097.94 264.838   1
  -2  -7   2 4919.69 262.902   1
  -2   7   2 5309.93 265.502   1
   2   7  -2 5466.84 262.163   1
   1  -7  -2 3102.70 171.234   1
   1   7  -2 3153.52 167.429   1
  -1  -7   2 3002.62 166.480   1
  -1   7   2 3016.38 169.374   1
   0  -7  -2 18359.3 865.880   1
   0   7  -2 19965.8 865.700   1
   0  -7   2 18721.0 864.251   1
   0   7   2 19432.6 867.053   1
  -1  -7  -2 14351.1 629.978   1
  -1   7  -2 13566.0 622.800   1
   1  -7   2 13598.3 624.613   1
   1   7   2 12679.0 622.049   1
  -2  -7  -2 5.25277 27.6796   1
  -2   7  -2 35.0450 25.3746   1
   2  -7   2 5.05961 23.8499   1
   2   7   2 20.1016 25.4707   1
  -3  -7  -2 4510.10 234.767   1
   3   7   2 4448.99 233.091   1
   3  -7   2 4517.81 234.185   1
  -3   7  -2 4316.34 233.210   1
  -4  -7  -2 2467.78 147.155   1
  -4   7  -2 2466.29 146.566   1
   4  -7   2 2397.09 146.653   1
   4   7   2 2453.26 145.419   1
  -5   7  -2 917.134 76.2126   1
   5  -7   2 730.801 72.0887   1
   5   7   2 758.845 69.3171   1
  -5  -7  -2 805.631 71.1071   1
   6   7   2 1324.69 96.8951   1
  -6  -7  -2 1281.46 95.4708   1
  -7   7  -2 1499.76 107.889   1
   7  -7   2 1508.67 107.664   1
   7   7   2 1454.38 103.932   1
  -7  -7  -2 1494.04 107.243   1
  -8   7  -2 1107.02 88.2718   1
   8  -7   2 857.633 78.1153   1
   8   7   2 952.656 81.1464   1
  -8  -7  -2 1007.27 84.9832   1
  -9   7  -2 6390.35 318.616   1
   9  -7   2 5625.72 306.819   1
   9   7   2 6258.48 312.836   1
  -9  -7  -2 5965.53 312.977   1
 -10   7  -2 10288.6 495.990   1
  10  -7   2 9764.55 489.116   1
  10   7   2 9837.59 489.372   1
 -10  -7  -2 10778.4 496.814   1
 -11   7  -2 5219.22 286.348   1
 -11  -7  -2 5454.68 284.220   1
  11  -7   2 5450.03 285.836   1
  11   7   2 5080.50 280.291   1
  12   7   2-6.98136 32.3766   1
  13  -7   2 1787.59 128.162   1
 -13   7  -2 1784.98 129.963   1
 -14   7  -2 15.5336 35.6874   1
 -14  -7  -2 170.825 44.3825   1
  14   7   2 135.263 42.2017   1
  14  -7   2 74.7777 39.1280   1
 -15  -7  -2 1272.18 107.931   1
  15   7   2 1399.19 111.862   1
 -15   7  -2 1473.69 111.916   1
  15  -7   2 1341.74 109.804   1
  16   7   2 132.423 47.7601   1
 -16  -7  -2 15.4746 31.6971   1
 -17   7  -2 64.8179 44.3905   1
  17  -7   2 95.1071 43.4288   1
 -18   7  -2 41.3952 37.7775   1
 -18  -7  -2 31.6512 39.5518   1
  18   7   2 15.9298 40.3609   1
  18  -7   2-8.03254 32.0958   1
 -19   7  -2 73.7594 39.9157   1
 -19  -7  -2 39.7449 36.9851   1
  19   7   2 64.0497 44.3352   1
  19  -7   2 96.3881 42.9432   1
 -20   7  -2 274.925 55.0445   1
  20   7   2 280.337 55.3640   1
 -20  -7  -2 349.882 57.3304   1
  20  -7   2 303.313 58.2989   1
  21   7   2 7.97425 43.0463   1
 -21  -7  -2 15.7683 41.0122   1
 -22   7  -2 7.92893 39.0766   1
  22  -7   2 51.6147 44.7160   1
 -22  -7  -2-7.80902 37.9323   1
 -23   7  -2 31.3002 44.6957   1
  23  -7   2-7.10044 40.9885   1
  23   7   2 78.0180 42.6258   1
 -23  -7  -2 7.70678 36.3286   1
 -25   8   2 38.5841 43.1611   1
  25  -8  -2 51.5601 44.2836   1
 -24   8   2 7.86113 32.1073   1
  24  -8  -2 62.1169 42.9214   1
 -23   8   2 40.2707 43.4862   1
  23  -8  -2 7.89314 44.5995   1
 -22   8   2 32.9090 33.6138   1
  22  -8  -2 31.8366 35.1201   1
  22   8  -2 57.0330 36.5843   1
 -21   8   2 32.0588 34.0382   1
  21  -8  -2-7.90257 35.4454   1
  21   8  -2-8.09934 37.5598   1
 -21  -8   2-16.7266 38.1531   1
 -20   8   2 94.4920 44.2976   1
 -20  -8   2 74.5035 44.4494   1
  20  -8  -2 161.364 45.5483   1
  20   8  -2 136.288 44.0892   1
 -19  -8   2 154.984 42.4697   1
 -19   8   2 223.079 51.0256   1
  19  -8  -2 163.831 49.1332   1
  19   8  -2 102.697 44.2098   1
 -18  -8   2 957.256 90.9328   1
  18  -8  -2 1055.94 93.2045   1
  18   8  -2 927.385 89.6669   1
 -17   8   2 219.493 48.5529   1
  17   8  -2 183.565 46.6412   1
  17  -8  -2 153.104 43.9906   1
 -17  -8   2 197.554 51.1949   1
  16  -8  -2 313.361 52.9664   1
 -16   8   2 365.797 61.3617   1
 -15   8   2 4645.84 260.862   1
  15   8  -2 5208.16 262.014   1
 -15  -8   2 4444.34 256.159   1
  15  -8  -2 4336.81 253.528   1
 -14   8   2 1772.66 131.872   1
  14   8  -2 2165.24 135.166   1
 -14  -8   2 1779.89 132.470   1
  14  -8  -2 1679.07 128.398   1
  13   8  -2 755.322 73.4051   1
 -13  -8   2 753.611 76.6137   1
 -12   8   2 1594.16 116.589   1
  12   8  -2 1344.94 107.355   1
 -12  -8   2 1663.91 116.636   1
  12  -8  -2 1652.38 117.874   1
 -11   8   2 1512.45 113.198   1
  11   8  -2 1376.01 104.039   1
 -11  -8   2 1419.20 107.113   1
  11  -8  -2 1443.23 109.446   1
 -10   8   2 7022.45 344.906   1
  10   8  -2 6673.63 333.049   1
 -10  -8   2 6514.91 335.400   1
  10  -8  -2 6325.06 337.973   1
  -9   8   2 5965.25 300.271   1
   9  -8  -2 5955.15 301.670   1
   9   8  -2 5303.57 289.033   1
  -8   8   2 5686.99 308.800   1
   8  -8  -2 6115.67 313.665   1
   8   8  -2 6397.10 308.020   1
  -8  -8   2 5970.86 305.621   1
  -7  -8   2 1200.70 91.0251   1
   7  -8  -2 1348.01 99.9147   1
  -7   8   2 1171.65 94.9628   1
  -6  -8   2 3168.43 175.862   1
  -6   8   2 2993.67 178.666   1
   6  -8  -2 3160.46 181.821   1
   6   8  -2 3034.76 172.089   1
  -5  -8   2 21324.8 968.226   1
   5   8  -2 21401.8 966.288   1
  -4  -8   2 2596.75 156.178   1
  -4   8   2 2860.16 162.187   1
   4  -8  -2 2934.86 163.390   1
   4   8  -2 2573.75 154.183   1
  -3  -8   2 1038.29 78.8830   1
  -3   8   2 942.783 78.1985   1
   3  -8  -2 1007.80 80.7496   1
   3   8  -2 924.936 75.8061   1
  -2  -8   2 1148.68 83.8446   1
   2  -8  -2 1102.17 85.8294   1
   2   8  -2 1154.73 83.4427   1
  -2   8   2 922.320 83.1521   1
   1  -8  -2 579.297 59.5588   1
   1   8  -2 692.425 61.0855   1
  -1  -8   2 646.139 59.2771   1
  -1   8   2 597.859 59.8908   1
   0  -8  -2 7602.72 385.080   1
   0   8  -2 8067.95 382.754   1
   0  -8   2 7645.34 381.826   1
   0   8   2 8346.49 387.237   1
  -1  -8  -2 36499.5 1643.31   1
  -1   8  -2 38614.9 1641.06   1
   1  -8   2 39001.8 1642.65   1
   1   8   2 33710.3 1637.78   1
  -2  -8  -2 12645.7 586.910   1
  -2   8  -2 13106.2 583.834   1
   2  -8   2 12524.9 582.775   1
   2   8   2 11545.5 578.425   1
  -3  -8  -2 3919.37 225.313   1
   3   8   2 4463.67 228.000   1
   3  -8   2 4234.80 228.619   1
  -3   8  -2 4327.51 227.634   1
  -5  -8  -2 12070.3 572.143   1
   5   8   2 12156.0 567.986   1
  -5   8  -2 11249.3 569.424   1
   5  -8   2 12653.6 574.012   1
  -6  -8  -2 1366.79 109.034   1
   6   8   2 1612.36 109.804   1
  -6   8  -2 1533.82 111.358   1
   6  -8   2 1330.54 103.857   1
  -7  -8  -2 8539.30 454.071   1
   7   8   2 9596.81 457.233   1
  -7   8  -2 9215.44 461.039   1
   7  -8   2 10277.4 461.798   1
  -8  -8  -2 4645.84 241.601   1
   8   8   2 4463.70 238.151   1
  -8   8  -2 3819.58 234.727   1
   8  -8   2 4432.82 237.817   1
  -9  -8  -2 3312.37 206.595   1
   9   8   2 4072.58 213.857   1
  -9   8  -2 3429.86 208.446   1
   9  -8   2 3782.98 209.835   1
 -10  -8  -2 4014.08 224.032   1
  10   8   2 3850.56 219.896   1
  10  -8   2 3881.81 219.412   1
 -10   8  -2 3824.14 223.716   1
  11   8   2 2814.53 173.101   1
  12  -8   2 1304.25 103.897   1
 -12   8  -2 1235.74 103.471   1
 -13   8  -2 1866.00 133.013   1
 -13  -8  -2 1559.22 122.970   1
  13  -8   2 1636.29 126.009   1
  13   8   2 2032.80 133.241   1
 -14  -8  -2 234.299 48.3249   1
  14   8   2 204.114 48.0920   1
 -14   8  -2 210.272 48.5935   1
  14  -8   2 240.933 51.0834   1
  15   8   2 1683.30 123.871   1
 -15  -8  -2 1542.23 121.310   1
 -16   8  -2 679.896 74.8734   1
  16  -8   2 577.694 74.2370   1
  16   8   2 677.891 74.7675   1
 -16  -8  -2 479.050 70.5763   1
 -17   8  -2 347.076 55.2010   1
  17  -8   2 357.644 54.8668   1
  17   8   2 517.946 62.7127   1
 -17  -8  -2 352.976 55.6528   1
  18   8   2 70.0376 43.4904   1
 -18  -8  -2-24.2278 39.8057   1
 -19   8  -2 74.1596 36.9737   1
  19  -8   2 7.99493 30.5334   1
  19   8   2-7.80053 42.1189   1
 -19  -8  -2 8.03852 38.4758   1
 -20   8  -2 64.7463 35.7693   1
  20  -8   2 63.4585 42.9002   1
  20   8   2 15.5719 37.9074   1
 -20  -8  -2 113.077 49.0481   1
 -21   8  -2 158.469 50.2860   1
  21  -8   2 155.921 49.4924   1
  21   8   2 201.092 47.8234   1
 -21  -8  -2 120.324 38.4009   1
  22   8   2-23.0894 35.6942   1
 -22  -8  -2 7.97432 39.2959   1
 -23   8  -2-38.2901 43.2629   1
  23  -8   2 7.11280 37.9369   1
 -24   9   2-31.1413 39.4480   1
  24  -9  -2 60.9987 42.6065   1
 -23   9   2-8.02001 33.4065   1
  23  -9  -2-23.3530 30.4186   1
 -22   9   2 7.98664 38.2131   1
  22  -9  -2-7.81847 35.0681   1
 -21   9   2 587.453 67.5667   1
  21  -9  -2 391.658 64.1667   1
  21   9  -2 381.977 67.1424   1
 -20   9   2 165.902 47.8541   1
 -20  -9   2 292.760 57.6390   1
  20  -9  -2 218.773 52.8424   1
  20   9  -2 179.574 47.4787   1
  19  -9  -2 100.720 45.0029   1
 -19   9   2 138.579 48.2841   1
 -18   9   2 8.23664 32.9046   1
  18  -9  -2 30.9207 34.6758   1
  18   9  -2-7.93179 38.5247   1
 -18  -9   2 8.34916 39.3409   1
 -17   9   2 593.692 73.8415   1
  17  -9  -2 602.123 71.0384   1
  17   9  -2 567.725 69.5021   1
 -17  -9   2 565.334 70.7971   1
 -16   9   2 288.792 56.6595   1
  16  -9  -2 470.899 62.4915   1
  16   9  -2 411.252 60.0655   1
 -16  -9   2 465.938 65.1787   1
  15  -9  -2 3392.50 200.744   1
 -15   9   2 3313.66 203.805   1
 -14   9   2 3358.78 208.427   1
  14  -9  -2 3165.39 199.243   1
  14   9  -2 3765.86 208.684   1
 -14  -9   2 3657.40 207.950   1
 -13   9   2 1411.65 114.379   1
  13  -9  -2 1589.20 115.718   1
  13   9  -2 1501.14 111.681   1
 -13  -9   2 1383.04 113.300   1
 -12   9   2 1594.72 117.015   1
  12  -9  -2 1455.21 114.029   1
  12   9  -2 1402.60 109.013   1
 -12  -9   2 1609.28 116.686   1
 -11   9   2 4025.35 220.047   1
  11  -9  -2 3966.55 217.587   1
  11   9  -2 3558.94 212.919   1
 -11  -9   2 3361.19 208.587   1
 -10   9   2 128.673 38.8234   1
 -10  -9   2 152.663 38.3827   1
  10  -9  -2 198.312 42.8151   1
  10   9  -2 84.4084 33.0094   1
  -9  -9   2 1202.77 95.4553   1
  -9   9   2 1164.60 97.2305   1
   9  -9  -2 1272.57 103.285   1
   9   9  -2 1144.82 91.7065   1
   8  -9  -2 381.864 58.3595   1
  -8   9   2 566.391 66.0841   1
   8   9  -2 353.512 49.2067   1
  -8  -9   2 428.419 56.0176   1
  -7   9   2 13766.4 661.016   1
   7  -9  -2 14446.1 665.747   1
  -6   9   2 7577.37 370.248   1
   6  -9  -2 7150.79 368.420   1
  -6  -9   2 7323.45 365.957   1
   5   9  -2 23836.9 1023.16   1
  -5   9   2 20903.9 1022.16   1
   5  -9  -2 22791.3 1027.21   1
  -5  -9   2 22546.4 1020.47   1
   4   9  -2 6516.58 284.771   1
   4  -9  -2 5558.14 284.763   1
   3   9  -2 403.345 49.6588   1
  -3   9   2 386.835 53.8445   1
   3  -9  -2 356.218 52.4343   1
  -3  -9   2 354.561 48.2493   1
   2   9  -2 11.1682 27.9475   1
  -2   9   2 78.0778 33.5916   1
   2  -9  -2 66.6353 31.1399   1
  -2  -9   2-5.60293 24.7408   1
   1   9  -2 8353.58 370.978   1
  -1   9   2 7009.79 367.013   1
   1  -9  -2 7221.18 369.138   1
  -1  -9   2 7168.94 364.035   1
   0   9   2 24449.4 1080.36   1
   0   9  -2 24561.7 1078.15   1
   0  -9   2 23193.5 1075.29   1
   0  -9  -2 23125.3 1079.65   1
   1   9   2 12391.6 562.858   1
  -1  -9  -2 11356.3 561.026   1
   2   9   2 1057.17 84.7284   1
  -2  -9  -2 755.608 79.5114   1
   3   9   2 487.455 58.5277   1
  -3   9  -2 486.476 59.1489   1
  -3  -9  -2 571.474 65.1296   1
   3  -9   2 604.705 64.8460   1
  -4  -9  -2 9943.81 479.163   1
  -4   9  -2 9590.24 478.304   1
   4  -9   2 9947.55 479.291   1
   4   9   2 9909.27 475.999   1
  -5  -9  -2 217.589 44.7448   1
   5   9   2 339.929 49.7215   1
   5  -9   2 312.545 50.5537   1
  -5   9  -2 199.825 46.8437   1
  -6  -9  -2 26467.6 1276.36   1
   6   9   2 27709.8 1277.67   1
  -6   9  -2 29316.3 1283.74   1
   6  -9   2 30040.8 1283.61   1
  -7  -9  -2 511.952 61.3508   1
   7   9   2 551.590 64.1579   1
  -7   9  -2 457.344 63.7409   1
   7  -9   2 413.100 62.5500   1
  -8  -9  -2 763.122 76.8457   1
   8   9   2 846.501 80.1628   1
  -8   9  -2 970.162 87.2290   1
   8  -9   2 805.068 79.1545   1
  -9  -9  -2 3262.97 209.850   1
   9   9   2 3900.12 215.915   1
   9  -9   2 3858.07 214.511   1
  -9   9  -2 3949.97 218.619   1
  10   9   2 2268.30 146.451   1
 -10   9  -2 2631.38 157.886   1
 -11   9  -2 30.6523 40.9003   1
  11  -9   2 43.3919 36.1773   1
  12   9   2 410.734 59.5478   1
 -12   9  -2 315.183 55.3306   1
  12  -9   2 245.978 46.3239   1
 -13  -9  -2 24.0112 35.9121   1
  13   9   2 7.61208 30.4213   1
 -13   9  -2 55.7306 43.9965   1
  13  -9   2 15.3441 35.0130   1
  14   9   2 2442.49 159.181   1
 -14  -9  -2 2347.52 160.267   1
 -15   9  -2 1232.55 103.935   1
  15  -9   2 1063.52 98.6298   1
  15   9   2 1144.79 104.351   1
 -15  -9  -2 1258.72 107.691   1
 -16   9  -2 964.478 93.2929   1
  16  -9   2 979.857 95.4356   1
  16   9   2 1162.76 101.383   1
 -16  -9  -2 929.061 93.6258   1
 -17   9  -2-31.0549 30.3300   1
  17  -9   2-7.89002 29.3890   1
  17   9   2 56.3156 42.9056   1
 -17  -9  -2 16.6564 41.6193   1
 -18   9  -2 15.7381 37.6531   1
  18  -9   2 7.80361 35.0041   1
  18   9   2 8.07385 40.3504   1
 -18  -9  -2 8.35940 39.9990   1
 -19   9  -2 89.4459 40.3173   1
  19  -9   2 94.9444 40.8693   1
  19   9   2 104.722 51.2934   1
 -19  -9  -2 142.005 50.8482   1
 -20   9  -2 443.657 65.3984   1
  20  -9   2 323.484 60.5895   1
  20   9   2 305.353 60.8993   1
 -20  -9  -2 424.127 65.1281   1
 -21   9  -2 55.1340 36.5673   1
  21  -9   2 7.71389 33.4306   1
  21   9   2 111.474 47.8553   1
 -21  -9  -2 8.24025 40.0578   1
 -22   9  -2 45.7026 39.6206   1
  22  -9   2-15.0686 40.1822   1
  22   9   2-15.7068 34.6129   1
 -22  -9  -2 16.2533 36.4511   1
  23 -10  -2 15.2268 38.5891   1
 -23  10   2 39.3987 39.3952   1
  22 -10  -2 75.9872 33.5664   1
 -22  10   2 22.9783 31.3354   1
 -20  10   2 103.795 37.4882   1
  20  10  -2 205.503 54.6585   1
 -20 -10   2 119.915 44.3675   1
  19 -10  -2 92.4830 36.0638   1
  19  10  -2 114.176 42.6932   1
 -19 -10   2 152.927 50.2686   1
  18 -10  -2 361.166 56.7233   1
 -18  10   2 328.492 56.7303   1
 -17  10   2 456.289 67.4433   1
  17 -10  -2 290.380 58.1766   1
  17  10  -2 419.539 62.2357   1
 -17 -10   2 352.814 57.8595   1
 -16  10   2 3447.74 206.566   1
  16 -10  -2 3466.27 203.849   1
  16  10  -2 3667.25 208.343   1
 -16 -10   2 3074.37 201.321   1
  15  10  -2 265.859 51.5744   1
 -15 -10   2 189.703 50.6824   1
 -14  10   2 1313.35 108.802   1
 -14 -10   2 1243.90 107.098   1
  14  10  -2 1317.30 105.860   1
  14 -10  -2 1103.56 97.5732   1
 -13  10   2 792.562 84.9573   1
  13 -10  -2 1030.06 91.2836   1
  13  10  -2 944.493 86.3939   1
 -13 -10   2 1001.93 91.6605   1
 -12  10   2 12912.0 621.518   1
  12 -10  -2 11862.6 616.712   1
 -12 -10   2 12288.3 615.456   1
 -11 -10   2 1047.69 94.8182   1
 -11  10   2 1144.35 101.377   1
  11 -10  -2 1250.89 102.306   1
  10  10  -2 10316.5 502.002   1
 -10 -10   2 10407.5 504.936   1
   9  10  -2 85.6098 35.3968   1
  -9  10   2 81.4848 42.5280   1
   9 -10  -2 88.7442 42.0086   1
  -9 -10   2 150.990 40.6608   1
   8  10  -2 548.342 61.5927   1
  -8  10   2 541.274 64.7393   1
   8 -10  -2 530.436 65.1242   1
  -8 -10   2 530.347 63.4841   1
   7  10  -2-6.30135 29.7020   1
  -7  10   2 7.07181 35.8386   1
   7 -10  -2 58.2329 39.7656   1
  -7 -10   2 33.2592 34.1638   1
   6  10  -2 10360.4 463.999   1
   6 -10  -2 9979.04 469.140   1
  -6 -10   2 9761.05 462.290   1
   5  10  -2 5397.73 273.459   1
  -5  10   2 5171.14 275.867   1
   5 -10  -2 5288.06 278.642   1
  -5 -10   2 4991.13 272.097   1
   4  10  -2 9624.54 460.641   1
  -4  10   2 9333.27 464.522   1
   4 -10  -2 9835.38 466.982   1
  -4 -10   2 9382.46 461.384   1
  -3  10   2 16021.8 699.208   1
   3  10  -2 15054.4 691.199   1
  -3 -10   2 13972.9 690.354   1
   3 -10  -2 14525.4 694.540   1
  -2  10   2 24709.0 1112.78   1
   2  10  -2 23902.0 1107.45   1
   2 -10  -2 24922.7 1112.27   1
  -2 -10   2 24388.8 1108.83   1
  -1  10   2 573.261 67.3012   1
   1  10  -2 695.165 66.1100   1
  -1 -10   2 731.299 68.9624   1
   1 -10  -2 537.787 67.6642   1
   0  10   2-12.7567 33.6007   1
   0  10  -2 6.16476 29.9414   1
   0 -10   2 37.2587 29.7133   1
   0 -10  -2-6.60322 33.0004   1
   1  10   2 4041.28 229.233   1
  -1  10  -2 3967.98 227.480   1
   1 -10   2 4458.93 234.324   1
  -1 -10  -2 4459.02 235.162   1
   2  10   2 11564.7 576.445   1
  -2  10  -2 13272.3 582.411   1
   2 -10   2 12666.6 581.763   1
  -2 -10  -2 11429.4 578.058   1
   3  10   2 3987.73 229.170   1
  -3  10  -2 3980.53 228.106   1
  -3 -10  -2 4169.32 230.892   1
   3 -10   2 4466.74 235.078   1
  -4 -10  -2 14224.4 637.997   1
  -4  10  -2 13505.7 634.526   1
   4  10   2 12323.3 626.125   1
   4 -10   2 13666.5 636.743   1
  -5 -10  -2 16753.0 794.912   1
  -5  10  -2 16849.4 794.300   1
   5 -10   2 17801.0 797.535   1
   5  10   2 16957.2 793.603   1
   6 -10   2 380.891 57.0281   1
  -6 -10  -2 450.587 57.7201   1
   6  10   2 532.132 62.2358   1
  -6  10  -2 461.719 59.6110   1
  -7  10  -2 10056.6 496.850   1
   7 -10   2 10229.9 494.031   1
  -7 -10  -2 10014.3 491.687   1
   7  10   2 9905.22 489.693   1
   8  10   2 614.225 70.7965   1
  -8 -10  -2 642.810 72.6789   1
  -9 -10  -2 1176.42 106.294   1
   9  10   2 1626.80 116.270   1
   9 -10   2 1298.32 110.355   1
  -9  10  -2 1555.34 114.666   1
 -10 -10  -2 1414.91 116.306   1
 -10  10  -2 1664.48 120.520   1
  10 -10   2 1508.21 115.429   1
 -11 -10  -2 2675.99 172.150   1
  11  10   2 2931.99 174.361   1
 -11  10  -2 2795.16 177.623   1
  11 -10   2 2502.52 166.092   1
 -12 -10  -2 7.91722 35.5116   1
  12  10   2-15.1902 36.8867   1
 -12  10  -2-40.2072 40.1867   1
  12 -10   2 22.3826 33.4648   1
  13  10   2 3757.60 222.113   1
 -13 -10  -2 3834.52 225.673   1
 -14  10  -2 1515.50 121.441   1
  14 -10   2 1629.57 121.814   1
  14  10   2 1524.83 120.673   1
 -14 -10  -2 1655.07 125.111   1
 -15  10  -2 1212.97 110.096   1
 -15 -10  -2 1434.88 115.217   1
  15 -10   2 1484.14 113.103   1
  15  10   2 1449.11 113.318   1
 -16 -10  -2 33.6565 37.0904   1
  16  10   2 47.8425 40.9461   1
 -16  10  -2-16.4479 29.8659   1
  16 -10   2 23.2596 32.2962   1
 -17 -10  -2 481.831 68.4095   1
  17  10   2 505.015 67.8384   1
 -17  10  -2 357.521 61.5041   1
  17 -10   2 443.400 62.0599   1
  18 -10   2 7.70301 38.5577   1
 -18  10  -2 93.0349 46.6167   1
 -19  10  -2 77.4217 36.6386   1
  19 -10   2 69.4810 34.7962   1
  19  10   2 39.9790 41.7307   1
 -19 -10  -2 151.551 52.5891   1
  20 -10   2-7.71080 42.1219   1
 -20  10  -2 47.9064 44.1200   1
 -21  10  -2 93.0366 44.8624   1
  21 -10   2 84.4256 36.3144   1
  21  10   2 31.3611 42.4508   1
 -21 -10  -2 90.8163 47.7573   1
  23 -11  -2 58.9863 32.5336   1
 -23  11   2 7.47867 33.5803   1
  22 -11  -2-21.9263 35.5144   1
 -22  11   2-29.9545 32.4303   1
  21 -11  -2 348.051 57.4528   1
 -21  11   2 247.194 53.0349   1
 -19  11   2 572.996 71.6196   1
  19 -11  -2 570.578 70.3638   1
  19  11  -2 607.009 73.9935   1
 -19 -11   2 549.352 72.6069   1
 -18  11   2 203.986 47.3581   1
  18 -11  -2 149.112 46.9937   1
  18  11  -2 261.326 54.6511   1
 -18 -11   2 187.825 52.4595   1
  17 -11  -2 407.587 60.3711   1
 -17  11   2 358.242 60.2882   1
 -16 -11   2 935.298 91.7627   1
  16 -11  -2 831.853 87.5952   1
  16  11  -2 1182.72 100.162   1
 -16  11   2 1022.08 95.8581   1
 -15 -11   2 2533.60 167.567   1
 -15  11   2 2410.80 166.850   1
  15  11  -2 2480.34 165.779   1
  15 -11  -2 2661.86 164.326   1
 -14 -11   2 151.950 47.3122   1
  14  11  -2 218.959 50.6681   1
 -13 -11   2 2265.72 146.579   1
 -13  11   2 2007.54 143.696   1
  13 -11  -2 1944.39 141.614   1
 -12  11   2 1199.31 103.826   1
  12 -11  -2 1393.76 107.660   1
  11 -11  -2 14376.6 667.110   1
 -11 -11   2 13215.1 662.226   1
 -11  11   2 14606.0 671.804   1
  11  11  -2 13732.9 660.641   1
  10 -11  -2 2191.42 149.445   1
 -10 -11   2 2000.62 143.022   1
 -10  11   2 2303.38 152.658   1
  10  11  -2 2053.41 140.239   1
   9 -11  -2 2159.83 145.306   1
  -9  11   2 2076.56 143.190   1
   9  11  -2 1772.60 131.124   1
  -9 -11   2 2253.49 144.376   1
   8  11  -2 321.432 53.3391   1
  -8 -11   2 447.445 59.6665   1
   7  11  -2 3246.42 191.375   1
  -7  11   2 2989.39 191.886   1
   7 -11  -2 3404.21 199.880   1
  -7 -11   2 3505.70 196.424   1
   6  11  -2 246.455 49.0151   1
  -6  11   2 246.112 46.3597   1
   6 -11  -2 389.295 55.7291   1
  -6 -11   2 402.702 54.1883   1
   5  11  -2 2932.68 179.471   1
  -5  11   2 3365.22 187.874   1
   5 -11  -2 3109.44 191.815   1
  -5 -11   2 3006.47 182.782   1
   4  11  -2 6821.88 351.723   1
  -4  11   2 7122.72 357.084   1
   4 -11  -2 7460.63 359.296   1
  -4 -11   2 6545.29 352.174   1
  -3  11   2 15394.2 768.813   1
   3 -11  -2 16710.6 771.493   1
  -3 -11   2 17441.0 770.980   1
   2  11  -2 26484.6 1236.52   1
  -2  11   2 29699.7 1245.15   1
  -2 -11   2 26930.1 1236.20   1
   2 -11  -2 26627.0 1238.23   1
   1  11  -2 16857.2 802.768   1
  -1  11   2 18812.0 809.136   1
   1 -11  -2 16484.4 803.438   1
   0  11  -2 5201.07 284.264   1
   0  11   2 5509.20 287.468   1
   0 -11   2 5374.54 286.171   1
   0 -11  -2 5619.81 289.417   1
   1  11   2 829.322 81.6272   1
  -1  11  -2 886.353 81.9154   1
   1 -11   2 935.390 84.4344   1
  -1 -11  -2 982.606 87.7459   1
   2  11   2 3664.10 211.874   1
  -2  11  -2 3703.45 212.734   1
   2 -11   2 3830.03 215.778   1
  -2 -11  -2 3663.33 213.969   1
   3  11   2 410.242 57.3171   1
  -3  11  -2 410.473 59.7182   1
   3 -11   2 425.765 60.7950   1
  -3 -11  -2 360.094 55.3799   1
  -4  11  -2 11777.1 561.539   1
   4 -11   2 10295.6 558.440   1
   4  11   2 12503.8 566.671   1
  -4 -11  -2 12132.1 563.111   1
  -5  11  -2 8886.60 433.459   1
   5 -11   2 9112.78 436.800   1
   5  11   2 8118.27 426.492   1
  -5 -11  -2 8726.69 436.263   1
  -6  11  -2 9086.50 457.447   1
   6 -11   2 9025.52 456.894   1
   6  11   2 9584.10 456.085   1
  -6 -11  -2 9106.56 457.583   1
  -7  11  -2 1767.79 125.076   1
   7 -11   2 1562.28 118.660   1
   7  11   2 1510.86 114.900   1
  -7 -11  -2 1302.18 112.546   1
  -8  11  -2 4160.44 241.638   1
   8 -11   2 4199.36 240.740   1
   8  11   2 4479.56 242.705   1
  -8 -11  -2 4185.01 240.203   1
  -9 -11  -2 3239.58 193.717   1
  -9  11  -2 3019.30 189.340   1
   9 -11   2 3069.24 189.036   1
 -10 -11  -2 213.082 48.2967   1
  10 -11   2 250.952 46.1718   1
 -10  11  -2 179.753 42.1984   1
  10  11   2 216.108 46.8336   1
 -11 -11  -2 439.370 65.9805   1
  11 -11   2 405.136 58.8184   1
  11  11   2 575.872 70.9551   1
 -11  11  -2 480.975 69.6417   1
 -12 -11  -2 2737.75 175.257   1
  12  11   2 2593.63 170.948   1
 -13 -11  -2 815.869 84.9270   1
  13 -11   2 674.442 77.2319   1
  13  11   2 788.772 86.1650   1
 -13  11  -2 664.303 77.3701   1
  14  11   2 2235.81 151.293   1
 -14 -11  -2 2107.28 149.554   1
  14 -11   2 2102.34 148.105   1
 -14  11  -2 2250.70 152.501   1
 -15 -11  -2-16.5381 35.8005   1
  15 -11   2 15.7815 39.9890   1
 -15  11  -2 32.8237 39.8647   1
  15  11   2 63.2047 44.1533   1
 -16 -11  -2 415.450 63.8929   1
  16 -11   2 416.854 60.7331   1
  16  11   2 413.445 62.0555   1
 -16  11  -2 354.779 60.0362   1
 -17  11  -2 80.0305 39.7007   1
  17 -11   2 131.034 40.8609   1
  18  11   2 647.823 78.3798   1
 -18 -11  -2 638.066 77.8571   1
  19  11   2 71.9040 44.2541   1
 -19 -11  -2 57.6423 44.5624   1
  19 -11   2 59.8138 36.9786   1
 -19  11  -2 91.5364 36.0806   1
  20  11   2 371.637 61.9272   1
 -20 -11  -2 448.256 64.7279   1
  20 -11   2 505.743 68.0735   1
 -20  11  -2 447.404 64.8384   1
  21 -11   2-22.3007 27.6887   1
 -21  11  -2 23.0538 28.6238   1
  22 -12  -2 66.2354 43.8260   1
 -22  12   2 36.1917 37.7092   1
 -21  12   2 38.2862 32.5526   1
  21 -12  -2 29.6211 32.0822   1
 -20  12   2 698.377 78.0956   1
  20 -12  -2 822.066 79.0275   1
 -19  12   2 16.1062 29.2451   1
 -18 -12   2 282.383 57.3037   1
 -18  12   2 331.146 56.7686   1
  18 -12  -2 435.799 58.9143   1
  18  12  -2 326.471 64.9778   1
 -17 -12   2 331.434 62.2591   1
 -17  12   2 538.471 69.6291   1
  17 -12  -2 424.505 63.2913   1
  17  12  -2 483.407 69.3004   1
  15 -12  -2 156.235 40.5197   1
 -15  12   2 143.276 44.2067   1
 -15 -12   2 91.2012 38.8688   1
  15  12  -2 121.290 44.5295   1
  14 -12  -2 1138.88 98.5126   1
 -14 -12   2 1009.09 97.9414   1
 -14  12   2 1170.10 102.960   1
  14  12  -2 1216.08 101.874   1
  13 -12  -2 1235.61 104.005   1
 -13 -12   2 1168.89 102.880   1
 -13  12   2 1143.69 102.823   1
  13  12  -2 1275.89 104.770   1
 -12 -12   2 2808.18 182.697   1
  12  12  -2 3044.06 183.834   1
  11 -12  -2 507.607 69.2787   1
 -11 -12   2 442.268 64.8028   1
  11  12  -2 654.971 69.8522   1
 -11  12   2 490.364 71.9880   1
  10 -12  -2 1187.90 111.437   1
 -10  12   2 1532.76 117.861   1
  -9  12   2 540.005 69.9465   1
   9 -12  -2 518.253 69.5331   1
  -9 -12   2 639.167 72.6552   1
   8  12  -2 297.732 51.4165   1
  -8  12   2 201.836 48.8081   1
   8 -12  -2 210.706 50.3322   1
  -8 -12   2 132.817 43.1058   1
   7  12  -2 12844.5 633.183   1
  -7  12   2 14011.5 635.747   1
   7 -12  -2 13515.8 635.898   1
  -7 -12   2 12557.0 627.657   1
   6  12  -2 6183.82 338.776   1
  -6  12   2 6492.43 344.515   1
   6 -12  -2 7117.13 349.402   1
  -6 -12   2 6784.38 344.025   1
   5  12  -2 390.578 56.2737   1
  -5  12   2 469.085 61.3528   1
   5 -12  -2 289.680 55.1331   1
  -5 -12   2 454.735 58.9819   1
   4  12  -2 6972.17 351.940   1
  -4 -12   2 6772.31 351.890   1
  -3  12   2 11196.0 561.481   1
   3  12  -2 11604.8 562.191   1
  -3 -12   2 12114.0 564.663   1
   3 -12  -2 11995.5 566.666   1
  -2  12   2 11913.7 559.998   1
   2  12  -2 11487.3 556.801   1
   2 -12  -2 11112.4 556.976   1
  -2 -12   2 11857.0 559.051   1
  -1  12   2 12700.7 607.369   1
   1 -12  -2 12482.0 607.166   1
  -1 -12   2 12994.3 607.837   1
   0  12   2 8016.06 397.559   1
   0  12  -2 7334.33 392.753   1
   0 -12   2 8517.50 401.799   1
   0 -12  -2 7820.83 398.169   1
   1  12   2 987.967 89.2440   1
  -1  12  -2 952.300 87.0403   1
  -1 -12  -2 955.136 87.1720   1
   2  12   2 1666.27 121.628   1
  -2  12  -2 1727.65 124.477   1
   2 -12   2 1865.36 127.432   1
  -2 -12  -2 1586.00 121.517   1
   3  12   2 11640.8 592.984   1
   3 -12   2 12805.6 601.642   1
  -3 -12  -2 11738.4 595.181   1
   5 -12   2 453.707 58.7591   1
  -5  12  -2 392.334 56.3752   1
   6  12   2 102.495 37.0043   1
  -6  12  -2 78.3983 40.6326   1
  -7  12  -2 10097.9 486.073   1
   7 -12   2 9703.87 481.331   1
   7  12   2 9350.17 475.311   1
  -7 -12  -2 9662.32 482.224   1
  -8  12  -2 3486.69 217.659   1
   8 -12   2 3711.14 216.006   1
   8  12   2 3662.88 212.167   1
  -8 -12  -2 3512.87 213.544   1
  -9  12  -2 825.810 86.4244   1
   9 -12   2 842.124 87.2446   1
   9  12   2 932.517 88.2586   1
  -9 -12  -2 946.310 91.3109   1
 -10  12  -2 1203.59 105.172   1
 -10 -12  -2 1338.25 108.763   1
  10 -12   2 1266.48 105.086   1
  10  12   2 1372.08 107.966   1
 -11 -12  -2 24.3746 35.8107   1
 -11  12  -2-32.2970 40.3519   1
  11  12   2 31.6292 36.6712   1
  11 -12   2 7.45346 35.1197   1
 -12  12  -2 340.150 56.3118   1
  12 -12   2 257.833 48.9584   1
 -13 -12  -2 4520.15 264.928   1
  13 -12   2 4572.33 262.199   1
 -13  12  -2 4829.14 268.265   1
  13  12   2 5191.61 272.531   1
 -14 -12  -2 124.758 42.2070   1
  14 -12   2 31.4176 37.6582   1
 -14  12  -2 81.6209 36.6892   1
  14  12   2-8.10432 32.4625   1
 -15 -12  -2-25.0835 34.8254   1
  15 -12   2 47.1177 37.0050   1
  15  12   2 8.12487 41.7202   1
 -15  12  -2 24.5022 30.4285   1
 -16  12  -2 204.611 49.6486   1
  16 -12   2 238.911 46.8663   1
 -17 -12  -2 486.936 70.6260   1
  17  12   2 483.547 71.2851   1
 -18 -12  -2 242.046 57.1252   1
  18 -12   2 120.504 44.3006   1
  18  12   2 239.640 57.4898   1
 -18  12  -2 224.796 52.3593   1
  19  12   2 767.539 84.8933   1
 -19  12  -2 952.178 87.6486   1
 -19 -12  -2 900.506 89.5283   1
  19 -12   2 827.774 82.7243   1
  20 -12   2 14.5630 36.8933   1
 -20  12  -2 7.34025 36.1720   1
  21 -13  -2 7.19945 31.1810   1
 -21  13   2 45.4357 33.9863   1
  20 -13  -2 14.6853 30.5849   1
  19 -13  -2 463.425 65.4842   1
 -19  13   2 466.036 65.2426   1
  18 -13  -2-7.68284 35.0677   1
 -18  13   2 55.7441 36.9474   1
  17 -13  -2 510.758 63.3144   1
 -17  13   2 457.098 62.8712   1
  17  13  -2 608.614 74.8408   1
  16 -13  -2 395.491 59.1177   1
 -16  13   2 407.028 65.1016   1
 -16 -13   2 427.788 65.5465   1
  16  13  -2 334.392 58.5023   1
  15 -13  -2 754.491 77.1555   1
 -15 -13   2 583.041 74.4154   1
 -15  13   2 728.544 81.2364   1
  15  13  -2 681.228 77.4063   1
  14 -13  -2 101.982 39.3943   1
 -14 -13   2 42.1167 39.2540   1
 -14  13   2 72.3093 33.6827   1
  14  13  -2 151.366 46.1345   1
  13 -13  -2 47.9860 38.2699   1
 -13 -13   2 8.49843 34.6810   1
 -13  13   2-16.3932 39.2216   1
  13  13  -2 7.78213 35.5062   1
  12 -13  -2 1892.47 138.490   1
 -12 -13   2 1897.98 140.843   1
 -12  13   2 1912.20 142.497   1
  12  13  -2 2049.96 138.996   1
  11 -13  -2 808.797 87.7409   1
 -11 -13   2 838.779 89.4112   1
 -11  13   2 916.854 91.9942   1
  11  13  -2 1143.64 97.2765   1
 -10 -13   2 244.596 50.3924   1
  10  13  -2 173.022 45.2933   1
   9 -13  -2 5652.48 309.274   1
  -9 -13   2 5242.50 305.581   1
  -9  13   2 6137.15 313.753   1
   9  13  -2 6079.55 310.881   1
   8 -13  -2 1801.97 131.626   1
  -8  13   2 1631.08 127.127   1
   8  13  -2 1950.16 132.083   1
  -8 -13   2 1524.15 120.600   1
  -7  13   2 2569.35 162.800   1
   7 -13  -2 2466.31 162.461   1
  -7 -13   2 2175.45 153.938   1
  -6  13   2 3901.89 226.974   1
   6 -13  -2 3941.40 229.874   1
  -5  13   2 3642.39 215.503   1
   5 -13  -2 3805.53 219.556   1
   4  13  -2 2563.96 154.229   1
  -4  13   2 2068.66 145.538   1
   4 -13  -2 2122.52 148.369   1
  -4 -13   2 2220.07 148.886   1
   3  13  -2 4089.87 226.136   1
  -3  13   2 3875.45 224.451   1
  -3 -13   2 3929.38 223.555   1
   3 -13  -2 3739.69 223.752   1
   2  13  -2 17466.8 831.026   1
  -2  13   2 18427.1 834.930   1
   2 -13  -2 18076.5 835.998   1
  -2 -13   2 17570.3 832.219   1
  -1  13   2 3757.07 225.484   1
   1 -13  -2 4118.24 228.464   1
   0  13   2 52.2769 36.8268   1
   0 -13  -2 15.0864 30.8120   1
  -1  13  -2 4541.55 269.024   1
   1  13   2 5449.24 277.922   1
  -1 -13  -2 5450.33 279.079   1
   1 -13   2 4791.97 273.673   1
   2  13   2 5190.58 279.029   1
  -2  13  -2 5318.29 280.837   1
   2 -13   2 5335.93 282.285   1
  -2 -13  -2 4684.70 275.869   1
   3  13   2 4481.69 262.053   1
  -3  13  -2 4920.81 268.419   1
  -3 -13  -2 5184.80 272.955   1
   4 -13   2 9306.69 439.036   1
  -4 -13  -2 7846.00 428.269   1
  -4  13  -2 8214.06 431.181   1
   4  13   2 9244.61 435.833   1
   5 -13   2 706.438 77.2560   1
  -5 -13  -2 658.483 76.2580   1
  -5  13  -2 802.126 79.2904   1
   5  13   2 721.641 79.6858   1
   6 -13   2 1717.82 125.401   1
  -6  13  -2 1716.75 127.133   1
  -6 -13  -2 1501.54 121.340   1
   7  13   2 171.308 46.0904   1
  -7  13  -2 225.999 46.4027   1
   7 -13   2 171.241 45.7480   1
  -7 -13  -2 161.512 46.3071   1
  -8  13  -2 9121.87 421.923   1
   8 -13   2 8442.71 414.916   1
  -8 -13  -2 8242.36 416.403   1
   9  13   2 661.652 74.9415   1
  -9 -13  -2 689.777 77.9447   1
  10 -13   2 521.287 65.5755   1
 -10  13  -2 453.525 65.6966   1
 -11  13  -2 170.001 47.0126   1
  11 -13   2 208.652 47.1990   1
  11  13   2 205.742 49.1851   1
 -11 -13  -2 215.867 53.8037   1
 -12  13  -2 1284.89 109.010   1
  12 -13   2 1003.61 94.4040   1
 -12 -13  -2 1222.41 104.702   1
  12  13   2 1135.71 102.166   1
  13  13   2 178.535 45.4965   1
 -13 -13  -2 324.844 55.5824   1
 -14 -13  -2 158.309 47.7012   1
 -14  13  -2 163.484 49.2344   1
  14 -13   2 177.860 49.6600   1
  14  13   2 218.969 51.1384   1
 -15  13  -2 129.300 48.7511   1
  15  13   2 73.6588 41.1542   1
 -15 -13  -2 83.6863 43.7677   1
  15 -13   2 140.117 48.7323   1
 -16  13  -2 96.6285 36.9847   1
  16  13   2 114.450 45.8772   1
 -16 -13  -2 116.742 44.1354   1
  16 -13   2 84.6533 34.7837   1
 -17  13  -2 48.1032 43.4025   1
 -17 -13  -2 91.1516 46.4178   1
  17  13   2 24.3208 40.6494   1
  17 -13   2 134.306 45.3650   1
 -18 -13  -2 982.925 93.0059   1
 -18  13  -2 897.160 88.0126   1
  18  13   2 1018.58 91.9308   1
  18 -13   2 885.879 86.9850   1
 -19  13  -2 7.30083 34.9351   1
  19 -13   2 14.5834 35.9330   1
  19 -14  -2 59.4120 38.1630   1
 -19  14   2 7.72241 36.4193   1
  18 -14  -2 760.180 77.7879   1
 -18  14   2 774.058 81.0566   1
  17 -14  -2-7.42058 33.2842   1
 -17  14   2 23.9871 40.5094   1
  16  14  -2 275.688 54.9156   1
  15  14  -2 63.3891 37.4989   1
  15 -14  -2 67.8163 44.0732   1
 -15  14   2 80.3021 45.4993   1
 -15 -14   2 123.604 46.6411   1
  14  14  -2 7.97217 38.1684   1
  14 -14  -2 70.4076 36.8844   1
 -14 -14   2-35.0264 44.9800   1
 -14  14   2 40.1303 34.7626   1
  13  14  -2 637.883 77.0853   1
 -13 -14   2 462.476 69.1424   1
  12  14  -2-8.30050 38.5352   1
  12 -14  -2 24.4574 32.6150   1
 -12  14   2 50.4691 40.8914   1
 -12 -14   2 107.335 38.9434   1
  11  14  -2 1414.51 113.433   1
  11 -14  -2 1464.12 117.573   1
 -11  14   2 1388.98 118.411   1
 -11 -14   2 1282.41 110.874   1
  10  14  -2 3138.27 190.738   1
  10 -14  -2 3018.82 192.785   1
 -10  14   2 3009.85 192.547   1
 -10 -14   2 3093.12 190.792   1
  -9 -14   2-8.00516 35.2818   1
   9 -14  -2-8.12617 27.0741   1
   9  14  -2 23.2315 38.1584   1
  -9  14   2 16.1986 28.6214   1
   8  14  -2 2103.75 151.739   1
   8 -14  -2 2361.15 157.087   1
  -8 -14   2 2476.98 159.531   1
  -8  14   2 2409.59 159.041   1
   7  14  -2 2277.93 153.282   1
  -7 -14   2 2174.66 152.427   1
  -6 -14   2 150.477 46.2081   1
   6  14  -2 207.406 49.6164   1
  -6  14   2 144.120 43.7541   1
   6 -14  -2 136.965 47.9386   1
  -5 -14   2 362.704 55.5969   1
   5  14  -2 307.835 53.5674   1
  -5  14   2 257.897 50.7227   1
   5 -14  -2 247.980 51.4164   1
  -4  14   2 616.398 75.4065   1
   4  14  -2 731.405 79.0857   1
   4 -14  -2 688.951 76.1541   1
  -4 -14   2 918.365 85.8497   1
   3  14  -2 5487.12 290.599   1
  -3  14   2 4830.71 284.747   1
  -3 -14   2 5328.58 290.777   1
   3 -14  -2 5947.61 298.027   1
  -2  14   2 6904.88 335.873   1
   2  14  -2 5612.77 325.694   1
   2 -14  -2 6198.81 331.755   1
  -2 -14   2 6611.73 334.790   1
  -1  14   2 1765.65 127.069   1
   1  14  -2 1840.82 129.069   1
  -1 -14   2 1846.37 130.048   1
   1 -14  -2 1521.83 123.585   1
   0  14  -2 2726.98 180.476   1
   0  14   2 3105.15 187.033   1
   0 -14   2 3303.71 191.834   1
   0 -14  -2 2885.66 184.212   1
  -1 -14  -2 38.8176 38.8931   1
   1  14   2 61.9093 41.3615   1
  -1  14  -2 92.9195 41.3861   1
   1 -14   2 55.4974 33.7810   1
  -2 -14  -2 484.803 64.4346   1
  -2  14  -2 567.981 70.1305   1
   2  14   2 547.302 64.6807   1
   2 -14   2 502.073 65.6049   1
   3  14   2 6687.20 363.220   1
   3 -14   2 7535.87 373.819   1
   4  14   2 1749.37 135.027   1
  -4 -14  -2 1861.13 139.620   1
   4 -14   2 2080.66 142.363   1
  -4  14  -2 2125.73 144.675   1
  -5 -14  -2 326.190 56.1298   1
   5  14   2 192.457 49.2251   1
  -5  14  -2 255.177 55.0660   1
  -6 -14  -2 1852.75 137.293   1
  -6  14  -2 1957.68 142.662   1
   6  14   2 2060.92 142.912   1
   6 -14   2 2147.27 146.575   1
  -7 -14  -2 2076.04 141.293   1
  -7  14  -2 1719.11 136.559   1
   7  14   2 1829.14 135.712   1
   7 -14   2 2022.96 141.588   1
  -8  14  -2 161.936 49.9623   1
   8 -14   2 81.8114 41.2134   1
  -9 -14  -2 1723.89 127.863   1
  -9  14  -2 1778.33 130.280   1
   9  14   2 1713.30 124.458   1
 -10 -14  -2 51.9759 42.0972   1
 -10  14  -2 24.5121 39.1221   1
  10  14   2 76.7541 39.9509   1
  10 -14   2 7.97126 28.2071   1
 -11 -14  -2 256.688 57.6261   1
 -11  14  -2 348.063 59.4600   1
  11  14   2 211.523 51.8072   1
  11 -14   2 374.744 56.7131   1
 -12 -14  -2 756.733 83.3361   1
 -12  14  -2 844.920 86.8696   1
  12  14   2 715.906 78.7758   1
  12 -14   2 839.791 80.1765   1
 -13  14  -2 226.307 49.5377   1
  13 -14   2 230.601 52.1608   1
  14  14   2 383.627 60.7442   1
 -14  14  -2 365.586 56.6539   1
  14 -14   2 235.350 48.9152   1
  15  14   2 15.9653 43.6028   1
 -15  14  -2 7.96521 36.3420   1
  15 -14   2 23.0739 36.2431   1
 -15 -14  -2 8.36209 34.1255   1
  16 -14   2 15.1972 39.5324   1
 -16  14  -2 23.7060 42.6614   1
 -17 -14  -2 1014.69 93.3931   1
  17  14   2 813.365 90.6905   1
  17 -14   2 916.128 84.4963   1
 -17  14  -2 812.460 85.0501   1
 -18  14  -2-15.1074 38.2708   1
  18 -14   2 21.5377 31.6424   1
 -18  15   2-7.64454 29.1796   1
  18 -15  -2-7.31915 30.4822   1
 -16  15   2 16.3024 31.1476   1
  16 -15  -2 50.5032 32.9474   1
 -15  15   2 459.381 63.4810   1
  15 -15  -2 483.076 61.2482   1
  14  15  -2 25.3187 37.2615   1
  14 -15  -2 23.2308 36.5519   1
 -14  15   2 111.181 48.2050   1
  13  15  -2 33.0943 38.3695   1
 -13  15   2-8.18742 39.7647   1
  13 -15  -2 15.9246 40.3414   1
 -13 -15   2-8.40676 36.3853   1
  12  15  -2 293.171 54.4827   1
 -12  15   2 192.743 47.5629   1
  12 -15  -2 138.079 41.9914   1
 -12 -15   2 182.413 48.5715   1
 -11 -15   2-8.18922 38.5971   1
  11  15  -2 56.9465 46.4633   1
 -10  15   2 423.983 67.0184   1
  10 -15  -2 276.682 59.9104   1
   9  15  -2 1265.59 106.644   1
  -9  15   2 1365.18 110.222   1
   9 -15  -2 1103.49 103.266   1
  -9 -15   2 1122.86 102.568   1
  -8 -15   2 181.164 51.5143   1
  -8  15   2 276.958 53.6223   1
   8 -15  -2 213.877 47.1791   1
   8  15  -2 326.694 58.4537   1
  -7 -15   2 564.795 69.9801   1
  -7  15   2 501.382 69.5631   1
   7 -15  -2 486.817 70.4761   1
   7  15  -2 643.304 72.5020   1
   6  15  -2 795.763 82.0468   1
  -6  15   2 842.529 87.0095   1
   6 -15  -2 765.004 84.0485   1
  -6 -15   2 797.938 81.9622   1
  -5 -15   2 563.971 68.3370   1
   5  15  -2 678.930 75.5053   1
   5 -15  -2 520.599 69.4425   1
  -5  15   2 518.459 67.2855   1
  -4 -15   2 419.998 59.9021   1
   4 -15  -2 384.878 65.0276   1
   4  15  -2 475.258 64.4297   1
  -4  15   2 362.491 60.6722   1
  -3 -15   2 610.949 72.0740   1
   3  15  -2 452.082 66.6430   1
  -2 -15   2 596.247 73.6530   1
   2  15  -2 542.233 68.0362   1
  -1 -15   2 335.867 56.6805   1
   1  15  -2 314.857 53.4875   1
   0 -15  -2 981.672 90.0288   1
   0 -15   2 898.510 89.8276   1
   0  15   2 846.723 87.5505   1
   0  15  -2 847.727 85.4944   1
   1 -15   2 1206.84 104.559   1
   1  15   2 1283.53 105.516   1
  -1  15  -2 1195.56 104.293   1
   2 -15   2 245.339 52.8909   1
  -2  15  -2 421.488 63.8230   1
  -4  15  -2 678.072 76.6673   1
   4 -15   2 534.537 71.1014   1
   5  15   2 1194.24 104.410   1
   5 -15   2 1134.28 103.386   1
  -5 -15  -2 1099.69 100.525   1
   6  15   2 1486.19 116.823   1
  -6  15  -2 1336.44 116.499   1
   6 -15   2 1616.68 122.825   1
  -6 -15  -2 1538.65 117.829   1
   7  15   2 1724.52 129.430   1
  -7  15  -2 1674.50 128.396   1
  -7 -15  -2 1560.31 123.004   1
   8  15   2 8.04802 37.3218   1
  -8  15  -2 8.57315 39.1105   1
   8 -15   2-32.9037 43.8701   1
  -8 -15  -2 8.17255 40.8414   1
   9  15   2 16.2867 39.5612   1
  -9  15  -2 8.36992 41.8394   1
   9 -15   2 40.6151 40.0383   1
  -9 -15  -2 24.6904 41.1410   1
  10  15   2 391.564 67.1122   1
 -10  15  -2 441.602 68.0413   1
 -10 -15  -2 471.103 65.9013   1
  10 -15   2 342.344 61.1949   1
  11 -15   2 163.175 48.0491   1
 -11  15  -2 153.070 48.4071   1
  12  15   2 689.072 75.8387   1
 -12  15  -2 829.609 89.5257   1
 -12 -15  -2 722.631 83.1223   1
  12 -15   2 585.864 72.0307   1
  13  15   2 154.365 49.8006   1
  13 -15   2 173.323 49.4466   1
 -13 -15  -2 111.553 46.7683   1
  14  15   2 1236.79 104.151   1
 -14  15  -2 1167.17 102.357   1
  14 -15   2 1029.28 94.5282   1
 -14 -15  -2 1123.74 101.026   1
  15  15   2 328.040 64.3809   1
 -15  15  -2 281.309 56.3416   1
  15 -15   2 316.627 51.8665   1
 -15 -15  -2 248.646 59.1836   1
  16  15   2 132.779 44.0598   1
  16 -15   2 96.4359 45.3884   1
 -16  15  -2 200.608 52.9513   1
  17 -16  -2-28.3109 38.2046   1
 -17  16   2 22.6894 41.3079   1
  16 -16  -2 63.3830 40.3812   1
 -16  16   2 111.363 45.0852   1
  15 -16  -2 21.8389 34.3052   1
 -15  16   2 7.75566 42.3643   1
  14 -16  -2 319.596 56.5012   1
 -14  16   2 366.790 60.3500   1
  13 -16  -2 70.4500 45.2636   1
 -13  16   2 64.2021 43.9277   1
  12  16  -2 672.363 79.6791   1
 -12  16   2 878.686 91.1681   1
  12 -16  -2 746.944 82.4428   1
 -12 -16   2 800.817 85.5846   1
  11  16  -2 57.3432 38.6256   1
 -11  16   2 34.2334 40.3509   1
  11 -16  -2 24.4700 44.0532   1
 -11 -16   2 16.7500 36.2766   1
 -10 -16   2 513.071 69.9805   1
  10 -16  -2 648.600 72.6435   1
 -10  16   2 490.865 66.4665   1
  -9 -16   2 1044.64 99.2506   1
   9 -16  -2 1080.95 100.962   1
  -9  16   2 1213.74 104.029   1
   9  16  -2 1368.12 108.042   1
   8  16  -2 975.822 93.1985   1
  -8 -16   2 1092.00 98.0038   1
   7  16  -2 130.257 49.2903   1
  -7 -16   2 196.174 55.2364   1
  -7  16   2 228.418 46.0003   1
   7 -16  -2 254.944 48.8234   1
   6  16  -2 670.722 76.5355   1
   6 -16  -2 513.584 73.0157   1
  -6  16   2 587.743 73.5672   1
  -5 -16   2 1102.64 101.099   1
   5 -16  -2 1115.67 101.569   1
   5  16  -2 1304.72 106.120   1
  -5  16   2 925.608 94.6755   1
   4 -16  -2-8.21201 33.5155   1
  -4 -16   2-16.2522 42.2736   1
   4  16  -2 15.9675 39.9044   1
  -4  16   2 56.1419 33.4080   1
   3 -16  -2 106.906 46.4913   1
  -3 -16   2 72.2272 37.2621   1
  -3  16   2-7.91312 34.2969   1
   3  16  -2 15.9130 36.9438   1
  -2 -16   2 32.5595 39.0077   1
   2 -16  -2 72.7340 44.1930   1
  -2  16   2 87.9818 44.7422   1
   2  16  -2 8.06023 44.5850   1
  -1 -16   2 1103.91 97.9156   1
   1 -16  -2 899.121 90.2424   1
  -1  16   2 978.641 92.7534   1
   1  16  -2 981.237 94.2498   1
   0 -16  -2 104.652 40.9470   1
   0 -16   2 91.3527 44.4402   1
   0  16  -2 80.3230 40.8568   1
   0  16   2 63.2780 39.6955   1
  -1 -16  -2 206.613 51.9246   1
  -1  16  -2 188.262 52.1246   1
   1 -16   2 173.614 50.8004   1
   2  16   2 55.8778 41.1190   1
  -2  16  -2 90.5544 41.2731   1
   2 -16   2 109.068 44.8670   1
  -2 -16  -2 48.1406 37.3553   1
   3  16   2 994.910 93.1613   1
  -3  16  -2 925.362 92.2290   1
  -3 -16  -2 844.945 87.4200   1
   3 -16   2 1035.84 96.5204   1
  -4 -16  -2 707.719 81.7525   1
   4 -16   2 924.050 87.8931   1
   4  16   2 790.566 83.5582   1
  -4  16  -2 766.599 83.5740   1
   5  16   2 2043.84 140.800   1
  -5  16  -2 1952.19 141.217   1
   5 -16   2 1892.48 141.182   1
  -5 -16  -2 1865.29 138.530   1
   6  16   2 765.809 80.6507   1
  -6  16  -2 831.923 90.0523   1
  -6 -16  -2 868.514 86.5559   1
   6 -16   2 813.571 90.7002   1
  -7 -16  -2 24.5915 29.7975   1
   7  16   2 47.7201 35.7044   1
   8 -16   2 57.4671 39.9480   1
   9  16   2-8.01688 37.7727   1
  -9  16  -2-8.32653 41.6114   1
   9 -16   2 16.1295 37.9982   1
  -9 -16  -2 16.2127 37.5927   1
  10  16   2 40.3279 34.9074   1
 -10  16  -2-16.1851 41.0000   1
 -10 -16  -2-16.3725 31.9815   1
  11  16   2 1121.22 101.402   1
 -11 -16  -2 1042.83 96.1237   1
  12  16   2 90.4365 51.4127   1
 -12  16  -2 113.964 45.6728   1
  12 -16   2 107.131 42.6859   1
 -12 -16  -2 65.4073 42.7306   1
  13  16   2 372.440 62.9044   1
 -13  16  -2 261.259 51.1605   1
  13 -16   2 325.448 50.7296   1
 -13 -16  -2 320.523 60.8008   1
  14  16   2 7.84975 38.6818   1
 -14  16  -2 39.3697 40.9580   1
 -14 -16  -2 16.5598 30.8442   1
  14 -16   2-14.4872 29.5595   1
 -15  16  -2 129.503 43.8865   1
  15 -16   2 271.154 51.7900   1
 -15  17   2 22.6175 30.1296   1
  15 -17  -2 21.2283 25.7072   1
 -14  17   2 144.631 40.0475   1
  14 -17  -2 133.558 38.5671   1
 -13  17   2 251.217 52.7249   1
  13 -17  -2 191.438 42.8433   1
 -12  17   2-8.10321 35.7148   1
  12 -17  -2-7.88009 30.0788   1
  11  17  -2 591.538 73.0058   1
  11 -17  -2 532.368 69.6340   1
 -11  17   2 579.005 71.7172   1
  -9 -17   2 559.125 71.9777   1
  -9  17   2 750.068 79.2495   1
   9 -17  -2 813.991 81.1501   1
   9  17  -2 766.704 82.3225   1
  -8 -17   2 57.9572 40.8159   1
  -8  17   2-16.0073 31.9934   1
   8 -17  -2 65.2845 36.6229   1
   8  17  -2 32.7974 39.8395   1
  -7 -17   2 49.1730 43.7891   1
  -7  17   2 56.8823 35.2694   1
   7 -17  -2 49.0263 36.7465   1
   7  17  -2 98.9976 46.1708   1
  -6  17   2 121.389 41.8679   1
  -6 -17   2 106.800 45.1642   1
   6 -17  -2 108.218 43.6045   1
   6  17  -2 139.616 45.6651   1
   5  17  -2 129.429 47.3413   1
  -5  17   2 40.7228 39.1841   1
   5 -17  -2 123.249 42.9346   1
  -5 -17   2 82.3387 42.4740   1
   4  17  -2 96.7392 47.8293   1
  -4  17   2 232.959 50.4047   1
  -4 -17   2 227.597 53.1850   1
   4 -17  -2 245.757 50.4563   1
   3  17  -2 391.459 61.3482   1
  -3 -17   2 346.308 63.1104   1
   2  17  -2 1026.32 94.8516   1
  -2 -17   2 1077.69 97.7245   1
   1  17  -2 56.6302 46.2087   1
  -1 -17   2 33.6441 40.2599   1
   1 -17  -2 8.10803 30.2228   1
   0  17   2 622.301 72.9185   1
   0  17  -2 682.201 79.3314   1
   0 -17  -2 576.498 71.5139   1
   0 -17   2 597.876 75.7222   1
   1  17   2 254.099 55.0922   1
  -1  17  -2 348.099 62.2020   1
  -1 -17  -2 178.074 50.5848   1
   1 -17   2 175.043 48.1833   1
  -2 -17  -2 279.188 50.0598   1
  -2  17  -2 289.560 56.5863   1
   2 -17   2 417.162 65.4477   1
   2  17   2 390.811 60.1141   1
  -3  17  -2-8.27506 31.5926   1
   3 -17   2-24.9501 35.3280   1
  -5 -17  -2 287.384 56.9539   1
   5  17   2 240.282 54.3900   1
  -5  17  -2 182.699 49.0565   1
   5 -17   2 265.254 48.9703   1
  -6 -17  -2 702.621 87.0358   1
  -6  17  -2 909.349 90.7960   1
   6 -17   2 1093.61 98.0133   1
   6  17   2 943.007 93.6854   1
   7  17   2 7.96169 38.0940   1
  -7  17  -2-25.9772 46.1802   1
   7 -17   2 16.5001 43.4589   1
  -7 -17  -2 8.23944 34.3133   1
   8  17   2 79.6541 49.6612   1
  -8  17  -2-8.43210 44.9852   1
   8 -17   2 73.1652 46.4348   1
  -8 -17  -2-32.5711 41.2709   1
   9  17   2 299.508 58.0039   1
  -9  17  -2 296.061 58.0156   1
   9 -17   2 294.625 57.4319   1
  -9 -17  -2 334.394 55.9349   1
  10  17   2 266.707 57.2815   1
  10 -17   2 139.900 42.8916   1
 -10  17  -2 231.010 47.2929   1
  11  17   2 134.497 48.8228   1
  11 -17   2 173.315 44.8157   1
 -11 -17  -2 111.547 49.1632   1
  12  17   2-15.7002 42.8770   1
 -12  17  -2-7.95958 41.9311   1
  12 -17   2-27.9412 38.1540   1
 -12 -17  -2 16.0008 38.2816   1
  13  17   2 15.7040 34.6277   1
 -13  17  -2 15.4332 30.8478   1
 -13 -17  -2 63.8162 38.1867   1
  13 -18  -2 7.40485 28.3004   1
 -13  18   2 75.8488 39.4791   1
  12 -18  -2 152.526 41.2485   1
 -12  18   2 165.170 41.4838   1
  11 -18  -2 147.451 49.4729   1
 -11  18   2 81.7757 44.4154   1
 -10  18   2 65.5548 46.3149   1
  10 -18  -2 7.98355 42.0826   1
  -9  18   2 418.538 63.9932   1
   9 -18  -2 379.386 61.2852   1
   9  18  -2 237.835 57.5298   1
  -8 -18   2-40.9099 36.0628   1
  -8  18   2-15.8974 41.8737   1
   8 -18  -2 47.8466 40.4033   1
   8  18  -2-24.9595 37.9572   1
   7  18  -2 24.4357 41.8364   1
  -7  18   2 56.0030 39.4392   1
   7 -18  -2 40.3877 37.4768   1
  -7 -18   2-41.5428 39.7705   1
   6  18  -2 72.9324 46.9370   1
  -6 -18   2 115.448 50.6338   1
  -5  18   2 241.915 55.6071   1
   5  18  -2 218.399 53.7001   1
  -5 -18   2 285.477 57.4404   1
  -4  18   2 8.05718 42.4458   1
   4  18  -2-16.3651 41.4583   1
   4 -18  -2-8.13984 40.1121   1
  -4 -18   2-24.8197 33.0508   1
   3  18  -2 178.822 44.6827   1
   3 -18  -2 138.199 46.6954   1
  -3 -18   2 49.7327 33.4952   1
   2  18  -2-16.1874 44.2058   1
  -2  18   2 23.6445 37.7108   1
   2 -18  -2-16.4179 42.6989   1
  -2 -18   2-16.8510 39.0728   1
  -1  18   2-39.6453 43.3102   1
   1  18  -2 32.5633 46.9804   1
  -1 -18   2 33.3200 34.6955   1
   1 -18  -2 24.2626 38.7006   1
   0  18  -2-8.24846 43.4505   1
   0  18   2 48.1640 40.6690   1
   0 -18   2-25.0257 39.9130   1
   0 -18  -2-16.0690 30.6662   1
   1  18   2 203.793 51.0505   1
  -1  18  -2 231.637 48.6374   1
   1 -18   2 354.182 57.3715   1
  -1 -18  -2 294.769 57.0989   1
  -2  18  -2 196.867 53.8614   1
   2  18   2 197.474 54.3795   1
  -2 -18  -2 161.040 48.0030   1
  -3  18  -2-32.9456 41.7367   1
   3 -18   2 8.28830 37.1850   1
  -3 -18  -2 55.5005 42.8055   1
   3  18   2 48.5541 46.2155   1
  -4 -18  -2-23.9984 41.6087   1
   4  18   2 15.9060 43.9390   1
  -4  18  -2 32.5972 43.9882   1
   4 -18   2-8.23091 29.8825   1
  -5 -18  -2 1355.41 117.597   1
  -5  18  -2 1797.18 130.610   1
   5 -18   2 1540.76 123.512   1
   5  18   2 1596.45 122.684   1
   6  18   2 31.8353 40.8649   1
  -6 -18  -2-8.05845 30.0188   1
   7 -18   2 72.4143 34.8727   1
  -7  18  -2 8.49679 33.2469   1
   8  18   2 7.86552 46.3255   1
  -8  18  -2-8.21007 42.1550   1
   8 -18   2 47.8781 45.0788   1
  -8 -18  -2-8.12959 39.4840   1
   9  18   2 101.637 50.5424   1
  -9  18  -2 192.085 51.7157   1
   9 -18   2 178.985 45.9483   1
  -9 -18  -2 185.529 52.9734   1
  10  18   2 31.1334 48.0773   1
  10 -18   2-22.6789 35.6179   1
 -10  18  -2-15.5076 37.6569   1
 -10 -18  -2 23.8759 41.9237   1
  11 -18   2 21.9987 39.1076   1
 -11  18  -2-30.4205 42.0171   1
  10 -19  -2-7.74793 28.8598   1
 -10  19   2 7.98345 35.8081   1
  -9  19   2 31.5251 41.0029   1
   9 -19  -2 7.90353 39.5062   1
  -8  19   2-31.2705 41.1816   1
   8 -19  -2 15.6123 33.7848   1
   6 -19  -2 79.1598 49.8952   1
   5  19  -2 260.161 55.8192   1
  -5  19   2 243.864 48.2156   1
   5 -19  -2 291.190 53.0393   1
  -5 -19   2 287.635 55.5610   1
   4  19  -2 24.2317 35.5986   1
  -4  19   2 15.8669 40.1932   1
   4 -19  -2-32.0059 42.6730   1
  -4 -19   2-8.23603 29.9010   1
   3  19  -2 40.1452 40.1987   1
  -3  19   2 102.680 40.0908   1
   3 -19  -2 24.0429 30.6868   1
  -3 -19   2 50.1419 44.0900   1
   2  19  -2 113.575 42.6094   1
  -2  19   2 117.771 46.6178   1
   2 -19  -2 168.804 52.6239   1
  -2 -19   2 149.451 42.4788   1
  -1  19   2 46.5770 42.9189   1
   1  19  -2-8.16128 40.2473   1
  -1 -19   2 41.4043 43.1030   1
   1 -19  -2 64.5414 41.9949   1
   0  19   2-15.6584 30.5935   1
   0 -19  -2-15.9098 33.7911   1
   1  19   2 39.5577 35.5138   1
  -1 -19  -2 23.7565 39.0456   1
   2  19   2-15.4446 32.7992   1
  -2  19  -2 16.3044 43.4791   1
   2 -19   2-16.3808 39.1905   1
  -2 -19  -2-15.6938 33.3283   1
   3  19   2 23.3179 36.6305   1
  -3  19  -2-8.10414 46.2824   1
   3 -19   2-16.4396 42.7627   1
  -3 -19  -2 55.3822 37.2858   1
   4  19   2 322.434 61.6892   1
  -4  19  -2 250.515 49.2572   1
  -4 -19  -2 212.442 51.8909   1
   4 -19   2 226.134 48.7671   1
  -5 -19  -2 70.1625 40.7088   1
  -5  19  -2 138.779 50.0938   1
   5 -19   2 41.1392 45.5993   1
   5  19   2 71.3304 46.3483   1
  -6 -19  -2 7.85598 39.2745   1
   6  19   2 7.79307 45.4488   1
  -6  19  -2 74.6989 40.3238   1
   6 -19   2-8.08319 32.3061   1
   7  19   2 15.5855 40.5430   1
  -7  19  -2-8.28454 45.2561   1
  -7 -19  -2 54.6749 44.6083   1
   7 -19   2 15.7401 43.4896   1
  -8  19  -2 382.504 58.9288   1
   8 -19   2 270.427 50.7018   1
  -8 -19  -2 259.990 49.9387   1
   9  19   2 229.803 55.6224   1
   9 -19   2 97.9262 42.5713   1
  -9 -19  -2 94.8792 36.6330   1
  -9  19  -2 200.031 53.6112   1
   6 -20  -2 46.1800 39.0522   1
  -6  20   2 53.3539 42.6394   1
   5 -20  -2-7.73435 37.0075   1
  -5  20   2-7.67299 39.3970   1
   4 -20  -2-7.93722 42.3303   1
  -4  20   2 7.71313 43.0951   1
   3 -20  -2 241.767 56.1294   1
  -3  20   2 124.048 46.8716   1
   3  20  -2 207.539 48.2139   1
   2 -20  -2 148.407 49.4470   1
  -2 -20   2 309.566 55.3168   1
  -2  20   2 336.938 60.8165   1
   2  20  -2 361.405 61.1483   1
  -1 -20   2 122.021 43.5507   1
   1 -20  -2 63.0530 34.3229   1
   1  20  -2 80.7131 45.2571   1
  -1  20   2 99.1331 37.7679   1
   0 -20   2 57.8894 36.7714   1
   0 -20  -2 157.553 44.2826   1
   0  20  -2 112.559 42.1015   1
   0  20   2 113.692 45.3452   1
  -1 -20  -2 116.445 42.5907   1
   1 -20   2 80.6669 38.8068   1
   1  20   2 114.608 40.4500   1
  -1  20  -2 56.0296 39.0824   1
  -2 -20  -2 223.923 50.4928   1
   2  20   2 153.381 52.9295   1
  -3 -20  -2 38.1118 40.1564   1
   3 -20   2 7.94329 42.8799   1
   3  20   2-37.8079 41.7802   1
  -3  20  -2-39.3199 35.8797   1
   4 -20   2 31.8796 42.5127   1
  -4 -20  -2 15.3683 31.3650   1
   4  20   2 15.0986 38.7695   1
  -5 -20  -2 69.2170 43.5245   1
   5 -20   2 47.7115 43.0032   1
   5  20   2 52.9870 44.2109   1
  -5  20  -2 72.1835 45.8723   1
   6  20   2 523.477 71.5721   1
  -6 -20  -2 557.871 73.0055   1
  -6  20  -2 554.478 69.6334   1
  25   0  -3-8.07573 40.9157   1
 -25   0   3-8.18558 38.5686   1
  24   0  -3-8.17832 44.6687   1
 -24   0   3-8.28739 35.8685   1
  23   0  -3-24.1771 38.5598   1
 -23   0   3 16.4048 33.4690   1
 -21   0   3-8.16167 31.1530   1
  21   0  -3 22.5611 35.4341   1
 -20   0   3-16.0744 34.7902   1
  20   0  -3-14.6734 37.1760   1
 -19   0   3 7.64487 32.4773   1
  19   0  -3 29.1005 35.3413   1
 -18   0   3 22.0663 35.7346   1
  18   0  -3 21.3094 29.5957   1
 -17   0   3-14.2245 29.0302   1
  17   0  -3-20.4665 33.1410   1
 -16   0   3-13.5431 30.3776   1
  16   0  -3-12.9006 28.4340   1
 -15   0   3 19.1749 29.7031   1
  15   0  -3 72.0511 33.9728   1
 -13   0   3 5.59871 28.7478   1
  13   0  -3 10.3940 24.1032   1
  12   0  -3-29.3032 25.4348   1
 -11   0   3-9.20017 23.9271   1
  11   0  -3 9.09833 24.8461   1
 -10   0   3 4.17909 22.0150   1
  10   0  -3 4.09530 20.4665   1
  -9   0   3-7.35679 20.0908   1
   9   0  -3 14.5575 19.4099   1
  -7   0   3 10.1489 18.3052   1
   7   0  -3 7.49855 17.9127   1
  -6   0   3 4.11184 13.3747   1
   6   0  -3 1.99648 12.8811   1
  -5   0   3 1.58303 11.3423   1
   5   0  -3-4.52196 12.6172   1
  -4   0   3-1.09897 12.5524   1
   4   0  -3 9.70289 10.3519   1
  -1   0   3 5.22538 11.5393   1
   1   0  -3 3.63078 11.4422   1
   0   0   3 5.50447 13.5625   1
   0   0  -3 1.41189 14.8291   1
  -1   0  -3 5.77519 17.1197   1
   1   0   3-1.87383 18.7937   1
  -2   0  -3-7.42904 23.3351   1
   2   0   3 9.52229 20.2205   1
  -3   0  -3 5.99507 18.3474   1
   3   0   3 2.84912 17.4391   1
  -4   0  -3-7.00654 24.5865   1
   4   0   3 3.31747 21.0433   1
  -5   0  -3 60.0660 28.5067   1
   5   0   3-11.2825 24.2754   1
  -6   0  -3-17.9087 24.7391   1
   6   0   3-4.24002 19.9815   1
  -7   0  -3 4.94255 25.3902   1
   7   0   3 32.8845 25.9676   1
  -8   0  -3-5.38945 27.6756   1
   8   0   3 25.6739 24.1980   1
  -9   0  -3 17.3762 27.7264   1
   9   0   3 22.2350 25.3735   1
 -10   0  -3 80.5642 33.4670   1
  10   0   3-11.8888 23.7664   1
 -11   0  -3 6.52882 34.8208   1
  11   0   3-18.8958 30.5917   1
 -12   0  -3 6.81345 31.5970   1
  12   0   3-13.2018 31.5833   1
 -13   0  -3-7.15397 32.0879   1
  13   0   3 13.6108 34.0096   1
 -14   0  -3 22.5528 35.4248   1
  14   0   3 6.91088 29.3563   1
 -15   0  -3 23.6987 37.2198   1
  15   0   3-20.9839 33.4671   1
 -16   0  -3-15.8673 30.2854   1
  16   0   3-7.31123 27.2377   1
  17   0   3 22.8051 41.5189   1
 -17   0  -3-31.8870 35.7567   1
  19   0   3-7.98190 37.0216   1
 -19   0  -3-24.1533 40.7954   1
  20   0   3 7.96246 35.1246   1
 -20   0  -3 72.8788 44.2519   1
  21   0   3 31.5793 43.6251   1
 -21   0  -3 8.00495 34.6539   1
  22   0   3 7.70416 32.7235   1
 -22   0  -3 16.0268 30.5902   1
  23   0   3-30.1169 42.5442   1
 -23   0  -3-15.7223 39.8395   1
  25   0   3-14.4816 35.6845   1
  25  -1  -3 8.04279 40.7584   1
  25   1  -3 15.8653 42.3166   1
 -25  -1   3 40.4437 42.6196   1
 -25   1   3 24.7368 40.0566   1
  24   1  -3 7.92794 34.9421   1
 -24  -1   3 8.23815 40.0105   1
 -24   1   3 24.9343 35.9722   1
  24  -1  -3-7.92917 34.9475   1
  23   1  -3 63.4252 39.7263   1
 -23  -1   3 115.352 41.2781   1
 -23   1   3 101.689 48.9858   1
  23  -1  -3-7.58688 41.0553   1
 -22   1   3 49.5416 44.1042   1
  22  -1  -3 61.7464 35.8772   1
  21   1  -3 110.494 42.2002   1
 -21  -1   3 63.9756 36.6073   1
 -21   1   3 40.0901 37.8987   1
  21  -1  -3 62.1882 41.5678   1
  20   1  -3 76.3552 42.2580   1
 -20  -1   3 46.6334 33.7288   1
 -20   1   3 95.2249 43.9120   1
  20  -1  -3 22.8387 34.2364   1
  19   1  -3 22.0185 37.6879   1
 -19  -1   3 7.56877 35.6656   1
 -19   1   3-23.1461 36.9199   1
  19  -1  -3 44.1183 37.2575   1
  18  -1  -3 2461.77 150.412   1
  18   1  -3 2182.27 144.889   1
 -18  -1   3 2328.50 150.420   1
 -18   1   3 2048.45 146.042   1
  17   1  -3 3850.04 224.767   1
 -17  -1   3 4350.50 234.720   1
 -17   1   3 3958.60 230.955   1
  17  -1  -3 4366.54 230.308   1
  16   1  -3 1126.33 89.7660   1
 -16  -1   3 1161.52 94.5496   1
 -16   1   3 988.648 90.5699   1
  16  -1  -3 1051.37 90.1756   1
  15   1  -3 1131.45 88.0538   1
 -15  -1   3 1025.09 86.3604   1
 -15   1   3 1012.70 88.2168   1
  15  -1  -3 1090.67 87.6119   1
  14   1  -3 1140.35 88.5850   1
 -13  -1   3 2989.78 182.728   1
  13  -1  -3 3790.22 192.235   1
 -12   1   3 21.4546 26.0744   1
 -12  -1   3 20.2714 26.0455   1
  12   1  -3 34.0056 28.0563   1
  12  -1  -3 30.9123 26.4774   1
  11   1  -3 8151.37 385.815   1
 -11  -1   3 7822.65 384.946   1
 -11   1   3 7848.73 387.517   1
  11  -1  -3 8410.64 388.953   1
  10   1  -3 7178.97 375.636   1
 -10   1   3 7518.75 379.645   1
  10  -1  -3 8353.68 382.105   1
   9   1  -3 7605.67 357.204   1
  -9  -1   3 7384.52 356.376   1
  -9   1   3 7707.40 359.233   1
   9  -1  -3 7496.25 357.482   1
   8   1  -3 27407.5 1222.04   1
  -8  -1   3 27868.8 1221.59   1
   7   1  -3 33787.2 1546.34   1
  -7   1   3 37921.9 1550.17   1
   7  -1  -3 30790.5 1543.80   1
  -7  -1   3 39119.9 1545.83   1
   6   1  -3 523.648 39.2794   1
  -6   1   3 651.470 46.0446   1
   6  -1  -3 561.095 42.3706   1
  -6  -1   3 539.812 39.6554   1
  -5   1   3 33469.4 1200.28   1
  -5  -1   3 32012.8 1193.49   1
   5  -1  -3 30904.0 1198.60   1
   4  -1  -3 172736. 7486.14   1
   4   1  -3 166933. 7479.16   1
  -4  -1   3 177073. 7479.55   1
  -4   1   3 175940. 7485.97   1
  -3   1   3 323071. 13686.1   1
   3  -1  -3 309055. 13686.1   1
  -2   1   3 69998.5 2253.91   1
   2  -1  -3 39437.5 2249.58   1
   1  -1  -3 5771.66 243.394   1
   1   1  -3 5179.22 236.685   1
  -1   1   3 5125.02 242.145   1
  -1  -1   3 5324.43 236.663   1
   0  -1  -3 271253. 11567.6   1
   0   1   3 263491. 11566.6   1
   0   1  -3 247543. 11563.1   1
   0  -1   3 288244. 11564.3   1
  -1   1  -3 183287. 7488.13   1
  -1  -1  -3 164418. 7488.50   1
   1  -1   3 173161. 7487.08   1
   1   1   3 169556. 7488.37   1
  -2   1  -3 170836. 7605.92   1
  -2  -1  -3 174934. 7606.94   1
   2  -1   3 168543. 7606.81   1
   2   1   3 187192. 7607.02   1
  -3   1  -3 414.960 38.6690   1
  -3  -1  -3 380.331 39.1887   1
   3  -1   3 371.872 38.0641   1
   3   1   3 368.013 39.3060   1
  -4   1  -3 11462.9 568.663   1
  -4  -1  -3 12610.4 568.558   1
   4  -1   3 12908.5 570.338   1
   4   1   3 12949.5 569.760   1
  -5   1  -3 12547.6 560.766   1
  -5  -1  -3 11036.7 557.495   1
   5  -1   3 13485.5 561.754   1
   5   1   3 11817.4 558.094   1
  -6   1  -3 18430.2 854.206   1
  -6  -1  -3 18015.1 853.791   1
   6  -1   3 19534.8 855.173   1
   6   1   3 19679.0 853.718   1
  -7   1  -3 1354.56 91.1510   1
  -7  -1  -3 1378.16 93.4987   1
   7  -1   3 1368.97 90.6170   1
   7   1   3 1093.55 84.8638   1
  -8   1  -3 618.039 60.4998   1
  -8  -1  -3 355.113 59.6912   1
   8  -1   3 511.883 55.7109   1
   8   1   3 754.653 61.7433   1
  -9   1  -3 15474.7 722.507   1
  -9  -1  -3 16370.4 725.737   1
   9  -1   3 15240.0 719.137   1
   9   1   3 15475.7 719.056   1
 -10  -1  -3 3524.25 182.290   1
  10  -1   3 3087.91 173.917   1
  10   1   3 3027.24 172.456   1
 -11   1  -3 490.743 61.4336   1
  11  -1   3 576.474 62.5459   1
  11   1   3 529.479 60.3574   1
 -11  -1  -3 551.791 62.3923   1
 -12  -1  -3 335.620 54.1934   1
 -12   1  -3 303.894 54.3066   1
  12  -1   3 322.317 52.6545   1
  12   1   3 463.722 57.8177   1
 -13   1  -3 1692.49 119.929   1
 -13  -1  -3 1520.37 117.708   1
  13  -1   3 1766.11 120.555   1
  13   1   3 1659.41 119.231   1
 -14  -1  -3 1279.54 101.840   1
  14  -1   3 1176.00 98.5297   1
  14   1   3 1147.19 95.7684   1
 -15  -1  -3 776.617 82.9335   1
 -15   1  -3 1034.65 92.6116   1
  15  -1   3 1041.72 90.8969   1
  15   1   3 1016.68 90.6888   1
 -16   1  -3 109.202 37.2647   1
 -16  -1  -3 155.627 44.3871   1
  16  -1   3 136.031 38.7808   1
  16   1   3 199.565 46.9482   1
 -17   1  -3 1513.03 120.315   1
 -17  -1  -3 1350.88 115.034   1
  17   1   3 1509.70 118.830   1
  17  -1   3 1571.90 115.767   1
 -18   1  -3-16.5420 39.5747   1
  18  -1   3 22.4361 35.7840   1
 -19   1  -3 24.7955 38.9522   1
  19  -1   3 15.2328 31.7310   1
 -19  -1  -3 24.2435 40.3945   1
 -20   1  -3-32.4975 36.4466   1
 -20  -1  -3 16.1254 38.5832   1
  20   1   3-23.2760 38.7791   1
  20  -1   3-15.6536 31.2712   1
 -21  -1  -3 158.389 40.6124   1
 -21   1  -3 233.748 51.9337   1
  21   1   3 214.595 47.7855   1
  21  -1   3 269.253 55.1494   1
 -22   1  -3 40.1283 40.1204   1
 -22  -1  -3 15.6120 40.0918   1
  22   1   3 7.73205 41.2489   1
  22  -1   3 31.6799 41.2080   1
 -23  -1  -3-7.73416 34.7042   1
  23  -1   3-7.70376 41.5952   1
  23   1   3-15.1594 36.2797   1
 -24   1  -3 30.9597 38.7016   1
  24  -1   3 29.7015 43.3118   1
 -25  -1  -3-22.4201 30.4939   1
  25   1   3 21.8602 33.7913   1
 -26   2   3 32.7844 38.0084   1
  26  -2  -3-31.2732 40.6664   1
 -25   2   3 16.9327 38.6238   1
  25  -2  -3-15.2935 41.2762   1
  25   2  -3-15.9855 42.6271   1
 -24  -2   3 16.3149 37.2276   1
  24   2  -3 31.8584 39.2584   1
 -23  -2   3 182.891 50.3053   1
  23  -2  -3 310.856 59.6286   1
  23   2  -3 268.952 54.6214   1
 -22   2   3 1253.55 109.558   1
  22  -2  -3 1273.71 107.244   1
 -21   2   3 868.217 84.2410   1
 -21  -2   3 693.250 78.9214   1
  21  -2  -3 671.215 75.6624   1
  21   2  -3 684.366 75.2948   1
 -20   2   3 401.651 61.4157   1
 -20  -2   3 225.520 53.2322   1
  20  -2  -3 307.688 53.5844   1
  20   2  -3 343.493 56.9780   1
 -19   2   3 493.187 65.5155   1
  19  -2  -3 502.958 61.6178   1
 -18  -2   3 1060.30 92.9673   1
  18   2  -3 1209.25 97.4137   1
 -17   2   3 1017.50 88.2993   1
 -17  -2   3 864.124 84.2512   1
  17  -2  -3 978.073 87.3546   1
  17   2  -3 1007.65 86.8550   1
 -16   2   3 132.510 44.8129   1
 -16  -2   3 66.5370 33.9670   1
  16  -2  -3 122.876 42.3724   1
  16   2  -3 78.7732 36.5065   1
 -15   2   3-6.68658 29.9961   1
 -15  -2   3 18.6973 29.3696   1
  15   2  -3 24.7422 29.6004   1
  14  -2  -3 7843.76 377.226   1
  14   2  -3 8485.25 376.966   1
 -13   2   3 2082.58 133.576   1
 -13  -2   3 2081.68 132.539   1
  13  -2  -3 2280.19 135.518   1
  13   2  -3 2231.01 133.196   1
 -12   2   3 37411.9 1769.45   1
  12  -2  -3 41262.5 1772.34   1
 -12  -2   3 41295.7 1771.66   1
 -11   2   3 4762.40 251.416   1
 -11  -2   3 4829.97 246.879   1
  11  -2  -3 4882.60 248.714   1
  11   2  -3 5078.79 248.692   1
 -10   2   3 43179.8 2002.73   1
  10   2  -3 41948.2 1997.55   1
  10  -2  -3 45424.1 2002.31   1
  -9   2   3 16192.3 769.103   1
   9  -2  -3 16338.6 766.442   1
  -9  -2   3 16268.5 762.624   1
  -8   2   3 65774.0 2622.45   1
   8   2  -3 59528.7 2610.73   1
   8  -2  -3 56330.8 2613.38   1
  -8  -2   3 59048.2 2611.56   1
   7   2  -3 2294.62 109.938   1
  -7  -2   3 1848.41 108.793   1
  -6   2   3 37931.0 1572.47   1
  -6  -2   3 33523.5 1563.47   1
   6   2  -3 38621.6 1562.59   1
   6  -2  -3 32773.6 1568.09   1
  -5  -2   3 52660.8 2204.49   1
   5   2  -3 48235.3 2202.89   1
   5  -2  -3 51212.6 2212.03   1
  -5   2   3 51195.7 2212.35   1
   4  -2  -3 6782.69 303.920   1
  -4  -2   3 6596.32 294.904   1
   4   2  -3 6484.42 294.438   1
  -4   2   3 6586.62 303.061   1
  -3  -2   3 10097.4 453.121   1
   3  -2  -3 10558.8 463.247   1
   3   2  -3 9783.15 451.822   1
   2  -2  -3 51701.3 2248.22   1
  -2   2   3 50755.9 2248.26   1
  -2  -2   3 52290.7 2240.16   1
   2   2  -3 51244.5 2240.10   1
   1  -2  -3 14550.4 590.675   1
   1   2  -3 12442.0 583.992   1
  -1  -2   3 13388.6 584.143   1
  -1   2   3 12934.7 588.974   1
   0   2  -3 62827.8 2453.50   1
   0  -2   3 60084.9 2452.55   1
   0   2   3 47451.5 2458.04   1
   0  -2  -3 51564.7 2458.72   1
  -1   2  -3 26234.1 1090.27   1
  -1  -2  -3 24983.1 1092.11   1
   1   2   3 23967.5 1092.04   1
   1  -2   3 23935.9 1087.61   1
   2  -2   3 156419. 6270.29   1
   2   2   3 156283. 6271.29   1
  -2   2  -3 150975. 6269.10   1
  -4   2  -3 9916.69 422.233   1
  -4  -2  -3 10088.2 422.845   1
   4  -2   3 9157.44 418.810   1
  -5   2  -3 33684.6 1581.47   1
  -5  -2  -3 35571.4 1581.72   1
   5   2   3 36500.2 1583.75   1
   5  -2   3 37524.2 1583.21   1
  -6   2  -3 20314.7 886.502   1
  -6  -2  -3 19336.6 885.354   1
   6   2   3 20072.9 884.393   1
   6  -2   3 18692.3 883.131   1
  -7   2  -3 4637.94 235.856   1
  -7  -2  -3 4245.30 232.392   1
   7   2   3 4418.75 232.700   1
   7  -2   3 4762.95 235.345   1
  -8   2  -3 22666.6 1026.00   1
  -8  -2  -3 23017.8 1025.91   1
   8   2   3 22006.1 1020.79   1
   8  -2   3 22948.4 1024.54   1
   9   2   3 3290.90 186.118   1
  -9  -2  -3 3365.68 188.375   1
 -10   2  -3 15456.2 726.027   1
 -10  -2  -3 14741.5 724.831   1
  10   2   3 16157.3 726.665   1
  10  -2   3 16239.0 729.987   1
 -11   2  -3 7087.09 376.074   1
 -11  -2  -3 7571.72 379.014   1
  11   2   3 8172.99 382.093   1
  11  -2   3 7525.06 378.380   1
 -12   2  -3 2439.43 161.905   1
 -12  -2  -3 2550.10 160.449   1
  12   2   3 2684.06 163.432   1
  12  -2   3 2669.93 161.725   1
 -13   2  -3 1691.64 119.684   1
 -13  -2  -3 1454.19 113.901   1
  13   2   3 1542.53 115.962   1
  13  -2   3 1537.08 115.015   1
  14   2   3 375.143 57.1464   1
 -14  -2  -3 442.015 59.8913   1
  15  -2   3 3141.73 196.964   1
  15   2   3 3433.19 200.549   1
 -15  -2  -3 3378.18 202.553   1
 -15   2  -3 3705.68 207.711   1
 -16   2  -3 205.380 52.0425   1
 -16  -2  -3 255.026 50.1419   1
  16   2   3 290.037 53.9632   1
  16  -2   3 225.229 48.7760   1
 -17   2  -3 24.1020 36.6820   1
 -17  -2  -3 15.5003 34.1906   1
  17   2   3 67.4877 37.5041   1
  17  -2   3 30.8809 38.0714   1
  18  -2   3 1025.11 94.7532   1
 -18   2  -3 981.465 94.1661   1
 -19   2  -3 72.7276 41.6857   1
 -19  -2  -3 117.021 44.2547   1
  19   2   3 85.3542 38.4474   1
  19  -2   3 94.2270 41.5600   1
 -20  -2  -3 404.345 58.1409   1
  20   2   3 489.324 62.6660   1
  20  -2   3 339.689 62.3344   1
 -21   2  -3 115.405 47.4754   1
 -21  -2  -3 191.418 45.9614   1
  21   2   3 101.018 38.7877   1
  21  -2   3 167.109 50.5964   1
 -22   2  -3-16.0112 43.2143   1
  22   2   3 7.74080 36.4736   1
  22  -2   3-23.1389 41.1364   1
 -22  -2  -3-7.92250 38.4784   1
  23   2   3 68.5920 44.9080   1
  23  -2   3-7.70974 34.0085   1
 -23  -2  -3 31.3199 37.4903   1
 -23   2  -3 54.9183 42.3719   1
  24  -2   3 106.566 37.8315   1
 -24   2  -3 123.426 41.4365   1
 -26   3   3 33.0383 39.5490   1
  26  -3  -3 37.9996 42.0164   1
 -25   3   3-16.3681 39.7470   1
  25  -3  -3 7.93598 40.7462   1
 -24   3   3-24.9399 40.9741   1
 -24  -3   3-41.2027 35.6758   1
  24   3  -3-7.90032 32.9136   1
  24  -3  -3-15.9630 42.5764   1
 -23  -3   3 870.788 87.7222   1
 -23   3   3 1044.30 94.8525   1
  23   3  -3 928.349 88.3440   1
  23  -3  -3 767.606 86.6633   1
 -22   3   3 2128.91 147.114   1
  22  -3  -3 1830.80 138.843   1
  21   3  -3 15.3912 36.2597   1
 -21  -3   3-31.6025 38.3712   1
 -20   3   3 417.361 63.4306   1
 -20  -3   3 331.275 56.1406   1
  20   3  -3 270.193 55.8769   1
  20  -3  -3 508.322 65.2892   1
 -19   3   3 687.902 77.2385   1
 -19  -3   3 852.256 82.2339   1
  19   3  -3 813.377 82.0028   1
  19  -3  -3 864.466 83.2125   1
 -18   3   3-7.63937 34.8544   1
 -18  -3   3-7.10176 32.4021   1
  18   3  -3 21.0328 30.3468   1
  18  -3  -3 44.8850 43.1711   1
 -17   3   3 11931.7 572.667   1
 -17  -3   3 11833.4 566.898   1
  17   3  -3 11734.8 566.193   1
  17  -3  -3 11897.5 570.498   1
 -16   3   3 78.4957 35.7898   1
  16   3  -3 45.0191 27.9983   1
 -16  -3   3 90.9209 35.5993   1
 -15   3   3 262.203 48.0895   1
 -15  -3   3 196.577 41.9485   1
  15   3  -3 383.006 50.2104   1
  15  -3  -3 251.949 46.8207   1
 -14   3   3 12490.7 625.610   1
  14  -3  -3 14446.2 633.130   1
 -13   3   3 10232.2 499.903   1
 -13  -3   3 10608.0 492.963   1
  13   3  -3 10863.0 494.263   1
  13  -3  -3 9795.43 491.929   1
 -12   3   3 18087.0 811.717   1
  12  -3  -3 17346.7 806.995   1
 -12  -3   3 16964.0 802.456   1
  12   3  -3 18269.3 804.294   1
 -11   3   3 266.846 42.7958   1
  11  -3  -3 185.437 36.6650   1
 -11  -3   3 226.445 37.6292   1
  11   3  -3 221.803 36.9089   1
 -10   3   3 54.6792 31.2911   1
  10  -3  -3 32.4483 26.2255   1
 -10  -3   3 41.2168 25.0338   1
  10   3  -3 16.0522 21.1888   1
  -9   3   3 366.695 47.8798   1
   9  -3  -3 297.426 40.9590   1
  -9  -3   3 395.063 40.5765   1
   9   3  -3 364.201 37.7576   1
  -8   3   3 5583.62 270.176   1
   8  -3  -3 5362.62 268.126   1
  -7   3   3 58897.1 2403.26   1
   7   3  -3 51420.3 2389.29   1
  -7  -3   3 54596.2 2391.14   1
   7  -3  -3 56109.6 2401.55   1
  -6   3   3 12944.0 573.002   1
  -6  -3   3 11354.2 561.616   1
   6  -3  -3 13319.6 573.203   1
   6   3  -3 13146.3 563.668   1
  -5  -3   3 8201.77 411.111   1
   5   3  -3 10248.6 413.606   1
   4  -3  -3 4578.13 221.542   1
   4   3  -3 4598.91 212.977   1
  -4   3   3 4672.37 221.525   1
  -4  -3   3 4552.14 213.648   1
   3  -3  -3 96704.1 4353.67   1
  -3   3   3 101125. 4354.56   1
   3   3  -3 100036. 4344.35   1
  -3  -3   3 101649. 4344.95   1
  -2  -3   3 5362.73 251.150   1
   2   3  -3 6108.45 253.008   1
  -2   3   3 5213.20 259.191   1
   2  -3  -3 5158.35 258.981   1
  -1  -3   3 3440.66 156.943   1
   1  -3  -3 3163.93 162.506   1
  -1   3   3 3075.22 161.223   1
   1   3  -3 3281.75 155.973   1
   0  -3  -3 103279. 4693.90   1
   0   3   3 105724. 4692.66   1
   0   3  -3 109917. 4687.14   1
   0  -3   3 110950. 4687.26   1
  -1  -3  -3 24460.1 1092.48   1
   1   3   3 25094.6 1091.38   1
  -1   3  -3 25000.2 1088.95   1
   1  -3   3 24012.8 1088.98   1
  -2   3  -3 67078.4 2932.33   1
   2  -3   3 67289.7 2930.98   1
  -3  -3  -3 11869.2 567.947   1
   3   3   3 12227.6 565.781   1
  -3   3  -3 12848.7 566.979   1
   3  -3   3 12680.8 565.114   1
  -4  -3  -3 1468.13 91.7350   1
   4   3   3 1482.83 90.5001   1
   4  -3   3 1384.58 89.2398   1
  -4   3  -3 1299.13 88.4838   1
  -5   3  -3 6616.34 300.296   1
  -5  -3  -3 5976.07 298.077   1
   5  -3   3 5760.41 295.243   1
   5   3   3 5960.99 297.759   1
  -6   3  -3 16897.3 739.626   1
  -6  -3  -3 14899.8 737.747   1
   6  -3   3 16205.5 735.091   1
   6   3   3 16539.2 736.363   1
  -7   3  -3 57214.5 2474.67   1
  -7  -3  -3 57615.9 2473.98   1
   7  -3   3 56901.5 2472.46   1
   7   3   3 53254.9 2469.69   1
  -8   3  -3 16208.4 773.557   1
  -8  -3  -3 17505.1 777.704   1
   8  -3   3 17004.5 774.444   1
   8   3   3 16865.3 774.411   1
 -10   3  -3 14455.6 707.167   1
 -10  -3  -3 14316.7 703.000   1
  10  -3   3 16003.8 709.787   1
  10   3   3 15990.2 706.373   1
 -11   3  -3 1819.39 122.299   1
 -11  -3  -3 1635.09 117.061   1
  11  -3   3 1565.75 117.203   1
  11   3   3 1760.27 120.189   1
 -12   3  -3 3751.91 216.606   1
 -12  -3  -3 3898.61 213.214   1
  12  -3   3 3854.57 215.473   1
  12   3   3 3455.78 208.775   1
 -13   3  -3 3107.31 191.288   1
 -13  -3  -3 3274.80 191.756   1
  13  -3   3 3197.45 191.362   1
  13   3   3 3242.38 189.729   1
 -14   3  -3 5256.26 281.327   1
  14  -3   3 5081.21 278.635   1
 -15   3  -3 998.579 90.3565   1
 -15  -3  -3 786.659 82.3755   1
  15  -3   3 791.756 81.6755   1
  15   3   3 972.323 86.5717   1
 -16   3  -3 4797.60 258.537   1
 -16  -3  -3 4106.75 248.665   1
  16  -3   3 4182.98 244.876   1
  16   3   3 4928.15 255.655   1
 -17   3  -3 764.680 82.7941   1
 -17  -3  -3 594.959 73.7741   1
  17  -3   3 831.295 81.2193   1
  17   3   3 709.292 77.8655   1
 -18   3  -3 537.436 69.8509   1
 -18  -3  -3 468.449 70.2031   1
  18  -3   3 611.675 70.4526   1
  18   3   3 541.715 72.1691   1
 -19   3  -3 466.576 63.6425   1
 -19  -3  -3 440.567 63.8345   1
  19  -3   3 511.321 67.4236   1
  19   3   3 490.961 65.5806   1
 -20  -3  -3 129.019 48.1823   1
  20   3   3 84.9925 45.2811   1
 -21   3  -3 24.3507 38.8433   1
 -21  -3  -3 32.0350 31.9988   1
  21  -3   3 15.4511 32.8183   1
  21   3   3-7.67525 35.0219   1
 -22  -3  -3 15.8919 33.0909   1
  22   3   3-15.1774 31.6030   1
 -23   3  -3 15.9934 40.5190   1
 -23  -3  -3 31.2977 32.5911   1
  23  -3   3-14.7363 38.3305   1
  23   3   3 22.3890 32.3053   1
 -24   3  -3 352.448 59.2755   1
 -24  -3  -3 228.850 47.2504   1
  24  -3   3 334.271 56.8683   1
  24   3   3 218.298 47.1925   1
 -26   4   3 298.007 59.6878   1
  26  -4  -3 256.824 57.7561   1
 -25   4   3 65.6409 42.7458   1
  25  -4  -3 47.3332 39.4966   1
 -24   4   3 33.0543 41.8814   1
 -24  -4   3 16.3688 32.7119   1
  24  -4  -3 23.3022 44.3669   1
  24   4  -3 38.9245 39.9864   1
 -23   4   3 200.943 51.3101   1
 -23  -4   3 228.170 52.2223   1
  23  -4  -3 144.353 45.7986   1
  23   4  -3 124.260 44.0248   1
 -22   4   3 430.191 60.3193   1
  22  -4  -3 332.798 57.0901   1
 -21   4   3 97.4750 42.9854   1
 -21  -4   3 95.5709 40.0113   1
  21  -4  -3 117.828 45.5135   1
  21   4  -3 68.3579 41.6856   1
 -20   4   3 145.095 48.6169   1
 -20  -4   3 218.005 50.0383   1
  20  -4  -3 143.024 47.0199   1
  20   4  -3 245.187 54.8954   1
 -19   4   3 31.5524 37.2597   1
 -19  -4   3 68.0813 38.9294   1
  19  -4  -3 110.046 43.5084   1
  19   4  -3 43.3320 35.6848   1
 -18   4   3 1382.43 112.390   1
 -18  -4   3 1318.75 107.379   1
  18  -4  -3 1479.00 112.134   1
  18   4  -3 1436.42 107.919   1
 -17  -4   3 314.833 50.2045   1
  17   4  -3 174.083 43.7419   1
 -16   4   3 3534.48 216.472   1
 -16  -4   3 4006.03 217.987   1
  16  -4  -3 4049.07 220.575   1
  16   4  -3 3819.51 215.746   1
 -15  -4   3 4419.82 247.243   1
  15  -4  -3 4806.42 252.786   1
  15   4  -3 4651.94 247.107   1
 -14   4   3 2315.91 155.644   1
  14  -4  -3 2717.58 158.255   1
 -13   4   3 18120.4 867.924   1
  13   4  -3 18914.0 862.421   1
  13  -4  -3 19920.4 869.967   1
 -13  -4   3 18773.4 865.813   1
  12   4  -3 14581.0 647.622   1
 -12  -4   3 13464.0 646.287   1
 -11   4   3 4628.37 251.689   1
 -11  -4   3 4973.66 248.565   1
  11  -4  -3 4733.35 250.661   1
  11   4  -3 4960.31 245.803   1
 -10  -4   3 463.909 48.1315   1
  10  -4  -3 602.334 55.3296   1
  10   4  -3 507.835 50.6207   1
 -10   4   3 536.701 55.8716   1
  -9  -4   3 36168.9 1562.89   1
   9  -4  -3 33124.8 1566.94   1
   9   4  -3 38377.7 1563.09   1
  -9   4   3 33140.4 1567.64   1
  -8  -4   3 32815.9 1507.14   1
   8  -4  -3 35154.4 1517.79   1
  -8   4   3 35166.9 1519.83   1
   8   4  -3 34129.5 1507.97   1
   7  -4  -3 42460.3 1839.41   1
  -7   4   3 40905.4 1837.99   1
   6  -4  -3 3501.88 177.246   1
  -6  -4   3 3437.65 167.511   1
  -6   4   3 3343.79 176.056   1
   6   4  -3 3088.76 164.922   1
   5  -4  -3 62551.2 2726.64   1
   5   4  -3 60742.3 2715.43   1
  -5   4   3 62613.5 2724.59   1
  -5  -4   3 63477.4 2716.65   1
  -4  -4   3 1198.27 74.5009   1
  -4   4   3 1272.89 81.2195   1
   4   4  -3 1312.27 74.0341   1
   4  -4  -3 1364.75 82.1387   1
  -3  -4   3 9364.32 462.981   1
   3   4  -3 11159.2 463.529   1
   2   4  -3 44004.1 1909.73   1
  -2  -4   3 43354.2 1909.42   1
   1   4  -3 1759.88 100.817   1
  -1  -4   3 1914.98 100.614   1
   0  -4  -3 65142.2 3087.22   1
   0   4  -3 72478.9 3082.72   1
   0  -4   3 73707.3 3083.75   1
  -1  -4  -3 238846. 10263.2   1
   1   4   3 234318. 10261.2   1
  -2  -4  -3 12358.5 527.442   1
   2   4   3 11589.2 524.544   1
   2  -4   3 10202.1 522.886   1
  -2   4  -3 11486.6 526.227   1
  -3  -4  -3 5714.62 283.732   1
   3   4   3 5647.72 282.684   1
   3  -4   3 5713.29 281.150   1
  -3   4  -3 6143.56 284.317   1
  -4  -4  -3 2003.65 116.973   1
   4  -4   3 1864.91 111.739   1
   4   4   3 1813.72 115.227   1
  -4   4  -3 1990.40 116.594   1
   5   4   3 388.871 47.3355   1
   5  -4   3 320.511 41.3168   1
  -5  -4  -3 283.277 44.3821   1
  -5   4  -3 396.109 47.0447   1
   6   4   3 270.144 42.6034   1
  -6   4  -3 319.073 41.1424   1
   6  -4   3 228.372 38.7151   1
  -6  -4  -3 237.764 42.8406   1
  -7  -4  -3 79694.1 3408.78   1
  -7   4  -3 80428.8 3408.58   1
   7   4   3 84629.1 3408.10   1
   8   4   3 2285.09 133.470   1
  -8  -4  -3 1980.35 131.817   1
   9   4   3 50247.1 2241.31   1
  -9  -4  -3 50250.3 2244.09   1
   9  -4   3 53384.3 2248.08   1
  -9   4  -3 49302.2 2244.30   1
  10   4   3 4075.40 209.954   1
 -10  -4  -3 3621.36 207.496   1
  10  -4   3 4054.56 210.972   1
  11   4   3 10772.8 486.654   1
 -11  -4  -3 10451.5 488.598   1
 -11   4  -3 10661.8 488.325   1
  12   4   3 4459.06 248.677   1
 -12  -4  -3 4307.56 248.852   1
  12  -4   3 4557.25 252.905   1
 -12   4  -3 5242.44 260.475   1
  13   4   3 199.030 43.9607   1
 -13  -4  -3 100.632 41.9258   1
  13  -4   3 154.448 45.8385   1
 -13   4  -3 105.255 46.4194   1
  14   4   3 827.756 81.2545   1
 -14  -4  -3 652.179 78.4584   1
  14  -4   3 819.678 82.8079   1
 -14   4  -3 645.342 78.5559   1
  15   4   3 9070.52 467.837   1
 -15  -4  -3 9413.42 471.476   1
  15  -4   3 10370.1 478.366   1
 -15   4  -3 9387.73 473.042   1
  16   4   3 74.1411 38.2257   1
 -16  -4  -3 124.240 40.0201   1
  16  -4   3 23.0239 35.7604   1
 -16   4  -3 87.3290 41.4411   1
 -17  -4  -3 3246.30 199.420   1
  18   4   3 281.308 55.0307   1
 -18  -4  -3 215.249 50.2199   1
  18  -4   3 232.115 52.0394   1
 -18   4  -3 398.453 64.1002   1
  19   4   3 45.7840 41.6853   1
 -19  -4  -3 8.00123 35.8985   1
  19  -4   3 22.9187 39.2337   1
 -19   4  -3 8.18512 31.9882   1
  20  -4   3 343.112 58.9739   1
 -20   4  -3 499.042 68.0594   1
 -21  -4  -3 254.076 56.8143   1
  21   4   3 264.820 56.3990   1
  21  -4   3 249.520 52.3249   1
  22   4   3 59.9313 39.5262   1
  22  -4   3 38.4706 38.5159   1
 -22   4  -3 55.5565 41.8680   1
  23   4   3 22.3216 39.7657   1
 -23  -4  -3 47.0030 37.0002   1
  23  -4   3 95.9520 39.9245   1
 -23   4  -3 71.0443 44.1804   1
  24   4   3 7.33683 38.1713   1
 -24  -4  -3-7.68786 35.0819   1
  24  -4   3 63.6374 42.4765   1
 -24   4  -3 15.6542 38.5771   1
  26  -5  -3 23.0888 44.8727   1
 -26   5   3-40.1396 41.7582   1
  25  -5  -3 433.231 63.3801   1
 -25   5   3 406.876 65.7777   1
  24  -5  -3 218.908 47.2951   1
 -24   5   3 133.803 47.9005   1
  23   5  -3 320.889 60.0845   1
 -23  -5   3 289.896 57.5633   1
  23  -5  -3 375.595 64.2084   1
 -23   5   3 223.404 55.8311   1
  22   5  -3-15.7376 35.8972   1
 -22  -5   3-8.19295 37.9938   1
  22  -5  -3-8.05731 36.7572   1
 -22   5   3 24.4229 34.5744   1
  21   5  -3 422.656 59.1848   1
 -21  -5   3 177.301 48.9532   1
  21  -5  -3 185.211 52.4660   1
 -21   5   3 328.512 60.4394   1
  20   5  -3 7.51592 36.5032   1
 -20  -5   3 7.88047 35.9520   1
  19   5  -3 285.035 52.5036   1
 -19   5   3 361.445 57.2731   1
 -19  -5   3 375.507 57.3795   1
  19  -5  -3 398.590 58.4371   1
  18   5  -3 1344.54 107.200   1
 -18  -5   3 1342.23 109.255   1
 -18   5   3 1466.32 112.460   1
  18  -5  -3 1594.24 114.576   1
 -17  -5   3 2991.42 183.254   1
  17   5  -3 2846.98 178.429   1
 -17   5   3 3243.13 186.177   1
  16   5  -3 39.1453 33.0647   1
 -16  -5   3 20.5317 29.0781   1
  16  -5  -3 35.1326 36.0864   1
 -16   5   3-14.7868 30.8015   1
  15  -5  -3 3467.74 199.905   1
  15   5  -3 3239.20 193.900   1
 -15  -5   3 3348.92 197.226   1
 -15   5   3 3754.98 206.607   1
  14  -5  -3 9940.10 494.553   1
 -14  -5   3 10035.1 489.742   1
 -14   5   3 10958.2 500.512   1
  14   5  -3 10076.2 489.942   1
 -13  -5   3 8064.51 390.017   1
  13  -5  -3 7357.06 388.689   1
  13   5  -3 8322.32 391.475   1
 -13   5   3 7960.05 395.201   1
 -12  -5   3 3908.54 204.276   1
  12  -5  -3 3542.64 202.980   1
 -12   5   3 3457.06 208.649   1
  12   5  -3 3820.30 200.954   1
  11   5  -3 10205.2 467.633   1
 -11  -5   3 9507.96 466.191   1
  10  -5  -3 11872.6 540.964   1
  10   5  -3 11880.2 533.236   1
 -10   5   3 12318.9 545.049   1
  -9  -5   3 2326.70 135.761   1
   9  -5  -3 2425.50 143.860   1
   9   5  -3 2276.66 134.336   1
  -9   5   3 2647.75 149.318   1
  -8  -5   3 86139.4 3624.15   1
   8  -5  -3 83374.6 3632.06   1
   8   5  -3 79364.9 3620.36   1
  -8   5   3 83548.9 3632.94   1
  -7  -5   3 2347.47 132.243   1
   7   5  -3 2399.11 131.191   1
  -7   5   3 2455.51 140.102   1
   7  -5  -3 2294.66 137.946   1
   6  -5  -3 265.122 41.6998   1
  -6   5   3 230.880 42.1766   1
   5  -5  -3 490.890 50.2215   1
  -5   5   3 531.488 49.6463   1
  -4   5   3 32152.7 1363.70   1
  -4  -5   3 30065.1 1355.15   1
   4  -5  -3 29342.8 1361.46   1
   4   5  -3 31417.7 1355.92   1
  -3   5   3 2143.40 118.733   1
  -3  -5   3 1878.78 109.789   1
   3  -5  -3 2118.45 119.033   1
   3   5  -3 1916.14 107.692   1
   2   5  -3 192743. 8472.02   1
   2  -5  -3 187639. 8478.46   1
  -2  -5   3 188146. 8471.82   1
  -2   5   3 217101. 8481.93   1
   1  -5  -3 37849.6 1795.12   1
  -1   5   3 43711.8 1796.88   1
   0   5  -3 155356. 6503.41   1
   0   5   3 143537. 6506.50   1
   0  -5   3 144775. 6504.07   1
   0  -5  -3 155241. 6509.93   1
  -1   5  -3 33420.0 1428.49   1
  -1  -5  -3 35503.9 1434.24   1
   1  -5   3 36701.5 1430.29   1
  -2  -5  -3 2935.40 168.692   1
   2   5   3 3224.78 170.329   1
   2  -5   3 3150.73 168.737   1
  -2   5  -3 3259.66 169.426   1
  -3  -5  -3 2670.48 160.743   1
   3   5   3 2896.21 161.364   1
   3  -5   3 2971.95 161.398   1
  -3   5  -3 3200.33 164.881   1
  -4  -5  -3 232.265 40.5170   1
   4   5   3 349.819 44.3374   1
   4  -5   3 306.777 40.9582   1
  -4   5  -3 204.887 36.4802   1
  -5  -5  -3 351.528 47.4315   1
   5   5   3 299.720 42.3014   1
   5  -5   3 353.440 44.7592   1
  -5   5  -3 361.298 46.0357   1
  -6  -5  -3 96256.0 4132.74   1
   6   5   3 85668.0 4133.68   1
  -6   5  -3 100830. 4137.17   1
   6  -5   3 95582.8 4132.00   1
   7  -5   3 132.964 33.7228   1
   7   5   3 154.279 36.5485   1
  -7   5  -3 87.8382 34.9204   1
  -7  -5  -3 129.284 36.6761   1
   8  -5   3 29082.3 1339.62   1
  -8   5  -3 30704.8 1343.50   1
   9   5   3 398.802 53.4264   1
  -9   5  -3 499.522 59.6824   1
   9  -5   3 371.409 50.5458   1
  -9  -5  -3 341.072 52.5214   1
 -10  -5  -3 15367.1 750.357   1
 -10   5  -3 16256.8 755.680   1
  10   5   3 17210.2 753.573   1
  10  -5   3 15849.5 750.490   1
 -11  -5  -3 3713.21 212.509   1
 -11   5  -3 3667.86 212.101   1
  11   5   3 3741.46 211.137   1
  11  -5   3 3780.99 212.129   1
 -12  -5  -3 4822.78 262.425   1
 -12   5  -3 4792.28 260.829   1
  12  -5   3 4785.54 259.362   1
  12   5   3 4842.25 259.749   1
  13   5   3 62.7935 34.5137   1
 -13  -5  -3 36.5699 36.1677   1
  13  -5   3 102.052 41.2899   1
 -13   5  -3 87.7321 40.9615   1
  14   5   3 107.014 39.5514   1
 -14  -5  -3 60.0958 36.6292   1
  14  -5   3 90.9665 40.5605   1
 -14   5  -3 39.4513 37.3195   1
 -15   5  -3 1365.16 111.731   1
  15   5   3 1379.90 110.887   1
  15  -5   3 1704.87 119.693   1
 -16   5  -3 2616.85 171.830   1
  16  -5   3 2858.16 175.772   1
 -16  -5  -3 2570.06 173.061   1
 -17   5  -3 1275.36 107.202   1
  17  -5   3 1428.52 110.633   1
 -18  -5  -3 2448.24 162.138   1
 -18   5  -3 2588.73 166.038   1
  18  -5   3 2470.84 160.200   1
  18   5   3 2305.74 157.794   1
  19   5   3 84.7097 42.6741   1
 -19   5  -3 74.2936 45.7261   1
 -19  -5  -3 56.5226 36.9843   1
  19  -5   3 90.8751 41.4927   1
 -20   5  -3 1256.27 107.770   1
  20  -5   3 1315.38 106.461   1
 -20  -5  -3 1138.25 102.070   1
  21   5   3 435.291 65.0281   1
 -21  -5  -3 425.386 62.8078   1
  21  -5   3 565.178 67.0931   1
 -21   5  -3 443.377 63.0547   1
  22   5   3 15.4598 38.0987   1
 -22  -5  -3 63.5182 41.8332   1
  22  -5   3 15.2912 32.4820   1
 -22   5  -3-15.9067 38.6357   1
  23   5   3 23.1803 41.3355   1
 -23  -5  -3 94.0071 46.7096   1
  23  -5   3 82.5711 46.8989   1
 -23   5  -3 101.107 46.8246   1
  24   5   3 30.3854 42.9437   1
 -24  -5  -3 46.1635 37.9480   1
 -26   6   3 182.023 51.9168   1
  26  -6  -3 243.981 53.4467   1
 -25   6   3-8.13193 34.5360   1
  25  -6  -3 7.46464 41.2408   1
 -24   6   3 981.341 91.9769   1
  24  -6  -3 618.906 74.8917   1
 -23   6   3 260.609 55.3054   1
  23   6  -3 434.727 62.3917   1
  23  -6  -3 281.973 58.7183   1
 -22  -6   3 946.978 93.3252   1
 -22   6   3 990.718 93.7649   1
  22  -6  -3 1140.53 98.0221   1
  22   6  -3 1021.93 94.9402   1
  21   6  -3 283.090 54.8506   1
 -21  -6   3 437.951 60.3531   1
  21  -6  -3 339.149 56.2183   1
 -21   6   3 324.460 55.2555   1
 -20   6   3 1061.94 93.6079   1
 -20  -6   3 866.640 89.9763   1
  20  -6  -3 928.164 89.5714   1
  20   6  -3 851.754 86.9094   1
 -19   6   3 707.685 76.1527   1
  19  -6  -3 670.710 74.0353   1
  19   6  -3 679.665 75.8418   1
 -19  -6   3 566.088 70.5567   1
  18  -6  -3 121.399 39.3341   1
 -18   6   3 130.481 41.2934   1
  17  -6  -3 861.380 85.9307   1
  17   6  -3 979.394 88.3483   1
 -17  -6   3 959.738 90.5443   1
 -17   6   3 1086.77 95.9553   1
  16   6  -3 7121.63 360.195   1
 -16  -6   3 7240.42 363.963   1
  16  -6  -3 6970.26 363.462   1
  15  -6  -3 4428.65 239.419   1
 -15  -6   3 4166.19 234.859   1
 -15   6   3 4068.82 239.063   1
  15   6  -3 4426.53 235.696   1
 -14  -6   3 2618.04 158.983   1
  14   6  -3 2956.69 163.347   1
 -14   6   3 2652.37 166.810   1
 -13   6   3 622.666 70.5967   1
  13  -6  -3 710.814 71.1509   1
 -12  -6   3 400.964 49.7494   1
  12   6  -3 320.603 46.0971   1
 -12   6   3 355.951 52.3662   1
  12  -6  -3 358.730 51.2719   1
 -11  -6   3 217.019 38.8272   1
  11   6  -3 210.030 37.1485   1
 -11   6   3 241.311 43.1392   1
  11  -6  -3 254.349 41.8786   1
 -10  -6   3 20812.4 918.875   1
  10   6  -3 20531.6 917.092   1
 -10   6   3 18878.8 925.223   1
  10  -6  -3 20601.2 926.111   1
  -9  -6   3 22352.4 949.439   1
  -9   6   3 21153.7 957.249   1
   9  -6  -3 22999.4 959.639   1
   8  -6  -3 44.8491 26.4597   1
  -8  -6   3 36.1481 24.4397   1
  -8   6   3 27.5124 23.8649   1
   7   6  -3 7581.26 359.449   1
  -7  -6   3 7476.68 360.195   1
   7  -6  -3 7611.14 370.781   1
  -7   6   3 7518.11 368.376   1
  -6   6   3 977.966 81.8543   1
   6  -6  -3 1205.58 85.4248   1
   6   6  -3 1077.20 76.4762   1
  -5  -6   3 36263.9 1512.55   1
  -5   6   3 32818.9 1516.52   1
   5  -6  -3 34723.8 1517.87   1
   5   6  -3 32959.0 1506.76   1
  -4  -6   3 9411.08 426.582   1
  -4   6   3 9014.76 433.470   1
   4  -6  -3 9885.51 436.297   1
   4   6  -3 8497.69 422.916   1
  -3  -6   3 67758.7 3009.29   1
  -3   6   3 67863.5 3017.50   1
   3  -6  -3 69582.7 3018.33   1
   3   6  -3 70198.5 3009.90   1
   2  -6  -3 18845.0 857.208   1
   2   6  -3 19593.8 851.156   1
  -2  -6   3 18305.5 850.135   1
  -2   6   3 19139.4 857.190   1
   1  -6  -3 26940.5 1214.47   1
   1   6  -3 27847.5 1209.02   1
  -1  -6   3 26591.6 1208.11   1
  -1   6   3 27498.2 1214.86   1
   0  -6  -3 99128.7 4150.76   1
   0   6  -3 92788.0 4141.18   1
   0  -6   3 93394.7 4142.79   1
   0   6   3 95519.0 4145.05   1
  -1  -6  -3 151377. 6540.34   1
   1   6   3 149316. 6538.08   1
   1  -6   3 155921. 6537.66   1
  -1   6  -3 144718. 6535.57   1
  -2  -6  -3 8908.91 435.244   1
  -2   6  -3 8923.84 432.455   1
   2  -6   3 9681.30 435.570   1
   2   6   3 9087.05 436.395   1
  -3   6  -3 5359.90 276.152   1
   3  -6   3 5566.84 278.674   1
   3   6   3 5699.10 277.732   1
  -3  -6  -3 5256.15 276.151   1
  -4   6  -3 80.8119 31.5411   1
   4  -6   3 57.1590 30.4311   1
   4   6   3 77.5231 26.3404   1
  -4  -6  -3 43.0761 30.8794   1
  -5   6  -3 88.0498 35.3331   1
   5  -6   3 118.320 33.0665   1
   5   6   3 124.061 37.9838   1
  -5  -6  -3 181.611 39.0767   1
  -6   6  -3 357.749 49.8289   1
   6  -6   3 330.507 45.5615   1
   6   6   3 425.441 50.4230   1
  -6  -6  -3 404.941 51.9872   1
   7  -6   3 38852.5 1812.02   1
  -7   6  -3 43393.2 1823.98   1
  -8   6  -3 209.279 45.7189   1
  -8  -6  -3 80.2316 29.3605   1
   8   6   3 211.759 41.1524   1
   8  -6   3 164.034 40.3785   1
  -9  -6  -3 8368.26 422.652   1
  -9   6  -3 8156.04 425.447   1
   9   6   3 9608.45 430.222   1
   9  -6   3 8565.64 425.330   1
 -10  -6  -3 11964.1 599.060   1
 -10   6  -3 12668.4 606.908   1
  10   6   3 12792.8 602.814   1
  10  -6   3 13471.3 606.779   1
 -11  -6  -3 2940.15 175.514   1
  11   6   3 3164.32 178.057   1
 -11   6  -3 2691.69 177.792   1
  11  -6   3 2742.50 176.166   1
  12   6   3 651.390 67.8503   1
 -12  -6  -3 534.829 64.8618   1
 -13   6  -3 160.728 39.4909   1
 -13  -6  -3 133.735 42.9095   1
  13  -6   3 111.346 38.6518   1
  13   6   3 202.552 47.4961   1
 -14   6  -3 1928.16 134.570   1
  14  -6   3 1874.52 133.412   1
  14   6   3 1783.13 131.190   1
 -15   6  -3 1165.49 105.489   1
  15  -6   3 1305.65 106.626   1
 -15  -6  -3 1353.93 108.407   1
  16   6   3 2309.90 158.293   1
 -16  -6  -3 2506.05 162.736   1
 -17  -6  -3 6016.94 317.735   1
 -17   6  -3 5484.75 315.566   1
  17   6   3 6097.73 318.595   1
  17  -6   3 6075.95 320.991   1
 -18   6  -3 575.573 73.4621   1
 -18  -6  -3 644.776 73.3995   1
  18   6   3 570.914 72.6688   1
  18  -6   3 657.137 75.4371   1
 -19   6  -3 702.062 81.8489   1
  19   6   3 632.767 73.6576   1
 -19  -6  -3 718.789 78.8129   1
  19  -6   3 537.099 72.3682   1
  20  -6   3 52.9981 43.3228   1
 -20  -6  -3 32.2191 39.7890   1
  20   6   3 54.9262 45.3657   1
 -20   6  -3 122.113 48.5037   1
  21  -6   3 625.441 70.4692   1
 -21  -6  -3 480.016 66.3083   1
  21   6   3 491.033 66.7322   1
 -21   6  -3 551.586 71.0826   1
 -22  -6  -3 39.5409 40.6843   1
  22  -6   3 59.2981 37.6405   1
  22   6   3 76.6608 42.4314   1
  23  -6   3 281.161 49.4427   1
 -23   6  -3 238.912 47.6501   1
 -24  -6  -3 60.1691 32.7224   1
  24   6   3 95.8961 38.0218   1
  26  -7  -3 14.4421 38.5241   1
 -26   7   3 31.4653 34.6836   1
  25  -7  -3 437.849 63.1290   1
 -25   7   3 478.712 68.9890   1
  24  -7  -3 47.5570 47.1607   1
 -24   7   3 8.00949 39.4849   1
  23  -7  -3 280.714 58.4344   1
 -23   7   3 212.906 51.2278   1
 -22   7   3 41.5845 36.6732   1
  22  -7  -3 32.2903 36.2265   1
  22   7  -3 8.17926 38.5547   1
 -22  -7   3 16.2743 39.5357   1
  21  -7  -3 1007.21 92.8950   1
 -21   7   3 1053.72 95.1949   1
 -20   7   3 1595.69 119.367   1
  20  -7  -3 1509.71 118.443   1
  20   7  -3 1768.93 125.929   1
 -20  -7   3 1341.93 114.311   1
 -19   7   3 1123.40 101.027   1
  19  -7  -3 1150.00 100.835   1
 -19  -7   3 1287.51 103.760   1
  19   7  -3 1199.88 103.901   1
 -18  -7   3 3180.15 188.873   1
  18   7  -3 3085.14 187.394   1
 -18   7   3 2782.58 184.808   1
 -17   7   3 191.443 43.6330   1
  17   7  -3 150.060 42.2567   1
 -17  -7   3 176.242 45.9069   1
  17  -7  -3 135.245 41.1680   1
 -16   7   3 7.75181 35.9542   1
  16   7  -3 34.2084 30.6941   1
 -16  -7   3 21.3135 32.9529   1
  16  -7  -3-7.45349 35.1240   1
 -15   7   3 7886.91 402.674   1
  15   7  -3 8167.62 397.785   1
 -15  -7   3 8226.30 399.637   1
  15  -7  -3 7462.37 396.223   1
 -14   7   3 1054.74 91.9252   1
  14   7  -3 1197.47 92.2644   1
 -14  -7   3 1095.43 91.0149   1
  14  -7  -3 891.424 83.8355   1
 -13   7   3 1640.92 121.701   1
  13   7  -3 1960.29 121.515   1
  13  -7  -3 1451.29 114.156   1
 -13  -7   3 1808.28 120.761   1
  12  -7  -3 1187.77 97.0820   1
 -12   7   3 1231.69 98.6700   1
 -11   7   3 5409.12 285.956   1
  11   7  -3 4827.00 272.628   1
 -11  -7   3 5980.06 282.222   1
  11  -7  -3 5467.87 286.113   1
 -10   7   3 7433.68 359.411   1
  10   7  -3 6867.98 343.993   1
 -10  -7   3 6826.02 344.550   1
  10  -7  -3 6927.03 352.652   1
  -9   7   3 6890.11 339.616   1
  -9  -7   3 6121.78 327.772   1
   9  -7  -3 6831.02 337.992   1
   9   7  -3 6900.23 330.145   1
  -8  -7   3 25290.7 1152.74   1
   8   7  -3 26128.5 1152.99   1
  -7   7   3 2165.76 132.490   1
  -7  -7   3 1992.24 125.256   1
   7  -7  -3 2038.84 131.295   1
   6   7  -3 16299.8 782.662   1
  -6   7   3 17790.8 793.904   1
  -6  -7   3 17442.4 786.775   1
   6  -7  -3 17955.8 796.002   1
   5   7  -3 45198.2 1964.28   1
  -5   7   3 45473.5 1971.63   1
   5  -7  -3 42833.6 1969.85   1
   4   7  -3 25130.1 1169.22   1
  -4   7   3 25825.4 1179.20   1
  -4  -7   3 27777.8 1173.76   1
   4  -7  -3 26411.1 1180.37   1
  -3   7   3 6983.04 354.611   1
   3   7  -3 7853.77 351.068   1
   3  -7  -3 7021.50 354.984   1
  -3  -7   3 7212.25 351.216   1
  -2   7   3 15094.1 675.434   1
   2   7  -3 15278.4 669.989   1
   2  -7  -3 13542.9 676.181   1
  -2  -7   3 14531.9 668.719   1
  -1   7   3 36921.5 1690.37   1
   1   7  -3 39172.6 1686.74   1
   1  -7  -3 39410.3 1692.74   1
  -1  -7   3 37139.3 1685.20   1
   0   7   3 13469.7 609.990   1
   0   7  -3 13302.8 602.219   1
   0  -7  -3 12373.4 606.341   1
   0  -7   3 13085.9 603.644   1
   1   7   3 37369.0 1666.70   1
  -1   7  -3 37624.3 1664.91   1
  -1  -7  -3 38384.7 1671.39   1
   1  -7   3 36981.3 1664.93   1
  -2  -7  -3 29332.6 1299.66   1
  -2   7  -3 27898.9 1294.89   1
   2  -7   3 29770.8 1297.63   1
   2   7   3 29075.4 1298.43   1
  -3  -7  -3 2478.60 147.726   1
  -3   7  -3 2519.25 147.306   1
   3  -7   3 2460.58 147.184   1
   3   7   3 2401.76 145.882   1
  -4   7  -3 36060.3 1570.31   1
   4  -7   3 36325.0 1569.16   1
   4   7   3 34326.5 1565.35   1
  -4  -7  -3 34019.7 1567.54   1
   5  -7   3 4579.28 246.961   1
  -5   7  -3 4779.66 250.064   1
  -6   7  -3 28110.3 1228.03   1
   6  -7   3 28149.9 1224.84   1
   6   7   3 27739.6 1226.72   1
  -6  -7  -3 24787.6 1220.71   1
  -7   7  -3 7561.90 389.797   1
   7  -7   3 7767.74 385.277   1
   7   7   3 8295.64 390.083   1
  -7  -7  -3 7715.37 390.072   1
  -8   7  -3 2173.39 141.412   1
   8  -7   3 1936.88 132.836   1
   8   7   3 2088.57 138.009   1
  -8  -7  -3 2183.24 141.066   1
  -9   7  -3 2453.46 157.127   1
   9  -7   3 2277.17 150.193   1
   9   7   3 2759.56 157.624   1
  -9  -7  -3 2244.48 151.684   1
 -10   7  -3 1003.55 91.3074   1
 -10  -7  -3 1133.05 94.0390   1
  10  -7   3 1059.50 92.7163   1
  10   7   3 1166.95 93.4251   1
  11   7   3 3703.84 208.213   1
 -11  -7  -3 3445.63 206.513   1
 -12   7  -3 4183.23 236.243   1
  12  -7   3 3988.45 230.130   1
 -13   7  -3 3600.75 214.630   1
  13  -7   3 3562.70 213.142   1
  13   7   3 3855.97 217.025   1
 -14  -7  -3 3530.01 202.030   1
 -14   7  -3 3354.99 200.650   1
  14  -7   3 3046.01 196.162   1
  14   7   3 3346.74 199.842   1
 -15  -7  -3-23.1113 36.3006   1
 -15   7  -3-7.78434 28.2659   1
  15   7   3 31.0318 36.5558   1
  15  -7   3-30.6914 29.9795   1
  16  -7   3 2389.67 162.264   1
 -16   7  -3 2645.03 169.437   1
  17  -7   3 698.744 78.3246   1
 -17  -7  -3 590.968 73.6431   1
  17   7   3 729.848 79.7345   1
 -17   7  -3 852.622 86.6247   1
  18  -7   3 80.4117 35.6309   1
 -18  -7  -3 95.0562 45.8585   1
 -18   7  -3 98.4892 38.8453   1
  18   7   3 63.7989 43.7118   1
  19  -7   3-24.0206 30.5684   1
 -19   7  -3-8.10808 30.2089   1
 -20   7  -3 360.704 57.1163   1
  20  -7   3 627.916 69.8085   1
  20   7   3 437.426 61.5559   1
 -20  -7  -3 576.482 68.5123   1
  21  -7   3 7.46595 34.6260   1
 -21   7  -3 15.9615 36.4113   1
  22   7   3 981.893 97.0739   1
 -22  -7  -3 1023.95 95.0633   1
 -23   7  -3 205.531 46.2319   1
  23   7   3 228.395 52.3544   1
 -23  -7  -3 219.614 51.3170   1
  25  -8  -3-7.66406 40.4152   1
 -25   8   3 108.379 49.1400   1
  24  -8  -3 203.963 52.4875   1
 -24   8   3 168.161 52.2912   1
  22  -8  -3 31.9787 42.6658   1
 -22   8   3 41.0688 41.6433   1
 -21   8   3 15.8323 37.2985   1
  21  -8  -3 7.80497 39.5434   1
  21   8  -3 16.2838 43.9492   1
 -21  -8   3-16.8004 37.6783   1
 -20   8   3 1457.32 117.392   1
 -20  -8   3 1379.81 115.916   1
  20  -8  -3 1723.51 124.250   1
  20   8  -3 1408.66 115.748   1
 -19  -8   3 73.6282 41.7679   1
  19   8  -3 102.672 44.4286   1
  19  -8  -3 163.093 48.2497   1
 -19   8   3 138.347 50.9857   1
 -18   8   3 686.461 76.8649   1
  18   8  -3 803.669 80.3169   1
 -18  -8   3 551.547 72.1262   1
 -17  -8   3 3943.41 224.769   1
  17  -8  -3 3518.35 219.106   1
  17   8  -3 3884.08 220.376   1
 -16   8   3 1077.68 98.1387   1
  16   8  -3 1319.37 101.971   1
 -16  -8   3 1131.16 98.8248   1
  16  -8  -3 1226.29 101.323   1
 -15   8   3 1902.65 135.631   1
  15   8  -3 1854.01 130.502   1
 -15  -8   3 1940.85 134.311   1
  15  -8  -3 1884.47 132.464   1
 -14   8   3 822.915 83.6997   1
  14   8  -3 752.120 76.4854   1
 -14  -8   3 871.527 80.4879   1
  14  -8  -3 732.661 74.5012   1
 -13   8   3 729.854 76.9880   1
  13   8  -3 827.560 77.9219   1
 -13  -8   3 693.645 74.4339   1
  13  -8  -3 859.283 80.4732   1
 -12   8   3 275.970 48.5398   1
  12   8  -3 226.379 41.6358   1
  12  -8  -3 205.487 43.5754   1
 -12  -8   3 162.157 42.1953   1
 -11   8   3 3265.53 193.587   1
  11  -8  -3 3176.20 190.497   1
 -10  -8   3 15056.1 738.862   1
  10   8  -3 16035.5 740.292   1
 -10   8   3 16832.5 750.315   1
  10  -8  -3 16272.9 750.439   1
  -9  -8   3 17215.0 802.578   1
   9  -8  -3 17029.1 808.670   1
   9   8  -3 17569.3 801.722   1
  -9   8   3 18145.2 810.929   1
   8  -8  -3 350.347 48.4279   1
  -8   8   3 334.585 48.0646   1
   8   8  -3 220.328 40.9398   1
   7   8  -3 45362.0 1915.40   1
  -7   8   3 40779.3 1918.77   1
   7  -8  -3 42666.2 1921.05   1
  -7  -8   3 43919.1 1916.68   1
   6  -8  -3 11467.8 532.151   1
  -6  -8   3 11846.2 524.823   1
   5   8  -3 15770.0 730.954   1
  -5  -8   3 16211.5 732.638   1
   4   8  -3 8494.76 406.321   1
  -4   8   3 8322.75 411.870   1
   4  -8  -3 8706.84 414.921   1
   3   8  -3 16267.4 761.190   1
  -3   8   3 17284.3 768.829   1
   3  -8  -3 16777.5 767.413   1
  -3  -8   3 16459.4 762.103   1
   2   8  -3 64.9744 26.0620   1
  -2   8   3 27.8796 30.8609   1
  -2  -8   3 54.1149 25.3254   1
   2  -8  -3 11.5350 26.8092   1
  -1   8   3 52530.2 2278.02   1
   1   8  -3 53246.5 2274.31   1
  -1  -8   3 49803.4 2273.20   1
   1  -8  -3 50845.6 2278.81   1
   0   8   3 23064.1 1078.99   1
   0   8  -3 23739.6 1076.83   1
   0  -8   3 24786.8 1080.46   1
   0  -8  -3 24185.2 1081.79   1
   1   8   3 2779.40 171.014   1
  -1   8  -3 3054.55 172.320   1
   1  -8   3 3308.04 175.465   1
  -1  -8  -3 3129.28 177.104   1
   2   8   3 8001.42 430.721   1
   2  -8   3 9571.47 438.430   1
  -2   8  -3 9965.84 438.371   1
  -2  -8  -3 8723.06 436.644   1
  -3   8  -3 10849.4 503.292   1
   3  -8   3 10198.6 502.166   1
   4   8   3 5213.01 279.454   1
  -4  -8  -3 5614.07 284.214   1
  -5  -8  -3 32580.4 1564.76   1
   5   8   3 34453.2 1566.09   1
   5  -8   3 34571.3 1567.25   1
  -6  -8  -3 4119.74 223.881   1
   6   8   3 3762.26 217.724   1
  -6   8  -3 4293.20 226.169   1
   6  -8   3 3787.86 217.958   1
  -7  -8  -3 26627.4 1060.50   1
   7  -8   3 25894.7 1055.35   1
  -8  -8  -3 2847.22 185.717   1
   8   8   3 3160.14 187.408   1
  -8   8  -3 3159.34 188.321   1
   8  -8   3 3477.30 188.419   1
  -9  -8  -3 2819.00 169.050   1
   9   8   3 2777.81 166.377   1
   9  -8   3 2848.70 165.926   1
 -10  -8  -3 307.219 54.5833   1
  10   8   3 387.704 55.8283   1
  10  -8   3 455.956 57.7043   1
 -10   8  -3 427.852 60.4413   1
  11  -8   3 323.425 51.9307   1
 -11   8  -3 305.198 55.2527   1
 -12   8  -3 1364.57 112.630   1
  12  -8   3 1409.22 111.818   1
  12   8   3 1507.71 113.548   1
 -13   8  -3 9099.53 430.033   1
 -13  -8  -3 7547.58 418.198   1
  13  -8   3 8134.20 419.743   1
  13   8   3 8885.82 424.913   1
 -14  -8  -3 551.764 70.5197   1
  14   8   3 777.395 79.4177   1
  14  -8   3 528.192 68.4817   1
 -14   8  -3 625.533 73.8025   1
 -15   8  -3 1232.95 102.804   1
  15  -8   3 1044.54 96.1477   1
  15   8   3 1150.96 98.4163   1
 -15  -8  -3 1121.59 101.571   1
 -16   8  -3 23.6560 31.6188   1
  16  -8   3 108.812 36.1491   1
  16   8   3 15.4029 36.3914   1
 -16  -8  -3 103.888 41.6586   1
 -17   8  -3 81.3204 43.5943   1
  17  -8   3 87.5051 42.6551   1
  17   8   3 108.515 46.3157   1
 -17  -8  -3 136.734 45.6507   1
 -18   8  -3 313.880 57.6320   1
  18  -8   3 192.354 51.4098   1
  18   8   3 185.144 51.1984   1
 -18  -8  -3 256.333 50.0668   1
 -19   8  -3 699.061 76.8427   1
  19  -8   3 605.462 71.9295   1
  19   8   3 791.447 83.6315   1
 -19  -8  -3 495.652 70.2752   1
 -20   8  -3 127.542 41.0530   1
  20  -8   3 78.6881 36.0400   1
  20   8   3-7.71203 41.2540   1
 -20  -8  -3 56.0018 40.1086   1
 -21   8  -3 218.940 47.6159   1
  21  -8   3 264.670 52.1758   1
  21   8   3 228.913 50.6750   1
 -21  -8  -3 229.536 48.1724   1
 -22   8  -3 100.376 35.9459   1
  22  -8   3 223.965 53.2869   1
  22   8   3 158.820 44.6726   1
 -22  -8  -3 234.986 49.7737   1
  23   8   3 89.4666 37.4588   1
 -25   9   3 185.002 44.4176   1
  25  -9  -3 226.794 52.6568   1
 -23   9   3 64.7822 41.6565   1
  23  -9  -3 54.7564 42.3021   1
 -22   9   3-7.82102 35.0913   1
  22  -9  -3-31.0365 37.6938   1
 -21   9   3 7.74984 35.3545   1
  21  -9  -3-7.87808 42.0150   1
 -20  -9   3 153.921 44.4068   1
 -19   9   3 778.325 88.0309   1
 -19  -9   3 918.754 90.4124   1
  19  -9  -3 937.334 90.8682   1
  19   9  -3 904.277 87.1900   1
 -18   9   3 171.731 46.8284   1
  18  -9  -3 188.766 47.8587   1
  18   9  -3 164.930 47.7908   1
 -18  -9   3 182.004 48.3515   1
 -17   9   3 831.036 87.1946   1
  17  -9  -3 833.125 85.6730   1
  17   9  -3 897.187 86.2819   1
 -17  -9   3 801.301 85.3188   1
  16  -9  -3 2707.60 178.020   1
 -16   9   3 3193.78 190.199   1
 -15   9   3 5834.66 317.325   1
  15  -9  -3 5640.77 310.540   1
  15   9  -3 6424.63 316.271   1
 -15  -9   3 5804.17 312.426   1
 -14   9   3 1065.79 91.8323   1
  14  -9  -3 934.789 86.6149   1
  14   9  -3 908.929 84.0132   1
 -14  -9   3 774.695 81.4911   1
 -13   9   3 600.199 67.6124   1
  13  -9  -3 548.565 68.4425   1
  13   9  -3 545.603 63.6556   1
 -13  -9   3 492.644 64.8816   1
  12   9  -3 260.752 46.3332   1
 -12  -9   3 268.847 49.3833   1
 -11   9   3 348.681 58.0666   1
 -11  -9   3 311.585 49.9298   1
  11   9  -3 356.644 51.5419   1
  11  -9  -3 310.127 54.8205   1
  10  -9  -3 15453.5 689.582   1
 -10  -9   3 14027.2 678.386   1
  10   9  -3 14183.5 677.961   1
 -10   9   3 14619.1 687.804   1
   9  -9  -3 14722.8 704.258   1
  -9   9   3 15145.4 702.159   1
   8   9  -3 2663.70 160.539   1
  -8   9   3 2614.56 164.785   1
   8  -9  -3 3030.53 174.171   1
   7   9  -3 616.368 59.2844   1
  -7   9   3 419.344 56.5911   1
   7  -9  -3 605.211 65.0448   1
  -7  -9   3 453.579 55.1624   1
   6   9  -3 28158.7 1172.35   1
  -6   9   3 25844.3 1173.56   1
   6  -9  -3 25891.4 1177.37   1
  -6  -9   3 24169.7 1166.03   1
   5   9  -3 258.850 42.4267   1
  -5   9   3 214.216 44.0802   1
   5  -9  -3 242.072 44.8524   1
  -5  -9   3 314.343 44.2905   1
   4   9  -3 7218.90 341.497   1
  -4   9   3 6758.68 344.605   1
   4  -9  -3 6543.87 343.663   1
  -4  -9   3 6942.37 341.224   1
   3   9  -3-5.47698 22.8219   1
  -3   9   3 18.3551 28.3837   1
   3  -9  -3 30.7773 27.1398   1
  -3  -9   3 32.9727 27.4737   1
  -2   9   3 17246.3 797.393   1
   2   9  -3 17753.3 792.270   1
   2  -9  -3 16657.8 796.141   1
  -1   9   3 1242.49 98.0648   1
   1   9  -3 1556.07 101.914   1
  -1  -9   3 1291.90 96.1383   1
   1  -9  -3 1487.32 105.348   1
   0   9   3 8323.48 395.562   1
   0   9  -3 7357.52 388.152   1
   0  -9   3 8608.29 396.461   1
   0  -9  -3 7891.72 394.295   1
   1   9   3 1546.89 109.718   1
  -1  -9  -3 1494.99 109.004   1
   2   9   3 6349.71 337.638   1
  -2  -9  -3 7017.92 343.368   1
   3   9   3 6.22229 23.7626   1
  -3   9  -3 25.2320 31.9682   1
   3  -9   3 6.36904 33.1377   1
  -3  -9  -3 39.4730 30.5189   1
  -4   9  -3 39870.3 1789.11   1
   4  -9   3 38883.3 1789.82   1
   4   9   3 40505.4 1789.10   1
  -4  -9  -3 41294.8 1791.99   1
  -5  -9  -3 7876.96 416.820   1
  -5   9  -3 8986.95 424.820   1
   5  -9   3 8688.20 421.984   1
  -6  -9  -3 1206.87 97.5268   1
  -6   9  -3 1033.92 94.5748   1
   6  -9   3 1188.48 96.0648   1
  -7  -9  -3 28.5184 36.6341   1
   7   9   3 13.7412 33.8856   1
  -7   9  -3 7.12522 36.1275   1
   7  -9   3 90.4353 42.9945   1
  -8  -9  -3 4475.29 243.198   1
   8   9   3 4493.54 241.302   1
  -8   9  -3 4270.60 240.789   1
   8  -9   3 4057.99 236.444   1
   9   9   3 292.750 50.8320   1
  -9  -9  -3 192.526 44.8333   1
  10  -9   3 4789.88 253.615   1
 -10   9  -3 4312.67 252.912   1
  11   9   3 223.632 49.8920   1
  11  -9   3 348.334 56.7824   1
 -11   9  -3 250.700 51.0619   1
 -12   9  -3 2480.31 165.301   1
 -12  -9  -3 2541.53 166.598   1
  12  -9   3 2283.67 160.811   1
  12   9   3 2845.44 168.747   1
 -13  -9  -3 89.6857 44.1059   1
  13   9   3 92.5840 45.5326   1
  13  -9   3 53.8369 39.0737   1
 -13   9  -3 40.5389 39.4838   1
 -14   9  -3 3118.61 191.493   1
 -14  -9  -3 2912.96 187.843   1
  14  -9   3 3001.95 185.517   1
  14   9   3 2886.09 185.601   1
 -15  -9  -3-33.0406 42.4201   1
  15   9   3-39.9433 44.1452   1
  15  -9   3-7.77009 38.2978   1
 -15   9  -3-8.03695 39.6124   1
 -16   9  -3 365.239 53.4832   1
  16  -9   3 284.308 53.0904   1
  16   9   3 304.430 60.4330   1
 -16  -9  -3 249.598 56.6089   1
 -17   9  -3 701.730 81.2138   1
  17  -9   3 876.550 88.5072   1
 -17  -9  -3 649.381 80.5856   1
 -18   9  -3 367.438 60.4257   1
  18  -9   3 389.298 59.6780   1
  18   9   3 481.417 68.8660   1
 -18  -9  -3 439.742 64.3554   1
  19   9   3 31.9699 39.9415   1
 -19  -9  -3-24.7863 33.0025   1
  20  -9   3 38.8595 41.9854   1
 -20   9  -3 39.7268 44.4252   1
 -21   9  -3 23.0700 38.4330   1
  21  -9   3 22.8123 38.0038   1
  21   9   3 31.2870 43.7047   1
 -21  -9  -3-40.5437 47.7586   1
  22   9   3 184.732 46.3707   1
 -22  -9  -3 151.318 45.1016   1
  24 -10  -3 113.189 44.6689   1
 -24  10   3 94.1964 41.5943   1
  23 -10  -3 22.7808 43.8265   1
 -23  10   3 15.4508 41.2090   1
  22 -10  -3-15.0096 43.3066   1
 -22  10   3 22.9755 39.3215   1
 -21  10   3 459.841 68.8309   1
  21 -10  -3 486.557 66.5912   1
 -20  10   3 32.7913 44.7806   1
  20 -10  -3 15.4631 43.2050   1
  20  10  -3 8.25696 36.3990   1
  18 -10  -3 566.445 70.2014   1
  18  10  -3 652.375 77.1198   1
 -18 -10   3 530.598 74.1490   1
 -17  10   3 841.779 84.3440   1
  17 -10  -3 726.660 78.4097   1
  17  10  -3 676.505 78.2553   1
 -17 -10   3 812.690 83.3971   1
 -16  10   3 1481.51 120.040   1
  16 -10  -3 1601.40 121.050   1
  16  10  -3 1573.52 120.143   1
 -16 -10   3 1574.91 122.208   1
 -15  10   3 389.485 64.1681   1
 -15 -10   3 354.152 59.0023   1
  15 -10  -3 328.178 51.9033   1
  15  10  -3 438.064 62.7619   1
 -14 -10   3 747.593 79.5456   1
 -14  10   3 843.594 84.4391   1
  14 -10  -3 729.562 78.7908   1
  14  10  -3 778.203 81.0485   1
 -13  10   3 133.737 43.7885   1
  13 -10  -3 191.882 46.8436   1
  13  10  -3 72.4032 37.5539   1
 -13 -10   3 103.636 40.3113   1
 -12  10   3-7.94487 32.4183   1
 -12 -10   3 14.4361 34.5361   1
  12 -10  -3 7.69946 36.8395   1
  11 -10  -3 2329.30 156.240   1
 -11  10   3 2430.52 158.724   1
  11  10  -3 2513.03 153.917   1
 -11 -10   3 2257.27 152.257   1
  10  10  -3 91.9419 35.7272   1
 -10 -10   3 116.401 39.7610   1
   9  10  -3 232.127 43.3268   1
  -9  10   3 235.225 48.6684   1
   9 -10  -3 317.729 53.7037   1
  -9 -10   3 404.437 54.1093   1
   8  10  -3 1038.62 90.1700   1
  -8  10   3 1156.97 96.1943   1
   8 -10  -3 1263.84 100.285   1
  -8 -10   3 1255.05 95.2140   1
   7  10  -3 33651.3 1533.54   1
  -7  10   3 34568.3 1539.76   1
   7 -10  -3 35516.8 1541.66   1
  -7 -10   3 33486.7 1535.50   1
   6  10  -3 14400.0 669.164   1
  -6  10   3 13912.8 672.392   1
   6 -10  -3 14610.8 676.224   1
  -6 -10   3 14336.7 668.558   1
  -5  10   3 416.456 58.8165   1
   5 -10  -3 461.474 58.5478   1
  -4  10   3 490.777 58.1910   1
   4 -10  -3 552.389 62.5738   1
  -3  10   3 9184.22 437.509   1
   3 -10  -3 8543.92 432.846   1
  -2  10   3 10280.3 474.712   1
   2  10  -3 9617.30 467.215   1
   2 -10  -3 9145.42 470.747   1
  -2 -10   3 9848.03 469.653   1
  -1  10   3 13054.1 668.965   1
   1  10  -3 14409.8 665.912   1
   1 -10  -3 15225.5 674.309   1
   0  10   3 690.841 68.3971   1
   0  10  -3 804.827 71.6745   1
   0 -10   3 672.390 68.8762   1
   0 -10  -3 685.267 69.6234   1
   1  10   3 3000.45 188.609   1
  -1  10  -3 3451.18 192.544   1
   1 -10   3 3330.16 193.427   1
  -1 -10  -3 3440.78 194.455   1
   2  10   3 5077.58 281.388   1
  -2  10  -3 5160.29 282.320   1
   2 -10   3 5314.83 283.200   1
  -2 -10  -3 5539.68 282.543   1
  -3  10  -3 11522.1 581.222   1
   3 -10   3 11593.7 582.520   1
   3  10   3 12804.2 583.375   1
  -3 -10  -3 13169.2 590.116   1
  -4  10  -3 8318.16 417.775   1
   4 -10   3 8519.35 418.992   1
   4  10   3 7836.27 413.873   1
  -4 -10  -3 9055.59 423.207   1
  -5  10  -3 4753.58 248.425   1
   5 -10   3 4367.06 245.048   1
   5  10   3 4352.51 242.272   1
  -5 -10  -3 4151.69 242.044   1
  -6  10  -3 762.358 81.2370   1
  -6 -10  -3 856.669 80.2285   1
   6 -10   3 926.089 84.8561   1
   6  10   3 820.934 77.7367   1
  -7 -10  -3 607.827 68.7581   1
   7  10   3 624.733 69.2019   1
  -7  10  -3 618.478 73.6320   1
   7 -10   3 642.765 71.1029   1
  -9 -10  -3 15085.0 710.610   1
   9  10   3 15069.5 707.974   1
   9 -10   3 13823.0 701.245   1
  -9  10  -3 16083.4 713.500   1
  10  10   3 761.574 78.2774   1
  10 -10   3 724.965 75.0546   1
 -10  10  -3 729.918 80.0426   1
 -11 -10  -3-7.89847 30.8569   1
 -11  10  -3-16.0253 37.7525   1
  11 -10   3 7.43393 29.6948   1
 -12 -10  -3 640.055 76.5920   1
  12  10   3 713.864 77.0640   1
  12 -10   3 602.993 74.9025   1
 -12  10  -3 602.511 72.6739   1
 -13  10  -3 3409.57 212.016   1
 -13 -10  -3 3739.28 217.293   1
  13 -10   3 3661.98 214.999   1
  13  10   3 3557.29 213.151   1
 -14 -10  -3 498.570 68.4042   1
  14  10   3 567.918 72.5227   1
  14 -10   3 559.669 68.8868   1
 -14  10  -3 478.745 65.8808   1
 -15  10  -3 1062.78 95.3869   1
  15 -10   3 893.198 87.2776   1
  15  10   3 1064.45 94.5287   1
 -15 -10  -3 922.028 92.3392   1
  16  10   3 7.98283 39.3353   1
 -16 -10  -3-8.41782 40.2761   1
  17 -10   3-7.73617 37.0282   1
 -17  10  -3 46.7176 34.9380   1
 -18  10  -3 7.78623 38.3666   1
  18 -10   3 7.76411 36.0051   1
  18  10   3-7.95857 39.7721   1
 -18 -10  -3-16.7665 39.4985   1
 -19  10  -3 273.454 50.2825   1
  19 -10   3 217.489 46.9134   1
  19  10   3 324.034 54.4656   1
 -19 -10  -3 333.006 55.9552   1
  20  10   3-23.4498 38.5295   1
  21 -10   3-29.9551 38.9524   1
 -21  10  -3 38.2339 41.7642   1
  23 -11  -3 58.8019 41.1573   1
 -23  11   3 67.0892 41.7377   1
  22 -11  -3 30.2253 40.3109   1
 -22  11   3 15.1229 39.3426   1
 -21  11   3 7.89123 41.5745   1
  21 -11  -3-37.9981 44.7631   1
 -20  11   3 40.8426 41.4272   1
  20 -11  -3 45.8695 43.2271   1
 -19  11   3 73.3629 45.6446   1
  19  11  -3 66.4956 43.3400   1
 -17  11   3 8.27001 44.1067   1
 -17 -11   3 25.0192 38.0474   1
  17 -11  -3-15.2261 38.5720   1
  17  11  -3 24.3429 37.6310   1
 -16 -11   3 2986.23 192.613   1
 -16  11   3 3087.28 194.736   1
  16 -11  -3 2958.90 186.371   1
  16  11  -3 3553.85 199.506   1
 -15 -11   3 217.442 51.9367   1
  15 -11  -3 309.847 57.5134   1
  15  11  -3 268.411 55.0570   1
 -14 -11   3 558.182 70.4059   1
  14  11  -3 558.456 68.4405   1
 -13  11   3 154.264 45.7907   1
  13 -11  -3 133.723 45.8176   1
  12 -11  -3-7.89339 35.4563   1
 -12  11   3 41.1032 41.6927   1
  12  11  -3 79.5868 37.6823   1
 -12 -11   3 68.1840 40.4496   1
  11  11  -3 126.025 44.9078   1
 -11  11   3 48.1752 41.3502   1
  11 -11  -3 55.7569 39.3807   1
 -11 -11   3 66.9530 37.3159   1
  10 -11  -3 5976.30 301.220   1
 -10 -11   3 5798.55 301.179   1
 -10  11   3 5402.11 298.435   1
  10  11  -3 5048.85 286.917   1
   9 -11  -3 16584.4 750.837   1
  -9  11   3 15121.0 745.659   1
   9  11  -3 16334.9 744.547   1
  -9 -11   3 15493.4 742.970   1
   8  11  -3 508.003 60.7126   1
  -8 -11   3 495.808 58.8647   1
   7  11  -3 1311.03 99.3118   1
  -7  11   3 1308.18 104.806   1
   7 -11  -3 1210.23 102.284   1
  -7 -11   3 1180.29 97.9352   1
   6  11  -3 2347.87 146.301   1
  -6  11   3 2246.48 149.376   1
   6 -11  -3 2277.39 150.997   1
  -6 -11   3 2308.62 147.294   1
   5  11  -3 5502.96 277.099   1
  -5 -11   3 5621.51 281.371   1
   5 -11  -3 5357.89 282.879   1
  -4  11   3 3429.18 192.231   1
   4  11  -3 2951.75 188.333   1
  -4 -11   3 3170.53 188.547   1
   4 -11  -3 3268.36 189.312   1
  -3  11   3 5645.15 292.597   1
   3  11  -3 5161.91 286.062   1
  -3 -11   3 5493.81 286.874   1
   3 -11  -3 5642.29 290.990   1
  -2  11   3 401.003 55.7186   1
   2  11  -3 419.076 55.6031   1
  -2 -11   3 400.533 55.4432   1
   2 -11  -3 536.958 61.3146   1
  -1  11   3 17128.8 763.388   1
   1 -11  -3 16032.2 759.719   1
  -1 -11   3 15701.6 757.973   1
   0  11   3 3482.43 217.230   1
   0  11  -3 3919.22 219.461   1
   0 -11   3 3911.19 221.007   1
   0 -11  -3 4396.74 227.363   1
   1  11   3 142.932 39.2743   1
  -1  11  -3 122.112 37.9051   1
  -1 -11  -3 127.535 36.3397   1
   2  11   3 1468.02 113.810   1
  -2  11  -3 1701.33 116.930   1
   2 -11   3 1706.07 119.368   1
  -2 -11  -3 1327.30 110.367   1
  -3  11  -3 12365.6 575.251   1
   3 -11   3 12280.8 575.153   1
   3  11   3 10533.3 569.406   1
  -3 -11  -3 12535.8 575.443   1
  -4  11  -3 1327.83 106.720   1
   4 -11   3 1436.50 109.851   1
   4  11   3 1357.01 106.129   1
  -4 -11  -3 1537.52 115.024   1
  -5  11  -3 5271.40 270.349   1
   5 -11   3 4875.97 268.020   1
   5  11   3 5216.27 265.284   1
  -7  11  -3 1298.95 103.920   1
   7 -11   3 1141.16 98.6346   1
   7  11   3 914.452 88.9608   1
  -7 -11  -3 1067.03 95.2294   1
  -8  11  -3 2706.56 169.866   1
  -8 -11  -3 2341.47 163.532   1
   8 -11   3 2847.07 170.204   1
   8  11   3 2543.21 164.884   1
  -9  11  -3 23.3539 34.3343   1
  -9 -11  -3 39.4565 41.5899   1
   9  11   3 23.2051 33.5021   1
   9 -11   3 37.8747 38.9145   1
 -10 -11  -3 1634.81 121.917   1
 -10  11  -3 1570.36 122.195   1
  10 -11   3 1413.28 111.053   1
 -11 -11  -3 210.743 52.6649   1
  11 -11   3 175.618 48.4713   1
 -11  11  -3 176.614 42.2311   1
  11  11   3 330.241 60.3684   1
 -12 -11  -3 312.380 56.4707   1
  12 -11   3 206.788 50.4241   1
  12  11   3 252.530 53.5121   1
 -12  11  -3 336.014 59.1316   1
  13  11   3 1039.14 93.8598   1
 -13 -11  -3 913.999 91.1105   1
  13 -11   3 827.135 85.7640   1
 -13  11  -3 1076.91 96.3775   1
  14  11   3 709.501 81.4268   1
 -14 -11  -3 609.536 76.4094   1
  14 -11   3 743.132 78.3744   1
 -14  11  -3 698.795 80.4723   1
 -15 -11  -3-24.8298 41.3614   1
  15  11   3 15.8372 32.9770   1
  16 -11   3-30.9695 39.2351   1
 -16  11  -3-8.04179 38.4869   1
  17  11   3 7.96367 40.8881   1
 -17 -11  -3 33.0145 45.0786   1
  17 -11   3-30.8677 42.1473   1
 -17  11  -3-7.80629 35.6121   1
  18  11   3 159.096 50.0644   1
 -18 -11  -3 254.280 52.9339   1
  18 -11   3 135.614 41.7299   1
 -18  11  -3 115.296 44.4352   1
  19  11   3 7.88066 42.0295   1
 -19 -11  -3 16.2998 38.3998   1
  19 -11   3 22.7156 35.6765   1
 -19  11  -3-15.3641 33.8579   1
  20  11   3-7.77112 41.4459   1
 -20  11  -3 23.3067 40.4109   1
  20 -11   3 7.51523 40.0812   1
 -20 -11  -3-40.1876 33.4738   1
 -22  12   3 15.1075 40.2970   1
  22 -12  -3 29.3680 37.7088   1
 -21  12   3-7.89970 40.5627   1
  21 -12  -3-14.8999 40.2164   1
 -20  12   3 32.1214 39.5785   1
  20 -12  -3 7.62007 39.6444   1
 -19  12   3-8.06520 36.7948   1
  19 -12  -3 23.2537 37.0884   1
 -18  12   3 186.553 44.3948   1
  18 -12  -3 155.278 41.0476   1
 -17  12   3 65.3724 47.7309   1
  17 -12  -3 68.6490 43.6512   1
  16 -12  -3 357.436 56.8781   1
 -16 -12   3 368.039 59.6421   1
 -16  12   3 268.007 52.9217   1
  16  12  -3 358.547 58.9814   1
  15 -12  -3 7.69460 36.8158   1
 -15  12   3 8.06015 41.9244   1
 -15 -12   3-24.9177 37.8913   1
  15  12  -3 15.8405 32.9838   1
  14 -12  -3 55.2518 41.6573   1
 -14 -12   3 89.7029 40.8331   1
 -14  12   3 8.08865 38.7858   1
  14  12  -3 85.6424 41.0925   1
  13 -12  -3 287.637 53.6847   1
 -13 -12   3 136.776 44.4755   1
 -13  12   3 223.268 51.0504   1
  13  12  -3 250.999 50.3995   1
  12 -12  -3 3931.51 221.012   1
 -12  12   3 3568.05 219.417   1
  12  12  -3 3581.73 211.578   1
 -12 -12   3 3594.92 216.916   1
 -11  12   3 171.352 50.6605   1
  11 -12  -3 73.4002 38.1652   1
  10 -12  -3 783.017 78.8363   1
 -10 -12   3 840.405 79.1954   1
 -10  12   3 656.262 73.9902   1
  10  12  -3 545.856 70.3414   1
   9 -12  -3 1212.34 100.247   1
  -9  12   3 1094.58 97.9972   1
   9  12  -3 1065.14 94.4802   1
  -9 -12   3 1002.69 93.5328   1
   8  12  -3 469.467 60.4115   1
  -8  12   3 454.034 64.2165   1
   8 -12  -3 490.859 66.5516   1
  -8 -12   3 401.181 59.9128   1
   7  12  -3 41.9550 34.9897   1
  -7  12   3 53.4475 31.2059   1
   7 -12  -3 38.5609 30.1814   1
  -7 -12   3 28.6809 29.3113   1
   6  12  -3 20.8229 35.6535   1
  -6  12   3-14.8433 27.6654   1
   6 -12  -3 53.7119 33.2258   1
  -6 -12   3 57.4466 36.3964   1
  -5  12   3 749.224 77.5604   1
   5  12  -3 804.900 76.7902   1
   5 -12  -3 824.556 81.7522   1
  -5 -12   3 814.451 78.9466   1
   4  12  -3 380.361 55.9921   1
  -4 -12   3 396.360 57.1595   1
  -3 -12   3 716.394 73.1206   1
   3  12  -3 598.629 68.5840   1
  -2 -12   3 1897.37 134.552   1
   2  12  -3 2202.45 139.179   1
  -1 -12   3 5319.51 279.428   1
   1 -12  -3 5253.71 281.156   1
   1  12  -3 4819.21 275.258   1
  -1  12   3 5397.70 281.795   1
   0  12   3 606.552 69.8955   1
   0  12  -3 645.111 69.6780   1
   0 -12   3 664.169 72.8504   1
   1 -12   3 2785.77 173.317   1
  -2  12  -3 184.287 47.3648   1
   2 -12   3 165.348 44.4657   1
  -3  12  -3 104.679 38.1512   1
   4  12   3 1903.49 133.573   1
  -4 -12  -3 1757.81 132.099   1
   5 -12   3 517.731 68.4712   1
   5  12   3 661.029 70.4397   1
  -5  12  -3 664.599 76.4828   1
  -5 -12  -3 564.360 68.4258   1
  -6  12  -3 5327.92 284.389   1
   6 -12   3 4860.79 278.125   1
   6  12   3 5145.82 277.636   1
  -6 -12  -3 5134.91 282.556   1
  -7  12  -3 40.6581 36.5358   1
   7 -12   3 94.5574 38.3290   1
   7  12   3 52.6488 42.0779   1
  -7 -12  -3 7.95118 35.1088   1
  -8  12  -3 240.663 54.8417   1
  -8 -12  -3 160.373 48.3321   1
   8  12   3 137.515 45.2228   1
   8 -12   3 187.798 46.7433   1
  -9  12  -3 15.9098 35.6800   1
  -9 -12  -3-8.06680 38.5967   1
   9  12   3 7.81378 40.6429   1
   9 -12   3-15.5089 35.3755   1
 -10 -12  -3 129.739 47.4453   1
  10  12   3 63.1364 41.2451   1
 -11  12  -3 481.205 62.9513   1
  11 -12   3 326.085 52.1493   1
 -12 -12  -3 41.1781 42.8380   1
  12  12   3-8.05875 41.3771   1
 -12  12  -3 8.24983 29.9524   1
  12 -12   3-7.65452 33.7367   1
 -13 -12  -3 107.696 41.5174   1
  13  12   3 56.5094 40.4635   1
 -13  12  -3 65.4581 35.5492   1
  13 -12   3 62.9902 39.4721   1
 -14 -12  -3 41.6322 35.3632   1
  14  12   3-8.09409 42.1018   1
 -14  12  -3-16.3945 32.7446   1
  14 -12   3 7.88160 27.8525   1
 -15  12  -3 41.1282 43.9022   1
  15 -12   3 38.7283 39.8059   1
 -16 -12  -3 117.011 44.7014   1
  16  12   3 40.1114 42.3935   1
 -16  12  -3 65.2662 45.7071   1
  16 -12   3 91.8430 44.7500   1
 -17 -12  -3-16.6028 40.9055   1
  17  12   3-7.95113 39.1796   1
  17 -12   3-15.1830 27.5617   1
 -17  12  -3 15.6269 30.5250   1
 -18 -12  -3 8.21433 40.4760   1
 -18  12  -3 37.2488 39.2431   1
  18 -12   3-7.57046 36.7666   1
  18  12   3-39.2525 43.3725   1
 -19 -12  -3 113.523 45.4626   1
  19 -12   3 58.8902 34.8878   1
 -19  12  -3 51.9604 37.2865   1
  19  12   3 155.030 47.5930   1
  21 -13  -3 21.8047 41.5127   1
 -19  13   3 87.0267 42.3406   1
  19 -13  -3 76.4220 42.8445   1
 -17  13   3 32.1353 38.4404   1
  17 -13  -3-7.64223 27.7473   1
  16 -13  -3 176.914 47.3574   1
 -16 -13   3 187.506 52.5325   1
 -16  13   3 260.355 58.8655   1
  16  13  -3 261.052 54.7486   1
 -15 -13   3 17.0877 35.6258   1
  15  13  -3 63.9421 39.4249   1
  14 -13  -3-7.97265 38.7241   1
 -14 -13   3 25.7737 39.8449   1
 -14  13   3 57.1507 42.4705   1
  14  13  -3-15.4556 39.1556   1
  13 -13  -3 202.232 49.7136   1
 -13 -13   3 84.0621 43.3929   1
 -13  13   3 33.3603 41.3399   1
  13  13  -3 93.6036 42.3428   1
  12 -13  -3-16.2151 32.3901   1
 -12  13   3 8.55999 33.4457   1
  12  13  -3-8.09924 38.7561   1
 -12 -13   3 96.5215 42.3745   1
  11  13  -3-23.4983 35.7339   1
 -11  13   3 8.27973 27.5862   1
  11 -13  -3-8.27910 30.8396   1
 -11 -13   3-15.8345 37.8822   1
  10  13  -3 242.863 51.1569   1
 -10 -13   3 217.377 53.4714   1
   9  13  -3 239.290 48.1798   1
  -9  13   3 191.631 50.0392   1
   9 -13  -3 193.494 50.0635   1
  -9 -13   3 160.475 46.2322   1
  -8  13   3 433.927 63.0938   1
   8 -13  -3 324.659 58.4859   1
  -7  13   3 653.816 73.5023   1
   7 -13  -3 721.326 75.9244   1
  -6  13   3 2416.38 164.271   1
   6  13  -3 2577.92 164.197   1
  -6 -13   3 2959.90 171.699   1
   6 -13  -3 2395.75 165.895   1
   5  13  -3 446.064 61.9544   1
  -5  13   3 544.161 65.3008   1
   5 -13  -3 538.477 67.1823   1
  -5 -13   3 531.763 66.5970   1
   4  13  -3 7.40958 33.2359   1
  -4  13   3-22.7903 35.7943   1
   4 -13  -3-45.9025 37.1564   1
  -4 -13   3 29.1782 38.4271   1
   3  13  -3 340.414 53.1151   1
  -3  13   3 373.002 56.9978   1
  -3 -13   3 354.002 54.6979   1
   3 -13  -3 356.611 52.8525   1
  -2  13   3 695.514 76.5311   1
   2  13  -3 745.328 76.8891   1
  -2 -13   3 813.190 80.7404   1
   2 -13  -3 764.110 79.1268   1
  -1  13   3 556.205 68.8791   1
   1  13  -3 535.277 64.8110   1
  -1 -13   3 478.964 62.6905   1
   1 -13  -3 371.458 59.5223   1
   0  13   3 7.52095 31.9428   1
   0 -13  -3 7.67479 27.8654   1
   1  13   3 547.696 65.2809   1
  -1  13  -3 455.138 61.2345   1
   1 -13   3 452.258 60.4841   1
  -1 -13  -3 318.172 56.9147   1
   2  13   3 797.379 84.1763   1
  -2  13  -3 992.140 89.8320   1
  -2 -13  -3 1038.70 92.1168   1
   2 -13   3 959.766 88.9368   1
   3 -13   3 733.875 77.1783   1
   3  13   3 643.263 72.0697   1
  -3 -13  -3 750.050 79.4790   1
   4  13   3 60.7189 40.7044   1
  -4  13  -3 69.8347 40.0695   1
   4 -13   3 126.526 42.8999   1
  -4 -13  -3 139.739 43.1047   1
   5  13   3 817.612 83.1086   1
  -5  13  -3 867.839 86.8900   1
  -5 -13  -3 668.898 80.4455   1
  -6  13  -3 317.360 57.7100   1
   6 -13   3 268.462 55.0399   1
   6  13   3 236.460 50.5019   1
  -7  13  -3-16.7113 37.4776   1
   7 -13   3 24.1765 32.1906   1
   7  13   3-22.7457 40.4354   1
  -7 -13  -3 24.9968 39.8669   1
   8  13   3 359.651 58.5683   1
  -8 -13  -3 325.935 60.9078   1
   9 -13   3-7.90044 29.4278   1
  -9  13  -3 8.10086 29.4103   1
 -10  13  -3-8.10270 35.0674   1
 -10 -13  -3 8.26799 41.3183   1
  10  13   3 15.7966 40.0153   1
  10 -13   3-7.73517 37.5665   1
 -11  13  -3 626.495 78.4847   1
 -11 -13  -3 532.828 75.1666   1
  11 -13   3 484.425 66.0295   1
 -12  13  -3 8.21086 41.0337   1
 -12 -13  -3-8.29717 35.2388   1
  12  13   3 32.3234 37.4750   1
  12 -13   3-7.69477 44.4034   1
 -13  13  -3-8.20925 38.6806   1
  13 -13   3-7.76626 37.7196   1
 -13 -13  -3 8.29660 33.8553   1
  13  13   3-32.3027 42.5421   1
 -14 -13  -3 33.3262 38.7056   1
  14 -13   3 54.7981 39.7279   1
 -14  13  -3 56.8880 37.7580   1
  14  13   3 65.1856 47.0757   1
 -15 -13  -3 182.594 46.8836   1
  15 -13   3 248.016 50.1239   1
 -15  13  -3 194.560 51.0184   1
  15  13   3 268.532 52.5328   1
 -16 -13  -3-8.24766 41.2168   1
  16 -13   3-22.6190 39.7169   1
 -16  13  -3 16.1168 41.9154   1
  16  13   3 8.04994 43.4520   1
 -17 -13  -3 40.7628 42.4949   1
  17 -13   3 111.834 39.3707   1
  17  13   3 23.8775 43.5579   1
 -17  13  -3 46.4646 36.0183   1
  18  13   3 15.7298 44.9096   1
 -18  13  -3-7.43654 39.1743   1
 -18 -13  -3-8.06140 41.3906   1
  18 -13   3 22.1281 40.7519   1
  20 -14  -3 154.389 45.3031   1
 -20  14   3 214.086 49.5767   1
  19 -14  -3-7.47554 34.6684   1
  18 -14  -3 602.578 69.9164   1
 -18  14   3 646.640 72.0798   1
  17 -14  -3 246.860 53.5808   1
 -17  14   3 248.111 52.7345   1
  16 -14  -3-7.38252 40.3263   1
 -16  14   3-24.6006 45.8213   1
  15  14  -3 8.22219 38.7581   1
 -15  14   3 15.9556 41.5134   1
  15 -14  -3 62.3399 42.5769   1
  14  14  -3-8.47594 37.3563   1
 -14  14   3-40.7195 40.1294   1
  14 -14  -3 39.7486 41.8772   1
 -14 -14   3-8.41540 39.6503   1
 -13 -14   3 349.403 59.6650   1
  13  14  -3 381.409 65.2176   1
  12  14  -3 403.904 61.1585   1
 -12  14   3 386.715 63.2028   1
  12 -14  -3 366.283 61.5929   1
 -12 -14   3 319.775 57.3250   1
 -11 -14   3 360.735 59.4353   1
  11 -14  -3 316.881 55.9947   1
 -11  14   3 216.926 48.1411   1
  11  14  -3 254.542 51.8685   1
  10  14  -3 2663.64 170.936   1
 -10  14   3 2784.30 173.557   1
  10 -14  -3 2661.87 172.349   1
 -10 -14   3 2522.55 169.684   1
  -9 -14   3 15.9239 37.5152   1
  -9  14   3-40.4707 37.5374   1
   9  14  -3 62.2906 42.5279   1
   9 -14  -3 8.17666 36.0386   1
  -8 -14   3 47.9098 42.6313   1
  -8  14   3 63.8588 41.5673   1
   8  14  -3 38.5729 39.6590   1
   8 -14  -3 32.9254 36.9735   1
   7  14  -3 1576.45 125.640   1
  -7 -14   3 1965.63 135.214   1
  -6 -14   3 69.5483 40.8266   1
  -6  14   3 70.5195 41.9047   1
   6  14  -3 76.9347 39.6243   1
   6 -14  -3 72.1229 37.8862   1
  -5 -14   3 214.128 51.2340   1
  -5  14   3 185.806 44.5154   1
   5  14  -3 230.876 49.9305   1
   5 -14  -3 153.190 44.8117   1
  -4  14   3 724.641 77.5504   1
   4  14  -3 819.957 81.9899   1
  -4 -14   3 686.686 75.8424   1
   4 -14  -3 763.971 79.6063   1
   3  14  -3 15.0140 33.6712   1
  -3  14   3 7.67104 28.5734   1
   3 -14  -3-7.73759 30.2279   1
  -3 -14   3-7.62917 35.3793   1
   2  14  -3 252.729 54.4291   1
  -2  14   3 238.246 49.0839   1
  -2 -14   3 247.580 50.6481   1
   2 -14  -3 109.563 38.4157   1
  -1  14   3 4809.72 263.898   1
   1  14  -3 4664.29 262.191   1
   1 -14  -3 4552.72 260.546   1
  -1 -14   3 4759.70 264.464   1
   0  14   3 807.266 82.9795   1
   0  14  -3 656.819 76.4132   1
   0 -14   3 727.774 80.6458   1
   0 -14  -3 787.430 82.2712   1
  -1  14  -3 1220.40 100.846   1
   1  14   3 1021.03 95.6320   1
   1 -14   3 1002.26 94.9599   1
  -1 -14  -3 1118.45 97.4852   1
  -2 -14  -3 127.834 45.5787   1
   2 -14   3 163.500 48.5643   1
  -2  14  -3 182.635 54.5078   1
   2  14   3 123.685 43.6567   1
   3  14   3 1340.80 107.890   1
  -3  14  -3 1145.23 103.095   1
   3 -14   3 1256.09 106.074   1
  -3 -14  -3 1284.22 107.734   1
   4 -14   3 40.4330 34.3471   1
  -4  14  -3 8.00200 37.1117   1
  -4 -14  -3-15.9217 40.3354   1
   4  14   3 7.66964 38.8600   1
  -5 -14  -3 1868.04 141.591   1
   5  14   3 2120.92 145.247   1
   5 -14   3 2274.84 152.143   1
  -7  14  -3-25.4461 42.3986   1
   7  14   3-8.19534 37.3989   1
  -7 -14  -3-32.4593 36.4098   1
  -8 -14  -3 208.794 50.5000   1
  -8  14  -3 284.270 57.2969   1
   8  14   3 324.448 59.3235   1
   8 -14   3 251.025 50.8642   1
  -9 -14  -3 708.263 80.3200   1
  -9  14  -3 827.193 82.4473   1
   9  14   3 696.299 76.1013   1
   9 -14   3 886.846 85.0389   1
 -10 -14  -3 68.2256 42.0831   1
 -10  14  -3 56.8432 40.0770   1
  10 -14   3 70.4893 40.8009   1
  10  14   3 23.4178 35.0844   1
  11  14   3 253.434 52.6602   1
 -11 -14  -3 150.733 46.0270   1
 -12  14  -3 203.155 45.4596   1
  12 -14   3 262.756 52.0282   1
 -13 -14  -3 166.891 45.8858   1
  13  14   3 135.203 44.7543   1
 -13  14  -3 147.207 44.9834   1
  13 -14   3 68.7840 34.6914   1
 -14 -14  -3 24.9646 35.3569   1
  14  14   3 23.8259 38.0140   1
 -15  14  -3-7.96482 40.8940   1
  15 -14   3 7.65491 40.8248   1
 -16 -14  -3-32.5662 43.4422   1
  16  14   3-31.7268 35.6030   1
  17  14   3 70.5816 47.3082   1
 -17 -14  -3 152.752 54.1659   1
 -17  14  -3 123.436 46.5449   1
  17 -14   3 72.6469 43.4352   1
 -18  15   3 124.053 40.6975   1
  18 -15  -3 129.517 41.4483   1
 -17  15   3 357.440 58.5714   1
  17 -15  -3 406.714 55.6492   1
 -16  15   3 1583.38 120.854   1
  16 -15  -3 1510.82 113.967   1
  14  15  -3 91.7784 41.7647   1
  14 -15  -3 63.0054 43.5779   1
 -14  15   3 8.10235 42.2122   1
  13  15  -3 131.740 52.3366   1
 -13  15   3 41.5810 38.0876   1
  13 -15  -3 121.387 42.2271   1
 -13 -15   3 8.32467 39.9728   1
  12  15  -3 32.3354 40.3992   1
 -12  15   3-25.7092 38.4389   1
  12 -15  -3-8.11713 38.2456   1
 -12 -15   3-25.0614 41.7482   1
 -10 -15   3 74.3543 42.5447   1
  10  15  -3 64.3152 41.9454   1
 -10  15   3 73.9084 46.5059   1
  10 -15  -3 90.1981 44.9051   1
  -9  15   3 3831.75 221.998   1
   9  15  -3 3871.29 221.596   1
   9 -15  -3 3646.68 219.917   1
  -9 -15   3 3482.53 219.040   1
  -8 -15   3 196.462 46.5767   1
  -8  15   3 195.264 51.4746   1
   8 -15  -3 311.779 58.6486   1
   8  15  -3 327.326 53.9408   1
  -7 -15   3 705.078 78.9174   1
  -7  15   3 682.537 78.1277   1
   7 -15  -3 712.371 79.4172   1
   7  15  -3 718.161 79.2032   1
   6  15  -3 3996.76 227.413   1
  -6  15   3 3957.28 225.615   1
   6 -15  -3 3656.80 224.484   1
  -6 -15   3 3789.57 223.562   1
  -5  15   3-15.7750 37.7429   1
   5  15  -3 31.3933 36.3999   1
  -5 -15   3 8.01250 37.7556   1
   5 -15  -3 24.6107 38.0471   1
  -4  15   3 94.3599 40.3998   1
   4  15  -3-7.79499 31.8404   1
  -4 -15   3 39.6399 33.7021   1
   4 -15  -3 16.1374 38.0450   1
   3  15  -3 448.251 64.2576   1
  -3  15   3 422.083 61.8917   1
   3 -15  -3 398.697 58.6731   1
  -3 -15   3 365.971 58.9260   1
   2  15  -3 526.834 68.9836   1
  -2 -15   3 609.513 72.0690   1
   1  15  -3 1146.45 100.309   1
  -1 -15   3 1160.59 101.827   1
   0  15  -3 342.532 55.8546   1
   0 -15   3 259.929 52.2838   1
  -1  15  -3 89.2150 42.3056   1
   1 -15   3 57.2603 39.2674   1
  -2 -15  -3 105.673 45.2183   1
   2  15   3 94.7403 44.4259   1
   2 -15   3 207.642 51.5742   1
  -2  15  -3 88.5999 38.3146   1
   3  15   3-7.88623 37.1581   1
  -4  15  -3 1915.89 137.121   1
   4 -15   3 2028.96 139.112   1
  -4 -15  -3 1632.92 131.220   1
  -5 -15  -3 276.326 57.2625   1
   5  15   3 369.038 60.9341   1
  -5  15  -3 242.700 50.4373   1
   5 -15   3 310.543 56.0719   1
   6  15   3 7.96805 39.2649   1
  -6  15  -3-34.4385 44.2068   1
   6 -15   3-8.38436 38.2517   1
  -6 -15  -3-8.02486 37.2169   1
   7  15   3 223.149 52.8822   1
  -7  15  -3 171.029 52.8912   1
  -7 -15  -3 308.844 59.1590   1
   7 -15   3 263.922 55.0860   1
  -8 -15  -3 2633.08 162.346   1
   8 -15   3 2489.65 160.393   1
   9  15   3 74.6578 47.8880   1
  -9 -15  -3-8.21114 39.9023   1
 -10  15  -3 364.577 61.6483   1
  11  15   3 23.3777 33.0948   1
 -11  15  -3-8.43524 43.3093   1
  11 -15   3-7.10264 37.4147   1
 -11 -15  -3-25.6833 44.5301   1
  12  15   3 69.0964 44.3084   1
 -12  15  -3-40.6269 43.8654   1
  12 -15   3 15.1822 36.8744   1
 -12 -15  -3 25.6068 42.6622   1
  13  15   3 381.461 59.1441   1
 -13  15  -3 227.260 52.3051   1
  13 -15   3 291.291 52.6263   1
 -13 -15  -3 319.300 53.1181   1
  14  15   3 226.232 56.3593   1
 -14  15  -3 236.693 56.6010   1
  14 -15   3 205.449 47.1521   1
 -14 -15  -3 238.977 54.0464   1
  15  15   3 23.3522 45.8444   1
 -15  15  -3 7.79550 42.0788   1
 -15 -15  -3 24.3383 44.3097   1
  15 -15   3-29.9813 40.4586   1
 -16  15  -3 7.71042 38.5386   1
  16 -15   3 21.7799 30.2425   1
 -17  16   3 332.595 58.5006   1
  17 -16  -3 296.942 55.0320   1
 -16  16   3 202.088 48.4809   1
  16 -16  -3 227.055 46.3450   1
 -15  16   3 393.758 60.0130   1
  15 -16  -3 346.771 55.5923   1
 -14  16   3 547.468 73.0792   1
  14 -16  -3 604.164 72.4143   1
 -13  16   3 302.766 61.1230   1
  13 -16  -3 191.554 53.4111   1
  12  16  -3-16.5326 37.7107   1
  12 -16  -3 8.03171 40.6913   1
 -12  16   3 16.9588 42.9595   1
  11  16  -3 665.958 80.2799   1
 -11  16   3 658.125 77.5471   1
  11 -16  -3 818.150 81.2183   1
 -11 -16   3 689.031 80.8110   1
 -10 -16   3 93.4926 43.1569   1
 -10  16   3 82.0916 44.4053   1
  10 -16  -3 57.3938 46.4065   1
  10  16  -3 32.8105 40.5213   1
  -9 -16   3 100.295 43.0447   1
  -9  16   3 97.5211 46.0316   1
   9 -16  -3 49.4802 40.1925   1
   9  16  -3 65.7047 42.8527   1
   8  16  -3 941.409 97.4033   1
  -8 -16   3 1052.18 96.7645   1
   7  16  -3 1408.04 114.036   1
  -7  16   3 1465.45 116.771   1
   7 -16  -3 1290.66 113.266   1
  -7 -16   3 1293.67 109.406   1
  -6  16   3 1307.35 107.918   1
   6 -16  -3 1140.20 105.041   1
  -5  16   3 806.650 82.9989   1
   5 -16  -3 752.133 80.4264   1
  -4  16   3-15.8247 38.9937   1
   4 -16  -3 49.4436 42.3151   1
  -3  16   3 535.000 71.3594   1
   3 -16  -3 742.574 77.1672   1
  -2  16   3-7.93505 30.2866   1
   2 -16  -3 7.99033 29.0090   1
  -1  16   3 3453.76 210.532   1
   1  16  -3 3654.35 216.178   1
   1 -16  -3 3564.98 213.664   1
  -1 -16   3 3683.55 217.055   1
   0  16   3 2305.59 158.296   1
   0  16  -3 2536.82 164.491   1
   0 -16  -3 2378.64 159.593   1
   0 -16   3 2413.05 163.603   1
   1  16   3 2014.91 144.776   1
  -1  16  -3 2262.36 154.024   1
   1 -16   3 2255.27 155.430   1
  -2 -16  -3-8.03089 39.5724   1
  -2  16  -3-16.4272 44.3354   1
   2 -16   3-16.6580 39.8514   1
   2  16   3 24.0224 40.0167   1
  -3 -16  -3 98.1574 45.3491   1
  -3  16  -3 166.328 49.5947   1
   3 -16   3 267.475 54.4858   1
   3  16   3 191.433 49.4369   1
  -4 -16  -3 353.852 60.9158   1
   4  16   3 382.448 62.3675   1
  -4  16  -3 398.221 65.1551   1
   4 -16   3 290.377 58.1885   1
   5  16   3 2297.17 157.907   1
  -5  16  -3 2598.97 166.675   1
   5 -16   3 2237.25 159.369   1
  -5 -16  -3 2458.34 163.120   1
   6  16   3 229.815 54.5140   1
  -6  16  -3 286.459 55.3832   1
  -6 -16  -3 228.655 54.8478   1
   6 -16   3 319.983 53.8015   1
   7 -16   3 1881.36 137.845   1
  -7  16  -3 2019.90 143.050   1
   8  16   3 167.585 49.8359   1
  -8  16  -3 50.2623 39.5906   1
   8 -16   3 32.4431 31.8370   1
  -8 -16  -3 72.6122 42.0796   1
   9  16   3 3675.95 212.684   1
   9 -16   3 3140.33 205.805   1
  -9 -16  -3 3266.61 206.948   1
  10  16   3 444.340 66.0072   1
 -10  16  -3 312.912 61.7243   1
 -10 -16  -3 375.583 59.7112   1
  10 -16   3 417.873 64.7057   1
  11  16   3 254.791 61.1695   1
  11 -16   3 165.643 46.2312   1
 -11 -16  -3 252.186 55.8249   1
  12  16   3 378.278 61.5925   1
 -12  16  -3 351.675 59.3596   1
 -12 -16  -3 408.491 59.0204   1
  12 -16   3 425.651 58.4977   1
  13  16   3 429.042 64.6773   1
 -13 -16  -3 485.451 67.5553   1
  14  16   3 7.55844 34.5003   1
 -14  16  -3 53.9467 33.9847   1
 -14 -16  -3 16.6022 33.1779   1
  15  16   3 59.0138 44.3789   1
  15 -17  -3 161.341 43.5335   1
 -15  17   3 210.308 42.7562   1
  14 -17  -3 37.7915 33.4089   1
 -14  17   3 77.4226 35.9942   1
  13 -17  -3 271.984 53.0874   1
 -13  17   3 184.276 45.8168   1
  12 -17  -3 39.4524 38.4199   1
 -12  17   3 83.1467 37.3956   1
 -11  17   3 297.402 56.0001   1
  11 -17  -3 178.727 46.5435   1
  10  17  -3 699.697 78.8114   1
  -9 -17   3 283.721 55.7213   1
  -9  17   3 439.985 64.8530   1
   9 -17  -3 387.964 58.9272   1
   9  17  -3 372.520 61.4222   1
  -8 -17   3 444.658 62.5076   1
  -8  17   3 452.710 65.7802   1
   8 -17  -3 667.580 77.4011   1
   8  17  -3 477.226 70.6808   1
   7  17  -3 49.0912 38.5505   1
  -7  17   3 8.01718 43.2760   1
  -7 -17   3-33.4004 41.7296   1
   7 -17  -3-8.26392 43.5328   1
   6  17  -3 2105.89 145.405   1
  -6  17   3 1809.11 142.181   1
   6 -17  -3 1974.77 148.259   1
  -6 -17   3 2251.13 149.614   1
  -5  17   3 24.1936 41.4100   1
   5  17  -3 8.11236 39.9778   1
   5 -17  -3-8.18355 40.3286   1
  -5 -17   3 32.7135 41.9945   1
   4  17  -3 1395.09 113.270   1
  -4  17   3 1419.95 115.147   1
  -4 -17   3 1334.34 110.922   1
   4 -17  -3 1228.84 112.013   1
  -3  17   3 213.648 55.5741   1
   3  17  -3 194.715 50.1369   1
   3 -17  -3 56.9218 43.9168   1
  -3 -17   3 184.255 53.1188   1
   2  17  -3 1455.98 120.626   1
  -2 -17   3 1614.95 123.566   1
   1  17  -3 492.478 68.5068   1
  -1 -17   3 577.481 72.4363   1
   0  17  -3 533.003 71.4063   1
   0 -17   3 529.018 69.1631   1
  -1  17  -3 91.1080 49.3177   1
   1 -17   3 17.0372 40.8218   1
  -2  17  -3 433.107 67.6157   1
   2 -17   3 217.599 55.7493   1
  -3 -17  -3 24.1312 39.0706   1
   3  17   3 8.01181 37.1597   1
  -4 -17  -3 610.925 76.9860   1
  -4  17  -3 776.641 81.6789   1
   4 -17   3 708.886 82.1726   1
   4  17   3 583.051 73.6204   1
  -5 -17  -3 8.24208 40.0289   1
   5  17   3-23.8539 43.4279   1
  -5  17  -3 8.47185 42.3376   1
   5 -17   3-8.46433 36.6331   1
   6  17   3 1893.16 133.284   1
  -6  17  -3 1778.33 133.991   1
   6 -17   3 1794.03 131.602   1
  -6 -17  -3 1631.49 128.320   1
   7  17   3-7.91978 42.2373   1
  -7  17  -3-25.3552 40.4384   1
   7 -17   3-24.5580 41.4729   1
  -7 -17  -3 64.8277 45.2760   1
   8  17   3 4121.60 238.751   1
  -8  17  -3 4268.94 244.394   1
  -8 -17  -3 4183.32 240.830   1
   8 -17   3 4101.03 240.768   1
   9 -17   3 235.241 53.4203   1
  -9  17  -3 273.245 51.7469   1
  10  17   3 377.341 68.4868   1
 -10  17  -3 615.361 72.6731   1
  10 -17   3 600.915 67.4218   1
 -10 -17  -3 476.022 69.3620   1
  11  17   3-7.79876 40.0721   1
 -11  17  -3 56.3171 45.4749   1
  11 -17   3 21.1751 39.9034   1
 -11 -17  -3 71.5400 35.0681   1
  12  17   3-31.2061 42.6110   1
 -12  17  -3 31.2232 31.8526   1
  12 -17   3 7.29052 30.3636   1
 -12 -17  -3 7.92327 42.2576   1
  13  17   3 15.5656 42.5123   1
  13 -17   3 14.2455 36.5765   1
 -13  17  -3 46.1791 40.0384   1
 -13 -17  -3-23.5879 42.9481   1
  13 -18  -3 75.0870 34.9920   1
 -13  18   3 85.4420 37.3249   1
  12 -18  -3 15.3886 35.1015   1
 -12  18   3-24.0380 35.9395   1
 -10  18   3 103.902 49.4934   1
  10 -18  -3 56.4256 46.6467   1
  -9  18   3 252.410 57.2212   1
   9 -18  -3 261.135 56.6364   1
   8  18  -3 107.070 50.4527   1
  -8  18   3 31.9491 41.5974   1
   8 -18  -3 16.0553 37.2853   1
  -7  18   3 1037.41 96.9172   1
   7  18  -3 996.544 97.1930   1
   7 -18  -3 1311.83 105.920   1
  -7 -18   3 1261.67 106.747   1
   6  18  -3 32.8578 46.4377   1
  -6 -18   3 49.6008 43.5837   1
   5  18  -3 1312.62 108.506   1
  -5  18   3 1249.50 104.411   1
  -5 -18   3 1217.32 107.536   1
   5 -18  -3 1270.37 108.587   1
  -4  18   3 592.256 73.6527   1
   4  18  -3 571.838 73.0889   1
  -4 -18   3 586.575 71.0652   1
   4 -18  -3 646.690 78.7184   1
   3  18  -3 538.282 74.6974   1
  -3  18   3 651.947 75.7999   1
  -3 -18   3 755.415 82.3288   1
  -2  18   3 220.769 50.2921   1
   2  18  -3 180.302 54.4057   1
  -2 -18   3 259.778 54.7175   1
   2 -18  -3 136.754 43.7224   1
  -1  18   3 896.744 89.7706   1
   1  18  -3 840.620 87.9998   1
  -1 -18   3 1017.03 95.3489   1
   1 -18  -3 954.737 91.7873   1
   0  18  -3 25.0042 46.1068   1
   0  18   3 77.9626 39.5669   1
   0 -18   3 128.909 50.1590   1
   0 -18  -3 7.92416 35.0016   1
   1  18   3 1500.18 113.258   1
  -1  18  -3 1388.12 116.112   1
  -1 -18  -3 1279.10 109.780   1
   1 -18   3 1357.00 114.863   1
  -2  18  -3 8.29056 36.5506   1
  -2 -18  -3-7.96008 41.9416   1
   2 -18   3 66.9429 40.6498   1
   2  18   3 23.8621 35.6882   1
  -3 -18  -3 546.545 69.2640   1
  -3  18  -3 533.793 70.5218   1
   3 -18   3 539.244 74.1169   1
   3  18   3 589.623 71.4978   1
  -4 -18  -3 15.9486 35.1495   1
   4  18   3-15.7943 35.4256   1
  -4  18  -3 50.1035 41.7349   1
   4 -18   3 8.34950 33.3564   1
  -5  18  -3 654.234 76.4799   1
   5 -18   3 609.562 73.3788   1
   6  18   3 486.831 67.3022   1
  -6  18  -3 308.631 60.0092   1
   6 -18   3 519.515 68.7474   1
  -6 -18  -3 388.340 64.4374   1
   7  18   3 695.363 82.3675   1
  -7  18  -3 787.403 82.1221   1
   7 -18   3 692.818 78.4707   1
  -7 -18  -3 775.232 84.1846   1
   8  18   3 108.698 51.8452   1
  -8  18  -3 177.905 52.2140   1
  -8 -18  -3 240.359 54.2692   1
   9  18   3 208.683 57.5229   1
  -9 -18  -3 292.306 56.4977   1
  10 -18   3 7.41931 38.1206   1
 -10  18  -3 61.5631 44.8896   1
  11  18   3 120.502 49.1583   1
 -11  18  -3 79.3211 38.7337   1
  11 -18   3 80.1585 32.6913   1
 -11 -18  -3 124.474 46.4494   1
  12  18   3 52.8831 39.3620   1
 -10  19   3 226.092 51.0997   1
  10 -19  -3 77.9258 39.9715   1
  -9  19   3 38.8613 44.5069   1
   9 -19  -3 116.437 45.3819   1
  -8  19   3 444.390 63.1589   1
   8 -19  -3 538.891 68.3919   1
  -6  19   3 54.3024 42.8709   1
   6 -19  -3-7.99648 39.4159   1
   5  19  -3 56.9630 44.1065   1
  -5  19   3 110.035 38.9340   1
   4  19  -3 600.998 73.9437   1
   4 -19  -3 619.919 74.0223   1
  -4 -19   3 456.435 64.3434   1
  -3  19   3 93.5192 39.1768   1
   3  19  -3 73.4795 44.2739   1
  -3 -19   3 75.1922 38.3497   1
   3 -19  -3 135.627 39.5404   1
   2  19  -3 206.710 53.4648   1
  -2  19   3 146.541 42.3493   1
  -2 -19   3 141.970 49.3049   1
   2 -19  -3 224.854 50.2079   1
   1  19  -3 1025.32 98.5889   1
   1 -19  -3 1274.33 105.035   1
  -1 -19   3 1174.86 102.171   1
   0  19   3 54.9766 47.6381   1
   0  19  -3 57.2030 47.6602   1
   0 -19  -3-15.7234 38.2009   1
   0 -19   3 33.6781 41.5055   1
   1  19   3 61.3163 41.0736   1
  -1 -19  -3 124.650 48.2901   1
  -2 -19  -3 675.493 78.9501   1
   2 -19   3 813.418 85.5587   1
  -2  19  -3 842.866 87.2251   1
   2  19   3 624.843 77.7693   1
   3  19   3 7.72533 40.2007   1
  -3  19  -3 82.0492 49.2942   1
  -3 -19  -3-7.80865 41.6619   1
   3 -19   3 32.7620 44.2269   1
  -4 -19  -3 294.060 51.6671   1
   4  19   3 322.563 57.9293   1
  -4  19  -3 329.860 60.6106   1
   4 -19   3 166.231 45.8290   1
   5  19   3 224.115 56.1719   1
  -5  19  -3 209.695 57.1122   1
  -5 -19  -3 202.666 51.1699   1
   5 -19   3 236.830 53.5286   1
   6  19   3 278.301 58.4823   1
   7  19   3 138.029 50.9538   1
  -7  19  -3 282.154 58.7233   1
   7 -19   3 148.510 45.8424   1
  -7 -19  -3 195.447 45.3865   1
   8  19   3 75.9800 38.2998   1
  -8  19  -3 163.544 52.5352   1
   8 -19   3 151.978 47.2050   1
  -8 -19  -3 101.952 38.9675   1
  -9 -19  -3 15.5612 39.4246   1
   9  19   3 15.0539 42.0601   1
   6 -20  -3 252.533 55.1758   1
  -5  20   3 68.7160 37.9120   1
   5 -20  -3 157.098 46.0348   1
  -4  20   3 399.023 64.0650   1
   4 -20  -3 564.818 70.6837   1
  -3  20   3-30.5614 44.0885   1
   3 -20  -3 31.0098 41.3450   1
   2  20  -3 97.8230 49.9968   1
  -2  20   3 15.1100 39.4275   1
   2 -20  -3 124.937 49.6346   1
   1  20  -3 437.137 67.3745   1
  -1  20   3 383.452 65.3155   1
   1 -20  -3 499.520 67.0230   1
  -1 -20   3 232.993 55.2457   1
   0  20   3 7.57160 42.7736   1
   0  20  -3 32.4182 48.6784   1
   0 -20  -3-30.7657 37.9014   1
   0 -20   3 32.5611 47.4617   1
  -1 -20  -3 3119.04 193.079   1
   1 -20   3 3287.46 197.263   1
  -1  20  -3 2980.60 196.901   1
   1  20   3 3191.11 193.783   1
   2  20   3 269.737 49.3861   1
  -2 -20  -3 362.664 55.7731   1
  -3  20  -3 40.3298 43.0391   1
   3  20   3 37.4042 41.3534   1
   3 -20   3 56.4528 39.7626   1
  -3 -20  -3-7.61564 35.3436   1
   4  20   3-7.50128 41.0257   1
  -4  20  -3 81.1901 45.4136   1
  -4 -20  -3 99.0774 42.6363   1
   4 -20   3 32.1958 39.1493   1
  -5 -20  -3-7.47087 40.3262   1
   5 -20   3 47.1847 45.8500   1
   5  20   3-45.7735 44.0225   1
  -5  20  -3 24.7720 49.1154   1
 -24   0   4-8.24181 36.3239   1
  24   0  -4 8.17229 39.6894   1
 -23   0   4 123.154 44.7453   1
  23   0  -4 160.197 44.1806   1
 -22   0   4 2205.15 149.963   1
  22   0  -4 2110.88 147.743   1
 -21   0   4 2726.91 178.784   1
  21   0  -4 2728.46 170.386   1
 -20   0   4 1443.32 114.398   1
  20   0  -4 1407.94 110.186   1
 -19   0   4 498.819 64.6859   1
  19   0  -4 642.121 69.5211   1
 -18   0   4 993.252 90.1423   1
  18   0  -4 1151.80 93.5862   1
 -17   0   4 570.939 65.8864   1
  17   0  -4 475.369 58.8555   1
 -16   0   4 2601.80 161.890   1
  16   0  -4 2645.60 157.464   1
  14   0  -4 2354.59 142.798   1
 -14   0   4 2516.40 149.918   1
  13   0  -4 7328.78 353.178   1
 -13   0   4 7152.42 354.489   1
  12   0  -4 8290.33 394.332   1
 -12   0   4 8137.00 394.318   1
  11   0  -4 740.771 60.6215   1
  10   0  -4 18511.2 816.040   1
 -10   0   4 17707.4 813.975   1
   8   0  -4 44401.4 1977.15   1
  -8   0   4 45970.3 1977.97   1
   7   0  -4 41540.0 1753.59   1
  -7   0   4 38638.4 1753.99   1
   6   0  -4 723.683 46.0841   1
  -6   0   4 817.114 48.2098   1
   5   0  -4 607242. 25176.9   1
  -5   0   4 551534. 25178.5   1
   4   0  -4 433151. 18976.4   1
  -4   0   4 443649. 18976.4   1
  -2   0   4 326863. 14356.5   1
   2   0  -4 336712. 14357.0   1
  -1   0   4 166563. 7348.99   1
   1   0  -4 172618. 7349.03   1
   0   0   4 169011. 7733.74   1
   0   0  -4 188298. 7734.61   1
   1   0   4 455841. 18779.0   1
  -1   0  -4 407979. 18781.9   1
   2   0   4 363835. 16364.7   1
  -2   0  -4 393686. 16368.2   1
   4   0   4 5942.61 287.184   1
  -4   0  -4 5955.61 289.091   1
   5   0   4 67729.7 3049.25   1
  -5   0  -4 71822.3 3052.38   1
   6   0   4 2082.98 125.420   1
  -6   0  -4 2113.32 127.594   1
   7   0   4 57354.8 2435.95   1
  -7   0  -4 53219.1 2436.23   1
   8   0   4 32534.7 1461.45   1
  -8   0  -4 32985.8 1464.60   1
  10   0   4 23349.2 1005.00   1
 -10   0  -4 20772.6 999.883   1
  11   0   4 10817.2 517.610   1
 -11   0  -4 10663.7 517.354   1
  12   0   4 3593.22 206.486   1
 -12   0  -4 3657.72 208.486   1
 -13   0  -4 22.5645 36.5498   1
  13   0   4 34.0038 34.9393   1
  14   0   4 1620.43 121.082   1
 -14   0  -4 1802.65 128.944   1
  15   0   4 2078.42 140.518   1
 -15   0  -4 2052.97 143.689   1
  16   0   4 6368.08 339.525   1
 -16   0  -4 6697.04 344.446   1
  18   0   4 262.309 58.6088   1
 -18   0  -4 208.552 53.1649   1
  19   0   4 342.096 57.1660   1
 -19   0  -4 452.906 63.6271   1
  20   0   4 394.807 62.5962   1
 -20   0  -4 440.335 63.0436   1
  21   0   4 833.137 83.4678   1
 -21   0  -4 786.403 84.6744   1
  22   0   4 22.7640 38.4433   1
 -22   0  -4-23.6554 35.9718   1
  23   0   4 208.543 46.6291   1
 -23   0  -4 357.016 58.1118   1
  24   0   4 14.5710 38.4078   1
 -24   0  -4 58.6410 43.1972   1
  25   1  -4 71.2057 44.8516   1
  25  -1  -4 112.880 47.6348   1
 -25  -1   4 40.8758 38.0977   1
 -25   1   4 149.686 49.1206   1
  24   1  -4 7.96100 35.0900   1
 -24  -1   4 24.8591 40.8342   1
 -24   1   4 8.46135 41.0964   1
  24  -1  -4 7.79622 36.7360   1
  23   1  -4 198.637 49.5493   1
 -23  -1   4 131.098 41.5098   1
 -23   1   4 194.423 52.6575   1
  23  -1  -4 115.776 51.0754   1
  22   1  -4 943.608 93.8578   1
  22  -1  -4 1091.23 94.0282   1
 -22   1   4 993.465 92.8459   1
 -22  -1   4 862.363 88.4578   1
  21  -1  -4 2585.58 169.969   1
  21   1  -4 2842.72 174.946   1
 -21  -1   4 2720.58 172.177   1
 -21   1   4 2495.27 170.103   1
  20   1  -4 784.885 80.6562   1
  20  -1  -4 779.121 81.9917   1
 -20  -1   4 973.560 86.8586   1
 -20   1   4 921.083 86.9477   1
  19   1  -4 369.536 57.1016   1
 -19  -1   4 357.747 57.3754   1
  18   1  -4 2484.64 162.371   1
 -18  -1   4 3109.92 175.580   1
 -18   1   4 2909.90 174.680   1
  18  -1  -4 2545.33 165.318   1
  17   1  -4 8006.05 413.999   1
 -17  -1   4 8575.07 422.761   1
 -17   1   4 8749.48 424.312   1
  17  -1  -4 8688.15 418.556   1
  16   1  -4 2678.57 166.947   1
 -16  -1   4 2964.17 172.578   1
 -16   1   4 2798.29 171.266   1
  16  -1  -4 3034.94 172.010   1
 -15   1   4 118.189 38.8596   1
  15  -1  -4 147.314 34.0232   1
  14   1  -4 6492.14 302.994   1
 -14  -1   4 5396.26 297.763   1
 -14   1   4 5949.10 303.652   1
  14  -1  -4 5964.74 303.135   1
  13   1  -4 10949.7 488.748   1
 -13  -1   4 10303.6 487.539   1
 -13   1   4 9538.32 489.448   1
  13  -1  -4 10462.6 489.667   1
 -12  -1   4 23132.9 1079.76   1
  12  -1  -4 25163.0 1083.31   1
  11   1  -4 47507.5 2098.59   1
 -11  -1   4 47874.9 2101.56   1
 -11   1   4 47113.3 2102.52   1
  11  -1  -4 48567.8 2102.74   1
  10  -1  -4 6073.91 297.138   1
 -10   1   4 6319.69 300.425   1
  10   1  -4 6125.52 295.703   1
  -9   1   4 12629.5 613.931   1
   9  -1  -4 14414.3 614.446   1
  -8  -1   4 97228.7 4320.94   1
   8   1  -4 101195. 4318.32   1
   7   1  -4 1048.54 60.3310   1
  -7   1   4 1066.22 66.6531   1
   7  -1  -4 993.384 61.3402   1
  -7  -1   4 1061.85 62.4273   1
   6   1  -4 494515. 20831.0   1
  -6   1   4 497236. 20837.8   1
   6  -1  -4 452599. 20836.2   1
  -6  -1   4 477423. 20831.4   1
   5   1  -4 439.061 30.2819   1
  -5   1   4 622.253 39.3123   1
  -5  -1   4 585.557 31.5855   1
   5  -1  -4 509.139 38.0261   1
  -4   1   4 62986.9 2535.34   1
   4  -1  -4 53451.7 2535.73   1
   3  -1  -4 18573.9 757.581   1
  -3   1   4 16036.0 755.774   1
  -2   1   4 10496.9 469.525   1
   2  -1  -4 10649.2 470.231   1
   1  -1  -4 40013.9 1713.04   1
   1   1  -4 41442.1 1709.36   1
  -1   1   4 37213.7 1712.50   1
  -1  -1   4 38137.6 1708.84   1
   0   1   4 4927.68 228.818   1
   0   1  -4 5385.57 228.283   1
   0  -1   4 5503.37 229.216   1
  -1   1  -4 4176.83 199.333   1
  -1  -1  -4 4334.01 201.509   1
   1  -1   4 4132.71 199.060   1
   1   1   4 3966.67 200.581   1
  -2   1  -4 438670. 21296.3   1
   2  -1   4 474387. 21297.7   1
   2   1   4 494856. 21298.2   1
  -3  -1  -4 16868.4 731.855   1
   3   1   4 15607.7 729.379   1
  -4   1  -4 265382. 11171.5   1
  -4  -1  -4 253830. 11169.3   1
   4  -1   4 256120. 11170.3   1
   4   1   4 254690. 11169.8   1
  -5   1  -4 31305.2 1314.73   1
   5  -1   4 30614.8 1312.68   1
   5   1   4 30089.4 1312.81   1
  -6   1  -4 1197.79 86.4132   1
  -6  -1  -4 1180.30 87.3049   1
   6  -1   4 1313.58 86.6009   1
   6   1   4 1229.02 86.8837   1
  -7   1  -4 1521.55 100.614   1
  -7  -1  -4 1416.05 97.7962   1
   7  -1   4 1377.97 95.4125   1
   7   1   4 1297.76 94.5500   1
  -8   1  -4 10954.9 477.906   1
  -8  -1  -4 9551.17 471.252   1
   8  -1   4 9692.93 468.375   1
   8   1   4 9391.97 468.276   1
  -9   1  -4 2063.74 130.389   1
   9  -1   4 1906.18 124.476   1
   9   1   4 1886.79 127.033   1
 -10   1  -4 19116.6 875.017   1
 -10  -1  -4 19068.0 873.559   1
  10  -1   4 19048.8 870.035   1
  10   1   4 18667.0 871.763   1
 -11  -1  -4 17127.3 760.978   1
 -11   1  -4 15451.9 756.276   1
  11   1   4 16704.1 759.371   1
  11  -1   4 15958.9 756.190   1
 -12   1  -4 2781.66 170.043   1
 -12  -1  -4 2726.05 168.959   1
  12  -1   4 2956.88 171.254   1
  12   1   4 2568.26 166.935   1
 -13   1  -4 244.947 52.3606   1
 -13  -1  -4 313.349 52.5183   1
  13  -1   4 256.304 48.9191   1
  13   1   4 286.244 53.6476   1
 -14  -1  -4 1122.63 100.060   1
 -14   1  -4 1455.37 107.326   1
  14  -1   4 1205.64 101.615   1
  14   1   4 1224.24 104.140   1
 -15   1  -4 2241.18 156.073   1
 -15  -1  -4 2423.28 159.912   1
  15  -1   4 2455.63 158.652   1
  15   1   4 2520.17 160.187   1
 -16   1  -4 3806.25 228.046   1
 -16  -1  -4 3972.91 229.013   1
  16  -1   4 3901.78 226.256   1
  16   1   4 4053.45 229.396   1
 -18   1  -4 1262.03 106.854   1
 -18  -1  -4 1112.48 100.792   1
  18  -1   4 1071.70 97.4851   1
  18   1   4 1154.38 99.9334   1
 -19   1  -4 438.436 60.6359   1
  19  -1   4 359.833 53.6540   1
  19   1   4 294.375 53.9564   1
 -20  -1  -4 680.970 76.2591   1
 -20   1  -4 734.120 81.7477   1
  20   1   4 651.143 72.7432   1
  20  -1   4 586.342 72.4979   1
 -21   1  -4 430.778 65.7132   1
 -21  -1  -4 492.219 63.8082   1
  21   1   4 363.784 60.9208   1
 -22   1  -4 86.6836 42.1392   1
 -22  -1  -4 92.4421 42.6713   1
  22   1   4 30.3981 46.6145   1
  22  -1   4 69.7473 43.4084   1
 -23  -1  -4-30.7262 32.0005   1
 -23   1  -4 38.8947 33.0473   1
  23  -1   4 7.48434 31.7965   1
  23   1   4 59.8721 32.9945   1
 -24  -1  -4 37.5424 41.6352   1
 -24   1  -4 82.8868 39.8521   1
  24   1   4 102.714 47.8589   1
  24  -1   4 94.2577 36.4082   1
  26  -2  -4 15.6614 39.6787   1
 -25   2   4 196.032 50.4740   1
  25  -2  -4 54.4824 48.7983   1
 -24   2   4 8.25051 33.6739   1
 -24  -2   4-8.13605 37.1245   1
  24  -2  -4 48.1326 41.7337   1
  24   2  -4 23.9205 32.5439   1
 -23   2   4 283.491 57.7801   1
 -23  -2   4 158.661 47.3969   1
  23  -2  -4 279.355 54.1814   1
  23   2  -4 244.652 52.7833   1
 -22  -2   4 767.461 81.9557   1
  22   2  -4 834.495 84.4873   1
 -21   2   4 273.704 54.9148   1
 -21  -2   4 219.703 46.2992   1
  21  -2  -4 196.735 49.3653   1
  21   2  -4 211.384 47.2074   1
 -20   2   4 960.331 91.7596   1
 -20  -2   4 911.188 90.1071   1
  20  -2  -4 1155.34 95.6012   1
  20   2  -4 1081.65 92.8751   1
 -19   2   4 904.374 86.3996   1
 -19  -2   4 877.298 84.2360   1
  19  -2  -4 950.857 85.0827   1
  19   2  -4 865.035 83.3079   1
 -18   2   4 233.816 49.0068   1
 -18  -2   4 296.156 49.5322   1
  18  -2  -4 314.457 52.2397   1
  18   2  -4 256.537 48.7525   1
 -17   2   4 8297.28 426.708   1
 -17  -2   4 8282.37 423.041   1
  17  -2  -4 8438.06 425.533   1
  17   2  -4 9411.96 429.416   1
 -16   2   4 508.192 61.3067   1
 -16  -2   4 456.154 56.4167   1
  16  -2  -4 523.063 61.7783   1
  16   2  -4 615.259 64.1797   1
 -15   2   4 11965.0 594.481   1
  15  -2  -4 13291.6 597.418   1
 -14  -2   4 758.252 71.6856   1
  14   2  -4 951.051 75.3615   1
 -13   2   4 1310.53 93.3208   1
 -13  -2   4 1321.26 91.9543   1
  13  -2  -4 1281.80 92.1489   1
  13   2  -4 1232.91 90.2859   1
 -12   2   4 5817.54 306.187   1
 -12  -2   4 6436.81 304.727   1
  12  -2  -4 6039.67 304.080   1
  12   2  -4 6317.27 302.816   1
 -11  -2   4 1363.59 90.8700   1
  11  -2  -4 1378.40 94.1942   1
 -11   2   4 1568.17 98.8706   1
 -10   2   4 7120.85 327.988   1
  10   2  -4 7032.23 321.105   1
  10  -2  -4 6229.60 322.304   1
 -10  -2   4 6601.32 320.047   1
   9  -2  -4 100505. 4538.88   1
  -9   2   4 108723. 4544.52   1
  -8   2   4 12846.6 561.428   1
   8   2  -4 13380.5 554.105   1
   8  -2  -4 12549.7 559.547   1
   7   2  -4 108275. 4728.43   1
  -7  -2   4 109588. 4730.18   1
  -6   2   4 63718.2 2853.19   1
   6  -2  -4 66960.5 2854.55   1
   6   2  -4 65815.0 2844.03   1
  -6  -2   4 65215.4 2844.12   1
   5  -2  -4 58502.5 2509.62   1
  -5  -2   4 54395.4 2498.61   1
  -5   2   4 52419.8 2507.75   1
  -4   2   4 750.133 49.7835   1
   4  -2  -4 710.320 49.3068   1
  -3   2   4 8152.45 361.276   1
   3  -2  -4 7734.12 361.136   1
  -2   2   4 3347.36 159.960   1
   2  -2  -4 3151.77 160.925   1
  -2  -2   4 3274.51 151.094   1
   2   2  -4 3329.18 152.134   1
   1   2  -4 3473.24 162.713   1
   1  -2  -4 3704.52 170.284   1
  -1   2   4 3384.90 168.855   1
  -1  -2   4 3366.12 161.519   1
   0  -2  -4 2652.74 131.324   1
   0   2  -4 2628.79 126.382   1
   0  -2   4 2663.67 126.194   1
  -1  -2  -4 24715.3 1119.71   1
   1  -2   4 24169.6 1113.22   1
   1   2   4 26907.2 1119.73   1
  -1   2  -4 25713.6 1115.85   1
  -2   2  -4 16759.1 748.834   1
   2  -2   4 16718.5 747.875   1
   3   2   4 25054.8 1125.65   1
  -3  -2  -4 25647.5 1127.48   1
  -3   2  -4 23864.8 1124.15   1
   3  -2   4 26944.3 1126.59   1
   4   2   4 21651.0 1004.81   1
  -4  -2  -4 20513.6 1005.92   1
  -4   2  -4 23916.6 1006.85   1
   4  -2   4 23871.6 1006.42   1
   5   2   4 58844.8 2624.16   1
  -5  -2  -4 59707.1 2624.96   1
  -5   2  -4 59959.7 2625.90   1
   5  -2   4 60781.2 2625.39   1
   6   2   4 3320.28 171.613   1
  -6  -2  -4 3177.97 170.830   1
  -6   2  -4 3272.37 172.633   1
   7   2   4 26674.6 1247.16   1
  -7  -2  -4 26466.5 1248.30   1
  -7   2  -4 28222.5 1251.41   1
   7  -2   4 30540.7 1254.09   1
   8   2   4 83.0062 29.0245   1
  -8  -2  -4 69.1507 28.6080   1
   9   2   4 2417.48 148.963   1
  -9  -2  -4 2489.71 152.101   1
  -9   2  -4 2462.21 152.320   1
   9  -2   4 2587.25 153.671   1
  10   2   4 5323.64 282.502   1
 -10  -2  -4 5455.55 284.912   1
 -10   2  -4 5468.24 285.268   1
  10  -2   4 5482.72 283.338   1
  11   2   4 16081.0 705.545   1
 -11  -2  -4 15485.8 704.920   1
 -11   2  -4 13391.0 699.842   1
  11  -2   4 15272.4 703.838   1
  12   2   4 564.003 67.0660   1
 -12  -2  -4 523.076 65.8482   1
 -12   2  -4 559.119 65.7671   1
  12  -2   4 539.563 61.8123   1
  13   2   4 3384.66 190.591   1
 -13  -2  -4 2932.28 186.330   1
 -13   2  -4 3199.63 191.804   1
  13  -2   4 3058.28 184.741   1
  14  -2   4 994.791 86.4236   1
  14   2   4 873.584 82.4652   1
 -14  -2  -4 803.101 83.1873   1
 -14   2  -4 851.914 84.1902   1
  15   2   4 1708.47 122.259   1
  15  -2   4 1604.56 121.777   1
 -15  -2  -4 1670.52 124.267   1
 -15   2  -4 1833.59 130.020   1
  16   2   4 2576.68 171.295   1
  16  -2   4 2784.41 176.346   1
 -16  -2  -4 2825.04 176.674   1
 -16   2  -4 3031.31 182.093   1
  18   2   4 255.420 53.7290   1
 -18  -2  -4 233.453 53.6183   1
 -18   2  -4 260.775 55.2341   1
  18  -2   4 193.914 49.3925   1
 -19  -2  -4 87.0553 40.1816   1
 -19   2  -4 100.103 49.2000   1
  19  -2   4 7.61718 38.1567   1
  20   2   4 434.805 59.6358   1
 -20  -2  -4 350.768 56.9934   1
 -20   2  -4 305.350 62.7089   1
  20  -2   4 489.100 66.1763   1
  21  -2   4 84.6456 46.9134   1
  21   2   4 61.9390 32.6092   1
 -21   2  -4 121.036 48.7081   1
 -21  -2  -4 182.330 42.0425   1
  22   2   4 145.076 42.5396   1
  22  -2   4 123.867 48.5629   1
 -22   2  -4 126.448 50.4284   1
 -22  -2  -4 109.843 39.0472   1
  23   2   4 59.3409 38.6717   1
 -23  -2  -4 61.8163 32.9214   1
  24   2   4 50.3607 44.9085   1
  24  -2   4 44.2090 42.5887   1
 -24   2  -4 45.0409 40.5945   1
 -24  -2  -4 90.3850 46.5899   1
 -25   3   4-16.6180 43.2277   1
  25  -3  -4-24.0653 40.0977   1
  24   3  -4 7.92194 37.3415   1
 -24  -3   4 49.5943 40.1587   1
 -24   3   4 8.33137 39.2698   1
  24  -3  -4 40.0030 39.9977   1
  23   3  -4 71.2864 40.1838   1
 -23  -3   4 49.1940 41.0274   1
 -23   3   4 58.0933 41.5267   1
  23  -3  -4 23.4060 33.2014   1
  22   3  -4 811.850 84.2651   1
 -22  -3   4 880.565 86.7542   1
 -22   3   4 905.934 88.6416   1
  22  -3  -4 897.469 84.1330   1
  21   3  -4 1277.78 105.147   1
 -21  -3   4 1279.87 105.544   1
 -21   3   4 1453.76 111.990   1
  21  -3  -4 1147.30 103.146   1
  20   3  -4 1458.99 110.925   1
 -20  -3   4 1136.01 101.751   1
 -20   3   4 1264.24 107.998   1
  20  -3  -4 1351.92 109.324   1
  19   3  -4 1271.11 105.685   1
 -19  -3   4 1506.90 111.125   1
 -19   3   4 1414.47 112.591   1
  19  -3  -4 1431.46 110.860   1
  18   3  -4 4641.66 255.173   1
 -18  -3   4 4748.92 256.365   1
  17   3  -4 480.472 61.0794   1
 -17  -3   4 529.161 61.1566   1
  17  -3  -4 508.243 64.0160   1
  16   3  -4 610.853 62.9679   1
 -16  -3   4 473.567 58.8806   1
 -16   3   4 481.543 60.7618   1
  16  -3  -4 629.999 66.3472   1
 -15   3   4 2783.76 170.617   1
  15  -3  -4 3002.67 174.969   1
  14   3  -4 3803.18 198.159   1
 -14   3   4 3782.91 204.994   1
  14  -3  -4 3957.93 206.288   1
  13   3  -4 9200.12 432.723   1
 -13  -3   4 8949.79 431.301   1
  12   3  -4 23045.9 999.277   1
  12  -3  -4 23304.3 1006.88   1
 -12  -3   4 20375.0 998.266   1
 -12   3   4 22399.7 1007.56   1
 -11  -3   4 8150.17 386.342   1
  11   3  -4 7998.10 383.718   1
  11  -3  -4 7829.98 388.503   1
 -11   3   4 8599.28 394.949   1
 -10  -3   4 1452.22 88.8728   1
 -10   3   4 1285.50 92.7645   1
  10  -3  -4 1446.19 92.0869   1
  -9   3   4 11120.8 517.795   1
   9  -3  -4 11158.9 515.984   1
  -8   3   4 37256.8 1645.36   1
   8  -3  -4 37880.3 1644.27   1
   8   3  -4 36794.1 1632.21   1
  -7   3   4 3345.33 170.355   1
  -7  -3   4 3216.96 158.456   1
   7  -3  -4 3528.22 170.059   1
   7   3  -4 2962.41 158.554   1
   6   3  -4 59661.8 2644.13   1
  -6  -3   4 61993.8 2646.73   1
   5   3  -4 873.002 50.9418   1
  -5  -3   4 933.602 51.2346   1
   5  -3  -4 778.315 57.9877   1
  -4  -3   4 41093.2 1870.93   1
  -4   3   4 47842.5 1885.65   1
   4  -3  -4 47572.2 1886.23   1
   4   3  -4 40556.8 1870.32   1
   3  -3  -4 163.154 28.4652   1
   3   3  -4 137.736 18.2773   1
  -3  -3   4 189.649 19.8810   1
  -3   3   4 200.790 27.7089   1
   2  -3  -4 11773.8 539.559   1
  -2   3   4 12150.4 537.379   1
  -2  -3   4 11784.2 529.247   1
   2   3  -4 11952.4 529.279   1
   1  -3  -4 5093.71 243.977   1
  -1   3   4 5233.39 243.932   1
  -1  -3   4 5066.42 236.488   1
   1   3  -4 4960.85 236.714   1
   0  -3   4 8248.61 364.990   1
   0   3  -4 7680.83 365.253   1
  -1  -3  -4 15979.1 715.791   1
   1   3   4 16430.5 716.025   1
  -1   3  -4 17406.6 714.058   1
   2   3   4 62696.4 2559.22   1
  -2  -3  -4 54406.4 2556.97   1
  -3  -3  -4 1740.40 116.873   1
  -3   3  -4 2101.76 119.030   1
   3  -3   4 1918.94 116.397   1
  -4  -3  -4 28922.9 1338.39   1
   4   3   4 31126.5 1338.23   1
  -4   3  -4 30575.1 1339.44   1
   4  -3   4 29855.9 1336.28   1
  -5   3  -4 10424.5 472.112   1
  -5  -3  -4 10224.3 470.731   1
   5  -3   4 9294.02 466.062   1
   5   3   4 10130.7 469.530   1
  -6   3  -4 38073.2 1554.68   1
  -6  -3  -4 33151.2 1552.26   1
   6  -3   4 35139.5 1550.48   1
   6   3   4 33468.7 1550.40   1
  -7   3  -4 9179.18 455.651   1
  -7  -3  -4 9172.18 456.753   1
   7  -3   4 9387.22 454.615   1
   7   3   4 10531.6 459.867   1
  -9   3  -4 679.043 67.1120   1
  -9  -3  -4 468.869 57.9617   1
   9  -3   4 639.781 65.0176   1
   9   3   4 500.196 58.3867   1
 -10   3  -4 1718.25 122.079   1
 -10  -3  -4 1800.22 122.919   1
  10  -3   4 1647.77 120.432   1
  10   3   4 1811.44 122.575   1
 -11   3  -4 2245.00 149.543   1
 -11  -3  -4 2226.43 146.408   1
  11  -3   4 2289.85 148.896   1
  11   3   4 2458.54 150.409   1
 -12   3  -4 4010.07 240.952   1
 -12  -3  -4 4565.98 243.928   1
  12  -3   4 4506.78 245.164   1
  12   3   4 4501.94 243.200   1
 -13  -3  -4 487.297 62.7764   1
  13   3   4 460.479 58.7113   1
 -14   3  -4 4365.35 255.493   1
 -14  -3  -4 4539.89 255.653   1
  14  -3   4 4685.42 255.585   1
  14   3   4 4836.76 257.310   1
 -15   3  -4 2355.41 156.624   1
 -15  -3  -4 2481.33 157.104   1
  15  -3   4 2094.96 148.359   1
  15   3   4 2283.21 151.284   1
 -16   3  -4 722.861 79.3483   1
 -16  -3  -4 663.133 75.5129   1
  16  -3   4 839.646 80.2180   1
  16   3   4 716.646 76.5118   1
 -17   3  -4 1316.65 108.309   1
  17  -3   4 1282.40 105.408   1
 -18   3  -4 81.7773 39.8533   1
 -18  -3  -4 183.750 45.7613   1
  18  -3   4 204.323 47.8029   1
  18   3   4 233.176 46.8475   1
 -19   3  -4 718.740 78.1628   1
 -19  -3  -4 458.884 70.7630   1
  19  -3   4 488.776 70.9937   1
  19   3   4 516.720 70.7988   1
 -20   3  -4 32.5344 41.7610   1
 -20  -3  -4 8.00290 29.8099   1
  20  -3   4-7.73855 37.5833   1
  20   3   4-7.66696 33.7909   1
 -21   3  -4 32.9073 39.3716   1
 -21  -3  -4 55.6267 39.7218   1
  21  -3   4 15.0187 38.5650   1
  21   3   4-7.58965 35.2065   1
 -22   3  -4 96.4494 34.4549   1
 -22  -3  -4 133.226 45.9307   1
  22   3   4 104.653 45.9914   1
 -23   3  -4-23.1587 36.3890   1
  23   3   4-43.7878 46.3060   1
  23  -3   4-14.8787 40.1722   1
 -24  -3  -4 59.4676 42.4855   1
  24   3   4 28.2803 40.4127   1
 -26   4   4 57.5802 44.9599   1
  26  -4  -4 23.6907 40.5825   1
 -25   4   4 49.6962 40.8667   1
  25  -4  -4 47.2601 43.5677   1
 -24   4   4 109.061 40.3525   1
  24  -4  -4 84.2164 38.4834   1
  24   4  -4 93.7919 40.3427   1
 -23   4   4 8.37024 41.8389   1
 -23  -4   4 8.13690 31.8005   1
  23  -4  -4 46.0869 36.7624   1
  23   4  -4 15.5125 37.6796   1
 -22   4   4 16.4647 40.5750   1
 -22  -4   4 64.3178 39.6260   1
  22  -4  -4-7.85247 38.1469   1
  22   4  -4 15.3322 33.1901   1
 -21   4   4 903.172 85.5640   1
 -21  -4   4 748.419 80.2802   1
  21  -4  -4 813.230 84.5113   1
  21   4  -4 893.797 84.8034   1
 -20   4   4 136.510 46.7014   1
 -20  -4   4 222.273 47.3133   1
  20  -4  -4 267.466 53.9632   1
  20   4  -4 197.283 45.5922   1
 -19   4   4 3861.34 226.020   1
 -19  -4   4 3662.31 219.415   1
  19  -4  -4 4027.36 224.750   1
  19   4  -4 3792.99 217.357   1
 -18   4   4 253.889 46.8812   1
 -18  -4   4 191.823 44.7194   1
  18  -4  -4 235.579 48.2416   1
  18   4  -4 278.091 46.3846   1
 -17   4   4 7.09138 30.7166   1
  17   4  -4 6.47118 31.4533   1
 -17  -4   4 60.8578 34.7412   1
  17  -4  -4 48.4061 32.6059   1
  16   4  -4 6.13574 25.5644   1
 -16   4   4 13.9323 34.3347   1
  16  -4  -4 33.8420 37.8249   1
 -16  -4   4 25.7070 29.8137   1
 -15   4   4 48.4063 35.5707   1
  15  -4  -4 51.5047 35.6351   1
  14   4  -4 7747.15 374.784   1
 -14  -4   4 7729.41 377.001   1
  14  -4  -4 7511.32 379.962   1
 -13   4   4 17988.7 852.578   1
  13   4  -4 19868.8 849.019   1
  13  -4  -4 18980.6 855.127   1
 -13  -4   4 17634.5 845.439   1
 -12   4   4 414.772 52.8109   1
 -12  -4   4 258.747 40.5207   1
  12   4  -4 377.216 43.9078   1
  12  -4  -4 306.581 47.1729   1
  11   4  -4 14264.4 591.835   1
 -11   4   4 13230.0 602.079   1
  11  -4  -4 12929.8 595.924   1
 -10  -4   4 13343.8 562.016   1
  10   4  -4 12159.5 558.737   1
  10  -4  -4 12392.0 568.395   1
  -9  -4   4 1173.21 80.6175   1
   9  -4  -4 1268.97 90.2065   1
   8  -4  -4 848.818 70.2195   1
  -8   4   4 945.243 73.2681   1
   7  -4  -4 2755.99 152.960   1
   7   4  -4 2780.54 141.773   1
  -7   4   4 2732.89 152.311   1
   6  -4  -4 8424.87 372.645   1
  -6  -4   4 7669.85 359.786   1
   6   4  -4 7809.40 358.596   1
  -6   4   4 7605.68 369.922   1
  -5  -4   4 56146.7 2420.98   1
  -5   4   4 56293.7 2431.58   1
   5  -4  -4 55510.0 2431.58   1
   5   4  -4 54422.2 2419.91   1
  -4  -4   4 15970.3 696.868   1
  -4   4   4 15929.0 706.658   1
   4  -4  -4 15943.2 707.038   1
   4   4  -4 15066.3 695.284   1
   3  -4  -4 29306.8 1327.61   1
   3   4  -4 28847.5 1313.99   1
  -3  -4   4 30791.1 1315.31   1
  -3   4   4 31246.9 1326.40   1
   2  -4  -4 92935.9 4031.22   1
   2   4  -4 94513.1 4020.41   1
  -2  -4   4 86738.9 4019.95   1
  -2   4   4 98234.9 4032.26   1
   1  -4  -4 10545.9 493.197   1
  -1   4   4 10527.0 491.998   1
  -1  -4   4 11114.0 486.708   1
   1   4  -4 10627.0 485.658   1
   0  -4  -4 49492.9 2213.86   1
   0   4   4 46055.1 2212.66   1
   0  -4   4 51602.5 2210.75   1
   0   4  -4 54281.9 2210.54   1
  -1  -4  -4 68.5900 27.3537   1
   1   4   4 15.4021 23.6285   1
  -2  -4  -4 980.662 73.3340   1
   2   4   4 1105.26 74.8173   1
   2  -4   4 946.724 68.8084   1
  -2   4  -4 957.186 68.8311   1
  -3  -4  -4 58502.5 2556.38   1
   3   4   4 60592.1 2555.83   1
   3  -4   4 56220.0 2550.30   1
  -3   4  -4 57952.9 2553.69   1
  -4  -4  -4 77266.7 3449.52   1
   4   4   4 74578.3 3447.84   1
   4  -4   4 79085.6 3444.64   1
  -4   4  -4 84490.5 3450.46   1
  -5  -4  -4 32676.9 1392.62   1
  -5   4  -4 31510.3 1389.65   1
   5   4   4 29115.6 1387.80   1
   5  -4   4 31572.7 1391.37   1
  -6  -4  -4 2935.60 156.339   1
  -6   4  -4 2508.14 151.901   1
   6   4   4 2330.70 148.267   1
   6  -4   4 2610.63 150.825   1
  -7  -4  -4 4488.90 241.824   1
  -7   4  -4 4962.84 247.610   1
   7  -4   4 4662.38 240.541   1
   7   4   4 4271.98 236.867   1
   8   4   4 19052.9 838.576   1
  -8  -4  -4 18124.4 839.809   1
   8  -4   4 18742.7 840.235   1
  -8   4  -4 17246.3 838.244   1
   9   4   4 2180.76 133.401   1
  -9  -4  -4 2019.02 133.792   1
   9  -4   4 2007.03 131.085   1
  -9   4  -4 2019.39 133.062   1
  10   4   4 44.1335 30.2289   1
 -10  -4  -4 59.5198 31.2199   1
  10  -4   4 72.5101 32.5395   1
 -10   4  -4 6.61050 29.7139   1
  11   4   4 2736.74 160.692   1
 -11  -4  -4 2519.04 160.825   1
  11  -4   4 2312.73 158.569   1
 -11   4  -4 2683.56 164.696   1
  12   4   4 40.9588 30.0862   1
 -12  -4  -4-14.3273 32.6804   1
  12  -4   4-36.4655 40.7484   1
 -12   4  -4-14.9100 36.7346   1
  13  -4   4 2188.07 150.403   1
 -13   4  -4 2235.29 151.012   1
  14   4   4 1285.67 107.227   1
 -14  -4  -4 1279.69 110.059   1
  14  -4   4 1535.50 114.337   1
 -14   4  -4 1506.77 114.380   1
  15   4   4 302.563 54.6733   1
 -15  -4  -4 239.946 50.6588   1
  15  -4   4 257.726 51.6428   1
 -15   4  -4 357.670 59.0464   1
  16   4   4 1387.82 108.740   1
 -16  -4  -4 1180.75 103.175   1
  16  -4   4 1431.39 108.415   1
 -16   4  -4 1157.76 104.842   1
  17   4   4 394.030 57.8238   1
 -17  -4  -4 461.006 64.5377   1
  17  -4   4 515.681 64.1545   1
 -17   4  -4 510.844 68.4227   1
  18   4   4 1339.46 106.613   1
  18  -4   4 1222.15 104.028   1
 -18  -4  -4 1101.64 101.584   1
 -18   4  -4 1284.85 107.624   1
  19   4   4 311.703 53.5848   1
 -19  -4  -4 175.450 43.2386   1
  20   4   4 52.9265 40.8464   1
 -20  -4  -4 31.7354 36.2325   1
  20  -4   4 23.4490 35.6969   1
 -20   4  -4 48.8946 41.8734   1
  21   4   4-14.9817 33.5988   1
 -21  -4  -4 23.6683 35.3865   1
  22   4   4-37.1400 41.9757   1
 -22  -4  -4 15.6292 40.1384   1
  22  -4   4 51.9743 35.0010   1
 -22   4  -4 47.6434 35.0143   1
  23  -4   4 35.3067 31.1401   1
 -23   4  -4 7.97014 38.7228   1
  24   4   4 21.6554 32.4102   1
 -24  -4  -4 45.0909 33.1540   1
  26  -5  -4 53.8692 36.8384   1
 -26   5   4-8.11860 33.8291   1
  25  -5  -4 113.258 49.0165   1
 -25   5   4 140.900 50.5508   1
  24  -5  -4 23.3143 40.4236   1
 -24   5   4-8.30466 35.9425   1
  23   5  -4 24.1829 39.7328   1
  23  -5  -4-7.96629 35.7450   1
 -23   5   4 57.6451 41.7331   1
  22   5  -4 15.7800 35.4058   1
 -22   5   4 8.25124 37.6578   1
 -22  -5   4 57.0559 37.2000   1
  22  -5  -4 16.2649 40.6558   1
 -21  -5   4 805.696 81.4391   1
 -21   5   4 672.374 80.7599   1
  21  -5  -4 764.101 85.9788   1
  21   5  -4 880.826 83.5349   1
  20   5  -4 141.581 45.6088   1
 -20   5   4 172.293 50.1347   1
  20  -5  -4 181.389 48.6676   1
 -20  -5   4 85.3698 40.3285   1
 -19   5   4 1569.47 120.806   1
  19  -5  -4 1465.85 118.540   1
  18   5  -4 1123.88 94.5567   1
 -18  -5   4 1069.92 95.9357   1
 -18   5   4 1044.29 93.4469   1
  18  -5  -4 1173.25 96.9913   1
 -17  -5   4 5237.55 286.900   1
  17   5  -4 5619.49 288.098   1
 -16  -5   4 441.136 56.0166   1
 -16   5   4 457.711 62.0440   1
  16   5  -4 439.394 55.6766   1
 -15   5   4 14.1157 32.7436   1
 -15  -5   4 55.9929 31.1054   1
  15  -5  -4 6.78549 29.3820   1
  15   5  -4 12.1139 26.2309   1
 -14   5   4 148.870 38.8834   1
  14   5  -4 127.211 35.4519   1
 -14  -5   4 194.150 37.6751   1
  14  -5  -4 194.208 41.6762   1
 -13   5   4 1210.02 98.9625   1
 -13  -5   4 1408.39 96.3628   1
  13   5  -4 1323.52 93.8978   1
  13  -5  -4 1334.63 98.8454   1
 -12   5   4 79.7984 32.3916   1
  12   5  -4 29.4312 24.2460   1
 -12  -5   4 35.1323 23.3531   1
  12  -5  -4 46.0659 26.7717   1
 -11  -5   4 2535.82 150.610   1
  11  -5  -4 2850.06 161.638   1
 -11   5   4 2706.35 161.373   1
  11   5  -4 2864.19 154.499   1
 -10  -5   4 15225.1 741.354   1
  10  -5  -4 16899.0 755.036   1
 -10   5   4 16702.0 755.966   1
  10   5  -4 16903.4 742.707   1
  -9  -5   4 37562.7 1661.71   1
   9  -5  -4 38036.9 1673.55   1
  -9   5   4 37155.7 1672.24   1
   9   5  -4 37746.0 1660.95   1
  -8   5   4 13142.1 626.138   1
   8  -5  -4 13467.8 627.448   1
  -8  -5   4 13885.7 618.423   1
   7  -5  -4 25476.7 1166.18   1
  -7   5   4 26639.6 1167.43   1
   6   5  -4 16271.1 782.253   1
  -6   5   4 18462.5 794.825   1
   6  -5  -4 18517.0 797.506   1
   5   5  -4 445.581 39.7165   1
  -5   5   4 427.435 45.0563   1
   5  -5  -4 396.368 45.0130   1
  -5  -5   4 370.368 37.8548   1
   4   5  -4 2282.13 118.329   1
  -4   5   4 2059.37 125.645   1
   4  -5  -4 2383.05 128.586   1
  -4  -5   4 2120.99 117.823   1
  -3   5   4 124616. 5343.09   1
   3   5  -4 128392. 5333.20   1
  -3  -5   4 117145. 5331.36   1
   3  -5  -4 121206. 5343.76   1
  -2   5   4 46741.3 1904.96   1
   2   5  -4 43063.2 1893.37   1
  -2  -5   4 40758.5 1893.35   1
   2  -5  -4 43465.5 1902.62   1
  -1   5   4 200.484 33.3161   1
   1  -5  -4 129.832 31.6050   1
   0   5   4 2100.77 125.897   1
   0  -5  -4 2017.21 126.137   1
   0  -5   4 2261.39 122.717   1
   0   5  -4 2251.33 122.006   1
  -1  -5  -4 12106.6 594.982   1
   1   5   4 12165.3 595.970   1
   1  -5   4 13762.7 594.902   1
  -1   5  -4 13815.8 595.252   1
  -2  -5  -4 3210.38 173.723   1
   2   5   4 3142.44 171.686   1
   2  -5   4 3287.31 170.402   1
  -2   5  -4 3034.06 169.885   1
  -3  -5  -4 86354.8 3572.92   1
   3   5   4 82211.4 3569.21   1
   3  -5   4 81102.5 3566.32   1
  -3   5  -4 77505.4 3564.98   1
  -4  -5  -4 1515.88 100.097   1
   4   5   4 1371.65 95.4164   1
   4  -5   4 1239.86 88.8279   1
  -4   5  -4 1503.55 98.0257   1
  -5  -5  -4 995.649 78.8079   1
   5   5   4 1039.22 78.5195   1
   5  -5   4 1007.45 77.4933   1
  -5   5  -4 937.636 77.9703   1
  -6  -5  -4 117.301 36.2163   1
   6   5   4 185.557 39.8984   1
   6  -5   4 109.893 31.5917   1
  -6   5  -4 148.443 35.4357   1
  -8  -5  -4 3655.93 206.500   1
  -8   5  -4 3369.37 202.867   1
   8   5   4 3739.47 205.240   1
   8  -5   4 3852.88 205.250   1
  -9  -5  -4 14600.5 700.615   1
  -9   5  -4 14212.9 696.818   1
   9   5   4 15629.8 699.670   1
   9  -5   4 15270.6 699.143   1
 -10  -5  -4 1758.22 124.341   1
 -10   5  -4 1736.94 125.166   1
  10   5   4 1890.37 126.395   1
  10  -5   4 1850.47 126.009   1
 -11  -5  -4 1547.87 114.576   1
 -11   5  -4 1389.33 111.306   1
  11  -5   4 1499.17 112.121   1
  11   5   4 1838.69 119.070   1
 -12  -5  -4 7712.36 384.626   1
  12   5   4 7354.27 377.864   1
  13   5   4 7.14655 32.6062   1
 -13   5  -4 15.6865 35.7841   1
 -13  -5  -4-22.4742 35.3000   1
  13  -5   4 52.7249 37.6443   1
 -14  -5  -4 1494.62 115.977   1
 -14   5  -4 1595.20 120.352   1
  14  -5   4 1495.73 117.548   1
  14   5   4 1381.93 110.635   1
 -15  -5  -4 1241.67 109.257   1
  15  -5   4 1626.45 119.327   1
 -15   5  -4 1468.63 114.714   1
  15   5   4 1326.20 107.618   1
  16   5   4 98.2712 38.1248   1
 -16   5  -4 96.0573 39.2141   1
  16  -5   4 174.251 49.1936   1
 -17   5  -4 73.6574 40.3519   1
 -17  -5  -4 16.0051 35.9212   1
  17  -5   4 15.4770 28.1299   1
 -18  -5  -4 918.229 92.8209   1
  18   5   4 1206.07 99.3585   1
 -18   5  -4 1081.74 101.811   1
  18  -5   4 1091.26 96.8792   1
 -19   5  -4 49.3691 41.8021   1
  19  -5   4 90.3518 39.2862   1
 -20   5  -4 64.7406 35.6883   1
 -20  -5  -4-32.0777 37.2103   1
  20  -5   4 30.6576 29.2806   1
  20   5   4 38.8204 42.9135   1
 -21   5  -4 23.9767 40.5008   1
  21  -5   4-15.3751 39.4803   1
  21   5   4 38.6398 29.5094   1
 -22   5  -4 39.1603 31.9587   1
 -22  -5  -4-7.82042 37.9815   1
  22  -5   4-22.6777 30.8454   1
  22   5   4 7.65017 40.8003   1
 -23   5  -4 107.001 46.9401   1
 -23  -5  -4 115.677 44.2064   1
  23   5   4 53.2806 40.2834   1
 -26   6   4 24.3776 30.2903   1
  26  -6  -4 29.4966 33.0962   1
 -25   6   4 81.7937 45.3624   1
  25  -6  -4 99.5177 44.8071   1
 -24   6   4 350.369 57.4097   1
  24  -6  -4 318.989 57.0453   1
 -23   6   4 82.7644 43.6598   1
  23  -6  -4 24.4356 41.8846   1
 -22   6   4 49.6496 44.1374   1
  22  -6  -4-16.3890 43.1724   1
  22   6  -4 23.8303 39.1480   1
 -21   6   4 157.867 48.4478   1
 -21  -6   4 144.344 44.3467   1
  21  -6  -4 224.713 52.2422   1
  21   6  -4 116.763 43.0801   1
 -20  -6   4 414.463 61.6776   1
  20   6  -4 470.615 63.2859   1
 -19   6   4 23.0878 35.7888   1
  19   6  -4 80.9978 38.3935   1
 -19  -6   4 106.237 39.5608   1
  19  -6  -4 30.7548 37.9801   1
 -18   6   4 38.8485 33.7531   1
  18   6  -4 71.1251 35.6640   1
  18  -6  -4 89.7550 41.8924   1
 -18  -6   4 80.4618 38.1592   1
 -17   6   4 186.239 47.3706   1
 -17  -6   4 356.552 53.5522   1
  17   6  -4 342.634 53.1653   1
  17  -6  -4 276.610 53.9641   1
 -16  -6   4 878.577 80.3223   1
  16   6  -4 838.900 78.6993   1
 -15  -6   4 2766.75 169.977   1
  15  -6  -4 2801.89 172.330   1
  15   6  -4 2858.70 169.691   1
 -14   6   4 2430.51 157.963   1
  14  -6  -4 2663.71 159.604   1
 -13  -6   4 5958.96 292.289   1
  13   6  -4 5837.74 289.953   1
 -13   6   4 5245.71 295.546   1
  13  -6  -4 5681.08 293.914   1
 -12  -6   4 1091.99 84.5238   1
  12   6  -4 1183.84 84.6749   1
 -12   6   4 1002.14 87.6955   1
  12  -6  -4 1172.77 92.8105   1
 -11  -6   4 1031.82 79.0039   1
  11   6  -4 971.562 76.5706   1
 -11   6   4 1039.84 86.4266   1
  11  -6  -4 992.740 83.7096   1
  10   6  -4 1482.76 101.818   1
 -10  -6   4 1735.39 106.756   1
  -9  -6   4 562.868 56.2625   1
   9   6  -4 582.393 53.9890   1
   9  -6  -4 620.190 60.9995   1
  -9   6   4 721.199 66.7182   1
   8  -6  -4 289.319 44.7102   1
   8   6  -4 273.125 37.3369   1
  -8  -6   4 369.163 40.5944   1
  -8   6   4 376.425 47.3191   1
  -7  -6   4 27.6208 21.8810   1
  -7   6   4 88.7975 28.2574   1
   7  -6  -4 21.2028 24.6532   1
  -6   6   4 2380.62 134.452   1
   6  -6  -4 2561.24 137.656   1
  -6  -6   4 2361.87 126.885   1
   5   6  -4 203.131 30.3361   1
  -5   6   4 200.188 34.3671   1
   5  -6  -4 208.594 33.9901   1
   4   6  -4 28121.0 1204.81   1
  -4   6   4 28538.5 1215.69   1
   4  -6  -4 25695.0 1212.96   1
  -4  -6   4 26329.4 1204.91   1
  -3   6   4 25083.9 1206.39   1
   3   6  -4 31311.9 1203.18   1
  -3  -6   4 29214.7 1201.79   1
   3  -6  -4 21605.0 1207.90   1
  -2   6   4 52069.8 2317.76   1
   2   6  -4 51232.9 2309.11   1
  -2  -6   4 52407.3 2310.71   1
   2  -6  -4 55767.0 2320.07   1
  -1   6   4 35951.1 1661.07   1
   1   6  -4 38387.3 1655.24   1
  -1  -6   4 37375.8 1655.58   1
   1  -6  -4 38314.2 1665.47   1
   0   6   4 20817.9 955.071   1
   0  -6   4 22116.2 953.922   1
   0   6  -4 21305.5 950.236   1
   0  -6  -4 20447.1 956.086   1
  -1  -6  -4 5651.96 281.791   1
  -1   6  -4 5548.84 274.547   1
   1  -6   4 5465.76 275.063   1
  -2  -6  -4 8883.81 415.281   1
   2   6   4 7927.55 413.663   1
  -2   6  -4 9192.56 414.603   1
   2  -6   4 8498.50 412.902   1
  -3  -6  -4 16206.0 748.230   1
   3   6   4 16240.0 746.180   1
  -3   6  -4 16106.4 748.757   1
   3  -6   4 16510.8 745.721   1
  -4  -6  -4 26731.5 1200.67   1
   4   6   4 28372.0 1200.15   1
  -4   6  -4 26228.7 1195.58   1
   4  -6   4 25469.8 1193.32   1
  -5  -6  -4 3083.35 177.429   1
   5   6   4 3353.84 178.020   1
  -5   6  -4 3083.56 175.543   1
   5  -6   4 2741.62 167.727   1
  -7  -6  -4 99.8396 36.6747   1
   7   6   4 102.204 35.3566   1
  -7   6  -4 127.483 39.2872   1
   7  -6   4 102.522 34.0122   1
  -8  -6  -4 5299.99 282.613   1
  -8   6  -4 5245.50 285.730   1
   8  -6   4 5689.73 286.045   1
   8   6   4 5470.12 283.936   1
  -9  -6  -4 3234.31 194.976   1
  -9   6  -4 3462.81 200.213   1
   9  -6   4 3377.72 197.646   1
   9   6   4 3650.90 200.935   1
 -10  -6  -4 4756.53 259.442   1
  10  -6   4 5111.09 262.841   1
 -10   6  -4 4496.04 259.999   1
  10   6   4 4850.37 260.424   1
 -11   6  -4 662.851 71.8722   1
  11  -6   4 813.918 76.3167   1
  11   6   4 718.811 74.7207   1
  12  -6   4 341.542 54.4951   1
 -12   6  -4 475.339 62.9945   1
  13   6   4 118.212 39.7631   1
 -13  -6  -4 121.406 42.7305   1
  13  -6   4 97.3172 41.7021   1
 -13   6  -4 158.520 45.2163   1
  14   6   4 53.1148 34.1687   1
 -14   6  -4 96.6878 43.5975   1
 -14  -6  -4 85.2007 39.3585   1
  14  -6   4 54.4576 37.3464   1
 -15   6  -4 1621.24 123.719   1
  15  -6   4 1617.81 121.087   1
  15   6   4 1379.43 118.416   1
  16  -6   4 4916.48 265.553   1
 -16   6  -4 4540.57 262.927   1
  17   6   4 324.100 59.4235   1
 -17   6  -4 364.819 59.7271   1
  17  -6   4 296.668 56.0075   1
 -17  -6  -4 297.385 58.0960   1
 -18  -6  -4 829.579 83.6815   1
  18   6   4 883.792 83.8818   1
  19   6   4 46.9804 40.8245   1
 -19  -6  -4 64.3090 44.5007   1
  19  -6   4 37.9680 42.0473   1
 -19   6  -4 106.179 42.0293   1
  20   6   4 46.7180 36.8591   1
 -20  -6  -4 111.891 36.0247   1
  20  -6   4 118.306 39.1131   1
 -20   6  -4 48.9074 31.3158   1
  21   6   4 45.9860 37.8330   1
 -21  -6  -4 39.5303 35.5324   1
  21  -6   4 59.6751 35.2176   1
 -21   6  -4 63.5069 38.0489   1
  22   6   4-7.52831 37.6255   1
 -22  -6  -4-7.75261 37.0970   1
  22  -6   4 7.46042 38.8085   1
 -22   6  -4 62.1664 44.3748   1
  23   6   4 44.3488 45.6705   1
 -23  -6  -4 7.57493 40.4139   1
 -26   7   4 15.8872 41.3234   1
  26  -7  -4 14.8747 43.3669   1
 -25   7   4 7.98192 28.2066   1
  25  -7  -4-23.4404 39.0477   1
 -24   7   4-8.17552 39.7226   1
  24  -7  -4 64.1342 48.1641   1
 -23   7   4 321.390 57.9017   1
  23  -7  -4 244.857 58.9614   1
  22   7  -4 96.3819 41.9847   1
  21  -7  -4-15.7625 41.5181   1
  21   7  -4-23.6712 35.3930   1
 -21  -7   4 16.0896 37.3090   1
 -21   7   4-7.94422 38.0123   1
  20  -7  -4 149.091 48.6926   1
  20   7  -4 239.081 48.7493   1
 -20  -7   4 283.164 54.6139   1
 -20   7   4 290.497 55.6816   1
  19   7  -4 187.640 48.1806   1
 -19  -7   4 153.465 44.4349   1
  18  -7  -4 838.271 84.3580   1
  18   7  -4 1023.47 86.9860   1
 -18  -7   4 735.806 79.5241   1
 -18   7   4 887.461 89.0008   1
  17  -7  -4 1117.56 98.3846   1
 -17  -7   4 1285.19 101.999   1
 -17   7   4 1059.92 98.5094   1
  17   7  -4 1196.12 98.4861   1
 -16  -7   4 77.0535 38.0065   1
  16  -7  -4 66.2617 36.4821   1
 -16   7   4 84.1620 39.4715   1
  16   7  -4 135.452 41.2466   1
  15   7  -4 3372.42 197.225   1
 -15  -7   4 3471.89 200.142   1
 -14  -7   4 71.8342 34.0493   1
  14  -7  -4 25.3464 27.0145   1
 -14   7   4 67.7184 36.0781   1
  14   7  -4 63.0386 34.1087   1
  13  -7  -4 6491.83 342.773   1
 -13   7   4 7070.82 349.507   1
 -12  -7   4 1915.13 123.011   1
  12  -7  -4 1869.06 128.448   1
  12   7  -4 1832.23 120.140   1
 -12   7   4 1846.37 128.138   1
 -11  -7   4 4812.68 258.380   1
  11  -7  -4 4715.86 266.653   1
  11   7  -4 5290.14 260.212   1
 -11   7   4 5266.31 272.103   1
 -10  -7   4 675.727 61.8121   1
  10  -7  -4 606.629 66.5212   1
 -10   7   4 624.282 66.3556   1
  10   7  -4 731.054 62.3887   1
   9  -7  -4 24.9313 31.5814   1
  -9  -7   4 34.7755 25.8452   1
  -9   7   4-18.6054 31.8458   1
   9   7  -4 4.84687 20.5904   1
  -8  -7   4 3413.25 185.580   1
   8   7  -4 3530.27 185.769   1
  -7   7   4 124.514 35.0243   1
  -7  -7   4 87.9588 26.0941   1
   7  -7  -4 162.166 37.4117   1
   7   7  -4 124.210 26.9570   1
  -6   7   4 32.8834 27.5624   1
  -6  -7   4 117.170 27.2241   1
   6  -7  -4 50.1247 28.3852   1
   6   7  -4 78.4389 26.8500   1
  -5   7   4 2189.37 133.062   1
  -5  -7   4 2301.74 126.538   1
   5   7  -4 2062.05 124.134   1
   5  -7  -4 2115.89 133.759   1
  -4   7   4 4970.03 257.308   1
   4   7  -4 4797.72 250.032   1
   4  -7  -4 5318.02 261.191   1
  -4  -7   4 5029.90 251.843   1
   3   7  -4 6955.59 336.623   1
   3  -7  -4 7247.59 347.417   1
  -3   7   4 6771.97 343.375   1
   2   7  -4 1686.89 105.202   1
   2  -7  -4 1583.76 111.898   1
  -2  -7   4 1796.82 106.471   1
  -2   7   4 1857.20 113.752   1
   1   7  -4 360.371 42.7045   1
   1  -7  -4 405.710 50.1038   1
  -1  -7   4 357.729 44.4329   1
  -1   7   4 496.286 52.0902   1
   0   7  -4 2437.89 139.973   1
   0  -7   4 2490.15 140.740   1
   0   7   4 2514.71 144.196   1
   0  -7  -4 2226.38 144.613   1
  -1  -7  -4 10205.1 489.730   1
  -1   7  -4 10977.0 486.426   1
   1  -7   4 10964.6 486.305   1
  -2  -7  -4 14192.2 625.712   1
   2  -7   4 12304.3 619.783   1
  -2   7  -4 13630.5 621.488   1
  -3  -7  -4 88.3112 34.8183   1
  -3   7  -4 139.987 35.1818   1
   3   7   4 165.876 36.4388   1
   3  -7   4 144.575 36.9320   1
   4  -7   4 532.991 59.4361   1
  -4   7  -4 723.318 68.0678   1
  -5  -7  -4 3015.45 185.402   1
   5   7   4 3522.42 189.112   1
  -6  -7  -4 722.746 72.6147   1
  -6   7  -4 845.597 76.7645   1
   6  -7   4 678.356 66.5690   1
   6   7   4 872.918 75.8213   1
  -7  -7  -4 1071.46 87.5243   1
  -7   7  -4 834.198 81.0574   1
   7  -7   4 867.537 79.7243   1
   7   7   4 830.736 79.8205   1
  -8  -7  -4 2775.70 171.044   1
  -8   7  -4 2777.58 173.382   1
   8  -7   4 2776.27 170.844   1
   8   7   4 2864.66 171.540   1
  -9   7  -4 565.296 64.4974   1
  -9  -7  -4 522.162 64.7928   1
   9  -7   4 517.047 62.9739   1
   9   7   4 532.763 64.2589   1
  10  -7   4 724.580 75.5169   1
 -10  -7  -4 586.999 71.1727   1
  10   7   4 758.618 76.3220   1
 -10   7  -4 787.756 79.6498   1
  11  -7   4 576.195 69.1543   1
 -11   7  -4 562.674 71.7040   1
 -12  -7  -4 2590.77 171.613   1
 -12   7  -4 2785.36 175.156   1
  12   7   4 2919.14 176.136   1
  12  -7   4 2855.33 175.384   1
 -13  -7  -4 256.118 48.3804   1
 -13   7  -4 263.351 52.6096   1
  13  -7   4 336.510 54.1739   1
  13   7   4 365.714 53.9814   1
 -14   7  -4 15.5201 37.8171   1
  14   7   4 69.8748 36.7137   1
  14  -7   4 137.680 44.7049   1
 -15   7  -4 531.233 72.1978   1
 -15  -7  -4 396.858 60.2687   1
  15  -7   4 548.507 68.8183   1
 -16   7  -4 455.181 64.6123   1
 -16  -7  -4 322.093 58.7090   1
  16   7   4 403.375 63.3303   1
  16  -7   4 369.531 57.6438   1
 -17   7  -4 254.825 49.5921   1
 -17  -7  -4 236.921 53.7425   1
  17   7   4 349.846 62.7226   1
  17  -7   4 338.238 53.9163   1
 -18   7  -4 195.172 46.7210   1
  18   7   4 111.466 45.2714   1
 -18  -7  -4 110.672 43.4826   1
  18  -7   4 72.2489 34.4815   1
 -19   7  -4-16.1032 34.1976   1
  19  -7   4 38.9350 32.4318   1
  19   7   4-7.93553 30.2915   1
 -19  -7  -4 23.6376 32.1528   1
 -20   7  -4 104.354 45.6522   1
  20  -7   4 82.6116 34.0967   1
  20   7   4 173.894 54.1459   1
 -20  -7  -4 179.075 50.0900   1
 -21   7  -4 7.95259 41.8971   1
  21  -7   4 21.6421 36.5545   1
  21   7   4 39.0337 43.6231   1
 -21  -7  -4-7.68548 38.4130   1
  22  -7   4 43.0358 37.8180   1
 -22   7  -4 30.7405 41.0179   1
  23   7   4 37.2074 45.1258   1
 -23  -7  -4-7.40242 39.4825   1
 -26   8   4-15.4687 40.7452   1
  26  -8  -4 37.4275 43.1978   1
 -24   8   4-16.1835 36.9209   1
  24  -8  -4-16.0311 44.2898   1
 -23   8   4 412.885 67.6559   1
  23  -8  -4 470.658 68.1864   1
 -22   8   4 47.5697 40.7156   1
  22  -8  -4-7.86552 43.4641   1
 -21   8   4 39.0480 33.9100   1
  21  -8  -4 111.161 39.7745   1
  21   8  -4 8.15778 39.1282   1
 -20   8   4 193.727 43.5113   1
  20   8  -4 168.377 46.6979   1
 -20  -8   4 149.247 46.7565   1
  20  -8  -4 85.8780 37.8859   1
 -19   8   4 24.8118 40.7695   1
  19   8  -4 31.3774 36.3954   1
 -19  -8   4-16.2447 34.5144   1
  19  -8  -4 69.3023 44.9094   1
 -18   8   4 8.09551 30.9233   1
  18   8  -4 84.2496 40.8652   1
 -18  -8   4 23.7714 33.0213   1
  18  -8  -4 15.5719 29.0271   1
  17   8  -4 393.460 58.5523   1
 -17  -8   4 309.905 51.3364   1
 -17   8   4 238.263 52.1205   1
  16   8  -4 531.713 64.4848   1
 -16  -8   4 447.669 63.9729   1
  16  -8  -4 504.802 63.1645   1
 -15   8   4 31.7670 33.0909   1
  15   8  -4 88.6758 36.3946   1
 -15  -8   4 7.18207 33.3235   1
  15  -8  -4-14.0595 31.5490   1
  14   8  -4 700.610 73.0237   1
 -14  -8   4 825.281 77.8891   1
 -13   8   4 10973.6 514.762   1
  13   8  -4 9758.18 502.757   1
  13  -8  -4 10670.1 510.761   1
 -13  -8   4 10663.2 506.843   1
 -12   8   4 316.967 52.7946   1
  12  -8  -4 428.649 56.2593   1
 -11  -8   4 2990.54 176.384   1
  11   8  -4 3516.86 180.306   1
 -11   8   4 3170.14 187.422   1
 -10  -8   4 143.298 34.9029   1
  10  -8  -4 217.002 45.0968   1
 -10   8   4 162.715 40.2279   1
  10   8  -4 179.272 36.9076   1
   9  -8  -4 404.024 55.2982   1
  -9  -8   4 414.080 49.7838   1
  -9   8   4 322.839 53.6468   1
   9   8  -4 342.199 46.4928   1
   8   8  -4 185.297 34.5265   1
  -8   8   4 198.135 38.2192   1
   8  -8  -4 175.127 38.7688   1
  -8  -8   4 69.6508 28.2927   1
   7   8  -4 21347.8 991.932   1
  -7   8   4 21674.6 1001.43   1
   7  -8  -4 21563.6 1003.81   1
  -7  -8   4 23361.2 996.436   1
   6   8  -4 3155.87 168.969   1
  -6   8   4 2942.77 175.822   1
   6  -8  -4 3103.17 176.153   1
  -6  -8   4 2834.12 165.817   1
   5   8  -4 7233.51 356.004   1
  -5  -8   4 7480.51 358.386   1
  -4  -8   4 801.362 66.7728   1
   3   8  -4 9448.99 484.229   1
  -3   8   4 10960.5 496.702   1
  -3  -8   4 10356.2 486.279   1
   3  -8  -4 10970.2 497.710   1
  -2   8   4 754.898 68.7334   1
   2   8  -4 724.720 64.7821   1
   2  -8  -4 835.877 73.0380   1
  -1   8   4 3627.63 203.964   1
   1   8  -4 3932.97 200.539   1
  -1  -8   4 3759.22 201.771   1
   1  -8  -4 3546.05 203.498   1
   0   8  -4 189.762 36.8828   1
   0  -8   4 138.525 33.3618   1
  -1   8  -4 26513.1 1277.66   1
   1  -8   4 31061.1 1286.20   1
  -2   8  -4 3590.91 195.962   1
   2   8   4 3758.63 200.382   1
   2  -8   4 3306.51 194.062   1
  -3  -8  -4 15830.5 736.250   1
  -4  -8  -4 11857.1 573.971   1
   4   8   4 11497.7 572.734   1
  -4   8  -4 12667.4 578.101   1
   4  -8   4 12444.2 575.182   1
  -5  -8  -4 5244.18 274.740   1
   5   8   4 5193.09 272.326   1
  -5   8  -4 5571.74 276.993   1
   5  -8   4 4719.79 268.154   1
  -6  -8  -4-6.79605 28.3037   1
   6   8   4 13.0401 28.2195   1
  -6   8  -4-6.61293 31.1589   1
   6  -8   4 25.8282 29.9453   1
  -7  -8  -4 22931.9 1012.14   1
   7   8   4 23019.3 1009.92   1
  -7   8  -4 21747.6 1010.33   1
   7  -8   4 20703.5 1000.46   1
  -8  -8  -4 634.223 67.8261   1
   8   8   4 519.125 64.3569   1
  -8   8  -4 620.507 68.1305   1
   8  -8   4 529.227 62.2598   1
  -9  -8  -4 2378.69 158.249   1
   9   8   4 2333.78 154.094   1
  -9   8  -4 2668.92 160.174   1
   9  -8   4 2258.43 150.990   1
 -10   8  -4 340.942 56.0193   1
  10  -8   4 481.559 61.8004   1
 -11  -8  -4 540.837 68.4441   1
  11   8   4 492.915 65.8646   1
 -11   8  -4 678.203 74.8430   1
  11  -8   4 543.944 68.6011   1
 -12  -8  -4 86.1919 38.3472   1
 -12   8  -4 112.261 41.9758   1
  12  -8   4 111.976 45.9344   1
  12   8   4 128.932 44.9167   1
  13   8   4 519.700 66.6367   1
  13  -8   4 679.169 72.6451   1
 -13   8  -4 560.442 66.2726   1
  14   8   4 808.652 83.2675   1
 -14  -8  -4 716.720 81.4496   1
 -15   8  -4-15.7697 33.4895   1
  15  -8   4 69.9466 40.4273   1
  15   8   4 15.4555 40.7098   1
 -15  -8  -4-23.9056 41.4503   1
 -16   8  -4 40.7156 39.5497   1
  16  -8   4-31.8633 40.9010   1
  16   8   4-7.72685 32.8179   1
 -16  -8  -4 40.0927 35.9676   1
  17   8   4 1797.77 128.459   1
 -17  -8  -4 1405.64 123.627   1
 -18   8  -4 138.772 43.8034   1
  18  -8   4 79.9735 37.9902   1
  18   8   4 92.8596 45.8312   1
 -18  -8  -4 151.533 49.5012   1
  19   8   4 161.614 51.5277   1
 -19  -8  -4 71.3874 44.6048   1
 -20   8  -4 102.402 40.6071   1
  20  -8   4 83.7710 36.6191   1
  20   8   4 83.8212 40.8020   1
[truncated: 919,479 more chars]
