# Supplementary material for: Structural insight into the cooperativity of spin crossover compounds
Source: Acta Crystallogr B Struct Sci Cryst Eng Mater. 2023 Aug 11;79(Pt 5):354–67. doi: 10.1107/S2052520623005814 (PMC10552598; doi:10.1107/S2052520623005814)
Supplement: Supplementary file 4 [file b-79-00354-sup4.zip › Bia_Pmono_192K.cif]

data_SC2_192K
 
_audit_creation_method            'SHELXL-2018/3'
_shelx_SHELXL_version_number      '2018/3'
_chemical_name_systematic         ?
_chemical_name_common             ?
_chemical_melting_point           ?
_chemical_formula_moiety          ?
_chemical_formula_sum
 'C38 H28 Fe N6 S2' 
_chemical_formula_weight          688.63

loop_
 _atom_type_symbol
 _atom_type_description
 _atom_type_scat_dispersion_real
 _atom_type_scat_dispersion_imag
 _atom_type_scat_source
 'C'  'C'   0.0024   0.0013
 'International Tables Vol C Tables 4.2.6.8 and 6.1.1.4'
 'H'  'H'   0.0000   0.0000
 'International Tables Vol C Tables 4.2.6.8 and 6.1.1.4'
 'N'  'N'   0.0049   0.0027
 'International Tables Vol C Tables 4.2.6.8 and 6.1.1.4'
 'S'  'S'   0.1051   0.1002
 'International Tables Vol C Tables 4.2.6.8 and 6.1.1.4'
 'Fe'  'Fe'   0.3265   0.6960
 'International Tables Vol C Tables 4.2.6.8 and 6.1.1.4'
 
_space_group_crystal_system       monoclinic
_space_group_IT_number            14
_space_group_name_H-M_alt         'P 21/c'
_space_group_name_Hall            '-P 2ybc'
 
_shelx_space_group_comment
;
The symmetry employed for this shelxl refinement is uniquely defined
by the following loop, which should always be used as a source of
symmetry information in preference to the above space-group names.
They are only intended as comments.
;
 
loop_
 _space_group_symop_operation_xyz
 'x, y, z'
 '-x, y+1/2, -z+1/2'
 '-x, -y, -z'
 'x, -y-1/2, z-1/2'
 
_cell_length_a                    17.38880(10)
_cell_length_b                    12.27750(10)
_cell_length_c                    16.93950(10)
_cell_angle_alpha                 90
_cell_angle_beta                  115.7975(10)
_cell_angle_gamma                 90
_cell_volume                      3256.01(5)
_cell_formula_units_Z             4
_cell_measurement_temperature     293(2)
_cell_measurement_reflns_used     16129
_cell_measurement_theta_min       1.882
_cell_measurement_theta_max       32.783
 
_exptl_crystal_description        Needle
_exptl_crystal_colour             ?
_exptl_crystal_density_meas       ?
_exptl_crystal_density_method     ?
_exptl_crystal_density_diffrn     1.405          
_exptl_crystal_F_000              1424
_exptl_transmission_factor_min    ?
_exptl_transmission_factor_max    ?
_exptl_crystal_size_max           ?
_exptl_crystal_size_mid           ?
_exptl_crystal_size_min           ?
_exptl_absorpt_coefficient_mu     0.462
_shelx_estimated_absorpt_T_min    ?
_shelx_estimated_absorpt_T_max    ?
_exptl_absorpt_correction_type    ?
_exptl_absorpt_correction_T_min   ?
_exptl_absorpt_correction_T_max   ?
_exptl_absorpt_process_details    ?
_exptl_absorpt_special_details    ?
_diffrn_ambient_temperature       293(2)
_diffrn_radiation_wavelength      0.63582
_diffrn_radiation_type            Synchrotron
_diffrn_source                    ?
_diffrn_measurement_device_type   '4-circle diffractometer'
_diffrn_measurement_method        ?
_diffrn_detector_area_resol_mean  ?
_diffrn_reflns_number             24399
_diffrn_reflns_av_unetI/netI      0.0339
_diffrn_reflns_av_R_equivalents   0.0356
_diffrn_reflns_limit_h_min        -23
_diffrn_reflns_limit_h_max        23
_diffrn_reflns_limit_k_min        -16
_diffrn_reflns_limit_k_max        16
_diffrn_reflns_limit_l_min        -21
_diffrn_reflns_limit_l_max        21
_diffrn_reflns_theta_min          1.886
_diffrn_reflns_theta_max          25.078
_diffrn_reflns_theta_full         22.426
_diffrn_measured_fraction_theta_max   0.940
_diffrn_measured_fraction_theta_full  0.971
_diffrn_reflns_Laue_measured_fraction_max    0.940
_diffrn_reflns_Laue_measured_fraction_full   0.971
_diffrn_reflns_point_group_measured_fraction_max   0.940
_diffrn_reflns_point_group_measured_fraction_full  0.971
_reflns_number_total              7592
_reflns_number_gt                 6939
_reflns_threshold_expression      'I > 2\s(I)'
_reflns_Friedel_coverage          0.000
_reflns_Friedel_fraction_max      .
_reflns_Friedel_fraction_full     .
 
_reflns_special_details
;
 Reflections were merged by SHELXL according to the crystal
 class for the calculation of statistics and refinement.
 
 _reflns_Friedel_fraction is defined as the number of unique
 Friedel pairs measured divided by the number that would be
 possible theoretically, ignoring centric projections and
 systematic absences.
;
 
_computing_data_collection        ?
_computing_cell_refinement        ?
_computing_data_reduction         ?
_computing_structure_solution     ?
_computing_structure_refinement 'SHELXL-2018/3 (Sheldrick, 2018)'
_computing_molecular_graphics     ?
_computing_publication_material   ?
_refine_special_details           ?
_refine_ls_structure_factor_coef  Fsqd
_refine_ls_matrix_type            full
_refine_ls_weighting_scheme       calc
_refine_ls_weighting_details
'w=1/[\s^2^(Fo^2^)+(0.0515P)^2^+0.9307P] where P=(Fo^2^+2Fc^2^)/3'
_atom_sites_solution_primary      ?
_atom_sites_solution_secondary    ?
_atom_sites_solution_hydrogens    geom
_refine_ls_hydrogen_treatment     constr
_refine_ls_extinction_method      'SHELXL-2018/3 (Sheldrick 2018)'
_refine_ls_extinction_coef        0.0043(5)
_refine_ls_extinction_expression
 'Fc^*^=kFc[1+0.001xFc^2^\l^3^/sin(2\q)]^-1/4^'
_refine_ls_number_reflns          7592
_refine_ls_number_parameters      457
_refine_ls_number_restraints      73
_refine_ls_R_factor_all           0.0380
_refine_ls_R_factor_gt            0.0353
_refine_ls_wR_factor_ref          0.1036
_refine_ls_wR_factor_gt           0.1011
_refine_ls_goodness_of_fit_ref    1.062
_refine_ls_restrained_S_all       1.061
_refine_ls_shift/su_max           0.002
_refine_ls_shift/su_mean          0.000
 
loop_
 _atom_site_label
 _atom_site_type_symbol
 _atom_site_fract_x
 _atom_site_fract_y
 _atom_site_fract_z
 _atom_site_U_iso_or_equiv
 _atom_site_adp_type
 _atom_site_occupancy
 _atom_site_site_symmetry_order  
 _atom_site_calc_flag
 _atom_site_refinement_flags_posn
 _atom_site_refinement_flags_adp
 _atom_site_refinement_flags_occupancy
 _atom_site_disorder_assembly
 _atom_site_disorder_group
Fe01 Fe 0.75503(2) 0.29036(2) 0.81501(2) 0.03622(8) Uani 1 1 d . . . . .
S002 S 0.54639(3) 0.33293(4) 0.91743(3) 0.04583(11) Uani 1 1 d . . . . .
S001 S 0.94773(3) 0.13548(4) 1.07738(3) 0.05428(13) Uani 1 1 d . . . . .
N005 N 0.71336(8) 0.13874(9) 0.79436(8) 0.0342(2) Uani 1 1 d . . . . .
N006 N 0.79866(10) 0.43840(11) 0.82345(9) 0.0475(3) Uani 1 1 d . . . . .
N003 N 0.66935(8) 0.30324(10) 0.69144(8) 0.0361(3) Uani 1 1 d . . . . .
N004 N 0.83931(9) 0.26665(10) 0.76723(8) 0.0390(3) Uani 1 1 d . . . . .
N002 N 0.67184(10) 0.32580(13) 0.85796(9) 0.0492(3) Uani 1 1 d . . . . .
N001 N 0.83939(9) 0.25454(11) 0.93284(9) 0.0427(3) Uani 1 1 d . . . . .
C015 C 0.63605(10) 0.21263(12) 0.65526(10) 0.0388(3) Uani 1 1 d . . . . .
H015 H 0.598685 0.208378 0.595995 0.047 Uiso 1 1 calc R U . . .
C016 C 0.65912(10) 0.11776(12) 0.71056(9) 0.0371(3) Uani 1 1 d . . . . .
C003 C 0.64981(10) 0.39717(12) 0.63690(9) 0.0372(3) Uani 1 1 d . . . . .
C021 C 0.85138(10) 0.16761(12) 0.73060(10) 0.0388(3) Uani 1 1 d . . . . .
C024 C 0.86604(10) -0.02826(14) 0.65766(11) 0.0425(3) Uani 1 1 d D . . . .
C007 C 0.60316(11) 0.58181(12) 0.60855(10) 0.0426(3) Uani 1 1 d . . . . .
H007 H 0.583792 0.644501 0.624974 0.051 Uiso 1 1 calc R U . . .
C012 C 0.57122(13) 0.86413(14) 0.37250(13) 0.0521(4) Uani 1 1 d . . . . .
H012 H 0.563529 0.925786 0.337982 0.063 Uiso 1 1 calc R U . . .
C010 C 0.56189(11) 0.67189(14) 0.38566(11) 0.0443(3) Uani 1 1 d . . . . .
H010 H 0.547264 0.603866 0.359110 0.053 Uiso 1 1 calc R U . . .
C022 C 0.83293(12) 0.16227(14) 0.64301(11) 0.0453(4) Uani 1 1 d . . . . .
H022 H 0.815119 0.224286 0.608159 0.054 Uiso 1 1 calc R U . . .
C008 C 0.62238(11) 0.49110(13) 0.66152(10) 0.0415(3) Uani 1 1 d . . . . .
H008 H 0.616883 0.493122 0.713714 0.050 Uiso 1 1 calc R U . . .
C025 C 0.88383(10) -0.02104(13) 0.74563(11) 0.0432(3) Uani 1 1 d . . . . .
H025 H 0.900478 -0.083264 0.780341 0.052 Uiso 1 1 calc R U . . .
C002 C 0.62000(11) 0.32954(12) 0.88315(9) 0.0403(3) Uani 1 1 d . . . . .
C004 C 0.65782(11) 0.39475(12) 0.55982(10) 0.0421(3) Uani 1 1 d . . . . .
H004 H 0.676043 0.331478 0.542901 0.050 Uiso 1 1 calc R U . . .
C020 C 0.73550(10) 0.05602(12) 0.85075(10) 0.0404(3) Uani 1 1 d . . . . .
H020 H 0.771646 0.069542 0.909353 0.048 Uiso 1 1 calc R U . . .
C005 C 0.63886(11) 0.48604(13) 0.50758(11) 0.0437(3) Uani 1 1 d . . . . .
H005 H 0.644129 0.483500 0.455275 0.052 Uiso 1 1 calc R U . . .
C009 C 0.59547(10) 0.67968(13) 0.47587(11) 0.0400(3) Uani 1 1 d . . . . .
C017 C 0.62805(11) 0.01528(13) 0.68140(11) 0.0464(4) Uani 1 1 d . . . . .
H017 H 0.590712 0.003449 0.622890 0.056 Uiso 1 1 calc R U . . .
C006 C 0.61217(10) 0.58135(12) 0.53126(10) 0.0395(3) Uani 1 1 d . . . . .
C018 C 0.65321(12) -0.06962(13) 0.74038(12) 0.0496(4) Uani 1 1 d . . . . .
H018 H 0.633874 -0.140051 0.722330 0.059 Uiso 1 1 calc R U . . .
C001 C 0.88491(10) 0.20746(12) 0.99388(10) 0.0396(3) Uani 1 1 d . . . . .
C011 C 0.54970(12) 0.76345(15) 0.33431(12) 0.0496(4) Uani 1 1 d . . . . .
H011 H 0.526828 0.756766 0.273659 0.060 Uiso 1 1 calc R U . . .
C026 C 0.87739(10) 0.07601(13) 0.78257(10) 0.0415(3) Uani 1 1 d . . . . .
H026 H 0.890399 0.079856 0.841883 0.050 Uiso 1 1 calc R U . . .
C028 C 0.85901(13) 0.45101(14) 0.79434(12) 0.0540(4) Uani 1 1 d . . . . .
C014 C 0.61616(13) 0.78187(13) 0.51317(12) 0.0486(4) Uani 1 1 d . . . . .
H014 H 0.638528 0.789122 0.573752 0.058 Uiso 1 1 calc R U . . .
C013 C 0.60415(14) 0.87352(14) 0.46186(13) 0.0549(4) Uani 1 1 d . . . . .
H013 H 0.618441 0.941792 0.488016 0.066 Uiso 1 1 calc R U . . .
C023 C 0.84093(12) 0.06490(15) 0.60728(11) 0.0477(4) Uani 1 1 d . . . . .
H023 H 0.829246 0.061758 0.548277 0.057 Uiso 1 1 calc R U . . .
C027 C 0.87814(12) 0.35190(14) 0.76097(12) 0.0493(4) Uani 1 1 d . . . . .
H027 H 0.916565 0.350202 0.736289 0.059 Uiso 1 1 calc R U . . .
C019 C 0.70714(11) -0.04831(13) 0.82593(11) 0.0459(4) Uani 1 1 d . . . . .
H019 H 0.724521 -0.104198 0.867087 0.055 Uiso 1 1 calc R U . . .
C032 C 0.77586(15) 0.52491(15) 0.85605(12) 0.0617(5) Uani 1 1 d . . . . .
H032 H 0.734687 0.517017 0.876813 0.074 Uiso 1 1 calc R U . . .
C031 C 0.8117(2) 0.62460(18) 0.85952(17) 0.0820(8) Uani 1 1 d . . . . .
H031 H 0.793784 0.683913 0.881407 0.098 Uiso 1 1 calc R U . . .
C029 C 0.89848(18) 0.54889(18) 0.79726(17) 0.0781(7) Uani 1 1 d . . . . .
H029 H 0.940350 0.555325 0.777294 0.094 Uiso 1 1 calc R U . . .
C030 C 0.8733(2) 0.63832(18) 0.83133(19) 0.0940(10) Uani 1 1 d . . . . .
H030 H 0.898352 0.706185 0.834710 0.113 Uiso 1 1 calc R U . . .
C1A C 0.8722(8) -0.1335(5) 0.6164(8) 0.0484(16) Uani 0.54(3) 1 d DG . P A 1
C2A C 0.8302(8) -0.2214(8) 0.6317(7) 0.0654(19) Uani 0.54(3) 1 d G . P A 1
H2A H 0.795909 -0.210918 0.660624 0.078 Uiso 0.54(3) 1 calc R U P A 1
C3A C 0.8394(8) -0.3250(5) 0.6039(7) 0.074(2) Uani 0.54(3) 1 d G . P A 1
H3A H 0.811339 -0.383883 0.614242 0.089 Uiso 0.54(3) 1 calc R U P A 1
C4A C 0.8906(8) -0.3407(7) 0.5608(7) 0.066(2) Uani 0.54(3) 1 d G . P A 1
H4A H 0.896826 -0.410060 0.542182 0.079 Uiso 0.54(3) 1 calc R U P A 1
C5A C 0.9326(7) -0.2528(11) 0.5454(6) 0.0630(19) Uani 0.54(3) 1 d G . P A 1
H5A H 0.966885 -0.263271 0.516505 0.076 Uiso 0.54(3) 1 calc R U P A 1
C6A C 0.9234(7) -0.1491(8) 0.5732(8) 0.0574(14) Uani 0.54(3) 1 d G . P A 1
H6A H 0.951456 -0.090305 0.562887 0.069 Uiso 0.54(3) 1 calc R U P A 1
C1B C 0.8804(9) -0.1331(6) 0.6252(9) 0.0488(18) Uani 0.46(3) 1 d DG . P A 2
C2B C 0.8485(9) -0.2333(8) 0.6351(7) 0.0561(18) Uani 0.46(3) 1 d G . P A 2
H2B H 0.816762 -0.238444 0.667193 0.067 Uiso 0.46(3) 1 calc R U P A 2
C3B C 0.8640(11) -0.3259(6) 0.5970(7) 0.068(2) Uani 0.46(3) 1 d G . P A 2
H3B H 0.842619 -0.392983 0.603641 0.082 Uiso 0.46(3) 1 calc R U P A 2
C4B C 0.9113(9) -0.3182(10) 0.5490(7) 0.066(3) Uani 0.46(3) 1 d G . P A 2
H4B H 0.921712 -0.380191 0.523528 0.079 Uiso 0.46(3) 1 calc R U P A 2
C5B C 0.9432(8) -0.2180(14) 0.5391(8) 0.066(2) Uani 0.46(3) 1 d G . P A 2
H5B H 0.974948 -0.212858 0.506966 0.080 Uiso 0.46(3) 1 calc R U P A 2
C6B C 0.9278(9) -0.1254(10) 0.5772(10) 0.0638(19) Uani 0.46(3) 1 d G . P A 2
H6B H 0.949093 -0.058317 0.570519 0.077 Uiso 0.46(3) 1 calc R U P A 2
 
loop_
 _atom_site_aniso_label
 _atom_site_aniso_U_11
 _atom_site_aniso_U_22
 _atom_site_aniso_U_33
 _atom_site_aniso_U_23
 _atom_site_aniso_U_13
 _atom_site_aniso_U_12
Fe01 0.04204(13) 0.03205(12) 0.03134(12) 0.00175(7) 0.01297(9) 0.00035(8)
S002 0.0511(2) 0.0457(2) 0.0405(2) 0.00273(16) 0.01981(18) 0.00573(16)
S001 0.0541(2) 0.0591(3) 0.0447(2) 0.01511(19) 0.0168(2) 0.00672(19)
N005 0.0394(6) 0.0308(5) 0.0323(6) 0.0001(4) 0.0153(5) -0.0013(4)
N006 0.0571(8) 0.0372(7) 0.0362(6) -0.0029(5) 0.0092(6) 0.0014(6)
N003 0.0418(6) 0.0319(6) 0.0318(6) 0.0004(4) 0.0135(5) 0.0016(5)
N004 0.0466(7) 0.0347(6) 0.0323(6) 0.0009(5) 0.0140(5) -0.0017(5)
N002 0.0530(8) 0.0527(8) 0.0379(7) 0.0003(6) 0.0161(6) 0.0030(6)
N001 0.0484(7) 0.0386(6) 0.0374(6) -0.0009(5) 0.0151(6) -0.0003(5)
C015 0.0451(8) 0.0357(7) 0.0302(7) -0.0009(5) 0.0114(6) -0.0014(6)
C016 0.0425(7) 0.0329(7) 0.0338(7) -0.0016(5) 0.0146(6) -0.0019(5)
C003 0.0422(7) 0.0324(6) 0.0324(6) 0.0012(5) 0.0120(6) 0.0011(5)
C021 0.0418(7) 0.0385(7) 0.0371(7) -0.0006(6) 0.0182(6) -0.0004(6)
C024 0.0385(7) 0.0458(8) 0.0421(8) -0.0027(6) 0.0165(6) 0.0048(6)
C007 0.0528(9) 0.0346(7) 0.0409(8) 0.0011(6) 0.0209(7) 0.0078(6)
C012 0.0615(10) 0.0433(9) 0.0564(10) 0.0149(7) 0.0302(9) 0.0075(7)
C010 0.0481(8) 0.0396(8) 0.0433(8) 0.0012(6) 0.0181(7) 0.0044(6)
C022 0.0557(9) 0.0426(8) 0.0390(8) 0.0048(6) 0.0220(7) 0.0031(7)
C008 0.0522(8) 0.0382(7) 0.0350(7) 0.0013(6) 0.0198(7) 0.0051(6)
C025 0.0423(8) 0.0422(8) 0.0412(8) 0.0042(6) 0.0143(6) 0.0079(6)
C002 0.0480(8) 0.0366(7) 0.0288(6) 0.0024(5) 0.0098(6) 0.0050(6)
C004 0.0543(9) 0.0318(7) 0.0408(8) -0.0013(6) 0.0213(7) 0.0039(6)
C020 0.0467(8) 0.0363(7) 0.0367(7) 0.0036(6) 0.0167(6) -0.0029(6)
C005 0.0588(9) 0.0376(7) 0.0393(8) 0.0018(6) 0.0256(7) 0.0043(6)
C009 0.0436(8) 0.0358(7) 0.0426(8) 0.0046(6) 0.0206(6) 0.0048(6)
C017 0.0551(9) 0.0376(8) 0.0391(8) -0.0048(6) 0.0134(7) -0.0075(7)
C006 0.0438(7) 0.0346(7) 0.0386(7) 0.0022(6) 0.0166(6) 0.0031(6)
C018 0.0613(10) 0.0329(7) 0.0513(9) -0.0022(6) 0.0216(8) -0.0088(7)
C001 0.0434(8) 0.0386(7) 0.0363(7) -0.0032(6) 0.0169(6) -0.0037(6)
C011 0.0543(9) 0.0524(9) 0.0415(8) 0.0090(7) 0.0203(7) 0.0080(7)
C026 0.0434(8) 0.0456(8) 0.0331(7) 0.0019(6) 0.0143(6) 0.0044(6)
C028 0.0648(11) 0.0400(8) 0.0460(9) -0.0007(7) 0.0135(8) -0.0112(7)
C014 0.0642(10) 0.0386(8) 0.0437(8) 0.0015(6) 0.0241(8) 0.0031(7)
C013 0.0717(12) 0.0349(8) 0.0589(11) 0.0030(7) 0.0292(9) 0.0010(7)
C023 0.0573(9) 0.0514(9) 0.0368(7) -0.0002(7) 0.0227(7) 0.0041(7)
C027 0.0552(9) 0.0472(9) 0.0447(9) -0.0003(7) 0.0210(8) -0.0095(7)
C019 0.0540(9) 0.0348(7) 0.0473(8) 0.0062(6) 0.0204(7) -0.0037(6)
C032 0.0750(12) 0.0439(9) 0.0465(9) -0.0101(7) 0.0080(9) 0.0086(8)
C031 0.104(2) 0.0418(10) 0.0727(15) -0.0121(10) 0.0130(14) 0.0004(11)
C029 0.0956(17) 0.0493(11) 0.0782(15) -0.0001(10) 0.0273(13) -0.0234(11)
C030 0.129(3) 0.0377(10) 0.0861(18) -0.0053(10) 0.0192(17) -0.0256(13)
C1A 0.040(3) 0.048(3) 0.045(4) -0.004(2) 0.007(3) 0.0141(19)
C2A 0.053(4) 0.044(3) 0.091(4) -0.011(2) 0.023(3) 0.008(2)
C3A 0.070(4) 0.053(2) 0.087(4) -0.014(2) 0.023(3) 0.008(2)
C4A 0.079(5) 0.053(2) 0.051(3) -0.004(2) 0.014(2) 0.020(3)
C5A 0.073(4) 0.053(4) 0.059(3) -0.006(3) 0.025(2) 0.026(3)
C6A 0.055(3) 0.056(3) 0.056(3) -0.016(3) 0.019(2) 0.009(3)
C1B 0.039(3) 0.057(3) 0.035(3) -0.008(2) 0.003(2) 0.012(2)
C2B 0.056(5) 0.051(3) 0.056(3) 0.000(2) 0.019(3) 0.022(3)
C3B 0.083(6) 0.051(3) 0.068(4) -0.006(2) 0.030(4) 0.018(3)
C4B 0.082(6) 0.052(4) 0.054(3) 0.000(3) 0.022(3) 0.028(4)
C5B 0.068(4) 0.059(5) 0.069(4) -0.005(4) 0.028(3) 0.024(4)
C6B 0.061(4) 0.065(4) 0.066(4) -0.019(3) 0.029(3) 0.018(3)
 
_geom_special_details
;
 All esds (except the esd in the dihedral angle between two l.s. planes)
 are estimated using the full covariance matrix.  The cell esds are taken
 into account individually in the estimation of esds in distances, angles
 and torsion angles; correlations between esds in cell parameters are only
 used when they are defined by crystal symmetry.  An approximate (isotropic)
 treatment of cell esds is used for estimating esds involving l.s. planes.
;
 
loop_
 _geom_bond_atom_site_label_1
 _geom_bond_atom_site_label_2
 _geom_bond_distance
 _geom_bond_site_symmetry_2
 _geom_bond_publ_flag
Fe01 N002 1.9306(16) . ?
Fe01 N001 1.9444(13) . ?
Fe01 N006 1.9507(15) . ?
Fe01 N005 1.9728(12) . ?
Fe01 N003 1.9779(12) . ?
Fe01 N004 1.9799(14) . ?
S002 C002 1.6198(18) . ?
S001 C001 1.6218(16) . ?
N005 C020 1.3312(18) . ?
N005 C016 1.3437(18) . ?
N006 C032 1.334(2) . ?
N006 C028 1.349(3) . ?
N003 C015 1.2805(19) . ?
N003 C003 1.4232(18) . ?
N004 C027 1.275(2) . ?
N004 C021 1.422(2) . ?
N002 C002 1.154(2) . ?
N001 C001 1.148(2) . ?
C015 C016 1.438(2) . ?
C016 C017 1.374(2) . ?
C003 C004 1.372(2) . ?
C003 C008 1.380(2) . ?
C021 C022 1.376(2) . ?
C021 C026 1.378(2) . ?
C024 C023 1.380(2) . ?
C024 C025 1.387(2) . ?
C024 C1B 1.463(6) . ?
C024 C1A 1.495(5) . ?
C007 C008 1.377(2) . ?
C007 C006 1.385(2) . ?
C012 C011 1.370(3) . ?
C012 C013 1.370(3) . ?
C010 C011 1.380(2) . ?
C010 C009 1.382(2) . ?
C022 C023 1.374(2) . ?
C025 C026 1.373(2) . ?
C004 C005 1.376(2) . ?
C020 C019 1.371(2) . ?
C005 C006 1.381(2) . ?
C009 C014 1.380(2) . ?
C009 C006 1.478(2) . ?
C017 C018 1.377(2) . ?
C018 C019 1.366(2) . ?
C028 C029 1.374(3) . ?
C028 C027 1.440(3) . ?
C014 C013 1.381(2) . ?
C032 C031 1.363(3) . ?
C031 C030 1.361(5) . ?
C029 C030 1.396(4) . ?
C1A C2A 1.3900 . ?
C1A C6A 1.3900 . ?
C2A C3A 1.3900 . ?
C3A C4A 1.3900 . ?
C4A C5A 1.3900 . ?
C5A C6A 1.3900 . ?
C1B C2B 1.3900 . ?
C1B C6B 1.3900 . ?
C2B C3B 1.3900 . ?
C3B C4B 1.3900 . ?
C4B C5B 1.3900 . ?
C5B C6B 1.3900 . ?
 
loop_
 _geom_angle_atom_site_label_1
 _geom_angle_atom_site_label_2
 _geom_angle_atom_site_label_3
 _geom_angle
 _geom_angle_site_symmetry_1
 _geom_angle_site_symmetry_3
 _geom_angle_publ_flag
N002 Fe01 N001 91.06(6) . . ?
N002 Fe01 N006 95.38(7) . . ?
N001 Fe01 N006 92.29(6) . . ?
N002 Fe01 N005 90.11(6) . . ?
N001 Fe01 N005 91.34(5) . . ?
N006 Fe01 N005 173.36(6) . . ?
N002 Fe01 N003 92.18(6) . . ?
N001 Fe01 N003 171.41(5) . . ?
N006 Fe01 N003 95.33(5) . . ?
N005 Fe01 N003 80.70(5) . . ?
N002 Fe01 N004 175.21(6) . . ?
N001 Fe01 N004 91.40(6) . . ?
N006 Fe01 N004 80.41(6) . . ?
N005 Fe01 N004 93.95(5) . . ?
N003 Fe01 N004 85.97(5) . . ?
C020 N005 C016 117.56(13) . . ?
C020 N005 Fe01 128.57(10) . . ?
C016 N005 Fe01 113.77(9) . . ?
C032 N006 C028 118.59(17) . . ?
C032 N006 Fe01 126.57(16) . . ?
C028 N006 Fe01 114.83(12) . . ?
C015 N003 C003 117.57(13) . . ?
C015 N003 Fe01 114.36(10) . . ?
C003 N003 Fe01 127.51(10) . . ?
C027 N004 C021 118.80(15) . . ?
C027 N004 Fe01 115.24(12) . . ?
C021 N004 Fe01 125.48(10) . . ?
C002 N002 Fe01 169.22(15) . . ?
C001 N001 Fe01 162.76(13) . . ?
N003 C015 C016 116.88(13) . . ?
N005 C016 C017 122.74(14) . . ?
N005 C016 C015 113.67(13) . . ?
C017 C016 C015 123.58(14) . . ?
C004 C003 C008 119.82(14) . . ?
C004 C003 N003 120.37(13) . . ?
C008 C003 N003 119.81(13) . . ?
C022 C021 C026 120.51(15) . . ?
C022 C021 N004 120.12(14) . . ?
C026 C021 N004 119.28(14) . . ?
C023 C024 C025 118.32(15) . . ?
C023 C024 C1B 123.8(5) . . ?
C025 C024 C1B 117.8(6) . . ?
C023 C024 C1A 119.6(5) . . ?
C025 C024 C1A 122.0(5) . . ?
C008 C007 C006 121.18(14) . . ?
C011 C012 C013 119.64(16) . . ?
C011 C010 C009 121.05(16) . . ?
C023 C022 C021 119.70(15) . . ?
C007 C008 C003 119.77(15) . . ?
C026 C025 C024 121.40(15) . . ?
N002 C002 S002 178.97(16) . . ?
C003 C004 C005 119.93(14) . . ?
N005 C020 C019 122.65(15) . . ?
C004 C005 C006 121.33(15) . . ?
C014 C009 C010 118.02(15) . . ?
C014 C009 C006 120.78(15) . . ?
C010 C009 C006 121.15(14) . . ?
C016 C017 C018 118.78(15) . . ?
C005 C006 C007 117.95(14) . . ?
C005 C006 C009 120.37(14) . . ?
C007 C006 C009 121.67(14) . . ?
C019 C018 C017 118.66(15) . . ?
N001 C001 S001 177.19(15) . . ?
C012 C011 C010 120.13(17) . . ?
C025 C026 C021 119.10(14) . . ?
N006 C028 C029 122.9(2) . . ?
N006 C028 C027 113.32(15) . . ?
C029 C028 C027 123.8(2) . . ?
C009 C014 C013 120.97(17) . . ?
C012 C013 C014 120.18(17) . . ?
C022 C023 C024 120.95(15) . . ?
N004 C027 C028 116.10(17) . . ?
C018 C019 C020 119.58(15) . . ?
N006 C032 C031 121.3(3) . . ?
C030 C031 C032 120.7(2) . . ?
C028 C029 C030 117.5(3) . . ?
C031 C030 C029 118.9(2) . . ?
C2A C1A C6A 120.0 . . ?
C2A C1A C024 115.7(6) . . ?
C6A C1A C024 123.9(6) . . ?
C1A C2A C3A 120.0 . . ?
C4A C3A C2A 120.0 . . ?
C3A C4A C5A 120.0 . . ?
C4A C5A C6A 120.0 . . ?
C5A C6A C1A 120.0 . . ?
C2B C1B C6B 120.0 . . ?
C2B C1B C024 126.2(7) . . ?
C6B C1B C024 113.7(7) . . ?
C3B C2B C1B 120.0 . . ?
C2B C3B C4B 120.0 . . ?
C5B C4B C3B 120.0 . . ?
C4B C5B C6B 120.0 . . ?
C5B C6B C1B 120.0 . . ?
 
_refine_diff_density_max    0.465
_refine_diff_density_min   -0.484
_refine_diff_density_rms    0.048

_shelx_res_file
;

TITL sc2_093K_a.res in P2(1)/c
    SC2_192K.res
    created by SHELXL-2018/3 at 12:19:45 on 15-Apr-2021
REM Old TITL SC2_093K in P2(1)/c
REM SHELXT solution in P2(1)/c: R1 0.091, Rweak 0.004, Alpha 0.025
REM <I/s>   0.460 for  267 systematic absences,  Orientation as input
REM Formula found by SHELXT:  C38 N6 S2 Fe

CELL 0.63582 17.3888 12.2775 16.9395 90.0000 115.7975 90.0000
ZERR 4.000 0.0001 0.0001 0.0001 0.0000 0.0010 0.0000
LATT  1
SYMM -X, 1/2+Y, 1/2-Z
SFAC C H N S FE
DISP $C  0.00244  0.00131  9.14798!source kissel
DISP $H -0.00002  0.00000  0.66440!source kissel
DISP $N  0.00493  0.00266 15.07095!source kissel
DISP $S  0.10506  0.10024 379.49005!source kissel
DISP $Fe  0.32649  0.69602 2544.24973!source kissel
UNIT 152.00 112.00 24.00 8.00 4.00
OMIT -5 0 2
OMIT 4 0 0
OMIT 2 0 2
L.S. 30
REM DAMP 100
REM ISOR 0.04 0.06 C1A > C6A
REM ISOR 0.04 0.06 C1B > C6B
RIGU 0.002 0.002 C1A > C6A
RIGU 0.002 0.002  C1B > C6B
SADI C024 C1A C024 C1B
BOND
LIST 6
SHEL 99 0.75
ACTA
FMAP 2
PLAN 20
WGHT    0.051500    0.930700
EXTI    0.004269
FVAR       3.40122   0.54324   0.07947
FE01  5    0.755030    0.290361    0.815011    11.00000    0.04204    0.03205 =
         0.03134    0.00175    0.01297    0.00035
S002  4    0.546391    0.332926    0.917426    11.00000    0.05112    0.04571 =
         0.04051    0.00273    0.01981    0.00573
S001  4    0.947734    0.135479    1.077380    11.00000    0.05406    0.05907 =
         0.04465    0.01511    0.01678    0.00672
N005  3    0.713362    0.138741    0.794358    11.00000    0.03937    0.03079 =
         0.03228    0.00006    0.01533   -0.00134
N006  3    0.798658    0.438402    0.823449    11.00000    0.05708    0.03716 =
         0.03622   -0.00295    0.00917    0.00142
N003  3    0.669351    0.303244    0.691435    11.00000    0.04184    0.03191 =
         0.03176    0.00041    0.01350    0.00160
N004  3    0.839308    0.266654    0.767232    11.00000    0.04662    0.03472 =
         0.03233    0.00089    0.01403   -0.00172
N002  3    0.671840    0.325796    0.857963    11.00000    0.05298    0.05272 =
         0.03787    0.00032    0.01608    0.00300
N001  3    0.839390    0.254542    0.932837    11.00000    0.04837    0.03858 =
         0.03744   -0.00091    0.01509   -0.00031
C015  1    0.636045    0.212635    0.655258    11.00000    0.04511    0.03574 =
         0.03020   -0.00087    0.01142   -0.00137
AFIX  43
H015  2    0.598685    0.208378    0.595995    11.00000   -1.20000
AFIX   0
C016  1    0.659118    0.117760    0.710561    11.00000    0.04252    0.03289 =
         0.03376   -0.00159    0.01463   -0.00187
C003  1    0.649812    0.397174    0.636900    11.00000    0.04224    0.03244 =
         0.03236    0.00122    0.01203    0.00105
C021  1    0.851383    0.167613    0.730598    11.00000    0.04178    0.03851 =
         0.03707   -0.00061    0.01817   -0.00037
C024    1    0.866042   -0.028262    0.657665    11.00000    0.03846    0.04584 =
         0.04206   -0.00266    0.01646    0.00483
C007  1    0.603164    0.581811    0.608546    11.00000    0.05283    0.03463 =
         0.04093    0.00110    0.02089    0.00776
AFIX  43
H007  2    0.583792    0.644501    0.624974    11.00000   -1.20000
AFIX   0
C012  1    0.571221    0.864126    0.372505    11.00000    0.06151    0.04334 =
         0.05635    0.01488    0.03021    0.00746
AFIX  43
H012  2    0.563529    0.925786    0.337982    11.00000   -1.20000
AFIX   0
C010  1    0.561889    0.671892    0.385659    11.00000    0.04814    0.03959 =
         0.04330    0.00118    0.01806    0.00435
AFIX  43
H010  2    0.547264    0.603866    0.359110    11.00000   -1.20000
AFIX   0
C022  1    0.832926    0.162273    0.643005    11.00000    0.05568    0.04262 =
         0.03898    0.00481    0.02198    0.00305
AFIX  43
H022  2    0.815119    0.224286    0.608159    11.00000   -1.20000
AFIX   0
C008  1    0.622377    0.491096    0.661522    11.00000    0.05218    0.03821 =
         0.03497    0.00130    0.01980    0.00508
AFIX  43
H008  2    0.616883    0.493122    0.713714    11.00000   -1.20000
AFIX   0
C025  1    0.883830   -0.021045    0.745631    11.00000    0.04227    0.04215 =
         0.04116    0.00424    0.01429    0.00787
AFIX  43
H025  2    0.900478   -0.083264    0.780341    11.00000   -1.20000
AFIX   0
C002  1    0.619996    0.329543    0.883153    11.00000    0.04797    0.03658 =
         0.02883    0.00237    0.00982    0.00497
C004  1    0.657822    0.394747    0.559816    11.00000    0.05427    0.03182 =
         0.04078   -0.00132    0.02133    0.00389
AFIX  43
H004  2    0.676043    0.331478    0.542901    11.00000   -1.20000
AFIX   0
C020  1    0.735495    0.056024    0.850755    11.00000    0.04672    0.03629 =
         0.03666    0.00357    0.01669   -0.00286
AFIX  43
H020  2    0.771646    0.069542    0.909353    11.00000   -1.20000
AFIX   0
C005  1    0.638864    0.486037    0.507577    11.00000    0.05877    0.03761 =
         0.03925    0.00176    0.02563    0.00430
AFIX  43
H005  2    0.644129    0.483500    0.455275    11.00000   -1.20000
AFIX   0
C009  1    0.595470    0.679678    0.475868    11.00000    0.04357    0.03580 =
         0.04256    0.00456    0.02058    0.00482
C017  1    0.628053    0.015275    0.681400    11.00000    0.05511    0.03757 =
         0.03910   -0.00478    0.01345   -0.00750
AFIX  43
H017  2    0.590712    0.003449    0.622890    11.00000   -1.20000
AFIX   0
C006  1    0.612172    0.581351    0.531262    11.00000    0.04382    0.03463 =
         0.03860    0.00220    0.01664    0.00310
C018  1    0.653212   -0.069617    0.740381    11.00000    0.06129    0.03291 =
         0.05130   -0.00220    0.02155   -0.00882
AFIX  43
H018  2    0.633874   -0.140051    0.722330    11.00000   -1.20000
AFIX   0
C001  1    0.884910    0.207464    0.993882    11.00000    0.04336    0.03861 =
         0.03629   -0.00319    0.01688   -0.00373
C011  1    0.549700    0.763446    0.334314    11.00000    0.05431    0.05244 =
         0.04151    0.00901    0.02025    0.00795
AFIX  43
H011  2    0.526828    0.756766    0.273659    11.00000   -1.20000
AFIX   0
C026  1    0.877386    0.076006    0.782575    11.00000    0.04337    0.04559 =
         0.03311    0.00192    0.01426    0.00442
AFIX  43
H026  2    0.890399    0.079856    0.841883    11.00000   -1.20000
AFIX   0
C028  1    0.859014    0.451015    0.794343    11.00000    0.06476    0.03995 =
         0.04597   -0.00070    0.01347   -0.01119
C014  1    0.616163    0.781874    0.513171    11.00000    0.06418    0.03860 =
         0.04371    0.00149    0.02407    0.00308
AFIX  43
H014  2    0.638528    0.789122    0.573752    11.00000   -1.20000
AFIX   0
C013  1    0.604148    0.873517    0.461859    11.00000    0.07167    0.03495 =
         0.05893    0.00302    0.02921    0.00097
AFIX  43
H013  2    0.618441    0.941792    0.488016    11.00000   -1.20000
AFIX   0
C023  1    0.840928    0.064901    0.607277    11.00000    0.05733    0.05136 =
         0.03683   -0.00025    0.02273    0.00412
AFIX  43
H023  2    0.829246    0.061758    0.548277    11.00000   -1.20000
AFIX   0
C027  1    0.878135    0.351903    0.760968    11.00000    0.05516    0.04717 =
         0.04475   -0.00031    0.02100   -0.00949
AFIX  43
H027  2    0.916565    0.350202    0.736289    11.00000   -1.20000
AFIX   0
C019  1    0.707140   -0.048307    0.825930    11.00000    0.05397    0.03479 =
         0.04725    0.00617    0.02037   -0.00366
AFIX  43
H019  2    0.724521   -0.104198    0.867087    11.00000   -1.20000
AFIX   0
C032  1    0.775859    0.524911    0.856046    11.00000    0.07499    0.04390 =
         0.04647   -0.01014    0.00798    0.00855
AFIX  43
H032  2    0.734687    0.517017    0.876813    11.00000   -1.20000
AFIX   0
C031  1    0.811682    0.624603    0.859524    11.00000    0.10421    0.04180 =
         0.07266   -0.01210    0.01302    0.00040
AFIX  43
H031  2    0.793784    0.683913    0.881407    11.00000   -1.20000
AFIX   0
C029  1    0.898484    0.548893    0.797259    11.00000    0.09558    0.04929 =
         0.07816   -0.00015    0.02725   -0.02342
AFIX  43
H029  2    0.940350    0.555325    0.777294    11.00000   -1.20000
AFIX   0
C030  1    0.873349    0.638320    0.831333    11.00000    0.12856    0.03774 =
         0.08614   -0.00532    0.01916   -0.02561
AFIX  43
H030  2    0.898352    0.706185    0.834710    11.00000   -1.20000
AFIX  66
REM #####
PART 1
C1A   1    0.872152   -0.133464    0.616355    21.00000    0.04019    0.04843 =
         0.04488   -0.00384    0.00750    0.01407
C2A   1    0.830178   -0.221411    0.631738    21.00000    0.05262    0.04402 =
         0.09051   -0.01109    0.02269    0.00809
AFIX  43
H2A   2    0.795909   -0.210918    0.660624    21.00000   -1.20000
AFIX  65
C3A   1    0.839423   -0.325040    0.603949    21.00000    0.06956    0.05310 =
         0.08710   -0.01403    0.02289    0.00799
AFIX  43
H3A   2    0.811339   -0.383883    0.614242    21.00000   -1.20000
AFIX  65
C4A   1    0.890641   -0.340724    0.560775    21.00000    0.07945    0.05295 =
         0.05068   -0.00401    0.01380    0.02046
AFIX  43
H4A   2    0.896826   -0.410060    0.542182    21.00000   -1.20000
AFIX  65
C5A   1    0.932616   -0.252778    0.545391    21.00000    0.07290    0.05318 =
         0.05872   -0.00565    0.02463    0.02623
AFIX  43
H5A   2    0.966885   -0.263271    0.516505    21.00000   -1.20000
AFIX  65
C6A   1    0.923372   -0.149147    0.573180    21.00000    0.05519    0.05572 =
         0.05582   -0.01621    0.01895    0.00920
AFIX  43
H6A   2    0.951456   -0.090305    0.562887    21.00000   -1.20000
AFIX  66
PART 2
C1B   1    0.880363   -0.133060    0.625157   -21.00000    0.03936    0.05733 =
         0.03503   -0.00840    0.00263    0.01166
C2B   1    0.848468   -0.233316    0.635079   -21.00000    0.05583    0.05123 =
         0.05566   -0.00029    0.01895    0.02247
AFIX  43
H2B   2    0.816762   -0.238444    0.667193   -21.00000   -1.20000
AFIX  65
C3B   1    0.863959   -0.325906    0.597002   -21.00000    0.08338    0.05145 =
         0.06774   -0.00643    0.03046    0.01836
AFIX  43
H3B   2    0.842619   -0.392983    0.603641   -21.00000   -1.20000
AFIX  65
C4B   1    0.911347   -0.318241    0.549004   -21.00000    0.08246    0.05184 =
         0.05439    0.00031    0.02232    0.02814
AFIX  43
H4B   2    0.921712   -0.380191    0.523528   -21.00000   -1.20000
AFIX  65
C5B   1    0.943243   -0.217986    0.539081   -21.00000    0.06833    0.05883 =
         0.06930   -0.00517    0.02774    0.02437
AFIX  43
H5B   2    0.974948   -0.212858    0.506966   -21.00000   -1.20000
AFIX  65
C6B   1    0.927752   -0.125395    0.577157   -21.00000    0.06109    0.06491 =
         0.06622   -0.01888    0.02857    0.01807
AFIX  43
H6B   2    0.949093   -0.058317    0.570519   -21.00000   -1.20000
PART 0
AFIX   0
HKLF 4


REM  sc2_093K_a.res in P2(1)/c
REM wR2 = 0.1036, GooF = S = 1.062, Restrained GooF = 1.061 for all data
REM R1 = 0.0353 for 6939 Fo > 4sig(Fo) and 0.0380 for all 7592 data
REM 457 parameters refined using 73 restraints

END

WGHT      0.0512      0.9374

REM Highest difference peak  0.465,  deepest hole -0.484,  1-sigma level  0.048
Q1    1   0.7669  0.3295  0.8527  11.00000  0.05    0.47
Q2    1   0.6683  0.3882  0.8716  11.00000  0.05    0.36
Q3    1   0.6500  0.1611  0.6820  11.00000  0.05    0.34
Q4    1   0.5977  0.6259  0.5034  11.00000  0.05    0.29
Q5    1   0.6587  0.3517  0.6621  11.00000  0.05    0.28
Q6    1   0.6768 -0.0558  0.7858  11.00000  0.05    0.27
Q7    1   0.9576  0.1913  1.1112  11.00000  0.05    0.27
Q8    1   0.6465 -0.0294  0.7118  11.00000  0.05    0.26
Q9    1   0.9118  0.0961  1.0776  11.00000  0.05    0.26
Q10   1   0.8000  0.5678  0.8399  11.00000  0.05    0.26
Q11   1   0.8405  0.1598  0.6878  11.00000  0.05    0.26
Q12   1   0.6321  0.0733  0.6987  11.00000  0.05    0.24
Q13   1   0.8836 -0.0143  0.6975  11.00000  0.05    0.23
Q14   1   0.7081  0.0020  0.8382  11.00000  0.05    0.23
Q15   1   0.6073  0.8291  0.4815  11.00000  0.05    0.23
Q16   1   0.8169  0.4656  0.7990  11.00000  0.05    0.23
Q17   1   0.6175  0.5300  0.5216  11.00000  0.05    0.23
Q18   1   0.8264  0.6511  0.8199  11.00000  0.05    0.23
Q19   1   0.8696 -0.0796  0.6426  11.00000  0.05    0.23
Q20   1   0.5728  0.8649  0.4148  11.00000  0.05    0.22
;
_shelx_res_checksum   32473

_shelx_hkl_file
;
  -2   0   0 192012. 8322.00   1
   2   0   0 188161. 8321.16   1
  -3   0   0 46073.1 2166.84   1
   3   0   0 52705.7 2167.90   1
  -4   0   0 732474. 31471.6   1
   4   0   0 705571. 31471.2   1
  -5   0   0 3178.04 149.476   1
   5   0   0 2688.35 147.183   1
  -7   0   0 1167.74 77.9403   1
   7   0   0 1151.25 76.4501   1
  -8   0   0 54548.5 2412.71   1
   8   0   0 54230.6 2412.21   1
  -9   0   0 126.600 30.9508   1
   9   0   0 134.160 30.0945   1
 -10   0   0 166344. 7369.57   1
  10   0   0 168691. 7369.42   1
 -11   0   0 359.877 47.3552   1
  11   0   0 420.370 47.4514   1
  13   0   0 3220.71 182.785   1
 -13   0   0 3160.53 182.805   1
  14   0   0 8759.15 420.150   1
 -14   0   0 8233.48 418.286   1
 -15   0   0 73.1729 36.4206   1
  15   0   0 78.5385 35.8386   1
  16   0   0 4098.39 229.465   1
 -17   0   0 1830.93 128.450   1
  18   0   0 2480.30 157.325   1
 -18   0   0 2407.96 157.126   1
  19   0   0 1239.97 102.141   1
 -19   0   0 1421.72 107.666   1
  21   0   0 30.3097 39.9407   1
 -21   0   0 70.1203 40.5614   1
  22   0   0 855.707 84.4099   1
 -22   0   0 683.944 79.2000   1
  23   0   0 424.252 63.6380   1
 -23   0   0 353.411 58.0699   1
  24   0   0 1005.14 90.1385   1
 -24   0   0 855.225 86.8523   1
  25   0   0 236.998 50.6674   1
 -25   0   0 183.917 47.6067   1
  26   0   0 80.0856 42.7560   1
 -26   0   0-7.48453 29.5322   1
   1   1   0 311494. 13955.9   1
  -1  -1   0 345453. 13957.0   1
  -1   1   0 331070. 13958.0   1
   1  -1   0 292125. 13956.5   1
  -2   1   0 454.750 30.7986   1
  -2  -1   0 436.073 29.6510   1
   2  -1   0 367.062 29.2429   1
   3   1   0 251714. 11225.0   1
  -3   1   0 258596. 11225.2   1
  -3  -1   0 247159. 11225.3   1
   3  -1   0 266756. 11224.3   1
   4   1   0 39500.5 1706.12   1
  -4  -1   0 36709.2 1705.75   1
   4  -1   0 39598.3 1707.32   1
  -4   1   0 38801.4 1708.04   1
   5   1   0 2237.08 116.413   1
  -5  -1   0 2188.10 115.645   1
   5  -1   0 2345.10 117.382   1
  -5   1   0 1952.30 116.235   1
   6  -1   0 789.809 54.8352   1
  -6   1   0 588.263 52.0410   1
   7   1   0 20733.3 951.342   1
  -7  -1   0 20389.5 950.390   1
   7  -1   0 21452.2 952.755   1
  -7   1   0 22000.1 954.342   1
   8   1   0 12376.1 560.821   1
  -8  -1   0 12553.1 561.051   1
   8  -1   0 11799.2 560.921   1
  -8   1   0 11654.1 561.488   1
   9   1   0 123906. 5826.23   1
  -9  -1   0 140364. 5829.49   1
   9  -1   0 130968. 5828.90   1
  -9   1   0 135253. 5830.98   1
  10   1   0 1105.27 83.0143   1
 -10  -1   0 1069.41 81.2392   1
  10  -1   0 1275.77 87.2246   1
 -10   1   0 1307.48 88.8082   1
  11   1   0 50698.2 2174.28   1
 -11  -1   0 47732.1 2172.08   1
  11  -1   0 51963.2 2175.78   1
 -11   1   0 44718.9 2172.58   1
  12  -1   0 905.467 73.8909   1
 -12   1   0 708.359 68.5201   1
  13   1   0 3604.09 192.059   1
 -13  -1   0 2921.42 184.984   1
  13  -1   0 3439.18 190.256   1
 -13   1   0 3487.25 192.113   1
  14   1   0 801.918 73.3143   1
  14  -1   0 695.490 67.9558   1
 -14   1   0 605.452 68.5135   1
  15   1   0 8503.97 382.281   1
 -15   1   0 8409.59 384.317   1
  16  -1   0 2091.21 139.027   1
 -16   1   0 2073.92 140.108   1
 -16  -1   0 1845.17 134.895   1
  17   1   0 197.302 40.5453   1
 -17  -1   0 279.864 46.0154   1
  17  -1   0 244.239 47.6743   1
  18   1   0 231.278 49.7171   1
 -18  -1   0 304.657 51.7806   1
  18  -1   0 246.393 44.9805   1
 -18   1   0 176.735 43.1953   1
 -19  -1   0 1060.62 94.3352   1
 -19   1   0 1108.25 92.1910   1
  19   1   0 1082.23 94.0754   1
  19  -1   0 939.987 89.9566   1
 -20   1   0 15.1988 34.2195   1
  21   1   0 632.869 71.6840   1
  21  -1   0 627.317 72.7632   1
 -21  -1   0 640.408 73.9023   1
 -21   1   0 701.162 76.6741   1
  22   1   0 1451.23 109.392   1
  22  -1   0 1396.87 110.473   1
 -22   1   0 1146.44 103.892   1
 -22  -1   0 1060.38 99.4301   1
  23   1   0 590.384 70.0990   1
  23  -1   0 402.357 63.2928   1
 -23   1   0 513.054 67.7207   1
 -23  -1   0 469.098 65.9138   1
  24  -1   0 347.482 58.3777   1
  24   1   0 263.514 51.9346   1
 -24   1   0 368.718 59.3156   1
 -24  -1   0 248.201 49.4538   1
  25   1   0 386.054 61.6031   1
  25  -1   0 332.692 55.0146   1
 -25   1   0 329.638 55.4867   1
 -25  -1   0 313.445 56.4055   1
  26  -1   0 43.3574 39.4055   1
 -26   1   0 7.49030 35.3746   1
 -26  -1   0-7.53378 41.0821   1
   0   2   0 166618. 7395.14   1
   0  -2   0 171111. 7396.01   1
   1   2   0 16.2768 13.6097   1
  -1  -2   0-16.8273 14.2109   1
  -1   2   0-10.4157 14.6769   1
   1  -2   0 1.47203 14.6703   1
  -2  -2   0 1103.38 59.9393   1
  -2   2   0 1084.81 60.5687   1
   2  -2   0 1139.82 61.0774   1
  -3   2   0 75586.5 2991.52   1
   3   2   0 69966.0 2987.01   1
   3  -2   0 73045.3 2990.40   1
  -4   2   0 51282.1 2343.90   1
   4   2   0 56182.2 2342.08   1
  -4  -2   0 53914.9 2342.44   1
   4  -2   0 50638.1 2344.34   1
  -5  -2   0 1252.76 74.8627   1
   5   2   0 1151.15 74.5143   1
  -6   2   0 6340.86 304.244   1
   6  -2   0 6289.90 302.735   1
   7  -2   0 9686.20 459.051   1
  -7  -2   0 9610.57 458.025   1
  -7   2   0 9823.63 461.147   1
   7   2   0 10149.0 458.197   1
   8  -2   0 8187.72 401.368   1
   8   2   0 8766.52 402.012   1
  -8  -2   0 8451.09 402.860   1
  -8   2   0 8415.55 404.645   1
  -9   2   0 149.381 30.6485   1
  -9  -2   0 146.539 33.0918   1
   9  -2   0 217.192 33.1600   1
   9   2   0 204.391 35.7018   1
  10  -2   0 66428.7 2935.38   1
 -10  -2   0 61140.3 2933.37   1
 -10   2   0 70666.1 2939.40   1
  10   2   0 67165.2 2935.12   1
  11  -2   0 409.969 48.8397   1
 -11  -2   0 474.853 51.6972   1
 -11   2   0 361.652 47.8770   1
  11   2   0 414.126 48.6666   1
  12  -2   0 29998.8 1282.17   1
 -12   2   0 26489.4 1278.82   1
  13  -2   0 13192.3 581.290   1
 -13  -2   0 11592.9 576.851   1
 -13   2   0 10623.5 572.997   1
  13   2   0 13428.4 581.147   1
 -14  -2   0 12727.0 631.470   1
 -14   2   0 12554.5 630.751   1
  14   2   0 13212.6 630.624   1
  15  -2   0 2459.43 148.774   1
 -15  -2   0 2320.35 147.347   1
 -15   2   0 2003.55 140.306   1
  15   2   0 2375.03 145.912   1
 -16  -2   0 948.041 83.5009   1
  16   2   0 853.444 79.4663   1
 -17  -2   0 188.555 43.4723   1
  17  -2   0 234.941 45.2275   1
  17   2   0 181.849 44.2892   1
  18  -2   0 78.4305 33.7454   1
 -18  -2   0 37.2720 37.3416   1
 -18   2   0 59.4225 34.6139   1
  18   2   0 21.5426 34.4935   1
  19  -2   0 80.4265 44.3478   1
 -19  -2   0 121.686 40.7148   1
 -19   2   0 83.6362 43.4874   1
  19   2   0 80.8280 35.9603   1
 -20   2   0 1003.52 92.6694   1
  20  -2   0 1151.37 94.4912   1
  21  -2   0 7.68293 38.9627   1
 -21  -2   0 54.4954 39.4798   1
 -21   2   0 52.9682 36.3032   1
  21   2   0 30.2252 37.8151   1
  22  -2   0 219.685 48.9788   1
  22   2   0 175.646 52.0828   1
 -22   2   0 192.056 46.7537   1
 -22  -2   0 186.856 47.3623   1
  23   2   0 826.566 79.9007   1
  23  -2   0 611.671 70.4536   1
 -23   2   0 629.312 75.4895   1
 -23  -2   0 698.218 77.2257   1
 -24  -2   0 249.094 53.9340   1
  24   2   0 260.465 50.9369   1
 -25   2   0 211.809 44.9072   1
  25   2   0 227.183 53.2814   1
  25  -2   0 125.598 41.7292   1
 -26   2   0 73.7757 41.1979   1
  26  -2   0 36.2669 40.5067   1
   0  -3   0 6.13056 18.6306   1
   0   3   0 5.84688 18.1262   1
  -1  -3   0 55495.5 2366.28   1
   1   3   0 53842.3 2365.40   1
  -1   3   0 53559.2 2366.53   1
   1  -3   0 51874.2 2366.65   1
   2   3   0 230.363 26.3793   1
  -2  -3   0 290.632 28.7293   1
  -2   3   0 256.869 31.5467   1
   2  -3   0 193.600 30.1970   1
  -3   3   0 12231.5 570.798   1
   3  -3   0 12153.7 569.983   1
   3   3   0 13212.6 569.054   1
  -3  -3   0 12640.9 569.280   1
   4   3   0 20405.3 889.238   1
  -4  -3   0 19257.7 887.431   1
   5  -3   0 893.837 65.0992   1
  -5   3   0 888.021 64.7534   1
  -6   3   0 1717.29 103.855   1
   6   3   0 1632.72 99.6478   1
   6  -3   0 1667.50 101.960   1
  -6  -3   0 1910.45 102.729   1
  -7   3   0 74436.1 3531.31   1
   7   3   0 84268.6 3529.25   1
   7  -3   0 78476.6 3531.04   1
  -7  -3   0 82341.8 3530.46   1
  -8   3   0 149.507 32.7000   1
   8   3   0 208.374 30.3337   1
  -8  -3   0 132.403 29.2026   1
   8  -3   0 157.125 34.3780   1
   9   3   0 2107.01 127.426   1
  -9  -3   0 2247.56 130.752   1
  -9   3   0 2139.76 132.005   1
   9  -3   0 2305.28 131.483   1
  10   3   0 3713.42 187.450   1
 -10  -3   0 3476.85 186.545   1
 -10   3   0 3030.04 185.179   1
  10  -3   0 3298.43 185.708   1
  11   3   0 418.526 49.6754   1
 -11  -3   0 479.290 53.3564   1
  12   3   0 3296.94 180.639   1
 -12  -3   0 3143.72 181.332   1
 -12   3   0 2855.67 178.415   1
  12  -3   0 3433.94 185.178   1
  13   3   0 18230.3 818.922   1
 -13  -3   0 17420.8 819.590   1
 -13   3   0 16396.6 817.057   1
  13  -3   0 18580.6 823.183   1
  14   3   0 6187.40 307.874   1
 -14  -3   0 5402.25 305.002   1
 -14   3   0 5900.30 310.002   1
  14  -3   0 6215.62 310.120   1
 -15  -3   0 2033.16 135.609   1
 -15   3   0 2028.48 135.997   1
  15  -3   0 2060.06 136.475   1
  16   3   0 812.122 79.7225   1
 -16  -3   0 736.781 76.6827   1
 -16   3   0 872.528 85.8584   1
  16  -3   0 876.239 81.5702   1
  17   3   0 1159.28 96.6257   1
 -17  -3   0 973.396 91.7410   1
 -17   3   0 1088.77 92.6524   1
  17  -3   0 1069.60 92.8527   1
  18   3   0 387.712 56.9802   1
 -18  -3   0 305.244 54.2691   1
 -18   3   0 383.759 59.1582   1
  18  -3   0 479.675 60.9284   1
  19   3   0 138.736 39.7873   1
 -19  -3   0 68.6421 38.0641   1
 -19   3   0 199.559 47.9869   1
 -20   3   0 161.194 42.9828   1
  20  -3   0 184.288 46.7500   1
  21   3   0 186.477 44.8144   1
 -21  -3   0 109.112 46.3316   1
 -21   3   0 186.199 42.9297   1
  21  -3   0 171.593 42.2314   1
  22   3   0 22.3763 35.7937   1
 -22  -3   0 62.1667 39.4152   1
  23   3   0 407.851 61.9014   1
 -23  -3   0 323.608 56.9138   1
 -23   3   0 298.981 52.8711   1
  23  -3   0 245.143 49.5069   1
  24   3   0 323.700 55.5472   1
 -24  -3   0 282.786 52.6097   1
 -24   3   0 205.722 51.3211   1
  24  -3   0 213.908 50.8571   1
  25   3   0 36.4755 38.8872   1
 -25  -3   0 14.9943 36.4855   1
 -25   3   0 75.8983 42.3366   1
  25  -3   0 7.19626 38.8144   1
  26  -3   0 86.4082 35.7300   1
 -26   3   0 94.5295 37.5331   1
   0  -4   0 24092.5 1060.77   1
   0   4   0 23420.1 1059.99   1
   1  -4   0 24.9585 20.6789   1
  -1  -4   0 40.8034 19.7866   1
  -1   4   0 35.2548 20.7094   1
   1   4   0 15.3892 17.9324   1
  -2  -4   0 86963.1 3768.09   1
   2   4   0 84269.2 3767.88   1
  -3   4   0 20342.8 936.944   1
   3  -4   0 21350.0 937.517   1
   4  -4   0 13395.2 606.917   1
  -4   4   0 13015.1 604.374   1
  -5   4   0 18147.8 832.131   1
  -5  -4   0 18483.6 828.100   1
   5  -4   0 19288.2 832.881   1
   5   4   0 17500.7 825.825   1
  -6   4   0 46.7674 23.7185   1
  -6  -4   0 25.8785 20.8514   1
   6  -4   0 8.21709 21.1085   1
   6   4   0 7.29510 17.5046   1
  -7   4   0 1378.12 93.1572   1
   7  -4   0 1409.97 93.7939   1
   7   4   0 1375.00 89.4552   1
  -7  -4   0 1401.00 89.1216   1
  -8   4   0 53592.4 2420.93   1
  -8  -4   0 52479.0 2411.96   1
   8   4   0 51567.6 2410.49   1
  -9   4   0 561.365 64.4584   1
   9   4   0 640.044 57.5458   1
   9  -4   0 652.713 64.6815   1
 -10  -4   0 1494.98 98.9065   1
  10   4   0 1418.98 97.6598   1
  11  -4   0 1605.31 105.148   1
 -11  -4   0 1257.09 97.1396   1
 -11   4   0 1382.50 102.924   1
  11   4   0 1510.04 99.9405   1
  12  -4   0 4897.78 267.677   1
 -12  -4   0 5139.65 267.210   1
 -12   4   0 4999.76 270.704   1
  12   4   0 5473.80 268.477   1
  13  -4   0 10980.8 517.902   1
 -13  -4   0 10941.3 517.114   1
 -13   4   0 10981.1 521.247   1
  13   4   0 10044.8 511.227   1
  14  -4   0 969.093 84.0144   1
 -14  -4   0 826.242 77.8192   1
 -14   4   0 928.204 83.9106   1
 -15  -4   0 7266.54 358.532   1
  15   4   0 6745.77 353.093   1
  16  -4   0 805.696 80.7080   1
 -16   4   0 1010.36 86.8925   1
  16   4   0 1005.70 84.6643   1
  17  -4   0 249.355 48.8567   1
 -17  -4   0 222.779 48.2769   1
 -17   4   0 239.448 47.4744   1
  17   4   0 193.510 43.6426   1
  18  -4   0 2462.92 155.325   1
 -18  -4   0 2330.33 153.164   1
 -18   4   0 2493.94 157.452   1
  18   4   0 2153.96 148.757   1
 -19  -4   0 480.210 60.9844   1
  19   4   0 447.472 59.5149   1
  20  -4   0 51.7480 32.7834   1
 -20  -4   0 22.8000 30.6687   1
 -20   4   0 101.008 45.2038   1
  20   4   0 29.3598 31.9869   1
  21  -4   0-22.0739 40.1196   1
 -21  -4   0-22.7603 39.4422   1
 -21   4   0-15.5966 39.5154   1
  21   4   0 22.2801 36.1167   1
  22  -4   0 37.2209 38.2758   1
 -22  -4   0 68.0617 32.3747   1
 -22   4   0 46.1994 37.5080   1
  22   4   0 44.7385 33.6418   1
  23  -4   0 192.612 51.2985   1
 -23  -4   0 282.847 51.1711   1
 -23   4   0 160.932 47.0716   1
  23   4   0 148.438 46.0438   1
  24  -4   0 14.9222 39.7842   1
  24   4   0 51.3580 41.8189   1
 -24  -4   0 44.6874 41.5585   1
 -24   4   0 52.2867 39.3530   1
  25   4   0 36.1601 42.4814   1
 -26   4   0 7.37554 35.8672   1
   0   5   0-3.27936 18.8701   1
   0  -5   0 16.6303 20.8222   1
   1  -5   0 1154.49 69.8413   1
  -1   5   0 1289.06 70.9119   1
   2  -5   0 52186.0 2228.97   1
  -2   5   0 51953.8 2228.50   1
   2   5   0 46232.2 2224.35   1
  -2  -5   0 51487.5 2227.86   1
   3  -5   0 30135.2 1367.62   1
  -3  -5   0 30214.7 1365.93   1
  -3   5   0 30846.4 1368.18   1
   3   5   0 31179.2 1365.76   1
   4   5   0 89924.0 3898.55   1
  -4  -5   0 90142.4 3899.65   1
  -4   5   0 85520.4 3900.97   1
   4  -5   0 87999.2 3901.18   1
  -5   5   0 21668.8 956.452   1
   5   5   0 20834.3 950.086   1
  -5  -5   0 20336.2 950.515   1
   5  -5   0 21426.6 954.979   1
  -6   5   0 1563.86 99.6670   1
   6   5   0 1515.30 93.4651   1
  -6  -5   0 1358.53 92.5997   1
   6  -5   0 1434.53 95.5239   1
  -7   5   0 43825.7 1902.41   1
   7   5   0 44596.0 1897.85   1
  -7  -5   0 38733.0 1894.07   1
   7  -5   0 43707.8 1900.70   1
  -8   5   0 5007.70 262.157   1
  -8  -5   0 5024.36 259.833   1
   8   5   0 5246.65 259.233   1
   8  -5   0 5059.54 261.103   1
   9   5   0-4.85246 18.2791   1
  -9  -5   0 20.0164 23.6295   1
 -10  -5   0 577.955 56.8714   1
  10  -5   0 583.428 58.3672   1
  10   5   0 523.505 54.5301   1
 -10   5   0 638.407 63.6801   1
  11  -5   0 2684.04 159.454   1
 -11   5   0 2546.57 156.699   1
  12  -5   0 802.843 72.3817   1
 -12   5   0 715.077 72.8714   1
  12   5   0 797.930 70.0826   1
 -12  -5   0 718.786 69.7952   1
  13  -5   0 7411.41 364.056   1
 -13   5   0 7258.68 366.478   1
 -13  -5   0 6829.79 358.656   1
 -14   5   0 154.931 44.6015   1
  14  -5   0 168.695 41.3169   1
  14   5   0 182.153 40.5611   1
 -14  -5   0 116.619 37.8880   1
 -15  -5   0 1446.69 105.755   1
  15  -5   0 1406.13 108.234   1
 -15   5   0 1329.67 105.563   1
  15   5   0 1330.45 102.172   1
  16  -5   0 188.344 45.3148   1
 -16   5   0 188.655 44.1959   1
  17  -5   0 5995.25 312.994   1
  17   5   0 5522.54 306.336   1
 -17  -5   0 6098.95 311.976   1
 -17   5   0 5921.49 312.646   1
 -18  -5   0 819.460 84.8009   1
  18  -5   0 986.616 91.6172   1
 -18   5   0 989.418 89.4562   1
  18   5   0 1094.55 92.5195   1
 -19  -5   0 22.3539 35.1852   1
  19  -5   0-15.1798 33.0132   1
  19   5   0 14.4456 29.0864   1
 -20  -5   0 113.540 38.9792   1
 -20   5   0 207.455 43.8528   1
  20   5   0 146.470 42.2816   1
 -21  -5   0-7.62806 34.9166   1
  21   5   0-22.0513 33.0994   1
  22  -5   0 124.282 45.6109   1
 -22   5   0 93.0498 40.0798   1
  23  -5   0 109.452 42.7433   1
 -23  -5   0 122.284 45.1780   1
  23   5   0 81.4583 42.0680   1
 -23   5   0 167.159 42.2325   1
 -24   5   0 105.340 45.2683   1
  24  -5   0 108.540 41.0439   1
 -25   5   0 7.30423 30.0364   1
  25  -5   0 43.1229 37.3768   1
   0   6   0 44990.8 1863.18   1
   0  -6   0 38977.0 1859.53   1
   1  -6   0 11264.5 530.312   1
  -1   6   0 10784.7 527.389   1
   1   6   0 11424.0 528.445   1
  -1  -6   0 12148.7 530.091   1
   2  -6   0 22412.0 1041.83   1
  -2   6   0 23547.8 1043.44   1
   2   6   0 23250.2 1041.44   1
  -2  -6   0 23252.3 1043.65   1
   3  -6   0 155.111 29.8079   1
  -3   6   0 191.933 34.1595   1
   3   6   0 186.762 30.2350   1
  -3  -6   0 182.735 33.7843   1
   4  -6   0 2436.98 144.224   1
  -4  -6   0 2602.15 144.815   1
  -4   6   0 2763.91 148.230   1
   4   6   0 2566.53 143.614   1
  -5   6   0 2865.92 165.698   1
   5  -6   0 3196.23 169.479   1
   5   6   0 2999.45 163.665   1
  -5  -6   0 3070.43 164.791   1
  -6   6   0 6199.47 320.878   1
   6  -6   0 6518.77 322.841   1
   6   6   0 6185.82 316.703   1
  -6  -6   0 7001.44 321.277   1
  -7   6   0 2592.89 160.938   1
   7  -6   0 2659.42 158.637   1
   7   6   0 2892.65 157.357   1
  -7  -6   0 2969.13 160.223   1
   8   6   0 590.909 57.1901   1
  -8  -6   0 687.661 61.3238   1
  -9   6   0 6280.05 322.854   1
   9  -6   0 6423.20 324.987   1
   9   6   0 6366.61 318.617   1
  -9  -6   0 6452.31 320.913   1
  10  -6   0 1264.36 96.7503   1
 -10   6   0 1417.36 103.966   1
 -11   6   0 173.262 39.1421   1
  11  -6   0 110.707 33.9740   1
  11   6   0 75.7207 32.5762   1
 -11  -6   0 152.558 38.9672   1
 -12   6   0 7760.91 395.823   1
 -12  -6   0 8310.44 395.348   1
  12  -6   0 7658.78 394.185   1
 -13  -6   0 601.016 64.9351   1
  13  -6   0 606.095 66.4166   1
 -13   6   0 763.020 75.2547   1
  13   6   0 756.764 69.4692   1
  14   6   0 148.625 38.2969   1
 -14  -6   0 198.760 43.5289   1
 -15   6   0 236.642 46.9868   1
  15  -6   0 282.652 49.9697   1
  15   6   0 187.860 43.5443   1
 -15  -6   0 219.182 42.9542   1
 -16  -6   0 958.952 84.8495   1
  16   6   0 992.465 86.2015   1
  16  -6   0 797.073 79.2322   1
 -16   6   0 932.673 85.4414   1
  17  -6   0 163.251 43.1225   1
 -17  -6   0 202.413 42.4499   1
 -17   6   0 82.5330 31.4242   1
  17   6   0 134.332 36.7932   1
  18  -6   0 30.2092 34.6257   1
 -18  -6   0 88.5337 34.8988   1
 -18   6   0 15.4376 37.5926   1
  18   6   0 43.2924 32.5509   1
  19  -6   0-7.58961 36.9177   1
 -19   6   0-31.3697 37.0414   1
  20  -6   0 76.1457 39.2120   1
 -20  -6   0 22.7587 36.4941   1
  20   6   0 14.8718 37.8071   1
  21  -6   0 99.7539 38.9794   1
 -21  -6   0 45.8085 36.1567   1
 -21   6   0 38.2833 32.2105   1
  21   6   0 74.8072 39.9459   1
  22  -6   0 492.843 65.8778   1
 -22  -6   0 535.227 66.0777   1
 -22   6   0 605.544 71.1348   1
  22   6   0 485.100 64.1076   1
  23  -6   0 100.597 44.3886   1
 -23  -6   0 198.230 49.8670   1
  23   6   0 192.704 46.1537   1
 -23   6   0 167.780 48.2794   1
  24   6   0 95.6782 48.1380   1
 -24   6   0 44.8251 43.1208   1
  24  -6   0 92.4839 41.0752   1
 -25   6   0 14.5526 35.9330   1
  25  -6   0 69.9903 39.9007   1
   0   7   0 13.3998 22.9470   1
   0  -7   0 27.0491 19.6305   1
   1  -7   0 4869.56 238.131   1
  -1   7   0 4614.93 235.353   1
   1   7   0 4515.86 233.954   1
  -1  -7   0 4471.03 236.300   1
   2  -7   0 18781.7 877.253   1
  -2   7   0 18942.8 878.601   1
   2   7   0 19504.5 877.551   1
  -2  -7   0 19816.8 878.460   1
   3  -7   0 698.831 61.6708   1
  -3   7   0 584.106 56.8113   1
   3   7   0 683.354 56.6890   1
  -3  -7   0 588.611 56.6592   1
   4  -7   0 17538.0 806.142   1
  -4   7   0 16977.7 805.249   1
   4   7   0 18574.7 805.474   1
  -4  -7   0 17082.9 804.440   1
   5  -7   0 6234.38 304.692   1
  -5  -7   0 6136.26 303.106   1
  -5   7   0 6078.52 305.220   1
   5   7   0 5837.14 300.236   1
   6   7   0 19.7526 21.8666   1
  -6  -7   0 5.07420 22.0781   1
  -6   7   0 10.6928 20.6212   1
   6  -7   0 21.6890 25.9950   1
   7   7   0 96.9984 26.7630   1
  -7  -7   0 58.3148 26.3719   1
  -8   7   0 832.662 70.1427   1
   8  -7   0 595.912 60.5203   1
   8   7   0 707.305 65.4714   1
  -8  -7   0 674.522 65.0175   1
   9  -7   0 2930.49 175.564   1
  -9   7   0 3112.24 178.670   1
 -10   7   0 3394.63 197.464   1
  10  -7   0 3528.24 197.456   1
  10   7   0 3533.80 194.859   1
 -10  -7   0 3423.22 195.612   1
 -11   7   0 554.920 63.9043   1
  11  -7   0 605.074 66.3223   1
 -11  -7   0 515.927 58.9570   1
 -12  -7   0 425.335 53.9827   1
  12  -7   0 377.646 54.7447   1
  12   7   0 488.741 56.3521   1
  13   7   0 77.8043 33.0464   1
 -13  -7   0 86.3218 33.8345   1
 -14  -7   0 2030.68 138.534   1
  14   7   0 2006.26 137.737   1
  14  -7   0 2304.32 143.544   1
 -14   7   0 2117.57 142.718   1
 -15  -7   0 6201.39 334.310   1
  15   7   0 6343.46 335.857   1
  15  -7   0 6669.39 338.332   1
 -15   7   0 6671.51 341.487   1
 -16  -7   0 3477.95 201.449   1
  16   7   0 3292.70 198.827   1
  16  -7   0 3146.96 199.154   1
 -16   7   0 3715.36 206.344   1
  17   7   0 58.5170 39.4564   1
 -17  -7   0 14.7189 33.1694   1
 -18  -7   0 59.8030 31.5630   1
  18   7   0 81.8117 35.8505   1
  18  -7   0 128.299 42.6994   1
 -18   7   0 83.9389 38.3434   1
 -19  -7   0 7.57696 29.8788   1
  19   7   0 75.3548 39.6681   1
  19  -7   0-30.4678 39.1070   1
 -19   7   0 15.5402 36.1374   1
  20   7   0 45.6238 38.5898   1
 -20  -7   0 53.4939 33.3090   1
 -21  -7   0 107.665 43.0755   1
  21   7   0 91.7506 44.1904   1
  21  -7   0 83.2038 43.2770   1
 -21   7   0 100.249 48.0370   1
  22   7   0 152.886 48.5778   1
 -22  -7   0 230.599 50.4472   1
 -23  -7   0 7.65807 35.0675   1
  23  -7   0 29.2078 32.8956   1
 -23   7   0 14.9926 30.8316   1
  23   7   0 60.5638 39.3736   1
  24  -7   0-13.9952 38.1575   1
 -24   7   0 36.9874 33.8597   1
   0   8   0 3612.78 202.453   1
   0  -8   0 4063.55 207.187   1
   1   8   0 6699.28 349.655   1
  -1   8   0 7053.90 350.897   1
  -1  -8   0 7484.45 353.189   1
   1  -8   0 7489.30 353.511   1
   2   8   0 14353.5 735.593   1
  -2  -8   0 15909.3 736.413   1
   2  -8   0 15720.1 738.303   1
   3   8   0 3238.90 177.092   1
  -3   8   0 3019.43 175.700   1
  -3  -8   0 3370.46 178.262   1
   3  -8   0 3090.80 177.010   1
   4   8   0 6567.39 341.949   1
  -4   8   0 7534.50 350.210   1
  -4  -8   0 7136.93 347.132   1
   4  -8   0 6853.62 346.915   1
   5   8   0 36.6213 22.7965   1
  -5  -8   0 26.7950 22.5032   1
  -6  -8   0 2790.89 163.422   1
  -6   8   0 2537.68 161.764   1
  -7   8   0 3442.54 184.703   1
   7  -8   0 2888.08 179.532   1
  -8  -8   0 4139.81 235.473   1
   8   8   0 4794.25 239.367   1
  -8   8   0 4227.37 240.552   1
   8  -8   0 4602.15 241.921   1
  -9  -8   0 8575.59 401.321   1
   9   8   0 8282.77 398.390   1
   9  -8   0 8048.71 399.958   1
  -9   8   0 7324.56 398.234   1
 -10  -8   0 102.671 30.9199   1
 -10   8   0 60.7276 27.3570   1
  10  -8   0 59.0695 28.2127   1
 -11  -8   0 86.4142 32.3595   1
  11   8   0 19.1763 27.3427   1
 -11   8   0 41.8041 36.7012   1
  11  -8   0-13.1928 34.3250   1
  12   8   0 1918.26 132.121   1
 -12  -8   0 2051.13 134.730   1
 -13  -8   0 1025.13 90.2137   1
  13   8   0 1139.49 93.0658   1
 -13   8   0 1011.25 90.3343   1
  13  -8   0 949.412 85.5028   1
  14  -8   0 3456.65 207.728   1
 -14   8   0 3776.52 213.597   1
 -15  -8   0 390.386 58.4411   1
  15   8   0 425.028 57.0016   1
 -15   8   0 477.568 59.5533   1
  15  -8   0 311.383 49.9622   1
 -16  -8   0-14.9774 31.9865   1
  16   8   0 14.4671 30.8968   1
  16  -8   0 14.6595 33.0010   1
 -16   8   0 15.5984 35.1144   1
  17  -8   0 893.499 86.7363   1
 -17   8   0 942.864 89.8270   1
  17   8   0 1066.28 91.2803   1
 -17  -8   0 963.155 88.1848   1
 -18   8   0 471.719 66.5444   1
  18  -8   0 465.063 60.4897   1
  19  -8   0 219.725 48.2091   1
 -19   8   0 321.624 52.6101   1
  19   8   0 248.668 50.3015   1
 -19  -8   0 170.472 44.9441   1
  20  -8   0 303.667 56.1440   1
  20   8   0 204.737 49.8464   1
 -20  -8   0 226.125 51.1925   1
 -21   8   0-7.76211 35.5279   1
  21   8   0 15.1974 37.9965   1
 -21  -8   0 31.2390 33.9727   1
  22  -8   0-7.41704 36.5836   1
 -22   8   0 45.3747 39.3178   1
  22   8   0 22.7356 38.9059   1
 -22  -8   0-7.78916 40.4963   1
  23  -8   0 44.1759 35.3408   1
  24  -8   0-14.0927 38.4216   1
 -24   8   0-7.23169 38.0642   1
  -1  -9   0 14053.3 654.561   1
   1   9   0 13861.9 653.364   1
  -2  -9   0 5821.00 302.493   1
   2   9   0 6082.76 301.413   1
   3  -9   0 12383.3 573.550   1
  -3   9   0 11803.0 571.749   1
   4  -9   0 1805.52 113.197   1
  -4   9   0 1467.78 110.930   1
  -5   9   0 2749.83 157.053   1
   5  -9   0 2937.47 157.447   1
   5   9   0 2330.98 146.636   1
  -5  -9   0 2096.94 149.373   1
  -6   9   0 10231.8 495.328   1
   6   9   0 10339.9 493.335   1
   6  -9   0 10382.4 496.585   1
  -6  -9   0 10054.7 494.631   1
  -7   9   0 9075.50 444.573   1
   7   9   0 8420.25 437.934   1
   7  -9   0 9794.91 447.948   1
  -8  -9   0 18011.0 858.967   1
  -8   9   0 19983.6 866.440   1
   8  -9   0 18420.6 862.884   1
   8   9   0 17921.5 856.263   1
  -9   9   0 2560.92 160.009   1
   9  -9   0 2616.98 157.821   1
  -9  -9   0 2305.34 152.001   1
 -10  -9   0 12190.1 606.458   1
 -10   9   0 12781.5 610.874   1
  10  -9   0 12606.7 608.909   1
  10   9   0 13399.9 610.056   1
 -11  -9   0 915.191 85.6611   1
 -11   9   0 942.267 86.8195   1
  11  -9   0 934.007 84.8002   1
  11   9   0 1117.67 88.7006   1
 -12  -9   0 162.617 44.6256   1
 -12   9   0 236.951 47.0281   1
  12   9   0 231.713 48.5741   1
  12  -9   0 264.014 42.4620   1
  13  -9   0 1760.80 126.134   1
 -13   9   0 2007.93 133.833   1
 -14  -9   0 7.47919 31.3814   1
 -14   9   0-7.54553 34.0025   1
  14  -9   0 65.6821 37.4908   1
  14   9   0 57.5184 31.8590   1
 -15   9   0 781.000 77.4588   1
  15   9   0 811.964 78.7439   1
 -15  -9   0 896.694 81.0615   1
 -16   9   0 7.88089 36.6486   1
 -16  -9   0 23.1819 33.0087   1
  16  -9   0 14.7419 34.8092   1
  16   9   0 7.46218 30.6736   1
 -17  -9   0 2270.81 151.805   1
  17   9   0 2235.67 149.300   1
  17  -9   0 2097.40 148.381   1
 -17   9   0 2353.12 153.896   1
 -18  -9   0 799.240 80.9907   1
  18   9   0 709.888 77.6051   1
  18  -9   0 801.594 81.0064   1
 -18   9   0 734.795 80.1715   1
 -19  -9   0-23.8570 42.8629   1
  19   9   0-38.4202 43.7585   1
  19  -9   0 29.7024 37.1266   1
 -19   9   0 31.0792 35.5585   1
 -20  -9   0 23.9379 35.9253   1
  20   9   0 23.1330 35.2913   1
  20  -9   0 22.6281 30.3750   1
 -20   9   0-22.6671 27.0735   1
 -21  -9   0 55.8131 38.2297   1
 -21   9   0 22.8653 40.6147   1
  21   9   0 23.1194 38.5459   1
  21  -9   0-7.47040 36.8580   1
 -22   9   0-7.49857 26.1518   1
  22  -9   0-7.36637 36.3308   1
 -23   9   0 145.686 49.5690   1
  23  -9   0 194.190 47.1379   1
   0  10   0 1016.03 85.3906   1
   0 -10   0 1255.78 91.9487   1
  -1  10   0 13181.1 659.087   1
   1  10   0 13290.0 658.778   1
  -1 -10   0 15214.4 666.382   1
   1 -10   0 14880.2 665.126   1
   2  10   0 12932.2 575.292   1
  -2  10   0 11365.4 570.273   1
   2 -10   0 12561.7 574.111   1
  -2 -10   0 11409.0 570.929   1
   3  10   0 24839.0 1186.92   1
  -3  10   0 27886.5 1190.44   1
   3 -10   0 23734.0 1187.15   1
  -3 -10   0 27986.3 1191.46   1
   4  10   0 1174.21 89.8923   1
  -4  10   0 941.257 84.3584   1
   4 -10   0 1111.67 88.3639   1
  -4 -10   0 1132.87 87.6254   1
   5  10   0 3096.09 188.374   1
  -5  10   0 3446.45 196.978   1
   5 -10   0 3682.15 197.046   1
  -5 -10   0 3393.47 193.756   1
  -6  10   0 3414.69 191.557   1
   6 -10   0 3363.10 190.807   1
   6  10   0 3032.49 182.927   1
  -7  10   0 22834.6 1068.18   1
   7 -10   0 23429.8 1071.07   1
   7  10   0 23279.7 1068.27   1
  -7 -10   0 23572.0 1070.17   1
  -8  10   0 21837.5 1013.93   1
  -8 -10   0 21614.0 1010.19   1
   8  10   0 23480.5 1012.90   1
   8 -10   0 20813.2 1011.34   1
  -9 -10   0 4104.36 229.724   1
 -10 -10   0 393.175 55.5234   1
  10  10   0 513.827 62.1798   1
 -10  10   0 348.795 57.6066   1
  10 -10   0 302.042 54.0337   1
 -11 -10   0 240.431 49.2164   1
  11  10   0 273.645 51.2134   1
 -11  10   0 242.758 46.6079   1
  11 -10   0 264.753 50.1173   1
 -12 -10   0 5179.42 293.574   1
  12  10   0 5674.74 295.411   1
 -12  10   0 5687.45 299.663   1
  12 -10   0 5644.95 295.248   1
 -13 -10   0 7.31191 31.2343   1
  13  10   0 14.3013 36.2359   1
 -13  10   0-7.55422 34.0141   1
  13 -10   0 35.7330 33.7494   1
  14  10   0 3075.78 185.237   1
 -14 -10   0 2990.29 184.205   1
 -15 -10   0 130.624 44.0442   1
  15  10   0 111.321 39.8510   1
  15 -10   0 96.9471 39.0921   1
 -15  10   0 124.171 42.1304   1
 -16  10   0 636.475 70.6892   1
 -16 -10   0 680.860 73.8932   1
  16 -10   0 670.580 70.6610   1
  16  10   0 716.680 75.0670   1
 -17 -10   0 261.809 52.2391   1
  17  10   0 236.797 50.7842   1
 -17  10   0 246.014 50.1766   1
  17 -10   0 317.586 53.8421   1
  18  10   0 532.051 68.9514   1
  18 -10   0 572.195 65.2582   1
 -18  10   0 432.115 59.5283   1
 -19 -10   0 242.143 50.8353   1
 -19  10   0 138.943 40.0633   1
  19 -10   0 214.714 43.8994   1
  19  10   0 232.719 52.5227   1
  20  10   0 38.9426 35.0873   1
 -20 -10   0 16.1851 35.8431   1
  21 -10   0 117.494 43.4469   1
  21  10   0 131.958 47.6286   1
  22 -10   0 173.198 42.8243   1
 -22  10   0 111.872 40.6870   1
   0  11   0-18.9366 24.3462   1
   0 -11   0-12.8767 24.2619   1
   1  11   0 3904.19 232.220   1
  -1  11   0 4521.35 238.588   1
  -1 -11   0 4567.92 239.286   1
   1 -11   0 4384.80 236.280   1
   2  11   0 21596.4 976.340   1
  -2  11   0 19314.8 973.598   1
  -2 -11   0 22210.2 979.020   1
   2 -11   0 21730.5 976.981   1
   3  11   0 4005.19 218.156   1
  -3  11   0 3840.60 217.040   1
   3 -11   0 4122.49 219.897   1
  -3 -11   0 3654.40 216.587   1
   4  11   0 13861.4 624.117   1
  -4  11   0 13891.6 626.329   1
   4 -11   0 12842.4 622.648   1
  -4 -11   0 11823.9 617.986   1
   5  11   0 1149.32 91.7763   1
   5 -11   0 1217.87 96.9712   1
  -5  11   0 1250.90 99.3828   1
  -5 -11   0 1233.03 95.5131   1
   6 -11   0 8827.47 439.558   1
  -6  11   0 8918.73 439.774   1
  -6 -11   0 8804.12 438.464   1
   7  11   0 8711.68 442.499   1
  -7 -11   0 9431.17 451.529   1
  -8  11   0 5386.21 305.714   1
   8 -11   0 6280.78 313.619   1
   8  11   0 5974.66 308.787   1
  -8 -11   0 5864.37 309.835   1
  -9  11   0 4008.09 216.877   1
   9 -11   0 3590.31 210.129   1
   9  11   0 3448.58 206.823   1
  -9 -11   0 3481.11 209.010   1
  10 -11   0 318.971 53.8170   1
 -10  11   0 324.090 55.1172   1
 -11 -11   0 5824.44 294.640   1
  11 -11   0 5189.68 291.964   1
 -11  11   0 5342.15 292.868   1
 -12  11   0 128.799 44.6328   1
  12  11   0 107.662 41.0470   1
 -12 -11   0-7.45776 34.8805   1
  12 -11   0 117.530 42.4323   1
  13  11   0 2516.84 161.330   1
 -13 -11   0 2426.14 160.016   1
 -14 -11   0 30.6611 34.5594   1
  14  11   0 7.41979 34.5497   1
  14 -11   0 80.0681 37.8852   1
 -14  11   0 53.2260 41.0257   1
 -15 -11   0-7.77940 38.9168   1
  15  11   0 45.1585 40.1134   1
  15 -11   0 37.2363 28.7406   1
 -15  11   0 30.9524 28.4738   1
  16  11   0 853.712 86.6284   1
 -16 -11   0 1027.16 90.9469   1
  16 -11   0 763.109 82.6387   1
 -16  11   0 883.372 87.4793   1
  17  11   0 758.521 79.6130   1
 -17 -11   0 728.522 78.4575   1
  17 -11   0 867.699 83.1103   1
 -17  11   0 851.973 84.0599   1
 -18 -11   0 205.335 48.9804   1
  18  11   0 344.946 57.4626   1
  18 -11   0 287.297 52.6198   1
 -18  11   0 337.040 58.6927   1
  19  11   0 422.029 61.5455   1
 -19 -11   0 349.436 57.9249   1
  20  11   0 390.486 60.2564   1
 -20  11   0 434.015 60.2846   1
  20 -11   0 521.839 64.3914   1
 -21  11   0 255.627 54.0137   1
  21 -11   0 287.901 54.8857   1
 -22  11   0 50.5001 33.0901   1
   0 -12   0 3962.64 225.234   1
   0  12   0 4135.71 226.812   1
  -1 -12   0 8667.72 408.608   1
   1 -12   0 8195.60 405.062   1
   1  12   0 8182.20 404.104   1
  -1  12   0 7394.87 400.654   1
  -2 -12   0 15606.9 755.910   1
   2 -12   0 17069.8 760.461   1
  -2  12   0 16301.1 756.874   1
   2  12   0 15490.1 755.051   1
   3  12   0 2538.65 163.186   1
  -3  12   0 2724.85 166.656   1
   3 -12   0 2843.82 168.138   1
   4  12   0 8698.87 472.224   1
  -4 -12   0 11061.6 485.561   1
   5  12   0 1454.35 103.593   1
  -5  12   0 1145.39 95.4882   1
   5 -12   0 1094.94 96.5373   1
  -5 -12   0 1168.58 95.7476   1
  -6  12   0 7699.86 397.518   1
   6 -12   0 8147.27 398.517   1
   6  12   0 8159.78 398.033   1
  -6 -12   0 7501.25 395.045   1
   7 -12   0 2288.14 148.913   1
  -7  12   0 2198.01 145.506   1
  -8  12   0 4356.59 237.489   1
   8 -12   0 4295.20 236.892   1
   8  12   0 3725.67 227.931   1
  -8 -12   0 4310.34 236.145   1
  -9  12   0 107.075 34.6075   1
   9 -12   0 90.0137 35.5889   1
   9  12   0 48.9627 36.5277   1
  -9 -12   0 52.3205 34.9269   1
 -10  12   0 441.303 59.7408   1
  10 -12   0 450.700 56.6853   1
  10  12   0 485.885 62.3884   1
 -10 -12   0 482.995 60.4620   1
 -11  12   0 2820.68 176.208   1
  11 -12   0 2717.70 172.547   1
  11  12   0 2643.03 171.560   1
 -11 -12   0 3006.70 177.935   1
 -12  12   0 1380.75 112.545   1
  12 -12   0 1385.80 112.924   1
  12  12   0 1429.44 113.200   1
 -13  12   0 1490.11 113.015   1
  13 -12   0 1374.06 108.102   1
  13  12   0 1351.43 107.736   1
 -13 -12   0 1346.09 109.483   1
  14 -12   0 102.870 40.2102   1
 -14  12   0 53.6096 36.3255   1
 -15  12   0-7.74685 31.8395   1
 -15 -12   0 39.4305 38.3497   1
  15  12   0 22.7709 36.9113   1
  15 -12   0-7.42459 27.9679   1
 -16  12   0 1236.53 101.985   1
  16  12   0 1222.29 105.125   1
  16 -12   0 1315.81 103.147   1
 -16 -12   0 1302.64 106.491   1
 -17  12   0 1028.10 93.2424   1
 -17 -12   0 1002.90 92.8515   1
  17  12   0 1209.24 98.2846   1
  17 -12   0 1115.19 93.3188   1
  18  12   0 1034.39 91.0324   1
 -18 -12   0 666.076 80.7802   1
 -19  12   0 152.408 48.3532   1
  19 -12   0 64.8697 34.3732   1
  19  12   0 138.353 47.5235   1
 -20  12   0 22.2066 35.4903   1
  20 -12   0 21.3015 38.7256   1
 -21  12   0 294.480 51.1174   1
  21 -12   0 237.327 48.7528   1
   0 -13   0-7.12531 35.6265   1
   0  13   0 20.9956 34.5166   1
   1 -13   0 3128.64 192.831   1
  -1  13   0 3016.85 192.609   1
   2 -13   0 6701.44 347.217   1
  -2 -13   0 6519.71 344.931   1
  -2  13   0 7105.10 348.548   1
   2  13   0 6466.54 344.085   1
   3 -13   0 10877.0 544.530   1
  -3 -13   0 11287.5 545.698   1
  -3  13   0 11421.3 544.978   1
  -4  13   0 778.447 77.8711   1
  -4 -13   0 715.339 73.6990   1
   4 -13   0 743.337 75.2811   1
   4  13   0 740.955 73.5725   1
  -5  13   0 14713.8 709.279   1
  -5 -13   0 14164.0 707.151   1
   5 -13   0 15067.8 708.078   1
   5  13   0 15693.1 709.255   1
  -6  13   0 80.6017 33.2999   1
   6  13   0 121.943 38.9289   1
   6 -13   0 130.795 37.5750   1
  -6 -13   0 79.1975 36.7624   1
   7 -13   0 7037.86 348.706   1
   7  13   0 6662.49 344.330   1
  -7  13   0 6064.00 338.989   1
  -7 -13   0 6795.06 344.367   1
  -8  13   0 210.747 48.5312   1
   8 -13   0 195.222 45.1607   1
   8  13   0 108.194 36.8695   1
  -8 -13   0 215.297 45.4933   1
   9  13   0 810.227 79.7897   1
  -9  13   0 799.557 80.6362   1
   9 -13   0 785.389 79.9589   1
  -9 -13   0 728.517 76.9133   1
  10  13   0 1504.97 116.363   1
 -10  13   0 1871.33 127.172   1
  10 -13   0 1508.97 117.093   1
 -10 -13   0 1557.02 121.598   1
  11  13   0 1250.33 98.7044   1
 -11  13   0 891.666 90.4235   1
  11 -13   0 910.053 91.4523   1
 -11 -13   0 1438.56 105.931   1
  12  13   0 437.963 63.3780   1
 -12  13   0 426.252 62.0071   1
  12 -13   0 520.152 64.4843   1
 -12 -13   0 428.512 63.2819   1
  13  13   0 490.160 67.6559   1
 -13 -13   0 437.118 63.8378   1
 -13  13   0 589.566 68.7229   1
  13 -13   0 586.173 67.1946   1
 -14 -13   0 498.232 64.8361   1
  14  13   0 462.029 63.6287   1
 -15  13   0 702.277 76.1946   1
 -15 -13   0 580.715 72.4731   1
  15  13   0 604.470 72.0278   1
  15 -13   0 687.543 73.7048   1
 -16  13   0 413.367 60.5116   1
 -16 -13   0 367.041 61.1364   1
  16  13   0 378.944 60.4177   1
  16 -13   0 407.204 59.9376   1
  17 -13   0 314.835 53.7725   1
 -17 -13   0 463.609 62.0701   1
 -17  13   0 529.443 65.8331   1
  18  13   0-22.9676 37.7852   1
  18 -13   0 42.9427 39.0500   1
 -18  13   0 61.2194 39.8083   1
  19 -13   0 21.1866 28.6207   1
 -19  13   0 164.982 44.9911   1
  20 -13   0 69.5925 40.1622   1
 -20  13   0 72.6108 41.4665   1
   0  14   0 5739.48 310.150   1
   0 -14   0 6025.71 311.862   1
  -1  14   0 1085.20 91.4305   1
  -1 -14   0 1079.02 91.2919   1
   1 -14   0 1000.28 88.3984   1
  -2  14   0 3589.42 202.771   1
   2  14   0 3505.75 201.446   1
   2 -14   0 3166.81 198.324   1
  -2 -14   0 3360.44 200.768   1
  -3 -14   0 315.720 52.8832   1
  -3  14   0 303.609 49.2169   1
   3 -14   0 301.201 49.2246   1
   3  14   0 239.620 47.2068   1
  -4  14   0 1167.37 100.048   1
   4  14   0 1275.35 102.569   1
  -4 -14   0 1234.56 99.3503   1
   4 -14   0 1264.57 101.229   1
  -5 -14   0 247.895 49.0087   1
   5  14   0 251.872 48.3520   1
  -5  14   0 230.576 47.2376   1
   5 -14   0 118.778 35.6047   1
   6  14   0 5713.35 299.429   1
  -6  14   0 5108.11 291.684   1
  -6 -14   0 5249.37 293.911   1
   6 -14   0 5964.43 300.534   1
   7  14   0 287.913 52.8672   1
  -7 -14   0 323.376 52.7159   1
   8  14   0 5222.69 286.670   1
  -8  14   0 5252.41 289.900   1
   8 -14   0 5359.11 287.877   1
  -8 -14   0 5298.21 286.077   1
  -9 -14   0 318.781 55.8924   1
   9  14   0 201.725 48.5234   1
   9 -14   0 293.140 49.1544   1
  10 -14   0 233.416 52.0506   1
 -10  14   0 318.482 56.4259   1
  11  14   0 246.346 49.7970   1
 -11  14   0 218.421 48.2120   1
 -11 -14   0 324.664 52.6501   1
  11 -14   0 316.758 52.5225   1
  12  14   0 66.0439 36.3442   1
 -12 -14   0 89.3829 40.2131   1
  13  14   0 187.525 45.1519   1
 -13  14   0 270.745 51.8403   1
  13 -14   0 215.515 44.7544   1
 -13 -14   0 252.222 49.7029   1
  14  14   0 488.341 66.9760   1
 -14  14   0 393.060 55.4676   1
 -14 -14   0 384.405 63.3033   1
  14 -14   0 251.544 46.0647   1
  15 -14   0 165.636 41.7401   1
 -15  14   0 188.075 41.2859   1
  16  14   0 1649.92 123.394   1
  16 -14   0 1612.63 117.350   1
 -16  14   0 1637.89 119.636   1
 -16 -14   0 1589.43 121.864   1
  17 -14   0 309.376 52.5171   1
 -17  14   0 345.706 55.0343   1
  18 -14   0 70.2681 37.6486   1
 -18  14   0 119.622 46.5714   1
  19 -14   0-27.4193 38.2160   1
 -19  14   0 14.6744 39.0863   1
   0  15   0 14.9973 32.6187   1
   0 -15   0 7.39513 33.8474   1
   1  15   0 789.675 78.7600   1
  -1  15   0 842.073 81.3560   1
  -1 -15   0 724.960 77.4192   1
   1 -15   0 828.428 81.1230   1
  -2  15   0-15.0422 37.6050   1
  -2 -15   0 45.5023 41.8167   1
   2 -15   0-7.58178 39.4153   1
   2  15   0 7.47801 36.8810   1
  -3 -15   0 578.359 67.4528   1
   3  15   0 503.445 65.2861   1
  -4 -15   0 38.6826 31.8015   1
   4  15   0-7.50499 27.5945   1
   5  15   0 3382.21 196.360   1
  -5  15   0 3145.65 193.517   1
   5 -15   0 3155.56 192.332   1
  -5 -15   0 3084.31 191.870   1
  -6 -15   0 7.70743 35.2748   1
   6  15   0-15.2098 36.4507   1
  -6  15   0-15.0956 36.1771   1
   6 -15   0-7.58281 32.3885   1
   7 -15   0 2110.17 141.745   1
  -7  15   0 1837.92 137.349   1
  -8 -15   0-23.4694 34.0277   1
   8  15   0 7.45852 31.2618   1
  -8  15   0-30.8599 29.7457   1
   8 -15   0 15.4165 26.1255   1
   9  15   0 76.9039 42.3679   1
  -9  15   0 189.313 48.4665   1
  -9 -15   0 107.403 35.0686   1
   9 -15   0 193.723 44.5441   1
  10  15   0-7.67061 35.1101   1
 -10 -15   0 38.6103 41.1396   1
  11  15   0-22.9008 38.6799   1
 -11  15   0 23.3467 27.8841   1
  11 -15   0 7.52404 29.0092   1
 -11 -15   0 7.80792 32.7258   1
  12  15   0 91.9270 41.6364   1
 -12  15   0 185.170 42.8778   1
 -12 -15   0 94.9409 37.1754   1
  12 -15   0 97.5883 41.7369   1
  13 -15   0-14.7580 38.8371   1
 -13  15   0 7.67177 35.1101   1
  14  15   0 369.470 56.3966   1
 -14  15   0 315.625 59.2114   1
  14 -15   0 344.733 54.1437   1
 -14 -15   0 331.588 61.6629   1
  15  15   0 417.045 61.6664   1
  15 -15   0 307.177 53.1872   1
 -15  15   0 324.139 57.0053   1
 -15 -15   0 416.491 64.1719   1
  17 -15   0 527.716 65.7473   1
 -17  15   0 469.177 60.8901   1
   0  16   0-7.57854 38.3999   1
   0 -16   0 7.61799 31.9286   1
   1  16   0 22.8098 40.9897   1
  -1  16   0 30.2147 35.6767   1
   1 -16   0 7.67309 32.7825   1
  -1 -16   0 15.0435 33.8735   1
   2  16   0 143.901 45.0561   1
  -2  16   0 45.9226 31.6899   1
   2 -16   0 122.128 40.8419   1
  -2 -16   0 61.6287 41.2164   1
   3  16   0 174.886 43.5194   1
  -3 -16   0 222.245 47.3264   1
   3 -16   0 290.140 51.5483   1
   4  16   0 301.749 51.7756   1
  -4 -16   0 294.590 51.1648   1
  -4  16   0 354.370 58.3757   1
   4 -16   0 289.729 53.7735   1
   5  16   0-22.9395 38.7448   1
  -5 -16   0-15.7642 37.2186   1
  -5  16   0 7.69384 30.9821   1
   5 -16   0 30.2531 32.8965   1
   6  16   0 541.290 69.7261   1
  -6 -16   0 554.489 68.2390   1
   6 -16   0 727.107 74.8888   1
  -6  16   0 613.413 69.6176   1
  -7 -16   0 7.82412 35.8076   1
   7  16   0 7.71905 31.7245   1
  -7  16   0-15.1017 39.2540   1
   7 -16   0 15.3174 36.1635   1
   8  16   0 1382.06 112.012   1
  -8  16   0 1488.25 113.681   1
   8 -16   0 1418.09 112.334   1
  -8 -16   0 1368.85 109.614   1
   9  16   0 296.616 54.8688   1
  -9  16   0 157.901 40.9855   1
   9 -16   0 193.535 44.0687   1
  -9 -16   0 204.845 50.9491   1
  10  16   0 487.576 62.9675   1
 -10  16   0 641.550 70.4587   1
 -10 -16   0 537.243 67.8593   1
  10 -16   0 427.110 60.5205   1
 -11  16   0 15.4227 34.1336   1
 -11 -16   0-38.8062 39.8397   1
  11 -16   0 14.9061 34.6547   1
  12  16   0 7.73021 41.1876   1
 -12 -16   0-46.7238 44.3552   1
  13  16   0 506.644 65.1440   1
 -13  16   0 309.489 54.4049   1
  13 -16   0 515.504 61.9073   1
 -13 -16   0 366.417 58.4969   1
  14 -16   0 193.168 40.7258   1
  14  16   0 183.313 48.2665   1
 -14  16   0 249.109 48.1243   1
  15 -16   0 265.219 51.1302   1
 -15  16   0 287.989 51.6477   1
  16 -16   0 310.939 54.2794   1
 -16  16   0 288.067 55.5020   1
   0  17   0 7.61236 36.4848   1
   0 -17   0-7.70564 34.1083   1
  -1  17   0 537.205 67.5866   1
   1  17   0 575.095 70.9788   1
  -1 -17   0 533.416 69.4686   1
   1 -17   0 573.431 67.8619   1
   2  17   0 45.9720 37.9132   1
  -2  17   0 61.2634 37.3668   1
  -2 -17   0 45.7804 33.9146   1
   2 -17   0 114.338 36.6637   1
   3  17   0 53.4819 41.2003   1
  -3  17   0 7.80100 37.4102   1
  -3 -17   0 7.79198 35.6824   1
   3 -17   0 46.0345 35.6970   1
   4  17   0 1219.97 100.883   1
  -4 -17   0 1005.32 92.9771   1
  -5 -17   0 23.4593 38.5840   1
   5 -17   0 22.7036 32.9376   1
   5  17   0 37.9633 38.9927   1
  -6 -17   0 63.2325 43.2123   1
  -6  17   0 67.3119 32.6847   1
   6 -17   0 77.6164 36.2292   1
   6  17   0 84.3578 42.8707   1
  -7  17   0 235.761 47.0807   1
  -8 -17   0 281.762 52.3069   1
   8  17   0 357.543 59.6525   1
  -8  17   0 332.147 56.1616   1
   8 -17   0 344.578 52.7857   1
   9  17   0 358.215 63.2648   1
  -9  17   0 510.652 63.4414   1
   9 -17   0 492.443 61.4059   1
  -9 -17   0 410.590 62.0567   1
  10  17   0 201.699 48.9507   1
 -10  17   0 295.362 56.0333   1
  10 -17   0 267.014 50.3502   1
 -10 -17   0 242.747 48.1132   1
  11  17   0 265.985 52.9333   1
 -11  17   0 348.086 58.2977   1
  11 -17   0 410.936 60.6648   1
 -11 -17   0 243.993 49.8958   1
  12  17   0-15.1554 39.8853   1
  12 -17   0 7.25520 39.1083   1
 -12  17   0-29.8450 41.1433   1
 -12 -17   0-7.85828 34.7873   1
  13 -17   0 92.2010 40.6583   1
 -13  17   0 257.985 51.5951   1
  14 -17   0 20.1425 28.1405   1
 -14  17   0-29.3872 36.7326   1
   0  18   0 312.529 55.1307   1
   0 -18   0 424.537 61.2720   1
   1  18   0 403.519 64.9252   1
  -1  18   0 460.363 63.8314   1
   1 -18   0 601.416 71.2463   1
  -1 -18   0 569.104 67.0130   1
   2  18   0 45.9896 36.3389   1
  -2  18   0 38.7083 34.4224   1
   2 -18   0 91.6522 35.1055   1
  -2 -18   0 121.873 41.6580   1
  -3  18   0 39.2449 39.2490   1
   3  18   0 22.9820 40.8133   1
  -3 -18   0-7.62955 37.1069   1
   3 -18   0 7.59935 36.9601   1
   4  18   0 7.63947 40.7008   1
  -4  18   0-7.72086 40.1432   1
  -4 -18   0 62.2837 42.4542   1
   4 -18   0 7.53910 36.6676   1
  -5  18   0 30.0563 30.2961   1
  -5 -18   0 46.6930 40.9871   1
   5 -18   0 22.6463 30.4357   1
   5  18   0 53.7472 42.8318   1
  -6 -18   0 163.322 47.4287   1
   6  18   0 136.968 45.1429   1
  -7 -18   0-23.4425 33.9879   1
  -7  18   0 7.56498 39.3276   1
   7 -18   0 7.54502 37.7243   1
   7  18   0 30.4197 33.6633   1
   8  18   0-7.67498 41.8522   1
  -8 -18   0-7.91530 39.0429   1
   8 -18   0-30.2720 38.8542   1
   9 -18   0 110.086 37.7445   1
  -9  18   0-7.75097 34.9731   1
  10  18   0 368.335 60.3469   1
 -10 -18   0 527.417 66.0496   1
  11 -18   0 666.329 75.1289   1
 -11  18   0 750.185 77.0222   1
  12 -18   0 63.4789 38.9510   1
 -12  18   0 36.2679 38.2380   1
  -1  19   0 45.7094 42.0216   1
   1 -19   0 7.54532 36.1814   1
  -2  19   0 84.5945 37.4968   1
   2 -19   0 45.1728 27.8102   1
  -3  19   0 92.7932 45.0786   1
   3 -19   0 67.0954 42.1538   1
   4  19   0 53.0642 40.4468   1
  -4  19   0 44.7636 35.3026   1
  -4 -19   0 45.2787 38.3063   1
   4 -19   0 66.6036 35.5433   1
  -5  19   0 66.0343 40.4933   1
   5  19   0 52.8616 41.2102   1
   5 -19   0 30.2498 37.8504   1
  -5 -19   0 7.67909 40.4532   1
   6  19   0-22.5302 39.0416   1
  -6  19   0 7.34425 32.5088   1
  -6 -19   0 15.4866 36.0044   1
   6 -19   0 7.36818 35.3145   1
  -7 -19   0-30.6432 38.8257   1
   7  19   0-7.51693 40.9930   1
  -8 -19   0 30.6951 29.6272   1
   8  19   0 29.8810 35.8383   1
  -8  19   0 30.0094 34.9196   1
   8 -19   0 51.5625 30.9130   1
   9 -19   0 176.695 45.7620   1
  -9  19   0 90.5630 44.6983   1
   0  20   0 156.122 44.5918   1
  -1 -20   0 96.5791 36.4257   1
   1  20   0 119.204 42.2404   1
  -2 -20   0 314.417 56.4516   1
   2  20   0 265.697 50.4960   1
   3 -20   0 65.0384 38.1011   1
  -3  20   0 36.8418 41.5829   1
   4 -20   0 393.271 59.6751   1
  -4  20   0 302.665 53.8055   1
   5 -20   0 450.811 63.9085   1
  -5  20   0 325.460 51.6096   1
   6 -20   0-7.18608 41.3473   1
  -6  20   0 28.8115 43.1023   1
   6  20   0-7.39719 38.9329   1
 -26   0   1 7.64107 36.0830   1
  26   0  -1-29.6107 46.3425   1
 -24   0   1-15.7151 39.2866   1
  24   0  -1 22.7493 43.1841   1
 -23   0   1 63.1880 43.5897   1
  23   0  -1 23.0026 40.3964   1
 -22   0   1 23.4411 38.0027   1
  22   0  -1 7.65033 38.7697   1
 -21   0   1-15.4278 34.7290   1
  21   0  -1 7.57160 38.3650   1
 -20   0   1 7.59125 33.6058   1
  20   0  -1 14.8752 32.3533   1
 -19   0   1 53.1481 31.9125   1
  19   0  -1 56.8926 37.9589   1
 -18   0   1 14.4083 32.4369   1
  18   0  -1 7.10019 28.5946   1
 -17   0   1-6.83911 32.2944   1
  17   0  -1-7.00727 37.7702   1
 -16   0   1-26.9731 33.7357   1
 -15   0   1-6.49000 27.7221   1
  15   0  -1-12.5854 30.1625   1
 -14   0   1 37.0644 29.6128   1
  14   0  -1-5.94070 26.3023   1
 -13   0   1 17.3966 26.5458   1
  13   0  -1 11.1285 24.2091   1
 -12   0   1-87.8033 28.9503   1
  12   0  -1 25.8072 26.9050   1
 -11   0   1 25.3478 27.0126   1
  11   0  -1 4.82022 23.7807   1
 -10   0   1 4.60919 23.3653   1
  10   0  -1 31.4202 26.8692   1
  -9   0   1-8.27332 23.8153   1
   9   0  -1-28.8099 25.3288   1
  -8   0   1 18.4424 21.9134   1
   8   0  -1 51.1054 23.8623   1
  -6   0   1 5.49017 20.1816   1
   6   0  -1-8.08379 19.9338   1
  -5   0   1 2.23433 16.0148   1
   5   0  -1 15.3059 17.5215   1
  -4   0   1 10.1430 15.0974   1
   4   0  -1 3.36169 17.3692   1
  -3   0   1-5.98209 12.5962   1
   3   0  -1 14.9130 11.2783   1
  -1   0  -1 0.96387 11.0356   1
   1   0   1-4.55726 8.73764   1
  -2   0  -1 7.34030 14.7323   1
   2   0   1 5.77910 14.3521   1
  -3   0  -1-11.8685 17.5150   1
   3   0   1-3.93692 16.7403   1
  -4   0  -1-4.96886 20.1139   1
   4   0   1 14.7456 18.5157   1
  -6   0  -1 20.8541 19.5868   1
   6   0   1-16.9318 21.7404   1
  -7   0  -1 19.8202 20.1109   1
   7   0   1 26.5637 20.7151   1
  -8   0  -1-8.85775 19.9427   1
   8   0   1-8.37331 19.4704   1
  -9   0  -1 4.86847 19.6044   1
   9   0   1-9.16019 23.5104   1
 -10   0  -1-5.26036 22.0497   1
  10   0   1-9.95518 27.4478   1
 -12   0  -1-5.99295 23.1061   1
  12   0   1 17.2814 26.3638   1
 -13   0  -1 6.30863 30.6931   1
  13   0   1 36.7067 28.0150   1
 -14   0  -1-19.5911 31.3000   1
  14   0   1 6.51547 35.5252   1
 -15   0  -1-33.4090 32.0327   1
  15   0   1 6.84423 35.1398   1
  17   0   1-7.02895 33.6900   1
 -18   0  -1 15.0863 35.0798   1
 -19   0  -1 22.5614 36.6284   1
  19   0   1 75.2615 44.6569   1
 -20   0  -1-15.4556 27.6883   1
  20   0   1 7.54459 31.6215   1
 -21   0  -1-30.9765 41.2524   1
  21   0   1 30.4400 40.0524   1
 -22   0  -1 47.0445 42.3115   1
 -23   0  -1 15.5329 38.8312   1
  23   0   1-7.49301 37.9669   1
 -24   0  -1 23.0541 30.9523   1
  24   0   1 7.39662 37.9743   1
 -25   0  -1 7.51008 28.2887   1
  25   0   1-14.5749 33.8851   1
 -26   0  -1-7.33182 30.7330   1
  26   0   1-14.2763 32.6713   1
 -26   1   1 15.2665 37.6492   1
  26  -1  -1 14.7397 39.2624   1
  26   1  -1 7.39289 35.4368   1
 -24  -1   1 39.1426 38.1977   1
 -24   1   1 70.2992 42.7035   1
  24   1  -1 60.7793 41.0700   1
  24  -1  -1 113.991 45.5829   1
 -23  -1   1-7.87602 38.3144   1
  23   1  -1 53.2907 39.0931   1
 -22   1   1 181.320 48.4126   1
 -22  -1   1 235.835 48.7131   1
  22  -1  -1 313.860 54.6422   1
  22   1  -1 265.298 53.9746   1
 -21   1   1-38.6232 32.9995   1
 -21  -1   1-7.79337 36.2436   1
  21  -1  -1-14.9518 33.6641   1
  21   1  -1 15.0373 36.5683   1
 -20   1   1 398.659 59.5815   1
 -20  -1   1 454.156 61.8282   1
  20  -1  -1 508.065 67.9397   1
  20   1  -1 522.931 64.4419   1
 -19  -1   1 1032.17 90.4686   1
 -19   1   1 878.991 86.2483   1
  19   1  -1 1098.37 92.0095   1
  19  -1  -1 951.308 88.8727   1
 -18  -1   1 1030.01 90.8903   1
 -18   1   1 871.063 86.8482   1
  18   1  -1 1231.72 96.4405   1
  18  -1  -1 1037.18 91.6355   1
 -17  -1   1 555.037 64.5463   1
  17   1  -1 680.674 70.3996   1
 -16   1   1 992.311 88.1672   1
 -16  -1   1 953.677 85.7792   1
  16  -1  -1 1079.93 87.9716   1
  16   1  -1 999.507 86.5977   1
 -15   1   1 2808.36 165.466   1
 -15  -1   1 2763.84 165.039   1
  15  -1  -1 2530.09 159.406   1
  15   1  -1 2667.07 161.752   1
 -14   1   1 118.708 38.1805   1
  14   1  -1 118.752 32.5246   1
  14  -1  -1 163.351 37.3331   1
 -13   1   1 9758.76 459.851   1
 -13  -1   1 8513.55 453.202   1
  13  -1  -1 10247.9 462.693   1
  13   1  -1 9510.57 460.036   1
 -12   1   1 1323.03 97.4942   1
 -12  -1   1 1372.20 98.0255   1
  12  -1  -1 1611.41 102.706   1
  12   1  -1 1469.99 99.8265   1
 -11   1   1 82.2232 28.2960   1
 -11  -1   1 82.9270 29.1820   1
  11  -1  -1 97.4453 29.1693   1
  11   1  -1 98.9788 29.8765   1
 -10  -1   1 326.305 40.7898   1
 -10   1   1 339.265 44.3500   1
  10  -1  -1 322.077 43.2554   1
  10   1  -1 289.571 38.1222   1
  -9   1   1 4254.78 219.743   1
  -9  -1   1 3930.81 214.563   1
   9  -1  -1 4583.57 220.582   1
   9   1  -1 4286.75 216.812   1
  -8   1   1 17013.7 816.812   1
  -8  -1   1 18427.8 817.623   1
   8  -1  -1 18370.4 818.050   1
   8   1  -1 18120.5 816.046   1
  -7   1   1 10712.7 477.344   1
   7  -1  -1 9854.37 473.973   1
  -6   1   1 89741.4 4022.38   1
   6   1  -1 92743.8 4020.86   1
  -6  -1   1 85779.9 4019.89   1
   6  -1  -1 97612.2 4021.64   1
  -5   1   1 62295.2 2951.98   1
   5   1  -1 64718.1 2950.74   1
   5  -1  -1 68229.9 2952.54   1
  -5  -1   1 73180.9 2952.05   1
  -4   1   1 26028.3 1116.32   1
   4   1  -1 23875.0 1112.71   1
   4  -1  -1 24800.7 1113.72   1
  -4  -1   1 26099.5 1114.40   1
   3  -1  -1 138058. 5290.08   1
  -3  -1   1 140568. 5288.06   1
  -2  -1   1 5955.21 272.191   1
   2  -1  -1 6279.63 275.165   1
   2   1  -1 5546.85 272.415   1
  -1   1   1 28259.4 1239.82   1
   1  -1  -1 28102.9 1240.16   1
   0   1   1 2064.23 101.048   1
   0  -1  -1 2148.57 101.735   1
   0   1  -1 2300.30 100.111   1
   0  -1   1 2083.64 99.9081   1
   1   1   1 474.344 32.0959   1
  -1   1  -1 516.372 32.4358   1
   1  -1   1 466.908 31.6778   1
   2  -1   1 1589.09 77.7410   1
   2   1   1 1586.46 77.5082   1
  -2  -1  -1 1514.51 77.1124   1
  -3   1  -1 207927. 9490.76   1
  -3  -1  -1 208546. 9489.77   1
   3  -1   1 220837. 9490.29   1
   3   1   1 229309. 9490.94   1
  -4   1  -1 52559.6 2300.48   1
  -4  -1  -1 51777.6 2299.44   1
   4  -1   1 50758.4 2298.75   1
   4   1   1 53218.7 2299.22   1
  -6   1  -1 41707.1 1877.35   1
  -6  -1  -1 41706.2 1877.05   1
   6  -1   1 42559.0 1879.38   1
   6   1   1 43165.2 1877.61   1
  -7   1  -1 5736.36 275.070   1
  -7  -1  -1 5542.31 271.265   1
   7  -1   1 5044.82 270.073   1
   7   1   1 5805.11 272.355   1
  -8   1  -1 5941.21 292.199   1
  -8  -1  -1 5632.13 287.848   1
   8  -1   1 5704.78 289.227   1
   8   1   1 6129.50 289.750   1
  -9   1  -1 14454.0 693.864   1
  -9  -1  -1 14754.4 692.996   1
   9  -1   1 15064.6 693.233   1
   9   1   1 15669.7 693.822   1
 -10   1  -1 1669.43 112.228   1
 -10  -1  -1 1746.80 112.278   1
  10  -1   1 1794.34 113.066   1
  10   1   1 1711.80 110.622   1
 -12   1  -1 3394.13 204.311   1
 -12  -1  -1 3910.34 209.910   1
  12  -1   1 3976.03 208.329   1
  12   1   1 3683.73 205.027   1
 -13   1  -1 327.332 50.9162   1
 -13  -1  -1 363.588 51.9665   1
  13  -1   1 235.748 44.1782   1
  13   1   1 380.846 50.4429   1
 -14  -1  -1 445.292 57.5387   1
 -14   1  -1 476.416 60.8288   1
  14  -1   1 475.263 57.1839   1
  14   1   1 605.730 63.8265   1
 -15  -1  -1 1499.72 110.832   1
 -15   1  -1 1525.63 113.447   1
  15  -1   1 1660.59 114.743   1
  15   1   1 1589.34 113.805   1
 -16   1  -1 50.1961 35.8562   1
  16  -1   1-20.7293 33.6042   1
 -17   1  -1 299.370 51.7423   1
 -17  -1  -1 161.986 37.9342   1
  17  -1   1 165.200 42.7379   1
  17   1   1 250.720 47.6229   1
 -18   1  -1 102.017 39.7441   1
 -18  -1  -1-7.48118 30.1432   1
  18  -1   1 7.46225 33.0476   1
  18   1   1 7.35486 32.5724   1
 -19  -1  -1 7.70630 36.9384   1
  19   1   1 14.8920 37.2320   1
 -20   1  -1 70.5865 40.7926   1
 -20  -1  -1 31.0652 37.2452   1
  20  -1   1 51.4313 38.2175   1
  20   1   1-29.9698 37.9859   1
 -21   1  -1 138.993 46.4996   1
 -21  -1  -1 195.419 47.4899   1
  21  -1   1 166.448 42.5169   1
  21   1   1 233.527 45.8193   1
 -22   1  -1 85.0382 42.0147   1
  22  -1   1 159.373 45.7314   1
 -23   1  -1 169.725 44.4456   1
 -23  -1  -1 116.080 38.2281   1
  23   1   1 112.887 43.8208   1
  23  -1   1 226.669 51.2779   1
 -24  -1  -1 15.2446 40.6367   1
 -24   1  -1 61.4720 33.4612   1
  24   1   1 44.8684 37.9263   1
  24  -1   1 14.8528 41.8806   1
 -25  -1  -1-15.0689 37.6709   1
 -25   1  -1-22.5522 32.6965   1
  25  -1   1-29.0157 32.1090   1
  25   1   1 79.9810 43.0972   1
 -26   1  -1-7.34172 30.7786   1
 -26  -1  -1-14.7503 36.3793   1
  26   1   1-21.1568 37.5735   1
  26  -1   1-21.1961 36.2744   1
 -26   2   1-22.6964 39.3351   1
  26  -2  -1-7.36178 39.2214   1
 -25   2   1-15.1939 37.4666   1
  25  -2  -1 7.52272 39.1075   1
 -24   2   1 760.314 80.7971   1
 -24  -2   1 692.151 76.2479   1
  24   2  -1 806.665 79.4332   1
  24  -2  -1 706.070 79.2077   1
 -23   2   1-7.77843 36.1676   1
 -23  -2   1-7.85008 36.5008   1
  23  -2  -1-7.52790 32.1520   1
  23   2  -1 30.4929 38.6263   1
 -22   2   1 22.6348 35.0824   1
 -22  -2   1 7.82960 34.6575   1
  22  -2  -1 15.4605 38.1244   1
  22   2  -1-22.8585 34.8711   1
 -21   2   1 15.3573 37.8693   1
 -21  -2   1-7.75268 37.1573   1
  21  -2  -1 15.1091 36.2077   1
  21   2  -1-15.0800 29.7227   1
 -20   2   1 559.160 67.0124   1
 -20  -2   1 474.571 64.8688   1
  20  -2  -1 493.482 64.4379   1
  20   2  -1 496.423 63.3294   1
 -19   2   1 44.8973 36.3890   1
 -19  -2   1-7.52642 33.8859   1
  19  -2  -1 7.21344 38.4267   1
  19   2  -1-7.24284 28.5529   1
 -18   2   1 430.338 58.2563   1
 -18  -2   1 300.412 50.5437   1
  18  -2  -1 390.990 53.2773   1
  18   2  -1 388.580 53.8517   1
 -17   2   1 1093.67 92.1737   1
 -17  -2   1 1079.14 92.1961   1
  17  -2  -1 1101.87 91.2149   1
  17   2  -1 1013.81 89.2746   1
 -16  -2   1 34.2248 34.2607   1
  16  -2  -1 20.4337 34.5490   1
  16   2  -1 52.8059 33.9203   1
 -15   2   1 1493.59 111.869   1
 -15  -2   1 1742.05 116.816   1
  15  -2  -1 1458.49 111.828   1
  15   2  -1 1772.97 116.274   1
 -14  -2   1 32191.3 1417.41   1
  14  -2  -1 31440.2 1416.23   1
  14   2  -1 33911.0 1417.90   1
 -13   2   1 2762.50 174.494   1
  13  -2  -1 3279.53 179.474   1
  13   2  -1 3188.70 178.443   1
 -12  -2   1 59.7937 26.8374   1
  12   2  -1-5.32154 26.2745   1
 -11   2   1 4311.05 221.561   1
 -11  -2   1 4017.01 217.248   1
  11  -2  -1 3783.57 218.186   1
  11   2  -1 4408.82 219.671   1
 -10   2   1 15350.5 693.570   1
 -10  -2   1 14809.8 689.156   1
  10  -2  -1 14014.7 688.889   1
  10   2  -1 15631.3 690.411   1
  -9   2   1 14350.5 682.592   1
   9   2  -1 15981.7 682.881   1
  -9  -2   1 13948.7 679.949   1
   9  -2  -1 15048.0 682.659   1
  -8   2   1 141.901 29.0401   1
   8   2  -1 163.548 28.7820   1
   8  -2  -1 161.285 28.3951   1
  -8  -2   1 131.618 27.5616   1
  -7   2   1 26871.5 1202.73   1
   7   2  -1 26627.0 1198.44   1
   7  -2  -1 26393.1 1201.03   1
  -7  -2   1 27323.7 1199.31   1
   6   2  -1 11578.8 546.042   1
  -6  -2   1 12279.4 545.276   1
  -5   2   1 4095.71 187.094   1
   5   2  -1 3673.89 181.369   1
   5  -2  -1 3991.61 186.198   1
  -4   2   1 285939. 13643.7   1
   4  -2  -1 303496. 13643.8   1
  -4  -2   1 333681. 13639.2   1
   4   2  -1 314558. 13638.3   1
  -3   2   1 79681.9 3213.66   1
   3  -2  -1 73942.2 3213.85   1
   3   2  -1 68159.7 3209.87   1
  -3  -2   1 72170.3 3209.42   1
  -2   2   1 73322.8 3327.82   1
  -2  -2   1 77466.9 3325.40   1
   2   2  -1 75723.4 3324.82   1
   2  -2  -1 76167.7 3328.55   1
  -1   2   1 5974.70 286.394   1
   1   2  -1 6867.47 284.541   1
   1  -2  -1 6146.94 286.787   1
  -1  -2   1 6042.24 283.999   1
   0  -2  -1 49121.5 2021.41   1
   0   2   1 47806.4 2020.74   1
   0   2  -1 47957.8 2018.89   1
  -1   2  -1 4265.68 180.631   1
   1  -2   1 3921.28 180.066   1
  -2  -2  -1 36708.4 1609.99   1
   2   2   1 37301.0 1609.85   1
  -2   2  -1 33674.8 1609.76   1
   2  -2   1 38160.7 1610.53   1
   3  -2   1 11668.7 558.866   1
  -3   2  -1 12861.8 559.947   1
   3   2   1 12506.0 558.185   1
  -3  -2  -1 12304.1 558.567   1
   4  -2   1 78491.1 3316.63   1
   4   2   1 73933.6 3315.00   1
  -4   2  -1 71565.1 3315.64   1
  -4  -2  -1 77427.5 3316.68   1
  -5   2  -1 4770.26 230.716   1
   5  -2   1 4543.26 228.343   1
  -6   2  -1 38722.3 1697.09   1
  -6  -2  -1 37853.6 1695.47   1
   6  -2   1 39029.1 1695.50   1
   6   2   1 36816.7 1694.36   1
  -7   2  -1 30503.8 1430.73   1
  -7  -2  -1 33432.6 1432.08   1
   7  -2   1 32313.5 1430.09   1
   7   2   1 31597.3 1428.54   1
  -8   2  -1 18.8353 24.4841   1
  -8  -2  -1 13.5436 23.1792   1
   8  -2   1 13.4341 21.7815   1
   8   2   1 4.35185 18.5936   1
  -9   2  -1 19231.9 898.066   1
  -9  -2  -1 19898.4 899.446   1
   9  -2   1 19082.1 897.708   1
   9   2   1 20430.7 898.783   1
 -10   2  -1 29811.1 1341.99   1
 -10  -2  -1 30321.8 1341.31   1
  10   2   1 33464.9 1343.92   1
 -11   2  -1 1317.97 99.9051   1
  11  -2   1 1525.35 103.774   1
 -12   2  -1 68.1437 35.7636   1
 -12  -2  -1 48.5020 33.1851   1
  12  -2   1 48.6087 29.6912   1
  12   2   1 105.449 34.5121   1
 -13   2  -1 4182.45 245.847   1
 -13  -2  -1 4597.03 249.966   1
  13  -2   1 5115.31 253.797   1
  13   2   1 4694.66 249.063   1
 -14   2  -1 3568.29 213.011   1
 -14  -2  -1 3614.82 214.833   1
  14  -2   1 4112.97 217.998   1
  14   2   1 4053.76 217.236   1
 -15   2  -1 56.2420 40.8691   1
 -15  -2  -1 27.7993 32.8260   1
  15  -2   1-33.6487 34.5545   1
  15   2   1 33.5312 30.7020   1
 -16   2  -1 10876.8 521.389   1
  16  -2   1 10361.0 515.242   1
 -17   2  -1 22.0998 32.6291   1
 -17  -2  -1 29.5491 36.9540   1
  17  -2   1 35.3567 32.3837   1
  17   2   1 21.3588 30.4312   1
 -18  -2  -1-22.6414 33.4076   1
  18  -2   1 29.0316 32.1275   1
  18   2   1 7.29191 29.9695   1
 -19  -2  -1 1032.52 92.8119   1
  19   2   1 1038.63 91.7181   1
 -20   2  -1 301.406 52.2509   1
 -20  -2  -1 255.421 52.4645   1
  20  -2   1 198.921 45.8148   1
  20   2   1 262.952 53.1902   1
 -21   2  -1 22.7293 32.9884   1
 -21  -2  -1 61.9974 37.7160   1
  21  -2   1 38.1186 35.4811   1
  21   2   1 22.7968 36.4523   1
 -22   2  -1 15.5789 33.8804   1
  22  -2   1-7.40835 38.0288   1
 -23   2  -1 114.641 45.0245   1
 -23  -2  -1 54.3984 37.4405   1
  23  -2   1 74.9091 42.3836   1
  23   2   1 104.272 38.9059   1
 -24  -2  -1 30.6616 40.3468   1
 -24   2  -1-7.55512 33.4455   1
  24   2   1 22.0129 42.2216   1
  24  -2   1 7.41880 33.9555   1
 -25  -2  -1 29.7548 37.2276   1
  25   2   1 42.8951 37.2010   1
 -26   2  -1 43.8675 40.7762   1
  26   2   1 27.8441 39.2440   1
  26  -2   1 14.1044 38.9031   1
 -25   3   1 137.974 45.6606   1
  25  -3  -1 80.2534 37.7250   1
 -24   3   1 89.5029 42.0974   1
 -24  -3   1 84.9652 42.1816   1
  24  -3  -1 15.3231 33.4086   1
  24   3  -1 44.5292 41.8891   1
 -23   3   1 566.334 71.5003   1
 -23  -3   1 582.838 69.8683   1
  23  -3  -1 588.462 73.0524   1
  23   3  -1 709.268 75.1881   1
 -22   3   1 93.4287 39.5499   1
 -22  -3   1 93.7361 35.2798   1
  22  -3  -1 45.0218 42.3773   1
  22   3  -1 14.9890 36.0299   1
 -21   3   1 7.70547 30.3751   1
 -21  -3   1-38.8488 40.8934   1
  21  -3  -1 44.5698 33.9958   1
  21   3  -1-22.3493 39.6846   1
 -20  -3   1 15.3631 32.1953   1
  20   3  -1-22.0801 35.2755   1
 -19   3   1 1239.76 107.036   1
 -19  -3   1 1495.26 112.461   1
  19  -3  -1 1412.44 110.051   1
  19   3  -1 1557.92 111.780   1
 -18   3   1 44.2695 33.8831   1
 -18  -3   1 73.0449 35.6310   1
  18   3  -1 78.0429 37.4463   1
 -17   3   1 14.4356 29.6892   1
 -17  -3   1 49.3925 33.8407   1
  17  -3  -1 21.4390 26.9460   1
  17   3  -1 34.6072 31.6997   1
 -16   3   1 276.179 51.6947   1
 -16  -3   1 348.268 50.9494   1
  16  -3  -1 388.489 55.0382   1
  16   3  -1 385.260 55.3607   1
 -15   3   1 15469.9 783.935   1
 -15  -3   1 16670.2 788.585   1
  15  -3  -1 18066.9 791.142   1
  15   3  -1 17202.8 786.625   1
 -14   3   1 3446.06 199.485   1
 -14  -3   1 3621.35 201.041   1
  14  -3  -1 3685.78 202.920   1
  14   3  -1 3368.66 197.667   1
 -13   3   1 21909.0 1081.29   1
  13  -3  -1 23950.2 1084.62   1
  13   3  -1 25297.3 1085.02   1
 -13  -3   1 23788.9 1083.44   1
  12  -3  -1 386.507 47.7638   1
  12   3  -1 444.001 49.0404   1
 -12   3   1 391.040 48.5445   1
 -11   3   1 2686.94 159.040   1
 -11  -3   1 2701.86 155.776   1
  11  -3  -1 2699.40 157.491   1
  11   3  -1 2707.20 154.347   1
 -10   3   1 1039.08 79.2979   1
  10   3  -1 1049.12 75.7406   1
 -10  -3   1 1061.97 77.0368   1
  10  -3  -1 961.664 75.8734   1
  -9   3   1 34955.8 1634.26   1
   9   3  -1 35229.1 1627.45   1
   9  -3  -1 36982.9 1633.28   1
  -9  -3   1 38899.8 1633.25   1
  -8   3   1 935.884 73.4309   1
   8   3  -1 1090.44 71.5841   1
   8  -3  -1 962.471 72.1850   1
  -8  -3   1 1206.40 74.8974   1
  -7   3   1 4976.29 259.397   1
   7   3  -1 5452.90 255.406   1
  -7  -3   1 5202.52 255.327   1
   7  -3  -1 5168.10 260.551   1
   6  -3  -1 5630.82 268.191   1
  -6   3   1 5358.18 267.889   1
  -5  -3   1 58188.1 2520.31   1
   5   3  -1 61824.0 2520.80   1
  -5   3   1 57442.8 2526.61   1
  -4  -3   1 5040.92 234.489   1
   4  -3  -1 5197.79 238.605   1
  -4   3   1 4977.65 238.442   1
   4   3  -1 4527.49 234.083   1
   3  -3  -1 1791.90 99.1863   1
  -3  -3   1 1812.65 95.4074   1
   3   3  -1 1885.31 95.6350   1
  -3   3   1 1772.70 98.6934   1
   2  -3  -1 10121.0 452.941   1
  -2   3   1 9480.10 451.751   1
   2   3  -1 9593.74 448.053   1
  -2  -3   1 10488.3 450.261   1
   1   3  -1 817.718 51.6253   1
  -1   3   1 779.370 54.4599   1
  -1  -3   1 948.222 53.9144   1
   1  -3  -1 935.540 56.1815   1
   0  -3   1 47345.3 2164.51   1
   0   3   1 45849.2 2164.29   1
   0   3  -1 50174.9 2163.82   1
   0  -3  -1 54022.7 2168.49   1
   1  -3   1 419511. 18477.0   1
  -1  -3  -1 427603. 18478.2   1
  -1   3  -1 423400. 18477.4   1
   1   3   1 417173. 18478.3   1
  -2  -3  -1 1848.79 102.642   1
   2   3   1 1964.62 102.967   1
   2  -3   1 1878.34 102.387   1
  -2   3  -1 1975.18 103.241   1
  -3  -3  -1 2496.63 138.031   1
   3   3   1 2571.82 138.210   1
   3  -3   1 2750.03 139.847   1
  -3   3  -1 2843.24 140.091   1
   4  -3   1 3515.90 170.558   1
  -4   3  -1 3112.76 168.156   1
  -5  -3  -1 2034.00 108.103   1
   5   3   1 1631.14 102.857   1
  -5   3  -1 1867.93 108.342   1
   5  -3   1 1868.01 106.490   1
   6  -3   1 5441.06 271.435   1
   6   3   1 5537.51 270.450   1
  -6  -3  -1 5725.86 271.388   1
  -6   3  -1 5390.27 272.725   1
  -7   3  -1 3596.10 192.482   1
  -7  -3  -1 3780.21 191.481   1
   7  -3   1 3663.95 192.523   1
   7   3   1 3473.80 188.149   1
  -8   3  -1 27337.0 1225.19   1
  -8  -3  -1 27001.1 1222.64   1
   8  -3   1 26647.7 1222.06   1
   8   3   1 27421.2 1221.45   1
  -9   3  -1 9792.17 470.896   1
  -9  -3  -1 9826.80 468.677   1
   9  -3   1 9955.01 468.658   1
   9   3   1 9644.18 465.586   1
 -10  -3  -1 23407.0 1087.17   1
  10   3   1 24348.3 1086.95   1
 -11   3  -1 33169.0 1522.64   1
  11  -3   1 34390.9 1524.15   1
 -12   3  -1 201.240 41.2244   1
 -12  -3  -1 139.982 33.8226   1
  12  -3   1 135.946 39.2317   1
  12   3   1 136.142 32.9299   1
 -13   3  -1 864.393 79.1166   1
 -13  -3  -1 953.482 81.5689   1
  13  -3   1 855.317 78.6461   1
  13   3   1 1014.98 82.0149   1
 -14   3  -1 567.601 67.2451   1
 -14  -3  -1 715.713 70.0623   1
  14  -3   1 764.583 74.0628   1
  14   3   1 696.143 68.7056   1
 -15  -3  -1 10537.8 520.908   1
  15   3   1 10943.6 522.794   1
 -16   3  -1 1200.58 101.625   1
  16  -3   1 1389.17 107.339   1
 -16  -3  -1 1422.39 106.813   1
 -17   3  -1 1306.48 104.315   1
 -17  -3  -1 1262.37 102.931   1
  17  -3   1 1297.90 102.585   1
  17   3   1 1087.57 99.0926   1
 -18   3  -1 1502.72 113.933   1
 -18  -3  -1 1256.56 107.910   1
  18  -3   1 1660.74 114.156   1
  18   3   1 1405.96 110.858   1
 -19   3  -1 122.203 43.4387   1
 -19  -3  -1 138.361 42.7896   1
  19  -3   1 168.703 44.2838   1
  19   3   1 110.438 38.2476   1
 -20   3  -1 30.9128 34.2087   1
 -20  -3  -1-15.4940 35.4547   1
  20  -3   1-7.43292 35.6252   1
  20   3   1 7.41309 37.0645   1
 -21   3  -1 392.984 61.5037   1
 -21  -3  -1 380.218 60.9075   1
  21  -3   1 421.127 60.1393   1
  21   3   1 364.872 59.2823   1
 -22   3  -1 143.009 42.8128   1
 -22  -3  -1 76.9432 36.2482   1
  22  -3   1 152.845 46.5269   1
  22   3   1 184.811 48.5801   1
 -23   3  -1 15.1196 35.1513   1
 -23  -3  -1-7.62228 37.5917   1
  23  -3   1-14.9070 34.6569   1
  23   3   1-7.32369 37.5939   1
 -24   3  -1 221.951 50.9594   1
 -24  -3  -1 225.849 47.8144   1
  24  -3   1 179.276 49.3093   1
  24   3   1 298.212 51.3940   1
 -25   3  -1 116.343 42.4787   1
 -25  -3  -1 95.1846 40.5983   1
  25  -3   1 116.474 42.1030   1
  25   3   1 50.1786 43.9063   1
 -26   4   1-29.2535 37.0781   1
  26  -4  -1-28.8713 42.3876   1
 -25   4   1 21.9613 38.0569   1
  25  -4  -1-7.50143 39.9608   1
 -24  -4   1 459.777 63.7128   1
  24   4  -1 542.607 66.9609   1
 -23   4   1 263.006 54.1436   1
  23  -4  -1 200.975 51.4498   1
 -22  -4   1 114.616 44.4885   1
  22  -4  -1 22.1478 35.4808   1
  22   4  -1 59.8322 39.4506   1
 -21   4   1 62.4651 40.9778   1
 -21  -4   1 99.0626 35.8743   1
  21  -4  -1 169.820 44.1227   1
  21   4  -1 177.882 44.2890   1
 -20   4   1-30.7217 37.3486   1
 -20  -4   1 67.9487 37.7480   1
  20  -4  -1-7.49969 34.8718   1
  20   4  -1-14.5826 34.9461   1
 -19   4   1 227.088 48.4708   1
 -19  -4   1 200.367 44.3224   1
  19  -4  -1 180.970 48.2922   1
  19   4  -1 328.345 53.7808   1
 -18   4   1 173.444 42.8929   1
 -18  -4   1 195.365 44.4919   1
  18  -4  -1 44.1290 35.2145   1
  18   4  -1 139.019 40.4170   1
 -17   4   1 52.1143 37.3325   1
  17  -4  -1 79.2292 41.5405   1
 -16  -4   1 2004.39 133.809   1
  16   4  -1 1992.01 131.848   1
 -15   4   1 82.4298 30.7463   1
 -15  -4   1 176.055 39.3250   1
  15  -4  -1 249.093 41.6759   1
  15   4  -1 181.829 38.9041   1
 -14   4   1 38361.7 1680.10   1
 -14  -4   1 36390.8 1674.02   1
  14  -4  -1 36250.0 1675.73   1
  14   4  -1 37772.8 1674.14   1
 -13   4   1 760.536 73.7028   1
  13  -4  -1 696.498 70.1031   1
 -13  -4   1 777.069 69.1890   1
 -12   4   1 4401.54 237.210   1
  12  -4  -1 4357.02 234.106   1
  11   4  -1 3130.24 172.601   1
 -11  -4   1 3077.28 173.981   1
 -10   4   1 21430.2 964.879   1
 -10  -4   1 20900.5 958.262   1
  10  -4  -1 21278.1 961.869   1
  10   4  -1 20701.2 957.468   1
  -9  -4   1 752.751 62.0385   1
   9  -4  -1 688.120 61.0519   1
   9   4  -1 772.246 61.1462   1
  -9   4   1 707.144 63.8819   1
  -8  -4   1 50230.7 2196.19   1
   8  -4  -1 49386.0 2200.82   1
   8   4  -1 45864.3 2192.49   1
  -8   4   1 53591.7 2204.21   1
  -7  -4   1 490.988 48.3483   1
   7  -4  -1 529.279 50.6943   1
   7   4  -1 640.743 49.7529   1
  -7   4   1 556.448 51.9271   1
  -6  -4   1 32895.4 1488.75   1
   6  -4  -1 33164.8 1493.52   1
  -6   4   1 33364.5 1494.98   1
   6   4  -1 34153.9 1488.44   1
   5  -4  -1 14755.1 670.691   1
  -5   4   1 14491.3 668.736   1
   4  -4  -1 105027. 4542.88   1
  -4  -4   1 102318. 4539.23   1
   4   4  -1 100480. 4537.53   1
  -4   4   1 105927. 4543.58   1
   3   4  -1 2822.29 146.981   1
  -3  -4   1 3052.37 149.961   1
   2   4  -1 3716.90 177.093   1
  -2  -4   1 3482.19 178.028   1
   1   4  -1 73020.0 2953.34   1
  -1   4   1 64579.0 2955.59   1
  -1  -4   1 65363.9 2952.19   1
   1  -4  -1 64735.9 2955.15   1
   0  -4   1 106698. 4529.48   1
   0   4  -1 111344. 4529.45   1
   0  -4  -1 107986. 4531.61   1
   1  -4   1 5184.97 267.992   1
  -1  -4  -1 5826.14 269.588   1
   1   4   1 5887.86 269.659   1
  -1   4  -1 5661.82 267.675   1
  -3  -4  -1 1436.85 86.4594   1
   3   4   1 1497.91 86.2535   1
   3  -4   1 1371.26 87.0468   1
  -3   4  -1 1400.82 86.3371   1
  -4  -4  -1 9238.04 447.344   1
   4   4   1 9662.08 445.787   1
   4  -4   1 9196.45 447.187   1
  -4   4  -1 10298.5 450.891   1
  -5  -4  -1 18235.9 842.481   1
   5  -4   1 18514.3 843.256   1
  -5   4  -1 16790.0 841.742   1
  -6  -4  -1 114268. 4971.34   1
   6   4   1 113514. 4970.33   1
   6  -4   1 116337. 4973.47   1
  -6   4  -1 107437. 4972.36   1
  -7  -4  -1 4982.94 254.168   1
   7   4   1 5355.75 255.696   1
  -7   4  -1 4743.23 255.783   1
   7  -4   1 5218.29 257.569   1
   8  -4   1 248.366 37.5626   1
  -8  -4  -1 169.720 32.4302   1
   8   4   1 141.691 29.8896   1
  -8   4  -1 170.293 31.5626   1
   9   4   1 33082.2 1460.49   1
  -9  -4  -1 30102.1 1458.32   1
   9  -4   1 31651.5 1462.67   1
  -9   4  -1 35765.3 1468.98   1
  10   4   1 9038.84 433.222   1
 -10  -4  -1 9056.33 434.039   1
  10  -4   1 9104.69 435.832   1
 -10   4  -1 8663.50 436.401   1
  11   4   1 16023.6 715.029   1
 -11  -4  -1 14907.9 712.795   1
  11  -4   1 15516.6 715.572   1
 -11   4  -1 14715.1 717.056   1
  12   4   1 16095.5 765.158   1
 -12  -4  -1 15894.6 766.447   1
  12  -4   1 16949.1 770.387   1
 -12   4  -1 17076.9 772.817   1
  13   4   1 4274.27 224.663   1
 -13  -4  -1 4213.47 225.897   1
  13  -4   1 3988.78 223.881   1
 -13   4  -1 3722.12 222.291   1
  14   4   1 9079.97 443.871   1
 -14  -4  -1 8714.87 444.435   1
  14  -4   1 9996.95 451.644   1
 -14   4  -1 8427.57 443.628   1
 -15  -4  -1 615.021 68.3922   1
  15  -4   1 712.551 75.1278   1
 -15   4  -1 751.911 75.2023   1
  16   4   1 4296.41 233.932   1
 -16  -4  -1 3934.64 233.500   1
  16  -4   1 4180.13 236.375   1
 -16   4  -1 4281.54 237.658   1
  17   4   1 119.116 34.8477   1
 -17  -4  -1 116.715 37.7142   1
  17  -4   1 22.2384 34.2216   1
 -17   4  -1 142.242 40.6016   1
  18   4   1 995.859 89.5498   1
 -18  -4  -1 931.177 87.2935   1
  18  -4   1 921.709 89.3997   1
 -18   4  -1 1090.98 93.3293   1
  19  -4   1 1421.33 107.236   1
 -19   4  -1 1121.01 100.019   1
  20   4   1 73.7745 35.6097   1
 -20  -4  -1 91.0707 38.1785   1
  20  -4   1 161.391 44.9174   1
 -20   4  -1 62.3607 37.0480   1
  21   4   1 22.2636 36.1113   1
 -21  -4  -1 37.9060 39.9222   1
  22   4   1 29.6539 32.9042   1
 -22  -4  -1 44.8485 36.9432   1
  22  -4   1 37.0792 40.5056   1
 -22   4  -1 123.106 45.2292   1
  23   4   1 95.2170 44.5725   1
 -23  -4  -1 154.799 49.1501   1
  24   4   1 28.9311 39.4648   1
 -24  -4  -1 22.1693 35.4508   1
  24  -4   1 37.1435 36.1567   1
 -24   4  -1 43.3964 29.1648   1
  25  -4   1 91.0651 39.6031   1
 -25   4  -1 233.658 52.0479   1
  26  -5  -1 36.2329 42.9571   1
 -26   5   1-7.20606 38.8457   1
  25  -5  -1 79.4221 43.6897   1
 -25   5   1 37.3355 38.9062   1
  24   5  -1 44.7354 38.7871   1
 -24  -5   1 22.8939 33.8106   1
  24  -5  -1 29.1901 38.4354   1
 -24   5   1 37.8327 39.3619   1
  23   5  -1 575.154 68.6374   1
 -23  -5   1 624.258 71.6551   1
  23  -5  -1 533.398 67.8808   1
 -23   5   1 582.167 69.5187   1
  22   5  -1 378.926 57.2827   1
 -22   5   1 272.494 51.4084   1
 -22  -5   1 261.369 50.4112   1
  22  -5  -1 343.022 56.4908   1
 -21   5   1 562.949 67.3268   1
  21  -5  -1 656.217 71.5600   1
 -21  -5   1 503.144 64.8810   1
  21   5  -1 668.709 71.6010   1
  20   5  -1-14.5740 33.8830   1
 -20  -5   1-7.53196 33.3400   1
  20  -5  -1-15.2578 37.0982   1
 -20   5   1 23.1159 35.2638   1
 -19  -5   1 464.940 63.9828   1
  19   5  -1 536.610 63.0938   1
 -18  -5   1 944.979 84.9573   1
  18  -5  -1 900.219 84.6847   1
  18   5  -1 804.127 80.2639   1
  17   5  -1 224.931 47.4950   1
 -17  -5   1 139.339 41.6058   1
  17  -5  -1 189.608 41.8009   1
 -17   5   1 147.619 41.8529   1
  16   5  -1 421.207 56.0565   1
 -16   5   1 384.051 55.5666   1
 -16  -5   1 481.986 58.6752   1
  16  -5  -1 527.968 60.3253   1
 -15  -5   1 3222.28 190.907   1
  15   5  -1 3345.19 189.898   1
  14   5  -1 30.3563 31.5920   1
 -14  -5   1 62.8097 31.4341   1
  14  -5  -1 13.1541 30.6126   1
 -14   5   1 13.9626 34.4579   1
  13  -5  -1 28402.7 1284.57   1
  13   5  -1 29324.3 1282.31   1
 -13   5   1 27513.7 1287.52   1
 -13  -5   1 27630.3 1281.39   1
  12  -5  -1 2710.65 160.251   1
 -12   5   1 2391.06 157.114   1
 -12  -5   1 2802.15 158.384   1
 -11  -5   1 14648.0 677.164   1
  11   5  -1 14829.6 677.042   1
 -11   5   1 13697.6 680.173   1
  11  -5  -1 14878.0 681.311   1
  10   5  -1 6059.55 309.150   1
 -10  -5   1 6429.11 312.073   1
  -9  -5   1 8899.70 426.716   1
   9   5  -1 9090.38 427.386   1
  -9   5   1 8732.99 433.101   1
   9  -5  -1 9027.32 432.441   1
  -8  -5   1 3299.50 180.624   1
   8   5  -1 3130.26 178.569   1
  -8   5   1 3683.70 188.724   1
   8  -5  -1 3450.35 185.280   1
  -7  -5   1 27440.1 1255.48   1
   7   5  -1 29150.8 1256.16   1
  -7   5   1 28070.4 1261.07   1
   7  -5  -1 27029.3 1258.30   1
  -6  -5   1 11083.9 481.197   1
   6   5  -1 10015.3 476.521   1
   6  -5  -1 10601.5 482.947   1
  -6   5   1 9261.93 480.332   1
   5  -5  -1 73088.3 3170.86   1
  -5  -5   1 67686.2 3165.89   1
   5   5  -1 74542.8 3167.42   1
  -5   5   1 71994.8 3172.56   1
   4  -5  -1 35637.1 1583.17   1
  -4   5   1 36071.6 1583.11   1
   4   5  -1 33874.1 1578.73   1
  -4  -5   1 36494.0 1580.29   1
  -3  -5   1 41615.7 1844.45   1
  -3   5   1 41938.8 1847.21   1
   3   5  -1 41101.2 1843.54   1
   3  -5  -1 41628.0 1847.43   1
  -2   5   1 15932.1 739.067   1
   2  -5  -1 16664.3 740.864   1
   1  -5  -1 28149.7 1253.55   1
  -1   5   1 27899.4 1253.17   1
   0  -5  -1 61376.6 2826.03   1
   0   5  -1 61199.1 2823.86   1
   0   5   1 69211.1 2828.44   1
   0  -5   1 64878.4 2826.29   1
  -1  -5  -1 117063. 5029.60   1
  -1   5  -1 106561. 5027.20   1
   1   5   1 113111. 5025.90   1
   1  -5   1 120666. 5027.39   1
  -2  -5  -1 589.515 49.9230   1
   2   5   1 631.805 49.1573   1
  -2   5  -1 539.453 49.9968   1
   2  -5   1 588.069 50.1985   1
   3   5   1 128010. 5505.47   1
  -3  -5  -1 125589. 5505.61   1
  -3   5  -1 120788. 5504.96   1
   3  -5   1 126283. 5506.05   1
  -4   5  -1 2196.31 130.232   1
   4  -5   1 2254.50 129.493   1
   4   5   1 2350.18 128.844   1
  -4  -5  -1 2300.50 130.170   1
  -5   5  -1 15717.1 757.619   1
   5  -5   1 16313.0 757.048   1
   5   5   1 17603.3 757.199   1
  -5  -5  -1 16430.1 756.523   1
  -6   5  -1 120.826 33.3200   1
   6  -5   1 121.680 30.8957   1
   6   5   1 164.982 33.6502   1
  -6  -5  -1 147.354 31.3059   1
  -7   5  -1 87.2170 27.9864   1
   7  -5   1 84.5438 28.9368   1
   7   5   1 102.362 29.6904   1
  -7  -5  -1 122.709 31.0910   1
  -8   5  -1 18986.9 913.050   1
  -8  -5  -1 19225.0 908.722   1
   8  -5   1 19741.2 911.097   1
   8   5   1 21623.2 911.777   1
   9   5   1 19315.4 948.667   1
  -9  -5  -1 22424.3 953.874   1
  10  -5   1 29907.8 1355.44   1
 -10   5  -1 29929.7 1356.22   1
 -11  -5  -1 10890.9 566.264   1
 -11   5  -1 12844.3 577.438   1
  11  -5   1 11994.1 571.420   1
  11   5   1 12487.9 571.728   1
 -12  -5  -1 921.052 79.0010   1
 -12   5  -1 1044.49 86.1195   1
  12   5   1 911.029 78.0632   1
  12  -5   1 766.384 74.9732   1
 -13   5  -1 2294.37 145.593   1
  13  -5   1 2105.11 140.036   1
  13   5   1 2170.52 138.324   1
 -14  -5  -1 5422.49 287.184   1
  15  -5   1 3157.89 186.424   1
 -15   5  -1 3026.44 185.630   1
  16  -5   1 124.880 42.9812   1
 -16  -5  -1 140.916 37.4115   1
  16   5   1 124.036 37.8955   1
 -16   5  -1 52.4679 39.7584   1
  17  -5   1 22.4563 29.5120   1
 -17  -5  -1-7.21303 33.5425   1
  17   5   1-7.05454 35.2750   1
 -17   5  -1 30.4918 30.7002   1
  18  -5   1 459.709 62.9454   1
 -18  -5  -1 251.521 51.4272   1
  18   5   1 430.306 59.8305   1
 -18   5  -1 414.755 60.2195   1
  19  -5   1 7.66593 37.2839   1
 -19   5  -1 7.64881 34.4421   1
  19   5   1-21.8089 38.2669   1
 -19  -5  -1 74.9918 41.3552   1
 -20  -5  -1 1638.82 119.194   1
 -20   5  -1 1569.07 118.195   1
  20   5   1 1497.00 115.435   1
  20  -5   1 1422.71 116.841   1
  21  -5   1 7.31564 40.3396   1
 -21  -5  -1 7.61478 39.0899   1
  21   5   1 29.3388 39.0734   1
 -21   5  -1-7.76498 38.2972   1
  22  -5   1 312.680 54.3642   1
 -22  -5  -1 266.338 54.3147   1
  22   5   1 243.341 52.3599   1
 -22   5  -1 230.456 49.4534   1
  23  -5   1 435.871 61.8561   1
 -23  -5  -1 376.594 54.9571   1
  23   5   1 396.115 58.1995   1
 -23   5  -1 264.234 52.5707   1
 -24  -5  -1 260.133 52.2559   1
  24   5   1 151.631 47.2178   1
  25  -5   1 165.125 45.5314   1
 -25   5  -1 168.178 41.7767   1
  25  -6  -1-14.1819 37.3211   1
 -25   6   1 7.35088 34.7099   1
  24  -6  -1 264.767 53.6111   1
 -24   6   1 349.055 59.9923   1
  23  -6  -1 229.669 49.9728   1
 -23   6   1 115.014 47.2697   1
  23   6  -1 119.787 43.6502   1
 -23  -6   1 184.869 46.6305   1
 -22  -6   1 1207.44 102.586   1
 -22   6   1 1134.55 99.5965   1
  22   6  -1 1298.65 104.538   1
  22  -6  -1 1358.57 106.557   1
  21  -6  -1 229.334 49.6789   1
  21   6  -1 343.263 58.0706   1
  20  -6  -1 673.945 75.8285   1
 -20   6   1 678.531 74.0181   1
  19  -6  -1 227.985 49.6523   1
 -19   6   1 263.678 54.1261   1
  19   6  -1 116.403 43.2805   1
 -19  -6   1 252.944 50.5290   1
 -18  -6   1 2085.12 146.219   1
  18  -6  -1 2388.21 153.051   1
  18   6  -1 2309.22 149.351   1
 -18   6   1 2249.38 150.180   1
  17  -6  -1 43.4155 30.4122   1
 -17  -6   1 56.8903 30.4575   1
 -17   6   1 60.5443 34.7095   1
  17   6  -1 48.7894 35.8498   1
  16  -6  -1 2192.23 146.029   1
 -16   6   1 2191.26 147.445   1
  16   6  -1 2314.12 146.041   1
 -15   6   1 14.7267 35.2922   1
  15  -6  -1-27.7250 36.0335   1
  15   6  -1 19.5363 30.7502   1
 -15  -6   1 20.0187 31.0284   1
  14   6  -1 1299.23 98.6110   1
 -14  -6   1 1384.88 100.347   1
  14  -6  -1 1178.94 96.7366   1
 -14   6   1 1103.60 96.4314   1
  13   6  -1 458.215 56.0263   1
 -13   6   1 493.454 60.9614   1
 -13  -6   1 525.051 58.5162   1
  13  -6  -1 598.780 62.4848   1
 -12   6   1 21039.3 987.923   1
  12   6  -1 22667.6 986.079   1
  12  -6  -1 20769.2 987.061   1
 -12  -6   1 21244.7 985.755   1
  11  -6  -1 231.557 38.1406   1
 -11   6   1 159.382 36.5579   1
 -10   6   1 3148.60 178.352   1
  10   6  -1 3284.23 175.438   1
 -10  -6   1 3212.44 174.780   1
  10  -6  -1 2732.19 172.269   1
   9   6  -1 1361.64 92.4034   1
  -8   6   1 994.027 83.2659   1
   8   6  -1 1218.11 81.1748   1
  -8  -6   1 1026.22 78.9442   1
   8  -6  -1 1039.06 82.6798   1
  -7   6   1 5567.60 280.321   1
   7   6  -1 5518.48 275.346   1
  -7  -6   1 5403.04 275.957   1
   7  -6  -1 5495.09 279.214   1
  -6   6   1 8716.77 428.668   1
  -6  -6   1 8353.15 423.525   1
   6  -6  -1 9617.73 432.320   1
   6   6  -1 9281.88 425.696   1
   5  -6  -1 7848.88 385.797   1
  -5   6   1 8144.77 387.909   1
   5   6  -1 8424.48 382.786   1
  -5  -6   1 7632.25 381.267   1
   4  -6  -1 11034.1 541.760   1
  -4   6   1 11600.5 543.083   1
   4   6  -1 12378.7 541.515   1
  -4  -6   1 11529.0 540.479   1
   3  -6  -1 8437.19 415.030   1
  -3   6   1 8493.76 414.923   1
   3   6  -1 9038.12 411.857   1
  -3  -6   1 8988.71 414.338   1
   2  -6  -1 136444. 6031.61   1
  -2   6   1 136050. 6030.59   1
   2   6  -1 131408. 6026.34   1
  -2  -6   1 144894. 6028.96   1
   1   6  -1 52555.9 2206.06   1
  -1  -6   1 50587.3 2205.95   1
   0  -6   1 103803. 4615.45   1
   0   6  -1 101241. 4613.45   1
   0   6   1 106282. 4615.88   1
   0  -6  -1 108139. 4616.62   1
   1  -6   1 14400.0 640.763   1
  -1   6  -1 14183.7 639.855   1
   1   6   1 13642.8 639.450   1
  -1  -6  -1 13441.9 640.060   1
   2  -6   1 108184. 4637.69   1
  -2   6  -1 110228. 4637.10   1
   2   6   1 96752.1 4633.44   1
  -2  -6  -1 106758. 4637.04   1
  -3  -6  -1 603.511 53.5353   1
  -3   6  -1 563.001 54.3446   1
   3  -6   1 588.363 53.9178   1
   4   6   1 22436.8 948.044   1
  -4   6  -1 21128.5 947.250   1
   4  -6   1 21691.8 949.250   1
  -5  -6  -1 18304.7 851.578   1
   5   6   1 20242.0 853.190   1
  -5   6  -1 17357.3 851.641   1
   5  -6   1 18658.8 854.169   1
  -6  -6  -1 5419.37 255.483   1
  -6   6  -1 5657.11 259.325   1
   6  -6   1 5042.87 251.606   1
  -7  -6  -1 5850.65 305.769   1
   7   6   1 5957.70 306.376   1
  -7   6  -1 6425.24 311.044   1
   7  -6   1 6211.28 308.445   1
   8   6   1 13447.7 623.410   1
  -8  -6  -1 13166.5 624.838   1
  -9   6  -1 2712.10 160.689   1
   9  -6   1 2634.91 156.733   1
 -10  -6  -1 4835.52 256.987   1
 -10   6  -1 5091.86 260.822   1
  10  -6   1 5351.87 260.866   1
 -11  -6  -1 12855.3 627.735   1
  11   6   1 14548.5 629.998   1
 -11   6  -1 12700.4 628.917   1
  11  -6   1 12939.2 627.732   1
 -12   6  -1 2406.15 152.284   1
  12  -6   1 2583.98 153.461   1
  12   6   1 2281.50 148.034   1
 -13   6  -1 871.030 83.2978   1
  13  -6   1 771.240 77.4991   1
 -13  -6  -1 869.906 78.4157   1
 -14  -6  -1 3790.44 226.099   1
  14  -6   1 3996.06 227.782   1
 -14   6  -1 4301.33 233.526   1
  14   6   1 4178.99 227.515   1
 -15   6  -1 579.315 69.0317   1
  15  -6   1 550.804 65.1503   1
 -15  -6  -1 553.215 66.9586   1
  15   6   1 700.071 71.6175   1
  16   6   1 42.1105 34.1788   1
 -16  -6  -1 50.2298 31.8158   1
  16  -6   1 66.3700 37.8990   1
 -16   6  -1 7.45642 33.6198   1
  17   6   1 573.112 67.5230   1
 -17  -6  -1 615.269 69.0784   1
  18   6   1 43.6792 39.7113   1
 -18   6  -1-23.4511 38.0329   1
 -18  -6  -1 59.5704 41.5304   1
  18  -6   1 37.8259 35.7430   1
 -19  -6  -1 3050.06 187.601   1
 -19   6  -1 2886.67 186.492   1
  19  -6   1 3551.77 195.697   1
  19   6   1 2946.09 186.123   1
  20   6   1 156.181 47.1208   1
 -20  -6  -1 174.542 45.9900   1
 -21   6  -1 1753.37 129.223   1
  22   6   1 288.651 53.1275   1
 -22  -6  -1 356.397 56.7891   1
 -23   6  -1 232.935 52.6561   1
  23  -6   1 369.871 58.2396   1
 -24   6  -1 139.209 45.9252   1
  24  -6   1 176.248 46.4467   1
  24   6   1 130.189 44.9560   1
 -25   7   1 44.0107 41.5621   1
  25  -7  -1 152.165 47.7639   1
 -24   7   1 164.374 44.2087   1
  24  -7  -1 86.6545 41.4966   1
  23  -7  -1 562.397 68.6238   1
 -23   7   1 640.134 71.6071   1
  23   7  -1 528.698 70.4836   1
  22  -7  -1 181.726 51.6257   1
 -22   7   1 200.105 48.8982   1
  21   7  -1 1703.48 127.262   1
 -21  -7   1 1960.38 131.919   1
 -21   7   1 1992.36 133.879   1
  20  -7  -1 38.1724 39.7068   1
  20   7  -1 15.2093 36.4680   1
 -20  -7   1 53.5596 39.7945   1
 -20   7   1 7.80288 33.9596   1
  19  -7  -1 7.61353 39.5807   1
  19   7  -1 7.50663 35.4465   1
 -19  -7   1 7.55004 32.2483   1
 -19   7   1 7.62690 34.9061   1
  18  -7  -1 66.5347 35.5850   1
  18   7  -1 110.626 38.0006   1
 -18  -7   1 89.0123 35.1796   1
 -18   7   1 23.2064 37.7600   1
  17  -7  -1 2324.73 149.898   1
 -17  -7   1 2334.16 149.140   1
 -17   7   1 2018.93 146.388   1
  17   7  -1 2248.77 148.241   1
 -16  -7   1 205.847 46.4820   1
  16   7  -1 474.349 59.2275   1
 -16   7   1 283.061 53.5686   1
  16  -7  -1 424.197 59.1879   1
  15  -7  -1 3430.85 202.988   1
  15   7  -1 3923.84 207.563   1
 -15  -7   1 3509.30 203.466   1
 -15   7   1 3258.99 203.580   1
  14  -7  -1 1280.01 103.273   1
 -14  -7   1 1423.13 105.454   1
  14   7  -1 1421.78 104.472   1
 -14   7   1 1449.71 109.742   1
 -13  -7   1 8263.28 396.102   1
  13   7  -1 7072.74 390.887   1
  13  -7  -1 8492.25 399.555   1
 -13   7   1 7846.26 397.517   1
 -12  -7   1 789.209 71.2767   1
  12   7  -1 758.522 69.4116   1
  12  -7  -1 629.496 66.8675   1
 -12   7   1 706.216 71.4075   1
  11   7  -1 10323.4 500.938   1
  11  -7  -1 9922.71 503.600   1
 -11   7   1 9852.21 504.249   1
  10  -7  -1 6230.12 311.640   1
 -10   7   1 5844.09 309.211   1
  -9  -7   1 691.048 68.8040   1
   9  -7  -1 972.101 77.9207   1
  -9   7   1 756.285 75.2438   1
   9   7  -1 1016.24 76.0801   1
  -8   7   1 719.419 64.5603   1
   8   7  -1 636.431 57.7652   1
   7   7  -1 43763.4 1832.30   1
  -7  -7   1 38252.7 1830.48   1
   6  -7  -1 21.0199 20.2795   1
  -6  -7   1 53.2282 23.2095   1
   6   7  -1 13.9692 20.2724   1
  -6   7   1-5.34546 24.8711   1
  -5  -7   1 22912.1 1014.37   1
  -5   7   1 21262.9 1016.36   1
   5  -7  -1 21929.9 1016.36   1
   5   7  -1 23107.2 1014.09   1
  -4  -7   1 4776.90 246.670   1
  -4   7   1 4997.03 249.824   1
   4  -7  -1 4533.12 246.957   1
   4   7  -1 5070.22 245.748   1
  -3  -7   1 27351.4 1312.54   1
  -3   7   1 30056.7 1317.86   1
   3  -7  -1 29456.2 1315.64   1
   3   7  -1 30265.3 1314.61   1
  -2  -7   1 1321.18 92.4536   1
  -2   7   1 1432.27 95.1790   1
   2  -7  -1 1597.82 98.5219   1
   2   7  -1 1485.73 93.2379   1
   1  -7  -1 66893.8 2780.53   1
  -1  -7   1 66091.8 2777.48   1
  -1   7   1 63564.8 2778.44   1
   0  -7  -1 1877.45 118.712   1
   0   7  -1 1935.29 115.563   1
   0  -7   1 1976.90 117.641   1
   0   7   1 2017.23 118.962   1
  -1  -7  -1 3201.48 174.388   1
  -1   7  -1 3334.94 175.229   1
   1  -7   1 2842.68 172.754   1
   1   7   1 3559.38 177.346   1
  -2  -7  -1 7269.38 333.682   1
  -2   7  -1 6888.77 330.057   1
   2  -7   1 6970.44 330.895   1
   2   7   1 5968.54 325.047   1
  -3  -7  -1 76390.0 3385.06   1
  -3   7  -1 75221.6 3384.61   1
   3  -7   1 79171.5 3385.85   1
   3   7   1 75280.9 3384.07   1
   4  -7   1 18082.8 810.194   1
  -4  -7  -1 17625.1 810.473   1
  -4   7  -1 17140.7 809.548   1
  -5  -7  -1 2962.19 160.156   1
   5  -7   1 2666.35 157.993   1
   5   7   1 2694.39 156.454   1
  -5   7  -1 2712.24 158.290   1
  -6  -7  -1 339.043 43.5383   1
   6   7   1 349.617 43.6560   1
  -7  -7  -1 297.670 42.8808   1
   7  -7   1 343.319 46.3072   1
   7   7   1 264.922 40.7329   1
  -7   7  -1 401.736 48.5756   1
  -8   7  -1 875.662 76.8584   1
   8  -7   1 775.571 73.0500   1
  -9  -7  -1 15702.6 687.824   1
   9  -7   1 16153.9 689.276   1
  -9   7  -1 14937.9 687.646   1
 -10  -7  -1 17197.0 769.245   1
  10  -7   1 15855.0 764.633   1
  10   7   1 15996.6 763.461   1
 -10   7  -1 16748.6 770.512   1
  11  -7   1 1805.08 124.672   1
 -11   7  -1 1764.29 124.426   1
  11   7   1 1818.21 121.458   1
  12  -7   1 2157.29 142.517   1
 -12  -7  -1 2090.11 138.648   1
 -12   7  -1 2188.29 141.943   1
 -13  -7  -1 6126.79 331.670   1
  13  -7   1 7054.45 338.384   1
  13   7   1 6343.91 331.334   1
 -13   7  -1 6327.87 338.880   1
 -14   7  -1 837.523 79.4240   1
  14  -7   1 606.230 69.2022   1
 -15  -7  -1 672.465 70.7020   1
  15  -7   1 595.036 69.3289   1
  15   7   1 554.501 65.5336   1
 -16  -7  -1 182.315 46.0124   1
 -16   7  -1 207.704 47.1600   1
  16  -7   1 256.131 52.0587   1
  16   7   1 304.761 55.9352   1
 -17   7  -1 15.2643 29.4715   1
  17   7   1 44.3103 36.4593   1
 -17  -7  -1 51.9758 35.0994   1
  17  -7   1 44.8888 34.2792   1
 -18   7  -1 1148.25 101.217   1
  18  -7   1 1330.32 105.082   1
 -18  -7  -1 1173.86 100.366   1
 -19   7  -1 1902.60 137.548   1
  19  -7   1 1975.58 137.854   1
  19   7   1 1904.16 136.251   1
 -19  -7  -1 1967.06 136.678   1
 -20   7  -1 2109.71 142.525   1
  20  -7   1 2027.59 141.201   1
  20   7   1 1882.61 138.290   1
 -20  -7  -1 2052.58 141.104   1
 -21   7  -1 7.59238 30.5749   1
  21  -7   1-15.1319 31.7123   1
  21   7   1-7.59182 39.4680   1
 -21  -7  -1-22.8907 35.4803   1
 -22   7  -1 112.709 39.4373   1
  22  -7   1 191.864 44.9024   1
  22   7   1 60.5041 38.7042   1
 -22  -7  -1 129.324 42.2959   1
 -23   7  -1 111.725 41.8358   1
  23  -7   1 77.9498 42.3116   1
  23   7   1 156.673 46.5787   1
 -23  -7  -1 120.735 44.1544   1
 -24   7  -1 254.602 49.9094   1
  24  -7   1 267.637 51.1188   1
 -24   8   1 43.7940 37.4727   1
  24  -8  -1-14.5333 36.3378   1
 -23   8   1 67.4163 33.8510   1
  23  -8  -1 66.5651 32.8694   1
  22   8  -1 452.028 64.1798   1
 -21   8   1 240.662 53.8410   1
  21  -8  -1 235.327 55.2268   1
  21   8  -1 367.127 57.7180   1
 -21  -8   1 204.961 48.5305   1
 -20   8   1 854.396 83.5221   1
  20   8  -1 1049.26 91.9969   1
 -20  -8   1 822.643 84.5503   1
  19  -8  -1 178.923 44.1826   1
 -19   8   1 101.371 41.9813   1
 -18  -8   1 130.620 49.9625   1
  18   8  -1 259.742 55.4959   1
 -18   8   1 327.659 54.2246   1
  18  -8  -1 209.262 50.1819   1
 -17  -8   1 440.035 65.7938   1
  17   8  -1 415.743 60.5954   1
 -17   8   1 454.277 60.2819   1
  17  -8  -1 501.639 61.2122   1
 -16  -8   1 74.1738 38.1176   1
  16   8  -1 50.0027 39.8635   1
 -16   8   1 38.8532 41.4332   1
  16  -8  -1 14.5358 32.2215   1
  15  -8  -1 2615.99 162.949   1
 -15   8   1 2469.00 161.734   1
 -14   8   1 36.7334 37.9657   1
  14   8  -1 115.941 39.4849   1
  14  -8  -1 70.4629 35.0262   1
 -13   8   1 218.882 47.0255   1
  13   8  -1 191.976 42.8517   1
 -13  -8   1 296.243 47.6446   1
  13  -8  -1 163.781 44.1110   1
 -12   8   1 39457.9 1789.20   1
  12   8  -1 39082.6 1783.65   1
 -12  -8   1 42971.3 1789.87   1
  12  -8  -1 37292.4 1784.94   1
 -11   8   1 20.4825 36.8053   1
  11   8  -1 6.19038 30.5359   1
 -11  -8   1 6.42625 28.4520   1
  11  -8  -1 26.5303 30.3603   1
 -10   8   1 7004.22 360.822   1
  10   8  -1 7341.63 355.238   1
 -10  -8   1 6813.74 354.607   1
  10  -8  -1 7028.06 356.934   1
  -9   8   1 2911.38 171.011   1
   9   8  -1 2789.94 163.953   1
   9  -8  -1 2788.19 168.905   1
  -9  -8   1 2838.92 166.282   1
  -8   8   1 719.170 69.7121   1
   8  -8  -1 700.033 70.4096   1
  -7   8   1 4312.74 241.390   1
   7  -8  -1 4670.09 246.532   1
   7   8  -1 4905.67 244.429   1
   6   8  -1 21753.6 985.043   1
  -6   8   1 21633.1 989.753   1
   6  -8  -1 21488.3 988.625   1
  -6  -8   1 21400.8 985.699   1
   5   8  -1 192.332 35.6875   1
  -5  -8   1 152.882 35.7513   1
   4   8  -1 9948.81 483.222   1
  -4   8   1 9952.68 486.873   1
   4  -8  -1 10640.4 489.341   1
  -4  -8   1 10301.6 486.035   1
   3   8  -1 6791.25 358.214   1
  -3   8   1 7207.53 363.019   1
   3  -8  -1 7854.50 366.024   1
  -3  -8   1 7835.94 362.987   1
   2   8  -1 94144.1 4140.81   1
  -2   8   1 89737.9 4140.89   1
   2  -8  -1 92222.7 4142.53   1
  -2  -8   1 99148.9 4143.41   1
   1   8  -1 1127.18 76.3652   1
  -1  -8   1 1089.44 75.7880   1
   0   8   1 10358.1 488.453   1
   0   8  -1 10568.0 487.046   1
   0  -8   1 10406.0 487.548   1
   0  -8  -1 9678.51 486.242   1
   1   8   1 3687.26 200.681   1
  -1   8  -1 4018.45 203.442   1
   1  -8   1 3663.82 199.743   1
  -1  -8  -1 3601.25 199.439   1
   2   8   1 36920.0 1582.50   1
  -2   8  -1 32437.4 1578.48   1
   2  -8   1 35630.2 1581.99   1
  -2  -8  -1 36109.5 1581.70   1
   3   8   1 15728.8 736.331   1
  -3   8  -1 15979.4 739.675   1
   3  -8   1 16599.8 740.593   1
  -3  -8  -1 15497.0 740.702   1
  -4   8  -1 41134.6 1977.72   1
   4  -8   1 41376.9 1975.93   1
  -4  -8  -1 45534.7 1980.47   1
   5  -8   1 11256.3 543.314   1
   5   8   1 12608.5 545.112   1
  -5  -8  -1 11853.9 543.673   1
   6  -8   1 3458.97 193.872   1
  -6   8  -1 3348.02 191.807   1
  -7   8  -1 20901.0 887.478   1
   7  -8   1 17715.8 877.074   1
   7   8   1 18765.3 876.633   1
  -7  -8  -1 19116.2 878.592   1
  -8   8  -1 11199.1 556.239   1
   8  -8   1 11873.2 555.825   1
   8   8   1 12279.1 555.176   1
  -8  -8  -1 11052.5 552.624   1
  -9   8  -1 33.2594 33.2599   1
   9  -8   1-6.47036 27.1208   1
   9   8   1-6.16451 28.6654   1
  -9  -8  -1 19.2144 25.2501   1
 -10   8  -1 6280.85 321.231   1
  10  -8   1 6182.33 317.362   1
  10   8   1 6342.44 318.282   1
 -10  -8  -1 5757.82 315.492   1
 -11   8  -1 668.191 69.4841   1
  11  -8   1 687.515 69.1054   1
 -11  -8  -1 600.318 65.2737   1
 -12   8  -1 7819.94 408.809   1
 -12  -8  -1 8476.07 409.786   1
  12  -8   1 7440.69 401.759   1
  12   8   1 8644.37 407.143   1
  13  -8   1 1809.81 129.744   1
 -13   8  -1 1900.56 131.961   1
  14  -8   1 1107.97 91.9336   1
  14   8   1 1028.10 91.1884   1
 -14  -8  -1 893.780 87.6003   1
 -14   8  -1 1079.08 93.9318   1
  15  -8   1 1334.75 106.158   1
  15   8   1 1264.64 104.778   1
 -15  -8  -1 1480.83 112.191   1
 -15   8  -1 1575.45 115.414   1
  16  -8   1 971.936 85.9175   1
  16   8   1 774.328 80.4834   1
 -16   8  -1 846.638 83.7803   1
 -16  -8  -1 813.300 81.7400   1
  17  -8   1 1894.09 131.831   1
 -17   8  -1 1844.53 134.864   1
  18  -8   1 888.745 86.6054   1
  18   8   1 882.034 83.1785   1
 -18  -8  -1 905.286 84.4483   1
 -18   8  -1 799.394 82.4249   1
  19  -8   1 113.961 36.2431   1
  19   8   1 112.882 39.4605   1
 -19   8  -1 131.817 41.6260   1
 -19  -8  -1 115.799 37.3585   1
  20  -8   1 52.7464 40.7148   1
 -20   8  -1 77.9668 41.1342   1
  21   8   1 270.919 54.6467   1
 -21  -8  -1 223.906 49.5227   1
  22  -8   1 177.279 46.0949   1
 -22   8  -1 177.907 48.6018   1
  23  -8   1 100.060 42.9093   1
 -23   8  -1 58.2249 39.3822   1
  24  -9  -1 7.12861 38.4230   1
 -24   9   1-7.19758 35.9865   1
  22  -9  -1 29.6519 36.5778   1
 -22   9   1 22.9822 40.3363   1
  21  -9  -1 644.760 71.1149   1
 -21   9   1 652.335 72.0883   1
  20  -9  -1 126.992 44.8363   1
 -20  -9   1 80.3527 37.5236   1
 -20   9   1 38.4428 35.9187   1
  20   9  -1 85.3015 42.8999   1
  19   9  -1 161.730 47.3230   1
 -19  -9   1 240.325 51.3188   1
  18  -9  -1 22.3282 35.6817   1
 -18   9   1 15.8012 37.8756   1
 -17  -9   1 840.349 85.5954   1
  17   9  -1 1027.94 88.4507   1
 -17   9   1 934.529 85.6042   1
  16   9  -1 125.172 40.6307   1
 -16  -9   1 160.697 41.7180   1
 -15  -9   1 285.913 50.2400   1
  15   9  -1 340.012 51.6060   1
 -15   9   1 227.633 48.2805   1
  15  -9  -1 279.004 50.5621   1
 -14   9   1 163.206 43.6798   1
  14  -9  -1 156.358 45.0355   1
 -13  -9   1 1164.27 104.158   1
  13   9  -1 1443.80 108.635   1
 -13   9   1 1582.46 113.566   1
  13  -9  -1 1446.74 107.063   1
 -12  -9   1 342.427 53.9812   1
  12   9  -1 382.459 53.5637   1
 -12   9   1 483.108 61.9005   1
  12  -9  -1 349.570 54.9986   1
  11   9  -1 22615.8 1017.20   1
 -11  -9   1 21523.8 1017.93   1
 -10  -9   1 868.693 79.1867   1
  10   9  -1 669.994 72.4045   1
  10  -9  -1 924.440 80.6984   1
 -10   9   1 968.750 84.3674   1
   9  -9  -1 67.3664 30.5924   1
  -9  -9   1 162.384 36.8796   1
  -9   9   1 54.8513 28.4621   1
   9   9  -1 108.454 35.2482   1
   8  -9  -1 12875.4 610.536   1
  -8   9   1 12165.5 607.556   1
   8   9  -1 12002.6 603.467   1
   7  -9  -1 605.616 66.0134   1
  -7   9   1 705.079 69.3436   1
   7   9  -1 662.605 63.4772   1
  -7  -9   1 761.406 67.1862   1
  -6   9   1 6309.23 320.627   1
   6  -9  -1 6196.69 318.822   1
  -5   9   1 14506.9 683.077   1
   5  -9  -1 14633.9 683.820   1
   4   9  -1 533.748 55.9743   1
  -4   9   1 574.392 57.8045   1
   4  -9  -1 583.871 58.8108   1
  -4  -9   1 424.625 51.9972   1
   3   9  -1 19370.3 908.535   1
  -3   9   1 20173.8 913.698   1
   3  -9  -1 20228.8 912.725   1
  -3  -9   1 19652.5 911.604   1
   2   9  -1 4423.47 219.441   1
  -2   9   1 3555.21 217.578   1
   2  -9  -1 4337.51 220.534   1
  -2  -9   1 3872.14 215.841   1
  -1  -9   1 20086.3 913.420   1
   1   9  -1 19676.7 911.058   1
   0   9  -1 43.3604 27.8636   1
   0  -9   1 27.3304 25.8546   1
   3   9   1 21587.5 982.690   1
  -3   9  -1 22273.2 985.939   1
   3  -9   1 21504.6 984.580   1
  -3  -9  -1 20519.9 983.876   1
   4   9   1 2384.80 147.681   1
  -4   9  -1 2465.66 153.549   1
   4  -9   1 2606.23 152.924   1
  -4  -9  -1 2665.57 156.150   1
  -5   9  -1 1336.37 96.1902   1
   5  -9   1 1348.73 98.1556   1
   5   9   1 1247.74 93.8402   1
  -5  -9  -1 1191.31 93.7641   1
  -6   9  -1 11013.4 533.145   1
  -6  -9  -1 11532.9 533.046   1
   6  -9   1 10677.3 531.416   1
   6   9   1 11015.4 530.057   1
  -7  -9  -1 8393.30 417.428   1
   7   9   1 8325.35 415.342   1
  -7   9  -1 8420.33 420.349   1
   7  -9   1 8722.96 421.333   1
  -8  -9  -1 19.2850 33.8333   1
   8   9   1-6.20919 27.4845   1
  -8   9  -1-20.7691 33.1809   1
   8  -9   1 6.54982 29.9753   1
  -9  -9  -1 11965.6 583.387   1
   9   9   1 12238.3 583.129   1
   9  -9   1 12478.8 586.405   1
  -9   9  -1 12118.4 586.413   1
 -10  -9  -1 1624.57 117.844   1
 -11  -9  -1 2352.02 157.070   1
  11   9   1 2570.82 158.960   1
 -11   9  -1 2452.29 159.106   1
  11  -9   1 2569.74 156.886   1
 -12   9  -1 3914.19 226.687   1
  12  -9   1 4074.32 225.084   1
 -13  -9  -1 2396.54 157.641   1
  13   9   1 2454.17 156.298   1
  13  -9   1 2410.53 155.239   1
 -13   9  -1 2362.08 155.759   1
 -14   9  -1 1139.21 100.458   1
 -14  -9  -1 1201.79 100.506   1
  14  -9   1 1270.23 101.894   1
  14   9   1 1228.95 100.116   1
 -15  -9  -1 138.248 41.0044   1
  15   9   1 237.265 47.3152   1
  15  -9   1 95.5135 35.8795   1
 -15   9  -1 180.676 46.6220   1
 -16   9  -1 1143.11 98.9102   1
 -16  -9  -1 1147.93 101.938   1
  16  -9   1 1173.21 98.8166   1
  16   9   1 1283.66 102.986   1
 -17  -9  -1 54.8806 37.1017   1
  17   9   1 196.971 50.2920   1
 -17   9  -1 187.638 49.0059   1
  17  -9   1 187.248 44.5042   1
  18   9   1 473.162 65.5542   1
 -18  -9  -1 442.366 63.4620   1
 -19   9  -1 106.500 38.3236   1
  19  -9   1 135.479 41.3154   1
  19   9   1 236.673 50.0277   1
 -19  -9  -1 293.355 56.9780   1
 -20   9  -1 107.251 43.1329   1
  20  -9   1 134.904 45.2534   1
  20   9   1 190.801 48.1564   1
 -20  -9  -1 110.976 45.0757   1
 -21   9  -1 129.474 42.8529   1
  21  -9   1 117.920 44.8922   1
  21   9   1 136.701 49.0985   1
 -21  -9  -1 149.866 47.1109   1
  22   9   1 7.55150 41.1743   1
  23  -9   1 28.5435 28.7617   1
 -23   9  -1 28.4642 34.1288   1
  23 -10  -1 49.9548 32.7911   1
 -23  10   1 81.1794 34.4398   1
  22 -10  -1 204.109 51.0664   1
 -22  10   1 148.295 44.6127   1
  21 -10  -1-7.34689 36.7362   1
 -21  10   1-14.9948 36.9786   1
 -20 -10   1 81.1080 42.4365   1
  20 -10  -1 117.611 37.0639   1
  20  10  -1 117.140 43.7991   1
 -19  10   1 125.092 39.2451   1
  19 -10  -1 200.719 47.1072   1
  19  10  -1 186.541 51.6303   1
 -19 -10   1 169.568 48.4158   1
  18  10  -1 46.1886 43.8460   1
 -18 -10   1-7.99390 35.9982   1
 -17  10   1 102.721 41.4664   1
  17 -10  -1 163.870 44.5127   1
  17  10  -1 159.348 44.4658   1
 -17 -10   1 86.6021 38.7021   1
 -16  10   1 2092.53 140.790   1
  16 -10  -1 1839.66 135.929   1
  16  10  -1 1860.54 135.584   1
 -16 -10   1 2181.72 141.751   1
  15 -10  -1 1147.78 101.505   1
  15  10  -1 1372.09 107.863   1
 -15 -10   1 1349.04 108.463   1
 -14  10   1 941.719 88.4335   1
  14 -10  -1 1092.08 90.1097   1
  14  10  -1 991.925 87.3879   1
 -14 -10   1 771.632 80.5136   1
 -13  10   1 248.205 50.6295   1
  13 -10  -1 323.729 54.9489   1
  13  10  -1 211.072 45.3543   1
 -13 -10   1 225.545 44.4631   1
 -12  10   1 126.040 42.9158   1
 -12 -10   1 241.145 47.9814   1
  12  10  -1 205.877 45.7767   1
  12 -10  -1 136.582 42.4827   1
 -11  10   1 1649.90 120.679   1
  11 -10  -1 1665.69 118.378   1
  11  10  -1 1650.69 117.663   1
 -11 -10   1 1595.84 117.456   1
 -10 -10   1 4720.87 245.062   1
 -10  10   1 4787.87 250.938   1
   9 -10  -1 5528.85 290.073   1
  -9 -10   1 5223.48 285.638   1
  -9  10   1 5344.77 287.866   1
   9  10  -1 5527.76 286.209   1
   8 -10  -1 17220.5 781.815   1
  -8 -10   1 15909.2 777.091   1
  -8  10   1 15493.3 778.977   1
   8  10  -1 18067.7 781.031   1
   7 -10  -1 6968.73 349.435   1
  -7  10   1 6749.90 347.572   1
   7  10  -1 6910.85 344.974   1
  -7 -10   1 6713.91 347.004   1
  -6  10   1 513.065 62.4980   1
   6 -10  -1 453.188 57.5337   1
  -6 -10   1 374.324 51.2499   1
   5  10  -1 106.350 33.0644   1
  -5  10   1 172.780 39.0111   1
  -5 -10   1 180.071 38.9361   1
   4  10  -1 4660.18 265.761   1
  -4  10   1 5507.51 274.114   1
   4 -10  -1 5388.20 273.786   1
   3  10  -1 10856.6 511.232   1
  -3  10   1 9511.97 510.624   1
   3 -10  -1 11360.5 514.431   1
  -3 -10   1 10858.1 511.742   1
  -2  10   1 8757.10 461.456   1
   2  10  -1 9837.64 466.665   1
  -2 -10   1 9498.12 465.042   1
   2 -10  -1 10275.5 468.123   1
   1  10  -1 83353.5 3850.16   1
  -1  10   1 83772.4 3851.61   1
   1 -10  -1 89127.3 3856.99   1
  -1 -10   1 92699.3 3856.92   1
   0  10   1 1954.81 130.560   1
   0 -10  -1 2137.72 133.882   1
   0 -10   1 1861.00 129.078   1
   1  10   1 416.607 55.1826   1
  -1  10  -1 341.251 46.9093   1
   1 -10   1 419.198 51.1897   1
  -1 -10  -1 526.651 57.6681   1
   2  10   1 409.224 53.2335   1
  -2  10  -1 409.341 54.1768   1
   2 -10   1 330.442 50.6748   1
  -2 -10  -1 412.296 52.4127   1
   3  10   1 83818.9 3886.18   1
  -3  10  -1 87380.5 3887.20   1
   3 -10   1 86187.8 3886.26   1
  -3 -10  -1 93981.1 3889.71   1
   4  10   1 3238.95 187.411   1
  -4  10  -1 3418.05 192.829   1
   4 -10   1 3271.74 189.170   1
  -4 -10  -1 3282.53 189.421   1
  -5  10  -1 747.772 72.9914   1
   5 -10   1 671.483 73.2912   1
   5  10   1 790.623 70.8431   1
  -5 -10  -1 845.289 75.7781   1
  -6  10  -1 2564.63 155.929   1
   6 -10   1 2561.82 156.894   1
   6  10   1 2693.46 156.108   1
  -6 -10  -1 2174.13 150.967   1
  -7  10  -1 1039.91 89.7922   1
   7 -10   1 1140.66 90.6409   1
   7  10   1 920.162 82.1228   1
  -8 -10  -1 4880.16 273.073   1
   8 -10   1 5413.41 275.949   1
  -8  10  -1 5084.58 277.449   1
  -9 -10  -1 3020.12 181.525   1
 -10 -10  -1 675.282 71.6791   1
  10  10   1 815.452 75.6845   1
 -10  10  -1 584.161 71.9663   1
  10 -10   1 653.047 73.3886   1
 -11 -10  -1 7423.76 371.148   1
  11  10   1 7233.53 368.667   1
 -11  10  -1 6942.39 370.983   1
  11 -10   1 7227.34 368.263   1
 -12 -10  -1 3618.63 217.438   1
  12  10   1 3817.63 218.807   1
 -12  10  -1 3832.51 221.040   1
  12 -10   1 3958.99 218.210   1
 -13 -10  -1 2406.12 158.805   1
  13  10   1 2534.13 158.107   1
 -13  10  -1 2317.20 156.511   1
  13 -10   1 2519.01 157.226   1
 -14 -10  -1 572.979 69.3977   1
  14  10   1 494.407 66.2072   1
 -14  10  -1 501.160 65.2098   1
  14 -10   1 595.099 71.0179   1
 -15 -10  -1 365.714 55.7644   1
 -15  10  -1 172.230 49.4095   1
  15 -10   1 282.818 52.0838   1
 -16 -10  -1 23.6852 34.9563   1
  16  10   1 53.2051 38.5210   1
 -16  10  -1 15.8877 38.6381   1
  16 -10   1-14.7754 33.8196   1
 -17 -10  -1 2370.75 155.490   1
  17  10   1 2201.19 150.759   1
 -18 -10  -1 369.480 57.7882   1
  18  10   1 309.211 55.4152   1
  18 -10   1 409.711 59.5313   1
 -18  10  -1 341.600 58.8371   1
 -19  10  -1 7.61385 31.2984   1
  19 -10   1 29.5904 34.4030   1
  19  10   1 7.73658 39.2061   1
 -19 -10  -1 8.02458 36.1332   1
 -20  10  -1-7.42440 40.9382   1
  20 -10   1-44.3565 42.9686   1
  20  10   1-7.69271 37.9396   1
 -20 -10  -1 31.9922 35.4035   1
  21 -10   1-7.29509 29.9885   1
 -21  10  -1 37.3161 30.6792   1
  22 -10   1-14.4181 36.5605   1
 -22  10  -1 86.6193 42.8126   1
  22 -11  -1 64.5356 37.3517   1
 -22  11   1 43.0910 39.2286   1
 -21  11   1 44.8793 30.8036   1
  20 -11  -1 29.2334 32.3542   1
 -20  11   1-7.62658 34.9071   1
 -19  11   1 428.949 61.5675   1
  19 -11  -1 492.220 65.7457   1
  19  11  -1 527.894 67.3292   1
 -19 -11   1 436.420 64.2003   1
 -18  11   1 307.503 55.2051   1
  18 -11  -1 280.244 52.1695   1
  18  11  -1 363.540 58.8560   1
 -18 -11   1 166.496 46.7757   1
  17  11  -1 15.3607 38.5691   1
 -17 -11   1 158.052 48.3077   1
 -16  11   1 216.817 49.3616   1
  16 -11  -1 337.022 54.4945   1
  16  11  -1 265.544 49.2133   1
 -16 -11   1 203.645 48.6377   1
 -15  11   1 335.107 60.5843   1
  15 -11  -1 328.085 54.0236   1
  15  11  -1 365.827 57.8705   1
 -15 -11   1 462.794 62.9205   1
 -14  11   1 15.7191 31.6508   1
  14 -11  -1 7.18547 28.3276   1
  14  11  -1-14.6410 34.5682   1
 -14 -11   1 30.2538 36.7815   1
 -13  11   1 229.259 46.6617   1
 -13 -11   1 187.307 47.4120   1
  13  11  -1 273.936 48.3032   1
  13 -11  -1 154.417 44.1498   1
 -12 -11   1 957.153 84.6541   1
 -12  11   1 696.850 78.6512   1
  12 -11  -1 906.371 83.6215   1
 -11  11   1 1901.76 125.384   1
  11 -11  -1 1421.09 118.494   1
  10 -11  -1 4005.24 221.363   1
 -10  11   1 4197.99 226.723   1
  10  11  -1 3707.42 216.788   1
 -10 -11   1 3483.78 215.891   1
   9  11  -1 296.367 50.0283   1
  -9  11   1 311.871 52.9457   1
   9 -11  -1 303.011 52.6836   1
  -9 -11   1 291.947 49.2520   1
   8 -11  -1 3597.44 209.716   1
  -8  11   1 3704.79 210.069   1
   8  11  -1 3240.83 199.490   1
  -8 -11   1 3991.17 212.937   1
   7  11  -1 264.556 46.6304   1
  -7 -11   1 235.831 46.9757   1
   6  11  -1 108.559 35.6346   1
  -6  11   1 133.489 43.9423   1
   6 -11  -1 142.847 45.0638   1
  -6 -11   1 123.313 38.8570   1
   5  11  -1 11017.4 554.010   1
  -5  11   1 12450.7 562.303   1
   5 -11  -1 11564.9 558.758   1
  -5 -11   1 11467.1 556.482   1
   4  11  -1 28695.0 1305.22   1
  -4  11   1 29029.7 1307.64   1
   4 -11  -1 29273.2 1309.62   1
  -4 -11   1 27862.8 1305.04   1
   3  11  -1 44.1385 33.5973   1
  -3  11   1 6.51294 24.5437   1
   3 -11  -1 13.0594 24.6068   1
  -2  11   1 8325.51 404.498   1
   2  11  -1 7917.88 400.572   1
  -2 -11   1 8196.71 403.960   1
   2 -11  -1 7952.05 402.688   1
  -1  11   1 697.207 68.5388   1
   1  11  -1 630.668 64.7736   1
   1 -11  -1 616.254 65.5626   1
  -1 -11   1 554.132 62.2039   1
   0  11   1 11124.5 524.759   1
   0  11  -1 11326.0 525.040   1
   0 -11  -1 10868.2 524.672   1
   0 -11   1 10168.6 520.387   1
  -1  11  -1 2835.81 172.358   1
   1  11   1 3054.68 174.532   1
  -1 -11  -1 2934.88 172.373   1
   1 -11   1 2750.20 168.634   1
   2  11   1 22090.8 1024.90   1
  -2  11  -1 21443.6 1023.42   1
   2 -11   1 22988.7 1027.02   1
  -2 -11  -1 22711.9 1026.85   1
   3  11   1 1642.83 117.012   1
  -3  11  -1 1573.92 114.667   1
   3 -11   1 1586.33 115.350   1
  -3 -11  -1 1740.53 116.828   1
   4  11   1 1707.83 126.597   1
  -4  11  -1 1680.99 130.723   1
   4 -11   1 2360.77 138.607   1
  -4 -11  -1 2207.95 134.212   1
   5  11   1 318.782 51.3161   1
  -5  11  -1 487.820 61.0230   1
   5 -11   1 463.834 60.0874   1
  -5 -11  -1 534.946 61.4979   1
   6  11   1 83.3558 33.3483   1
  -6  11  -1 155.448 41.9171   1
   6 -11   1 145.957 40.7512   1
   7  11   1 578.099 64.1706   1
  -7 -11  -1 805.413 73.8583   1
  -8  11  -1 2234.18 145.892   1
   8 -11   1 1924.77 138.941   1
   8  11   1 2175.63 139.458   1
  -8 -11  -1 2081.58 139.850   1
   9 -11   1 136.861 34.4263   1
  -9  11  -1 104.841 34.6827   1
 -10  11  -1 209.535 44.3292   1
 -10 -11  -1 322.025 48.5269   1
  10 -11   1 196.735 44.8584   1
 -11 -11  -1 943.875 86.9742   1
  11  11   1 965.638 86.8755   1
 -11  11  -1 1079.02 90.1637   1
  11 -11   1 819.035 80.6897   1
 -12 -11  -1 1532.64 115.132   1
  12 -11   1 1486.98 110.681   1
 -12  11  -1 1441.15 113.646   1
  12  11   1 1434.21 112.052   1
 -13 -11  -1 91.5055 44.3339   1
  13 -11   1-7.32591 33.5449   1
 -13  11  -1 15.1094 35.1443   1
  13  11   1 22.1447 37.9065   1
 -14 -11  -1 7.73778 36.5381   1
  14 -11   1-29.7758 37.2199   1
 -14  11  -1-15.4654 35.3904   1
  14  11   1 7.48299 36.9061   1
 -15 -11  -1 139.661 40.0063   1
  15 -11   1 187.210 44.5770   1
  15  11   1 219.424 45.4558   1
 -15  11  -1 125.189 42.3330   1
 -16 -11  -1 249.911 53.6416   1
  16  11   1 243.572 53.0795   1
 -17 -11  -1 260.017 50.0060   1
  17 -11   1 288.386 53.3711   1
 -17  11  -1 354.057 58.4291   1
  17  11   1 243.518 47.5868   1
 -18 -11  -1-7.91021 31.1900   1
  18 -11   1 14.7332 35.3140   1
  18  11   1 68.5900 37.0667   1
 -18  11  -1-15.4998 40.7948   1
  19  11   1-7.62706 39.6541   1
 -19 -11  -1-15.7775 35.5206   1
  19 -11   1 21.7591 38.6409   1
 -19  11  -1 38.1148 31.9548   1
  20 -11   1 36.1070 39.8184   1
 -20  11  -1-29.4660 38.2955   1
  21 -11   1 121.246 44.1953   1
 -21  11  -1 123.373 40.8106   1
  21 -12  -1-7.00584 35.4991   1
 -21  12   1 21.9895 40.8634   1
  20 -12  -1 14.3303 37.7110   1
 -20  12   1-15.0751 37.6862   1
  19 -12  -1 122.672 37.2529   1
 -19  12   1 46.3414 37.7674   1
 -18 -12   1 39.8777 33.0261   1
 -18  12   1 62.2871 34.1043   1
  18 -12  -1 146.845 38.8538   1
  18  12  -1 100.379 42.7667   1
 -17 -12   1-23.9248 38.2295   1
 -17  12   1 23.2681 39.3062   1
  17 -12  -1-29.7780 39.1883   1
  17  12  -1-38.4891 42.4514   1
 -16 -12   1 23.8331 38.6375   1
 -16  12   1-15.4509 38.6314   1
  16  12  -1 7.63945 38.2015   1
  16 -12  -1 44.4758 36.5635   1
 -15  12   1 658.258 75.4511   1
  15 -12  -1 712.334 72.8845   1
  14 -12  -1 7.26559 31.6013   1
 -14 -12   1-38.9121 39.9486   1
 -14  12   1-15.5884 33.2896   1
  14  12  -1 67.5952 40.4820   1
  13 -12  -1 194.060 47.4795   1
 -13  12   1 130.637 42.2980   1
 -13 -12   1 61.4732 36.7440   1
  13  12  -1 149.703 44.3190   1
 -12 -12   1 218.263 48.8103   1
  12  12  -1 206.340 49.3397   1
  11 -12  -1-22.2966 37.1597   1
 -11 -12   1-7.45240 32.9874   1
 -11  12   1 15.4548 37.5767   1
  11  12  -1 14.5509 38.2916   1
  10 -12  -1 350.478 56.8217   1
 -10 -12   1 374.493 58.3570   1
  10  12  -1 553.467 65.4714   1
 -10  12   1 502.846 64.9206   1
  -9  12   1 1431.28 113.057   1
   9 -12  -1 1615.75 117.047   1
   8 -12  -1 708.765 75.6161   1
  -8 -12   1 920.069 80.1949   1
  -8  12   1 667.912 72.3320   1
   8  12  -1 880.635 78.6996   1
   7 -12  -1 1740.84 120.453   1
   7  12  -1 1777.36 120.248   1
  -7 -12   1 1785.36 120.312   1
   6  12  -1 47.7558 35.9270   1
  -6  12   1 51.5493 39.7114   1
   6 -12  -1 14.1258 32.8631   1
  -6 -12   1 6.81088 27.4528   1
   5  12  -1 8682.73 416.222   1
  -5  12   1 8201.22 419.551   1
   5 -12  -1 8064.94 417.648   1
  -5 -12   1 8331.30 416.603   1
   4  12  -1 835.353 77.9728   1
  -4 -12   1 716.815 72.7979   1
  -3  12   1 533.048 62.6430   1
  -3 -12   1 607.312 65.7518   1
   3 -12  -1 606.588 65.5908   1
   2  12  -1 13.2248 25.5071   1
  -2  12   1 6.80613 27.4198   1
   2 -12  -1 6.77966 25.5510   1
  -2 -12   1 54.0090 30.9081   1
   1  12  -1 1007.56 85.5836   1
  -1  12   1 987.181 83.2934   1
   1 -12  -1 977.031 86.1808   1
   0  12   1 66.8329 34.4426   1
   0  12  -1 60.2900 34.9587   1
   0 -12   1 60.3948 31.3518   1
   0 -12  -1 96.1712 36.7204   1
   1  12   1 2616.74 157.789   1
  -1  12  -1 2313.63 151.242   1
  -1 -12  -1 2481.23 155.532   1
   1 -12   1 2489.36 154.498   1
   2  12   1 565.487 64.3570   1
  -2  12  -1 441.255 58.5719   1
   2 -12   1 529.815 58.7087   1
  -2 -12  -1 524.906 62.3532   1
  -3  12  -1 3765.74 216.102   1
   3 -12   1 4059.95 220.375   1
  -3 -12  -1 4360.59 223.529   1
   4  12   1 102.802 36.5012   1
  -4 -12  -1 158.299 41.5630   1
   5  12   1 349.476 52.3989   1
  -5  12  -1 503.939 62.0075   1
   5 -12   1 404.903 57.7348   1
  -5 -12  -1 311.411 47.7195   1
  -6  12  -1 166.920 36.9422   1
   6 -12   1 180.994 40.1946   1
   7 -12   1 802.684 76.2220   1
   7  12   1 685.615 69.6884   1
  -7 -12  -1 695.117 72.4062   1
  -8  12  -1 1484.00 115.853   1
   8 -12   1 1485.36 115.669   1
   8  12   1 1524.61 112.359   1
  -8 -12  -1 1560.77 117.002   1
  -9 -12  -1 37.0798 36.2568   1
   9  12   1 101.313 40.0780   1
   9 -12   1 36.8055 31.6625   1
 -10  12  -1 45.7283 38.6446   1
 -10 -12  -1 22.4903 33.2158   1
  10  12   1 29.2717 37.5925   1
  10 -12   1 37.0818 37.1092   1
 -11 -12  -1 479.623 62.2653   1
  11  12   1 385.688 59.2621   1
 -12  12  -1 542.894 65.8076   1
 -12 -12  -1 354.165 60.5937   1
  12 -12   1 352.469 57.3995   1
  12  12   1 364.063 59.2865   1
 -13  12  -1 371.398 55.5089   1
  13 -12   1 241.675 46.4965   1
 -14 -12  -1 265.631 53.5293   1
  14 -12   1 221.881 48.1647   1
 -14  12  -1 208.298 49.3421   1
  14  12   1 233.752 50.9834   1
 -15 -12  -1 46.9602 35.3293   1
  15 -12   1 67.4532 39.5291   1
 -15  12  -1 62.1462 40.4648   1
  15  12   1 60.6151 39.4719   1
 -16 -12  -1-15.7326 39.3301   1
  16 -12   1-7.43029 38.1409   1
 -16  12  -1 7.80293 40.5640   1
  16  12   1 22.7917 40.4701   1
 -17 -12  -1-7.89620 33.7314   1
  17 -12   1 29.1643 39.3041   1
 -17  12  -1 23.5045 37.0004   1
  17  12   1 15.2917 38.2335   1
 -18 -12  -1-31.5113 40.4399   1
  18 -12   1 7.25042 34.2372   1
 -18  12  -1 15.3943 35.2279   1
  18  12   1 30.6712 37.2889   1
 -19 -12  -1-15.7110 35.9510   1
  19 -12   1 7.18554 29.5317   1
  19  12   1-7.61027 35.9347   1
 -19  12  -1 29.9465 36.9228   1
  20 -12   1 49.3924 40.2711   1
 -20  12  -1 73.2333 42.2212   1
  20 -13  -1-6.98663 28.1336   1
 -20  13   1 7.41729 31.6796   1
  19 -13  -1-21.2250 31.8607   1
 -19  13   1 53.2171 32.4787   1
  18 -13  -1-7.25947 31.0173   1
 -18  13   1-30.4833 35.4450   1
  17 -13  -1 29.4814 30.2910   1
 -17 -13   1-24.1298 37.9791   1
 -17  13   1-15.2786 29.4523   1
  17  13  -1-15.6511 40.1699   1
  16 -13  -1 7.31820 26.9018   1
 -16 -13   1 8.01693 35.4866   1
 -16  13   1 7.63616 28.0706   1
  16  13  -1-15.6233 37.9869   1
  15 -13  -1 196.958 45.7430   1
 -15  13   1 107.903 43.8780   1
 -15 -13   1 309.673 54.1584   1
  15  13  -1 240.413 52.5452   1
  14 -13  -1 207.371 47.9494   1
  14  13  -1 84.8233 39.5627   1
 -14  13   1 108.449 44.5486   1
 -14 -13   1 165.403 43.8712   1
  13 -13  -1 142.697 38.4393   1
  13  13  -1 136.741 41.3040   1
 -13  13   1 108.213 35.7876   1
 -13 -13   1 109.716 35.6968   1
  12 -13  -1 30.1058 36.6487   1
  12  13  -1 29.5695 35.4810   1
 -12  13   1 54.3119 43.7629   1
 -12 -13   1 63.1890 37.3441   1
  11 -13  -1 1487.18 112.663   1
  11  13  -1 1375.69 108.252   1
 -11 -13   1 1674.06 117.765   1
 -11  13   1 1204.25 109.565   1
 -10 -13   1 1164.65 99.0127   1
  10  13  -1 1182.95 97.5050   1
  -9  13   1 90.7925 33.0642   1
  -9 -13   1 89.2669 40.6860   1
   9 -13  -1 30.2347 25.8172   1
   9  13  -1 115.658 39.9871   1
  -8  13   1 189.148 43.2678   1
  -8 -13   1 188.738 43.5868   1
   8 -13  -1 201.985 48.1367   1
   8  13  -1 79.1606 33.6625   1
  -7  13   1 88.0789 37.9385   1
  -7 -13   1 100.783 39.9416   1
   7 -13  -1 146.540 42.3915   1
   7  13  -1 78.8884 34.1541   1
  -6  13   1 83.5134 39.1171   1
  -6 -13   1 72.4763 33.3396   1
   6  13  -1 48.9469 32.6871   1
   6 -13  -1 109.218 38.9328   1
   5 -13  -1-7.25661 31.5999   1
  -5  13   1 80.8918 35.2794   1
   4 -13  -1 521.393 65.3743   1
  -4  13   1 483.935 62.4645   1
   3 -13  -1 93.3490 32.6213   1
  -3  13   1 106.421 35.2608   1
   2 -13  -1 28.1463 32.2032   1
  -2  13   1-21.3001 31.4280   1
   1 -13  -1 472.699 58.6429   1
  -1  13   1 506.804 59.7637   1
   0 -13  -1 477.113 60.3989   1
   0  13   1 540.679 63.9823   1
  -1  13  -1 224.816 47.5905   1
  -1 -13  -1 289.451 53.0978   1
   1 -13   1 205.907 45.8927   1
   1  13   1 335.241 51.9732   1
  -2  13  -1 393.332 56.0647   1
  -2 -13  -1 482.568 59.7358   1
   2  13   1 413.497 58.9024   1
   2 -13   1 494.317 61.1753   1
  -3  13  -1 1751.37 126.042   1
   3 -13   1 1586.63 120.134   1
   3  13   1 1736.55 122.778   1
  -4  13  -1 611.621 70.2405   1
   4  13   1 558.129 65.1870   1
   4 -13   1 534.500 67.5028   1
  -4 -13  -1 493.053 62.2652   1
   5 -13   1 998.746 90.1248   1
   5  13   1 1040.87 90.1445   1
  -5  13  -1 992.092 89.0743   1
  -5 -13  -1 951.181 86.2388   1
   6 -13   1 1281.97 102.211   1
   6  13   1 1294.12 101.904   1
  -6  13  -1 1159.82 97.2469   1
  -6 -13  -1 1304.92 101.813   1
  -7  13  -1 157.532 42.0688   1
   7 -13   1 164.638 40.5965   1
   7  13   1 165.699 41.7385   1
  -7 -13  -1 222.444 45.0290   1
   8  13   1 2029.32 143.011   1
  -8  13  -1 2222.76 148.763   1
   8 -13   1 2206.21 145.871   1
  -8 -13  -1 2227.07 147.101   1
   9  13   1 141.542 44.4220   1
  -9 -13  -1 164.653 46.0565   1
  10  13   1 490.835 63.2435   1
 -10  13  -1 589.898 69.7827   1
  10 -13   1 480.235 63.3781   1
 -10 -13  -1 610.713 70.0283   1
  11  13   1-7.55811 38.7990   1
 -11  13  -1-7.75253 30.5631   1
  11 -13   1 30.1634 27.0207   1
  12  13   1 68.4218 42.9280   1
 -12 -13  -1 85.4030 37.8537   1
  12 -13   1 59.7142 40.3255   1
 -12  13  -1 38.8482 36.2305   1
  13  13   1 398.713 59.8521   1
 -13 -13  -1 259.374 51.2718   1
  13 -13   1 290.076 52.8731   1
 -13  13  -1 235.177 53.1367   1
  14  13   1 46.1148 34.6798   1
 -14 -13  -1 47.3621 33.1654   1
  14 -13   1 58.7424 41.4425   1
 -14  13  -1 61.3059 38.8983   1
  15  13   1 45.8822 39.8047   1
 -15  13  -1 15.3887 37.4705   1
  15 -13   1 29.7564 37.7473   1
 -15 -13  -1 95.0886 39.1317   1
 -16  13  -1 15.4458 38.6133   1
 -16 -13  -1 7.92839 34.4841   1
  16 -13   1-14.7336 36.3315   1
 -17  13  -1 23.0910 39.0088   1
  17  13   1 22.8012 34.2275   1
  17 -13   1 7.21347 38.8891   1
 -17 -13  -1 23.7764 39.6343   1
 -18  13  -1 30.3016 33.5334   1
  18 -13   1-14.2390 33.1052   1
 -19  13  -1 29.4442 33.6943   1
  19 -13   1 7.03166 25.2020   1
 -19  14   1-29.6433 41.3142   1
  19 -14  -1 20.7938 40.2858   1
 -17  14   1 142.296 41.8268   1
  17 -14  -1 159.406 43.4589   1
 -16  14   1 352.866 56.8498   1
  16 -14  -1 330.937 54.9623   1
  15  14  -1 453.683 61.8021   1
  15 -14  -1 324.002 56.6226   1
 -15  14   1 309.229 55.5923   1
 -15 -14   1 406.543 60.4870   1
  14  14  -1 7.47740 34.2270   1
  14 -14  -1 73.6858 39.2578   1
 -14  14   1-38.5339 38.5383   1
 -14 -14   1 16.4764 37.7083   1
  13  14  -1 380.014 58.2869   1
  13 -14  -1 346.022 56.4805   1
 -13  14   1 301.599 56.8891   1
 -13 -14   1 430.021 62.7531   1
  12  14  -1 52.8857 37.8686   1
  12 -14  -1 67.8734 38.3056   1
 -12 -14   1 71.3125 42.7917   1
 -12  14   1 54.4197 34.5157   1
 -11  14   1 357.957 59.5846   1
  11 -14  -1 316.079 54.1533   1
  10  14  -1 375.061 57.5883   1
  10 -14  -1 347.925 56.0593   1
 -10  14   1 496.611 63.6666   1
 -10 -14   1 320.062 52.4111   1
  -9 -14   1 187.765 43.1938   1
   9 -14  -1 214.327 44.4365   1
   9  14  -1 233.125 50.1978   1
  -9  14   1 168.557 40.7538   1
   8  14  -1 594.119 73.1249   1
   8 -14  -1 684.081 71.6689   1
  -8 -14   1 565.558 69.5533   1
  -8  14   1 731.778 76.7978   1
   7  14  -1 102.742 41.5154   1
  -7 -14   1 67.8003 34.1121   1
  -6 -14   1 721.481 76.0291   1
   6  14  -1 659.848 73.1880   1
  -6  14   1 770.291 78.8663   1
   6 -14  -1 833.346 80.6817   1
   5  14  -1 1113.00 93.5719   1
  -5  14   1 951.351 89.6948   1
   5 -14  -1 1021.64 91.7866   1
  -5 -14   1 1085.89 93.4221   1
  -4 -14   1 60.1150 37.2633   1
   4  14  -1 116.066 41.4935   1
  -4  14   1 51.9760 36.3165   1
   4 -14  -1 132.590 41.6910   1
  -3  14   1 5256.74 278.210   1
   3  14  -1 4907.29 275.120   1
  -3 -14   1 5573.04 281.345   1
   3 -14  -1 4756.01 273.980   1
   2  14  -1 1302.97 104.483   1
  -2  14   1 1438.56 107.704   1
   2 -14  -1 1464.28 107.733   1
  -2 -14   1 1225.60 102.480   1
   1  14  -1 632.365 71.4548   1
  -1  14   1 730.228 74.4396   1
   1 -14  -1 665.560 71.8223   1
  -1 -14   1 706.151 73.5214   1
   0  14   1 7.22815 33.1164   1
   0  14  -1 65.3884 37.8016   1
   0 -14   1 29.1378 35.4572   1
   0 -14  -1 44.7491 33.6135   1
   1  14   1 86.7340 37.5820   1
  -1  14  -1 174.320 43.8745   1
   1 -14   1 154.945 42.8734   1
   2  14   1 450.607 60.1536   1
  -2  14  -1 679.669 71.7988   1
  -2 -14  -1 669.908 70.3106   1
   2 -14   1 601.001 67.3780   1
  -3  14  -1 2449.90 156.361   1
  -3 -14  -1 2106.30 149.611   1
   3 -14   1 2456.92 154.298   1
  -4 -14  -1 2192.75 147.184   1
   4  14   1 2274.47 148.576   1
  -4  14  -1 2063.43 146.443   1
   4 -14   1 2273.89 148.430   1
  -5 -14  -1 15.0310 31.5646   1
   5  14   1 73.1991 38.5793   1
  -5  14  -1 67.1040 38.3269   1
   5 -14   1 44.6442 34.6569   1
  -6 -14  -1 82.6091 41.9124   1
   6  14   1-7.36927 38.3597   1
  -6  14  -1 7.31057 36.1074   1
   6 -14   1 98.9417 42.0115   1
   7  14   1 500.853 62.6095   1
  -7 -14  -1 418.066 60.0780   1
  -8 -14  -1-7.59386 35.3132   1
   8 -14   1 7.71526 33.5610   1
   8  14   1 14.8920 39.6679   1
  -8  14  -1 31.4185 36.5255   1
  -9  14  -1 56.0810 40.6962   1
   9 -14   1 75.0672 39.1304   1
 -10 -14  -1 31.5219 37.2171   1
 -10  14  -1 54.7071 40.6346   1
  10  14   1-14.8594 31.7407   1
  10 -14   1 7.55572 33.4524   1
 -11 -14  -1 1527.35 114.653   1
 -11  14  -1 1423.83 109.498   1
  11  14   1 1255.08 105.400   1
  11 -14   1 1218.78 104.481   1
 -12 -14  -1-16.1696 35.1668   1
 -12  14  -1-7.76875 36.1251   1
  12  14   1 7.45523 38.2712   1
  12 -14   1-22.4259 36.3534   1
 -13 -14  -1 198.864 46.7205   1
  13  14   1 229.186 48.3626   1
  13 -14   1 186.106 46.6172   1
 -14  14  -1 7.53306 40.1406   1
  14 -14   1-51.1341 38.9255   1
  15  14   1 347.490 61.7041   1
 -15 -14  -1 393.437 61.4499   1
  16  14   1-38.4328 41.9161   1
 -16 -14  -1-23.6103 39.3561   1
 -16  14  -1-22.7144 37.8633   1
  16 -14   1 7.26705 33.2661   1
 -18  14  -1 7.42445 37.1265   1
  18 -14   1 20.8091 36.0649   1
 -18  15   1 369.971 57.1052   1
  18 -15  -1 284.725 52.0784   1
 -17  15   1 593.231 68.5008   1
  17 -15  -1 648.447 68.3321   1
 -16  15   1-7.33621 28.2875   1
  16 -15  -1-14.0457 31.0894   1
  15  15  -1 681.135 78.4444   1
  15 -15  -1 711.547 73.3104   1
 -15  15   1 809.126 79.6524   1
  13  15  -1-46.3308 43.0579   1
 -13  15   1-23.0149 38.8829   1
  13 -15  -1-22.3865 33.0440   1
 -13 -15   1 7.94602 36.9587   1
  12  15  -1-15.4186 40.5820   1
 -12  15   1-7.73683 36.5397   1
  12 -15  -1 82.5578 40.9278   1
 -12 -15   1 7.82963 35.2577   1
  11  15  -1 285.609 52.9915   1
 -11  15   1 333.648 58.2162   1
  11 -15  -1 315.657 55.9455   1
 -11 -15   1 334.390 55.2397   1
  10  15  -1 1812.58 128.985   1
 -10  15   1 1777.08 126.292   1
  10 -15  -1 1758.58 126.348   1
 -10 -15   1 1489.09 121.629   1
  -9 -15   1 259.441 52.0271   1
   9  15  -1 239.839 49.7073   1
  -9  15   1 231.021 53.3118   1
   9 -15  -1 261.613 55.8371   1
   8 -15  -1 923.323 84.6013   1
  -8  15   1 910.288 85.9315   1
   7  15  -1 915.597 88.3907   1
  -7  15   1 1101.33 95.2313   1
   7 -15  -1 1045.82 92.8929   1
  -7 -15   1 1206.38 97.6878   1
  -6 -15   1 122.762 46.6530   1
  -6  15   1 208.047 46.8464   1
   6 -15  -1 210.741 46.2085   1
   6  15  -1 205.627 50.7588   1
  -5  15   1 1335.47 113.220   1
   5  15  -1 1346.11 110.537   1
  -5 -15   1 1729.11 119.491   1
   5 -15  -1 1444.53 112.687   1
  -4 -15   1 502.999 64.8488   1
  -4  15   1 572.519 68.8242   1
   4 -15  -1 622.345 69.6467   1
   4  15  -1 608.219 70.3285   1
  -3 -15   1 258.101 52.4875   1
   3  15  -1 217.074 49.9232   1
   2  15  -1-7.45330 34.1123   1
  -2  15   1 22.3630 34.1170   1
  -2 -15   1 15.1110 30.4269   1
   2 -15  -1 7.53038 35.5593   1
   1  15  -1 240.123 47.6508   1
  -1  15   1 261.795 49.4571   1
  -1 -15   1 369.879 54.3152   1
   1 -15  -1 214.947 48.6541   1
   0  15   1 156.427 42.2351   1
   0  15  -1 186.316 45.6697   1
   0 -15  -1 188.788 43.2453   1
   0 -15   1 173.162 43.1193   1
  -1  15  -1 351.621 58.8013   1
   1 -15   1 568.399 67.1338   1
  -1 -15  -1 515.486 64.1940   1
   2  15   1 4320.21 239.633   1
  -2  15  -1 4066.55 236.612   1
  -2 -15  -1 4356.96 239.901   1
   2 -15   1 4077.81 236.340   1
   3  15   1 667.087 73.0501   1
  -3 -15  -1 641.190 74.1390   1
  -4 -15  -1 53.4652 35.5804   1
   4  15   1 45.4159 40.8562   1
  -5  15  -1 196.428 49.6462   1
  -6 -15  -1 484.127 63.5260   1
  -6  15  -1 508.096 68.1213   1
   6 -15   1 568.323 66.5584   1
   6  15   1 725.100 77.2142   1
  -7 -15  -1 389.552 58.5792   1
  -7  15  -1 332.288 57.0844   1
   7 -15   1 308.970 55.2668   1
   7  15   1 363.988 54.0086   1
  -8 -15  -1 122.189 39.4745   1
   8  15   1 91.8376 38.5443   1
  -8  15  -1 110.695 36.4813   1
   8 -15   1 100.968 35.8460   1
   9  15   1 274.192 52.4168   1
  -9  15  -1 241.253 52.4180   1
  -9 -15  -1 161.311 40.9514   1
   9 -15   1 173.239 47.6152   1
  10  15   1 144.170 45.8103   1
 -10 -15  -1 131.912 45.5070   1
  11  15   1 15.2200 39.0643   1
 -11  15  -1 7.75408 44.6157   1
 -11 -15  -1-7.85937 34.7897   1
  11 -15   1 7.54465 33.3967   1
  12 -15   1 1863.03 128.702   1
 -12  15  -1 1705.47 127.611   1
  13  15   1 734.469 75.3607   1
 -13  15  -1 821.666 80.7568   1
  13 -15   1 559.647 70.3864   1
 -13 -15  -1 678.601 76.5368   1
  14  15   1 147.755 47.3758   1
 -14  15  -1 222.875 50.6681   1
  14 -15   1 151.234 44.6776   1
 -14 -15  -1 251.203 52.2563   1
  15  15   1 178.565 49.3432   1
 -15  15  -1 209.221 52.1450   1
 -15 -15  -1 169.414 50.4074   1
  15 -15   1 243.478 51.4045   1
  16 -15   1-7.11968 35.1131   1
 -16  15  -1 14.8182 36.5404   1
  17 -15   1 180.584 40.3327   1
 -17  15  -1 271.021 47.6433   1
  16 -16  -1 164.307 44.3538   1
 -16  16   1 214.549 51.2288   1
  14 -16  -1 538.894 63.1106   1
 -14  16   1 508.426 65.9126   1
  13  16  -1 524.514 69.8953   1
 -13  16   1 695.256 75.8810   1
  13 -16  -1 712.775 71.5366   1
 -13 -16   1 437.667 68.3011   1
  11  16  -1 15.2579 37.0997   1
 -11  16   1-15.6726 40.7388   1
  11 -16  -1-7.47778 35.8413   1
 -11 -16   1-23.8734 38.6987   1
  10  16  -1 262.267 52.0034   1
 -10  16   1 284.558 58.8581   1
  10 -16  -1 365.880 58.5653   1
 -10 -16   1 292.876 56.3673   1
  -9 -16   1 149.529 48.7269   1
  -9  16   1 169.812 48.6543   1
   9 -16  -1 237.910 51.9533   1
   9  16  -1 218.444 52.7904   1
  -8 -16   1 763.155 77.8907   1
   8  16  -1 426.905 67.6740   1
  -7 -16   1 23.5513 37.0867   1
  -7  16   1-15.0560 36.0991   1
   7 -16  -1 46.2175 36.3904   1
   7  16  -1 62.1412 43.3189   1
   6  16  -1 2744.33 171.379   1
  -6  16   1 2540.06 168.813   1
  -6 -16   1 2532.41 167.849   1
   6 -16  -1 2873.81 172.851   1
  -5 -16   1 77.8357 39.4561   1
  -5  16   1-7.85464 31.6506   1
   5 -16  -1 7.60477 28.6689   1
   5  16  -1 60.6019 41.3190   1
  -4  16   1 587.074 70.1885   1
  -4 -16   1 638.278 71.3356   1
   4 -16  -1 678.458 72.4487   1
   4  16  -1 579.873 68.8879   1
   3  16  -1 1762.70 120.288   1
  -3  16   1 1191.36 108.899   1
  -3 -16   1 1607.22 116.186   1
   3 -16  -1 1234.44 107.101   1
   2  16  -1 7.62677 37.2986   1
  -2  16   1 128.133 40.8183   1
  -2 -16   1 67.8910 34.7492   1
   2 -16  -1 145.529 41.4738   1
   1  16  -1 2127.38 138.838   1
  -1 -16   1 1779.51 130.697   1
   1 -16  -1 1779.34 130.352   1
   0  16   1-22.7623 37.9438   1
   0  16  -1 30.2842 34.0946   1
   0 -16  -1 7.50303 32.6433   1
   0 -16   1 53.8361 34.0521   1
  -1  16  -1 199.432 44.7828   1
   1  16   1 226.655 49.8729   1
  -1 -16  -1 146.004 43.0467   1
   1 -16   1 137.750 39.0093   1
   2  16   1 1129.75 95.5256   1
  -2  16  -1 1034.07 94.6845   1
   2 -16   1 1140.58 98.4423   1
  -2 -16  -1 1138.64 96.2880   1
   3  16   1 1594.27 117.887   1
  -3  16  -1 1681.76 123.828   1
  -3 -16  -1 1537.61 116.952   1
   3 -16   1 1543.58 119.136   1
   4  16   1 1211.34 106.052   1
  -4  16  -1 1057.37 97.2333   1
  -4 -16  -1 1468.31 110.754   1
   4 -16   1 1251.41 101.765   1
  -5 -16  -1 77.7621 36.8625   1
   5 -16   1 69.1087 34.7239   1
   5  16   1 76.9967 37.0471   1
  -6 -16  -1-23.3585 36.2048   1
  -6  16  -1 30.3197 37.8995   1
   6 -16   1 61.5105 42.3964   1
   6  16   1-23.0411 34.5790   1
   7  16   1 2456.29 161.584   1
  -7 -16  -1 2466.23 160.968   1
   8  16   1 325.095 53.5835   1
  -8  16  -1 412.431 61.0441   1
   8 -16   1 389.007 59.6277   1
  -8 -16  -1 430.737 59.6442   1
   9  16   1 438.917 65.2774   1
  -9  16  -1 661.023 73.7022   1
   9 -16   1 550.019 67.0617   1
  -9 -16  -1 486.710 68.0223   1
  10  16   1 648.357 74.1257   1
 -10  16  -1 574.244 70.2413   1
  10 -16   1 757.510 78.1837   1
 -10 -16  -1 799.963 80.3891   1
  11  16   1 513.072 68.8227   1
 -11  16  -1 590.800 69.5164   1
  11 -16   1 537.513 66.1638   1
 -11 -16  -1 478.664 65.1286   1
  12  16   1 670.047 78.6416   1
 -12  16  -1 852.479 82.2673   1
  12 -16   1 666.207 75.8993   1
 -12 -16  -1 792.152 80.2009   1
  13  16   1 121.238 44.4059   1
 -13  16  -1 167.627 47.2102   1
 -13 -16  -1 124.766 40.9338   1
  13 -16   1 111.415 42.4421   1
  14  16   1 565.306 69.1468   1
 -14 -16  -1 476.518 64.0904   1
  15 -16   1 62.8979 37.3345   1
 -15  16  -1 65.6216 36.0692   1
  14 -17  -1 20.9980 31.0480   1
 -14  17   1 65.5723 31.7536   1
  12 -17  -1 80.0087 39.4091   1
 -12  17   1 105.004 43.3411   1
  11  17  -1 1570.72 118.084   1
 -11  17   1 1495.85 114.628   1
  11 -17  -1 1530.34 111.620   1
 -11 -17   1 1154.64 105.283   1
  10  17  -1-7.83805 35.2910   1
 -10  17   1 15.6007 40.5536   1
  10 -17  -1 22.5575 39.5775   1
 -10 -17   1 15.8861 32.6482   1
  -9 -17   1 851.753 84.5315   1
   9 -17  -1 791.203 80.5459   1
   9  17  -1 650.831 79.0253   1
  -9  17   1 682.766 76.0523   1
  -8  17   1 234.321 53.7010   1
   8 -17  -1 136.045 46.3679   1
  -7 -17   1 716.075 78.5241   1
  -7  17   1 773.355 79.4148   1
   7 -17  -1 795.153 80.9477   1
   7  17  -1 722.087 78.6103   1
  -6 -17   1 149.487 45.9204   1
  -6  17   1 151.844 47.7410   1
   6 -17  -1 240.959 49.7274   1
   6  17  -1 160.449 45.5066   1
   5  17  -1 933.794 89.6563   1
  -5  17   1 1020.48 92.2178   1
  -5 -17   1 956.714 88.3742   1
   4  17  -1 707.149 78.7384   1
  -4 -17   1 773.927 80.3703   1
   3  17  -1 932.214 87.3442   1
  -3 -17   1 904.873 84.9447   1
   2  17  -1 614.169 73.1423   1
  -2  17   1 634.123 73.3847   1
  -2 -17   1 769.592 77.5379   1
   2 -17  -1 655.799 73.7216   1
  -1  17   1 940.021 86.6325   1
   1  17  -1 673.146 79.4576   1
  -1 -17   1 897.889 84.1510   1
   1 -17  -1 782.402 82.8142   1
   0  17  -1 7.70704 38.0153   1
   0  17   1 45.6426 40.5280   1
   0 -17   1-7.78610 35.0600   1
   0 -17  -1 22.8690 34.8931   1
   1  17   1 648.241 70.7322   1
  -1  17  -1 546.425 66.6662   1
   1 -17   1 459.467 61.4156   1
  -1 -17  -1 539.399 66.2131   1
  -2  17  -1 86.2339 39.2999   1
   2  17   1 76.0195 39.1266   1
   2 -17   1 30.8286 31.8038   1
  -2 -17  -1 77.5578 41.9011   1
  -3  17  -1 1727.61 128.488   1
   3  17   1 1702.33 126.546   1
  -3 -17  -1 1808.06 128.588   1
   3 -17   1 1737.71 126.145   1
   4  17   1 60.5407 40.3905   1
  -4 -17  -1 54.4297 37.3523   1
   5 -17   1 1201.66 98.2486   1
  -5  17  -1 887.230 90.7209   1
   6 -17   1 703.624 75.3015   1
  -6  17  -1 719.306 77.6622   1
   7  17   1 864.591 83.1004   1
  -7  17  -1 629.737 74.5835   1
   7 -17   1 570.370 69.8587   1
  -7 -17  -1 661.596 78.1385   1
   8  17   1 309.268 51.4234   1
  -8 -17  -1 274.367 51.2857   1
   8 -17   1 343.274 55.5880   1
   9  17   1 330.932 58.5475   1
  -9 -17  -1 357.446 59.7634   1
  10  17   1 572.897 73.2197   1
 -10  17  -1 665.249 74.6491   1
 -10 -17  -1 697.271 77.8409   1
  11  17   1 826.593 82.7298   1
 -11  17  -1 874.362 82.4701   1
 -11 -17  -1 965.964 87.3127   1
  11 -17   1 711.162 78.6165   1
  12  17   1 320.614 57.2095   1
 -12 -17  -1 266.434 51.2757   1
  13  17   1 598.102 74.3291   1
 -13  17  -1 669.140 74.4442   1
  13 -17   1 624.922 68.9327   1
 -14  17  -1 99.7636 42.3513   1
  14 -17   1 47.8417 32.9033   1
 -12  18   1 116.355 40.1599   1
  12 -18  -1 170.023 44.4230   1
 -11  18   1 44.8667 38.9566   1
  11 -18  -1 71.8962 44.6888   1
  10  18  -1 265.221 53.5616   1
  10 -18  -1 272.619 52.5690   1
 -10  18   1 325.282 60.3378   1
   9  18  -1-7.74512 36.5711   1
  -9 -18   1 39.8910 35.3149   1
  -9  18   1-22.7874 35.8660   1
   9 -18  -1 7.50053 28.2524   1
   8  18  -1 507.565 69.0983   1
  -8 -18   1 580.538 71.4942   1
   8 -18  -1 635.898 67.7289   1
  -8  18   1 465.212 62.0510   1
  -7  18   1 131.814 46.3525   1
   7  18  -1 145.778 50.1303   1
  -7 -18   1 196.063 46.5448   1
  -6 -18   1 1027.85 88.3446   1
   6  18  -1 727.430 79.3488   1
   5 -18  -1 440.270 62.0893   1
  -5 -18   1 336.688 54.8382   1
  -5  18   1 425.270 61.8387   1
   5  18  -1 538.787 65.4127   1
  -4 -18   1 922.102 85.8753   1
   4 -18  -1 906.075 85.1523   1
  -4  18   1 865.653 86.1752   1
   4  18  -1 902.815 86.1596   1
  -3 -18   1 130.442 41.2457   1
   3 -18  -1 212.459 45.7501   1
   3  18  -1 162.091 49.4485   1
  -3  18   1 269.193 52.4220   1
   2 -18  -1 953.151 88.4499   1
  -2 -18   1 999.034 91.6660   1
  -2  18   1 1021.64 92.8833   1
   2  18  -1 781.217 84.9976   1
  -1 -18   1 38.8555 32.7974   1
   1 -18  -1 115.077 42.4767   1
   1  18  -1 69.0569 35.8848   1
  -1  18   1 128.737 37.5453   1
   0 -18   1 858.154 86.5839   1
   0 -18  -1 817.629 84.3211   1
   0  18   1 1051.38 91.8127   1
   0  18  -1 973.353 92.0903   1
   1 -18   1 38.4462 38.4893   1
  -1 -18  -1 30.2762 35.7876   1
  -1  18  -1 85.7316 42.5343   1
   1  18   1 22.8420 33.7535   1
   2 -18   1 749.909 77.6206   1
  -2 -18  -1 674.506 76.4895   1
  -2  18  -1 774.542 79.7690   1
   2  18   1 639.335 76.2515   1
   3 -18   1 288.522 55.4783   1
  -3 -18  -1 309.361 56.0867   1
  -3  18  -1 303.286 57.8075   1
   3  18   1 379.046 60.1042   1
  -4 -18  -1 674.719 77.2898   1
   4 -18   1 760.549 76.5177   1
  -4  18  -1 635.928 74.6876   1
   4  18   1 844.412 82.1983   1
  -5 -18  -1 224.577 47.7589   1
  -5  18  -1 252.921 50.6323   1
   5 -18   1 259.958 52.7232   1
   5  18   1 315.699 55.4328   1
  -6 -18  -1 317.871 54.2291   1
   6  18   1 218.790 50.9888   1
  -7 -18  -1 86.3640 36.5574   1
   7  18   1 7.64717 35.0506   1
  -7  18  -1 38.4906 38.5377   1
   7 -18   1 38.0419 38.5995   1
   8 -18   1 355.578 53.8538   1
  -8  18  -1 445.974 60.7978   1
   9  18   1 448.669 64.2260   1
  -9  18  -1 412.226 62.9097   1
  -9 -18  -1 276.826 54.8874   1
   9 -18   1 433.047 60.9705   1
 -10 -18  -1 293.152 58.3156   1
  10  18   1 388.190 60.2464   1
  11 -18   1 192.673 41.7184   1
  11  18   1 256.547 54.1804   1
  12 -18   1 76.4210 38.9061   1
 -12  18  -1 94.0676 41.3721   1
 -10  19   1 201.325 45.0658   1
   9 -19  -1 94.6810 43.5383   1
  -9  19   1 163.184 42.6177   1
   8 -19  -1 95.1541 36.3377   1
   7  19  -1 713.036 80.0991   1
   6  19  -1 496.147 67.3066   1
  -6  19   1 577.482 67.8452   1
  -6 -19   1 533.679 68.3884   1
   6 -19  -1 539.394 66.2132   1
  -5  19   1 554.483 65.9942   1
   5 -19  -1 520.668 64.6916   1
  -4  19   1 258.436 52.8869   1
   4 -19  -1 206.878 51.4637   1
  -3  19   1 114.344 44.1827   1
   3  19  -1 212.985 53.6866   1
   3 -19  -1 238.888 47.4498   1
  -2  19   1 90.6270 40.3407   1
   2  19  -1 68.3370 42.4346   1
   2 -19  -1 37.4505 40.9469   1
  -2 -19   1 77.1135 45.3637   1
  -1  19   1 203.346 48.2356   1
   1 -19  -1 165.268 45.2580   1
   0  19   1 7.46226 33.6209   1
   0 -19  -1 60.5819 38.8939   1
   1  19   1 426.128 60.7809   1
  -1 -19  -1 407.801 59.1035   1
  -2  19  -1 23.2157 43.1433   1
   2  19   1 7.52438 37.1109   1
   2 -19   1 30.0880 39.5916   1
  -2 -19  -1-14.9545 37.8891   1
   3  19   1 180.364 48.0199   1
  -3  19  -1 293.691 51.2005   1
  -3 -19  -1 269.351 51.9850   1
   3 -19   1 141.883 40.9284   1
  -4  19  -1-14.8147 41.2977   1
   4  19   1 22.4521 35.3417   1
   4 -19   1 7.63478 37.6563   1
  -4 -19  -1 22.8369 32.5163   1
  -5  19  -1 59.3214 40.4455   1
   5  19   1-7.51158 41.8911   1
  -5 -19  -1 7.61523 38.0915   1
   5 -19   1 29.7665 35.1562   1
  -6 -19  -1 83.4758 40.1537   1
  -6  19  -1 112.264 44.5532   1
   6 -19   1 127.060 47.7661   1
   6  19   1 67.0107 39.4047   1
   7  19   1 510.580 68.9228   1
  -7 -19  -1 424.296 66.7509   1
   8  19   1 259.789 53.9541   1
   8 -19   1 178.774 47.8879   1
  -8  19  -1 215.371 56.2141   1
  -8 -19  -1 175.923 59.6697   1
   9 -19   1 1018.29 91.0737   1
  -9  19  -1 1224.26 98.0151   1
  -6  20   1 405.589 58.9218   1
   6 -20  -1 388.108 55.6062   1
  -5  20   1 206.610 48.0399   1
   5 -20  -1 280.877 51.3438   1
   4  20  -1 828.566 81.8091   1
   4 -20  -1 679.273 76.3630   1
  -4 -20   1 754.967 79.4760   1
  -3  20   1 75.5694 37.8844   1
   3  20  -1 82.2987 40.4210   1
   3 -20  -1 65.2285 37.7786   1
  -3 -20   1 15.1504 40.4474   1
  -2  20   1 461.426 62.9711   1
   2  20  -1 489.380 65.7010   1
  -2 -20   1 480.505 64.9512   1
   2 -20  -1 439.029 58.1076   1
   1  20  -1 255.502 57.3006   1
  -1 -20   1 314.528 59.0685   1
   0  20  -1 342.064 58.0843   1
   0 -20   1 254.015 51.5901   1
  -3  20  -1 43.7206 41.9568   1
   3 -20   1 29.4648 36.3639   1
  -3 -20  -1 36.5453 37.5528   1
   4  20   1 323.261 55.9062   1
  -4  20  -1 279.176 51.2985   1
   4 -20   1 330.953 56.9317   1
  -4 -20  -1 413.972 60.8317   1
  -5  20  -1 444.780 64.5022   1
   5  20   1 445.773 64.6341   1
  -5 -20  -1 503.515 66.5419   1
   5 -20   1 327.259 57.6093   1
  -6 -20  -1 1420.57 112.105   1
   6  20   1 1301.35 109.611   1
   6 -20   1 1672.87 117.206   1
  -6  20  -1 1538.38 116.316   1
  26   0  -2-15.0404 34.9730   1
  25   0  -2-30.3852 39.9896   1
 -25   0   2-7.87250 41.4430   1
  24   0  -2 1713.84 125.956   1
 -24   0   2 1673.49 126.660   1
  23   0  -2-38.4754 42.8991   1
 -23   0   2 31.3228 35.8376   1
  22   0  -2 1668.68 122.452   1
 -22   0   2 1537.18 120.238   1
 -21   0   2 68.2110 39.2751   1
  21   0  -2 174.544 45.7297   1
 -20   0   2 175.627 43.3700   1
  20   0  -2 202.707 46.0718   1
 -19   0   2 73.5701 36.8650   1
  19   0  -2 42.7181 29.3628   1
 -17   0   2 101.905 34.6042   1
  17   0  -2 61.0088 31.7172   1
 -16   0   2 145.016 38.1791   1
  16   0  -2 172.589 38.1638   1
 -15   0   2 2028.70 132.089   1
  14   0  -2 10177.9 498.524   1
 -14   0   2 10735.6 504.008   1
 -13   0   2 10752.4 503.498   1
  13   0  -2 10259.5 498.480   1
 -12   0   2 62.2195 29.2533   1
  12   0  -2 14.7891 21.4897   1
 -11   0   2 839.044 69.4386   1
  11   0  -2 888.298 69.4337   1
 -10   0   2 54933.6 2557.40   1
  10   0  -2 60681.6 2560.13   1
  -9   0   2 64998.4 2805.26   1
   9   0  -2 61916.2 2802.89   1
  -8   0   2 147974. 6360.31   1
   8   0  -2 141371. 6360.29   1
  -7   0   2 78865.7 3409.27   1
   7   0  -2 75950.5 3407.85   1
  -6   0   2 365443. 15623.8   1
   6   0  -2 348266. 15622.8   1
  -5   0   2 975717. 43249.5   1
   5   0  -2 999999. 43248.9   1
  -4   0   2 382978. 16756.8   1
   4   0  -2 382488. 16755.7   1
  -3   0   2 102727. 4422.45   1
   3   0  -2 99216.5 4422.10   1
   0   0   2 154623. 6882.83   1
   0   0  -2 159698. 6882.89   1
   1   0   2 136722. 5913.90   1
  -1   0  -2 132910. 5914.95   1
  -2   0  -2 488949. 21577.6   1
   2   0   2 496423. 21576.8   1
  -3   0  -2 477217. 21551.1   1
   3   0   2 507700. 21551.9   1
  -4   0  -2 135250. 5967.70   1
   4   0   2 136403. 5965.74   1
  -5   0  -2 156499. 6343.45   1
   5   0   2 133819. 6339.34   1
  -6   0  -2 58846.2 2503.21   1
   6   0   2 54451.9 2498.40   1
  -7   0  -2 233.878 35.8634   1
   7   0   2 155.245 30.6238   1
   8   0   2 12297.1 534.347   1
  -8   0  -2 10433.6 533.017   1
   9   0   2 27713.9 1247.97   1
  -9   0  -2 27530.1 1249.05   1
 -10   0  -2-11.0757 24.9324   1
  10   0   2 5.32613 26.2677   1
  11   0   2 1332.49 97.2794   1
 -11   0  -2 1382.15 98.7371   1
  12   0   2 17364.0 752.045   1
 -12   0  -2 14875.2 745.054   1
 -13   0  -2 361.414 52.1052   1
  13   0   2 508.925 60.2630   1
  14   0   2 10414.8 490.398   1
 -14   0  -2 9609.21 484.988   1
  16   0   2 3205.83 194.215   1
 -16   0  -2 3422.69 197.537   1
  17   0   2 747.473 79.2324   1
 -17   0  -2 1093.84 89.7281   1
  18   0   2 478.810 63.7903   1
 -19   0  -2 2299.73 153.995   1
  20   0   2 288.286 53.6271   1
 -20   0  -2 278.923 52.8216   1
  21   0   2 1141.55 98.7198   1
 -21   0  -2 1251.53 100.982   1
  22   0   2 59.9116 40.1054   1
 -22   0  -2 131.954 47.4951   1
  23   0   2 674.323 74.9611   1
  24   0   2 7.30424 40.2748   1
 -24   0  -2-7.54420 32.8129   1
  25   0   2 193.184 44.4840   1
 -25   0  -2 206.350 46.1670   1
  26  -1  -2 37.5954 35.5249   1
 -26   1   2 15.5498 39.9285   1
  25  -1  -2 191.183 49.0647   1
  25   1  -2 53.4199 38.1205   1
 -25  -1   2 110.038 40.7976   1
 -25   1   2 218.539 49.6483   1
  24  -1  -2 92.1033 43.7632   1
 -24   1   2 7.81590 35.8362   1
  23  -1  -2 1746.29 125.664   1
  23   1  -2 1730.58 125.585   1
 -23   1   2 1583.55 123.869   1
 -23  -1   2 1653.83 125.746   1
  22   1  -2 52.9821 37.3478   1
 -22  -1   2 15.6928 37.6262   1
 -22   1   2 15.6894 32.2633   1
  22  -1  -2 29.8461 35.2530   1
  21   1  -2 142.609 41.3650   1
 -21  -1   2 132.091 41.8272   1
  20   1  -2 584.300 70.3083   1
 -20  -1   2 564.456 68.6569   1
 -20   1   2 529.603 67.8507   1
  20  -1  -2 595.748 70.1979   1
  19  -1  -2 2284.66 154.850   1
  19   1  -2 2431.65 157.887   1
 -19  -1   2 2607.69 160.354   1
 -19   1   2 2621.07 162.152   1
 -18   1   2 172.489 41.6484   1
  18  -1  -2 179.793 44.6981   1
  17   1  -2 1715.49 117.083   1
 -17  -1   2 1704.89 117.218   1
 -17   1   2 1631.63 114.615   1
  17  -1  -2 1306.44 107.066   1
  16   1  -2 2006.52 133.124   1
 -16  -1   2 2143.70 137.176   1
 -16   1   2 1953.44 136.465   1
  16  -1  -2 2220.10 137.553   1
 -15   1   2 146.631 38.3594   1
 -15  -1   2 62.3623 32.2615   1
  15   1  -2 48.2571 28.3327   1
  15  -1  -2 123.130 31.8555   1
 -14  -1   2 7277.28 330.438   1
  14  -1  -2 7149.73 331.294   1
  13   1  -2 59463.7 2644.48   1
 -13  -1   2 59441.3 2643.54   1
  12   1  -2 2802.70 157.507   1
 -12  -1   2 2523.43 154.779   1
 -12   1   2 2801.76 159.885   1
  12  -1  -2 2969.35 161.543   1
  11   1  -2 6267.58 310.586   1
 -11  -1   2 5885.47 309.688   1
 -11   1   2 6674.65 315.869   1
  11  -1  -2 6508.92 313.857   1
  10   1  -2 2821.48 151.996   1
 -10  -1   2 2805.72 153.681   1
 -10   1   2 2627.37 152.585   1
  10  -1  -2 2849.88 154.209   1
   9   1  -2 8600.55 396.676   1
  -9  -1   2 8070.14 397.062   1
  -9   1   2 8189.62 399.526   1
   9  -1  -2 8758.53 398.687   1
   8   1  -2 125722. 5425.95   1
  -8  -1   2 122419. 5426.24   1
  -8   1   2 123375. 5428.91   1
   8  -1  -2 122114. 5427.17   1
  -7  -1   2 54487.9 2423.31   1
   7   1  -2 55239.7 2421.94   1
  -6  -1   2 1444.31 85.7341   1
   6   1  -2 1403.58 85.6095   1
   6  -1  -2 1658.26 88.1027   1
  -5  -1   2 25890.6 1190.52   1
  -5   1   2 29124.5 1195.88   1
   5   1  -2 25434.3 1190.62   1
   5  -1  -2 27807.3 1192.65   1
  -4  -1   2 36827.2 1524.55   1
  -4   1   2 36071.7 1528.74   1
   4  -1  -2 38203.5 1527.67   1
  -3   1   2 126713. 5228.17   1
  -3  -1   2 116890. 5222.65   1
   3   1  -2 126140. 5223.18   1
  -2   1   2 125682. 5415.19   1
   2  -1  -2 121529. 5414.88   1
   1  -1  -2 383388. 16783.2   1
   0  -1  -2 76695.8 3223.23   1
   0   1   2 74625.4 3222.59   1
   0  -1   2 71476.0 3220.60   1
   0   1  -2 72007.5 3220.68   1
  -1   1  -2 144566. 5378.76   1
  -1  -1  -2 139987. 5378.78   1
   1  -1   2 104380. 5373.52   1
   1   1   2 113005. 5376.96   1
  -2   1  -2 42258.7 2017.52   1
  -2  -1  -2 47984.5 2019.12   1
   2  -1   2 45543.7 2017.46   1
   2   1   2 47626.9 2018.86   1
  -3   1  -2 14657.7 658.362   1
  -3  -1  -2 14785.2 658.688   1
   3  -1   2 14432.8 657.230   1
   3   1   2 14478.5 658.755   1
  -5   1  -2 1310.86 85.4256   1
  -5  -1  -2 1333.50 84.1394   1
   5  -1   2 1269.19 83.1939   1
   5   1   2 1434.12 83.9712   1
  -6   1  -2 69431.2 2994.69   1
  -6  -1  -2 75488.3 2996.23   1
   6   1   2 69319.6 2991.68   1
  -7   1  -2 91396.1 4273.80   1
  -7  -1  -2 97351.6 4275.10   1
   7  -1   2 100159. 4275.94   1
   7   1   2 98931.0 4273.71   1
  -8   1  -2 16330.6 773.863   1
  -8  -1  -2 16941.7 774.395   1
   8  -1   2 17509.4 775.307   1
   8   1   2 16571.7 771.541   1
  -9   1  -2 1396.17 102.668   1
  -9  -1  -2 1494.14 103.123   1
   9  -1   2 1393.64 101.088   1
 -10  -1  -2 3618.25 200.268   1
  10   1   2 3613.55 196.904   1
 -11   1  -2 5506.13 289.171   1
 -11  -1  -2 5944.92 291.704   1
  11  -1   2 5191.33 284.156   1
  11   1   2 5727.05 287.443   1
 -12   1  -2 14914.1 670.022   1
 -12  -1  -2 12986.7 664.063   1
  12  -1   2 14774.2 667.721   1
  12   1   2 14054.0 666.863   1
 -13   1  -2 205.063 41.3289   1
 -13  -1  -2 240.944 41.7809   1
  13   1   2 306.250 47.5281   1
 -14  -1  -2 10596.8 482.420   1
 -14   1  -2 9576.55 477.609   1
  14   1   2 9089.75 474.007   1
  14  -1   2 9898.46 478.259   1
 -16  -1  -2 635.582 72.9961   1
  16   1   2 824.251 77.8691   1
  16  -1   2 798.030 76.9334   1
 -17   1  -2 1476.34 113.573   1
  17  -1   2 1637.94 119.153   1
  17   1   2 1518.77 116.110   1
 -18   1  -2 1231.90 100.755   1
 -18  -1  -2 1102.61 99.6207   1
  18   1   2 1257.85 100.403   1
  18  -1   2 1236.51 101.554   1
 -19   1  -2 394.700 61.6884   1
 -19  -1  -2 348.246 58.6594   1
  19  -1   2 409.487 61.2606   1
  19   1   2 388.132 60.2899   1
 -20  -1  -2 887.662 86.7929   1
 -20   1  -2 893.857 86.9039   1
  20   1   2 885.390 87.1465   1
  20  -1   2 843.037 83.2056   1
 -21  -1  -2 280.529 50.7359   1
  21   1   2 286.133 50.2855   1
 -22  -1  -2 595.574 72.3698   1
 -22   1  -2 518.250 67.4582   1
  22  -1   2 714.875 75.6304   1
  22   1   2 547.734 70.7537   1
 -23  -1  -2-15.3216 31.4884   1
  23   1   2-7.45504 33.5669   1
 -24  -1  -2 678.188 77.9900   1
 -24   1  -2 687.247 75.6303   1
  24   1   2 600.020 73.4250   1
  24  -1   2 816.262 78.6199   1
 -25   1  -2-14.7550 36.8865   1
 -25  -1  -2 29.6240 39.9186   1
  25   1   2-14.1952 36.4337   1
  25  -1   2-14.2235 34.5837   1
 -26   2   2 160.342 45.7142   1
  26  -2  -2 135.003 44.0670   1
 -25   2   2-23.1592 39.6269   1
 -25  -2   2-7.89966 37.3010   1
  25  -2  -2 22.7081 35.7414   1
  25   2  -2 15.1026 38.2621   1
 -24   2   2 298.872 54.9028   1
  24  -2  -2 224.544 52.7262   1
 -23   2   2-7.64514 37.1777   1
 -23  -2   2-7.84914 35.3384   1
  23  -2  -2 7.76993 40.3932   1
  23   2  -2-15.4004 39.5271   1
 -22   2   2 445.181 59.9721   1
 -22  -2   2 258.167 52.6685   1
  22  -2  -2 436.807 58.8819   1
  22   2  -2 417.696 57.7270   1
 -21  -2   2-7.71153 33.5407   1
  21   2  -2 7.48379 35.3371   1
 -20   2   2 1399.26 112.413   1
 -20  -2   2 1487.46 112.497   1
  20   2  -2 1437.37 112.076   1
  20  -2  -2 1527.89 115.179   1
 -19   2   2 134.788 43.3386   1
 -19  -2   2 103.702 39.7344   1
  19  -2  -2 77.6752 38.7838   1
  19   2  -2 114.199 39.6321   1
 -18   2   2 3332.71 204.800   1
  18  -2  -2 3731.02 206.608   1
 -17   2   2 202.993 45.0876   1
 -17  -2   2 325.875 50.1637   1
  17  -2  -2 178.641 39.7500   1
  17   2  -2 287.502 47.1924   1
 -16   2   2-6.72110 30.7629   1
 -16  -2   2-6.63856 29.8912   1
  16  -2  -2 40.1626 31.1279   1
  16   2  -2 19.2385 32.4968   1
 -15  -2   2 2044.09 133.919   1
  15  -2  -2 2090.65 135.002   1
  15   2  -2 2064.70 132.692   1
 -14  -2   2 12232.8 566.821   1
  14  -2  -2 12956.7 570.200   1
  14   2  -2 11952.6 564.349   1
 -13   2   2 92.9798 29.4878   1
 -13  -2   2 11.0755 25.3931   1
  13  -2  -2 17.1338 24.8913   1
  13   2  -2 26.9266 26.6066   1
 -12   2   2 36140.7 1731.25   1
  12  -2  -2 39659.4 1732.11   1
  12   2  -2 40049.5 1730.26   1
 -11   2   2 4300.02 227.611   1
 -11  -2   2 4091.32 223.463   1
  11  -2  -2 4389.31 227.215   1
  11   2  -2 4569.17 225.899   1
 -10   2   2 34977.8 1502.47   1
 -10  -2   2 33620.9 1497.20   1
  10  -2  -2 31742.1 1496.86   1
  10   2  -2 33659.8 1496.29   1
  -9   2   2 36987.8 1624.43   1
   9   2  -2 34967.0 1617.74   1
  -9  -2   2 38174.3 1621.07   1
   9  -2  -2 35358.4 1622.34   1
  -8   2   2 2860.23 165.575   1
   8   2  -2 3191.70 162.609   1
   8  -2  -2 3329.42 167.403   1
  -8  -2   2 3215.97 163.462   1
  -7   2   2 5435.89 274.380   1
   7   2  -2 5821.16 269.125   1
   7  -2  -2 5449.10 271.154   1
  -7  -2   2 5858.80 270.264   1
   6   2  -2 10256.4 467.466   1
  -6  -2   2 10298.1 468.392   1
  -5   2   2 49.9486 21.6631   1
   5  -2  -2 43.8027 21.3402   1
   5   2  -2 44.0224 16.7919   1
  -5  -2   2 15.2770 15.2959   1
   4  -2  -2 328410. 13873.8   1
  -4   2   2 319965. 13873.4   1
   4   2  -2 332138. 13867.8   1
  -4  -2   2 292672. 13867.1   1
   3  -2  -2 6436.56 300.571   1
  -3  -2   2 6800.94 295.299   1
   3   2  -2 6093.58 294.163   1
  -3   2   2 6941.85 301.058   1
   2  -2  -2 4176.42 205.384   1
  -2   2   2 4112.60 204.366   1
   2   2  -2 4226.24 199.689   1
  -1  -2   2 89741.4 3814.90   1
   1  -2  -2 84547.6 3820.15   1
  -1   2   2 85419.5 3818.67   1
   1   2  -2 86856.1 3814.85   1
   0  -2  -2 50026.1 2173.28   1
   0   2   2 52051.4 2173.18   1
   0  -2   2 47998.0 2170.57   1
   0   2  -2 48035.1 2169.40   1
  -1  -2  -2 3318.84 161.538   1
   1   2   2 3000.01 161.385   1
   1  -2   2 3407.96 160.567   1
  -1   2  -2 3589.72 161.046   1
  -2  -2  -2 314062. 11710.1   1
   2   2   2 312144. 11709.7   1
  -2   2  -2 219677. 11706.3   1
   2  -2   2 240068. 11705.3   1
   3  -2   2 25003.5 1138.83   1
   3   2   2 24791.5 1139.13   1
  -3  -2  -2 25861.2 1139.76   1
  -3   2  -2 26603.0 1140.18   1
  -5   2  -2 36916.0 1640.94   1
   5  -2   2 34636.6 1636.83   1
   5   2   2 39204.5 1638.86   1
  -5  -2  -2 36595.2 1638.78   1
   6  -2   2 99.3238 27.1358   1
   6   2   2 31.1172 24.7844   1
  -6  -2  -2 104.694 29.0472   1
  -6   2  -2 74.6019 27.6683   1
  -7   2  -2 16546.1 755.493   1
  -7  -2  -2 16207.2 754.970   1
   7  -2   2 15833.6 753.861   1
   7   2   2 17186.1 754.426   1
  -8   2  -2 263.557 39.2547   1
  -8  -2  -2 310.789 42.4069   1
   8  -2   2 414.209 44.9229   1
   8   2   2 341.814 44.3604   1
  -9   2  -2 21279.2 1001.28   1
  -9  -2  -2 22054.7 1001.11   1
   9  -2   2 22485.0 1000.32   1
   9   2   2 21765.1 997.479   1
 -11   2  -2 8222.41 407.446   1
  11  -2   2 8777.37 408.700   1
  11   2   2 8923.70 408.223   1
 -12   2  -2 9646.57 472.448   1
 -12  -2  -2 9841.64 473.061   1
  12  -2   2 10113.3 473.935   1
  12   2   2 9225.94 469.057   1
 -13   2  -2 6507.22 341.791   1
  13  -2   2 7290.35 345.118   1
  13   2   2 7259.35 344.751   1
 -14   2  -2 1286.60 100.460   1
 -14  -2  -2 1121.23 97.6175   1
  14  -2   2 1298.38 99.5738   1
 -15   2  -2 10953.4 528.177   1
  15  -2   2 10629.3 523.892   1
 -16   2  -2 365.440 55.3975   1
 -16  -2  -2 403.267 58.7335   1
  16  -2   2 434.986 57.0307   1
  16   2   2 445.035 58.8336   1
 -17   2  -2 232.305 44.0450   1
 -17  -2  -2 232.418 45.7564   1
  17  -2   2 281.203 47.5548   1
  17   2   2 253.431 44.2815   1
 -18   2  -2 15.1965 34.8008   1
 -18  -2  -2 83.5961 42.8470   1
  18  -2   2 29.4884 35.8756   1
  18   2   2 7.37489 36.8988   1
 -19  -2  -2 577.186 69.1753   1
  19  -2   2 628.176 71.7750   1
  19   2   2 508.761 66.9428   1
 -20   2  -2-37.7907 35.7019   1
 -20  -2  -2-23.2630 41.3187   1
  20   2   2-7.54322 38.2337   1
 -21  -2  -2 876.403 87.6218   1
  21   2   2 986.772 91.2859   1
 -22   2  -2 7.72340 29.7766   1
 -22  -2  -2-7.75879 37.1867   1
  22  -2   2-7.41368 31.0724   1
  22   2   2-7.44009 40.1020   1
 -23   2  -2 399.098 56.5282   1
  23   2   2 425.462 62.8951   1
  23  -2   2 335.511 57.6717   1
 -24   2  -2 59.9848 40.4190   1
 -24  -2  -2 7.49133 33.7318   1
  24   2   2-7.19012 34.4662   1
  24  -2   2 7.29412 40.2234   1
 -25   2  -2 242.966 50.9990   1
 -25  -2  -2 123.742 44.3964   1
  25   2   2 238.145 53.4611   1
  25  -2   2 171.589 52.9350   1
 -26   3   2-15.4391 39.1146   1
  26  -3  -2 7.23256 40.7564   1
  25   3  -2 119.588 45.0310   1
 -24   3   2 83.5018 45.0028   1
 -24  -3   2 15.5737 39.4651   1
  24  -3  -2-7.71088 36.4199   1
  24   3  -2-7.50957 38.5577   1
 -23  -3   2 15.5995 36.3237   1
  23   3  -2 74.9440 40.9122   1
 -22   3   2 38.7710 37.1922   1
 -22  -3   2 78.0333 42.0842   1
  22  -3  -2 14.9908 34.8810   1
  22   3  -2 7.50089 37.0205   1
 -21   3   2 964.451 90.0674   1
 -21  -3   2 991.946 90.9443   1
  21  -3  -2 1027.31 89.3784   1
  21   3  -2 1140.78 95.4118   1
 -20   3   2 675.792 72.1266   1
 -20  -3   2 487.135 63.7546   1
  20  -3  -2 642.692 70.8282   1
  20   3  -2 495.516 62.6157   1
 -19   3   2 313.737 49.2866   1
 -19  -3   2 362.562 53.8991   1
  19  -3  -2 330.110 53.1286   1
  19   3  -2 308.439 53.0287   1
 -18   3   2 7.27999 28.0771   1
  18  -3  -2 29.0074 32.6572   1
 -17  -3   2 3987.26 228.848   1
  17   3  -2 4248.79 230.777   1
 -16   3   2 2301.54 151.541   1
 -16  -3   2 2264.70 147.987   1
  16  -3  -2 2589.92 154.071   1
  16   3  -2 2339.19 147.865   1
 -15   3   2 8078.54 421.430   1
 -15  -3   2 9068.24 424.179   1
  15  -3  -2 8239.85 420.821   1
  15   3  -2 8812.30 421.909   1
 -14   3   2 12.5927 27.3854   1
 -14  -3   2-11.9035 28.9422   1
  14  -3  -2-6.13064 23.6358   1
  14   3  -2 11.5572 29.2796   1
 -13   3   2 7333.13 366.700   1
 -13  -3   2 6926.90 359.954   1
  13  -3  -2 7617.15 364.672   1
  13   3  -2 7361.11 362.071   1
 -12  -3   2 9515.36 491.287   1
  12   3  -2 11255.2 494.829   1
  11   3  -2 34253.6 1595.34   1
  11  -3  -2 35397.1 1599.36   1
 -11   3   2 37698.8 1605.08   1
 -10   3   2 29280.5 1357.22   1
  10   3  -2 30208.2 1352.67   1
  10  -3  -2 28849.4 1354.97   1
 -10  -3   2 32252.8 1356.38   1
  -9   3   2 804.056 65.2398   1
   9   3  -2 723.221 58.5624   1
   9  -3  -2 675.031 61.6107   1
  -8   3   2 7651.12 349.214   1
   8   3  -2 6609.40 338.485   1
  -8  -3   2 7440.89 342.243   1
   8  -3  -2 7245.19 345.682   1
   7  -3  -2 3083.80 165.158   1
  -7   3   2 3249.19 167.543   1
  -6  -3   2 27707.2 1363.98   1
   6  -3  -2 34248.8 1372.95   1
  -6   3   2 29138.5 1370.26   1
   6   3  -2 32323.9 1363.66   1
   5   3  -2 26451.0 1132.76   1
  -5  -3   2 24547.6 1131.03   1
   4  -3  -2 61597.6 2451.41   1
  -4  -3   2 51713.7 2443.87   1
   4   3  -2 51612.2 2443.07   1
  -4   3   2 60983.8 2451.72   1
  -3  -3   2 17100.1 783.176   1
  -3   3   2 16406.7 788.404   1
   3  -3  -2 16446.1 788.595   1
   2  -3  -2 42148.2 1748.18   1
  -2  -3   2 37746.0 1740.89   1
   2   3  -2 38164.9 1740.51   1
  -2   3   2 41677.6 1747.55   1
   1  -3  -2 90916.2 3959.39   1
   1   3  -2 91310.7 3954.57   1
  -1   3   2 88687.7 3959.46   1
  -1  -3   2 89189.4 3954.93   1
   0  -3  -2 107398. 4687.55   1
   0   3   2 106300. 4687.99   1
   0   3  -2 104362. 4683.80   1
   0  -3   2 108832. 4684.19   1
   1   3   2 60.1787 24.2404   1
  -1  -3  -2 85.6678 24.8085   1
  -1   3  -2 53.7757 19.9992   1
   1  -3   2 93.0523 22.2750   1
  -2  -3  -2 23279.9 1058.99   1
   2   3   2 22720.4 1057.39   1
   2  -3   2 23896.8 1057.69   1
  -2   3  -2 25057.7 1061.03   1
  -4  -3  -2 5576.69 290.090   1
   4   3   2 6470.36 290.435   1
  -4   3  -2 6649.77 293.531   1
   4  -3   2 5500.52 286.611   1
   5  -3   2 5648.91 288.442   1
   5   3   2 6056.44 288.929   1
  -5  -3  -2 6160.35 290.305   1
  -5   3  -2 5936.57 291.142   1
  -6   3  -2 8223.26 383.759   1
  -6  -3  -2 7875.40 380.282   1
   6  -3   2 7838.59 381.617   1
   6   3   2 7968.23 379.858   1
  -7   3  -2 3784.47 210.834   1
  -7  -3  -2 4295.81 212.216   1
   7  -3   2 3811.55 208.136   1
   7   3   2 4195.49 209.567   1
  -8   3  -2 1410.08 94.9205   1
  -8  -3  -2 1512.54 94.8848   1
   8   3   2 1387.98 91.3851   1
  -9   3  -2 13413.7 624.074   1
  -9  -3  -2 12815.3 621.069   1
   9  -3   2 12807.1 621.457   1
   9   3   2 14027.7 622.733   1
 -10   3  -2 20108.4 970.646   1
  10  -3   2 22276.3 973.316   1
 -11   3  -2 8257.70 442.689   1
 -11  -3  -2 8821.21 444.739   1
  11  -3   2 10107.2 451.307   1
  11   3   2 9613.91 447.671   1
 -12   3  -2 14622.0 731.564   1
 -12  -3  -2 14965.2 730.525   1
  12  -3   2 16924.9 737.354   1
  12   3   2 16203.6 733.378   1
 -13   3  -2 102.315 36.7969   1
 -13  -3  -2 191.418 39.5529   1
  13  -3   2 133.653 41.1489   1
  13   3   2 103.571 34.9686   1
 -14   3  -2 2179.88 142.606   1
 -14  -3  -2 1982.89 138.094   1
  14  -3   2 2358.21 145.723   1
  14   3   2 2132.73 141.073   1
 -15   3  -2 1727.77 122.412   1
  15  -3   2 1604.10 119.222   1
 -16   3  -2 1259.61 100.694   1
 -16  -3  -2 1172.70 100.285   1
  16  -3   2 1260.06 100.213   1
  16   3   2 1265.28 100.331   1
 -17   3  -2 477.573 62.2072   1
 -17  -3  -2 345.841 55.8920   1
  17  -3   2 378.838 55.9329   1
  17   3   2 395.837 56.8994   1
 -18  -3  -2 7.63820 31.4151   1
  18   3   2 43.9154 30.7005   1
 -19   3  -2 577.767 67.3579   1
 -19  -3  -2 369.878 62.7509   1
  19  -3   2 518.703 64.4762   1
  19   3   2 449.928 66.1841   1
 -20   3  -2 740.494 77.8797   1
 -20  -3  -2 718.596 75.3639   1
  20   3   2 645.013 73.3233   1
  20  -3   2 681.026 74.4068   1
 -21   3  -2 52.7030 39.6297   1
  21  -3   2-22.9336 35.5489   1
 -22   3  -2 718.712 77.5428   1
 -22  -3  -2 989.077 88.3637   1
  22  -3   2 798.493 82.4573   1
  22   3   2 906.357 85.0811   1
 -23   3  -2-38.4076 42.8343   1
  23  -3   2-7.24092 39.0407   1
 -24   3  -2 36.9251 31.6446   1
 -24  -3  -2 124.599 42.6756   1
  24  -3   2 43.4447 33.7640   1
  24   3   2 50.2167 40.5054   1
 -25  -3  -2 56.6068 40.3578   1
 -25   3  -2 43.3075 38.9694   1
  25  -3   2 49.6221 37.8289   1
  25   3   2 56.1419 38.7604   1
  27  -4  -2 42.2917 35.7627   1
 -26   4   2 211.079 45.4597   1
  26  -4  -2 246.766 52.3688   1
 -25   4   2-7.59210 29.9321   1
  25  -4  -2-14.9464 31.9222   1
 -24   4   2 7.74716 34.8785   1
 -24  -4   2 22.6475 33.4159   1
  24  -4  -2-22.3508 36.2294   1
  24   4  -2-7.52702 36.0759   1
 -23   4   2 30.9932 34.3091   1
 -23  -4   2-7.59362 36.4062   1
  23  -4  -2 52.1050 36.7213   1
  23   4  -2-7.53109 37.1528   1
 -22   4   2 23.5071 36.4605   1
 -22  -4   2 30.5638 36.1061   1
  22  -4  -2 59.0979 37.9455   1
  22   4  -2 7.47950 37.4221   1
 -21   4   2 613.491 72.9847   1
 -21  -4   2 591.381 69.0192   1
  21  -4  -2 622.785 74.0284   1
  21   4  -2 700.570 74.1829   1
 -20  -4   2 448.663 62.3833   1
  20   4  -2 563.210 65.8118   1
 -19   4   2 424.288 57.4827   1
 -19  -4   2 365.796 57.2985   1
  19  -4  -2 401.426 58.7719   1
  19   4  -2 436.268 61.3474   1
 -18   4   2 564.518 67.7605   1
  18  -4  -2 531.498 65.2788   1
 -17   4   2 385.603 57.0277   1
 -17  -4   2 432.725 55.8979   1
  17  -4  -2 412.903 60.0559   1
  17   4  -2 402.885 53.6996   1
 -16  -4   2 5834.74 318.184   1
  16  -4  -2 6428.60 322.465   1
  16   4  -2 6211.78 317.017   1
 -15   4   2 48.2113 39.2282   1
 -15  -4   2 18.8691 28.7940   1
  15  -4  -2-19.5449 32.5816   1
  15   4  -2 24.1958 27.2425   1
 -14   4   2 693.367 71.3288   1
  14  -4  -2 821.893 72.5405   1
  14   4  -2 914.075 72.8533   1
 -14  -4   2 672.436 67.1817   1
  13  -4  -2 29.6480 29.6714   1
 -13   4   2 25.4905 29.6556   1
  12   4  -2 7771.44 362.103   1
 -12  -4   2 7132.48 359.798   1
  12  -4  -2 7004.48 362.740   1
 -12   4   2 7512.34 368.047   1
  11   4  -2 9753.84 421.210   1
 -11  -4   2 8922.47 419.010   1
  10  -4  -2 11774.8 538.285   1
 -10   4   2 11751.3 539.825   1
  10   4  -2 10800.7 530.844   1
  -9  -4   2 10501.4 505.148   1
   9  -4  -2 11423.6 512.507   1
   9   4  -2 10915.9 505.243   1
  -9   4   2 10577.4 512.035   1
  -8  -4   2 1555.68 98.0506   1
   8  -4  -2 1692.34 104.154   1
   8   4  -2 1653.37 97.5746   1
  -8   4   2 1696.63 105.946   1
  -7  -4   2 2962.85 164.736   1
   7  -4  -2 3584.37 174.069   1
  -7   4   2 3341.90 172.841   1
   7   4  -2 3025.61 163.834   1
   6  -4  -2 66818.8 3018.88   1
  -6   4   2 69836.7 3019.40   1
   5  -4  -2 689.381 54.0332   1
  -5  -4   2 652.980 49.1255   1
  -5   4   2 675.609 55.3890   1
   5   4  -2 646.720 48.1557   1
   4  -4  -2 9736.54 451.248   1
   4   4  -2 9584.25 444.141   1
  -4   4   2 9516.01 450.209   1
  -4  -4   2 9993.38 445.434   1
  -3  -4   2 9666.49 423.588   1
   3   4  -2 8848.69 420.898   1
  -2  -4   2 37001.5 1674.22   1
   2   4  -2 38612.9 1673.37   1
   1   4  -2 17388.2 755.662   1
  -1  -4   2 16243.6 756.510   1
   0   4  -2 48012.6 2102.03   1
   0  -4   2 47152.6 2101.69   1
  -1   4  -2 4281.53 186.141   1
   1  -4   2 3158.64 182.028   1
  -2  -4  -2 91919.1 4179.74   1
   2   4   2 98039.1 4180.70   1
  -3  -4  -2 23492.3 1097.89   1
   3   4   2 24676.4 1098.09   1
   3  -4   2 23635.7 1097.19   1
  -3   4  -2 26305.7 1101.59   1
  -4  -4  -2 55475.4 2575.16   1
   4   4   2 58605.4 2576.56   1
   4  -4   2 57675.4 2576.89   1
  -4   4  -2 61534.7 2580.07   1
  -5  -4  -2 35516.0 1588.87   1
   5   4   2 35383.3 1588.17   1
   5  -4   2 33490.8 1587.80   1
  -5   4  -2 37996.7 1591.63   1
  -6  -4  -2 3905.39 217.136   1
   6   4   2 3968.08 217.061   1
   6  -4   2 4474.98 221.857   1
  -6   4  -2 4783.71 223.961   1
  -7  -4  -2 1490.67 99.9331   1
   7   4   2 1526.87 100.154   1
  -7   4  -2 1569.18 104.691   1
   7  -4   2 1741.61 106.505   1
   8  -4   2 51.9238 25.6888   1
  -8  -4  -2 44.9765 25.7334   1
   8   4   2 53.7595 23.8530   1
  -8   4  -2 32.8557 26.7064   1
   9   4   2 3212.06 171.597   1
  -9  -4  -2 2823.22 168.798   1
  10   4   2 1249.31 93.6272   1
 -10  -4  -2 1327.82 97.2852   1
  10  -4   2 1320.73 97.6542   1
 -10   4  -2 1389.82 99.3510   1
  11   4   2 17147.8 801.629   1
 -11  -4  -2 16893.2 802.487   1
  11  -4   2 17663.6 804.871   1
 -11   4  -2 17525.3 806.514   1
 -12  -4  -2 2073.52 132.476   1
  12  -4   2 1906.69 129.433   1
 -12   4  -2 1748.18 126.565   1
  13   4   2 7439.18 375.554   1
 -13  -4  -2 7279.25 376.934   1
  13  -4   2 7655.94 380.225   1
 -13   4  -2 7703.07 382.015   1
  14   4   2 7520.06 375.431   1
 -14  -4  -2 7358.76 377.206   1
  15   4   2 237.273 48.5324   1
 -15  -4  -2 190.634 45.1617   1
  15  -4   2 324.481 51.4687   1
 -15   4  -2 250.235 45.7823   1
 -16  -4  -2 65.1823 38.6084   1
  16  -4   2 80.9690 40.6137   1
 -16   4  -2-14.8738 31.2045   1
  17   4   2 242.003 48.5028   1
 -17  -4  -2 266.373 49.5784   1
  17  -4   2 238.560 45.1959   1
 -17   4  -2 286.409 50.4544   1
  18   4   2 173.889 46.5401   1
 -18  -4  -2 97.7152 41.8686   1
  18  -4   2 243.419 45.3707   1
 -18   4  -2 238.795 47.7321   1
  19   4   2 264.227 53.7596   1
 -19  -4  -2 135.886 42.2111   1
  19  -4   2 285.358 51.1815   1
 -19   4  -2 170.827 48.6700   1
  20   4   2 265.944 47.1217   1
 -20  -4  -2 309.408 53.7509   1
  20  -4   2 236.918 52.0693   1
 -20   4  -2 169.228 49.3708   1
 -21   4  -2 762.574 79.7787   1
  22   4   2-7.32976 34.6118   1
 -22  -4  -2 7.35318 35.2445   1
  22  -4   2 7.44277 36.1946   1
 -22   4  -2 30.2455 36.7714   1
  23   4   2 50.5686 41.1763   1
 -23  -4  -2-14.6709 39.1146   1
  23  -4   2 74.6175 42.9685   1
 -23   4  -2 43.6844 37.4139   1
  24   4   2 14.1979 40.8701   1
 -24  -4  -2 14.6741 38.6418   1
  24  -4   2 64.0407 35.1213   1
 -24   4  -2 14.7054 32.0114   1
  25   4   2-13.8913 39.1423   1
 -25  -4  -2-7.17886 34.4102   1
  26  -5  -2-21.6996 36.1814   1
 -26   5   2-29.6383 35.5299   1
  25  -5  -2 102.216 39.6331   1
 -25   5   2 113.804 43.0110   1
  24   5  -2 45.0850 40.5194   1
  24  -5  -2 58.4894 39.4258   1
 -24   5   2-23.1639 38.0991   1
  23   5  -2 518.423 64.8597   1
 -23  -5   2 294.683 52.0933   1
  23  -5  -2 356.377 60.8739   1
 -23   5   2 468.056 64.9804   1
  22   5  -2-7.44009 34.5944   1
 -22  -5   2 23.0894 33.4752   1
  22  -5  -2 7.61460 33.7054   1
 -22   5   2-15.5066 31.8648   1
  21  -5  -2 253.625 52.1777   1
 -21   5   2 177.455 47.5433   1
  20   5  -2 368.607 55.1093   1
 -20  -5   2 306.312 51.2077   1
  20  -5  -2 403.713 58.8171   1
 -20   5   2 481.827 62.9009   1
  19   5  -2 381.349 56.2652   1
 -19  -5   2 211.310 47.7615   1
  19  -5  -2 351.904 58.4811   1
 -19   5   2 371.747 59.0179   1
 -18   5   2 554.458 65.0175   1
 -18  -5   2 382.665 56.6779   1
  18   5  -2 446.457 57.4188   1
  17   5  -2 850.505 77.3815   1
 -17  -5   2 829.943 77.5935   1
 -17   5   2 658.048 72.9080   1
  17  -5  -2 733.348 74.9161   1
  16   5  -2 1273.29 97.0289   1
 -16  -5   2 1158.60 96.2170   1
  15   5  -2 3738.51 201.748   1
 -15  -5   2 3626.15 203.110   1
  15  -5  -2 3448.04 201.722   1
 -15   5   2 3428.68 205.143   1
  14   5  -2 23.3382 27.1680   1
 -14  -5   2 72.4717 30.6352   1
  14  -5  -2 44.9439 35.0369   1
 -14   5   2-13.7275 32.4420   1
  13  -5  -2 8654.18 435.223   1
 -13  -5   2 8414.14 429.324   1
 -13   5   2 8944.04 438.108   1
  13   5  -2 9516.09 433.415   1
 -12  -5   2 2095.01 127.375   1
  12  -5  -2 2016.51 130.198   1
  12   5  -2 2142.37 127.434   1
 -12   5   2 1900.09 130.961   1
 -11  -5   2 23836.2 994.786   1
  11  -5  -2 22476.7 997.264   1
  11   5  -2 20038.9 989.814   1
 -11   5   2 20907.9 996.637   1
 -10  -5   2 12421.1 545.004   1
  10  -5  -2 11378.7 546.221   1
 -10   5   2 10481.0 547.865   1
  10   5  -2 11770.0 541.598   1
   9  -5  -2 3847.29 208.649   1
   9   5  -2 4058.71 205.418   1
  -9   5   2 3787.52 209.874   1
  -8  -5   2 49.3581 23.4915   1
   8  -5  -2 38.8237 23.3280   1
   8   5  -2 23.9670 19.7809   1
  -8   5   2 66.6276 30.1379   1
  -7  -5   2 1397.36 88.4981   1
   7  -5  -2 1318.22 90.6981   1
  -7   5   2 1325.50 92.3214   1
   7   5  -2 1375.87 87.3541   1
   6  -5  -2 23266.3 1014.54   1
  -6  -5   2 22830.2 1007.88   1
  -6   5   2 22477.7 1013.70   1
   6   5  -2 21236.6 1006.57   1
   5  -5  -2 111115. 5105.79   1
  -5   5   2 114083. 5106.23   1
   5   5  -2 123739. 5101.31   1
  -5  -5   2 113987. 5100.78   1
  -4   5   2 6583.65 331.287   1
   4  -5  -2 7240.61 332.943   1
  -3   5   2 15118.0 732.802   1
   3  -5  -2 17165.4 735.568   1
  -2   5   2 10774.9 496.205   1
   2  -5  -2 10577.1 496.487   1
  -1   5   2 21073.5 981.201   1
   1  -5  -2 22616.7 983.560   1
   0  -5   2 17558.9 822.281   1
   0   5  -2 18603.1 824.122   1
   0   5   2 19963.6 828.169   1
   0  -5  -2 17052.2 826.851   1
   1  -5   2 82558.7 3688.80   1
   1   5   2 81921.6 3690.63   1
  -1   5  -2 90001.3 3691.03   1
  -1  -5  -2 80401.8 3691.52   1
   2  -5   2 5184.24 249.842   1
  -2  -5  -2 4857.30 249.808   1
   2   5   2 5046.74 250.076   1
  -2   5  -2 5182.53 250.352   1
  -3   5  -2 2857.59 162.435   1
   3  -5   2 3121.82 162.691   1
   3   5   2 3084.01 162.149   1
  -3  -5  -2 3057.93 162.993   1
  -4   5  -2 6626.53 324.969   1
   4  -5   2 6447.36 321.934   1
   4   5   2 7211.69 324.109   1
  -4  -5  -2 6264.45 321.717   1
  -5   5  -2 163.463 33.8893   1
   5  -5   2 91.0108 26.1923   1
   5   5   2 131.712 31.0828   1
  -5  -5  -2 119.081 29.8831   1
  -6   5  -2 19609.8 937.922   1
   6  -5   2 19072.3 936.177   1
   6   5   2 21618.7 936.085   1
  -6  -5  -2 21719.6 937.008   1
  -7   5  -2 879.896 74.3211   1
  -7  -5  -2 816.439 72.3203   1
   7   5   2 1062.80 77.4325   1
   7  -5   2 857.739 72.7737   1
  -8  -5  -2 142.850 33.9467   1
   8   5   2 133.412 34.0188   1
  -9   5  -2 27517.5 1201.88   1
   9  -5   2 25302.0 1196.46   1
 -10  -5  -2 1202.80 91.8819   1
 -10   5  -2 1194.83 95.6287   1
  10   5   2 1364.60 93.5397   1
  10  -5   2 1225.63 92.6953   1
 -11  -5  -2 4766.57 243.907   1
 -11   5  -2 4552.74 246.082   1
  11   5   2 4345.91 239.890   1
  11  -5   2 4293.44 241.559   1
 -12  -5  -2 11152.0 542.026   1
 -12   5  -2 11313.9 546.539   1
  12   5   2 11187.2 540.532   1
  12  -5   2 11518.0 545.903   1
 -13  -5  -2 2288.37 140.427   1
 -13   5  -2 2016.56 138.436   1
  13  -5   2 2167.59 141.570   1
  13   5   2 1878.80 131.747   1
 -14   5  -2 64.1350 29.9108   1
  14  -5   2 7.11432 27.4758   1
 -15  -5  -2 4947.90 266.137   1
 -15   5  -2 4502.74 264.022   1
  15  -5   2 5076.89 267.315   1
  16   5   2 28.0411 34.5732   1
 -16  -5  -2 28.6590 32.2564   1
 -16   5  -2-7.57820 34.6817   1
  16  -5   2-29.7796 29.3479   1
  17   5   2 21.3783 34.1599   1
 -17  -5  -2 7.35268 30.2246   1
 -18   5  -2 22.8861 28.0921   1
  18  -5   2 61.1759 37.2231   1
  19   5   2 562.124 65.7895   1
 -19  -5  -2 581.157 67.9135   1
 -19   5  -2 702.734 74.0106   1
  19  -5   2 706.895 73.9135   1
  20   5   2 124.132 40.8222   1
 -20  -5  -2 189.402 41.8534   1
  21   5   2 58.5967 36.2277   1
 -21  -5  -2 37.8868 30.6360   1
 -21   5  -2 76.9907 43.4721   1
  21  -5   2 87.4244 38.4423   1
  22   5   2 131.474 46.4639   1
 -22  -5  -2 128.116 44.6008   1
  23   5   2 122.634 46.8128   1
 -23  -5  -2 37.0188 36.6724   1
 -23   5  -2 59.5278 40.2512   1
  23  -5   2 93.8547 43.3362   1
 -24   5  -2 106.698 33.8806   1
  24  -5   2 93.9094 37.8159   1
 -26   6   2 7.30962 35.0686   1
  26  -6  -2 63.6189 41.9276   1
 -25   6   2 37.7625 33.4691   1
  25  -6  -2 35.6337 39.3290   1
 -24   6   2-30.6988 41.3665   1
  24  -6  -2 21.9121 37.0091   1
  23   6  -2 60.3527 40.2036   1
 -23  -6   2 38.8630 36.1591   1
 -23   6   2 46.0087 35.6736   1
  23  -6  -2-30.3529 38.9688   1
  22   6  -2 150.058 45.3272   1
 -22  -6   2 123.551 44.4131   1
 -22   6   2 85.1191 38.6676   1
  22  -6  -2 214.536 50.7665   1
  21   6  -2 37.2509 36.3406   1
 -21  -6   2 129.753 44.8934   1
 -21   6   2 69.8156 40.4272   1
  21  -6  -2 30.9815 41.3574   1
  20   6  -2 102.676 40.2680   1
 -20  -6   2 105.247 41.2622   1
 -20   6   2 141.752 46.4699   1
  20  -6  -2 91.4142 40.8564   1
  19   6  -2-21.6480 34.6033   1
 -19  -6   2 81.0161 37.8230   1
  18   6  -2 218.155 45.3136   1
  18  -6  -2 227.893 44.8823   1
 -18   6   2 166.426 43.5480   1
 -18  -6   2 193.937 48.0639   1
  17  -6  -2 216.301 45.5504   1
 -17   6   2 172.811 43.6308   1
 -16  -6   2 579.714 65.6393   1
 -16   6   2 498.816 63.8479   1
  16  -6  -2 568.140 65.4473   1
  16   6  -2 582.885 64.0340   1
 -15  -6   2 32.4737 29.7387   1
  15   6  -2 12.5922 27.4011   1
 -14   6   2 397.100 55.6606   1
  14   6  -2 382.689 51.0333   1
  14  -6  -2 440.210 56.0015   1
 -14  -6   2 398.193 52.3752   1
 -13   6   2 654.451 69.9671   1
  13   6  -2 642.080 67.2943   1
  13  -6  -2 818.990 73.4777   1
 -13  -6   2 673.108 66.8940   1
 -12   6   2 6.42446 30.3356   1
  12  -6  -2-12.1533 30.3824   1
 -11   6   2 686.034 70.6738   1
  11   6  -2 816.928 68.0344   1
 -11  -6   2 871.916 69.8151   1
  11  -6  -2 772.169 73.7831   1
 -10   6   2 763.412 68.5855   1
  10   6  -2 610.350 57.1750   1
 -10  -6   2 660.899 61.1668   1
  10  -6  -2 622.234 61.3300   1
   9   6  -2 4054.14 218.212   1
  -9  -6   2 4209.30 217.902   1
  -8   6   2 19538.3 857.176   1
   8  -6  -2 19841.1 856.906   1
  -7   6   2 1283.68 91.3017   1
  -7  -6   2 1540.16 91.0768   1
   7   6  -2 1225.44 84.6594   1
   7  -6  -2 1261.05 92.3800   1
  -6   6   2 2555.48 135.475   1
   6   6  -2 1990.43 121.817   1
   6  -6  -2 2689.17 135.799   1
  -6  -6   2 1834.89 120.742   1
  -5  -6   2 4089.57 200.231   1
   5  -6  -2 3650.08 203.904   1
   5   6  -2 4167.35 200.236   1
  -5   6   2 3586.63 202.495   1
  -4  -6   2 130.932 25.3162   1
   4  -6  -2 144.062 31.7086   1
   4   6  -2 154.321 27.1637   1
  -4   6   2 149.225 28.6465   1
  -3  -6   2 587.095 51.4559   1
   3  -6  -2 760.576 58.6047   1
   3   6  -2 689.832 53.3299   1
  -3   6   2 580.621 53.9118   1
  -2  -6   2 53546.3 2327.63   1
   2  -6  -2 49846.8 2331.46   1
   2   6  -2 52721.6 2326.88   1
  -2   6   2 53892.6 2332.46   1
   1  -6  -2 4514.58 214.134   1
  -1  -6   2 3944.02 206.967   1
  -1   6   2 4344.37 211.573   1
   1   6  -2 3774.01 205.214   1
   0  -6  -2 2083.86 129.396   1
   0  -6   2 2288.44 127.851   1
   0   6   2 2325.75 130.838   1
   0   6  -2 2439.71 128.924   1
  -1  -6  -2 4715.96 227.802   1
   1  -6   2 4205.72 221.066   1
   1   6   2 4336.00 222.191   1
  -1   6  -2 4306.62 221.295   1
  -2  -6  -2 127943. 5476.29   1
  -2   6  -2 127034. 5475.75   1
   2  -6   2 118063. 5472.64   1
   2   6   2 125070. 5475.29   1
  -3  -6  -2 10224.8 500.296   1
  -3   6  -2 11118.9 502.334   1
   3  -6   2 11280.6 503.170   1
   3   6   2 10126.7 499.956   1
  -4  -6  -2 14629.8 690.228   1
  -4   6  -2 13953.0 688.236   1
   4  -6   2 15143.3 690.525   1
   4   6   2 16053.7 692.120   1
  -5  -6  -2 5437.54 271.371   1
  -5   6  -2 5378.32 272.638   1
   5  -6   2 5053.90 267.929   1
   5   6   2 5378.62 269.374   1
  -6  -6  -2 57.7640 31.4485   1
  -6   6  -2 107.480 32.4706   1
   6   6   2 86.1566 30.0869   1
   6  -6   2 172.788 37.2944   1
  -7  -6  -2 1826.54 124.146   1
   7   6   2 2176.90 127.528   1
   8  -6   2 179.488 36.4867   1
  -8   6  -2 222.770 39.0152   1
  -9  -6  -2 6299.92 319.641   1
  -9   6  -2 6114.06 320.477   1
   9  -6   2 6391.53 320.315   1
   9   6   2 6335.06 318.500   1
 -10   6  -2 3225.60 190.162   1
 -10  -6  -2 3143.95 186.489   1
  10  -6   2 3359.98 191.629   1
  10   6   2 3495.33 189.756   1
  11  -6   2 1622.52 130.058   1
 -11  -6  -2 1996.13 131.397   1
 -11   6  -2 1976.46 134.037   1
 -12  -6  -2 262.688 45.5229   1
  12  -6   2 361.413 50.6650   1
 -12   6  -2 420.170 54.8824   1
  12   6   2 382.094 51.4566   1
 -13   6  -2 377.398 56.7594   1
  13   6   2 481.868 55.2587   1
  13  -6   2 457.487 56.2703   1
 -14  -6  -2 898.317 78.1624   1
 -14   6  -2 791.310 78.9953   1
  14   6   2 736.773 74.8127   1
  14  -6   2 728.747 75.1011   1
  15  -6   2 87.9569 41.0772   1
 -15   6  -2 44.6093 35.8807   1
  15   6   2 146.419 40.7412   1
 -15  -6  -2 99.8521 38.2246   1
 -16  -6  -2 1201.34 99.7814   1
 -16   6  -2 1350.47 103.590   1
  16  -6   2 1024.17 94.5721   1
  16   6   2 1367.33 102.999   1
 -17  -6  -2 1361.95 105.333   1
 -17   6  -2 1373.30 108.570   1
  17  -6   2 1078.41 99.7093   1
  17   6   2 1237.49 102.255   1
 -18  -6  -2 876.258 86.8533   1
 -18   6  -2 1087.80 93.1020   1
  18   6   2 930.276 87.1112   1
  18  -6   2 1098.84 93.4120   1
  19  -6   2 30.5974 35.6056   1
 -19  -6  -2 83.0037 40.2297   1
  19   6   2 7.37713 34.3412   1
 -19   6  -2 38.3941 33.4391   1
  20  -6   2 549.937 64.6115   1
 -20  -6  -2 552.480 64.8805   1
  20   6   2 393.175 57.2713   1
 -20   6  -2 391.200 60.3074   1
 -21  -6  -2 355.084 57.1272   1
  21  -6   2 321.338 50.9446   1
  21   6   2 346.539 58.7300   1
 -22  -6  -2 217.705 49.8624   1
  22   6   2 204.258 50.6788   1
 -22   6  -2 219.577 51.7939   1
 -23  -6  -2 7.42195 32.8533   1
  23   6   2-14.4024 33.4843   1
  24  -6   2 48.8209 42.9242   1
 -24  -6  -2 14.5889 37.9483   1
 -24   6  -2 79.0739 37.8620   1
  24   6   2-21.2700 39.5522   1
  25  -7  -2 70.8954 41.2438   1
 -25   7   2 7.44042 38.7202   1
  24  -7  -2 37.1367 38.1427   1
 -24   7   2 15.0113 36.5163   1
  23  -7  -2 60.4949 44.9104   1
 -23   7   2 68.7123 43.1153   1
 -22   7   2 547.875 65.7173   1
  22  -7  -2 439.214 63.1392   1
  22   7  -2 493.457 65.9735   1
  21   7  -2-7.64546 34.9909   1
 -21  -7   2 23.2107 32.4286   1
 -20   7   2 161.938 47.9016   1
  20  -7  -2 137.161 46.0860   1
 -20  -7   2 183.294 45.7591   1
  20   7  -2 128.262 41.2124   1
 -19  -7   2 817.734 79.3518   1
 -19   7   2 747.540 77.8510   1
  19   7  -2 733.930 78.3454   1
  18   7  -2 1174.73 98.4311   1
 -18  -7   2 1132.29 98.3362   1
 -17  -7   2 35.7924 35.3560   1
  17   7  -2 28.1566 33.7918   1
 -17   7   2 46.2641 39.6265   1
  17  -7  -2 65.3660 38.2736   1
 -16  -7   2 257.689 49.2025   1
  16   7  -2 170.090 44.0545   1
  16  -7  -2 319.960 49.8366   1
 -16   7   2 266.072 50.8600   1
 -15   7   2 3655.49 231.237   1
 -15  -7   2 4225.12 233.102   1
  15   7  -2 4356.47 232.786   1
  15  -7  -2 4537.81 237.807   1
  14   7  -2 1248.47 95.0428   1
 -14  -7   2 1166.73 94.3714   1
 -13   7   2 225.244 45.6326   1
  13   7  -2 152.435 39.7659   1
 -13  -7   2 266.476 47.4119   1
  13  -7  -2 294.526 48.2478   1
 -12   7   2 3342.69 195.358   1
  12   7  -2 3049.92 188.491   1
  12  -7  -2 3624.67 197.176   1
 -12  -7   2 3733.26 197.935   1
  11  -7  -2 523.237 58.9423   1
 -11   7   2 576.514 61.4644   1
 -10   7   2 5420.06 289.088   1
  10   7  -2 5742.90 285.583   1
 -10  -7   2 5346.54 284.780   1
  10  -7  -2 5749.56 290.187   1
  -9   7   2 10524.4 527.614   1
   9   7  -2 10957.9 522.546   1
  -9  -7   2 11296.4 525.944   1
   9  -7  -2 11474.5 532.671   1
  -8   7   2 2911.54 161.585   1
   8   7  -2 2841.71 155.532   1
  -8  -7   2 2556.36 153.828   1
   8  -7  -2 2592.11 161.463   1
  -7   7   2 922.101 76.5756   1
   7  -7  -2 925.421 76.7658   1
   7   7  -2 869.447 69.4220   1
  -6  -7   2 1001.98 77.7960   1
  -6   7   2 961.312 80.1947   1
   6  -7  -2 1042.87 81.1283   1
   6   7  -2 1109.93 80.0750   1
  -5  -7   2 4239.31 216.715   1
  -5   7   2 3974.62 219.084   1
   5  -7  -2 4240.35 220.729   1
   5   7  -2 4232.97 215.001   1
  -4  -7   2 4.31355 20.1195   1
  -4   7   2 63.7917 26.8017   1
   4  -7  -2 38.9060 21.5851   1
   4   7  -2 50.1269 25.2811   1
  -3  -7   2 1019.02 74.6798   1
  -3   7   2 1124.51 80.1086   1
   3  -7  -2 926.759 75.3669   1
   3   7  -2 1121.65 74.4683   1
   2  -7  -2 4791.86 247.211   1
  -2  -7   2 4417.80 241.709   1
  -2   7   2 4956.11 245.723   1
   2   7  -2 4869.59 241.090   1
   1  -7  -2 3040.39 163.648   1
   1   7  -2 2702.64 155.562   1
  -1  -7   2 2967.02 159.209   1
  -1   7   2 2936.99 161.670   1
   0  -7  -2 15662.5 796.942   1
   0   7  -2 18940.0 799.593   1
   0  -7   2 17425.2 797.087   1
   0   7   2 17850.0 799.983   1
  -1  -7  -2 12694.6 612.182   1
  -1   7  -2 12257.5 607.804   1
   1  -7   2 13184.9 610.419   1
   1   7   2 14607.3 614.216   1
  -2  -7  -2 4.91603 25.8780   1
  -2   7  -2 23.7768 21.0543   1
   2  -7   2-4.69279 17.6826   1
   2   7   2 23.8268 25.3890   1
  -3  -7  -2 4281.02 225.218   1
   3   7   2 4540.96 226.096   1
   3  -7   2 4057.17 222.423   1
  -3   7  -2 4259.01 223.893   1
  -4  -7  -2 2357.96 134.325   1
  -4   7  -2 2186.84 131.979   1
   4  -7   2 2151.23 132.018   1
   4   7   2 2007.21 127.893   1
  -5   7  -2 666.278 64.2177   1
   5  -7   2 806.198 68.7208   1
   5   7   2 828.480 67.1175   1
  -5  -7  -2 839.255 68.6922   1
   6   7   2 1067.79 83.9660   1
  -6  -7  -2 1198.58 87.6739   1
  -7   7  -2 1360.16 101.400   1
   7  -7   2 1504.93 103.941   1
   7   7   2 1525.87 102.751   1
  -7  -7  -2 1392.07 101.221   1
  -8   7  -2 908.628 76.0275   1
   8  -7   2 632.043 64.6144   1
   8   7   2 810.455 71.1017   1
  -8  -7  -2 843.429 72.9937   1
  -9   7  -2 5513.97 293.773   1
   9  -7   2 5487.10 290.642   1
   9   7   2 5619.87 291.568   1
  -9  -7  -2 5901.80 295.243   1
 -10   7  -2 10093.3 494.173   1
  10  -7   2 9343.68 489.605   1
  10   7   2 10115.5 491.086   1
 -10  -7  -2 11082.5 496.511   1
 -11   7  -2 5150.64 277.213   1
 -11  -7  -2 4895.63 271.399   1
  11  -7   2 5541.88 278.171   1
  11   7   2 4974.71 270.896   1
  12   7   2 26.5523 28.8951   1
  13  -7   2 1769.42 126.421   1
 -13   7  -2 1863.99 131.307   1
 -14   7  -2 45.3995 36.9260   1
 -14  -7  -2 92.6803 37.1921   1
  14   7   2 84.5320 34.8801   1
  14  -7   2 57.5320 38.4347   1
 -15  -7  -2 1191.60 98.7132   1
  15   7   2 1141.30 97.7606   1
 -15   7  -2 1232.32 101.556   1
  15  -7   2 1231.07 100.155   1
  16   7   2-7.34130 36.7051   1
 -16  -7  -2 7.38083 32.1024   1
 -17   7  -2 169.590 45.5088   1
  17  -7   2 53.0313 39.1897   1
 -18   7  -2 15.7191 34.1925   1
 -18  -7  -2 22.5849 34.4613   1
  18   7   2-15.0333 40.9896   1
  18  -7   2 37.9807 34.2065   1
 -19   7  -2 7.77632 29.3338   1
 -19  -7  -2-7.56442 38.3610   1
  19  -7   2 68.6000 33.7761   1
  19   7   2 90.6507 44.3714   1
 -20   7  -2 298.035 54.1474   1
  20   7   2 317.387 53.9465   1
 -20  -7  -2 303.781 53.8356   1
  20  -7   2 416.165 60.1126   1
  21   7   2 15.0495 40.5746   1
 -21  -7  -2 37.8200 43.0902   1
 -22   7  -2 44.9309 40.8400   1
  22  -7   2-7.13280 36.6257   1
  22   7   2 29.8615 42.0785   1
 -22  -7  -2 22.5207 37.0342   1
 -23   7  -2 7.34997 37.7545   1
  23  -7   2 83.0313 41.8170   1
  23   7   2 51.3097 42.1979   1
 -23  -7  -2-22.2454 39.0519   1
 -25   8   2 29.0462 36.8152   1
  25  -8  -2 28.5333 37.5648   1
 -24   8   2 29.7187 32.3233   1
  24  -8  -2 7.35885 28.3807   1
 -23   8   2 60.5636 41.7508   1
  23  -8  -2-22.4680 40.8423   1
 -22   8   2 62.4805 36.5249   1
  22  -8  -2 120.910 40.9189   1
  22   8  -2 77.2867 40.8648   1
 -21   8   2 15.3742 32.2275   1
  21  -8  -2-15.1959 35.8846   1
  21   8  -2 30.7347 32.8266   1
 -21  -8   2 47.7114 41.8591   1
 -20   8   2 69.6902 39.9588   1
 -20  -8   2 86.5646 39.5591   1
  20  -8  -2 82.7782 40.2959   1
  20   8  -2 136.846 42.5809   1
 -19   8   2 93.7759 37.1432   1
  19   8  -2 127.445 44.6381   1
  19  -8  -2 172.475 47.1343   1
 -18  -8   2 856.979 82.9819   1
  18  -8  -2 933.261 86.2808   1
  18   8  -2 971.230 86.8935   1
 -17   8   2 203.689 47.5826   1
  17   8  -2 230.470 49.1370   1
  17  -8  -2 182.265 45.1831   1
 -17  -8   2 135.154 41.2831   1
  16  -8  -2 364.211 55.3318   1
 -16   8   2 381.841 59.1310   1
 -15   8   2 5080.41 262.258   1
  15   8  -2 4784.56 255.516   1
 -15  -8   2 4479.10 254.146   1
  15  -8  -2 4362.50 253.176   1
 -14   8   2 1677.63 123.357   1
  14   8  -2 1861.56 125.387   1
 -14  -8   2 1887.25 127.028   1
  14  -8  -2 1738.34 125.247   1
  13   8  -2 714.540 72.6058   1
 -13  -8   2 803.316 75.5128   1
 -12   8   2 1302.26 108.711   1
  12   8  -2 1760.15 113.607   1
 -12  -8   2 1629.67 112.939   1
  12  -8  -2 1561.16 114.177   1
 -11   8   2 1493.59 107.500   1
  11   8  -2 1292.63 97.7070   1
 -11  -8   2 1296.23 100.430   1
  11  -8  -2 1430.33 104.329   1
 -10   8   2 6117.09 307.455   1
  10   8  -2 5857.92 297.400   1
 -10  -8   2 5741.94 298.395   1
  10  -8  -2 5595.91 301.085   1
  -9   8   2 5669.60 292.108   1
   9  -8  -2 5940.49 294.874   1
   9   8  -2 5272.91 283.401   1
  -8   8   2 5425.82 288.274   1
   8  -8  -2 5561.66 291.867   1
   8   8  -2 5688.21 285.977   1
  -8  -8   2 5803.57 287.681   1
  -7  -8   2 1221.38 88.7774   1
   7  -8  -2 1266.84 95.2216   1
  -7   8   2 1259.40 95.5884   1
  -6  -8   2 2865.79 160.680   1
  -6   8   2 2668.86 165.389   1
   6  -8  -2 2678.85 163.552   1
   6   8  -2 3074.69 162.396   1
  -5  -8   2 19884.0 895.071   1
   5   8  -2 19224.0 892.572   1
  -4   8   2 2858.61 153.264   1
   4  -8  -2 2555.13 148.695   1
   4   8  -2 2615.15 145.675   1
  -3  -8   2 895.526 72.9021   1
  -3   8   2 937.651 75.4114   1
   3  -8  -2 1102.65 79.9629   1
   3   8  -2 945.936 74.8261   1
  -2  -8   2 1005.57 77.0444   1
   2  -8  -2 1025.94 79.9862   1
   2   8  -2 1110.23 78.7018   1
  -2   8   2 1058.08 80.4046   1
   1  -8  -2 612.049 58.0880   1
   1   8  -2 623.809 56.9357   1
  -1  -8   2 660.715 58.5046   1
  -1   8   2 624.613 58.4293   1
   0  -8  -2 7353.92 350.695   1
   0   8  -2 6619.51 343.988   1
   0  -8   2 7485.92 348.390   1
   0   8   2 6844.65 346.426   1
  -1  -8  -2 35382.2 1598.52   1
  -1   8  -2 34257.0 1594.25   1
   1  -8   2 35467.1 1595.14   1
   1   8   2 37228.3 1598.42   1
  -2  -8  -2 10943.3 546.183   1
  -2   8  -2 11949.1 546.260   1
   2  -8   2 11260.0 543.616   1
   2   8   2 11980.1 545.039   1
  -3  -8  -2 3814.92 211.577   1
   3   8   2 3643.01 209.841   1
   3  -8   2 4363.80 216.095   1
  -3   8  -2 4009.23 213.712   1
  -5  -8  -2 11425.8 544.194   1
   5   8   2 11494.3 540.303   1
  -5   8  -2 11012.1 542.189   1
   5  -8   2 11559.5 543.636   1
  -6  -8  -2 1520.49 104.330   1
   6   8   2 1366.01 101.525   1
  -6   8  -2 1533.05 108.688   1
   6  -8   2 1391.61 101.987   1
  -7  -8  -2 8480.70 445.262   1
   7   8   2 8980.01 446.669   1
  -7   8  -2 9715.85 451.687   1
   7  -8   2 9562.88 449.823   1
  -8  -8  -2 4190.17 223.821   1
   8   8   2 4332.96 223.043   1
   8  -8   2 4273.97 223.205   1
  -9  -8  -2 3450.02 204.266   1
   9   8   2 3575.97 203.713   1
  -9   8  -2 3636.16 206.508   1
   9  -8   2 3645.09 205.128   1
 -10  -8  -2 3993.87 217.033   1
  10   8   2 3944.03 214.410   1
  10  -8   2 4001.78 215.293   1
 -10   8  -2 3270.73 210.956   1
  11   8   2 2426.74 152.874   1
  12  -8   2 1081.73 91.1629   1
 -12   8  -2 1060.79 92.0187   1
 -13   8  -2 1643.07 124.801   1
 -13  -8  -2 1756.73 125.536   1
  13  -8   2 1744.91 125.253   1
  13   8   2 1831.50 125.651   1
 -14  -8  -2 222.125 47.4629   1
  14   8   2 321.686 52.8913   1
 -14   8  -2 193.075 45.1525   1
  14  -8   2 203.228 42.5781   1
  15   8   2 1402.59 111.284   1
 -15  -8  -2 1603.15 116.832   1
 -16   8  -2 724.535 74.3692   1
  16  -8   2 526.235 69.8715   1
  16   8   2 589.131 70.7886   1
 -16  -8  -2 507.327 65.8103   1
 -17   8  -2 376.518 55.4093   1
  17  -8   2 444.237 57.8236   1
  17   8   2 364.204 56.4951   1
 -17  -8  -2 442.357 59.5002   1
  18   8   2 7.48451 36.9178   1
 -18  -8  -2 23.0406 37.8828   1
 -19   8  -2 23.4584 32.7781   1
  19  -8   2-37.7868 30.4373   1
  19   8   2-7.50183 39.9659   1
 -19  -8  -2-15.3965 39.0106   1
 -20   8  -2 61.4135 36.8898   1
  20  -8   2 67.7203 42.9329   1
  20   8   2 82.3867 41.3836   1
 -20  -8  -2 30.7443 34.7061   1
 -21   8  -2 74.6185 40.9155   1
  21  -8   2 103.761 44.1444   1
  21   8   2 126.508 44.7420   1
 -21  -8  -2 91.6171 38.4188   1
  22   8   2 14.7396 37.8334   1
 -22  -8  -2 7.57458 32.3550   1
 -23   8  -2-21.6812 39.8765   1
  23  -8   2-41.2647 35.7831   1
 -24   9   2-7.37933 36.3932   1
  24  -9  -2 7.20046 38.3564   1
 -23   9   2-7.60517 35.3635   1
  23  -9  -2-7.35475 29.6178   1
 -22   9   2 15.1918 33.0417   1
  22  -9  -2 7.46759 38.3357   1
 -21   9   2 512.861 67.7227   1
  21  -9  -2 551.637 68.0787   1
  21   9  -2 345.498 62.6811   1
 -20   9   2 218.903 51.3349   1
 -20  -9   2 145.179 44.3271   1
  20  -9  -2 179.240 50.6174   1
  20   9  -2 249.344 50.7668   1
  19  -9  -2 104.470 47.4033   1
 -19   9   2 134.120 43.8156   1
 -18   9   2 31.7420 36.9169   1
  18  -9  -2 51.6964 37.9279   1
  18   9  -2-22.6974 36.2809   1
 -18  -9   2 47.0868 39.7818   1
 -17   9   2 469.263 62.0643   1
  17  -9  -2 504.298 63.1920   1
  17   9  -2 527.842 63.3295   1
 -17  -9   2 463.751 62.7239   1
 -16   9   2 367.728 58.2611   1
  16  -9  -2 465.657 62.0292   1
  16   9  -2 474.897 61.3774   1
 -16  -9   2 387.136 57.4439   1
  15  -9  -2 3280.99 197.215   1
 -15   9   2 3428.61 201.401   1
 -14   9   2 3425.46 197.667   1
  14  -9  -2 3161.85 190.281   1
  14   9  -2 3379.22 194.340   1
 -14  -9   2 3065.24 190.901   1
 -13   9   2 1405.14 110.519   1
  13  -9  -2 1387.23 107.845   1
  13   9  -2 1555.26 110.619   1
 -13  -9   2 1354.41 108.974   1
 -12   9   2 1601.13 114.867   1
  12  -9  -2 1571.63 112.330   1
  12   9  -2 1433.01 107.561   1
 -12  -9   2 1396.47 107.510   1
 -11   9   2 3716.32 208.304   1
  11  -9  -2 3574.31 204.159   1
  11   9  -2 3545.18 201.804   1
 -11  -9   2 3451.28 202.958   1
 -10   9   2 146.656 38.7938   1
 -10  -9   2 112.252 35.0831   1
  10  -9  -2 68.4868 31.1907   1
  10   9  -2 114.298 34.9314   1
  -9  -9   2 1188.96 94.3111   1
  -9   9   2 1206.36 95.9783   1
   9  -9  -2 1259.24 100.139   1
   9   9  -2 1457.11 98.0043   1
   8  -9  -2 459.735 58.3230   1
  -8   9   2 430.269 55.4578   1
   8   9  -2 503.989 53.4094   1
  -8  -9   2 369.499 52.1334   1
  -7   9   2 11978.1 592.841   1
   7  -9  -2 12946.5 594.759   1
  -6   9   2 6949.16 345.289   1
   6  -9  -2 6929.44 345.719   1
  -6  -9   2 6630.48 340.812   1
   5   9  -2 19165.5 914.703   1
  -5   9   2 20267.7 923.709   1
   5  -9  -2 19192.9 922.887   1
  -5  -9   2 21439.0 919.454   1
   4   9  -2 5791.66 289.992   1
  -4   9   2 5876.32 295.603   1
   4  -9  -2 5524.39 292.467   1
   3   9  -2 312.841 41.9744   1
  -3   9   2 257.329 45.5966   1
   3  -9  -2 403.854 51.9589   1
  -3  -9   2 397.834 46.2268   1
  -2   9   2 56.4623 25.4476   1
   2   9  -2 42.0385 25.2135   1
   2  -9  -2 5.76519 20.6901   1
  -2  -9   2 10.8866 23.2790   1
   1   9  -2 7037.52 334.576   1
  -1   9   2 6264.54 334.637   1
   1  -9  -2 6742.20 337.593   1
  -1  -9   2 6711.76 333.335   1
   0   9   2 23184.1 1014.19   1
   0   9  -2 21696.1 1008.35   1
   0  -9   2 22011.4 1009.09   1
   0  -9  -2 21619.3 1011.88   1
   1   9   2 11704.7 538.726   1
  -1  -9  -2 10877.4 537.710   1
   2   9   2 763.893 73.0139   1
  -2  -9  -2 835.561 75.4711   1
   3   9   2 584.659 59.9796   1
  -3   9  -2 543.679 59.4955   1
  -3  -9  -2 617.273 63.1501   1
   3  -9   2 475.080 56.6727   1
  -4  -9  -2 9555.89 459.985   1
  -4   9  -2 10291.5 462.441   1
   4  -9   2 8960.26 458.562   1
   4   9   2 9084.06 457.761   1
  -5  -9  -2 173.329 36.9621   1
   5   9   2 217.052 40.8424   1
   5  -9   2 191.374 41.4679   1
  -5   9  -2 197.542 40.2059   1
  -6  -9  -2 25831.7 1193.41   1
   6   9   2 26911.3 1193.64   1
  -6   9  -2 24063.7 1191.82   1
   6  -9   2 28129.0 1198.39   1
  -7  -9  -2 520.619 57.9009   1
   7   9   2 497.967 55.6210   1
  -7   9  -2 471.426 61.3291   1
   7  -9   2 433.085 58.9094   1
  -8  -9  -2 910.388 78.9080   1
   8   9   2 803.603 75.0589   1
  -8   9  -2 875.596 79.9502   1
   8  -9   2 759.678 75.3921   1
  -9  -9  -2 3497.81 204.524   1
   9   9   2 3459.98 203.177   1
   9  -9   2 3653.91 205.072   1
  -9   9  -2 3687.21 207.937   1
  10   9   2 2212.68 141.558   1
 -10   9  -2 2227.26 145.621   1
  10  -9   2 2061.98 139.163   1
 -11   9  -2 14.4443 33.5811   1
  11  -9   2-13.8273 33.1359   1
 -12  -9  -2 341.032 54.9251   1
  12   9   2 314.451 54.0423   1
 -12   9  -2 298.233 47.5414   1
  12  -9   2 330.111 50.9445   1
 -13  -9  -2 7.52614 30.9398   1
  13   9   2 14.4824 28.5542   1
 -13   9  -2-7.63631 35.5144   1
  13  -9   2 51.1643 37.5264   1
  14   9   2 2265.80 150.896   1
 -14  -9  -2 2254.33 149.943   1
 -15   9  -2 1211.77 103.217   1
  15  -9   2 1208.07 101.327   1
  15   9   2 1089.94 98.6841   1
 -15  -9  -2 1172.59 101.398   1
 -16   9  -2 1057.38 95.4289   1
  16  -9   2 1003.72 92.1825   1
  16   9   2 1024.35 93.3993   1
 -16  -9  -2 982.277 91.5597   1
 -17   9  -2 7.86974 33.6126   1
  17  -9   2-7.38619 27.1518   1
  17   9   2-52.9390 43.5143   1
 -17  -9  -2 39.2707 40.8306   1
 -18   9  -2-7.63091 37.6375   1
  18  -9   2-22.6408 39.7239   1
  18   9   2-7.59190 31.8234   1
 -18  -9  -2-7.88589 29.7083   1
 -19   9  -2 107.495 38.0251   1
  19  -9   2 67.7089 39.2625   1
  19   9   2-7.59077 43.3656   1
 -19  -9  -2 141.892 45.9469   1
 -20   9  -2 329.646 58.4310   1
  20  -9   2 252.142 53.9479   1
  20   9   2 445.962 64.0047   1
 -20  -9  -2 274.769 59.0545   1
 -21   9  -2-7.46562 31.2922   1
  21  -9   2-14.5694 28.0877   1
  21   9   2 59.9359 39.9111   1
 -21  -9  -2 23.3437 37.2961   1
 -22   9  -2 14.4171 34.5534   1
  22  -9   2 7.18094 34.4211   1
  22   9   2 36.9575 40.3040   1
 -22  -9  -2-7.67514 32.1724   1
  23 -10  -2 21.7454 38.6130   1
 -23  10   2-37.0283 38.0153   1
  22 -10  -2 14.6900 30.8618   1
 -22  10   2 103.900 41.8777   1
 -20  10   2 108.882 40.6804   1
  20  10  -2 93.9216 42.9108   1
  19 -10  -2 89.0893 35.3169   1
  19  10  -2 155.209 47.5008   1
 -19 -10   2 56.3526 38.2538   1
  18 -10  -2 275.319 46.5817   1
 -18  10   2 284.958 50.6227   1
 -17  10   2 421.865 63.9645   1
  17 -10  -2 463.538 62.6641   1
  17  10  -2 360.408 57.8636   1
 -17 -10   2 442.926 60.6989   1
 -16  10   2 3663.94 206.739   1
  16 -10  -2 3235.06 198.833   1
  16  10  -2 3579.08 204.560   1
 -16 -10   2 3218.91 200.217   1
  15  10  -2 202.551 48.5317   1
 -15 -10   2 237.729 50.5330   1
 -14  10   2 1261.23 102.388   1
 -14 -10   2 1177.28 100.082   1
  14  10  -2 1075.02 95.5917   1
  14 -10  -2 1230.02 98.8906   1
 -13  10   2 1021.46 89.8043   1
  13 -10  -2 1050.36 91.2145   1
  13  10  -2 1035.13 87.0787   1
 -13 -10   2 851.383 83.6843   1
 -12  10   2 12949.9 597.151   1
  12 -10  -2 11629.9 592.359   1
  12  10  -2 12179.1 588.750   1
 -12 -10   2 12447.7 591.153   1
 -11 -10   2 1134.09 90.7932   1
 -11  10   2 1078.04 94.4172   1
  11 -10  -2 889.671 86.6813   1
  10  10  -2 9518.72 465.705   1
 -10 -10   2 9486.42 466.843   1
   9  10  -2 75.4876 33.2103   1
  -9  10   2 75.4560 40.3498   1
   9 -10  -2 61.7341 35.3059   1
  -9 -10   2 32.1804 29.0920   1
   8  10  -2 512.202 56.5998   1
  -8  10   2 513.928 60.7103   1
   8 -10  -2 523.040 60.7066   1
  -8 -10   2 484.773 58.5746   1
   7  10  -2 11.7439 26.8754   1
  -7  10   2 6.79384 32.5636   1
   7 -10  -2 6.56398 32.3740   1
  -7 -10   2 6.23039 28.9717   1
   6  10  -2 9209.84 439.463   1
  -6  10   2 8125.35 441.037   1
   6 -10  -2 9664.71 446.891   1
  -6 -10   2 9100.81 440.328   1
   5  10  -2 4344.39 243.725   1
  -5  10   2 5170.06 254.319   1
   5 -10  -2 4951.24 252.551   1
  -5 -10   2 4292.88 245.423   1
   4  10  -2 9423.96 441.917   1
  -4  10   2 8726.80 442.344   1
   4 -10  -2 8962.55 443.439   1
  -4 -10   2 9137.76 441.893   1
  -3  10   2 14836.2 679.889   1
   3  10  -2 14188.9 674.964   1
  -3 -10   2 14244.2 676.033   1
   3 -10  -2 14470.3 679.507   1
  -2  10   2 22893.5 1078.11   1
   2  10  -2 23121.7 1075.89   1
   2 -10  -2 25209.9 1083.56   1
  -2 -10   2 23362.9 1077.15   1
  -1  10   2 556.521 61.5611   1
   1  10  -2 704.918 64.4619   1
  -1 -10   2 656.576 63.1757   1
   1 -10  -2 477.577 59.4670   1
   0  10   2 6.12867 28.0509   1
   0  10  -2-17.6857 28.6703   1
   0 -10   2 34.8870 30.9762   1
   0 -10  -2 24.8587 32.7113   1
   1  10   2 4007.57 217.759   1
  -1  10  -2 4203.80 218.341   1
   1 -10   2 3688.83 214.723   1
  -1 -10  -2 3940.10 218.982   1
   2  10   2 13426.1 577.282   1
   2 -10   2 12671.8 573.692   1
  -2 -10  -2 11722.8 572.600   1
  -3  10  -2 4467.62 224.518   1
  -3 -10  -2 4016.40 219.339   1
   3 -10   2 4158.16 219.689   1
  -4 -10  -2 12740.0 597.289   1
  -4  10  -2 13295.6 598.952   1
   4  10   2 11787.9 589.716   1
   4 -10   2 12251.4 594.486   1
  -5 -10  -2 15943.5 755.401   1
  -5  10  -2 15694.7 755.175   1
   5 -10   2 16606.4 757.089   1
   5  10   2 16295.3 755.367   1
   6 -10   2 499.820 57.3215   1
  -6 -10  -2 427.022 55.6232   1
   6  10   2 363.598 52.4191   1
  -6  10  -2 360.919 54.9659   1
  -7  10  -2 8907.94 467.643   1
   7 -10   2 10058.8 469.355   1
  -7 -10  -2 9572.79 469.147   1
   7  10   2 9486.07 465.690   1
   8  10   2 534.009 62.1374   1
  -8 -10  -2 596.460 65.1900   1
   9  10   2 1432.67 105.563   1
   9 -10   2 1514.88 111.767   1
  -9  10  -2 1536.60 111.850   1
 -10 -10  -2 1578.41 114.289   1
 -10  10  -2 1268.67 107.428   1
  10 -10   2 1537.52 112.453   1
 -11 -10  -2 2468.30 164.577   1
  11  10   2 2933.19 170.988   1
 -11  10  -2 2829.56 171.909   1
  11 -10   2 2521.56 164.124   1
 -12 -10  -2 29.8746 37.3456   1
  12  10   2 21.5744 31.8368   1
 -12  10  -2 7.54233 35.6175   1
  12 -10   2-7.23041 30.3088   1
  13  10   2 3650.83 213.773   1
 -13 -10  -2 3675.22 215.354   1
 -14  10  -2 1477.58 119.439   1
  14 -10   2 1652.68 119.871   1
  14  10   2 1693.55 121.752   1
 -14 -10  -2 1602.64 120.714   1
 -15  10  -2 1088.57 100.964   1
 -15 -10  -2 1201.54 101.575   1
  15 -10   2 1390.15 105.387   1
  15  10   2 1285.02 104.562   1
 -16 -10  -2-7.93664 33.9057   1
  16  10   2 15.2522 37.0915   1
 -16  10  -2 7.90555 31.1723   1
  16 -10   2 44.6642 34.0755   1
 -17 -10  -2 479.091 65.2210   1
  17  10   2 484.305 66.4040   1
  17 -10   2 373.554 56.6151   1
 -17  10  -2 474.963 63.7444   1
 -18  10  -2-15.4338 40.1272   1
  18 -10   2-14.8665 40.0757   1
 -18 -10  -2-31.9224 40.4475   1
 -19  10  -2 119.527 37.0419   1
  19 -10   2 37.2885 30.8891   1
  19  10   2 137.695 50.0553   1
 -19 -10  -2 71.5937 42.5484   1
  20 -10   2 95.4426 45.2209   1
 -20  10  -2 15.0094 38.5952   1
 -21  10  -2 95.5826 40.2920   1
  21 -10   2 93.8623 39.1267   1
  21  10   2 127.507 49.4865   1
 -21 -10  -2 46.8492 44.1859   1
 -23  11   2 35.7978 35.3361   1
  23 -11  -2 28.3123 29.6974   1
 -22  11   2-22.0633 30.8388   1
  22 -11  -2-21.4432 37.1701   1
  21 -11  -2 333.939 56.5447   1
 -21  11   2 264.801 52.1843   1
 -19  11   2 480.489 66.1434   1
  19 -11  -2 454.474 63.7119   1
  19  11  -2 367.447 58.7236   1
 -19 -11   2 514.475 65.0739   1
 -18  11   2 203.411 46.5597   1
  18 -11  -2 283.212 52.2220   1
  18  11  -2 239.658 52.1999   1
 -18 -11   2 175.783 48.8488   1
  17 -11  -2 307.443 53.0691   1
 -17  11   2 396.222 59.1218   1
 -16 -11   2 991.509 89.4760   1
  16 -11  -2 896.067 85.1472   1
  16  11  -2 771.023 81.9246   1
 -16  11   2 1034.45 91.1311   1
 -15 -11   2 2281.04 154.425   1
 -15  11   2 2243.48 153.096   1
  15  11  -2 2355.35 154.881   1
  15 -11  -2 2423.94 154.653   1
 -14 -11   2 165.792 44.9407   1
  14  11  -2 195.598 47.9232   1
 -13 -11   2 2057.90 139.220   1
 -13  11   2 2198.01 143.536   1
  13 -11  -2 1880.33 137.350   1
 -12  11   2 1310.31 106.045   1
  12 -11  -2 1484.23 109.037   1
  11 -11  -2 13230.5 643.084   1
 -11 -11   2 13583.2 645.255   1
 -11  11   2 12837.5 646.553   1
  11  11  -2 14299.6 646.633   1
  10 -11  -2 1997.17 137.257   1
 -10 -11   2 2125.40 137.713   1
 -10  11   2 1874.29 134.326   1
  10  11  -2 1993.09 133.178   1
   9 -11  -2 1800.80 128.489   1
  -9  11   2 1824.64 127.243   1
   9  11  -2 1592.48 118.808   1
  -9 -11   2 2111.88 131.190   1
   8  11  -2 340.977 50.8148   1
  -8 -11   2 442.131 56.8335   1
   7  11  -2 3350.50 192.486   1
  -7  11   2 3572.90 200.504   1
   7 -11  -2 3275.36 194.620   1
  -7 -11   2 3263.23 192.056   1
   6  11  -2 221.856 44.4579   1
  -6  11   2 281.021 45.7588   1
   6 -11  -2 312.735 46.0982   1
  -6 -11   2 329.892 48.8614   1
   5  11  -2 2430.46 160.214   1
  -5  11   2 2911.18 169.555   1
   5 -11  -2 3042.51 174.628   1
  -5 -11   2 2813.65 165.976   1
   4  11  -2 7118.28 339.532   1
  -4  11   2 6479.64 336.943   1
   4 -11  -2 6469.54 336.697   1
  -4 -11   2 6369.13 335.513   1
  -3  11   2 14911.6 745.712   1
   3 -11  -2 15565.7 745.920   1
  -3 -11   2 17485.2 752.202   1
   2  11  -2 25415.5 1197.44   1
  -2  11   2 27168.7 1203.27   1
  -2 -11   2 26462.9 1201.14   1
   2 -11  -2 26310.1 1202.36   1
   1  11  -2 17881.1 769.362   1
  -1  11   2 15331.4 763.100   1
   1 -11  -2 16065.5 767.296   1
   0  11   2 5446.74 286.752   1
   0  11  -2 5797.48 288.320   1
   0 -11  -2 5293.34 286.245   1
   0 -11   2 5304.79 285.648   1
   1  11   2 770.586 77.9456   1
  -1  11  -2 787.451 74.6449   1
   1 -11   2 909.069 77.7146   1
  -1 -11  -2 855.425 78.9688   1
   2  11   2 3780.78 204.770   1
  -2  11  -2 3489.18 201.231   1
   2 -11   2 3389.57 199.947   1
  -2 -11  -2 3491.79 203.630   1
   3  11   2 313.379 48.9663   1
  -3  11  -2 421.720 57.9763   1
   3 -11   2 434.684 56.0240   1
  -3 -11  -2 349.025 52.7869   1
  -4  11  -2 11180.9 522.715   1
   4 -11   2 10014.7 519.215   1
   4  11   2 10524.2 518.895   1
  -4 -11  -2 11254.9 523.950   1
  -5  11  -2 8357.01 396.594   1
   5 -11   2 8435.63 398.770   1
  -5 -11  -2 8588.92 401.773   1
  -6  11  -2 8254.68 426.886   1
   6 -11   2 8320.91 427.894   1
   6  11   2 8936.58 428.126   1
  -6 -11  -2 8858.27 431.223   1
  -7  11  -2 1478.70 113.948   1
   7 -11   2 1390.40 110.167   1
   7  11   2 1622.72 114.032   1
  -7 -11  -2 1524.27 112.618   1
  -8  11  -2 4592.14 238.768   1
   8 -11   2 3949.89 231.114   1
   8  11   2 4106.75 232.806   1
  -8 -11  -2 3958.01 231.775   1
  -9 -11  -2 3116.40 184.104   1
  -9  11  -2 2962.98 181.155   1
   9 -11   2 2834.48 178.458   1
 -10 -11  -2 244.668 45.9969   1
  10 -11   2 218.475 41.5047   1
 -10  11  -2 270.501 45.3388   1
  10  11   2 221.166 46.6214   1
 -11 -11  -2 291.120 53.8571   1
  11 -11   2 409.554 57.4906   1
  11  11   2 534.653 63.3132   1
 -11  11  -2 463.599 63.6515   1
 -12 -11  -2 2597.18 164.882   1
  12  11   2 2514.21 163.180   1
 -13 -11  -2 777.899 77.5232   1
  13 -11   2 541.244 68.8652   1
  13  11   2 766.950 78.0175   1
 -13  11  -2 656.788 73.1941   1
  14  11   2 2040.39 144.889   1
 -14 -11  -2 1914.34 142.639   1
  14 -11   2 2379.37 149.937   1
 -14  11  -2 2565.11 155.009   1
 -15 -11  -2 7.76632 36.6788   1
  15 -11   2 29.8421 38.3034   1
 -15  11  -2 7.91374 37.9366   1
  15  11   2 22.6158 42.0332   1
 -16 -11  -2 454.212 62.9745   1
  16 -11   2 391.897 57.4687   1
  16  11   2 317.684 57.3613   1
 -16  11  -2 261.182 54.2699   1
 -17  11  -2 109.051 40.8422   1
  17 -11   2 133.277 37.8930   1
  18  11   2 546.018 68.1814   1
 -18 -11  -2 658.848 73.3632   1
  19  11   2 45.3781 37.4125   1
 -19 -11  -2 46.9633 34.1680   1
  19 -11   2 72.5297 37.8171   1
 -19  11  -2 89.3988 36.3441   1
  20  11   2 479.203 64.1198   1
 -20 -11  -2 356.476 59.7680   1
  20 -11   2 374.554 56.8345   1
 -20  11  -2 329.815 56.7927   1
  21 -11   2 14.0942 36.1793   1
 -21  11  -2 14.5712 26.7887   1
  22 -12  -2 89.4194 42.7378   1
 -22  12   2 14.6536 31.3648   1
 -21  12   2 111.781 41.1745   1
  21 -12  -2 21.3618 29.3831   1
  20 -12  -2 726.432 72.2330   1
 -20  12   2 573.934 67.9121   1
 -19  12   2 7.75469 29.8990   1
 -18 -12   2 355.233 57.7018   1
 -18  12   2 309.512 55.4842   1
  18 -12  -2 451.870 58.9263   1
  18  12  -2 310.941 55.7198   1
 -17 -12   2 458.920 65.7670   1
 -17  12   2 454.992 62.8975   1
  17 -12  -2 341.518 56.6341   1
  17  12  -2 447.059 63.1874   1
  15 -12  -2 114.726 39.3308   1
 -15  12   2 62.7700 31.2275   1
 -15 -12   2 62.6774 37.2431   1
  15  12  -2 174.740 44.3662   1
  14 -12  -2 1015.05 92.6118   1
 -14 -12   2 1051.30 94.8485   1
 -14  12   2 1262.67 100.915   1
  14  12  -2 1032.59 94.3083   1
  13 -12  -2 1154.73 99.9345   1
 -13 -12   2 1248.28 101.338   1
 -13  12   2 1169.45 100.808   1
  13  12  -2 1348.10 105.065   1
 -12 -12   2 2458.32 167.286   1
  12  12  -2 2803.46 168.962   1
  11 -12  -2 570.082 67.7564   1
 -11 -12   2 468.657 64.0889   1
  11  12  -2 508.596 62.6728   1
 -11  12   2 536.297 67.8137   1
  10 -12  -2 1431.01 111.178   1
 -10  12   2 1401.83 111.111   1
   9  12  -2 653.621 70.0194   1
  -9  12   2 599.183 67.7210   1
   9 -12  -2 585.769 69.3265   1
  -9 -12   2 606.305 67.8046   1
   8  12  -2 190.769 43.1311   1
  -8  12   2 208.646 44.6784   1
   8 -12  -2 193.914 44.9914   1
  -8 -12   2 185.715 43.1587   1
   7  12  -2 12070.1 622.722   1
  -7  12   2 13757.4 628.424   1
   7 -12  -2 12882.0 622.966   1
  -7 -12   2 13351.0 623.286   1
  -6  12   2 6338.74 316.177   1
   6 -12  -2 6262.06 315.886   1
  -6 -12   2 6403.73 313.780   1
   5  12  -2 415.535 53.4017   1
  -5  12   2 316.221 51.0932   1
   5 -12  -2 288.740 48.5055   1
  -5 -12   2 414.477 54.6505   1
   4  12  -2 6871.66 355.667   1
  -4 -12   2 7130.35 357.528   1
  -3  12   2 10669.3 527.176   1
   3  12  -2 10527.5 524.941   1
  -3 -12   2 11466.0 529.429   1
   3 -12  -2 10868.4 527.324   1
   2  12  -2 12259.1 547.932   1
  -2  12   2 10560.2 541.500   1
  -2 -12   2 11184.9 544.398   1
   2 -12  -2 11136.0 545.163   1
  -1  12   2 13006.2 596.517   1
   1 -12  -2 12849.3 598.022   1
  -1 -12   2 11490.0 590.280   1
   0  12  -2 7045.84 374.681   1
   0  12   2 7156.77 378.434   1
   0 -12  -2 7900.75 382.356   1
   0 -12   2 7870.66 380.859   1
   1  12   2 821.082 82.7242   1
  -1  12  -2 996.787 83.6080   1
  -1 -12  -2 1026.92 86.0894   1
   2  12   2 1290.51 105.836   1
  -2  12  -2 1572.96 113.339   1
   2 -12   2 1703.15 114.412   1
  -2 -12  -2 1479.33 110.847   1
  -3  12  -2 12597.1 568.660   1
   3 -12   2 12240.4 565.593   1
  -3 -12  -2 11794.0 564.510   1
   5 -12   2 410.082 53.5941   1
  -5  12  -2 317.889 48.4442   1
   6  12   2 68.5754 32.1817   1
  -6  12  -2 167.643 44.2406   1
   6 -12   2 79.8246 37.9753   1
  -7  12  -2 8817.06 443.960   1
   7 -12   2 9361.08 445.317   1
   7  12   2 8377.92 437.338   1
  -7 -12  -2 8853.82 443.257   1
  -8  12  -2 3787.78 212.841   1
   8 -12   2 3527.12 206.604   1
   8  12   2 3393.34 204.983   1
  -8 -12  -2 3397.69 204.615   1
  -9  12  -2 838.877 84.6874   1
   9 -12   2 916.849 84.6048   1
   9  12   2 824.888 81.7820   1
  -9 -12  -2 835.252 82.9571   1
 -10  12  -2 1377.28 107.309   1
 -10 -12  -2 1176.78 100.315   1
  10 -12   2 1367.38 105.101   1
  10  12   2 1308.53 103.653   1
 -11 -12  -2-7.66884 35.0978   1
 -11  12  -2-31.0036 42.7388   1
  11  12   2-7.40236 33.8783   1
  11 -12   2 14.6708 34.6378   1
 -12  12  -2 325.115 55.3933   1
  12 -12   2 249.014 47.8726   1
 -13 -12  -2 4182.26 251.449   1
  13 -12   2 4538.48 251.578   1
 -13  12  -2 4898.26 257.839   1
  13  12   2 4495.21 252.661   1
 -14 -12  -2 93.4114 37.9345   1
  14 -12   2 15.0299 33.3565   1
 -14  12  -2 62.3147 33.3609   1
  14  12   2 60.2681 35.6582   1
 -15 -12  -2 7.81960 29.4559   1
  15 -12   2-22.3748 31.2608   1
  15  12   2-30.2139 38.2742   1
 -15  12  -2 7.83237 29.5040   1
 -16  12  -2 259.937 51.9835   1
  16 -12   2 212.574 43.7994   1
 -17 -12  -2 416.135 62.1415   1
  17  12   2 403.071 62.2675   1
 -18 -12  -2 132.754 46.7833   1
  18 -12   2 144.932 45.0897   1
  18  12   2 120.901 45.3017   1
 -18  12  -2 211.738 48.6249   1
  19  12   2 958.769 88.9616   1
 -19  12  -2 813.966 83.3488   1
 -19 -12  -2 975.187 90.2364   1
  19 -12   2 884.007 81.5370   1
  20 -12   2 14.0694 36.1129   1
 -20  12  -2 7.11068 32.0160   1
  21 -13  -2 6.92090 35.0677   1
 -21  13   2-7.31508 29.4563   1
  20 -13  -2 49.0202 38.7019   1
 -20  13   2 67.7290 33.9812   1
  19 -13  -2 510.719 64.0069   1
 -19  13   2 432.257 62.9444   1
  18 -13  -2 7.32821 34.0806   1
 -18  13   2 22.8775 36.0139   1
  17 -13  -2 366.440 57.2566   1
  17  13  -2 441.961 67.5725   1
  16 -13  -2 401.359 57.8491   1
 -16  13   2 319.571 54.6557   1
 -16 -13   2 463.303 61.4837   1
  16  13  -2 375.524 60.3146   1
  15 -13  -2 528.841 66.8875   1
 -15 -13   2 540.641 67.6450   1
 -15  13   2 682.726 75.9649   1
  15  13  -2 590.972 71.6969   1
  14 -13  -2 52.4455 33.2714   1
 -14 -13   2 63.4877 41.3422   1
 -14  13   2 53.9974 30.5258   1
  14  13  -2 83.7945 38.1808   1
  13 -13  -2-7.53637 36.6581   1
 -13 -13   2 55.9923 37.2028   1
 -13  13   2 30.9364 39.7098   1
  13  13  -2 7.37356 30.9163   1
  12 -13  -2 1808.25 130.295   1
 -12 -13   2 1920.68 134.701   1
 -12  13   2 2091.63 138.691   1
  12  13  -2 1625.65 124.640   1
  11 -13  -2 805.408 80.4209   1
 -11 -13   2 777.236 80.8502   1
 -11  13   2 906.111 84.8344   1
  11  13  -2 732.240 77.8381   1
 -10 -13   2 193.388 45.4083   1
  10  13  -2 296.960 50.6342   1
   9 -13  -2 5270.23 281.342   1
  -9 -13   2 5059.86 278.421   1
  -9  13   2 5579.26 282.808   1
   9  13  -2 4780.74 276.582   1
   8 -13  -2 1486.83 118.281   1
  -8  13   2 1636.90 121.324   1
   8  13  -2 1607.04 119.038   1
  -8 -13   2 1779.53 121.545   1
  -7  13   2 2453.44 157.700   1
   7 -13  -2 2464.84 157.083   1
  -7 -13   2 2333.47 156.259   1
  -6  13   2 3828.47 217.801   1
   6 -13  -2 3620.11 215.023   1
  -5  13   2 3472.11 200.349   1
   5 -13  -2 3261.05 197.725   1
  -4  13   2 1963.40 140.458   1
   4  13  -2 2458.90 148.292   1
   4 -13  -2 2277.61 146.078   1
  -4 -13   2 2139.65 145.228   1
   3  13  -2 3415.81 207.840   1
  -3  13   2 3512.88 210.659   1
  -3 -13   2 3843.24 213.157   1
   3 -13  -2 3990.95 214.501   1
  -2  13   2 18117.3 803.488   1
   2  13  -2 15972.8 795.116   1
   2 -13  -2 17431.2 800.752   1
  -2 -13   2 16635.4 797.112   1
  -1  13   2 3775.02 219.251   1
   1 -13  -2 3951.45 221.617   1
   0  13   2 7.02077 31.6116   1
   0 -13  -2 14.4330 31.9466   1
   1  13   2 4936.05 254.688   1
  -1  13  -2 4225.93 247.743   1
  -1 -13  -2 4698.05 253.379   1
   1 -13   2 4426.89 249.987   1
   2  13   2 4836.72 262.208   1
  -2  13  -2 4596.16 260.922   1
   2 -13   2 4637.56 260.699   1
  -2 -13  -2 5056.25 264.481   1
   3  13   2 4468.08 247.220   1
  -3  13  -2 4774.90 253.503   1
  -3 -13  -2 4144.03 244.705   1
   4 -13   2 7783.35 416.446   1
  -4 -13  -2 8290.25 420.046   1
  -4  13  -2 8694.91 422.094   1
   4  13   2 8669.17 420.468   1
   5 -13   2 705.496 72.8575   1
  -5 -13  -2 769.918 77.5565   1
  -5  13  -2 777.519 74.5921   1
   5  13   2 727.933 73.8065   1
   6 -13   2 1566.90 114.519   1
  -6  13  -2 1361.22 113.381   1
  -6 -13  -2 1471.15 111.833   1
   7  13   2 209.153 48.0733   1
  -7  13  -2 169.984 42.3825   1
   7 -13   2 197.333 45.2410   1
  -7 -13  -2 143.722 42.8975   1
  -8  13  -2 8478.76 399.699   1
   8 -13   2 7649.13 390.965   1
   8  13   2 6943.03 383.409   1
  -8 -13  -2 7759.13 393.343   1
   9  13   2 840.037 78.4375   1
  -9 -13  -2 609.025 72.1014   1
  10 -13   2 467.531 61.4609   1
 -10  13  -2 535.152 68.2601   1
 -11  13  -2 101.143 40.4377   1
  11 -13   2 127.074 43.4741   1
  11  13   2 227.086 50.5619   1
 -11 -13  -2 146.871 44.0190   1
 -12  13  -2 1033.94 98.6222   1
  12 -13   2 1228.83 100.060   1
 -12 -13  -2 1142.51 99.1366   1
  12  13   2 1205.20 101.829   1
  13  13   2 320.930 51.3344   1
 -13 -13  -2 306.173 54.9632   1
 -14 -13  -2 126.045 42.8289   1
 -14  13  -2 185.478 45.7092   1
  14 -13   2 74.3829 40.4814   1
  14  13   2 129.226 40.3980   1
 -15  13  -2 85.1864 40.0031   1
  15  13   2 45.4026 31.4194   1
 -15 -13  -2 165.454 44.6222   1
  15 -13   2 140.824 43.7366   1
 -16  13  -2 77.5297 35.5895   1
  16  13   2 15.1119 36.8474   1
 -16 -13  -2 78.9178 37.9254   1
  16 -13   2 72.8904 37.5183   1
 -17  13  -2 129.920 45.8439   1
 -17 -13  -2 93.7569 38.6656   1
  17  13   2 37.6105 34.0166   1
  17 -13   2 50.2766 38.3942   1
 -18 -13  -2 772.094 84.0037   1
 -18  13  -2 947.202 88.6910   1
  18  13   2 1096.20 91.5980   1
  18 -13   2 985.179 88.5963   1
 -19  13  -2 14.5337 36.3419   1
  19 -13   2 20.7368 31.6444   1
  19 -14  -2 14.0903 33.2736   1
 -19  14   2-51.7877 41.2502   1
  18 -14  -2 604.206 69.0974   1
 -18  14   2 685.682 73.0110   1
  17 -14  -2-28.7104 37.3304   1
 -17  14   2-22.4604 35.9009   1
  16  14  -2 231.799 52.9654   1
  15  14  -2 52.7865 34.5860   1
  15 -14  -2 58.7058 38.6890   1
 -15  14   2 53.7068 40.4449   1
 -15 -14   2 41.3607 37.9257   1
  14  14  -2 7.57649 34.1165   1
  14 -14  -2 22.4245 34.7623   1
 -14 -14   2-16.3582 36.8291   1
 -14  14   2 30.7717 34.0586   1
  13  14  -2 428.007 62.2697   1
 -13 -14   2 445.590 62.9138   1
  12  14  -2 45.5738 34.8465   1
  12 -14  -2 75.4530 37.2913   1
 -12  14   2 47.4423 36.2684   1
 -12 -14   2 54.7093 33.4695   1
  11  14  -2 1201.11 101.016   1
  11 -14  -2 1315.60 107.200   1
 -11  14   2 1110.45 101.287   1
 -11 -14   2 1433.91 107.891   1
  10  14  -2 3306.29 190.712   1
  10 -14  -2 2963.76 186.666   1
 -10  14   2 2965.55 186.980   1
 -10 -14   2 3030.87 186.090   1
  -9 -14   2-7.63431 29.4337   1
   9 -14  -2 30.3051 27.8507   1
   9  14  -2 14.7185 34.2191   1
  -9  14   2-14.9390 28.7983   1
   8  14  -2 1955.51 141.601   1
   8 -14  -2 2365.58 148.064   1
  -8 -14   2 2035.05 143.520   1
  -8  14   2 2256.37 145.558   1
   7  14  -2 2012.38 140.548   1
  -7 -14   2 2122.83 143.829   1
  -6 -14   2 141.820 44.3347   1
   6  14  -2 192.083 45.5407   1
  -6  14   2 159.502 44.2228   1
   6 -14  -2 134.472 40.3673   1
  -5 -14   2 330.632 52.7600   1
   5  14  -2 297.410 49.9765   1
  -5  14   2 200.199 44.4005   1
   5 -14  -2 317.781 52.9913   1
   4  14  -2 597.790 71.8892   1
  -4  14   2 784.793 78.4681   1
  -4 -14   2 758.313 76.8318   1
   4 -14  -2 796.609 77.7855   1
  -3  14   2 4694.82 271.341   1
   3  14  -2 5573.27 280.148   1
   3 -14  -2 5030.97 275.202   1
  -3 -14   2 5116.95 277.331   1
   2  14  -2 5883.70 313.661   1
  -2  14   2 6106.88 315.335   1
  -2 -14   2 5958.22 313.474   1
   2 -14  -2 5776.37 311.143   1
   1  14  -2 1790.93 123.386   1
  -1  14   2 1592.86 118.916   1
  -1 -14   2 1708.41 122.141   1
   1 -14  -2 1697.27 123.546   1
   0  14  -2 2803.75 180.358   1
   0  14   2 2999.46 183.480   1
   0 -14  -2 3229.78 188.043   1
   0 -14   2 3129.12 185.799   1
  -1 -14  -2-7.50505 37.0369   1
   1  14   2 28.9732 37.6779   1
  -1  14  -2 36.8451 30.3142   1
   1 -14   2 51.1763 31.2532   1
  -2 -14  -2 508.216 62.9415   1
   2  14   2 606.533 68.0705   1
  -2  14  -2 644.759 71.5648   1
   2 -14   2 651.667 70.0151   1
   3  14   2 7137.04 358.669   1
   3 -14   2 6655.33 355.238   1
   4  14   2 1761.17 127.779   1
  -4 -14  -2 1840.65 131.101   1
   4 -14   2 1686.96 125.966   1
  -4  14  -2 1883.42 130.620   1
  -5 -14  -2 211.945 47.1849   1
   5  14   2 189.753 46.7387   1
  -5  14  -2 284.884 52.5837   1
  -6 -14  -2 1691.91 124.973   1
  -6  14  -2 1740.38 129.290   1
   6  14   2 1716.60 125.977   1
   6 -14   2 1986.76 132.946   1
  -7 -14  -2 1433.85 113.043   1
  -7  14  -2 1398.28 113.955   1
   7  14   2 1478.32 114.349   1
   7 -14   2 1713.12 120.385   1
  -8  14  -2 136.349 45.3136   1
   8 -14   2 195.308 45.9647   1
  -9 -14  -2 1538.31 115.171   1
  -9  14  -2 1628.04 117.622   1
   9  14   2 1354.22 108.944   1
   9 -14   2 1316.79 109.703   1
 -10 -14  -2 16.0886 37.4522   1
 -10  14  -2 70.2192 40.6045   1
  10  14   2 65.3749 34.8666   1
  10 -14   2 22.7660 29.9751   1
 -11 -14  -2 183.762 49.4330   1
 -11  14  -2 366.454 55.8125   1
  11  14   2 348.509 56.2747   1
  11 -14   2 240.066 49.0029   1
 -12 -14  -2 862.181 83.6853   1
 -12  14  -2 786.877 82.8273   1
  12  14   2 995.016 88.3513   1
  12 -14   2 683.156 75.7212   1
 -13  14  -2 181.801 46.1132   1
  13 -14   2 205.675 47.9107   1
 -14 -14  -2 383.041 62.6889   1
  14  14   2 252.724 53.1920   1
 -14  14  -2 390.281 54.6237   1
  14 -14   2 308.392 50.0898   1
  15  14   2 7.63341 33.2010   1
 -15  14  -2-30.5356 39.1861   1
  15 -14   2 21.9808 37.1251   1
 -15 -14  -2-7.83993 40.2437   1
  16 -14   2 14.3583 36.3766   1
 -16  14  -2-7.61526 39.0908   1
 -17 -14  -2 819.014 82.9281   1
  17  14   2 797.680 82.0708   1
  17 -14   2 811.169 79.3945   1
 -17  14  -2 699.018 75.9480   1
 -18  14  -2 36.4986 34.9962   1
  18 -14   2 6.90425 28.9491   1
 -18  15   2-7.24436 29.1835   1
  18 -15  -2-28.0329 27.6391   1
 -16  15   2 30.2121 27.8166   1
  16 -15  -2 49.2433 33.2605   1
 -15  15   2 423.690 58.3142   1
  15 -15  -2 332.741 54.0300   1
  14  15  -2 38.9432 39.5047   1
  14 -15  -2 44.3704 36.0049   1
 -14  15   2 38.0531 39.6043   1
  13  15  -2-23.3596 40.9817   1
 -13  15   2-7.70148 37.9822   1
  13 -15  -2 29.8845 39.3217   1
 -13 -15   2-7.85772 34.1767   1
  12  15  -2 156.177 43.4214   1
 -12  15   2 173.287 40.2942   1
  12 -15  -2 293.132 51.6538   1
 -12 -15   2 155.974 42.4088   1
 -11 -15   2 15.5909 35.0996   1
  11  15  -2 7.76571 36.6720   1
 -10  15   2 316.622 55.3967   1
  10 -15  -2 276.408 51.3536   1
   9  15  -2 1123.15 97.3779   1
  -9  15   2 960.240 91.1567   1
   9 -15  -2 1130.63 96.5698   1
  -9 -15   2 1133.80 97.4587   1
   8  15  -2 152.934 46.2076   1
  -8 -15   2 248.529 53.4048   1
  -8  15   2 157.903 43.3152   1
   8 -15  -2 266.081 49.2315   1
   7  15  -2 412.738 58.1840   1
  -7 -15   2 455.456 59.7255   1
   7 -15  -2 405.024 62.2974   1
  -7  15   2 423.672 65.0765   1
  -6 -15   2 621.711 70.9689   1
  -6  15   2 557.845 71.3619   1
   6 -15  -2 672.685 73.6816   1
   5  15  -2 585.649 67.0510   1
  -5 -15   2 420.089 61.2591   1
  -5  15   2 529.954 65.9928   1
   5 -15  -2 633.330 71.0889   1
   4  15  -2 344.948 56.3887   1
  -4  15   2 302.325 56.4633   1
  -4 -15   2 387.709 55.3772   1
   4 -15  -2 296.614 55.7515   1
   3  15  -2 410.349 61.3816   1
  -3 -15   2 620.206 68.9004   1
   2  15  -2 584.135 69.4513   1
  -2 -15   2 586.104 69.9631   1
   1  15  -2 253.517 50.5979   1
  -1 -15   2 444.430 60.0401   1
   0  15  -2 699.948 77.3610   1
   0  15   2 792.224 79.3380   1
   0 -15  -2 720.043 76.8002   1
   0 -15   2 866.348 82.3535   1
   1  15   2 1342.81 105.728   1
  -1  15  -2 1288.39 105.690   1
   1 -15   2 1312.49 104.444   1
  -2  15  -2 239.408 49.5124   1
   2 -15   2 249.688 50.8898   1
  -4  15  -2 582.361 69.5368   1
   4 -15   2 524.055 66.3597   1
   5  15   2 954.781 93.7164   1
   5 -15   2 1107.40 96.4179   1
  -5 -15  -2 1233.99 100.217   1
   6  15   2 1303.23 107.381   1
  -6  15  -2 1533.16 115.330   1
   6 -15   2 1377.16 110.607   1
  -6 -15  -2 1483.52 111.818   1
   7  15   2 1684.81 122.512   1
  -7  15  -2 1570.06 117.455   1
  -7 -15  -2 1339.03 110.583   1
   8  15   2 7.58416 36.8810   1
  -8  15  -2 32.2707 42.9767   1
   8 -15   2 15.1126 34.0198   1
  -8 -15  -2-22.9456 37.1941   1
   9  15   2 30.1974 34.0105   1
  -9  15  -2 7.84476 38.1677   1
   9 -15   2 60.6761 42.7576   1
  -9 -15  -2 15.4426 38.1000   1
  10  15   2 393.395 62.3752   1
 -10  15  -2 467.535 65.9808   1
 -10 -15  -2 351.754 59.2610   1
  10 -15   2 454.748 63.7099   1
  11 -15   2 126.924 42.5146   1
 -11  15  -2 155.193 48.5409   1
  12  15   2 567.351 69.7702   1
 -12  15  -2 593.073 72.1019   1
 -12 -15  -2 762.555 79.2549   1
  12 -15   2 677.507 74.1895   1
  13  15   2 117.416 47.4168   1
 -13 -15  -2 129.364 47.7637   1
  14  15   2 998.532 93.8831   1
 -14  15  -2 1153.78 96.1506   1
  14 -15   2 1054.94 91.9125   1
 -14 -15  -2 979.080 93.9126   1
  15  15   2 217.594 55.7840   1
 -15  15  -2 336.840 55.3158   1
  15 -15   2 258.941 46.6082   1
 -15 -15  -2 273.363 55.4184   1
  16  15   2 82.1377 41.4826   1
  16 -15   2 147.545 44.6472   1
 -16  15  -2 118.557 44.2106   1
  17 -16  -2 47.6136 37.9711   1
 -17  16   2 42.5867 38.7495   1
  16 -16  -2 96.0934 42.5885   1
 -16  16   2 162.127 44.4518   1
  15 -16  -2 14.1686 37.3302   1
 -15  16   2 74.0744 41.3353   1
  14 -16  -2 515.906 65.7109   1
 -14  16   2 336.513 60.3766   1
  13 -16  -2 51.6106 40.2859   1
 -13  16   2 68.1220 37.4224   1
  12  16  -2 877.199 86.5963   1
 -12  16   2 818.054 83.6712   1
  12 -16  -2 744.756 80.1710   1
 -12 -16   2 757.209 82.3789   1
  11  16  -2 54.8023 34.6759   1
 -11  16   2 31.4575 37.1547   1
  11 -16  -2-7.58367 36.3682   1
 -11 -16   2 31.8515 35.2686   1
 -10 -16   2 374.597 61.3466   1
  10  16  -2 377.378 64.2763   1
 -10  16   2 447.821 58.9426   1
  10 -16  -2 528.336 65.5323   1
  -9 -16   2 1255.11 101.962   1
   9 -16  -2 1085.78 94.9190   1
  -9  16   2 880.497 88.9690   1
   9  16  -2 1202.62 100.702   1
   8  16  -2 922.149 91.1205   1
  -8 -16   2 1030.93 91.2452   1
  -7 -16   2 118.774 52.4122   1
  -7  16   2 190.865 41.6204   1
   7 -16  -2 247.840 45.8043   1
   7  16  -2 229.303 52.9322   1
  -6 -16   2 539.654 67.3353   1
  -6  16   2 552.873 70.9517   1
   6 -16  -2 507.507 66.9469   1
   6  16  -2 576.908 69.9137   1
   5 -16  -2 1041.90 91.6262   1
  -5 -16   2 942.029 91.2612   1
   5  16  -2 1059.36 95.6614   1
  -5  16   2 1156.44 97.4327   1
  -4 -16   2-7.75673 34.9221   1
   4 -16  -2 7.56424 24.8710   1
   4  16  -2-7.62528 36.5473   1
  -4  16   2 15.2471 28.0244   1
  -3 -16   2 45.4082 30.4865   1
   3 -16  -2 15.2919 37.7177   1
   3  16  -2 22.9581 33.8845   1
  -3  16   2-7.53646 32.1997   1
   2 -16  -2 60.8458 40.5657   1
  -2 -16   2 7.66191 33.9751   1
   2  16  -2 38.1102 36.5872   1
  -2  16   2 83.0261 40.7329   1
  -1 -16   2 956.431 88.9047   1
   1 -16  -2 906.119 85.1084   1
   1  16  -2 1002.25 90.6505   1
  -1  16   2 886.023 85.3932   1
   0 -16  -2 99.6843 41.4941   1
   0 -16   2 92.0980 41.0488   1
   0  16   2 90.4710 40.8028   1
   0  16  -2 53.8470 40.1586   1
  -1 -16  -2 198.184 49.3546   1
  -1  16  -2 210.125 51.5609   1
   1 -16   2 207.290 48.4819   1
  -2 -16  -2 107.898 43.5259   1
   2  16   2 52.4800 39.0815   1
  -2  16  -2 55.4252 38.6116   1
   2 -16   2 53.6637 34.6350   1
   3  16   2 1171.22 95.8296   1
  -3  16  -2 1075.94 95.7573   1
  -3 -16  -2 954.718 90.3734   1
   3 -16   2 981.288 91.7530   1
   4  16   2 583.128 72.2769   1
  -4  16  -2 762.135 78.4004   1
   4 -16   2 624.182 72.2620   1
  -4 -16  -2 697.401 77.2032   1
   5  16   2 2004.25 137.129   1
  -5  16  -2 1825.84 134.046   1
   5 -16   2 1675.52 130.851   1
  -5 -16  -2 2008.57 136.117   1
   6  16   2 730.340 76.9869   1
  -6  16  -2 758.172 78.8348   1
  -6 -16  -2 774.426 77.4520   1
   6 -16   2 699.457 78.4627   1
  -7 -16  -2-7.79359 27.9267   1
   7  16   2 30.0908 33.3014   1
   8 -16   2 37.8791 37.9139   1
   9  16   2-23.0147 39.3796   1
  -9  16  -2 23.4204 39.0326   1
   9 -16   2 7.54807 35.6408   1
  -9 -16  -2-15.2873 35.5410   1
  10  16   2 7.60876 33.0938   1
 -10  16  -2-30.9104 41.6516   1
 -10 -16  -2 7.67054 29.5727   1
  11  16   2 987.761 92.1596   1
 -11 -16  -2 1126.04 95.6472   1
  12  16   2 22.5566 41.0855   1
  12 -16   2 49.8294 35.2124   1
 -12  16  -2 114.625 43.1475   1
 -13  16  -2 214.679 44.3736   1
  13 -16   2 220.094 43.8495   1
 -13 -16  -2 240.950 52.6389   1
  14  16   2-14.6825 35.1877   1
 -14  16  -2-7.37385 36.8700   1
 -14 -16  -2-7.78366 37.8525   1
  14 -16   2-7.06786 33.3755   1
  15 -16   2 203.213 47.4358   1
 -15  16  -2 239.752 49.8307   1
  15 -17  -2 13.7711 27.7277   1
 -15  17   2-28.7997 33.9976   1
  14 -17  -2 148.785 40.8297   1
 -14  17   2 138.539 38.4186   1
  13 -17  -2 259.641 49.5926   1
 -13  17   2 362.792 58.9180   1
  12 -17  -2 14.6129 36.5848   1
 -12  17   2 75.9969 38.0488   1
  11 -17  -2 656.227 71.9944   1
 -11  17   2 638.362 74.5500   1
  11  17  -2 710.846 77.6727   1
  -9  17   2 679.771 73.3951   1
   9  17  -2 495.957 67.2810   1
   9 -17  -2 663.370 70.0590   1
  -9 -17   2 768.053 78.6631   1
  -8 -17   2 15.9126 32.7064   1
  -8  17   2 29.2966 31.8635   1
   8 -17  -2 15.2498 32.5738   1
   8  17  -2-7.74541 37.6710   1
  -7 -17   2 71.0907 36.3251   1
  -7  17   2 90.4221 38.8433   1
   7 -17  -2 82.7078 36.2128   1
   7  17  -2 77.2861 38.2823   1
  -6  17   2 69.7351 41.4707   1
   6 -17  -2 82.8489 38.8705   1
  -6 -17   2 94.6946 38.0348   1
   6  17  -2 124.556 43.1127   1
   5  17  -2 46.3852 38.2490   1
  -5  17   2 62.0290 40.4231   1
   5 -17  -2 144.283 43.7994   1
  -5 -17   2 23.5934 36.1209   1
   4  17  -2 240.419 53.5837   1
  -4  17   2 160.195 45.0893   1
  -4 -17   2 138.059 45.7637   1
   4 -17  -2 212.718 45.3428   1
   3  17  -2 447.768 61.4941   1
  -3 -17   2 325.038 54.3037   1
   2  17  -2 1123.34 99.2467   1
  -2 -17   2 1215.28 100.975   1
   1  17  -2 31.1154 40.4784   1
  -1 -17   2 7.79262 35.7078   1
   1 -17  -2 68.3578 35.9084   1
   0  17  -2 572.320 69.1814   1
   0  17   2 607.723 69.5291   1
   0 -17   2 723.280 74.4551   1
  -1  17  -2 291.458 52.0549   1
   1  17   2 189.343 50.8997   1
   1 -17   2 216.918 50.0286   1
  -1 -17  -2 254.211 53.2615   1
  -2 -17  -2 268.053 50.9167   1
  -2  17  -2 286.763 52.4148   1
   2 -17   2 207.755 50.3514   1
  -3  17  -2-15.4270 35.3024   1
   3 -17   2 30.5916 32.0555   1
  -5 -17  -2 233.945 51.4076   1
   5  17   2 376.634 60.4082   1
  -5  17  -2 161.686 46.6808   1
   5 -17   2 315.503 50.7641   1
  -6 -17  -2 827.667 85.2342   1
  -6  17  -2 892.112 86.5287   1
   6 -17   2 744.733 80.0303   1
   6  17   2 889.936 86.9804   1
   7  17   2 46.0965 38.4134   1
  -7  17  -2-15.9369 40.3766   1
   7 -17   2-7.68171 36.2729   1
  -7 -17  -2-7.78786 35.0628   1
   8  17   2 7.64448 37.7215   1
  -8  17  -2 39.4761 42.0758   1
   8 -17   2 37.6568 39.1720   1
  -8 -17  -2 30.9224 39.1901   1
  -9  17  -2 331.552 60.3263   1
   9 -17   2 432.254 62.2119   1
  -9 -17  -2 287.814 55.5458   1
  10  17   2 216.283 52.6379   1
  10 -17   2 236.781 47.0221   1
 -10  17  -2 235.821 47.4651   1
  11  17   2 151.491 47.8399   1
  11 -17   2 130.328 39.5403   1
 -11 -17  -2 158.637 47.3078   1
  12  17   2-14.9569 39.3605   1
 -12  17  -2 14.9439 38.8437   1
  12 -17   2 6.96039 34.8011   1
 -12 -17  -2 7.53303 30.9599   1
  13  17   2 22.1663 35.4315   1
 -13  17  -2 28.8623 29.6768   1
  13 -18  -2 41.9978 31.5605   1
 -13  18   2 35.9435 36.9415   1
  12 -18  -2 234.393 45.9369   1
 -12  18   2 220.636 44.7152   1
  11 -18  -2 99.4504 39.8774   1
 -11  18   2 115.031 44.3718   1
 -10  18   2 45.3359 42.1485   1
  10 -18  -2 22.2672 38.1282   1
  -9  18   2 313.059 57.9407   1
   9 -18  -2 364.944 56.2551   1
   9  18  -2 185.667 51.7050   1
  -8 -18   2 7.90817 30.5051   1
  -8  18   2 29.3392 35.6816   1
   8 -18  -2-7.43968 35.6711   1
   8  18  -2 62.0706 38.2779   1
  -7  18   2-7.38847 32.7048   1
   7  18  -2 23.2092 34.8303   1
   7 -18  -2-7.47053 30.0826   1
  -7 -18   2 15.9527 36.5040   1
   6  18  -2-7.77095 39.3781   1
  -6 -18   2-15.7521 35.4623   1
  -5  18   2 193.661 48.7119   1
   5  18  -2 233.605 54.1215   1
  -5 -18   2 269.549 53.1732   1
   4  18  -2-15.5011 33.1030   1
  -4  18   2 22.9222 38.7150   1
   4 -18  -2 15.1178 38.8011   1
  -4 -18   2-23.3009 35.5456   1
   3  18  -2 108.038 42.7335   1
  -3 -18   2 54.6598 32.9646   1
   3 -18  -2 112.784 38.3020   1
   2  18  -2-7.77058 40.4022   1
  -2  18   2 22.5790 38.1422   1
   2 -18  -2 22.8741 35.4601   1
  -2 -18   2 23.4874 39.6761   1
  -1  18   2 15.0270 37.0596   1
   1  18  -2-7.74853 37.6841   1
  -1 -18   2 38.6001 32.9777   1
   1 -18  -2 7.60212 39.0273   1
   0  18  -2-15.7274 40.8801   1
   0  18   2-22.7016 36.2686   1
   0 -18   2 38.8147 38.8134   1
   0 -18  -2 15.0452 32.1295   1
  -1  18  -2 286.636 50.8484   1
   1  18   2 173.892 49.1784   1
   1 -18   2 215.851 46.3578   1
  -1 -18  -2 233.405 48.1950   1
   2  18   2 331.576 57.7851   1
  -2  18  -2 287.047 56.6073   1
  -2 -18  -2 222.822 49.2760   1
   2 -18   2 297.325 54.9651   1
  -3  18  -2 15.2542 35.5132   1
   3 -18   2 30.6491 37.3069   1
  -3 -18  -2 68.5554 40.6196   1
   3  18   2 68.0114 43.9612   1
  -4 -18  -2-7.69030 35.7578   1
   4  18   2 14.9344 36.8266   1
  -4  18  -2 7.49705 30.8115   1
   4 -18   2-15.4128 38.0064   1
  -5 -18  -2 1493.41 113.461   1
  -5  18  -2 1422.77 114.087   1
   5 -18   2 1495.23 112.263   1
   5  18   2 1168.64 105.349   1
   6  18   2 106.242 42.9396   1
  -6 -18  -2 70.1437 37.0054   1
   7 -18   2 37.3738 30.2291   1
  -7  18  -2 94.7674 37.9537   1
   8  18   2 60.4056 43.0076   1
  -8  18  -2 23.1277 39.5819   1
   8 -18   2-7.41242 37.5678   1
  -8 -18  -2 7.65176 36.6834   1
   9  18   2 150.709 52.6930   1
  -9  18  -2 188.493 50.1077   1
   9 -18   2 168.171 44.3517   1
  -9 -18  -2 152.748 46.2750   1
  10  18   2-7.48140 36.3806   1
  10 -18   2 14.4395 31.4017   1
 -10  18  -2 7.42467 35.5852   1
 -10 -18  -2-30.2555 39.3213   1
  11 -18   2-7.04625 37.9820   1
 -11  18  -2-14.6513 38.5588   1
  10 -19  -2-21.6526 34.5984   1
 -10  19   2-7.35987 32.0176   1
  -9  19   2 14.6313 38.9814   1
   9 -19  -2 29.0190 40.4551   1
  -8  19   2 7.23916 36.1945   1
   8 -19  -2-7.23972 28.5390   1
   6 -19  -2 65.6134 38.9413   1
   5  19  -2 315.943 57.8652   1
  -5  19   2 210.927 44.4878   1
  -5 -19   2 355.139 57.9696   1
   5 -19  -2 256.292 46.9447   1
   4  19  -2 7.67387 36.2413   1
  -4  19   2-30.3344 40.8813   1
   4 -19  -2-36.9907 38.9437   1
  -4 -19   2-7.76232 29.9346   1
   3  19  -2 69.1827 42.4233   1
  -3  19   2 29.9667 30.2208   1
   3 -19  -2 14.8584 36.1715   1
  -3 -19   2 62.2638 32.6696   1
  -2  19   2 82.1942 42.4635   1
   2  19  -2 139.224 42.0500   1
   2 -19  -2 118.595 44.6934   1
  -2 -19   2 153.431 41.7128   1
  -1  19   2 14.8067 37.5137   1
   1  19  -2-23.2689 41.3187   1
   1 -19  -2 30.0425 39.5309   1
  -1 -19   2 7.68997 35.1947   1
   0  19   2 14.8347 32.8357   1
   0 -19  -2 7.49284 30.7979   1
   1  19   2 29.8525 35.7830   1
  -1 -19  -2 14.8328 32.2721   1
   2  19   2-14.9091 32.9985   1
  -2  19  -2 53.2080 43.2877   1
  -2 -19  -2-7.42138 29.2568   1
   2 -19   2 15.0755 33.9371   1
  -3  19  -2 7.43048 37.6565   1
   3  19   2 37.1125 37.1181   1
   3 -19   2 38.5532 36.9628   1
  -3 -19  -2-15.1008 34.5620   1
   4  19   2 186.219 51.3816   1
  -4  19  -2 314.663 53.4730   1
   4 -19   2 172.878 43.8543   1
  -4 -19  -2 181.256 47.0158   1
  -5 -19  -2 37.6200 37.6474   1
  -5  19  -2 22.7930 36.9753   1
   5 -19   2 22.6568 37.7887   1
   5  19   2 51.6776 40.7331   1
  -6 -19  -2 37.5655 38.5716   1
   6  19   2 36.8181 44.4824   1
  -6  19  -2-7.66803 36.2131   1
   6 -19   2 7.52645 29.0247   1
   7  19   2 44.1285 38.2504   1
  -7  19  -2 15.5603 40.9631   1
  -7 -19  -2 7.61626 40.5867   1
   7 -19   2 28.8148 39.7362   1
   8 -19   2 389.140 55.0418   1
  -8  19  -2 283.710 52.4024   1
   9  19   2 140.033 44.9196   1
   9 -19   2 113.703 44.1216   1
  -9 -19  -2 170.913 42.7407   1
  -9  19  -2 116.854 45.7179   1
   6 -20  -2 92.5620 38.5446   1
  -6  20   2 70.4361 39.0029   1
   5 -20  -2 49.4932 34.4154   1
  -5  20   2 14.3822 35.9858   1
   4 -20  -2 7.16654 39.0888   1
  -4  20   2 44.5241 43.9974   1
   3 -20  -2 130.349 45.7948   1
   3  20  -2 137.126 43.8668   1
  -3  20   2 176.768 45.7677   1
   2 -20  -2 239.283 50.1348   1
  -2 -20   2 280.154 54.4159   1
  -2  20   2 269.538 52.1058   1
   2  20  -2 267.277 54.8604   1
  -1 -20   2 75.4522 38.9386   1
   1 -20  -2 94.6554 34.6143   1
  -1  20   2 58.4114 37.2132   1
   1  20  -2 138.729 45.4191   1
   0 -20  -2 110.096 42.0287   1
   0 -20   2 67.3419 35.0682   1
   0  20   2 86.7971 36.4306   1
   0  20  -2 155.003 47.8738   1
  -1 -20  -2 95.1007 40.4462   1
   1 -20   2 118.243 41.3066   1
   1  20   2 36.2141 39.6020   1
  -1  20  -2 22.5481 34.5256   1
  -2 -20  -2 303.971 55.4587   1
   2  20   2 298.599 56.1082   1
   3 -20   2-7.44114 31.7932   1
  -3 -20  -2 28.7665 38.7724   1
   3  20   2-7.27322 40.1132   1
  -3  20  -2 79.6702 44.5586   1
   4 -20   2 44.2958 37.4353   1
  -4 -20  -2 36.6552 33.5818   1
   4  20   2 21.7055 35.7117   1
   5 -20   2 44.1872 34.3414   1
  -5 -20  -2 88.3690 40.2350   1
   5  20   2 79.1648 42.3249   1
  -5  20  -2 37.2645 42.5217   1
  -6  20  -2 458.177 62.1195   1
  -6 -20  -2 355.661 59.3726   1
   7  20   2-14.2307 44.1600   1
  25   0  -3 38.3997 38.3988   1
 -25   0   3-31.8197 38.6838   1
  24   0  -3 23.2337 38.1949   1
 -24   0   3-31.9064 42.9940   1
  23   0  -3-7.67405 33.9723   1
 -23   0   3-15.7817 35.5289   1
 -21   0   3-38.3644 36.7815   1
  21   0  -3 7.36182 32.0274   1
 -20   0   3-15.0221 31.4839   1
  20   0  -3-7.14172 29.3549   1
 -19   0   3 7.08258 29.1098   1
  19   0  -3 7.12483 29.8633   1
 -18   0   3-20.4759 29.1606   1
  18   0  -3-13.8570 27.3222   1
 -17   0   3-13.3585 31.0597   1
  17   0  -3-6.51809 27.8423   1
 -16   0   3-12.8014 28.8269   1
  16   0  -3 49.2034 31.1735   1
 -15   0   3 6.02070 26.6605   1
  15   0  -3 28.9661 28.1812   1
 -13   0   3 10.6137 22.6660   1
  13   0  -3-5.04536 21.5492   1
  12   0  -3-9.44668 23.2981   1
 -11   0   3 21.8818 20.6656   1
  11   0  -3-8.76466 21.3116   1
 -10   0   3-11.8913 21.3672   1
  10   0  -3-3.88652 20.2070   1
  -9   0   3 7.00872 18.2176   1
   9   0  -3-6.87700 19.3763   1
  -7   0   3-2.47940 17.6507   1
   7   0  -3-7.28164 15.5836   1
  -6   0   3-2.01455 12.5019   1
   6   0  -3-1.92946 12.0785   1
  -5   0   3 3.05448 11.1581   1
   5   0  -3 1.43375 11.1183   1
  -4   0   3 16.3772 11.8707   1
   4   0  -3-3.80648 10.3794   1
  -1   0   3 2.46806 9.14858   1
   1   0  -3 3.41972 9.76334   1
   0   0   3 7.84183 12.8946   1
   0   0  -3 5.35298 12.1531   1
  -1   0  -3-7.07840 15.5306   1
   1   0   3 3.63876 16.9855   1
  -2   0  -3 9.28168 20.0047   1
   2   0   3-11.2646 17.5688   1
  -3   0  -3-8.45317 16.8615   1
   3   0   3 2.71088 14.0930   1
  -4   0  -3 26.2850 23.4277   1
   4   0   3 34.9234 21.5621   1
  -5   0  -3 7.49437 23.0553   1
   5   0   3-28.8967 23.3841   1
  -6   0  -3 4.20257 25.3843   1
   6   0   3-4.06033 20.3009   1
  -7   0  -3 18.6166 24.5003   1
   7   0   3 4.47652 24.4122   1
  -8   0  -3-5.07209 22.0643   1
   8   0   3 24.3831 22.6785   1
  -9   0  -3 5.46261 26.1959   1
   9   0   3 36.8631 29.6881   1
 -10   0  -3 40.6011 27.8007   1
  10   0   3-11.3204 20.8086   1
 -11   0  -3 6.07860 28.7050   1
  11   0   3 12.1315 27.7629   1
 -12   0  -3 6.27663 29.6455   1
  12   0   3 25.7205 30.3701   1
 -13   0  -3-19.8262 32.5997   1
  13   0   3 53.1646 32.3230   1
 -14   0  -3-13.9982 34.0437   1
  14   0   3-20.3130 30.4931   1
 -15   0  -3-22.0188 31.9324   1
  15   0   3-13.7441 34.3677   1
 -16   0  -3-29.7646 33.5248   1
  16   0   3-28.5649 29.3767   1
  17   0   3 37.0161 41.7276   1
 -17   0  -3 7.43603 33.4898   1
  19   0   3-22.6929 35.7191   1
 -19   0  -3 7.72191 38.0845   1
  20   0   3 15.0908 36.1641   1
 -20   0  -3-23.4255 36.8708   1
  21   0   3 7.49477 37.5018   1
 -21   0  -3 62.1383 42.8538   1
  22   0   3-14.8347 33.3935   1
 -22   0  -3 15.3947 30.9955   1
  23   0   3-7.32181 41.7037   1
 -23   0  -3-30.3183 38.9157   1
  25   0   3 7.04069 36.1423   1
  25  -1  -3 30.7856 41.0059   1
  25   1  -3 15.4270 36.9779   1
 -25  -1   3-7.93053 36.8834   1
 -25   1   3 31.5155 37.2111   1
  24   1  -3 30.7653 34.6299   1
  24  -1  -3-31.1044 37.8164   1
 -24   1   3 7.76655 34.3810   1
 -24  -1   3 39.8002 36.4320   1
  23   1  -3 99.2750 39.9296   1
 -23  -1   3 79.1726 38.7379   1
 -23   1   3 119.063 44.4575   1
  23  -1  -3 97.8474 43.5184   1
 -22   1   3 23.0397 33.4095   1
  22  -1  -3 7.57519 32.9542   1
  21   1  -3 97.1839 42.7614   1
 -21  -1   3 77.0010 35.4681   1
 -21   1   3 111.148 44.1039   1
  21  -1  -3 83.5075 41.5863   1
  20   1  -3 87.2788 39.3165   1
 -20  -1   3 74.7950 37.0083   1
 -20   1   3 74.5113 35.3098   1
  20  -1  -3 36.3563 38.3863   1
  19   1  -3 14.1503 31.8537   1
 -19  -1   3-7.20393 32.9696   1
 -19   1   3 7.29128 31.1423   1
  19  -1  -3 7.00986 32.0815   1
  18  -1  -3 1973.66 132.329   1
  18   1  -3 1922.83 131.808   1
 -18   1   3 1746.88 129.595   1
  17   1  -3 4056.42 228.193   1
 -17  -1   3 3887.95 227.777   1
 -17   1   3 4195.88 231.608   1
  17  -1  -3 4519.56 232.771   1
  16   1  -3 1222.22 94.4073   1
 -16  -1   3 1255.59 95.8655   1
 -16   1   3 1073.43 91.7533   1
  16  -1  -3 1159.92 93.2635   1
  15   1  -3 978.324 80.0466   1
 -15  -1   3 955.473 78.7088   1
 -15   1   3 934.581 81.0923   1
  15  -1  -3 966.713 79.9864   1
  14   1  -3 1219.89 90.2921   1
 -13  -1   3 3644.07 195.301   1
  13  -1  -3 3496.24 195.314   1
 -12   1   3 45.4510 26.6135   1
 -12  -1   3 38.0538 23.8209   1
  12  -1  -3 14.8057 27.5460   1
  12   1  -3 23.1990 25.3334   1
  11   1  -3 8479.41 395.173   1
 -11  -1   3 8112.68 396.078   1
 -11   1   3 7995.21 396.945   1
  11  -1  -3 8432.80 397.211   1
  10   1  -3 8038.06 379.438   1
 -10  -1   3 8193.07 379.886   1
 -10   1   3 7705.47 382.575   1
  10  -1  -3 7958.54 380.467   1
   9   1  -3 7401.74 347.917   1
  -9  -1   3 7505.31 347.862   1
  -9   1   3 7156.50 349.414   1
   9  -1  -3 7223.48 348.125   1
   8   1  -3 25381.8 1154.73   1
  -8  -1   3 26328.4 1155.01   1
   7   1  -3 30722.6 1541.88   1
  -7   1   3 39614.7 1546.36   1
   7  -1  -3 31093.1 1540.87   1
  -7  -1   3 38825.3 1542.24   1
   6   1  -3 539.204 37.6817   1
  -6   1   3 508.586 40.8766   1
   6  -1  -3 538.857 39.9272   1
  -6  -1   3 539.201 38.0441   1
  -5   1   3 30507.7 1149.44   1
  -5  -1   3 32334.0 1144.42   1
   4  -1  -3 159812. 7175.19   1
   4   1  -3 173282. 7170.29   1
  -4  -1   3 153614. 7169.58   1
  -4   1   3 171174. 7176.01   1
  -3   1   3 310063. 13277.7   1
   3  -1  -3 296246. 13278.0   1
  -2   1   3 66990.9 2445.54   1
   2  -1  -3 45539.8 2444.41   1
   1  -1  -3 5257.43 241.046   1
   1   1  -3 5396.75 237.031   1
  -1   1   3 5286.35 241.594   1
  -1  -1   3 5139.00 236.445   1
   0  -1  -3 249206. 11421.2   1
   0   1   3 247548. 11420.3   1
   0   1  -3 276261. 11420.0   1
   0  -1   3 268032. 11419.2   1
  -1   1  -3 177462. 7378.76   1
  -1  -1  -3 157838. 7378.76   1
   1  -1   3 166705. 7377.33   1
   1   1   3 171346. 7379.00   1
  -2   1  -3 170652. 7243.55   1
  -2  -1  -3 171525. 7244.95   1
   2   1   3 174176. 7244.27   1
  -3   1  -3 411.355 37.3589   1
  -3  -1  -3 395.512 38.1098   1
   3  -1   3 363.750 35.9549   1
  -4   1  -3 11363.8 549.786   1
  -4  -1  -3 12252.5 548.478   1
   4  -1   3 11351.5 547.646   1
   4   1   3 12757.3 549.444   1
  -5   1  -3 12209.0 554.216   1
  -5  -1  -3 10788.9 550.144   1
   5  -1   3 12965.7 554.062   1
   5   1   3 12008.6 553.027   1
  -6   1  -3 17172.1 776.661   1
  -6  -1  -3 16443.6 774.917   1
   6  -1   3 16648.3 775.414   1
   6   1   3 17623.2 775.822   1
  -7   1  -3 1288.37 86.0747   1
  -7  -1  -3 1251.97 87.3792   1
   7  -1   3 1197.45 83.2173   1
   7   1   3 1114.72 83.1586   1
  -8   1  -3 586.921 57.4397   1
  -8  -1  -3 514.375 56.3971   1
   8  -1   3 621.253 57.4796   1
   8   1   3 564.082 55.0470   1
  -9   1  -3 15184.5 667.240   1
  -9  -1  -3 12960.4 660.390   1
   9  -1   3 14825.1 665.155   1
   9   1   3 14010.2 662.036   1
 -10  -1  -3 2967.13 169.167   1
  10  -1   3 3057.78 168.573   1
  10   1   3 3092.67 168.826   1
 -11   1  -3 399.699 53.4638   1
 -11  -1  -3 528.092 58.0051   1
  11  -1   3 500.661 55.9687   1
  11   1   3 547.489 58.8928   1
 -12  -1  -3 197.889 42.3789   1
 -12   1  -3 265.973 46.2089   1
  12  -1   3 255.307 48.1371   1
  12   1   3 274.694 47.0322   1
 -13  -1  -3 1388.61 108.483   1
 -13   1  -3 1399.10 107.987   1
  13  -1   3 1548.22 110.403   1
 -14  -1  -3 1164.37 95.7480   1
  14   1   3 1328.63 97.2993   1
  14  -1   3 1055.86 91.9478   1
 -15  -1  -3 846.097 80.5215   1
 -15   1  -3 812.284 79.2759   1
  15  -1   3 954.600 83.9168   1
  15   1   3 941.850 83.6102   1
 -16   1  -3 129.434 34.8542   1
 -16  -1  -3 186.829 44.1428   1
  16  -1   3 169.388 42.6724   1
 -17  -1  -3 1332.88 110.913   1
 -17   1  -3 1434.70 112.351   1
  17  -1   3 1399.54 108.899   1
  17   1   3 1435.31 111.993   1
 -18   1  -3 7.70949 36.4169   1
  18  -1   3-50.9918 38.3529   1
 -19   1  -3 23.2577 33.7195   1
  19  -1   3-14.8822 33.5006   1
 -19  -1  -3 7.76206 38.8091   1
 -20  -1  -3 7.77487 38.8729   1
 -20   1  -3-15.3251 32.1154   1
  20  -1   3 15.1675 31.1678   1
  20   1   3-7.51195 32.6726   1
 -21   1  -3 270.759 51.4332   1
 -21  -1  -3 224.066 43.7389   1
  21  -1   3 188.152 45.6953   1
  21   1   3 232.353 47.9536   1
 -22   1  -3 30.8352 38.5460   1
 -22  -1  -3 7.66645 38.3342   1
  22  -1   3 14.9661 39.3876   1
  22   1   3-7.44212 37.2127   1
 -23   1  -3 15.1523 41.3096   1
 -23  -1  -3-15.0981 34.5508   1
  23  -1   3 7.31170 40.7638   1
  23   1   3-36.6551 39.5164   1
 -24   1  -3 7.41888 36.5914   1
  24  -1   3 14.2945 38.0759   1
 -25  -1  -3 14.4441 26.5591   1
  25   1   3 20.7397 28.4227   1
 -26   2   3-22.9545 38.2619   1
  26  -2  -3-7.66236 43.1833   1
 -25   2   3-7.92432 35.6760   1
  25  -2  -3-7.51601 37.0674   1
  25   2  -3 22.9414 39.2541   1
 -24  -2   3 7.95255 33.3310   1
  24   2  -3-15.3454 36.7743   1
 -23   2   3 313.684 54.8871   1
 -23  -2   3 291.970 56.8662   1
  23  -2  -3 341.780 58.8722   1
  23   2  -3 360.858 59.5835   1
 -22   2   3 1207.18 102.567   1
  22  -2  -3 1276.37 104.555   1
 -21  -2   3 620.393 71.1894   1
 -21   2   3 628.799 72.6399   1
  21  -2  -3 693.576 73.1720   1
  21   2  -3 748.894 76.4471   1
 -20   2   3 287.036 49.1373   1
 -20  -2   3 285.127 51.4888   1
  20  -2  -3 293.137 50.2705   1
  20   2  -3 360.801 54.7090   1
 -19   2   3 517.416 65.2784   1
  19  -2  -3 636.242 67.8744   1
 -18  -2   3 1073.40 91.7726   1
  18   2  -3 1184.47 93.7091   1
 -17   2   3 729.318 74.8621   1
 -17  -2   3 922.930 80.3721   1
  17  -2  -3 989.793 83.2992   1
  17   2  -3 917.335 79.7116   1
 -16   2   3 59.5049 34.3069   1
 -16  -2   3 134.504 37.5628   1
  16  -2  -3 122.973 41.8516   1
  16   2  -3 142.979 37.1861   1
 -15   2   3 70.1736 32.7572   1
 -15  -2   3 35.8616 31.0826   1
  15   2  -3-23.4976 26.0159   1
 -14  -2   3 7000.57 358.316   1
  14  -2  -3 7418.77 363.412   1
  14   2  -3 7258.78 357.863   1
 -13   2   3 2047.89 131.201   1
 -13  -2   3 2236.20 132.925   1
  13  -2  -3 1972.43 129.674   1
  13   2  -3 2313.47 132.134   1
 -12   2   3 41171.4 1803.76   1
  12  -2  -3 38987.3 1799.75   1
 -12  -2   3 40658.1 1799.53   1
 -11   2   3 4358.83 235.048   1
 -11  -2   3 4778.73 234.116   1
  11  -2  -3 4409.83 233.403   1
  11   2  -3 4706.39 233.224   1
 -10   2   3 41027.0 1893.32   1
  10   2  -3 43314.0 1889.12   1
 -10  -2   3 41300.4 1889.99   1
  10  -2  -3 44197.7 1892.86   1
  -9   2   3 15289.9 747.074   1
   9   2  -3 17619.0 743.734   1
   9  -2  -3 16237.7 746.155   1
  -9  -2   3 16176.1 742.131   1
  -8   2   3 59313.8 2565.02   1
   8   2  -3 58544.4 2557.64   1
   8  -2  -3 57769.6 2561.47   1
  -8  -2   3 56423.0 2557.87   1
   7   2  -3 2343.68 114.423   1
  -7  -2   3 2036.85 113.686   1
  -6   2   3 36526.6 1469.77   1
   6   2  -3 34616.9 1460.46   1
   6  -2  -3 34944.8 1468.40   1
  -5  -2   3 46321.4 2031.29   1
   5   2  -3 44616.9 2030.47   1
   5  -2  -3 46324.4 2038.04   1
  -5   2   3 48452.0 2039.06   1
   4  -2  -3 6148.31 302.333   1
  -4  -2   3 7008.71 295.560   1
   4   2  -3 6423.12 294.426   1
  -4   2   3 6329.21 302.293   1
  -3  -2   3 11148.5 447.676   1
  -3   2   3 11419.6 456.119   1
   3  -2  -3 8776.87 454.951   1
   3   2  -3 9240.38 445.511   1
   2  -2  -3 50036.4 1954.28   1
  -2   2   3 47920.7 1952.47   1
  -2  -2   3 49177.0 1945.30   1
   1  -2  -3 13254.3 571.361   1
   1   2  -3 13078.8 565.677   1
  -1  -2   3 11896.7 565.630   1
  -1   2   3 12821.8 570.762   1
   0   2  -3 56358.7 2378.57   1
   0  -2   3 56682.6 2378.52   1
   0   2   3 52433.0 2382.93   1
   0  -2  -3 49509.2 2381.52   1
  -1   2  -3 22023.9 1029.14   1
  -1  -2  -3 23255.0 1032.51   1
   1   2   3 23838.3 1032.08   1
   1  -2   3 23611.8 1028.96   1
   2  -2   3 148455. 6178.65   1
   2   2   3 156993. 6180.49   1
  -2   2  -3 145245. 6178.13   1
  -4   2  -3 8793.83 401.627   1
  -4  -2  -3 8962.23 402.785   1
   4   2   3 8263.09 402.113   1
   4  -2   3 8107.56 399.243   1
  -5   2  -3 33115.2 1514.05   1
  -5  -2  -3 32861.2 1513.51   1
   5   2   3 35090.4 1514.44   1
   5  -2   3 34369.0 1512.01   1
  -6   2  -3 18052.1 878.339   1
  -6  -2  -3 20353.0 882.398   1
   6   2   3 20947.8 882.621   1
   6  -2   3 18247.4 878.247   1
  -7   2  -3 4110.73 217.659   1
  -7  -2  -3 4028.95 215.976   1
   7   2   3 3972.02 215.101   1
   7  -2   3 4403.88 217.636   1
  -8   2  -3 20548.2 1003.74   1
  -8  -2  -3 22093.5 1006.06   1
   8   2   3 23173.1 1005.47   1
   8  -2   3 22384.6 1005.11   1
   9   2   3 2920.55 170.935   1
  -9  -2  -3 3151.39 174.393   1
 -10   2  -3 14227.6 678.387   1
 -10  -2  -3 14310.7 679.134   1
  10   2   3 15552.1 680.741   1
  10  -2   3 13850.2 678.819   1
 -11   2  -3 6878.51 370.547   1
 -11  -2  -3 7577.36 373.840   1
  11   2   3 7571.44 372.584   1
  11  -2   3 7861.58 375.355   1
 -12   2  -3 2205.05 156.951   1
 -12  -2  -3 2397.35 154.659   1
  12   2   3 2640.32 157.294   1
  12  -2   3 2878.36 161.008   1
 -13   2  -3 1502.95 109.379   1
 -13  -2  -3 1570.36 111.121   1
  13   2   3 1355.94 106.287   1
  13  -2   3 1442.46 108.461   1
  14   2   3 347.395 50.5409   1
 -14  -2  -3 303.981 49.6539   1
  15   2   3 3833.62 207.153   1
  15  -2   3 3209.73 200.015   1
 -15  -2  -3 3743.89 208.223   1
 -15   2  -3 3285.93 201.753   1
 -16   2  -3 253.321 49.7922   1
 -16  -2  -3 223.464 47.4678   1
  16   2   3 237.504 46.7035   1
  16  -2   3 272.307 48.3411   1
 -17   2  -3 15.1276 35.7950   1
 -17  -2  -3 30.2368 36.3090   1
  17   2   3 87.9941 39.1348   1
  17  -2   3 80.6937 40.0684   1
  18  -2   3 1085.94 98.6608   1
 -18   2  -3 1261.79 102.062   1
 -19   2  -3 59.6865 38.8825   1
 -19  -2  -3 23.1745 35.4592   1
  19   2   3 90.1905 37.1682   1
  19  -2   3 76.6099 40.9018   1
 -20  -2  -3 472.052 60.2986   1
  20   2   3 473.282 60.3144   1
  20  -2   3 325.515 57.2706   1
 -21   2  -3 146.877 46.7166   1
 -21  -2  -3 124.115 43.2676   1
  21   2   3 133.727 41.0291   1
  21  -2   3 200.348 49.2284   1
  22   2   3-14.6960 36.7400   1
  22  -2   3 7.47170 37.8600   1
 -22  -2  -3-15.3696 39.4487   1
 -22   2  -3-7.54872 40.6888   1
  23  -2   3 36.6238 37.1415   1
  23   2   3 86.6894 43.6583   1
 -23  -2  -3 7.52640 34.4742   1
 -23   2  -3 7.52999 35.0416   1
  24  -2   3 107.840 37.5433   1
 -24   2  -3 51.8492 33.5363   1
 -26   3   3 23.0959 38.4973   1
  26  -3  -3 7.45329 42.0052   1
 -25   3   3 30.1394 37.1786   1
  25  -3  -3 23.2220 39.7514   1
 -24   3   3 7.79723 38.4543   1
 -24  -3   3 7.84902 34.7430   1
  24   3  -3-15.1054 35.1180   1
  24  -3  -3 7.64714 37.1866   1
  23   3  -3 1070.17 92.1687   1
  23  -3  -3 934.505 88.9906   1
 -23  -3   3 894.798 85.8126   1
 -23   3   3 869.872 87.3862   1
 -22   3   3 1828.98 130.959   1
  22  -3  -3 1674.94 126.292   1
  21   3  -3-14.7322 39.2389   1
 -21  -3   3 7.68850 34.0328   1
 -20   3   3 318.083 52.5285   1
 -20  -3   3 412.982 58.9826   1
  20   3  -3 453.045 60.2766   1
  20  -3  -3 361.296 57.0474   1
 -19   3   3 602.739 67.7707   1
 -19  -3   3 768.354 72.8276   1
  19   3  -3 527.873 65.6330   1
  19  -3  -3 648.080 70.7858   1
 -18   3   3-7.26636 34.3136   1
 -18  -3   3-13.9387 28.0679   1
  18   3  -3-6.83351 32.7552   1
  18  -3  -3-14.1948 31.9564   1
 -17   3   3 11068.4 553.453   1
 -17  -3   3 11130.4 551.206   1
  17   3  -3 11356.3 550.614   1
  17  -3  -3 12189.0 556.031   1
 -16   3   3 67.6066 32.9803   1
  16   3  -3 37.2006 30.2638   1
 -16  -3   3 76.6901 32.4880   1
 -15   3   3 256.159 43.5877   1
 -15  -3   3 235.648 41.5920   1
  15   3  -3 328.141 46.5619   1
  15  -3  -3 213.279 42.1293   1
 -14   3   3 13634.8 633.937   1
  14  -3  -3 13123.4 630.600   1
 -13   3   3 10411.3 490.582   1
 -13  -3   3 10222.3 484.217   1
  13   3  -3 9539.01 481.533   1
  13  -3  -3 10443.6 486.813   1
 -12   3   3 18038.9 821.468   1
  12  -3  -3 17175.1 817.032   1
 -12  -3   3 17608.5 815.358   1
  12   3  -3 18210.3 814.651   1
 -11   3   3 174.598 34.9029   1
  11  -3  -3 182.302 36.1475   1
 -11  -3   3 176.806 31.7890   1
  11   3  -3 175.887 31.5065   1
 -10   3   3 42.0746 28.0275   1
  10  -3  -3 80.5883 25.8174   1
 -10  -3   3 3.99938 21.1192   1
  10   3  -3 38.2836 20.2222   1
  -9   3   3 366.298 42.3139   1
   9  -3  -3 303.295 40.1510   1
  -9  -3   3 397.200 39.1130   1
   9   3  -3 339.129 35.5563   1
  -8   3   3 5151.06 251.020   1
   8  -3  -3 4904.68 248.983   1
  -7   3   3 54954.1 2328.13   1
   7   3  -3 50503.0 2317.55   1
  -7  -3   3 50808.9 2317.66   1
   7  -3  -3 55694.2 2327.78   1
  -6   3   3 11266.2 502.202   1
  -6  -3   3 10200.6 493.866   1
   6   3  -3 10457.4 494.741   1
  -5  -3   3 7462.46 368.295   1
   5   3  -3 8759.91 369.785   1
   4  -3  -3 4299.33 208.159   1
   4   3  -3 4338.75 200.190   1
  -4   3   3 4230.74 208.152   1
  -4  -3   3 4262.16 201.092   1
   3  -3  -3 95492.4 4298.42   1
  -3   3   3 93094.7 4297.59   1
   3   3  -3 99372.1 4289.84   1
  -3  -3   3 100347. 4289.95   1
  -2  -3   3 5315.28 238.373   1
   2   3  -3 4908.16 237.446   1
  -2   3   3 5423.83 246.642   1
   2  -3  -3 5112.43 245.073   1
  -1  -3   3 2985.00 151.356   1
   1  -3  -3 3083.06 157.483   1
  -1   3   3 3155.62 157.633   1
   1   3  -3 3432.51 153.096   1
   0  -3  -3 94022.7 4259.89   1
   0   3   3 92815.3 4259.75   1
   0   3  -3 97009.5 4253.35   1
   0  -3   3 101682. 4253.79   1
  -1  -3  -3 22020.4 1020.66   1
   1   3   3 24323.5 1021.96   1
  -1   3  -3 23432.4 1019.25   1
   1  -3   3 21578.5 1018.24   1
  -2   3  -3 62411.1 2723.08   1
   2  -3   3 61028.0 2720.94   1
  -3  -3  -3 12315.2 555.058   1
   3   3   3 12080.7 553.248   1
  -3   3  -3 11678.1 552.460   1
   3  -3   3 12139.6 552.419   1
  -4  -3  -3 1409.92 89.0330   1
   4   3   3 1413.32 87.7729   1
   4  -3   3 1403.64 88.3827   1
  -4   3  -3 1469.91 89.7966   1
  -5   3  -3 6418.19 289.513   1
  -5  -3  -3 5599.00 285.108   1
   5  -3   3 5652.39 285.106   1
   5   3   3 5585.00 285.866   1
  -6   3  -3 16976.9 720.661   1
   6  -3   3 16329.3 716.787   1
   6   3   3 16158.8 716.446   1
  -7   3  -3 54106.5 2397.20   1
  -7  -3  -3 51211.0 2394.47   1
   7  -3   3 56089.8 2397.84   1
   7   3   3 54294.6 2395.60   1
  -8   3  -3 16681.0 757.499   1
  -8  -3  -3 14996.6 753.939   1
   8  -3   3 16759.6 756.443   1
   8   3   3 16938.6 755.976   1
 -10   3  -3 13775.5 670.862   1
 -10  -3  -3 13939.6 668.522   1
  10  -3   3 14485.6 670.310   1
  10   3   3 14790.7 669.532   1
 -11   3  -3 1646.95 117.785   1
 -11  -3  -3 1757.36 119.890   1
  11  -3   3 1731.78 118.526   1
  11   3   3 1792.06 118.512   1
 -12   3  -3 3258.37 203.049   1
 -12  -3  -3 3712.93 204.730   1
  12  -3   3 3658.70 204.406   1
  12   3   3 3598.31 202.705   1
 -13   3  -3 3078.53 188.562   1
 -13  -3  -3 3027.68 185.589   1
  13  -3   3 3328.08 190.131   1
  13   3   3 3330.50 188.840   1
 -14   3  -3 4845.44 264.628   1
  14  -3   3 4912.36 265.335   1
 -15   3  -3 824.191 80.5560   1
 -15  -3  -3 844.834 81.0014   1
  15  -3   3 788.961 77.9106   1
  15   3   3 786.602 80.5573   1
 -16   3  -3 4139.06 239.408   1
 -16  -3  -3 4709.09 244.911   1
  16  -3   3 4114.47 235.503   1
  16   3   3 4042.94 236.131   1
 -17   3  -3 771.206 76.9063   1
 -17  -3  -3 653.459 72.9308   1
  17  -3   3 607.173 70.4496   1
  17   3   3 618.911 71.3837   1
 -18   3  -3 499.179 63.9950   1
 -18  -3  -3 398.955 62.6825   1
  18  -3   3 450.764 61.2119   1
  18   3   3 447.777 63.4838   1
 -19   3  -3 470.031 63.9244   1
 -19  -3  -3 392.641 60.3280   1
  19  -3   3 463.339 61.5581   1
  19   3   3 406.191 55.8523   1
 -20  -3  -3 107.071 46.6331   1
  20   3   3 183.699 50.2120   1
 -21   3  -3-14.9980 33.7612   1
 -21  -3  -3 15.2184 36.4697   1
  21  -3   3-7.54482 35.0814   1
  21   3   3 7.32236 36.6104   1
 -22  -3  -3-15.0669 34.4801   1
  22   3   3-7.25115 33.1882   1
 -23   3  -3-7.49685 39.9437   1
 -23  -3  -3 14.7606 30.9434   1
  23  -3   3 43.1774 35.9892   1
  23   3   3 21.5359 38.7015   1
 -24   3  -3 218.099 48.5886   1
 -24  -3  -3 178.457 42.8081   1
  24   3   3 190.096 46.4127   1
 -26   4   3 156.614 46.3411   1
  26  -4  -3 143.918 49.4621   1
 -25   4   3 7.72929 35.3790   1
  25  -4  -3 22.4975 38.9901   1
 -24   4   3 31.0286 39.3336   1
 -24  -4   3 7.59828 27.9711   1
  24  -4  -3 82.2853 46.4458   1
  24   4  -3 37.8792 36.8704   1
 -23   4   3 157.632 42.7504   1
 -23  -4   3 235.881 49.5079   1
  23  -4  -3 155.794 48.3028   1
  23   4  -3 196.142 49.0953   1
 -22   4   3 485.566 62.4950   1
  22  -4  -3 584.883 67.0807   1
 -21   4   3 92.2201 39.5993   1
 -21  -4   3 97.8131 42.0874   1
  21  -4  -3 53.2237 39.1819   1
  21   4  -3 73.1825 36.2569   1
 -20   4   3 243.911 50.6201   1
 -20  -4   3 177.560 45.6525   1
  20  -4  -3 233.215 51.1095   1
 -19   4   3 37.4084 36.0310   1
 -19  -4   3 93.4043 37.5171   1
  19  -4  -3 74.6691 39.4569   1
  19   4  -3 110.564 37.8411   1
 -18   4   3 1389.00 108.194   1
 -18  -4   3 1463.28 107.829   1
  18  -4  -3 1343.14 106.520   1
  18   4  -3 1345.56 103.639   1
 -17  -4   3 199.739 41.7557   1
  17   4  -3 249.330 44.4303   1
 -16   4   3 4048.52 219.239   1
 -16  -4   3 3989.20 214.201   1
  16  -4  -3 3458.20 210.248   1
  16   4  -3 3720.19 210.216   1
 -15  -4   3 4432.61 243.983   1
  15  -4  -3 4499.28 246.162   1
  15   4  -3 4770.00 244.495   1
 -14   4   3 2261.09 142.145   1
  14  -4  -3 2137.31 137.164   1
 -13   4   3 19053.7 839.041   1
  13   4  -3 17447.2 828.947   1
  13  -4  -3 18478.3 835.862   1
 -13  -4   3 17441.8 831.609   1
  12   4  -3 11863.6 583.236   1
 -12  -4   3 13279.4 587.457   1
 -11   4   3 4331.28 229.584   1
 -11  -4   3 4223.45 222.614   1
  11  -4  -3 4369.03 229.229   1
  11   4  -3 4448.56 223.027   1
 -10  -4   3 699.360 54.6495   1
  10  -4  -3 516.204 53.5697   1
  10   4  -3 600.215 52.3879   1
 -10   4   3 527.408 54.3334   1
  -9  -4   3 33263.0 1493.84   1
   9  -4  -3 33015.9 1500.15   1
   9   4  -3 33200.3 1492.75   1
  -9   4   3 34579.0 1503.11   1
  -8  -4   3 33764.4 1453.58   1
   8  -4  -3 31941.2 1460.93   1
  -8   4   3 33993.5 1464.07   1
   8   4  -3 31098.9 1451.68   1
   7  -4  -3 38775.6 1748.01   1
  -7   4   3 39654.5 1747.59   1
   6  -4  -3 3011.01 161.873   1
  -6  -4   3 3361.16 156.208   1
  -6   4   3 3164.68 164.342   1
   6   4  -3 2757.90 152.976   1
   5  -4  -3 57634.1 2769.40   1
   5   4  -3 67409.5 2763.71   1
  -5   4   3 60501.2 2770.38   1
  -5  -4   3 63605.7 2763.76   1
  -4  -4   3 1094.61 67.7762   1
  -4   4   3 1296.81 76.6224   1
   4   4  -3 1041.26 66.0183   1
   4  -4  -3 1304.08 75.8508   1
  -3  -4   3 9163.76 445.127   1
   3   4  -3 10427.5 445.947   1
   2   4  -3 42587.4 1830.72   1
  -2  -4   3 40284.7 1830.58   1
   1   4  -3 1754.99 99.3392   1
  -1  -4   3 1939.02 99.7761   1
   0  -4  -3 60778.1 2890.23   1
   0   4   3 66303.6 2889.73   1
   0   4  -3 67230.1 2886.69   1
   0  -4   3 66939.2 2885.64   1
  -1  -4  -3 225124. 9596.58   1
   1   4   3 212716. 9594.73   1
  -2  -4  -3 11013.5 503.491   1
   2   4   3 10659.1 501.291   1
   2  -4   3 9626.16 500.194   1
  -2   4  -3 12077.7 503.598   1
  -3  -4  -3 5193.99 264.559   1
   3   4   3 5430.68 264.926   1
   3  -4   3 5186.99 261.984   1
  -3   4  -3 5705.97 266.241   1
  -4  -4  -3 1833.80 112.960   1
   4  -4   3 1802.31 111.228   1
   4   4   3 1925.22 114.311   1
  -4   4  -3 2146.62 116.728   1
   5   4   3 277.050 40.4754   1
   5  -4   3 356.135 41.3231   1
  -5  -4  -3 223.869 39.9577   1
  -5   4  -3 362.796 42.4745   1
   6   4   3 259.976 39.4054   1
  -6   4  -3 306.289 41.3972   1
   6  -4   3 308.591 42.5109   1
  -6  -4  -3 238.989 39.6433   1
  -7  -4  -3 81416.2 3411.69   1
   7  -4   3 75937.4 3408.56   1
   7   4   3 82146.0 3409.82   1
   8   4   3 1733.05 115.115   1
  -8  -4  -3 1979.52 119.628   1
   9   4   3 49061.3 2185.58   1
  -9  -4  -3 48440.0 2185.49   1
   9  -4   3 47272.6 2188.25   1
  -9   4  -3 51218.8 2191.18   1
  10   4   3 3088.18 185.231   1
 -10  -4  -3 3115.18 186.145   1
  10  -4   3 3559.63 190.551   1
 -10   4  -3 3619.03 195.889   1
  11   4   3 11142.8 478.820   1
 -11  -4  -3 10265.2 476.546   1
 -11   4  -3 9500.10 473.959   1
  12   4   3 4546.71 243.619   1
 -12  -4  -3 4548.92 245.184   1
  12  -4   3 4694.85 247.166   1
 -12   4  -3 4189.26 244.238   1
  13   4   3 170.139 41.5481   1
 -13  -4  -3 122.491 37.7473   1
  13  -4   3 159.200 44.9753   1
 -13   4  -3 193.185 48.6377   1
  14   4   3 816.561 79.7486   1
 -14  -4  -3 751.015 76.8200   1
  14  -4   3 675.615 74.7553   1
 -14   4  -3 619.816 75.8503   1
  15   4   3 9000.77 452.129   1
 -15  -4  -3 9588.12 456.673   1
  15  -4   3 9080.92 455.092   1
 -15   4  -3 8904.21 454.078   1
  16   4   3 70.7884 33.5078   1
 -16  -4  -3 44.1515 34.2962   1
  16  -4   3 44.5126 40.0562   1
 -16   4  -3 52.5023 40.0230   1
 -17  -4  -3 3037.97 185.831   1
  18   4   3 292.311 54.6835   1
 -18  -4  -3 270.487 53.3466   1
  18  -4   3 387.098 59.0910   1
 -18   4  -3 263.391 54.1584   1
  19   4   3-14.7193 33.7003   1
 -19  -4  -3-30.0771 40.0704   1
  19  -4   3-36.8976 41.1549   1
 -19   4  -3-23.0631 32.2404   1
  20  -4   3 422.564 59.6744   1
 -20   4  -3 408.548 60.8511   1
 -21  -4  -3 296.031 53.5467   1
  21   4   3 175.569 47.1708   1
  21  -4   3 193.097 45.0521   1
  22   4   3 14.4541 36.6630   1
  22  -4   3 97.4089 44.8739   1
 -22   4  -3 21.9406 37.5844   1
  23   4   3 56.8317 36.6724   1
 -23  -4  -3 80.5517 35.8214   1
  23  -4   3 115.579 42.1650   1
 -23   4  -3 109.835 43.5753   1
  24   4   3-27.7245 39.8800   1
 -24  -4  -3-7.18953 31.2704   1
  24  -4   3 34.6630 36.0395   1
 -24   4  -3 7.31258 37.5367   1
  26  -5  -3 7.27940 40.5817   1
 -26   5   3-15.1327 41.2543   1
  25  -5  -3 536.231 70.1823   1
 -25   5   3 604.104 69.6495   1
  24  -5  -3 191.493 43.2131   1
 -24   5   3 54.6625 38.4302   1
  23   5  -3 369.263 59.3199   1
 -23  -5   3 490.051 63.3510   1
  23  -5  -3 453.169 63.5148   1
 -23   5   3 359.576 61.6601   1
  22   5  -3 7.42856 32.3103   1
 -22  -5   3 15.3697 34.0165   1
  22  -5  -3-15.5003 36.0364   1
 -22   5   3 7.73156 29.8083   1
  21   5  -3 305.536 52.5169   1
 -21  -5   3 226.678 48.0126   1
  21  -5  -3 320.443 57.3642   1
 -21   5   3 404.456 60.8178   1
  20   5  -3 7.11400 34.5944   1
 -20  -5   3-14.7662 33.2397   1
  19   5  -3 326.687 51.6354   1
 -19   5   3 296.469 51.3684   1
 -19  -5   3 373.867 54.2422   1
  19  -5  -3 357.655 55.3974   1
  18   5  -3 1251.11 102.218   1
 -18  -5   3 1544.18 110.092   1
 -18   5   3 1335.21 106.576   1
  18  -5  -3 1525.15 110.550   1
 -17  -5   3 3113.14 182.758   1
  17   5  -3 3029.05 180.886   1
 -17   5   3 3121.85 186.673   1
  16   5  -3 18.5071 29.1330   1
 -16  -5   3-12.8098 29.3159   1
  16  -5  -3 47.4683 32.5045   1
 -16   5   3-7.17001 33.8588   1
  15  -5  -3 3177.28 187.901   1
  15   5  -3 3376.67 185.861   1
 -15  -5   3 3129.32 184.338   1
 -15   5   3 3218.37 190.433   1
  14  -5  -3 9341.05 487.611   1
 -14  -5   3 11121.8 488.834   1
 -14   5   3 9767.44 490.768   1
  14   5  -3 10126.4 484.484   1
 -13  -5   3 7439.75 370.213   1
  13  -5  -3 7516.25 375.419   1
  13   5  -3 7712.41 370.758   1
 -13   5   3 7402.59 375.551   1
 -12  -5   3 3255.72 182.510   1
  12  -5  -3 3218.42 185.013   1
 -12   5   3 3131.53 193.296   1
  12   5  -3 3540.10 182.425   1
  11   5  -3 9699.53 438.677   1
 -11  -5   3 8685.08 436.341   1
 -10  -5   3 10764.7 516.150   1
  10  -5  -3 11117.5 523.845   1
  10   5  -3 11099.7 516.382   1
 -10   5   3 11241.8 526.199   1
  -9  -5   3 2381.28 128.529   1
   9  -5  -3 2161.88 131.314   1
   9   5  -3 2028.89 123.580   1
  -9   5   3 2323.86 136.645   1
  -8  -5   3 79639.8 3391.91   1
   8  -5  -3 77376.1 3398.21   1
   8   5  -3 75595.6 3388.84   1
  -8   5   3 74421.3 3397.48   1
  -7  -5   3 2024.37 121.585   1
  -7   5   3 2069.78 128.287   1
   7  -5  -3 2234.93 129.268   1
   6  -5  -3 207.771 37.2884   1
  -6   5   3 318.943 41.0290   1
   5  -5  -3 436.596 44.9122   1
  -5   5   3 471.137 45.5438   1
  -4  -5   3 31669.5 1309.83   1
   4  -5  -3 29324.8 1314.53   1
   4   5  -3 27523.4 1305.04   1
  -4   5   3 29284.3 1314.32   1
  -3  -5   3 1841.56 103.850   1
   3  -5  -3 2113.23 114.576   1
   3   5  -3 1882.53 102.959   1
  -3   5   3 1760.69 109.368   1
   2  -5  -3 183871. 8064.67   1
  -2  -5   3 188724. 8059.17   1
  -2   5   3 182710. 8063.52   1
   2   5  -3 179503. 8057.24   1
  -1   5   3 42971.8 1724.27   1
   1  -5  -3 34698.4 1721.72   1
   0  -5  -3 147291. 6285.60   1
   0   5  -3 152918. 6281.43   1
   0  -5   3 129851. 6279.43   1
   0   5   3 143419. 6284.98   1
   1   5   3 30118.6 1382.71   1
   1  -5   3 32806.5 1379.18   1
  -1   5  -3 33309.3 1379.78   1
  -2  -5  -3 2899.09 157.458   1
   2   5   3 2816.56 155.987   1
   2  -5   3 2733.35 154.304   1
  -2   5  -3 3149.25 158.002   1
  -3  -5  -3 2564.78 150.324   1
   3   5   3 2681.66 149.514   1
   3  -5   3 2651.61 148.006   1
  -3   5  -3 2920.68 152.477   1
  -4  -5  -3 203.621 36.9587   1
   4   5   3 254.879 37.8286   1
   4  -5   3 202.991 35.0062   1
  -4   5  -3 289.786 38.8089   1
  -5  -5  -3 283.245 39.7625   1
   5   5   3 280.110 38.7822   1
   5  -5   3 270.321 37.9590   1
  -5   5  -3 355.762 44.4671   1
  -6  -5  -3 84255.2 3861.01   1
   6   5   3 72954.3 3859.57   1
  -6   5  -3 102696. 3870.04   1
   6  -5   3 93347.8 3864.10   1
   7  -5   3 122.769 28.2970   1
   7   5   3 129.295 30.5663   1
  -7   5  -3 116.423 32.3765   1
  -7  -5  -3 143.016 35.2692   1
   8  -5   3 28903.9 1311.67   1
  -8   5  -3 29069.0 1314.53   1
  -9   5  -3 443.480 53.8954   1
   9  -5   3 406.823 48.9419   1
  -9  -5  -3 344.938 49.7611   1
   9   5   3 460.912 50.8108   1
 -10  -5  -3 14992.6 707.619   1
 -10   5  -3 14525.5 709.722   1
  10   5   3 15953.5 708.195   1
  10  -5   3 14848.4 707.730   1
 -11  -5  -3 3707.86 198.965   1
 -11   5  -3 3070.15 194.373   1
  11   5   3 3551.81 196.378   1
  11  -5   3 3459.40 197.138   1
 -12  -5  -3 4841.23 250.354   1
 -12   5  -3 4298.81 246.728   1
  12  -5   3 4331.42 246.797   1
  12   5   3 4740.73 247.412   1
  13   5   3 39.6557 30.3993   1
 -13  -5  -3 61.5211 31.4304   1
  13  -5   3 105.793 39.8593   1
 -13   5  -3 91.8356 43.9437   1
  14   5   3 61.1630 34.0211   1
 -14  -5  -3 70.0737 35.5469   1
  14  -5   3 28.9649 33.7131   1
 -14   5  -3-7.40757 34.4855   1
 -15   5  -3 1213.62 101.353   1
  15   5   3 1405.12 103.099   1
  15  -5   3 1265.80 102.478   1
 -16   5  -3 2467.85 162.609   1
  16  -5   3 2735.38 167.325   1
 -16  -5  -3 2486.58 161.589   1
 -17   5  -3 1422.81 110.353   1
  17  -5   3 1471.36 112.786   1
 -18  -5  -3 2156.66 152.691   1
 -18   5  -3 2437.26 159.261   1
  18  -5   3 2343.49 155.624   1
  19   5   3 36.3664 33.9686   1
 -19   5  -3 93.2650 43.9122   1
 -19  -5  -3 75.4899 38.8810   1
  19  -5   3 95.5364 39.7386   1
 -20   5  -3 1329.73 106.586   1
  20  -5   3 1232.83 102.350   1
 -20  -5  -3 1178.67 101.437   1
  21   5   3 378.907 58.4350   1
 -21  -5  -3 428.782 61.3851   1
 -21   5  -3 363.679 56.1957   1
  22   5   3 7.22530 36.1283   1
 -22  -5  -3-7.42081 37.1057   1
  22  -5   3-7.25897 37.2645   1
 -22   5  -3 44.8914 37.9132   1
  23   5   3 77.9941 40.5371   1
 -23  -5  -3 72.9858 36.1737   1
  23  -5   3 130.978 46.4681   1
 -23   5  -3 50.6630 40.9422   1
  24   5   3 6.96311 37.9649   1
 -24  -5  -3-7.15413 37.1911   1
 -26   6   3 222.962 53.1276   1
  26  -6  -3 142.815 44.9961   1
 -25   6   3 15.3166 32.7100   1
  25  -6  -3-28.9796 40.8265   1
 -24   6   3 639.262 75.3618   1
  24  -6  -3 727.992 76.7812   1
 -23   6   3 277.979 55.7864   1
  23   6  -3 234.940 49.2006   1
  23  -6  -3 276.897 56.2929   1
 -22  -6   3 1011.65 90.7386   1
 -22   6   3 917.651 87.6548   1
  22  -6  -3 1193.77 96.4716   1
  22   6  -3 923.095 87.4977   1
  21   6  -3 428.655 60.2672   1
 -21  -6   3 349.821 56.9519   1
  21  -6  -3 405.127 55.8232   1
 -21   6   3 332.042 56.4590   1
  20  -6  -3 895.627 86.2603   1
  20   6  -3 959.071 87.2947   1
 -20  -6   3 953.008 87.3381   1
 -20   6   3 741.182 80.2454   1
  19  -6  -3 503.935 64.2327   1
  19   6  -3 623.476 68.5656   1
 -19   6   3 502.424 63.3178   1
 -19  -6   3 551.770 66.9405   1
  18  -6  -3 101.698 34.7699   1
 -18   6   3 166.579 41.6746   1
  17  -6  -3 965.797 85.2148   1
  17   6  -3 952.537 82.4050   1
 -17  -6   3 790.083 80.3291   1
 -17   6   3 790.593 81.9561   1
  16   6  -3 7022.85 352.929   1
 -16  -6   3 6657.30 352.691   1
  16  -6  -3 7202.11 358.288   1
  15  -6  -3 4190.92 228.605   1
 -15  -6   3 4023.48 224.599   1
 -15   6   3 4230.79 231.696   1
  15   6  -3 3889.73 221.466   1
 -14  -6   3 2510.42 152.139   1
  14   6  -3 2627.78 154.173   1
 -14   6   3 2484.94 158.164   1
  14  -6  -3 2470.67 156.838   1
 -13   6   3 654.920 69.0445   1
  13  -6  -3 652.826 66.1086   1
 -12  -6   3 392.032 45.6630   1
  12   6  -3 336.369 43.9490   1
 -12   6   3 341.055 48.9645   1
  12  -6  -3 265.682 44.8640   1
 -11  -6   3 165.500 36.7796   1
  11   6  -3 188.788 34.9523   1
 -11   6   3 272.982 41.5770   1
  11  -6  -3 236.111 39.9287   1
 -10  -6   3 18887.3 886.365   1
  10   6  -3 20726.6 888.458   1
 -10   6   3 18205.6 893.296   1
  10  -6  -3 19746.4 893.546   1
  -9  -6   3 20357.0 899.175   1
   9   6  -3 19201.4 898.590   1
  -9   6   3 18285.3 903.816   1
   9  -6  -3 21122.5 908.507   1
   8  -6  -3 26.2354 20.7147   1
  -8  -6   3 4.25540 21.8727   1
  -8   6   3 45.3753 23.8326   1
   7   6  -3 6407.90 323.522   1
  -7  -6   3 6862.62 326.534   1
   7  -6  -3 6851.34 334.933   1
  -7   6   3 6990.12 335.710   1
  -6  -6   3 1041.17 74.8958   1
  -6   6   3 1293.22 85.8139   1
   6  -6  -3 1152.08 83.3113   1
   6   6  -3 1139.44 76.3899   1
  -5  -6   3 33489.8 1453.48   1
  -5   6   3 31114.2 1457.81   1
   5  -6  -3 32498.0 1458.86   1
   5   6  -3 32738.0 1449.87   1
  -4  -6   3 8632.46 397.144   1
  -4   6   3 7899.62 401.715   1
   4  -6  -3 9168.57 406.192   1
   4   6  -3 8171.20 395.226   1
  -3  -6   3 65714.5 2884.19   1
  -3   6   3 65175.9 2891.03   1
   3   6  -3 71928.5 2886.88   1
   2  -6  -3 17044.1 797.375   1
   2   6  -3 18235.2 792.140   1
  -2  -6   3 17855.5 793.916   1
  -2   6   3 16571.0 796.246   1
   1  -6  -3 25194.8 1156.00   1
   1   6  -3 25593.5 1151.77   1
  -1  -6   3 25919.6 1152.21   1
  -1   6   3 26002.2 1157.17   1
   0  -6  -3 94357.4 3969.50   1
   0   6  -3 83638.7 3960.47   1
   0  -6   3 85457.3 3961.47   1
   0   6   3 98713.6 3967.49   1
  -1  -6  -3 142092. 6416.30   1
   1   6   3 152990. 6418.69   1
   1  -6   3 145346. 6413.64   1
  -1   6  -3 143602. 6415.38   1
  -2  -6  -3 8658.56 426.872   1
  -2   6  -3 8955.57 423.160   1
   2  -6   3 9511.55 426.561   1
   2   6   3 8622.32 425.300   1
  -3   6  -3 4494.13 254.058   1
   3  -6   3 5311.49 260.104   1
   3   6   3 5415.37 260.721   1
  -3  -6  -3 5223.93 260.422   1
  -4   6  -3 30.4347 26.1791   1
   4  -6   3 62.3884 26.0094   1
   4   6   3 68.2372 22.8255   1
  -4  -6  -3 80.9220 28.0193   1
  -5   6  -3 63.0700 31.4943   1
   5  -6   3 97.1715 30.6647   1
   5   6   3 91.9217 33.6368   1
  -5  -6  -3 174.661 35.1097   1
  -6   6  -3 316.521 47.2973   1
   6  -6   3 394.695 47.7246   1
   6   6   3 466.194 49.0141   1
  -6  -6  -3 347.722 46.3860   1
   7  -6   3 39280.4 1800.72   1
  -7   6  -3 41229.6 1806.50   1
  -8   6  -3 116.597 38.1579   1
  -8  -6  -3 93.9797 29.8939   1
   8   6   3 154.936 34.4684   1
   8  -6   3 152.983 37.2539   1
  -9  -6  -3 8481.79 417.422   1
  -9   6  -3 8274.89 419.112   1
   9  -6   3 8471.02 416.621   1
   9   6   3 8628.54 417.907   1
 -10  -6  -3 11546.3 580.976   1
 -10   6  -3 13211.9 592.969   1
  10  -6   3 12228.5 584.503   1
  10   6   3 12165.4 583.628   1
 -11  -6  -3 2382.83 158.983   1
 -11   6  -3 2796.74 169.996   1
  11   6   3 2848.64 164.496   1
  11  -6   3 2778.52 167.456   1
 -12  -6  -3 654.286 66.9872   1
  12   6   3 687.857 69.5151   1
 -13   6  -3 148.217 39.8550   1
 -13  -6  -3 124.756 39.8477   1
  13  -6   3 104.303 35.1950   1
  13   6   3 128.457 39.2841   1
 -14   6  -3 1738.63 127.244   1
  14   6   3 1760.16 125.595   1
  14  -6   3 1945.40 131.264   1
 -15   6  -3 1200.19 105.069   1
  15  -6   3 1436.45 109.596   1
 -15  -6  -3 1463.58 108.860   1
  16   6   3 2239.71 148.360   1
 -16  -6  -3 2290.11 149.853   1
 -17  -6  -3 5822.45 302.678   1
 -17   6  -3 5826.41 306.797   1
  17   6   3 5553.38 299.303   1
  17  -6   3 5289.39 299.945   1
 -18  -6  -3 721.111 75.3947   1
 -18   6  -3 706.337 76.5342   1
  18   6   3 712.643 75.2328   1
  18  -6   3 627.118 73.6483   1
 -19   6  -3 729.947 78.4974   1
  19   6   3 665.147 73.9767   1
 -19  -6  -3 678.571 72.8935   1
  19  -6   3 671.347 76.2717   1
  20  -6   3 65.9330 41.3846   1
 -20  -6  -3 52.7086 41.1577   1
  20   6   3 58.7912 42.3838   1
 -20   6  -3 92.2814 46.5408   1
  21  -6   3 624.210 71.1575   1
 -21  -6  -3 516.151 65.7005   1
  21   6   3 613.313 69.4664   1
 -21   6  -3 510.807 67.0773   1
 -22  -6  -3 59.2242 40.4860   1
  22  -6   3 92.6339 41.1201   1
  22   6   3 57.5508 41.5111   1
  23  -6   3 350.492 54.5306   1
 -23   6  -3 276.283 48.6157   1
 -24  -6  -3 85.5613 35.1138   1
  24   6   3 174.163 43.5870   1
  26  -7  -3 77.0386 41.2052   1
 -26   7   3 51.8228 35.5921   1
  25  -7  -3 534.265 66.6869   1
 -25   7   3 525.633 67.9337   1
  24  -7  -3 52.9389 40.8384   1
 -24   7   3 60.7132 40.5031   1
  23  -7  -3 197.157 49.3307   1
 -23   7   3 264.201 52.4813   1
 -22   7   3 15.7912 38.4072   1
  22  -7  -3 30.5465 32.6310   1
  22   7  -3-15.4076 35.8338   1
 -22  -7   3 54.8258 35.8576   1
  21  -7  -3 1024.25 92.0397   1
 -21   7   3 1057.70 93.0364   1
 -20   7   3 1499.28 113.290   1
  20  -7  -3 1482.71 113.138   1
  20   7  -3 1463.39 113.018   1
 -20  -7   3 1321.51 108.949   1
 -19   7   3 1278.50 104.511   1
  19  -7  -3 1249.09 100.123   1
 -19  -7   3 1213.75 99.6683   1
  19   7  -3 1165.41 99.2207   1
 -18  -7   3 2863.77 175.980   1
  18   7  -3 2758.66 174.193   1
 -18   7   3 2989.95 182.015   1
 -17   7   3 169.181 44.1792   1
  17   7  -3 233.539 45.6307   1
 -17  -7   3 196.815 45.9372   1
  17  -7  -3 193.303 46.3871   1
 -16   7   3 37.2407 38.7224   1
  16   7  -3 6.62712 27.2404   1
 -16  -7   3 13.5379 30.4781   1
  16  -7  -3-7.10694 33.0487   1
 -15   7   3 7642.38 383.578   1
  15   7  -3 7163.33 374.952   1
 -15  -7   3 7769.13 378.946   1
  15  -7  -3 7419.78 379.123   1
  14   7  -3 938.715 78.9593   1
 -14  -7   3 1046.78 83.3281   1
  14  -7  -3 1086.90 84.7867   1
 -13   7   3 1476.64 114.574   1
  13   7  -3 1722.77 112.941   1
  13  -7  -3 1688.96 117.179   1
 -13  -7   3 1776.92 115.624   1
 -12   7   3 1246.42 97.3247   1
  12  -7  -3 1199.49 94.5963   1
 -11   7   3 5107.78 270.172   1
  11   7  -3 4970.51 262.202   1
 -11  -7   3 5273.29 265.453   1
  11  -7  -3 5061.73 269.375   1
 -10   7   3 6540.33 338.657   1
  10   7  -3 7035.40 331.742   1
 -10  -7   3 6617.41 330.407   1
  10  -7  -3 6355.42 334.667   1
  -9   7   3 5397.03 293.359   1
  -9  -7   3 5682.71 291.157   1
   9  -7  -3 6404.64 300.806   1
   9   7  -3 5807.89 290.075   1
  -8  -7   3 24619.5 1131.42   1
   8   7  -3 25467.9 1131.77   1
  -7   7   3 2070.79 128.105   1
  -7  -7   3 2099.39 122.814   1
   7  -7  -3 1917.94 124.694   1
  -6   7   3 17835.3 809.942   1
  -6  -7   3 18030.6 804.251   1
   6  -7  -3 17280.3 808.321   1
   6   7  -3 17168.8 799.969   1
  -5   7   3 43775.3 1910.34   1
   5   7  -3 43421.5 1902.42   1
   5  -7  -3 40960.8 1907.51   1
  -4   7   3 24597.3 1137.30   1
  -4  -7   3 25746.2 1132.20   1
   4  -7  -3 25578.6 1138.44   1
   4   7  -3 24574.4 1129.47   1
  -3   7   3 7001.65 349.793   1
  -3  -7   3 7036.93 344.901   1
   3  -7  -3 6218.03 351.178   1
   2   7  -3 15354.3 657.925   1
   2  -7  -3 13115.4 663.061   1
  -2   7   3 14177.1 662.265   1
  -2  -7   3 14253.4 656.990   1
   1   7  -3 38239.1 1658.79   1
   1  -7  -3 36769.8 1661.99   1
  -1   7   3 35317.3 1660.79   1
  -1  -7   3 38060.0 1658.60   1
   0   7  -3 11279.1 541.925   1
   0  -7  -3 11899.0 549.096   1
   0   7   3 11911.9 547.838   1
   0  -7   3 11537.7 543.028   1
  -1   7  -3 31884.4 1475.36   1
  -1  -7  -3 34223.3 1481.31   1
   1   7   3 33157.4 1478.15   1
   1  -7   3 32574.3 1475.84   1
  -2  -7  -3 26863.6 1225.44   1
   2   7   3 27013.7 1225.05   1
  -2   7  -3 26940.9 1222.69   1
   2  -7   3 27553.0 1223.35   1
  -3  -7  -3 2370.51 143.740   1
   3  -7   3 2448.59 143.524   1
   3   7   3 2539.63 144.602   1
  -3   7  -3 2483.23 143.204   1
  -4  -7  -3 31008.5 1471.63   1
   4  -7   3 34089.0 1473.24   1
  -4   7  -3 34784.0 1475.07   1
   4   7   3 31076.2 1469.25   1
   5  -7   3 4107.00 230.126   1
  -5   7  -3 4680.61 236.926   1
  -6  -7  -3 25628.6 1232.43   1
   6  -7   3 27358.6 1233.31   1
   6   7   3 28939.9 1236.04   1
  -6   7  -3 26873.7 1235.01   1
  -7  -7  -3 7155.34 363.403   1
   7  -7   3 7253.11 361.450   1
   7   7   3 7297.55 362.488   1
  -7   7  -3 7326.13 365.534   1
  -8  -7  -3 2005.36 130.117   1
   8  -7   3 2065.82 129.623   1
   8   7   3 2161.06 131.483   1
  -8   7  -3 1728.71 127.584   1
  -9  -7  -3 2090.71 136.667   1
   9  -7   3 2193.50 138.658   1
   9   7   3 2228.69 138.206   1
  -9   7  -3 1962.75 136.653   1
 -10  -7  -3 846.321 78.6186   1
 -10   7  -3 1053.33 85.8611   1
  10  -7   3 891.225 83.9127   1
  10   7   3 951.401 81.0906   1
 -11   7  -3 3145.31 203.209   1
 -11  -7  -3 3812.47 207.746   1
  11   7   3 3716.70 207.130   1
  12  -7   3 4312.07 236.600   1
 -12   7  -3 4158.35 238.004   1
  13   7   3 3534.77 200.319   1
 -13   7  -3 3450.54 202.074   1
  13  -7   3 3145.34 197.012   1
 -14  -7  -3 3362.94 191.407   1
  14   7   3 3336.24 190.675   1
 -14   7  -3 3657.48 197.148   1
 -15  -7  -3 14.6934 32.5198   1
  15   7   3-7.30642 33.9732   1
 -15   7  -3-15.1684 30.5404   1
  15  -7   3 22.2950 32.8959   1
 -16   7  -3 2562.42 159.747   1
  16  -7   3 2125.09 151.128   1
 -17  -7  -3 704.257 76.2426   1
 -17   7  -3 817.150 80.6372   1
  17  -7   3 698.653 75.8295   1
  17   7   3 673.240 75.6463   1
 -18   7  -3 116.803 39.6222   1
 -18  -7  -3 30.1241 36.8015   1
  18   7   3 75.1953 41.1592   1
  18  -7   3 99.1828 36.2075   1
  19  -7   3 7.58929 30.5851   1
 -19   7  -3 53.6519 35.6593   1
 -20   7  -3 688.507 71.1873   1
  20  -7   3 396.805 57.5078   1
  20   7   3 502.577 64.4518   1
 -20  -7  -3 580.554 66.4956   1
  21  -7   3-14.4349 32.4968   1
 -21   7  -3-7.53627 29.7116   1
  22   7   3 1017.56 92.5905   1
 -22  -7  -3 1036.71 92.8118   1
 -23   7  -3 192.501 42.5896   1
  23   7   3 128.880 43.1676   1
 -23  -7  -3 218.397 48.5174   1
  25  -8  -3 7.35761 36.7917   1
 -25   8   3 21.9995 35.6650   1
  24  -8  -3 244.599 54.6454   1
 -24   8   3 189.908 48.0949   1
  22  -8  -3 45.6400 43.7675   1
 -22   8   3-31.0396 40.3411   1
 -21   8   3-7.71580 38.0530   1
  21  -8  -3-7.56028 37.2861   1
  21   8  -3-7.69103 35.7616   1
 -21  -8   3 7.99885 37.1929   1
 -20   8   3 1492.40 118.174   1
 -20  -8   3 1447.40 116.578   1
  20  -8  -3 1517.23 117.403   1
  20   8  -3 1639.02 118.453   1
 -19  -8   3 131.929 41.2263   1
  19   8  -3 66.9700 37.6227   1
  19  -8  -3 149.376 47.8814   1
 -19   8   3 173.345 48.3562   1
 -18  -8   3 669.605 72.7305   1
 -18   8   3 582.841 68.5374   1
  18  -8  -3 491.110 64.7683   1
  18   8  -3 653.144 72.0609   1
 -17  -8   3 3560.40 213.552   1
  17  -8  -3 3367.74 212.062   1
 -16   8   3 976.996 90.3439   1
  16   8  -3 1108.11 91.5303   1
 -16  -8   3 1199.66 95.1274   1
  16  -8  -3 1102.13 93.7321   1
 -15   8   3 1879.88 128.235   1
  15   8  -3 1894.26 124.857   1
 -15  -8   3 1704.66 123.302   1
  15  -8  -3 1661.33 122.203   1
 -14   8   3 773.729 78.9066   1
  14   8  -3 918.725 78.4720   1
 -14  -8   3 793.975 76.5228   1
  14  -8  -3 734.454 73.8488   1
 -13   8   3 646.000 72.1333   1
  13   8  -3 746.166 70.9141   1
 -13  -8   3 749.874 73.1705   1
  13  -8  -3 755.274 73.3838   1
 -12   8   3 219.586 44.4334   1
  12   8  -3 249.393 42.0101   1
  12  -8  -3 207.283 43.7006   1
 -12  -8   3 221.493 42.8537   1
 -11   8   3 2805.07 171.290   1
  11  -8  -3 2763.80 168.481   1
 -10  -8   3 14667.2 713.583   1
  10   8  -3 16387.4 713.644   1
 -10   8   3 14716.9 715.599   1
  10  -8  -3 15213.2 717.407   1
  -9  -8   3 15280.8 732.658   1
   9  -8  -3 16484.0 742.594   1
   9   8  -3 16215.2 732.602   1
  -9   8   3 15313.8 737.097   1
   8  -8  -3 231.118 41.7301   1
  -8  -8   3 338.752 44.0118   1
  -8   8   3 301.390 44.0784   1
   8   8  -3 340.292 42.1763   1
   7   8  -3 46513.6 1877.85   1
  -7   8   3 40894.2 1882.06   1
   7  -8  -3 40740.9 1880.56   1
  -7  -8   3 39699.8 1875.30   1
  -6   8   3 9750.59 507.502   1
   6  -8  -3 10713.7 506.648   1
  -6  -8   3 11153.7 502.009   1
   5   8  -3 15185.8 686.804   1
  -5  -8   3 14507.2 685.486   1
   4   8  -3 8282.62 393.459   1
  -4   8   3 8116.31 398.436   1
   4  -8  -3 8117.27 399.540   1
   3   8  -3 16167.1 742.430   1
  -3   8   3 16000.7 746.312   1
  -3  -8   3 16773.1 745.314   1
   3  -8  -3 15559.3 747.501   1
  -2   8   3 21.3034 26.6862   1
   2   8  -3 13.9255 20.2657   1
   2  -8  -3 59.0881 30.3207   1
  -2  -8   3 80.5135 27.8563   1
  -1   8   3 51518.8 2232.30   1
   1   8  -3 48869.0 2227.26   1
  -1  -8   3 50165.3 2228.39   1
   1  -8  -3 49845.5 2233.49   1
   0   8   3 22148.1 1019.37   1
   0   8  -3 21445.7 1016.10   1
   0  -8   3 23576.0 1019.69   1
   0  -8  -3 22426.0 1020.39   1
   1   8   3 2903.55 165.189   1
  -1   8  -3 3054.76 166.310   1
   1  -8   3 2980.22 164.624   1
  -1  -8  -3 2752.87 165.252   1
   2   8   3 8135.10 422.268   1
   2  -8   3 9018.70 424.629   1
  -2   8  -3 9217.23 426.994   1
  -2  -8  -3 8734.96 426.218   1
  -3   8  -3 10296.0 481.041   1
   3  -8   3 9788.90 481.083   1
   4   8   3 4563.79 239.967   1
  -4  -8  -3 4499.59 242.011   1
  -5  -8  -3 32682.0 1522.75   1
   5   8   3 34589.2 1523.87   1
  -5   8  -3 35493.9 1528.82   1
   5  -8   3 32586.4 1521.19   1
  -6  -8  -3 3421.76 199.301   1
   6   8   3 3740.26 203.012   1
  -6   8  -3 3368.82 199.936   1
   6  -8   3 3875.26 203.861   1
  -7  -8  -3 23936.3 1005.88   1
  -7   8  -3 21642.9 1001.02   1
   7  -8   3 24117.1 1003.68   1
  -8  -8  -3 3371.96 186.171   1
   8   8   3 3175.12 182.500   1
  -8   8  -3 2831.94 179.581   1
   8  -8   3 3024.64 179.720   1
  -9  -8  -3 2712.52 164.345   1
   9   8   3 2964.60 166.239   1
  -9   8  -3 2316.40 158.980   1
   9  -8   3 2659.34 161.601   1
 -10  -8  -3 462.503 58.8475   1
  10   8   3 363.621 54.2746   1
  10  -8   3 454.794 56.6239   1
 -10   8  -3 339.680 53.6896   1
  11  -8   3 294.269 49.8535   1
 -11   8  -3 226.613 49.4086   1
 -12   8  -3 1481.85 111.314   1
  12  -8   3 1158.59 100.141   1
  12   8   3 1479.48 107.411   1
 -13   8  -3 8750.05 427.141   1
 -13  -8  -3 8015.37 420.480   1
  13  -8   3 8071.60 419.486   1
  13   8   3 8709.88 422.260   1
 -14  -8  -3 708.464 73.0677   1
  14   8   3 607.630 68.3380   1
  14  -8   3 464.439 63.1075   1
 -14   8  -3 493.943 65.3198   1
 -15   8  -3 1026.75 92.4539   1
  15  -8   3 1006.37 88.6915   1
  15   8   3 1004.05 88.6489   1
 -15  -8  -3 814.159 84.7099   1
 -16   8  -3 138.249 44.7534   1
  16  -8   3 37.6302 30.4722   1
  16   8   3 59.1740 39.9950   1
 -16  -8  -3 68.3336 37.0582   1
 -17   8  -3 116.003 46.5635   1
  17  -8   3 91.2080 43.5897   1
  17   8   3 186.248 46.5185   1
 -17  -8  -3 76.4444 38.0516   1
 -18   8  -3 203.788 51.3326   1
  18  -8   3 272.821 53.1225   1
  18   8   3 231.459 52.0176   1
 -18  -8  -3 404.150 58.0182   1
 -19   8  -3 716.953 76.0099   1
  19  -8   3 566.721 67.9526   1
  19   8   3 671.492 76.4082   1
 -19  -8  -3 654.769 72.8171   1
 -20   8  -3 82.8299 32.4212   1
  20  -8   3 126.751 36.9989   1
  20   8   3 89.0099 40.1897   1
 -20  -8  -3 60.8760 38.2663   1
 -21   8  -3 162.313 43.9586   1
  21  -8   3 357.612 54.5275   1
  21   8   3 256.877 50.6819   1
 -21  -8  -3 271.074 51.5614   1
 -22   8  -3 167.597 47.3117   1
  22  -8   3 125.663 43.8978   1
  22   8   3 217.098 45.8497   1
 -22  -8  -3 126.443 40.2478   1
  23   8   3 149.018 42.1612   1
 -25   9   3 152.921 41.9331   1
  25  -9  -3 128.636 45.1668   1
 -23   9   3 76.1410 44.0047   1
  23  -9  -3 111.765 46.8255   1
 -22   9   3-7.58406 36.8806   1
  22  -9  -3 15.0073 32.6375   1
 -21   9   3 31.4223 34.7833   1
  21  -9  -3 7.37513 36.3833   1
 -20  -9   3 266.230 53.4981   1
 -19  -9   3 716.427 77.4967   1
 -19   9   3 658.059 76.9713   1
  19  -9  -3 901.569 85.7725   1
  19   9  -3 864.932 82.8733   1
 -18   9   3 197.263 46.3747   1
  18  -9  -3 148.817 44.2170   1
  18   9  -3 157.941 45.1073   1
 -18  -9   3 125.131 40.2203   1
 -17   9   3 952.152 87.2267   1
  17  -9  -3 631.774 75.2302   1
  17   9  -3 903.239 81.7606   1
 -17  -9   3 833.216 83.0582   1
  16  -9  -3 3163.21 192.443   1
 -16   9   3 3299.46 195.712   1
 -15   9   3 6023.31 309.241   1
  15  -9  -3 5343.71 301.366   1
  15   9  -3 5841.35 303.591   1
 -15  -9   3 5870.07 305.583   1
 -14   9   3 864.613 82.8780   1
  14  -9  -3 847.768 81.1181   1
  14   9  -3 930.987 82.1849   1
 -14  -9   3 964.022 82.9069   1
 -13   9   3 558.813 63.1363   1
  13  -9  -3 409.476 59.1270   1
  13   9  -3 544.487 60.8826   1
 -13  -9   3 520.372 60.4679   1
  12   9  -3 174.691 37.7064   1
 -12  -9   3 161.209 38.5618   1
 -11   9   3 441.925 57.2153   1
 -11  -9   3 405.118 51.9007   1
  11   9  -3 306.691 47.7579   1
  11  -9  -3 316.178 52.3702   1
  10  -9  -3 13521.7 637.729   1
 -10  -9   3 13285.6 632.350   1
  10   9  -3 13123.9 629.947   1
 -10   9   3 13680.2 638.886   1
   9  -9  -3 13852.2 637.774   1
  -9   9   3 12929.3 633.186   1
   8   9  -3 2556.78 158.704   1
  -8   9   3 3110.76 171.340   1
   8  -9  -3 2830.05 168.291   1
   7   9  -3 600.627 57.6790   1
  -7   9   3 499.026 57.5051   1
   7  -9  -3 449.195 56.4340   1
  -7  -9   3 452.869 52.9085   1
   6   9  -3 25594.5 1104.64   1
  -6   9   3 24552.9 1108.13   1
   6  -9  -3 23971.3 1108.38   1
  -6  -9   3 22978.5 1101.10   1
   5   9  -3 178.488 33.1978   1
  -5   9   3 172.318 39.2989   1
   5  -9  -3 232.269 42.8807   1
  -5  -9   3 171.171 33.0151   1
   4   9  -3 6466.90 325.796   1
  -4   9   3 6715.85 332.012   1
   4  -9  -3 6654.26 331.611   1
  -4  -9   3 6439.61 326.254   1
  -3   9   3 28.6007 26.6065   1
   3   9  -3-15.4661 26.8098   1
   3  -9  -3 11.7860 27.4101   1
  -3  -9   3 48.0682 24.8438   1
  -2   9   3 15920.4 766.068   1
   2   9  -3 17742.1 764.878   1
   2  -9  -3 15704.7 766.690   1
  -1   9   3 1221.20 92.9946   1
   1   9  -3 1356.03 93.1449   1
  -1  -9   3 1404.59 94.9032   1
   1  -9  -3 1207.08 94.2923   1
   0   9  -3 8544.55 385.881   1
   0  -9   3 8190.43 384.928   1
   0  -9  -3 7703.00 384.630   1
   1   9   3 1679.38 111.576   1
  -1  -9  -3 1577.99 110.881   1
   2   9   3 5143.56 287.280   1
  -2  -9  -3 6391.05 299.445   1
   3   9   3 59.0987 27.5143   1
  -3   9  -3 69.9607 34.2506   1
   3  -9   3-11.7915 27.8734   1
  -3  -9  -3 12.3099 26.3248   1
  -4   9  -3 32629.9 1572.39   1
   4  -9   3 35240.8 1572.54   1
   4   9   3 35836.0 1571.98   1
  -4  -9  -3 35537.4 1572.49   1
  -5  -9  -3 7893.59 394.433   1
  -5   9  -3 7789.77 393.951   1
   5  -9   3 8057.44 393.993   1
  -6  -9  -3 1217.74 95.1321   1
   6   9   3 1190.85 93.1434   1
  -6   9  -3 1174.54 95.6475   1
   6  -9   3 1217.16 93.0746   1
  -7  -9  -3 13.3203 30.5213   1
  -7   9  -3 33.8311 34.7683   1
   7  -9   3-6.58915 29.7072   1
  -8  -9  -3 4168.08 227.776   1
   8   9   3 4274.01 228.305   1
  -8   9  -3 3920.33 226.910   1
   8  -9   3 3954.83 225.704   1
   9   9   3 276.313 47.1525   1
  -9  -9  -3 258.083 46.9854   1
  10  -9   3 4338.49 236.156   1
 -10   9  -3 4144.86 236.519   1
  11   9   3 377.707 57.8753   1
  11  -9   3 363.893 54.2625   1
 -11   9  -3 214.960 49.5694   1
 -12   9  -3 2594.35 164.030   1
 -12  -9  -3 2592.52 163.731   1
  12  -9   3 2379.21 157.791   1
  12   9   3 2587.12 163.087   1
 -13  -9  -3 53.2827 39.7703   1
  13   9   3 117.392 45.7048   1
  13  -9   3 80.3529 36.7391   1
 -13   9  -3 117.154 42.7697   1
 -14   9  -3 3457.64 196.825   1
 -14  -9  -3 3139.50 191.216   1
  14  -9   3 2938.47 185.729   1
  14   9   3 2966.24 188.202   1
 -15  -9  -3-15.5211 36.6472   1
  15   9   3-15.0105 39.0196   1
  15  -9   3-7.48085 36.8972   1
 -15   9  -3-7.83154 35.8444   1
 -16   9  -3 252.051 46.7774   1
  16  -9   3 340.204 52.9143   1
  16   9   3 302.137 56.7572   1
 -16  -9  -3 351.835 57.5761   1
 -17   9  -3 667.925 77.7723   1
  17  -9   3 840.101 84.0800   1
  17   9   3 808.581 80.2103   1
 -17  -9  -3 682.944 75.9955   1
 -18   9  -3 416.315 62.1953   1
  18  -9   3 566.755 65.3670   1
  18   9   3 392.012 64.3370   1
 -18  -9  -3 447.468 64.1906   1
  19   9   3 7.51172 39.0740   1
 -19  -9  -3 54.7380 37.5035   1
  20  -9   3 44.0367 41.4292   1
 -20   9  -3 67.6957 46.3295   1
 -21   9  -3 14.5500 35.3861   1
  21  -9   3 21.7425 37.6851   1
  21   9   3 14.7444 39.7442   1
 -21  -9  -3 22.9646 40.2965   1
  22   9   3 267.963 51.2771   1
 -22  -9  -3 127.847 44.5922   1
  24 -10  -3 129.521 46.7903   1
 -24  10   3 80.9322 38.5150   1
  23 -10  -3 29.2609 42.5419   1
 -23  10   3 37.0036 38.5004   1
  22 -10  -3-29.3797 40.0467   1
 -22  10   3 30.4814 40.5932   1
 -21  10   3 432.616 63.7621   1
  21 -10  -3 430.093 62.0343   1
 -20  10   3 47.3007 43.9576   1
  20 -10  -3 7.42628 40.0371   1
  20  10  -3 7.82444 37.5115   1
  18 -10  -3 456.932 62.9212   1
  18  10  -3 498.827 68.6833   1
 -18 -10   3 478.769 66.5504   1
 -17  10   3 726.543 75.4857   1
  17 -10  -3 691.734 73.8186   1
  17  10  -3 652.736 72.8841   1
 -17 -10   3 535.011 69.2853   1
 -16  10   3 1568.00 116.706   1
  16 -10  -3 1559.04 114.979   1
  16  10  -3 1454.33 112.112   1
 -16 -10   3 1330.83 109.678   1
 -15  10   3 378.242 55.7923   1
 -15 -10   3 294.260 51.9665   1
  15 -10  -3 345.792 52.6436   1
  15  10  -3 313.449 55.0069   1
 -14 -10   3 711.385 72.6617   1
 -14  10   3 675.726 74.1616   1
  14 -10  -3 771.168 77.0755   1
  14  10  -3 744.151 74.7843   1
 -13  10   3 74.2788 38.4697   1
  13 -10  -3 144.759 41.1058   1
  13  10  -3 80.6665 34.8828   1
 -13 -10   3 167.218 40.4133   1
 -12  10   3 22.4220 32.5575   1
 -12 -10   3 40.8621 30.1992   1
  12 -10  -3 57.0555 34.2296   1
  11 -10  -3 2210.06 148.487   1
 -11  10   3 2402.41 152.495   1
  11  10  -3 2528.29 150.143   1
 -11 -10   3 2215.79 145.969   1
  10  10  -3 100.464 35.3199   1
 -10 -10   3 115.611 37.2545   1
   9  10  -3 255.070 41.1505   1
  -9  10   3 188.376 42.5000   1
   9 -10  -3 316.849 50.6015   1
  -9 -10   3 270.327 46.2551   1
   8  10  -3 1173.80 93.0031   1
  -8  10   3 1236.91 97.8803   1
   8 -10  -3 1289.23 98.7978   1
  -8 -10   3 1330.88 96.9764   1
   7  10  -3 31322.0 1463.70   1
  -7  10   3 32808.6 1470.78   1
   7 -10  -3 33732.2 1471.52   1
  -7 -10   3 32045.7 1465.92   1
   6  10  -3 13575.0 639.704   1
  -6  10   3 13314.3 644.115   1
   6 -10  -3 13586.5 644.791   1
  -6 -10   3 13880.8 640.272   1
  -5  10   3 506.340 59.0337   1
   5 -10  -3 388.240 51.9499   1
  -4  10   3 482.025 53.4078   1
   4 -10  -3 479.883 54.7907   1
  -3  10   3 8672.00 409.459   1
   3 -10  -3 7842.01 406.768   1
  -2  10   3 9314.89 448.650   1
   2  10  -3 9058.94 443.201   1
   2 -10  -3 9099.75 449.964   1
  -2 -10   3 9181.17 446.785   1
   1  10  -3 13873.8 621.182   1
   1 -10  -3 13931.2 624.761   1
   0  10   3 492.329 58.2597   1
   0  10  -3 619.084 62.6949   1
   0 -10   3 641.013 64.9961   1
   1  10   3 3360.93 182.979   1
  -1  10  -3 3078.25 180.057   1
   1 -10   3 2777.31 176.030   1
  -1 -10  -3 3132.74 180.339   1
   2  10   3 4839.32 263.690   1
  -2  10  -3 5175.70 272.601   1
   2 -10   3 5030.18 268.476   1
  -2 -10  -3 5077.71 267.790   1
  -3  10  -3 10981.6 565.338   1
   3 -10   3 11302.2 567.048   1
   3  10   3 13146.5 571.646   1
  -3 -10  -3 12385.3 572.787   1
  -4  10  -3 8509.70 416.890   1
   4 -10   3 8349.20 416.108   1
   4  10   3 8353.19 415.669   1
  -4 -10  -3 8430.78 418.351   1
  -5  10  -3 4222.28 229.825   1
   5 -10   3 3892.92 227.706   1
   5  10   3 4205.88 228.481   1
  -5 -10  -3 4123.93 228.024   1
  -6  10  -3 801.797 77.7321   1
  -6 -10  -3 709.185 71.9817   1
   6 -10   3 795.759 75.1419   1
   6  10   3 820.008 74.5816   1
  -7 -10  -3 649.090 67.9845   1
   7  10   3 654.460 66.2764   1
  -7  10  -3 700.398 73.5000   1
   7 -10   3 649.695 69.1879   1
  -9 -10  -3 13433.9 670.616   1
   9  10   3 14888.8 674.699   1
   9 -10   3 14198.1 671.383   1
  -9  10  -3 13938.6 673.742   1
  10  10   3 596.164 67.9046   1
  10 -10   3 771.150 74.5113   1
 -10  10  -3 827.880 79.7854   1
 -11 -10  -3-22.2722 29.8982   1
 -11  10  -3-22.5452 28.3104   1
  11 -10   3 14.4086 27.7785   1
 -12 -10  -3 546.000 66.6450   1
  12  10   3 563.731 67.6650   1
  12 -10   3 584.595 66.9309   1
 -12  10  -3 536.898 65.2053   1
 -13  10  -3 3248.12 202.360   1
 -13 -10  -3 3045.11 197.522   1
  13 -10   3 3568.83 202.587   1
  13  10   3 3574.69 203.647   1
 -14 -10  -3 469.201 65.0548   1
  14  10   3 609.547 72.2475   1
  14 -10   3 525.174 65.1703   1
 -14  10  -3 476.902 65.6698   1
 -15  10  -3 862.853 82.9491   1
  15 -10   3 894.465 84.1052   1
  15  10   3 971.795 88.6659   1
 -15 -10  -3 995.517 90.6096   1
  16  10   3 22.9511 37.2084   1
 -16 -10  -3 7.95057 38.6680   1
  17 -10   3-7.40705 36.0195   1
 -17  10  -3 15.5001 34.8918   1
 -18  10  -3-15.0311 36.0209   1
  18 -10   3 7.50289 35.4273   1
  18  10   3 22.8073 39.0245   1
 -18 -10  -3-15.8024 41.0747   1
 -19  10  -3 340.296 53.2202   1
  19 -10   3 303.322 49.5898   1
  19  10   3 279.514 50.1849   1
 -19 -10  -3 258.983 48.2736   1
  20  10   3-7.47152 34.7421   1
  21 -10   3 7.07709 35.3866   1
 -21  10  -3-28.8631 37.0421   1
  23 -11  -3 92.4052 44.2585   1
 -23  11   3 72.5097 41.0196   1
  22 -11  -3 7.16439 35.4226   1
 -22  11   3 120.430 44.2543   1
 -21  11   3-7.67379 36.7792   1
  21 -11  -3 7.29692 35.4835   1
 -20  11   3 70.4903 41.7514   1
  20 -11  -3 7.32017 35.1195   1
 -19  11   3 62.6480 41.7491   1
  19  11  -3 15.6816 37.0610   1
 -17  11   3 23.2477 37.1507   1
 -17 -11   3 70.1557 36.2552   1
  17 -11  -3-14.8590 34.5557   1
  17  11  -3 7.55397 36.7435   1
 -16  11   3 3079.98 179.956   1
  16 -11  -3 2929.62 174.318   1
  16  11  -3 2813.34 175.132   1
 -15 -11   3 274.388 50.1865   1
 -15  11   3 331.103 56.2861   1
  15 -11  -3 301.821 52.9139   1
  15  11  -3 262.462 52.0909   1
 -14 -11   3 535.296 65.1240   1
  14  11  -3 530.891 65.3056   1
 -13  11   3 144.619 43.1405   1
  13 -11  -3 73.5723 37.0747   1
  12 -11  -3 21.7382 31.5333   1
 -12  11   3 7.73322 29.1473   1
  12  11  -3-6.93531 33.2559   1
 -12 -11   3 92.0919 38.6379   1
  11  11  -3 33.5774 34.0618   1
 -11  11   3 37.2309 38.2536   1
  11 -11  -3 44.1885 38.3172   1
 -11 -11   3 27.9891 32.0603   1
  10 -11  -3 5480.57 280.891   1
 -10 -11   3 5588.30 282.373   1
 -10  11   3 4835.03 275.708   1
  10  11  -3 4815.64 270.279   1
   9 -11  -3 15879.5 719.048   1
  -9  11   3 14551.8 713.739   1
   9  11  -3 13946.3 708.669   1
  -9 -11   3 16407.4 718.148   1
   8  11  -3 468.462 56.8912   1
  -8 -11   3 559.808 60.5218   1
   7  11  -3 1279.57 95.1582   1
  -7  11   3 1317.40 101.679   1
   7 -11  -3 1299.91 99.9064   1
  -7 -11   3 1031.82 90.1858   1
   6  11  -3 1845.22 125.469   1
  -6  11   3 1873.69 129.602   1
   6 -11  -3 1823.16 128.177   1
  -6 -11   3 2213.55 132.032   1
  -5  11   3 4576.71 263.234   1
   5  11  -3 5452.71 267.222   1
   5 -11  -3 5083.29 268.384   1
  -5 -11   3 4810.18 262.818   1
   4  11  -3 3211.76 183.992   1
  -4  11   3 3099.90 181.291   1
  -4 -11   3 3051.52 180.420   1
   4 -11  -3 2889.57 177.017   1
  -3  11   3 5002.14 278.937   1
   3  11  -3 5390.95 278.867   1
  -3 -11   3 5624.30 281.528   1
   3 -11  -3 5239.38 280.357   1
  -2  11   3 357.482 51.0085   1
   2  11  -3 437.736 53.2737   1
  -2 -11   3 400.181 53.1985   1
   2 -11  -3 524.251 58.4087   1
  -1  11   3 15271.2 734.614   1
  -1 -11   3 14927.2 729.070   1
   1 -11  -3 16646.7 736.088   1
   0  11   3 3535.18 205.176   1
   0  11  -3 3472.62 201.987   1
   0 -11   3 3888.55 207.983   1
   0 -11  -3 3592.30 207.895   1
   1  11   3 179.808 39.4677   1
  -1  11  -3 186.970 41.6916   1
  -1 -11  -3 141.475 37.4483   1
   2  11   3 1482.51 106.219   1
  -2  11  -3 1386.52 103.267   1
   2 -11   3 1433.82 104.761   1
  -2 -11  -3 1255.05 103.665   1
  -3  11  -3 11881.8 557.961   1
   3 -11   3 11104.8 554.879   1
   3  11   3 11620.0 555.232   1
  -3 -11  -3 11515.4 556.047   1
  -4  11  -3 1081.44 92.7378   1
   4 -11   3 1166.68 95.6048   1
   4  11   3 1360.61 100.031   1
  -4 -11  -3 1509.07 105.169   1
  -5  11  -3 5345.12 258.706   1
   5 -11   3 4366.74 247.662   1
   5  11   3 4865.97 251.994   1
  -5 -11  -3 3923.56 244.629   1
  -7  11  -3 1094.37 92.9388   1
   7 -11   3 1088.30 92.1188   1
   7  11   3 947.667 84.5710   1
  -7 -11  -3 1022.60 88.3539   1
  -8  11  -3 2724.99 159.884   1
  -8 -11  -3 2483.36 156.912   1
   8 -11   3 2301.42 152.754   1
   8  11   3 2072.74 147.510   1
  -9  11  -3-7.48471 36.4105   1
  -9 -11  -3-14.8798 34.0635   1
   9  11   3 56.9725 34.1472   1
   9 -11   3 58.0116 37.2364   1
 -10 -11  -3 1459.43 112.140   1
 -10  11  -3 1540.28 115.311   1
  10 -11   3 1330.24 107.348   1
 -11 -11  -3 204.428 45.9374   1
  11 -11   3 102.212 40.0756   1
 -11  11  -3 218.340 48.1360   1
  11  11   3 183.170 47.6434   1
 -12 -11  -3 214.774 53.3715   1
  12 -11   3 192.647 48.2827   1
  12  11   3 207.985 48.0113   1
 -12  11  -3 324.453 55.9430   1
  13  11   3 794.656 81.4516   1
 -13 -11  -3 868.497 85.4351   1
  13 -11   3 871.098 82.4889   1
 -13  11  -3 931.077 85.9547   1
 -14  11  -3 594.643 74.9163   1
 -14 -11  -3 757.607 79.1730   1
  14  11   3 667.768 74.9293   1
  14 -11   3 725.044 75.1953   1
 -15 -11  -3 31.1819 37.3651   1
  15  11   3-7.52961 35.0135   1
  16 -11   3 52.0633 40.5614   1
 -16  11  -3-15.6487 38.0583   1
  17  11   3-22.7049 38.3628   1
 -17 -11  -3-39.1791 39.7178   1
  17 -11   3-14.7428 37.8535   1
 -17  11  -3-23.0543 37.9147   1
  18  11   3 285.985 52.9074   1
 -18 -11  -3 171.425 46.6297   1
  18 -11   3 197.342 45.4679   1
 -18  11  -3 172.668 49.0407   1
  19  11   3 7.46314 41.1519   1
 -19 -11  -3-7.74238 39.7438   1
  19 -11   3 50.8979 37.3248   1
 -19  11  -3-22.0771 33.1321   1
  20  11   3-14.7239 39.6907   1
 -20  11  -3-22.1046 39.2599   1
  20 -11   3-21.3751 37.0506   1
 -20 -11  -3-22.9102 37.6732   1
 -22  12   3 51.5542 38.8008   1
  22 -12  -3 28.2342 38.5238   1
 -21  12   3 15.1738 37.9547   1
  21 -12  -3 42.8875 41.1474   1
 -20  12   3 23.1746 38.1491   1
  20 -12  -3 65.0490 39.4574   1
 -19  12   3 30.9221 39.6831   1
  19 -12  -3-14.7526 35.3547   1
 -18  12   3 223.095 45.6931   1
  18 -12  -3 208.320 44.2556   1
 -17  12   3 22.9610 38.7810   1
  17 -12  -3-29.3346 40.4374   1
  16 -12  -3 347.323 54.1266   1
 -16 -12   3 347.514 55.4230   1
 -16  12   3 324.503 54.7646   1
  16  12  -3 284.522 55.1581   1
  15 -12  -3 22.3143 36.6870   1
 -15  12   3 23.2392 39.2541   1
 -15 -12   3 23.3574 35.0565   1
  15  12  -3-15.1610 36.8663   1
  14 -12  -3 112.635 41.0609   1
 -14 -12   3 30.5344 32.7535   1
 -14  12   3 77.1854 42.6743   1
  14  12  -3 59.7661 40.3888   1
  13 -12  -3 164.059 44.9893   1
 -13 -12   3 75.7592 37.2820   1
 -13  12   3 123.595 43.4424   1
  13  12  -3 159.962 42.6459   1
  12 -12  -3 3510.57 212.543   1
 -12  12   3 4026.06 223.067   1
  12  12  -3 3639.35 211.970   1
 -12 -12   3 3722.71 217.101   1
 -11  12   3 212.065 47.2554   1
  11 -12  -3 150.432 47.3447   1
  10 -12  -3 602.057 66.0588   1
 -10 -12   3 434.035 60.4889   1
 -10  12   3 621.554 66.3775   1
  10  12  -3 667.943 69.3796   1
   9 -12  -3 1038.21 88.4593   1
  -9  12   3 816.568 84.6690   1
   9  12  -3 1064.89 87.8696   1
  -9 -12   3 935.188 85.4267   1
   8  12  -3 379.361 54.0124   1
  -8  12   3 449.011 61.4763   1
   8 -12  -3 443.802 57.5972   1
  -8 -12   3 510.401 61.2718   1
   7  12  -3 13.2643 32.7253   1
  -7  12   3 14.4857 24.5689   1
   7 -12  -3 28.6099 26.3131   1
  -7 -12   3 47.6702 35.4180   1
   6  12  -3 20.0193 31.5110   1
  -6  12   3 14.1723 26.6938   1
   6 -12  -3-14.1384 26.6298   1
  -6 -12   3 33.8150 33.3554   1
   5  12  -3 830.993 76.0677   1
  -5  12   3 888.725 78.2975   1
   5 -12  -3 745.295 76.7253   1
  -5 -12   3 800.221 76.0453   1
   4  12  -3 357.546 52.2459   1
  -4 -12   3 400.941 53.5601   1
   3  12  -3 527.829 62.0426   1
  -3 -12   3 544.645 62.5310   1
   2  12  -3 1523.46 114.134   1
  -2 -12   3 1832.63 120.699   1
   1  12  -3 5113.12 270.532   1
  -1  12   3 4964.56 271.079   1
  -1 -12   3 4838.63 268.220   1
   1 -12  -3 5309.78 275.720   1
   0  12  -3 524.203 64.3117   1
   0  12   3 697.489 70.0258   1
   0 -12   3 712.699 70.7999   1
   1 -12   3 2453.24 154.524   1
  -2  12  -3 255.137 49.8202   1
   2 -12   3 219.596 45.9462   1
  -3  12  -3 125.350 38.3632   1
   4  12   3 1372.60 111.172   1
  -4 -12  -3 1734.36 119.763   1
   5 -12   3 507.169 64.4440   1
   5  12   3 497.647 60.8419   1
  -5  12  -3 623.422 68.4789   1
  -5 -12  -3 571.886 64.5487   1
  -6  12  -3 4705.05 254.963   1
   6 -12   3 4600.07 252.677   1
   6  12   3 4213.10 246.215   1
  -6 -12  -3 4659.91 255.444   1
  -7  12  -3 7.65514 34.4891   1
   7 -12   3 43.8205 31.2208   1
   7  12   3 7.16158 33.3253   1
  -7 -12  -3 59.6636 40.6841   1
  -8  12  -3 204.584 46.4496   1
  -8 -12  -3 141.515 41.3766   1
   8  12   3 218.814 47.8682   1
   8 -12   3 162.392 42.7770   1
  -9  12  -3 38.1850 35.5367   1
  -9 -12  -3 53.0367 38.9167   1
   9  12   3 29.5425 34.9008   1
   9 -12   3 7.41735 36.6067   1
 -10 -12  -3 68.8325 38.8015   1
  10  12   3 22.1445 35.9481   1
 -11  12  -3 301.927 50.5240   1
  11 -12   3 410.179 52.7435   1
 -12 -12  -3-38.8228 41.3617   1
  12  12   3 52.3199 42.5644   1
 -12  12  -3 15.4703 33.6441   1
  12 -12   3-7.41562 33.9382   1
 -13 -12  -3 77.4806 34.5697   1
  13  12   3 89.9854 41.1153   1
 -13  12  -3 101.521 36.0017   1
  13 -12   3 128.078 41.3062   1
 -14 -12  -3 15.5638 31.3361   1
  14  12   3-22.5556 34.9592   1
 -14  12  -3-7.86465 28.1781   1
  14 -12   3 14.9719 24.6130   1
 -15  12  -3 23.7517 35.6580   1
  15 -12   3 22.1026 32.0601   1
 -16 -12  -3 70.2966 37.6970   1
  16  12   3 90.7869 42.8625   1
 -16  12  -3 109.292 48.2224   1
  16 -12   3 147.013 45.8306   1
 -17 -12  -3-7.77151 35.5663   1
  17  12   3 30.0731 40.9918   1
  17 -12   3-7.30259 26.1641   1
 -17  12  -3-7.62284 29.3887   1
 -18 -12  -3-23.0553 39.9594   1
 -18  12  -3-22.6340 42.0679   1
  18 -12   3-14.1619 34.4426   1
  18  12   3-14.9064 39.7107   1
 -19 -12  -3 83.4985 35.3787   1
  19 -12   3 28.4495 28.1422   1
 -19  12  -3 100.679 41.8681   1
  19  12   3 29.5127 33.3061   1
  21 -13  -3-20.8538 38.3394   1
 -19  13   3 121.233 45.1920   1
  19 -13  -3 109.129 45.8194   1
 -17  13   3-22.5679 28.3584   1
  17 -13  -3-29.1920 29.4094   1
  16 -13  -3 135.741 41.7291   1
 -16 -13   3 136.771 45.4228   1
 -16  13   3 140.665 46.4313   1
  16  13  -3 257.422 50.9954   1
 -15 -13   3 64.4779 36.9630   1
  15  13  -3 45.7291 34.9620   1
  14 -13  -3-15.0867 41.1307   1
 -14 -13   3 8.10129 35.8621   1
 -14  13   3 15.4806 35.4259   1
  14  13  -3 29.4101 37.7440   1
  13 -13  -3 82.8761 38.5042   1
 -13 -13   3 94.4848 40.2106   1
 -13  13   3 148.237 40.3624   1
  13  13  -3 132.017 40.3028   1
  12 -13  -3-15.0432 28.3318   1
 -12  13   3-7.94117 30.6160   1
  12  13  -3 73.7114 39.2656   1
 -12 -13   3-38.2055 36.6225   1
  11  13  -3 36.3482 36.8359   1
 -11  13   3 15.3670 29.6240   1
  11 -13  -3-7.62268 26.5841   1
 -11 -13   3-14.8709 34.0295   1
  10  13  -3 202.782 46.1399   1
 -10 -13   3 269.994 48.3685   1
   9  13  -3 185.306 43.5509   1
  -9  13   3 250.504 50.3491   1
   9 -13  -3 163.870 45.4365   1
  -9 -13   3 210.528 45.9058   1
  -8  13   3 384.838 58.0596   1
   8 -13  -3 447.620 60.9520   1
  -7  13   3 672.230 71.7347   1
   7 -13  -3 602.423 68.6425   1
   6  13  -3 2381.90 148.110   1
  -6  13   3 2248.58 148.088   1
  -6 -13   3 2324.65 148.199   1
   6 -13  -3 2022.63 144.864   1
   5  13  -3 496.216 60.6438   1
  -5  13   3 559.385 63.3059   1
   5 -13  -3 510.173 60.4565   1
  -5 -13   3 545.426 62.9019   1
   4  13  -3-13.8131 28.9512   1
  -4  13   3 21.4891 36.2982   1
   4 -13  -3 35.9064 36.3906   1
  -4 -13   3 14.0054 28.2030   1
  -3  13   3 314.145 52.0369   1
   3  13  -3 290.260 49.5232   1
   3 -13  -3 309.659 47.1797   1
  -3 -13   3 372.751 55.3873   1
  -2  13   3 856.004 79.0785   1
   2  13  -3 647.379 70.6570   1
   2 -13  -3 795.736 77.3022   1
  -2 -13   3 744.818 74.5863   1
   1  13  -3 298.937 48.5013   1
  -1 -13   3 415.198 56.3266   1
   1 -13  -3 360.927 54.8270   1
   0  13   3 64.6802 34.4755   1
   0 -13  -3 7.33031 26.9853   1
   1  13   3 344.167 53.3587   1
  -1  13  -3 331.636 51.9674   1
   1 -13   3 305.926 50.6654   1
  -1 -13  -3 334.503 51.0001   1
   2  13   3 886.779 81.4414   1
  -2  13  -3 693.157 75.7448   1
  -2 -13  -3 909.739 82.8078   1
   2 -13   3 893.237 80.3244   1
   3 -13   3 689.099 70.3980   1
   3  13   3 573.832 63.7632   1
  -3 -13  -3 580.486 66.2808   1
   4  13   3 79.6957 40.6157   1
  -4  13  -3 99.5251 38.5548   1
   4 -13   3 103.602 41.9190   1
  -4 -13  -3 109.099 42.0663   1
   5  13   3 770.529 77.2228   1
  -5  13  -3 702.464 77.6922   1
  -5 -13  -3 798.679 81.6862   1
  -6  13  -3 323.848 55.1823   1
   6 -13   3 249.917 49.7928   1
   6  13   3 369.326 52.3845   1
  -7  13  -3 15.7233 28.9000   1
   7 -13   3 7.43770 25.9386   1
   7  13   3-14.2267 34.5916   1
  -7 -13  -3 7.75073 36.0396   1
   8  13   3 412.023 58.8531   1
  -8 -13  -3 407.676 62.3948   1
   9 -13   3 45.2635 32.8148   1
  -9  13  -3-15.5115 27.0504   1
 -10  13  -3 23.3747 37.8911   1
 -10 -13  -3-23.1651 39.1274   1
  10  13   3-15.1141 34.5872   1
  10 -13   3-22.4472 35.3328   1
 -11  13  -3 637.845 73.4562   1
 -11 -13  -3 475.173 65.6829   1
  11  13   3 644.452 72.4006   1
  11 -13   3 408.027 60.8187   1
 -12  13  -3 30.7284 40.9227   1
 -12 -13  -3 15.6298 30.1301   1
  12  13   3 7.60635 34.8112   1
  12 -13   3-36.9617 40.3058   1
 -13  13  -3-7.76543 39.8613   1
  13 -13   3-22.4134 40.7349   1
 -13 -13  -3 7.83776 34.0898   1
  13  13   3 7.56453 30.4608   1
 -14 -13  -3 78.3590 43.3271   1
  14 -13   3 59.6365 35.3473   1
 -14  13  -3 70.0983 38.0127   1
  14  13   3 90.3442 38.2840   1
 -15 -13  -3 157.002 41.3323   1
  15 -13   3 154.119 40.9942   1
 -15  13  -3 117.132 42.1104   1
  15  13   3 165.302 42.8451   1
 -16 -13  -3 7.77152 38.3323   1
  16 -13   3 43.4540 39.4920   1
 -16  13  -3-23.1809 40.1736   1
  16  13   3 22.4433 38.8958   1
 -17 -13  -3 53.6466 38.3926   1
  17 -13   3 85.9052 33.3727   1
  17  13   3 74.1786 47.2897   1
 -17  13  -3 7.53085 31.0433   1
  18  13   3 36.6540 41.7548   1
 -18  13  -3-7.31730 38.5204   1
 -18 -13  -3 37.8644 41.7639   1
  18 -13   3 13.9829 36.3545   1
  20 -14  -3 173.971 44.5704   1
 -20  14   3 168.743 43.7137   1
  19 -14  -3 7.12898 32.6273   1
  18 -14  -3 580.294 67.3021   1
 -18  14   3 672.495 71.8566   1
  17 -14  -3 373.028 56.5583   1
 -17  14   3 388.797 57.7725   1
  16 -14  -3 43.5310 38.7143   1
 -16  14   3 61.5209 43.3938   1
  15  14  -3 38.4760 34.6617   1
 -15  14   3 7.65577 37.7724   1
  15 -14  -3 29.7544 39.1656   1
  14  14  -3 15.4406 34.1753   1
  14 -14  -3-15.0367 30.2772   1
 -14 -14   3-16.0037 33.5396   1
 -14  14   3-15.4378 36.4492   1
  13  14  -3 359.448 56.7219   1
 -13 -14   3 369.043 60.9175   1
  12  14  -3 335.417 53.5178   1
  12 -14  -3 385.192 56.5860   1
 -12  14   3 414.666 62.3039   1
 -12 -14   3 384.520 55.7664   1
 -11 -14   3 167.170 44.2310   1
  11 -14  -3 237.979 43.3086   1
  11  14  -3 213.140 48.5235   1
 -11  14   3 201.272 45.9163   1
  10  14  -3 2864.92 169.906   1
  10 -14  -3 2568.53 165.463   1
 -10  14   3 2453.96 164.926   1
 -10 -14   3 2674.10 168.386   1
  -9 -14   3-7.56157 34.0472   1
   9  14  -3 14.9490 35.8282   1
  -9  14   3 7.46855 30.0792   1
   9 -14  -3 30.2154 31.0498   1
  -8 -14   3 15.0636 33.3398   1
   8  14  -3-7.42904 35.6071   1
  -8  14   3 7.63637 38.1813   1
   8 -14  -3 7.45911 33.5825   1
   7  14  -3 1583.49 119.207   1
  -7 -14   3 1502.18 117.798   1
  -6 -14   3 37.4024 36.9274   1
   6  14  -3 93.8566 37.5669   1
  -6  14   3 7.43934 29.3703   1
   6 -14  -3 22.2129 29.8593   1
  -5 -14   3 235.523 48.3861   1
   5  14  -3 266.386 49.8848   1
  -5  14   3 162.322 46.9609   1
   5 -14  -3 142.067 39.7869   1
   4  14  -3 757.024 76.5322   1
  -4  14   3 852.034 77.9145   1
  -4 -14   3 804.095 79.3538   1
   4 -14  -3 740.548 75.0503   1
  -3  14   3 14.7036 28.3486   1
   3  14  -3 7.24334 34.7200   1
  -3 -14   3 7.21562 30.2466   1
   3 -14  -3 14.5469 26.0650   1
  -2  14   3 233.640 46.7647   1
   2  14  -3 231.601 48.6104   1
   2 -14  -3 260.736 47.2777   1
  -2 -14   3 174.681 43.0317   1
  -1  14   3 4623.25 256.106   1
   1  14  -3 4535.83 254.459   1
   1 -14  -3 5038.97 260.930   1
  -1 -14   3 4300.90 252.906   1
   0  14  -3 684.141 75.0648   1
   0  14   3 726.445 77.8090   1
   0 -14   3 656.868 72.6229   1
   0 -14  -3 827.606 81.3219   1
   1  14   3 917.971 84.5155   1
  -1  14  -3 965.599 88.2910   1
  -1 -14  -3 946.718 87.9059   1
   1 -14   3 902.040 84.8710   1
  -2 -14  -3 105.124 39.1876   1
   2 -14   3 191.943 46.3557   1
   2  14   3 155.231 43.9632   1
  -2  14  -3 206.363 48.7709   1
   3  14   3 1393.53 104.181   1
   3 -14   3 1187.32 98.0843   1
  -3  14  -3 1010.95 93.7319   1
  -3 -14  -3 1185.09 99.2317   1
   4 -14   3 37.8350 36.8143   1
   4  14   3 7.24989 34.2514   1
  -4  14  -3 36.7952 30.2655   1
  -4 -14  -3 15.1388 31.7451   1
  -5 -14  -3 2054.75 141.118   1
   5  14   3 2061.26 141.115   1
   5 -14   3 2077.62 142.882   1
  -7  14  -3 31.9393 39.4184   1
   7  14   3-29.7270 41.4677   1
  -7 -14  -3-99.8406 38.9537   1
  -8 -14  -3 219.047 50.5567   1
  -8  14  -3 235.194 48.1396   1
   8  14   3 95.8961 42.4611   1
   8 -14   3 227.384 47.4193   1
  -9 -14  -3 793.502 78.6778   1
  -9  14  -3 602.287 69.4097   1
   9  14   3 651.153 70.8282   1
   9 -14   3 578.172 70.0980   1
 -10 -14  -3 88.1167 41.7167   1
 -10  14  -3 70.4090 36.4596   1
  10 -14   3-7.52733 39.2091   1
  10  14   3 81.2131 40.3300   1
  11  14   3 249.471 46.1541   1
 -11 -14  -3 165.322 42.9236   1
 -12  14  -3 236.140 51.4298   1
  12 -14   3 214.211 46.4884   1
 -13 -14  -3 171.074 44.4973   1
  13  14   3 83.7600 37.8060   1
 -13  14  -3 92.4593 38.7697   1
  13 -14   3 73.8998 34.1007   1
 -14 -14  -3-15.5948 36.2620   1
  14  14   3-15.1838 38.4734   1
 -15  14  -3-30.6043 43.5856   1
  15 -14   3-21.7569 38.6493   1
 -16 -14  -3-15.3613 37.3497   1
  16  14   3 7.48072 34.7835   1
  17  14   3 81.0734 45.0947   1
 -17 -14  -3 53.1913 42.5382   1
 -17  14  -3 155.572 46.1356   1
  17 -14   3 62.8878 39.1461   1
 -18  15   3 50.7911 38.3125   1
  18 -15  -3 90.4301 38.0517   1
 -17  15   3 251.571 50.8072   1
  17 -15  -3 350.136 54.1018   1
 -16  15   3 1492.02 111.964   1
  16 -15  -3 1327.34 107.859   1
  14  15  -3 63.0488 36.1082   1
  14 -15  -3 44.6631 38.7349   1
 -14  15   3 7.64512 39.7801   1
  13  15  -3 55.2705 39.6724   1
 -13  15   3 132.557 42.2113   1
  13 -15  -3 22.5058 35.6399   1
 -13 -15   3 173.060 45.8891   1
  12  15  -3 7.69464 37.9491   1
 -12  15   3-7.95108 34.5835   1
  12 -15  -3 15.0555 32.7423   1
 -12 -15   3 7.97895 35.3190   1
 -10 -15   3 70.4024 40.2995   1
  10  15  -3 62.1315 40.0128   1
 -10  15   3 53.1832 37.1036   1
  10 -15  -3 121.552 41.5621   1
  -9  15   3 3341.63 201.277   1
   9 -15  -3 3336.24 200.283   1
  -9 -15   3 2881.79 194.793   1
  -8 -15   3 217.939 48.1996   1
  -8  15   3 243.589 53.0322   1
   8 -15  -3 119.816 41.7017   1
   8  15  -3 199.479 45.3924   1
  -7  15   3 631.591 74.2363   1
   7 -15  -3 656.781 72.7820   1
  -7 -15   3 783.896 79.5164   1
   7  15  -3 644.392 71.2722   1
  -6  15   3 3692.64 217.027   1
   6  15  -3 3651.48 216.555   1
   6 -15  -3 3692.87 217.251   1
  -6 -15   3 3985.21 220.788   1
  -5  15   3 7.56168 37.2974   1
   5  15  -3 37.2201 35.1545   1
   5 -15  -3 15.1561 35.2411   1
  -5 -15   3-7.67941 35.1500   1
  -4  15   3 22.3886 31.9306   1
   4  15  -3 52.4041 35.9307   1
   4 -15  -3 37.7906 37.8367   1
  -4 -15   3 60.4095 33.4784   1
   3  15  -3 412.356 60.9701   1
  -3  15   3 329.816 52.2392   1
  -3 -15   3 408.521 59.5169   1
   3 -15  -3 446.988 60.3043   1
   2  15  -3 611.526 69.4756   1
  -2 -15   3 490.516 65.6729   1
   1  15  -3 813.472 84.1382   1
  -1 -15   3 996.525 88.8443   1
   0  15  -3 174.227 44.6382   1
   0 -15   3 354.464 53.1194   1
  -1  15  -3 92.7795 44.1552   1
   1 -15   3 60.5759 38.5109   1
  -2 -15  -3 168.172 48.1362   1
   2  15   3 181.448 48.8160   1
   2 -15   3 90.5216 38.0762   1
  -2  15  -3 61.7822 38.4438   1
   3  15   3 52.8222 40.7385   1
  -4  15  -3 1565.54 124.136   1
  -4 -15  -3 1695.42 126.124   1
  -5 -15  -3 386.738 59.0707   1
   5  15   3 280.341 52.0780   1
  -5  15  -3 217.289 47.8609   1
   5 -15   3 348.939 54.5702   1
   6  15   3-7.58261 36.8731   1
  -6  15  -3 7.94905 36.9612   1
   6 -15   3 7.80600 39.0288   1
  -6 -15  -3-22.7544 36.3530   1
   7  15   3 416.243 59.5415   1
  -7  15  -3 313.806 60.6461   1
  -7 -15  -3 213.571 50.3689   1
   7 -15   3 281.654 53.2990   1
   8  15   3 2036.95 146.074   1
  -8 -15  -3 2337.88 151.675   1
   8 -15   3 2376.09 151.984   1
   9  15   3-7.53297 38.1743   1
  -9 -15  -3 38.9036 39.4295   1
 -10  15  -3 343.421 59.3162   1
  11  15   3 7.32802 31.8784   1
 -11  15  -3 47.1407 43.8044   1
  11 -15   3-7.17757 38.6917   1
 -11 -15  -3 15.9655 37.6981   1
  12  15   3 21.8841 38.8636   1
 -12  15  -3-7.59956 41.4400   1
  12 -15   3 14.5769 36.4464   1
 -12 -15  -3 32.1630 41.2795   1
  13  15   3 185.159 44.9527   1
 -13  15  -3 349.838 55.3303   1
  13 -15   3 189.528 46.2720   1
 -13 -15  -3 332.263 53.2615   1
  14  15   3 283.308 53.3932   1
 -14  15  -3 234.327 49.6406   1
  14 -15   3 167.064 45.1031   1
 -14 -15  -3 287.221 53.6459   1
  15  15   3 37.3035 40.2253   1
 -15  15  -3 22.4186 39.3432   1
 -15 -15  -3-22.9202 36.6311   1
  15 -15   3 49.8103 39.2482   1
 -16  15  -3-22.2518 31.7057   1
  16 -15   3-34.5104 30.0477   1
 -17  16   3 309.658 51.0937   1
  17 -16  -3 265.803 48.8480   1
 -16  16   3 139.834 40.6420   1
  16 -16  -3 153.333 38.9674   1
 -15  16   3 392.533 61.3448   1
  15 -16  -3 374.065 56.7126   1
 -14  16   3 578.673 72.5345   1
  14 -16  -3 702.714 73.9367   1
 -13  16   3 307.701 56.8417   1
  13 -16  -3 258.606 54.3669   1
  12  16  -3 15.8954 40.7976   1
  12 -16  -3 37.2532 40.1594   1
 -12  16   3-39.3331 42.8917   1
  11  16  -3 887.898 85.9439   1
 -11  16   3 802.892 78.5859   1
 -11 -16   3 706.853 78.1987   1
  11 -16  -3 656.414 74.4971   1
 -10 -16   3 47.6874 40.3269   1
 -10  16   3 68.4132 38.5741   1
  10 -16  -3 22.7603 36.9535   1
  10  16  -3 55.2288 41.0702   1
  -9 -16   3-16.0539 33.6670   1
  -9  16   3 37.1475 37.1683   1
   9 -16  -3 38.5656 36.9900   1
   9  16  -3 55.1032 39.3789   1
   8  16  -3 1177.42 97.4374   1
  -8 -16   3 838.352 90.7131   1
   7  16  -3 1142.69 98.3105   1
  -7  16   3 1165.20 99.3398   1
   7 -16  -3 1110.40 97.2125   1
  -7 -16   3 1128.98 97.6347   1
  -6  16   3 1147.91 99.9734   1
   6 -16  -3 1270.82 106.512   1
  -5  16   3 871.388 83.1255   1
   5 -16  -3 725.011 76.6175   1
  -4  16   3 22.6313 37.7178   1
   4 -16  -3-30.5796 40.2365   1
  -3  16   3 692.817 74.6779   1
   3 -16  -3 592.327 70.1241   1
  -2  16   3-22.7473 27.1672   1
   2 -16  -3 22.4321 28.8282   1
  -1  16   3 3457.34 203.026   1
   1  16  -3 3072.19 199.295   1
  -1 -16   3 3523.04 204.121   1
   1 -16  -3 3605.27 205.311   1
   0  16   3 2775.80 164.179   1
   0  16  -3 2514.36 162.853   1
   0 -16  -3 2254.19 156.583   1
   0 -16   3 2349.54 158.116   1
   1  16   3 1947.82 134.063   1
  -1  16  -3 1835.16 136.423   1
   1 -16   3 1983.80 137.265   1
  -2 -16  -3-23.4154 40.5775   1
  -2  16  -3 7.74971 37.1453   1
   2 -16   3-15.2436 40.1166   1
   2  16   3-7.53563 37.6790   1
  -3 -16  -3 186.204 47.8625   1
  -3  16  -3 91.5349 40.3296   1
   3 -16   3 218.560 47.2841   1
   3  16   3 183.454 46.3280   1
  -4 -16  -3 254.993 55.9250   1
   4  16   3 388.450 63.1250   1
  -4  16  -3 315.188 55.6556   1
   4 -16   3 285.466 52.8860   1
   5  16   3 2106.02 146.947   1
  -5  16  -3 2221.80 149.923   1
   5 -16   3 2014.05 144.660   1
  -5 -16  -3 2476.28 154.749   1
   6  16   3 262.143 53.6988   1
  -6  16  -3 288.407 55.3665   1
  -6 -16  -3 240.537 52.1549   1
   6 -16   3 204.230 46.0194   1
   7 -16   3 1629.96 118.203   1
  -7  16  -3 1522.21 119.096   1
   8  16   3 83.9477 44.9796   1
  -8  16  -3 133.545 43.5031   1
   8 -16   3 68.3320 33.8496   1
  -8 -16  -3 83.6280 38.7331   1
   9  16   3 3282.36 196.613   1
  -9  16  -3 3283.16 197.473   1
   9 -16   3 3300.68 195.915   1
  -9 -16  -3 3135.02 193.802   1
  10  16   3 374.640 61.3354   1
 -10  16  -3 363.296 61.2080   1
 -10 -16  -3 352.544 57.0127   1
  10 -16   3 312.382 54.4318   1
  11  16   3 127.071 49.4861   1
  11 -16   3 129.235 41.7072   1
 -11 -16  -3 138.912 49.0614   1
  12  16   3 296.802 54.2901   1
 -12  16  -3 351.355 53.9698   1
 -12 -16  -3 332.008 56.6792   1
  12 -16   3 394.180 54.5300   1
  13  16   3 495.926 65.9517   1
 -13 -16  -3 533.500 67.7049   1
  14  16   3 49.8332 33.1653   1
 -14  16  -3 73.5158 36.3146   1
 -14 -16  -3 15.5027 28.5674   1
  15  16   3 42.1189 37.4395   1
  15 -17  -3 167.938 44.6966   1
 -15  17   3 144.086 39.4188   1
  14 -17  -3 42.8532 36.3432   1
 -14  17   3 102.693 36.8268   1
  13 -17  -3 188.035 45.2074   1
 -13  17   3 179.726 45.5289   1
  12 -17  -3-14.4394 30.8382   1
 -12  17   3 31.1666 33.8914   1
 -11  17   3 175.583 44.0372   1
  11 -17  -3 346.856 54.5038   1
  10  17  -3 680.447 77.7592   1
  -9 -17   3 231.708 50.0844   1
  -9  17   3 315.831 51.1998   1
   9 -17  -3 332.329 56.7821   1
   9  17  -3 344.585 55.4976   1
  -8 -17   3 533.336 69.9650   1
  -8  17   3 590.289 70.4056   1
   8 -17  -3 578.019 69.6040   1
   8  17  -3 640.267 74.2785   1
  -7  17   3-15.3438 37.3097   1
   7  17  -3 38.8487 38.3213   1
  -7 -17   3 24.0387 34.2265   1
   7 -17  -3-7.49075 37.9578   1
   6  17  -3 2003.40 137.165   1
  -6  17   3 1742.82 137.354   1
  -6 -17   3 1849.35 134.346   1
   6 -17  -3 1995.75 137.535   1
  -5  17   3-7.63681 37.6660   1
   5  17  -3 46.8371 44.4566   1
   5 -17  -3 37.8826 40.3624   1
  -5 -17   3-30.8819 38.6037   1
   4  17  -3 1235.11 103.541   1
  -4  17   3 1111.00 101.241   1
  -4 -17   3 1311.58 104.512   1
   4 -17  -3 1295.82 104.228   1
   3  17  -3 77.2862 43.5052   1
  -3  17   3 195.420 50.1720   1
  -3 -17   3 141.328 43.7102   1
   3 -17  -3 137.456 45.6626   1
   2  17  -3 1369.25 112.913   1
  -2 -17   3 1543.86 115.757   1
   1  17  -3 421.744 62.4389   1
  -1 -17   3 489.929 63.8200   1
   0  17  -3 508.368 66.7111   1
   0 -17   3 404.507 59.5711   1
  -1  17  -3 31.7826 37.5368   1
   1 -17   3 23.1621 33.6018   1
  -2  17  -3 340.393 58.1419   1
   2 -17   3 347.406 54.8177   1
  -3 -17  -3 7.77774 36.7316   1
   3  17   3 22.5256 36.5191   1
  -4 -17  -3 647.327 74.8730   1
  -4  17  -3 542.153 69.6296   1
   4 -17   3 580.860 71.3523   1
   4  17   3 535.477 69.1711   1
  -5 -17  -3 7.68705 37.9124   1
   5  17   3 7.63201 35.4884   1
  -5  17  -3 7.87618 33.0125   1
   5 -17   3 7.80890 38.5132   1
   6  17   3 1321.51 113.310   1
  -6  17  -3 1597.44 118.939   1
   6 -17   3 1710.04 120.135   1
  -6 -17  -3 1494.40 116.426   1
   7  17   3-7.59896 39.5045   1
  -7  17  -3 31.8267 42.3856   1
   7 -17   3 15.1792 33.5958   1
  -7 -17  -3-15.3392 38.3476   1
   8  17   3 4115.94 238.381   1
  -8  17  -3 4099.51 241.463   1
  -8 -17  -3 4360.05 242.532   1
   8 -17   3 4305.09 240.495   1
   9 -17   3 209.086 48.4780   1
  -9  17  -3 222.645 48.5758   1
  10  17   3 428.728 63.5199   1
 -10  17  -3 395.249 60.7034   1
  10 -17   3 394.779 56.6910   1
 -10 -17  -3 329.331 59.2134   1
  11  17   3-14.8502 35.5876   1
 -11  17  -3 30.2178 39.7605   1
  11 -17   3-14.0700 34.2102   1
 -11 -17  -3-7.47989 31.3503   1
  12  17   3 66.0034 43.8948   1
 -12  17  -3-14.6011 30.0186   1
  12 -17   3 6.99978 28.7832   1
 -12 -17  -3 81.3892 41.7048   1
  13  17   3-14.4585 41.5952   1
  13 -17   3 6.95168 34.7570   1
 -13  17  -3 14.5094 39.5548   1
 -13 -17  -3-7.42380 36.1005   1
  13 -18  -3 132.978 39.8582   1
 -13  18   3 130.510 39.0509   1
  12 -18  -3-7.05513 32.2923   1
 -12  18   3 37.6549 36.6257   1
  10 -18  -3 81.1768 46.7164   1
 -10  18   3 74.2193 48.1558   1
   9 -18  -3 228.752 52.7858   1
  -9  18   3 307.477 55.4130   1
   8 -18  -3 112.227 42.7304   1
   8  18  -3 39.2069 37.7224   1
  -8  18   3 65.8039 39.0832   1
  -7 -18   3 1267.29 103.032   1
   7 -18  -3 1139.15 95.4944   1
   7  18  -3 1005.82 96.9684   1
  -7  18   3 1143.03 97.0355   1
  -6 -18   3 54.3794 39.4351   1
   6  18  -3 55.1574 43.9928   1
  -5 -18   3 1233.41 102.862   1
   5 -18  -3 1179.17 104.162   1
   5  18  -3 1266.71 106.667   1
  -5  18   3 1376.22 106.195   1
   4 -18  -3 455.797 63.8514   1
  -4 -18   3 654.245 70.5757   1
   4  18  -3 451.582 63.9875   1
  -4  18   3 547.479 69.4644   1
   3  18  -3 415.194 65.2047   1
  -3  18   3 503.994 65.3191   1
  -2 -18   3 256.473 50.8802   1
   2 -18  -3 158.704 44.6115   1
   2  18  -3 171.865 50.3201   1
  -2  18   3 321.061 53.3760   1
   1 -18  -3 774.046 80.7706   1
  -1 -18   3 719.714 78.6859   1
  -1  18   3 877.066 83.3818   1
   1  18  -3 689.295 77.0750   1
   0 -18  -3 104.819 39.5652   1
   0 -18   3 38.7658 36.7809   1
   0  18  -3 56.6121 46.6685   1
   0  18   3 105.258 42.9625   1
  -1 -18  -3 1013.37 92.5322   1
   1 -18   3 1144.67 97.2899   1
   1  18   3 996.284 90.1239   1
  -1  18  -3 1204.48 99.4762   1
   2  18   3 52.6647 36.1499   1
  -2  18  -3 30.6826 38.9510   1
   2 -18   3 85.2827 40.8853   1
  -2 -18  -3 68.6719 39.7487   1
   3  18   3 611.059 68.5939   1
  -3 -18  -3 510.441 67.3955   1
  -3  18  -3 412.031 67.1953   1
   3 -18   3 497.296 69.1826   1
   4  18   3 7.44028 32.9343   1
  -4  18  -3-7.75711 36.6282   1
   4 -18   3 7.73425 30.4890   1
  -4 -18  -3 7.64794 30.7972   1
   5 -18   3 691.421 75.8060   1
  -5  18  -3 605.997 73.8756   1
   6  18   3 385.149 62.7283   1
  -6  18  -3 286.943 57.3383   1
   6 -18   3 316.857 55.1613   1
  -6 -18  -3 297.476 53.5739   1
   7  18   3 704.578 82.2037   1
  -7  18  -3 747.391 79.9202   1
   7 -18   3 688.684 74.8784   1
  -7 -18  -3 873.517 84.5264   1
   8  18   3 164.528 49.6026   1
  -8  18  -3 228.597 53.5264   1
  -8 -18  -3 197.129 51.7880   1
   8 -18   3 229.004 52.2919   1
   9  18   3 222.722 55.8151   1
  -9 -18  -3 135.080 47.6301   1
  10 -18   3 35.6595 41.4566   1
 -10  18  -3-7.41436 38.5491   1
  11  18   3 50.1638 39.8870   1
 -11  18  -3 221.668 46.5729   1
  11 -18   3 67.4900 29.3346   1
 -11 -18  -3 163.423 47.9976   1
  12  18   3 129.862 43.1386   1
 -10  19   3 86.7880 40.5392   1
  10 -19  -3 107.616 43.1382   1
  -9  19   3 50.3966 43.6376   1
   9 -19  -3 114.964 43.1495   1
  -8  19   3 455.587 58.6335   1
   8 -19  -3 481.634 64.2133   1
  -6  19   3 37.1353 37.6906   1
   6 -19  -3 58.0177 40.4841   1
   5  19  -3 62.0886 41.8646   1
  -5  19   3 22.5569 32.1564   1
  -4  19   3 463.121 63.7829   1
   4  19  -3 616.831 71.9659   1
   4 -19  -3 523.241 68.0765   1
  -4 -19   3 488.683 64.6252   1
  -3  19   3 81.5384 36.7110   1
   3  19  -3 62.2490 37.4443   1
   3 -19  -3 95.5827 37.8906   1
  -3 -19   3 61.9930 36.7436   1
   2  19  -3 133.916 46.1486   1
  -2  19   3 110.476 40.5708   1
  -2 -19   3 147.613 44.6196   1
   2 -19  -3 149.222 48.2464   1
  -1  19   3 859.982 84.9142   1
   1  19  -3 809.332 88.1418   1
   1 -19  -3 915.198 87.0386   1
  -1 -19   3 974.993 90.0570   1
   0  19   3 96.2556 42.7520   1
   0  19  -3 102.004 45.2878   1
   0 -19  -3 51.5266 38.4328   1
   1  19   3 36.9798 38.9923   1
  -1 -19  -3 66.2719 40.2125   1
   2  19   3 707.053 77.7000   1
  -2  19  -3 765.608 78.4449   1
   2 -19   3 770.874 81.3885   1
  -2 -19  -3 726.645 78.3169   1
   3  19   3 36.6056 40.8638   1
  -3  19  -3 15.2301 40.1298   1
   3 -19   3 45.6608 35.9902   1
  -3 -19  -3 89.8842 41.3502   1
  -4 -19  -3 306.013 53.0695   1
   4  19   3 175.715 44.6064   1
  -4  19  -3 230.329 52.2971   1
   4 -19   3 244.148 50.4470   1
   5  19   3 145.458 46.3450   1
  -5  19  -3 279.070 59.0380   1
   5 -19   3 251.093 51.5431   1
  -5 -19  -3 134.559 47.9864   1
   7  19   3 161.861 46.8730   1
  -7  19  -3 234.221 50.4410   1
   7 -19   3 255.264 52.6424   1
  -7 -19  -3 164.992 44.8767   1
   8  19   3 65.7518 39.0639   1
  -8  19  -3 66.5594 41.3670   1
   8 -19   3 50.3801 40.6974   1
  -8 -19  -3 117.886 39.3935   1
  -9 -19  -3 43.9620 36.2027   1
   9  19   3 57.8350 40.7981   1
   6 -20  -3 209.759 50.9360   1
  -5  20   3 58.7363 36.3635   1
   5 -20  -3 99.2626 40.5150   1
  -4  20   3 328.924 54.8738   1
   4 -20  -3 422.352 60.2169   1
  -3  20   3 43.4763 40.8690   1
   3 -20  -3 35.8823 40.4773   1
   2  20  -3 70.4522 45.9836   1
  -2  20   3 65.0527 40.3332   1
   2 -20  -3-14.4190 39.3470   1
  -1  20   3 429.729 62.0828   1
   1  20  -3 357.759 58.8727   1
   1 -20  -3 320.186 60.3865   1
  -1 -20   3 498.601 62.7996   1
   0  20   3-7.16709 41.2377   1
   0  20  -3 22.6981 39.3325   1
   0 -20  -3 14.4900 37.1900   1
   0 -20   3-22.5000 37.4988   1
  -1 -20  -3 2873.77 178.957   1
   1 -20   3 3050.61 182.979   1
  -1  20  -3 2670.76 180.306   1
   1  20   3 3097.36 182.147   1
   2  20   3 273.793 52.1432   1
  -2 -20  -3 235.099 48.5011   1
  -3  20  -3 14.9947 40.4421   1
   3  20   3 42.9981 39.5468   1
   3 -20   3 29.8861 34.7772   1
  -3 -20  -3 58.0950 38.7165   1
  -4  20  -3 98.1174 46.5630   1
   4  20   3 57.0339 40.3337   1
  -4 -20  -3 87.5154 40.3722   1
   4 -20   3 89.4874 43.4910   1
   5  20   3-14.2656 43.0850   1
   5 -20   3-14.4838 39.9327   1
  -5 -20  -3 14.3771 37.3719   1
  -5  20  -3-22.8239 46.3783   1
 -24   0   4 15.8105 33.7677   1
  24   0  -4 7.77069 36.6954   1
 -23   0   4 86.4111 41.5292   1
  23   0  -4 92.0569 39.0665   1
 -22   0   4 1932.87 138.084   1
  22   0  -4 2102.21 144.537   1
 -21   0   4 2755.38 174.239   1
  21   0  -4 2688.41 169.979   1
 -20   0   4 1372.99 106.703   1
  20   0  -4 1296.39 104.166   1
  19   0  -4 465.359 60.3621   1
 -19   0   4 543.740 62.2808   1
 -18   0   4 866.506 80.4826   1
  18   0  -4 899.083 80.7896   1
  17   0  -4 558.741 61.1704   1
 -17   0   4 586.527 65.1289   1
 -16   0   4 2582.83 155.073   1
  16   0  -4 2476.91 151.155   1
  14   0  -4 2334.23 145.053   1
 -14   0   4 2734.09 151.754   1
  13   0  -4 7417.56 368.176   1
 -13   0   4 7782.86 370.590   1
  12   0  -4 8558.78 400.584   1
 -12   0   4 8065.81 400.068   1
  11   0  -4 731.707 58.5447   1
  10   0  -4 16712.1 830.444   1
 -10   0   4 20116.5 833.427   1
   8   0  -4 48631.5 2088.53   1
  -8   0   4 45915.8 2087.58   1
   7   0  -4 40035.4 1777.42   1
  -7   0   4 40480.7 1779.34   1
   6   0  -4 699.762 41.8449   1
  -6   0   4 647.215 42.4181   1
   5   0  -4 626548. 26943.9   1
  -5   0   4 603367. 26944.9   1
   4   0  -4 399127. 17731.0   1
  -4   0   4 410882. 17730.8   1
  -2   0   4 305925. 13430.9   1
   2   0  -4 307705. 13431.0   1
  -1   0   4 164425. 7206.32   1
   1   0  -4 164502. 7206.27   1
   0   0   4 144482. 7140.28   1
   0   0  -4 183047. 7141.68   1
   1   0   4 455669. 19141.9   1
  -1   0  -4 416492. 19143.8   1
   2   0   4 359289. 16465.2   1
  -2   0  -4 393931. 16467.2   1
   4   0   4 5916.55 278.143   1
  -4   0  -4 5530.37 277.793   1
   5   0   4 68963.3 3033.84   1
  -5   0  -4 68270.7 3034.70   1
   6   0   4 2207.72 125.076   1
  -6   0  -4 1974.96 122.422   1
   7   0   4 53259.6 2243.49   1
  -7   0  -4 47576.2 2241.91   1
   8   0   4 34668.3 1535.29   1
  -8   0  -4 33589.1 1534.47   1
  10   0   4 24014.4 1044.35   1
 -10   0  -4 21603.4 1039.10   1
  11   0   4 10361.1 496.895   1
 -11   0  -4 10102.2 494.280   1
  12   0   4 3488.33 195.597   1
 -12   0  -4 3253.12 194.379   1
 -13   0  -4 28.0133 34.0998   1
  13   0   4 46.6200 28.4978   1
  14   0   4 1630.35 115.762   1
 -14   0  -4 1553.29 118.373   1
  15   0   4 1988.89 134.598   1
 -15   0  -4 1985.95 136.621   1
  16   0   4 6756.21 342.797   1
 -16   0  -4 6327.65 339.940   1
  18   0   4 324.357 56.8457   1
 -18   0  -4 245.553 54.2292   1
  19   0   4 421.802 60.0393   1
 -19   0  -4 381.962 58.9019   1
  20   0   4 419.605 60.5858   1
 -20   0  -4 364.994 58.2351   1
  21   0   4 809.241 81.5962   1
 -21   0  -4 762.784 79.9862   1
  22   0   4-29.3731 40.9378   1
 -22   0  -4 38.0003 39.5096   1
  23   0   4 209.523 43.1755   1
 -23   0  -4 148.596 45.1904   1
  24   0   4 49.5791 39.9330   1
 -24   0  -4 7.25392 40.4602   1
  25   1  -4 85.3158 40.5362   1
  25  -1  -4 124.282 47.1039   1
 -25  -1   4 39.9609 35.6230   1
 -25   1   4 158.206 45.7056   1
  24   1  -4 15.3867 33.4643   1
 -24  -1   4 7.99532 36.5931   1
 -24   1   4 7.95214 33.9667   1
  24  -1  -4 7.63331 33.2033   1
  23   1  -4 175.283 47.7873   1
 -23  -1   4 165.927 44.1024   1
 -23   1   4 142.141 47.7483   1
  23  -1  -4 142.737 40.6008   1
  22   1  -4 881.245 86.4016   1
  22  -1  -4 951.917 89.4976   1
 -22  -1   4 943.405 88.0838   1
 -22   1   4 926.876 85.8899   1
  21   1  -4 2559.07 164.564   1
  21  -1  -4 2535.36 163.569   1
 -21   1   4 2643.73 165.302   1
 -21  -1   4 2565.47 164.336   1
  20  -1  -4 847.712 80.9229   1
  20   1  -4 795.009 79.5480   1
 -20   1   4 827.998 80.6643   1
 -20  -1   4 873.117 81.9760   1
  19   1  -4 409.493 57.3703   1
 -19  -1   4 202.190 46.9380   1
  18   1  -4 2597.83 164.390   1
 -18  -1   4 2823.04 168.308   1
 -18   1   4 2864.33 170.682   1
  18  -1  -4 2712.40 167.086   1
  17   1  -4 7627.86 401.388   1
 -17  -1   4 8362.17 409.060   1
 -17   1   4 8269.81 408.306   1
  17  -1  -4 8516.27 407.041   1
  16   1  -4 2636.96 162.841   1
 -16  -1   4 2778.45 164.715   1
 -16   1   4 2875.24 167.709   1
  16  -1  -4 2914.82 167.426   1
 -15   1   4 100.347 32.4784   1
  15  -1  -4 99.2952 32.1442   1
  14   1  -4 5468.11 282.431   1
 -14  -1   4 6005.40 286.972   1
 -14   1   4 5464.84 286.012   1
  14  -1  -4 5375.01 283.567   1
  13   1  -4 10434.9 466.193   1
 -13  -1   4 9564.45 463.590   1
 -13   1   4 9014.79 464.582   1
  13  -1  -4 10085.1 468.028   1
 -12  -1   4 23754.1 1136.55   1
  12  -1  -4 26954.8 1142.30   1
  11   1  -4 49064.9 2185.55   1
 -11  -1   4 46540.9 2186.34   1
  11  -1  -4 49599.4 2189.08   1
 -11   1   4 52492.2 2193.15   1
  10  -1  -4 6143.34 284.985   1
  10   1  -4 5534.60 280.022   1
 -10   1   4 5888.41 286.726   1
   9  -1  -4 13561.1 603.080   1
  -9   1   4 12779.8 604.025   1
  -8  -1   4 85067.8 4000.12   1
   8   1  -4 97021.5 4000.52   1
  -7   1   4 1012.64 64.8234   1
   7  -1  -4 926.877 59.9247   1
  -7  -1   4 1075.29 61.2242   1
   7   1  -4 1072.82 59.4411   1
   6   1  -4 512446. 20502.6   1
  -6   1   4 457807. 20507.0   1
   6  -1  -4 452553. 20506.9   1
  -6  -1   4 445019. 20501.7   1
  -5   1   4 547.944 35.6419   1
  -5  -1   4 531.131 29.3310   1
   5  -1  -4 568.717 36.5393   1
  -4   1   4 58107.9 2485.26   1
   4  -1  -4 54982.7 2485.12   1
  -3   1   4 15708.8 751.034   1
   3  -1  -4 18337.4 752.395   1
  -2   1   4 10560.4 456.057   1
   2  -1  -4 9779.07 455.556   1
   1  -1  -4 36407.9 1689.75   1
   1   1  -4 42037.7 1687.58   1
  -1   1   4 37086.5 1690.41   1
  -1  -1   4 37295.8 1686.74   1
   0   1   4 4482.00 205.789   1
   0   1  -4 4794.68 205.195   1
  -1   1  -4 4210.81 192.095   1
  -1  -1  -4 3901.15 192.140   1
   1  -1   4 3980.11 190.672   1
   1   1   4 3758.73 191.584   1
  -2   1  -4 466769. 21147.5   1
   2  -1   4 460175. 21146.4   1
   2   1   4 461934. 21146.9   1
  -3  -1  -4 16881.1 719.457   1
   3   1   4 14834.1 716.350   1
  -4   1  -4 245426. 10791.1   1
  -4  -1  -4 252512. 10792.3   1
   4  -1   4 230864. 10791.2   1
   4   1   4 255521. 10792.1   1
  -5   1  -4 29214.4 1268.33   1
  -5  -1  -4 25987.1 1267.29   1
   5  -1   4 30569.5 1268.89   1
   5   1   4 27249.7 1265.66   1
  -6  -1  -4 1305.71 86.3053   1
   6  -1   4 1294.45 83.9983   1
   6   1   4 1195.59 82.8191   1
  -7   1  -4 1278.91 91.8382   1
  -7  -1  -4 1456.00 95.5959   1
   7  -1   4 1384.59 91.4698   1
   7   1   4 1238.67 90.6364   1
  -8   1  -4 9277.28 460.088   1
  -8  -1  -4 9247.96 459.191   1
   8  -1   4 9954.34 460.367   1
   8   1   4 9775.15 460.999   1
  -9   1  -4 1763.63 114.769   1
  -9  -1  -4 1791.40 116.053   1
   9  -1   4 1604.63 111.175   1
   9   1   4 1659.65 114.407   1
 -10   1  -4 19378.1 875.715   1
 -10  -1  -4 18220.8 871.569   1
  10  -1   4 18151.0 871.280   1
  10   1   4 20017.4 877.150   1
 -11   1  -4 16033.7 761.583   1
 -11  -1  -4 15792.2 760.715   1
  11   1   4 17411.8 765.868   1
  11  -1   4 16086.8 761.114   1
 -12   1  -4 2619.49 164.260   1
 -12  -1  -4 2879.61 167.134   1
  12   1   4 2791.72 166.050   1
  12  -1   4 2550.80 162.036   1
 -13   1  -4 201.490 46.0717   1
 -13  -1  -4 300.343 53.2533   1
  13  -1   4 284.759 50.8586   1
  13   1   4 271.713 47.7928   1
 -14  -1  -4 1373.77 104.552   1
 -14   1  -4 1177.15 98.1572   1
  14  -1   4 1253.22 100.610   1
  14   1   4 1202.69 99.1322   1
 -15  -1  -4 1917.14 139.544   1
 -15   1  -4 2168.19 141.536   1
  15   1   4 2264.03 143.888   1
  15  -1   4 2189.67 145.947   1
 -16  -1  -4 3795.30 216.109   1
 -16   1  -4 3710.63 214.625   1
  16  -1   4 3724.00 214.413   1
  16   1   4 3543.23 212.235   1
 -18  -1  -4 1145.37 97.9566   1
 -18   1  -4 1167.79 100.353   1
  18   1   4 1267.40 101.242   1
  18  -1   4 1016.85 93.8318   1
 -19   1  -4 244.945 45.8888   1
  19   1   4 269.884 49.4238   1
  19  -1   4 257.599 49.1390   1
 -20  -1  -4 671.803 71.3046   1
 -20   1  -4 510.842 64.9240   1
  20  -1   4 669.928 71.6084   1
 -21   1  -4 541.753 68.8213   1
 -21  -1  -4 575.329 68.5705   1
  21   1   4 461.658 65.9415   1
 -22   1  -4 22.8593 34.3762   1
 -22  -1  -4 37.8279 38.8984   1
  22  -1   4 29.3887 39.6629   1
  22   1   4 117.560 46.8332   1
 -23  -1  -4 14.9349 30.7166   1
 -23   1  -4 59.6333 33.5836   1
  23  -1   4 21.5672 32.3910   1
  23   1   4 21.4554 30.5725   1
 -24  -1  -4 29.0375 39.2683   1
 -24   1  -4 65.3484 36.9398   1
  24   1   4 90.3416 41.3240   1
  24  -1   4 98.2098 36.6183   1
  26  -2  -4 15.3428 39.8859   1
 -25   2   4 167.031 45.5226   1
  25  -2  -4 60.5544 37.6058   1
 -24   2   4 15.2670 30.7392   1
 -24  -2   4-15.9175 37.0067   1
  24  -2  -4-7.84111 34.7086   1
  24   2  -4-15.4591 31.7679   1
 -23   2   4 280.013 50.7520   1
 -23  -2   4 165.410 45.2930   1
  23  -2  -4 283.246 54.8967   1
  23   2  -4 291.153 53.1068   1
 -22  -2   4 704.206 76.8658   1
  22   2  -4 780.987 79.9201   1
 -21   2   4 136.446 44.6365   1
 -21  -2   4 166.891 44.6687   1
  21  -2  -4 182.460 48.1515   1
  21   2  -4 168.551 45.2428   1
 -20   2   4 1168.12 97.3251   1
 -20  -2   4 914.449 89.0746   1
  20  -2  -4 1242.28 98.7496   1
  20   2  -4 1101.27 95.0338   1
 -19   2   4 847.956 83.2647   1
 -19  -2   4 1002.52 87.3369   1
  19  -2  -4 1148.28 90.9896   1
  19   2  -4 898.396 83.2764   1
 -18   2   4 249.801 46.2350   1
 -18  -2   4 266.737 46.9948   1
  18  -2  -4 345.376 50.3898   1
  18   2  -4 395.589 54.2821   1
 -17   2   4 8526.68 409.555   1
 -17  -2   4 8126.22 403.323   1
  17  -2  -4 7466.41 400.825   1
  17   2  -4 8321.42 403.834   1
 -16   2   4 509.993 59.1933   1
 -16  -2   4 540.919 57.7873   1
  16  -2  -4 602.017 60.9983   1
  16   2  -4 441.885 54.7782   1
 -15   2   4 13659.1 618.286   1
  15  -2  -4 12422.0 612.975   1
 -14  -2   4 803.886 67.2448   1
  14   2  -4 688.558 63.5913   1
 -13   2   4 1359.73 96.3007   1
 -13  -2   4 1395.13 95.0531   1
  13  -2  -4 1329.08 94.4749   1
  13   2  -4 1523.25 96.2173   1
 -12   2   4 5777.98 282.724   1
 -12  -2   4 5622.05 277.551   1
  12  -2  -4 5358.14 277.923   1
  12   2  -4 5503.05 275.910   1
 -11  -2   4 1302.52 85.5855   1
  11  -2  -4 1201.83 85.6595   1
 -11   2   4 1447.20 92.0953   1
 -10   2   4 6777.04 325.396   1
  10   2  -4 7040.36 319.635   1
  10  -2  -4 6335.46 321.668   1
 -10  -2   4 6562.26 318.356   1
   9  -2  -4 94897.3 4150.71   1
  -9   2   4 93518.8 4152.32   1
  -8   2   4 11513.0 572.290   1
   8   2  -4 12938.6 565.817   1
   8  -2  -4 12432.7 570.850   1
  -8  -2   4 12779.5 566.380   1
   7   2  -4 104441. 4920.68   1
  -7  -2   4 121656. 4924.27   1
  -6   2   4 63407.9 2773.02   1
   6  -2  -4 61536.8 2773.00   1
   6   2  -4 62545.2 2764.46   1
  -6  -2   4 63827.6 2764.81   1
   5  -2  -4 53165.2 2220.05   1
   5   2  -4 52372.9 2209.60   1
  -5  -2   4 47625.3 2209.47   1
  -5   2   4 49003.9 2219.89   1
  -4   2   4 789.566 48.1861   1
   4  -2  -4 680.096 48.2024   1
  -3   2   4 7557.17 338.861   1
   3  -2  -4 7214.70 338.505   1
  -2   2   4 2978.09 140.356   1
   2  -2  -4 2990.59 140.970   1
  -2  -2   4 3128.98 132.082   1
   1   2  -4 3217.89 151.978   1
   1  -2  -4 3293.86 158.299   1
  -1   2   4 3109.33 158.757   1
  -1  -2   4 3195.34 151.331   1
   0  -2  -4 2366.55 126.176   1
   0   2  -4 2452.23 123.063   1
   0  -2   4 2632.92 122.998   1
   0   2   4 2312.43 126.084   1
  -1  -2  -4 23181.6 1063.27   1
   1  -2   4 24714.1 1060.28   1
   1   2   4 25085.4 1063.47   1
  -1   2  -4 22370.0 1059.74   1
  -2   2  -4 15098.0 703.420   1
   2  -2   4 16004.2 703.322   1
   3   2   4 24274.7 1077.13   1
  -3  -2  -4 23989.1 1077.67   1
  -3   2  -4 23057.4 1076.24   1
   3  -2   4 24638.0 1075.85   1
   4   2   4 20876.2 950.620   1
  -4  -2  -4 18895.5 951.783   1
  -4   2  -4 21473.3 950.855   1
   4  -2   4 22757.8 951.310   1
   5   2   4 57103.8 2552.37   1
  -5  -2  -4 55433.8 2552.08   1
  -5   2  -4 60108.0 2555.64   1
   5  -2   4 57932.5 2553.49   1
   6   2   4 3170.39 164.358   1
  -6  -2  -4 2938.73 162.872   1
  -6   2  -4 3130.76 165.171   1
   7   2   4 25682.2 1207.46   1
  -7  -2  -4 26164.8 1209.54   1
  -7   2  -4 27103.1 1210.11   1
   7  -2   4 27956.7 1209.81   1
   8   2   4 58.4819 26.0387   1
  -8  -2  -4 105.030 28.8505   1
   9   2   4 2739.16 152.795   1
  -9  -2  -4 2383.74 149.854   1
  -9   2  -4 2465.90 151.443   1
   9  -2   4 2485.50 151.016   1
  10   2   4 5231.43 278.061   1
 -10  -2  -4 5498.40 281.213   1
 -10   2  -4 5255.30 278.909   1
  10  -2   4 5442.84 279.292   1
  11   2   4 15648.1 697.450   1
 -11  -2  -4 15021.1 697.487   1
 -11   2  -4 13164.9 691.289   1
  11  -2   4 15496.4 697.680   1
  12   2   4 626.858 69.0802   1
 -12  -2  -4 765.663 73.6102   1
 -12   2  -4 492.162 63.3773   1
  12  -2   4 723.834 68.0772   1
  13   2   4 3197.24 189.947   1
 -13  -2  -4 3415.68 194.819   1
 -13   2  -4 3224.81 193.209   1
  13  -2   4 3221.48 189.330   1
  14  -2   4 845.952 79.8449   1
  14   2   4 907.495 81.2672   1
 -14  -2  -4 881.813 81.9637   1
 -14   2  -4 1043.29 86.8679   1
  15  -2   4 1518.13 115.644   1
  15   2   4 1853.51 122.607   1
 -15   2  -4 1497.56 117.425   1
 -15  -2  -4 1707.36 120.156   1
  16   2   4 2496.16 161.702   1
  16  -2   4 2476.36 162.801   1
 -16  -2  -4 2701.05 167.864   1
 -16   2  -4 2628.24 165.167   1
  18   2   4 179.835 50.7343   1
 -18  -2  -4 177.126 46.8400   1
 -18   2  -4 218.306 48.6567   1
  18  -2   4 189.351 46.9253   1
 -19  -2  -4 100.369 38.8236   1
 -19   2  -4 77.0864 46.3139   1
  19  -2   4 103.503 43.1690   1
  20   2   4 311.631 51.0226   1
 -20  -2  -4 379.749 57.8569   1
 -20   2  -4 326.962 59.8355   1
  20  -2   4 356.351 59.7843   1
  21  -2   4 142.314 46.7559   1
  21   2   4 117.581 37.5774   1
 -21   2  -4 120.321 43.5630   1
 -21  -2  -4 92.2638 36.6547   1
  22  -2   4 36.7650 36.4239   1
  22   2   4 50.6427 32.7497   1
 -22  -2  -4 105.555 38.8527   1
 -22   2  -4 135.645 44.7972   1
  23   2   4 42.3105 36.7078   1
 -23  -2  -4 44.0394 33.6444   1
  24   2   4 41.2257 39.5873   1
  24  -2   4 48.9211 39.4360   1
 -24   2  -4 94.1223 43.7804   1
 -24  -2  -4 7.13789 38.5281   1
 -25   3   4-23.2487 39.2846   1
  25  -3  -4-30.9608 37.6578   1
  24   3  -4 22.7261 33.5412   1
 -24  -3   4 31.4996 33.0151   1
 -24   3   4 31.5234 41.9885   1
  24  -3  -4-7.59996 35.8947   1
  23   3  -4 30.0911 35.5922   1
 -23  -3   4 86.2121 38.1783   1
 -23   3   4 62.3867 37.9884   1
  23  -3  -4 30.0800 38.1695   1
  22   3  -4 853.842 79.4768   1
 -22  -3   4 682.597 74.6813   1
 -22   3   4 603.052 72.7466   1
  22  -3  -4 855.089 80.1564   1
  21   3  -4 1267.09 99.3246   1
 -21  -3   4 1215.87 99.6034   1
 -21   3   4 1200.49 99.7290   1
  21  -3  -4 1046.06 95.0974   1
  20   3  -4 987.159 93.1864   1
 -20  -3   4 1196.12 97.5540   1
 -20   3   4 1207.41 98.6169   1
  20  -3  -4 1187.20 99.0441   1
  19   3  -4 1459.41 106.572   1
 -19  -3   4 1261.68 102.378   1
 -19   3   4 1287.06 102.855   1
  19  -3  -4 1299.13 103.822   1
  18   3  -4 4432.54 241.380   1
 -18  -3   4 4362.10 241.806   1
  17   3  -4 567.281 61.9785   1
 -17  -3   4 531.680 60.5324   1
 -17   3   4 531.071 62.3072   1
  17  -3  -4 492.745 62.1632   1
  16   3  -4 636.665 63.1271   1
 -16  -3   4 729.704 67.3654   1
 -16   3   4 657.343 66.6201   1
  16  -3  -4 572.785 63.6382   1
 -15   3   4 3272.34 179.703   1
  15  -3  -4 2726.35 170.597   1
  14   3  -4 3987.65 199.228   1
 -14  -3   4 3399.34 196.754   1
 -14   3   4 3460.37 200.744   1
  14  -3  -4 3646.15 200.872   1
  13   3  -4 9244.58 445.487   1
 -13  -3   4 9479.69 447.709   1
  12   3  -4 22415.2 987.223   1
  12  -3  -4 21668.8 991.785   1
 -12  -3   4 20873.1 987.799   1
 -12   3   4 22080.1 994.911   1
 -11  -3   4 7877.66 378.974   1
  11   3  -4 8132.85 378.183   1
  11  -3  -4 7796.49 382.949   1
 -11   3   4 7937.66 384.650   1
 -10   3   4 1220.24 89.4163   1
  10  -3  -4 1348.63 89.4525   1
  -9   3   4 10114.9 486.305   1
   9  -3  -4 10657.1 486.603   1
  -8   3   4 36389.6 1568.67   1
   8  -3  -4 34901.1 1565.54   1
   8   3  -4 34502.9 1555.65   1
  -7   3   4 3205.91 157.908   1
  -7  -3   4 3207.75 149.779   1
   7  -3  -4 3026.78 159.486   1
   7   3  -4 2666.01 148.752   1
   6   3  -4 56182.0 2585.18   1
  -6  -3   4 61702.4 2587.25   1
   5   3  -4 900.106 48.2166   1
  -5  -3   4 801.812 47.5881   1
   5  -3  -4 747.954 54.9428   1
  -4   3   4 44676.3 1834.24   1
   4  -3  -4 45309.3 1835.62   1
   4   3  -4 42084.8 1822.42   1
   3   3  -4 154.939 16.4112   1
  -3  -3   4 190.706 18.2108   1
  -3   3   4 132.900 22.5275   1
   2  -3  -4 10661.7 513.257   1
  -2   3   4 12291.3 514.262   1
  -2  -3   4 10891.2 504.250   1
   2   3  -4 11377.5 505.112   1
   1  -3  -4 4446.22 217.033   1
  -1   3   4 4393.20 216.090   1
  -1  -3   4 4655.72 211.393   1
   1   3  -4 4344.06 210.768   1
   0  -3   4 8264.05 369.820   1
   0   3  -4 7807.96 369.761   1
  -1  -3  -4 15345.6 683.394   1
   1   3   4 14667.4 681.441   1
   1  -3   4 14591.7 676.416   1
  -1   3  -4 15579.8 681.000   1
   2   3   4 56454.9 2374.27   1
  -2  -3  -4 50857.5 2373.55   1
  -3  -3  -4 1812.28 110.357   1
  -3   3  -4 1909.86 110.318   1
   3   3   4 1963.37 109.607   1
   3  -3   4 1799.21 109.071   1
  -4  -3  -4 27792.1 1293.05   1
   4   3   4 29068.6 1293.19   1
  -4   3  -4 29659.1 1296.43   1
   4  -3   4 28914.6 1292.99   1
  -5   3  -4 10768.1 466.173   1
  -5  -3  -4 9554.31 460.685   1
   5  -3   4 9245.76 459.351   1
   5   3   4 9642.99 461.575   1
  -6   3  -4 35205.8 1496.75   1
  -6  -3  -4 32158.1 1493.51   1
   6  -3   4 33858.1 1493.65   1
   6   3   4 32039.8 1492.08   1
  -7   3  -4 8354.97 413.057   1
  -7  -3  -4 8600.01 414.101   1
   7  -3   4 8453.60 412.883   1
   7   3   4 8675.61 412.920   1
  -9   3  -4 631.041 62.3032   1
  -9  -3  -4 590.441 60.4318   1
   9  -3   4 569.521 61.3431   1
   9   3   4 541.434 57.8562   1
 -10   3  -4 1797.02 118.257   1
 -10  -3  -4 1500.35 114.078   1
  10  -3   4 1814.72 118.869   1
  10   3   4 1651.78 115.118   1
 -11   3  -4 2434.93 144.419   1
 -11  -3  -4 2014.98 136.134   1
  11  -3   4 1893.59 134.142   1
  11   3   4 2318.84 139.766   1
 -12   3  -4 3641.23 224.589   1
 -12  -3  -4 4457.65 232.383   1
  12  -3   4 4300.81 231.009   1
  12   3   4 4071.75 226.851   1
 -13  -3  -4 564.775 64.2954   1
  13   3   4 493.398 59.6290   1
 -14   3  -4 4316.15 242.789   1
 -14  -3  -4 4400.88 243.925   1
  14  -3   4 4139.21 239.657   1
  14   3   4 4519.18 242.522   1
 -15   3  -4 1987.73 146.048   1
 -15  -3  -4 2517.93 153.013   1
  15  -3   4 2262.17 146.998   1
  15   3   4 2219.61 146.352   1
 -16   3  -4 799.499 76.9726   1
 -16  -3  -4 672.961 72.7597   1
  16   3   4 672.244 70.0339   1
 -17   3  -4 1463.46 112.507   1
  17  -3   4 1488.76 112.459   1
 -18   3  -4 138.512 42.9540   1
 -18  -3  -4 199.533 41.9019   1
  18  -3   4 149.266 45.5733   1
  18   3   4 110.425 39.7815   1
 -19   3  -4 448.652 66.4872   1
  19  -3   4 542.807 68.8565   1
  19   3   4 417.820 61.6719   1
 -20   3  -4 37.5608 36.0087   1
 -20  -3  -4 15.1999 31.8576   1
  20  -3   4-7.55523 37.2648   1
  20   3   4 7.31085 32.9185   1
 -21   3  -4 15.3210 40.8092   1
 -21  -3  -4 22.6003 32.7689   1
  21  -3   4-7.28659 27.4499   1
  21   3   4 14.4980 32.6385   1
 -22   3  -4 165.720 38.7273   1
 -22  -3  -4 155.169 40.8175   1
  22   3   4 114.953 43.8889   1
 -23   3  -4 7.27442 34.3580   1
  23   3   4 28.2342 41.4415   1
  23  -3   4 21.6063 36.5014   1
 -24  -3  -4-6.88547 36.2392   1
  24   3   4 6.86382 38.2646   1
 -26   4   4 15.4217 36.9629   1
  26  -4  -4 15.1257 40.2924   1
 -25   4   4 54.7318 40.1942   1
  25  -4  -4 45.1473 40.6155   1
 -24   4   4 78.8218 36.2300   1
  24  -4  -4 52.2498 36.9661   1
  24   4  -4 106.512 42.0849   1
 -23   4   4-7.89412 38.3898   1
 -23  -4   4 45.6084 35.8949   1
  23  -4  -4 7.46793 34.7263   1
  23   4  -4-7.53844 35.0542   1
 -22   4   4 7.76474 37.2224   1
 -22  -4   4-15.1459 36.8331   1
  22  -4  -4 53.3773 40.6263   1
  22   4  -4 22.2378 35.5350   1
 -21   4   4 972.004 87.1151   1
 -21  -4   4 863.555 81.5914   1
  21  -4  -4 854.191 83.8742   1
  21   4  -4 760.070 78.7051   1
 -20   4   4 160.380 39.4591   1
 -20  -4   4 196.120 42.9176   1
  20  -4  -4 142.163 40.5981   1
  20   4  -4 217.431 45.3190   1
 -19   4   4 3094.25 203.166   1
 -19  -4   4 3339.92 202.531   1
  19  -4  -4 3787.52 209.582   1
  19   4  -4 3962.65 207.827   1
 -18   4   4 272.837 50.6912   1
 -18  -4   4 202.534 41.6271   1
  18  -4  -4 255.374 46.9620   1
  18   4  -4 324.516 48.4917   1
 -17   4   4 27.9621 30.4152   1
  17   4  -4-18.5791 29.6928   1
 -17  -4   4 45.0790 30.8754   1
  17  -4  -4 20.3677 29.0081   1
  16   4  -4 41.0932 26.0435   1
 -16   4   4 75.0388 35.5058   1
  16  -4  -4 6.53548 32.2787   1
 -16  -4   4 36.6276 29.3102   1
 -15   4   4 79.4117 34.8802   1
  15  -4  -4 12.4646 29.9294   1
  14   4  -4 7163.44 348.527   1
 -14  -4   4 6493.26 345.242   1
  14  -4  -4 7541.22 355.231   1
 -13   4   4 16961.7 830.483   1
  13   4  -4 19122.1 829.094   1
  13  -4  -4 18452.6 835.623   1
 -13  -4   4 17550.2 825.126   1
 -12   4   4 323.385 47.3354   1
 -12  -4   4 351.539 40.2806   1
  12   4  -4 398.993 41.9979   1
  12  -4  -4 304.287 42.7837   1
 -11  -4   4 11658.9 562.181   1
  11   4  -4 11609.0 558.966   1
 -11   4   4 12521.0 572.035   1
  11  -4  -4 13022.3 571.423   1
 -10  -4   4 11203.5 532.653   1
  10   4  -4 11027.9 530.761   1
  10  -4  -4 12613.6 544.413   1
 -10   4   4 11616.8 545.098   1
  -9  -4   4 1351.43 80.6309   1
   9  -4  -4 1178.54 84.4231   1
  -9   4   4 1263.01 88.1302   1
   8  -4  -4 698.695 67.1059   1
  -8   4   4 982.862 69.2367   1
   7  -4  -4 2568.24 143.869   1
   7   4  -4 2681.71 135.966   1
  -7   4   4 2615.33 144.136   1
   6  -4  -4 7519.59 362.373   1
  -6  -4   4 7347.17 353.466   1
   6   4  -4 7995.25 353.562   1
  -6   4   4 7785.80 364.352   1
  -5  -4   4 51956.6 2257.82   1
  -5   4   4 52992.4 2267.94   1
   5  -4  -4 51154.0 2267.54   1
   5   4  -4 49490.0 2256.30   1
  -4  -4   4 15331.7 693.862   1
  -4   4   4 15447.5 702.483   1
   4  -4  -4 15407.0 703.404   1
   4   4  -4 15647.6 693.028   1
   3  -4  -4 28624.4 1278.57   1
   3   4  -4 27419.8 1266.75   1
  -3  -4   4 30130.8 1268.78   1
  -3   4   4 28275.7 1276.76   1
   2  -4  -4 83911.6 3821.00   1
   2   4  -4 92461.7 3813.52   1
  -2  -4   4 84421.2 3811.98   1
  -2   4   4 85130.2 3819.78   1
   1  -4  -4 9502.82 438.187   1
  -1   4   4 9286.48 437.686   1
  -1  -4   4 9851.88 431.805   1
   1   4  -4 8994.52 430.797   1
   0  -4  -4 45818.9 2127.80   1
   0   4   4 48094.6 2127.99   1
   0  -4   4 49151.0 2124.53   1
   0   4  -4 48749.3 2123.78   1
  -1  -4  -4 71.4076 26.3056   1
   1   4   4 32.6101 23.7423   1
  -2  -4  -4 902.115 68.2604   1
   2   4   4 902.738 66.4753   1
   2  -4   4 903.821 63.0778   1
  -2   4  -4 877.646 63.9264   1
  -3  -4  -4 56894.4 2495.09   1
   3   4   4 55388.6 2494.37   1
   3  -4   4 53688.0 2490.34   1
  -3   4  -4 59422.5 2494.25   1
  -4  -4  -4 64444.3 3135.04   1
   4   4   4 68579.8 3138.49   1
   4  -4   4 77036.1 3138.23   1
  -4   4  -4 74299.6 3139.38   1
  -5  -4  -4 29296.5 1346.97   1
  -5   4  -4 33209.5 1352.43   1
   5   4   4 27133.9 1345.51   1
   5  -4   4 30769.8 1349.32   1
  -6  -4  -4 2445.02 139.882   1
  -6   4  -4 2591.18 144.301   1
   6   4   4 2243.14 136.053   1
   6  -4   4 2160.52 135.868   1
  -7  -4  -4 4031.49 217.774   1
  -7   4  -4 3805.91 218.436   1
   7  -4   4 4208.54 219.161   1
   7   4   4 4255.69 217.736   1
   8   4   4 18774.6 793.761   1
  -8  -4  -4 16434.1 789.308   1
   8  -4   4 17299.8 792.494   1
  -8   4  -4 15945.4 791.825   1
   9   4   4 1937.94 122.202   1
  -9  -4  -4 1926.68 123.120   1
   9  -4   4 1630.14 116.336   1
  -9   4  -4 1967.86 124.469   1
  10   4   4 84.8416 27.8366   1
 -10  -4  -4 49.5520 27.9879   1
  10  -4   4 44.6280 34.4462   1
 -10   4  -4 25.5412 30.6966   1
  11   4   4 2452.95 148.088   1
 -11  -4  -4 2639.47 152.647   1
 -11   4  -4 2280.19 148.842   1
  12   4   4 6.52240 23.3691   1
 -12  -4  -4 6.75597 28.8553   1
  12  -4   4 27.4433 37.8301   1
 -12   4  -4-56.7354 38.6674   1
  13  -4   4 2011.94 138.964   1
 -13   4  -4 1997.68 139.067   1
  14   4   4 1284.59 103.335   1
 -14  -4  -4 1239.97 107.259   1
  14  -4   4 1501.90 109.033   1
 -14   4  -4 1412.57 106.647   1
  15   4   4 268.225 48.9697   1
 -15  -4  -4 358.077 54.3777   1
  15  -4   4 257.144 49.3986   1
 -15   4  -4 217.035 46.7561   1
  16   4   4 1177.10 102.400   1
 -16  -4  -4 1486.79 108.909   1
  16  -4   4 1377.17 107.099   1
 -16   4  -4 1285.53 107.031   1
  17   4   4 400.273 54.1368   1
 -17  -4  -4 314.432 53.8106   1
  17  -4   4 335.236 52.5233   1
  18   4   4 1129.57 94.6555   1
  18  -4   4 1320.39 101.587   1
 -18   4  -4 1306.29 103.090   1
  19   4   4 330.777 53.1859   1
 -19  -4  -4 261.009 47.6234   1
  20   4   4 73.2770 40.0403   1
 -20  -4  -4-7.38815 38.9748   1
  20  -4   4 89.3135 37.3065   1
 -20   4  -4 76.2916 34.4489   1
  21   4   4 7.22334 34.1088   1
 -21  -4  -4 7.32626 34.0666   1
  22   4   4 21.3640 38.8445   1
 -22  -4  -4 21.8269 36.3949   1
  22  -4   4 21.7956 33.8007   1
 -22   4  -4 36.8315 31.4827   1
  23  -4   4-6.93284 33.2311   1
 -23   4  -4-14.8035 37.5070   1
  24   4   4 67.9980 31.7569   1
  26  -5  -4 51.6937 37.9583   1
 -26   5   4 38.1847 36.1137   1
  25  -5  -4 66.3240 45.3904   1
 -25   5   4 242.157 52.1727   1
  24  -5  -4 7.52627 38.6516   1
 -24   5   4 47.1405 40.3472   1
  23   5  -4 15.1033 37.2575   1
 -23  -5   4 7.75469 34.3409   1
  23  -5  -4 46.2265 38.5344   1
 -23   5   4 23.3614 35.6527   1
  22   5  -4 29.6585 33.9478   1
 -22   5   4-7.79871 37.9368   1
 -22  -5   4 22.9600 31.4698   1
  22  -5  -4 46.2025 42.4711   1
 -21   5   4 693.965 76.7159   1
  21  -5  -4 679.287 78.1497   1
 -21  -5   4 568.577 69.8730   1
  21   5  -4 766.572 76.0619   1
  20   5  -4 126.645 41.6349   1
 -20   5   4 154.277 46.0244   1
  20  -5  -4 128.223 44.1537   1
 -20  -5   4 80.0728 35.7877   1
 -19   5   4 1629.76 122.449   1
  19  -5  -4 1716.21 125.175   1
  18   5  -4 1093.96 88.9227   1
 -18  -5   4 894.472 85.4636   1
 -18   5   4 919.063 87.1885   1
  18  -5  -4 1079.78 89.9105   1
 -17  -5   4 5012.95 254.465   1
  17   5  -4 4317.91 246.198   1
 -16  -5   4 493.812 54.6254   1
 -16   5   4 333.768 52.7795   1
  16   5  -4 418.320 51.4664   1
 -15   5   4 13.6032 28.5208   1
 -15  -5   4 40.7187 30.2528   1
  15  -5  -4 38.6929 29.0467   1
  15   5  -4-5.66244 24.6444   1
 -14   5   4 115.854 33.4568   1
  14   5  -4 111.803 31.0831   1
 -14  -5   4 158.611 32.8443   1
  14  -5  -4 99.5993 31.5670   1
 -13  -5   4 1392.14 87.6153   1
  13   5  -4 1174.20 82.4531   1
  13  -5  -4 1225.81 88.1346   1
 -12   5   4 82.3849 32.6435   1
  12   5  -4 83.0285 26.2376   1
 -12  -5   4 90.2729 25.8571   1
  12  -5  -4 67.4969 30.8753   1
 -11  -5   4 2587.65 145.460   1
  11  -5  -4 2435.30 150.347   1
 -11   5   4 2699.62 154.662   1
  11   5  -4 2654.89 145.536   1
 -10  -5   4 15376.1 740.363   1
  10  -5  -4 15680.9 749.081   1
 -10   5   4 16586.1 753.584   1
  10   5  -4 17308.7 742.644   1
  -9  -5   4 33911.5 1550.92   1
   9  -5  -4 35650.2 1561.39   1
  -9   5   4 32993.6 1559.13   1
   9   5  -4 36349.6 1551.32   1
  -8   5   4 12243.8 585.980   1
   8  -5  -4 13394.7 589.409   1
  -8  -5   4 12248.6 577.349   1
   7  -5  -4 29249.1 1264.25   1
  -7   5   4 26930.5 1261.83   1
  -6   5   4 17604.0 748.989   1
   6  -5  -4 17196.0 749.009   1
   5   5  -4 361.094 35.5744   1
  -5   5   4 348.827 41.1127   1
   5  -5  -4 343.804 40.1935   1
   4   5  -4 2075.84 111.675   1
  -4   5   4 2081.34 120.970   1
   4  -5  -4 2113.20 121.209   1
  -4  -5   4 2081.71 111.505   1
  -3   5   4 119257. 5202.00   1
   3   5  -4 125592. 5193.37   1
  -3  -5   4 112182. 5192.15   1
   3  -5  -4 115693. 5201.71   1
  -2   5   4 36582.3 1732.36   1
   2   5  -4 40107.3 1727.35   1
  -2  -5   4 38694.9 1726.81   1
   2  -5  -4 40382.5 1735.44   1
  -1   5   4 177.752 29.7399   1
   1  -5  -4 96.9798 26.3812   1
   0   5   4 2195.65 125.905   1
   0  -5  -4 1927.14 122.753   1
   0  -5   4 2361.42 122.331   1
   0   5  -4 2199.42 119.383   1
  -1  -5  -4 12423.0 566.256   1
   1   5   4 11914.4 565.791   1
   1  -5   4 12199.0 561.961   1
  -1   5  -4 12214.7 562.876   1
  -2  -5  -4 2882.95 160.111   1
   2   5   4 2935.06 159.450   1
   2  -5   4 3011.55 157.228   1
  -2   5  -4 2814.98 156.518   1
  -3  -5  -4 83824.8 3480.81   1
   3   5   4 80009.8 3478.60   1
   3  -5   4 77246.7 3474.99   1
  -3   5  -4 74481.4 3474.38   1
  -4  -5  -4 1473.58 95.0826   1
   4   5   4 1346.44 91.2895   1
   4  -5   4 1303.66 87.4305   1
  -4   5  -4 1169.70 87.0541   1
  -5  -5  -4 1029.35 78.7615   1
   5   5   4 1084.81 79.0603   1
   5  -5   4 985.093 77.6621   1
  -5   5  -4 1158.92 82.0383   1
  -6  -5  -4 58.4053 33.3625   1
   6   5   4 137.010 34.2318   1
   6  -5   4 131.511 30.1013   1
  -6   5  -4 141.802 32.7477   1
  -8  -5  -4 3494.94 198.705   1
  -8   5  -4 3726.29 204.463   1
   8   5   4 3521.83 197.905   1
   8  -5   4 3704.16 201.379   1
  -9  -5  -4 13865.2 663.265   1
  -9   5  -4 13617.6 663.871   1
   9   5   4 14463.8 662.978   1
   9  -5   4 14356.4 664.403   1
 -10  -5  -4 1649.19 121.571   1
 -10   5  -4 2125.64 133.010   1
  10   5   4 2074.38 128.080   1
  10  -5   4 1884.95 126.615   1
 -11  -5  -4 1496.73 105.015   1
 -11   5  -4 1200.69 99.3712   1
  11  -5   4 1402.77 102.344   1
  11   5   4 1293.37 99.0598   1
 -12  -5  -4 6692.68 327.931   1
  12   5   4 5877.96 319.691   1
  13   5   4 47.3703 36.0645   1
 -13   5  -4-22.0816 37.7982   1
 -13  -5  -4 55.9895 36.3990   1
  13  -5   4 14.3848 33.9783   1
 -14  -5  -4 1267.94 102.576   1
 -14   5  -4 1364.96 108.671   1
  14  -5   4 1499.63 111.459   1
  14   5   4 1281.37 102.067   1
 -15  -5  -4 1350.74 109.015   1
  15  -5   4 1335.92 109.293   1
 -15   5  -4 1578.57 113.848   1
  15   5   4 1397.92 108.153   1
  16   5   4 107.495 37.6547   1
 -16   5  -4 136.630 43.5715   1
  16  -5   4 136.915 40.8869   1
 -17   5  -4 30.8121 35.2607   1
 -17  -5  -4 37.4334 32.5712   1
  17  -5   4-7.50220 28.9332   1
 -18  -5  -4 1023.47 91.8629   1
  18   5   4 985.738 86.8769   1
 -18   5  -4 1088.61 95.4912   1
  18  -5   4 1029.28 92.0569   1
 -19   5  -4 116.182 41.4451   1
  19  -5   4 65.7765 37.7199   1
 -20   5  -4-22.8128 32.4783   1
 -20  -5  -4 37.5470 39.5230   1
  20  -5   4-7.34818 27.6785   1
  20   5   4 14.5490 36.3710   1
 -21   5  -4 7.52111 38.6084   1
  21  -5   4-14.5894 38.8597   1
  21   5   4 21.6661 31.9693   1
 -22   5  -4 7.28707 28.7652   1
 -22  -5  -4 80.1469 39.7544   1
  22  -5   4 43.6604 33.3361   1
  22   5   4 21.2904 33.5438   1
 -23   5  -4 56.4350 36.7126   1
 -23  -5  -4 35.8425 33.8918   1
  23   5   4 27.9040 35.3885   1
 -26   6   4 45.8339 39.8049   1
  26  -6  -4 79.1366 39.3195   1
 -25   6   4 46.3960 42.2356   1
  25  -6  -4 66.6654 41.3707   1
 -24   6   4 447.715 60.6390   1
  24  -6  -4 438.259 63.6434   1
 -23   6   4 86.1714 40.8660   1
  23  -6  -4 69.3654 42.1596   1
 -22   6   4-7.86553 39.3281   1
 -22  -6   4-23.1455 34.7365   1
  22  -6  -4 15.4519 39.6604   1
  22   6  -4-22.4440 37.4074   1
 -21   6   4 86.0977 40.6350   1
 -21  -6   4 105.799 37.7624   1
  21  -6  -4 130.234 43.1384   1
  21   6  -4 234.572 48.5843   1
 -20  -6   4 508.399 64.1059   1
  20   6  -4 457.433 59.5649   1
 -19   6   4 61.8211 40.2839   1
  19   6  -4 76.2298 36.1501   1
 -19  -6   4 50.0369 32.8501   1
  19  -6  -4 87.0185 41.4039   1
 -18   6   4 53.0359 31.1673   1
  18   6  -4 33.5280 31.2082   1
  18  -6  -4 21.6074 27.8005   1
 -18  -6   4 13.8052 28.4003   1
 -17   6   4 202.181 46.8730   1
 -17  -6   4 238.730 45.8703   1
  17   6  -4 258.922 45.4617   1
  17  -6  -4 271.738 50.7294   1
 -16  -6   4 701.372 69.5087   1
  16   6  -4 785.722 72.1530   1
 -15  -6   4 2736.79 162.935   1
  15  -6  -4 2739.55 165.817   1
  15   6  -4 2700.86 162.514   1
 -14   6   4 2315.38 150.677   1
  14  -6  -4 2519.68 151.509   1
 -13  -6   4 5503.54 279.832   1
  13   6  -4 5674.49 279.227   1
 -13   6   4 5412.41 286.064   1
  13  -6  -4 5178.01 282.151   1
 -12  -6   4 1139.84 81.5715   1
  12   6  -4 1120.11 80.1959   1
 -12   6   4 917.507 82.7680   1
  12  -6  -4 1121.47 86.6565   1
 -11  -6   4 914.914 73.3929   1
  11   6  -4 991.403 74.5939   1
 -11   6   4 1086.18 85.6531   1
  11  -6  -4 975.299 80.3106   1
  10   6  -4 1352.09 92.8695   1
 -10  -6   4 1451.52 93.5999   1
  -9  -6   4 564.165 50.7854   1
   9   6  -4 510.324 49.7341   1
   9  -6  -4 509.277 53.6446   1
  -9   6   4 613.342 57.9887   1
   8  -6  -4 298.674 41.9179   1
   8   6  -4 245.516 32.9223   1
  -8  -6   4 234.129 32.1701   1
  -8   6   4 283.444 39.3340   1
  -7  -6   4 77.9029 24.5059   1
  -7   6   4 39.5896 20.8729   1
   7  -6  -4 49.0945 21.4814   1
   6   6  -4 2144.29 123.283   1
  -6   6   4 2233.40 132.385   1
   6  -6  -4 2365.38 134.695   1
  -6  -6   4 2369.57 127.584   1
   5   6  -4 225.826 28.6131   1
   5  -6  -4 184.332 31.9370   1
   4   6  -4 26376.1 1154.76   1
  -4   6   4 26963.6 1164.49   1
   4  -6  -4 26057.6 1164.15   1
  -4  -6   4 24152.7 1154.02   1
  -3   6   4 22994.6 1182.22   1
   3   6  -4 28442.6 1177.69   1
  -3  -6   4 27874.7 1178.37   1
   3  -6  -4 25020.0 1188.36   1
  -2   6   4 50516.6 2296.15   1
   2   6  -4 50122.6 2288.79   1
  -2  -6   4 53277.1 2289.63   1
   2  -6  -4 52978.0 2297.10   1
  -1   6   4 36237.5 1581.87   1
   1   6  -4 33780.3 1572.68   1
  -1  -6   4 35555.4 1574.29   1
   1  -6  -4 36134.3 1582.14   1
   0   6   4 18051.6 880.770   1
   0  -6   4 19849.9 878.329   1
   0   6  -4 19743.1 879.011   1
   0  -6  -4 19798.9 884.211   1
  -1  -6  -4 5316.74 265.748   1
   1  -6   4 5208.08 261.967   1
  -1   6  -4 5265.13 260.534   1
  -2  -6  -4 8380.92 395.187   1
   2   6   4 7571.36 394.468   1
   2  -6   4 8839.51 395.319   1
  -2   6  -4 7905.82 390.812   1
  -3  -6  -4 15276.6 713.689   1
   3   6   4 16385.1 714.807   1
   3  -6   4 16022.5 711.837   1
  -3   6  -4 13966.9 711.758   1
  -4  -6  -4 24446.5 1154.95   1
   4   6   4 26675.4 1155.97   1
   4  -6   4 25328.0 1151.86   1
  -4   6  -4 25329.5 1153.05   1
  -5  -6  -4 3032.27 171.941   1
   5   6   4 3057.96 170.468   1
   5  -6   4 2798.78 166.092   1
  -5   6  -4 3108.19 172.325   1
  -7  -6  -4 88.4893 35.6005   1
   7   6   4 137.935 35.0190   1
   7  -6   4 110.351 30.5423   1
  -7   6  -4 84.4480 32.0796   1
   8   6   4 5355.91 279.406   1
  -8  -6  -4 5226.22 278.352   1
   8  -6   4 5434.20 279.254   1
  -8   6  -4 5426.53 283.520   1
   9   6   4 3396.19 188.471   1
  -9  -6  -4 3199.34 185.101   1
   9  -6   4 3215.44 185.404   1
  -9   6  -4 3040.32 186.089   1
  10   6   4 4852.36 250.829   1
 -10  -6  -4 4330.90 247.030   1
  10  -6   4 4797.77 251.120   1
 -10   6  -4 4439.17 250.569   1
 -11  -6  -4 586.283 66.7499   1
  11   6   4 700.498 69.2230   1
 -11   6  -4 455.331 62.9936   1
  11  -6   4 606.781 66.2427   1
  12  -6   4 431.717 55.8803   1
 -12   6  -4 451.649 59.6810   1
  13   6   4 103.495 38.3095   1
 -13  -6  -4 127.312 37.9448   1
  13  -6   4 123.135 41.0638   1
 -13   6  -4 58.5894 37.3806   1
  14   6   4 35.3655 31.9061   1
 -14   6  -4 52.9448 36.3056   1
 -14  -6  -4 50.5295 29.1357   1
  14  -6   4 44.4985 34.5420   1
 -15   6  -4 1689.08 120.487   1
  15  -6   4 1386.67 112.628   1
  15   6   4 1445.03 113.825   1
  16  -6   4 4260.92 235.126   1
 -16   6  -4 3950.35 233.403   1
  17   6   4 358.647 58.2172   1
 -17   6  -4 345.427 57.1161   1
  17  -6   4 382.336 60.6130   1
 -17  -6  -4 441.676 61.9319   1
 -18  -6  -4 871.997 81.6407   1
  18   6   4 810.235 80.1054   1
  19   6   4 110.371 44.5496   1
 -19  -6  -4 67.6172 41.5394   1
  19  -6   4 29.3838 39.2513   1
 -19   6  -4 77.1377 43.1121   1
  20   6   4 72.8694 32.5563   1
 -20  -6  -4 104.566 37.6041   1
  20  -6   4 129.710 45.3253   1
 -20   6  -4 107.198 35.3198   1
  21   6   4 43.1305 35.5530   1
 -21  -6  -4 110.957 36.5797   1
  21  -6   4-7.16947 31.2982   1
 -21   6  -4 104.118 40.1748   1
  22   6   4 14.1432 36.3017   1
 -22  -6  -4-14.5761 35.9451   1
  22  -6   4 21.2014 36.7410   1
 -22   6  -4 14.6600 36.6506   1
  23   6   4-6.97660 40.1526   1
 -23  -6  -4 49.9850 37.5944   1
 -26   7   4 37.5255 40.9396   1
  26  -7  -4 21.5824 40.1261   1
 -25   7   4-22.6764 33.4607   1
  25  -7  -4 7.52628 36.0743   1
 -24   7   4-7.73305 37.6056   1
  24  -7  -4 22.7625 38.9491   1
 -23   7   4 344.434 58.3674   1
  23  -7  -4 269.159 54.1707   1
  22   7  -4 53.7241 40.9511   1
  21  -7  -4 7.63080 34.3578   1
  21   7  -4 45.2194 33.9336   1
 -21  -7   4 7.71028 33.5386   1
 -21   7   4-23.1381 36.4211   1
  20  -7  -4 111.835 52.3304   1
  20   7  -4 294.597 51.0057   1
 -20  -7   4 278.785 48.7093   1
 -20   7   4 259.996 53.2498   1
  19   7  -4 215.020 45.0427   1
 -19  -7   4 110.036 39.7183   1
  18  -7  -4 869.185 84.2317   1
  18   7  -4 818.749 79.6305   1
 -18  -7   4 1027.66 86.2173   1
 -18   7   4 829.447 85.2031   1
  17  -7  -4 1154.25 98.5683   1
 -17  -7   4 1326.52 100.148   1
 -17   7   4 1171.46 101.374   1
  17   7  -4 1319.13 99.7092   1
 -16  -7   4 73.1050 34.2611   1
  16  -7  -4 98.7815 38.6004   1
 -16   7   4 65.8198 37.1910   1
  16   7  -4 51.5473 31.0440   1
  15   7  -4 3038.04 183.925   1
 -15  -7   4 3407.10 189.642   1
 -14  -7   4 30.7873 29.9953   1
  14  -7  -4 89.7753 35.7929   1
 -14   7   4 7.01807 25.8592   1
  14   7  -4 47.4063 28.4569   1
  13  -7  -4 6550.57 335.618   1
 -13   7   4 6501.15 335.481   1
 -12  -7   4 1767.29 113.798   1
  12  -7  -4 1637.01 116.470   1
  12   7  -4 1625.05 110.567   1
 -12   7   4 1798.78 119.978   1
 -11  -7   4 4456.18 251.391   1
  11  -7  -4 4893.52 260.205   1
 -11   7   4 4812.38 261.164   1
 -10  -7   4 586.056 55.3960   1
  10  -7  -4 650.609 63.7817   1
 -10   7   4 560.662 59.8497   1
  10   7  -4 641.046 56.6916   1
   9  -7  -4 11.6287 27.8699   1
  -9  -7   4 18.6159 20.6042   1
  -9   7   4-11.3655 25.5871   1
   9   7  -4 13.5059 18.8727   1
  -8  -7   4 2659.51 155.415   1
   8   7  -4 3044.09 157.897   1
  -7   7   4 75.1441 27.6245   1
  -7  -7   4 125.944 27.6143   1
   7  -7  -4 101.657 32.0810   1
   7   7  -4 129.971 26.7299   1
  -6   7   4 62.1184 25.4638   1
  -6  -7   4 69.5490 22.8826   1
   6  -7  -4 94.1709 30.9494   1
   6   7  -4 127.152 26.0022   1
  -5   7   4 1956.79 126.594   1
  -5  -7   4 2112.68 123.104   1
   5   7  -4 2369.13 125.229   1
   5  -7  -4 2107.15 130.430   1
   4  -7  -4 4856.25 241.726   1
  -4  -7   4 4986.72 236.751   1
   4   7  -4 4391.23 232.423   1
  -4   7   4 4330.57 239.521   1
   3  -7  -4 6571.48 321.169   1
  -3   7   4 6996.53 323.540   1
   3   7  -4 5973.04 310.003   1
   2   7  -4 1806.25 101.404   1
   2  -7  -4 1598.93 105.333   1
  -2  -7   4 1574.38 98.1115   1
  -2   7   4 1442.46 101.246   1
   1   7  -4 358.654 40.5204   1
   1  -7  -4 437.931 47.9574   1
  -1  -7   4 336.792 42.2046   1
  -1   7   4 355.154 42.7291   1
   0   7  -4 2462.98 136.297   1
   0  -7   4 2289.74 133.889   1
   0   7   4 2385.79 138.461   1
   0  -7  -4 2234.86 139.389   1
  -1  -7  -4 9878.39 461.742   1
  -1   7  -4 10676.9 459.502   1
   1  -7   4 10068.5 457.320   1
  -2  -7  -4 12642.6 575.500   1
   2  -7   4 11244.1 567.809   1
  -2   7  -4 12793.3 572.285   1
  -3  -7  -4 87.4399 29.1773   1
   3  -7   4 77.6843 29.8970   1
  -3   7  -4 171.858 33.6862   1
   3   7   4 116.112 29.1904   1
   4  -7   4 524.863 56.4921   1
  -4   7  -4 654.802 61.0878   1
   5   7   4 2913.08 167.122   1
  -5  -7  -4 2821.70 167.445   1
  -6  -7  -4 596.698 65.5230   1
   6  -7   4 639.351 61.9065   1
   6   7   4 799.141 69.4608   1
  -6   7  -4 754.240 67.7716   1
  -7  -7  -4 931.160 81.2998   1
   7  -7   4 962.215 79.1633   1
   7   7   4 989.481 80.3918   1
  -7   7  -4 830.999 78.2164   1
  -8  -7  -4 2455.21 152.351   1
   8  -7   4 2338.90 150.853   1
   8   7   4 2502.78 153.026   1
  -8   7  -4 2435.72 153.517   1
  -9  -7  -4 493.345 60.4413   1
   9  -7   4 538.822 60.6760   1
   9   7   4 547.228 62.1651   1
  -9   7  -4 576.527 61.9537   1
  10   7   4 752.964 74.1316   1
 -10  -7  -4 813.613 76.8659   1
  10  -7   4 841.973 78.2556   1
 -10   7  -4 881.226 81.7963   1
  11  -7   4 380.876 58.2540   1
 -11   7  -4 566.716 68.5176   1
 -12  -7  -4 2502.03 159.333   1
  12   7   4 2550.61 159.464   1
 -12   7  -4 2424.07 160.743   1
  12  -7   4 2571.81 161.149   1
 -13  -7  -4 281.640 48.7055   1
  13   7   4 328.181 48.5114   1
  13  -7   4 315.094 51.1126   1
 -13   7  -4 183.095 46.8744   1
  14   7   4 58.2926 33.4166   1
  14  -7   4 74.0687 38.0817   1
 -14   7  -4 15.1179 34.0991   1
 -15  -7  -4 452.328 60.0306   1
 -15   7  -4 470.912 65.6612   1
  15  -7   4 529.479 66.2479   1
 -16   7  -4 298.448 53.8824   1
 -16  -7  -4 389.425 59.7544   1
  16  -7   4 425.098 58.2202   1
  16   7   4 290.514 52.4205   1
 -17   7  -4 311.888 52.9419   1
 -17  -7  -4 323.836 55.5295   1
  17  -7   4 236.826 45.0071   1
  17   7   4 194.762 50.9622   1
 -18   7  -4 76.8595 35.3881   1
  18  -7   4 38.0384 30.8791   1
  18   7   4 97.5410 42.9042   1
 -19   7  -4 7.59879 31.8481   1
  19   7   4 7.48029 29.4873   1
 -19  -7  -4 7.51822 27.6365   1
  19  -7   4-22.5498 30.2678   1
 -20   7  -4 60.6344 38.9551   1
  20  -7   4-7.25874 30.4859   1
  20   7   4 74.3368 42.3781   1
 -20  -7  -4 104.677 43.0649   1
 -21   7  -4 7.46806 37.3601   1
  21  -7   4 7.02794 32.1880   1
  21   7   4 36.7022 40.0420   1
 -21  -7  -4 73.8430 42.0705   1
  22  -7   4 62.4428 39.1083   1
 -22   7  -4-21.5917 36.4801   1
  23   7   4-20.9904 41.0784   1
 -23  -7  -4-14.2286 36.9920   1
 -26   8   4-14.5977 35.9994   1
  26  -8  -4 36.1289 42.8317   1
 -24   8   4 15.3610 32.2049   1
  24  -8  -4 30.1892 42.0859   1
 -23   8   4 481.646 64.8123   1
  23  -8  -4 441.097 64.4986   1
 -22   8   4 7.69230 35.8087   1
  22  -8  -4 76.1072 45.5751   1
 -21   8   4 110.885 44.7655   1
  21  -8  -4 81.7961 33.6552   1
  21   8  -4 45.9894 35.8067   1
 -20   8   4 110.185 37.5370   1
  20   8  -4 158.522 46.3186   1
 -20  -8   4 102.190 39.6568   1
  20  -8  -4 120.330 37.4654   1
  19   8  -4 51.7174 37.0759   1
 -19  -8   4 23.0245 34.6983   1
  19  -8  -4 44.5446 38.2412   1
 -18   8   4 23.4453 31.5117   1
  18   8  -4 79.2828 37.9691   1
 -18  -8   4 14.9265 31.9175   1
  18  -8  -4 36.8420 28.4543   1
  17   8  -4 335.761 51.9502   1
 -17  -8   4 269.311 48.6807   1
 -17   8   4 335.289 54.5146   1
  16   8  -4 527.244 63.0870   1
 -16  -8   4 595.717 67.1003   1
  16  -8  -4 496.540 62.6011   1
 -15   8   4 81.1014 33.2592   1
  15   8  -4 52.1854 34.3962   1
 -15  -8   4 6.78458 30.6165   1
  15  -8  -4 48.0810 29.4113   1
  14   8  -4 636.232 67.8502   1
 -14  -8   4 777.589 72.1467   1
 -13   8   4 10651.3 486.528   1
  13   8  -4 9690.99 475.689   1
  13  -8  -4 9510.56 479.213   1
 -13  -8   4 9537.93 476.068   1
 -12   8   4 381.699 54.0516   1
  12  -8  -4 390.650 52.9478   1
 -11  -8   4 2736.12 164.059   1
  11  -8  -4 2720.13 173.484   1
  11   8  -4 2745.79 161.999   1
 -10  -8   4 177.925 35.6788   1
  10  -8  -4 170.124 38.7777   1
  10   8  -4 170.547 34.5272   1
 -10   8   4 156.887 42.2461   1
   9  -8  -4 567.002 57.5519   1
  -9  -8   4 443.831 47.9516   1
   9   8  -4 481.951 50.3637   1
  -8   8   4 171.035 36.5945   1
  -8  -8   4 167.065 31.9874   1
   8  -8  -4 143.056 35.4080   1
   8   8  -4 185.507 33.5189   1
  -7   8   4 20681.4 931.941   1
  -7  -8   4 18976.1 920.547   1
   7  -8  -4 20165.2 929.854   1
   7   8  -4 21114.3 921.499   1
  -6   8   4 2688.72 162.128   1
  -6  -8   4 2932.86 156.461   1
   6  -8  -4 2671.81 162.118   1
   6   8  -4 2852.22 156.052   1
  -5  -8   4 6919.39 344.284   1
   5   8  -4 7244.47 345.805   1
  -4  -8   4 757.238 62.4290   1
  -3  -8   4 9610.21 458.091   1
   3  -8  -4 10234.5 467.903   1
   3   8  -4 9657.80 458.604   1
  -3   8   4 9203.48 463.536   1
   2  -8  -4 684.526 64.9511   1
  -2   8   4 656.554 62.8464   1
   2   8  -4 760.748 62.9302   1
   1   8  -4 3772.03 194.593   1
   1  -8  -4 3722.14 198.489   1
  -1   8   4 3333.07 196.249   1
  -1  -8   4 3652.35 194.770   1
   0   8  -4 175.288 33.1170   1
   0  -8   4 187.802 34.4260   1
  -1   8  -4 26839.3 1238.36   1
   1  -8   4 27957.9 1239.38   1
  -2   8  -4 3013.98 172.408   1
  -2  -8  -4 2841.33 174.978   1
   2  -8   4 3239.83 175.539   1
   2   8   4 3303.90 178.175   1
  -3  -8  -4 14735.6 689.564   1
  -4  -8  -4 11453.8 539.274   1
   4   8   4 10864.7 535.592   1
   4  -8   4 11516.1 536.662   1
  -4   8  -4 11150.5 538.480   1
  -5  -8  -4 5044.09 256.538   1
   5   8   4 4805.04 253.786   1
   5  -8   4 4572.98 249.941   1
  -5   8  -4 4690.79 253.803   1
  -6  -8  -4 31.9187 25.7524   1
   6   8   4 67.6394 32.0034   1
   6  -8   4 30.8683 27.3708   1
  -6   8  -4 12.7165 29.1395   1
  -7  -8  -4 21153.0 959.395   1
   7   8   4 20947.1 957.357   1
   7  -8   4 20255.7 953.564   1
  -7   8  -4 20608.4 958.943   1
  -8  -8  -4 616.531 64.1389   1
   8   8   4 553.094 63.6281   1
   8  -8   4 532.134 59.8229   1
  -8   8  -4 468.441 57.5861   1
  -9  -8  -4 2585.21 158.144   1
   9   8   4 2293.75 151.802   1
   9  -8   4 2485.05 153.891   1
  -9   8  -4 2421.01 155.552   1
  10  -8   4 361.588 53.9435   1
 -10   8  -4 334.255 52.9113   1
 -11  -8  -4 502.706 64.2868   1
  11   8   4 622.414 68.1673   1
  11  -8   4 536.893 66.2760   1
 -11   8  -4 541.240 68.3196   1
 -12  -8  -4 37.0997 31.9565   1
  12  -8   4 79.1360 38.5428   1
 -12   8  -4 153.100 43.3323   1
  12   8   4 120.945 39.8740   1
 -13   8  -4 569.254 66.1142   1
  13   8   4 490.972 62.8816   1
  13  -8   4 587.832 67.4463   1
  14   8   4 833.359 80.7672   1
 -14  -8  -4 806.263 81.6012   1
 -15   8  -4 38.3938 32.2238   1
  15  -8   4 45.1468 33.3455   1
  15   8   4 22.1389 36.9320   1
 -15  -8  -4 37.9375 37.4547   1
 -16   8  -4 46.4586 37.1337   1
  16  -8   4-7.62412 36.5638   1
  16   8   4 44.5283 31.7232   1
 -16  -8  -4 22.8478 34.3116   1
  17   8   4 1577.80 117.143   1
 -17  -8  -4 1367.49 112.339   1
 -18   8  -4 123.854 42.8646   1
  18  -8   4 197.195 47.2490   1
  18   8   4 163.597 49.8446   1
 -18  -8  -4 197.361 46.4571   1
  19   8   4 147.954 44.9088   1
 -19  -8  -4 53.1282 40.6790   1
 -20   8  -4 104.044 38.8494   1
  20  -8   4 88.2176 39.3733   1
  20   8   4 109.878 38.2989   1
 -20  -8  -4 67.6343 36.2486   1
 -21   8  -4 88.2585 37.3424   1
  21  -8   4 56.3418 31.7960   1
  21   8   4 7.22931 38.5834   1
 -21  -8  -4 52.0117 41.9377   1
  22   8   4 28.3504 39.0832   1
 -22  -8  -4-7.28305 36.4170   1
  25  -9  -4 14.7107 38.7241   1
 -25   9   4 29.4582 38.7726   1
  24  -9  -4 7.42402 40.0183   1
 -24   9   4 15.1800 39.9502   1
  23  -9  -4-7.50148 41.8198   1
 -23   9   4 15.0610 39.6342   1
  22  -9  -4 209.582 53.9063   1
 -22   9   4 163.133 49.3116   1
[truncated: 919,017 more chars]
