# Supplementary material for: Structural insight into the cooperativity of spin crossover compounds
Source: Acta Crystallogr B Struct Sci Cryst Eng Mater. 2023 Aug 11;79(Pt 5):354–67. doi: 10.1107/S2052520623005814 (PMC10552598; doi:10.1107/S2052520623005814)
Supplement: Supplementary file 4 [file b-79-00354-sup4.zip › Bia_Pmono_195K.cif]

data_SC2_195K
 
_audit_creation_method            'SHELXL-2018/3'
_shelx_SHELXL_version_number      '2018/3'
_chemical_name_systematic         ?
_chemical_name_common             ?
_chemical_melting_point           ?
_chemical_formula_moiety          ?
_chemical_formula_sum
 'C38 H28 Fe N6 S2' 
_chemical_formula_weight          688.63

loop_
 _atom_type_symbol
 _atom_type_description
 _atom_type_scat_dispersion_real
 _atom_type_scat_dispersion_imag
 _atom_type_scat_source
 'C'  'C'   0.0024   0.0013
 'International Tables Vol C Tables 4.2.6.8 and 6.1.1.4'
 'H'  'H'   0.0000   0.0000
 'International Tables Vol C Tables 4.2.6.8 and 6.1.1.4'
 'N'  'N'   0.0049   0.0027
 'International Tables Vol C Tables 4.2.6.8 and 6.1.1.4'
 'S'  'S'   0.1051   0.1002
 'International Tables Vol C Tables 4.2.6.8 and 6.1.1.4'
 'Fe'  'Fe'   0.3265   0.6960
 'International Tables Vol C Tables 4.2.6.8 and 6.1.1.4'
 
_space_group_crystal_system       monoclinic
_space_group_IT_number            14
_space_group_name_H-M_alt         'P 21/c'
_space_group_name_Hall            '-P 2ybc'
 
_shelx_space_group_comment
;
The symmetry employed for this shelxl refinement is uniquely defined
by the following loop, which should always be used as a source of
symmetry information in preference to the above space-group names.
They are only intended as comments.
;
 
loop_
 _space_group_symop_operation_xyz
 'x, y, z'
 '-x, y+1/2, -z+1/2'
 '-x, -y, -z'
 'x, -y-1/2, z-1/2'
 
_cell_length_a                    17.37950(10)
_cell_length_b                    12.28720(10)
_cell_length_c                    16.95150(10)
_cell_angle_alpha                 90
_cell_angle_beta                  115.7845(10)
_cell_angle_gamma                 90
_cell_volume                      3259.50(5)
_cell_formula_units_Z             4
_cell_measurement_temperature     293(2)
_cell_measurement_reflns_used     15429
_cell_measurement_theta_min       1.881
_cell_measurement_theta_max       32.78
 
_exptl_crystal_description        Needle
_exptl_crystal_colour             ?
_exptl_crystal_density_meas       ?
_exptl_crystal_density_method     ?
_exptl_crystal_density_diffrn     1.403          
_exptl_crystal_F_000              1424
_exptl_transmission_factor_min    ?
_exptl_transmission_factor_max    ?
_exptl_crystal_size_max           ?
_exptl_crystal_size_mid           ?
_exptl_crystal_size_min           ?
_exptl_absorpt_coefficient_mu     0.461
_shelx_estimated_absorpt_T_min    ?
_shelx_estimated_absorpt_T_max    ?
_exptl_absorpt_correction_type    ?
_exptl_absorpt_correction_T_min   ?
_exptl_absorpt_correction_T_max   ?
_exptl_absorpt_process_details    ?
_exptl_absorpt_special_details    ?
_diffrn_ambient_temperature       293(2)
_diffrn_radiation_wavelength      0.63582
_diffrn_radiation_type            Synchrotron
_diffrn_source                    ?
_diffrn_measurement_device_type   '4-circle diffractometer'
_diffrn_measurement_method        ?
_diffrn_detector_area_resol_mean  ?
_diffrn_reflns_number             24374
_diffrn_reflns_av_unetI/netI      0.0331
_diffrn_reflns_av_R_equivalents   0.0338
_diffrn_reflns_limit_h_min        -23
_diffrn_reflns_limit_h_max        23
_diffrn_reflns_limit_k_min        -16
_diffrn_reflns_limit_k_max        16
_diffrn_reflns_limit_l_min        -21
_diffrn_reflns_limit_l_max        21
_diffrn_reflns_theta_min          1.885
_diffrn_reflns_theta_max          25.074
_diffrn_reflns_theta_full         22.426
_diffrn_measured_fraction_theta_max   0.939
_diffrn_measured_fraction_theta_full  0.971
_diffrn_reflns_Laue_measured_fraction_max    0.939
_diffrn_reflns_Laue_measured_fraction_full   0.971
_diffrn_reflns_point_group_measured_fraction_max   0.939
_diffrn_reflns_point_group_measured_fraction_full  0.971
_reflns_number_total              7593
_reflns_number_gt                 6899
_reflns_threshold_expression      'I > 2\s(I)'
_reflns_Friedel_coverage          0.000
_reflns_Friedel_fraction_max      .
_reflns_Friedel_fraction_full     .
 
_reflns_special_details
;
 Reflections were merged by SHELXL according to the crystal
 class for the calculation of statistics and refinement.
 
 _reflns_Friedel_fraction is defined as the number of unique
 Friedel pairs measured divided by the number that would be
 possible theoretically, ignoring centric projections and
 systematic absences.
;
 
_computing_data_collection        ?
_computing_cell_refinement        ?
_computing_data_reduction         ?
_computing_structure_solution     ?
_computing_structure_refinement 'SHELXL-2018/3 (Sheldrick, 2018)'
_computing_molecular_graphics     ?
_computing_publication_material   ?
_refine_special_details           ?
_refine_ls_structure_factor_coef  Fsqd
_refine_ls_matrix_type            full
_refine_ls_weighting_scheme       calc
_refine_ls_weighting_details
'w=1/[\s^2^(Fo^2^)+(0.0526P)^2^+0.9906P] where P=(Fo^2^+2Fc^2^)/3'
_atom_sites_solution_primary      ?
_atom_sites_solution_secondary    ?
_atom_sites_solution_hydrogens    geom
_refine_ls_hydrogen_treatment     constr
_refine_ls_extinction_method      'SHELXL-2018/3 (Sheldrick 2018)'
_refine_ls_extinction_coef        0.0050(6)
_refine_ls_extinction_expression
 'Fc^*^=kFc[1+0.001xFc^2^\l^3^/sin(2\q)]^-1/4^'
_refine_ls_number_reflns          7593
_refine_ls_number_parameters      457
_refine_ls_number_restraints      73
_refine_ls_R_factor_all           0.0399
_refine_ls_R_factor_gt            0.0368
_refine_ls_wR_factor_ref          0.1069
_refine_ls_wR_factor_gt           0.1040
_refine_ls_goodness_of_fit_ref    1.062
_refine_ls_restrained_S_all       1.060
_refine_ls_shift/su_max           0.001
_refine_ls_shift/su_mean          0.000
 
loop_
 _atom_site_label
 _atom_site_type_symbol
 _atom_site_fract_x
 _atom_site_fract_y
 _atom_site_fract_z
 _atom_site_U_iso_or_equiv
 _atom_site_adp_type
 _atom_site_occupancy
 _atom_site_site_symmetry_order  
 _atom_site_calc_flag
 _atom_site_refinement_flags_posn
 _atom_site_refinement_flags_adp
 _atom_site_refinement_flags_occupancy
 _atom_site_disorder_assembly
 _atom_site_disorder_group
Fe01 Fe 0.75517(2) 0.29077(2) 0.81522(2) 0.03763(8) Uani 1 1 d . . . . .
S002 S 0.54647(3) 0.33330(4) 0.91760(3) 0.04716(12) Uani 1 1 d . . . . .
S001 S 0.94783(3) 0.13474(4) 1.07699(3) 0.05614(13) Uani 1 1 d . . . . .
N005 N 0.71336(8) 0.13897(10) 0.79432(8) 0.0354(3) Uani 1 1 d . . . . .
N006 N 0.79918(11) 0.43875(12) 0.82348(9) 0.0494(4) Uani 1 1 d . . . . .
N003 N 0.66941(8) 0.30356(10) 0.69135(8) 0.0370(3) Uani 1 1 d . . . . .
N004 N 0.83974(9) 0.26682(11) 0.76715(8) 0.0397(3) Uani 1 1 d . . . . .
N002 N 0.67193(11) 0.32640(14) 0.85804(10) 0.0521(4) Uani 1 1 d . . . . .
N001 N 0.83969(9) 0.25447(12) 0.93313(9) 0.0444(3) Uani 1 1 d . . . . .
C015 C 0.63616(11) 0.21301(12) 0.65527(10) 0.0398(3) Uani 1 1 d . . . . .
H015 H 0.598740 0.208763 0.596074 0.048 Uiso 1 1 calc R U . . .
C016 C 0.65928(10) 0.11811(12) 0.71046(10) 0.0380(3) Uani 1 1 d . . . . .
C003 C 0.64982(10) 0.39726(12) 0.63673(10) 0.0381(3) Uani 1 1 d . . . . .
C021 C 0.85166(10) 0.16782(13) 0.73051(10) 0.0397(3) Uani 1 1 d . . . . .
C024 C 0.86614(10) -0.02805(14) 0.65772(11) 0.0442(4) Uani 1 1 d D . . . .
C007 C 0.60327(11) 0.58182(13) 0.60828(11) 0.0437(3) Uani 1 1 d . . . . .
H007 H 0.584021 0.644529 0.624754 0.052 Uiso 1 1 calc R U . . .
C012 C 0.57116(13) 0.86349(15) 0.37227(14) 0.0539(4) Uani 1 1 d . . . . .
H012 H 0.563497 0.925060 0.337743 0.065 Uiso 1 1 calc R U . . .
C010 C 0.56186(11) 0.67162(14) 0.38546(11) 0.0457(4) Uani 1 1 d . . . . .
H010 H 0.547282 0.603627 0.358957 0.055 Uiso 1 1 calc R U . . .
C022 C 0.83319(12) 0.16238(14) 0.64302(11) 0.0463(4) Uani 1 1 d . . . . .
H022 H 0.815424 0.224352 0.608207 0.056 Uiso 1 1 calc R U . . .
C008 C 0.62246(11) 0.49121(13) 0.66135(11) 0.0425(3) Uani 1 1 d . . . . .
H008 H 0.616996 0.493342 0.713525 0.051 Uiso 1 1 calc R U . . .
C025 C 0.88386(11) -0.02067(14) 0.74549(11) 0.0443(3) Uani 1 1 d . . . . .
H025 H 0.900309 -0.082839 0.780190 0.053 Uiso 1 1 calc R U . . .
C002 C 0.62010(11) 0.33035(13) 0.88325(10) 0.0421(3) Uani 1 1 d . . . . .
C004 C 0.65768(11) 0.39478(13) 0.55951(11) 0.0431(3) Uani 1 1 d . . . . .
H004 H 0.675755 0.331494 0.542527 0.052 Uiso 1 1 calc R U . . .
C020 C 0.73539(11) 0.05618(13) 0.85049(11) 0.0416(3) Uani 1 1 d . . . . .
H020 H 0.771501 0.069605 0.909064 0.050 Uiso 1 1 calc R U . . .
C005 C 0.63883(12) 0.48588(13) 0.50741(11) 0.0452(4) Uani 1 1 d . . . . .
H005 H 0.644161 0.483375 0.455177 0.054 Uiso 1 1 calc R U . . .
C009 C 0.59541(11) 0.67928(13) 0.47570(11) 0.0409(3) Uani 1 1 d . . . . .
C017 C 0.62823(12) 0.01571(14) 0.68125(11) 0.0476(4) Uani 1 1 d . . . . .
H017 H 0.591024 0.003927 0.622737 0.057 Uiso 1 1 calc R U . . .
C006 C 0.61202(10) 0.58140(13) 0.53118(10) 0.0402(3) Uani 1 1 d . . . . .
C018 C 0.65315(13) -0.06901(14) 0.74004(13) 0.0514(4) Uani 1 1 d . . . . .
H018 H 0.633647 -0.139310 0.721920 0.062 Uiso 1 1 calc R U . . .
C001 C 0.88513(11) 0.20732(13) 0.99397(11) 0.0408(3) Uani 1 1 d . . . . .
C011 C 0.54964(12) 0.76281(16) 0.33411(12) 0.0512(4) Uani 1 1 d . . . . .
H011 H 0.526773 0.756054 0.273507 0.061 Uiso 1 1 calc R U . . .
C026 C 0.87765(11) 0.07645(14) 0.78236(10) 0.0426(3) Uani 1 1 d . . . . .
H026 H 0.890860 0.080404 0.841668 0.051 Uiso 1 1 calc R U . . .
C028 C 0.85945(14) 0.45114(15) 0.79408(12) 0.0556(5) Uani 1 1 d . . . . .
C014 C 0.61603(13) 0.78163(14) 0.51277(13) 0.0501(4) Uani 1 1 d . . . . .
H014 H 0.638384 0.789035 0.573285 0.060 Uiso 1 1 calc R U . . .
C013 C 0.60399(14) 0.87302(15) 0.46146(14) 0.0571(5) Uani 1 1 d . . . . .
H013 H 0.618218 0.941290 0.487514 0.069 Uiso 1 1 calc R U . . .
C023 C 0.84108(12) 0.06517(15) 0.60725(11) 0.0483(4) Uani 1 1 d . . . . .
H023 H 0.829410 0.062023 0.548296 0.058 Uiso 1 1 calc R U . . .
C027 C 0.87848(13) 0.35200(15) 0.76067(12) 0.0503(4) Uani 1 1 d . . . . .
H027 H 0.916785 0.350270 0.735824 0.060 Uiso 1 1 calc R U . . .
C019 C 0.70714(12) -0.04799(14) 0.82568(12) 0.0468(4) Uani 1 1 d . . . . .
H019 H 0.724537 -0.103926 0.866725 0.056 Uiso 1 1 calc R U . . .
C032 C 0.77631(16) 0.52533(16) 0.85587(13) 0.0648(6) Uani 1 1 d . . . . .
H032 H 0.735068 0.517577 0.876574 0.078 Uiso 1 1 calc R U . . .
C031 C 0.8121(2) 0.62469(19) 0.85922(18) 0.0866(9) Uani 1 1 d . . . . .
H031 H 0.794106 0.684093 0.880851 0.104 Uiso 1 1 calc R U . . .
C029 C 0.89894(19) 0.54899(19) 0.79668(18) 0.0811(8) Uani 1 1 d . . . . .
H029 H 0.940493 0.555490 0.776273 0.097 Uiso 1 1 calc R U . . .
C030 C 0.8741(2) 0.63813(19) 0.8312(2) 0.0979(11) Uani 1 1 d . . . . .
H030 H 0.899470 0.705778 0.835010 0.117 Uiso 1 1 calc R U . . .
C1A C 0.8724(8) -0.1329(4) 0.6168(8) 0.0491(16) Uani 0.56(3) 1 d DG . P A 1
C2A C 0.8308(7) -0.2210(7) 0.6325(6) 0.0676(19) Uani 0.56(3) 1 d G . P A 1
H2A H 0.796790 -0.210793 0.661668 0.081 Uiso 0.56(3) 1 calc R U P A 1
C3A C 0.8400(8) -0.3244(5) 0.6044(6) 0.076(2) Uani 0.56(3) 1 d G . P A 1
H3A H 0.812160 -0.383390 0.614875 0.091 Uiso 0.56(3) 1 calc R U P A 1
C4A C 0.8908(7) -0.3397(7) 0.5608(7) 0.067(2) Uani 0.56(3) 1 d G . P A 1
H4A H 0.896984 -0.408918 0.541995 0.080 Uiso 0.56(3) 1 calc R U P A 1
C5A C 0.9324(7) -0.2516(10) 0.5451(6) 0.0643(19) Uani 0.56(3) 1 d G . P A 1
H5A H 0.966436 -0.261851 0.515906 0.077 Uiso 0.56(3) 1 calc R U P A 1
C6A C 0.9232(7) -0.1482(8) 0.5732(7) 0.0582(14) Uani 0.56(3) 1 d G . P A 1
H6A H 0.951067 -0.089254 0.562700 0.070 Uiso 0.56(3) 1 calc R U P A 1
C1B C 0.8801(9) -0.1329(7) 0.6251(9) 0.051(2) Uani 0.44(3) 1 d DG . P A 2
C2B C 0.8481(9) -0.2334(9) 0.6343(7) 0.0581(19) Uani 0.44(3) 1 d G . P A 2
H2B H 0.816211 -0.239015 0.666147 0.070 Uiso 0.44(3) 1 calc R U P A 2
C3B C 0.8638(11) -0.3254(6) 0.5958(7) 0.071(3) Uani 0.44(3) 1 d G . P A 2
H3B H 0.842445 -0.392574 0.601983 0.085 Uiso 0.44(3) 1 calc R U P A 2
C4B C 0.9115(10) -0.3169(11) 0.5482(7) 0.066(3) Uani 0.44(3) 1 d G . P A 2
H4B H 0.922052 -0.378460 0.522485 0.080 Uiso 0.44(3) 1 calc R U P A 2
C5B C 0.9435(8) -0.2164(14) 0.5390(8) 0.068(2) Uani 0.44(3) 1 d G . P A 2
H5B H 0.975426 -0.210788 0.507149 0.082 Uiso 0.44(3) 1 calc R U P A 2
C6B C 0.9278(10) -0.1244(10) 0.5775(10) 0.067(2) Uani 0.44(3) 1 d G . P A 2
H6B H 0.949193 -0.057227 0.571312 0.081 Uiso 0.44(3) 1 calc R U P A 2
 
loop_
 _atom_site_aniso_label
 _atom_site_aniso_U_11
 _atom_site_aniso_U_22
 _atom_site_aniso_U_33
 _atom_site_aniso_U_23
 _atom_site_aniso_U_13
 _atom_site_aniso_U_12
Fe01 0.04325(14) 0.03393(13) 0.03246(13) 0.00250(8) 0.01343(10) 0.00053(8)
S002 0.0526(2) 0.0473(2) 0.0415(2) 0.00286(16) 0.02032(19) 0.00584(17)
S001 0.0556(3) 0.0613(3) 0.0458(2) 0.0153(2) 0.0166(2) 0.0061(2)
N005 0.0409(6) 0.0319(6) 0.0329(6) -0.0003(5) 0.0157(5) -0.0018(5)
N006 0.0595(9) 0.0405(7) 0.0360(7) -0.0037(5) 0.0093(6) 0.0029(6)
N003 0.0428(7) 0.0330(6) 0.0326(6) 0.0002(5) 0.0141(5) 0.0016(5)
N004 0.0464(7) 0.0363(6) 0.0325(6) 0.0005(5) 0.0134(5) -0.0014(5)
N002 0.0546(9) 0.0591(9) 0.0389(7) 0.0021(6) 0.0169(7) 0.0030(7)
N001 0.0508(8) 0.0399(7) 0.0387(7) -0.0007(5) 0.0158(6) 0.0000(6)
C015 0.0455(8) 0.0377(7) 0.0308(7) -0.0008(5) 0.0117(6) -0.0007(6)
C016 0.0429(8) 0.0351(7) 0.0341(7) -0.0015(5) 0.0151(6) -0.0017(6)
C003 0.0427(7) 0.0328(7) 0.0340(7) 0.0013(5) 0.0124(6) 0.0010(6)
C021 0.0429(8) 0.0393(8) 0.0376(7) -0.0007(6) 0.0181(6) 0.0000(6)
C024 0.0408(8) 0.0470(9) 0.0431(8) -0.0028(7) 0.0166(7) 0.0050(6)
C007 0.0528(9) 0.0367(7) 0.0416(8) 0.0005(6) 0.0204(7) 0.0080(6)
C012 0.0632(11) 0.0442(9) 0.0590(11) 0.0155(8) 0.0309(9) 0.0085(8)
C010 0.0496(9) 0.0419(8) 0.0436(8) 0.0015(7) 0.0183(7) 0.0047(7)
C022 0.0572(10) 0.0440(8) 0.0393(8) 0.0046(6) 0.0226(8) 0.0035(7)
C008 0.0524(9) 0.0398(8) 0.0359(7) 0.0012(6) 0.0197(7) 0.0052(6)
C025 0.0433(8) 0.0434(8) 0.0418(8) 0.0036(6) 0.0144(7) 0.0071(6)
C002 0.0494(9) 0.0388(8) 0.0305(7) 0.0033(6) 0.0103(7) 0.0050(6)
C004 0.0558(9) 0.0332(7) 0.0414(8) -0.0010(6) 0.0222(7) 0.0048(6)
C020 0.0481(8) 0.0375(7) 0.0377(7) 0.0035(6) 0.0174(7) -0.0034(6)
C005 0.0599(10) 0.0391(8) 0.0408(8) 0.0026(6) 0.0259(8) 0.0043(7)
C009 0.0446(8) 0.0364(7) 0.0439(8) 0.0048(6) 0.0213(7) 0.0049(6)
C017 0.0565(10) 0.0389(8) 0.0394(8) -0.0051(6) 0.0134(7) -0.0070(7)
C006 0.0445(8) 0.0354(7) 0.0393(8) 0.0021(6) 0.0169(6) 0.0026(6)
C018 0.0628(11) 0.0342(8) 0.0532(10) -0.0018(7) 0.0217(9) -0.0085(7)
C001 0.0452(8) 0.0390(8) 0.0374(8) -0.0037(6) 0.0174(7) -0.0034(6)
C011 0.0553(10) 0.0550(10) 0.0427(9) 0.0084(7) 0.0207(8) 0.0082(8)
C026 0.0452(8) 0.0460(8) 0.0344(7) 0.0020(6) 0.0152(6) 0.0039(6)
C028 0.0661(11) 0.0403(9) 0.0475(9) -0.0004(7) 0.0127(9) -0.0111(8)
C014 0.0648(11) 0.0403(8) 0.0450(9) 0.0008(7) 0.0237(8) 0.0031(7)
C013 0.0748(13) 0.0362(8) 0.0612(11) 0.0033(8) 0.0304(10) 0.0007(8)
C023 0.0579(10) 0.0523(9) 0.0370(8) -0.0002(7) 0.0228(7) 0.0045(8)
C027 0.0559(10) 0.0485(9) 0.0453(9) -0.0001(7) 0.0209(8) -0.0095(7)
C019 0.0547(9) 0.0356(7) 0.0482(9) 0.0065(6) 0.0206(8) -0.0038(7)
C032 0.0772(13) 0.0473(10) 0.0479(10) -0.0118(8) 0.0066(9) 0.0095(9)
C031 0.111(2) 0.0453(11) 0.0731(16) -0.0133(10) 0.0116(15) 0.0023(13)
C029 0.0970(18) 0.0511(12) 0.0808(16) 0.0003(11) 0.0253(14) -0.0253(12)
C030 0.134(3) 0.0390(11) 0.0877(19) -0.0067(11) 0.0181(19) -0.0270(14)
C1A 0.042(3) 0.048(3) 0.046(4) -0.003(2) 0.009(3) 0.014(2)
C2A 0.059(4) 0.042(3) 0.096(5) -0.011(2) 0.028(3) 0.007(2)
C3A 0.074(4) 0.055(2) 0.087(4) -0.015(2) 0.025(3) 0.007(2)
C4A 0.079(4) 0.055(2) 0.048(3) -0.004(2) 0.011(2) 0.023(3)
C5A 0.073(4) 0.054(4) 0.060(3) -0.008(3) 0.024(2) 0.026(3)
C6A 0.058(3) 0.058(3) 0.054(3) -0.018(2) 0.020(2) 0.010(3)
C1B 0.040(3) 0.062(4) 0.035(3) -0.011(3) 0.000(2) 0.013(3)
C2B 0.059(4) 0.053(3) 0.054(3) -0.003(2) 0.017(3) 0.024(3)
C3B 0.089(7) 0.053(3) 0.072(4) -0.007(3) 0.036(4) 0.018(3)
C4B 0.088(6) 0.052(4) 0.056(4) 0.003(4) 0.028(3) 0.031(4)
C5B 0.072(4) 0.062(5) 0.072(4) -0.004(4) 0.031(3) 0.025(4)
C6B 0.062(5) 0.072(4) 0.068(5) -0.018(4) 0.028(4) 0.021(4)
 
_geom_special_details
;
 All esds (except the esd in the dihedral angle between two l.s. planes)
 are estimated using the full covariance matrix.  The cell esds are taken
 into account individually in the estimation of esds in distances, angles
 and torsion angles; correlations between esds in cell parameters are only
 used when they are defined by crystal symmetry.  An approximate (isotropic)
 treatment of cell esds is used for estimating esds involving l.s. planes.
;
 
loop_
 _geom_bond_atom_site_label_1
 _geom_bond_atom_site_label_2
 _geom_bond_distance
 _geom_bond_site_symmetry_2
 _geom_bond_publ_flag
Fe01 N002 1.9298(17) . ?
Fe01 N001 1.9487(14) . ?
Fe01 N006 1.9538(16) . ?
Fe01 N005 1.9770(12) . ?
Fe01 N003 1.9831(13) . ?
Fe01 N004 1.9882(15) . ?
S002 C002 1.6206(19) . ?
S001 C001 1.6215(17) . ?
N005 C020 1.3308(19) . ?
N005 C016 1.3444(19) . ?
N006 C032 1.335(2) . ?
N006 C028 1.350(3) . ?
N003 C015 1.2800(19) . ?
N003 C003 1.4228(19) . ?
N004 C027 1.275(2) . ?
N004 C021 1.421(2) . ?
N002 C002 1.154(2) . ?
N001 C001 1.146(2) . ?
C015 C016 1.439(2) . ?
C016 C017 1.374(2) . ?
C003 C004 1.374(2) . ?
C003 C008 1.380(2) . ?
C021 C026 1.375(2) . ?
C021 C022 1.376(2) . ?
C024 C023 1.382(2) . ?
C024 C025 1.385(2) . ?
C024 C1B 1.463(6) . ?
C024 C1A 1.489(5) . ?
C007 C008 1.378(2) . ?
C007 C006 1.380(2) . ?
C012 C013 1.369(3) . ?
C012 C011 1.370(3) . ?
C010 C011 1.378(2) . ?
C010 C009 1.383(2) . ?
C022 C023 1.373(2) . ?
C025 C026 1.373(2) . ?
C004 C005 1.374(2) . ?
C020 C019 1.370(2) . ?
C005 C006 1.386(2) . ?
C009 C014 1.382(2) . ?
C009 C006 1.476(2) . ?
C017 C018 1.374(2) . ?
C018 C019 1.367(3) . ?
C028 C029 1.376(3) . ?
C028 C027 1.441(3) . ?
C014 C013 1.379(2) . ?
C032 C031 1.360(4) . ?
C031 C030 1.363(5) . ?
C029 C030 1.396(4) . ?
C1A C2A 1.3900 . ?
C1A C6A 1.3900 . ?
C2A C3A 1.3900 . ?
C3A C4A 1.3900 . ?
C4A C5A 1.3900 . ?
C5A C6A 1.3900 . ?
C1B C2B 1.3900 . ?
C1B C6B 1.3900 . ?
C2B C3B 1.3900 . ?
C3B C4B 1.3900 . ?
C4B C5B 1.3900 . ?
C5B C6B 1.3900 . ?
 
loop_
 _geom_angle_atom_site_label_1
 _geom_angle_atom_site_label_2
 _geom_angle_atom_site_label_3
 _geom_angle
 _geom_angle_site_symmetry_1
 _geom_angle_site_symmetry_3
 _geom_angle_publ_flag
N002 Fe01 N001 91.15(6) . . ?
N002 Fe01 N006 95.52(7) . . ?
N001 Fe01 N006 92.44(6) . . ?
N002 Fe01 N005 90.24(6) . . ?
N001 Fe01 N005 91.27(6) . . ?
N006 Fe01 N005 173.08(6) . . ?
N002 Fe01 N003 92.25(6) . . ?
N001 Fe01 N003 171.19(6) . . ?
N006 Fe01 N003 95.32(6) . . ?
N005 Fe01 N003 80.60(5) . . ?
N002 Fe01 N004 175.15(6) . . ?
N001 Fe01 N004 91.41(6) . . ?
N006 Fe01 N004 80.26(6) . . ?
N005 Fe01 N004 93.81(5) . . ?
N003 Fe01 N004 85.80(5) . . ?
C020 N005 C016 117.51(13) . . ?
C020 N005 Fe01 128.61(11) . . ?
C016 N005 Fe01 113.76(10) . . ?
C032 N006 C028 118.66(19) . . ?
C032 N006 Fe01 126.44(17) . . ?
C028 N006 Fe01 114.89(12) . . ?
C015 N003 C003 117.51(13) . . ?
C015 N003 Fe01 114.34(10) . . ?
C003 N003 Fe01 127.59(10) . . ?
C027 N004 C021 118.82(15) . . ?
C027 N004 Fe01 115.22(13) . . ?
C021 N004 Fe01 125.45(11) . . ?
C002 N002 Fe01 169.27(16) . . ?
C001 N001 Fe01 162.80(14) . . ?
N003 C015 C016 116.97(14) . . ?
N005 C016 C017 122.70(14) . . ?
N005 C016 C015 113.71(13) . . ?
C017 C016 C015 123.58(14) . . ?
C004 C003 C008 119.78(14) . . ?
C004 C003 N003 120.47(14) . . ?
C008 C003 N003 119.76(14) . . ?
C026 C021 C022 120.46(15) . . ?
C026 C021 N004 119.28(14) . . ?
C022 C021 N004 120.17(15) . . ?
C023 C024 C025 118.28(16) . . ?
C023 C024 C1B 123.7(6) . . ?
C025 C024 C1B 117.9(6) . . ?
C023 C024 C1A 119.7(5) . . ?
C025 C024 C1A 122.0(5) . . ?
C008 C007 C006 121.35(15) . . ?
C013 C012 C011 119.71(17) . . ?
C011 C010 C009 121.23(17) . . ?
C023 C022 C021 119.80(16) . . ?
C007 C008 C003 119.71(15) . . ?
C026 C025 C024 121.41(16) . . ?
N002 C002 S002 178.71(17) . . ?
C003 C004 C005 119.96(15) . . ?
N005 C020 C019 122.78(15) . . ?
C004 C005 C006 121.29(16) . . ?
C014 C009 C010 117.78(16) . . ?
C014 C009 C006 120.79(15) . . ?
C010 C009 C006 121.39(15) . . ?
C016 C017 C018 118.80(16) . . ?
C007 C006 C005 117.91(15) . . ?
C007 C006 C009 121.93(14) . . ?
C005 C006 C009 120.16(15) . . ?
C019 C018 C017 118.76(16) . . ?
N001 C001 S001 176.96(16) . . ?
C012 C011 C010 120.03(18) . . ?
C025 C026 C021 119.18(15) . . ?
N006 C028 C029 122.9(2) . . ?
N006 C028 C027 113.41(16) . . ?
C029 C028 C027 123.7(2) . . ?
C013 C014 C009 121.07(18) . . ?
C012 C013 C014 120.18(18) . . ?
C022 C023 C024 120.85(16) . . ?
N004 C027 C028 116.10(18) . . ?
C018 C019 C020 119.42(16) . . ?
N006 C032 C031 121.3(3) . . ?
C032 C031 C030 120.7(3) . . ?
C028 C029 C030 117.3(3) . . ?
C031 C030 C029 119.1(2) . . ?
C2A C1A C6A 120.0 . . ?
C2A C1A C024 115.8(6) . . ?
C6A C1A C024 123.8(6) . . ?
C3A C2A C1A 120.0 . . ?
C4A C3A C2A 120.0 . . ?
C5A C4A C3A 120.0 . . ?
C4A C5A C6A 120.0 . . ?
C5A C6A C1A 120.0 . . ?
C2B C1B C6B 120.0 . . ?
C2B C1B C024 126.8(8) . . ?
C6B C1B C024 113.1(8) . . ?
C3B C2B C1B 120.0 . . ?
C2B C3B C4B 120.0 . . ?
C3B C4B C5B 120.0 . . ?
C6B C5B C4B 120.0 . . ?
C5B C6B C1B 120.0 . . ?
 
_refine_diff_density_max    0.497
_refine_diff_density_min   -0.485
_refine_diff_density_rms    0.050

_shelx_res_file
;

TITL sc2_093K_a.res in P2(1)/c
    SC2_195K.res
    created by SHELXL-2018/3 at 12:19:48 on 15-Apr-2021
REM Old TITL SC2_093K in P2(1)/c
REM SHELXT solution in P2(1)/c: R1 0.091, Rweak 0.004, Alpha 0.025
REM <I/s>   0.460 for  267 systematic absences,  Orientation as input
REM Formula found by SHELXT:  C38 N6 S2 Fe

CELL 0.63582 17.3795 12.2872 16.9515 90.0000 115.7845 90.0000
ZERR 4.000 0.0001 0.0001 0.0001 0.0000 0.0010 0.0000
LATT  1
SYMM -X, 1/2+Y, 1/2-Z
SFAC C H N S FE
DISP $C  0.00244  0.00131  9.14798!source kissel
DISP $H -0.00002  0.00000  0.66440!source kissel
DISP $N  0.00493  0.00266 15.07095!source kissel
DISP $S  0.10506  0.10024 379.49005!source kissel
DISP $Fe  0.32649  0.69602 2544.24973!source kissel
UNIT 152.00 112.00 24.00 8.00 4.00
OMIT -5 0 2
OMIT 4 0 0
OMIT 2 0 2
L.S. 30
REM DAMP 100
REM ISOR 0.04 0.06 C1A > C6A
REM ISOR 0.04 0.06 C1B > C6B
RIGU 0.002 0.002 C1A > C6A
RIGU 0.002 0.002  C1B > C6B
SADI C024 C1A C024 C1B
BOND
LIST 6
SHEL 99 0.75
ACTA
FMAP 2
PLAN 20
WGHT    0.052600    0.990600
EXTI    0.004985
FVAR       3.54592   0.56179   0.07947
FE01  5    0.755165    0.290772    0.815223    11.00000    0.04325    0.03393 =
         0.03246    0.00250    0.01343    0.00053
S002  4    0.546466    0.333303    0.917598    11.00000    0.05258    0.04728 =
         0.04147    0.00286    0.02032    0.00584
S001  4    0.947827    0.134740    1.076991    11.00000    0.05557    0.06129 =
         0.04576    0.01528    0.01663    0.00614
N005  3    0.713356    0.138973    0.794317    11.00000    0.04087    0.03190 =
         0.03293   -0.00026    0.01566   -0.00179
N006  3    0.799183    0.438745    0.823484    11.00000    0.05950    0.04046 =
         0.03604   -0.00371    0.00931    0.00294
N003  3    0.669415    0.303555    0.691346    11.00000    0.04283    0.03303 =
         0.03263    0.00021    0.01405    0.00162
N004  3    0.839737    0.266824    0.767151    11.00000    0.04636    0.03629 =
         0.03249    0.00054    0.01340   -0.00138
N002  3    0.671931    0.326399    0.858038    11.00000    0.05463    0.05909 =
         0.03889    0.00205    0.01687    0.00296
N001  3    0.839691    0.254474    0.933130    11.00000    0.05077    0.03993 =
         0.03866   -0.00067    0.01575    0.00003
C015  1    0.636156    0.213007    0.655273    11.00000    0.04549    0.03774 =
         0.03085   -0.00078    0.01168   -0.00070
AFIX  43
H015  2    0.598740    0.208763    0.596074    11.00000   -1.20000
AFIX   0
C016  1    0.659283    0.118106    0.710463    11.00000    0.04291    0.03511 =
         0.03406   -0.00152    0.01507   -0.00167
C003  1    0.649821    0.397259    0.636729    11.00000    0.04270    0.03283 =
         0.03405    0.00125    0.01240    0.00102
C021  1    0.851657    0.167819    0.730509    11.00000    0.04290    0.03932 =
         0.03762   -0.00073    0.01811    0.00001
C024    1    0.866141   -0.028053    0.657720    11.00000    0.04084    0.04699 =
         0.04308   -0.00283    0.01661    0.00497
C007  1    0.603267    0.581819    0.608276    11.00000    0.05280    0.03665 =
         0.04161    0.00054    0.02041    0.00802
AFIX  43
H007  2    0.584021    0.644529    0.624754    11.00000   -1.20000
AFIX   0
C012  1    0.571161    0.863488    0.372273    11.00000    0.06316    0.04421 =
         0.05900    0.01545    0.03092    0.00851
AFIX  43
H012  2    0.563497    0.925060    0.337743    11.00000   -1.20000
AFIX   0
C010  1    0.561860    0.671616    0.385461    11.00000    0.04957    0.04194 =
         0.04357    0.00153    0.01835    0.00471
AFIX  43
H010  2    0.547282    0.603627    0.358957    11.00000   -1.20000
AFIX   0
C022  1    0.833193    0.162376    0.643015    11.00000    0.05718    0.04403 =
         0.03935    0.00458    0.02259    0.00345
AFIX  43
H022  2    0.815424    0.224352    0.608207    11.00000   -1.20000
AFIX   0
C008  1    0.622457    0.491206    0.661352    11.00000    0.05236    0.03975 =
         0.03591    0.00117    0.01975    0.00516
AFIX  43
H008  2    0.616996    0.493342    0.713525    11.00000   -1.20000
AFIX   0
C025  1    0.883856   -0.020675    0.745486    11.00000    0.04331    0.04340 =
         0.04176    0.00364    0.01437    0.00715
AFIX  43
H025  2    0.900309   -0.082839    0.780190    11.00000   -1.20000
AFIX   0
C002  1    0.620105    0.330353    0.883254    11.00000    0.04936    0.03880 =
         0.03054    0.00334    0.01030    0.00499
C004  1    0.657684    0.394781    0.559513    11.00000    0.05579    0.03324 =
         0.04136   -0.00103    0.02215    0.00482
AFIX  43
H004  2    0.675755    0.331494    0.542527    11.00000   -1.20000
AFIX   0
C020  1    0.735393    0.056177    0.850487    11.00000    0.04811    0.03755 =
         0.03774    0.00347    0.01742   -0.00337
AFIX  43
H020  2    0.771501    0.069605    0.909064    11.00000   -1.20000
AFIX   0
C005  1    0.638828    0.485883    0.507410    11.00000    0.05993    0.03913 =
         0.04076    0.00263    0.02588    0.00426
AFIX  43
H005  2    0.644161    0.483375    0.455177    11.00000   -1.20000
AFIX   0
C009  1    0.595407    0.679279    0.475703    11.00000    0.04462    0.03636 =
         0.04389    0.00479    0.02133    0.00490
C017  1    0.628234    0.015714    0.681247    11.00000    0.05651    0.03889 =
         0.03938   -0.00506    0.01338   -0.00703
AFIX  43
H017  2    0.591024    0.003927    0.622737    11.00000   -1.20000
AFIX   0
C006  1    0.612025    0.581404    0.531177    11.00000    0.04449    0.03541 =
         0.03928    0.00208    0.01686    0.00264
C018  1    0.653149   -0.069006    0.740044    11.00000    0.06284    0.03424 =
         0.05315   -0.00183    0.02165   -0.00847
AFIX  43
H018  2    0.633647   -0.139310    0.721920    11.00000   -1.20000
AFIX   0
C001  1    0.885126    0.207322    0.993967    11.00000    0.04525    0.03898 =
         0.03744   -0.00365    0.01736   -0.00336
C011  1    0.549639    0.762810    0.334106    11.00000    0.05528    0.05503 =
         0.04274    0.00844    0.02067    0.00824
AFIX  43
H011  2    0.526773    0.756054    0.273507    11.00000   -1.20000
AFIX   0
C026  1    0.877651    0.076449    0.782364    11.00000    0.04517    0.04598 =
         0.03445    0.00197    0.01519    0.00393
AFIX  43
H026  2    0.890860    0.080404    0.841668    11.00000   -1.20000
AFIX   0
C028  1    0.859451    0.451137    0.794081    11.00000    0.06609    0.04030 =
         0.04750   -0.00041    0.01275   -0.01114
C014  1    0.616028    0.781632    0.512766    11.00000    0.06482    0.04027 =
         0.04500    0.00082    0.02371    0.00311
AFIX  43
H014  2    0.638384    0.789035    0.573285    11.00000   -1.20000
AFIX   0
C013  1    0.603992    0.873021    0.461455    11.00000    0.07478    0.03622 =
         0.06121    0.00331    0.03038    0.00071
AFIX  43
H013  2    0.618218    0.941290    0.487514    11.00000   -1.20000
AFIX   0
C023  1    0.841082    0.065166    0.607247    11.00000    0.05792    0.05231 =
         0.03704   -0.00016    0.02277    0.00448
AFIX  43
H023  2    0.829410    0.062023    0.548296    11.00000   -1.20000
AFIX   0
C027  1    0.878479    0.352004    0.760667    11.00000    0.05592    0.04852 =
         0.04528   -0.00010    0.02094   -0.00947
AFIX  43
H027  2    0.916785    0.350270    0.735824    11.00000   -1.20000
AFIX   0
C019  1    0.707143   -0.047990    0.825679    11.00000    0.05473    0.03560 =
         0.04823    0.00646    0.02059   -0.00384
AFIX  43
H019  2    0.724537   -0.103926    0.866725    11.00000   -1.20000
AFIX   0
C032  1    0.776313    0.525335    0.855872    11.00000    0.07719    0.04732 =
         0.04785   -0.01183    0.00661    0.00946
AFIX  43
H032  2    0.735068    0.517577    0.876574    11.00000   -1.20000
AFIX   0
C031  1    0.812104    0.624691    0.859216    11.00000    0.11099    0.04532 =
         0.07308   -0.01327    0.01160    0.00231
AFIX  43
H031  2    0.794106    0.684093    0.880851    11.00000   -1.20000
AFIX   0
C029  1    0.898938    0.548992    0.796678    11.00000    0.09699    0.05108 =
         0.08081    0.00026    0.02534   -0.02526
AFIX  43
H029  2    0.940493    0.555490    0.776273    11.00000   -1.20000
AFIX   0
C030  1    0.874087    0.638126    0.831187    11.00000    0.13449    0.03904 =
         0.08772   -0.00668    0.01812   -0.02701
AFIX  43
H030  2    0.899470    0.705778    0.835010    11.00000   -1.20000
AFIX  66
REM #####
PART 1
C1A   1    0.872404   -0.132912    0.616824    21.00000    0.04245    0.04828 =
         0.04589   -0.00263    0.00925    0.01365
C2A   1    0.830792   -0.221026    0.632453    21.00000    0.05861    0.04197 =
         0.09616   -0.01115    0.02809    0.00706
AFIX  43
H2A   2    0.796790   -0.210793    0.661668    21.00000   -1.20000
AFIX  65
C3A   1    0.840001   -0.324435    0.604418    21.00000    0.07428    0.05496 =
         0.08685   -0.01514    0.02532    0.00702
AFIX  43
H3A   2    0.812160   -0.383390    0.614875    21.00000   -1.20000
AFIX  65
C4A   1    0.890822   -0.339731    0.560752    21.00000    0.07929    0.05519 =
         0.04769   -0.00400    0.01128    0.02256
AFIX  43
H4A   2    0.896984   -0.408918    0.541995    21.00000   -1.20000
AFIX  65
C5A   1    0.932434   -0.251617    0.545122    21.00000    0.07330    0.05384 =
         0.06008   -0.00825    0.02385    0.02607
AFIX  43
H5A   2    0.966436   -0.261851    0.515906    21.00000   -1.20000
AFIX  65
C6A   1    0.923226   -0.148208    0.573157    21.00000    0.05759    0.05783 =
         0.05410   -0.01762    0.01951    0.01023
AFIX  43
H6A   2    0.951067   -0.089254    0.562700    21.00000   -1.20000
AFIX  66
PART 2
C1B   1    0.880101   -0.132897    0.625092   -21.00000    0.04047    0.06155 =
         0.03500   -0.01074    0.00040    0.01279
C2B   1    0.848123   -0.233357    0.634279   -21.00000    0.05871    0.05345 =
         0.05429   -0.00255    0.01738    0.02420
AFIX  43
H2B   2    0.816211   -0.239015    0.666147   -21.00000   -1.20000
AFIX  65
C3B   1    0.863840   -0.325360    0.595836   -21.00000    0.08887    0.05260 =
         0.07199   -0.00720    0.03611    0.01756
AFIX  43
H3B   2    0.842445   -0.392574    0.601983   -21.00000   -1.20000
AFIX  65
C4B   1    0.911536   -0.316904    0.548206   -21.00000    0.08761    0.05179 =
         0.05619    0.00343    0.02801    0.03124
AFIX  43
H4B   2    0.922052   -0.378460    0.522485   -21.00000   -1.20000
AFIX  65
C5B   1    0.943514   -0.216445    0.539018   -21.00000    0.07228    0.06154 =
         0.07155   -0.00443    0.03129    0.02467
AFIX  43
H5B   2    0.975426   -0.210788    0.507149   -21.00000   -1.20000
AFIX  65
C6B   1    0.927797   -0.124441    0.577460   -21.00000    0.06224    0.07165 =
         0.06817   -0.01786    0.02835    0.02098
AFIX  43
H6B   2    0.949193   -0.057227    0.571312   -21.00000   -1.20000
PART 0
AFIX   0
HKLF 4


REM  sc2_093K_a.res in P2(1)/c
REM wR2 = 0.1069, GooF = S = 1.062, Restrained GooF = 1.060 for all data
REM R1 = 0.0368 for 6899 Fo > 4sig(Fo) and 0.0399 for all 7593 data
REM 457 parameters refined using 73 restraints

END

WGHT      0.0526      0.9892

REM Highest difference peak  0.497,  deepest hole -0.485,  1-sigma level  0.050
Q1    1   0.7682  0.3304  0.8519  11.00000  0.05    0.50
Q2    1   0.6692  0.3895  0.8716  11.00000  0.05    0.44
Q3    1   0.9102  0.0918  1.0786  11.00000  0.05    0.28
Q4    1   0.6518  0.1622  0.6822  11.00000  0.05    0.28
Q5    1   0.9566  0.1920  1.1103  11.00000  0.05    0.26
Q6    1   0.5866  0.6805  0.4309  11.00000  0.05    0.26
Q7    1   0.7989  0.5690  0.8400  11.00000  0.05    0.26
Q8    1   0.6588  0.3479  0.6635  11.00000  0.05    0.25
Q9    1   0.8190  0.4685  0.7982  11.00000  0.05    0.25
Q10   1   0.5473  0.7167  0.3628  11.00000  0.05    0.24
Q11   1   0.6677  0.2614  0.6777  11.00000  0.05    0.24
Q12   1   0.6491 -0.0293  0.7114  11.00000  0.05    0.23
Q13   1   0.9006  0.6575  0.8012  11.00000  0.05    0.23
Q14   1   0.8473  0.2653  0.9747  11.00000  0.05    0.23
Q15   1   0.8505  0.1670  0.6890  11.00000  0.05    0.23
Q16   1   0.6767 -0.0564  0.7858  11.00000  0.05    0.22
Q17   1   0.8292  0.6500  0.8198  11.00000  0.05    0.22
Q18   1   0.5966  0.6266  0.5016  11.00000  0.05    0.22
Q19   1   0.6430  0.0699  0.6967  11.00000  0.05    0.22
Q20   1   0.9825  0.1074  1.0607  11.00000  0.05    0.22
;
_shelx_res_checksum    1984

_shelx_hkl_file
;
  -2   0   0 194660. 8527.62   1
   2   0   0 198466. 8527.35   1
  -3   0   0 53686.9 2353.11   1
   3   0   0 54237.9 2353.04   1
  -4   0   0 822854. 35165.2   1
   4   0   0 799522. 35165.2   1
  -5   0   0 3000.26 152.592   1
   5   0   0 2861.44 150.125   1
  -7   0   0 1249.88 84.0703   1
   7   0   0 1090.72 82.2160   1
  -8   0   0 59853.8 2639.20   1
   8   0   0 60092.2 2637.32   1
  -9   0   0 155.700 37.2579   1
   9   0   0 287.069 40.6224   1
 -10   0   0 179249. 7643.05   1
  10   0   0 171837. 7636.19   1
 -11   0   0 397.003 54.8468   1
  11   0   0 338.753 47.8287   1
  13   0   0 3619.78 199.645   1
 -13   0   0 3217.77 201.062   1
  14   0   0 9142.66 435.901   1
 -14   0   0 8255.77 432.226   1
 -15   0   0 67.2995 37.9362   1
  15   0   0-14.2684 37.7129   1
  16   0   0 3710.50 216.770   1
 -17   0   0 2063.01 147.424   1
  18   0   0 2695.51 177.188   1
 -18   0   0 2831.56 181.490   1
  19   0   0 1245.39 110.935   1
 -19   0   0 1568.64 118.499   1
  21   0   0 59.1069 50.2161   1
 -21   0   0 59.5613 45.6249   1
  22   0   0 788.967 89.4738   1
 -22   0   0 798.607 87.7901   1
  23   0   0 439.363 68.8569   1
 -23   0   0 356.165 65.4974   1
  24   0   0 876.410 89.1298   1
 -24   0   0 872.876 91.9890   1
  25   0   0 160.446 47.7039   1
 -25   0   0 175.816 49.2167   1
  26   0   0 31.3088 38.5570   1
 -26   0   0 8.25576 38.1241   1
   1   1   0 338302. 14975.5   1
  -1   1   0 330851. 14977.2   1
   1  -1   0 315532. 14976.1   1
   2   1   0 525.919 33.3552   1
  -2   1   0 514.213 34.1093   1
  -2  -1   0 514.936 34.1022   1
   2  -1   0 417.578 34.3551   1
   3   1   0 274536. 12255.8   1
  -3   1   0 280906. 12257.2   1
  -3  -1   0 284376. 12257.1   1
   3  -1   0 290454. 12256.3   1
   4   1   0 39868.4 1830.57   1
  -4  -1   0 40098.5 1833.01   1
   4  -1   0 42882.6 1832.58   1
  -4   1   0 44856.6 1834.67   1
   5   1   0 2508.49 128.301   1
  -5  -1   0 2458.33 130.434   1
   5  -1   0 2428.51 130.622   1
  -5   1   0 2190.18 133.943   1
   6  -1   0 783.494 60.5203   1
  -6   1   0 727.135 61.5062   1
   7   1   0 21673.2 945.833   1
  -7  -1   0 21279.5 946.761   1
   7  -1   0 19719.4 945.467   1
  -7   1   0 21638.1 948.991   1
   8   1   0 12906.3 604.745   1
  -8  -1   0 13935.4 609.328   1
   8  -1   0 12571.2 606.059   1
  -8   1   0 13201.0 610.455   1
   9   1   0 139860. 6395.30   1
  -9  -1   0 155686. 6402.26   1
   9  -1   0 153567. 6401.90   1
  -9   1   0 139462. 6398.49   1
  10   1   0 1602.12 108.292   1
 -10  -1   0 1762.60 114.431   1
  10  -1   0 1660.30 112.727   1
 -10   1   0 1476.80 110.754   1
  11   1   0 54318.8 2271.13   1
 -11  -1   0 52308.6 2274.90   1
  11  -1   0 48769.5 2269.95   1
 -11   1   0 49679.9 2274.67   1
  12  -1   0 854.827 78.4458   1
 -12   1   0 908.009 80.7197   1
  13   1   0 2947.36 178.914   1
 -13  -1   0 3148.28 185.979   1
  13  -1   0 3029.23 181.122   1
 -13   1   0 3020.92 184.522   1
  14   1   0 799.528 82.3138   1
 -14  -1   0 1112.04 92.9352   1
  14  -1   0 880.627 81.6218   1
 -14   1   0 1011.39 90.8928   1
  15   1   0 9476.64 420.069   1
 -15   1   0 8563.58 414.781   1
  16  -1   0 2055.14 147.661   1
  16   1   0 2261.15 152.290   1
 -16  -1   0 2375.56 154.166   1
 -16   1   0 2174.33 152.671   1
  17   1   0 256.976 52.6613   1
 -17  -1   0 222.027 48.1222   1
  17  -1   0 307.753 53.3019   1
 -17   1   0 342.105 57.1013   1
  18   1   0 144.850 44.2916   1
 -18  -1   0 267.725 53.9553   1
  18  -1   0 300.172 53.8791   1
 -18   1   0 248.366 56.3761   1
  19   1   0 1143.87 105.583   1
  19  -1   0 1257.42 105.690   1
 -19  -1   0 1104.47 104.761   1
 -19   1   0 1213.19 107.594   1
  20  -1   0-8.01830 38.8877   1
 -20   1   0-17.1861 41.6746   1
  21   1   0 749.066 84.3741   1
 -21  -1   0 642.860 81.2849   1
  21  -1   0 699.612 82.2760   1
 -21   1   0 666.512 81.1335   1
  22  -1   0 1455.57 120.204   1
  22   1   0 1308.30 114.195   1
 -22  -1   0 1241.25 114.073   1
 -22   1   0 1250.46 113.887   1
  23   1   0 441.028 68.4365   1
  23  -1   0 260.480 62.8716   1
 -23  -1   0 427.376 66.3426   1
 -23   1   0 521.071 72.4859   1
  24   1   0 414.222 67.0834   1
  24  -1   0 192.896 56.8802   1
 -24  -1   0 293.038 57.4215   1
 -24   1   0 344.221 61.3172   1
  25   1   0 441.012 68.5607   1
  25  -1   0 347.970 59.4346   1
 -25   1   0 262.794 57.2269   1
 -25  -1   0 297.636 63.9640   1
  26   1   0 23.5881 42.6677   1
  26  -1   0 71.0199 42.2839   1
 -26  -1   0 49.8020 42.7311   1
 -26   1   0 8.32444 39.7734   1
   0   2   0 185344. 8098.15   1
   0  -2   0 188026. 8099.47   1
   1   2   0-1.51259 15.2897   1
  -1  -2   0 17.4151 16.8989   1
  -1   2   0 1.69285 18.3007   1
   1  -2   0 6.58543 16.6415   1
   2   2   0 1176.45 66.1334   1
  -2  -2   0 1086.07 65.7027   1
  -2   2   0 1217.25 67.8331   1
   2  -2   0 1096.84 66.3509   1
  -3   2   0 75119.6 3423.28   1
  -3  -2   0 78199.0 3423.84   1
   3   2   0 81824.4 3421.72   1
   3  -2   0 78791.8 3424.37   1
  -4   2   0 55741.4 2576.13   1
  -4  -2   0 57833.8 2573.52   1
   4  -2   0 55838.7 2576.30   1
  -5  -2   0 1382.71 84.9190   1
   5   2   0 1351.50 84.5331   1
  -6   2   0 6582.91 318.492   1
   6  -2   0 6575.10 316.877   1
   7  -2   0 10734.6 519.444   1
  -7  -2   0 12104.9 521.795   1
  -7   2   0 11143.4 521.785   1
   7   2   0 10816.6 516.574   1
   8  -2   0 8469.13 412.717   1
   8   2   0 8800.62 412.156   1
  -8  -2   0 8473.01 412.292   1
  -8   2   0 8824.46 417.297   1
  -9   2   0 365.605 48.1460   1
  -9  -2   0 289.483 46.3951   1
   9  -2   0 268.802 42.1652   1
   9   2   0 384.224 51.6947   1
  10  -2   0 66569.7 2994.19   1
 -10  -2   0 66823.6 2995.86   1
 -10   2   0 69804.6 2999.28   1
  10   2   0 69206.7 2996.69   1
  11  -2   0 591.324 62.1002   1
 -11  -2   0 565.460 61.1411   1
 -11   2   0 511.086 60.3572   1
  11   2   0 483.053 57.9168   1
  12  -2   0 30929.0 1357.14   1
 -12   2   0 29097.1 1354.52   1
  13  -2   0 13850.3 639.854   1
 -13  -2   0 12619.3 635.491   1
 -13   2   0 14136.9 642.483   1
  13   2   0 13084.8 637.147   1
  14  -2   0 13757.2 620.913   1
 -14  -2   0 11472.5 611.381   1
 -14   2   0 12073.0 615.424   1
  14   2   0 14497.6 623.292   1
  15  -2   0 2269.43 150.607   1
 -15  -2   0 2252.62 151.656   1
 -15   2   0 1977.31 146.572   1
  15   2   0 2434.05 153.003   1
 -16  -2   0 670.686 75.8778   1
  16   2   0 814.957 81.6513   1
 -17  -2   0 161.320 54.3652   1
  17  -2   0 265.418 51.8011   1
  17   2   0 206.274 51.1615   1
  18  -2   0 38.2969 32.2131   1
 -18  -2   0 57.7050 36.0753   1
 -18   2   0 49.2283 37.9161   1
  18   2   0 7.82864 40.8588   1
  19  -2   0 160.173 53.4269   1
 -19  -2   0 74.7950 39.9970   1
 -19   2   0 158.516 49.2999   1
  19   2   0 103.480 40.1186   1
 -20   2   0 1153.38 106.758   1
  20  -2   0 1174.22 105.914   1
  21  -2   0 24.3360 43.4485   1
 -21  -2   0 51.8931 43.2528   1
 -21   2   0 34.5794 43.2329   1
  21   2   0 16.3009 38.2927   1
  22  -2   0 226.947 54.6826   1
  22   2   0 230.072 56.3006   1
 -22   2   0 199.708 55.5465   1
 -22  -2   0 234.054 54.9577   1
 -23  -2   0 854.870 93.8680   1
 -23   2   0 878.354 90.5587   1
  23  -2   0 1010.34 94.3453   1
  23   2   0 695.269 87.7911   1
 -24  -2   0 247.354 59.4505   1
  24   2   0 243.303 51.7154   1
 -25   2   0 216.088 48.5246   1
 -25  -2   0 99.9583 48.1039   1
  25   2   0 232.828 56.5397   1
  25  -2   0 204.942 52.7882   1
 -26   2   0 40.3083 43.8951   1
  26  -2   0 144.933 52.7231   1
   0  -3   0 15.8712 22.4190   1
   0   3   0 2.18993 21.8968   1
  -1  -3   0 53199.7 2410.54   1
   1   3   0 53938.7 2408.60   1
  -1   3   0 59423.1 2412.56   1
   1  -3   0 54618.2 2411.63   1
   2   3   0 179.668 26.0359   1
  -2  -3   0 243.643 31.1711   1
  -2   3   0 170.443 32.5063   1
   2  -3   0 259.191 33.8836   1
  -3   3   0 12429.7 606.237   1
   3  -3   0 14154.8 608.355   1
   3   3   0 14136.1 605.338   1
  -3  -3   0 13016.4 605.851   1
   4   3   0 21676.7 1005.12   1
  -4  -3   0 23457.2 1005.40   1
   5  -3   0 970.585 73.9669   1
  -5   3   0 1078.91 76.1853   1
  -6   3   0 2029.56 118.228   1
   6   3   0 1994.02 112.136   1
   6  -3   0 1805.26 111.780   1
  -6  -3   0 1691.58 109.207   1
  -7   3   0 82329.3 3540.73   1
   7   3   0 76547.9 3529.86   1
   7  -3   0 83807.3 3536.93   1
  -7  -3   0 81120.0 3533.70   1
  -8   3   0 215.750 40.1540   1
   8   3   0 173.995 33.5972   1
  -8  -3   0 149.144 33.8602   1
   8  -3   0 200.890 40.8226   1
   9   3   0 2075.63 130.734   1
  -9  -3   0 2078.91 133.847   1
  -9   3   0 2380.08 140.949   1
   9  -3   0 2259.70 136.830   1
  10   3   0 3991.09 207.901   1
 -10  -3   0 3788.79 209.875   1
 -10   3   0 4088.50 215.243   1
  11   3   0 405.321 50.8833   1
 -11  -3   0 447.074 55.1997   1
  12   3   0 3597.31 196.950   1
 -12  -3   0 3252.91 195.017   1
 -12   3   0 3465.45 199.862   1
  12  -3   0 3246.64 194.183   1
  13   3   0 18478.5 824.408   1
 -13  -3   0 16803.5 823.603   1
 -13   3   0 17222.8 825.397   1
  13  -3   0 18462.7 828.077   1
  14   3   0 6429.45 343.028   1
 -14  -3   0 6768.20 348.439   1
 -14   3   0 6658.54 349.604   1
  14  -3   0 6897.93 350.897   1
 -15  -3   0 1792.06 130.721   1
 -15   3   0 1464.29 123.158   1
  15  -3   0 1916.81 133.542   1
  16   3   0 860.973 85.9914   1
 -16  -3   0 1082.24 94.6010   1
 -16   3   0 730.080 89.6766   1
  16  -3   0 863.886 90.7852   1
  17   3   0 1148.94 99.6692   1
 -17  -3   0 1156.06 101.206   1
 -17   3   0 840.418 92.7349   1
  17  -3   0 1200.83 102.601   1
  18   3   0 373.474 60.0320   1
 -18  -3   0 329.341 59.2957   1
 -18   3   0 317.204 59.6473   1
  18  -3   0 223.988 54.2223   1
  19   3   0 119.212 40.6538   1
 -19  -3   0 134.273 42.2826   1
 -19   3   0 111.878 45.7864   1
 -20   3   0 59.3389 32.7808   1
  20  -3   0 158.279 45.2060   1
  21   3   0 105.974 47.3370   1
 -21  -3   0 229.758 54.4981   1
 -21   3   0 136.153 53.5128   1
  21  -3   0 147.061 46.3954   1
  22   3   0 49.2182 35.9025   1
 -22  -3   0 33.8460 34.0709   1
  23   3   0 227.831 52.5494   1
 -23  -3   0 386.205 64.2090   1
 -23   3   0 267.700 56.5948   1
  23  -3   0 216.035 50.3340   1
  24   3   0 236.764 54.3453   1
 -24  -3   0 241.277 53.9458   1
 -24   3   0 245.186 58.9434   1
  24  -3   0 256.758 59.7169   1
  25   3   0-16.1559 43.8086   1
 -25  -3   0 33.0724 42.5397   1
 -25   3   0 41.1319 44.0523   1
  25  -3   0 32.2797 45.3759   1
  26  -3   0 55.3439 40.7282   1
 -26   3   0 48.4897 38.0127   1
   0  -4   0 28304.3 1244.33   1
   0   4   0 27949.4 1244.89   1
  -1  -4   0 53.9548 23.1296   1
   1  -4   0 79.4170 27.3358   1
   1   4   0 41.3921 22.5346   1
  -1   4   0 74.0421 25.6477   1
  -2  -4   0 91746.0 4050.24   1
   2   4   0 93954.8 4050.11   1
  -3   4   0 21772.9 1024.11   1
   3  -4   0 24015.3 1023.75   1
   4  -4   0 14149.3 629.706   1
  -4   4   0 13369.1 627.374   1
  -5   4   0 17783.1 865.778   1
  -5  -4   0 18903.6 866.264   1
   5  -4   0 19876.3 869.365   1
   5   4   0 20262.7 865.215   1
  -6   4   0 27.2539 21.7534   1
  -6  -4   0 21.1637 25.4621   1
   6  -4   0 49.3848 28.8559   1
   6   4   0 69.7538 25.4272   1
  -7   4   0 1507.50 108.935   1
   7  -4   0 1546.20 109.022   1
   7   4   0 1657.52 105.217   1
  -7  -4   0 1887.17 110.417   1
  -8   4   0 54106.2 2503.10   1
  -8  -4   0 53280.8 2496.03   1
   8   4   0 56060.3 2494.97   1
  -9   4   0 768.887 76.2178   1
   9   4   0 928.296 73.9601   1
  -9  -4   0 839.490 74.1416   1
   9  -4   0 881.367 77.1511   1
 -10  -4   0 1485.78 105.934   1
  10   4   0 1456.95 104.065   1
  11  -4   0 1626.74 116.228   1
 -11  -4   0 1704.88 115.021   1
 -11   4   0 1569.09 117.432   1
  11   4   0 1511.87 111.096   1
  12  -4   0 5075.46 274.052   1
 -12  -4   0 4808.32 270.662   1
 -12   4   0 4942.56 275.026   1
  12   4   0 5623.39 275.131   1
  13  -4   0 11123.9 536.564   1
 -13  -4   0 10431.5 533.579   1
 -13   4   0 11388.2 544.299   1
  13   4   0 11548.1 537.669   1
  14  -4   0 721.319 79.1581   1
 -14  -4   0 646.467 73.2323   1
 -14   4   0 671.733 74.9157   1
 -15  -4   0 6826.10 351.128   1
  15   4   0 6597.97 348.287   1
  16  -4   0 959.465 90.5494   1
 -16   4   0 878.189 89.3519   1
  16   4   0 926.575 87.3627   1
  17  -4   0 202.129 49.4623   1
 -17  -4   0 187.776 48.8558   1
 -17   4   0 192.730 49.6616   1
  17   4   0 303.157 53.2576   1
  18  -4   0 2326.17 160.951   1
 -18  -4   0 2297.50 159.173   1
 -18   4   0 2199.09 159.855   1
  18   4   0 2569.02 163.859   1
 -19  -4   0 408.118 61.8744   1
  19   4   0 456.628 64.9578   1
  20  -4   0 15.8015 38.4136   1
 -20  -4   0 66.2947 42.1186   1
 -20   4   0 112.328 46.9293   1
  20   4   0 73.3889 40.8543   1
  21  -4   0 55.5166 46.1326   1
 -21  -4   0-8.41430 41.4596   1
 -21   4   0 8.59740 43.6243   1
  21   4   0 65.7525 46.2232   1
  22  -4   0 40.1823 43.5860   1
 -22  -4   0 25.5070 37.8893   1
 -22   4   0 76.5358 47.8172   1
  22   4   0-16.4298 39.2254   1
  23  -4   0 229.829 57.3608   1
 -23  -4   0 247.582 57.7514   1
 -23   4   0 288.237 60.0608   1
  23   4   0 254.033 58.1248   1
  24  -4   0 15.9767 43.8839   1
  24   4   0 40.7405 46.3663   1
 -24  -4   0 42.6841 47.4599   1
 -24   4   0 67.5763 47.5164   1
  25   4   0 56.5063 47.5048   1
 -26   4   0 7.99262 41.6790   1
   0   5   0 3.56406 22.6653   1
   0  -5   0 25.3207 25.9497   1
   1  -5   0 887.314 65.3227   1
  -1   5   0 772.534 62.6844   1
   1   5   0 797.381 63.4116   1
  -1  -5   0 764.823 62.7325   1
   2  -5   0 57133.2 2520.99   1
   2   5   0 56844.0 2517.54   1
  -2   5   0 56038.0 2519.82   1
  -2  -5   0 59876.9 2522.97   1
   3  -5   0 30669.8 1314.81   1
  -3  -5   0 29489.6 1313.93   1
  -3   5   0 30656.4 1313.66   1
   3   5   0 27499.7 1309.48   1
   4   5   0 92764.3 4066.78   1
  -4  -5   0 95926.7 4070.14   1
  -4   5   0 91203.0 4071.29   1
   4  -5   0 92389.3 4071.09   1
  -5  -5   0 24482.9 1099.14   1
   5   5   0 24805.0 1097.92   1
   5  -5   0 24198.5 1101.22   1
  -5   5   0 24398.7 1101.90   1
  -6  -5   0 1434.80 100.541   1
   6   5   0 1544.19 102.052   1
   6  -5   0 1627.98 104.791   1
  -6   5   0 1373.17 100.184   1
  -7  -5   0 43167.0 1970.42   1
   7   5   0 46644.4 1970.58   1
   7  -5   0 44484.5 1971.72   1
  -7   5   0 43531.9 1972.03   1
  -8  -5   0 6172.68 314.880   1
   8  -5   0 6146.49 314.586   1
  -8   5   0 5887.22 315.546   1
   8   5   0 6625.65 315.099   1
  -9  -5   0 5.67078 25.2614   1
   9   5   0 5.48862 26.1984   1
 -10  -5   0 479.090 59.0471   1
  10   5   0 625.884 62.0249   1
  10  -5   0 667.460 66.4074   1
 -10   5   0 609.407 69.1552   1
 -11   5   0 2942.02 170.866   1
  11  -5   0 2763.86 166.827   1
  12   5   0 886.375 79.1217   1
 -12  -5   0 819.006 80.9410   1
 -12   5   0 745.575 78.5011   1
  12  -5   0 811.557 81.6223   1
 -13  -5   0 7578.56 381.772   1
  13  -5   0 7864.69 383.197   1
 -13   5   0 6851.29 379.433   1
  14   5   0 161.186 43.7894   1
 -14   5   0 124.467 46.6407   1
  14  -5   0 167.990 46.4513   1
 -14  -5   0 132.747 44.7121   1
 -15  -5   0 1435.91 116.307   1
  15  -5   0 1447.96 114.780   1
 -15   5   0 1593.53 121.705   1
  15   5   0 1446.02 114.616   1
  16  -5   0 130.117 44.0233   1
 -16   5   0 178.311 49.5739   1
 -17  -5   0 5349.80 310.539   1
  17  -5   0 5831.66 313.799   1
  17   5   0 5800.34 312.544   1
 -17   5   0 6043.89 318.242   1
 -18  -5   0 1030.21 100.306   1
  18   5   0 1027.79 97.1212   1
 -18   5   0 1003.52 101.265   1
  18  -5   0 1009.84 99.0132   1
  19   5   0-16.1256 36.5747   1
 -19  -5   0 25.4506 39.1645   1
  19  -5   0-16.6336 37.7269   1
  20   5   0 212.002 53.5869   1
 -20  -5   0 146.639 47.7442   1
 -20   5   0 128.760 45.1798   1
  20  -5   0 98.4074 42.6242   1
  21   5   0-24.5124 41.4392   1
 -21  -5   0 26.0183 34.8724   1
 -22   5   0 69.5189 46.0213   1
  22  -5   0 70.1427 45.4149   1
  23   5   0 146.536 53.0049   1
 -23  -5   0 120.310 49.7552   1
  23  -5   0 133.116 50.1165   1
 -24   5   0 98.9195 44.8623   1
  24  -5   0 79.1956 51.4041   1
 -25   5   0 16.4003 37.2014   1
  25  -5   0 7.82912 38.5590   1
   0  -6   0 46747.2 2010.86   1
   0   6   0 44386.9 2006.86   1
   1  -6   0 11842.2 531.855   1
  -1   6   0 11963.9 530.743   1
   1   6   0 12241.9 530.502   1
   2  -6   0 23818.7 1027.28   1
  -2   6   0 22652.0 1027.36   1
   2   6   0 22852.2 1025.27   1
  -2  -6   0 21856.2 1025.87   1
   3  -6   0 118.447 33.2619   1
  -3   6   0 135.115 33.6871   1
   3   6   0 119.062 31.9392   1
  -3  -6   0 173.829 37.8613   1
   4  -6   0 2724.32 148.488   1
  -4  -6   0 2264.47 143.189   1
  -4   6   0 2568.21 147.562   1
   4   6   0 2324.24 142.279   1
  -5   6   0 3230.35 181.600   1
   5  -6   0 3260.68 182.001   1
   5   6   0 3141.40 176.327   1
  -5  -6   0 3295.25 180.159   1
  -6   6   0 8295.89 372.158   1
   6  -6   0 7441.36 366.842   1
   6   6   0 7064.26 362.339   1
  -6  -6   0 6918.26 362.379   1
  -7   6   0 3070.45 174.362   1
   7  -6   0 2867.64 171.845   1
   7   6   0 2742.29 167.035   1
  -7  -6   0 3052.99 173.242   1
   8   6   0 690.650 66.1996   1
  -8  -6   0 654.038 66.4956   1
  -9   6   0 7360.00 372.924   1
   9  -6   0 7175.71 370.007   1
   9   6   0 8164.09 372.779   1
  -9  -6   0 6870.59 369.662   1
  10  -6   0 1150.10 95.0588   1
 -10   6   0 1124.30 100.979   1
 -11   6   0 157.296 41.9773   1
 -11  -6   0 167.635 43.4092   1
  11   6   0 162.692 41.4078   1
  11  -6   0 60.5034 35.0659   1
 -12   6   0 8224.00 417.298   1
  12  -6   0 7929.65 416.018   1
 -12  -6   0 8594.49 417.451   1
 -13  -6   0 580.131 71.0799   1
  13  -6   0 678.704 75.8821   1
 -13   6   0 855.868 82.9860   1
  13   6   0 666.893 73.0283   1
  14   6   0 181.126 47.5446   1
 -14  -6   0 181.492 45.1324   1
 -15   6   0 219.404 49.7781   1
  15  -6   0 291.959 52.0388   1
  15   6   0 313.831 56.4348   1
 -15  -6   0 304.992 54.5896   1
 -16  -6   0 1193.71 104.764   1
  16   6   0 1245.32 102.961   1
 -16   6   0 1049.84 100.385   1
  16  -6   0 999.371 95.1005   1
  17   6   0 164.579 48.6335   1
 -17  -6   0 206.762 50.7602   1
 -17   6   0 182.845 44.0617   1
  17  -6   0 181.195 46.4896   1
  18   6   0 24.0029 36.9632   1
 -18  -6   0 8.44358 40.9704   1
 -18   6   0 50.2886 46.0284   1
  18  -6   0 49.7233 41.4488   1
 -19   6   0 8.56145 36.6985   1
  19  -6   0-25.4900 42.4731   1
  20   6   0 82.2025 44.1367   1
 -20  -6   0 86.7564 46.5679   1
 -20   6   0 87.6568 51.0769   1
  20  -6   0 58.4207 47.5773   1
  21   6   0 8.33662 41.1359   1
 -21  -6   0 61.0343 45.5399   1
 -21   6   0 102.961 47.7382   1
  21  -6   0 57.6777 38.7751   1
  22   6   0 602.856 77.3207   1
 -22  -6   0 480.542 68.3609   1
 -22   6   0 407.831 66.6679   1
  22  -6   0 518.227 71.6729   1
  23   6   0 125.461 48.4220   1
 -23  -6   0 147.336 45.5369   1
  23  -6   0 107.671 49.6524   1
 -23   6   0 136.150 50.3212   1
  24  -6   0 45.8014 42.9867   1
 -24   6   0 73.8675 45.6690   1
  25  -6   0-15.3148 43.0488   1
 -25   6   0-7.97104 44.2876   1
   0   7   0-4.84911 22.7708   1
   0  -7   0 20.1082 22.8059   1
   1   7   0 4569.79 243.757   1
  -1   7   0 5109.96 247.644   1
   1  -7   0 5210.08 250.033   1
   2   7   0 21628.2 934.576   1
  -2   7   0 20976.4 933.086   1
   2  -7   0 20495.2 929.601   1
  -2  -7   0 18970.1 928.390   1
   3   7   0 324.110 44.8748   1
  -3   7   0 338.569 47.6587   1
   3  -7   0 370.931 50.7455   1
  -3  -7   0 335.705 49.3648   1
   4   7   0 19605.5 899.509   1
   4  -7   0 20244.4 903.863   1
  -4  -7   0 19158.2 901.805   1
  -4   7   0 20057.8 902.913   1
  -5  -7   0 6682.44 352.723   1
  -5   7   0 7629.72 360.668   1
   5  -7   0 6963.60 356.924   1
   5   7   0 7386.61 355.182   1
  -6   7   0 5.93663 25.9556   1
  -6  -7   0 39.9653 33.1996   1
   6   7   0 5.43526 25.5263   1
   6  -7   0 5.95632 27.5024   1
   7   7   0 16.9114 26.0383   1
  -7  -7   0 23.6419 25.3491   1
  -8  -7   0 992.085 82.1141   1
   8   7   0 969.002 81.4488   1
  -8   7   0 810.089 77.2353   1
   8  -7   0 807.217 76.3790   1
  -9   7   0 3081.57 195.008   1
   9  -7   0 3688.15 201.596   1
 -10  -7   0 4054.29 218.741   1
  10   7   0 3706.97 212.757   1
  10  -7   0 3543.05 211.706   1
 -10   7   0 3564.36 214.919   1
 -11  -7   0 670.930 73.1703   1
 -11   7   0 728.064 78.6593   1
  11  -7   0 587.434 69.1819   1
 -12  -7   0 645.231 73.0999   1
  12   7   0 484.889 63.0183   1
 -12   7   0 474.663 67.3009   1
  12  -7   0 527.125 69.1151   1
  13   7   0 101.138 38.4959   1
 -13  -7   0 129.704 43.1745   1
 -14   7   0 2305.36 157.319   1
  14   7   0 2235.31 153.926   1
 -14  -7   0 2399.84 157.485   1
  14  -7   0 2132.38 151.841   1
 -15   7   0 7707.49 381.418   1
  15   7   0 7027.08 373.096   1
 -15  -7   0 7237.58 377.025   1
  15  -7   0 6737.20 371.050   1
 -16   7   0 3526.79 212.638   1
  16   7   0 3418.22 208.721   1
 -16  -7   0 3254.79 208.650   1
  16  -7   0 3326.64 207.183   1
  17   7   0 49.0041 45.2225   1
 -17  -7   0 235.590 56.6462   1
 -18   7   0 143.690 50.3110   1
 -18  -7   0 25.6917 35.3653   1
  18   7   0 99.7912 45.2098   1
  18  -7   0 56.0646 40.7557   1
 -19  -7   0-8.67858 39.3735   1
  19   7   0 16.8542 40.2284   1
  19  -7   0 83.0754 48.8288   1
 -19   7   0-25.1920 44.3809   1
  20   7   0-8.50506 35.7231   1
 -20  -7   0-17.5182 39.0210   1
 -21  -7   0 184.749 56.6625   1
  21   7   0 68.3369 44.8276   1
  21  -7   0 99.2205 48.8549   1
 -21   7   0 121.673 51.8638   1
  22   7   0 171.058 54.1238   1
 -22  -7   0 246.432 57.1659   1
 -23  -7   0 17.4848 36.7154   1
  23  -7   0-15.5888 31.3405   1
 -23   7   0 8.30633 31.8447   1
  23   7   0-8.50338 38.5730   1
  24  -7   0 52.2045 47.0106   1
 -24   7   0 24.7557 40.0519   1
   0   8   0 4668.62 244.199   1
   0  -8   0 4521.77 244.153   1
   1   8   0 7368.15 359.819   1
  -1   8   0 7222.49 359.188   1
  -1  -8   0 6997.89 360.834   1
   1  -8   0 7440.42 361.841   1
   2   8   0 18015.4 846.026   1
  -2   8   0 19740.7 850.392   1
  -2  -8   0 17850.2 843.988   1
   2  -8   0 18111.8 844.554   1
   3   8   0 4138.60 214.712   1
  -3   8   0 3749.02 211.337   1
  -3  -8   0 3520.03 207.001   1
   3  -8   0 3835.89 212.197   1
   4   8   0 8048.82 390.302   1
  -4   8   0 7710.39 393.119   1
  -4  -8   0 8384.34 398.497   1
   4  -8   0 7813.05 395.117   1
  -5  -8   0 36.3588 30.3452   1
   5   8   0 46.0337 25.6961   1
  -6  -8   0 3221.80 191.322   1
   6  -8   0 3581.67 197.961   1
  -6   8   0 3179.44 191.428   1
   7  -8   0 3016.23 176.006   1
  -7   8   0 2601.31 169.514   1
  -8   8   0 4460.87 258.766   1
   8  -8   0 4819.86 261.458   1
   8   8   0 5001.21 258.226   1
  -8  -8   0 4688.01 256.952   1
  -9   8   0 8283.77 425.927   1
   9  -8   0 8741.20 427.762   1
   9   8   0 8982.57 426.170   1
  -9  -8   0 8169.84 424.222   1
 -10   8   0 153.691 38.4839   1
  10  -8   0 92.2120 34.2174   1
 -10  -8   0 93.2504 38.7207   1
 -11   8   0 63.0547 40.6181   1
  11  -8   0 41.9792 37.5403   1
  11   8   0 42.7034 34.6051   1
 -11  -8   0 89.5913 41.5540   1
  12   8   0 2626.47 168.849   1
 -12  -8   0 2553.07 170.838   1
 -13   8   0 1368.31 110.657   1
 -13  -8   0 1140.99 105.227   1
  13  -8   0 971.471 94.7282   1
  13   8   0 1147.31 103.403   1
  14  -8   0 3744.32 221.833   1
 -14   8   0 3610.23 222.960   1
 -15   8   0 366.449 58.1212   1
  15  -8   0 419.052 60.8681   1
  15   8   0 392.795 62.8661   1
 -15  -8   0 322.563 60.7219   1
 -16   8   0 51.0677 41.9188   1
 -16  -8   0 8.44084 38.2940   1
  16  -8   0-8.02675 40.7131   1
  16   8   0 8.16405 36.3714   1
 -17  -8   0 1064.47 99.3373   1
  17   8   0 902.047 93.1793   1
  17  -8   0 865.472 90.1493   1
 -17   8   0 915.354 95.7370   1
  18  -8   0 560.702 71.1274   1
 -18   8   0 526.506 75.1621   1
 -19  -8   0 255.810 58.7719   1
  19   8   0 152.231 48.3799   1
  19  -8   0 241.099 50.9512   1
 -19   8   0 186.530 47.9502   1
  20  -8   0 266.358 58.3629   1
 -20  -8   0 169.213 58.4734   1
  20   8   0 237.176 59.3638   1
 -21  -8   0 8.89505 43.8075   1
  21   8   0-34.1167 42.0058   1
 -21   8   0-8.46352 39.0751   1
 -22  -8   0 35.4910 41.6612   1
 -22   8   0-42.6619 46.8354   1
  22   8   0 8.50655 42.5212   1
  22  -8   0-8.12694 38.7901   1
  23  -8   0 31.5958 36.4911   1
 -24   8   0 24.0320 41.7720   1
  24  -8   0-15.0338 44.6451   1
  -1  -9   0 14015.1 675.866   1
   1   9   0 14750.0 675.314   1
  -2  -9   0 6119.58 327.581   1
   2   9   0 6780.85 330.359   1
   3  -9   0 13996.5 664.734   1
  -3   9   0 14224.4 664.238   1
   4  -9   0 1570.42 113.900   1
  -4   9   0 1555.32 115.555   1
  -5   9   0 2819.53 173.563   1
   5  -9   0 3190.70 177.635   1
   5   9   0 2525.05 165.194   1
  -5  -9   0 2850.60 174.968   1
  -6   9   0 10575.0 534.145   1
   6   9   0 11176.9 534.696   1
   6  -9   0 11141.5 536.625   1
  -6  -9   0 11423.3 538.711   1
  -7   9   0 10160.6 502.439   1
   7   9   0 10374.3 498.646   1
   7  -9   0 10218.3 502.104   1
  -8  -9   0 19134.4 896.473   1
   8  -9   0 20246.1 900.507   1
   8   9   0 19715.8 896.095   1
  -8   9   0 18320.5 895.333   1
  -9  -9   0 2655.38 166.610   1
   9  -9   0 2765.00 168.625   1
  -9   9   0 2233.09 159.824   1
 -10  -9   0 14168.8 636.287   1
 -10   9   0 12464.0 629.130   1
  10  -9   0 13257.2 631.945   1
  10   9   0 12826.8 627.631   1
 -11  -9   0 1118.77 99.9109   1
 -11   9   0 955.611 97.3012   1
  11  -9   0 1018.98 96.1891   1
 -12  -9   0 173.289 43.9725   1
 -12   9   0 146.429 45.0224   1
  12   9   0 243.093 52.3068   1
  12  -9   0 191.129 41.4888   1
  13  -9   0 1965.93 138.397   1
 -13   9   0 1926.40 142.021   1
 -14  -9   0 8.37390 36.6066   1
 -14   9   0-41.5577 45.6254   1
  14  -9   0 47.9587 41.6826   1
  14   9   0 24.0028 34.9765   1
 -15   9   0 745.796 82.1682   1
  15  -9   0 557.350 72.4786   1
  15   9   0 797.977 83.4402   1
 -15  -9   0 778.666 87.4432   1
 -16   9   0 16.9752 39.8744   1
 -16  -9   0 8.73965 35.9552   1
  16  -9   0 57.6984 44.7092   1
  16   9   0 41.6593 42.2765   1
 -17  -9   0 2553.66 171.664   1
  17   9   0 2456.57 168.780   1
  17  -9   0 2449.08 165.364   1
 -17   9   0 2080.96 160.816   1
 -18  -9   0 727.799 86.6443   1
  18   9   0 787.121 89.5712   1
  18  -9   0 695.939 84.8540   1
 -18   9   0 767.012 88.6732   1
 -19  -9   0 9.08601 36.5479   1
  19   9   0 26.0910 40.1622   1
  19  -9   0 39.2297 43.0793   1
 -19   9   0 17.0159 38.6069   1
 -20  -9   0 45.5948 45.5852   1
  20   9   0-8.73104 47.9285   1
  20  -9   0-15.9131 34.1079   1
 -20   9   0 33.6909 32.2947   1
 -21  -9   0 9.11145 44.8717   1
 -21   9   0-8.31670 45.0930   1
  21   9   0 8.72598 46.7168   1
  21  -9   0 24.6553 41.6825   1
 -22   9   0-8.23497 32.3508   1
  22  -9   0 16.4302 40.4561   1
 -23   9   0 164.937 58.3310   1
  23  -9   0 173.132 53.6245   1
   0  10   0 1190.54 95.7301   1
   0 -10   0 1163.20 96.9840   1
   1  10   0 12497.4 606.639   1
  -1  10   0 13273.5 611.788   1
   1 -10   0 12239.7 608.224   1
  -1 -10   0 13192.5 611.508   1
   2  10   0 12463.1 603.580   1
  -2  10   0 12392.6 606.208   1
   2 -10   0 12709.1 607.442   1
  -2 -10   0 13334.5 607.927   1
   3  10   0 28466.8 1230.83   1
  -3  10   0 28070.8 1230.83   1
   3 -10   0 23991.7 1228.21   1
  -3 -10   0 27705.2 1229.55   1
   4  10   0 1367.13 105.465   1
  -4  10   0 1314.80 103.741   1
   4 -10   0 1399.48 106.706   1
  -4 -10   0 1145.16 98.6069   1
   5  10   0 3187.99 201.323   1
  -5  10   0 3610.75 209.267   1
   5 -10   0 3619.37 207.706   1
  -5 -10   0 3647.14 207.159   1
  -6  10   0 3401.17 204.313   1
   6 -10   0 3729.75 207.950   1
   6  10   0 3188.57 195.756   1
  -7  10   0 22341.4 1099.14   1
   7 -10   0 24214.3 1103.41   1
   7  10   0 24907.7 1101.78   1
  -7 -10   0 24660.6 1104.05   1
  -8  10   0 22467.4 1053.53   1
  -8 -10   0 23237.4 1057.07   1
   8  10   0 23086.1 1052.98   1
   8 -10   0 22731.6 1054.91   1
  -9 -10   0 4050.52 234.458   1
 -10 -10   0 528.066 67.8623   1
  10  10   0 525.261 65.2404   1
 -10  10   0 449.718 68.4160   1
  10 -10   0 336.190 60.8161   1
 -11 -10   0 467.479 65.0699   1
  11  10   0 279.564 55.0563   1
 -11  10   0 334.695 60.2247   1
  11 -10   0 308.940 55.0079   1
 -12 -10   0 5387.96 303.688   1
  12  10   0 5968.40 305.579   1
 -12  10   0 5525.41 305.830   1
  12 -10   0 5223.00 296.874   1
 -13 -10   0 41.1790 42.9977   1
  13  10   0 15.6658 39.7816   1
 -13  10   0 68.4672 46.4500   1
  13 -10   0 69.6376 40.9436   1
  14  10   0 3195.60 194.400   1
 -14 -10   0 2812.53 190.873   1
 -15 -10   0 94.1113 45.3233   1
  15  10   0 49.4378 45.3398   1
  15 -10   0 97.3185 44.0845   1
 -15  10   0 51.0084 39.3747   1
 -16  10   0 671.732 78.7969   1
 -16 -10   0 575.579 80.5456   1
  16 -10   0 653.903 76.4893   1
  16  10   0 782.528 86.9165   1
 -17 -10   0 337.710 63.4406   1
  17  10   0 452.268 66.4942   1
 -17  10   0 230.209 49.9115   1
  17 -10   0 337.102 58.9302   1
 -18 -10   0 502.890 73.2780   1
  18  10   0 551.080 75.0132   1
  18 -10   0 437.285 68.4946   1
 -18  10   0 489.591 69.9754   1
 -19 -10   0 135.556 55.0933   1
 -19  10   0 163.093 49.7097   1
  19 -10   0 127.162 40.7315   1
  19  10   0 112.487 51.7249   1
  20  10   0-8.65304 41.3016   1
 -20 -10   0 18.0889 35.5313   1
  21 -10   0 15.6915 40.9625   1
  21  10   0 86.2671 52.8525   1
  22 -10   0 111.822 39.8780   1
 -22  10   0 201.945 47.9254   1
   0  11   0-6.83808 28.7179   1
   0 -11   0 7.08633 28.4935   1
  -1  11   0 4682.30 263.457   1
   1  11   0 4752.15 259.284   1
   1 -11   0 4291.96 256.463   1
  -1 -11   0 5147.14 264.233   1
  -2  11   0 21574.8 1029.38   1
   2  11   0 21112.6 1023.59   1
   2 -11   0 22692.2 1028.85   1
  -2 -11   0 24174.2 1033.14   1
   3  11   0 4453.93 246.801   1
  -3  11   0 4301.37 245.480   1
   3 -11   0 4587.80 249.484   1
  -3 -11   0 4226.55 244.799   1
   4  11   0 11979.9 641.572   1
  -4  11   0 14228.0 648.557   1
   4 -11   0 14259.4 649.214   1
  -4 -11   0 13725.6 646.782   1
   5  11   0 1178.70 108.021   1
   5 -11   0 1536.11 117.575   1
  -5  11   0 1579.93 119.037   1
  -5 -11   0 1541.25 117.157   1
   6 -11   0 10390.9 506.160   1
  -6  11   0 10019.0 504.257   1
  -6 -11   0 10243.5 505.755   1
   7  11   0 9173.08 471.676   1
  -7 -11   0 10196.2 486.397   1
  -8  11   0 5864.80 321.297   1
   8 -11   0 5762.52 320.083   1
   8  11   0 5980.18 316.139   1
  -8 -11   0 6149.58 322.252   1
  -9  11   0 3353.17 213.660   1
   9 -11   0 3521.25 215.575   1
   9  11   0 3715.91 217.488   1
  -9 -11   0 3976.84 223.610   1
  10 -11   0 313.770 57.5122   1
 -10  11   0 397.772 63.6129   1
 -11 -11   0 6080.48 309.923   1
  11 -11   0 5319.22 300.874   1
 -11  11   0 5272.28 301.787   1
 -12  11   0 67.0041 43.8158   1
  12  11   0 103.703 44.4580   1
 -12 -11   0 66.6244 42.3831   1
  12 -11   0 87.3994 45.3178   1
  13  11   0 2765.88 178.913   1
 -13 -11   0 2602.35 178.621   1
 -14 -11   0 17.1785 42.3154   1
  14  11   0-8.19189 42.1525   1
  14 -11   0 47.3839 42.2958   1
 -14  11   0 51.1912 44.5056   1
 -15 -11   0 69.6300 47.3005   1
  15  11   0 58.1728 45.1730   1
  15 -11   0 65.2463 33.6861   1
 -15  11   0 102.389 42.7730   1
  16  11   0 1011.92 96.0289   1
 -16 -11   0 884.931 94.3518   1
  16 -11   0 871.939 91.1800   1
 -16  11   0 832.063 91.3552   1
 -17 -11   0 856.263 89.5042   1
  17  11   0 679.959 81.6995   1
  17 -11   0 700.380 81.0570   1
 -17  11   0 808.935 86.4640   1
 -18 -11   0 381.008 68.0246   1
  18  11   0 219.218 56.7469   1
  18 -11   0 483.255 69.0748   1
 -18  11   0 350.270 62.3671   1
 -19 -11   0 292.830 65.9378   1
  19  11   0 414.383 68.2210   1
  20  11   0 296.042 60.1061   1
 -20  11   0 450.598 65.5108   1
  20 -11   0 444.193 64.2855   1
 -21  11   0 184.392 53.8394   1
  21 -11   0 297.329 58.6820   1
 -22  11   0 108.959 42.9778   1
  22 -11   0 107.762 40.9461   1
   0 -12   0 4357.07 236.898   1
   0  12   0 3738.22 227.497   1
  -1 -12   0 8711.64 432.597   1
   1 -12   0 8049.78 428.969   1
   1  12   0 8357.59 429.170   1
  -1  12   0 9304.26 439.500   1
   2 -12   0 17445.0 803.177   1
  -2 -12   0 16981.2 802.489   1
  -2  12   0 17261.8 802.021   1
   2  12   0 16529.5 798.409   1
   3  12   0 2695.86 172.456   1
   3 -12   0 3030.37 178.888   1
   4  12   0 10512.5 524.051   1
  -4 -12   0 10828.5 527.184   1
   5  12   0 1183.53 102.260   1
  -5  12   0 1282.84 106.334   1
   5 -12   0 1098.54 101.481   1
  -5 -12   0 1233.04 104.304   1
  -6  12   0 8029.12 422.917   1
   6 -12   0 8217.77 420.887   1
   6  12   0 8309.31 422.789   1
  -6 -12   0 8417.97 423.010   1
   7 -12   0 2247.93 156.946   1
  -7  12   0 2339.47 156.768   1
  -8  12   0 4438.03 249.342   1
   8 -12   0 4231.78 246.755   1
   8  12   0 4097.13 243.550   1
  -8 -12   0 4262.41 248.375   1
  -9  12   0 55.6780 32.7678   1
   9 -12   0 48.3538 33.9098   1
   9  12   0 59.9121 42.1508   1
  -9 -12   0 25.4151 35.6399   1
 -10  12   0 405.410 60.5773   1
  10 -12   0 577.137 69.1138   1
  10  12   0 460.982 64.7523   1
 -10 -12   0 502.484 71.2138   1
 -11  12   0 2862.23 186.571   1
  11 -12   0 2632.45 180.755   1
  11  12   0 3000.27 189.024   1
 -11 -12   0 3118.01 192.156   1
 -12  12   0 1506.49 125.437   1
  12 -12   0 1206.89 114.000   1
  12  12   0 1401.21 119.273   1
 -12 -12   0 1656.52 126.472   1
  13 -12   0 1329.86 114.171   1
  13  12   0 1470.82 119.456   1
 -13 -12   0 1167.59 115.417   1
  14 -12   0 39.6617 39.1605   1
 -14  12   0 96.2998 51.5248   1
 -15  12   0 25.6605 38.1129   1
 -15 -12   0 35.2239 42.0418   1
  15 -12   0 8.06835 35.2810   1
  15  12   0 25.3537 39.6933   1
 -16  12   0 1251.38 107.035   1
  16 -12   0 1096.25 100.128   1
 -16 -12   0 1270.78 113.293   1
  16  12   0 1083.87 107.336   1
 -17 -12   0 1310.59 114.099   1
  17 -12   0 1052.05 100.490   1
 -17  12   0 1060.75 100.249   1
  17  12   0 1251.65 109.358   1
  18  12   0 867.313 95.1045   1
 -18 -12   0 820.282 94.5264   1
 -19  12   0 108.189 47.4193   1
  19 -12   0 7.84630 33.7660   1
  19  12   0 127.343 52.0606   1
 -20  12   0 16.3937 43.3676   1
  20 -12   0 76.1440 43.8386   1
 -21  12   0 220.168 52.5347   1
  21 -12   0 301.070 57.3992   1
   0 -13   0-23.7273 40.6866   1
   0  13   0-7.94250 37.9159   1
   1 -13   0 3442.70 205.597   1
   1  13   0 3403.66 204.235   1
  -1  13   0 3118.59 204.115   1
   2 -13   0 6679.53 357.690   1
  -2 -13   0 6850.76 357.859   1
   2  13   0 6789.00 358.281   1
  -2  13   0 6926.08 359.277   1
  -3 -13   0 11973.3 542.733   1
  -3  13   0 11051.4 536.924   1
  -4  13   0 799.866 84.5089   1
  -4 -13   0 787.912 83.0508   1
   4 -13   0 619.215 78.4369   1
   4  13   0 806.686 85.4632   1
  -5  13   0 16642.8 755.915   1
  -5 -13   0 15452.6 751.826   1
   5 -13   0 15779.7 749.346   1
   5  13   0 15261.3 747.802   1
  -6  13   0 145.731 40.2375   1
   6  13   0 150.012 46.2248   1
   6 -13   0 105.647 40.3866   1
  -6 -13   0 96.5530 42.8642   1
   7 -13   0 6862.70 351.854   1
   7  13   0 6607.73 349.442   1
  -7 -13   0 7332.16 356.148   1
  -8  13   0 181.571 50.2775   1
   8 -13   0 204.758 53.2509   1
   8  13   0 200.090 50.7732   1
  -8 -13   0 212.807 51.8102   1
   9  13   0 595.246 78.6048   1
  -9  13   0 751.968 82.7296   1
   9 -13   0 698.137 79.4216   1
  -9 -13   0 645.173 79.5197   1
  10  13   0 1697.32 131.713   1
 -10  13   0 1817.56 134.054   1
  10 -13   0 1818.10 135.281   1
 -10 -13   0 1808.35 141.376   1
  11  13   0 1023.23 94.1543   1
 -11  13   0 725.544 87.0859   1
  11 -13   0 833.865 91.7310   1
 -11 -13   0 1032.86 98.2149   1
  12  13   0 307.825 61.3027   1
 -12  13   0 351.939 61.2895   1
  12 -13   0 430.434 64.2523   1
 -12 -13   0 525.887 71.3993   1
  13  13   0 388.681 66.4228   1
 -13 -13   0 378.657 66.0725   1
 -13  13   0 272.291 59.5925   1
 -14 -13   0 579.629 75.9449   1
  14  13   0 574.571 76.6280   1
 -15  13   0 792.550 86.6161   1
 -15 -13   0 632.862 83.6358   1
  15  13   0 817.883 91.3901   1
  15 -13   0 796.022 83.4572   1
 -16  13   0 429.024 68.2653   1
  16  13   0 474.734 71.4044   1
  16 -13   0 331.688 60.8495   1
  17 -13   0 417.943 64.8123   1
 -17  13   0 298.901 61.7402   1
  18  13   0 85.6590 50.4366   1
  18 -13   0 79.8895 41.2069   1
 -18  13   0 57.5638 35.3822   1
  19 -13   0 130.693 39.7836   1
 -19  13   0 65.4529 36.7057   1
  20 -13   0 75.0368 40.7633   1
 -20  13   0 39.9562 40.0267   1
   0  14   0 6583.66 339.375   1
   0 -14   0 5884.72 330.715   1
  -1  14   0 777.014 85.0873   1
   1 -14   0 912.234 91.0451   1
  -1 -14   0 908.061 89.7396   1
  -2  14   0 3582.55 200.232   1
  -2 -14   0 3155.15 193.569   1
   2 -14   0 3229.02 195.874   1
  -3 -14   0 301.818 59.0944   1
  -3  14   0 253.935 53.3705   1
   3 -14   0 266.839 53.4499   1
   3  14   0 182.845 54.7503   1
   4  14   0 1211.86 102.211   1
   4 -14   0 1263.79 105.437   1
  -4 -14   0 1098.58 101.726   1
  -5 -14   0 196.495 49.1841   1
   5  14   0 183.640 51.2956   1
  -5  14   0 157.720 46.1600   1
   5 -14   0 148.334 46.3749   1
   6  14   0 5401.23 300.863   1
  -6  14   0 5397.25 302.848   1
  -6 -14   0 5747.27 305.065   1
   6 -14   0 5345.44 301.985   1
   7  14   0 374.991 60.9335   1
  -7 -14   0 200.679 49.0770   1
  -8  14   0 5252.46 289.412   1
   8 -14   0 5633.61 290.515   1
  -8 -14   0 5062.56 287.171   1
  -9 -14   0 349.110 60.9047   1
   9  14   0 221.348 57.7517   1
  -9  14   0 239.739 49.4950   1
   9 -14   0 299.058 56.8598   1
  10 -14   0 246.359 54.6060   1
 -10  14   0 231.949 55.0672   1
  11  14   0 265.942 56.2860   1
 -11  14   0 223.681 50.0628   1
 -11 -14   0 182.567 50.8401   1
  11 -14   0 180.245 47.4951   1
  12  14   0 88.1725 41.5266   1
 -12 -14   0 143.522 46.4045   1
  13  14   0 223.346 52.2560   1
 -13  14   0 276.906 58.8977   1
  13 -14   0 231.943 51.0266   1
 -13 -14   0 257.985 59.0008   1
  14  14   0 249.321 58.3163   1
 -14  14   0 265.330 59.9777   1
  14 -14   0 245.024 47.1218   1
  15 -14   0 132.585 41.6693   1
 -15  14   0 151.664 47.2120   1
  16  14   0 1431.15 123.567   1
  16 -14   0 1294.20 111.949   1
 -16  14   0 1528.50 120.667   1
 -16 -14   0 1671.64 129.701   1
  17 -14   0 263.535 55.4826   1
 -17  14   0 326.032 60.2558   1
  18 -14   0 116.955 45.5713   1
 -18  14   0 96.6879 48.0799   1
  19 -14   0-37.7266 41.4227   1
 -19  14   0 7.93379 40.8133   1
   0  15   0-8.39622 37.4023   1
   0 -15   0-8.22314 35.9467   1
  -1  15   0 991.572 92.6234   1
   1  15   0 762.890 89.1413   1
  -1 -15   0 758.603 84.3606   1
   1 -15   0 884.008 91.9258   1
  -2  15   0 24.5272 40.2786   1
   2 -15   0 16.6956 42.3526   1
  -2 -15   0 33.4937 41.8717   1
   2  15   0 32.1426 39.5891   1
  -3 -15   0 531.702 68.4108   1
   3  15   0 410.450 65.7459   1
  -4 -15   0 50.3440 39.4055   1
   4  15   0-8.17313 34.3337   1
  -5  15   0 3002.24 196.540   1
   5  15   0 3149.11 196.015   1
  -5 -15   0 3237.10 198.949   1
   5 -15   0 2863.75 192.598   1
  -6 -15   0-8.41531 41.4422   1
   6  15   0 24.6494 41.6711   1
  -6  15   0-8.30380 40.8931   1
   6 -15   0-16.6718 39.1407   1
   7 -15   0 2058.43 152.043   1
  -7  15   0 2254.01 156.444   1
  -8 -15   0 34.4938 41.8308   1
   8  15   0 41.7922 39.9078   1
  -8  15   0 42.2204 38.3173   1
   8 -15   0-8.36893 29.5979   1
   9  15   0 126.895 44.7451   1
  -9  15   0 199.147 53.7565   1
  -9 -15   0 206.285 51.5966   1
   9 -15   0 175.120 54.4896   1
  10  15   0 25.6443 44.0267   1
 -10 -15   0 78.3685 44.2204   1
  11  15   0-8.74131 38.2100   1
 -11  15   0 8.25921 35.4016   1
  11 -15   0-8.16793 32.0875   1
 -11 -15   0 26.1653 39.5638   1
  12  15   0 196.842 55.7629   1
 -12  15   0 91.0909 38.2269   1
 -12 -15   0 130.285 45.8426   1
  12 -15   0 266.524 54.0967   1
  13 -15   0-7.96570 42.0983   1
 -13  15   0-16.9739 46.0175   1
  14  15   0 230.871 60.3767   1
 -14  15   0 321.069 66.4823   1
  14 -15   0 351.905 58.2383   1
 -14 -15   0 205.510 58.1353   1
  15  15   0 400.286 67.6246   1
  15 -15   0 368.709 60.5429   1
 -15  15   0 365.217 63.1394   1
 -15 -15   0 278.381 61.5101   1
  17 -15   0 440.716 63.6170   1
 -17  15   0 374.883 61.0427   1
   0  16   0 16.6022 40.8989   1
   0 -16   0 42.0684 43.8914   1
   1  16   0 77.1808 47.1041   1
  -1  16   0 49.4928 40.6580   1
   1 -16   0 25.5401 40.6705   1
  -1 -16   0 8.32022 39.7495   1
   2  16   0 42.8825 46.5944   1
  -2  16   0 57.4200 36.6594   1
   2 -16   0 108.621 41.8712   1
  -2 -16   0 51.2353 42.7874   1
  -3 -16   0 161.953 48.5072   1
   3  16   0 220.859 55.3240   1
  -4 -16   0 262.314 53.4444   1
  -4  16   0 368.897 66.2690   1
   4 -16   0 318.465 58.9588   1
   4  16   0 278.645 58.5701   1
  -5 -16   0-25.6242 34.3535   1
  -5  16   0 50.7482 41.0242   1
   5 -16   0 42.3963 41.1271   1
   5  16   0 8.32496 40.3790   1
  -6 -16   0 620.283 75.9816   1
  -6  16   0 399.290 65.9906   1
   6 -16   0 644.594 77.1215   1
   6  16   0 608.712 74.4856   1
  -7 -16   0 34.6026 42.6172   1
   7  16   0 16.7253 41.8185   1
  -7  16   0 41.9192 47.1439   1
   7 -16   0 16.7237 43.6191   1
   8  16   0 963.570 99.5576   1
  -8  16   0 1265.10 108.321   1
   8 -16   0 1120.79 106.179   1
  -8 -16   0 1400.78 112.468   1
   9  16   0 143.398 49.4173   1
  -9  16   0 196.550 45.3608   1
   9 -16   0 82.9749 39.4290   1
  -9 -16   0 130.123 46.2417   1
  10  16   0 484.552 71.2316   1
 -10  16   0 543.393 68.8072   1
 -10 -16   0 557.102 75.4354   1
  10 -16   0 334.624 58.6132   1
  11 -16   0 8.08833 38.6058   1
 -11  16   0-8.17859 31.3550   1
  12  16   0 8.54578 44.5637   1
 -12 -16   0 8.76196 42.4919   1
 -13  16   0 342.146 60.8589   1
  13 -16   0 336.921 60.4872   1
 -13 -16   0 332.677 59.5128   1
  14 -16   0 114.949 37.3755   1
  14  16   0 184.532 60.0530   1
 -14  16   0 122.401 45.9332   1
  15 -16   0 315.100 54.1176   1
 -15  16   0 154.032 52.6535   1
  16 -16   0 195.982 54.6275   1
 -16  16   0 277.947 61.3545   1
   0  17   0-8.30137 40.8848   1
   0 -17   0-17.0844 36.6189   1
  -1  17   0 399.565 62.4773   1
   1  17   0 499.178 71.5954   1
  -1 -17   0 404.989 65.2873   1
   1 -17   0 414.724 65.8768   1
   2  17   0 157.310 57.6753   1
  -2  17   0 41.1992 41.3669   1
   2 -17   0 50.5372 37.7156   1
  -2 -17   0 142.577 48.3831   1
   3  17   0 42.8865 45.9198   1
  -3  17   0-25.4480 39.1607   1
   3 -17   0-8.40528 38.8033   1
  -3 -17   0 17.2273 36.1753   1
   4  17   0 1097.62 102.324   1
  -4 -17   0 1048.79 100.723   1
  -5 -17   0 59.7219 45.1591   1
   5 -17   0 67.5790 43.5256   1
   5  17   0 49.5783 45.9789   1
  -6 -17   0 120.265 48.4243   1
  -6  17   0 81.9279 40.5065   1
   6 -17   0 59.3213 39.9537   1
   6  17   0 83.3235 48.0518   1
  -7  17   0 234.266 52.2169   1
  -8 -17   0 236.075 59.4347   1
   8  17   0 252.217 62.4279   1
  -8  17   0 275.346 56.3486   1
   8 -17   0 198.946 48.7625   1
   9  17   0 327.089 61.9051   1
  -9  17   0 296.880 56.5199   1
   9 -17   0 309.544 57.7466   1
  -9 -17   0 447.076 65.8960   1
  10  17   0 201.476 52.0883   1
 -10  17   0 121.732 47.4332   1
  10 -17   0 232.571 52.1413   1
 -10 -17   0 229.970 53.3311   1
  11  17   0 244.280 53.6816   1
 -11  17   0 184.707 56.5996   1
  11 -17   0 429.975 65.3486   1
 -11 -17   0 355.218 61.2847   1
  12 -17   0 15.6023 43.8542   1
  12  17   0-8.45656 44.0975   1
 -12  17   0-24.0159 43.9429   1
  13 -17   0 107.077 44.9281   1
 -13  17   0 195.506 52.1841   1
  14 -17   0 41.9362 36.9465   1
 -14  17   0-8.50590 37.9000   1
   0  18   0 324.240 62.8520   1
   0 -18   0 398.841 66.5060   1
  -1  18   0 344.768 63.9897   1
   1  18   0 480.950 67.6453   1
  -1 -18   0 467.725 68.0889   1
   1 -18   0 384.592 62.6663   1
  -2  18   0 58.7710 40.9408   1
   2  18   0 109.870 52.4218   1
  -2 -18   0 109.562 50.2391   1
   2 -18   0 133.870 50.3913   1
   3  18   0 8.72824 48.5020   1
  -3  18   0 42.7322 45.1751   1
  -3 -18   0 25.3115 42.1867   1
   3 -18   0 16.6974 41.7446   1
  -4  18   0 25.2863 42.7622   1
   4  18   0 25.7103 46.4788   1
  -4 -18   0 8.60225 44.2605   1
   4 -18   0 41.8973 42.5123   1
  -5  18   0 49.5412 41.3938   1
   5 -18   0 82.8491 37.7145   1
  -5 -18   0 85.8426 48.3591   1
   5  18   0 74.1659 48.0170   1
  -6 -18   0 127.563 49.9959   1
   6  18   0 214.468 59.6239   1
  -7 -18   0 34.0656 44.4350   1
  -7  18   0 24.8195 43.1674   1
   7 -18   0 57.4660 46.7072   1
   7  18   0 24.6917 42.3618   1
   8  18   0 8.35142 45.2798   1
  -8 -18   0-8.56710 44.0656   1
   8 -18   0-8.14279 43.0309   1
   9 -18   0 31.7159 33.3145   1
  -9  18   0 15.9038 30.5024   1
  10  18   0 374.218 64.0627   1
 -10  18   0 500.352 68.1890   1
 -10 -18   0 302.356 60.3147   1
  11 -18   0 605.669 78.3731   1
 -11  18   0 727.848 82.2608   1
  12 -18   0 37.8952 40.0794   1
 -12  18   0 31.2884 39.6988   1
  -1  19   0 49.1981 45.5899   1
   1 -19   0 33.1961 41.5223   1
  -2  19   0 41.7399 39.3188   1
   2 -19   0 107.415 45.4601   1
  -3  19   0 133.230 54.1064   1
   3 -19   0 90.9247 42.7864   1
  -4  19   0 49.3070 43.4393   1
   4 -19   0 8.24871 42.4401   1
  -4 -19   0 16.5804 35.5491   1
  -5  19   0 40.0534 43.4973   1
   5  19   0 59.7925 49.1786   1
   5 -19   0 32.7122 42.7109   1
  -5 -19   0 84.7124 43.6372   1
   6  19   0 57.5596 44.5846   1
  -6  19   0 8.08474 42.1604   1
   6 -19   0-8.06679 41.4945   1
  -6 -19   0-17.1482 44.1038   1
  -7 -19   0 33.6177 41.3903   1
   7  19   0-16.2333 43.4550   1
  -8 -19   0 33.4623 37.9694   1
   8  19   0 16.2122 41.7139   1
  -8  19   0 15.7451 35.0911   1
   8 -19   0 47.4627 35.2598   1
   9 -19   0 116.224 46.7687   1
  -9  19   0 116.631 51.0131   1
  10 -19   0 174.459 47.4214   1
 -10  19   0 269.544 52.8654   1
   0 -20   0 89.5392 39.7316   1
   0  20   0 120.631 46.4676   1
  -1 -20   0 227.201 55.6205   1
   1  20   0 103.620 45.3092   1
  -2 -20   0 231.856 57.0749   1
   2  20   0 192.877 53.6968   1
  -3 -20   0 16.4954 39.3760   1
   3 -20   0 16.2020 36.0962   1
   3  20   0 32.1675 42.5063   1
  -3  20   0 16.1635 40.9967   1
   4 -20   0 278.139 62.2376   1
  -4  20   0 110.969 51.9579   1
   5 -20   0 395.579 61.9317   1
  -5  20   0 272.296 55.2119   1
   6 -20   0 54.8338 43.5331   1
  -6  20   0 7.89540 40.0569   1
   6  20   0 8.41912 47.8867   1
 -26   0   1 8.34627 38.5308   1
  26   0  -1-15.9519 42.1492   1
 -24   0   1-17.4370 44.8502   1
  24   0  -1-16.5398 45.4007   1
 -23   0   1-8.60543 42.3782   1
  23   0  -1 8.49757 46.0720   1
 -22   0   1 8.52967 40.7190   1
  22   0  -1 25.4513 44.8387   1
 -21   0   1 8.51408 41.9287   1
  21   0  -1-16.6631 45.1722   1
 -20   0   1 8.32869 37.7823   1
  20   0  -1 8.28742 38.2605   1
 -19   0   1-16.4574 39.2793   1
  19   0  -1-7.92548 36.5917   1
 -18   0   1 16.2723 33.4505   1
  18   0  -1-7.59490 31.8968   1
 -17   0   1 23.6962 31.7754   1
  17   0  -1 21.9392 37.6282   1
 -16   0   1-7.56908 34.3364   1
 -15   0   1 71.4053 39.2597   1
  15   0  -1 34.7301 35.7978   1
 -14   0   1 6.77807 31.3039   1
  14   0  -1 32.3006 29.3182   1
 -13   0   1-6.39938 27.4310   1
  13   0  -1-5.97316 24.5588   1
 -12   0   1 6.07894 27.0885   1
  12   0  -1 27.7205 26.8958   1
 -11   0   1 16.9047 27.7557   1
  11   0  -1 10.3011 28.2783   1
 -10   0   1 10.2252 27.0175   1
  10   0  -1-9.53786 26.1773   1
  -9   0   1-18.4838 25.3656   1
   9   0  -1 8.82270 22.6907   1
  -8   0   1 58.2550 27.6674   1
   8   0  -1 11.9419 23.1881   1
  -6   0   1 3.02421 23.3331   1
   6   0  -1 3.00034 23.0057   1
  -5   0   1 9.71777 20.7370   1
   5   0  -1 26.4073 20.7994   1
  -4   0   1-7.50049 18.9522   1
   4   0  -1 1.77602 18.0150   1
  -3   0   1 1.33448 13.4438   1
   3   0  -1 14.8227 12.9307   1
  -1   0  -1 4.30794 13.5742   1
   1   0   1 11.6783 11.3842   1
  -2   0  -1 18.0161 18.3066   1
   2   0   1-12.3820 17.7518   1
  -3   0  -1 15.4844 17.7897   1
   3   0   1-4.22503 15.1526   1
  -4   0  -1 2.77311 24.8201   1
   4   0   1 5.27307 24.0269   1
  -6   0  -1-7.72838 23.6616   1
   6   0   1-14.4958 24.8579   1
  -7   0  -1-26.4529 25.0757   1
   7   0   1 8.12903 22.5871   1
  -8   0  -1-24.7688 26.8582   1
   8   0   1 22.3714 19.9306   1
  -9   0  -1 21.6104 27.0129   1
   9   0   1 9.85652 21.5514   1
 -10   0  -1 23.1736 28.5328   1
  10   0   1-5.36855 30.5304   1
 -12   0  -1-6.58120 31.9149   1
  12   0   1 6.31791 30.6381   1
 -13   0  -1-13.9815 29.9704   1
  13   0   1-13.5290 34.7988   1
 -14   0  -1-29.5853 35.8682   1
  14   0   1 27.9619 38.8374   1
 -15   0  -1-7.73109 29.6499   1
  15   0   1-28.6387 32.4873   1
  17   0   1 15.5460 33.9839   1
 -18   0  -1-16.4065 39.7871   1
 -19   0  -1 16.7117 39.8831   1
  19   0   1-8.29942 40.8716   1
 -20   0  -1 8.50136 37.8735   1
  20   0   1-33.5312 41.9068   1
 -21   0  -1-8.47037 41.7134   1
  21   0   1 16.9226 42.9129   1
 -22   0  -1 43.3811 44.0161   1
  22   0   1 8.27984 42.0064   1
 -23   0  -1-17.2945 40.6134   1
  23   0   1 57.3612 51.1499   1
 -24   0  -1-8.44051 35.4516   1
  24   0   1-16.1130 37.1966   1
 -25   0  -1-8.22498 33.8169   1
  25   0   1-7.80036 38.9928   1
 -26   0  -1 32.5895 41.9075   1
  26   0   1-30.8241 37.3708   1
 -26   1   1 25.4204 38.4409   1
  26   1  -1-8.00460 36.3142   1
  26  -1  -1 24.1552 47.3235   1
 -24  -1   1 119.857 54.0343   1
 -24   1   1 59.6614 43.9648   1
  24  -1  -1 59.2022 44.2267   1
  24   1  -1 73.0621 44.6848   1
 -23  -1   1-34.4014 47.2087   1
  23   1  -1 24.7167 43.5387   1
 -22   1   1 290.452 57.6471   1
 -22  -1   1 227.035 53.9176   1
  22  -1  -1 242.944 61.3773   1
  22   1  -1 198.535 49.1797   1
 -21   1   1-8.56838 35.9865   1
 -21  -1   1 25.9581 41.9619   1
  21  -1  -1 8.12620 35.5230   1
  21   1  -1 16.4335 39.2203   1
 -20   1   1 422.980 67.3748   1
 -20  -1   1 520.002 68.7240   1
  20  -1  -1 525.490 68.4231   1
  20   1  -1 438.901 69.4035   1
 -19  -1   1 890.088 92.7463   1
 -19   1   1 1026.87 98.8863   1
  19   1  -1 1193.50 103.228   1
  19  -1  -1 884.192 93.7401   1
 -18   1   1 1052.04 95.4653   1
 -18  -1   1 840.842 89.9029   1
  18   1  -1 1093.13 98.1427   1
  18  -1  -1 955.574 91.2949   1
 -17  -1   1 715.708 78.3208   1
  17   1  -1 710.856 77.8728   1
 -16   1   1 1032.63 95.3025   1
 -16  -1   1 1116.44 95.8506   1
  16   1  -1 1129.19 95.6265   1
 -15   1   1 2862.94 178.508   1
 -15  -1   1 2852.11 178.090   1
  15  -1  -1 2906.05 173.932   1
  15   1  -1 2670.09 172.810   1
 -14   1   1 193.996 47.8759   1
  14   1  -1 206.605 41.8868   1
  14  -1  -1 174.559 45.7926   1
 -13   1   1 11026.4 517.923   1
 -13  -1   1 11003.3 521.460   1
  13  -1  -1 10800.4 513.968   1
  13   1  -1 9888.69 507.722   1
 -12   1   1 1462.54 109.050   1
 -12  -1   1 1493.78 106.981   1
  12  -1  -1 1371.31 102.105   1
  12   1  -1 1366.15 104.087   1
 -11  -1   1 94.6706 32.3062   1
 -11   1   1 114.382 36.6080   1
  11  -1  -1 102.405 34.0563   1
  11   1  -1 83.5727 34.3659   1
 -10  -1   1 249.317 43.0331   1
 -10   1   1 319.064 50.1095   1
  10  -1  -1 258.533 45.2192   1
  10   1  -1 339.707 44.8386   1
  -9   1   1 4747.25 247.176   1
  -9  -1   1 4811.20 245.287   1
   9  -1  -1 4565.69 244.308   1
   9   1  -1 5026.37 244.939   1
  -8   1   1 19978.3 876.923   1
  -8  -1   1 18792.6 871.221   1
   8  -1  -1 17855.8 871.366   1
   8   1  -1 20855.2 873.534   1
  -7   1   1 11405.2 515.177   1
   7  -1  -1 10855.0 512.646   1
   6   1  -1 94206.3 4528.32   1
  -6  -1   1 103148. 4532.21   1
   6  -1  -1 105252. 4531.10   1
   5   1  -1 65133.2 3023.54   1
  -5   1   1 65745.5 3026.97   1
   5  -1  -1 69830.6 3026.51   1
  -4   1   1 31206.3 1245.63   1
   4   1  -1 26793.0 1238.50   1
   4  -1  -1 26397.5 1238.63   1
  -4  -1   1 29560.5 1240.23   1
   3  -1  -1 145792. 5835.15   1
  -3  -1   1 145823. 5833.13   1
   3   1  -1 144807. 5832.76   1
  -2   1   1 6709.39 296.912   1
  -2  -1   1 6287.34 293.379   1
   2  -1  -1 6984.39 297.181   1
   2   1  -1 6582.76 294.137   1
  -1   1   1 31687.0 1365.49   1
   1  -1  -1 30961.3 1365.74   1
   0   1   1 2191.65 109.106   1
   0  -1  -1 2294.78 110.161   1
   0   1  -1 2390.06 108.022   1
   0  -1   1 2415.95 108.396   1
  -1  -1  -1 636.137 37.9630   1
   1   1   1 549.210 36.8405   1
  -1   1  -1 583.369 36.2627   1
   1  -1   1 492.437 34.7033   1
   2  -1   1 1617.88 88.4205   1
   2   1   1 1758.59 88.3246   1
  -2   1  -1 1457.94 88.1966   1
  -3   1  -1 220829. 10414.5   1
  -3  -1  -1 250683. 10414.2   1
   3  -1   1 238869. 10413.5   1
   3   1   1 248962. 10414.1   1
  -4   1  -1 58518.6 2399.78   1
  -4  -1  -1 51998.3 2396.57   1
   4  -1   1 54759.0 2396.78   1
   4   1   1 54071.0 2398.21   1
  -6   1  -1 42206.7 1946.46   1
  -6  -1  -1 45007.3 1947.78   1
   6  -1   1 44432.9 1946.47   1
   6   1   1 44989.4 1945.43   1
  -7   1  -1 6216.38 299.964   1
  -7  -1  -1 6189.53 298.472   1
   7  -1   1 5934.35 296.536   1
   7   1   1 5769.74 293.220   1
  -8   1  -1 6133.72 308.545   1
  -8  -1  -1 5926.21 307.059   1
   8  -1   1 6388.83 309.550   1
   8   1   1 6159.90 304.597   1
  -9   1  -1 16720.3 749.263   1
  -9  -1  -1 16952.2 749.015   1
   9  -1   1 16266.6 746.659   1
   9   1   1 14973.4 740.111   1
 -10   1  -1 1763.27 124.127   1
 -10  -1  -1 1784.19 125.587   1
  10  -1   1 2066.95 127.938   1
  10   1   1 1893.80 122.647   1
 -12   1  -1 3756.01 217.999   1
 -12  -1  -1 3886.18 218.145   1
  12  -1   1 3815.69 213.932   1
  12   1   1 3782.45 215.919   1
 -13   1  -1 308.675 53.9414   1
 -13  -1  -1 312.902 59.0355   1
  13  -1   1 239.935 48.3669   1
  13   1   1 267.769 50.8154   1
 -14   1  -1 585.370 72.5145   1
  14  -1   1 519.341 67.7265   1
  14   1   1 444.419 62.1320   1
 -14  -1  -1 614.034 68.9644   1
 -15   1  -1 1695.57 127.434   1
 -15  -1  -1 1447.71 118.105   1
  15   1   1 1685.05 123.241   1
  15  -1   1 1759.57 125.333   1
 -16   1  -1 55.1728 40.5628   1
  16  -1   1 7.62275 39.2310   1
 -17  -1  -1 217.334 50.2212   1
  17  -1   1 227.356 51.2414   1
  17   1   1 271.467 51.2286   1
 -18   1  -1 25.2906 40.2550   1
 -18  -1  -1 57.2994 42.7004   1
  18  -1   1 23.4220 38.4660   1
  18   1   1 8.17271 35.0506   1
 -19  -1  -1 8.48000 41.7640   1
  19   1   1 16.2732 41.8546   1
 -20   1  -1 68.0844 46.7434   1
 -20  -1  -1-8.65014 42.6288   1
  20  -1   1 65.5824 46.6440   1
  20   1   1 24.5805 41.5854   1
 -21   1  -1 246.118 57.0066   1
 -21  -1  -1 173.058 50.4967   1
  21  -1   1 236.443 58.5465   1
  21   1   1 156.153 46.4617   1
 -22   1  -1 102.578 47.0532   1
  22  -1   1 58.7898 48.9571   1
 -23  -1  -1 170.881 50.5679   1
 -23   1  -1 84.3550 44.9758   1
  23  -1   1 209.729 53.1843   1
  23   1   1 105.281 43.7659   1
 -24   1  -1 76.1037 41.7117   1
 -24  -1  -1 59.5573 48.4410   1
  24  -1   1 57.2422 39.7288   1
  24   1   1 24.1620 45.3390   1
 -25  -1  -1 16.6815 38.5063   1
 -25   1  -1-8.36846 31.2721   1
  25  -1   1-23.7885 41.3497   1
  25   1   1-7.88493 39.4152   1
 -26   1  -1 16.1241 34.5574   1
 -26  -1  -1 32.3485 34.6648   1
  26  -1   1-15.3926 37.9021   1
  26   1   1-7.68953 38.4381   1
 -26   2   1-8.25373 42.4733   1
  26  -2  -1 65.5308 49.1718   1
 -25   2   1 25.3143 38.9695   1
  25  -2  -1 24.7694 44.2150   1
 -24   2   1 636.714 79.9877   1
 -24  -2   1 535.784 74.9215   1
  24  -2  -1 574.693 78.3364   1
 -23   2   1 17.2561 42.4924   1
 -23  -2   1-8.72405 41.6430   1
  23  -2  -1-32.7480 40.9269   1
  23   2  -1-16.4488 47.2984   1
 -22   2   1-52.2736 41.5851   1
 -22  -2   1 43.4310 41.4607   1
  22  -2  -1 24.2128 40.9339   1
  22   2  -1 8.21088 35.8927   1
 -21   2   1 43.1082 47.3359   1
 -21  -2   1 68.3912 43.3681   1
  21  -2  -1-32.9194 39.9221   1
  21   2  -1 24.2975 39.2886   1
 -20   2   1 629.375 76.5823   1
 -20  -2   1 627.139 78.6582   1
  20  -2  -1 467.466 70.8935   1
  20   2  -1 527.368 70.3551   1
 -19   2   1-8.26667 42.5226   1
 -19  -2   1 8.25536 39.4057   1
  19  -2  -1 7.72006 38.5925   1
  19   2  -1 31.5041 42.7047   1
 -18   2   1 460.177 65.6340   1
 -18  -2   1 325.605 59.9881   1
  18  -2  -1 352.483 56.3320   1
  18   2  -1 308.354 55.0782   1
 -17   2   1 966.000 92.7741   1
 -17  -2   1 977.174 93.0583   1
  17  -2  -1 927.421 89.3283   1
  17   2  -1 1025.20 92.0680   1
 -16  -2   1 37.8317 36.7855   1
  16  -2  -1 21.8749 39.6203   1
  16   2  -1 122.708 42.0495   1
 -15   2   1 1797.49 129.212   1
 -15  -2   1 1776.32 127.098   1
  15  -2  -1 1641.34 124.492   1
  15   2  -1 1704.27 125.166   1
 -14   2   1 35295.6 1555.35   1
 -14  -2   1 33805.9 1551.20   1
  14  -2  -1 33628.4 1551.47   1
  14   2  -1 35164.5 1551.18   1
 -13   2   1 3432.44 206.562   1
  13  -2  -1 3767.03 208.696   1
  13   2  -1 3563.47 207.209   1
 -12  -2   1 35.5901 27.3991   1
  12   2  -1 5.89654 28.1595   1
 -11   2   1 4369.42 227.781   1
 -11  -2   1 3803.60 219.586   1
  11  -2  -1 3828.07 221.980   1
  11   2  -1 4536.79 225.431   1
 -10   2   1 16317.2 792.103   1
 -10  -2   1 17603.0 791.375   1
  10  -2  -1 16493.2 788.939   1
  10   2  -1 18611.6 792.872   1
  -9   2   1 14606.2 734.966   1
   9   2  -1 16194.1 735.156   1
  -9  -2   1 16322.1 736.175   1
   9  -2  -1 17169.8 737.928   1
  -8   2   1 126.507 31.1982   1
   8   2  -1 123.715 27.8801   1
   8  -2  -1 130.814 30.3726   1
  -8  -2   1 111.500 28.1552   1
  -7   2   1 26821.0 1243.01   1
   7   2  -1 28839.3 1239.74   1
   7  -2  -1 27843.9 1242.36   1
  -7  -2   1 27942.4 1240.03   1
   6   2  -1 13825.5 610.480   1
  -6  -2   1 13155.9 611.507   1
   5   2  -1 3603.93 183.941   1
   5  -2  -1 3718.58 188.368   1
  -5  -2   1 3500.75 187.030   1
   4  -2  -1 351292. 14724.5   1
  -4  -2   1 364674. 14721.1   1
   4   2  -1 349672. 14719.6   1
   3  -2  -1 69875.7 3077.71   1
  -3  -2   1 71418.4 3073.72   1
  -2   2   1 76088.8 3464.65   1
  -2  -2   1 76622.7 3461.44   1
   2   2  -1 83407.3 3461.69   1
   2  -2  -1 82476.2 3466.38   1
   1   2  -1 7857.44 324.187   1
  -1   2   1 6839.91 326.281   1
  -1  -2   1 7190.49 323.356   1
   1  -2  -1 6745.78 326.945   1
   0  -2  -1 54537.7 2194.48   1
   0   2   1 54517.6 2193.63   1
   0   2  -1 53739.0 2191.47   1
  -1   2  -1 4444.11 204.076   1
   1  -2   1 4400.31 203.596   1
  -2  -2  -1 43883.0 1842.24   1
   2   2   1 43682.3 1841.74   1
  -2   2  -1 40662.6 1841.19   1
   2  -2   1 40130.1 1841.63   1
   3  -2   1 12562.6 585.533   1
  -3   2  -1 13135.4 587.014   1
   3   2   1 12926.2 585.135   1
  -3  -2  -1 13343.0 586.141   1
   4  -2   1 84360.2 3646.37   1
   4   2   1 82128.8 3646.22   1
  -4   2  -1 84404.9 3648.61   1
  -4  -2  -1 83419.9 3646.40   1
  -5   2  -1 4580.64 231.636   1
   5  -2   1 4555.02 227.120   1
  -6   2  -1 42468.5 1844.50   1
  -6  -2  -1 44786.9 1845.25   1
   6  -2   1 40892.5 1842.83   1
   6   2   1 39266.8 1839.47   1
  -7   2  -1 33152.1 1529.97   1
  -7  -2  -1 35534.1 1529.51   1
   7  -2   1 35632.0 1529.15   1
   7   2   1 33240.6 1525.22   1
  -8   2  -1 10.5651 29.7158   1
  -8  -2  -1 14.9825 24.6186   1
   8  -2   1 33.4203 29.2493   1
   8   2   1 42.8688 28.6041   1
  -9   2  -1 22310.9 995.068   1
  -9  -2  -1 22700.1 995.433   1
   9  -2   1 21249.5 990.838   1
   9   2   1 21302.4 990.658   1
 -10   2  -1 33493.5 1383.87   1
 -10  -2  -1 29941.5 1377.33   1
  10  -2   1 28611.1 1379.18   1
  10   2   1 30817.7 1377.54   1
 -11   2  -1 1402.96 110.613   1
  11  -2   1 1674.05 115.088   1
 -12   2  -1 111.284 44.0686   1
 -12  -2  -1 79.3922 37.0586   1
  12  -2   1 127.499 41.7508   1
  12   2   1 122.547 42.0107   1
 -13   2  -1 5367.50 285.522   1
 -13  -2  -1 5121.91 281.576   1
  13  -2   1 5157.97 280.064   1
  13   2   1 5162.04 279.513   1
 -14   2  -1 3854.96 226.533   1
 -14  -2  -1 3807.71 225.227   1
  14  -2   1 3972.25 224.507   1
  14   2   1 3951.37 225.212   1
 -15   2  -1-23.4482 42.3790   1
 -15  -2  -1 23.1824 37.4757   1
  15  -2   1-14.4136 36.5524   1
  15   2   1-22.0146 36.6833   1
 -16   2  -1 11630.8 547.789   1
  16  -2   1 10501.3 536.432   1
 -17   2  -1 57.0134 40.1740   1
 -17  -2  -1 40.8999 31.4426   1
  17  -2   1 30.4187 32.6752   1
  17   2   1 85.4343 38.8898   1
 -18  -2  -1 16.5083 40.6586   1
  18  -2   1 15.8067 35.2170   1
  18   2   1 31.6241 39.5300   1
 -19  -2  -1 937.813 93.8515   1
  19   2   1 1089.24 103.533   1
 -20   2  -1 258.616 56.2900   1
 -20  -2  -1 77.4617 46.6775   1
  20  -2   1 129.377 49.5800   1
  20   2   1 226.569 55.9929   1
 -21   2  -1 8.71799 37.3817   1
 -21  -2  -1 17.2965 43.8724   1
  21  -2   1 40.1963 37.7612   1
  21   2   1 24.5596 42.7008   1
 -22   2  -1 17.0560 40.0425   1
  22  -2   1-16.3855 42.1398   1
 -23   2  -1 83.9970 45.6853   1
 -23  -2  -1 94.0863 46.5155   1
  23  -2   1 100.285 49.7669   1
  23   2   1 64.8225 40.6648   1
 -24   2  -1 16.7046 35.8013   1
 -24  -2  -1-41.8790 47.6289   1
  24   2   1-16.0528 43.5182   1
  24  -2   1 8.20521 41.6144   1
 -25  -2  -1 65.0037 42.9721   1
  25   2   1 15.6234 42.9125   1
  26  -2   1 54.0645 48.2768   1
  26   2   1 69.3385 41.8573   1
 -26   3   1 40.8047 39.6151   1
 -25   3   1 58.6649 40.8071   1
  25  -3  -1 104.677 42.1481   1
 -24   3   1 34.8637 44.2238   1
 -24  -3   1 16.8142 42.0452   1
  24  -3  -1 63.3682 43.4999   1
  24   3  -1 8.20241 43.3660   1
 -23   3   1 501.794 78.4736   1
 -23  -3   1 474.498 70.9530   1
  23  -3  -1 629.886 82.4545   1
  23   3  -1 651.714 76.2943   1
 -22   3   1 17.0789 36.6388   1
 -22  -3   1 42.5773 40.0168   1
  22  -3  -1 24.7868 40.1001   1
  22   3  -1 65.6668 39.2125   1
 -21   3   1 42.5392 42.5464   1
 -21  -3   1-8.53385 37.3244   1
  21  -3  -1 56.0167 40.6046   1
  21   3  -1 16.2229 39.9653   1
 -20  -3   1 8.43816 38.2788   1
  20   3  -1 7.99378 38.7666   1
 -19   3   1 1248.32 113.036   1
 -19  -3   1 1477.32 118.087   1
  19  -3  -1 1330.32 111.499   1
  19   3  -1 1279.16 109.561   1
 -18   3   1 49.3185 35.9893   1
 -18  -3   1 8.11711 38.7981   1
  18   3  -1 84.1594 39.4067   1
 -17   3   1 48.8539 38.2544   1
 -17  -3   1 7.85991 37.5388   1
  17  -3  -1 7.79253 29.9041   1
  17   3  -1 66.9398 40.3476   1
 -16   3   1 253.518 53.1820   1
 -16  -3   1 318.069 55.7434   1
  16  -3  -1 328.811 56.6319   1
  16   3  -1 393.579 57.3151   1
 -15   3   1 18169.4 853.374   1
 -15  -3   1 18669.3 853.879   1
  15  -3  -1 17836.9 851.144   1
  15   3  -1 18287.1 849.649   1
 -14   3   1 3478.28 199.978   1
 -14  -3   1 3253.41 197.221   1
  14  -3  -1 3508.10 200.380   1
  14   3  -1 3122.67 193.654   1
 -13   3   1 24224.4 1120.58   1
  13   3  -1 24422.1 1116.10   1
 -13  -3   1 25635.8 1122.53   1
  13  -3  -1 23988.5 1119.41   1
  12   3  -1 282.241 44.1668   1
  12  -3  -1 330.623 50.0928   1
 -12   3   1 361.244 50.4104   1
 -11   3   1 2293.49 149.843   1
 -11  -3   1 2500.11 148.777   1
  11  -3  -1 2420.90 149.289   1
  11   3  -1 2367.58 144.695   1
 -10   3   1 1022.22 84.4615   1
  10   3  -1 859.265 75.0394   1
 -10  -3   1 1195.04 86.0701   1
  10  -3  -1 1071.92 83.2933   1
  -9   3   1 35406.7 1625.99   1
   9   3  -1 33615.6 1614.77   1
   9  -3  -1 36519.7 1623.19   1
  -8   3   1 1253.90 88.1133   1
   8   3  -1 1254.30 81.3269   1
   8  -3  -1 1002.48 79.0707   1
  -8  -3   1 1097.19 80.3666   1
  -7   3   1 6686.40 309.972   1
   7   3  -1 6057.07 298.043   1
  -7  -3   1 5996.69 299.876   1
   7  -3  -1 6063.10 304.463   1
   6  -3  -1 6431.89 301.216   1
  -6   3   1 5924.83 300.993   1
  -5  -3   1 70088.1 2903.08   1
   5  -3  -1 65857.7 2906.68   1
   5   3  -1 66765.8 2901.81   1
  -5   3   1 62294.1 2906.22   1
  -4  -3   1 5834.31 279.052   1
   4  -3  -1 5725.69 282.557   1
  -4   3   1 5809.70 284.699   1
   4   3  -1 6257.57 279.632   1
   3  -3  -1 1768.95 99.3128   1
  -3  -3   1 1690.48 93.9281   1
   3   3  -1 1811.62 94.0231   1
  -3   3   1 1611.08 97.4426   1
   2  -3  -1 10975.7 482.186   1
  -2   3   1 10396.6 482.312   1
   2   3  -1 10815.6 476.653   1
  -2  -3   1 10146.2 477.835   1
   1   3  -1 939.279 54.1932   1
  -1   3   1 727.634 54.7146   1
  -1  -3   1 768.159 52.9327   1
   1  -3  -1 808.134 55.2768   1
   0  -3   1 55774.0 2281.40   1
   0   3  -1 61404.6 2280.26   1
   0  -3  -1 60025.0 2285.77   1
   1  -3   1 457988. 19531.9   1
  -1  -3  -1 444919. 19533.4   1
  -1   3  -1 436235. 19531.0   1
   1   3   1 463040. 19532.8   1
  -2  -3  -1 1527.98 103.152   1
   2   3   1 2005.61 102.579   1
   2  -3   1 1874.80 100.438   1
  -2   3  -1 1707.17 98.9701   1
  -3  -3  -1 2940.13 146.550   1
   3   3   1 2589.98 143.415   1
   3  -3   1 2624.56 144.128   1
  -3   3  -1 2719.37 143.165   1
   4  -3   1 3631.07 181.327   1
  -4   3  -1 3381.13 180.044   1
  -5  -3  -1 1776.14 118.001   1
   5   3   1 2083.25 120.117   1
   5  -3   1 2069.67 118.521   1
   6  -3   1 5191.43 275.660   1
   6   3   1 5720.36 275.821   1
  -6  -3  -1 5773.21 277.074   1
  -6   3  -1 5612.09 279.737   1
  -7   3  -1 4350.42 233.915   1
  -7  -3  -1 4552.18 231.790   1
   7  -3   1 4338.93 232.078   1
   7   3   1 4600.67 230.834   1
  -8   3  -1 29934.9 1348.33   1
  -8  -3  -1 30946.0 1348.15   1
   8  -3   1 29792.8 1346.61   1
   8   3   1 29580.5 1343.91   1
  -9   3  -1 10842.0 496.111   1
  -9  -3  -1 9802.19 490.051   1
   9  -3   1 10146.9 488.690   1
   9   3   1 10153.3 487.192   1
 -10  -3  -1 25147.6 1199.34   1
  10   3   1 27888.9 1199.72   1
 -11   3  -1 35910.2 1574.09   1
  11  -3   1 34120.7 1565.80   1
 -12   3  -1 165.847 47.6868   1
 -12  -3  -1 155.427 42.9171   1
  12  -3   1 145.762 46.4770   1
  12   3   1 255.458 44.8498   1
 -13   3  -1 764.721 82.0983   1
  13  -3   1 1008.28 91.1421   1
  13   3   1 933.513 86.1313   1
 -14   3  -1 647.418 76.6470   1
 -14  -3  -1 757.882 77.7523   1
  14  -3   1 681.988 79.3048   1
  14   3   1 828.406 78.2399   1
 -15  -3  -1 10314.8 511.422   1
  15   3   1 10290.7 507.271   1
 -16   3  -1 1674.84 129.637   1
  16  -3   1 1630.72 126.842   1
 -16  -3  -1 1648.40 128.580   1
 -17   3  -1 1268.29 105.259   1
 -17  -3  -1 1188.76 106.704   1
  17  -3   1 1165.03 102.471   1
  17   3   1 997.242 97.3539   1
 -18   3  -1 1437.88 120.104   1
 -18  -3  -1 1542.15 122.060   1
  18  -3   1 1466.22 116.046   1
  18   3   1 1239.49 111.869   1
 -19   3  -1 93.2710 47.9976   1
 -19  -3  -1 202.937 50.5363   1
  19  -3   1 118.236 42.0346   1
  19   3   1 112.144 41.0148   1
 -20   3  -1 59.4353 42.4434   1
 -20  -3  -1-25.4023 42.3268   1
  20  -3   1 24.2863 40.4673   1
  20   3   1-40.5583 47.1640   1
 -21   3  -1 283.765 61.1543   1
 -21  -3  -1 296.410 60.2945   1
  21  -3   1 438.081 66.5544   1
  21   3   1 465.301 67.6138   1
 -22   3  -1 172.187 51.6222   1
 -22  -3  -1 142.838 48.8355   1
  22  -3   1 169.653 55.4249   1
  22   3   1 169.590 49.9456   1
 -23   3  -1-25.6510 40.1507   1
 -23  -3  -1 74.7986 41.5468   1
  23  -3   1 7.98116 42.1797   1
  23   3   1-8.10937 38.0804   1
 -24   3  -1 265.712 55.5505   1
 -24  -3  -1 295.886 62.6016   1
  24  -3   1 176.017 52.7045   1
  24   3   1 186.085 54.1716   1
 -25   3  -1 121.108 45.1069   1
 -25  -3  -1 98.0186 48.7456   1
  25  -3   1 120.360 53.0495   1
  25   3   1 95.1001 51.9579   1
 -26   4   1-8.26061 41.2935   1
  26  -4  -1 23.1385 43.3587   1
 -25   4   1 58.8811 45.6161   1
  25  -4  -1-7.89585 41.1844   1
 -24  -4   1 569.633 76.3420   1
  24   4  -1 486.097 72.5058   1
 -23   4   1 237.589 58.8626   1
  23  -4  -1 177.977 52.1888   1
 -22  -4   1 136.156 50.8961   1
  22   4  -1 140.283 50.8735   1
 -21   4   1 182.925 56.4231   1
 -21  -4   1 218.202 53.4413   1
  21  -4  -1 157.457 48.8261   1
  21   4  -1 163.952 49.3094   1
 -20   4   1 8.53665 41.4014   1
 -20  -4   1 49.3730 44.0574   1
  20  -4  -1-8.00897 42.8805   1
  20   4  -1 8.09889 39.8877   1
 -19   4   1 212.750 56.4620   1
 -19  -4   1 225.904 54.9465   1
  19  -4  -1 269.215 59.3700   1
  19   4  -1 220.416 55.3284   1
 -18   4   1 169.298 50.9041   1
 -18  -4   1 157.501 47.4473   1
  18  -4  -1 233.557 54.9449   1
  18   4  -1 176.601 50.3313   1
 -17   4   1 89.4497 45.7934   1
  17  -4  -1 40.3284 39.2084   1
 -16  -4   1 1929.03 136.248   1
  16   4  -1 1868.54 134.250   1
 -15   4   1 226.801 47.1018   1
 -15  -4   1 106.354 38.8878   1
  15  -4  -1 114.607 37.8097   1
  15   4  -1 103.041 39.5011   1
 -14   4   1 38158.2 1666.53   1
 -14  -4   1 36911.1 1659.03   1
  14  -4  -1 34732.7 1655.64   1
  14   4  -1 38248.8 1658.74   1
 -13   4   1 1096.51 93.8557   1
  13  -4  -1 939.761 87.7663   1
 -13  -4   1 953.916 85.7558   1
 -12   4   1 4933.79 268.759   1
  12  -4  -1 4962.53 266.192   1
  11   4  -1 3918.71 208.847   1
 -11  -4   1 3621.90 206.405   1
 -10   4   1 22927.7 1008.59   1
 -10  -4   1 22375.9 1002.38   1
  10  -4  -1 22013.3 1004.75   1
  10   4  -1 21132.3 998.810   1
  -9  -4   1 615.443 62.0048   1
   9  -4  -1 658.011 64.9964   1
   9   4  -1 698.713 62.2600   1
  -8  -4   1 56232.4 2443.14   1
   8  -4  -1 55037.8 2445.96   1
   8   4  -1 54503.2 2439.76   1
  -8   4   1 56229.8 2449.16   1
  -7  -4   1 823.383 66.2638   1
   7  -4  -1 764.352 67.8078   1
   7   4  -1 772.706 64.6558   1
  -7   4   1 910.099 71.2002   1
  -6  -4   1 37260.9 1599.39   1
   6  -4  -1 35567.3 1602.46   1
  -6   4   1 36771.8 1603.87   1
   6   4  -1 35028.6 1595.45   1
   5  -4  -1 16320.7 724.936   1
  -5   4   1 15487.1 722.462   1
   4  -4  -1 112434. 4880.01   1
  -4  -4   1 113284. 4876.49   1
   4   4  -1 105178. 4872.70   1
  -4   4   1 118851. 4881.96   1
   3   4  -1 3120.17 154.211   1
  -3  -4   1 2885.57 154.096   1
   2   4  -1 2607.09 145.053   1
  -2  -4   1 3320.60 153.817   1
  -1   4   1 63682.0 2984.54   1
   1   4  -1 69653.4 2983.97   1
  -1  -4   1 64193.8 2980.47   1
   0  -4   1 112354. 4845.53   1
   0   4  -1 112856. 4844.37   1
   0   4   1 104213. 4847.95   1
   0  -4  -1 115254. 4848.20   1
   1  -4   1 6376.30 304.193   1
  -1  -4  -1 6470.75 305.974   1
   1   4   1 6603.15 305.333   1
  -1   4  -1 6247.10 303.838   1
  -3  -4  -1 1253.71 82.3290   1
   3   4   1 1330.60 82.0468   1
   3  -4   1 1225.34 82.9658   1
  -3   4  -1 1052.09 77.9881   1
  -4  -4  -1 10942.5 526.576   1
   4   4   1 11534.2 525.985   1
   4  -4   1 11673.4 528.076   1
  -4   4  -1 11367.6 527.351   1
  -5  -4  -1 20808.6 910.228   1
   5   4   1 21652.7 909.299   1
   5  -4   1 20845.9 911.160   1
  -6  -4  -1 113299. 5231.37   1
   6   4   1 123116. 5232.84   1
   6  -4   1 118073. 5233.01   1
  -6   4  -1 126101. 5238.84   1
  -7  -4  -1 5948.91 288.558   1
   7   4   1 5769.67 285.004   1
  -7   4  -1 5843.66 291.869   1
   7  -4   1 5205.02 285.141   1
   8  -4   1 114.777 33.4646   1
  -8  -4  -1 118.080 33.8385   1
   8   4   1 214.110 36.9050   1
  -8   4  -1 171.532 36.6273   1
   9   4   1 37050.8 1571.66   1
  -9  -4  -1 34919.6 1572.02   1
   9  -4   1 34291.3 1572.73   1
  -9   4  -1 34246.3 1573.28   1
  10   4   1 9646.53 451.251   1
 -10  -4  -1 9100.15 449.700   1
  10  -4   1 9350.08 453.200   1
 -10   4  -1 8879.22 452.889   1
  11   4   1 16295.8 750.191   1
 -11  -4  -1 15616.2 748.661   1
  11  -4   1 15833.1 751.704   1
 -11   4  -1 16723.2 759.053   1
  12   4   1 16101.7 769.288   1
 -12  -4  -1 16160.4 770.510   1
  12  -4   1 16252.4 771.474   1
 -12   4  -1 17778.3 781.600   1
  13   4   1 4280.61 239.719   1
 -13  -4  -1 3951.44 238.888   1
  13  -4   1 4845.09 247.665   1
 -13   4  -1 4170.43 241.737   1
  14   4   1 9058.78 462.319   1
 -14  -4  -1 9170.15 465.040   1
  14  -4   1 9802.74 469.865   1
 -14   4  -1 9508.65 470.160   1
 -15  -4  -1 564.876 69.9977   1
  15  -4   1 581.389 72.9373   1
 -15   4  -1 622.679 74.9131   1
  16   4   1 4137.71 234.586   1
 -16  -4  -1 3665.03 232.325   1
  16  -4   1 4205.30 239.235   1
 -16   4  -1 4142.07 241.349   1
  17   4   1 77.5206 45.7564   1
 -17  -4  -1 111.299 40.5414   1
  17  -4   1 129.500 45.6957   1
 -17   4  -1 76.1159 39.2728   1
  18   4   1 1098.26 99.8842   1
 -18  -4  -1 957.189 97.7910   1
  18  -4   1 932.242 94.5956   1
 -18   4  -1 1123.87 102.845   1
  19  -4   1 1267.51 108.921   1
 -19   4  -1 1202.35 109.437   1
  20   4   1 49.0549 38.5796   1
 -20  -4  -1 125.548 46.6580   1
  20  -4   1 94.6378 40.1804   1
 -20   4  -1 86.4186 44.6148   1
  21   4   1-24.6009 44.4735   1
 -21  -4  -1-25.3672 44.6975   1
  22   4   1 40.8515 43.2637   1
 -22  -4  -1 135.357 47.0807   1
  22  -4   1 40.8812 47.0994   1
 -22   4  -1 42.2569 47.0338   1
  23   4   1-16.2368 45.6403   1
 -23  -4  -1-8.45799 42.8992   1
  24   4   1 96.6580 48.3717   1
 -24  -4  -1 25.3787 41.7017   1
  24  -4   1 53.8243 34.3020   1
 -24   4  -1 8.46196 31.6750   1
  25  -4   1 147.145 49.7272   1
 -25   4  -1 177.280 51.2392   1
  26  -5  -1-7.69825 44.7643   1
 -26   5   1-24.4283 40.7083   1
  25  -5  -1 87.3564 47.7277   1
 -25   5   1 33.0009 44.8079   1
  24   5  -1 65.9713 47.9807   1
 -24  -5   1 77.5101 48.4470   1
  24  -5  -1-7.85421 42.0873   1
 -24   5   1 41.7577 41.7858   1
  23   5  -1 557.969 73.2851   1
 -23  -5   1 398.448 66.5647   1
  23  -5  -1 697.720 77.9832   1
 -23   5   1 566.836 75.6360   1
  22   5  -1 442.762 67.4568   1
 -22  -5   1 252.023 57.4867   1
  22  -5  -1 429.905 63.8085   1
 -22   5   1 336.605 59.4705   1
  21   5  -1 554.822 76.4606   1
 -21  -5   1 632.228 80.9459   1
  21  -5  -1 677.573 79.0161   1
 -21   5   1 583.716 77.5637   1
  20   5  -1 56.7369 45.5725   1
 -20  -5   1 42.8729 40.9370   1
  20  -5  -1-8.31418 41.5697   1
 -20   5   1-8.74431 41.0684   1
  19   5  -1 582.600 72.7861   1
 -19  -5   1 562.511 74.7657   1
 -18  -5   1 883.927 93.9647   1
  18  -5  -1 981.869 95.1182   1
  18   5  -1 896.849 91.8223   1
  17   5  -1 174.158 46.0443   1
 -17   5   1 97.6267 44.1858   1
 -17  -5   1 230.763 52.0364   1
  17  -5  -1 187.265 44.4895   1
 -16   5   1 453.242 64.2583   1
  16  -5  -1 452.823 60.7136   1
 -15  -5   1 2929.42 193.018   1
  15   5  -1 3594.84 199.687   1
  14   5  -1 40.5050 29.5677   1
 -14  -5   1 28.5762 34.1495   1
  14  -5  -1 14.3519 31.4224   1
 -14   5   1 114.613 47.2709   1
  13  -5  -1 29779.7 1372.98   1
  13   5  -1 31330.6 1370.15   1
 -13   5   1 28017.6 1372.42   1
 -13  -5   1 32149.2 1374.25   1
  12  -5  -1 2913.56 171.168   1
 -12   5   1 2612.59 168.721   1
 -12  -5   1 2590.16 164.652   1
 -11  -5   1 15617.8 735.367   1
  11   5  -1 15690.6 733.096   1
 -11   5   1 16715.5 744.256   1
  11  -5  -1 15259.8 736.006   1
  10   5  -1 7216.84 333.471   1
 -10  -5   1 5980.87 326.369   1
  -9  -5   1 8759.06 426.632   1
   9   5  -1 8688.22 424.796   1
  -9   5   1 9041.18 434.551   1
   9  -5  -1 8816.89 429.811   1
  -8  -5   1 3825.23 204.780   1
   8   5  -1 3849.89 202.082   1
  -8   5   1 3596.02 206.755   1
   8  -5  -1 3711.18 206.723   1
  -7  -5   1 30689.3 1352.40   1
   7   5  -1 29372.8 1349.14   1
  -7   5   1 30781.0 1354.76   1
   7  -5  -1 30221.3 1354.79   1
  -6  -5   1 10745.3 519.406   1
   6   5  -1 12030.3 519.283   1
   6  -5  -1 10999.1 521.400   1
  -6   5   1 10545.1 521.923   1
   5  -5  -1 76089.6 3392.79   1
  -5  -5   1 76210.1 3388.24   1
   5   5  -1 80445.1 3388.89   1
  -5   5   1 76661.9 3393.69   1
   4  -5  -1 36050.8 1745.35   1
  -4   5   1 38546.2 1745.23   1
   4   5  -1 43020.9 1744.78   1
  -4  -5   1 40241.6 1745.47   1
  -3  -5   1 45549.8 1969.01   1
  -3   5   1 46425.9 1971.97   1
   3   5  -1 41527.0 1965.72   1
   3  -5  -1 45731.4 1971.80   1
  -2   5   1 16678.0 741.235   1
   2  -5  -1 16020.9 741.015   1
   1  -5  -1 31960.4 1392.54   1
  -1   5   1 30792.0 1390.30   1
   0  -5  -1 65096.2 2902.23   1
   0   5  -1 65526.2 2897.72   1
   0   5   1 66239.0 2901.28   1
   0  -5   1 67979.5 2900.38   1
  -1  -5  -1 126509. 5145.38   1
  -1   5  -1 107812. 5141.41   1
   1   5   1 114957. 5137.65   1
   1  -5   1 123579. 5141.66   1
  -2  -5  -1 854.824 65.3287   1
   2   5   1 658.533 60.5235   1
  -2   5  -1 700.922 59.7093   1
   2  -5   1 796.036 62.3198   1
   3   5   1 133130. 5862.11   1
  -3  -5  -1 134580. 5863.83   1
  -3   5  -1 129957. 5864.01   1
   3  -5   1 140627. 5865.34   1
  -4   5  -1 2990.87 165.784   1
   4  -5   1 3111.38 166.233   1
   4   5   1 3030.02 164.290   1
  -4  -5  -1 2695.48 162.757   1
  -5   5  -1 17000.8 773.866   1
   5  -5   1 17096.5 774.047   1
   5   5   1 17780.5 774.340   1
  -5  -5  -1 15762.1 772.523   1
  -6   5  -1 108.667 35.5953   1
   6  -5   1 168.812 39.0809   1
   6   5   1 107.119 34.0553   1
  -6  -5  -1 106.734 34.7034   1
  -7   5  -1 91.1242 32.1127   1
   7  -5   1 113.463 35.6983   1
   7   5   1 172.322 35.9518   1
  -7  -5  -1 134.270 33.9645   1
  -8   5  -1 22809.3 971.375   1
  -8  -5  -1 22034.3 962.464   1
   8  -5   1 19146.1 956.830   1
   8   5   1 20667.1 957.908   1
   9   5   1 23023.3 1047.05   1
  -9  -5  -1 23018.1 1050.21   1
  10  -5   1 31157.5 1429.05   1
 -10   5  -1 32359.4 1434.18   1
 -11  -5  -1 13096.1 590.709   1
 -11   5  -1 11682.6 587.030   1
  11  -5   1 12546.3 588.884   1
  11   5   1 11757.8 584.328   1
 -12  -5  -1 878.384 86.2868   1
 -12   5  -1 1085.74 93.9597   1
  12   5   1 807.068 83.5583   1
  12  -5   1 1033.77 89.3640   1
 -13   5  -1 2298.46 155.706   1
  13  -5   1 2187.01 151.539   1
  13   5   1 2396.30 152.900   1
 -14  -5  -1 6030.99 323.448   1
  15  -5   1 2914.99 189.461   1
 -15   5  -1 3464.13 201.594   1
  16  -5   1 40.5124 43.0406   1
 -16  -5  -1 120.926 42.8264   1
  16   5   1 84.3706 41.2948   1
 -16   5  -1 163.040 51.5400   1
  17  -5   1 8.37191 27.8190   1
 -17  -5  -1 57.7673 40.6557   1
  17   5   1 23.5592 37.4999   1
 -17   5  -1 25.1787 39.4243   1
  18  -5   1 454.838 66.1211   1
 -18  -5  -1 371.023 63.7599   1
  18   5   1 296.411 63.0612   1
 -18   5  -1 338.748 60.2727   1
  19  -5   1 49.4476 42.4602   1
 -19   5  -1 42.9162 45.4243   1
  19   5   1 121.840 48.8040   1
 -19  -5  -1 8.54803 40.2112   1
 -20  -5  -1 1582.89 126.083   1
 -20   5  -1 1432.86 122.943   1
  20   5   1 1415.07 119.462   1
  20  -5   1 1594.07 125.191   1
  21  -5   1-15.6784 42.5031   1
 -21  -5  -1 25.9785 41.3326   1
  21   5   1-32.6336 45.3260   1
 -21   5  -1 8.67335 44.6125   1
  22  -5   1 250.646 59.4409   1
 -22  -5  -1 282.635 60.9066   1
  22   5   1 340.789 63.4224   1
 -22   5  -1 270.325 61.4033   1
  23  -5   1 418.920 63.2846   1
 -23  -5  -1 245.676 54.6136   1
  23   5   1 347.307 61.1542   1
 -23   5  -1 439.399 67.7058   1
 -24  -5  -1 217.876 56.4064   1
  24   5   1 208.559 57.8629   1
  25  -5   1 217.610 51.4891   1
 -25   5  -1 210.575 48.9841   1
  25  -6  -1 30.5107 38.6851   1
 -25   6   1-24.3299 39.3290   1
  24  -6  -1 314.755 61.9398   1
 -24   6   1 254.785 62.5983   1
  23  -6  -1 134.376 48.9705   1
 -23   6   1 161.299 50.4546   1
  23   6  -1 160.403 51.2139   1
 -23  -6   1 245.015 56.1368   1
 -22  -6   1 1334.36 113.804   1
 -22   6   1 1197.69 109.154   1
  22   6  -1 1329.19 114.814   1
  22  -6  -1 1258.46 109.417   1
 -21  -6   1 165.848 58.1061   1
  21  -6  -1 292.938 64.3750   1
  21   6  -1 317.934 63.1423   1
  20  -6  -1 717.993 82.4495   1
 -20   6   1 548.193 73.6316   1
  19  -6  -1 284.398 60.5756   1
 -19   6   1 227.244 57.8711   1
  19   6  -1 282.090 56.7845   1
 -19  -6   1 221.162 56.6179   1
 -18  -6   1 2217.12 158.441   1
  18  -6  -1 2259.09 155.793   1
  18   6  -1 2447.39 160.348   1
 -18   6   1 2147.89 156.796   1
  17  -6  -1 53.5244 36.5980   1
 -17  -6   1 64.9234 44.0846   1
 -17   6   1 66.3468 43.3317   1
  17   6  -1 69.8177 41.6201   1
  16  -6  -1 2586.34 168.661   1
 -16   6   1 2523.40 170.826   1
  16   6  -1 2522.35 165.907   1
 -15   6   1-16.0811 38.9974   1
  15  -6  -1 45.3801 39.9741   1
 -15  -6   1 7.61215 33.9144   1
  15   6  -1 21.8861 38.5580   1
 -14  -6   1 1167.80 102.892   1
 -14   6   1 1208.87 105.483   1
  14  -6  -1 1304.79 107.098   1
  14   6  -1 1271.74 104.267   1
 -13   6   1 688.688 74.4582   1
  13   6  -1 606.440 68.6879   1
 -13  -6   1 589.442 69.9096   1
  13  -6  -1 613.532 70.3731   1
  12   6  -1 21537.3 1007.34   1
  12  -6  -1 21485.2 1011.68   1
 -12  -6   1 20619.3 1011.33   1
  11  -6  -1 192.984 42.1209   1
 -11   6   1 196.941 47.1343   1
 -10   6   1 2919.92 186.213   1
  10   6  -1 3166.79 184.391   1
 -10  -6   1 3424.06 189.269   1
  10  -6  -1 3373.04 189.434   1
   9   6  -1 1284.88 96.4329   1
  -8   6   1 1016.67 87.6984   1
   8   6  -1 1213.69 88.1619   1
  -8  -6   1 1139.68 87.7125   1
   8  -6  -1 1060.64 90.2203   1
  -7   6   1 6133.95 311.404   1
   7   6  -1 5825.06 304.214   1
  -7  -6   1 6416.89 310.559   1
   7  -6  -1 6011.77 309.602   1
  -6   6   1 10664.4 480.526   1
  -6  -6   1 9562.54 472.460   1
   6  -6  -1 10127.3 478.208   1
   6   6  -1 9709.28 470.677   1
   5  -6  -1 8981.35 407.388   1
  -5   6   1 7877.73 404.747   1
   5   6  -1 8278.01 399.074   1
  -5  -6   1 8312.68 403.425   1
   4  -6  -1 11919.6 569.567   1
  -4   6   1 11149.1 566.461   1
   4   6  -1 13408.8 568.114   1
  -4  -6   1 12396.3 567.837   1
   3  -6  -1 9235.15 443.357   1
  -3   6   1 9227.06 442.846   1
   3   6  -1 9516.84 438.608   1
  -3  -6   1 9201.65 440.527   1
   2  -6  -1 146312. 6491.24   1
  -2   6   1 143731. 6489.04   1
   2   6  -1 154663. 6487.95   1
  -2  -6   1 150508. 6488.37   1
  -1   6   1 50973.0 2206.45   1
   1   6  -1 55278.6 2204.73   1
  -1  -6   1 51976.5 2203.50   1
   0  -6   1 101253. 4720.95   1
   0   6  -1 103902. 4716.79   1
   0  -6  -1 108264. 4720.47   1
   1  -6   1 14549.9 721.026   1
  -1   6  -1 17368.7 728.083   1
   1   6   1 17301.8 730.173   1
  -1  -6  -1 14624.0 723.601   1
   2  -6   1 109205. 4834.25   1
  -2   6  -1 110196. 4832.37   1
   2   6   1 108885. 4833.08   1
  -2  -6  -1 114552. 4836.28   1
  -3  -6  -1 851.291 70.2413   1
  -3   6  -1 745.134 67.4442   1
   3  -6   1 819.345 69.3160   1
  -4  -6  -1 16700.3 927.311   1
   4   6   1 19370.0 923.770   1
   4  -6   1 22293.8 931.942   1
  -4   6  -1 24160.7 934.924   1
  -5  -6  -1 19973.7 910.183   1
   5   6   1 20442.0 910.117   1
   5  -6   1 19318.1 910.339   1
  -5   6  -1 20168.2 913.191   1
  -6  -6  -1 5860.44 279.388   1
   6   6   1 4733.91 270.548   1
   6  -6   1 5527.52 276.034   1
  -6   6  -1 5090.52 273.273   1
  -7  -6  -1 6652.72 331.815   1
   7   6   1 6228.18 327.320   1
   7  -6   1 6561.64 329.246   1
  -7   6  -1 6399.22 327.958   1
  -8  -6  -1 12474.4 590.003   1
   8   6   1 12547.3 585.846   1
   8  -6   1 11992.3 584.180   1
   9  -6   1 2872.12 177.580   1
  -9   6  -1 3283.97 191.101   1
 -10  -6  -1 5803.42 295.040   1
  10   6   1 5399.85 290.359   1
  10  -6   1 5510.96 291.044   1
 -10   6  -1 5298.20 292.157   1
 -11  -6  -1 14928.5 676.633   1
  11  -6   1 14517.8 674.936   1
 -11   6  -1 13787.3 677.158   1
  11   6   1 13619.6 669.758   1
 -12   6  -1 2612.38 166.100   1
  12   6   1 2393.98 160.822   1
  12  -6   1 2638.59 165.292   1
 -13   6  -1 850.426 87.2488   1
 -13  -6  -1 943.536 89.7219   1
  13  -6   1 816.550 85.3643   1
 -14  -6  -1 3986.94 242.300   1
 -14   6  -1 4575.50 250.609   1
  14  -6   1 4252.01 244.526   1
  14   6   1 4188.25 241.247   1
  15   6   1 546.629 70.3521   1
 -15  -6  -1 608.997 75.0701   1
  15  -6   1 656.724 72.4727   1
 -15   6  -1 430.243 66.7850   1
  16   6   1 15.5705 41.1767   1
 -16  -6  -1-8.21696 35.9585   1
  16  -6   1 46.9978 35.5729   1
 -16   6  -1 124.006 48.0970   1
  17   6   1 635.960 77.1183   1
 -17  -6  -1 494.937 73.5936   1
  18   6   1-40.3882 44.8784   1
 -18   6  -1 8.54184 44.5431   1
 -18  -6  -1 25.5823 40.0415   1
  18  -6   1-16.9544 40.4636   1
 -19  -6  -1 3338.54 207.474   1
 -19   6  -1 3262.71 207.141   1
  19  -6   1 3319.08 205.398   1
  19   6   1 3130.86 202.445   1
  20   6   1 189.288 52.8875   1
 -20  -6  -1 165.025 55.2554   1
 -21   6  -1 2018.04 148.069   1
  22   6   1 348.923 67.9674   1
 -22  -6  -1 459.448 71.8904   1
  23  -6   1 298.769 58.5570   1
 -23   6  -1 265.702 61.6366   1
  24  -6   1 92.0361 46.3231   1
 -24   6  -1 152.852 53.2330   1
  24   6   1 123.400 52.0899   1
 -25   7   1 90.2556 47.8146   1
  25  -7  -1 59.3483 47.2740   1
 -24   7   1 74.4342 37.7252   1
  24  -7  -1 115.527 50.8691   1
  23  -7  -1 537.783 72.6213   1
 -23   7   1 512.361 74.2727   1
  23   7  -1 559.257 75.9070   1
  22  -7  -1 181.872 56.4906   1
 -22   7   1 225.677 55.8791   1
  21  -7  -1 1927.04 140.325   1
  21   7  -1 1792.78 138.586   1
 -21  -7   1 1809.85 139.534   1
 -21   7   1 1649.75 136.103   1
  20  -7  -1-8.36363 42.4311   1
  20   7  -1 42.5232 45.5433   1
 -20  -7   1 26.2539 42.4525   1
 -20   7   1 42.3136 39.7508   1
  19  -7  -1 8.03283 39.5592   1
  19   7  -1-16.7546 38.0018   1
 -19  -7   1-8.63726 40.5563   1
 -19   7   1-8.50324 41.2364   1
  18  -7  -1 101.565 46.0836   1
  18   7  -1 115.404 46.5046   1
 -18  -7   1 76.3607 41.9672   1
 -18   7   1 67.7863 44.9493   1
  17  -7  -1 2242.42 155.165   1
 -17  -7   1 2073.11 153.979   1
  17   7  -1 2184.97 159.527   1
 -17   7   1 2370.43 160.943   1
 -16   7   1 409.114 64.7003   1
 -16  -7   1 380.648 64.3888   1
  16  -7  -1 306.964 58.1619   1
  16   7  -1 345.450 62.1722   1
  15  -7  -1 3204.43 201.998   1
  15   7  -1 3528.15 206.210   1
 -15  -7   1 3225.48 203.730   1
 -15   7   1 3457.47 209.609   1
  14  -7  -1 1108.16 101.350   1
 -14  -7   1 1250.40 106.158   1
 -14   7   1 1250.21 109.500   1
  14   7  -1 1365.73 106.281   1
 -13  -7   1 8481.04 431.517   1
  13   7  -1 8562.41 430.361   1
 -13   7   1 8580.52 434.567   1
  13  -7  -1 8633.80 432.669   1
 -12  -7   1 700.118 77.5689   1
  12   7  -1 840.868 81.1472   1
 -12   7   1 716.212 79.2811   1
  12  -7  -1 744.841 77.0321   1
 -11  -7   1 11107.0 524.054   1
  11   7  -1 11058.7 521.058   1
 -11   7   1 10940.8 526.788   1
  11  -7  -1 9885.54 517.476   1
 -10   7   1 5693.83 300.227   1
  10  -7  -1 5624.22 298.416   1
  -9  -7   1 972.307 84.4031   1
   9   7  -1 1043.84 84.8144   1
   9  -7  -1 1095.73 89.1883   1
  -9   7   1 780.455 79.5525   1
   8   7  -1 506.592 56.1938   1
   8  -7  -1 507.806 61.2877   1
  -8   7   1 400.247 55.4961   1
   7   7  -1 41053.1 1847.11   1
  -7  -7   1 42131.5 1850.93   1
   6   7  -1 20.7541 24.8395   1
  -6  -7   1 70.3767 32.2102   1
  -6   7   1 47.3303 24.3993   1
   6  -7  -1 47.6666 27.5737   1
   5   7  -1 23364.1 1088.01   1
  -5   7   1 24238.3 1095.13   1
  -5  -7   1 24288.0 1091.92   1
   5  -7  -1 24850.4 1096.62   1
  -4   7   1 5172.21 265.172   1
  -4  -7   1 5862.89 267.911   1
   4  -7  -1 5183.55 266.248   1
   3   7  -1 28955.0 1403.71   1
  -3   7   1 32960.8 1412.33   1
  -3  -7   1 32800.4 1407.97   1
   3  -7  -1 31674.3 1409.22   1
   2   7  -1 1482.47 100.993   1
  -2   7   1 1683.62 105.836   1
  -2  -7   1 1337.67 99.5578   1
   2  -7  -1 1600.36 105.753   1
  -1   7   1 70267.5 3005.90   1
   1   7  -1 66547.9 3001.13   1
   1  -7  -1 70254.6 3006.46   1
  -1  -7   1 66685.2 3002.47   1
   0   7   1 1515.79 105.933   1
   0   7  -1 1565.13 105.691   1
   0  -7  -1 1803.32 112.254   1
   0  -7   1 1618.97 106.722   1
   1   7   1 3430.45 184.205   1
  -1   7  -1 3569.03 185.949   1
  -1  -7  -1 3367.23 185.067   1
   1  -7   1 2844.87 180.388   1
   2   7   1 8264.22 410.608   1
  -2   7  -1 9142.28 414.379   1
  -2  -7  -1 8038.77 412.166   1
   2  -7   1 8715.45 413.518   1
   3   7   1 73596.7 3447.42   1
  -3   7  -1 77978.8 3449.17   1
  -3  -7  -1 83372.4 3453.13   1
   3  -7   1 79880.9 3449.78   1
  -4  -7  -1 20157.3 923.661   1
   4  -7   1 20185.5 923.577   1
  -4   7  -1 20339.7 924.637   1
  -5  -7  -1 2540.40 156.523   1
  -5   7  -1 2653.45 157.619   1
   5  -7   1 2679.68 157.332   1
   5   7   1 2389.34 151.778   1
   6   7   1 486.422 54.5418   1
  -6  -7  -1 338.885 50.5188   1
  -7   7  -1 352.892 53.1116   1
   7  -7   1 311.501 50.3383   1
   7   7   1 367.911 50.2254   1
  -7  -7  -1 344.772 52.5812   1
   8  -7   1 1018.67 88.5874   1
  -8   7  -1 957.021 87.4068   1
  -9   7  -1 16423.4 735.512   1
   9  -7   1 15184.6 727.510   1
   9   7   1 14921.2 727.087   1
  -9  -7  -1 15642.7 730.517   1
 -10   7  -1 17253.5 841.974   1
  10  -7   1 17729.3 836.243   1
  10   7   1 19379.1 842.705   1
 -10  -7  -1 17756.3 838.811   1
 -11   7  -1 1694.18 128.623   1
  11  -7   1 1712.17 126.518   1
  11   7   1 1758.41 126.044   1
  12  -7   1 2603.98 164.184   1
 -12  -7  -1 2263.05 158.998   1
 -12   7  -1 2364.28 160.466   1
  13  -7   1 6317.81 342.764   1
 -13  -7  -1 6969.51 348.155   1
  13   7   1 6633.04 343.760   1
 -13   7  -1 6138.08 343.013   1
  14  -7   1 748.129 83.4917   1
 -14   7  -1 704.898 80.4401   1
 -15   7  -1 609.654 76.7018   1
 -15  -7  -1 581.599 74.4108   1
  15  -7   1 521.626 73.9934   1
  15   7   1 644.353 76.2701   1
 -16  -7  -1 175.554 52.0051   1
 -16   7  -1 232.515 58.8582   1
  16   7   1 276.024 55.1346   1
  16  -7   1 171.238 51.6487   1
 -17   7  -1-8.40295 31.4012   1
  17  -7   1 39.8096 36.7577   1
 -17  -7  -1 8.50864 40.6133   1
  17   7   1-8.26284 41.3044   1
 -18  -7  -1 1355.03 115.099   1
  18  -7   1 1236.48 109.364   1
 -18   7  -1 1158.06 107.924   1
  19   7   1 2124.43 145.984   1
 -19  -7  -1 1680.86 138.102   1
  19  -7   1 1833.90 140.328   1
 -19   7  -1 1708.07 137.559   1
  20   7   1 2005.13 151.370   1
 -20  -7  -1 2021.19 151.871   1
  20  -7   1 2362.70 155.835   1
 -20   7  -1 2016.25 153.585   1
  21   7   1-8.49938 39.9127   1
 -21  -7  -1-26.2510 42.4383   1
  21  -7   1-8.19077 32.1829   1
 -21   7  -1-17.0922 35.8963   1
  22   7   1 152.459 49.4251   1
 -22  -7  -1 174.318 49.7086   1
  22  -7   1 228.913 54.7806   1
 -22   7  -1 208.835 48.2359   1
  23   7   1 100.639 46.2238   1
 -23  -7  -1 103.452 48.0769   1
  23  -7   1 90.8566 44.2191   1
 -23   7  -1 91.0525 45.6277   1
  24  -7   1 207.060 48.4242   1
 -24   7  -1 248.495 56.6652   1
  24  -8  -1 7.77544 38.2924   1
 -24   8   1 8.13706 36.9129   1
  23  -8  -1 56.6321 39.9449   1
 -23   8   1 76.3052 41.2153   1
  22   8  -1 663.887 81.6332   1
 -22  -8   1 607.843 81.4615   1
  21   8  -1 266.848 63.1523   1
 -21  -8   1 259.275 61.2815   1
  21  -8  -1 459.017 73.8372   1
 -21   8   1 405.526 66.9303   1
  20   8  -1 1047.66 102.872   1
 -20   8   1 978.021 94.6662   1
 -20  -8   1 1057.21 104.020   1
  19  -8  -1 133.874 45.1542   1
 -18  -8   1 242.139 55.9835   1
  18  -8  -1 306.823 59.7330   1
 -18   8   1 283.765 60.3663   1
  18   8  -1 358.465 62.8146   1
 -17  -8   1 552.425 74.9391   1
  17  -8  -1 458.376 65.0150   1
 -17   8   1 539.096 70.6144   1
  17   8  -1 591.826 77.3428   1
 -16  -8   1 8.32410 43.4977   1
  16  -8  -1 154.392 47.3298   1
 -16   8   1 50.1826 44.2884   1
  16   8  -1 32.4530 40.0539   1
  15  -8  -1 2653.81 172.865   1
 -15   8   1 2618.57 174.440   1
 -14  -8   1 161.507 47.7262   1
 -14   8   1 81.1798 43.1945   1
  14  -8  -1 115.722 43.6601   1
  14   8  -1 115.302 45.4562   1
 -13  -8   1 170.862 47.9786   1
 -13   8   1 160.746 50.5699   1
  13  -8  -1 140.387 45.2470   1
  13   8  -1 126.968 41.9878   1
 -12   8   1 38613.3 1747.13   1
  12  -8  -1 35218.3 1732.91   1
  12   8  -1 38998.0 1742.09   1
 -11  -8   1-7.19756 34.3581   1
 -11   8   1 29.6634 40.2107   1
  11  -8  -1 14.3539 37.9304   1
  11   8  -1 13.7935 33.4491   1
 -10  -8   1 7685.81 377.662   1
 -10   8   1 6555.70 373.892   1
  10  -8  -1 7171.80 375.728   1
  10   8  -1 8176.17 379.181   1
  -9  -8   1 2756.89 170.128   1
   9   8  -1 2599.10 163.294   1
   9  -8  -1 2598.52 167.928   1
  -9   8   1 2782.83 169.463   1
  -8   8   1 606.044 69.9857   1
   8  -8  -1 621.257 72.5544   1
  -7   8   1 4171.39 246.062   1
   7  -8  -1 4871.77 255.043   1
   7   8  -1 4892.10 250.935   1
   6   8  -1 21356.2 1026.90   1
  -6   8   1 23072.4 1035.33   1
   6  -8  -1 22145.6 1035.79   1
  -6  -8   1 24193.1 1035.48   1
   5   8  -1 58.6526 30.6704   1
  -5  -8   1 172.488 40.7339   1
  -4   8   1 10755.2 541.692   1
   4  -8  -1 11087.0 543.568   1
  -4  -8   1 10758.9 539.526   1
   3   8  -1 7949.01 406.485   1
  -3   8   1 8915.54 415.645   1
   3  -8  -1 8431.03 411.739   1
  -3  -8   1 8300.95 409.499   1
   2   8  -1 98494.2 4193.16   1
  -2   8   1 95861.9 4194.43   1
   2  -8  -1 99168.2 4197.54   1
  -2  -8   1 89984.2 4189.01   1
  -1   8   1 1051.95 90.3326   1
   1   8  -1 1205.49 89.9735   1
  -1  -8   1 1290.50 92.6353   1
   1  -8  -1 1142.50 91.8357   1
   0   8   1 9634.71 483.035   1
   0   8  -1 10391.3 484.268   1
   0  -8   1 10295.5 485.888   1
   0  -8  -1 10204.1 485.539   1
   1   8   1 3811.57 211.055   1
  -1   8  -1 3406.26 207.992   1
   1  -8   1 3893.19 211.049   1
   2   8   1 41381.9 1692.35   1
  -2   8  -1 38241.3 1686.96   1
   2  -8   1 35706.3 1685.77   1
  -2  -8  -1 36331.3 1684.60   1
   3   8   1 16535.6 773.035   1
  -3   8  -1 15211.9 773.938   1
   3  -8   1 17309.4 779.389   1
  -3  -8  -1 18599.2 786.188   1
   4   8   1 46126.6 1991.32   1
  -4   8  -1 42880.6 1989.37   1
   4  -8   1 44667.7 1991.35   1
  -4  -8  -1 45404.8 1993.50   1
   5   8   1 11970.9 553.418   1
  -5  -8  -1 12070.1 556.671   1
  -5   8  -1 10678.2 552.108   1
   5  -8   1 11662.2 556.275   1
  -6   8  -1 3577.06 207.759   1
   6  -8   1 3663.26 210.343   1
  -7  -8  -1 19969.8 917.269   1
   7   8   1 20050.1 915.863   1
  -7   8  -1 20615.7 920.018   1
   7  -8   1 18879.3 918.684   1
  -8  -8  -1 11539.1 557.525   1
   8   8   1 12375.9 558.980   1
  -8   8  -1 10597.9 553.015   1
   8  -8   1 11759.7 557.566   1
  -9  -8  -1 50.0402 34.6709   1
   9   8   1-6.87809 31.7575   1
  -9   8  -1 28.8819 34.4680   1
   9  -8   1-6.99815 34.4675   1
 -10  -8  -1 6202.95 337.896   1
  10   8   1 6342.48 334.110   1
  10  -8   1 5958.29 328.903   1
 -10   8  -1 7027.19 343.351   1
 -11  -8  -1 694.436 80.9357   1
 -11   8  -1 732.551 79.5656   1
  11  -8   1 708.470 76.5925   1
 -12  -8  -1 7749.64 410.650   1
  12   8   1 8202.13 407.754   1
 -12   8  -1 8076.34 415.068   1
  12  -8   1 7735.07 404.843   1
  13  -8   1 2079.22 143.688   1
 -13   8  -1 1947.21 143.425   1
 -14   8  -1 1118.00 102.642   1
  14  -8   1 921.512 95.1407   1
  14   8   1 1052.47 97.9269   1
 -14  -8  -1 1127.39 102.120   1
 -15   8  -1 1212.60 111.721   1
  15  -8   1 1430.97 112.761   1
  15   8   1 1485.53 116.381   1
 -15  -8  -1 1074.25 107.549   1
 -16   8  -1 785.174 86.8756   1
  16  -8   1 815.040 86.6041   1
  16   8   1 863.916 91.8954   1
 -16  -8  -1 778.147 88.2432   1
 -17   8  -1 1681.76 137.317   1
  17  -8   1 1851.29 134.857   1
  17   8   1 2054.35 145.045   1
 -18   8  -1 981.226 97.3262   1
  18  -8   1 921.712 94.9356   1
  18   8   1 1037.27 99.0771   1
 -18  -8  -1 914.611 94.3617   1
 -19   8  -1 175.979 45.3542   1
  19  -8   1 149.216 46.5340   1
  19   8   1 109.464 51.9779   1
 -19  -8  -1 168.200 51.3420   1
  20  -8   1 50.6243 49.6035   1
 -20   8  -1 8.50829 45.5677   1
  21   8   1 151.618 47.9354   1
 -21  -8  -1 194.836 49.7653   1
  22  -8   1 191.826 52.3661   1
 -22   8  -1 183.411 52.1749   1
  23  -8   1 91.7024 45.5010   1
 -23   8  -1 56.5924 45.0307   1
  24  -9  -1-15.5171 42.5879   1
 -24   9   1 24.3111 40.5077   1
  22  -9  -1 65.6425 46.1848   1
 -22   9   1 41.4763 41.5309   1
  21  -9  -1 720.783 77.0785   1
 -21   9   1 392.297 66.3586   1
 -20   9   1 58.9636 41.0440   1
 -20  -9   1 100.343 42.3018   1
  20   9  -1 79.0309 49.5251   1
  20  -9  -1 133.689 50.6078   1
  19   9  -1 182.546 55.4709   1
 -19  -9   1 225.848 56.5434   1
  18  -9  -1 8.09820 40.4836   1
 -18   9   1 17.2779 43.1865   1
 -17   9   1 850.009 85.6736   1
 -17  -9   1 683.952 86.3292   1
  17   9  -1 704.847 85.6630   1
  17  -9  -1 884.046 88.8982   1
  16   9  -1 139.353 45.7540   1
 -16  -9   1 257.896 55.7684   1
 -15   9   1 225.488 52.4196   1
  15   9  -1 136.770 44.0185   1
  15  -9  -1 216.944 50.9617   1
 -15  -9   1 286.354 59.3545   1
  14  -9  -1 185.898 47.0849   1
 -14   9   1 157.490 54.6357   1
 -13   9   1 1256.63 114.658   1
  13   9  -1 1357.08 111.858   1
 -13  -9   1 1462.50 115.643   1
  13  -9  -1 1375.26 111.187   1
 -12   9   1 430.661 65.0827   1
  12   9  -1 400.315 60.0899   1
 -12  -9   1 297.504 58.9066   1
  12  -9  -1 370.731 60.5819   1
  11   9  -1 22571.7 1058.92   1
 -11  -9   1 23638.8 1064.09   1
 -10   9   1 970.889 90.2927   1
  10   9  -1 944.000 87.4512   1
 -10  -9   1 941.464 89.3529   1
  10  -9  -1 1142.99 96.7026   1
  -9   9   1 151.917 40.1634   1
  -9  -9   1 153.886 44.4740   1
   9  -9  -1 130.874 39.3880   1
   9   9  -1 120.539 41.8328   1
   8  -9  -1 13561.6 648.427   1
  -8  -9   1 14217.6 649.267   1
   8   9  -1 13905.6 643.961   1
  -8   9   1 12667.4 643.952   1
  -7   9   1 626.030 73.5457   1
   7   9  -1 570.058 64.8967   1
   7  -9  -1 567.618 68.2526   1
  -7  -9   1 587.120 67.3562   1
  -6   9   1 5690.42 305.930   1
   6  -9  -1 5889.24 307.510   1
  -5   9   1 14981.0 696.868   1
   5  -9  -1 14665.6 697.544   1
   4   9  -1 549.313 61.8832   1
  -4   9   1 585.233 65.6807   1
   4  -9  -1 623.675 67.4831   1
  -4  -9   1 561.328 63.5444   1
   3   9  -1 21343.0 956.807   1
  -3   9   1 20332.3 960.198   1
   3  -9  -1 21018.5 960.112   1
  -3  -9   1 20889.7 958.394   1
   2   9  -1 4671.30 224.155   1
   2  -9  -1 4701.48 229.426   1
  -2  -9   1 4109.54 222.377   1
  -1  -9   1 19627.7 908.029   1
   1   9  -1 19968.3 907.906   1
   0  -9   1-6.10128 29.1262   1
   0   9  -1-17.5661 31.3515   1
  -3   9  -1 21890.8 1017.35   1
   3  -9   1 22654.0 1020.56   1
   4   9   1 1991.61 130.056   1
  -4   9  -1 1689.16 128.509   1
   4  -9   1 2018.50 135.639   1
  -4  -9  -1 2074.15 136.765   1
   5  -9   1 1287.72 101.356   1
   5   9   1 1253.89 98.8804   1
  -5  -9  -1 1435.81 105.282   1
  -6   9  -1 11762.4 562.596   1
  -6  -9  -1 11836.7 561.446   1
   6  -9   1 11597.2 560.598   1
   6   9   1 11234.3 555.257   1
  -7  -9  -1 8149.83 421.230   1
   7   9   1 8271.70 419.421   1
  -7   9  -1 8912.28 426.143   1
   7  -9   1 8381.29 422.187   1
  -8  -9  -1 36.1415 37.1813   1
   8   9   1-6.89002 33.4148   1
  -8   9  -1 7.23149 33.3865   1
   8  -9   1 7.16924 35.8387   1
  -9  -9  -1 12157.3 566.845   1
   9   9   1 12233.9 564.428   1
   9  -9   1 12134.7 566.056   1
 -10  -9  -1 1794.18 132.809   1
 -11  -9  -1 2688.50 171.375   1
 -11   9  -1 2486.07 175.045   1
  11  -9   1 2281.93 160.079   1
 -12   9  -1 4178.78 249.017   1
  12  -9   1 4406.41 247.828   1
 -13  -9  -1 2000.95 150.755   1
  13   9   1 2230.40 153.656   1
  13  -9   1 2271.95 153.357   1
 -13   9  -1 2144.92 154.276   1
 -14   9  -1 927.045 97.9925   1
 -14  -9  -1 1038.48 102.614   1
  14  -9   1 1142.27 101.303   1
  14   9   1 1199.32 104.193   1
 -15  -9  -1 173.802 54.0223   1
  15   9   1 99.4565 45.2966   1
  15  -9   1 90.4496 40.8931   1
 -15   9  -1 186.276 51.6413   1
 -16   9  -1 1405.94 118.401   1
 -16  -9  -1 1148.04 113.187   1
  16  -9   1 1337.04 112.806   1
  16   9   1 1530.28 124.589   1
 -17  -9  -1 152.356 50.6834   1
  17   9   1 180.130 53.8181   1
 -17   9  -1 120.775 48.8102   1
  17  -9   1 81.0011 39.6692   1
  18   9   1 327.579 68.8756   1
 -18  -9  -1 343.828 69.1630   1
 -19   9  -1 219.033 55.9439   1
  19  -9   1 159.710 48.4649   1
  19   9   1 164.411 51.9027   1
 -19  -9  -1 118.068 48.5392   1
 -20   9  -1 83.1668 43.5639   1
  20  -9   1 115.075 48.9932   1
  20   9   1 112.446 49.3593   1
 -20  -9  -1 72.6204 40.6462   1
 -21   9  -1 132.954 46.9291   1
  21  -9   1 90.7469 47.6551   1
  21   9   1 103.342 47.4860   1
 -21  -9  -1 81.3323 42.6708   1
  22   9   1-25.5929 39.3987   1
  23  -9   1 22.9740 34.1461   1
 -23   9  -1 55.8040 43.2492   1
  23 -10  -1 23.7425 39.6001   1
 -23  10   1 56.2423 37.1344   1
  22 -10  -1 227.822 55.5547   1
 -22  10   1 216.971 55.0932   1
  21 -10  -1 23.3992 39.5754   1
 -21  10   1 32.9141 45.7307   1
 -20 -10   1 90.8695 48.9353   1
  20 -10  -1 109.121 42.5899   1
  20  10  -1 182.913 56.6217   1
 -19 -10   1 90.2694 44.9741   1
  19  10  -1 190.702 57.0021   1
 -19  10   1 153.859 47.4128   1
  19 -10  -1 186.029 46.4959   1
  18  10  -1 34.3433 42.2843   1
 -18 -10   1-8.91818 40.4573   1
 -17 -10   1 79.0358 43.8350   1
  17  10  -1 92.8430 48.5258   1
  17 -10  -1 263.304 54.1947   1
 -17  10   1 196.051 52.1636   1
 -16  10   1 1924.47 143.534   1
 -16 -10   1 2049.32 147.980   1
  16 -10  -1 1730.91 136.466   1
  16  10  -1 1832.56 139.906   1
 -15  10   1 1305.49 110.421   1
  15 -10  -1 1247.91 106.843   1
  15  10  -1 1458.19 115.330   1
 -15 -10   1 1021.74 104.226   1
 -14  10   1 962.986 96.6280   1
  14 -10  -1 870.618 88.4004   1
  14  10  -1 975.959 93.9829   1
 -14 -10   1 1042.79 97.3792   1
 -13  10   1 155.909 52.5636   1
  13 -10  -1 83.2396 44.2160   1
  13  10  -1 225.075 52.1286   1
 -13 -10   1 276.391 54.0983   1
 -12  10   1 144.474 48.4708   1
 -12 -10   1 190.660 50.3395   1
  12  10  -1 128.726 43.8834   1
  12 -10  -1 54.3769 40.8707   1
 -11  10   1 1669.21 127.229   1
  11 -10  -1 1665.87 125.932   1
  11  10  -1 1747.96 127.343   1
 -11 -10   1 1718.26 130.579   1
 -10  10   1 4739.97 257.275   1
  10  10  -1 4655.38 254.114   1
 -10 -10   1 4797.99 256.790   1
   9 -10  -1 5575.09 302.779   1
  -9 -10   1 5457.71 300.598   1
  -9  10   1 5222.99 298.097   1
   9  10  -1 5990.09 301.778   1
   8 -10  -1 17520.7 802.581   1
  -8 -10   1 17116.4 800.586   1
  -8  10   1 17582.7 807.592   1
   8  10  -1 16109.8 796.357   1
   7 -10  -1 7103.87 360.012   1
  -7  10   1 6803.80 357.702   1
   7  10  -1 6693.15 349.556   1
  -7 -10   1 7033.66 360.156   1
  -6  10   1 219.406 47.1052   1
   6 -10  -1 257.600 50.7910   1
  -6 -10   1 206.818 46.0655   1
   5  10  -1 188.689 42.1294   1
  -5  10   1 187.720 45.4111   1
   5 -10  -1 190.073 46.7461   1
  -5 -10   1 222.926 47.1081   1
   4  10  -1 6304.64 316.096   1
  -4  10   1 5759.34 314.832   1
   4 -10  -1 6051.61 318.028   1
   3  10  -1 10182.5 537.144   1
  -3  10   1 11776.6 552.038   1
   3 -10  -1 11483.5 546.244   1
  -3 -10   1 11972.6 545.940   1
   2  10  -1 8161.60 433.609   1
  -2  10   1 9353.93 441.933   1
  -2 -10   1 8791.28 439.105   1
   2 -10  -1 9092.23 439.591   1
  -1  10   1 88519.8 3891.05   1
   1  10  -1 82592.9 3885.81   1
   1 -10  -1 91602.5 3897.86   1
  -1 -10   1 92575.7 3894.66   1
   0  10   1 2075.60 142.563   1
   0  10  -1 2335.47 146.520   1
   0 -10   1 2086.77 142.652   1
   0 -10  -1 2271.79 146.306   1
   1  10   1 549.822 64.0164   1
  -1  10  -1 483.913 61.8603   1
   1 -10   1 638.819 66.0690   1
  -1 -10  -1 478.269 62.0303   1
   2  10   1 437.725 57.4313   1
  -2  10  -1 402.658 58.5706   1
   2 -10   1 428.788 61.6185   1
  -2 -10  -1 393.982 56.6283   1
   3  10   1 95217.0 4202.10   1
  -3  10  -1 101005. 4203.85   1
   3 -10   1 93400.8 4200.32   1
  -3 -10  -1 93138.3 4201.53   1
  -4  10  -1 3097.80 196.307   1
   4 -10   1 3311.90 198.412   1
  -4 -10  -1 3125.37 195.485   1
  -5  10  -1 871.616 85.9971   1
   5 -10   1 874.893 89.6836   1
   5  10   1 1024.60 87.3542   1
  -5 -10  -1 1018.62 89.6807   1
   6 -10   1 2576.58 161.390   1
   6  10   1 2731.74 162.276   1
  -6 -10  -1 2474.54 162.971   1
  -7  10  -1 1039.69 97.5179   1
   7 -10   1 1270.62 103.729   1
   7  10   1 1325.26 103.126   1
  -8 -10  -1 4786.29 264.770   1
   8 -10   1 4579.30 260.068   1
  -8  10  -1 4659.39 261.142   1
  -9 -10  -1 3136.18 193.875   1
 -10 -10  -1 624.940 77.4113   1
  10  10   1 701.383 77.2425   1
 -10  10  -1 558.741 74.6539   1
  10 -10   1 498.580 69.6562   1
 -11 -10  -1 7572.07 401.220   1
  11  10   1 8353.06 405.059   1
 -11  10  -1 7304.29 401.170   1
  11 -10   1 7867.36 399.947   1
 -12 -10  -1 3422.03 217.339   1
  12  10   1 3200.20 212.183   1
 -12  10  -1 4033.98 229.781   1
  12 -10   1 3879.68 218.238   1
 -13 -10  -1 2106.42 158.059   1
  13  10   1 2520.55 162.111   1
 -13  10  -1 2367.17 161.099   1
  13 -10   1 2122.81 152.739   1
 -14 -10  -1 485.297 73.8050   1
  14  10   1 500.208 74.3608   1
 -14  10  -1 466.415 68.3206   1
  14 -10   1 487.331 67.8901   1
 -15 -10  -1 313.466 62.3687   1
  15  10   1 476.953 71.8374   1
 -15  10  -1 407.037 66.2795   1
  15 -10   1 462.595 68.4119   1
 -16 -10  -1-26.5100 40.8153   1
  16  10   1 25.4457 39.1782   1
 -16  10  -1 42.6671 45.1137   1
  16 -10   1 82.3083 44.0838   1
 -17 -10  -1 2337.96 162.596   1
  17  10   1 2148.13 160.536   1
 -18 -10  -1 341.329 67.4337   1
  18  10   1 378.106 65.9417   1
  18 -10   1 376.504 64.0164   1
 -18  10  -1 438.230 69.1509   1
 -19  10  -1-8.35038 36.5018   1
  19 -10   1-7.79599 32.0523   1
  19  10   1 8.59895 44.8400   1
 -19 -10  -1-8.99646 37.7831   1
 -20  10  -1 8.28017 41.9996   1
  20 -10   1 31.6201 43.3973   1
  20  10   1 34.2889 39.5797   1
 -20 -10  -1-17.9359 45.4873   1
 -21  10  -1 40.6154 33.4041   1
 -21 -10  -1 8.90242 37.3945   1
  21 -10   1-8.02685 37.0629   1
  22 -10   1 63.8287 47.4169   1
 -22  10  -1 15.9899 43.9178   1
  22 -11  -1-7.55228 40.4544   1
 -22  11   1 79.9391 46.4980   1
 -21  11   1 40.9003 36.4807   1
  20 -11  -1-23.6467 39.9762   1
 -20  11   1 33.5769 37.3923   1
 -19  11   1 468.222 69.8277   1
  19 -11  -1 431.927 67.6782   1
  19  11  -1 416.615 70.5031   1
 -19 -11   1 402.171 70.1941   1
 -18  11   1 178.015 51.5663   1
  18 -11  -1 288.136 55.7913   1
  18  11  -1 348.091 68.0212   1
 -18 -11   1 249.069 59.1354   1
  17  11  -1 25.3474 39.6740   1
 -17 -11   1-8.83250 40.0679   1
 -16  11   1 306.502 58.5752   1
  16 -11  -1 229.259 52.8084   1
  16  11  -1 309.795 60.6886   1
 -16 -11   1 193.410 52.8942   1
 -15  11   1 213.501 54.7964   1
  15 -11  -1 359.144 63.9843   1
  15  11  -1 288.395 57.4928   1
 -15 -11   1 319.684 57.8265   1
 -14  11   1-9.15891 40.7985   1
  14 -11  -1-7.66511 29.3870   1
  14  11  -1 16.1602 42.1343   1
 -14 -11   1 34.0812 42.5903   1
 -13  11   1 194.738 48.8431   1
 -13 -11   1 334.834 61.8701   1
  13  11  -1 224.746 51.7398   1
  13 -11  -1 278.369 53.5069   1
 -12 -11   1 754.138 83.6728   1
 -12  11   1 833.748 86.7710   1
  12 -11  -1 737.406 81.9481   1
 -11  11   1 1424.75 115.866   1
  11 -11  -1 1482.93 119.562   1
  10 -11  -1 4091.75 231.422   1
 -10  11   1 3757.35 225.888   1
  10  11  -1 3900.13 227.076   1
 -10 -11   1 3668.06 226.788   1
   9  11  -1 220.765 48.9388   1
  -9  11   1 245.350 55.4324   1
   9 -11  -1 321.839 55.8148   1
  -9 -11   1 258.974 53.7349   1
   8 -11  -1 3623.16 220.646   1
  -8  11   1 4070.07 223.834   1
   8  11  -1 3326.54 209.236   1
  -8 -11   1 3869.04 224.173   1
   7  11  -1 297.066 54.9176   1
  -7 -11   1 319.620 54.9620   1
   6  11  -1 116.574 45.0109   1
  -6  11   1 130.447 45.0209   1
   6 -11  -1 202.489 51.3850   1
  -6 -11   1 116.650 43.7195   1
   5  11  -1 10772.5 554.368   1
  -5  11   1 11804.8 562.448   1
   5 -11  -1 11752.6 561.623   1
  -5 -11   1 11832.1 561.551   1
   4  11  -1 31271.4 1389.04   1
  -4  11   1 28852.1 1384.60   1
   4 -11  -1 30765.4 1390.05   1
  -4 -11   1 31708.2 1388.75   1
   3  11  -1 68.5444 38.1594   1
  -3  11   1 100.465 37.4994   1
   3 -11  -1 14.4633 29.8316   1
   2  11  -1 9203.49 452.623   1
  -2  11   1 9053.64 455.163   1
  -2 -11   1 8908.53 451.753   1
   2 -11  -1 9370.07 456.624   1
   1  11  -1 806.530 81.3913   1
  -1  11   1 996.641 88.5030   1
  -1 -11   1 831.984 82.1116   1
   1 -11  -1 868.724 84.7569   1
   0  11   1 10278.0 540.686   1
   0  11  -1 12289.2 551.757   1
   0 -11   1 11812.0 549.623   1
   0 -11  -1 10864.8 544.583   1
  -1  11  -1 2778.44 176.125   1
  -1 -11  -1 3076.86 182.700   1
   1 -11   1 3181.82 181.261   1
   2  11   1 22829.5 1040.94   1
  -2  11  -1 22469.0 1039.59   1
   2 -11   1 21698.8 1038.68   1
  -2 -11  -1 23577.3 1043.04   1
   3  11   1 2287.82 146.000   1
  -3  11  -1 1856.23 136.010   1
   3 -11   1 1875.90 138.488   1
  -3 -11  -1 2157.20 143.530   1
   4  11   1 2107.71 149.409   1
  -4  11  -1 2166.97 151.883   1
   4 -11   1 2573.22 158.560   1
  -4 -11  -1 2244.35 152.014   1
   5  11   1 604.212 72.1359   1
  -5  11  -1 629.957 75.0698   1
   5 -11   1 489.355 67.1418   1
  -5 -11  -1 613.405 71.5316   1
   6  11   1 75.8730 37.0450   1
  -6  11  -1 44.1401 43.7934   1
   6 -11   1 83.6624 45.2690   1
   7  11   1 733.927 77.9153   1
  -7 -11  -1 746.448 83.4135   1
  -8  11  -1 1818.01 134.298   1
   8 -11   1 1892.13 138.207   1
   8  11   1 1819.22 135.728   1
  -8 -11  -1 1817.55 135.521   1
   9 -11   1 54.5694 31.5527   1
  -9  11  -1 118.590 39.1009   1
 -10  11  -1 71.9076 34.1731   1
 -10 -11  -1 179.460 49.8693   1
  10 -11   1 252.879 52.4367   1
 -11 -11  -1 855.170 90.8166   1
  11  11   1 858.911 89.4462   1
 -11  11  -1 993.303 91.2259   1
  11 -11   1 672.794 78.9546   1
 -12 -11  -1 1857.78 133.018   1
  12 -11   1 1465.19 117.679   1
 -12  11  -1 1539.74 128.025   1
  12  11   1 1449.20 121.914   1
 -13 -11  -1-8.58661 40.3187   1
  13 -11   1 79.0282 39.5044   1
 -13  11  -1-17.0790 36.6041   1
  13  11   1-32.6938 41.4536   1
 -14 -11  -1-8.65882 38.5737   1
  14 -11   1 40.5904 39.9815   1
 -14  11  -1 8.54593 43.3447   1
  14  11   1 8.26295 36.8104   1
 -15 -11  -1 209.042 52.2954   1
  15 -11   1 153.649 50.0968   1
  15  11   1 166.282 45.7234   1
 -15  11  -1 178.593 52.1173   1
 -16 -11  -1 280.425 60.8673   1
  16  11   1 283.546 61.8816   1
 -17 -11  -1 140.883 52.6321   1
  17 -11   1 275.094 57.9969   1
 -17  11  -1 231.715 57.3205   1
  17  11   1 243.293 55.1403   1
 -18 -11  -1 35.2988 42.7954   1
  18 -11   1 8.02421 41.2740   1
  18  11   1-16.8497 38.2179   1
 -18  11  -1 8.47992 43.6179   1
  19  11   1 8.44385 40.9516   1
 -19 -11  -1-26.4184 41.3524   1
  19 -11   1 38.4975 37.3424   1
 -19  11  -1 17.0369 40.0018   1
  20 -11   1 38.3622 35.4605   1
 -20  11  -1 40.4742 42.8110   1
  21 -11   1 61.5653 40.3509   1
 -21  11  -1 142.504 50.0513   1
  21 -12  -1 66.8113 44.1074   1
 -21  12   1-16.4261 43.4196   1
  20 -12  -1 54.5514 41.2069   1
 -20  12   1 8.23373 41.1819   1
  19 -12  -1-7.94502 33.3717   1
 -19  12   1 41.7797 39.8872   1
 -18 -12   1 90.3908 48.5683   1
 -18  12   1 67.1237 36.9092   1
  18 -12  -1 121.536 42.4525   1
  18  12  -1 102.316 46.9848   1
 -17 -12   1-8.95545 42.7494   1
 -17  12   1 16.8924 39.6636   1
  17 -12  -1-8.04634 40.8131   1
  17  12  -1 68.2785 47.4211   1
 -16 -12   1 17.7512 38.8056   1
 -16  12   1 8.52250 45.0447   1
  16  12  -1 25.5374 42.5587   1
  16 -12  -1 24.2963 45.5341   1
 -15  12   1 776.941 85.4378   1
  15 -12  -1 578.371 73.1983   1
  14 -12  -1 15.2286 35.7539   1
 -14 -12   1 8.69813 38.0227   1
 -14  12   1-45.1117 40.9285   1
  14  12  -1-8.26302 38.1477   1
  13 -12  -1 128.947 47.4748   1
 -13  12   1 227.510 55.0675   1
 -13 -12   1 198.320 52.3023   1
  13  12  -1 156.428 46.9062   1
 -12 -12   1 332.653 62.6958   1
  12  12  -1 210.508 54.5614   1
  11 -12  -1 16.0645 41.3156   1
 -11 -12   1 8.39689 34.5232   1
 -11  12   1-32.5834 41.3137   1
  11  12  -1-15.9378 35.4985   1
  10 -12  -1 249.148 55.8010   1
 -10 -12   1 449.671 65.8707   1
  10  12  -1 442.478 63.1317   1
 -10  12   1 395.844 63.5813   1
  -9  12   1 1836.29 135.933   1
   9 -12  -1 1691.69 130.651   1
   8 -12  -1 694.196 79.4259   1
  -8 -12   1 768.491 81.4033   1
  -8  12   1 815.463 83.5877   1
   8  12  -1 740.981 83.5425   1
   7 -12  -1 1732.89 133.798   1
  -7  12   1 1765.27 134.635   1
   7  12  -1 1987.82 136.716   1
  -7 -12   1 1735.20 132.112   1
   6  12  -1 37.5663 38.6600   1
  -6  12   1 39.8414 40.9996   1
   6 -12  -1 15.5926 40.1152   1
  -6 -12   1 7.63671 33.3989   1
   5  12  -1 8586.58 425.734   1
  -5 -12   1 8179.47 423.935   1
   4  12  -1 517.362 69.0215   1
  -4 -12   1 567.360 71.0975   1
  -3  12   1 269.376 51.7714   1
   3 -12  -1 381.571 58.8435   1
  -3 -12   1 478.981 63.8806   1
   2  12  -1-7.14423 32.9821   1
  -2  12   1-7.78088 33.3520   1
   2 -12  -1 52.2909 37.3413   1
  -2 -12   1-7.40468 32.9847   1
  -1  12   1 951.006 89.2703   1
   1  12  -1 1003.64 89.3421   1
   1 -12  -1 892.311 88.9772   1
   0  12   1 138.146 41.7987   1
   0  12  -1 160.735 44.9242   1
   0 -12   1 125.834 43.0072   1
   0 -12  -1 142.701 45.9397   1
  -1  12  -1 2349.44 153.905   1
   1  12   1 2261.12 152.190   1
  -1 -12  -1 2366.72 155.900   1
   1 -12   1 2163.53 150.390   1
   2  12   1 361.104 56.5839   1
  -2  12  -1 483.332 61.5040   1
   2 -12   1 349.300 55.5422   1
  -2 -12  -1 364.606 58.8930   1
   3  12   1 3826.45 216.265   1
   3 -12   1 3921.69 219.600   1
  -3 -12  -1 3812.91 217.775   1
   4  12   1 45.2860 38.3580   1
  -4 -12  -1 69.2354 41.2578   1
   5  12   1 387.491 60.5417   1
  -5  12  -1 400.000 65.8270   1
   5 -12   1 458.109 66.2532   1
  -5 -12  -1 501.209 65.7364   1
  -6  12  -1 182.975 47.7889   1
   6 -12   1 182.240 44.2067   1
   7  12   1 501.044 66.8083   1
  -7  12  -1 594.538 74.5516   1
   7 -12   1 494.348 68.8019   1
  -7 -12  -1 446.837 66.4165   1
  -8  12  -1 1655.03 131.650   1
   8 -12   1 1741.09 134.096   1
   8  12   1 1526.36 122.885   1
  -8 -12  -1 1896.19 136.844   1
  -9  12  -1 105.028 48.6955   1
  -9 -12  -1 75.2502 37.5228   1
   9  12   1 103.137 41.0614   1
   9 -12   1 151.754 50.9831   1
 -10  12  -1-16.2880 40.1154   1
 -10 -12  -1 33.8890 37.7493   1
  10  12   1 16.0931 35.1838   1
  10 -12   1 48.4538 43.2424   1
 -11 -12  -1 282.251 59.7543   1
  11  12   1 342.856 62.8847   1
 -12  12  -1 347.254 67.5189   1
 -12 -12  -1 480.876 70.8239   1
  12 -12   1 373.288 60.9436   1
  12  12   1 276.972 58.4576   1
 -13  12  -1 306.748 54.6420   1
  13 -12   1 174.334 46.7278   1
 -14 -12  -1 122.577 46.2757   1
  14 -12   1 274.015 58.2949   1
 -14  12  -1 119.997 47.0806   1
  14  12   1 201.258 52.3857   1
 -15 -12  -1 79.8941 45.1361   1
  15 -12   1 81.7313 43.3105   1
 -15  12  -1 68.2680 46.3785   1
  15  12   1 66.9769 45.5056   1
 -16 -12  -1-8.82992 40.0585   1
  16 -12   1 56.5559 43.8088   1
 -16  12  -1-8.44203 43.4260   1
  16  12   1 16.8716 43.9926   1
 -17 -12  -1 17.7127 37.2190   1
  17 -12   1 65.3760 43.7707   1
 -17  12  -1 8.40579 36.0555   1
  17  12   1 42.2440 45.8279   1
 -18 -12  -1-44.3799 46.9052   1
  18 -12   1 23.6636 38.2514   1
 -18  12  -1-16.8373 35.3559   1
  18  12   1 33.8131 47.5195   1
 -19 -12  -1-26.4763 44.1272   1
  19 -12   1-7.71912 38.0274   1
  19  12   1-33.6290 39.4889   1
 -19  12  -1-33.1092 44.3252   1
  20 -12   1 36.9564 40.5751   1
 -20  12  -1-16.0281 43.9932   1
  20 -13  -1 15.1756 33.1778   1
 -20  13   1 24.2944 39.2796   1
  19 -13  -1-15.8318 33.2517   1
 -19  13   1-16.2862 40.1074   1
  18 -13  -1 23.6389 38.2114   1
 -18  13   1-16.4666 30.7655   1
  17 -13  -1-16.0517 33.7065   1
 -17 -13   1-9.00982 39.3838   1
 -17  13   1 33.5070 35.9055   1
  17  13  -1-8.58408 45.9558   1
  16 -13  -1-7.96286 31.2881   1
 -16 -13   1-17.9997 44.9914   1
 -16  13   1-8.46868 34.8227   1
  16  13  -1-34.3775 46.6011   1
  15 -13  -1 189.088 51.4812   1
 -15  13   1 200.424 55.2573   1
 -15 -13   1 287.088 61.3436   1
  15  13  -1 255.637 58.8008   1
  14 -13  -1 126.929 48.7188   1
  14  13  -1 230.581 53.3676   1
 -14  13   1 142.482 52.3626   1
 -14 -13   1 221.422 55.3060   1
  13 -13  -1 210.700 50.8609   1
  13  13  -1 149.380 46.4187   1
 -13  13   1 58.8045 35.6880   1
 -13 -13   1 79.6250 42.5693   1
  12 -13  -1 65.4150 43.8122   1
  12  13  -1 47.4681 39.0012   1
 -12  13   1 41.2327 43.0388   1
 -12 -13   1 8.94807 36.0238   1
  11 -13  -1 1635.22 127.667   1
  11  13  -1 1876.33 133.233   1
 -11 -13   1 1734.27 135.626   1
 -11  13   1 1612.93 129.415   1
 -10 -13   1 1132.59 103.884   1
  10  13  -1 1182.65 108.253   1
  -9  13   1 16.5683 30.1635   1
   9 -13  -1-8.21361 29.0666   1
   9  13  -1 41.7702 39.8995   1
  -8  13   1 112.320 44.0759   1
  -8 -13   1 212.900 49.6495   1
   8 -13  -1 244.929 54.6780   1
   8  13  -1 96.4254 46.7533   1
  -7  13   1 186.318 52.4750   1
  -7 -13   1 168.929 48.3283   1
   7 -13  -1 186.507 49.6906   1
   7  13  -1 134.185 47.9219   1
  -6  13   1 65.7149 45.6882   1
  -6 -13   1 23.9654 34.3099   1
   6  13  -1 62.0851 40.5263   1
   6 -13  -1 56.2314 37.7811   1
   5 -13  -1-7.97005 33.4762   1
  -5  13   1-15.9890 29.8780   1
   4 -13  -1 568.623 71.4856   1
  -4  13   1 491.089 69.0560   1
   3 -13  -1 151.547 45.5453   1
  -3  13   1 54.2478 34.1288   1
   2 -13  -1 7.81584 37.3179   1
  -2  13   1 39.8843 43.7969   1
   1 -13  -1 594.075 71.6770   1
  -1  13   1 638.743 74.4081   1
   0 -13  -1 496.075 68.2752   1
   0  13   1 455.324 67.6122   1
  -1  13  -1 299.200 56.0614   1
  -1 -13  -1 393.156 61.9408   1
   1  13   1 273.693 54.4300   1
   1 -13   1 354.251 59.3827   1
  -2  13  -1 702.081 79.0995   1
   2  13   1 623.401 76.6943   1
   2 -13   1 672.218 77.4340   1
  -2 -13  -1 668.165 75.9031   1
  -3  13  -1 1781.76 137.288   1
   3 -13   1 1967.87 138.175   1
   3  13   1 1780.33 135.097   1
  -4  13  -1 455.708 70.7190   1
   4  13   1 481.394 67.7905   1
   4 -13   1 533.361 72.6094   1
  -4 -13  -1 544.839 70.4077   1
   5 -13   1 858.321 88.5099   1
   5  13   1 798.487 83.2361   1
  -5  13  -1 814.737 86.5862   1
  -5 -13  -1 781.284 82.8155   1
   6 -13   1 1173.81 104.555   1
   6  13   1 947.511 97.7011   1
  -6  13  -1 1184.30 104.383   1
  -6 -13  -1 1391.01 110.569   1
  -7  13  -1 139.962 43.3984   1
   7 -13   1 147.070 43.6417   1
   7  13   1 108.322 40.9034   1
  -7 -13  -1 188.063 44.2327   1
   8  13   1 2812.74 176.169   1
  -8  13  -1 2284.60 162.901   1
   8 -13   1 2336.63 163.204   1
  -8 -13  -1 2438.99 167.299   1
   9  13   1 153.170 47.6867   1
  -9 -13  -1 106.608 45.4173   1
  10  13   1 580.443 73.5743   1
 -10  13  -1 478.699 67.6759   1
  10 -13   1 579.231 74.9206   1
 -10 -13  -1 594.354 78.6440   1
  11  13   1 8.28495 41.4157   1
 -11  13  -1-8.38724 37.3630   1
  11 -13   1 8.12889 31.9368   1
 -11 -13  -1 34.9122 38.8810   1
  12  13   1-8.40628 36.7521   1
 -12 -13  -1 26.2817 44.4357   1
  12 -13   1 32.1602 39.6001   1
 -12  13  -1 17.4041 40.8656   1
  13  13   1 345.584 60.8191   1
 -13 -13  -1 371.781 64.2018   1
  13 -13   1 244.680 55.4857   1
 -13  13  -1 170.014 57.1597   1
  14  13   1 25.3947 35.5611   1
 -14 -13  -1 8.85793 40.1910   1
  14 -13   1 7.99313 36.9108   1
 -14  13  -1 42.8029 44.0407   1
  15  13   1 42.0997 42.7061   1
 -15  13  -1 8.46099 41.0343   1
  15 -13   1-8.13680 43.0024   1
 -15 -13  -1 8.86136 36.4355   1
 -16  13  -1 75.2596 47.5751   1
 -16 -13  -1 44.1881 42.2095   1
  16 -13   1-7.94222 41.4427   1
 -17  13  -1 8.30430 43.3132   1
  17  13   1 17.0086 41.8908   1
  17 -13   1 16.0717 40.7658   1
 -17 -13  -1 52.9431 47.8504   1
 -18  13  -1 33.0091 41.8754   1
  18 -13   1 31.1314 40.6075   1
 -19  13  -1 24.1986 39.7228   1
  19 -13   1-15.2543 34.5985   1
 -19  14   1 55.6872 47.2779   1
  19 -14  -1 23.1855 41.9351   1
 -17  14   1 115.134 45.2590   1
  17 -14  -1 39.5447 37.2781   1
 -16  14   1 376.739 66.6146   1
  16 -14  -1 375.373 61.0407   1
  15  14  -1 512.489 70.1195   1
  15 -14  -1 411.726 65.1934   1
 -15  14   1 352.335 64.5574   1
 -15 -14   1 433.065 69.5680   1
  14  14  -1 7.98465 41.6368   1
  14 -14  -1 15.7719 39.9953   1
 -14  14   1-17.2327 43.0708   1
 -14 -14   1 18.6712 42.3488   1
  13  14  -1 266.256 57.1175   1
  13 -14  -1 210.544 50.6229   1
 -13  14   1 317.498 57.7669   1
 -13 -14   1 133.561 50.5177   1
  12  14  -1 17.4511 45.5320   1
  12 -14  -1 49.1460 40.3740   1
 -12 -14   1 17.4888 43.7439   1
 -12  14   1 66.0606 43.6711   1
 -11  14   1 380.541 62.5928   1
  11 -14  -1 344.436 62.0840   1
  10  14  -1 452.973 67.4398   1
  10 -14  -1 397.997 66.6874   1
 -10  14   1 376.443 63.1989   1
 -10 -14   1 248.258 55.7499   1
  -9 -14   1 211.372 56.2480   1
   9 -14  -1 191.189 48.4711   1
   9  14  -1 157.244 50.3061   1
  -9  14   1 184.441 44.4465   1
   8  14  -1 817.024 87.3372   1
   8 -14  -1 679.820 79.1003   1
  -8 -14   1 746.183 82.7037   1
  -8  14   1 774.294 86.0275   1
   7  14  -1 56.4515 40.4237   1
  -7 -14   1 82.5836 42.5838   1
  -6 -14   1 507.943 71.2089   1
   6  14  -1 687.205 77.9864   1
   6 -14  -1 586.292 76.4240   1
  -5  14   1 1149.89 101.245   1
   5  14  -1 1028.35 94.9439   1
   5 -14  -1 907.103 91.9127   1
  -5 -14   1 884.051 92.9782   1
  -4 -14   1 122.076 46.9807   1
   4  14  -1 55.6076 45.3583   1
  -4  14   1 79.5552 45.4238   1
   4 -14  -1 121.599 44.1429   1
   3  14  -1 5197.04 296.883   1
  -3  14   1 5180.60 297.569   1
  -3 -14   1 5794.25 303.150   1
   3 -14  -1 5651.34 303.210   1
   2  14  -1 1650.92 125.067   1
  -2  14   1 1437.68 123.719   1
   2 -14  -1 1602.66 124.009   1
  -2 -14   1 1524.53 123.793   1
  -1  14   1 483.361 69.5868   1
   1  14  -1 713.503 80.4629   1
   1 -14  -1 556.023 71.3801   1
  -1 -14   1 649.837 75.9307   1
   0  14  -1 71.9407 37.7477   1
   0  14   1 118.954 42.6459   1
   0 -14   1 112.782 42.7611   1
   0 -14  -1 66.1979 43.9129   1
   1  14   1 141.241 45.0535   1
  -1  14  -1 206.540 49.9677   1
   1 -14   1 81.9514 43.1862   1
  -2  14  -1 807.737 85.8197   1
   2  14   1 672.152 78.4367   1
   2 -14   1 653.599 82.1197   1
  -3  14  -1 2732.00 174.164   1
  -3 -14  -1 2265.22 167.059   1
   3 -14   1 2710.09 173.362   1
  -4 -14  -1 2291.93 156.111   1
   4  14   1 1916.64 147.858   1
  -4  14  -1 2369.23 159.667   1
   4 -14   1 2393.38 158.155   1
  -5 -14  -1 41.1882 38.7204   1
   5  14   1 56.3170 36.5388   1
  -5  14  -1 8.23061 41.7808   1
   5 -14   1 49.4145 40.5971   1
  -6 -14  -1 50.1066 36.5476   1
   6  14   1 48.8250 41.3087   1
  -6  14  -1-16.0137 38.2583   1
   6 -14   1 91.5416 47.8900   1
   7  14   1 378.533 65.0857   1
  -7 -14  -1 571.666 75.8551   1
  -8 -14  -1-33.9506 43.6568   1
   8 -14   1 16.6186 38.3597   1
   8  14   1 8.50688 43.1437   1
  -8  14  -1 8.27181 40.7352   1
  -9  14  -1 74.5344 42.0759   1
   9 -14   1 41.2784 41.9446   1
 -10 -14  -1 8.65572 42.6259   1
 -10  14  -1-16.6082 40.8943   1
  10  14   1-17.0736 44.5154   1
  10 -14   1 16.4174 39.8073   1
 -11 -14  -1 1620.55 128.468   1
 -11  14  -1 1229.09 110.353   1
  11 -14   1 1394.46 115.182   1
  11  14   1 1286.93 111.457   1
  12  14   1 32.1995 49.2830   1
 -12 -14  -1-18.2085 42.0310   1
 -13 -14  -1 297.600 64.4359   1
 -13  14  -1 372.611 67.2143   1
  13  14   1 247.721 54.8062   1
  13 -14   1 238.633 54.5725   1
 -14  14  -1-25.4940 47.7759   1
  14 -14   1-7.86438 41.0146   1
  15  14   1 409.174 67.3360   1
 -15 -14  -1 248.555 61.6358   1
  16  14   1 8.43848 45.7517   1
 -16 -14  -1-8.90516 45.1636   1
 -16  14  -1 8.24495 38.7134   1
  16 -14   1-7.85715 38.6932   1
 -18  14  -1 96.3991 49.3479   1
  18 -14   1 91.6802 45.5579   1
 -18  15   1 267.275 55.6496   1
  18 -15  -1 194.314 50.2134   1
 -17  15   1 466.981 72.3222   1
  17 -15  -1 561.924 69.1489   1
 -16  15   1-8.21037 37.2474   1
  16 -15  -1-15.1993 33.2235   1
  15  15  -1 629.541 84.1450   1
  15 -15  -1 659.755 73.4407   1
 -15  15   1 716.670 81.4218   1
  13  15  -1-8.92044 47.1406   1
 -13  15   1 8.28338 39.5373   1
  13 -15  -1-8.02813 34.4116   1
 -13 -15   1 35.0173 42.4537   1
  12  15  -1 8.77910 45.7821   1
 -12  15   1 8.22157 43.4506   1
  12 -15  -1 24.4385 41.9040   1
 -12 -15   1 8.79228 43.3019   1
  11  15  -1 341.479 61.5098   1
 -11  15   1 280.835 56.5977   1
  11 -15  -1 311.148 59.9560   1
 -11 -15   1 367.516 64.2957   1
  10  15  -1 1570.22 131.049   1
 -10  15   1 1622.55 127.126   1
  10 -15  -1 1685.50 131.779   1
 -10 -15   1 1762.63 134.142   1
  -9 -15   1 346.614 59.8429   1
   9  15  -1 243.563 54.8726   1
  -9  15   1 235.900 59.1468   1
   9 -15  -1 342.481 65.2849   1
   8 -15  -1 975.170 94.2257   1
  -8  15   1 888.929 92.8904   1
   7  15  -1 1170.64 106.656   1
  -7  15   1 1086.86 102.612   1
   7 -15  -1 1107.72 102.917   1
  -7 -15   1 1206.57 107.770   1
   6  15  -1 106.878 49.8136   1
  -6 -15   1 144.830 51.5851   1
  -6  15   1 235.808 53.9831   1
   6 -15  -1 142.397 47.5878   1
  -5  15   1 1284.67 119.953   1
   5  15  -1 1671.38 127.826   1
  -5 -15   1 1639.25 126.577   1
   5 -15  -1 1729.30 127.994   1
   4  15  -1 475.561 66.8666   1
  -4 -15   1 515.880 69.9070   1
  -3 -15   1 270.004 59.9449   1
   3  15  -1 371.852 65.0118   1
  -2  15   1 48.7773 36.8846   1
   2  15  -1-42.4089 42.4038   1
  -2 -15   1 8.34164 37.8465   1
   2 -15  -1 33.3661 37.8460   1
   1  15  -1 184.798 48.7655   1
  -1  15   1 251.917 56.6194   1
   1 -15  -1 288.848 60.0021   1
  -1 -15   1 205.677 51.3162   1
   0  15  -1 97.5579 50.3074   1
   0  15   1 194.849 48.1831   1
   0 -15   1 216.893 52.0863   1
   0 -15  -1 158.382 43.4973   1
  -1  15  -1 686.908 80.1389   1
   1 -15   1 526.090 71.6598   1
  -1 -15  -1 454.939 70.3967   1
  -2  15  -1 4090.42 240.630   1
   2  15   1 3946.93 239.088   1
  -2 -15  -1 4300.10 243.784   1
   2 -15   1 4040.27 241.420   1
   3  15   1 759.184 81.7471   1
  -3 -15  -1 737.361 82.6410   1
   4  15   1 90.0135 48.6417   1
  -4 -15  -1 8.48139 36.4078   1
  -5  15  -1 157.993 52.3455   1
   6  15   1 411.667 64.9765   1
  -6 -15  -1 537.686 71.0799   1
  -6  15  -1 576.800 72.6355   1
   6 -15   1 419.076 66.4160   1
   7  15   1 466.256 66.8521   1
  -7 -15  -1 326.411 62.2397   1
  -7  15  -1 329.970 63.0548   1
   7 -15   1 310.419 62.1425   1
  -8 -15  -1 102.657 47.6426   1
   8  15   1 67.3862 41.6130   1
   8 -15   1 108.704 38.7440   1
  -8  15  -1 33.2835 35.1016   1
   9  15   1 127.555 44.7380   1
  -9  15  -1 157.832 49.6931   1
  -9 -15  -1 121.292 43.0761   1
   9 -15   1 148.997 47.4430   1
  10  15   1 208.534 56.6131   1
 -10 -15  -1 95.3807 47.4626   1
  11  15   1 44.5364 48.9105   1
 -11  15  -1 41.6328 42.2490   1
 -11 -15  -1 34.6710 47.0126   1
  11 -15   1 8.12114 37.5135   1
  12 -15   1 1788.38 134.335   1
 -12  15  -1 1785.13 139.848   1
  13  15   1 804.643 85.1479   1
 -13  15  -1 799.952 89.9736   1
  13 -15   1 701.668 78.2407   1
 -13 -15  -1 674.078 81.4732   1
  14  15   1 63.5493 44.4509   1
 -14  15  -1 92.1271 47.3792   1
  14 -15   1 154.961 49.5447   1
 -14 -15  -1 193.401 57.7213   1
  15  15   1 253.298 58.8444   1
 -15  15  -1 140.080 53.3811   1
 -15 -15  -1 127.210 55.0304   1
  15 -15   1 156.457 55.3941   1
  16 -15   1-7.72589 38.0482   1
 -16  15  -1 24.2981 43.9142   1
  17 -15   1 235.722 48.2653   1
 -17  15  -1 158.204 45.8340   1
  16 -16  -1 155.485 47.7884   1
 -16  16   1 80.1290 45.8673   1
  14 -16  -1 509.331 69.0412   1
 -14  16   1 651.472 80.9675   1
  13  16  -1 569.026 80.1304   1
 -13  16   1 603.442 76.5472   1
  13 -16  -1 553.232 70.9733   1
 -13 -16   1 600.826 79.0760   1
  11  16  -1 25.6995 44.0762   1
 -11  16   1 40.9191 43.8268   1
  11 -16  -1-24.2716 41.0471   1
 -11 -16   1 70.1416 47.5495   1
  10  16  -1 406.587 68.0967   1
 -10  16   1 274.465 59.2646   1
  10 -16  -1 288.851 60.9236   1
 -10 -16   1 364.226 62.9770   1
  -9 -16   1 187.929 54.7926   1
  -9  16   1 159.523 50.9042   1
   9 -16  -1 166.534 51.9848   1
   9  16  -1 160.210 54.5794   1
  -8 -16   1 704.847 84.0632   1
   8  16  -1 672.724 82.2308   1
  -7 -16   1 17.3202 42.6545   1
  -7  16   1 65.8389 43.4976   1
   7 -16  -1 8.40187 40.1097   1
   7  16  -1-25.1367 45.4352   1
   6  16  -1 2815.98 186.109   1
  -6  16   1 2496.53 178.226   1
  -6 -16   1 2911.29 185.626   1
   6 -16  -1 2832.29 183.256   1
  -5 -16   1 93.4589 39.2532   1
  -5  16   1 59.8880 38.1409   1
   5 -16  -1-16.7218 31.2802   1
   5  16  -1 24.6861 39.9340   1
  -4  16   1 746.277 85.7746   1
   4 -16  -1 718.604 82.1388   1
  -4 -16   1 530.347 71.0299   1
   4  16  -1 582.830 73.1363   1
   3  16  -1 1540.29 125.861   1
  -3  16   1 1432.16 120.956   1
   3 -16  -1 1467.28 120.684   1
  -3 -16   1 1553.55 124.261   1
  -2  16   1 148.144 45.9904   1
   2  16  -1 120.404 50.2474   1
   2 -16  -1 84.9403 39.5225   1
  -2 -16   1 108.741 48.8843   1
   1  16  -1 1706.34 133.921   1
  -1 -16   1 1754.80 134.191   1
   1 -16  -1 1770.97 135.261   1
   0  16   1-8.55688 42.7755   1
   0  16  -1 16.5384 37.5138   1
   0 -16   1 17.0691 36.5849   1
   0 -16  -1 16.6436 38.4205   1
   1  16   1 205.330 53.7116   1
  -1  16  -1 90.4478 40.2988   1
  -1 -16  -1 135.808 52.7942   1
   1 -16   1 134.029 42.2772   1
   2  16   1 1093.03 102.525   1
  -2  16  -1 1258.46 110.518   1
   2 -16   1 1152.25 106.427   1
  -2 -16  -1 1164.48 105.810   1
   3  16   1 1339.18 117.831   1
  -3 -16  -1 1610.92 125.608   1
   3 -16   1 1370.01 119.785   1
  -4  16  -1 1527.26 121.599   1
   4  16   1 1401.64 116.293   1
  -4 -16  -1 1174.73 110.926   1
   4 -16   1 1369.88 117.187   1
  -5 -16  -1 77.2097 41.7609   1
   5 -16   1 100.786 45.1108   1
   5  16   1 74.7333 39.8002   1
  -6 -16  -1-17.2255 44.3003   1
   6  16   1 8.32163 42.8029   1
  -6  16  -1 33.4865 41.8468   1
   6 -16   1-16.7972 41.3598   1
  -7  16  -1 1703.37 144.986   1
  -7 -16  -1 1933.25 143.895   1
   8  16   1 301.900 57.4293   1
  -8  16  -1 419.753 65.0491   1
   8 -16   1 375.276 63.8909   1
  -8 -16  -1 379.595 63.4263   1
   9  16   1 497.307 74.6583   1
  -9  16  -1 729.098 81.9620   1
   9 -16   1 517.223 70.8676   1
  -9 -16  -1 553.206 73.7948   1
  10  16   1 644.881 80.6906   1
 -10  16  -1 633.997 77.3168   1
  10 -16   1 700.330 81.5141   1
 -10 -16  -1 622.097 79.2635   1
 -11  16  -1 609.505 77.5892   1
  11 -16   1 481.812 69.9871   1
 -11 -16  -1 435.402 69.0314   1
  12  16   1 774.100 90.5432   1
 -12  16  -1 808.198 87.0951   1
  12 -16   1 632.338 80.5005   1
 -12 -16  -1 676.730 82.3351   1
  13  16   1 70.0744 46.9875   1
 -13  16  -1 88.2894 51.9732   1
 -13 -16  -1 51.5581 43.0558   1
  13 -16   1 66.4817 40.1598   1
  14  16   1 714.725 87.8710   1
 -14 -16  -1 592.570 80.5546   1
  15 -16   1 15.1688 29.7992   1
 -15  16  -1 8.03755 31.5791   1
  14 -17  -1 75.1550 37.0726   1
 -14  17   1 24.4010 34.2259   1
  12 -17  -1 181.465 49.9862   1
 -12  17   1 71.5942 42.9184   1
  11  17  -1 1415.01 116.710   1
 -11 -17   1 1613.27 122.569   1
  11 -17  -1 1296.33 109.417   1
 -10 -17   1 43.6000 44.2248   1
  10  17  -1-25.3962 39.0808   1
   9  17  -1 576.144 76.8903   1
  -9 -17   1 590.403 77.7207   1
   9 -17  -1 716.304 83.5172   1
  -9  17   1 820.469 86.0777   1
  -8  17   1 124.694 49.5512   1
   8 -17  -1 66.1429 47.7313   1
  -7  17   1 676.199 80.5641   1
  -7 -17   1 862.685 89.0208   1
   7 -17  -1 716.039 83.2100   1
   7  17  -1 659.348 81.3009   1
  -6 -17   1 145.661 48.8955   1
  -6  17   1 184.111 48.8557   1
   6 -17  -1 159.618 46.8752   1
   6  17  -1 300.061 60.7924   1
  -5  17   1 1074.33 101.009   1
   5  17  -1 1037.84 98.2079   1
  -5 -17   1 899.472 95.9422   1
   4  17  -1 690.100 87.4262   1
  -4 -17   1 900.787 90.8151   1
   3  17  -1 966.253 97.3926   1
  -3 -17   1 834.560 88.3686   1
  -2  17   1 662.906 77.8173   1
   2  17  -1 552.691 82.2268   1
   2 -17  -1 674.098 78.3046   1
  -2 -17   1 627.391 80.0592   1
   1  17  -1 617.396 82.6646   1
  -1  17   1 628.236 82.6189   1
   1 -17  -1 782.542 86.8542   1
  -1 -17   1 815.622 87.5650   1
   0  17   1 58.9597 46.8036   1
   0  17  -1 8.36556 36.5791   1
   0 -17  -1 25.2014 39.4545   1
   0 -17   1 8.50247 32.6098   1
  -1  17  -1 447.259 64.4994   1
   1  17   1 487.120 72.1915   1
  -1 -17  -1 601.247 73.4876   1
   1 -17   1 406.246 65.7641   1
   2  17   1 8.53751 41.4052   1
  -2  17  -1 51.1579 40.0381   1
   2 -17   1 8.44515 36.9192   1
  -2 -17  -1-17.1408 40.2451   1
  -3  17  -1 1564.06 128.172   1
   3  17   1 1650.44 128.683   1
  -3 -17  -1 1359.96 122.232   1
   3 -17   1 1704.96 129.537   1
   4  17   1 123.272 51.4248   1
  -4 -17  -1 50.9040 40.6662   1
  -5  17  -1 931.421 99.8325   1
   5 -17   1 1295.34 109.014   1
   6 -17   1 912.532 94.4195   1
  -6  17  -1 774.656 90.0940   1
   7  17   1 500.704 75.5227   1
  -7 -17  -1 685.024 82.2831   1
  -7  17  -1 714.127 83.7697   1
   7 -17   1 459.037 74.8504   1
   8  17   1 374.697 62.0537   1
  -8 -17  -1 307.325 58.2712   1
   8 -17   1 237.945 56.5690   1
   9  17   1 333.539 67.5412   1
  -9 -17  -1 348.787 62.7805   1
  10  17   1 451.704 71.6520   1
 -10  17  -1 502.855 73.4074   1
 -10 -17  -1 615.879 78.0451   1
  11  17   1 872.393 96.5788   1
 -11  17  -1 1091.54 95.9863   1
 -11 -17  -1 875.124 95.6131   1
  11 -17   1 819.857 89.2788   1
  12  17   1 310.768 62.2667   1
 -12 -17  -1 417.859 64.4162   1
  13  17   1 500.314 74.5805   1
 -13  17  -1 516.552 76.7851   1
  13 -17   1 530.579 67.7200   1
 -14  17  -1 96.2627 45.2062   1
  14 -17   1 51.5361 36.9384   1
 -12  18   1 84.9938 45.5727   1
  12 -18  -1 92.1043 40.7421   1
 -11  18   1 70.7027 44.1768   1
  11 -18  -1-15.4928 38.7393   1
  10  18  -1 269.205 60.5755   1
  10 -18  -1 267.843 59.6085   1
 -10  18   1 260.736 59.0061   1
  -9 -18   1 8.64349 43.2200   1
  -9  18   1 16.1327 39.1327   1
   9 -18  -1 32.2352 38.4809   1
   9  18  -1 42.1263 40.8726   1
  -8 -18   1 584.281 77.7670   1
   8 -18  -1 480.148 65.9347   1
   8  18  -1 631.071 78.2993   1
  -7  18   1 80.5996 43.8973   1
  -7 -18   1 85.7366 45.4984   1
   7  18  -1 124.771 48.0155   1
   6  18  -1 1085.09 103.961   1
  -6 -18   1 1184.44 105.652   1
  -5  18   1 400.110 70.1707   1
   5  18  -1 548.744 77.1374   1
  -5 -18   1 526.908 73.6217   1
   5 -18  -1 449.396 71.5052   1
   4  18  -1 888.506 93.6026   1
  -4  18   1 823.287 87.4316   1
   4 -18  -1 663.224 79.5624   1
  -4 -18   1 633.174 78.1501   1
  -3  18   1 50.0408 38.8283   1
   3  18  -1 144.748 47.0068   1
  -3 -18   1 161.326 46.3087   1
   3 -18  -1 116.389 39.3570   1
   2  18  -1 793.399 93.5449   1
  -2  18   1 904.915 93.3032   1
  -2 -18   1 899.317 93.8004   1
   2 -18  -1 1063.19 97.9053   1
   1  18  -1 58.6200 43.1863   1
  -1  18   1 33.0467 38.2671   1
   1 -18  -1 75.9036 41.6494   1
  -1 -18   1 128.215 49.7956   1
   0  18  -1 801.529 89.6246   1
   0  18   1 790.931 87.1468   1
   0 -18   1 1086.07 99.4979   1
   0 -18  -1 828.335 91.3203   1
   1  18   1 67.1614 42.6197   1
  -1  18  -1 42.2851 36.2993   1
   1 -18   1 42.1336 38.9484   1
  -1 -18  -1 25.1235 41.9044   1
  -2  18  -1 826.327 90.4209   1
   2  18   1 728.217 88.5117   1
  -2 -18  -1 762.677 86.9245   1
   2 -18   1 891.194 92.0818   1
  -3  18  -1 254.747 59.5467   1
   3  18   1 178.698 57.3957   1
  -3 -18  -1 213.636 55.7376   1
   3 -18   1 278.579 58.7638   1
  -4  18  -1 790.146 83.3619   1
  -4 -18  -1 724.464 84.2298   1
   4 -18   1 609.495 75.2606   1
   4  18   1 589.103 77.8686   1
  -5 -18  -1 362.464 63.2243   1
  -5  18  -1 163.770 53.7832   1
   5 -18   1 308.178 61.6764   1
   5  18   1 245.959 58.6759   1
  -6 -18  -1 262.565 59.3711   1
   6  18   1 196.011 56.8799   1
  -7 -18  -1 8.49825 40.5671   1
   7  18   1 8.28475 38.9052   1
  -7  18  -1 8.24933 38.0880   1
   7 -18   1 32.8608 40.4613   1
   8 -18   1 304.246 57.0068   1
  -8  18  -1 481.775 66.7194   1
   9  18   1 453.463 71.2014   1
  -9  18  -1 272.868 59.4755   1
  -9 -18  -1 324.081 67.0831   1
   9 -18   1 348.076 64.6462   1
 -10 -18  -1 300.002 60.4127   1
  10  18   1 401.606 67.6359   1
  11 -18   1 207.165 47.4390   1
  11  18   1 228.633 55.4633   1
  12 -18   1 179.054 50.4038   1
 -12  18  -1 127.911 52.6262   1
 -10  19   1 107.524 38.6727   1
   9 -19  -1 125.107 46.5987   1
  -9  19   1 54.4910 40.2234   1
   8 -19  -1 103.153 41.0573   1
   7  19  -1 647.770 81.0291   1
  -6  19   1 513.541 72.6920   1
   6  19  -1 303.375 64.1952   1
   6 -19  -1 449.296 70.9339   1
  -6 -19   1 647.973 80.0303   1
  -5  19   1 455.969 68.2644   1
   5 -19  -1 490.376 68.8554   1
  -4  19   1 198.126 55.9842   1
   4 -19  -1 213.042 56.0211   1
   3  19  -1 107.657 48.5919   1
  -3  19   1 124.149 45.3484   1
  -3 -19   1 110.409 44.7674   1
   3 -19  -1 221.186 48.5880   1
   2  19  -1 74.4437 45.0569   1
  -2  19   1 98.3724 47.3426   1
   2 -19  -1 65.7217 47.9627   1
  -2 -19   1 161.945 46.4163   1
  -1  19   1 177.333 52.4657   1
   1 -19  -1 139.564 46.9952   1
   0  19   1 138.212 46.3752   1
   0 -19  -1 25.1324 38.1768   1
   1  19   1 414.978 65.9606   1
  -1 -19  -1 400.728 65.2405   1
   2  19   1 58.0622 47.7162   1
  -2  19  -1 16.8145 43.8577   1
  -2 -19  -1 24.8131 41.9664   1
   2 -19   1 16.6824 42.3222   1
  -3  19  -1 190.824 55.6028   1
   3  19   1 205.565 59.2198   1
  -3 -19  -1 189.053 48.3784   1
   3 -19   1 116.553 46.8589   1
   4  19   1-8.46789 38.4123   1
  -4  19  -1-8.08907 44.9406   1
   4 -19   1-16.5164 41.8827   1
  -4 -19  -1 16.7957 37.4081   1
   5  19   1 16.2027 50.0928   1
  -5  19  -1 49.0075 49.5239   1
   5 -19   1 24.4401 40.1340   1
  -5 -19  -1 8.45323 43.4934   1
  -6 -19  -1 141.579 52.1525   1
  -6  19  -1 114.474 51.6878   1
   6 -19   1 72.9345 48.3215   1
   6  19   1 72.3713 45.4063   1
   7  19   1 424.152 70.6516   1
  -7 -19  -1 66.3448 59.8677   1
   8  19   1 322.544 66.9291   1
   8 -19   1 234.655 56.4673   1
  -8  19  -1 266.811 57.4375   1
  -8 -19  -1 232.684 56.3577   1
   9 -19   1 1029.45 96.5425   1
  -9  19  -1 1076.15 98.8116   1
  -6  20   1 284.465 57.1495   1
   6 -20  -1 336.221 57.2894   1
  -5  20   1 288.974 61.2444   1
   5  20  -1 213.615 59.1028   1
   5 -20  -1 251.430 53.7345   1
   4  20  -1 569.053 80.2021   1
  -4  20   1 671.462 80.2201   1
   4 -20  -1 560.846 78.6008   1
  -3  20   1 81.4976 50.9155   1
   3  20  -1 24.3719 47.2918   1
  -3 -20   1 50.2105 45.4314   1
   3 -20  -1 55.7838 39.3135   1
  -2  20   1 355.624 60.7914   1
   2  20  -1 322.233 61.7739   1
   2 -20  -1 296.177 55.7816   1
  -2 -20   1 483.874 69.8963   1
   1  20  -1 211.337 55.9315   1
  -1 -20   1 296.177 62.4367   1
   0  20  -1 206.433 56.6281   1
   0 -20   1 253.494 56.5324   1
  -1  20  -1-49.9737 49.5153   1
  -3  20  -1 39.9549 46.9746   1
   3 -20   1 8.03934 41.3633   1
  -4  20  -1 196.823 50.2591   1
   4  20   1 198.573 60.6933   1
  -4 -20  -1 321.660 61.4086   1
   4 -20   1 280.212 55.0659   1
   5  20   1 414.925 66.9272   1
  -5  20  -1 415.704 67.0973   1
  -5 -20  -1 285.674 57.1277   1
   5 -20   1 293.362 55.6098   1
  -6 -20  -1 1167.06 108.418   1
   6  20   1 1476.74 116.980   1
   6 -20   1 1082.75 108.749   1
  -6  20  -1 1201.65 109.795   1
   1  21  -1 40.1614 44.1247   1
  26   0  -2 8.13429 42.9872   1
  25   0  -2-24.8481 42.6026   1
 -25   0   2 26.2197 44.3255   1
  24   0  -2 1622.31 129.737   1
 -24   0   2 1629.43 130.065   1
  23   0  -2 51.2108 44.5081   1
 -23   0   2-34.1783 39.4477   1
  22   0  -2 1815.28 136.990   1
 -22   0   2 1677.74 134.360   1
 -21   0   2 117.609 48.5723   1
  21   0  -2 292.089 56.5637   1
 -20   0   2 99.2193 44.9641   1
  20   0  -2 259.458 54.4163   1
 -19   0   2 81.5533 42.5882   1
  19   0  -2 30.9363 34.5277   1
 -17   0   2 38.3794 34.8929   1
  17   0  -2 65.2798 33.5613   1
 -16   0   2 101.946 39.1539   1
  16   0  -2 70.4902 31.0271   1
 -15   0   2 1811.55 127.969   1
  14   0  -2 12545.6 581.777   1
 -14   0   2 11915.3 584.484   1
 -13   0   2 11584.8 535.674   1
  13   0  -2 10705.9 526.972   1
 -12   0   2 23.0351 27.5080   1
  12   0  -2 26.3220 25.5519   1
 -11   0   2 843.749 72.4048   1
  11   0  -2 761.532 70.8498   1
 -10   0   2 59605.4 2671.17   1
  10   0  -2 61629.1 2668.76   1
  -9   0   2 66731.4 2856.92   1
   9   0  -2 63448.4 2854.47   1
  -8   0   2 181995. 7602.92   1
   8   0  -2 167430. 7602.77   1
  -7   0   2 91476.7 3755.52   1
   7   0  -2 81104.3 3752.42   1
  -6   0   2 344996. 15528.8   1
   6   0  -2 370177. 15527.7   1
  -5   0   2 956032. 42517.5   1
   5   0  -2 999999. 42512.6   1
  -4   0   2 410991. 17892.7   1
   4   0  -2 414242. 17891.7   1
   3   0  -2 115968. 5053.16   1
  -3   0   2 116988. 5053.70   1
   0   0   2 156878. 6977.14   1
   0   0  -2 164673. 6976.87   1
   1   0   2 147050. 6470.11   1
  -1   0  -2 151440. 6473.08   1
   2   0   2 489009. 21182.3   1
  -2   0  -2 487919. 21184.2   1
  -3   0  -2 486360. 22022.6   1
   3   0   2 528581. 22022.0   1
  -4   0  -2 140661. 6226.61   1
   4   0   2 145262. 6224.27   1
  -5   0  -2 156002. 6660.56   1
   5   0   2 150332. 6654.58   1
  -6   0  -2 54721.9 2447.22   1
   6   0   2 56455.3 2444.20   1
  -7   0  -2 124.476 31.7967   1
   7   0   2 211.928 35.8180   1
   8   0   2 10843.7 533.839   1
  -8   0  -2 12063.3 541.781   1
   9   0   2 29143.9 1294.53   1
  -9   0  -2 28426.5 1296.06   1
 -10   0  -2 18.2831 24.5060   1
  10   0   2-11.6156 27.7219   1
  11   0   2 1351.35 104.117   1
 -11   0  -2 1299.87 101.220   1
  12   0   2 17293.6 815.152   1
 -12   0  -2 17791.1 821.060   1
 -13   0  -2 570.575 69.0759   1
  13   0   2 456.333 62.3933   1
  14   0   2 10179.1 500.441   1
 -14   0  -2 10254.3 505.947   1
  16   0   2 3071.73 199.065   1
 -16   0  -2 3600.45 208.583   1
  17   0   2 905.896 92.1757   1
 -17   0  -2 1043.35 96.1043   1
  18   0   2 404.681 67.0566   1
 -18   0  -2 507.210 71.8495   1
 -19   0  -2 2091.37 152.745   1
  20   0   2 337.276 63.7870   1
 -20   0  -2 228.900 56.2210   1
  21   0   2 1341.32 111.502   1
 -21   0  -2 956.636 97.9249   1
  22   0   2 188.547 55.6288   1
 -22   0  -2 69.2030 48.3965   1
  24   0   2 7.89396 33.8377   1
 -24   0  -2 8.25977 37.4696   1
  25   0   2 154.607 41.9275   1
 -25   0  -2 155.893 48.1762   1
  26  -1  -2 114.734 54.4660   1
 -26   1   2-8.54043 43.9859   1
  25  -1  -2 127.048 45.6540   1
  25   1  -2 123.269 48.0749   1
 -25   1   2 178.793 54.3880   1
 -25  -1   2 69.7865 45.1818   1
  24  -1  -2 50.8178 48.7659   1
 -24   1   2 60.3462 43.1603   1
  23   1  -2 1651.39 129.456   1
  23  -1  -2 1830.62 134.043   1
 -23  -1   2 1319.37 120.364   1
 -23   1   2 1528.77 126.401   1
  22   1  -2 49.5556 43.6462   1
 -22  -1   2-8.71547 38.8227   1
 -22   1   2-8.56973 32.8545   1
  22  -1  -2-16.4623 38.6486   1
  21   1  -2 197.925 51.9643   1
 -21  -1   2 264.359 55.1420   1
  20   1  -2 754.606 81.8185   1
 -20  -1   2 443.631 68.7723   1
 -20   1   2 606.476 77.6727   1
  20  -1  -2 605.257 76.6990   1
  19  -1  -2 2336.61 163.752   1
  19   1  -2 2478.45 166.207   1
 -19  -1   2 2545.77 168.024   1
 -19   1   2 2480.58 166.076   1
 -18   1   2 268.031 56.4639   1
  18  -1  -2 255.421 54.6807   1
  17  -1  -2 1668.17 125.739   1
  17   1  -2 1774.15 129.927   1
 -17   1   2 1784.13 130.038   1
 -17  -1   2 1729.10 127.621   1
  16   1  -2 1934.74 138.988   1
 -16  -1   2 2103.06 143.304   1
 -16   1   2 2201.69 147.151   1
  16  -1  -2 2142.19 143.117   1
 -15  -1   2 96.7577 41.2531   1
 -15   1   2 120.051 38.9807   1
  15  -1  -2 72.2864 35.8654   1
  15   1  -2 98.3062 34.8763   1
 -14  -1   2 7707.66 373.547   1
  14  -1  -2 6926.00 365.482   1
  13   1  -2 65041.9 2791.21   1
 -13  -1   2 61424.5 2792.94   1
  12   1  -2 3260.70 178.818   1
 -12  -1   2 3161.75 181.100   1
 -12   1   2 3049.79 181.005   1
  12  -1  -2 2992.97 179.546   1
  11   1  -2 6809.97 340.957   1
 -11  -1   2 7020.95 343.669   1
 -11   1   2 6554.22 342.276   1
  11  -1  -2 7313.00 345.885   1
  10   1  -2 2561.91 148.501   1
 -10   1   2 2346.34 148.760   1
  10  -1  -2 2497.30 148.551   1
   9   1  -2 9238.32 427.080   1
  -9  -1   2 8875.04 426.840   1
  -9   1   2 9830.42 433.847   1
   9  -1  -2 8462.97 425.636   1
   8   1  -2 133646. 5634.94   1
  -8  -1   2 130519. 5635.27   1
  -8   1   2 126643. 5637.84   1
   8  -1  -2 126321. 5635.04   1
   7   1  -2 59611.6 2617.16   1
  -7  -1   2 60060.2 2619.34   1
   6   1  -2 1880.05 109.142   1
  -6   1   2 2146.88 115.426   1
   6  -1  -2 2210.69 113.883   1
  -6  -1   2 2104.19 112.441   1
   5   1  -2 29615.7 1284.52   1
  -5   1   2 28174.0 1289.82   1
   5  -1  -2 29165.3 1285.90   1
  -5  -1   2 29853.2 1285.84   1
   4   1  -2 42333.3 1787.81   1
  -4   1   2 38419.9 1791.92   1
  -4  -1   2 41518.9 1788.53   1
   4  -1  -2 41063.0 1791.27   1
   3  -1  -2 121499. 5463.90   1
  -3  -1   2 123756. 5458.38   1
   3   1  -2 126509. 5458.19   1
  -3   1   2 133031. 5464.84   1
  -2   1   2 135122. 5856.09   1
   2  -1  -2 134729. 5855.81   1
   1  -1  -2 430469. 18648.8   1
  -1   1   2 429955. 18648.3   1
   0  -1  -2 80649.8 3404.72   1
   0   1   2 81295.5 3403.43   1
   0  -1   2 83416.6 3400.49   1
  -1   1  -2 150780. 6044.23   1
  -1  -1  -2 153278. 6045.79   1
   1   1   2 150614. 6045.70   1
  -2   1  -2 48665.5 2254.32   1
  -2  -1  -2 54091.4 2256.27   1
   2  -1   2 50406.0 2253.59   1
   2   1   2 53692.2 2255.62   1
  -3   1  -2 16166.4 712.586   1
   3  -1   2 14415.1 709.728   1
   3   1   2 15590.6 713.138   1
  -5   1  -2 1269.33 81.8113   1
   5  -1   2 1209.54 80.1694   1
   5   1   2 1210.66 80.6685   1
  -6   1  -2 68891.4 3164.88   1
  -6  -1  -2 82159.6 3169.75   1
   6  -1   2 61287.7 3165.79   1
   6   1   2 77567.6 3166.03   1
  -7   1  -2 107670. 4584.36   1
  -7  -1  -2 106490. 4581.94   1
   7  -1   2 103720. 4581.97   1
   7   1   2 101643. 4578.67   1
  -8   1  -2 19076.9 848.275   1
  -8  -1  -2 18455.6 845.352   1
   8  -1   2 18532.5 845.061   1
   8   1   2 17876.8 840.957   1
  -9   1  -2 1372.04 108.656   1
  -9  -1  -2 1495.54 108.999   1
   9  -1   2 1573.82 110.413   1
 -10  -1  -2 4191.86 235.830   1
  10   1   2 4465.69 236.161   1
 -11   1  -2 4994.41 284.358   1
 -11  -1  -2 5174.50 283.412   1
  11  -1   2 5163.88 280.525   1
 -12   1  -2 15045.8 695.056   1
 -12  -1  -2 14806.2 690.681   1
  12  -1   2 14284.7 686.883   1
  12   1   2 14385.6 689.598   1
 -13   1  -2 255.220 49.8624   1
 -13  -1  -2 236.451 45.8502   1
  13   1   2 206.642 44.3651   1
  13  -1   2 243.287 48.8348   1
 -14  -1  -2 10060.2 495.308   1
 -14   1  -2 9341.05 490.294   1
  14   1   2 10579.4 496.392   1
  14  -1   2 9984.09 491.227   1
 -16  -1  -2 815.316 85.3865   1
 -16   1  -2 774.696 83.0935   1
  16   1   2 721.505 82.0397   1
  16  -1   2 879.239 87.9040   1
  17  -1   2 1303.90 112.723   1
  17   1   2 1503.00 123.327   1
 -18  -1  -2 1214.93 109.872   1
 -18   1  -2 1377.25 117.390   1
  18  -1   2 1175.34 108.489   1
 -19   1  -2 543.030 71.8987   1
  19  -1   2 407.447 66.3420   1
  19   1   2 457.108 70.7293   1
 -20   1  -2 803.656 89.7805   1
 -20  -1  -2 954.141 101.898   1
  20   1   2 901.439 92.4689   1
  20  -1   2 1048.90 100.647   1
 -21  -1  -2 281.417 59.8985   1
  21   1   2 220.626 53.0357   1
 -22   1  -2 473.918 70.3294   1
 -22  -1  -2 491.620 73.3685   1
  22  -1   2 411.321 67.5464   1
  22   1   2 522.564 71.9001   1
 -23  -1  -2 17.0379 37.2538   1
  23   1   2 32.2114 35.8875   1
 -24  -1  -2 671.465 81.3475   1
 -24   1  -2 739.328 81.4155   1
  24  -1   2 598.797 77.6443   1
  24   1   2 799.342 85.8303   1
 -25  -1  -2-40.7838 40.1759   1
 -25   1  -2 24.5173 35.7315   1
  25   1   2-38.6439 35.0676   1
  25  -1   2-15.5312 45.6454   1
 -26   2   2 50.5161 42.9182   1
  26  -2  -2 140.654 48.8176   1
 -25   2   2 16.9296 41.6901   1
 -25  -2   2 34.5715 37.0509   1
  25  -2  -2-8.42403 45.6773   1
  25   2  -2 8.21744 43.4293   1
 -24   2   2 240.609 50.7141   1
  24  -2  -2 156.833 48.2584   1
 -23   2   2-8.83322 44.8033   1
 -23  -2   2-34.9160 42.9915   1
  23  -2  -2-32.3848 46.5629   1
  23   2  -2 16.5422 40.1149   1
 -22   2   2 450.778 67.8866   1
 -22  -2   2 442.716 67.5629   1
  22  -2  -2 418.119 67.1656   1
  22   2  -2 564.373 72.3162   1
 -21  -2   2-25.2753 39.5691   1
  21   2  -2-15.9779 41.1010   1
 -20  -2   2 1333.13 118.620   1
 -20   2   2 1475.03 121.818   1
  20  -2  -2 1395.17 117.638   1
  20   2  -2 1498.94 119.619   1
 -19  -2   2 90.4507 44.3513   1
  19  -2  -2 91.2522 41.0671   1
  19   2  -2 77.7117 47.4153   1
 -18   2   2 3920.11 229.136   1
  18  -2  -2 3658.16 220.000   1
 -17   2   2 264.222 53.9379   1
 -17  -2   2 275.677 54.7775   1
  17  -2  -2 293.800 51.4844   1
  17   2  -2 153.377 46.3867   1
 -16   2   2 15.1160 31.7603   1
 -16  -2   2-7.28844 33.0800   1
  16  -2  -2 36.2073 37.7766   1
  16   2  -2 56.3532 37.2410   1
 -15  -2   2 1760.94 131.493   1
  15  -2  -2 2077.69 138.439   1
  15   2  -2 2022.82 135.429   1
 -14   2   2 13397.4 627.773   1
 -14  -2   2 12933.5 624.059   1
  14  -2  -2 13410.0 627.148   1
  14   2  -2 12837.5 622.107   1
 -13   2   2 76.1542 34.0101   1
 -13  -2   2 42.2470 33.1646   1
  13  -2  -2 30.8248 31.3046   1
  13   2  -2 5.98627 26.7104   1
 -12   2   2 37548.9 1746.04   1
  12  -2  -2 38822.4 1743.02   1
  12   2  -2 40978.0 1745.11   1
 -11   2   2 4571.62 244.690   1
 -11  -2   2 4484.22 240.407   1
  11  -2  -2 4646.30 242.318   1
  11   2  -2 4692.71 241.649   1
 -10   2   2 38180.3 1670.77   1
 -10  -2   2 38201.3 1665.78   1
  10  -2  -2 36837.4 1665.90   1
  10   2  -2 36891.3 1664.04   1
  -9   2   2 41496.8 1783.49   1
   9   2  -2 39736.2 1776.53   1
  -9  -2   2 40086.0 1777.33   1
   9  -2  -2 39599.5 1781.06   1
  -8   2   2 3481.13 190.789   1
   8   2  -2 3796.98 186.090   1
  -8  -2   2 4021.43 189.586   1
  -7   2   2 7142.22 317.419   1
   7   2  -2 6527.66 305.563   1
   7  -2  -2 6252.85 308.469   1
  -7  -2   2 6130.93 305.558   1
   6   2  -2 9280.12 420.780   1
  -6  -2   2 9086.84 420.996   1
  -5   2   2 13.7259 22.9876   1
   5  -2  -2 47.2659 24.2372   1
   5   2  -2 30.1047 17.4423   1
  -5  -2   2 47.6775 19.4445   1
  -4  -2   2 362815. 15740.8   1
   4  -2  -2 356243. 15747.2   1
  -4   2   2 353786. 15746.2   1
   4   2  -2 373905. 15739.9   1
   3  -2  -2 7079.31 341.671   1
  -3  -2   2 7437.48 335.483   1
   3   2  -2 7590.63 335.456   1
  -3   2   2 7757.81 342.421   1
   2  -2  -2 4743.74 228.613   1
  -2   2   2 4745.18 228.104   1
   2   2  -2 5131.12 222.697   1
  -2  -2   2 4842.65 221.938   1
  -1  -2   2 96124.0 3959.50   1
   1  -2  -2 89287.4 3965.45   1
  -1   2   2 96873.6 3964.24   1
   1   2  -2 83824.8 3958.77   1
   0  -2  -2 54406.1 2365.44   1
   0   2   2 53886.8 2364.55   1
   0  -2   2 54783.3 2361.65   1
   0   2  -2 53652.8 2360.95   1
  -1  -2  -2 4020.46 181.589   1
   1   2   2 3724.09 180.206   1
   1  -2   2 3632.29 176.698   1
  -1   2  -2 3491.09 176.363   1
  -2  -2  -2 316296. 11937.6   1
   2   2   2 312700. 11937.0   1
   3  -2   2 28552.5 1261.39   1
   3   2   2 27095.1 1261.81   1
  -3  -2  -2 30750.3 1263.86   1
  -3   2  -2 27919.9 1261.90   1
  -5   2  -2 40224.7 1855.63   1
   5  -2   2 43073.1 1855.70   1
   5   2   2 43864.1 1855.03   1
  -5  -2  -2 40946.8 1855.19   1
   6   2   2 21.0810 27.2082   1
  -6  -2  -2 44.0205 26.8470   1
  -6   2  -2 78.0645 27.7137   1
  -7   2  -2 18751.4 800.804   1
  -7  -2  -2 18073.4 799.804   1
   7   2   2 18042.0 796.494   1
  -8   2  -2 322.593 47.0823   1
  -8  -2  -2 459.485 54.6647   1
   8  -2   2 320.202 43.8768   1
   8   2   2 363.668 48.3842   1
  -9   2  -2 24475.6 1074.41   1
  -9  -2  -2 23723.9 1073.25   1
   9  -2   2 22769.5 1070.29   1
   9   2   2 23417.6 1068.94   1
 -11   2  -2 9321.25 463.799   1
 -11  -2  -2 9483.47 462.383   1
  11  -2   2 9552.22 461.692   1
  11   2   2 9191.07 457.004   1
 -12   2  -2 9427.59 470.035   1
 -12  -2  -2 9417.84 468.390   1
  12  -2   2 9412.83 468.669   1
  12   2   2 9704.67 467.472   1
 -13   2  -2 6328.56 351.127   1
 -13  -2  -2 6477.50 352.990   1
  13  -2   2 7154.52 355.546   1
  13   2   2 7311.60 355.338   1
 -14   2  -2 1532.35 120.931   1
 -14  -2  -2 1471.64 119.403   1
  14  -2   2 1577.22 116.895   1
  14   2   2 1576.14 118.460   1
 -15   2  -2 11531.9 532.537   1
  15  -2   2 9941.85 518.057   1
 -16   2  -2 412.454 64.2237   1
 -16  -2  -2 341.143 58.5774   1
  16  -2   2 302.048 53.9743   1
  16   2   2 370.346 63.5407   1
 -17   2  -2 321.595 55.2914   1
 -17  -2  -2 254.260 56.3383   1
  17  -2   2 212.187 44.8904   1
  17   2   2 188.652 48.3098   1
 -18   2  -2 42.1306 38.9135   1
 -18  -2  -2 25.0202 41.0850   1
  18  -2   2-24.4694 38.3126   1
  18   2   2 55.7569 44.2651   1
 -19  -2  -2 484.659 70.1057   1
  19  -2   2 649.847 77.7618   1
  19   2   2 676.961 77.2165   1
 -20   2  -2 52.2465 48.3777   1
 -20  -2  -2-25.8661 44.9599   1
  20   2   2-24.4479 42.4950   1
 -21  -2  -2 898.773 92.9143   1
  21   2   2 887.911 92.8313   1
 -22   2  -2-8.40221 34.5466   1
 -22  -2  -2 59.9553 45.8558   1
  22  -2   2-8.33820 35.7427   1
  22   2   2 16.2220 46.6459   1
 -23   2  -2 327.034 59.4157   1
  23  -2   2 360.879 61.9019   1
 -24  -2  -2 16.3429 39.6294   1
 -24   2  -2-8.19978 44.4600   1
  24  -2   2 48.8140 46.7879   1
  24   2   2-7.92104 39.5972   1
 -25  -2  -2 111.201 42.5134   1
 -25   2  -2 129.743 49.6153   1
  25   2   2 238.606 57.1605   1
  25  -2   2 141.126 49.8494   1
 -26   3   2 16.7055 41.7761   1
  26  -3  -2 48.3056 49.7891   1
  25   3  -2 99.3972 52.3572   1
 -24   3   2 34.6367 44.5445   1
 -24  -3   2 8.48705 39.1866   1
  24  -3  -2 32.5160 42.3944   1
  24   3  -2-16.4550 47.8416   1
 -23  -3   2 68.2148 42.7609   1
  23   3  -2 90.9271 47.6597   1
 -22   3   2 42.7497 34.3850   1
 -22  -3   2-8.54564 43.9601   1
  22  -3  -2 8.08040 35.3273   1
  22   3  -2 8.18337 41.5083   1
 -21   3   2 1001.77 98.9169   1
 -21  -3   2 1119.38 102.646   1
  21  -3  -2 971.418 94.8789   1
  21   3  -2 1160.67 103.316   1
 -20  -3   2 560.409 72.4392   1
  20  -3  -2 483.405 67.1331   1
  20   3  -2 506.908 67.7122   1
 -19   3   2 298.618 56.3649   1
 -19  -3   2 377.185 63.2408   1
  19  -3  -2 415.378 61.3606   1
  19   3  -2 355.518 60.5654   1
 -18   3   2 16.3635 35.0700   1
  18  -3  -2-7.84199 37.4306   1
 -17  -3   2 4303.39 244.809   1
  17   3  -2 4176.30 239.756   1
 -16   3   2 2907.59 179.946   1
 -16  -3   2 2960.21 178.896   1
  16  -3  -2 2419.18 171.033   1
  16   3  -2 2802.89 173.155   1
 -15   3   2 8165.27 428.230   1
 -15  -3   2 9192.42 432.486   1
  15  -3  -2 8808.09 430.715   1
  15   3  -2 8211.35 424.119   1
 -14   3   2-6.90265 27.7632   1
 -14  -3   2 45.8540 32.2660   1
  14  -3  -2 6.52216 32.1261   1
  14   3  -2 18.6208 29.1520   1
 -13   3   2 7361.02 363.853   1
 -13  -3   2 7041.37 358.108   1
  13  -3  -2 6976.96 358.255   1
  13   3  -2 6943.86 354.302   1
 -12  -3   2 10075.0 478.639   1
  12   3  -2 9731.38 473.145   1
  11   3  -2 37231.8 1651.71   1
  11  -3  -2 37524.6 1657.88   1
 -11   3   2 36558.2 1657.39   1
 -10   3   2 30268.9 1449.00   1
  10   3  -2 33191.4 1445.50   1
  10  -3  -2 30296.8 1447.10   1
  -9   3   2 651.724 65.7890   1
   9   3  -2 926.343 65.7151   1
   9  -3  -2 622.060 64.4910   1
  -9  -3   2 893.541 66.7973   1
  -8   3   2 7989.04 375.701   1
   8   3  -2 8051.93 364.470   1
  -8  -3   2 7342.46 363.722   1
   8  -3  -2 7383.09 367.978   1
   7  -3  -2 2993.43 167.560   1
  -7   3   2 3296.24 170.827   1
  -6  -3   2 33464.4 1483.83   1
   6  -3  -2 34309.4 1489.81   1
  -6   3   2 31776.3 1488.87   1
   6   3  -2 34692.4 1481.98   1
   5   3  -2 25640.2 1161.81   1
  -5  -3   2 27055.0 1163.71   1
   4  -3  -2 65226.3 2729.55   1
  -4  -3   2 60469.8 2723.17   1
   4   3  -2 62784.5 2722.90   1
  -4   3   2 61502.3 2728.03   1
  -3  -3   2 20124.3 827.303   1
  -3   3   2 18449.7 835.541   1
   3   3  -2 19080.4 825.699   1
  -2  -3   2 41262.5 1914.03   1
  -2   3   2 43604.0 1920.16   1
   2   3  -2 47722.8 1915.37   1
   2  -3  -2 42523.2 1920.83   1
   1  -3  -2 100029. 4277.39   1
   1   3  -2 99421.4 4271.12   1
  -1   3   2 90881.2 4277.92   1
  -1  -3   2 101080. 4272.62   1
   0  -3  -2 114330. 4979.10   1
   0   3   2 120126. 4979.49   1
   0   3  -2 112391. 4974.11   1
   0  -3   2 111940. 4974.56   1
   1   3   2 8.36451 25.5538   1
  -1  -3  -2 26.1106 26.2355   1
  -1   3  -2 39.6812 22.4377   1
   1  -3   2 41.0483 23.7235   1
  -2  -3  -2 22921.5 1071.45   1
   2   3   2 26067.0 1072.64   1
   2  -3   2 25062.1 1069.85   1
  -2   3  -2 22577.4 1067.79   1
  -4  -3  -2 5894.32 295.240   1
   4   3   2 6083.24 295.033   1
   4  -3   2 5634.85 291.178   1
   5  -3   2 5862.38 297.441   1
   5   3   2 6202.46 297.865   1
  -5  -3  -2 6067.13 299.428   1
  -5   3  -2 6170.33 301.467   1
  -6   3  -2 8998.76 414.531   1
  -6  -3  -2 8558.22 409.685   1
   6  -3   2 8451.58 409.845   1
   6   3   2 8383.73 407.952   1
  -7   3  -2 5031.18 253.860   1
  -7  -3  -2 4759.92 249.254   1
   7  -3   2 4438.09 247.665   1
   7   3   2 5103.39 250.503   1
  -8   3  -2 1516.70 105.093   1
  -8  -3  -2 1417.37 100.835   1
   8   3   2 1653.00 103.292   1
  -9   3  -2 14318.9 673.553   1
  -9  -3  -2 13828.8 671.755   1
   9  -3   2 14102.4 667.001   1
   9   3   2 14955.6 669.968   1
 -10   3  -2 21725.1 988.206   1
  10  -3   2 21285.9 984.002   1
 -11   3  -2 9809.01 480.855   1
 -11  -3  -2 10281.0 481.603   1
  11  -3   2 10061.4 480.299   1
  11   3   2 9105.89 474.455   1
 -12   3  -2 17467.8 759.231   1
 -12  -3  -2 14565.8 746.661   1
  12  -3   2 16951.1 758.211   1
  12   3   2 15460.3 748.396   1
 -13   3  -2 175.999 47.4576   1
 -13  -3  -2 51.5209 37.5223   1
  13  -3   2 88.6388 42.1760   1
  13   3   2 62.7568 37.5249   1
 -14   3  -2 2458.31 164.256   1
 -14  -3  -2 2356.23 160.098   1
  14  -3   2 2609.57 164.003   1
  14   3   2 2210.55 155.899   1
 -15   3  -2 1974.93 143.288   1
  15  -3   2 1986.22 141.823   1
 -16   3  -2 1226.91 107.209   1
 -16  -3  -2 1420.76 112.956   1
  16  -3   2 1188.00 105.950   1
  16   3   2 1265.94 108.050   1
 -17   3  -2 442.886 64.7430   1
 -17  -3  -2 505.657 68.5087   1
  17  -3   2 358.907 58.5528   1
  17   3   2 321.765 56.1392   1
 -18  -3  -2-16.8289 37.4922   1
  18   3   2-23.9100 38.0512   1
 -19   3  -2 635.389 78.0958   1
 -19  -3  -2 644.695 78.8611   1
  19  -3   2 395.797 65.2134   1
  19   3   2 572.284 75.6124   1
 -20   3  -2 624.273 80.4884   1
 -20  -3  -2 607.934 76.5921   1
  20  -3   2 744.960 82.6463   1
  20   3   2 789.340 85.2294   1
 -21   3  -2 17.2341 44.9429   1
  21  -3   2 24.2579 43.8500   1
 -22  -3  -2 773.429 86.2906   1
 -22   3  -2 672.378 82.2457   1
  22   3   2 862.306 93.4634   1
  22  -3   2 906.185 88.7748   1
 -23   3  -2-8.33929 46.3394   1
  23  -3   2 48.2160 44.1202   1
 -24   3  -2 56.8512 37.6181   1
 -24  -3  -2 106.383 48.6991   1
  24  -3   2 40.3987 35.4505   1
  24   3   2 111.130 49.1657   1
 -25  -3  -2 24.0456 42.9350   1
 -25   3  -2 47.9061 46.9475   1
  25  -3   2 47.0574 43.5973   1
  25   3   2 15.4872 45.5333   1
  27  -4  -2 46.6426 39.4774   1
 -26   4   2 101.962 43.8881   1
  26  -4  -2 84.9524 41.0089   1
 -25   4   2-17.0298 40.6450   1
  25  -4  -2-8.12856 34.1414   1
 -24   4   2-33.9164 40.4762   1
 -24  -4   2-8.64279 40.5866   1
  24  -4  -2-16.2872 35.6032   1
  24   4  -2 8.29801 40.8694   1
 -23   4   2 8.54241 40.1256   1
 -23  -4   2 8.57361 42.8710   1
  23  -4  -2 47.8727 39.3080   1
  23   4  -2 24.8516 42.6231   1
 -22   4   2 52.6086 46.9974   1
 -22  -4   2 68.0304 44.4031   1
  22  -4  -2 78.6544 45.7896   1
  22   4  -2 16.4919 36.1184   1
 -21   4   2 704.893 83.8657   1
 -21  -4   2 500.816 69.4318   1
  21  -4  -2 416.220 67.9723   1
  21   4  -2 635.945 75.5014   1
 -20  -4   2 455.931 67.8295   1
  20   4  -2 423.333 67.3468   1
 -19   4   2 487.338 69.5000   1
 -19  -4   2 508.827 69.9419   1
  19  -4  -2 439.558 64.6499   1
  19   4  -2 604.746 73.3648   1
 -18   4   2 426.688 66.9760   1
  18  -4  -2 773.892 82.8772   1
 -17   4   2 528.899 68.0035   1
 -17  -4   2 410.624 61.6959   1
  17  -4  -2 444.837 68.9338   1
  17   4  -2 404.972 59.9487   1
 -16  -4   2 6592.20 346.005   1
  16  -4  -2 6775.31 346.934   1
  16   4  -2 6489.41 342.065   1
 -15   4   2 68.9141 39.3881   1
 -15  -4   2 6.83471 30.4491   1
  15  -4  -2-27.2733 36.0350   1
  15   4  -2 13.2449 28.3903   1
 -14   4   2 759.671 76.1591   1
  14  -4  -2 691.094 72.9592   1
  14   4  -2 617.811 69.3438   1
 -14  -4   2 789.051 74.5948   1
  13  -4  -2 6.60608 29.9680   1
 -13   4   2-20.5662 33.7614   1
 -12   4   2 7156.83 359.507   1
  12   4  -2 6934.51 350.761   1
 -12  -4   2 6985.18 351.613   1
  12  -4  -2 7035.11 357.410   1
 -11  -4   2 8949.14 427.611   1
  11   4  -2 8774.16 426.005   1
  11  -4  -2 7766.83 428.787   1
  10  -4  -2 11784.8 564.417   1
  10   4  -2 11403.3 558.248   1
 -10   4   2 13016.7 574.014   1
  -9  -4   2 11425.4 510.530   1
   9  -4  -2 10550.1 511.336   1
   9   4  -2 10357.0 507.512   1
  -9   4   2 11062.6 516.964   1
  -8  -4   2 1395.89 92.9901   1
   8  -4  -2 1421.13 98.1552   1
   8   4  -2 1641.27 95.9431   1
  -8   4   2 1281.77 97.3417   1
  -7  -4   2 3837.62 190.321   1
   7  -4  -2 3612.91 193.434   1
  -7   4   2 3431.91 191.728   1
   7   4  -2 3542.35 186.539   1
   6  -4  -2 70960.1 3052.04   1
  -6   4   2 68262.4 3050.63   1
   5  -4  -2 457.552 48.1701   1
  -5  -4   2 515.001 46.2071   1
  -5   4   2 556.462 53.1124   1
   5   4  -2 497.091 44.6038   1
   4  -4  -2 10028.8 479.831   1
   4   4  -2 10064.4 470.809   1
  -4   4   2 10713.9 479.815   1
  -4  -4   2 10625.9 473.876   1
  -3  -4   2 11187.6 459.116   1
   3   4  -2 9072.43 452.073   1
  -2  -4   2 39107.5 1728.47   1
   2   4  -2 39587.9 1727.37   1
   1   4  -2 17722.4 740.001   1
  -1  -4   2 15346.8 739.567   1
   0   4  -2 49243.1 2225.71   1
   0  -4   2 52479.8 2227.08   1
  -1   4  -2 3420.04 172.338   1
   1  -4   2 3299.65 171.388   1
   2   4   2 106169. 4575.27   1
  -2  -4  -2 103502. 4576.54   1
  -3   4  -2 24839.3 1129.41   1
   3  -4   2 24921.9 1129.56   1
   3   4   2 26285.6 1133.03   1
  -3  -4  -2 25362.0 1133.26   1
  -4   4  -2 58802.7 2614.51   1
   4  -4   2 59139.7 2614.13   1
   4   4   2 63204.0 2615.15   1
  -4  -4  -2 56827.9 2615.23   1
  -5   4  -2 36400.0 1730.92   1
   5  -4   2 35716.0 1725.90   1
   5   4   2 42304.0 1731.13   1
  -5  -4  -2 42013.5 1732.12   1
  -6   4  -2 4357.98 232.390   1
   6  -4   2 4374.45 229.831   1
   6   4   2 4238.14 227.836   1
  -6  -4  -2 4583.08 232.647   1
  -7   4  -2 1636.34 107.576   1
  -7  -4  -2 1328.20 99.1148   1
   7   4   2 1408.56 98.6623   1
   7  -4   2 1504.09 105.088   1
   8   4   2 5.43875 27.2692   1
  -8  -4  -2 57.1672 34.3707   1
  -8   4  -2 113.152 36.5209   1
   8  -4   2 40.0740 29.5227   1
   9   4   2 3094.32 174.766   1
  -9  -4  -2 2846.83 174.087   1
  10   4   2 1536.89 109.559   1
 -10  -4  -2 1649.66 114.274   1
  10  -4   2 1221.72 105.447   1
 -10   4  -2 1589.07 115.544   1
  11   4   2 16511.6 828.621   1
 -11  -4  -2 17332.8 831.648   1
  11  -4   2 18772.0 834.641   1
 -11   4  -2 19578.0 843.631   1
  12   4   2 2270.41 146.340   1
 -12  -4  -2 2147.78 145.693   1
  12  -4   2 2152.23 143.781   1
 -12   4  -2 2002.08 142.334   1
  13   4   2 7416.14 380.088   1
 -13  -4  -2 7673.69 383.608   1
  13  -4   2 7530.14 384.029   1
 -13   4  -2 7187.59 381.857   1
  14   4   2 7352.04 369.946   1
 -14  -4  -2 6913.17 367.307   1
  15   4   2 217.758 52.1920   1
 -15  -4  -2 231.002 53.8719   1
  15  -4   2 286.823 56.0872   1
 -15   4  -2 247.711 50.6819   1
 -16  -4  -2 7.90026 31.7735   1
  16  -4   2 24.1459 35.8588   1
 -16   4  -2 16.8182 30.5918   1
  17   4   2 229.420 50.4258   1
 -17  -4  -2 266.138 57.0949   1
  17  -4   2 264.088 50.9860   1
 -17   4  -2 201.943 46.1989   1
  18   4   2 274.206 58.7022   1
 -18  -4  -2 221.343 56.6702   1
  18  -4   2 197.451 50.7492   1
 -18   4  -2 239.834 54.8777   1
 -19  -4  -2 208.354 58.3403   1
  19  -4   2 126.016 47.2045   1
 -19   4  -2 148.216 53.6546   1
 -20  -4  -2 261.237 55.2102   1
  20   4   2 294.222 61.3288   1
  20  -4   2 381.240 65.2493   1
 -21   4  -2 625.874 77.0694   1
  22   4   2-24.3244 45.0464   1
 -22  -4  -2-25.3449 39.6684   1
  22  -4   2 8.12143 43.4790   1
 -22   4  -2 33.8913 46.5088   1
  23   4   2 24.1635 45.3558   1
 -23  -4  -2 101.023 49.0196   1
  23  -4   2 62.4375 41.8675   1
 -23   4  -2 58.9633 47.4257   1
  24   4   2 111.114 47.2521   1
 -24  -4  -2 16.6998 43.6638   1
  24  -4   2 69.7664 40.0063   1
 -24   4  -2 98.0155 46.5618   1
  25   4   2-15.4099 44.3203   1
 -25  -4  -2-32.5657 44.1528   1
  26  -5  -2 23.7826 37.8528   1
 -26   5   2 24.7226 42.4003   1
  25  -5  -2 71.3429 46.7846   1
 -25   5   2 132.982 50.0591   1
  24   5  -2 66.2408 46.0622   1
  24  -5  -2 55.0159 44.2443   1
 -24   5   2 42.3646 43.6450   1
  23   5  -2 437.117 66.7128   1
 -23  -5   2 391.803 62.6773   1
  23  -5  -2 292.998 60.5127   1
 -23   5   2 337.518 65.3421   1
  22   5  -2 41.0127 41.6234   1
 -22  -5   2 34.7773 38.0301   1
  22  -5  -2 40.6582 36.9130   1
 -22   5   2 17.2051 31.3189   1
  21  -5  -2 299.090 59.3213   1
 -21   5   2 86.6742 51.0811   1
  20   5  -2 433.877 64.3075   1
 -20  -5   2 374.014 61.6213   1
  20  -5  -2 385.527 66.1103   1
 -20   5   2 381.991 66.2676   1
  19   5  -2 291.241 54.5998   1
 -19  -5   2 397.474 63.5091   1
  19  -5  -2 365.844 62.9542   1
 -19   5   2 270.251 59.2097   1
 -18   5   2 318.971 59.5636   1
 -18  -5   2 338.423 60.3481   1
  18   5  -2 443.962 62.9066   1
 -17   5   2 808.919 86.1668   1
  17   5  -2 807.459 82.1822   1
 -17  -5   2 662.451 79.0011   1
  17  -5  -2 802.407 84.6876   1
  16   5  -2 1318.53 103.883   1
 -16  -5   2 1380.58 107.985   1
 -15   5   2 3302.62 211.071   1
 -15  -5   2 3863.28 215.243   1
  15   5  -2 3630.02 209.972   1
  15  -5  -2 3668.07 213.959   1
 -14   5   2 44.3503 35.9472   1
  14  -5  -2 57.4486 37.5433   1
 -14  -5   2 95.4549 36.6019   1
  14   5  -2 51.4137 37.8670   1
  13   5  -2 9492.53 444.007   1
 -13  -5   2 8635.89 443.679   1
  13  -5  -2 8781.14 447.337   1
 -13   5   2 9277.67 451.240   1
 -12  -5   2 2506.74 154.032   1
 -12   5   2 2532.33 158.878   1
  12   5  -2 2482.65 151.704   1
  12  -5  -2 2272.12 152.828   1
 -11  -5   2 24020.7 1042.84   1
 -11   5   2 23571.9 1050.45   1
  11   5  -2 21754.6 1035.30   1
  11  -5  -2 22339.2 1040.36   1
 -10  -5   2 11875.2 555.546   1
  10  -5  -2 11682.4 557.135   1
  10   5  -2 12920.5 556.214   1
  -9   5   2 3810.32 217.724   1
   9   5  -2 4180.70 215.734   1
   9  -5  -2 4096.60 221.207   1
  -8  -5   2 37.2200 26.3113   1
  -8   5   2 89.9020 30.5473   1
   8   5  -2 62.7416 28.1166   1
   8  -5  -2 84.4140 33.0518   1
  -7  -5   2 1710.45 107.319   1
  -7   5   2 1708.27 113.340   1
   7   5  -2 1749.84 106.767   1
   7  -5  -2 1547.01 108.871   1
   6  -5  -2 24520.4 1066.28   1
  -6  -5   2 21980.8 1056.46   1
  -6   5   2 24150.8 1065.55   1
   6   5  -2 24190.1 1057.70   1
   5  -5  -2 115901. 5342.56   1
  -5   5   2 123107. 5343.00   1
   5   5  -2 124725. 5336.08   1
  -5  -5   2 125057. 5336.74   1
  -4   5   2 8331.38 400.935   1
   4  -5  -2 8486.40 400.725   1
  -3   5   2 16177.3 754.819   1
   3  -5  -2 17121.1 757.753   1
  -2   5   2 10910.9 489.927   1
   2  -5  -2 10076.1 489.632   1
  -1   5   2 21020.9 963.062   1
   1  -5  -2 21962.5 965.635   1
   0   5   2 15101.3 728.973   1
   0  -5  -2 17176.1 734.022   1
   1  -5   2 92888.6 4119.97   1
   1   5   2 91934.1 4122.10   1
  -1   5  -2 97503.4 4121.35   1
  -1  -5  -2 95184.4 4124.69   1
   2  -5   2 5386.85 263.805   1
  -2  -5  -2 5188.49 265.271   1
   2   5   2 5428.11 264.198   1
  -2   5  -2 5182.48 262.071   1
  -3   5  -2 3514.06 191.272   1
   3  -5   2 3364.50 187.970   1
   3   5   2 3644.03 190.401   1
  -3  -5  -2 3776.52 192.900   1
  -4   5  -2 5979.92 323.475   1
   4  -5   2 6722.46 326.445   1
   4   5   2 6893.41 327.194   1
  -4  -5  -2 7011.37 330.370   1
  -5   5  -2 120.252 34.2975   1
   5  -5   2 109.506 33.2670   1
   5   5   2 193.658 37.5444   1
  -5  -5  -2 112.744 33.6535   1
  -6   5  -2 23132.4 1046.28   1
   6  -5   2 21049.2 1040.61   1
   6   5   2 25049.7 1045.06   1
  -6  -5  -2 23005.4 1044.42   1
  -7   5  -2 1001.61 86.2084   1
  -7  -5  -2 973.096 82.5994   1
   7   5   2 878.699 79.5739   1
   7  -5   2 987.647 81.0141   1
  -8  -5  -2 144.124 41.7026   1
   8   5   2 156.984 38.8424   1
   9  -5   2 26555.1 1248.29   1
  -9   5  -2 28769.2 1254.80   1
 -10  -5  -2 1082.22 93.9682   1
 -10   5  -2 1118.23 97.8985   1
  10  -5   2 1295.00 98.7342   1
  10   5   2 1117.29 94.5300   1
 -11  -5  -2 4916.03 259.250   1
 -11   5  -2 4394.54 256.741   1
  11  -5   2 4293.35 252.782   1
  11   5   2 4937.63 257.250   1
 -12  -5  -2 11823.6 572.256   1
 -12   5  -2 12953.7 579.613   1
  12  -5   2 11435.9 568.996   1
  12   5   2 11191.4 566.843   1
 -13  -5  -2 2276.06 155.500   1
 -13   5  -2 2519.84 162.744   1
  13   5   2 2395.41 156.100   1
  13  -5   2 2208.50 153.519   1
 -14   5  -2 119.621 38.2039   1
  14  -5   2 37.6584 29.0598   1
 -15   5  -2 5053.78 276.881   1
 -15  -5  -2 4656.35 272.218   1
  15  -5   2 4882.81 274.154   1
  16  -5   2 16.6613 34.2756   1
 -16  -5  -2 24.6101 39.8037   1
  16   5   2 7.80948 40.1907   1
 -16   5  -2 83.5150 45.8619   1
 -17  -5  -2-8.38762 38.7250   1
  17   5   2-15.9372 43.7441   1
 -18   5  -2 85.6966 41.5973   1
  18  -5   2 8.22446 32.3605   1
  19  -5   2 523.140 68.3141   1
 -19   5  -2 600.458 75.1202   1
 -19  -5  -2 628.763 76.8248   1
  19   5   2 659.542 77.0086   1
  20   5   2 195.088 51.1001   1
 -20  -5  -2 94.9397 43.5767   1
 -21   5  -2 8.47541 42.4212   1
 -21  -5  -2 77.2739 42.3382   1
  21   5   2 105.324 43.4283   1
  21  -5   2-7.85849 39.9144   1
  22   5   2 96.4941 45.3724   1
 -22  -5  -2 84.9005 39.3895   1
 -23   5  -2 74.1779 44.7839   1
 -23  -5  -2 33.4997 41.3487   1
  23   5   2 112.239 52.4242   1
  23  -5   2 55.8542 46.4867   1
 -24   5  -2 138.311 43.4073   1
  24  -5   2 137.411 44.7855   1
 -26   6   2 48.3257 40.3205   1
  26  -6  -2 53.2935 42.8545   1
 -25   6   2 8.30780 39.6658   1
  25  -6  -2 38.3205 46.4685   1
 -24   6   2 17.0275 46.7418   1
  24  -6  -2 23.3698 46.7545   1
 -23   6   2 59.6934 43.8942   1
 -23  -6   2 26.4336 44.0758   1
  23   6  -2 42.5157 49.4674   1
  23  -6  -2 24.3371 41.1767   1
 -22   6   2 130.676 48.2945   1
 -22  -6   2 123.174 49.9172   1
  22   6  -2 152.236 55.6283   1
  22  -6  -2 200.184 51.5090   1
 -21   6   2 43.0517 44.9887   1
 -21  -6   2 104.465 47.2846   1
  21   6  -2 50.0646 43.0126   1
  21  -6  -2 68.5435 47.6857   1
 -20   6   2 68.2600 43.5535   1
 -20  -6   2 60.0184 44.9804   1
  20   6  -2 147.884 46.9778   1
  20  -6  -2 177.139 54.8162   1
  19   6  -2 88.3008 40.9328   1
 -19  -6   2 109.164 49.5339   1
 -18   6   2 248.747 56.4669   1
  18  -6  -2 363.964 54.9695   1
 -18  -6   2 221.090 55.7998   1
  18   6  -2 273.857 55.5117   1
  17  -6  -2 178.247 46.2990   1
 -17   6   2 207.832 51.0739   1
 -16   6   2 447.611 65.5186   1
  16  -6  -2 336.458 59.7739   1
 -16  -6   2 558.191 71.2497   1
  16   6  -2 413.201 62.8567   1
 -15  -6   2 7.35327 32.7582   1
  15   6  -2 14.2353 32.8619   1
 -14   6   2 507.589 66.7944   1
  14   6  -2 562.643 64.2023   1
  14  -6  -2 446.749 61.7432   1
 -14  -6   2 452.110 62.1698   1
 -13   6   2 923.321 86.6686   1
  13   6  -2 769.688 78.3956   1
  13  -6  -2 828.903 81.0229   1
 -13  -6   2 731.382 76.1566   1
  12  -6  -2 6.58368 34.3307   1
 -12   6   2-7.28440 37.4678   1
 -11   6   2 811.282 82.8260   1
  11   6  -2 904.580 75.4413   1
 -11  -6   2 672.629 71.4830   1
  11  -6  -2 724.144 75.4530   1
 -10   6   2 771.266 74.8179   1
  10   6  -2 745.913 68.6153   1
 -10  -6   2 671.649 68.0650   1
  10  -6  -2 719.181 71.5909   1
   9   6  -2 4239.94 228.100   1
  -9  -6   2 4280.15 231.261   1
  -8   6   2 18841.1 916.860   1
   8   6  -2 20305.5 914.260   1
   8  -6  -2 21033.7 920.837   1
  -7  -6   2 1523.31 100.167   1
   7  -6  -2 1667.40 108.052   1
   7   6  -2 1532.50 97.9375   1
   6   6  -2 1625.53 109.542   1
  -6  -6   2 1641.62 111.531   1
  -6   6   2 1881.72 121.497   1
  -5  -6   2 5074.06 250.700   1
  -5   6   2 4500.90 251.130   1
   5  -6  -2 5075.21 255.834   1
   5   6  -2 4979.75 247.357   1
  -4  -6   2 127.184 31.8487   1
  -4   6   2 150.956 34.5317   1
   4  -6  -2 121.478 32.3826   1
   4   6  -2 79.3843 26.2010   1
  -3  -6   2 704.264 60.5955   1
  -3   6   2 691.923 60.7626   1
   3  -6  -2 615.693 60.0078   1
   3   6  -2 638.958 57.6382   1
  -2  -6   2 51111.6 2330.40   1
  -2   6   2 51018.6 2334.33   1
   2  -6  -2 50090.8 2334.95   1
   1  -6  -2 4879.31 228.320   1
   1   6  -2 3780.20 215.294   1
  -1  -6   2 4518.80 221.641   1
  -1   6   2 4213.79 222.715   1
   0  -6  -2 1860.68 114.020   1
   0   6  -2 1872.61 110.864   1
   0  -6   2 1685.67 108.035   1
   0   6   2 1551.74 111.569   1
  -1   6  -2 5568.84 277.302   1
   1  -6   2 5674.41 279.248   1
   1   6   2 6244.68 282.635   1
  -2  -6  -2 129616. 5587.06   1
   2   6   2 126906. 5586.11   1
   2  -6   2 125919. 5583.81   1
  -2   6  -2 129643. 5587.01   1
  -3  -6  -2 11781.6 549.630   1
  -3   6  -2 11274.8 545.662   1
   3  -6   2 11811.1 548.466   1
   3   6   2 11831.8 548.167   1
  -4   6  -2 14616.0 707.191   1
   4  -6   2 15570.6 709.914   1
   4   6   2 15753.1 708.973   1
  -4  -6  -2 15453.2 709.997   1
  -5   6  -2 6242.93 315.857   1
   5  -6   2 6135.83 313.960   1
   5   6   2 6422.48 315.915   1
  -5  -6  -2 6092.23 315.617   1
  -6   6  -2 184.377 41.9631   1
   6  -6   2 165.995 39.0109   1
   6   6   2 149.275 39.7397   1
  -6  -6  -2 173.037 40.6094   1
   7   6   2 2113.66 138.913   1
  -7  -6  -2 2193.71 141.769   1
   8  -6   2 140.139 37.2033   1
  -8   6  -2 69.0774 32.7408   1
  -9   6  -2 5955.07 325.148   1
  -9  -6  -2 6139.48 324.741   1
   9  -6   2 6557.66 326.212   1
   9   6   2 6346.71 323.262   1
  10  -6   2 3358.19 191.438   1
 -10   6  -2 3072.44 189.747   1
  10   6   2 2742.83 184.939   1
 -10  -6  -2 3415.51 194.009   1
  11  -6   2 2305.27 157.046   1
 -11  -6  -2 2236.05 155.322   1
 -11   6  -2 2596.67 164.010   1
  11   6   2 2494.00 157.523   1
 -12  -6  -2 290.804 51.9962   1
  12   6   2 339.237 56.2063   1
  12  -6   2 330.769 52.0826   1
 -12   6  -2 389.830 61.8837   1
  13   6   2 585.416 68.9355   1
  13  -6   2 536.341 67.3729   1
 -13   6  -2 511.270 68.4272   1
 -14   6  -2 797.090 85.8264   1
 -14  -6  -2 811.762 85.4279   1
  14  -6   2 630.024 74.6758   1
  15  -6   2 124.680 47.4940   1
 -15   6  -2 147.545 50.4249   1
  15   6   2 69.6673 34.1954   1
 -15  -6  -2 138.939 47.2588   1
 -16  -6  -2 1076.27 103.799   1
 -16   6  -2 1247.78 106.889   1
  16   6   2 1249.26 107.986   1
  16  -6   2 1291.02 108.729   1
 -17  -6  -2 1357.27 116.804   1
 -17   6  -2 1510.33 121.792   1
  17   6   2 1350.03 116.609   1
  17  -6   2 1251.34 113.907   1
 -18   6  -2 1040.01 101.943   1
 -18  -6  -2 1021.67 99.0530   1
  18  -6   2 939.578 95.6284   1
  19  -6   2-8.29212 36.9387   1
 -19  -6  -2 8.65066 37.0811   1
  19   6   2 16.3888 37.1733   1
 -19   6  -2 17.3006 37.0796   1
  20  -6   2 250.098 51.7275   1
 -20  -6  -2 398.220 62.2192   1
  20   6   2 455.245 67.5743   1
 -20   6  -2 358.615 66.0435   1
 -21  -6  -2 337.051 62.0228   1
  21  -6   2 265.626 53.9018   1
  21   6   2 323.018 61.2262   1
 -22  -6  -2 196.574 55.3237   1
  22   6   2 272.174 64.0898   1
 -22   6  -2 250.683 62.9028   1
 -23  -6  -2 33.7411 38.2739   1
  23   6   2 8.17233 35.0398   1
  24  -6   2 77.0831 47.2354   1
 -24   6  -2 39.7952 44.7884   1
  24   6   2 24.2080 43.7984   1
  25  -7  -2 60.4777 44.9174   1
 -25   7   2-8.26183 43.1003   1
  24  -7  -2 7.93827 39.0927   1
 -24   7   2-8.34499 36.4775   1
  23  -7  -2 57.5902 41.8027   1
 -23   7   2 60.1504 47.8074   1
 -22   7   2 496.627 70.8054   1
  22  -7  -2 400.460 66.9908   1
  22   7  -2 449.810 68.3290   1
 -22  -7   2 453.622 70.1041   1
  21   7  -2 17.1519 42.8894   1
 -21  -7   2 44.1013 38.5788   1
 -20   7   2 169.678 54.5516   1
  20  -7  -2 154.660 50.0134   1
 -20  -7   2 182.815 50.7235   1
  20   7  -2 253.924 58.6190   1
 -19  -7   2 667.070 82.2913   1
 -19   7   2 759.973 86.4209   1
  19   7  -2 914.645 89.6561   1
  18   7  -2 1219.26 105.849   1
 -18  -7   2 1070.14 102.108   1
 -17  -7   2 65.3045 38.3970   1
  17   7  -2 15.7812 39.5084   1
 -17   7   2 75.7933 43.3766   1
  17  -7  -2 55.4010 45.5706   1
 -16  -7   2 206.075 49.8828   1
  16   7  -2 297.472 57.0519   1
  16  -7  -2 270.205 53.1586   1
 -16   7   2 294.444 56.4075   1
 -15  -7   2 3714.53 214.241   1
  15   7  -2 3994.13 215.455   1
  15  -7  -2 3420.89 208.431   1
  14   7  -2 1533.03 111.270   1
 -14  -7   2 1039.92 101.221   1
 -13   7   2 269.875 52.5698   1
  13   7  -2 295.250 50.3254   1
 -13  -7   2 248.611 50.8843   1
  13  -7  -2 283.066 51.0664   1
 -12   7   2 4300.30 232.478   1
  12  -7  -2 3967.36 223.060   1
 -12  -7   2 4446.81 229.002   1
  11  -7  -2 585.155 65.5821   1
 -11   7   2 474.367 62.0520   1
 -10   7   2 5129.72 290.825   1
  10   7  -2 6001.70 293.756   1
 -10  -7   2 6030.02 295.590   1
  10  -7  -2 5175.54 291.525   1
  -9   7   2 11800.9 571.839   1
   9   7  -2 11373.1 564.275   1
  -9  -7   2 13022.2 572.541   1
   9  -7  -2 11821.0 573.044   1
  -8   7   2 3041.77 187.199   1
   8   7  -2 3462.17 183.961   1
  -8  -7   2 3174.63 183.112   1
   8  -7  -2 3147.51 188.582   1
  -7   7   2 1009.82 88.9319   1
   7  -7  -2 1140.79 93.3076   1
   7   7  -2 1127.42 86.9252   1
   6   7  -2 1020.21 82.7293   1
  -6   7   2 1219.99 92.4589   1
  -6  -7   2 919.287 80.8380   1
   6  -7  -2 1264.56 92.1079   1
   5   7  -2 3793.08 205.138   1
  -5   7   2 3962.75 213.112   1
  -5  -7   2 4201.02 212.330   1
   5  -7  -2 3663.89 211.509   1
   4   7  -2 19.3722 24.9128   1
  -4   7   2 43.7977 28.1615   1
  -4  -7   2-4.75432 22.6949   1
   4  -7  -2-16.3097 25.1001   1
   3   7  -2 1270.19 89.6578   1
  -3   7   2 1291.51 94.3033   1
  -3  -7   2 1376.89 92.2620   1
   3  -7  -2 1217.47 93.1198   1
   2   7  -2 5663.96 271.717   1
  -2   7   2 5209.18 275.347   1
   2  -7  -2 5399.72 277.717   1
  -2  -7   2 5179.68 271.503   1
  -1   7   2 2249.65 138.696   1
   1   7  -2 2268.66 134.118   1
   1  -7  -2 2253.60 138.515   1
  -1  -7   2 2267.55 135.501   1
   0   7   2 19172.5 914.021   1
   0   7  -2 20873.2 915.196   1
   0  -7  -2 20043.5 917.961   1
   0  -7   2 20375.7 912.681   1
   1   7   2 14351.7 648.181   1
  -1   7  -2 14030.4 642.679   1
  -1  -7  -2 13823.4 645.715   1
   1  -7   2 13263.2 641.939   1
   2   7   2-15.6406 28.9648   1
  -2   7  -2 51.9883 32.4457   1
  -2  -7  -2-11.0852 28.9019   1
   2  -7   2-10.3671 25.5269   1
  -3  -7  -2 4490.27 243.528   1
  -3   7  -2 4636.86 244.413   1
   3  -7   2 4679.76 243.988   1
   3   7   2 4497.46 242.333   1
  -4  -7  -2 2864.25 168.325   1
  -4   7  -2 2798.40 166.646   1
   4  -7   2 3011.93 169.084   1
   4   7   2 2656.40 162.624   1
  -5   7  -2 885.949 78.8820   1
   5  -7   2 873.480 77.8492   1
   5   7   2 1008.25 79.6560   1
  -5  -7  -2 864.577 77.7766   1
   6   7   2 1581.56 114.021   1
  -6  -7  -2 1685.31 117.438   1
  -7   7  -2 1383.37 108.850   1
   7  -7   2 1577.03 112.721   1
   7   7   2 1737.27 116.633   1
  -7  -7  -2 1586.53 118.642   1
  -8   7  -2 1078.30 91.9081   1
   8  -7   2 781.727 78.5777   1
   8   7   2 1008.47 86.8393   1
  -8  -7  -2 917.379 85.1489   1
  -9   7  -2 5802.33 304.296   1
   9   7   2 6082.94 300.935   1
  -9  -7  -2 5795.34 301.277   1
 -10   7  -2 10874.3 541.094   1
 -10  -7  -2 11147.1 540.416   1
  10  -7   2 10391.2 535.549   1
  10   7   2 11954.9 542.483   1
 -11  -7  -2 5452.46 285.965   1
  11   7   2 5394.70 283.680   1
 -11   7  -2 4734.37 280.586   1
  11  -7   2 4920.19 279.009   1
  12   7   2 51.9997 33.7725   1
  13  -7   2 2004.27 140.935   1
 -13   7  -2 1872.83 140.446   1
 -14   7  -2 182.761 50.8129   1
 -14  -7  -2 195.434 51.7454   1
  14   7   2 134.623 48.0034   1
  14  -7   2 125.736 43.6680   1
 -15  -7  -2 1156.38 107.583   1
 -15   7  -2 977.652 100.673   1
  15  -7   2 1224.72 106.814   1
  16   7   2 32.8775 44.1076   1
 -16  -7  -2 110.087 47.1445   1
 -17   7  -2 8.43465 45.7695   1
  17  -7   2 81.9466 49.2106   1
 -18   7  -2-25.7750 41.0096   1
 -18  -7  -2 8.66858 34.8573   1
  18   7   2 25.2785 34.6441   1
  18  -7   2 16.9126 36.2480   1
 -19   7  -2 8.71256 33.4159   1
 -19  -7  -2 26.1394 41.5990   1
  19  -7   2 67.2592 42.0365   1
  19   7   2-8.46803 44.1671   1
 -20   7  -2 362.435 62.6069   1
  20   7   2 304.787 60.6212   1
 -20  -7  -2 287.615 62.3112   1
  20  -7   2 338.652 60.8929   1
  21   7   2-8.43118 42.7601   1
 -21  -7  -2 17.3599 43.3883   1
 -22   7  -2 8.31708 44.5447   1
  22  -7   2 76.3046 47.1874   1
  22   7   2 25.0979 39.9516   1
 -22  -7  -2 8.61019 36.9282   1
 -23   7  -2 16.2961 43.6493   1
  23  -7   2 59.4745 43.7199   1
  23   7   2 16.4925 43.6053   1
 -23  -7  -2 50.8683 49.8507   1
 -25   8   2-8.04941 43.6480   1
  25  -8  -2-22.8374 41.2793   1
 -24   8   2-8.35963 35.1080   1
  24  -8  -2 8.00359 42.2951   1
 -23   8   2 41.9768 45.6482   1
  23  -8  -2 115.258 51.9770   1
 -22   8   2 101.435 41.7913   1
  22   8  -2 191.868 55.5698   1
 -21   8   2 42.2638 40.3592   1
  21  -8  -2 8.11077 41.7317   1
  21   8  -2 17.3375 41.3897   1
 -21  -8   2 26.8754 41.3703   1
 -20   8   2 50.8838 39.9876   1
 -20  -8   2 115.230 49.9616   1
  20  -8  -2 79.1741 43.6134   1
  20   8  -2 102.905 46.6377   1
 -19  -8   2 113.533 47.8053   1
 -19   8   2 172.707 52.2352   1
  19   8  -2 168.927 50.5948   1
 -18  -8   2 961.566 98.5027   1
  18  -8  -2 1119.93 99.7150   1
  18   8  -2 1098.08 101.524   1
 -17   8   2 184.934 49.0872   1
  17   8  -2 302.499 54.0795   1
  17  -8  -2 277.807 55.3936   1
 -17  -8   2 270.050 54.3222   1
  16  -8  -2 502.781 68.9552   1
 -16   8   2 471.472 68.3342   1
 -15   8   2 4448.01 262.944   1
  15   8  -2 4864.30 264.312   1
 -15  -8   2 4736.78 266.462   1
  15  -8  -2 4532.64 261.035   1
 -14   8   2 1855.23 137.568   1
  14   8  -2 2169.44 141.904   1
 -14  -8   2 1873.55 138.155   1
  14  -8  -2 1672.10 132.243   1
  13   8  -2 615.696 72.3218   1
 -13  -8   2 713.630 77.5050   1
 -12   8   2 1622.32 123.415   1
  12   8  -2 1755.11 121.790   1
 -12  -8   2 1557.77 119.593   1
  12  -8  -2 1554.73 120.333   1
 -11   8   2 1307.78 110.554   1
  11   8  -2 1466.79 109.505   1
 -11  -8   2 1606.26 113.660   1
  11  -8  -2 1328.62 109.520   1
 -10   8   2 5911.32 329.685   1
 -10  -8   2 6066.06 329.010   1
  10  -8  -2 6278.01 332.322   1
  -9   8   2 5741.53 311.399   1
   9  -8  -2 5990.21 312.342   1
  -9  -8   2 5834.01 306.657   1
   9   8  -2 5946.60 304.348   1
  -8   8   2 5179.55 307.133   1
   8  -8  -2 5568.85 310.544   1
   8   8  -2 6691.78 310.966   1
  -8  -8   2 6556.93 313.751   1
  -7   8   2 1152.25 96.4950   1
   7  -8  -2 1211.18 96.4318   1
  -7  -8   2 1025.64 87.5844   1
   6   8  -2 3628.76 191.316   1
  -6   8   2 3129.47 192.883   1
   6  -8  -2 3327.10 195.254   1
  -6  -8   2 3573.54 197.194   1
   5   8  -2 22772.5 967.031   1
  -5  -8   2 19707.3 960.546   1
   4   8  -2 2193.95 145.507   1
  -4   8   2 2562.86 153.558   1
   4  -8  -2 2580.86 154.109   1
  -4  -8   2 2491.31 150.072   1
   3   8  -2 1411.97 99.1214   1
  -3   8   2 1325.33 99.3408   1
   3  -8  -2 1364.90 103.065   1
  -3  -8   2 1341.36 97.8922   1
  -2   8   2 1103.65 95.0923   1
   2   8  -2 1369.24 95.4666   1
  -2  -8   2 1356.59 96.6956   1
   2  -8  -2 1336.59 99.0376   1
  -1   8   2 733.714 67.8123   1
   1   8  -2 734.637 65.9430   1
  -1  -8   2 820.408 69.6130   1
   1  -8  -2 727.192 69.4210   1
   0   8   2 8321.98 383.693   1
   0   8  -2 7612.39 378.478   1
   0  -8  -2 8189.75 383.971   1
   1   8   2 41423.8 1781.76   1
  -1   8  -2 39372.7 1775.69   1
   1  -8   2 40706.9 1778.67   1
  -1  -8  -2 38240.9 1776.71   1
   2   8   2 10930.5 549.125   1
  -2   8  -2 12129.9 555.190   1
   2  -8   2 11805.8 553.912   1
  -2  -8  -2 11863.2 557.388   1
   3   8   2 3697.18 203.705   1
   3  -8   2 3771.84 205.754   1
  -3   8  -2 3396.14 202.291   1
  -3  -8  -2 3529.02 205.571   1
  -5   8  -2 14852.2 642.497   1
   5  -8   2 13504.4 636.536   1
  -6  -8  -2 1755.01 119.834   1
   6   8   2 1568.61 114.248   1
  -6   8  -2 1414.08 112.608   1
   6  -8   2 1528.18 113.557   1
  -7  -8  -2 9961.02 484.074   1
   7   8   2 10066.5 482.080   1
  -7   8  -2 9697.46 482.094   1
   7  -8   2 9677.36 481.756   1
  -8  -8  -2 4506.88 236.726   1
   8   8   2 4332.78 236.841   1
  -8   8  -2 3725.98 229.910   1
   8  -8   2 3901.29 228.914   1
  -9  -8  -2 3551.64 211.796   1
   9   8   2 3689.69 211.994   1
  -9   8  -2 3641.28 215.892   1
   9  -8   2 3403.78 206.861   1
 -10  -8  -2 4579.91 247.561   1
  10   8   2 4397.26 243.212   1
  10  -8   2 4108.54 239.161   1
 -10   8  -2 3930.64 240.272   1
  11   8   2 2744.06 175.969   1
  12  -8   2 967.176 94.3522   1
 -12   8  -2 1232.72 102.872   1
 -13   8  -2 1713.64 133.912   1
 -13  -8  -2 1673.65 130.771   1
  13  -8   2 1881.29 135.145   1
  13   8   2 1629.21 130.019   1
 -14  -8  -2 275.748 53.8676   1
  14   8   2 234.391 49.3480   1
 -14   8  -2 295.596 56.7764   1
  14  -8   2 262.755 57.8413   1
  15   8   2 1621.43 129.975   1
 -15  -8  -2 1664.80 131.982   1
 -16   8  -2 645.586 80.2414   1
  16  -8   2 575.621 75.4559   1
  16   8   2 604.004 76.5110   1
 -16  -8  -2 474.818 74.5054   1
 -17   8  -2 380.846 60.4956   1
  17  -8   2 489.164 64.5449   1
  17   8   2 357.906 61.6755   1
 -17  -8  -2 315.001 62.8344   1
  18   8   2-8.36130 44.1853   1
 -18  -8  -2 8.84001 44.8332   1
 -19   8  -2 17.0810 39.4319   1
  19  -8   2 16.8181 33.8173   1
  19   8   2 8.38339 44.8853   1
 -19  -8  -2 8.86188 42.3023   1
 -20   8  -2 111.749 46.0479   1
  20  -8   2 58.0683 48.2587   1
  20   8   2-16.7803 47.1921   1
 -20  -8  -2-35.3951 48.0032   1
 -21   8  -2 177.417 54.9950   1
  21  -8   2 177.118 51.9808   1
  21   8   2 91.7103 47.7726   1
 -21  -8  -2 105.157 46.6804   1
  22   8   2-8.28628 46.0374   1
 -22  -8  -2-8.64069 46.8494   1
 -23   8  -2 8.03768 40.7641   1
  23  -8   2-7.35179 34.5197   1
 -24   9   2 24.7301 46.3396   1
  24  -9  -2-23.6004 47.2072   1
 -23   9   2-16.5599 32.5316   1
  23  -9  -2-8.15585 32.0442   1
 -22   9   2 24.8319 41.9799   1
  22  -9  -2-8.04384 35.1619   1
 -21   9   2 493.782 70.0761   1
  21  -9  -2 482.741 69.6476   1
  21   9  -2 459.647 74.4501   1
 -20   9   2 198.860 55.5778   1
 -20  -9   2 209.661 55.3137   1
  20  -9  -2 141.937 51.6912   1
  20   9  -2 217.343 59.2542   1
  19  -9  -2 105.603 45.3750   1
 -19   9   2 112.013 48.6641   1
 -18   9   2 17.0376 35.7772   1
  18  -9  -2 24.6311 35.8898   1
  18   9  -2-8.42304 43.3250   1
 -18  -9   2-26.5268 46.7277   1
 -17   9   2 515.818 72.3212   1
  17  -9  -2 504.022 68.3942   1
  17   9  -2 512.823 71.2481   1
 -17  -9   2 537.791 72.4996   1
 -16   9   2 344.929 61.2678   1
  16  -9  -2 394.828 64.2938   1
  16   9  -2 372.791 61.1880   1
 -16  -9   2 406.563 65.3893   1
  15  -9  -2 3331.50 211.557   1
 -15   9   2 3755.55 222.747   1
 -14   9   2 3464.04 210.653   1
  14  -9  -2 3003.23 196.809   1
  14   9  -2 3396.92 203.526   1
 -14  -9   2 3398.85 205.233   1
 -13   9   2 1476.45 122.890   1
  13  -9  -2 1607.19 120.976   1
  13   9  -2 1468.33 116.836   1
 -13  -9   2 1516.12 119.458   1
 -12   9   2 1366.51 113.624   1
  12  -9  -2 1323.52 111.279   1
  12   9  -2 1748.64 119.280   1
 -12  -9   2 1432.30 113.901   1
 -11   9   2 3184.80 207.370   1
  11  -9  -2 3836.11 213.539   1
  11   9  -2 3679.72 208.726   1
 -11  -9   2 3463.17 209.284   1
 -10   9   2 108.968 36.7251   1
 -10  -9   2 105.022 38.3549   1
  10  -9  -2 184.003 41.2570   1
  10   9  -2 100.023 40.3892   1
  -9  -9   2 1595.43 115.475   1
  -9   9   2 1347.07 111.767   1
   9  -9  -2 1322.27 113.235   1
   9   9  -2 1563.95 111.586   1
   8  -9  -2 425.175 60.6300   1
  -8   9   2 492.754 64.6464   1
   8   9  -2 459.513 58.4809   1
  -8  -9   2 450.934 62.0451   1
  -7   9   2 12142.7 612.274   1
   7  -9  -2 13552.2 616.530   1
  -6   9   2 7345.47 384.617   1
   6  -9  -2 7786.53 388.716   1
  -6  -9   2 7892.41 385.419   1
  -5   9   2 20201.0 1058.91   1
   5  -9  -2 22951.6 1063.81   1
  -5  -9   2 22743.9 1059.68   1
   4   9  -2 5978.66 310.136   1
  -4   9   2 6299.19 318.125   1
   4  -9  -2 5988.63 315.395   1
   3   9  -2 396.565 50.4053   1
  -3   9   2 459.257 59.2175   1
   3  -9  -2 350.980 53.9932   1
  -3  -9   2 420.479 52.2518   1
  -2   9   2 79.3690 31.0560   1
   2   9  -2 11.5349 31.7485   1
  -2  -9   2 23.6495 31.7425   1
   2  -9  -2 88.6237 30.7909   1
   1   9  -2 7573.34 370.133   1
   1  -9  -2 7574.49 374.905   1
  -1  -9   2 8251.30 376.249   1
   0   9   2 24187.5 1051.98   1
   0   9  -2 22918.7 1049.84   1
   0  -9   2 23624.1 1050.65   1
   0  -9  -2 21469.8 1048.38   1
   1   9   2 11728.3 536.835   1
  -1  -9  -2 10377.9 528.712   1
   2   9   2 1059.35 90.9991   1
  -2  -9  -2 971.072 91.5301   1
   3   9   2 677.400 65.1907   1
  -3   9  -2 492.216 63.7652   1
  -3  -9  -2 451.954 64.3505   1
   3  -9   2 539.393 64.9547   1
  -4  -9  -2 10936.2 528.847   1
  -4   9  -2 11488.7 529.235   1
   4  -9   2 10221.5 526.308   1
   4   9   2 10922.4 525.839   1
  -5  -9  -2 160.013 44.8318   1
   5   9   2 172.650 41.6967   1
   5  -9   2 135.899 43.0335   1
  -5   9  -2 204.927 44.0403   1
  -6  -9  -2 25937.0 1266.50   1
   6   9   2 27970.7 1268.72   1
  -6   9  -2 29172.3 1272.19   1
   6  -9   2 28781.6 1270.20   1
  -7  -9  -2 529.995 65.2287   1
   7   9   2 406.275 58.4189   1
  -7   9  -2 428.710 62.5130   1
   7  -9   2 446.257 61.1277   1
   8   9   2 937.436 89.7089   1
  -8   9  -2 922.188 90.3259   1
   8  -9   2 887.009 87.0071   1
  -9  -9  -2 3653.36 216.870   1
   9   9   2 3478.98 212.299   1
   9  -9   2 3538.19 213.345   1
  -9   9  -2 4039.21 223.267   1
  10   9   2 2127.99 150.068   1
 -10   9  -2 2271.48 159.942   1
  10  -9   2 2201.27 147.489   1
 -11   9  -2 56.9808 45.2298   1
  11  -9   2-15.0435 36.4831   1
 -12  -9  -2 432.167 65.6985   1
  12   9   2 531.996 71.3572   1
 -12   9  -2 502.707 65.9666   1
  12  -9   2 512.059 66.8732   1
 -13  -9  -2 16.9358 37.0711   1
  13   9   2 56.4915 36.6651   1
  13  -9   2 23.7261 39.0007   1
 -13   9  -2 91.4860 46.7976   1
 -14   9  -2 2121.26 158.602   1
  14  -9   2 2355.48 162.122   1
  14   9   2 2417.22 164.625   1
 -14  -9  -2 2440.22 166.417   1
 -15   9  -2 921.949 94.9245   1
  15  -9   2 1036.60 97.4750   1
  15   9   2 1015.32 101.357   1
 -15  -9  -2 782.207 91.0315   1
 -16   9  -2 1032.92 99.3737   1
  16  -9   2 911.609 94.6371   1
  16   9   2 905.022 93.9776   1
 -16  -9  -2 918.591 95.5773   1
 -17   9  -2 43.2268 39.9117   1
  17  -9   2 7.80082 32.7617   1
  17   9   2-25.7327 40.9414   1
 -17  -9  -2-18.0077 41.5667   1
 -18   9  -2 16.9160 42.8994   1
  18  -9   2 16.0279 35.0350   1
  18   9   2 25.8274 46.0933   1
 -18  -9  -2-9.03694 44.5068   1
 -19   9  -2 99.6374 45.6941   1
  19  -9   2 24.6331 38.6925   1
  19   9   2 68.8981 46.2222   1
 -19  -9  -2 135.153 53.6138   1
 -20   9  -2 334.749 69.6799   1
  20  -9   2 315.721 64.2597   1
  20   9   2 325.888 67.4320   1
 -20  -9  -2 412.665 69.5432   1
 -21   9  -2 41.9334 43.7570   1
  21  -9   2 47.8833 35.5793   1
  21   9   2-25.5053 48.9130   1
 -21  -9  -2 53.5313 43.2906   1
 -22   9  -2 48.6594 43.4448   1
  22  -9   2 46.6468 39.4597   1
  22   9   2 8.38676 45.4977   1
 -22  -9  -2 35.1990 40.6536   1
  23 -10  -2 7.92751 48.0549   1
 -23  10   2-16.0391 46.1183   1
  22 -10  -2 85.4777 37.8323   1
 -22  10   2 65.5851 41.1167   1
 -20  10   2 161.862 49.2094   1
  20  10  -2 61.1598 47.5974   1
 -20 -10   2 72.6044 44.9334   1
  19 -10  -2 89.2158 41.9135   1
  19  10  -2 43.2277 40.7963   1
 -19 -10   2 152.309 50.5272   1
  18 -10  -2 272.619 54.1187   1
 -18  10   2 230.411 54.8653   1
 -17  10   2 415.458 70.5416   1
  17 -10  -2 331.978 63.8785   1
  17  10  -2 331.884 61.7703   1
 -17 -10   2 467.604 69.2302   1
 -16  10   2 3083.87 204.716   1
  16 -10  -2 3560.24 210.469   1
  16  10  -2 3503.51 211.054   1
 -16 -10   2 3473.37 212.555   1
  15  10  -2 79.4803 41.7535   1
 -15 -10   2 158.225 50.7337   1
 -14  10   2 1280.83 117.519   1
 -14 -10   2 1601.80 121.620   1
  14  10  -2 1583.29 119.894   1
  14 -10  -2 1154.51 107.854   1
 -13  10   2 754.523 88.7132   1
  13 -10  -2 970.095 92.9691   1
  13  10  -2 1071.65 93.3457   1
 -13 -10   2 876.935 91.6550   1
 -12  10   2 12869.1 595.544   1
  12 -10  -2 10959.6 588.188   1
  12  10  -2 12538.6 590.211   1
 -12 -10   2 12172.3 590.502   1
 -11 -10   2 1043.31 94.4460   1
 -11  10   2 867.575 91.1581   1
  11 -10  -2 940.345 92.2292   1
  10  10  -2 10727.3 512.970   1
 -10 -10   2 10132.5 512.501   1
   9  10  -2 41.7743 35.8578   1
  -9  10   2 30.2690 40.5529   1
   9 -10  -2 22.5790 40.3341   1
  -9 -10   2 72.2997 40.6836   1
   8  10  -2 348.612 52.4082   1
  -8  10   2 397.283 59.6475   1
   8 -10  -2 487.477 64.6907   1
  -8 -10   2 378.478 59.0630   1
   7  10  -2 54.0414 35.7389   1
  -7  10   2 14.6985 35.1200   1
   7 -10  -2 14.5931 39.5973   1
  -7 -10   2 61.6386 32.2032   1
   6  10  -2 9786.78 453.942   1
   6 -10  -2 9235.05 454.511   1
  -6 -10   2 9736.95 453.590   1
   5  10  -2 4656.59 254.550   1
  -5  10   2 4836.68 261.018   1
   5 -10  -2 4741.15 259.404   1
  -5 -10   2 4567.72 254.881   1
   4  10  -2 9540.64 441.463   1
  -4  10   2 8446.24 441.746   1
   4 -10  -2 8864.33 443.147   1
  -4 -10   2 8800.27 438.894   1
  -3  10   2 14634.0 731.769   1
   3  10  -2 16118.7 731.174   1
  -3 -10   2 16200.5 733.538   1
   3 -10  -2 15518.6 734.177   1
  -2  10   2 23768.7 1170.31   1
  -2 -10   2 25759.9 1172.61   1
   2 -10  -2 25226.3 1174.37   1
  -1  10   2 531.432 68.7196   1
  -1 -10   2 525.502 65.6911   1
   1 -10  -2 545.784 70.0719   1
   0  10   2 46.3312 34.0588   1
   0  10  -2 6.62309 30.0606   1
   0 -10   2 19.4711 27.8380   1
   0 -10  -2 33.9347 35.8798   1
   1  10   2 4481.22 255.399   1
  -1  10  -2 4775.03 257.331   1
   1 -10   2 4592.28 256.832   1
  -1 -10  -2 5011.75 261.768   1
   2  10   2 12111.1 568.120   1
  -2  10  -2 10671.8 560.130   1
   2 -10   2 12445.3 568.354   1
  -2 -10  -2 11988.2 568.615   1
   3  10   2 4977.74 284.856   1
  -3  10  -2 5423.42 288.144   1
  -3 -10  -2 5301.16 285.351   1
   3 -10   2 5504.97 286.535   1
  -4 -10  -2 14862.9 661.110   1
  -4  10  -2 12877.8 650.008   1
   4  10   2 13081.1 646.574   1
   4 -10   2 14279.1 656.227   1
  -5 -10  -2 16475.4 747.274   1
   5 -10   2 17594.4 748.304   1
   5  10   2 16865.0 747.185   1
   6 -10   2 389.533 57.5268   1
  -6 -10  -2 481.854 60.8795   1
   6  10   2 399.295 56.9764   1
  -6  10  -2 414.470 60.6078   1
  -7  10  -2 9805.04 479.843   1
  -7 -10  -2 9041.63 476.552   1
   7 -10   2 9534.11 477.968   1
   7  10   2 10149.9 479.547   1
   8  10   2 661.997 72.5993   1
  -8 -10  -2 496.530 70.5015   1
  -9 -10  -2 1508.06 120.741   1
   9  10   2 1493.06 120.450   1
   9 -10   2 1462.36 120.776   1
  -9  10  -2 1570.58 122.083   1
 -10 -10  -2 1347.77 114.778   1
 -10  10  -2 1350.17 115.533   1
  10 -10   2 1293.94 109.421   1
 -11 -10  -2 2751.71 185.999   1
  11  10   2 2950.68 186.086   1
 -11  10  -2 3081.74 194.350   1
  11 -10   2 2901.23 183.572   1
 -12 -10  -2-8.33289 37.1191   1
  12  10   2-23.8432 39.1398   1
 -12  10  -2 25.2017 42.6050   1
  12 -10   2-7.89880 35.1855   1
  13  10   2 3830.55 228.906   1
 -13 -10  -2 3706.25 228.918   1
 -14  10  -2 1398.38 118.279   1
  14 -10   2 1362.65 115.880   1
  14  10   2 1465.61 120.653   1
 -14 -10  -2 1536.76 125.030   1
 -15  10  -2 1306.79 109.781   1
 -15 -10  -2 1512.72 121.277   1
  15 -10   2 1253.85 110.947   1
 -16 -10  -2 8.89826 43.8302   1
  16  10   2 42.5808 47.8822   1
 -16  10  -2 43.2985 38.5855   1
  16 -10   2-8.11379 32.6382   1
 -17 -10  -2 527.262 78.2195   1
  17  10   2 581.492 78.6151   1
 -17  10  -2 551.985 74.9837   1
  17 -10   2 418.110 63.9906   1
  18 -10   2-7.80057 41.2351   1
 -18  10  -2-42.2922 43.5189   1
 -19  10  -2 91.7273 39.4233   1
  19 -10   2 47.2629 36.6543   1
  19  10   2 196.009 56.7759   1
 -19 -10  -2 178.666 59.4977   1
  20 -10   2 8.05271 40.2563   1
 -20  10  -2-32.5929 46.3375   1
 -21  10  -2 105.046 48.6368   1
  21 -10   2 145.131 48.5315   1
  21  10   2 66.9387 49.8398   1
 -21 -10  -2-8.77149 44.0085   1
  23 -11  -2 52.8350 33.6849   1
 -23  11   2 39.3351 36.3766   1
  22 -11  -2 37.5694 40.2275   1
 -22  11   2-16.0917 33.7917   1
  21 -11  -2 163.528 52.8294   1
 -21  11   2 342.354 60.8604   1
 -19  11   2 565.477 72.6138   1
  19 -11  -2 516.878 73.1905   1
  19  11  -2 472.643 70.4218   1
 -18  11   2 321.323 58.2288   1
  18 -11  -2 161.864 47.9001   1
  18  11  -2 196.226 55.4590   1
 -18 -11   2 116.124 50.4280   1
  17 -11  -2 465.499 68.9624   1
 -17  11   2 392.070 65.9443   1
 -16 -11   2 972.949 95.4242   1
  16 -11  -2 759.061 87.2191   1
  16  11  -2 954.577 95.6756   1
 -16  11   2 914.971 95.8765   1
 -15 -11   2 2259.66 163.581   1
 -15  11   2 2744.60 175.067   1
  15  11  -2 2125.89 159.525   1
  15 -11  -2 2350.92 159.788   1
 -14 -11   2 269.364 55.4516   1
  14  11  -2 209.776 52.7808   1
 -13 -11   2 1869.27 145.096   1
 -13  11   2 2165.53 149.744   1
  13 -11  -2 2104.66 148.803   1
 -12  11   2 1441.70 118.215   1
  12 -11  -2 1658.79 122.461   1
  11 -11  -2 13441.5 659.612   1
 -11 -11   2 14019.1 662.618   1
 -11  11   2 13519.6 659.619   1
  11  11  -2 13897.8 659.399   1
  10 -11  -2 2159.70 148.344   1
 -10 -11   2 1993.99 144.818   1
 -10  11   2 1990.09 143.533   1
  10  11  -2 1965.43 142.568   1
   9 -11  -2 1962.55 143.118   1
  -9  11   2 1909.58 140.952   1
   9  11  -2 1829.29 134.363   1
   8  11  -2 251.790 52.6490   1
  -8 -11   2 237.106 49.1087   1
   7  11  -2 2972.94 193.119   1
  -7  11   2 3402.05 201.538   1
   7 -11  -2 3404.40 201.431   1
  -7 -11   2 3269.59 197.963   1
   6  11  -2 252.052 50.4119   1
  -6  11   2 410.558 58.2142   1
   6 -11  -2 291.814 52.0041   1
  -6 -11   2 491.049 61.1103   1
   5  11  -2 3180.30 185.116   1
  -5  11   2 3056.85 186.465   1
   5 -11  -2 2937.81 188.401   1
  -5 -11   2 2872.77 181.444   1
   4  11  -2 6448.12 329.926   1
  -4  11   2 6251.97 331.452   1
   4 -11  -2 6116.67 330.036   1
  -4 -11   2 6412.20 330.179   1
  -3  11   2 20775.1 918.082   1
   3 -11  -2 19784.2 912.086   1
  -3 -11   2 18546.8 906.980   1
  -2  11   2 26537.4 1181.52   1
   2  11  -2 23634.0 1172.29   1
   2 -11  -2 27929.0 1185.90   1
  -2 -11   2 25782.9 1180.34   1
   1  11  -2 17386.6 803.548   1
  -1  11   2 17222.2 801.794   1
   1 -11  -2 16800.7 801.981   1
   0  11  -2 6056.05 300.393   1
   0  11   2 4911.04 293.015   1
   0 -11   2 5289.87 292.314   1
   0 -11  -2 5954.15 301.375   1
   1  11   2 903.102 86.6396   1
  -1  11  -2 827.352 83.9802   1
   1 -11   2 1111.57 94.1912   1
  -1 -11  -2 945.534 88.5281   1
   2  11   2 2865.69 188.367   1
  -2  11  -2 3364.78 193.313   1
   2 -11   2 3067.26 189.518   1
  -2 -11  -2 3314.72 196.150   1
   3  11   2 240.822 53.2667   1
  -3  11  -2 244.138 51.2901   1
   3 -11   2 283.894 57.0279   1
  -3 -11  -2 319.796 56.4398   1
  -4  11  -2 11904.9 569.188   1
   4 -11   2 10555.5 567.525   1
  -4 -11  -2 11387.5 566.200   1
  -5  11  -2 7349.94 407.864   1
   5 -11   2 8527.78 416.648   1
   5  11   2 7788.50 406.363   1
  -5 -11  -2 9084.99 423.374   1
  -6  11  -2 8714.22 439.019   1
   6 -11   2 8299.48 436.937   1
   6  11   2 9127.75 437.140   1
  -6 -11  -2 8511.44 439.696   1
  -7  11  -2 1501.87 120.921   1
   7 -11   2 1416.88 116.381   1
   7  11   2 1776.34 125.904   1
  -7 -11  -2 1366.47 117.943   1
  -8  11  -2 4167.00 251.545   1
   8 -11   2 4667.06 256.123   1
   8  11   2 4439.00 254.971   1
  -8 -11  -2 4545.91 258.778   1
  -9 -11  -2 2543.97 173.530   1
   9 -11   2 2525.39 170.762   1
  -9  11  -2 2838.17 176.692   1
 -10  11  -2 174.678 45.4404   1
  10  11   2 222.721 49.9969   1
 -10 -11  -2 207.415 48.5609   1
  10 -11   2 228.752 47.7141   1
 -11  11  -2 467.248 77.0416   1
  11  11   2 519.088 71.0262   1
 -11 -11  -2 311.511 64.9050   1
  11 -11   2 450.466 63.9139   1
  12  11   2 2997.65 186.994   1
 -12 -11  -2 2607.22 181.774   1
 -13 -11  -2 827.525 87.1932   1
  13 -11   2 544.148 74.3458   1
  13  11   2 658.353 78.7509   1
 -13  11  -2 581.100 77.3470   1
  14  11   2 2639.06 169.733   1
 -14 -11  -2 2305.74 164.199   1
  14 -11   2 2350.64 161.724   1
 -14  11  -2 2160.08 162.197   1
 -15 -11  -2 8.72069 40.9479   1
  15 -11   2 16.5077 42.4550   1
 -15  11  -2 8.54959 43.9760   1
  15  11   2-8.29495 38.9489   1
 -16 -11  -2 367.953 65.8232   1
  16 -11   2 350.968 61.2177   1
  16  11   2 358.869 67.6115   1
 -16  11  -2 437.815 66.6468   1
 -17  11  -2 119.411 46.3995   1
  17 -11   2 64.5724 36.8097   1
  18  11   2 495.481 70.9731   1
 -18 -11  -2 394.227 68.6693   1
  19  11   2 58.8923 40.2633   1
 -19 -11  -2 78.5568 44.3649   1
  19 -11   2 30.8648 35.7423   1
 -19  11  -2 106.111 41.5005   1
  20  11   2 333.296 66.1464   1
 -20 -11  -2 241.999 55.6511   1
  20 -11   2 404.478 64.4618   1
 -20  11  -2 448.231 69.3501   1
  21 -11   2-7.81088 35.4333   1
 -21  11  -2-7.89954 28.7330   1
  22 -12  -2 43.3940 40.7311   1
 -22  12   2 72.1292 40.7209   1
 -21  12   2 40.7669 37.0172   1
  21 -12  -2 30.8450 31.7403   1
  20 -12  -2 628.184 74.8303   1
 -20  12   2 715.813 78.9843   1
 -18 -12   2 360.863 64.6812   1
 -18  12   2 343.951 62.0999   1
  18 -12  -2 374.941 61.9455   1
  18  12  -2 337.371 63.0524   1
 -17 -12   2 536.096 74.5117   1
 -17  12   2 390.288 68.3688   1
  17 -12  -2 421.864 64.8865   1
  17  12  -2 490.077 73.0259   1
  15 -12  -2 89.7374 33.5021   1
 -15  12   2 81.8683 40.6771   1
 -15 -12   2 87.7299 41.3475   1
  15  12  -2 66.8738 42.5452   1
  14 -12  -2 1216.90 106.125   1
 -14 -12   2 990.898 101.222   1
 -14  12   2 1231.87 108.676   1
  14  12  -2 1199.95 106.232   1
  13 -12  -2 1063.76 105.380   1
 -13  12   2 1196.50 108.073   1
  13  12  -2 1243.94 110.217   1
 -12 -12   2 3180.44 201.118   1
  12  12  -2 3030.90 194.789   1
  11 -12  -2 549.074 72.7311   1
 -11 -12   2 624.940 77.4075   1
  11  12  -2 437.160 62.3491   1
 -11  12   2 500.887 69.0805   1
  10 -12  -2 1401.33 113.590   1
 -10  12   2 1241.45 109.923   1
   9  12  -2 523.519 71.0944   1
  -9  12   2 702.229 78.3882   1
   9 -12  -2 552.416 72.7006   1
  -9 -12   2 705.793 78.0674   1
   8  12  -2 271.427 56.6853   1
  -8  12   2 166.806 46.4943   1
   8 -12  -2 246.485 53.5055   1
  -8 -12   2 132.046 45.9867   1
   7  12  -2 13235.6 621.606   1
  -7  12   2 12177.9 619.016   1
   7 -12  -2 12415.0 619.216   1
  -7 -12   2 13362.7 622.155   1
   6  12  -2 6155.95 333.215   1
  -6  12   2 6640.75 340.344   1
   6 -12  -2 5796.83 334.657   1
  -6 -12   2 6881.21 340.210   1
   5  12  -2 123.279 42.5560   1
  -5  12   2 280.540 51.8434   1
   5 -12  -2 291.913 60.9105   1
  -5 -12   2 306.462 55.7486   1
  -4 -12   2 6367.97 335.009   1
   4  12  -2 6354.31 334.285   1
  -3 -12   2 11524.1 570.848   1
   3 -12  -2 11578.9 572.223   1
  -3  12   2 12756.6 579.637   1
   3  12  -2 11390.9 568.653   1
  -2 -12   2 11987.8 563.004   1
   2 -12  -2 11098.9 559.591   1
   2  12  -2 11140.1 555.144   1
  -2  12   2 11746.3 561.917   1
   1 -12  -2 14101.5 636.213   1
  -1 -12   2 12558.1 628.405   1
  -1  12   2 12868.3 629.678   1
   0 -12  -2 8777.04 427.457   1
   0 -12   2 8182.07 421.742   1
   0  12  -2 7816.10 418.626   1
   0  12   2 8781.50 426.155   1
   1  12   2 876.479 84.9384   1
  -1 -12  -2 722.563 78.0853   1
   2  12   2 1608.77 123.560   1
  -2  12  -2 1642.72 123.439   1
   2 -12   2 1760.93 125.787   1
  -2 -12  -2 1535.39 122.178   1
   3  12   2 12549.1 617.462   1
  -3  12  -2 12689.5 619.624   1
   3 -12   2 12895.1 618.547   1
  -3 -12  -2 13131.3 622.423   1
   5 -12   2 354.525 54.6545   1
  -5  12  -2 234.984 48.9597   1
   6  12   2 93.3803 38.7222   1
  -6  12  -2 191.883 49.7354   1
   6 -12   2 119.009 43.9034   1
  -7  12  -2 8659.42 459.894   1
   7 -12   2 8766.03 459.919   1
   7  12   2 9725.96 462.186   1
  -7 -12  -2 9585.75 470.411   1
  -8  12  -2 2899.12 199.213   1
   8 -12   2 3351.73 200.585   1
   8  12   2 3230.94 198.437   1
  -8 -12  -2 3127.01 202.054   1
  -9  12  -2 731.197 82.3912   1
   9 -12   2 717.016 82.9725   1
   9  12   2 928.663 90.0540   1
  -9 -12  -2 707.168 88.4979   1
 -10  12  -2 1217.15 106.304   1
 -10 -12  -2 1228.05 108.377   1
  10 -12   2 1326.47 110.802   1
  10  12   2 1180.77 107.005   1
 -11 -12  -2 8.58031 38.2212   1
 -11  12  -2 8.75765 43.7769   1
  11  12   2-8.15292 42.5140   1
  11 -12   2-23.3217 39.4268   1
 -12  12  -2 394.657 67.0378   1
  12 -12   2 198.253 49.5217   1
 -13 -12  -2 4262.22 264.376   1
  13 -12   2 4789.34 267.190   1
 -13  12  -2 4655.55 267.673   1
  13  12   2 4898.61 270.036   1
 -14 -12  -2 44.1666 46.7076   1
  14 -12   2 41.0044 36.5661   1
 -14  12  -2 59.9385 38.8754   1
  14  12   2 8.32810 35.0128   1
 -15 -12  -2-26.3541 41.2480   1
  15 -12   2 24.3564 32.6451   1
  15  12   2 16.7826 39.4008   1
 -15  12  -2-25.4495 34.8769   1
 -16  12  -2 152.221 52.9589   1
  16 -12   2 230.211 53.8823   1
 -17 -12  -2 600.237 77.8051   1
  17  12   2 487.509 73.7369   1
 -18 -12  -2 166.225 53.8889   1
  18 -12   2 109.573 50.1125   1
  18  12   2 150.417 54.8799   1
 -18  12  -2 133.363 46.1377   1
  19  12   2 861.284 91.1814   1
 -19  12  -2 705.046 82.1138   1
  19 -12   2 657.529 76.2823   1
  20 -12   2 29.8266 36.1692   1
 -20  12  -2 7.86764 38.7532   1
  21 -13  -2-15.0430 32.8808   1
 -21  13   2 31.9026 31.3351   1
  20 -13  -2-7.77419 35.9157   1
 -20  13   2 64.4897 36.5930   1
  19 -13  -2 511.466 69.3995   1
 -19  13   2 417.336 66.2467   1
  18 -13  -2 31.7950 36.6953   1
 -18  13   2-33.3199 38.4552   1
  17 -13  -2 302.128 53.4611   1
 -17  13   2 379.154 61.6319   1
  16 -13  -2 322.433 56.9684   1
 -16  13   2 454.127 68.6689   1
 -16 -13   2 324.157 66.3510   1
  16  13  -2 509.957 75.3095   1
  15 -13  -2 558.752 75.8202   1
 -15 -13   2 491.549 73.5772   1
 -15  13   2 675.078 83.1938   1
  15  13  -2 662.131 80.4581   1
  14 -13  -2 88.8870 37.4385   1
 -14 -13   2 35.9463 44.3685   1
 -14  13   2 25.3462 33.3414   1
  14  13  -2 148.105 48.9712   1
  13 -13  -2-8.18132 38.4171   1
 -13 -13   2-18.1101 38.0310   1
 -13  13   2 49.4190 43.5280   1
  13  13  -2 15.6786 31.5241   1
  12 -13  -2 1537.30 124.231   1
 -12 -13   2 1667.44 134.002   1
 -12  13   2 1476.51 123.034   1
  12  13  -2 1712.41 130.978   1
  11 -13  -2 809.510 86.8231   1
 -11 -13   2 640.180 81.0587   1
 -11  13   2 966.568 91.9071   1
  11  13  -2 774.543 87.8109   1
 -10 -13   2 189.434 52.5383   1
  10  13  -2 191.704 49.6771   1
   9 -13  -2 5491.82 297.783   1
  -9 -13   2 5274.09 296.214   1
  -9  13   2 5001.44 293.939   1
   9  13  -2 5715.40 300.910   1
   8 -13  -2 1815.33 130.534   1
  -8  13   2 1528.87 125.110   1
   8  13  -2 1540.39 121.767   1
  -7  13   2 2476.91 160.277   1
   7 -13  -2 1980.30 149.024   1
  -6  13   2 3480.51 216.726   1
   6 -13  -2 3655.37 218.364   1
  -5  13   2 3211.91 202.220   1
   5 -13  -2 3414.48 205.227   1
   4  13  -2 2428.99 151.791   1
   4 -13  -2 2177.20 150.469   1
  -4 -13   2 2146.06 148.576   1
   3  13  -2 3698.72 215.396   1
  -3  13   2 3677.34 217.692   1
   3 -13  -2 3525.50 215.051   1
  -3 -13   2 3522.43 215.057   1
   2  13  -2 15419.1 795.323   1
   2 -13  -2 16545.0 799.874   1
  -2 -13   2 16586.4 799.080   1
  -1  13   2 4120.06 228.845   1
   1 -13  -2 3568.66 222.706   1
   0  13   2 45.6828 35.2487   1
   0 -13  -2 78.8032 38.3064   1
   1  13   2 4991.48 272.275   1
  -1  13  -2 4524.28 267.356   1
   1 -13   2 4940.82 272.241   1
  -1 -13  -2 4884.45 272.800   1
   2  13   2 4798.62 264.493   1
  -2  13  -2 4645.98 264.602   1
   2 -13   2 4798.93 264.959   1
  -2 -13  -2 4363.28 263.257   1
   3  13   2 4789.11 260.690   1
  -3  13  -2 4263.89 255.365   1
  -3 -13  -2 4546.91 259.534   1
   4 -13   2 8438.19 438.220   1
  -4 -13  -2 8446.36 436.479   1
  -4  13  -2 8124.70 436.671   1
   4  13   2 9453.15 442.967   1
   5 -13   2 771.984 81.3657   1
  -5 -13  -2 735.974 85.3350   1
  -5  13  -2 657.020 75.8502   1
   5  13   2 678.174 79.2186   1
   6 -13   2 1548.49 120.663   1
  -6  13  -2 1231.94 114.190   1
  -6 -13  -2 1597.16 122.721   1
   7  13   2 216.876 50.9221   1
  -7  13  -2 114.064 41.7590   1
   7 -13   2 106.394 37.6121   1
  -7 -13  -2 141.825 42.1364   1
  -8  13  -2 7535.73 397.705   1
   8 -13   2 7340.12 396.226   1
   8  13   2 7707.21 395.910   1
  -8 -13  -2 8079.05 405.961   1
   9  13   2 594.617 75.6256   1
  -9 -13  -2 743.367 84.1971   1
  10 -13   2 602.132 76.8772   1
 -10  13  -2 713.620 83.4577   1
 -11  13  -2 217.993 51.8649   1
  11 -13   2 177.238 48.9992   1
  11  13   2 184.182 52.8552   1
 -11 -13  -2 148.341 47.9794   1
 -12  13  -2 1103.64 110.060   1
  12 -13   2 1163.76 104.632   1
 -12 -13  -2 1286.63 113.095   1
  12  13   2 1191.18 108.796   1
  13  13   2 252.626 54.0356   1
 -13 -13  -2 220.374 53.3552   1
 -14 -13  -2 141.015 52.2319   1
 -14  13  -2 187.483 53.6085   1
  14 -13   2 228.077 54.9513   1
  14  13   2 58.6136 44.7572   1
 -15  13  -2 151.471 50.6340   1
  15  13   2 25.4203 43.7420   1
 -15 -13  -2 35.1404 39.3092   1
  15 -13   2 120.030 48.1625   1
 -16  13  -2 159.040 45.0253   1
  16  13   2 135.071 48.2034   1
 -16 -13  -2 87.7384 45.9599   1
  16 -13   2 40.4993 34.9928   1
 -17  13  -2 75.0029 45.8208   1
 -17 -13  -2 43.7210 40.4537   1
  17  13   2 67.0999 40.1206   1
  17 -13   2 55.0011 43.7324   1
 -18 -13  -2 909.467 95.3430   1
 -18  13  -2 987.000 96.8787   1
  18  13   2 888.025 95.3788   1
  18 -13   2 1072.89 96.3750   1
 -19  13  -2-32.4729 39.9907   1
  19 -13   2-14.6679 33.2825   1
  19 -14  -2 15.2829 35.8797   1
 -19  14   2-15.9637 41.0551   1
  18 -14  -2 563.185 71.9864   1
 -18  14   2 694.168 78.8679   1
  17 -14  -2 7.80161 34.7520   1
 -17  14   2-8.29719 42.0802   1
  16  14  -2 239.748 55.4192   1
  15  14  -2 16.2071 41.7545   1
  15 -14  -2 47.0927 44.7001   1
 -15  14   2 88.1091 49.0132   1
 -15 -14   2 93.9599 51.0032   1
  14  14  -2 16.7867 45.5177   1
  14 -14  -2 8.05632 38.4657   1
 -14 -14   2 26.7209 45.1835   1
 -14  14   2 41.7744 43.5778   1
  13  14  -2 487.265 75.1229   1
 -13 -14   2 553.974 72.2922   1
  12  14  -2 26.3289 39.8167   1
  12 -14  -2 24.5027 37.0558   1
 -12  14   2 16.5234 37.4828   1
 -12 -14   2-8.61292 39.7671   1
  11  14  -2 1135.18 104.962   1
  11 -14  -2 978.968 100.456   1
 -11  14   2 1029.16 99.7658   1
 -11 -14   2 1187.69 106.435   1
  10  14  -2 2852.33 190.295   1
  10 -14  -2 3060.33 190.298   1
 -10  14   2 2851.05 188.859   1
 -10 -14   2 3049.22 194.014   1
  -9 -14   2-25.2402 37.4807   1
   9 -14  -2-24.8333 32.5231   1
   9  14  -2 16.4353 40.4718   1
  -9  14   2-8.25080 31.6361   1
   8  14  -2 2026.45 149.163   1
   8 -14  -2 2021.64 146.073   1
  -8 -14   2 1977.19 147.793   1
  -8  14   2 2178.23 149.586   1
   7  14  -2 2041.11 144.281   1
  -7 -14   2 1829.77 140.312   1
  -6 -14   2 124.038 49.3852   1
   6  14  -2 95.6510 47.1308   1
  -6  14   2 74.4047 41.6476   1
   6 -14  -2 172.052 44.7209   1
  -5 -14   2 431.250 62.9718   1
   5  14  -2 323.555 58.1112   1
  -5  14   2 254.993 53.6548   1
   5 -14  -2 374.829 59.8819   1
   4  14  -2 547.367 74.5680   1
  -4  14   2 560.442 70.9867   1
   4 -14  -2 652.255 76.5648   1
  -3  14   2 4569.12 267.707   1
   3  14  -2 4862.01 272.219   1
  -3 -14   2 5317.10 278.604   1
   3 -14  -2 4631.19 269.952   1
   2  14  -2 6154.17 323.236   1
  -2  14   2 6287.34 324.635   1
  -2 -14   2 5792.16 317.539   1
   2 -14  -2 5369.59 312.948   1
   1  14  -2 1436.35 120.424   1
  -1  14   2 1529.15 121.968   1
  -1 -14   2 1576.27 123.017   1
   1 -14  -2 1723.05 130.072   1
   0  14  -2 3011.92 194.843   1
   0  14   2 3233.18 196.889   1
   0 -14   2 3051.84 196.834   1
   0 -14  -2 3286.09 199.044   1
  -1 -14  -2 98.0332 44.9843   1
   1  14   2 47.2777 44.4375   1
  -1  14  -2 71.1457 41.3745   1
   1 -14   2 112.741 41.5733   1
  -2 -14  -2 643.419 75.3669   1
   2 -14   2 487.352 67.4818   1
  -2  14  -2 473.491 67.7836   1
   2  14   2 534.758 68.8689   1
   3  14   2 5797.34 318.369   1
   3 -14   2 5963.83 323.296   1
   4  14   2 1502.26 132.046   1
   4 -14   2 1859.82 137.971   1
  -4  14  -2 1775.61 137.871   1
  -5 -14  -2 242.009 57.6838   1
   5  14   2 268.996 59.3401   1
  -5  14  -2 200.106 49.5710   1
  -6 -14  -2 1595.22 131.237   1
  -6  14  -2 1834.32 137.368   1
   6  14   2 1791.56 135.028   1
   6 -14   2 1811.14 136.038   1
  -7 -14  -2 1823.77 135.411   1
  -7  14  -2 1456.88 125.695   1
   7  14   2 1744.72 133.101   1
   7 -14   2 1712.83 132.168   1
  -8  14  -2 91.2477 43.9825   1
   8 -14   2 74.3868 39.6124   1
  -9 -14  -2 1301.94 117.477   1
  -9  14  -2 1389.64 118.882   1
   9  14   2 1531.30 122.144   1
   9 -14   2 1464.88 120.640   1
 -10 -14  -2-35.5352 43.0823   1
 -10  14  -2 16.7716 37.3556   1
  10  14   2 31.4481 42.0914   1
  10 -14   2 8.17902 28.0481   1
 -11 -14  -2 344.343 64.9086   1
 -11  14  -2 311.068 59.3048   1
  11  14   2 224.265 55.6146   1
  11 -14   2 324.521 58.4031   1
 -12 -14  -2 681.670 87.9529   1
 -12  14  -2 685.170 85.1579   1
  12  14   2 796.493 90.1724   1
  12 -14   2 735.743 79.3586   1
 -13  14  -2 205.214 49.5763   1
  13 -14   2 87.0439 40.0566   1
 -14 -14  -2 388.315 63.4829   1
  14  14   2 423.546 64.0458   1
 -14  14  -2 464.559 66.2896   1
  14 -14   2 240.808 51.6449   1
  15  14   2 16.7748 39.3871   1
 -15  14  -2 16.6365 42.1915   1
  15 -14   2 47.5459 41.3260   1
 -15 -14  -2-35.3986 39.4252   1
  16 -14   2-7.93071 44.5820   1
 -16  14  -2 8.21511 42.2549   1
 -17 -14  -2 737.628 88.4739   1
  17  14   2 804.539 88.9678   1
  17 -14   2 769.861 84.3088   1
 -17  14  -2 903.542 87.1952   1
 -18  14  -2-23.9247 40.4458   1
  18 -14   2 15.0373 35.8867   1
 -18  15   2-7.94654 34.0733   1
  18 -15  -2 45.8537 35.2921   1
 -16  15   2 25.7901 32.9699   1
  16 -15  -2 15.1687 37.3604   1
 -15  15   2 453.027 65.4073   1
  15 -15  -2 355.944 58.1803   1
  14  15  -2 98.5163 46.7649   1
  14 -15  -2 15.9364 36.8658   1
 -14  15   2 66.1069 42.5730   1
  13  15  -2-35.4193 46.7963   1
 -13  15   2-8.17547 40.8696   1
  13 -15  -2 8.10607 39.3130   1
 -13 -15   2-17.7288 41.6252   1
  12  15  -2 85.9236 43.7878   1
 -12  15   2 123.375 46.9672   1
  12 -15  -2 89.4438 39.6643   1
 -12 -15   2 96.5641 50.1025   1
 -11 -15   2-8.70198 41.5497   1
  11  15  -2 59.7939 43.9503   1
 -10  15   2 277.273 61.7861   1
  10 -15  -2 433.476 66.5226   1
   9  15  -2 999.192 96.2303   1
  -9  15   2 908.722 93.6411   1
   9 -15  -2 831.789 90.4231   1
  -9 -15   2 853.503 89.5717   1
   8  15  -2 140.769 52.1085   1
  -8 -15   2 247.423 54.1604   1
  -8  15   2 123.895 39.3538   1
   8 -15  -2 141.302 47.1999   1
   7  15  -2 469.840 67.3972   1
  -7 -15   2 477.086 70.1544   1
  -7  15   2 606.106 77.2271   1
   7 -15  -2 644.677 78.1755   1
   6  15  -2 489.598 69.3529   1
  -6 -15   2 572.110 73.0647   1
  -6  15   2 515.101 70.7591   1
   6 -15  -2 606.549 75.6814   1
   5  15  -2 420.963 65.8766   1
  -5 -15   2 524.372 70.1542   1
  -5  15   2 401.991 64.4166   1
   5 -15  -2 490.030 67.4346   1
   4  15  -2 396.905 61.9013   1
  -4  15   2 416.879 66.2375   1
  -4 -15   2 397.235 63.5538   1
   4 -15  -2 423.879 67.2713   1
   3  15  -2 552.017 77.0880   1
  -3 -15   2 567.971 73.1935   1
   2  15  -2 462.475 73.3821   1
  -2 -15   2 570.202 73.6130   1
   1  15  -2 398.750 62.9604   1
  -1  15   2 433.874 66.0020   1
   1 -15  -2 481.983 70.5900   1
  -1 -15   2 350.511 58.6189   1
   0  15  -2 932.262 91.8017   1
   0 -15   2 814.789 87.7995   1
   0 -15  -2 859.251 87.9088   1
  -1  15  -2 1047.84 100.018   1
   1  15   2 1087.44 101.281   1
   1 -15   2 1228.41 106.556   1
  -2  15  -2 285.894 59.6322   1
   2 -15   2 233.126 55.0487   1
  -4  15  -2 341.408 64.1903   1
   4 -15   2 651.744 76.7477   1
   5  15   2 1001.78 97.9042   1
   5 -15   2 906.812 95.9693   1
  -5 -15  -2 1114.73 101.077   1
   6  15   2 1112.43 106.749   1
  -6  15  -2 1365.73 114.624   1
   6 -15   2 1252.70 111.537   1
  -6 -15  -2 1396.23 114.786   1
   7  15   2 1645.04 127.917   1
  -7  15  -2 1402.59 118.666   1
  -7 -15  -2 1372.85 118.916   1
   8  15   2-8.46992 35.5773   1
  -8  15  -2 8.33781 41.6830   1
   8 -15   2 49.8510 42.1428   1
  -8 -15  -2 17.2580 39.8413   1
   9  15   2-8.64860 45.7215   1
  -9  15  -2 25.0737 43.0084   1
   9 -15   2 41.1684 42.9536   1
  -9 -15  -2 60.4044 46.2149   1
  10  15   2 407.615 70.1966   1
 -10  15  -2 424.981 69.2953   1
 -10 -15  -2 396.702 66.4109   1
  10 -15   2 399.963 63.5016   1
  11 -15   2 185.568 46.9115   1
 -11  15  -2 128.903 55.5622   1
  12  15   2 511.134 72.2665   1
 -12  15  -2 479.858 77.5869   1
  12 -15   2 327.358 62.7308   1
  13  15   2 117.693 51.1160   1
 -13 -15  -2 155.890 52.4698   1
  14  15   2 885.888 94.7364   1
 -14  15  -2 1139.89 102.224   1
  14 -15   2 1091.35 97.3331   1
 -14 -15  -2 965.843 98.0712   1
  15  15   2 186.631 54.3790   1
 -15  15  -2 221.133 50.6650   1
  15 -15   2 218.678 52.4103   1
 -15 -15  -2 318.952 62.0626   1
  16  15   2 138.798 54.7820   1
  16 -15   2 223.204 53.3665   1
 -16  15  -2 175.783 52.3073   1
  17 -16  -2-44.3015 41.5064   1
 -17  16   2 47.4020 45.9344   1
  16 -16  -2 66.5799 44.5207   1
 -16  16   2 92.2378 49.9165   1
  15 -16  -2-15.1475 36.1637   1
 -15  16   2 66.9103 44.2100   1
  14 -16  -2 352.104 62.5592   1
 -14  16   2 405.708 63.9662   1
  13 -16  -2 87.9218 45.0528   1
 -13  16   2 64.3729 48.8883   1
  12  16  -2 689.687 85.6437   1
 -12  16   2 731.772 82.6013   1
  12 -16  -2 651.087 80.9152   1
 -12 -16   2 773.574 88.6480   1
  11  16  -2 34.1097 44.4790   1
 -11  16   2-8.02893 41.3109   1
  11 -16  -2 24.4528 41.9383   1
 -11 -16   2 60.8928 45.9820   1
  10  16  -2 322.990 61.7136   1
 -10  16   2 300.256 53.9413   1
  10 -16  -2 348.001 59.4205   1
  -9 -16   2 932.183 98.7986   1
   9 -16  -2 1229.15 106.186   1
  -9  16   2 1227.50 104.956   1
   9  16  -2 964.856 98.6410   1
   8  16  -2 725.034 84.4753   1
  -8 -16   2 833.054 88.1471   1
   7  16  -2 108.584 49.0045   1
  -7 -16   2 137.762 49.3977   1
  -7  16   2 176.584 48.7984   1
   7 -16  -2 160.896 48.5980   1
   6  16  -2 339.793 60.3733   1
  -6 -16   2 434.422 67.6704   1
  -6  16   2 426.469 65.7517   1
   6 -16  -2 442.130 68.6416   1
  -5  16   2 777.924 88.5789   1
   5  16  -2 1036.08 99.5073   1
   5 -16  -2 858.919 89.7917   1
  -5 -16   2 890.860 92.5309   1
  -4  16   2-8.15678 32.0440   1
   4  16  -2-8.63809 41.2301   1
   4 -16  -2 16.6269 36.3400   1
  -4 -16   2 17.1378 37.4566   1
  -3  16   2 32.8695 42.3659   1
   3  16  -2 69.0531 41.3009   1
  -3 -16   2 67.1520 38.8590   1
   3 -16  -2 101.680 47.7202   1
  -2  16   2 82.6691 45.9726   1
   2  16  -2 8.35253 37.9424   1
   2 -16  -2 41.8947 43.7386   1
  -2 -16   2 59.2505 44.7755   1
   1  16  -2 904.181 96.0741   1
  -1  16   2 1135.51 103.875   1
   1 -16  -2 921.997 94.5809   1
  -1 -16   2 1087.33 102.025   1
   0  16  -2 82.4868 49.0735   1
   0  16   2 59.7658 38.8340   1
   0 -16  -2 33.8786 35.6833   1
   0 -16   2 109.231 47.3186   1
  -1  16  -2 228.193 60.7796   1
   1 -16   2 303.319 59.7314   1
  -1 -16  -2 245.898 54.0833   1
   2  16   2 57.0237 43.7484   1
  -2  16  -2 86.3103 48.0757   1
   2 -16   2 92.7499 46.9718   1
  -2 -16  -2 84.1386 45.1768   1
   3  16   2 673.577 84.6496   1
  -3  16  -2 825.649 88.7370   1
   3 -16   2 913.452 91.0427   1
  -3 -16  -2 728.276 84.3843   1
  -4 -16  -2 649.823 79.6442   1
   4 -16   2 784.079 84.7660   1
  -4  16  -2 653.689 81.2065   1
   4  16   2 719.750 83.6832   1
  -5  16  -2 1471.56 127.459   1
   5  16   2 1566.85 125.570   1
   5 -16   2 1610.65 128.533   1
  -5 -16  -2 1612.84 129.728   1
  -6 -16  -2 832.452 87.0746   1
   6 -16   2 878.189 89.7513   1
  -6  16  -2 698.213 86.4755   1
   6  16   2 780.156 87.8691   1
  -7 -16  -2 8.58280 36.0452   1
   7  16   2-8.34318 31.1761   1
   8 -16   2 33.0347 44.2168   1
   8  16   2-8.38418 41.9129   1
   9  16   2-8.43413 41.5374   1
  -9  16  -2 16.5806 42.6445   1
   9 -16   2-8.19582 40.3639   1
  -9 -16  -2-34.3639 32.9395   1
  10  16   2-25.4870 43.6980   1
 -10  16  -2 24.8973 42.0899   1
 -10 -16  -2 8.65435 37.8299   1
  11  16   2 924.511 96.8215   1
 -11 -16  -2 913.564 93.4599   1
  12  16   2 78.2870 52.8314   1
  12 -16   2 67.1212 39.5491   1
 -12  16  -2 88.3725 48.6209   1
  13  16   2 216.705 61.6492   1
 -13  16  -2 208.601 51.5680   1
  13 -16   2 283.242 50.5546   1
 -13 -16  -2 188.781 51.9460   1
  14  16   2-16.8847 36.9032   1
 -14  16  -2 16.2659 42.9788   1
 -14 -16  -2-8.55270 39.4835   1
  14 -16   2 15.3492 38.9227   1
 -15  16  -2 334.721 62.2453   1
  15 -16   2 297.597 56.4133   1
 -15  17   2 8.12472 32.6688   1
  15 -17  -2-7.35679 30.2458   1
 -14  17   2 86.9989 40.8147   1
  14 -17  -2 244.060 50.3619   1
 -13  17   2 165.250 49.5081   1
  13 -17  -2 257.949 55.2110   1
 -12  17   2-15.9724 34.9196   1
  12 -17  -2-23.6172 42.1542   1
  11  17  -2 479.095 70.7547   1
  11 -17  -2 414.112 65.6487   1
 -11  17   2 622.765 71.2671   1
  -9 -17   2 533.797 74.0688   1
  -9  17   2 422.642 65.7206   1
   9 -17  -2 509.743 67.1418   1
  -8 -17   2-8.67407 43.9924   1
  -8  17   2 8.00014 35.6373   1
   8 -17  -2-16.6295 31.0710   1
   8  17  -2-8.38325 45.4530   1
  -7 -17   2 25.9258 39.9578   1
  -7  17   2 66.3513 40.2824   1
   7 -17  -2 49.8088 39.6859   1
   7  17  -2 58.6781 46.6244   1
  -6  17   2 126.276 47.4498   1
  -6 -17   2 35.0537 42.6379   1
   6 -17  -2 50.1526 43.1328   1
   6  17  -2 100.771 46.7826   1
  -5  17   2 58.9501 44.5204   1
   5  17  -2-17.5100 38.2897   1
   5 -17  -2 66.7074 44.0818   1
  -5 -17   2 17.3672 37.2411   1
  -4  17   2 173.461 52.9552   1
   4  17  -2 159.064 54.5281   1
   4 -17  -2 158.886 48.5708   1
  -4 -17   2 136.027 51.4708   1
   3  17  -2 271.396 59.3107   1
  -3 -17   2 264.878 55.0629   1
   2  17  -2 1224.75 107.609   1
  -2 -17   2 1002.62 101.948   1
   1  17  -2 42.0484 46.7383   1
   1 -17  -2 8.38236 39.3786   1
  -1 -17   2 42.7522 45.2022   1
   0  17  -2 607.778 75.4558   1
   0  17   2 372.453 62.2032   1
   0 -17   2 450.913 70.8770   1
   0 -17  -2 449.021 68.2932   1
   1  17   2 135.985 56.1596   1
  -1  17  -2 128.550 48.9478   1
  -1 -17  -2 273.088 60.0620   1
   1 -17   2 263.236 59.7688   1
  -2 -17  -2 238.424 51.4934   1
  -2  17  -2 223.433 54.9957   1
   2 -17   2 255.865 52.5996   1
   2  17   2 179.841 47.4831   1
  -3  17  -2-25.5279 39.2833   1
   3 -17   2 17.0771 33.5435   1
  -5 -17  -2 341.419 62.4142   1
   5  17   2 331.778 62.3865   1
   5 -17   2 311.752 56.8089   1
  -5  17  -2 330.531 60.7053   1
  -6  17  -2 820.535 89.3014   1
   6  17   2 821.233 88.4061   1
  -6 -17  -2 879.168 93.1173   1
   6 -17   2 680.748 85.2302   1
   7  17   2 16.5513 40.1744   1
  -7  17  -2 81.4468 46.8738   1
   7 -17   2 49.5947 44.8533   1
  -7 -17  -2 25.4526 42.4497   1
   8  17   2-8.28416 40.7969   1
  -8  17  -2 8.25104 45.2919   1
  -8 -17  -2 33.8032 42.2433   1
   8 -17   2-8.17605 41.4666   1
   9  17   2 323.847 58.8228   1
   9 -17   2 444.934 66.3807   1
  -9 -17  -2 482.414 69.9964   1
  10  17   2 240.916 56.1189   1
  10 -17   2 222.887 48.3888   1
 -10  17  -2 253.079 56.0624   1
  11  17   2 100.007 52.7591   1
  11 -17   2 179.753 46.2271   1
 -11 -17  -2 59.2468 46.1851   1
  12  17   2 8.27350 38.8556   1
 -12  17  -2 86.3680 49.6738   1
  12 -17   2-21.8599 38.5145   1
 -12 -17  -2 25.4407 41.1318   1
  13  17   2 66.8135 48.6014   1
 -13  17  -2 73.1380 41.2647   1
 -13 -17  -2-16.8702 44.6220   1
  13 -18  -2 15.1075 33.0318   1
 -13  18   2 30.5336 43.4165   1
  12 -18  -2 168.511 44.2603   1
 -12  18   2 194.302 45.8682   1
 -10  18   2 55.9320 46.5614   1
  10 -18  -2 87.8377 48.9851   1
  -9  18   2 325.567 64.2082   1
   9 -18  -2 225.914 57.7573   1
   9  18  -2 243.419 60.8541   1
  -8 -18   2 26.0396 35.6918   1
  -8  18   2-8.08523 41.5925   1
   8 -18  -2 56.7813 45.6040   1
   8  18  -2-8.38061 38.0222   1
   7  18  -2 8.47167 40.4358   1
  -7  18   2-8.10431 39.9107   1
   7 -18  -2-8.15551 39.5497   1
  -7 -18   2 35.3326 42.8357   1
   6  18  -2 26.4876 49.1060   1
  -6 -18   2 78.4149 49.0321   1
  -5  18   2 227.598 58.2127   1
   5  18  -2 283.884 64.8485   1
  -5 -18   2 178.743 55.5011   1
  -4  18   2-33.2383 45.0559   1
   4  18  -2-34.0514 41.2857   1
   4 -18  -2 41.2986 43.0737   1
  -4 -18   2-25.7213 47.6361   1
   3  18  -2 67.3253 40.9648   1
  -3 -18   2 69.2515 40.8001   1
   3 -18  -2 115.832 48.7547   1
   2  18  -2 16.8719 43.3913   1
  -2  18   2-16.4237 37.2511   1
  -2 -18   2 34.4426 41.0994   1
   2 -18  -2-25.1461 32.9292   1
  -1  18   2 32.7609 44.4404   1
   1  18  -2 41.5824 42.2145   1
   1 -18  -2-8.39961 42.6358   1
  -1 -18   2 93.5027 43.7567   1
   0  18   2 8.34710 35.0559   1
   0  18  -2-17.0392 43.8216   1
   0 -18  -2-8.32356 34.9571   1
   0 -18   2 42.4451 43.0535   1
  -1  18  -2 121.418 43.2231   1
   1  18   2 155.141 57.6168   1
   1 -18   2 203.266 52.2742   1
  -1 -18  -2 132.383 48.5633   1
  -2  18  -2 188.221 57.5378   1
   2  18   2 245.301 58.7219   1
  -2 -18  -2 212.262 57.1114   1
   2 -18   2 195.644 58.1370   1
  -3  18  -2 25.1581 39.4313   1
  -3 -18  -2 16.9316 41.1072   1
   3 -18   2 100.985 50.0251   1
   3  18   2 56.8887 43.5586   1
  -4 -18  -2 25.1162 40.5997   1
   4  18   2 8.14567 41.8980   1
  -4  18  -2-24.7743 36.0979   1
   4 -18   2-8.39705 35.2654   1
  -5 -18  -2 1295.34 111.822   1
  -5  18  -2 1060.75 107.383   1
   5  18   2 1171.79 109.508   1
   6  18   2 57.5612 40.6589   1
  -6 -18  -2 118.121 51.2743   1
   7 -18   2 48.5069 36.7239   1
  -7  18  -2 40.5258 38.7346   1
   8  18   2 40.8967 41.4904   1
  -8  18  -2 32.4429 46.1281   1
   8 -18   2-7.99221 41.6833   1
  -8 -18  -2 8.46294 35.5510   1
   9  18   2 211.879 54.5712   1
  -9  18  -2 136.082 47.0736   1
   9 -18   2 111.078 46.6674   1
  -9 -18  -2 206.646 53.4939   1
  10  18   2 8.10736 47.1381   1
  10 -18   2-15.5275 36.4542   1
 -10  18  -2 24.0398 42.3463   1
 -10 -18  -2-24.8015 39.4595   1
  11 -18   2-30.4081 39.6641   1
 -11  18  -2-32.3969 43.3812   1
  10 -19  -2 30.8751 33.0964   1
 -10  19   2 7.61811 32.0055   1
  -9  19   2-7.89462 39.4681   1
   9 -19  -2-23.5318 41.4568   1
  -8  19   2 7.95186 42.0223   1
   8 -19  -2-15.8194 37.1399   1
   6  19  -2 78.4549 46.1355   1
   6 -19  -2 40.4938 41.7331   1
  -5  19   2 335.423 56.2726   1
   5  19  -2 262.230 60.3068   1
   5 -19  -2 251.716 54.1118   1
  -5 -19   2 332.226 59.3799   1
  -4  19   2 16.4112 47.1902   1
   4  19  -2 25.0863 38.6067   1
  -4 -19   2 8.60205 38.3206   1
   4 -19  -2-8.12187 41.1939   1
  -3  19   2 48.7712 40.6818   1
   3  19  -2 75.4357 41.9460   1
  -3 -19   2 8.55604 36.7293   1
   3 -19  -2 48.8754 36.3417   1
  -2  19   2 119.774 48.3200   1
   2  19  -2 190.218 51.0140   1
   2 -19  -2 122.129 49.2543   1
  -2 -19   2 134.779 44.9492   1
   1  19  -2-16.8397 45.0766   1
  -1  19   2 8.06354 34.5630   1
  -1 -19   2 16.8757 40.2743   1
   1 -19  -2-16.6231 34.9063   1
   0  19   2-8.07364 35.9654   1
   0 -19  -2-8.28099 35.4966   1
   1  19   2 57.5939 45.1707   1
  -1 -19  -2-16.4087 42.7897   1
   2  19   2-8.49334 43.0786   1
  -2  19  -2-16.7538 38.0034   1
  -2 -19  -2 8.15324 32.0345   1
   2 -19   2-42.0340 43.2445   1
  -3  19  -2 16.2749 44.6729   1
   3  19   2 50.3949 41.9899   1
  -3 -19  -2-8.33055 34.9926   1
   3 -19   2-8.41181 42.6670   1
   4  19   2 273.179 59.5682   1
  -4  19  -2 206.314 56.9055   1
   4 -19   2 131.699 46.1145   1
  -4 -19  -2 293.421 61.6760   1
  -5 -19  -2-8.25849 45.8838   1
  -5  19  -2 24.7829 45.3480   1
   5 -19   2 8.19207 43.8593   1
   5  19   2 15.9485 44.8291   1
  -6 -19  -2 8.21895 41.0842   1
   6  19   2-7.93390 45.6258   1
  -6  19  -2-8.05416 39.6640   1
   6 -19   2-8.09019 33.2617   1
   7  19   2-23.9764 42.2347   1
  -7  19  -2 23.8215 43.0519   1
  -7 -19  -2 8.23640 37.3622   1
   7 -19   2 15.8661 45.1108   1
   8 -19   2 311.113 55.0819   1
  -8  19  -2 323.790 57.4930   1
   9  19   2 206.987 54.4013   1
   9 -19   2 153.551 52.0979   1
  -9 -19  -2 280.420 55.8675   1
  -9  19  -2 116.398 52.6418   1
   6 -20  -2 23.3026 38.8458   1
  -6  20   2 30.8843 31.0691   1
   5 -20  -2 7.95938 45.2604   1
  -5  20   2-7.90507 43.3920   1
   4 -20  -2-15.7690 42.7511   1
  -4  20   2-7.98682 44.3753   1
   3 -20  -2 110.910 43.4862   1
  -3  20   2 175.975 52.6624   1
   3  20  -2 187.192 54.4695   1
   2 -20  -2 239.265 53.7587   1
  -2 -20   2 157.735 48.6259   1
  -2  20   2 220.540 50.4698   1
   2  20  -2 223.709 55.7877   1
  -1 -20   2 66.2441 44.5484   1
   1 -20  -2 127.242 48.8851   1
   1  20  -2 108.784 52.4092   1
  -1  20   2 101.523 38.7094   1
   0 -20  -2 146.091 50.7790   1
   0 -20   2 124.206 48.2771   1
   0  20   2 39.3806 38.3620   1
   0  20  -2 41.7260 41.8682   1
  -1 -20  -2 32.3378 36.0498   1
   1 -20   2 124.837 49.4573   1
   1  20   2 7.88253 33.1456   1
  -1  20  -2 16.5353 40.1272   1
  -2 -20  -2 352.118 62.5725   1
   2  20   2 369.173 62.7399   1
   3 -20   2-32.4100 43.9302   1
  -3 -20  -2 39.8227 43.7187   1
   3  20   2 8.19419 46.5958   1
  -3  20  -2-23.9036 46.8280   1
   4 -20   2 16.0534 44.0842   1
  -4 -20  -2 64.6560 39.2202   1
  -4  20  -2 16.1927 45.5367   1
   4  20   2 24.6541 37.9668   1
  -5 -20  -2 154.599 52.2661   1
   5 -20   2 15.8933 42.6257   1
   5  20   2 79.8926 52.2269   1
  -5  20  -2 15.9630 42.8121   1
  -6  20  -2 574.735 67.6890   1
  -6 -20  -2 553.629 74.5160   1
   7  20   2 46.2477 49.0451   1
  25   0  -3-8.37680 40.6228   1
 -25   0   3 17.6348 39.9978   1
  24   0  -3 17.1411 42.2069   1
 -24   0   3-26.0338 45.2517   1
  23   0  -3-25.5921 43.2651   1
 -23   0   3 17.1908 37.5728   1
 -21   0   3-16.6267 35.6348   1
  21   0  -3 32.9989 40.0074   1
 -20   0   3 16.3974 35.8381   1
  20   0  -3-15.7491 35.0769   1
 -19   0   3 24.3757 39.4263   1
  19   0  -3 37.4434 36.3414   1
 -18   0   3 7.78381 38.9117   1
  18   0  -3 14.5995 32.5203   1
 -17   0   3-22.2934 36.6007   1
  17   0  -3-7.14065 32.9708   1
 -16   0   3 21.0113 33.4452   1
  16   0  -3 26.8909 33.6205   1
 -15   0   3-6.63601 30.6363   1
  15   0  -3-6.23304 27.2472   1
 -13   0   3-11.7782 26.7165   1
  13   0  -3-5.38326 24.8543   1
  12   0  -3-5.07127 23.8127   1
 -11   0   3-9.79867 23.7588   1
  11   0  -3 9.39692 23.1380   1
 -10   0   3-4.47209 24.5487   1
  10   0  -3 12.7687 21.8931   1
  -9   0   3-3.84817 19.7958   1
   9   0  -3 19.1832 21.5697   1
  -7   0   3 5.45414 18.9958   1
   7   0  -3 10.3318 16.4253   1
  -6   0   3 6.67051 15.7227   1
   6   0  -3 10.4329 15.7005   1
  -5   0   3 9.91126 15.0532   1
   5   0  -3-4.79622 12.7099   1
  -4   0   3 5.86090 11.5995   1
   4   0  -3 16.5197 10.9239   1
  -1   0   3 0.90929 11.2423   1
   1   0  -3 1.86093 11.2241   1
   0   0   3 8.70851 16.1364   1
   0   0  -3 16.1880 15.4607   1
  -1   0  -3-2.07274 18.2085   1
   1   0   3-5.65281 15.5785   1
  -2   0  -3 15.4507 22.6248   1
   2   0   3 4.98510 21.6901   1
  -3   0  -3 6.20354 22.5701   1
   3   0   3 17.7393 17.5694   1
  -4   0  -3 7.26640 26.2578   1
   4   0   3 27.4985 21.4689   1
  -5   0  -3 186.755 32.4088   1
   5   0   3 3.90288 24.8376   1
  -6   0  -3-9.31292 26.1807   1
   6   0   3-13.1912 24.4336   1
  -7   0  -3 15.3792 28.8183   1
   7   0   3-4.88560 29.0176   1
  -8   0  -3 27.9033 32.0986   1
   8   0   3 5.35779 25.5805   1
  -9   0  -3-24.0606 31.7908   1
   9   0   3 5.81865 27.7767   1
 -10   0  -3 71.3516 34.2898   1
  10   0   3-12.4693 29.7718   1
 -11   0  -3 13.7947 33.9693   1
  11   0   3 6.51943 32.5911   1
 -12   0  -3-28.9886 42.1475   1
  12   0   3 74.1301 40.8620   1
 -13   0  -3 15.3405 39.9969   1
  13   0   3-7.02593 37.1289   1
 -14   0  -3 31.1682 41.7361   1
  14   0   3 29.5597 42.5173   1
 -15   0  -3-23.9481 37.4880   1
  15   0   3-7.68562 38.4235   1
 -16   0  -3-8.10576 28.6526   1
  16   0   3-8.03994 30.0450   1
  17   0   3-16.4442 39.8749   1
 -17   0  -3 41.3900 43.7475   1
  19   0   3-16.8233 40.7915   1
 -19   0  -3 16.9212 41.0288   1
  20   0   3-8.32562 36.3947   1
 -20   0  -3-8.60934 43.6648   1
  21   0   3 24.6528 45.1389   1
 -21   0  -3 51.9137 40.6607   1
  22   0   3 32.4283 36.1267   1
 -22   0  -3 8.53563 40.7533   1
  23   0   3 7.95377 40.9110   1
 -23   0  -3-16.6024 42.1009   1
  25   1  -3 33.1046 43.7544   1
  25  -1  -3 25.5616 49.5571   1
 -25  -1   3 69.2752 46.9672   1
 -25   1   3-8.63992 42.5676   1
  24   1  -3 24.9424 43.9362   1
 -24  -1   3-8.67629 42.7273   1
 -24   1   3-8.60001 36.1177   1
  24  -1  -3-17.0916 42.0846   1
  23   1  -3 116.458 44.1198   1
 -23  -1   3 70.2378 44.0480   1
 -23   1   3 77.6200 47.4904   1
  23  -1  -3 74.7599 46.3025   1
 -22   1   3 25.9914 34.8827   1
  22  -1  -3 56.5997 40.4573   1
  21   1  -3 91.0063 47.3463   1
 -21  -1   3 108.949 45.7499   1
 -21   1   3 179.435 50.4988   1
  21  -1  -3 118.718 50.1420   1
  20   1  -3 16.1671 39.8665   1
 -20  -1   3 89.6274 44.2291   1
 -20   1   3 33.1472 36.2875   1
  20  -1  -3 63.7319 44.3118   1
  19   1  -3-31.0755 33.9618   1
 -19  -1   3 39.7079 42.5180   1
 -19   1   3 15.9580 39.8865   1
  19  -1  -3 22.9789 38.8490   1
  18  -1  -3 2100.02 145.744   1
  18   1  -3 2100.74 148.899   1
 -18  -1   3 2339.89 154.125   1
 -18   1   3 2242.78 152.863   1
  17   1  -3 3873.30 226.478   1
 -17  -1   3 4045.17 228.682   1
 -17   1   3 4005.26 231.236   1
  17  -1  -3 3872.81 223.990   1
  16   1  -3 1158.23 94.5075   1
 -16  -1   3 1074.02 94.9983   1
 -16   1   3 1091.75 96.2547   1
  16  -1  -3 1089.92 95.5913   1
  15   1  -3 960.267 84.5212   1
 -15  -1   3 1169.78 94.9930   1
 -15   1   3 1020.72 91.1676   1
  15  -1  -3 982.285 87.8711   1
 -13  -1   3 3446.04 191.901   1
  13  -1  -3 3279.74 191.961   1
 -12   1   3 38.4859 27.4988   1
 -12  -1   3 47.6117 27.2269   1
  12   1  -3 10.1643 24.6636   1
  12  -1  -3-5.42957 28.3284   1
  11   1  -3 9122.48 418.085   1
 -11  -1   3 9284.64 420.211   1
 -11   1   3 8287.06 420.100   1
  11  -1  -3 8159.80 416.556   1
  10   1  -3 8238.26 381.601   1
 -10  -1   3 7934.69 380.493   1
 -10   1   3 7648.11 383.631   1
  10  -1  -3 8008.80 381.346   1
   9   1  -3 7204.90 347.202   1
  -9  -1   3 7735.13 349.300   1
  -9   1   3 7370.54 352.681   1
   9  -1  -3 6910.61 348.135   1
   8   1  -3 26725.9 1152.26   1
  -8  -1   3 25150.5 1153.25   1
   7   1  -3 37464.1 1670.33   1
  -7   1   3 41772.3 1678.22   1
  -7  -1   3 42088.2 1672.89   1
   6   1  -3 525.440 40.0650   1
  -6   1   3 517.488 45.1998   1
   6  -1  -3 488.038 41.0288   1
  -6  -1   3 608.697 41.5983   1
  -5   1   3 31555.4 1223.37   1
  -5  -1   3 29633.1 1216.73   1
   5  -1  -3 30468.6 1222.88   1
  -4  -1   3 177613. 7783.97   1
   4   1  -3 183761. 7784.37   1
  -4   1   3 180574. 7791.04   1
   4  -1  -3 174129. 7791.14   1
  -3   1   3 335366. 14203.1   1
   3  -1  -3 319602. 14203.3   1
  -2   1   3 77803.9 2577.26   1
   2  -1  -3 43401.9 2575.14   1
   1  -1  -3 5939.05 255.524   1
   1   1  -3 5827.86 249.998   1
  -1   1   3 5248.05 254.547   1
  -1  -1   3 5367.89 248.848   1
   0  -1  -3 265916. 11437.3   1
   0   1   3 265059. 11436.4   1
   0   1  -3 254114. 11433.6   1
   0  -1   3 269983. 11433.3   1
  -1  -1  -3 165146. 7895.12   1
   1  -1   3 177684. 7893.28   1
   1   1   3 185976. 7896.36   1
  -2   1  -3 191912. 7843.47   1
  -2  -1  -3 178752. 7843.42   1
   2  -1   3 176727. 7843.25   1
   2   1   3 174476. 7843.83   1
  -3   1  -3 498.538 44.4340   1
  -3  -1  -3 526.312 46.5978   1
   3  -1   3 446.266 44.8021   1
   3   1   3 367.957 42.0449   1
  -4   1  -3 12609.8 600.380   1
  -4  -1  -3 13471.7 600.023   1
   4  -1   3 13334.5 600.813   1
   4   1   3 13024.1 599.435   1
  -5   1  -3 13618.9 604.737   1
  -5  -1  -3 12549.1 599.636   1
   5  -1   3 13686.3 602.299   1
   5   1   3 12451.5 602.578   1
  -6   1  -3 18878.5 867.335   1
  -6  -1  -3 18868.2 867.232   1
   6  -1   3 19674.7 867.143   1
   6   1   3 18884.3 865.659   1
  -7   1  -3 1203.55 90.3591   1
  -7  -1  -3 1070.84 88.5208   1
   7  -1   3 1296.31 89.2085   1
   7   1   3 1229.38 89.3121   1
  -8   1  -3 763.124 70.9235   1
  -8  -1  -3 665.426 68.8662   1
   8  -1   3 543.482 61.6086   1
   8   1   3 789.335 69.8419   1
  -9   1  -3 15638.5 723.095   1
  -9  -1  -3 15249.8 720.929   1
   9  -1   3 14891.7 717.736   1
   9   1   3 16160.7 723.284   1
 -10  -1  -3 3518.02 187.948   1
  10  -1   3 3322.58 182.003   1
  10   1   3 3210.01 185.260   1
 -11  -1  -3 507.151 63.9909   1
 -11   1  -3 483.805 66.7959   1
  11  -1   3 688.270 69.3435   1
  11   1   3 585.042 65.9954   1
 -12  -1  -3 319.719 54.5530   1
 -12   1  -3 366.632 59.7822   1
  12  -1   3 275.080 52.3545   1
  12   1   3 331.665 53.5280   1
 -13   1  -3 1533.92 114.971   1
 -13  -1  -3 1463.24 115.318   1
  13  -1   3 1390.46 108.040   1
  13   1   3 1256.37 108.948   1
 -14  -1  -3 1337.46 109.408   1
  14   1   3 1288.12 106.696   1
 -15  -1  -3 982.566 92.4092   1
 -15   1  -3 696.485 83.2364   1
  15   1   3 905.976 90.2117   1
  15  -1   3 950.898 90.2968   1
 -16   1  -3 233.388 49.5338   1
 -16  -1  -3 138.892 49.5736   1
  16  -1   3 138.940 38.7143   1
  16   1   3 177.506 49.9377   1
 -17   1  -3 1397.72 123.461   1
 -17  -1  -3 1436.36 124.403   1
  17  -1   3 1668.49 125.261   1
  17   1   3 1627.42 126.394   1
 -18   1  -3-16.9134 41.0351   1
  18  -1   3-48.7526 48.2806   1
 -19   1  -3 50.6656 38.3308   1
  19  -1   3 16.7541 38.0261   1
 -19  -1  -3 25.9544 43.2685   1
 -20  -1  -3-8.51849 43.2026   1
 -20   1  -3 17.0831 36.6118   1
  20   1   3 8.16040 39.5731   1
  20  -1   3-25.0655 37.9008   1
 -21   1  -3 203.328 54.7294   1
 -21  -1  -3 186.516 46.4143   1
  21  -1   3 235.297 55.2482   1
  21   1   3 281.347 55.9768   1
 -22  -1  -3 8.54256 44.5907   1
 -22   1  -3 8.42807 40.9206   1
  22   1   3 72.4361 49.3143   1
  22  -1   3 91.5434 48.4286   1
 -23   1  -3-16.8390 42.7010   1
 -23  -1  -3 16.8399 42.7032   1
  23   1   3-23.8092 40.8219   1
  23  -1   3 8.01674 44.5390   1
 -24   1  -3 8.26405 41.9290   1
  24  -1   3 46.9896 42.4780   1
 -25  -1  -3-15.8137 32.5073   1
  25   1   3 15.1479 39.4945   1
 -26   2   3 25.4151 41.0830   1
  26  -2  -3-16.8418 46.7840   1
 -25   2   3 8.57394 40.2736   1
  25  -2  -3 25.2264 45.0311   1
  25   2  -3 41.4720 41.4759   1
 -24  -2   3-43.8787 43.8804   1
  24   2  -3-8.29781 43.2829   1
 -23   2   3 340.094 60.3053   1
 -23  -2   3 305.473 63.9568   1
  23  -2  -3 368.273 64.8683   1
  23   2  -3 198.270 55.0519   1
 -22   2   3 1088.21 104.728   1
  22  -2  -3 1216.82 108.916   1
 -21   2   3 646.965 78.4158   1
 -21  -2   3 676.562 79.6404   1
  21  -2  -3 688.753 79.7961   1
  21   2  -3 606.583 75.3261   1
 -20   2   3 298.374 57.5391   1
 -20  -2   3 213.580 54.3784   1
  20  -2  -3 315.043 55.5059   1
  20   2  -3 219.510 51.5718   1
 -19   2   3 774.360 83.8781   1
  19  -2  -3 669.750 73.7635   1
 -19  -2   3 524.286 72.7727   1
 -18  -2   3 995.195 95.8846   1
  18   2  -3 1262.45 104.136   1
 -17   2   3 907.603 86.9738   1
 -17  -2   3 834.706 84.2932   1
  17  -2  -3 915.012 87.8211   1
  17   2  -3 864.359 84.1220   1
 -16   2   3 59.5324 32.8548   1
 -16  -2   3 132.397 42.0696   1
  16  -2  -3 148.675 44.0088   1
  16   2  -3 103.161 38.0327   1
 -15   2   3 6.95977 35.2994   1
 -15  -2   3 13.0685 31.1906   1
  15   2  -3 6.49916 31.0230   1
 -14   2   3 7247.72 368.775   1
 -14  -2   3 7145.33 366.960   1
  14  -2  -3 7351.07 370.220   1
  14   2  -3 7399.62 366.659   1
 -13   2   3 1908.32 135.139   1
 -13  -2   3 2209.12 137.898   1
  13  -2  -3 1987.61 133.133   1
  13   2  -3 2414.35 138.681   1
 -12   2   3 44636.1 1910.28   1
  12  -2  -3 41188.2 1903.43   1
 -12  -2   3 43050.1 1904.35   1
 -11   2   3 4546.97 244.457   1
 -11  -2   3 4685.19 240.797   1
  11  -2  -3 4568.32 241.428   1
  11   2  -3 4799.96 241.832   1
  10   2  -3 47918.4 1984.80   1
 -10  -2   3 46883.3 1985.41   1
  10  -2  -3 45539.5 1986.43   1
  -9   2   3 18826.8 815.800   1
   9   2  -3 18061.4 806.046   1
   9  -2  -3 17810.3 810.983   1
  -9  -2   3 17030.6 804.331   1
  -8   2   3 64972.1 2722.64   1
   8   2  -3 66084.3 2711.92   1
   8  -2  -3 56597.9 2713.99   1
  -8  -2   3 60642.7 2711.21   1
   7   2  -3 2271.33 120.909   1
  -7  -2   3 2292.52 121.910   1
  -6   2   3 34377.9 1619.72   1
  -6  -2   3 36762.2 1616.61   1
   6   2  -3 39094.7 1615.36   1
   6  -2  -3 36603.4 1622.21   1
  -5  -2   3 49282.9 2109.05   1
   5   2  -3 46397.2 2107.49   1
   5  -2  -3 49616.5 2117.59   1
  -5   2   3 49074.8 2117.58   1
   4  -2  -3 7207.52 316.064   1
  -4  -2   3 6424.62 304.613   1
   4   2  -3 6804.66 304.899   1
  -4   2   3 7125.48 315.449   1
  -3  -2   3 11437.9 501.003   1
  -3   2   3 11556.7 509.846   1
   3  -2  -3 10943.5 511.092   1
   3   2  -3 11356.5 499.544   1
   2  -2  -3 56207.0 2331.07   1
  -2   2   3 58949.4 2332.24   1
   2   2  -3 54824.5 2321.46   1
   1  -2  -3 14952.9 616.826   1
   1   2  -3 14035.8 609.595   1
  -1  -2   3 12577.2 607.842   1
  -1   2   3 14311.9 615.409   1
   0   2  -3 66667.0 2801.79   1
   0  -2   3 64836.3 2800.79   1
   0  -2  -3 68175.7 2808.39   1
  -1   2  -3 25079.4 1105.11   1
  -1  -2  -3 24342.4 1109.25   1
   1   2   3 25704.1 1107.91   1
   1  -2   3 24999.8 1103.61   1
  -2  -2  -3 149665. 6770.42   1
   2  -2   3 163052. 6766.29   1
   2   2   3 157811. 6767.95   1
  -2   2  -3 151236. 6765.84   1
  -4   2  -3 9976.52 429.682   1
  -4  -2  -3 9173.15 428.254   1
   4   2   3 9094.34 426.645   1
  -5   2  -3 34921.6 1617.40   1
  -5  -2  -3 37565.1 1618.10   1
   5   2   3 36973.1 1613.49   1
   5  -2   3 36162.1 1612.14   1
  -6   2  -3 21001.7 933.388   1
  -6  -2  -3 20487.3 933.168   1
   6   2   3 19809.9 929.810   1
   6  -2   3 20916.1 930.482   1
  -7   2  -3 4236.00 225.006   1
  -7  -2  -3 4153.88 226.342   1
   7   2   3 4079.19 222.411   1
   7  -2   3 4320.67 225.543   1
  -8  -2  -3 23367.3 1077.55   1
   8   2   3 25155.1 1077.56   1
   8  -2   3 25394.1 1080.04   1
   9   2   3 3356.83 191.941   1
  -9  -2  -3 3351.49 195.638   1
 -10   2  -3 15522.0 756.916   1
 -10  -2  -3 14900.3 755.616   1
  10   2   3 17520.0 759.977   1
  10  -2   3 17122.4 761.364   1
 -11   2  -3 7826.82 405.080   1
 -11  -2  -3 7501.63 401.288   1
  11   2   3 8458.64 404.166   1
  11  -2   3 8307.29 404.028   1
 -12   2  -3 2350.60 162.569   1
 -12  -2  -3 2432.39 163.671   1
  12   2   3 2836.61 167.588   1
  12  -2   3 2529.74 162.336   1
 -13   2  -3 1553.77 120.551   1
 -13  -2  -3 1491.52 117.332   1
  13   2   3 1650.55 124.148   1
  13  -2   3 1533.14 117.939   1
  14   2   3 327.516 56.3704   1
 -14  -2  -3 258.721 55.2761   1
  15   2   3 3205.71 203.714   1
  15  -2   3 3330.44 204.285   1
 -15  -2  -3 3534.87 210.941   1
 -15   2  -3 3640.73 211.675   1
 -16   2  -3 114.834 43.6989   1
 -16  -2  -3 179.516 47.7709   1
  16   2   3 265.738 55.1640   1
  16  -2   3 297.188 56.8032   1
 -17   2  -3 92.3454 49.9821   1
 -17  -2  -3 66.3578 46.7583   1
  17   2   3 94.3723 44.8556   1
  17  -2   3 64.9920 47.8724   1
  18  -2   3 980.398 95.1449   1
 -18   2  -3 959.808 97.6689   1
 -19   2  -3 122.521 50.9728   1
 -19  -2  -3 8.60022 43.0954   1
  19   2   3 81.2672 43.6118   1
  19  -2   3 71.5655 44.8019   1
 -20  -2  -3 517.584 71.1849   1
  20   2   3 528.736 67.8291   1
  20  -2   3 344.271 65.3477   1
 -21   2  -3 143.785 52.0061   1
 -21  -2  -3 102.731 43.6873   1
  21   2   3 113.492 40.8104   1
  21  -2   3 91.8888 50.3616   1
  22  -2   3-24.6900 43.4966   1
  22   2   3-24.0772 44.0595   1
 -22  -2  -3-16.8898 35.4723   1
 -22   2  -3 8.41494 41.4454   1
  23  -2   3-8.17772 38.4013   1
  23   2   3 39.6782 42.4873   1
 -23  -2  -3 8.23357 40.5503   1
 -23   2  -3 8.24184 40.5910   1
  24  -2   3 87.9366 38.9561   1
 -24   2  -3 89.0646 39.4510   1
 -26   3   3 76.6987 52.2620   1
  26  -3  -3 64.6951 47.1181   1
 -25   3   3 35.1863 45.8699   1
  25  -3  -3-24.1976 44.8115   1
 -24   3   3 8.66955 40.7080   1
 -24  -3   3 25.5911 37.9992   1
  24   3  -3-16.5388 40.1025   1
  24  -3  -3 8.31654 45.6515   1
  23  -3  -3 1045.96 99.8415   1
  23   3  -3 1041.80 97.6252   1
 -23   3   3 917.382 97.3056   1
 -23  -3   3 844.385 92.9510   1
  22  -3  -3 1674.48 131.796   1
 -22   3   3 1723.27 134.347   1
  21   3  -3-7.98810 34.9184   1
 -21  -3   3 25.2963 43.9700   1
 -20   3   3 368.750 61.7916   1
 -20  -3   3 305.131 57.9262   1
  20   3  -3 304.403 58.9930   1
  20  -3  -3 511.020 65.9147   1
 -19   3   3 740.244 83.4024   1
 -19  -3   3 538.827 71.8617   1
  19   3  -3 682.215 75.9867   1
  19  -3  -3 647.482 76.6634   1
 -18   3   3-8.14624 37.6070   1
 -18  -3   3-7.74029 36.9446   1
  18   3  -3 44.0077 36.6631   1
  18  -3  -3-31.0834 41.0651   1
 -17   3   3 10900.5 552.216   1
 -17  -3   3 11443.0 555.516   1
  17   3  -3 11230.3 548.634   1
  17  -3  -3 11696.3 556.524   1
 -16   3   3 29.1968 28.7093   1
  16   3  -3 40.0181 31.8659   1
 -16  -3   3 28.3265 34.3706   1
 -15   3   3 344.884 55.1556   1
 -15  -3   3 354.827 55.1237   1
  15   3  -3 408.963 56.3657   1
  15  -3  -3 320.081 52.7992   1
 -14   3   3 12303.4 614.776   1
  14  -3  -3 13514.8 614.876   1
 -13   3   3 10703.6 526.133   1
 -13  -3   3 11163.7 521.626   1
  13   3  -3 11026.4 519.502   1
  13  -3  -3 10659.1 521.139   1
 -12   3   3 18122.6 816.547   1
  12  -3  -3 18200.0 815.656   1
 -12  -3   3 17032.3 809.608   1
  12   3  -3 17307.2 806.679   1
 -11   3   3 274.721 45.3783   1
  11  -3  -3 368.465 49.7227   1
 -11  -3   3 328.380 44.9893   1
  11   3  -3 304.694 39.9714   1
 -10   3   3 52.3396 29.8477   1
  10  -3  -3 107.510 31.4306   1
 -10  -3   3 13.1534 23.5805   1
  10   3  -3 49.7894 24.4886   1
  -9   3   3 456.408 52.4875   1
   9  -3  -3 341.600 43.9966   1
  -9  -3   3 370.170 42.2018   1
   9   3  -3 484.234 43.9478   1
  -8   3   3 5475.90 281.227   1
   8  -3  -3 5955.64 284.358   1
  -7   3   3 56202.7 2447.31   1
   7   3  -3 58908.8 2438.90   1
  -7  -3   3 52228.5 2438.35   1
   7  -3  -3 55631.2 2447.68   1
  -6   3   3 13074.2 534.779   1
   6  -3  -3 13972.7 537.871   1
  -5  -3   3 8407.44 415.544   1
   5   3  -3 10023.1 417.190   1
   4  -3  -3 5122.14 254.297   1
   4   3  -3 5703.89 245.910   1
  -4   3   3 5161.75 255.021   1
  -4  -3   3 5114.77 245.765   1
   3  -3  -3 94400.4 4133.41   1
  -3   3   3 94658.6 4133.69   1
   3   3  -3 93078.3 4122.40   1
  -3  -3   3 96971.7 4123.08   1
  -2  -3   3 5768.47 259.772   1
   2   3  -3 5488.73 258.588   1
  -2   3   3 5688.58 268.861   1
   2  -3  -3 5635.18 267.903   1
  -1  -3   3 3355.07 155.929   1
   1  -3  -3 3084.48 162.482   1
  -1   3   3 3339.27 163.346   1
   1   3  -3 3040.38 154.259   1
   0  -3  -3 116102. 4688.67   1
   0   3   3 111817. 4687.82   1
   0  -3   3 113898. 4682.12   1
  -1  -3  -3 23460.1 1086.98   1
   1   3   3 26841.4 1088.96   1
  -1   3  -3 24219.0 1083.66   1
   1  -3   3 23529.5 1082.93   1
  -2   3  -3 70372.8 3047.65   1
   2  -3   3 69057.2 3045.51   1
  -3  -3  -3 12661.3 571.705   1
   3   3   3 11808.0 568.722   1
  -3   3  -3 13095.1 571.666   1
   3  -3   3 12154.6 566.612   1
  -4  -3  -3 1556.57 101.232   1
   4   3   3 1580.55 99.6945   1
   4  -3   3 1565.85 99.7305   1
  -4   3  -3 1596.65 101.890   1
  -5   3  -3 6812.98 312.330   1
  -5  -3  -3 5946.58 308.170   1
   5  -3   3 6348.80 308.800   1
   5   3   3 5907.46 308.616   1
  -6   3  -3 18470.4 768.511   1
   6  -3   3 17110.7 762.160   1
   6   3   3 16584.8 761.126   1
  -7   3  -3 58986.1 2438.77   1
  -7  -3  -3 57322.7 2435.25   1
   7  -3   3 54176.4 2433.17   1
   7   3   3 50888.7 2428.09   1
  -8   3  -3 18668.8 845.680   1
  -8  -3  -3 18910.4 841.775   1
   8  -3   3 18096.5 836.726   1
   8   3   3 17447.7 836.046   1
 -10   3  -3 13891.1 696.261   1
 -10  -3  -3 14686.8 697.450   1
  10  -3   3 14581.9 698.000   1
  10   3   3 16180.7 699.988   1
 -11   3  -3 1754.59 125.687   1
 -11  -3  -3 1521.86 120.386   1
  11  -3   3 1805.00 126.368   1
  11   3   3 1610.66 120.828   1
 -12   3  -3 3823.55 224.146   1
 -12  -3  -3 4124.09 225.585   1
  12  -3   3 3884.71 222.970   1
  12   3   3 3410.02 218.795   1
 -13   3  -3 3085.79 185.584   1
  13  -3   3 3028.57 182.772   1
  13   3   3 3029.89 181.028   1
 -14   3  -3 5044.85 274.219   1
  14  -3   3 4659.90 270.886   1
 -15   3  -3 1014.92 99.6598   1
 -15  -3  -3 1113.97 102.153   1
  15  -3   3 901.371 92.6843   1
  15   3   3 1174.96 100.486   1
 -16   3  -3 4434.12 251.265   1
 -16  -3  -3 4064.48 246.723   1
  16  -3   3 4006.27 240.046   1
  16   3   3 4435.44 247.101   1
 -17   3  -3 597.882 78.1746   1
 -17  -3  -3 544.541 75.8036   1
  17  -3   3 694.624 80.4137   1
  17   3   3 594.895 73.2220   1
 -18   3  -3 363.653 63.7892   1
 -18  -3  -3 422.536 68.1232   1
  18  -3   3 483.604 66.2972   1
  18   3   3 417.668 65.3632   1
 -19   3  -3 376.091 62.0439   1
 -19  -3  -3 471.340 66.0926   1
  19  -3   3 421.962 65.8313   1
  19   3   3 502.997 69.3505   1
 -20  -3  -3 75.5584 44.6685   1
  20   3   3 162.781 49.6096   1
 -21   3  -3 25.9282 46.2766   1
 -21  -3  -3 8.31127 32.6604   1
  21  -3   3 39.8491 39.8464   1
  21   3   3 8.05512 35.8902   1
 -22  -3  -3 8.22222 32.3026   1
  22   3   3 8.06821 33.1725   1
 -23   3  -3-16.3209 40.1886   1
 -23  -3  -3 32.6269 38.9341   1
  23  -3   3 8.09530 40.4673   1
  23   3   3 7.96958 40.4205   1
 -24  -3  -3 201.139 49.8524   1
 -24   3  -3 305.884 60.2533   1
  24   3   3 264.337 53.0696   1
  24  -3   3 181.867 55.6185   1
 -26   4   3 169.977 55.4644   1
  26  -4  -3 159.550 48.3978   1
 -25   4   3 25.5885 45.1388   1
  25  -4  -3 82.5849 50.1190   1
 -24   4   3-17.0996 45.7722   1
  24  -4  -3-8.04159 43.5999   1
  24   4  -3 25.0436 37.1853   1
 -23   4   3 182.954 53.1379   1
 -23  -4   3 85.8762 47.5050   1
  23  -4  -3 103.355 47.5854   1
  23   4  -3 165.975 51.1457   1
 -22   4   3 416.196 65.4405   1
  22  -4  -3 583.831 72.2341   1
 -21   4   3 93.9932 45.8055   1
 -21  -4   3-16.5545 38.9356   1
  21  -4  -3 65.0048 48.3170   1
  21   4  -3 80.8491 49.0646   1
 -20   4   3 112.035 44.1557   1
 -20  -4   3 144.599 46.6212   1
  20  -4  -3 180.998 51.7274   1
  20   4  -3 141.824 48.1716   1
 -19   4   3 157.705 50.4660   1
 -19  -4   3 101.393 42.9907   1
  19  -4  -3 33.0506 42.0873   1
  19   4  -3 76.5464 40.6399   1
 -18   4   3 1285.66 111.146   1
 -18  -4   3 1612.66 118.933   1
  18  -4  -3 1357.80 114.350   1
  18   4  -3 1366.49 112.579   1
 -17  -4   3 137.724 43.0471   1
  17   4  -3 147.440 43.8404   1
 -16   4   3 3635.75 218.912   1
 -16  -4   3 3893.00 216.911   1
  16  -4  -3 3589.50 213.348   1
  16   4  -3 3616.63 211.794   1
 -15  -4   3 4376.22 243.077   1
  15  -4  -3 4293.10 243.285   1
  15   4  -3 4438.61 240.945   1
 -14   4   3 2578.08 162.462   1
  14  -4  -3 2457.69 158.525   1
 -13   4   3 18687.4 885.925   1
  13   4  -3 18439.3 878.907   1
  13  -4  -3 20366.1 889.096   1
 -13  -4   3 19463.0 882.049   1
  12   4  -3 13792.7 638.838   1
 -12  -4   3 13627.7 639.573   1
 -11  -4   3 4430.35 242.475   1
 -11   4   3 5040.73 254.173   1
  11   4  -3 4547.05 240.418   1
  11  -4  -3 4758.97 248.111   1
 -10   4   3 523.475 57.4240   1
  10  -4  -3 499.431 54.7231   1
  10   4  -3 360.710 45.8481   1
 -10  -4   3 493.516 52.0442   1
  -9  -4   3 36471.0 1543.11   1
   9  -4  -3 34276.8 1546.60   1
   9   4  -3 33076.1 1536.41   1
  -9   4   3 35288.6 1547.74   1
  -8  -4   3 33810.0 1524.54   1
   8  -4  -3 33629.9 1532.76   1
  -8   4   3 33146.5 1531.44   1
   8   4  -3 36992.4 1527.15   1
   7  -4  -3 42633.1 1845.70   1
  -7   4   3 40764.2 1844.83   1
   6  -4  -3 3804.84 195.163   1
  -6  -4   3 3570.03 185.858   1
  -6   4   3 3619.58 194.187   1
   6   4  -3 3751.62 184.285   1
   5  -4  -3 64099.4 2895.25   1
   5   4  -3 62632.8 2884.11   1
  -5   4   3 65341.6 2894.71   1
  -5  -4   3 72076.3 2887.58   1
  -4   4   3 1512.60 89.5780   1
   4   4  -3 1306.60 78.0843   1
   4  -4  -3 1575.22 90.3721   1
  -3  -4   3 11107.4 546.867   1
   3   4  -3 13278.1 549.042   1
   2   4  -3 43866.3 1912.12   1
  -2  -4   3 43437.7 1913.05   1
   1   4  -3 1744.77 97.7286   1
  -1  -4   3 1726.12 99.0736   1
   0  -4  -3 66315.3 2880.14   1
   0   4  -3 61699.2 2873.24   1
   0  -4   3 69623.4 2875.13   1
  -1  -4  -3 248212. 10541.8   1
   1   4   3 237484. 10537.9   1
  -2  -4  -3 11934.9 515.884   1
   2   4   3 11936.9 515.137   1
  -2   4  -3 11016.8 509.156   1
  -3  -4  -3 6282.78 299.757   1
   3   4   3 6286.89 298.825   1
   3  -4   3 5879.23 295.067   1
  -3   4  -3 5763.46 295.771   1
  -4  -4  -3 2022.96 124.523   1
   4   4   3 2118.28 126.029   1
   4  -4   3 1875.80 119.186   1
  -4   4  -3 2163.80 128.499   1
  -5  -4  -3 449.067 54.0826   1
   5  -4   3 597.800 57.1106   1
   5   4   3 399.597 52.8428   1
  -5   4  -3 649.986 58.0037   1
   6   4   3 275.591 46.3769   1
  -6   4  -3 348.450 48.2494   1
   6  -4   3 373.961 49.3687   1
  -6  -4  -3 439.575 52.6504   1
  -7  -4  -3 82201.7 3567.87   1
   7  -4   3 75082.7 3562.45   1
  -7   4  -3 84273.5 3568.67   1
   7   4   3 83504.5 3563.67   1
  -8  -4  -3 1998.98 130.688   1
   8   4   3 1958.91 128.823   1
   9   4   3 57195.3 2390.11   1
  -9  -4  -3 50706.7 2386.60   1
   9  -4   3 53225.1 2386.86   1
  -9   4  -3 54588.0 2391.83   1
  10   4   3 3525.28 209.177   1
 -10  -4  -3 3815.12 214.221   1
  10  -4   3 3645.17 209.325   1
 -10   4  -3 3829.10 218.025   1
  11   4   3 11242.8 489.858   1
 -11  -4  -3 11113.7 489.489   1
 -11   4  -3 10580.8 489.221   1
  12   4   3 4248.60 240.812   1
 -12  -4  -3 4343.89 243.261   1
  12  -4   3 4531.27 247.493   1
 -12   4  -3 4173.70 243.832   1
  13   4   3 138.305 44.1590   1
 -13  -4  -3 170.674 48.8783   1
  13  -4   3 225.642 52.0711   1
 -13   4  -3 70.6134 46.5640   1
  14   4   3 821.308 86.4542   1
  14  -4   3 961.588 90.8942   1
 -14   4  -3 852.596 90.9803   1
  15   4   3 9326.05 463.789   1
 -15  -4  -3 8665.39 461.134   1
  15  -4   3 9413.29 465.762   1
 -15   4  -3 9500.05 469.468   1
  16   4   3 78.7350 38.8681   1
 -16  -4  -3 56.1853 33.1098   1
  16  -4   3 71.7350 41.6506   1
 -16   4  -3 41.9015 43.1895   1
 -17  -4  -3 3346.62 207.855   1
  18   4   3 292.054 58.8944   1
  18  -4   3 291.062 55.9709   1
 -18   4  -3 374.430 63.4966   1
  19   4   3-8.14920 41.9229   1
 -19  -4  -3-8.40335 40.1167   1
  19  -4   3-23.8363 39.1355   1
 -19   4  -3-25.5277 33.4370   1
  20  -4   3 252.262 57.9323   1
 -20   4  -3 406.823 66.0562   1
 -21  -4  -3 293.612 60.1567   1
  21   4   3 251.134 60.2188   1
  21  -4   3 310.607 59.5119   1
  22  -4   3 47.0698 40.3827   1
 -22   4  -3 25.4022 42.3557   1
  23   4   3 127.171 50.1423   1
 -23  -4  -3 41.8141 41.8893   1
  23  -4   3 30.9819 35.8580   1
 -23   4  -3 58.0698 45.0579   1
  24   4   3-15.4519 43.4355   1
 -24  -4  -3 8.20002 43.3376   1
  24  -4   3-23.3709 41.1728   1
 -24   4  -3-23.8334 40.2963   1
  26  -5  -3 8.01863 46.1155   1
 -26   5   3-33.0983 41.3650   1
  25  -5  -3 369.692 63.2954   1
 -25   5   3 513.739 70.0269   1
  24  -5  -3 86.1596 40.0980   1
 -24   5   3 174.594 48.2289   1
  23   5  -3 405.048 64.7180   1
 -23  -5   3 314.269 58.9032   1
  23  -5  -3 402.484 66.7790   1
 -23   5   3 241.516 60.9969   1
  22   5  -3 32.7312 40.2970   1
 -22  -5   3-8.67470 40.7314   1
  22  -5  -3 8.30231 36.9825   1
 -22   5   3-17.2931 33.1492   1
  21   5  -3 250.049 54.1396   1
 -21  -5   3 205.505 52.4435   1
  21  -5  -3 292.197 60.7906   1
 -21   5   3 218.787 55.6162   1
  20   5  -3 23.8173 39.0973   1
 -20  -5   3-16.7527 39.3307   1
  19   5  -3 331.980 56.1490   1
 -19   5   3 246.087 52.8664   1
 -19  -5   3 334.892 60.4585   1
  19  -5  -3 316.316 56.3147   1
  18   5  -3 1494.18 117.220   1
 -18  -5   3 1493.86 119.516   1
 -18   5   3 1441.73 118.401   1
  18  -5  -3 1543.12 119.662   1
 -17  -5   3 3225.10 192.885   1
  17   5  -3 2818.29 183.826   1
 -17   5   3 3110.46 194.521   1
  16   5  -3 6.83573 34.1695   1
 -16  -5   3-7.26325 31.1326   1
  16  -5  -3 7.38922 36.3890   1
 -16   5   3-15.6758 33.5957   1
  15  -5  -3 3547.25 214.653   1
  15   5  -3 3633.63 209.610   1
 -15  -5   3 3709.97 213.007   1
 -15   5   3 3791.49 219.728   1
  14  -5  -3 9614.57 489.184   1
 -14  -5   3 10605.6 490.005   1
 -14   5   3 9950.47 492.315   1
  14   5  -3 9824.79 484.694   1
 -13  -5   3 7312.67 373.657   1
  13  -5  -3 7486.21 378.069   1
  13   5  -3 7526.48 372.822   1
 -13   5   3 7548.30 381.035   1
 -12  -5   3 3587.09 201.459   1
  12  -5  -3 3602.80 204.479   1
 -12   5   3 3584.24 210.754   1
  12   5  -3 3564.72 199.095   1
  11   5  -3 10409.6 488.178   1
 -11  -5   3 10057.1 489.721   1
 -10  -5   3 11055.9 526.915   1
  10  -5  -3 10723.0 530.796   1
  10   5  -3 11216.4 524.748   1
 -10   5   3 11761.4 536.476   1
  -9  -5   3 2728.49 147.454   1
   9  -5  -3 2491.10 149.087   1
   9   5  -3 2231.22 139.591   1
  -9   5   3 2410.97 148.940   1
  -8  -5   3 85402.2 3636.95   1
   8  -5  -3 82034.8 3643.04   1
   8   5  -3 78558.5 3632.51   1
  -8   5   3 87512.7 3646.91   1
  -7  -5   3 2237.60 129.974   1
   7   5  -3 2483.01 131.250   1
  -7   5   3 2153.31 136.450   1
   7  -5  -3 2239.55 137.038   1
   6  -5  -3 205.827 42.3570   1
  -6   5   3 230.521 41.4244   1
   5  -5  -3 342.241 43.6433   1
  -5   5   3 297.760 40.8716   1
  -4  -5   3 31401.0 1478.69   1
   4  -5  -3 32502.5 1487.52   1
   4   5  -3 36809.5 1483.31   1
  -4   5   3 33495.5 1488.58   1
  -3  -5   3 2128.03 119.470   1
   3  -5  -3 2395.64 132.032   1
   3   5  -3 2144.70 118.754   1
  -3   5   3 2112.93 127.324   1
   2  -5  -3 195143. 8582.69   1
  -2  -5   3 192500. 8574.59   1
  -2   5   3 202453. 8582.99   1
   2   5  -3 199752. 8574.82   1
  -1   5   3 49192.2 1969.24   1
   1  -5  -3 40204.2 1965.49   1
   0  -5  -3 151070. 6581.88   1
   0   5  -3 163902. 6577.11   1
   0  -5   3 147847. 6576.91   1
   0   5   3 141160. 6577.95   1
  -1  -5  -3 34304.2 1495.36   1
   1   5   3 34044.8 1493.12   1
   1  -5   3 33308.5 1490.09   1
  -1   5  -3 32909.5 1488.45   1
  -2  -5  -3 3742.16 192.846   1
   2   5   3 4069.29 194.850   1
   2  -5   3 3164.38 185.637   1
  -2   5  -3 3437.52 187.718   1
  -3  -5  -3 3966.47 207.675   1
   3   5   3 3590.75 202.184   1
   3  -5   3 3776.32 201.349   1
  -3   5  -3 3887.26 202.187   1
  -4  -5  -3 249.210 43.0031   1
   4   5   3 222.846 43.1860   1
   4  -5   3 278.997 41.1277   1
  -4   5  -3 155.493 35.9211   1
  -5  -5  -3 290.081 45.0646   1
   5   5   3 272.693 42.8392   1
   5  -5   3 246.552 39.6259   1
  -5   5  -3 283.511 48.6126   1
  -6  -5  -3 106561. 4379.31   1
   6   5   3 91177.9 4374.79   1
  -6   5  -3 104024. 4379.43   1
   6  -5   3 98618.5 4372.33   1
   7  -5   3 123.495 31.3749   1
   7   5   3 82.0170 35.0610   1
  -7   5  -3 86.1167 33.6286   1
  -7  -5  -3 96.4877 35.7034   1
   8  -5   3 28904.7 1303.12   1
  -8   5  -3 28764.9 1304.83   1
   9   5   3 413.863 56.3921   1
  -9   5  -3 464.971 60.6102   1
   9  -5   3 531.730 59.9250   1
  -9  -5  -3 454.396 58.2712   1
 -10  -5  -3 15864.0 731.423   1
 -10   5  -3 15309.7 733.825   1
  10   5   3 15338.2 728.345   1
  10  -5   3 15560.3 730.013   1
 -11  -5  -3 3600.20 208.958   1
 -11   5  -3 3383.09 208.768   1
  11   5   3 3463.23 205.332   1
  11  -5   3 3652.68 208.404   1
 -12  -5  -3 5145.50 274.539   1
 -12   5  -3 4895.47 274.041   1
  12  -5   3 4641.90 266.820   1
  12   5   3 5002.52 270.133   1
  13   5   3 51.6154 36.4340   1
 -13  -5  -3 109.229 42.4058   1
  13  -5   3 82.2055 40.1193   1
 -13   5  -3 31.6498 41.3669   1
  14   5   3 53.2067 36.3015   1
 -14  -5  -3 55.9834 36.9426   1
  14  -5   3 32.0060 36.3183   1
 -14   5  -3-40.4999 38.0537   1
 -15   5  -3 1446.77 121.159   1
  15   5   3 1533.28 120.139   1
  15  -5   3 1434.88 117.978   1
 -16   5  -3 2795.82 185.062   1
  16  -5   3 2875.55 183.574   1
 -16  -5  -3 2554.86 176.830   1
 -17   5  -3 1505.69 128.245   1
  17  -5   3 1872.08 133.055   1
 -18  -5  -3 2265.77 165.748   1
 -18   5  -3 2495.52 170.334   1
  18  -5   3 2317.31 161.551   1
  18   5   3 2636.98 169.195   1
  19   5   3 105.346 46.7422   1
 -19   5  -3 34.7912 45.4999   1
 -19  -5  -3 77.4377 46.7912   1
  19  -5   3 110.060 45.3540   1
 -20   5  -3 1093.24 105.418   1
  20  -5   3 1197.64 105.277   1
 -20  -5  -3 1276.68 109.930   1
  21   5   3 425.810 64.5801   1
 -21  -5  -3 449.400 68.6176   1
  21  -5   3 467.413 65.8966   1
 -21   5  -3 444.396 64.8003   1
  22   5   3 7.97048 36.7978   1
 -22  -5  -3-16.7194 39.9031   1
  22  -5   3 72.2762 40.7305   1
 -22   5  -3-49.7713 46.6327   1
  23   5   3 166.913 56.3617   1
 -23  -5  -3-8.30973 43.5570   1
  23  -5   3 85.2999 45.7888   1
 -23   5  -3 164.047 56.4265   1
  24   5   3 23.4253 43.8950   1
 -24  -5  -3-32.7547 41.5302   1
 -26   6   3 171.888 54.0742   1
  26  -6  -3 206.394 56.9750   1
 -25   6   3 17.0545 40.0526   1
  25  -6  -3 30.8267 50.7572   1
 -24   6   3 758.440 85.1391   1
  24  -6  -3 559.774 75.3562   1
 -23   6   3 216.527 58.0248   1
  23   6  -3 239.957 56.0073   1
  23  -6  -3 282.337 62.9739   1
 -22  -6   3 849.519 94.5362   1
 -22   6   3 1063.19 102.265   1
  22  -6  -3 1220.49 104.815   1
  22   6  -3 946.659 95.6050   1
  21   6  -3 349.572 62.3222   1
 -21   6   3 327.171 58.1221   1
 -21  -6   3 319.244 63.6260   1
  21  -6  -3 364.468 61.7150   1
 -20  -6   3 831.576 90.6255   1
  20   6  -3 902.481 93.7467   1
  20  -6  -3 891.722 90.2231   1
 -20   6   3 1069.19 98.8749   1
  19   6  -3 546.978 71.8006   1
  19  -6  -3 566.896 71.0498   1
 -19   6   3 507.929 70.1028   1
 -19  -6   3 612.223 74.9235   1
  18  -6  -3 77.9399 36.7344   1
 -18   6   3 67.3176 39.6387   1
  17  -6  -3 827.762 89.3767   1
  17   6  -3 1176.42 98.0428   1
 -17  -6   3 988.373 94.4945   1
 -17   6   3 987.747 97.7162   1
  16   6  -3 7493.25 380.240   1
 -16  -6   3 7258.31 380.151   1
  16  -6  -3 7339.23 383.476   1
  15  -6  -3 3921.91 235.549   1
 -15  -6   3 4479.11 240.123   1
 -15   6   3 4121.76 239.375   1
  15   6  -3 4114.82 234.276   1
 -14  -6   3 2876.75 171.376   1
  14   6  -3 2537.22 167.096   1
 -14   6   3 2837.57 177.067   1
  14  -6  -3 2612.10 171.412   1
 -13   6   3 673.737 77.6393   1
  13  -6  -3 766.185 75.4778   1
 -12  -6   3 327.274 49.1274   1
  12   6  -3 298.104 46.9942   1
 -12   6   3 379.611 58.9894   1
  12  -6  -3 317.560 50.1473   1
 -11  -6   3 202.506 38.0367   1
  11   6  -3 313.144 44.4748   1
 -11   6   3 246.687 45.5612   1
  11  -6  -3 159.018 37.4427   1
 -10  -6   3 21441.6 968.418   1
  10   6  -3 22937.8 967.505   1
 -10   6   3 19270.5 967.311   1
  10  -6  -3 21073.6 969.162   1
  -9  -6   3 20588.8 931.035   1
   9   6  -3 19764.8 928.137   1
  -9   6   3 20709.7 938.922   1
   9  -6  -3 20840.3 937.996   1
   8  -6  -3 28.7521 25.1474   1
  -8  -6   3 4.74206 24.7390   1
  -8   6   3 16.6092 25.1255   1
   7   6  -3 8401.23 384.216   1
  -7  -6   3 8167.51 384.192   1
   7  -6  -3 7708.93 392.097   1
  -7   6   3 7570.32 391.796   1
  -6  -6   3 960.999 72.2929   1
  -6   6   3 879.032 76.7266   1
   6  -6  -3 972.150 78.2533   1
   6   6  -3 892.532 70.1035   1
  -5  -6   3 36651.9 1565.73   1
  -5   6   3 34766.5 1570.74   1
   5  -6  -3 36416.8 1571.48   1
   5   6  -3 33668.3 1557.33   1
  -4  -6   3 9410.83 426.769   1
  -4   6   3 8760.31 431.928   1
   4   6  -3 8090.68 422.000   1
  -3  -6   3 73538.6 3062.96   1
  -3   6   3 66172.8 3067.80   1
   3  -6  -3 68016.8 3069.01   1
   3   6  -3 71007.7 3060.62   1
   2  -6  -3 18913.5 868.915   1
   2   6  -3 19864.1 862.056   1
  -2  -6   3 19441.0 863.397   1
  -2   6   3 18135.0 866.934   1
   1  -6  -3 27204.0 1249.01   1
   1   6  -3 29331.8 1245.28   1
  -1  -6   3 28181.2 1244.34   1
  -1   6   3 26662.9 1247.11   1
   0  -6  -3 99790.1 4293.50   1
   0   6  -3 93987.4 4280.56   1
   0  -6   3 92922.9 4281.06   1
   0   6   3 107544. 4288.68   1
  -1  -6  -3 152182. 6601.95   1
   1   6   3 157957. 6601.72   1
   1  -6   3 154019. 6596.48   1
  -1   6  -3 141636. 6598.72   1
  -2  -6  -3 8842.68 416.824   1
  -2   6  -3 8366.95 409.639   1
   2  -6   3 8928.85 413.076   1
   2   6   3 8198.59 411.576   1
  -3   6  -3 5509.32 284.639   1
   3  -6   3 5574.26 285.675   1
   3   6   3 5848.63 287.080   1
  -3  -6  -3 5497.37 286.153   1
  -4   6  -3 31.9078 29.5563   1
   4  -6   3 26.3619 31.6492   1
   4   6   3 5.44017 29.1359   1
  -4  -6  -3 11.2829 29.0286   1
  -5   6  -3 129.987 39.7282   1
   5  -6   3 149.522 37.4686   1
   5   6   3 96.7845 33.5384   1
  -5  -6  -3 125.514 39.0576   1
  -6   6  -3 425.464 54.7920   1
   6  -6   3 404.870 53.6971   1
   6   6   3 433.423 55.1628   1
  -6  -6  -3 403.323 55.9324   1
   7  -6   3 41498.7 1874.02   1
  -7   6  -3 42795.0 1882.70   1
  -8   6  -3 184.087 47.6755   1
  -8  -6  -3 121.233 36.7770   1
   8   6   3 218.407 41.8404   1
   8  -6   3 155.313 43.5775   1
  -9  -6  -3 8529.14 444.732   1
  -9   6  -3 8809.64 449.116   1
   9   6   3 9488.36 448.982   1
   9  -6   3 9111.47 444.580   1
 -10  -6  -3 12412.6 594.007   1
  10   6   3 14061.1 598.319   1
  10  -6   3 12779.5 594.684   1
 -11  -6  -3 2939.48 179.491   1
 -11   6  -3 3072.12 184.887   1
  11  -6   3 2585.51 175.543   1
  11   6   3 2734.64 175.521   1
  12   6   3 570.166 67.2628   1
 -12  -6  -3 537.255 68.1521   1
 -13   6  -3 179.619 44.2626   1
 -13  -6  -3 158.604 49.0480   1
  13  -6   3 110.477 40.0423   1
  13   6   3 205.144 47.9287   1
 -14   6  -3 1915.58 141.303   1
  14   6   3 2088.99 142.979   1
  14  -6   3 1807.26 139.737   1
 -15   6  -3 1144.52 107.915   1
  15  -6   3 1302.77 110.844   1
 -15  -6  -3 1478.93 117.165   1
  16   6   3 2425.17 162.954   1
 -16  -6  -3 2271.84 162.153   1
 -17  -6  -3 5464.30 309.420   1
 -17   6  -3 5359.59 308.498   1
  17   6   3 5678.65 308.457   1
  17  -6   3 5825.28 312.529   1
 -18   6  -3 658.194 83.7372   1
 -18  -6  -3 715.192 81.3782   1
  18   6   3 645.099 76.7193   1
  18  -6   3 655.594 80.3511   1
 -19   6  -3 710.276 84.3975   1
  19   6   3 602.426 80.5092   1
 -19  -6  -3 733.913 85.3883   1
  19  -6   3 614.763 79.1199   1
  20  -6   3 31.3784 39.8385   1
 -20  -6  -3 34.4995 45.6251   1
  20   6   3 65.9332 45.2868   1
 -20   6  -3 59.8735 49.2310   1
  21  -6   3 494.099 70.7364   1
 -21  -6  -3 471.234 72.3139   1
  21   6   3 697.952 81.4273   1
 -21   6  -3 499.293 72.9737   1
 -22  -6  -3 16.8676 40.9342   1
  22  -6   3 61.5352 42.2562   1
  22   6   3 32.5587 42.4785   1
  23  -6   3 177.879 45.8119   1
 -23   6  -3 231.837 51.1173   1
 -24  -6  -3 105.729 42.1123   1
  24   6   3 118.570 45.7148   1
  26  -7  -3 29.7974 43.3393   1
 -26   7   3 41.1998 42.4105   1
  25  -7  -3 452.052 68.1799   1
 -25   7   3 647.730 81.0688   1
  24  -7  -3 8.16294 46.9509   1
 -24   7   3 34.0444 46.7272   1
  23  -7  -3 215.388 55.8878   1
 -23   7   3 243.102 59.8953   1
 -22   7   3-8.59553 38.2909   1
  22  -7  -3 16.9319 36.2903   1
  22   7  -3 25.9018 37.0103   1
 -22  -7   3 8.92952 41.2253   1
  21  -7  -3 1037.79 98.2959   1
 -21   7   3 1017.00 100.564   1
 -20   7   3 1529.55 120.636   1
  20  -7  -3 1254.55 111.334   1
  20   7  -3 1389.06 116.471   1
 -20  -7   3 1298.50 116.438   1
 -19   7   3 1136.31 107.243   1
  19  -7  -3 1060.03 98.5121   1
 -19  -7   3 1100.45 103.280   1
  19   7  -3 1030.97 99.3174   1
 -18  -7   3 2763.49 187.334   1
  18   7  -3 2898.34 188.858   1
 -18   7   3 3241.01 196.464   1
 -17   7   3 206.251 50.9981   1
  17   7  -3 176.313 49.2447   1
 -17  -7   3 176.789 48.7356   1
  17  -7  -3 104.269 42.9690   1
 -16   7   3 16.1295 35.9253   1
  16   7  -3 44.2992 40.5286   1
 -16  -7   3-15.6136 35.4144   1
  16  -7  -3-7.66267 33.4964   1
 -15   7   3 7963.62 407.893   1
  15   7  -3 8118.83 402.806   1
 -15  -7   3 7736.58 402.824   1
  15  -7  -3 7701.94 401.778   1
 -14   7   3 900.578 88.9217   1
  14   7  -3 1074.42 89.2926   1
 -14  -7   3 858.614 86.0885   1
  14  -7  -3 890.887 84.3661   1
 -13   7   3 1640.05 129.952   1
  13   7  -3 1925.57 128.528   1
  13  -7  -3 1726.79 126.718   1
 -13  -7   3 1841.83 128.583   1
  12  -7  -3 1252.74 101.606   1
 -12   7   3 1185.46 101.049   1
 -11   7   3 5023.34 277.448   1
  11   7  -3 4967.54 270.889   1
 -11  -7   3 5281.46 275.707   1
  11  -7  -3 5504.05 281.765   1
 -10   7   3 6439.49 336.334   1
  10   7  -3 6948.80 331.952   1
 -10  -7   3 5995.16 327.145   1
  10  -7  -3 6871.35 339.545   1
  -9  -7   3 6615.10 325.496   1
   9  -7  -3 6366.15 329.289   1
   9   7  -3 7248.58 326.829   1
   8   7  -3 25732.5 1165.04   1
  -8  -7   3 26100.8 1168.82   1
  -7   7   3 2447.85 145.173   1
   7  -7  -3 2109.86 139.771   1
  -7  -7   3 2074.63 132.538   1
   6   7  -3 17369.2 818.755   1
  -6   7   3 18170.6 830.089   1
   6  -7  -3 18092.6 830.121   1
  -6  -7   3 18671.8 828.252   1
   5   7  -3 47811.7 2036.41   1
  -5   7   3 45242.9 2041.28   1
   5  -7  -3 44825.9 2040.18   1
   4   7  -3 26091.1 1148.29   1
  -4   7   3 25241.9 1155.19   1
   4  -7  -3 26721.5 1157.31   1
  -4  -7   3 24434.3 1146.57   1
  -3   7   3 7828.23 374.516   1
   3   7  -3 7366.95 365.361   1
  -3  -7   3 7655.55 367.961   1
   3  -7  -3 7607.96 374.338   1
  -2   7   3 13583.9 683.842   1
   2   7  -3 16324.6 682.668   1
  -2  -7   3 14452.8 678.776   1
   2  -7  -3 14810.0 689.505   1
  -1   7   3 33223.1 1651.01   1
   1   7  -3 39391.2 1653.03   1
  -1  -7   3 38305.7 1650.26   1
   1  -7  -3 37750.3 1655.54   1
   0   7   3 13474.2 608.696   1
   0   7  -3 12508.9 598.443   1
   0  -7   3 13222.8 601.069   1
   0  -7  -3 12433.0 604.200   1
   1   7   3 33020.7 1559.08   1
  -1   7  -3 36394.6 1561.19   1
   1  -7   3 35435.9 1560.23   1
  -1  -7  -3 35239.6 1568.42   1
   2   7   3 28423.7 1273.48   1
  -2  -7  -3 28435.6 1274.14   1
  -2   7  -3 28582.7 1270.26   1
   2  -7   3 27650.8 1270.52   1
  -3  -7  -3 2494.43 156.645   1
  -3   7  -3 2665.72 155.917   1
   3  -7   3 2771.26 157.925   1
   3   7   3 2492.96 155.761   1
  -4   7  -3 35738.7 1561.63   1
   4  -7   3 35640.1 1561.75   1
   4   7   3 34687.8 1558.63   1
  -4  -7  -3 33343.2 1561.06   1
   5  -7   3 4344.31 234.003   1
  -5   7  -3 4163.96 231.928   1
  -6   7  -3 28050.4 1194.23   1
   6  -7   3 27431.8 1192.17   1
   6   7   3 24607.9 1185.53   1
  -6  -7  -3 25066.7 1190.54   1
  -7   7  -3 8381.59 417.738   1
   7  -7   3 7625.78 407.240   1
   7   7   3 9138.25 418.224   1
  -7  -7  -3 8181.35 414.600   1
  -8   7  -3 1916.03 142.258   1
   8  -7   3 1995.70 136.871   1
   8   7   3 2325.37 147.055   1
  -8  -7  -3 2044.95 141.558   1
  -9  -7  -3 2373.00 158.237   1
   9   7   3 2271.01 154.800   1
   9  -7   3 2306.23 155.387   1
 -10  -7  -3 881.906 88.6608   1
 -10   7  -3 1116.25 95.3741   1
  10  -7   3 961.810 90.0152   1
  10   7   3 888.715 87.5759   1
 -11  -7  -3 3804.44 222.588   1
  11  -7   3 3475.60 218.228   1
  11   7   3 3854.02 220.050   1
  12  -7   3 4064.07 239.515   1
 -12   7  -3 4270.00 245.922   1
 -13   7  -3 3568.48 220.261   1
  13   7   3 3541.54 218.534   1
  13  -7   3 3819.69 220.289   1
 -14  -7  -3 3301.02 210.089   1
 -14   7  -3 3452.06 214.030   1
  14   7   3 3642.25 213.933   1
  14  -7   3 3359.65 208.134   1
 -15  -7  -3-8.43313 37.5653   1
  15   7   3 16.3742 36.4693   1
 -15   7  -3-8.36550 39.9290   1
  15  -7   3 7.92650 28.0172   1
 -16   7  -3 2359.53 160.603   1
  16  -7   3 2243.38 157.343   1
 -17   7  -3 833.878 89.4827   1
 -17  -7  -3 647.567 80.4877   1
  17   7   3 805.595 88.8346   1
  17  -7   3 888.462 91.5013   1
 -18   7  -3 69.8537 42.4301   1
 -18  -7  -3 60.7877 40.1808   1
  18   7   3 101.241 46.3895   1
  18  -7   3 33.7042 31.6020   1
 -19   7  -3-8.66342 37.1358   1
  19  -7   3-8.29249 36.9403   1
 -20   7  -3 633.522 75.4184   1
 -20  -7  -3 606.097 74.9179   1
  20   7   3 580.357 77.1821   1
  20  -7   3 546.283 68.7969   1
  21  -7   3-7.72534 34.4164   1
 -21   7  -3-16.7515 32.9082   1
  22   7   3 989.003 101.599   1
 -22  -7  -3 1042.18 103.158   1
 -23   7  -3 157.727 47.9234   1
  23   7   3 186.039 59.7242   1
 -23  -7  -3 191.750 53.0592   1
  25  -8  -3 23.6298 44.3162   1
 -25   8   3 65.5745 48.2086   1
  24  -8  -3 210.387 55.8567   1
 -24   8   3 102.049 40.4324   1
  22  -8  -3-8.17613 45.9630   1
 -22   8   3-8.36610 41.2011   1
 -21   8   3-8.46315 43.5323   1
  21  -8  -3-8.02274 38.9072   1
  21   8  -3-8.69373 42.8146   1
 -21  -8   3-8.97326 39.2255   1
 -20   8   3 1681.95 128.438   1
 -20  -8   3 1272.46 118.883   1
  20  -8  -3 1409.86 119.018   1
  20   8  -3 1472.65 123.746   1
 -19  -8   3 17.4335 41.0479   1
 -19   8   3 60.2030 46.1491   1
  19  -8  -3 73.0034 48.7758   1
  19   8  -3 143.584 48.6715   1
 -18  -8   3 610.214 76.6987   1
 -18   8   3 507.197 71.3048   1
 -17  -8   3 3704.54 226.254   1
  17  -8  -3 3705.06 225.413   1
  17   8  -3 3817.00 226.263   1
 -16   8   3 1212.98 106.492   1
  16   8  -3 1143.86 103.771   1
 -16  -8   3 1315.10 111.989   1
  16  -8  -3 1217.09 105.537   1
 -15   8   3 1709.25 129.631   1
  15   8  -3 1497.74 119.642   1
 -15  -8   3 1554.90 128.369   1
  15  -8  -3 1702.58 125.818   1
 -14   8   3 729.539 84.6281   1
  14   8  -3 841.783 82.3798   1
 -14  -8   3 868.248 83.3364   1
  14  -8  -3 620.423 73.4948   1
 -13   8   3 891.964 90.0556   1
  13   8  -3 1011.14 88.3545   1
 -13  -8   3 1046.57 92.3046   1
  13  -8  -3 904.941 88.2619   1
 -12   8   3 263.526 51.0346   1
  12   8  -3 243.643 46.8501   1
  12  -8  -3 283.679 51.8639   1
 -12  -8   3 239.468 48.2220   1
 -11   8   3 2574.56 171.137   1
  11  -8  -3 2857.66 174.287   1
 -10  -8   3 16040.0 758.751   1
  10   8  -3 17926.3 761.892   1
 -10   8   3 16228.7 764.420   1
  10  -8  -3 15019.3 762.039   1
  -9  -8   3 15247.2 729.038   1
   9  -8  -3 15273.5 734.040   1
   9   8  -3 17449.1 733.044   1
  -9   8   3 14547.2 735.064   1
   8  -8  -3 181.090 40.1746   1
  -8  -8   3 281.709 46.8430   1
  -8   8   3 173.172 43.4322   1
   8   8  -3 268.020 42.8329   1
   7   8  -3 39985.7 1799.61   1
  -7   8   3 40457.5 1808.78   1
   7  -8  -3 40961.1 1809.87   1
  -7  -8   3 40657.4 1803.98   1
  -6   8   3 10560.9 519.552   1
   6  -8  -3 10781.3 518.401   1
  -6  -8   3 10891.8 512.933   1
   5   8  -3 15114.0 746.459   1
  -5  -8   3 17600.4 753.167   1
   4   8  -3 8180.20 394.898   1
  -4   8   3 7769.93 400.740   1
   4  -8  -3 8480.54 406.382   1
  -3   8   3 15375.4 758.713   1
   3   8  -3 17710.6 760.489   1
  -3  -8   3 16768.9 758.909   1
   3  -8  -3 16036.0 764.496   1
   2   8  -3 80.7267 31.2685   1
  -2   8   3 86.6533 34.7369   1
   2  -8  -3 12.0086 31.3879   1
  -2  -8   3 31.3697 26.2283   1
  -1   8   3 50101.3 2253.88   1
   1   8  -3 52716.6 2252.81   1
  -1  -8   3 50289.5 2249.35   1
   1  -8  -3 50342.0 2255.20   1
   0   8  -3 20487.8 1049.65   1
   0  -8   3 22916.1 1055.69   1
   0  -8  -3 23278.4 1059.79   1
   1   8   3 2379.49 150.926   1
  -1   8  -3 2520.37 150.964   1
   1  -8   3 2453.66 148.997   1
  -1  -8  -3 2479.11 153.666   1
   2  -8   3 9271.23 422.087   1
  -2   8  -3 9571.34 423.516   1
  -2  -8  -3 8575.56 422.466   1
  -3   8  -3 9509.93 481.395   1
   3  -8   3 10558.9 487.865   1
   4   8   3 4834.59 257.625   1
  -4  -8  -3 4607.01 256.280   1
  -5  -8  -3 32413.8 1570.56   1
   5   8   3 36034.3 1574.30   1
  -5   8  -3 36950.3 1575.32   1
   5  -8   3 34861.6 1572.34   1
  -6  -8  -3 3714.87 216.485   1
   6   8   3 3722.89 214.553   1
  -6   8  -3 3659.28 215.425   1
   6  -8   3 4075.11 219.536   1
  -7  -8  -3 24253.5 1070.22   1
   7   8   3 21826.4 1062.04   1
  -7   8  -3 23545.4 1067.77   1
   7  -8   3 23529.4 1066.88   1
   8   8   3 2696.49 181.738   1
  -8   8  -3 3079.27 191.737   1
   8  -8   3 2952.63 182.808   1
  -9  -8  -3 2630.92 170.924   1
   9   8   3 2631.69 168.825   1
  -9   8  -3 2463.75 169.788   1
   9  -8   3 2743.22 168.354   1
 -10  -8  -3 483.126 67.1455   1
  10   8   3 434.157 64.0945   1
  10  -8   3 417.754 57.4372   1
 -10   8  -3 329.624 56.2608   1
  11  -8   3 265.753 54.2971   1
 -11   8  -3 216.099 54.5996   1
 -12   8  -3 1409.66 115.202   1
  12  -8   3 1205.34 109.053   1
  12   8   3 1347.79 113.282   1
 -13   8  -3 8331.29 433.530   1
 -13  -8  -3 8325.77 433.477   1
  13  -8   3 8211.87 427.492   1
  13   8   3 8688.34 432.228   1
 -14  -8  -3 456.902 69.5847   1
  14   8   3 571.050 72.2959   1
  14  -8   3 570.298 73.9201   1
 -14   8  -3 645.564 78.7469   1
 -15   8  -3 1019.94 97.9167   1
  15  -8   3 1055.85 100.467   1
  15   8   3 1120.60 101.797   1
 -15  -8  -3 816.876 92.2484   1
 -16   8  -3 169.336 50.5156   1
  16  -8   3 96.2698 37.3459   1
  16   8   3 91.2106 42.9194   1
 -16  -8  -3 104.598 41.2084   1
 -17   8  -3 118.514 50.9569   1
  17  -8   3 106.917 44.7713   1
  17   8   3 91.6145 50.1393   1
 -17  -8  -3 44.0262 45.4677   1
 -18   8  -3 282.858 58.2466   1
  18  -8   3 143.477 50.0706   1
  18   8   3 175.458 52.6005   1
 -18  -8  -3 353.277 64.5687   1
 -19   8  -3 561.602 78.2320   1
  19  -8   3 783.767 81.7192   1
  19   8   3 667.588 81.1501   1
 -19  -8  -3 634.993 81.4058   1
 -20   8  -3 59.5485 40.0047   1
  20  -8   3 56.9992 38.9284   1
  20   8   3 33.1886 49.3286   1
 -20  -8  -3 43.8463 48.1866   1
 -21   8  -3 238.663 53.4104   1
  21  -8   3 250.466 53.0701   1
  21   8   3 230.427 55.2414   1
 -21  -8  -3 276.796 57.0024   1
 -22   8  -3 307.760 60.3860   1
  22  -8   3 171.798 47.4604   1
  22   8   3 162.863 54.8022   1
 -22  -8  -3 169.834 50.6955   1
  23   8   3 144.172 53.9898   1
 -25   9   3 213.136 50.7946   1
  25  -9  -3 140.564 49.3628   1
 -23   9   3 74.1669 48.0323   1
  23  -9  -3 81.4657 50.4733   1
 -22   9   3-25.1214 43.0794   1
  22  -9  -3-15.8733 35.3636   1
 -21   9   3 17.2006 38.3097   1
  21  -9  -3-15.5224 38.7956   1
 -20  -9   3 163.048 53.7024   1
 -19   9   3 785.302 91.0671   1
 -19  -9   3 848.179 91.5425   1
  19  -9  -3 765.022 88.6181   1
  19   9  -3 842.811 90.6117   1
 -18  -9   3 148.726 50.6513   1
  18   9  -3 100.328 43.4019   1
  18  -9  -3 156.035 47.5897   1
 -18   9   3 136.076 47.6127   1
 -17   9   3 919.109 92.5213   1
 -17  -9   3 741.934 84.7336   1
  17  -9  -3 730.946 85.4650   1
  17   9  -3 743.877 82.6848   1
  16  -9  -3 3183.07 196.361   1
 -16   9   3 3054.49 198.359   1
 -15   9   3 5693.01 304.556   1
  15  -9  -3 5102.88 293.935   1
  15   9  -3 6117.36 304.229   1
 -15  -9   3 4954.07 296.481   1
 -14   9   3 1020.47 99.1465   1
  14  -9  -3 1044.95 95.5062   1
  14   9  -3 1105.16 96.6102   1
 -14  -9   3 1129.64 99.0300   1
 -13   9   3 577.323 71.0338   1
  13  -9  -3 616.153 73.3649   1
  13   9  -3 617.988 72.5277   1
 -13  -9   3 565.602 71.9738   1
  12   9  -3 220.259 48.8619   1
 -12  -9   3 216.668 48.4891   1
 -11   9   3 379.569 59.0069   1
 -11  -9   3 300.008 51.9633   1
  11   9  -3 307.225 50.2646   1
  11  -9  -3 459.404 63.4401   1
  10  -9  -3 14332.2 671.160   1
 -10  -9   3 14002.3 665.748   1
  10   9  -3 14702.8 664.999   1
 -10   9   3 13140.1 666.618   1
   9  -9  -3 14328.9 647.915   1
  -9   9   3 12707.1 639.350   1
   8   9  -3 2404.86 155.645   1
  -8   9   3 2651.15 166.295   1
   8  -9  -3 2714.48 166.687   1
  -8  -9   3 2618.00 162.565   1
   7   9  -3 539.569 60.0473   1
  -7   9   3 564.438 66.1231   1
   7  -9  -3 479.412 63.1537   1
  -7  -9   3 436.424 57.9669   1
   6   9  -3 23963.3 1093.36   1
  -6   9   3 23931.7 1098.26   1
   6  -9  -3 23776.8 1100.57   1
  -6  -9   3 24590.8 1095.56   1
   5   9  -3 120.371 33.8954   1
  -5   9   3 45.8404 33.4233   1
   5  -9  -3 85.7855 35.9739   1
  -5  -9   3 88.7628 32.6980   1
   4   9  -3 5497.39 295.096   1
  -4   9   3 6381.34 308.754   1
   4  -9  -3 5785.62 303.989   1
  -4  -9   3 5617.80 297.738   1
  -3   9   3 37.5495 30.8755   1
   3   9  -3 45.0167 30.1826   1
  -3  -9   3 69.6614 31.5292   1
   3  -9  -3 25.7472 25.3552   1
  -2   9   3 16405.7 756.180   1
   2   9  -3 15141.5 746.736   1
   2  -9  -3 17329.1 761.021   1
  -1   9   3 1371.32 104.293   1
   1   9  -3 1411.15 103.908   1
  -1  -9   3 1296.91 100.056   1
   1  -9  -3 1497.56 107.866   1
   0   9   3 7953.50 390.255   1
   0   9  -3 7975.76 387.653   1
   0  -9   3 7547.23 386.277   1
   0  -9  -3 7586.28 388.659   1
   1   9   3 1361.42 110.396   1
  -1  -9  -3 1509.15 111.875   1
   2   9   3 6930.54 348.030   1
  -2  -9  -3 6678.67 350.065   1
   3   9   3 6.39130 26.8688   1
  -3   9  -3 32.2298 35.4035   1
   3  -9   3 12.9761 30.9913   1
  -3  -9  -3 90.7961 43.1925   1
  -4   9  -3 42970.8 1836.57   1
   4  -9   3 39411.7 1831.61   1
   4   9   3 39241.2 1831.65   1
  -4  -9  -3 42736.7 1838.52   1
  -5  -9  -3 8307.38 387.694   1
   5  -9   3 7647.64 380.514   1
  -6  -9  -3 990.310 90.7942   1
   6   9   3 779.104 80.7406   1
  -6   9  -3 769.418 79.8707   1
   6  -9   3 906.875 82.4536   1
  -7  -9  -3 82.3237 39.5727   1
   7   9   3 7.12794 35.1288   1
  -7   9  -3 7.24182 35.1451   1
   7  -9   3 28.6788 31.9663   1
  -8  -9  -3 4254.41 244.126   1
   8   9   3 4298.87 242.781   1
  -8   9  -3 4693.70 250.092   1
   8  -9   3 3914.03 237.993   1
   9   9   3 261.327 53.6906   1
  -9  -9  -3 194.764 46.8305   1
  10  -9   3 4268.24 244.085   1
 -10   9  -3 4296.16 248.923   1
  11   9   3 190.247 48.8201   1
  11  -9   3 219.491 51.0231   1
 -11   9  -3 188.603 51.4207   1
 -12   9  -3 2172.68 163.209   1
  12  -9   3 2607.28 168.080   1
 -12  -9  -3 2664.47 175.278   1
 -13  -9  -3 51.7540 45.6293   1
  13   9   3 74.0013 43.5004   1
  13  -9   3 57.3208 43.3226   1
 -13   9  -3 8.43236 38.9828   1
 -14   9  -3 3091.79 198.306   1
 -14  -9  -3 3146.74 198.845   1
  14  -9   3 2823.89 188.008   1
  14   9   3 3128.46 196.769   1
 -15  -9  -3-8.88349 44.4055   1
  15   9   3-25.5051 44.3322   1
  15  -9   3 8.14521 40.7151   1
 -15   9  -3 17.2273 39.0733   1
 -16   9  -3 320.549 57.4957   1
  16  -9   3 257.874 50.3999   1
  16   9   3 256.287 60.3980   1
 -16  -9  -3 376.580 66.0032   1
 -17   9  -3 693.533 85.0615   1
  17  -9   3 635.200 79.4101   1
  17   9   3 780.415 93.0230   1
 -17  -9  -3 909.100 94.2948   1
 -18   9  -3 350.461 60.6217   1
  18  -9   3 404.322 63.6442   1
  18   9   3 446.162 68.8049   1
 -18  -9  -3 413.011 69.2839   1
  19   9   3 25.6429 41.4517   1
 -19  -9  -3-8.94337 39.0940   1
  20  -9   3-8.04758 41.3993   1
 -20   9  -3-25.3106 46.3166   1
 -21   9  -3 32.7680 42.7211   1
  21  -9   3 7.85320 38.6779   1
  21   9   3-8.37151 45.9559   1
 -21  -9  -3 17.5147 45.6689   1
  22   9   3 131.588 57.1218   1
 -22  -9  -3 129.439 51.5621   1
  24 -10  -3 55.2618 44.9467   1
 -24  10   3 47.9221 41.7076   1
  23 -10  -3-15.6023 43.8538   1
 -23  10   3 24.4986 43.1546   1
  22 -10  -3 77.1786 43.3906   1
 -22  10   3-58.2638 50.4588   1
 -21  10   3 358.061 67.7173   1
  21 -10  -3 453.223 67.3850   1
 -20  10   3 42.9932 47.7723   1
  20 -10  -3-8.05934 42.5908   1
  20  10  -3-8.68095 40.7618   1
  18 -10  -3 516.221 71.2374   1
  18  10  -3 508.625 70.9372   1
 -18 -10   3 497.995 72.0889   1
 -17  10   3 612.491 77.3961   1
  17 -10  -3 650.486 77.9087   1
  17  10  -3 659.770 77.4015   1
 -17 -10   3 556.606 74.6669   1
 -16  10   3 1476.94 119.173   1
  16 -10  -3 1233.49 110.012   1
  16  10  -3 1305.04 113.210   1
 -16 -10   3 1360.61 116.448   1
 -15  10   3 313.365 61.0045   1
  15 -10  -3 331.223 56.3297   1
  15  10  -3 361.398 60.2857   1
 -15 -10   3 255.731 53.7361   1
 -14  10   3 720.803 80.6104   1
  14 -10  -3 636.853 75.7261   1
  14  10  -3 442.912 65.8175   1
 -14 -10   3 583.607 73.0984   1
 -13  10   3 95.0298 44.1308   1
  13 -10  -3 70.7930 39.4692   1
  13  10  -3 52.2696 36.9330   1
 -13 -10   3 101.389 40.2629   1
 -12  10   3 86.0134 38.5755   1
 -12 -10   3 53.0479 36.2439   1
  12 -10  -3 23.1891 34.5078   1
  11 -10  -3 2164.61 145.130   1
 -11  10   3 1992.86 141.814   1
  11  10  -3 1799.19 137.978   1
 -11 -10   3 2209.94 147.208   1
  10  10  -3 145.941 41.5828   1
 -10 -10   3 86.6859 37.4975   1
   9  10  -3 271.369 47.1844   1
  -9  10   3 405.602 60.3652   1
   9 -10  -3 496.956 65.1792   1
  -9 -10   3 240.602 49.3311   1
   8  10  -3 1331.09 106.046   1
  -8  10   3 1117.92 104.137   1
   8 -10  -3 1428.25 111.143   1
  -7  10   3 30695.7 1409.26   1
   7 -10  -3 32741.2 1411.50   1
  -7 -10   3 35672.4 1411.36   1
   6  10  -3 13905.2 654.582   1
  -6  10   3 13866.7 659.938   1
   6 -10  -3 14723.1 663.353   1
  -6 -10   3 13073.3 652.792   1
   5 -10  -3 366.302 56.4203   1
  -5  10   3 333.604 55.0798   1
   4 -10  -3 600.986 66.4913   1
  -4  10   3 543.678 67.5703   1
   3 -10  -3 8987.20 449.609   1
  -3  10   3 9133.05 448.404   1
   2 -10  -3 10733.3 518.493   1
  -2 -10   3 9984.14 511.175   1
  -2  10   3 10205.2 513.886   1
   2  10  -3 11532.7 516.570   1
  -1  10   3 13251.3 663.311   1
   1  10  -3 14676.8 667.718   1
   1 -10  -3 14402.9 670.367   1
   0  10   3 621.442 70.6881   1
   0  10  -3 538.381 63.1032   1
   0 -10   3 469.779 63.6034   1
   0 -10  -3 590.901 66.3803   1
   1  10   3 3043.23 190.441   1
  -1  10  -3 3415.45 192.806   1
   1 -10   3 3173.06 191.267   1
  -1 -10  -3 3241.89 193.666   1
   2  10   3 6190.60 313.821   1
  -2  10  -3 5621.93 309.813   1
   2 -10   3 5662.63 308.537   1
  -2 -10  -3 5970.53 310.654   1
  -3  10  -3 10950.9 566.477   1
   3 -10   3 11300.4 568.534   1
   3  10   3 12991.1 576.067   1
  -3 -10  -3 12277.4 574.864   1
  -4  10  -3 8170.84 416.490   1
   4 -10   3 8027.82 413.431   1
   4  10   3 8721.51 419.090   1
  -4 -10  -3 8045.85 417.958   1
  -5  10  -3 3573.94 219.299   1
   5 -10   3 3774.70 221.193   1
   5  10   3 4019.19 224.651   1
  -5 -10  -3 3778.65 223.076   1
  -6  10  -3 779.247 82.0161   1
  -6 -10  -3 849.129 86.2097   1
   6  10   3 1019.98 87.8785   1
   6 -10   3 711.177 82.0810   1
  -7 -10  -3 388.153 61.7604   1
   7  10   3 455.475 61.3778   1
   7 -10   3 544.669 68.2812   1
  -7  10  -3 611.241 71.9536   1
   8  10   3 22.5480 35.8874   1
  -9 -10  -3 13639.2 657.109   1
   9  10   3 12784.8 649.336   1
   9 -10   3 13485.4 652.129   1
  -9  10  -3 14499.4 661.500   1
  10  10   3 624.230 72.8037   1
  10 -10   3 592.916 72.0779   1
 -10  10  -3 672.274 81.4397   1
 -11 -10  -3 8.30712 33.4029   1
 -11  10  -3-25.1191 35.8900   1
  11 -10   3 23.6188 33.7465   1
 -12 -10  -3 651.087 77.7163   1
  12  10   3 586.196 75.4584   1
  12 -10   3 663.579 77.2646   1
 -12  10  -3 447.810 68.3192   1
 -13  10  -3 3142.74 204.395   1
 -13 -10  -3 3287.14 209.472   1
  13 -10   3 3526.62 207.160   1
  13  10   3 3196.04 205.280   1
 -14 -10  -3 569.374 73.2951   1
  14  10   3 445.786 70.2677   1
  14 -10   3 490.474 71.6851   1
 -14  10  -3 487.382 67.8493   1
 -15  10  -3 1172.06 101.574   1
  15 -10   3 821.586 87.2265   1
  15  10   3 924.353 97.7268   1
 -15 -10  -3 902.008 96.8343   1
  16  10   3-17.0297 44.4008   1
 -16 -10  -3 17.8152 43.1965   1
  17 -10   3 15.6811 34.9295   1
 -17  10  -3 8.50174 35.7087   1
 -18  10  -3 16.7923 44.9507   1
  18 -10   3-23.7865 36.6047   1
  18  10   3 16.9776 41.1668   1
 -18 -10  -3 26.6942 45.1287   1
 -19  10  -3 156.131 45.7106   1
  19 -10   3 341.093 55.7638   1
  19  10   3 244.538 55.9930   1
 -19 -10  -3 159.105 52.9443   1
  20  10   3 25.0297 42.3276   1
  21 -10   3 46.5868 42.6211   1
 -21  10  -3-40.7086 45.2336   1
  23 -11  -3 60.2671 43.9020   1
 -23  11   3 79.4648 47.7784   1
  22 -11  -3 75.8404 42.7044   1
 -22  11   3 33.5517 42.6118   1
 -21  11   3 8.37703 40.6422   1
  21 -11  -3 47.5700 42.4629   1
 -20  11   3-25.4029 43.5601   1
  20 -11  -3 56.3804 43.1260   1
 -19  11   3-8.45338 44.6722   1
  19  11  -3 17.2525 44.3699   1
 -17  11   3 8.54552 43.3532   1
 -17 -11   3 43.9522 42.6422   1
  17 -11  -3 32.2550 44.2764   1
  17  11  -3 16.6805 38.5179   1
 -16 -11   3 2231.94 175.259   1
 -16  11   3 2940.00 185.365   1
  16 -11  -3 2517.05 172.306   1
  16  11  -3 3230.94 188.944   1
 -15 -11   3 355.374 61.8144   1
 -15  11   3 374.555 65.7030   1
  15 -11  -3 268.106 58.2186   1
  15  11  -3 292.971 60.7864   1
 -14 -11   3 556.345 71.4001   1
  14  11  -3 465.346 66.8146   1
 -13  11   3 48.4941 40.4745   1
  13 -11  -3 63.9328 40.6039   1
  12 -11  -3 87.5993 43.2259   1
 -12  11   3 31.9557 36.9382   1
  12  11  -3 38.2318 40.4597   1
 -12 -11   3 31.8792 41.0449   1
  11  11  -3-7.25543 37.3224   1
 -11  11   3 47.9959 44.4447   1
  11 -11  -3 31.8770 39.2488   1
 -11 -11   3-15.8540 33.9815   1
  10 -11  -3 5396.16 294.976   1
 -10 -11   3 5418.26 296.192   1
 -10  11   3 5101.20 291.128   1
  10  11  -3 5442.04 287.994   1
   9 -11  -3 15393.8 722.186   1
  -9  11   3 14152.1 717.427   1
   9  11  -3 16258.7 726.209   1
  -9 -11   3 15006.1 719.711   1
   8  11  -3 628.230 68.6483   1
  -8 -11   3 412.463 62.0099   1
   7  11  -3 1472.44 109.249   1
  -7  11   3 1531.75 116.157   1
   7 -11  -3 1149.09 105.264   1
  -7 -11   3 1416.33 109.578   1
   6  11  -3 1827.02 126.015   1
  -6  11   3 1521.58 121.344   1
   6 -11  -3 1795.62 128.085   1
  -6 -11   3 1724.34 123.856   1
   5  11  -3 5988.47 309.279   1
  -5  11   3 5841.68 313.156   1
   5 -11  -3 5797.64 313.199   1
  -5 -11   3 5777.25 309.349   1
   4  11  -3 3641.64 200.807   1
  -4  11   3 3180.96 200.473   1
  -4 -11   3 3339.16 198.460   1
   4 -11  -3 3191.54 197.342   1
   3  11  -3 4912.08 262.666   1
  -3  11   3 4705.44 264.447   1
  -3 -11   3 4761.61 261.926   1
   3 -11  -3 4860.14 267.549   1
   2  11  -3 710.990 78.2467   1
  -2  11   3 849.738 83.4795   1
   2 -11  -3 749.944 79.1887   1
  -2 -11   3 907.253 82.3130   1
  -1  11   3 14741.8 714.881   1
  -1 -11   3 14812.7 711.505   1
   1 -11  -3 15641.3 717.182   1
   0  11   3 3566.78 213.124   1
   0  11  -3 3645.71 212.238   1
   0 -11   3 4093.45 219.620   1
   0 -11  -3 3395.79 213.563   1
   1  11   3 230.777 45.6356   1
  -1  11  -3 91.1639 41.8978   1
  -1 -11  -3 193.525 47.0613   1
   2  11   3 1847.01 132.466   1
  -2  11  -3 1797.82 130.089   1
   2 -11   3 1828.59 129.809   1
  -2 -11  -3 1721.92 129.858   1
  -3  11  -3 10679.7 555.699   1
   3 -11   3 11476.5 560.448   1
   3  11   3 12266.3 565.626   1
  -3 -11  -3 11760.2 562.012   1
  -4  11  -3 1079.84 96.1651   1
   4 -11   3 1136.30 96.5964   1
  -4 -11  -3 909.095 94.7718   1
  -5  11  -3 4586.46 278.727   1
   5 -11   3 5537.96 287.247   1
   5  11   3 5293.89 281.753   1
  -5 -11  -3 5284.78 291.178   1
  -7  11  -3 1031.92 95.8927   1
   7 -11   3 840.250 90.1017   1
   7  11   3 1119.73 96.3324   1
  -7 -11  -3 957.457 93.2751   1
  -8  11  -3 2192.88 155.189   1
  -8 -11  -3 2313.89 159.483   1
   8 -11   3 2474.68 160.214   1
   8  11   3 2143.41 153.434   1
  -9  11  -3 49.7297 43.2401   1
  -9 -11  -3 66.2015 41.9900   1
   9  11   3 23.8786 39.8095   1
   9 -11   3-7.86366 35.6963   1
 -10 -11  -3 1361.04 114.604   1
 -10  11  -3 1587.07 125.539   1
  10 -11   3 1215.93 106.642   1
 -11 -11  -3 186.987 50.8827   1
  11 -11   3 78.8401 40.4916   1
 -11  11  -3 110.749 43.0605   1
  11  11   3 243.119 53.7435   1
 -12 -11  -3 232.058 59.2070   1
  12 -11   3 235.552 54.7218   1
  12  11   3 131.353 49.6269   1
 -12  11  -3 256.382 59.3339   1
  13  11   3 947.841 95.8275   1
 -13 -11  -3 1088.49 102.029   1
  13 -11   3 814.373 90.1617   1
 -13  11  -3 1042.91 100.341   1
 -14 -11  -3 460.433 74.3778   1
  14 -11   3 662.065 80.5595   1
  14  11   3 636.405 79.2071   1
 -14  11  -3 591.473 76.7418   1
 -15 -11  -3-34.8978 42.9821   1
  15  11   3 83.0963 43.9298   1
  16 -11   3 8.11424 40.5637   1
 -16  11  -3 17.1549 43.5048   1
  17  11   3 25.2786 44.5285   1
 -17 -11  -3-26.2364 45.6034   1
  17 -11   3-15.8506 40.1943   1
 -17  11  -3 8.55963 42.1527   1
  18  11   3 134.035 48.9582   1
 -18 -11  -3 182.591 51.8394   1
  18 -11   3 225.673 52.8278   1
 -18  11  -3 246.957 53.0573   1
  19  11   3-24.9744 42.8195   1
 -19 -11  -3 25.9126 37.7566   1
  19 -11   3-7.78119 41.6576   1
 -19  11  -3 16.2259 36.8024   1
  20  11   3 41.0631 42.8280   1
 -20  11  -3-15.9862 41.6833   1
  20 -11   3 31.6142 45.4538   1
 -20 -11  -3-8.51961 36.5214   1
 -22  12   3 113.268 49.1335   1
  22 -12  -3 30.4041 43.3250   1
 -21  12   3 49.6375 46.0677   1
  21 -12  -3 93.0289 47.0968   1
 -20  12   3-8.29193 42.0570   1
  20 -12  -3 32.2221 41.4376   1
 -19  12   3-25.0576 45.8482   1
  19 -12  -3 23.8076 38.4843   1
 -18  12   3 211.103 49.1695   1
  18 -12  -3 154.293 41.3204   1
 -17  12   3 17.0646 45.1128   1
  17 -12  -3 47.8352 44.8410   1
  16 -12  -3 346.762 57.8216   1
 -16 -12   3 371.899 63.6240   1
 -16  12   3 312.930 63.0893   1
  16  12  -3 431.398 68.2787   1
  15 -12  -3 23.9932 41.1386   1
 -15  12   3 8.65340 41.9654   1
 -15 -12   3 8.77371 39.0839   1
  15  12  -3-8.31239 37.7084   1
  14 -12  -3 153.549 49.2903   1
 -14 -12   3 102.951 44.4630   1
 -14  12   3 140.826 47.4197   1
  14  12  -3 99.2678 44.6204   1
  13 -12  -3 274.928 58.3805   1
 -13 -12   3 317.390 60.9085   1
 -13  12   3 270.782 56.6446   1
  13  12  -3 243.463 54.7400   1
  12 -12  -3 3578.92 218.660   1
 -12  12   3 3556.85 218.632   1
  12  12  -3 3643.55 215.872   1
 -12 -12   3 3812.90 227.363   1
 -11  12   3 98.3290 44.5151   1
  11 -12  -3 32.5722 41.3936   1
  10 -12  -3 676.667 77.0746   1
 -10 -12   3 633.147 75.4135   1
 -10  12   3 621.715 74.3840   1
  10  12  -3 764.661 82.1077   1
   9 -12  -3 1126.28 99.0067   1
  -9  12   3 954.804 94.6111   1
   9  12  -3 962.504 93.6783   1
  -9 -12   3 1174.78 100.582   1
   8  12  -3 500.017 65.2034   1
  -8  12   3 320.727 60.9725   1
   8 -12  -3 453.814 66.8014   1
  -8 -12   3 494.400 65.0544   1
   7  12  -3 21.8889 31.9152   1
  -7  12   3 7.88192 29.4760   1
   7 -12  -3 86.2649 38.0485   1
  -7 -12   3-7.47324 32.0542   1
   6  12  -3-7.22111 32.7578   1
  -6  12   3-22.8210 29.8854   1
   6 -12  -3 46.4870 33.8686   1
  -6 -12   3 29.7655 36.0874   1
   5  12  -3 934.399 90.2351   1
  -5  12   3 1024.11 94.9322   1
  -5 -12   3 1129.37 96.1216   1
   5 -12  -3 1046.14 96.8627   1
   4  12  -3 573.432 67.5352   1
  -4 -12   3 438.623 63.3038   1
  -3 -12   3 507.898 65.9888   1
   3  12  -3 401.106 59.5376   1
  -2 -12   3 1253.41 108.605   1
   2 -12  -3 1388.29 112.749   1
  -2  12   3 1479.25 114.103   1
   2  12  -3 1539.08 116.818   1
  -1 -12   3 4557.63 253.484   1
   1 -12  -3 4560.92 255.130   1
  -1  12   3 4121.03 249.245   1
   1  12  -3 4706.93 254.020   1
   0  12   3 620.914 75.2605   1
   0  12  -3 607.434 71.9244   1
   0 -12   3 535.802 69.5589   1
   1 -12   3 2603.57 170.123   1
  -2  12  -3 317.865 59.2850   1
   2 -12   3 265.119 53.0487   1
  -3  12  -3 30.8442 33.7329   1
   4  12   3 1765.47 129.239   1
  -4 -12  -3 1378.49 117.839   1
   5  12   3 508.645 67.5672   1
  -5  12  -3 270.761 60.0332   1
   5 -12   3 339.423 58.3771   1
  -5 -12  -3 346.453 59.0966   1
  -6  12  -3 4460.65 260.683   1
   6 -12   3 4622.64 263.673   1
   6  12   3 4557.31 258.047   1
  -6 -12  -3 4952.99 271.912   1
  -7  12  -3 8.02956 31.5498   1
   7 -12   3-15.8762 34.0307   1
   7  12   3 62.8962 41.5515   1
  -8  12  -3 186.282 50.6085   1
  -8 -12  -3 260.768 55.4121   1
   8  12   3 137.235 47.0059   1
   8 -12   3 112.634 43.6985   1
  -9  12  -3 24.9796 40.3813   1
  -9 -12  -3-8.51692 39.9930   1
   9  12   3 32.5017 42.3726   1
   9 -12   3-8.03030 38.9448   1
 -10 -12  -3 85.5996 42.3993   1
  10  12   3 122.012 48.0211   1
 -11  12  -3 342.459 62.1667   1
  11 -12   3 365.230 55.3547   1
 -12 -12  -3 8.68574 41.4587   1
  12  12   3 8.31608 42.1775   1
 -12  12  -3-25.8285 33.8239   1
  12 -12   3-8.09179 37.9959   1
 -13 -12  -3 79.1732 46.5770   1
  13  12   3 107.823 43.9245   1
 -13  12  -3 25.7723 32.2300   1
  13 -12   3 74.0483 39.3758   1
 -14 -12  -3-26.2370 38.2319   1
  14  12   3-16.7140 39.2423   1
 -14  12  -3-34.0848 41.3254   1
  14 -12   3 16.3104 29.6647   1
 -15  12  -3 76.5533 49.5510   1
  15 -12   3 66.1605 45.4998   1
 -16 -12  -3 70.2882 40.6982   1
  16  12   3 75.2979 40.0729   1
 -16  12  -3 93.9098 48.1079   1
  16 -12   3 72.1943 48.7397   1
 -17 -12  -3-17.4237 35.8240   1
  17  12   3-16.6352 37.7371   1
  17 -12   3-7.89556 28.7254   1
 -17  12  -3-25.2256 34.5773   1
 -18 -12  -3-25.8347 41.7626   1
 -18  12  -3 8.28287 44.9095   1
  18 -12   3-22.4133 41.5088   1
  18  12   3 8.23678 45.7624   1
 -19 -12  -3 68.0346 44.4561   1
  19 -12   3 82.9929 37.2865   1
 -19  12  -3 63.7030 42.7445   1
  19  12   3 65.0916 47.9208   1
  21 -13  -3 60.8719 44.3189   1
 -19  13   3 107.094 52.2763   1
  19 -13  -3 180.563 54.6229   1
 -17  13   3 33.8940 42.3732   1
  17 -13  -3 23.5249 32.2615   1
  16 -13  -3 230.642 51.6353   1
 -16 -13   3 199.027 53.5732   1
 -16  13   3 253.518 61.9567   1
  16  13  -3 257.675 56.5128   1
 -15 -13   3 118.671 50.2345   1
  15  13  -3 57.3381 39.2589   1
  14 -13  -3 16.1983 39.2761   1
 -14 -13   3 18.3558 41.6328   1
 -14  13   3-32.9458 38.0235   1
  14  13  -3 7.84899 35.6046   1
  13 -13  -3 130.250 51.1051   1
 -13 -13   3 121.696 47.4527   1
 -13  13   3 74.3108 43.9819   1
  13  13  -3 199.629 52.6897   1
  12 -13  -3 56.9526 38.8594   1
 -12  13   3 16.3134 35.6825   1
  12  13  -3 42.6541 42.6660   1
 -12 -13   3 8.45139 38.3632   1
  11  13  -3-8.32422 39.7334   1
 -11  13   3-8.31146 31.8665   1
  11 -13  -3 8.25634 26.4855   1
 -11 -13   3 58.1613 43.9093   1
  10  13  -3 264.402 53.2592   1
  10 -13  -3 237.828 53.5551   1
 -10 -13   3 188.972 49.8151   1
   9  13  -3 188.835 46.8582   1
  -9  13   3 161.924 50.6191   1
   9 -13  -3 203.756 52.8310   1
  -9 -13   3 145.349 46.5385   1
   8 -13  -3 440.525 67.3087   1
  -8  13   3 566.890 72.6829   1
   7  13  -3 888.524 87.3687   1
  -7  13   3 740.031 82.8102   1
   7 -13  -3 717.273 80.7243   1
   6  13  -3 3076.89 185.414   1
  -6  13   3 2756.57 180.535   1
  -6 -13   3 2681.56 179.525   1
   6 -13  -3 2888.67 183.395   1
   5  13  -3 538.304 69.3439   1
  -5  13   3 447.009 62.3304   1
   5 -13  -3 509.865 67.3691   1
  -5 -13   3 611.362 72.7502   1
   4  13  -3-29.8807 36.2261   1
  -4  13   3 31.7726 42.5245   1
   4 -13  -3-23.7755 40.1936   1
  -4 -13   3 38.7444 40.4068   1
  -3  13   3 366.619 57.7923   1
   3  13  -3 329.542 59.7165   1
   3 -13  -3 286.496 54.4442   1
  -3 -13   3 381.416 58.5159   1
  -2  13   3 948.344 90.7895   1
   2  13  -3 986.461 94.5836   1
  -2 -13   3 889.536 90.6303   1
   2 -13  -3 828.771 88.8076   1
  -1  13   3 458.033 65.8672   1
   1  13  -3 448.615 63.6612   1
  -1 -13   3 594.859 71.8928   1
   1 -13  -3 451.121 66.3326   1
   0  13   3 54.3495 30.6347   1
   0 -13  -3 79.7455 35.6368   1
   1  13   3 295.662 54.3770   1
  -1  13  -3 337.550 58.8146   1
   1 -13   3 438.186 62.3552   1
  -1 -13  -3 273.769 51.7321   1
   2  13   3 873.843 88.2041   1
  -2  13  -3 807.410 86.4675   1
   2 -13   3 813.698 83.5559   1
  -2 -13  -3 772.344 83.2625   1
   3  13   3 569.776 72.3044   1
   3 -13   3 602.966 73.9636   1
  -3 -13  -3 559.310 73.1972   1
   4  13   3 199.783 53.8313   1
  -4  13  -3 210.591 51.7200   1
   4 -13   3 202.562 53.2161   1
  -4 -13  -3 221.264 52.4123   1
   5  13   3 742.635 88.0761   1
  -5  13  -3 835.866 88.4176   1
  -5 -13  -3 975.357 93.0556   1
  -6  13  -3 211.527 50.5549   1
   6 -13   3 261.524 55.3967   1
   6  13   3 302.641 56.0004   1
  -7  13  -3 8.20259 32.9836   1
   7 -13   3 8.12798 33.4181   1
   7  13   3-7.96196 39.2109   1
  -7 -13  -3 25.9058 43.7962   1
   8  13   3 468.709 69.7554   1
  -8 -13  -3 485.950 73.9902   1
   9 -13   3 16.2911 27.9406   1
  -9  13  -3 16.8104 36.0343   1
 -10  13  -3 17.4682 38.1878   1
 -10 -13  -3-8.69516 44.7322   1
  10  13   3 67.0485 54.2504   1
  10 -13   3 8.07364 39.1616   1
 -11  13  -3 623.046 82.7294   1
 -11 -13  -3 580.409 81.6136   1
  11  13   3 807.992 87.6967   1
  11 -13   3 622.589 75.5175   1
 -12  13  -3 8.62553 44.9860   1
 -12 -13  -3-26.3372 41.2301   1
  12  13   3-41.9326 41.9299   1
  12 -13   3-7.98440 39.3291   1
 -13  13  -3 51.3920 41.5376   1
  13 -13   3-8.18755 39.0803   1
 -13 -13  -3-17.5486 39.0857   1
  13  13   3-8.33663 46.8645   1
 -14 -13  -3-17.4898 44.3571   1
  14 -13   3 16.1073 35.2118   1
 -14  13  -3 42.3469 41.0780   1
  14  13   3 16.8694 42.1686   1
 -15 -13  -3 192.096 55.9090   1
  15 -13   3 253.081 56.4446   1
 -15  13  -3 219.358 55.0417   1
  15  13   3 252.058 56.2230   1
 -16 -13  -3 26.0762 45.3249   1
  16 -13   3 7.96361 40.9614   1
 -16  13  -3-8.37616 44.2640   1
  16  13   3-16.6900 45.8069   1
 -17 -13  -3 17.2927 44.5122   1
  17 -13   3 23.4055 31.4260   1
  17  13   3 90.6248 56.5319   1
 -17  13  -3 57.7124 39.3960   1
  18  13   3 16.2888 45.2532   1
 -18  13  -3 8.14187 41.8840   1
 -18 -13  -3 25.7525 38.2441   1
  18 -13   3 14.8469 39.2355   1
  20 -14  -3 190.126 50.4813   1
 -20  14   3 110.725 43.3519   1
  19 -14  -3-7.72243 36.8608   1
  18 -14  -3 621.337 73.6535   1
 -18  14   3 773.438 81.6977   1
  17 -14  -3 185.349 46.7284   1
 -17  14   3 235.616 57.0432   1
  16 -14  -3 68.9248 45.1868   1
 -16  14   3 124.359 56.6155   1
  15  14  -3 97.2125 55.1976   1
 -15  14   3 8.37657 41.9284   1
  15 -14  -3 56.0835 39.5158   1
  14  14  -3-36.1330 47.1066   1
  14 -14  -3 56.8503 38.7671   1
 -14 -14   3 17.5834 41.9659   1
 -14  14   3-16.4186 40.4303   1
  13  14  -3 510.287 74.1125   1
 -13 -14   3 330.296 61.3065   1
  12  14  -3 246.827 58.4370   1
  12 -14  -3 440.923 67.6855   1
 -12  14   3 352.008 61.7722   1
 -12 -14   3 329.487 62.1866   1
 -11 -14   3 365.933 64.2701   1
  11 -14  -3 224.475 49.2426   1
  11  14  -3 259.669 57.7575   1
 -11  14   3 284.553 55.4350   1
  10  14  -3 2520.32 170.579   1
  10 -14  -3 2634.13 172.469   1
 -10  14   3 2515.67 169.148   1
 -10 -14   3 2497.83 171.427   1
  -9 -14   3 41.3384 40.1104   1
   9  14  -3 64.8098 39.9124   1
  -9  14   3 8.20654 33.0185   1
   9 -14  -3 8.25780 36.1154   1
  -8 -14   3 24.8267 36.1859   1
   8  14  -3 8.03145 39.5624   1
  -8  14   3 16.6870 37.8592   1
   8 -14  -3 33.1946 37.6558   1
   7  14  -3 1804.78 136.164   1
  -7 -14   3 1806.92 136.302   1
  -6 -14   3 56.8876 41.2875   1
   6  14  -3 62.8487 42.1283   1
  -6  14   3 80.1146 45.6212   1
   6 -14  -3 32.7569 35.8789   1
  -5 -14   3 217.782 53.8679   1
   5  14  -3 273.757 54.4155   1
  -5  14   3 298.317 57.7007   1
   5 -14  -3 255.239 50.1989   1
  -4  14   3 907.138 87.6825   1
   4  14  -3 738.216 85.1848   1
   4 -14  -3 884.168 85.7600   1
  -4 -14   3 711.380 82.1603   1
  -3  14   3-8.30052 29.3587   1
   3  14  -3 82.7746 45.9996   1
  -3 -14   3 63.5918 41.4641   1
   3 -14  -3 8.07185 32.4741   1
  -2  14   3 311.938 55.4616   1
   2  14  -3 285.972 57.5117   1
   2 -14  -3 222.579 46.3885   1
  -2 -14   3 378.455 63.3548   1
  -1  14   3 4780.75 277.179   1
   1  14  -3 5313.86 283.853   1
   1 -14  -3 5002.42 281.694   1
  -1 -14   3 4853.23 278.948   1
   0  14  -3 678.716 81.0379   1
   0  14   3 869.065 86.3158   1
   0 -14   3 804.149 86.7986   1
   0 -14  -3 809.036 85.4447   1
   1  14   3 1063.50 99.3622   1
  -1  14  -3 1051.98 98.7095   1
   1 -14   3 1127.83 101.470   1
  -1 -14  -3 1012.51 98.1788   1
  -2 -14  -3 107.317 44.0464   1
   2 -14   3 106.665 41.4625   1
   2  14   3 200.239 48.9317   1
  -2  14  -3 148.756 50.9585   1
   3  14   3 1318.63 111.093   1
   3 -14   3 1175.91 107.366   1
  -3  14  -3 1273.16 110.241   1
  -3 -14  -3 1321.31 110.842   1
   4 -14   3 16.5436 38.2072   1
   4  14   3 40.7551 38.9252   1
  -4  14  -3 40.6428 38.8181   1
  -4 -14  -3 16.6968 37.2087   1
  -5 -14  -3 1715.86 137.296   1
   5 -14   3 1670.47 141.226   1
  -7  14  -3 8.32338 45.1338   1
   7  14   3 26.0743 44.7113   1
  -7 -14  -3 16.8834 36.1915   1
  -8 -14  -3 137.585 46.0329   1
  -8  14  -3 183.474 52.5645   1
   8  14   3 127.272 47.7089   1
   8 -14   3 222.701 54.8076   1
  -9 -14  -3 859.095 90.6879   1
  -9  14  -3 757.101 83.7625   1
   9  14   3 759.536 83.8681   1
   9 -14   3 828.712 85.8836   1
 -10 -14  -3 27.2444 46.7260   1
 -10  14  -3 26.0279 38.6647   1
  10 -14   3 40.7271 39.5180   1
  10  14   3 15.7175 37.5286   1
  11  14   3 147.169 49.0685   1
 -11 -14  -3 187.546 57.2139   1
 -12  14  -3 232.307 50.4541   1
  12 -14   3 222.950 50.6649   1
 -13 -14  -3 122.946 43.4510   1
  13  14   3 67.4444 41.7293   1
 -13  14  -3 170.189 51.2364   1
  13 -14   3 48.5033 36.2540   1
 -14 -14  -3 44.0151 40.6813   1
  14  14   3 41.7093 38.5547   1
 -15  14  -3 8.27820 41.3832   1
  15 -14   3-31.8194 46.7544   1
 -16 -14  -3-8.63294 41.8717   1
  16  14   3 41.2571 47.4576   1
  17  14   3 73.1394 51.2529   1
 -17 -14  -3-8.51389 42.6289   1
 -17  14  -3 56.7210 42.8909   1
  17 -14   3 91.3739 45.7593   1
 -18  15   3 112.466 44.7644   1
  18 -15  -3 45.3345 36.8040   1
 -17  15   3 325.577 58.7720   1
  17 -15  -3 286.896 57.2378   1
 -16  15   3 1568.39 121.626   1
  16 -15  -3 1197.05 107.147   1
  14  15  -3 43.9853 43.3321   1
  14 -15  -3 16.0790 42.4954   1
 -14  15   3 8.12415 42.3740   1
  13  15  -3 69.4069 49.3869   1
 -13  15   3 32.8035 37.9272   1
  13 -15  -3 32.3471 37.4015   1
 -13 -15   3 88.3495 43.5677   1
  12  15  -3 8.58816 38.9650   1
 -12  15   3-24.4742 40.1822   1
  12 -15  -3 48.8227 42.4379   1
 -12 -15   3 43.9362 43.2801   1
 -10 -15   3 67.9412 44.4365   1
  10  15  -3 134.125 44.4505   1
 -10  15   3 108.646 45.4602   1
  10 -15  -3 33.2480 42.3145   1
  -9 -15   3 3905.44 226.137   1
  -9  15   3 3203.02 214.402   1
   9 -15  -3 3587.77 218.180   1
   9  15  -3 3832.67 224.017   1
  -8 -15   3 289.921 59.8329   1
  -8  15   3 167.659 53.3273   1
   8 -15  -3 210.168 52.9852   1
   8  15  -3 281.582 53.1843   1
  -7 -15   3 674.096 81.6751   1
  -7  15   3 764.480 87.8491   1
   7 -15  -3 730.170 83.9929   1
  -6  15   3 3607.89 218.259   1
   6  15  -3 3761.36 221.952   1
  -6 -15   3 3486.30 218.888   1
   6 -15  -3 3600.12 219.787   1
  -5  15   3 24.4337 40.7128   1
   5  15  -3 8.16535 44.2718   1
  -5 -15   3-17.0366 45.6045   1
   5 -15  -3 8.25173 37.4326   1
  -4  15   3 105.788 45.3446   1
   4  15  -3 59.7898 46.4414   1
   4 -15  -3 41.9380 38.8787   1
  -4 -15   3 116.791 45.9247   1
  -3  15   3 455.094 63.0703   1
   3  15  -3 483.594 71.8161   1
  -3 -15   3 422.110 66.5800   1
   3 -15  -3 396.244 60.5016   1
   2  15  -3 643.419 77.6540   1
  -2 -15   3 544.785 73.6018   1
   1  15  -3 827.114 88.8707   1
  -1 -15   3 1090.25 99.4149   1
   0  15  -3 230.192 52.6072   1
   0 -15   3 307.923 58.6808   1
  -1  15  -3 25.2626 39.5544   1
   1 -15   3 25.0143 35.0345   1
  -2 -15  -3 75.9196 42.9619   1
   2  15   3 130.591 50.1225   1
   2 -15   3 42.0355 39.6700   1
  -2  15  -3 118.404 49.8602   1
   3  15   3-16.3481 43.2016   1
  -4  15  -3 1606.79 137.896   1
   4 -15   3 1997.42 142.221   1
  -4 -15  -3 1879.27 138.413   1
  -5 -15  -3 256.473 58.3638   1
   5  15   3 239.439 60.7197   1
  -5  15  -3 229.638 52.8010   1
   5 -15   3 328.801 57.5871   1
   6  15   3-8.35146 42.3556   1
  -6  15  -3 8.37476 45.4064   1
   6 -15   3 33.6513 43.2720   1
  -6 -15  -3-42.5270 42.5157   1
   7  15   3 160.399 54.0653   1
  -7  15  -3 159.320 53.7134   1
  -7 -15  -3 318.213 61.5722   1
   7 -15   3 274.193 61.2191   1
   8  15   3 2343.85 161.219   1
  -8 -15  -3 2244.36 159.135   1
   8 -15   3 2061.73 154.435   1
   9  15   3 44.0316 46.5616   1
  -9 -15  -3 25.7588 47.1555   1
 -10  15  -3 345.956 66.7649   1
  11  15   3 16.4051 45.0349   1
 -11  15  -3 45.6021 49.4580   1
  11 -15   3 7.49182 38.5461   1
 -11 -15  -3 26.3120 39.0800   1
  12  15   3 15.6059 41.2463   1
 -12  15  -3 8.57453 42.2373   1
  12 -15   3 23.6072 39.9209   1
 -12 -15  -3 45.6089 45.6069   1
  13  15   3 301.552 56.2254   1
 -13  15  -3 209.975 52.8877   1
  13 -15   3 340.690 58.9467   1
 -13 -15  -3 296.180 59.8887   1
  14  15   3 209.717 54.3756   1
 -14  15  -3 198.627 53.9142   1
  14 -15   3 205.185 54.5101   1
 -14 -15  -3 255.476 60.6715   1
  15  15   3-8.18895 46.5671   1
 -15  15  -3-16.1687 41.0022   1
 -15 -15  -3 17.2437 36.9574   1
  15 -15   3 38.6725 42.4572   1
 -16  15  -3-7.95527 42.5893   1
  16 -15   3 7.73208 36.3053   1
 -17  16   3 308.587 60.4573   1
  17 -16  -3 213.034 47.9420   1
 -16  16   3 159.877 46.0988   1
  16 -16  -3 147.025 44.1590   1
 -15  16   3 348.195 64.7557   1
  15 -16  -3 433.713 66.9167   1
 -14  16   3 518.992 74.8814   1
  14 -16  -3 363.467 69.0257   1
 -13  16   3 218.322 59.0206   1
  13 -16  -3 287.046 60.5873   1
  12  16  -3-25.8072 41.0607   1
  12 -16  -3-24.1487 37.1623   1
 -12  16   3 24.2110 39.7444   1
  11  16  -3 650.616 82.8647   1
 -11  16   3 777.414 81.3331   1
  11 -16  -3 667.380 78.2476   1
 -11 -16   3 491.135 75.0947   1
 -10 -16   3 71.0750 43.8167   1
 -10  16   3 25.0182 39.2293   1
  10 -16  -3 57.9381 41.4417   1
  10  16  -3 68.3161 42.1210   1
  -9 -16   3 78.4829 43.6695   1
  -9  16   3 48.8260 38.9307   1
   9 -16  -3 58.9236 43.3770   1
   9  16  -3 59.4547 38.6185   1
   8  16  -3 1003.87 99.5554   1
  -8 -16   3 1279.73 109.627   1
   7  16  -3 1248.17 110.722   1
  -7  16   3 1087.26 105.823   1
  -7 -16   3 1390.10 113.862   1
   7 -16  -3 1205.04 111.205   1
  -6  16   3 1172.01 108.174   1
   6 -16  -3 1290.50 110.988   1
  -5  16   3 837.998 88.4113   1
   5 -16  -3 856.566 90.5985   1
  -4  16   3 73.8569 43.4011   1
   4 -16  -3 8.45831 44.7317   1
  -3  16   3 542.922 73.4598   1
   3 -16  -3 562.115 73.7227   1
  -2  16   3 33.9200 36.4107   1
   2 -16  -3 66.4660 40.3467   1
   1  16  -3 3184.33 206.813   1
  -1  16   3 3537.30 212.952   1
  -1 -16   3 3496.74 210.756   1
   1 -16  -3 3278.04 208.403   1
   0  16   3 2261.45 159.916   1
   0  16  -3 2553.60 171.603   1
   0 -16  -3 2411.46 165.603   1
   0 -16   3 2435.36 166.426   1
  -1  16  -3 1949.34 140.932   1
   1  16   3 1605.05 127.367   1
   1 -16   3 1752.05 134.377   1
  -2 -16  -3-16.8964 45.2286   1
  -2  16  -3-34.1860 45.7548   1
   2 -16   3 51.4229 45.8832   1
   2  16   3-8.19494 37.1742   1
  -3 -16  -3 161.367 52.8032   1
  -3  16  -3 41.7548 46.1843   1
   3 -16   3 127.885 45.9892   1
   3  16   3 189.817 51.8130   1
  -4 -16  -3 256.517 56.5692   1
   4  16   3 289.193 58.7573   1
  -4  16  -3 466.926 66.9436   1
   4 -16   3 279.442 59.2545   1
   5  16   3 2223.87 158.583   1
  -5  16  -3 2310.36 159.918   1
   5 -16   3 2188.80 157.046   1
  -5 -16  -3 2219.53 156.797   1
   6  16   3 282.512 61.5107   1
  -6  16  -3 224.678 51.7183   1
  -6 -16  -3 247.883 55.5293   1
   6 -16   3 303.394 55.2568   1
   7 -16   3 1777.78 130.465   1
  -7  16  -3 1374.92 121.110   1
   8  16   3 109.091 53.5497   1
  -8  16  -3 100.157 44.9211   1
   8 -16   3 132.035 43.8521   1
  -8 -16  -3 76.9290 45.4052   1
   9  16   3 2805.92 188.864   1
  -9  16  -3 3151.94 194.068   1
   9 -16   3 2608.62 181.873   1
  -9 -16  -3 3176.85 194.494   1
  10  16   3 352.148 65.0962   1
 -10  16  -3 393.835 70.0904   1
 -10 -16  -3 497.133 68.6084   1
  10 -16   3 281.256 59.2194   1
  11  16   3 87.3786 55.2740   1
  11 -16   3 112.894 44.9829   1
 -11 -16  -3 144.223 51.6714   1
  12  16   3 361.818 61.4752   1
 -12  16  -3 328.788 59.3499   1
 -12 -16  -3 341.199 61.7713   1
  12 -16   3 247.515 48.3118   1
  13  16   3 427.776 71.0971   1
 -13 -16  -3 365.475 67.8107   1
  14  16   3 23.9062 39.2526   1
 -14  16  -3-8.06903 33.8991   1
 -14 -16  -3 51.1259 35.7965   1
  15  16   3 7.55648 38.3250   1
  15 -17  -3 67.7634 34.3947   1
 -15  17   3 118.085 41.2505   1
  14 -17  -3 30.8315 35.0564   1
 -14  17   3 85.6785 39.5840   1
  13 -17  -3 179.387 47.1017   1
 -13  17   3 213.743 48.7395   1
  12 -17  -3 118.891 43.0687   1
 -12  17   3 23.8478 31.3594   1
 -11  17   3 194.533 48.2827   1
  11 -17  -3 170.100 46.7275   1
  10  17  -3 508.074 73.4119   1
  -9 -17   3 306.080 63.7568   1
  -9  17   3 315.095 58.7980   1
   9 -17  -3 361.759 62.2060   1
   9  17  -3 464.224 69.6445   1
  -8 -17   3 541.886 75.4615   1
  -8  17   3 525.255 75.6347   1
   8 -17  -3 453.116 69.7350   1
   8  17  -3 497.664 70.5002   1
   7  17  -3 25.5430 40.6496   1
  -7  17   3 33.4860 44.8271   1
   7 -17  -3 8.32638 43.4278   1
  -7 -17   3 17.7599 39.5661   1
  -6  17   3 1526.59 134.055   1
   6  17  -3 2012.23 144.884   1
   6 -17  -3 1917.77 140.652   1
  -6 -17   3 1848.60 138.866   1
  -5  17   3 32.9061 44.0418   1
   5  17  -3 17.6061 44.6461   1
   5 -17  -3-16.6562 41.6296   1
  -5 -17   3-17.1220 46.4163   1
   4  17  -3 1302.16 112.569   1
  -4  17   3 1187.21 108.146   1
  -4 -17   3 1258.69 110.036   1
   4 -17  -3 1202.76 108.053   1
   3  17  -3 168.869 54.7236   1
  -3 -17   3 191.636 55.9249   1
   2  17  -3 1196.48 107.853   1
  -2 -17   3 998.675 99.7549   1
   1  17  -3 406.488 64.1230   1
  -1 -17   3 342.757 63.5742   1
   0  17  -3 596.289 77.3646   1
   0 -17   3 538.781 75.2271   1
  -1  17  -3 25.9347 42.5925   1
   1 -17   3 34.3164 45.3551   1
  -2  17  -3 291.128 66.6136   1
   2 -17   3 230.480 57.7920   1
  -3 -17  -3-16.8785 44.0067   1
  -3  17  -3-8.34524 44.6771   1
   3 -17   3 8.62775 46.1895   1
   3  17   3 8.16153 41.9794   1
  -4 -17  -3 450.254 70.4226   1
  -4  17  -3 409.458 65.5883   1
   4 -17   3 534.479 71.8227   1
   4  17   3 453.918 71.7869   1
  -5 -17  -3-8.59381 42.9577   1
   5  17   3 24.7796 44.2201   1
  -5  17  -3-8.52183 34.2658   1
   5 -17   3-16.9254 39.7362   1
   6  17   3 1563.84 126.645   1
  -6  17  -3 1526.29 124.808   1
   6 -17   3 1948.74 135.981   1
  -6 -17  -3 1586.31 126.369   1
   7  17   3-16.4710 44.6585   1
  -7  17  -3-16.6359 44.5382   1
   7 -17   3-16.4405 37.9574   1
  -7 -17  -3-25.2015 42.6118   1
   8  17   3 3846.90 232.182   1
  -8  17  -3 3938.19 231.979   1
  -8 -17  -3 4136.31 237.147   1
   8 -17   3 3614.43 228.149   1
   9 -17   3 249.159 55.1560   1
  -9  17  -3 214.312 51.4325   1
  10  17   3 339.419 66.3072   1
 -10  17  -3 361.718 66.9129   1
  10 -17   3 457.919 64.1810   1
 -10 -17  -3 479.819 72.1951   1
  11  17   3 57.5188 43.4813   1
 -11  17  -3 43.6829 49.1640   1
  11 -17   3 81.0790 40.5224   1
 -11 -17  -3 16.8443 40.2624   1
  12  17   3 58.0567 49.2812   1
 -12  17  -3 16.4536 38.6561   1
  12 -17   3 45.2869 31.0660   1
 -12 -17  -3 8.36215 45.3617   1
  13  17   3-33.1494 51.2318   1
  13 -17   3-52.8408 46.2147   1
 -13  17  -3 24.0070 42.8425   1
 -13 -17  -3 32.9074 44.0445   1
  13 -18  -3 166.569 43.9280   1
 -13  18   3 238.149 47.8327   1
  12 -18  -3 30.9251 39.7663   1
 -12  18   3-31.0238 37.6117   1
  10 -18  -3 151.988 51.9391   1
 -10  18   3 40.3062 49.0409   1
   9 -18  -3 136.766 52.2485   1
  -9  18   3 240.507 58.8814   1
   8 -18  -3 16.2997 41.9935   1
   8  18  -3 78.3638 46.0804   1
  -8  18   3 79.8064 41.6899   1
  -7 -18   3 1013.41 104.277   1
  -7  18   3 1084.64 99.8501   1
   7  18  -3 975.437 102.936   1
   7 -18  -3 1216.46 105.536   1
   6  18  -3-26.5721 44.2875   1
  -6 -18   3 77.5209 50.6329   1
   5  18  -3 1104.30 107.908   1
  -5  18   3 1040.33 101.264   1
  -5 -18   3 1179.26 106.441   1
   5 -18  -3 1280.98 107.733   1
  -4  18   3 474.633 67.5820   1
   4 -18  -3 427.613 67.5022   1
  -3  18   3 505.685 72.1807   1
  -3 -18   3 492.501 70.8637   1
  -2  18   3 203.474 52.3360   1
   2  18  -3 117.656 52.5411   1
   2 -18  -3 226.129 50.3575   1
  -2 -18   3 137.453 52.1459   1
   1  18  -3 757.635 85.6409   1
  -1  18   3 613.963 79.8127   1
   1 -18  -3 637.281 81.2090   1
  -1 -18   3 744.872 81.6744   1
   0  18  -3 122.314 52.9748   1
   0  18   3-8.57149 36.0198   1
   0 -18   3 25.6245 44.5577   1
   0 -18  -3 8.22547 36.6617   1
  -1  18  -3 1065.33 100.487   1
   1  18   3 1085.26 103.877   1
  -1 -18  -3 1026.12 101.953   1
   1 -18   3 1180.00 104.145   1
  -2  18  -3-16.8530 47.3737   1
  -2 -18  -3 8.47177 40.4414   1
   2 -18   3 33.9009 42.3698   1
   2  18   3 32.4687 42.3323   1
  -3 -18  -3 425.019 66.2752   1
  -3  18  -3 233.189 65.0697   1
   3 -18   3 474.385 70.3569   1
   3  18   3 484.845 69.7718   1
  -4 -18  -3-8.33981 46.3333   1
   4  18   3 32.2313 39.0756   1
  -4  18  -3 16.9863 38.5267   1
   4 -18   3-33.6959 37.5242   1
  -5  18  -3 602.409 80.7964   1
   5 -18   3 677.067 82.9251   1
   6  18   3 439.748 68.0512   1
   6 -18   3 326.528 60.1982   1
  -6 -18  -3 363.128 68.9345   1
  -6  18  -3 327.466 63.1508   1
  -7  18  -3 925.982 91.4058   1
   7 -18   3 726.731 84.4969   1
  -7 -18  -3 705.889 85.5911   1
   8  18   3 250.793 55.5435   1
  -8  18  -3 186.148 55.5658   1
  -8 -18  -3 131.292 43.9915   1
   8 -18   3 120.341 50.1450   1
   9  18   3 104.613 47.6387   1
  -9 -18  -3 155.911 44.8570   1
  10 -18   3 7.69593 41.2022   1
 -10  18  -3-24.6050 43.9097   1
  11  18   3 80.0260 47.8264   1
 -11  18  -3 213.999 55.1704   1
  11 -18   3 98.4491 35.0363   1
 -11 -18  -3 114.654 43.0345   1
  12  18   3 63.5528 48.2337   1
 -10  19   3 140.436 46.1415   1
  10 -19  -3 93.0351 42.8675   1
  -9  19   3 86.5258 48.8258   1
   9 -19  -3 117.458 48.1418   1
  -8  19   3 420.781 65.4710   1
   8 -19  -3 365.638 59.4670   1
  -6  19   3-8.10119 41.6705   1
   6 -19  -3 24.1636 43.6715   1
  -5  19   3 32.7119 37.1187   1
   5  19  -3 25.3594 39.7113   1
   4  19  -3 482.510 71.2105   1
  -4  19   3 403.010 68.7662   1
   4 -19  -3 565.605 74.2827   1
  -4 -19   3 361.369 65.9968   1
  -3  19   3 47.5247 34.0302   1
   3  19  -3 58.4286 41.1708   1
   3 -19  -3 40.3544 33.9748   1
  -3 -19   3 85.3063 43.3264   1
   2  19  -3 102.516 44.8703   1
  -2  19   3 208.793 54.0352   1
  -2 -19   3 144.673 45.2917   1
   2 -19  -3 32.7898 42.5050   1
  -1  19   3 889.247 90.0270   1
   1  19  -3 872.372 93.9779   1
  -1 -19   3 832.425 87.3419   1
   1 -19  -3 690.449 83.8177   1
   0  19   3 73.4767 44.3257   1
   0  19  -3 42.8361 49.3227   1
   0 -19  -3 16.2832 36.3417   1
   0 -19   3 93.6625 48.4750   1
   1  19   3 84.2885 44.6484   1
  -1 -19  -3 56.6394 41.1514   1
   2  19   3 724.987 85.0255   1
  -2  19  -3 591.962 81.6235   1
  -2 -19  -3 677.665 78.8716   1
   2 -19   3 697.033 83.0891   1
  -3  19  -3 8.37538 46.5408   1
   3  19   3 8.01869 42.3856   1
   3 -19   3 8.32542 40.3846   1
  -3 -19  -3 66.9055 44.7833   1
  -4 -19  -3 139.302 48.4131   1
   4  19   3 189.844 51.0196   1
  -4  19  -3 300.651 62.5953   1
   4 -19   3 173.915 50.9327   1
   5  19   3 157.365 50.2276   1
  -5  19  -3 350.256 63.7516   1
   5 -19   3 237.213 57.5435   1
   6  19   3 340.845 61.0214   1
  -6 -19  -3 334.958 59.5796   1
   7  19   3 174.632 54.6335   1
  -7  19  -3 151.911 48.6779   1
   7 -19   3 196.872 50.2851   1
  -7 -19  -3 244.385 56.4689   1
   8  19   3 31.5778 37.7276   1
  -8  19  -3 23.5807 44.7364   1
   8 -19   3 31.0993 42.7187   1
  -8 -19  -3 89.9775 41.5275   1
  -9 -19  -3-16.2107 39.9164   1
   9  19   3 31.3410 40.8579   1
   6 -20  -3 204.649 53.0134   1
  -5  20   3 31.6086 38.3324   1
   5 -20  -3 15.6862 31.5507   1
  -4  20   3 420.306 65.2857   1
   4 -20  -3 361.084 65.7087   1
  -3  20   3-7.86106 43.1565   1
   3 -20  -3 39.4076 42.2006   1
  -2  20   3 7.73353 44.5112   1
   2  20  -3 59.2708 55.7851   1
   2 -20  -3 63.0011 43.7906   1
  -1  20   3 366.589 62.3598   1
   1  20  -3 422.351 72.0859   1
   1 -20  -3 393.922 61.8833   1
  -1 -20   3 335.224 63.9286   1
   0  20   3-15.6112 42.3265   1
   0  20  -3-58.5608 50.7166   1
   0 -20  -3 40.0426 43.4264   1
   0 -20   3-41.8126 47.5582   1
  -1 -20  -3 2545.28 169.801   1
   1 -20   3 2536.97 171.660   1
  -1  20  -3 2534.35 170.290   1
   1  20   3 2384.88 168.689   1
   2  20   3 308.442 63.1372   1
  -2 -20  -3 189.390 51.7265   1
   3  20   3 8.13937 41.8655   1
  -3  20  -3-16.3992 41.5855   1
   3 -20   3 24.3850 32.6834   1
  -3 -20  -3-8.00668 35.6656   1
  -4  20  -3 97.0286 51.9982   1
   4  20   3 55.3924 43.5884   1
  -4 -20  -3 112.868 49.4898   1
   4 -20   3 72.4460 43.2469   1
   5  20   3 30.6664 41.0459   1
   5 -20   3-7.87877 40.5270   1
  -5 -20  -3-7.94885 42.5569   1
  -5  20  -3 15.5294 46.5963   1
 -24   0   4 25.8400 36.1756   1
  24   0  -4-8.60529 37.6173   1
 -23   0   4 34.4191 36.9480   1
  23   0  -4 67.9095 44.9123   1
 -22   0   4 2037.44 147.181   1
  22   0  -4 1957.81 146.406   1
 -21   0   4 2488.67 174.068   1
  21   0  -4 2844.79 178.448   1
 -20   0   4 1342.85 113.007   1
  20   0  -4 1314.61 110.051   1
  19   0  -4 536.217 68.1354   1
 -19   0   4 721.602 78.2529   1
 -18   0   4 849.044 87.2907   1
  18   0  -4 1063.73 92.0859   1
 -17   0   4 556.464 68.5037   1
  17   0  -4 731.243 73.5994   1
 -16   0   4 2899.77 178.268   1
  16   0  -4 3004.30 177.783   1
  14   0  -4 2451.25 146.454   1
 -14   0   4 2314.07 149.599   1
  13   0  -4 7387.27 380.881   1
 -13   0   4 8391.19 388.755   1
  12   0  -4 8732.89 417.645   1
 -12   0   4 8496.94 417.767   1
  11   0  -4 589.490 56.4256   1
  10   0  -4 18030.9 848.234   1
 -10   0   4 19443.4 848.305   1
   8   0  -4 44286.1 2002.90   1
  -8   0   4 47230.1 2005.55   1
   7   0  -4 43156.7 1895.30   1
  -7   0   4 43467.3 1897.84   1
   6   0  -4 1131.35 60.7018   1
  -6   0   4 945.799 60.1921   1
   5   0  -4 649267. 27087.8   1
  -5   0   4 595567. 27090.0   1
   4   0  -4 418976. 18582.2   1
  -4   0   4 438467. 18582.2   1
  -2   0   4 375175. 16206.2   1
   2   0  -4 372514. 16206.5   1
  -1   0   4 171460. 7375.45   1
   1   0  -4 168421. 7375.71   1
   0   0   4 187744. 8462.41   1
   0   0  -4 202514. 8463.25   1
   1   0   4 452481. 19105.1   1
  -1   0  -4 427097. 19107.6   1
   2   0   4 359748. 14624.6   1
  -2   0  -4 309348. 14630.3   1
   4   0   4 5229.04 263.836   1
  -4   0  -4 5487.68 267.094   1
   5   0   4 69288.6 3028.44   1
  -5   0  -4 68724.0 3029.32   1
   6   0   4 2462.46 142.741   1
  -6   0  -4 2346.20 142.007   1
   7   0   4 54429.2 2463.41   1
  -7   0  -4 57380.3 2468.98   1
   8   0   4 36191.1 1543.04   1
  -8   0  -4 32711.7 1541.35   1
  10   0   4 21167.8 968.093   1
 -10   0  -4 20992.1 972.166   1
  11   0   4 9921.60 486.729   1
 -11   0  -4 10021.8 492.202   1
  12   0   4 4042.97 221.256   1
 -12   0  -4 3573.42 221.108   1
 -13   0  -4 15.3894 40.6808   1
  13   0   4 36.9503 34.7206   1
  14   0   4 1774.19 133.996   1
 -14   0  -4 1857.27 136.947   1
  15   0   4 2185.59 148.852   1
 -15   0  -4 1784.85 139.573   1
  16   0   4 6337.81 347.617   1
 -16   0  -4 6573.24 349.918   1
  18   0   4 218.305 55.7240   1
 -18   0  -4 244.906 59.2200   1
  19   0   4 299.456 55.7125   1
 -19   0  -4 378.660 64.2202   1
  20   0   4 452.269 68.4328   1
 -20   0  -4 424.286 66.1971   1
  21   0   4 885.723 92.3099   1
 -21   0  -4 893.856 97.0093   1
  22   0   4-7.98285 36.8536   1
 -22   0  -4 16.6627 34.9901   1
  23   0   4 335.193 61.6891   1
 -23   0  -4 205.613 55.9141   1
  24   0   4 61.1771 48.6310   1
 -24   0  -4-8.06831 39.7496   1
  25  -1  -4 59.9279 45.2786   1
 -25   1   4 26.1383 40.2643   1
  24   1  -4-8.35017 39.8591   1
 -24  -1   4-26.2443 43.0841   1
 -24   1   4-8.60799 40.4216   1
  24  -1  -4-8.54569 41.4449   1
  23   1  -4 99.6512 41.3697   1
 -23  -1   4 140.171 49.6423   1
 -23   1   4 206.769 53.6236   1
  23  -1  -4 148.961 51.0476   1
 -22   1   4 784.622 88.6027   1
 -22  -1   4 1127.77 100.841   1
  22   1  -4 941.870 95.6388   1
  22  -1  -4 649.515 80.5559   1
  21  -1  -4 2667.72 175.815   1
  21   1  -4 2759.59 177.103   1
 -21  -1   4 2435.40 170.282   1
 -21   1   4 2552.39 174.262   1
  20  -1  -4 649.592 77.8662   1
  20   1  -4 824.416 86.7854   1
 -20  -1   4 795.581 82.5176   1
 -20   1   4 768.742 83.2909   1
  19   1  -4 367.789 57.6070   1
 -19  -1   4 231.302 51.5655   1
  18   1  -4 3024.40 177.752   1
 -18  -1   4 2916.91 177.012   1
 -18   1   4 2448.85 172.852   1
  18  -1  -4 2549.07 171.574   1
  17   1  -4 9349.51 441.125   1
 -17  -1   4 8794.90 441.470   1
 -17   1   4 8780.57 442.630   1
  17  -1  -4 8363.32 435.664   1
  16   1  -4 2673.16 163.592   1
 -16  -1   4 2648.00 167.030   1
 -16   1   4 2716.94 169.053   1
  16  -1  -4 2586.41 163.328   1
 -15   1   4 66.4131 35.9465   1
  15  -1  -4 177.991 40.0239   1
  14   1  -4 6304.23 321.824   1
 -14  -1   4 6434.08 324.660   1
 -14   1   4 6058.16 325.602   1
  14  -1  -4 6706.25 327.793   1
  13   1  -4 10589.2 488.953   1
 -13  -1   4 10563.5 489.969   1
 -13   1   4 9242.56 489.342   1
  13  -1  -4 10594.8 492.336   1
 -12  -1   4 26365.4 1129.64   1
 -12   1   4 24786.3 1128.68   1
  12  -1  -4 24034.4 1125.83   1
  11   1  -4 53612.2 2269.58   1
 -11  -1   4 51393.4 2270.32   1
 -11   1   4 52873.3 2275.47   1
  11  -1  -4 48489.0 2268.65   1
  10   1  -4 6367.77 298.032   1
 -10   1   4 6096.74 304.652   1
  10  -1  -4 6032.43 301.764   1
  -9   1   4 13972.8 647.392   1
   9  -1  -4 14417.1 646.717   1
   8   1  -4 98252.7 4128.65   1
  -8  -1   4 90952.2 4130.83   1
   7   1  -4 1078.50 61.6387   1
  -7   1   4 1065.95 70.5487   1
   7  -1  -4 914.477 63.0907   1
  -7  -1   4 1083.85 63.3138   1
   6   1  -4 486796. 20601.2   1
  -6   1   4 483277. 20607.8   1
   6  -1  -4 437189. 20606.7   1
  -6  -1   4 485701. 20602.3   1
   5   1  -4 605.636 37.0497   1
  -5   1   4 743.342 46.2434   1
  -5  -1   4 670.024 37.9694   1
   5  -1  -4 698.477 45.3514   1
  -4   1   4 64388.8 2693.95   1
   4  -1  -4 59342.2 2693.70   1
   3  -1  -4 21506.1 855.851   1
  -3   1   4 17692.7 853.495   1
  -2   1   4 10418.9 465.519   1
   2  -1  -4 10452.6 466.524   1
   1  -1  -4 40047.4 1826.89   1
   1   1  -4 42646.1 1822.90   1
  -1   1   4 41001.7 1826.62   1
  -1  -1   4 42831.1 1822.42   1
   0   1  -4 6338.47 257.594   1
   0  -1   4 6451.67 257.606   1
  -1   1  -4 4151.01 205.774   1
  -1  -1  -4 4411.85 207.670   1
   1  -1   4 4138.81 204.261   1
   1   1   4 4312.59 206.689   1
  -2   1  -4 486204. 22476.0   1
   2  -1   4 485573. 22476.1   1
   2   1   4 511424. 22477.9   1
  -3  -1  -4 16169.1 710.163   1
   3   1   4 15085.7 708.581   1
  -4   1  -4 270651. 11620.4   1
  -4  -1  -4 270759. 11619.4   1
   4  -1   4 256508. 11616.9   1
   4   1   4 272248. 11618.9   1
  -5   1  -4 32176.4 1397.71   1
   5  -1   4 31920.2 1394.97   1
   5   1   4 33482.8 1398.55   1
  -6   1  -4 1224.26 94.0153   1
  -6  -1  -4 1365.13 96.3875   1
   6  -1   4 1341.31 92.9098   1
   6   1   4 1355.64 95.1716   1
  -7   1  -4 1545.14 108.045   1
  -7  -1  -4 1602.08 109.342   1
   7  -1   4 1440.45 103.275   1
   7   1   4 1555.44 106.998   1
  -8   1  -4 10082.7 483.121   1
  -8  -1  -4 10150.2 482.838   1
   8  -1   4 9530.38 475.380   1
   8   1   4 10134.5 481.408   1
  -9   1  -4 2060.33 130.104   1
  -9  -1  -4 1411.53 116.129   1
   9  -1   4 1660.50 119.175   1
   9   1   4 2010.71 127.994   1
 -10   1  -4 20235.9 922.393   1
 -10  -1  -4 19061.8 919.946   1
  10  -1   4 20973.8 919.936   1
  10   1   4 19581.4 919.569   1
 -11   1  -4 16023.0 790.335   1
 -11  -1  -4 15536.7 788.899   1
  11   1   4 17676.9 796.025   1
  11  -1   4 18869.9 796.907   1
 -12   1  -4 2603.22 168.556   1
 -12  -1  -4 2340.02 164.051   1
  12  -1   4 2876.59 171.374   1
  12   1   4 2788.85 171.303   1
 -13   1  -4 263.190 56.2317   1
 -13  -1  -4 160.772 43.9505   1
  13  -1   4 216.843 49.2092   1
  13   1   4 197.434 46.4319   1
 -14  -1  -4 1256.06 108.221   1
 -14   1  -4 1329.01 108.389   1
  14  -1   4 1134.34 101.865   1
  14   1   4 1254.08 108.301   1
 -15   1  -4 2153.61 155.808   1
 -15  -1  -4 2147.30 154.437   1
  15  -1   4 2428.19 155.637   1
  15   1   4 2199.71 155.219   1
 -16   1  -4 3630.01 225.468   1
 -16  -1  -4 3869.76 228.646   1
  16  -1   4 3733.35 223.214   1
  16   1   4 3795.50 224.874   1
 -18  -1  -4 1322.97 113.171   1
 -18   1  -4 1129.76 107.472   1
  18   1   4 1175.06 107.394   1
  18  -1   4 1254.49 111.755   1
 -19   1  -4 384.350 60.6351   1
  19   1   4 489.060 68.1161   1
 -20  -1  -4 635.884 76.0891   1
  20   1   4 426.066 68.4945   1
  20  -1   4 580.692 75.2364   1
 -21   1  -4 510.406 73.1068   1
 -21  -1  -4 376.455 64.1833   1
  21   1   4 427.183 67.4915   1
 -22   1  -4 67.6560 42.9796   1
 -22  -1  -4 58.9851 44.6153   1
  22   1   4 95.8403 50.8514   1
  22  -1   4 32.2777 42.7324   1
 -23   1  -4-16.6285 37.7150   1
 -23  -1  -4-8.24778 37.4136   1
  23   1   4 7.81171 37.2855   1
  23  -1   4 7.87889 35.0962   1
 -24   1  -4 95.5055 45.3827   1
 -24  -1  -4 56.0394 44.6046   1
  24   1   4 106.542 49.3698   1
  24  -1   4 61.0068 39.3690   1
  26  -2  -4 17.0521 45.0619   1
 -25   2   4 173.558 46.7920   1
  25  -2  -4 91.7279 42.6585   1
 -24   2   4-17.8033 37.3845   1
 -24  -2   4 17.6497 39.3101   1
  24  -2  -4-8.08932 36.6949   1
  24   2  -4 24.9657 40.3563   1
 -23   2   4 130.669 47.9882   1
 -23  -2   4 252.773 54.5475   1
  23  -2  -4 166.352 50.1251   1
  23   2  -4 238.990 55.3781   1
 -22  -2   4 700.392 82.6144   1
  22   2  -4 656.491 77.4197   1
 -21   2   4 183.568 49.4779   1
 -21  -2   4 181.768 49.0015   1
  21  -2  -4 156.880 49.3943   1
  21   2  -4 94.9804 43.9424   1
 -20   2   4 853.311 92.6597   1
 -20  -2   4 1032.49 96.5832   1
  20  -2  -4 1020.36 94.0167   1
  20   2  -4 1050.06 95.5019   1
 -19   2   4 945.556 91.7427   1
 -19  -2   4 749.291 84.0353   1
  19  -2  -4 1029.32 93.4645   1
  19   2  -4 1015.86 91.8046   1
 -18   2   4 255.140 49.4031   1
 -18  -2   4 414.560 60.1990   1
  18  -2  -4 339.710 54.8258   1
  18   2  -4 323.688 53.8512   1
 -17   2   4 8409.47 420.701   1
 -17  -2   4 8422.11 411.074   1
  17  -2  -4 7490.95 407.057   1
  17   2  -4 8167.04 409.693   1
 -16   2   4 460.377 62.2768   1
 -16  -2   4 595.862 65.5528   1
  16  -2  -4 508.583 64.4508   1
  16   2  -4 627.937 68.1040   1
 -15   2   4 12223.0 611.184   1
  15  -2  -4 13595.6 615.398   1
 -14  -2   4 950.142 79.9579   1
  14   2  -4 902.231 77.9326   1
 -13   2   4 1488.30 103.424   1
 -13  -2   4 1276.31 95.7300   1
  13  -2  -4 1120.93 93.2589   1
  13   2  -4 1558.02 100.999   1
 -12   2   4 5846.15 298.099   1
 -12  -2   4 5729.68 291.502   1
  12  -2  -4 5955.61 294.830   1
  12   2  -4 5733.11 291.076   1
 -11  -2   4 1361.31 92.3629   1
  11  -2  -4 1449.03 97.6919   1
 -11   2   4 1356.35 97.8451   1
 -10   2   4 6842.82 335.440   1
  10   2  -4 6809.14 327.208   1
  10  -2  -4 6437.90 330.140   1
 -10  -2   4 7157.22 328.702   1
   9  -2  -4 100628. 4584.61   1
  -9   2   4 110593. 4592.16   1
  -8   2   4 12300.9 600.226   1
   8   2  -4 13975.4 594.371   1
   8  -2  -4 13996.2 599.896   1
  -8  -2   4 12254.7 591.568   1
   7   2  -4 110042. 4861.19   1
  -7  -2   4 113742. 4864.18   1
  -6   2   4 64465.7 2711.22   1
   6  -2  -4 64290.9 2710.95   1
   6   2  -4 61249.3 2699.22   1
  -6  -2   4 60036.1 2700.13   1
   5  -2  -4 57681.9 2333.49   1
   5   2  -4 51311.9 2320.14   1
  -5  -2   4 53052.3 2321.53   1
  -5   2   4 54376.1 2332.72   1
  -4   2   4 593.611 49.5103   1
   4  -2  -4 767.395 50.2757   1
  -3   2   4 9030.07 386.878   1
   3  -2  -4 7948.13 385.412   1
  -2   2   4 3169.24 139.156   1
  -2  -2   4 3149.30 126.506   1
   1   2  -4 3909.50 178.276   1
   1  -2  -4 3781.95 184.791   1
  -1   2   4 3927.32 185.218   1
  -1  -2   4 3575.29 175.762   1
   0  -2  -4 2645.44 131.069   1
   0   2  -4 2249.83 122.900   1
   0  -2   4 2761.67 124.788   1
   0   2   4 2137.23 128.477   1
  -1  -2  -4 24288.4 1111.08   1
   1  -2   4 25369.3 1106.27   1
   1   2   4 26444.1 1111.25   1
  -1   2  -4 24077.5 1106.74   1
  -2   2  -4 16791.7 760.012   1
   2  -2   4 16960.9 757.888   1
   3   2   4 26132.1 1157.65   1
  -3  -2  -4 27112.8 1160.06   1
  -3   2  -4 24823.6 1157.38   1
   3  -2   4 25914.3 1154.62   1
   4   2   4 20690.1 875.350   1
  -4   2  -4 20953.2 875.975   1
   4  -2   4 21849.5 874.772   1
   5   2   4 53753.7 2503.84   1
  -5  -2  -4 59998.4 2509.52   1
  -5   2  -4 54017.1 2505.01   1
   5  -2   4 60356.3 2506.69   1
   6   2   4 3188.35 175.612   1
  -6  -2  -4 2969.04 177.704   1
  -6   2  -4 3360.14 179.378   1
   6  -2   4 2955.49 178.384   1
   7   2   4 27086.0 1306.58   1
  -7  -2  -4 29919.7 1314.36   1
  -7   2  -4 29176.8 1312.25   1
   7  -2   4 30755.4 1313.99   1
   8   2   4 116.093 32.9842   1
  -8  -2  -4 121.679 37.1272   1
  -8   2  -4 75.3180 38.6176   1
   9   2   4 2568.27 151.477   1
  -9  -2  -4 2326.51 150.098   1
  -9   2  -4 2074.52 146.062   1
   9  -2   4 2349.91 148.791   1
  10   2   4 5754.64 291.820   1
 -10  -2  -4 5014.76 288.011   1
 -10   2  -4 5220.75 292.306   1
  10  -2   4 5956.36 294.574   1
  11   2   4 15377.1 736.105   1
 -11  -2  -4 16049.1 742.051   1
 -11   2  -4 16652.5 745.163   1
  11  -2   4 14894.4 734.950   1
  12   2   4 664.325 74.6849   1
 -12  -2  -4 669.514 73.1614   1
 -12   2  -4 643.829 76.9122   1
  12  -2   4 609.348 67.1789   1
  13   2   4 3271.58 197.648   1
 -13  -2  -4 3041.97 197.025   1
 -13   2  -4 3226.82 200.104   1
  13  -2   4 3394.22 197.246   1
  14  -2   4 990.814 96.2086   1
  14   2   4 1358.78 107.551   1
 -14  -2  -4 1180.83 103.950   1
 -14   2  -4 1221.50 105.871   1
  15  -2   4 1677.36 128.710   1
  15   2   4 1719.70 130.113   1
 -15   2  -4 1763.40 134.829   1
 -15  -2  -4 1784.38 133.322   1
  16  -2   4 2843.91 178.795   1
  16   2   4 2546.00 172.291   1
 -16  -2  -4 2635.47 177.231   1
 -16   2  -4 2681.26 179.147   1
  18   2   4 202.721 51.4188   1
 -18  -2  -4 231.694 58.6348   1
 -18   2  -4 278.070 60.2856   1
  18  -2   4 144.181 49.8755   1
 -19  -2  -4 68.9477 34.0636   1
 -19   2  -4 110.986 49.7794   1
  19  -2   4 98.3863 51.7846   1
  20   2   4 267.512 55.2190   1
 -20  -2  -4 342.413 63.8532   1
 -20   2  -4 321.870 63.2145   1
  20  -2   4 410.037 69.5078   1
  21   2   4 120.520 41.5256   1
  21  -2   4 91.5242 50.0939   1
 -21   2  -4 108.901 48.8747   1
 -21  -2  -4 42.2654 40.5505   1
  22   2   4 119.313 46.4477   1
  22  -2   4 106.831 48.4883   1
 -22  -2  -4 99.0341 43.2496   1
 -22   2  -4 66.4778 47.4486   1
  23   2   4-7.72380 34.4119   1
 -23  -2  -4 40.1881 31.5826   1
  24  -2   4-7.66626 39.4342   1
  24   2   4 45.6660 43.2814   1
 -24  -2  -4 7.80132 41.2283   1
 -24   2  -4-8.05203 41.9895   1
 -25   3   4 8.73907 41.0340   1
  25  -3  -4-16.5274 43.0918   1
  24   3  -4 66.3261 45.5575   1
 -24  -3   4 59.8720 45.8380   1
 -24   3   4 25.8699 45.0151   1
  24  -3  -4 41.7290 43.5697   1
  23   3  -4 66.0062 41.2831   1
 -23  -3   4 17.0226 40.0057   1
 -23   3   4 85.8987 47.7575   1
  23  -3  -4 8.07914 39.8283   1
  22   3  -4 825.315 85.9397   1
 -22  -3   4 785.346 85.5519   1
 -22   3   4 821.935 88.5957   1
  22  -3  -4 647.282 77.9363   1
  21   3  -4 1270.24 107.269   1
 -21  -3   4 1082.67 104.765   1
 -21   3   4 1149.14 108.481   1
  21  -3  -4 1342.28 109.575   1
  20   3  -4 1081.67 100.829   1
 -20  -3   4 1363.54 111.252   1
 -20   3   4 971.474 100.733   1
  20  -3  -4 1324.58 108.193   1
  19   3  -4 1510.98 119.392   1
 -19  -3   4 1493.08 120.048   1
 -19   3   4 1661.03 125.416   1
  19  -3  -4 1428.12 119.051   1
  18   3  -4 4587.15 256.073   1
 -18  -3   4 4661.80 260.503   1
  17   3  -4 623.539 69.3067   1
 -17  -3   4 609.744 70.1456   1
 -17   3   4 500.677 66.7868   1
  17  -3  -4 694.255 75.4709   1
  16   3  -4 690.756 68.1069   1
 -16  -3   4 495.740 63.5373   1
 -16   3   4 597.027 68.1811   1
  16  -3  -4 449.930 62.1190   1
 -15   3   4 2967.05 179.232   1
  15  -3  -4 2534.91 165.743   1
  14   3  -4 3756.71 198.763   1
 -14  -3   4 3402.46 198.138   1
 -14   3   4 3639.80 205.786   1
  14  -3  -4 3230.30 198.701   1
  13   3  -4 9316.63 453.941   1
 -13  -3   4 9684.05 457.110   1
  12   3  -4 22917.4 930.858   1
  12  -3  -4 21967.1 936.167   1
 -12   3   4 22443.2 941.457   1
 -11  -3   4 9100.69 421.359   1
  11   3  -4 8695.41 417.409   1
  11  -3  -4 8404.42 423.551   1
 -11   3   4 9118.74 428.805   1
 -10  -3   4 1295.60 85.0370   1
 -10   3   4 1315.01 95.1834   1
  10  -3  -4 1167.35 85.6070   1
  -9   3   4 10448.4 503.483   1
   9  -3  -4 11045.2 503.984   1
  -8   3   4 36346.7 1621.94   1
   8  -3  -4 37596.1 1622.33   1
   8   3  -4 36156.4 1610.62   1
  -7   3   4 3713.08 189.234   1
  -7  -3   4 3589.54 180.450   1
   7  -3  -4 3754.58 189.817   1
   7   3  -4 3592.77 179.565   1
   6   3  -4 75439.7 3175.76   1
  -6  -3   4 70288.6 3175.96   1
   5   3  -4 907.410 50.7490   1
  -5  -3   4 851.189 51.0487   1
   5  -3  -4 728.884 57.8657   1
  -4  -3   4 42054.1 1943.44   1
  -4   3   4 51480.4 1958.27   1
   4  -3  -4 49169.7 1959.41   1
   4   3  -4 41398.9 1943.28   1
   3  -3  -4 157.414 31.2251   1
   3   3  -4 103.728 17.8670   1
  -3  -3   4 115.076 18.7135   1
  -3   3   4 161.235 26.2007   1
   2  -3  -4 13021.9 560.632   1
  -2   3   4 12262.9 555.377   1
  -2  -3   4 12486.5 547.479   1
   2   3  -4 11684.4 547.253   1
   1  -3  -4 5816.20 260.875   1
  -1   3   4 5453.09 258.257   1
  -1  -3   4 5101.51 250.859   1
   1   3  -4 5300.33 250.853   1
   0  -3   4 9016.33 409.937   1
   0   3  -4 8906.37 410.599   1
  -1  -3  -4 17158.4 756.005   1
   1   3   4 17924.0 757.225   1
   1  -3   4 15264.9 745.253   1
  -1   3  -4 17161.7 752.502   1
   2   3   4 59461.7 2588.80   1
  -2  -3  -4 58424.4 2591.90   1
  -3  -3  -4 1892.94 122.684   1
  -3   3  -4 1987.90 119.248   1
   3   3   4 2020.95 119.972   1
   3  -3   4 2138.34 120.403   1
  -4  -3  -4 29811.2 1314.03   1
   4   3   4 28811.6 1310.39   1
  -4   3  -4 29708.2 1313.06   1
   4  -3   4 29235.6 1311.04   1
  -5   3  -4 11360.9 529.981   1
  -5  -3  -4 11430.8 529.676   1
   5  -3   4 10678.5 524.503   1
   5   3   4 11489.1 527.521   1
  -6   3  -4 38020.1 1546.54   1
  -6  -3  -4 34997.2 1541.73   1
   6  -3   4 32446.0 1536.06   1
   6   3   4 33169.7 1539.15   1
  -7   3  -4 9601.34 449.945   1
  -7  -3  -4 8790.06 445.570   1
   7  -3   4 8864.75 443.824   1
   7   3   4 9583.22 446.576   1
  -9   3  -4 418.788 59.4394   1
  -9  -3  -4 512.870 63.5533   1
   9   3   4 417.214 56.7113   1
 -10   3  -4 1809.66 133.297   1
 -10  -3  -4 2157.48 143.050   1
  10  -3   4 2163.41 141.044   1
  10   3   4 1981.47 135.842   1
 -11   3  -4 2318.41 158.865   1
 -11  -3  -4 2485.38 161.855   1
  11  -3   4 2436.75 159.297   1
  11   3   4 2422.00 156.138   1
 -12   3  -4 4015.23 239.663   1
 -12  -3  -4 4371.77 243.017   1
  12  -3   4 4278.01 239.875   1
  12   3   4 3989.64 233.944   1
 -13  -3  -4 615.866 76.0877   1
  13   3   4 679.094 76.1073   1
 -14   3  -4 4908.90 263.299   1
 -14  -3  -4 4515.01 259.690   1
  14  -3   4 4195.33 251.076   1
  14   3   4 4434.40 254.735   1
 -15   3  -4 2431.33 163.201   1
 -15  -3  -4 2319.38 161.035   1
  15  -3   4 2157.49 155.029   1
  15   3   4 2413.58 159.672   1
 -16   3  -4 577.111 75.3627   1
 -16  -3  -4 706.752 79.5761   1
  16  -3   4 601.064 74.3576   1
  16   3   4 552.987 73.9088   1
 -17   3  -4 1468.95 121.308   1
  17  -3   4 1408.05 116.733   1
 -18   3  -4 119.616 46.0072   1
 -18  -3  -4 109.215 39.0975   1
  18  -3   4 66.1657 43.9853   1
  18   3   4 145.742 40.1784   1
 -19   3  -4 388.527 70.4118   1
 -19  -3  -4 436.043 70.7807   1
  19  -3   4 563.054 75.1466   1
  19   3   4 479.396 71.5346   1
 -20   3  -4 8.66533 45.7931   1
 -20  -3  -4-16.6166 34.8940   1
  20  -3   4 23.9721 42.2282   1
  20   3   4 16.1029 30.8692   1
 -21   3  -4 50.4719 42.0491   1
 -21  -3  -4-41.1464 41.1359   1
  21  -3   4-8.08068 35.3229   1
  21   3   4 24.2180 38.5317   1
 -22   3  -4 114.905 45.4454   1
 -22  -3  -4 171.647 53.6959   1
  22   3   4 135.769 51.5801   1
 -23   3  -4 24.3394 38.7295   1
  23   3   4-7.82255 44.9894   1
  23  -3   4 23.8045 43.0257   1
 -24  -3  -4-31.5063 44.2853   1
  24   3   4-7.60573 42.7631   1
 -26   4   4 51.3843 44.7019   1
  26  -4  -4 41.0795 45.6886   1
 -25   4   4-8.55521 40.8953   1
  25  -4  -4 106.060 50.9657   1
 -24   4   4 69.0986 39.2245   1
  24  -4  -4 32.0482 39.4996   1
  24   4  -4 25.1273 38.7111   1
 -23   4   4 8.78684 41.2709   1
 -23  -4   4 8.57226 42.8623   1
  23  -4  -4 39.7195 40.3018   1
  23   4  -4 33.1106 43.1764   1
 -22   4   4-25.8073 40.4077   1
 -22  -4   4-25.2492 45.0720   1
  22  -4  -4-8.13102 41.2528   1
  22   4  -4-40.8133 41.4131   1
 -21   4   4 875.704 89.1798   1
 -21  -4   4 711.538 82.4072   1
  21  -4  -4 855.826 87.4986   1
  21   4  -4 798.838 85.6319   1
 -20   4   4 127.813 45.3106   1
 -20  -4   4 252.802 52.3356   1
  20  -4  -4 205.636 54.4304   1
  20   4  -4 240.964 51.0857   1
 -19   4   4 3242.41 208.366   1
 -19  -4   4 3370.82 205.108   1
  19  -4  -4 3504.19 210.044   1
  19   4  -4 3434.43 205.445   1
 -18   4   4 339.428 57.9921   1
 -18  -4   4 278.144 52.5615   1
  18  -4  -4 295.363 55.0235   1
  18   4  -4 416.655 62.0021   1
 -17   4   4 7.65420 31.4786   1
  17   4  -4 27.2489 36.4785   1
 -17  -4   4 27.9421 33.8849   1
  17  -4  -4 14.2902 32.9949   1
  16   4  -4 58.4441 33.9452   1
 -16   4   4 15.0201 36.4967   1
  16  -4  -4 98.2711 39.5304   1
 -16  -4   4 46.3443 34.6049   1
 -15   4   4 57.7160 36.6020   1
  15  -4  -4-6.78884 32.4178   1
  14   4  -4 7590.00 371.979   1
 -14  -4   4 6974.81 370.389   1
  14  -4  -4 7964.65 381.172   1
 -13   4   4 16390.0 821.370   1
  13   4  -4 19150.4 820.303   1
  13  -4  -4 18851.3 828.207   1
 -13  -4   4 16970.5 815.673   1
 -12   4   4 344.607 50.8766   1
 -12  -4   4 421.541 47.1534   1
  12   4  -4 290.612 40.3250   1
  12  -4  -4 250.576 43.9890   1
 -11  -4   4 11553.2 595.353   1
  11   4  -4 13542.0 597.846   1
 -11   4   4 13847.2 614.294   1
  11  -4  -4 13056.3 605.095   1
 -10  -4   4 11344.6 548.477   1
  10   4  -4 12748.0 550.968   1
  10  -4  -4 11867.6 558.342   1
 -10   4   4 11451.5 560.444   1
  -9  -4   4 1076.39 72.2049   1
   9  -4  -4 964.863 76.9752   1
  -9   4   4 928.667 76.3335   1
   8  -4  -4 974.318 84.6517   1
  -8   4   4 1191.30 84.5455   1
   7   4  -4 2468.07 136.138   1
   7  -4  -4 2651.30 148.739   1
  -7   4   4 2718.37 149.180   1
   6   4  -4 8881.16 388.915   1
  -6  -4   4 8690.30 389.679   1
  -6   4   4 7879.48 398.757   1
   6  -4  -4 8109.65 399.100   1
   5   4  -4 50979.1 2437.13   1
  -5   4   4 59178.3 2454.65   1
  -5  -4   4 60971.3 2442.15   1
   5  -4  -4 54262.1 2451.53   1
   4   4  -4 15567.7 719.182   1
  -4   4   4 16533.8 732.035   1
  -4  -4   4 16616.5 721.214   1
   4  -4  -4 16178.9 733.406   1
  -3   4   4 28875.5 1346.06   1
   3   4  -4 30586.0 1334.63   1
   3  -4  -4 30817.6 1348.63   1
  -3  -4   4 30830.0 1335.90   1
  -2   4   4 104895. 4158.17   1
   2   4  -4 94464.3 4143.16   1
   2  -4  -4 90501.1 4152.88   1
  -2  -4   4 93286.5 4143.66   1
   1  -4  -4 10161.1 480.677   1
   1   4  -4 10514.9 472.853   1
  -1  -4   4 10603.7 473.710   1
  -1   4   4 10035.9 479.165   1
   0  -4  -4 53948.2 2320.14   1
   0   4   4 51685.9 2316.73   1
   0  -4   4 51105.4 2312.72   1
   0   4  -4 54391.3 2313.24   1
  -1  -4  -4-12.6368 29.3382   1
   1   4   4 28.3673 28.2255   1
  -2  -4  -4 1173.91 85.8472   1
   2   4   4 1115.20 82.9715   1
   2  -4   4 1239.32 81.0987   1
  -2   4  -4 1133.29 81.4816   1
  -3  -4  -4 63231.5 2629.05   1
   3   4   4 59699.9 2625.38   1
  -3   4  -4 65947.3 2628.25   1
  -4  -4  -4 86179.9 3673.44   1
   4   4   4 81244.3 3670.18   1
   4  -4   4 81821.7 3666.76   1
  -4   4  -4 86043.6 3671.69   1
  -5  -4  -4 32556.6 1421.36   1
  -5   4  -4 33047.9 1420.51   1
   5   4   4 30189.8 1418.13   1
   5  -4   4 31133.1 1416.75   1
  -6   4  -4 2652.33 160.180   1
   6   4   4 2616.37 156.793   1
   6  -4   4 2367.25 154.240   1
  -7  -4  -4 4095.98 219.494   1
  -7   4  -4 3696.02 216.534   1
   7  -4   4 4124.08 216.965   1
   7   4   4 3727.39 213.489   1
   8   4   4 18471.4 823.074   1
  -8  -4  -4 17340.9 823.492   1
   8  -4   4 17956.4 822.420   1
  -8   4  -4 17214.0 824.475   1
   9   4   4 1846.14 128.220   1
  -9  -4  -4 1905.70 131.006   1
   9  -4   4 1874.17 125.574   1
  -9   4  -4 1844.07 129.300   1
  10   4   4 53.6756 34.5648   1
 -10  -4  -4 48.4436 29.7266   1
  10  -4   4 20.2967 31.8260   1
 -10   4  -4 57.3020 33.6878   1
  11   4   4 2541.30 161.646   1
 -11  -4  -4 2208.31 156.617   1
  11  -4   4 2686.63 166.704   1
 -11   4  -4 2621.68 166.263   1
  12   4   4 14.5401 34.7127   1
 -12  -4  -4 22.1726 33.5395   1
  12  -4   4-7.71854 35.6449   1
 -12   4  -4 62.2188 40.0142   1
  13  -4   4 2267.90 154.443   1
 -13   4  -4 2229.24 156.942   1
  14   4   4 1404.49 115.874   1
 -14  -4  -4 1400.50 117.256   1
  14  -4   4 1521.85 120.654   1
 -14   4  -4 1563.12 121.174   1
  15   4   4 251.854 54.4979   1
 -15  -4  -4 367.918 58.2365   1
  15  -4   4 197.329 48.4288   1
 -15   4  -4 325.782 63.1955   1
  16   4   4 1352.52 112.723   1
 -16  -4  -4 1293.57 112.628   1
  16  -4   4 1265.63 111.629   1
 -16   4  -4 1270.20 114.156   1
  17   4   4 396.202 62.0850   1
 -17  -4  -4 322.987 61.8656   1
  17  -4   4 463.720 66.9003   1
 -17   4  -4 430.748 69.4700   1
  18  -4   4 1240.05 107.141   1
  18   4   4 1032.44 104.898   1
 -18  -4  -4 1349.97 112.765   1
 -18   4  -4 1268.45 111.276   1
  19   4   4 349.355 57.2770   1
 -19  -4  -4 260.799 54.1551   1
  20   4   4-16.1905 41.6672   1
 -20  -4  -4 50.3132 43.1592   1
  20  -4   4 24.6065 37.2387   1
 -20   4  -4 76.7723 42.0364   1
  21   4   4-16.0826 42.5114   1
 -21  -4  -4-42.1328 43.9571   1
  22   4   4 39.7493 47.2499   1
 -22  -4  -4 33.4064 42.3934   1
  22  -4   4 46.7839 36.0401   1
 -22   4  -4 41.7684 41.7949   1
  23  -4   4 23.2578 40.4623   1
 -23   4  -4 56.3377 43.6695   1
  24   4   4 7.53446 32.2966   1
  26  -5  -4-15.8910 39.7202   1
 -26   5   4 42.0264 38.1317   1
  25  -5  -4 134.092 51.7245   1
 -25   5   4 85.8687 49.6177   1
  24  -5  -4 8.01699 41.2394   1
 -24   5   4 17.3797 40.8058   1
  23   5  -4 8.28487 38.9025   1
  23  -5  -4 8.22612 38.6267   1
 -23   5   4 8.64918 39.2360   1
  22   5  -4-8.12984 36.8823   1
 -22   5   4 35.2438 42.7310   1
 -22  -5   4-8.58081 40.9598   1
  22  -5  -4 33.6532 44.4632   1
 -21   5   4 692.237 82.8388   1
  21  -5  -4 733.807 85.5853   1
 -21  -5   4 641.494 78.6848   1
  21   5  -4 636.768 76.9789   1
  20   5  -4 92.9166 44.5040   1
 -20   5   4 209.619 56.5118   1
  20  -5  -4 198.779 54.4602   1
 -20  -5   4 114.941 47.6555   1
  19  -5  -4 1744.80 129.553   1
 -19   5   4 1427.13 123.299   1
  18   5  -4 1076.76 94.8464   1
 -18  -5   4 921.113 93.2142   1
  18  -5  -4 1070.34 94.3485   1
 -18   5   4 981.975 94.9763   1
  17   5  -4 4868.55 264.441   1
 -17  -5   4 4762.30 266.448   1
  16   5  -4 537.753 64.7210   1
 -16  -5   4 484.443 63.0804   1
 -16   5   4 461.342 62.3839   1
 -15   5   4 7.35555 34.5380   1
 -15  -5   4 39.0906 33.5115   1
  15  -5  -4-7.07039 36.3676   1
  15   5  -4-12.4145 29.6281   1
 -14   5   4 148.727 40.6902   1
  14   5  -4 165.418 38.3426   1
 -14  -5   4 111.259 34.4232   1
  14  -5  -4 115.777 37.3795   1
 -13   5   4 1174.65 99.4608   1
 -13  -5   4 1261.45 94.7003   1
  13   5  -4 1314.96 93.2776   1
  13  -5  -4 1023.81 90.4345   1
 -12   5   4 140.105 41.0205   1
  12   5  -4 93.9495 29.2452   1
 -12  -5   4 59.2632 28.7229   1
  12  -5  -4 78.4686 30.8473   1
 -11  -5   4 2954.91 162.089   1
  11  -5  -4 2647.13 164.350   1
 -11   5   4 2498.78 163.713   1
  11   5  -4 2977.92 160.528   1
 -10  -5   4 14956.7 735.058   1
  10  -5  -4 16147.1 746.377   1
 -10   5   4 16057.9 746.756   1
  10   5  -4 17366.9 738.490   1
  -9  -5   4 34722.6 1611.87   1
   9  -5  -4 36777.6 1622.19   1
  -9   5   4 35983.0 1622.28   1
   9   5  -4 37887.2 1612.47   1
  -8   5   4 12715.9 598.755   1
   8  -5  -4 12404.8 598.179   1
  -8  -5   4 13203.4 590.132   1
   7  -5  -4 29464.4 1383.37   1
  -7   5   4 32703.9 1388.63   1
   6   5  -4 17333.0 818.010   1
  -6   5   4 18552.9 828.339   1
   6  -5  -4 19115.5 831.771   1
   5   5  -4 339.543 37.6582   1
  -5   5   4 247.928 37.5431   1
   5  -5  -4 296.043 40.9675   1
  -5  -5   4 318.005 36.0279   1
   4   5  -4 2809.60 148.384   1
  -4   5   4 2829.15 158.699   1
   4  -5  -4 2868.20 159.466   1
  -4  -5   4 2998.23 150.545   1
  -3   5   4 129754. 5308.06   1
   3   5  -4 115740. 5292.40   1
  -3  -5   4 120013. 5295.56   1
   3  -5  -4 125402. 5306.93   1
  -2   5   4 40211.7 1784.02   1
   2   5  -4 39640.9 1773.85   1
  -2  -5   4 41407.7 1776.07   1
   2  -5  -4 40013.0 1784.74   1
  -1   5   4 142.072 30.3035   1
   1  -5  -4 78.0289 27.9443   1
   0   5   4 1740.18 125.218   1
   0  -5  -4 2154.55 127.110   1
   0  -5   4 2129.91 119.227   1
   0   5  -4 2192.05 119.366   1
  -1  -5  -4 13042.5 621.161   1
   1   5   4 13613.7 619.679   1
   1  -5   4 13437.2 615.865   1
  -1   5  -4 13536.7 617.102   1
  -2  -5  -4 3044.66 166.408   1
   2   5   4 2952.96 165.254   1
   2  -5   4 2885.94 160.240   1
  -2   5  -4 2731.12 160.170   1
  -3  -5  -4 80474.0 3504.06   1
   3   5   4 80133.1 3501.65   1
   3  -5   4 78656.0 3497.49   1
  -3   5  -4 80091.1 3500.13   1
  -4  -5  -4 1065.71 91.9268   1
   4   5   4 1410.29 97.5259   1
   4  -5   4 1156.93 85.3822   1
  -4   5  -4 1309.20 95.3893   1
  -5  -5  -4 1004.17 86.9539   1
   5   5   4 1150.36 89.0256   1
   5  -5   4 1180.89 87.8371   1
  -5   5  -4 1145.28 88.8958   1
  -6  -5  -4 54.7097 34.6539   1
   6   5   4 29.5098 32.4895   1
   6  -5   4 127.140 33.3241   1
  -6   5  -4 6.03341 29.3611   1
  -8  -5  -4 3520.46 202.973   1
  -8   5  -4 3705.57 205.810   1
   8   5   4 3185.81 197.295   1
   8  -5   4 3520.44 201.929   1
  -9  -5  -4 14532.9 691.493   1
  -9   5  -4 14508.4 692.689   1
   9   5   4 15010.3 690.884   1
   9  -5   4 14376.9 689.514   1
 -10  -5  -4 1821.27 132.399   1
 -10   5  -4 2049.97 140.646   1
  10   5   4 2041.71 135.916   1
  10  -5   4 1876.51 133.349   1
 -11  -5  -4 1450.23 115.432   1
 -11   5  -4 1352.77 113.395   1
  11  -5   4 1435.72 112.032   1
  11   5   4 1614.42 116.184   1
 -12  -5  -4 6940.32 366.872   1
  12   5   4 7133.10 364.862   1
  13   5   4 15.1128 37.2289   1
 -13   5  -4 32.2086 42.5663   1
 -13  -5  -4 39.9766 37.5579   1
  13  -5   4 15.9843 39.3737   1
 -14  -5  -4 1506.12 120.137   1
 -14   5  -4 1614.55 124.845   1
  14  -5   4 1214.04 114.764   1
  14   5   4 1384.73 115.312   1
 -15  -5  -4 1535.52 120.665   1
  15  -5   4 1261.83 114.393   1
 -15   5  -4 1385.53 118.522   1
  15   5   4 1490.61 117.936   1
  16   5   4 112.074 48.2782   1
 -16   5  -4 51.2553 41.0561   1
  16  -5   4 180.390 51.3981   1
 -17   5  -4 34.3057 37.4965   1
 -17  -5  -4 51.3445 41.5049   1
  17  -5   4-16.0877 31.6087   1
 -18  -5  -4 892.796 95.5958   1
  18   5   4 1067.25 98.7619   1
 -18   5  -4 1019.07 100.945   1
  18  -5   4 975.783 93.7547   1
 -19   5  -4 77.1109 42.2262   1
  19  -5   4 7.90073 36.5117   1
 -20   5  -4-25.2696 38.2095   1
 -20  -5  -4 8.47472 40.4502   1
  20  -5   4-7.95867 30.5121   1
  20   5   4 48.1658 44.0650   1
 -21   5  -4 58.4231 48.5585   1
  21  -5   4 24.2343 48.0105   1
 -22   5  -4 16.5332 34.7213   1
 -22  -5  -4 8.25436 42.4602   1
  22  -5   4 23.4526 30.7155   1
  22   5   4-7.90160 37.7183   1
 -23   5  -4 81.3272 47.3648   1
 -23  -5  -4 65.6972 42.3285   1
  23   5   4 46.9815 42.5423   1
 -26   6   4 67.4837 39.6970   1
  26  -6  -4 53.9012 43.3675   1
 -25   6   4 94.0844 46.5374   1
  25  -6  -4 86.7917 48.4617   1
 -24   6   4 369.531 61.6222   1
  24  -6  -4 312.157 56.9235   1
 -23   6   4-35.2707 48.4208   1
  23  -6  -4 100.790 53.8992   1
 -22   6   4-17.2402 45.5628   1
  22  -6  -4-25.8046 47.2244   1
 -21   6   4 135.617 52.2125   1
 -21  -6   4 76.9612 46.7226   1
  21  -6  -4 217.788 56.3815   1
  21   6  -4 107.683 45.2813   1
 -20  -6   4 458.510 68.2432   1
  20   6  -4 427.841 65.5276   1
 -19   6   4-8.46104 40.4470   1
  19   6  -4 78.3006 40.8915   1
 -19  -6   4 97.0391 42.2272   1
  19  -6  -4 38.1723 43.4707   1
 -18   6   4 74.5151 37.0159   1
  18   6  -4 98.7491 43.7970   1
  18  -6  -4 62.6676 36.3011   1
 -18  -6   4 62.4278 39.1348   1
 -17   6   4 216.873 54.2585   1
 -17  -6   4 157.936 45.3077   1
  17   6  -4 321.376 53.3248   1
  17  -6  -4 224.612 53.6333   1
 -16  -6   4 852.377 84.1046   1
  16   6  -4 826.461 81.8113   1
 -15  -6   4 2577.86 161.978   1
  15  -6  -4 2374.93 160.810   1
  15   6  -4 2614.19 160.684   1
 -14   6   4 2487.73 160.465   1
  14  -6  -4 2370.66 155.528   1
 -13  -6   4 6108.06 317.613   1
  13   6  -4 6623.03 318.735   1
 -13   6   4 6357.53 328.688   1
  13  -6  -4 5656.92 317.083   1
 -12  -6   4 1033.17 84.6094   1
  12   6  -4 1169.53 86.7638   1
 -12   6   4 879.200 85.2317   1
  12  -6  -4 865.090 83.6475   1
 -11  -6   4 1209.60 87.0877   1
  11   6  -4 1103.73 82.5435   1
 -11   6   4 815.265 82.8837   1
  11  -6  -4 935.779 85.3472   1
  10   6  -4 1371.92 97.5494   1
 -10  -6   4 1430.49 101.502   1
  -9  -6   4 469.089 53.6518   1
   9   6  -4 500.700 51.5650   1
   9  -6  -4 511.274 57.2454   1
  -9   6   4 556.514 58.4007   1
   8  -6  -4 342.002 47.2818   1
   8   6  -4 346.527 41.9049   1
  -8  -6   4 298.463 41.4836   1
  -8   6   4 341.084 46.9142   1
  -7  -6   4 54.2199 24.1972   1
  -7   6   4 102.601 27.5734   1
   7  -6  -4 64.9636 28.0286   1
   6   6  -4 2251.36 127.307   1
  -6   6   4 2309.04 139.590   1
   6  -6  -4 2396.06 141.011   1
  -6  -6   4 2213.32 130.401   1
   5   6  -4 104.066 26.5182   1
  -5   6   4 98.6515 29.2433   1
   5  -6  -4 132.757 31.6262   1
   4   6  -4 27149.3 1196.90   1
  -4   6   4 26799.8 1205.94   1
   4  -6  -4 25786.5 1206.64   1
  -4  -6   4 27525.2 1197.02   1
  -3   6   4 25467.1 1330.14   1
   3   6  -4 31319.0 1326.46   1
  -3  -6   4 33753.2 1331.52   1
   3  -6  -4 28683.2 1336.17   1
  -2   6   4 60212.0 2529.05   1
   2   6  -4 58634.8 2519.87   1
  -2  -6   4 54388.9 2518.01   1
   2  -6  -4 56927.6 2527.35   1
  -1   6   4 31593.0 1580.75   1
   1   6  -4 38104.7 1573.77   1
  -1  -6   4 37433.8 1573.83   1
   1  -6  -4 33936.7 1579.11   1
   0   6   4 22273.2 933.388   1
   0  -6   4 21080.0 925.573   1
   0   6  -4 18956.5 922.154   1
   0  -6  -4 20027.3 931.535   1
  -1  -6  -4 5292.09 271.022   1
  -1   6  -4 5062.52 263.018   1
   1  -6   4 5417.96 266.208   1
  -2  -6  -4 9070.66 437.214   1
  -2   6  -4 9776.14 433.706   1
   2  -6   4 9331.28 431.918   1
  -3  -6  -4 16935.3 768.885   1
   3   6   4 18312.4 769.523   1
   3  -6   4 16783.4 762.241   1
  -4  -6  -4 26636.3 1147.52   1
   4   6   4 24960.2 1141.89   1
  -4   6  -4 26918.4 1142.98   1
   4  -6   4 22879.2 1134.91   1
  -5  -6  -4 3201.74 188.609   1
   5   6   4 3044.15 182.505   1
  -5   6  -4 3268.28 187.947   1
   5  -6   4 3115.41 178.904   1
  -7  -6  -4 27.1742 36.4818   1
   7   6   4 64.2222 35.7938   1
  -7   6  -4 46.8621 33.0915   1
   7  -6   4 108.808 33.0448   1
   8   6   4 5316.02 277.558   1
  -8  -6  -4 4859.77 274.516   1
   8  -6   4 5187.94 274.781   1
  -8   6  -4 5070.64 276.939   1
   9   6   4 3264.74 193.871   1
  -9  -6  -4 3088.05 192.770   1
   9  -6   4 3323.95 194.761   1
  -9   6  -4 3174.76 193.921   1
  10   6   4 4621.36 257.905   1
 -10  -6  -4 4875.96 263.810   1
  10  -6   4 4475.28 255.270   1
 -10   6  -4 4487.67 258.635   1
  11   6   4 700.549 78.3904   1
  11  -6   4 607.124 72.8659   1
 -11  -6  -4 612.472 76.9808   1
 -11   6  -4 622.871 74.2179   1
  12  -6   4 436.230 60.7760   1
 -12   6  -4 384.912 62.1556   1
  13   6   4 155.282 45.5641   1
 -13  -6  -4 137.762 43.8225   1
  13  -6   4 131.196 45.2954   1
 -13   6  -4 146.610 48.7694   1
  14   6   4 126.453 45.0559   1
 -14   6  -4 98.4700 49.3460   1
 -14  -6  -4 41.3284 36.2727   1
  14  -6   4 40.8369 39.1147   1
 -15   6  -4 1570.59 125.585   1
  15  -6   4 1457.61 124.469   1
  15   6   4 1451.25 119.631   1
  16  -6   4 4218.56 250.917   1
 -16   6  -4 4470.67 257.121   1
  17   6   4 480.347 71.4935   1
 -17   6  -4 381.346 67.3756   1
  17  -6   4 290.669 59.8622   1
 -17  -6  -4 446.953 67.2586   1
 -18  -6  -4 1067.90 100.066   1
  18   6   4 831.654 90.8351   1
  19   6   4 24.6808 45.2562   1
 -19  -6  -4 77.4297 46.7396   1
  19  -6   4 142.537 51.3370   1
 -19   6  -4 25.7536 44.2547   1
  20   6   4 65.6214 45.6228   1
 -20  -6  -4 51.3707 35.2663   1
  20  -6   4 23.2916 41.6208   1
 -20   6  -4 59.5709 36.5411   1
  21   6   4 32.5615 36.2856   1
 -21  -6  -4 16.8751 34.7148   1
  21  -6   4 46.4920 39.3210   1
 -21   6  -4 24.7162 38.0575   1
  22   6   4-8.03789 43.5831   1
 -22  -6  -4 41.4945 44.9981   1
  22  -6   4 62.4322 43.8732   1
 -22   6  -4-40.3341 43.7400   1
  23   6   4-7.91186 43.9572   1
 -23  -6  -4-8.13452 40.0606   1
 -26   7   4-16.6013 42.1007   1
  26  -7  -4-7.65923 40.4783   1
 -25   7   4 16.8278 32.3059   1
  25  -7  -4 64.3183 41.9611   1
 -24   7   4 17.4056 45.3809   1
  24  -7  -4-16.5786 48.7169   1
 -23   7   4 325.930 65.8007   1
  23  -7  -4 359.509 68.0895   1
  22   7  -4 136.987 46.7976   1
  21  -7  -4 16.1486 39.1565   1
  21   7  -4 8.40842 37.4560   1
 -21  -7   4 8.81169 41.3755   1
 -21   7   4-8.51885 40.0005   1
  20  -7  -4 300.127 60.5555   1
  20   7  -4 230.111 55.8138   1
 -20  -7   4 215.314 56.9584   1
 -20   7   4 340.664 63.2936   1
  19   7  -4 183.298 51.0577   1
 -19  -7   4 252.372 57.0865   1
  18  -7  -4 821.541 87.7354   1
  18   7  -4 849.974 86.5488   1
 -18  -7   4 858.041 91.1088   1
 -18   7   4 1065.45 100.068   1
  17  -7  -4 1287.53 107.483   1
 -17  -7   4 1382.61 113.085   1
  17   7  -4 1262.47 106.108   1
 -17   7   4 996.395 101.782   1
 -16  -7   4 97.6353 40.4025   1
  16  -7  -4 107.641 41.8741   1
 -16   7   4 48.1659 42.0475   1
  16   7  -4 108.531 39.9134   1
  15   7  -4 3227.64 198.497   1
 -15  -7   4 3556.82 204.775   1
 -14  -7   4 28.1207 34.0988   1
  14  -7  -4-6.69388 31.4378   1
 -14   7   4 24.4379 37.6118   1
  14   7  -4 26.7763 31.9581   1
  13  -7  -4 6337.94 334.354   1
 -13   7   4 6494.73 337.678   1
 -12  -7   4 2115.36 139.035   1
  12  -7  -4 2159.08 144.090   1
  12   7  -4 1861.43 133.974   1
 -12   7   4 2405.91 147.850   1
 -11  -7   4 4467.97 250.439   1
  11  -7  -4 4568.06 256.399   1
  11   7  -4 5296.88 254.776   1
 -11   7   4 4559.25 256.054   1
 -10  -7   4 583.228 59.9730   1
 -10   7   4 694.394 70.7214   1
  10   7  -4 668.073 61.2931   1
  10  -7  -4 544.270 65.0728   1
   9  -7  -4 31.8206 34.5049   1
  -9  -7   4-15.7209 25.4124   1
  -9   7   4-12.4668 28.2760   1
   9   7  -4 9.98393 21.3971   1
  -8  -7   4 3815.10 206.059   1
   8   7  -4 3874.03 206.192   1
  -7   7   4 52.0661 31.1725   1
  -7  -7   4 108.478 27.9430   1
   7  -7  -4 94.6562 36.3905   1
   7   7  -4 69.6727 25.0131   1
  -6   7   4 39.6477 33.6475   1
  -6  -7   4 18.0898 23.5933   1
   6  -7  -4 5.81316 27.7556   1
   6   7  -4 9.21332 22.3511   1
  -5   7   4 2089.67 141.677   1
  -5  -7   4 2365.11 133.014   1
   5   7  -4 2389.92 132.854   1
   5  -7  -4 2140.44 139.876   1
   4  -7  -4 5873.22 301.710   1
  -4  -7   4 5858.96 292.583   1
   4   7  -4 6533.70 294.750   1
  -4   7   4 5323.78 296.217   1
   3  -7  -4 7226.32 364.016   1
   3   7  -4 7706.85 355.326   1
  -3   7   4 6990.03 360.824   1
   2   7  -4 2397.73 136.832   1
   2  -7  -4 2080.40 139.218   1
  -2  -7   4 2355.12 135.674   1
  -2   7   4 2274.76 140.562   1
   1   7  -4 397.239 46.8324   1
   1  -7  -4 379.187 51.9307   1
  -1  -7   4 467.067 50.3486   1
  -1   7   4 474.665 55.4098   1
   0   7  -4 1984.04 126.028   1
   0  -7   4 2282.80 129.620   1
   0   7   4 1912.24 127.286   1
   0  -7  -4 2014.03 133.491   1
  -1  -7  -4 9780.49 454.918   1
  -1   7  -4 9523.04 447.160   1
   1  -7   4 10208.5 450.640   1
  -2  -7  -4 13801.5 634.699   1
   2  -7   4 12641.4 626.958   1
  -2   7  -4 14056.8 631.020   1
  -3  -7  -4 165.825 41.8181   1
   3  -7   4 331.628 49.5808   1
  -3   7  -4 232.479 41.3751   1
   3   7   4 263.963 43.9759   1
   4  -7   4 486.064 59.5835   1
  -4   7  -4 576.379 62.4420   1
   5   7   4 3737.46 203.669   1
  -5  -7  -4 3221.48 199.240   1
  -6  -7  -4 927.924 85.6937   1
   6  -7   4 865.012 79.9960   1
   6   7   4 1023.80 86.0748   1
  -6   7  -4 968.735 88.0550   1
  -7  -7  -4 792.565 79.0467   1
   7  -7   4 658.441 74.2676   1
   7   7   4 852.721 81.1068   1
  -7   7  -4 893.876 86.3823   1
  -8  -7  -4 2917.28 183.607   1
   8  -7   4 3069.64 184.787   1
   8   7   4 3030.87 185.197   1
  -8   7  -4 3055.55 188.661   1
  -9  -7  -4 286.263 57.6040   1
   9  -7   4 328.084 53.4560   1
   9   7   4 473.433 66.4007   1
  -9   7  -4 569.920 65.7580   1
  10   7   4 740.181 79.4560   1
 -10  -7  -4 723.853 79.6308   1
  10  -7   4 692.370 78.7489   1
 -10   7  -4 762.290 80.9733   1
  11  -7   4 485.793 69.0236   1
 -11   7  -4 580.839 72.8888   1
 -12  -7  -4 2742.41 179.081   1
  12   7   4 2940.13 179.482   1
 -12   7  -4 2836.01 180.152   1
  12  -7   4 2378.77 170.860   1
 -13  -7  -4 429.642 63.3774   1
  13   7   4 337.357 58.9762   1
  13  -7   4 303.415 52.8309   1
 -13   7  -4 437.240 67.5767   1
  14   7   4 8.17377 36.4189   1
  14  -7   4 15.8138 38.3525   1
 -14   7  -4 33.3792 39.1908   1
 -15  -7  -4 468.644 67.7123   1
 -15   7  -4 426.987 70.4009   1
  15  -7   4 529.860 71.4685   1
 -16   7  -4 318.219 61.2040   1
 -16  -7  -4 387.335 67.5889   1
  16  -7   4 381.110 60.3361   1
  16   7   4 434.531 68.4119   1
 -17   7  -4 166.270 51.2540   1
 -17  -7  -4 259.772 58.7947   1
  17  -7   4 380.024 60.0818   1
  17   7   4 319.681 61.5746   1
 -18   7  -4 139.127 47.9111   1
 -18  -7  -4 86.6865 48.9073   1
  18  -7   4 49.9200 35.9035   1
  18   7   4 134.844 50.2270   1
 -19   7  -4 16.9819 41.1822   1
  19   7   4 8.39500 41.9698   1
 -19  -7  -4-8.64457 37.0602   1
  19  -7   4 40.3626 36.6256   1
 -20   7  -4 92.7777 45.2915   1
  20  -7   4 85.5463 44.3633   1
  20   7   4 74.9897 47.5114   1
 -20  -7  -4 68.6419 44.2736   1
 -21   7  -4 8.37579 43.6781   1
  21  -7   4-15.1338 38.3793   1
  21   7   4 16.4800 39.3325   1
 -21  -7  -4 33.9180 39.8174   1
  22  -7   4 29.9761 40.6346   1
 -22   7  -4-7.97420 43.7748   1
  23   7   4 7.88376 37.6295   1
 -23  -7  -4-16.3059 43.6476   1
 -26   8   4 16.2027 43.3931   1
  26  -8  -4 46.2539 47.2147   1
 -24   8   4-25.2380 35.3320   1
  24  -8  -4 16.7955 44.9590   1
 -23   8   4 294.250 62.1826   1
  23  -8  -4 407.260 68.1716   1
 -22   8   4 42.4504 40.5712   1
  22  -8  -4 48.2815 44.7495   1
 -21   8   4 43.3418 40.0872   1
  21  -8  -4 70.3750 41.3896   1
  21   8  -4 43.6331 44.3212   1
 -20   8   4 137.873 42.0275   1
  20   8  -4 76.9829 41.7216   1
 -20  -8   4 152.166 45.6165   1
  20  -8  -4 57.0536 37.8929   1
 -19   8   4 111.753 50.6442   1
  19   8  -4 125.205 47.5949   1
 -19  -8   4 52.5819 39.9092   1
  19  -8  -4 40.5346 42.4200   1
 -18   8   4 42.1015 36.8453   1
  18   8  -4 48.8483 39.5168   1
 -18  -8   4 8.50856 41.2958   1
  18  -8  -4 48.7897 38.8490   1
  17   8  -4 331.169 58.9215   1
 -17  -8   4 221.354 52.9491   1
 -17   8   4 258.218 55.6209   1
  16   8  -4 555.904 71.3349   1
 -16  -8   4 576.014 73.5215   1
  16  -8  -4 687.092 76.2705   1
 -15   8   4 33.6353 36.8519   1
  15   8  -4 43.5057 33.5785   1
 -15  -8   4 53.1058 41.2179   1
  15  -8  -4 111.276 42.2672   1
  14   8  -4 798.980 80.1154   1
 -14  -8   4 852.010 83.3381   1
 -13   8   4 10073.0 491.718   1
  13   8  -4 10258.3 485.553   1
  13  -8  -4 9136.43 485.525   1
 -13  -8   4 10169.5 489.236   1
 -12   8   4 399.519 57.6731   1
  12  -8  -4 402.076 57.0666   1
 -11  -8   4 2773.56 166.709   1
  11  -8  -4 2508.34 170.757   1
  11   8  -4 2672.46 164.921   1
 -11   8   4 2963.15 176.341   1
 -10  -8   4 114.004 38.9010   1
  10  -8  -4 166.194 41.9330   1
  10   8  -4 150.328 38.4851   1
 -10   8   4 90.2367 38.0521   1
   9  -8  -4 479.680 60.3158   1
  -9   8   4 290.255 52.5499   1
  -9  -8   4 384.138 51.7063   1
   9   8  -4 418.870 51.4770   1
  -8   8   4 200.311 40.3943   1
  -8  -8   4 119.947 37.1171   1
   8   8  -4 133.083 34.0076   1
  -7   8   4 23461.4 1039.10   1
  -7  -8   4 22194.4 1028.38   1
   7  -8  -4 22321.2 1039.08   1
   7   8  -4 23005.7 1031.26   1
  -6   8   4 2540.15 162.264   1
  -6  -8   4 2889.77 160.832   1
   6  -8  -4 2740.77 166.520   1
   6   8  -4 2650.46 156.292   1
  -5  -8   4 6667.99 315.795   1
   5   8  -4 5882.35 309.113   1
  -4  -8   4 730.736 66.9657   1
  -3  -8   4 11503.3 539.526   1
   3  -8  -4 11624.6 547.267   1
   3   8  -4 11057.0 535.829   1
  -3   8   4 11619.2 545.359   1
   2  -8  -4 798.511 75.9851   1
  -2   8   4 870.949 77.6904   1
   2   8  -4 947.802 74.8759   1
   1   8  -4 4106.58 227.586   1
   1  -8  -4 4387.74 237.098   1
  -1   8   4 4519.18 236.999   1
  -1  -8   4 4322.85 231.189   1
   0   8  -4 93.1341 31.1589   1
   0  -8   4 125.578 32.7721   1
  -1   8  -4 27175.9 1252.85   1
   1  -8   4 28453.6 1255.18   1
  -2   8  -4 3503.18 203.269   1
   2  -8   4 3831.41 207.060   1
  -3  -8  -4 14940.4 701.926   1
  -4  -8  -4 12101.7 564.154   1
   4   8   4 11237.8 556.964   1
   4  -8   4 12179.6 561.502   1
  -4   8  -4 11200.7 556.164   1
  -5  -8  -4 4747.55 257.642   1
   5   8   4 4684.40 253.552   1
   5  -8   4 4487.03 250.206   1
  -5   8  -4 4643.59 253.809   1
  -6  -8  -4 28.5180 35.1309   1
   6   8   4 20.4087 32.4932   1
   6  -8   4 46.9583 32.5540   1
  -6   8  -4 14.0270 36.5922   1
  -7  -8  -4 22328.3 1022.71   1
   7   8   4 21798.6 1022.23   1
   7  -8   4 21008.1 1013.41   1
  -7   8  -4 23944.0 1031.58   1
  -8  -8  -4 607.288 72.4078   1
   8   8   4 572.806 67.4955   1
   8  -8   4 499.101 64.4046   1
  -8   8  -4 501.322 66.7353   1
  -9  -8  -4 2709.09 173.529   1
   9   8   4 2582.50 168.237   1
   9  -8   4 2511.71 165.658   1
  -9   8  -4 2573.95 169.473   1
  10  -8   4 490.456 66.4986   1
 -10   8  -4 396.702 60.7808   1
 -11  -8  -4 616.366 77.5150   1
  11   8   4 604.951 75.3921   1
  11  -8   4 639.194 75.4268   1
 -11   8  -4 505.672 71.4406   1
 -12  -8  -4 133.125 47.3031   1
  12  -8   4 181.838 52.9722   1
 -12   8  -4 176.093 49.7860   1
  12   8   4 162.230 50.6393   1
 -13   8  -4 635.786 75.4474   1
  13   8   4 547.476 73.0279   1
  13  -8   4 544.870 70.4512   1
 -14  -8  -4 754.493 87.5170   1
 -15   8  -4-16.9447 29.0524   1
  15  -8   4 8.02776 34.4097   1
  15   8   4 8.26378 41.3080   1
 -15  -8  -4 34.7606 47.1164   1
 -16   8  -4 50.8963 43.6433   1
  16  -8   4 16.4834 38.7116   1
  16   8   4 33.2949 39.7424   1
 -16  -8  -4-8.74989 43.7494   1
  17   8   4 1666.19 130.418   1
 -17  -8  -4 1567.74 132.360   1
 -18   8  -4 217.082 56.1282   1
  18  -8   4 184.350 48.6772   1
  18   8   4 141.495 50.4184   1
 -18  -8  -4 87.9937 45.1548   1
  19   8   4 8.28122 42.6170   1
 -19  -8  -4 61.2773 45.6679   1
 -20   8  -4 66.3771 42.8345   1
  20  -8   4 134.147 44.5104   1
  20   8   4 32.8798 45.2696   1
 -20  -8  -4 86.3929 49.8173   1
 -21   8  -4 73.6178 41.4914   1
  21  -8   4 7.54194 34.8253   1
  21   8   4-8.09978 44.4672   1
 -21  -8  -4-8.51358 46.7383   1
  22   8   4 7.98207 47.9046   1
 -22  -8  -4 24.9720 39.0915   1
  25  -9  -4 48.7025 51.6563   1
 -25   9   4 57.0804 42.5828   1
  24  -9  -4-8.14269 45.7750   1
 -24   9   4-8.23984 43.5449   1
  23  -9  -4-7.99848 43.9062   1
 -23   9   4-8.37426 45.4048   1
  22  -9  -4 228.109 61.6613   1
 -22   9   4 279.929 61.3831   1
 -21   9   4-34.4827 44.3710   1
  21  -9  -4-40.4884 43.9342   1
 -20  -9   4 270.772 62.2701   1
  20   9  -4 276.064 60.5068   1
 -20   9   4 199.099 54.9960   1
  20  -9  -4 219.661 50.3783   1
 -19  -9   4 70.5416 45.4492   1
  19   9  -4 109.936 48.1773   1
  19  -9  -4 24.8792 42.1615   1
 -19   9   4 76.8243 45.7925   1
 -18   9   4 1597.27 125.452   1
 -18  -9   4 1606.44 128.650   1
  18  -9  -4 1487.27 119.279   1
  18   9  -4 1418.61 120.402   1
 -16   9   4 539.515 74.8399   1
  16  -9  -4 394.620 63.4863   1
  16   9  -4 413.577 59.3752   1
 -16  -9   4 471.711 67.5235   1
 -15   9   4 4411.75 256.350   1
  15  -9  -4 4341.28 247.872   1
  15   9  -4 4189.65 245.403   1
 -15  -9   4 4420.18 249.555   1
 -14   9   4 1162.26 104.676   1
 -14  -9   4 1222.51 106.795   1
  14   9  -4 1131.17 100.944   1
  14  -9  -4 1389.19 109.276   1
[truncated: 919,149 more chars]
