# Supplementary material for: Structural insight into the cooperativity of spin crossover compounds
Source: Acta Crystallogr B Struct Sci Cryst Eng Mater. 2023 Aug 11;79(Pt 5):354–67. doi: 10.1107/S2052520623005814 (PMC10552598; doi:10.1107/S2052520623005814)
Supplement: Supplementary file 4 [file b-79-00354-sup4.zip › Bia_Pmono_198K.cif]

data_SC2_198K
 
_audit_creation_method            'SHELXL-2018/3'
_shelx_SHELXL_version_number      '2018/3'
_chemical_name_systematic         ?
_chemical_name_common             ?
_chemical_melting_point           ?
_chemical_formula_moiety          ?
_chemical_formula_sum
 'C38 H28 Fe N6 S2' 
_chemical_formula_weight          688.63

loop_
 _atom_type_symbol
 _atom_type_description
 _atom_type_scat_dispersion_real
 _atom_type_scat_dispersion_imag
 _atom_type_scat_source
 'C'  'C'   0.0024   0.0013
 'International Tables Vol C Tables 4.2.6.8 and 6.1.1.4'
 'H'  'H'   0.0000   0.0000
 'International Tables Vol C Tables 4.2.6.8 and 6.1.1.4'
 'N'  'N'   0.0049   0.0027
 'International Tables Vol C Tables 4.2.6.8 and 6.1.1.4'
 'S'  'S'   0.1051   0.1002
 'International Tables Vol C Tables 4.2.6.8 and 6.1.1.4'
 'Fe'  'Fe'   0.3265   0.6960
 'International Tables Vol C Tables 4.2.6.8 and 6.1.1.4'
 
_space_group_crystal_system       monoclinic
_space_group_IT_number            14
_space_group_name_H-M_alt         'P 21/c'
_space_group_name_Hall            '-P 2ybc'
 
_shelx_space_group_comment
;
The symmetry employed for this shelxl refinement is uniquely defined
by the following loop, which should always be used as a source of
symmetry information in preference to the above space-group names.
They are only intended as comments.
;
 
loop_
 _space_group_symop_operation_xyz
 'x, y, z'
 '-x, y+1/2, -z+1/2'
 '-x, -y, -z'
 'x, -y-1/2, z-1/2'
 
_cell_length_a                    17.3653(2)
_cell_length_b                    12.30050(10)
_cell_length_c                    16.96810(10)
_cell_angle_alpha                 90
_cell_angle_beta                  115.7714(10)
_cell_angle_gamma                 90
_cell_volume                      3263.92(6)
_cell_formula_units_Z             4
_cell_measurement_temperature     293(2)
_cell_measurement_reflns_used     14902
_cell_measurement_theta_min       1.878
_cell_measurement_theta_max       32.737
 
_exptl_crystal_description        Needle
_exptl_crystal_colour             ?
_exptl_crystal_density_meas       ?
_exptl_crystal_density_method     ?
_exptl_crystal_density_diffrn     1.401          
_exptl_crystal_F_000              1424
_exptl_transmission_factor_min    ?
_exptl_transmission_factor_max    ?
_exptl_crystal_size_max           ?
_exptl_crystal_size_mid           ?
_exptl_crystal_size_min           ?
_exptl_absorpt_coefficient_mu     0.461
_shelx_estimated_absorpt_T_min    ?
_shelx_estimated_absorpt_T_max    ?
_exptl_absorpt_correction_type    ?
_exptl_absorpt_correction_T_min   ?
_exptl_absorpt_correction_T_max   ?
_exptl_absorpt_process_details    ?
_exptl_absorpt_special_details    ?
_diffrn_ambient_temperature       293(2)
_diffrn_radiation_wavelength      0.63582
_diffrn_radiation_type            Synchrotron
_diffrn_source                    ?
_diffrn_measurement_device_type   '4-circle diffractometer'
_diffrn_measurement_method        ?
_diffrn_detector_area_resol_mean  ?
_diffrn_reflns_number             24418
_diffrn_reflns_av_unetI/netI      0.0355
_diffrn_reflns_av_R_equivalents   0.0359
_diffrn_reflns_limit_h_min        -23
_diffrn_reflns_limit_h_max        23
_diffrn_reflns_limit_k_min        -16
_diffrn_reflns_limit_k_max        16
_diffrn_reflns_limit_l_min        -21
_diffrn_reflns_limit_l_max        21
_diffrn_reflns_theta_min          1.884
_diffrn_reflns_theta_max          25.079
_diffrn_reflns_theta_full         22.426
_diffrn_measured_fraction_theta_max   0.939
_diffrn_measured_fraction_theta_full  0.971
_diffrn_reflns_Laue_measured_fraction_max    0.939
_diffrn_reflns_Laue_measured_fraction_full   0.971
_diffrn_reflns_point_group_measured_fraction_max   0.939
_diffrn_reflns_point_group_measured_fraction_full  0.971
_reflns_number_total              7607
_reflns_number_gt                 6882
_reflns_threshold_expression      'I > 2\s(I)'
_reflns_Friedel_coverage          0.000
_reflns_Friedel_fraction_max      .
_reflns_Friedel_fraction_full     .
 
_reflns_special_details
;
 Reflections were merged by SHELXL according to the crystal
 class for the calculation of statistics and refinement.
 
 _reflns_Friedel_fraction is defined as the number of unique
 Friedel pairs measured divided by the number that would be
 possible theoretically, ignoring centric projections and
 systematic absences.
;
 
_computing_data_collection        ?
_computing_cell_refinement        ?
_computing_data_reduction         ?
_computing_structure_solution     ?
_computing_structure_refinement 'SHELXL-2018/3 (Sheldrick, 2018)'
_computing_molecular_graphics     ?
_computing_publication_material   ?
_refine_special_details           ?
_refine_ls_structure_factor_coef  Fsqd
_refine_ls_matrix_type            full
_refine_ls_weighting_scheme       calc
_refine_ls_weighting_details
'w=1/[\s^2^(Fo^2^)+(0.0559P)^2^+0.9671P] where P=(Fo^2^+2Fc^2^)/3'
_atom_sites_solution_primary      ?
_atom_sites_solution_secondary    ?
_atom_sites_solution_hydrogens    geom
_refine_ls_hydrogen_treatment     constr
_refine_ls_extinction_method      'SHELXL-2018/3 (Sheldrick 2018)'
_refine_ls_extinction_coef        0.0054(6)
_refine_ls_extinction_expression
 'Fc^*^=kFc[1+0.001xFc^2^\l^3^/sin(2\q)]^-1/4^'
_refine_ls_number_reflns          7607
_refine_ls_number_parameters      457
_refine_ls_number_restraints      73
_refine_ls_R_factor_all           0.0419
_refine_ls_R_factor_gt            0.0387
_refine_ls_wR_factor_ref          0.1126
_refine_ls_wR_factor_gt           0.1097
_refine_ls_goodness_of_fit_ref    1.071
_refine_ls_restrained_S_all       1.069
_refine_ls_shift/su_max           0.002
_refine_ls_shift/su_mean          0.000
 
loop_
 _atom_site_label
 _atom_site_type_symbol
 _atom_site_fract_x
 _atom_site_fract_y
 _atom_site_fract_z
 _atom_site_U_iso_or_equiv
 _atom_site_adp_type
 _atom_site_occupancy
 _atom_site_site_symmetry_order  
 _atom_site_calc_flag
 _atom_site_refinement_flags_posn
 _atom_site_refinement_flags_adp
 _atom_site_refinement_flags_occupancy
 _atom_site_disorder_assembly
 _atom_site_disorder_group
Fe01 Fe 0.75537(2) 0.29137(2) 0.81555(2) 0.03915(9) Uani 1 1 d . . . . .
S002 S 0.54648(3) 0.33381(4) 0.91776(3) 0.04849(12) Uani 1 1 d . . . . .
S001 S 0.94797(3) 0.13364(5) 1.07646(3) 0.05795(14) Uani 1 1 d . . . . .
N005 N 0.71322(8) 0.13924(10) 0.79416(8) 0.0361(3) Uani 1 1 d . . . . .
N006 N 0.79969(11) 0.43946(13) 0.82323(10) 0.0519(4) Uani 1 1 d . . . . .
N003 N 0.66937(9) 0.30388(10) 0.69111(9) 0.0380(3) Uani 1 1 d . . . . .
N004 N 0.84031(9) 0.26704(11) 0.76709(9) 0.0409(3) Uani 1 1 d . . . . .
N002 N 0.67191(11) 0.32739(15) 0.85804(11) 0.0557(4) Uani 1 1 d . . . . .
N001 N 0.84012(10) 0.25454(12) 0.93347(10) 0.0461(3) Uani 1 1 d . . . . .
C015 C 0.63642(11) 0.21342(13) 0.65524(10) 0.0404(3) Uani 1 1 d . . . . .
H015 H 0.599152 0.209054 0.596066 0.049 Uiso 1 1 calc R U . . .
C016 C 0.65951(10) 0.11851(12) 0.71047(10) 0.0387(3) Uani 1 1 d . . . . .
C003 C 0.64982(10) 0.39737(12) 0.63653(10) 0.0390(3) Uani 1 1 d . . . . .
C021 C 0.85203(11) 0.16831(13) 0.73033(11) 0.0407(3) Uani 1 1 d . . . . .
C024 C 0.86616(11) -0.02758(14) 0.65772(11) 0.0444(4) Uani 1 1 d D . . . .
C007 C 0.60324(12) 0.58169(13) 0.60792(11) 0.0448(4) Uani 1 1 d . . . . .
H007 H 0.583947 0.644337 0.624351 0.054 Uiso 1 1 calc R U . . .
C012 C 0.57109(14) 0.86288(16) 0.37188(14) 0.0551(5) Uani 1 1 d . . . . .
H012 H 0.563554 0.924352 0.337384 0.066 Uiso 1 1 calc R U . . .
C010 C 0.56166(12) 0.67116(15) 0.38539(12) 0.0472(4) Uani 1 1 d . . . . .
H010 H 0.546798 0.603235 0.358977 0.057 Uiso 1 1 calc R U . . .
C022 C 0.83366(12) 0.16285(15) 0.64288(11) 0.0472(4) Uani 1 1 d . . . . .
H022 H 0.816137 0.224789 0.608115 0.057 Uiso 1 1 calc R U . . .
C008 C 0.62263(11) 0.49136(14) 0.66103(11) 0.0436(4) Uani 1 1 d . . . . .
H008 H 0.617407 0.493706 0.713275 0.052 Uiso 1 1 calc R U . . .
C025 C 0.88387(11) -0.02022(14) 0.74525(11) 0.0453(4) Uani 1 1 d . . . . .
H025 H 0.900191 -0.082355 0.779872 0.054 Uiso 1 1 calc R U . . .
C002 C 0.62010(12) 0.33127(14) 0.88349(10) 0.0440(4) Uani 1 1 d . . . . .
C004 C 0.65754(12) 0.39469(13) 0.55922(11) 0.0442(4) Uani 1 1 d . . . . .
H004 H 0.675509 0.331406 0.542208 0.053 Uiso 1 1 calc R U . . .
C020 C 0.73514(11) 0.05655(13) 0.85023(11) 0.0422(3) Uani 1 1 d . . . . .
H020 H 0.771101 0.069933 0.908796 0.051 Uiso 1 1 calc R U . . .
C005 C 0.63866(12) 0.48568(14) 0.50719(12) 0.0458(4) Uani 1 1 d . . . . .
H005 H 0.644005 0.483117 0.455013 0.055 Uiso 1 1 calc R U . . .
C009 C 0.59524(11) 0.67887(13) 0.47514(11) 0.0422(3) Uani 1 1 d . . . . .
C017 C 0.62850(12) 0.01620(14) 0.68090(12) 0.0488(4) Uani 1 1 d . . . . .
H017 H 0.591524 0.004492 0.622363 0.059 Uiso 1 1 calc R U . . .
C006 C 0.61185(11) 0.58113(13) 0.53080(11) 0.0413(3) Uani 1 1 d . . . . .
C018 C 0.65328(13) -0.06835(14) 0.73962(13) 0.0525(4) Uani 1 1 d . . . . .
H018 H 0.633878 -0.138581 0.721374 0.063 Uiso 1 1 calc R U . . .
C001 C 0.88546(11) 0.20672(13) 0.99390(11) 0.0422(3) Uani 1 1 d . . . . .
C011 C 0.54961(13) 0.76235(17) 0.33382(13) 0.0526(4) Uani 1 1 d . . . . .
H011 H 0.526923 0.755479 0.273303 0.063 Uiso 1 1 calc R U . . .
C026 C 0.87787(11) 0.07682(14) 0.78217(11) 0.0434(3) Uani 1 1 d . . . . .
H026 H 0.891093 0.080748 0.841411 0.052 Uiso 1 1 calc R U . . .
C028 C 0.85998(14) 0.45147(15) 0.79376(13) 0.0570(5) Uani 1 1 d . . . . .
C014 C 0.61591(14) 0.78152(15) 0.51239(13) 0.0517(4) Uani 1 1 d . . . . .
H014 H 0.638279 0.789016 0.572835 0.062 Uiso 1 1 calc R U . . .
C013 C 0.60373(15) 0.87244(15) 0.46097(15) 0.0583(5) Uani 1 1 d . . . . .
H013 H 0.617735 0.940717 0.486890 0.070 Uiso 1 1 calc R U . . .
C023 C 0.84132(13) 0.06552(16) 0.60721(12) 0.0498(4) Uani 1 1 d . . . . .
H023 H 0.829644 0.062229 0.548322 0.060 Uiso 1 1 calc R U . . .
C027 C 0.87885(13) 0.35214(15) 0.76031(13) 0.0514(4) Uani 1 1 d . . . . .
H027 H 0.916978 0.350354 0.735232 0.062 Uiso 1 1 calc R U . . .
C019 C 0.70691(12) -0.04763(14) 0.82527(12) 0.0474(4) Uani 1 1 d . . . . .
H019 H 0.724085 -0.103586 0.866202 0.057 Uiso 1 1 calc R U . . .
C032 C 0.77694(17) 0.52583(18) 0.85561(14) 0.0684(6) Uani 1 1 d . . . . .
H032 H 0.735765 0.518269 0.876458 0.082 Uiso 1 1 calc R U . . .
C031 C 0.8129(2) 0.6247(2) 0.8587(2) 0.0913(10) Uani 1 1 d . . . . .
H031 H 0.794939 0.684228 0.880158 0.110 Uiso 1 1 calc R U . . .
C029 C 0.8997(2) 0.5488(2) 0.79621(19) 0.0842(8) Uani 1 1 d . . . . .
H029 H 0.941305 0.554909 0.775817 0.101 Uiso 1 1 calc R U . . .
C030 C 0.8750(3) 0.6381(2) 0.8306(2) 0.1025(12) Uani 1 1 d . . . . .
H030 H 0.900480 0.705654 0.834405 0.123 Uiso 1 1 calc R U . . .
C1A C 0.8720(8) -0.1330(5) 0.6170(8) 0.0498(17) Uani 0.55(3) 1 d DG . P A 1
C2A C 0.8298(8) -0.2206(8) 0.6322(7) 0.071(2) Uani 0.55(3) 1 d G . P A 1
H2A H 0.795666 -0.210035 0.661310 0.085 Uiso 0.55(3) 1 calc R U P A 1
C3A C 0.8385(8) -0.3239(5) 0.6040(7) 0.078(2) Uani 0.55(3) 1 d G . P A 1
H3A H 0.810187 -0.382575 0.614192 0.094 Uiso 0.55(3) 1 calc R U P A 1
C4A C 0.8895(8) -0.3397(7) 0.5606(7) 0.068(2) Uani 0.55(3) 1 d G . P A 1
H4A H 0.895271 -0.408868 0.541679 0.082 Uiso 0.55(3) 1 calc R U P A 1
C5A C 0.9317(7) -0.2521(11) 0.5454(6) 0.065(2) Uani 0.55(3) 1 d G . P A 1
H5A H 0.965835 -0.262623 0.516283 0.078 Uiso 0.55(3) 1 calc R U P A 1
C6A C 0.9230(8) -0.1487(8) 0.5736(8) 0.0578(15) Uani 0.55(3) 1 d G . P A 1
H6A H 0.951315 -0.090082 0.563401 0.069 Uiso 0.55(3) 1 calc R U P A 1
C1B C 0.8797(10) -0.1314(7) 0.6242(10) 0.054(2) Uani 0.45(3) 1 d DG . P A 2
C2B C 0.8478(10) -0.2314(9) 0.6342(7) 0.060(2) Uani 0.45(3) 1 d G . P A 2
H2B H 0.815873 -0.236299 0.666154 0.072 Uiso 0.45(3) 1 calc R U P A 2
C3B C 0.8634(11) -0.3239(6) 0.5965(7) 0.073(3) Uani 0.45(3) 1 d G . P A 2
H3B H 0.842048 -0.390841 0.603227 0.088 Uiso 0.45(3) 1 calc R U P A 2
C4B C 0.9111(10) -0.3165(11) 0.5488(7) 0.068(3) Uani 0.45(3) 1 d G . P A 2
H4B H 0.921582 -0.378498 0.523546 0.081 Uiso 0.45(3) 1 calc R U P A 2
C5B C 0.9431(8) -0.2166(15) 0.5387(8) 0.070(2) Uani 0.45(3) 1 d G . P A 2
H5B H 0.974941 -0.211612 0.506791 0.084 Uiso 0.45(3) 1 calc R U P A 2
C6B C 0.9274(10) -0.1240(11) 0.5764(10) 0.069(2) Uani 0.45(3) 1 d G . P A 2
H6B H 0.948766 -0.057068 0.569718 0.083 Uiso 0.45(3) 1 calc R U P A 2
 
loop_
 _atom_site_aniso_label
 _atom_site_aniso_U_11
 _atom_site_aniso_U_22
 _atom_site_aniso_U_33
 _atom_site_aniso_U_23
 _atom_site_aniso_U_13
 _atom_site_aniso_U_12
Fe01 0.04412(14) 0.03570(13) 0.03475(13) 0.00366(8) 0.01444(10) 0.00083(8)
S002 0.0540(2) 0.0485(2) 0.0432(2) 0.00332(17) 0.02129(19) 0.00604(18)
S001 0.0575(3) 0.0628(3) 0.0478(3) 0.0155(2) 0.0174(2) 0.0059(2)
N005 0.0420(6) 0.0323(6) 0.0345(6) 0.0001(5) 0.0171(5) -0.0020(5)
N006 0.0616(9) 0.0434(8) 0.0380(7) -0.0046(6) 0.0098(7) 0.0046(7)
N003 0.0431(7) 0.0345(6) 0.0341(6) -0.0002(5) 0.0147(5) 0.0015(5)
N004 0.0482(7) 0.0370(6) 0.0338(6) 0.0007(5) 0.0144(6) -0.0009(5)
N002 0.0560(9) 0.0658(10) 0.0422(8) 0.0036(7) 0.0184(7) 0.0031(8)
N001 0.0518(8) 0.0415(7) 0.0412(7) 0.0002(6) 0.0168(6) 0.0003(6)
C015 0.0464(8) 0.0378(8) 0.0319(7) -0.0013(6) 0.0122(6) -0.0007(6)
C016 0.0432(8) 0.0349(7) 0.0353(7) -0.0017(6) 0.0146(6) -0.0017(6)
C003 0.0435(8) 0.0347(7) 0.0350(7) 0.0010(6) 0.0135(6) 0.0009(6)
C021 0.0441(8) 0.0399(8) 0.0389(8) -0.0012(6) 0.0189(7) -0.0004(6)
C024 0.0416(8) 0.0463(9) 0.0442(8) -0.0030(7) 0.0175(7) 0.0050(6)
C007 0.0546(9) 0.0366(8) 0.0437(8) 0.0004(6) 0.0219(7) 0.0079(7)
C012 0.0656(12) 0.0453(9) 0.0604(11) 0.0154(8) 0.0329(10) 0.0078(8)
C010 0.0512(9) 0.0423(8) 0.0463(9) 0.0015(7) 0.0195(8) 0.0048(7)
C022 0.0589(10) 0.0445(9) 0.0398(8) 0.0047(7) 0.0228(8) 0.0036(7)
C008 0.0535(9) 0.0415(8) 0.0365(7) 0.0002(6) 0.0204(7) 0.0057(7)
C025 0.0454(8) 0.0431(8) 0.0437(8) 0.0050(7) 0.0159(7) 0.0086(7)
C002 0.0500(9) 0.0426(8) 0.0320(7) 0.0045(6) 0.0108(7) 0.0053(7)
C004 0.0571(9) 0.0343(7) 0.0434(8) -0.0010(6) 0.0238(8) 0.0043(7)
C020 0.0484(8) 0.0387(8) 0.0382(7) 0.0029(6) 0.0176(7) -0.0038(6)
C005 0.0612(10) 0.0390(8) 0.0427(8) 0.0018(6) 0.0277(8) 0.0040(7)
C009 0.0454(8) 0.0376(8) 0.0456(8) 0.0050(6) 0.0216(7) 0.0045(6)
C017 0.0577(10) 0.0394(8) 0.0408(8) -0.0049(7) 0.0136(8) -0.0072(7)
C006 0.0458(8) 0.0357(7) 0.0413(8) 0.0023(6) 0.0180(7) 0.0031(6)
C018 0.0642(11) 0.0346(8) 0.0549(10) -0.0026(7) 0.0224(9) -0.0092(7)
C001 0.0470(8) 0.0399(8) 0.0400(8) -0.0042(6) 0.0192(7) -0.0047(6)
C011 0.0566(10) 0.0562(10) 0.0444(9) 0.0085(8) 0.0216(8) 0.0083(8)
C026 0.0451(8) 0.0461(9) 0.0361(7) 0.0024(6) 0.0150(7) 0.0047(7)
C028 0.0674(12) 0.0410(9) 0.0490(10) -0.0007(7) 0.0125(9) -0.0109(8)
C014 0.0659(11) 0.0415(9) 0.0480(9) 0.0016(7) 0.0251(9) 0.0035(8)
C013 0.0755(13) 0.0377(9) 0.0629(12) 0.0025(8) 0.0311(11) 0.0005(8)
C023 0.0592(10) 0.0536(10) 0.0386(8) -0.0006(7) 0.0231(8) 0.0057(8)
C027 0.0566(10) 0.0487(9) 0.0470(9) -0.0010(7) 0.0208(8) -0.0095(8)
C019 0.0554(10) 0.0361(8) 0.0499(9) 0.0059(7) 0.0222(8) -0.0041(7)
C032 0.0813(14) 0.0513(11) 0.0493(10) -0.0126(9) 0.0065(10) 0.0125(10)
C031 0.113(2) 0.0509(13) 0.0772(17) -0.0152(12) 0.0111(17) 0.0041(14)
C029 0.0973(19) 0.0525(12) 0.0849(17) 0.0004(12) 0.0228(15) -0.0236(13)
C030 0.135(3) 0.0396(12) 0.094(2) -0.0063(12) 0.014(2) -0.0251(14)
C1A 0.044(3) 0.049(3) 0.046(4) -0.008(2) 0.010(3) 0.013(2)
C2A 0.059(4) 0.047(3) 0.097(5) -0.013(3) 0.026(3) 0.005(3)
C3A 0.076(5) 0.055(3) 0.092(5) -0.015(3) 0.026(3) 0.005(3)
C4A 0.078(5) 0.057(3) 0.052(4) -0.004(3) 0.011(3) 0.021(3)
C5A 0.078(4) 0.052(4) 0.061(3) -0.008(3) 0.026(2) 0.027(4)
C6A 0.058(3) 0.057(3) 0.055(3) -0.018(3) 0.021(2) 0.011(3)
C1B 0.040(3) 0.063(4) 0.040(3) -0.006(3) 0.001(2) 0.013(3)
C2B 0.059(5) 0.055(3) 0.060(4) -0.003(2) 0.021(3) 0.022(3)
C3B 0.089(7) 0.054(3) 0.077(4) -0.009(3) 0.035(4) 0.015(3)
C4B 0.085(6) 0.053(4) 0.058(4) -0.002(4) 0.025(3) 0.029(4)
C5B 0.072(4) 0.064(5) 0.072(4) -0.004(4) 0.028(3) 0.024(4)
C6B 0.067(5) 0.068(4) 0.073(5) -0.016(4) 0.031(4) 0.022(4)
 
_geom_special_details
;
 All esds (except the esd in the dihedral angle between two l.s. planes)
 are estimated using the full covariance matrix.  The cell esds are taken
 into account individually in the estimation of esds in distances, angles
 and torsion angles; correlations between esds in cell parameters are only
 used when they are defined by crystal symmetry.  An approximate (isotropic)
 treatment of cell esds is used for estimating esds involving l.s. planes.
;
 
loop_
 _geom_bond_atom_site_label_1
 _geom_bond_atom_site_label_2
 _geom_bond_distance
 _geom_bond_site_symmetry_2
 _geom_bond_publ_flag
Fe01 N002 1.9302(18) . ?
Fe01 N001 1.9530(15) . ?
Fe01 N006 1.9596(17) . ?
Fe01 N005 1.9845(13) . ?
Fe01 N003 1.9926(13) . ?
Fe01 N004 1.9990(15) . ?
S002 C002 1.619(2) . ?
S001 C001 1.6206(18) . ?
N005 C020 1.330(2) . ?
N005 C016 1.342(2) . ?
N006 C032 1.332(3) . ?
N006 C028 1.350(3) . ?
N003 C015 1.278(2) . ?
N003 C003 1.4219(19) . ?
N004 C027 1.274(2) . ?
N004 C021 1.420(2) . ?
N002 C002 1.156(3) . ?
N001 C001 1.147(2) . ?
C015 C016 1.441(2) . ?
C016 C017 1.375(2) . ?
C003 C004 1.376(2) . ?
C003 C008 1.379(2) . ?
C021 C022 1.377(2) . ?
C021 C026 1.378(2) . ?
C024 C023 1.382(3) . ?
C024 C025 1.383(2) . ?
C024 C1B 1.458(7) . ?
C024 C1A 1.493(5) . ?
C007 C008 1.377(2) . ?
C007 C006 1.380(2) . ?
C012 C013 1.369(3) . ?
C012 C011 1.370(3) . ?
C010 C009 1.377(2) . ?
C010 C011 1.382(3) . ?
C022 C023 1.374(3) . ?
C025 C026 1.373(2) . ?
C004 C005 1.374(2) . ?
C020 C019 1.372(2) . ?
C005 C006 1.385(2) . ?
C009 C014 1.388(2) . ?
C009 C006 1.478(2) . ?
C017 C018 1.374(3) . ?
C018 C019 1.367(3) . ?
C028 C029 1.373(3) . ?
C028 C027 1.444(3) . ?
C014 C013 1.377(3) . ?
C032 C031 1.358(4) . ?
C031 C030 1.364(5) . ?
C029 C030 1.397(5) . ?
C1A C2A 1.3900 . ?
C1A C6A 1.3900 . ?
C2A C3A 1.3900 . ?
C3A C4A 1.3900 . ?
C4A C5A 1.3900 . ?
C5A C6A 1.3900 . ?
C1B C2B 1.3900 . ?
C1B C6B 1.3900 . ?
C2B C3B 1.3900 . ?
C3B C4B 1.3900 . ?
C4B C5B 1.3900 . ?
C5B C6B 1.3900 . ?
 
loop_
 _geom_angle_atom_site_label_1
 _geom_angle_atom_site_label_2
 _geom_angle_atom_site_label_3
 _geom_angle
 _geom_angle_site_symmetry_1
 _geom_angle_site_symmetry_3
 _geom_angle_publ_flag
N002 Fe01 N001 91.39(7) . . ?
N002 Fe01 N006 95.67(8) . . ?
N001 Fe01 N006 92.76(6) . . ?
N002 Fe01 N005 90.44(7) . . ?
N001 Fe01 N005 91.28(6) . . ?
N006 Fe01 N005 172.59(6) . . ?
N002 Fe01 N003 92.27(6) . . ?
N001 Fe01 N003 170.87(6) . . ?
N006 Fe01 N003 95.19(6) . . ?
N005 Fe01 N003 80.34(5) . . ?
N002 Fe01 N004 175.02(7) . . ?
N001 Fe01 N004 91.41(6) . . ?
N006 Fe01 N004 80.09(7) . . ?
N005 Fe01 N004 93.62(6) . . ?
N003 Fe01 N004 85.57(6) . . ?
C020 N005 C016 117.57(14) . . ?
C020 N005 Fe01 128.47(11) . . ?
C016 N005 Fe01 113.84(10) . . ?
C032 N006 C028 118.8(2) . . ?
C032 N006 Fe01 126.18(18) . . ?
C028 N006 Fe01 114.99(13) . . ?
C015 N003 C003 117.60(13) . . ?
C015 N003 Fe01 114.30(11) . . ?
C003 N003 Fe01 127.54(10) . . ?
C027 N004 C021 118.80(16) . . ?
C027 N004 Fe01 115.13(13) . . ?
C021 N004 Fe01 125.53(11) . . ?
C002 N002 Fe01 169.08(18) . . ?
C001 N001 Fe01 162.47(14) . . ?
N003 C015 C016 117.10(14) . . ?
N005 C016 C017 122.82(15) . . ?
N005 C016 C015 113.79(13) . . ?
C017 C016 C015 123.38(15) . . ?
C004 C003 C008 119.70(15) . . ?
C004 C003 N003 120.46(14) . . ?
C008 C003 N003 119.84(14) . . ?
C022 C021 C026 120.44(16) . . ?
C022 C021 N004 120.32(15) . . ?
C026 C021 N004 119.17(15) . . ?
C023 C024 C025 118.39(16) . . ?
C023 C024 C1B 122.9(6) . . ?
C025 C024 C1B 118.6(6) . . ?
C023 C024 C1A 119.9(5) . . ?
C025 C024 C1A 121.7(5) . . ?
C008 C007 C006 121.33(15) . . ?
C013 C012 C011 119.69(17) . . ?
C009 C010 C011 121.29(18) . . ?
C023 C022 C021 119.72(16) . . ?
C007 C008 C003 119.83(16) . . ?
C026 C025 C024 121.44(16) . . ?
N002 C002 S002 178.51(18) . . ?
C005 C004 C003 119.88(15) . . ?
N005 C020 C019 122.73(16) . . ?
C004 C005 C006 121.40(16) . . ?
C010 C009 C014 117.89(16) . . ?
C010 C009 C006 121.46(16) . . ?
C014 C009 C006 120.62(16) . . ?
C018 C017 C016 118.61(16) . . ?
C007 C006 C005 117.85(15) . . ?
C007 C006 C009 122.03(15) . . ?
C005 C006 C009 120.11(15) . . ?
C019 C018 C017 118.94(16) . . ?
N001 C001 S001 177.15(16) . . ?
C012 C011 C010 119.94(18) . . ?
C025 C026 C021 119.15(16) . . ?
N006 C028 C029 123.0(2) . . ?
N006 C028 C027 113.46(16) . . ?
C029 C028 C027 123.6(2) . . ?
C013 C014 C009 120.82(19) . . ?
C012 C013 C014 120.37(19) . . ?
C022 C023 C024 120.84(16) . . ?
N004 C027 C028 116.22(19) . . ?
C018 C019 C020 119.31(16) . . ?
N006 C032 C031 121.1(3) . . ?
C032 C031 C030 121.0(3) . . ?
C028 C029 C030 117.2(3) . . ?
C031 C030 C029 118.9(2) . . ?
C2A C1A C6A 120.0 . . ?
C2A C1A C024 116.1(6) . . ?
C6A C1A C024 123.6(6) . . ?
C1A C2A C3A 120.0 . . ?
C4A C3A C2A 120.0 . . ?
C3A C4A C5A 120.0 . . ?
C4A C5A C6A 120.0 . . ?
C5A C6A C1A 120.0 . . ?
C2B C1B C6B 120.0 . . ?
C2B C1B C024 125.9(8) . . ?
C6B C1B C024 114.1(8) . . ?
C1B C2B C3B 120.0 . . ?
C2B C3B C4B 120.0 . . ?
C5B C4B C3B 120.0 . . ?
C4B C5B C6B 120.0 . . ?
C5B C6B C1B 120.0 . . ?
 
_refine_diff_density_max    0.569
_refine_diff_density_min   -0.537
_refine_diff_density_rms    0.050

_shelx_res_file
;

TITL sc2_093K_a.res in P2(1)/c
    SC2_198K.res
    created by SHELXL-2018/3 at 12:19:50 on 15-Apr-2021
REM Old TITL SC2_093K in P2(1)/c
REM SHELXT solution in P2(1)/c: R1 0.091, Rweak 0.004, Alpha 0.025
REM <I/s>   0.460 for  267 systematic absences,  Orientation as input
REM Formula found by SHELXT:  C38 N6 S2 Fe

CELL 0.63582 17.3653 12.3005 16.9681 90.0000 115.7714 90.0000
ZERR 4.000 0.0002 0.0001 0.0001 0.0000 0.0010 0.0000
LATT  1
SYMM -X, 1/2+Y, 1/2-Z
SFAC C H N S FE
DISP $C  0.00244  0.00131  9.14798!source kissel
DISP $H -0.00002  0.00000  0.66440!source kissel
DISP $N  0.00493  0.00266 15.07095!source kissel
DISP $S  0.10506  0.10024 379.49005!source kissel
DISP $Fe  0.32649  0.69602 2544.24973!source kissel
UNIT 152.00 112.00 24.00 8.00 4.00
OMIT -5 0 2
OMIT 4 0 0
OMIT 2 0 2
L.S. 30
REM DAMP 100
REM ISOR 0.04 0.06 C1A > C6A
REM ISOR 0.04 0.06 C1B > C6B
RIGU 0.002 0.002 C1A > C6A
RIGU 0.002 0.002  C1B > C6B
SADI C024 C1A C024 C1B
BOND
LIST 6
SHEL 99 0.75
ACTA
FMAP 2
PLAN 20
WGHT    0.055900    0.967100
EXTI    0.005414
FVAR       3.74712   0.54699   0.07947
FE01  5    0.755370    0.291369    0.815550    11.00000    0.04412    0.03570 =
         0.03475    0.00366    0.01444    0.00083
S002  4    0.546476    0.333813    0.917758    11.00000    0.05397    0.04847 =
         0.04321    0.00332    0.02129    0.00604
S001  4    0.947965    0.133640    1.076457    11.00000    0.05747    0.06276 =
         0.04777    0.01553    0.01740    0.00585
N005  3    0.713220    0.139236    0.794160    11.00000    0.04198    0.03227 =
         0.03449    0.00014    0.01713   -0.00195
N006  3    0.799689    0.439457    0.823234    11.00000    0.06157    0.04339 =
         0.03799   -0.00459    0.00976    0.00457
N003  3    0.669369    0.303882    0.691111    11.00000    0.04310    0.03448 =
         0.03408   -0.00015    0.01471    0.00147
N004  3    0.840308    0.267045    0.767090    11.00000    0.04823    0.03702 =
         0.03383    0.00065    0.01442   -0.00094
N002  3    0.671905    0.327389    0.858043    11.00000    0.05598    0.06581 =
         0.04215    0.00362    0.01840    0.00310
N001  3    0.840124    0.254540    0.933470    11.00000    0.05181    0.04148 =
         0.04119    0.00024    0.01676    0.00027
C015  1    0.636418    0.213421    0.655244    11.00000    0.04644    0.03777 =
         0.03188   -0.00133    0.01220   -0.00075
AFIX  43
H015  2    0.599152    0.209054    0.596066    11.00000   -1.20000
AFIX   0
C016  1    0.659513    0.118507    0.710470    11.00000    0.04322    0.03486 =
         0.03527   -0.00166    0.01460   -0.00174
C003  1    0.649819    0.397370    0.636533    11.00000    0.04346    0.03474 =
         0.03503    0.00096    0.01353    0.00093
C021  1    0.852029    0.168313    0.730331    11.00000    0.04411    0.03991 =
         0.03894   -0.00118    0.01894   -0.00043
C024    1    0.866161   -0.027579    0.657721    11.00000    0.04155    0.04632 =
         0.04421   -0.00303    0.01752    0.00495
C007  1    0.603236    0.581690    0.607923    11.00000    0.05463    0.03655 =
         0.04374    0.00041    0.02187    0.00792
AFIX  43
H007  2    0.583947    0.644337    0.624351    11.00000   -1.20000
AFIX   0
C012  1    0.571091    0.862877    0.371879    11.00000    0.06558    0.04533 =
         0.06038    0.01539    0.03295    0.00778
AFIX  43
H012  2    0.563554    0.924352    0.337384    11.00000   -1.20000
AFIX   0
C010  1    0.561656    0.671156    0.385391    11.00000    0.05121    0.04234 =
         0.04625    0.00153    0.01946    0.00479
AFIX  43
H010  2    0.546798    0.603235    0.358977    11.00000   -1.20000
AFIX   0
C022  1    0.833657    0.162851    0.642878    11.00000    0.05888    0.04451 =
         0.03976    0.00470    0.02280    0.00360
AFIX  43
H022  2    0.816137    0.224789    0.608115    11.00000   -1.20000
AFIX   0
C008  1    0.622628    0.491357    0.661028    11.00000    0.05355    0.04152 =
         0.03647    0.00017    0.02037    0.00572
AFIX  43
H008  2    0.617407    0.493706    0.713275    11.00000   -1.20000
AFIX   0
C025  1    0.883866   -0.020216    0.745249    11.00000    0.04542    0.04307 =
         0.04366    0.00505    0.01585    0.00865
AFIX  43
H025  2    0.900191   -0.082355    0.779872    11.00000   -1.20000
AFIX   0
C002  1    0.620104    0.331270    0.883489    11.00000    0.04998    0.04261 =
         0.03204    0.00449    0.01083    0.00529
C004  1    0.657543    0.394689    0.559220    11.00000    0.05707    0.03431 =
         0.04336   -0.00104    0.02376    0.00435
AFIX  43
H004  2    0.675509    0.331406    0.542208    11.00000   -1.20000
AFIX   0
C020  1    0.735140    0.056546    0.850234    11.00000    0.04841    0.03874 =
         0.03822    0.00292    0.01755   -0.00375
AFIX  43
H020  2    0.771101    0.069933    0.908796    11.00000   -1.20000
AFIX   0
C005  1    0.638664    0.485682    0.507192    11.00000    0.06119    0.03895 =
         0.04268    0.00181    0.02766    0.00405
AFIX  43
H005  2    0.644005    0.483117    0.455013    11.00000   -1.20000
AFIX   0
C009  1    0.595236    0.678868    0.475142    11.00000    0.04543    0.03762 =
         0.04561    0.00504    0.02164    0.00455
C017  1    0.628502    0.016199    0.680895    11.00000    0.05768    0.03940 =
         0.04083   -0.00492    0.01356   -0.00720
AFIX  43
H017  2    0.591524    0.004492    0.622363    11.00000   -1.20000
AFIX   0
C006  1    0.611851    0.581130    0.530797    11.00000    0.04584    0.03566 =
         0.04131    0.00234    0.01801    0.00315
C018  1    0.653285   -0.068353    0.739616    11.00000    0.06424    0.03461 =
         0.05487   -0.00263    0.02240   -0.00925
AFIX  43
H018  2    0.633878   -0.138581    0.721374    11.00000   -1.20000
AFIX   0
C001  1    0.885459    0.206716    0.993897    11.00000    0.04703    0.03992 =
         0.03999   -0.00419    0.01915   -0.00466
C011  1    0.549605    0.762347    0.333816    11.00000    0.05663    0.05621 =
         0.04444    0.00846    0.02158    0.00831
AFIX  43
H011  2    0.526923    0.755479    0.273303    11.00000   -1.20000
AFIX   0
C026  1    0.877875    0.076818    0.782167    11.00000    0.04515    0.04611 =
         0.03607    0.00242    0.01504    0.00472
AFIX  43
H026  2    0.891093    0.080748    0.841411    11.00000   -1.20000
AFIX   0
C028  1    0.859977    0.451473    0.793756    11.00000    0.06738    0.04098 =
         0.04904   -0.00065    0.01253   -0.01086
C014  1    0.615912    0.781525    0.512389    11.00000    0.06592    0.04154 =
         0.04795    0.00162    0.02509    0.00351
AFIX  43
H014  2    0.638279    0.789016    0.572835    11.00000   -1.20000
AFIX   0
C013  1    0.603726    0.872440    0.460970    11.00000    0.07549    0.03772 =
         0.06285    0.00255    0.03109    0.00049
AFIX  43
H013  2    0.617735    0.940717    0.486890    11.00000   -1.20000
AFIX   0
C023  1    0.841319    0.065519    0.607206    11.00000    0.05923    0.05364 =
         0.03860   -0.00058    0.02310    0.00574
AFIX  43
H023  2    0.829644    0.062229    0.548322    11.00000   -1.20000
AFIX   0
C027  1    0.878850    0.352139    0.760308    11.00000    0.05661    0.04870 =
         0.04703   -0.00102    0.02077   -0.00949
AFIX  43
H027  2    0.916978    0.350354    0.735232    11.00000   -1.20000
AFIX   0
C019  1    0.706911   -0.047635    0.825269    11.00000    0.05541    0.03612 =
         0.04988    0.00594    0.02218   -0.00407
AFIX  43
H019  2    0.724085   -0.103586    0.866202    11.00000   -1.20000
AFIX   0
C032  1    0.776937    0.525827    0.855610    11.00000    0.08126    0.05131 =
         0.04927   -0.01262    0.00650    0.01251
AFIX  43
H032  2    0.735765    0.518269    0.876458    11.00000   -1.20000
AFIX   0
C031  1    0.812908    0.624741    0.858656    11.00000    0.11321    0.05095 =
         0.07724   -0.01523    0.01109    0.00409
AFIX  43
H031  2    0.794939    0.684228    0.880158    11.00000   -1.20000
AFIX   0
C029  1    0.899702    0.548761    0.796215    11.00000    0.09727    0.05248 =
         0.08491    0.00043    0.02282   -0.02362
AFIX  43
H029  2    0.941305    0.554909    0.775817    11.00000   -1.20000
AFIX   0
C030  1    0.875010    0.638135    0.830641    11.00000    0.13529    0.03961 =
         0.09394   -0.00635    0.01387   -0.02510
AFIX  43
H030  2    0.900480    0.705654    0.834405    11.00000   -1.20000
AFIX  66
REM #####
PART 1
C1A   1    0.872050   -0.132953    0.617027    21.00000    0.04440    0.04897 =
         0.04607   -0.00753    0.01040    0.01297
C2A   1    0.829773   -0.220575    0.632242    21.00000    0.05942    0.04693 =
         0.09749   -0.01321    0.02643    0.00477
AFIX  43
H2A   2    0.795666   -0.210035    0.661310    21.00000   -1.20000
AFIX  65
C3A   1    0.838473   -0.323950    0.604012    21.00000    0.07569    0.05543 =
         0.09194   -0.01506    0.02627    0.00454
AFIX  43
H3A   2    0.810187   -0.382575    0.614192    21.00000   -1.20000
AFIX  65
C4A   1    0.889450   -0.339703    0.560566    21.00000    0.07768    0.05722 =
         0.05174   -0.00390    0.01056    0.02078
AFIX  43
H4A   2    0.895271   -0.408868    0.541679    21.00000   -1.20000
AFIX  65
C5A   1    0.931728   -0.252082    0.545351    21.00000    0.07779    0.05216 =
         0.06121   -0.00788    0.02589    0.02657
AFIX  43
H5A   2    0.965835   -0.262623    0.516283    21.00000   -1.20000
AFIX  65
C6A   1    0.923028   -0.148707    0.573581    21.00000    0.05759    0.05671 =
         0.05534   -0.01810    0.02099    0.01112
AFIX  43
H6A   2    0.951315   -0.090082    0.563401    21.00000   -1.20000
AFIX  66
PART 2
C1B   1    0.879724   -0.131362    0.624175   -21.00000    0.04013    0.06281 =
         0.04004   -0.00609    0.00053    0.01303
C2B   1    0.847755   -0.231350    0.634213   -21.00000    0.05948    0.05535 =
         0.05950   -0.00306    0.02132    0.02226
AFIX  43
H2B   2    0.815873   -0.236299    0.666154   -21.00000   -1.20000
AFIX  65
C3B   1    0.863438   -0.323943    0.596511   -21.00000    0.08875    0.05355 =
         0.07677   -0.00909    0.03539    0.01498
AFIX  43
H3B   2    0.842048   -0.390841    0.603227   -21.00000   -1.20000
AFIX  65
C4B   1    0.911089   -0.316547    0.548771   -21.00000    0.08456    0.05340 =
         0.05802   -0.00204    0.02485    0.02901
AFIX  43
H4B   2    0.921582   -0.378498    0.523546   -21.00000   -1.20000
AFIX  65
C5B   1    0.943059   -0.216560    0.538733   -21.00000    0.07151    0.06403 =
         0.07231   -0.00446    0.02841    0.02396
AFIX  43
H5B   2    0.974941   -0.211612    0.506791   -21.00000   -1.20000
AFIX  65
C6B   1    0.927377   -0.123967    0.576434   -21.00000    0.06663    0.06833 =
         0.07267   -0.01556    0.03082    0.02190
AFIX  43
H6B   2    0.948766   -0.057068    0.569718   -21.00000   -1.20000
PART 0
AFIX   0
HKLF 4


REM  sc2_093K_a.res in P2(1)/c
REM wR2 = 0.1126, GooF = S = 1.071, Restrained GooF = 1.069 for all data
REM R1 = 0.0387 for 6882 Fo > 4sig(Fo) and 0.0419 for all 7607 data
REM 457 parameters refined using 73 restraints

END

WGHT      0.0564      0.9568

REM Highest difference peak  0.569,  deepest hole -0.537,  1-sigma level  0.050
Q1    1   0.7692  0.3301  0.8510  11.00000  0.05    0.57
Q2    1   0.6705  0.3899  0.8698  11.00000  0.05    0.53
Q3    1   0.6502  0.1611  0.6819  11.00000  0.05    0.31
Q4    1   0.8377  0.6559  0.8299  11.00000  0.05    0.28
Q5    1   0.5961  0.6241  0.5017  11.00000  0.05    0.26
Q6    1   0.9112  0.0901  1.0771  11.00000  0.05    0.26
Q7    1   0.6509 -0.0305  0.7112  11.00000  0.05    0.25
Q8    1   0.9019  0.6566  0.8011  11.00000  0.05    0.25
Q9    1   0.6843  0.1309  0.7475  11.00000  0.05    0.25
Q10   1   0.8117  0.5674  0.8474  11.00000  0.05    0.25
Q11   1   0.6889 -0.0570  0.7813  11.00000  0.05    0.25
Q12   1   0.8375  0.1615  0.6907  11.00000  0.05    0.25
Q13   1   0.9590  0.1935  1.1111  11.00000  0.05    0.24
Q14   1   0.8578  0.2700  0.9737  11.00000  0.05    0.24
Q15   1   0.8679 -0.0765  0.6421  11.00000  0.05    0.22
Q16   1   0.6201  0.5334  0.5178  11.00000  0.05    0.22
Q17   1   0.6379  0.3958  0.5969  11.00000  0.05    0.22
Q18   1   0.6004  0.8236  0.4797  11.00000  0.05    0.22
Q19   1   0.6577  0.0660  0.6933  11.00000  0.05    0.21
Q20   1   0.7099  0.0026  0.8329  11.00000  0.05    0.21
;
_shelx_res_checksum   98323

_shelx_hkl_file
;
  -2   0   0 204116. 9935.75   1
   2   0   0 216447. 9935.20   1
  -3   0   0 53473.7 2522.32   1
   3   0   0 52896.1 2521.81   1
  -4   0   0 892611. 42305.5   1
   4   0   0 900555. 42305.4   1
  -5   0   0 2703.95 147.648   1
   5   0   0 2529.36 144.660   1
  -7   0   0 1399.71 95.1086   1
   7   0   0 1274.55 93.0410   1
  -8   0   0 71351.6 3359.35   1
   8   0   0 69591.3 3356.64   1
  -9   0   0 481.968 54.0176   1
   9   0   0 370.868 48.0357   1
 -10   0   0 179653. 8536.05   1
  10   0   0 180350. 8532.08   1
 -11   0   0 465.400 58.8037   1
  11   0   0 560.791 61.8779   1
  13   0   0 3507.03 218.065   1
 -13   0   0 3705.09 222.185   1
  14   0   0 9946.17 527.623   1
 -14   0   0 10177.9 530.432   1
 -15   0   0 32.9693 34.6997   1
  15   0   0-7.84151 34.2586   1
  16   0   0 4163.14 251.708   1
 -17   0   0 1886.38 145.563   1
  18   0   0 2685.99 182.653   1
 -18   0   0 2619.84 183.535   1
  19   0   0 1471.46 125.014   1
 -19   0   0 1676.52 132.999   1
  21   0   0-26.6783 45.8478   1
 -21   0   0 9.32430 46.1867   1
  22   0   0 611.306 81.7706   1
 -22   0   0 793.622 90.4765   1
  23   0   0 476.388 74.6330   1
 -23   0   0 504.515 74.4225   1
  24   0   0 733.797 90.5695   1
 -24   0   0 836.702 92.7767   1
  25   0   0 181.076 54.7300   1
 -25   0   0 223.023 55.6038   1
  26   0   0-17.5261 42.8026   1
 -26   0   0-9.09215 41.7955   1
   1   1   0 374779. 17599.1   1
  -1   1   0 325715. 17599.8   1
   1  -1   0 357647. 17600.4   1
   2   1   0 526.337 36.0167   1
  -2   1   0 555.068 37.8399   1
   2  -1   0 438.028 37.1953   1
   3   1   0 304599. 14074.5   1
  -3   1   0 290878. 14077.6   1
  -3  -1   0 293122. 14076.3   1
   3  -1   0 302717. 14076.9   1
   4   1   0 47251.6 2256.86   1
   4  -1   0 52082.4 2260.01   1
  -4   1   0 48816.1 2259.86   1
   5   1   0 3131.75 162.848   1
  -5  -1   0 2609.28 161.746   1
   5  -1   0 3369.39 164.393   1
  -5   1   0 2613.70 163.621   1
   6  -1   0 1057.42 78.5678   1
  -6   1   0 1163.03 82.3538   1
   7   1   0 23763.4 1131.48   1
  -7  -1   0 23403.7 1132.48   1
   7  -1   0 22558.2 1133.39   1
  -7   1   0 23607.2 1136.00   1
   8   1   0 14122.8 705.114   1
  -8  -1   0 13963.9 706.520   1
   8  -1   0 14732.8 708.601   1
  -8   1   0 14072.2 709.874   1
   9   1   0 168522. 7284.19   1
  -9  -1   0 156217. 7283.50   1
   9  -1   0 158319. 7283.61   1
  10   1   0 2387.52 149.196   1
 -10  -1   0 2394.31 150.952   1
  10  -1   0 2264.23 148.087   1
 -10   1   0 2216.18 149.661   1
  11   1   0 57401.6 2727.37   1
 -11  -1   0 56130.8 2727.93   1
  11  -1   0 56601.7 2726.96   1
 -11   1   0 57132.3 2727.84   1
  12  -1   0 1090.53 91.0284   1
 -12   1   0 1038.16 91.9751   1
  13   1   0 3425.82 198.414   1
 -13  -1   0 3418.99 200.559   1
  13  -1   0 2798.94 191.745   1
 -13   1   0 2815.88 193.085   1
  14   1   0 1042.59 95.4049   1
 -14  -1   0 1169.87 102.523   1
  14  -1   0 1092.16 97.2059   1
 -14   1   0 1233.25 104.204   1
  15   1   0 9179.10 459.122   1
  15  -1   0 8256.46 456.556   1
 -15   1   0 8068.93 454.583   1
  16   1   0 2796.34 173.774   1
  16  -1   0 2372.95 170.184   1
 -16   1   0 2480.01 174.770   1
 -16  -1   0 2338.12 171.623   1
  17   1   0 321.155 54.6540   1
 -17  -1   0 242.113 53.1267   1
  17  -1   0 170.101 47.8635   1
 -17   1   0 205.224 52.2135   1
  18   1   0 212.856 49.3812   1
 -18  -1   0 231.632 52.0850   1
  18  -1   0 216.640 51.2264   1
 -18   1   0 264.130 57.7836   1
  19  -1   0 1112.98 104.421   1
  19   1   0 1153.49 107.643   1
 -19  -1   0 1303.81 113.523   1
 -19   1   0 1074.16 105.380   1
  20  -1   0-44.7453 42.4678   1
 -20   1   0-18.9499 44.9601   1
  21   1   0 801.085 90.1344   1
  21  -1   0 990.860 97.4043   1
 -21   1   0 721.819 89.4575   1
  22   1   0 1697.96 134.953   1
  22  -1   0 1441.17 128.370   1
 -22  -1   0 1645.14 135.741   1
 -22   1   0 1480.17 128.797   1
  23   1   0 415.383 74.8192   1
  23  -1   0 568.954 78.7209   1
 -23  -1   0 485.790 69.8433   1
 -23   1   0 400.237 71.7792   1
  24   1   0 333.010 63.9370   1
  24  -1   0 461.437 75.8555   1
 -24  -1   0 387.825 70.0522   1
 -24   1   0 382.336 69.5559   1
  25   1   0 353.542 68.2339   1
  25  -1   0 205.472 56.8300   1
 -25  -1   0 336.407 69.0368   1
 -25   1   0 287.617 64.5985   1
  26  -1   0 35.2996 48.3298   1
  26   1   0 35.3436 47.8371   1
 -26  -1   0 8.91573 34.5298   1
 -26   1   0-9.04526 38.8069   1
   0   2   0 222493. 8989.86   1
   0  -2   0 154198. 8991.53   1
   1   2   0 1.64848 15.2798   1
  -1  -2   0-5.20567 16.0834   1
  -1   2   0 20.3136 17.5849   1
   1  -2   0 22.7860 18.6169   1
   2   2   0 1209.88 67.9979   1
  -2  -2   0 1051.74 66.8537   1
  -2   2   0 1018.58 68.3838   1
   2  -2   0 1199.50 70.7799   1
  -3   2   0 96779.4 4364.69   1
  -3  -2   0 91311.7 4360.26   1
   3   2   0 89722.9 4359.29   1
   3  -2   0 91537.0 4363.04   1
  -4   2   0 65755.6 2802.43   1
   4   2   0 58053.9 2795.77   1
   4  -2   0 61294.6 2801.90   1
   5   2   0 1725.55 102.001   1
  -5  -2   0 1551.79 102.050   1
  -6   2   0 7731.38 399.212   1
   6  -2   0 7820.73 399.388   1
   7  -2   0 11444.5 596.305   1
  -7  -2   0 12446.9 597.258   1
  -7   2   0 12399.2 599.654   1
   7   2   0 11556.3 594.151   1
   8  -2   0 7979.85 446.168   1
  -8  -2   0 9384.00 450.250   1
  -8   2   0 8149.36 448.262   1
   8   2   0 9481.46 449.010   1
   9  -2   0 566.159 57.0110   1
  -9  -2   0 398.501 54.0596   1
  -9   2   0 519.490 58.0157   1
   9   2   0 530.068 57.9570   1
  10  -2   0 74143.8 3642.79   1
 -10  -2   0 80482.8 3645.85   1
 -10   2   0 73985.4 3644.88   1
  10   2   0 76708.4 3641.03   1
  11  -2   0 641.212 68.1469   1
 -11  -2   0 593.665 75.9492   1
  11   2   0 763.162 72.4329   1
  12  -2   0 30917.1 1574.77   1
 -12   2   0 33994.6 1582.27   1
  13  -2   0 15141.4 698.125   1
 -13   2   0 14231.2 694.699   1
  13   2   0 13833.6 690.113   1
  14  -2   0 14320.7 674.004   1
 -14  -2   0 11687.9 662.092   1
 -14   2   0 11840.3 664.782   1
  14   2   0 14486.7 672.198   1
  15  -2   0 2780.34 182.209   1
 -15  -2   0 2858.03 188.078   1
 -15   2   0 2700.05 183.502   1
  15   2   0 2686.85 184.288   1
 -16  -2   0 769.785 84.8269   1
  16   2   0 710.426 80.1344   1
 -17  -2   0 193.713 54.3064   1
  17  -2   0 274.411 53.6310   1
  17   2   0 154.576 51.5667   1
  18  -2   0 88.0325 37.1633   1
 -18  -2   0 81.4027 41.6682   1
 -18   2   0-9.03227 35.8705   1
  18   2   0 79.4796 46.7656   1
  19  -2   0 80.6224 47.7942   1
 -19  -2   0 240.724 56.5395   1
 -19   2   0 111.899 52.6116   1
  19   2   0 117.218 45.1303   1
 -20   2   0 1311.59 116.959   1
  20  -2   0 1162.57 110.795   1
  21  -2   0 44.8478 46.4082   1
 -21  -2   0 133.203 48.5773   1
 -21   2   0 37.7163 43.5168   1
  21   2   0 108.598 50.8221   1
  22  -2   0 189.796 55.5442   1
  22   2   0 235.159 57.0689   1
 -22   2   0 153.050 60.2786   1
 -22  -2   0 172.153 53.7060   1
 -23   2   0 969.365 98.7322   1
 -23  -2   0 891.747 99.1330   1
  23  -2   0 1006.00 100.739   1
  23   2   0 804.118 96.7231   1
 -24  -2   0 160.810 55.2871   1
  24   2   0 411.984 72.0597   1
 -25   2   0 171.942 53.9817   1
 -25  -2   0 178.967 55.8888   1
  25  -2   0 190.059 57.2012   1
  25   2   0 153.885 59.8805   1
 -26   2   0 17.8898 48.4256   1
  26  -2   0 8.51311 46.0883   1
   0  -3   0 7.84724 21.9218   1
   0   3   0 14.4835 19.8349   1
  -1  -3   0 57571.9 2650.43   1
   1   3   0 57930.6 2649.48   1
  -1   3   0 51528.4 2649.50   1
   1  -3   0 56202.7 2650.99   1
   2   3   0 180.007 27.4242   1
  -2  -3   0 129.071 24.5229   1
   2  -3   0 177.907 30.8974   1
  -3   3   0 16877.0 746.758   1
   3  -3   0 15822.2 744.777   1
  -3  -3   0 15605.8 743.017   1
   4   3   0 22087.1 1126.00   1
  -4  -3   0 24791.5 1128.68   1
   5  -3   0 1007.29 76.0969   1
  -5   3   0 968.737 76.6277   1
  -6   3   0 1997.73 129.361   1
   6   3   0 2233.68 125.884   1
   6  -3   0 2106.91 128.588   1
  -6  -3   0 1757.99 122.289   1
  -7   3   0 94284.3 4705.73   1
   7   3   0 104260. 4701.40   1
   7  -3   0 98684.0 4704.15   1
  -7  -3   0 98014.0 4700.86   1
  -8   3   0 249.319 45.3098   1
   8   3   0 240.743 39.3200   1
  -8  -3   0 289.926 43.4549   1
   8  -3   0 266.577 41.5677   1
   9   3   0 2438.16 144.397   1
  -9  -3   0 2226.79 141.520   1
  -9   3   0 2072.01 143.015   1
   9  -3   0 1981.09 139.380   1
  10   3   0 4029.60 242.237   1
 -10  -3   0 4269.72 246.271   1
 -10   3   0 4734.71 253.593   1
  10  -3   0 4292.24 246.895   1
  11   3   0 524.976 59.4414   1
 -11  -3   0 450.004 61.3373   1
  12   3   0 4138.48 242.376   1
 -12  -3   0 4037.78 245.136   1
 -12   3   0 4142.70 247.490   1
  12  -3   0 4250.58 246.460   1
  13   3   0 20346.9 942.153   1
 -13  -3   0 17554.5 936.853   1
 -13   3   0 19409.8 945.561   1
  13  -3   0 18030.3 937.803   1
  14   3   0 7107.98 393.358   1
 -14  -3   0 7877.91 401.132   1
 -14   3   0 7188.35 397.473   1
  14  -3   0 6797.79 394.044   1
 -15  -3   0 1325.93 114.588   1
 -15   3   0 1315.25 113.648   1
  15  -3   0 1407.96 115.735   1
  16   3   0 878.434 88.3801   1
 -16  -3   0 897.735 90.7825   1
 -16   3   0 753.849 85.5572   1
  16  -3   0 856.532 90.6700   1
  17   3   0 1150.84 106.145   1
 -17  -3   0 1164.02 110.219   1
 -17   3   0 1144.41 107.372   1
  17  -3   0 1145.13 108.807   1
  18   3   0 416.041 67.2900   1
 -18  -3   0 253.394 61.1092   1
 -18   3   0 408.031 70.0071   1
  18  -3   0 459.811 70.6930   1
  19   3   0 179.418 54.2241   1
 -19  -3   0 208.329 52.1172   1
 -19   3   0 208.461 55.5568   1
 -20   3   0 55.9346 39.4322   1
  20  -3   0 109.083 48.2062   1
  21   3   0 120.844 53.6985   1
 -21  -3   0 163.185 48.5120   1
 -21   3   0 200.101 57.7612   1
  21  -3   0 155.273 53.3174   1
  22   3   0 92.0400 48.7508   1
 -22  -3   0 36.9737 41.9101   1
  23   3   0 210.208 58.3048   1
 -23  -3   0 270.146 59.8539   1
 -23   3   0 354.430 65.1391   1
  23  -3   0 374.120 65.7361   1
  24   3   0 228.382 54.7976   1
 -24  -3   0 183.515 56.0651   1
 -24   3   0 262.854 59.8803   1
  24  -3   0 186.200 60.3189   1
  25   3   0 9.00420 43.3427   1
 -25  -3   0 9.02175 40.7927   1
 -25   3   0 9.27183 47.8000   1
  25  -3   0-34.6606 52.5658   1
  26  -3   0 66.5318 47.1096   1
 -26   3   0 17.5161 39.6506   1
   0  -4   0 36370.8 1628.91   1
   0   4   0 31864.1 1625.98   1
  -1  -4   0 186.740 34.1376   1
   1  -4   0 155.859 33.4826   1
  -1   4   0 125.312 33.0066   1
   1   4   0 102.732 26.6311   1
  -2  -4   0 101816. 4698.74   1
   2   4   0 96334.0 4698.73   1
  -3   4   0 26041.4 1306.21   1
   3  -4   0 28108.5 1306.53   1
   4  -4   0 14389.9 699.446   1
  -4   4   0 13920.2 698.523   1
  -5   4   0 22391.7 1077.17   1
  -5  -4   0 22106.3 1072.45   1
   5  -4   0 21990.6 1075.66   1
   5   4   0 21848.5 1069.64   1
  -6   4   0 88.0708 29.6140   1
  -6  -4   0 94.6862 30.8073   1
   6  -4   0 112.695 31.3524   1
   6   4   0 62.1400 27.4911   1
  -7   4   0 2107.89 129.593   1
   7   4   0 2081.22 122.618   1
  -7  -4   0 1746.98 117.376   1
  -8   4   0 59669.8 2972.23   1
  -8  -4   0 57026.3 2964.30   1
   8   4   0 62459.4 2964.37   1
  -9   4   0 910.211 86.9089   1
   9   4   0 1131.29 86.4948   1
  -9  -4   0 1060.53 86.0776   1
   9  -4   0 1022.78 88.5394   1
 -10  -4   0 1255.68 99.2190   1
  10   4   0 1256.00 97.5117   1
  11  -4   0 1803.97 126.622   1
 -11   4   0 1544.71 124.985   1
  11   4   0 1617.42 120.194   1
  12  -4   0 5446.27 292.084   1
 -12  -4   0 4744.50 283.878   1
 -12   4   0 4694.59 286.283   1
  12   4   0 5345.35 288.816   1
  13  -4   0 11944.3 602.651   1
 -13  -4   0 11665.6 599.425   1
 -13   4   0 11190.4 601.124   1
  13   4   0 11384.4 596.420   1
  14  -4   0 432.850 65.5756   1
 -14  -4   0 546.755 68.1949   1
 -14   4   0 494.878 68.2084   1
 -15  -4   0 6841.75 393.124   1
  15   4   0 7429.96 396.128   1
  16  -4   0 936.969 92.1982   1
 -16   4   0 922.738 94.6156   1
  17  -4   0 243.741 55.8028   1
 -17  -4   0 191.697 47.8736   1
 -17   4   0 162.226 52.6854   1
  17   4   0 324.883 58.3645   1
  18  -4   0 2915.26 187.461   1
 -18  -4   0 2658.09 183.004   1
 -18   4   0 2453.84 181.478   1
  18   4   0 2672.60 184.099   1
 -19  -4   0 415.573 66.8140   1
  19   4   0 548.476 74.7248   1
  20  -4   0 115.677 51.5167   1
 -20  -4   0 64.0474 37.8976   1
 -20   4   0 57.6333 48.9831   1
  20   4   0 36.4183 39.1817   1
  21  -4   0-9.11000 45.1904   1
 -21  -4   0 128.934 50.4909   1
 -21   4   0 102.740 53.4758   1
  21   4   0-9.18881 43.6455   1
  22  -4   0 72.6829 48.6653   1
 -22  -4   0 64.8565 50.2123   1
 -22   4   0 18.9362 46.3024   1
  22   4   0 45.7639 44.1223   1
  23  -4   0 297.272 65.8555   1
 -23  -4   0 148.548 55.4181   1
 -23   4   0 197.889 60.8640   1
  23   4   0 344.620 68.7757   1
  24  -4   0 17.5558 45.8313   1
 -24  -4   0-27.8386 43.3354   1
  24   4   0 26.8996 46.8160   1
 -24   4   0 9.23644 48.2252   1
  25   4   0 35.0450 48.0043   1
 -26   4   0 17.9669 46.3204   1
  26  -4   0 16.8203 50.0719   1
   0   5   0 4.07017 21.7763   1
   0  -5   0 4.10592 24.4430   1
   1  -5   0 482.924 51.6345   1
  -1   5   0 453.903 49.0448   1
   1   5   0 442.756 49.2080   1
  -1  -5   0 587.879 51.2141   1
   2  -5   0 61142.5 3066.05   1
   2   5   0 67485.7 3062.66   1
  -2   5   0 64960.2 3064.37   1
  -2  -5   0 63168.5 3063.62   1
   3  -5   0 31066.9 1484.09   1
  -3  -5   0 30887.7 1483.72   1
  -3   5   0 29208.9 1481.83   1
   3   5   0 31826.7 1481.86   1
   4   5   0 97510.9 4801.91   1
  -4  -5   0 101285. 4804.91   1
  -4   5   0 102042. 4808.59   1
   4  -5   0 104583. 4808.89   1
  -5  -5   0 27707.5 1379.88   1
   5   5   0 28249.3 1379.39   1
   5  -5   0 28917.6 1383.48   1
  -5   5   0 29320.6 1385.33   1
  -6  -5   0 1828.83 114.544   1
   6   5   0 1568.88 109.194   1
   6  -5   0 1494.32 112.740   1
  -6   5   0 1610.50 114.603   1
  -7  -5   0 51513.3 2457.77   1
   7   5   0 56001.4 2458.30   1
   7  -5   0 49509.1 2459.01   1
  -7   5   0 47876.2 2458.44   1
  -8  -5   0 7473.16 402.103   1
   8  -5   0 7613.94 404.142   1
  -8   5   0 7504.06 404.588   1
   8   5   0 7852.34 400.547   1
   9   5   0 48.1195 35.1128   1
  -9  -5   0-25.2035 29.8823   1
 -10  -5   0 567.959 63.7702   1
  10   5   0 538.667 62.5465   1
  10  -5   0 515.185 62.7581   1
 -10   5   0 579.132 71.4256   1
 -11  -5   0 3100.08 193.003   1
 -11   5   0 2938.04 193.669   1
  11  -5   0 3144.93 196.313   1
  12   5   0 661.936 72.3879   1
 -12  -5   0 799.936 80.9763   1
 -12   5   0 799.499 85.2775   1
 -13  -5   0 7629.30 396.585   1
  13  -5   0 7204.32 394.093   1
 -13   5   0 6700.36 392.698   1
  14   5   0 61.2285 34.8505   1
 -14   5   0 68.0660 42.9220   1
  14  -5   0 73.4557 38.3362   1
 -14  -5   0 145.585 41.3647   1
 -15  -5   0 1627.04 128.943   1
  15  -5   0 1649.89 131.967   1
 -15   5   0 1509.26 130.222   1
  15   5   0 1647.30 126.844   1
  16  -5   0 177.734 48.2259   1
 -16   5   0 203.983 49.8225   1
 -17  -5   0 6351.40 350.166   1
  17  -5   0 5974.03 345.089   1
  17   5   0 6249.01 345.631   1
 -17   5   0 5544.61 345.043   1
 -18  -5   0 1123.25 102.926   1
  18   5   0 781.682 92.2297   1
 -18   5   0 1020.09 100.361   1
  18  -5   0 830.021 96.4813   1
  19   5   0 52.7007 47.0007   1
 -19  -5   0 18.5569 44.0108   1
  19  -5   0-9.00991 40.0651   1
  20   5   0 141.600 52.0347   1
 -20  -5   0 160.175 55.2873   1
 -20   5   0 177.201 51.3918   1
  20  -5   0 335.235 62.8677   1
  21   5   0 17.7326 43.3018   1
 -21  -5   0-19.0115 46.4249   1
 -22   5   0 124.264 47.5513   1
  22  -5   0 61.4413 44.8842   1
  23   5   0 80.7680 51.4919   1
 -23  -5   0 94.4477 50.0938   1
 -24   5   0 202.994 60.8042   1
  24  -5   0 221.174 60.6104   1
 -25   5   0 107.981 45.8740   1
  25  -5   0 8.56707 43.6832   1
   0  -6   0 54183.4 2574.90   1
   0   6   0 53469.4 2574.17   1
   1  -6   0 14151.9 674.814   1
  -1   6   0 15616.8 677.570   1
  -1  -6   0 14159.8 675.000   1
   2  -6   0 21515.8 1050.51   1
  -2   6   0 20094.5 1046.89   1
   2   6   0 21942.2 1048.41   1
  -2  -6   0 22346.0 1051.15   1
   3  -6   0 52.9822 31.0062   1
  -3   6   0 31.6618 27.6398   1
   3   6   0 39.4109 29.6892   1
  -3  -6   0 66.1515 31.2317   1
   4  -6   0 2764.34 161.693   1
  -4  -6   0 2292.19 154.344   1
  -4   6   0 2658.02 160.488   1
   4   6   0 2585.77 156.001   1
  -5   6   0 3396.94 197.354   1
   5  -6   0 3556.87 197.839   1
   5   6   0 3018.07 189.552   1
  -5  -6   0 3318.84 193.470   1
  -6   6   0 8336.66 448.132   1
   6  -6   0 8842.34 448.526   1
   6   6   0 8848.23 444.832   1
  -6  -6   0 8182.97 444.042   1
  -7   6   0 3372.11 210.574   1
   7  -6   0 3432.46 209.529   1
   7   6   0 3806.90 211.024   1
  -7  -6   0 3491.57 208.258   1
   8   6   0 397.619 52.1755   1
  -8  -6   0 365.933 52.8557   1
  -9   6   0 9079.02 460.214   1
   9  -6   0 8489.37 458.187   1
   9   6   0 8504.93 451.681   1
  -9  -6   0 8455.04 453.937   1
  10  -6   0 1256.17 106.298   1
 -10   6   0 1176.47 107.509   1
 -11   6   0 97.2318 42.0175   1
 -11  -6   0 227.061 44.0360   1
  11  -6   0 137.874 43.1801   1
  11   6   0 217.037 46.5806   1
  12  -6   0 7830.42 438.314   1
 -12   6   0 7796.63 437.761   1
 -12  -6   0 8638.89 440.815   1
 -13  -6   0 837.332 85.4333   1
  13  -6   0 702.203 80.4312   1
 -13   6   0 744.438 84.6939   1
  13   6   0 814.532 82.0201   1
  14   6   0 344.846 55.8398   1
 -14  -6   0 232.374 50.2825   1
 -15   6   0 363.320 62.8574   1
  15  -6   0 442.713 64.9502   1
  15   6   0 366.081 60.5625   1
 -15  -6   0 458.839 64.4533   1
 -16  -6   0 1204.36 107.862   1
  16   6   0 1085.42 103.323   1
  16  -6   0 1316.93 113.525   1
 -16   6   0 1081.84 107.993   1
  17  -6   0 105.697 44.4663   1
 -17  -6   0 106.555 49.9270   1
 -17   6   0 104.634 45.3414   1
  17   6   0 70.6278 43.3598   1
  18  -6   0 8.91103 42.9022   1
 -18  -6   0 18.1210 40.2879   1
 -18   6   0 37.7497 49.8926   1
  18   6   0 9.00855 46.4502   1
  19  -6   0-18.1911 42.4840   1
 -19   6   0-18.8395 45.3513   1
  20  -6   0 144.926 50.8921   1
 -20  -6   0-9.29824 49.9263   1
 -20   6   0 121.858 50.9198   1
  20   6   0 101.754 53.6229   1
  21  -6   0 36.1622 37.5669   1
 -21  -6   0 84.9902 44.9923   1
 -21   6   0 185.053 52.5446   1
  21   6   0 83.2659 47.8931   1
  22  -6   0 632.585 81.5326   1
 -22  -6   0 467.601 73.1529   1
 -22   6   0 526.153 78.9399   1
  22   6   0 609.005 80.9771   1
  23  -6   0 86.2378 53.7225   1
 -23  -6   0 143.125 53.2912   1
 -23   6   0 246.075 62.8869   1
  23   6   0 128.077 52.2357   1
  24  -6   0 26.2759 47.4249   1
 -24   6   0 17.9598 46.8964   1
  25  -6   0 8.55284 45.7578   1
 -25   6   0-8.92092 47.1554   1
   0  -7   0-5.63149 24.6013   1
   0   7   0 16.6977 22.9754   1
  -1  -7   0 6050.43 325.170   1
  -1   7   0 5985.72 322.636   1
   1  -7   0 5908.80 322.994   1
   1   7   0 6033.98 321.446   1
  -2  -7   0 21055.1 1016.32   1
  -2   7   0 20156.4 1015.23   1
   2  -7   0 21393.1 1019.68   1
   2   7   0 20108.4 1014.80   1
  -3  -7   0 137.277 35.9533   1
  -3   7   0 84.2015 35.5360   1
   3  -7   0 82.8747 33.5968   1
   3   7   0 157.661 35.1962   1
  -4  -7   0 21287.0 1082.14   1
   4   7   0 23428.7 1084.07   1
   4  -7   0 22617.7 1084.85   1
  -4   7   0 20894.0 1082.25   1
  -5  -7   0 7877.42 417.383   1
   5   7   0 7877.65 415.091   1
   5  -7   0 7664.04 418.322   1
  -5   7   0 8346.50 422.637   1
   6   7   0 6.02990 28.1727   1
  -6  -7   0-6.32131 27.6273   1
  -6   7   0 33.2266 25.1550   1
   6  -7   0 33.7155 28.9384   1
   7   7   0 62.8333 29.0120   1
  -7  -7   0 52.5062 32.6259   1
  -8   7   0 1062.84 94.7609   1
   8  -7   0 1332.48 101.930   1
   8   7   0 1158.70 95.0275   1
  -8  -7   0 1092.18 95.6684   1
   9  -7   0 3854.15 223.286   1
  -9   7   0 3266.80 215.014   1
 -10   7   0 3508.15 224.450   1
  10  -7   0 3428.92 222.720   1
  10   7   0 4121.62 226.324   1
 -10  -7   0 3604.10 221.709   1
 -11   7   0 549.245 73.3556   1
  11  -7   0 517.735 69.3849   1
 -11  -7   0 680.947 74.4521   1
 -12   7   0 442.744 69.8850   1
 -12  -7   0 464.850 68.0504   1
  12  -7   0 643.060 75.3141   1
  12   7   0 490.853 66.4613   1
  13   7   0 376.020 57.4945   1
 -13  -7   0 239.183 52.9799   1
 -14  -7   0 2573.06 174.624   1
  14   7   0 2121.56 163.389   1
 -14   7   0 2347.00 171.351   1
 -15  -7   0 7161.41 411.453   1
  15   7   0 7995.15 412.725   1
  15  -7   0 6989.23 405.767   1
 -15   7   0 7450.79 412.814   1
 -16  -7   0 3559.43 224.828   1
  16   7   0 3311.79 218.082   1
  16  -7   0 3431.79 220.128   1
 -16   7   0 3377.78 222.495   1
  17   7   0 96.4518 46.0421   1
 -17  -7   0 113.639 47.1616   1
 -18  -7   0 38.5412 43.5906   1
  18   7   0-17.8400 42.3257   1
  18  -7   0 53.7317 44.3802   1
 -18   7   0 48.3548 49.8784   1
 -19  -7   0 9.76239 45.5939   1
  19   7   0 9.03809 48.9305   1
  19  -7   0 9.01044 43.3776   1
 -19   7   0 28.4851 50.8027   1
  20   7   0 18.2281 47.5898   1
 -20  -7   0 9.84214 41.4345   1
 -21  -7   0 79.0421 51.1382   1
  21   7   0 64.0467 45.5454   1
  21  -7   0 53.9962 48.3599   1
 -21   7   0 195.810 57.7805   1
  22   7   0 100.725 51.2087   1
 -22  -7   0 206.097 57.1604   1
 -23  -7   0 9.69644 43.8442   1
  23  -7   0 34.8437 41.9318   1
 -23   7   0-9.18631 37.9187   1
  23   7   0-18.2523 43.2797   1
 -24   7   0 55.0761 48.5959   1
  24  -7   0 58.8743 48.6765   1
   0  -8   0 5150.79 279.041   1
   0   8   0 4719.35 274.429   1
   1  -8   0 7495.24 374.034   1
  -1   8   0 6429.39 367.381   1
   1   8   0 6494.99 367.436   1
  -1  -8   0 7308.02 372.551   1
   2  -8   0 21156.3 1083.14   1
  -2   8   0 22050.7 1080.99   1
   2   8   0 20134.1 1076.32   1
   3  -8   0 4455.43 271.127   1
  -3   8   0 5155.77 278.510   1
   3   8   0 4696.48 271.551   1
  -3  -8   0 5188.50 277.154   1
   4  -8   0 9943.99 498.530   1
   4   8   0 8635.65 489.687   1
  -4   8   0 9668.08 495.519   1
  -4  -8   0 9879.07 497.867   1
   5   8   0 64.9915 33.2329   1
  -5  -8   0 74.0361 38.6319   1
  -6  -8   0 4092.52 235.654   1
  -6   8   0 3660.84 234.572   1
   6   8   0 4094.65 232.329   1
   6  -8   0 3919.71 237.424   1
   7  -8   0 3265.85 200.529   1
  -7   8   0 3118.03 200.287   1
  -8   8   0 5542.28 319.099   1
   8  -8   0 5926.15 321.216   1
   8   8   0 5897.37 315.804   1
  -8  -8   0 5134.16 311.745   1
  -9   8   0 8581.71 466.468   1
   9  -8   0 9029.83 467.112   1
   9   8   0 8683.94 461.983   1
  -9  -8   0 8480.24 464.336   1
 -10   8   0 90.3394 36.9778   1
 -10  -8   0 71.1570 43.1992   1
 -11   8   0 25.7640 40.7489   1
  11  -8   0 8.42259 42.3151   1
  11   8   0 63.0785 40.6715   1
 -11  -8   0 16.3240 36.9296   1
  12   8   0 3114.78 197.455   1
 -12  -8   0 2904.77 197.326   1
 -13   8   0 1158.54 111.478   1
 -13  -8   0 1102.84 106.341   1
  13  -8   0 1481.66 117.322   1
  13   8   0 1278.96 109.776   1
  14  -8   0 4171.71 252.053   1
 -14   8   0 3892.15 252.194   1
 -15   8   0 195.175 49.1616   1
  15  -8   0 283.763 55.4410   1
  15   8   0 328.076 59.8612   1
 -15  -8   0 375.970 61.9577   1
 -16   8   0 9.42810 41.9266   1
 -16  -8   0 27.2998 45.7072   1
  16  -8   0 35.1444 44.7238   1
  16   8   0 17.5550 42.8811   1
 -17  -8   0 637.805 89.7704   1
  17   8   0 691.886 86.1223   1
 -17   8   0 774.678 87.5012   1
  17  -8   0 950.642 95.0410   1
  18  -8   0 549.639 76.6095   1
 -18   8   0 642.474 83.9383   1
 -19  -8   0 368.559 68.0874   1
  19   8   0 190.281 58.5941   1
  19  -8   0 215.763 55.2390   1
 -19   8   0 233.003 54.3910   1
  20  -8   0 170.127 57.2904   1
 -20  -8   0 104.571 53.7736   1
  20   8   0 209.633 59.2619   1
 -21  -8   0 9.52005 43.7699   1
  21   8   0-27.4642 47.2081   1
 -21   8   0 74.5313 48.0414   1
 -22  -8   0-9.50545 49.6290   1
 -22   8   0-9.12732 49.4095   1
  22   8   0-18.2525 44.5718   1
  22  -8   0 17.6471 44.3077   1
 -24   8   0-8.85995 45.0950   1
  24  -8   0 42.0166 44.4273   1
  -1  -9   0 15476.0 791.529   1
   1   9   0 15962.2 792.218   1
  -2  -9   0 8574.05 455.539   1
   2   9   0 8581.11 451.749   1
   3  -9   0 14884.2 781.867   1
  -3   9   0 16155.5 786.598   1
   4  -9   0 1655.56 115.820   1
  -4   9   0 1198.86 109.013   1
  -5   9   0 3128.18 209.733   1
   5  -9   0 3949.45 221.176   1
   5   9   0 3404.52 211.863   1
  -5  -9   0 3521.88 217.751   1
  -6   9   0 10590.9 565.896   1
   6   9   0 11667.5 567.487   1
   6  -9   0 10726.9 566.759   1
  -6  -9   0 10479.7 564.976   1
  -7   9   0 13114.1 631.531   1
   7   9   0 11473.4 622.926   1
   7  -9   0 11821.8 626.202   1
  -8  -9   0 18610.6 984.273   1
   8  -9   0 20873.2 992.241   1
   8   9   0 19894.2 984.179   1
  -8   9   0 19669.5 989.287   1
  -9  -9   0 2891.30 187.971   1
   9  -9   0 2827.06 187.319   1
  -9   9   0 2705.25 187.925   1
 -10  -9   0 12978.5 708.831   1
 -10   9   0 13286.5 712.200   1
  10  -9   0 14729.1 716.976   1
  10   9   0 14529.6 712.714   1
 -11  -9   0 1530.91 122.131   1
 -11   9   0 1448.47 122.251   1
  11  -9   0 1450.57 122.215   1
  11   9   0 1433.38 119.748   1
 -12  -9   0 226.242 52.8743   1
 -12   9   0 117.825 43.6835   1
  12   9   0 134.010 47.0335   1
  12  -9   0 195.646 46.5056   1
  13  -9   0 2225.54 159.275   1
 -13   9   0 2131.92 160.182   1
 -14  -9   0 64.3451 45.5595   1
 -14   9   0-9.42550 41.9338   1
  14  -9   0 26.9246 41.9435   1
  14   9   0 61.9561 45.6592   1
 -15   9   0 801.070 88.3748   1
  15  -9   0 608.423 76.6921   1
  15   9   0 618.334 84.1318   1
 -15  -9   0 656.139 83.9369   1
 -16   9   0 47.3733 48.8465   1
 -16  -9   0-9.41348 40.3806   1
  16  -9   0-63.1849 51.6264   1
  16   9   0 9.20325 46.2147   1
  17  -9   0 2372.12 173.200   1
 -17  -9   0 2524.07 180.949   1
  17   9   0 2355.19 175.711   1
 -17   9   0 2607.74 181.494   1
 -18   9   0 679.806 88.6261   1
 -18  -9   0 896.899 97.5844   1
  18  -9   0 769.578 88.9086   1
  18   9   0 1011.32 101.884   1
 -19  -9   0 19.4789 41.0316   1
  19   9   0 74.9352 51.8993   1
  19  -9   0 9.18044 48.5565   1
 -19   9   0 38.3691 47.5418   1
 -20  -9   0 19.5347 46.3559   1
  20   9   0 75.1863 53.7840   1
  20  -9   0 8.80684 37.8221   1
 -20   9   0 57.8728 43.6515   1
 -21  -9   0 9.75375 44.8376   1
 -21   9   0 56.0793 50.6014   1
  21   9   0 9.38467 51.9756   1
  21  -9   0-8.79500 44.7628   1
 -22   9   0 9.05694 35.0715   1
  22  -9   0 8.75513 42.7610   1
 -23   9   0 149.983 55.5379   1
  23  -9   0 179.133 54.1936   1
   0  10   0 1240.98 103.142   1
   0 -10   0 1005.93 97.0431   1
   1  10   0 10308.9 563.127   1
  -1  10   0 10978.1 566.725   1
  -1 -10   0 11415.0 570.635   1
   1 -10   0 10880.7 567.510   1
   2  10   0 14229.2 745.630   1
  -2  10   0 13804.8 746.686   1
   2 -10   0 16013.9 754.938   1
  -2 -10   0 15104.0 750.297   1
   3  10   0 28298.3 1402.25   1
  -3  10   0 29483.9 1410.01   1
  -3 -10   0 31978.0 1416.27   1
   4  10   0 1465.17 112.212   1
  -4  10   0 1243.40 107.020   1
   4 -10   0 1484.22 114.476   1
  -4 -10   0 1350.95 110.713   1
   5  10   0 3700.15 224.139   1
  -5  10   0 3671.54 228.129   1
   5 -10   0 3409.91 225.139   1
  -5 -10   0 3925.85 230.480   1
  -6  10   0 3737.93 227.844   1
   6 -10   0 3799.84 228.606   1
   6  10   0 3371.89 219.275   1
  -7  10   0 26840.0 1313.97   1
   7 -10   0 27050.6 1316.54   1
   7  10   0 26448.4 1312.09   1
  -7 -10   0 26047.8 1315.27   1
  -8  10   0 23821.3 1223.65   1
   8 -10   0 24410.0 1222.90   1
  -8 -10   0 24195.9 1221.60   1
   8  10   0 26109.0 1224.48   1
   9  10   0 4623.70 269.077   1
  -9 -10   0 4391.26 268.620   1
 -10  10   0 630.373 80.9158   1
 -10 -10   0 488.439 68.5215   1
  10  10   0 561.485 69.9191   1
  10 -10   0 578.373 76.9761   1
 -11 -10   0 666.647 78.5119   1
  11  10   0 529.874 71.0904   1
 -11  10   0 537.391 73.5535   1
  11 -10   0 626.161 78.8845   1
 -12 -10   0 5461.68 327.293   1
  12  10   0 5380.34 324.221   1
 -12  10   0 6175.02 336.247   1
  12 -10   0 5609.14 329.136   1
 -13 -10   0 9.14984 44.0711   1
  13  10   0-17.3265 42.9385   1
 -13  10   0 85.1855 45.5875   1
  13 -10   0 54.5612 44.4389   1
  14  10   0 2938.10 205.443   1
 -14 -10   0 3403.15 214.273   1
 -15 -10   0 85.5223 52.5802   1
  15  10   0 172.827 54.1553   1
  15 -10   0 147.531 53.8162   1
 -15  10   0 230.846 57.7550   1
 -16  10   0 814.799 93.1012   1
 -16 -10   0 760.190 94.0714   1
  16 -10   0 812.799 91.9650   1
  16  10   0 852.667 94.3440   1
 -17 -10   0 479.464 74.4877   1
  17  10   0 515.274 77.2487   1
 -17  10   0 591.226 77.3148   1
  17 -10   0 395.456 63.6187   1
 -18 -10   0 542.612 76.1987   1
  18  10   0 567.303 78.5220   1
  18 -10   0 476.848 69.3016   1
 -18  10   0 375.279 62.6017   1
  19 -10   0 180.924 47.2873   1
 -19  10   0 150.853 51.6334   1
  19  10   0 218.709 59.7793   1
 -19 -10   0 99.0360 52.2948   1
  20  10   0 9.51034 47.7559   1
 -20 -10   0-9.90747 46.9840   1
  21 -10   0 233.382 58.6209   1
  21  10   0 246.327 65.4701   1
  22 -10   0 222.120 53.5429   1
 -22  10   0 152.889 50.6158   1
   0  11   0 47.2908 37.3884   1
   0 -11   0-8.07736 35.2954   1
   1  11   0 6332.03 335.225   1
  -1  11   0 5449.68 327.705   1
  -1 -11   0 6018.06 330.908   1
   1 -11   0 5419.76 326.339   1
   2  11   0 21742.5 1082.71   1
  -2 -11   0 24005.6 1088.83   1
   2 -11   0 24240.9 1092.07   1
   3  11   0 4465.03 261.390   1
  -3  11   0 4436.17 261.694   1
   3 -11   0 4249.56 258.515   1
  -3 -11   0 4235.76 261.094   1
   4  11   0 12475.6 696.380   1
  -4  11   0 14426.7 708.522   1
   4 -11   0 14293.3 709.370   1
  -4 -11   0 14018.3 710.292   1
   5  11   0 1783.73 135.476   1
   5 -11   0 1855.80 141.050   1
  -5  11   0 1738.09 137.696   1
  -5 -11   0 1827.79 139.007   1
   6 -11   0 11229.8 627.659   1
  -6  11   0 12305.9 631.800   1
  -6 -11   0 12845.4 635.021   1
   7  11   0 8144.60 464.448   1
  -7 -11   0 9412.14 477.719   1
  -8  11   0 6463.87 362.356   1
   8 -11   0 6034.47 354.580   1
   8  11   0 6806.58 357.064   1
  -8 -11   0 5733.08 353.085   1
  -9  11   0 3271.15 226.422   1
   9 -11   0 3595.84 228.609   1
   9  11   0 3691.21 228.243   1
  -9 -11   0 3805.34 231.964   1
 -10  11   0 365.284 64.5154   1
  10 -11   0 500.039 72.0615   1
 -11 -11   0 6053.46 352.651   1
 -11  11   0 5793.91 352.646   1
  11  11   0 6739.25 355.878   1
  11 -11   0 6046.52 353.217   1
 -12  11   0 111.181 49.6858   1
  12  11   0 43.7350 40.9898   1
 -12 -11   0 46.0764 43.1694   1
  12 -11   0 100.856 49.7507   1
  13  11   0 2880.95 193.768   1
 -13 -11   0 2727.38 193.594   1
 -14 -11   0 57.1654 47.2379   1
  14  11   0 36.4904 45.2341   1
  14 -11   0 27.7311 43.8863   1
 -14  11   0 58.5135 50.9604   1
 -15 -11   0 38.5415 42.2797   1
  15  11   0 64.8408 45.4157   1
  15 -11   0 128.042 47.9187   1
 -15  11   0 96.9569 41.0084   1
  16  11   0 1095.63 107.148   1
 -16 -11   0 990.700 104.469   1
  16 -11   0 1014.52 104.112   1
 -16  11   0 1129.32 109.035   1
 -17 -11   0 822.081 93.1301   1
  17  11   0 764.187 87.9586   1
  17 -11   0 617.782 82.4121   1
 -17  11   0 713.950 88.5236   1
 -18 -11   0 255.735 63.0824   1
  18  11   0 214.304 63.7201   1
  18 -11   0 273.910 60.5549   1
 -18  11   0 303.380 62.8736   1
 -19 -11   0 305.249 69.4910   1
  19  11   0 300.135 68.9919   1
  20  11   0 432.689 72.3416   1
 -20  11   0 389.840 64.9824   1
  20 -11   0 266.205 59.2329   1
 -21  11   0 184.472 58.2350   1
  21 -11   0 316.018 60.6157   1
 -22  11   0 96.9718 47.9405   1
   0 -12   0 4596.28 269.346   1
   0  12   0 4280.55 265.001   1
  -1 -12   0 9143.97 498.710   1
   1 -12   0 9701.81 503.338   1
   1  12   0 8853.32 498.558   1
  -1  12   0 9652.04 500.433   1
  -2 -12   0 19164.6 924.582   1
   2 -12   0 18476.3 922.765   1
  -2  12   0 16913.3 917.238   1
   2  12   0 18428.8 921.453   1
   3  12   0 3744.17 224.607   1
  -3  12   0 3684.33 224.390   1
   3 -12   0 3069.24 216.128   1
   4  12   0 11398.8 613.228   1
  -4 -12   0 12075.2 617.089   1
   5  12   0 1194.52 108.142   1
  -5  12   0 1283.01 114.599   1
  -5 -12   0 1383.10 117.825   1
  -6  12   0 7651.51 427.224   1
   6 -12   0 7373.05 425.249   1
   6  12   0 8248.27 427.720   1
  -6 -12   0 7632.86 426.560   1
   7 -12   0 3121.66 207.313   1
  -7  12   0 3102.42 206.680   1
  -8  12   0 4682.16 269.664   1
   8 -12   0 4309.60 266.700   1
   8  12   0 3800.47 257.744   1
  -8 -12   0 4622.76 271.772   1
  -9  12   0 84.1180 48.2425   1
   9 -12   0 64.0611 37.0863   1
   9  12   0 35.0257 38.9990   1
  -9 -12   0 18.7655 38.0194   1
 -10  12   0 663.636 80.4221   1
  10 -12   0 812.376 84.7133   1
  10  12   0 673.224 81.8302   1
 -11  12   0 2950.42 197.597   1
  11 -12   0 2608.81 192.675   1
  11  12   0 3086.54 201.448   1
 -11 -12   0 2903.94 197.709   1
 -12  12   0 1217.99 122.536   1
  12 -12   0 1361.48 124.169   1
  12  12   0 1704.19 133.458   1
 -12 -12   0 1434.96 124.851   1
 -13  12   0 1561.19 132.448   1
  13 -12   0 1672.12 135.519   1
  13  12   0 1644.39 137.463   1
 -13 -12   0 1694.42 136.966   1
  14 -12   0 9.32873 45.0505   1
 -14  12   0 155.594 57.4449   1
 -15  12   0 77.8604 46.2275   1
 -15 -12   0 19.4765 44.1089   1
  15  12   0 9.24912 47.7537   1
  15 -12   0 100.430 49.4918   1
 -16  12   0 1147.94 111.428   1
  16 -12   0 1118.44 108.827   1
  16  12   0 1303.24 119.697   1
 -16 -12   0 1370.21 120.467   1
 -17  12   0 998.038 104.574   1
 -17 -12   0 1157.99 112.521   1
  17  12   0 953.479 105.270   1
  17 -12   0 1304.51 113.420   1
  18  12   0 756.407 95.8360   1
 -18 -12   0 896.716 99.2268   1
 -19  12   0 136.537 52.9985   1
  19 -12   0 174.580 52.8601   1
  19  12   0 84.9402 53.2388   1
 -20  12   0 27.0617 51.0730   1
  20 -12   0 34.7138 48.0817   1
 -21  12   0 197.388 55.7491   1
  21 -12   0 206.612 61.0501   1
   0 -13   0 9.04295 39.5547   1
   0  13   0 78.8982 46.9451   1
   1 -13   0 2761.52 196.176   1
  -1  13   0 3087.49 199.040   1
   2 -13   0 6759.77 377.417   1
  -2  13   0 6530.67 375.848   1
   3 -13   0 10154.5 580.972   1
  -3 -13   0 11718.6 590.279   1
  -3  13   0 11390.0 586.417   1
  -4  13   0 668.204 80.7900   1
  -4 -13   0 688.255 81.6858   1
   4 -13   0 696.855 82.3151   1
   4  13   0 505.664 72.7948   1
  -5  13   0 15548.1 825.960   1
  -5 -13   0 16295.7 830.773   1
   5 -13   0 16834.1 832.649   1
   5  13   0 16070.6 824.879   1
  -6  13   0 27.2988 34.5477   1
   6  13   0 82.9897 41.2097   1
   6 -13   0 81.5441 43.0664   1
  -6 -13   0 66.5119 51.5187   1
   7 -13   0 6338.79 359.580   1
   7  13   0 5600.95 353.216   1
  -7  13   0 6808.47 361.383   1
  -7 -13   0 6224.87 359.414   1
  -8  13   0 233.860 57.4569   1
   8 -13   0 184.863 52.5298   1
   8  13   0 143.593 49.4096   1
  -8 -13   0 214.059 58.7008   1
   9  13   0 724.349 85.3022   1
  -9  13   0 625.910 82.7146   1
   9 -13   0 678.917 81.7177   1
  -9 -13   0 680.146 84.5449   1
  10  13   0 1843.98 147.369   1
 -10  13   0 1920.31 150.356   1
  10 -13   0 1983.07 149.770   1
 -10 -13   0 2096.33 157.054   1
  11  13   0 856.589 96.9832   1
 -11  13   0 1127.19 106.873   1
  11 -13   0 908.671 99.1956   1
 -11 -13   0 917.691 102.789   1
 -12  13   0 453.527 69.6098   1
  12 -13   0 446.569 67.7530   1
 -12 -13   0 541.001 74.0711   1
  13  13   0 485.819 76.4747   1
 -13 -13   0 492.024 74.8826   1
 -13  13   0 556.394 78.5723   1
  13 -13   0 526.520 76.7689   1
 -14 -13   0 476.907 74.4972   1
  14  13   0 411.805 74.5811   1
 -15  13   0 903.579 95.0424   1
 -15 -13   0 746.073 89.3841   1
  15  13   0 662.692 90.0514   1
  15 -13   0 747.637 87.0840   1
 -16  13   0 449.971 73.8185   1
 -16 -13   0 246.386 59.7541   1
  16  13   0 494.708 74.3693   1
  16 -13   0 364.629 63.3089   1
  17 -13   0 478.146 73.4294   1
 -17 -13   0 451.529 77.2722   1
 -17  13   0 426.485 74.4045   1
  18  13   0 9.33180 48.7616   1
  18 -13   0 70.1902 49.1634   1
 -18  13   0 36.8377 39.5531   1
  19 -13   0 102.103 44.7187   1
 -19  13   0 117.225 49.0822   1
  20 -13   0 92.6294 48.7023   1
 -20  13   0-8.77921 42.9229   1
   0  14   0 6119.68 345.757   1
   0 -14   0 5800.06 345.903   1
  -1  14   0 653.730 84.6386   1
  -1 -14   0 676.603 86.8005   1
   1 -14   0 841.861 90.1757   1
  -2  14   0 3042.20 204.424   1
   2  14   0 2757.72 199.573   1
   2 -14   0 3221.81 207.368   1
  -2 -14   0 3315.58 209.222   1
  -3 -14   0 334.514 62.2193   1
  -3  14   0 301.332 58.8384   1
   3 -14   0 330.346 62.4151   1
   3  14   0 302.763 60.0627   1
   4  14   0 812.029 90.8332   1
  -4  14   0 767.885 91.9758   1
  -4 -14   0 989.419 101.497   1
   4 -14   0 1015.30 99.9787   1
  -5 -14   0 232.426 57.4437   1
   5  14   0 322.927 64.6523   1
  -5  14   0 215.662 56.8739   1
   5 -14   0 171.558 53.8956   1
   6  14   0 5969.84 336.844   1
  -6  14   0 5325.32 332.841   1
  -6 -14   0 6296.11 342.672   1
   6 -14   0 5558.15 334.484   1
   7  14   0 203.963 53.8949   1
  -7 -14   0 395.582 70.7763   1
   8  14   0 4552.72 296.839   1
  -8  14   0 5132.91 306.467   1
   8 -14   0 5081.22 303.568   1
  -8 -14   0 5634.78 311.609   1
   9  14   0 284.815 60.2981   1
  -9  14   0 230.457 53.1864   1
  -9 -14   0 240.626 57.3018   1
   9 -14   0 216.596 52.2071   1
  10 -14   0 93.4814 46.5171   1
 -10  14   0 95.9006 50.8883   1
  11  14   0 291.333 60.8557   1
 -11  14   0 85.7455 41.9794   1
 -11 -14   0 278.308 63.7529   1
  11 -14   0 254.513 57.4590   1
  12  14   0 110.490 51.6616   1
 -12 -14   0 20.6374 49.7832   1
  13  14   0 207.622 59.6636   1
 -13  14   0 190.491 56.4908   1
  13 -14   0 253.025 57.7229   1
 -13 -14   0 183.352 63.7171   1
  14  14   0 161.776 56.1715   1
 -14  14   0 363.178 65.1084   1
 -14 -14   0 293.792 61.8867   1
  14 -14   0 335.736 61.2312   1
  15 -14   0 192.218 53.3214   1
 -15  14   0 241.425 59.4512   1
  16  14   0 1385.38 127.611   1
  16 -14   0 1598.61 128.958   1
 -16  14   0 1543.19 129.879   1
 -16 -14   0 1321.93 128.275   1
  17 -14   0 257.507 56.6305   1
 -17  14   0 250.895 62.5331   1
  18 -14   0 163.739 54.3985   1
 -18  14   0 27.0951 45.6126   1
  19 -14   0 16.5922 44.3956   1
 -19  14   0 26.5460 46.2106   1
   0  15   0-9.35401 36.2192   1
   0 -15   0 9.60167 38.0138   1
   1  15   0 915.679 99.1824   1
  -1  15   0 722.544 91.0125   1
  -1 -15   0 963.099 100.206   1
   1 -15   0 718.862 90.6333   1
  -2  15   0 46.9175 48.9933   1
   2 -15   0-18.7205 44.3904   1
  -2 -15   0 19.1969 45.5200   1
   2  15   0-9.31980 44.8632   1
  -3 -15   0 561.927 77.3902   1
   3  15   0 394.665 66.3237   1
  -4 -15   0-38.2603 45.3607   1
   4  15   0 47.2400 46.7978   1
  -5  15   0 2801.96 191.593   1
   5  15   0 2622.07 187.188   1
   5 -15   0 2477.32 185.589   1
  -5 -15   0 2844.52 190.687   1
  -6 -15   0-9.56626 44.6738   1
   6  15   0 18.9857 52.5698   1
  -6  15   0 28.3009 41.2092   1
   6 -15   0-18.7433 40.2009   1
   7 -15   0 1941.84 150.767   1
  -7  15   0 1854.14 147.711   1
  -8 -15   0 40.3119 50.6148   1
   8  15   0 55.8658 48.0107   1
  -8  15   0 9.60721 41.2211   1
   8 -15   0-9.46920 38.3068   1
   9  15   0 63.1711 45.4636   1
  -9  15   0 48.2677 48.6130   1
  -9 -15   0 20.3469 46.1455   1
   9 -15   0 170.404 56.4746   1
  10  15   0 55.6823 47.4011   1
 -10 -15   0 119.137 51.9944   1
  11  15   0-18.8334 44.6583   1
 -11  15   0 38.0496 47.7676   1
  11 -15   0 18.8239 36.4454   1
 -11 -15   0-19.7211 46.7629   1
  12  15   0 115.180 55.2232   1
 -12  15   0 301.856 60.6517   1
 -12 -15   0 336.977 69.6239   1
  12 -15   0 305.451 58.5761   1
  13 -15   0 37.0968 48.4391   1
 -13  15   0 18.7687 49.0141   1
  14  15   0 404.757 73.4085   1
 -14  15   0 368.223 71.9444   1
  14 -15   0 509.552 75.8973   1
 -14 -15   0 492.892 80.4586   1
  15  15   0 429.349 70.0823   1
  15 -15   0 326.384 64.7956   1
 -15  15   0 339.643 66.3842   1
  17 -15   0 435.520 69.2041   1
 -17  15   0 517.401 74.5073   1
   0  16   0-9.64617 48.4827   1
   0 -16   0-77.9947 55.2158   1
   1  16   0 94.9348 56.6339   1
  -1  16   0 115.638 55.2378   1
   1 -16   0 47.4128 43.7402   1
  -1 -16   0 58.7345 47.9502   1
   2  16   0 142.652 56.7125   1
  -2  16   0 94.6826 44.3426   1
  -2 -16   0 19.6022 49.9892   1
   2 -16   0 38.1590 37.9173   1
  -3 -16   0 389.435 67.5310   1
   3 -16   0 350.420 63.4220   1
   3  16   0 227.712 63.0457   1
  -4 -16   0 203.876 58.2085   1
  -4  16   0 220.607 64.2140   1
   4 -16   0 124.903 52.4719   1
   4  16   0 67.0631 43.1523   1
  -5 -16   0-19.4975 40.2502   1
  -5  16   0-38.3183 44.0410   1
   5 -16   0-9.55563 43.2169   1
   5  16   0-9.62940 44.2700   1
  -6 -16   0 618.863 82.3987   1
  -6  16   0 551.076 78.0507   1
   6 -16   0 584.593 79.4581   1
   6  16   0 561.740 77.7519   1
  -7 -16   0 9.75014 48.3077   1
  -7  16   0 47.1399 49.8491   1
   7 -16   0 28.7073 47.4113   1
   7  16   0 9.68915 49.9648   1
   8  16   0 1418.24 123.508   1
  -8 -16   0 1155.22 115.381   1
   9  16   0 114.498 50.2427   1
  -9  16   0 125.770 52.7769   1
   9 -16   0 142.041 50.4782   1
  -9 -16   0 180.219 59.3855   1
  10  16   0 304.892 68.6500   1
 -10  16   0 353.435 64.3976   1
 -10 -16   0 338.223 73.4335   1
  10 -16   0 428.464 66.1158   1
  11 -16   0-9.32641 40.0073   1
 -11  16   0 18.8592 35.6738   1
  12  16   0 9.30640 47.9905   1
 -12 -16   0 40.0219 53.5404   1
  13  16   0 433.065 73.6537   1
 -13  16   0 360.379 65.6357   1
  13 -16   0 447.475 69.1676   1
 -13 -16   0 336.652 70.9090   1
  14 -16   0 90.9130 41.5084   1
  14  16   0 190.287 60.6046   1
 -14  16   0 120.444 44.3125   1
  15 -16   0 283.732 61.1968   1
 -15  16   0 138.402 55.8458   1
  16 -16   0 212.498 59.2300   1
 -16  16   0 235.449 62.9844   1
   0  17   0 29.2052 43.2784   1
   0 -17   0-19.2719 38.9703   1
   1  17   0 454.294 72.3241   1
  -1  17   0 219.730 59.1508   1
  -1 -17   0 365.134 65.6731   1
   1 -17   0 383.668 69.1283   1
  -2  17   0 9.41455 44.6728   1
   2  17   0 19.1651 51.8963   1
   2 -17   0 66.3545 47.6243   1
  -2 -17   0 39.7086 48.5072   1
   3  17   0 76.7810 47.6174   1
  -3  17   0 38.4253 48.3157   1
   3 -17   0 28.7401 44.8214   1
  -3 -17   0 79.1702 44.0800   1
   4  17   0 1226.19 118.758   1
  -4 -17   0 1159.83 114.745   1
  -5 -17   0 19.5977 44.3618   1
   5 -17   0 47.3292 49.4716   1
   5  17   0 77.3609 52.9991   1
  -6 -17   0 78.4664 47.4091   1
  -6  17   0 56.6396 51.8713   1
   6 -17   0 114.216 48.6269   1
   6  17   0 116.554 50.8939   1
  -7  17   0 218.200 52.3770   1
  -8 -17   0 393.327 72.2267   1
   8  17   0 233.950 68.8518   1
  -8  17   0 219.962 59.2342   1
   8 -17   0 206.652 52.8070   1
   9  17   0 369.246 68.3995   1
  -9  17   0 385.255 69.6667   1
   9 -17   0 299.995 61.4197   1
  -9 -17   0 264.247 60.8128   1
  10  17   0 337.121 66.8386   1
 -10  17   0 235.334 63.9786   1
  10 -17   0 229.720 61.1193   1
 -10 -17   0 304.770 65.2067   1
  11  17   0 209.755 61.1505   1
 -11  17   0 352.242 67.3650   1
  11 -17   0 174.185 60.8063   1
 -11 -17   0 300.115 66.6556   1
  12  17   0 65.6295 49.5609   1
  12 -17   0-62.7692 47.4011   1
 -12  17   0 18.2835 48.9103   1
 -12 -17   0 20.5384 47.9578   1
  13 -17   0 133.853 50.5373   1
 -13  17   0 189.681 59.2023   1
  14 -17   0 35.4262 42.6809   1
 -14  17   0 54.1513 48.8993   1
   0  18   0 279.001 70.9149   1
   0 -18   0 277.106 63.9692   1
   1  18   0 535.395 77.1162   1
  -1  18   0 294.253 62.3692   1
   1 -18   0 362.475 67.8763   1
  -1 -18   0 367.999 66.9549   1
  -2  18   0-9.52432 47.9226   1
   2  18   0 67.6912 57.0907   1
   2 -18   0 85.5129 49.7008   1
  -2 -18   0 128.332 61.0598   1
  -3  18   0-9.58091 50.0476   1
   3  18   0 57.3899 49.3366   1
   3 -18   0 47.9673 46.2060   1
  -3 -18   0 39.7176 49.8852   1
  -4  18   0-38.2415 49.9245   1
   4  18   0 38.3893 50.1174   1
   4 -18   0 9.55934 43.2338   1
  -4 -18   0 89.0648 52.3187   1
  -5  18   0 94.1551 44.0640   1
   5 -18   0 9.35047 38.7032   1
  -5 -18   0 98.7130 52.8905   1
   5  18   0 57.5297 50.1445   1
  -6  18   0 176.444 61.3291   1
  -6 -18   0 244.702 65.0445   1
   6  18   0 279.108 65.9309   1
  -7 -18   0 48.6976 48.2763   1
  -7  18   0-18.8835 51.7346   1
   7 -18   0 55.9704 46.8783   1
   7  18   0 67.6990 58.1525   1
   8  18   0 77.3776 54.1932   1
  -8 -18   0 29.5011 47.3797   1
   8 -18   0 27.7128 48.2737   1
   9  18   0-29.0757 45.2605   1
  -9  18   0-9.41978 38.8819   1
   9 -18   0 9.16783 37.0774   1
  -9 -18   0 9.82787 46.6069   1
  10  18   0 521.008 78.4901   1
 -10  18   0 404.614 69.0887   1
 -10 -18   0 437.469 76.1370   1
  11 -18   0 760.401 89.7442   1
 -11  18   0 696.474 89.6662   1
  12 -18   0-26.2093 43.8698   1
 -12  18   0 26.6189 46.9020   1
   1 -19   0 103.350 55.6043   1
  -2  19   0 66.2102 48.8933   1
   2 -19   0 85.2467 51.3983   1
  -3  19   0 47.3604 50.8478   1
   3 -19   0 134.735 54.6269   1
  -4  19   0 27.9390 51.5902   1
   4 -19   0 27.8108 51.9208   1
   5  19   0 114.034 56.6014   1
  -5  19   0 27.8333 49.0780   1
   5 -19   0 36.8866 46.3446   1
  -5 -19   0-9.78655 42.0223   1
   6  19   0 9.45835 51.7960   1
  -6  19   0 9.18721 42.9066   1
   6 -19   0 18.4371 46.9152   1
  -6 -19   0 9.81690 47.9476   1
  -7 -19   0-9.66797 45.1805   1
   7  19   0 84.9406 52.8699   1
  -8 -19   0 77.0175 51.5129   1
   8  19   0-19.0095 54.9319   1
   8 -19   0 45.1432 43.4690   1
  -8  19   0-18.4178 42.3362   1
   9 -19   0 88.9102 51.9989   1
  -9  19   0 45.6711 52.8809   1
  10 -19   0 166.179 49.0913   1
 -10  19   0 294.462 58.0675   1
   0 -20   0 138.061 48.6799   1
   0  20   0 201.523 62.8400   1
  -1 -20   0 102.467 47.5425   1
   1  20   0 46.2414 49.6111   1
  -2 -20   0 203.532 55.3569   1
   2  20   0 196.490 66.2220   1
   3 -20   0-9.17703 47.3250   1
  -3 -20   0 9.41306 40.3939   1
  -3  20   0 64.4153 47.4546   1
   3  20   0 28.3903 51.2413   1
   4 -20   0 207.002 60.8890   1
  -4  20   0 363.002 73.8263   1
   5 -20   0 263.898 67.8275   1
  -5  20   0 463.783 73.5353   1
   6 -20   0 44.6410 47.7985   1
   6  20   0 27.8949 55.3804   1
  -6  20   0 36.0219 50.4523   1
 -26   0   1 27.8742 45.4189   1
  26   0  -1 54.0478 47.0708   1
 -24   0   1-19.0565 46.5348   1
  24   0  -1 18.4748 48.2293   1
  23   0  -1-18.1740 53.5785   1
 -22   0   1 18.8328 43.9758   1
  22   0  -1-35.8301 44.9824   1
 -21   0   1-9.26932 48.4138   1
  21   0  -1-43.9734 45.3593   1
 -20   0   1-9.30496 43.4576   1
  20   0  -1-17.4583 45.5801   1
 -19   0   1 37.1487 41.9966   1
  19   0  -1-8.69266 37.9761   1
 -18   0   1 35.9707 34.0422   1
  18   0  -1 16.9839 32.9048   1
 -17   0   1-8.56458 36.0520   1
  17   0  -1 16.3562 36.3569   1
 -16   0   1 8.34891 41.3553   1
 -15   0   1 8.01333 35.6259   1
  15   0  -1 7.66127 36.3337   1
 -14   0   1-7.60185 36.0501   1
  14   0  -1 7.29845 33.0006   1
 -13   0   1-7.06870 29.7548   1
  13   0  -1 6.88777 26.0567   1
 -12   0   1 46.7161 27.6002   1
  12   0  -1 25.3350 28.2096   1
 -11   0   1 44.0550 29.8569   1
  11   0  -1-5.83057 26.8115   1
 -10   0   1 5.68396 26.1254   1
  10   0  -1-5.38597 24.7557   1
  -9   0   1-5.04813 27.0086   1
   9   0  -1-4.90185 21.4139   1
  -8   0   1 53.8234 21.9823   1
   8   0  -1 21.7716 22.8082   1
  -6   0   1 36.8074 23.9243   1
   6   0  -1-19.3796 21.6641   1
  -5   0   1-2.74859 16.9817   1
   5   0  -1 12.9773 16.5985   1
  -4   0   1 4.31303 18.5870   1
   4   0  -1 1.99665 17.3664   1
  -3   0   1 1.47082 12.2697   1
   3   0  -1-15.5107 11.5307   1
  -1   0  -1 1.20611 12.5961   1
   1   0   1-8.84209 11.7929   1
  -2   0  -1 9.01903 16.4643   1
   2   0   1 24.2854 18.6860   1
  -3   0  -1-16.9209 17.3969   1
   3   0   1 14.0909 16.3364   1
  -4   0  -1 24.2616 26.0457   1
   4   0   1 26.4857 22.8215   1
  -6   0  -1 4.29357 20.6709   1
   6   0   1 12.2091 22.2885   1
  -7   0  -1 14.7550 26.3133   1
   7   0   1-4.58438 18.5404   1
  -8   0  -1 27.6667 26.6430   1
   8   0   1 5.06776 20.0740   1
  -9   0  -1-23.7160 23.9836   1
   9   0   1 5.62670 23.6903   1
 -10   0  -1 6.27776 28.3857   1
  10   0   1-12.5559 29.7721   1
 -12   0  -1-7.39367 33.9854   1
  12   0   1-7.08339 30.3865   1
 -13   0  -1-15.5978 31.5453   1
  13   0   1-7.45273 36.9185   1
 -14   0  -1 8.11341 38.4801   1
  14   0   1 15.4200 36.5673   1
 -15   0  -1-8.37439 32.4269   1
  15   0   1 15.9935 28.7762   1
  17   0   1-17.1262 38.0765   1
 -18   0  -1-9.24435 41.8014   1
 -19   0  -1 36.9598 43.8186   1
  19   0   1-25.9359 42.8217   1
 -20   0  -1 9.26960 35.8978   1
  20   0   1 17.6972 37.9616   1
 -21   0  -1 9.41723 46.6454   1
  21   0   1-17.9150 47.9231   1
 -22   0  -1 9.46891 46.9014   1
  22   0   1-18.2871 48.3328   1
 -23   0  -1-18.8277 42.5745   1
  23   0   1 64.0155 53.9212   1
 -24   0  -1 9.29205 41.3219   1
  24   0   1 36.2620 47.9310   1
 -25   0  -1 54.8131 47.1790   1
  25   0   1 61.9760 48.0083   1
 -26   0  -1-8.97167 45.0515   1
  26   0   1 16.9078 44.6873   1
 -26   1   1-9.24543 43.1769   1
  26  -1  -1-26.7998 50.5596   1
  26   1  -1 8.93298 45.4606   1
 -25   1   1-9.34815 44.3337   1
 -24  -1   1 66.7109 51.6627   1
 -24   1   1 65.3235 48.8000   1
  24   1  -1 9.23964 48.9173   1
  24  -1  -1 89.2060 51.0943   1
 -23  -1   1 9.56601 46.7279   1
  23   1  -1 27.9516 48.0423   1
 -22   1   1 279.821 61.1912   1
 -22  -1   1 180.857 56.1553   1
  22  -1  -1 243.355 55.3352   1
  22   1  -1 259.886 61.3822   1
 -21   1   1-9.53574 37.7546   1
 -21  -1   1-18.9584 46.9535   1
  21  -1  -1-18.0084 37.1679   1
  21   1  -1 18.2901 45.9231   1
 -20   1   1 511.260 72.6756   1
 -20  -1   1 454.813 70.1097   1
  20  -1  -1 525.822 73.0029   1
  20   1  -1 443.522 68.9066   1
 -19  -1   1 1074.67 105.865   1
 -19   1   1 1066.04 104.282   1
  19   1  -1 1230.15 108.334   1
  19  -1  -1 1084.21 105.087   1
 -18  -1   1 1100.51 103.810   1
 -18   1   1 919.402 99.6318   1
  18   1  -1 1197.79 102.621   1
  18  -1  -1 1074.13 102.042   1
 -17  -1   1 640.135 76.1682   1
  17   1  -1 623.126 74.7259   1
 -16   1   1 868.756 91.9513   1
 -16  -1   1 994.589 96.8973   1
  16  -1  -1 1153.57 102.053   1
  16   1  -1 1109.58 98.1088   1
 -15   1   1 2898.09 194.027   1
 -15  -1   1 3081.35 196.773   1
  15  -1  -1 2911.08 190.855   1
  15   1  -1 3176.49 194.318   1
 -14   1   1 215.265 49.6721   1
  14   1  -1 301.660 55.3106   1
 -13   1   1 11543.8 607.019   1
  13  -1  -1 12652.6 608.467   1
  13   1  -1 12661.1 607.550   1
 -12   1   1 1249.60 108.547   1
 -12  -1   1 1413.81 108.105   1
  12  -1  -1 1607.84 111.012   1
  12   1  -1 1468.47 110.969   1
 -11  -1   1 147.191 39.0431   1
 -11   1   1 125.410 38.8770   1
  11  -1  -1 127.063 37.2145   1
  11   1  -1 122.318 33.8741   1
 -10   1   1 211.315 42.1717   1
 -10  -1   1 213.921 40.0189   1
  10  -1  -1 198.138 42.7171   1
  10   1  -1 267.720 42.3271   1
  -9   1   1 4872.32 282.165   1
  -9  -1   1 5772.41 286.238   1
   9  -1  -1 5221.44 282.356   1
   9   1  -1 5069.64 279.463   1
  -8   1   1 21058.3 1100.48   1
  -8  -1   1 24957.0 1102.60   1
   8  -1  -1 21283.6 1099.82   1
   8   1  -1 23202.7 1097.86   1
  -7   1   1 12599.2 627.194   1
   7  -1  -1 12726.1 626.858   1
  -6   1   1 114619. 5450.09   1
  -6  -1   1 109581. 5447.92   1
   6  -1  -1 121252. 5448.78   1
   6   1  -1 114662. 5446.62   1
  -5   1   1 68272.3 3495.03   1
  -5  -1   1 74090.0 3493.74   1
   5  -1  -1 69390.6 3495.94   1
  -4   1   1 31118.3 1374.94   1
   4   1  -1 28802.9 1370.70   1
   4  -1  -1 31519.3 1373.86   1
  -3   1   1 119589. 6395.63   1
   3  -1  -1 143595. 6398.98   1
   3   1  -1 137631. 6394.98   1
  -3  -1   1 141368. 6394.28   1
   2  -1  -1 7620.17 319.001   1
  -2   1   1 8068.72 319.443   1
   1  -1  -1 34874.5 1650.23   1
  -1   1   1 34765.3 1649.94   1
   0  -1  -1 2556.22 130.209   1
   0   1   1 2475.37 129.445   1
   0  -1   1 2596.67 128.277   1
   0   1  -1 2649.39 128.126   1
  -1  -1  -1 646.462 40.8233   1
   1   1   1 604.129 39.8279   1
  -1   1  -1 529.886 38.3596   1
   1  -1   1 601.721 39.0782   1
   2  -1   1 2178.01 118.771   1
   2   1   1 2352.02 118.555   1
  -2  -1  -1 2394.15 119.187   1
  -3   1  -1 242804. 12726.5   1
  -3  -1  -1 281872. 12727.6   1
   3  -1   1 272594. 12726.7   1
   3   1   1 281433. 12726.7   1
  -4   1  -1 58344.9 2714.86   1
  -4  -1  -1 56042.0 2716.06   1
   4  -1   1 60275.4 2714.62   1
   4   1   1 53536.2 2714.14   1
  -6   1  -1 51613.4 2306.22   1
  -6  -1  -1 44761.6 2301.44   1
   6  -1   1 47037.3 2299.74   1
   6   1   1 49432.7 2299.94   1
  -7   1  -1 6801.25 349.209   1
  -7  -1  -1 6170.73 345.594   1
   7  -1   1 6906.75 347.549   1
   7   1   1 6649.25 346.550   1
  -8   1  -1 7274.80 364.098   1
  -8  -1  -1 6940.58 361.506   1
   8  -1   1 6375.65 358.788   1
   8   1   1 6789.76 359.782   1
  -9   1  -1 16906.6 878.035   1
  -9  -1  -1 18325.5 880.525   1
   9  -1   1 17994.5 879.345   1
   9   1   1 17685.1 877.472   1
 -10   1  -1 1828.27 128.597   1
 -10  -1  -1 2011.01 132.612   1
  10  -1   1 1763.20 126.197   1
  10   1   1 1774.56 126.407   1
 -12   1  -1 4150.99 249.181   1
 -12  -1  -1 4135.94 247.508   1
  12  -1   1 4077.34 245.092   1
  12   1   1 4393.71 247.923   1
 -13   1  -1 200.063 50.3897   1
 -13  -1  -1 393.118 61.0132   1
  13  -1   1 262.359 56.5156   1
  13   1   1 441.270 60.1435   1
 -14   1  -1 580.782 73.1368   1
 -14  -1  -1 612.210 71.7002   1
  14   1   1 557.027 70.6239   1
  14  -1   1 629.160 78.8614   1
 -15  -1  -1 1912.91 142.036   1
 -15   1  -1 1558.77 135.244   1
  15   1   1 2071.13 142.202   1
  15  -1   1 2002.36 144.489   1
 -16   1  -1-8.83821 40.6255   1
  16  -1   1 25.2741 39.9545   1
 -17   1  -1 334.288 64.5374   1
 -17  -1  -1 291.532 57.0047   1
  17  -1   1 395.419 66.3351   1
  17   1   1 388.373 62.5655   1
 -18   1  -1 72.9442 45.8011   1
 -18  -1  -1 36.4536 31.9406   1
  18  -1   1 8.70368 38.0383   1
  18   1   1-8.67353 35.0976   1
 -19  -1  -1 18.6518 46.2051   1
  19   1   1 26.8304 43.0637   1
 -20   1  -1 57.5018 48.7912   1
 -20  -1  -1-9.43196 41.2265   1
  20  -1   1 71.7603 45.0658   1
  20   1   1 9.15970 46.6349   1
 -21   1  -1 113.530 52.9218   1
 -21  -1  -1 179.921 49.3872   1
  21  -1   1 213.001 56.2951   1
  21   1   1 129.443 47.6403   1
 -22   1  -1 65.0080 44.2460   1
  22  -1   1 114.968 49.6983   1
 -23   1  -1 195.135 62.0418   1
 -23  -1  -1 169.568 60.9259   1
  23  -1   1 185.892 51.4437   1
  23   1   1 217.876 58.7628   1
 -24   1  -1 37.0846 40.5672   1
 -24  -1  -1 93.7854 54.7963   1
  24   1   1 8.83843 46.7787   1
  24  -1   1 62.2524 44.1122   1
 -25  -1  -1 36.1215 44.7298   1
  25  -1   1 17.6825 46.1619   1
  25   1   1-26.3767 45.3285   1
 -26  -1  -1-25.3514 41.2723   1
 -26   1  -1 17.7330 38.7326   1
  26  -1   1 43.2618 43.4489   1
  26   1   1-8.86059 50.1477   1
 -26   2   1-18.0559 44.1093   1
  26  -2  -1-34.5159 50.8871   1
 -25   2   1 18.3108 46.5912   1
  25  -2  -1-8.69153 48.1323   1
 -24   2   1 766.494 90.5801   1
 -24  -2   1 496.750 78.6819   1
  24  -2  -1 680.499 85.6294   1
  24   2  -1 587.967 83.3055   1
 -23   2   1 95.9034 52.5788   1
 -23  -2   1 76.2697 48.5840   1
  23  -2  -1 27.1760 43.6806   1
  23   2  -1 27.4050 47.7639   1
 -22   2   1 9.41938 41.1504   1
 -22  -2   1-28.8115 45.5476   1
  22  -2  -1 35.9847 44.5631   1
  22   2  -1 27.1559 44.8394   1
 -21   2   1-9.48057 48.2464   1
 -21  -2   1 9.45313 44.1460   1
  21  -2  -1 27.0715 49.4146   1
  21   2  -1-45.5255 46.3357   1
 -20   2   1 564.871 77.6022   1
 -20  -2   1 457.354 71.4150   1
  20  -2  -1 667.625 83.8469   1
  20   2  -1 570.610 77.9335   1
 -19   2   1 27.5272 46.0933   1
 -19  -2   1 9.13114 41.9890   1
  19  -2  -1 62.0136 47.4133   1
  19   2  -1 8.90625 46.5177   1
 -18   2   1 377.746 65.7549   1
 -18  -2   1 409.118 65.0741   1
  18  -2  -1 410.035 65.0241   1
  18   2  -1 294.862 57.2038   1
 -17   2   1 1101.32 102.560   1
 -17  -2   1 1305.31 109.534   1
  17  -2  -1 1043.19 99.1873   1
  17   2  -1 1102.07 103.062   1
 -16  -2   1 25.0012 42.4476   1
  16  -2  -1 32.4672 39.1125   1
  16   2  -1 56.1231 40.8403   1
 -15   2   1 1407.55 119.481   1
 -15  -2   1 1560.08 124.534   1
  15  -2  -1 1734.62 127.627   1
  15   2  -1 1732.77 127.792   1
 -14   2   1 34551.4 1657.09   1
 -14  -2   1 32832.2 1654.52   1
  14  -2  -1 35005.4 1656.59   1
  14   2  -1 33346.8 1652.46   1
 -13   2   1 3356.98 211.404   1
  13  -2  -1 3689.35 213.101   1
  13   2  -1 3267.10 205.055   1
 -12  -2   1 6.55759 29.1700   1
  12   2  -1 37.5949 31.0521   1
 -11   2   1 4895.77 269.749   1
 -11  -2   1 4865.87 265.481   1
  11  -2  -1 4655.27 265.618   1
  11   2  -1 4440.32 260.687   1
 -10   2   1 17618.8 883.109   1
 -10  -2   1 17718.2 881.250   1
  10  -2  -1 18125.3 882.261   1
  10   2  -1 17714.1 880.201   1
  -9   2   1 14987.2 818.817   1
   9   2  -1 15002.2 814.505   1
   9  -2  -1 16920.6 820.157   1
  -8   2   1 136.744 29.2943   1
   8  -2  -1 130.398 31.6959   1
  -8  -2   1 118.934 29.0894   1
  -7   2   1 30534.5 1486.11   1
   7   2  -1 31525.2 1480.45   1
   7  -2  -1 31022.4 1483.53   1
  -7  -2   1 29957.8 1479.82   1
   6   2  -1 14995.2 669.423   1
  -6  -2   1 12406.1 663.891   1
  -5   2   1 3937.53 204.969   1
   5   2  -1 3982.25 202.092   1
   5  -2  -1 3937.59 204.337   1
  -5  -2   1 3417.43 200.039   1
  -4   2   1 329120. 17477.9   1
   4  -2  -1 373817. 17480.9   1
   4   2  -1 384495. 17476.1   1
  -4  -2   1 391113. 17477.0   1
   3  -2  -1 88096.7 4082.78   1
  -3   2   1 94530.3 4081.99   1
   3   2  -1 84074.2 4077.38   1
  -3  -2   1 80462.6 4077.00   1
   2  -2  -1 94038.9 4428.83   1
  -2  -2   1 97421.7 4424.23   1
   2   2  -1 101313. 4423.98   1
  -1   2   1 8161.99 404.317   1
   1   2  -1 8891.62 402.035   1
   1  -2  -1 8180.11 404.661   1
  -1  -2   1 7848.72 400.746   1
   0  -2   1 54104.7 2788.98   1
   0  -2  -1 58354.2 2792.00   1
   0   2   1 59698.8 2791.92   1
   0   2  -1 63785.2 2789.84   1
  -1  -2  -1 5557.48 250.967   1
   1  -2   1 4996.76 248.653   1
  -1   2  -1 5101.66 248.797   1
  -2  -2  -1 49276.0 2353.16   1
   2   2   1 50145.4 2352.36   1
  -2   2  -1 48540.2 2354.44   1
   2  -2   1 49969.0 2353.13   1
   3  -2   1 13342.6 655.265   1
  -3   2  -1 13257.7 655.154   1
   3   2   1 12912.4 655.440   1
  -3  -2  -1 14159.8 655.308   1
   4  -2   1 85782.7 4414.67   1
   4   2   1 93405.7 4417.16   1
  -4   2  -1 93693.3 4418.25   1
  -4  -2  -1 99926.2 4416.16   1
  -5   2  -1 4979.64 261.308   1
   5  -2   1 4721.16 256.387   1
  -6   2  -1 43642.1 2099.95   1
  -6  -2  -1 46220.5 2100.86   1
   6  -2   1 46487.4 2100.36   1
   6   2   1 39552.8 2095.78   1
  -7   2  -1 40828.9 1911.14   1
  -7  -2  -1 39078.0 1908.69   1
   7  -2   1 39604.8 1908.25   1
   7   2   1 39328.6 1907.13   1
  -8   2  -1-5.77633 30.9676   1
  -8  -2  -1 33.0621 25.4057   1
   8  -2   1 66.3099 33.2695   1
   8   2   1 68.9070 25.5924   1
  -9   2  -1 24829.3 1223.30   1
  -9  -2  -1 25546.0 1222.15   1
   9  -2   1 24047.8 1219.01   1
   9   2   1 25408.9 1219.55   1
 -10   2  -1 36868.6 1726.68   1
 -10  -2  -1 38057.7 1726.85   1
  10  -2   1 32687.4 1720.50   1
  10   2   1 34925.4 1719.73   1
 -11   2  -1 1774.95 131.795   1
  11  -2   1 1942.85 133.477   1
 -12   2  -1 187.138 48.0154   1
 -12  -2  -1 110.113 43.4593   1
  12  -2   1 173.509 46.4116   1
  12   2   1 147.241 45.4166   1
 -13   2  -1 5394.44 315.718   1
 -13  -2  -1 5782.20 318.651   1
  13  -2   1 5519.61 317.026   1
  13   2   1 5648.50 316.350   1
 -14   2  -1 3922.57 228.678   1
 -14  -2  -1 3586.18 224.586   1
  14  -2   1 3672.00 224.424   1
  14   2   1 3317.16 221.681   1
 -15   2  -1-8.68672 45.3616   1
 -15  -2  -1 42.3613 39.5730   1
  15  -2   1 24.2932 40.6710   1
  15   2   1 8.18116 37.0010   1
 -16   2  -1 11802.6 627.899   1
  16  -2   1 12070.6 623.133   1
 -17   2  -1 71.6964 45.7320   1
 -17  -2  -1 80.7433 39.3355   1
  17  -2   1 52.4092 40.2906   1
  17   2   1 78.8218 41.0383   1
 -18  -2  -1 9.19043 44.2458   1
  18  -2   1 44.5006 40.9152   1
  18   2   1-8.95060 41.8054   1
 -19  -2  -1 1085.70 113.633   1
  19   2   1 1094.63 108.843   1
 -20   2  -1 244.364 60.3444   1
 -20  -2  -1 216.944 58.5189   1
  20  -2   1 151.910 52.4991   1
  20   2   1 199.876 58.8628   1
 -21   2  -1 66.5078 41.5954   1
 -21  -2  -1 85.6977 52.8031   1
  21  -2   1 27.0748 37.3540   1
  21   2   1 72.0028 52.0835   1
 -22   2  -1 9.54901 47.9501   1
  22  -2   1-9.00610 37.9100   1
 -23   2  -1 56.1221 47.7112   1
 -23  -2  -1 36.3783 39.1476   1
  23  -2   1 17.5478 48.1557   1
  23   2   1 156.780 52.8469   1
 -24   2  -1-9.06538 41.6686   1
 -24  -2  -1 8.89804 38.8702   1
  24  -2   1 17.2703 43.3621   1
  24   2   1 9.12441 49.3944   1
 -25  -2  -1 62.4910 51.6379   1
  25   2   1 35.1859 48.7659   1
  26   2   1 34.4808 49.3292   1
 -26   3   1 9.08803 49.2432   1
  26  -3  -1 76.7429 49.8211   1
 -25   3   1 103.210 48.5195   1
  25  -3  -1 53.0958 50.2252   1
 -24   3   1 18.7352 43.8014   1
 -24  -3   1-9.30894 44.8641   1
  24  -3  -1 134.742 54.0310   1
  24   3  -1 36.8247 45.6532   1
 -23   3   1 617.637 83.5779   1
  23  -3  -1 488.450 77.8580   1
  23   3  -1 589.097 80.1576   1
 -22   3   1 9.56386 41.8544   1
 -22  -3   1 45.8904 38.7170   1
  22  -3  -1 63.8500 43.9800   1
  22   3  -1 92.7906 49.7078   1
 -21   3   1 28.3113 39.7297   1
 -21  -3   1 8.96608 34.7235   1
  21  -3  -1 9.10854 42.5409   1
  21   3  -1 9.39463 41.7699   1
 -20  -3   1 9.00698 40.7307   1
  20   3  -1-36.1731 47.2198   1
 -19   3   1 1462.55 124.059   1
 -19  -3   1 1274.46 118.126   1
  19  -3  -1 1442.65 122.099   1
  19   3  -1 1512.97 123.900   1
 -18   3   1 27.0280 37.2886   1
 -18  -3   1 97.8982 47.6935   1
  18   3  -1 67.8363 41.5041   1
 -17   3   1 26.2118 39.6170   1
 -17  -3   1 43.4912 45.5106   1
  17  -3  -1 33.9479 36.5255   1
  17   3  -1 172.500 49.9184   1
 -16   3   1 196.189 50.8556   1
 -16  -3   1 192.655 50.4538   1
  16  -3  -1 255.288 58.6056   1
  16   3  -1 239.013 55.2135   1
 -15   3   1 19196.7 982.300   1
 -15  -3   1 18825.5 980.202   1
  15  -3  -1 20204.2 983.179   1
  15   3  -1 20140.8 982.283   1
 -14   3   1 2845.47 202.867   1
  14  -3  -1 3366.03 207.829   1
  14   3  -1 3232.69 204.530   1
 -13   3   1 26373.5 1403.29   1
  13   3  -1 28528.6 1402.81   1
 -13  -3   1 30462.6 1409.35   1
  13  -3  -1 29580.2 1408.66   1
  12   3  -1 508.619 58.1888   1
  12  -3  -1 560.020 61.3369   1
 -12   3   1 375.002 54.9638   1
 -11   3   1 2172.23 154.479   1
 -11  -3   1 2586.19 157.791   1
  11  -3  -1 2389.07 155.247   1
  11   3  -1 2358.19 151.710   1
 -10   3   1 1248.98 96.4650   1
  10   3  -1 1066.69 88.9688   1
 -10  -3   1 1263.74 94.7848   1
  10  -3  -1 1166.40 93.7594   1
   9   3  -1 42836.5 1952.50   1
  -9  -3   1 39500.3 1950.58   1
  -9   3   1 40749.1 1958.71   1
   9  -3  -1 39101.0 1954.99   1
  -8   3   1 1666.81 112.745   1
   8   3  -1 1497.67 103.285   1
   8  -3  -1 1553.49 109.011   1
  -8  -3   1 1592.32 105.048   1
  -7   3   1 7741.10 403.296   1
   7   3  -1 7627.30 395.610   1
  -7  -3   1 8039.75 397.678   1
   7  -3  -1 7577.04 402.730   1
   6  -3  -1 7312.78 378.664   1
  -6   3   1 7362.14 378.790   1
  -5  -3   1 75271.3 3500.89   1
   5  -3  -1 73980.0 3505.69   1
   5   3  -1 68922.6 3500.62   1
  -5   3   1 77624.6 3507.96   1
  -4  -3   1 6554.28 321.355   1
   4  -3  -1 6397.43 325.618   1
  -4   3   1 6481.63 328.215   1
   4   3  -1 6076.68 320.180   1
   3  -3  -1 1834.22 106.797   1
  -3  -3   1 1605.16 101.202   1
   3   3  -1 1872.50 101.809   1
  -3   3   1 1731.87 105.814   1
   2  -3  -1 13093.0 615.841   1
  -2   3   1 12493.6 614.327   1
   2   3  -1 11823.8 608.800   1
  -2  -3   1 13039.4 611.743   1
   1   3  -1 724.266 49.9323   1
  -1   3   1 732.024 55.2863   1
  -1  -3   1 777.415 53.7493   1
   1  -3  -1 635.341 52.5506   1
   0  -3   1 68238.8 3075.61   1
   0   3  -1 64615.9 3073.24   1
   0  -3  -1 70487.7 3078.52   1
   1  -3   1 498797. 23726.9   1
  -1  -3  -1 504711. 23728.3   1
  -1   3  -1 495697. 23727.4   1
   1   3   1 511658. 23727.4   1
  -2  -3  -1 1670.61 98.5801   1
  -2   3  -1 1642.92 97.7786   1
  -3  -3  -1 2823.31 152.320   1
   3   3   1 2595.29 150.083   1
   3  -3   1 2680.91 151.381   1
  -3   3  -1 2620.17 151.281   1
   4  -3   1 3561.14 198.295   1
  -4   3  -1 3654.37 198.909   1
  -5  -3  -1 2467.61 147.269   1
   5   3   1 2810.58 148.460   1
  -5   3  -1 2353.38 148.092   1
   5  -3   1 2304.91 146.907   1
   6  -3   1 5322.26 293.845   1
   6   3   1 5605.02 290.761   1
  -6  -3  -1 5329.72 291.112   1
  -6   3  -1 5659.64 297.544   1
  -7   3  -1 5768.47 309.267   1
  -7  -3  -1 5722.35 303.236   1
   7  -3   1 5518.68 304.584   1
   7   3   1 5619.08 301.985   1
  -8   3  -1 32641.2 1633.35   1
  -8  -3  -1 34022.8 1630.20   1
   8  -3   1 33823.2 1631.58   1
   8   3   1 34283.0 1632.16   1
  -9   3  -1 11055.2 584.118   1
  -9  -3  -1 11917.7 583.872   1
   9  -3   1 10991.7 580.746   1
   9   3   1 11685.7 581.835   1
 -10  -3  -1 26023.7 1375.59   1
  10   3   1 30479.4 1378.93   1
 -11   3  -1 33095.6 1748.06   1
  11  -3   1 39043.2 1752.11   1
 -12   3  -1 267.770 56.8323   1
 -12  -3  -1 299.878 54.2248   1
  12  -3   1 182.303 48.8979   1
  12   3   1 275.509 48.8761   1
 -13   3  -1 1361.15 108.562   1
 -13  -3  -1 1324.31 108.833   1
  13  -3   1 1093.03 100.390   1
  13   3   1 1187.99 103.448   1
 -14   3  -1 857.898 88.7611   1
 -14  -3  -1 881.325 88.2678   1
  14  -3   1 932.611 93.0307   1
  14   3   1 954.268 90.2440   1
 -15  -3  -1 11126.4 579.311   1
  15   3   1 10774.5 572.964   1
 -16   3  -1 1793.83 140.169   1
  16  -3   1 1820.30 137.069   1
 -16  -3  -1 1647.57 136.527   1
 -17   3  -1 1196.81 110.517   1
 -17  -3  -1 1293.00 113.946   1
  17  -3   1 1218.00 109.549   1
  17   3   1 1100.84 108.501   1
 -18   3  -1 1507.47 129.889   1
 -18  -3  -1 1528.61 127.815   1
  18  -3   1 1669.15 129.951   1
  18   3   1 1466.95 128.217   1
 -19   3  -1 83.5583 49.9075   1
 -19  -3  -1 108.170 45.5239   1
  19  -3   1 117.690 50.3684   1
  19   3   1 100.548 46.1558   1
 -20   3  -1-9.48001 41.4165   1
 -20  -3  -1 8.93742 43.0262   1
  20  -3   1 9.10755 42.5363   1
  20   3   1 55.4567 47.0401   1
 -21   3  -1 474.431 72.1245   1
 -21  -3  -1 310.067 62.5785   1
  21  -3   1 262.818 61.7595   1
  21   3   1 267.348 62.7599   1
 -22   3  -1 168.803 57.8684   1
 -22  -3  -1 92.5192 42.4546   1
  22  -3   1 178.391 55.5750   1
  22   3   1 182.300 53.6972   1
 -23   3  -1 18.8218 44.6290   1
 -23  -3  -1 9.18969 44.8813   1
  23  -3   1-17.7744 45.8171   1
  23   3   1-9.08939 46.2548   1
 -24   3  -1 373.358 66.3984   1
 -24  -3  -1 253.161 63.0997   1
  24  -3   1 305.803 64.3980   1
  24   3   1 242.992 60.5860   1
 -25   3  -1 124.668 53.1778   1
 -25  -3  -1-26.5022 43.3503   1
  25  -3   1 191.656 53.0067   1
  25   3   1 53.0466 49.6807   1
 -26   4   1-9.09139 45.6565   1
  26  -4  -1-17.1764 48.0893   1
 -25   4   1 9.16742 45.4118   1
  25  -4  -1-34.8782 50.9027   1
 -24  -4   1 657.352 84.2317   1
  24   4  -1 698.615 88.0736   1
 -23   4   1 227.442 63.0158   1
  23  -4  -1 227.606 58.2356   1
 -22  -4   1 73.9052 50.7806   1
  22   4  -1 110.947 48.4743   1
 -21   4   1 213.330 59.3875   1
 -21  -4   1 128.717 49.8606   1
  21  -4  -1 142.108 53.4986   1
  21   4  -1 220.160 54.6927   1
 -20   4   1 37.5662 48.4178   1
 -20  -4   1-27.3230 45.1124   1
  20  -4  -1 26.9708 45.7511   1
  20   4  -1-9.06262 42.3221   1
 -19   4   1 247.015 56.1911   1
 -19  -4   1 179.375 50.9796   1
  19  -4  -1 285.429 61.7934   1
 -18   4   1 63.6249 41.4167   1
 -18  -4   1 96.7491 48.4350   1
  18  -4  -1 96.4632 44.3328   1
  18   4  -1 207.069 54.0180   1
 -17   4   1 116.521 46.9996   1
  17  -4  -1 69.1097 45.8709   1
 -16  -4   1 1987.88 147.519   1
  16   4  -1 1958.06 146.038   1
 -15   4   1 103.810 39.6783   1
 -15  -4   1 142.004 46.5304   1
  15  -4  -1 178.717 44.4765   1
  15   4  -1 147.586 44.4629   1
 -14   4   1 40051.5 1956.56   1
 -14  -4   1 39605.7 1950.62   1
  14  -4  -1 38359.7 1952.28   1
  14   4  -1 42932.5 1954.52   1
 -13   4   1 1374.72 111.304   1
  13  -4  -1 1243.83 108.188   1
 -13  -4   1 1347.70 109.562   1
 -12   4   1 5117.02 297.612   1
  12  -4  -1 5360.63 297.495   1
  11   4  -1 4147.48 226.980   1
 -11  -4   1 3534.30 221.344   1
 -10   4   1 24025.3 1187.25   1
 -10  -4   1 24944.1 1183.05   1
  10  -4  -1 24693.7 1186.80   1
  10   4  -1 23026.2 1178.92   1
  -9  -4   1 847.414 73.3334   1
   9  -4  -1 838.445 76.3474   1
   9   4  -1 838.492 73.5774   1
  -9   4   1 930.246 81.5500   1
  -8  -4   1 61767.3 2979.59   1
   8  -4  -1 61968.9 2985.28   1
   8   4  -1 62271.8 2978.50   1
  -8   4   1 63802.9 2987.50   1
  -7  -4   1 1113.54 83.0433   1
   7  -4  -1 1127.36 85.3534   1
   7   4  -1 1079.68 80.4430   1
  -7   4   1 995.043 83.3069   1
  -6  -4   1 41721.8 1974.25   1
   6  -4  -1 41158.0 1979.59   1
  -6   4   1 42324.2 1981.67   1
   6   4  -1 39906.7 1971.68   1
   5  -4  -1 16962.9 854.289   1
  -5   4   1 17862.3 855.064   1
   4  -4  -1 122310. 5919.45   1
  -4  -4   1 128549. 5914.48   1
   4   4  -1 120455. 5912.22   1
  -4   4   1 128698. 5919.78   1
   3   4  -1 3152.14 168.636   1
  -3  -4   1 3039.81 169.551   1
   2   4  -1 2601.76 141.697   1
  -2  -4   1 2477.88 142.937   1
  -1   4   1 75690.9 4004.18   1
   1   4  -1 87228.8 4002.88   1
   1  -4  -1 85505.4 4005.34   1
  -1  -4   1 89101.2 4004.97   1
   0  -4   1 119726. 5655.42   1
   0   4  -1 115788. 5654.47   1
   0   4   1 117346. 5656.16   1
   0  -4  -1 125541. 5658.51   1
   1  -4   1 7237.64 368.119   1
  -1  -4  -1 6911.39 368.203   1
   1   4   1 7569.68 368.835   1
  -1   4  -1 7333.18 368.466   1
  -3  -4  -1 853.643 71.1629   1
   3   4   1 881.609 70.1997   1
   3  -4   1 1047.79 73.6382   1
  -3   4  -1 924.751 70.4775   1
  -4  -4  -1 12982.6 698.021   1
   4   4   1 15245.8 701.227   1
   4  -4   1 13387.5 701.149   1
  -4   4  -1 15440.9 706.188   1
  -5  -4  -1 25936.4 1297.64   1
   5   4   1 27416.6 1296.24   1
   5  -4   1 25881.5 1298.45   1
  -5   4  -1 27962.8 1301.75   1
  -6  -4  -1 122791. 6295.03   1
   6   4   1 135858. 6298.98   1
   6  -4   1 136137. 6301.02   1
  -6   4  -1 138011. 6302.69   1
  -7  -4  -1 6477.91 349.825   1
   7   4   1 6587.84 348.742   1
  -7   4  -1 6830.04 357.640   1
   7  -4   1 6570.33 354.393   1
   8  -4   1 164.852 35.9797   1
  -8  -4  -1 253.271 40.4413   1
   8   4   1 144.951 34.3005   1
  -8   4  -1 187.685 40.9095   1
   9   4   1 40591.7 1873.78   1
  -9  -4  -1 35189.3 1868.47   1
   9  -4   1 39866.4 1876.99   1
  -9   4  -1 39950.6 1879.03   1
  10   4   1 9807.71 471.537   1
 -10  -4  -1 8568.05 466.209   1
  10  -4   1 9138.78 469.089   1
 -10   4  -1 8139.68 467.202   1
  11   4   1 16720.9 823.088   1
 -11  -4  -1 14652.9 820.044   1
  11  -4   1 16501.8 825.498   1
 -11   4  -1 17981.1 832.262   1
  12   4   1 17617.5 886.364   1
 -12  -4  -1 16708.3 883.871   1
  12  -4   1 18680.1 892.123   1
 -12   4  -1 17786.7 892.262   1
  13   4   1 5342.88 285.266   1
 -13  -4  -1 4469.31 279.540   1
  13  -4   1 5316.33 288.473   1
 -13   4  -1 4321.79 280.332   1
  14   4   1 9466.06 501.947   1
 -14  -4  -1 8864.27 499.176   1
  14  -4   1 9899.72 506.500   1
 -14   4  -1 9625.41 507.407   1
 -15  -4  -1 738.161 82.8243   1
  15  -4   1 852.140 86.9190   1
 -15   4  -1 738.426 86.0343   1
  16   4   1 3900.83 237.066   1
 -16  -4  -1 3665.14 234.666   1
  16  -4   1 3954.04 238.407   1
 -16   4  -1 3612.57 235.130   1
  17   4   1 148.311 47.5252   1
 -17  -4  -1 115.239 50.9778   1
  17  -4   1 96.8691 40.1717   1
 -17   4  -1 99.7042 41.9990   1
  18   4   1 1169.67 107.962   1
  18  -4   1 1017.59 101.988   1
 -18   4  -1 1314.06 112.895   1
  19  -4   1 1138.38 112.178   1
 -19   4  -1 1497.78 123.077   1
 -20  -4  -1 27.4705 46.7591   1
  20  -4   1 71.7389 43.9668   1
 -20   4  -1 56.6405 39.9255   1
  21   4   1 27.5256 44.1684   1
 -21  -4  -1-9.16777 41.4557   1
  22   4   1 126.571 55.5141   1
 -22  -4  -1 166.529 54.1733   1
  22  -4   1 63.0971 48.9813   1
 -22   4  -1 18.9089 44.3568   1
  23   4   1 44.8861 47.5117   1
 -23  -4  -1 55.2651 46.9322   1
  24   4   1 8.80317 46.5774   1
 -24  -4  -1 64.2460 47.3599   1
  24  -4   1 78.3938 45.5232   1
 -24   4  -1 18.1727 36.8034   1
  25  -4   1 144.468 58.5242   1
 -25   4  -1 234.320 59.7123   1
  26  -5  -1-25.3789 51.8116   1
 -26   5   1-35.6012 49.3085   1
  25  -5  -1 78.9362 53.7784   1
 -25   5   1 45.8573 47.9769   1
  24   5  -1 81.4862 56.5110   1
 -24  -5   1 37.6843 42.7056   1
  24  -5  -1 125.102 60.0057   1
 -24   5   1 18.5073 49.0079   1
  23   5  -1 651.694 83.8166   1
 -23  -5   1 714.664 84.3882   1
  23  -5  -1 624.189 82.0926   1
 -23   5   1 694.564 87.8610   1
  22   5  -1 341.434 67.3709   1
 -22  -5   1 544.077 77.5097   1
  22  -5  -1 366.481 67.0494   1
 -22   5   1 383.481 64.6395   1
  21   5  -1 535.054 78.1333   1
 -21  -5   1 702.432 84.7344   1
  21  -5  -1 671.301 82.0888   1
 -21   5   1 488.838 74.9122   1
  20   5  -1 70.8282 46.8206   1
 -20  -5   1-28.0613 47.6213   1
  20  -5  -1 54.2924 49.0042   1
 -20   5   1 18.6752 46.2723   1
 -19  -5   1 395.208 68.7436   1
  19   5  -1 635.340 77.4665   1
 -18  -5   1 991.641 99.3358   1
  18  -5  -1 802.250 90.9926   1
  18   5  -1 933.411 95.4681   1
  17   5  -1 258.283 53.8079   1
 -17  -5   1 321.711 58.7268   1
  17  -5  -1 206.038 51.1132   1
 -17   5   1 278.046 58.0616   1
  16   5  -1 508.219 68.8186   1
 -16   5   1 434.237 65.1893   1
 -16  -5   1 361.897 61.4230   1
  16  -5  -1 321.067 56.2834   1
 -15  -5   1 3516.72 220.186   1
  15   5  -1 3373.65 214.095   1
  14   5  -1 44.1685 39.9141   1
 -14  -5   1 15.6776 36.6763   1
  14  -5  -1 79.1529 40.3436   1
 -14   5   1 67.1085 43.8559   1
  13  -5  -1 30718.1 1478.50   1
  13   5  -1 27852.1 1470.51   1
 -13   5   1 32529.8 1484.53   1
 -13  -5   1 30033.8 1477.32   1
  12  -5  -1 3059.52 203.237   1
 -12   5   1 3110.57 204.241   1
 -12  -5   1 3556.45 204.031   1
 -11  -5   1 16957.9 892.484   1
  11   5  -1 18679.8 894.961   1
 -11   5   1 18999.2 904.947   1
  11  -5  -1 17374.7 897.080   1
  10   5  -1 7493.62 366.678   1
 -10  -5   1 6102.09 360.432   1
  -9  -5   1 9763.27 482.025   1
   9   5  -1 9338.83 478.040   1
  -9   5   1 9077.85 483.082   1
   9  -5  -1 8815.83 481.940   1
  -8  -5   1 4525.75 247.984   1
   8   5  -1 4646.65 247.235   1
  -8   5   1 4303.75 252.271   1
   8  -5  -1 4181.48 250.554   1
  -7  -5   1 37760.7 1809.33   1
   7   5  -1 39868.0 1809.67   1
  -7   5   1 37347.2 1816.19   1
   7  -5  -1 35080.6 1812.89   1
  -6  -5   1 12023.2 633.960   1
   6   5  -1 13341.8 635.437   1
   6  -5  -1 12982.1 639.363   1
  -6   5   1 12522.8 638.032   1
   5  -5  -1 89120.1 4075.84   1
  -5  -5   1 85337.7 4070.23   1
   5   5  -1 80345.9 4067.11   1
  -5   5   1 89192.3 4076.66   1
   4  -5  -1 42414.1 1938.69   1
  -4   5   1 41058.2 1936.23   1
   4   5  -1 38893.6 1930.58   1
  -4  -5   1 39368.5 1933.24   1
  -3  -5   1 51514.6 2405.05   1
  -3   5   1 49629.0 2408.19   1
   3   5  -1 48015.1 2403.08   1
   3  -5  -1 52580.2 2410.78   1
  -2   5   1 16500.9 795.037   1
   2  -5  -1 15840.0 795.596   1
  -1   5   1 33756.8 1658.90   1
   1  -5  -1 35214.1 1658.82   1
   0  -5  -1 75578.2 3686.78   1
   0   5  -1 80964.5 3685.10   1
   0   5   1 74931.0 3684.13   1
   0  -5   1 78452.1 3685.33   1
  -1  -5  -1 133864. 5784.67   1
   1   5   1 127705. 5780.01   1
   1  -5   1 133531. 5783.52   1
  -2  -5  -1 1002.17 75.5814   1
   2   5   1 956.425 75.5609   1
  -2   5  -1 933.829 73.9708   1
   2  -5   1 1079.63 76.7415   1
   3   5   1 152738. 7391.62   1
  -3  -5  -1 159688. 7394.49   1
  -3   5  -1 153295. 7394.26   1
   3  -5   1 158735. 7394.71   1
  -4   5  -1 4330.59 232.027   1
   4  -5   1 4322.58 231.011   1
   4   5   1 3906.69 227.784   1
  -4  -5  -1 3950.21 228.778   1
  -5   5  -1 18778.2 858.993   1
   5  -5   1 17435.1 853.645   1
   5   5   1 16375.0 850.304   1
  -5  -5  -1 16680.2 852.929   1
  -6   5  -1 64.9231 34.7927   1
   6   5   1 89.1911 27.1365   1
  -6  -5  -1 92.9725 32.9162   1
  -7   5  -1 138.012 37.7352   1
   7  -5   1 167.549 36.9908   1
   7   5   1 135.228 34.3688   1
  -7  -5  -1 197.759 39.3583   1
  -8   5  -1 24126.7 1147.14   1
  -8  -5  -1 22887.9 1138.99   1
   8  -5   1 21806.0 1141.96   1
   8   5   1 23956.0 1138.73   1
   9   5   1 28575.9 1345.28   1
  -9  -5  -1 26429.6 1342.33   1
  10  -5   1 37532.8 1849.74   1
 -10   5  -1 38735.8 1854.03   1
 -11  -5  -1 13739.7 627.065   1
 -11   5  -1 12575.9 626.342   1
  11  -5   1 12286.7 622.812   1
 -12  -5  -1 1012.92 96.9939   1
 -12   5  -1 1174.48 104.420   1
  12  -5   1 1269.83 103.341   1
  12   5   1 1174.66 98.2819   1
 -13  -5  -1 2601.04 173.098   1
 -13   5  -1 2648.38 175.503   1
  13  -5   1 2443.02 168.680   1
  13   5   1 2290.73 163.432   1
 -14  -5  -1 5706.61 326.329   1
  15  -5   1 2946.25 200.687   1
 -15   5  -1 3411.36 212.833   1
  16  -5   1 69.3300 47.3555   1
 -16  -5  -1 193.403 48.5700   1
  16   5   1 134.801 43.9118   1
 -16   5  -1 137.655 54.4861   1
  17  -5   1 35.6485 39.6264   1
 -17  -5  -1-8.99340 39.2923   1
  17   5   1-25.8660 39.6362   1
 -17   5  -1 73.7763 49.9272   1
  18  -5   1 403.923 65.9597   1
 -18  -5  -1 405.385 67.9941   1
  18   5   1 427.445 70.7797   1
 -18   5  -1 343.551 64.9630   1
  19  -5   1 45.1933 48.5086   1
 -19   5  -1 138.833 55.2308   1
  19   5   1 61.8679 40.8040   1
 -19  -5  -1 93.3768 49.5070   1
 -20  -5  -1 1576.86 135.022   1
 -20   5  -1 1859.30 142.289   1
  20  -5   1 1924.19 141.856   1
  21  -5   1-61.5184 51.8257   1
 -21  -5  -1-37.9402 46.9971   1
  21   5   1-44.2127 44.4196   1
 -21   5  -1 57.8875 51.0132   1
  22  -5   1 355.650 67.3139   1
 -22  -5  -1 386.999 71.2556   1
  22   5   1 364.234 67.7009   1
 -22   5  -1 319.089 63.8420   1
  23  -5   1 533.151 77.8476   1
 -23  -5  -1 493.049 73.9730   1
  23   5   1 436.554 73.0217   1
 -23   5  -1 471.724 75.1571   1
 -24  -5  -1 210.423 56.9990   1
  24   5   1 237.445 60.7914   1
  25  -5   1 150.202 48.6739   1
 -25   5  -1 262.095 58.4842   1
  25  -6  -1 8.67896 49.1204   1
 -25   6   1 8.98557 48.6436   1
  24  -6  -1 240.266 65.5117   1
 -24   6   1 330.745 68.2922   1
  23  -6  -1 132.705 56.2087   1
 -23   6   1 160.226 56.1528   1
  23   6  -1 157.137 52.9372   1
 -23  -6   1 241.134 61.6959   1
 -22  -6   1 1209.39 114.834   1
 -22   6   1 1217.37 112.707   1
  22   6  -1 1383.07 120.913   1
  22  -6  -1 1282.56 116.090   1
 -21  -6   1 264.886 58.3227   1
  21   6  -1 287.208 62.5526   1
  20  -6  -1 801.247 91.6633   1
 -20   6   1 932.354 96.0960   1
  19  -6  -1 402.667 71.5769   1
 -19   6   1 236.923 61.8337   1
  19   6  -1 263.435 56.9997   1
 -19  -6   1 337.933 62.9621   1
 -18  -6   1 1897.62 149.215   1
  18  -6  -1 1990.02 151.083   1
  18   6  -1 2154.93 154.635   1
 -18   6   1 2036.03 157.571   1
  17  -6  -1 8.94472 32.3101   1
 -17  -6   1 78.6001 46.8087   1
 -17   6   1 130.822 49.4747   1
  17   6  -1 60.8155 43.1252   1
  16  -6  -1 2889.84 184.246   1
 -16   6   1 2807.06 185.120   1
 -15   6   1 8.90257 42.8544   1
  15  -6  -1 41.7012 41.8814   1
  15   6  -1 8.08219 33.3616   1
 -15  -6   1-25.0844 33.8170   1
 -14   6   1 1573.34 125.308   1
 -14  -6   1 1272.62 116.776   1
  14  -6  -1 1533.72 123.631   1
  14   6  -1 1580.23 122.664   1
 -13  -6   1 799.074 81.9844   1
 -13   6   1 550.314 76.1076   1
  13  -6  -1 844.576 84.4582   1
  13   6  -1 755.446 77.6073   1
 -12   6   1 26980.1 1243.07   1
  12   6  -1 24680.1 1229.18   1
  12  -6  -1 23953.9 1233.47   1
 -12  -6   1 24633.6 1233.79   1
  11  -6  -1 106.586 37.1744   1
 -11   6   1 164.539 44.3104   1
 -10   6   1 3403.10 212.484   1
  10   6  -1 3359.79 206.225   1
 -10  -6   1 3715.37 213.047   1
  10  -6  -1 3384.93 211.031   1
   9   6  -1 1495.66 109.875   1
  -8   6   1 1132.87 101.397   1
   8   6  -1 1275.40 97.1985   1
  -8  -6   1 1287.21 97.9839   1
   8  -6  -1 1422.06 108.079   1
  -7   6   1 6450.94 371.956   1
   7   6  -1 6844.55 367.622   1
  -7  -6   1 7888.13 376.228   1
   7  -6  -1 6793.25 372.679   1
  -6   6   1 10886.4 552.199   1
  -6  -6   1 10500.0 548.225   1
   6  -6  -1 10905.2 552.253   1
   6   6  -1 10888.9 547.485   1
   5  -6  -1 9838.56 499.100   1
  -5   6   1 9015.22 496.834   1
   5   6  -1 9933.10 493.119   1
  -5  -6   1 9900.60 495.508   1
  -4   6   1 12861.8 596.726   1
   4   6  -1 12067.9 588.981   1
  -4  -6   1 11791.5 590.288   1
   3  -6  -1 10883.0 572.586   1
  -3   6   1 11361.6 572.888   1
   3   6  -1 11051.9 566.993   1
  -3  -6   1 12110.9 573.079   1
   2  -6  -1 162711. 7925.21   1
  -2   6   1 167820. 7924.39   1
   2   6  -1 174524. 7920.78   1
  -2  -6   1 163266. 7921.44   1
   1  -6  -1 54610.6 2648.85   1
  -1   6   1 55427.4 2649.12   1
   1   6  -1 55536.7 2645.38   1
  -1  -6   1 55683.4 2644.19   1
   0  -6   1 123684. 5853.26   1
   0   6  -1 133222. 5856.22   1
   0   6   1 113844. 5850.42   1
   0  -6  -1 124405. 5858.82   1
   1  -6   1 16771.6 833.992   1
  -1   6  -1 17240.1 832.973   1
   1   6   1 16775.7 832.691   1
  -1  -6  -1 16739.3 833.440   1
   2  -6   1 118607. 5676.12   1
  -2   6  -1 129270. 5679.13   1
   2   6   1 113634. 5673.44   1
  -2  -6  -1 117840. 5676.44   1
  -3  -6  -1 843.165 75.0867   1
  -3   6  -1 1008.70 80.8600   1
   3  -6   1 999.411 79.7067   1
   4   6   1 25015.6 1196.65   1
   4  -6   1 26165.0 1200.32   1
  -4   6  -1 25619.3 1199.67   1
  -5  -6  -1 21670.1 1054.07   1
   5   6   1 20001.4 1048.84   1
   5  -6   1 22152.5 1055.11   1
  -5   6  -1 22150.6 1057.31   1
  -6  -6  -1 6317.23 336.928   1
   6   6   1 5616.42 331.205   1
   6  -6   1 6144.99 336.452   1
  -6   6  -1 6893.98 342.601   1
  -7  -6  -1 6774.13 363.607   1
   7   6   1 6847.48 363.918   1
   7  -6   1 6546.07 363.100   1
  -7   6  -1 6812.21 366.869   1
  -8  -6  -1 14306.3 729.949   1
   8   6   1 14557.8 727.265   1
   9  -6   1 3750.15 223.679   1
  -9   6  -1 3573.12 223.208   1
 -10  -6  -1 5293.33 308.049   1
  10   6   1 5543.67 306.369   1
  10  -6   1 5554.28 310.970   1
 -10   6  -1 5404.71 312.429   1
 -11  -6  -1 15923.8 817.286   1
 -11   6  -1 16445.3 823.006   1
  11  -6   1 15890.3 818.446   1
  11   6   1 16409.5 817.220   1
 -12   6  -1 2417.32 174.027   1
  12   6   1 2618.40 174.806   1
  12  -6   1 2742.38 176.443   1
 -13   6  -1 1071.73 103.023   1
 -13  -6  -1 1068.52 102.246   1
  13  -6   1 1128.70 102.735   1
 -14  -6  -1 4169.89 264.409   1
 -14   6  -1 4232.80 267.993   1
  14  -6   1 4260.93 264.916   1
  14   6   1 5115.42 272.512   1
  15   6   1 684.281 77.8717   1
 -15  -6  -1 567.786 73.9595   1
  15  -6   1 403.654 67.9137   1
 -15   6  -1 670.114 79.7297   1
  16   6   1 184.093 55.1156   1
 -16  -6  -1 141.068 48.8209   1
  16  -6   1 148.893 47.9630   1
 -16   6  -1 141.877 49.2978   1
  17   6   1 617.410 84.9651   1
 -17  -6  -1 792.124 84.9004   1
  18   6   1 9.08955 45.0228   1
 -18   6  -1-28.1841 49.0512   1
 -18  -6  -1 9.03923 44.7735   1
  18  -6   1 27.2278 43.0416   1
 -19  -6  -1 3169.49 219.140   1
 -19   6  -1 3208.21 218.823   1
  19  -6   1 3430.24 221.207   1
  19   6   1 3666.70 225.691   1
  20   6   1 185.028 61.6610   1
 -20  -6  -1 167.385 56.5021   1
 -21   6  -1 1433.50 125.768   1
  22   6   1 384.147 68.7710   1
 -22  -6  -1 397.267 66.9753   1
  23  -6   1 178.361 59.3317   1
 -23   6  -1 356.526 66.6103   1
  24  -6   1 120.706 50.0631   1
 -24   6  -1 125.650 55.6603   1
  24   6   1 62.1869 54.6091   1
 -25   7   1 144.406 58.0123   1
  25  -7  -1 107.795 57.1643   1
 -24   7   1 18.3639 43.6337   1
  24  -7  -1 103.422 48.8573   1
  23  -7  -1 452.436 73.1255   1
 -23   7   1 465.521 75.4146   1
  23   7  -1 535.984 75.8826   1
  22  -7  -1 323.140 67.0224   1
 -22   7   1 204.286 58.1904   1
  21  -7  -1 1616.86 135.379   1
  21   7  -1 1886.53 143.732   1
 -21  -7   1 1774.98 143.646   1
 -21   7   1 1626.06 139.296   1
  20  -7  -1 9.00071 44.6017   1
  20   7  -1 27.3192 43.8548   1
 -20  -7   1 9.83754 47.3726   1
 -20   7   1 66.7016 52.1958   1
  19  -7  -1 35.5417 45.2169   1
  19   7  -1-8.99214 42.6433   1
 -19  -7   1-48.5669 49.4303   1
 -19   7   1 9.73166 48.2024   1
  18  -7  -1 82.2260 47.1901   1
  18   7  -1 150.530 50.7266   1
 -18  -7   1 18.9925 44.4411   1
 -18   7   1-9.54516 49.9203   1
  17  -7  -1 2701.53 180.178   1
 -17  -7   1 2508.67 180.514   1
  17   7  -1 2444.05 175.206   1
 -17   7   1 2428.06 176.808   1
 -16   7   1 323.637 60.4910   1
 -16  -7   1 315.276 63.9928   1
  16  -7  -1 387.799 66.5559   1
  16   7  -1 389.627 63.9779   1
  15  -7  -1 3801.35 232.114   1
  15   7  -1 3628.82 228.849   1
 -15  -7   1 3492.46 230.218   1
 -15   7   1 3794.53 234.865   1
  14  -7  -1 1391.09 121.120   1
 -14  -7   1 1327.71 117.177   1
 -14   7   1 1395.94 122.835   1
  14   7  -1 1718.40 123.205   1
 -13  -7   1 7921.22 443.913   1
  13   7  -1 8227.86 445.995   1
 -13   7   1 8436.14 452.973   1
  13  -7  -1 8539.27 449.896   1
 -12  -7   1 942.239 89.2178   1
  12   7  -1 1164.30 94.9063   1
 -12   7   1 1028.29 96.4240   1
  12  -7  -1 832.688 89.0451   1
 -11  -7   1 12196.0 641.125   1
  11   7  -1 12788.4 640.327   1
 -11   7   1 12726.5 647.175   1
  11  -7  -1 12150.0 644.315   1
 -10   7   1 4790.87 296.508   1
  10  -7  -1 5798.05 305.042   1
  -9  -7   1 1034.54 89.0267   1
   9   7  -1 1131.41 90.3034   1
   9  -7  -1 977.301 90.4758   1
  -9   7   1 790.663 87.8283   1
   8  -7  -1 541.138 66.4527   1
   8   7  -1 607.312 63.5206   1
  -8   7   1 427.776 61.0922   1
   7   7  -1 53275.1 2381.42   1
  -7  -7   1 46010.3 2377.30   1
   6  -7  -1 85.0641 30.7660   1
  -6  -7   1 113.491 36.0766   1
   6   7  -1 56.7193 29.4596   1
  -6   7   1 59.5215 29.1107   1
   5   7  -1 28999.8 1367.56   1
  -5   7   1 26667.8 1368.87   1
   5  -7  -1 28100.9 1371.18   1
  -5  -7   1 28533.9 1368.42   1
   4   7  -1 6567.31 338.673   1
  -4   7   1 5727.04 340.461   1
   4  -7  -1 6239.96 342.393   1
  -4  -7   1 6873.12 343.866   1
   3   7  -1 36687.3 1662.39   1
  -3   7   1 35005.9 1664.47   1
   3  -7  -1 33753.7 1665.86   1
  -3  -7   1 32185.9 1658.22   1
   2   7  -1 1840.18 117.586   1
   2  -7  -1 1857.70 124.123   1
  -2  -7   1 1857.09 120.810   1
  -1   7   1 70137.0 3444.25   1
   1   7  -1 72952.4 3444.21   1
   1  -7  -1 71716.5 3446.29   1
  -1  -7   1 73818.7 3444.54   1
   0   7   1 1489.15 106.793   1
   0   7  -1 1436.19 105.029   1
   0  -7   1 1439.11 106.042   1
   0  -7  -1 1627.74 110.209   1
   1   7   1 3044.54 182.185   1
  -1   7  -1 3197.11 182.806   1
   1  -7   1 2739.07 185.245   1
  -1  -7  -1 3200.33 185.346   1
   2   7   1 10434.4 523.503   1
  -2   7  -1 9787.34 520.613   1
   2  -7   1 10023.8 521.622   1
  -2  -7  -1 10552.7 527.636   1
   3   7   1 82201.6 4021.35   1
   3  -7   1 87209.9 4024.38   1
  -3   7  -1 83733.0 4023.51   1
  -3  -7  -1 84512.1 4024.81   1
  -4  -7  -1 19991.7 1012.30   1
  -4   7  -1 20320.2 1014.47   1
   4  -7   1 21360.0 1015.90   1
  -5  -7  -1 2514.80 159.369   1
  -5   7  -1 2269.52 156.986   1
   5  -7   1 2460.98 160.172   1
   5   7   1 2631.39 161.602   1
   6   7   1 381.355 54.7151   1
  -6  -7  -1 389.568 55.3503   1
  -7   7  -1 303.787 50.7572   1
   7  -7   1 367.046 55.4556   1
   7   7   1 305.223 48.5125   1
  -7  -7  -1 297.149 52.8597   1
   8  -7   1 902.978 85.4824   1
  -8   7  -1 725.823 81.8228   1
  -9   7  -1 15383.7 852.500   1
   9  -7   1 17113.3 855.643   1
   9   7   1 17585.0 851.714   1
  -9  -7  -1 17681.0 856.203   1
 -10   7  -1 20083.2 951.861   1
  10  -7   1 19483.4 948.021   1
  10   7   1 17332.5 939.073   1
 -10  -7  -1 18829.5 943.915   1
 -11   7  -1 1946.10 143.365   1
  11  -7   1 1718.21 137.260   1
  11   7   1 1810.87 133.771   1
  12  -7   1 2861.03 189.302   1
 -12  -7  -1 2674.91 185.829   1
 -12   7  -1 2959.64 194.335   1
  13  -7   1 7138.38 387.874   1
 -13  -7  -1 7145.50 387.826   1
  13   7   1 6825.04 382.266   1
 -13   7  -1 6570.23 387.357   1
  14  -7   1 537.219 74.6464   1
 -14   7  -1 718.524 80.9834   1
 -15   7  -1 826.698 88.1958   1
 -15  -7  -1 641.285 79.6837   1
  15  -7   1 560.569 78.4159   1
  15   7   1 640.733 78.7121   1
 -16  -7  -1 235.224 56.4886   1
 -16   7  -1 235.325 58.6099   1
  16   7   1 243.885 55.3274   1
  16  -7   1 189.024 55.1402   1
 -17   7  -1 19.2215 42.7354   1
  17  -7   1 45.1277 43.4551   1
 -17  -7  -1 19.1336 46.7320   1
  17   7   1-8.83265 44.9577   1
  18   7   1 1664.34 129.087   1
 -18  -7  -1 1298.72 123.779   1
  18  -7   1 1557.28 127.055   1
 -18   7  -1 1356.43 124.467   1
  19   7   1 2103.52 154.932   1
 -19  -7  -1 1897.07 155.890   1
  19  -7   1 2004.96 153.952   1
 -19   7  -1 2079.82 157.000   1
  20   7   1 2049.05 161.416   1
 -20  -7  -1 1955.05 161.952   1
  20  -7   1 2309.28 164.512   1
 -20   7  -1 2457.83 170.752   1
  21   7   1 45.4469 46.2721   1
 -21  -7  -1 39.2674 42.1290   1
  21  -7   1-17.8930 39.1015   1
 -21   7  -1 55.0807 46.1152   1
  22   7   1 217.475 58.1531   1
 -22  -7  -1 126.233 56.8233   1
  22  -7   1 167.137 53.1272   1
 -22   7  -1 229.744 52.7759   1
  23   7   1 116.842 51.4771   1
 -23  -7  -1 57.3060 48.0372   1
  23  -7   1 8.52307 42.8847   1
 -23   7  -1 55.1852 45.6379   1
  24  -7   1 152.860 57.3462   1
 -24   7  -1 130.518 56.9543   1
  24  -8  -1 8.59713 38.8727   1
 -24   8   1-8.84310 45.0015   1
  23  -8  -1 140.325 48.8157   1
 -23   8   1 54.2851 49.2227   1
  22   8  -1 471.175 76.9857   1
 -22  -8   1 374.641 70.6512   1
  21   8  -1 432.888 70.5345   1
 -21  -8   1 364.726 68.4255   1
  21  -8  -1 373.994 71.0730   1
 -21   8   1 417.669 72.9667   1
  20   8  -1 1135.74 106.325   1
 -20   8   1 1031.99 103.881   1
 -20  -8   1 906.756 99.8289   1
  19  -8  -1 184.241 54.9998   1
 -18  -8   1 280.085 59.8097   1
  18  -8  -1 243.831 59.3805   1
 -18   8   1 414.212 66.4752   1
  18   8  -1 250.706 57.0166   1
 -17  -8   1 459.587 68.8862   1
  17  -8  -1 479.180 65.9411   1
 -17   8   1 526.370 70.7125   1
  17   8  -1 389.085 66.5430   1
 -16  -8   1-18.0292 42.0986   1
  16  -8  -1-26.6721 42.7978   1
 -16   8   1 74.6583 46.2257   1
  16   8  -1 17.3913 43.0725   1
  15  -8  -1 3275.56 210.287   1
 -15   8   1 3036.85 209.524   1
 -14  -8   1 155.969 47.1151   1
 -14   8   1 18.4056 40.4439   1
  14  -8  -1 120.963 46.4373   1
  14   8  -1 82.9797 44.6150   1
 -13  -8   1 192.292 49.9601   1
 -13   8   1 135.256 54.8030   1
  13  -8  -1 103.847 47.0126   1
  13   8  -1 236.977 48.8618   1
 -12  -8   1 43565.4 2096.74   1
 -12   8   1 45516.8 2101.67   1
  12  -8  -1 42389.5 2096.41   1
  12   8  -1 41430.7 2090.84   1
 -11  -8   1-15.8561 35.8475   1
 -11   8   1 58.1452 42.2706   1
  11  -8  -1-8.19913 38.2890   1
  11   8  -1-22.7807 33.1708   1
 -10  -8   1 7522.34 405.830   1
 -10   8   1 6689.83 404.714   1
  10  -8  -1 8061.23 413.850   1
  10   8  -1 7642.13 404.620   1
  -9  -8   1 3223.13 196.806   1
   9   8  -1 2837.37 190.061   1
   9  -8  -1 3274.98 200.315   1
  -9   8   1 3082.87 198.068   1
  -8   8   1 484.516 67.7820   1
   8  -8  -1 666.888 74.6855   1
  -7   8   1 5854.11 326.738   1
   7  -8  -1 5886.36 327.099   1
   7   8  -1 5808.13 321.458   1
   6   8  -1 20694.7 1056.86   1
  -6   8   1 21076.6 1061.25   1
   6  -8  -1 22055.7 1065.30   1
  -6  -8   1 22005.2 1060.66   1
   5   8  -1 55.5041 32.6421   1
  -5  -8   1 19.7739 26.1492   1
  -4   8   1 12218.5 576.133   1
   4  -8  -1 12151.7 575.058   1
  -4  -8   1 11509.4 570.703   1
   3   8  -1 10235.2 525.397   1
  -3   8   1 9545.26 527.861   1
   3  -8  -1 10662.7 533.446   1
  -3  -8   1 10643.6 530.936   1
   2   8  -1 105156. 4932.57   1
  -2   8   1 104116. 4934.71   1
   2  -8  -1 103897. 4936.97   1
  -2  -8   1 101365. 4932.87   1
  -1   8   1 1684.08 121.782   1
   1   8  -1 1543.51 116.783   1
  -1  -8   1 1752.07 120.822   1
   1  -8  -1 1718.79 124.249   1
   0   8   1 9865.57 516.571   1
   0   8  -1 9794.41 514.162   1
   0  -8   1 9719.29 515.332   1
   0  -8  -1 10706.0 520.784   1
   1   8   1 3444.23 216.785   1
  -1   8  -1 3774.70 221.863   1
   1  -8   1 4208.46 228.342   1
  -1  -8  -1 3920.89 227.230   1
   2   8   1 37360.3 1794.99   1
  -2   8  -1 35996.6 1794.71   1
   2  -8   1 37253.3 1795.60   1
  -2  -8  -1 37593.8 1795.87   1
   3   8   1 17345.1 895.661   1
  -3   8  -1 16656.5 896.365   1
   3  -8   1 18531.4 901.078   1
   4   8   1 43920.7 2191.78   1
  -4   8  -1 42974.0 2192.45   1
   4  -8   1 48996.1 2200.97   1
  -4  -8  -1 46686.7 2197.31   1
  -5   8  -1 9450.60 558.537   1
   5  -8   1 10745.9 565.207   1
   5   8   1 12555.7 570.648   1
  -5  -8  -1 11216.0 565.331   1
  -6   8  -1 3215.49 205.002   1
   6  -8   1 3367.44 207.750   1
  -7  -8  -1 21980.6 1129.35   1
   7   8   1 22902.5 1130.90   1
  -7   8  -1 25053.6 1139.75   1
   7  -8   1 21815.5 1133.01   1
  -8  -8  -1 11789.1 620.994   1
   8   8   1 11760.8 619.856   1
  -8   8  -1 12066.2 625.416   1
   8  -8   1 12587.1 625.529   1
  -9  -8  -1 63.0570 35.7770   1
   9   8   1 22.7144 36.5802   1
  -9   8  -1 48.6077 36.7643   1
   9  -8   1 143.588 46.6702   1
 -10  -8  -1 7069.92 378.966   1
  10   8   1 6208.45 370.287   1
  10  -8   1 7088.11 378.762   1
 -10   8  -1 6706.32 377.297   1
 -11  -8  -1 756.994 85.6003   1
 -11   8  -1 962.869 96.0825   1
  11  -8   1 830.498 87.9818   1
 -12  -8  -1 8124.55 454.079   1
  12   8   1 8959.70 456.591   1
 -12   8  -1 8535.76 461.694   1
  12  -8   1 7896.19 454.031   1
  13  -8   1 2395.18 168.033   1
 -13   8  -1 2276.51 167.060   1
 -14  -8  -1 818.895 87.6237   1
 -14   8  -1 803.851 89.4280   1
  14   8   1 729.616 81.7276   1
  14  -8   1 722.937 83.8301   1
 -15   8  -1 1249.02 119.158   1
  15  -8   1 1409.09 116.839   1
  15   8   1 1171.09 112.723   1
 -15  -8  -1 1302.37 119.467   1
 -16   8  -1 884.380 97.0976   1
  16  -8   1 930.303 93.7749   1
  16   8   1 951.687 98.2203   1
 -16  -8  -1 900.038 94.2395   1
  17  -8   1 1857.72 152.602   1
 -17   8  -1 2356.44 163.823   1
 -18   8  -1 764.239 94.1985   1
  18  -8   1 772.533 94.1917   1
  18   8   1 891.104 95.5008   1
 -18  -8  -1 1023.54 101.586   1
 -19   8  -1 227.494 55.2016   1
  19  -8   1 116.938 42.5607   1
  19   8   1 90.5548 49.4960   1
 -19  -8  -1 151.158 56.6548   1
  20  -8   1-9.03498 45.9825   1
 -20   8  -1-18.7424 48.3168   1
  21   8   1 235.267 56.0854   1
 -21  -8  -1 132.111 49.4298   1
  22  -8   1 69.8709 43.5010   1
 -22   8  -1 125.420 51.4414   1
  23  -8   1 42.5841 46.8789   1
 -23   8  -1 160.161 54.6817   1
  24  -9  -1-8.44371 48.8264   1
 -24   9   1 86.9145 50.7666   1
  22  -9  -1 43.8481 44.1751   1
 -22   9   1 110.772 54.5330   1
  21  -9  -1 546.788 72.8653   1
 -21   9   1 628.149 80.1881   1
 -20   9   1 105.510 52.9999   1
 -20  -9   1 127.258 47.6504   1
  20   9  -1 161.615 54.8330   1
  20  -9  -1 211.619 56.7738   1
  19   9  -1 349.260 68.5001   1
 -19  -9   1 155.500 54.5003   1
  18  -9  -1 9.00688 42.0632   1
 -18   9   1 9.43051 47.3570   1
 -17   9   1 872.884 93.1316   1
 -17  -9   1 806.313 94.0998   1
  17   9  -1 992.315 100.028   1
  17  -9  -1 875.994 91.7104   1
  16   9  -1 173.578 53.9353   1
 -16  -9   1 168.475 51.3060   1
 -15   9   1 170.509 50.7472   1
  15  -9  -1 216.467 53.2921   1
  15   9  -1 124.471 48.8305   1
 -15  -9   1 184.979 51.3138   1
  14  -9  -1 196.923 55.7019   1
 -14   9   1 349.895 68.2940   1
 -13   9   1 1205.97 110.696   1
  13  -9  -1 1203.59 109.697   1
  13   9  -1 1219.61 107.615   1
 -13  -9   1 1092.35 105.651   1
 -12   9   1 334.709 62.0737   1
 -12  -9   1 347.794 61.5515   1
  12   9  -1 308.619 59.8681   1
  12  -9  -1 374.789 65.1483   1
 -11  -9   1 23217.1 1136.04   1
  11   9  -1 22367.2 1130.44   1
 -10  -9   1 1416.24 113.345   1
 -10   9   1 1201.47 111.116   1
  10  -9  -1 1322.30 113.969   1
  10   9  -1 1447.58 113.088   1
   9   9  -1 205.829 46.5268   1
   9  -9  -1 139.352 45.5141   1
  -9   9   1 259.101 49.8281   1
  -9  -9   1 270.931 50.5235   1
  -8  -9   1 15808.9 813.782   1
  -8   9   1 16305.7 819.790   1
   8  -9  -1 15784.7 817.587   1
   8   9  -1 16722.4 818.590   1
   7  -9  -1 371.327 60.2172   1
  -7   9   1 397.494 60.9793   1
   7   9  -1 272.241 50.1461   1
  -7  -9   1 311.670 51.4082   1
  -6   9   1 5540.19 329.489   1
   6  -9  -1 6296.51 335.688   1
  -5   9   1 13648.5 702.425   1
   5  -9  -1 13931.4 703.539   1
   4   9  -1 725.359 71.1927   1
  -4   9   1 508.130 67.1206   1
   4  -9  -1 732.000 75.1511   1
  -4  -9   1 737.728 74.2729   1
  -3   9   1 23043.9 1127.28   1
   3  -9  -1 20317.0 1124.42   1
  -3  -9   1 21848.0 1124.87   1
   2   9  -1 6024.23 317.402   1
  -2  -9   1 5375.53 314.081   1
  -1  -9   1 19037.8 910.223   1
   1   9  -1 17410.4 903.994   1
   0  -9   1 27.7784 30.8746   1
   0   9  -1-6.74118 23.6126   1
  -3   9  -1 22477.8 1139.08   1
   3  -9   1 23747.1 1142.77   1
   4   9   1 1404.59 118.793   1
  -4   9  -1 1667.72 125.840   1
   4  -9   1 1740.90 127.025   1
  -4  -9  -1 1705.64 125.703   1
  -5   9  -1 1281.09 109.253   1
   5  -9   1 1384.97 110.861   1
   5   9   1 1398.39 109.989   1
  -5  -9  -1 1281.01 106.921   1
  -6   9  -1 12566.7 593.424   1
  -6  -9  -1 9886.82 582.779   1
   6  -9   1 12250.8 590.816   1
   6   9   1 10581.8 580.200   1
  -7  -9  -1 8584.50 439.403   1
   7   9   1 7812.93 432.691   1
  -7   9  -1 7946.04 437.472   1
   7  -9   1 8010.23 435.934   1
  -8  -9  -1 15.9934 39.0664   1
   8   9   1 23.0112 35.8324   1
  -8   9  -1 16.6448 35.7120   1
   8  -9   1 24.3472 37.9113   1
  -9  -9  -1 12219.3 611.592   1
   9   9   1 12104.3 607.541   1
   9  -9   1 11598.4 610.064   1
  -9   9  -1 10716.6 606.231   1
 -10  -9  -1 2304.58 162.578   1
 -11  -9  -1 2653.66 183.411   1
  11   9   1 2601.43 180.727   1
 -11   9  -1 2642.60 183.524   1
  11  -9   1 2592.94 181.795   1
 -12   9  -1 4380.02 280.882   1
  12  -9   1 4952.41 283.298   1
 -13  -9  -1 2094.34 155.783   1
  13   9   1 1907.63 149.488   1
  13  -9   1 2038.54 151.091   1
 -13   9  -1 2189.22 158.219   1
 -14   9  -1 969.304 104.963   1
 -14  -9  -1 1350.28 115.330   1
  14  -9   1 1157.81 109.208   1
  14   9   1 1112.40 109.194   1
 -15  -9  -1 243.312 59.8427   1
  15   9   1 256.182 64.1325   1
  15  -9   1 234.081 54.1923   1
 -15   9  -1 198.455 59.9060   1
 -16   9  -1 1402.58 121.690   1
 -16  -9  -1 1383.75 121.698   1
  16  -9   1 1296.67 116.710   1
  16   9   1 1269.99 118.639   1
 -17  -9  -1 57.6294 44.3318   1
  17   9   1 138.574 52.9915   1
 -17   9  -1 94.4918 47.6205   1
  17  -9   1 54.3646 44.4357   1
  18   9   1 305.848 66.1691   1
 -18  -9  -1 406.248 70.2501   1
 -19   9  -1 86.8417 52.1711   1
  19  -9   1 250.185 58.5684   1
  19   9   1 139.520 52.0585   1
 -19  -9  -1 164.967 54.2652   1
 -20   9  -1 159.249 57.7135   1
  20  -9   1 97.3264 44.2985   1
  20   9   1 148.677 55.6926   1
 -20  -9  -1 155.162 55.8399   1
 -21   9  -1 73.1962 49.2726   1
  21  -9   1 185.598 55.8490   1
  21   9   1 120.201 51.5122   1
 -21  -9  -1 106.097 50.6717   1
  22   9   1 36.6165 49.5844   1
  23  -9   1-25.2096 39.2438   1
 -23   9  -1 8.60516 38.2570   1
  23 -10  -1 59.5402 42.7945   1
 -23  10   1 53.1484 43.9563   1
  22 -10  -1 189.266 55.3903   1
 -22  10   1 220.138 59.9144   1
  21 -10  -1-8.85144 44.4518   1
 -21  10   1-18.8437 44.6856   1
 -20 -10   1 69.8878 44.5774   1
  20 -10  -1 99.3137 44.9109   1
  20  10  -1 86.1295 50.1367   1
 -19 -10   1 218.640 56.0227   1
  19  10  -1 133.228 50.7213   1
 -19  10   1 111.759 47.2165   1
  19 -10  -1 116.769 43.0901   1
  18  10  -1-28.3308 43.4273   1
 -18 -10   1-29.4855 43.7147   1
 -17 -10   1 155.154 56.2068   1
  17  10  -1 186.791 58.9198   1
  17 -10  -1 246.382 55.5953   1
 -17  10   1 172.034 54.2837   1
 -16  10   1 1801.76 150.780   1
 -16 -10   1 1890.27 150.322   1
  16 -10  -1 1948.90 150.197   1
  16  10  -1 2110.18 153.540   1
 -15  10   1 1503.10 123.850   1
  15 -10  -1 1346.07 117.583   1
  15  10  -1 1320.79 118.771   1
 -15 -10   1 1323.19 119.274   1
 -14  10   1 779.443 93.2142   1
  14 -10  -1 968.038 94.8258   1
  14  10  -1 726.005 87.7437   1
 -14 -10   1 864.454 93.8525   1
 -13  10   1 139.561 50.0901   1
  13 -10  -1 209.270 55.5017   1
  13  10  -1 268.500 60.1485   1
 -13 -10   1 198.279 53.4610   1
 -12  10   1 99.2341 49.9606   1
 -12 -10   1-26.3900 37.7373   1
  12  10  -1-8.43703 33.4068   1
  12 -10  -1 8.88292 40.8320   1
 -11  10   1 2313.04 154.678   1
  11 -10  -1 1909.12 145.280   1
  11  10  -1 1736.27 139.616   1
 -11 -10   1 1922.92 147.470   1
  10 -10  -1 4079.99 265.395   1
  10  10  -1 4402.78 262.423   1
 -10 -10   1 4032.10 260.062   1
   9 -10  -1 5472.27 327.521   1
  -9 -10   1 5794.95 329.193   1
  -9  10   1 5686.91 330.200   1
   9  10  -1 5913.66 328.776   1
   8 -10  -1 18211.8 881.558   1
  -8 -10   1 15784.1 870.468   1
  -8  10   1 16103.7 876.223   1
   8  10  -1 19442.5 879.312   1
   7 -10  -1 8350.14 431.306   1
  -7  10   1 7121.50 422.286   1
   7  10  -1 7566.31 422.249   1
  -7 -10   1 8506.19 432.109   1
  -6  10   1 179.554 53.6199   1
   6 -10  -1 163.833 48.4470   1
  -6 -10   1 157.256 42.7804   1
   5  10  -1 36.1585 34.5584   1
  -5  10   1 39.1127 37.8948   1
   5 -10  -1 141.529 46.5494   1
  -5 -10   1 182.296 46.2745   1
  -4  10   1 7328.68 351.643   1
   4 -10  -1 6732.48 345.710   1
   3  10  -1 12568.0 606.012   1
  -3  10   1 10741.9 602.895   1
   3 -10  -1 12204.9 608.836   1
  -3 -10   1 11309.3 602.560   1
   2 -10  -1 9179.49 420.760   1
  -2 -10   1 8372.20 415.970   1
   1  10  -1 98615.5 4620.51   1
  -1  10   1 97297.4 4621.74   1
  -1 -10   1 97009.1 4622.89   1
   1 -10  -1 94224.8 4623.43   1
   0  10  -1 2558.37 166.975   1
   0  10   1 2382.07 163.999   1
   0 -10   1 2456.87 166.503   1
   0 -10  -1 2409.89 164.775   1
   1  10   1 706.130 75.1029   1
  -1  10  -1 565.902 68.7642   1
   1 -10   1 802.567 77.9878   1
  -1 -10  -1 659.570 75.6698   1
   2  10   1 511.459 63.2851   1
  -2  10  -1 383.242 62.3121   1
   2 -10   1 378.049 60.6073   1
  -2 -10  -1 512.458 67.1050   1
   3  10   1 99786.7 4750.93   1
  -3  10  -1 100560. 4754.40   1
   3 -10   1 98838.8 4753.28   1
  -3 -10  -1 99174.4 4754.24   1
   4  10   1 2330.55 173.116   1
  -4  10  -1 2693.12 180.604   1
   4 -10   1 2886.24 182.371   1
  -4 -10  -1 2836.90 180.467   1
  -5  10  -1 1183.96 102.996   1
   5 -10   1 971.813 101.822   1
   5  10   1 1138.59 96.0154   1
  -5 -10  -1 1076.16 100.480   1
  -6  10  -1 2323.66 168.847   1
   6 -10   1 2563.80 171.630   1
   6  10   1 2379.29 168.064   1
  -6 -10  -1 2680.49 175.210   1
  -7  10  -1 1597.40 131.642   1
   7 -10   1 1853.48 136.109   1
   7  10   1 1705.41 131.755   1
  -8 -10  -1 4427.39 262.845   1
   8 -10   1 4233.13 261.843   1
  -8  10  -1 4382.32 265.582   1
  -9 -10  -1 3860.61 239.836   1
 -10 -10  -1 735.011 83.7785   1
  10  10   1 637.823 78.4223   1
 -10  10  -1 641.838 80.5609   1
  10 -10   1 629.668 79.5908   1
 -11 -10  -1 8122.00 431.454   1
  11  10   1 7238.35 422.095   1
 -11  10  -1 7944.69 431.521   1
  11 -10   1 7791.11 429.911   1
 -12 -10  -1 3070.48 222.229   1
  12  10   1 3856.31 228.685   1
 -12  10  -1 3313.16 225.349   1
  12 -10   1 3820.03 230.648   1
 -13 -10  -1 2329.19 169.268   1
  13  10   1 2211.92 167.408   1
 -13  10  -1 2392.99 173.260   1
  13 -10   1 2424.91 169.669   1
 -14 -10  -1 434.575 69.2507   1
  14  10   1 416.240 69.0560   1
 -14  10  -1 412.881 68.4752   1
  14 -10   1 467.822 71.1416   1
 -15 -10  -1 412.351 70.9922   1
  15  10   1 543.542 75.3028   1
 -15  10  -1 346.093 66.5814   1
  15 -10   1 529.458 75.4296   1
 -16 -10  -1 9.71803 44.6756   1
  16  10   1 18.6209 44.1612   1
 -16  10  -1 28.6340 52.2729   1
  16 -10   1 18.1420 44.3102   1
 -17 -10  -1 2077.14 164.395   1
  17  10   1 2347.66 169.988   1
 -18 -10  -1 482.168 75.8342   1
  18  10   1 292.857 65.9453   1
  18 -10   1 325.915 62.4853   1
 -18  10  -1 330.353 67.2586   1
 -19  10  -1-38.0574 43.7360   1
  19 -10   1-36.5060 43.9363   1
  19  10   1 28.3953 45.5660   1
 -19 -10  -1 19.6866 45.9717   1
 -20  10  -1-9.48544 48.9014   1
  20 -10   1 17.4142 45.4606   1
  20  10   1-9.43024 51.0491   1
 -20 -10  -1-9.80424 43.5857   1
  21 -10   1-8.57129 39.4019   1
 -21  10  -1 36.5457 39.9157   1
  22 -10   1 42.3495 50.0121   1
 -22  10  -1 79.1992 51.9548   1
  22 -11  -1 16.7385 43.2193   1
 -22  11   1 100.758 52.4485   1
 -21  11   1 36.9249 41.0752   1
  20 -11  -1 8.83166 46.6952   1
 -20  11   1 36.8158 48.6625   1
 -19  11   1 355.994 70.4677   1
  19 -11  -1 291.719 61.7682   1
  19  11  -1 415.191 76.7014   1
 -19 -11   1 456.050 75.6714   1
 -18  11   1 274.783 60.7657   1
  18 -11  -1 415.269 68.5831   1
  18  11  -1 282.858 68.9109   1
 -18 -11   1 226.779 61.5031   1
  17  11  -1 56.3615 43.9045   1
 -17 -11   1 19.5681 41.2248   1
 -16  11   1 290.092 61.9526   1
  16 -11  -1 239.381 56.0911   1
  16  11  -1 232.420 58.6579   1
 -16 -11   1 253.287 62.3973   1
 -15  11   1 263.457 64.4467   1
  15 -11  -1 231.323 59.2836   1
  15  11  -1 220.254 54.2482   1
 -15 -11   1 258.327 60.7151   1
 -14  11   1-19.0733 42.3994   1
  14 -11  -1 55.8372 43.4620   1
  14  11  -1-35.7762 44.9155   1
 -14 -11   1 37.5592 42.4601   1
 -13  11   1 242.469 54.8822   1
 -13 -11   1 175.898 54.4967   1
  13  11  -1 202.146 55.2797   1
  13 -11  -1 248.844 57.3733   1
 -12 -11   1 980.473 95.2805   1
 -12  11   1 664.826 85.4653   1
  12 -11  -1 876.714 92.5557   1
 -11  11   1 1313.67 112.124   1
  11 -11  -1 1107.87 111.502   1
  10 -11  -1 4626.69 270.223   1
 -10  11   1 4651.18 272.725   1
  10  11  -1 4303.83 266.388   1
 -10 -11   1 4076.00 265.858   1
   9  11  -1 257.884 49.5841   1
  -9  11   1 188.631 51.2822   1
   9 -11  -1 221.010 54.5581   1
  -9 -11   1 176.083 49.7757   1
   8 -11  -1 4356.76 252.741   1
  -8  11   1 4006.70 248.249   1
   8  11  -1 3893.23 241.434   1
  -8 -11   1 3744.28 244.575   1
   7  11  -1 242.703 51.5902   1
  -7  11   1 274.397 59.7595   1
   7 -11  -1 170.758 52.8837   1
  -7 -11   1 389.240 59.0072   1
   6  11  -1 321.804 57.2580   1
  -6  11   1 248.426 56.7658   1
   6 -11  -1 257.913 57.8359   1
  -6 -11   1 279.422 54.1611   1
   5  11  -1 9805.12 569.376   1
  -5  11   1 11294.7 581.132   1
   5 -11  -1 11461.2 583.088   1
  -5 -11   1 12134.9 588.011   1
   4  11  -1 41062.5 1820.50   1
   4 -11  -1 37781.2 1817.62   1
  -4 -11   1 37709.1 1818.98   1
   3  11  -1 284.449 54.7262   1
  -3  11   1 230.066 47.5113   1
   3 -11  -1 383.981 57.2143   1
  -2  11   1 11454.2 588.615   1
   2  11  -1 11152.7 587.073   1
  -2 -11   1 11307.0 587.573   1
   2 -11  -1 11056.8 588.664   1
  -1  11   1 1156.67 110.660   1
   1  11  -1 1556.01 118.220   1
  -1 -11   1 1502.94 118.415   1
   1 -11  -1 1379.67 117.289   1
   0  11  -1 12794.6 663.523   1
   0  11   1 11793.8 660.991   1
   0 -11   1 13084.6 666.373   1
   0 -11  -1 14132.2 671.277   1
  -1  11  -1 3016.49 197.275   1
   1  11   1 2862.97 194.588   1
   1 -11   1 3121.58 197.039   1
  -1 -11  -1 2934.61 195.336   1
   2  11   1 25609.4 1274.69   1
  -2  11  -1 26572.7 1277.51   1
   2 -11   1 24973.0 1272.53   1
  -2 -11  -1 26121.2 1277.23   1
  -3  11  -1 2394.12 160.776   1
   3 -11   1 2387.16 163.205   1
  -3 -11  -1 2625.30 170.870   1
   4  11   1 2559.32 177.925   1
  -4  11  -1 2354.92 177.325   1
  -4 -11  -1 2711.23 181.573   1
  -5  11  -1 735.415 85.4004   1
   5  11   1 664.187 76.6071   1
   5 -11   1 635.696 81.1792   1
  -5 -11  -1 669.951 77.5284   1
   6  11   1 56.1656 36.3495   1
  -6  11  -1 8.46749 40.2183   1
   6 -11   1 78.2169 46.5503   1
   7  11   1 664.882 81.5014   1
  -7 -11  -1 775.973 87.7818   1
  -8  11  -1 2002.30 153.559   1
   8 -11   1 2073.05 153.129   1
   8  11   1 1903.68 146.885   1
  -8 -11  -1 2002.18 150.131   1
  -9  11  -1 99.8769 43.2849   1
   9 -11   1 88.7805 39.7150   1
 -10  11  -1 192.207 50.1933   1
 -10 -11  -1 306.750 55.8307   1
  10 -11   1 215.554 50.9449   1
 -11  11  -1 914.138 92.1094   1
 -11 -11  -1 734.503 89.7840   1
  11  11   1 810.524 89.0876   1
  11 -11   1 877.233 90.0759   1
 -12 -11  -1 1236.31 116.301   1
  12 -11   1 1453.17 121.201   1
 -12  11  -1 1443.03 123.883   1
  12  11   1 1292.51 116.644   1
 -13 -11  -1 28.4291 42.1987   1
  13 -11   1 92.8905 45.4322   1
 -13  11  -1 38.6656 38.3478   1
  13  11   1 45.3709 45.6312   1
 -14 -11  -1 9.57809 41.8417   1
  14 -11   1 36.4502 44.5064   1
 -14  11  -1 9.70575 46.0292   1
  14  11   1-18.4168 43.6706   1
 -15 -11  -1 135.102 53.5600   1
  15 -11   1 221.693 55.6777   1
  15  11   1 221.414 53.4826   1
 -15  11  -1 154.677 54.8270   1
 -16 -11  -1 155.637 52.5912   1
  16  11   1 165.893 53.7953   1
 -17 -11  -1 185.626 59.3015   1
  17 -11   1 284.000 60.6381   1
 -17  11  -1 323.773 68.6102   1
  17  11   1 195.439 55.5475   1
 -18 -11  -1 19.5638 45.7443   1
  18 -11   1 35.6651 49.4358   1
  18  11   1 56.2097 47.7354   1
 -18  11  -1 92.4781 50.1199   1
  19  11   1 37.4218 43.0211   1
 -19 -11  -1 19.5159 43.4001   1
  19 -11   1 26.7706 37.5858   1
 -19  11  -1 27.9979 44.2778   1
  20 -11   1 34.8453 46.0600   1
 -20  11  -1 9.27626 44.6651   1
  21 -11   1 84.3375 44.3259   1
 -21  11  -1 134.840 51.1289   1
  21 -12  -1-17.2206 49.2459   1
 -21  12   1 18.0041 45.2036   1
  20 -12  -1 8.66245 44.6626   1
 -20  12   1 17.9647 46.9015   1
  19 -12  -1 69.7631 44.4402   1
 -19  12   1 27.9030 40.6983   1
 -18 -12   1 29.6786 47.9250   1
 -18  12   1 103.706 44.3562   1
  18 -12  -1 179.972 51.2127   1
  18  12  -1 84.8027 54.1607   1
 -17 -12   1 49.3884 48.9359   1
 -17  12   1 9.58299 42.6137   1
  17 -12  -1 45.9804 48.6202   1
  17  12  -1-18.7721 43.8431   1
 -16 -12   1 39.2516 42.8685   1
 -16  12   1-9.68620 48.6418   1
  16  12  -1 37.2609 48.6383   1
  16 -12  -1-18.1895 45.6720   1
 -15  12   1 602.207 81.0643   1
  15 -12  -1 540.415 75.4354   1
  14 -12  -1 9.40477 38.8201   1
 -14 -12   1-19.2328 42.0077   1
 -14  12   1 9.60253 38.0179   1
  14  12  -1-28.9641 42.9214   1
  13 -12  -1 315.254 65.8571   1
 -13  12   1 318.915 65.6740   1
 -13 -12   1 366.706 69.7765   1
  13  12  -1 308.549 62.2099   1
 -12 -12   1 341.907 62.1656   1
  12  12  -1 311.835 61.5790   1
  11 -12  -1 36.6091 45.3574   1
 -11 -12   1 18.8503 44.0398   1
 -11  12   1 46.8991 48.3801   1
  11  12  -1 27.0134 38.6544   1
  10 -12  -1 413.718 70.5238   1
 -10 -12   1 329.130 60.6841   1
  10  12  -1 394.959 63.5224   1
 -10  12   1 356.804 67.6289   1
  -9  12   1 1556.80 130.062   1
   9 -12  -1 1561.57 128.788   1
   8 -12  -1 708.701 85.0740   1
  -8 -12   1 806.428 88.8427   1
  -8  12   1 711.611 84.2335   1
   8  12  -1 743.717 83.8325   1
   7 -12  -1 2114.40 155.413   1
  -7  12   1 2159.11 155.826   1
   7  12  -1 1951.95 148.937   1
  -7 -12   1 2011.40 152.508   1
   6  12  -1 183.942 47.4204   1
  -6  12   1 53.4731 47.3814   1
   6 -12  -1 116.291 51.4135   1
  -6 -12   1 54.1118 41.7616   1
   5  12  -1 8968.95 479.145   1
  -5 -12   1 8860.49 482.626   1
   4  12  -1 403.144 67.3295   1
  -4 -12   1 338.470 59.3579   1
  -3  12   1 269.328 56.4030   1
   3 -12  -1 304.087 60.7934   1
  -3 -12   1 213.729 50.3704   1
   2  12  -1 125.318 43.7529   1
  -2  12   1 25.4316 37.1876   1
   2 -12  -1 78.7020 49.0801   1
  -2 -12   1 67.4573 42.4792   1
   1  12  -1 687.547 79.2812   1
  -1  12   1 655.783 81.7302   1
   1 -12  -1 890.839 89.7217   1
   0  12   1 253.744 54.6468   1
   0  12  -1 408.176 64.2830   1
   0 -12   1 250.903 55.3533   1
   0 -12  -1 325.732 59.2638   1
   1  12   1 1968.39 154.482   1
  -1  12  -1 2203.98 157.314   1
   1 -12   1 2294.31 158.969   1
  -1 -12  -1 2142.06 156.766   1
   2  12   1 220.922 56.6287   1
  -2  12  -1 204.078 52.1396   1
   2 -12   1 313.848 56.5360   1
  -2 -12  -1 333.685 59.1504   1
   3  12   1 2762.73 196.254   1
  -3  12  -1 3003.29 201.106   1
   3 -12   1 3426.99 207.740   1
  -3 -12  -1 3238.01 206.434   1
   4  12   1 79.2240 43.0715   1
  -4 -12  -1 91.8678 49.3109   1
   5  12   1 515.728 71.1274   1
  -5  12  -1 590.603 76.3398   1
   5 -12   1 427.414 64.9139   1
  -5 -12  -1 431.732 71.6593   1
  -6  12  -1 341.715 57.2442   1
   6 -12   1 469.107 67.1320   1
   7  12   1 307.414 57.0687   1
  -7  12  -1 363.876 63.2245   1
   7 -12   1 359.581 65.1185   1
  -7 -12  -1 382.152 63.2865   1
  -8  12  -1 1871.36 148.635   1
   8 -12   1 2042.01 154.749   1
   8  12   1 1967.90 145.857   1
  -8 -12  -1 1733.71 146.218   1
  -9  12  -1 37.2724 46.2633   1
  -9 -12  -1 131.213 48.4228   1
   9  12   1 26.8640 39.9355   1
   9 -12   1 81.8616 46.3961   1
 -10  12  -1-28.0301 45.6325   1
 -10 -12  -1-18.8547 38.9134   1
  10  12   1 36.4064 35.2427   1
  10 -12   1-27.7202 45.7680   1
 -11 -12  -1 171.399 50.6299   1
  11  12   1 382.364 70.8081   1
 -12  12  -1 354.366 66.8259   1
 -12 -12  -1 407.350 67.9782   1
  12 -12   1 450.901 68.7743   1
  12  12   1 344.478 67.2360   1
 -13  12  -1 242.725 51.5880   1
  13 -12   1 167.916 48.4287   1
 -14 -12  -1 193.552 55.0667   1
  14 -12   1 230.540 55.7664   1
 -14  12  -1 204.870 56.6538   1
  14  12   1 202.217 57.1236   1
 -15 -12  -1 106.939 48.9014   1
  15 -12   1 36.9979 48.9759   1
 -15  12  -1 48.4104 48.0422   1
  15  12   1 55.4716 45.8826   1
 -16 -12  -1 58.5545 44.9030   1
  16 -12   1 72.8163 52.6379   1
 -16  12  -1 38.3428 46.8604   1
  16  12   1 9.34104 43.6699   1
 -17 -12  -1-48.9130 52.9570   1
  17 -12   1 35.7961 41.1333   1
 -17  12  -1 9.40586 45.9376   1
  17  12   1 9.38574 49.6130   1
 -18 -12  -1 19.6191 50.5721   1
  18 -12   1-26.3755 37.0081   1
 -18  12  -1 18.4049 40.1987   1
  18  12   1 9.36311 50.6856   1
 -19 -12  -1 29.2529 48.9650   1
  19 -12   1 8.73580 40.7960   1
  19  12   1 9.31179 47.3873   1
 -19  12  -1-18.2164 45.1150   1
  20 -12   1 78.0015 49.5987   1
 -20  12  -1-9.05377 46.7073   1
  20 -13  -1 25.3960 43.1113   1
 -20  13   1 44.2959 43.2992   1
  19 -13  -1 8.67533 37.8962   1
 -19  13   1-9.11863 43.2431   1
  18 -13  -1 35.6099 45.3037   1
 -18  13   1-18.7120 39.3830   1
  17 -13  -1 45.4320 41.0869   1
 -17 -13   1-29.9789 44.4264   1
 -17  13   1 9.51130 35.9838   1
  17  13  -1-19.8878 53.2015   1
  16 -13  -1-18.2360 44.5312   1
 -16 -13   1 20.1334 41.5516   1
 -16  13   1-9.64640 39.8168   1
  16  13  -1 9.75555 46.2636   1
  15 -13  -1 222.789 58.4270   1
 -15  13   1 154.576 53.5263   1
 -15 -13   1 209.758 55.2993   1
  15  13  -1 96.4861 54.0495   1
  14 -13  -1 262.604 60.1324   1
  14  13  -1 230.496 59.9940   1
 -14  13   1 105.261 52.5598   1
 -14 -13   1 148.979 54.4966   1
  13 -13  -1 232.416 50.0434   1
  13  13  -1 131.423 49.3112   1
 -13  13   1 235.454 50.6744   1
 -13 -13   1 148.980 55.2030   1
  12 -13  -1 9.36812 41.6654   1
  12  13  -1 9.25857 39.7346   1
 -12  13   1 66.3090 52.4727   1
 -12 -13   1 29.7520 39.2832   1
  11 -13  -1 1882.37 147.020   1
  11  13  -1 1967.78 148.207   1
 -11 -13   1 1945.69 152.538   1
 -11  13   1 1719.40 146.827   1
 -10 -13   1 1412.34 123.215   1
  10  13  -1 1152.57 113.334   1
  -9  13   1 28.2071 39.5902   1
  -9 -13   1 9.32818 42.1896   1
   9 -13  -1 55.6020 42.6054   1
   9  13  -1-8.99468 37.1396   1
  -8  13   1 236.890 52.7366   1
  -8 -13   1 214.577 58.6848   1
   8 -13  -1 214.053 58.0405   1
   8  13  -1 270.180 61.6248   1
  -7  13   1 155.047 50.2721   1
  -7 -13   1 228.094 58.4269   1
   7 -13  -1 190.656 54.8696   1
   7  13  -1 232.410 53.0371   1
  -6  13   1 137.911 48.7367   1
  -6 -13   1 137.989 46.3384   1
   6  13  -1 26.2807 39.1158   1
   6 -13  -1 28.0450 40.9996   1
   5 -13  -1-8.98985 39.9674   1
  -5  13   1-9.00757 39.3498   1
   4 -13  -1 782.722 88.6807   1
  -4  13   1 778.424 87.3459   1
   3 -13  -1 205.909 52.5109   1
  -3  13   1 280.230 54.0375   1
   2 -13  -1-9.09782 41.1366   1
  -2  13   1 8.86339 43.2876   1
   1 -13  -1 726.656 85.1862   1
  -1  13   1 766.955 86.8500   1
   0 -13  -1 484.673 78.7877   1
   0  13   1 745.334 85.8907   1
  -1  13  -1 537.255 75.2322   1
  -1 -13  -1 625.680 76.5465   1
   1  13   1 380.413 66.0601   1
   1 -13   1 445.432 67.2753   1
  -2  13  -1 1178.63 105.264   1
   2  13   1 1121.95 102.278   1
  -2 -13  -1 957.880 97.3437   1
   2 -13   1 980.185 100.197   1
  -3  13  -1 2457.47 168.628   1
   3 -13   1 2063.09 157.820   1
   3  13   1 2178.72 162.532   1
  -4  13  -1 556.042 79.2966   1
   4  13   1 579.350 75.3304   1
   4 -13   1 640.544 83.7594   1
  -4 -13  -1 534.625 75.2354   1
   5  13   1 647.541 78.2385   1
  -5  13  -1 788.944 88.2807   1
   5 -13   1 794.594 86.6901   1
  -5 -13  -1 789.370 90.8104   1
   6 -13   1 1579.52 131.027   1
   6  13   1 1583.37 127.443   1
  -6  13  -1 1398.75 125.538   1
  -6 -13  -1 1471.07 128.259   1
  -7  13  -1 65.3364 37.9971   1
   7 -13   1 193.678 51.8206   1
   7  13   1 17.9220 34.1769   1
  -7 -13  -1 139.387 50.4905   1
   8  13   1 2384.07 184.420   1
  -8  13  -1 2650.99 189.538   1
   8 -13   1 2794.78 189.909   1
   9  13   1 205.259 53.5106   1
  -9 -13  -1 208.991 57.7505   1
  10  13   1 312.041 68.4634   1
 -10  13  -1 521.293 75.9071   1
  10 -13   1 543.912 76.7517   1
 -10 -13  -1 509.615 75.7182   1
  11  13   1-9.35330 40.1386   1
 -11  13  -1 18.9161 40.5876   1
  11 -13   1 27.9387 41.4179   1
 -11 -13  -1 68.5306 46.4421   1
  12  13   1 56.8336 44.2634   1
 -12 -13  -1 29.3541 40.4195   1
  12 -13   1 18.8235 43.9809   1
 -12  13  -1 28.6953 44.6966   1
  13  13   1 457.216 70.5464   1
 -13 -13  -1 335.677 63.2249   1
  13 -13   1 244.192 63.7547   1
 -13  13  -1 385.880 69.1410   1
  14  13   1 29.0355 49.2710   1
 -14 -13  -1 39.5368 45.4510   1
  14 -13   1 92.7221 51.9323   1
 -14  13  -1-48.8012 54.6640   1
  15  13   1-29.4712 53.1791   1
 -15  13  -1 9.62961 52.1283   1
  15 -13   1 27.5063 46.0408   1
 -15 -13  -1-9.78508 49.7951   1
 -16  13  -1 95.4537 54.1574   1
 -16 -13  -1 39.0723 38.8613   1
  16 -13   1 118.121 56.7595   1
 -17  13  -1 9.30171 49.7850   1
  17  13   1 27.7872 48.3810   1
  17 -13   1 53.0938 47.3638   1
 -17 -13  -1 29.2891 46.3213   1
 -18  13  -1-9.17536 43.5121   1
  18 -13   1 8.55163 41.1641   1
 -19  13  -1 61.7985 51.0172   1
  19 -13   1-33.9415 40.2413   1
 -19  14   1-8.91559 48.8210   1
  19 -14  -1 8.49407 43.7903   1
 -17  14   1 74.9348 48.5018   1
  17 -14  -1 115.942 51.7365   1
 -16  14   1 554.054 78.6267   1
  16 -14  -1 363.161 69.1830   1
  15  14  -1 489.065 77.1631   1
  15 -14  -1 555.143 77.8282   1
 -15  14   1 656.627 81.7094   1
 -15 -14   1 522.265 79.1475   1
  14  14  -1 19.0232 50.2780   1
  14 -14  -1-9.33811 44.9501   1
 -14  14   1-28.4361 46.9497   1
 -14 -14   1 10.2648 44.8397   1
  13  14  -1 259.671 58.2942   1
  13 -14  -1 222.835 55.7865   1
 -13  14   1 207.448 54.4412   1
 -13 -14   1 228.912 61.6849   1
  12  14  -1 122.967 53.0486   1
  12 -14  -1 9.39434 42.5870   1
 -12  14   1 85.4572 47.7778   1
 -12 -14   1 50.0229 46.0857   1
  11  14  -1 434.825 68.5672   1
 -11  14   1 344.556 66.1544   1
  11 -14  -1 252.001 56.2595   1
  10  14  -1 358.728 66.9426   1
  10 -14  -1 519.153 74.8961   1
 -10  14   1 424.160 72.5538   1
 -10 -14   1 367.291 70.5096   1
  -9 -14   1 117.621 51.9048   1
   9 -14  -1 150.218 44.0155   1
   9  14  -1 161.232 58.4000   1
  -9  14   1 276.241 54.0335   1
   8  14  -1 666.849 87.9508   1
  -8 -14   1 875.006 98.4569   1
  -8  14   1 935.842 96.4031   1
   7  14  -1 64.1030 45.5397   1
  -7 -14   1 114.531 50.6132   1
  -6 -14   1 800.690 91.1842   1
   6  14  -1 674.481 85.6513   1
  -6  14   1 723.227 89.5396   1
   6 -14  -1 926.067 95.4376   1
   5  14  -1 914.136 98.3639   1
  -5  14   1 1103.53 108.299   1
   5 -14  -1 1266.92 109.672   1
  -5 -14   1 1120.38 108.048   1
  -4 -14   1 167.202 52.5039   1
   4  14  -1 155.976 58.6218   1
  -4  14   1 109.808 47.7209   1
   4 -14  -1 183.915 54.1587   1
  -3  14   1 6348.90 366.213   1
   3  14  -1 6320.07 365.111   1
  -3 -14   1 6384.81 366.644   1
   3 -14  -1 6640.91 367.494   1
  -2  14   1 1651.76 137.378   1
   2  14  -1 1599.92 132.787   1
   2 -14  -1 1593.66 133.135   1
  -2 -14   1 1811.17 140.889   1
  -1  14   1 554.160 73.5839   1
   1  14  -1 615.539 80.2707   1
  -1 -14   1 742.578 85.7783   1
   1 -14  -1 688.635 81.7090   1
   0  14   1 145.015 51.2169   1
   0  14  -1 137.864 54.6260   1
   0 -14  -1 94.1376 49.0240   1
   0 -14   1 214.760 54.9443   1
   1  14   1 54.6877 42.0071   1
  -1  14  -1 92.5781 45.3190   1
   1 -14   1 45.5498 47.0667   1
  -2  14  -1 884.151 95.7291   1
   2  14   1 1083.64 103.759   1
   2 -14   1 888.512 96.3940   1
  -2 -14  -1 992.653 101.199   1
  -3  14  -1 2687.97 189.286   1
   3 -14   1 2718.56 188.898   1
  -3 -14  -1 2828.07 190.808   1
  -4 -14  -1 2314.17 171.245   1
  -4  14  -1 2125.76 169.710   1
   4 -14   1 2226.49 171.416   1
  -5 -14  -1 57.0699 46.5557   1
   5  14   1 73.0165 45.9347   1
  -5  14  -1 111.573 53.8167   1
   5 -14   1 27.7741 42.6643   1
  -6 -14  -1-10.1233 43.4246   1
   6  14   1-17.6952 37.2433   1
  -6  14  -1 36.8920 41.7030   1
   6 -14   1-18.9917 45.0324   1
   7  14   1 948.962 101.845   1
  -7 -14  -1 1114.22 108.974   1
  -8 -14  -1 19.1783 41.1338   1
   8 -14   1-37.6994 48.5893   1
   8  14   1 9.15555 44.7151   1
  -8  14  -1-9.60979 44.1703   1
  -9  14  -1-9.62871 46.3547   1
   9 -14   1 37.5326 40.9948   1
 -10 -14  -1-9.88963 46.8995   1
 -10  14  -1-19.1024 47.9611   1
  10  14   1 9.35093 46.9556   1
  10 -14   1 28.3380 48.0697   1
 -11 -14  -1 1631.28 139.409   1
 -11  14  -1 1617.59 134.627   1
  11 -14   1 1652.01 134.699   1
  11  14   1 1729.57 138.304   1
  12  14   1 9.41456 49.7652   1
 -12 -14  -1-20.1672 47.0896   1
 -13 -14  -1 370.868 71.3667   1
 -13  14  -1 201.804 64.7392   1
  13  14   1 330.790 69.2085   1
  13 -14   1 198.005 62.1223   1
 -14  14  -1-9.65065 52.2550   1
  14 -14   1-37.0957 47.8248   1
  15  14   1 239.971 64.2821   1
 -15 -14  -1 327.153 67.8005   1
  16  14   1 9.55655 49.2947   1
 -16 -14  -1 39.5530 45.4788   1
 -16  14  -1 46.8926 47.1221   1
  16 -14   1 35.9868 46.4101   1
 -18  14  -1 53.7592 48.5645   1
  18 -14   1 50.4022 47.0972   1
 -18  15   1 269.066 62.9161   1
  18 -15  -1 291.401 61.4830   1
 -17  15   1 652.205 83.3109   1
  17 -15  -1 493.917 75.1161   1
 -16  15   1-37.6710 47.2948   1
  16 -15  -1 8.92652 40.3665   1
  15  15  -1 669.717 90.0759   1
  15 -15  -1 822.522 89.7065   1
 -15  15   1 917.846 93.1388   1
  13  15  -1-9.67181 48.5668   1
 -13  15   1-9.35802 46.9910   1
  13 -15  -1 27.6433 45.0022   1
 -13 -15   1-9.98913 46.6480   1
  12  15  -1 9.48803 44.9977   1
 -12  15   1-18.9265 48.1600   1
  12 -15  -1 9.35659 46.9866   1
 -12 -15   1 49.6519 48.5014   1
  11  15  -1 399.584 71.9009   1
 -11  15   1 325.256 65.4237   1
  11 -15  -1 354.481 67.0541   1
 -11 -15   1 179.910 62.4721   1
  10  15  -1 1597.43 136.117   1
 -10  15   1 1691.81 141.625   1
  10 -15  -1 1778.92 142.225   1
 -10 -15   1 1892.59 148.620   1
  -9 -15   1 314.050 62.7074   1
   9  15  -1 290.138 62.1834   1
  -9  15   1 297.058 66.4681   1
   9 -15  -1 377.797 69.1724   1
   8 -15  -1 942.112 99.7351   1
  -8  15   1 1088.05 104.538   1
   7  15  -1 1632.37 130.966   1
  -7  15   1 1412.84 123.703   1
   7 -15  -1 1216.35 120.174   1
  -7 -15   1 1374.24 125.252   1
   6  15  -1 114.330 49.4458   1
  -6 -15   1 96.3928 51.8823   1
  -6  15   1 171.194 58.5039   1
   6 -15  -1 104.644 49.3719   1
   5  15  -1 1410.87 133.525   1
  -5  15   1 1854.33 143.796   1
  -5 -15   1 1860.49 143.813   1
   5 -15  -1 1913.86 143.722   1
   4  15  -1 517.795 74.4067   1
  -4 -15   1 400.693 67.0403   1
  -3 -15   1 432.545 69.7682   1
   3  15  -1 279.992 60.9441   1
   2  15  -1 28.0576 44.3524   1
  -2  15   1-28.5033 39.9938   1
  -2 -15   1 38.5686 41.3607   1
   2 -15  -1-9.45666 33.1213   1
   1  15  -1 131.055 45.8379   1
  -1  15   1 196.371 56.8238   1
   1 -15  -1 191.963 56.6549   1
  -1 -15   1 211.407 53.2875   1
   0  15   1 149.407 48.1170   1
   0  15  -1 190.286 58.2097   1
   0 -15   1 123.037 49.3747   1
   0 -15  -1 182.894 54.4232   1
  -1  15  -1 741.663 88.0002   1
  -1 -15  -1 738.136 88.8702   1
   1 -15   1 721.120 86.4463   1
   2  15   1 4129.40 266.198   1
  -2  15  -1 4337.02 268.966   1
  -2 -15  -1 4308.38 268.362   1
   2 -15   1 4554.87 270.017   1
   3  15   1 716.718 87.9882   1
   3 -15   1 793.553 95.7212   1
  -3 -15  -1 1021.54 99.1030   1
   4  15   1 75.8187 45.0533   1
  -4 -15  -1 57.5299 45.5783   1
  -5  15  -1 160.569 55.6527   1
  -6 -15  -1 609.929 83.4311   1
  -6  15  -1 619.226 81.8998   1
   6 -15   1 603.795 76.8054   1
   7  15   1 463.511 73.7078   1
  -7 -15  -1 516.296 79.8755   1
  -7  15  -1 414.200 74.2210   1
   7 -15   1 531.451 77.7004   1
  -8 -15  -1 131.571 58.6275   1
   8  15   1 71.8381 48.2150   1
   8 -15   1 66.4687 40.1781   1
  -8  15  -1 96.8186 45.3970   1
   9  15   1 64.5962 41.8941   1
  -9  15  -1 58.0152 43.8811   1
  -9 -15  -1 78.9900 47.6764   1
   9 -15   1 122.493 52.3152   1
  10  15   1 103.537 52.9808   1
 -10 -15  -1 127.366 53.3154   1
  11  15   1 9.56928 46.7622   1
 -11  15  -1 37.9465 46.3587   1
 -11 -15  -1 19.8187 44.0815   1
  11 -15   1 65.1397 49.2149   1
  12 -15   1 2240.40 164.013   1
 -12  15  -1 2106.45 162.793   1
  13  15   1 653.839 86.1936   1
 -13  15  -1 761.363 89.2964   1
  13 -15   1 821.801 93.4577   1
 -13 -15  -1 753.914 94.2617   1
  14  15   1 64.8098 52.0150   1
 -14  15  -1 95.2080 52.8978   1
  14 -15   1 100.641 52.5029   1
 -14 -15  -1 102.189 54.1859   1
  15  15   1 206.662 63.6613   1
 -15  15  -1 215.930 65.4858   1
  15 -15   1 211.792 59.4422   1
 -15 -15  -1 130.757 58.8392   1
  16  15   1 28.0192 51.7227   1
  16 -15   1-8.82540 43.1037   1
 -16  15  -1 9.21023 44.9830   1
  17 -15   1 196.310 50.4307   1
 -17  15  -1 125.424 48.5616   1
  16 -16  -1 174.156 58.0033   1
 -16  16   1 145.888 55.3178   1
  14 -16  -1 598.276 78.2095   1
 -14  16   1 552.644 78.9520   1
  13  16  -1 497.582 76.3789   1
 -13  16   1 507.398 76.6930   1
  13 -16  -1 436.019 75.6135   1
 -13 -16   1 426.519 77.7171   1
  11  16  -1 94.9561 51.4410   1
 -11  16   1 9.49341 48.9824   1
  11 -16  -1 46.2552 50.6966   1
 -11 -16   1 10.4022 45.4827   1
  10  16  -1 289.050 63.9342   1
 -10  16   1 394.380 73.9070   1
  10 -16  -1 461.539 73.2839   1
 -10 -16   1 302.541 66.7098   1
  -9 -16   1 197.070 56.4784   1
  -9  16   1 115.063 56.1263   1
   9 -16  -1 292.423 60.9785   1
   9  16  -1 145.680 55.1075   1
  -8 -16   1 696.574 85.6858   1
   8  16  -1 760.178 89.6512   1
  -7 -16   1 39.5106 46.1340   1
   7  16  -1-9.73532 44.0260   1
  -7  16   1 47.4419 47.6520   1
   7 -16  -1-9.43315 46.0770   1
  -6 -16   1 2851.07 200.445   1
  -6  16   1 3151.19 205.763   1
   6 -16  -1 2771.74 197.025   1
   6  16  -1 2864.52 201.847   1
   5  16  -1 86.6026 47.7204   1
  -5 -16   1 48.7539 41.8933   1
  -5  16   1 48.0465 46.3158   1
   5 -16  -1 19.2913 38.2611   1
   4  16  -1 743.862 87.8682   1
  -4  16   1 464.603 77.3740   1
   4 -16  -1 605.615 81.4689   1
  -4 -16   1 559.860 83.8144   1
   3 -16  -1 1360.56 119.533   1
  -3 -16   1 1288.11 121.165   1
  -3  16   1 1180.42 115.500   1
   3  16  -1 1326.67 122.630   1
  -2 -16   1 78.5625 51.1288   1
   2 -16  -1 141.856 46.0792   1
   2  16  -1 105.007 55.0627   1
  -2  16   1 230.653 51.3002   1
  -1 -16   1 1712.81 143.301   1
   1 -16  -1 1654.95 140.510   1
   1  16  -1 1809.32 148.434   1
   0 -16   1 76.0838 52.1140   1
   0 -16  -1 29.2551 44.8632   1
   0  16  -1 38.6596 52.9590   1
   0  16   1 18.9718 49.5638   1
   1 -16   1 153.135 49.9371   1
  -1 -16  -1 146.494 58.6438   1
   1  16   1 180.186 56.9753   1
  -1  16  -1 170.913 48.2951   1
   2 -16   1 940.640 102.749   1
  -2 -16  -1 955.604 106.896   1
  -2  16  -1 1279.81 113.356   1
   2  16   1 1297.09 115.643   1
   3 -16   1 1677.30 140.487   1
  -3 -16  -1 1770.08 143.053   1
   3  16   1 1823.09 142.211   1
  -3  16  -1 1597.46 139.199   1
  -4 -16  -1 1476.16 132.407   1
   4 -16   1 1524.45 133.635   1
   4  16   1 1773.99 139.386   1
  -4  16  -1 1654.01 138.078   1
  -5 -16  -1 58.6662 47.8064   1
   5 -16   1 9.46628 39.1385   1
   5  16   1 86.7622 46.4592   1
  -6 -16  -1 19.3792 48.6577   1
   6  16   1 86.7509 53.3802   1
  -6  16  -1-37.8843 43.5341   1
   6 -16   1-19.2183 48.9015   1
   7  16   1 1697.78 145.326   1
  -7  16  -1 1777.67 147.310   1
  -7 -16  -1 1998.12 151.842   1
   8  16   1 388.771 65.8299   1
  -8  16  -1 350.251 72.5024   1
   8 -16   1 266.654 64.1990   1
  -8 -16  -1 447.888 76.7650   1
   9  16   1 578.150 82.3068   1
  -9  16  -1 740.357 89.3121   1
  -9 -16  -1 724.451 87.6441   1
   9 -16   1 552.947 80.5426   1
 -10  16  -1 788.152 93.1969   1
  10 -16   1 695.008 87.9838   1
 -10 -16  -1 717.382 92.1626   1
  11  16   1 547.598 81.4115   1
 -11  16  -1 526.289 78.5778   1
  11 -16   1 534.665 79.1131   1
 -11 -16  -1 734.675 87.9951   1
  12  16   1 1030.38 104.739   1
 -12  16  -1 699.302 90.3289   1
  12 -16   1 967.509 99.2900   1
 -12 -16  -1 745.373 94.0891   1
  13  16   1 94.3480 52.5616   1
 -13  16  -1 112.383 54.4215   1
 -13 -16  -1 97.8124 56.2359   1
  13 -16   1 174.213 56.4278   1
  14  16   1 513.211 78.7107   1
 -14 -16  -1 520.656 79.4708   1
  15 -16   1 34.4667 39.6089   1
 -15  16  -1-9.19042 36.3897   1
  14 -17  -1 26.5171 36.4992   1
 -14  17   1 17.9582 35.5643   1
  12 -17  -1 63.5661 42.6023   1
 -12  17   1 110.146 50.4279   1
  11  17  -1 1279.46 124.337   1
 -11  17   1 1577.04 126.413   1
  11 -17  -1 1275.31 120.309   1
 -11 -17   1 1488.31 129.434   1
 -10 -17   1 9.87867 48.9314   1
  10  17  -1-19.6334 47.2545   1
  -9 -17   1 475.724 75.4654   1
  -9  17   1 693.185 85.5363   1
   9 -17  -1 568.912 81.6652   1
  -8  17   1 37.6920 51.6158   1
   8 -17  -1 9.39178 46.5368   1
   8  17  -1 39.2511 55.5506   1
  -7 -17   1 671.586 86.1538   1
  -7  17   1 506.719 79.8049   1
   7 -17  -1 728.462 87.9746   1
   7  17  -1 674.789 88.4135   1
  -6 -17   1 227.002 62.6454   1
  -6  17   1 170.168 54.7517   1
   6 -17  -1 160.034 49.2901   1
   6  17  -1 203.743 58.9411   1
  -5  17   1 1180.10 112.692   1
   5  17  -1 1148.84 114.607   1
  -5 -17   1 1331.72 120.542   1
   4  17  -1 675.861 91.4177   1
  -4 -17   1 816.227 94.5490   1
   3  17  -1 780.526 95.1040   1
  -3 -17   1 874.449 96.8900   1
   2  17  -1 660.773 91.6653   1
  -2  17   1 599.173 80.8997   1
   2 -17  -1 725.425 85.6208   1
  -2 -17   1 506.079 78.1525   1
   1  17  -1 587.236 82.7438   1
  -1  17   1 591.003 82.0124   1
   1 -17  -1 585.064 78.9442   1
  -1 -17   1 687.918 82.4046   1
   0  17  -1 57.6228 41.9588   1
   0  17   1-9.61837 50.8478   1
   0 -17   1 9.63864 38.9882   1
   0 -17  -1-9.82001 47.9657   1
   1  17   1 514.813 80.3271   1
  -1  17  -1 492.064 74.2364   1
  -1 -17  -1 491.540 80.1867   1
   1 -17   1 524.037 76.3337   1
  -2  17  -1 19.3100 52.2821   1
   2  17   1 66.8187 47.9505   1
   2 -17   1 9.62856 47.0429   1
  -2 -17  -1 9.84249 37.2575   1
   3  17   1 1562.45 137.268   1
  -3  17  -1 1541.92 137.768   1
  -3 -17  -1 1700.84 140.610   1
   3 -17   1 1862.25 143.937   1
   4  17   1 48.0680 47.8393   1
  -4 -17  -1 136.386 49.1342   1
   5 -17   1 1034.02 107.588   1
  -5  17  -1 1225.39 113.370   1
  -6  17  -1 687.711 87.4365   1
   6 -17   1 732.715 89.9446   1
  -7 -17  -1 516.553 78.9227   1
   7 -17   1 936.569 98.5813   1
  -7  17  -1 838.023 94.3064   1
   7  17   1 657.681 89.8017   1
   8  17   1 202.552 65.8323   1
  -8 -17  -1 388.565 69.5919   1
   8 -17   1 340.051 68.6472   1
   9  17   1 267.138 66.7071   1
  -9 -17  -1 284.686 67.6004   1
  10  17   1 562.798 81.6402   1
 -10  17  -1 646.112 82.9705   1
 -10 -17  -1 569.980 80.2808   1
  11  17   1 965.879 101.224   1
 -11  17  -1 877.385 93.7839   1
  11 -17   1 842.509 91.7226   1
 -11 -17  -1 750.463 94.3464   1
  12  17   1 286.738 63.8664   1
 -12  17  -1 401.863 65.8913   1
  12 -17   1 234.679 57.4659   1
 -12 -17  -1 464.455 75.7445   1
  13  17   1 590.015 81.8436   1
 -13  17  -1 392.899 79.5308   1
  13 -17   1 475.211 74.2118   1
 -14  17  -1 45.4053 46.2702   1
  14 -17   1 52.2692 46.1066   1
 -12  18   1 71.5016 44.5576   1
  12 -18  -1 131.921 43.8542   1
 -11  18   1 9.09279 47.4911   1
  11 -18  -1 44.4584 45.8577   1
  10  18  -1 234.622 67.5679   1
  10 -18  -1 208.689 59.1858   1
 -10  18   1 298.329 64.0712   1
  -9 -18   1 19.7708 45.4368   1
  -9  18   1-46.5966 49.2615   1
   9 -18  -1-18.3010 47.7756   1
   9  18  -1 48.8475 49.7160   1
  -8 -18   1 520.915 80.0268   1
  -8  18   1 458.476 73.3758   1
   8 -18  -1 526.782 76.8623   1
   8  18  -1 624.611 88.0411   1
   7  18  -1 174.125 56.8072   1
  -7 -18   1 118.630 51.9855   1
  -7  18   1 110.536 46.6678   1
   6  18  -1 752.769 98.4304   1
   6 -18  -1 1103.90 103.594   1
  -6 -18   1 750.439 94.4119   1
  -6  18   1 1008.90 100.421   1
   5  18  -1 435.766 75.5029   1
  -5  18   1 493.362 75.3481   1
   5 -18  -1 512.461 76.9761   1
  -5 -18   1 498.519 79.2634   1
  -4  18   1 649.956 88.7395   1
   4  18  -1 705.250 88.1306   1
   4 -18  -1 671.631 90.4304   1
  -4 -18   1 776.867 91.2241   1
   3  18  -1 126.668 54.7010   1
  -3  18   1 37.8291 44.3449   1
   3 -18  -1 56.6075 42.1324   1
  -3 -18   1 139.276 54.0015   1
  -2  18   1 1008.72 103.214   1
   2  18  -1 1039.38 105.068   1
   2 -18  -1 852.642 97.2366   1
  -2 -18   1 839.044 97.2434   1
   1  18  -1 183.335 61.9115   1
  -1  18   1 133.203 55.7726   1
   1 -18  -1 18.9847 47.2921   1
  -1 -18   1 105.864 49.8765   1
   0  18   1 908.660 99.7082   1
   0  18  -1 879.631 98.5021   1
   0 -18  -1 933.268 97.0770   1
   0 -18   1 854.840 96.9432   1
   1  18   1 9.60381 52.0046   1
  -1  18  -1-19.1865 46.1961   1
   1 -18   1 47.8508 45.4027   1
  -1 -18  -1 78.4425 52.4744   1
  -2  18  -1 888.017 101.856   1
   2  18   1 930.768 100.775   1
   2 -18   1 744.209 92.8196   1
  -2 -18  -1 778.890 95.7468   1
   3  18   1 123.851 54.8873   1
  -3  18  -1 269.766 61.9492   1
  -3 -18  -1 255.377 60.4633   1
   3 -18   1 211.937 56.6081   1
  -4  18  -1 759.333 87.2193   1
   4 -18   1 612.635 79.0143   1
  -4 -18  -1 705.412 84.7988   1
   4  18   1 580.511 78.4907   1
  -5 -18  -1 330.247 64.6320   1
  -5  18  -1 346.500 67.0390   1
   5 -18   1 153.705 65.4137   1
   5  18   1 324.622 65.5070   1
  -6 -18  -1 183.952 55.0372   1
   6  18   1 220.514 63.0439   1
  -7 -18  -1 19.5030 50.2890   1
   7  18   1 67.1403 48.8264   1
  -7  18  -1 9.50013 40.0098   1
   7 -18   1 18.6529 40.7602   1
   8 -18   1 388.931 69.4556   1
  -8  18  -1 304.474 65.8616   1
   9  18   1 325.097 71.4376   1
  -9  18  -1 586.764 80.3954   1
  -9 -18  -1 461.826 75.2713   1
   9 -18   1 499.901 77.5243   1
 -10 -18  -1 478.847 76.9044   1
  10  18   1 379.955 73.8650   1
  11 -18   1 114.985 50.8183   1
  11  18   1 84.3348 54.3646   1
  12 -18   1 26.3147 45.8898   1
 -12  18  -1 97.6649 52.9344   1
 -10  19   1 98.8254 48.2906   1
   9 -19  -1 98.1579 49.6563   1
  -9  19   1 109.189 51.7270   1
   8 -19  -1 108.245 54.4519   1
   7  19  -1 630.596 88.8950   1
  -7  19   1 472.720 73.2944   1
  -7 -19   1 743.787 89.3409   1
  -6  19   1 520.170 81.5317   1
   6 -19  -1 496.709 75.9216   1
  -5  19   1 442.597 72.4491   1
   5 -19  -1 385.643 69.3240   1
  -4  19   1 150.172 59.0393   1
   4  19  -1 222.441 61.8428   1
   4 -19  -1 133.465 56.2178   1
   3  19  -1 165.516 57.2878   1
  -3  19   1 149.982 53.5373   1
   3 -19  -1 168.915 49.5212   1
  -3 -19   1 125.924 47.8517   1
  -2  19   1 55.4837 50.7590   1
   2  19  -1 57.7259 47.7834   1
  -2 -19   1 95.1350 53.3816   1
   2 -19  -1 93.1256 56.0778   1
   1  19  -1 152.134 58.3001   1
  -1  19   1 121.386 52.3979   1
  -1 -19   1 247.969 64.0390   1
   1 -19  -1 216.354 59.2370   1
   0  19   1-9.45027 52.3366   1
   0 -19  -1 28.0348 40.8250   1
   1  19   1 545.109 82.6001   1
  -1 -19  -1 485.290 77.5896   1
  -2  19  -1-28.6963 51.7843   1
   2  19   1-37.9833 50.1980   1
  -2 -19  -1 9.69528 51.2521   1
   2 -19   1 9.71574 51.3603   1
   3  19   1 75.2627 58.0320   1
  -3  19  -1 188.045 66.2417   1
  -3 -19  -1 116.377 57.0535   1
   3 -19   1 215.287 59.2739   1
  -4  19  -1 18.7434 48.9347   1
   4  19   1-28.2483 51.5660   1
   4 -19   1-27.9475 48.6431   1
  -4 -19  -1 116.381 54.3052   1
   5  19   1-9.36655 47.6654   1
  -5  19  -1 18.5701 49.0805   1
  -5 -19  -1-9.71266 46.7530   1
   5 -19   1 9.31583 49.8400   1
  -6 -19  -1 124.489 61.3463   1
  -6  19  -1 112.265 56.3475   1
   6 -19   1 46.0906 52.3016   1
   6  19   1 37.3991 54.7035   1
   7  19   1 527.661 79.9403   1
  -7 -19  -1 437.195 76.6624   1
   8  19   1 253.998 60.9742   1
   8 -19   1 314.987 61.2150   1
  -8  19  -1 184.919 60.4573   1
  -8 -19  -1 313.442 66.3460   1
   9 -19   1 806.172 93.7697   1
  -9  19  -1 940.035 100.709   1
  -6  20   1 334.782 61.7111   1
   6 -20  -1 359.556 72.2502   1
   5  20  -1 323.476 69.8380   1
   5 -20  -1 302.543 62.9185   1
   4  20  -1 660.481 89.9079   1
  -4  20   1 709.598 88.8955   1
  -4 -20   1 767.106 92.4345   1
   4 -20  -1 517.128 79.6859   1
   3  20  -1 37.8431 46.8844   1
  -3  20   1-27.6226 42.3471   1
   3 -20  -1 74.8635 49.4880   1
  -3 -20   1 65.4799 53.5216   1
  -2  20   1 339.806 65.0606   1
   2  20  -1 345.968 67.5196   1
   2 -20  -1 265.532 60.7820   1
  -2 -20   1 273.109 61.9335   1
   1  20  -1 148.215 53.3934   1
  -1 -20   1 130.289 50.8116   1
   0  20  -1 300.463 68.6022   1
   0 -20   1 299.468 66.6165   1
  -1  20  -1-9.41633 50.4030   1
   1 -20   1 76.5415 46.7548   1
  -3  20  -1 36.6913 57.1847   1
   3 -20   1 18.2232 46.9913   1
   4  20   1 193.482 61.5745   1
  -4  20  -1 243.708 60.3532   1
  -4 -20  -1 198.998 64.7235   1
   4 -20   1 147.353 58.1698   1
  -5  20  -1 428.598 72.4170   1
   5  20   1 349.463 68.5138   1
  -5 -20  -1 454.825 72.5949   1
   5 -20   1 289.299 62.2783   1
  -6 -20  -1 1540.43 128.830   1
  -6  20  -1 1137.72 116.301   1
   6 -20   1 1206.62 115.981   1
   6  20   1 1380.49 121.692   1
   7  20   1-18.2234 51.0234   1
   1  21  -1 137.188 56.8694   1
  26   0  -2 9.18661 45.5047   1
  25   0  -2-9.28299 44.6846   1
 -25   0   2 9.51760 47.7924   1
  24   0  -2 1674.21 138.939   1
 -24   0   2 1595.01 135.913   1
  23   0  -2 36.2038 48.4707   1
 -23   0   2 57.0649 50.3199   1
  22   0  -2 1999.51 153.176   1
 -22   0   2 1991.14 153.898   1
 -21   0   2 251.229 59.5158   1
  21   0  -2 313.404 64.4667   1
 -20   0   2 177.820 55.8310   1
  20   0  -2 183.623 54.6870   1
 -19   0   2 100.022 45.1464   1
  19   0  -2 34.3504 45.5007   1
 -17   0   2 67.4677 43.6192   1
  17   0  -2 80.1036 37.5715   1
 -16   0   2 89.4966 37.5836   1
  16   0  -2 69.9790 36.5035   1
 -15   0   2 2047.55 146.596   1
  14   0  -2 12634.7 658.920   1
 -14   0   2 13236.0 663.448   1
 -13   0   2 11941.3 601.110   1
  13   0  -2 11459.3 597.120   1
 -12   0   2 90.1024 38.9442   1
  12   0  -2 101.324 35.4299   1
 -11   0   2 1025.96 84.5913   1
  11   0  -2 1038.33 83.7021   1
 -10   0   2 62537.2 3023.65   1
  10   0  -2 64095.9 3023.65   1
  -9   0   2 68226.2 3187.87   1
   9   0  -2 65506.7 3186.68   1
  -8   0   2 188096. 8565.79   1
   8   0  -2 173656. 8566.30   1
  -7   0   2 95151.1 4342.43   1
   7   0  -2 88307.1 4338.85   1
  -6   0   2 417024. 20877.3   1
   6   0  -2 465114. 20875.3   1
  -5   0   2 999999. 47149.9   1
   5   0  -2 998727. 47146.8   1
  -4   0   2 422041. 20241.4   1
   4   0  -2 435264. 20240.5   1
  -3   0   2 129355. 6234.12   1
   3   0  -2 134757. 6234.32   1
   0   0   2 168590. 7814.07   1
   0   0  -2 162583. 7813.64   1
   1   0   2 153947. 7093.83   1
  -1   0  -2 145963. 7094.97   1
   2   0   2 599642. 29367.0   1
  -2   0  -2 647427. 29368.7   1
  -3   0  -2 510509. 24591.2   1
   3   0   2 531080. 24590.6   1
  -4   0  -2 167290. 7940.89   1
   4   0   2 168269. 7938.64   1
  -5   0  -2 120838. 6677.15   1
   5   0   2 160690. 6676.96   1
  -6   0  -2 64681.4 3102.60   1
   6   0   2 65394.4 3101.37   1
  -7   0  -2 161.822 37.1095   1
   7   0   2 162.873 33.9594   1
   8   0   2 13490.7 661.103   1
  -8   0  -2 12744.2 660.142   1
   9   0   2 32561.2 1649.36   1
  -9   0  -2 35712.6 1654.56   1
 -10   0  -2-20.4828 26.4383   1
  10   0   2 52.4463 34.2294   1
  11   0   2 1579.07 115.832   1
 -11   0  -2 1364.68 112.001   1
  12   0   2 16707.7 831.209   1
 -12   0  -2 16212.1 831.348   1
 -13   0  -2 497.552 68.5100   1
  13   0   2 548.859 66.7336   1
  14   0   2 10838.6 580.101   1
 -14   0  -2 11409.5 584.772   1
  16   0   2 3100.74 213.859   1
 -16   0  -2 3768.15 226.152   1
  17   0   2 1064.94 102.803   1
 -17   0  -2 982.842 99.5728   1
  18   0   2 464.321 67.5126   1
 -18   0  -2 303.266 59.0850   1
 -19   0  -2 2427.85 174.906   1
  20   0   2 578.889 76.9834   1
 -20   0  -2 392.682 68.0556   1
  21   0   2 1178.83 111.593   1
 -21   0  -2 1248.19 114.606   1
  22   0   2 91.4337 53.4037   1
 -22   0  -2-18.8329 49.1974   1
  24   0   2 35.6178 40.9804   1
 -24   0  -2 55.1107 50.9076   1
  25   0   2 136.808 56.4691   1
 -25   0  -2 161.731 50.7996   1
  26  -1  -2 36.2259 51.3225   1
 -26   1   2 74.9981 51.4026   1
  25   1  -2 200.638 58.2145   1
  25  -1  -2 161.068 51.0824   1
 -25   1   2 56.3427 43.6767   1
 -25  -1   2 153.331 49.8559   1
  24  -1  -2 89.3231 47.2619   1
 -24  -1   2 57.7357 44.2781   1
 -24   1   2-18.7538 46.4922   1
  23  -1  -2 1566.65 134.046   1
 -23   1   2 1501.85 132.909   1
 -23  -1   2 1474.99 135.492   1
  22   1  -2 18.4967 46.4436   1
 -22  -1   2 9.51976 45.1487   1
 -22   1   2 9.61675 39.6981   1
  22  -1  -2 9.06650 43.6459   1
  21   1  -2 243.261 57.8473   1
 -21  -1   2 150.293 48.0345   1
  20   1  -2 636.342 80.2778   1
 -20  -1   2 558.842 81.3177   1
 -20   1   2 711.839 83.0044   1
  20  -1  -2 781.541 84.9014   1
  19   1  -2 2523.78 174.939   1
  19  -1  -2 2660.65 178.304   1
 -19   1   2 2556.35 180.032   1
 -19  -1   2 2485.30 176.385   1
 -18   1   2 88.2751 44.1822   1
  18  -1  -2 186.472 52.7452   1
  17  -1  -2 1874.31 142.653   1
  17   1  -2 2153.86 147.569   1
 -17  -1   2 1795.34 143.064   1
 -17   1   2 1981.92 145.572   1
  16   1  -2 2350.04 162.062   1
 -16  -1   2 2209.64 163.120   1
 -16   1   2 2591.42 171.054   1
  16  -1  -2 2444.57 164.780   1
 -15   1   2 133.746 43.3285   1
 -15  -1   2 108.149 41.0940   1
  15  -1  -2 147.674 44.6152   1
  15   1  -2 21.8851 34.9024   1
 -14  -1   2 8387.88 423.910   1
  14  -1  -2 7335.91 416.646   1
  13   1  -2 75258.1 3361.36   1
 -13  -1   2 65548.9 3357.38   1
  12   1  -2 3921.03 222.754   1
 -12  -1   2 3697.09 222.769   1
 -12   1   2 3782.03 224.678   1
  12  -1  -2 3925.77 225.826   1
  11   1  -2 7025.95 385.319   1
 -11  -1   2 7964.80 391.563   1
 -11   1   2 7653.00 392.576   1
  11  -1  -2 6932.55 385.391   1
  10   1  -2 2058.67 137.309   1
 -10  -1   2 2535.63 144.084   1
 -10   1   2 2345.72 144.485   1
  10  -1  -2 2084.51 138.221   1
   9   1  -2 9698.82 510.464   1
  -9  -1   2 10055.0 512.399   1
  -9   1   2 10395.1 515.653   1
   9  -1  -2 10487.8 513.981   1
   8   1  -2 134702. 6523.15   1
  -8  -1   2 132083. 6524.23   1
  -8   1   2 146379. 6528.37   1
   8  -1  -2 138858. 6525.27   1
   7   1  -2 62185.9 3128.83   1
  -7  -1   2 70438.0 3134.45   1
   6   1  -2 2703.80 146.912   1
  -6   1   2 3100.76 153.899   1
   6  -1  -2 2859.14 150.186   1
   5   1  -2 35712.2 1623.91   1
  -5   1   2 30176.8 1628.45   1
   5  -1  -2 35414.4 1628.67   1
  -5  -1   2 34533.6 1624.82   1
   4   1  -2 40574.5 2117.32   1
  -4   1   2 45351.5 2123.27   1
  -4  -1   2 48204.4 2120.26   1
   4  -1  -2 45976.3 2122.39   1
   3  -1  -2 132047. 6353.37   1
  -3  -1   2 127172. 6347.81   1
   3   1  -2 141029. 6348.61   1
  -3   1   2 140007. 6354.66   1
  -2   1   2 144240. 6785.81   1
   2  -1  -2 143106. 6785.08   1
   1  -1  -2 468974. 21827.5   1
  -1   1   2 456369. 21827.3   1
   0  -1  -2 86718.9 4042.73   1
   0   1   2 87462.9 4041.26   1
   0  -1   2 92481.7 4039.25   1
   0   1  -2 76661.7 4038.45   1
  -1  -1  -2 175140. 7020.90   1
   1   1   2 166765. 7020.46   1
  -2   1  -2 57215.8 2684.13   1
  -2  -1  -2 59896.5 2685.62   1
   2  -1   2 59388.3 2683.87   1
   2   1   2 50363.2 2682.67   1
  -3   1  -2 18816.5 861.374   1
  -3  -1  -2 17549.7 859.792   1
   3  -1   2 17634.3 859.975   1
   3   1   2 17043.5 860.394   1
  -5   1  -2 946.762 72.1199   1
  -5  -1  -2 811.791 71.0287   1
   5  -1   2 813.442 67.3102   1
   5   1   2 793.288 67.4763   1
  -6   1  -2 76426.1 3477.01   1
  -6  -1  -2 79359.5 3478.36   1
   6   1   2 72825.8 3472.62   1
  -7   1  -2 111304. 5165.14   1
  -7  -1  -2 106765. 5164.13   1
   7  -1   2 110994. 5163.85   1
   7   1   2 105765. 5162.01   1
  -8   1  -2 21384.6 1039.75   1
  -8  -1  -2 22280.9 1041.98   1
   8  -1   2 19463.6 1034.65   1
   8   1   2 21622.9 1037.43   1
  -9   1  -2 1539.19 113.516   1
  -9  -1  -2 1331.18 111.295   1
   9  -1   2 1644.00 114.910   1
   9   1   2 1749.44 117.329   1
 -10  -1  -2 5012.40 283.258   1
  10   1   2 4938.33 281.168   1
 -11   1  -2 5379.45 317.861   1
 -11  -1  -2 5283.30 314.276   1
  11  -1   2 5878.02 315.350   1
  11   1   2 5988.23 316.818   1
 -12   1  -2 15370.1 807.133   1
 -12  -1  -2 16028.8 807.478   1
  12  -1   2 15861.5 803.789   1
  12   1   2 16493.6 805.693   1
 -13  -1  -2 344.406 58.3990   1
 -13   1  -2 323.348 52.9711   1
  13   1   2 368.011 55.0494   1
  13  -1   2 339.048 58.2924   1
 -14   1  -2 9746.41 541.708   1
 -14  -1  -2 10626.7 546.063   1
  14  -1   2 10541.1 543.401   1
  14   1   2 10244.6 540.706   1
 -16  -1  -2 999.187 99.6549   1
 -16   1  -2 1129.82 104.584   1
  16  -1   2 1177.34 104.055   1
  16   1   2 938.150 94.3381   1
 -17   1  -2 1449.62 124.830   1
  17   1   2 1438.57 120.891   1
  17  -1   2 1357.80 119.958   1
 -18   1  -2 1361.69 122.844   1
 -18  -1  -2 1279.97 120.433   1
  18  -1   2 1603.56 127.022   1
 -19   1  -2 655.880 81.9710   1
 -19  -1  -2 395.234 75.0645   1
  19  -1   2 564.556 79.2068   1
  19   1   2 717.882 85.9464   1
 -20  -1  -2 1161.17 109.453   1
 -20   1  -2 932.774 98.9930   1
  20   1   2 783.173 99.1310   1
  20  -1   2 908.095 95.9003   1
 -21  -1  -2 113.670 52.3332   1
  21   1   2 175.278 52.1160   1
 -22   1  -2 508.903 75.7640   1
 -22  -1  -2 753.819 84.8344   1
  22   1   2 520.576 74.9067   1
  22  -1   2 512.992 75.0147   1
 -23  -1  -2-18.7708 42.4387   1
  23   1   2 44.2368 46.1945   1
 -24  -1  -2 612.587 81.3099   1
 -24   1  -2 677.551 82.4566   1
  24  -1   2 539.544 79.6797   1
  24   1   2 648.377 82.2757   1
 -25   1  -2 26.7558 43.5576   1
 -25  -1  -2-8.65476 37.8068   1
  25   1   2 8.77825 40.3482   1
  25  -1   2-8.70583 47.1279   1
 -26   2   2 109.769 51.4227   1
  26  -2  -2 87.1621 46.8583   1
 -25   2   2 18.8786 46.7546   1
 -25  -2   2-9.06089 38.1409   1
  25  -2  -2-26.5617 48.4833   1
  25   2  -2 9.50037 46.3988   1
 -24   2   2 202.246 53.6042   1
  24  -2  -2 136.259 51.2132   1
 -24  -2   2 291.267 66.5120   1
 -23   2   2 28.5237 46.4381   1
 -23  -2   2-28.9220 48.4130   1
  23  -2  -2-18.2316 50.4839   1
  23   2  -2-18.2335 42.5770   1
 -22   2   2 541.411 77.0638   1
 -22  -2   2 554.260 77.0786   1
  22  -2  -2 487.488 73.6719   1
  22   2  -2 582.002 78.5759   1
 -21  -2   2-47.1446 43.3466   1
  21   2  -2 9.11655 42.5815   1
 -20   2   2 1619.72 133.399   1
 -20  -2   2 1420.26 127.963   1
  20   2  -2 1681.98 136.390   1
  20  -2  -2 1599.58 132.112   1
 -19   2   2 116.676 49.0301   1
 -19  -2   2 71.9145 42.4934   1
  19  -2  -2 175.041 52.0164   1
  19   2  -2 201.875 55.5745   1
 -18   2   2 3906.46 246.820   1
  18  -2  -2 3944.44 241.909   1
 -17   2   2 145.758 48.3027   1
 -17  -2   2 151.829 46.5148   1
  17  -2  -2 246.104 50.5497   1
  17   2  -2 202.987 46.3182   1
 -16   2   2-8.13764 37.4434   1
 -16  -2   2 16.0555 36.9389   1
  16  -2  -2 15.8607 35.2978   1
  16   2  -2 130.376 41.5520   1
 -15  -2   2 1940.84 142.598   1
  15  -2  -2 1906.04 139.903   1
  15   2  -2 1998.09 139.982   1
 -14   2   2 13538.5 707.469   1
 -14  -2   2 13975.1 707.302   1
  14  -2  -2 13604.6 705.001   1
  14   2  -2 14375.8 705.099   1
 -13   2   2 158.611 40.9551   1
 -13  -2   2 33.3000 30.8145   1
  13  -2  -2 60.8286 32.2456   1
  13   2  -2 63.6518 32.1569   1
 -12   2   2 43825.6 2098.13   1
  12  -2  -2 43989.5 2094.98   1
  12   2  -2 42498.2 2090.89   1
 -11   2   2 4184.77 243.485   1
 -11  -2   2 4410.11 243.062   1
  11  -2  -2 4071.28 240.543   1
  11   2  -2 4344.87 239.591   1
 -10   2   2 45203.9 2062.14   1
 -10  -2   2 42290.8 2054.59   1
  10  -2  -2 42136.7 2056.45   1
  10   2  -2 41845.0 2052.42   1
  -9   2   2 45360.2 2155.99   1
   9   2  -2 46030.7 2149.27   1
  -9  -2   2 42980.9 2149.46   1
   9  -2  -2 45241.8 2154.18   1
  -8   2   2 3997.39 217.005   1
   8   2  -2 3721.85 207.806   1
   8  -2  -2 3693.32 212.061   1
  -8  -2   2 3910.18 209.695   1
  -7   2   2 7987.76 408.858   1
   7   2  -2 8370.62 403.017   1
   7  -2  -2 7986.30 407.112   1
  -7  -2   2 7685.24 402.016   1
   6   2  -2 10443.1 484.335   1
  -6  -2   2 9156.19 483.920   1
  -5   2   2 35.2461 24.4227   1
  -5  -2   2 20.9255 18.1556   1
   5  -2  -2 21.9586 22.4657   1
   5   2  -2 34.1843 17.0873   1
  -4  -2   2 339623. 17023.8   1
   4  -2  -2 382489. 17032.5   1
  -4   2   2 367894. 17031.4   1
   4   2  -2 364360. 17024.4   1
   3  -2  -2 7766.36 413.305   1
  -3  -2   2 8756.40 407.287   1
   3   2  -2 8369.87 406.521   1
  -3   2   2 8490.36 413.781   1
   2  -2  -2 5068.78 274.382   1
  -2   2   2 5631.11 275.232   1
   2   2  -2 4989.76 267.556   1
  -1  -2   2 111309. 4328.59   1
   1  -2  -2 112059. 4336.29   1
   0   2   2 61675.7 2606.41   1
   0  -2   2 59832.0 2602.46   1
   0   2  -2 54278.3 2600.93   1
  -1  -2  -2 4071.74 215.734   1
   1   2   2 3985.25 214.535   1
   1  -2   2 4215.92 213.575   1
  -1   2  -2 4453.38 214.612   1
  -2  -2  -2 340148. 13978.4   1
   2   2   2 355174. 13978.4   1
  -2   2  -2 333222. 13980.9   1
   3  -2   2 32901.7 1487.66   1
   3   2   2 30089.9 1486.19   1
  -3  -2  -2 31976.9 1486.97   1
  -3   2  -2 29183.0 1486.43   1
  -5   2  -2 47200.2 2184.91   1
   5  -2   2 46004.3 2180.85   1
  -5  -2  -2 49579.9 2183.07   1
   6  -2   2 52.9815 23.9390   1
   6   2   2 38.3552 24.7964   1
  -6  -2  -2 4.92527 21.2199   1
  -6   2  -2 80.3400 27.8771   1
  -7   2  -2 21675.6 1007.64   1
  -7  -2  -2 21092.2 1005.25   1
   7  -2   2 18427.2 1003.02   1
   7   2   2 20705.5 1003.67   1
  -8   2  -2 450.591 55.3216   1
  -8  -2  -2 279.124 48.0793   1
   8  -2   2 422.830 50.8892   1
   8   2   2 487.454 55.6690   1
  -9   2  -2 26891.5 1289.81   1
  -9  -2  -2 24919.7 1286.56   1
   9  -2   2 25497.4 1284.37   1
   9   2   2 28035.7 1288.82   1
 -11   2  -2 10088.8 564.144   1
 -11  -2  -2 11663.8 570.965   1
  11  -2   2 10873.4 565.914   1
  11   2   2 11145.2 565.957   1
 -12   2  -2 8162.49 461.176   1
 -12  -2  -2 8732.62 465.251   1
  12  -2   2 8682.41 464.197   1
  12   2   2 9197.07 465.721   1
 -13   2  -2 6586.14 386.436   1
 -13  -2  -2 7660.79 394.777   1
  13  -2   2 6630.27 384.973   1
  13   2   2 7499.82 391.951   1
 -14   2  -2 1633.62 136.243   1
 -14  -2  -2 1810.01 139.616   1
  14  -2   2 2020.67 139.455   1
  14   2   2 1887.59 138.775   1
 -15   2  -2 10589.1 585.246   1
  15  -2   2 11600.3 586.267   1
 -16   2  -2 400.330 62.8255   1
 -16  -2  -2 418.659 65.4286   1
  16  -2   2 338.159 62.1768   1
  16   2   2 269.454 57.1467   1
 -17   2  -2 193.388 49.4307   1
 -17  -2  -2 246.584 55.5643   1
  17  -2   2 238.871 50.3189   1
  17   2   2 311.180 57.0623   1
 -18   2  -2 28.1047 38.6708   1
 -18  -2  -2 46.5161 44.7839   1
  18  -2   2-26.8749 41.8363   1
  18   2   2-9.01635 44.0367   1
 -19  -2  -2 572.496 79.2580   1
  19  -2   2 732.485 84.9115   1
  19   2   2 859.140 91.4620   1
 -20   2  -2 47.4314 48.2755   1
 -20  -2  -2-9.51733 46.4824   1
  20   2   2-8.96672 42.5238   1
 -21  -2  -2 867.548 92.5066   1
  21   2   2 795.087 89.3376   1
 -22   2  -2-18.8987 45.4860   1
 -22  -2  -2-36.8280 49.8410   1
  22  -2   2-8.83500 37.8989   1
  22   2   2 45.6102 49.3811   1
 -23   2  -2 345.301 64.7350   1
  23  -2   2 457.218 68.7447   1
 -24  -2  -2 88.9464 49.3337   1
 -24   2  -2 44.7985 48.0137   1
  24  -2   2 94.1763 54.8156   1
  24   2   2 8.85749 51.2587   1
 -25  -2  -2 175.705 48.0298   1
 -25   2  -2 213.089 59.9238   1
  25  -2   2 93.6860 52.1015   1
  25   2   2 94.8268 48.7320   1
 -26   3   2-37.6028 50.9179   1
  26  -3  -2-35.1983 47.1090   1
  25   3  -2 102.083 55.4543   1
 -24   3   2-18.8869 47.4234   1
 -24  -3   2 37.7344 42.6587   1
  24  -3  -2 17.9712 43.2568   1
  24   3  -2 9.25514 45.2046   1
 -23  -3   2 83.9311 50.5107   1
  23   3  -2-9.28862 46.0384   1
 -22   3   2 28.5992 40.9784   1
 -22  -3   2 54.7014 47.0759   1
  22  -3  -2 36.5896 45.3859   1
  22   3  -2 121.531 53.5338   1
 -21   3   2 1201.42 112.062   1
 -21  -3   2 1150.36 109.242   1
  21  -3  -2 1171.75 112.011   1
  21   3  -2 1198.35 113.264   1
 -20   3   2 759.051 85.6799   1
 -20  -3   2 488.153 73.8931   1
  20  -3  -2 597.900 78.8153   1
  20   3  -2 626.667 79.7137   1
 -19   3   2 310.811 58.8339   1
 -19  -3   2 359.788 62.9787   1
  19  -3  -2 393.681 63.0514   1
  19   3  -2 335.945 60.4998   1
 -18   3   2-35.2242 37.7941   1
  18  -3  -2-17.1637 38.1712   1
 -17  -3   2 4779.59 275.778   1
  17   3  -2 4333.30 267.074   1
 -16   3   2 2902.93 193.801   1
 -16  -3   2 3232.64 195.857   1
  16  -3  -2 2641.65 188.015   1
  16   3  -2 2950.36 189.779   1
 -15   3   2 8833.82 471.126   1
 -15  -3   2 9441.34 472.456   1
  15  -3  -2 7797.74 463.147   1
  15   3  -2 9003.99 466.368   1
 -14   3   2-7.90078 35.1298   1
 -14  -3   2 7.28599 30.0810   1
  14  -3  -2 52.5205 33.9315   1
  14   3  -2 7.01714 30.6598   1
 -13   3   2 7298.16 413.170   1
 -13  -3   2 8171.50 415.699   1
  13  -3  -2 7427.43 412.345   1
  13   3  -2 7935.72 411.736   1
 -12  -3   2 9198.18 499.751   1
  12   3  -2 10086.3 500.365   1
 -11   3   2 42165.5 1985.66   1
  11  -3  -2 40692.8 1981.61   1
  11   3  -2 40432.4 1976.07   1
 -10   3   2 34728.4 1729.72   1
  10   3  -2 37899.9 1725.65   1
 -10  -3   2 35806.7 1724.93   1
  10  -3  -2 34345.4 1728.04   1
  -9   3   2 1064.77 82.9277   1
   9   3  -2 971.505 75.6826   1
  -9  -3   2 1096.70 77.3962   1
  -8   3   2 8841.04 450.014   1
   8   3  -2 9270.13 443.769   1
  -8  -3   2 7831.54 439.616   1
   8  -3  -2 9216.97 450.530   1
   7  -3  -2 3292.70 189.755   1
  -7   3   2 3407.87 191.820   1
  -6  -3   2 38750.0 1926.51   1
   6  -3  -2 41339.0 1934.54   1
  -6   3   2 41973.6 1936.01   1
   6   3  -2 40043.5 1926.72   1
   5   3  -2 28515.6 1418.49   1
  -5  -3   2 30918.3 1420.48   1
   4  -3  -2 73442.3 3206.04   1
  -4  -3   2 62927.2 3198.45   1
   4   3  -2 66952.3 3199.67   1
  -4   3   2 68207.7 3205.10   1
  -3  -3   2 19209.3 948.844   1
  -3   3   2 17902.9 956.688   1
   3  -3  -2 18853.9 958.113   1
  -2  -3   2 43960.4 2184.93   1
  -2   3   2 47214.4 2191.61   1
   2   3  -2 49056.2 2185.04   1
   2  -3  -2 43493.8 2190.37   1
   1  -3  -2 114077. 5587.06   1
   1   3  -2 121580. 5582.64   1
  -1   3   2 115505. 5586.58   1
  -1  -3   2 119633. 5583.04   1
   0  -3  -2 117944. 5738.46   1
   0   3   2 128517. 5740.45   1
   0   3  -2 118335. 5734.55   1
   0  -3   2 121332. 5735.21   1
   1   3   2 12.2485 17.8861   1
  -1  -3  -2 12.8063 23.0499   1
  -1   3  -2 8.44083 21.4239   1
   1  -3   2 19.8577 19.3220   1
  -2  -3  -2 25579.6 1251.62   1
   2   3   2 26872.3 1252.16   1
   2  -3   2 26089.0 1250.19   1
  -2   3  -2 25484.7 1250.64   1
  -4  -3  -2 6597.93 347.805   1
   4   3   2 7236.95 347.935   1
   4  -3   2 7306.07 350.486   1
   5  -3   2 6629.02 336.662   1
   5   3   2 6196.60 333.366   1
  -5  -3  -2 6388.39 336.761   1
  -5   3  -2 6350.75 337.662   1
  -6   3  -2 10466.4 514.439   1
  -6  -3  -2 9160.41 507.750   1
   6  -3   2 10131.4 511.276   1
   6   3   2 10447.4 510.333   1
  -7   3  -2 5511.44 314.472   1
  -7  -3  -2 5757.41 311.910   1
   7  -3   2 5814.31 312.979   1
   7   3   2 6082.55 314.097   1
  -8   3  -2 1554.80 109.541   1
  -8  -3  -2 1263.45 99.8175   1
   8  -3   2 1252.25 105.239   1
   8   3   2 1420.19 104.065   1
  -9   3  -2 14603.7 762.441   1
  -9  -3  -2 14356.0 757.677   1
   9  -3   2 15703.9 760.134   1
   9   3   2 15665.3 758.982   1
 -10   3  -2 21761.4 1113.04   1
  10  -3   2 23185.1 1112.69   1
 -11   3  -2 10778.4 539.327   1
 -11  -3  -2 9590.61 532.099   1
  11  -3   2 10430.5 534.655   1
  11   3   2 10140.7 532.802   1
 -12   3  -2 17302.4 905.854   1
 -12  -3  -2 17963.4 907.315   1
  12  -3   2 18713.6 907.990   1
  12   3   2 18157.5 903.852   1
 -13   3  -2 57.6053 42.5230   1
  13  -3   2 31.7805 39.4585   1
  13   3   2 7.69858 36.6221   1
 -14   3  -2 2259.71 164.019   1
 -14  -3  -2 2386.42 164.860   1
  14  -3   2 2386.41 167.244   1
  14   3   2 2279.65 161.927   1
 -15   3  -2 2302.58 159.733   1
  15  -3   2 1957.33 151.582   1
 -16   3  -2 1188.94 107.115   1
 -16  -3  -2 1025.20 106.132   1
  16  -3   2 1081.17 104.650   1
  16   3   2 1297.74 111.629   1
 -17   3  -2 543.387 79.0881   1
 -17  -3  -2 419.853 69.7362   1
  17  -3   2 456.006 66.3105   1
  17   3   2 513.119 73.2553   1
 -18  -3  -2 17.9271 36.2516   1
  18   3   2-9.08950 41.0997   1
 -19   3  -2 567.337 81.4998   1
 -19  -3  -2 587.142 76.2602   1
  19  -3   2 699.483 81.5248   1
  19   3   2 615.345 85.5033   1
 -20   3  -2 722.233 91.6781   1
 -20  -3  -2 708.410 86.6647   1
  20  -3   2 972.333 96.5322   1
  20   3   2 707.080 87.4564   1
 -21   3  -2-9.38513 49.0024   1
  21  -3   2-8.92653 49.4351   1
 -22   3  -2 666.444 84.3941   1
 -22  -3  -2 958.711 95.8039   1
  22   3   2 687.275 86.2386   1
  22  -3   2 891.586 91.0945   1
 -23   3  -2 9.33081 47.4916   1
  23  -3   2 26.3992 51.8857   1
 -24  -3  -2 62.1121 44.2212   1
  24   3   2 150.532 60.0334   1
 -25  -3  -2 17.4107 43.7470   1
 -25   3  -2 25.9718 45.2324   1
  25  -3   2 32.9826 46.1988   1
  25   3   2 68.3311 51.3614   1
  27  -4  -2 51.2427 52.8154   1
  26  -4  -2 78.7914 46.4252   1
 -25   4   2 9.35215 43.6755   1
  25  -4  -2 8.90459 43.4910   1
 -24   4   2 9.49892 39.9912   1
 -24  -4   2-9.43574 44.0698   1
  24  -4  -2-27.3147 47.5431   1
  24   4  -2-36.7732 45.5417   1
 -23   4   2-37.5899 41.0508   1
 -23  -4   2-9.36379 47.0201   1
  23  -4  -2 54.9801 44.7527   1
  23   4  -2-27.7493 48.8938   1
 -22   4   2 67.5889 47.2052   1
 -22  -4   2 46.2012 44.5304   1
  22  -4  -2 35.4629 43.9655   1
  22   4  -2 36.9906 43.2385   1
 -21   4   2 611.346 83.2191   1
 -21  -4   2 595.060 78.7421   1
  21  -4  -2 663.521 81.1447   1
  21   4  -2 575.261 79.2860   1
 -20  -4   2 532.354 75.4089   1
  20   4  -2 583.915 76.9267   1
 -19   4   2 384.315 65.3170   1
 -19  -4   2 415.691 65.8681   1
  19  -4  -2 539.561 72.4273   1
  19   4  -2 576.995 74.8645   1
 -18   4   2 605.415 78.0465   1
  18  -4  -2 566.367 76.6018   1
 -18  -4   2 509.187 73.2366   1
 -17   4   2 471.428 69.2056   1
 -17  -4   2 350.098 60.3486   1
  17  -4  -2 587.910 75.2447   1
  17   4  -2 367.899 61.9538   1
 -16  -4   2 6459.66 362.096   1
  16  -4  -2 6708.94 364.306   1
  16   4  -2 6280.24 359.016   1
 -15   4   2 33.5037 38.4987   1
  15  -4  -2-8.00727 39.6614   1
  15   4  -2-14.9840 32.7273   1
 -15  -4   2 7.64086 34.5491   1
  14  -4  -2 470.461 61.6185   1
 -14   4   2 495.901 64.5162   1
 -14  -4   2 529.192 67.5374   1
  13  -4  -2-7.21462 30.3692   1
 -13   4   2 15.3149 36.3139   1
 -12   4   2 7423.08 398.881   1
  12   4  -2 7325.39 390.587   1
 -12  -4   2 7218.05 389.883   1
  12  -4  -2 7303.95 395.851   1
 -11  -4   2 9326.27 474.593   1
 -11   4   2 9747.33 485.076   1
  11   4  -2 9338.90 474.599   1
  11  -4  -2 8251.61 477.016   1
  10  -4  -2 15968.0 741.204   1
  10   4  -2 13380.2 728.689   1
 -10   4   2 15149.7 741.751   1
  -9  -4   2 12623.6 613.937   1
   9  -4  -2 12748.4 620.051   1
   9   4  -2 11659.3 609.128   1
  -9   4   2 11901.6 617.796   1
  -8  -4   2 1065.84 81.7767   1
   8  -4  -2 1296.83 92.7295   1
   8   4  -2 1047.50 81.9407   1
  -8   4   2 1149.90 91.1503   1
  -7  -4   2 3985.65 231.006   1
   7  -4  -2 4273.07 238.597   1
  -7   4   2 4270.13 239.326   1
   7   4  -2 4687.72 234.129   1
   6  -4  -2 75774.9 3617.91   1
  -6   4   2 76165.9 3617.81   1
   5  -4  -2 494.390 47.9952   1
  -5  -4   2 261.174 35.9464   1
  -5   4   2 408.557 45.7167   1
   5   4  -2 336.554 36.8476   1
   4  -4  -2 11113.7 580.856   1
   4   4  -2 12752.5 575.276   1
  -4   4   2 11645.0 581.734   1
  -4  -4   2 11163.7 574.928   1
  -3  -4   2 10963.5 544.930   1
   3   4  -2 11184.8 544.368   1
  -2  -4   2 45426.5 1985.83   1
   2   4  -2 38620.5 1980.07   1
   1   4  -2 19394.2 857.711   1
  -1  -4   2 16084.5 855.332   1
   0   4  -2 56598.5 2739.76   1
   0  -4   2 58519.3 2739.50   1
  -1   4  -2 3364.39 179.218   1
   1  -4   2 3147.30 178.248   1
   2   4   2 127402. 5600.24   1
  -2  -4  -2 109463. 5597.86   1
  -3   4  -2 29973.2 1363.76   1
   3  -4   2 26621.1 1362.59   1
   3   4   2 29480.5 1362.73   1
  -3  -4  -2 26815.9 1360.91   1
  -4   4  -2 62811.0 3151.56   1
   4  -4   2 69362.2 3153.77   1
   4   4   2 68866.1 3152.38   1
  -4  -4  -2 63552.5 3152.72   1
  -5   4  -2 39569.7 2065.83   1
   5  -4   2 41720.4 2066.19   1
   5   4   2 45654.4 2063.75   1
  -5  -4  -2 44736.3 2065.75   1
  -6   4  -2 4343.10 231.892   1
   6  -4   2 3988.04 226.065   1
   6   4   2 4052.76 224.389   1
  -6  -4  -2 3499.58 218.615   1
  -7   4  -2 1485.73 109.960   1
  -7  -4  -2 1458.93 107.173   1
   7   4   2 1350.08 102.040   1
   7  -4   2 1432.61 107.841   1
  -8  -4  -2 18.7285 33.8427   1
   8   4   2 71.8371 32.0783   1
  -8   4  -2 80.3251 39.1155   1
   8  -4   2 6.37722 25.8541   1
  -9  -4  -2 3354.53 194.921   1
   9   4   2 2865.32 187.621   1
  10  -4   2 1636.14 119.843   1
 -10  -4  -2 1473.27 116.184   1
  10   4   2 1813.91 122.514   1
 -10   4  -2 1432.48 118.001   1
  11  -4   2 18843.9 914.562   1
  11   4   2 19058.1 913.178   1
 -11   4  -2 19409.4 919.370   1
  12  -4   2 2522.91 169.208   1
 -12  -4  -2 2480.90 167.873   1
  12   4   2 2573.76 169.803   1
 -12   4  -2 2387.15 169.093   1
  13  -4   2 7963.21 421.152   1
 -13  -4  -2 7457.76 418.853   1
  13   4   2 8479.78 424.262   1
 -13   4  -2 6959.09 416.673   1
 -14  -4  -2 7722.16 423.067   1
  14   4   2 7686.85 421.201   1
  15  -4   2 119.940 43.7838   1
 -15  -4  -2 154.520 50.7679   1
  15   4   2 176.854 50.7907   1
 -15   4  -2 230.709 51.4000   1
  16  -4   2 8.74947 33.1397   1
 -16  -4  -2 78.9003 48.0334   1
 -16   4  -2 36.0397 34.1239   1
  17  -4   2 399.829 63.3963   1
  17   4   2 266.171 58.9199   1
 -17   4  -2 257.915 54.5782   1
  18  -4   2 159.596 48.5274   1
 -18  -4  -2 244.389 57.3349   1
  18   4   2 216.291 58.0552   1
 -18   4  -2 275.700 64.5752   1
  19  -4   2 202.456 58.3317   1
 -19  -4  -2 173.129 59.3934   1
  19   4   2 199.989 56.3320   1
 -19   4  -2 160.279 57.8547   1
 -20  -4  -2 164.367 54.7666   1
  20  -4   2 236.923 62.8433   1
  20   4   2 246.715 59.7684   1
 -21   4  -2 700.383 84.1058   1
  22  -4   2-8.88632 43.4009   1
 -22  -4  -2 9.19331 45.5371   1
  22   4   2 8.96049 52.3065   1
 -22   4  -2-37.3447 47.5118   1
  23  -4   2 60.7602 46.5222   1
 -23  -4  -2 91.4078 49.5608   1
  23   4   2 88.2921 56.0554   1
 -23   4  -2 9.08933 45.1074   1
  24  -4   2 8.55769 44.1252   1
 -24  -4  -2 36.3231 49.7317   1
  24   4   2 8.60073 48.1617   1
 -24   4  -2 18.1221 45.5065   1
 -25  -4  -2-8.91544 44.7692   1
  25   4   2 16.6346 45.0247   1
  26  -5  -2-17.3800 40.5813   1
 -26   5   2 27.2759 50.3494   1
  25  -5  -2 115.939 48.4916   1
 -25   5   2 74.2471 48.0620   1
  24  -5  -2 91.5481 52.9398   1
  24   5  -2 18.3045 46.0006   1
 -24   5   2 18.2970 44.7240   1
  23  -5  -2 463.934 72.7195   1
 -23  -5   2 278.042 63.6223   1
  23   5  -2 309.636 64.7699   1
 -23   5   2 577.577 79.2964   1
  22  -5  -2 9.06528 44.9157   1
 -22  -5   2 28.6778 46.6998   1
  22   5  -2 17.9964 46.9937   1
 -22   5   2 37.8949 41.3990   1
  21  -5  -2 227.011 60.1139   1
 -21   5   2 354.072 66.2328   1
  20  -5  -2 360.905 66.7545   1
 -20  -5   2 297.756 62.4343   1
  20   5  -2 402.095 63.9773   1
 -20   5   2 261.565 57.2083   1
  19  -5  -2 294.733 63.4162   1
 -19  -5   2 281.445 57.0055   1
  19   5  -2 283.584 57.7629   1
 -19   5   2 418.691 72.3254   1
 -18  -5   2 256.169 57.2665   1
  18   5  -2 426.427 64.5039   1
 -18   5   2 445.116 70.6390   1
  17  -5  -2 809.325 84.6900   1
 -17   5   2 522.047 77.1883   1
  17   5  -2 663.934 77.5930   1
 -17  -5   2 598.760 78.5049   1
  16  -5  -2 1053.87 101.415   1
 -16   5   2 1098.89 105.866   1
  16   5  -2 1138.07 102.128   1
 -16  -5   2 1136.68 102.674   1
  15  -5  -2 3826.39 234.351   1
 -15  -5   2 3776.20 235.339   1
 -15   5   2 3982.89 238.052   1
  15   5  -2 3700.84 231.273   1
 -14   5   2 24.7356 40.9083   1
  14  -5  -2 62.8355 46.3657   1
  14   5  -2 56.2975 32.9480   1
 -14  -5   2 52.8766 36.9677   1
 -13   5   2 9940.83 538.718   1
 -13  -5   2 10409.5 534.667   1
  13   5  -2 10552.3 532.658   1
  13  -5  -2 10000.1 537.789   1
 -12   5   2 3189.00 191.160   1
  12   5  -2 2920.41 177.456   1
 -12  -5   2 2533.83 173.128   1
  12  -5  -2 2765.34 181.017   1
 -11   5   2 23679.9 1245.04   1
  11   5  -2 26599.8 1239.32   1
 -11  -5   2 26909.4 1241.47   1
  11  -5  -2 23738.3 1240.83   1
 -10   5   2 11310.7 624.782   1
  10   5  -2 11886.2 615.581   1
 -10  -5   2 12420.0 620.114   1
  10  -5  -2 13295.3 628.292   1
  -9   5   2 4291.15 249.819   1
   9   5  -2 4410.68 244.723   1
   9  -5  -2 4403.32 251.379   1
  -8   5   2 49.4677 32.4334   1
   8   5  -2 38.6291 28.0754   1
  -8  -5   2 120.900 28.9782   1
   8  -5  -2 48.1609 29.1443   1
  -7   5   2 2235.50 143.203   1
   7   5  -2 2270.86 135.735   1
  -7  -5   2 2008.17 133.915   1
   7  -5  -2 2246.21 141.930   1
  -6   5   2 24862.3 1253.27   1
  -6  -5   2 27389.0 1251.27   1
   6   5  -2 25074.6 1246.77   1
   6  -5  -2 25810.0 1254.13   1
  -5   5   2 126500. 5985.96   1
  -5  -5   2 126373. 5978.56   1
   5   5  -2 125568. 5977.05   1
   5  -5  -2 126139. 5985.03   1
   4  -5  -2 11407.6 539.610   1
  -4   5   2 9964.08 536.248   1
   3  -5  -2 18137.4 870.434   1
  -3   5   2 17298.8 867.867   1
   2  -5  -2 9518.06 515.898   1
  -2   5   2 11124.5 519.906   1
   1  -5  -2 23070.6 1150.16   1
  -1   5   2 24136.9 1145.89   1
   0  -5  -2 19264.6 963.246   1
   0   5   2 20150.6 961.730   1
  -1   5  -2 105443. 4780.83   1
   1   5   2 102566. 4781.23   1
   1  -5   2 98205.1 4779.34   1
  -1  -5  -2 96587.1 4780.87   1
  -2  -5  -2 4510.37 268.080   1
   2  -5   2 5186.10 268.424   1
   2   5   2 4667.66 266.295   1
  -3   5  -2 4270.63 246.233   1
   3  -5   2 4475.36 246.080   1
   3   5   2 4622.49 247.031   1
  -3  -5  -2 4635.35 249.110   1
  -4   5  -2 7388.57 377.072   1
   4  -5   2 7414.38 375.184   1
   4   5   2 6940.76 372.575   1
  -4  -5  -2 6830.66 373.130   1
   5  -5   2 197.062 39.0371   1
   5   5   2 272.573 41.3717   1
  -5  -5  -2 188.483 39.0068   1
  -6   5  -2 23762.8 1149.44   1
   6  -5   2 22583.5 1147.81   1
   6   5   2 23113.6 1143.47   1
  -6  -5  -2 24109.4 1147.47   1
  -7   5  -2 963.034 85.0071   1
  -7  -5  -2 831.808 79.0257   1
   7   5   2 874.562 76.5804   1
   7  -5   2 886.682 81.4564   1
  -8  -5  -2 219.330 46.5749   1
   8   5   2 299.233 47.1595   1
   9  -5   2 28196.0 1347.89   1
  -9   5  -2 26677.0 1348.43   1
 -10  -5  -2 814.849 85.3510   1
 -10   5  -2 951.646 93.1003   1
  10  -5   2 1061.40 91.5779   1
  10   5   2 981.775 87.9442   1
 -11  -5  -2 5553.28 298.845   1
  11  -5   2 5406.93 299.013   1
  11   5   2 5344.82 295.139   1
 -12  -5  -2 12097.9 634.208   1
 -12   5  -2 11994.4 635.792   1
  12  -5   2 11678.1 633.865   1
  12   5   2 13207.8 635.599   1
 -13  -5  -2 2268.17 162.544   1
 -13   5  -2 2188.62 162.956   1
  13   5   2 2099.75 156.396   1
  13  -5   2 2655.62 168.819   1
  14  -5   2 83.2617 36.0535   1
 -14   5  -2 127.678 40.1412   1
  15  -5   2 5474.02 312.375   1
 -15  -5  -2 5275.30 309.946   1
 -15   5  -2 5185.68 312.429   1
 -16   5  -2 36.7098 41.5041   1
 -16  -5  -2 8.93761 40.4198   1
  16   5   2 17.1316 38.7390   1
  16  -5   2 8.86834 32.7501   1
  17   5   2 26.0207 41.1408   1
 -17  -5  -2-63.7138 50.9685   1
 -18   5  -2 36.9468 39.0043   1
  18  -5   2 90.2124 38.8212   1
 -19   5  -2 644.600 82.4565   1
 -19  -5  -2 667.049 84.3499   1
  19   5   2 547.153 77.5067   1
  19  -5   2 629.223 78.0391   1
  20   5   2 149.699 52.1423   1
 -20  -5  -2 226.656 55.2711   1
 -21   5  -2 64.0012 44.1948   1
 -21  -5  -2 37.6285 44.1144   1
  21   5   2 150.521 51.3238   1
  21  -5   2 91.4545 52.4614   1
  22   5   2 123.912 52.9582   1
 -22  -5  -2 102.490 51.2992   1
 -23   5  -2 36.6128 49.6503   1
 -23  -5  -2 64.1954 51.9986   1
  23   5   2 61.4885 47.1015   1
  23  -5   2 105.024 50.1565   1
 -24   5  -2 8.85604 37.4146   1
  24  -5   2 117.922 46.2339   1
 -26   6   2 44.8355 47.4213   1
  26  -6  -2 17.2167 50.7703   1
 -25   6   2-36.0873 45.9225   1
  25  -6  -2-8.80553 45.4077   1
 -24   6   2 56.7890 49.4176   1
  24  -6  -2-35.0940 50.1801   1
 -23   6   2 28.0258 42.9713   1
 -23  -6   2 87.4858 48.1770   1
  23   6  -2 9.31715 46.1797   1
  23  -6  -2 27.0408 53.6837   1
 -22   6   2 140.141 52.7522   1
 -22  -6   2 163.715 54.3490   1
  22   6  -2 186.256 56.9044   1
  22  -6  -2 99.8394 50.1665   1
 -21   6   2 18.8324 44.6833   1
 -21  -6   2 9.53595 43.1477   1
  21   6  -2 18.4446 45.7079   1
  21  -6  -2 90.9099 52.5586   1
 -20   6   2 56.9498 46.4751   1
 -20  -6   2 46.5406 42.2187   1
  20   6  -2 91.1511 50.0242   1
  20  -6  -2 90.1509 50.5848   1
  19   6  -2 116.134 47.4085   1
 -19  -6   2 63.8820 44.1301   1
 -18   6   2 349.276 63.6272   1
  18  -6  -2 425.578 63.4579   1
 -18  -6   2 356.145 62.4732   1
  18   6  -2 287.682 57.7834   1
  17  -6  -2 236.151 55.0909   1
 -17   6   2 218.937 55.8686   1
 -16   6   2 446.873 67.3923   1
  16  -6  -2 404.796 64.6457   1
  16   6  -2 570.773 70.8310   1
 -15  -6   2 16.3499 37.6703   1
  15   6  -2 101.434 41.8303   1
 -14   6   2 558.547 71.8074   1
  14   6  -2 477.524 64.9557   1
  14  -6  -2 541.823 70.9378   1
 -14  -6   2 473.407 65.6544   1
 -13   6   2 669.873 82.8198   1
  13   6  -2 889.182 84.7075   1
  13  -6  -2 840.328 85.2412   1
 -13  -6   2 887.262 87.2219   1
  12  -6  -2-30.8781 41.7920   1
 -12   6   2 16.0732 41.4355   1
 -11   6   2 993.370 93.3198   1
  11   6  -2 1007.12 83.1215   1
 -11  -6   2 1040.02 86.8640   1
 -10   6   2 584.488 69.2544   1
  10   6  -2 518.326 59.5675   1
 -10  -6   2 558.014 62.7608   1
  10  -6  -2 717.998 74.8797   1
   9   6  -2 4857.93 282.516   1
  -9  -6   2 5367.53 286.463   1
  -8   6   2 22170.7 1107.87   1
   8   6  -2 22216.8 1099.91   1
   8  -6  -2 22987.8 1107.16   1
  -7   6   2 1492.18 116.427   1
  -7  -6   2 1714.57 117.016   1
   7  -6  -2 1876.67 123.528   1
   7   6  -2 1673.15 113.949   1
   6   6  -2 1041.12 87.6435   1
  -6  -6   2 1103.99 90.9418   1
  -5  -6   2 6781.76 364.976   1
  -5   6   2 6936.28 369.051   1
   5  -6  -2 6872.76 369.047   1
   5   6  -2 7213.61 363.871   1
  -4  -6   2 117.307 31.4177   1
  -4   6   2 115.307 33.0892   1
   4  -6  -2 95.3435 32.4871   1
   4   6  -2 109.519 28.0185   1
  -3  -6   2 825.031 70.1765   1
  -3   6   2 950.923 76.5448   1
   3  -6  -2 914.733 75.9781   1
   3   6  -2 865.018 68.5987   1
  -2  -6   2 58973.1 2682.65   1
  -2   6   2 57483.8 2686.98   1
   2  -6  -2 53574.8 2684.02   1
   2   6  -2 54674.9 2679.25   1
   1  -6  -2 4422.31 254.913   1
   1   6  -2 4890.70 251.886   1
  -1  -6   2 4464.19 251.102   1
  -1   6   2 4663.71 254.866   1
   0  -6  -2 1342.38 96.8317   1
   0   6  -2 1263.45 90.4175   1
   0  -6   2 1240.54 93.3964   1
   0   6   2 1248.41 94.2731   1
  -1  -6  -2 6375.12 372.969   1
  -1   6  -2 7797.15 373.337   1
   1  -6   2 7760.34 372.934   1
   1   6   2 6520.15 368.734   1
  -2  -6  -2 143242. 6655.98   1
   2   6   2 129487. 6654.15   1
   2  -6   2 145828. 6655.51   1
  -2   6  -2 142876. 6654.70   1
  -3  -6  -2 12762.2 660.374   1
  -3   6  -2 13787.7 663.023   1
   3  -6   2 13836.6 662.754   1
   3   6   2 12419.1 658.684   1
  -4   6  -2 15410.4 783.994   1
   4  -6   2 14854.3 784.758   1
   4   6   2 17178.2 786.165   1
  -4  -6  -2 15525.8 785.430   1
  -5   6  -2 7418.30 415.224   1
   5  -6   2 8074.63 417.370   1
   5   6   2 8123.98 416.745   1
  -5  -6  -2 8001.33 417.642   1
  -6   6  -2 197.429 45.6125   1
   6  -6   2 194.344 43.6437   1
   6   6   2 205.239 41.3640   1
  -6  -6  -2 262.738 46.3246   1
   7   6   2 1923.03 132.962   1
  -7  -6  -2 2001.24 136.205   1
   8  -6   2 100.845 35.6615   1
  -8   6  -2 148.257 38.6602   1
  -9   6  -2 6267.51 380.067   1
  -9  -6  -2 6967.77 381.636   1
   9  -6   2 7480.82 383.874   1
   9   6   2 7237.03 380.455   1
  10  -6   2 3323.14 206.883   1
 -10   6  -2 2960.92 205.528   1
  10   6   2 3490.67 206.791   1
 -10  -6  -2 3312.11 207.460   1
  11  -6   2 3051.21 193.118   1
 -11  -6  -2 2473.81 184.009   1
 -11   6  -2 3255.56 198.432   1
  11   6   2 3008.84 189.921   1
 -12  -6  -2 271.975 54.8945   1
  12   6   2 228.987 54.2930   1
  12  -6   2 273.302 49.3272   1
 -12   6  -2 232.881 50.7638   1
  13   6   2 565.108 73.3786   1
  13  -6   2 451.741 64.8948   1
 -13   6  -2 478.858 67.5902   1
 -14   6  -2 847.967 93.9848   1
 -14  -6  -2 872.361 91.7122   1
  14  -6   2 940.978 95.9200   1
  15  -6   2 87.1050 50.8074   1
 -15   6  -2 196.788 55.6759   1
  15   6   2 122.003 44.3021   1
 -15  -6  -2 184.020 46.8325   1
 -16  -6  -2 1176.63 110.991   1
 -16   6  -2 1279.03 113.806   1
  16  -6   2 974.592 101.027   1
  16   6   2 1369.44 116.156   1
 -17  -6  -2 1213.23 112.622   1
 -17   6  -2 1230.10 115.766   1
  17  -6   2 1414.86 121.583   1
  17   6   2 1210.95 114.055   1
 -18  -6  -2 1056.98 106.080   1
 -18   6  -2 1059.09 106.615   1
  18   6   2 895.751 102.332   1
  18  -6   2 1121.33 105.265   1
  19  -6   2-18.1116 40.9491   1
 -19  -6  -2-9.25324 41.1386   1
  19   6   2-18.4118 39.4919   1
 -19   6  -2 9.29203 42.7116   1
  20  -6   2 386.437 66.2401   1
 -20  -6  -2 543.098 78.4931   1
  20   6   2 541.103 78.4664   1
 -20   6  -2 328.708 63.9651   1
 -21  -6  -2 345.569 68.4436   1
  21  -6   2 386.880 64.6865   1
  21   6   2 328.246 70.6259   1
 -22  -6  -2 310.077 64.8523   1
  22   6   2 225.187 61.7975   1
 -22   6  -2 163.247 54.5260   1
 -23  -6  -2 37.1708 47.9186   1
  23   6   2 8.87894 45.7860   1
  24  -6   2 8.45132 45.7742   1
 -24   6  -2-35.3541 48.9688   1
  24   6   2 104.462 48.2304   1
  25  -7  -2 51.0743 57.5298   1
 -25   7   2-9.18547 50.3101   1
  24  -7  -2 8.81846 44.8806   1
 -24   7   2 18.2771 42.6808   1
  23  -7  -2 26.8584 50.6848   1
 -23   7   2 27.6474 49.9047   1
 -22   7   2 421.249 67.1826   1
  22  -7  -2 515.145 77.6080   1
  22   7  -2 409.570 71.1272   1
 -22  -7   2 613.185 81.5167   1
  21   7  -2 18.4673 46.3664   1
 -21  -7   2-19.6317 43.6373   1
 -20   7   2 135.372 58.0069   1
  20  -7  -2 143.364 52.2731   1
  20   7  -2 236.479 60.0265   1
 -20  -7   2 87.7137 51.3877   1
 -19   7   2 643.823 86.7977   1
 -19  -7   2 752.751 91.4545   1
  19   7  -2 950.078 96.9587   1
  19  -7  -2 1134.35 103.555   1
  18   7  -2 1315.40 113.953   1
 -18  -7   2 1174.38 110.762   1
 -17  -7   2 144.986 47.6964   1
  17   7  -2 111.410 44.5940   1
 -17   7   2 64.7516 48.6734   1
  17  -7  -2 200.752 54.2589   1
 -16  -7   2 296.944 59.8576   1
  16   7  -2 241.108 54.9617   1
  16  -7  -2 182.563 45.9220   1
 -16   7   2 164.258 47.5044   1
 -15   7   2 3302.47 214.907   1
 -15  -7   2 3101.29 206.115   1
  15   7  -2 2938.74 200.819   1
  15  -7  -2 3433.27 211.547   1
  14   7  -2 1474.31 118.580   1
 -14  -7   2 1474.43 121.085   1
 -13   7   2 216.186 53.2162   1
  13   7  -2 236.913 48.8457   1
 -13  -7   2 277.247 52.2343   1
 -12   7   2 4425.64 254.519   1
  12   7  -2 3891.92 242.117   1
  12  -7  -2 4078.92 249.259   1
 -12  -7   2 4245.91 247.454   1
  11  -7  -2 967.387 91.2925   1
 -11   7   2 749.482 82.0483   1
 -10   7   2 7148.69 388.218   1
  10   7  -2 7018.51 379.843   1
 -10  -7   2 7649.74 386.311   1
  10  -7  -2 6562.22 383.606   1
  -9   7   2 12884.8 680.490   1
   9   7  -2 12933.1 671.913   1
  -9  -7   2 13196.2 674.256   1
   9  -7  -2 14452.2 685.548   1
  -8   7   2 3634.06 221.761   1
   8   7  -2 3775.16 215.547   1
  -8  -7   2 3947.33 218.549   1
   8  -7  -2 3342.26 219.542   1
  -7   7   2 1444.64 113.878   1
   7  -7  -2 1552.73 116.391   1
   7   7  -2 1509.37 107.526   1
   6   7  -2 1167.01 89.8727   1
  -6   7   2 1204.34 95.5501   1
   6  -7  -2 1149.32 94.0154   1
  -6  -7   2 980.370 86.2203   1
   5   7  -2 3544.45 194.312   1
  -5   7   2 3431.55 198.729   1
   5  -7  -2 2954.13 194.303   1
  -5  -7   2 3203.19 193.343   1
   4   7  -2 62.6152 28.9872   1
  -4   7   2 55.0503 27.7526   1
   4  -7  -2 18.8401 26.5348   1
  -4  -7   2 64.6781 29.2675   1
   3   7  -2 1655.90 112.014   1
  -3   7   2 1660.92 116.591   1
   3  -7  -2 1360.08 114.500   1
  -3  -7   2 1783.58 117.234   1
   2   7  -2 5670.29 294.573   1
  -2   7   2 5311.67 296.571   1
   2  -7  -2 5672.38 299.375   1
  -2  -7   2 5046.50 292.011   1
  -1   7   2 1666.53 114.732   1
   1   7  -2 1709.13 112.685   1
  -1  -7   2 1438.44 108.662   1
   1  -7  -2 1589.36 113.631   1
   0   7   2 23958.0 1123.22   1
   0   7  -2 21633.2 1117.11   1
   0  -7   2 22472.9 1121.42   1
   0  -7  -2 23810.8 1126.43   1
   1   7   2 16615.8 751.011   1
  -1   7  -2 14905.9 745.721   1
   1  -7   2 14294.0 743.310   1
  -1  -7  -2 14165.6 746.194   1
   2   7   2 11.7348 28.4399   1
   2  -7   2 81.3064 31.9765   1
  -2  -7  -2 43.3178 33.2750   1
   3   7   2 5216.27 272.957   1
  -3  -7  -2 5039.94 272.479   1
  -3   7  -2 4322.24 265.261   1
   3  -7   2 4668.28 267.134   1
  -4  -7  -2 4015.10 241.737   1
  -4   7  -2 4320.69 244.401   1
   4  -7   2 4692.99 247.728   1
   4   7   2 3957.82 239.377   1
  -5   7  -2 1125.98 93.7766   1
   5  -7   2 1059.25 90.9748   1
   5   7   2 1149.36 92.5442   1
  -5  -7  -2 1082.72 94.5276   1
   6   7   2 2182.33 154.535   1
  -6  -7  -2 2585.65 160.975   1
  -7   7  -2 1799.67 136.336   1
   7  -7   2 2164.69 142.466   1
   7   7   2 2020.47 140.320   1
  -7  -7  -2 2000.89 142.239   1
  -8   7  -2 1109.37 95.4519   1
   8  -7   2 917.454 88.4739   1
   8   7   2 1057.49 92.3348   1
  -9   7  -2 4781.93 288.193   1
   9  -7   2 5134.22 289.652   1
   9   7   2 5302.39 288.138   1
  -9  -7  -2 4611.35 283.430   1
 -10   7  -2 13087.9 670.115   1
 -10  -7  -2 12921.1 665.612   1
  10  -7   2 13297.0 666.904   1
  10   7   2 12388.4 660.723   1
  11  -7   2 6021.88 324.314   1
  11   7   2 5716.22 317.295   1
 -11  -7  -2 5304.40 316.236   1
 -11   7  -2 5250.02 320.716   1
  12   7   2 104.835 43.4261   1
  13  -7   2 1921.67 144.878   1
 -13   7  -2 1905.19 145.990   1
 -14   7  -2 135.516 50.1115   1
 -14  -7  -2 209.523 55.3277   1
  14   7   2 195.476 53.1072   1
  14  -7   2 139.371 46.7314   1
 -15  -7  -2 1318.94 117.099   1
  15   7   2 1246.99 111.082   1
 -15   7  -2 1200.06 112.609   1
  15  -7   2 1183.46 112.975   1
  16   7   2 96.5890 51.4178   1
 -16  -7  -2 76.1614 49.8717   1
 -17   7  -2 66.8888 51.1480   1
  17  -7   2 8.96343 41.8896   1
 -18   7  -2-9.45681 48.7580   1
 -18  -7  -2-9.72363 40.9356   1
  18   7   2 8.97769 40.5987   1
  18  -7   2 54.4493 43.0406   1
 -19   7  -2 46.8292 39.5186   1
 -19  -7  -2 39.0905 41.2270   1
  19  -7   2 45.2315 43.6307   1
  19   7   2 99.2496 47.7714   1
 -20   7  -2 499.378 73.9397   1
  20   7   2 279.680 65.8191   1
 -20  -7  -2 342.150 69.0427   1
  20  -7   2 422.283 68.0394   1
  21   7   2 9.00851 42.7209   1
 -21  -7  -2-9.72788 43.2462   1
 -22   7  -2 9.23045 46.9740   1
  22  -7   2-17.1728 47.0198   1
  22   7   2 17.8826 47.8373   1
 -22  -7  -2 19.1658 41.1080   1
 -23   7  -2 8.89841 47.6284   1
  23  -7   2 16.9052 44.7032   1
  23   7   2 35.3300 43.7725   1
 -23  -7  -2 56.3083 45.1972   1
 -25   8   2-8.86243 46.2765   1
  25  -8  -2 33.9418 44.8588   1
 -24   8   2-8.96481 41.8850   1
  24  -8  -2 60.9835 43.7663   1
 -23   8   2 64.2403 50.3551   1
  23  -8  -2 70.9130 46.9642   1
 -22   8   2 28.2179 38.2197   1
  22  -8  -2 125.107 44.4169   1
  22   8  -2 74.9004 53.6760   1
 -21   8   2 125.278 49.7822   1
  21  -8  -2 17.8597 46.1458   1
  21   8  -2 83.3350 52.4995   1
 -21  -8   2 38.6137 50.5006   1
 -20   8   2 77.2409 48.1244   1
 -20  -8   2 133.796 51.4110   1
  20  -8  -2 111.138 53.2421   1
  20   8  -2 138.267 55.6585   1
 -19  -8   2 37.7831 42.3325   1
  19   8  -2 45.4351 45.3272   1
 -18  -8   2 1180.45 112.465   1
  18  -8  -2 1290.02 114.685   1
  18   8  -2 1335.88 116.410   1
 -17   8   2 365.980 66.4367   1
  17   8  -2 362.461 61.4937   1
  17  -8  -2 249.962 62.4988   1
 -17  -8   2 263.356 56.4945   1
  16  -8  -2 698.712 82.2909   1
 -16   8   2 620.863 83.3399   1
 -15   8   2 4507.91 278.093   1
  15   8  -2 4662.40 274.808   1
 -15  -8   2 4579.81 275.912   1
  15  -8  -2 4566.83 276.127   1
 -14   8   2 2067.74 153.610   1
  14   8  -2 2046.07 146.699   1
 -14  -8   2 1807.84 143.165   1
  14  -8  -2 1918.05 148.274   1
  13   8  -2 901.589 88.2244   1
 -13  -8   2 850.574 88.1627   1
 -12   8   2 1837.73 138.842   1
  12   8  -2 1834.75 131.685   1
 -12  -8   2 1486.49 126.928   1
  12  -8  -2 1808.26 137.797   1
 -11   8   2 1420.75 121.443   1
  11   8  -2 1589.25 118.067   1
 -11  -8   2 1494.65 117.547   1
  11  -8  -2 1495.81 122.480   1
 -10   8   2 7631.46 423.001   1
 -10  -8   2 7626.87 418.059   1
  10  -8  -2 7335.84 421.016   1
  10   8  -2 8479.96 420.664   1
  -9   8   2 6600.52 374.924   1
   9  -8  -2 6990.38 377.897   1
  -9  -8   2 6647.78 369.575   1
   9   8  -2 6999.80 370.590   1
  -8   8   2 6079.34 342.705   1
   8  -8  -2 6312.53 344.976   1
   8   8  -2 6174.90 334.869   1
  -8  -8   2 5973.58 336.332   1
  -7   8   2 1122.03 98.8146   1
   7  -8  -2 1114.98 97.7135   1
  -7  -8   2 1070.39 92.3150   1
   6   8  -2 4399.73 258.753   1
  -6   8   2 4365.05 263.647   1
   6  -8  -2 4919.54 267.927   1
  -6  -8   2 4758.83 262.922   1
   5   8  -2 27395.8 1334.32   1
  -5  -8   2 27273.1 1335.04   1
   4   8  -2 2376.42 154.936   1
  -4   8   2 2441.67 161.119   1
   4  -8  -2 2569.01 164.529   1
  -4  -8   2 2621.77 161.519   1
  -3   8   2 1909.59 134.305   1
   3  -8  -2 2038.07 138.319   1
  -3  -8   2 2328.43 137.132   1
   2   8  -2 2194.03 141.084   1
  -2   8   2 1983.15 142.062   1
   2  -8  -2 2287.19 146.485   1
  -2  -8   2 2083.01 140.604   1
  -1   8   2 925.792 81.3092   1
   1   8  -2 986.323 81.4730   1
  -1  -8   2 852.409 78.2127   1
   1  -8  -2 938.461 83.0998   1
   0   8   2 8518.52 463.012   1
   0   8  -2 9192.80 466.170   1
   0  -8   2 8572.76 463.604   1
   0  -8  -2 9355.21 471.404   1
   1   8   2 39868.8 1949.68   1
  -1   8  -2 37914.0 1946.66   1
   1  -8   2 42444.2 1951.05   1
  -1  -8  -2 41362.9 1951.88   1
   2   8   2 11357.2 599.306   1
  -2   8  -2 11445.3 600.858   1
   2  -8   2 11543.8 601.271   1
  -2  -8  -2 13032.9 611.731   1
   3   8   2 3281.95 197.526   1
   3  -8   2 3283.08 199.553   1
  -3   8  -2 3398.36 199.874   1
  -3  -8  -2 2830.27 195.020   1
  -5   8  -2 15084.8 806.069   1
   5  -8   2 17136.2 812.626   1
  -6  -8  -2 1993.11 138.077   1
   6   8   2 1845.50 137.789   1
  -6   8  -2 1862.25 137.880   1
   6  -8   2 2006.19 141.127   1
  -7  -8  -2 12348.4 613.788   1
   7   8   2 11141.1 606.354   1
  -7   8  -2 11012.5 609.221   1
   7  -8   2 12989.0 616.681   1
  -8  -8  -2 4485.84 258.079   1
   8   8   2 4651.18 260.298   1
  -8   8  -2 4165.48 257.120   1
   8  -8   2 3975.72 253.741   1
  -9  -8  -2 3749.43 236.069   1
   9   8   2 3840.41 236.815   1
  -9   8  -2 4051.22 241.866   1
   9  -8   2 3725.00 238.913   1
 -10  -8  -2 4345.49 281.493   1
  10   8   2 5540.86 292.601   1
  10  -8   2 4848.86 286.629   1
 -10   8  -2 4870.67 290.220   1
  11   8   2 2616.44 178.493   1
  12  -8   2 1110.39 104.526   1
 -12   8  -2 1111.92 105.205   1
 -13  -8  -2 1691.94 136.263   1
  13  -8   2 1920.42 139.747   1
  13   8   2 1913.60 140.561   1
 -14  -8  -2 198.460 54.0227   1
  14   8   2 321.059 61.9685   1
 -14   8  -2 336.654 62.4514   1
  14  -8   2 183.017 52.7769   1
  15   8   2 1700.08 133.010   1
 -15  -8  -2 1479.85 128.975   1
 -16   8  -2 515.270 76.6370   1
  16  -8   2 419.730 70.8472   1
  16   8   2 451.822 73.8768   1
 -16  -8  -2 591.552 79.7440   1
 -17   8  -2 503.413 71.6198   1
  17  -8   2 454.578 68.5498   1
  17   8   2 510.213 74.5260   1
 -17  -8  -2 494.889 73.5054   1
  18   8   2-17.9342 45.0335   1
 -18  -8  -2 47.2727 42.7553   1
 -19   8  -2 18.8090 45.2802   1
  19  -8   2 36.1107 36.5233   1
  19   8   2 8.98468 45.1271   1
 -19  -8  -2 9.47308 40.6473   1
 -20   8  -2 18.4889 41.0969   1
  20  -8   2 8.92597 46.6032   1
  20   8   2-8.96682 47.3981   1
 -20  -8  -2-28.3536 46.8131   1
 -21   8  -2 99.6243 50.9195   1
  21  -8   2 52.7762 48.9302   1
  21   8   2 152.053 53.9534   1
 -21  -8  -2 83.9608 47.0734   1
  22   8   2-17.7388 55.3045   1
 -22  -8  -2-55.4273 53.4091   1
 -23   8  -2 8.93171 45.4524   1
  23  -8   2-8.27645 39.8395   1
 -24   9   2 26.6156 47.4647   1
  24  -9  -2-25.6953 49.4950   1
 -23   9   2 18.2496 47.0423   1
  23  -9  -2-17.5205 40.2653   1
 -22   9   2 18.7818 43.1642   1
  22  -9  -2-8.80796 41.7702   1
 -21   9   2 411.745 70.8361   1
  21  -9  -2 527.810 76.3140   1
  21   9  -2 511.166 78.0850   1
 -20   9   2 303.827 67.7965   1
 -20  -9   2 186.588 58.2909   1
  20  -9  -2 127.875 56.9096   1
  20   9  -2 288.053 66.2122   1
  19  -9  -2 261.665 58.7097   1
 -19   9   2 75.2419 49.1270   1
 -18  -9   2 19.1064 39.4327   1
 -18   9   2 19.0384 42.3190   1
  18   9  -2 9.40548 39.5919   1
  18  -9  -2-17.9506 40.5832   1
 -17  -9   2 578.526 80.6528   1
 -17   9   2 638.476 82.1227   1
  17  -9  -2 671.828 79.4933   1
  17   9  -2 678.424 83.9980   1
 -16   9   2 323.732 64.6758   1
  16  -9  -2 482.136 68.0665   1
  16   9  -2 358.152 65.8301   1
 -16  -9   2 270.221 62.4496   1
  15  -9  -2 4668.68 275.568   1
 -15   9   2 4247.40 271.783   1
 -14   9   2 3589.09 228.119   1
  14  -9  -2 3613.31 227.399   1
  14   9  -2 3299.25 221.463   1
 -14  -9   2 3566.31 226.872   1
 -13   9   2 1355.55 126.421   1
  13  -9  -2 1736.24 134.635   1
  13   9  -2 1712.82 129.300   1
 -13  -9   2 1660.68 130.052   1
 -12   9   2 1485.70 124.541   1
 -12  -9   2 1516.91 123.348   1
  12  -9  -2 1454.38 123.217   1
  12   9  -2 1708.94 125.453   1
 -11  -9   2 4340.87 263.213   1
 -11   9   2 4114.23 263.810   1
  11  -9  -2 4150.61 261.357   1
  11   9  -2 5050.68 266.837   1
 -10   9   2 229.802 48.3523   1
 -10  -9   2 108.242 38.6375   1
  10  -9  -2 166.667 42.6393   1
  10   9  -2 198.223 44.8756   1
  -9  -9   2 1641.77 128.000   1
  -9   9   2 1503.48 129.382   1
   9  -9  -2 1826.56 139.379   1
   8  -9  -2 623.650 74.8589   1
  -8   9   2 500.112 68.0275   1
   8   9  -2 705.089 72.4443   1
  -8  -9   2 472.182 65.1444   1
  -7   9   2 14325.7 731.926   1
   7  -9  -2 14277.2 732.422   1
  -6   9   2 8574.38 482.411   1
   6  -9  -2 9414.08 488.032   1
  -6  -9   2 9628.67 486.504   1
   5   9  -2 22828.8 1203.89   1
  -5   9   2 23009.4 1212.62   1
  -5  -9   2 25394.5 1209.49   1
   4   9  -2 6318.16 332.317   1
  -4   9   2 5529.84 334.886   1
   4  -9  -2 6284.17 341.659   1
   3   9  -2 310.772 48.6170   1
  -3   9   2 392.109 55.8844   1
   3  -9  -2 368.672 55.3537   1
  -3  -9   2 286.332 48.3030   1
  -2   9   2 135.037 39.1350   1
   2   9  -2 59.6094 32.6074   1
  -2  -9   2 60.3733 35.2642   1
   2  -9  -2 93.3005 33.7667   1
   1   9  -2 8657.97 464.217   1
  -1   9   2 8595.69 466.254   1
  -1  -9   2 9075.93 468.742   1
   1  -9  -2 9141.98 470.974   1
   0   9   2 24246.3 1181.58   1
   0   9  -2 25362.2 1182.44   1
   0  -9   2 24485.2 1183.34   1
   0  -9  -2 21834.4 1181.60   1
   1   9   2 12875.5 676.319   1
  -1  -9  -2 13904.7 685.725   1
   2   9   2 1616.49 113.060   1
  -2  -9  -2 1115.93 109.501   1
   3   9   2 479.985 63.6365   1
  -3   9  -2 585.025 69.3616   1
  -3  -9  -2 543.235 66.6104   1
   3  -9   2 512.998 66.8002   1
  -4  -9  -2 11654.5 632.024   1
  -4   9  -2 12084.5 632.185   1
   4  -9   2 12638.4 635.209   1
   4   9   2 12897.3 636.010   1
  -5  -9  -2 163.054 44.8875   1
   5   9   2 188.022 46.5346   1
   5  -9   2 198.869 46.8723   1
  -5   9  -2 230.141 49.4987   1
   6   9   2 29868.0 1458.19   1
  -6   9  -2 30910.7 1463.40   1
   6  -9   2 32814.4 1465.46   1
  -7  -9  -2 615.172 71.6655   1
   7   9   2 433.510 64.5601   1
  -7   9  -2 665.969 76.5423   1
   7  -9   2 569.260 74.2840   1
  -8  -9  -2 1481.46 114.908   1
   8   9   2 1226.00 108.327   1
  -8   9  -2 1123.24 108.165   1
   8  -9   2 1204.60 107.835   1
  -9  -9  -2 3878.53 248.547   1
   9   9   2 4336.62 251.331   1
   9  -9   2 4371.03 255.395   1
  -9   9  -2 3972.04 251.712   1
  10   9   2 2612.48 172.002   1
 -10   9  -2 2105.15 167.138   1
  10  -9   2 2599.54 174.990   1
 -11   9  -2-27.6071 43.0215   1
  11  -9   2 123.804 49.0133   1
 -12  -9  -2 482.825 75.1046   1
  12   9   2 656.801 78.1520   1
 -12   9  -2 523.518 71.1690   1
  12  -9   2 687.871 75.5372   1
 -13  -9  -2 73.5974 48.7079   1
  13   9   2 80.8472 45.7975   1
  13  -9   2 9.01986 43.5063   1
 -13   9  -2 75.5223 48.7473   1
 -14   9  -2 2923.64 192.986   1
  14  -9   2 2614.61 184.334   1
  14   9   2 2466.51 182.101   1
 -14  -9  -2 2634.45 185.429   1
 -15   9  -2 833.341 93.0444   1
  15  -9   2 848.872 92.9606   1
  15   9   2 924.487 99.2332   1
 -15  -9  -2 763.852 90.4102   1
 -16   9  -2 1005.10 103.882   1
  16  -9   2 902.614 98.0750   1
  16   9   2 1121.00 103.998   1
 -16  -9  -2 793.012 93.1059   1
 -17   9  -2-9.60628 36.3417   1
  17  -9   2-9.18130 37.8978   1
  17   9   2-9.22000 42.3789   1
 -17  -9  -2 9.62213 42.0328   1
 -18   9  -2 9.68176 46.6147   1
  18  -9   2-26.9066 45.6523   1
  18   9   2-55.4980 51.2324   1
 -18  -9  -2-9.65303 45.0895   1
 -19   9  -2 216.018 55.6017   1
  19  -9   2 44.5643 45.0417   1
  19   9   2 83.3293 51.5232   1
 -19  -9  -2 76.7424 49.0789   1
 -20   9  -2 258.032 63.5015   1
  20  -9   2 355.949 64.4372   1
  20   9   2 377.882 71.2422   1
 -20  -9  -2 238.609 60.7387   1
 -21   9  -2 18.0073 42.0786   1
  21  -9   2 17.3742 37.3007   1
  21   9   2 118.529 57.8385   1
 -21  -9  -2 9.50947 47.1310   1
 -22   9  -2 26.1532 43.7870   1
  22  -9   2 8.49574 42.0924   1
  22   9   2 8.98979 44.5388   1
 -22  -9  -2 37.5126 40.2403   1
  23 -10  -2 42.6951 46.7822   1
 -23  10   2 18.0746 53.2991   1
  22 -10  -2 147.935 50.0816   1
 -22  10   2 84.5461 46.8623   1
 -20  10   2 120.928 46.0110   1
  20  10  -2 163.368 54.2966   1
 -20 -10   2 199.981 59.9680   1
  19 -10  -2 53.3323 41.6371   1
  19  10  -2 76.2289 46.6507   1
 -19 -10   2 89.0441 54.2756   1
  18 -10  -2 273.083 55.4755   1
 -18  10   2 333.712 64.0369   1
 -17  10   2 481.342 78.5565   1
  17 -10  -2 432.594 73.0514   1
  17  10  -2 562.847 75.9394   1
 -17 -10   2 394.798 70.9686   1
 -16  10   2 3509.45 234.769   1
  16 -10  -2 3639.31 234.578   1
  16  10  -2 3742.95 236.395   1
 -16 -10   2 3922.28 239.782   1
  15  10  -2 176.152 52.2179   1
 -15 -10   2 212.860 56.3652   1
 -14  10   2 1375.40 123.017   1
 -14 -10   2 1522.44 126.452   1
  14  10  -2 1428.19 122.105   1
  14 -10  -2 1413.15 123.942   1
 -13  10   2 1106.23 105.006   1
  13 -10  -2 921.890 98.5111   1
  13  10  -2 898.060 95.4218   1
 -13 -10   2 936.537 96.9673   1
 -12  10   2 13790.2 703.731   1
  12 -10  -2 14038.1 703.943   1
  12  10  -2 12852.6 693.696   1
 -12 -10   2 13450.3 699.393   1
 -11  10   2 1136.41 105.602   1
 -11 -10   2 971.818 95.0931   1
  11  10  -2 938.922 92.4417   1
  11 -10  -2 967.928 99.6194   1
  10  10  -2 11788.7 596.017   1
 -10 -10   2 10969.6 594.440   1
   9  10  -2 7.83332 34.8832   1
  -9  10   2 102.089 45.5603   1
   9 -10  -2 59.3668 41.4700   1
  -9 -10   2 24.3051 34.1638   1
   8  10  -2 293.270 53.6875   1
  -8  10   2 299.008 55.6746   1
   8 -10  -2 239.290 54.9109   1
  -8 -10   2 322.344 56.9082   1
   7  10  -2 243.713 47.3280   1
  -7  10   2 206.472 52.1954   1
   7 -10  -2 235.030 55.6622   1
  -7 -10   2 242.219 49.5095   1
   6  10  -2 12250.2 578.195   1
   6 -10  -2 11232.7 579.121   1
  -6 -10   2 12249.1 581.411   1
   5  10  -2 4663.37 271.917   1
  -5  10   2 5081.49 283.496   1
   5 -10  -2 4439.19 276.221   1
  -5 -10   2 5136.90 284.039   1
   4  10  -2 10653.8 547.784   1
  -4  10   2 9917.50 550.239   1
   4 -10  -2 10274.5 552.632   1
  -4 -10   2 11237.2 553.697   1
   3  10  -2 16356.1 891.043   1
  -3  10   2 19848.8 903.712   1
  -3 -10   2 17296.2 895.188   1
   3 -10  -2 18416.3 901.271   1
   2  10  -2 26993.6 1320.38   1
  -2  10   2 28474.7 1326.09   1
   2 -10  -2 26842.2 1324.31   1
  -2 -10   2 25404.5 1318.14   1
  -1  10   2 663.512 77.4282   1
   1  10  -2 736.827 76.4278   1
  -1 -10   2 771.553 79.2411   1
   1 -10  -2 561.648 74.5682   1
   0  10   2 91.2845 42.2463   1
   0  10  -2 22.0122 32.2095   1
   0 -10   2 90.3754 35.3139   1
   0 -10  -2 76.6403 38.6162   1
   1  10   2 6660.93 356.160   1
  -1  10  -2 6625.65 355.793   1
   1 -10   2 6214.87 353.159   1
  -1 -10  -2 6126.88 355.452   1
   2  10   2 12093.6 611.880   1
  -2  10  -2 10995.3 607.911   1
   2 -10   2 12901.0 615.772   1
  -2 -10  -2 11458.9 614.488   1
   3  10   2 6809.35 399.276   1
  -3  10  -2 7358.97 403.270   1
  -3 -10  -2 7309.39 402.898   1
   3 -10   2 8134.35 407.822   1
  -4 -10  -2 15359.0 763.376   1
  -4  10  -2 15326.1 760.011   1
   4  10   2 14394.4 756.155   1
   4 -10   2 14505.9 757.535   1
  -5 -10  -2 19430.9 945.484   1
  -5  10  -2 18562.9 941.592   1
   5 -10   2 18983.8 944.098   1
   5  10   2 18057.5 939.523   1
   6 -10   2 470.899 62.9894   1
  -6 -10  -2 409.325 64.7276   1
   6  10   2 395.266 61.3077   1
  -6  10  -2 487.635 67.6426   1
  -7  10  -2 11559.2 604.688   1
   7 -10   2 11238.5 603.211   1
  -7 -10  -2 10895.0 601.006   1
   7  10   2 12376.7 606.878   1
   8  10   2 756.050 85.8428   1
  -8 -10  -2 822.447 89.3376   1
  -9 -10  -2 1885.11 140.612   1
   9  10   2 1611.34 134.973   1
   9 -10   2 1762.68 140.520   1
  -9  10  -2 1885.98 142.495   1
 -10 -10  -2 1374.72 119.163   1
 -10  10  -2 1334.39 118.698   1
  10 -10   2 1447.15 121.705   1
 -11 -10  -2 2624.21 191.348   1
  11  10   2 2988.61 194.790   1
 -11  10  -2 2832.62 197.166   1
  11 -10   2 3133.19 199.950   1
 -12 -10  -2-9.24510 35.8001   1
  12  10   2-26.5514 39.3478   1
 -12  10  -2 57.2413 52.2431   1
  12 -10   2-36.0729 45.2868   1
  13  10   2 4357.63 267.694   1
 -13 -10  -2 4307.41 268.122   1
 -14  10  -2 1537.10 133.298   1
  14 -10   2 1571.74 132.826   1
  14  10   2 1393.51 130.073   1
 -15  10  -2 1355.43 117.192   1
 -15 -10  -2 1024.97 108.544   1
  15 -10   2 1044.01 106.905   1
  15  10   2 1333.59 117.028   1
 -16 -10  -2 77.9777 50.2680   1
  16  10   2 18.7076 48.2406   1
 -16  10  -2 66.1838 40.5783   1
  16 -10   2-18.0602 36.5435   1
 -17 -10  -2 596.847 84.6295   1
  17  10   2 592.864 81.6892   1
 -17  10  -2 578.038 77.6086   1
  17 -10   2 427.030 69.6942   1
  18 -10   2-18.3533 47.3174   1
 -18  10  -2-19.0802 51.6512   1
 -19  10  -2 105.076 42.0451   1
  19 -10   2 78.4985 42.3003   1
  19  10   2 159.759 58.7980   1
 -19 -10  -2 116.641 48.4206   1
  20 -10   2 60.7103 45.8488   1
 -20  10  -2-36.7314 48.5441   1
 -21  10  -2 26.6842 44.1156   1
  21 -10   2 42.9760 38.2783   1
  21  10   2 101.409 51.6671   1
 -21 -10  -2 28.5889 42.4259   1
  23 -11  -2 24.9619 35.0522   1
 -23  11   2 35.9111 43.8683   1
  22 -11  -2 8.80098 43.5925   1
 -22  11   2-9.17169 44.7933   1
  21 -11  -2 316.976 64.6261   1
 -21  11   2 303.036 65.9672   1
 -19  11   2 556.615 80.5655   1
  19 -11  -2 556.689 77.7594   1
  19  11  -2 439.553 74.3175   1
 -18  11   2 201.403 54.5060   1
  18 -11  -2 228.152 58.6192   1
  18  11  -2 161.707 54.0735   1
 -18 -11   2 197.883 57.3563   1
  17 -11  -2 369.238 67.9138   1
 -17  11   2 454.125 71.7279   1
 -16 -11   2 971.871 105.200   1
  16 -11  -2 1026.51 104.297   1
  16  11  -2 1114.41 105.897   1
 -16  11   2 1109.47 107.940   1
 -15 -11   2 2452.09 178.987   1
 -15  11   2 2498.01 178.902   1
  15  11  -2 2457.71 175.544   1
  15 -11  -2 2456.58 175.212   1
 -14 -11   2 186.314 55.0498   1
  14  11  -2 300.562 56.2864   1
 -13 -11   2 2326.09 170.069   1
 -13  11   2 2456.53 172.357   1
  13 -11  -2 2236.87 165.555   1
 -12  11   2 1578.37 131.974   1
  12 -11  -2 1634.35 130.104   1
  11 -11  -2 14663.1 756.016   1
 -11 -11   2 13496.6 751.260   1
 -11  11   2 14053.1 755.350   1
  10 -11  -2 2126.04 156.035   1
 -10 -11   2 1893.59 150.953   1
 -10  11   2 2145.77 157.017   1
  10  11  -2 2147.83 153.772   1
   9 -11  -2 2628.94 173.758   1
  -9  11   2 2303.20 166.425   1
   9  11  -2 2163.96 160.432   1
  -9 -11   2 2205.81 165.274   1
   8  11  -2 274.300 53.9410   1
  -8 -11   2 261.594 54.5361   1
   7  11  -2 3641.62 233.764   1
  -7  11   2 3756.96 239.737   1
   7 -11  -2 4064.52 245.819   1
  -7 -11   2 4091.62 241.249   1
   6  11  -2 417.191 57.7837   1
  -6  11   2 460.659 65.5666   1
   6 -11  -2 453.304 60.7632   1
  -6 -11   2 419.811 66.0765   1
   5  11  -2 3936.05 220.925   1
  -5  11   2 3298.39 216.626   1
  -5 -11   2 3770.77 220.942   1
  -4  11   2 6219.44 351.569   1
   4  11  -2 6841.32 350.700   1
  -4 -11   2 5640.54 341.889   1
   4 -11  -2 6074.24 348.501   1
  -3 -11   2 22873.6 1073.00   1
   3 -11  -2 23578.2 1075.93   1
  -2  11   2 34060.7 1544.21   1
   2  11  -2 32505.3 1540.03   1
   2 -11  -2 29670.3 1539.13   1
  -2 -11   2 29698.0 1536.46   1
  -1  11   2 17077.7 854.910   1
   1  11  -2 16224.4 849.300   1
   1 -11  -2 17362.2 856.864   1
   0  11   2 4416.84 282.699   1
   0  11  -2 4420.21 277.602   1
   0 -11   2 5390.25 288.935   1
   0 -11  -2 5234.07 288.467   1
   1  11   2 868.901 91.9558   1
  -1  11  -2 976.826 94.5691   1
   1 -11   2 937.609 93.4400   1
  -1 -11  -2 1174.53 102.320   1
   2  11   2 2935.98 192.888   1
  -2  11  -2 2838.09 191.903   1
   2 -11   2 2978.86 193.447   1
  -2 -11  -2 3314.57 203.568   1
   3  11   2 228.757 50.2791   1
  -3  11  -2 148.829 51.7450   1
   3 -11   2 165.700 49.0656   1
  -3 -11  -2 151.291 50.7149   1
  -4  11  -2 13772.4 637.355   1
   4  11   2 12796.5 631.657   1
  -4 -11  -2 12697.0 631.501   1
   5  11   2 8462.74 418.501   1
  -5 -11  -2 9078.42 431.133   1
  -6  11  -2 8221.05 456.321   1
   6 -11   2 8473.44 458.046   1
   6  11   2 8733.05 457.001   1
  -6 -11  -2 8176.18 458.883   1
   7 -11   2 1249.78 118.789   1
   7  11   2 1484.70 122.705   1
  -8 -11  -2 4443.37 284.775   1
   8 -11   2 4589.31 285.795   1
  -9 -11  -2 2279.64 176.048   1
   9 -11   2 2423.09 174.068   1
 -10  11  -2 128.819 42.0286   1
  10  11   2 252.119 57.3293   1
 -10 -11  -2 247.321 55.8907   1
  10 -11   2 236.756 52.9676   1
 -11  11  -2 359.844 70.7922   1
  11  11   2 414.569 69.4912   1
  11 -11   2 371.657 69.1510   1
  12  11   2 2774.47 190.833   1
 -12 -11  -2 2698.60 189.131   1
 -13 -11  -2 610.113 82.0688   1
  13 -11   2 610.487 78.1896   1
  13  11   2 586.359 78.9231   1
 -13  11  -2 679.354 86.0168   1
  14  11   2 2826.74 187.015   1
 -14 -11  -2 2524.71 183.441   1
  14 -11   2 2599.72 184.321   1
 -14  11  -2 2439.10 183.588   1
 -15 -11  -2-19.3459 43.7584   1
  15 -11   2 36.6380 44.7546   1
 -15  11  -2 47.9991 48.8713   1
  15  11   2 54.9892 40.7660   1
 -16 -11  -2 301.184 68.3859   1
  16 -11   2 474.419 69.5309   1
  16  11   2 314.552 68.3889   1
 -16  11  -2 353.257 67.2798   1
 -17  11  -2 120.914 47.1253   1
  17 -11   2 143.480 49.5052   1
  18  11   2 474.387 77.3096   1
 -18 -11  -2 407.618 72.8878   1
  19  11   2 18.5346 41.9463   1
 -19 -11  -2 28.9220 39.8388   1
  19 -11   2 62.1776 40.8715   1
 -19  11  -2 46.7505 44.3818   1
  20  11   2 403.655 75.9054   1
 -20 -11  -2 209.905 62.0786   1
  20 -11   2 332.395 63.7755   1
 -20  11  -2 408.909 71.7713   1
  21 -11   2-25.0771 41.4108   1
 -21  11  -2-8.79963 38.4470   1
  22 -12  -2 59.7109 45.1329   1
 -22  12   2 26.7632 41.0515   1
  21 -12  -2 25.7083 37.4438   1
 -21  12   2 8.91632 42.9285   1
  20 -12  -2 654.942 77.7354   1
 -20  12   2 674.764 80.3432   1
 -18  12   2 343.560 65.5845   1
  18 -12  -2 401.402 64.6563   1
  18  12  -2 464.183 70.9733   1
 -17 -12   2 514.901 77.6629   1
 -17  12   2 443.826 74.1215   1
  17 -12  -2 427.908 73.7987   1
  17  12  -2 356.871 66.6769   1
  15 -12  -2 103.594 46.9201   1
 -15  12   2 67.1846 41.4796   1
 -15 -12   2 146.132 50.4783   1
  15  12  -2 145.377 53.3117   1
  14 -12  -2 1033.62 105.323   1
 -14 -12   2 1369.20 118.079   1
 -14  12   2 1110.32 108.404   1
  14  12  -2 1002.43 105.522   1
  13 -12  -2 1171.44 110.447   1
 -13 -12   2 1116.39 107.991   1
 -13  12   2 1305.94 114.383   1
  13  12  -2 1089.72 108.958   1
 -12 -12   2 2953.39 203.486   1
  12  12  -2 2920.94 199.078   1
  11 -12  -2 563.081 77.2949   1
 -11 -12   2 424.479 71.1613   1
  11  12  -2 473.609 73.7814   1
 -11  12   2 464.723 74.0357   1
  10 -12  -2 1296.57 116.933   1
 -10  12   2 1197.36 112.012   1
   9  12  -2 545.024 75.0690   1
  -9  12   2 700.320 81.6106   1
   9 -12  -2 692.320 84.3363   1
  -9 -12   2 609.568 77.0072   1
   8  12  -2 141.696 45.6240   1
  -8  12   2 125.023 48.2526   1
   8 -12  -2 142.233 49.6905   1
  -8 -12   2 166.723 47.4302   1
   7  12  -2 12401.7 680.429   1
  -7  12   2 13444.0 692.698   1
   7 -12  -2 14146.6 695.307   1
  -7 -12   2 13225.4 691.139   1
   6  12  -2 6704.50 362.374   1
  -6  12   2 6411.10 364.010   1
   6 -12  -2 6109.66 361.700   1
  -6 -12   2 6397.59 363.078   1
   5  12  -2 175.877 52.1829   1
  -5 -12   2 236.048 55.2128   1
   4  12  -2 5761.39 354.858   1
  -4 -12   2 7174.65 367.203   1
   3  12  -2 12692.7 654.186   1
  -3  12   2 12065.5 651.297   1
   3 -12  -2 12599.2 655.382   1
  -3 -12   2 12919.4 654.407   1
  -2  12   2 13106.6 660.222   1
   2  12  -2 13581.2 660.914   1
  -2 -12   2 12508.9 659.194   1
   2 -12  -2 11562.1 655.692   1
  -1  12   2 14644.1 749.669   1
   1 -12  -2 14970.6 751.377   1
  -1 -12   2 14183.6 750.276   1
   0  12  -2 9029.20 466.749   1
   0  12   2 7965.83 459.499   1
   0 -12   2 8761.93 464.841   1
   0 -12  -2 8477.30 463.134   1
   1  12   2 770.595 86.5951   1
  -1  12  -2 801.867 84.4309   1
  -1 -12  -2 680.839 81.3574   1
   2  12   2 2001.90 146.239   1
  -2  12  -2 1987.03 145.590   1
   2 -12   2 1904.75 143.533   1
  -2 -12  -2 1973.22 148.992   1
   3  12   2 13514.6 727.096   1
  -3  12  -2 13301.1 730.303   1
   3 -12   2 14700.1 736.395   1
  -3 -12  -2 15889.4 745.518   1
   5 -12   2 242.199 51.5175   1
  -5  12  -2 339.784 56.4506   1
   6  12   2 154.969 49.9346   1
  -6  12  -2 99.5823 46.2675   1
   6 -12   2 17.8831 41.3204   1
  -7  12  -2 8994.63 509.605   1
   7 -12   2 9696.83 511.061   1
   7  12   2 9161.23 506.574   1
  -7 -12  -2 9914.35 514.600   1
  -8  12  -2 3524.94 227.325   1
  -8 -12  -2 3342.57 224.637   1
   8 -12   2 3264.01 220.276   1
   8  12   2 3693.14 225.167   1
  -9 -12  -2 602.018 83.8588   1
  -9  12  -2 923.155 94.9061   1
   9 -12   2 682.446 85.6252   1
   9  12   2 890.027 91.5764   1
 -10  12  -2 1195.46 112.291   1
 -10 -12  -2 1419.51 119.246   1
  10 -12   2 1115.02 108.565   1
  10  12   2 1274.14 114.443   1
 -11 -12  -2 9.43542 42.6659   1
 -11  12  -2-57.4665 50.0086   1
  11  12   2-19.0585 47.8534   1
  11 -12   2 28.0996 49.5133   1
 -12  12  -2 359.490 68.6099   1
  12 -12   2 336.075 64.7165   1
 -13 -12  -2 4793.19 298.556   1
  13 -12   2 4962.55 298.337   1
 -13  12  -2 5142.46 303.151   1
  13  12   2 5082.86 301.034   1
 -14 -12  -2-19.3360 47.9204   1
  14 -12   2 55.6835 42.0010   1
 -14  12  -2 77.7184 40.9323   1
  14  12   2-9.19471 48.0396   1
 -15 -12  -2-9.70228 46.7029   1
  15 -12   2-9.16193 37.8171   1
  15  12   2-18.5703 41.9836   1
 -15  12  -2 38.5282 42.0755   1
 -16  12  -2 160.920 56.6320   1
  16 -12   2 351.118 61.6416   1
 -17 -12  -2 429.091 72.2736   1
  17  12   2 688.765 84.3914   1
 -18 -12  -2 115.922 50.1415   1
  18 -12   2 184.288 55.0042   1
  18  12   2 111.445 44.4257   1
 -18  12  -2 82.3629 52.1193   1
  19  12   2 788.547 95.6222   1
 -19  12  -2 704.879 92.1468   1
 -19 -12  -2 887.638 97.5825   1
  19 -12   2 1016.22 97.1130   1
  20 -12   2 58.5380 46.3271   1
 -20  12  -2-9.02834 44.7362   1
  21 -13  -2 41.8693 39.7522   1
 -21  13   2 34.9181 35.3504   1
  20 -13  -2-17.0361 37.8689   1
 -20  13   2 9.03549 43.4942   1
  19 -13  -2 607.995 77.4149   1
 -19  13   2 434.687 70.8959   1
  18 -13  -2-45.2738 43.6209   1
 -18  13   2-28.3384 46.1667   1
  17 -13  -2 360.004 63.6333   1
 -17  13   2 403.094 66.0347   1
  16 -13  -2 361.111 69.5583   1
 -16  13   2 347.486 66.8704   1
 -16 -13   2 372.913 67.1110   1
  16  13  -2 340.748 69.3010   1
  15 -13  -2 703.622 87.0596   1
 -15 -13   2 722.893 87.4363   1
 -15  13   2 650.470 86.4101   1
  15  13  -2 581.444 83.6500   1
  14 -13  -2 55.8521 36.1725   1
 -14 -13   2 110.037 50.9970   1
 -14  13   2 28.2382 36.5740   1
  14  13  -2 113.180 47.4590   1
  13 -13  -2 55.9088 46.7975   1
 -13 -13   2 20.0468 47.5403   1
 -13  13   2 37.8707 48.1863   1
  13  13  -2-46.4123 44.0271   1
  12 -13  -2 1771.72 143.567   1
 -12 -13   2 2150.04 156.113   1
 -12  13   2 1849.88 146.510   1
  12  13  -2 1573.65 137.991   1
  11 -13  -2 786.375 90.7379   1
 -11 -13   2 970.630 96.4123   1
 -11  13   2 817.572 91.7952   1
  11  13  -2 587.935 82.6352   1
 -10 -13   2 374.294 65.6530   1
  10  13  -2 224.599 60.0271   1
   9 -13  -2 5640.97 324.189   1
  -9 -13   2 5579.59 325.022   1
  -9  13   2 5284.69 321.466   1
   9  13  -2 5556.15 321.050   1
   8 -13  -2 1412.81 126.525   1
  -8  13   2 1437.55 128.477   1
   8  13  -2 1520.04 123.594   1
  -8 -13   2 1878.29 141.563   1
  -7  13   2 2249.36 166.509   1
   7 -13  -2 2370.73 170.206   1
  -6  13   2 3822.97 238.902   1
   6 -13  -2 3632.84 236.882   1
  -5  13   2 3278.56 219.571   1
   5 -13  -2 3593.18 224.480   1
  -4  13   2 1861.57 149.857   1
   4  13  -2 1883.68 152.044   1
   4 -13  -2 2337.70 158.452   1
  -4 -13   2 2133.47 153.341   1
   3  13  -2 4094.49 237.795   1
  -3  13   2 3903.65 237.931   1
   3 -13  -2 3310.54 231.294   1
  -3 -13   2 3530.55 232.255   1
  -2  13   2 18197.5 949.855   1
   2  13  -2 19402.6 952.274   1
  -2 -13   2 19916.3 956.167   1
   2 -13  -2 17814.5 951.402   1
  -1  13   2 3770.16 228.660   1
   1 -13  -2 3300.21 223.827   1
   0  13   2 62.2247 36.1449   1
   0 -13  -2 98.5532 39.3160   1
  -1  13  -2 4765.22 291.259   1
   1  13   2 5069.61 294.259   1
  -1 -13  -2 4533.59 288.701   1
   1 -13   2 5279.53 297.231   1
   2  13   2 4491.57 280.748   1
  -2  13  -2 4709.68 283.436   1
   2 -13   2 4718.92 283.368   1
  -2 -13  -2 4962.79 286.316   1
   3  13   2 4410.57 275.861   1
  -3  13  -2 4386.83 278.125   1
  -3 -13  -2 4982.39 282.738   1
  -4  13  -2 8185.81 441.964   1
   4  13   2 7381.90 432.203   1
   4 -13   2 7801.11 438.829   1
  -4 -13  -2 8732.76 450.307   1
  -5  13  -2 594.053 75.6137   1
   5  13   2 783.362 83.4598   1
   5 -13   2 787.376 84.6248   1
  -5 -13  -2 642.832 83.2803   1
  -6  13  -2 1042.83 105.608   1
   6 -13   2 1251.24 111.385   1
  -6 -13  -2 1356.07 116.295   1
  -7  13  -2 189.113 53.3632   1
   7 -13   2 148.372 48.9004   1
   7  13   2 254.302 53.4808   1
  -7 -13  -2 303.999 61.6113   1
  -8  13  -2 7374.69 422.324   1
   8 -13   2 7364.02 419.012   1
   8  13   2 7591.00 418.045   1
  -8 -13  -2 7805.62 427.772   1
   9  13   2 530.377 76.4893   1
  -9 -13  -2 714.955 86.6223   1
  10 -13   2 438.160 71.5024   1
 -10  13  -2 445.017 72.1047   1
 -11  13  -2 134.184 46.1722   1
  11 -13   2 122.604 47.4139   1
  11  13   2 245.073 56.1596   1
 -11 -13  -2 204.543 51.4980   1
 -12  13  -2 1170.72 113.923   1
  12 -13   2 1170.71 110.956   1
 -12 -13  -2 1257.40 113.273   1
  12  13   2 928.468 104.154   1
 -13 -13  -2 167.033 55.7026   1
  13  13   2 202.081 54.0014   1
 -14  13  -2 97.0460 52.1169   1
  14 -13   2 100.702 44.2993   1
 -14 -13  -2 135.590 54.4150   1
  14  13   2 48.9441 50.0196   1
 -15 -13  -2 116.497 53.9155   1
  15 -13   2 100.762 50.3256   1
 -15  13  -2 76.6914 46.3245   1
  15  13   2 55.3503 54.0035   1
 -16 -13  -2 106.688 53.2251   1
  16 -13   2 62.6420 41.2801   1
 -16  13  -2 37.5161 41.1189   1
  16  13   2 101.209 45.7067   1
 -17 -13  -2 9.64232 53.4206   1
  17 -13   2 60.4522 47.3166   1
  17  13   2 45.7749 47.2241   1
 -17  13  -2 9.26591 49.0046   1
  18  13   2 1025.69 107.235   1
 -18  13  -2 828.591 94.4915   1
 -18 -13  -2 802.465 97.7449   1
  18 -13   2 996.728 99.7127   1
 -19  13  -2-17.8132 40.9377   1
  19 -13   2 25.5550 42.7747   1
  19 -14  -2-25.9173 39.0881   1
 -19  14   2-36.3179 46.2262   1
  18 -14  -2 372.336 66.6406   1
 -18  14   2 575.147 79.2686   1
  17 -14  -2 53.6579 50.0783   1
 -17  14   2-18.9163 47.5011   1
  16  14  -2 261.290 63.0972   1
  15  14  -2 56.7447 45.6790   1
  15 -14  -2 120.775 51.5850   1
 -15  14   2 123.230 55.4607   1
 -15 -14   2 10.4432 45.7730   1
  14  14  -2 47.2998 48.1406   1
  14 -14  -2 9.25353 41.1374   1
 -14 -14   2-20.6491 44.2878   1
 -14  14   2-28.1234 45.7836   1
  13  14  -2 489.192 75.8103   1
 -13 -14   2 672.179 85.1319   1
  12  14  -2 9.46055 45.5485   1
  12 -14  -2-9.31704 41.4298   1
 -12  14   2 57.2679 43.8799   1
 -12 -14   2 9.81000 45.0992   1
  11  14  -2 1415.44 120.825   1
  11 -14  -2 1235.17 119.079   1
 -11  14   2 1174.79 115.922   1
 -11 -14   2 1207.06 117.132   1
  10  14  -2 2393.76 182.358   1
  10 -14  -2 2686.82 188.686   1
 -10  14   2 2540.23 185.800   1
  -9 -14   2 51.0605 50.6848   1
   9 -14  -2 84.9443 44.8750   1
   9  14  -2 27.3081 47.6353   1
  -9  14   2 83.7251 39.2915   1
   8 -14  -2 2018.98 156.487   1
  -8  14   2 1752.69 152.316   1
  -8 -14   2 2268.33 162.127   1
  -7 -14   2 1939.97 148.813   1
   7  14  -2 2073.23 151.782   1
  -7  14   2 1898.97 147.342   1
   7 -14  -2 1686.08 143.013   1
  -6 -14   2 46.7339 45.3572   1
   6  14  -2 138.657 52.0739   1
  -6  14   2 139.747 44.5535   1
   6 -14  -2 139.425 47.6488   1
  -5 -14   2 472.760 69.6820   1
   5  14  -2 477.059 73.4685   1
  -5  14   2 565.407 74.2270   1
   5 -14  -2 432.112 65.7575   1
  -4 -14   2 610.368 79.4772   1
   4  14  -2 554.613 77.9302   1
  -4  14   2 610.296 79.8347   1
   4 -14  -2 512.165 73.4546   1
  -3  14   2 4267.40 281.136   1
   3  14  -2 5083.99 290.886   1
   3 -14  -2 4630.86 285.465   1
  -3 -14   2 5073.87 291.145   1
  -2  14   2 5512.17 322.133   1
   2  14  -2 5091.16 318.225   1
   2 -14  -2 5836.41 327.407   1
  -2 -14   2 5604.92 325.517   1
   1  14  -2 1550.91 127.043   1
  -1  14   2 1465.21 122.434   1
  -1 -14   2 1351.90 123.791   1
   1 -14  -2 1421.04 125.805   1
   0  14   2 2729.55 192.401   1
   0  14  -2 2828.79 197.081   1
   0 -14  -2 2957.37 196.507   1
   0 -14   2 3027.98 198.542   1
  -1 -14  -2 157.877 48.6847   1
   1  14   2 257.371 59.9188   1
  -1  14  -2 200.244 54.3817   1
   1 -14   2 146.292 50.2765   1
  -2 -14  -2 515.789 76.8211   1
   2 -14   2 505.942 75.5116   1
  -2  14  -2 599.668 79.4453   1
   2  14   2 508.252 74.6584   1
   3  14   2 6116.19 350.390   1
   3 -14   2 5979.47 351.498   1
   4  14   2 1934.24 146.840   1
  -4 -14  -2 1995.83 150.656   1
  -4  14  -2 1753.05 144.433   1
   4 -14   2 1679.71 140.916   1
  -5 -14  -2 141.565 56.9695   1
   5  14   2 212.110 56.8684   1
  -5  14  -2 55.3287 46.1130   1
  -6 -14  -2 1623.59 142.730   1
  -6  14  -2 2015.48 150.200   1
   6  14   2 1589.44 138.304   1
   6 -14   2 1897.55 144.671   1
  -7 -14  -2 1644.25 136.984   1
  -7  14  -2 1538.84 132.434   1
   7  14   2 1401.39 129.147   1
   7 -14   2 1763.80 138.136   1
  -8  14  -2 163.975 54.3418   1
   8 -14   2 93.9960 50.0510   1
  -9 -14  -2 1251.08 117.515   1
  -9  14  -2 1014.69 111.160   1
   9  14   2 1387.12 119.064   1
   9 -14   2 1316.49 118.590   1
 -10 -14  -2 10.2099 46.1789   1
 -10  14  -2 19.0885 41.7072   1
  10  14   2 36.6222 45.3629   1
  10 -14   2 28.0877 37.8812   1
 -11 -14  -2 280.861 64.2075   1
 -11  14  -2 219.567 55.9172   1
  11  14   2 337.156 62.5412   1
  11 -14   2 207.554 55.2910   1
 -12 -14  -2 707.690 89.1375   1
  12  14   2 819.347 97.2407   1
 -12  14  -2 589.298 88.2578   1
  12 -14   2 796.258 89.9697   1
 -13  14  -2 203.934 51.4662   1
  13 -14   2 167.976 54.6449   1
  14  14   2 324.254 68.6596   1
 -14 -14  -2 315.190 67.4455   1
 -14  14  -2 413.813 66.9333   1
  14 -14   2 289.127 58.0246   1
  15  14   2-9.48964 45.0037   1
 -15  14  -2 37.8500 48.1546   1
  15 -14   2 9.07725 46.1941   1
 -15 -14  -2-9.82177 45.1453   1
  16 -14   2 26.4737 49.4525   1
 -16  14  -2 64.7353 51.2553   1
  17  14   2 615.309 85.6343   1
 -17  14  -2 778.888 89.0170   1
 -17 -14  -2 869.754 94.5126   1
  17 -14   2 605.970 79.4769   1
  18 -14   2 50.2916 44.8436   1
 -18  14  -2-61.1830 52.5293   1
  18 -15  -2-8.62679 38.3588   1
 -18  15   2 45.2895 47.2982   1
  16 -15  -2 45.2005 40.9217   1
 -16  15   2 37.1929 42.0875   1
  15 -15  -2 183.358 55.1887   1
 -15  15   2 289.885 61.3159   1
  14  15  -2 48.3233 49.1963   1
 -14  15   2-9.28109 46.6196   1
  14 -15  -2 36.6455 49.0275   1
 -14 -15   2 30.1860 45.5114   1
  13  15  -2 28.6077 48.5461   1
 -13  15   2 37.6327 49.7497   1
  13 -15  -2 27.9237 48.6163   1
 -13 -15   2 20.0620 44.6145   1
  12  15  -2 176.859 58.6600   1
 -12  15   2 104.630 43.1964   1
  12 -15  -2 37.1403 36.9800   1
 -12 -15   2 40.5315 52.3938   1
  11  15  -2 26.9998 45.2033   1
 -11 -15   2 10.4319 52.3924   1
 -10  15   2 392.882 70.2919   1
  10 -15  -2 282.805 60.8245   1
   9  15  -2 926.296 97.5020   1
  -9 -15   2 926.232 97.9022   1
  -9  15   2 734.499 91.5450   1
   9 -15  -2 769.515 94.8380   1
   8  15  -2 115.067 50.9414   1
  -8 -15   2 106.194 48.0877   1
  -8  15   2 84.7697 39.9727   1
   8 -15  -2 130.897 45.9459   1
   7  15  -2 574.416 78.4186   1
  -7 -15   2 534.058 74.4304   1
  -7  15   2 437.304 71.7442   1
   7 -15  -2 408.696 70.4310   1
   6  15  -2 380.067 70.7965   1
  -6 -15   2 470.153 74.4391   1
  -6  15   2 464.452 71.9289   1
   6 -15  -2 503.258 75.3795   1
   5  15  -2 414.041 74.7671   1
  -5 -15   2 430.427 73.3922   1
   5 -15  -2 419.744 66.5840   1
  -5  15   2 529.083 70.5828   1
   4  15  -2 420.003 70.1017   1
  -4  15   2 560.925 77.0808   1
   4 -15  -2 459.932 71.7290   1
  -4 -15   2 387.134 69.3008   1
   3  15  -2 374.867 65.0693   1
  -3 -15   2 260.736 55.5308   1
   2  15  -2 403.018 73.3379   1
  -2 -15   2 644.650 83.4345   1
   1  15  -2 285.603 61.7605   1
  -1  15   2 298.698 65.3244   1
  -1 -15   2 255.793 56.2792   1
   1 -15  -2 269.509 60.3555   1
   0  15  -2 873.627 97.4974   1
   0  15   2 835.551 93.1617   1
   0 -15   2 965.624 98.8642   1
   0 -15  -2 886.437 95.9872   1
   1  15   2 1046.91 107.905   1
   1 -15   2 1071.91 107.134   1
  -2  15  -2 132.751 56.1851   1
   2 -15   2 284.900 62.9690   1
   5  15   2 1078.68 105.204   1
   5 -15   2 921.856 100.203   1
  -5 -15  -2 1119.70 106.129   1
   6  15   2 1755.39 136.232   1
  -6  15  -2 1400.02 130.067   1
   6 -15   2 1646.35 135.335   1
  -6 -15  -2 1380.26 132.248   1
   7  15   2 1332.18 122.089   1
  -7  15  -2 1417.91 125.851   1
  -7 -15  -2 1693.81 137.044   1
   8  15   2 9.18426 38.6614   1
  -8  15  -2-19.4130 46.0321   1
   8 -15   2 18.9177 40.5757   1
  -8 -15  -2 19.6576 41.3744   1
   9  15   2-28.0869 52.9860   1
  -9  15  -2 38.5053 50.2598   1
   9 -15   2-28.3983 50.6437   1
  -9 -15  -2 19.4933 44.0703   1
  10  15   2 447.202 77.4305   1
 -10  15  -2 305.272 72.2417   1
 -10 -15  -2 374.460 66.9954   1
  10 -15   2 383.678 71.7866   1
  11 -15   2 234.919 63.0719   1
 -11  15  -2 114.103 53.2859   1
  12  15   2 621.536 85.0381   1
 -12  15  -2 431.432 81.0143   1
 -12 -15  -2 391.018 77.7387   1
  12 -15   2 422.720 72.3734   1
  13  15   2 27.7537 46.5088   1
 -13 -15  -2 71.0480 51.0158   1
  14  15   2 1222.02 112.378   1
 -14  15  -2 1054.83 106.548   1
  14 -15   2 935.745 97.5656   1
 -14 -15  -2 1008.79 104.206   1
  15  15   2 92.7912 52.7376   1
 -15  15  -2 260.725 60.7134   1
 -15 -15  -2 227.145 62.1526   1
  16  15   2 102.150 56.7026   1
  16 -15   2 155.566 54.2506   1
 -16  15  -2 145.632 57.5869   1
  17 -16  -2 8.59551 48.1265   1
 -17  16   2-18.0733 50.5965   1
  16 -16  -2 70.6073 46.1896   1
 -16  16   2 63.5459 47.5027   1
  15 -16  -2 26.9469 49.2030   1
 -15  16   2 27.4864 48.4474   1
  14 -16  -2 279.255 61.8530   1
 -14  16   2 447.174 73.8335   1
  13 -16  -2 54.8062 52.3439   1
 -13  16   2 83.5245 54.2707   1
  12  16  -2 634.648 84.6285   1
 -12  16   2 640.273 87.0486   1
  12 -16  -2 808.848 90.5222   1
 -12 -16   2 749.251 92.5544   1
  11  16  -2 9.76449 47.7032   1
 -11  16   2 38.4846 53.2931   1
  11 -16  -2 9.36453 39.4365   1
 -11 -16   2 50.5941 50.8252   1
  10  16  -2 353.804 67.6225   1
 -10  16   2 324.363 60.3623   1
  10 -16  -2 403.036 69.1703   1
 -10 -16   2 386.530 70.5706   1
  -9 -16   2 1226.59 110.471   1
   9 -16  -2 791.415 99.9943   1
  -9  16   2 755.881 95.2386   1
   9  16  -2 1226.84 111.246   1
   8  16  -2 704.432 92.2198   1
  -8 -16   2 916.367 97.4939   1
   7  16  -2 87.5965 54.7595   1
  -7 -16   2 117.944 46.2130   1
  -7  16   2 113.918 48.6084   1
   7 -16  -2 131.519 49.3423   1
   6  16  -2 482.112 73.5329   1
  -6 -16   2 421.760 74.2812   1
  -6  16   2 364.103 72.2390   1
   6 -16  -2 298.255 69.4059   1
   5  16  -2 948.391 101.629   1
  -5  16   2 1125.46 106.768   1
   5 -16  -2 830.615 97.9878   1
  -5 -16   2 966.918 102.137   1
  -4  16   2 9.40563 40.3591   1
   4  16  -2 47.9238 42.6223   1
  -4 -16   2 49.3727 44.6605   1
   4 -16  -2-9.45198 36.6131   1
   3  16  -2 162.880 50.1690   1
  -3  16   2 47.9416 50.8263   1
  -3 -16   2 78.7791 51.5549   1
   3 -16  -2 9.40770 48.0260   1
   2  16  -2 9.70922 43.2113   1
  -2  16   2 47.9831 48.2323   1
  -2 -16   2 68.3623 42.7094   1
   2 -16  -2 48.2810 45.1394   1
   1  16  -2 1454.62 122.596   1
  -1  16   2 1021.97 108.272   1
   1 -16  -2 1167.37 111.912   1
  -1 -16   2 1278.69 113.395   1
   0  16  -2 95.2559 52.2349   1
   0  16   2 28.3727 39.9068   1
   0 -16  -2 77.9486 41.8874   1
   0 -16   2 38.4076 46.3027   1
  -1  16  -2 351.930 68.4616   1
   1 -16   2 266.926 60.4520   1
  -1 -16  -2 262.495 57.8138   1
   2  16   2 19.0308 45.8654   1
  -2 -16  -2 28.9321 39.0756   1
  -2  16  -2 77.6312 53.7911   1
   2 -16   2 97.4139 53.3963   1
   3  16   2 554.298 82.9866   1
  -3 -16  -2 638.552 86.8665   1
   3 -16   2 731.529 84.6296   1
  -3  16  -2 607.958 82.9279   1
  -4 -16  -2 574.642 78.2461   1
   4  16   2 479.882 73.8868   1
  -4  16  -2 411.686 70.2532   1
   4 -16   2 560.820 76.9401   1
  -5 -16  -2 1584.14 136.441   1
  -5  16  -2 1864.23 145.206   1
   5 -16   2 1804.58 143.389   1
   5  16   2 1631.26 139.053   1
   6  16   2 801.965 92.5031   1
  -6 -16  -2 804.050 95.6939   1
  -6  16  -2 642.320 89.4673   1
   6 -16   2 727.390 93.3709   1
  -7 -16  -2 128.658 54.2772   1
   7  16   2 18.8574 42.7387   1
   8  16   2 27.3708 41.9516   1
   8 -16   2-9.42946 46.7203   1
  -8 -16  -2 52.1793 45.6017   1
   9  16   2 63.6560 48.6577   1
  -9  16  -2-9.56206 49.9303   1
   9 -16   2 18.9153 45.5320   1
  -9 -16  -2-10.0415 47.6261   1
  10  16   2-9.21695 44.3706   1
 -10  16  -2-18.9366 48.1865   1
 -10 -16  -2-9.86208 49.5257   1
  11  16   2 1023.11 103.075   1
 -11 -16  -2 827.740 95.9269   1
  12  16   2 84.7721 55.0631   1
  12 -16   2 9.25883 44.6675   1
 -12  16  -2 103.992 53.5867   1
  13  16   2 198.089 59.7759   1
 -13  16  -2 103.781 46.0289   1
  13 -16   2 171.964 48.4252   1
 -13 -16  -2 185.256 57.9690   1
  14  16   2-27.7158 51.1648   1
 -14  16  -2 55.8070 57.4625   1
 -14 -16  -2 9.76933 49.7184   1
  14 -16   2 8.72039 44.3809   1
 -15  16  -2 345.066 66.0913   1
  15 -16   2 268.843 60.7862   1
 -15  17   2-8.91158 44.1423   1
  15 -17  -2-8.73625 45.0408   1
 -14  17   2 222.674 54.2906   1
  14 -17  -2 167.047 47.3478   1
 -13  17   2 99.9634 46.2248   1
  13 -17  -2 196.721 49.5168   1
 -12  17   2 36.9024 38.8492   1
  12 -17  -2 9.02139 39.4228   1
  11  17  -2 516.215 81.1188   1
  11 -17  -2 376.875 63.8527   1
 -11  17   2 330.466 62.6006   1
  -9 -17   2 552.577 83.0042   1
  -9  17   2 479.594 70.0013   1
   9 -17  -2 531.787 75.2491   1
   9  17  -2 454.429 77.5550   1
  -8 -17   2-29.8187 47.1362   1
  -8  17   2-9.24694 42.5021   1
   8 -17  -2 47.5843 47.1385   1
   8  17  -2-9.84301 48.0721   1
  -7 -17   2 49.7300 51.3203   1
  -7  17   2 28.1539 49.0448   1
   7 -17  -2 65.3911 46.9574   1
   7  17  -2 39.1081 47.7978   1
  -6  17   2 19.0736 51.0443   1
  -6 -17   2 30.1819 46.2666   1
   6 -17  -2 57.6337 47.6019   1
   6  17  -2 19.4460 49.5019   1
   5  17  -2 58.3465 48.2060   1
  -5  17   2-9.51181 47.1537   1
   5 -17  -2 76.2054 55.0803   1
  -5 -17   2 40.0606 43.7923   1
   4  17  -2 38.7834 49.7599   1
  -4 -17   2 239.971 57.5491   1
   3  17  -2 176.318 55.0278   1
  -3 -17   2 218.855 55.2536   1
  -2  17   2 1368.24 122.699   1
   2  17  -2 1111.35 115.329   1
   2 -17  -2 1112.08 114.365   1
  -2 -17   2 1377.22 120.162   1
   1  17  -2 57.9472 54.1037   1
   1 -17  -2 48.7192 46.9370   1
  -1 -17   2 9.69489 46.7015   1
   0  17  -2 466.187 73.9105   1
   0  17   2 322.715 60.4830   1
   0 -17  -2 371.923 69.1523   1
   0 -17   2 450.252 72.2573   1
   1  17   2 228.025 63.5605   1
  -1  17  -2 145.648 49.8007   1
  -1 -17  -2 264.507 62.4198   1
   1 -17   2 242.084 55.7329   1
  -2 -17  -2 175.911 52.5508   1
  -2  17  -2 136.538 51.8248   1
   2 -17   2 267.552 55.7165   1
   2  17   2 246.801 60.9581   1
  -3  17  -2 28.8520 46.9719   1
   3 -17   2-9.57759 44.7283   1
  -5 -17  -2 234.969 59.0032   1
  -5  17  -2 240.377 59.0691   1
   5 -17   2 325.720 66.3552   1
   5  17   2 250.058 57.4615   1
  -6 -17  -2 755.529 91.3530   1
   6  17   2 739.905 91.7693   1
  -6  17  -2 873.147 95.2548   1
   6 -17   2 628.867 88.0029   1
   7  17   2-28.7409 53.6422   1
  -7  17  -2-19.5627 50.4290   1
   7 -17   2 76.1431 54.4388   1
  -7 -17  -2 9.64953 45.7633   1
   8  17   2-37.8826 49.4496   1
  -8  17  -2-28.7631 54.2641   1
  -8 -17  -2 29.2462 41.0391   1
   8 -17   2-9.34630 51.1819   1
   9  17   2 325.857 65.0757   1
  -9 -17  -2 297.795 65.6825   1
  10  17   2 162.758 51.5675   1
 -10  17  -2 270.506 57.4288   1
 -10 -17  -2 206.842 63.5003   1
  10 -17   2 192.131 49.9202   1
  11  17   2 134.548 52.0593   1
  11 -17   2 82.1021 47.2781   1
 -11 -17  -2 89.1401 55.0618   1
  12  17   2 9.00239 46.4124   1
 -12  17  -2 27.7569 53.4674   1
  12 -17   2 18.1174 46.1002   1
 -12 -17  -2-29.2108 49.5514   1
  13  17   2-9.04298 48.3933   1
 -13  17  -2 18.4032 38.7496   1
 -13 -17  -2 76.1030 54.4198   1
  13 -18  -2 60.5446 45.7358   1
 -13  18   2-8.81645 43.6865   1
  12 -18  -2 202.676 50.3895   1
 -12  18   2 233.679 53.4538   1
 -10  18   2 73.8192 51.7172   1
  10 -18  -2 27.1892 52.9563   1
  -9  18   2 241.612 62.4231   1
   9 -18  -2 128.200 55.1627   1
   9  18  -2 167.457 59.2443   1
  -8 -18   2 39.9330 44.3972   1
  -8  18   2-45.8029 51.3036   1
   8 -18  -2-65.0753 53.7344   1
   8  18  -2-19.4927 48.9555   1
   7  18  -2-19.4834 48.9426   1
  -7  18   2 9.27511 48.4514   1
   7 -18  -2 92.0765 46.2625   1
  -7 -18   2 30.3322 49.4043   1
   6  18  -2 68.3799 55.3013   1
  -6  18   2-9.39550 45.2457   1
   6 -18  -2 18.7433 36.3120   1
  -6 -18   2 70.4075 48.4345   1
   5  18  -2 116.910 56.1629   1
  -5  18   2 132.835 48.7937   1
  -5 -18   2 210.960 60.2135   1
   4  18  -2 39.3679 52.6616   1
  -4  18   2-9.39382 48.4365   1
   4 -18  -2 9.37141 46.4258   1
  -4 -18   2 39.9623 46.6625   1
   3  18  -2 29.6576 48.4623   1
  -3 -18   2 107.638 51.8932   1
   3 -18  -2 131.380 54.9388   1
  -2  18   2 9.45154 44.8274   1
   2  18  -2-9.72307 42.4789   1
  -2 -18   2 58.2090 50.6573   1
   2 -18  -2 9.42928 38.1408   1
  -1  18   2 38.4184 52.0262   1
   1  18  -2 47.9040 51.2913   1
  -1 -18   2 86.8925 52.9013   1
   1 -18  -2-9.55527 46.7040   1
   0  18  -2 29.0081 54.1388   1
   0  18   2-19.0809 39.3796   1
   0 -18   2-38.5715 45.7293   1
   0 -18  -2 48.6982 44.7667   1
   1  18   2 189.082 60.6902   1
  -1  18  -2 234.646 62.7129   1
   1 -18   2 156.984 59.1685   1
  -1 -18  -2 225.266 62.2986   1
   2  18   2 189.281 60.2624   1
  -2  18  -2 155.358 60.7398   1
  -2 -18  -2 214.664 59.9578   1
   2 -18   2 252.399 62.2925   1
  -3  18  -2-9.56896 46.0784   1
   3 -18   2 28.5055 47.7298   1
  -3 -18  -2 68.1107 45.4558   1
   3  18   2 18.8960 43.4445   1
  -4 -18  -2 28.9247 42.8628   1
   4  18   2 18.9569 43.5665   1
  -4  18  -2-18.8869 44.1002   1
   4 -18   2-19.2821 50.3371   1
  -5 -18  -2 1114.80 112.176   1
  -5  18  -2 1028.34 113.295   1
   5 -18   2 1243.34 118.110   1
   5  18   2 1465.43 123.699   1
   6  18   2 66.6291 55.1836   1
  -6 -18  -2 125.803 59.9475   1
   7 -18   2 84.1747 51.8747   1
  -7  18  -2 38.4427 47.0269   1
   8  18   2 18.9688 47.0154   1
  -8  18  -2-9.41179 47.2986   1
   8 -18   2 82.6891 55.2493   1
  -8 -18  -2 66.7758 43.8867   1
   9  18   2 235.458 60.5676   1
  -9  18  -2 185.139 54.4360   1
   9 -18   2 256.276 59.8689   1
  -9 -18  -2 170.967 55.8064   1
  10  18   2-18.5468 47.8085   1
  10 -18   2-8.95203 47.8938   1
 -10  18  -2 72.7803 52.5720   1
 -10 -18  -2-19.0747 43.1244   1
  11 -18   2 44.4312 50.8448   1
 -11  18  -2 17.9888 48.7114   1
  10 -19  -2-35.3555 37.9301   1
 -10  19   2-9.03105 38.0302   1
  -9  19   2 27.1986 50.8069   1
   9 -19  -2 62.4183 48.8753   1
  -8  19   2-18.0713 41.5309   1
   8 -19  -2 18.0118 45.8300   1
  -7  19   2-27.0948 38.0388   1
   6  19  -2 97.0747 53.3798   1
   6 -19  -2 109.087 53.2877   1
   5  19  -2 274.150 64.9828   1
  -5  19   2 269.400 61.7943   1
  -5 -19   2 268.376 59.4880   1
   5 -19  -2 299.412 65.0327   1
  -4  19   2-9.28864 44.7121   1
   4  19  -2-19.6727 53.2477   1
   4 -19  -2-18.5982 49.1548   1
  -4 -19   2 38.9459 44.7524   1
  -3  19   2 156.534 60.0577   1
   3  19  -2 96.7752 58.3717   1
  -3 -19   2 125.442 53.6656   1
   3 -19  -2 46.1448 45.3445   1
  -2  19   2 101.814 56.3735   1
   2  19  -2 57.5223 47.0908   1
  -2 -19   2 173.334 52.3702   1
   2 -19  -2 92.8613 48.7433   1
   1  19  -2-28.6580 40.9775   1
  -1  19   2 18.7426 46.4181   1
   1 -19  -2 9.26393 41.8885   1
  -1 -19   2-19.1433 42.5525   1
   0  19   2 9.48126 43.5844   1
   0  19  -2 28.9261 56.2880   1
   0 -19   2-9.65218 49.1235   1
   0 -19  -2 28.2987 44.0558   1
   1  19   2 37.6588 46.0075   1
  -1 -19  -2 28.8373 51.4512   1
   2  19   2-9.32717 49.9037   1
  -2  19  -2-18.9925 45.0375   1
  -2 -19  -2-9.61795 50.8431   1
   2 -19   2-9.45309 41.2975   1
   3  19   2-9.33537 42.9212   1
  -3  19  -2 37.6354 50.9440   1
  -3 -19  -2 38.4603 46.2950   1
   3 -19   2 37.9235 50.1263   1
  -4  19  -2 178.292 57.9734   1
   4  19   2 222.839 60.8628   1
  -4 -19  -2 375.390 67.8475   1
   4 -19   2 188.296 54.9538   1
   5  19   2 37.1472 53.1598   1
  -5 -19  -2 113.859 57.0652   1
  -5  19  -2 56.7534 55.8069   1
   5 -19   2-18.6494 49.9350   1
  -6 -19  -2 9.41876 40.4059   1
   6  19   2 9.33384 42.2072   1
   6 -19   2-18.4784 44.4771   1
  -6  19  -2 47.1204 47.3258   1
   7  19   2-27.9607 52.1861   1
  -7  19  -2-28.0767 49.4729   1
  -7 -19  -2 37.6407 53.2593   1
   7 -19   2-18.2188 52.1026   1
   8 -19   2 340.915 64.6512   1
  -8  19  -2 302.155 63.2559   1
   9  19   2 157.198 53.9984   1
   9 -19   2 123.897 53.2537   1
  -9 -19  -2 215.032 62.7091   1
  -9  19  -2 170.913 59.9146   1
   6 -20  -2 35.1787 45.3707   1
  -6  20   2 35.4439 42.6857   1
   5 -20  -2 35.4930 47.4762   1
  -5  20   2-8.97059 51.8420   1
   4 -20  -2 27.7617 45.1970   1
  -4  20   2-9.10517 49.8611   1
   3 -20  -2 135.858 48.1376   1
  -3 -20   2 66.4066 40.2462   1
  -3  20   2 172.592 53.2614   1
   3  20  -2 56.6812 48.3345   1
  -2 -20   2 301.834 67.5985   1
   2 -20  -2 261.298 60.2418   1
   2  20  -2 187.381 64.8945   1
  -2  20   2 260.024 59.9596   1
  -1 -20   2 76.0578 52.9509   1
   1 -20  -2 136.812 44.2656   1
   1  20  -2 76.0033 61.5141   1
  -1  20   2 162.962 58.6450   1
   0 -20   2 144.930 56.0953   1
   0 -20  -2 54.3667 43.3099   1
   0  20  -2 133.172 59.0123   1
   0  20   2 146.581 61.2138   1
  -1 -20  -2-9.21925 43.7348   1
   1 -20   2 37.1687 49.7260   1
   1  20   2 55.6118 47.7968   1
  -1  20  -2 9.39406 52.6093   1
  -2 -20  -2 319.149 65.1041   1
   2  20   2 202.328 61.0663   1
  -3 -20  -2 28.1437 48.9839   1
   3 -20   2-9.32327 44.8825   1
  -3  20  -2 9.13980 53.8864   1
   3  20   2 27.3029 49.8398   1
  -4 -20  -2 84.4140 48.9901   1
   4 -20   2 36.6191 48.4117   1
  -4  20  -2 46.1721 56.5528   1
   4  20   2-36.4098 50.9836   1
  -5 -20  -2 37.4162 48.2768   1
   5 -20   2 54.2795 53.3814   1
  -5  20  -2 27.6621 50.5423   1
   5  20   2 72.3914 56.4434   1
   6  20   2 477.192 74.5670   1
  -6  20  -2 489.773 76.0036   1
  -6 -20  -2 332.386 68.2892   1
  -7 -20  -2 91.5741 51.8836   1
   7  20   2 18.0066 48.2293   1
  25   0  -3 9.31566 46.1504   1
 -25   0   3 28.9295 45.7392   1
  24   0  -3-27.5133 44.7912   1
 -24   0   3 38.3906 44.8206   1
  23   0  -3 18.0377 41.4731   1
 -23   0   3 37.7335 44.7537   1
 -21   0   3 37.5635 44.5758   1
  21   0  -3 43.9141 46.4655   1
 -20   0   3-18.4364 40.9804   1
  20   0  -3 26.0716 45.3739   1
 -19   0   3-17.7904 40.8933   1
  19   0  -3-16.8905 37.5530   1
 -18   0   3 34.0997 44.5368   1
  18   0  -3 32.4163 37.2817   1
 -17   0   3 41.2125 43.0405   1
  17   0  -3-7.87395 37.3471   1
 -16   0   3 7.88326 34.4381   1
  16   0  -3 7.55428 33.0011   1
 -15   0   3-14.6729 30.8978   1
  15   0  -3-28.6023 36.8775   1
 -13   0   3 32.9380 32.6308   1
  13   0  -3-12.2011 27.1223   1
  12   0  -3 28.4422 29.3569   1
 -11   0   3-5.31855 24.8382   1
  11   0  -3-5.18692 26.0472   1
 -10   0   3-4.81297 23.5080   1
  10   0  -3 18.5959 25.7469   1
  -9   0   3-12.8019 23.3673   1
   9   0  -3 12.3350 23.5163   1
  -7   0   3 9.41258 19.9172   1
   7   0  -3 29.4479 19.0100   1
  -6   0   3 2.44530 17.2509   1
   6   0  -3 11.7131 16.4133   1
  -5   0   3 18.5349 16.0534   1
   5   0  -3 1.76301 13.7368   1
  -4   0   3 6.32297 12.4407   1
   4   0  -3-1.22738 12.2015   1
  -1   0   3 4.09662 10.9321   1
   1   0  -3 11.3989 10.6911   1
   0   0   3 1.54190 14.1174   1
   0   0  -3-6.45474 14.4098   1
  -1   0  -3-2.24104 19.1420   1
   1   0   3-15.0390 17.1095   1
  -2   0  -3-8.63274 24.5827   1
   2   0   3-19.2589 22.3804   1
  -3   0  -3 13.9166 24.3730   1
   3   0   3 3.34160 17.6666   1
  -4   0  -3-4.04713 22.4301   1
   4   0   3-31.2490 23.7128   1
  -5   0  -3 106.279 30.8778   1
   5   0   3 22.2975 25.1204   1
  -6   0  -3 5.20322 29.1579   1
   6   0   3 44.9167 29.7343   1
  -7   0  -3 17.2128 33.1825   1
   7   0   3 38.6008 32.5370   1
  -8   0  -3 56.4190 32.7371   1
   8   0   3-12.0124 32.1407   1
  -9   0  -3-20.2615 30.0321   1
   9   0   3-6.43834 30.5396   1
 -10   0  -3 28.7063 34.0350   1
  10   0   3-34.2696 33.9502   1
 -11   0  -3-7.56349 36.9543   1
  11   0   3 57.4781 42.3705   1
 -12   0  -3 7.91678 38.6663   1
  12   0   3 7.52656 34.5964   1
 -13   0  -3-8.25999 44.2308   1
  13   0   3-63.3299 45.3149   1
 -14   0  -3-34.6832 41.7545   1
  14   0   3-16.3722 38.2463   1
 -15   0  -3-17.9852 42.6497   1
  15   0   3-8.41715 39.9210   1
 -16   0  -3 63.9165 39.2928   1
  16   0   3 68.2985 36.0731   1
  17   0   3 42.7781 44.1149   1
 -17   0  -3-9.14492 40.6623   1
  19   0   3-8.88403 42.1442   1
 -19   0  -3-37.3058 48.7060   1
  20   0   3 18.1148 46.0929   1
 -20   0  -3-9.44509 44.7921   1
  21   0   3-27.3399 45.7703   1
 -21   0  -3-9.43643 46.7480   1
  22   0   3-9.09756 43.7923   1
 -22   0  -3 18.6421 45.5232   1
  23   0   3-8.96604 46.8162   1
 -23   0  -3 36.8243 48.0694   1
  25   1  -3 27.8866 51.5084   1
  25  -1  -3 63.0139 48.1946   1
 -25   1   3 37.7067 46.0740   1
 -25  -1   3 19.3114 46.5138   1
  24   1  -3-47.0589 49.1407   1
  24  -1  -3-17.8119 44.1137   1
 -24   1   3 28.5497 45.1315   1
 -24  -1   3 9.66153 45.8189   1
  23   1  -3 84.1447 47.7089   1
 -23  -1   3 57.5108 44.9004   1
 -23   1   3 87.5704 52.1755   1
  23  -1  -3 72.8481 49.9887   1
 -22   1   3 57.4080 44.0701   1
  22  -1  -3 63.2461 44.2187   1
  21   1  -3 79.8477 48.1559   1
 -21  -1   3 37.1482 48.0080   1
 -21   1   3 74.0706 47.2485   1
  21  -1  -3 106.075 49.6181   1
  20   1  -3 34.2574 38.1338   1
 -20  -1   3 35.8456 41.9034   1
 -20   1   3 18.3510 37.1696   1
  20  -1  -3 96.4272 44.0709   1
  19   1  -3 16.4520 38.4210   1
 -19  -1   3 17.3458 42.9642   1
 -19   1   3-8.96582 39.1716   1
  19  -1  -3 34.3661 40.1277   1
  18  -1  -3 2462.62 165.909   1
  18   1  -3 2316.35 161.085   1
 -18   1   3 2116.46 161.594   1
 -18  -1   3 2333.80 166.250   1
  17   1  -3 4568.22 267.093   1
 -17  -1   3 4600.64 271.570   1
 -17   1   3 4517.20 270.661   1
  17  -1  -3 4371.80 264.264   1
  16   1  -3 1297.56 106.539   1
 -16  -1   3 1366.69 109.303   1
 -16   1   3 1025.29 100.735   1
  16  -1  -3 1258.73 105.890   1
  15   1  -3 1057.98 93.3934   1
 -15  -1   3 1187.87 99.9310   1
 -15   1   3 1039.67 94.6351   1
  15  -1  -3 1024.29 93.6589   1
 -14   1   3 1283.61 104.759   1
 -13  -1   3 3928.33 230.779   1
  13  -1  -3 3987.88 230.611   1
 -12  -1   3 105.942 34.4122   1
 -12   1   3 24.7949 25.6608   1
  12  -1  -3 23.2510 24.5462   1
  12   1  -3 33.7240 28.2918   1
  11   1  -3 10359.3 508.571   1
 -11  -1   3 9995.44 508.978   1
 -11   1   3 10575.5 514.573   1
  11  -1  -3 9113.92 504.994   1
  10   1  -3 9689.49 487.541   1
 -10  -1   3 10078.0 490.242   1
 -10   1   3 9268.26 491.073   1
  10  -1  -3 9487.93 489.585   1
   9   1  -3 7123.25 383.545   1
  -9   1   3 6809.15 387.379   1
   9  -1  -3 7810.19 387.605   1
  -8  -1   3 29522.0 1476.93   1
  -8   1   3 32646.0 1481.75   1
   8   1  -3 30386.6 1475.58   1
   7   1  -3 46312.1 2078.09   1
  -7   1   3 46777.3 2085.68   1
  -7  -1   3 44373.0 2080.66   1
   6   1  -3 622.383 45.1340   1
  -6   1   3 618.521 50.7460   1
   6  -1  -3 588.596 47.2795   1
  -6  -1   3 609.989 45.6259   1
  -5   1   3 35677.8 1594.20   1
   5  -1  -3 36141.4 1593.86   1
  -5  -1   3 36941.3 1588.58   1
   4   1  -3 211593. 9763.84   1
  -4   1   3 197962. 9770.11   1
  -4  -1   3 211232. 9764.32   1
   4  -1  -3 198996. 9770.21   1
  -3   1   3 363256. 17009.1   1
   3  -1  -3 357489. 17009.4   1
  -2   1   3 79288.0 3050.07   1
   2  -1  -3 52167.7 3047.85   1
   1  -1  -3 5535.97 282.686   1
   1   1  -3 5815.56 278.278   1
  -1   1   3 5649.01 283.261   1
  -1  -1   3 5850.23 278.046   1
   0  -1  -3 333262. 13924.7   1
   0   1   3 306475. 13923.8   1
   0  -1   3 306575. 13921.6   1
  -1   1  -3 220294. 9043.08   1
   1  -1   3 191000. 9039.54   1
   1   1   3 217167. 9042.99   1
  -2   1  -3 215817. 9608.31   1
  -2  -1  -3 205638. 9607.55   1
   2  -1   3 198974. 9605.47   1
   2   1   3 193693. 9606.72   1
  -3  -1  -3 547.575 51.6018   1
   3  -1   3 521.105 49.0501   1
   3   1   3 454.091 50.2334   1
  -4   1  -3 13731.2 692.048   1
  -4  -1  -3 15674.2 692.296   1
   4  -1   3 13777.8 689.360   1
   4   1   3 12961.9 686.352   1
  -5   1  -3 13923.0 739.695   1
  -5  -1  -3 15594.1 743.402   1
   5  -1   3 15368.9 741.129   1
   5   1   3 15206.3 740.198   1
  -6   1  -3 20445.1 944.712   1
  -6  -1  -3 18346.2 942.884   1
   6  -1   3 19772.5 941.856   1
   6   1   3 18238.4 939.984   1
  -7   1  -3 1135.25 91.1001   1
  -7  -1  -3 1184.08 96.1993   1
   7  -1   3 1307.89 93.2251   1
   7   1   3 1207.62 93.3007   1
  -8   1  -3 743.178 75.5958   1
  -8  -1  -3 899.544 80.0796   1
   8  -1   3 738.812 72.2626   1
   8   1   3 852.097 76.3286   1
  -9   1  -3 17315.0 856.097   1
  -9  -1  -3 17723.9 857.988   1
   9  -1   3 17746.8 853.587   1
   9   1   3 15773.3 848.898   1
 -10  -1  -3 3964.95 216.952   1
  10  -1   3 3359.93 206.467   1
  10   1   3 3566.41 208.705   1
 -11   1  -3 601.454 71.7037   1
 -11  -1  -3 529.248 66.1880   1
  11  -1   3 621.561 74.1564   1
  11   1   3 694.705 68.8463   1
 -12   1  -3 395.494 63.5569   1
 -12  -1  -3 527.214 65.8856   1
  12  -1   3 608.988 72.1132   1
  12   1   3 471.140 60.3773   1
 -13  -1  -3 1584.31 129.275   1
 -13   1  -3 1839.22 134.165   1
  13  -1   3 1645.72 127.444   1
  13   1   3 1588.26 126.430   1
 -14  -1  -3 1257.84 109.092   1
  14   1   3 1337.07 109.589   1
 -15  -1  -3 1014.56 98.2878   1
 -15   1  -3 934.820 93.8365   1
  15   1   3 966.411 93.8275   1
  15  -1   3 838.609 90.3067   1
 -16   1  -3 207.164 52.8636   1
 -16  -1  -3 135.037 47.3230   1
  16  -1   3 180.555 49.5298   1
  16   1   3 267.300 56.3577   1
 -17  -1  -3 1596.58 129.679   1
 -17   1  -3 1343.80 124.659   1
  17  -1   3 1515.78 126.221   1
  17   1   3 1532.30 130.734   1
 -18   1  -3 9.47395 45.6238   1
  18  -1   3 44.6402 42.9972   1
 -19   1  -3 28.4935 35.0790   1
  19  -1   3 8.88325 36.6805   1
 -19  -1  -3 28.2367 49.1523   1
 -20  -1  -3-9.45733 48.7565   1
 -20   1  -3-18.5213 43.2463   1
  20  -1   3 8.79247 39.7561   1
  20   1   3 36.8322 52.6647   1
 -21   1  -3 333.411 66.9245   1
 -21  -1  -3 226.102 62.4605   1
  21  -1   3 265.502 60.2316   1
  21   1   3 392.599 65.1553   1
 -22   1  -3 18.5712 45.9965   1
 -22  -1  -3-18.7288 50.1029   1
  22  -1   3-8.86981 45.1411   1
  22   1   3-35.6332 51.4813   1
 -23  -1  -3 9.16602 44.1216   1
 -23   1  -3 9.20508 44.9565   1
  23  -1   3-8.88011 47.5088   1
  23   1   3-17.5652 51.2671   1
 -24   1  -3 44.8546 49.6956   1
  24  -1   3 8.75752 53.1416   1
  25   1   3 42.9569 40.7931   1
 -26   2   3 18.7263 43.7254   1
  26  -2  -3-26.2950 47.9969   1
 -25   2   3 38.7281 47.9618   1
  25  -2  -3-9.04786 47.2450   1
  25   2  -3 18.9293 46.8851   1
 -24  -2   3 28.6308 44.6707   1
  24   2  -3 102.186 51.5337   1
 -23   2   3 342.780 65.7315   1
 -23  -2   3 260.487 67.0399   1
  23  -2  -3 253.607 61.3111   1
  23   2  -3 282.710 60.3191   1
 -22   2   3 1132.81 113.933   1
  22  -2  -3 1318.76 118.325   1
 -21   2   3 723.932 85.7436   1
 -21  -2   3 701.082 86.3730   1
  21  -2  -3 650.261 83.9300   1
  21   2  -3 887.926 90.8665   1
 -20   2   3 269.159 57.3401   1
 -20  -2   3 272.988 58.5995   1
  20  -2  -3 260.229 58.2979   1
  20   2  -3 275.171 58.1616   1
 -19   2   3 753.644 85.9714   1
 -19  -2   3 635.460 78.7345   1
  19  -2  -3 690.231 79.6978   1
  19   2  -3 533.635 77.0828   1
 -18  -2   3 1187.27 107.655   1
  18   2  -3 1187.95 105.646   1
 -17   2   3 874.252 90.1899   1
 -17  -2   3 784.142 87.1909   1
  17  -2  -3 926.027 90.9769   1
  17   2  -3 955.465 89.7138   1
 -16   2   3 160.118 45.9329   1
 -16  -2   3 162.251 47.8996   1
  16  -2  -3 169.952 45.2734   1
  16   2  -3 148.042 44.7052   1
 -15   2   3 107.428 42.1218   1
 -15  -2   3 36.3211 34.5744   1
  15   2  -3 55.3656 30.9071   1
 -14   2   3 7790.12 413.238   1
 -14  -2   3 6894.08 407.348   1
  14  -2  -3 8181.96 413.104   1
  14   2  -3 7778.15 407.213   1
 -13   2   3 2256.92 153.566   1
 -13  -2   3 2361.23 151.353   1
  13  -2  -3 2461.43 153.571   1
  13   2  -3 2050.08 142.971   1
 -12   2   3 41954.9 2175.87   1
  12  -2  -3 47868.5 2179.52   1
 -12  -2   3 45963.3 2175.58   1
 -11   2   3 5320.07 277.130   1
  11  -2  -3 5354.16 274.338   1
  11   2  -3 5213.50 269.453   1
 -10   2   3 44710.2 2298.98   1
  10   2  -3 50689.7 2292.58   1
 -10  -2   3 49085.2 2295.48   1
  10  -2  -3 46500.3 2296.04   1
  -9   2   3 22077.9 1023.81   1
   9   2  -3 19129.3 1011.46   1
   9  -2  -3 21331.2 1020.73   1
  -9  -2   3 21557.3 1016.01   1
   8   2  -3 63612.3 3174.24   1
   8  -2  -3 69942.2 3184.04   1
  -8  -2   3 61628.4 3174.64   1
   7   2  -3 2857.53 167.620   1
  -7  -2   3 3428.40 170.551   1
  -6   2   3 43076.8 1970.27   1
  -6  -2   3 40763.0 1961.52   1
   6   2  -3 41702.0 1961.43   1
   6  -2  -3 39483.9 1967.41   1
  -5  -2   3 52491.1 2595.55   1
   5   2  -3 57786.4 2595.71   1
   5  -2  -3 54170.2 2603.30   1
  -5   2   3 54155.2 2604.07   1
  -4  -2   3 7822.80 379.967   1
   4   2  -3 8294.58 379.911   1
  -4   2   3 8031.40 390.181   1
  -3  -2   3 12215.3 590.053   1
  -3   2   3 13434.3 600.122   1
   3  -2  -3 12488.6 600.060   1
   3   2  -3 11935.9 588.726   1
   2  -2  -3 61911.8 2862.12   1
  -2   2   3 61041.5 2861.63   1
  -2  -2   3 59097.6 2853.26   1
   2   2  -3 60414.0 2853.20   1
   1  -2  -3 15588.3 749.990   1
   1   2  -3 14837.2 743.575   1
  -1  -2   3 15458.5 743.591   1
  -1   2   3 16619.4 750.008   1
   0   2  -3 75412.2 3610.89   1
   0  -2   3 75725.5 3611.07   1
   0   2   3 73644.9 3615.56   1
   0  -2  -3 80862.5 3616.54   1
  -1   2  -3 26249.0 1308.53   1
  -1  -2  -3 27014.1 1311.96   1
   1   2   3 27270.6 1310.10   1
   1  -2   3 28677.8 1308.13   1
   2  -2   3 179497. 8028.49   1
   2   2   3 197652. 8031.35   1
  -2   2  -3 171099. 8029.09   1
  -4   2  -3 9930.96 486.105   1
  -4  -2  -3 9555.98 485.621   1
   4   2   3 10053.3 487.751   1
   4  -2   3 9014.74 486.187   1
  -5   2  -3 38676.3 2000.29   1
  -5  -2  -3 43248.9 2002.93   1
   5   2   3 43032.8 1999.90   1
   5  -2   3 41794.3 2000.98   1
  -6   2  -3 24834.7 1209.66   1
  -6  -2  -3 25161.4 1209.12   1
   6   2   3 24912.8 1206.77   1
   6  -2   3 24145.9 1204.22   1
  -7   2  -3 4738.68 263.488   1
  -7  -2  -3 4197.88 261.185   1
   7   2   3 5214.28 264.287   1
   7  -2   3 4539.20 259.251   1
  -8   2  -3 23774.6 1169.86   1
  -8  -2  -3 24180.3 1168.81   1
   8   2   3 23141.8 1165.63   1
   8  -2   3 24006.5 1166.55   1
   9   2   3 4155.43 232.106   1
  -9  -2  -3 3634.52 228.364   1
 -10   2  -3 17337.3 877.959   1
 -10  -2  -3 17659.0 879.261   1
  10   2   3 16878.5 876.033   1
  10  -2   3 18123.3 877.432   1
 -11   2  -3 8112.44 481.422   1
  11   2   3 9133.49 484.724   1
  11  -2   3 9286.69 485.777   1
 -12   2  -3 2661.06 180.722   1
 -12  -2  -3 2339.44 175.940   1
  12  -2   3 2751.66 180.995   1
 -13   2  -3 1727.01 135.634   1
 -13  -2  -3 1734.69 133.085   1
  13   2   3 1537.46 129.267   1
  13  -2   3 1854.02 133.363   1
  14   2   3 570.346 71.6071   1
 -14  -2  -3 360.970 62.4518   1
  15  -2   3 3635.02 227.148   1
  15   2   3 3729.33 228.376   1
 -15   2  -3 3436.37 225.112   1
 -15  -2  -3 3469.66 226.606   1
 -16   2  -3 348.112 59.0052   1
 -16  -2  -3 208.853 47.9570   1
  16   2   3 238.683 51.6487   1
  16  -2   3 343.086 57.6967   1
 -17   2  -3 27.9927 41.6322   1
 -17  -2  -3 64.8003 47.8556   1
  17   2   3 116.370 50.2444   1
  17  -2   3 98.1076 50.0620   1
  18  -2   3 961.861 95.4336   1
  18   2   3 873.533 94.8611   1
 -18  -2  -3 654.455 85.8291   1
 -18   2  -3 1040.54 100.756   1
 -19   2  -3 47.0147 45.9660   1
 -19  -2  -3 37.9438 42.9378   1
  19   2   3 35.7579 33.8769   1
  19  -2   3 54.0806 45.3045   1
 -20  -2  -3 348.221 65.9896   1
  20   2   3 342.546 64.2757   1
  20  -2   3 440.878 72.2530   1
 -21   2  -3 47.6397 53.6087   1
 -21  -2  -3 128.766 47.1036   1
  21   2   3 118.457 52.3839   1
  21  -2   3 141.558 54.4240   1
  22  -2   3 34.6087 44.6073   1
  22   2   3-9.25342 39.6951   1
 -22  -2  -3-8.82880 39.9223   1
 -22   2  -3-54.7047 52.6884   1
  23  -2   3 34.4191 43.8059   1
  23   2   3-8.93263 44.8718   1
 -23   2  -3 45.0092 43.3486   1
 -23  -2  -3 35.3328 41.9075   1
  24  -2   3 51.1009 40.6101   1
 -24  -2  -3 87.8582 52.4724   1
 -24   2  -3 151.492 53.2170   1
 -26   3   3 75.7836 52.0210   1
  26  -3  -3 89.5040 53.4253   1
 -25   3   3-9.41191 45.9665   1
  25  -3  -3 8.99093 45.7537   1
 -24   3   3 28.7481 46.1286   1
 -24  -3   3-9.48998 44.3183   1
  24   3  -3-37.2414 47.3805   1
  24  -3  -3 45.5877 48.1960   1
  23   3  -3 920.627 97.5275   1
  23  -3  -3 875.461 98.2810   1
 -23   3   3 922.976 99.3318   1
 -23  -3   3 700.464 87.6237   1
  22  -3  -3 1448.60 130.410   1
 -22   3   3 1720.76 136.914   1
  21   3  -3-9.14192 44.6561   1
 -21  -3   3-27.0470 42.1106   1
 -20   3   3 492.083 71.5312   1
 -20  -3   3 531.622 72.7050   1
  20   3  -3 341.957 63.0849   1
  20  -3  -3 387.373 67.3577   1
 -19   3   3 524.435 73.4822   1
  19   3  -3 685.225 80.8965   1
  19  -3  -3 581.418 75.1966   1
 -18   3   3-17.5147 39.5973   1
 -18  -3   3 8.58806 39.4736   1
  18   3  -3 8.11694 37.3082   1
  18  -3  -3 8.44915 40.0683   1
 -17   3   3 12683.1 634.129   1
 -17  -3   3 12137.2 630.641   1
  17   3  -3 11971.2 628.866   1
  17  -3  -3 11696.3 628.534   1
 -16   3   3 24.7976 33.4675   1
  16   3  -3 37.2804 32.6096   1
 -16  -3   3 39.1965 31.7445   1
 -15   3   3 443.332 64.9654   1
  15   3  -3 612.076 67.6350   1
  15  -3  -3 529.799 66.0746   1
 -14   3   3 14740.9 749.583   1
  14  -3  -3 14724.6 747.116   1
 -13   3   3 11782.0 621.291   1
 -13  -3   3 12886.1 619.093   1
  13   3  -3 11270.1 613.935   1
  13  -3  -3 12486.0 619.666   1
 -12   3   3 19510.9 962.228   1
 -12  -3   3 20018.9 958.762   1
  12   3  -3 18978.8 953.953   1
  12  -3  -3 18967.5 958.578   1
 -11   3   3 761.254 72.4010   1
  11  -3  -3 547.564 60.8269   1
 -11  -3   3 589.554 60.0835   1
  11   3  -3 559.141 58.4043   1
 -10   3   3 178.139 39.9137   1
  10  -3  -3 62.0268 32.0620   1
 -10  -3   3 127.370 30.4302   1
  10   3  -3 119.448 30.0405   1
  -9   3   3 408.277 49.9385   1
   9  -3  -3 273.897 45.0452   1
  -9  -3   3 299.128 39.3205   1
   9   3  -3 377.181 41.8087   1
  -8   3   3 6681.23 353.849   1
   8  -3  -3 6851.93 353.620   1
  -7   3   3 63277.6 2913.90   1
   7   3  -3 60568.0 2902.36   1
  -7  -3   3 59491.0 2903.60   1
   7  -3  -3 61782.9 2912.92   1
  -6   3   3 14683.8 739.590   1
  -6  -3   3 14733.9 731.341   1
   6  -3  -3 15525.1 740.409   1
   6   3  -3 15348.2 731.042   1
  -5  -3   3 7982.15 435.179   1
   5   3  -3 9990.84 438.741   1
   4  -3  -3 6656.33 336.923   1
   4   3  -3 6923.32 326.728   1
  -4   3   3 6876.66 336.803   1
  -4  -3   3 6140.21 326.249   1
   3  -3  -3 103251. 4981.28   1
   3   3  -3 117330. 4971.83   1
  -3  -3   3 114380. 4972.26   1
  -2  -3   3 6599.55 301.043   1
   2   3  -3 6042.68 299.145   1
   2  -3  -3 6112.35 308.766   1
  -1  -3   3 3486.21 168.328   1
   1  -3  -3 2828.37 172.600   1
  -1   3   3 3001.61 173.046   1
   1   3  -3 3366.17 167.603   1
   0  -3  -3 130431. 6003.14   1
   0   3   3 119476. 6000.85   1
   0  -3   3 128876. 5998.35   1
   0   3  -3 128194. 5999.03   1
   1   3   3 30886.3 1390.52   1
   1  -3   3 29129.1 1385.47   1
  -1   3  -3 31684.3 1386.55   1
   2  -3   3 80903.8 3905.58   1
  -2   3  -3 83665.0 3906.49   1
  -3  -3  -3 13904.7 676.451   1
   3   3   3 14079.8 675.250   1
   3  -3   3 12979.5 673.000   1
  -3   3  -3 13767.2 676.546   1
  -4  -3  -3 1925.31 125.431   1
   4   3   3 2132.19 123.586   1
   4  -3   3 1802.40 121.279   1
  -4   3  -3 1900.90 124.260   1
  -5   3  -3 7039.88 344.536   1
  -5  -3  -3 6151.60 339.724   1
   5  -3   3 6638.97 341.313   1
   5   3   3 6041.97 338.686   1
  -6   3  -3 20189.8 945.259   1
  -6  -3  -3 17070.5 936.743   1
   6  -3   3 19651.6 941.518   1
   6   3   3 19872.9 943.477   1
  -7   3  -3 56182.4 2791.22   1
  -7  -3  -3 57144.5 2786.70   1
   7  -3   3 56843.1 2789.76   1
   7   3   3 62577.0 2789.99   1
  -8   3  -3 20968.6 1054.80   1
  -8  -3  -3 20835.6 1050.67   1
   8  -3   3 21694.1 1053.54   1
   8   3   3 21858.9 1054.14   1
 -10   3  -3 16387.8 798.140   1
 -10  -3  -3 14758.3 792.029   1
  10  -3   3 14612.9 792.889   1
  10   3   3 17484.8 799.162   1
 -11   3  -3 1784.13 145.820   1
 -11  -3  -3 2087.96 148.966   1
  11  -3   3 2302.90 152.964   1
  11   3   3 2352.99 151.999   1
 -12   3  -3 4404.04 259.610   1
 -12  -3  -3 4187.60 257.903   1
  12  -3   3 4218.15 259.634   1
  12   3   3 4434.25 258.800   1
 -13   3  -3 2929.99 194.477   1
 -13  -3  -3 2834.54 192.977   1
  13  -3   3 3000.33 195.805   1
  13   3   3 3194.50 196.334   1
 -14   3  -3 5476.32 308.418   1
  14  -3   3 4923.26 301.502   1
 -15   3  -3 1217.74 113.696   1
 -15  -3  -3 1184.37 109.163   1
  15  -3   3 1292.30 112.182   1
  15   3   3 1305.97 110.502   1
 -16   3  -3 4652.01 276.730   1
 -16  -3  -3 4832.79 277.160   1
  16  -3   3 4090.85 265.632   1
  16   3   3 4434.55 271.426   1
 -17   3  -3 499.693 76.9257   1
 -17  -3  -3 526.265 73.4933   1
  17  -3   3 545.277 77.6736   1
  17   3   3 551.752 73.2738   1
 -18   3  -3 424.588 67.8367   1
 -18  -3  -3 354.403 64.0854   1
  18  -3   3 435.107 67.9370   1
  18   3   3 538.431 74.7255   1
 -19   3  -3 341.807 61.2466   1
 -19  -3  -3 461.711 68.8075   1
  19  -3   3 463.040 73.3295   1
  19   3   3 549.155 76.1574   1
 -20  -3  -3 73.2333 43.1592   1
  20   3   3 191.419 54.5861   1
 -21   3  -3 9.40686 46.5936   1
 -21  -3  -3-27.6225 42.3207   1
  21  -3   3-8.93530 46.0651   1
  21   3   3 27.0980 38.7461   1
 -22  -3  -3 54.3074 47.8494   1
  22   3   3-18.0265 46.4722   1
 -23   3  -3-18.3348 48.4711   1
 -23  -3  -3 62.2125 48.1238   1
  23  -3   3 60.0180 49.5587   1
  23   3   3-8.86944 46.3213   1
 -24  -3  -3 279.428 61.5572   1
 -24   3  -3 287.881 60.6508   1
  24   3   3 293.255 61.2488   1
  24  -3   3 182.865 54.5608   1
 -26   4   3 148.234 55.6830   1
  26  -4  -3 176.282 59.1629   1
 -25   4   3 56.9263 50.2200   1
  25  -4  -3 54.4538 52.5107   1
 -24   4   3 37.9347 51.9821   1
  24  -4  -3 82.4503 52.9887   1
  24   4  -3 27.7719 41.9202   1
 -23   4   3 238.167 59.4550   1
 -23  -4   3 103.210 49.7098   1
  23  -4  -3 171.963 54.0213   1
  23   4  -3 213.170 57.8750   1
 -22   4   3 587.967 80.7830   1
  22  -4  -3 629.211 79.5852   1
 -21   4   3 112.398 55.3538   1
 -21  -4   3 90.8803 47.6057   1
  21  -4  -3 63.2654 51.8351   1
  21   4  -3 63.4481 48.0667   1
 -20   4   3 128.974 48.4978   1
 -20  -4   3 169.342 48.6455   1
  20  -4  -3 151.753 54.0065   1
  20   4  -3 79.8600 43.1615   1
 -19   4   3 163.487 51.8926   1
 -19  -4   3 139.032 44.2097   1
  19  -4  -3 114.040 48.0168   1
  19   4  -3 189.017 50.6542   1
 -18   4   3 1445.95 125.415   1
 -18  -4   3 1442.57 123.087   1
  18  -4  -3 1491.84 123.488   1
  18   4  -3 1502.72 120.402   1
 -17  -4   3 89.0996 38.6979   1
  17   4  -3 111.258 40.7128   1
 -16   4   3 4183.95 257.449   1
 -16  -4   3 4330.59 250.706   1
  16  -4  -3 3955.48 250.786   1
  16   4  -3 4156.56 249.087   1
 -15  -4   3 4393.63 258.262   1
  15  -4  -3 4020.53 255.337   1
  15   4  -3 4872.38 261.886   1
 -14   4   3 2855.31 188.403   1
  14  -4  -3 2984.97 188.059   1
 -13   4   3 19860.9 1041.22   1
  13   4  -3 22060.6 1039.39   1
  13  -4  -3 20201.5 1040.83   1
 -13  -4   3 21763.8 1039.01   1
  12   4  -3 15633.7 770.087   1
 -12  -4   3 15172.2 768.647   1
 -11   4   3 5705.01 296.716   1
  11   4  -3 4826.02 278.619   1
  11  -4  -3 5239.11 290.018   1
 -11  -4   3 5093.38 282.015   1
 -10   4   3 329.571 49.0597   1
 -10  -4   3 291.910 43.1743   1
  10  -4  -3 293.755 48.8795   1
  10   4  -3 338.747 42.4498   1
  -9  -4   3 37848.0 1858.80   1
   9  -4  -3 38483.0 1868.23   1
   9   4  -3 37682.0 1858.22   1
  -9   4   3 41546.8 1871.01   1
  -8  -4   3 41756.2 1846.59   1
   8  -4  -3 38784.3 1851.59   1
  -8   4   3 40492.0 1854.57   1
   7  -4  -3 48327.4 2241.78   1
  -7   4   3 45214.2 2239.49   1
   6  -4  -3 5139.03 259.646   1
  -6  -4   3 4432.56 247.445   1
  -6   4   3 4727.47 256.903   1
   6   4  -3 4801.45 247.593   1
   5  -4  -3 73004.5 3427.37   1
   5   4  -3 68050.2 3415.28   1
  -5   4   3 76911.7 3429.34   1
  -5  -4   3 72373.8 3418.61   1
  -4  -4   3 1566.94 103.948   1
  -4   4   3 1747.54 111.368   1
   4   4  -3 1862.43 104.444   1
   4  -4  -3 1971.31 114.468   1
  -3  -4   3 17266.9 730.603   1
   3   4  -3 13370.2 722.941   1
   2   4  -3 45384.1 2271.90   1
  -2  -4   3 50399.0 2274.09   1
   1   4  -3 1976.97 111.996   1
  -1  -4   3 1778.87 109.192   1
   0  -4  -3 64565.9 3220.26   1
   0   4  -3 65621.3 3216.30   1
   0  -4   3 72859.8 3218.88   1
  -1  -4  -3 263715. 12559.1   1
   1   4   3 267397. 12557.5   1
  -2  -4  -3 11219.4 549.297   1
   2   4   3 11172.3 548.386   1
   2  -4   3 9853.29 546.243   1
  -2   4  -3 11598.5 548.173   1
  -3  -4  -3 6697.68 358.357   1
   3   4   3 7133.10 358.022   1
   3  -4   3 6990.18 358.635   1
  -3   4  -3 6710.98 356.623   1
  -4  -4  -3 1909.15 120.193   1
   4   4   3 1746.17 116.843   1
   4  -4   3 1637.19 116.876   1
  -4   4  -3 1758.94 119.313   1
  -5  -4  -3 629.046 66.1156   1
   5  -4   3 785.702 73.0704   1
   5   4   3 824.654 68.4345   1
  -5   4  -3 735.635 68.2084   1
   6   4   3 402.330 50.6687   1
  -6   4  -3 374.394 51.9960   1
   6  -4   3 347.025 49.3545   1
  -6  -4  -3 331.649 46.7145   1
  -7  -4  -3 92482.6 4541.72   1
   7  -4   3 91113.4 4540.79   1
  -7   4  -3 100351. 4547.04   1
   7   4   3 97954.4 4541.18   1
  -8  -4  -3 1411.90 106.798   1
   8   4   3 1337.89 104.626   1
   9   4   3 60085.1 2767.13   1
  -9  -4  -3 53937.8 2762.00   1
   9  -4   3 57291.1 2765.21   1
  -9   4  -3 59418.0 2770.33   1
  10   4   3 3668.89 225.669   1
 -10  -4  -3 3512.74 223.290   1
  10  -4   3 3992.36 231.292   1
 -10   4  -3 3903.57 231.603   1
  11   4   3 12170.2 599.410   1
 -11  -4  -3 11366.4 595.530   1
  11  -4   3 10934.0 594.674   1
 -11   4  -3 11560.3 602.617   1
  12   4   3 4895.92 259.871   1
 -12  -4  -3 3826.84 246.665   1
  12  -4   3 4593.29 256.350   1
 -12   4  -3 3650.55 247.870   1
  13   4   3 187.327 49.7842   1
 -13  -4  -3 57.6810 40.7045   1
  13  -4   3 116.489 48.9528   1
 -13   4  -3 189.982 55.0973   1
  14   4   3 823.009 89.3413   1
 -14  -4  -3 976.944 91.7670   1
  14  -4   3 782.247 93.1626   1
 -14   4  -3 995.759 98.3187   1
  15   4   3 9494.14 504.305   1
 -15  -4  -3 8933.90 501.024   1
  15  -4   3 9703.67 504.907   1
 -15   4  -3 9271.11 506.043   1
  16   4   3 123.576 43.8545   1
 -16  -4  -3 88.7037 47.5800   1
  16  -4   3 70.7717 47.4524   1
 -16   4  -3 27.5151 34.0333   1
 -17  -4  -3 3302.92 216.940   1
  18   4   3 99.5933 53.9046   1
 -18  -4  -3 127.051 51.9086   1
  18  -4   3 140.659 53.8585   1
 -18   4  -3 277.613 62.6788   1
  19   4   3-36.4374 46.3648   1
 -19  -4  -3 63.6993 46.3167   1
  19  -4   3 36.4493 43.2222   1
 -19   4  -3 9.34553 44.3279   1
  20  -4   3 481.473 74.4522   1
 -20   4  -3 445.594 73.3612   1
 -21  -4  -3 192.403 55.6296   1
  21   4   3 331.225 67.8105   1
  21  -4   3 188.045 57.8269   1
  22  -4   3 8.72114 44.9687   1
 -22   4  -3 27.4080 47.1071   1
  23   4   3 138.642 57.7806   1
 -23  -4  -3 54.5464 48.1858   1
  23  -4   3 51.7067 48.3813   1
 -23   4  -3 63.8551 47.1623   1
  24   4   3 8.38764 45.9301   1
 -24  -4  -3 26.7826 49.9851   1
  24  -4   3-8.35580 44.1684   1
 -24   4  -3-35.7685 46.1004   1
  26  -5  -3 35.3863 52.1822   1
 -26   5   3 37.0723 50.2001   1
  25  -5  -3 514.996 77.5572   1
 -25   5   3 490.950 75.9454   1
  24  -5  -3 158.900 51.5449   1
 -24   5   3 153.754 57.1325   1
  23   5  -3 393.029 68.6890   1
 -23  -5   3 375.297 68.0115   1
  23  -5  -3 405.657 74.0580   1
 -23   5   3 374.487 67.8752   1
  22   5  -3-44.9228 45.7321   1
 -22  -5   3-19.0962 40.2039   1
  22  -5  -3-9.11558 39.1144   1
 -22   5   3-9.33343 45.5942   1
  21   5  -3 307.378 59.9550   1
 -21  -5   3 320.277 64.0380   1
  21  -5  -3 344.594 66.1644   1
 -21   5   3 318.958 65.6426   1
  20   5  -3 8.64727 40.4095   1
 -20  -5   3 55.2319 40.9505   1
  19   5  -3 403.829 61.7940   1
 -19   5   3 287.686 56.8492   1
 -19  -5   3 448.085 66.3487   1
  19  -5  -3 352.249 63.6362   1
  18   5  -3 1735.43 128.803   1
 -18  -5   3 1569.94 129.538   1
 -18   5   3 1575.70 129.588   1
  18  -5  -3 1454.14 125.217   1
 -17  -5   3 2907.52 199.695   1
  17   5  -3 3317.56 202.809   1
 -17   5   3 3187.40 207.867   1
  16   5  -3 7.46614 36.9985   1
 -16  -5   3 32.0008 39.6427   1
  16  -5  -3 32.8127 37.1089   1
 -16   5   3 25.6519 38.6793   1
  15  -5  -3 4336.12 254.222   1
  15   5  -3 4429.22 250.945   1
 -15  -5   3 4193.48 249.640   1
 -15   5   3 3854.18 252.368   1
  14  -5  -3 10387.2 552.955   1
 -14  -5   3 10348.5 546.277   1
 -14   5   3 10943.0 556.667   1
  14   5  -3 10448.6 544.430   1
 -13  -5   3 8335.13 422.165   1
  13  -5  -3 7825.41 425.450   1
  13   5  -3 8381.96 422.165   1
 -13   5   3 7028.27 422.529   1
 -12  -5   3 4090.64 228.854   1
  12  -5  -3 3700.89 230.506   1
 -12   5   3 3580.09 231.827   1
  12   5  -3 4053.51 227.614   1
  11   5  -3 11769.3 553.477   1
 -11  -5   3 9920.53 548.078   1
 -10  -5   3 10942.4 599.355   1
  10  -5  -3 12797.2 613.069   1
  10   5  -3 12364.0 602.411   1
 -10   5   3 11897.4 612.152   1
  -9  -5   3 3039.99 186.525   1
   9  -5  -3 3258.64 196.011   1
   9   5  -3 3366.99 188.740   1
  -9   5   3 3403.90 199.047   1
  -8  -5   3 92536.3 4365.76   1
   8  -5  -3 91283.0 4374.00   1
   8   5  -3 89096.9 4363.21   1
  -8   5   3 95249.2 4376.40   1
  -7  -5   3 2052.86 127.614   1
   7   5  -3 1908.39 124.506   1
  -7   5   3 2229.02 136.718   1
   7  -5  -3 2113.18 135.159   1
   6  -5  -3 267.573 45.8939   1
  -6   5   3 230.625 41.5693   1
   5  -5  -3 170.432 36.4360   1
  -5   5   3 288.497 41.2365   1
  -4  -5   3 40158.0 1759.35   1
   4  -5  -3 36331.4 1766.65   1
  -4   5   3 38669.7 1767.17   1
  -3  -5   3 2858.31 159.894   1
   3  -5  -3 2928.96 166.896   1
   3   5  -3 2688.55 156.977   1
  -3   5   3 2804.81 167.388   1
   2  -5  -3 227326. 10820.2   1
  -2  -5   3 231249. 10812.0   1
  -2   5   3 234656. 10818.3   1
   2   5  -3 222397. 10811.5   1
  -1   5   3 65017.9 2526.58   1
   1  -5  -3 44134.3 2513.91   1
   0  -5  -3 162054. 7796.00   1
   0   5  -3 177623. 7790.82   1
   0  -5   3 165364. 7789.20   1
   0   5   3 152280. 7791.81   1
  -1  -5  -3 35166.7 1754.03   1
   1   5   3 36417.2 1751.78   1
   1  -5   3 35626.5 1749.50   1
  -1   5  -3 38468.6 1751.64   1
  -2  -5  -3 4849.43 234.087   1
   2   5   3 4501.90 229.342   1
   2  -5   3 3741.46 223.123   1
  -2   5  -3 3558.17 222.455   1
  -3  -5  -3 5446.63 304.825   1
   3   5   3 5803.81 305.823   1
   3  -5   3 5676.66 302.371   1
  -3   5  -3 5643.79 303.360   1
  -4  -5  -3 277.916 43.2385   1
   4   5   3 249.873 42.2896   1
   4  -5   3 206.458 39.3402   1
  -4   5  -3 348.857 44.4702   1
  -5  -5  -3 275.679 46.9096   1
   5   5   3 208.713 44.5024   1
   5  -5   3 283.632 45.9592   1
  -5   5  -3 229.032 45.2050   1
  -6  -5  -3 123295. 5545.40   1
   6   5   3 122165. 5542.42   1
  -6   5  -3 106257. 5540.76   1
   6  -5   3 115127. 5541.37   1
   7  -5   3-6.56565 28.6817   1
   7   5   3 6.34867 26.7252   1
  -7   5  -3-6.95901 32.4988   1
  -7  -5  -3 26.8526 29.8450   1
   8  -5   3 32395.8 1510.51   1
  -8   5  -3 29405.0 1509.34   1
  -9   5  -3 692.979 73.6278   1
   9  -5   3 615.872 69.2315   1
   9   5   3 528.044 67.3084   1
 -10  -5  -3 16825.4 843.343   1
 -10   5  -3 16772.2 845.594   1
  10   5   3 15650.4 838.718   1
  10  -5   3 17792.3 847.181   1
 -11  -5  -3 4087.89 234.501   1
 -11   5  -3 3336.41 228.345   1
  11   5   3 3786.16 228.404   1
  11  -5   3 3871.99 232.962   1
 -12  -5  -3 4862.96 301.918   1
 -12   5  -3 5182.01 306.450   1
  12  -5   3 5270.97 307.655   1
  12   5   3 5665.10 306.789   1
  13   5   3 104.103 46.3045   1
 -13  -5  -3-25.5122 42.7347   1
  13  -5   3 24.7783 42.6127   1
 -13   5  -3 36.1858 47.8474   1
  14   5   3 132.370 40.6396   1
 -14  -5  -3 61.1894 37.0531   1
  14  -5   3 127.893 44.1719   1
 -14   5  -3 36.3615 42.6743   1
 -15   5  -3 1607.05 134.198   1
  15   5   3 1719.45 134.760   1
  15  -5   3 1791.17 136.473   1
 -16   5  -3 2499.44 181.150   1
  16  -5   3 2771.72 183.904   1
 -16  -5  -3 2597.31 184.354   1
 -17   5  -3 1650.06 135.434   1
  17  -5   3 1845.57 139.317   1
 -18  -5  -3 2667.19 184.552   1
 -18   5  -3 2473.66 181.236   1
  18  -5   3 2659.19 180.797   1
  18   5   3 2425.68 175.949   1
  19   5   3 140.422 55.3652   1
 -19   5  -3 19.3427 49.4272   1
  19  -5   3 115.135 49.2573   1
 -19  -5  -3 103.393 53.3912   1
 -20  -5  -3 1257.25 117.005   1
 -20   5  -3 1214.34 114.166   1
  20  -5   3 1184.53 114.310   1
  20   5   3 1271.81 115.839   1
  21   5   3 441.838 73.2017   1
 -21  -5  -3 446.622 71.2068   1
  21  -5   3 501.157 72.1967   1
 -21   5  -3 345.095 63.9135   1
  22   5   3 8.77818 42.2546   1
 -22  -5  -3 9.16748 37.0755   1
  22  -5   3-17.6159 39.8259   1
 -22   5  -3-9.21153 44.9880   1
  23   5   3 52.4931 52.8445   1
 -23  -5  -3 98.8507 50.0445   1
  23  -5   3 153.273 55.6016   1
 -23   5  -3 143.402 57.5544   1
  24   5   3-26.0512 40.5545   1
 -24  -5  -3 8.63478 40.9511   1
 -26   6   3 188.947 58.1718   1
  26  -6  -3 175.527 59.4828   1
 -25   6   3 18.9788 45.6861   1
  25  -6  -3 17.3936 47.0863   1
 -24   6   3 848.498 94.0633   1
  24  -6  -3 804.831 95.6473   1
 -23   6   3 297.996 62.2003   1
  23   6  -3 215.231 59.5592   1
  23  -6  -3 254.223 64.2989   1
 -22  -6   3 909.872 101.066   1
 -22   6   3 1046.96 104.462   1
  22  -6  -3 1137.62 107.032   1
  22   6  -3 1067.08 105.675   1
  21   6  -3 403.953 68.3221   1
 -21   6   3 360.505 64.6097   1
 -21  -6   3 322.889 64.6731   1
 -20  -6   3 931.296 97.8134   1
 -20   6   3 1136.20 106.342   1
  20  -6  -3 940.294 97.7837   1
  20   6  -3 1017.41 99.8626   1
  19   6  -3 447.838 69.2848   1
 -19  -6   3 445.159 70.5957   1
 -19   6   3 457.098 73.1791   1
  18  -6  -3 159.507 49.0664   1
 -18   6   3 147.760 48.7616   1
  17  -6  -3 1346.29 114.977   1
  17   6  -3 1140.02 105.767   1
 -17  -6   3 1198.29 109.019   1
 -17   6   3 1248.15 113.133   1
  16   6  -3 9097.06 455.672   1
 -16  -6   3 8216.96 452.843   1
  16  -6  -3 7874.46 452.604   1
  15  -6  -3 4644.64 265.395   1
 -15  -6   3 4066.85 257.451   1
 -15   6   3 4589.60 268.318   1
  15   6  -3 4191.61 255.704   1
 -14  -6   3 3244.05 205.942   1
  14   6  -3 3399.13 204.171   1
 -14   6   3 3437.86 215.370   1
  14  -6  -3 3086.50 206.594   1
 -13   6   3 591.003 73.9359   1
  13  -6  -3 811.379 82.2652   1
 -12  -6   3 448.640 58.1154   1
  12   6  -3 375.180 52.1461   1
 -12   6   3 295.709 55.1859   1
  12  -6  -3 396.579 57.3986   1
 -11  -6   3 257.470 45.1148   1
  11   6  -3 283.700 46.5554   1
 -11   6   3 317.271 51.9984   1
  11  -6  -3 288.919 47.7357   1
 -10  -6   3 20752.0 1084.61   1
  10   6  -3 22386.9 1084.79   1
 -10   6   3 22219.8 1093.26   1
  10  -6  -3 23119.6 1093.13   1
  -9  -6   3 22020.2 1055.25   1
   9   6  -3 19734.2 1048.32   1
  -9   6   3 22231.0 1063.87   1
   9  -6  -3 22295.0 1061.57   1
   8  -6  -3 6.50964 26.4226   1
  -8  -6   3 58.0065 27.2792   1
  -8   6   3 88.5178 30.0685   1
   7   6  -3 9068.53 465.089   1
  -7  -6   3 8808.27 467.418   1
   7  -6  -3 9657.57 478.257   1
  -7   6   3 9095.77 475.601   1
  -6   6   3 716.016 70.2172   1
   6  -6  -3 889.926 75.0379   1
   6   6  -3 812.511 66.3268   1
  -5  -6   3 41663.3 1944.97   1
   5  -6  -3 40273.2 1949.48   1
   5   6  -3 44558.6 1942.66   1
  -4   6   3 10161.9 502.217   1
   4  -6  -3 10571.9 504.888   1
  -3  -6   3 68379.6 3480.50   1
  -3   6   3 72822.1 3490.21   1
   3  -6  -3 72289.9 3492.43   1
   3   6  -3 79631.3 3484.98   1
   2  -6  -3 20466.0 984.795   1
   2   6  -3 20284.2 977.346   1
  -2  -6   3 20861.7 979.319   1
  -2   6   3 18515.1 980.705   1
   1  -6  -3 30415.5 1484.57   1
   1   6  -3 31173.0 1477.58   1
  -1  -6   3 29670.7 1478.75   1
  -1   6   3 31205.2 1482.72   1
   0  -6  -3 112498. 5438.29   1
   0   6  -3 116854. 5432.44   1
   0  -6   3 113453. 5431.57   1
   0   6   3 114691. 5434.66   1
  -1  -6  -3 162901. 7443.13   1
   1   6   3 157603. 7437.93   1
   1  -6   3 162951. 7436.38   1
  -1   6  -3 144660. 7436.92   1
  -2  -6  -3 8822.32 455.256   1
  -2   6  -3 8570.94 451.059   1
   2  -6   3 9391.74 455.008   1
   2   6   3 8387.20 451.582   1
  -3   6  -3 5687.29 297.488   1
   3  -6   3 5623.59 297.525   1
   3   6   3 5573.66 296.245   1
  -3  -6  -3 4762.91 294.492   1
  -4   6  -3 12.2039 24.6790   1
   4  -6   3-17.8496 24.5600   1
   4   6   3 5.98134 28.3663   1
  -4  -6  -3-18.6420 32.0367   1
  -5   6  -3 166.866 41.0049   1
   5  -6   3 113.077 38.8024   1
   5   6   3 145.898 39.1681   1
  -5  -6  -3 186.901 39.4155   1
  -6   6  -3 560.278 63.8653   1
   6  -6   3 625.468 65.6649   1
   6   6   3 434.744 57.8185   1
  -6  -6  -3 618.913 68.6646   1
   7  -6   3 48357.0 2306.74   1
  -7   6  -3 47215.5 2308.56   1
  -8   6  -3 347.483 57.5311   1
  -8  -6  -3 146.646 41.4217   1
   8   6   3 348.738 51.8946   1
   8  -6   3 188.308 49.6378   1
  -9  -6  -3 10498.3 546.440   1
  -9   6  -3 10513.1 548.476   1
   9  -6   3 10767.0 546.697   1
   9   6   3 9906.61 543.050   1
 -10  -6  -3 13491.0 699.281   1
 -10   6  -3 13426.3 698.819   1
  10  -6   3 13154.0 696.431   1
  10   6   3 14315.0 697.884   1
 -11  -6  -3 3026.02 194.914   1
 -11   6  -3 2731.98 190.970   1
  11   6   3 3101.67 192.384   1
  11  -6   3 2831.65 190.972   1
  12   6   3 389.744 61.8526   1
 -12  -6  -3 423.795 65.0684   1
 -13   6  -3 108.687 39.4055   1
 -13  -6  -3 223.467 55.3528   1
  13  -6   3 95.1661 43.9393   1
  13   6   3 176.134 50.3618   1
 -14   6  -3 2095.83 164.365   1
  14  -6   3 2425.90 166.521   1
  14   6   3 2319.43 164.832   1
 -15   6  -3 1498.10 125.257   1
  15  -6   3 1641.71 129.348   1
 -15  -6  -3 1352.81 119.064   1
  16   6   3 2922.12 190.096   1
 -16  -6  -3 2477.53 183.394   1
 -17  -6  -3 5737.66 339.958   1
 -17   6  -3 5393.94 340.415   1
  17  -6   3 6270.56 345.054   1
  17   6   3 6214.93 345.097   1
 -18  -6  -3 857.158 92.6597   1
 -18   6  -3 641.448 88.1306   1
  18   6   3 916.492 94.6778   1
  18  -6   3 806.345 90.4320   1
  19  -6   3 765.647 88.8539   1
 -19  -6  -3 656.298 85.5829   1
  19   6   3 698.566 88.4891   1
 -19   6  -3 683.644 87.9101   1
  20  -6   3 52.9549 45.5532   1
 -20  -6  -3 9.31454 36.9418   1
  20   6   3 136.847 53.8293   1
 -20   6  -3-9.49099 52.0179   1
  21  -6   3 578.879 77.0759   1
 -21  -6  -3 476.022 72.3264   1
  21   6   3 532.575 76.6261   1
 -21   6  -3 369.456 70.4226   1
 -22  -6  -3 64.8643 48.4619   1
  22  -6   3 61.2060 46.8635   1
  22   6   3 53.2853 46.4530   1
  23  -6   3 247.128 59.1856   1
 -23   6  -3 250.270 54.9846   1
 -24  -6  -3 89.8234 42.7952   1
  24   6   3 85.0314 47.2682   1
  26  -7  -3 42.0242 52.3984   1
 -26   7   3 9.17027 49.0766   1
  25  -7  -3 557.633 79.7650   1
 -25   7   3 496.062 74.6027   1
  24  -7  -3 53.5360 48.9636   1
 -24   7   3 82.3696 52.9834   1
  23  -7  -3 252.545 59.8644   1
 -23   7   3 261.654 62.4153   1
 -22   7   3 9.47305 46.9325   1
  22  -7  -3 9.09315 39.7344   1
  22   7  -3 37.4475 46.3820   1
 -22  -7   3 39.5641 46.2011   1
  21  -7  -3 811.363 92.5506   1
 -21   7   3 1124.58 104.137   1
 -20   7   3 1266.08 120.534   1
  20  -7  -3 1405.33 121.686   1
  20   7  -3 1472.40 124.685   1
 -20  -7   3 1459.92 125.640   1
 -19   7   3 1275.74 118.436   1
  19  -7  -3 1287.43 116.687   1
 -19  -7   3 1211.93 114.838   1
  19   7  -3 1555.79 122.777   1
 -18  -7   3 2845.47 203.226   1
  18   7  -3 3245.10 206.230   1
 -18   7   3 3194.16 208.832   1
 -17   7   3 202.568 53.8399   1
  17   7  -3 175.259 50.3574   1
 -17  -7   3 157.903 47.0939   1
  17  -7  -3 166.439 42.9615   1
 -16   7   3-9.17441 41.4891   1
  16   7  -3 47.7850 40.5350   1
 -16  -7   3-8.42862 42.8982   1
  16  -7  -3 26.1966 40.1425   1
 -15   7   3 8636.51 459.045   1
  15   7  -3 7962.85 445.488   1
 -15  -7   3 8192.55 448.924   1
  15  -7  -3 8518.66 453.938   1
 -14   7   3 850.586 87.1577   1
  14   7  -3 831.115 83.5541   1
 -14  -7   3 714.674 82.1009   1
  14  -7  -3 910.114 88.9154   1
 -13   7   3 2035.51 149.109   1
  13   7  -3 2077.71 143.299   1
  13  -7  -3 1864.22 144.038   1
 -13  -7   3 1990.24 142.123   1
  12  -7  -3 1136.02 107.555   1
 -12   7   3 1602.46 118.478   1
 -11   7   3 5295.29 304.366   1
  11   7  -3 5098.16 295.827   1
 -11  -7   3 5465.68 300.922   1
  11  -7  -3 5507.23 308.169   1
 -10   7   3 7209.47 386.245   1
  10   7  -3 7234.03 375.492   1
 -10  -7   3 7068.68 377.041   1
  10  -7  -3 6479.18 379.453   1
  -9   7   3 6196.18 370.142   1
  -9  -7   3 7270.45 371.564   1
   9  -7  -3 7483.45 378.499   1
   9   7  -3 6714.77 366.660   1
   8   7  -3 26618.2 1295.63   1
  -8  -7   3 26571.1 1297.94   1
  -7   7   3 2312.01 160.546   1
   7  -7  -3 2613.46 164.975   1
  -7  -7   3 2658.67 160.029   1
   6   7  -3 20112.6 984.765   1
  -6   7   3 19696.7 992.822   1
   6  -7  -3 20717.7 994.834   1
  -6  -7   3 19807.6 987.003   1
   5   7  -3 44871.5 2234.99   1
  -5   7   3 46781.2 2245.39   1
   5  -7  -3 48765.6 2248.07   1
   4   7  -3 26119.4 1291.51   1
  -4   7   3 25806.8 1300.98   1
   4  -7  -3 27516.4 1303.95   1
  -4  -7   3 27263.4 1297.69   1
   3   7  -3 7961.22 421.077   1
  -3   7   3 7863.59 427.490   1
  -3  -7   3 8625.52 423.333   1
   3  -7  -3 8195.40 429.009   1
  -2   7   3 19425.1 923.179   1
   2   7  -3 17590.8 912.624   1
  -2  -7   3 19210.5 916.343   1
   2  -7  -3 18322.2 920.262   1
  -1   7   3 39188.5 2017.44   1
   1   7  -3 43795.9 2020.00   1
  -1  -7   3 43322.2 2020.22   1
   1  -7  -3 41679.7 2024.68   1
   0   7   3 13028.1 664.287   1
   0   7  -3 14163.0 664.165   1
   0  -7   3 12776.6 659.914   1
   0  -7  -3 12782.7 664.849   1
   1   7   3 41529.8 1885.61   1
  -1   7  -3 38208.6 1878.94   1
   1  -7   3 39111.2 1880.33   1
  -1  -7  -3 37174.6 1883.95   1
   2   7   3 28687.8 1408.71   1
  -2  -7  -3 31427.0 1414.24   1
  -2   7  -3 29641.7 1407.78   1
   2  -7   3 26443.7 1403.45   1
  -3  -7  -3 3201.34 192.398   1
  -3   7  -3 3163.76 187.920   1
   3  -7   3 3039.83 187.670   1
   3   7   3 2945.82 186.387   1
  -4   7  -3 38387.0 1852.69   1
   4  -7   3 39076.5 1852.52   1
   4   7   3 37301.6 1848.92   1
  -4  -7  -3 38191.1 1852.96   1
   5  -7   3 4572.76 261.440   1
  -5   7  -3 4385.22 258.439   1
  -6   7  -3 29115.8 1387.28   1
   6  -7   3 29415.9 1386.15   1
   6   7   3 28435.3 1381.92   1
  -6  -7  -3 26077.9 1383.56   1
  -7   7  -3 9419.23 484.627   1
   7  -7   3 9472.83 484.670   1
   7   7   3 8617.52 479.144   1
  -7  -7  -3 8961.95 481.204   1
  -8   7  -3 2225.10 150.734   1
   8  -7   3 2099.26 146.549   1
   8   7   3 1822.31 141.894   1
  -8  -7  -3 2018.76 145.476   1
  -9   7  -3 2628.26 178.515   1
  -9  -7  -3 2463.26 173.626   1
   9   7   3 2930.95 178.885   1
   9  -7   3 2543.13 177.092   1
 -10  -7  -3 1068.86 98.1484   1
 -10   7  -3 1184.43 102.762   1
  10   7   3 963.299 92.8674   1
 -11  -7  -3 3372.26 213.831   1
 -11   7  -3 3706.81 223.495   1
  11   7   3 3036.38 207.849   1
  11  -7   3 3461.65 218.761   1
 -12   7  -3 3916.11 247.085   1
  12  -7   3 3976.09 244.007   1
 -13   7  -3 3646.06 241.474   1
  13  -7   3 4169.67 244.394   1
  13   7   3 3851.56 240.202   1
 -14  -7  -3 3566.37 227.947   1
 -14   7  -3 3371.41 226.364   1
  14  -7   3 3340.33 223.208   1
  14   7   3 3662.37 225.356   1
 -15  -7  -3 47.3570 40.6389   1
 -15   7  -3 19.1260 38.6863   1
  15   7   3 8.76866 41.5940   1
  15  -7   3 8.98061 33.1685   1
  16  -7   3 1924.95 148.997   1
 -16   7  -3 1918.43 150.599   1
 -17  -7  -3 881.147 96.6161   1
 -17   7  -3 936.896 100.463   1
  17   7   3 885.119 95.0296   1
  17  -7   3 835.523 93.8793   1
  18  -7   3 18.1286 33.5948   1
 -18  -7  -3 77.8434 42.6081   1
 -18   7  -3 93.8406 46.5748   1
  18   7   3 80.8581 42.7085   1
  19  -7   3 18.0276 36.4548   1
 -19   7  -3-9.28099 42.6593   1
 -20   7  -3 499.126 72.5617   1
  20  -7   3 606.313 77.2995   1
  20   7   3 547.858 77.4456   1
 -20  -7  -3 533.672 78.2269   1
  21  -7   3-8.66881 37.8770   1
 -21   7  -3-27.8870 38.3781   1
  22   7   3 915.195 101.636   1
 -22  -7  -3 1141.06 108.734   1
 -23   7  -3 174.687 50.1431   1
  23   7   3 138.934 57.5157   1
 -23  -7  -3 229.830 62.6874   1
  25  -8  -3 112.350 54.5351   1
 -25   8   3 88.4767 47.5656   1
  24  -8  -3 167.392 58.3175   1
 -24   8   3 182.571 51.7762   1
  22  -8  -3 8.98274 47.4842   1
 -22   8   3 9.46226 46.8700   1
 -21   8   3 9.68547 47.3038   1
  21  -8  -3-9.09925 46.3062   1
  21   8  -3-18.7301 42.3463   1
 -21  -8   3-9.70676 43.1535   1
 -20   8   3 1437.87 129.194   1
 -20  -8   3 1253.08 125.324   1
  20  -8  -3 1632.23 134.123   1
  20   8  -3 1679.56 132.571   1
 -19  -8   3 56.2817 46.5412   1
  19   8  -3 45.6570 44.0387   1
  19  -8  -3 63.0303 44.6824   1
 -19   8   3 65.7183 48.4767   1
 -18   8   3 736.654 84.8977   1
  18   8  -3 714.367 82.5951   1
 -18  -8   3 561.549 76.5427   1
 -17  -8   3 3805.34 237.404   1
  17  -8  -3 3635.25 235.737   1
  17   8  -3 3524.69 230.530   1
 -16   8   3 961.605 100.092   1
  16   8  -3 1107.45 100.928   1
 -16  -8   3 973.401 98.6835   1
  16  -8  -3 1016.75 100.242   1
 -15   8   3 1737.45 137.102   1
  15   8  -3 1651.25 130.677   1
 -15  -8   3 1468.81 128.504   1
  15  -8  -3 1765.07 135.451   1
 -14   8   3 660.344 82.2580   1
  14   8  -3 638.940 76.0578   1
 -14  -8   3 851.711 84.7823   1
  14  -8  -3 779.213 86.5895   1
 -13   8   3 1138.73 106.792   1
  13   8  -3 1182.75 104.983   1
 -13  -8   3 1347.70 111.948   1
  13  -8  -3 1440.16 115.935   1
 -12   8   3 242.954 52.9156   1
  12   8  -3 408.969 58.7539   1
  12  -8  -3 296.921 56.0162   1
 -12  -8   3 311.644 55.6010   1
 -11   8   3 3601.16 224.798   1
  11  -8  -3 3581.63 224.796   1
 -10  -8   3 15636.3 829.651   1
  10   8  -3 16614.0 829.707   1
 -10   8   3 17283.4 840.372   1
  10  -8  -3 16897.3 840.842   1
  -9  -8   3 15070.4 784.835   1
   9  -8  -3 15859.3 795.320   1
   9   8  -3 16394.9 784.332   1
  -9   8   3 15138.5 790.666   1
   8  -8  -3 331.795 51.2920   1
  -8  -8   3 255.309 45.6509   1
  -8   8   3 320.444 54.2997   1
   8   8  -3 258.753 45.0711   1
   7   8  -3 44480.7 2073.65   1
  -7   8   3 40074.2 2076.92   1
   7  -8  -3 44996.1 2083.73   1
  -7  -8   3 42574.3 2076.46   1
  -6   8   3 11617.6 580.071   1
   6  -8  -3 11583.1 579.109   1
  -6  -8   3 10501.5 569.170   1
   5   8  -3 16650.9 842.696   1
  -5  -8   3 17414.9 848.103   1
   4   8  -3 9601.05 468.308   1
  -4   8   3 8318.24 469.820   1
   4  -8  -3 9045.17 474.398   1
  -3   8   3 16338.2 778.604   1
   3   8  -3 14417.4 766.975   1
   3  -8  -3 15987.1 778.053   1
  -3  -8   3 15252.1 770.444   1
  -2   8   3-13.2519 32.9699   1
   2   8  -3 86.9234 32.2449   1
   2  -8  -3 73.4821 39.5082   1
  -2  -8   3 118.778 35.1536   1
  -1   8   3 55440.5 2711.92   1
   1   8  -3 52967.4 2706.17   1
  -1  -8   3 59338.6 2713.02   1
   1  -8  -3 59170.2 2718.13   1
   0   8   3 24421.7 1214.57   1
   0   8  -3 25175.9 1215.50   1
   0  -8   3 24600.8 1212.78   1
   0  -8  -3 24954.3 1219.25   1
   1   8   3 1980.15 135.641   1
  -1   8  -3 1925.59 131.688   1
   1  -8   3 1836.07 130.523   1
  -1  -8  -3 1963.45 136.374   1
   2   8   3 10332.6 523.337   1
   2  -8   3 9924.09 521.457   1
  -2   8  -3 10375.5 522.983   1
  -2  -8  -3 9567.47 525.603   1
  -3   8  -3 10930.3 582.732   1
   3  -8   3 11833.8 587.090   1
   4   8   3 5246.19 287.704   1
  -4  -8  -3 4883.44 287.303   1
  -5  -8  -3 36206.6 1815.30   1
   5   8   3 37970.6 1815.67   1
  -5   8  -3 37341.9 1817.20   1
   5  -8   3 38012.6 1818.32   1
  -6  -8  -3 4077.21 239.597   1
   6   8   3 3806.39 235.462   1
  -6   8  -3 3858.76 237.850   1
   6  -8   3 4097.98 239.914   1
  -7  -8  -3 23175.7 1142.32   1
   7   8   3 22325.9 1139.77   1
  -7   8  -3 22490.1 1141.94   1
   7  -8   3 24167.1 1145.47   1
  -8  -8  -3 2884.99 193.784   1
   8   8   3 2787.53 191.200   1
  -8   8  -3 3100.87 197.698   1
   8  -8   3 3374.82 199.650   1
  -9  -8  -3 2941.39 192.369   1
   9   8   3 3009.99 193.710   1
  -9   8  -3 2735.77 193.001   1
   9  -8   3 3056.70 195.112   1
 -10  -8  -3 297.472 58.7052   1
  10   8   3 290.753 58.6896   1
  10  -8   3 383.954 59.3507   1
 -10   8  -3 346.753 58.0609   1
  11  -8   3 112.466 46.2597   1
 -11   8  -3 190.100 54.3386   1
 -12   8  -3 1407.64 122.902   1
  12  -8   3 1343.16 118.875   1
  12   8   3 1390.58 117.774   1
 -13   8  -3 9428.34 503.005   1
 -13  -8  -3 9164.96 500.349   1
  13  -8   3 9680.98 498.638   1
  13   8   3 8691.41 494.724   1
 -14  -8  -3 556.053 74.7881   1
  14   8   3 410.791 69.4427   1
  14  -8   3 525.104 73.1964   1
 -14   8  -3 509.404 75.4840   1
 -15   8  -3 1020.03 105.144   1
  15  -8   3 1121.30 104.181   1
  15   8   3 937.914 97.4235   1
 -15  -8  -3 792.873 95.6135   1
 -16   8  -3 29.0490 40.2036   1
  16  -8   3 90.9335 43.9871   1
  16   8   3 151.506 51.6833   1
 -16  -8  -3 102.259 44.2995   1
 -17   8  -3 76.7642 45.6234   1
  17  -8   3 62.9811 44.0646   1
  17   8   3 17.8535 46.1385   1
 -17  -8  -3 122.354 50.4608   1
 -18   8  -3 350.936 68.2408   1
  18  -8   3 235.518 60.4017   1
  18   8   3 393.770 67.0317   1
 -18  -8  -3 198.149 52.8239   1
 -19   8  -3 687.683 84.4554   1
  19  -8   3 726.791 83.0100   1
  19   8   3 723.499 84.9658   1
 -19  -8  -3 706.313 85.7617   1
 -20   8  -3 100.286 41.9650   1
  20  -8   3-8.85770 32.7789   1
  20   8   3 17.7538 50.8206   1
 -20  -8  -3 112.297 53.0102   1
 -21   8  -3 225.229 55.7113   1
  21  -8   3 295.601 60.5904   1
  21   8   3 211.733 54.5991   1
 -21  -8  -3 183.978 53.1713   1
 -22   8  -3 224.740 54.6212   1
  22  -8   3 184.426 54.2041   1
  22   8   3 130.216 52.2988   1
 -22  -8  -3 117.685 53.9712   1
  23   8   3 136.671 58.0783   1
 -25   9   3 131.610 51.1159   1
  25  -9  -3 144.221 55.5256   1
 -23   9   3 102.118 50.5138   1
  23  -9  -3 114.041 52.9685   1
 -22   9   3 67.1382 48.1619   1
  22  -9  -3-44.4241 42.7681   1
 -21   9   3-9.55741 41.7579   1
  21  -9  -3-27.4119 50.6076   1
 -20  -9   3 205.834 57.4662   1
 -19  -9   3 660.288 90.0268   1
  19   9  -3 919.453 99.0047   1
 -19   9   3 765.331 90.6367   1
  19  -9  -3 659.785 86.6825   1
 -18  -9   3 67.2998 46.5196   1
  18   9  -3 175.572 51.3901   1
  18  -9  -3 145.605 47.1530   1
 -18   9   3 9.53634 41.9242   1
 -17   9   3 1002.73 101.649   1
 -17  -9   3 789.412 92.4926   1
  17  -9  -3 970.961 97.9002   1
  17   9  -3 739.294 91.6308   1
  16  -9  -3 3252.19 215.451   1
 -16   9   3 3401.80 221.761   1
 -15   9   3 6037.39 344.328   1
  15  -9  -3 5416.00 338.411   1
  15   9  -3 6211.40 340.962   1
 -15  -9   3 6026.22 342.224   1
 -14   9   3 1138.03 107.341   1
  14  -9  -3 1276.07 110.995   1
  14   9  -3 1140.55 105.143   1
 -14  -9   3 959.053 101.826   1
 -13   9   3 503.435 67.8318   1
  13  -9  -3 450.478 66.3231   1
  13   9  -3 703.431 76.4879   1
 -13  -9   3 479.941 69.3815   1
  12   9  -3 191.862 48.6811   1
 -12  -9   3 192.083 49.3886   1
 -11   9   3 347.203 60.8278   1
 -11  -9   3 316.828 53.7991   1
  11   9  -3 278.731 50.5480   1
  11  -9  -3 295.693 55.0426   1
  10  -9  -3 14409.6 765.556   1
 -10  -9   3 14375.6 759.542   1
  10   9  -3 16262.0 767.202   1
 -10   9   3 15097.6 768.342   1
   9  -9  -3 14623.7 731.588   1
  -9   9   3 13882.7 727.979   1
   8   9  -3 2332.91 158.914   1
  -8   9   3 2702.12 170.487   1
   8  -9  -3 2456.38 167.966   1
  -8  -9   3 2347.66 161.731   1
   7   9  -3 450.585 58.1825   1
  -7   9   3 594.498 69.2630   1
   7  -9  -3 477.561 64.5835   1
  -7  -9   3 539.838 65.2470   1
   6   9  -3 26124.0 1243.85   1
  -6   9   3 25235.9 1250.07   1
   6  -9  -3 26577.6 1254.62   1
  -6  -9   3 23662.3 1243.90   1
   5   9  -3 12.7091 30.1356   1
  -5   9   3 29.8967 37.0212   1
   5  -9  -3 15.1853 34.3313   1
  -5  -9   3-34.4155 34.5638   1
  -4   9   3 5121.49 286.791   1
   4   9  -3 4778.51 278.369   1
   4  -9  -3 4602.72 285.907   1
  -4  -9   3 5425.40 283.469   1
  -3   9   3 79.3328 36.3574   1
   3   9  -3 97.5508 36.5537   1
  -3  -9   3 32.8605 31.3318   1
   3  -9  -3 66.0469 32.2172   1
  -2   9   3 16870.0 896.823   1
   2   9  -3 18984.5 896.341   1
   2  -9  -3 17944.1 899.143   1
  -1   9   3 1308.03 106.905   1
   1   9  -3 1406.84 104.541   1
  -1  -9   3 1195.30 100.574   1
   1  -9  -3 1284.17 106.485   1
   0   9   3 6982.31 405.014   1
   0   9  -3 8007.13 412.598   1
   0  -9   3 8129.04 412.570   1
   0  -9  -3 7721.68 417.329   1
   1   9   3 1146.69 100.391   1
  -1  -9  -3 1481.67 112.987   1
   2   9   3 4690.38 298.714   1
  -2  -9  -3 6480.80 319.447   1
   3   9   3 123.923 41.9740   1
  -3   9  -3 65.7022 38.8930   1
   3  -9   3 108.706 43.8240   1
  -3  -9  -3 116.471 46.4775   1
  -4   9  -3 41691.5 2049.23   1
   4  -9   3 44175.3 2053.01   1
   4   9   3 44379.9 2053.10   1
  -4  -9  -3 39257.0 2048.37   1
  -5  -9  -3 7672.58 437.183   1
  -5   9  -3 8308.30 441.617   1
   5  -9   3 8561.55 442.784   1
  -6  -9  -3 690.123 79.8781   1
   6   9   3 732.471 77.5962   1
  -6   9  -3 649.003 76.0376   1
   6  -9   3 601.794 73.3743   1
  -7  -9  -3 33.1163 29.0406   1
   7   9   3 86.8795 38.0519   1
  -7   9  -3 8.29032 38.1385   1
   7  -9   3-8.15811 40.9968   1
  -8  -9  -3 3820.27 244.071   1
   8   9   3 4051.82 244.782   1
  -8   9  -3 3790.80 242.310   1
   8  -9   3 4338.74 248.081   1
   9   9   3 215.316 53.9544   1
  -9  -9  -3 319.697 59.6859   1
  10  -9   3 4025.62 266.759   1
 -10   9  -3 4928.95 277.050   1
  11   9   3 252.826 54.5083   1
  11  -9   3 166.704 52.8950   1
 -11   9  -3 288.328 59.5115   1
 -12   9  -3 2329.99 175.265   1
  12  -9   3 2451.27 173.253   1
 -12  -9  -3 2558.40 176.452   1
 -13  -9  -3 102.047 49.2549   1
  13   9   3 36.2609 48.1406   1
  13  -9   3 152.379 49.3004   1
 -13   9  -3 94.0856 48.1015   1
 -14   9  -3 2847.43 198.371   1
 -14  -9  -3 2577.68 191.371   1
  14  -9   3 3097.36 196.914   1
  14   9   3 2785.14 194.671   1
 -15  -9  -3-9.51129 42.2935   1
  15   9   3 54.8864 56.0124   1
  15  -9   3 27.0937 42.8388   1
 -15   9  -3 9.39838 41.7916   1
 -16   9  -3 240.618 53.6707   1
  16  -9   3 312.780 59.2541   1
  16   9   3 339.561 65.1242   1
 -16  -9  -3 201.126 56.8242   1
 -17   9  -3 754.946 93.7975   1
  17  -9   3 701.750 86.0700   1
  17   9   3 616.991 85.8281   1
 -17  -9  -3 624.735 83.2288   1
 -18   9  -3 405.925 69.8379   1
  18  -9   3 304.594 58.6519   1
  18   9   3 451.832 71.2321   1
 -18  -9  -3 391.638 65.5902   1
  19   9   3 9.18171 40.8205   1
 -19  -9  -3 9.51125 40.8014   1
  20  -9   3 8.75791 45.1584   1
 -20   9  -3 27.2309 44.3388   1
 -21   9  -3-26.4188 46.5521   1
  21  -9   3-25.7462 46.9973   1
  21   9   3 8.98034 46.8897   1
 -21  -9  -3 9.29988 45.4221   1
  22   9   3 114.469 50.1577   1
 -22  -9  -3 128.604 52.2985   1
  24 -10  -3 126.434 49.6287   1
 -24  10   3 152.700 60.1340   1
  23 -10  -3-8.59416 50.6678   1
  22 -10  -3-9.03415 48.3333   1
 -22  10   3 18.8302 45.9826   1
 -21  10   3 346.725 70.6466   1
  21 -10  -3 485.332 77.0898   1
 -20  10   3 37.8023 48.1110   1
  20 -10  -3 35.6847 46.0113   1
  20  10  -3 9.60311 50.1561   1
  18 -10  -3 672.106 83.0707   1
  18  10  -3 669.844 83.8434   1
 -18 -10   3 427.395 69.9465   1
 -17  10   3 579.668 80.8778   1
  17 -10  -3 774.594 86.9779   1
  17  10  -3 686.119 82.6514   1
 -17 -10   3 552.735 78.7688   1
  16 -10  -3 1194.23 115.713   1
  16  10  -3 1300.65 115.811   1
 -16 -10   3 1099.87 110.688   1
 -15  10   3 462.020 69.6452   1
  15 -10  -3 388.719 67.5851   1
 -15 -10   3 265.546 60.1704   1
 -14  10   3 421.421 69.5592   1
  14 -10  -3 589.268 77.3560   1
  14  10  -3 627.782 75.5972   1
 -14 -10   3 558.417 72.9469   1
 -13  10   3 81.6775 45.0394   1
  13 -10  -3 80.3795 49.5384   1
  13  10  -3 57.4152 36.5721   1
 -13 -10   3 25.9137 39.8025   1
 -12  10   3 71.9724 49.3272   1
 -12 -10   3 58.7798 41.0859   1
  12 -10  -3 35.1385 36.3451   1
  11 -10  -3 2206.72 155.552   1
 -11  10   3 2099.01 153.294   1
  11  10  -3 2029.23 147.523   1
 -11 -10   3 1820.77 146.334   1
  10  10  -3 164.326 46.4818   1
 -10 -10   3 202.741 48.1153   1
   9  10  -3 485.109 63.0984   1
  -9  10   3 455.678 70.4272   1
   9 -10  -3 587.454 75.3704   1
  -9 -10   3 636.939 72.1382   1
   8  10  -3 1468.57 120.827   1
  -8  10   3 1414.04 120.797   1
   8 -10  -3 1787.32 130.774   1
  -8 -10   3 1787.39 129.706   1
   7  10  -3 35650.7 1654.61   1
  -7  10   3 30224.1 1651.76   1
   7 -10  -3 35288.0 1660.45   1
  -7 -10   3 34739.7 1654.43   1
   6  10  -3 15266.1 779.050   1
  -6  10   3 15217.9 788.800   1
   6 -10  -3 15656.5 789.885   1
  -6 -10   3 15979.8 790.252   1
  -5  10   3 368.300 57.3098   1
   5 -10  -3 273.970 50.2725   1
  -4  10   3 927.733 87.4473   1
   4 -10  -3 958.634 91.5705   1
  -3  10   3 10598.9 538.267   1
   3 -10  -3 9838.03 535.886   1
   2  10  -3 12078.6 617.075   1
  -2  10   3 12495.0 624.847   1
   2 -10  -3 12096.5 622.128   1
  -2 -10   3 11351.1 618.188   1
   1  10  -3 15208.2 729.672   1
   1 -10  -3 16317.1 738.031   1
   0  10   3 356.592 57.7923   1
   0  10  -3 490.599 61.2298   1
   0 -10   3 424.371 59.4588   1
   0 -10  -3 422.266 62.1170   1
   1  10   3 2733.67 199.804   1
  -1  10  -3 3419.36 202.107   1
   1 -10   3 3266.61 201.560   1
  -1 -10  -3 3420.79 208.262   1
   2  10   3 6012.01 369.378   1
  -2  10  -3 6964.10 378.794   1
   2 -10   3 7308.21 378.925   1
  -2 -10  -3 7096.99 378.240   1
  -3  10  -3 12926.8 628.326   1
   3 -10   3 12120.6 624.341   1
   3  10   3 11183.6 620.805   1
  -3 -10  -3 12056.9 628.432   1
  -4  10  -3 8886.31 464.088   1
   4 -10   3 8904.07 465.140   1
   4  10   3 8269.37 462.072   1
  -4 -10  -3 8347.81 463.534   1
  -5  10  -3 3260.90 215.988   1
   5 -10   3 3531.25 219.512   1
   5  10   3 3289.44 215.860   1
  -5 -10  -3 3733.50 222.040   1
  -6  10  -3 933.627 95.1279   1
  -6 -10  -3 940.148 96.3994   1
   6  10   3 1212.71 104.202   1
   6 -10   3 1092.57 99.4453   1
  -7 -10  -3 454.645 65.8573   1
   7  10   3 276.523 55.4080   1
  -7  10  -3 328.381 63.5705   1
   7 -10   3 376.213 63.3393   1
   8  10   3 91.2664 43.3770   1
  -8 -10  -3 8.71532 37.4520   1
  -9 -10  -3 13829.1 753.363   1
   9  10   3 14986.3 754.833   1
   9 -10   3 14712.4 756.842   1
  -9  10  -3 15227.8 759.005   1
  10  10   3 553.853 74.8823   1
  10 -10   3 612.986 79.6180   1
 -10  10  -3 788.453 87.1582   1
 -11 -10  -3 110.547 50.4835   1
 -11  10  -3 9.51231 43.7656   1
  11 -10   3 17.9848 37.1690   1
 -12 -10  -3 523.674 72.6879   1
  12  10   3 512.386 71.7059   1
  12 -10   3 420.494 68.3596   1
 -12  10  -3 478.456 71.2135   1
 -13  10  -3 3525.14 224.115   1
 -13 -10  -3 3166.03 217.909   1
  13 -10   3 3298.29 218.145   1
  13  10   3 3395.95 220.647   1
 -14 -10  -3 462.038 69.6591   1
  14  10   3 516.215 72.7781   1
  14 -10   3 318.064 61.2602   1
 -14  10  -3 487.082 68.7130   1
 -15 -10  -3 824.808 95.7780   1
 -15  10  -3 919.328 95.8753   1
  15  10   3 893.997 97.2716   1
  15 -10   3 769.107 87.9709   1
  16  10   3-9.36561 48.9067   1
 -16 -10  -3-29.2223 46.8966   1
  17 -10   3 9.17896 44.1875   1
 -17  10  -3-28.7730 44.0870   1
 -18  10  -3 86.5466 53.2620   1
  18 -10   3 8.78069 44.1029   1
  18  10   3-18.7172 47.6350   1
 -18 -10  -3 19.3551 45.2035   1
 -19  10  -3 203.701 53.8358   1
  19 -10   3 288.602 54.9461   1
  19  10   3 390.310 72.2068   1
 -19 -10  -3 181.540 62.3317   1
  20  10   3 9.22876 53.3318   1
  21 -10   3 8.43449 45.1528   1
 -21  10  -3-78.6873 54.0350   1
  23 -11  -3 76.9738 48.4502   1
 -23  11   3 9.10410 46.9832   1
  22 -11  -3 70.3270 50.4807   1
 -22  11   3 119.450 49.3650   1
 -21  11   3-27.3984 44.6034   1
  21 -11  -3 26.4308 45.9991   1
 -20  11   3 28.2569 44.6693   1
  20 -11  -3-8.83125 46.1105   1
 -19  11   3 47.6905 45.2611   1
  19  11  -3 19.1754 44.8026   1
 -17  11   3 38.8607 45.3797   1
 -17 -11   3 9.69435 41.5965   1
  17 -11  -3 18.2270 49.9149   1
  17  11  -3 18.4669 45.1062   1
 -16 -11   3 2782.00 192.981   1
 -16  11   3 2838.68 193.221   1
  16 -11  -3 2718.13 189.083   1
  16  11  -3 2642.66 188.472   1
 -15 -11   3 262.712 61.4709   1
 -15  11   3 170.839 59.6392   1
  15 -11  -3 232.640 57.4959   1
  15  11  -3 258.015 58.8530   1
 -14 -11   3 622.460 79.4811   1
  14  11  -3 767.597 85.4423   1
 -13  11   3 92.6126 46.7507   1
  13 -11  -3 109.936 46.8658   1
  12 -11  -3-9.01687 37.9556   1
 -12  11   3 37.0108 40.4185   1
 -12 -11   3 17.8285 38.2384   1
  12  11  -3-34.5204 41.5420   1
 -11  11   3 27.3734 46.4345   1
  11 -11  -3-44.7896 44.3712   1
 -11 -11   3 53.1322 44.4683   1
  11  11  -3 8.31263 41.7430   1
  10 -11  -3 4912.58 312.874   1
 -10 -11   3 5511.52 319.783   1
 -10  11   3 4999.19 313.456   1
   9 -11  -3 15455.9 769.666   1
  -9  11   3 16270.7 772.317   1
  -9 -11   3 15632.1 768.734   1
  -8 -11   3 710.854 79.5940   1
   8  11  -3 698.462 78.1700   1
  -7  11   3 1831.02 137.207   1
  -7 -11   3 1838.36 139.229   1
   7 -11  -3 1852.91 138.645   1
   7  11  -3 1626.90 127.523   1
  -6  11   3 1531.47 121.730   1
  -6 -11   3 1572.15 122.590   1
   6  11  -3 1229.54 112.719   1
   6 -11  -3 1472.25 119.977   1
   5 -11  -3 6807.92 354.677   1
  -5 -11   3 6996.50 351.535   1
  -5  11   3 5464.91 345.800   1
   5  11  -3 5588.80 341.378   1
   4 -11  -3 4086.17 259.516   1
  -4 -11   3 4435.15 259.274   1
   4  11  -3 4487.07 259.295   1
  -4  11   3 4332.24 260.747   1
  -3 -11   3 3886.63 251.697   1
   3 -11  -3 4352.44 260.328   1
   3  11  -3 4534.80 257.749   1
  -3  11   3 4472.35 260.252   1
   2 -11  -3 1530.11 122.387   1
  -2 -11   3 1536.85 120.782   1
   2  11  -3 1367.47 116.329   1
  -2  11   3 1523.81 122.358   1
  -1 -11   3 15376.3 777.430   1
   1 -11  -3 15679.7 781.550   1
  -1  11   3 14735.2 777.926   1
   0  11  -3 3328.29 223.637   1
   0 -11  -3 3717.06 230.729   1
   0 -11   3 3643.60 227.496   1
   0  11   3 4241.08 236.138   1
  -1 -11  -3 216.257 53.9567   1
   1  11   3 183.726 49.5467   1
  -1  11  -3 260.815 51.5831   1
  -2  11  -3 2049.03 150.593   1
   2 -11   3 2205.44 153.513   1
   2  11   3 1880.92 144.155   1
  -2 -11  -3 2308.99 156.554   1
  -3  11  -3 10922.9 567.167   1
   3  11   3 9539.58 559.378   1
   3 -11   3 11896.1 573.636   1
  -3 -11  -3 10981.0 568.856   1
  -4  11  -3 732.765 84.1292   1
   4  11   3 796.088 87.9963   1
   4 -11   3 748.180 82.9062   1
  -4 -11  -3 1031.40 97.0999   1
  -5  11  -3 5286.64 313.248   1
   5  11   3 5166.96 310.034   1
   5 -11   3 5800.95 317.895   1
  -5 -11  -3 5381.50 317.543   1
  -7  11  -3 1211.96 113.488   1
   7  11   3 1158.96 107.924   1
   7 -11   3 1079.70 105.056   1
  -7 -11  -3 1391.11 115.229   1
  -8  11  -3 1813.67 146.930   1
  -8 -11  -3 1859.37 146.253   1
   8  11   3 2177.60 153.149   1
   8 -11   3 1833.31 144.860   1
  -9  11  -3 64.2046 43.5852   1
  -9 -11  -3 18.2954 40.7616   1
   9 -11   3 45.3663 43.7632   1
   9  11   3 112.769 50.7123   1
 -10 -11  -3 1619.47 131.892   1
  10 -11   3 1631.75 132.724   1
 -10  11  -3 1436.17 130.348   1
 -11 -11  -3 103.236 48.6121   1
  11 -11   3 55.6179 40.0400   1
  11  11   3 126.067 46.6609   1
 -11  11  -3 115.760 43.1424   1
 -12 -11  -3 218.497 54.6962   1
  12 -11   3 200.458 55.6755   1
  12  11   3 273.905 61.1295   1
 -12  11  -3 165.059 54.1094   1
 -13 -11  -3 1156.42 108.496   1
 -13  11  -3 1202.08 112.848   1
  13  11   3 1361.49 113.737   1
 -14 -11  -3 510.296 74.8193   1
  14 -11   3 495.898 71.3431   1
  14  11   3 510.781 75.9366   1
 -14  11  -3 577.464 78.4990   1
 -15 -11  -3-19.3346 47.8836   1
  15  11   3 18.4153 46.2360   1
  16 -11   3 45.0697 45.8793   1
 -16  11  -3-9.34915 45.6686   1
  17  11   3-37.1275 52.5312   1
 -17 -11  -3 9.65536 49.7776   1
  17 -11   3-9.02872 45.9464   1
 -17  11  -3 18.8193 43.2503   1
  18  11   3 147.361 61.6805   1
 -18 -11  -3 163.170 58.0903   1
  18 -11   3 125.401 51.1549   1
 -18  11  -3 150.860 55.4640   1
  19  11   3 45.5974 43.2471   1
 -19 -11  -3 9.52235 45.8367   1
  19 -11   3-17.1577 43.0784   1
 -19  11  -3-37.0454 48.9550   1
  20  11   3 17.9793 46.9415   1
 -20 -11  -3 9.38771 45.1948   1
  20 -11   3 16.9187 43.0551   1
 -20  11  -3 17.8052 44.7103   1
 -22  12   3 17.8414 49.4014   1
  22 -12  -3-8.55754 48.9444   1
 -21  12   3 18.2028 52.0759   1
  21 -12  -3 42.9527 46.5273   1
 -20  12   3 18.5496 45.9402   1
  20 -12  -3-26.5171 47.8492   1
 -19  12   3 28.5645 48.4952   1
  19 -12  -3 54.4054 48.5530   1
 -18  12   3 76.7797 43.9369   1
  18  12  -3 189.912 55.8539   1
  18 -12  -3 182.770 49.3720   1
 -17  12   3-38.8689 54.4438   1
  17 -12  -3-46.1734 53.9436   1
  16 -12  -3 458.761 71.0318   1
 -16 -12   3 514.641 76.9378   1
 -16  12   3 393.359 69.9970   1
  16  12  -3 436.138 73.7494   1
  15 -12  -3-65.4612 52.3831   1
 -15  12   3-18.9988 48.9986   1
 -15 -12   3-19.5307 46.3368   1
  15  12  -3-28.2966 40.4906   1
  14 -12  -3 166.045 55.8021   1
 -14 -12   3 192.561 59.2862   1
 -14  12   3 103.408 45.6944   1
  14  12  -3 83.7912 51.3752   1
  13 -12  -3 296.253 61.2602   1
 -13 -12   3 162.324 56.9043   1
 -13  12   3 244.808 59.2860   1
  13  12  -3 261.068 58.6957   1
  12 -12  -3 3462.77 229.685   1
 -12  12   3 3802.14 236.037   1
  12  12  -3 3944.56 234.688   1
 -12 -12   3 3204.35 229.240   1
 -11  12   3 27.9815 42.2175   1
  11 -12  -3 54.9824 47.8832   1
  10 -12  -3 830.016 89.9166   1
 -10 -12   3 704.335 83.1582   1
 -10  12   3 717.735 85.4426   1
  10  12  -3 794.030 86.7498   1
   9 -12  -3 1134.86 105.282   1
  -9  12   3 1034.40 100.778   1
   9  12  -3 885.719 92.1690   1
  -9 -12   3 837.645 91.7001   1
   8  12  -3 423.648 62.5049   1
  -8  12   3 333.901 61.3918   1
   8 -12  -3 472.841 70.3398   1
  -8 -12   3 445.851 71.9674   1
   7  12  -3-33.1129 39.8488   1
  -7  12   3 17.7346 40.0950   1
   7 -12  -3 17.6931 34.2552   1
  -7 -12   3-34.4956 42.7162   1
   6  12  -3-16.6780 35.7722   1
  -6  12   3-17.4582 32.2283   1
   6 -12  -3 87.9672 39.7766   1
  -6 -12   3-25.1997 35.3599   1
  -5  12   3 1510.40 124.946   1
   5  12  -3 1511.05 124.237   1
  -5 -12   3 1500.92 121.717   1
   5 -12  -3 1382.11 120.056   1
   4  12  -3 511.612 72.7146   1
  -4 -12   3 649.838 76.7837   1
  -3 -12   3 322.291 59.7324   1
   3  12  -3 327.105 60.8118   1
  -2 -12   3 1629.19 127.907   1
   2 -12  -3 1534.86 123.581   1
  -2  12   3 1390.62 119.504   1
   2  12  -3 1420.96 119.906   1
  -1 -12   3 3144.06 213.046   1
   1 -12  -3 3354.06 216.119   1
  -1  12   3 3604.48 219.295   1
   1  12  -3 3408.70 218.611   1
   0  12   3 603.054 79.8912   1
   0  12  -3 619.970 78.6240   1
   0 -12   3 710.616 81.4600   1
   1  12   3 3144.49 193.734   1
   1 -12   3 2628.30 186.301   1
  -1 -12  -3 2748.08 189.684   1
  -2  12  -3 225.428 55.3193   1
   2 -12   3 278.505 59.9891   1
  -3  12  -3 34.6370 35.0581   1
   4  12   3 1937.81 145.594   1
  -4 -12  -3 1939.01 146.532   1
   5  12   3 347.318 61.2922   1
  -5  12  -3 352.151 66.1406   1
   5 -12   3 302.555 61.4052   1
  -5 -12  -3 376.668 64.1611   1
  -6  12  -3 4459.77 279.853   1
   6 -12   3 4782.05 281.879   1
   6  12   3 4788.21 279.615   1
  -6 -12  -3 4553.44 283.382   1
  -7  12  -3-9.26061 45.8694   1
   7 -12   3 9.03989 38.7774   1
   7  12   3 8.87130 41.4281   1
  -8  12  -3 223.279 55.3500   1
  -8 -12  -3 140.726 46.4202   1
   8  12   3 145.275 46.8016   1
   8 -12   3 128.134 53.4103   1
  -9  12  -3 27.9849 44.2654   1
  -9 -12  -3 85.5692 44.4276   1
   9  12   3 9.21475 51.0536   1
   9 -12   3 9.20397 40.9473   1
 -10 -12  -3 47.2249 42.0353   1
  10  12   3 37.9159 39.1759   1
 -11  12  -3 282.095 61.2121   1
  11 -12   3 411.095 66.1025   1
 -12 -12  -3 9.58858 41.8889   1
  12  12   3 45.5131 46.3252   1
 -12  12  -3-9.79495 33.3436   1
  12 -12   3 9.25872 35.0300   1
 -13 -12  -3 28.8704 45.6396   1
  13  12   3 9.15282 46.5799   1
 -13  12  -3 19.4925 37.7408   1
  13 -12   3-9.31083 37.6580   1
 -14 -12  -3 19.3136 48.4967   1
  14  12   3-9.23983 41.7849   1
 -14  12  -3 19.3572 41.5231   1
  14 -12   3 27.6076 39.4814   1
 -15  12  -3 28.5620 50.3566   1
  15 -12   3 45.2760 50.7306   1
 -16 -12  -3 77.6107 51.4408   1
  16  12   3 83.3612 46.0567   1
 -16  12  -3 94.0431 53.9397   1
  16 -12   3 88.7364 48.2068   1
 -17 -12  -3-28.8332 45.5882   1
  17  12   3-18.4782 48.2472   1
  17 -12   3-8.85260 37.2758   1
 -17  12  -3-27.6947 46.9877   1
 -18 -12  -3-28.5016 41.5010   1
 -18  12  -3-18.4465 49.3444   1
  18 -12   3 17.6232 44.8413   1
  18  12   3 18.2493 43.2716   1
 -19 -12  -3-28.1310 47.0866   1
  19 -12   3 8.46073 40.7269   1
 -19  12  -3 9.13692 41.3137   1
  19  12   3 17.9428 49.6819   1
  21 -13  -3 25.0684 45.2500   1
 -19  13   3 140.296 57.4954   1
  19 -13  -3 80.7775 50.5183   1
 -17  13   3-9.60625 37.2018   1
  17 -13  -3 36.9395 39.6190   1
  16 -13  -3 365.837 69.1736   1
 -16 -13   3 203.286 61.2200   1
 -16  13   3 334.484 63.9257   1
  16  13  -3 359.349 69.6840   1
 -15 -13   3-20.3094 45.9750   1
  15  13  -3 114.103 52.1209   1
  14 -13  -3-27.8327 46.5906   1
 -14 -13   3-10.1823 43.6815   1
 -14  13   3 9.45355 46.1735   1
  14  13  -3-18.5514 41.9449   1
  13 -13  -3 55.8400 44.2049   1
 -13 -13   3 39.9783 49.5670   1
 -13  13   3 56.9522 42.9911   1
  13  13  -3 55.3951 44.5112   1
  12 -13  -3-46.7196 42.2493   1
 -12  13   3 19.1951 38.8147   1
  12  13  -3 27.8924 43.4179   1
 -12 -13   3 9.61232 43.4629   1
  11  13  -3 27.0632 45.3119   1
 -11  13   3 47.3520 40.6381   1
  11 -13  -3-18.6091 36.0439   1
 -11 -13   3 46.9493 46.5219   1
  10  13  -3 165.594 47.2125   1
 -10  13   3 120.308 50.6422   1
  10 -13  -3 213.697 56.8481   1
 -10 -13   3 132.082 48.5786   1
   9  13  -3 299.700 58.3237   1
  -9  13   3 138.102 51.4341   1
   9 -13  -3 201.059 56.3683   1
  -9 -13   3 225.387 56.3875   1
  -8  13   3 509.057 73.8457   1
   8 -13  -3 428.999 71.0976   1
   7  13  -3 1160.45 103.170   1
  -7  13   3 933.500 101.753   1
   7 -13  -3 1004.39 99.8770   1
  -7 -13   3 927.484 98.6302   1
  -6  13   3 3434.79 230.090   1
   6  13  -3 3375.84 227.880   1
  -6 -13   3 4038.56 238.317   1
   6 -13  -3 3858.23 237.127   1
   5  13  -3 690.591 81.8567   1
  -5  13   3 711.055 81.0817   1
   5 -13  -3 762.506 85.9402   1
  -5 -13   3 547.441 76.1966   1
   4  13  -3-17.2842 42.2081   1
  -4  13   3-18.0736 46.5895   1
   4 -13  -3 18.4268 42.3491   1
  -4 -13   3-8.86858 42.0586   1
  -3  13   3 276.227 53.5425   1
   3  13  -3 294.890 56.9220   1
   3 -13  -3 359.080 63.0127   1
  -3 -13   3 330.641 57.1232   1
   2  13  -3 1245.27 112.102   1
  -2  13   3 1302.93 118.345   1
  -2 -13   3 1447.60 118.818   1
   2 -13  -3 1266.33 119.006   1
  -1  13   3 419.300 68.6584   1
   1  13  -3 692.469 79.9642   1
  -1 -13   3 703.387 79.6170   1
   1 -13  -3 567.514 73.8585   1
   0  13   3 223.632 50.7156   1
   0 -13  -3 118.915 43.4552   1
   1  13   3 332.031 56.1190   1
  -1 -13  -3 325.176 57.9174   1
   2  13   3 826.634 92.6421   1
  -2  13  -3 832.420 92.7529   1
   2 -13   3 1039.07 99.5963   1
  -2 -13  -3 960.656 93.5669   1
   3  13   3 762.605 85.7802   1
   3 -13   3 699.444 83.3849   1
  -3 -13  -3 803.830 92.6743   1
   4  13   3 407.403 69.2058   1
  -4  13  -3 430.836 72.5592   1
   4 -13   3 443.404 69.2213   1
  -4 -13  -3 600.379 75.9327   1
  -5  13  -3 576.002 84.5260   1
  -5 -13  -3 742.649 87.8798   1
  -6  13  -3 349.362 65.3365   1
   6 -13   3 296.204 60.3774   1
   6  13   3 383.662 67.6806   1
  -7  13  -3 9.48430 40.7021   1
   7 -13   3-9.24444 38.9328   1
   7  13   3 26.5330 43.8247   1
  -7 -13  -3 99.2605 48.4933   1
  -8  13  -3 701.632 88.3689   1
   8 -13   3 825.620 94.5091   1
   8  13   3 702.508 87.8658   1
  -8 -13  -3 781.805 91.7221   1
   9 -13   3 18.6667 36.1403   1
  -9  13  -3-9.47879 40.6608   1
 -10  13  -3-19.2103 41.9816   1
 -10 -13  -3 19.4103 45.3438   1
  10  13   3 103.331 56.4732   1
  10 -13   3 37.8060 44.8439   1
 -11  13  -3 708.535 88.8895   1
 -11 -13  -3 694.469 90.5700   1
  11  13   3 650.902 89.1569   1
  11 -13   3 748.168 87.3856   1
 -12  13  -3 39.5116 48.9406   1
 -12 -13  -3 9.77931 47.7751   1
  12  13   3 38.3106 46.7906   1
  12 -13   3 9.36235 46.3878   1
 -13  13  -3-39.0176 44.8490   1
  13 -13   3-18.4031 40.2110   1
 -13 -13  -3-28.9079 49.6904   1
  13  13   3-9.73819 51.4881   1
 -14 -13  -3 38.6638 45.9939   1
  14 -13   3 73.7551 44.5388   1
 -14  13  -3 115.782 46.5971   1
  14  13   3 73.4209 51.5238   1
 -15 -13  -3 299.111 65.0144   1
  15 -13   3 198.365 53.0824   1
 -15  13  -3 217.346 57.6915   1
  15  13   3 173.836 52.2214   1
 -16 -13  -3 9.58842 44.0973   1
  16 -13   3 17.5042 45.1458   1
 -16  13  -3 74.6797 51.1397   1
  16  13   3 27.3224 45.1357   1
 -17 -13  -3 66.5431 43.7408   1
  17 -13   3 52.1091 42.4645   1
  17  13   3 36.1361 47.7966   1
 -17  13  -3 18.0103 41.4406   1
  18  13   3 17.8388 51.0153   1
 -18  13  -3 17.9322 46.8145   1
 -18 -13  -3 9.37407 43.0883   1
  18 -13   3-8.59983 44.3375   1
  20 -14  -3 179.017 54.9356   1
 -20  14   3 232.570 54.6445   1
  19 -14  -3 35.2227 39.1817   1
  18 -14  -3 589.512 76.4182   1
 -18  14   3 591.051 78.9514   1
  17 -14  -3 318.491 61.7904   1
 -17  14   3 199.132 59.3324   1
  16 -14  -3 74.2198 50.4794   1
 -16  14   3 142.087 54.4156   1
  15  14  -3 57.7579 49.0599   1
 -15  14   3 84.0880 48.2414   1
  15 -14  -3 27.7083 48.2963   1
  14  14  -3-19.4859 44.7861   1
  14 -14  -3-9.25589 47.7218   1
 -14  14   3-28.2932 46.0643   1
 -14 -14   3 10.0625 46.2548   1
  13 -14  -3 399.714 68.2422   1
  13  14  -3 218.343 58.0747   1
 -13 -14   3 375.434 67.0657   1
  12  14  -3 323.833 65.1699   1
  12 -14  -3 384.864 71.3016   1
 -12  14   3 404.945 70.9319   1
 -12 -14   3 315.210 65.6778   1
 -11 -14   3 348.715 70.4444   1
  11 -14  -3 347.013 66.1702   1
  11  14  -3 487.183 71.2542   1
 -11  14   3 429.569 68.1705   1
  10  14  -3 2653.00 188.911   1
  10 -14  -3 2781.82 191.808   1
 -10  14   3 2733.35 187.926   1
 -10 -14   3 2722.25 192.238   1
  -9 -14   3 9.53476 40.1480   1
   9  14  -3 37.0603 39.7559   1
  -9  14   3-28.0234 36.9961   1
   9 -14  -3 83.4531 47.8144   1
   8  14  -3 18.5941 43.4208   1
  -8 -14   3 9.36031 38.6411   1
   7  14  -3 2381.03 162.950   1
  -7  14   3 1849.24 154.068   1
   7 -14  -3 1871.34 152.876   1
  -7 -14   3 2321.07 162.416   1
  -6 -14   3 92.7700 51.4225   1
   6  14  -3 55.0421 50.2838   1
  -6  14   3 9.10538 36.8918   1
   6 -14  -3 55.0233 37.1549   1
  -5 -14   3 444.636 70.7405   1
   5  14  -3 380.774 65.5975   1
  -5  14   3 286.167 54.2156   1
   5 -14  -3 469.782 65.6958   1
  -4  14   3 728.402 83.9535   1
   4  14  -3 805.031 90.8466   1
   4 -14  -3 747.129 86.7438   1
  -4 -14   3 776.086 88.8657   1
  -3  14   3-36.6864 36.3171   1
   3  14  -3-27.1589 44.8455   1
  -3 -14   3 37.5257 48.9856   1
   3 -14  -3-9.43003 40.4560   1
   2  14  -3 412.615 68.6431   1
  -2  14   3 265.003 54.5372   1
   2 -14  -3 433.606 64.6429   1
  -2 -14   3 223.493 59.6003   1
  -1  14   3 5385.57 330.798   1
   1  14  -3 6166.74 338.657   1
  -1 -14   3 5793.42 334.316   1
   1 -14  -3 5668.68 333.724   1
   0 -14  -3 733.928 88.3055   1
   0  14  -3 1054.37 100.031   1
   0  14   3 799.957 91.7519   1
   0 -14   3 730.459 87.7341   1
  -1  14  -3 1040.82 105.085   1
   1  14   3 998.091 102.565   1
   1 -14   3 1020.03 100.692   1
  -1 -14  -3 969.260 101.693   1
  -2 -14  -3 158.234 52.1774   1
   2 -14   3 180.390 56.0096   1
   2  14   3 231.087 56.1397   1
  -2  14  -3 121.465 51.2235   1
   3  14   3 1613.61 130.251   1
   3 -14   3 1447.93 126.502   1
  -3  14  -3 1492.24 127.156   1
  -3 -14  -3 1614.01 130.373   1
   4 -14   3 9.44607 49.3203   1
   4  14   3-18.0133 37.1782   1
  -4  14  -3 9.24711 42.5047   1
  -4 -14  -3 39.4760 40.7375   1
  -5 -14  -3 2281.19 168.482   1
   5  14   3 2237.17 166.418   1
   5 -14   3 2207.96 166.674   1
  -7  14  -3 9.66256 47.1945   1
   7  14   3 9.30447 37.6342   1
  -7 -14  -3 19.2177 39.6664   1
  -8 -14  -3 137.434 48.7094   1
  -8  14  -3 191.967 56.1290   1
   8  14   3 231.968 53.7616   1
   8 -14   3 170.874 53.8429   1
  -9 -14  -3 1028.69 109.748   1
  -9  14  -3 948.294 98.2390   1
   9  14   3 962.059 100.314   1
   9 -14   3 1004.95 100.412   1
 -10 -14  -3-19.9701 48.0848   1
 -10  14  -3 67.1271 48.8206   1
  10 -14   3 47.3655 46.9429   1
  10  14   3 9.32298 46.8363   1
  11  14   3 158.964 57.4500   1
 -11 -14  -3 39.6745 48.6796   1
 -12  14  -3 244.307 55.3708   1
  12 -14   3 253.547 59.1838   1
  13  14   3 132.759 55.7973   1
 -13 -14  -3 254.638 59.8252   1
 -13  14  -3 77.5673 45.8192   1
  13 -14   3 154.700 49.7586   1
 -14 -14  -3-19.5293 51.6313   1
  14  14   3 66.0624 45.4463   1
 -15  14  -3 9.36800 46.5393   1
  15 -14   3 142.750 55.7217   1
 -16 -14  -3 9.54371 47.2735   1
  16  14   3-28.2389 52.1289   1
  17  14   3 47.0967 60.3597   1
 -17 -14  -3 75.0375 52.0909   1
 -17  14  -3 88.7894 53.0015   1
  17 -14   3 110.241 50.6341   1
 -18  15   3 18.3280 43.4717   1
  18 -15  -3 26.0006 35.0676   1
 -17  15   3 324.515 65.8916   1
  17 -15  -3 400.925 65.5922   1
 -16  15   3 1450.14 122.174   1
  16 -15  -3 1240.26 116.664   1
  14  15  -3 9.56016 46.6908   1
  14 -15  -3-9.17427 48.4949   1
 -14  15   3-9.34492 48.7908   1
  13  15  -3 121.738 49.0793   1
 -13  15   3 103.930 50.7287   1
  13 -15  -3 110.906 53.0328   1
 -13 -15   3 10.3400 43.7347   1
  12  15  -3 9.33540 46.9456   1
 -12  15   3 105.798 56.7585   1
  12 -15  -3 84.2739 45.8013   1
 -12 -15   3 10.6815 45.8888   1
 -10 -15   3 78.3466 48.9401   1
  10  15  -3 212.364 51.4358   1
 -10  15   3 113.318 54.9536   1
  10 -15  -3 150.665 53.1212   1
  -9 -15   3 3935.00 251.332   1
  -9  15   3 3968.87 248.949   1
   9 -15  -3 3797.56 245.447   1
   9  15  -3 4104.20 253.665   1
  -8 -15   3 244.449 55.5942   1
  -8  15   3 284.229 64.3030   1
   8 -15  -3 302.380 64.6130   1
   8  15  -3 240.097 60.1318   1
  -7 -15   3 703.316 86.1550   1
   7  15  -3 761.984 91.2874   1
   7 -15  -3 688.283 87.3953   1
  -7  15   3 819.069 92.2915   1
  -6 -15   3 3898.30 248.595   1
   6 -15  -3 3991.49 249.907   1
   6  15  -3 4002.31 250.041   1
  -6  15   3 3851.86 246.907   1
   5 -15  -3 28.2570 43.9870   1
  -5 -15   3-19.4434 42.4686   1
   5  15  -3 9.36003 45.7146   1
  -5  15   3 9.36732 45.7502   1
   4 -15  -3 74.9521 50.2671   1
  -4 -15   3 67.8582 45.4279   1
   4  15  -3 65.7102 44.0001   1
  -4  15   3 113.974 50.9544   1
   3 -15  -3 432.844 67.7011   1
  -3 -15   3 328.589 62.1272   1
  -3  15   3 499.153 70.8052   1
   3  15  -3 329.534 65.0025   1
  -2 -15   3 597.712 83.0939   1
   2  15  -3 534.199 78.1294   1
  -1 -15   3 828.786 88.7559   1
   1  15  -3 694.137 85.7037   1
   0 -15   3 383.822 68.6535   1
   0  15  -3 270.144 61.9781   1
   1 -15   3 28.5336 40.0367   1
  -1  15  -3-18.9929 42.9396   1
   2 -15   3 239.042 59.0897   1
  -2  15  -3 238.981 61.1470   1
   3  15   3 18.8829 46.1195   1
  -4  15  -3 2099.17 163.524   1
   4 -15   3 2216.16 166.650   1
  -4 -15  -3 2316.18 168.460   1
  -5 -15  -3 139.655 57.6010   1
   5  15   3 221.114 60.0116   1
  -5  15  -3 271.086 57.1028   1
   5 -15   3 295.816 57.9442   1
   6  15   3 17.8243 42.2693   1
  -6  15  -3 38.9860 45.5198   1
   6 -15   3-9.55480 43.9221   1
  -6 -15  -3 10.0484 42.3025   1
   7  15   3 246.952 61.6491   1
  -7  15  -3 428.830 74.2247   1
  -7 -15  -3 342.637 71.8634   1
   7 -15   3 389.354 71.1316   1
  -8 -15  -3 2727.88 181.054   1
   8 -15   3 2413.90 172.193   1
   9  15   3-18.9375 49.4454   1
  -9 -15  -3-19.6091 48.5718   1
 -10  15  -3 449.651 75.0127   1
  11  15   3 46.1213 49.9361   1
 -11  15  -3-57.9555 54.6685   1
  11 -15   3-9.47479 48.2182   1
 -11 -15  -3-20.4638 49.9735   1
  12  15   3 64.3865 46.2218   1
 -12  15  -3 19.3713 47.3367   1
  12 -15   3 37.1510 47.2975   1
 -12 -15  -3 20.1815 47.8859   1
  13  15   3 305.927 66.9780   1
 -13  15  -3 220.658 57.8875   1
  13 -15   3 278.813 54.9414   1
 -13 -15  -3 238.220 65.1737   1
  14  15   3 322.676 65.2841   1
 -14  15  -3 244.665 66.1340   1
  14 -15   3 279.520 61.6948   1
 -14 -15  -3 166.806 59.6764   1
  15  15   3 27.6839 45.7178   1
 -15  15  -3 18.4256 48.1105   1
 -15 -15  -3 9.65592 44.3925   1
  15 -15   3 26.2810 47.4325   1
 -16  15  -3 26.7984 48.3573   1
  16 -15   3-8.49646 43.2388   1
 -17  16   3 153.506 51.6825   1
  17 -16  -3 173.546 55.0965   1
 -16  16   3 127.196 52.2501   1
  16 -16  -3 106.956 43.2504   1
 -15  16   3 316.725 67.3473   1
  15 -16  -3 259.418 59.6977   1
 -14  16   3 478.203 76.1336   1
  14 -16  -3 568.649 82.2937   1
  12  16  -3-29.6242 50.9187   1
  12 -16  -3-18.5509 46.5880   1
 -12  16   3-19.0546 43.8028   1
  11  16  -3 683.943 86.9595   1
 -11 -16   3 539.301 81.9134   1
  11 -16  -3 726.592 83.8568   1
 -11  16   3 683.182 82.6381   1
 -10 -16   3 89.9261 52.3484   1
 -10  16   3 94.5067 50.7473   1
  10 -16  -3 103.138 52.6762   1
  10  16  -3 79.2049 51.2260   1
  -9 -16   3 70.4111 49.2371   1
  -9  16   3 93.5652 54.7177   1
   9 -16  -3 56.5996 49.3632   1
   9  16  -3 59.0502 53.3793   1
   8  16  -3 929.066 106.392   1
  -8 -16   3 1284.10 115.279   1
   7  16  -3 1015.22 112.910   1
  -7  16   3 1213.65 118.706   1
  -7 -16   3 1313.93 119.801   1
   7 -16  -3 1496.21 125.945   1
  -6  16   3 1382.13 125.300   1
   6 -16  -3 1557.67 130.058   1
  -5  16   3 876.896 96.8005   1
   5 -16  -3 912.249 97.1297   1
  -4  16   3-47.4649 50.1984   1
   4 -16  -3-9.38907 45.2165   1
  -3  16   3 776.800 91.6658   1
   3 -16  -3 700.154 84.1883   1
  -2  16   3 18.8997 40.5581   1
   2 -16  -3 38.7986 41.6289   1
   1  16  -3 3408.94 219.944   1
  -1  16   3 3219.85 216.893   1
  -1 -16   3 3147.43 214.579   1
   1 -16  -3 3357.76 220.346   1
   0  16  -3 2247.61 175.845   1
   0  16   3 2424.31 177.534   1
   0 -16   3 2750.15 182.433   1
   0 -16  -3 2661.18 185.141   1
  -1  16  -3 1539.16 137.199   1
   1  16   3 1834.84 144.039   1
   1 -16   3 1837.84 144.440   1
  -2 -16  -3 9.62100 34.6234   1
  -2  16  -3-19.3774 51.2162   1
   2 -16   3-9.66404 45.8321   1
   2  16   3-28.5796 46.5288   1
  -3 -16  -3 77.8094 55.2612   1
  -3  16  -3 77.1278 50.5722   1
   3 -16   3 105.443 53.8914   1
   3  16   3 152.881 55.9892   1
  -4 -16  -3 230.872 58.9953   1
   4  16   3 315.516 64.7163   1
  -4  16  -3 346.008 70.1620   1
   4 -16   3 328.003 65.7550   1
   5  16   3 2119.32 159.293   1
  -5  16  -3 2259.49 164.361   1
   5 -16   3 2087.34 160.286   1
  -5 -16  -3 1947.90 156.940   1
   6  16   3 328.450 64.7004   1
  -6  16  -3 275.408 62.6357   1
   6 -16   3 202.162 51.8785   1
  -6 -16  -3 295.501 59.4747   1
   8  16   3 90.4244 47.4273   1
  -8  16  -3 57.7728 50.4756   1
   8 -16   3 104.763 46.0664   1
  -8 -16  -3 119.820 46.8473   1
   9  16   3 3042.38 204.570   1
  -9  16  -3 3101.28 207.893   1
   9 -16   3 3031.61 204.172   1
  -9 -16  -3 2950.91 206.993   1
  10  16   3 415.965 71.5868   1
 -10  16  -3 322.491 70.3866   1
 -10 -16  -3 338.728 65.7150   1
  10 -16   3 206.156 57.3173   1
  11  16   3 252.647 63.3241   1
 -11 -16  -3 193.292 56.4161   1
  12  16   3 365.416 73.3465   1
 -12  16  -3 390.872 69.8412   1
 -12 -16  -3 416.459 69.0583   1
  12 -16   3 310.852 59.0285   1
  13  16   3 546.633 80.7650   1
 -13 -16  -3 368.755 73.1290   1
  14  16   3 17.9185 50.7109   1
 -14  16  -3 27.5854 35.6124   1
 -14 -16  -3-9.77497 50.3997   1
  15  16   3 61.5262 49.8286   1
  15 -17  -3 191.567 54.5199   1
 -15  17   3 184.980 52.1790   1
  14 -17  -3 88.1345 41.9289   1
 -14  17   3 53.8759 38.6616   1
  13 -17  -3 161.296 49.3361   1
 -13  17   3 219.347 50.8495   1
  12 -17  -3 54.4996 36.0709   1
 -12  17   3 65.2993 40.1134   1
 -11  17   3 168.256 51.8955   1
  11 -17  -3 192.804 53.2020   1
  10  17  -3 768.646 93.3613   1
  -9 -17   3 200.480 61.0679   1
  -9  17   3 460.863 71.0108   1
   9 -17  -3 272.976 64.9789   1
   9  17  -3 327.782 69.8303   1
  -8 -17   3 522.210 81.5233   1
  -8  17   3 616.369 83.1667   1
   8 -17  -3 649.191 84.7524   1
   8  17  -3 491.509 82.8235   1
   7  17  -3-19.5661 52.3456   1
  -7  17   3 94.8607 57.0162   1
   7 -17  -3 19.1091 49.8917   1
  -7 -17   3-30.4673 54.3396   1
  -6  17   3 1713.01 142.181   1
   6  17  -3 1912.07 148.238   1
   6 -17  -3 1753.43 144.028   1
  -6 -17   3 1707.70 144.521   1
  -5  17   3 9.32329 44.8838   1
   5  17  -3-29.3601 45.7078   1
   5 -17  -3 37.4767 48.9220   1
  -5 -17   3 40.2280 43.9370   1
   4  17  -3 1506.09 129.684   1
  -4  17   3 1472.69 125.298   1
  -4 -17   3 1195.82 120.533   1
   4 -17  -3 1243.01 117.449   1
   3  17  -3 158.349 58.9730   1
  -3 -17   3 204.960 60.3655   1
   2  17  -3 992.798 109.132   1
  -2 -17   3 1252.05 114.209   1
   1  17  -3 365.465 65.7618   1
  -1 -17   3 357.608 64.6037   1
   0  17  -3 429.902 76.1757   1
   0 -17   3 547.951 76.2772   1
  -1  17  -3 98.0521 58.6165   1
   1 -17   3 128.417 54.3584   1
  -2  17  -3 416.237 73.1280   1
   2 -17   3 462.497 75.7984   1
  -3 -17  -3-28.9304 50.3516   1
  -3  17  -3 38.4850 52.6872   1
   3 -17   3-29.0894 50.6282   1
   3  17   3-19.0651 45.8884   1
  -4 -17  -3 331.927 69.8658   1
  -4  17  -3 474.273 77.9786   1
   4 -17   3 492.009 75.6692   1
   4  17   3 258.265 62.3604   1
  -5 -17  -3 86.8369 52.2308   1
   5  17   3-47.8069 51.1535   1
  -5  17  -3-9.77155 41.9156   1
   5 -17   3-9.59703 38.8126   1
  -6  17  -3 1232.46 125.767   1
   6 -17   3 1400.71 128.999   1
  -6 -17  -3 1534.56 131.619   1
   7  17   3-28.2374 46.6215   1
  -7  17  -3 9.66872 49.8463   1
   7 -17   3 9.42103 46.6640   1
  -7 -17  -3 19.3741 43.0649   1
   8  17   3 3967.21 247.141   1
  -8  17  -3 3728.39 244.840   1
  -8 -17  -3 3648.77 245.158   1
   8 -17   3 4074.63 248.328   1
   9 -17   3 267.957 58.9377   1
  -9  17  -3 263.749 59.5267   1
  10  17   3 445.278 69.8031   1
 -10  17  -3 326.661 67.3935   1
  10 -17   3 516.324 74.0580   1
 -10 -17  -3 363.843 68.8175   1
  11  17   3 62.5599 51.1445   1
 -11  17  -3 37.4342 49.4991   1
  11 -17   3 27.4861 47.2657   1
 -11 -17  -3 19.2130 48.2699   1
  12  17   3 71.8312 54.0378   1
 -12  17  -3 93.1637 51.0953   1
  12 -17   3 35.7374 39.8208   1
 -12 -17  -3 47.2175 46.8619   1
  13  17   3-8.96705 55.4115   1
  13 -17   3 51.9609 42.9157   1
 -13  17  -3-27.4863 50.7554   1
 -13 -17  -3 83.9599 45.5806   1
  13 -18  -3 139.637 46.6070   1
 -13  18   3 141.991 45.6461   1
  12 -18  -3-17.6462 37.1449   1
 -12  18   3 45.2699 44.8500   1
 -10  18   3 165.683 52.5785   1
  10 -18  -3 136.161 56.0287   1
  -9  18   3 199.768 58.7675   1
   9 -18  -3 184.307 58.1462   1
   8  18  -3 98.6098 52.2115   1
  -8  18   3 18.4401 45.1301   1
   8 -18  -3 82.5374 51.4356   1
  -7 -18   3 1393.69 120.592   1
   7 -18  -3 993.606 106.850   1
   7  18  -3 1027.00 110.460   1
  -7  18   3 1096.95 108.242   1
  -6 -18   3 10.1294 50.1725   1
   6  18  -3-9.85680 48.1393   1
   5 -18  -3 1148.09 107.151   1
  -5  18   3 1057.60 105.974   1
   4 -18  -3 419.437 73.4571   1
  -4  18   3 453.210 77.5848   1
  -3  18   3 486.851 76.8348   1
   2 -18  -3 122.839 47.3970   1
  -2 -18   3 243.355 60.0628   1
   2  18  -3 211.698 65.4511   1
  -2  18   3 114.538 47.8651   1
  -1 -18   3 624.186 80.4773   1
   1 -18  -3 600.121 83.8358   1
   1  18  -3 440.172 76.1140   1
  -1  18   3 607.641 85.6856   1
   0 -18  -3 67.8266 43.9091   1
   0 -18   3 19.7771 49.0663   1
   0  18   3 65.7736 41.1489   1
   0  18  -3 88.6948 57.0235   1
  -1 -18  -3 920.922 104.081   1
   1 -18   3 1120.15 108.109   1
   1  18   3 1091.37 108.094   1
  -1  18  -3 1211.22 113.332   1
  -2  18  -3 28.9805 52.3283   1
   2 -18   3 76.6738 48.1646   1
  -2 -18  -3-9.66469 49.8617   1
   2  18   3 65.7139 50.2604   1
  -3 -18  -3 450.128 74.0454   1
  -3  18  -3 562.155 83.5435   1
   3 -18   3 486.225 75.9128   1
   3  18   3 602.497 82.6311   1
  -4 -18  -3-9.54169 51.0482   1
  -4  18  -3-29.0876 43.1039   1
   4 -18   3 67.0357 50.6210   1
   4  18   3-18.9059 51.1720   1
  -5 -18  -3 490.006 80.9376   1
   5  18   3 463.016 74.2116   1
  -5  18  -3 619.399 90.3805   1
   5 -18   3 722.153 89.5677   1
  -6  18  -3 378.531 69.7235   1
   6 -18   3 283.360 61.8555   1
  -7  18  -3 749.848 92.2320   1
   7 -18   3 751.592 91.4412   1
  -7 -18  -3 757.387 91.0289   1
   8  18   3 168.213 53.7417   1
  -8  18  -3 159.105 60.6017   1
  -8 -18  -3 273.306 59.5069   1
   8 -18   3 203.566 56.4214   1
   9  18   3 220.757 58.4443   1
  -9 -18  -3 132.506 49.5217   1
  10 -18   3-8.99972 48.7633   1
 -10  18  -3 100.209 55.3035   1
  11  18   3 79.7679 52.1023   1
 -11  18  -3 191.168 52.9641   1
  11 -18   3 116.105 48.1773   1
 -11 -18  -3 116.446 60.2627   1
  12  18   3 83.5812 53.5911   1
 -10  19   3 107.479 48.1100   1
  10 -19  -3 79.1776 40.6640   1
  -9  19   3 152.557 60.0361   1
   9 -19  -3 106.878 49.1494   1
  -8  19   3 496.174 75.1097   1
   8 -19  -3 456.109 73.7512   1
  -6  19   3 27.6034 47.4599   1
   6 -19  -3 37.0724 47.8049   1
   5  19  -3 59.6295 53.2937   1
  -5  19   3 92.2605 49.4930   1
   4  19  -3 448.488 74.4945   1
  -4  19   3 374.246 69.7187   1
  -4 -19   3 528.336 78.1495   1
   4 -19  -3 429.997 70.6761   1
   3  19  -3 28.8962 45.7167   1
  -3  19   3 27.4898 36.3269   1
   3 -19  -3 27.6238 38.8053   1
  -3 -19   3 97.0345 48.0995   1
  -2  19   3 64.7546 54.6327   1
   2  19  -3 48.5674 45.4764   1
  -2 -19   3 125.933 50.0462   1
   2 -19  -3 36.9169 48.2954   1
  -1  19   3 912.021 98.9156   1
   1  19  -3 927.497 100.107   1
   1 -19  -3 860.612 98.5040   1
  -1 -19   3 870.104 97.5850   1
   0  19  -3 19.4972 52.1981   1
   0  19   3 84.0341 48.7956   1
   0 -19  -3 9.53250 38.6095   1
   0 -19   3 78.5478 53.1927   1
   1  19   3 92.4998 45.9264   1
  -1 -19  -3 38.1570 47.3558   1
   2  19   3 703.444 91.1867   1
  -2  19  -3 760.587 89.9699   1
   2 -19   3 642.077 84.1403   1
  -2 -19  -3 743.583 87.3894   1
  -3  19  -3 28.5926 51.6472   1
   3  19   3 82.8511 55.3752   1
  -3 -19  -3 28.6388 47.9938   1
   3 -19   3 57.0930 50.9622   1
  -4 -19  -3 310.537 68.5109   1
   4  19   3 312.362 62.9380   1
  -4  19  -3 172.557 56.3579   1
   4 -19   3 122.529 49.0706   1
   5  19   3 138.831 51.9213   1
  -5  19  -3 162.071 59.4764   1
  -5 -19  -3 177.438 54.5998   1
   5 -19   3 233.668 58.8418   1
   6  19   3 258.720 64.6604   1
  -6 -19  -3 289.204 62.4734   1
   7  19   3 9.21016 56.9061   1
  -7  19  -3 231.812 58.7984   1
   7 -19   3 190.790 52.5250   1
  -7 -19  -3 178.553 62.0522   1
   8  19   3 9.16434 49.0515   1
  -8  19  -3 9.10786 50.4590   1
   8 -19   3 17.9326 49.1209   1
  -8 -19  -3 92.6567 53.0146   1
  -9 -19  -3 54.8280 45.9104   1
   9  19   3 9.08275 44.3841   1
   6 -20  -3 280.633 59.8498   1
  -5  20   3 53.9382 42.7935   1
   5 -20  -3 100.475 45.3952   1
  -4  20   3 332.502 68.4323   1
   4 -20  -3 224.937 60.8353   1
  -3  20   3 53.2279 52.3340   1
   3 -20  -3 26.8018 46.6827   1
   2  20  -3 48.0835 55.6245   1
  -2  20   3 35.8409 46.2570   1
   2 -20  -3 72.2134 48.9244   1
  -1  20   3 208.608 56.6672   1
   1  20  -3 192.582 68.3905   1
   1 -20  -3 331.827 65.1055   1
  -1 -20   3 213.130 63.4765   1
   0  20   3 9.17363 49.6599   1
   0  20  -3 9.50915 53.2416   1
   0 -20  -3-18.2549 44.5772   1
   0 -20   3 9.40499 50.3168   1
  -1 -20  -3 2416.15 174.255   1
   1 -20   3 2342.83 172.544   1
  -1  20  -3 2508.72 180.220   1
   1  20   3 2194.22 170.529   1
   2  20   3 279.868 66.8349   1
  -2 -20  -3 306.219 66.8854   1
  -3  20  -3 75.1134 50.8996   1
   3  20   3 72.1029 45.3397   1
   3 -20   3 55.6218 47.2540   1
  -3 -20  -3 27.8601 42.7715   1
   4  20   3 53.7536 52.3659   1
  -4  20  -3 102.771 51.8091   1
  -4 -20  -3 46.3048 49.0272   1
   4 -20   3 27.4963 41.5301   1
   5  20   3 26.7435 46.5433   1
   5 -20   3-18.2225 48.1614   1
  -5 -20  -3 9.14336 44.0124   1
  -5  20  -3-28.1033 52.4500   1
 -24   0   4 28.7998 44.8307   1
  24   0  -4-18.2707 47.6966   1
 -23   0   4 103.519 48.6048   1
  23   0  -4 17.9716 47.0066   1
 -22   0   4 2232.03 161.568   1
  22   0  -4 1960.60 152.721   1
 -21   0   4 2692.89 189.707   1
  21   0  -4 2711.88 185.786   1
 -20   0   4 1785.15 135.822   1
  20   0  -4 1506.35 127.461   1
 -19   0   4 646.044 79.7290   1
  19   0  -4 624.825 76.0144   1
 -18   0   4 1130.85 107.856   1
  18   0  -4 1338.74 109.041   1
 -17   0   4 602.422 75.7537   1
  17   0  -4 482.226 67.7583   1
 -16   0   4 3113.28 198.396   1
  16   0  -4 3171.98 197.936   1
  14   0  -4 2160.79 143.297   1
 -14   0   4 2131.06 145.351   1
  13   0  -4 9462.33 489.699   1
 -13   0   4 9526.09 492.534   1
  12   0  -4 8653.85 457.807   1
 -12   0   4 9123.97 459.480   1
  11   0  -4 408.572 47.3819   1
  10   0  -4 22661.9 1124.55   1
 -10   0   4 23638.2 1125.28   1
   8   0  -4 50424.6 2480.76   1
  -8   0   4 53836.9 2482.37   1
   7   0  -4 46403.7 2217.24   1
  -7   0   4 46874.6 2220.05   1
   6   0  -4 1835.88 98.2414   1
  -6   0   4 1671.23 99.0617   1
   5   0  -4 723354. 34374.7   1
  -5   0   4 733837. 34374.6   1
   4   0  -4 485585. 23239.7   1
  -4   0   4 499591. 23239.7   1
  -2   0   4 377108. 17938.1   1
   2   0  -4 383461. 17938.6   1
  -1   0   4 149230. 7808.87   1
   1   0  -4 183893. 7810.47   1
   0   0   4 202192. 9788.30   1
   0   0  -4 212735. 9789.67   1
   1   0   4 495616. 22919.9   1
  -1   0  -4 473752. 22923.3   1
   2   0   4 355142. 17536.5   1
  -2   0  -4 388475. 17538.5   1
   4   0   4 5714.57 294.858   1
  -4   0  -4 5449.32 296.386   1
   5   0   4 72550.3 3364.03   1
  -5   0  -4 68527.4 3364.24   1
   6   0   4 2344.08 146.074   1
  -6   0  -4 2259.72 147.655   1
   7   0   4 56761.1 2795.52   1
  -7   0  -4 60094.4 2799.68   1
   8   0   4 35505.0 1699.86   1
  -8   0  -4 34580.8 1701.09   1
  10   0   4 23428.2 1221.25   1
 -10   0  -4 26574.6 1230.70   1
  11   0   4 10156.7 560.743   1
 -11   0  -4 11460.2 568.422   1
  12   0   4 3938.92 241.138   1
 -12   0  -4 4005.26 244.107   1
 -13   0  -4 34.4947 39.0635   1
  13   0   4 65.0537 41.9881   1
  14   0   4 1565.97 125.801   1
 -14   0  -4 1471.31 127.681   1
  15   0   4 2347.48 157.785   1
 -15   0  -4 1900.29 152.822   1
  16   0   4 7144.18 411.803   1
 -16   0  -4 7897.94 420.258   1
  18   0   4 363.436 63.3691   1
 -18   0  -4 251.254 60.3037   1
  19   0   4 298.645 57.0498   1
 -19   0  -4 273.572 61.3438   1
  20   0   4 528.681 72.9652   1
 -20   0  -4 273.741 62.6395   1
  21   0   4 820.267 91.0886   1
 -21   0  -4 690.769 88.7081   1
  22   0   4-8.99444 43.2977   1
 -22   0  -4-9.23515 35.7616   1
  23   0   4 270.111 59.5777   1
 -23   0  -4 217.035 59.9169   1
  24   0   4 25.1214 47.4026   1
 -24   0  -4 17.7191 50.1511   1
  25  -1  -4 144.600 54.4942   1
 -25   1   4 37.9440 46.5388   1
  24   1  -4 9.44103 43.3943   1
 -24  -1   4 29.0304 46.5804   1
 -24   1   4-38.8531 48.7751   1
  24  -1  -4-9.08516 45.6210   1
  23   1  -4 148.944 50.8742   1
 -23  -1   4 220.396 55.2489   1
 -23   1   4 145.167 54.6339   1
  23  -1  -4 72.9767 50.4375   1
  22  -1  -4 757.432 90.0854   1
  22   1  -4 894.595 95.6306   1
 -22   1   4 771.101 89.9461   1
 -22  -1   4 904.796 93.4101   1
  21  -1  -4 2654.67 182.523   1
  21   1  -4 2422.31 179.352   1
 -21   1   4 2857.99 186.577   1
 -21  -1   4 2471.39 180.284   1
 -20  -1   4 739.886 85.3481   1
 -20   1   4 809.262 87.0114   1
  20   1  -4 748.284 82.7062   1
  20  -1  -4 650.354 81.7739   1
  19   1  -4 168.425 43.9103   1
 -19  -1   4 231.435 51.3871   1
  18   1  -4 3190.24 199.347   1
 -18  -1   4 3328.88 205.640   1
 -18   1   4 3186.20 204.783   1
  18  -1  -4 2744.40 197.675   1
  17   1  -4 10198.5 532.189   1
 -17  -1   4 10718.8 538.246   1
 -17   1   4 9772.13 534.250   1
  17  -1  -4 9834.77 530.620   1
  16   1  -4 3166.63 188.489   1
 -16  -1   4 3044.12 190.787   1
 -16   1   4 2691.37 185.668   1
  16  -1  -4 2742.91 184.284   1
 -15   1   4 35.7735 34.9820   1
  15  -1  -4 34.7336 28.7215   1
  14   1  -4 7071.81 369.417   1
 -14  -1   4 7388.27 374.274   1
 -14   1   4 6605.78 370.989   1
  14  -1  -4 6551.84 369.212   1
  13   1  -4 10902.9 553.754   1
 -13  -1   4 9694.16 551.202   1
 -13   1   4 11475.0 561.617   1
  13  -1  -4 11553.1 557.402   1
 -12  -1   4 27175.3 1273.54   1
 -12   1   4 26351.7 1274.78   1
  12  -1  -4 24875.1 1269.29   1
  11   1  -4 53253.5 2670.70   1
 -11  -1   4 58462.9 2675.86   1
 -11   1   4 54066.4 2675.42   1
  11  -1  -4 58394.0 2676.67   1
  10   1  -4 6930.50 344.861   1
 -10   1   4 6338.34 346.651   1
  10  -1  -4 6665.92 347.173   1
  -9   1   4 15055.4 758.131   1
   9  -1  -4 15793.1 757.178   1
   8   1  -4 110316. 5217.54   1
  -8  -1   4 109965. 5216.74   1
   7   1  -4 1117.31 68.5863   1
   7  -1  -4 1020.41 72.2214   1
  -7  -1   4 1017.78 68.0490   1
   6   1  -4 559241. 25331.9   1
  -6   1   4 558452. 25338.0   1
   6  -1  -4 522390. 25336.8   1
  -6  -1   4 511960. 25331.0   1
   5   1  -4 989.339 52.7288   1
  -5   1   4 999.142 60.5627   1
  -5  -1   4 886.155 52.7358   1
   5  -1  -4 943.272 60.0456   1
  -4   1   4 71885.3 3296.71   1
   4  -1  -4 67352.6 3296.42   1
   3  -1  -4 27078.3 1186.58   1
  -3   1   4 23152.5 1183.58   1
  -2   1   4 11426.3 553.692   1
   2  -1  -4 11515.3 554.135   1
   1  -1  -4 39552.9 1915.59   1
   1   1  -4 35744.3 1910.38   1
  -1   1   4 41424.6 1915.43   1
   0   1   4 6568.32 320.215   1
   0   1  -4 6927.71 319.168   1
   0  -1   4 6815.34 318.588   1
  -1   1  -4 4111.18 243.222   1
  -1  -1  -4 4539.96 245.240   1
   1  -1   4 5199.91 245.548   1
   1   1   4 5390.34 248.766   1
  -2  -1  -4 680232. 27865.4   1
   2   1   4 686396. 27866.7   1
  -3  -1  -4 19728.0 896.919   1
   3   1   4 17047.9 894.711   1
  -4   1  -4 303447. 13540.9   1
  -4  -1  -4 275238. 13538.7   1
   4  -1   4 278845. 13537.8   1
   4   1   4 289157. 13537.9   1
  -5   1  -4 38741.4 1829.26   1
  -5  -1  -4 37686.0 1827.66   1
   5  -1   4 37056.9 1825.77   1
   5   1   4 38441.1 1827.27   1
  -6   1  -4 1591.51 105.893   1
  -6  -1  -4 1315.41 100.720   1
   6  -1   4 1366.24 101.073   1
   6   1   4 1253.56 98.7948   1
  -7   1  -4 2137.93 138.950   1
  -7  -1  -4 1781.25 131.865   1
   7  -1   4 2139.28 135.311   1
   7   1   4 1949.06 131.627   1
  -8   1  -4 11210.5 564.346   1
  -8  -1  -4 11011.4 563.037   1
   8  -1   4 10288.2 556.391   1
   8   1   4 11133.1 558.562   1
  -9   1  -4 1976.95 133.462   1
  -9  -1  -4 1642.58 129.641   1
   9  -1   4 1910.56 133.219   1
   9   1   4 1773.15 127.825   1
 -10   1  -4 20090.7 1023.91   1
 -10  -1  -4 19173.8 1024.07   1
  10  -1   4 22512.8 1029.76   1
  10   1   4 20882.2 1024.97   1
 -11  -1  -4 19169.1 951.709   1
 -11   1  -4 17600.9 948.262   1
  11  -1   4 19873.3 952.617   1
  11   1   4 19238.8 948.907   1
 -12  -1  -4 2716.14 184.966   1
 -12   1  -4 2917.35 189.277   1
  12  -1   4 2707.64 183.630   1
  12   1   4 2892.72 185.095   1
 -13   1  -4 231.880 53.1176   1
 -13  -1  -4 100.705 41.6748   1
  13  -1   4 172.251 49.8700   1
  13   1   4 160.394 42.0278   1
 -14   1  -4 1181.27 105.936   1
 -14  -1  -4 965.168 101.630   1
  14  -1   4 1314.78 106.864   1
  14   1   4 1129.79 104.444   1
 -15  -1  -4 2496.43 168.985   1
 -15   1  -4 2115.21 163.016   1
  15   1   4 2264.39 162.343   1
  15  -1   4 2215.73 162.259   1
 -16   1  -4 3781.80 236.937   1
 -16  -1  -4 3437.49 230.424   1
  16   1   4 3627.79 229.744   1
  16  -1   4 3650.33 230.589   1
 -18  -1  -4 1108.18 106.869   1
 -18   1  -4 1043.08 105.940   1
  18   1   4 1109.04 108.139   1
  18  -1   4 1152.61 108.193   1
 -19   1  -4 416.537 69.5027   1
  19  -1   4 404.232 67.4997   1
  19   1   4 551.813 76.9894   1
 -20  -1  -4 527.490 78.1669   1
  20  -1   4 540.206 76.8038   1
  20   1   4 502.142 74.1139   1
 -21   1  -4 315.556 66.0408   1
 -21  -1  -4 440.582 69.7209   1
  21   1   4 454.766 71.6805   1
 -22   1  -4 64.6861 42.5407   1
 -22  -1  -4 55.5824 43.3258   1
  22   1   4 61.3192 51.1898   1
  22  -1   4 17.7877 44.7235   1
 -23   1  -4-18.0419 44.0655   1
 -23  -1  -4 17.6902 45.6080   1
  23   1   4 8.76231 47.4410   1
  23  -1   4 61.5837 45.3636   1
 -24  -1  -4 66.8375 39.6873   1
 -24   1  -4 35.2472 45.4868   1
  24   1   4 17.5170 46.9147   1
  24  -1   4 68.6691 45.4311   1
  26  -2  -4 71.7630 54.5225   1
 -25   2   4 136.285 51.3496   1
  25  -2  -4 174.383 59.1434   1
 -24   2   4 47.9499 41.1369   1
 -24  -2   4-29.0066 44.4414   1
  24  -2  -4-36.7835 48.6090   1
  24   2  -4 9.26373 41.8869   1
 -23   2   4 182.290 57.2356   1
 -23  -2   4 289.792 61.3518   1
  23  -2  -4 273.993 59.1040   1
  23   2  -4 254.945 57.4745   1
 -22  -2   4 585.354 80.3992   1
  22   2  -4 942.526 96.0681   1
 -21   2   4 110.428 49.2229   1
 -21  -2   4 156.989 53.8933   1
  21  -2  -4 161.492 55.9345   1
  21   2  -4 206.750 56.0406   1
 -20   2   4 1071.39 107.558   1
 -20  -2   4 1199.25 110.438   1
  20  -2  -4 1280.38 108.865   1
  20   2  -4 1161.83 107.989   1
 -19   2   4 1098.03 103.499   1
 -19  -2   4 1133.14 102.535   1
  19  -2  -4 929.664 95.6534   1
  19   2  -4 1058.39 99.5502   1
 -18   2   4 345.514 58.4344   1
 -18  -2   4 241.244 55.2264   1
  18  -2  -4 393.099 61.8965   1
  18   2  -4 288.246 54.9225   1
 -17   2   4 9352.78 483.738   1
 -17  -2   4 8913.27 479.149   1
  17   2  -4 9899.70 483.063   1
 -16   2   4 648.266 72.2316   1
 -16  -2   4 534.376 66.6629   1
  16  -2  -4 664.059 72.3127   1
  16   2  -4 465.909 64.2151   1
 -15   2   4 14075.1 724.518   1
  15  -2  -4 14325.9 721.258   1
 -14  -2   4 1146.41 92.1071   1
  14   2  -4 1059.00 90.2036   1
 -13   2   4 1452.09 105.689   1
  13  -2  -4 1388.57 104.406   1
  13   2  -4 1459.26 101.064   1
 -12   2   4 6105.71 323.299   1
 -12  -2   4 5790.70 315.630   1
  12  -2  -4 5996.40 319.401   1
  12   2  -4 5709.06 313.773   1
 -11  -2   4 1481.78 101.732   1
  11  -2  -4 1509.65 105.650   1
 -11   2   4 1482.38 108.272   1
 -10   2   4 7017.12 359.908   1
  10   2  -4 7078.03 350.483   1
  10  -2  -4 6470.28 355.200   1
 -10  -2   4 6577.67 350.565   1
   9  -2  -4 124111. 5648.66   1
  -9   2   4 113937. 5648.88   1
  -8   2   4 14170.4 753.636   1
   8   2  -4 14875.2 742.980   1
   8  -2  -4 15332.1 753.485   1
  -8  -2   4 16542.9 745.631   1
   7   2  -4 133728. 6055.44   1
  -7  -2   4 122183. 6055.76   1
  -6   2   4 67320.8 3226.85   1
   6  -2  -4 65878.7 3226.02   1
   6   2  -4 62550.7 3215.92   1
   5  -2  -4 63516.9 2887.76   1
   5   2  -4 56014.4 2874.75   1
  -5  -2   4 64892.5 2876.51   1
  -5   2   4 61602.3 2887.52   1
  -4   2   4 925.418 64.5749   1
   4  -2  -4 947.111 63.6591   1
  -3   2   4 9980.15 461.132   1
   3  -2  -4 8741.70 463.584   1
  -2   2   4 2837.35 135.756   1
  -2  -2   4 3078.38 125.008   1
   1   2  -4 3794.90 207.782   1
   1  -2  -4 4247.62 214.991   1
  -1   2   4 4137.17 213.620   1
  -1  -2   4 4332.50 207.679   1
   0  -2  -4 2678.05 152.450   1
   0   2  -4 2818.42 149.363   1
   0  -2   4 2870.47 148.345   1
   0   2   4 2714.51 153.696   1
  -1  -2  -4 28704.3 1359.01   1
   1  -2   4 27995.5 1353.70   1
   1   2   4 28735.6 1357.69   1
  -1   2  -4 27785.2 1355.12   1
  -2   2  -4 17173.7 820.432   1
   2  -2   4 16507.4 818.123   1
   3   2   4 30013.3 1379.37   1
  -3  -2  -4 27915.8 1377.56   1
  -3   2  -4 25847.6 1376.94   1
   3  -2   4 30726.3 1379.19   1
   4   2   4 22408.4 1014.29   1
  -4   2  -4 23301.8 1016.17   1
   4  -2   4 21046.1 1011.25   1
   5   2   4 66490.2 3049.52   1
  -5  -2  -4 62032.5 3049.44   1
  -5   2  -4 63157.5 3050.71   1
   5  -2   4 63635.7 3048.15   1
   6   2   4 3576.82 209.136   1
  -6  -2  -4 3465.01 210.499   1
  -6   2  -4 3688.88 211.655   1
   6  -2   4 3716.87 209.926   1
   7   2   4 32534.2 1502.70   1
  -7  -2  -4 28635.6 1499.16   1
  -7   2  -4 31011.0 1502.73   1
   7  -2   4 31420.3 1500.55   1
   8   2   4 249.442 45.6227   1
  -8  -2  -4 296.175 51.0491   1
  -8   2  -4 296.274 51.0642   1
   9   2   4 2526.56 167.379   1
  -9  -2  -4 2467.65 167.066   1
  -9   2  -4 2704.66 171.458   1
   9  -2   4 2657.20 170.386   1
  10   2   4 6637.39 351.647   1
 -10  -2  -4 5916.09 348.217   1
 -10   2  -4 6041.76 347.299   1
  10  -2   4 6608.96 349.994   1
  11   2   4 16324.3 806.604   1
 -11  -2  -4 15668.8 804.166   1
 -11   2  -4 16168.9 806.621   1
  11  -2   4 15270.2 800.680   1
  12   2   4 853.011 86.2422   1
 -12  -2  -4 659.752 78.8576   1
 -12   2  -4 810.113 85.7593   1
  12  -2   4 718.567 77.9854   1
  13   2   4 3467.02 218.828   1
 -13  -2  -4 3715.95 224.063   1
 -13   2  -4 3062.37 215.194   1
  13  -2   4 3649.97 221.151   1
  14   2   4 1459.38 119.872   1
  14  -2   4 1409.15 118.393   1
 -14  -2  -4 1551.99 123.895   1
 -14   2  -4 1159.18 114.364   1
  15   2   4 1699.82 134.833   1
  15  -2   4 1672.75 132.048   1
 -15   2  -4 1718.36 136.262   1
 -15  -2  -4 1510.41 128.972   1
  16  -2   4 3161.36 201.685   1
  16   2   4 3199.86 203.170   1
 -16   2  -4 2753.68 200.167   1
 -16  -2  -4 2787.75 196.763   1
  18   2   4 205.062 56.2603   1
 -18   2  -4 281.641 63.5272   1
  18  -2   4 251.464 59.9538   1
 -19  -2  -4 93.9461 47.3113   1
 -19   2  -4 114.343 57.3783   1
  19  -2   4 26.9883 46.5174   1
  20   2   4 264.143 61.5295   1
 -20  -2  -4 303.378 64.3473   1
 -20   2  -4 334.011 66.1992   1
  20  -2   4 374.414 67.5030   1
  21  -2   4 181.446 55.1768   1
  21   2   4 120.405 47.5844   1
 -21   2  -4 83.1136 46.8314   1
 -21  -2  -4 167.900 53.0100   1
  22   2   4 98.4723 50.8261   1
  22  -2   4 34.4999 45.2139   1
 -22   2  -4 99.3900 53.4220   1
 -22  -2  -4 115.075 47.5313   1
  23   2   4 8.68660 36.5700   1
 -23  -2  -4 17.6359 38.5237   1
  24  -2   4 8.48449 44.8579   1
  24   2   4 51.0265 47.1047   1
 -24  -2  -4 25.7891 36.1970   1
 -24   2  -4-8.79303 41.7091   1
 -25   3   4 9.57558 48.0881   1
  25  -3  -4 18.2049 48.7027   1
  24   3  -4 56.0952 48.8673   1
 -24  -3   4 9.48764 42.9611   1
 -24   3   4 116.062 53.0121   1
  24  -3  -4 18.4474 46.9949   1
  23   3  -4 65.4149 48.8053   1
 -23  -3   4-9.24208 41.8057   1
 -23   3   4 9.54030 43.8664   1
  23  -3  -4 36.8518 46.2778   1
  22   3  -4 768.185 88.6957   1
 -22  -3   4 586.940 80.8933   1
 -22   3   4 691.527 83.4470   1
  22  -3  -4 836.946 90.3508   1
  21   3  -4 1202.44 110.557   1
 -21   3   4 1364.15 116.910   1
  21  -3  -4 1298.61 112.755   1
  20   3  -4 1405.30 118.967   1
 -20  -3   4 1294.01 115.973   1
 -20   3   4 1320.27 117.882   1
  20  -3  -4 1291.65 116.628   1
  19   3  -4 1638.82 125.964   1
 -19  -3   4 1762.68 131.666   1
  19  -3  -4 1662.04 128.569   1
  18   3  -4 5053.79 294.505   1
 -18  -3   4 5151.86 298.410   1
  17   3  -4 767.034 75.9234   1
 -17  -3   4 646.599 77.0158   1
 -17   3   4 632.300 77.5453   1
  17  -3  -4 660.896 75.4369   1
  16   3  -4 758.834 78.1483   1
 -16  -3   4 722.587 77.6472   1
 -16   3   4 849.793 84.8662   1
  16  -3  -4 802.051 82.0085   1
 -15   3   4 3055.89 199.196   1
  15  -3  -4 3156.99 197.675   1
  14   3  -4 3451.97 199.522   1
 -14  -3   4 3491.60 202.262   1
 -14   3   4 3519.55 208.185   1
  13   3  -4 11001.6 542.684   1
 -13  -3   4 10143.7 540.988   1
  12   3  -4 24875.4 1086.64   1
  12  -3  -4 24187.9 1093.22   1
 -12   3   4 24728.0 1096.36   1
 -11  -3   4 9257.48 488.604   1
  11   3  -4 9686.50 490.059   1
  11  -3  -4 9741.00 497.458   1
 -11   3   4 9994.98 500.496   1
 -10  -3   4 1187.84 87.1215   1
 -10   3   4 1327.04 96.5353   1
  10  -3  -4 1321.41 96.6912   1
  -9   3   4 11507.6 604.783   1
   9  -3  -4 12630.1 606.634   1
  -8   3   4 38927.8 1934.64   1
   8  -3  -4 41650.3 1935.49   1
   8   3  -4 40337.2 1923.38   1
  -7   3   4 3911.96 210.104   1
  -7  -3   4 3682.40 198.896   1
   7  -3  -4 3919.44 212.355   1
   7   3  -4 3791.20 199.836   1
   6   3  -4 86258.6 3797.63   1
  -6  -3   4 74492.8 3796.32   1
   5   3  -4 753.877 49.1034   1
  -5  -3   4 819.735 49.9944   1
   5  -3  -4 661.828 57.5604   1
  -4  -3   4 40946.2 2188.10   1
  -4   3   4 55557.8 2206.09   1
   4  -3  -4 57219.7 2207.76   1
   4   3  -4 43448.0 2188.17   1
   3  -3  -4 103.515 28.8878   1
   3   3  -4 76.1117 18.7256   1
  -3  -3   4 122.563 21.5394   1
  -3   3   4 120.147 26.0219   1
   2  -3  -4 14150.2 695.485   1
  -2   3   4 15352.6 694.851   1
  -2  -3   4 13724.3 684.520   1
   2   3  -4 14039.0 684.040   1
   1  -3  -4 6275.81 320.586   1
  -1   3   4 6077.97 318.443   1
  -1  -3   4 6568.84 314.011   1
   1   3  -4 6123.75 312.767   1
   0  -3   4 10062.0 519.133   1
   0   3  -4 11115.7 520.868   1
  -1  -3  -4 20822.4 986.359   1
   1   3   4 20665.1 985.666   1
   1  -3   4 21494.9 983.702   1
  -1   3  -4 18513.1 980.579   1
   2   3   4 63595.3 2936.46   1
  -2  -3  -4 59470.3 2937.93   1
  -3   3  -4 2190.12 119.163   1
   3   3   4 1823.13 115.387   1
   3  -3   4 1862.43 115.015   1
  -4  -3  -4 31514.5 1572.02   1
   4   3   4 31044.9 1568.65   1
  -4   3  -4 35475.0 1575.37   1
   4  -3   4 32523.9 1570.03   1
  -5   3  -4 11873.4 638.230   1
  -5  -3  -4 12458.4 640.500   1
   5  -3   4 12996.5 639.704   1
   5   3   4 13628.7 641.525   1
  -6   3  -4 40765.7 1916.48   1
  -6  -3  -4 39237.6 1912.81   1
   6  -3   4 41028.0 1914.15   1
   6   3   4 37785.4 1911.18   1
  -7   3  -4 10470.0 560.966   1
  -7  -3  -4 11799.5 564.200   1
   7  -3   4 10173.1 558.996   1
   7   3   4 11281.2 560.582   1
  -9   3  -4 551.831 69.3307   1
  -9  -3  -4 821.590 77.3198   1
   9  -3   4 783.641 77.7436   1
   9   3   4 839.808 79.2513   1
 -10   3  -4 2227.87 156.167   1
 -10  -3  -4 2108.94 152.896   1
  10  -3   4 2354.71 155.944   1
  10   3   4 2311.55 155.201   1
 -11   3  -4 2389.25 170.656   1
 -11  -3  -4 2352.72 169.624   1
  11  -3   4 2915.09 177.717   1
  11   3   4 2655.89 173.383   1
 -12   3  -4 3914.01 256.186   1
 -12  -3  -4 3916.48 255.246   1
  12  -3   4 4637.38 261.174   1
  12   3   4 4823.53 263.553   1
 -13  -3  -4 865.410 89.9684   1
  13   3   4 932.228 93.9512   1
 -14   3  -4 4351.54 275.987   1
 -14  -3  -4 4397.90 276.193   1
  14  -3   4 4851.08 278.332   1
  14   3   4 4895.40 279.257   1
 -15   3  -4 2654.02 180.513   1
 -15  -3  -4 2233.66 167.522   1
  15  -3   4 2325.78 168.561   1
  15   3   4 2627.54 175.573   1
 -16   3  -4 569.387 81.0490   1
 -16  -3  -4 515.359 77.0721   1
  16  -3   4 662.681 80.0089   1
 -17   3  -4 1328.09 123.558   1
  17  -3   4 1655.30 127.898   1
 -18   3  -4 104.405 46.6766   1
 -18  -3  -4 108.368 45.0638   1
  18  -3   4 154.231 52.7113   1
  18   3   4 100.403 49.1382   1
 -19   3  -4 528.267 76.3432   1
 -19  -3  -4 493.492 75.3302   1
  19  -3   4 501.858 73.6439   1
  19   3   4 472.954 71.5447   1
 -20   3  -4-9.42780 48.0046   1
 -20  -3  -4-27.5985 43.6570   1
  20  -3   4-71.6425 51.2449   1
  20   3   4-27.0749 44.7318   1
 -21   3  -4 28.2115 46.5789   1
 -21  -3  -4-9.08919 47.4558   1
  21  -3   4 8.86598 46.2904   1
  21   3   4-45.0714 50.4712   1
 -22   3  -4 110.636 49.7996   1
 -22  -3  -4 124.664 52.4292   1
  22   3   4 213.191 61.2981   1
 -23   3  -4 8.78251 39.0434   1
  23  -3   4-8.33727 37.0641   1
 -24  -3  -4 34.3162 43.7029   1
  24   3   4 50.3032 47.9919   1
 -26   4   4 66.2379 52.5338   1
  26  -4  -4 90.0495 52.1698   1
 -25   4   4 38.2497 46.0428   1
  25  -4  -4 9.19036 48.5921   1
 -24   4   4 46.6826 42.3454   1
  24  -4  -4 121.461 50.0954   1
  24   4  -4 37.1996 46.8163   1
 -23   4   4 19.5831 45.0072   1
 -23  -4   4 28.1386 45.8104   1
  23  -4  -4 8.96814 40.5523   1
  23   4  -4-18.4017 47.4358   1
 -22   4   4 9.48383 44.2916   1
 -22  -4   4 18.3331 41.4510   1
  22  -4  -4 9.07964 45.5963   1
  22   4  -4 9.17365 41.4830   1
 -21   4   4 729.918 88.0770   1
 -21  -4   4 817.984 91.7365   1
  21  -4  -4 909.724 93.6772   1
  21   4  -4 869.882 93.3399   1
 -20   4   4 128.489 45.9496   1
 -20  -4   4 262.829 53.1247   1
  20  -4  -4 203.871 52.2104   1
  20   4  -4 278.904 59.7558   1
 -19   4   4 3728.92 235.798   1
 -19  -4   4 3526.86 228.302   1
  19  -4  -4 3628.18 231.564   1
  19   4  -4 3864.22 233.414   1
 -18   4   4 360.339 64.9415   1
 -18  -4   4 277.848 58.5750   1
  18  -4  -4 392.243 62.8138   1
  18   4  -4 428.066 63.7927   1
 -17   4   4 52.3195 34.5239   1
  17   4  -4-15.4203 36.5646   1
 -17  -4   4-7.80080 34.0771   1
  17  -4  -4-8.36360 33.8255   1
  16   4  -4 116.988 44.3016   1
 -16   4   4 230.460 53.3654   1
  16  -4  -4 86.8074 40.0247   1
 -16  -4   4 73.9782 39.9762   1
 -15   4   4 15.9912 37.3658   1
  15  -4  -4 44.9484 40.5785   1
  14   4  -4 8063.60 411.491   1
 -14  -4   4 7090.73 408.500   1
  14  -4  -4 8074.41 417.532   1
  13   4  -4 19131.5 908.309   1
 -13  -4   4 17044.4 906.022   1
 -13   4   4 18226.1 917.857   1
  13  -4  -4 18774.7 914.005   1
 -12   4   4 224.370 46.2138   1
 -12  -4   4 233.448 39.4614   1
  12   4  -4 227.201 38.7498   1
  12  -4  -4 279.239 50.3530   1
 -11  -4   4 13030.3 690.018   1
  11   4  -4 14772.5 692.717   1
 -11   4   4 13606.9 702.192   1
  11  -4  -4 14277.9 702.979   1
 -10  -4   4 13722.7 661.390   1
  10   4  -4 13020.7 660.201   1
  10  -4  -4 13777.8 671.772   1
 -10   4   4 12642.6 671.753   1
  -9  -4   4 833.895 66.8267   1
   9  -4  -4 961.576 77.3199   1
  -9   4   4 805.820 73.6483   1
   8  -4  -4 1423.27 110.415   1
  -8   4   4 1680.26 110.339   1
   7   4  -4 2843.95 159.196   1
   7  -4  -4 2760.02 168.037   1
  -7   4   4 3031.62 171.127   1
   6   4  -4 9293.28 476.697   1
  -6   4   4 9480.56 489.052   1
   6  -4  -4 9573.35 488.908   1
  -6  -4   4 10370.1 479.709   1
   5   4  -4 60661.3 2924.76   1
  -5   4   4 61172.1 2937.71   1
   5  -4  -4 61577.3 2938.82   1
  -5  -4   4 62920.2 2926.00   1
   4   4  -4 17648.6 898.800   1
  -4   4   4 19180.5 912.898   1
   4  -4  -4 18312.6 911.949   1
  -4  -4   4 19903.1 903.050   1
  -3   4   4 31053.4 1526.50   1
   3   4  -4 31486.2 1514.22   1
  -3  -4   4 30943.5 1514.73   1
   3  -4  -4 34253.3 1529.57   1
  -2   4   4 100294. 5026.91   1
   2   4  -4 111876. 5019.12   1
  -2  -4   4 105038. 5017.56   1
   2  -4  -4 104905. 5028.14   1
  -1   4   4 11618.1 585.843   1
   1  -4  -4 11866.1 587.596   1
   1   4  -4 12181.7 579.901   1
  -1  -4   4 11526.3 578.855   1
   0  -4  -4 62984.5 2990.79   1
   0   4   4 62387.5 2988.93   1
   0  -4   4 61296.4 2983.45   1
   0   4  -4 64328.4 2984.67   1
  -1  -4  -4 41.6160 29.8039   1
   1   4   4 119.902 32.5927   1
   2   4   4 1359.40 93.2355   1
   2  -4   4 1372.54 90.4773   1
  -2   4  -4 1171.87 88.2049   1
  -3  -4  -4 68385.1 2906.24   1
   3   4   4 62838.8 2901.30   1
  -3   4  -4 65776.0 2903.91   1
  -4  -4  -4 93610.7 4575.59   1
   4   4   4 90253.7 4571.52   1
   4  -4   4 98642.7 4573.61   1
  -4   4  -4 103021. 4578.33   1
  -5  -4  -4 33985.1 1677.62   1
  -5   4  -4 32943.0 1677.71   1
   5   4   4 38359.1 1682.24   1
   5  -4   4 33782.7 1676.57   1
  -6  -4  -4 3022.16 178.148   1
  -6   4  -4 2946.48 179.337   1
   6   4   4 2904.53 174.398   1
   6  -4   4 2537.25 172.767   1
  -7  -4  -4 3514.98 210.632   1
  -7   4  -4 3225.34 207.667   1
   7  -4   4 3440.74 208.090   1
   7   4   4 3813.68 210.927   1
   8   4   4 19549.3 914.786   1
  -8  -4  -4 17573.4 911.409   1
   8  -4   4 17991.9 915.103   1
  -8   4  -4 18144.5 914.740   1
   9   4   4 1506.77 119.605   1
  -9  -4  -4 1735.88 124.316   1
   9  -4   4 1735.45 123.764   1
  -9   4  -4 1445.79 120.333   1
  10   4   4 7.52284 34.0306   1
 -10  -4  -4 30.0876 33.4550   1
  10  -4   4 29.8969 33.2431   1
 -10   4  -4 16.3715 36.4049   1
  11   4   4 2475.19 167.495   1
 -11  -4  -4 2180.75 163.370   1
  11  -4   4 2540.91 167.006   1
 -11   4  -4 2415.10 167.651   1
  12   4   4 8.11712 37.9063   1
 -12  -4  -4-16.3162 36.8879   1
  12  -4   4 32.9687 41.3881   1
 -12   4  -4-8.55038 39.3007   1
  13  -4   4 2449.13 169.866   1
 -13   4  -4 2398.15 170.695   1
  14   4   4 1755.10 129.544   1
 -14  -4  -4 1253.52 117.868   1
  14  -4   4 1445.17 122.614   1
 -14   4  -4 1473.89 122.846   1
  15   4   4 263.165 61.4936   1
 -15  -4  -4 238.066 54.9912   1
  15  -4   4 342.640 60.2893   1
 -15   4  -4 238.725 58.6330   1
  16   4   4 1569.19 126.161   1
 -16  -4  -4 1478.89 122.459   1
  16  -4   4 1366.88 120.656   1
 -16   4  -4 1333.22 121.529   1
  17   4   4 342.869 64.9794   1
 -17  -4  -4 244.193 60.6941   1
  17  -4   4 401.722 69.2080   1
 -17   4  -4 291.452 64.8333   1
  18   4   4 1380.06 119.213   1
  18  -4   4 1275.96 119.314   1
 -18   4  -4 1271.66 115.337   1
 -18  -4  -4 1207.20 115.114   1
  19   4   4 334.210 62.4223   1
 -19  -4  -4 210.399 59.4631   1
  20   4   4 53.6644 49.5572   1
 -20  -4  -4-18.3075 35.4814   1
  20  -4   4 89.8152 40.6435   1
 -20   4  -4 18.8071 38.8487   1
  21   4   4 8.82860 49.4421   1
 -21  -4  -4 36.5531 52.2758   1
 -22  -4  -4 18.0939 44.2015   1
  22   4   4 34.6993 46.4271   1
  22  -4   4 26.0161 42.9718   1
  23  -4   4 33.8358 45.8015   1
 -23   4  -4 9.03960 41.5606   1
  26  -5  -4-26.9707 46.9404   1
 -26   5   4 9.36567 41.6378   1
  25  -5  -4 109.304 52.9608   1
 -25   5   4 140.005 53.7031   1
  24  -5  -4-9.00899 46.4496   1
 -24   5   4-19.3187 46.5008   1
  23   5  -4 18.3707 45.4963   1
  23  -5  -4-9.14885 44.0389   1
 -23   5   4-9.47816 42.8563   1
  22   5  -4 54.0194 42.0562   1
 -22  -5   4-9.47890 40.6729   1
  22  -5  -4-9.12390 48.2391   1
 -22   5   4 47.0796 45.9974   1
  21   5  -4 840.587 86.7462   1
 -21  -5   4 604.874 83.2295   1
  21  -5  -4 796.907 90.7990   1
 -21   5   4 696.199 87.1587   1
  20   5  -4 76.2099 39.2232   1
 -20   5   4 94.2806 50.0728   1
  20  -5  -4 150.803 54.0324   1
 -20  -5   4 99.9197 46.4804   1
  19  -5  -4 1724.52 140.046   1
 -19   5   4 1832.79 146.120   1
 -18  -5   4 889.054 91.1252   1
  18   5  -4 915.523 90.0998   1
  18  -5  -4 895.117 91.3643   1
 -18   5   4 800.220 90.4903   1
  17   5  -4 4958.06 286.741   1
 -17  -5   4 4777.58 284.741   1
  16   5  -4 607.880 69.7785   1
 -16   5   4 683.207 78.2627   1
 -15   5   4 66.2519 42.1609   1
 -15  -5   4 21.6886 31.6039   1
  15  -5  -4 7.88854 33.8601   1
  15   5  -4 20.7461 30.7669   1
 -14   5   4 192.612 45.5340   1
  14   5  -4 151.510 40.6340   1
 -14  -5   4 174.582 44.9522   1
  14  -5  -4 114.649 39.0804   1
 -13   5   4 963.966 93.6246   1
 -13  -5   4 1179.66 91.6707   1
  13   5  -4 1086.30 89.0031   1
  13  -5  -4 1059.79 93.6915   1
 -12   5   4 115.977 38.6200   1
  12   5  -4 194.022 36.0832   1
 -12  -5   4 186.402 39.5253   1
  12  -5  -4 142.069 40.5099   1
 -11  -5   4 3270.91 196.569   1
  11  -5  -4 3326.92 203.085   1
 -11   5   4 3418.41 204.919   1
  11   5  -4 3316.12 193.975   1
 -10  -5   4 15738.3 829.540   1
  10  -5  -4 17473.2 843.623   1
 -10   5   4 17641.5 845.184   1
  10   5  -4 17034.5 830.820   1
  -9  -5   4 41837.1 2019.52   1
   9  -5  -4 42154.9 2028.08   1
  -9   5   4 41097.8 2028.74   1
   9   5  -4 42878.6 2017.86   1
  -8   5   4 13089.5 654.004   1
   8  -5  -4 12833.9 653.714   1
  -8  -5   4 12994.9 643.407   1
   7  -5  -4 31422.9 1582.12   1
  -7   5   4 34231.5 1587.35   1
   6   5  -4 20368.4 1029.28   1
  -6   5   4 22383.3 1043.68   1
   6  -5  -4 21490.6 1040.80   1
   5   5  -4 188.551 28.7093   1
  -5   5   4 119.491 32.7559   1
   5  -5  -4 205.770 35.0943   1
  -5  -5   4 139.478 27.0286   1
   4   5  -4 4035.82 213.881   1
  -4   5   4 4321.61 226.927   1
   4  -5  -4 3939.34 225.369   1
  -4  -5   4 3944.82 214.873   1
  -3   5   4 144449. 6589.00   1
   3   5  -4 136333. 6576.78   1
  -3  -5   4 133607. 6576.96   1
   3  -5  -4 145163. 6589.15   1
  -2   5   4 41095.5 2015.22   1
   2   5  -4 43703.9 2008.94   1
  -2  -5   4 41975.1 2008.89   1
   2  -5  -4 40816.1 2017.34   1
  -1   5   4 160.032 32.9542   1
   1  -5  -4 166.323 32.0746   1
   0   5   4 2137.51 135.822   1
   0  -5  -4 2280.62 137.188   1
   0   5  -4 2117.13 130.525   1
   0  -5   4 2113.87 130.151   1
  -1  -5  -4 14953.3 745.517   1
   1   5   4 14952.9 743.785   1
   1  -5   4 14937.5 740.978   1
  -1   5  -4 15156.5 741.118   1
  -2  -5  -4 2882.76 166.860   1
   2   5   4 2585.21 162.438   1
   2  -5   4 2756.13 162.652   1
  -2   5  -4 2585.47 160.858   1
  -3  -5  -4 85546.3 4003.91   1
   3   5   4 84226.3 4002.84   1
   3  -5   4 81774.4 3999.89   1
  -3   5  -4 84587.8 4002.11   1
  -4  -5  -4 1281.94 98.9795   1
   4   5   4 1178.78 94.7354   1
   4  -5   4 1246.76 95.4318   1
  -4   5  -4 1331.82 97.5164   1
  -5  -5  -4 1453.35 107.662   1
   5   5   4 1471.46 104.788   1
   5  -5   4 1362.76 104.498   1
  -5   5  -4 1231.39 103.778   1
  -6  -5  -4 82.0844 34.8255   1
   6   5   4 31.6459 27.6673   1
   6  -5   4-26.0073 32.2215   1
  -6   5  -4 20.4178 33.2558   1
  -8  -5  -4 3478.97 215.291   1
  -8   5  -4 3500.12 216.856   1
   8   5   4 3626.71 215.368   1
   8  -5   4 3560.74 215.235   1
  -9  -5  -4 15953.3 786.716   1
  -9   5  -4 14446.3 783.047   1
   9   5   4 16660.8 789.461   1
   9  -5   4 15031.4 783.242   1
 -10  -5  -4 2148.72 154.789   1
 -10   5  -4 2016.18 156.354   1
  10   5   4 2463.13 159.474   1
  10  -5   4 2333.99 158.557   1
 -11  -5  -4 1478.82 120.597   1
 -11   5  -4 1346.00 119.203   1
  11  -5   4 1483.40 120.403   1
  11   5   4 1654.26 121.111   1
 -12  -5  -4 6990.01 396.072   1
  12   5   4 7331.06 394.604   1
  13   5   4-24.5939 31.0133   1
 -13   5  -4-9.03494 41.5276   1
 -13  -5  -4 43.6562 35.3112   1
  13  -5   4-8.47413 37.6726   1
 -14  -5  -4 1478.73 126.399   1
 -14   5  -4 1427.18 126.136   1
  14  -5   4 1408.56 126.144   1
 -15  -5  -4 1552.19 126.764   1
 -15   5  -4 1544.85 126.598   1
  15  -5   4 1350.64 119.337   1
  15   5   4 1280.02 117.287   1
 -16   5  -4 138.041 49.9047   1
  16  -5   4 152.795 50.4362   1
  16   5   4 234.175 57.8563   1
 -17  -5  -4 65.2941 42.1940   1
 -17   5  -4 9.47223 41.3954   1
  17  -5   4 8.98262 34.8029   1
  18   5   4 1050.16 100.211   1
 -18   5  -4 735.827 95.0682   1
  18  -5   4 886.659 94.4683   1
 -18  -5  -4 797.848 94.0030   1
 -19   5  -4 74.3684 46.8084   1
  19  -5   4 72.5455 47.4725   1
 -20   5  -4 37.4655 41.6412   1
 -20  -5  -4 9.29153 44.7276   1
  20  -5   4 8.98727 34.0017   1
  20   5   4-26.3148 46.3681   1
 -21   5  -4-18.5291 50.7547   1
  21  -5   4-44.2824 50.1464   1
 -22   5  -4 63.2070 42.2338   1
 -22  -5  -4 8.99796 38.6703   1
  22  -5   4 60.0674 38.8726   1
  22   5   4 69.1747 45.2082   1
 -23   5  -4 44.2350 47.9418   1
 -23  -5  -4 17.3093 44.0971   1
  23   5   4 77.1892 51.1029   1
 -26   6   4 46.1009 48.1768   1
  26  -6  -4 35.0448 44.0352   1
 -25   6   4 104.536 53.2861   1
  25  -6  -4 26.5889 48.6178   1
 -24   6   4 336.352 62.1874   1
  24  -6  -4 317.959 65.0508   1
 -23   6   4-9.43677 46.1044   1
  23  -6  -4 63.8800 49.4158   1
 -22   6   4 56.9090 46.9858   1
  22  -6  -4-18.3366 43.4851   1
 -21   6   4 238.651 58.2199   1
 -21  -6   4 123.454 49.3311   1
  21  -6  -4 216.463 58.0427   1
  21   6  -4 262.885 57.3601   1
 -20  -6   4 435.354 72.6298   1
  20   6  -4 645.659 78.7412   1
 -19   6   4 150.472 56.1986   1
  19   6  -4 60.0724 39.1116   1
 -19  -6   4 116.870 45.4082   1
  19  -6  -4 107.808 49.9924   1
 -18   6   4 63.1032 40.0922   1
  18   6  -4 16.5761 37.4926   1
  18  -6  -4-17.3833 35.1696   1
 -18  -6   4 52.0937 41.1897   1
 -17   6   4 251.358 61.0251   1
 -17  -6   4 217.757 54.9122   1
  17   6  -4 182.949 47.0337   1
  17  -6  -4 203.018 53.6560   1
 -16  -6   4 1011.47 95.7248   1
  16   6  -4 903.009 89.5982   1
 -15  -6   4 2558.67 175.748   1
  15  -6  -4 2632.68 177.848   1
  15   6  -4 2763.02 174.025   1
 -14   6   4 2316.28 165.744   1
  14  -6  -4 2483.13 167.527   1
 -13  -6   4 7661.28 393.741   1
  13   6  -4 6632.13 385.345   1
 -13   6   4 7569.02 401.815   1
  13  -6  -4 7495.68 400.978   1
 -12  -6   4 1032.15 83.9255   1
  12   6  -4 974.179 80.7870   1
 -12   6   4 850.556 85.9190   1
  12  -6  -4 778.263 82.9317   1
 -11  -6   4 1023.10 84.5835   1
  11   6  -4 1086.49 85.6007   1
 -11   6   4 932.558 91.3320   1
  11  -6  -4 1075.88 94.0342   1
 -10  -6   4 1598.30 114.691   1
  10   6  -4 1691.73 114.792   1
  -9  -6   4 464.554 53.4505   1
   9   6  -4 589.398 56.7802   1
  -9   6   4 498.110 59.5025   1
   9  -6  -4 445.491 57.6756   1
  -8  -6   4 374.361 47.1110   1
   8  -6  -4 438.199 52.7347   1
   8   6  -4 455.717 47.7490   1
  -8   6   4 292.971 47.0584   1
  -7  -6   4 148.487 32.4337   1
  -7   6   4 180.816 38.1470   1
   7  -6  -4 199.387 35.5385   1
   6   6  -4 2962.19 155.129   1
  -6   6   4 2213.79 159.705   1
   6  -6  -4 2433.51 161.293   1
  -6  -6   4 2752.30 156.804   1
   5   6  -4 68.0514 23.7282   1
  -5   6   4 50.9339 28.9051   1
   5  -6  -4 34.9919 26.0437   1
   4   6  -4 29335.1 1382.16   1
  -4   6   4 27065.4 1390.02   1
   4  -6  -4 28537.3 1392.17   1
  -4  -6   4 29301.5 1382.17   1
  -3   6   4 39760.9 1971.42   1
   3   6  -4 40637.3 1962.25   1
  -3  -6   4 40846.3 1963.36   1
   3  -6  -4 42731.5 1973.34   1
  -2   6   4 54707.8 2868.11   1
   2   6  -4 63975.8 2866.78   1
  -2  -6   4 61586.5 2867.89   1
   2  -6  -4 59777.8 2875.13   1
  -1   6   4 38373.3 1978.54   1
   1   6  -4 43051.3 1976.37   1
  -1  -6   4 39776.6 1975.03   1
   1  -6  -4 43940.3 1985.88   1
   0   6   4 23421.3 1097.52   1
   0  -6   4 22870.9 1092.27   1
   0   6  -4 21762.6 1090.11   1
   0  -6  -4 21544.3 1095.56   1
  -1  -6  -4 4730.94 276.233   1
  -1   6  -4 4847.86 270.548   1
   1  -6   4 5439.33 274.901   1
  -2  -6  -4 10085.1 521.740   1
   2   6   4 10069.4 520.883   1
   2  -6   4 10341.9 517.566   1
  -2   6  -4 9979.80 517.358   1
  -3  -6  -4 21648.4 1095.18   1
   3   6   4 23224.0 1095.68   1
   3  -6   4 22450.2 1092.58   1
  -3   6  -4 21767.9 1093.25   1
  -4  -6  -4 24863.4 1233.42   1
   4   6   4 25311.7 1231.42   1
   4  -6   4 25527.0 1230.94   1
  -4   6  -4 24782.9 1230.76   1
  -5  -6  -4 3622.49 221.520   1
   5   6   4 3779.32 221.412   1
   5  -6   4 3674.30 221.041   1
  -5   6  -4 3839.99 223.737   1
  -7  -6  -4 21.8255 34.5012   1
   7   6   4-13.7944 34.6345   1
   7  -6   4 21.4402 30.0836   1
  -7   6  -4-15.1568 33.1047   1
  -8  -6  -4 4464.74 285.911   1
  -8   6  -4 4781.87 290.458   1
   8   6   4 5663.36 294.828   1
   8  -6   4 5455.91 293.856   1
  -9  -6  -4 3351.25 212.860   1
  -9   6  -4 3234.82 212.999   1
   9   6   4 3552.47 213.818   1
   9  -6   4 3507.81 213.571   1
 -10  -6  -4 5113.41 294.382   1
 -10   6  -4 4358.70 286.899   1
  10   6   4 5315.45 294.814   1
  10  -6   4 5301.45 293.582   1
 -11  -6  -4 728.425 84.6325   1
 -11   6  -4 844.525 88.4357   1
  11  -6   4 752.116 82.1404   1
  11   6   4 849.094 86.0798   1
  12  -6   4 371.397 58.8166   1
 -12   6  -4 297.734 60.7940   1
  13   6   4 136.985 46.0524   1
 -13  -6  -4 175.461 52.4429   1
  13  -6   4 34.4900 44.1375   1
 -13   6  -4 65.1813 44.4153   1
  14   6   4 17.5292 38.2915   1
 -14   6  -4-64.8983 51.9131   1
 -14  -6  -4-8.95105 39.7978   1
  14  -6   4-8.77682 40.9916   1
 -15   6  -4 1502.75 131.935   1
  15  -6   4 1396.99 125.088   1
  15   6   4 1764.62 134.906   1
  16  -6   4 4479.14 273.877   1
 -16   6  -4 4483.14 275.474   1
  17   6   4 447.668 68.9800   1
 -17   6  -4 437.314 73.4245   1
  17  -6   4 417.145 67.2776   1
 -17  -6  -4 468.564 72.1787   1
 -18  -6  -4 801.937 93.6978   1
  18   6   4 893.140 98.1685   1
  19   6   4 109.224 49.6603   1
 -19  -6  -4 120.848 47.0893   1
  19  -6   4 115.455 52.7237   1
 -19   6  -4 190.531 58.6524   1
  20   6   4 36.0627 42.7894   1
 -20  -6  -4 74.5720 47.4672   1
  20  -6   4 35.2706 32.5990   1
 -20   6  -4 9.28570 37.5929   1
  21   6   4-8.87671 45.1802   1
 -21  -6  -4 37.0459 43.9284   1
  21  -6   4 35.2226 48.2262   1
 -21   6  -4 9.11980 41.9259   1
  22   6   4 8.72050 44.9674   1
 -22  -6  -4 36.5255 43.3137   1
  22  -6   4 17.1972 44.3392   1
 -22   6  -4 18.0386 44.6837   1
  23   6   4-17.0473 47.2063   1
 -23  -6  -4-8.96822 46.2391   1
 -26   7   4 9.22155 46.9891   1
  26  -7  -4 86.0184 51.7524   1
 -25   7   4-45.7192 42.7017   1
  25  -7  -4 35.5694 44.6538   1
 -24   7   4-27.9412 51.5795   1
  24  -7  -4 9.00403 50.4153   1
 -23   7   4 339.742 68.5308   1
  23  -7  -4 273.702 66.7788   1
  22   7  -4 46.5171 43.5012   1
  21  -7  -4-9.03601 42.8516   1
  21   7  -4-18.2894 41.3489   1
 -21  -7   4-9.65783 43.6691   1
 -21   7   4 58.5275 48.9827   1
  20  -7  -4 329.184 66.4299   1
  20   7  -4 348.775 61.5715   1
 -20  -7   4 140.959 51.0566   1
 -20   7   4 162.986 57.7411   1
  19   7  -4 208.927 52.3454   1
 -19  -7   4 228.692 57.9369   1
  18  -7  -4 1178.93 107.831   1
  18   7  -4 1098.26 102.275   1
 -18   7   4 1117.74 109.854   1
  17  -7  -4 1314.48 115.412   1
 -17  -7   4 1551.11 119.650   1
  17   7  -4 1235.89 110.155   1
 -17   7   4 1251.05 117.038   1
 -16  -7   4 179.005 48.7277   1
  16   7  -4 101.386 38.4584   1
  16  -7  -4 95.4300 44.4675   1
 -16   7   4 81.6827 47.0909   1
 -15  -7   4 2862.81 197.146   1
  15   7  -4 3363.97 202.046   1
 -14  -7   4 7.56215 34.7855   1
  14   7  -4 43.4655 32.2344   1
  14  -7  -4 16.8086 37.3875   1
 -14   7   4 51.3971 35.3849   1
  13  -7  -4 6034.71 344.760   1
 -13   7   4 6176.07 345.417   1
 -12  -7   4 2558.40 172.050   1
  12  -7  -4 2782.97 183.167   1
 -12   7   4 2455.45 177.136   1
 -11  -7   4 3936.33 251.753   1
  11   7  -4 4731.59 256.139   1
  11  -7  -4 4777.90 266.654   1
 -11   7   4 4524.63 263.633   1
 -10  -7   4 610.841 63.7143   1
 -10   7   4 708.822 72.6797   1
  10   7  -4 714.948 67.0169   1
  10  -7  -4 581.055 71.0600   1
   9  -7  -4 21.2245 38.7621   1
  -9  -7   4 17.3510 29.8445   1
   9   7  -4 16.4786 26.8568   1
  -9   7   4 49.8026 28.8016   1
   8   7  -4 5140.54 258.265   1
  -8  -7   4 4129.56 251.171   1
   7   7  -4 55.8977 26.2655   1
  -7   7   4 59.1075 36.8197   1
   7  -7  -4-19.8629 33.7460   1
  -7  -7   4 48.9140 29.4812   1
   6   7  -4 54.6392 27.8217   1
  -6   7   4-6.55714 25.9714   1
   6  -7  -4 6.52677 28.5209   1
  -6  -7   4 10.2635 23.9767   1
   5   7  -4 2383.91 146.451   1
  -5   7   4 2393.20 155.761   1
   5  -7  -4 2569.59 160.063   1
  -5  -7   4 2331.18 149.322   1
  -4   7   4 6366.05 370.096   1
   4   7  -4 7161.43 365.742   1
  -4  -7   4 7221.93 365.931   1
   4  -7  -4 7071.23 373.858   1
   3   7  -4 7724.96 409.583   1
  -3   7   4 7984.86 420.665   1
   3  -7  -4 8279.97 421.896   1
  -2   7   4 3030.94 197.219   1
   2   7  -4 3348.18 194.123   1
  -2  -7   4 3619.91 197.872   1
   2  -7  -4 3513.63 205.438   1
  -1   7   4 626.292 63.2703   1
   1   7  -4 635.219 61.1596   1
  -1  -7   4 628.628 58.3941   1
   0   7   4 2330.45 150.217   1
   0   7  -4 2313.34 147.707   1
   0  -7   4 2488.52 149.775   1
   0  -7  -4 2233.65 152.797   1
   1   7   4 9303.30 500.050   1
  -1  -7  -4 9257.05 499.127   1
  -1   7  -4 9795.66 495.042   1
   1  -7   4 10046.4 496.594   1
  -2  -7  -4 17118.8 808.087   1
   2   7   4 15323.5 800.598   1
  -2   7  -4 16359.0 802.391   1
   2  -7   4 15610.1 800.163   1
  -3  -7  -4 576.674 68.1914   1
   3  -7   4 645.705 66.9765   1
   3   7   4 453.495 60.8361   1
  -3   7  -4 577.890 64.9955   1
  -4   7  -4 515.593 61.7281   1
   4  -7   4 480.331 59.8449   1
  -5  -7  -4 3970.14 243.835   1
   5   7   4 4291.01 243.760   1
  -6  -7  -4 1192.55 104.878   1
   6  -7   4 1341.70 106.094   1
  -6   7  -4 1217.46 104.945   1
   6   7   4 1429.86 110.397   1
  -7  -7  -4 803.454 80.6188   1
   7  -7   4 716.772 82.7333   1
  -7   7  -4 850.330 87.7301   1
   7   7   4 862.305 82.3519   1
  -8  -7  -4 3247.08 215.440   1
   8  -7   4 3680.68 221.091   1
  -8   7  -4 3524.70 223.806   1
   8   7   4 3640.29 218.218   1
  -9  -7  -4 178.344 49.9716   1
   9  -7   4 276.062 50.4942   1
   9   7   4 241.055 51.3534   1
  -9   7  -4 237.943 49.8582   1
  10   7   4 594.683 73.6852   1
 -10  -7  -4 718.962 81.9899   1
  10  -7   4 744.394 83.2448   1
 -10   7  -4 788.874 83.9222   1
  11  -7   4 560.208 76.7512   1
 -11   7  -4 713.934 82.8150   1
 -12  -7  -4 2815.97 195.617   1
  12   7   4 3079.49 197.435   1
 -12   7  -4 3188.79 202.777   1
  12  -7   4 2763.05 195.176   1
 -13  -7  -4 431.218 66.5154   1
  13   7   4 405.697 65.3781   1
  13  -7   4 534.859 72.3300   1
 -13   7  -4 466.433 74.6078   1
  14   7   4 26.2031 45.6234   1
  14  -7   4-17.9132 44.9962   1
 -14   7  -4 95.3734 52.2436   1
 -15  -7  -4 439.847 71.5830   1
 -15   7  -4 463.378 72.5646   1
  15  -7   4 448.730 69.5855   1
 -16   7  -4 567.931 76.7829   1
 -16  -7  -4 453.518 71.8283   1
  16  -7   4 354.280 62.7955   1
  16   7   4 365.160 67.1470   1
 -17   7  -4 159.851 54.0771   1
 -17  -7  -4 252.213 56.3072   1
  17  -7   4 226.966 48.9418   1
  17   7   4 170.184 48.8744   1
 -18   7  -4 111.756 49.3053   1
  18   7   4 71.7135 49.1646   1
 -18  -7  -4 9.70976 47.5014   1
  18  -7   4 36.1801 38.8970   1
 -19   7  -4 9.28874 45.3700   1
  19  -7   4-17.9216 38.4437   1
  19   7   4 26.8821 48.5119   1
 -19  -7  -4 67.7675 47.9565   1
 -20   7  -4 102.940 52.4725   1
  20  -7   4 8.72718 40.8531   1
  20   7   4 80.0113 50.3935   1
 -20  -7  -4 67.2099 47.6414   1
 -21   7  -4 45.2768 47.8682   1
  21  -7   4-8.59914 46.0076   1
  21   7   4-8.79346 39.0947   1
 -21  -7  -4 18.8457 40.4224   1
  22  -7   4 34.0712 44.4721   1
 -22   7  -4-35.3009 47.2151   1
  23   7   4 33.9327 42.0324   1
 -23  -7  -4 8.95911 46.7888   1
 -26   8   4 8.87663 46.9380   1
  26  -8  -4 42.8402 53.8819   1
 -24   8   4-18.5111 42.5417   1
  24  -8  -4 17.8997 49.5624   1
 -23   8   4 378.881 70.3638   1
  23  -8  -4 429.460 71.4948   1
 -22   8   4-19.4478 51.4122   1
  22  -8  -4 63.0537 49.8952   1
 -21   8   4 38.5327 45.0258   1
  21  -8  -4 36.8254 44.3564   1
  21   8  -4 47.1277 46.0723   1
 -20   8   4 112.834 47.6829   1
  20   8  -4 120.192 47.5181   1
 -20  -8   4 172.451 52.8833   1
  20  -8  -4 162.679 49.3749   1
 -19   8   4 19.0551 47.2712   1
  19   8  -4 90.1435 47.7284   1
 -19  -8   4 47.0533 43.3417   1
  19  -8  -4 71.0367 47.0173   1
 -18   8   4 75.5127 43.4056   1
  18   8  -4 8.80484 40.4919   1
 -18  -8   4 45.7907 40.7352   1
  18  -8  -4-9.00799 42.0873   1
  17   8  -4 319.488 59.0861   1
 -17  -8   4 326.858 59.0203   1
 -17   8   4 339.067 65.0321   1
  16   8  -4 656.002 77.2303   1
 -16  -8   4 487.156 71.3392   1
  16  -8  -4 607.756 73.9193   1
 -15   8   4 135.687 43.8585   1
  15   8  -4 120.420 42.2425   1
 -15  -8   4 75.1904 44.4726   1
  15  -8  -4 105.483 38.0703   1
  14   8  -4 820.266 85.4286   1
 -14  -8   4 886.542 89.2072   1
 -13   8   4 10676.0 557.705   1
  13   8  -4 10813.8 550.025   1
  13  -8  -4 10850.7 558.366   1
 -13  -8   4 9880.70 548.145   1
 -12   8   4 550.831 72.4668   1
  12  -8  -4 529.406 69.3257   1
 -11  -8   4 2833.00 178.298   1
  11   8  -4 2716.26 174.220   1
  11  -8  -4 2693.68 185.498   1
 -11   8   4 2831.46 185.733   1
  10   8  -4 183.082 39.1330   1
 -10  -8   4 119.759 38.5423   1
 -10   8   4 101.129 47.5868   1
  10  -8  -4 93.7026 39.6858   1
   9   8  -4 675.219 65.8487   1
  -9   8   4 385.480 59.4036   1
   9  -8  -4 466.241 66.5200   1
  -9  -8   4 739.137 68.9545   1
   8   8  -4 148.256 36.6736   1
  -8   8   4 156.146 39.4701   1
   8  -8  -4 104.281 37.0696   1
  -8  -8   4 196.448 38.3910   1
   7   8  -4 24940.3 1283.66   1
  -7   8   4 26776.0 1295.69   1
   7  -8  -4 26465.3 1295.27   1
  -7  -8   4 27432.9 1288.72   1
   6   8  -4 2482.75 161.981   1
  -6   8   4 2846.96 176.617   1
   6  -8  -4 2575.10 171.614   1
  -6  -8   4 2898.28 168.795   1
   5   8  -4 6271.81 328.919   1
  -5  -8   4 5922.40 326.069   1
  -4  -8   4 811.606 73.8264   1
   3   8  -4 13200.6 711.913   1
  -3   8   4 13890.4 722.131   1
   3  -8  -4 14847.7 725.833   1
  -3  -8   4 15454.0 719.519   1
  -2   8   4 1299.98 106.559   1
   2   8  -4 1266.61 98.2655   1
   2  -8  -4 1433.80 106.505   1
  -1   8   4 5472.84 308.796   1
   1   8  -4 5296.81 304.461   1
  -1  -8   4 6038.03 309.490   1
   1  -8  -4 5683.70 314.519   1
   0   8  -4 214.761 40.0927   1
   0  -8   4 85.7427 30.1886   1
  -1   8  -4 29079.5 1547.84   1
   1  -8   4 35218.0 1555.67   1
   2  -8   4 4334.83 247.816   1
  -2   8  -4 4158.14 246.609   1
  -3  -8  -4 15671.6 792.460   1
  -4  -8  -4 16120.7 786.729   1
   4   8   4 15500.3 782.079   1
  -4   8  -4 15186.9 782.011   1
   4  -8   4 15227.8 782.314   1
  -5  -8  -4 4753.67 272.471   1
   5   8   4 4312.94 265.482   1
  -5   8  -4 5042.94 273.389   1
   5  -8   4 4450.90 266.822   1
  -6  -8  -4 47.3918 33.3144   1
   6   8   4 30.2524 30.0164   1
  -6   8  -4 62.2100 39.1046   1
   6  -8   4 46.1265 34.2409   1
  -7  -8  -4 24650.4 1219.28   1
   7   8   4 24695.8 1217.90   1
  -7   8  -4 24890.5 1220.38   1
   7  -8   4 24185.2 1218.15   1
  -8  -8  -4 513.224 70.8851   1
   8   8   4 557.944 73.1741   1
  -8   8  -4 582.958 71.3743   1
   8  -8   4 420.151 64.7626   1
  -9  -8  -4 3041.14 205.686   1
   9   8   4 3188.50 209.053   1
  -9   8  -4 3259.95 209.831   1
   9  -8   4 3366.48 208.336   1
 -10   8  -4 485.818 70.3136   1
  10  -8   4 438.368 66.7363   1
 -11  -8  -4 812.859 87.8715   1
  11   8   4 574.074 77.8986   1
 -11   8  -4 663.921 83.9815   1
  11  -8   4 607.476 78.0857   1
 -12  -8  -4 233.494 56.3603   1
 -12   8  -4 222.767 56.6605   1
  12  -8   4 190.309 52.4439   1
  12   8   4 199.213 53.9491   1
  13   8   4 578.313 76.4315   1
 -13   8  -4 572.980 75.8960   1
  13  -8   4 728.240 81.0467   1
 -14  -8  -4 964.654 99.7509   1
 -15   8  -4 29.0627 41.5698   1
  15  -8   4 45.4879 40.4590   1
  15   8   4-17.7536 46.3594   1
 -15  -8  -4 27.7920 45.2575   1
 -16   8  -4 67.2959 48.3112   1
  16  -8   4 54.0872 45.3049   1
  16   8   4 26.8097 46.1096   1
 -16  -8  -4 9.32297 43.5774   1
  17   8   4 1427.13 126.082   1
 -17  -8  -4 1551.68 129.217   1
 -18   8  -4 84.0397 49.6936   1
  18  -8   4 153.266 49.7037   1
  18   8   4 89.0690 49.1123   1
 -18  -8  -4 150.254 48.1347   1
  19   8   4 70.8613 50.8815   1
 -19  -8  -4 130.730 47.7546   1
 -20   8  -4 109.005 50.0869   1
  20  -8   4 157.739 48.3444   1
  20   8   4 105.687 52.2532   1
 -20  -8  -4 110.224 56.0298   1
 -21   8  -4 45.3983 43.7245   1
  21  -8   4 8.46455 38.2945   1
  21   8   4 52.0456 49.1088   1
 -21  -8  -4 9.04732 47.2540   1
  22   8   4-17.0538 43.3928   1
 -22  -8  -4 26.6480 41.4813   1
  25  -9  -4 51.6851 50.8176   1
 -25   9   4 26.7604 46.6091   1
  24  -9  -4 60.8523 48.7401   1
 -24   9   4 46.3182 49.0338   1
  23  -9  -4-8.80709 51.4348   1
 -23   9   4 85.5427 51.4770   1
  22  -9  -4 184.091 62.3962   1
 -22   9   4 201.444 62.0088   1
  21  -9  -4 18.1202 51.2761   1
 -21   9   4-28.4699 48.9250   1
  20   9  -4 142.990 51.8421   1
 -20   9   4 152.267 52.9372   1
  20  -9  -4 278.399 56.7409   1
 -19  -9   4 174.963 53.3383   1
  19   9  -4 55.9576 47.5853   1
  19  -9  -4 27.2454 43.2062   1
 -19   9   4 57.1972 49.2666   1
 -18   9   4 1401.22 128.583   1
 -18  -9   4 1603.00 131.597   1
[truncated: 920,238 more chars]
