# Supplementary material for: Structural insight into the cooperativity of spin crossover compounds
Source: Acta Crystallogr B Struct Sci Cryst Eng Mater. 2023 Aug 11;79(Pt 5):354–67. doi: 10.1107/S2052520623005814 (PMC10552598; doi:10.1107/S2052520623005814)
Supplement: Supplementary file 4 [file b-79-00354-sup4.zip › Bia_Pmono_201K.cif]

data_SC2_201K
 
_audit_creation_method            'SHELXL-2018/3'
_shelx_SHELXL_version_number      '2018/3'
_chemical_name_systematic         ?
_chemical_name_common             ?
_chemical_melting_point           ?
_chemical_formula_moiety          ?
_chemical_formula_sum
 'C38 H28 Fe N6 S2' 
_chemical_formula_weight          688.63

loop_
 _atom_type_symbol
 _atom_type_description
 _atom_type_scat_dispersion_real
 _atom_type_scat_dispersion_imag
 _atom_type_scat_source
 'C'  'C'   0.0024   0.0013
 'International Tables Vol C Tables 4.2.6.8 and 6.1.1.4'
 'H'  'H'   0.0000   0.0000
 'International Tables Vol C Tables 4.2.6.8 and 6.1.1.4'
 'N'  'N'   0.0049   0.0027
 'International Tables Vol C Tables 4.2.6.8 and 6.1.1.4'
 'S'  'S'   0.1051   0.1002
 'International Tables Vol C Tables 4.2.6.8 and 6.1.1.4'
 'Fe'  'Fe'   0.3265   0.6960
 'International Tables Vol C Tables 4.2.6.8 and 6.1.1.4'
 
_space_group_crystal_system       monoclinic
_space_group_IT_number            14
_space_group_name_H-M_alt         'P 21/c'
_space_group_name_Hall            '-P 2ybc'
 
_shelx_space_group_comment
;
The symmetry employed for this shelxl refinement is uniquely defined
by the following loop, which should always be used as a source of
symmetry information in preference to the above space-group names.
They are only intended as comments.
;
 
loop_
 _space_group_symop_operation_xyz
 'x, y, z'
 '-x, y+1/2, -z+1/2'
 '-x, -y, -z'
 'x, -y-1/2, z-1/2'
 
_cell_length_a                    17.3439(2)
_cell_length_b                    12.31910(10)
_cell_length_c                    16.9920(2)
_cell_angle_alpha                 90
_cell_angle_beta                  115.7562(11)
_cell_angle_gamma                 90
_cell_volume                      3269.84(7)
_cell_formula_units_Z             4
_cell_measurement_temperature     293(2)
_cell_measurement_reflns_used     14282
_cell_measurement_theta_min       1.876
_cell_measurement_theta_max       32.85
 
_exptl_crystal_description        Needle
_exptl_crystal_colour             ?
_exptl_crystal_density_meas       ?
_exptl_crystal_density_method     ?
_exptl_crystal_density_diffrn     1.399          
_exptl_crystal_F_000              1424
_exptl_transmission_factor_min    ?
_exptl_transmission_factor_max    ?
_exptl_crystal_size_max           ?
_exptl_crystal_size_mid           ?
_exptl_crystal_size_min           ?
_exptl_absorpt_coefficient_mu     0.460
_shelx_estimated_absorpt_T_min    ?
_shelx_estimated_absorpt_T_max    ?
_exptl_absorpt_correction_type    ?
_exptl_absorpt_correction_T_min   ?
_exptl_absorpt_correction_T_max   ?
_exptl_absorpt_process_details    ?
_exptl_absorpt_special_details    ?
_diffrn_ambient_temperature       293(2)
_diffrn_radiation_wavelength      0.63582
_diffrn_radiation_type            Synchrotron
_diffrn_source                    ?
_diffrn_measurement_device_type   '4-circle diffractometer'
_diffrn_measurement_method        ?
_diffrn_detector_area_resol_mean  ?
_diffrn_reflns_number             24490
_diffrn_reflns_av_unetI/netI      0.0374
_diffrn_reflns_av_R_equivalents   0.0385
_diffrn_reflns_limit_h_min        -23
_diffrn_reflns_limit_h_max        23
_diffrn_reflns_limit_k_min        -16
_diffrn_reflns_limit_k_max        16
_diffrn_reflns_limit_l_min        -21
_diffrn_reflns_limit_l_max        21
_diffrn_reflns_theta_min          1.883
_diffrn_reflns_theta_max          25.077
_diffrn_reflns_theta_full         22.426
_diffrn_measured_fraction_theta_max   0.939
_diffrn_measured_fraction_theta_full  0.970
_diffrn_reflns_Laue_measured_fraction_max    0.939
_diffrn_reflns_Laue_measured_fraction_full   0.970
_diffrn_reflns_point_group_measured_fraction_max   0.939
_diffrn_reflns_point_group_measured_fraction_full  0.970
_reflns_number_total              7618
_reflns_number_gt                 6840
_reflns_threshold_expression      'I > 2\s(I)'
_reflns_Friedel_coverage          0.000
_reflns_Friedel_fraction_max      .
_reflns_Friedel_fraction_full     .
 
_reflns_special_details
;
 Reflections were merged by SHELXL according to the crystal
 class for the calculation of statistics and refinement.
 
 _reflns_Friedel_fraction is defined as the number of unique
 Friedel pairs measured divided by the number that would be
 possible theoretically, ignoring centric projections and
 systematic absences.
;
 
_computing_data_collection        ?
_computing_cell_refinement        ?
_computing_data_reduction         ?
_computing_structure_solution     ?
_computing_structure_refinement 'SHELXL-2018/3 (Sheldrick, 2018)'
_computing_molecular_graphics     ?
_computing_publication_material   ?
_refine_special_details           ?
_refine_ls_structure_factor_coef  Fsqd
_refine_ls_matrix_type            full
_refine_ls_weighting_scheme       calc
_refine_ls_weighting_details
'w=1/[\s^2^(Fo^2^)+(0.0581P)^2^+1.0890P] where P=(Fo^2^+2Fc^2^)/3'
_atom_sites_solution_primary      ?
_atom_sites_solution_secondary    ?
_atom_sites_solution_hydrogens    geom
_refine_ls_hydrogen_treatment     constr
_refine_ls_extinction_method      'SHELXL-2018/3 (Sheldrick 2018)'
_refine_ls_extinction_coef        0.0060(7)
_refine_ls_extinction_expression
 'Fc^*^=kFc[1+0.001xFc^2^\l^3^/sin(2\q)]^-1/4^'
_refine_ls_number_reflns          7618
_refine_ls_number_parameters      457
_refine_ls_number_restraints      73
_refine_ls_R_factor_all           0.0445
_refine_ls_R_factor_gt            0.0410
_refine_ls_wR_factor_ref          0.1190
_refine_ls_wR_factor_gt           0.1156
_refine_ls_goodness_of_fit_ref    1.067
_refine_ls_restrained_S_all       1.064
_refine_ls_shift/su_max           0.001
_refine_ls_shift/su_mean          0.000
 
loop_
 _atom_site_label
 _atom_site_type_symbol
 _atom_site_fract_x
 _atom_site_fract_y
 _atom_site_fract_z
 _atom_site_U_iso_or_equiv
 _atom_site_adp_type
 _atom_site_occupancy
 _atom_site_site_symmetry_order  
 _atom_site_calc_flag
 _atom_site_refinement_flags_posn
 _atom_site_refinement_flags_adp
 _atom_site_refinement_flags_occupancy
 _atom_site_disorder_assembly
 _atom_site_disorder_group
Fe01 Fe 0.75569(2) 0.29235(2) 0.81608(2) 0.04119(10) Uani 1 1 d . . . . .
S002 S 0.54648(3) 0.33462(4) 0.91805(3) 0.05030(13) Uani 1 1 d . . . . .
S001 S 0.94824(4) 0.13213(5) 1.07575(4) 0.06025(15) Uani 1 1 d . . . . .
N005 N 0.71309(9) 0.13970(11) 0.79411(9) 0.0371(3) Uani 1 1 d . . . . .
N006 N 0.80070(12) 0.44044(14) 0.82294(10) 0.0552(4) Uani 1 1 d . . . . .
N003 N 0.66929(9) 0.30452(11) 0.69074(9) 0.0388(3) Uani 1 1 d . . . . .
N004 N 0.84110(10) 0.26767(12) 0.76693(9) 0.0415(3) Uani 1 1 d . . . . .
N002 N 0.67191(12) 0.32946(18) 0.85818(12) 0.0617(5) Uani 1 1 d . . . . .
N001 N 0.84069(11) 0.25469(13) 0.93405(10) 0.0482(3) Uani 1 1 d . . . . .
C015 C 0.63661(12) 0.21398(13) 0.65519(11) 0.0419(4) Uani 1 1 d . . . . .
H015 H 0.599348 0.209461 0.596102 0.050 Uiso 1 1 calc R U . . .
C016 C 0.65979(11) 0.11927(13) 0.71025(11) 0.0398(3) Uani 1 1 d . . . . .
C003 C 0.64978(11) 0.39763(13) 0.63601(10) 0.0398(3) Uani 1 1 d . . . . .
C021 C 0.85271(11) 0.16888(14) 0.73031(11) 0.0414(3) Uani 1 1 d . . . . .
C024 C 0.86618(11) -0.02677(15) 0.65751(12) 0.0455(4) Uani 1 1 d D . . . .
C007 C 0.60339(12) 0.58175(14) 0.60749(12) 0.0459(4) Uani 1 1 d . . . . .
H007 H 0.584244 0.644414 0.623932 0.055 Uiso 1 1 calc R U . . .
C012 C 0.57078(15) 0.86190(17) 0.37116(15) 0.0572(5) Uani 1 1 d . . . . .
H012 H 0.562947 0.923207 0.336575 0.069 Uiso 1 1 calc R U . . .
C010 C 0.56148(12) 0.67035(16) 0.38486(13) 0.0481(4) Uani 1 1 d . . . . .
H010 H 0.546735 0.602449 0.358602 0.058 Uiso 1 1 calc R U . . .
C022 C 0.83433(13) 0.16336(16) 0.64300(12) 0.0485(4) Uani 1 1 d . . . . .
H022 H 0.817076 0.225309 0.608382 0.058 Uiso 1 1 calc R U . . .
C008 C 0.62288(12) 0.49169(14) 0.66066(12) 0.0446(4) Uani 1 1 d . . . . .
H008 H 0.617942 0.494217 0.712979 0.054 Uiso 1 1 calc R U . . .
C025 C 0.88396(12) -0.01954(15) 0.74499(12) 0.0461(4) Uani 1 1 d . . . . .
H025 H 0.900165 -0.081621 0.779521 0.055 Uiso 1 1 calc R U . . .
C002 C 0.62010(13) 0.33291(15) 0.88367(11) 0.0467(4) Uani 1 1 d . . . . .
C004 C 0.65720(13) 0.39481(14) 0.55888(12) 0.0456(4) Uani 1 1 d . . . . .
H004 H 0.675025 0.331493 0.541899 0.055 Uiso 1 1 calc R U . . .
C020 C 0.73485(12) 0.05692(14) 0.84984(11) 0.0435(4) Uani 1 1 d . . . . .
H020 H 0.770648 0.070066 0.908398 0.052 Uiso 1 1 calc R U . . .
C005 C 0.63832(13) 0.48537(14) 0.50675(12) 0.0470(4) Uani 1 1 d . . . . .
H005 H 0.643524 0.482497 0.454576 0.056 Uiso 1 1 calc R U . . .
C009 C 0.59500(12) 0.67858(14) 0.47466(12) 0.0433(4) Uani 1 1 d . . . . .
C017 C 0.62898(13) 0.01708(15) 0.68056(12) 0.0500(4) Uani 1 1 d . . . . .
H017 H 0.592186 0.005496 0.622036 0.060 Uiso 1 1 calc R U . . .
C006 C 0.61170(11) 0.58094(14) 0.53023(11) 0.0426(4) Uani 1 1 d . . . . .
C018 C 0.65358(14) -0.06765(15) 0.73901(14) 0.0545(5) Uani 1 1 d . . . . .
H018 H 0.634381 -0.137786 0.720598 0.065 Uiso 1 1 calc R U . . .
C001 C 0.88590(12) 0.20613(14) 0.99403(12) 0.0442(4) Uani 1 1 d . . . . .
C011 C 0.54950(14) 0.76150(18) 0.33332(13) 0.0541(5) Uani 1 1 d . . . . .
H011 H 0.526966 0.754571 0.272917 0.065 Uiso 1 1 calc R U . . .
C026 C 0.87817(11) 0.07740(15) 0.78182(11) 0.0443(4) Uani 1 1 d . . . . .
H026 H 0.891306 0.081266 0.840952 0.053 Uiso 1 1 calc R U . . .
C028 C 0.86086(15) 0.45212(16) 0.79308(14) 0.0586(5) Uani 1 1 d . . . . .
C014 C 0.61564(14) 0.78091(15) 0.51163(14) 0.0528(4) Uani 1 1 d . . . . .
H014 H 0.637863 0.788427 0.571972 0.063 Uiso 1 1 calc R U . . .
C013 C 0.60374(16) 0.87183(16) 0.46036(15) 0.0599(5) Uani 1 1 d . . . . .
H013 H 0.618048 0.939992 0.486201 0.072 Uiso 1 1 calc R U . . .
C023 C 0.84153(13) 0.06617(16) 0.60715(12) 0.0509(4) Uani 1 1 d . . . . .
H023 H 0.829664 0.062899 0.548306 0.061 Uiso 1 1 calc R U . . .
C027 C 0.87946(14) 0.35237(16) 0.75990(13) 0.0523(4) Uani 1 1 d . . . . .
H027 H 0.917515 0.350294 0.734722 0.063 Uiso 1 1 calc R U . . .
C019 C 0.70669(13) -0.04699(15) 0.82454(13) 0.0492(4) Uani 1 1 d . . . . .
H019 H 0.723644 -0.102937 0.865336 0.059 Uiso 1 1 calc R U . . .
C032 C 0.77818(19) 0.5272(2) 0.85526(15) 0.0740(7) Uani 1 1 d . . . . .
H032 H 0.737104 0.519891 0.876299 0.089 Uiso 1 1 calc R U . . .
C031 C 0.8138(3) 0.6253(2) 0.8580(2) 0.0987(11) Uani 1 1 d . . . . .
H031 H 0.795861 0.684778 0.879441 0.118 Uiso 1 1 calc R U . . .
C029 C 0.9008(2) 0.5488(2) 0.7951(2) 0.0878(9) Uani 1 1 d . . . . .
H029 H 0.942341 0.554680 0.774458 0.105 Uiso 1 1 calc R U . . .
C030 C 0.8762(3) 0.6382(2) 0.8295(2) 0.1102(14) Uani 1 1 d . . . . .
H030 H 0.901775 0.705598 0.833099 0.132 Uiso 1 1 calc R U . . .
C1A C 0.8722(8) -0.1323(5) 0.6173(8) 0.0503(18) Uani 0.55(3) 1 d DG . P A 1
C2A C 0.8293(8) -0.2196(8) 0.6321(7) 0.072(2) Uani 0.55(3) 1 d G . P A 1
H2A H 0.795116 -0.208992 0.661016 0.086 Uiso 0.55(3) 1 calc R U P A 1
C3A C 0.8377(9) -0.3228(5) 0.6035(7) 0.080(2) Uani 0.55(3) 1 d G . P A 1
H3A H 0.809004 -0.381194 0.613396 0.096 Uiso 0.55(3) 1 calc R U P A 1
C4A C 0.8888(8) -0.3387(7) 0.5603(7) 0.071(2) Uani 0.55(3) 1 d G . P A 1
H4A H 0.894361 -0.407706 0.541188 0.085 Uiso 0.55(3) 1 calc R U P A 1
C5A C 0.9316(7) -0.2514(11) 0.5455(7) 0.067(2) Uani 0.55(3) 1 d G . P A 1
H5A H 0.965830 -0.262016 0.516599 0.081 Uiso 0.55(3) 1 calc R U P A 1
C6A C 0.9233(8) -0.1482(9) 0.5741(8) 0.0601(16) Uani 0.55(3) 1 d G . P A 1
H6A H 0.951943 -0.089813 0.564218 0.072 Uiso 0.55(3) 1 calc R U P A 1
C1B C 0.8792(10) -0.1304(7) 0.6235(10) 0.056(2) Uani 0.45(3) 1 d DG . P A 2
C2B C 0.8476(10) -0.2302(9) 0.6341(7) 0.063(2) Uani 0.45(3) 1 d G . P A 2
H2B H 0.815910 -0.234981 0.666259 0.076 Uiso 0.45(3) 1 calc R U P A 2
C3B C 0.8634(12) -0.3229(7) 0.5968(7) 0.075(3) Uani 0.45(3) 1 d G . P A 2
H3B H 0.842222 -0.389643 0.603879 0.091 Uiso 0.45(3) 1 calc R U P A 2
C4B C 0.9108(11) -0.3157(11) 0.5487(7) 0.071(3) Uani 0.45(3) 1 d G . P A 2
H4B H 0.921316 -0.377695 0.523722 0.085 Uiso 0.45(3) 1 calc R U P A 2
C5B C 0.9424(9) -0.2159(16) 0.5381(9) 0.072(3) Uani 0.45(3) 1 d G . P A 2
H5B H 0.974097 -0.211083 0.505945 0.086 Uiso 0.45(3) 1 calc R U P A 2
C6B C 0.9266(10) -0.1232(11) 0.5755(11) 0.071(2) Uani 0.45(3) 1 d G . P A 2
H6B H 0.947785 -0.056419 0.568324 0.085 Uiso 0.45(3) 1 calc R U P A 2
 
loop_
 _atom_site_aniso_label
 _atom_site_aniso_U_11
 _atom_site_aniso_U_22
 _atom_site_aniso_U_33
 _atom_site_aniso_U_23
 _atom_site_aniso_U_13
 _atom_site_aniso_U_12
Fe01 0.04517(15) 0.03904(14) 0.03666(14) 0.00526(9) 0.01524(11) 0.00138(9)
S002 0.0553(3) 0.0507(3) 0.0447(2) 0.00354(18) 0.0216(2) 0.0062(2)
S001 0.0599(3) 0.0654(3) 0.0490(3) 0.0153(2) 0.0177(2) 0.0048(2)
N005 0.0420(7) 0.0341(6) 0.0351(6) -0.0004(5) 0.0166(6) -0.0022(5)
N006 0.0632(10) 0.0496(9) 0.0391(8) -0.0058(6) 0.0094(7) 0.0078(7)
N003 0.0437(7) 0.0363(6) 0.0344(6) 0.0000(5) 0.0152(6) 0.0013(5)
N004 0.0484(8) 0.0391(7) 0.0338(7) 0.0004(5) 0.0147(6) -0.0001(6)
N002 0.0571(10) 0.0810(13) 0.0441(9) 0.0072(8) 0.0192(8) 0.0013(9)
N001 0.0535(8) 0.0435(8) 0.0439(8) 0.0009(6) 0.0177(7) 0.0013(7)
C015 0.0474(9) 0.0398(8) 0.0329(7) -0.0015(6) 0.0123(7) -0.0008(7)
C016 0.0444(8) 0.0369(8) 0.0358(8) -0.0025(6) 0.0153(7) -0.0019(6)
C003 0.0442(8) 0.0356(7) 0.0357(7) 0.0014(6) 0.0139(7) 0.0018(6)
C021 0.0439(8) 0.0411(8) 0.0400(8) -0.0003(6) 0.0190(7) 0.0004(7)
C024 0.0417(8) 0.0489(9) 0.0447(9) -0.0036(7) 0.0177(7) 0.0058(7)
C007 0.0553(10) 0.0377(8) 0.0449(9) -0.0006(7) 0.0220(8) 0.0079(7)
C012 0.0659(12) 0.0477(10) 0.0628(12) 0.0155(9) 0.0326(11) 0.0081(9)
C010 0.0510(10) 0.0444(9) 0.0473(9) 0.0017(7) 0.0199(8) 0.0048(7)
C022 0.0583(10) 0.0466(9) 0.0415(9) 0.0056(7) 0.0224(8) 0.0051(8)
C008 0.0539(9) 0.0440(9) 0.0380(8) 0.0003(7) 0.0219(7) 0.0060(7)
C025 0.0460(9) 0.0449(9) 0.0442(9) 0.0042(7) 0.0164(7) 0.0080(7)
C002 0.0518(10) 0.0475(9) 0.0331(8) 0.0069(7) 0.0113(7) 0.0043(7)
C004 0.0592(10) 0.0356(8) 0.0447(9) -0.0016(7) 0.0252(8) 0.0043(7)
C020 0.0496(9) 0.0407(8) 0.0393(8) 0.0030(6) 0.0185(7) -0.0048(7)
C005 0.0619(11) 0.0404(8) 0.0443(9) 0.0010(7) 0.0283(8) 0.0038(7)
C009 0.0457(9) 0.0396(8) 0.0471(9) 0.0046(7) 0.0223(7) 0.0050(7)
C017 0.0584(10) 0.0417(9) 0.0417(9) -0.0055(7) 0.0140(8) -0.0079(8)
C006 0.0466(9) 0.0383(8) 0.0429(8) 0.0015(6) 0.0195(7) 0.0032(6)
C018 0.0657(12) 0.0363(8) 0.0570(11) -0.0029(8) 0.0226(9) -0.0090(8)
C001 0.0483(9) 0.0422(9) 0.0419(9) -0.0053(7) 0.0193(8) -0.0051(7)
C011 0.0577(11) 0.0587(11) 0.0458(10) 0.0093(8) 0.0223(9) 0.0082(9)
C026 0.0458(9) 0.0484(9) 0.0366(8) 0.0022(7) 0.0162(7) 0.0038(7)
C028 0.0673(12) 0.0436(10) 0.0504(10) -0.0024(8) 0.0120(9) -0.0096(9)
C014 0.0679(12) 0.0427(9) 0.0489(10) 0.0017(7) 0.0264(9) 0.0033(8)
C013 0.0782(14) 0.0381(9) 0.0642(12) 0.0029(8) 0.0316(11) 0.0006(9)
C023 0.0607(11) 0.0551(10) 0.0390(8) -0.0012(7) 0.0237(8) 0.0056(8)
C027 0.0564(11) 0.0500(10) 0.0484(10) -0.0009(8) 0.0208(9) -0.0091(8)
C019 0.0567(10) 0.0382(8) 0.0519(10) 0.0059(7) 0.0228(8) -0.0042(7)
C032 0.0885(17) 0.0584(13) 0.0498(11) -0.0138(10) 0.0063(11) 0.0176(12)
C031 0.118(3) 0.0573(15) 0.082(2) -0.0184(13) 0.0069(19) 0.0099(16)
C029 0.100(2) 0.0515(13) 0.0902(19) -0.0003(13) 0.0207(16) -0.0218(13)
C030 0.140(3) 0.0417(13) 0.099(2) -0.0086(13) 0.006(2) -0.0247(16)
C1A 0.045(3) 0.048(3) 0.047(4) -0.008(3) 0.010(3) 0.014(2)
C2A 0.058(4) 0.047(3) 0.102(5) -0.017(3) 0.028(4) 0.003(3)
C3A 0.073(5) 0.054(3) 0.099(5) -0.021(3) 0.025(3) 0.002(3)
C4A 0.081(5) 0.058(3) 0.054(4) -0.008(3) 0.010(3) 0.021(3)
C5A 0.079(4) 0.057(4) 0.061(3) -0.010(4) 0.026(3) 0.027(4)
C6A 0.059(3) 0.059(3) 0.057(3) -0.017(3) 0.020(2) 0.013(3)
C1B 0.044(4) 0.066(4) 0.041(4) -0.007(4) 0.002(3) 0.014(3)
C2B 0.062(5) 0.061(3) 0.061(4) -0.001(3) 0.022(3) 0.025(3)
C3B 0.087(7) 0.058(3) 0.079(5) -0.007(3) 0.034(5) 0.018(4)
C4B 0.087(7) 0.059(4) 0.061(4) 0.000(4) 0.026(4) 0.031(4)
C5B 0.074(5) 0.065(6) 0.072(4) -0.003(4) 0.028(3) 0.028(4)
C6B 0.068(5) 0.070(4) 0.074(5) -0.015(4) 0.031(4) 0.025(4)
 
_geom_special_details
;
 All esds (except the esd in the dihedral angle between two l.s. planes)
 are estimated using the full covariance matrix.  The cell esds are taken
 into account individually in the estimation of esds in distances, angles
 and torsion angles; correlations between esds in cell parameters are only
 used when they are defined by crystal symmetry.  An approximate (isotropic)
 treatment of cell esds is used for estimating esds involving l.s. planes.
;
 
loop_
 _geom_bond_atom_site_label_1
 _geom_bond_atom_site_label_2
 _geom_bond_distance
 _geom_bond_site_symmetry_2
 _geom_bond_publ_flag
Fe01 N002 1.933(2) . ?
Fe01 N001 1.9593(16) . ?
Fe01 N006 1.9678(19) . ?
Fe01 N005 1.9954(13) . ?
Fe01 N003 2.0075(14) . ?
Fe01 N004 2.0148(16) . ?
S002 C002 1.619(2) . ?
S001 C001 1.6197(19) . ?
N005 C020 1.330(2) . ?
N005 C016 1.343(2) . ?
N006 C032 1.336(3) . ?
N006 C028 1.352(3) . ?
N003 C015 1.278(2) . ?
N003 C003 1.422(2) . ?
N004 C027 1.271(2) . ?
N004 C021 1.420(2) . ?
N002 C002 1.155(3) . ?
N001 C001 1.148(2) . ?
C015 C016 1.439(2) . ?
C016 C017 1.375(2) . ?
C003 C004 1.372(2) . ?
C003 C008 1.380(2) . ?
C021 C026 1.377(2) . ?
C021 C022 1.377(2) . ?
C024 C023 1.381(3) . ?
C024 C025 1.384(3) . ?
C024 C1B 1.459(7) . ?
C024 C1A 1.493(5) . ?
C007 C008 1.377(2) . ?
C007 C006 1.382(3) . ?
C012 C011 1.369(3) . ?
C012 C013 1.373(3) . ?
C010 C009 1.380(3) . ?
C010 C011 1.383(3) . ?
C022 C023 1.373(3) . ?
C025 C026 1.372(3) . ?
C004 C005 1.373(2) . ?
C020 C019 1.371(2) . ?
C005 C006 1.385(2) . ?
C009 C014 1.384(3) . ?
C009 C006 1.478(2) . ?
C017 C018 1.375(3) . ?
C018 C019 1.364(3) . ?
C028 C029 1.372(3) . ?
C028 C027 1.446(3) . ?
C014 C013 1.378(3) . ?
C032 C031 1.347(5) . ?
C031 C030 1.375(6) . ?
C029 C030 1.398(5) . ?
C1A C2A 1.3900 . ?
C1A C6A 1.3900 . ?
C2A C3A 1.3900 . ?
C3A C4A 1.3900 . ?
C4A C5A 1.3900 . ?
C5A C6A 1.3900 . ?
C1B C2B 1.3900 . ?
C1B C6B 1.3900 . ?
C2B C3B 1.3900 . ?
C3B C4B 1.3900 . ?
C4B C5B 1.3900 . ?
C5B C6B 1.3900 . ?
 
loop_
 _geom_angle_atom_site_label_1
 _geom_angle_atom_site_label_2
 _geom_angle_atom_site_label_3
 _geom_angle
 _geom_angle_site_symmetry_1
 _geom_angle_site_symmetry_3
 _geom_angle_publ_flag
N002 Fe01 N001 91.70(7) . . ?
N002 Fe01 N006 95.83(9) . . ?
N001 Fe01 N006 93.22(7) . . ?
N002 Fe01 N005 90.88(8) . . ?
N001 Fe01 N005 91.21(6) . . ?
N006 Fe01 N005 171.85(7) . . ?
N002 Fe01 N003 92.32(7) . . ?
N001 Fe01 N003 170.41(6) . . ?
N006 Fe01 N003 95.03(6) . . ?
N005 Fe01 N003 80.03(6) . . ?
N002 Fe01 N004 174.59(7) . . ?
N001 Fe01 N004 91.52(6) . . ?
N006 Fe01 N004 79.65(7) . . ?
N005 Fe01 N004 93.41(6) . . ?
N003 Fe01 N004 85.17(6) . . ?
C020 N005 C016 117.60(14) . . ?
C020 N005 Fe01 128.46(12) . . ?
C016 N005 Fe01 113.79(11) . . ?
C032 N006 C028 118.7(2) . . ?
C032 N006 Fe01 126.0(2) . . ?
C028 N006 Fe01 115.31(13) . . ?
C015 N003 C003 117.67(14) . . ?
C015 N003 Fe01 114.18(11) . . ?
C003 N003 Fe01 127.58(11) . . ?
C027 N004 C021 118.86(17) . . ?
C027 N004 Fe01 115.10(14) . . ?
C021 N004 Fe01 125.49(12) . . ?
C002 N002 Fe01 168.4(2) . . ?
C001 N001 Fe01 162.19(15) . . ?
N003 C015 C016 117.33(15) . . ?
N005 C016 C017 122.65(16) . . ?
N005 C016 C015 114.01(14) . . ?
C017 C016 C015 123.33(16) . . ?
C004 C003 C008 119.71(16) . . ?
C004 C003 N003 120.66(15) . . ?
C008 C003 N003 119.63(15) . . ?
C026 C021 C022 120.31(17) . . ?
C026 C021 N004 119.35(15) . . ?
C022 C021 N004 120.25(16) . . ?
C023 C024 C025 118.47(17) . . ?
C023 C024 C1B 122.6(6) . . ?
C025 C024 C1B 118.8(6) . . ?
C023 C024 C1A 120.2(5) . . ?
C025 C024 C1A 121.3(5) . . ?
C008 C007 C006 121.36(16) . . ?
C011 C012 C013 119.80(19) . . ?
C009 C010 C011 121.03(19) . . ?
C023 C022 C021 119.85(17) . . ?
C007 C008 C003 119.75(16) . . ?
C026 C025 C024 121.32(17) . . ?
N002 C002 S002 178.4(2) . . ?
C003 C004 C005 120.05(16) . . ?
N005 C020 C019 122.72(17) . . ?
C004 C005 C006 121.39(17) . . ?
C010 C009 C014 118.04(17) . . ?
C010 C009 C006 121.19(17) . . ?
C014 C009 C006 120.72(17) . . ?
C018 C017 C016 118.74(17) . . ?
C007 C006 C005 117.73(16) . . ?
C007 C006 C009 121.92(16) . . ?
C005 C006 C009 120.34(16) . . ?
C019 C018 C017 118.81(17) . . ?
N001 C001 S001 177.14(17) . . ?
C012 C011 C010 120.04(19) . . ?
C025 C026 C021 119.30(16) . . ?
N006 C028 C029 123.2(2) . . ?
N006 C028 C027 113.29(18) . . ?
C029 C028 C027 123.5(3) . . ?
C013 C014 C009 121.0(2) . . ?
C012 C013 C014 120.1(2) . . ?
C022 C023 C024 120.74(17) . . ?
N004 C027 C028 116.5(2) . . ?
C018 C019 C020 119.45(17) . . ?
N006 C032 C031 121.4(3) . . ?
C032 C031 C030 120.7(3) . . ?
C028 C029 C030 116.8(3) . . ?
C031 C030 C029 119.1(3) . . ?
C2A C1A C6A 120.0 . . ?
C2A C1A C024 116.3(6) . . ?
C6A C1A C024 123.5(6) . . ?
C1A C2A C3A 120.0 . . ?
C4A C3A C2A 120.0 . . ?
C5A C4A C3A 120.0 . . ?
C4A C5A C6A 120.0 . . ?
C5A C6A C1A 120.0 . . ?
C2B C1B C6B 120.0 . . ?
C2B C1B C024 125.8(8) . . ?
C6B C1B C024 114.2(8) . . ?
C3B C2B C1B 120.0 . . ?
C2B C3B C4B 120.0 . . ?
C5B C4B C3B 120.0 . . ?
C6B C5B C4B 120.0 . . ?
C5B C6B C1B 120.0 . . ?
 
_refine_diff_density_max    0.590
_refine_diff_density_min   -0.615
_refine_diff_density_rms    0.052

_shelx_res_file
;

TITL sc2_093K_a.res in P2(1)/c
    SC2_201K.res
    created by SHELXL-2018/3 at 12:19:53 on 15-Apr-2021
REM Old TITL SC2_093K in P2(1)/c
REM SHELXT solution in P2(1)/c: R1 0.091, Rweak 0.004, Alpha 0.025
REM <I/s>   0.460 for  267 systematic absences,  Orientation as input
REM Formula found by SHELXT:  C38 N6 S2 Fe

CELL 0.63582 17.3439 12.3191 16.9920 90.0000 115.7562 90.0000
ZERR 4.000 0.0002 0.0001 0.0002 0.0000 0.0011 0.0000
LATT  1
SYMM -X, 1/2+Y, 1/2-Z
SFAC C H N S FE
DISP $C  0.00244  0.00131  9.14798!source kissel
DISP $H -0.00002  0.00000  0.66440!source kissel
DISP $N  0.00493  0.00266 15.07095!source kissel
DISP $S  0.10506  0.10024 379.49005!source kissel
DISP $Fe  0.32649  0.69602 2544.24973!source kissel
UNIT 152.00 112.00 24.00 8.00 4.00
OMIT -5 0 2
OMIT 4 0 0
OMIT 2 0 2
L.S. 30
REM DAMP 100
REM ISOR 0.04 0.06 C1A > C6A
REM ISOR 0.04 0.06 C1B > C6B
RIGU 0.002 0.002 C1A > C6A
RIGU 0.002 0.002  C1B > C6B
SADI C024 C1A C024 C1B
BOND
LIST 6
SHEL 99 0.75
ACTA
FMAP 2
PLAN 20
WGHT    0.058100    1.089000
EXTI    0.005957
FVAR       3.76642   0.55078   0.07947
FE01  5    0.755687    0.292353    0.816075    11.00000    0.04517    0.03904 =
         0.03666    0.00526    0.01524    0.00138
S002  4    0.546485    0.334617    0.918052    11.00000    0.05533    0.05071 =
         0.04470    0.00354    0.02158    0.00619
S001  4    0.948239    0.132126    1.075749    11.00000    0.05987    0.06543 =
         0.04905    0.01534    0.01767    0.00483
N005  3    0.713087    0.139705    0.794108    11.00000    0.04203    0.03410 =
         0.03508   -0.00042    0.01659   -0.00219
N006  3    0.800700    0.440443    0.822944    11.00000    0.06322    0.04962 =
         0.03906   -0.00579    0.00936    0.00776
N003  3    0.669294    0.304517    0.690740    11.00000    0.04372    0.03628 =
         0.03436   -0.00005    0.01519    0.00125
N004  3    0.841102    0.267666    0.766932    11.00000    0.04835    0.03905 =
         0.03381    0.00045    0.01469   -0.00005
N002  3    0.671906    0.329458    0.858182    11.00000    0.05707    0.08104 =
         0.04412    0.00716    0.01921    0.00127
N001  3    0.840688    0.254693    0.934049    11.00000    0.05353    0.04348 =
         0.04391    0.00089    0.01768    0.00133
C015  1    0.636615    0.213979    0.655189    11.00000    0.04740    0.03977 =
         0.03294   -0.00149    0.01234   -0.00085
AFIX  43
H015  2    0.599348    0.209461    0.596102    11.00000   -1.20000
AFIX   0
C016  1    0.659789    0.119272    0.710250    11.00000    0.04439    0.03694 =
         0.03583   -0.00246    0.01532   -0.00189
C003  1    0.649780    0.397635    0.636006    11.00000    0.04419    0.03565 =
         0.03575    0.00144    0.01390    0.00175
C021  1    0.852710    0.168885    0.730308    11.00000    0.04394    0.04113 =
         0.03995   -0.00031    0.01904    0.00037
C024    1    0.866184   -0.026769    0.657510    11.00000    0.04174    0.04893 =
         0.04471   -0.00359    0.01768    0.00585
C007  1    0.603393    0.581748    0.607494    11.00000    0.05528    0.03772 =
         0.04489   -0.00055    0.02200    0.00794
AFIX  43
H007  2    0.584244    0.644414    0.623932    11.00000   -1.20000
AFIX   0
C012  1    0.570781    0.861897    0.371161    11.00000    0.06593    0.04774 =
         0.06279    0.01549    0.03257    0.00805
AFIX  43
H012  2    0.562947    0.923207    0.336575    11.00000   -1.20000
AFIX   0
C010  1    0.561484    0.670346    0.384856    11.00000    0.05104    0.04443 =
         0.04731    0.00172    0.01986    0.00480
AFIX  43
H010  2    0.546735    0.602449    0.358602    11.00000   -1.20000
AFIX   0
C022  1    0.834327    0.163362    0.642998    11.00000    0.05829    0.04660 =
         0.04149    0.00558    0.02237    0.00508
AFIX  43
H022  2    0.817076    0.225309    0.608382    11.00000   -1.20000
AFIX   0
C008  1    0.622882    0.491689    0.660658    11.00000    0.05393    0.04398 =
         0.03800    0.00033    0.02187    0.00604
AFIX  43
H008  2    0.617942    0.494217    0.712979    11.00000   -1.20000
AFIX   0
C025  1    0.883964   -0.019535    0.744992    11.00000    0.04596    0.04486 =
         0.04423    0.00421    0.01644    0.00796
AFIX  43
H025  2    0.900165   -0.081621    0.779521    11.00000   -1.20000
AFIX   0
C002  1    0.620098    0.332911    0.883671    11.00000    0.05181    0.04754 =
         0.03314    0.00694    0.01131    0.00427
C004  1    0.657197    0.394811    0.558883    11.00000    0.05922    0.03560 =
         0.04465   -0.00165    0.02520    0.00430
AFIX  43
H004  2    0.675025    0.331493    0.541899    11.00000   -1.20000
AFIX   0
C020  1    0.734848    0.056922    0.849839    11.00000    0.04959    0.04073 =
         0.03933    0.00301    0.01853   -0.00484
AFIX  43
H020  2    0.770648    0.070066    0.908398    11.00000   -1.20000
AFIX   0
C005  1    0.638324    0.485373    0.506752    11.00000    0.06188    0.04040 =
         0.04429    0.00099    0.02827    0.00382
AFIX  43
H005  2    0.643524    0.482497    0.454576    11.00000   -1.20000
AFIX   0
C009  1    0.594996    0.678577    0.474659    11.00000    0.04569    0.03958 =
         0.04706    0.00457    0.02231    0.00504
C017  1    0.628977    0.017077    0.680558    11.00000    0.05838    0.04167 =
         0.04170   -0.00547    0.01396   -0.00791
AFIX  43
H017  2    0.592186    0.005496    0.622036    11.00000   -1.20000
AFIX   0
C006  1    0.611701    0.580939    0.530227    11.00000    0.04664    0.03829 =
         0.04290    0.00151    0.01949    0.00317
C018  1    0.653584   -0.067645    0.739014    11.00000    0.06571    0.03634 =
         0.05695   -0.00287    0.02260   -0.00899
AFIX  43
H018  2    0.634381   -0.137786    0.720598    11.00000   -1.20000
AFIX   0
C001  1    0.885898    0.206127    0.994028    11.00000    0.04829    0.04224 =
         0.04185   -0.00525    0.01926   -0.00511
C011  1    0.549500    0.761502    0.333322    11.00000    0.05770    0.05870 =
         0.04581    0.00925    0.02232    0.00816
AFIX  43
H011  2    0.526966    0.754571    0.272917    11.00000   -1.20000
AFIX   0
C026  1    0.878171    0.077399    0.781816    11.00000    0.04583    0.04842 =
         0.03664    0.00218    0.01615    0.00384
AFIX  43
H026  2    0.891306    0.081266    0.840952    11.00000   -1.20000
AFIX   0
C028  1    0.860863    0.452121    0.793081    11.00000    0.06729    0.04355 =
         0.05042   -0.00237    0.01202   -0.00964
C014  1    0.615636    0.780912    0.511632    11.00000    0.06786    0.04268 =
         0.04888    0.00171    0.02637    0.00326
AFIX  43
H014  2    0.637863    0.788427    0.571972    11.00000   -1.20000
AFIX   0
C013  1    0.603737    0.871826    0.460356    11.00000    0.07816    0.03807 =
         0.06419    0.00291    0.03157    0.00060
AFIX  43
H013  2    0.618048    0.939992    0.486201    11.00000   -1.20000
AFIX   0
C023  1    0.841525    0.066173    0.607149    11.00000    0.06072    0.05510 =
         0.03897   -0.00121    0.02371    0.00560
AFIX  43
H023  2    0.829664    0.062899    0.548306    11.00000   -1.20000
AFIX   0
C027  1    0.879456    0.352366    0.759904    11.00000    0.05642    0.05000 =
         0.04844   -0.00086    0.02078   -0.00915
AFIX  43
H027  2    0.917515    0.350294    0.734722    11.00000   -1.20000
AFIX   0
C019  1    0.706690   -0.046987    0.824540    11.00000    0.05671    0.03822 =
         0.05187    0.00593    0.02282   -0.00420
AFIX  43
H019  2    0.723644   -0.102937    0.865336    11.00000   -1.20000
AFIX   0
C032  1    0.778183    0.527246    0.855264    11.00000    0.08845    0.05838 =
         0.04979   -0.01378    0.00631    0.01759
AFIX  43
H032  2    0.737104    0.519891    0.876299    11.00000   -1.20000
AFIX   0
C031  1    0.813763    0.625252    0.858017    11.00000    0.11820    0.05727 =
         0.08157   -0.01838    0.00687    0.00992
AFIX  43
H031  2    0.795861    0.684778    0.879441    11.00000   -1.20000
AFIX   0
C029  1    0.900836    0.548841    0.795058    11.00000    0.09976    0.05155 =
         0.09021   -0.00026    0.02073   -0.02176
AFIX  43
H029  2    0.942341    0.554680    0.774458    11.00000   -1.20000
AFIX   0
C030  1    0.876230    0.638250    0.829513    11.00000    0.14033    0.04169 =
         0.09885   -0.00856    0.00561   -0.02466
AFIX  43
H030  2    0.901775    0.705598    0.833099    11.00000   -1.20000
AFIX  66
REM #####
PART 1
C1A   1    0.872152   -0.132330    0.617339    21.00000    0.04490    0.04812 =
         0.04743   -0.00772    0.01030    0.01355
C2A   1    0.829333   -0.219619    0.632070    21.00000    0.05842    0.04730 =
         0.10235   -0.01682    0.02796    0.00330
AFIX  43
H2A   2    0.795116   -0.208992    0.661016    21.00000   -1.20000
AFIX  65
C3A   1    0.837654   -0.322792    0.603539    21.00000    0.07335    0.05415 =
         0.09855   -0.02058    0.02547    0.00231
AFIX  43
H3A   2    0.809004   -0.381194    0.613396    21.00000   -1.20000
AFIX  65
C4A   1    0.888794   -0.338676    0.560277    21.00000    0.08053    0.05803 =
         0.05441   -0.00847    0.01012    0.02064
AFIX  43
H4A   2    0.894361   -0.407706    0.541188    21.00000   -1.20000
AFIX  65
C5A   1    0.931614   -0.251388    0.545544    21.00000    0.07919    0.05702 =
         0.06068   -0.00960    0.02577    0.02689
AFIX  43
H5A   2    0.965830   -0.262016    0.516599    21.00000   -1.20000
AFIX  65
C6A   1    0.923294   -0.148215    0.574075    21.00000    0.05860    0.05920 =
         0.05674   -0.01652    0.01956    0.01286
AFIX  43
H6A   2    0.951943   -0.089813    0.564218    21.00000   -1.20000
AFIX  66
PART 2
C1B   1    0.879239   -0.130367    0.623477   -21.00000    0.04442    0.06618 =
         0.04110   -0.00749    0.00247    0.01434
C2B   1    0.847616   -0.230190    0.634127   -21.00000    0.06205    0.06125 =
         0.06100   -0.00084    0.02161    0.02544
AFIX  43
H2B   2    0.815910   -0.234981    0.666259   -21.00000   -1.20000
AFIX  65
C3B   1    0.863380   -0.322855    0.596753   -21.00000    0.08664    0.05815 =
         0.07933   -0.00747    0.03392    0.01782
AFIX  43
H3B   2    0.842222   -0.389643    0.603879   -21.00000   -1.20000
AFIX  65
C4B   1    0.910768   -0.315696    0.548728   -21.00000    0.08709    0.05875 =
         0.06059   -0.00014    0.02555    0.03056
AFIX  43
H4B   2    0.921316   -0.377695    0.523722   -21.00000   -1.20000
AFIX  65
C5B   1    0.942391   -0.215873    0.538077   -21.00000    0.07420    0.06550 =
         0.07213   -0.00302    0.02812    0.02828
AFIX  43
H5B   2    0.974097   -0.211083    0.505945   -21.00000   -1.20000
AFIX  65
C6B   1    0.926627   -0.123208    0.575451   -21.00000    0.06846    0.07039 =
         0.07386   -0.01546    0.03082    0.02544
AFIX  43
H6B   2    0.947785   -0.056419    0.568324   -21.00000   -1.20000
PART 0
AFIX   0
HKLF 4


REM  sc2_093K_a.res in P2(1)/c
REM wR2 = 0.1190, GooF = S = 1.067, Restrained GooF = 1.064 for all data
REM R1 = 0.0410 for 6840 Fo > 4sig(Fo) and 0.0445 for all 7618 data
REM 457 parameters refined using 73 restraints

END

WGHT      0.0580      1.0859

REM Highest difference peak  0.590,  deepest hole -0.615,  1-sigma level  0.052
Q1    1   0.6711  0.3908  0.8704  11.00000  0.05    0.59
Q2    1   0.7723  0.3310  0.8509  11.00000  0.05    0.55
Q3    1   0.5921  0.3588  0.9410  11.00000  0.05    0.29
Q4    1   0.8328  0.6521  0.8181  11.00000  0.05    0.29
Q5    1   0.9123  0.0907  1.0753  11.00000  0.05    0.26
Q6    1   0.6502  0.1644  0.6823  11.00000  0.05    0.25
Q7    1   0.8206  0.4711  0.7986  11.00000  0.05    0.24
Q8    1   0.6821  0.3100  0.7356  11.00000  0.05    0.24
Q9    1   0.6719 -0.0499  0.7852  11.00000  0.05    0.24
Q10   1   0.6518  0.3486  0.6624  11.00000  0.05    0.24
Q11   1   0.5984  0.6276  0.5004  11.00000  0.05    0.23
Q12   1   0.8773  0.2691  0.9704  11.00000  0.05    0.23
Q13   1   0.6473 -0.0236  0.7122  11.00000  0.05    0.23
Q14   1   0.9079  0.6667  0.8134  11.00000  0.05    0.23
Q15   1   0.8986  0.0349  0.7691  11.00000  0.05    0.23
Q16   1   0.8700 -0.0808  0.6434  11.00000  0.05    0.22
Q17   1   0.5660  0.6850  0.4315  11.00000  0.05    0.22
Q18   1   0.6560  0.0626  0.6953  11.00000  0.05    0.22
Q19   1   0.8560 -0.0261  0.6936  11.00000  0.05    0.22
Q20   1   0.8537  0.1667  0.6883  11.00000  0.05    0.22
;
_shelx_res_checksum   88435

_shelx_hkl_file
;
  -2   0   0 208804. 10604.5   1
   2   0   0 214601. 10604.3   1
  -3   0   0 51286.9 2626.17   1
   3   0   0 53027.9 2624.82   1
  -4   0   0 886148. 46721.1   1
   4   0   0 978667. 46720.5   1
  -5   0   0 2090.67 121.908   1
   5   0   0 1813.28 117.848   1
  -7   0   0 1304.93 92.9604   1
   7   0   0 1199.60 89.7752   1
  -8   0   0 67954.7 3488.44   1
   8   0   0 70042.7 3486.89   1
  -9   0   0 669.352 68.3321   1
   9   0   0 682.320 64.8132   1
 -10   0   0 178367. 9009.06   1
  10   0   0 179857. 9005.09   1
 -11   0   0 586.649 63.9998   1
  11   0   0 512.501 62.5679   1
  13   0   0 3726.05 236.192   1
 -13   0   0 3920.84 240.049   1
  14   0   0 9013.46 488.183   1
 -14   0   0 8395.49 487.001   1
 -15   0   0-24.7646 32.9580   1
  15   0   0-7.98018 35.0219   1
  16   0   0 3769.69 238.310   1
 -16   0   0 3613.38 237.320   1
 -17   0   0 2189.50 163.120   1
  18   0   0 2200.28 164.695   1
 -18   0   0 2297.02 169.282   1
  19   0   0 1584.79 134.254   1
 -19   0   0 1649.28 134.829   1
  21   0   0 107.725 54.0072   1
 -21   0   0 104.686 52.8551   1
  22   0   0 680.676 83.1682   1
 -22   0   0 652.526 83.9621   1
  23   0   0 372.182 64.8591   1
 -23   0   0 460.529 69.5118   1
  24   0   0 891.434 97.3447   1
 -24   0   0 757.374 91.9183   1
  25   0   0 212.827 58.2368   1
 -25   0   0 192.158 57.8845   1
  26   0   0-8.59778 41.4474   1
 -26   0   0 47.5903 45.8824   1
   1   1   0 378189. 19686.3   1
  -1  -1   0 435976. 19687.9   1
  -1   1   0 420840. 19689.3   1
   1  -1   0 348344. 19687.5   1
   2   1   0 609.196 39.3661   1
  -2   1   0 586.813 39.8176   1
  -2  -1   0 596.342 39.7703   1
   2  -1   0 493.355 39.2629   1
   3   1   0 305042. 14999.3   1
  -3   1   0 279757. 15001.3   1
  -3  -1   0 317283. 15002.4   1
   3  -1   0 296227. 15001.1   1
   4   1   0 45825.5 2505.91   1
  -4  -1   0 53789.5 2510.32   1
   4  -1   0 49952.6 2508.98   1
  -4   1   0 50508.8 2509.13   1
   5   1   0 3421.16 188.292   1
  -5  -1   0 3499.58 188.643   1
   5  -1   0 3216.94 187.959   1
  -5   1   0 3021.71 192.582   1
   6  -1   0 1206.65 85.1421   1
  -6   1   0 1104.75 84.7682   1
   7   1   0 19860.8 1059.99   1
  -7  -1   0 20283.9 1061.69   1
   7  -1   0 21978.2 1064.96   1
  -7   1   0 20585.8 1063.11   1
   8   1   0 15085.0 808.917   1
  -8  -1   0 14924.6 809.187   1
   8  -1   0 15461.3 810.533   1
  -8   1   0 16773.2 814.264   1
   9   1   0 175433. 8456.56   1
  -9  -1   0 175668. 8457.88   1
   9  -1   0 155411. 8453.83   1
  -9   1   0 167641. 8458.83   1
  10   1   0 3197.15 186.845   1
 -10  -1   0 3288.17 188.789   1
 -10   1   0 2812.60 187.603   1
  11   1   0 48575.5 2570.98   1
 -11  -1   0 49052.7 2571.24   1
  11  -1   0 53993.0 2574.57   1
 -11   1   0 50739.2 2574.98   1
  12  -1   0 1517.14 110.982   1
 -12   1   0 1246.56 107.186   1
  13   1   0 2539.05 173.381   1
 -13  -1   0 2547.45 175.801   1
  13  -1   0 2710.05 176.483   1
 -13   1   0 2507.53 176.124   1
  14   1   0 1124.18 100.495   1
 -14  -1   0 990.812 98.3192   1
  14  -1   0 1131.98 100.583   1
 -14   1   0 1286.57 107.529   1
  15  -1   0 7381.88 433.231   1
  15   1   0 7640.16 431.801   1
 -15   1   0 7764.66 434.853   1
  16   1   0 2533.68 176.023   1
  16  -1   0 2433.50 174.399   1
 -16  -1   0 2532.02 177.401   1
 -16   1   0 2337.41 171.871   1
  17   1   0 326.425 58.6281   1
 -17  -1   0 316.795 58.8394   1
  17  -1   0 334.255 59.5148   1
 -17   1   0 350.628 62.6381   1
  18   1   0 272.548 55.1053   1
 -18  -1   0 172.434 48.3157   1
  18  -1   0 265.002 57.5059   1
 -18   1   0 264.970 55.5378   1
  19  -1   0 1061.88 106.583   1
  19   1   0 1320.70 112.421   1
 -19  -1   0 1083.16 106.140   1
 -19   1   0 1124.01 108.515   1
  20  -1   0-9.05492 40.4089   1
 -20   1   0-9.49008 35.4339   1
  21  -1   0 695.770 83.9824   1
 -21  -1   0 509.756 75.8824   1
  21   1   0 621.318 80.0708   1
 -22  -1   0 1507.82 135.139   1
 -22   1   0 1624.09 135.510   1
  22   1   0 1568.78 134.803   1
  22  -1   0 1649.33 135.109   1
 -23  -1   0 442.751 71.3579   1
 -23   1   0 294.035 67.2775   1
  23  -1   0 496.407 75.2089   1
  23   1   0 467.808 70.1741   1
 -24  -1   0 413.998 70.2816   1
 -24   1   0 272.497 65.4311   1
  24   1   0 277.839 62.1961   1
  24  -1   0 415.994 70.9076   1
 -25  -1   0 174.072 59.0888   1
 -25   1   0 177.860 54.1412   1
  25   1   0 223.980 61.7701   1
  25  -1   0 345.475 63.6062   1
 -26   1   0 46.1700 39.8485   1
  26   1   0 36.0067 46.4175   1
  26  -1   0 26.2884 45.1876   1
   0  -2   0 210803. 10802.7   1
   0   2   0 220458. 10802.6   1
  -1  -2   0-14.0893 12.4289   1
   1   2   0 12.0041 13.4033   1
  -1   2   0 14.8832 17.4817   1
   1  -2   0 35.8127 19.3044   1
  -2   2   0 973.538 66.7701   1
   2  -2   0 1149.28 68.4449   1
   2   2   0 1004.24 62.6816   1
  -2  -2   0 906.965 64.4944   1
  -3   2   0 92406.1 4685.24   1
  -3  -2   0 90161.1 4683.97   1
   3   2   0 97729.0 4683.43   1
   3  -2   0 92486.2 4685.82   1
  -4   2   0 62909.4 3190.76   1
  -4  -2   0 58643.9 3187.78   1
   4  -2   0 59687.0 3189.92   1
  -5  -2   0 1734.83 107.064   1
   5   2   0 1576.85 104.532   1
   6  -2   0 8059.48 425.557   1
  -6   2   0 7786.68 427.093   1
   7  -2   0 12967.6 625.719   1
  -7  -2   0 10639.5 620.207   1
  -7   2   0 11885.1 624.525   1
   7   2   0 12003.8 621.767   1
   8  -2   0 7338.07 407.060   1
  -8  -2   0 7062.28 405.847   1
  -8   2   0 7141.56 410.012   1
   8   2   0 8464.02 410.542   1
   9  -2   0 788.354 71.4514   1
  -9  -2   0 781.818 70.1251   1
  -9   2   0 722.139 72.0567   1
   9   2   0 755.455 68.9488   1
  10  -2   0 75268.0 3542.96   1
 -10  -2   0 67990.2 3538.17   1
 -10   2   0 69139.3 3539.64   1
  10   2   0 67863.2 3534.48   1
  11  -2   0 985.170 87.8550   1
 -11  -2   0 1103.30 90.6664   1
 -11   2   0 900.674 86.2699   1
  11   2   0 1100.70 88.3807   1
  12  -2   0 32734.8 1696.31   1
 -12   2   0 33220.4 1701.41   1
  13  -2   0 15363.2 814.431   1
 -13  -2   0 13594.2 812.257   1
 -13   2   0 16775.0 825.245   1
  13   2   0 15785.6 813.027   1
 -14   2   0 12089.2 662.202   1
  14   2   0 11019.6 650.652   1
  15  -2   0 2990.53 191.020   1
 -15  -2   0 2393.59 183.176   1
 -15   2   0 2755.44 189.619   1
  15   2   0 2740.11 184.120   1
 -16  -2   0 379.644 65.5562   1
  16   2   0 564.152 73.0355   1
 -17  -2   0 160.667 49.7701   1
  17  -2   0 283.019 53.2103   1
  17   2   0 135.727 48.3966   1
  18  -2   0 9.01018 35.2614   1
 -18  -2   0 46.1724 39.1440   1
 -18   2   0 44.5306 37.7558   1
  18   2   0 60.9633 38.2619   1
  19  -2   0 170.439 55.1542   1
 -19  -2   0 85.8573 48.4390   1
 -19   2   0 122.454 51.9723   1
  19   2   0 193.645 56.0038   1
 -20   2   0 1297.63 119.118   1
  20  -2   0 1322.83 118.061   1
  21  -2   0 9.25493 46.6662   1
  21   2   0 98.9446 44.1663   1
 -21   2   0 141.677 47.6178   1
 -21  -2   0 79.1568 46.4950   1
 -22  -2   0 167.992 51.0418   1
  22   2   0 183.120 53.4754   1
 -23   2   0 851.408 96.7537   1
 -23  -2   0 968.592 102.358   1
  23  -2   0 1010.33 98.8421   1
  23   2   0 864.832 98.9344   1
 -24  -2   0 354.499 67.6338   1
  24   2   0 197.171 62.2389   1
 -25   2   0 194.338 49.7736   1
 -25  -2   0 132.923 55.5130   1
  25  -2   0 174.811 57.7523   1
  25   2   0 258.432 62.2767   1
 -26   2   0 71.7541 44.6030   1
  26  -2   0 76.4598 50.9964   1
   0  -3   0-20.1213 21.3936   1
   0   3   0 22.4422 21.4037   1
  -1  -3   0 47660.0 2545.39   1
   1   3   0 51714.8 2544.93   1
  -1   3   0 51074.4 2546.83   1
   1  -3   0 51723.2 2546.51   1
   2   3   0 41.8142 22.0606   1
  -2  -3   0 8.11479 22.5095   1
  -2   3   0-5.87517 24.9040   1
   2  -3   0 63.1931 28.1955   1
  -3   3   0 18531.3 882.173   1
   3  -3   0 16920.7 879.913   1
   3   3   0 16176.5 875.827   1
  -3  -3   0 17250.6 878.217   1
   4   3   0 24741.7 1272.41   1
  -4  -3   0 25207.9 1273.71   1
   5  -3   0 737.556 64.1142   1
  -5   3   0 675.849 63.6904   1
   6   3   0 1898.23 123.692   1
  -6   3   0 1999.48 130.496   1
   6  -3   0 2124.81 130.041   1
  -6  -3   0 1737.50 126.674   1
   7   3   0 98357.9 4684.73   1
  -7   3   0 86173.8 4685.95   1
   7  -3   0 91333.8 4687.68   1
  -7  -3   0 95805.0 4686.81   1
   8   3   0 170.208 36.0942   1
  -8   3   0 176.021 37.8990   1
  -8  -3   0 194.944 38.3026   1
   8  -3   0 126.932 31.8886   1
  -9   3   0 1976.14 136.308   1
  -9  -3   0 1795.24 131.649   1
   9  -3   0 2084.16 135.771   1
   9   3   0 1916.33 131.586   1
 -10   3   0 4645.73 270.015   1
 -10  -3   0 4480.54 264.479   1
  10  -3   0 4201.58 261.518   1
  10   3   0 4492.10 261.402   1
 -11  -3   0 623.830 69.7793   1
  11   3   0 663.917 69.3588   1
 -12   3   0 4094.04 267.281   1
 -12  -3   0 4526.36 271.258   1
  12  -3   0 4570.03 271.332   1
  12   3   0 4615.06 267.189   1
 -13   3   0 16495.5 926.681   1
 -13  -3   0 17645.3 931.190   1
  13  -3   0 18245.6 931.916   1
  13   3   0 17819.6 925.670   1
 -14   3   0 7324.60 405.905   1
 -14  -3   0 6765.41 401.346   1
  14  -3   0 7183.08 402.956   1
  14   3   0 6640.18 395.837   1
 -15   3   0 1304.14 113.559   1
  15  -3   0 1068.87 102.312   1
 -15  -3   0 1194.09 109.547   1
 -16   3   0 647.813 85.2443   1
 -16  -3   0 634.038 78.4662   1
  16  -3   0 613.356 77.0437   1
  16   3   0 660.250 76.9271   1
 -17   3   0 1242.47 110.969   1
 -17  -3   0 1071.53 104.914   1
  17  -3   0 1061.69 105.934   1
  17   3   0 1059.66 102.173   1
 -18   3   0 292.581 61.3429   1
 -18  -3   0 271.544 56.4215   1
  18  -3   0 355.398 64.7894   1
  18   3   0 263.319 59.9199   1
 -19   3   0 181.865 55.2722   1
 -19  -3   0 180.003 53.6321   1
  19  -3   0 331.981 59.6310   1
  19   3   0 218.487 56.7143   1
 -20   3   0 165.569 48.5286   1
  20  -3   0 120.978 47.2952   1
 -21   3   0 184.146 55.2866   1
 -21  -3   0 212.364 59.3958   1
  21  -3   0 264.167 56.1733   1
  21   3   0 225.309 57.8242   1
 -22  -3   0 19.3402 42.6388   1
  22   3   0 37.7227 46.2955   1
 -23   3   0 178.065 52.1495   1
 -23  -3   0 289.727 63.1878   1
  23  -3   0 314.056 63.2884   1
  23   3   0 230.314 60.3914   1
 -24   3   0 226.310 61.2641   1
 -24  -3   0 190.549 58.8908   1
  24  -3   0 197.035 55.4583   1
  24   3   0 165.860 54.4822   1
 -25   3   0 18.5378 50.0906   1
  25  -3   0-35.1813 46.9883   1
 -25  -3   0 27.8543 41.4319   1
  25   3   0-9.05366 45.4694   1
 -26   3   0 89.3582 43.8629   1
  26  -3   0 68.5533 47.0026   1
   0  -4   0 40934.7 1961.98   1
   0   4   0 36654.9 1960.84   1
  -1   4   0 367.034 41.1800   1
   1  -4   0 383.472 42.8630   1
  -1  -4   0 376.951 41.8051   1
   1   4   0 344.731 38.9046   1
  -2  -4   0 99247.7 4217.36   1
   2   4   0 72745.8 4208.47   1
  -3  -4   0 24542.3 1340.14   1
  -3   4   0 25681.3 1343.70   1
   3  -4   0 28994.4 1344.96   1
   4  -4   0 12196.1 624.190   1
  -4   4   0 11562.8 623.982   1
  -5   4   0 20329.0 1039.45   1
  -5  -4   0 20002.7 1037.08   1
   5  -4   0 22315.5 1042.82   1
   5   4   0 18607.7 1031.29   1
  -6   4   0 307.550 42.0328   1
  -6  -4   0 255.326 39.0740   1
   6  -4   0 223.952 37.1812   1
   6   4   0 235.410 37.4913   1
  -7   4   0 2046.87 133.445   1
   7  -4   0 2053.06 132.551   1
   7   4   0 2105.03 128.704   1
  -8   4   0 62747.1 3254.70   1
  -8  -4   0 64234.1 3251.09   1
   8   4   0 65485.9 3251.27   1
   8  -4   0 64196.4 3255.21   1
  -9   4   0 1183.50 100.473   1
   9   4   0 1134.14 95.7034   1
  -9  -4   0 1203.26 95.4795   1
   9  -4   0 1353.68 102.374   1
 -10  -4   0 952.384 85.0616   1
  10   4   0 1036.83 85.3591   1
  11  -4   0 1650.35 127.753   1
 -11   4   0 1822.83 133.984   1
  12  -4   0 4624.38 279.423   1
 -12  -4   0 4665.34 281.146   1
 -12   4   0 4695.39 284.327   1
  12   4   0 4670.87 277.794   1
  13  -4   0 10954.4 590.446   1
 -13  -4   0 11493.5 592.063   1
 -13   4   0 9442.78 584.849   1
  13   4   0 11134.0 587.989   1
  14  -4   0 248.696 59.1223   1
 -14  -4   0 428.025 64.1067   1
 -14   4   0 289.394 56.6252   1
 -15  -4   0 6682.65 384.917   1
  15   4   0 6438.62 380.156   1
  16  -4   0 993.262 96.7483   1
 -16   4   0 963.570 98.7485   1
  17  -4   0 207.911 54.2544   1
 -17  -4   0 153.045 46.9282   1
 -17   4   0 230.043 57.7607   1
  17   4   0 231.769 52.3959   1
  18  -4   0 2806.31 191.153   1
 -18  -4   0 2560.69 187.175   1
 -18   4   0 2278.69 185.538   1
  18   4   0 2920.90 192.480   1
 -19  -4   0 498.147 74.4705   1
  19   4   0 497.326 74.5586   1
  20  -4   0 91.0699 49.8590   1
 -20  -4   0 18.8530 37.7386   1
 -20   4   0 87.7688 50.3357   1
  20   4   0 54.8426 39.5148   1
  21  -4   0-28.2376 50.8868   1
 -21  -4   0 28.3598 41.4991   1
 -21   4   0 65.4408 48.7899   1
  21   4   0 46.0752 48.6754   1
  22  -4   0 64.1812 51.2512   1
 -22  -4   0 9.41610 44.1157   1
 -22   4   0 66.4585 51.3480   1
  22   4   0 18.5111 49.4887   1
  23  -4   0 283.072 63.0472   1
 -23  -4   0 346.591 66.3698   1
 -23   4   0 266.710 61.3573   1
  23   4   0 268.143 67.6835   1
  24  -4   0 18.0574 49.4022   1
 -24  -4   0 9.36227 42.5357   1
  24   4   0 45.8587 47.9059   1
 -24   4   0 120.640 57.1306   1
  25   4   0 45.0491 47.6246   1
 -26   4   0-9.06432 40.4482   1
  26  -4   0 8.45345 46.2001   1
   0   5   0 16.1809 26.7755   1
   0  -5   0-4.09707 24.9800   1
   1   5   0 97.1144 27.8266   1
  -1   5   0 129.745 29.5370   1
  -1  -5   0 123.100 26.5677   1
   1  -5   0 126.887 33.0467   1
   2  -5   0 64839.6 3234.15   1
   2   5   0 57706.8 3227.65   1
  -2   5   0 68988.6 3234.64   1
  -2  -5   0 66013.2 3232.31   1
   3  -5   0 23221.4 1335.64   1
  -3  -5   0 26937.2 1335.78   1
  -3   5   0 27303.2 1336.49   1
   3   5   0 26701.1 1333.58   1
   4   5   0 88160.9 4807.78   1
  -4  -5   0 98856.6 4811.97   1
  -4   5   0 94002.7 4811.91   1
   4  -5   0 102246. 4814.18   1
  -5  -5   0 28917.9 1530.21   1
   5   5   0 31611.8 1531.98   1
   5  -5   0 30310.7 1533.26   1
  -5   5   0 28880.9 1533.09   1
  -6  -5   0 1490.38 102.326   1
   6  -5   0 1407.86 104.945   1
  -6   5   0 1547.94 105.927   1
  -7  -5   0 42293.4 2256.46   1
   7   5   0 44079.6 2253.08   1
   7  -5   0 45812.9 2260.86   1
  -7   5   0 45538.5 2261.83   1
  -8  -5   0 9429.03 497.231   1
   8  -5   0 8998.43 498.045   1
   8   5   0 8859.15 492.177   1
  -8   5   0 9181.24 499.969   1
  -9  -5   0-25.2979 32.5898   1
   9   5   0 12.0449 27.3207   1
  10   5   0 356.020 52.4451   1
 -10   5   0 494.993 64.8587   1
 -10  -5   0 470.041 59.3886   1
  10  -5   0 396.630 57.2150   1
  11   5   0 2584.70 177.916   1
 -11  -5   0 2993.04 187.821   1
 -11   5   0 2843.60 187.487   1
  11  -5   0 2758.42 184.130   1
  12   5   0 907.093 82.5089   1
 -12  -5   0 870.974 84.3893   1
 -12   5   0 694.570 83.7482   1
  12  -5   0 753.468 80.7695   1
 -13  -5   0 5754.01 348.586   1
  13  -5   0 6088.10 350.055   1
 -13   5   0 6055.66 356.784   1
  14   5   0 125.171 42.9683   1
 -14   5   0 113.403 46.2558   1
  14  -5   0 115.729 46.3676   1
 -14  -5   0 8.07397 36.2810   1
 -15  -5   0 1623.08 131.533   1
  15  -5   0 1741.31 136.997   1
 -15   5   0 1631.39 134.898   1
  15   5   0 1651.95 131.739   1
  16  -5   0 233.283 54.0152   1
 -16   5   0 237.918 52.1149   1
 -17  -5   0 4847.37 318.654   1
  17  -5   0 5415.67 323.851   1
  17   5   0 5198.38 320.107   1
 -17   5   0 5796.87 330.630   1
 -18  -5   0 1001.01 103.422   1
  18   5   0 1221.75 109.854   1
 -18   5   0 1131.78 111.952   1
  18  -5   0 1248.05 111.366   1
  19   5   0 45.0186 46.9781   1
 -19  -5   0-18.5759 45.4105   1
 -19   5   0 29.4095 51.7676   1
  19  -5   0 18.2975 47.1490   1
  20   5   0 164.175 51.5243   1
 -20  -5   0 141.132 54.7493   1
 -20   5   0 186.661 55.9872   1
  20  -5   0 129.255 47.6031   1
  21   5   0 9.14179 47.1138   1
 -21  -5   0 28.6613 46.0573   1
 -22   5   0 96.6133 51.5211   1
  22  -5   0 181.192 53.2042   1
  23   5   0 72.9662 51.6681   1
 -23  -5   0 105.445 50.8020   1
 -24   5   0 103.267 46.7711   1
  24  -5   0 88.2959 49.0252   1
 -25   5   0 9.04362 40.3582   1
  25  -5   0 8.74964 42.1747   1
   0   6   0 62445.6 3004.97   1
   0  -6   0 56482.1 3002.66   1
   1  -6   0 15054.9 785.489   1
   1   6   0 13864.1 780.852   1
  -1   6   0 15945.4 786.988   1
  -1  -6   0 15387.6 784.920   1
   2  -6   0 17264.0 913.372   1
  -2   6   0 16821.1 912.310   1
   2   6   0 17614.6 911.239   1
  -2  -6   0 18734.0 916.529   1
   3   6   0 38.4127 25.9773   1
   3  -6   0-5.45074 31.4247   1
  -3   6   0 10.6174 32.6762   1
  -3  -6   0 34.9504 24.4372   1
   4  -6   0 2281.66 142.612   1
  -4  -6   0 2030.17 136.532   1
   4   6   0 1999.69 135.483   1
  -4   6   0 1984.86 139.267   1
  -5   6   0 3338.24 194.540   1
   5   6   0 3023.82 187.516   1
  -5  -6   0 2884.87 187.097   1
   5  -6   0 3082.92 192.090   1
  -6   6   0 8401.17 456.696   1
   6   6   0 8889.90 454.755   1
  -6  -6   0 7519.62 451.603   1
   6  -6   0 8464.93 456.430   1
  -7   6   0 4218.49 244.788   1
   7   6   0 3967.30 240.386   1
  -7  -6   0 3874.84 240.235   1
   7  -6   0 4057.50 243.885   1
   8   6   0 192.278 40.6822   1
  -8  -6   0 304.472 48.1454   1
  -9   6   0 9763.17 536.190   1
   9   6   0 9043.52 525.603   1
   9  -6   0 9605.71 535.329   1
  -9  -6   0 11061.0 542.676   1
  10  -6   0 1456.73 115.830   1
 -10   6   0 1217.66 111.955   1
 -11   6   0 206.180 45.9245   1
  11  -6   0 139.817 39.8200   1
  11   6   0 154.405 41.2137   1
 -11  -6   0 142.006 41.1732   1
 -12  -6   0 7042.53 406.879   1
 -12   6   0 6959.82 407.142   1
  12  -6   0 7260.27 409.301   1
 -13   6   0 746.662 83.7722   1
 -13  -6   0 850.625 87.5242   1
  13  -6   0 675.036 80.4972   1
  13   6   0 808.889 82.8940   1
  14   6   0 344.607 56.2473   1
 -14  -6   0 243.196 54.5559   1
 -15   6   0 375.288 63.6043   1
  15  -6   0 481.298 68.9819   1
  15   6   0 398.391 63.0178   1
 -16  -6   0 1094.80 104.782   1
  16   6   0 1175.02 105.791   1
  16  -6   0 1173.66 107.765   1
 -16   6   0 954.929 101.696   1
  17  -6   0 82.9586 44.6568   1
 -17  -6   0 27.0961 39.8831   1
 -17   6   0 136.875 40.9685   1
  17   6   0 86.7448 46.0226   1
  18  -6   0 18.3611 44.8770   1
 -18  -6   0-9.22231 41.8336   1
 -18   6   0-9.57656 44.8199   1
  18   6   0 8.85540 40.1692   1
  19  -6   0 17.9925 43.3615   1
 -19   6   0-9.90673 42.7089   1
  20  -6   0 73.2277 47.3560   1
 -20  -6   0 161.431 54.3218   1
 -20   6   0 59.1742 54.6613   1
  20   6   0 45.8091 43.0890   1
  21  -6   0 119.889 45.8914   1
 -21  -6   0 67.1569 45.7652   1
 -21   6   0 69.1313 42.0145   1
  21   6   0 55.5547 45.4516   1
  22  -6   0 399.397 73.1269   1
 -22  -6   0 503.642 75.4667   1
 -22   6   0 557.306 76.9486   1
  22   6   0 481.546 76.7019   1
  23  -6   0 204.278 58.5919   1
 -23  -6   0 173.953 53.5872   1
 -23   6   0 124.491 58.0425   1
  23   6   0 211.821 58.3400   1
  24  -6   0 17.9509 48.5757   1
 -24   6   0 88.6595 51.1428   1
  25  -6   0-8.53412 43.4204   1
 -25   6   0 9.07500 49.5971   1
   0  -7   0 22.3120 27.2948   1
   0   7   0 27.9536 32.2312   1
  -1  -7   0 6076.59 341.157   1
  -1   7   0 6255.68 342.840   1
   1  -7   0 6957.98 345.927   1
  -2  -7   0 18163.2 1000.72   1
  -2   7   0 19567.7 1005.43   1
   2  -7   0 21613.5 1008.35   1
   2   7   0 18241.6 1000.02   1
  -3  -7   0 23.2093 26.3703   1
  -3   7   0 47.5047 33.2063   1
   3  -7   0 18.2106 27.1362   1
   3   7   0 43.7189 26.7632   1
  -4  -7   0 25691.6 1215.96   1
   4   7   0 21763.8 1207.86   1
   4  -7   0 23162.5 1214.86   1
  -4   7   0 23549.7 1215.23   1
  -5  -7   0 7518.53 442.704   1
  -5   7   0 8070.28 448.926   1
   5  -7   0 8801.24 452.095   1
   5   7   0 8123.79 444.504   1
  -6   7   0 34.4316 30.7293   1
  -6  -7   0-6.32492 24.1697   1
   6   7   0-24.2511 29.6365   1
   6  -7   0 20.0739 28.8465   1
   7   7   0 423.568 54.1338   1
  -7  -7   0 258.008 47.4665   1
  -8  -7   0 1576.57 122.582   1
   8   7   0 1643.43 121.051   1
  -8   7   0 1433.56 120.041   1
   8  -7   0 1715.84 124.248   1
  -9   7   0 3738.79 231.219   1
   9  -7   0 3546.19 232.377   1
 -10  -7   0 3748.31 224.686   1
  10   7   0 3440.64 218.287   1
  10  -7   0 3203.30 217.769   1
 -10   7   0 3484.50 224.691   1
 -11  -7   0 546.419 70.0802   1
 -11   7   0 606.954 73.7104   1
  11  -7   0 452.458 65.6005   1
 -12  -7   0 678.374 77.3339   1
  12   7   0 515.453 64.8191   1
 -12   7   0 544.381 73.0767   1
  12  -7   0 587.502 75.1227   1
  13   7   0 281.095 54.7753   1
 -13  -7   0 402.521 62.6189   1
 -14   7   0 2879.10 195.226   1
  14   7   0 2569.11 186.530   1
 -14  -7   0 2649.82 191.398   1
  14  -7   0 2896.58 191.944   1
 -15   7   0 7901.58 419.278   1
  15   7   0 6614.53 402.442   1
 -15  -7   0 6827.50 407.657   1
  15  -7   0 6859.06 403.120   1
 -16   7   0 3007.68 204.585   1
 -16  -7   0 3161.34 205.417   1
  16  -7   0 2538.79 194.180   1
  16   7   0 3013.02 200.858   1
  17   7   0 140.918 47.1709   1
 -17  -7   0 178.204 50.1498   1
 -18  -7   0-19.0956 45.3590   1
  18   7   0-26.9029 46.7832   1
  18  -7   0 46.8753 44.5385   1
 -18   7   0-37.1077 45.9754   1
 -19  -7   0 38.7928 47.4078   1
  19   7   0 27.2770 45.0592   1
  19  -7   0-27.7873 48.3198   1
 -19   7   0-19.1445 48.0744   1
  20   7   0 55.0381 48.5161   1
 -20  -7   0 58.5787 46.4669   1
 -21  -7   0 88.2701 44.6235   1
  21   7   0 36.8593 41.9423   1
  21  -7   0 36.1587 48.9742   1
 -21   7   0 127.898 55.0595   1
  22   7   0 229.319 59.3400   1
 -22  -7   0 195.794 58.5011   1
 -23  -7   0 19.4350 42.6344   1
  23  -7   0 8.87485 38.9374   1
 -23   7   0-9.39241 37.4878   1
  23   7   0-9.08495 47.9681   1
 -24   7   0 55.7344 46.7424   1
  24  -7   0 60.3051 51.1800   1
   0  -8   0 4788.50 277.176   1
   0   8   0 4662.46 278.822   1
   1  -8   0 5885.91 352.817   1
  -1   8   0 6759.12 359.271   1
   1   8   0 6245.75 353.948   1
  -1  -8   0 6232.35 353.923   1
   2  -8   0 27589.9 1330.08   1
  -2   8   0 26474.8 1327.26   1
  -2  -8   0 27764.5 1328.62   1
   3  -8   0 5723.72 333.394   1
  -3   8   0 5481.71 330.561   1
   3   8   0 5958.64 331.409   1
  -3  -8   0 5984.83 333.276   1
   4  -8   0 11724.9 590.899   1
   4   8   0 11091.5 583.847   1
  -4   8   0 10370.7 584.621   1
  -4  -8   0 10187.4 582.102   1
   5   8   0 87.7015 35.2356   1
  -5  -8   0 78.9860 32.8836   1
  -6  -8   0 4084.86 259.061   1
   6   8   0 4525.52 263.692   1
  -6   8   0 4531.16 268.208   1
   6  -8   0 4219.61 264.331   1
  -7   8   0 3013.81 190.807   1
   7  -8   0 2652.55 185.910   1
  -8  -8   0 5471.28 329.529   1
   8   8   0 6171.95 333.416   1
  -8   8   0 5533.57 332.505   1
   8  -8   0 5549.16 333.927   1
  -9  -8   0 7885.02 450.154   1
   9   8   0 8850.44 452.077   1
   9  -8   0 8234.95 452.416   1
  -9   8   0 7059.84 446.506   1
 -10  -8   0 87.8604 42.5540   1
 -10   8   0 115.351 38.3962   1
  10  -8   0 130.480 39.1556   1
 -11  -8   0 83.1379 42.7370   1
  11   8   0 134.862 43.7831   1
 -11   8   0 189.137 53.6898   1
  11  -8   0 91.8170 45.5192   1
  12   8   0 3343.23 221.629   1
 -12  -8   0 3495.92 225.698   1
 -13  -8   0 1350.87 116.328   1
  13   8   0 1337.16 114.189   1
 -13   8   0 1352.79 119.561   1
  13  -8   0 1320.14 115.344   1
  14  -8   0 3814.30 240.956   1
 -14   8   0 3585.87 241.274   1
 -15  -8   0 332.136 62.3790   1
  15   8   0 337.481 59.8551   1
 -15   8   0 287.399 54.8967   1
  15  -8   0 371.278 58.2013   1
 -16  -8   0-28.6435 44.0138   1
  16   8   0 16.8510 40.0374   1
 -16   8   0 19.9140 48.6822   1
  16  -8   0 59.9871 40.7218   1
 -17  -8   0 598.377 79.0619   1
  17   8   0 540.595 74.1345   1
 -17   8   0 664.857 85.4228   1
  17  -8   0 678.543 84.5173   1
 -18   8   0 456.552 73.7699   1
  18  -8   0 505.192 74.6602   1
  19  -8   0 357.344 62.7502   1
 -19   8   0 269.967 54.7792   1
  19   8   0 365.401 62.6924   1
 -19  -8   0 234.613 63.0016   1
  20  -8   0 165.999 54.1855   1
  20   8   0 128.314 50.3403   1
 -20  -8   0 164.300 54.0986   1
 -21   8   0-9.79500 49.8360   1
  21   8   0-8.57091 43.6081   1
 -21  -8   0 10.2890 48.1544   1
  22  -8   0 17.8238 47.6156   1
 -22   8   0-28.8071 50.7041   1
  22   8   0-43.5905 47.1187   1
 -22  -8   0 10.1195 52.7945   1
  24  -8   0-8.55865 46.2545   1
 -24   8   0-9.05815 47.2556   1
   0   9   0-41.9478 29.0501   1
   0  -9   0 33.7381 32.0609   1
   1   9   0 15970.6 872.689   1
  -1  -9   0 17232.5 877.895   1
   2   9   0 8621.05 497.906   1
  -2  -9   0 9618.95 504.639   1
  -3   9   0 15827.6 848.305   1
   3  -9   0 16138.9 850.292   1
  -4   9   0 1433.63 115.198   1
   4  -9   0 1296.16 109.724   1
   5   9   0 3656.10 250.580   1
  -5   9   0 4653.15 265.642   1
   5  -9   0 4770.82 265.139   1
  -5  -9   0 4048.63 258.181   1
  -6   9   0 10478.6 549.006   1
   6  -9   0 11003.5 551.574   1
   6   9   0 9373.38 538.989   1
  -6  -9   0 9040.14 541.211   1
  -7   9   0 12086.3 628.657   1
   7  -9   0 12903.3 630.831   1
  -8  -9   0 18035.2 964.994   1
   8   9   0 19150.3 964.153   1
   8  -9   0 18796.9 966.053   1
  -8   9   0 16891.8 960.905   1
  -9  -9   0 2773.67 189.815   1
   9  -9   0 2730.00 191.276   1
  -9   9   0 2926.32 194.013   1
 -10   9   0 12766.7 727.759   1
  10  -9   0 14001.1 727.103   1
  10   9   0 13634.0 722.946   1
 -10  -9   0 13081.7 723.646   1
 -11   9   0 1979.09 144.194   1
  11  -9   0 1591.60 136.550   1
  11   9   0 1807.99 136.356   1
 -11  -9   0 1601.72 135.050   1
 -12   9   0 155.073 44.8571   1
  12  -9   0 69.9727 35.9628   1
  12   9   0 108.692 41.7207   1
 -12  -9   0 61.4648 45.5069   1
  13  -9   0 2305.65 165.549   1
 -13   9   0 2195.17 168.052   1
 -14   9   0-9.26065 44.0071   1
 -14  -9   0 37.3260 43.0204   1
  14  -9   0 45.0163 39.5161   1
  14   9   0 8.91852 42.3823   1
 -15  -9   0 724.144 84.9920   1
  15  -9   0 684.561 79.3370   1
 -15   9   0 612.034 78.4466   1
  15   9   0 525.713 78.3761   1
 -16   9   0 66.4856 46.4350   1
 -16  -9   0-9.69083 44.6690   1
  16  -9   0 9.00075 42.1322   1
  16   9   0-9.19188 46.1702   1
  17  -9   0 1655.10 146.555   1
 -17  -9   0 2165.85 162.154   1
  17   9   0 2260.39 161.675   1
 -17   9   0 2056.67 163.603   1
 -18   9   0 618.406 87.5421   1
 -18  -9   0 927.669 98.6695   1
  18  -9   0 732.577 89.3931   1
  18   9   0 945.007 96.8339   1
 -19  -9   0-9.94315 49.9485   1
  19   9   0 66.0058 46.1062   1
  19  -9   0 18.6864 44.3985   1
 -19   9   0 9.45952 48.7540   1
 -20  -9   0 59.8621 52.0488   1
  20   9   0-46.9752 51.9154   1
  20  -9   0 9.32344 39.4719   1
 -20   9   0-36.6365 38.7763   1
 -21  -9   0 29.9124 50.0758   1
 -21   9   0-47.2069 53.8442   1
  21   9   0 18.7772 47.1519   1
  21  -9   0-9.03351 45.3685   1
 -22   9   0 28.8104 42.1494   1
  22  -9   0 17.1588 43.1029   1
 -23   9   0 92.7803 52.6239   1
  23  -9   0 112.498 53.9409   1
   0  10   0 729.403 83.2171   1
   0 -10   0 1104.13 92.8227   1
   1  10   0 8082.78 434.486   1
  -1  10   0 7696.40 433.197   1
   1 -10   0 7487.91 433.544   1
  -1 -10   0 7462.79 431.969   1
   2  10   0 15342.8 751.104   1
  -2  10   0 13869.5 748.277   1
   2 -10   0 13990.5 749.055   1
  -2 -10   0 12747.4 745.287   1
   3  10   0 26198.6 1356.13   1
  -3  10   0 28268.1 1362.24   1
   3 -10   0 25277.3 1359.33   1
  -3 -10   0 24887.9 1355.72   1
   4  10   0 1680.04 129.461   1
  -4  10   0 1514.68 125.875   1
   4 -10   0 1493.58 125.608   1
  -4 -10   0 1942.67 133.742   1
   5  10   0 3002.37 209.610   1
  -5  10   0 3769.01 224.528   1
   5 -10   0 3411.85 219.970   1
  -5 -10   0 3350.92 217.988   1
  -6  10   0 3615.58 237.181   1
   6 -10   0 3398.08 233.765   1
   6  10   0 4109.56 237.191   1
  -7  10   0 24658.9 1348.91   1
   7 -10   0 25651.7 1348.41   1
   7  10   0 25905.8 1345.02   1
  -7 -10   0 27172.4 1349.50   1
  -8  10   0 23378.2 1196.89   1
   8 -10   0 23285.7 1197.12   1
  -8 -10   0 22396.3 1194.08   1
   8  10   0 22124.6 1190.02   1
   9  10   0 3174.56 225.390   1
  -9 -10   0 3919.21 234.000   1
 -10 -10   0 760.238 84.4059   1
  10  10   0 934.064 91.0757   1
 -10  10   0 771.856 90.0519   1
  10 -10   0 665.742 84.4591   1
 -11 -10   0 782.502 88.6303   1
  11  10   0 856.846 87.2222   1
 -11  10   0 798.622 89.2179   1
  11 -10   0 657.225 82.0281   1
 -12 -10   0 5456.78 328.655   1
  12  10   0 5313.76 326.554   1
 -12  10   0 5545.49 329.817   1
  12 -10   0 5247.79 326.689   1
 -13 -10   0 18.3349 42.9180   1
  13  10   0 61.8227 40.0760   1
 -13  10   0 28.1347 43.2342   1
  13 -10   0-27.2621 43.1827   1
  14  10   0 3253.60 202.555   1
 -14 -10   0 2358.97 189.383   1
 -15 -10   0 248.452 56.5908   1
  15  10   0 209.750 54.0991   1
  15 -10   0 182.659 52.0916   1
 -15  10   0 206.646 59.2283   1
 -16  10   0 810.630 88.9475   1
 -16 -10   0 751.260 89.3952   1
  16 -10   0 808.260 86.6332   1
  16  10   0 666.945 88.3484   1
 -17 -10   0 434.946 69.0179   1
  17  10   0 601.641 79.3475   1
 -17  10   0 526.670 74.4015   1
  17 -10   0 349.011 62.8461   1
 -18 -10   0 499.040 75.3254   1
  18  10   0 400.025 70.0012   1
  18 -10   0 295.392 58.8973   1
 -18  10   0 428.080 68.2389   1
 -19 -10   0 100.415 48.5899   1
 -19  10   0 28.5627 39.7855   1
  19 -10   0 119.359 43.1858   1
  19  10   0 96.1365 49.7228   1
  20  10   0 67.3562 50.2119   1
 -20 -10   0-20.0960 47.0424   1
  21 -10   0 144.284 56.3071   1
  21  10   0 105.523 58.3041   1
  22 -10   0 113.291 42.1997   1
 -22  10   0 37.1313 41.6218   1
   0  11   0 15.8306 39.7645   1
   0 -11   0-48.6651 41.2787   1
  -1  11   0 5720.37 353.416   1
   1  11   0 6696.27 361.179   1
  -1 -11   0 6379.62 356.304   1
   1 -11   0 5531.63 351.315   1
   2  11   0 21727.4 1054.84   1
   2 -11   0 22617.4 1058.35   1
  -2 -11   0 22863.5 1058.69   1
   3  11   0 3465.72 222.723   1
  -3  11   0 3947.96 230.594   1
   3 -11   0 3617.72 226.668   1
   4  11   0 15730.3 753.329   1
  -4  11   0 12412.8 741.884   1
   4 -11   0 14506.4 749.013   1
  -4 -11   0 13057.1 744.036   1
   5 -11   0 1969.63 156.034   1
  -5  11   0 2090.68 158.283   1
  -5 -11   0 1825.18 151.040   1
   6 -11   0 13604.3 735.241   1
  -6  11   0 14116.7 736.883   1
  -6 -11   0 12949.6 731.737   1
   7  11   0 8917.32 495.574   1
  -7 -11   0 8711.84 497.659   1
  -8  11   0 6308.69 361.542   1
   8 -11   0 5715.07 355.741   1
   8  11   0 5830.93 352.867   1
  -8 -11   0 6152.44 356.629   1
  -9  11   0 3486.10 224.858   1
   9 -11   0 3524.96 224.553   1
   9  11   0 3027.63 216.204   1
  -9 -11   0 3390.22 222.523   1
 -10  11   0 567.708 76.2903   1
  10 -11   0 496.386 69.0485   1
 -11 -11   0 5751.54 345.459   1
 -11  11   0 5609.03 346.303   1
  11  11   0 5646.70 347.924   1
  11 -11   0 5825.07 345.993   1
 -12  11   0 111.918 50.5622   1
  12  11   0 45.2551 41.9067   1
 -12 -11   0 93.5291 51.8369   1
  12 -11   0 82.1007 48.9006   1
  13  11   0 2771.85 187.358   1
 -13 -11   0 2256.42 177.471   1
 -14 -11   0-19.0888 38.8849   1
  14  11   0 27.5423 40.2842   1
  14 -11   0 9.22417 41.8467   1
 -14  11   0 38.0851 48.4471   1
 -15 -11   0 29.0287 47.4595   1
  15  11   0 55.7768 43.6808   1
  15 -11   0 82.8221 36.9346   1
 -15  11   0 114.135 44.0067   1
  16  11   0 1090.77 105.001   1
 -16 -11   0 1012.37 101.621   1
  16 -11   0 922.517 100.181   1
 -16  11   0 862.827 96.9711   1
 -17 -11   0 501.192 77.5906   1
  17  11   0 644.055 86.0001   1
  17 -11   0 650.681 81.3253   1
 -17  11   0 834.388 91.1309   1
 -18 -11   0 198.826 59.6270   1
  18  11   0 218.962 58.7614   1
  18 -11   0 292.426 57.7560   1
 -18  11   0 239.769 60.4599   1
 -19 -11   0 368.245 68.0090   1
  19  11   0 380.984 68.9007   1
  20  11   0 370.554 68.9407   1
 -20  11   0 321.839 62.0539   1
  20 -11   0 289.393 61.0984   1
 -21  11   0 273.784 64.4273   1
  21 -11   0 151.665 55.4175   1
 -22  11   0 88.6948 53.2794   1
  22 -11   0 85.8504 47.6380   1
   0 -12   0 4677.11 285.769   1
   0  12   0 4534.29 283.378   1
   1 -12   0 9014.52 515.434   1
  -1 -12   0 9356.09 516.126   1
   1  12   0 8662.77 511.412   1
  -1  12   0 9748.22 516.771   1
   2 -12   0 16669.3 831.036   1
  -2 -12   0 15384.1 827.656   1
   2  12   0 14161.0 823.411   1
  -2  12   0 15475.9 826.297   1
   3  12   0 3274.69 215.345   1
  -3  12   0 2911.43 210.942   1
   4  12   0 10222.1 567.730   1
  -4 -12   0 10245.7 567.995   1
   5  12   0 1031.07 100.421   1
  -5 -12   0 1162.81 106.047   1
  -6  12   0 6406.86 383.732   1
   6 -12   0 6683.56 385.562   1
   6  12   0 6847.44 383.701   1
  -6 -12   0 6040.62 379.904   1
   7 -12   0 3123.37 214.330   1
  -7  12   0 3295.57 219.083   1
   8 -12   0 3423.09 217.768   1
  -8  12   0 2921.92 210.961   1
  -9  12   0 18.0900 37.5849   1
   9 -12   0 9.13622 36.4753   1
   9  12   0 26.1716 42.0571   1
  -9 -12   0 18.2789 45.3005   1
 -10  12   0 465.611 68.9517   1
  10 -12   0 543.142 71.1698   1
  10  12   0 443.769 70.6895   1
 -10 -12   0 502.898 74.4577   1
 -11  12   0 2612.60 187.632   1
  11 -12   0 2625.76 185.599   1
  11  12   0 2290.62 179.018   1
 -11 -12   0 2619.55 186.562   1
 -12  12   0 1093.48 116.196   1
  12 -12   0 1220.55 117.069   1
  12  12   0 1204.98 114.867   1
 -12 -12   0 1465.32 121.422   1
 -13  12   0 1462.01 124.803   1
  13 -12   0 1605.41 129.218   1
 -13 -12   0 1625.25 131.785   1
  14 -12   0 74.0003 50.6778   1
 -14  12   0 67.1524 48.3093   1
 -15  12   0 85.5205 46.5900   1
 -15 -12   0 49.4757 41.2652   1
  15  12   0 66.9986 46.9260   1
  15 -12   0 83.2138 48.3686   1
 -16  12   0 1025.03 104.617   1
  16 -12   0 1033.24 103.007   1
  16  12   0 1126.30 110.716   1
 -16 -12   0 1050.18 106.852   1
 -17  12   0 970.806 98.2551   1
 -17 -12   0 973.642 102.033   1
  17  12   0 927.172 103.021   1
  17 -12   0 890.366 92.9280   1
  18  12   0 678.583 87.3813   1
 -18 -12   0 712.707 88.5574   1
 -19  12   0 122.577 54.4957   1
  19 -12   0 69.3729 44.3370   1
  19  12   0 76.1587 50.4546   1
 -20  12   0-9.14860 47.7261   1
  20 -12   0 17.5974 45.3376   1
 -21  12   0 272.197 61.7209   1
  21 -12   0 331.508 63.3718   1
   0 -13   0 142.512 45.4400   1
   0  13   0-8.88119 37.7447   1
   1 -13   0 2502.94 179.498   1
  -1  13   0 2469.15 178.062   1
   2 -13   0 5604.18 336.709   1
  -2  13   0 5539.75 334.848   1
   3 -13   0 9845.93 557.447   1
  -3 -13   0 9854.39 556.113   1
  -3  13   0 10172.4 557.782   1
  -4  13   0 703.902 82.3121   1
  -4 -13   0 611.968 76.7821   1
   4 -13   0 549.325 73.1498   1
   4  13   0 524.419 75.1638   1
  -5  13   0 15524.1 811.175   1
  -5 -13   0 13757.5 799.937   1
   5 -13   0 14734.5 805.891   1
   5  13   0 15747.1 807.375   1
  -6  13   0-9.32327 38.0256   1
   6  13   0 71.0299 46.9170   1
   6 -13   0 27.6892 43.2377   1
  -6 -13   0 72.3638 46.0608   1
   7 -13   0 5528.13 338.341   1
   7  13   0 6021.60 344.179   1
  -7  13   0 5609.81 341.606   1
  -7 -13   0 5353.01 336.538   1
  -8  13   0 249.453 53.3772   1
   8 -13   0 82.7651 41.9153   1
   8  13   0 198.499 55.6675   1
  -8 -13   0 165.336 55.1451   1
   9  13   0 481.921 70.5448   1
  -9  13   0 589.247 75.1160   1
   9 -13   0 475.209 72.0049   1
  -9 -13   0 671.043 82.0065   1
  10  13   0 1559.97 134.903   1
 -10  13   0 1787.50 139.844   1
  10 -13   0 1670.37 137.696   1
 -10 -13   0 1844.21 144.179   1
  11  13   0 708.043 83.5074   1
 -11  13   0 606.745 84.3171   1
  11 -13   0 665.224 82.1405   1
 -11 -13   0 575.425 78.0480   1
  12  13   0 278.839 58.1868   1
 -12 -13   0 307.312 65.3914   1
 -12  13   0 235.906 56.4693   1
  12 -13   0 242.829 55.9225   1
 -13  13   0 438.456 71.6944   1
 -13 -13   0 490.055 71.8009   1
  13  13   0 351.308 62.4257   1
  13 -13   0 410.483 70.3019   1
 -14 -13   0 515.158 79.2527   1
  14  13   0 495.392 72.2344   1
 -15  13   0 528.165 75.6387   1
 -15 -13   0 639.562 84.9741   1
  15 -13   0 686.073 82.2445   1
 -16  13   0 515.735 74.8929   1
 -16 -13   0 339.056 68.6499   1
  16  13   0 289.766 61.9349   1
  16 -13   0 364.526 68.2350   1
  17 -13   0 437.329 69.0692   1
 -17 -13   0 261.765 68.9586   1
 -17  13   0 422.640 66.8760   1
  18  13   0 68.5021 47.9275   1
  18 -13   0 17.4496 40.3180   1
 -18  13   0 92.0677 41.8671   1
  19 -13   0 58.4278 38.6084   1
 -19  13   0 75.3543 45.5189   1
  20 -13   0 33.9695 44.9118   1
 -20  13   0 71.6907 50.1175   1
   0  14   0 5069.75 311.705   1
   0 -14   0 5014.60 313.043   1
  -1  14   0 444.276 70.8190   1
  -1 -14   0 256.630 59.1782   1
   1 -14   0 296.581 62.1297   1
  -2  14   0 2251.87 169.225   1
   2  14   0 2145.51 166.680   1
   2 -14   0 2235.72 170.724   1
  -2 -14   0 2542.20 174.870   1
  -3 -14   0 171.185 46.6553   1
  -3  14   0 155.372 50.1333   1
   3 -14   0 250.675 55.7169   1
   3  14   0 344.023 58.7999   1
  -4 -14   0 752.017 87.4984   1
  -4  14   0 663.420 84.8575   1
   4 -14   0 816.452 88.3398   1
   4  14   0 699.017 87.0654   1
  -5 -14   0 368.603 64.0530   1
   5  14   0 281.519 60.5027   1
  -5  14   0 142.779 52.3757   1
   5 -14   0 219.823 59.6040   1
   6  14   0 4519.37 298.282   1
  -6  14   0 4985.19 305.099   1
  -6 -14   0 5107.91 302.564   1
   6 -14   0 4744.55 300.329   1
   7  14   0 237.417 59.1181   1
  -7 -14   0 198.146 56.4951   1
   8  14   0 3909.04 269.910   1
  -8  14   0 4565.94 279.169   1
   8 -14   0 4349.00 275.309   1
  -8 -14   0 4416.87 275.864   1
  -9 -14   0 199.843 54.0770   1
   9  14   0 337.769 63.8290   1
  -9  14   0 251.289 53.4931   1
   9 -14   0 235.478 54.1018   1
  10 -14   0-9.29758 43.5284   1
 -10  14   0 55.9859 50.4386   1
  11  14   0 64.8411 49.1612   1
 -11  14   0 76.0236 43.3936   1
  11 -14   0 139.219 43.7226   1
 -11 -14   0 99.4974 51.5094   1
  12  14   0 27.8031 46.0977   1
 -12  14   0 103.488 55.9404   1
  12 -14   0 46.5986 48.1840   1
 -12 -14   0 148.922 59.0180   1
  13  14   0 160.440 54.5368   1
 -13  14   0 199.764 56.0406   1
  13 -14   0 194.671 54.1234   1
 -13 -14   0 138.385 58.1797   1
  14  14   0 266.908 62.8386   1
 -14  14   0 304.981 62.8277   1
 -14 -14   0 453.815 71.0644   1
  14 -14   0 321.131 59.7188   1
  15 -14   0 191.299 51.9918   1
 -15  14   0 244.476 61.2607   1
  16  14   0 895.966 107.235   1
 -16  14   0 898.565 98.5424   1
 -16 -14   0 1122.76 112.951   1
  17 -14   0 263.140 56.1253   1
 -17  14   0 288.201 64.5931   1
  18 -14   0 42.7694 44.7558   1
 -18  14   0 98.7190 50.2440   1
  19 -14   0 16.2926 45.0260   1
 -19  14   0 27.4902 49.5320   1
   0  15   0 37.0659 41.3747   1
   0 -15   0 18.8532 43.4677   1
   1  15   0 554.293 76.9070   1
  -1  15   0 549.545 78.5637   1
   1 -15   0 593.216 80.0556   1
  -1 -15   0 509.991 75.3200   1
  -2 -15   0 47.2483 39.3000   1
  -2  15   0 83.8698 42.3124   1
   2 -15   0 9.52119 32.9628   1
   2  15   0 9.37739 42.5776   1
  -3 -15   0 251.601 55.7152   1
  -3  15   0 288.211 59.0955   1
   3 -15   0 225.829 58.2832   1
   3  15   0 261.027 62.5634   1
  -4 -15   0-27.7995 45.3122   1
   4  15   0-19.1261 42.6899   1
   5  15   0 2119.02 161.192   1
  -5  15   0 1981.58 158.822   1
  -5 -15   0 2142.01 160.956   1
   5 -15   0 2096.05 160.268   1
  -6 -15   0 9.51066 35.5233   1
   6  15   0 28.0381 41.0177   1
  -6  15   0 28.7578 43.4956   1
   6 -15   0 19.0263 43.1655   1
   7 -15   0 1441.81 129.700   1
  -7  15   0 1617.41 136.114   1
  -8 -15   0 28.8609 41.5526   1
   8  15   0 28.2195 48.5363   1
  -8  15   0 65.9712 47.4009   1
   8 -15   0 75.3103 44.1324   1
   9  15   0 57.1693 49.7946   1
  -9  15   0 74.7609 48.2441   1
  -9 -15   0 96.4969 50.4272   1
   9 -15   0 18.9143 40.8784   1
  10  15   0 172.943 56.2478   1
 -10 -15   0 77.5454 47.1345   1
  11  15   0 57.6828 48.3352   1
 -11  15   0 9.47982 45.0907   1
  11 -15   0 64.8112 46.5540   1
 -11 -15   0 48.6630 50.8221   1
  12  15   0 209.206 61.5873   1
 -12  15   0 261.776 57.1364   1
  12 -15   0 129.658 44.1981   1
  13 -15   0-18.3157 40.1798   1
 -13  15   0 28.2237 36.7599   1
  14  15   0 355.267 65.6116   1
 -14  15   0 444.239 67.5922   1
  14 -15   0 471.273 71.8396   1
 -14 -15   0 354.535 71.0566   1
  15  15   0 205.793 56.1456   1
  15 -15   0 133.478 48.3128   1
 -15  15   0 186.727 50.6162   1
 -15 -15   0 160.298 57.2013   1
  17 -15   0 334.582 61.0706   1
 -17  15   0 255.803 56.1783   1
   0  16   0 9.43032 45.4537   1
   0 -16   0-19.1961 44.9210   1
  -1  16   0 131.750 55.0481   1
   1  16   0 122.349 51.1785   1
   1 -16   0 134.636 54.0144   1
  -1 -16   0 66.6609 46.8973   1
  -2  16   0-37.8287 42.9034   1
   2  16   0-9.59401 44.9058   1
  -2 -16   0-9.61763 37.5833   1
   2 -16   0 9.63893 44.4273   1
  -3 -16   0 328.573 63.5333   1
   3 -16   0 304.536 57.6286   1
   3  16   0 332.435 66.6844   1
  -4 -16   0 9.42823 43.4943   1
  -4  16   0 39.1524 48.5448   1
   4 -16   0-9.63305 46.4700   1
   4  16   0 123.466 57.4159   1
  -5 -16   0-28.3057 42.1038   1
  -5  16   0 9.75067 44.2306   1
   5 -16   0 19.2567 43.6758   1
   5  16   0 19.4852 43.4754   1
  -6 -16   0 355.304 68.7661   1
  -6  16   0 422.423 66.9476   1
   6 -16   0 381.933 64.3036   1
   6  16   0 395.720 73.8463   1
  -7 -16   0 9.67795 42.5735   1
  -7  16   0 58.0637 52.3895   1
   7 -16   0 103.425 47.3217   1
   7  16   0 76.0924 49.1079   1
   8  16   0 1072.82 104.447   1
  -8 -16   0 711.747 92.2235   1
   9  16   0 96.2293 50.3930   1
  -9  16   0 83.8653 46.3888   1
   9 -16   0 94.1232 46.8523   1
  -9 -16   0 76.7867 48.4059   1
  10  16   0 285.187 64.8339   1
 -10  16   0 269.040 55.1191   1
 -10 -16   0 146.799 52.8648   1
  10 -16   0 194.048 54.9092   1
  11 -16   0 18.3330 35.0533   1
 -11  16   0 37.5414 42.5936   1
  12  16   0 38.7420 45.3714   1
 -12 -16   0 39.0816 45.0709   1
  13  16   0 433.962 75.0243   1
 -13  16   0 351.565 64.7165   1
  13 -16   0 441.281 65.6621   1
 -13 -16   0 303.131 68.5379   1
  14 -16   0 115.505 43.6125   1
  14  16   0 105.535 54.2980   1
 -14  16   0 9.26640 41.5391   1
  15 -16   0 147.757 50.6378   1
 -15  16   0 155.028 54.1055   1
  16 -16   0 239.726 59.6994   1
 -16  16   0 176.532 58.0298   1
   0  17   0 9.47398 42.9899   1
   0 -17   0 38.5897 48.4645   1
  -1  17   0 227.717 58.5351   1
   1  17   0 191.152 52.9957   1
   1 -17   0 116.888 51.5960   1
  -1 -17   0 174.722 51.4220   1
   2  17   0 47.6991 46.6579   1
  -2  17   0 37.7981 46.8536   1
  -2 -17   0 9.65158 43.0956   1
   2 -17   0 28.6801 45.4408   1
   3  17   0 67.7608 48.8706   1
  -3  17   0 184.509 59.9394   1
   3 -17   0 76.7589 49.0713   1
  -3 -17   0 77.6315 51.4781   1
   4  17   0 1035.17 106.045   1
  -4 -17   0 1111.74 108.009   1
  -5 -17   0 28.7180 36.5864   1
   5 -17   0-19.1875 47.5482   1
   5  17   0 19.1615 44.1598   1
  -6 -17   0 18.9171 41.6199   1
  -6  17   0 38.4858 50.2929   1
   6 -17   0 93.9933 50.8953   1
   6  17   0 107.864 53.6856   1
  -7  17   0 66.5895 47.2600   1
  -8 -17   0 262.818 59.8520   1
   8  17   0 288.071 63.5755   1
  -8  17   0 279.157 64.8785   1
   8 -17   0 261.366 63.7264   1
   9  17   0 267.657 63.5496   1
  -9  17   0 156.601 52.9534   1
   9 -17   0 380.896 68.4283   1
  -9 -17   0 213.843 57.9233   1
  10  17   0 85.6738 55.7092   1
 -10  17   0 64.0050 45.7081   1
  10 -17   0 172.243 57.5232   1
 -10 -17   0 163.741 58.5045   1
  11  17   0 76.9200 54.5317   1
 -11  17   0 73.7865 50.6875   1
  11 -17   0 171.035 56.5832   1
 -11 -17   0 96.0354 52.7546   1
  12  17   0 19.0072 51.9482   1
  12 -17   0-8.95523 46.1533   1
 -12  17   0 72.3219 49.4163   1
 -12 -17   0-9.74058 50.1992   1
  13 -17   0 79.1457 46.0133   1
 -13  17   0 63.2397 47.2631   1
  14 -17   0 34.5752 34.5049   1
 -14  17   0-18.0351 38.8797   1
   0  18   0 123.413 54.3760   1
   0 -18   0 250.955 61.1051   1
   1  18   0 265.425 62.1988   1
  -1  18   0 349.953 62.5463   1
   1 -18   0 336.201 62.4775   1
  -1 -18   0 414.169 67.3712   1
   2  18   0-9.49719 48.3329   1
  -2  18   0 9.56963 48.7014   1
   2 -18   0 47.5852 47.8092   1
  -2 -18   0 38.7798 48.7025   1
  -3  18   0 48.7655 52.1203   1
   3  18   0 28.6017 44.6379   1
  -3 -18   0 9.64573 39.3126   1
   3 -18   0 19.1970 41.3986   1
  -4  18   0-48.3609 43.1608   1
   4  18   0-29.0200 41.7023   1
  -4 -18   0 38.7884 46.7391   1
   4 -18   0 47.6995 43.2742   1
  -5 -18   0 58.1660 44.0120   1
  -5  18   0 9.53474 46.6435   1
   5 -18   0 47.3193 48.7979   1
   5  18   0 28.8768 47.7359   1
  -6 -18   0 231.234 58.2246   1
  -6  18   0 153.134 60.9175   1
   6 -18   0 120.234 52.2628   1
   6  18   0 114.487 59.2166   1
  -7 -18   0 9.36316 44.4959   1
  -7  18   0 9.31798 49.7947   1
   7 -18   0 46.0959 46.3160   1
   7  18   0 29.4359 51.8201   1
   8  18   0 48.9505 47.1902   1
  -8 -18   0 18.9557 46.3332   1
   8 -18   0-27.5325 47.8792   1
   9  18   0 57.9109 50.3665   1
  -9  18   0 27.0329 38.1678   1
   9 -18   0-9.10804 38.5785   1
  -9 -18   0 57.4120 51.7264   1
  10  18   0 256.802 65.5831   1
 -10  18   0 351.104 65.2132   1
 -10 -18   0 260.107 66.3847   1
  11 -18   0 675.726 80.5245   1
 -11  18   0 243.216 66.1920   1
  12 -18   0 34.8898 40.2285   1
 -12  18   0 26.4463 39.3676   1
  -2  19   0 115.258 57.8397   1
   2 -19   0 132.640 50.9979   1
  -3  19   0 200.766 50.2684   1
   3 -19   0 48.0057 46.0424   1
  -4  19   0 9.47295 50.6084   1
   4 -19   0-9.39627 48.4160   1
   5  19   0 47.6608 49.7764   1
  -5  19   0 9.31988 40.2404   1
  -5 -19   0 47.8679 49.9923   1
   5 -19   0 73.5879 41.1076   1
  -6  19   0 65.1087 52.5095   1
   6  19   0 9.55786 48.6386   1
  -6 -19   0-9.53249 47.8839   1
   6 -19   0 9.08501 47.4035   1
  -7 -19   0 28.9204 44.4306   1
   7  19   0-9.41346 42.0084   1
  -8 -19   0 9.33398 46.8872   1
   8  19   0-28.3365 54.4230   1
   8 -19   0-17.9623 44.5183   1
  -8  19   0-35.5005 46.3089   1
   9 -19   0 44.4061 46.9177   1
  -9  19   0 17.4271 47.6467   1
  10 -19   0 223.279 52.0377   1
 -10  19   0 201.885 52.6577   1
   0 -20   0 101.571 54.5761   1
   0  20   0 136.938 60.2618   1
  -1 -20   0 28.1337 50.6910   1
  -1  20   0 9.35948 50.0136   1
   1  20   0 27.5986 52.4755   1
  -2 -20   0 187.429 60.7952   1
   2  20   0 174.396 62.7722   1
  -3 -20   0 28.0398 46.3451   1
   3 -20   0 18.4177 40.4326   1
  -3  20   0 46.6558 39.5329   1
   3  20   0 27.6051 48.6093   1
   4 -20   0 390.961 66.0884   1
  -4  20   0 229.006 61.7881   1
   4  20   0 222.382 63.3699   1
   5 -20   0 319.027 64.2933   1
  -5  20   0 201.751 61.6472   1
   6 -20   0-8.80528 37.9751   1
  -6  20   0 26.7052 41.0395   1
   6  20   0 55.7520 48.4854   1
 -26   0   1 76.8557 50.7460   1
  26   0  -1-8.78289 46.3971   1
 -24   0   1 19.2856 45.1533   1
  24   0  -1 36.5703 45.9390   1
 -22   0   1-9.56380 41.2325   1
  22   0  -1-8.97333 46.8134   1
 -21   0   1 94.4509 51.0987   1
  21   0  -1 9.03621 43.6189   1
 -20   0   1 9.30801 41.5361   1
  20   0  -1-17.9372 46.2126   1
 -19   0   1 9.34067 40.9813   1
  19   0  -1-17.4115 41.3575   1
 -18   0   1 8.98952 41.4309   1
  18   0  -1-17.1570 37.6379   1
 -16   0   1 8.35993 36.0424   1
 -15   0   1 24.2129 40.5722   1
  15   0  -1 46.1762 40.6726   1
 -14   0   1 7.65683 35.2923   1
  14   0  -1 14.5803 39.4011   1
 -13   0   1 48.6403 37.1623   1
  13   0  -1 21.0942 33.4473   1
 -12   0   1 6.71321 25.6534   1
  12   0  -1-6.48889 29.4343   1
 -11   0   1 44.5666 27.9387   1
  11   0  -1-11.8836 22.1910   1
 -10   0   1-17.3694 21.6174   1
  10   0  -1 10.9350 24.3991   1
  -9   0   1 10.5926 26.5992   1
   9   0  -1-4.97342 23.6265   1
  -8   0   1 4.72504 20.0415   1
   8   0  -1 48.5080 23.3168   1
  -6   0   1 3.50635 21.3773   1
   6   0  -1-3.18296 19.7492   1
  -5   0   1 2.78056 18.8180   1
   5   0  -1-7.99514 17.5057   1
  -4   0   1 30.9398 17.7255   1
   4   0  -1 4.16642 16.9938   1
  -3   0   1 2.96943 13.3606   1
   3   0  -1-1.43085 12.5011   1
  -1   0  -1-1.20886 12.2711   1
   1   0   1-16.9284 11.9273   1
  -2   0  -1-7.46749 14.8272   1
   2   0   1 24.6550 16.2982   1
  -3   0  -1 40.5416 17.7827   1
   3   0   1-4.76135 19.7065   1
  -4   0  -1 41.3398 26.7011   1
   4   0   1 8.96242 25.3232   1
  -6   0  -1 8.74426 20.4696   1
   6   0   1 12.3870 15.7878   1
  -7   0  -1 19.9083 30.6448   1
   7   0   1 32.7425 25.3157   1
  -8   0  -1-5.57753 27.6525   1
   8   0   1-25.8533 27.9550   1
  -9   0  -1 5.96209 27.9080   1
   9   0   1-23.0526 27.3826   1
 -10   0  -1 6.14920 25.0511   1
  10   0   1 6.49600 28.5020   1
 -12   0  -1 14.9941 36.1363   1
  12   0   1-21.1354 37.1990   1
 -13   0  -1 7.82499 29.9019   1
  13   0   1-7.52698 33.0235   1
 -14   0  -1-8.15896 41.5247   1
  14   0   1-31.5503 40.1444   1
 -15   0  -1-16.7936 34.8829   1
  15   0   1 8.27117 35.6580   1
 -16   0  -1-8.78387 41.1121   1
  16   0   1-8.43800 41.8183   1
 -17   0  -1-9.11278 34.0230   1
  17   0   1 17.1878 33.5789   1
 -18   0  -1-27.6113 38.9873   1
 -19   0  -1-27.8665 41.4516   1
  19   0   1 35.8839 40.6949   1
 -20   0  -1-9.46668 34.4934   1
  20   0   1 26.8187 41.8399   1
 -21   0  -1-18.9605 43.0334   1
  21   0   1-44.6480 48.8286   1
 -22   0  -1 57.1726 46.5818   1
  22   0   1-36.0871 45.9043   1
 -23   0  -1-9.56914 40.5114   1
  23   0   1 27.2799 41.9100   1
 -24   0  -1 9.55729 41.9337   1
  24   0   1 8.95185 42.5286   1
 -25   0  -1-28.5401 47.7796   1
  25   0   1 8.64721 45.1114   1
 -26   0  -1 9.33765 48.1285   1
  26   0   1 34.1053 47.6375   1
 -26   1   1 9.36713 43.8405   1
  26  -1  -1-8.88166 40.2893   1
  26   1  -1-18.2044 49.1906   1
 -25   1   1-37.5524 47.1755   1
  25  -1  -1-26.6989 46.4536   1
 -24   1   1 85.7073 51.7313   1
 -24  -1   1 178.282 60.0738   1
  24  -1  -1 89.9453 53.6060   1
  24   1  -1 72.0554 52.1527   1
 -23  -1   1 78.4255 53.6000   1
  23   1  -1-9.18283 45.5346   1
 -22   1   1 250.293 60.3609   1
 -22  -1   1 193.714 56.4663   1
  22  -1  -1 237.507 53.9135   1
  22   1  -1 248.140 53.7061   1
 -21   1   1-9.56015 41.9438   1
 -21  -1   1 28.6086 43.9495   1
  21  -1  -1-36.3105 41.8360   1
  21   1  -1 36.0860 47.0625   1
 -20   1   1 513.284 76.5443   1
 -20  -1   1 316.113 61.2637   1
  20  -1  -1 471.927 74.2456   1
  20   1  -1 466.972 68.6149   1
 -19   1   1 1004.09 100.059   1
 -19  -1   1 1016.00 102.051   1
  19  -1  -1 917.664 97.8067   1
  19   1  -1 902.115 95.1668   1
 -18   1   1 943.954 97.5831   1
 -18  -1   1 1128.51 103.679   1
  18  -1  -1 926.146 96.3390   1
  18   1  -1 988.853 97.1507   1
 -17  -1   1 513.746 70.6411   1
  17   1  -1 587.002 71.1802   1
 -16   1   1 1074.22 100.631   1
 -16  -1   1 921.139 93.4360   1
  16   1  -1 988.231 96.1684   1
  16  -1  -1 922.962 95.2717   1
 -15   1   1 2901.80 196.808   1
 -15  -1   1 2946.18 197.488   1
  15  -1  -1 2782.65 193.305   1
  15   1  -1 3090.20 196.389   1
 -14   1   1 274.491 52.1679   1
  14   1  -1 311.175 53.8667   1
  14  -1  -1 244.518 49.4947   1
 -13   1   1 12837.0 685.437   1
 -13  -1   1 12232.6 680.475   1
  13  -1  -1 13670.9 684.598   1
  13   1  -1 12110.9 680.017   1
 -12   1   1 1292.73 105.227   1
 -12  -1   1 1012.21 94.8803   1
  12  -1  -1 1397.49 103.474   1
  12   1  -1 1132.78 98.3491   1
 -11   1   1 134.514 39.6338   1
 -11  -1   1 146.986 36.8657   1
  11  -1  -1 152.850 37.6293   1
  11   1  -1 83.3994 30.9548   1
 -10  -1   1 123.642 34.6782   1
 -10   1   1 119.523 38.4004   1
  10   1  -1 108.638 30.8059   1
  10  -1  -1 73.6506 34.3364   1
  -9   1   1 4962.48 303.875   1
  -9  -1   1 5768.29 308.049   1
   9  -1  -1 5541.95 306.386   1
   9   1  -1 5487.89 304.555   1
  -8   1   1 23190.5 1168.81   1
  -8  -1   1 22190.1 1166.73   1
   8  -1  -1 22978.8 1166.92   1
   8   1  -1 22447.8 1164.96   1
  -7   1   1 13604.6 664.494   1
   7  -1  -1 11885.6 658.340   1
  -6   1   1 116803. 5870.61   1
  -6  -1   1 115886. 5868.95   1
   6  -1  -1 111699. 5867.46   1
   6   1  -1 122864. 5867.82   1
  -5   1   1 67654.6 3373.38   1
   5   1  -1 66136.1 3369.76   1
  -5  -1   1 65538.8 3371.16   1
   5  -1  -1 68953.5 3373.90   1
  -4   1   1 33934.8 1609.31   1
   4   1  -1 31824.8 1604.81   1
   4  -1  -1 31172.4 1607.37   1
  -4  -1   1 30658.5 1605.07   1
   3  -1  -1 163300. 7762.33   1
   3   1  -1 165017. 7760.27   1
  -3  -1   1 160553. 7759.90   1
   2  -1  -1 7440.08 325.176   1
  -2  -1   1 5948.34 319.582   1
   2   1  -1 5416.65 319.833   1
  -2   1   1 7387.91 325.797   1
  -1   1   1 37313.1 1810.17   1
   1  -1  -1 34750.1 1810.10   1
   0   1   1 2221.78 119.665   1
   0   1  -1 2248.70 117.904   1
  -1  -1  -1 649.679 40.7843   1
   1   1   1 598.732 40.4252   1
   1  -1   1 583.505 39.4029   1
  -1   1  -1 510.086 38.7877   1
   2   1   1 2538.29 134.293   1
  -2  -1  -1 2535.59 135.492   1
   2  -1   1 2769.37 136.361   1
  -3   1  -1 228389. 12729.4   1
  -3  -1  -1 279801. 12731.0   1
   3  -1   1 267957. 12730.9   1
   3   1   1 244161. 12728.2   1
  -4   1  -1 58684.7 2980.86   1
  -4  -1  -1 57670.2 2980.71   1
   4  -1   1 63953.1 2981.05   1
   4   1   1 56379.3 2979.45   1
  -6   1  -1 46399.6 2412.87   1
  -6  -1  -1 46124.6 2413.65   1
   6  -1   1 47150.6 2415.50   1
   6   1   1 51082.6 2416.19   1
  -7   1  -1 6718.60 355.169   1
  -7  -1  -1 6579.63 354.183   1
   7  -1   1 6635.37 353.519   1
   7   1   1 5748.78 350.435   1
  -8   1  -1 7057.99 374.638   1
  -8  -1  -1 6501.09 368.946   1
   8  -1   1 6728.60 368.692   1
   8   1   1 6446.53 368.142   1
  -9   1  -1 19581.6 944.358   1
  -9  -1  -1 17881.4 936.706   1
   9  -1   1 15817.1 934.951   1
   9   1   1 18777.7 937.361   1
 -10   1  -1 1840.67 133.493   1
 -10  -1  -1 1873.09 132.637   1
  10  -1   1 1674.22 129.562   1
  10   1   1 1897.75 130.955   1
 -12   1  -1 4020.28 249.697   1
 -12  -1  -1 4585.50 254.112   1
  12  -1   1 3837.81 246.466   1
  12   1   1 3756.01 242.900   1
 -13  -1  -1 315.683 57.4782   1
 -13   1  -1 177.823 49.1604   1
  13   1   1 308.961 54.4370   1
  13  -1   1 224.808 48.5885   1
 -14  -1  -1 494.624 66.1459   1
 -14   1  -1 531.708 71.7590   1
  14  -1   1 681.428 79.3745   1
  14   1   1 771.041 76.9419   1
 -15  -1  -1 2146.11 158.362   1
 -15   1  -1 2304.41 161.894   1
  15  -1   1 2316.05 160.526   1
  15   1   1 1918.76 153.092   1
 -16   1  -1-71.7470 43.8690   1
  16  -1   1 8.49109 42.1096   1
 -17   1  -1 190.443 53.3201   1
 -17  -1  -1 243.150 57.8357   1
  17  -1   1 315.510 56.8402   1
 -18   1  -1 36.6075 42.9024   1
 -18  -1  -1 36.4539 44.6165   1
  18  -1   1 99.1706 49.8768   1
  18   1   1 34.5203 34.5320   1
 -19  -1  -1-9.36923 35.8042   1
  19   1   1 26.6133 40.8853   1
 -20   1  -1 48.2860 51.0081   1
 -20  -1  -1 19.1451 46.8136   1
  20  -1   1 18.0748 46.5872   1
  20   1   1 27.1812 46.7057   1
 -21   1  -1 199.012 55.0306   1
 -21  -1  -1 135.741 51.6579   1
  21  -1   1 109.613 53.5938   1
  21   1   1 118.826 46.4230   1
 -22   1  -1 9.47762 47.6442   1
  22  -1   1 72.5223 49.0347   1
 -23   1  -1 103.464 53.4361   1
 -23  -1  -1 157.643 55.9428   1
  23  -1   1 141.881 55.8226   1
  23   1   1 88.9806 49.5400   1
 -24   1  -1 37.3471 48.7533   1
 -24  -1  -1 29.2557 46.3753   1
  24  -1   1 88.4048 48.3620   1
  24   1   1 8.90344 49.2429   1
 -25  -1  -1 75.4375 49.8474   1
  25   1   1 26.8921 43.8859   1
 -26   1  -1 36.4946 40.7142   1
 -26  -1  -1-9.07930 45.5993   1
  26  -1   1 8.54742 40.0046   1
  26   1   1-17.7968 49.1703   1
 -25   2   1-9.33418 46.8908   1
  25  -2  -1 53.7104 53.1054   1
 -24   2   1 612.266 80.5426   1
 -24  -2   1 449.634 77.3462   1
  24  -2  -1 463.161 73.6073   1
  24   2  -1 526.108 79.9789   1
 -23   2   1 57.7408 48.3377   1
 -23  -2   1 29.6588 44.8523   1
  23  -2  -1 9.13946 45.2993   1
  23   2  -1-18.5402 47.7726   1
 -22   2   1 9.45849 40.7761   1
 -22  -2   1 39.8529 45.9175   1
  22  -2  -1-27.9638 45.5649   1
  22   2  -1-18.1895 48.5880   1
 -21   2   1 19.0307 43.8539   1
 -21  -2   1-49.0882 47.9916   1
  21  -2  -1 18.4064 47.4217   1
  21   2  -1 26.7138 44.7213   1
 -20   2   1 506.919 71.4659   1
 -20  -2   1 355.690 70.4974   1
  20  -2  -1 512.570 71.8981   1
  20   2  -1 478.977 71.0241   1
 -19   2   1 8.97685 42.6539   1
 -19  -2   1-37.2663 45.5503   1
  19  -2  -1-17.9332 48.4651   1
  19   2  -1-26.2703 43.9871   1
 -18   2   1 435.436 68.7057   1
 -18  -2   1 569.124 75.2391   1
  18  -2  -1 403.561 66.3376   1
  18   2  -1 513.997 69.3325   1
 -17   2   1 1072.36 104.273   1
 -17  -2   1 1159.45 106.981   1
  17  -2  -1 1304.33 109.699   1
  17   2  -1 1049.08 101.231   1
 -16  -2   1 58.2268 42.9175   1
  16  -2  -1 24.7657 34.3652   1
  16   2  -1 55.1157 39.0819   1
 -15   2   1 1698.48 129.620   1
 -15  -2   1 1440.22 124.179   1
  15  -2  -1 1570.84 125.037   1
  15   2  -1 1649.02 125.361   1
 -14   2   1 34354.5 1759.81   1
 -14  -2   1 35203.3 1756.96   1
  14  -2  -1 35698.5 1757.47   1
  14   2  -1 31534.6 1748.49   1
 -13   2   1 3022.59 205.356   1
  13  -2  -1 3432.62 207.845   1
  13   2  -1 3094.87 199.388   1
 -12  -2   1 106.468 39.1023   1
  12   2  -1 112.341 37.0746   1
 -11   2   1 4880.96 268.311   1
 -11  -2   1 4222.22 262.009   1
  11  -2  -1 4303.76 262.882   1
  11   2  -1 4393.52 259.392   1
 -10   2   1 20985.3 1066.84   1
 -10  -2   1 22137.3 1065.26   1
  10  -2  -1 18796.8 1060.51   1
  10   2  -1 20189.8 1059.59   1
  -9   2   1 16984.1 900.816   1
   9   2  -1 19402.5 897.426   1
  -9  -2   1 18057.5 897.493   1
   8   2  -1 38.7107 23.1403   1
   8  -2  -1 14.4387 22.3486   1
  -8  -2   1 49.9640 26.0474   1
  -7   2   1 30538.8 1612.31   1
   7   2  -1 28207.8 1606.41   1
   7  -2  -1 30024.4 1610.73   1
   6   2  -1 14387.1 775.489   1
  -6  -2   1 15753.0 777.477   1
  -5   2   1 3460.07 186.306   1
   5   2  -1 3297.45 180.853   1
   5  -2  -1 3303.75 184.744   1
  -5  -2   1 2903.79 182.113   1
  -4   2   1 321879. 17890.7   1
   4  -2  -1 378160. 17892.7   1
   4   2  -1 337966. 17886.4   1
  -4  -2   1 394689. 17889.2   1
  -3  -2   1 69118.0 3970.29   1
   3  -2  -1 95709.1 3979.51   1
  -3   2   1 92429.7 3978.00   1
   3   2  -1 70867.5 3971.23   1
   2  -2  -1 89916.4 4704.18   1
  -2  -2   1 96542.0 4700.56   1
   2   2  -1 96599.3 4700.45   1
  -2   2   1 89953.7 4703.90   1
   1   2  -1 8422.43 461.258   1
  -1   2   1 9912.58 465.203   1
   1  -2  -1 8487.46 464.434   1
  -1  -2   1 9404.36 462.393   1
   0  -2   1 54201.9 2867.17   1
   0  -2  -1 58435.3 2869.61   1
   0   2   1 59531.1 2869.48   1
   0   2  -1 56764.9 2866.42   1
  -1  -2  -1 4963.84 272.012   1
   1  -2   1 5446.81 271.961   1
  -1   2  -1 5628.31 271.905   1
  -2  -2  -1 51247.3 2607.96   1
   2   2   1 54202.5 2607.84   1
  -2   2  -1 47223.4 2607.53   1
   2  -2   1 54670.8 2608.66   1
   3  -2   1 12807.7 667.292   1
  -3   2  -1 12711.1 668.025   1
   3   2   1 12374.0 666.729   1
  -3  -2  -1 13914.5 668.014   1
   4  -2   1 92130.1 4708.78   1
   4   2   1 94934.1 4710.25   1
  -4   2  -1 98012.6 4711.44   1
  -4  -2  -1 90070.8 4708.11   1
  -5   2  -1 3780.30 224.454   1
   5  -2   1 4014.66 222.566   1
  -6   2  -1 43794.7 2127.74   1
  -6  -2  -1 44194.5 2126.52   1
   6  -2   1 44969.5 2126.50   1
  -7   2  -1 38606.6 2034.93   1
  -7  -2  -1 43463.4 2037.03   1
   7  -2   1 38467.0 2031.90   1
   7   2   1 39681.3 2032.41   1
  -8   2  -1 5.79419 27.9274   1
  -8  -2  -1-11.0382 30.8261   1
   8  -2   1-5.62480 29.3428   1
   8   2   1 10.4374 25.8622   1
  -9   2  -1 25110.5 1340.07   1
  -9  -2  -1 27685.2 1343.30   1
   9  -2   1 24719.3 1340.05   1
   9   2   1 26408.8 1337.93   1
 -10   2  -1 33976.1 1707.25   1
 -10  -2  -1 32878.1 1702.78   1
  10  -2   1 33510.5 1704.14   1
  10   2   1 32362.8 1699.75   1
 -11   2  -1 2335.01 160.122   1
  11  -2   1 2192.24 153.731   1
 -12   2  -1 167.086 46.3303   1
 -12  -2  -1 132.010 37.5295   1
  12  -2   1 251.507 47.0378   1
  12   2   1 222.298 43.3740   1
 -13   2  -1 5481.59 309.449   1
 -13  -2  -1 5154.85 304.091   1
  13  -2   1 4972.51 302.841   1
  13   2   1 4687.16 298.293   1
 -14   2  -1 3514.87 230.791   1
 -14  -2  -1 3428.65 228.003   1
  14  -2   1 3356.10 226.072   1
  14   2   1 3987.15 232.973   1
 -15   2  -1 61.7346 46.6269   1
 -15  -2  -1 25.6415 32.0011   1
  15  -2   1 41.4464 44.8612   1
  15   2   1 72.8677 41.2635   1
 -16   2  -1 11082.0 599.808   1
  16  -2   1 10402.3 591.259   1
 -17   2  -1 70.7014 42.6640   1
 -17  -2  -1 27.4880 40.9572   1
  17  -2   1 107.292 44.9673   1
  17   2   1 8.63992 31.5706   1
 -18  -2  -1-18.8100 43.3461   1
  18  -2   1-8.91685 32.4902   1
  18   2   1 8.81071 42.4680   1
 -19  -2  -1 1080.72 108.691   1
  19   2   1 1288.27 113.061   1
 -20   2  -1 131.823 54.4963   1
 -20  -2  -1 98.4779 51.6392   1
  20  -2   1 83.0258 49.5618   1
  20   2   1 106.732 46.6939   1
 -21   2  -1 57.2269 46.0623   1
 -21  -2  -1 29.7494 45.7936   1
  21  -2   1 54.9791 44.2603   1
  21   2   1 90.5103 51.1703   1
 -22   2  -1 9.60095 44.9348   1
 -22  -2  -1-58.5653 50.9203   1
  22  -2   1 9.05472 41.0743   1
  22   2   1 9.27628 49.5586   1
 -23   2  -1 93.7859 50.9092   1
 -23  -2  -1 125.085 53.9548   1
  23  -2   1 90.3989 52.2973   1
  23   2   1 74.7059 50.1179   1
 -24  -2  -1 28.5008 47.0875   1
 -24   2  -1 18.5218 44.0018   1
  24   2   1 9.24123 46.4186   1
  24  -2   1 8.81151 49.2223   1
 -25  -2  -1 27.8888 45.5268   1
  25   2   1 80.7781 51.7798   1
  26   2   1 52.1935 47.6133   1
 -26   3   1 45.5625 45.9007   1
  26  -3  -1 96.6339 59.1248   1
 -25   3   1 141.525 53.5620   1
  25  -3  -1 88.9982 52.0960   1
 -24   3   1 47.0820 42.0371   1
 -24  -3   1 38.6882 44.5924   1
  24  -3  -1 36.6492 43.5431   1
  24   3  -1-18.5348 47.1672   1
 -23   3   1 505.711 79.8379   1
  23  -3  -1 590.633 83.5007   1
 -22   3   1 57.8842 47.9932   1
 -22  -3   1 106.814 46.3200   1
  22  -3  -1 92.0327 42.6222   1
  22   3  -1 75.4871 46.9492   1
 -21   3   1 9.41502 39.8588   1
 -21  -3   1 38.3499 35.7964   1
  21  -3  -1-9.23101 41.8745   1
  21   3  -1-9.39208 43.9578   1
 -20  -3   1 57.2786 44.0863   1
  20   3  -1 55.0379 47.3489   1
 -19   3   1 1104.51 108.746   1
 -19  -3   1 1136.52 110.664   1
  19  -3  -1 1315.95 113.971   1
  19   3  -1 1187.27 110.435   1
 -18   3   1 74.9791 40.6740   1
 -18  -3   1 92.3925 49.5805   1
  18   3  -1 119.798 48.0216   1
 -17   3   1 18.4640 38.3746   1
  17  -3  -1 34.5026 42.1853   1
 -16   3   1 145.126 53.2784   1
 -16  -3   1 199.639 53.8891   1
  16  -3  -1 168.349 48.5494   1
  16   3  -1 86.7128 44.1691   1
 -15   3   1 18936.2 984.394   1
 -15  -3   1 18627.6 983.983   1
  15  -3  -1 18160.4 981.196   1
  15   3  -1 18403.0 978.193   1
 -14   3   1 2705.28 181.752   1
 -14  -3   1 2726.95 183.187   1
  14  -3  -1 2689.88 182.529   1
  14   3  -1 2476.38 175.173   1
 -13   3   1 30690.8 1608.61   1
  13   3  -1 31843.6 1603.58   1
 -13  -3   1 31880.1 1609.26   1
  13  -3  -1 29981.6 1606.60   1
  12   3  -1 381.696 53.4019   1
  12  -3  -1 378.467 53.1039   1
 -12   3   1 454.807 58.0675   1
 -11   3   1 1937.21 140.993   1
 -11  -3   1 1949.12 137.913   1
  11  -3  -1 1773.01 133.171   1
  11   3  -1 2182.65 138.025   1
 -10   3   1 992.890 90.4693   1
 -10  -3   1 1246.92 95.8528   1
  10  -3  -1 1158.69 93.1780   1
  10   3  -1 1154.19 89.8258   1
  -9   3   1 39887.9 2062.59   1
   9   3  -1 42614.7 2059.64   1
  -9  -3   1 40489.2 2059.23   1
   9  -3  -1 38580.5 2060.51   1
  -8   3   1 1782.32 124.413   1
   8   3  -1 1896.24 121.129   1
   8  -3  -1 1863.73 123.717   1
  -8  -3   1 1697.38 119.430   1
  -7   3   1 9508.55 501.945   1
   7   3  -1 9261.39 495.581   1
  -7  -3   1 9153.81 497.249   1
   7  -3  -1 9529.62 501.558   1
   6  -3  -1 7656.18 397.730   1
  -6   3   1 7053.72 396.568   1
  -5  -3   1 70677.6 3603.20   1
   5  -3  -1 75190.4 3609.19   1
   5   3  -1 68533.3 3603.87   1
  -5   3   1 72680.5 3608.05   1
  -4  -3   1 7268.46 350.462   1
   4  -3  -1 6741.03 353.165   1
  -4   3   1 6587.15 353.861   1
   4   3  -1 5900.17 344.995   1
   3  -3  -1 1257.16 86.6851   1
  -3  -3   1 1223.33 83.4362   1
  -3   3   1 1186.73 85.3931   1
   2  -3  -1 13418.1 676.145   1
  -2   3   1 12438.5 675.016   1
   2   3  -1 13491.3 670.640   1
  -2  -3   1 12964.9 671.414   1
  -1   3   1 536.185 46.4016   1
   1   3  -1 525.352 41.1351   1
  -1  -3   1 461.179 40.6303   1
   1  -3  -1 497.243 42.3403   1
   0  -3   1 67426.9 3356.86   1
   0   3  -1 78380.9 3358.85   1
   0  -3  -1 75357.8 3360.80   1
   1  -3   1 488471. 24832.2   1
  -1  -3  -1 513345. 24833.6   1
  -1   3  -1 491616. 24831.6   1
   1   3   1 491424. 24832.2   1
  -2  -3  -1 1710.59 106.410   1
   2   3   1 1726.03 105.570   1
   2  -3   1 1829.78 108.158   1
  -2   3  -1 1513.76 105.657   1
  -3  -3  -1 1888.11 128.244   1
   3   3   1 2203.76 130.280   1
   3  -3   1 2213.15 130.787   1
  -3   3  -1 2264.23 130.939   1
   4  -3   1 3268.00 183.244   1
  -4   3  -1 2990.88 181.476   1
  -5  -3  -1 2481.49 155.359   1
   5   3   1 2412.34 152.937   1
  -5   3  -1 2754.81 160.104   1
   5  -3   1 2593.00 157.951   1
   6  -3   1 4008.04 251.427   1
   6   3   1 4467.42 249.793   1
  -6  -3  -1 4576.42 250.495   1
  -6   3  -1 4424.39 253.649   1
  -7   3  -1 5607.71 316.942   1
  -7  -3  -1 5693.71 315.727   1
   7  -3   1 6160.39 318.191   1
   7   3   1 5048.20 311.246   1
  -8   3  -1 35993.2 1791.25   1
  -8  -3  -1 32752.6 1784.89   1
   8  -3   1 34211.0 1786.44   1
   8   3   1 37178.2 1789.03   1
  -9   3  -1 12960.6 660.950   1
  -9  -3  -1 11676.7 653.293   1
   9  -3   1 12197.0 653.828   1
   9   3   1 12322.9 654.257   1
 -10  -3  -1 31734.5 1659.28   1
  10   3   1 32703.7 1656.40   1
 -11   3  -1 32811.8 1784.09   1
  11  -3   1 36832.0 1789.65   1
 -12   3  -1 236.852 48.7226   1
 -12  -3  -1 92.9094 42.4117   1
  12  -3   1 151.540 47.1358   1
  12   3   1 282.860 50.4382   1
 -13   3  -1 1263.92 110.771   1
 -13  -3  -1 1116.75 107.091   1
  13  -3   1 1233.50 106.576   1
  13   3   1 1161.82 103.957   1
 -14   3  -1 1064.77 102.029   1
 -14  -3  -1 1244.05 107.889   1
  14  -3   1 1189.52 103.548   1
  14   3   1 894.461 93.7004   1
 -15  -3  -1 12165.7 626.110   1
  15   3   1 10502.7 612.842   1
 -16   3  -1 1834.20 148.402   1
 -16  -3  -1 1852.78 145.511   1
  16  -3   1 2166.58 151.170   1
  16   3   1 1622.87 138.517   1
 -17   3  -1 927.496 98.3011   1
 -17  -3  -1 994.294 100.028   1
  17  -3   1 1077.26 102.309   1
  17   3   1 1001.72 98.7392   1
 -18   3  -1 1332.73 125.949   1
 -18  -3  -1 1558.90 133.351   1
  18  -3   1 1722.26 131.973   1
  18   3   1 1382.28 126.934   1
 -19   3  -1 197.924 51.9407   1
  19  -3   1 148.297 56.5823   1
  19   3   1 138.496 50.5482   1
 -20   3  -1-19.1606 41.3010   1
 -20  -3  -1-19.1413 44.1083   1
  20  -3   1 45.6386 47.0322   1
  20   3   1-9.37632 48.9133   1
 -21   3  -1 352.720 65.7814   1
 -21  -3  -1 202.838 52.5771   1
  21  -3   1 305.119 65.6579   1
  21   3   1 366.070 65.7191   1
 -22   3  -1 141.033 53.1619   1
 -22  -3  -1 192.366 52.6328   1
  22  -3   1 119.748 46.3919   1
  22   3   1 204.233 50.8457   1
 -23   3  -1-56.6385 53.8456   1
 -23  -3  -1 9.55771 42.6638   1
  23  -3   1-36.0302 43.4291   1
  23   3   1-9.15889 42.2246   1
 -24   3  -1 254.190 63.5034   1
 -24  -3  -1 65.4206 50.2598   1
  24  -3   1 184.382 56.6781   1
  24   3   1 271.914 59.3838   1
 -25   3  -1 53.8130 44.5256   1
  25  -3   1 52.0041 47.9658   1
 -26   4   1 27.3635 50.9454   1
  26  -4  -1-17.4098 51.1413   1
 -25   4   1-45.9545 49.7115   1
  25  -4  -1-36.0294 48.1645   1
 -24  -4   1 539.688 77.3679   1
  24   4  -1 510.158 82.8104   1
 -23   4   1 287.376 65.7908   1
  23  -4  -1 337.686 64.5996   1
 -22  -4   1 113.641 46.5516   1
  22   4  -1 83.4813 46.2286   1
 -21   4   1 196.275 59.9451   1
 -21  -4   1 123.371 56.4445   1
  21  -4  -1 127.383 54.1753   1
  21   4  -1 257.360 59.1447   1
 -20   4   1 19.3924 48.0653   1
 -20  -4   1 9.42230 39.1594   1
  20  -4  -1 27.3718 45.8369   1
  20   4  -1 36.4464 44.5548   1
 -19   4   1 252.737 61.5568   1
 -19  -4   1 130.038 46.3721   1
  19  -4  -1 190.744 56.1734   1
  19   4  -1 204.577 55.0413   1
 -18   4   1 143.894 47.5057   1
 -18  -4   1 154.320 51.2697   1
  18  -4  -1 140.966 47.1362   1
  18   4  -1 173.172 49.9622   1
 -17   4   1 46.7802 46.4192   1
  17  -4  -1 42.7190 40.0483   1
 -16  -4   1 2106.62 158.998   1
  16   4  -1 2212.48 158.833   1
 -15   4   1 50.2749 34.2641   1
 -15  -4   1 73.3524 41.0418   1
  15  -4  -1 42.0041 36.3400   1
  15   4  -1 86.4834 38.5487   1
 -14   4   1 31445.0 1764.98   1
 -14  -4   1 36584.4 1770.40   1
  14  -4  -1 34974.8 1771.03   1
  14   4  -1 34304.3 1764.53   1
 -13   4   1 1614.99 135.305   1
  13  -4  -1 2056.99 141.065   1
 -13  -4   1 1786.35 136.127   1
 -12   4   1 4862.29 306.724   1
  12  -4  -1 5532.39 307.835   1
  11   4  -1 4182.01 244.466   1
 -11  -4   1 3938.43 242.735   1
 -10   4   1 21522.2 1216.52   1
 -10  -4   1 24633.4 1217.30   1
  10  -4  -1 23989.5 1219.57   1
  10   4  -1 23826.4 1215.73   1
  -9  -4   1 635.463 67.3396   1
   9  -4  -1 791.940 74.3937   1
   9   4  -1 838.322 72.4161   1
  -9   4   1 880.807 78.7258   1
  -8  -4   1 57394.5 3103.68   1
   8  -4  -1 61939.1 3111.01   1
   8   4  -1 64378.1 3106.29   1
  -8   4   1 62325.8 3112.16   1
  -7  -4   1 1673.94 111.333   1
   7  -4  -1 1511.79 111.977   1
   7   4  -1 1451.75 106.458   1
  -6  -4   1 46494.6 2350.12   1
   6  -4  -1 44574.3 2353.46   1
  -6   4   1 44612.1 2353.69   1
   6   4  -1 49265.5 2348.52   1
   5  -4  -1 16126.3 835.451   1
  -5   4   1 16026.1 837.091   1
   4  -4  -1 121695. 6329.87   1
  -4  -4   1 134037. 6325.99   1
   4   4  -1 127067. 6323.41   1
  -4   4   1 119555. 6328.48   1
   3   4  -1 2727.20 156.200   1
  -3  -4   1 2600.31 156.747   1
   2   4  -1 1243.21 80.7347   1
  -2  -4   1 1169.36 81.0706   1
   1   4  -1 86830.8 4370.96   1
  -1   4   1 80895.5 4371.84   1
   1  -4  -1 82512.5 4373.15   1
   0  -4   1 120128. 5854.33   1
   0   4  -1 120159. 5854.45   1
   0   4   1 107237. 5853.68   1
   0  -4  -1 119105. 5855.84   1
   1  -4   1 7745.11 389.073   1
  -1  -4  -1 7026.24 388.073   1
   1   4   1 7102.10 386.024   1
  -1   4  -1 7243.74 387.384   1
  -3   4  -1 560.794 54.7489   1
   3  -4   1 563.530 53.5495   1
   3   4   1 499.572 50.7637   1
  -3  -4  -1 516.470 52.4294   1
  -4   4  -1 15234.7 818.628   1
   4  -4   1 16092.4 820.349   1
   4   4   1 15816.7 816.013   1
  -4  -4  -1 15925.0 819.125   1
  -5   4  -1 28998.9 1463.03   1
   5  -4   1 29044.7 1461.99   1
   5   4   1 28384.7 1457.68   1
  -5  -4  -1 27811.5 1459.46   1
  -6   4  -1 130331. 6385.56   1
   6  -4   1 131288. 6384.07   1
   6   4   1 126209. 6380.21   1
  -6  -4  -1 120534. 6379.91   1
  -7   4  -1 7895.37 403.822   1
  -7  -4  -1 6807.89 393.748   1
   7   4   1 7171.69 394.140   1
   7  -4   1 6966.30 398.802   1
   8   4   1 136.600 35.5280   1
  -8  -4  -1 58.7499 31.6264   1
   8  -4   1 86.3260 29.9733   1
  -8   4  -1 44.6075 27.2557   1
   9   4   1 41363.7 2064.25   1
  -9  -4  -1 40795.3 2065.23   1
   9  -4   1 40064.4 2065.55   1
  -9   4  -1 39323.8 2066.36   1
  10   4   1 8892.46 474.443   1
 -10  -4  -1 9113.02 476.726   1
  10  -4   1 8535.32 474.125   1
 -10   4  -1 7770.05 476.430   1
  11   4   1 18199.5 911.644   1
 -11  -4  -1 17683.3 913.638   1
  11  -4   1 15867.2 910.005   1
 -11   4  -1 17339.5 917.219   1
 -12  -4  -1 15867.6 790.212   1
  12  -4   1 15739.6 790.879   1
 -12   4  -1 15628.3 791.100   1
  13   4   1 4527.25 276.563   1
 -13  -4  -1 4475.68 278.189   1
  13  -4   1 4304.52 277.684   1
 -13   4  -1 4905.50 283.594   1
  14   4   1 9834.67 528.072   1
 -14  -4  -1 10164.1 531.996   1
  14  -4   1 8825.81 525.382   1
 -14   4  -1 9128.43 527.199   1
 -15  -4  -1 1048.37 97.0151   1
  15  -4   1 788.718 90.4855   1
 -15   4  -1 743.280 90.2987   1
  16   4   1 3015.90 205.656   1
 -16  -4  -1 2930.05 208.216   1
  16  -4   1 3231.39 209.399   1
 -16   4  -1 3119.22 212.603   1
  17   4   1 87.6236 44.1321   1
 -17  -4  -1 36.6448 44.9058   1
  17  -4   1 53.7192 40.0907   1
 -17   4  -1 86.2234 46.2961   1
  18   4   1 1117.58 108.209   1
 -18  -4  -1 1148.30 109.913   1
  18  -4   1 1126.81 109.012   1
 -18   4  -1 1069.17 107.474   1
  19  -4   1 1138.81 108.523   1
 -19   4  -1 1075.38 110.028   1
  20   4   1 27.5091 46.6595   1
 -20  -4  -1-9.46704 47.5507   1
 -20   4  -1 19.0683 32.9626   1
  21   4   1-9.21491 43.7812   1
 -21  -4  -1-18.8187 41.9936   1
  22   4   1 73.7051 53.1590   1
 -22  -4  -1 56.0335 48.2123   1
  22  -4   1 45.5194 45.2140   1
 -22   4  -1 66.7986 55.0544   1
  23   4   1 119.265 53.4901   1
 -23  -4  -1 55.8110 43.6721   1
 -23   4  -1 37.3967 41.8634   1
  24   4   1 63.1197 49.3185   1
 -24  -4  -1 46.3232 43.4030   1
  24  -4   1 17.7805 38.3750   1
 -24   4  -1 36.5640 41.5096   1
  25  -4   1 171.078 54.9744   1
 -25   4  -1 136.034 52.2935   1
  26  -5  -1 69.7362 55.0476   1
 -26   5   1 8.89440 46.4431   1
  25  -5  -1 53.3487 53.3258   1
 -25   5   1 74.1587 51.3192   1
  24   5  -1 73.2136 52.2555   1
  24  -5  -1 18.1190 47.3307   1
 -24   5   1 64.6490 45.2193   1
  23   5  -1 524.013 74.8371   1
 -23  -5   1 444.453 72.8793   1
  23  -5  -1 586.620 81.7719   1
 -23   5   1 511.749 76.8758   1
  22   5  -1 358.669 66.3480   1
 -22  -5   1 374.816 69.5006   1
  22  -5  -1 366.459 66.9556   1
 -22   5   1 516.353 72.5760   1
  21   5  -1 558.473 77.6291   1
 -21  -5   1 599.967 80.7741   1
  21  -5  -1 498.771 73.3846   1
 -21   5   1 460.144 72.5670   1
  20   5  -1-9.06835 44.3307   1
 -20  -5   1 18.7099 43.7847   1
  20  -5  -1 9.20075 43.0632   1
 -20   5   1 19.6925 50.7364   1
 -19  -5   1 477.906 71.8777   1
  19   5  -1 428.222 69.6058   1
 -18  -5   1 869.388 93.9996   1
  18  -5  -1 954.358 100.129   1
  18   5  -1 1011.66 97.4377   1
  17   5  -1 330.722 58.4485   1
 -17  -5   1 235.393 55.5986   1
  17  -5  -1 358.950 62.8814   1
 -17   5   1 386.938 61.7515   1
  16   5  -1 410.163 60.7800   1
 -16  -5   1 278.382 57.6197   1
  16  -5  -1 397.093 58.6971   1
 -16   5   1 390.907 60.3722   1
 -15  -5   1 2831.92 202.041   1
  15   5  -1 3304.93 207.144   1
 -14   5   1 79.2026 41.9722   1
  14  -5  -1 46.7993 38.3099   1
 -14  -5   1 109.714 42.9915   1
  14   5  -1 67.7496 43.0922   1
  13   5  -1 28276.1 1448.89   1
 -13  -5   1 28757.4 1453.19   1
 -13   5   1 25570.8 1451.11   1
  13  -5  -1 29429.8 1455.11   1
 -12  -5   1 3427.21 220.287   1
  12  -5  -1 3582.21 223.528   1
 -12   5   1 3467.25 223.896   1
 -11  -5   1 19103.1 958.698   1
 -11   5   1 18111.4 959.459   1
  11  -5  -1 17652.4 957.460   1
  11   5  -1 17954.0 952.840   1
  10   5  -1 6618.72 377.694   1
 -10  -5   1 6921.11 381.090   1
  -9  -5   1 7533.14 432.358   1
  -9   5   1 7382.03 435.365   1
   9   5  -1 8412.19 433.691   1
   9  -5  -1 8213.41 439.181   1
  -8  -5   1 4231.93 246.910   1
  -8   5   1 4344.08 256.451   1
   8   5  -1 3958.61 242.724   1
   8  -5  -1 4486.25 253.746   1
  -7  -5   1 36884.4 1887.46   1
  -7   5   1 36752.5 1891.60   1
   7   5  -1 36979.5 1884.42   1
   7  -5  -1 37479.9 1892.69   1
  -6  -5   1 11910.8 654.826   1
  -6   5   1 12548.1 658.717   1
   6  -5  -1 13112.7 659.137   1
   6   5  -1 12162.0 654.125   1
   5  -5  -1 91857.4 4563.76   1
  -5  -5   1 89747.1 4559.20   1
   5   5  -1 88428.5 4556.74   1
  -5   5   1 92533.9 4564.39   1
   4  -5  -1 41123.0 2045.24   1
  -4   5   1 38521.9 2042.36   1
   4   5  -1 41469.8 2040.97   1
  -4  -5   1 39696.8 2039.79   1
  -3  -5   1 54633.7 2679.99   1
  -3   5   1 50710.7 2681.73   1
   3   5  -1 54395.9 2679.13   1
   3  -5  -1 51944.5 2683.97   1
  -2   5   1 13564.8 722.842   1
   2  -5  -1 14189.2 724.670   1
  -1   5   1 42315.6 2105.53   1
   1  -5  -1 40685.1 2104.98   1
   0  -5  -1 73855.1 3586.30   1
   0   5  -1 79472.2 3585.61   1
   0  -5   1 72063.6 3583.42   1
  -1  -5  -1 124012. 5730.07   1
   1   5   1 119295. 5727.26   1
   1  -5   1 120646. 5727.65   1
  -2  -5  -1 1330.69 90.3287   1
   2   5   1 1076.92 83.0224   1
  -2   5  -1 1289.59 88.7869   1
   2  -5   1 1008.50 84.2597   1
   3   5   1 143358. 7496.41   1
  -3  -5  -1 143694. 7496.20   1
  -3   5  -1 152443. 7497.87   1
   3  -5   1 157734. 7498.16   1
  -4   5  -1 5339.34 324.338   1
   4  -5   1 6220.08 327.658   1
   4   5   1 6323.43 327.528   1
  -4  -5  -1 5591.39 325.212   1
  -5   5  -1 14602.5 819.344   1
   5  -5   1 16456.5 823.202   1
   5   5   1 15253.9 817.940   1
  -5  -5  -1 16589.2 822.897   1
  -6   5  -1 23.7693 31.3898   1
   6  -5   1 28.9564 33.0415   1
   6   5   1 9.97948 21.9130   1
  -6  -5  -1 23.1878 32.0463   1
  -7   5  -1 190.170 40.1969   1
   7  -5   1 235.593 42.1965   1
   7   5   1 206.319 36.6044   1
  -7  -5  -1 262.697 43.2784   1
  -8   5  -1 21602.8 1183.56   1
  -8  -5  -1 23867.4 1181.17   1
   8  -5   1 21627.5 1180.80   1
   8   5   1 23627.2 1178.34   1
   9   5   1 22992.3 1278.97   1
  -9  -5  -1 26938.5 1288.20   1
  10  -5   1 37256.1 1894.42   1
 -10   5  -1 36480.7 1895.61   1
 -11  -5  -1 10089.7 564.532   1
 -11   5  -1 10425.4 568.773   1
  11  -5   1 10455.7 567.650   1
  11   5   1 10349.0 563.391   1
 -12  -5  -1 1300.59 105.533   1
 -12   5  -1 975.440 100.276   1
  12  -5   1 1349.39 106.353   1
  12   5   1 1014.06 96.8167   1
 -13  -5  -1 2950.31 187.540   1
 -13   5  -1 2430.46 182.220   1
  13  -5   1 2842.28 185.632   1
  13   5   1 2478.64 179.077   1
 -14  -5  -1 5607.81 335.086   1
  15  -5   1 2712.50 186.225   1
 -15   5  -1 2595.27 183.946   1
  16  -5   1 89.2541 50.0291   1
 -16  -5  -1 70.6523 40.2814   1
  16   5   1 128.831 47.6445   1
 -16   5  -1 46.5506 45.0708   1
  17  -5   1 17.4863 33.4213   1
 -17  -5  -1-9.03775 35.3226   1
  17   5   1 43.9645 35.1049   1
 -17   5  -1 9.78584 42.1957   1
  18  -5   1 444.381 69.9112   1
 -18  -5  -1 432.695 68.8441   1
  18   5   1 438.968 72.9008   1
 -18   5  -1 498.332 71.2959   1
  19  -5   1 147.547 53.2542   1
 -19   5  -1 88.8787 54.6937   1
  19   5   1 18.1377 41.9596   1
 -19  -5  -1 65.4958 39.7828   1
 -20  -5  -1 1555.80 136.264   1
 -20   5  -1 1706.86 141.774   1
  20   5   1 1650.76 136.218   1
  20  -5   1 1658.71 139.662   1
  21  -5   1 9.05393 47.8043   1
 -21  -5  -1-19.0759 41.8466   1
  21   5   1-18.2555 42.7194   1
 -21   5  -1 58.5692 54.5220   1
  22  -5   1 416.819 74.0845   1
 -22  -5  -1 315.104 67.4057   1
  22   5   1 291.059 60.4260   1
 -22   5  -1 259.928 59.1562   1
  23  -5   1 374.326 66.1380   1
 -23  -5  -1 341.925 64.8027   1
  23   5   1 495.834 73.3767   1
 -23   5  -1 327.300 64.7932   1
 -24  -5  -1 140.108 50.8391   1
  24   5   1 250.543 60.4581   1
  25  -5   1 155.871 49.0354   1
 -25   5  -1 166.913 50.2388   1
  25  -6  -1-26.3927 48.0937   1
 -25   6   1-17.9379 44.4613   1
  24  -6  -1 260.253 65.3944   1
 -24   6   1 324.769 66.6547   1
  23  -6  -1 334.748 68.7768   1
 -23   6   1 259.172 60.4365   1
  23   6  -1 241.791 61.0376   1
 -23  -6   1 195.171 60.3576   1
 -22  -6   1 1275.17 115.956   1
 -22   6   1 1302.38 117.027   1
  22   6  -1 930.689 104.145   1
  22  -6  -1 1095.05 106.540   1
 -21  -6   1 336.012 65.2856   1
  21   6  -1 472.362 73.9985   1
  20  -6  -1 759.210 86.6591   1
 -20   6   1 659.828 85.4302   1
  19  -6  -1 248.404 62.6518   1
 -19   6   1 211.589 59.9941   1
  19   6  -1 242.486 55.7278   1
 -19  -6   1 307.307 57.6792   1
 -18  -6   1 2043.45 152.054   1
  18  -6  -1 1923.40 151.870   1
  18   6  -1 2147.43 155.628   1
 -18   6   1 1661.72 145.817   1
 -17   6   1 175.327 51.7886   1
 -17  -6   1 53.3667 40.0121   1
  17  -6  -1 81.9969 40.2917   1
  17   6  -1 102.968 38.6235   1
  16  -6  -1 2796.18 199.871   1
 -16   6   1 3172.11 208.445   1
 -15   6   1-37.0916 45.3687   1
  15  -6  -1 64.8004 42.2987   1
  15   6  -1 80.7201 40.0480   1
 -15  -6   1 33.7757 40.7437   1
 -14   6   1 1061.92 106.281   1
  14  -6  -1 1299.89 112.606   1
  14   6  -1 1301.88 109.389   1
 -14  -6   1 1334.51 112.341   1
 -13   6   1 745.417 83.7255   1
 -13  -6   1 775.828 82.0230   1
  13  -6  -1 869.899 86.5514   1
  13   6  -1 800.898 80.5162   1
 -12   6   1 23782.8 1242.95   1
  12   6  -1 23167.6 1234.78   1
  12  -6  -1 25203.1 1243.50   1
 -12  -6   1 23013.6 1237.34   1
  11  -6  -1 45.6817 31.7013   1
 -11   6   1 39.1798 34.4459   1
 -10   6   1 3783.16 244.447   1
  10   6  -1 4050.95 240.433   1
 -10  -6   1 4009.95 243.610   1
  10  -6  -1 4089.24 245.805   1
   9   6  -1 1180.67 93.9894   1
  -8   6   1 764.927 83.2518   1
   8   6  -1 1101.45 85.6776   1
  -8  -6   1 972.270 83.7055   1
   8  -6  -1 992.781 90.1416   1
  -7   6   1 7162.52 390.056   1
   7   6  -1 6576.23 380.710   1
  -7  -6   1 6796.29 384.816   1
   7  -6  -1 7152.96 389.874   1
  -6   6   1 11436.2 586.937   1
  -6  -6   1 10279.8 579.838   1
   6  -6  -1 11271.1 586.418   1
   6   6  -1 10709.2 578.659   1
   5  -6  -1 10063.8 516.665   1
  -5   6   1 9258.43 517.439   1
   5   6  -1 9198.11 508.570   1
  -5  -6   1 9578.31 510.580   1
   4  -6  -1 12246.8 646.438   1
  -4   6   1 11087.9 642.508   1
   4   6  -1 13663.4 643.218   1
  -4  -6   1 11720.9 640.105   1
   3  -6  -1 11344.9 638.742   1
  -3   6   1 12083.7 639.684   1
   3   6  -1 12736.9 635.786   1
  -3  -6   1 12048.9 637.402   1
   2  -6  -1 171974. 9023.92   1
  -2   6   1 180523. 9022.60   1
   2   6  -1 181112. 9019.42   1
  -2  -6   1 184045. 9020.03   1
   1  -6  -1 50458.6 2734.33   1
  -1  -6   1 55088.8 2734.71   1
  -1   6   1 56807.7 2738.04   1
   1   6  -1 53922.9 2733.54   1
   0  -6   1 112543. 5385.70   1
   0   6  -1 97084.0 5380.74   1
   0   6   1 111769. 5386.61   1
   0  -6  -1 108160. 5386.03   1
   1  -6   1 17297.3 852.807   1
  -1   6  -1 17234.5 852.626   1
   1   6   1 14454.4 847.155   1
  -1  -6  -1 16769.4 853.425   1
   2  -6   1 108755. 5583.99   1
  -2   6  -1 120780. 5585.13   1
   2   6   1 104046. 5579.98   1
  -2  -6  -1 111040. 5583.44   1
   3  -6   1 1331.50 99.0642   1
  -3  -6  -1 1126.05 94.8012   1
   3   6   1 1167.08 95.0553   1
  -4  -6  -1 23514.6 1337.77   1
   4   6   1 27316.4 1338.91   1
  -4   6  -1 25954.7 1339.11   1
   4  -6   1 27289.8 1340.51   1
  -5  -6  -1 17433.6 987.612   1
   5   6   1 19170.5 989.067   1
  -5   6  -1 19504.9 991.829   1
   5  -6   1 20071.2 992.907   1
  -6  -6  -1 6550.01 353.528   1
   6   6   1 6315.87 352.055   1
  -6   6  -1 6217.40 351.867   1
   6  -6   1 5756.76 349.664   1
  -7  -6  -1 6576.96 351.393   1
   7   6   1 5823.58 343.437   1
  -7   6  -1 5958.56 349.141   1
   7  -6   1 6079.87 347.883   1
   8   6   1 14049.1 731.980   1
  -8  -6  -1 13517.4 736.901   1
  -9   6  -1 4311.34 258.841   1
   9  -6   1 4062.20 255.784   1
 -10  -6  -1 4757.20 291.719   1
  10   6   1 5074.85 291.506   1
 -10   6  -1 5076.97 297.483   1
  10  -6   1 4652.24 292.820   1
 -11  -6  -1 16626.4 830.733   1
 -11   6  -1 15019.0 827.450   1
  11   6   1 14732.7 821.050   1
  11  -6   1 15707.3 827.480   1
 -12   6  -1 2605.73 174.265   1
  12  -6   1 2353.30 169.748   1
  12   6   1 2360.33 169.519   1
 -13   6  -1 1224.56 115.167   1
  13  -6   1 1085.65 102.826   1
 -13  -6  -1 1275.86 110.691   1
 -14  -6  -1 3986.14 254.841   1
  14  -6   1 4394.02 257.977   1
 -14   6  -1 3865.11 255.533   1
  14   6   1 3827.38 250.886   1
 -15   6  -1 583.305 75.6170   1
  15  -6   1 448.077 70.0832   1
 -15  -6  -1 421.087 65.0014   1
  16   6   1 112.053 46.0646   1
 -16   6  -1 181.438 55.7658   1
  16  -6   1 174.129 53.7957   1
 -16  -6  -1 116.645 46.2045   1
 -17  -6  -1 778.729 89.2705   1
  17   6   1 800.876 88.2223   1
  18   6   1-17.8913 39.2525   1
 -18   6  -1-9.87885 44.8158   1
 -18  -6  -1 55.8632 42.9139   1
  18  -6   1 17.9494 38.6952   1
 -19  -6  -1 3418.89 231.716   1
 -19   6  -1 3435.20 232.355   1
  19  -6   1 3182.42 224.814   1
  19   6   1 3683.03 233.384   1
  20   6   1 110.073 49.6622   1
 -20  -6  -1 9.50696 40.3587   1
 -21   6  -1 1750.39 145.618   1
  22   6   1 468.764 69.6475   1
 -22  -6  -1 336.458 67.3088   1
  23  -6   1 287.174 67.8091   1
 -23   6  -1 122.711 51.4577   1
  24  -6   1 121.058 53.8400   1
 -24   6  -1 63.5183 49.2438   1
  24   6   1 80.6592 54.3363   1
 -25   7   1 188.269 56.7770   1
  25  -7  -1 8.56046 48.0500   1
 -24   7   1 121.539 53.1777   1
  24  -7  -1 140.985 55.5311   1
  23  -7  -1 623.573 80.8163   1
 -23   7   1 519.329 78.0137   1
  23   7  -1 367.552 70.2686   1
  22  -7  -1 209.669 59.3160   1
 -22   7   1 185.657 57.7117   1
  21   7  -1 1729.50 138.378   1
 -21  -7   1 1600.69 136.610   1
 -21   7   1 1835.22 145.277   1
  20  -7  -1 129.792 49.6460   1
  20   7  -1 36.6166 40.3070   1
 -20  -7   1 38.9861 49.0678   1
 -20   7   1 58.0272 48.6905   1
  19  -7  -1 65.9177 47.3096   1
  19   7  -1 9.03303 40.3278   1
 -19  -7   1 9.61635 39.9678   1
 -19   7   1 18.5000 45.8569   1
  18  -7  -1 46.5471 43.6416   1
  18   7  -1 44.3734 43.4542   1
 -18  -7   1 94.4779 47.5150   1
 -18   7   1 18.8481 42.8221   1
  17  -7  -1 2465.68 174.707   1
 -17  -7   1 2270.45 171.011   1
  17   7  -1 2187.37 167.604   1
 -17   7   1 2497.54 176.892   1
 -16   7   1 332.164 66.2596   1
 -16  -7   1 305.142 58.9941   1
  16  -7  -1 328.026 60.0534   1
  16   7  -1 352.213 58.3095   1
  15  -7  -1 3025.71 211.603   1
  15   7  -1 3147.39 211.398   1
 -15  -7   1 3232.75 217.487   1
 -15   7   1 3544.01 221.074   1
  14  -7  -1 1319.05 118.233   1
 -14  -7   1 1644.05 126.249   1
 -14   7   1 1408.89 123.282   1
  14   7  -1 1393.48 116.588   1
 -13  -7   1 7903.31 408.346   1
  13   7  -1 6487.98 389.174   1
 -13   7   1 6976.93 402.771   1
  13  -7  -1 6487.81 397.114   1
 -12  -7   1 1246.92 103.407   1
  12   7  -1 979.275 92.5580   1
 -12   7   1 1004.64 100.372   1
  12  -7  -1 1251.50 104.988   1
 -11  -7   1 11286.5 625.032   1
  11   7  -1 11881.1 624.127   1
 -11   7   1 11849.0 630.161   1
  11  -7  -1 10968.8 626.149   1
 -10   7   1 4545.20 274.839   1
  10  -7  -1 4524.46 275.118   1
  -9  -7   1 807.977 83.5432   1
   9   7  -1 1086.36 88.8421   1
   9  -7  -1 974.703 91.4271   1
  -9   7   1 805.635 84.8374   1
   8  -7  -1 308.112 53.0110   1
   8   7  -1 452.250 53.5033   1
  -8   7   1 298.635 52.0093   1
   7   7  -1 46807.5 2264.86   1
  -7  -7   1 42111.9 2262.45   1
   6  -7  -1 202.048 42.3374   1
  -6  -7   1 139.533 34.9114   1
   6   7  -1 129.111 32.0816   1
  -6   7   1 81.8066 36.2074   1
  -5  -7   1 27910.8 1349.00   1
  -5   7   1 25914.8 1352.15   1
   5  -7  -1 26445.7 1352.30   1
   5   7  -1 24596.2 1343.01   1
  -4  -7   1 7111.49 396.701   1
  -4   7   1 6602.09 398.371   1
   4  -7  -1 6870.39 398.608   1
   4   7  -1 8156.70 399.735   1
  -3  -7   1 31397.4 1653.14   1
  -3   7   1 30315.3 1655.10   1
   3  -7  -1 32808.1 1659.35   1
   3   7  -1 34891.5 1656.21   1
  -2  -7   1 1242.92 99.4972   1
  -2   7   1 1472.56 107.629   1
   2  -7  -1 1378.00 106.001   1
   2   7  -1 1554.93 105.273   1
  -1  -7   1 65731.9 3437.13   1
   1  -7  -1 65678.6 3439.38   1
  -1   7   1 70475.9 3441.80   1
   1   7  -1 70270.4 3439.88   1
   0  -7  -1 916.312 82.7611   1
   0   7  -1 915.696 80.0886   1
   0  -7   1 969.443 80.1169   1
   0   7   1 1157.52 87.1542   1
  -1  -7  -1 2271.63 144.935   1
  -1   7  -1 2284.40 143.002   1
   1  -7   1 1864.51 139.203   1
   1   7   1 2058.50 140.326   1
  -2  -7  -1 11929.9 614.551   1
  -2   7  -1 11111.0 610.434   1
   2  -7   1 12470.6 615.339   1
   2   7   1 10539.9 606.439   1
  -3  -7  -1 77577.6 3982.47   1
   3   7   1 77854.9 3981.84   1
   3  -7   1 81807.0 3985.53   1
  -3   7  -1 78090.4 3983.45   1
  -4  -7  -1 19987.8 1034.36   1
   4   7   1 18663.2 1032.91   1
  -4   7  -1 20508.9 1038.00   1
   4  -7   1 20308.1 1036.56   1
  -5  -7  -1 1952.51 138.351   1
   5   7   1 1951.39 138.378   1
  -5   7  -1 2102.51 144.641   1
   5  -7   1 2082.12 142.848   1
   6   7   1 472.265 56.2618   1
  -6  -7  -1 346.687 51.4798   1
  -7  -7  -1 335.892 56.1770   1
   7   7   1 299.330 48.4265   1
  -7   7  -1 248.291 49.6853   1
   7  -7   1 337.654 50.9452   1
  -8   7  -1 899.202 87.5574   1
   8  -7   1 905.272 88.0643   1
  -9  -7  -1 15028.0 822.495   1
   9   7   1 15668.9 820.468   1
  -9   7  -1 14727.1 824.251   1
   9  -7   1 16325.3 826.115   1
 -10  -7  -1 15760.0 906.643   1
  10   7   1 17408.5 907.194   1
 -10   7  -1 17820.0 916.698   1
  10  -7   1 17851.1 913.820   1
 -11  -7  -1 1651.06 128.285   1
  11   7   1 1421.42 117.430   1
 -11   7  -1 1483.72 125.786   1
  11  -7   1 1617.66 128.954   1
 -12  -7  -1 2884.90 199.620   1
 -12   7  -1 2645.60 196.037   1
  13   7   1 5081.40 319.997   1
 -13  -7  -1 5826.31 331.752   1
  13  -7   1 5462.02 326.884   1
 -13   7  -1 5441.54 330.056   1
  14  -7   1 277.536 56.4628   1
 -14   7  -1 473.014 69.1340   1
 -15  -7  -1 883.764 91.8804   1
  15  -7   1 605.818 84.2177   1
 -15   7  -1 893.039 94.8325   1
  15   7   1 964.308 93.6872   1
 -16   7  -1 320.965 60.8292   1
  16  -7   1 229.116 57.2107   1
 -16  -7  -1 223.735 56.1307   1
  16   7   1 218.898 54.3133   1
  17   7   1 35.8705 43.8520   1
 -17  -7  -1 9.50995 43.1543   1
  17  -7   1 9.32945 41.6479   1
 -17   7  -1 37.2203 40.8416   1
 -18   7  -1 1290.68 122.511   1
  18  -7   1 1415.47 124.972   1
  18   7   1 1354.55 120.571   1
 -18  -7  -1 1561.80 128.351   1
 -19   7  -1 1983.26 150.497   1
  19  -7   1 1750.90 142.310   1
  19   7   1 1716.33 141.898   1
 -19  -7  -1 1605.42 140.218   1
 -20   7  -1 2179.57 163.601   1
 -20  -7  -1 1887.18 154.723   1
  20  -7   1 1811.68 151.938   1
  20   7   1 2102.61 158.581   1
 -21   7  -1-19.4917 42.7588   1
 -21  -7  -1-9.75438 43.5277   1
  21   7   1 36.6650 51.1972   1
  21  -7   1-9.11469 39.9896   1
  22  -7   1 161.101 49.4481   1
  22   7   1 199.887 56.8380   1
 -22  -7  -1 145.434 52.8953   1
 -22   7  -1 94.8545 43.6331   1
  23   7   1 89.5848 57.5751   1
 -23  -7  -1 47.9116 48.8786   1
  24  -7   1 157.869 50.5132   1
 -24   7  -1 121.897 50.6537   1
  24  -8  -1 17.5089 43.3859   1
 -24   8   1-37.2531 46.7747   1
  23  -8  -1 115.715 53.0623   1
 -23   8   1 95.3237 50.6112   1
  22   8  -1 384.501 68.4037   1
 -22  -8   1 337.012 67.4532   1
  21  -8  -1 275.422 65.4165   1
  21   8  -1 316.214 60.2595   1
 -21  -8   1 377.315 70.3209   1
 -21   8   1 309.710 67.3895   1
  20   8  -1 872.817 93.2185   1
 -20   8   1 841.962 93.7177   1
 -20  -8   1 962.964 103.412   1
  19  -8  -1 103.169 48.6017   1
 -18   8   1 192.859 56.2034   1
  18  -8  -1 219.398 55.4472   1
 -18  -8   1 127.326 51.1642   1
 -17   8   1 404.162 64.3381   1
  17  -8  -1 428.019 63.7087   1
  17   8  -1 498.558 69.1288   1
 -17  -8   1 391.427 71.1394   1
 -16   8   1-9.36857 41.8065   1
 -16  -8   1 9.28687 37.0669   1
  16  -8  -1 8.87810 38.9520   1
  16   8  -1 8.48916 33.8831   1
  15  -8  -1 3216.74 214.116   1
 -15   8   1 3129.46 213.764   1
 -14  -8   1 88.1261 41.4447   1
  14   8  -1 91.2425 41.3073   1
 -14   8   1 117.525 49.5753   1
  14  -8  -1 35.0027 39.9022   1
 -13  -8   1 171.170 49.7623   1
  13   8  -1 285.758 51.5772   1
 -13   8   1 187.909 55.8861   1
  13  -8  -1 119.805 50.2429   1
 -12  -8   1 35781.9 1836.81   1
 -12   8   1 39502.1 1843.01   1
  12  -8  -1 37254.7 1839.32   1
 -11  -8   1 31.9639 35.1085   1
  11   8  -1 45.7383 32.9159   1
 -11   8   1 25.1504 41.5875   1
  11  -8  -1 41.3373 41.5625   1
 -10  -8   1 7191.59 430.839   1
  10   8  -1 7891.04 432.781   1
 -10   8   1 8079.40 439.259   1
  10  -8  -1 7556.14 436.058   1
  -9  -8   1 2677.78 190.756   1
  -9   8   1 3153.28 199.864   1
   9   8  -1 3020.42 193.877   1
   9  -8  -1 3165.01 201.161   1
  -8   8   1 395.493 59.1456   1
   8  -8  -1 432.975 62.8494   1
  -7   8   1 5426.31 327.748   1
   7  -8  -1 5700.38 328.533   1
   7   8  -1 5708.26 324.700   1
   6   8  -1 19276.6 1010.15   1
  -6   8   1 18485.2 1014.95   1
   6  -8  -1 20928.0 1022.47   1
  -6  -8   1 18979.7 1011.62   1
   5   8  -1-12.3351 23.5731   1
  -5  -8   1-6.43440 25.6857   1
   4   8  -1 10830.6 579.544   1
  -4   8   1 11291.0 586.584   1
   4  -8  -1 10848.4 586.361   1
  -4  -8   1 10208.0 580.029   1
   3   8  -1 11143.6 584.665   1
  -3   8   1 11296.6 587.967   1
   3  -8  -1 10598.9 586.154   1
  -3  -8   1 10408.0 582.343   1
   2   8  -1 101444. 4906.22   1
  -2   8   1 92580.0 4906.47   1
   2  -8  -1 97738.6 4908.12   1
  -2  -8   1 97020.5 4904.47   1
  -1   8   1 2354.61 153.004   1
   1   8  -1 1834.55 139.409   1
   1  -8  -1 2249.09 145.909   1
  -1  -8   1 2035.23 141.050   1
   0   8   1 10828.1 559.226   1
   0   8  -1 10201.1 556.160   1
   0  -8   1 10233.3 556.287   1
   0  -8  -1 9970.24 556.243   1
   1   8   1 3862.35 227.717   1
  -1   8  -1 3489.67 222.689   1
   1  -8   1 3516.96 223.024   1
  -1  -8  -1 3786.13 225.594   1
   2   8   1 31819.9 1660.19   1
  -2   8  -1 32594.8 1660.57   1
   2  -8   1 33544.8 1663.12   1
  -2  -8  -1 31396.2 1659.27   1
   3   8   1 16315.1 901.318   1
  -3   8  -1 16765.1 904.097   1
   3  -8   1 18341.4 908.184   1
  -3  -8  -1 17531.2 906.525   1
   4   8   1 42811.9 2223.09   1
  -4   8  -1 47372.0 2231.65   1
   4  -8   1 43376.5 2228.21   1
  -4  -8  -1 41316.2 2223.34   1
   5   8   1 10079.5 541.757   1
  -5  -8  -1 9796.12 544.279   1
  -6   8  -1 2855.11 196.287   1
   6  -8   1 3235.43 201.336   1
  -7  -8  -1 22514.6 1126.08   1
   7   8   1 22026.1 1123.10   1
  -7   8  -1 20572.6 1122.95   1
   7  -8   1 20748.7 1127.33   1
  -8  -8  -1 10248.9 564.918   1
   8   8   1 10724.1 563.505   1
  -8   8  -1 9673.54 564.375   1
   8  -8   1 10367.6 564.258   1
  -9  -8  -1 135.660 45.2253   1
   9   8   1 136.585 43.0696   1
  -9   8  -1 211.199 50.1135   1
   9  -8   1 136.679 45.5554   1
 -10  -8  -1 5562.69 352.630   1
  10   8   1 6324.65 355.191   1
  10  -8   1 6557.40 358.251   1
 -10   8  -1 5702.09 353.036   1
 -11  -8  -1 748.403 85.7363   1
 -11   8  -1 945.917 95.2302   1
  11  -8   1 791.916 86.4885   1
 -12  -8  -1 7375.40 424.225   1
  12   8   1 7848.26 424.231   1
 -12   8  -1 7016.45 422.845   1
  12  -8   1 7056.09 421.594   1
  13  -8   1 1996.70 161.539   1
 -13   8  -1 2599.85 172.575   1
 -14  -8  -1 550.923 76.4565   1
  14   8   1 444.784 67.9315   1
  14  -8   1 544.688 72.8222   1
 -14   8  -1 497.749 71.3891   1
 -15   8  -1 1080.24 106.423   1
  15  -8   1 964.283 97.4673   1
  15   8   1 947.052 94.9479   1
 -15  -8  -1 930.367 101.150   1
 -16   8  -1 941.515 95.4320   1
  16  -8   1 829.923 89.1369   1
  16   8   1 629.823 80.5393   1
 -16  -8  -1 819.169 94.6427   1
  17  -8   1 2195.63 160.247   1
 -17   8  -1 1871.27 154.852   1
 -18   8  -1 777.420 91.6907   1
  18  -8   1 995.452 101.849   1
  18   8   1 726.353 86.4425   1
 -18  -8  -1 1065.06 104.729   1
 -19   8  -1 124.164 43.6885   1
  19  -8   1 92.4222 40.9371   1
  19   8   1 113.282 51.0106   1
 -19  -8  -1 128.552 53.1278   1
  20  -8   1 27.1205 49.4089   1
 -20   8  -1-9.77778 49.1084   1
  21   8   1 187.170 50.5285   1
 -21  -8  -1 224.612 59.6849   1
  22  -8   1 168.957 52.6624   1
 -22   8  -1 85.5790 51.8136   1
  23  -8   1 60.6297 45.8700   1
 -23   8  -1 82.6188 53.0038   1
  24  -9  -1-8.58238 44.2301   1
 -24   9   1 45.9205 46.1321   1
  22  -9  -1 8.95331 45.5718   1
 -22   9   1 47.6838 50.9659   1
  21  -9  -1 543.355 72.6664   1
 -21   9   1 434.008 68.0178   1
 -20   9   1 103.482 50.5768   1
 -20  -9   1 160.290 54.9720   1
  20   9  -1 210.128 56.3824   1
  20  -9  -1 299.031 64.8542   1
  19   9  -1 227.486 57.7889   1
 -19  -9   1 308.192 62.5967   1
  18  -9  -1 17.7857 42.8933   1
 -18   9   1 49.2535 47.5070   1
 -17   9   1 649.879 79.0714   1
  17  -9  -1 586.254 75.2915   1
  17   9  -1 582.970 78.0338   1
 -17  -9   1 594.988 79.2773   1
  16   9  -1 137.304 49.6870   1
 -16  -9   1 220.591 57.0288   1
 -15   9   1 102.466 48.7579   1
  15  -9  -1 99.5787 48.5274   1
  15   9  -1 63.0042 50.4300   1
 -15  -9   1 46.9112 43.4239   1
  14  -9  -1 352.007 61.6845   1
 -14   9   1 259.095 60.8524   1
 -13   9   1 787.559 90.8847   1
  13  -9  -1 925.626 94.0136   1
  13   9  -1 1116.08 99.9020   1
 -13  -9   1 828.259 92.3195   1
 -12   9   1 310.969 61.4790   1
 -12  -9   1 221.979 52.7346   1
  12   9  -1 334.600 55.9853   1
  12  -9  -1 312.844 60.2097   1
 -11  -9   1 21113.3 1159.65   1
  11   9  -1 23187.9 1162.74   1
 -10  -9   1 1521.10 119.225   1
 -10   9   1 1436.20 119.179   1
  10  -9  -1 1184.50 113.649   1
  10   9  -1 1447.41 114.875   1
   9   9  -1 281.052 51.5019   1
   9  -9  -1 222.655 51.8731   1
  -9   9   1 252.626 47.2739   1
  -9  -9   1 265.184 50.0499   1
  -8  -9   1 16430.3 854.815   1
  -8   9   1 17204.8 859.572   1
   8  -9  -1 16496.9 856.472   1
   8   9  -1 14461.3 844.004   1
   7  -9  -1 134.305 44.4951   1
  -7   9   1 87.3672 44.7288   1
   7   9  -1 97.1508 38.3540   1
  -7  -9   1 137.459 40.8110   1
  -6   9   1 5016.46 309.066   1
   6  -9  -1 5284.37 309.973   1
  -5   9   1 12246.1 648.531   1
   5  -9  -1 11665.7 646.393   1
   4   9  -1 596.691 64.9824   1
   4  -9  -1 645.612 66.5065   1
  -4  -9   1 508.929 62.5952   1
   3   9  -1 21272.0 993.601   1
  -3   9   1 19355.5 993.139   1
   3  -9  -1 18891.8 993.275   1
   2   9  -1 5790.70 336.717   1
  -2  -9   1 5961.46 338.513   1
   1   9  -1 16789.7 822.427   1
  -1  -9   1 14308.5 814.099   1
   0   9  -1 211.581 43.7109   1
   0  -9   1 96.2958 36.6465   1
  -3   9  -1 20043.9 1076.67   1
   3  -9   1 21137.1 1080.08   1
   4   9   1 930.667 87.6356   1
  -4   9  -1 1065.67 95.3902   1
   4  -9   1 1024.16 93.3340   1
  -4  -9  -1 890.707 87.8008   1
  -5   9  -1 1024.48 99.3029   1
   5  -9   1 1055.46 100.793   1
   5   9   1 1370.97 104.801   1
  -5  -9  -1 1281.83 104.582   1
  -6   9  -1 10734.7 585.777   1
  -6  -9  -1 11503.4 588.602   1
   6  -9   1 11095.0 586.625   1
   6   9   1 9567.68 576.175   1
  -7  -9  -1 7485.25 383.801   1
  -7   9  -1 6649.46 378.387   1
   7  -9   1 6892.61 379.657   1
  -8  -9  -1 48.1483 34.6027   1
   8   9   1 7.74226 35.6893   1
  -8   9  -1-8.13885 38.6709   1
   8  -9   1 8.10986 37.9625   1
  -9  -9  -1 11052.7 564.251   1
   9   9   1 9932.51 555.127   1
   9  -9   1 9926.57 558.318   1
  -9   9  -1 9471.69 557.403   1
 -10  -9  -1 2434.78 173.477   1
 -11  -9  -1 2348.63 172.392   1
  11   9   1 2560.89 173.537   1
 -11   9  -1 2424.20 175.142   1
  11  -9   1 2229.08 170.598   1
 -12   9  -1 4925.82 307.162   1
  12  -9   1 4921.30 303.225   1
 -13  -9  -1 1551.68 133.624   1
  13  -9   1 1419.57 128.522   1
 -13   9  -1 1568.66 134.313   1
 -14   9  -1 969.841 99.0189   1
 -14  -9  -1 872.096 95.9055   1
  14  -9   1 951.038 97.6392   1
  14   9   1 929.215 97.2258   1
 -15  -9  -1 162.861 53.1475   1
  15   9   1 173.657 55.4755   1
  15  -9   1 188.527 51.4892   1
 -15   9  -1 198.942 54.7927   1
 -16   9  -1 1200.99 114.824   1
 -16  -9  -1 1067.20 109.819   1
  16  -9   1 1073.03 106.945   1
  16   9   1 1322.56 115.130   1
 -17  -9  -1 49.0371 44.6640   1
  17   9   1 120.889 48.0796   1
 -17   9  -1 48.3328 48.7092   1
  17  -9   1 91.6097 46.7782   1
  18   9   1 288.409 62.3258   1
 -18  -9  -1 197.606 54.1884   1
 -19   9  -1 157.171 48.6723   1
  19  -9   1 112.071 49.1579   1
  19   9   1 177.463 61.2269   1
 -19  -9  -1 69.4247 52.7728   1
 -20   9  -1 170.917 59.6059   1
  20  -9   1 91.0212 51.5903   1
  20   9   1 46.6885 46.5118   1
 -20  -9  -1 69.4104 49.3627   1
 -21   9  -1 9.61261 45.1337   1
  21  -9   1 43.6462 42.8239   1
  21   9   1 111.526 52.0356   1
 -21  -9  -1 167.788 58.0980   1
  22   9   1 64.4579 46.8937   1
 -22   9  -1 9.36354 47.6830   1
  23  -9   1 34.2582 38.8712   1
 -23   9  -1 18.3423 40.2577   1
  23 -10  -1 59.8068 38.9267   1
 -23  10   1 92.3984 49.4973   1
  22 -10  -1 142.360 54.9466   1
 -22  10   1 208.321 56.3944   1
  21 -10  -1 18.2894 46.5320   1
 -21  10   1 9.11771 46.3947   1
 -20 -10   1 40.4065 43.6607   1
  20 -10  -1 82.6522 40.4129   1
  20  10  -1 48.2112 49.1581   1
 -19 -10   1 140.518 51.5314   1
  19  10  -1 219.597 57.5763   1
 -19  10   1 144.404 51.2964   1
  19 -10  -1 89.9410 38.6961   1
  18  10  -1-9.43573 46.1297   1
 -18 -10   1-19.9133 50.0094   1
 -17 -10   1 186.080 58.4258   1
  17  10  -1 149.209 49.1115   1
  17 -10  -1 217.748 49.5218   1
 -17  10   1 255.473 58.5728   1
 -16  10   1 1346.20 121.708   1
 -16 -10   1 1691.48 132.060   1
  16 -10  -1 1290.64 122.447   1
  16  10  -1 1295.71 122.085   1
 -15  10   1 1206.42 110.538   1
  15 -10  -1 1109.60 107.362   1
  15  10  -1 1284.11 113.000   1
 -15 -10   1 1096.80 109.172   1
 -14  10   1 593.705 81.4074   1
  14 -10  -1 676.034 85.6872   1
  14  10  -1 523.504 78.7436   1
 -14 -10   1 764.339 85.6241   1
 -13  10   1 194.353 53.1885   1
  13 -10  -1 208.340 53.6216   1
 -12  10   1 9.04029 42.3207   1
 -12 -10   1 44.0657 43.6855   1
  12  10  -1 34.0002 42.6997   1
  12 -10  -1-8.94770 42.5170   1
 -11  10   1 1880.34 149.163   1
  11 -10  -1 1862.50 147.364   1
  11  10  -1 2164.52 154.455   1
 -11 -10   1 1988.87 151.292   1
 -10  10   1 3500.94 238.555   1
  10 -10  -1 3290.29 236.415   1
  10  10  -1 3903.24 238.206   1
 -10 -10   1 3898.94 239.602   1
   9 -10  -1 5607.29 327.320   1
  -9 -10   1 5269.62 323.088   1
  -9  10   1 5410.15 323.415   1
   9  10  -1 5283.71 318.253   1
   8 -10  -1 17680.9 920.214   1
  -8 -10   1 15835.3 911.626   1
  -8  10   1 16959.4 918.451   1
   8  10  -1 18641.3 917.606   1
   7 -10  -1 8287.52 435.734   1
  -7  10   1 7879.14 432.531   1
  -7 -10   1 7870.31 430.299   1
  -6  10   1-8.40335 38.1191   1
   6 -10  -1-16.5268 38.0839   1
  -6 -10   1 7.87754 30.7799   1
   5  10  -1 22.2631 34.7863   1
  -5  10   1 95.2409 45.7640   1
   5 -10  -1 95.7425 40.6405   1
  -5 -10   1-7.52608 26.7978   1
   4  10  -1 7328.23 395.354   1
  -4  10   1 6837.28 398.059   1
   4 -10  -1 6576.23 396.912   1
   3  10  -1 10310.7 526.425   1
  -3  10   1 9240.29 527.416   1
   3 -10  -1 10124.9 529.333   1
  -3 -10   1 8465.47 521.765   1
  -2  10   1 5769.96 367.876   1
   2  10  -1 6349.49 372.203   1
   2 -10  -1 6632.88 373.835   1
  -2 -10   1 7192.43 375.757   1
   1  10  -1 93070.1 4859.60   1
  -1  10   1 103498. 4866.36   1
   1 -10  -1 92346.5 4864.04   1
  -1 -10   1 96322.3 4861.79   1
   0  10  -1 2642.21 181.588   1
   0  10   1 2425.31 176.068   1
   0 -10   1 2811.40 182.171   1
   0 -10  -1 2819.33 180.899   1
   1  10   1 772.788 78.4166   1
  -1  10  -1 667.098 75.1738   1
   1 -10   1 724.150 75.9481   1
  -1 -10  -1 739.024 80.0451   1
   2  10   1 305.392 56.8858   1
  -2  10  -1 601.039 67.7836   1
   2 -10   1 544.692 67.9171   1
  -2 -10  -1 389.464 63.2028   1
   3  10   1 92608.3 4815.76   1
  -3  10  -1 94031.3 4817.20   1
   3 -10   1 95333.7 4818.87   1
  -3 -10  -1 99162.3 4819.10   1
   4  10   1 2078.41 147.830   1
  -4  10  -1 1915.47 146.340   1
   4 -10   1 2021.92 146.550   1
  -4 -10  -1 1788.43 144.232   1
  -5  10  -1 1388.70 118.631   1
   5 -10   1 1374.90 121.378   1
   5  10   1 1580.96 120.119   1
  -5 -10  -1 1421.49 119.120   1
  -6  10  -1 1853.09 145.062   1
   6 -10   1 1930.94 145.842   1
   6  10   1 1974.47 144.189   1
  -6 -10  -1 1956.84 146.471   1
  -7  10  -1 2357.23 165.154   1
   7 -10   1 2263.88 163.307   1
   7  10   1 2050.64 155.777   1
  -8 -10  -1 3132.85 203.495   1
   8 -10   1 2894.94 202.112   1
  -8  10  -1 2882.25 200.719   1
  -9 -10  -1 4044.73 257.105   1
 -10 -10  -1 526.928 68.4571   1
  10  10   1 389.752 62.6336   1
 -10  10  -1 417.167 71.3382   1
  10 -10   1 536.425 69.6523   1
 -11 -10  -1 7903.64 431.817   1
  11  10   1 6933.24 422.905   1
 -11  10  -1 7518.31 429.805   1
  11 -10   1 7268.60 427.597   1
 -12 -10  -1 2914.36 204.712   1
  12  10   1 3080.79 205.672   1
 -12  10  -1 2863.80 204.918   1
  12 -10   1 3082.29 206.633   1
 -13 -10  -1 1713.05 148.002   1
  13  10   1 2228.71 156.652   1
 -13  10  -1 1802.25 150.510   1
  13 -10   1 1966.84 150.558   1
 -14 -10  -1 199.689 52.6287   1
  14  10   1 408.454 65.5419   1
 -14  10  -1 300.934 59.4670   1
  14 -10   1 365.513 63.3863   1
 -15 -10  -1 436.793 71.2605   1
  15  10   1 534.330 77.8359   1
 -15  10  -1 554.572 77.7234   1
  15 -10   1 691.165 80.4503   1
 -16 -10  -1 29.4892 44.5889   1
  16  10   1-9.34825 48.1687   1
 -16  10  -1-19.5150 47.0301   1
  16 -10   1 8.95670 40.6288   1
 -17 -10  -1 1837.95 155.925   1
  17  10   1 2082.80 157.756   1
 -18 -10  -1 230.268 62.2041   1
  18  10   1 286.707 65.8225   1
  18 -10   1 384.669 63.6551   1
 -18  10  -1 249.210 57.6213   1
 -19  10  -1 46.5967 38.7175   1
  19 -10   1-9.25643 36.1700   1
  19  10   1-28.8758 47.0533   1
 -19 -10  -1 30.0643 50.9899   1
 -20  10  -1 80.9898 51.8482   1
  20 -10   1-9.08366 47.9685   1
  20  10   1-19.1933 49.4558   1
 -20 -10  -1 9.99777 48.1956   1
  21 -10   1-8.82200 40.0176   1
 -21  10  -1 9.30111 37.8885   1
  22 -10   1-24.6962 45.5061   1
 -22  10  -1-27.9671 51.5286   1
  22 -11  -1 35.4129 45.0782   1
 -22  11   1 34.7745 43.1186   1
 -21  11   1-9.09999 36.3232   1
  20 -11  -1 26.7721 43.6319   1
 -20  11   1 9.41352 37.5821   1
 -19  11   1 421.579 68.6952   1
  19 -11  -1 321.433 62.2367   1
  19  11  -1 306.886 68.1985   1
 -19 -11   1 377.990 67.7172   1
 -18  11   1 161.403 54.6233   1
  18 -11  -1 179.945 54.4017   1
  18  11  -1 257.901 60.2020   1
 -18 -11   1 267.121 57.9669   1
  17  11  -1 47.3275 51.1738   1
 -17 -11   1 9.79566 45.1685   1
 -16  11   1 104.396 48.6266   1
  16 -11  -1 110.726 45.4685   1
  16  11  -1 130.968 50.8802   1
 -16 -11   1 116.856 52.3403   1
 -15  11   1 104.904 48.7222   1
  15 -11  -1 120.109 52.3723   1
 -15 -11   1 182.177 53.7298   1
 -14  11   1 47.7136 44.6726   1
  14 -11  -1 9.18681 37.4363   1
  14  11  -1 36.8884 45.7128   1
 -14 -11   1-9.33357 40.9618   1
 -13  11   1 75.1195 40.1195   1
  13 -11  -1 100.546 39.7769   1
  13  11  -1 118.135 51.0450   1
 -13 -11   1 159.607 49.2773   1
 -12  11   1 718.097 83.8697   1
  12 -11  -1 653.199 79.8220   1
  12  11  -1 614.543 81.9198   1
 -12 -11   1 695.280 86.3646   1
 -11  11   1 811.514 84.6838   1
  11 -11  -1 580.213 78.6311   1
  10 -11  -1 3981.94 268.686   1
 -10  11   1 4470.05 272.037   1
  10  11  -1 4049.21 263.842   1
 -10 -11   1 4575.93 271.571   1
   9  11  -1 132.732 46.5446   1
  -9  11   1 158.974 44.5748   1
   9 -11  -1 8.82753 29.1044   1
  -9 -11   1 102.843 47.0461   1
   8 -11  -1 3993.57 245.923   1
  -8  11   1 3987.80 246.840   1
   8  11  -1 3209.57 231.841   1
  -8 -11   1 3963.66 243.696   1
   7  11  -1 246.227 50.7850   1
  -7  11   1 290.815 60.4618   1
   7 -11  -1 244.278 58.6015   1
  -7 -11   1 211.009 50.1461   1
   6  11  -1 417.045 63.2180   1
  -6  11   1 528.642 72.8368   1
   6 -11  -1 329.123 63.2078   1
  -6 -11   1 374.164 60.4976   1
   5  11  -1 9505.95 541.003   1
  -5  11   1 10226.3 547.384   1
   5 -11  -1 10116.4 547.229   1
  -5 -11   1 9422.23 541.752   1
   4  11  -1 36992.8 1906.82   1
  -4  11   1 38279.6 1911.88   1
   4 -11  -1 35887.5 1908.32   1
  -4 -11   1 37130.4 1908.25   1
  -3  11   1 690.846 80.6952   1
   3  11  -1 655.528 76.2534   1
   3 -11  -1 744.846 82.1753   1
   2  11  -1 10605.3 648.825   1
   2 -11  -1 12493.6 656.148   1
  -2 -11   1 11091.2 648.455   1
   1  11  -1 1725.32 139.728   1
  -1  11   1 1842.61 143.436   1
   1 -11  -1 2002.74 147.847   1
  -1 -11   1 2103.60 148.357   1
   0  11  -1 13385.3 723.434   1
   0  11   1 13490.6 725.216   1
   0 -11  -1 13981.4 724.647   1
   0 -11   1 12775.7 722.151   1
   1  11   1 3150.81 193.780   1
  -1  11  -1 2744.92 190.291   1
   1 -11   1 2635.24 187.715   1
  -1 -11  -1 2596.62 186.584   1
   2  11   1 24940.7 1258.83   1
  -2  11  -1 22088.6 1254.55   1
   2 -11   1 26419.1 1262.89   1
  -2 -11  -1 23129.6 1256.26   1
   3  11   1 2732.79 182.365   1
  -3  11  -1 2597.00 184.195   1
   3 -11   1 2660.08 183.514   1
  -3 -11  -1 2693.09 184.371   1
   4  11   1 3413.76 230.599   1
  -4  11  -1 3503.61 235.879   1
   4 -11   1 3668.63 234.912   1
  -4 -11  -1 3996.17 238.615   1
   5 -11   1 1104.35 103.108   1
  -5  11  -1 1091.87 103.330   1
   5  11   1 957.468 94.0576   1
  -5 -11  -1 1029.81 98.9757   1
   6  11   1 32.2151 37.1197   1
  -6  11  -1-35.2810 43.7124   1
   6 -11   1 16.9556 40.8642   1
   7  11   1 474.593 67.5834   1
  -7 -11  -1 395.572 62.9060   1
  -8  11  -1 1392.77 121.169   1
   8 -11   1 1369.45 121.249   1
   8  11   1 1262.26 114.706   1
  -8 -11  -1 1402.26 118.520   1
   9 -11   1 26.4196 35.8986   1
  -9  11  -1 26.8587 37.2162   1
 -10  11  -1 200.941 49.0314   1
  10  11   1 161.994 48.8885   1
 -10 -11  -1 239.892 55.9438   1
  10 -11   1 125.602 45.3335   1
 -11  11  -1 761.657 83.8423   1
 -11 -11  -1 727.764 85.5213   1
  11  11   1 695.001 82.5166   1
  11 -11   1 554.195 73.8867   1
 -12 -11  -1 1258.57 114.722   1
  12 -11   1 1014.94 107.965   1
 -12  11  -1 1220.58 114.150   1
  12  11   1 1289.02 115.162   1
 -13 -11  -1-9.50608 35.4931   1
  13 -11   1 9.14793 40.1373   1
 -13  11  -1 38.3917 36.6791   1
  13  11   1-9.13881 35.7097   1
 -14 -11  -1-9.58036 44.1557   1
  14 -11   1-45.9955 46.2024   1
 -14  11  -1 95.0839 51.9680   1
  14  11   1 9.24788 46.4474   1
 -15 -11  -1 203.361 59.8119   1
  15 -11   1 173.788 52.0428   1
  15  11   1 289.937 63.5936   1
 -15  11  -1 337.970 66.5172   1
 -16 -11  -1 87.9067 46.2642   1
  16  11   1 188.290 54.7010   1
 -17 -11  -1 118.533 55.9670   1
  17 -11   1 172.694 54.8478   1
 -17  11  -1 250.829 67.0697   1
  17  11   1 217.620 61.9036   1
 -18 -11  -1 69.2200 51.1001   1
  18 -11   1 160.485 55.4554   1
  18  11   1 47.2858 54.0733   1
 -18  11  -1 28.6291 46.1596   1
  19  11   1 37.7440 49.2248   1
 -19 -11  -1 9.86639 46.1763   1
  19 -11   1 9.06502 39.7715   1
 -19  11  -1-28.0126 40.9672   1
  20 -11   1 26.9679 43.9428   1
 -20  11  -1-17.9258 44.4182   1
  21 -11   1 95.7986 47.8418   1
 -21  11  -1 97.5283 45.3687   1
  21 -12  -1-8.74701 47.2744   1
 -21  12   1 36.0383 47.0041   1
  20 -12  -1 8.66524 42.3906   1
 -20  12   1 64.9109 50.1405   1
  19 -12  -1 17.1623 35.0440   1
 -19  12   1 96.5263 51.0258   1
 -18 -12   1 59.0811 49.6275   1
 -18  12   1 111.802 47.5849   1
  18 -12  -1 71.4622 39.4112   1
  18  12  -1 87.6341 52.7852   1
 -17 -12   1 9.96610 44.4738   1
 -17  12   1-9.34101 46.9140   1
  17 -12  -1-9.08769 43.8032   1
  17  12  -1-19.4217 46.8068   1
 -16 -12   1 29.9477 43.8048   1
 -16  12   1 37.9673 45.7570   1
  16  12  -1-19.3317 49.1854   1
  16 -12  -1 18.3959 46.2013   1
 -15  12   1 442.131 68.9192   1
  15 -12  -1 286.597 63.8687   1
  14 -12  -1 9.25525 35.3690   1
 -14 -12   1 29.5316 43.9281   1
 -14  12   1 9.61972 42.9279   1
  14  12  -1-18.2101 42.6143   1
  13 -12  -1 314.984 62.5097   1
 -13  12   1 406.115 68.1384   1
 -13 -12   1 275.402 59.1105   1
  13  12  -1 294.742 64.6516   1
 -12 -12   1 351.512 64.9693   1
  12  12  -1 461.523 70.4597   1
  11 -12  -1 18.1813 45.0503   1
 -11 -12   1-18.3833 43.0183   1
 -11  12   1 27.5060 45.4371   1
  11  12  -1-26.6972 46.9864   1
  10 -12  -1 165.092 55.1409   1
 -10 -12   1 329.463 62.1450   1
  10  12  -1 270.830 57.2995   1
 -10  12   1 354.694 63.5295   1
   9 -12  -1 1595.35 135.348   1
  -9  12   1 1706.14 137.849   1
   8  12  -1 390.220 63.6433   1
  -8  12   1 572.815 76.9950   1
   8 -12  -1 598.371 73.6471   1
  -8 -12   1 507.344 70.5061   1
   7 -12  -1 2239.05 160.371   1
  -7  12   1 1833.12 151.837   1
   7  12  -1 2062.05 154.105   1
  -7 -12   1 1964.31 153.555   1
   6  12  -1 252.615 51.9189   1
  -6  12   1 155.775 53.2724   1
   6 -12  -1 279.035 58.6625   1
  -6 -12   1 145.564 45.8514   1
   5  12  -1 9129.00 472.900   1
  -5 -12   1 7504.70 462.543   1
   4  12  -1 41.4101 40.5191   1
  -4 -12   1 25.2820 35.0489   1
  -3  12   1-34.2033 43.5063   1
   3 -12  -1 8.64799 42.8576   1
  -3 -12   1 8.29052 34.4418   1
   2  12  -1 166.610 51.2007   1
  -2  12   1 236.664 57.9537   1
   2 -12  -1 307.902 58.6157   1
  -2 -12   1 230.687 53.2670   1
   1  12  -1 631.548 78.1474   1
  -1  12   1 739.280 84.0177   1
   1 -12  -1 512.637 75.3453   1
   0  12   1 649.107 79.1579   1
   0  12  -1 734.735 78.5024   1
   0 -12   1 489.942 71.7745   1
   0 -12  -1 468.722 70.5699   1
  -1  12  -1 1527.28 126.506   1
   1  12   1 1734.77 134.120   1
  -1 -12  -1 1436.76 124.858   1
   1 -12   1 1591.26 129.843   1
   2  12   1 83.8987 37.6319   1
  -2  12  -1 93.1169 42.6843   1
   2 -12   1 103.844 46.3880   1
  -2 -12  -1 42.6925 34.9901   1
   3  12   1 2264.78 169.615   1
  -3  12  -1 2545.25 173.679   1
   3 -12   1 2482.10 171.928   1
  -3 -12  -1 2175.44 169.058   1
   4  12   1-33.9583 40.3764   1
  -4 -12  -1-43.2698 45.1864   1
   5  12   1 525.223 70.7814   1
  -5  12  -1 469.094 69.3119   1
   5 -12   1 410.126 64.6240   1
  -5 -12  -1 358.613 65.1198   1
  -6  12  -1 448.013 70.8069   1
   6 -12   1 553.652 74.1622   1
   7  12   1 135.834 44.8032   1
  -7  12  -1 170.802 50.1333   1
   7 -12   1 107.364 44.8533   1
  -7 -12  -1 128.883 51.3178   1
   8 -12   1 2039.82 152.705   1
   8  12   1 1936.38 144.849   1
  -8 -12  -1 2055.95 151.583   1
  -9  12  -1 90.9407 45.8476   1
  -9 -12  -1 45.8019 44.3334   1
   9  12   1 168.450 54.2005   1
   9 -12   1 27.0520 43.0240   1
 -10  12  -1-9.35616 41.7527   1
 -10 -12  -1-18.3954 39.6541   1
  10  12   1 35.2991 42.5367   1
  10 -12   1 27.3540 43.9500   1
 -11 -12  -1 122.508 47.2986   1
  11  12   1 177.953 53.7938   1
  12 -12   1 176.189 53.1428   1
 -12 -12  -1 165.781 54.0830   1
 -12  12  -1 210.069 55.7710   1
 -13  12  -1 220.715 50.1046   1
  13 -12   1 102.288 42.2771   1
 -14 -12  -1 195.505 57.4429   1
  14 -12   1 139.596 46.8191   1
 -14  12  -1 132.992 51.9658   1
  14  12   1 190.376 55.4262   1
 -15 -12  -1 68.3121 52.8373   1
  15 -12   1 82.7761 52.0144   1
 -15  12  -1 66.2582 46.3820   1
  15  12   1 38.2693 50.6177   1
 -16 -12  -1 29.3287 47.1356   1
  16 -12   1 9.05544 48.9519   1
 -16  12  -1 74.8751 49.4314   1
  16  12   1-9.54790 40.4375   1
 -17 -12  -1 9.84815 47.4809   1
  17 -12   1-26.7452 44.1953   1
 -17  12  -1-28.3285 41.4449   1
  17  12   1-37.8923 50.0303   1
 -18 -12  -1-29.5144 46.0463   1
  18 -12   1-17.3089 35.9556   1
 -18  12  -1-9.59011 44.2003   1
  18  12   1 28.3125 49.2347   1
 -19 -12  -1 48.9376 48.5376   1
  19 -12   1 8.82461 43.1748   1
  19  12   1 65.8452 54.2195   1
 -19  12  -1 36.9421 47.0239   1
  20 -12   1 79.1895 48.7320   1
 -20  12  -1 53.4542 47.7110   1
  20 -13  -1 25.0095 37.8939   1
 -20  13   1 83.0961 49.9558   1
  19 -13  -1 77.8027 44.1844   1
 -19  13   1 91.5458 45.5623   1
  18 -13  -1-17.6818 37.4267   1
 -18  13   1 18.2748 37.2217   1
  17 -13  -1 27.1237 40.3677   1
 -17 -13   1 100.147 51.6202   1
 -17  13   1-9.30149 37.1490   1
  17  13  -1 28.2825 48.5955   1
  16 -13  -1 18.4108 41.8032   1
 -16 -13   1 69.1320 48.3168   1
 -16  13   1 56.3758 43.3481   1
  16  13  -1 18.6480 45.6208   1
  15 -13  -1 55.5348 49.2714   1
 -15  13   1 152.831 52.5798   1
 -15 -13   1 194.836 54.7723   1
  15  13  -1 111.311 49.3769   1
  14 -13  -1 186.337 56.7965   1
  14  13  -1 242.754 62.2543   1
 -14  13   1 228.370 56.3878   1
 -14 -13   1 203.026 55.0496   1
  13 -13  -1 242.676 53.2489   1
  13  13  -1 177.569 54.3914   1
 -13  13   1 208.222 52.8519   1
 -13 -13   1 231.676 58.2734   1
  12 -13  -1 9.24740 43.9307   1
  12  13  -1 36.8567 44.4120   1
 -12  13   1-9.48895 43.7323   1
 -12 -13   1-19.3079 44.4928   1
  11 -13  -1 1940.39 151.960   1
  11  13  -1 2204.07 154.532   1
 -11 -13   1 1966.58 152.705   1
 -10 -13   1 1547.20 129.410   1
  10  13  -1 1368.76 123.361   1
  -9  13   1-9.25138 41.2904   1
  -9 -13   1 73.4213 47.2961   1
   9 -13  -1-9.24056 37.6501   1
   9  13  -1 27.1860 43.0566   1
  -8  13   1 255.188 58.8736   1
  -8 -13   1 328.428 59.7903   1
   8 -13  -1 255.823 56.0503   1
   8  13  -1 306.591 60.4915   1
  -7  13   1 318.486 59.3542   1
  -7 -13   1 162.690 52.8947   1
   7 -13  -1 64.9117 46.8885   1
   7  13  -1 212.922 56.7561   1
  -6  13   1 37.7827 36.9887   1
  -6 -13   1 35.3029 40.1106   1
   6  13  -1 70.7629 43.9043   1
   6 -13  -1 56.0442 34.9605   1
  -5  13   1 154.848 50.9899   1
   5 -13  -1 172.193 51.8028   1
  -4  13   1 859.382 94.2282   1
   4 -13  -1 962.854 97.4365   1
  -3  13   1 424.615 67.1936   1
   3 -13  -1 486.657 69.4855   1
  -2  13   1 8.80756 39.3234   1
   2 -13  -1 44.8052 41.9587   1
  -1  13   1 1086.07 105.160   1
   1 -13  -1 1127.41 107.297   1
   0  13   1 825.592 91.9801   1
   0 -13  -1 900.009 95.4654   1
   1  13   1 785.147 88.5685   1
  -1  13  -1 867.012 89.3928   1
   1 -13   1 997.034 94.8243   1
  -1 -13  -1 637.740 82.7839   1
  -2  13  -1 1835.30 146.518   1
   2  13   1 1763.73 143.556   1
  -2 -13  -1 1970.42 149.095   1
   2 -13   1 1856.94 147.211   1
  -3  13  -1 2144.65 165.542   1
   3 -13   1 2525.18 174.598   1
   3  13   1 2273.24 168.147   1
  -4  13  -1 485.644 71.5155   1
  -4 -13  -1 354.634 65.1545   1
   4 -13   1 560.100 74.6807   1
   4  13   1 488.543 69.1580   1
  -5  13  -1 584.530 75.0619   1
   5  13   1 440.500 68.3395   1
   5 -13   1 532.750 72.8626   1
  -5 -13  -1 327.866 65.0962   1
   6 -13   1 1645.86 135.337   1
   6  13   1 1371.01 129.809   1
  -6  13  -1 1778.21 140.189   1
  -6 -13  -1 1606.21 134.308   1
  -7  13  -1 82.8882 49.2444   1
   7 -13   1 73.3404 45.4768   1
   7  13   1 9.04381 42.3751   1
  -7 -13  -1-9.16389 44.2156   1
   8  13   1 3110.75 203.482   1
  -8  13  -1 2580.77 196.176   1
   8 -13   1 2898.58 201.537   1
  -8 -13  -1 2939.23 203.239   1
   9  13   1 107.360 42.5750   1
  -9 -13  -1 230.037 59.4574   1
  10  13   1 623.215 77.3208   1
 -10  13  -1 331.184 65.6858   1
  10 -13   1 554.504 73.0243   1
 -10 -13  -1 420.575 70.2629   1
  11  13   1 18.5177 43.3738   1
 -11 -13  -1 38.2509 41.2683   1
  11 -13   1 112.099 47.5661   1
 -11  13  -1-18.8767 40.7327   1
  12  13   1 9.20021 42.4072   1
 -12 -13  -1 47.7881 46.0725   1
  12 -13   1 18.6286 39.4375   1
 -12  13  -1-9.55765 44.7372   1
  13  13   1 282.807 59.7541   1
 -13 -13  -1 367.373 60.6212   1
  13 -13   1 177.293 59.1194   1
 -13  13  -1 288.733 64.7863   1
  14  13   1-9.24107 47.6310   1
 -14 -13  -1 29.5347 46.7837   1
  14 -13   1 27.9214 44.8751   1
 -14  13  -1 47.3400 46.9354   1
  15  13   1-27.5541 49.6377   1
 -15  13  -1 18.8501 46.0744   1
 -15 -13  -1 40.1574 47.6944   1
  15 -13   1 9.15994 47.2004   1
 -16  13  -1 175.705 57.4530   1
  16  13   1 58.5796 54.5505   1
 -16 -13  -1 160.031 59.3144   1
  16 -13   1 242.547 60.4493   1
 -17  13  -1-18.4853 46.4244   1
  17  13   1 67.7118 52.8711   1
  17 -13   1 8.80974 44.2505   1
 -17 -13  -1 9.96572 47.3483   1
 -18  13  -1 57.9027 41.7482   1
  18 -13   1 83.0758 42.9469   1
 -19  13  -1-27.2432 41.8654   1
  19 -13   1-17.0508 38.6869   1
 -19  14   1-35.6521 49.8053   1
  19 -14  -1-25.3398 48.1941   1
 -17  14   1 128.391 51.9549   1
  17 -14  -1 53.4967 44.9988   1
 -16  14   1 306.009 65.3464   1
  16 -14  -1 419.317 72.7722   1
  15  14  -1 602.795 81.4925   1
  15 -14  -1 606.885 80.4720   1
 -15  14   1 577.147 81.0617   1
 -15 -14   1 468.791 78.4616   1
  14  14  -1-28.4424 43.6942   1
  14 -14  -1 18.4733 47.5936   1
 -14  14   1 9.47447 46.9526   1
 -14 -14   1 9.97284 45.2380   1
  13  14  -1 230.344 55.9438   1
  13 -14  -1 177.021 49.4895   1
 -13  14   1 131.787 46.9500   1
 -13 -14   1 234.739 60.1083   1
  12  14  -1 27.9391 41.0314   1
  12 -14  -1 101.879 50.1923   1
 -12  14   1 142.554 52.0749   1
 -12 -14   1 30.0032 43.2780   1
  11  14  -1 245.287 62.5591   1
  11 -14  -1 241.574 57.8376   1
 -11  14   1 438.260 68.5189   1
 -11 -14   1 347.243 62.8984   1
  10  14  -1 536.770 74.9595   1
  10 -14  -1 479.779 74.8907   1
 -10  14   1 372.541 67.3015   1
 -10 -14   1 496.689 71.4047   1
  -9 -14   1 160.526 50.9713   1
   9 -14  -1 168.378 49.3407   1
   9  14  -1 94.0449 50.7692   1
  -9  14   1 149.843 48.2036   1
   8  14  -1 869.024 97.8755   1
   8 -14  -1 853.792 93.3241   1
  -8 -14   1 923.396 99.2638   1
  -8  14   1 1094.42 102.230   1
   7  14  -1 174.457 56.7081   1
  -7 -14   1 36.8084 44.0123   1
   6 -14  -1 1035.08 102.588   1
   6  14  -1 754.068 93.3253   1
  -6  14   1 1106.64 106.278   1
  -6 -14   1 1004.50 102.607   1
   5 -14  -1 1405.19 119.741   1
  -5 -14   1 1155.17 112.940   1
   5  14  -1 1369.20 121.016   1
  -5  14   1 1237.12 117.155   1
   4 -14  -1 279.435 59.0977   1
   4  14  -1 204.273 52.2230   1
  -4  14   1 201.701 53.1860   1
  -4 -14   1 116.965 43.8380   1
   3  14  -1 7174.34 390.028   1
  -3  14   1 6195.25 381.104   1
  -3 -14   1 6618.87 385.432   1
   3 -14  -1 6098.58 381.380   1
  -2  14   1 1591.83 134.988   1
   2  14  -1 1573.09 137.347   1
   2 -14  -1 1750.53 138.950   1
  -2 -14   1 1974.96 146.433   1
  -1  14   1 555.147 72.8418   1
   1 -14  -1 653.986 77.6701   1
  -1 -14   1 422.151 71.4185   1
   0  14  -1 236.450 59.5260   1
   0  14   1 221.964 54.5758   1
   0 -14  -1 275.670 55.7696   1
   0 -14   1 203.295 56.5723   1
   1 -14   1 55.3857 48.2187   1
  -1  14  -1 9.03909 43.0119   1
   1  14   1 81.6428 46.8077   1
  -2 -14  -1 1091.95 104.173   1
   2 -14   1 1080.02 106.969   1
  -2  14  -1 1004.47 102.451   1
   2  14   1 894.408 100.357   1
  -3 -14  -1 2268.16 175.554   1
   3 -14   1 2522.03 181.788   1
  -3  14  -1 2674.09 186.167   1
   4 -14   1 2639.97 182.576   1
   4  14   1 2429.01 177.645   1
  -4  14  -1 2746.45 186.020   1
  -4 -14  -1 2073.64 172.821   1
   5 -14   1 65.8468 44.0651   1
   5  14   1 9.17148 42.9653   1
  -5  14  -1 38.0237 43.1612   1
  -5 -14  -1 36.7247 43.0107   1
   6 -14   1-18.4616 39.7980   1
   6  14   1 45.5978 42.6843   1
  -6  14  -1 9.60372 43.5669   1
  -6 -14  -1 9.39382 44.6289   1
   7  14   1 804.842 89.9450   1
  -7 -14  -1 667.529 83.1888   1
  -8  14  -1-9.30594 42.9349   1
  -8 -14  -1 18.9832 43.1014   1
   8  14   1 56.1405 46.4123   1
   8 -14   1 94.1820 49.1725   1
  -9  14  -1 65.3762 40.2865   1
   9 -14   1-9.35428 40.3504   1
 -10 -14  -1 69.3723 46.3955   1
 -10  14  -1 9.51827 46.5414   1
  10  14   1 27.5587 50.7723   1
  10 -14   1-18.5939 45.4598   1
 -11 -14  -1 1531.84 133.080   1
 -11  14  -1 1508.99 128.097   1
  11 -14   1 1569.58 129.127   1
  11  14   1 1466.62 129.156   1
  12  14   1 9.38879 39.7986   1
 -12 -14  -1 78.6356 48.7545   1
 -13 -14  -1 205.212 58.7242   1
  13  14   1 378.520 72.1446   1
 -13  14  -1 163.613 56.2599   1
  13 -14   1 258.387 62.3151   1
 -14  14  -1-57.3079 51.0415   1
  14 -14   1 9.10347 43.8945   1
 -15 -14  -1 300.542 62.6835   1
  15  14   1 251.969 58.9996   1
  16  14   1-27.6259 50.3276   1
 -16 -14  -1-9.67141 49.2069   1
 -16  14  -1 27.3351 42.6443   1
  16 -14   1 8.86472 40.8550   1
 -18  14  -1 92.7249 54.5974   1
  18 -14   1 57.7022 43.6758   1
 -18  15   1 251.998 61.1642   1
  18 -15  -1 211.629 53.3256   1
 -17  15   1 808.633 85.9530   1
  17 -15  -1 443.333 73.2924   1
 -16  15   1 9.16640 42.9179   1
  16 -15  -1 35.5215 37.6140   1
  15  15  -1 614.677 81.0456   1
  15 -15  -1 674.317 78.9660   1
 -15  15   1 466.802 74.5404   1
  13  15  -1 9.65508 42.3604   1
 -13  15   1 9.33396 44.3415   1
  13 -15  -1-9.23828 43.8870   1
 -13 -15   1-19.6580 40.0391   1
  12  15  -1 9.67750 45.9735   1
 -12  15   1 18.8785 45.4963   1
  12 -15  -1-18.4378 46.9048   1
 -12 -15   1-19.6254 46.6159   1
  11  15  -1 338.239 63.6178   1
 -11  15   1 325.787 62.3974   1
  11 -15  -1 445.192 71.9804   1
 -11 -15   1 331.513 67.9623   1
  10  15  -1 1307.07 121.328   1
 -10  15   1 1343.31 120.153   1
  10 -15  -1 1158.98 116.030   1
 -10 -15   1 1477.55 124.218   1
  -9 -15   1 394.010 67.3591   1
   9  15  -1 368.813 64.0828   1
  -9  15   1 329.345 67.8084   1
   9 -15  -1 310.169 65.9819   1
  -8  15   1 732.951 89.5899   1
   8 -15  -1 740.289 87.8183   1
  -7  15   1 1331.67 122.133   1
   7  15  -1 1256.10 120.575   1
   7 -15  -1 1350.76 122.032   1
  -7 -15   1 1545.01 126.854   1
   6  15  -1 180.126 53.8734   1
  -6 -15   1 75.6360 44.0167   1
  -6  15   1 173.926 58.1834   1
   6 -15  -1 76.9252 51.7477   1
   5  15  -1 2212.25 162.662   1
  -5  15   1 1959.86 157.501   1
   5 -15  -1 1944.10 155.142   1
  -5 -15   1 1967.33 155.028   1
   4  15  -1 448.048 72.2294   1
  -4 -15   1 373.084 65.0233   1
   3  15  -1 253.297 60.8836   1
  -3 -15   1 311.973 58.3539   1
   2 -15  -1 66.1029 43.5379   1
  -2 -15   1 28.3320 45.5351   1
  -2  15   1-18.5808 43.4972   1
   2  15  -1 28.1879 45.3036   1
  -1 -15   1 207.339 55.7554   1
   1 -15  -1 226.414 57.8876   1
  -1  15   1 231.839 57.4330   1
   1  15  -1 157.496 47.6111   1
   0 -15   1 75.2971 49.2937   1
   0 -15  -1 94.3921 48.8325   1
   0  15   1 131.293 49.7072   1
   0  15  -1 46.5587 44.4503   1
  -1 -15  -1 765.296 87.3981   1
   1 -15   1 666.250 83.0202   1
  -1  15  -1 633.352 83.2957   1
  -2 -15  -1 3484.56 236.303   1
   2 -15   1 3574.45 237.392   1
   2  15   1 3746.54 240.444   1
  -2  15  -1 3540.98 236.540   1
  -3 -15  -1 795.993 92.0641   1
  -3  15  -1 872.793 96.5643   1
   3  15   1 1032.18 102.100   1
   3 -15   1 833.908 96.2700   1
   4  15   1 66.1285 45.0362   1
  -4 -15  -1 84.8102 44.9246   1
  -5  15  -1 306.815 65.5905   1
   5 -15   1 190.849 63.4117   1
  -6  15  -1 445.974 68.7455   1
   6 -15   1 487.297 68.0155   1
   7  15   1 328.226 65.4353   1
  -7 -15  -1 613.707 80.7909   1
  -7  15  -1 406.819 74.0070   1
   7 -15   1 546.191 77.2089   1
  -8 -15  -1 28.8311 43.0293   1
   8  15   1 56.9487 48.4195   1
   8 -15   1 56.8848 45.1764   1
  -8  15  -1 131.149 48.3977   1
   9  15   1 124.334 55.8150   1
  -9  15  -1 159.225 52.4934   1
  -9 -15  -1 96.6689 51.2247   1
   9 -15   1-9.38107 40.6744   1
  10  15   1 210.058 58.2285   1
 -10 -15  -1 232.397 59.5477   1
  11  15   1-18.9046 39.2686   1
 -11  15  -1 65.7633 50.7723   1
 -11 -15  -1 9.74112 43.4699   1
  11 -15   1-18.6121 45.4918   1
  12 -15   1 1989.40 154.759   1
 -12  15  -1 1958.58 155.759   1
  13  15   1 726.005 87.1246   1
 -13  15  -1 590.219 84.6853   1
  13 -15   1 602.443 81.6835   1
 -13 -15  -1 579.972 84.6202   1
  14  15   1 65.3455 46.3121   1
 -14  15  -1 18.7646 47.1694   1
  14 -15   1 35.8917 46.8587   1
 -14 -15  -1 49.5300 43.5147   1
  15  15   1 225.015 62.1875   1
 -15  15  -1 173.927 56.9666   1
 -15 -15  -1 157.055 55.5039   1
  15 -15   1 142.525 52.0407   1
  16 -15   1 52.1946 50.1506   1
 -16  15  -1 26.8419 41.2793   1
  17 -15   1 177.384 48.7466   1
 -17  15  -1 113.975 47.4290   1
  16 -16  -1 103.860 48.6552   1
 -16  16   1 117.251 52.2511   1
  14 -16  -1 635.859 80.5350   1
 -14  16   1 523.669 76.7132   1
  13  16  -1 450.570 74.6252   1
 -13  16   1 303.271 68.3458   1
 -13 -16   1 393.408 72.7347   1
  13 -16  -1 472.981 72.7880   1
  12 -16  -1 992.176 100.115   1
 -12  16   1 765.919 95.7978   1
  11  16  -1 76.9333 57.0407   1
 -11  16   1-27.6753 50.9773   1
  11 -16  -1 9.14710 46.5423   1
 -11 -16   1-9.83228 46.7117   1
  10  16  -1 426.090 74.7538   1
 -10  16   1 408.218 70.5846   1
  10 -16  -1 318.500 65.6985   1
 -10 -16   1 231.819 59.3088   1
  -9 -16   1 164.684 52.4308   1
  -9  16   1 103.125 46.5909   1
   9 -16  -1 253.064 54.6446   1
   9  16  -1 143.378 51.7518   1
   8  16  -1 862.623 97.2194   1
  -8 -16   1 875.644 97.1097   1
  -7 -16   1 9.61520 40.7068   1
   7  16  -1 19.3938 43.9882   1
  -7  16   1-19.1485 49.3349   1
   7 -16  -1-47.2374 49.2864   1
  -6 -16   1 2842.12 205.761   1
  -6  16   1 3200.95 212.871   1
   6 -16  -1 3093.71 210.222   1
   6  16  -1 2827.10 209.251   1
   5  16  -1 95.2998 50.4445   1
  -5 -16   1 57.1342 43.3423   1
  -5  16   1 68.7865 46.1290   1
   5 -16  -1 67.6282 48.6520   1
   4  16  -1 440.596 74.6681   1
  -4  16   1 428.357 75.8530   1
   4 -16  -1 541.608 75.3321   1
  -4 -16   1 407.063 71.2225   1
  -3 -16   1 973.973 101.276   1
   3 -16  -1 1068.29 105.873   1
  -3  16   1 859.278 97.5429   1
   3  16  -1 942.706 103.780   1
   2 -16  -1 163.205 52.2042   1
  -2 -16   1 66.8090 46.3651   1
  -2  16   1 103.382 46.3055   1
   2  16  -1 122.635 55.1907   1
   1 -16  -1 1815.39 143.730   1
  -1 -16   1 1596.50 138.052   1
   1  16  -1 1596.92 137.605   1
   0 -16  -1-19.0173 47.1221   1
   0 -16   1 38.5376 48.3862   1
   0  16  -1 9.43149 46.7398   1
   0  16   1-9.39774 48.4238   1
  -1 -16  -1 182.397 52.6517   1
   1 -16   1 212.529 58.5231   1
  -1  16  -1 255.816 59.9819   1
   1  16   1 316.020 63.5425   1
   2 -16   1 1096.43 104.943   1
  -2 -16  -1 1051.05 105.555   1
  -2  16  -1 965.004 102.485   1
   2  16   1 1033.05 107.841   1
   3 -16   1 1853.61 143.129   1
  -3 -16  -1 1589.73 139.333   1
   3  16   1 1511.73 139.334   1
  -3  16  -1 1637.70 141.292   1
  -4 -16  -1 1326.17 124.241   1
   4 -16   1 1506.33 129.154   1
  -4  16  -1 1407.92 128.578   1
   4  16   1 1417.92 127.732   1
  -5 -16  -1 57.4183 49.3422   1
   5 -16   1 38.3055 39.8227   1
   5  16   1 9.59521 52.4707   1
  -6 -16  -1-9.63695 40.7989   1
   6  16   1-28.4195 50.0195   1
  -6  16  -1 9.71131 43.3374   1
   6 -16   1-9.43231 39.9327   1
   7  16   1 1767.29 140.767   1
  -7  16  -1 1673.88 138.276   1
  -7 -16  -1 1502.89 135.833   1
   8  16   1 248.856 64.5375   1
  -8  16  -1 290.079 65.4082   1
   8 -16   1 226.954 62.3794   1
  -8 -16  -1 219.927 58.5577   1
   9  16   1 557.534 80.0796   1
  -9  16  -1 568.878 80.9709   1
  -9 -16  -1 739.492 85.8880   1
   9 -16   1 464.439 75.9369   1
  10 -16   1 562.552 80.4173   1
 -10  16  -1 623.375 84.9358   1
  11  16   1 375.044 73.6518   1
 -11  16  -1 669.193 82.3411   1
  11 -16   1 616.867 80.9620   1
 -11 -16  -1 533.503 79.8768   1
  12  16   1 641.345 85.3548   1
 -12  16  -1 465.229 79.3160   1
  12 -16   1 571.965 82.3998   1
 -12 -16  -1 465.879 78.0662   1
  13  16   1 75.9205 52.0194   1
 -13  16  -1 37.3126 49.9950   1
 -13 -16  -1 154.588 51.1697   1
  13 -16   1 53.8470 50.2852   1
  14  16   1 475.064 73.4492   1
 -14 -16  -1 410.253 71.5714   1
  15 -16   1 34.7563 36.7846   1
 -15  16  -1-35.7280 45.4454   1
  14 -17  -1 34.8974 42.6612   1
 -14  17   1 8.94738 40.6013   1
  12 -17  -1 89.2555 48.2753   1
 -12  17   1-9.15882 39.5329   1
  11  17  -1 1353.77 118.223   1
 -11  17   1 925.482 102.050   1
  11 -17  -1 926.544 106.352   1
 -11 -17   1 1438.77 119.371   1
  10  17  -1-38.5296 52.6640   1
 -10 -17   1-19.5992 49.2377   1
  -9  17   1 453.191 66.6414   1
   9 -17  -1 408.073 65.9463   1
   8  17  -1 29.4429 47.3349   1
  -8 -17   1 57.8934 49.7472   1
  -8  17   1 28.3741 43.6229   1
   8 -17  -1 27.8958 42.8887   1
   7  17  -1 601.933 85.3693   1
  -7 -17   1 713.783 83.8221   1
  -7  17   1 574.232 80.5390   1
   7 -17  -1 598.560 77.8663   1
   6  17  -1 279.393 64.6218   1
  -6 -17   1 202.150 59.0993   1
  -6  17   1 299.069 58.6991   1
   6 -17  -1 248.312 57.6158   1
  -5  17   1 1165.60 109.428   1
   5  17  -1 982.554 108.448   1
  -5 -17   1 975.676 108.647   1
   4  17  -1 525.293 75.2771   1
  -4 -17   1 585.102 78.3118   1
   3  17  -1 705.685 91.1859   1
   3 -17  -1 514.289 76.3378   1
  -3 -17   1 736.831 86.6003   1
  -2  17   1 548.381 78.5760   1
   2  17  -1 336.097 70.3017   1
   2 -17  -1 553.121 78.4816   1
  -2 -17   1 507.142 72.5844   1
   1  17  -1 885.070 91.7210   1
  -1  17   1 717.447 84.7045   1
   1 -17  -1 547.933 80.8237   1
  -1 -17   1 765.607 87.6219   1
   0  17  -1 28.5868 49.1020   1
   0  17   1-9.52092 41.0481   1
   0 -17  -1-9.66948 35.2342   1
   0 -17   1-48.8932 47.1346   1
  -1  17  -1 502.951 79.5096   1
   1  17   1 427.539 72.0901   1
   1 -17   1 479.974 72.7547   1
  -1 -17  -1 518.984 75.3143   1
   2  17   1 9.63616 43.7107   1
  -2  17  -1-19.5086 47.6815   1
  -2 -17  -1 28.9902 47.2372   1
   2 -17   1-19.2702 45.0937   1
  -3  17  -1 1234.50 120.376   1
   3  17   1 1287.74 119.813   1
   3 -17   1 1240.10 116.994   1
  -3 -17  -1 1164.61 114.461   1
   4  17   1 57.1976 50.6126   1
  -4 -17  -1 142.872 48.1295   1
   5  17   1 711.942 93.0360   1
  -5  17  -1 783.247 98.8800   1
   5 -17   1 783.978 92.5888   1
  -5 -17  -1 893.643 94.1695   1
  -6  17  -1 593.165 83.6486   1
   6 -17   1 620.602 85.5489   1
   7  17   1 715.684 83.1067   1
  -7 -17  -1 551.467 77.1835   1
  -7  17  -1 524.298 79.2061   1
   7 -17   1 535.067 80.8462   1
   8  17   1 237.136 64.6775   1
  -8 -17  -1 202.075 55.9798   1
   8 -17   1 224.917 63.4660   1
   9  17   1 274.838 61.2349   1
  -9 -17  -1 248.698 59.2698   1
  10  17   1 772.356 90.8188   1
 -10  17  -1 669.756 79.7447   1
 -10 -17  -1 695.955 88.4497   1
  11  17   1 534.958 79.5373   1
 -11  17  -1 729.985 83.5712   1
  11 -17   1 795.437 83.2455   1
 -11 -17  -1 628.158 84.8189   1
  12  17   1 236.782 63.7219   1
 -12  17  -1 191.732 57.3471   1
  12 -17   1 346.490 62.9478   1
 -12 -17  -1 325.924 64.9292   1
  13  17   1 512.239 77.0305   1
 -13  17  -1 345.742 74.8912   1
  13 -17   1 472.144 76.3318   1
 -14  17  -1 71.4308 43.7729   1
  14 -17   1 60.1016 43.2483   1
 -12  18   1 17.7789 37.1172   1
  12 -18  -1 130.237 47.5983   1
 -11  18   1-44.5671 44.1827   1
  11 -18  -1 8.76642 42.2642   1
  10  18  -1 253.261 65.4287   1
  10 -18  -1 162.423 56.6116   1
 -10  18   1 258.886 60.1287   1
  -9 -18   1 57.3714 46.7490   1
  -9  18   1 9.03662 49.3948   1
   9 -18  -1-72.8243 46.3230   1
   9  18  -1-59.1709 56.8192   1
  -8 -18   1 351.911 63.5562   1
  -8  18   1 404.570 69.7286   1
   8 -18  -1 393.509 69.0194   1
   8  18  -1 273.460 65.1302   1
  -7  18   1 75.9958 45.9354   1
  -7 -18   1 97.1125 52.0130   1
   7  18  -1 48.1895 49.1754   1
  -6  18   1 587.097 80.7796   1
   6 -18  -1 714.316 87.6152   1
  -6 -18   1 751.986 89.1421   1
   6  18  -1 630.278 86.0961   1
   5  18  -1 370.229 69.9820   1
  -5  18   1 490.008 75.8608   1
  -5 -18   1 478.424 74.0686   1
   5 -18  -1 331.684 63.7203   1
   4  18  -1 515.810 79.7252   1
  -4  18   1 503.999 81.5537   1
  -4 -18   1 427.299 71.4832   1
   4 -18  -1 515.033 78.4707   1
  -3  18   1 142.670 51.5661   1
   3  18  -1 38.4723 46.5413   1
  -3 -18   1 68.3533 49.8527   1
   3 -18  -1 75.6732 46.4225   1
   2  18  -1 744.208 88.2523   1
  -2  18   1 771.092 86.5116   1
  -2 -18   1 571.896 80.6309   1
   2 -18  -1 754.388 85.5297   1
   1  18  -1 28.6634 47.6415   1
  -1  18   1 122.707 55.1705   1
   1 -18  -1 172.703 56.0718   1
  -1 -18   1 97.1229 53.3412   1
   0  18  -1 885.299 95.6445   1
   0  18   1 829.342 92.6471   1
   0 -18  -1 832.995 92.8892   1
   0 -18   1 599.331 83.0971   1
  -1  18  -1 9.62839 49.6121   1
   1  18   1-18.8858 47.4244   1
   1 -18   1-19.1534 48.7250   1
  -1 -18  -1 38.5533 45.1090   1
   2  18   1 758.093 89.2184   1
  -2  18  -1 588.972 88.6752   1
  -2 -18  -1 786.051 87.6689   1
   2 -18   1 840.487 91.6718   1
  -3  18  -1 184.952 52.0001   1
   3  18   1 153.768 53.1147   1
   3 -18   1 105.650 47.6095   1
  -3 -18  -1 183.047 56.6068   1
  -4 -18  -1 625.999 81.6669   1
  -4  18  -1 508.751 78.3644   1
   4 -18   1 495.562 76.3010   1
   4  18   1 487.526 76.5075   1
  -5 -18  -1 277.524 59.2743   1
  -5  18  -1 454.673 75.0673   1
   5 -18   1 371.795 68.5845   1
   5  18   1 170.520 54.5074   1
  -6 -18  -1 167.374 49.5489   1
   6  18   1 97.4000 50.0048   1
  -7 -18  -1 37.6005 47.2416   1
   7  18   1 57.9944 54.5859   1
  -7  18  -1 46.0752 43.8111   1
   7 -18   1 9.25606 39.9414   1
   8 -18   1 395.237 71.2048   1
  -8  18  -1 363.726 70.1065   1
   9  18   1 348.290 64.1159   1
  -9  18  -1 460.537 72.2028   1
  -9 -18  -1 257.983 59.6675   1
   9 -18   1 295.440 62.9185   1
 -10 -18  -1 445.299 71.5329   1
  10  18   1 420.287 73.4235   1
  11 -18   1 35.3006 47.1823   1
  11  18   1 37.1796 53.5772   1
  12 -18   1 94.8961 46.2560   1
 -12  18  -1 62.0568 51.2228   1
 -10  19   1 69.4365 43.1533   1
   9 -19  -1 106.597 47.6188   1
  -9  19   1 52.6839 43.6905   1
   8 -19  -1 178.659 57.0778   1
   7  19  -1 339.087 75.8245   1
  -7  19   1 626.308 75.8463   1
  -7 -19   1 615.601 80.0721   1
   7 -19  -1 269.977 60.2816   1
  -6  19   1 304.772 65.8992   1
   6 -19  -1 346.405 65.9404   1
  -5  19   1 319.227 64.3238   1
   5 -19  -1 269.553 61.8870   1
   4  19  -1 171.742 52.6047   1
  -4  19   1 75.8406 48.7298   1
   4 -19  -1 190.457 55.8386   1
  -4 -19   1 116.241 50.3928   1
  -3  19   1 219.069 59.3657   1
   3  19  -1 85.1864 47.8688   1
  -3 -19   1 115.396 51.0851   1
   3 -19  -1 46.9925 44.3458   1
  -2  19   1 27.8696 49.7664   1
   2  19  -1 94.7762 51.9280   1
  -2 -19   1 105.991 46.5876   1
   2 -19  -1 65.3664 45.7949   1
  -1  19   1 223.364 56.9513   1
   1  19  -1 151.301 55.2184   1
   1 -19  -1 180.250 54.3026   1
  -1 -19   1 154.227 56.8034   1
   0  19   1-37.1470 51.8699   1
   0 -19  -1 37.9332 46.3568   1
  -2  19  -1-9.64214 45.8091   1
   2  19   1 27.9863 48.0717   1
  -2 -19  -1-9.52195 45.2382   1
   2 -19   1 38.7292 44.6266   1
   3  19   1 140.417 58.2840   1
  -3  19  -1 105.109 53.0214   1
   3 -19   1 18.9564 47.2202   1
  -3 -19  -1 123.070 50.8079   1
  -4  19  -1-28.2179 43.3515   1
   4  19   1-37.8143 48.7133   1
   4 -19   1-18.5610 38.5558   1
  -4 -19  -1 66.5649 51.9724   1
   5  19   1-9.47806 42.9937   1
  -5  19  -1-75.1285 56.7414   1
   5 -19   1 64.2083 50.6847   1
  -5 -19  -1 9.45122 39.2627   1
  -6 -19  -1 85.4274 47.7369   1
  -6  19  -1 45.6246 43.4212   1
   6 -19   1 9.11209 46.4293   1
   6  19   1 65.4325 46.3916   1
   7  19   1 393.158 70.1878   1
  -7 -19  -1 333.055 65.2032   1
   8  19   1 152.033 59.7961   1
   8 -19   1 251.485 60.7218   1
  -8  19  -1 149.840 51.7490   1
  -8 -19  -1 247.329 62.7912   1
   9 -19   1 643.240 83.5301   1
  -9  19  -1 719.481 87.7826   1
  -6  20   1 208.564 59.5279   1
   6 -20  -1 201.547 51.5122   1
   5  20  -1 269.940 61.7908   1
  -5  20   1 253.766 63.7408   1
   5 -20  -1 179.588 57.8666   1
   4  20  -1 548.575 81.5274   1
  -4  20   1 470.959 75.2277   1
   4 -20  -1 446.552 71.7075   1
  -4 -20   1 547.703 81.6021   1
  -3  20   1-9.38189 49.5409   1
   3  20  -1 18.6272 47.9954   1
  -3 -20   1 9.46835 38.5765   1
   3 -20  -1 37.1120 48.4059   1
   2  20  -1 148.711 52.6282   1
  -2 -20   1 198.891 54.7005   1
   1  20  -1 74.2216 49.9606   1
  -1 -20   1 177.144 54.6065   1
   0  20  -1 179.644 61.0198   1
   0 -20   1 84.0431 47.9774   1
  -1  20  -1-9.57687 46.1968   1
   1 -20   1 75.7396 45.6698   1
  -3  20  -1 46.2966 53.3437   1
   3 -20   1-27.5712 52.4146   1
  -4  20  -1 83.4767 55.2003   1
   4 -20   1 71.6840 50.2537   1
  -4 -20  -1 119.603 53.7215   1
  -5  20  -1 216.125 55.6197   1
   5  20   1 285.138 64.6064   1
  -5 -20  -1 277.655 65.4258   1
   5 -20   1 320.674 61.3856   1
  -6 -20  -1 1076.68 105.784   1
  -6  20  -1 917.296 98.2379   1
   6 -20   1 1114.24 103.820   1
   6  20   1 795.954 103.550   1
   7  20   1-9.09902 52.4202   1
   1  21  -1 119.659 59.3504   1
   0  21  -1 307.308 70.1360   1
   0 -21   1 256.274 65.6788   1
  26   0  -2 8.99292 44.5684   1
  25   0  -2 55.2136 46.8390   1
 -25   0   2-9.69611 46.7534   1
  24   0  -2 1721.54 140.432   1
 -24   0   2 1587.36 138.254   1
  23   0  -2-18.0249 44.6705   1
 -23   0   2 57.4032 48.6837   1
  22   0  -2 1737.50 145.290   1
 -22   0   2 1888.56 148.916   1
 -21   0   2 299.095 62.1569   1
  21   0  -2 199.059 56.5281   1
 -20   0   2 177.142 56.6178   1
  20   0  -2 202.139 56.2683   1
 -19   0   2 63.7313 46.9230   1
  19   0  -2-17.2858 42.2607   1
 -17   0   2 50.6406 41.9441   1
  17   0  -2 73.8766 41.3441   1
 -16   0   2 8.16022 40.4850   1
  16   0  -2 62.7900 37.3351   1
 -15   0   2 2560.83 176.351   1
  14   0  -2 11889.0 662.287   1
 -14   0   2 12652.4 662.914   1
 -13   0   2 10223.0 583.164   1
  13   0  -2 11396.8 585.936   1
 -12   0   2 39.0610 29.2255   1
  12   0  -2 91.1315 32.6141   1
 -11   0   2 1269.08 97.0880   1
  11   0  -2 1134.65 91.8759   1
 -10   0   2 61922.2 3172.23   1
  10   0  -2 63311.4 3169.75   1
  -9   0   2 84184.1 4107.78   1
   9   0  -2 78953.0 4103.52   1
  -8   0   2 212166. 9505.17   1
   8   0  -2 172222. 9496.67   1
  -7   0   2 89798.3 4444.84   1
   7   0  -2 86995.7 4442.67   1
  -6   0   2 441849. 21358.1   1
   6   0  -2 411940. 21356.8   1
  -5   0   2 999999. 49786.8   1
   5   0  -2 989503. 49785.9   1
  -4   0   2 354637. 18952.2   1
   4   0  -2 399904. 18950.9   1
  -3   0   2 129175. 6334.91   1
   3   0  -2 123630. 6335.17   1
   0   0   2 177363. 9080.62   1
   0   0  -2 185288. 9080.67   1
   1   0   2 149076. 7578.54   1
  -1   0  -2 153583. 7580.27   1
   2   0   2 512911. 28041.8   1
  -2   0  -2 614417. 28044.0   1
  -3   0  -2 487923. 25216.8   1
   3   0   2 518641. 25216.2   1
  -4   0  -2 163468. 8490.03   1
   4   0   2 174858. 8489.85   1
  -5   0  -2 147092. 7263.13   1
   5   0   2 141878. 7263.28   1
  -6   0  -2 64860.5 3169.94   1
   6   0   2 60709.9 3166.31   1
  -7   0  -2 114.486 34.1121   1
   7   0   2 167.617 35.8827   1
   8   0   2 13749.7 649.427   1
  -8   0  -2 10811.7 638.523   1
   9   0   2 31364.4 1606.93   1
  -9   0  -2 31187.6 1608.41   1
 -10   0  -2 20.6423 31.7271   1
  10   0   2 19.6565 25.0580   1
  11   0   2 1533.47 112.134   1
 -11   0  -2 1145.79 105.703   1
  12   0   2 16576.8 870.333   1
 -12   0  -2 16208.7 871.100   1
  13   0   2 742.762 77.3929   1
 -13   0  -2 450.296 66.6456   1
  14   0   2 11744.9 623.813   1
 -14   0  -2 10987.3 621.231   1
  16   0   2 3284.19 215.375   1
 -16   0  -2 3211.00 219.207   1
  17   0   2 1010.25 97.0601   1
 -17   0  -2 832.345 95.0408   1
  18   0   2 267.723 55.4853   1
 -18   0  -2 406.555 63.8260   1
  19   0   2 2101.19 159.339   1
 -19   0  -2 1923.33 156.231   1
  20   0   2 329.599 58.2142   1
 -20   0  -2 406.587 64.2804   1
  21   0   2 1252.28 114.627   1
  22   0   2 108.695 53.2694   1
 -22   0  -2-19.1137 47.4220   1
  24   0   2 17.3811 40.0890   1
 -24   0  -2 57.0323 46.4965   1
  25   0   2 136.444 53.5094   1
 -25   0  -2 18.7553 42.0293   1
  26  -1  -2 53.5980 51.9972   1
 -26   1   2 9.43264 44.1737   1
  25  -1  -2 223.734 58.5454   1
  25   1  -2 199.601 61.1484   1
 -25  -1   2 139.685 54.0348   1
 -25   1   2 142.487 52.0934   1
  24  -1  -2 9.14947 49.4634   1
  24   1  -2 54.4960 50.2053   1
 -24  -1   2 29.7955 47.8890   1
 -24   1   2 9.56319 45.4499   1
  23   1  -2 1477.12 128.037   1
  23  -1  -2 1436.88 127.397   1
 -23   1   2 1505.20 129.047   1
 -23  -1   2 1409.72 126.712   1
  22   1  -2-36.5354 45.8733   1
 -22  -1   2 48.2526 45.8465   1
 -22   1   2 28.9617 37.7214   1
  22  -1  -2-9.10308 39.2453   1
  21   1  -2 321.338 60.2451   1
 -21  -1   2 301.634 61.9868   1
  20   1  -2 693.223 81.4039   1
 -20  -1   2 689.797 83.2310   1
 -20   1   2 611.416 80.6150   1
  20  -1  -2 703.127 83.4831   1
  19   1  -2 2244.70 167.783   1
  19  -1  -2 2540.88 174.609   1
 -19   1   2 2338.90 171.932   1
 -19  -1   2 2233.05 169.809   1
 -18   1   2 132.341 49.4427   1
  18  -1  -2 42.3979 37.4204   1
  17  -1  -2 2191.42 159.888   1
  17   1  -2 2260.92 160.084   1
 -17  -1   2 2252.13 161.642   1
 -17   1   2 1976.81 153.751   1
  16   1  -2 2072.70 155.508   1
 -16  -1   2 2101.05 159.670   1
 -16   1   2 2498.29 167.578   1
  16  -1  -2 2355.16 161.948   1
 -15   1   2 71.7816 39.9688   1
 -15  -1   2 200.570 48.2309   1
  15   1  -2 161.151 44.6548   1
  15  -1  -2 60.2368 36.2591   1
 -14  -1   2 7480.05 428.212   1
  14  -1  -2 7733.82 428.232   1
  13   1  -2 60644.7 3043.73   1
 -13  -1   2 59188.5 3043.09   1
  12   1  -2 4548.84 258.515   1
 -12  -1   2 4464.84 259.014   1
 -12   1   2 4575.55 264.544   1
  12  -1  -2 3920.07 253.169   1
  11   1  -2 8752.10 445.080   1
 -11  -1   2 9000.57 447.956   1
 -11   1   2 7681.25 446.515   1
  11  -1  -2 7165.29 440.519   1
  10   1  -2 1444.52 105.405   1
 -10  -1   2 1559.90 108.072   1
 -10   1   2 1485.37 106.637   1
  10  -1  -2 1435.71 106.706   1
   9   1  -2 11008.9 575.658   1
  -9  -1   2 11074.0 578.367   1
  -9   1   2 10514.7 578.474   1
   9  -1  -2 10999.9 578.193   1
   8   1  -2 140672. 6849.37   1
  -8  -1   2 123753. 6847.56   1
  -8   1   2 144695. 6854.25   1
   8  -1  -2 138384. 6850.55   1
   7   1  -2 74785.4 3218.06   1
  -7  -1   2 55256.6 3212.16   1
   6   1  -2 3443.86 189.104   1
  -6   1   2 3495.61 192.372   1
  -6  -1   2 3014.48 189.850   1
   6  -1  -2 3683.93 192.057   1
   5   1  -2 32860.5 1628.23   1
  -5   1   2 30436.4 1632.63   1
   5  -1  -2 35111.2 1632.69   1
  -5  -1   2 30761.7 1628.82   1
   4   1  -2 41081.5 2176.32   1
  -4   1   2 48412.9 2182.39   1
  -4  -1   2 42152.3 2177.62   1
   4  -1  -2 43319.9 2181.57   1
   3  -1  -2 130926. 7045.70   1
  -3  -1   2 138318. 7040.82   1
   3   1  -2 145263. 7040.57   1
  -3   1   2 145914. 7046.37   1
  -2   1   2 121558. 6556.20   1
   2  -1  -2 140138. 6556.25   1
   1  -1  -2 462787. 23622.7   1
  -1   1   2 480108. 23621.8   1
   0  -1  -2 84862.9 4047.31   1
   0   1   2 83913.6 4046.56   1
   0   1  -2 86649.8 4044.86   1
  -1   1  -2 165205. 6970.96   1
  -1  -1  -2 114669. 6971.60   1
   1  -1   2 127932. 6966.95   1
   1   1   2 151034. 6970.53   1
  -2   1  -2 56099.3 2992.76   1
  -2  -1  -2 63225.9 2995.33   1
   2  -1   2 60266.2 2992.83   1
   2   1   2 58820.3 2992.54   1
  -3   1  -2 18866.1 1005.37   1
  -3  -1  -2 20137.0 1006.13   1
   3  -1   2 21145.1 1007.22   1
   3   1   2 18732.1 1005.72   1
  -5   1  -2 616.178 61.6472   1
  -5  -1  -2 581.089 59.8667   1
   5  -1   2 690.649 61.4562   1
   5   1   2 748.283 61.6073   1
  -6   1  -2 82011.7 4038.10   1
  -6  -1  -2 83252.1 4036.44   1
   6  -1   2 72904.2 4033.15   1
   6   1   2 82405.8 4033.70   1
  -7   1  -2 112433. 5481.02   1
  -7  -1  -2 114906. 5479.31   1
   7  -1   2 106844. 5475.00   1
   7   1   2 102246. 5473.43   1
  -8   1  -2 18044.0 1011.28   1
  -8  -1  -2 19159.4 1012.12   1
   8  -1   2 19503.4 1010.76   1
   8   1   2 21145.1 1014.08   1
  -9   1  -2 1498.66 110.264   1
  -9  -1  -2 1365.88 106.460   1
   9  -1   2 1149.56 100.701   1
   9   1   2 1387.48 104.641   1
 -10  -1  -2 4610.64 287.644   1
  10   1   2 5144.47 287.873   1
 -11   1  -2 4749.24 289.431   1
 -11  -1  -2 5398.95 293.516   1
  11   1   2 5025.32 286.656   1
 -12   1  -2 16778.5 855.472   1
 -12  -1  -2 15248.1 848.536   1
  12  -1   2 15149.6 847.561   1
  12   1   2 16975.1 852.125   1
 -13   1  -2 348.169 55.3229   1
 -13  -1  -2 528.140 69.3372   1
  13   1   2 601.856 69.4651   1
  13  -1   2 498.566 64.4118   1
 -14   1  -2 9615.37 540.775   1
 -14  -1  -2 9560.74 539.852   1
  14  -1   2 9900.63 541.899   1
  14   1   2 9807.60 539.093   1
 -16   1  -2 917.728 96.7100   1
 -16  -1  -2 1072.39 100.001   1
  16   1   2 914.176 93.5787   1
  16  -1   2 948.149 95.8881   1
 -17   1  -2 1166.74 108.443   1
  17   1   2 1225.94 107.459   1
  17  -1   2 973.001 101.734   1
 -18   1  -2 1534.61 128.027   1
 -18  -1  -2 1248.73 118.281   1
  18  -1   2 1420.53 123.860   1
 -19   1  -2 582.399 78.6310   1
 -19  -1  -2 475.980 74.4951   1
  19  -1   2 531.233 76.1293   1
  19   1   2 577.426 74.8343   1
 -20   1  -2 796.788 92.2016   1
 -20  -1  -2 750.271 92.5795   1
  20   1   2 829.425 95.5872   1
  20  -1   2 893.205 93.5445   1
 -21  -1  -2 117.429 53.4993   1
  21   1   2 198.680 54.6690   1
 -22  -1  -2 578.563 77.7177   1
 -22   1  -2 397.292 68.2810   1
  22  -1   2 621.461 78.3007   1
  22   1   2 588.288 77.9015   1
 -24   1  -2 482.779 71.6324   1
 -24  -1  -2 570.432 79.3883   1
  24   1   2 579.500 80.1753   1
  24  -1   2 616.115 79.9237   1
 -25  -1  -2-9.17202 45.4563   1
 -25   1  -2-9.14864 39.4432   1
  25  -1   2-8.62874 41.5924   1
  25   1   2 62.3082 47.5562   1
 -26   2   2 102.732 48.9763   1
  26  -2  -2 97.7518 48.8240   1
 -25   2   2-9.45421 45.5707   1
 -25  -2   2 9.70835 41.8558   1
  25  -2  -2 27.3480 48.7037   1
  25   2  -2 9.51459 45.8617   1
 -24   2   2 125.787 50.5960   1
 -24  -2   2 177.899 61.9248   1
  24  -2  -2 237.326 57.2874   1
  24   2  -2 140.909 59.4145   1
 -23   2   2 57.2875 54.4527   1
 -23  -2   2-9.95176 42.9040   1
  23  -2  -2-18.5780 50.2007   1
  23   2  -2 9.22032 43.1540   1
 -22   2   2 381.244 67.4835   1
 -22  -2   2 605.868 79.2232   1
  22  -2  -2 398.757 66.7285   1
  22   2  -2 469.565 69.5995   1
 -21   2   2-28.6940 42.6809   1
 -21  -2   2 29.1359 44.0546   1
  21  -2  -2 45.6026 45.1985   1
  21   2  -2-35.5105 46.3118   1
 -20  -2   2 1783.65 137.872   1
 -20   2   2 1604.99 132.834   1
  20  -2  -2 1438.06 129.911   1
  20   2  -2 1485.26 128.671   1
 -19   2   2 188.435 51.1289   1
 -19  -2   2 255.578 56.0708   1
  19  -2  -2 168.372 53.5251   1
  19   2  -2 199.080 55.1029   1
 -18   2   2 3806.70 246.374   1
  18  -2  -2 3681.26 240.175   1
 -17   2   2 123.764 51.1571   1
 -17  -2   2 177.691 50.9313   1
  17  -2  -2 175.085 49.2786   1
  17   2  -2 208.115 48.7009   1
 -16   2   2 8.63426 38.5348   1
 -16  -2   2-8.01577 32.6593   1
  16  -2  -2-24.2021 36.0055   1
  16   2  -2 75.9248 37.1199   1
 -15  -2   2 1667.21 129.318   1
  15  -2  -2 1691.16 130.497   1
  15   2  -2 1685.45 126.858   1
 -14   2   2 12168.8 644.841   1
 -14  -2   2 12009.6 640.748   1
  14  -2  -2 12895.7 643.366   1
  14   2  -2 10467.1 634.810   1
 -13   2   2 142.425 39.4637   1
 -13  -2   2 249.982 45.6003   1
  13  -2  -2 181.790 42.7760   1
  13   2  -2 278.820 45.0447   1
 -12   2   2 41597.2 2208.71   1
  12  -2  -2 43885.4 2210.35   1
  12   2  -2 44241.9 2205.80   1
 -11   2   2 3439.79 217.493   1
 -11  -2   2 3151.21 211.641   1
  11  -2  -2 3823.88 218.947   1
  11   2  -2 3824.05 214.359   1
 -10   2   2 47466.4 2233.75   1
 -10  -2   2 42752.7 2223.94   1
  10  -2  -2 43228.0 2224.63   1
  10   2  -2 42441.2 2221.22   1
  -9   2   2 40887.8 2207.71   1
   9   2  -2 46226.5 2203.36   1
  -9  -2   2 42888.3 2204.51   1
   9  -2  -2 43291.0 2207.66   1
  -8   2   2 3479.58 223.636   1
   8   2  -2 4076.64 219.466   1
   8  -2  -2 3918.63 224.316   1
  -8  -2   2 3895.77 221.026   1
  -7   2   2 7825.82 449.592   1
   7   2  -2 8583.69 444.295   1
   7  -2  -2 8328.02 449.400   1
  -7  -2   2 8860.42 446.284   1
   6   2  -2 9611.97 498.765   1
  -6  -2   2 9574.92 500.697   1
  -5   2   2 53.2016 24.8106   1
  -5  -2   2 31.0199 20.8646   1
   5  -2  -2 50.5735 25.4511   1
   5   2  -2 40.9635 18.7537   1
  -4  -2   2 395394. 19542.1   1
   4  -2  -2 386143. 19548.1   1
  -4   2   2 383853. 19547.6   1
   4   2  -2 392259. 19541.2   1
   3  -2  -2 9192.38 452.610   1
  -3  -2   2 8837.56 445.958   1
   3   2  -2 8406.07 444.803   1
  -3   2   2 8541.23 451.968   1
   2  -2  -2 5910.96 304.801   1
  -2   2   2 6072.79 304.650   1
   2   2  -2 5648.90 297.572   1
  -2  -2   2 5699.47 298.095   1
  -1  -2   2 110577. 5494.53   1
   1  -2  -2 108150. 5500.36   1
  -1   2   2 107416. 5498.80   1
   1   2  -2 111068. 5494.59   1
   0  -2  -2 55358.8 3093.55   1
   0   2   2 58386.4 3092.11   1
   0  -2   2 63926.1 3090.06   1
   0   2  -2 66499.6 3089.88   1
  -1  -2  -2 4565.27 238.679   1
   1  -2   2 4554.83 235.158   1
  -1   2  -2 4748.78 236.090   1
  -2  -2  -2 349066. 14220.1   1
   2   2   2 348476. 14220.4   1
  -2   2  -2 316913. 14220.7   1
   3  -2   2 32681.2 1667.94   1
   3   2   2 34517.6 1668.93   1
  -3  -2  -2 29947.3 1666.84   1
  -3   2  -2 34900.0 1670.86   1
  -5   2  -2 54820.1 2607.61   1
   5  -2   2 50235.4 2600.60   1
   5   2   2 50699.0 2601.19   1
  -5  -2  -2 50565.4 2603.75   1
   6  -2   2 48.7642 27.5623   1
   6   2   2 18.6443 24.0598   1
  -6  -2  -2 10.1063 23.6931   1
  -6   2  -2 41.1727 25.1988   1
  -7   2  -2 20794.1 1081.41   1
  -7  -2  -2 22030.5 1083.78   1
   7  -2   2 19786.1 1080.57   1
   7   2   2 20891.5 1080.08   1
  -8   2  -2 392.141 48.8933   1
  -8  -2  -2 358.703 49.1579   1
   8  -2   2 338.736 48.9256   1
   8   2   2 311.498 44.5770   1
  -9   2  -2 26267.7 1359.82   1
  -9  -2  -2 26460.1 1358.71   1
   9  -2   2 25991.0 1357.15   1
   9   2   2 26332.5 1356.79   1
 -11   2  -2 10704.4 584.725   1
 -11  -2  -2 10127.7 578.398   1
  11  -2   2 11173.4 581.676   1
  11   2   2 10519.6 577.072   1
 -12   2  -2 7168.21 417.912   1
 -12  -2  -2 7483.19 416.324   1
  12  -2   2 7523.63 415.040   1
  12   2   2 6918.32 410.930   1
 -13   2  -2 6959.26 411.306   1
 -13  -2  -2 7316.90 415.270   1
  13  -2   2 6979.15 408.979   1
  13   2   2 7378.73 411.442   1
 -14   2  -2 1955.49 144.574   1
 -14  -2  -2 1923.47 145.357   1
  14  -2   2 1755.96 139.106   1
  14   2   2 1701.11 139.288   1
 -15   2  -2 11366.3 588.355   1
  15  -2   2 9719.95 577.960   1
 -16   2  -2 114.048 44.8457   1
 -16  -2  -2 163.799 44.0305   1
  16  -2   2 133.120 45.3476   1
  16   2   2 265.897 56.5259   1
 -17   2  -2 176.753 55.1566   1
 -17  -2  -2 282.477 58.3795   1
  17  -2   2 203.854 46.8867   1
  17   2   2 199.785 53.0763   1
 -18   2  -2-18.8530 35.1973   1
 -18  -2  -2 67.1860 44.9230   1
  18  -2   2-9.07240 39.1148   1
  18   2   2 17.5536 39.8158   1
 -19  -2  -2 529.484 75.7534   1
  19  -2   2 679.588 82.8894   1
  19   2   2 540.216 72.4546   1
 -20   2  -2 9.46315 46.9076   1
 -20  -2  -2 19.7716 44.8549   1
  20   2   2 27.0705 37.4996   1
 -21   2  -2 873.718 97.5301   1
 -21  -2  -2 792.998 93.7716   1
  21   2   2 991.522 98.5212   1
  21  -2   2 887.410 99.3866   1
 -22   2  -2 28.2700 37.6111   1
 -22  -2  -2-9.66332 45.2260   1
  22  -2   2 9.05373 44.8676   1
  22   2   2-18.5775 42.1349   1
 -23   2  -2 268.876 58.2223   1
  23  -2   2 355.466 62.1974   1
 -24   2  -2 9.16318 42.9110   1
 -24  -2  -2 18.6627 46.2673   1
  24  -2   2 60.1938 48.0524   1
  24   2   2 27.3112 50.3259   1
 -25   2  -2 53.4075 52.5536   1
 -25  -2  -2 127.823 45.5457   1
  25   2   2 121.990 50.9644   1
  25  -2   2 101.706 54.6201   1
 -26   3   2 18.9537 48.2449   1
  26  -3  -2 44.1945 52.4508   1
  25   3  -2 140.219 55.3650   1
 -24   3   2 18.9288 46.2721   1
 -24  -3   2 29.2955 42.8516   1
  24  -3  -2-9.27488 45.9712   1
  24   3  -2 27.9474 41.5790   1
 -23  -3   2 19.4863 41.2716   1
  23   3  -2 38.0131 45.1688   1
 -22   3   2 19.1045 39.7165   1
 -22  -3   2-29.0826 43.2905   1
  22  -3  -2 92.2449 48.1496   1
  22   3  -2 47.1376 45.4696   1
 -21   3   2 1052.70 105.234   1
 -21  -3   2 1216.49 112.931   1
  21   3  -2 1189.51 111.144   1
  21  -3  -2 975.553 104.653   1
 -20   3   2 520.036 75.2538   1
 -20  -3   2 443.941 70.2734   1
  20  -3  -2 449.465 68.8866   1
  20   3  -2 589.787 78.3247   1
 -19   3   2 396.197 67.1929   1
 -19  -3   2 483.345 70.1015   1
  19  -3  -2 453.752 66.2310   1
  19   3  -2 453.074 67.6757   1
 -18   3   2-37.3886 41.7273   1
  18  -3  -2-8.73715 40.9086   1
 -17  -3   2 4490.26 268.655   1
  17   3  -2 3904.37 256.872   1
 -16   3   2 2749.61 195.190   1
 -16  -3   2 2799.78 193.434   1
  16  -3  -2 3068.50 195.220   1
  16   3  -2 2688.17 187.323   1
 -15   3   2 8129.77 486.751   1
 -15  -3   2 9154.97 492.830   1
  15  -3  -2 8827.59 490.258   1
  15   3  -2 8912.71 486.690   1
 -14   3   2 169.392 43.4687   1
 -14  -3   2 113.422 38.4990   1
  14  -3  -2 153.522 45.1072   1
  14   3  -2 88.7150 32.5596   1
 -13   3   2 6330.88 386.519   1
 -13  -3   2 7220.13 390.134   1
  13  -3  -2 6809.97 389.192   1
  13   3  -2 6912.77 383.884   1
 -12  -3   2 9472.66 493.872   1
  12   3  -2 8517.60 485.598   1
 -11   3   2 39073.3 2054.56   1
  11  -3  -2 40371.7 2051.82   1
  11   3  -2 40891.2 2048.01   1
 -10   3   2 29776.7 1537.54   1
  10   3  -2 32172.1 1533.38   1
 -10  -3   2 28000.5 1530.86   1
  10  -3  -2 29746.9 1537.20   1
  -9   3   2 909.276 81.4357   1
   9   3  -2 973.598 78.4066   1
   9  -3  -2 902.610 80.4812   1
  -8   3   2 7822.26 459.429   1
   8   3  -2 8333.34 454.235   1
  -8  -3   2 8993.06 457.729   1
   8  -3  -2 9053.48 462.719   1
   7  -3  -2 3193.24 187.205   1
  -7   3   2 3076.14 187.102   1
  -6  -3   2 35261.5 1922.90   1
   6  -3  -2 40482.1 1929.96   1
  -6   3   2 40771.7 1930.71   1
   6   3  -2 36695.5 1921.39   1
   5   3  -2 31548.3 1602.28   1
  -5  -3   2 31736.4 1603.15   1
   4  -3  -2 73711.1 3278.01   1
  -4  -3   2 64795.9 3270.58   1
  -4   3   2 71517.2 3277.45   1
  -3   3   2 18493.3 931.777   1
  -3  -3   2 19206.7 924.696   1
   3  -3  -2 16374.9 930.527   1
  -2  -3   2 42116.6 2059.49   1
  -2   3   2 43711.5 2066.07   1
   2   3  -2 40239.5 2058.42   1
   2  -3  -2 37489.3 2063.91   1
   1  -3  -2 114690. 5428.98   1
   1   3  -2 105790. 5423.05   1
  -1   3   2 107114. 5428.29   1
  -1  -3   2 106209. 5424.26   1
   0  -3  -2 112630. 5769.86   1
   0   3   2 110177. 5767.01   1
   0   3  -2 118603. 5765.27   1
   0  -3   2 117205. 5765.62   1
   1   3   2 138.833 25.9962   1
  -1  -3  -2 142.311 26.5028   1
  -1   3  -2 165.550 28.4065   1
   1  -3   2 158.960 27.0282   1
  -2  -3  -2 27126.5 1234.10   1
   2   3   2 22419.0 1228.27   1
   2  -3   2 23506.1 1228.92   1
  -2   3  -2 24040.1 1228.84   1
  -4  -3  -2 5916.03 339.070   1
   4   3   2 6229.49 338.727   1
  -4   3  -2 6341.08 342.601   1
   4  -3   2 6397.05 340.502   1
   5  -3   2 5907.93 344.356   1
   5   3   2 6561.50 345.922   1
  -5  -3  -2 6532.20 347.005   1
  -5   3  -2 6149.97 347.259   1
  -6   3  -2 10097.0 581.127   1
  -6  -3  -2 11543.8 584.265   1
   6  -3   2 10952.9 582.542   1
   6   3   2 11214.6 581.833   1
  -7   3  -2 7044.27 381.490   1
  -7  -3  -2 6492.68 375.970   1
   7  -3   2 6324.88 373.546   1
   7   3   2 7375.39 379.327   1
  -8   3  -2 1270.29 102.572   1
  -8  -3  -2 1242.27 99.9940   1
   8  -3   2 1128.93 98.9966   1
   8   3   2 1336.87 100.417   1
  -9   3  -2 15436.1 805.283   1
  -9  -3  -2 15438.2 805.101   1
   9  -3   2 15751.7 804.565   1
   9   3   2 14157.1 799.284   1
 -10   3  -2 23000.3 1235.79   1
  10  -3   2 24532.0 1238.19   1
 -11   3  -2 9567.23 540.452   1
 -11  -3  -2 9858.47 541.843   1
  11  -3   2 10215.8 542.213   1
  11   3   2 9628.52 535.714   1
 -12   3  -2 14522.9 879.427   1
 -12  -3  -2 16408.8 880.003   1
  12  -3   2 17084.2 879.294   1
  12   3   2 17995.9 880.019   1
 -13   3  -2 52.5191 48.8961   1
 -13  -3  -2-8.45511 39.5791   1
  13  -3   2-23.7201 38.1177   1
  13   3   2 54.4083 41.5321   1
 -14   3  -2 2325.57 171.535   1
 -14  -3  -2 2416.13 170.402   1
  14  -3   2 2299.80 166.208   1
  14   3   2 2189.47 165.806   1
 -15   3  -2 2608.02 183.931   1
  15  -3   2 2476.70 179.464   1
 -16   3  -2 1079.57 105.337   1
 -16  -3  -2 1061.35 104.413   1
  16  -3   2 1025.87 100.317   1
  16   3   2 1081.84 103.550   1
 -17   3  -2 539.757 75.8688   1
 -17  -3  -2 516.423 71.7104   1
  17  -3   2 532.614 73.4156   1
  17   3   2 356.967 65.8113   1
 -18  -3  -2 47.3466 47.5605   1
  18   3   2-18.3689 44.8997   1
 -19   3  -2 630.873 82.5496   1
 -19  -3  -2 657.547 80.8604   1
  19  -3   2 765.007 85.9309   1
  19   3   2 550.857 77.6469   1
 -20   3  -2 765.187 92.8611   1
 -20  -3  -2 943.375 99.7005   1
  20  -3   2 865.320 95.0065   1
  20   3   2 916.778 96.2284   1
 -21   3  -2 47.0486 49.1818   1
  21  -3   2 73.7514 51.0312   1
 -22   3  -2 726.026 85.3406   1
 -22  -3  -2 765.232 89.1314   1
  22  -3   2 697.334 81.2339   1
  22   3   2 657.028 86.0187   1
 -23   3  -2-28.1545 48.9922   1
  23  -3   2 97.3532 51.0186   1
 -24  -3  -2 73.1397 47.8467   1
  24   3   2 80.2055 51.9911   1
 -25   3  -2 106.188 50.9875   1
 -25  -3  -2 35.5020 47.4270   1
  25  -3   2-16.8386 41.1677   1
  25   3   2-34.9095 50.7872   1
 -25   4   2-18.7951 41.2366   1
  25  -4  -2 45.4506 43.8192   1
 -24   4   2 19.3221 40.1425   1
 -24  -4   2 28.5191 40.9905   1
  24  -4  -2 9.08657 44.4251   1
  24   4  -2 9.37749 46.4792   1
 -23   4   2-9.27506 37.0190   1
 -23  -4   2-19.0040 44.4708   1
  23  -4  -2 9.38706 38.9959   1
  23   4  -2 18.6792 45.6544   1
 -22   4   2 9.75613 42.8860   1
 -22  -4   2 85.1744 50.0389   1
  22  -4  -2 27.4446 44.7978   1
  22   4  -2 111.233 51.8415   1
 -21  -4   2 453.160 75.3445   1
  21  -4  -2 531.509 79.3202   1
  21   4  -2 613.124 80.6157   1
 -20  -4   2 457.138 69.8162   1
  20   4  -2 423.851 66.5154   1
 -19   4   2 452.611 71.7146   1
 -19  -4   2 493.958 71.6668   1
  19  -4  -2 527.086 69.7874   1
  19   4  -2 359.258 63.5831   1
 -18   4   2 608.138 78.1371   1
 -18  -4   2 507.209 72.4312   1
  18  -4  -2 595.609 76.6559   1
  18   4  -2 602.501 76.4867   1
 -17   4   2 361.078 64.1892   1
  17  -4  -2 302.842 66.0923   1
  17   4  -2 458.739 66.0454   1
  16  -4  -2 5989.41 342.642   1
  16   4  -2 6281.03 342.594   1
 -15   4   2-8.33847 39.0254   1
  15  -4  -2 8.15974 41.5157   1
  15   4  -2 15.0045 34.0310   1
 -15  -4   2-7.86471 33.9052   1
  14  -4  -2 373.109 55.6846   1
 -14   4   2 415.829 59.4964   1
  14   4  -2 504.807 60.2331   1
 -14  -4   2 328.090 56.9961   1
  13  -4  -2-14.3991 31.5918   1
 -13   4   2-7.84972 35.0327   1
 -12   4   2 6087.79 364.993   1
  12   4  -2 6677.02 363.134   1
 -12  -4   2 6587.72 364.078   1
  12  -4  -2 6182.35 365.500   1
 -11  -4   2 7978.85 422.136   1
 -11   4   2 7680.52 425.045   1
  11   4  -2 7481.50 418.092   1
  11  -4  -2 7116.91 423.636   1
  10  -4  -2 15427.7 795.316   1
  10   4  -2 14147.1 785.681   1
 -10   4   2 15860.3 798.906   1
  -9  -4   2 11001.5 581.016   1
   9  -4  -2 11087.5 586.812   1
   9   4  -2 10603.4 577.976   1
  -9   4   2 11106.9 588.605   1
  -8  -4   2 696.892 61.5933   1
   8  -4  -2 658.525 66.1806   1
   8   4  -2 742.893 62.0785   1
  -8   4   2 545.014 66.7342   1
  -7  -4   2 4628.76 248.530   1
   7  -4  -2 4647.74 253.531   1
  -7   4   2 4135.65 250.073   1
   7   4  -2 4090.99 243.425   1
   6  -4  -2 72754.0 3695.48   1
  -6   4   2 73710.9 3697.43   1
  -5  -4   2 94.9204 27.7738   1
  -5   4   2 110.494 27.9474   1
   5   4  -2 160.263 30.4959   1
   4  -4  -2 11991.1 634.408   1
   4   4  -2 12665.8 627.987   1
  -4   4   2 11477.9 633.173   1
  -4  -4   2 12167.9 628.965   1
  -3  -4   2 11296.3 564.375   1
   3   4  -2 10462.1 561.453   1
  -2  -4   2 51163.8 2317.37   1
   2   4  -2 41599.3 2313.14   1
   1   4  -2 16937.1 776.577   1
  -1  -4   2 13462.7 773.495   1
   0   4  -2 56398.7 2986.66   1
   0  -4   2 62435.5 2988.85   1
  -1   4  -2 2415.43 141.731   1
   1  -4   2 2253.58 139.867   1
   2   4   2 123858. 6140.45   1
  -2  -4  -2 120439. 6140.67   1
  -3   4  -2 29112.0 1454.76   1
   3  -4   2 29332.2 1455.10   1
   3   4   2 26754.0 1453.61   1
  -3  -4  -2 28830.8 1456.15   1
  -4   4  -2 60691.8 3214.64   1
   4  -4   2 64929.9 3215.95   1
   4   4   2 62665.1 3211.80   1
  -4  -4  -2 66571.4 3218.10   1
  -5   4  -2 41034.7 2133.02   1
   5  -4   2 39337.6 2130.44   1
   5   4   2 43385.0 2128.38   1
  -5  -4  -2 43549.0 2131.09   1
  -6   4  -2 3179.71 196.882   1
   6  -4   2 2958.49 192.650   1
   6   4   2 3199.09 192.820   1
  -6  -4  -2 3319.10 194.730   1
  -7   4  -2 1072.14 88.7225   1
  -7  -4  -2 1017.78 87.5931   1
   7   4   2 1042.50 86.8842   1
   7  -4   2 1036.10 88.6136   1
  -8  -4  -2-6.26161 33.0847   1
   8   4   2 61.1170 34.1592   1
  -8   4  -2 26.3849 34.4333   1
   8  -4   2 19.0590 33.9636   1
  -9  -4  -2 2949.73 187.005   1
   9   4   2 2812.90 184.146   1
  10  -4   2 1569.74 122.250   1
 -10  -4  -2 1514.59 121.593   1
  10   4   2 1647.20 122.672   1
 -10   4  -2 1710.72 127.203   1
  11  -4   2 18009.3 913.761   1
 -11  -4  -2 16118.8 907.888   1
  11   4   2 18084.0 912.167   1
 -11   4  -2 16676.8 913.194   1
  12  -4   2 3021.44 196.066   1
 -12  -4  -2 3236.53 197.440   1
  12   4   2 2779.17 190.751   1
 -12   4  -2 2546.22 188.657   1
  13  -4   2 6788.11 377.376   1
 -13  -4  -2 5744.22 371.135   1
  13   4   2 6996.59 377.518   1
 -13   4  -2 6201.10 375.156   1
 -14  -4  -2 6659.71 407.741   1
  14   4   2 7441.32 408.562   1
  15  -4   2 110.869 39.2698   1
 -15  -4  -2 97.6386 44.5025   1
  15   4   2 220.062 53.3945   1
 -15   4  -2 132.171 44.6968   1
  16  -4   2 53.3906 39.1542   1
 -16  -4  -2 72.7277 46.3495   1
 -16   4  -2 57.1308 36.5078   1
  17  -4   2 235.159 52.0695   1
 -17  -4  -2 232.095 55.9826   1
  17   4   2 266.690 55.6475   1
 -17   4  -2 278.021 56.1114   1
  18  -4   2 145.317 50.1831   1
 -18  -4  -2 122.042 46.4803   1
  18   4   2 154.263 51.2184   1
 -18   4  -2 173.847 52.7140   1
  19  -4   2 211.696 60.2772   1
 -19  -4  -2 207.309 57.7268   1
  19   4   2 228.432 60.7688   1
 -19   4  -2 114.250 52.8990   1
 -20  -4  -2 94.1843 49.7104   1
  20  -4   2 130.656 51.5612   1
  20   4   2 229.574 60.7887   1
 -21  -4  -2 579.704 82.5123   1
 -21   4  -2 712.486 83.8574   1
  22  -4   2 72.6096 51.8096   1
 -22  -4  -2-27.8659 47.3121   1
  22   4   2 36.6456 51.2186   1
 -22   4  -2 93.8802 54.1293   1
  23  -4   2 45.0236 45.2767   1
 -23  -4  -2 18.4665 49.9462   1
  23   4   2 63.3117 47.8047   1
 -23   4  -2 45.6879 46.5424   1
  24  -4   2 8.64847 45.6792   1
 -24  -4  -2 54.8178 42.7763   1
  24   4   2 8.85671 42.0914   1
 -24   4  -2 27.3185 49.7820   1
 -25  -4  -2 44.9945 45.7851   1
  25   4   2-34.4380 44.9130   1
  26  -5  -2-17.7364 44.5571   1
 -26   5   2-36.5497 42.1319   1
  25  -5  -2 8.94341 41.2227   1
 -25   5   2 18.7661 45.2300   1
  24  -5  -2 66.5689 54.2824   1
  24   5  -2 55.4596 50.0043   1
 -24   5   2 17.9903 43.4157   1
  23  -5  -2 337.894 69.3303   1
 -23  -5   2 437.033 71.7180   1
  23   5  -2 388.100 68.8734   1
 -23   5   2 263.919 64.7414   1
  22  -5  -2-9.22579 39.7754   1
 -22  -5   2-9.61802 45.6930   1
  22   5  -2 9.20227 44.9854   1
 -22   5   2 39.1247 38.2199   1
  21  -5  -2 212.843 57.9787   1
 -21   5   2 227.690 55.8012   1
  20  -5  -2 305.443 60.7453   1
 -20  -5   2 326.313 63.3387   1
  20   5  -2 368.482 65.0306   1
 -20   5   2 298.195 62.1970   1
 -19  -5   2 344.589 60.5677   1
  19   5  -2 325.107 63.8220   1
 -19   5   2 437.238 73.2685   1
 -18  -5   2 343.960 60.4646   1
  18   5  -2 325.220 60.0255   1
 -18   5   2 275.063 62.6992   1
  17  -5  -2 525.561 72.3799   1
 -17   5   2 491.217 72.1786   1
  17   5  -2 579.708 74.3963   1
 -17  -5   2 537.671 72.4837   1
  16  -5  -2 1072.38 100.493   1
 -16   5   2 933.783 98.6392   1
  16   5  -2 1002.67 94.9809   1
 -16  -5   2 903.458 92.2743   1
  15  -5  -2 3464.32 227.208   1
 -15  -5   2 3209.63 225.174   1
 -15   5   2 3953.60 238.382   1
  15   5  -2 3691.41 227.622   1
 -14   5   2 33.1454 40.0774   1
  14  -5  -2 78.5219 41.0971   1
  14   5  -2 64.8991 35.8898   1
 -14  -5   2 82.9604 35.4532   1
 -13   5   2 9415.42 542.104   1
 -13  -5   2 10302.2 542.121   1
  13   5  -2 10176.0 538.795   1
  13  -5  -2 9426.83 540.260   1
 -12   5   2 2785.94 196.666   1
  12   5  -2 3116.77 193.090   1
 -12  -5   2 3094.09 197.509   1
  12  -5  -2 3005.40 197.120   1
 -11   5   2 21238.5 1140.67   1
  11   5  -2 20136.2 1130.15   1
 -11  -5   2 23823.0 1139.10   1
  11  -5  -2 22480.8 1141.34   1
 -10   5   2 10920.3 627.403   1
  10   5  -2 12105.5 621.885   1
 -10  -5   2 11686.1 623.407   1
  10  -5  -2 11768.4 627.258   1
  -9   5   2 4323.27 249.814   1
   9   5  -2 3758.52 236.677   1
   9  -5  -2 4396.30 248.947   1
  -8   5   2 29.9952 26.9604   1
   8   5  -2 102.208 27.4808   1
  -8  -5   2 47.8069 26.8686   1
   8  -5  -2 72.7951 29.4132   1
  -7   5   2 2846.10 181.922   1
   7   5  -2 2821.57 174.961   1
  -7  -5   2 3035.46 178.762   1
   7  -5  -2 2873.46 180.936   1
  -6   5   2 26151.6 1278.33   1
  -6  -5   2 25478.5 1271.06   1
   6   5  -2 22937.4 1265.52   1
   6  -5  -2 25141.8 1276.04   1
  -5   5   2 114795. 5751.09   1
   5  -5  -2 116673. 5751.52   1
   5   5  -2 113802. 5743.02   1
  -5  -5   2 112315. 5743.71   1
   4  -5  -2 13869.9 687.776   1
  -4   5   2 12321.6 684.360   1
   3  -5  -2 15790.3 805.283   1
  -3   5   2 15127.4 803.302   1
   2  -5  -2 8139.25 428.080   1
  -2   5   2 7742.70 426.756   1
  -1   5   2 21725.4 1121.88   1
   1  -5  -2 21937.5 1123.10   1
   0   5   2 10637.8 655.903   1
   0  -5  -2 15813.6 670.409   1
  -1  -5  -2 96916.4 5006.79   1
  -1   5  -2 101722. 5003.82   1
   1  -5   2 94740.2 5002.37   1
   1   5   2 104527. 5005.60   1
  -2  -5  -2 4099.45 249.014   1
  -2   5  -2 4740.10 252.085   1
   2  -5   2 4477.23 251.049   1
   2   5   2 4184.32 248.189   1
  -3   5  -2 4850.96 289.852   1
   3  -5   2 5410.62 291.079   1
   3   5   2 5349.72 292.600   1
  -3  -5  -2 4967.35 292.112   1
  -4   5  -2 6521.50 348.652   1
   4  -5   2 6138.97 346.831   1
   4   5   2 6257.18 346.767   1
  -4  -5  -2 6054.10 348.714   1
  -5   5  -2 132.223 37.6348   1
   5  -5   2 151.668 35.9449   1
   5   5   2 88.8687 30.4463   1
  -6   5  -2 20970.3 1110.93   1
   6  -5   2 21197.3 1109.88   1
   6   5   2 21049.6 1106.16   1
  -6  -5  -2 22444.1 1113.65   1
  -7   5  -2 524.751 63.2211   1
  -7  -5  -2 543.698 61.4929   1
   7  -5   2 469.895 60.2372   1
   7   5   2 512.618 56.2937   1
   8   5   2 197.809 40.8696   1
  -8  -5  -2 308.177 45.4261   1
   9  -5   2 25379.3 1307.02   1
  -9   5  -2 24890.2 1307.50   1
 -10   5  -2 582.628 72.4778   1
 -10  -5  -2 561.366 69.3508   1
  10  -5   2 640.467 72.4691   1
  10   5   2 756.998 74.2109   1
 -11  -5  -2 5089.73 306.888   1
 -11   5  -2 4887.27 308.444   1
  11  -5   2 5795.82 311.383   1
  11   5   2 4859.67 303.104   1
 -12  -5  -2 11632.0 628.379   1
 -12   5  -2 11087.1 628.639   1
  12  -5   2 11340.4 629.437   1
  12   5   2 11875.8 627.532   1
 -13  -5  -2 2433.68 173.665   1
 -13   5  -2 2341.97 172.707   1
  13   5   2 2558.79 173.233   1
  13  -5   2 2482.95 175.115   1
  14  -5   2 70.5567 34.7651   1
 -14   5  -2 112.646 37.6372   1
  15  -5   2 5195.79 310.337   1
 -15  -5  -2 4775.62 305.698   1
 -15   5  -2 5096.34 310.691   1
 -16   5  -2 58.4223 48.2621   1
 -16  -5  -2-8.98647 32.7544   1
  16   5   2 8.74322 34.9078   1
  16  -5   2 34.7834 43.1033   1
  17   5   2 8.90981 46.5140   1
 -17  -5  -2 64.1034 48.3846   1
 -18   5  -2 39.4200 39.5258   1
  18  -5   2 110.424 43.2422   1
 -19   5  -2 513.823 74.5894   1
 -19  -5  -2 538.456 76.4281   1
  19   5   2 437.177 73.5578   1
  19  -5   2 366.418 62.9575   1
 -20   5  -2 127.076 53.9696   1
 -20  -5  -2 152.075 55.2887   1
  20   5   2 209.151 61.5713   1
  20  -5   2 135.946 51.1970   1
 -21   5  -2 44.9399 43.9693   1
 -21  -5  -2 66.6414 45.2588   1
  21   5   2 54.5109 52.3666   1
  21  -5   2-28.4989 45.8195   1
  22   5   2 81.0807 50.9839   1
 -22  -5  -2 66.2991 43.1202   1
 -23   5  -2 64.5128 48.7115   1
 -23  -5  -2-9.33630 47.5542   1
  23   5   2 53.3894 50.7954   1
  23  -5   2 62.0868 50.1136   1
 -24   5  -2 62.1697 37.0874   1
  24  -5   2 87.0047 43.2813   1
 -26   6   2 35.9698 49.7490   1
  26  -6  -2 60.8190 53.9639   1
 -25   6   2-9.03264 40.3111   1
  25  -6  -2 36.3949 48.6127   1
 -24   6   2-9.61409 47.6539   1
  24  -6  -2-26.9445 54.7661   1
 -23   6   2 19.4485 50.1147   1
  23   6  -2 18.7230 43.8235   1
  23  -6  -2 18.3549 47.8852   1
 -22   6   2 158.045 52.6580   1
 -22  -6   2 175.577 54.3862   1
  22   6  -2 121.274 47.4115   1
  22  -6  -2 129.239 49.2798   1
 -21   6   2 10.1214 47.4170   1
 -21  -6   2 28.7352 40.6038   1
  21   6  -2 64.6826 48.2505   1
  21  -6  -2 61.9682 46.7888   1
 -20   6   2 49.0663 46.8151   1
 -20  -6   2 94.3100 42.3024   1
  20   6  -2 109.173 45.8915   1
  20  -6  -2 82.8757 47.6414   1
  19   6  -2 35.6528 44.7783   1
 -19  -6   2 9.24020 40.5558   1
 -18   6   2 370.693 63.0910   1
  18  -6  -2 257.768 55.5679   1
 -18  -6   2 387.377 62.3244   1
  18   6  -2 330.203 58.5884   1
  17  -6  -2 346.150 62.2009   1
 -17   6   2 362.074 63.4979   1
 -16   6   2 243.809 55.2551   1
  16  -6  -2 265.971 53.7221   1
 -16  -6   2 246.856 52.7262   1
  16   6  -2 179.056 46.9184   1
 -15  -6   2 49.2017 39.8343   1
  15   6  -2 148.383 42.0160   1
 -14   6   2 393.905 61.4692   1
  14   6  -2 537.362 63.3213   1
  14  -6  -2 473.328 69.3372   1
 -14  -6   2 568.231 68.8647   1
 -13   6   2 887.015 90.9249   1
  13   6  -2 713.126 76.1101   1
  13  -6  -2 814.897 87.0174   1
 -13  -6   2 870.004 84.7774   1
  12  -6  -2 54.1901 37.3321   1
 -12   6   2-7.98728 37.9627   1
  11   6  -2 906.559 76.6346   1
 -11  -6   2 767.290 76.8634   1
  11  -6  -2 825.703 82.9203   1
 -10   6   2 398.275 57.9812   1
  10   6  -2 403.031 50.8708   1
 -10  -6   2 344.079 52.4066   1
  10  -6  -2 391.134 56.4652   1
   9   6  -2 5063.45 292.879   1
  -9  -6   2 5105.08 295.054   1
  -8   6   2 21311.5 1128.39   1
   8   6  -2 21306.6 1121.64   1
   8  -6  -2 22388.6 1128.86   1
  -7   6   2 1646.32 119.036   1
  -7  -6   2 1496.56 111.795   1
   7  -6  -2 1430.51 115.175   1
   7   6  -2 1576.47 109.944   1
   6   6  -2 527.370 60.5991   1
  -6  -6   2 658.459 64.3559   1
   6  -6  -2 1027.77 80.4921   1
  -6   6   2 977.421 78.9831   1
  -5  -6   2 8939.83 489.341   1
  -5   6   2 9426.20 496.125   1
   5  -6  -2 9000.68 495.118   1
   5   6  -2 9207.22 487.947   1
  -4  -6   2 61.4075 29.3715   1
  -4   6   2 93.6680 29.7487   1
   4  -6  -2 100.771 31.8914   1
   4   6  -2 88.0834 30.1140   1
  -3  -6   2 705.648 63.9789   1
  -3   6   2 824.751 70.5926   1
   3  -6  -2 679.956 67.7766   1
   3   6  -2 794.170 65.5023   1
  -2  -6   2 52671.9 2559.03   1
  -2   6   2 44512.9 2559.15   1
   2  -6  -2 47624.5 2560.29   1
   1  -6  -2 4298.37 256.121   1
   1   6  -2 4612.66 254.175   1
  -1  -6   2 4507.12 254.102   1
  -1   6   2 4451.19 257.433   1
   0  -6  -2 544.942 54.5672   1
   0   6  -2 478.267 49.7233   1
   0  -6   2 459.843 51.4725   1
   0   6   2 389.434 49.9805   1
  -1   6  -2 10214.6 522.131   1
   1  -6   2 10316.3 523.596   1
   1   6   2 10143.0 523.508   1
  -2  -6  -2 136080. 7144.98   1
   2   6   2 137535. 7143.58   1
   2  -6   2 150762. 7147.32   1
  -2   6  -2 144828. 7147.41   1
  -3  -6  -2 13968.8 718.220   1
  -3   6  -2 13365.1 715.555   1
   3  -6   2 13645.2 716.926   1
   3   6   2 13298.1 715.059   1
  -4   6  -2 14270.1 767.295   1
   4  -6   2 13519.8 766.517   1
   4   6   2 15736.5 768.928   1
  -4  -6  -2 14688.2 770.303   1
  -5   6  -2 9237.11 513.613   1
   5  -6   2 9529.17 514.620   1
   5   6   2 9470.98 513.979   1
  -5  -6  -2 9624.84 516.486   1
  -6   6  -2 416.453 55.6840   1
   6  -6   2 439.213 57.2649   1
   6   6   2 324.763 46.4169   1
  -6  -6  -2 288.373 47.4876   1
   7   6   2 1347.51 109.223   1
  -7  -6  -2 1700.56 120.369   1
   8  -6   2 79.1693 32.8705   1
  -8   6  -2 74.0560 31.0012   1
  -9   6  -2 5794.29 354.873   1
  -9  -6  -2 5669.64 351.737   1
   9  -6   2 6361.56 357.030   1
   9   6   2 6594.28 354.149   1
  10  -6   2 2837.78 181.852   1
 -10   6  -2 2513.51 178.258   1
  10   6   2 2408.74 172.248   1
 -10  -6  -2 2562.22 176.367   1
  11  -6   2 3283.17 216.171   1
 -11  -6  -2 3151.93 213.451   1
  11   6   2 3499.75 215.916   1
 -11   6  -2 3300.58 217.477   1
 -12  -6  -2 424.186 63.0312   1
  12   6   2 364.353 59.9105   1
  12  -6   2 305.848 55.0868   1
 -12   6  -2 300.685 60.0492   1
  13  -6   2 700.567 76.1404   1
  13   6   2 516.663 72.1964   1
 -13   6  -2 593.561 77.2856   1
 -14   6  -2 850.422 94.7457   1
 -14  -6  -2 1160.51 103.361   1
  14  -6   2 889.568 94.4065   1
  15  -6   2 237.025 59.4773   1
 -15   6  -2 254.138 60.1452   1
  15   6   2 327.943 59.0317   1
 -15  -6  -2 223.706 55.1594   1
 -16  -6  -2 975.026 94.9320   1
 -16   6  -2 866.091 92.5031   1
  16  -6   2 846.852 91.3314   1
  16   6   2 700.332 87.7072   1
 -17  -6  -2 1148.81 107.002   1
 -17   6  -2 960.388 105.148   1
  17  -6   2 1159.80 108.324   1
  17   6   2 1076.69 104.386   1
 -18  -6  -2 1087.80 104.096   1
 -18   6  -2 830.766 100.813   1
  18   6   2 900.530 99.8099   1
  18  -6   2 1062.80 104.482   1
  19  -6   2 27.6751 39.7832   1
 -19  -6  -2 28.4034 45.6456   1
  19   6   2 18.2703 47.6667   1
 -19   6  -2 9.86719 39.3963   1
  20  -6   2 283.513 61.1726   1
 -20  -6  -2 351.211 64.7429   1
  20   6   2 293.125 67.3273   1
 -20   6  -2 329.537 65.0776   1
 -21  -6  -2 266.223 62.8849   1
  21  -6   2 323.884 62.8797   1
  22  -6   2 73.1290 49.9522   1
 -22  -6  -2 171.249 54.7601   1
  22   6   2 181.932 58.8229   1
 -22   6  -2 172.492 53.3371   1
 -23  -6  -2 47.1160 50.9277   1
  23   6   2-17.9361 47.3539   1
  24  -6   2 8.56648 44.1440   1
 -24  -6  -2 9.28913 36.2990   1
 -24   6  -2 8.89918 45.8581   1
  24   6   2 17.5776 42.9656   1
  25  -7  -2 34.8622 48.7214   1
 -25   7   2 46.6511 50.4625   1
  24  -7  -2 8.97932 45.6879   1
 -24   7   2 9.51454 42.4597   1
  23  -7  -2 18.2082 45.1262   1
 -22   7   2 563.538 77.7044   1
  22  -7  -2 369.664 67.6203   1
  22   7  -2 351.024 65.6538   1
 -22  -7   2 434.877 71.1515   1
  21   7  -2 73.5655 48.0008   1
 -21  -7   2-9.81653 41.5912   1
  20  -7  -2 234.081 58.7955   1
 -20   7   2 122.059 52.6636   1
 -19   7   2 1000.04 103.061   1
 -19  -7   2 1018.31 104.912   1
  19   7  -2 944.967 98.7025   1
  19  -7  -2 965.558 102.556   1
  18   7  -2 963.541 101.591   1
 -18  -7   2 1273.21 111.960   1
 -17  -7   2 244.246 58.0298   1
  17   7  -2 226.856 53.1618   1
 -17   7   2 213.475 56.8618   1
  17  -7  -2 154.817 52.5354   1
 -16  -7   2 140.461 43.2872   1
  16   7  -2 80.8920 38.2820   1
  16  -7  -2 147.691 43.4264   1
 -16   7   2 82.5102 41.9719   1
 -15   7   2 2037.55 166.471   1
 -15  -7   2 2310.23 169.802   1
  15   7  -2 2698.27 170.751   1
  15  -7  -2 2439.60 172.189   1
  14   7  -2 1746.54 134.631   1
 -14  -7   2 2055.94 149.946   1
 -13   7   2 343.439 62.6030   1
  13   7  -2 258.445 48.3818   1
 -13  -7   2 255.261 52.2283   1
  13  -7  -2 173.495 45.8207   1
 -12   7   2 4259.50 260.392   1
  12   7  -2 3971.82 252.369   1
  12  -7  -2 4362.83 261.735   1
 -12  -7   2 4078.09 256.000   1
  11  -7  -2 960.783 91.1771   1
 -11   7   2 1017.01 94.2158   1
 -10   7   2 7017.76 387.887   1
  10   7  -2 6633.49 380.056   1
 -10  -7   2 6447.57 382.742   1
  10  -7  -2 6903.76 387.122   1
  -9   7   2 11990.5 700.418   1
   9   7  -2 13086.1 697.328   1
  -9  -7   2 14643.0 704.266   1
   9  -7  -2 12771.9 705.198   1
  -8   7   2 4190.54 252.140   1
   8   7  -2 4393.31 247.755   1
  -8  -7   2 3804.75 243.683   1
   8  -7  -2 4123.64 251.857   1
  -7   7   2 1548.03 121.361   1
   7  -7  -2 1629.21 121.965   1
   7   7  -2 1553.48 114.161   1
   6   7  -2 822.558 73.9194   1
  -6   7   2 945.826 83.6377   1
   6  -7  -2 967.786 84.4765   1
  -6  -7   2 747.008 73.6259   1
   5   7  -2 2111.77 133.567   1
  -5   7   2 1831.96 133.856   1
   5  -7  -2 1906.94 136.568   1
  -5  -7   2 1960.42 131.453   1
   4   7  -2 277.102 41.1098   1
  -4   7   2 336.636 44.8407   1
   4  -7  -2 281.279 44.2479   1
  -4  -7   2 292.917 42.0015   1
   3   7  -2 2331.22 138.905   1
  -3   7   2 2001.92 140.937   1
   3  -7  -2 2121.16 142.487   1
  -3  -7   2 1867.45 135.255   1
  -2   7   2 5542.08 306.920   1
   2   7  -2 5697.93 301.972   1
   2  -7  -2 5024.03 302.748   1
  -2  -7   2 5006.77 299.925   1
  -1   7   2 633.901 63.1504   1
   1   7  -2 649.204 62.7482   1
  -1  -7   2 634.738 63.0889   1
   1  -7  -2 654.181 65.7095   1
   0   7   2 23682.6 1247.39   1
   0   7  -2 24512.7 1245.43   1
   0  -7   2 24588.7 1245.69   1
   0  -7  -2 23749.4 1247.58   1
   1   7   2 12981.9 740.083   1
  -1   7  -2 14511.6 743.105   1
   1  -7   2 14442.4 743.645   1
  -1  -7  -2 14497.3 747.473   1
   2   7   2 252.931 45.4699   1
  -2   7  -2 325.148 45.6813   1
   2  -7   2 188.207 37.4331   1
  -2  -7  -2 273.474 46.0706   1
   3   7   2 4585.97 282.294   1
  -3  -7  -2 5063.00 286.072   1
  -3   7  -2 5204.35 288.112   1
   3  -7   2 4726.48 286.444   1
  -4  -7  -2 5865.56 340.512   1
  -4   7  -2 6012.28 342.652   1
   4  -7   2 6421.08 343.584   1
   4   7   2 5636.41 339.066   1
  -5   7  -2 1281.56 99.6465   1
   5  -7   2 1258.03 99.3895   1
   5   7   2 1127.48 97.9285   1
  -5  -7  -2 1161.92 99.7054   1
   6   7   2 2797.83 177.536   1
  -6  -7  -2 2494.53 177.049   1
  -7   7  -2 2083.85 154.383   1
   7  -7   2 2444.14 159.565   1
   7   7   2 2233.97 156.539   1
  -7  -7  -2 2314.23 160.534   1
  -8   7  -2 935.681 90.4808   1
   8  -7   2 897.434 88.8356   1
   8   7   2 1042.10 91.3306   1
  -8  -7  -2 842.960 87.3374   1
  -9   7  -2 3667.55 237.336   1
   9  -7   2 3485.24 233.607   1
   9   7   2 3875.72 233.873   1
  -9  -7  -2 3815.30 235.745   1
 -10   7  -2 13518.2 729.849   1
 -10  -7  -2 13639.8 729.410   1
  10  -7   2 13699.5 730.928   1
  10   7   2 13158.7 722.680   1
  11  -7   2 5039.88 291.916   1
  11   7   2 4433.30 280.563   1
 -11  -7  -2 5034.40 291.187   1
 -11   7  -2 4334.04 286.328   1
  12   7   2 78.5051 39.1025   1
  13  -7   2 1677.67 134.664   1
 -13   7  -2 1746.31 142.488   1
 -14   7  -2 196.250 52.7966   1
 -14  -7  -2 172.278 47.9978   1
  14   7   2 314.176 56.8480   1
  14  -7   2 192.036 53.4037   1
 -15  -7  -2 742.010 89.4978   1
 -15   7  -2 1081.01 101.089   1
  15   7   2 958.508 95.6406   1
  15  -7   2 1058.59 101.008   1
 -16  -7  -2 113.529 53.7556   1
  16   7   2 276.625 59.4374   1
  17  -7   2-9.27383 45.9582   1
 -17   7  -2 9.44204 43.5155   1
  18  -7   2-9.12358 43.9837   1
 -18  -7  -2 9.68536 41.7635   1
  18   7   2 45.6752 47.6630   1
 -18   7  -2 29.6034 46.8859   1
  19  -7   2 9.00075 38.1408   1
 -19  -7  -2 29.2050 38.8915   1
  19   7   2 18.3634 39.6187   1
 -19   7  -2 79.6723 43.7264   1
  20  -7   2 346.931 67.8009   1
 -20   7  -2 312.717 64.3445   1
 -20  -7  -2 438.326 71.1345   1
  20   7   2 376.719 68.6133   1
  21   7   2 18.1862 41.2474   1
 -21  -7  -2-19.3564 43.1874   1
 -22   7  -2 112.499 55.0967   1
  22  -7   2-8.78551 45.2924   1
  22   7   2-35.8996 46.8420   1
 -22  -7  -2 76.6179 49.3700   1
 -23   7  -2 80.8317 49.6553   1
  23  -7   2 26.0583 51.0577   1
  23   7   2 35.2374 47.6364   1
 -23  -7  -2-9.42299 46.0921   1
 -25   8   2 36.5980 48.3123   1
  25  -8  -2-8.63547 47.1986   1
 -23   8   2-9.76121 48.3790   1
  23  -8  -2 35.3012 49.8195   1
 -22   8   2 38.8749 44.7908   1
  22  -8  -2-27.3729 42.0512   1
  22   8  -2-9.12043 47.5785   1
 -21   8   2 18.7114 38.2450   1
  21  -8  -2 74.6466 51.6579   1
  21   8  -2 116.324 47.9107   1
 -21  -8   2 60.7775 48.2271   1
 -20   8   2 180.041 56.9786   1
 -20  -8   2 250.654 61.8406   1
  20  -8  -2 178.844 59.1502   1
  20   8  -2 150.473 49.2738   1
 -19  -8   2 137.346 47.5452   1
  19   8  -2 70.6620 44.6369   1
 -19   8   2 96.4835 48.0713   1
 -18  -8   2 1309.05 122.153   1
  18  -8  -2 1451.77 122.561   1
  18   8  -2 1365.63 119.950   1
 -17  -8   2 533.821 72.6330   1
 -17   8   2 425.533 69.1278   1
  17  -8  -2 374.810 65.1060   1
  16  -8  -2 960.988 97.0211   1
 -16   8   2 897.806 95.2295   1
 -15   8   2 4244.02 272.634   1
  15  -8  -2 4291.37 271.167   1
  15   8  -2 4280.71 269.039   1
 -15  -8   2 4397.70 272.731   1
 -14   8   2 1661.03 140.776   1
  14  -8  -2 1585.34 139.736   1
  14   8  -2 1879.02 139.823   1
 -14  -8   2 1943.27 142.846   1
  13   8  -2 909.830 88.3033   1
 -13  -8   2 760.968 85.5655   1
 -12   8   2 1652.79 137.837   1
  12  -8  -2 1621.20 135.400   1
  12   8  -2 1962.64 136.539   1
 -12  -8   2 1681.58 134.492   1
 -11   8   2 1570.84 132.554   1
  11  -8  -2 1329.48 125.597   1
  11   8  -2 1622.14 125.377   1
 -10   8   2 8648.23 480.158   1
 -10  -8   2 8342.96 474.834   1
  10   8  -2 9017.07 476.725   1
  10  -8  -2 8182.34 479.159   1
  -9   8   2 7003.45 417.820   1
   9  -8  -2 7548.16 421.784   1
   9   8  -2 7516.48 414.397   1
  -9  -8   2 7483.76 416.288   1
  -8   8   2 6318.33 356.524   1
  -8  -8   2 5743.19 344.328   1
   8   8  -2 5988.92 344.819   1
   8  -8  -2 6170.01 352.245   1
   7  -8  -2 727.028 78.8983   1
  -7   8   2 871.805 83.5836   1
  -7  -8   2 749.581 74.7444   1
   6   8  -2 5561.20 328.351   1
  -6   8   2 5700.30 335.416   1
   6  -8  -2 6038.41 337.596   1
  -6  -8   2 5935.06 332.577   1
   5   8  -2 25971.3 1344.25   1
  -5  -8   2 26153.2 1347.17   1
   4   8  -2 1951.46 135.948   1
  -4   8   2 2131.01 143.916   1
   4  -8  -2 1839.84 140.257   1
  -4  -8   2 2061.88 138.483   1
  -3   8   2 3235.06 189.035   1
   3  -8  -2 2973.74 186.679   1
  -3  -8   2 2799.76 178.710   1
   2   8  -2 3064.81 190.531   1
  -2   8   2 3191.98 195.849   1
   2  -8  -2 2771.83 189.358   1
  -2  -8   2 3156.86 190.936   1
   1   8  -2 1165.63 90.7097   1
  -1   8   2 964.630 86.6664   1
  -1  -8   2 1023.02 88.6062   1
   1  -8  -2 1138.81 92.6705   1
   0   8   2 8711.53 528.039   1
   0   8  -2 9865.41 530.863   1
   0  -8   2 10762.6 534.645   1
   0  -8  -2 9988.16 534.968   1
   1   8   2 35375.4 1935.15   1
  -1   8  -2 39389.8 1938.01   1
   1  -8   2 40692.1 1940.43   1
  -1  -8  -2 36246.4 1937.78   1
   2   8   2 11911.0 591.801   1
  -2   8  -2 9720.62 585.018   1
   2  -8   2 10907.7 590.128   1
  -2  -8  -2 11353.9 593.328   1
   3   8   2 2104.27 157.906   1
   3  -8   2 2412.67 163.947   1
  -3   8  -2 2766.60 169.001   1
  -3  -8  -2 2485.01 164.215   1
  -5   8  -2 20028.3 1028.75   1
   5  -8   2 19146.7 1027.00   1
  -6  -8  -2 2027.10 147.725   1
   6   8   2 2163.89 147.603   1
  -6   8  -2 2048.68 146.786   1
   6  -8   2 1974.69 148.741   1
  -7  -8  -2 13379.9 684.115   1
   7   8   2 11998.3 680.142   1
  -7   8  -2 11416.8 676.306   1
   7  -8   2 13730.3 683.207   1
  -8  -8  -2 4033.56 252.285   1
   8   8   2 4021.20 249.982   1
  -8   8  -2 4062.24 253.688   1
   8  -8   2 4028.69 252.742   1
  -9  -8  -2 4116.18 250.146   1
   9   8   2 3888.37 248.200   1
  -9   8  -2 3722.93 247.386   1
   9  -8   2 3813.06 247.638   1
 -10  -8  -2 4249.33 270.845   1
  10   8   2 4282.74 270.005   1
  10  -8   2 4534.84 273.852   1
 -10   8  -2 4395.74 273.189   1
  11   8   2 2968.51 198.958   1
  12  -8   2 1029.78 99.4569   1
 -12   8  -2 1138.84 104.497   1
 -13   8  -2 1523.07 124.885   1
 -13  -8  -2 1527.13 125.557   1
  13  -8   2 1171.58 116.456   1
  13   8   2 1396.38 117.653   1
 -14  -8  -2 311.929 62.3645   1
  14   8   2 287.439 58.2313   1
 -14   8  -2 325.677 64.4665   1
  14  -8   2 254.823 54.6812   1
  15   8   2 1939.04 143.866   1
 -15  -8  -2 1649.96 144.146   1
 -16   8  -2 315.550 59.4596   1
  16  -8   2 380.607 66.5865   1
  16   8   2 307.711 58.1374   1
 -16  -8  -2 279.590 62.9630   1
 -17   8  -2 618.163 75.6645   1
  17  -8   2 535.287 72.6854   1
  17   8   2 602.825 79.9222   1
 -17  -8  -2 440.020 76.5044   1
  18   8   2 17.3499 37.4048   1
 -18  -8  -2 9.84435 42.4453   1
 -19   8  -2 39.2518 49.9304   1
  19  -8   2 9.06955 43.7182   1
  19   8   2-8.69800 37.5021   1
 -19  -8  -2 19.7408 41.7892   1
 -20   8  -2 68.7870 50.0196   1
  20  -8   2 35.5237 42.8314   1
  20   8   2 34.7300 46.4098   1
 -20  -8  -2-19.7056 44.7187   1
 -21   8  -2 114.782 54.8181   1
  21  -8   2 62.5745 51.7819   1
  21   8   2 176.833 50.2373   1
 -21  -8  -2 60.6485 46.8991   1
  22   8   2 16.6545 45.5156   1
 -22  -8  -2 9.99220 51.4912   1
 -23   8  -2-18.1295 48.4320   1
  23  -8   2-8.46434 44.6957   1
 -24   9   2-9.36200 47.6326   1
  24  -9  -2 8.60369 46.4958   1
 -23   9   2-19.0486 47.8473   1
  23  -9  -2-26.4214 41.2353   1
 -22   9   2-9.28033 44.7301   1
  22  -9  -2 9.11688 41.3552   1
 -21   9   2 335.985 66.2362   1
  21  -9  -2 502.678 76.1880   1
  21   9  -2 357.640 73.2064   1
 -20   9   2 143.959 56.5862   1
 -20  -9   2 60.2727 46.5428   1
  20  -9  -2 74.3887 52.1558   1
  20   9  -2 105.473 50.8519   1
  19  -9  -2 89.8624 49.8336   1
 -19   9   2 78.1334 51.7396   1
 -18   9   2 9.75083 44.9429   1
  18  -9  -2-8.94641 40.5867   1
  18   9  -2 9.36864 42.5018   1
 -18  -9   2 49.2156 46.7643   1
 -17   9   2 459.699 72.6370   1
  17  -9  -2 678.199 81.2258   1
  17   9  -2 636.432 82.9598   1
 -17  -9   2 734.250 86.3608   1
 -16   9   2 336.462 62.9525   1
  16  -9  -2 399.582 66.8385   1
  16   9  -2 253.713 56.0419   1
 -16  -9   2 292.475 58.6753   1
  15  -9  -2 4673.83 298.634   1
 -15   9   2 4948.90 302.437   1
 -14   9   2 3049.93 203.342   1
  14  -9  -2 2838.20 198.883   1
  14   9  -2 2781.44 195.225   1
 -14  -9   2 2841.78 198.347   1
 -13   9   2 1485.13 127.347   1
  13  -9  -2 1603.37 127.110   1
  13   9  -2 1400.09 120.873   1
 -13  -9   2 1379.46 120.683   1
 -12   9   2 1222.98 110.762   1
 -12  -9   2 1072.13 104.068   1
  12  -9  -2 1119.50 107.156   1
  12   9  -2 1408.13 111.107   1
 -11  -9   2 4386.67 265.670   1
 -11   9   2 4183.87 265.026   1
  11  -9  -2 4290.86 265.596   1
  11   9  -2 4157.64 261.403   1
 -10   9   2 165.437 39.0034   1
 -10  -9   2 217.939 46.4650   1
  10   9  -2 159.171 45.2863   1
  10  -9  -2 133.742 38.8027   1
  -9  -9   2 1824.31 139.661   1
  -9   9   2 1713.78 138.085   1
   9  -9  -2 2038.68 146.357   1
   8  -9  -2 924.762 90.3399   1
  -8   9   2 912.571 88.6240   1
   8   9  -2 739.528 78.8657   1
  -8  -9   2 769.130 82.7734   1
  -7   9   2 12145.8 694.351   1
   7  -9  -2 13674.5 699.943   1
  -6   9   2 9380.88 536.333   1
   6  -9  -2 10867.9 544.012   1
  -6  -9   2 9219.97 533.592   1
   5   9  -2 28221.7 1351.75   1
  -5   9   2 24335.0 1351.59   1
   5  -9  -2 24669.0 1349.88   1
  -5  -9   2 26844.6 1350.62   1
   4   9  -2 6100.59 364.536   1
  -4   9   2 6813.93 376.540   1
   4  -9  -2 6594.28 373.820   1
   3   9  -2 254.697 43.5098   1
  -3   9   2 270.241 49.1036   1
   3  -9  -2 131.259 40.7754   1
  -3  -9   2 192.769 40.0670   1
  -2   9   2 199.828 40.2104   1
   2   9  -2 222.343 42.9755   1
  -2  -9   2 228.525 42.4133   1
   2  -9  -2 261.155 43.7609   1
   1   9  -2 9472.48 528.671   1
  -1   9   2 10056.9 534.873   1
  -1  -9   2 9786.20 531.228   1
   1  -9  -2 9548.02 532.655   1
   0   9  -2 24029.3 1220.50   1
   0  -9   2 25156.3 1223.08   1
   0  -9  -2 21339.2 1219.61   1
   1   9   2 12632.2 626.930   1
  -1   9  -2 11408.8 619.470   1
   1  -9   2 10959.1 618.334   1
  -1  -9  -2 11061.8 621.343   1
   2   9   2 2056.71 136.151   1
  -2  -9  -2 1589.51 131.130   1
   3   9   2 469.014 56.1885   1
  -3   9  -2 278.579 57.5947   1
  -3  -9  -2 487.744 62.1168   1
   3  -9   2 454.239 63.1732   1
  -4  -9  -2 12928.0 698.894   1
  -4   9  -2 12699.2 697.500   1
   4  -9   2 12894.9 700.033   1
   4   9   2 13339.5 697.839   1
  -5  -9  -2 99.6878 43.3103   1
   5   9   2 136.979 46.3226   1
   5  -9   2 160.008 44.3631   1
  -5   9  -2 116.267 43.3100   1
  -6  -9  -2 26917.4 1503.26   1
   6   9   2 29675.9 1506.25   1
  -6   9  -2 29734.1 1506.69   1
   6  -9   2 29987.9 1508.09   1
  -7  -9  -2 560.870 69.7147   1
   7   9   2 424.781 64.5807   1
  -7   9  -2 441.986 67.7168   1
   7  -9   2 464.402 66.5485   1
  -8  -9  -2 1613.91 123.402   1
  -8   9  -2 1494.64 120.870   1
   8  -9   2 1591.64 121.455   1
  -9  -9  -2 4480.70 265.515   1
   9   9   2 4118.60 259.273   1
  -9   9  -2 3949.34 260.786   1
   9  -9   2 4114.14 261.596   1
 -10  -9  -2 2294.75 173.366   1
  10   9   2 2839.39 179.261   1
 -10   9  -2 2242.01 175.005   1
  10  -9   2 2485.28 176.639   1
 -11   9  -2 18.2904 44.0789   1
  11  -9   2-17.5516 41.6897   1
  12   9   2 791.214 85.8852   1
 -12   9  -2 669.893 83.6204   1
  12  -9   2 550.516 74.7146   1
 -13  -9  -2 56.6689 46.8398   1
  13   9   2 27.0629 45.9324   1
  13  -9   2 17.8768 43.1194   1
 -13   9  -2 45.8907 41.6716   1
 -14   9  -2 2523.15 189.668   1
 -14  -9  -2 2879.94 197.649   1
  14  -9   2 2623.90 188.546   1
  14   9   2 2648.83 190.685   1
 -15  -9  -2 733.991 86.0927   1
  15   9   2 589.117 77.7214   1
  15  -9   2 632.501 78.4698   1
 -15   9  -2 624.571 83.8865   1
 -16   9  -2 939.767 100.368   1
  16  -9   2 1000.24 98.2750   1
  16   9   2 805.350 94.7117   1
 -16  -9  -2 810.243 96.1693   1
 -17   9  -2 9.52093 37.2012   1
  17  -9   2 18.7215 38.8874   1
  17   9   2 18.5149 46.4935   1
 -17  -9  -2-29.5022 40.8538   1
 -18   9  -2 18.5529 45.9735   1
  18  -9   2 18.7419 45.1695   1
  18   9   2-9.21001 46.8616   1
 -18  -9  -2 9.88925 46.9816   1
 -19   9  -2 18.9097 44.3651   1
  19  -9   2 64.0447 47.2510   1
  19   9   2 110.509 49.3021   1
 -19  -9  -2 59.3293 44.9675   1
 -20   9  -2 329.069 67.5575   1
  20  -9   2 254.883 61.6510   1
  20   9   2 366.887 65.9083   1
 -20  -9  -2 216.635 58.5638   1
 -21   9  -2 123.354 50.7676   1
  21  -9   2 34.8612 36.3100   1
  21   9   2 36.3628 46.3343   1
 -21  -9  -2 29.2835 50.3715   1
 -22   9  -2-18.4937 48.2381   1
  22   9   2-9.05387 50.5693   1
  22  -9   2 25.9324 41.6639   1
  23 -10  -2 8.78834 46.4039   1
 -23  10   2 9.16580 47.8172   1
  22 -10  -2 54.6007 43.3297   1
 -22  10   2 63.0356 40.9531   1
 -20  10   2 86.4145 47.0974   1
  20  10  -2 96.0124 53.1965   1
 -20 -10   2 50.5451 42.9729   1
  19 -10  -2 26.0012 37.4386   1
  19  10  -2 66.6268 47.2279   1
 -19 -10   2 59.9631 48.2271   1
  18 -10  -2 208.555 52.2174   1
 -18  10   2 399.587 65.1274   1
 -17  10   2 404.274 71.7857   1
  17 -10  -2 438.299 72.6022   1
  17  10  -2 416.967 69.6128   1
 -17 -10   2 338.940 67.6120   1
 -16  10   2 3539.90 224.277   1
  16 -10  -2 3303.24 219.761   1
 -16 -10   2 3502.72 227.142   1
  15  10  -2 26.7981 38.7120   1
 -15 -10   2 129.566 43.4939   1
 -14  10   2 1385.37 132.897   1
  14 -10  -2 1672.49 136.247   1
 -14 -10   2 1806.89 139.919   1
 -13  10   2 850.257 92.1704   1
  13 -10  -2 739.645 89.3852   1
  13  10  -2 844.725 89.7223   1
 -13 -10   2 831.140 89.1637   1
 -12  10   2 10902.2 658.384   1
  12 -10  -2 12457.8 664.369   1
  12  10  -2 12417.5 664.976   1
 -12 -10   2 12633.5 664.417   1
 -11  10   2 838.118 90.1430   1
 -11 -10   2 836.338 86.2543   1
  11  10  -2 639.833 79.9544   1
  11 -10  -2 687.542 85.3188   1
  10  10  -2 10283.1 579.349   1
 -10 -10   2 10909.6 585.387   1
   9  10  -2 7.60791 32.8058   1
  -9  10   2 17.2223 42.0997   1
   9 -10  -2 8.47280 41.9947   1
  -9 -10   2 23.6749 35.2225   1
   8  10  -2 74.8739 36.2448   1
  -8  10   2 42.5046 38.7076   1
   8 -10  -2 67.5257 46.7614   1
  -8 -10   2 78.4453 34.5806   1
   7  10  -2 837.314 80.5729   1
  -7  10   2 767.771 85.8269   1
   7 -10  -2 889.994 91.7744   1
  -7 -10   2 602.167 75.9153   1
   6  10  -2 10246.1 553.476   1
   6 -10  -2 10834.1 560.793   1
  -6 -10   2 11218.6 558.786   1
   5  10  -2 3975.92 247.912   1
  -5  10   2 4564.40 258.882   1
   5 -10  -2 3791.63 251.093   1
  -5 -10   2 3976.50 249.162   1
   4  10  -2 9973.32 521.917   1
  -4  10   2 9375.97 524.253   1
   4 -10  -2 8605.94 521.279   1
  -4 -10   2 9821.70 522.022   1
   3  10  -2 17268.8 935.868   1
  -3  10   2 19897.1 947.381   1
  -3 -10   2 16652.3 935.706   1
   3 -10  -2 17697.3 940.311   1
   2  10  -2 24912.5 1349.61   1
  -2  10   2 26724.6 1356.22   1
   2 -10  -2 27047.4 1358.46   1
  -2 -10   2 25759.4 1350.91   1
  -1  10   2 744.151 83.9819   1
   1  10  -2 1017.23 88.5421   1
   1 -10  -2 724.020 80.4095   1
  -1 -10   2 842.345 84.3897   1
   0  10   2 60.3434 35.5183   1
   0  10  -2 116.758 38.2687   1
   0 -10   2 44.5509 31.0930   1
   0 -10  -2 99.7814 41.6640   1
   1  10   2 7331.24 410.751   1
  -1  10  -2 7058.24 408.305   1
   1 -10   2 7410.55 412.410   1
  -1 -10  -2 7058.90 410.383   1
   2  10   2 12392.3 608.157   1
  -2  10  -2 10718.9 601.604   1
   2 -10   2 10436.2 600.503   1
  -2 -10  -2 10765.4 603.048   1
   3  10   2 8543.57 528.666   1
  -3  10  -2 10495.4 541.567   1
  -3 -10  -2 10011.5 537.303   1
   3 -10   2 9955.41 537.632   1
  -4 -10  -2 13706.1 735.681   1
  -4  10  -2 14886.7 741.471   1
   4  10   2 12447.2 728.472   1
   4 -10   2 13800.0 735.474   1
  -5 -10  -2 17750.8 963.137   1
  -5  10  -2 20089.1 972.387   1
   5 -10   2 19206.0 966.561   1
   6 -10   2 289.104 57.4244   1
  -6 -10  -2 351.506 59.5441   1
   6  10   2 326.843 58.2976   1
  -6  10  -2 329.435 59.5812   1
  -7  10  -2 11206.6 559.005   1
   7 -10   2 10320.5 557.802   1
  -7 -10  -2 10122.6 558.129   1
   8  10   2 766.740 81.9121   1
  -8 -10  -2 722.887 81.9869   1
  -9 -10  -2 1869.71 151.644   1
   9  10   2 2064.38 154.944   1
   9 -10   2 2347.21 160.290   1
  -9  10  -2 1963.94 154.151   1
 -10 -10  -2 1104.08 106.400   1
 -10  10  -2 1263.58 110.874   1
  10 -10   2 1116.88 108.392   1
 -11 -10  -2 2861.46 197.101   1
  11  10   2 2936.72 194.669   1
 -11  10  -2 2821.77 196.510   1
  11 -10   2 2470.61 189.611   1
 -12 -10  -2 65.3403 43.7268   1
  12  10   2 8.92908 37.8471   1
 -12  10  -2 74.4157 44.8741   1
  12 -10   2 9.11268 40.7077   1
  13  10   2 4900.54 303.787   1
 -13 -10  -2 4889.37 304.497   1
 -14  10  -2 1061.31 108.680   1
  14 -10   2 1326.71 116.151   1
  14  10   2 1302.53 118.835   1
 -14 -10  -2 1266.01 116.553   1
 -15  10  -2 949.444 100.238   1
 -15 -10  -2 1019.02 107.114   1
  15 -10   2 878.354 93.3281   1
  15  10   2 967.547 103.059   1
 -16 -10  -2 19.7764 38.6596   1
  16  10   2 18.9323 42.2635   1
 -16  10  -2 59.1594 46.1661   1
  16 -10   2 17.8042 36.2889   1
 -17 -10  -2 538.064 77.3709   1
  17  10   2 420.965 73.8462   1
 -17  10  -2 577.141 76.6357   1
  17 -10   2 588.220 76.9981   1
  18 -10   2 55.8189 51.4129   1
 -18  10  -2-18.7955 50.2138   1
 -19  10  -2 72.4906 40.6734   1
  19 -10   2 64.5697 40.7083   1
  19  10   2 85.6763 48.0113   1
 -19 -10  -2 159.234 53.9627   1
  20 -10   2 8.91367 43.5777   1
 -20  10  -2 18.5975 42.8605   1
 -21  10  -2 28.2570 45.4466   1
  21 -10   2 33.6579 40.0278   1
  21  10   2 37.3895 48.8071   1
 -21 -10  -2 78.1839 52.2531   1
 -23  11   2 52.2275 41.4672   1
  23 -11  -2 69.4824 38.2310   1
 -22  11   2 8.98833 46.3140   1
  22 -11  -2-8.93066 49.8810   1
  21 -11  -2 231.799 58.1466   1
 -21  11   2 186.604 57.8433   1
 -19  11   2 474.583 74.4836   1
  19 -11  -2 385.441 66.8677   1
  19  11  -2 549.207 77.9142   1
 -19 -11   2 438.730 73.9877   1
 -18  11   2 281.546 56.9461   1
  18 -11  -2 208.842 54.6823   1
  18  11  -2 143.125 54.0764   1
 -18 -11   2 337.629 64.8270   1
  17 -11  -2 276.090 57.4147   1
 -17  11   2 208.285 56.4140   1
 -16 -11   2 975.263 105.115   1
  16 -11  -2 959.484 101.978   1
  16  11  -2 997.123 105.617   1
 -16  11   2 1070.41 105.286   1
 -15 -11   2 2045.99 163.315   1
 -15  11   2 2167.23 165.673   1
  15  11  -2 2274.69 167.813   1
  15 -11  -2 2319.51 168.087   1
 -14 -11   2 406.813 69.4080   1
  14  11  -2 466.961 71.0171   1
 -13 -11   2 2855.87 190.785   1
  13 -11  -2 2918.28 192.313   1
 -12  11   2 1485.46 132.056   1
  12 -11  -2 1843.36 137.846   1
  11 -11  -2 14436.6 757.259   1
 -11 -11   2 13500.1 751.380   1
 -11  11   2 13362.4 752.627   1
  11  11  -2 14261.1 751.512   1
  10 -11  -2 1559.57 128.596   1
 -10 -11   2 1447.70 125.182   1
 -10  11   2 1528.35 128.352   1
  10  11  -2 1542.25 125.242   1
   9 -11  -2 2795.84 195.762   1
  -9  11   2 3319.30 205.824   1
   9  11  -2 2754.69 191.698   1
  -9 -11   2 2609.23 191.519   1
   8  11  -2 142.443 42.5042   1
  -8 -11   2 168.257 44.5748   1
   7  11  -2 3988.85 251.033   1
  -7  11   2 3914.47 254.908   1
   7 -11  -2 4057.40 255.269   1
  -7 -11   2 4006.80 251.784   1
   6  11  -2 541.099 66.5311   1
  -6  11   2 425.677 62.1356   1
   6 -11  -2 552.392 71.0465   1
  -6 -11   2 439.548 65.4034   1
   5  11  -2 3595.41 215.425   1
  -5  11   2 3055.17 214.814   1
   5 -11  -2 3057.81 216.496   1
  -5 -11   2 3292.80 212.650   1
  -4  11   2 4301.00 275.156   1
   4  11  -2 4051.01 269.885   1
   4 -11  -2 4586.25 278.344   1
  -3  11   2 24415.1 1178.48   1
   3 -11  -2 22493.6 1173.17   1
  -3 -11   2 20511.8 1167.88   1
   2  11  -2 29240.7 1493.96   1
  -2  11   2 29013.3 1498.10   1
  -2 -11   2 29200.7 1494.44   1
   2 -11  -2 27702.1 1493.29   1
  -1  11   2 18254.6 896.840   1
   1  11  -2 16639.1 888.920   1
   1 -11  -2 15546.7 886.060   1
   0  11  -2 4818.88 252.118   1
   0 -11   2 4576.38 249.911   1
   0 -11  -2 4343.32 248.509   1
   1  11   2 960.378 90.4126   1
  -1  11  -2 863.029 88.2622   1
   1 -11   2 922.713 88.5477   1
  -1 -11  -2 730.114 81.2481   1
   2  11   2 2203.23 153.203   1
  -2  11  -2 2150.27 151.927   1
   2 -11   2 1810.83 146.504   1
  -2 -11  -2 2030.37 151.073   1
   3  11   2 81.9974 39.6752   1
  -3  11  -2 84.7484 41.5735   1
   3 -11   2 83.4036 42.5774   1
  -3 -11  -2 33.1802 33.9695   1
  -4  11  -2 13652.8 669.364   1
   4  11   2 12320.1 660.825   1
  -4 -11  -2 12735.0 662.364   1
  -5  11  -2 6711.07 410.743   1
   5 -11   2 6315.42 404.585   1
   5  11   2 7946.91 410.909   1
  -5 -11  -2 7371.96 413.689   1
  -6  11  -2 7520.58 428.756   1
   6 -11   2 7124.76 426.681   1
   6  11   2 7699.15 427.899   1
  -6 -11  -2 7426.73 428.333   1
  -7  11  -2 1452.20 123.887   1
   7 -11   2 1333.22 119.821   1
  -7 -11  -2 1127.85 111.139   1
   8 -11   2 5240.33 312.509   1
  -8  11  -2 4909.02 309.906   1
  -9 -11  -2 1890.27 147.779   1
   9 -11   2 1909.21 147.656   1
  -9  11  -2 1844.47 147.617   1
 -10  11  -2 157.247 51.5539   1
  10  11   2 117.454 49.8364   1
 -10 -11  -2 111.753 47.2541   1
  10 -11   2 144.758 45.3401   1
 -11  11  -2 483.551 74.4310   1
  11  11   2 383.056 67.5146   1
 -11 -11  -2 498.538 69.4793   1
  11 -11   2 473.964 72.5951   1
  12  11   2 2841.54 203.455   1
 -12 -11  -2 3069.31 208.366   1
 -13 -11  -2 431.602 75.6508   1
  13 -11   2 571.130 79.7376   1
  13  11   2 580.346 80.4414   1
 -13  11  -2 712.962 84.8314   1
  14  11   2 1926.90 158.605   1
 -14 -11  -2 2055.27 161.618   1
  14 -11   2 2109.38 159.890   1
 -14  11  -2 2111.46 161.970   1
 -15 -11  -2 68.0712 50.7991   1
  15 -11   2 90.8883 50.8341   1
 -15  11  -2 47.4080 41.6840   1
  15  11   2 9.36866 45.8736   1
 -16 -11  -2 334.060 64.1810   1
  16 -11   2 431.256 66.8170   1
  16  11   2 413.790 73.4340   1
 -16  11  -2 415.803 69.0036   1
 -17  11  -2 105.522 49.1575   1
  17 -11   2 125.478 45.3918   1
  18  11   2 478.635 77.8384   1
 -18 -11  -2 569.022 81.3740   1
  19  11   2 55.9866 45.6950   1
 -19 -11  -2 19.5091 42.8840   1
  19 -11   2 72.4774 44.9803   1
 -19  11  -2 63.6103 47.4840   1
  20  11   2 378.179 69.9674   1
 -20 -11  -2 338.156 68.2921   1
  20 -11   2 290.385 64.5817   1
 -20  11  -2 304.585 65.2673   1
  21 -11   2-8.51355 41.0367   1
 -21  11  -2-9.07116 37.6862   1
  22 -12  -2 26.0903 44.3578   1
 -22  12   2 97.2554 47.3373   1
  21 -12  -2 86.2957 44.0313   1
 -21  12   2 45.9628 40.4673   1
  20 -12  -2 427.950 65.6765   1
 -20  12   2 633.441 79.6321   1
 -18  12   2 361.768 62.6881   1
  18 -12  -2 370.518 61.6044   1
  18  12  -2 382.014 69.7597   1
 -17 -12   2 282.285 61.2728   1
 -17  12   2 274.678 63.2276   1
  17 -12  -2 320.734 63.0936   1
  17  12  -2 381.428 69.4084   1
  15 -12  -2 129.541 47.4550   1
 -15  12   2 192.917 58.0566   1
 -15 -12   2 39.1274 44.0570   1
  15  12  -2 109.994 48.1886   1
  14 -12  -2 907.830 97.1947   1
 -14 -12   2 951.428 100.372   1
 -14  12   2 1022.86 101.500   1
  14  12  -2 1024.00 101.538   1
  13 -12  -2 1106.27 106.041   1
 -13 -12   2 994.488 102.033   1
 -13  12   2 1145.08 107.236   1
  13  12  -2 882.756 100.029   1
 -12 -12   2 3090.31 220.304   1
  12  12  -2 3455.00 222.813   1
  11 -12  -2 331.816 63.3617   1
 -11 -12   2 476.970 69.8212   1
  11  12  -2 534.216 74.2494   1
 -11  12   2 603.146 77.1485   1
  10 -12  -2 1103.34 104.158   1
 -10  12   2 1131.22 108.606   1
   9  12  -2 656.790 80.6807   1
  -9  12   2 769.478 89.4874   1
   9 -12  -2 774.702 85.8430   1
  -9 -12   2 800.193 88.6403   1
   8  12  -2 59.7929 40.1347   1
  -8  12   2 119.099 51.8336   1
   8 -12  -2 72.6798 43.3045   1
  -8 -12   2 43.3848 37.5751   1
   7  12  -2 12643.1 702.264   1
  -7  12   2 14819.9 717.508   1
   7 -12  -2 12603.8 707.124   1
  -7 -12   2 12109.3 701.369   1
   6  12  -2 5180.22 316.533   1
  -6  12   2 5590.74 325.041   1
   6 -12  -2 5473.97 323.924   1
  -6 -12   2 4979.42 315.271   1
   5  12  -2 65.9094 40.4793   1
  -5 -12   2 100.600 47.9838   1
   4  12  -2 5761.99 343.637   1
  -4 -12   2 5789.50 342.498   1
   3  12  -2 11885.7 639.716   1
  -3  12   2 11462.9 638.413   1
   3 -12  -2 11051.3 638.782   1
  -3 -12   2 12292.2 640.262   1
  -2  12   2 11068.5 577.545   1
   2  12  -2 9910.15 564.556   1
  -2 -12   2 11472.2 572.366   1
  -1  12   2 13554.9 738.641   1
  -1 -12   2 13884.9 739.461   1
   1 -12  -2 13500.9 739.548   1
   0  12   2 7204.91 445.517   1
   0  12  -2 8396.12 449.039   1
   0 -12  -2 7778.82 445.234   1
   0 -12   2 7880.04 446.933   1
   1  12   2 330.414 59.2921   1
  -1  12  -2 495.312 69.7467   1
  -1 -12  -2 550.699 67.0431   1
   2  12   2 1700.44 142.425   1
  -2  12  -2 1955.16 147.271   1
   2 -12   2 2085.45 149.371   1
  -2 -12  -2 1875.55 146.370   1
   3  12   2 13561.9 750.666   1
  -3  12  -2 15832.3 762.927   1
   3 -12   2 13192.7 751.779   1
  -3 -12  -2 13378.4 753.692   1
   5 -12   2 261.937 52.8583   1
  -5  12  -2 163.511 49.1177   1
   6  12   2 59.7315 42.9005   1
  -6  12  -2 71.5068 43.7377   1
   6 -12   2-8.89657 37.0112   1
  -7  12  -2 8677.12 490.219   1
   7 -12   2 9104.26 493.619   1
   7  12   2 8448.70 488.197   1
  -7 -12  -2 8257.31 491.688   1
  -8  12  -2 3025.61 205.089   1
  -8 -12  -2 2637.28 197.672   1
   8 -12   2 2789.14 198.824   1
   8  12   2 3128.58 203.124   1
  -9 -12  -2 615.501 78.2481   1
  -9  12  -2 625.194 80.7423   1
   9 -12   2 472.877 73.2078   1
   9  12   2 696.218 79.2126   1
 -10  12  -2 815.717 90.8628   1
 -10 -12  -2 986.914 99.0530   1
  10 -12   2 998.168 95.0949   1
  10  12   2 781.285 94.1611   1
 -11 -12  -2-9.72212 35.4314   1
 -11  12  -2-18.9875 47.0546   1
  11  12   2-17.7847 39.0219   1
  11 -12   2-18.5861 45.4338   1
 -12  12  -2 192.018 55.7053   1
  12 -12   2 316.312 59.1467   1
 -13 -12  -2 5119.80 301.527   1
  13 -12   2 4587.48 293.187   1
 -13  12  -2 4501.81 292.255   1
  13  12   2 4540.98 293.267   1
 -14 -12  -2 57.7669 50.2253   1
  14 -12   2 18.4453 39.0427   1
 -14  12  -2-9.49163 33.7070   1
  14  12   2-66.6540 53.7467   1
 -15 -12  -2-19.5470 46.4293   1
  15 -12   2 9.09372 33.1330   1
  15  12   2-37.9894 50.7388   1
 -15  12  -2 18.7981 35.0912   1
 -16  12  -2 256.437 62.9419   1
  16 -12   2 98.6014 46.9377   1
 -17 -12  -2 352.355 67.9742   1
  17  12   2 337.910 64.9213   1
 -18 -12  -2 155.773 54.0463   1
  18 -12   2 53.1092 48.1159   1
  18  12   2 84.2156 49.6776   1
 -18  12  -2 130.763 50.7424   1
  19  12   2 760.708 91.5117   1
 -19  12  -2 774.279 91.3377   1
 -19 -12  -2 681.796 86.4226   1
  19 -12   2 720.027 85.2930   1
  20 -12   2 43.5949 43.7931   1
 -20  12  -2-17.2627 43.3530   1
  21 -13  -2 24.9577 36.5226   1
 -21  13   2 27.1303 36.8619   1
  20 -13  -2 8.47359 37.8216   1
 -20  13   2 27.6905 43.2069   1
  19 -13  -2 385.057 64.1452   1
 -19  13   2 308.815 63.0147   1
  18 -13  -2 71.6824 52.6724   1
 -18  13   2 9.21543 41.8413   1
  17 -13  -2 610.894 73.8089   1
 -17  13   2 356.073 64.3964   1
  17  13  -2 506.215 80.1548   1
  16 -13  -2 284.708 59.7011   1
 -16  13   2 276.792 62.3982   1
 -16 -13   2 353.430 64.0897   1
  16  13  -2 235.539 59.6943   1
  15 -13  -2 676.784 83.7350   1
 -15 -13   2 497.060 72.9836   1
 -15  13   2 572.790 80.0955   1
  15  13  -2 583.278 80.9220   1
  14 -13  -2 102.228 46.8802   1
 -14 -13   2 87.5447 44.3419   1
 -14  13   2 94.7433 43.8849   1
  14  13  -2 56.5080 44.9558   1
  13 -13  -2 9.25593 41.9866   1
 -13 -13   2 58.2456 46.1169   1
 -13  13   2-28.4211 48.2015   1
  13  13  -2-9.26803 44.0288   1
  12 -13  -2 1370.92 124.900   1
 -12 -13   2 1385.20 127.446   1
 -12  13   2 1468.43 128.099   1
  12  13  -2 1562.24 127.321   1
  11 -13  -2 504.168 72.8672   1
 -11 -13   2 449.752 70.6844   1
 -11  13   2 564.646 76.5264   1
  11  13  -2 567.269 75.4038   1
 -10 -13   2 285.177 56.9282   1
  10  13  -2 290.654 60.0222   1
   9 -13  -2 4615.24 297.120   1
  -9 -13   2 4713.54 299.801   1
  -9  13   2 4513.28 299.092   1
   9  13  -2 5565.74 307.441   1
   8 -13  -2 1265.40 117.827   1
  -8  13   2 1397.91 123.101   1
  -8 -13   2 1444.91 121.927   1
   8  13  -2 1160.90 112.267   1
   7 -13  -2 1971.21 153.554   1
  -7  13   2 2074.86 156.558   1
   6 -13  -2 3095.78 206.326   1
  -6  13   2 2851.09 203.751   1
   5 -13  -2 2842.99 189.949   1
  -5 -13   2 2228.45 177.775   1
   5  13  -2 2594.68 184.923   1
  -5  13   2 2627.22 184.246   1
  -4 -13   2 1421.76 128.899   1
   4 -13  -2 1797.15 138.009   1
   4  13  -2 1603.68 137.320   1
  -4  13   2 1715.69 136.739   1
  -3 -13   2 2767.30 197.614   1
   3 -13  -2 2818.50 199.326   1
  -3  13   2 3283.77 205.834   1
   3  13  -2 2796.39 196.731   1
   2 -13  -2 14355.9 846.051   1
  -2 -13   2 16078.6 851.245   1
  -2  13   2 15782.0 850.043   1
   2  13  -2 17101.6 852.843   1
   1 -13  -2 2905.45 196.533   1
  -1  13   2 2721.16 193.642   1
   0 -13  -2 52.3832 43.5894   1
   0  13   2 152.289 45.3012   1
  -1 -13  -2 4883.96 308.407   1
   1  13   2 5306.19 314.080   1
   2 -13   2 3885.14 244.952   1
  -2 -13  -2 3607.77 241.630   1
   2  13   2 3871.32 244.524   1
  -2  13  -2 3562.91 240.702   1
  -3  13  -2 4385.93 273.020   1
   3  13   2 4084.42 264.167   1
  -3 -13  -2 4049.68 262.711   1
  -4  13  -2 6623.26 400.069   1
   4  13   2 7191.30 402.909   1
   4 -13   2 6886.32 402.337   1
  -4 -13  -2 6726.70 401.087   1
   5  13   2 632.768 77.4624   1
   5 -13   2 720.654 82.2985   1
  -5  13  -2 656.045 82.0502   1
  -5 -13  -2 446.900 69.4419   1
  -6  13  -2 1120.04 106.359   1
   6 -13   2 877.199 97.5393   1
  -6 -13  -2 1182.45 106.757   1
   7  13   2 187.582 54.6590   1
  -7  13  -2 192.384 53.9981   1
   7 -13   2 157.606 52.4988   1
  -7 -13  -2 151.903 53.1679   1
  -8  13  -2 5705.04 344.431   1
   8 -13   2 6126.14 347.358   1
  -8 -13  -2 6413.47 350.729   1
   9  13   2 612.710 82.5849   1
  -9 -13  -2 572.249 80.2215   1
 -10  13  -2 566.462 77.9731   1
  10 -13   2 532.620 76.5195   1
 -11 -13  -2 114.325 48.6941   1
 -11  13  -2 200.974 50.7371   1
  11  13   2 174.168 55.6202   1
  11 -13   2 205.192 47.7067   1
 -12  13  -2 1051.86 107.429   1
  12  13   2 962.620 102.045   1
  12 -13   2 937.906 103.215   1
 -12 -13  -2 1164.90 108.657   1
  13  13   2 166.012 55.7675   1
 -13 -13  -2 146.991 52.9335   1
 -14  13  -2 151.891 55.8557   1
  14 -13   2 18.3630 43.7238   1
  14  13   2 9.13552 42.8646   1
 -14 -13  -2 79.8987 46.8420   1
 -15 -13  -2 39.7497 42.1626   1
  15 -13   2 63.3032 41.1178   1
  15  13   2 125.900 58.5823   1
 -15  13  -2 18.5779 41.5459   1
 -16 -13  -2 39.6453 46.5656   1
  16 -13   2 62.1417 40.4750   1
  16  13   2 144.288 57.1988   1
 -16  13  -2 93.1340 47.5606   1
 -17 -13  -2 9.82387 48.8206   1
  17 -13   2 92.2293 45.4579   1
  17  13   2 123.950 59.2713   1
 -17  13  -2 68.1759 52.1597   1
 -18 -13  -2 851.577 95.2934   1
  18 -13   2 565.756 79.1458   1
  18  13   2 782.889 95.4599   1
 -18  13  -2 880.874 94.1712   1
 -19  13  -2 53.3591 53.2854   1
  19 -13   2 34.5346 41.6684   1
  19 -14  -2 8.57702 44.1968   1
 -19  14   2 8.86212 42.7167   1
  18 -14  -2 299.813 62.4669   1
 -18  14   2 317.531 62.4337   1
  17 -14  -2-27.0789 46.5184   1
 -17  14   2-9.21290 43.7756   1
  16  14  -2 134.832 51.2349   1
 -16  14   2 122.355 53.4938   1
  16 -14  -2 118.561 53.9456   1
  15  14  -2 190.208 52.7692   1
  15 -14  -2 55.3521 47.7765   1
 -15  14   2 47.1122 51.1458   1
 -15 -14   2 90.8100 49.5551   1
  14  14  -2 84.4209 45.8950   1
  14 -14  -2 37.1484 38.6314   1
 -14 -14   2 40.6650 43.8718   1
 -14  14   2 9.41739 36.8489   1
  13  14  -2 677.120 83.5840   1
 -13 -14   2 729.336 86.7608   1
  12  14  -2-9.48896 45.7406   1
  12 -14  -2 36.9485 40.5320   1
 -12  14   2-9.31626 37.1895   1
 -12 -14   2 48.3062 43.1170   1
  11  14  -2 1117.61 107.229   1
  11 -14  -2 1044.55 109.152   1
 -11  14   2 1173.87 108.840   1
 -11 -14   2 817.791 99.0606   1
  10  14  -2 2069.11 164.530   1
  10 -14  -2 2425.00 170.213   1
 -10  14   2 2115.89 164.116   1
 -10 -14   2 2182.25 166.956   1
  -9 -14   2-9.44621 41.4540   1
   9 -14  -2 9.31081 37.9392   1
   9  14  -2 45.8814 42.9563   1
  -9  14   2 28.7470 39.8179   1
   8  14  -2 1775.97 142.405   1
   8 -14  -2 1669.45 137.827   1
  -8  14   2 1595.92 136.045   1
  -8 -14   2 1733.36 138.777   1
  -7 -14   2 1491.18 126.194   1
   7  14  -2 1311.14 122.079   1
  -7  14   2 1463.58 125.426   1
   7 -14  -2 1474.97 125.227   1
  -6 -14   2 45.8522 41.0078   1
   6  14  -2 45.9686 41.7883   1
  -6  14   2 18.9515 29.0074   1
   6 -14  -2 102.948 39.7085   1
  -5 -14   2 521.587 72.4830   1
   5  14  -2 315.543 68.6069   1
  -5  14   2 385.466 62.7909   1
   5 -14  -2 530.074 71.5957   1
  -4 -14   2 391.991 65.9585   1
   4  14  -2 397.144 67.4003   1
  -4  14   2 330.600 64.2608   1
   4 -14  -2 438.927 68.2848   1
  -3  14   2 3501.14 228.940   1
   3  14  -2 3527.25 231.736   1
   3 -14  -2 3225.14 226.595   1
  -3 -14   2 3448.62 228.863   1
  -2  14   2 4171.81 286.325   1
   2  14  -2 4865.62 293.521   1
   2 -14  -2 5068.10 295.757   1
  -2 -14   2 4659.75 291.619   1
   1  14  -2 1019.20 102.781   1
  -1  14   2 991.325 103.203   1
   1 -14  -2 1156.45 108.465   1
  -1 -14   2 1065.38 106.821   1
   0  14  -2 2564.21 181.822   1
   0  14   2 2426.44 178.693   1
   0 -14   2 2334.53 178.970   1
   0 -14  -2 2650.01 183.903   1
  -1 -14  -2 152.978 44.0931   1
   1  14   2 158.536 49.2519   1
  -1  14  -2 327.162 63.7468   1
   1 -14   2 313.916 62.0575   1
  -2 -14  -2 385.203 69.0147   1
   2 -14   2 581.510 77.1228   1
  -2  14  -2 520.577 76.8763   1
   2  14   2 443.798 69.9134   1
   3 -14   2 3969.19 268.522   1
   3  14   2 4434.64 271.194   1
  -3  14  -2 4216.22 272.347   1
   4  14   2 1477.60 137.139   1
  -4 -14  -2 1554.26 136.284   1
  -4  14  -2 2163.05 153.364   1
   4 -14   2 1953.58 148.432   1
  -5 -14  -2 140.913 48.2235   1
   5  14   2 100.317 47.4254   1
  -5  14  -2 143.905 52.8211   1
  -6 -14  -2 1399.15 124.799   1
  -6  14  -2 1526.45 126.646   1
   6  14   2 1136.69 118.171   1
   6 -14   2 1378.98 121.064   1
  -7 -14  -2 1184.31 117.127   1
  -7  14  -2 1517.50 126.685   1
   7  14   2 1270.49 118.747   1
   7 -14   2 1478.69 125.888   1
  -8  14  -2 93.4438 46.6454   1
   8 -14   2 131.026 49.7313   1
  -9  14  -2 934.495 104.364   1
   9  14   2 888.316 101.539   1
   9 -14   2 1031.62 105.954   1
 -10 -14  -2 9.84410 41.6840   1
 -10  14  -2 9.45705 42.9083   1
  10  14   2 18.3766 38.1816   1
  10 -14   2 37.4711 41.8127   1
 -11 -14  -2 244.653 57.2001   1
 -11  14  -2 133.945 44.4639   1
  11  14   2 140.168 48.5174   1
  11 -14   2 260.664 51.7893   1
 -12 -14  -2 593.134 78.4727   1
  12  14   2 527.311 79.0314   1
 -12  14  -2 638.101 81.5921   1
  12 -14   2 695.292 81.2201   1
 -13  14  -2 134.508 48.5188   1
  13 -14   2 64.0763 41.8323   1
  14  14   2 240.457 64.0964   1
 -14 -14  -2 289.064 65.2556   1
 -14  14  -2 206.774 53.1944   1
  14 -14   2 364.303 60.4953   1
  15  14   2 36.6135 45.3650   1
 -15 -14  -2 48.0655 45.6711   1
 -15  14  -2-9.18979 42.3570   1
  15 -14   2-17.8758 44.2973   1
 -16  14  -2 9.07843 45.0003   1
  16 -14   2-43.6716 47.2118   1
  17  14   2 733.938 89.7401   1
 -17  14  -2 691.627 85.3636   1
  17 -14   2 592.224 76.6579   1
 -17 -14  -2 632.940 87.5826   1
  18 -14   2 16.6058 40.0226   1
 -18  14  -2-45.1423 44.7453   1
  18 -15  -2 8.62161 29.8029   1
 -18  15   2-26.6038 35.3959   1
  16 -15  -2 80.8316 38.9351   1
 -16  15   2 83.1704 44.0915   1
  15 -15  -2 181.858 55.6669   1
 -15  15   2 176.520 53.2016   1
  14  15  -2-19.5373 45.7190   1
 -14  15   2-37.2636 51.4765   1
  14 -15  -2 73.4959 50.2094   1
 -14 -15   2-9.88910 41.8644   1
  13  15  -2 39.0493 46.3767   1
 -13  15   2-18.8268 47.2767   1
  13 -15  -2 9.17377 44.8443   1
 -13 -15   2-9.91536 40.3913   1
  12  15  -2 19.5209 45.6825   1
 -12  15   2 9.27689 37.7926   1
  12 -15  -2-9.19795 35.9412   1
 -12 -15   2 29.4063 42.2596   1
  11  15  -2 38.0620 49.0592   1
 -11 -15   2 29.4868 45.3299   1
 -10  15   2 384.706 63.4728   1
  10 -15  -2 300.287 59.1901   1
   9  15  -2 631.573 81.4378   1
  -9 -15   2 668.385 84.1640   1
  -9  15   2 527.703 81.5763   1
   9 -15  -2 589.970 81.6925   1
   8  15  -2 56.4975 45.6187   1
  -8 -15   2 114.931 48.3211   1
  -8  15   2 38.1875 39.9268   1
   8 -15  -2 151.935 43.3204   1
   7  15  -2 427.976 75.3798   1
  -7 -15   2 388.808 69.4022   1
  -7  15   2 531.557 76.4904   1
   7 -15  -2 467.261 70.6074   1
  -6 -15   2 306.911 60.3124   1
  -6  15   2 417.080 71.1243   1
   6 -15  -2 400.573 69.5624   1
   5  15  -2 317.853 62.0140   1
  -5 -15   2 373.669 66.0449   1
   5 -15  -2 329.716 61.4950   1
  -5  15   2 506.073 70.9147   1
   4  15  -2 385.095 71.2848   1
  -4  15   2 447.611 68.7458   1
   4 -15  -2 354.260 63.1431   1
  -4 -15   2 406.917 67.5117   1
   3  15  -2 140.735 51.5133   1
  -3 -15   2 349.290 64.5256   1
   2  15  -2 176.093 55.0309   1
  -2 -15   2 263.984 56.9877   1
   1  15  -2 315.532 60.8707   1
  -1  15   2 225.342 57.1045   1
  -1 -15   2 311.299 63.2324   1
   1 -15  -2 330.623 65.6122   1
   0  15   2 896.539 96.0506   1
   0  15  -2 959.449 97.4803   1
   0 -15   2 961.292 98.5344   1
   0 -15  -2 828.559 93.0759   1
  -1  15  -2 771.489 90.3563   1
   1  15   2 867.217 96.4517   1
   1 -15   2 789.934 90.5593   1
   2  15   2 57.3431 46.1821   1
  -2 -15  -2 64.7995 47.8122   1
  -2  15  -2 76.7505 51.9511   1
   2 -15   2 66.3506 45.8046   1
  -3  15  -2 686.705 85.6599   1
   3 -15   2 836.953 90.5322   1
   5  15   2 998.505 99.8893   1
   5 -15   2 994.490 100.591   1
  -5 -15  -2 904.734 98.2763   1
   6  15   2 1198.56 114.166   1
  -6  15  -2 1127.40 112.541   1
   6 -15   2 1226.01 115.025   1
  -6 -15  -2 1132.22 113.422   1
   7  15   2 1381.39 124.136   1
  -7  15  -2 1295.64 117.085   1
  -7 -15  -2 986.933 110.615   1
   8  15   2 95.3039 56.5625   1
  -8  15  -2-9.39441 43.3431   1
   8 -15   2 75.2733 42.7288   1
  -8 -15  -2 9.61373 47.6855   1
   9  15   2 28.5230 47.1398   1
  -9  15  -2 9.55149 46.0604   1
   9 -15   2 74.4811 50.9032   1
  -9 -15  -2 9.64045 36.8685   1
  10  15   2 413.894 68.1088   1
 -10  15  -2 425.743 71.0322   1
 -10 -15  -2 310.262 64.0220   1
  10 -15   2 214.443 59.3614   1
  11 -15   2 92.6056 52.8600   1
 -11  15  -2 227.764 60.8972   1
  12  15   2 365.436 66.6094   1
 -12  15  -2 286.752 65.8759   1
 -12 -15  -2 364.317 66.9612   1
  12 -15   2 450.615 72.2556   1
  13  15   2 74.2137 52.4853   1
 -13 -15  -2 68.9164 50.8562   1
  14  15   2 875.643 94.7047   1
 -14  15  -2 692.798 83.1654   1
  14 -15   2 700.907 84.2670   1
 -14 -15  -2 731.422 92.5346   1
  15  15   2 232.863 60.2953   1
 -15  15  -2 198.921 56.7084   1
  15 -15   2 228.567 52.8216   1
 -15 -15  -2 221.730 62.3350   1
  16  15   2 147.413 52.2639   1
  16 -15   2 17.1341 44.4488   1
 -16  15  -2 150.531 55.1864   1
  17 -16  -2 8.61287 47.0719   1
 -17  16   2-17.6582 47.7146   1
  16 -16  -2 105.131 47.4972   1
 -16  16   2 45.0712 44.2271   1
  15 -16  -2 17.8016 48.1201   1
 -15  16   2 36.3765 49.7196   1
  14 -16  -2 153.380 53.7759   1
 -14  16   2 210.426 59.3873   1
  13 -16  -2-27.1226 47.7421   1
 -13  16   2 64.9397 52.9132   1
  12  16  -2 446.623 74.6868   1
 -12  16   2 366.887 68.4922   1
  12 -16  -2 472.888 73.7736   1
 -12 -16   2 414.193 70.4696   1
  11  16  -2 19.4497 50.1094   1
 -11  16   2 9.22878 41.1824   1
  11 -16  -2-9.30977 42.2305   1
 -11 -16   2-29.2341 40.4820   1
 -10 -16   2 224.937 59.8585   1
  10  16  -2 231.367 59.0412   1
 -10  16   2 251.349 57.1052   1
  10 -16  -2 280.140 62.5852   1
   9  16  -2 830.929 96.5382   1
  -9  16   2 922.011 99.5690   1
  -9 -16   2 851.726 95.9417   1
   9 -16  -2 701.320 90.8650   1
  -8 -16   2 528.901 79.8292   1
   8  16  -2 547.735 80.6483   1
  -7 -16   2 56.7971 40.3036   1
  -7  16   2 58.1787 46.2634   1
   7 -16  -2 124.542 51.9510   1
   7  16  -2 107.985 54.9986   1
  -6 -16   2 219.979 59.7927   1
  -6  16   2 147.128 58.6081   1
   6 -16  -2 202.508 61.7877   1
   6  16  -2 277.579 63.7732   1
  -5 -16   2 842.632 93.7519   1
  -5  16   2 782.297 90.6404   1
   5 -16  -2 816.269 92.8850   1
   5  16  -2 855.739 94.8338   1
   4 -16  -2-28.6846 47.3862   1
  -4  16   2 9.41140 44.0491   1
   3 -16  -2 306.927 64.4859   1
  -3  16   2 244.033 62.7028   1
   2 -16  -2 19.0900 41.1496   1
  -2 -16   2-9.61323 42.1773   1
  -2  16   2-18.8304 43.3924   1
   2  16  -2-9.48613 46.3713   1
  -1 -16   2 1352.17 118.660   1
   1 -16  -2 1275.55 117.675   1
  -1  16   2 1118.07 111.175   1
   1  16  -2 1248.03 115.830   1
   0 -16   2 38.7375 42.5178   1
   0 -16  -2 28.7210 43.4556   1
   0  16  -2 28.4900 40.9707   1
   0  16   2 28.5869 45.2949   1
  -1  16  -2 316.103 63.4790   1
   1 -16   2 382.297 67.0631   1
  -2 -16  -2-9.44567 36.0978   1
  -2  16  -2-9.83461 50.0392   1
   2 -16   2 19.4453 46.8642   1
   2  16   2-28.3614 42.1886   1
  -3 -16  -2 478.613 71.7635   1
  -3  16  -2 431.368 72.5503   1
   3 -16   2 358.213 65.3625   1
   3  16   2 368.029 69.9833   1
  -4 -16  -2 532.613 77.7458   1
   4  16   2 450.637 71.3932   1
  -4  16  -2 415.382 66.9677   1
   4 -16   2 451.529 70.6584   1
  -5 -16  -2 1430.98 122.367   1
  -5  16  -2 1091.45 115.812   1
   5 -16   2 1220.86 115.513   1
   5  16   2 1230.23 121.771   1
   6  16   2 705.969 87.1407   1
  -6 -16  -2 734.247 89.1141   1
  -6  16  -2 683.655 85.3589   1
   6 -16   2 692.130 89.0209   1
  -7 -16  -2 161.855 54.1248   1
   7  16   2 95.3019 54.7304   1
   8  16   2-37.6133 45.3233   1
   8 -16   2 9.34106 47.5264   1
  -8 -16  -2 29.0575 46.0132   1
   9  16   2 57.1832 50.4332   1
  -9  16  -2-18.9997 49.0656   1
   9 -16   2 92.6111 51.2843   1
  -9 -16  -2 144.715 53.9911   1
  10  16   2 76.4361 59.3063   1
 -10  16  -2 18.7610 51.8604   1
 -10 -16  -2 9.66492 48.5685   1
  11  16   2 712.529 95.2581   1
 -11 -16  -2 818.638 93.7670   1
  12  16   2-28.2827 43.4517   1
 -12  16  -2-9.41174 42.6957   1
  12 -16   2-9.05485 45.4781   1
 -12 -16  -2 9.59923 42.8380   1
  13  16   2 212.789 65.0820   1
 -13  16  -2 148.463 54.8014   1
  13 -16   2 44.6110 38.1854   1
 -13 -16  -2 117.535 58.9066   1
  14  16   2 18.2590 51.0052   1
 -14  16  -2 9.03239 49.3782   1
 -14 -16  -2 19.6070 52.3875   1
  14 -16   2 43.9334 47.4993   1
 -15  16  -2 176.736 52.1152   1
  15 -16   2 163.140 51.6346   1
 -15  17   2 17.6725 44.9767   1
  15 -17  -2 34.6038 46.2354   1
 -14  17   2 178.421 51.7223   1
  14 -17  -2 193.545 53.0045   1
 -13  17   2 36.2246 46.1703   1
  13 -17  -2 79.6056 44.5192   1
 -12  17   2-18.1232 35.4233   1
  12 -17  -2-26.7359 37.7441   1
  11  17  -2 195.010 63.7707   1
  11 -17  -2 256.468 53.6236   1
 -11  17   2 126.818 44.6921   1
  -9 -17   2 444.362 69.2816   1
  -9  17   2 299.058 62.2624   1
   9 -17  -2 462.351 71.8649   1
   9  17  -2 278.031 67.7809   1
  -8 -17   2 19.0508 40.3275   1
  -8  17   2 76.9561 50.7927   1
   8 -17  -2-36.9696 47.6256   1
   8  17  -2-9.97781 44.5272   1
  -7 -17   2 19.5571 40.7073   1
  -7  17   2 76.5904 47.5177   1
   7 -17  -2 56.9578 45.1734   1
   7  17  -2 58.0889 51.7893   1
  -6  17   2 58.0120 49.8391   1
  -6 -17   2 58.9166 45.9776   1
   6 -17  -2 9.61408 48.3041   1
   6  17  -2-9.74988 44.2486   1
   5  17  -2 29.2468 50.8604   1
  -5  17   2 38.5513 50.2808   1
   5 -17  -2-28.5597 49.0563   1
  -5 -17   2 9.79437 47.8809   1
   4  17  -2 9.58583 42.9718   1
  -4 -17   2 164.909 50.7709   1
   3  17  -2 163.110 55.9173   1
  -3 -17   2 175.748 57.9820   1
   2  17  -2 1520.37 133.978   1
  -2  17   2 1543.15 133.668   1
  -2 -17   2 1557.98 134.680   1
   2 -17  -2 1600.14 139.067   1
   1  17  -2-19.1455 46.8006   1
   1 -17  -2-19.2817 45.1275   1
  -1 -17   2-9.82881 40.8386   1
   0  17   2 160.147 53.9516   1
   0  17  -2 190.654 52.3057   1
   0 -17   2 241.075 54.6025   1
  -1  17  -2 78.4207 50.2085   1
   1  17   2 163.239 53.3732   1
  -1 -17  -2 105.884 44.0452   1
   1 -17   2 116.177 46.3542   1
  -2 -17  -2 67.6903 49.5620   1
  -2  17  -2 88.6005 50.4432   1
   2 -17   2 178.003 56.1379   1
   2  17   2 143.318 58.0377   1
  -3 -17  -2 18.9676 41.6737   1
  -3  17  -2 48.9507 49.8651   1
   3 -17   2 96.8858 52.4104   1
   3  17   2 37.9680 39.5004   1
  -5 -17  -2 388.728 68.0377   1
  -5  17  -2 404.166 72.8699   1
   5 -17   2 387.731 70.0303   1
   5  17   2 405.046 73.0169   1
  -6 -17  -2 375.251 67.8641   1
   6  17   2 446.186 68.3676   1
  -6  17  -2 444.091 78.2037   1
   6 -17   2 387.170 71.0191   1
   7  17   2-37.7269 49.8008   1
  -7  17  -2-28.0235 51.0537   1
   7 -17   2-28.3035 48.0035   1
  -7 -17  -2 57.3996 48.6756   1
   8  17   2 9.41645 44.0874   1
  -8  17  -2 18.5662 46.6376   1
  -8 -17  -2 9.50669 43.1407   1
   8 -17   2 64.7410 49.9966   1
   9  17   2 208.429 59.9159   1
  -9 -17  -2 132.613 55.2509   1
  10  17   2 130.527 54.1723   1
 -10  17  -2 174.949 50.8156   1
 -10 -17  -2 143.959 58.9359   1
  10 -17   2 109.456 45.7501   1
  11  17   2 94.0273 46.7391   1
 -11 -17  -2 66.6239 46.6673   1
  11 -17   2 53.8487 47.5259   1
  12  17   2 65.7204 58.2621   1
  12 -17   2 8.84990 44.4578   1
 -12 -17  -2-9.46663 51.1695   1
  13  17   2 37.1842 51.3694   1
 -13  17  -2 18.0741 45.9825   1
 -13 -17  -2-18.8798 46.1479   1
  13 -18  -2 60.1630 45.9794   1
 -13  18   2 35.0058 48.9392   1
  12 -18  -2 78.1058 43.6813   1
 -12  18   2 35.4710 42.8400   1
 -10  18   2 26.8708 43.1718   1
  10 -18  -2-36.1035 48.2203   1
  -9  18   2 255.461 60.4009   1
   9 -18  -2 199.705 58.7242   1
   9  18  -2 175.781 56.1306   1
  -8 -18   2 59.2424 49.6074   1
  -8  18   2 28.1953 48.4470   1
   8 -18  -2 18.2640 45.8839   1
   8  18  -2 9.72364 50.1220   1
   7  18  -2 59.0008 56.0920   1
  -7 -18   2-9.80395 48.5992   1
  -6  18   2 114.744 50.7932   1
   6  18  -2 117.423 50.0968   1
   6 -18  -2 56.6398 45.1898   1
  -6 -18   2 167.119 52.2028   1
   5  18  -2 86.6152 47.9009   1
  -5 -18   2 165.542 54.5581   1
  -4  18   2 9.45496 46.2186   1
   4  18  -2 19.3798 47.3671   1
  -4 -18   2-9.83785 43.9003   1
   4 -18  -2-28.2199 42.6700   1
   3  18  -2 124.726 54.9388   1
  -3 -18   2 107.401 54.1767   1
   3 -18  -2 66.4890 49.1911   1
  -2  18   2 46.8855 48.9544   1
   2  18  -2 38.4418 49.5561   1
   2 -18  -2 38.3211 49.4007   1
  -2 -18   2 29.4423 43.8353   1
   1  18  -2 28.6819 50.0093   1
  -1  18   2 93.7357 47.2185   1
   1 -18  -2 76.1930 46.7004   1
  -1 -18   2 87.6085 50.9128   1
   0  18   2 9.44389 47.4293   1
   0  18  -2-19.3891 42.5334   1
   0 -18   2-9.64117 39.2739   1
   0 -18  -2 38.3687 43.5113   1
   1  18   2 28.2718 47.4559   1
  -1  18  -2 79.5290 55.6331   1
   1 -18   2 87.9641 55.8475   1
  -1 -18  -2 85.8089 44.0775   1
  -2  18  -2 156.884 59.1464   1
   2  18   2 172.036 50.9788   1
  -2 -18  -2 124.553 49.8945   1
   2 -18   2 125.725 49.1059   1
  -3 -18  -2 47.8730 43.5486   1
  -3  18  -2 38.6875 41.8179   1
   3 -18   2 105.588 45.7117   1
   3  18   2 57.0147 51.4520   1
  -4 -18  -2 9.50904 45.1850   1
  -4  18  -2-9.71433 51.3015   1
   4 -18   2 9.38749 45.2587   1
   4  18   2 56.4797 43.3955   1
   5  18   2 1199.92 110.562   1
  -5  18  -2 918.302 102.189   1
   5 -18   2 852.349 97.2697   1
  -5 -18  -2 1062.38 102.845   1
   6  18   2 19.1950 46.2736   1
  -6 -18  -2 28.0127 46.9098   1
   7 -18   2-9.27498 42.7461   1
  -7  18  -2 18.3531 46.6894   1
   8  18   2-37.3765 47.5503   1
  -8  18  -2 9.11708 49.8353   1
   8 -18   2-9.03883 45.4040   1
  -8 -18  -2-37.9390 49.4872   1
   9  18   2 194.607 61.1725   1
  -9  18  -2 92.0246 50.1100   1
   9 -18   2 295.753 58.3045   1
  -9 -18  -2 188.011 58.6291   1
  10  18   2 9.22099 43.8100   1
  10 -18   2 44.6233 49.3191   1
 -10  18  -2 9.02000 47.6299   1
 -10 -18  -2-9.30223 47.9363   1
  11 -18   2 17.4641 38.9887   1
 -11  18  -2 35.8938 41.3778   1
  10 -19  -2 17.5439 39.1435   1
 -10  19   2-17.3742 39.4057   1
  -9  19   2-35.3835 49.9394   1
   9 -19  -2 70.7162 47.2340   1
  -8  19   2-9.05774 47.8246   1
   8 -19  -2 17.8262 47.0610   1
  -7  19   2 55.2065 41.8285   1
   6  19  -2 67.0530 46.3408   1
   6 -19  -2 119.805 49.9624   1
  -6 -19   2 38.7930 47.5743   1
   5  19  -2 306.418 68.2148   1
  -5  19   2 281.971 67.0313   1
  -5 -19   2 438.349 73.3002   1
   5 -19  -2 308.426 65.3603   1
   4  19  -2-9.53928 49.7639   1
  -4  19   2-18.8978 44.8878   1
  -4 -19   2 29.1223 48.7533   1
   4 -19  -2-9.32383 45.5778   1
   3  19  -2 28.6946 54.7141   1
  -3  19   2 83.5149 54.6824   1
  -3 -19   2 87.4778 53.2913   1
   3 -19  -2 129.642 52.9818   1
   2  19  -2 133.325 56.0852   1
  -2  19   2 36.9396 49.4918   1
   2 -19  -2 75.3086 54.3716   1
  -2 -19   2 77.3564 46.7704   1
   1  19  -2 9.58936 46.2202   1
  -1  19   2 18.5186 45.2624   1
   1 -19  -2-9.41077 42.6889   1
  -1 -19   2-38.2672 48.6750   1
   0  19  -2-19.5408 46.4188   1
   0  19   2 9.24354 48.8091   1
   0 -19  -2 93.9227 55.1827   1
   0 -19   2-28.9125 48.4055   1
   1  19   2-9.31509 49.1829   1
  -1 -19  -2 9.45082 46.1980   1
  -2  19  -2-48.2127 46.4760   1
   2  19   2 18.4878 51.6307   1
  -2 -19  -2 18.7971 47.2015   1
   2 -19   2 19.0842 45.9920   1
  -3  19  -2 37.9698 50.7241   1
   3  19   2-18.7638 50.7130   1
  -3 -19  -2 9.42289 47.9546   1
   3 -19   2 56.2124 49.4780   1
  -4  19  -2 113.788 53.4369   1
   4  19   2 159.888 51.3219   1
   4 -19   2 148.186 56.4088   1
  -4 -19  -2 140.675 48.8434   1
   5  19   2 139.100 54.5483   1
  -5 -19  -2 18.8349 41.4074   1
  -5  19  -2 73.7462 52.6421   1
   5 -19   2-9.20547 45.7007   1
  -6 -19  -2-45.8775 49.5883   1
   6 -19   2-27.5141 40.9288   1
  -6  19  -2 9.06847 48.4499   1
   6  19   2 27.8522 50.1751   1
   7  19   2 18.8696 54.3777   1
  -7 -19  -2 45.6801 47.6884   1
   8 -19   2 167.113 57.4057   1
  -8  19  -2 143.845 56.7961   1
   9  19   2 248.605 66.1974   1
   9 -19   2 130.549 51.1197   1
  -9 -19  -2 128.544 53.8786   1
  -9  19  -2 80.2218 50.7978   1
   6 -20  -2 44.4236 39.7986   1
  -6  20   2 98.2605 46.1586   1
   5 -20  -2-45.0842 49.2972   1
  -5  20   2-9.12471 49.3296   1
   4 -20  -2 64.2941 45.5294   1
  -4  20   2-18.5756 45.4133   1
   3 -20  -2 108.784 43.6338   1
  -3 -20   2 171.376 56.9052   1
  -3  20   2 128.484 47.8068   1
   3  20  -2 178.169 62.9276   1
  -2 -20   2 282.650 61.7088   1
   2 -20  -2 172.013 56.0588   1
   2  20  -2 187.552 64.2148   1
  -2  20   2 153.150 57.2216   1
  -1 -20   2 245.418 63.3980   1
   1 -20  -2 174.827 56.1320   1
   1  20  -2 267.605 70.4732   1
  -1  20   2 189.553 60.2603   1
   0 -20   2 172.255 57.6513   1
   0  20  -2 232.325 62.9149   1
   1 -20   2-9.40373 46.6420   1
  -1 -20  -2 82.5631 51.8167   1
  -1  20  -2 38.0884 53.2196   1
  -2 -20  -2 203.090 58.0273   1
   2  20   2 172.754 54.2204   1
   3 -20   2-9.06283 39.0707   1
  -3 -20  -2-9.11602 45.1765   1
   3  20   2-27.0447 43.4512   1
  -3  20  -2 28.1433 43.9054   1
   4 -20   2 90.1209 48.7213   1
  -4 -20  -2 18.3413 49.5779   1
   4  20   2-54.6911 55.5890   1
  -4  20  -2 36.4564 49.8287   1
  -5 -20  -2 63.8180 45.3812   1
   5 -20   2 125.326 56.6534   1
  -5  20  -2 98.2136 51.0974   1
   5  20   2 55.0947 53.0706   1
   6  20   2 477.570 73.8523   1
  -6  20  -2 571.711 79.7179   1
  -6 -20  -2 430.799 71.5597   1
  -7 -20  -2 36.0955 40.2892   1
   7  20   2 17.8750 43.0980   1
  25   0  -3-9.24697 44.5780   1
 -25   0   3-29.2526 51.4913   1
  24   0  -3-18.2378 42.0322   1
 -24   0   3-9.62163 42.2195   1
  23   0  -3 36.1101 41.6080   1
 -23   0   3-19.2367 41.4679   1
 -21   0   3-9.33337 37.2518   1
  21   0  -3 8.96728 43.2213   1
 -20   0   3 36.9630 40.5448   1
  20   0  -3-17.4200 38.8695   1
 -19   0   3-26.6909 43.4912   1
  19   0  -3 17.0932 38.1384   1
 -18   0   3-17.0256 36.7048   1
  18   0  -3-8.33565 40.7520   1
 -17   0   3-16.4964 35.5590   1
  17   0  -3 8.00042 39.6482   1
 -16   0   3-55.4058 38.6983   1
  16   0  -3 22.5176 34.0556   1
 -15   0   3-7.20642 32.1576   1
  15   0  -3 7.29343 34.6477   1
 -13   0   3-19.9801 29.2205   1
  13   0  -3 12.4300 30.8003   1
  12   0  -3 11.5265 24.8523   1
 -11   0   3-5.64954 27.6164   1
  11   0  -3 5.27281 27.1691   1
 -10   0   3-35.3115 27.8740   1
  10   0  -3 23.3897 23.4936   1
  -9   0   3-13.4120 24.9704   1
   9   0  -3 12.1740 23.8407   1
  -7   0   3 24.2462 17.9818   1
   7   0  -3-6.07559 17.1527   1
  -6   0   3-27.5470 15.9623   1
   6   0  -3-7.11329 16.0735   1
  -5   0   3-1.85108 15.0833   1
   5   0  -3-8.80635 13.9886   1
  -4   0   3-3.80458 12.2339   1
   4   0  -3 23.3635 12.3192   1
  -1   0   3 4.12122 8.60332   1
   1   0  -3 3.20768 10.0479   1
   0   0   3-10.8372 16.0564   1
   0   0  -3-1.63657 13.9233   1
  -1   0  -3-2.22508 18.6644   1
   1   0   3 8.71333 19.0322   1
  -2   0  -3-11.5192 24.4987   1
   2   0   3-5.54219 23.0274   1
  -3   0  -3 3.49909 28.2337   1
   3   0   3 26.6638 24.3021   1
  -4   0  -3 4.01861 24.0608   1
   4   0   3 7.87769 21.2884   1
  -5   0  -3 27.5436 22.1302   1
   5   0   3-31.4938 21.3774   1
  -6   0  -3 5.14254 27.7963   1
   6   0   3-25.1989 29.8965   1
  -7   0  -3-5.73148 30.2646   1
   7   0   3-11.0652 31.5551   1
  -8   0  -3 31.7768 31.5005   1
   8   0   3-5.97292 30.0029   1
  -9   0  -3 6.79663 25.9858   1
   9   0   3 25.9194 25.8764   1
 -10   0  -3-7.19177 36.1232   1
  10   0   3 27.8978 32.6466   1
 -11   0  -3 15.2130 38.2017   1
  11   0   3-7.35376 37.8919   1
 -12   0  -3 31.6586 32.8950   1
  12   0   3 7.75065 36.8338   1
 -13   0  -3-8.28559 39.3835   1
  13   0   3 72.5152 44.0550   1
 -14   0  -3-8.67478 39.9794   1
  14   0   3 8.27284 38.1270   1
 -15   0  -3-9.05506 42.4092   1
  15   0   3 67.5084 44.0502   1
 -16   0  -3-45.4666 37.7921   1
  16   0   3 8.73396 37.6690   1
  17   0   3 8.88161 36.8968   1
 -17   0  -3-18.4007 41.7344   1
  19   0   3 8.88730 36.9204   1
 -19   0  -3-18.8669 44.1506   1
  20   0   3 54.0008 47.5202   1
 -20   0  -3-47.2884 48.1195   1
  21   0   3-9.06124 41.1030   1
 -21   0  -3 19.1275 41.2300   1
  22   0   3 9.01096 42.8204   1
 -22   0  -3 38.2254 50.4683   1
  23   0   3 8.78885 44.1418   1
 -23   0  -3 9.52323 47.1963   1
 -24   0  -3 9.42879 42.7727   1
  25  -1  -3-36.3678 41.2499   1
  25   1  -3-18.2263 47.5472   1
 -25   1   3 9.62410 46.3940   1
 -25  -1   3-10.0248 46.2082   1
  24   1  -3 36.7719 45.5579   1
 -24  -1   3-9.96073 45.9063   1
 -24   1   3-19.1337 38.9714   1
  24  -1  -3-18.4819 46.4103   1
  23   1  -3 27.7392 42.7318   1
 -23  -1   3 58.4711 49.0451   1
 -23   1   3 97.9042 55.3528   1
  23  -1  -3 82.1655 51.0902   1
 -22   1   3 28.7275 42.7404   1
  22  -1  -3 9.13273 37.2138   1
  21   1  -3-17.6100 43.6563   1
 -21  -1   3-18.4856 45.2019   1
 -21   1   3-46.4114 46.6376   1
  21  -1  -3-27.4368 44.1020   1
  20   1  -3 59.8784 40.7395   1
 -20  -1   3 63.8313 40.1120   1
 -20   1   3 36.7905 39.7571   1
  20  -1  -3 71.3691 38.5684   1
  19   1  -3-8.42987 38.8544   1
 -19  -1   3-17.6328 40.6356   1
 -19   1   3-9.01454 42.1928   1
  19  -1  -3-8.54982 39.4071   1
  18  -1  -3 2098.55 153.445   1
  18   1  -3 2326.27 156.625   1
 -18   1   3 1772.17 147.945   1
 -18  -1   3 1996.25 152.177   1
  17   1  -3 4199.44 262.464   1
 -17  -1   3 4077.91 264.057   1
 -17   1   3 4384.61 270.097   1
  17  -1  -3 4403.95 266.302   1
  16   1  -3 1258.00 107.829   1
 -16  -1   3 1270.00 108.784   1
 -16   1   3 1358.32 114.569   1
  16  -1  -3 1256.36 109.155   1
  15   1  -3 1174.21 100.070   1
 -15  -1   3 1171.03 102.079   1
 -15   1   3 1186.03 105.017   1
  15  -1  -3 1179.62 102.252   1
 -14   1   3 1150.17 99.1568   1
  14  -1  -3 1018.18 92.5154   1
 -13  -1   3 3608.11 213.412   1
  13  -1  -3 3256.30 209.098   1
 -12  -1   3 70.4993 33.0034   1
 -12   1   3 31.5515 29.2960   1
  12  -1  -3 35.8919 26.4818   1
  11   1  -3 9927.15 544.284   1
 -11  -1   3 10881.9 549.011   1
 -11   1   3 9711.27 547.143   1
  11  -1  -3 10384.4 550.554   1
  10   1  -3 11334.0 548.900   1
 -10  -1   3 10061.9 547.962   1
 -10   1   3 9832.38 548.851   1
  10  -1  -3 9971.03 547.838   1
   9   1  -3 6712.13 366.404   1
  -9  -1   3 6747.42 365.031   1
  -9   1   3 6513.11 369.176   1
   9  -1  -3 6925.23 366.564   1
   8   1  -3 29970.5 1450.41   1
   8  -1  -3 27787.3 1452.08   1
  -8   1   3 29083.1 1453.84   1
  -8  -1   3 27251.1 1448.54   1
   7   1  -3 46213.3 2076.41   1
  -7   1   3 44270.6 2079.58   1
   7  -1  -3 35308.4 2074.55   1
  -7  -1   3 39375.6 2074.14   1
   6   1  -3 612.533 44.8175   1
  -6   1   3 600.201 49.2134   1
   6  -1  -3 548.984 46.1099   1
  -6  -1   3 577.248 44.4852   1
  -5   1   3 32946.3 1633.71   1
   5  -1  -3 36505.2 1633.71   1
  -5  -1   3 34977.2 1629.27   1
   4   1  -3 185841. 9909.35   1
  -4   1   3 202853. 9915.97   1
  -4  -1   3 207273. 9909.63   1
   4  -1  -3 198930. 9915.65   1
  -3   1   3 361991. 18275.3   1
   3  -1  -3 368046. 18275.4   1
  -2   1   3 85941.1 3108.68   1
   2  -1  -3 45439.3 3104.57   1
   1  -1  -3 5294.57 234.861   1
   1   1  -3 3845.70 227.398   1
  -1   1   3 4126.80 232.138   1
  -1  -1   3 4829.78 228.622   1
   0  -1  -3 307304. 13881.6   1
   0   1   3 318096. 13880.5   1
   0  -1   3 307735. 13879.1   1
  -1   1  -3 216410. 10497.5   1
  -1  -1  -3 205046. 10499.7   1
   1  -1   3 210589. 10497.7   1
   1   1   3 205114. 10498.1   1
  -2   1  -3 202990. 10407.2   1
  -2  -1  -3 195966. 10407.5   1
   2  -1   3 210706. 10407.3   1
   2   1   3 221343. 10408.5   1
  -3   1  -3 707.681 58.2869   1
  -3  -1  -3 581.737 52.9917   1
   3  -1   3 650.091 52.9900   1
   3   1   3 540.460 53.7685   1
  -4   1  -3 16607.7 773.709   1
  -4  -1  -3 14478.0 766.764   1
   4  -1   3 13530.3 765.438   1
   4   1   3 14968.3 766.840   1
  -5   1  -3 15245.8 765.049   1
  -5  -1  -3 13553.2 761.437   1
   5  -1   3 14577.3 761.237   1
   5   1   3 15107.6 763.377   1
  -6   1  -3 22251.2 1103.25   1
  -6  -1  -3 22364.5 1102.20   1
   6  -1   3 20625.6 1097.85   1
   6   1   3 20131.0 1097.95   1
  -7   1  -3 1076.00 90.1045   1
  -7  -1  -3 1362.61 98.0081   1
   7  -1   3 1117.86 89.6002   1
   7   1   3 1072.46 89.8128   1
  -8   1  -3 1011.69 86.6548   1
  -8  -1  -3 825.529 80.6128   1
   8  -1   3 1030.69 85.6371   1
   8   1   3 878.625 79.3656   1
  -9   1  -3 17211.0 923.375   1
  -9  -1  -3 18044.3 923.536   1
   9  -1   3 17251.4 920.880   1
   9   1   3 17604.0 920.265   1
 -10   1  -3 3653.24 227.536   1
 -10  -1  -3 3294.62 220.553   1
  10  -1   3 3304.05 220.407   1
  10   1   3 3984.11 224.231   1
 -11   1  -3 529.507 68.1887   1
  11   1   3 618.800 69.7175   1
  11  -1   3 511.874 66.3042   1
 -11  -1  -3 573.797 67.5531   1
 -12  -1  -3 552.765 66.8586   1
 -12   1  -3 522.225 68.2308   1
  12   1   3 548.964 67.5441   1
  12  -1   3 488.899 69.8007   1
 -13  -1  -3 1619.35 132.924   1
 -13   1  -3 1738.91 135.181   1
  13  -1   3 1712.26 133.549   1
  13   1   3 1670.74 133.132   1
 -14  -1  -3 1403.33 115.874   1
  14   1   3 1210.89 108.272   1
 -15   1  -3 1009.47 96.6015   1
 -15  -1  -3 976.829 100.692   1
  15   1   3 833.060 91.7612   1
  15  -1   3 1036.87 96.0623   1
 -16   1  -3 198.947 55.5355   1
 -16  -1  -3 207.132 54.8252   1
  16  -1   3 231.616 52.2737   1
  16   1   3 161.968 48.6401   1
 -17   1  -3 1434.41 130.944   1
 -17  -1  -3 1614.55 133.008   1
  17   1   3 1440.30 127.359   1
  17  -1   3 1735.95 136.291   1
 -18   1  -3 38.0816 43.8811   1
  18  -1   3-8.97488 40.0539   1
 -19   1  -3-9.47025 38.5882   1
  19  -1   3 72.7694 41.9313   1
 -19  -1  -3-19.1896 44.2288   1
 -20  -1  -3 58.2127 50.0436   1
 -20   1  -3 47.2244 40.0482   1
  20  -1   3 9.05303 43.6939   1
  20   1   3 72.7082 51.3504   1
 -21  -1  -3 166.704 55.6920   1
 -21   1  -3 340.529 67.5308   1
  21   1   3 213.901 57.6977   1
  21  -1   3 319.828 66.4004   1
 -22   1  -3 37.1325 46.1118   1
 -22  -1  -3 19.5369 45.8260   1
  22  -1   3 79.1204 50.7424   1
  22   1   3 106.525 49.1524   1
 -23  -1  -3-28.7197 52.3216   1
 -23   1  -3 18.5884 42.1614   1
  23   1   3 8.93981 47.2031   1
  23  -1   3 26.3781 51.1591   1
 -24   1  -3 9.16313 43.5321   1
  24  -1   3 8.69360 47.5147   1
 -26   2   3-28.2590 48.5642   1
  26  -2  -3-36.4132 48.0926   1
 -25   2   3 28.9947 46.6039   1
  25  -2  -3-9.17170 50.1443   1
  25   2  -3 57.3777 41.2490   1
 -24  -2   3 59.5801 50.5301   1
  24   2  -3-18.7238 49.4377   1
 -23   2   3 200.217 56.9186   1
 -23  -2   3 230.602 60.3212   1
  23  -2  -3 242.890 58.3449   1
  23   2  -3 137.275 55.2144   1
 -22   2   3 1554.33 129.949   1
  22  -2  -3 1204.94 120.308   1
 -21   2   3 635.770 82.3074   1
 -21  -2   3 538.840 78.7555   1
  21  -2  -3 723.175 83.6194   1
  21   2  -3 518.934 74.7670   1
 -20   2   3 114.482 42.5541   1
 -20  -2   3 241.129 56.5742   1
  20  -2  -3 232.583 52.5432   1
  20   2  -3 61.0176 43.8948   1
 -19   2   3 687.095 84.8259   1
 -19  -2   3 625.370 81.2084   1
  19  -2  -3 748.893 81.5733   1
  19   2  -3 747.538 86.4336   1
 -18  -2   3 955.188 95.5976   1
  18   2  -3 924.266 94.0232   1
 -17   2   3 826.317 88.9742   1
 -17  -2   3 915.008 88.7022   1
  17  -2  -3 828.987 87.7613   1
  17   2  -3 757.853 81.4383   1
 -16   2   3 286.893 54.4971   1
 -16  -2   3 284.436 50.8176   1
  16  -2  -3 286.701 54.9417   1
  16   2  -3 349.435 52.5511   1
 -15   2   3 120.897 46.1388   1
 -15  -2   3 72.9829 35.4040   1
  15   2  -3 61.8682 33.8407   1
 -14   2   3 8558.20 442.466   1
  14  -2  -3 8112.20 437.797   1
 -13   2   3 1871.58 142.177   1
 -13  -2   3 2165.00 144.353   1
  13  -2  -3 2110.02 145.053   1
  13   2  -3 2060.92 140.896   1
 -12   2   3 47097.3 2368.05   1
  12  -2  -3 45714.0 2365.77   1
 -12  -2   3 46525.2 2364.56   1
 -11   2   3 5382.51 297.579   1
 -11  -2   3 5540.43 294.416   1
  11  -2  -3 4767.30 288.730   1
  11   2  -3 4832.35 286.187   1
 -10   2   3 41807.4 2156.74   1
  10   2  -3 40018.6 2148.07   1
 -10  -2   3 43346.7 2152.37   1
  10  -2  -3 44721.3 2156.13   1
  -9   2   3 22181.8 1206.91   1
   9   2  -3 24240.0 1202.24   1
   9  -2  -3 23647.1 1207.13   1
  -9  -2   3 23673.5 1204.61   1
  -8   2   3 71206.4 3661.53   1
   8   2  -3 71413.9 3653.86   1
   8  -2  -3 70794.3 3659.79   1
  -8  -2   3 76647.8 3657.06   1
   7   2  -3 3392.33 196.187   1
  -7  -2   3 3734.59 200.043   1
  -6   2   3 40974.3 1957.83   1
  -6  -2   3 36545.6 1950.06   1
   6   2  -3 36802.6 1948.13   1
   6  -2  -3 42310.3 1957.68   1
  -5  -2   3 57162.5 2737.59   1
   5   2  -3 55079.6 2736.46   1
   5  -2  -3 53238.9 2744.58   1
  -5   2   3 50517.6 2744.02   1
   4  -2  -3 8568.62 435.016   1
  -4  -2   3 9118.57 425.712   1
  -4   2   3 8744.14 434.374   1
  -3  -2   3 13656.6 689.745   1
  -3   2   3 13734.1 699.299   1
   3   2  -3 14764.3 689.763   1
   2  -2  -3 64289.1 3157.22   1
  -2   2   3 62340.1 3157.03   1
  -2  -2   3 60449.6 3149.06   1
   2   2  -3 64705.7 3149.49   1
   1   2  -3 18114.6 825.807   1
  -1  -2   3 16396.4 824.795   1
  -1   2   3 16188.2 831.517   1
   0   2  -3 79683.2 4002.67   1
   0  -2   3 78305.2 4002.93   1
   0   2   3 76904.9 4007.14   1
   0  -2  -3 84595.4 4008.02   1
  -1   2  -3 29607.7 1397.84   1
  -1  -2  -3 26547.3 1398.71   1
   1  -2   3 30295.7 1397.42   1
  -2  -2  -3 174068. 8950.78   1
   2  -2   3 174809. 8948.74   1
   2   2   3 183082. 8950.61   1
  -2   2  -3 181878. 8949.84   1
  -4   2  -3 9739.91 508.604   1
  -4  -2  -3 9571.59 508.632   1
   4   2   3 10118.5 509.487   1
   4  -2   3 8837.66 507.825   1
  -5   2  -3 39901.0 2211.00   1
  -5  -2  -3 42659.3 2213.16   1
   5   2   3 46537.4 2212.63   1
   5  -2   3 45397.1 2214.40   1
  -6   2  -3 25007.3 1260.74   1
  -6  -2  -3 26797.1 1266.37   1
   6  -2   3 26052.9 1263.12   1
  -7   2  -3 4586.00 257.289   1
  -7  -2  -3 4221.91 258.468   1
   7   2   3 4440.98 253.545   1
   7  -2   3 4025.21 254.384   1
  -8   2  -3 22723.1 1179.48   1
  -8  -2  -3 23128.3 1178.71   1
   8   2   3 22334.5 1176.09   1
   8  -2   3 22516.0 1176.81   1
   9   2   3 3935.12 235.806   1
  -9  -2  -3 3778.86 236.429   1
 -10   2  -3 18733.6 974.566   1
 -10  -2  -3 17447.0 969.013   1
  10   2   3 18527.8 968.483   1
  10  -2   3 19084.9 971.239   1
 -11   2  -3 8419.24 486.469   1
 -11  -2  -3 8169.69 481.707   1
  11   2   3 8315.92 481.795   1
  11  -2   3 9942.36 490.489   1
 -12   2  -3 2428.90 169.485   1
 -12  -2  -3 2344.08 167.272   1
  12   2   3 2272.55 163.672   1
  12  -2   3 2361.54 166.772   1
 -13   2  -3 1718.12 134.615   1
 -13  -2  -3 1516.11 130.915   1
  13   2   3 1777.07 135.156   1
  13  -2   3 1603.77 134.231   1
  14   2   3 546.514 72.1033   1
 -14  -2  -3 323.369 64.1562   1
  15   2   3 3876.97 245.468   1
  15  -2   3 4064.27 248.764   1
 -15   2  -3 3450.84 241.301   1
 -15  -2  -3 3966.61 250.821   1
 -16   2  -3 360.914 61.5356   1
 -16  -2  -3 355.843 62.2172   1
  16   2   3 267.833 53.7425   1
  16  -2   3 326.088 62.6318   1
 -17   2  -3 75.1055 43.7341   1
 -17  -2  -3 124.203 53.7420   1
  17   2   3 139.767 48.1648   1
  17  -2   3 171.602 52.9332   1
 -18   2  -3 781.357 90.0033   1
 -18  -2  -3 693.690 86.4456   1
  18   2   3 776.131 85.3691   1
  18  -2   3 805.803 88.6217   1
 -19   2  -3 103.961 49.9637   1
 -19  -2  -3 39.4376 46.2119   1
  19   2   3 8.99975 35.2537   1
  19  -2   3 64.3373 44.9985   1
 -20  -2  -3 488.734 77.2879   1
  20   2   3 366.617 67.2788   1
  20  -2   3 436.190 71.1355   1
 -21   2  -3 161.903 58.0073   1
 -21  -2  -3 173.909 57.2326   1
  21   2   3 129.932 51.2488   1
  21  -2   3 126.486 53.5822   1
  22   2   3-27.8662 43.4743   1
  22  -2   3-8.95798 45.5785   1
 -22   2  -3-18.6003 47.3194   1
 -22  -2  -3 28.4452 44.3776   1
  23  -2   3 60.4989 50.7927   1
  23   2   3 36.4806 44.6014   1
 -23   2  -3 46.0471 50.9051   1
 -23  -2  -3-18.7683 38.2498   1
  24   2   3 176.798 58.8579   1
  24  -2   3 127.439 50.3221   1
 -24  -2  -3 146.535 52.6210   1
 -24   2  -3 62.7558 50.4808   1
 -26   3   3 76.0748 50.3125   1
  26  -3  -3 54.2116 50.5686   1
 -25   3   3 9.45396 47.4894   1
  25  -3  -3-46.5879 52.0510   1
 -24   3   3-48.1087 49.5897   1
 -24  -3   3-19.6316 47.9945   1
  24   3  -3 9.36376 46.4167   1
  24  -3  -3-27.9042 51.4077   1
 -23   3   3 697.255 91.4976   1
  23  -3  -3 836.238 96.8713   1
  23   3  -3 837.010 95.6822   1
 -23  -3   3 877.376 96.6685   1
  22  -3  -3 1342.33 128.737   1
 -22   3   3 1641.39 132.747   1
  21   3  -3-18.4171 44.3898   1
 -21  -3   3-9.49186 40.9260   1
 -20   3   3 502.945 72.0487   1
 -20  -3   3 635.718 78.8400   1
  20   3  -3 355.272 64.4139   1
  20  -3  -3 492.954 72.3013   1
 -19   3   3 805.544 87.7627   1
 -19  -3   3 729.411 85.6626   1
  19   3  -3 735.264 82.2043   1
  19  -3  -3 645.977 81.0746   1
 -18   3   3 46.1686 42.5813   1
 -18  -3   3 80.0410 44.6895   1
  18   3  -3-8.11388 38.5739   1
  18  -3  -3 8.48327 40.9154   1
 -17   3   3 11897.1 618.318   1
 -17  -3   3 10732.5 610.511   1
  17   3  -3 10645.1 605.262   1
  17  -3  -3 11226.0 609.730   1
 -16   3   3 83.3155 36.5697   1
  16   3  -3-22.0901 35.5074   1
 -16  -3   3 8.10952 38.5400   1
 -15   3   3 491.719 69.3689   1
 -15  -3   3 774.042 78.2462   1
  15   3  -3 885.310 77.3987   1
  15  -3  -3 563.606 71.8258   1
 -14   3   3 14332.4 745.457   1
  14  -3  -3 13407.1 739.589   1
 -13   3   3 12724.7 680.134   1
 -13  -3   3 12954.2 677.071   1
  13   3  -3 12165.1 670.465   1
  13  -3  -3 12684.3 675.407   1
 -12   3   3 19486.6 1025.35   1
 -12  -3   3 20006.3 1021.90   1
  12   3  -3 19483.8 1018.20   1
  12  -3  -3 19352.8 1022.40   1
 -11   3   3 1266.79 93.5131   1
  11  -3  -3 1086.88 87.9260   1
  11   3  -3 1038.71 82.9677   1
 -10   3   3 185.738 40.7870   1
  10  -3  -3 268.068 42.9974   1
 -10  -3   3 183.646 35.4245   1
  -9   3   3 464.234 54.5861   1
   9  -3  -3 455.747 54.0866   1
  -9  -3   3 423.565 47.3692   1
   9   3  -3 429.653 46.5429   1
  -8   3   3 7373.18 408.958   1
   8  -3  -3 7679.03 409.007   1
  -7   3   3 60798.3 3093.12   1
   7   3  -3 63184.1 3085.79   1
  -7  -3   3 59130.7 3086.28   1
   7  -3  -3 61783.8 3094.31   1
  -6   3   3 17459.4 837.572   1
  -6  -3   3 16159.6 826.633   1
   6  -3  -3 16558.6 835.915   1
   6   3  -3 15070.7 825.686   1
  -5  -3   3 9541.57 499.762   1
   5   3  -3 9773.07 499.284   1
   4  -3  -3 7538.98 422.092   1
   4   3  -3 8760.95 415.174   1
  -4   3   3 8187.93 423.449   1
  -4  -3   3 7468.41 414.317   1
   3  -3  -3 109132. 4929.31   1
  -3   3   3 89511.3 4927.52   1
   3   3  -3 92694.2 4917.98   1
  -3  -3   3 103062. 4919.71   1
  -2  -3   3 6035.59 306.469   1
   2   3  -3 5867.01 305.478   1
  -2   3   3 5571.31 313.413   1
   2  -3  -3 5775.43 313.246   1
  -1  -3   3 2501.59 145.357   1
   1  -3  -3 2587.34 151.687   1
  -1   3   3 2826.55 152.603   1
   1   3  -3 2547.87 145.082   1
   0  -3  -3 133768. 6450.43   1
   0   3   3 128297. 6448.82   1
   0  -3   3 126037. 6444.73   1
   0   3  -3 126908. 6444.72   1
   1   3   3 33220.3 1513.70   1
   1  -3   3 30813.0 1508.10   1
  -1   3  -3 31269.7 1508.12   1
   2  -3   3 87419.6 4225.38   1
  -2   3  -3 80645.3 4224.09   1
  -3  -3  -3 13645.8 659.440   1
   3   3   3 12383.8 654.603   1
   3  -3   3 12309.5 653.954   1
  -3   3  -3 11925.8 656.266   1
  -4  -3  -3 1886.81 126.536   1
   4   3   3 1783.77 122.987   1
   4  -3   3 1959.23 124.464   1
  -4   3  -3 1955.49 126.223   1
  -5   3  -3 6760.38 367.991   1
  -5  -3  -3 6041.50 363.735   1
   5  -3   3 6531.81 365.727   1
   5   3   3 7393.45 369.630   1
  -6   3  -3 22729.7 1086.48   1
  -6  -3  -3 19407.0 1078.12   1
   6  -3   3 21224.7 1078.16   1
   6   3   3 20260.8 1078.29   1
  -7  -3  -3 61834.8 2910.54   1
   7  -3   3 55228.0 2906.01   1
   7   3   3 62418.4 2909.31   1
  -8   3  -3 21614.0 1175.23   1
  -8  -3  -3 23032.7 1176.56   1
   8  -3   3 23123.1 1177.01   1
   8   3   3 22703.7 1174.41   1
 -10   3  -3 16826.9 873.429   1
  10  -3   3 14715.1 870.448   1
  10   3   3 15501.7 865.739   1
 -11   3  -3 1853.80 151.725   1
 -11  -3  -3 2278.53 156.394   1
  11  -3   3 2007.27 150.734   1
  11   3   3 2395.86 155.882   1
 -12  -3  -3 5056.02 285.354   1
  12  -3   3 4614.03 279.286   1
  12   3   3 4871.06 282.189   1
 -13   3  -3 2554.50 184.479   1
 -13  -3  -3 2468.69 183.748   1
  13  -3   3 2849.83 186.853   1
  13   3   3 2782.82 185.877   1
 -14   3  -3 5727.01 342.117   1
  14  -3   3 5608.16 338.113   1
 -15   3  -3 1303.85 121.181   1
 -15  -3  -3 1223.79 118.060   1
  15  -3   3 1646.65 127.360   1
  15   3   3 1283.99 118.634   1
 -16   3  -3 4174.34 260.340   1
 -16  -3  -3 3871.14 255.971   1
  16   3   3 3854.55 254.859   1
 -17   3  -3 321.555 60.3712   1
 -17  -3  -3 405.312 67.8782   1
  17  -3   3 368.038 68.3849   1
  17   3   3 429.693 68.8786   1
 -18   3  -3 314.753 61.8505   1
 -18  -3  -3 218.391 52.6854   1
  18  -3   3 281.715 60.0085   1
  18   3   3 344.031 62.7096   1
 -19   3  -3 506.676 69.3482   1
 -19  -3  -3 355.152 72.1882   1
  19  -3   3 414.006 66.5951   1
  19   3   3 494.396 75.8820   1
 -20  -3  -3 86.3292 45.7881   1
  20   3   3 93.5289 50.1680   1
 -21   3  -3-9.45020 50.4892   1
 -21  -3  -3-9.55651 41.2013   1
  21  -3   3-54.4750 53.3419   1
  21   3   3 27.3521 43.3151   1
 -22  -3  -3 9.41519 48.5225   1
  22   3   3 27.3098 48.6424   1
 -23   3  -3 27.4459 45.3408   1
 -23  -3  -3-119.086 52.7749   1
  23  -3   3 52.7352 44.7213   1
  23   3   3-35.7147 49.3394   1
 -24   3  -3 178.392 53.0609   1
 -24  -3  -3 187.042 53.9712   1
  24  -3   3 119.436 53.1321   1
  24   3   3 183.883 54.9656   1
 -26   4   3 222.941 61.6304   1
  26  -4  -3 127.446 53.6723   1
 -25   4   3 19.1051 46.0721   1
  25  -4  -3 45.9659 45.5889   1
 -24   4   3 123.025 53.6206   1
  24  -4  -3 64.9591 53.6642   1
  24   4  -3 94.3479 50.0339   1
 -23   4   3 115.415 49.9536   1
 -23  -4   3 104.655 50.6244   1
  23  -4  -3 139.539 55.0116   1
  23   4  -3 140.270 52.0518   1
 -22   4   3 460.136 70.9876   1
  22  -4  -3 506.321 71.7099   1
 -21   4   3 146.197 52.2530   1
 -21  -4   3 74.8736 45.9586   1
  21  -4  -3 73.5867 45.1759   1
  21   4  -3 63.5239 46.3780   1
 -20   4   3 106.771 47.6877   1
 -20  -4   3 64.4429 37.8051   1
  20  -4  -3 90.5748 43.2926   1
  20   4  -3 124.580 48.3266   1
 -19   4   3 214.812 55.1898   1
 -19  -4   3 206.558 51.9120   1
  19  -4  -3 230.572 54.5526   1
  19   4  -3 43.0112 41.1403   1
 -18   4   3 1299.82 115.443   1
 -18  -4   3 1338.04 115.930   1
  18  -4  -3 1048.85 104.988   1
  18   4  -3 1143.39 107.011   1
 -17  -4   3 75.0607 39.8711   1
  17   4  -3 103.397 41.7315   1
 -16   4   3 3937.47 250.681   1
 -16  -4   3 3770.85 244.876   1
  16  -4  -3 4156.82 252.627   1
  16   4  -3 3809.43 244.314   1
 -15  -4   3 3152.76 209.972   1
  15  -4  -3 3288.01 211.209   1
  15   4  -3 3243.73 206.968   1
 -14   4   3 3136.11 216.088   1
  14  -4  -3 3548.15 216.044   1
 -13   4   3 17811.6 1041.42   1
  13   4  -3 21305.0 1042.86   1
  13  -4  -3 19172.7 1045.26   1
 -13  -4   3 21539.2 1044.96   1
  12   4  -3 16263.1 829.974   1
 -12  -4   3 15293.8 828.486   1
 -11   4   3 5438.49 301.541   1
  11   4  -3 5030.00 290.060   1
  11  -4  -3 5249.60 298.286   1
 -11  -4   3 4790.71 288.895   1
 -10   4   3 131.540 34.3199   1
 -10  -4   3 81.6404 30.5060   1
  10   4  -3 107.303 28.3850   1
  10  -4  -3 134.375 33.1176   1
  -9  -4   3 39797.6 2068.32   1
   9   4  -3 40236.8 2068.08   1
  -9   4   3 42703.8 2079.68   1
   9  -4  -3 40698.5 2076.37   1
  -8  -4   3 35383.1 1785.87   1
   8   4  -3 35140.7 1784.53   1
   8  -4  -3 37505.7 1795.45   1
  -8   4   3 32643.6 1790.85   1
   7  -4  -3 45489.5 2235.71   1
  -7   4   3 42514.6 2234.76   1
   6  -4  -3 5764.58 308.576   1
  -6  -4   3 5071.77 298.086   1
   6   4  -3 5843.34 300.233   1
  -6   4   3 5431.41 307.049   1
   5  -4  -3 78261.3 4084.94   1
  -5   4   3 80556.2 4085.07   1
   5   4  -3 83342.0 4075.60   1
  -5  -4   3 80954.3 4077.08   1
  -4  -4   3 1737.35 116.318   1
  -4   4   3 2041.12 124.744   1
   4   4  -3 2011.07 115.564   1
   4  -4  -3 1983.50 124.189   1
  -3  -4   3 16765.7 929.960   1
   3   4  -3 19677.0 930.389   1
   2   4  -3 47482.8 2298.67   1
  -2  -4   3 43714.2 2297.64   1
   1   4  -3 1954.77 113.630   1
  -1  -4   3 1787.95 113.018   1
   0  -4  -3 72069.4 3593.92   1
   0   4  -3 72704.8 3589.67   1
   0  -4   3 69262.0 3587.67   1
  -1  -4  -3 264063. 13331.8   1
   1   4   3 267512. 13331.5   1
  -2  -4  -3 7663.03 433.569   1
   2   4   3 8348.25 433.961   1
   2  -4   3 8089.46 431.540   1
  -2   4  -3 8137.36 431.886   1
  -3  -4  -3 8183.83 421.594   1
   3   4   3 7602.93 415.722   1
   3  -4   3 7563.57 417.456   1
  -3   4  -3 7619.81 416.623   1
  -4  -4  -3 1345.97 97.2440   1
   4   4   3 1250.59 93.6767   1
   4  -4   3 1239.28 95.4075   1
  -4   4  -3 1261.96 96.8576   1
  -5  -4  -3 1152.17 94.9794   1
   5   4   3 1177.30 92.6803   1
   5  -4   3 1214.65 97.3588   1
  -5   4  -3 1347.04 97.7561   1
  -6  -4  -3 525.768 60.1115   1
  -6   4  -3 498.544 57.9107   1
   6   4   3 559.835 58.3921   1
   6  -4   3 490.551 58.4005   1
  -7  -4  -3 98107.9 4721.12   1
  -7   4  -3 102708. 4725.23   1
   7  -4   3 93685.6 4718.82   1
  -8  -4  -3 828.120 81.1615   1
   8   4   3 830.353 78.1507   1
   9   4   3 57687.9 2816.52   1
  -9  -4  -3 51950.5 2814.15   1
   9  -4   3 57751.5 2818.39   1
  -9   4  -3 54157.3 2818.11   1
  10   4   3 3598.26 223.610   1
 -10  -4  -3 3136.97 219.336   1
 -10   4  -3 3396.43 225.501   1
  11   4   3 11882.9 629.878   1
 -11  -4  -3 11309.1 627.718   1
  11  -4   3 12541.1 634.225   1
 -11   4  -3 10520.3 625.368   1
  12   4   3 3209.69 221.742   1
 -12  -4  -3 3771.42 229.838   1
  12  -4   3 3280.56 224.840   1
 -12   4  -3 3847.92 232.376   1
  13   4   3 212.723 48.6872   1
 -13  -4  -3 85.4311 37.6357   1
  13  -4   3 166.576 47.6457   1
 -13   4  -3 198.251 58.3254   1
  14   4   3 835.502 89.4563   1
 -14  -4  -3 898.571 92.6707   1
  14  -4   3 931.511 93.0700   1
 -14   4  -3 974.416 98.9717   1
  15   4   3 9234.71 507.073   1
 -15  -4  -3 8114.85 502.809   1
  15  -4   3 9358.90 507.851   1
 -15   4  -3 9223.98 512.170   1
  16   4   3 115.535 48.1635   1
 -16  -4  -3 9.19393 40.4976   1
  16  -4   3 135.062 47.1098   1
 -16   4  -3 38.1761 39.0447   1
 -17  -4  -3 2532.56 185.102   1
  18   4   3 118.351 53.7976   1
 -18  -4  -3 150.281 52.7794   1
  18  -4   3 108.876 47.1073   1
 -18   4  -3 87.0690 49.5610   1
  19   4   3 9.15318 45.9701   1
 -19  -4  -3-18.7808 46.5367   1
  19  -4   3 18.6725 39.5247   1
 -19   4  -3-27.6729 42.5130   1
  20  -4   3 398.949 69.5298   1
 -20   4  -3 472.545 75.6046   1
 -21  -4  -3 148.152 47.5225   1
  21   4   3 191.901 56.5662   1
  21  -4   3 255.888 57.0584   1
  22  -4   3-18.1009 44.8593   1
 -22   4  -3 55.1031 47.9169   1
  23   4   3 70.9775 54.6471   1
 -23  -4  -3 109.540 51.0654   1
  23  -4   3 43.6740 40.9802   1
 -23   4  -3 27.4635 38.1373   1
  24   4   3-17.2721 53.1233   1
 -24  -4  -3 36.0294 46.4160   1
  24  -4   3-42.4277 48.3966   1
 -24   4  -3-17.8857 50.4814   1
  26  -5  -3-35.7468 46.6480   1
 -26   5   3-28.2776 50.9647   1
  25  -5  -3 564.501 83.4699   1
 -25   5   3 420.498 70.5873   1
  24  -5  -3 82.0263 45.3428   1
 -24   5   3 77.7260 45.6465   1
  23   5  -3 361.310 66.8756   1
 -23  -5   3 418.703 70.8218   1
  23  -5  -3 497.801 76.0707   1
 -23   5   3 507.646 78.1956   1
  22   5  -3-9.16197 45.4040   1
 -22  -5   3-28.8491 42.9117   1
  22  -5  -3 9.30401 40.8201   1
 -22   5   3 19.9204 44.4460   1
  21   5  -3 306.862 62.2059   1
 -21  -5   3 358.564 64.4014   1
  21  -5  -3 329.900 63.9776   1
 -21   5   3 256.686 62.2089   1
  20   5  -3 26.5586 36.0745   1
 -20  -5   3 9.20962 38.2700   1
  19   5  -3 387.576 65.3976   1
 -19   5   3 355.650 63.1811   1
 -19  -5   3 439.049 67.4067   1
  19  -5  -3 398.433 66.4429   1
  18   5  -3 1738.00 133.852   1
 -18  -5   3 1483.24 129.728   1
 -18   5   3 1589.74 131.827   1
  18  -5  -3 1666.84 134.911   1
 -17  -5   3 2929.07 198.924   1
  17   5  -3 2758.18 195.239   1
 -17   5   3 3198.81 206.450   1
  16   5  -3-38.3697 35.9152   1
 -16  -5   3 23.9536 35.0309   1
  16  -5  -3-8.17886 38.2783   1
 -16   5   3 35.5747 42.2497   1
  15  -5  -3 3980.92 273.669   1
 -15  -5   3 4568.62 277.274   1
 -15   5   3 4513.22 282.066   1
  14  -5  -3 7279.67 467.127   1
 -14  -5   3 8889.28 473.789   1
 -14   5   3 8871.90 477.072   1
  14   5  -3 8910.67 470.918   1
 -13  -5   3 7375.89 408.632   1
  13  -5  -3 7357.36 411.858   1
  13   5  -3 7597.33 406.753   1
 -13   5   3 6549.46 409.687   1
 -12  -5   3 3421.86 205.959   1
  12  -5  -3 3409.42 213.546   1
 -12   5   3 3327.69 213.041   1
  12   5  -3 3059.55 201.772   1
  11   5  -3 10481.8 562.633   1
 -11  -5   3 10505.0 565.050   1
 -10  -5   3 11330.0 608.759   1
  10  -5  -3 11589.3 616.202   1
  10   5  -3 11527.5 607.333   1
 -10   5   3 11259.0 617.451   1
  -9  -5   3 4093.50 226.147   1
   9  -5  -3 4197.69 232.746   1
  -9   5   3 3785.13 228.027   1
  -8  -5   3 91042.9 4552.07   1
   8  -5  -3 91288.5 4560.31   1
   8   5  -3 88807.7 4549.79   1
  -8   5   3 90453.8 4560.63   1
  -7  -5   3 1389.57 100.983   1
   7   5  -3 1651.92 102.857   1
  -7   5   3 1492.84 108.365   1
   7  -5  -3 1314.33 104.595   1
   6  -5  -3 154.842 38.3138   1
  -6   5   3 220.462 40.2728   1
   5  -5  -3 35.7138 26.3403   1
  -5   5   3 30.0508 25.8595   1
  -4  -5   3 37656.2 1889.33   1
   4  -5  -3 34822.6 1896.28   1
   4   5  -3 37250.9 1886.35   1
  -4   5   3 39165.2 1897.85   1
  -3  -5   3 3630.35 214.586   1
   3  -5  -3 3792.85 221.423   1
   3   5  -3 4122.36 216.766   1
  -3   5   3 3738.91 222.834   1
   2  -5  -3 233001. 11425.8   1
  -2  -5   3 231913. 11416.3   1
  -2   5   3 217066. 11422.2   1
   2   5  -3 228057. 11416.4   1
  -1   5   3 69432.5 2929.63   1
   1  -5  -3 49417.3 2919.13   1
   0  -5  -3 159720. 7990.30   1
   0   5  -3 168438. 7986.51   1
   0  -5   3 150655. 7984.07   1
   0   5   3 157996. 7988.85   1
  -1  -5  -3 32582.5 1709.90   1
   1   5   3 33000.0 1709.05   1
   1  -5   3 32375.9 1705.41   1
  -1   5  -3 36020.3 1707.95   1
  -2  -5  -3 3961.10 229.637   1
   2   5   3 4066.16 229.838   1
   2  -5   3 3590.86 224.376   1
  -2   5  -3 3986.13 226.585   1
  -3  -5  -3 7942.11 440.308   1
   3   5   3 8540.87 440.757   1
   3  -5   3 7948.47 437.673   1
  -3   5  -3 7879.69 438.091   1
  -4  -5  -3 254.749 42.2106   1
   4   5   3 327.019 42.5585   1
  -4   5  -3 299.663 44.2089   1
   5   5   3 216.114 39.3540   1
   5  -5   3 235.839 46.0676   1
  -5   5  -3 270.922 50.4159   1
  -6  -5  -3 117213. 5684.28   1
   6   5   3 110257. 5679.35   1
  -6   5  -3 113281. 5683.79   1
   6  -5   3 110417. 5681.37   1
   7  -5   3 39.7534 28.0716   1
  -7  -5  -3 33.8651 36.2023   1
   7   5   3 50.9151 28.8921   1
  -7   5  -3-13.6929 25.5864   1
  -8   5  -3 28643.4 1554.25   1
   8  -5   3 31678.8 1557.09   1
  -9  -5  -3 710.673 76.1519   1
  -9   5  -3 744.303 80.1623   1
   9   5   3 828.898 77.4361   1
   9  -5   3 651.882 75.0244   1
 -10  -5  -3 16164.9 860.535   1
 -10   5  -3 16475.2 865.048   1
  10   5   3 15295.9 855.872   1
  10  -5   3 16838.0 860.961   1
 -11  -5  -3 3415.61 230.907   1
 -11   5  -3 3511.53 233.097   1
  11   5   3 4054.64 235.307   1
  11  -5   3 3644.25 234.406   1
 -12  -5  -3 5359.47 311.626   1
 -12   5  -3 4692.73 305.544   1
  12  -5   3 4930.15 310.763   1
  12   5   3 5476.24 309.914   1
  13   5   3 57.7444 42.5428   1
 -13  -5  -3 8.51388 39.2783   1
  13  -5   3 35.0037 42.8138   1
 -13   5  -3 42.9852 43.7768   1
  14   5   3 118.791 44.4109   1
 -14  -5  -3 35.0243 37.2430   1
  14  -5   3 87.9119 45.4418   1
 -14   5  -3 46.3584 44.8341   1
 -15   5  -3 1589.11 138.067   1
  15   5   3 1477.07 128.392   1
  15  -5   3 1635.53 129.803   1
 -16   5  -3 2338.24 181.461   1
  16  -5   3 2475.34 177.475   1
 -16  -5  -3 2503.99 179.214   1
 -17   5  -3 2183.87 160.808   1
  17  -5   3 1837.24 149.921   1
 -18  -5  -3 2476.16 180.688   1
 -18   5  -3 2471.33 180.023   1
  18  -5   3 2654.75 182.735   1
  18   5   3 2095.82 175.247   1
  19   5   3 63.6331 48.2257   1
 -19   5  -3 78.2648 53.6725   1
  19  -5   3 127.037 51.4330   1
 -19  -5  -3 104.065 50.1705   1
 -20  -5  -3 1203.38 115.047   1
 -20   5  -3 1224.99 114.536   1
  20  -5   3 1214.81 113.097   1
  20   5   3 997.162 107.100   1
  21   5   3 297.135 67.9468   1
 -21  -5  -3 236.513 68.6137   1
  21  -5   3 415.410 67.7353   1
 -21   5  -3 402.125 63.4574   1
  22   5   3 17.7949 42.8849   1
 -22  -5  -3-9.37324 38.1826   1
  22  -5   3 8.92501 44.2297   1
 -22   5  -3-9.27374 48.3784   1
  23   5   3 35.1970 48.2189   1
 -23  -5  -3 64.3145 43.1442   1
  23  -5   3 43.7935 54.4586   1
 -23   5  -3 144.051 53.0105   1
  24   5   3-8.59485 40.8325   1
 -24  -5  -3-8.94617 36.4453   1
 -26   6   3 150.997 51.9383   1
  26  -6  -3 206.822 60.6243   1
 -25   6   3-28.8162 50.1089   1
  25  -6  -3 17.8189 49.2309   1
 -24   6   3 626.761 83.3288   1
  24  -6  -3 646.969 83.4949   1
 -23   6   3 89.2454 55.7683   1
  23   6  -3 197.430 54.0115   1
  23  -6  -3 92.5264 56.2843   1
 -22  -6   3 986.440 100.109   1
 -22   6   3 936.128 100.704   1
  22  -6  -3 832.660 93.9362   1
  22   6  -3 874.860 96.9716   1
  21   6  -3 183.588 53.9302   1
 -21   6   3 188.242 51.5074   1
 -21  -6   3 259.233 55.7692   1
  21  -6  -3 219.816 53.2952   1
 -20  -6   3 922.097 100.301   1
  20   6  -3 1070.52 103.407   1
  20  -6  -3 945.918 99.2060   1
 -20   6   3 1000.70 101.725   1
  19   6  -3 578.997 75.6570   1
  19  -6  -3 639.307 81.8589   1
 -19   6   3 492.361 72.4101   1
 -19  -6   3 440.429 70.8581   1
  18  -6  -3 342.512 59.6163   1
 -18   6   3 308.464 57.2747   1
  17  -6  -3 1207.09 112.155   1
  17   6  -3 1287.31 110.507   1
 -17  -6   3 1360.40 113.907   1
 -17   6   3 1079.40 109.731   1
  16   6  -3 7634.99 436.251   1
 -16  -6   3 8056.97 442.511   1
  16  -6  -3 7381.76 438.076   1
  15  -6  -3 3955.99 241.665   1
 -15  -6   3 3581.71 236.166   1
 -15   6   3 3792.74 240.512   1
  15   6  -3 3635.39 234.073   1
 -14  -6   3 3945.30 240.963   1
  14   6  -3 3611.03 232.457   1
 -14   6   3 3721.47 241.131   1
  14  -6  -3 3883.59 242.034   1
 -13   6   3 661.026 79.0556   1
  13  -6  -3 722.099 75.8239   1
 -12  -6   3 163.506 41.8299   1
  12   6  -3 172.052 37.2741   1
 -12   6   3 202.391 47.5188   1
  12  -6  -3 220.990 49.3694   1
 -11  -6   3 435.239 54.9866   1
  11   6  -3 403.355 50.8471   1
 -11   6   3 332.750 50.0384   1
  11  -6  -3 364.258 53.1838   1
 -10  -6   3 22277.3 1209.03   1
  10   6  -3 23331.5 1209.13   1
 -10   6   3 24535.7 1218.71   1
  10  -6  -3 23603.5 1216.02   1
  -9  -6   3 20140.2 1078.90   1
   9   6  -3 20656.0 1076.94   1
  -9   6   3 21192.0 1085.93   1
   9  -6  -3 21226.0 1085.72   1
   8  -6  -3 38.3958 29.9642   1
  -8  -6   3-10.6084 26.3024   1
  -8   6   3 33.2893 28.7173   1
   7   6  -3 11113.7 573.492   1
  -7  -6   3 10385.1 574.140   1
   7  -6  -3 10441.0 581.866   1
  -7   6   3 11321.8 585.407   1
  -6   6   3 453.756 56.8848   1
   6  -6  -3 495.349 57.4950   1
   6   6  -3 429.862 47.2932   1
  -5  -6   3 38431.4 1812.09   1
  -5   6   3 36280.9 1817.87   1
   5  -6  -3 36389.5 1819.85   1
   5   6  -3 32267.6 1804.33   1
  -4  -6   3 8216.51 451.010   1
  -4   6   3 10119.0 466.614   1
   4  -6  -3 9279.65 463.724   1
   4   6  -3 7160.70 447.487   1
  -3   6   3 70532.1 3632.05   1
   3  -6  -3 64378.9 3627.79   1
   3   6  -3 72177.4 3623.79   1
   2  -6  -3 19677.2 985.819   1
   2   6  -3 19241.0 978.412   1
  -2  -6   3 17103.2 976.893   1
  -2   6   3 20412.8 987.378   1
   1  -6  -3 32973.8 1619.54   1
   1   6  -3 33519.3 1613.98   1
  -1  -6   3 31065.4 1612.41   1
  -1   6   3 29030.9 1615.18   1
   0  -6  -3 123326. 6169.78   1
   0   6  -3 128800. 6166.23   1
   0  -6   3 120201. 6165.52   1
   0   6   3 117993. 6165.98   1
  -1  -6  -3 151622. 7272.39   1
   1   6   3 150100. 7270.68   1
   1  -6   3 148434. 7268.49   1
  -1   6  -3 129261. 7267.78   1
  -2  -6  -3 7256.38 391.477   1
  -2   6  -3 6578.73 386.390   1
   2  -6   3 7379.97 389.949   1
   2   6   3 7020.28 389.644   1
  -3   6  -3 5027.26 287.722   1
   3  -6   3 4786.66 287.105   1
   3   6   3 5120.30 288.361   1
  -3  -6  -3 5067.16 289.432   1
  -4   6  -3 77.6723 30.3834   1
   4  -6   3 154.795 33.9444   1
   4   6   3 179.865 39.3646   1
  -4  -6  -3 157.908 41.7280   1
  -5   6  -3 244.248 44.6835   1
   5  -6   3 227.284 43.0080   1
   5   6   3 107.777 32.6216   1
  -5  -6  -3 193.221 42.9536   1
  -6   6  -3 411.620 59.6790   1
   6  -6   3 649.069 65.4615   1
   6   6   3 598.971 65.5601   1
  -6  -6  -3 504.218 63.0910   1
   7  -6   3 45174.6 2318.41   1
  -7   6  -3 45559.3 2319.60   1
  -8   6  -3 272.543 54.1192   1
  -8  -6  -3 334.642 54.2722   1
   8   6   3 414.276 54.6862   1
   8  -6   3 271.465 52.9407   1
  -9  -6  -3 11593.3 583.030   1
  -9   6  -3 10551.1 578.815   1
   9  -6   3 10614.3 578.151   1
   9   6   3 9513.13 575.701   1
 -10  -6  -3 13528.9 702.434   1
 -10   6  -3 12912.5 699.138   1
  10  -6   3 12455.2 695.674   1
  10   6   3 12773.4 696.099   1
 -11  -6  -3 2724.36 190.725   1
 -11   6  -3 3020.46 199.905   1
  11   6   3 2602.33 188.680   1
  11  -6   3 2801.46 187.523   1
  12   6   3 236.538 51.4248   1
 -12  -6  -3 214.115 52.9652   1
 -13   6  -3 161.725 45.4833   1
 -13  -6  -3 174.535 50.6271   1
  13  -6   3 150.186 50.7230   1
  13   6   3 277.734 56.4729   1
 -14   6  -3 2369.14 175.980   1
  14  -6   3 2574.50 179.491   1
  14   6   3 2466.01 176.855   1
 -15   6  -3 1443.86 124.288   1
  15  -6   3 1478.27 123.339   1
 -15  -6  -3 1300.56 122.682   1
  16   6   3 2640.82 183.210   1
 -16  -6  -3 2408.12 179.828   1
 -17  -6  -3 5089.92 312.847   1
 -17   6  -3 5037.87 318.266   1
  17   6   3 4968.71 309.946   1
  17  -6   3 5074.33 313.146   1
 -18   6  -3 750.411 97.5170   1
 -18  -6  -3 867.866 95.1689   1
  18   6   3 764.686 91.5458   1
  18  -6   3 830.472 93.4658   1
 -19   6  -3 828.361 95.2413   1
 -19  -6  -3 558.277 79.0556   1
  19   6   3 766.923 88.2644   1
  19  -6   3 806.519 90.7223   1
  20  -6   3 81.5689 49.6204   1
 -20  -6  -3 75.8907 46.4655   1
  20   6   3 54.9153 42.2843   1
 -20   6  -3 19.2771 47.2081   1
  21  -6   3 261.493 60.5772   1
 -21  -6  -3 361.037 65.9085   1
  21   6   3 354.254 65.7443   1
 -21   6  -3 335.779 67.8268   1
 -22  -6  -3 47.0367 39.9169   1
  22  -6   3 79.7496 42.7955   1
  22   6   3 35.8555 40.7516   1
  23  -6   3 25.8205 41.7589   1
 -23   6  -3 162.365 50.0716   1
 -24  -6  -3 73.0401 44.8092   1
  24   6   3 85.8700 49.6305   1
  26  -7  -3 51.6683 54.3663   1
 -26   7   3 9.28008 46.0156   1
  25  -7  -3 275.318 62.1662   1
 -25   7   3 291.270 64.6872   1
  24  -7  -3-9.09100 51.8624   1
 -24   7   3-48.7216 54.4416   1
  23  -7  -3 299.100 65.6800   1
 -23   7   3 216.997 61.5308   1
 -22   7   3 69.2483 46.4431   1
  22  -7  -3 64.0386 46.6890   1
  22   7  -3 64.3632 48.6850   1
 -22  -7   3 98.9612 52.9954   1
  21  -7  -3 952.302 99.9862   1
 -21   7   3 1036.11 101.353   1
 -20   7   3 1140.65 114.202   1
  20  -7  -3 1362.94 121.689   1
  20   7  -3 1416.93 122.210   1
 -20  -7   3 1208.76 115.328   1
 -19   7   3 1319.14 119.305   1
  19  -7  -3 1189.71 113.310   1
  19   7  -3 1176.19 111.254   1
 -19  -7   3 1294.62 117.445   1
 -18   7   3 2927.98 197.147   1
 -18  -7   3 3060.64 197.756   1
  18  -7  -3 2481.15 186.958   1
  18   7  -3 2517.78 184.724   1
 -17   7   3 139.285 46.5371   1
  17   7  -3 170.027 45.7513   1
 -17  -7   3 124.096 48.4027   1
  17  -7  -3 122.679 42.2023   1
 -16   7   3 8.93792 37.8734   1
  16   7  -3 54.2421 39.9615   1
 -16  -7   3 60.1398 40.2429   1
  16  -7  -3 8.68310 41.8841   1
 -15   7   3 8475.50 450.388   1
  15   7  -3 7198.54 433.523   1
 -15  -7   3 7570.70 442.577   1
  15  -7  -3 7842.65 443.484   1
 -14   7   3 778.407 81.5355   1
  14   7  -3 721.842 75.2219   1
 -14  -7   3 721.849 79.9365   1
  14  -7  -3 625.169 77.5645   1
 -13   7   3 1737.34 141.164   1
  13   7  -3 1993.30 138.974   1
  13  -7  -3 1810.36 140.618   1
 -13  -7   3 1835.39 139.072   1
  12  -7  -3 1371.47 114.596   1
 -12   7   3 1280.99 111.787   1
 -11   7   3 4356.05 285.573   1
  11   7  -3 4928.37 284.173   1
 -11  -7   3 4791.93 286.725   1
  11  -7  -3 5124.28 292.208   1
 -10   7   3 5842.96 356.247   1
  10   7  -3 6887.13 354.197   1
 -10  -7   3 5930.90 349.813   1
  10  -7  -3 5967.50 355.282   1
  -9   7   3 7396.90 395.921   1
  -9  -7   3 6527.43 384.616   1
   9  -7  -3 7312.56 394.822   1
   9   7  -3 6621.12 384.613   1
   8   7  -3 25377.4 1282.75   1
  -8  -7   3 24294.2 1280.53   1
  -7   7   3 2556.27 170.776   1
   7  -7  -3 2358.94 167.016   1
  -7  -7   3 2727.61 165.148   1
   6   7  -3 19581.2 1017.84   1
  -6   7   3 18707.6 1024.08   1
   6  -7  -3 20399.9 1028.21   1
  -6  -7   3 19876.7 1019.05   1
  -5   7   3 47551.0 2583.80   1
   5  -7  -3 48455.5 2585.13   1
   4   7  -3 29001.2 1405.28   1
  -4   7   3 26600.6 1411.63   1
   4  -7  -3 25232.1 1409.39   1
  -4  -7   3 28320.0 1405.99   1
   3   7  -3 7489.20 410.795   1
  -3   7   3 7865.46 420.755   1
   3  -7  -3 7608.46 417.127   1
  -3  -7   3 7317.35 412.146   1
  -2   7   3 20779.7 1072.76   1
   2   7  -3 22658.1 1069.46   1
  -2  -7   3 19843.7 1065.19   1
   2  -7  -3 19247.3 1070.22   1
   1   7  -3 44309.2 2076.45   1
  -1  -7   3 42787.8 2075.68   1
   1  -7  -3 40766.4 2079.40   1
   0   7   3 11381.0 615.498   1
   0   7  -3 11602.2 613.448   1
   0  -7   3 11882.8 614.548   1
   0  -7  -3 11197.4 616.213   1
   1   7   3 40513.0 1981.62   1
  -1   7  -3 42219.7 1981.77   1
   1  -7   3 36353.4 1975.21   1
  -1  -7  -3 36499.6 1978.85   1
   2   7   3 24800.5 1324.75   1
  -2  -7  -3 25983.0 1329.30   1
  -2   7  -3 25131.0 1324.96   1
   2  -7   3 26887.1 1328.04   1
  -3  -7  -3 3636.40 221.723   1
  -3   7  -3 3570.42 219.156   1
   3  -7   3 3233.80 216.249   1
   3   7   3 3940.17 223.829   1
  -4   7  -3 35916.0 1892.76   1
   4  -7   3 39111.8 1897.11   1
   4   7   3 39209.3 1896.87   1
  -4  -7  -3 34047.0 1892.64   1
   5  -7   3 3409.90 224.407   1
  -5   7  -3 3836.67 226.960   1
  -6   7  -3 27464.2 1341.80   1
   6  -7   3 26310.5 1340.17   1
   6   7   3 23985.8 1336.95   1
  -6  -7  -3 25589.5 1341.53   1
  -7   7  -3 10307.5 559.982   1
   7  -7   3 10203.9 559.813   1
   7   7   3 10671.4 559.661   1
  -7  -7  -3 9604.20 557.756   1
  -8   7  -3 1919.96 141.951   1
   8  -7   3 2007.20 142.389   1
   8   7   3 1545.13 135.443   1
  -8  -7  -3 1973.08 142.067   1
  -9   7  -3 2203.48 167.126   1
  -9  -7  -3 2698.36 175.886   1
   9   7   3 2451.52 167.750   1
   9  -7   3 2358.88 172.231   1
 -10   7  -3 787.732 85.4583   1
  10   7   3 733.086 81.5771   1
  10  -7   3 676.592 78.4493   1
 -11  -7  -3 3522.49 218.444   1
 -11   7  -3 2880.78 212.114   1
  11  -7   3 3019.75 214.270   1
  11   7   3 3543.24 214.030   1
  12  -7   3 3770.15 250.152   1
 -12   7  -3 4285.42 264.296   1
 -13   7  -3 4191.18 253.371   1
  13   7   3 3488.57 240.694   1
  13  -7   3 3863.97 245.315   1
 -14   7  -3 3838.02 239.686   1
 -14  -7  -3 3441.98 234.565   1
  14  -7   3 3380.69 233.756   1
 -15   7  -3 46.2655 39.9503   1
  15   7   3 35.3359 43.2380   1
 -15  -7  -3 18.8028 43.3834   1
  15  -7   3 64.9414 40.7616   1
 -16   7  -3 1565.15 137.173   1
  16  -7   3 1713.23 137.691   1
 -17   7  -3 799.624 98.1625   1
 -17  -7  -3 752.574 91.6996   1
  17   7   3 800.655 90.2421   1
  17  -7   3 793.818 91.0597   1
 -18   7  -3 89.8176 49.0102   1
 -18  -7  -3 155.223 55.5270   1
  18   7   3 82.3539 46.1960   1
  18  -7   3 63.1128 43.7110   1
 -19   7  -3 29.4174 40.7390   1
  19  -7   3-36.6422 37.3199   1
 -20   7  -3 644.361 78.4340   1
 -20  -7  -3 376.601 74.2670   1
  20   7   3 535.303 78.7812   1
  20  -7   3 499.039 71.1305   1
  21  -7   3 17.7514 40.2856   1
 -21   7  -3 37.7683 35.2796   1
  22   7   3 742.434 90.0115   1
 -22  -7  -3 905.711 96.4045   1
 -23   7  -3 156.830 49.9129   1
  23   7   3 138.245 59.9243   1
 -23  -7  -3 221.818 60.3720   1
  25  -8  -3 52.9274 48.8202   1
 -25   8   3 56.6435 44.9317   1
  24  -8  -3 115.118 53.1720   1
 -24   8   3 211.977 55.5716   1
  22  -8  -3 27.7125 49.3506   1
 -22   8   3-28.6275 47.2897   1
 -21   8   3-18.7720 43.9279   1
  21  -8  -3-9.41169 47.2675   1
  21   8  -3 18.2970 40.8239   1
 -21  -8   3 10.0062 45.3891   1
 -20   8   3 1413.87 124.702   1
 -20  -8   3 1212.16 118.290   1
  20  -8  -3 1261.02 119.676   1
  20   8  -3 1261.47 114.817   1
 -19  -8   3 87.0832 46.7081   1
 -19   8   3 9.75726 49.7105   1
  19  -8  -3 62.8121 48.5611   1
  19   8  -3 44.5465 38.4949   1
 -18  -8   3 728.774 83.5411   1
 -18   8   3 638.937 81.4363   1
  18   8  -3 578.679 76.3530   1
 -17  -8   3 3977.28 257.495   1
  17  -8  -3 3783.19 252.068   1
  17   8  -3 3995.20 252.527   1
 -16  -8   3 759.467 85.0034   1
 -16   8   3 650.920 81.2176   1
  16  -8  -3 659.562 84.2052   1
  16   8  -3 685.887 81.5965   1
 -15   8   3 1334.85 117.813   1
  15   8  -3 1378.86 116.608   1
 -15  -8   3 1393.58 118.572   1
  15  -8  -3 1312.52 117.835   1
 -14   8   3 584.811 79.6189   1
  14   8  -3 602.313 72.6565   1
 -14  -8   3 571.449 74.8335   1
  14  -8  -3 655.884 79.0664   1
 -13   8   3 1436.16 128.017   1
  13   8  -3 1899.73 132.140   1
 -13  -8   3 1751.10 132.287   1
  13  -8  -3 1497.72 128.609   1
 -12   8   3 202.166 50.5144   1
  12   8  -3 262.548 49.3227   1
  12  -8  -3 403.375 60.8889   1
 -12  -8   3 396.899 57.4346   1
 -11   8   3 3739.50 237.631   1
  11  -8  -3 3685.95 238.560   1
 -10  -8   3 16665.5 826.911   1
  10   8  -3 16424.7 823.885   1
 -10   8   3 14184.8 823.937   1
  10  -8  -3 14798.0 827.213   1
  -9  -8   3 14083.3 743.202   1
   9  -8  -3 13714.2 747.187   1
   9   8  -3 14337.9 742.103   1
  -9   8   3 13468.9 749.816   1
   8  -8  -3 265.728 51.3921   1
  -8  -8   3 269.411 45.0306   1
  -8   8   3 230.561 50.8513   1
   8   8  -3 139.221 37.1566   1
   7   8  -3 39940.6 2126.26   1
  -7   8   3 39842.7 2134.32   1
   7  -8  -3 42890.1 2138.73   1
  -7  -8   3 44522.0 2132.42   1
   6  -8  -3 10161.4 533.629   1
  -6  -8   3 10498.8 528.060   1
   5   8  -3 17228.1 915.132   1
  -5  -8   3 17800.4 916.796   1
   4   8  -3 7864.72 448.321   1
  -4   8   3 9117.36 462.242   1
   4  -8  -3 7911.20 456.041   1
   3   8  -3 12555.4 660.199   1
  -3   8   3 12574.4 665.768   1
   3  -8  -3 11249.8 661.154   1
  -3  -8   3 13210.4 661.789   1
  -2   8   3 118.959 39.3139   1
   2   8  -3 52.4354 25.2972   1
   2  -8  -3 40.2173 34.6692   1
  -2  -8   3 47.7604 28.1030   1
  -1   8   3 55562.3 2752.40   1
   1   8  -3 52756.0 2744.77   1
  -1  -8   3 55888.8 2747.34   1
   1  -8  -3 52212.1 2748.95   1
   0   8   3 23107.9 1172.51   1
   0   8  -3 24622.0 1170.46   1
   0  -8   3 21524.2 1165.70   1
   0  -8  -3 20940.7 1168.24   1
   1   8   3 827.025 79.0865   1
  -1   8  -3 838.571 79.7581   1
   1  -8   3 969.911 83.3995   1
  -1  -8  -3 769.163 82.2967   1
   2   8   3 9645.75 511.302   1
   2  -8   3 9724.02 512.205   1
  -2   8  -3 9299.38 510.253   1
  -2  -8  -3 8585.52 509.097   1
  -3   8  -3 11661.5 617.914   1
   3  -8   3 11145.4 614.782   1
   4   8   3 4852.71 271.322   1
  -4  -8  -3 4058.08 265.025   1
  -5  -8  -3 33999.5 1776.35   1
   5   8   3 37066.7 1778.63   1
  -5   8  -3 32633.3 1772.41   1
   5  -8   3 34594.2 1776.93   1
  -6  -8  -3 3467.42 235.749   1
   6   8   3 4204.71 243.870   1
  -6   8  -3 3821.03 240.198   1
   6  -8   3 3859.16 239.410   1
  -7  -8  -3 16896.6 975.308   1
   7   8   3 19250.8 981.137   1
  -7   8  -3 17241.5 976.172   1
  -8  -8  -3 2713.63 192.766   1
   8   8   3 2872.34 192.925   1
  -8   8  -3 2768.20 192.210   1
   8  -8   3 3073.95 194.763   1
  -9  -8  -3 2611.99 181.100   1
   9   8   3 2762.53 181.480   1
  -9   8  -3 2376.74 176.493   1
   9  -8   3 2524.48 178.328   1
 -10  -8  -3 191.756 51.6618   1
  10   8   3 274.100 57.0691   1
  10  -8   3 135.261 43.0387   1
 -10   8  -3 218.095 49.2022   1
  11  -8   3 60.1393 44.9904   1
 -11   8  -3 97.1622 42.7549   1
 -12   8  -3 1548.85 126.654   1
  12  -8   3 1337.32 119.464   1
  12   8   3 1344.99 117.373   1
 -13   8  -3 9611.85 510.933   1
 -13  -8  -3 8695.15 502.727   1
  13   8   3 9867.62 503.316   1
 -14  -8  -3 393.143 69.2528   1
  14   8   3 524.871 68.8775   1
  14  -8   3 322.870 63.1394   1
 -14   8  -3 477.774 72.4616   1
 -15   8  -3 925.941 96.5294   1
  15  -8   3 732.112 89.8784   1
  15   8   3 743.264 88.5415   1
 -15  -8  -3 855.622 98.9121   1
 -16   8  -3 140.533 47.7678   1
  16  -8   3 225.445 53.1089   1
  16   8   3 167.437 49.4005   1
 -16  -8  -3 100.571 51.1761   1
 -17   8  -3-28.4234 45.6745   1
  17  -8   3 65.1429 46.7457   1
  17   8   3 8.64050 37.9192   1
 -17  -8  -3 29.4269 41.5343   1
 -18   8  -3 185.974 61.5193   1
  18  -8   3 191.048 57.7710   1
  18   8   3 199.366 51.3783   1
 -18  -8  -3 206.566 58.0656   1
 -19   8  -3 730.770 89.8006   1
  19  -8   3 606.678 79.3965   1
  19   8   3 631.878 79.3416   1
 -19  -8  -3 678.090 85.0134   1
 -20   8  -3 48.1441 42.3629   1
  20  -8   3 62.9703 41.5789   1
  20   8   3 60.2485 44.4611   1
 -20  -8  -3 87.9159 47.1886   1
 -21   8  -3 234.282 55.0637   1
  21  -8   3 247.548 56.8358   1
  21   8   3 149.625 52.7023   1
 -21  -8  -3 239.477 59.0578   1
 -22   8  -3 155.139 50.5158   1
  22  -8   3 197.354 54.2926   1
  22   8   3 133.541 57.0505   1
 -22  -8  -3 145.313 61.6596   1
  23   8   3 8.17569 48.4932   1
 -25   9   3 110.791 51.3653   1
  25  -9  -3 128.558 51.1840   1
 -23   9   3 9.42173 46.0850   1
  23  -9  -3 54.2049 47.1568   1
 -22   9   3-9.20376 48.0228   1
  22  -9  -3-27.8946 48.5154   1
 -21   9   3 18.9754 42.3535   1
  21  -9  -3 27.9927 43.6856   1
 -20  -9   3 171.688 53.3808   1
 -19  -9   3 576.765 81.2133   1
 -19   9   3 838.930 96.0179   1
  19  -9  -3 522.126 78.1566   1
  19   9  -3 749.970 85.8084   1
 -18  -9   3 19.4891 43.6033   1
 -18   9   3 132.314 48.1937   1
  18  -9  -3 72.4935 48.5189   1
  18   9  -3 9.35005 41.1489   1
 -17   9   3 961.383 96.9754   1
  17  -9  -3 799.102 92.1797   1
  17   9  -3 780.878 91.8763   1
 -17  -9   3 720.957 90.3668   1
  16  -9  -3 2861.38 203.644   1
 -16   9   3 3089.10 209.331   1
 -15   9   3 4350.71 287.986   1
  15  -9  -3 4829.87 292.368   1
  15   9  -3 4676.03 287.554   1
 -15  -9   3 4676.82 288.924   1
 -14   9   3 1327.71 118.156   1
  14  -9  -3 1495.21 120.187   1
  14   9  -3 1201.63 110.468   1
 -14  -9   3 1213.85 112.065   1
 -13   9   3 555.548 75.1749   1
  13  -9  -3 655.206 78.8962   1
  13   9  -3 749.758 79.8639   1
 -13  -9   3 652.930 76.2781   1
  12   9  -3 7.70410 34.9795   1
 -12  -9   3 56.1084 40.2840   1
 -11   9   3 436.333 66.2593   1
 -11  -9   3 287.608 53.8313   1
  11   9  -3 446.551 62.8115   1
  11  -9  -3 406.374 63.5169   1
  10  -9  -3 13300.0 685.170   1
 -10  -9   3 12521.4 679.090   1
  10   9  -3 11227.2 670.580   1
 -10   9   3 13539.8 685.606   1
   9  -9  -3 13571.2 723.188   1
  -9   9   3 13167.8 723.009   1
   8   9  -3 1764.72 132.579   1
  -8   9   3 1587.61 135.212   1
   8  -9  -3 1952.04 140.933   1
  -8  -9   3 2031.82 137.435   1
   7   9  -3 535.698 59.3326   1
  -7   9   3 369.643 60.3143   1
   7  -9  -3 413.894 61.2855   1
  -7  -9   3 477.158 58.2548   1
   6   9  -3 22220.4 1194.31   1
  -6   9   3 23943.4 1203.69   1
   6  -9  -3 22898.1 1202.78   1
  -6  -9   3 23139.4 1200.23   1
   5   9  -3 70.7758 29.7554   1
  -5   9   3 29.7071 34.8458   1
   5  -9  -3 30.2491 33.8355   1
  -5  -9   3 59.2265 29.9525   1
  -4   9   3 3576.88 225.621   1
   4   9  -3 3430.99 218.111   1
  -4  -9   3 4078.91 224.427   1
   4  -9  -3 3207.75 222.438   1
  -3   9   3 72.3430 32.3659   1
   3   9  -3 46.2536 35.7849   1
  -3  -9   3 32.0210 32.6669   1
   3  -9  -3 29.2430 34.8081   1
   2   9  -3 18135.5 918.572   1
  -2   9   3 17925.5 923.249   1
   2  -9  -3 16322.8 917.788   1
  -1   9   3 1258.46 101.136   1
   1   9  -3 1231.11 96.8107   1
  -1  -9   3 1127.31 96.5884   1
   1  -9  -3 921.615 96.2912   1
   0   9   3 7260.66 390.111   1
   0   9  -3 6732.88 384.988   1
   0  -9   3 7122.01 387.804   1
   0  -9  -3 6190.64 385.709   1
   1   9   3 1453.14 113.501   1
  -1  -9  -3 1305.42 109.602   1
   2   9   3 4530.55 281.230   1
  -2  -9  -3 4912.77 287.062   1
   3   9   3 249.533 52.0119   1
  -3   9  -3 178.692 45.6204   1
   3  -9   3 288.314 50.9684   1
  -3  -9  -3 204.513 52.1599   1
  -4   9  -3 39846.3 2089.33   1
  -4  -9  -3 38510.1 2087.60   1
   4  -9   3 42349.4 2092.28   1
   4   9   3 42463.5 2089.86   1
  -5  -9  -3 7418.13 406.581   1
   5   9   3 6395.30 400.551   1
  -5   9  -3 6873.20 400.994   1
   5  -9   3 7602.95 407.576   1
  -6  -9  -3 161.316 44.0892   1
   6   9   3 308.370 56.9580   1
  -6   9  -3 301.469 57.5028   1
   6  -9   3 314.671 51.7600   1
  -7  -9  -3 24.9043 40.0139   1
   7   9   3-7.95868 28.2660   1
  -7   9  -3-8.30312 40.5897   1
   7  -9   3 32.4516 36.8032   1
  -8  -9  -3 3508.89 223.846   1
   8   9   3 3151.47 217.472   1
  -8   9  -3 3218.99 221.315   1
   8  -9   3 3565.91 221.272   1
   9   9   3 100.088 45.0749   1
  -9  -9  -3 165.740 45.4588   1
  10  -9   3 3852.28 252.208   1
 -10   9  -3 4084.19 255.549   1
  11   9   3 229.235 55.8933   1
  11  -9   3 273.729 55.9737   1
 -11   9  -3 182.592 53.8299   1
 -12   9  -3 2097.61 164.281   1
  12  -9   3 2180.06 164.471   1
 -12  -9  -3 2356.68 170.239   1
 -13  -9  -3 19.1367 37.4126   1
  13   9   3 18.1456 39.1391   1
  13  -9   3 44.6493 47.1704   1
 -13   9  -3 37.6926 46.0847   1
 -14   9  -3 2573.77 190.546   1
 -14  -9  -3 2559.90 189.373   1
  14  -9   3 2578.91 185.900   1
  14   9   3 2705.86 189.822   1
 -15  -9  -3-19.4488 37.9960   1
  15   9   3 36.8879 39.7570   1
  15  -9   3 9.09441 42.5638   1
 -15   9  -3-9.68949 41.0197   1
 -16   9  -3 238.396 55.4756   1
  16  -9   3 103.130 42.5442   1
  16   9   3 110.687 43.8555   1
 -16  -9  -3 195.955 53.5099   1
 -17   9  -3 542.807 77.6945   1
  17  -9   3 517.000 80.2157   1
  17   9   3 522.882 78.1696   1
 -17  -9  -3 699.442 83.9796   1
 -18   9  -3 313.494 62.5584   1
  18   9   3 247.767 62.0065   1
 -18  -9  -3 413.832 71.7492   1
  19   9   3-18.2844 47.6925   1
 -19  -9  -3 29.4489 47.3140   1
  20  -9   3 8.71253 46.5464   1
 -20   9  -3-19.2811 47.1259   1
 -21   9  -3-9.34031 44.3728   1
  21  -9   3 17.4636 44.9934   1
  21   9   3 8.95407 41.2680   1
 -21  -9  -3 9.61174 39.9308   1
  22   9   3 53.2770 52.7759   1
 -22  -9  -3 84.8224 53.8566   1
  24 -10  -3 78.1858 52.2643   1
 -24  10   3 128.237 50.8749   1
  22 -10  -3-9.17665 49.0255   1
 -22  10   3 9.23546 44.5139   1
 -21  10   3 352.617 68.5407   1
  21 -10  -3 336.946 64.4222   1
 -20  10   3-9.90590 47.7456   1
  20 -10  -3-8.78111 44.6774   1
  20  10  -3 28.8154 44.9538   1
  18 -10  -3 447.995 69.7628   1
  18  10  -3 598.821 75.9535   1
 -18 -10   3 352.125 68.7777   1
 -17  10   3 322.871 66.1396   1
  17 -10  -3 422.794 68.4228   1
  17  10  -3 385.853 65.8909   1
 -17 -10   3 390.918 68.1783   1
 -16  10   3 929.175 98.3669   1
  16 -10  -3 928.114 97.7743   1
  16  10  -3 1097.38 103.453   1
 -16 -10   3 819.821 93.1100   1
 -15  10   3 227.941 57.4198   1
  15 -10  -3 364.424 61.3573   1
 -15 -10   3 200.989 57.8051   1
 -14  10   3 249.573 57.5597   1
  14 -10  -3 325.475 57.3278   1
  14  10  -3 207.103 51.6262   1
 -14 -10   3 335.740 60.9697   1
 -13  10   3-18.2206 42.0189   1
  13 -10  -3 44.5006 41.0511   1
  13  10  -3 84.6412 41.9779   1
 -13 -10   3 17.3800 40.0834   1
 -12  10   3 114.708 46.3745   1
 -12 -10   3 85.5700 43.9004   1
  12 -10  -3 131.229 44.2975   1
  11 -10  -3 1721.51 134.023   1
 -11  10   3 1379.46 125.030   1
  11  10  -3 1582.25 124.554   1
 -11 -10   3 1765.42 131.138   1
  10  10  -3 273.268 56.2437   1
 -10 -10   3 417.212 61.2368   1
   9  10  -3 810.507 80.1576   1
  -9  10   3 669.668 81.5894   1
   9 -10  -3 745.829 84.7842   1
  -9 -10   3 679.291 78.8682   1
   8  10  -3 1815.53 130.026   1
  -8  10   3 1780.28 136.367   1
   8 -10  -3 1634.84 133.074   1
  -8 -10   3 1569.86 128.056   1
   7  10  -3 27828.7 1525.94   1
  -7  10   3 31121.2 1536.58   1
   7 -10  -3 30166.9 1537.04   1
  -7 -10   3 29487.0 1529.13   1
   6  10  -3 16637.8 821.008   1
  -6  10   3 14554.5 823.770   1
   6 -10  -3 15009.9 823.493   1
  -6 -10   3 15252.0 817.201   1
  -5  10   3 15.8359 33.6252   1
   5 -10  -3 104.362 39.8727   1
  -4  10   3 1377.82 113.307   1
   4 -10  -3 1263.44 111.210   1
  -3  10   3 11930.8 682.726   1
   3 -10  -3 13507.6 689.179   1
  -2  10   3 13983.1 705.710   1
   2 -10  -3 12106.3 699.333   1
   1  10  -3 15652.8 794.867   1
  -1  10   3 14213.4 794.896   1
   1 -10  -3 14812.4 797.211   1
   0  10   3 123.467 38.4685   1
   0  10  -3 153.169 43.9137   1
   0 -10   3 208.746 47.6489   1
   0 -10  -3 138.578 45.4242   1
   1  10   3 3208.06 202.478   1
  -1  10  -3 3044.33 199.089   1
   1 -10   3 2968.37 197.930   1
  -1 -10  -3 2947.34 199.235   1
   2  10   3 8013.87 443.706   1
  -2  10  -3 7654.77 443.191   1
   2 -10   3 8229.13 445.358   1
  -2 -10  -3 7431.83 440.419   1
  -3  10  -3 9562.69 578.206   1
   3 -10   3 10174.3 581.639   1
   3  10   3 11398.4 585.422   1
  -3 -10  -3 11614.9 590.888   1
   4 -10   3 8401.35 429.760   1
   4  10   3 7654.80 424.884   1
  -4 -10  -3 8151.97 429.828   1
  -5  10  -3 2353.49 168.797   1
   5 -10   3 2393.12 168.657   1
   5  10   3 2300.75 166.416   1
  -5 -10  -3 2430.62 167.921   1
  -6  10  -3 1013.31 97.9902   1
  -6 -10  -3 1025.25 101.775   1
   6  10   3 1201.30 106.767   1
   6 -10   3 1016.08 98.6246   1
  -7 -10  -3 131.269 47.8231   1
   7  10   3 144.521 51.3886   1
  -7  10  -3 95.0426 48.7782   1
   7 -10   3 194.040 50.5396   1
   8  10   3 17.1758 34.3007   1
  -8 -10  -3 34.7670 33.9850   1
  -9 -10  -3 12196.4 691.401   1
   9  10   3 12697.6 689.505   1
   9 -10   3 12103.0 689.682   1
  -9  10  -3 13653.6 697.126   1
  10  10   3 482.908 73.2868   1
  10 -10   3 610.358 78.1582   1
 -10  10  -3 692.626 81.1512   1
 -11 -10  -3 18.6359 41.6535   1
 -11  10  -3 92.6971 46.0043   1
  11 -10   3 36.3244 41.9251   1
 -12 -10  -3 500.790 72.9837   1
  12  10   3 316.082 58.1399   1
  12 -10   3 345.688 60.8232   1
 -12  10  -3 365.125 60.5384   1
 -13  10  -3 2814.58 187.224   1
 -13 -10  -3 2283.47 179.465   1
  13 -10   3 2487.11 178.169   1
  13  10   3 2203.41 176.668   1
 -14 -10  -3 526.464 73.7418   1
  14  10   3 537.582 75.6173   1
  14 -10   3 498.089 69.1395   1
 -14  10  -3 479.748 71.0125   1
 -15  10  -3 839.710 95.8824   1
  15 -10   3 731.102 82.4011   1
  15  10   3 660.144 85.1969   1
 -15 -10  -3 728.956 88.6599   1
  16  10   3-38.1251 44.6079   1
 -16 -10  -3 29.7684 37.0465   1
  17 -10   3 27.9724 46.2076   1
 -17  10  -3-18.8875 43.5235   1
 -18  10  -3-9.11814 45.7933   1
  18 -10   3-9.27914 47.8125   1
  18  10   3-9.48204 48.8579   1
 -18 -10  -3 29.7477 50.4507   1
 -19  10  -3 168.752 52.4909   1
  19 -10   3 152.780 50.3760   1
  19  10   3 235.224 60.4660   1
 -19 -10  -3 128.123 53.9302   1
  20  10   3-9.30889 48.5638   1
  21 -10   3 8.50467 44.3709   1
 -21  10  -3-36.8301 45.6341   1
  23 -11  -3 8.83788 46.6946   1
 -23  11   3 61.6817 50.2817   1
  22 -11  -3-8.94232 41.2348   1
 -22  11   3 73.6678 51.4507   1
 -21  11   3 28.3251 45.5801   1
  21 -11  -3 70.5821 47.7487   1
 -20  11   3 58.7365 51.7174   1
  20 -11  -3 17.4114 42.5922   1
 -19  11   3 18.7654 47.1224   1
  19  11  -3-9.62085 43.6419   1
 -17  11   3-9.50753 46.4785   1
 -17 -11   3 28.8784 50.2195   1
  17 -11  -3 18.5016 45.8473   1
  17  11  -3 9.51368 41.7434   1
 -16 -11   3 2116.47 163.995   1
 -16  11   3 2116.31 161.105   1
  16 -11  -3 2032.12 158.375   1
  16  11  -3 2024.43 160.200   1
 -15 -11   3 209.791 56.7782   1
 -15  11   3 142.028 54.7817   1
  15  11  -3 194.199 56.1278   1
  15 -11  -3 194.601 54.6996   1
 -14 -11   3 601.053 78.9432   1
 -13  11   3-27.8547 37.8337   1
  13 -11  -3-9.07098 39.8082   1
  12 -11  -3 9.04409 35.3430   1
 -12  11   3 36.1143 36.7840   1
 -12 -11   3 26.0532 40.6494   1
  12  11  -3-25.0611 37.2827   1
  11  11  -3 16.6147 38.2946   1
 -11  11   3 17.8966 41.2482   1
  11 -11  -3 80.9241 47.4818   1
 -11 -11   3-51.4335 43.0594   1
  10 -11  -3 4345.84 277.647   1
 -10 -11   3 4302.24 272.481   1
 -10  11   3 4079.13 272.497   1
  10  11  -3 4652.17 271.433   1
   9 -11  -3 13822.8 727.106   1
  -9  11   3 14039.4 728.171   1
   9  11  -3 12799.8 717.154   1
  -9 -11   3 12726.5 721.449   1
   8  11  -3 739.318 83.4778   1
  -8 -11   3 886.576 89.0864   1
   7  11  -3 2541.43 165.817   1
  -7  11   3 2231.95 165.568   1
   7 -11  -3 2315.42 168.382   1
  -7 -11   3 2136.90 160.429   1
   6  11  -3 803.121 81.6498   1
  -6  11   3 904.796 90.8439   1
   6 -11  -3 701.633 83.8982   1
  -6 -11   3 766.288 81.3077   1
   5  11  -3 6926.02 366.735   1
  -5  11   3 5972.34 364.302   1
   5 -11  -3 5820.53 363.129   1
  -5 -11   3 6271.04 365.626   1
  -4  11   3 4398.10 286.660   1
   4  11  -3 5011.17 290.323   1
   4 -11  -3 5026.76 293.240   1
  -4 -11   3 4589.70 285.219   1
  -3  11   3 3380.36 220.919   1
   3  11  -3 3445.62 218.894   1
  -3 -11   3 3468.66 219.152   1
   3 -11  -3 3239.56 218.831   1
  -2  11   3 2234.11 167.635   1
   2  11  -3 2552.68 171.227   1
   2 -11  -3 2136.44 166.873   1
  -2 -11   3 2714.15 172.844   1
  -1  11   3 13081.2 703.317   1
  -1 -11   3 13022.2 701.852   1
   1 -11  -3 12756.5 701.496   1
   0  11   3 2578.17 184.691   1
   0  11  -3 3073.20 190.972   1
   0 -11   3 2686.12 186.292   1
   0 -11  -3 2649.19 187.726   1
   1  11   3 138.251 47.7924   1
  -1  11  -3 174.485 46.6333   1
  -1 -11  -3 90.9474 45.1856   1
   2  11   3 2299.40 166.613   1
  -2  11  -3 2192.69 164.881   1
   2 -11   3 2429.44 167.879   1
  -2 -11  -3 2301.47 165.897   1
   3 -11   3 10138.3 574.123   1
  -3  11  -3 11237.6 579.850   1
   3  11   3 9239.71 568.030   1
  -3 -11  -3 11212.3 578.729   1
   4  11   3 170.590 49.3984   1
  -4  11  -3 345.259 56.7707   1
   4 -11   3 266.899 52.4020   1
  -4 -11  -3 378.769 60.4729   1
  -5  11  -3 5223.85 316.001   1
   5 -11   3 5956.44 323.834   1
   5  11   3 4841.54 311.464   1
  -5 -11  -3 5032.80 317.073   1
  -7  11  -3 945.901 97.5963   1
   7 -11   3 817.492 92.0941   1
   7  11   3 903.184 92.7406   1
  -7 -11  -3 969.142 96.9618   1
  -8  11  -3 1500.24 125.154   1
  -8 -11  -3 1501.33 125.314   1
   8 -11   3 1500.41 123.434   1
   8  11   3 1152.10 113.087   1
  -9  11  -3 27.6436 37.5663   1
  -9 -11  -3-18.6667 40.2648   1
   9  11   3 45.1486 48.8216   1
   9 -11   3 72.0724 45.2706   1
 -10 -11  -3 1181.07 113.488   1
 -10  11  -3 1402.87 120.151   1
  10 -11   3 1018.04 108.138   1
 -11 -11  -3 47.1968 45.6220   1
  11 -11   3 36.4575 40.8117   1
 -11  11  -3 133.935 45.5726   1
  11  11   3 36.4395 45.2720   1
 -12 -11  -3 133.867 47.5886   1
  12 -11   3 92.0662 50.5509   1
  12  11   3 293.964 55.7195   1
 -12  11  -3 171.015 53.2538   1
  13  11   3 1085.71 105.519   1
 -13 -11  -3 1171.90 109.230   1
  13 -11   3 945.225 101.365   1
 -13  11  -3 877.531 101.792   1
 -14 -11  -3 484.242 72.8049   1
  14 -11   3 327.871 61.1609   1
  14  11   3 503.960 71.5733   1
 -14  11  -3 275.522 59.6458   1
 -15 -11  -3-9.79055 44.4215   1
  15  11   3-28.0898 49.4467   1
  16 -11   3-9.00449 44.6259   1
 -16  11  -3-9.64102 45.8024   1
  17  11   3-9.34642 43.0764   1
 -17 -11  -3 58.6396 47.7758   1
  17 -11   3-36.5858 48.8656   1
 -17  11  -3 18.9700 43.7152   1
  18  11   3 64.9684 52.3637   1
 -18 -11  -3 233.328 59.2044   1
  18 -11   3 164.420 51.0125   1
 -18  11  -3 128.271 53.8181   1
  19  11   3 9.19149 49.1279   1
 -19 -11  -3 19.2626 49.0258   1
  19 -11   3 26.8039 45.4831   1
 -19  11  -3 53.7552 45.0202   1
  20  11   3-9.07002 51.1984   1
 -20 -11  -3 9.50063 49.5649   1
  20 -11   3-8.61176 43.2535   1
 -20  11  -3 54.6654 50.3465   1
 -22  12   3 54.4994 50.7400   1
  22 -12  -3-17.3276 44.0878   1
 -21  12   3 9.53181 51.5197   1
  21 -12  -3 25.3388 42.9832   1
 -20  12   3-37.1751 51.9261   1
  20 -12  -3-17.6202 44.2659   1
 -19  12   3 18.5065 46.4764   1
  19 -12  -3 8.99165 41.4452   1
 -18  12   3 103.654 42.7528   1
  18  12  -3 208.402 60.9945   1
  18 -12  -3 183.229 51.2088   1
 -17  12   3 9.45653 46.2284   1
  17 -12  -3 9.29962 45.4614   1
  16 -12  -3 453.024 71.0746   1
 -16 -12   3 334.076 67.0313   1
 -16  12   3 432.178 68.8588   1
  16  12  -3 479.547 74.0273   1
  15 -12  -3 9.26096 45.9040   1
 -15  12   3 19.0272 47.7884   1
 -15 -12   3 38.0297 41.7229   1
  15  12  -3 9.05236 43.6414   1
  14 -12  -3 287.605 60.8957   1
 -14 -12   3 327.433 61.8541   1
 -14  12   3 159.214 55.4718   1
  14  12  -3 271.011 60.2732   1
  13 -12  -3 201.736 55.5430   1
 -13 -12   3 120.614 48.5318   1
 -13  12   3 300.936 64.1776   1
  13  12  -3 287.470 59.1750   1
  12 -12  -3 3324.51 220.082   1
 -12  12   3 3097.50 215.752   1
  12  12  -3 3470.37 219.846   1
 -12 -12   3 3023.59 216.751   1
 -11  12   3 45.7561 40.8365   1
  11 -12  -3-36.7131 46.0956   1
  10  12  -3 576.440 77.1152   1
 -10  12   3 576.090 75.1716   1
  10 -12  -3 572.261 75.5726   1
 -10 -12   3 589.536 75.6244   1
   9 -12  -3 913.170 94.4100   1
   9  12  -3 829.122 89.1010   1
  -9  12   3 754.144 89.7793   1
  -9 -12   3 925.520 92.3728   1
   8  12  -3 274.004 57.6918   1
  -8  12   3 313.126 61.6326   1
   8 -12  -3 338.981 64.0047   1
  -8 -12   3 495.085 68.6231   1
   7  12  -3 33.1907 41.1744   1
  -7  12   3 27.0037 37.4522   1
   7 -12  -3 17.8754 34.9847   1
  -7 -12   3 108.103 45.9973   1
   6  12  -3-16.4064 37.8091   1
  -6  12   3 8.78258 33.5645   1
   6 -12  -3-8.95608 32.6349   1
  -6 -12   3-25.0388 40.2309   1
  -5 -12   3 1887.93 149.648   1
   5 -12  -3 2084.98 156.496   1
  -5  12   3 2263.39 158.065   1
   5  12  -3 2022.84 154.018   1
  -4 -12   3 788.152 82.7095   1
   4  12  -3 755.836 83.1600   1
   3  12  -3 223.998 52.6327   1
  -3 -12   3 215.146 49.3806   1
   2  12  -3 1002.20 93.1279   1
  -2  12   3 789.458 87.0564   1
   2 -12  -3 775.773 89.2243   1
  -2 -12   3 956.001 92.2743   1
   1  12  -3 1791.43 142.343   1
  -1  12   3 1831.50 144.654   1
   1 -12  -3 1766.44 141.956   1
   0  12   3 521.776 73.7130   1
   0 -12   3 561.726 73.0691   1
   0 -12  -3 425.041 67.2101   1
   1  12   3 3178.92 201.691   1
   1 -12   3 2628.81 193.734   1
  -1 -12  -3 2894.48 200.209   1
  -2  12  -3 354.971 63.3136   1
   2 -12   3 392.634 63.9441   1
  -3  12  -3 141.726 52.0226   1
   4  12   3 1552.12 129.819   1
  -4 -12  -3 1598.87 131.877   1
   5  12   3 77.3435 46.6720   1
  -5  12  -3 195.558 55.7880   1
   5 -12   3 185.953 54.1562   1
  -5 -12  -3 230.874 55.9219   1
  -6  12  -3 4261.32 265.517   1
   6 -12   3 4106.22 263.825   1
   6  12   3 4615.75 267.853   1
  -6 -12  -3 3644.15 260.689   1
   7  12   3-8.88209 38.9706   1
  -7  12  -3-27.0765 44.1206   1
   7 -12   3 62.6434 42.5145   1
  -8  12  -3 120.702 51.7123   1
  -8 -12  -3 183.752 53.3242   1
   8  12   3 123.766 46.0108   1
   8 -12   3 90.6852 50.5270   1
  -9  12  -3 56.1508 41.9333   1
  -9 -12  -3 56.1216 42.5988   1
   9  12   3 150.141 46.2293   1
   9 -12   3 27.6870 43.3599   1
 -10 -12  -3 97.0198 55.0056   1
  10  12   3 107.689 47.0992   1
 -11  12  -3 201.739 55.7731   1
  11 -12   3 214.015 49.6527   1
 -12 -12  -3-9.76637 44.3237   1
  12  12   3-28.3430 41.4741   1
 -12  12  -3 28.5886 37.2604   1
  12 -12   3 121.366 49.3126   1
 -13 -12  -3 9.67377 44.6075   1
  13  12   3 85.3802 55.2148   1
 -13  12  -3 28.5617 38.0271   1
  13 -12   3 9.25054 39.1882   1
 -14 -12  -3-9.68769 51.7568   1
  14  12   3 47.2835 49.3340   1
 -14  12  -3-9.43526 41.3973   1
  14 -12   3-36.5141 40.7363   1
 -15  12  -3 114.563 52.9533   1
  15 -12   3 72.0843 47.7971   1
 -16 -12  -3 29.2329 48.9581   1
  16  12   3 9.34386 47.5611   1
 -16  12  -3 49.0754 52.4550   1
  16 -12   3 26.0935 44.2757   1
 -17 -12  -3-48.2306 52.1423   1
  17  12   3-55.9243 52.6234   1
  17 -12   3-17.8480 34.8874   1
 -17  12  -3 9.41665 42.7308   1
 -18 -12  -3-9.56406 46.1017   1
 -18  12  -3-9.11520 44.5616   1
  18 -12   3-35.8578 47.8956   1
  18  12   3 9.23990 49.3671   1
 -19 -12  -3-18.9001 44.2285   1
  19 -12   3 8.81912 39.3550   1
 -19  12  -3 8.73050 43.8473   1
  19  12   3 18.2652 43.3857   1
  21 -13  -3 40.6856 44.0215   1
 -19  13   3 81.8337 49.3439   1
  19 -13  -3 97.6071 47.0665   1
 -17  13   3 19.0880 38.8954   1
  17 -13  -3 27.2911 40.6107   1
  16 -13  -3 396.191 68.5704   1
 -16 -13   3 326.729 63.7428   1
 -16  13   3 509.072 76.6128   1
  16  13  -3 412.264 70.2451   1
 -15 -13   3 98.7151 53.7280   1
  15  13  -3 151.521 53.8334   1
  14 -13  -3-37.0929 48.9620   1
 -14 -13   3 68.7981 51.8927   1
 -14  13   3 28.3247 44.1879   1
  14  13  -3-46.2958 45.8855   1
  13 -13  -3-9.22089 45.0968   1
 -13 -13   3 19.6742 43.1825   1
 -13  13   3 94.1926 47.3271   1
  13  13  -3 18.1526 44.3903   1
  12 -13  -3 9.35781 38.1196   1
 -12  13   3 9.25405 37.6970   1
  12  13  -3-9.07789 39.8279   1
 -12 -13   3-28.5736 43.2045   1
  11  13  -3 18.2547 39.3786   1
 -11  13   3 55.6838 46.0178   1
  11 -13  -3 37.2336 43.5920   1
 -11 -13   3 9.25498 39.9284   1
  10  13  -3 54.5001 41.4140   1
 -10  13   3 47.2887 43.7873   1
  10 -13  -3 92.4161 42.1283   1
 -10 -13   3 146.193 49.5543   1
   9  13  -3 193.673 55.7193   1
  -9  13   3 215.349 58.6333   1
   9 -13  -3 344.585 65.3159   1
  -9 -13   3 136.409 49.8146   1
  -8  13   3 698.210 82.6305   1
   8 -13  -3 478.686 75.1971   1
  -7  13   3 1137.58 109.358   1
   7  13  -3 1208.94 108.470   1
   7 -13  -3 1216.23 109.437   1
  -7 -13   3 920.447 100.481   1
  -6  13   3 4526.46 280.475   1
   6  13  -3 5145.98 283.944   1
   6 -13  -3 4580.35 281.566   1
   5  13  -3 453.132 71.9698   1
  -5  13   3 645.109 80.1485   1
   5 -13  -3 741.690 85.3213   1
  -5 -13   3 636.164 74.6168   1
   4  13  -3-8.65018 44.0121   1
  -4  13   3 35.9456 40.1017   1
   4 -13  -3-18.2617 41.4198   1
  -4 -13   3 17.6770 41.3669   1
  -3  13   3 152.484 46.9217   1
   3  13  -3 226.795 53.3224   1
   3 -13  -3 72.3812 41.8323   1
  -3 -13   3 210.396 51.1476   1
   2  13  -3 2207.43 153.481   1
  -2  13   3 1919.50 150.835   1
   2 -13  -3 1952.45 150.630   1
  -2 -13   3 1666.48 143.630   1
  -1  13   3 562.465 72.0238   1
   1  13  -3 623.148 76.2951   1
  -1 -13   3 731.737 83.5952   1
   1 -13  -3 494.471 68.7771   1
   0  13   3 426.142 68.3381   1
   0 -13  -3 388.207 64.6979   1
   1  13   3 372.917 64.0661   1
  -1 -13  -3 360.697 63.7255   1
   2  13   3 798.284 85.5277   1
  -2  13  -3 750.086 87.3100   1
   2 -13   3 668.376 83.5569   1
  -2 -13  -3 725.422 84.0139   1
   3  13   3 850.481 86.1241   1
   3 -13   3 664.818 79.0097   1
   4  13   3 690.672 81.0254   1
  -4  13  -3 700.415 85.2539   1
   4 -13   3 736.059 84.1265   1
  -4 -13  -3 702.954 80.6421   1
   5  13   3 743.904 85.4395   1
  -5  13  -3 741.457 84.1133   1
  -5 -13  -3 671.858 83.1456   1
  -6  13  -3 301.667 59.8218   1
   6 -13   3 397.795 65.0153   1
   6  13   3 250.306 58.5940   1
  -7  13  -3 36.8719 39.7519   1
   7 -13   3 55.1099 47.3381   1
   7  13   3-26.4630 41.2959   1
  -7 -13  -3 39.1035 35.6326   1
  -8  13  -3 925.896 98.9728   1
   8 -13   3 959.718 100.060   1
  -8 -13  -3 744.780 91.8965   1
  -9  13  -3 18.8904 44.9107   1
   9 -13   3 56.0901 39.6213   1
 -10  13  -3 9.58402 37.4583   1
 -10 -13  -3 28.5066 37.1387   1
  10  13   3 91.4304 42.1477   1
  10 -13   3-37.3624 40.2783   1
 -11  13  -3 435.302 74.1801   1
 -11 -13  -3 585.270 80.4232   1
  11  13   3 633.782 80.7380   1
 -12  13  -3-9.60930 44.2870   1
 -12 -13  -3-19.5236 47.7189   1
  12  13   3-18.3235 45.4035   1
  12 -13   3 27.9282 50.3102   1
 -13  13  -3 57.2142 44.6386   1
  13 -13   3-9.22626 41.1817   1
 -13 -13  -3 39.7813 45.8447   1
  13  13   3-9.09708 42.5863   1
 -14 -13  -3 49.4690 46.4467   1
  14 -13   3 45.4971 36.4992   1
 -14  13  -3 84.0873 41.8498   1
  14  13   3 125.305 58.8778   1
 -15 -13  -3 275.851 64.7907   1
  15 -13   3 286.145 58.1094   1
 -15  13  -3 187.621 59.8795   1
  15  13   3 181.273 61.8439   1
 -16 -13  -3-19.5594 45.7709   1
  16 -13   3 8.58642 46.9272   1
 -16  13  -3 19.3176 47.8663   1
  16  13   3 9.46682 49.9844   1
 -17 -13  -3 38.5347 42.3241   1
  17 -13   3 43.2950 37.3946   1
  17  13   3 28.1711 42.6530   1
 -17  13  -3 64.8998 47.2233   1
  18  13   3-18.5331 43.3971   1
 -18  13  -3 72.1612 44.7286   1
 -18 -13  -3 18.8936 42.1841   1
  18 -13   3 60.8869 49.6300   1
  20 -14  -3 101.573 46.7442   1
 -20  14   3 166.871 49.5116   1
  19 -14  -3-17.4238 43.7616   1
  18 -14  -3 632.727 79.6918   1
 -18  14   3 677.711 79.1003   1
  17 -14  -3 153.397 47.7402   1
 -17  14   3 168.793 56.7026   1
  16 -14  -3 63.8688 45.3845   1
 -16  14   3 94.7980 54.2038   1
  15  14  -3 75.9826 45.9654   1
 -15  14   3 131.621 53.7762   1
  15 -14  -3 46.1104 45.8890   1
  14  14  -3 9.51640 41.0542   1
  14 -14  -3 36.9626 46.4337   1
 -14  14   3 9.40861 46.6513   1
 -14 -14   3 69.8672 46.7378   1
  13  14  -3 345.203 64.6870   1
  13 -14  -3 165.927 54.0376   1
 -13  14   3 253.008 55.4125   1
 -13 -14   3 262.881 59.6164   1
  12  14  -3 324.421 64.5743   1
  12 -14  -3 450.885 72.6664   1
 -12  14   3 334.287 64.3176   1
 -12 -14   3 289.589 59.8344   1
 -11 -14   3 419.785 68.6747   1
  11 -14  -3 478.159 74.2224   1
  11  14  -3 452.164 72.1256   1
 -11  14   3 616.670 77.8128   1
  10  14  -3 2452.38 181.322   1
  10 -14  -3 2586.32 181.222   1
 -10  14   3 2321.94 178.614   1
 -10 -14   3 2640.19 184.782   1
  -9 -14   3 46.3446 41.3638   1
   9  14  -3-9.17813 38.8571   1
  -9  14   3-18.9783 41.6349   1
   9 -14  -3-37.7541 42.8167   1
   8  14  -3 18.2509 40.7213   1
  -8 -14   3-27.8559 42.7934   1
   7  14  -3 2342.06 164.806   1
  -7  14   3 1941.23 160.330   1
  -7 -14   3 1893.67 157.298   1
   7 -14  -3 2246.33 162.091   1
  -6 -14   3 17.8915 37.2083   1
   6  14  -3 27.8128 39.2903   1
  -6  14   3 36.8067 32.7292   1
   6 -14  -3 55.8736 37.9787   1
  -5 -14   3 560.096 78.9758   1
   5  14  -3 533.488 75.8130   1
  -5  14   3 543.202 78.4484   1
   5 -14  -3 639.922 80.6906   1
  -4  14   3 523.651 76.1848   1
   4  14  -3 577.208 80.9843   1
  -4 -14   3 765.498 86.8735   1
   4 -14  -3 743.251 85.7007   1
  -3  14   3-9.13510 40.7652   1
   3  14  -3-9.01587 43.4566   1
   3 -14  -3 55.5319 43.3174   1
  -3 -14   3-9.12354 37.1665   1
   2  14  -3 378.212 65.1117   1
  -2  14   3 500.833 71.0356   1
  -2 -14   3 320.754 61.3571   1
   2 -14  -3 334.850 63.1028   1
  -1  14   3 6696.02 384.694   1
   1  14  -3 6144.53 379.173   1
   1 -14  -3 6356.02 381.874   1
  -1 -14   3 6601.95 383.777   1
   0 -14  -3 699.675 82.0445   1
   0  14   3 723.267 86.5226   1
   0  14  -3 716.531 84.4100   1
   0 -14   3 792.471 88.1032   1
  -1  14  -3 1057.84 102.582   1
   1  14   3 836.996 96.7152   1
  -1 -14  -3 956.163 99.6209   1
   1 -14   3 1013.52 99.5030   1
  -2 -14  -3 130.082 43.7295   1
   2 -14   3 133.004 47.2778   1
   2  14   3 146.098 48.4517   1
   3  14   3 1846.20 141.726   1
   3 -14   3 1657.21 140.849   1
  -3  14  -3 1510.95 136.933   1
  -3 -14  -3 1910.50 144.377   1
   4 -14   3 18.4639 41.8801   1
   4  14   3-9.16842 40.2281   1
  -4  14  -3-28.6545 43.3295   1
  -4 -14  -3-18.7488 43.8766   1
  -5 -14  -3 2152.39 169.745   1
   5 -14   3 2254.43 170.807   1
   5  14   3 2561.01 177.390   1
  -6 -14  -3-37.9563 47.0633   1
  -7  14  -3-28.0617 43.8002   1
  -8 -14  -3 147.787 55.3979   1
  -8  14  -3 286.501 64.9734   1
   8  14   3 220.137 52.7783   1
   8 -14   3 177.230 54.7059   1
  -9 -14  -3 1158.24 109.885   1
  -9  14  -3 1023.90 103.246   1
   9  14   3 888.372 100.588   1
   9 -14   3 986.052 101.356   1
 -10 -14  -3 9.75437 44.9628   1
 -10  14  -3-19.1997 41.3939   1
  10 -14   3-9.34462 41.0068   1
  10  14   3-46.5729 49.7695   1
  11  14   3 318.877 65.9091   1
 -11 -14  -3 164.637 51.8918   1
 -12  14  -3 251.194 56.9458   1
  12 -14   3 230.121 55.4030   1
  13  14   3 174.843 58.7720   1
 -13 -14  -3 239.787 56.5324   1
 -13  14  -3 160.869 52.5009   1
  13 -14   3 165.000 45.7116   1
 -14 -14  -3 9.56767 46.1303   1
  14  14   3 36.4415 52.4970   1
 -15  14  -3 54.9785 46.0642   1
  15 -14   3 26.4841 46.6560   1
 -16 -14  -3-19.2078 47.5939   1
  16  14   3 18.0851 47.7440   1
  17  14   3 35.7328 50.9609   1
 -17 -14  -3 47.6414 44.6111   1
 -17  14  -3-27.6683 47.5381   1
  17 -14   3 41.6282 47.4971   1
 -18  15   3 151.699 49.5695   1
  18 -15  -3 61.2191 43.0522   1
 -17  15   3 265.793 59.9078   1
  17 -15  -3 559.684 75.8559   1
 -16  15   3 1047.14 102.338   1
  16 -15  -3 953.935 99.0160   1
  14  15  -3-9.87032 44.7753   1
  14 -15  -3 82.2175 52.6291   1
 -14  15   3-46.7504 49.9541   1
  13  15  -3 39.1073 45.8133   1
 -13  15   3 46.5280 40.1810   1
  13 -15  -3 45.7905 42.9214   1
 -13 -15   3 49.4744 47.7462   1
  12  15  -3 47.9404 44.2796   1
 -12  15   3 27.7673 44.0613   1
  12 -15  -3 93.5929 49.4977   1
 -12 -15   3 59.2209 44.8620   1
 -10 -15   3 86.5711 49.3297   1
  10  15  -3 123.378 44.8464   1
 -10  15   3 161.798 54.6295   1
  10 -15  -3 121.651 52.0765   1
  -9 -15   3 3484.91 239.286   1
  -9  15   3 3625.05 241.395   1
   9 -15  -3 3682.52 240.562   1
   9  15  -3 3746.99 243.278   1
  -8 -15   3 123.382 50.5101   1
   8  15  -3 144.026 56.2225   1
   8 -15  -3 133.887 52.0688   1
  -8  15   3 106.499 53.2907   1
   7  15  -3 721.587 89.4677   1
   7 -15  -3 758.559 90.6815   1
  -7 -15   3 797.954 88.8113   1
  -7  15   3 742.282 91.9695   1
  -6 -15   3 3760.21 246.719   1
   6 -15  -3 3865.91 249.369   1
   6  15  -3 3796.91 246.492   1
  -6  15   3 3590.05 244.425   1
   5 -15  -3 57.5924 45.6041   1
  -5 -15   3 28.3171 40.6976   1
   5  15  -3-18.9272 46.2655   1
  -5  15   3-18.7408 37.4056   1
  -4 -15   3 170.123 53.3219   1
   4 -15  -3 161.075 52.3262   1
  -4  15   3 130.012 49.6056   1
   4  15  -3 140.926 54.6435   1
  -3 -15   3 312.971 61.2466   1
   3  15  -3 213.673 54.5534   1
  -2 -15   3 519.201 75.0678   1
   2  15  -3 557.421 76.6926   1
  -1 -15   3 764.673 89.5250   1
   1  15  -3 735.433 86.2817   1
   0 -15   3 395.223 65.8074   1
   0  15  -3 269.723 62.3896   1
   1 -15   3 38.1294 39.6460   1
  -1  15  -3 38.6388 43.8596   1
   2 -15   3 240.728 61.9312   1
  -2  15  -3 329.158 64.6981   1
   3  15   3-18.6411 44.2874   1
  -4  15  -3 1730.33 151.210   1
   4 -15   3 1879.43 150.893   1
  -4 -15  -3 2042.36 156.203   1
  -5 -15  -3 47.4949 41.8378   1
   5  15   3 130.849 46.4639   1
  -5  15  -3 56.8393 45.8082   1
   5 -15   3 66.2410 43.0830   1
   6  15   3 37.6108 36.7646   1
  -6  15  -3 9.41503 44.0857   1
   6 -15   3 76.2014 48.4828   1
  -6 -15  -3-9.58380 40.5955   1
   7  15   3 323.106 62.4749   1
  -7  15  -3 207.361 57.0263   1
  -7 -15  -3 153.371 49.4400   1
   7 -15   3 217.122 55.0010   1
   8  15   3 1737.04 152.899   1
  -8 -15  -3 2037.17 156.812   1
   8 -15   3 1972.25 154.139   1
   9  15   3-9.37016 43.1842   1
  -9 -15  -3 9.66006 39.3508   1
 -10  15  -3 381.812 72.1329   1
  11  15   3 45.4626 45.0608   1
 -11  15  -3-9.62274 49.5839   1
  11 -15   3-27.7641 46.4802   1
 -11 -15  -3 10.0718 44.9451   1
  12  15   3 36.9249 52.1216   1
 -12  15  -3-9.52865 43.9339   1
  12 -15   3 45.8102 47.2270   1
 -12 -15  -3 39.1926 47.9135   1
  13  15   3 139.311 58.8909   1
 -13  15  -3 177.060 50.6840   1
  13 -15   3 226.628 51.5155   1
 -13 -15  -3 193.664 62.8403   1
  14  15   3 157.488 59.8139   1
 -14  15  -3 191.750 57.5551   1
  14 -15   3 213.063 54.1082   1
 -14 -15  -3 248.486 61.6530   1
  15  15   3-9.16403 50.6376   1
 -15  15  -3 17.9124 41.9170   1
 -15 -15  -3-28.3916 45.6155   1
  15 -15   3-8.66251 42.9293   1
 -16  15  -3-8.93021 46.6044   1
  16 -15   3 59.0146 48.0976   1
 -17  16   3 115.942 51.6032   1
  17 -16  -3 77.7803 46.4199   1
 -16  16   3 99.5410 48.5921   1
  16 -16  -3 96.6718 44.9815   1
 -15  16   3 345.325 68.8527   1
  15 -16  -3 347.759 65.2603   1
 -14  16   3 193.020 66.3494   1
  14 -16  -3 440.000 70.4447   1
  12  16  -3-9.74115 46.2878   1
  12 -16  -3 27.7803 47.7262   1
 -12  16   3 36.6311 47.1990   1
 -11 -16   3 405.863 68.7616   1
 -11  16   3 481.217 70.6473   1
  11 -16  -3 371.954 65.4857   1
  11  16  -3 554.622 80.0471   1
 -10 -16   3 78.6761 52.5754   1
 -10  16   3-18.8192 47.2964   1
  10 -16  -3 18.6205 49.7765   1
  10  16  -3 78.2409 45.1148   1
  -9 -16   3 19.2405 42.9589   1
  -9  16   3 95.7029 46.8096   1
   9 -16  -3 9.35298 43.1350   1
   9  16  -3-9.84773 46.8096   1
   8  16  -3 1358.20 123.434   1
  -8 -16   3 1220.81 115.327   1
   7  16  -3 979.528 110.304   1
  -7  16   3 1362.02 119.939   1
   7 -16  -3 1105.03 110.507   1
  -7 -16   3 1057.48 109.442   1
  -6  16   3 1386.98 125.758   1
   6 -16  -3 1548.07 129.863   1
  -5  16   3 815.744 92.0863   1
   5 -16  -3 693.603 89.1651   1
  -4  16   3-9.41781 43.4062   1
   4 -16  -3 28.7303 42.0191   1
  -3  16   3 857.044 90.5047   1
   3 -16  -3 504.607 77.8450   1
  -2  16   3 65.6806 43.3524   1
   2 -16  -3 57.2614 43.3999   1
  -1  16   3 2724.91 184.105   1
   1 -16  -3 2066.34 172.867   1
   0  16  -3 2353.68 171.663   1
   0  16   3 1862.26 164.396   1
   0 -16   3 2541.99 172.867   1
   0 -16  -3 1980.99 163.211   1
  -1  16  -3 1389.46 125.375   1
   1  16   3 1515.97 127.756   1
   1 -16   3 1228.85 118.379   1
  -2 -16  -3-9.31527 42.9313   1
  -2  16  -3 29.5054 50.0399   1
   2 -16   3-19.4253 44.7629   1
   2  16   3 9.65500 46.5362   1
  -3 -16  -3 170.810 59.7979   1
  -3  16  -3 203.553 60.0114   1
   3 -16   3 163.898 55.4117   1
   3  16   3 296.517 62.7287   1
  -4 -16  -3 210.833 55.9124   1
   4  16   3 396.364 64.5047   1
  -4  16  -3 243.425 65.9812   1
   4 -16   3 256.859 61.6804   1
   5  16   3 2376.36 170.376   1
  -5  16  -3 2019.96 163.961   1
   5 -16   3 2209.44 167.008   1
  -5 -16  -3 1989.74 162.410   1
   6  16   3 322.854 60.1581   1
  -6  16  -3 179.591 58.3893   1
   6 -16   3 181.334 58.4165   1
  -6 -16  -3 265.206 61.9646   1
   8  16   3 123.298 56.3433   1
  -8  16  -3 133.826 56.7764   1
   8 -16   3 205.411 56.0047   1
  -8 -16  -3 201.716 58.1104   1
   9  16   3 2338.78 181.283   1
  -9  16  -3 2572.34 185.250   1
   9 -16   3 2585.29 183.170   1
  -9 -16  -3 2346.53 180.212   1
  10  16   3 160.660 61.1105   1
 -10  16  -3 236.257 60.6216   1
 -10 -16  -3 259.126 62.0291   1
  10 -16   3 212.516 58.8359   1
  11  16   3 281.223 60.1428   1
 -11 -16  -3 324.511 65.9394   1
  11 -16   3 200.914 54.2566   1
 -12  16  -3 281.084 60.6664   1
 -12 -16  -3 204.468 62.4616   1
  12 -16   3 198.203 50.5009   1
  13  16   3 506.278 75.8475   1
 -13 -16  -3 380.106 71.3664   1
  14  16   3-8.83778 47.7708   1
 -14  16  -3 17.8879 38.5700   1
 -14 -16  -3 9.78683 51.6829   1
  14 -16   3 43.4518 38.7916   1
  15  16   3-8.83979 46.6755   1
  15 -17  -3 130.035 44.4980   1
 -15  17   3 106.053 41.1540   1
  14 -17  -3 35.0922 41.0895   1
 -14  17   3 26.7992 44.8915   1
  13 -17  -3 221.066 50.5009   1
 -13  17   3 81.2942 42.9681   1
  12 -17  -3 82.0426 41.3853   1
 -12  17   3-8.94319 34.9841   1
 -11  17   3 181.819 52.3929   1
  11 -17  -3 238.191 56.3544   1
  10  17  -3 463.007 78.6478   1
  -9 -17   3 145.171 51.4267   1
  -9  17   3 295.656 62.9406   1
   9 -17  -3 295.016 61.3881   1
   9  17  -3 268.300 63.4421   1
  -8 -17   3 446.853 73.6621   1
  -8  17   3 417.772 71.9661   1
   8 -17  -3 414.638 75.0930   1
   8  17  -3 420.527 73.5089   1
  -7  17   3 28.8865 48.3862   1
   7  17  -3 69.0982 54.5694   1
   7 -17  -3 9.57831 50.5996   1
  -7 -17   3 29.5385 46.8037   1
   6  17  -3 1492.14 127.470   1
  -6  17   3 1429.74 126.683   1
   6 -17  -3 1267.82 118.760   1
  -5  17   3-9.40350 42.6554   1
   5  17  -3 9.66333 40.9083   1
   5 -17  -3-9.45557 40.7633   1
  -5 -17   3 9.78698 42.1921   1
   4  17  -3 1130.68 117.761   1
  -4  17   3 1083.60 112.264   1
  -4 -17   3 1424.00 121.550   1
   4 -17  -3 1302.53 118.669   1
   3  17  -3 134.443 52.9207   1
  -3 -17   3 137.206 51.5750   1
   2  17  -3 733.944 91.2252   1
  -2 -17   3 722.030 89.1648   1
   1  17  -3 366.340 72.5112   1
  -1 -17   3 203.539 58.6666   1
   0  17  -3 502.566 80.3933   1
   0 -17   3 574.214 82.2330   1
  -1  17  -3 19.7944 50.3928   1
   1 -17   3 59.6517 54.9697   1
  -2  17  -3 462.525 70.5401   1
   2 -17   3 409.190 71.2421   1
  -3 -17  -3 9.32931 45.6082   1
  -3  17  -3-19.5528 47.1251   1
   3 -17   3 9.55438 42.6394   1
   3  17   3 58.0380 47.2881   1
  -4 -17  -3 273.769 62.0117   1
   4  17   3 259.267 60.5520   1
  -5 -17  -3 9.57931 43.4559   1
   5  17   3 18.8934 47.4461   1
  -5  17  -3-28.4549 48.8756   1
   5 -17   3 38.0475 43.1499   1
   6  17   3 1577.96 133.389   1
  -6  17  -3 1354.46 127.216   1
   6 -17   3 1470.42 129.572   1
  -6 -17  -3 1442.80 129.043   1
   7  17   3 28.1014 43.8414   1
  -7  17  -3-28.0606 48.7962   1
   7 -17   3 9.27007 46.5580   1
  -7 -17  -3 18.9130 43.5841   1
   8  17   3 3702.62 233.841   1
  -8  17  -3 3130.26 223.634   1
   8 -17   3 3656.72 230.030   1
  -8 -17  -3 3060.41 223.618   1
   9  17   3 231.648 63.1002   1
  -9  17  -3 213.708 52.9102   1
   9 -17   3 294.516 57.5501   1
  -9 -17  -3 286.195 64.8902   1
  10  17   3 551.287 75.6982   1
 -10  17  -3 316.687 69.5183   1
  10 -17   3 407.855 67.8023   1
 -10 -17  -3 312.202 66.1751   1
  11  17   3 18.6562 50.4567   1
 -11  17  -3 46.4973 51.4305   1
  11 -17   3 71.5494 46.1341   1
 -11 -17  -3 28.2189 49.1168   1
  12  17   3 9.23333 43.8634   1
 -12  17  -3-18.2910 45.9309   1
  12 -17   3-8.79414 39.2428   1
 -12 -17  -3 9.37825 41.8492   1
  13  17   3 27.3695 41.3848   1
  13 -17   3-34.7333 47.4574   1
 -13  17  -3-8.86600 45.6846   1
 -13 -17  -3-9.24671 45.2013   1
  13 -18  -3 111.693 44.0516   1
 -13  18   3 105.761 50.5566   1
  12 -18  -3 8.78598 37.1968   1
 -12  18   3 8.77155 35.7341   1
 -10  18   3 153.398 53.8857   1
  10 -18  -3 99.1469 48.5598   1
  -9  18   3 83.9448 54.1429   1
   9 -18  -3 181.251 57.1014   1
   8  18  -3 39.8816 53.2799   1
  -8  18   3 18.6074 49.1380   1
   8 -18  -3 18.3601 51.2886   1
  -7 -18   3 852.505 97.8064   1
   7 -18  -3 1049.66 106.225   1
   7  18  -3 876.848 99.9543   1
  -7  18   3 920.022 103.869   1
   6  18  -3 9.72583 46.8805   1
  -6 -18   3-29.5356 42.4464   1
  -5  18   3 1028.44 104.079   1
   5 -18  -3 993.059 102.100   1
  -4  18   3 250.477 58.4336   1
   4 -18  -3 422.856 68.3256   1
  -3  18   3 429.046 72.0823   1
  -2  18   3 176.892 56.2901   1
   2 -18  -3 151.691 58.3331   1
  -2 -18   3 136.552 56.7372   1
   1  18  -3 313.809 66.9070   1
  -1  18   3 394.669 69.1888   1
  -1 -18   3 340.584 71.4508   1
   1 -18  -3 505.808 74.7687   1
   0  18  -3-10.0162 46.1618   1
   0  18   3-18.6510 44.9479   1
   0 -18  -3 9.43646 41.4011   1
   0 -18   3 9.84447 47.4493   1
  -1 -18  -3 1162.77 110.041   1
  -1  18  -3 1236.77 113.271   1
   1 -18   3 967.036 103.328   1
   1  18   3 903.225 106.506   1
  -2  18  -3 58.4651 53.3274   1
  -2 -18  -3 85.6904 45.9757   1
   2 -18   3 96.5672 55.7011   1
   2  18   3 9.45281 40.8469   1
  -3 -18  -3 463.308 72.3019   1
  -3  18  -3 323.181 70.8036   1
   3 -18   3 264.957 60.2546   1
   3  18   3 336.999 72.0285   1
  -4 -18  -3-18.3707 46.1348   1
  -4  18  -3 56.9632 54.1467   1
   4 -18   3 9.44833 44.2239   1
   4  18   3 9.62174 48.9579   1
  -5 -18  -3 334.307 66.4769   1
   5  18   3 556.273 77.9936   1
  -5  18  -3 506.117 75.6059   1
   5 -18   3 442.471 72.3405   1
  -6  18  -3 222.235 54.6540   1
   6 -18   3 252.692 55.7358   1
  -7  18  -3 519.182 79.9230   1
   7 -18   3 665.398 85.1736   1
  -7 -18  -3 678.420 86.3139   1
   8  18   3 110.478 53.3702   1
  -8  18  -3 37.1968 51.1694   1
  -8 -18  -3 214.736 59.2186   1
   8 -18   3 126.778 47.0383   1
   9  18   3 82.3935 54.5884   1
  -9 -18  -3 147.800 55.5880   1
  10 -18   3-8.83678 41.9818   1
 -10  18  -3-9.08119 42.5037   1
  11  18   3 54.0479 52.1937   1
 -11  18  -3 99.6955 54.0452   1
  11 -18   3 199.742 55.9904   1
 -11 -18  -3 73.8680 50.7717   1
  12  18   3 8.95868 53.1374   1
 -10  19   3 52.3442 45.6002   1
  10 -19  -3 61.2425 39.1453   1
  -9  19   3 89.6793 53.8541   1
   9 -19  -3 79.3212 46.1688   1
  -8  19   3 349.855 68.1940   1
   8 -19  -3 362.796 65.3306   1
  -7  19   3 496.699 70.9165   1
   7 -19  -3 428.585 69.1841   1
  -6  19   3 9.32003 50.9368   1
   6 -19  -3-18.5366 46.5480   1
  -5  19   3 47.0608 45.4278   1
   5  19  -3 48.1230 48.3953   1
  -4  19   3 294.703 61.8909   1
   4  19  -3 250.843 64.6231   1
   4 -19  -3 404.399 67.0000   1
  -4 -19   3 404.063 74.6334   1
   3  19  -3 19.1816 52.5092   1
  -3  19   3 64.0446 47.2465   1
  -3 -19   3 77.7178 55.4909   1
   3 -19  -3 83.6566 53.1022   1
  -2  19   3 55.1527 51.3668   1
   2  19  -3-19.4416 52.5579   1
   2 -19  -3 56.0739 47.5768   1
  -2 -19   3 28.9988 49.8334   1
  -1  19   3 706.663 82.2521   1
   1  19  -3 693.242 89.8127   1
   1 -19  -3 652.970 81.9612   1
  -1 -19   3 779.385 91.7206   1
   0  19   3 55.4901 43.9539   1
   0  19  -3 19.6359 48.6720   1
   0 -19  -3 9.39039 43.9678   1
   0 -19   3 9.76240 44.3025   1
   1  19   3 18.3527 49.0283   1
  -1 -19  -3 9.28298 44.7478   1
   2  19   3 549.592 77.1129   1
  -2  19  -3 356.716 72.2302   1
  -2 -19  -3 505.224 74.3553   1
   2 -19   3 527.393 72.7993   1
   3  19   3 37.3378 49.3275   1
  -3  19  -3 47.8793 54.0893   1
  -3 -19  -3 65.1733 45.5578   1
   3 -19   3 9.35297 46.3954   1
  -4 -19  -3 168.283 56.9268   1
   4  19   3 193.330 61.3408   1
  -4  19  -3 65.1625 53.5558   1
   4 -19   3 148.808 55.6128   1
   5  19   3 82.9166 50.2676   1
  -5  19  -3 146.619 51.6489   1
   5 -19   3 139.057 50.5754   1
  -5 -19  -3 191.265 55.4642   1
   6  19   3 84.1466 57.3015   1
  -6  19  -3 217.967 63.0818   1
  -6 -19  -3 199.465 57.5449   1
   6 -19   3 263.633 62.2669   1
   7 -19   3 169.091 49.8761   1
  -7  19  -3 163.743 54.5942   1
   8  19   3 63.9539 58.1396   1
  -8  19  -3-18.0528 48.2286   1
   8 -19   3 8.81270 46.5363   1
  -8 -19  -3 9.10636 46.9280   1
  -9 -19  -3 45.4584 55.5673   1
   9  19   3 107.497 57.1350   1
   6 -20  -3 71.3757 46.6800   1
  -5  20   3 63.6319 51.9397   1
   5 -20  -3 63.9050 47.7314   1
  -4  20   3 218.095 59.6351   1
   4 -20  -3 188.506 56.6144   1
  -3  20   3-17.8464 42.3953   1
   3 -20  -3-8.96971 41.3441   1
  -2  20   3 53.6573 40.0558   1
   2  20  -3 155.627 59.4017   1
   2 -20  -3 36.4656 40.1460   1
  -1  20   3 125.498 53.3244   1
   1  20  -3 212.984 58.5601   1
   1 -20  -3 173.156 51.5850   1
   0  20   3-17.8965 39.2622   1
   0  20  -3-48.1573 54.3668   1
   0 -20  -3 9.09184 38.4922   1
   0 -20   3 9.51198 49.6235   1
  -1 -20  -3 1738.34 144.648   1
   1 -20   3 1651.89 146.316   1
  -1  20  -3 2010.82 154.686   1
   1  20   3 1910.22 148.501   1
   2  20   3 187.609 60.8615   1
  -2 -20  -3 217.418 59.8999   1
  -3  20  -3-55.3427 53.6770   1
   3  20   3-27.1029 49.3869   1
   3 -20   3-36.5098 46.4523   1
  -3 -20  -3 27.2700 49.6911   1
  -4  20  -3 72.1929 51.2199   1
   4  20   3 90.9962 57.6767   1
  -4 -20  -3 99.3819 50.7484   1
   4 -20   3 163.104 51.4290   1
   5  20   3 17.8610 43.0638   1
   5 -20   3 35.9110 41.3962   1
  -5 -20  -3 18.1686 47.9821   1
  -5  20  -3 35.6352 49.2439   1
   6  20   3-17.7094 42.0739   1
 -24   0   4-28.7855 46.2688   1
  24   0  -4-27.2599 46.8414   1
 -23   0   4 124.665 49.6801   1
  23   0  -4 81.9015 48.3238   1
 -22   0   4 1742.71 150.063   1
  22   0  -4 2158.92 156.493   1
 -21   0   4 2468.33 173.385   1
  21   0  -4 2072.85 163.419   1
 -20   0   4 1746.98 144.302   1
  20   0  -4 2029.30 149.751   1
 -19   0   4 534.434 71.7879   1
  19   0  -4 568.990 71.5565   1
 -18   0   4 1239.92 108.542   1
  18   0  -4 1198.96 108.337   1
 -17   0   4 560.823 71.9252   1
  17   0  -4 384.703 61.5352   1
 -16   0   4 3265.75 217.975   1
  16   0  -4 3603.66 220.251   1
 -15   0   4 11921.0 643.986   1
  14   0  -4 1946.74 131.842   1
 -14   0   4 1703.89 130.460   1
  13   0  -4 9638.92 538.731   1
 -13   0   4 10464.8 544.528   1
  12   0  -4 7801.43 434.249   1
 -12   0   4 8101.59 439.145   1
  11   0  -4 227.339 36.1892   1
  10   0  -4 24700.8 1249.58   1
 -10   0   4 24020.6 1251.39   1
   8   0  -4 44986.2 2415.65   1
  -8   0   4 50778.9 2416.40   1
   7   0  -4 41990.0 2157.31   1
  -7   0   4 43652.6 2159.25   1
   6   0  -4 3313.21 182.105   1
  -6   0   4 3451.79 183.741   1
   5   0  -4 746395. 37106.7   1
  -5   0   4 736129. 37106.9   1
   4   0  -4 490028. 24292.2   1
  -4   0   4 480279. 24292.7   1
  -2   0   4 351953. 16716.9   1
   2   0  -4 314122. 16717.5   1
  -1   0   4 176043. 9083.56   1
   1   0  -4 187039. 9084.44   1
   0   0   4 197434. 9520.89   1
   0   0  -4 182722. 9520.51   1
   1   0   4 472440. 22884.7   1
  -1   0  -4 440121. 22886.3   1
   2   0   4 380303. 19932.6   1
  -2   0  -4 413574. 19930.0   1
   4   0   4 4280.18 246.393   1
  -4   0  -4 4421.81 249.121   1
   5   0   4 66556.1 3491.49   1
  -5   0  -4 72082.9 3496.12   1
   6   0   4 1967.59 127.719   1
  -6   0  -4 1670.21 125.295   1
   7   0   4 53764.6 2677.54   1
  -7   0  -4 51560.9 2676.86   1
   8   0   4 31487.9 1656.00   1
  -8   0  -4 33047.4 1659.33   1
  10   0   4 26918.1 1233.27   1
 -10   0  -4 20757.7 1223.20   1
  11   0   4 11107.6 590.264   1
 -11   0  -4 10390.6 588.404   1
  12   0   4 3919.75 237.438   1
 -12   0  -4 3478.79 234.837   1
 -13   0  -4 25.8856 43.3594   1
  13   0   4 32.6509 39.9287   1
  14   0   4 1249.71 106.205   1
 -14   0  -4 845.586 98.1296   1
  15   0   4 1607.75 134.300   1
 -15   0  -4 1640.85 135.130   1
  16   0   4 7239.38 429.903   1
 -16   0  -4 7681.52 436.074   1
  18   0   4 354.881 62.4217   1
 -18   0  -4 499.116 70.1569   1
  19   0   4 206.853 57.8707   1
 -19   0  -4 245.719 62.6253   1
  20   0   4 371.805 62.6513   1
 -20   0  -4 459.248 70.1999   1
  21   0   4 559.764 83.1558   1
 -21   0  -4 571.759 81.1628   1
  22   0   4-8.81835 35.9220   1
 -22   0  -4 9.55820 38.9358   1
  23   0   4 136.945 55.2442   1
 -23   0  -4 246.428 62.4652   1
  24   0   4 50.7006 46.2583   1
 -24   0  -4 55.5368 44.6926   1
  25  -1  -4 92.4758 51.4074   1
 -25   1   4 135.350 53.1359   1
  24   1  -4-27.8646 44.7691   1
 -24  -1   4-19.8277 45.6909   1
 -24   1   4 9.66402 47.2412   1
  24  -1  -4 9.28851 40.7531   1
  23   1  -4 175.209 51.4137   1
 -23  -1   4 97.0405 51.6931   1
 -23   1   4 194.139 55.7812   1
  23  -1  -4 82.3899 50.4985   1
  22  -1  -4 761.542 88.5772   1
  22   1  -4 796.020 89.4655   1
 -22   1   4 801.492 88.6154   1
 -22  -1   4 651.958 82.5377   1
  21   1  -4 2474.87 172.493   1
  21  -1  -4 2028.55 167.116   1
 -21   1   4 2168.39 170.078   1
 -21  -1   4 2553.33 176.234   1
  20   1  -4 693.829 81.4430   1
 -20  -1   4 788.567 86.2890   1
 -20   1   4 722.871 84.2522   1
  20  -1  -4 645.526 80.7223   1
  19   1  -4 149.193 46.1036   1
 -19  -1   4 197.439 48.7078   1
  18  -1  -4 2977.42 201.902   1
  18   1  -4 2961.13 200.856   1
 -18   1   4 3273.45 209.431   1
 -18  -1   4 2911.25 201.657   1
  17   1  -4 9810.35 539.334   1
 -17  -1   4 9761.26 542.355   1
 -17   1   4 9735.17 544.078   1
  17  -1  -4 9815.46 541.612   1
  16   1  -4 2914.59 184.616   1
 -16  -1   4 2808.20 184.333   1
 -16   1   4 2658.72 186.004   1
  16  -1  -4 2612.31 182.899   1
 -15   1   4 37.7134 34.2155   1
  15  -1  -4-21.1307 28.1139   1
  14   1  -4 6071.68 362.129   1
 -14  -1   4 6646.24 367.187   1
 -14   1   4 6852.23 371.891   1
  14  -1  -4 6305.47 364.199   1
  13   1  -4 10420.9 577.047   1
 -13  -1   4 11088.8 580.407   1
 -13   1   4 10134.4 581.032   1
  13  -1  -4 11526.6 582.375   1
 -12  -1   4 25771.7 1289.73   1
 -12   1   4 24156.8 1289.25   1
  12  -1  -4 25058.2 1289.97   1
  11   1  -4 51892.6 2720.49   1
 -11  -1   4 54276.9 2722.45   1
 -11   1   4 54628.9 2726.65   1
  11  -1  -4 54455.8 2725.54   1
  10   1  -4 7003.51 373.748   1
 -10   1   4 6853.78 378.160   1
  10  -1  -4 6863.33 375.623   1
  -9   1   4 14574.9 799.947   1
   9  -1  -4 16221.3 799.385   1
   8   1  -4 114574. 5363.99   1
  -8  -1   4 100319. 5359.96   1
   7   1  -4 902.718 62.3619   1
  -7   1   4 957.830 67.9254   1
   7  -1  -4 899.447 65.7419   1
  -7  -1   4 910.278 60.7004   1
   6   1  -4 541578. 25820.0   1
  -6   1   4 524660. 25825.6   1
   6  -1  -4 523713. 25825.0   1
  -6  -1   4 483506. 25818.1   1
   5   1  -4 1377.99 75.8306   1
  -5   1   4 1436.02 83.9350   1
  -5  -1   4 1303.45 75.3697   1
   5  -1  -4 1385.11 83.2278   1
  -4   1   4 75928.5 3759.87   1
   4  -1  -4 73799.2 3760.39   1
   3  -1  -4 32021.8 1485.05   1
  -3   1   4 27171.4 1483.48   1
  -2   1   4 12186.5 584.732   1
   2  -1  -4 10711.9 584.016   1
   1  -1  -4 43862.1 2008.93   1
  -1   1   4 39954.7 2005.62   1
  -1  -1   4 43495.4 2003.27   1
   0  -1  -4 6770.62 402.449   1
   0   1   4 7680.90 403.864   1
   0  -1   4 7812.56 401.689   1
  -1   1  -4 4962.69 263.696   1
   1  -1   4 4982.08 260.889   1
   1   1   4 5480.80 265.223   1
  -2  -1  -4 588596. 26876.2   1
   2  -1   4 597736. 26876.1   1
   2   1   4 597089. 26876.5   1
  -3  -1  -4 16383.9 835.003   1
   3   1   4 15851.1 833.877   1
  -4   1  -4 274493. 14595.9   1
  -4  -1  -4 302187. 14596.7   1
   4  -1   4 286281. 14594.6   1
   4   1   4 301405. 14594.8   1
  -5   1  -4 41199.7 1914.15   1
  -5  -1  -4 33450.3 1906.57   1
   5  -1   4 36353.9 1908.96   1
   5   1   4 39865.1 1911.98   1
  -6   1  -4 1703.50 116.753   1
  -6  -1  -4 1589.50 114.369   1
   6  -1   4 1584.90 114.165   1
   6   1   4 1442.06 110.664   1
  -7   1  -4 2614.51 172.482   1
  -7  -1  -4 2765.85 173.037   1
   7  -1   4 2587.69 170.040   1
   7   1   4 2624.08 170.410   1
  -8   1  -4 11619.5 570.915   1
  -8  -1  -4 9702.73 562.139   1
   8  -1   4 10427.7 562.756   1
   8   1   4 10033.9 560.953   1
  -9   1  -4 1555.53 122.568   1
  -9  -1  -4 1633.84 125.494   1
   9  -1   4 1732.44 125.856   1
   9   1   4 1564.25 122.755   1
 -10  -1  -4 18878.3 1005.19   1
 -10   1  -4 19775.1 1005.89   1
  10  -1   4 21967.1 1014.70   1
  10   1   4 16609.3 998.962   1
 -11   1  -4 17481.1 1019.96   1
  11  -1   4 19252.6 1022.23   1
  11   1   4 18747.5 1020.83   1
 -12  -1  -4 2778.44 183.447   1
 -12   1  -4 2600.76 180.020   1
  12  -1   4 2555.41 177.653   1
  12   1   4 2389.43 175.003   1
 -13   1  -4 86.5672 47.5908   1
 -13  -1  -4 111.303 43.3068   1
  13  -1   4 158.230 47.7723   1
  13   1   4 72.2864 35.0068   1
 -14  -1  -4 1036.82 102.482   1
 -14   1  -4 973.316 98.6429   1
  14   1   4 993.281 98.0527   1
  14  -1   4 1075.52 98.4219   1
 -15  -1  -4 2559.12 178.910   1
 -15   1  -4 2420.37 176.652   1
  15  -1   4 2464.10 175.869   1
  15   1   4 2313.39 172.797   1
 -16   1  -4 3064.18 221.833   1
 -16  -1  -4 3566.57 230.068   1
  16  -1   4 3305.96 223.048   1
  16   1   4 3575.12 227.184   1
 -18  -1  -4 919.404 105.532   1
 -18   1  -4 954.704 102.469   1
  18   1   4 1197.30 109.045   1
  18  -1   4 980.894 100.269   1
 -19   1  -4 349.321 65.3032   1
  19   1   4 441.490 69.8996   1
  19  -1   4 353.034 64.5520   1
 -20  -1  -4 343.346 70.0738   1
  20   1   4 356.545 66.1214   1
  20  -1   4 355.714 65.1780   1
 -21   1  -4 409.562 68.4203   1
 -21  -1  -4 361.989 66.4991   1
  21   1   4 533.464 69.9332   1
 -22   1  -4 18.6619 39.6027   1
 -22  -1  -4 86.4125 51.9649   1
  22  -1   4 70.6291 40.1478   1
  22   1   4 53.3481 49.7422   1
 -23  -1  -4-9.30369 49.1248   1
 -23   1  -4-9.21476 45.0464   1
  23  -1   4-8.74268 36.3218   1
  23   1   4-8.93967 47.7615   1
 -24   1  -4 18.2536 45.9068   1
 -24  -1  -4 8.98682 38.8255   1
  24  -1   4 67.3826 48.5891   1
  24   1   4 105.643 48.7115   1
  26  -2  -4 9.23045 49.3150   1
 -25   2   4 195.535 56.7709   1
  25  -2  -4 92.2137 51.9947   1
 -24   2   4 48.1260 43.6670   1
 -24  -2   4 10.0030 43.8928   1
  24  -2  -4-9.36604 41.8009   1
  24   2  -4 9.38357 42.5711   1
 -23   2   4 173.233 52.6140   1
 -23  -2   4 120.036 56.4329   1
  23  -2  -4 139.615 52.5906   1
  23   2  -4 199.777 60.1735   1
 -22  -2   4 586.530 78.8262   1
  22   2  -4 719.740 82.7080   1
 -21   2   4 108.758 45.7514   1
 -21  -2   4 47.4534 43.2983   1
  21   2  -4 17.5152 41.2468   1
 -20   2   4 1164.53 108.532   1
 -20  -2   4 1066.34 102.793   1
  20  -2  -4 1004.74 102.931   1
  20   2  -4 1013.83 99.7290   1
 -19   2   4 988.656 97.3970   1
 -19  -2   4 1013.48 96.7862   1
  19  -2  -4 940.279 95.4484   1
  19   2  -4 846.363 90.1047   1
 -18   2   4 372.334 61.3657   1
 -18  -2   4 349.970 59.6239   1
  18  -2  -4 424.813 64.0733   1
  18   2  -4 401.959 59.9261   1
 -17   2   4 9457.01 509.693   1
 -17  -2   4 8376.93 498.818   1
  17  -2  -4 8779.48 501.845   1
  17   2  -4 9453.70 501.080   1
 -16   2   4 844.279 83.9832   1
 -16  -2   4 656.758 73.5914   1
  16  -2  -4 598.649 71.9375   1
  16   2  -4 698.551 73.9069   1
 -15   2   4 12761.2 691.608   1
  15  -2  -4 12857.6 689.553   1
 -14  -2   4 973.653 92.6708   1
  14   2  -4 1181.11 92.0817   1
 -13   2   4 1376.04 108.084   1
 -13  -2   4 1287.23 104.265   1
  13  -2  -4 1446.10 109.714   1
  13   2  -4 1428.17 103.879   1
 -12   2   4 5063.99 290.803   1
 -12  -2   4 4625.91 281.622   1
  12  -2  -4 5176.32 287.643   1
  12   2  -4 5035.45 282.141   1
 -11   2   4 1250.20 94.0009   1
  11  -2  -4 1083.50 88.6597   1
 -11  -2   4 1214.53 88.9549   1
 -10   2   4 5830.11 333.346   1
  10   2  -4 5872.09 326.094   1
  10  -2  -4 6120.74 333.708   1
 -10  -2   4 6177.85 329.176   1
   9  -2  -4 110366. 5687.52   1
  -9   2   4 116032. 5690.60   1
  -8   2   4 14956.8 847.196   1
   8   2  -4 17601.5 841.675   1
   8  -2  -4 16616.6 848.631   1
  -8  -2   4 16120.1 840.473   1
   7   2  -4 126404. 6196.58   1
  -7  -2   4 120383. 6197.85   1
  -6   2   4 66636.6 3422.14   1
   6  -2  -4 64173.0 3420.36   1
   6   2  -4 67625.2 3412.25   1
  -6  -2   4 71505.8 3413.20   1
   5  -2  -4 63591.4 3126.84   1
   5   2  -4 62205.7 3115.07   1
  -5  -2   4 63431.6 3115.88   1
  -5   2   4 57746.7 3124.97   1
  -4   2   4 1372.06 75.8566   1
   4  -2  -4 880.890 70.4832   1
  -3   2   4 11030.5 540.187   1
   3  -2  -4 9869.62 539.305   1
  -2   2   4 2279.96 103.820   1
   2  -2  -4 2035.98 104.464   1
  -2  -2   4 2282.90 92.6530   1
   1   2  -4 3919.25 217.507   1
   1  -2  -4 4181.99 225.009   1
  -1   2   4 4369.94 224.762   1
  -1  -2   4 4091.83 217.337   1
   0  -2  -4 2777.97 153.352   1
   0   2  -4 2874.94 147.850   1
   0  -2   4 2681.45 146.432   1
  -1  -2  -4 25069.9 1251.09   1
   1  -2   4 24215.6 1246.54   1
   1   2   4 26079.9 1251.26   1
  -1   2  -4 23063.1 1247.84   1
  -2   2  -4 15932.6 810.597   1
   2  -2   4 15480.7 808.575   1
   3   2   4 28525.6 1361.97   1
  -3  -2  -4 25557.4 1361.28   1
  -3   2  -4 24239.1 1360.64   1
   3  -2   4 28219.9 1361.61   1
   4   2   4 19423.9 924.183   1
  -4  -2  -4 16295.9 919.878   1
  -4   2  -4 17000.7 919.040   1
   4  -2   4 18551.8 922.339   1
   5   2   4 61094.2 2988.34   1
  -5   2  -4 65277.1 2992.41   1
   5  -2   4 60735.1 2989.97   1
   6   2   4 3801.43 235.704   1
  -6  -2  -4 4129.89 242.580   1
  -6   2  -4 4027.61 242.037   1
   6  -2   4 4253.31 240.857   1
   7   2   4 29036.6 1593.30   1
  -7  -2  -4 34733.2 1604.20   1
  -7   2  -4 31126.9 1599.97   1
   7  -2   4 30175.0 1593.05   1
   8   2   4 322.579 53.1433   1
  -8  -2  -4 523.704 64.2497   1
  -8   2  -4 454.339 60.9491   1
   8  -2   4 534.676 62.3694   1
   9   2   4 2470.56 167.546   1
  -9  -2  -4 2672.15 172.123   1
  -9   2  -4 2497.76 173.422   1
   9  -2   4 2380.69 170.070   1
  10   2   4 6058.05 361.365   1
 -10  -2  -4 6657.41 367.157   1
 -10   2  -4 5866.72 362.314   1
  10  -2   4 6619.51 365.085   1
  11   2   4 16483.5 836.838   1
 -11  -2  -4 14556.3 831.855   1
 -11   2  -4 15626.9 838.191   1
  11  -2   4 15885.9 834.364   1
  12   2   4 1095.78 95.8857   1
 -12  -2  -4 859.252 92.9933   1
 -12   2  -4 983.075 95.9124   1
  12  -2   4 879.465 92.1056   1
  13  -2   4 2955.36 206.072   1
  13   2   4 3150.64 208.731   1
 -13   2  -4 3104.77 208.016   1
 -13  -2  -4 3321.29 214.964   1
  14   2   4 1530.06 127.267   1
  14  -2   4 1591.44 127.441   1
 -14  -2  -4 1724.47 135.557   1
 -14   2  -4 1253.01 121.911   1
  15  -2   4 1266.18 114.232   1
  15   2   4 1322.90 114.624   1
 -15  -2  -4 1204.15 116.172   1
 -15   2  -4 1421.61 121.598   1
  16  -2   4 2989.95 207.579   1
  16   2   4 2753.62 202.134   1
 -16   2  -4 2946.67 210.154   1
  18   2   4 341.158 63.7372   1
 -18   2  -4 151.027 54.7323   1
  18  -2   4 247.848 61.1270   1
 -19  -2  -4 29.2864 49.6988   1
 -19   2  -4 19.1407 46.8146   1
  19  -2   4 54.5159 46.8494   1
  20   2   4 426.837 70.8057   1
 -20  -2  -4 222.171 65.0673   1
 -20   2  -4 314.765 66.6094   1
  20  -2   4 343.816 65.5052   1
  21   2   4 102.294 52.8466   1
  21  -2   4 116.804 51.6054   1
 -21   2  -4 139.567 52.8749   1
 -21  -2  -4 132.891 53.9278   1
  22  -2   4 26.1920 44.5136   1
  22   2   4 54.8671 44.7933   1
 -22  -2  -4 159.956 56.4050   1
 -22   2  -4 9.24561 45.2865   1
  23   2   4 26.6293 38.9455   1
 -23  -2  -4-18.3869 42.3712   1
  24   2   4 103.098 51.0829   1
  24  -2   4 25.2134 45.5595   1
 -24  -2  -4 89.6744 46.9166   1
 -24   2  -4 62.1859 50.7893   1
 -25   3   4 57.6661 50.1501   1
  25  -3  -4-9.35005 48.7891   1
  24   3  -4-28.1668 47.7734   1
 -24  -3   4 29.4915 48.7206   1
 -24   3   4 9.75155 43.5190   1
  24  -3  -4-56.0887 52.7687   1
  23   3  -4-18.9644 47.6610   1
 -23  -3   4-19.5138 43.5817   1
 -23   3   4 66.5789 43.1877   1
  23  -3  -4 111.937 50.4478   1
  22   3  -4 720.359 85.7249   1
 -22   3   4 630.651 83.4011   1
  22  -3  -4 767.105 87.1406   1
  21   3  -4 1100.91 110.281   1
 -21  -3   4 1387.69 118.167   1
 -21   3   4 1413.30 119.845   1
  21  -3  -4 1085.00 110.056   1
  20   3  -4 1108.81 105.851   1
 -20  -3   4 1028.62 103.824   1
 -20   3   4 1246.55 113.604   1
  20  -3  -4 1099.80 108.440   1
  19   3  -4 1628.63 133.304   1
 -19  -3   4 1933.53 141.855   1
 -19   3   4 1638.83 138.207   1
  19  -3  -4 1468.95 131.048   1
  18   3  -4 4664.51 289.191   1
 -18  -3   4 4882.37 295.198   1
  17   3  -4 758.304 78.5787   1
 -17   3   4 795.211 84.0858   1
  17  -3  -4 754.294 80.1167   1
  16   3  -4 727.383 75.7457   1
 -16  -3   4 630.066 74.2876   1
 -16   3   4 838.784 82.8914   1
  16  -3  -4 703.356 78.0588   1
 -15   3   4 2439.04 172.987   1
  15  -3  -4 2543.01 174.493   1
  14   3  -4 2724.38 181.109   1
 -14   3   4 2922.51 191.284   1
  14  -3  -4 2532.86 181.536   1
  13   3  -4 12296.9 632.907   1
 -13  -3   4 11399.2 633.953   1
  12   3  -4 21328.1 1090.89   1
  12  -3  -4 21873.3 1098.45   1
 -12  -3   4 19336.5 1090.64   1
 -12   3   4 22129.6 1100.67   1
  11   3  -4 10331.7 543.442   1
  11  -3  -4 9375.00 547.704   1
 -11  -3   4 10917.8 546.535   1
 -11   3   4 10168.8 550.578   1
  10  -3  -4 944.481 81.6888   1
 -10   3   4 829.758 80.0322   1
  -9   3   4 13470.1 694.984   1
   9  -3  -4 12926.8 692.825   1
  -8   3   4 38134.3 1962.14   1
   8   3  -4 37520.1 1953.16   1
   8  -3  -4 40724.8 1964.37   1
  -7   3   4 4239.69 245.781   1
  -7  -3   4 4521.61 235.230   1
   7   3  -4 4224.88 233.793   1
   7  -3  -4 4203.59 243.584   1
  -6  -3   4 68476.2 3570.38   1
   6   3  -4 73370.7 3569.16   1
   5   3  -4 749.948 47.3908   1
  -5  -3   4 603.345 45.3375   1
  -4  -3   4 50436.4 2778.87   1
  -4   3   4 54759.9 2791.50   1
   4  -3  -4 59348.6 2792.60   1
   4   3  -4 59249.1 2780.59   1
   3  -3  -4 69.4015 25.7376   1
   3   3  -4 114.492 19.3396   1
  -3  -3   4 122.496 18.7209   1
  -3   3   4 58.5571 23.3300   1
   2  -3  -4 13806.5 755.983   1
  -2   3   4 13722.2 754.196   1
  -2  -3   4 15348.8 748.725   1
   2   3  -4 15230.4 748.226   1
   1  -3  -4 7064.91 379.361   1
   1   3  -4 6785.86 369.487   1
  -1   3   4 7305.08 378.581   1
  -1  -3   4 7271.13 370.862   1
   0  -3   4 12619.8 657.236   1
   0   3  -4 12863.7 657.211   1
  -1   3  -4 24506.7 1199.50   1
  -1  -3  -4 22679.1 1201.87   1
   1  -3   4 23427.0 1197.31   1
   1   3   4 23233.7 1199.62   1
   2   3   4 55527.7 2819.53   1
  -2  -3  -4 55981.0 2823.78   1
  -3   3  -4 1662.90 103.307   1
   3  -3   4 1538.95 99.4342   1
   3   3   4 1439.61 100.886   1
  -4  -3  -4 29896.3 1578.90   1
   4  -3   4 29495.8 1575.95   1
   4   3   4 32952.0 1581.36   1
  -4   3  -4 31444.6 1580.70   1
  -5   3  -4 13651.4 707.445   1
  -5  -3  -4 13292.2 704.782   1
   5   3   4 13523.5 705.488   1
   5  -3   4 12949.4 702.300   1
  -6   3  -4 39900.1 1942.33   1
  -6  -3  -4 34351.7 1936.32   1
   6   3   4 39300.7 1938.85   1
   6  -3   4 38568.3 1938.53   1
  -7   3  -4 10417.5 601.590   1
  -7  -3  -4 12149.3 608.140   1
   7   3   4 11975.6 605.789   1
   7  -3   4 10418.4 605.327   1
  -9   3  -4 935.126 89.0614   1
  -9  -3  -4 769.683 83.0135   1
   9   3   4 810.984 82.2648   1
   9  -3   4 1045.28 89.9267   1
 -10   3  -4 2657.56 181.391   1
 -10  -3  -4 2495.46 175.058   1
  10   3   4 2811.10 178.553   1
  10  -3   4 2366.11 170.105   1
 -11   3  -4 2327.35 169.941   1
 -11  -3  -4 2619.44 173.413   1
  11   3   4 2184.29 165.359   1
  11  -3   4 2394.77 166.250   1
 -12   3  -4 4295.70 270.534   1
 -12  -3  -4 4064.31 267.115   1
  12   3   4 4607.38 270.028   1
  12  -3   4 4220.99 266.190   1
 -14   3  -4 4438.99 275.148   1
 -14  -3  -4 4373.07 273.041   1
  14   3   4 3931.67 265.711   1
  14  -3   4 4466.82 271.203   1
 -15  -3  -4 2001.65 164.274   1
  15   3   4 2039.37 164.864   1
  15  -3   4 2338.97 168.337   1
 -16   3  -4 534.871 75.6545   1
 -16  -3  -4 497.617 73.7862   1
  16   3   4 482.861 74.5193   1
  16  -3   4 605.341 78.5933   1
  17  -3   4 1396.41 119.089   1
 -17   3  -4 1228.28 118.012   1
 -18   3  -4 38.2218 39.9015   1
 -18  -3  -4 76.6221 53.0779   1
  18   3   4 139.579 51.0166   1
  18  -3   4 82.7348 40.5347   1
 -19   3  -4 312.780 64.2796   1
 -19  -3  -4 411.877 69.8603   1
  19   3   4 485.600 71.5784   1
  19  -3   4 460.949 72.7071   1
 -20   3  -4 56.4896 47.9200   1
 -20  -3  -4 66.8848 53.9489   1
  20   3   4-18.2306 46.3960   1
  20  -3   4 9.15612 44.1512   1
 -21   3  -4 18.9230 50.5516   1
 -21  -3  -4 18.9355 44.9817   1
  21   3   4-27.3349 43.9221   1
  21  -3   4 44.6117 47.6713   1
 -22   3  -4 119.606 45.3483   1
  22   3   4 107.402 52.3968   1
 -22  -3  -4 120.143 55.6336   1
  23  -3   4 8.59411 37.0521   1
 -23   3  -4 8.96416 41.9559   1
  24   3   4-34.3136 48.9263   1
 -24  -3  -4 8.68996 42.4833   1
 -26   4   4 38.0092 48.3592   1
  26  -4  -4 9.18905 45.5516   1
 -25   4   4 86.9850 47.9824   1
  25  -4  -4 27.6327 46.3478   1
 -24   4   4 55.0628 38.8880   1
  24  -4  -4 9.70050 41.8545   1
 -23   4   4 19.8115 47.0577   1
 -23  -4   4 19.0026 42.3982   1
  23   4  -4-18.6768 46.2784   1
  23  -4  -4-9.18703 47.3379   1
 -22   4   4-19.5771 48.5090   1
 -22  -4   4 18.7396 41.8112   1
  22   4  -4-27.5303 40.2617   1
  22  -4  -4 27.7069 44.5148   1
  21   4  -4 734.759 85.6698   1
 -21  -4   4 499.666 76.7359   1
 -20   4   4 273.340 60.1600   1
 -20  -4   4 215.746 54.1233   1
  20   4  -4 244.940 58.6664   1
  20  -4  -4 220.561 52.6785   1
 -19   4   4 3026.37 207.730   1
 -19  -4   4 3007.26 202.812   1
  19   4  -4 2771.65 199.361   1
  19  -4  -4 3122.33 206.295   1
 -18   4   4 332.342 59.1714   1
 -18  -4   4 396.391 63.8727   1
  18   4  -4 468.217 63.7649   1
 -17   4   4 42.7939 34.8933   1
  17  -4  -4 25.5074 31.7752   1
  17   4  -4 53.9267 41.6568   1
 -17  -4   4-8.04350 35.9208   1
 -16  -4   4 114.344 40.4824   1
  16   4  -4 138.716 38.8741   1
  16  -4  -4 345.810 57.2077   1
 -16   4   4 270.021 55.4387   1
 -15  -4   4-28.5681 29.6711   1
 -15   4   4 33.8184 41.3294   1
 -14  -4   4 6350.10 396.781   1
  14   4  -4 7622.73 402.352   1
  14  -4  -4 7525.70 406.198   1
 -13   4   4 16686.6 887.920   1
  13  -4  -4 15140.9 879.361   1
 -13  -4   4 17169.7 879.764   1
  13   4  -4 17994.3 881.100   1
 -12   4   4 151.428 41.9167   1
  12   4  -4 147.704 35.3658   1
  12  -4  -4 140.001 38.0189   1
 -12  -4   4 172.050 35.5693   1
 -11   4   4 12334.1 633.718   1
  11   4  -4 12236.2 622.706   1
 -11  -4   4 11103.5 621.794   1
  11  -4  -4 11407.1 629.609   1
 -10   4   4 13228.5 727.677   1
  10   4  -4 13231.7 717.112   1
  10  -4  -4 13638.4 727.553   1
 -10  -4   4 14927.2 722.895   1
  -9   4   4 445.784 52.7459   1
   9  -4  -4 432.035 53.1960   1
  -9  -4   4 472.728 49.1340   1
  -8   4   4 1887.09 126.565   1
   8  -4  -4 1851.70 128.295   1
  -7   4   4 2606.56 159.165   1
   7  -4  -4 2358.42 155.561   1
   7   4  -4 2569.40 149.298   1
   6   4  -4 10145.2 536.717   1
  -6   4   4 10642.5 549.607   1
   6  -4  -4 11272.4 551.286   1
  -6  -4   4 9849.04 537.687   1
   5   4  -4 56605.7 2880.96   1
  -5   4   4 55576.8 2892.16   1
   5  -4  -4 59685.0 2894.61   1
  -5  -4   4 57465.4 2881.60   1
   4   4  -4 22241.2 1018.76   1
  -4   4   4 20789.3 1029.58   1
   4  -4  -4 17806.1 1025.64   1
  -4  -4   4 18961.7 1016.11   1
  -3   4   4 29800.4 1532.43   1
   3   4  -4 28943.9 1521.55   1
  -3  -4   4 31557.1 1523.51   1
   3  -4  -4 30028.4 1532.47   1
  -2   4   4 112034. 5287.52   1
   2   4  -4 98658.7 5276.31   1
  -2  -4   4 106133. 5278.23   1
   2  -4  -4 107064. 5287.53   1
  -1   4   4 11717.9 582.386   1
   1  -4  -4 9927.79 581.363   1
   1   4  -4 11069.3 575.413   1
  -1  -4   4 11497.4 576.114   1
   0  -4  -4 61964.2 3038.54   1
   0   4   4 59570.2 3036.77   1
   0  -4   4 60423.7 3031.17   1
   0   4  -4 58834.8 3030.10   1
  -1  -4  -4 211.477 37.7704   1
   1   4   4 258.755 41.1761   1
  -2  -4  -4 1744.87 116.575   1
   2   4   4 1878.47 116.719   1
   2  -4   4 1521.36 111.309   1
  -2   4  -4 1592.92 112.787   1
  -3  -4  -4 70026.3 2984.65   1
   3   4   4 53775.6 2971.94   1
   3  -4   4 50936.5 2974.01   1
  -3   4  -4 64638.4 2980.37   1
  -4  -4  -4 97774.5 4818.79   1
   4   4   4 89019.3 4814.91   1
   4  -4   4 98612.8 4815.58   1
  -4   4  -4 96916.3 4816.17   1
  -5  -4  -4 35225.9 1673.68   1
  -5   4  -4 32485.6 1669.79   1
   5   4   4 30683.2 1666.19   1
   5  -4   4 32302.6 1667.95   1
  -6  -4  -4 3034.97 192.973   1
  -6   4  -4 3129.11 193.868   1
   6   4   4 3091.26 190.144   1
   6  -4   4 2857.17 189.319   1
  -7  -4  -4 2607.55 179.168   1
  -7   4  -4 3032.62 185.670   1
   7  -4   4 2457.85 174.802   1
   7   4   4 3000.12 182.137   1
   8   4   4 18299.4 924.524   1
  -8  -4  -4 18366.1 926.091   1
   8  -4   4 17880.9 925.367   1
  -8   4  -4 15742.5 921.711   1
   9   4   4 1159.96 100.966   1
  -9  -4  -4 1312.76 104.555   1
   9  -4   4 1167.97 103.616   1
  -9   4  -4 1160.71 103.899   1
  10   4   4 30.1437 41.6476   1
 -10  -4  -4-7.73689 36.2177   1
  10  -4   4 31.6743 38.1742   1
 -10   4  -4 7.77812 34.7170   1
  11   4   4 2428.79 167.627   1
 -11  -4  -4 2473.68 171.558   1
  11  -4   4 2300.64 167.988   1
 -11   4  -4 2340.61 170.782   1
  12   4   4 81.8020 44.2219   1
 -12  -4  -4 58.8663 46.4816   1
  12  -4   4-16.3200 37.6242   1
 -12   4  -4-8.98575 36.6217   1
  13  -4   4 2154.69 163.064   1
 -13   4  -4 2281.30 167.309   1
  14   4   4 1551.05 124.390   1
 -14  -4  -4 1335.61 121.418   1
  14  -4   4 1481.05 123.950   1
 -14   4  -4 1490.36 128.751   1
  15   4   4 292.163 58.7445   1
 -15  -4  -4 256.442 57.8197   1
  15  -4   4 393.441 64.4401   1
 -15   4  -4 266.231 62.8150   1
  16   4   4 1345.42 119.558   1
 -16  -4  -4 1526.77 127.509   1
  16  -4   4 1345.66 121.888   1
 -16   4  -4 1421.99 126.648   1
  17   4   4 190.410 54.4226   1
 -17  -4  -4 196.596 55.0713   1
  17  -4   4 312.150 60.8671   1
 -17   4  -4 189.937 55.2951   1
  18  -4   4 1241.74 113.292   1
  18   4   4 1159.75 111.429   1
 -18   4  -4 1079.70 107.417   1
 -18  -4  -4 1030.50 108.064   1
  19   4   4 219.682 57.1190   1
 -19  -4  -4 270.185 61.9322   1
  20   4   4-18.2654 41.4288   1
 -20  -4  -4 64.7829 40.6055   1
  20  -4   4-9.16615 37.3408   1
 -20   4  -4-9.45019 39.2601   1
  21   4   4-9.05145 47.2554   1
 -21  -4  -4 82.7817 49.7423   1
  22   4   4 8.90058 43.5306   1
 -22  -4  -4 36.5783 40.8301   1
  22  -4   4 52.7497 41.7880   1
 -22   4  -4 9.21453 44.4348   1
  23   4   4-17.3763 43.0611   1
 -23  -4  -4 18.0768 39.6604   1
  23  -4   4 42.5178 43.2703   1
 -23   4  -4 18.2407 42.0384   1
  26  -5  -4 27.2180 46.1745   1
 -26   5   4 18.7769 40.4899   1
  25  -5  -4 84.6970 52.0889   1
 -25   5   4 37.3694 45.1311   1
  24  -5  -4 18.4615 45.7454   1
 -24   5   4-9.81337 48.6326   1
  23   5  -4-37.0336 47.7108   1
 -23  -5   4-19.4900 36.3895   1
  23  -5  -4-9.31469 40.8728   1
 -23   5   4 9.86824 47.5690   1
  22   5  -4 72.9169 48.1259   1
 -22  -5   4 9.57447 46.1494   1
  22  -5  -4-9.26456 46.5300   1
 -22   5   4-39.6953 44.2852   1
  21   5  -4 410.837 72.2267   1
 -21  -5   4 580.185 79.2835   1
  21  -5  -4 696.645 83.4529   1
 -21   5   4 618.950 84.3002   1
  20   5  -4 104.259 44.8823   1
 -20   5   4 67.3151 47.1169   1
  20  -5  -4 45.6058 45.3152   1
 -20  -5   4 36.3278 41.9786   1
 -19   5   4 1616.66 132.357   1
  19  -5  -4 1481.12 131.836   1
  18   5  -4 727.812 81.5918   1
 -18  -5   4 828.731 85.3382   1
 -18   5   4 713.731 86.0068   1
  18  -5  -4 817.257 89.6606   1
 -17  -5   4 4847.18 288.036   1
  17   5  -4 4532.97 282.962   1
 -16  -5   4 432.004 61.6092   1
 -16   5   4 426.964 66.2603   1
  16   5  -4 558.109 67.8337   1
 -15   5   4 106.221 43.7315   1
 -15  -5   4 43.8373 30.4660   1
  15  -5  -4 62.9748 42.6225   1
  15   5  -4 20.7995 27.7974   1
 -14   5   4 126.579 41.6283   1
  14   5  -4 137.437 37.3406   1
 -14  -5   4 75.0889 33.8105   1
  14  -5  -4 99.9199 40.9465   1
 -13   5   4 969.755 89.6928   1
 -13  -5   4 984.416 85.9008   1
  13   5  -4 985.677 84.7837   1
  13  -5  -4 829.120 84.8104   1
 -12   5   4 195.923 45.7619   1
  12   5  -4 261.827 42.0862   1
 -12  -5   4 204.700 38.2128   1
  12  -5  -4 283.996 51.4428   1
 -11  -5   4 3672.89 219.226   1
  11  -5  -4 3311.24 221.748   1
  11   5  -4 3902.15 217.780   1
 -10  -5   4 17055.4 820.354   1
  10  -5  -4 15856.9 823.751   1
 -10   5   4 14953.3 822.190   1
  10   5  -4 14789.1 809.073   1
  -9  -5   4 42546.8 2096.64   1
   9  -5  -4 40778.7 2103.67   1
  -9   5   4 40109.9 2103.77   1
   9   5  -4 41166.5 2092.95   1
  -8   5   4 10798.9 583.277   1
   8  -5  -4 11619.9 585.480   1
  -8  -5   4 10393.3 572.560   1
  -7   5   4 35044.5 1663.78   1
   7  -5  -4 30215.6 1657.18   1
   6   5  -4 21143.2 1152.23   1
   6  -5  -4 23548.5 1166.65   1
  -6   5   4 23911.5 1166.86   1
   5   5  -4 32.9825 18.5231   1
  -5  -5   4 17.5467 17.9594   1
   5  -5  -4 76.6160 29.1933   1
  -5   5   4 55.6756 28.9297   1
   4   5  -4 5724.77 308.685   1
  -4  -5   4 6121.08 310.610   1
   4  -5  -4 5294.59 316.813   1
  -4   5   4 5678.33 320.601   1
  -3   5   4 147492. 7146.74   1
   3  -5  -4 141117. 7145.29   1
  -3  -5   4 140011. 7135.55   1
   3   5  -4 141429. 7135.84   1
  -2   5   4 38474.8 1864.36   1
   2  -5  -4 34879.7 1862.77   1
  -2  -5   4 37290.9 1854.86   1
   2   5  -4 35793.4 1852.57   1
  -1   5   4 175.368 32.5030   1
   1  -5  -4 129.030 30.3943   1
   0   5   4 1796.36 123.682   1
   0  -5  -4 1937.85 127.980   1
   0  -5   4 1871.39 120.607   1
   0   5  -4 1888.99 121.047   1
  -1  -5  -4 14610.9 776.622   1
   1   5   4 14609.9 776.635   1
   1  -5   4 14917.3 772.221   1
  -1   5  -4 15102.2 772.772   1
  -2  -5  -4 1960.57 129.538   1
   2   5   4 1812.48 126.146   1
   2  -5   4 1731.04 123.401   1
  -2   5  -4 1907.19 124.829   1
  -3  -5  -4 81060.2 4073.71   1
   3   5   4 83371.0 4072.41   1
   3  -5   4 78171.6 4068.54   1
  -3   5  -4 80104.3 4070.37   1
  -4  -5  -4 1066.63 90.7452   1
   4   5   4 1194.85 91.1018   1
   4  -5   4 1156.38 91.1235   1
  -4   5  -4 1047.71 89.6833   1
  -5  -5  -4 1689.04 117.565   1
   5  -5   4 1388.39 109.201   1
  -5   5  -4 1615.97 116.009   1
   5   5   4 1292.17 106.471   1
  -6   5  -4 26.7210 32.6770   1
   6  -5   4 12.9828 32.1919   1
  -6  -5  -4 6.78094 25.3451   1
   6   5   4 44.5834 25.9727   1
  -8  -5  -4 2701.93 183.276   1
  -8   5  -4 2645.82 182.790   1
   8   5   4 2698.28 181.749   1
   8  -5   4 2949.89 184.456   1
  -9  -5  -4 14672.8 766.853   1
  -9   5  -4 14592.5 771.519   1
   9   5   4 13995.2 765.131   1
   9  -5   4 13969.1 763.658   1
 -10  -5  -4 2107.00 158.950   1
 -10   5  -4 2145.04 161.433   1
  10   5   4 2356.82 160.217   1
  10  -5   4 2276.18 160.027   1
 -11  -5  -4 1318.42 116.501   1
 -11   5  -4 1496.90 124.493   1
  11  -5   4 1433.69 121.011   1
  11   5   4 1610.38 123.112   1
 -12  -5  -4 6313.05 377.746   1
  12   5   4 6552.34 375.916   1
  13   5   4 25.2858 39.4570   1
 -13   5  -4 27.6382 44.4131   1
 -13  -5  -4 8.76837 37.1301   1
  13  -5   4 8.73535 43.2986   1
 -14  -5  -4 1339.71 121.054   1
 -14   5  -4 1581.71 130.603   1
  14  -5   4 1386.75 120.302   1
  14   5   4 1384.83 120.683   1
 -15  -5  -4 1302.19 121.701   1
 -15   5  -4 1460.42 128.667   1
  15  -5   4 1489.50 125.101   1
  15   5   4 1447.24 123.079   1
 -16   5  -4 225.837 58.6707   1
  16  -5   4 119.199 47.1902   1
  16   5   4 98.5362 43.7574   1
 -17   5  -4 77.5028 51.1842   1
  17  -5   4 9.15084 35.8017   1
 -17  -5  -4 37.5449 42.6169   1
 -18   5  -4 715.119 90.3521   1
 -18  -5  -4 594.523 82.9540   1
  18  -5   4 681.188 82.9949   1
  18   5   4 578.923 83.3628   1
 -19   5  -4-9.30496 40.1590   1
  19  -5   4 84.2975 46.4557   1
 -20   5  -4-18.7867 40.5046   1
 -20  -5  -4-9.45359 45.5736   1
  20  -5   4 54.4060 43.7139   1
  20   5   4 26.9932 42.7529   1
 -21   5  -4 9.36641 47.0682   1
  21  -5   4 53.8647 48.5430   1
 -22   5  -4-27.2236 36.9655   1
 -22  -5  -4 9.20065 43.7080   1
  22  -5   4-8.82570 36.6639   1
  22   5   4 44.0667 49.2257   1
 -23   5  -4-44.1556 49.8471   1
 -23  -5  -4 26.9963 44.5951   1
  23   5   4 17.2693 48.7380   1
 -26   6   4-9.31308 43.5894   1
  26  -6  -4 27.0276 46.4241   1
 -25   6   4 86.9170 52.8946   1
  25  -6  -4 54.5035 49.2140   1
 -24   6   4 305.328 61.0880   1
  24  -6  -4 249.921 60.4929   1
 -23   6   4 49.6719 52.5191   1
  23  -6  -4 55.6154 53.4640   1
 -22   6   4-10.0689 44.9333   1
  22  -6  -4-8.99523 44.5801   1
 -21   6   4 193.901 57.6515   1
 -21  -6   4 114.641 48.8006   1
  21  -6  -4 167.346 55.8582   1
  21   6  -4 236.239 59.4284   1
 -20  -6   4 464.843 71.6129   1
  20   6  -4 593.524 76.9397   1
 -19   6   4 28.0259 44.6272   1
  19   6  -4 103.115 45.0719   1
 -19  -6   4 81.1592 47.2764   1
  19  -6  -4 173.638 61.1248   1
 -18   6   4 84.0587 43.0661   1
  18   6  -4 16.5802 34.4659   1
  18  -6  -4 8.72095 36.2543   1
 -18  -6   4-8.72174 38.2895   1
 -17   6   4 230.142 55.2743   1
 -17  -6   4 159.631 51.1219   1
  17   6  -4 238.484 51.4489   1
  17  -6  -4 278.770 56.2292   1
 -16  -6   4 964.225 94.8249   1
  16   6  -4 1085.88 95.9813   1
 -15  -6   4 2542.92 167.284   1
  15  -6  -4 2440.95 168.578   1
  15   6  -4 2035.55 154.990   1
 -14   6   4 1435.57 121.511   1
  14  -6  -4 1457.57 121.731   1
 -13  -6   4 8138.34 459.207   1
  13   6  -4 7682.88 452.311   1
 -13   6   4 8877.43 470.598   1
  13  -6  -4 8766.05 468.705   1
 -12  -6   4 624.592 66.3928   1
  12   6  -4 696.878 66.6237   1
 -12   6   4 583.215 70.2746   1
  12  -6  -4 742.384 76.3726   1
 -11  -6   4 1188.73 89.5985   1
  11   6  -4 1092.28 87.0502   1
 -11   6   4 875.247 92.9179   1
  11  -6  -4 974.727 92.9690   1
 -10  -6   4 1636.90 112.045   1
  10   6  -4 1379.82 107.956   1
  -9  -6   4 398.525 50.9485   1
   9  -6  -4 503.268 60.4858   1
   9   6  -4 430.851 51.4543   1
  -9   6   4 517.944 60.7487   1
   8  -6  -4 395.900 51.9005   1
  -8  -6   4 334.548 44.1481   1
  -8   6   4 368.105 50.5247   1
   8   6  -4 449.747 48.4937   1
  -7   6   4 339.528 49.1859   1
   7  -6  -4 412.558 51.5817   1
  -7  -6   4 435.394 46.5435   1
  -6   6   4 2366.28 145.821   1
   6  -6  -4 2326.70 144.856   1
  -6  -6   4 2379.30 137.331   1
   5   6  -4 12.4956 21.7287   1
   5  -6  -4 11.5954 21.6457   1
  -5   6   4-23.0424 29.6826   1
   4   6  -4 23934.2 1275.49   1
   4  -6  -4 25610.1 1287.33   1
  -4  -6   4 24884.0 1277.71   1
  -4   6   4 25952.8 1288.66   1
  -3   6   4 50404.3 2673.99   1
   3   6  -4 58589.1 2669.87   1
  -3  -6   4 49905.2 2665.77   1
   3  -6  -4 52042.0 2676.15   1
  -2   6   4 58040.0 2953.20   1
   2   6  -4 54618.6 2943.94   1
  -2  -6   4 61234.2 2947.02   1
   2  -6  -4 59792.7 2953.70   1
  -1   6   4 35684.0 1988.13   1
   1   6  -4 39428.0 1985.18   1
  -1  -6   4 42402.0 1988.70   1
   1  -6  -4 38686.0 1993.63   1
   0   6   4 19373.5 1053.57   1
   0  -6   4 20220.2 1052.65   1
   0   6  -4 21925.5 1054.37   1
   0  -6  -4 19905.2 1055.60   1
  -1  -6  -4 4122.03 245.992   1
  -1   6  -4 4035.60 241.400   1
   1  -6   4 4294.07 241.924   1
  -2  -6  -4 10792.6 554.007   1
   2   6   4 9890.48 549.309   1
   2  -6   4 10421.9 548.965   1
  -2   6  -4 9873.39 547.856   1
  -3  -6  -4 23256.5 1193.24   1
   3   6   4 24484.1 1193.38   1
   3  -6   4 22925.0 1188.84   1
  -3   6  -4 21497.6 1186.86   1
  -4  -6  -4 24313.7 1237.88   1
   4   6   4 23901.2 1235.83   1
   4  -6   4 23281.5 1233.04   1
  -4   6  -4 23812.8 1234.26   1
  -5  -6  -4 3372.14 217.163   1
   5   6   4 3385.79 214.507   1
   5  -6   4 3450.07 214.660   1
  -5   6  -4 3546.76 216.704   1
  -7  -6  -4 30.2792 29.7004   1
   7   6   4 73.3280 33.1462   1
   7  -6   4 43.2534 31.7435   1
  -7   6  -4 67.0455 32.7954   1
  -8  -6  -4 4080.87 277.332   1
   8  -6   4 5282.43 286.552   1
  -8   6  -4 4907.19 284.838   1
   8   6   4 4523.19 278.321   1
  -9  -6  -4 3500.52 208.513   1
   9  -6   4 2920.52 198.728   1
  -9   6  -4 3114.38 203.921   1
   9   6   4 2704.33 195.952   1
 -10  -6  -4 5461.79 312.317   1
  10  -6   4 5364.94 307.646   1
 -10   6  -4 4796.34 307.951   1
  10   6   4 4833.76 303.988   1
 -11  -6  -4 727.357 79.5735   1
  11   6   4 699.701 79.2849   1
  11  -6   4 677.497 79.3239   1
 -11   6  -4 750.143 83.1390   1
  12  -6   4 184.617 46.7936   1
 -12   6  -4 186.985 51.1107   1
  13   6   4 154.746 49.3593   1
 -13  -6  -4 187.192 49.5843   1
  13  -6   4 18.0381 41.3074   1
 -13   6  -4 107.140 45.7832   1
  14   6   4-34.9749 43.9155   1
 -14   6  -4-9.34310 41.6950   1
 -14  -6  -4 36.2476 43.6801   1
  14  -6   4-27.1088 44.1742   1
 -15   6  -4 1569.26 130.441   1
  15  -6   4 1460.67 122.262   1
  15   6   4 1146.85 113.421   1
  16  -6   4 4714.68 295.453   1
 -16   6  -4 4797.54 301.312   1
  17   6   4 426.528 66.8681   1
 -17  -6  -4 310.496 60.5154   1
  17  -6   4 397.038 66.2521   1
 -17   6  -4 414.981 71.8788   1
  18   6   4 692.354 83.7170   1
 -18  -6  -4 509.833 75.4092   1
  19   6   4 91.3809 44.8261   1
 -19  -6  -4 56.8281 40.2702   1
  19  -6   4 81.8566 49.2945   1
 -19   6  -4 67.7329 49.3731   1
  20   6   4 45.3789 43.2117   1
 -20  -6  -4-9.49250 50.7953   1
  20  -6   4 90.6364 47.3706   1
 -20   6  -4 84.3799 47.1747   1
  21   6   4 26.8914 46.8218   1
 -21  -6  -4 9.40878 46.0540   1
  21  -6   4 53.5306 43.6767   1
 -21   6  -4 91.0098 48.6793   1
  22   6   4 44.1076 45.4584   1
 -22  -6  -4 37.0768 42.0504   1
  22  -6   4-26.0498 47.4598   1
 -22   6  -4-18.2050 48.6329   1
  23   6   4 34.4736 44.4210   1
 -23  -6  -4 9.10869 39.9777   1
 -26   7   4 9.37373 46.4555   1
  26  -7  -4 8.81671 47.6492   1
 -25   7   4-38.5567 48.4370   1
  25  -7  -4-27.1828 44.3217   1
 -23   7   4 210.429 61.8060   1
  23  -7  -4 170.110 54.9006   1
  22   7  -4 100.296 46.6610   1
  21  -7  -4 9.46193 46.2622   1
  21   7  -4 8.95222 41.2691   1
 -21  -7   4 48.5654 43.3537   1
 -21   7   4 9.36352 47.0353   1
  20  -7  -4 224.692 61.7522   1
  20   7  -4 236.180 53.2216   1
 -20  -7   4 142.366 53.2947   1
 -20   7   4 152.356 55.6705   1
  19   7  -4 456.007 66.9714   1
 -19  -7   4 397.440 66.9916   1
  18  -7  -4 1061.12 107.197   1
 -18   7   4 1406.56 121.467   1
  17  -7  -4 1485.54 120.626   1
 -17  -7   4 1168.29 115.036   1
 -17   7   4 1360.50 118.653   1
  17   7  -4 1289.87 111.589   1
 -16  -7   4 145.728 49.0552   1
  16  -7  -4 164.747 46.4887   1
 -16   7   4 151.705 46.1160   1
  16   7  -4 180.042 44.3878   1
  15   7  -4 2840.29 182.626   1
 -15  -7   4 2521.57 181.412   1
 -14  -7   4-7.68561 37.0601   1
  14  -7  -4 24.8755 33.1131   1
 -14   7   4 69.1613 39.2309   1
  14   7  -4 7.15160 31.9319   1
  13  -7  -4 5897.46 328.915   1
 -13   7   4 5072.37 322.976   1
 -12  -7   4 3364.51 218.788   1
  12  -7  -4 3272.53 223.240   1
  12   7  -4 3885.63 222.179   1
 -12   7   4 3526.65 226.593   1
 -11  -7   4 3904.40 232.523   1
  11  -7  -4 3831.93 238.830   1
 -11   7   4 3448.36 234.710   1
  11   7  -4 3960.05 231.827   1
  10  -7  -4 473.134 62.5319   1
 -10   7   4 525.419 62.8738   1
  10   7  -4 582.769 61.2698   1
 -10  -7   4 555.034 60.8750   1
   9  -7  -4 78.8557 34.5834   1
  -9  -7   4 81.4860 30.5893   1
   9   7  -4 135.916 32.8533   1
  -8  -7   4 5809.62 328.950   1
   8   7  -4 5887.20 327.970   1
  -7   7   4 26.6863 32.6123   1
  -7  -7   4-5.29664 24.0262   1
   7  -7  -4 6.75964 33.9483   1
   7   7  -4-15.2256 25.4887   1
  -6   7   4 136.272 36.5661   1
  -6  -7   4 86.0552 28.0858   1
   6  -7  -4 118.724 37.1565   1
   6   7  -4 69.5648 28.1723   1
  -5   7   4 2349.26 149.592   1
  -5  -7   4 2308.87 139.615   1
   5  -7  -4 2390.25 151.712   1
  -4  -7   4 9138.04 460.988   1
   4  -7  -4 7997.07 464.580   1
   4   7  -4 8521.35 459.521   1
  -4   7   4 8303.10 468.090   1
   3  -7  -4 8641.65 470.595   1
  -3   7   4 8341.41 469.714   1
   3   7  -4 8752.06 463.492   1
   2   7  -4 5059.34 264.362   1
   2  -7  -4 4267.39 267.803   1
  -2  -7   4 4261.63 259.798   1
  -2   7   4 4680.59 269.946   1
   1   7  -4 666.055 65.4818   1
   1  -7  -4 748.060 73.5966   1
  -1  -7   4 713.129 67.4805   1
  -1   7   4 873.926 75.7714   1
   0   7  -4 1870.78 131.891   1
   0  -7   4 1991.59 132.747   1
   0   7   4 1825.90 132.868   1
   0  -7  -4 2060.30 138.846   1
   1   7   4 7811.81 444.760   1
  -1  -7  -4 7866.00 445.873   1
   1  -7   4 8448.32 445.161   1
  -1   7  -4 8212.50 444.155   1
   2  -7   4 16605.8 917.285   1
   2   7   4 16850.4 922.615   1
  -2   7  -4 17198.8 919.167   1
  -3   7  -4 1102.40 93.8316   1
   3   7   4 1009.76 94.8118   1
   3  -7   4 1079.90 93.7652   1
   4  -7   4 297.300 50.3966   1
  -4   7  -4 183.036 42.2183   1
  -5  -7  -4 4952.96 271.909   1
   5   7   4 3894.60 261.843   1
  -6  -7  -4 2107.93 147.686   1
  -6   7  -4 1901.67 142.931   1
   6  -7   4 1992.21 142.390   1
   6   7   4 1904.25 142.351   1
  -7  -7  -4 522.709 67.5313   1
   7  -7   4 384.190 65.8959   1
   7   7   4 490.571 65.7127   1
  -8  -7  -4 4402.87 263.392   1
  -8   7  -4 3775.47 257.571   1
   8  -7   4 4035.61 261.649   1
   8   7   4 4584.67 262.381   1
  -9  -7  -4 153.462 42.1922   1
  -9   7  -4 165.413 44.6727   1
   9  -7   4 104.672 36.5273   1
   9   7   4 112.880 42.0999   1
 -10   7  -4 734.628 82.9442   1
  10  -7   4 675.491 78.5409   1
  10   7   4 513.475 69.7169   1
 -10  -7  -4 774.509 83.1254   1
  11  -7   4 632.230 79.4130   1
 -11   7  -4 743.924 87.3790   1
 -12  -7  -4 2671.52 198.325   1
 -12   7  -4 2939.35 204.564   1
  12   7   4 2966.46 200.197   1
  12  -7   4 3288.05 206.770   1
 -13  -7  -4 496.874 74.2487   1
  13   7   4 612.089 75.3398   1
 -13   7  -4 666.113 81.5103   1
  13  -7   4 500.314 70.4740   1
  14   7   4-26.4134 41.8278   1
 -14   7  -4 9.22948 41.8678   1
  14  -7   4 46.2683 43.9616   1
 -15   7  -4 438.258 74.9553   1
 -15  -7  -4 465.686 72.7568   1
  15  -7   4 506.887 73.5242   1
 -16   7  -4 523.398 76.2107   1
 -16  -7  -4 432.961 68.3737   1
  16   7   4 353.795 70.1033   1
  16  -7   4 374.238 66.0432   1
 -17   7  -4 239.928 59.7521   1
 -17  -7  -4 212.803 51.0392   1
  17   7   4 164.250 52.1389   1
  17  -7   4 261.925 53.6871   1
 -18   7  -4 49.1849 44.9766   1
 -18  -7  -4 67.8389 45.7058   1
  18   7   4 146.202 51.8844   1
  18  -7   4 174.607 52.7119   1
 -19   7  -4-48.3129 49.7889   1
  19   7   4 90.5619 53.2053   1
 -19  -7  -4 9.64003 45.7960   1
  19  -7   4-9.11947 40.0111   1
 -20   7  -4 47.5161 50.2844   1
  20  -7   4 8.93300 41.9376   1
  20   7   4 71.8963 42.1897   1
 -20  -7  -4 133.928 51.2131   1
 -21   7  -4 82.2445 53.6995   1
  21  -7   4-8.83709 46.6736   1
  21   7   4 17.6779 43.2227   1
 -21  -7  -4 9.43480 39.9578   1
  22  -7   4-60.4178 50.7075   1
 -22   7  -4 60.4655 51.2331   1
  23   7   4 8.39808 39.3516   1
 -23  -7  -4 72.3136 46.0306   1
 -26   8   4-9.24265 45.8139   1
  26  -8  -4 43.6364 51.2815   1
 -24   8   4 19.6554 43.1569   1
  24  -8  -4 52.6830 51.1199   1
 -23   8   4 423.122 73.2121   1
  23  -8  -4 368.851 68.8046   1
 -22   8   4 46.6664 47.5144   1
  22  -8  -4 18.8624 50.9939   1
 -21   8   4 95.6650 51.2290   1
  21  -8  -4 9.41002 46.7655   1
  21   8  -4 111.147 52.3984   1
 -20   8   4 97.2105 50.2885   1
  20   8  -4 90.7630 47.5588   1
 -20  -8   4 88.1819 46.7599   1
  20  -8  -4 82.1358 46.6475   1
 -19   8   4 10.0732 47.9110   1
  19   8  -4 89.2052 48.2655   1
 -19  -8   4 38.3248 46.2402   1
  19  -8  -4 43.3400 42.4367   1
 -18   8   4 18.7261 38.8969   1
  18   8  -4 17.6347 41.8877   1
 -18  -8   4-9.30333 40.8176   1
  18  -8  -4-8.97710 42.0148   1
  17   8  -4 689.402 80.5859   1
 -17  -8   4 585.953 75.6315   1
 -17   8   4 599.549 81.0193   1
  16   8  -4 701.476 79.4039   1
 -16  -8   4 728.845 82.1925   1
  16  -8  -4 554.046 77.1415   1
 -15   8   4 217.059 48.6753   1
  15   8  -4 218.836 53.2540   1
 -15  -8   4 118.186 50.0141   1
  15  -8  -4 184.628 46.2734   1
  14   8  -4 1240.05 107.006   1
 -14  -8   4 1232.20 108.194   1
 -13   8   4 10100.5 582.407   1
  13   8  -4 10992.4 578.359   1
  13  -8  -4 10234.8 582.056   1
 -13  -8   4 10827.7 580.534   1
 -12   8   4 508.402 69.2136   1
  12  -8  -4 536.568 68.3858   1
 -11  -8   4 2253.41 152.130   1
  11  -8  -4 2157.09 161.302   1
 -11   8   4 2284.83 160.728   1
  11   8  -4 2059.30 149.037   1
  10  -8  -4 31.2489 37.4476   1
 -10  -8   4 135.216 33.4247   1
  10   8  -4 163.902 38.0983   1
 -10   8   4 31.9785 37.7486   1
   9  -8  -4 718.886 77.5207   1
  -9   8   4 725.262 76.2343   1
   9   8  -4 734.453 69.2824   1
  -9  -8   4 652.049 69.1958   1
  -8   8   4 122.897 36.7661   1
   8  -8  -4 105.855 41.1089   1
   8   8  -4 106.430 33.3308   1
  -8  -8   4 30.8514 30.0792   1
  -7   8   4 24816.8 1366.19   1
   7  -8  -4 26072.6 1366.20   1
   7   8  -4 27955.2 1358.38   1
  -7  -8   4 26172.1 1358.75   1
  -6   8   4 2264.18 152.843   1
   6  -8  -4 2033.03 148.820   1
  -6  -8   4 2226.64 145.428   1
   6   8  -4 2026.55 141.808   1
  -5  -8   4 5108.52 271.598   1
   5   8  -4 4228.72 265.624   1
  -4  -8   4 831.877 76.0793   1
   3   8  -4 17965.5 936.723   1
  -3   8   4 19014.1 945.099   1
   3  -8  -4 17545.5 940.972   1
  -3  -8   4 17321.2 935.014   1
   2   8  -4 1891.79 125.478   1
  -2   8   4 1873.68 131.811   1
   2  -8  -4 1541.14 124.771   1
   1   8  -4 7950.14 420.873   1
  -1  -8   4 7918.00 421.985   1
  -1   8   4 7372.30 424.073   1
   1  -8  -4 7133.00 423.126   1
   0   8  -4 136.806 34.0832   1
   0  -8   4 92.7946 31.1800   1
   0   8   4 87.2871 37.1335   1
   0  -8  -4 145.388 44.0587   1
   1  -8   4 32544.8 1717.60   1
  -1   8  -4 34379.9 1719.29   1
  -2   8  -4 4720.30 272.489   1
   2  -8   4 4336.76 267.978   1
  -3  -8  -4 14320.3 767.149   1
  -4  -8  -4 16720.6 897.662   1
   4   8   4 16803.1 897.446   1
   4  -8   4 16865.7 896.428   1
  -4   8  -4 17454.1 898.341   1
  -5  -8  -4 4070.76 261.824   1
   5   8   4 4781.35 267.804   1
   5  -8   4 4260.86 263.174   1
  -5   8  -4 4189.97 262.053   1
  -6  -8  -4 63.9645 43.2807   1
   6   8   4 22.9424 33.6439   1
  -6   8  -4-15.6732 40.9564   1
  -7  -8  -4 25767.8 1268.72   1
   7   8   4 25629.3 1265.68   1
   7  -8   4 24099.9 1263.27   1
  -7   8  -4 21678.0 1258.78   1
  -8  -8  -4 205.784 56.8561   1
   8   8   4 345.426 59.7534   1
   8  -8   4 138.087 42.6905   1
  -8   8  -4 349.397 53.9062   1
  -9  -8  -4 2812.67 201.937   1
   9   8   4 3233.70 205.739   1
   9  -8   4 3029.57 203.401   1
  -9   8  -4 3122.22 206.649   1
  10  -8   4 494.038 67.9436   1
 -10   8  -4 463.531 65.0117   1
 -11  -8  -4 693.983 82.0374   1
  11   8   4 583.434 74.9998   1
  11  -8   4 578.676 76.0075   1
 -11   8  -4 652.417 82.8265   1
 -12  -8  -4 250.817 51.8892   1
  12  -8   4 286.435 56.0363   1
 -12   8  -4 185.966 55.0783   1
  12   8   4 314.218 58.1337   1
 -13   8  -4 733.892 81.1922   1
  13   8   4 506.523 75.2847   1
  13  -8   4 617.260 74.8728   1
 -14  -8  -4 1007.69 103.011   1
 -15   8  -4-9.36986 34.1405   1
  15  -8   4-9.39439 40.5008   1
  15   8   4 33.3877 39.0661   1
 -15  -8  -4 20.0534 42.4477   1
 -16   8  -4-18.9785 46.3932   1
  16  -8   4 9.32051 41.5995   1
  16   8   4 34.4571 43.8359   1
 -16  -8  -4 48.8967 46.4643   1
  17   8   4 1019.95 100.515   1
 -17  -8  -4 1138.25 109.554   1
 -18   8  -4 69.4360 51.1599   1
  18  -8   4 53.7709 43.2521   1
  18   8   4 60.4503 43.9937   1
 -18  -8  -4-9.80461 43.0736   1
  19   8   4 68.7245 39.7395   1
 -19  -8  -4 68.2629 40.6562   1
 -20   8  -4 75.5648 45.7690   1
  20  -8   4 106.936 45.5831   1
  20   8   4 110.601 48.7468   1
 -20  -8  -4 77.2375 48.7154   1
 -21   8  -4 27.6430 46.3356   1
  21  -8   4 25.9917 39.9980   1
  21   8   4 49.1001 45.7671   1
 -21  -8  -4 98.2044 52.5171   1
  22   8   4 49.0915 41.6644   1
 -22  -8  -4 9.49777 48.3543   1
  25  -9  -4 41.9437 50.2313   1
[truncated: 922,779 more chars]
