# Supplementary material for: Structural insight into the cooperativity of spin crossover compounds
Source: Acta Crystallogr B Struct Sci Cryst Eng Mater. 2023 Aug 11;79(Pt 5):354–67. doi: 10.1107/S2052520623005814 (PMC10552598; doi:10.1107/S2052520623005814)
Supplement: Supplementary file 4 [file b-79-00354-sup4.zip › Bia_Pmono_204K.cif]

data_SC2_204K
 
_audit_creation_method            'SHELXL-2018/3'
_shelx_SHELXL_version_number      '2018/3'
_chemical_name_systematic         ?
_chemical_name_common             ?
_chemical_melting_point           ?
_chemical_formula_moiety          ?
_chemical_formula_sum
 'C38 H28 Fe N6 S2' 
_chemical_formula_weight          688.63

loop_
 _atom_type_symbol
 _atom_type_description
 _atom_type_scat_dispersion_real
 _atom_type_scat_dispersion_imag
 _atom_type_scat_source
 'C'  'C'   0.0024   0.0013
 'International Tables Vol C Tables 4.2.6.8 and 6.1.1.4'
 'H'  'H'   0.0000   0.0000
 'International Tables Vol C Tables 4.2.6.8 and 6.1.1.4'
 'N'  'N'   0.0049   0.0027
 'International Tables Vol C Tables 4.2.6.8 and 6.1.1.4'
 'S'  'S'   0.1051   0.1002
 'International Tables Vol C Tables 4.2.6.8 and 6.1.1.4'
 'Fe'  'Fe'   0.3265   0.6960
 'International Tables Vol C Tables 4.2.6.8 and 6.1.1.4'
 
_space_group_crystal_system       monoclinic
_space_group_IT_number            14
_space_group_name_H-M_alt         'P 21/c'
_space_group_name_Hall            '-P 2ybc'
 
_shelx_space_group_comment
;
The symmetry employed for this shelxl refinement is uniquely defined
by the following loop, which should always be used as a source of
symmetry information in preference to the above space-group names.
They are only intended as comments.
;
 
loop_
 _space_group_symop_operation_xyz
 'x, y, z'
 '-x, y+1/2, -z+1/2'
 '-x, -y, -z'
 'x, -y-1/2, z-1/2'
 
_cell_length_a                    17.3122(2)
_cell_length_b                    12.34660(10)
_cell_length_c                    17.0296(2)
_cell_angle_alpha                 90
_cell_angle_beta                  115.7467(11)
_cell_angle_gamma                 90
_cell_volume                      3278.65(7)
_cell_formula_units_Z             4
_cell_measurement_temperature     293(2)
_cell_measurement_reflns_used     13680
_cell_measurement_theta_min       1.875
_cell_measurement_theta_max       32.768
 
_exptl_crystal_description        Needle
_exptl_crystal_colour             ?
_exptl_crystal_density_meas       ?
_exptl_crystal_density_method     ?
_exptl_crystal_density_diffrn     1.395          
_exptl_crystal_F_000              1424
_exptl_transmission_factor_min    ?
_exptl_transmission_factor_max    ?
_exptl_crystal_size_max           ?
_exptl_crystal_size_mid           ?
_exptl_crystal_size_min           ?
_exptl_absorpt_coefficient_mu     0.459
_shelx_estimated_absorpt_T_min    ?
_shelx_estimated_absorpt_T_max    ?
_exptl_absorpt_correction_type    ?
_exptl_absorpt_correction_T_min   ?
_exptl_absorpt_correction_T_max   ?
_exptl_absorpt_process_details    ?
_exptl_absorpt_special_details    ?
_diffrn_ambient_temperature       293(2)
_diffrn_radiation_wavelength      0.63582
_diffrn_radiation_type            Synchrotron
_diffrn_source                    ?
_diffrn_measurement_device_type   '4-circle diffractometer'
_diffrn_measurement_method        ?
_diffrn_detector_area_resol_mean  ?
_diffrn_reflns_number             24581
_diffrn_reflns_av_unetI/netI      0.0410
_diffrn_reflns_av_R_equivalents   0.0413
_diffrn_reflns_limit_h_min        -23
_diffrn_reflns_limit_h_max        23
_diffrn_reflns_limit_k_min        -16
_diffrn_reflns_limit_k_max        16
_diffrn_reflns_limit_l_min        -21
_diffrn_reflns_limit_l_max        21
_diffrn_reflns_theta_min          1.882
_diffrn_reflns_theta_max          25.080
_diffrn_reflns_theta_full         22.426
_diffrn_measured_fraction_theta_max   0.940
_diffrn_measured_fraction_theta_full  0.971
_diffrn_reflns_Laue_measured_fraction_max    0.940
_diffrn_reflns_Laue_measured_fraction_full   0.971
_diffrn_reflns_point_group_measured_fraction_max   0.940
_diffrn_reflns_point_group_measured_fraction_full  0.971
_reflns_number_total              7647
_reflns_number_gt                 6819
_reflns_threshold_expression      'I > 2\s(I)'
_reflns_Friedel_coverage          0.000
_reflns_Friedel_fraction_max      .
_reflns_Friedel_fraction_full     .
 
_reflns_special_details
;
 Reflections were merged by SHELXL according to the crystal
 class for the calculation of statistics and refinement.
 
 _reflns_Friedel_fraction is defined as the number of unique
 Friedel pairs measured divided by the number that would be
 possible theoretically, ignoring centric projections and
 systematic absences.
;
 
_computing_data_collection        ?
_computing_cell_refinement        ?
_computing_data_reduction         ?
_computing_structure_solution     ?
_computing_structure_refinement 'SHELXL-2018/3 (Sheldrick, 2018)'
_computing_molecular_graphics     ?
_computing_publication_material   ?
_refine_special_details           ?
_refine_ls_structure_factor_coef  Fsqd
_refine_ls_matrix_type            full
_refine_ls_weighting_scheme       calc
_refine_ls_weighting_details
'w=1/[\s^2^(Fo^2^)+(0.0589P)^2^+1.0285P] where P=(Fo^2^+2Fc^2^)/3'
_atom_sites_solution_primary      ?
_atom_sites_solution_secondary    ?
_atom_sites_solution_hydrogens    geom
_refine_ls_hydrogen_treatment     constr
_refine_ls_extinction_method      'SHELXL-2018/3 (Sheldrick 2018)'
_refine_ls_extinction_coef        0.0067(7)
_refine_ls_extinction_expression
 'Fc^*^=kFc[1+0.001xFc^2^\l^3^/sin(2\q)]^-1/4^'
_refine_ls_number_reflns          7647
_refine_ls_number_parameters      457
_refine_ls_number_restraints      73
_refine_ls_R_factor_all           0.0452
_refine_ls_R_factor_gt            0.0413
_refine_ls_wR_factor_ref          0.1216
_refine_ls_wR_factor_gt           0.1174
_refine_ls_goodness_of_fit_ref    1.055
_refine_ls_restrained_S_all       1.053
_refine_ls_shift/su_max           0.002
_refine_ls_shift/su_mean          0.000
 
loop_
 _atom_site_label
 _atom_site_type_symbol
 _atom_site_fract_x
 _atom_site_fract_y
 _atom_site_fract_z
 _atom_site_U_iso_or_equiv
 _atom_site_adp_type
 _atom_site_occupancy
 _atom_site_site_symmetry_order  
 _atom_site_calc_flag
 _atom_site_refinement_flags_posn
 _atom_site_refinement_flags_adp
 _atom_site_refinement_flags_occupancy
 _atom_site_disorder_assembly
 _atom_site_disorder_group
Fe01 Fe 0.75619(2) 0.29410(2) 0.81713(2) 0.04408(10) Uani 1 1 d . . . . .
S002 S 0.54637(3) 0.33579(4) 0.91857(3) 0.05258(13) Uani 1 1 d . . . . .
S001 S 0.94866(4) 0.12949(5) 1.07465(4) 0.06310(16) Uani 1 1 d . . . . .
N005 N 0.71271(9) 0.14029(11) 0.79384(9) 0.0389(3) Uani 1 1 d . . . . .
N006 N 0.80234(12) 0.44248(14) 0.82254(11) 0.0594(4) Uani 1 1 d . . . . .
N003 N 0.66901(9) 0.30548(11) 0.69028(9) 0.0403(3) Uani 1 1 d . . . . .
N004 N 0.84233(10) 0.26862(12) 0.76684(9) 0.0432(3) Uani 1 1 d . . . . .
N002 N 0.67195(13) 0.3337(2) 0.85907(12) 0.0717(5) Uani 1 1 d . . . . .
N001 N 0.84173(11) 0.25492(14) 0.93533(11) 0.0519(4) Uani 1 1 d . . . . .
C015 C 0.63718(11) 0.21521(13) 0.65505(11) 0.0433(4) Uani 1 1 d . . . . .
H015 H 0.600441 0.210508 0.595947 0.052 Uiso 1 1 calc R U . . .
C016 C 0.66009(11) 0.12028(13) 0.71006(11) 0.0408(3) Uani 1 1 d . . . . .
C003 C 0.64961(11) 0.39820(13) 0.63551(11) 0.0410(3) Uani 1 1 d . . . . .
C021 C 0.85357(11) 0.16986(14) 0.73022(11) 0.0423(3) Uani 1 1 d . . . . .
C024 C 0.86615(11) -0.02560(15) 0.65718(12) 0.0470(4) Uani 1 1 d D . . . .
C007 C 0.60338(12) 0.58199(14) 0.60663(12) 0.0473(4) Uani 1 1 d . . . . .
H007 H 0.584324 0.644699 0.622938 0.057 Uiso 1 1 calc R U . . .
C012 C 0.57050(15) 0.86034(17) 0.37008(15) 0.0600(5) Uani 1 1 d . . . . .
H012 H 0.563146 0.921244 0.335410 0.072 Uiso 1 1 calc R U . . .
C010 C 0.56115(12) 0.66957(16) 0.38412(13) 0.0503(4) Uani 1 1 d . . . . .
H010 H 0.546556 0.601737 0.358056 0.060 Uiso 1 1 calc R U . . .
C022 C 0.83499(13) 0.16437(16) 0.64287(12) 0.0495(4) Uani 1 1 d . . . . .
H022 H 0.817806 0.226175 0.608314 0.059 Uiso 1 1 calc R U . . .
C008 C 0.62301(12) 0.49230(14) 0.66007(12) 0.0464(4) Uani 1 1 d . . . . .
H008 H 0.618346 0.495215 0.712413 0.056 Uiso 1 1 calc R U . . .
C025 C 0.88378(11) -0.01820(15) 0.74458(12) 0.0476(4) Uani 1 1 d . . . . .
H025 H 0.899473 -0.080194 0.779001 0.057 Uiso 1 1 calc R U . . .
C002 C 0.61989(13) 0.33588(16) 0.88440(11) 0.0508(4) Uani 1 1 d . . . . .
C004 C 0.65685(12) 0.39482(14) 0.55822(12) 0.0467(4) Uani 1 1 d . . . . .
H004 H 0.674717 0.331559 0.541395 0.056 Uiso 1 1 calc R U . . .
C020 C 0.73431(12) 0.05760(14) 0.84919(11) 0.0450(4) Uani 1 1 d . . . . .
H020 H 0.769673 0.070635 0.907752 0.054 Uiso 1 1 calc R U . . .
C005 C 0.63759(13) 0.48521(14) 0.50586(12) 0.0485(4) Uani 1 1 d . . . . .
H005 H 0.642292 0.482030 0.453542 0.058 Uiso 1 1 calc R U . . .
C009 C 0.59466(11) 0.67783(14) 0.47371(12) 0.0451(4) Uani 1 1 d . . . . .
C017 C 0.62988(13) 0.01854(15) 0.68013(12) 0.0522(4) Uani 1 1 d . . . . .
H017 H 0.593654 0.007152 0.621541 0.063 Uiso 1 1 calc R U . . .
C006 C 0.61140(11) 0.58071(14) 0.52935(12) 0.0441(4) Uani 1 1 d . . . . .
C018 C 0.65396(14) -0.06623(15) 0.73800(14) 0.0566(5) Uani 1 1 d . . . . .
H018 H 0.634736 -0.136124 0.719268 0.068 Uiso 1 1 calc R U . . .
C001 C 0.88674(12) 0.20494(14) 0.99418(12) 0.0462(4) Uani 1 1 d . . . . .
C011 C 0.54894(14) 0.75988(18) 0.33264(14) 0.0566(5) Uani 1 1 d . . . . .
H011 H 0.526024 0.752689 0.272367 0.068 Uiso 1 1 calc R U . . .
C026 C 0.87852(11) 0.07866(15) 0.78125(11) 0.0456(4) Uani 1 1 d . . . . .
H026 H 0.891770 0.082563 0.840271 0.055 Uiso 1 1 calc R U . . .
C028 C 0.86215(15) 0.45293(17) 0.79229(14) 0.0614(5) Uani 1 1 d . . . . .
C014 C 0.61512(15) 0.78017(16) 0.51034(14) 0.0556(5) Uani 1 1 d . . . . .
H014 H 0.637393 0.787949 0.570521 0.067 Uiso 1 1 calc R U . . .
C013 C 0.60292(16) 0.87073(16) 0.45879(16) 0.0630(5) Uani 1 1 d . . . . .
H013 H 0.616742 0.938930 0.484316 0.076 Uiso 1 1 calc R U . . .
C023 C 0.84200(13) 0.06720(16) 0.60723(12) 0.0520(4) Uani 1 1 d . . . . .
H023 H 0.830289 0.063935 0.548565 0.062 Uiso 1 1 calc R U . . .
C027 C 0.88044(14) 0.35324(16) 0.75918(13) 0.0535(4) Uani 1 1 d . . . . .
H027 H 0.918158 0.351050 0.733557 0.064 Uiso 1 1 calc R U . . .
C019 C 0.70669(13) -0.04600(15) 0.82363(13) 0.0510(4) Uani 1 1 d . . . . .
H019 H 0.723645 -0.102031 0.864140 0.061 Uiso 1 1 calc R U . . .
C032 C 0.7805(2) 0.5301(2) 0.85439(16) 0.0850(9) Uani 1 1 d . . . . .
H032 H 0.739444 0.523881 0.875580 0.102 Uiso 1 1 calc R U . . .
C031 C 0.8167(3) 0.6274(3) 0.8565(2) 0.1155(15) Uani 1 1 d . . . . .
H031 H 0.799307 0.687363 0.877747 0.139 Uiso 1 1 calc R U . . .
C029 C 0.9028(2) 0.5489(2) 0.7932(2) 0.0921(9) Uani 1 1 d . . . . .
H029 H 0.944013 0.553608 0.772007 0.111 Uiso 1 1 calc R U . . .
C030 C 0.8793(3) 0.6390(2) 0.8275(3) 0.1207(16) Uani 1 1 d . . . . .
H030 H 0.905438 0.705759 0.830676 0.145 Uiso 1 1 calc R U . . .
C1A C 0.8729(7) -0.1310(5) 0.6177(8) 0.052(2) Uani 0.54(3) 1 d DG . P A 1
C2A C 0.8288(8) -0.2172(7) 0.6318(7) 0.072(2) Uani 0.54(3) 1 d G . P A 1
H2A H 0.794427 -0.205938 0.660458 0.087 Uiso 0.54(3) 1 calc R U P A 1
C3A C 0.8360(9) -0.3204(5) 0.6029(7) 0.084(2) Uani 0.54(3) 1 d G . P A 1
H3A H 0.806539 -0.378068 0.612304 0.101 Uiso 0.54(3) 1 calc R U P A 1
C4A C 0.8874(8) -0.3373(7) 0.5600(7) 0.075(2) Uani 0.54(3) 1 d G . P A 1
H4A H 0.892256 -0.406286 0.540703 0.090 Uiso 0.54(3) 1 calc R U P A 1
C5A C 0.9315(7) -0.2511(12) 0.5460(7) 0.071(2) Uani 0.54(3) 1 d G . P A 1
H5A H 0.965862 -0.262376 0.517254 0.085 Uiso 0.54(3) 1 calc R U P A 1
C6A C 0.9242(7) -0.1479(9) 0.5748(8) 0.0620(17) Uani 0.54(3) 1 d G . P A 1
H6A H 0.953751 -0.090245 0.565407 0.074 Uiso 0.54(3) 1 calc R U P A 1
C1B C 0.8769(10) -0.1296(7) 0.6222(10) 0.060(3) Uani 0.46(3) 1 d DG . P A 2
C2B C 0.8464(10) -0.2295(9) 0.6339(8) 0.069(2) Uani 0.46(3) 1 d G . P A 2
H2B H 0.814981 -0.234473 0.666337 0.083 Uiso 0.46(3) 1 calc R U P A 2
C3B C 0.8628(12) -0.3221(6) 0.5972(7) 0.080(3) Uani 0.46(3) 1 d G . P A 2
H3B H 0.842356 -0.388922 0.604994 0.096 Uiso 0.46(3) 1 calc R U P A 2
C4B C 0.9097(11) -0.3147(11) 0.5487(7) 0.077(3) Uani 0.46(3) 1 d G . P A 2
H4B H 0.920694 -0.376631 0.524114 0.092 Uiso 0.46(3) 1 calc R U P A 2
C5B C 0.9403(8) -0.2148(16) 0.5370(9) 0.076(3) Uani 0.46(3) 1 d G . P A 2
H5B H 0.971658 -0.209891 0.504575 0.091 Uiso 0.46(3) 1 calc R U P A 2
C6B C 0.9239(10) -0.1223(11) 0.5738(11) 0.072(2) Uani 0.46(3) 1 d G . P A 2
H6B H 0.944285 -0.055440 0.565918 0.086 Uiso 0.46(3) 1 calc R U P A 2
 
loop_
 _atom_site_aniso_label
 _atom_site_aniso_U_11
 _atom_site_aniso_U_22
 _atom_site_aniso_U_33
 _atom_site_aniso_U_23
 _atom_site_aniso_U_13
 _atom_site_aniso_U_12
Fe01 0.04590(15) 0.04367(15) 0.04032(15) 0.00774(9) 0.01652(11) 0.00214(9)
S002 0.0564(3) 0.0535(3) 0.0474(2) 0.00444(19) 0.0221(2) 0.0064(2)
S001 0.0622(3) 0.0678(3) 0.0516(3) 0.0152(2) 0.0176(2) 0.0042(2)
N005 0.0428(7) 0.0367(6) 0.0374(6) 0.0001(5) 0.0176(6) -0.0018(5)
N006 0.0659(10) 0.0561(9) 0.0411(8) -0.0070(7) 0.0091(7) 0.0133(8)
N003 0.0435(7) 0.0388(7) 0.0363(6) -0.0006(5) 0.0153(6) 0.0012(5)
N004 0.0488(8) 0.0399(7) 0.0365(7) 0.0011(5) 0.0144(6) 0.0008(6)
N002 0.0572(10) 0.1087(17) 0.0476(9) 0.0145(10) 0.0211(9) 0.0011(10)
N001 0.0560(9) 0.0481(8) 0.0499(9) 0.0024(7) 0.0214(7) 0.0019(7)
C015 0.0457(8) 0.0429(8) 0.0350(8) -0.0010(6) 0.0117(7) -0.0010(6)
C016 0.0441(8) 0.0385(8) 0.0379(8) -0.0018(6) 0.0160(7) -0.0020(6)
C003 0.0447(8) 0.0369(7) 0.0388(8) 0.0008(6) 0.0156(7) 0.0012(6)
C021 0.0446(8) 0.0433(8) 0.0404(8) -0.0008(6) 0.0196(7) 0.0013(6)
C024 0.0421(8) 0.0507(9) 0.0463(9) -0.0031(7) 0.0175(7) 0.0064(7)
C007 0.0552(10) 0.0406(8) 0.0473(9) -0.0016(7) 0.0233(8) 0.0078(7)
C012 0.0679(12) 0.0507(10) 0.0674(13) 0.0164(9) 0.0350(11) 0.0089(9)
C010 0.0516(10) 0.0477(9) 0.0506(10) 0.0011(8) 0.0213(8) 0.0050(7)
C022 0.0594(10) 0.0483(9) 0.0421(9) 0.0056(7) 0.0232(8) 0.0049(8)
C008 0.0541(9) 0.0452(9) 0.0410(8) -0.0001(7) 0.0218(7) 0.0059(7)
C025 0.0460(9) 0.0474(9) 0.0453(9) 0.0039(7) 0.0160(7) 0.0084(7)
C002 0.0536(10) 0.0554(10) 0.0352(8) 0.0088(7) 0.0118(8) 0.0052(8)
C004 0.0589(10) 0.0380(8) 0.0473(9) -0.0020(7) 0.0269(8) 0.0041(7)
C020 0.0500(9) 0.0432(8) 0.0412(8) 0.0034(7) 0.0192(7) -0.0037(7)
C005 0.0619(10) 0.0424(8) 0.0467(9) 0.0010(7) 0.0286(8) 0.0035(8)
C009 0.0465(9) 0.0407(8) 0.0505(9) 0.0049(7) 0.0234(8) 0.0047(7)
C017 0.0594(10) 0.0435(9) 0.0446(9) -0.0051(7) 0.0140(8) -0.0067(8)
C006 0.0473(8) 0.0391(8) 0.0464(9) 0.0022(7) 0.0208(7) 0.0036(6)
C018 0.0650(12) 0.0387(9) 0.0601(11) -0.0037(8) 0.0216(9) -0.0093(8)
C001 0.0505(9) 0.0440(9) 0.0447(9) -0.0054(7) 0.0211(8) -0.0051(7)
C011 0.0580(11) 0.0616(12) 0.0506(10) 0.0096(9) 0.0240(9) 0.0084(9)
C026 0.0463(8) 0.0500(9) 0.0378(8) 0.0021(7) 0.0158(7) 0.0040(7)
C028 0.0674(12) 0.0460(10) 0.0530(11) -0.0035(8) 0.0095(10) -0.0086(9)
C014 0.0692(12) 0.0453(9) 0.0532(10) 0.0006(8) 0.0276(10) 0.0035(8)
C013 0.0800(14) 0.0421(10) 0.0683(13) 0.0031(9) 0.0335(12) 0.0011(9)
C023 0.0599(11) 0.0571(10) 0.0403(8) -0.0007(7) 0.0230(8) 0.0056(8)
C027 0.0570(10) 0.0519(10) 0.0501(10) -0.0013(8) 0.0219(9) -0.0087(8)
C019 0.0575(10) 0.0409(8) 0.0549(10) 0.0072(7) 0.0246(9) -0.0045(7)
C032 0.0977(19) 0.0719(16) 0.0547(12) -0.0188(11) 0.0043(12) 0.0278(14)
C031 0.130(3) 0.0699(19) 0.089(2) -0.0285(16) -0.006(2) 0.025(2)
C029 0.100(2) 0.0518(13) 0.096(2) -0.0014(13) 0.0159(17) -0.0185(13)
C030 0.142(3) 0.0447(14) 0.115(3) -0.0121(15) -0.001(3) -0.0150(17)
C1A 0.047(4) 0.049(3) 0.051(5) -0.004(3) 0.013(4) 0.015(3)
C2A 0.064(4) 0.044(3) 0.102(5) -0.017(3) 0.030(4) 0.004(3)
C3A 0.077(5) 0.055(3) 0.104(5) -0.021(3) 0.025(4) 0.007(3)
C4A 0.083(5) 0.061(3) 0.058(4) -0.011(3) 0.009(3) 0.023(3)
C5A 0.082(4) 0.058(5) 0.062(3) -0.009(4) 0.021(3) 0.033(4)
C6A 0.062(4) 0.062(3) 0.059(3) -0.017(3) 0.024(3) 0.016(3)
C1B 0.049(5) 0.069(5) 0.045(5) -0.013(5) 0.003(4) 0.015(4)
C2B 0.068(5) 0.064(4) 0.067(4) -0.003(3) 0.022(3) 0.027(3)
C3B 0.089(7) 0.062(3) 0.080(5) -0.010(3) 0.029(5) 0.021(4)
C4B 0.095(7) 0.059(4) 0.064(4) 0.000(4) 0.024(4) 0.036(4)
C5B 0.084(5) 0.067(6) 0.070(4) -0.003(4) 0.028(3) 0.034(5)
C6B 0.065(4) 0.073(4) 0.073(5) -0.015(4) 0.026(3) 0.030(4)
 
_geom_special_details
;
 All esds (except the esd in the dihedral angle between two l.s. planes)
 are estimated using the full covariance matrix.  The cell esds are taken
 into account individually in the estimation of esds in distances, angles
 and torsion angles; correlations between esds in cell parameters are only
 used when they are defined by crystal symmetry.  An approximate (isotropic)
 treatment of cell esds is used for estimating esds involving l.s. planes.
;
 
loop_
 _geom_bond_atom_site_label_1
 _geom_bond_atom_site_label_2
 _geom_bond_distance
 _geom_bond_site_symmetry_2
 _geom_bond_publ_flag
Fe01 N002 1.945(2) . ?
Fe01 N001 1.9721(17) . ?
Fe01 N006 1.985(2) . ?
Fe01 N005 2.0176(14) . ?
Fe01 N003 2.0326(14) . ?
Fe01 N004 2.0410(16) . ?
S002 C002 1.613(2) . ?
S001 C001 1.618(2) . ?
N005 C020 1.328(2) . ?
N005 C016 1.341(2) . ?
N006 C032 1.336(3) . ?
N006 C028 1.348(3) . ?
N003 C015 1.272(2) . ?
N003 C003 1.422(2) . ?
N004 C027 1.272(2) . ?
N004 C021 1.421(2) . ?
N002 C002 1.156(3) . ?
N001 C001 1.146(2) . ?
C015 C016 1.444(2) . ?
C016 C017 1.371(2) . ?
C003 C004 1.376(2) . ?
C003 C008 1.380(2) . ?
C021 C026 1.372(2) . ?
C021 C022 1.380(2) . ?
C024 C023 1.379(3) . ?
C024 C025 1.386(3) . ?
C024 C1B 1.461(7) . ?
C024 C1A 1.493(5) . ?
C007 C008 1.379(2) . ?
C007 C006 1.382(3) . ?
C012 C013 1.370(3) . ?
C012 C011 1.370(3) . ?
C010 C011 1.377(3) . ?
C010 C009 1.380(3) . ?
C022 C023 1.373(3) . ?
C025 C026 1.370(3) . ?
C004 C005 1.376(2) . ?
C020 C019 1.369(2) . ?
C005 C006 1.383(2) . ?
C009 C014 1.385(3) . ?
C009 C006 1.477(2) . ?
C017 C018 1.372(3) . ?
C018 C019 1.366(3) . ?
C028 C029 1.375(3) . ?
C028 C027 1.445(3) . ?
C014 C013 1.380(3) . ?
C032 C031 1.348(6) . ?
C031 C030 1.381(6) . ?
C029 C030 1.396(5) . ?
C1A C2A 1.3900 . ?
C1A C6A 1.3900 . ?
C2A C3A 1.3900 . ?
C3A C4A 1.3900 . ?
C4A C5A 1.3900 . ?
C5A C6A 1.3900 . ?
C1B C2B 1.3900 . ?
C1B C6B 1.3900 . ?
C2B C3B 1.3900 . ?
C3B C4B 1.3900 . ?
C4B C5B 1.3900 . ?
C5B C6B 1.3900 . ?
 
loop_
 _geom_angle_atom_site_label_1
 _geom_angle_atom_site_label_2
 _geom_angle_atom_site_label_3
 _geom_angle
 _geom_angle_site_symmetry_1
 _geom_angle_site_symmetry_3
 _geom_angle_publ_flag
N002 Fe01 N001 92.13(8) . . ?
N002 Fe01 N006 95.85(9) . . ?
N001 Fe01 N006 94.03(7) . . ?
N002 Fe01 N005 91.92(9) . . ?
N001 Fe01 N005 91.16(6) . . ?
N006 Fe01 N005 170.48(7) . . ?
N002 Fe01 N003 92.52(7) . . ?
N001 Fe01 N003 169.55(6) . . ?
N006 Fe01 N003 94.80(6) . . ?
N005 Fe01 N003 79.33(6) . . ?
N002 Fe01 N004 173.81(8) . . ?
N001 Fe01 N004 91.65(6) . . ?
N006 Fe01 N004 78.99(7) . . ?
N005 Fe01 N004 92.90(6) . . ?
N003 Fe01 N004 84.57(6) . . ?
C020 N005 C016 117.72(14) . . ?
C020 N005 Fe01 128.17(12) . . ?
C016 N005 Fe01 113.93(11) . . ?
C032 N006 C028 118.5(2) . . ?
C032 N006 Fe01 126.0(2) . . ?
C028 N006 Fe01 115.53(13) . . ?
C015 N003 C003 117.75(14) . . ?
C015 N003 Fe01 114.21(11) . . ?
C003 N003 Fe01 127.42(11) . . ?
C027 N004 C021 118.92(17) . . ?
C027 N004 Fe01 114.99(14) . . ?
C021 N004 Fe01 125.50(12) . . ?
C002 N002 Fe01 166.8(2) . . ?
C001 N001 Fe01 161.51(16) . . ?
N003 C015 C016 117.68(15) . . ?
N005 C016 C017 122.52(16) . . ?
N005 C016 C015 114.14(14) . . ?
C017 C016 C015 123.33(16) . . ?
C004 C003 C008 119.77(16) . . ?
C004 C003 N003 120.62(15) . . ?
C008 C003 N003 119.61(15) . . ?
C026 C021 C022 120.27(17) . . ?
C026 C021 N004 119.45(15) . . ?
C022 C021 N004 120.19(16) . . ?
C023 C024 C025 118.27(17) . . ?
C023 C024 C1B 122.5(6) . . ?
C025 C024 C1B 119.2(6) . . ?
C023 C024 C1A 120.6(5) . . ?
C025 C024 C1A 121.1(5) . . ?
C008 C007 C006 121.42(16) . . ?
C013 C012 C011 119.75(19) . . ?
C011 C010 C009 121.23(19) . . ?
C023 C022 C021 119.68(17) . . ?
C007 C008 C003 119.68(16) . . ?
C026 C025 C024 121.30(17) . . ?
N002 C002 S002 178.5(2) . . ?
C003 C004 C005 119.88(16) . . ?
N005 C020 C019 122.74(17) . . ?
C004 C005 C006 121.43(17) . . ?
C010 C009 C014 117.87(18) . . ?
C010 C009 C006 121.35(17) . . ?
C014 C009 C006 120.74(17) . . ?
C016 C017 C018 118.94(17) . . ?
C007 C006 C005 117.80(16) . . ?
C007 C006 C009 121.92(16) . . ?
C005 C006 C009 120.28(16) . . ?
C019 C018 C017 118.74(17) . . ?
N001 C001 S001 177.41(18) . . ?
C012 C011 C010 120.1(2) . . ?
C025 C026 C021 119.50(16) . . ?
N006 C028 C029 123.6(3) . . ?
N006 C028 C027 113.73(18) . . ?
C029 C028 C027 122.7(3) . . ?
C013 C014 C009 120.9(2) . . ?
C012 C013 C014 120.1(2) . . ?
C022 C023 C024 120.96(17) . . ?
N004 C027 C028 116.6(2) . . ?
C018 C019 C020 119.32(17) . . ?
N006 C032 C031 121.5(4) . . ?
C032 C031 C030 120.8(3) . . ?
C028 C029 C030 116.8(4) . . ?
C031 C030 C029 118.9(3) . . ?
C2A C1A C6A 120.0 . . ?
C2A C1A C024 115.7(6) . . ?
C6A C1A C024 124.1(6) . . ?
C3A C2A C1A 120.0 . . ?
C4A C3A C2A 120.0 . . ?
C3A C4A C5A 120.0 . . ?
C4A C5A C6A 120.0 . . ?
C5A C6A C1A 120.0 . . ?
C2B C1B C6B 120.0 . . ?
C2B C1B C024 126.7(8) . . ?
C6B C1B C024 113.3(8) . . ?
C1B C2B C3B 120.0 . . ?
C4B C3B C2B 120.0 . . ?
C3B C4B C5B 120.0 . . ?
C4B C5B C6B 120.0 . . ?
C5B C6B C1B 120.0 . . ?
 
_refine_diff_density_max    0.530
_refine_diff_density_min   -0.600
_refine_diff_density_rms    0.050

_shelx_res_file
;

TITL sc2_093K_a.res in P2(1)/c
    SC2_204K.res
    created by SHELXL-2018/3 at 12:19:56 on 15-Apr-2021
REM Old TITL SC2_093K in P2(1)/c
REM SHELXT solution in P2(1)/c: R1 0.091, Rweak 0.004, Alpha 0.025
REM <I/s>   0.460 for  267 systematic absences,  Orientation as input
REM Formula found by SHELXT:  C38 N6 S2 Fe

CELL 0.63582 17.3122 12.3466 17.0296 90.0000 115.7467 90.0000
ZERR 4.000 0.0002 0.0001 0.0002 0.0000 0.0011 0.0000
LATT  1
SYMM -X, 1/2+Y, 1/2-Z
SFAC C H N S FE
DISP $C  0.00244  0.00131  9.14798!source kissel
DISP $H -0.00002  0.00000  0.66440!source kissel
DISP $N  0.00493  0.00266 15.07095!source kissel
DISP $S  0.10506  0.10024 379.49005!source kissel
DISP $Fe  0.32649  0.69602 2544.24973!source kissel
UNIT 152.00 112.00 24.00 8.00 4.00
OMIT -5 0 2
OMIT 4 0 0
OMIT 2 0 2
L.S. 30
REM DAMP 100
REM ISOR 0.04 0.06 C1A > C6A
REM ISOR 0.04 0.06 C1B > C6B
RIGU 0.002 0.002 C1A > C6A
RIGU 0.002 0.002  C1B > C6B
SADI C024 C1A C024 C1B
BOND
LIST 6
SHEL 99 0.75
ACTA
FMAP 2
PLAN 20
WGHT    0.058900    1.028500
EXTI    0.006660
FVAR       3.45711   0.54329   0.07947
FE01  5    0.756189    0.294102    0.817126    11.00000    0.04590    0.04367 =
         0.04032    0.00774    0.01652    0.00214
S002  4    0.546373    0.335789    0.918565    11.00000    0.05641    0.05350 =
         0.04740    0.00444    0.02214    0.00644
S001  4    0.948661    0.129486    1.074652    11.00000    0.06223    0.06779 =
         0.05165    0.01524    0.01759    0.00417
N005  3    0.712712    0.140292    0.793843    11.00000    0.04275    0.03667 =
         0.03742    0.00005    0.01757   -0.00181
N006  3    0.802337    0.442480    0.822544    11.00000    0.06593    0.05610 =
         0.04115   -0.00702    0.00909    0.01328
N003  3    0.669012    0.305483    0.690277    11.00000    0.04355    0.03883 =
         0.03628   -0.00056    0.01526    0.00120
N004  3    0.842330    0.268617    0.766842    11.00000    0.04883    0.03993 =
         0.03652    0.00110    0.01443    0.00078
N002  3    0.671947    0.333694    0.859071    11.00000    0.05717    0.10870 =
         0.04757    0.01448    0.02115    0.00105
N001  3    0.841734    0.254915    0.935326    11.00000    0.05605    0.04807 =
         0.04992    0.00245    0.02138    0.00185
C015  1    0.637180    0.215207    0.655055    11.00000    0.04566    0.04286 =
         0.03504   -0.00097    0.01166   -0.00098
AFIX  43
H015  2    0.600441    0.210508    0.595947    11.00000   -1.20000
AFIX   0
C016  1    0.660090    0.120283    0.710064    11.00000    0.04411    0.03851 =
         0.03795   -0.00182    0.01597   -0.00201
C003  1    0.649608    0.398203    0.635514    11.00000    0.04467    0.03692 =
         0.03877    0.00077    0.01561    0.00118
C021  1    0.853568    0.169859    0.730219    11.00000    0.04457    0.04328 =
         0.04036   -0.00081    0.01961    0.00125
C024    1    0.866155   -0.025605    0.657179    11.00000    0.04208    0.05065 =
         0.04634   -0.00306    0.01747    0.00644
C007  1    0.603376    0.581992    0.606632    11.00000    0.05520    0.04055 =
         0.04733   -0.00160    0.02333    0.00779
AFIX  43
H007  2    0.584324    0.644699    0.622938    11.00000   -1.20000
AFIX   0
C012  1    0.570497    0.860343    0.370081    11.00000    0.06794    0.05071 =
         0.06742    0.01641    0.03497    0.00888
AFIX  43
H012  2    0.563146    0.921244    0.335410    11.00000   -1.20000
AFIX   0
C010  1    0.561151    0.669572    0.384121    11.00000    0.05162    0.04772 =
         0.05057    0.00110    0.02127    0.00501
AFIX  43
H010  2    0.546556    0.601737    0.358056    11.00000   -1.20000
AFIX   0
C022  1    0.834988    0.164375    0.642869    11.00000    0.05942    0.04826 =
         0.04205    0.00565    0.02325    0.00492
AFIX  43
H022  2    0.817806    0.226175    0.608314    11.00000   -1.20000
AFIX   0
C008  1    0.623009    0.492302    0.660070    11.00000    0.05411    0.04516 =
         0.04101   -0.00015    0.02177    0.00590
AFIX  43
H008  2    0.618346    0.495215    0.712413    11.00000   -1.20000
AFIX   0
C025  1    0.883777   -0.018199    0.744582    11.00000    0.04597    0.04744 =
         0.04533    0.00389    0.01602    0.00835
AFIX  43
H025  2    0.899473   -0.080194    0.779001    11.00000   -1.20000
AFIX   0
C002  1    0.619894    0.335881    0.884403    11.00000    0.05364    0.05545 =
         0.03525    0.00878    0.01179    0.00516
C004  1    0.656846    0.394821    0.558218    11.00000    0.05890    0.03795 =
         0.04726   -0.00196    0.02691    0.00411
AFIX  43
H004  2    0.674717    0.331559    0.541395    11.00000   -1.20000
AFIX   0
C020  1    0.734308    0.057598    0.849189    11.00000    0.04998    0.04323 =
         0.04119    0.00345    0.01915   -0.00370
AFIX  43
H020  2    0.769673    0.070635    0.907752    11.00000   -1.20000
AFIX   0
C005  1    0.637593    0.485212    0.505859    11.00000    0.06185    0.04240 =
         0.04665    0.00104    0.02858    0.00346
AFIX  43
H005  2    0.642292    0.482030    0.453542    11.00000   -1.20000
AFIX   0
C009  1    0.594656    0.677832    0.473709    11.00000    0.04652    0.04071 =
         0.05049    0.00490    0.02339    0.00470
C017  1    0.629881    0.018540    0.680127    11.00000    0.05937    0.04354 =
         0.04457   -0.00511    0.01404   -0.00670
AFIX  43
H017  2    0.593654    0.007152    0.621541    11.00000   -1.20000
AFIX   0
C006  1    0.611401    0.580707    0.529351    11.00000    0.04725    0.03908 =
         0.04639    0.00222    0.02078    0.00360
C018  1    0.653957   -0.066232    0.737999    11.00000    0.06500    0.03866 =
         0.06012   -0.00367    0.02155   -0.00930
AFIX  43
H018  2    0.634736   -0.136124    0.719268    11.00000   -1.20000
AFIX   0
C001  1    0.886736    0.204940    0.994184    11.00000    0.05051    0.04396 =
         0.04474   -0.00545    0.02112   -0.00513
C011  1    0.548937    0.759881    0.332635    11.00000    0.05804    0.06161 =
         0.05063    0.00957    0.02405    0.00835
AFIX  43
H011  2    0.526024    0.752689    0.272367    11.00000   -1.20000
AFIX   0
C026  1    0.878525    0.078655    0.781250    11.00000    0.04633    0.04996 =
         0.03784    0.00214    0.01584    0.00396
AFIX  43
H026  2    0.891770    0.082563    0.840271    11.00000   -1.20000
AFIX   0
C028  1    0.862155    0.452926    0.792290    11.00000    0.06740    0.04600 =
         0.05296   -0.00346    0.00948   -0.00861
C014  1    0.615121    0.780169    0.510341    11.00000    0.06923    0.04534 =
         0.05323    0.00057    0.02765    0.00345
AFIX  43
H014  2    0.637393    0.787949    0.570521    11.00000   -1.20000
AFIX   0
C013  1    0.602925    0.870728    0.458792    11.00000    0.08000    0.04207 =
         0.06830    0.00307    0.03348    0.00106
AFIX  43
H013  2    0.616742    0.938930    0.484316    11.00000   -1.20000
AFIX   0
C023  1    0.842000    0.067201    0.607231    11.00000    0.05988    0.05709 =
         0.04032   -0.00071    0.02302    0.00563
AFIX  43
H023  2    0.830289    0.063935    0.548565    11.00000   -1.20000
AFIX   0
C027  1    0.880441    0.353240    0.759176    11.00000    0.05696    0.05191 =
         0.05009   -0.00131    0.02185   -0.00874
AFIX  43
H027  2    0.918158    0.351050    0.733557    11.00000   -1.20000
AFIX   0
C019  1    0.706686   -0.045995    0.823625    11.00000    0.05750    0.04095 =
         0.05490    0.00718    0.02462   -0.00450
AFIX  43
H019  2    0.723645   -0.102031    0.864140    11.00000   -1.20000
AFIX   0
C032  1    0.780524    0.530135    0.854391    11.00000    0.09766    0.07186 =
         0.05467   -0.01880    0.00429    0.02782
AFIX  43
H032  2    0.739444    0.523881    0.875580    11.00000   -1.20000
AFIX   0
C031  1    0.816715    0.627388    0.856494    11.00000    0.13043    0.06991 =
         0.08882   -0.02845   -0.00581    0.02464
AFIX  43
H031  2    0.799307    0.687363    0.877747    11.00000   -1.20000
AFIX   0
C029  1    0.902843    0.548927    0.793193    11.00000    0.09998    0.05176 =
         0.09600   -0.00136    0.01589   -0.01854
AFIX  43
H029  2    0.944013    0.553608    0.772007    11.00000   -1.20000
AFIX   0
C030  1    0.879335    0.639010    0.827461    11.00000    0.14178    0.04468 =
         0.11455   -0.01211   -0.00134   -0.01497
AFIX  43
H030  2    0.905438    0.705759    0.830676    11.00000   -1.20000
AFIX  66
REM #####
PART 1
C1A   1    0.872887   -0.131026    0.617707    21.00000    0.04747    0.04902 =
         0.05058   -0.00365    0.01315    0.01540
C2A   1    0.828788   -0.217250    0.631756    21.00000    0.06410    0.04434 =
         0.10188   -0.01746    0.02982    0.00379
AFIX  43
H2A   2    0.794427   -0.205938    0.660458    21.00000   -1.20000
AFIX  65
C3A   1    0.836045   -0.320379    0.602905    21.00000    0.07708    0.05495 =
         0.10421   -0.02121    0.02519    0.00689
AFIX  43
H3A   2    0.806539   -0.378068    0.612304    21.00000   -1.20000
AFIX  65
C4A   1    0.887401   -0.337286    0.560005    21.00000    0.08279    0.06124 =
         0.05802   -0.01117    0.00946    0.02251
AFIX  43
H4A   2    0.892256   -0.406286    0.540703    21.00000   -1.20000
AFIX  65
C5A   1    0.931501   -0.251063    0.545957    21.00000    0.08152    0.05795 =
         0.06214   -0.00885    0.02128    0.03281
AFIX  43
H5A   2    0.965862   -0.262376    0.517254    21.00000   -1.20000
AFIX  65
C6A   1    0.924245   -0.147933    0.574807    21.00000    0.06217    0.06236 =
         0.05867   -0.01701    0.02360    0.01570
AFIX  43
H6A   2    0.953751   -0.090245    0.565407    21.00000   -1.20000
AFIX  66
PART 2
C1B   1    0.876918   -0.129644    0.622210   -21.00000    0.04902    0.06854 =
         0.04535   -0.01335    0.00343    0.01514
C2B   1    0.846384   -0.229545    0.633915   -21.00000    0.06845    0.06358 =
         0.06701   -0.00299    0.02211    0.02742
AFIX  43
H2B   2    0.814981   -0.234473    0.666337   -21.00000   -1.20000
AFIX  65
C3B   1    0.862785   -0.322082    0.597162   -21.00000    0.08880    0.06234 =
         0.08014   -0.00997    0.02902    0.02062
AFIX  43
H3B   2    0.842356   -0.388922    0.604994   -21.00000   -1.20000
AFIX  65
C4B   1    0.909721   -0.314718    0.548704   -21.00000    0.09547    0.05944 =
         0.06439    0.00021    0.02390    0.03553
AFIX  43
H4B   2    0.920694   -0.376631    0.524114   -21.00000   -1.20000
AFIX  65
C5B   1    0.940256   -0.214817    0.536998   -21.00000    0.08407    0.06700 =
         0.06994   -0.00269    0.02793    0.03431
AFIX  43
H5B   2    0.971658   -0.209891    0.504575   -21.00000   -1.20000
AFIX  65
C6B   1    0.923855   -0.122280    0.573750   -21.00000    0.06473    0.07318 =
         0.07281   -0.01490    0.02607    0.03023
AFIX  43
H6B   2    0.944285   -0.055440    0.565918   -21.00000   -1.20000
PART 0
AFIX   0
HKLF 4


REM  sc2_093K_a.res in P2(1)/c
REM wR2 = 0.1216, GooF = S = 1.055, Restrained GooF = 1.053 for all data
REM R1 = 0.0413 for 6819 Fo > 4sig(Fo) and 0.0452 for all 7647 data
REM 457 parameters refined using 73 restraints

END

WGHT      0.0590      1.0265

REM Highest difference peak  0.530,  deepest hole -0.600,  1-sigma level  0.050
Q1    1   0.6735  0.3945  0.8692  11.00000  0.05    0.53
Q2    1   0.7815  0.3310  0.8506  11.00000  0.05    0.45
Q3    1   0.9077  0.0903  1.0701  11.00000  0.05    0.29
Q4    1   0.8435  0.6589  0.8261  11.00000  0.05    0.26
Q5    1   0.6475  0.1633  0.6844  11.00000  0.05    0.25
Q6    1   0.8891 -0.0143  0.7015  11.00000  0.05    0.24
Q7    1   0.8466  0.1685  0.6932  11.00000  0.05    0.24
Q8    1   0.8208  0.4792  0.8123  11.00000  0.05    0.23
Q9    1   0.8738 -0.0784  0.6406  11.00000  0.05    0.23
Q10   1   0.5977  0.6273  0.5014  11.00000  0.05    0.22
Q11   1   0.6592  0.3488  0.6642  11.00000  0.05    0.22
Q12   1   0.6845 -0.0520  0.7771  11.00000  0.05    0.22
Q13   1   0.9091  0.6686  0.8089  11.00000  0.05    0.22
Q14   1   0.6562 -0.0271  0.7065  11.00000  0.05    0.21
Q15   1   0.6865  0.1297  0.7499  11.00000  0.05    0.21
Q16   1   0.5911  0.3617  0.9421  11.00000  0.05    0.21
Q17   1   0.8125  0.5737  0.8477  11.00000  0.05    0.21
Q18   1   0.6520  0.0650  0.6976  11.00000  0.05    0.21
Q19   1   0.6162  0.5324  0.5196  11.00000  0.05    0.20
Q20   1   0.8697  0.2765  0.9688  11.00000  0.05    0.20
;
_shelx_res_checksum   89845

_shelx_hkl_file
;
  -2   0   0 152270. 8977.20   1
   2   0   0 162302. 8977.43   1
  -3   0   0 54795.7 3157.86   1
   3   0   0 55540.4 3157.76   1
  -4   0   0 935452. 53026.4   1
   4   0   0 922612. 53026.1   1
  -5   0   0 865.658 62.1417   1
   5   0   0 707.555 60.6711   1
  -7   0   0 1363.17 91.3715   1
   7   0   0 1064.24 88.4401   1
  -8   0   0 56235.6 3253.29   1
   8   0   0 56936.8 3253.72   1
  -9   0   0 890.577 78.6594   1
   9   0   0 951.699 80.2143   1
 -10   0   0 137349. 7843.51   1
  10   0   0 136517. 7841.76   1
 -11   0   0 452.112 58.4002   1
  11   0   0 615.290 61.8531   1
  13   0   0 3332.77 220.237   1
 -13   0   0 3200.70 220.509   1
  14   0   0 6621.58 429.784   1
 -14   0   0 7267.67 434.696   1
 -15   0   0 68.9941 34.9821   1
  15   0   0-6.64927 26.1355   1
  16   0   0 2176.14 167.549   1
 -16   0   0 2373.30 170.807   1
 -17   0   0 1883.07 147.331   1
  18   0   0 1556.42 125.087   1
 -18   0   0 1329.16 119.455   1
  19   0   0 1828.09 148.264   1
 -19   0   0 1874.13 146.577   1
  21   0   0 63.7939 44.9792   1
 -21   0   0 111.947 46.8850   1
  22   0   0 379.130 58.0822   1
 -22   0   0 340.714 57.3895   1
  23   0   0 360.145 58.1835   1
 -23   0   0 441.074 62.1361   1
  24   0   0 506.249 67.0326   1
 -24   0   0 448.763 67.1240   1
  25   0   0 151.165 46.1960   1
 -25   0   0 229.721 50.7335   1
  26   0   0 21.8764 39.1866   1
 -26   0   0 7.93307 38.6564   1
   1   1   0 317087. 16659.3   1
  -1  -1   0 312477. 16659.0   1
  -1   1   0 292038. 16660.1   1
   2   1   0 446.957 33.5310   1
  -2   1   0 479.522 35.0014   1
  -2  -1   0 384.237 34.5040   1
   2  -1   0 477.993 34.5412   1
   3   1   0 257378. 14288.3   1
  -3   1   0 237825. 14289.9   1
  -3  -1   0 252907. 14289.5   1
   3  -1   0 251390. 14289.3   1
   4   1   0 48759.1 2467.82   1
  -4  -1   0 40019.8 2464.37   1
   4  -1   0 42446.9 2466.79   1
  -4   1   0 41767.0 2466.29   1
   5   1   0 3996.94 223.091   1
  -5  -1   0 4016.10 222.610   1
   5  -1   0 3505.33 222.353   1
   6  -1   0 1058.54 82.4978   1
  -6   1   0 1113.78 82.7370   1
   7   1   0 16238.4 954.387   1
  -7  -1   0 15609.4 954.382   1
   7  -1   0 16166.7 955.691   1
  -7   1   0 17580.1 958.437   1
   8   1   0 13910.2 837.324   1
  -8  -1   0 14037.1 838.250   1
   8  -1   0 14562.8 839.757   1
  -8   1   0 14679.3 841.214   1
   9   1   0 133877. 8047.48   1
  -9  -1   0 144560. 8050.20   1
   9  -1   0 135559. 8048.56   1
  -9   1   0 150198. 8052.68   1
  10   1   0 4006.83 249.070   1
 -10  -1   0 3839.66 248.370   1
  10  -1   0 3691.90 248.791   1
 -10   1   0 3887.41 249.582   1
  11   1   0 39840.9 2318.63   1
 -11  -1   0 38428.9 2317.31   1
  11  -1   0 39610.2 2316.96   1
 -11   1   0 42471.8 2319.81   1
  12  -1   0 1447.54 108.779   1
 -12   1   0 1227.44 106.300   1
  13   1   0 1807.46 129.462   1
  13  -1   0 1845.67 129.213   1
 -13   1   0 1731.59 128.219   1
  14   1   0 1337.74 107.258   1
 -14  -1   0 1134.79 101.652   1
  14  -1   0 1148.70 101.293   1
 -14   1   0 1198.39 104.509   1
  15  -1   0 5320.30 329.355   1
  15   1   0 5348.79 329.951   1
 -15   1   0 4590.54 324.117   1
  16   1   0 2331.13 166.238   1
  16  -1   0 2025.68 159.775   1
 -16   1   0 2078.97 161.262   1
 -16  -1   0 2346.76 165.551   1
  17   1   0 290.417 53.8627   1
 -17  -1   0 161.773 44.3493   1
  17  -1   0 230.020 47.4851   1
 -17   1   0 321.098 51.9781   1
  18   1   0 149.862 40.1384   1
 -18  -1   0 198.257 47.1629   1
  18  -1   0 169.068 45.5417   1
 -18   1   0 183.116 43.9108   1
  19  -1   0 1106.38 100.740   1
  19   1   0 957.779 92.7677   1
 -19  -1   0 1096.16 97.5807   1
 -19   1   0 796.625 90.2497   1
  20  -1   0 31.5478 31.6224   1
 -20   1   0 23.3304 36.3515   1
  21   1   0 491.403 64.4406   1
 -21  -1   0 437.822 65.8279   1
  21  -1   0 425.075 63.3150   1
 -21   1   0 552.358 66.3210   1
  22   1   0 1245.75 115.401   1
  22  -1   0 1453.86 122.248   1
 -22   1   0 1268.59 113.800   1
 -22  -1   0 1206.85 115.112   1
  23  -1   0 280.327 57.6361   1
  23   1   0 260.308 52.5214   1
 -23   1   0 286.254 57.9587   1
 -23  -1   0 340.681 55.7192   1
  24  -1   0 307.067 58.5057   1
  24   1   0 257.185 54.7750   1
 -24  -1   0 312.900 58.8724   1
 -24   1   0 229.090 57.3571   1
  25   1   0 142.671 48.3381   1
  25  -1   0 29.7578 41.1147   1
 -25  -1   0 96.7566 43.5713   1
 -25   1   0 47.7465 38.5254   1
  26  -1   0 51.6252 33.9521   1
  26   1   0 7.35636 32.8253   1
 -26   1   0-7.70301 38.0488   1
   0   2   0 117450. 6944.79   1
   0  -2   0 126113. 6945.61   1
   1   2   0-1.39527 12.0488   1
  -1  -2   0 4.34528 13.5401   1
  -1   2   0 27.9605 14.9396   1
   1  -2   0 19.8868 14.8146   1
  -2   2   0 572.195 48.4826   1
   2  -2   0 709.858 49.9764   1
   2   2   0 731.235 48.9179   1
  -2  -2   0 634.490 47.0692   1
  -3   2   0 77688.5 4890.46   1
  -3  -2   0 88680.3 4889.38   1
   3   2   0 91851.3 4889.18   1
   3  -2   0 82772.4 4889.95   1
  -4   2   0 49057.0 3022.23   1
   4   2   0 53789.4 3021.98   1
  -4  -2   0 55779.5 3022.49   1
   4  -2   0 52174.6 3022.73   1
  -5  -2   0 1168.02 85.9218   1
   5   2   0 1218.42 84.8786   1
   6  -2   0 7115.93 420.423   1
  -6   2   0 6881.45 419.727   1
   7  -2   0 10373.2 633.226   1
  -7  -2   0 9568.02 630.928   1
  -7   2   0 10507.3 634.016   1
   8  -2   0 5060.25 313.566   1
  -8  -2   0 5831.41 316.384   1
  -8   2   0 5355.65 316.850   1
   9  -2   0 1302.10 95.4371   1
  -9  -2   0 1059.55 90.5089   1
  -9   2   0 1241.14 95.1670   1
   9   2   0 1069.23 89.2539   1
  10  -2   0 58486.8 3295.34   1
 -10  -2   0 55748.4 3292.80   1
 -10   2   0 57781.9 3296.11   1
  10   2   0 56902.7 3292.77   1
  11  -2   0 1210.46 97.8973   1
 -11  -2   0 1106.59 96.2186   1
 -11   2   0 1165.29 98.3597   1
  11   2   0 1320.69 99.8476   1
  12  -2   0 23993.9 1367.00   1
 -12   2   0 22646.1 1366.64   1
  13  -2   0 15025.3 808.392   1
 -13  -2   0 12270.9 801.604   1
 -13   2   0 13055.7 802.940   1
  13   2   0 13745.2 803.483   1
  14  -2   0 9635.34 563.912   1
 -14   2   0 8585.26 560.197   1
  14   2   0 9397.11 560.853   1
  15  -2   0 2257.77 165.177   1
 -15  -2   0 2289.53 166.465   1
 -15   2   0 2065.15 162.803   1
  15   2   0 2275.63 163.087   1
 -16  -2   0 198.217 47.0182   1
  16   2   0 158.279 41.3750   1
 -17  -2   0 128.172 39.3810   1
  17  -2   0 129.134 38.8393   1
  17   2   0 135.583 38.2154   1
  18  -2   0 51.2175 35.6851   1
 -18  -2   0 46.2075 37.5560   1
 -18   2   0 29.7407 30.4111   1
  18   2   0-7.40321 32.5198   1
  19  -2   0 59.0603 38.4227   1
 -19  -2   0 126.270 44.2778   1
 -19   2   0 100.894 40.3367   1
  19   2   0 188.193 47.1575   1
 -20   2   0 1128.91 104.195   1
  20  -2   0 1036.02 98.7221   1
  21  -2   0 86.2110 38.9678   1
  21   2   0 90.8604 40.0321   1
 -21   2   0 55.4179 36.7151   1
 -21  -2   0 99.3492 45.2075   1
 -22  -2   0 156.868 48.5367   1
  22   2   0 69.1784 42.2111   1
 -23   2   0 837.442 81.6531   1
 -23  -2   0 702.396 82.5953   1
  23  -2   0 711.403 81.3171   1
  23   2   0 568.219 77.9646   1
 -24  -2   0 131.984 47.8617   1
  24   2   0 37.6583 42.8999   1
 -25  -2   0 71.6344 39.5466   1
 -25   2   0 186.241 48.3663   1
  25  -2   0 162.513 50.5696   1
  25   2   0 136.734 43.2903   1
 -26   2   0 53.6983 35.9282   1
  26  -2   0 43.0152 36.4167   1
   0  -3   0 8.54848 12.5887   1
   0   3   0 10.3117 14.5032   1
  -1  -3   0 35418.3 1876.34   1
  -1   3   0 35106.4 1875.87   1
   1  -3   0 33555.7 1875.72   1
   2   3   0 6.35872 17.2355   1
  -2  -3   0 11.2042 18.3090   1
  -2   3   0 4.90413 18.1126   1
   2  -3   0 14.6297 20.5800   1
  -3   3   0 14567.1 891.728   1
   3  -3   0 15324.9 892.731   1
   3   3   0 16143.9 892.206   1
  -3  -3   0 15478.3 891.838   1
   4   3   0 22772.1 1408.93   1
  -4  -3   0 26221.9 1410.51   1
   5  -3   0 404.802 43.8339   1
  -5   3   0 377.813 45.1135   1
  -6   3   0 1581.92 112.062   1
   6   3   0 1690.73 109.634   1
   6  -3   0 1566.76 111.039   1
  -6  -3   0 1398.66 106.495   1
  -7   3   0 78481.3 4289.87   1
   7   3   0 77559.9 4285.37   1
   7  -3   0 73861.5 4287.33   1
  -7  -3   0 69670.9 4284.32   1
  -8   3   0 122.631 28.5922   1
   8   3   0 91.0067 23.4920   1
  -8  -3   0 190.948 31.4369   1
   8  -3   0 97.6024 28.6861   1
   9  -3   0 1193.95 90.8487   1
  -9  -3   0 1047.80 87.2781   1
  -9   3   0 1040.50 88.4232   1
   9   3   0 1068.95 86.1993   1
  10  -3   0 4096.14 253.442   1
 -10  -3   0 3669.79 250.104   1
 -10   3   0 3875.04 252.547   1
  10   3   0 3837.83 248.485   1
 -11  -3   0 759.273 67.8463   1
  11   3   0 455.632 55.5503   1
  12  -3   0 4889.97 310.075   1
 -12  -3   0 5205.89 311.284   1
 -12   3   0 4519.21 308.518   1
  12   3   0 4623.25 303.991   1
  13  -3   0 13370.4 746.677   1
 -13  -3   0 13701.9 748.203   1
 -13   3   0 12541.4 745.691   1
  14  -3   0 5407.59 362.931   1
 -14  -3   0 5980.18 366.985   1
 -14   3   0 5854.00 365.969   1
  14   3   0 5664.50 362.057   1
  15  -3   0 502.083 61.8206   1
 -15  -3   0 359.877 54.5716   1
 -15   3   0 337.066 50.4166   1
  16  -3   0 344.885 56.7616   1
 -16  -3   0 341.623 55.6200   1
 -16   3   0 270.297 50.6227   1
  17  -3   0 756.200 85.1809   1
 -17  -3   0 873.203 88.5584   1
 -17   3   0 892.180 87.8922   1
  17   3   0 955.364 87.8088   1
  18  -3   0 253.640 50.1473   1
 -18  -3   0 173.120 43.7088   1
 -18   3   0 184.128 48.0919   1
  18   3   0 175.661 43.7028   1
  19  -3   0 345.016 55.9044   1
 -19  -3   0 250.186 54.4050   1
 -19   3   0 162.464 43.9334   1
  19   3   0 246.658 53.0896   1
  20  -3   0 196.358 45.7464   1
 -20   3   0 184.081 41.7107   1
  21  -3   0 97.1974 39.7012   1
 -21  -3   0 114.846 41.8762   1
 -21   3   0 183.426 48.1034   1
  21   3   0 207.749 48.0698   1
  22  -3   0 90.6251 45.4164   1
 -22  -3   0-8.12117 41.3059   1
 -22   3   0 71.4708 43.2979   1
  22   3   0 100.547 44.3949   1
  23  -3   0 110.740 38.1148   1
 -23  -3   0 119.424 47.3667   1
 -23   3   0 132.202 39.5085   1
  23   3   0 123.914 48.9377   1
  24  -3   0 218.738 53.1123   1
 -24  -3   0 165.140 48.7940   1
 -24   3   0 184.702 51.9925   1
  24   3   0 201.672 53.4780   1
  25  -3   0-7.72260 39.1166   1
  25   3   0-23.1241 36.5213   1
 -25   3   0-7.54708 36.2659   1
 -25  -3   0 38.8079 35.7088   1
  26  -3   0 22.7607 35.5266   1
 -26   3   0 74.4281 39.6260   1
   0  -4   0 42696.3 2412.34   1
   0   4   0 41298.4 2411.90   1
  -1  -4   0 635.530 51.5587   1
  -1   4   0 647.892 52.2013   1
   1   4   0 484.675 49.0148   1
   1  -4   0 661.556 52.6012   1
   2   4   0 68639.5 4242.05   1
  -2  -4   0 80805.6 4245.57   1
   3   4   0 23775.2 1413.03   1
  -3  -4   0 24102.7 1414.43   1
  -3   4   0 24503.2 1418.02   1
   3  -4   0 25744.7 1416.69   1
   4  -4   0 7753.92 437.746   1
  -4   4   0 6877.28 434.416   1
  -5   4   0 19362.8 966.690   1
   5  -4   0 17270.8 963.754   1
   5   4   0 17637.5 961.318   1
  -6   4   0 567.430 56.1961   1
   6  -4   0 527.325 54.4365   1
   6   4   0 593.642 54.0939   1
  -6  -4   0 675.277 56.7919   1
  -7   4   0 1760.45 129.338   1
   7  -4   0 1541.46 128.037   1
  -7  -4   0 1819.94 127.136   1
  -8   4   0 49977.2 2907.76   1
   8  -4   0 48425.3 2907.22   1
   8   4   0 53801.6 2906.18   1
  -8  -4   0 49449.4 2904.55   1
  -9   4   0 1567.05 112.895   1
  -9  -4   0 1508.10 110.009   1
   9  -4   0 1352.08 109.126   1
   9   4   0 1335.16 106.958   1
 -10  -4   0 366.227 47.0288   1
  10   4   0 416.283 50.2538   1
  11  -4   0 1490.70 115.401   1
 -11   4   0 1338.82 112.799   1
  12  -4   0 3509.85 219.215   1
 -12  -4   0 3028.12 213.902   1
 -12   4   0 2869.66 214.331   1
  12   4   0 3293.21 214.009   1
  13  -4   0 8172.51 504.862   1
 -13  -4   0 8054.32 501.108   1
 -13   4   0 7514.23 501.895   1
  13   4   0 8873.50 503.152   1
  14  -4   0 77.3772 40.3646   1
 -14  -4   0 67.3694 28.7365   1
 -14   4   0 21.7722 35.5056   1
 -15  -4   0 4811.54 310.654   1
  15   4   0 4673.64 308.337   1
  16  -4   0 718.384 81.0570   1
 -16   4   0 943.533 87.9316   1
  17  -4   0 151.168 41.9924   1
 -17  -4   0 171.019 43.8385   1
 -17   4   0 82.4308 38.5032   1
  17   4   0 231.810 46.8858   1
  18  -4   0 2051.90 157.738   1
 -18  -4   0 2065.56 156.292   1
 -18   4   0 1946.05 156.888   1
  18   4   0 1952.92 153.857   1
  19  -4   0 283.243 54.2305   1
 -19  -4   0 364.329 57.5600   1
 -19   4   0 405.380 62.0715   1
  19   4   0 403.015 60.7144   1
  20  -4   0 37.9777 37.6358   1
 -20  -4   0 125.573 43.6657   1
 -20   4   0 15.7973 37.5617   1
  20   4   0 54.1444 43.4817   1
  21  -4   0 7.87594 37.8514   1
 -21  -4   0-15.8309 32.3304   1
 -21   4   0-44.9248 40.2312   1
  21   4   0 7.85893 33.9004   1
  22  -4   0 7.53161 38.1692   1
 -22  -4   0 71.7331 42.8382   1
 -22   4   0-31.0537 39.8311   1
  22   4   0 47.5969 42.1607   1
  23  -4   0 132.529 48.3677   1
 -23  -4   0 230.838 50.5224   1
 -23   4   0 157.685 49.2607   1
  23   4   0 238.806 53.2651   1
  24  -4   0 15.1294 44.5440   1
 -24   4   0 38.6607 39.6783   1
  24   4   0 23.6154 36.7894   1
   0   5   0-9.99786 16.9036   1
   0  -5   0-20.7490 19.9913   1
   1   5   0 16.0092 17.8505   1
  -1   5   0 27.4407 21.5256   1
  -1  -5   0 41.1056 20.0474   1
   1  -5   0 44.9245 24.3477   1
  -2   5   0 55684.0 3219.04   1
   2   5   0 55363.3 3216.44   1
  -2  -5   0 57197.4 3218.05   1
   2  -5   0 55933.1 3218.81   1
  -3  -5   0 16464.4 936.769   1
   3   5   0 16745.2 936.261   1
  -3   5   0 16254.7 938.499   1
   3  -5   0 14715.6 936.625   1
   4   5   0 87121.4 4761.21   1
  -4  -5   0 82216.6 4761.33   1
  -4   5   0 86607.4 4763.54   1
   4  -5   0 76584.9 4761.15   1
  -5  -5   0 26809.7 1521.50   1
   5   5   0 24581.9 1519.80   1
   5  -5   0 27168.8 1523.72   1
  -5   5   0 26636.2 1523.04   1
  -6  -5   0 921.201 77.4189   1
   6   5   0 1067.98 79.6945   1
   6  -5   0 933.750 80.6332   1
  -6   5   0 922.625 81.4617   1
  -7  -5   0 31283.8 1957.37   1
   7   5   0 33251.1 1959.82   1
   7  -5   0 35762.1 1964.34   1
  -7   5   0 36192.3 1965.03   1
  -8  -5   0 8033.80 488.778   1
   8  -5   0 9035.45 495.873   1
   8   5   0 7189.96 486.219   1
  -8   5   0 8424.05 494.766   1
  -9  -5   0 21.0752 20.2524   1
   9   5   0 5.14760 22.5945   1
  10   5   0 272.463 43.4440   1
 -10   5   0 273.184 45.7013   1
 -10  -5   0 310.205 45.5976   1
  10  -5   0 292.952 46.8430   1
  11   5   0 2332.70 160.195   1
 -11  -5   0 2349.46 161.423   1
 -11   5   0 2114.38 160.944   1
  11  -5   0 2185.04 160.705   1
  12   5   0 692.274 71.1952   1
 -12  -5   0 713.682 72.7126   1
 -12   5   0 756.830 74.9662   1
  12  -5   0 635.726 72.3576   1
 -13  -5   0 4114.00 254.740   1
  13  -5   0 3739.35 252.021   1
 -13   5   0 3434.16 252.449   1
  14   5   0 20.1800 31.4231   1
 -14   5   0 7.39126 34.5258   1
  14  -5   0 21.3929 36.5774   1
 -14  -5   0 6.88427 32.1589   1
 -15  -5   0 1418.36 118.062   1
  15  -5   0 1388.24 120.003   1
 -15   5   0 1278.93 117.570   1
  15   5   0 1530.41 119.604   1
  16  -5   0 217.726 47.1559   1
 -16   5   0 280.014 52.5374   1
 -17  -5   0 4033.41 286.671   1
  17  -5   0 4199.02 286.613   1
  17   5   0 4565.96 289.416   1
 -17   5   0 4430.62 290.662   1
 -18  -5   0 837.236 89.3762   1
  18   5   0 1057.26 95.7142   1
 -18   5   0 722.537 85.7526   1
  18  -5   0 1009.92 94.2446   1
  19   5   0-54.2084 43.4172   1
 -19  -5   0-7.89549 36.8743   1
 -19   5   0 15.6662 38.6749   1
  19  -5   0 15.4100 37.0280   1
  20   5   0 140.700 43.9391   1
 -20  -5   0 184.563 44.5935   1
 -20   5   0 173.134 44.6704   1
  20  -5   0 163.424 41.0038   1
  21   5   0 47.1568 36.2623   1
 -21  -5   0 48.6420 39.0521   1
 -22   5   0 70.1403 39.5895   1
  22  -5   0 37.7783 35.9254   1
  23   5   0 15.5579 38.4105   1
 -23  -5   0 7.97121 37.7744   1
 -24   5   0 92.5071 39.2924   1
  24  -5   0 57.8328 43.1602   1
 -25   5   0 15.0336 31.2924   1
  25  -5   0 14.4936 30.7225   1
   0   6   0 46508.1 2788.13   1
   0  -6   0 50462.1 2789.14   1
   1  -6   0 13579.4 809.538   1
  -1   6   0 14387.2 810.551   1
   1   6   0 13555.2 808.553   1
  -1  -6   0 13644.4 809.600   1
   2  -6   0 8606.11 527.707   1
   2   6   0 8869.26 526.853   1
  -2   6   0 8682.85 528.997   1
  -2  -6   0 9189.72 529.283   1
   3  -6   0 307.925 39.2623   1
  -3  -6   0 270.956 36.8640   1
   3   6   0 252.326 35.4325   1
   4  -6   0 1385.72 95.4085   1
  -4  -6   0 1174.27 92.1244   1
   4   6   0 1232.19 91.6280   1
  -4   6   0 999.255 92.5643   1
  -5   6   0 1941.29 134.410   1
   5  -6   0 1996.79 136.040   1
   5   6   0 1751.92 130.717   1
  -5  -6   0 1904.57 133.867   1
  -6   6   0 7441.62 448.587   1
   6  -6   0 7430.47 447.343   1
   6   6   0 7370.26 444.651   1
  -6  -6   0 7095.32 444.967   1
  -7   6   0 3733.39 256.233   1
   7  -6   0 3752.01 254.093   1
   7   6   0 4148.17 254.109   1
  -7  -6   0 4209.30 256.310   1
   8   6   0 5.13387 21.3719   1
  -8  -6   0 15.4596 24.0714   1
  -9   6   0 8726.40 556.967   1
   9  -6   0 9700.09 561.029   1
   9   6   0 9025.86 555.862   1
  -9  -6   0 9400.39 555.708   1
 -10   6   0 1044.28 94.9750   1
  10  -6   0 1077.00 94.8431   1
 -11  -6   0 92.4818 32.8958   1
  11   6   0 164.649 37.6520   1
  11  -6   0 161.644 39.4935   1
 -11   6   0 119.562 38.0101   1
 -12   6   0 4347.34 287.834   1
  12  -6   0 4358.88 288.223   1
 -12  -6   0 4419.75 286.132   1
 -13  -6   0 850.724 80.1461   1
  13  -6   0 719.144 76.6884   1
 -13   6   0 688.942 76.6636   1
  13   6   0 752.115 76.3226   1
  14   6   0 393.660 57.9401   1
 -14  -6   0 375.890 55.3248   1
 -15   6   0 503.379 63.6291   1
  15  -6   0 534.965 65.6557   1
  15   6   0 369.111 56.9992   1
 -15  -6   0 416.424 58.3761   1
  16   6   0 988.268 94.8143   1
  16  -6   0 1157.11 99.9643   1
 -16   6   0 1016.07 97.8252   1
  17  -6   0 54.3490 37.3618   1
 -17  -6   0 7.57914 30.4150   1
 -17   6   0 48.1251 34.0493   1
  17   6   0 29.8174 32.7597   1
  18  -6   0 7.77306 34.6616   1
 -18  -6   0 7.73590 29.7134   1
 -18   6   0-24.2694 37.2193   1
  18   6   0-7.61301 30.4862   1
  19  -6   0-7.79358 37.4530   1
 -19   6   0-7.91358 38.5541   1
 -20  -6   0 55.6984 41.0703   1
 -20   6   0 54.8409 41.4081   1
  20   6   0 133.818 44.8214   1
  21  -6   0 39.0002 31.9437   1
 -21  -6   0 48.0477 41.1363   1
 -21   6   0 39.3006 32.7982   1
  21   6   0 47.5319 44.0222   1
  22  -6   0 266.900 55.8502   1
 -22  -6   0 329.904 59.3253   1
 -22   6   0 326.588 56.4955   1
  22   6   0 335.301 59.5929   1
  23  -6   0 155.763 47.3073   1
 -23  -6   0 64.6123 42.5133   1
 -23   6   0 99.4251 45.9742   1
  23   6   0 174.367 51.6635   1
  24  -6   0 36.2841 40.3189   1
  25  -6   0-6.98106 38.3427   1
 -25   6   0-29.5231 39.2223   1
   0  -7   0-4.63027 24.3319   1
   0   7   0-22.6785 23.5572   1
  -1  -7   0 5730.52 339.334   1
  -1   7   0 5472.96 337.530   1
   1  -7   0 5457.51 337.970   1
   1   7   0 5187.68 335.727   1
  -2  -7   0 14708.8 899.940   1
   2  -7   0 13785.6 898.640   1
   2   7   0 14718.9 899.794   1
  -3   7   0 692.087 63.9378   1
   3  -7   0 627.494 62.6789   1
   3   7   0 539.943 58.3949   1
  -4  -7   0 20825.2 1245.23   1
   4   7   0 21448.5 1244.56   1
   4  -7   0 20757.4 1246.41   1
  -4   7   0 22476.4 1249.86   1
  -5  -7   0 6799.67 436.174   1
   5   7   0 6672.66 435.054   1
   5  -7   0 7723.85 440.114   1
  -5   7   0 7542.13 439.266   1
   6   7   0 69.9766 28.1068   1
  -6  -7   0 26.3285 27.4181   1
  -6   7   0 55.0672 27.2744   1
   6  -7   0 5.57075 23.7094   1
   7   7   0 1162.79 94.1087   1
  -7  -7   0 1161.11 95.5846   1
  -8  -7   0 1993.42 142.413   1
   8   7   0 1764.50 138.450   1
  -8   7   0 2144.70 147.508   1
   8  -7   0 1885.12 142.019   1
  -9   7   0 3926.66 248.056   1
   9  -7   0 3465.10 247.597   1
 -10  -7   0 2786.51 181.464   1
  10   7   0 2800.97 179.792   1
  10  -7   0 2547.32 179.708   1
 -11  -7   0 352.737 51.0071   1
 -11   7   0 317.535 51.7988   1
  11  -7   0 405.631 54.7386   1
 -12  -7   0 512.204 60.8547   1
  12   7   0 551.217 63.7359   1
 -12   7   0 531.387 64.8264   1
  12  -7   0 572.185 66.4607   1
 -13  -7   0 479.602 60.5031   1
  13   7   0 516.921 61.4516   1
 -14  -7   0 2173.29 175.861   1
  14  -7   0 2462.91 181.383   1
 -14   7   0 2745.80 185.925   1
  14   7   0 2610.35 181.644   1
 -15  -7   0 4703.98 329.696   1
  15  -7   0 5615.06 336.981   1
 -15   7   0 5326.75 335.978   1
  15   7   0 4815.91 329.485   1
 -16  -7   0 2252.24 169.808   1
 -16   7   0 2015.47 168.942   1
  16  -7   0 2185.76 169.993   1
  16   7   0 2624.96 174.868   1
 -17  -7   0 287.040 56.2306   1
  17   7   0 244.076 50.7833   1
  18   7   0 31.2465 35.3936   1
 -18  -7   0 31.5859 34.0599   1
 -18   7   0 16.2978 35.1485   1
  18  -7   0-39.4404 36.2940   1
  19   7   0 7.91886 37.5240   1
 -19  -7   0-24.0160 34.5302   1
 -19   7   0-8.15382 38.6371   1
  19  -7   0 71.1652 42.9542   1
 -20  -7   0-24.2340 36.5971   1
  20   7   0 23.9707 42.9274   1
 -21  -7   0 96.9550 43.1097   1
  21   7   0 79.7727 43.5169   1
  21  -7   0 93.8464 43.5789   1
 -21   7   0 23.3280 38.0935   1
  22   7   0 143.508 52.4500   1
 -22  -7   0 274.550 55.4019   1
  23  -7   0 14.8991 37.7422   1
 -23   7   0 7.59414 31.6132   1
  23   7   0 23.5963 38.3255   1
 -24   7   0 96.9817 44.0080   1
  24  -7   0 14.3074 38.9744   1
   0  -8   0 4236.08 288.686   1
   0   8   0 4970.50 292.927   1
   1  -8   0 3877.32 251.270   1
  -1   8   0 3632.05 248.495   1
   1   8   0 4444.14 254.407   1
  -1  -8   0 3666.46 249.563   1
   2  -8   0 27808.0 1537.68   1
  -2   8   0 30002.6 1540.20   1
  -2  -8   0 27626.9 1537.46   1
   3  -8   0 6327.51 384.433   1
  -3   8   0 5762.55 381.482   1
   3   8   0 6482.17 382.739   1
  -3  -8   0 6142.31 382.641   1
   4  -8   0 11311.8 666.410   1
   4   8   0 10998.1 662.946   1
  -4   8   0 11286.0 666.263   1
  -4  -8   0 10843.1 663.592   1
   5   8   0 46.6365 26.8013   1
  -5  -8   0 76.9432 28.7382   1
  -6  -8   0 4313.78 268.085   1
   6   8   0 3986.21 264.158   1
  -6   8   0 3748.15 267.181   1
   6  -8   0 4394.61 270.413   1
  -7   8   0 1744.55 136.623   1
   7  -8   0 1814.18 134.888   1
  -8  -8   0 4367.33 321.071   1
   8   8   0 5963.11 328.882   1
  -8   8   0 5368.53 331.061   1
   8  -8   0 4968.59 327.011   1
  -9  -8   0 6138.53 379.558   1
   9   8   0 5901.32 375.469   1
   9  -8   0 5838.84 378.044   1
  -9   8   0 6146.86 381.133   1
 -10  -8   0 85.2553 34.5837   1
 -10   8   0 20.7606 27.3317   1
  10  -8   0 68.2757 31.0905   1
 -11  -8   0 67.4023 34.4167   1
  11   8   0 72.7321 32.0689   1
 -11   8   0 63.5224 38.5841   1
  11  -8   0 103.838 39.4435   1
  12   8   0 3923.70 267.202   1
 -12  -8   0 4163.95 270.688   1
 -13  -8   0 970.988 98.8855   1
  13   8   0 1150.08 101.626   1
 -13   8   0 1138.87 102.908   1
  13  -8   0 1257.52 106.726   1
  14  -8   0 2969.06 206.939   1
 -14   8   0 2836.14 207.475   1
 -15  -8   0 130.814 43.5063   1
  15   8   0 148.262 41.8973   1
 -15   8   0 116.516 36.6145   1
  15  -8   0 165.541 39.8592   1
 -16  -8   0-14.7577 34.4592   1
  16   8   0-7.58976 35.4441   1
 -16   8   0-7.96029 36.0644   1
  16  -8   0 54.4534 41.3264   1
 -17  -8   0 379.973 55.7968   1
  17   8   0 295.131 53.3948   1
 -17   8   0 285.049 56.0720   1
  17  -8   0 320.216 57.8686   1
 -18   8   0 517.516 68.7261   1
  18  -8   0 380.644 62.3030   1
  19  -8   0 245.191 52.2765   1
 -19   8   0 310.473 52.6681   1
  19   8   0 280.567 53.3177   1
 -19  -8   0 150.714 48.1402   1
  20  -8   0 194.972 52.9168   1
  20   8   0 169.443 51.5327   1
 -20  -8   0 182.067 47.8143   1
 -21   8   0-15.6259 38.5725   1
  21   8   0 16.1718 36.0563   1
 -21  -8   0-7.59995 32.7780   1
  22  -8   0-7.58371 38.8941   1
 -22   8   0-38.2121 41.9646   1
  22   8   0-8.06240 41.8498   1
 -22  -8   0 15.1562 33.7959   1
  24  -8   0-14.2868 37.5424   1
 -24   8   0-36.5923 41.0533   1
   0   9   0 11.4386 26.3483   1
   0  -9   0 33.7229 24.2789   1
   1   9   0 12940.6 775.683   1
  -1  -9   0 13084.6 775.795   1
   2   9   0 9992.46 551.777   1
  -2  -9   0 8218.99 547.956   1
  -3   9   0 14463.3 823.720   1
   3  -9   0 13164.1 820.189   1
  -4   9   0 866.831 86.1310   1
   4  -9   0 1126.22 91.5805   1
  -5   9   0 4046.86 274.129   1
   5  -9   0 4373.13 275.800   1
  -6   9   0 7905.90 477.072   1
   6  -9   0 7542.87 475.334   1
   6   9   0 7808.88 474.105   1
  -6  -9   0 7657.48 475.817   1
  -7   9   0 9209.76 607.894   1
   7  -9   0 10664.3 612.739   1
   7   9   0 10365.3 607.002   1
  -8  -9   0 14361.5 815.168   1
   8   9   0 13267.7 811.214   1
   8  -9   0 13690.9 813.322   1
  -8   9   0 13091.6 815.610   1
  -9  -9   0 2728.11 187.416   1
   9  -9   0 2425.94 183.490   1
  -9   9   0 2691.92 190.447   1
 -10   9   0 11066.3 678.534   1
  10  -9   0 10771.9 677.661   1
  10   9   0 11551.2 677.026   1
 -10  -9   0 11376.0 679.283   1
 -11   9   0 1843.76 146.627   1
  11  -9   0 1822.77 145.044   1
  11   9   0 2027.21 145.648   1
 -11  -9   0 1814.10 144.638   1
 -12   9   0-7.54072 24.9372   1
  12  -9   0 56.9062 29.6329   1
  12   9   0 27.9404 31.6748   1
 -12  -9   0 21.8912 32.0381   1
  13  -9   0 1797.47 143.750   1
 -13   9   0 1980.50 149.321   1
 -14   9   0-38.3907 36.8987   1
  14  -9   0 30.1378 34.1378   1
  14   9   0-22.3499 34.7938   1
 -14  -9   0-7.57184 31.5137   1
 -15   9   0 393.788 57.2662   1
  15  -9   0 380.649 58.5479   1
  15   9   0 556.686 65.8892   1
 -15  -9   0 435.995 63.7408   1
 -16   9   0 15.9223 36.0742   1
 -16  -9   0-7.92246 35.3337   1
  16  -9   0-7.69063 35.9209   1
  16   9   0 45.2573 34.7093   1
 -17  -9   0 1635.22 140.904   1
  17  -9   0 1755.15 143.598   1
 -17   9   0 2006.64 147.377   1
  17   9   0 1634.77 139.733   1
 -18  -9   0 670.444 79.7528   1
  18  -9   0 614.967 79.3485   1
  18   9   0 698.920 78.9587   1
 -18   9   0 874.424 88.8001   1
 -19  -9   0 48.6398 39.5346   1
  19   9   0 7.82832 39.6946   1
 -19   9   0 40.9965 45.5322   1
  19  -9   0 31.7894 41.7776   1
  20   9   0 86.4101 44.6042   1
  20  -9   0 62.2834 37.5514   1
 -20   9   0 32.2567 33.0910   1
 -21  -9   0 8.13328 36.2775   1
 -21   9   0-7.94706 38.1977   1
  21   9   0 78.5110 45.3502   1
  21  -9   0-7.58583 37.9504   1
 -22   9   0-7.56147 29.0459   1
  22  -9   0-7.50461 29.4475   1
 -23   9   0 66.4211 41.6063   1
  23  -9   0 87.1908 43.3783   1
   0 -10   0 500.193 60.5044   1
   0  10   0 548.533 62.4053   1
  -1 -10   0 3359.93 212.583   1
   1 -10   0 3041.08 208.123   1
  -1  10   0 2995.68 206.818   1
   1  10   0 2819.41 204.985   1
  -2  10   0 12765.0 746.619   1
  -2 -10   0 12354.4 745.934   1
   2 -10   0 12425.6 745.293   1
   2  10   0 12217.1 743.899   1
  -3  10   0 15514.2 971.918   1
  -3 -10   0 17613.3 975.764   1
   3 -10   0 15424.0 976.228   1
   3  10   0 17126.2 973.758   1
  -4  10   0 1519.49 119.696   1
  -4 -10   0 1230.52 112.169   1
   4 -10   0 1380.06 116.324   1
   4  10   0 1652.06 118.953   1
  -5  10   0 2357.30 177.821   1
   5 -10   0 2361.00 176.131   1
  -5 -10   0 2261.86 174.729   1
  -6  10   0 2655.18 189.580   1
   6  10   0 2496.91 185.659   1
   6 -10   0 2959.76 193.214   1
  -7  10   0 21507.9 1252.27   1
   7  10   0 21748.2 1250.65   1
   7 -10   0 20300.6 1251.45   1
  -7 -10   0 21492.5 1252.63   1
  -8  10   0 19038.1 1101.90   1
   8  10   0 17694.9 1095.36   1
  -8 -10   0 18662.1 1100.42   1
   8 -10   0 19105.9 1100.96   1
  -9 -10   0 2260.46 169.151   1
   9  10   0 2344.64 169.496   1
 -10 -10   0 980.884 91.6889   1
  10 -10   0 833.362 91.1414   1
  10  10   0 976.263 88.6693   1
 -10  10   0 948.754 92.1325   1
 -11 -10   0 860.562 92.4936   1
  11  10   0 1064.61 97.0957   1
  11 -10   0 1159.78 101.631   1
 -11  10   0 1152.90 101.101   1
 -12 -10   0 4457.36 285.344   1
  12  10   0 3916.66 276.843   1
  12 -10   0 4026.09 279.934   1
 -12  10   0 4485.23 285.599   1
 -13 -10   0 38.3567 35.8356   1
  13  10   0 29.0172 37.6627   1
  13 -10   0-22.2855 35.7073   1
 -13  10   0 23.8312 36.0000   1
 -14 -10   0 1934.89 159.062   1
  14  10   0 2234.78 160.913   1
 -15 -10   0 201.400 51.3884   1
  15  10   0 249.052 48.3759   1
  15 -10   0 260.831 49.1112   1
 -15  10   0 233.460 50.9222   1
 -16 -10   0 518.451 68.2746   1
  16  10   0 635.971 71.3383   1
  16 -10   0 508.335 66.5127   1
 -16  10   0 559.692 68.0190   1
 -17  10   0 685.194 75.3089   1
 -17 -10   0 473.443 71.4500   1
  17  10   0 520.818 71.5469   1
  17 -10   0 554.232 71.7553   1
 -18 -10   0 271.475 57.2391   1
  18  10   0 302.927 58.1065   1
  18 -10   0 202.247 52.1695   1
 -18  10   0 309.389 51.9984   1
 -19 -10   0 107.477 43.4896   1
 -19  10   0 32.3175 35.5282   1
  19 -10   0 31.4701 30.3205   1
  19  10   0 24.0348 42.1483   1
  20  10   0 8.04070 39.1708   1
 -20 -10   0-8.25171 34.3395   1
 -21  10   0 86.4786 45.0210   1
  21 -10   0 136.791 47.2256   1
  21  10   0 128.241 45.4286   1
  22 -10   0 117.786 40.8211   1
 -22  10   0 83.3330 35.3186   1
   0  11   0-6.48616 29.8497   1
   0 -11   0-19.9068 32.7676   1
   1  11   0 5903.44 342.984   1
  -1  11   0 4679.91 336.483   1
   1 -11   0 5328.86 339.136   1
  -1 -11   0 5380.83 339.494   1
   2  11   0 18179.2 898.240   1
  -2 -11   0 14998.0 896.066   1
   2 -11   0 15894.1 895.008   1
   3  11   0 2141.20 152.115   1
  -3  11   0 2029.06 153.010   1
   3 -11   0 1967.14 150.949   1
  -3 -11   0 1900.38 152.332   1
   4  11   0 11129.2 628.882   1
  -4  11   0 9843.51 627.886   1
   4 -11   0 10527.9 629.518   1
  -4 -11   0 9783.78 626.733   1
   5  11   0 1960.92 151.630   1
   5 -11   0 2162.44 157.202   1
  -5  11   0 2172.38 159.645   1
  -5 -11   0 2083.10 156.624   1
   6 -11   0 12570.3 773.195   1
  -6  11   0 13354.6 773.900   1
  -6 -11   0 12627.2 773.286   1
   7  11   0 5823.25 385.378   1
  -7 -11   0 6432.92 390.190   1
  -8  11   0 4795.22 331.451   1
   8 -11   0 5469.00 333.685   1
   8  11   0 5370.99 331.593   1
  -8 -11   0 4797.36 329.518   1
  -9  11   0 2457.33 174.953   1
   9 -11   0 2506.74 173.498   1
   9  11   0 2148.42 167.403   1
  -9 -11   0 2106.77 168.517   1
 -10  11   0 534.245 69.2782   1
  10 -11   0 483.960 64.4186   1
 -11 -11   0 3864.88 282.817   1
 -11  11   0 4264.16 285.873   1
  11  11   0 4603.50 287.446   1
  11 -11   0 4296.77 285.687   1
 -12  11   0 69.8183 39.8518   1
  12  11   0 29.8491 35.9359   1
 -12 -11   0 7.74024 37.2687   1
  12 -11   0 53.6842 34.2790   1
  13  11   0 1797.93 142.752   1
 -13 -11   0 1734.87 142.518   1
 -14 -11   0 23.9858 36.2655   1
  14  11   0-7.66376 36.8690   1
  14 -11   0 76.3437 43.2703   1
 -14  11   0 32.0691 36.9276   1
 -15 -11   0 56.9501 38.8392   1
  15  11   0 30.5072 37.4568   1
  15 -11   0 61.7938 31.8990   1
 -15  11   0 157.981 39.7915   1
  16  11   0 920.173 93.7397   1
 -16 -11   0 817.278 89.8418   1
  16 -11   0 793.876 88.0657   1
 -16  11   0 948.181 92.0022   1
 -17 -11   0 502.698 65.7349   1
  17  11   0 358.657 57.7426   1
  17 -11   0 453.689 61.5420   1
 -18 -11   0 132.539 45.7544   1
  18  11   0 188.540 48.2198   1
  18 -11   0 109.214 46.2343   1
 -18  11   0 151.667 48.9742   1
 -19 -11   0 124.792 46.8570   1
  19  11   0 228.309 49.1405   1
  20  11   0 212.262 53.9558   1
 -20  11   0 158.598 45.5228   1
  20 -11   0 237.398 46.9591   1
  21 -11   0 187.386 49.9268   1
 -22  11   0 37.8643 39.4192   1
  22 -11   0 65.8195 42.7449   1
   0 -12   0 3164.15 233.232   1
   0  12   0 3747.48 236.900   1
  -1 -12   0 7597.87 448.551   1
  -1  12   0 6564.99 443.467   1
   1  12   0 6261.17 441.395   1
   2 -12   0 11305.0 682.601   1
  -2 -12   0 11335.1 681.109   1
  -2  12   0 10930.0 680.441   1
   2  12   0 11386.8 682.603   1
   3  12   0 2535.22 192.294   1
  -3  12   0 3051.54 199.768   1
   3 -12   0 2751.53 196.676   1
   4  12   0 7148.71 455.946   1
  -4 -12   0 7481.49 458.906   1
   5  12   0 792.251 83.7353   1
  -5 -12   0 822.565 83.0663   1
  -6  12   0 3440.64 262.006   1
   6 -12   0 4020.02 267.690   1
   6  12   0 4075.63 266.621   1
  -6 -12   0 4483.47 271.937   1
   7 -12   0 2747.67 189.626   1
  -7  12   0 2419.38 184.132   1
   8 -12   0 1743.93 137.579   1
  -8  12   0 1623.40 140.558   1
  -9  12   0 61.7452 36.0601   1
   9 -12   0-7.51537 32.9857   1
   9  12   0-7.13655 29.1648   1
  -9 -12   0 37.8328 32.0853   1
 -10  12   0 389.930 59.8437   1
  10 -12   0 352.669 55.9520   1
  10  12   0 405.368 57.3052   1
 -10 -12   0 416.755 59.9069   1
 -11  12   0 1908.88 161.307   1
  11 -12   0 2298.79 166.094   1
  11  12   0 2371.10 166.659   1
 -11 -12   0 2033.22 162.587   1
 -12  12   0 720.144 87.3755   1
  12 -12   0 856.545 89.7099   1
  12  12   0 859.559 86.7149   1
 -12 -12   0 920.361 90.8046   1
 -13 -12   0 1077.91 104.028   1
 -13  12   0 1232.16 105.313   1
  13 -12   0 1054.64 99.7100   1
 -14  12   0 8.13326 38.5421   1
  14 -12   0 15.2830 36.2126   1
 -15 -12   0 65.6359 44.3074   1
  15  12   0 39.5973 39.3561   1
  15 -12   0 101.284 39.2261   1
 -15  12   0 94.9690 39.8371   1
 -16  12   0 740.264 80.0641   1
 -16 -12   0 689.621 82.1941   1
  16 -12   0 813.967 80.8638   1
  16  12   0 581.638 78.3337   1
 -17 -12   0 736.822 80.6707   1
  17 -12   0 656.021 75.7905   1
 -17  12   0 593.354 72.4185   1
  17  12   0 736.540 81.1844   1
  18  12   0 575.075 73.3840   1
 -18 -12   0 581.904 76.0733   1
 -19  12   0 55.2098 39.5233   1
  19 -12   0 30.1301 34.7415   1
  19  12   0 47.7996 37.2837   1
 -20  12   0 7.73887 40.1671   1
  20 -12   0-7.53346 39.1009   1
 -21  12   0 306.276 59.0634   1
  21 -12   0 364.774 60.0165   1
   1 -13   0 1507.61 121.007   1
  -1  13   0 1332.20 120.468   1
   2 -13   0 3309.28 231.882   1
  -2  13   0 3401.56 233.498   1
   3 -13   0 5413.07 359.356   1
  -3  13   0 5781.53 362.134   1
  -4  13   0 485.733 61.2726   1
  -4 -13   0 497.891 62.3608   1
   4 -13   0 402.812 56.9487   1
  -5  13   0 10165.4 639.688   1
  -5 -13   0 9983.36 640.737   1
   5 -13   0 9550.42 634.922   1
  -6  13   0-7.31480 34.1596   1
   6  13   0 14.8443 33.0965   1
   6 -13   0-7.44048 34.7465   1
  -6 -13   0 7.59107 33.2993   1
   7 -13   0 3633.70 242.175   1
   7  13   0 3129.30 234.645   1
  -7  13   0 3473.72 238.839   1
  -7 -13   0 3625.90 240.824   1
  -8  13   0 132.015 42.1583   1
   8 -13   0 220.057 44.2801   1
   8  13   0 186.397 44.7646   1
  -8 -13   0 216.633 48.3837   1
  -9  13   0 281.081 49.9879   1
   9  13   0 366.360 58.2748   1
   9 -13   0 349.914 54.6198   1
  -9 -13   0 334.272 58.2699   1
  10  13   0 1203.36 110.350   1
 -10  13   0 1273.74 113.775   1
  10 -13   0 1265.04 109.957   1
 -10 -13   0 1279.33 113.201   1
  11  13   0 278.283 51.9350   1
 -11  13   0 251.985 52.2702   1
  11 -13   0 256.844 52.0974   1
 -11 -13   0 374.827 59.4124   1
  12  13   0 144.341 44.9580   1
 -12 -13   0 97.1539 40.7669   1
 -12  13   0 63.4398 35.6741   1
  12 -13   0 46.9422 34.0709   1
 -13  13   0 291.219 55.2893   1
 -13 -13   0 283.466 55.2896   1
  13  13   0 168.961 47.3173   1
  13 -13   0 246.967 50.6425   1
 -14 -13   0 253.196 55.7439   1
  14  13   0 375.901 60.0848   1
 -15  13   0 566.694 70.9501   1
 -15 -13   0 574.718 71.6889   1
  15  13   0 574.887 72.4369   1
  15 -13   0 503.007 66.1733   1
 -16  13   0 303.228 53.6600   1
  16 -13   0 282.172 54.4607   1
 -16 -13   0 332.979 58.6769   1
  16  13   0 180.258 49.8606   1
  17  13   0 112.845 43.6675   1
 -17  13   0 114.693 41.0580   1
  17 -13   0 135.702 47.5457   1
  18  13   0 48.2372 41.8078   1
 -18  13   0 30.8439 36.6267   1
  18 -13   0 59.5922 36.3806   1
 -19  13   0 23.0009 36.3417   1
  19 -13   0 14.8591 29.1686   1
 -20  13   0-7.56948 41.1386   1
  20 -13   0 51.1484 38.3979   1
   0  14   0 2782.41 211.184   1
   0 -14   0 3250.72 216.284   1
  -1  14   0 153.764 42.3492   1
   1  14   0 125.830 41.2438   1
  -1 -14   0 76.2451 38.7771   1
   1 -14   0 136.332 39.9353   1
  -2  14   0 1220.42 114.312   1
   2  14   0 1302.42 114.705   1
  -2 -14   0 1303.57 115.765   1
   2 -14   0 1518.32 119.241   1
  -3 -14   0 166.135 40.2195   1
   3  14   0 122.035 42.8379   1
  -3  14   0 130.257 42.5859   1
   3 -14   0 215.172 46.9313   1
  -4 -14   0 331.263 52.6084   1
   4  14   0 277.072 50.2118   1
  -4  14   0 231.995 51.3167   1
   4 -14   0 273.650 53.7270   1
  -5 -14   0 117.761 41.1533   1
   5 -14   0 183.462 47.7924   1
   5  14   0 135.336 40.3967   1
  -5  14   0 175.346 47.2469   1
   6  14   0 3063.26 223.891   1
   6 -14   0 3141.16 223.781   1
  -6 -14   0 3490.12 229.366   1
  -6  14   0 3170.31 223.981   1
   7  14   0 85.4657 39.5387   1
  -7 -14   0 47.5974 38.8330   1
   8  14   0 3206.75 209.398   1
   8 -14   0 2557.78 201.810   1
  -8  14   0 2973.51 207.590   1
  -8 -14   0 2712.09 205.394   1
  -9 -14   0 104.349 41.2944   1
   9 -14   0 92.3491 36.1351   1
   9  14   0 121.624 41.4727   1
  -9  14   0 205.469 49.9565   1
 -10  14   0 49.3402 39.0143   1
  10 -14   0 22.7951 37.0701   1
 -11 -14   0 24.9588 36.5152   1
 -11  14   0 31.6224 37.4771   1
  11  14   0 7.67570 30.1403   1
  11 -14   0 23.4698 34.9061   1
 -12 -14   0 41.2625 42.4063   1
 -12  14   0-7.90211 39.1061   1
  12  14   0 107.733 44.5241   1
  12 -14   0 46.9213 37.6756   1
 -13 -14   0 106.540 44.9651   1
 -13  14   0 117.805 43.5848   1
  13  14   0 46.4632 35.6517   1
  13 -14   0 185.630 47.1951   1
 -14 -14   0 115.864 43.2537   1
  14 -14   0 184.904 44.8145   1
  14  14   0 171.188 46.6041   1
 -14  14   0 258.461 49.9870   1
 -15  14   0 158.494 44.7756   1
  15 -14   0 203.744 42.7582   1
 -16  14   0 554.094 71.7270   1
  16 -14   0 632.120 71.2434   1
 -16 -14   0 595.423 77.1310   1
  16  14   0 508.770 70.5016   1
  17 -14   0 162.871 45.9292   1
 -17  14   0 44.7872 37.3292   1
  18 -14   0 50.9535 39.1116   1
 -18  14   0-29.8672 41.0016   1
  19 -14   0-14.4840 39.3423   1
 -19  14   0-7.45052 38.6756   1
   0  15   0 47.1433 40.7896   1
   0 -15   0-15.4089 37.5418   1
  -1  15   0 141.413 47.4116   1
   1  15   0 139.010 46.6456   1
  -1 -15   0 295.086 48.5119   1
   1 -15   0 140.222 43.5960   1
  -2 -15   0 117.325 44.5801   1
  -2  15   0 140.476 44.0426   1
   2 -15   0 162.942 43.3538   1
   2  15   0 136.970 45.4991   1
  -3 -15   0 69.4605 40.5910   1
  -3  15   0 62.6967 41.2019   1
   3 -15   0 134.288 46.0892   1
   3  15   0 192.757 48.2788   1
  -4 -15   0 15.6337 27.2981   1
   4  15   0 7.84030 39.2200   1
  -5  15   0 934.234 96.2968   1
   5  15   0 1018.33 98.3526   1
  -5 -15   0 984.038 95.0951   1
   5 -15   0 997.426 96.6342   1
  -6 -15   0 72.5419 43.0160   1
   6  15   0 30.9024 40.7802   1
  -6  15   0 120.289 44.8420   1
   6 -15   0 61.4623 42.8268   1
   7 -15   0 812.118 86.5545   1
  -7  15   0 870.241 85.7545   1
   8  15   0 56.0239 33.2890   1
  -8 -15   0 172.747 45.1272   1
  -8  15   0 119.669 46.5060   1
   8 -15   0 108.329 41.1254   1
  -9 -15   0 8.14352 31.3066   1
   9  15   0 7.91590 32.9688   1
   9 -15   0 15.4670 31.6094   1
  -9  15   0 55.5672 31.8154   1
  10  15   0 201.799 48.6638   1
 -10  15   0 247.021 54.3485   1
  10 -15   0 144.557 44.1180   1
 -10 -15   0 204.429 46.7520   1
  11  15   0 101.477 42.6019   1
 -11  15   0 39.4455 38.1343   1
  11 -15   0 39.0348 37.2205   1
 -11 -15   0 115.370 46.3834   1
  12  15   0 159.420 47.7018   1
 -12  15   0 196.447 44.9189   1
 -12 -15   0 299.034 57.4323   1
  12 -15   0 240.981 45.7632   1
  13 -15   0-7.70977 28.2959   1
 -13  15   0 15.5431 31.7369   1
  14  15   0 237.347 55.7612   1
  14 -15   0 339.409 53.9287   1
 -14 -15   0 302.818 60.7707   1
  15  15   0 85.6145 45.5668   1
  15 -15   0 96.6072 38.7910   1
 -15  15   0 7.88829 36.5256   1
 -15 -15   0 115.798 42.6166   1
  16 -15   0 429.853 57.8388   1
 -16  15   0 324.456 54.5544   1
  17 -15   0 187.977 45.6736   1
 -17  15   0 175.359 47.2337   1
   0  16   0 7.99998 32.6826   1
   0 -16   0 23.7356 32.3229   1
   1  16   0 253.488 55.4687   1
  -1  16   0 206.095 48.5308   1
   1 -16   0 165.672 44.4406   1
  -1 -16   0 211.422 48.3842   1
  -2  16   0 7.92845 38.6242   1
   2  16   0-7.84157 33.2317   1
  -2 -16   0-7.93952 33.0405   1
   2 -16   0 23.7558 38.0514   1
  -3 -16   0 207.264 47.7426   1
   3 -16   0 363.642 53.7297   1
   3  16   0 233.112 50.2623   1
  -4 -16   0 7.87521 35.2044   1
  -4  16   0 88.9071 41.5226   1
   4 -16   0 61.9534 40.2715   1
   4  16   0 15.7375 36.8304   1
  -5 -16   0 31.8939 38.4637   1
  -5  16   0 53.9916 40.1758   1
   5 -16   0 31.3922 41.8292   1
   5  16   0 128.292 48.1742   1
  -6 -16   0 137.056 39.6995   1
  -6  16   0 98.4850 39.2786   1
   6 -16   0 46.5290 32.7869   1
   6  16   0 142.258 43.3175   1
  -7 -16   0 98.1597 39.3100   1
  -7  16   0 116.635 41.3607   1
   7 -16   0 110.078 41.8121   1
   7  16   0 133.897 45.0853   1
   8  16   0 463.848 65.4049   1
  -8 -16   0 469.254 65.7030   1
   9  16   0 16.1204 37.0891   1
  -9  16   0 15.9418 39.3580   1
   9 -16   0 7.76096 35.7125   1
  -9 -16   0 8.33215 33.3723   1
  10  16   0 138.280 47.5483   1
 -10  16   0 138.435 46.6980   1
 -10 -16   0 116.980 47.4170   1
  10 -16   0 121.648 40.1409   1
  11 -16   0 46.4118 37.3357   1
 -11  16   0 78.1950 41.6887   1
  12  16   0 39.3728 38.4439   1
 -12 -16   0 49.5433 43.9380   1
  13  16   0 240.679 52.4610   1
 -13  16   0 282.956 52.1378   1
  13 -16   0 402.116 58.4776   1
 -13 -16   0 431.252 62.3244   1
  14 -16   0-7.23769 31.7490   1
  14  16   0-15.9105 38.7546   1
 -14  16   0 15.3459 33.0926   1
  15 -16   0 167.082 46.7866   1
 -15  16   0 92.5255 42.9973   1
  16 -16   0 101.484 47.6657   1
 -16  16   0 139.855 45.0387   1
   0  17   0-16.0534 40.6568   1
   0 -17   0 15.9594 38.8736   1
  -1  17   0 95.7158 44.3048   1
   1  17   0 32.3600 40.5134   1
   1 -17   0 23.7883 38.6824   1
  -1 -17   0-7.97004 38.8800   1
  -2  17   0 7.98964 42.4713   1
   2  17   0 39.8797 36.7260   1
   2 -17   0 8.04730 38.1586   1
  -2 -17   0 39.6202 33.0104   1
  -3  17   0 248.082 55.8888   1
   3  17   0 229.060 54.8568   1
   3 -17   0 259.596 56.0862   1
  -3 -17   0 369.548 57.5454   1
   4  17   0 691.083 81.0719   1
  -4 -17   0 797.636 84.3543   1
  -5 -17   0-23.9900 41.0126   1
   5 -17   0 23.3266 37.8840   1
   5  17   0-31.7842 39.2342   1
  -6 -17   0 72.1320 39.8186   1
  -6  17   0 129.368 48.1958   1
   6 -17   0 62.1580 42.8927   1
   6  17   0 48.5794 40.7397   1
  -7  17   0 70.8063 43.8400   1
  -8 -17   0 197.022 52.2052   1
   8  17   0 214.332 50.5384   1
  -8  17   0 134.648 50.0290   1
   8 -17   0 122.401 43.9081   1
   9  17   0 87.4179 44.5723   1
  -9  17   0 40.1081 42.6260   1
   9 -17   0 168.030 46.2342   1
  -9 -17   0 157.670 49.2690   1
  10  17   0-16.1439 36.6886   1
 -10  17   0 40.1766 44.2171   1
  10 -17   0 120.605 45.6729   1
 -10 -17   0 74.3817 38.7078   1
  11  17   0 24.2204 43.4242   1
 -11  17   0 61.5253 40.4427   1
  11 -17   0 22.8311 40.4831   1
 -11 -17   0 33.3705 37.8531   1
  12  17   0 73.0314 44.5634   1
  12 -17   0 22.5826 37.6605   1
 -12  17   0-7.61107 38.0781   1
 -12 -17   0-16.6655 37.1683   1
  13 -17   0-7.41403 27.8869   1
 -13  17   0 74.7279 39.2709   1
  14 -17   0 7.04758 29.8892   1
 -14  17   0 37.3674 36.4261   1
   0  18   0 63.6963 37.7782   1
   0 -18   0 7.93598 32.4704   1
  -1  18   0 231.223 54.3335   1
   1  18   0 169.191 52.5426   1
  -1 -18   0 247.667 53.6790   1
   1 -18   0 288.369 55.6905   1
  -2  18   0 7.93843 41.2029   1
   2  18   0-8.08289 35.4565   1
  -2 -18   0 15.8837 33.6566   1
   2 -18   0-15.8484 39.1214   1
   3  18   0 47.9139 41.9510   1
  -3  18   0-8.07447 31.0301   1
  -3 -18   0 7.93384 37.0644   1
   3 -18   0 30.9499 33.3866   1
  -4  18   0-38.8942 43.6298   1
   4  18   0-7.93325 40.2058   1
   4 -18   0-7.81506 41.0642   1
  -4 -18   0-40.1647 40.7104   1
  -5 -18   0 8.06216 41.4142   1
  -5  18   0 52.8550 42.8283   1
   5 -18   0 46.0144 37.4382   1
   5  18   0 54.9516 45.4010   1
  -6 -18   0 208.761 49.8125   1
  -6  18   0 158.577 47.7220   1
   6 -18   0 178.557 49.0140   1
   6  18   0 95.1518 44.4785   1
  -7 -18   0-7.89937 37.9589   1
  -7  18   0 7.79292 35.8532   1
   7 -18   0-22.9632 36.2673   1
   7  18   0 16.2424 35.6247   1
   8  18   0 24.1464 43.8656   1
  -8 -18   0 88.7092 46.2624   1
   8 -18   0 67.7598 33.2189   1
   9  18   0-7.93582 35.9531   1
   9 -18   0 29.6650 38.4926   1
  -9  18   0-15.9328 41.3480   1
  -9 -18   0-16.1909 34.3075   1
 -10  18   0 202.140 54.5568   1
 -10 -18   0 163.171 49.5542   1
  11 -18   0 348.709 58.3192   1
 -11  18   0 412.846 61.9000   1
  12 -18   0 36.6677 32.2140   1
 -12  18   0 22.2995 34.7535   1
  -2  19   0 47.6177 41.2311   1
   2 -19   0 15.4151 37.0808   1
  -3  19   0 102.744 45.6681   1
   3 -19   0 123.554 41.0726   1
  -4  19   0-22.4786 39.8265   1
   4 -19   0-22.8589 36.6373   1
  -5  19   0-14.8130 33.0288   1
  -5 -19   0 15.9169 40.3131   1
   5 -19   0-15.1779 35.9593   1
  -6  19   0 37.6551 38.6382   1
   6 -19   0-38.0782 42.2731   1
  -6 -19   0 40.0088 40.5479   1
   6  19   0 46.6093 42.2122   1
  -7 -19   0 55.8580 40.2723   1
   7 -19   0 104.289 35.2015   1
  -7  19   0 30.7337 35.2237   1
   8  19   0 39.2111 38.2121   1
  -8  19   0 15.1204 42.3910   1
   8 -19   0-14.7489 35.9339   1
   9 -19   0 28.5806 33.4214   1
  -9  19   0 39.1101 40.6433   1
  10 -19   0 230.361 51.8109   1
 -10  19   0 209.933 51.4396   1
   0  20   0 7.74988 39.2786   1
   0 -20   0 39.0469 35.4066   1
  -1  20   0 30.9855 38.7542   1
   1  20   0 39.0039 43.2935   1
  -1 -20   0 7.75086 36.7355   1
   1 -20   0-15.2290 37.6036   1
   2  20   0 216.964 51.5906   1
  -2 -20   0 224.408 51.1508   1
   3  20   0 7.84884 44.0032   1
   3 -20   0 29.9139 39.7304   1
  -3 -20   0-23.3453 37.9109   1
  -4  20   0 303.608 56.6663   1
   4  20   0 339.067 58.7002   1
   4 -20   0 266.040 50.3679   1
  -4 -20   0 310.642 56.1938   1
  -5  20   0 217.658 50.3076   1
   5 -20   0 186.487 53.0138   1
  -6  20   0 14.9311 39.6651   1
   6 -20   0-36.6515 38.5017   1
   0  21   0-7.54099 40.5160   1
  -1 -21   0 486.407 64.3582   1
   2  21   0 227.680 61.5605   1
  -2 -21   0 120.628 46.6199   1
   3  21   0-7.54787 41.0010   1
  26   0  -1-7.46885 42.2989   1
 -24   0   1 8.16931 34.6254   1
  24   0  -1-30.7364 39.8871   1
 -22   0   1-24.0921 40.6784   1
  22   0  -1 15.7847 38.9656   1
 -21   0   1 23.6739 40.9809   1
  21   0  -1 24.1300 43.2342   1
 -20   0   1 7.71487 37.0752   1
  20   0  -1-23.7345 36.9490   1
 -19   0   1 37.5646 36.6232   1
  19   0  -1 7.74547 36.1943   1
 -18   0   1 22.1562 35.5207   1
  18   0  -1 29.9586 33.4310   1
 -16   0   1-13.9900 25.6848   1
 -15   0   1 33.5991 30.5119   1
  15   0  -1 37.6311 31.8334   1
 -14   0   1-6.28333 29.7838   1
  14   0  -1-24.0772 28.1232   1
 -13   0   1 11.6406 26.7779   1
  13   0  -1-5.72653 27.1332   1
 -12   0   1 21.7162 26.4588   1
  12   0  -1 5.46135 24.7540   1
 -11   0   1-5.18095 24.5487   1
  11   0  -1 9.96200 17.8416   1
 -10   0   1-23.5848 19.9911   1
  10   0  -1 18.4932 20.6171   1
  -9   0   1 4.26786 20.5179   1
   9   0  -1 16.8695 20.2754   1
  -8   0   1-15.2059 20.1972   1
   8   0  -1 33.7696 24.7820   1
  -7   0   1 19.6123 17.9485   1
   7   0  -1-9.91207 17.5538   1
  -6   0   1-5.63342 15.7988   1
   6   0  -1-11.0929 14.9073   1
  -5   0   1-7.09262 15.0294   1
   5   0  -1 15.8900 16.4632   1
  -4   0   1 3.64669 13.6330   1
   4   0  -1 17.6458 14.6300   1
  -3   0   1 5.07886 13.8503   1
   3   0  -1 19.7701 13.3701   1
  -1   0  -1 4.88520 9.52143   1
   1   0   1-9.39659 8.28040   1
  -2   0  -1-3.00632 12.4080   1
   2   0   1 23.6689 12.2689   1
  -3   0  -1 2.03166 17.2979   1
   3   0   1-8.03211 14.7409   1
  -4   0  -1 12.7554 15.5668   1
   4   0   1 2.52132 16.5349   1
  -6   0  -1-10.6445 19.8918   1
   6   0   1 6.95601 17.1709   1
  -7   0  -1-12.1576 18.6452   1
   7   0   1 19.5692 19.3231   1
  -8   0  -1-22.5113 24.9975   1
   8   0   1-8.62870 24.4489   1
  -9   0  -1-9.61624 26.1174   1
   9   0   1 4.83639 26.2710   1
 -10   0  -1-5.18361 21.1754   1
  10   0   1 20.8594 19.5970   1
 -12   0  -1-6.12924 29.0414   1
  12   0   1 11.5841 28.5958   1
 -13   0  -1-6.51100 28.0812   1
  13   0   1 6.14435 26.9529   1
 -14   0  -1 34.0599 30.3828   1
  14   0   1-6.56247 27.8189   1
 -15   0  -1-6.97910 32.1113   1
  15   0   1-7.09662 34.5740   1
 -16   0  -1 43.4894 31.2612   1
  16   0   1-43.9581 32.6695   1
 -17   0  -1-14.8000 35.0722   1
  17   0   1-15.1196 31.4718   1
 -18   0  -1 22.7517 38.4360   1
 -19   0  -1-7.73086 28.3863   1
  19   0   1 47.9147 37.8472   1
 -20   0  -1-15.9128 39.2814   1
  20   0   1 7.93174 40.6761   1
 -21   0  -1-7.97451 37.7845   1
  21   0   1 15.4938 40.6851   1
 -22   0  -1 24.5428 35.9205   1
  22   0   1 30.4663 40.0307   1
 -23   0  -1-16.0966 40.7712   1
  23   0   1-7.62134 32.3043   1
 -24   0  -1 47.4876 40.6352   1
  24   0   1 22.8276 36.6176   1
 -25   0  -1-7.92274 34.7544   1
  25   0   1 14.5789 42.0986   1
 -26   0  -1-7.72123 39.1104   1
  26   0   1 14.3115 38.0153   1
 -26   1   1-7.92151 31.0990   1
  26  -1  -1-14.9030 37.2845   1
  26   1  -1-37.5330 37.0757   1
 -25   1   1 24.1519 38.6878   1
  25  -1  -1-7.51749 39.9384   1
 -24  -1   1 57.9337 39.8308   1
 -24   1   1 7.99321 37.9366   1
  24  -1  -1 63.8530 46.1485   1
  24   1  -1 30.4582 34.5679   1
  23   1  -1 31.3223 43.4860   1
 -22   1   1 180.981 45.4737   1
 -22  -1   1 138.007 48.6289   1
  22  -1  -1 185.154 45.1199   1
  22   1  -1 116.522 45.7693   1
 -21   1   1-31.2342 38.0539   1
 -21  -1   1-8.13781 34.5025   1
  21  -1  -1-7.94540 39.7524   1
  21   1  -1-22.9012 29.9688   1
 -20   1   1 294.323 59.3317   1
 -20  -1   1 487.927 65.4928   1
  20  -1  -1 479.007 65.6787   1
  20   1  -1 455.482 62.6237   1
 -19   1   1 700.936 81.0519   1
 -19  -1   1 747.049 81.9774   1
  19  -1  -1 824.048 83.5412   1
  19   1  -1 771.924 82.0837   1
 -18  -1   1 785.089 80.1137   1
 -18   1   1 709.581 79.3147   1
  18  -1  -1 655.450 74.4040   1
  18   1  -1 707.716 78.4689   1
 -17  -1   1 414.691 60.5091   1
  17   1  -1 428.255 59.0052   1
 -16   1   1 664.833 74.6261   1
 -16  -1   1 699.679 76.1017   1
  16  -1  -1 782.902 78.3483   1
  16   1  -1 716.078 76.1438   1
 -15   1   1 2327.04 167.261   1
 -15  -1   1 2250.68 164.178   1
  15  -1  -1 2068.43 161.424   1
  15   1  -1 2426.41 167.958   1
 -14   1   1 331.988 50.6783   1
  14   1  -1 430.147 56.0849   1
  14  -1  -1 362.968 51.3425   1
 -13   1   1 10805.2 663.845   1
 -13  -1   1 10966.0 663.768   1
  13  -1  -1 11809.4 666.351   1
  13   1  -1 10618.1 664.116   1
 -12   1   1 669.191 67.3052   1
 -12  -1   1 690.825 67.3590   1
  12  -1  -1 619.179 64.7192   1
  12   1  -1 641.043 66.9599   1
 -11   1   1 78.4248 31.3435   1
 -11  -1   1 51.3781 27.6238   1
  11  -1  -1 84.2308 32.1144   1
  11   1  -1 85.3974 25.4819   1
 -10   1   1 15.0595 25.1143   1
 -10  -1   1 32.9567 25.0192   1
  10   1  -1 4.53439 21.1842   1
  10  -1  -1-4.79087 22.3815   1
  -9   1   1 4673.95 287.084   1
  -9  -1   1 4866.21 285.548   1
   9  -1  -1 4330.82 284.388   1
   9   1  -1 4384.52 281.601   1
  -8   1   1 19460.3 1147.57   1
  -8  -1   1 18593.0 1141.61   1
   8  -1  -1 20498.0 1145.36   1
   8   1  -1 20151.2 1142.74   1
  -7   1   1 10878.6 611.295   1
   7  -1  -1 9840.45 608.191   1
  -6   1   1 98892.0 5915.41   1
  -6  -1   1 102267. 5914.10   1
   6  -1  -1 100220. 5915.33   1
   6   1  -1 111439. 5914.05   1
  -5   1   1 55295.8 3116.88   1
   5   1  -1 58504.3 3115.69   1
  -5  -1   1 48671.8 3113.63   1
   5  -1  -1 56181.4 3117.06   1
   4   1  -1 28381.4 1575.21   1
   4  -1  -1 26355.5 1575.98   1
  -4  -1   1 26367.8 1574.72   1
  -4   1   1 28852.5 1577.83   1
  -3  -1   1 124815. 7436.51   1
   3  -1  -1 134162. 7438.20   1
   2   1  -1 5800.39 328.321   1
  -2  -1   1 5294.46 327.743   1
  -2   1   1 6021.37 331.034   1
   2  -1  -1 5773.60 330.401   1
  -1   1   1 31083.4 1737.77   1
   1  -1  -1 29635.9 1737.80   1
   0   1   1 1817.98 113.576   1
   0   1  -1 2141.10 112.538   1
   0  -1   1 2041.56 112.383   1
  -1  -1  -1 493.693 33.2965   1
   1  -1   1 476.307 33.2197   1
  -1   1  -1 518.256 33.6086   1
   2  -1   1 2776.35 161.931   1
  -2  -1  -1 2945.24 163.374   1
   2   1   1 3270.48 163.211   1
  -3   1  -1 211708. 12239.0   1
  -3  -1  -1 216871. 12237.8   1
   3  -1   1 228207. 12238.9   1
   3   1   1 201964. 12236.9   1
  -4   1  -1 46753.8 2777.08   1
  -4  -1  -1 48534.0 2775.66   1
   4  -1   1 48836.9 2776.63   1
   4   1   1 49344.6 2777.25   1
  -6   1  -1 43354.1 2457.10   1
  -6  -1  -1 39666.7 2455.64   1
   6  -1   1 46411.5 2458.03   1
   6   1   1 41628.8 2456.52   1
  -7   1  -1 5066.81 315.089   1
  -7  -1  -1 4999.74 313.559   1
   7  -1   1 4813.95 313.242   1
   7   1   1 5533.44 316.477   1
  -8   1  -1 5854.00 345.627   1
  -8  -1  -1 5176.52 341.681   1
   8  -1   1 5159.14 342.321   1
   8   1   1 6230.08 346.659   1
  -9   1  -1 15544.5 883.782   1
  -9  -1  -1 14029.5 880.915   1
   9  -1   1 13973.0 885.558   1
   9   1   1 16477.4 885.716   1
 -10   1  -1 1203.46 103.291   1
 -10  -1  -1 1376.29 104.689   1
  10  -1   1 1360.99 105.918   1
  10   1   1 1384.80 105.542   1
 -12   1  -1 3672.32 230.810   1
 -12  -1  -1 2868.16 223.684   1
  12  -1   1 3727.22 228.872   1
  12   1   1 3361.95 227.337   1
 -13  -1  -1 209.258 38.6687   1
 -13   1  -1 234.847 42.9881   1
  13   1   1 182.930 37.2516   1
  13  -1   1 175.051 39.1436   1
 -14  -1  -1 448.356 60.0625   1
 -14   1  -1 504.611 59.6302   1
  14  -1   1 414.739 59.5904   1
  14   1   1 569.649 64.6372   1
 -15   1  -1 1858.48 149.437   1
 -15  -1  -1 1962.51 151.492   1
  15  -1   1 2029.21 150.928   1
  15   1   1 2170.55 155.588   1
 -16   1  -1 44.3385 36.5396   1
  16  -1   1 27.6994 33.3381   1
 -17   1  -1 249.467 47.1233   1
 -17  -1  -1 249.379 49.0137   1
  17  -1   1 258.682 49.8970   1
  17   1   1 244.959 48.9470   1
 -18   1  -1 38.4462 37.0904   1
 -18  -1  -1 70.3784 42.1362   1
  18  -1   1 60.8628 34.0782   1
  18   1   1 58.4696 35.7516   1
 -19  -1  -1-32.2250 32.2626   1
  19   1   1 14.9939 33.4319   1
 -20   1  -1-23.3107 39.3705   1
 -20  -1  -1-8.09605 34.9316   1
  20  -1   1-23.8271 40.2423   1
  20   1   1-15.2257 39.5257   1
 -21   1  -1 15.6629 37.8957   1
 -21  -1  -1 96.7644 41.5916   1
  21  -1   1 129.530 46.5168   1
  21   1   1 77.5279 42.3475   1
 -22  -1  -1 72.7929 39.0217   1
 -22   1  -1 134.156 45.2697   1
  22   1   1 15.4347 35.6760   1
  22  -1   1 39.9828 41.1554   1
 -23  -1  -1 131.507 50.4614   1
 -23   1  -1 94.9452 45.1757   1
  23   1   1 113.295 47.5944   1
  23  -1   1 69.9924 43.9777   1
 -24   1  -1 64.0554 43.0200   1
 -24  -1  -1-8.07768 41.4266   1
  24  -1   1-7.45464 38.6952   1
  24   1   1-7.48535 39.3143   1
 -25  -1  -1-7.94590 32.4517   1
  25   1   1-7.38198 33.4467   1
 -26  -1  -1 15.6321 40.5684   1
 -26   1  -1-7.54572 33.6483   1
  26   1   1 7.11816 39.9065   1
  26  -1   1 7.25599 36.7541   1
 -25   2   1-23.3763 41.3951   1
  25  -2  -1 23.8260 41.7092   1
 -24   2   1 382.558 61.9535   1
 -24  -2   1 424.307 65.4079   1
  24  -2  -1 455.470 66.9622   1
  24   2  -1 446.463 67.4228   1
 -23   2   1-7.84884 40.2515   1
  23  -2  -1-23.9671 43.8657   1
  23   2  -1 38.6422 37.1390   1
 -22   2   1-15.7316 31.5138   1
 -22  -2   1-24.8421 38.6830   1
  22  -2  -1-15.9942 34.5050   1
  22   2  -1-15.3466 40.7763   1
 -21   2   1-15.8881 39.2369   1
 -21  -2   1 41.2704 37.9927   1
  21  -2  -1 7.65670 37.3186   1
  21   2  -1 45.3599 37.3418   1
 -20  -2   1 437.763 62.2125   1
  20   2  -1 318.990 55.8666   1
 -19   2   1 30.0025 35.0346   1
 -19  -2   1-23.3298 33.5472   1
  19  -2  -1 29.4579 34.3989   1
  19   2  -1 14.9509 35.4266   1
 -18  -2   1 487.662 66.4476   1
  18  -2  -1 478.966 65.7308   1
  18   2  -1 367.797 59.2034   1
 -17   2   1 859.752 87.8763   1
 -17  -2   1 955.711 92.4108   1
  17  -2  -1 1022.44 91.1741   1
  17   2  -1 996.218 91.9570   1
 -16  -2   1 35.8770 31.6210   1
  16  -2  -1 55.6604 32.1526   1
  16   2  -1 66.7702 30.4012   1
 -15   2   1 1091.59 104.986   1
 -15  -2   1 1458.07 113.636   1
  15  -2  -1 1408.51 111.757   1
  15   2  -1 1284.77 107.668   1
 -14   2   1 26528.8 1602.01   1
 -14  -2   1 27620.7 1605.08   1
  14  -2  -1 30112.2 1607.27   1
  14   2  -1 25958.9 1599.44   1
 -13   2   1 2370.29 170.038   1
  13  -2  -1 2503.28 171.077   1
  13   2  -1 2254.24 168.392   1
 -12  -2   1 218.449 38.1764   1
  12   2  -1 291.622 41.5265   1
 -11   2   1 3790.75 256.694   1
 -11  -2   1 3963.98 255.025   1
  11  -2  -1 3935.26 256.329   1
  11   2  -1 4117.29 255.643   1
 -10   2   1 17790.7 1051.39   1
 -10  -2   1 19059.3 1051.04   1
  10  -2  -1 17866.4 1050.33   1
  10   2  -1 17004.2 1047.08   1
  -9   2   1 15821.5 886.602   1
   9   2  -1 15015.5 882.033   1
  -9  -2   1 14467.5 881.914   1
   9  -2  -1 14923.7 883.817   1
  -8   2   1 54.8441 23.0130   1
   8   2  -1-3.64727 18.1301   1
  -8  -2   1 19.5441 20.3978   1
  -7   2   1 23318.9 1431.62   1
   7   2  -1 26872.7 1430.93   1
   7  -2  -1 24431.5 1432.71   1
  -7  -2   1 24191.7 1430.96   1
   6   2  -1 12246.6 736.246   1
  -6  -2   1 13033.7 738.009   1
  -5   2   1 2337.55 137.177   1
   5   2  -1 2060.49 131.391   1
   5  -2  -1 2171.10 135.121   1
  -4   2   1 310826. 18437.0   1
  -4  -2   1 301948. 18434.9   1
   4  -2  -1 290798. 18437.0   1
  -3  -2   1 71175.3 4112.98   1
   3  -2  -1 75692.5 4116.93   1
  -3   2   1 74408.7 4115.89   1
   3   2  -1 68119.0 4113.06   1
   2  -2  -1 77458.9 4697.77   1
  -2  -2   1 80484.0 4695.79   1
   2   2  -1 92992.2 4696.24   1
  -2   2   1 75839.8 4698.08   1
   1   2  -1 9583.04 515.949   1
  -1   2   1 9218.39 518.194   1
   1  -2  -1 8191.98 517.298   1
  -1  -2   1 8616.46 515.790   1
   0  -2   1 46409.9 2793.19   1
   0  -2  -1 48946.6 2794.91   1
   0   2   1 48338.9 2794.58   1
   0   2  -1 51607.0 2793.52   1
  -1  -2  -1 5282.41 277.905   1
   1   2   1 4480.61 276.368   1
   1  -2   1 4596.07 275.989   1
  -1   2  -1 4445.47 275.447   1
  -2  -2  -1 48231.5 2563.15   1
   2   2   1 44029.1 2561.59   1
   2  -2   1 45883.8 2562.20   1
  -2   2  -1 40512.4 2563.46   1
   3   2   1 8919.05 510.482   1
  -3   2  -1 8718.31 511.312   1
  -3  -2  -1 7978.31 508.275   1
   3  -2   1 9264.76 510.820   1
   4  -2   1 78814.2 4512.90   1
   4   2   1 75401.6 4512.83   1
  -4   2  -1 86557.2 4515.84   1
  -4  -2  -1 75528.1 4513.05   1
  -5   2  -1 2102.44 147.621   1
   5  -2   1 2335.33 148.650   1
  -6   2  -1 35843.2 2043.65   1
  -6  -2  -1 36690.4 2043.16   1
   6  -2   1 40936.0 2046.68   1
  -7   2  -1 32208.0 1875.45   1
  -7  -2  -1 30399.3 1873.03   1
   7  -2   1 33207.9 1874.82   1
   7   2   1 33900.2 1873.72   1
  -8   2  -1 4.97141 20.7468   1
  -8  -2  -1 23.5888 27.2904   1
   8   2   1-4.38967 20.8565   1
  -9   2  -1 22836.3 1354.05   1
  -9  -2  -1 23152.4 1353.11   1
   9  -2   1 24341.5 1354.70   1
   9   2   1 22552.2 1350.50   1
 -10   2  -1 27998.0 1609.60   1
 -10  -2  -1 29321.3 1610.72   1
  10  -2   1 26666.0 1606.65   1
  10   2   1 26728.1 1604.90   1
 -11   2  -1 1683.63 131.639   1
  11  -2   1 1805.78 132.361   1
 -12   2  -1 267.494 43.2037   1
 -12  -2  -1 207.847 44.5494   1
  12  -2   1 307.440 46.8859   1
  12   2   1 217.493 43.9570   1
 -13   2  -1 4115.25 271.433   1
 -13  -2  -1 3999.15 270.565   1
  13  -2   1 4463.85 273.421   1
  13   2   1 3890.25 268.153   1
 -14   2  -1 2353.72 174.051   1
 -14  -2  -1 2500.77 175.729   1
  14  -2   1 2349.22 172.683   1
  14   2   1 2307.54 170.404   1
 -15   2  -1 85.8695 37.1081   1
 -15  -2  -1 94.1928 38.4496   1
  15  -2   1 103.992 40.0335   1
  15   2   1 102.184 39.3507   1
 -16   2  -1 9224.92 541.168   1
 -16  -2  -1 8240.12 538.509   1
  16  -2   1 9052.14 539.868   1
  16   2   1 8406.64 536.550   1
 -17   2  -1 124.174 40.8854   1
 -17  -2  -1 45.8304 38.0928   1
  17  -2   1 101.534 41.0132   1
  17   2   1 102.705 36.1414   1
 -18  -2  -1 46.8666 36.4899   1
  18  -2   1-7.32728 28.1599   1
  18   2   1 30.0438 36.1053   1
 -19  -2  -1 1003.13 95.4580   1
  19   2   1 871.416 90.1762   1
 -20   2  -1 118.508 45.2531   1
 -20  -2  -1 156.291 44.2233   1
  20  -2   1 101.450 43.8297   1
  20   2   1 98.2744 38.4134   1
 -21   2  -1 125.643 44.5833   1
 -21  -2  -1 74.0406 41.7447   1
  21  -2   1 134.937 44.1470   1
  21   2   1 152.444 47.0210   1
 -22   2  -1-31.1006 32.9501   1
 -22  -2  -1 24.6725 41.6572   1
  22  -2   1 15.8938 34.8601   1
  22   2   1 7.65345 38.2788   1
 -23   2  -1 100.610 45.6626   1
 -23  -2  -1 41.1717 47.2072   1
  23  -2   1 55.5820 41.8261   1
  23   2   1 30.2496 38.9164   1
 -24   2  -1 46.4659 42.5309   1
 -24  -2  -1-16.1020 32.8911   1
  24  -2   1 15.6057 38.5336   1
  24   2   1 22.6586 36.8060   1
 -25   2  -1 76.0744 34.5271   1
 -25  -2  -1 7.79799 41.0050   1
  25   2   1 22.2827 39.9578   1
  25  -2   1 22.1810 33.5604   1
 -26   3   1 7.51914 39.0559   1
  26  -3  -1 46.6580 43.1748   1
 -25   3   1 7.64232 38.2394   1
  25  -3  -1 31.2519 40.0816   1
 -24   3   1 62.3606 36.4608   1
 -24  -3   1 39.8670 38.8979   1
  24  -3  -1 23.6627 36.8920   1
  24   3  -1 15.6531 43.0219   1
 -23   3   1 278.480 59.8058   1
  23  -3  -1 498.460 69.2154   1
 -22   3   1 48.0180 41.8639   1
 -22  -3   1 97.9582 44.1653   1
  22  -3  -1 119.580 43.8864   1
  22   3  -1 93.4756 43.5353   1
 -21   3   1 7.79165 38.9710   1
 -21  -3   1 8.29851 38.1801   1
  21  -3  -1-22.7104 36.3778   1
  21   3  -1 30.2188 33.6885   1
 -20   3   1 38.1235 29.3591   1
 -20  -3   1 32.5697 35.1786   1
  20   3  -1 37.6536 36.7451   1
 -19   3   1 690.314 81.7939   1
 -19  -3   1 970.736 93.5417   1
  19  -3  -1 1018.89 91.6992   1
  19   3  -1 716.656 85.4070   1
 -18   3   1 113.558 38.0951   1
 -18  -3   1 123.805 37.9056   1
  18   3  -1 151.239 38.9627   1
 -17   3   1 111.090 43.4923   1
  17  -3  -1 73.2081 36.9820   1
 -16   3   1 28.4642 34.2161   1
 -16  -3   1 14.5565 29.1703   1
  16  -3  -1 14.3284 32.4797   1
  16   3  -1 26.6205 25.5904   1
 -15   3   1 13877.7 839.905   1
 -15  -3   1 16198.4 845.696   1
  15  -3  -1 14684.0 841.462   1
 -14   3   1 1723.91 131.445   1
 -14  -3   1 1702.77 129.335   1
  14  -3  -1 1512.61 127.925   1
  14   3  -1 1588.46 126.255   1
 -13   3   1 28424.1 1670.94   1
  13   3  -1 26610.2 1663.25   1
 -13  -3   1 31485.9 1672.31   1
  13  -3  -1 28483.1 1669.34   1
  12   3  -1 296.397 43.3996   1
  12  -3  -1 381.400 49.3813   1
 -12   3   1 373.773 48.5771   1
 -11   3   1 1135.64 101.207   1
 -11  -3   1 1419.27 103.957   1
  11  -3  -1 1156.81 99.8558   1
  11   3  -1 1322.09 99.3588   1
 -10   3   1 968.633 80.2717   1
 -10  -3   1 978.676 78.5376   1
  10  -3  -1 906.866 78.1009   1
  10   3  -1 752.528 72.3152   1
  -9   3   1 34268.3 1921.12   1
   9   3  -1 33604.0 1916.17   1
  -9  -3   1 30954.4 1916.31   1
   9  -3  -1 34070.0 1920.38   1
  -8   3   1 2123.24 140.335   1
   8   3  -1 1898.87 134.515   1
   8  -3  -1 1938.29 137.074   1
  -8  -3   1 1991.32 136.201   1
  -7   3   1 9363.08 593.233   1
   7   3  -1 10780.5 591.891   1
  -7  -3   1 10084.6 591.480   1
   7  -3  -1 9717.76 593.373   1
   6  -3  -1 7129.42 439.188   1
  -6   3   1 7573.39 441.020   1
  -5  -3   1 61666.1 3584.92   1
   5  -3  -1 64689.6 3588.68   1
   5   3  -1 58025.9 3585.43   1
  -5   3   1 67317.7 3590.24   1
  -4  -3   1 5612.14 344.198   1
   4  -3  -1 5903.44 348.947   1
  -4   3   1 6369.13 350.068   1
   4   3  -1 5559.75 345.615   1
   3  -3  -1 711.671 53.9297   1
  -3  -3   1 556.772 48.9746   1
   3   3  -1 554.524 48.1965   1
  -3   3   1 718.651 53.7747   1
   2  -3  -1 11350.8 667.245   1
  -2   3   1 11777.8 667.609   1
   2   3  -1 11503.0 663.987   1
  -2  -3   1 11220.2 664.619   1
  -1   3   1 124.486 20.7662   1
   1   3  -1 149.353 23.0108   1
  -1  -3   1 124.887 22.3616   1
   1  -3  -1 178.625 22.8957   1
   0  -3   1 63182.9 3432.60   1
   0   3  -1 64653.5 3432.18   1
   0  -3  -1 61989.3 3434.12   1
   1  -3   1 363030. 21157.6   1
  -1  -3  -1 368226. 21158.9   1
  -1   3  -1 355674. 21157.1   1
   1   3   1 399322. 21159.5   1
  -2  -3  -1 1024.99 79.1972   1
   2   3   1 1142.73 80.5392   1
   2  -3   1 1245.20 81.5857   1
  -2   3  -1 1225.32 81.3924   1
  -3  -3  -1 1359.58 91.4491   1
   3   3   1 1238.82 92.4156   1
   3  -3   1 1411.78 93.0629   1
  -3   3  -1 1259.67 93.2737   1
   4  -3   1 2211.83 149.408   1
  -4   3  -1 2397.00 151.036   1
  -5  -3  -1 2297.26 161.183   1
   5   3   1 2598.94 163.506   1
  -5   3  -1 2724.19 165.325   1
   5  -3   1 2392.77 162.721   1
   6  -3   1 2212.47 157.524   1
   6   3   1 2682.25 158.100   1
  -6  -3  -1 2102.49 153.956   1
  -6   3  -1 2450.01 159.051   1
  -7   3  -1 5912.36 357.043   1
  -7  -3  -1 5512.49 354.800   1
   7  -3   1 5757.84 356.053   1
   7   3   1 6009.77 355.747   1
  -8   3  -1 32017.4 1741.02   1
  -8  -3  -1 27509.6 1735.77   1
   8  -3   1 30746.6 1738.77   1
   8   3   1 29948.8 1735.19   1
  -9   3  -1 11012.4 676.558   1
  -9  -3  -1 12702.9 679.318   1
   9  -3   1 10920.4 674.977   1
   9   3   1 10794.4 671.461   1
 -10  -3  -1 33084.1 1777.43   1
  10   3   1 28441.2 1770.40   1
 -11   3  -1 26514.4 1597.05   1
  11  -3   1 28164.2 1597.38   1
 -12   3  -1 293.344 50.4775   1
 -12  -3  -1 310.774 48.9177   1
  12  -3   1 264.143 49.5193   1
  12   3   1 331.478 47.6804   1
 -13   3  -1 1090.26 98.7763   1
 -13  -3  -1 1076.44 97.1821   1
  13  -3   1 1139.02 99.9974   1
  13   3   1 1108.31 96.1150   1
 -14   3  -1 873.176 86.0636   1
 -14  -3  -1 897.222 89.2152   1
  14  -3   1 921.199 88.5865   1
  14   3   1 996.117 88.3887   1
 -15  -3  -1 8985.44 523.326   1
  15   3   1 7906.67 515.162   1
 -16   3  -1 1871.49 148.905   1
 -16  -3  -1 1776.00 147.488   1
  16  -3   1 1915.92 147.975   1
  16   3   1 2005.63 148.210   1
 -17   3  -1 525.215 62.7110   1
 -17  -3  -1 530.426 67.2202   1
  17  -3   1 481.099 63.0349   1
  17   3   1 464.346 61.2248   1
 -18   3  -1 1260.87 107.787   1
 -18  -3  -1 1093.83 105.149   1
  18  -3   1 1125.03 103.110   1
  18   3   1 1067.58 101.941   1
 -19   3  -1 83.2440 39.7051   1
  19  -3   1 120.225 44.1939   1
 -20   3  -1-7.88164 27.5166   1
 -20  -3  -1-33.0642 32.4337   1
  20  -3   1 7.49566 33.4258   1
  20   3   1 7.52446 33.0087   1
 -21   3  -1 182.355 49.3064   1
 -21  -3  -1 202.554 47.7522   1
  21  -3   1 241.283 50.0321   1
  21   3   1 185.556 46.9396   1
 -22   3  -1 110.093 39.0213   1
 -22  -3  -1 152.141 46.8367   1
  22  -3   1 171.259 45.9904   1
  22   3   1 92.5668 44.7392   1
 -23   3  -1-7.71096 37.0549   1
 -23  -3  -1 7.86652 37.2737   1
  23  -3   1-15.6396 41.0688   1
  23   3   1-7.71828 43.7105   1
 -24   3  -1 173.255 48.1375   1
 -24  -3  -1 131.871 41.9128   1
  24  -3   1 240.727 51.8506   1
  24   3   1 145.858 43.7203   1
 -25   3  -1 74.3800 43.9451   1
  25  -3   1 61.4674 42.3633   1
 -26   4   1 14.8962 35.7920   1
  26  -4  -1-30.2230 43.6376   1
 -25   4   1-15.3732 38.9399   1
  25  -4  -1-7.61065 43.1047   1
 -24  -4   1 288.750 60.0972   1
  24   4  -1 608.079 72.9491   1
 -23   4   1 260.098 55.2697   1
  23  -4  -1 344.913 58.3665   1
 -22  -4   1 55.9000 37.5887   1
  22   4  -1 111.112 42.8982   1
 -21   4   1 110.743 43.3866   1
 -21  -4   1 189.810 47.7799   1
  21  -4  -1 197.153 46.2782   1
  21   4  -1 117.366 47.7010   1
 -20   4   1 54.8552 40.1994   1
 -20  -4   1 7.79828 31.2442   1
  20  -4  -1 38.4261 43.0967   1
  20   4  -1-7.69156 30.8171   1
 -19   4   1 171.484 44.7407   1
 -19  -4   1 191.793 41.8710   1
  19  -4  -1 154.819 46.9690   1
  19   4  -1 150.481 44.0913   1
 -18   4   1 106.440 40.8815   1
 -18  -4   1 135.138 40.8383   1
  18  -4  -1 129.987 38.2696   1
  18   4  -1 248.664 44.7026   1
 -17   4   1 136.249 41.9080   1
  17  -4  -1 51.8689 40.1722   1
 -16   4   1 1813.05 139.286   1
 -16  -4   1 1596.38 132.660   1
  16  -4  -1 1588.70 135.219   1
  16   4  -1 1715.80 132.519   1
 -15   4   1 44.1735 30.7215   1
 -15  -4   1 61.2794 33.2468   1
  15  -4  -1 49.9511 33.4006   1
  15   4  -1 13.1149 25.8276   1
 -14   4   1 28175.3 1645.20   1
  14  -4  -1 24883.3 1639.21   1
  14   4  -1 27714.1 1639.28   1
 -13   4   1 2468.74 175.171   1
  13  -4  -1 2260.69 170.722   1
 -13  -4   1 2464.56 171.378   1
 -12   4   1 5072.53 331.906   1
  12  -4  -1 5299.35 331.464   1
  11   4  -1 3358.22 197.274   1
 -11  -4   1 2469.88 189.869   1
 -10   4   1 18733.3 1162.04   1
 -10  -4   1 19749.1 1160.38   1
  10  -4  -1 19277.5 1161.89   1
  10   4  -1 21627.1 1162.82   1
  -9  -4   1 576.823 63.0038   1
   9   4  -1 660.989 65.2910   1
  -9   4   1 753.376 69.6828   1
  -8  -4   1 55901.0 2942.04   1
   8  -4  -1 51014.7 2944.02   1
   8   4  -1 48242.0 2938.53   1
  -8   4   1 49551.4 2943.65   1
  -7  -4   1 2154.48 150.997   1
   7  -4  -1 2282.00 154.517   1
   7   4  -1 2287.01 151.601   1
  -7   4   1 2373.98 155.220   1
  -6  -4   1 38553.0 2289.89   1
   6  -4  -1 39273.4 2294.38   1
  -6   4   1 41274.6 2296.44   1
   6   4  -1 40332.5 2290.22   1
   5  -4  -1 12624.4 761.638   1
  -5   4   1 13276.8 761.114   1
   4  -4  -1 108144. 5790.37   1
  -4  -4   1 89948.3 5784.59   1
   4   4  -1 110878. 5787.60   1
  -4   4   1 98188.0 5789.64   1
   3   4  -1 1966.13 119.303   1
  -3  -4   1 1638.59 118.443   1
  -2  -4   1 125.550 23.8843   1
   2   4  -1 108.216 21.6947   1
  -1  -4   1 74927.5 4340.80   1
   1  -4  -1 70592.0 4341.97   1
  -1   4   1 76571.3 4343.11   1
   1   4  -1 81269.4 4342.07   1
   0  -4  -1 98615.7 5711.36   1
   0   4   1 89683.1 5709.83   1
   0  -4   1 96370.3 5709.42   1
  -1  -4  -1 6924.05 410.494   1
   1   4   1 6628.85 409.064   1
  -1   4  -1 7074.05 410.592   1
   1  -4   1 6970.58 410.051   1
   3   4   1 58.5327 20.3366   1
  -3  -4  -1 63.4595 23.1461   1
  -3   4  -1 36.4517 19.1203   1
   3  -4   1 109.072 23.2914   1
  -4   4  -1 15353.6 933.970   1
   4  -4   1 15420.2 933.601   1
   4   4   1 15768.9 931.968   1
  -4  -4  -1 17415.2 934.028   1
  -5   4  -1 30181.8 1716.86   1
   5  -4   1 29141.4 1715.85   1
  -5  -4  -1 26359.7 1712.25   1
  -6   4  -1 109055. 5458.09   1
   6  -4   1 102902. 5455.93   1
   6   4   1 94219.9 5452.47   1
  -7   4  -1 6592.51 377.893   1
  -7  -4  -1 6461.85 373.479   1
   7   4   1 6024.32 370.945   1
   7  -4   1 5265.52 372.437   1
  -8  -4  -1 64.6395 30.2060   1
   8  -4   1 56.9693 22.1409   1
   8   4   1 43.8606 25.1610   1
  -8   4  -1 42.3717 23.0283   1
  -9   4  -1 36424.7 2159.41   1
  -9  -4  -1 41219.7 2161.86   1
   9   4   1 36016.5 2157.33   1
   9  -4   1 35922.5 2158.49   1
 -10  -4  -1 6603.12 394.521   1
  10   4   1 6957.83 395.638   1
  10  -4   1 7004.14 397.598   1
 -11   4  -1 14115.3 853.022   1
 -11  -4  -1 14898.7 851.875   1
  11   4   1 15562.3 852.601   1
  11  -4   1 12768.3 849.431   1
 -12   4  -1 13812.5 761.954   1
 -12  -4  -1 11716.8 753.140   1
  12   4   1 11179.7 750.822   1
  12  -4   1 14390.0 761.679   1
 -13   4  -1 3692.83 263.936   1
 -13  -4  -1 3848.44 262.962   1
  13   4   1 4392.31 266.116   1
  13  -4   1 3974.70 265.868   1
 -14   4  -1 6851.92 457.990   1
 -14  -4  -1 8027.44 462.237   1
  14   4   1 7000.93 455.472   1
  14  -4   1 7650.84 462.289   1
 -15   4  -1 1015.48 91.9306   1
 -15  -4  -1 779.084 84.6890   1
  15  -4   1 892.009 88.8596   1
 -16   4  -1 1916.22 149.915   1
 -16  -4  -1 1739.11 147.154   1
  16   4   1 2110.87 153.067   1
  16  -4   1 2030.16 151.455   1
 -17   4  -1 92.0327 36.7764   1
 -17  -4  -1 98.2885 37.2647   1
  17   4   1 73.6633 39.0979   1
  17  -4   1 128.821 38.7978   1
 -18   4  -1 915.540 89.2744   1
 -18  -4  -1 899.984 88.7550   1
  18   4   1 958.511 91.1063   1
  18  -4   1 770.828 87.0083   1
 -19   4  -1 865.869 90.3378   1
  19  -4   1 965.629 92.6011   1
 -20   4  -1 91.9722 36.5696   1
  20   4   1 70.0907 42.0618   1
 -20  -4  -1 55.0983 36.4691   1
 -21   4  -1 31.0297 38.3080   1
  21   4   1-31.4738 44.5682   1
 -21  -4  -1-39.6125 41.1294   1
 -22   4  -1 71.0483 41.0472   1
 -22  -4  -1 15.8459 38.1514   1
  22   4   1 39.4281 41.0025   1
  22  -4   1 44.2329 38.7946   1
 -23   4  -1 93.2850 42.8728   1
 -23  -4  -1 102.732 40.2307   1
  23   4   1 55.1806 40.1325   1
  23  -4   1 29.9724 36.2323   1
 -24   4  -1 7.54665 32.0294   1
 -24  -4  -1 7.87223 36.2600   1
  24   4   1 84.9881 46.3379   1
  24  -4   1 30.5430 35.1734   1
 -25   4  -1 117.432 44.3830   1
  25  -4   1 89.8887 47.9827   1
 -26   5   1 7.44536 40.0051   1
  26  -5  -1 14.5719 39.5814   1
  25  -5  -1 57.3077 42.6728   1
 -24   5   1 61.0246 37.7330   1
  24   5  -1 31.3838 34.4975   1
  24  -5  -1 29.6449 40.7599   1
 -23   5   1 312.528 55.1537   1
 -23  -5   1 410.192 65.5772   1
  23   5  -1 378.095 64.3376   1
  23  -5  -1 268.533 53.0354   1
 -22   5   1 395.810 62.0494   1
 -22  -5   1 308.545 58.2192   1
  22   5  -1 480.699 66.1633   1
  22  -5  -1 405.475 60.8686   1
 -21   5   1 362.843 63.8950   1
 -21  -5   1 445.914 64.4545   1
  21   5  -1 408.717 62.4437   1
  21  -5  -1 450.294 62.4141   1
 -20   5   1 31.4706 40.8356   1
  20   5  -1-23.3406 34.1289   1
  20  -5  -1 7.79135 39.9553   1
  19   5  -1 422.076 61.3793   1
 -19  -5   1 375.430 60.8044   1
 -18   5   1 699.635 80.6025   1
 -18  -5   1 619.301 75.4970   1
  18   5  -1 742.477 80.2591   1
  18  -5  -1 624.232 77.6845   1
  17  -5  -1 371.939 57.0813   1
 -17  -5   1 334.624 52.4736   1
  17   5  -1 291.755 54.8273   1
 -17   5   1 432.021 62.7282   1
  16  -5  -1 219.232 46.8085   1
 -16  -5   1 287.799 49.3239   1
 -16   5   1 186.583 45.1192   1
  16   5  -1 246.959 45.7272   1
 -15  -5   1 2029.12 162.980   1
  15   5  -1 2484.97 168.133   1
 -14   5   1 114.979 38.6594   1
  14  -5  -1 202.022 44.3732   1
  14   5  -1 110.096 35.0289   1
 -14  -5   1 179.605 42.1091   1
  13  -5  -1 22439.9 1232.69   1
  13   5  -1 21762.2 1228.88   1
 -13  -5   1 23191.2 1231.85   1
 -12   5   1 3018.47 217.933   1
  12  -5  -1 3317.12 220.816   1
 -12  -5   1 3323.93 218.304   1
 -11   5   1 16899.8 959.493   1
  11   5  -1 16110.3 953.848   1
 -11  -5   1 15940.7 954.604   1
  11  -5  -1 15793.5 957.216   1
  10   5  -1 5863.22 358.052   1
 -10  -5   1 5647.53 357.421   1
  -9   5   1 4897.51 332.298   1
   9   5  -1 5488.92 331.821   1
  -9  -5   1 5878.14 333.974   1
   9  -5  -1 5023.49 332.431   1
  -8   5   1 3585.63 248.137   1
   8   5  -1 3981.22 244.852   1
  -8  -5   1 4163.42 245.861   1
   8  -5  -1 3579.14 247.392   1
  -7   5   1 36670.7 1977.79   1
   7   5  -1 32590.9 1969.51   1
  -7  -5   1 35925.7 1971.47   1
   7  -5  -1 31722.1 1973.50   1
  -6   5   1 9438.43 585.019   1
   6   5  -1 9976.24 583.460   1
  -6  -5   1 9548.50 582.394   1
   6  -5  -1 10320.9 587.005   1
  -5   5   1 71293.3 4086.32   1
  -5  -5   1 71027.5 4083.58   1
   5  -5  -1 70319.8 4087.37   1
   5   5  -1 71915.0 4082.59   1
   4   5  -1 27869.4 1696.65   1
  -4  -5   1 30750.9 1699.63   1
   4  -5  -1 29914.6 1703.22   1
  -4   5   1 29427.7 1702.25   1
  -3  -5   1 41933.7 2565.00   1
  -3   5   1 46633.2 2570.26   1
   3  -5  -1 45560.2 2568.88   1
   3   5  -1 44929.8 2564.50   1
   2  -5  -1 7722.32 473.258   1
  -2   5   1 8157.36 473.800   1
   1  -5  -1 35569.3 2006.51   1
  -1   5   1 34066.1 2004.92   1
   0  -5  -1 59249.6 3298.29   1
   0   5  -1 55504.6 3294.52   1
   0  -5   1 59904.4 3296.46   1
   0   5   1 55451.3 3295.51   1
  -1  -5  -1 87683.8 4698.34   1
  -1   5  -1 77003.3 4695.02   1
   1  -5   1 81262.9 4697.20   1
   1   5   1 82615.6 4695.84   1
  -2  -5  -1 1552.59 102.005   1
   2  -5   1 1682.52 103.757   1
   2   5   1 1124.74 96.0030   1
  -2   5  -1 1330.43 99.4422   1
   3   5   1 135484. 7240.60   1
  -3  -5  -1 123527. 7240.23   1
  -3   5  -1 123082. 7239.52   1
   3  -5   1 124095. 7239.99   1
  -4   5  -1 7216.59 451.044   1
   4  -5   1 7262.76 450.954   1
   4   5   1 7500.43 450.283   1
  -4  -5  -1 8045.88 453.039   1
  -5   5  -1 10304.7 626.234   1
   5  -5   1 10852.0 626.067   1
   5   5   1 10742.8 623.766   1
  -5  -5  -1 10123.3 624.860   1
  -6   5  -1 29.5656 28.8122   1
   6  -5   1 24.3528 27.9413   1
   6   5   1 86.9305 27.5066   1
  -6  -5  -1 17.2211 20.8016   1
  -7   5  -1 210.892 36.8713   1
   7  -5   1 224.125 37.2168   1
   7   5   1 225.515 36.9338   1
  -7  -5  -1 293.187 39.1215   1
  -8   5  -1 20273.3 1078.78   1
  -8  -5  -1 16495.1 1069.19   1
   8  -5   1 17731.3 1071.77   1
   8   5   1 19076.1 1072.21   1
   9   5   1 20485.7 1266.21   1
  -9  -5  -1 23029.2 1270.88   1
  10  -5   1 31920.1 1821.35   1
 -10   5  -1 30669.5 1820.92   1
 -11  -5  -1 7139.02 439.065   1
 -11   5  -1 6913.99 440.390   1
  11  -5   1 7812.79 443.795   1
  11   5   1 6589.77 436.093   1
 -12  -5  -1 1022.48 93.9745   1
 -12   5  -1 1004.16 96.3607   1
  12  -5   1 1020.76 94.4541   1
  12   5   1 1257.80 98.5532   1
 -13  -5  -1 2471.34 173.789   1
 -13   5  -1 2349.34 174.455   1
  13  -5   1 2224.27 171.370   1
  13   5   1 2425.52 172.631   1
 -14  -5  -1 5010.63 326.338   1
  15  -5   1 2231.33 163.155   1
 -15   5  -1 2072.71 162.591   1
  16  -5   1 37.7968 38.4449   1
 -16  -5  -1 67.3073 35.6017   1
  16   5   1 66.5827 36.6866   1
 -16   5  -1 70.7740 38.9762   1
  17  -5   1 45.9747 35.8590   1
 -17  -5  -1 38.4598 37.0358   1
  17   5   1 30.1764 39.6884   1
 -17   5  -1 46.3276 35.0588   1
  18  -5   1 293.749 54.5717   1
 -18  -5  -1 305.632 54.4634   1
  18   5   1 568.786 67.1144   1
 -18   5  -1 537.504 64.6774   1
  19  -5   1 101.426 44.2077   1
 -19   5  -1 157.235 44.5390   1
  19   5   1 85.4043 43.1093   1
 -19  -5  -1 95.6716 44.7006   1
 -20  -5  -1 1519.65 128.199   1
 -20   5  -1 1397.82 124.043   1
  20   5   1 1378.04 124.782   1
  20  -5   1 1393.42 123.422   1
  21  -5   1-15.0567 40.0016   1
 -21  -5  -1-8.04036 39.1769   1
  21   5   1-23.4077 39.5293   1
 -21   5  -1-7.85304 38.2646   1
  22  -5   1 287.761 55.2621   1
 -22  -5  -1 247.389 50.1324   1
  22   5   1 202.132 47.7317   1
 -22   5  -1 225.693 48.6110   1
  23  -5   1 357.931 58.9269   1
 -23  -5  -1 196.977 52.0846   1
  23   5   1 376.759 61.7442   1
 -23   5  -1 322.573 56.5609   1
 -24  -5  -1 109.474 40.7522   1
  24   5   1 144.764 45.4250   1
  25  -5   1 51.7452 36.6122   1
 -25   5  -1 50.8648 38.2734   1
  25  -6  -1-14.3793 38.2036   1
 -25   6   1-14.7962 37.9476   1
  24  -6  -1 162.442 49.9200   1
 -24   6   1 149.094 46.3305   1
 -23  -6   1 187.700 51.7133   1
  23  -6  -1 204.413 52.1676   1
  23   6  -1 160.222 50.3974   1
  22  -6  -1 798.697 85.3719   1
 -22  -6   1 679.751 83.4730   1
  22   6  -1 722.955 85.4859   1
 -22   6   1 831.538 83.3088   1
 -21  -6   1 394.400 64.3609   1
  21   6  -1 583.176 71.8081   1
  20  -6  -1 556.099 67.4908   1
 -20  -6   1 523.579 68.2182   1
 -20   6   1 362.935 58.0818   1
  19  -6  -1 224.624 50.3875   1
 -19   6   1 219.091 52.2426   1
  19   6  -1 285.922 53.9523   1
 -19  -6   1 148.417 45.5060   1
 -18  -6   1 1559.74 128.331   1
  18  -6  -1 1431.22 123.793   1
  18   6  -1 1308.42 122.619   1
 -18   6   1 1595.11 129.625   1
 -17   6   1 216.344 47.5308   1
 -17  -6   1 111.905 39.6980   1
  17  -6  -1 116.493 36.2562   1
  17   6  -1 191.814 46.2198   1
  16  -6  -1 2533.17 184.304   1
 -16   6   1 2461.52 185.456   1
 -15   6   1 22.6003 32.5808   1
  15  -6  -1 73.6270 38.7425   1
  15   6  -1 34.8171 34.0090   1
 -15  -6   1 42.1036 33.3363   1
 -14   6   1 1129.65 94.8663   1
  14  -6  -1 912.213 89.1895   1
  14   6  -1 764.661 84.4940   1
 -14  -6   1 904.776 88.0921   1
 -13   6   1 659.453 74.2806   1
 -13  -6   1 724.302 74.5505   1
  13  -6  -1 747.685 76.3137   1
  13   6  -1 787.486 74.4113   1
 -12   6   1 20953.6 1182.79   1
  12   6  -1 18230.7 1174.28   1
  12  -6  -1 19893.9 1180.16   1
 -12  -6   1 21407.5 1181.01   1
  11  -6  -1 37.0304 25.7316   1
 -11   6   1 13.3139 27.2304   1
 -10   6   1 3111.19 221.385   1
  10   6  -1 3498.41 221.045   1
 -10  -6   1 3037.97 215.239   1
  10  -6  -1 3673.37 225.629   1
   9   6  -1 817.109 73.4813   1
  -8   6   1 532.882 62.1834   1
   8   6  -1 554.510 57.2009   1
  -8  -6   1 599.723 57.7970   1
   8  -6  -1 503.245 59.1794   1
  -7   6   1 6733.33 396.643   1
   7   6  -1 6069.17 389.922   1
  -7  -6   1 6376.78 391.732   1
   7  -6  -1 6441.48 394.575   1
  -6   6   1 8430.60 514.887   1
  -6  -6   1 8327.97 513.065   1
   6  -6  -1 8728.98 516.403   1
   6   6  -1 8697.35 512.799   1
   5   6  -1 8295.33 461.160   1
  -5   6   1 7190.11 462.644   1
  -5  -6   1 7438.72 460.347   1
   5  -6  -1 7556.47 462.146   1
   4   6  -1 8007.90 520.272   1
  -4   6   1 10025.3 530.274   1
  -4  -6   1 8369.36 523.520   1
   4  -6  -1 9157.38 527.450   1
   3   6  -1 10992.8 643.626   1
  -3   6   1 11539.1 649.408   1
  -3  -6   1 10790.3 644.603   1
   3  -6  -1 10347.2 645.791   1
   2   6  -1 150025. 8179.52   1
  -2   6   1 153010. 8182.76   1
  -2  -6   1 138595. 8179.13   1
   2  -6  -1 131362. 8179.62   1
   1   6  -1 39843.6 2236.75   1
  -1   6   1 40263.3 2238.62   1
   1  -6  -1 35354.9 2238.89   1
  -1  -6   1 39583.2 2237.72   1
   0   6   1 76685.7 4660.17   1
   0   6  -1 81494.4 4659.68   1
   0  -6  -1 79525.8 4661.81   1
   0  -6   1 87708.6 4662.01   1
   1   6   1 16696.7 881.664   1
  -1   6  -1 15994.1 881.411   1
  -1  -6  -1 14658.4 880.115   1
   2   6   1 80007.0 4532.85   1
  -2  -6  -1 77280.2 4534.11   1
  -2   6  -1 81052.5 4534.69   1
   2  -6   1 77739.9 4533.85   1
  -3  -6  -1 1330.89 112.279   1
   3  -6   1 1680.61 116.029   1
   3   6   1 1751.17 117.085   1
  -3   6  -1 1646.09 116.405   1
  -4  -6  -1 19631.8 1220.71   1
   4   6   1 21974.8 1222.18   1
   4  -6   1 20803.6 1222.01   1
  -4   6  -1 21438.3 1222.23   1
  -5  -6  -1 16185.3 900.758   1
   5   6   1 14774.3 896.497   1
   5  -6   1 15013.6 899.154   1
  -5   6  -1 15180.2 900.767   1
  -6  -6  -1 4850.79 302.888   1
   6   6   1 4456.78 301.144   1
   6  -6   1 4807.56 304.308   1
  -6   6  -1 5251.94 309.627   1
  -7  -6  -1 4545.35 289.723   1
   7   6   1 4748.34 289.419   1
   7  -6   1 4392.82 290.107   1
  -7   6  -1 4491.08 290.679   1
  -8  -6  -1 11570.9 674.334   1
   8   6   1 10979.7 674.013   1
   9  -6   1 3595.81 245.939   1
  -9   6  -1 3848.29 249.174   1
 -10  -6  -1 2751.86 188.440   1
  10  -6   1 3292.34 196.040   1
 -10   6  -1 3140.65 194.848   1
 -11  -6  -1 14784.2 772.990   1
  11  -6   1 13120.6 768.197   1
  11   6   1 12999.3 765.985   1
 -12   6  -1 1947.99 151.260   1
  12   6   1 1865.71 147.814   1
  12  -6   1 2142.29 151.310   1
 -13   6  -1 942.123 92.3615   1
 -13  -6  -1 756.396 83.5611   1
  13  -6   1 1057.39 92.9082   1
 -14  -6  -1 2963.87 211.415   1
 -14   6  -1 2914.42 212.414   1
  14  -6   1 3140.72 212.592   1
  14   6   1 2951.44 209.527   1
  15   6   1 304.783 53.4034   1
 -15  -6  -1 388.610 58.1978   1
  15  -6   1 273.588 48.5062   1
 -15   6  -1 377.878 59.1002   1
  16   6   1 236.756 45.4942   1
 -16   6  -1 239.017 50.8085   1
  16  -6   1 239.080 48.0958   1
 -16  -6  -1 135.347 38.9450   1
 -17  -6  -1 936.718 92.0206   1
  17   6   1 793.092 86.4159   1
  18   6   1 23.0333 37.4036   1
 -18   6  -1 39.4400 38.4277   1
 -18  -6  -1-7.80607 39.0428   1
  18  -6   1-31.0761 42.2008   1
 -19  -6  -1 2740.58 203.997   1
 -19   6  -1 2824.05 205.125   1
  19  -6   1 2840.48 206.240   1
  19   6   1 3037.32 208.902   1
  20   6   1 31.4905 39.9399   1
 -20  -6  -1 47.7473 37.7721   1
 -21   6  -1 1068.02 102.077   1
  22   6   1 307.774 58.7479   1
 -22  -6  -1 160.146 48.9542   1
  23  -6   1 170.160 48.3722   1
 -23   6  -1 227.834 52.5472   1
  24   6   1 23.0141 37.5027   1
 -24   6  -1 59.0784 40.6676   1
  24  -6   1 84.9475 39.8093   1
 -25   7   1 43.1671 35.5486   1
  25  -7  -1 7.12654 42.3528   1
 -24   7   1 83.3090 41.8022   1
  24  -7  -1 66.3282 37.5736   1
 -23   7   1 238.576 49.9168   1
  23   7  -1 285.753 58.3304   1
  23  -7  -1 304.392 53.7353   1
  22  -7  -1 108.171 47.9929   1
 -22   7   1 124.588 47.5491   1
 -21   7   1 1337.10 112.098   1
 -21  -7   1 1167.37 108.094   1
  21  -7  -1 1124.06 106.530   1
  21   7  -1 1008.82 105.328   1
 -20   7   1 97.9974 47.7865   1
  20   7  -1 87.3183 42.3923   1
 -20  -7   1 104.485 39.9028   1
 -19   7   1-24.4790 41.3305   1
 -19  -7   1 7.93122 35.9321   1
  19   7  -1-15.6576 35.4680   1
  19  -7  -1 31.4985 38.8767   1
  18  -7  -1 71.3663 38.9362   1
  18   7  -1 99.9648 39.7338   1
 -18  -7   1 70.1135 34.5196   1
 -18   7   1 106.359 45.6576   1
  17  -7  -1 1807.95 145.576   1
 -17  -7   1 1496.96 139.005   1
  17   7  -1 2052.62 148.046   1
 -17   7   1 2002.79 151.259   1
 -16   7   1 234.569 51.1602   1
 -16  -7   1 153.878 41.5494   1
  16  -7  -1 175.742 46.5550   1
  16   7  -1 173.853 44.6377   1
  15  -7  -1 2475.37 174.152   1
  15   7  -1 2426.13 174.337   1
 -15  -7   1 2168.29 169.802   1
 -15   7   1 2326.99 174.349   1
  14  -7  -1 1292.66 111.613   1
 -14  -7   1 1349.76 107.811   1
 -14   7   1 1371.01 111.528   1
  14   7  -1 1034.22 102.012   1
 -13  -7   1 3793.17 280.984   1
  13   7  -1 4882.86 290.966   1
 -13   7   1 4525.14 292.548   1
  13  -7  -1 4506.32 290.805   1
 -12  -7   1 1166.61 100.275   1
  12   7  -1 1306.87 104.176   1
 -12   7   1 1202.97 104.812   1
  12  -7  -1 1091.32 100.912   1
 -11  -7   1 9470.81 539.786   1
  11   7  -1 9329.68 538.621   1
  11  -7  -1 9168.03 541.446   1
 -10   7   1 2475.52 181.164   1
  10  -7  -1 2714.05 183.746   1
  -9  -7   1 995.510 85.8431   1
   9   7  -1 1146.32 88.8531   1
   9  -7  -1 874.353 86.1099   1
  -9   7   1 902.102 89.1907   1
   8  -7  -1 198.800 41.3487   1
   8   7  -1 237.587 37.3769   1
  -8   7   1 156.384 39.3235   1
   7   7  -1 30831.9 1848.24   1
  -7  -7   1 33133.4 1852.18   1
   6  -7  -1 205.711 39.4116   1
  -6  -7   1 259.347 40.1771   1
   6   7  -1 231.067 37.9551   1
  -6   7   1 202.294 37.1511   1
  -5  -7   1 22155.4 1280.19   1
  -5   7   1 22982.8 1284.68   1
   5  -7  -1 22716.2 1283.10   1
   5   7  -1 20373.3 1276.26   1
  -4  -7   1 5713.90 374.327   1
  -4   7   1 6776.19 380.863   1
   4  -7  -1 6058.38 377.301   1
   4   7  -1 6037.25 374.238   1
  -3  -7   1 23655.7 1449.27   1
  -3   7   1 27020.3 1454.65   1
   3  -7  -1 27757.8 1455.03   1
   3   7  -1 22489.4 1446.53   1
  -2  -7   1 1138.44 93.8152   1
  -2   7   1 1307.83 95.3428   1
   2  -7  -1 1030.51 92.1129   1
   2   7  -1 1375.02 95.2893   1
   1  -7  -1 55090.9 3097.30   1
  -1  -7   1 53525.1 3095.12   1
   1   7  -1 51759.3 3093.07   1
  -1   7   1 55114.4 3097.01   1
   0  -7  -1 264.862 38.0859   1
   0  -7   1 217.227 34.2261   1
   0   7  -1 227.811 34.6011   1
   0   7   1 257.431 39.5381   1
  -1  -7  -1 1196.84 90.5362   1
  -1   7  -1 1097.64 85.8074   1
   1  -7   1 994.276 85.1542   1
   1   7   1 1045.68 85.5352   1
  -2  -7  -1 11824.9 700.031   1
  -2   7  -1 12605.9 700.025   1
   2  -7   1 12567.4 699.833   1
   2   7   1 10370.9 694.166   1
  -3  -7  -1 59564.7 3612.86   1
   3   7   1 64932.8 3613.51   1
   3  -7   1 64959.3 3615.19   1
  -3   7  -1 62049.5 3614.69   1
  -4  -7  -1 15983.3 898.129   1
   4   7   1 15050.4 895.367   1
  -4   7  -1 14773.5 895.543   1
   4  -7   1 15042.1 896.233   1
  -5  -7  -1 916.933 81.7576   1
   5   7   1 941.778 82.5024   1
   5  -7   1 1059.02 86.0400   1
  -5   7  -1 875.046 81.1108   1
  -6  -7  -1 429.530 53.5894   1
   6   7   1 500.841 53.6432   1
  -7  -7  -1 172.333 35.6352   1
   7   7   1 210.053 36.0733   1
   7  -7   1 145.521 33.5735   1
  -7   7  -1 191.469 39.0506   1
   8  -7   1 820.513 79.6358   1
  -8   7  -1 838.170 79.0941   1
  -9  -7  -1 12053.1 704.912   1
   9   7   1 12075.5 702.934   1
   9  -7   1 12023.0 705.773   1
  -9   7  -1 10729.3 703.185   1
 -10  -7  -1 11832.7 796.784   1
  10   7   1 14833.6 804.201   1
  10  -7   1 13703.1 802.990   1
 -10   7  -1 13645.1 806.087   1
 -11  -7  -1 752.628 82.3181   1
  11   7   1 1024.69 89.4327   1
  11  -7   1 983.577 90.0701   1
 -11   7  -1 961.315 90.4880   1
 -12  -7  -1 2529.48 186.059   1
  12  -7   1 2813.38 191.942   1
 -12   7  -1 2633.53 190.715   1
  13   7   1 4164.03 268.655   1
 -13  -7  -1 3793.60 264.971   1
  13  -7   1 4091.73 269.910   1
 -13   7  -1 4002.92 271.084   1
  14  -7   1 336.607 53.8775   1
 -14   7  -1 323.211 55.2415   1
 -15  -7  -1 1170.71 100.698   1
 -15   7  -1 1057.90 101.876   1
  15  -7   1 991.503 100.160   1
  15   7   1 992.247 96.7967   1
  16   7   1 190.393 48.3114   1
 -16  -7  -1 130.932 43.4662   1
  16  -7   1 227.379 51.6015   1
 -16   7  -1 290.896 53.8813   1
  17   7   1 7.75450 31.6726   1
 -17  -7  -1 15.6852 32.0322   1
  17  -7   1-7.89691 35.7815   1
 -17   7  -1 24.4416 33.2761   1
 -18   7  -1 1275.49 116.098   1
  18  -7   1 1167.97 113.093   1
  18   7   1 1289.51 115.280   1
 -18  -7  -1 1311.67 114.653   1
 -19   7  -1 1479.36 120.343   1
  19  -7   1 1315.46 117.321   1
  19   7   1 1285.77 116.781   1
 -19  -7  -1 1227.57 115.748   1
 -20   7  -1 1363.44 125.214   1
 -20  -7  -1 1435.02 125.894   1
  20  -7   1 1566.76 128.767   1
  20   7   1 1531.64 126.785   1
 -21   7  -1 46.7276 37.4453   1
 -21  -7  -1-8.06099 39.8175   1
  21   7   1-7.92997 42.1471   1
  21  -7   1 38.6704 31.6098   1
  22  -7   1 75.0392 39.3377   1
  22   7   1 157.789 51.9771   1
 -22  -7  -1 175.743 46.4124   1
 -22   7  -1 175.718 46.5099   1
  23   7   1 30.9902 41.1744   1
 -23  -7  -1 7.88752 40.4646   1
  24  -7   1 35.6825 37.3700   1
 -24   7  -1 139.101 43.4294   1
  24  -8  -1 14.7278 39.5673   1
 -24   8   1 7.44704 38.1946   1
  23  -8  -1 44.8853 37.4671   1
 -23   8   1 22.8088 36.5870   1
  22   8  -1 364.494 58.1216   1
 -22  -8   1 116.479 42.8909   1
  21  -8  -1 370.420 58.6346   1
  21   8  -1 234.522 53.1637   1
 -21  -8   1 263.677 53.0437   1
 -21   8   1 274.751 55.8188   1
  20   8  -1 1012.63 96.9931   1
 -20   8   1 994.443 95.7871   1
 -20  -8   1 724.243 88.0739   1
  19  -8  -1 143.742 46.8296   1
 -19  -8   1 45.7318 34.8933   1
 -18   8   1 73.4652 40.1359   1
  18  -8  -1 78.7554 41.7163   1
  18   8  -1 195.762 49.2813   1
 -18  -8   1 53.0720 37.3331   1
 -17   8   1 449.994 62.7078   1
  17  -8  -1 381.542 60.7343   1
  17   8  -1 520.080 65.7988   1
 -17  -8   1 342.176 58.1491   1
 -16   8   1 39.2812 37.2415   1
 -16  -8   1 14.7264 33.3789   1
  16  -8  -1 7.58920 33.3110   1
  16   8  -1 22.3904 39.2133   1
  15  -8  -1 2687.04 194.060   1
 -15   8   1 2694.71 195.328   1
 -14  -8   1 35.9101 33.1281   1
  14   8  -1 48.5902 36.5323   1
 -14   8   1 75.1695 36.1995   1
  14  -8  -1 7.35070 33.9022   1
 -13  -8   1 42.0627 31.0388   1
  13   8  -1 100.560 34.6359   1
 -13   8   1 90.8952 40.9114   1
  13  -8  -1 64.3170 38.6235   1
 -12  -8   1 24328.1 1517.67   1
  12   8  -1 25647.1 1518.36   1
 -12   8   1 27131.6 1522.98   1
  12  -8  -1 26914.8 1522.58   1
 -11  -8   1 65.6496 29.1658   1
  11   8  -1 69.9429 31.3179   1
 -11   8   1 56.4068 38.1609   1
  11  -8  -1 138.830 40.7351   1
 -10  -8   1 6105.16 385.626   1
  10   8  -1 6633.55 385.461   1
 -10   8   1 5769.74 387.046   1
  10  -8  -1 5904.32 386.105   1
  -9  -8   1 1991.25 162.936   1
  -9   8   1 2562.18 172.815   1
   9   8  -1 2320.54 164.279   1
   9  -8  -1 2475.26 169.133   1
  -8   8   1 70.6324 36.7865   1
   8  -8  -1 124.552 38.7121   1
  -7   8   1 4991.55 302.248   1
   7  -8  -1 4872.08 302.572   1
   7   8  -1 4273.98 295.821   1
   6   8  -1 14209.9 785.561   1
  -6   8   1 11980.2 784.000   1
   6  -8  -1 12712.2 786.625   1
  -6  -8   1 13995.9 786.535   1
   5   8  -1 140.146 33.2390   1
  -5  -8   1 202.223 36.6860   1
   4   8  -1 7459.21 489.067   1
  -4   8   1 8513.02 494.327   1
   4  -8  -1 8552.48 494.490   1
  -4  -8   1 7931.58 490.891   1
   3   8  -1 9928.09 586.956   1
  -3   8   1 9949.70 590.899   1
   3  -8  -1 9625.47 589.019   1
  -3  -8   1 9669.09 588.022   1
   2   8  -1 61816.7 3753.10   1
  -2   8   1 68476.5 3757.80   1
   2  -8  -1 66359.1 3756.95   1
  -2  -8   1 65084.1 3754.75   1
  -1   8   1 2752.43 183.792   1
   1   8  -1 2718.90 180.309   1
  -1  -8   1 2628.46 179.801   1
   1  -8  -1 2554.12 180.822   1
   0   8   1 6228.08 397.466   1
   0   8  -1 6943.05 399.711   1
   0  -8   1 5902.13 395.471   1
   0  -8  -1 6963.64 402.138   1
   1   8   1 2737.27 180.900   1
  -1   8  -1 2642.67 179.546   1
   1  -8   1 2477.18 177.505   1
  -1  -8  -1 2719.28 180.706   1
   2   8   1 25871.8 1380.23   1
  -2   8  -1 22494.7 1376.45   1
   2  -8   1 22481.1 1376.23   1
  -2  -8  -1 23856.9 1378.82   1
   3   8   1 13786.9 810.104   1
  -3   8  -1 12995.5 810.249   1
   3  -8   1 14856.9 814.471   1
  -3  -8  -1 13181.7 810.596   1
   4   8   1 24750.8 1641.96   1
   4  -8   1 29257.7 1648.61   1
  -4   8  -1 30581.2 1650.63   1
  -4  -8  -1 29571.8 1648.37   1
  -5  -8  -1 5331.33 337.168   1
  -6   8  -1 2509.81 170.554   1
   6  -8   1 2230.14 165.985   1
  -7  -8  -1 18152.1 1031.75   1
   7   8   1 16770.3 1027.30   1
  -7   8  -1 18312.1 1034.98   1
   7  -8   1 16723.2 1030.67   1
  -8  -8  -1 6130.98 428.161   1
   8   8   1 7058.73 430.150   1
  -8   8  -1 7072.41 434.235   1
   8  -8   1 7651.10 435.633   1
  -9  -8  -1 341.242 49.5278   1
   9   8   1 214.712 42.4927   1
  -9   8  -1 272.841 50.3874   1
   9  -8   1 356.676 52.0671   1
 -10  -8  -1 3933.11 280.964   1
  10   8   1 4038.01 280.666   1
  10  -8   1 4744.82 286.537   1
 -10   8  -1 4545.40 285.454   1
 -11  -8  -1 599.712 67.6309   1
 -11   8  -1 644.053 72.6051   1
  11  -8   1 459.051 62.4814   1
 -12  -8  -1 5256.17 333.051   1
  12   8   1 4804.86 327.326   1
 -12   8  -1 5625.49 337.464   1
  12  -8   1 4859.24 331.004   1
  13  -8   1 1975.99 152.555   1
 -13   8  -1 2004.08 154.646   1
 -14  -8  -1 180.464 45.2434   1
  14   8   1 206.302 46.5064   1
  14  -8   1 239.237 47.1556   1
 -14   8  -1 100.328 41.8473   1
 -15   8  -1 736.664 79.5589   1
  15  -8   1 619.263 73.0253   1
  15   8   1 670.766 76.4812   1
 -15  -8  -1 491.207 67.8450   1
 -16   8  -1 730.673 82.6498   1
  16  -8   1 825.290 82.4753   1
  16   8   1 632.585 80.2539   1
 -16  -8  -1 628.791 75.9792   1
  17  -8   1 1313.72 118.206   1
 -17   8  -1 1401.84 121.894   1
 -18   8  -1 712.931 79.4789   1
  18  -8   1 537.690 75.6311   1
  18   8   1 529.659 71.8105   1
 -18  -8  -1 604.809 71.2876   1
 -19   8  -1 24.4828 34.7721   1
  19  -8   1 86.6457 37.4947   1
  19   8   1 119.387 42.4357   1
 -19  -8  -1 30.0715 32.0628   1
  20  -8   1 38.5496 42.3600   1
 -20   8  -1 15.7564 39.9347   1
  21  -8   1 184.775 47.4147   1
  21   8   1 160.327 49.7166   1
 -21  -8  -1 120.283 44.7473   1
  22  -8   1 75.4242 41.8237   1
 -22   8  -1 121.487 39.3752   1
  23  -8   1 14.4904 39.7939   1
 -23   8  -1 22.1718 38.3735   1
  24  -9  -1-7.24317 34.8055   1
 -24   9   1 7.32860 38.9328   1
  22  -9  -1-22.7073 41.1166   1
 -22   9   1 7.78888 40.9075   1
  21  -9  -1 256.317 51.1427   1
 -21   9   1 305.305 51.9416   1
 -20   9   1 188.897 50.1649   1
 -20  -9   1 106.689 40.0716   1
  20   9  -1 173.630 50.3071   1
  20  -9  -1 223.618 54.3825   1
  19   9  -1 234.841 50.2755   1
 -19  -9   1 220.750 53.1756   1
 -18   9   1 65.2200 41.9857   1
  18  -9  -1 70.3109 41.2101   1
 -17   9   1 328.706 56.0445   1
  17   9  -1 334.408 57.7441   1
 -17  -9   1 287.395 55.4618   1
  17  -9  -1 263.047 50.2302   1
  16   9  -1 90.9283 38.7413   1
 -16  -9   1 94.1072 40.5603   1
 -15   9   1-7.72764 33.9007   1
  15   9  -1 22.4987 33.9791   1
  15  -9  -1 7.58018 34.3443   1
 -15  -9   1 7.62029 30.5176   1
 -14   9   1 373.140 60.0836   1
  14  -9  -1 356.296 56.1503   1
 -13   9   1 240.484 52.9475   1
  13   9  -1 421.087 56.9782   1
 -13  -9   1 351.794 57.4470   1
  13  -9  -1 340.978 55.5921   1
 -12   9   1 207.032 47.5208   1
 -12  -9   1 256.978 47.3915   1
  12  -9  -1 233.922 49.5042   1
  12   9  -1 181.849 41.5380   1
  11   9  -1 17031.7 1010.08   1
 -11  -9   1 17067.7 1012.84   1
 -10  -9   1 1494.66 118.697   1
  10  -9  -1 1516.10 119.807   1
  10   9  -1 1329.65 114.072   1
 -10   9   1 1375.86 118.760   1
   9  -9  -1 249.007 47.2613   1
  -9  -9   1 246.278 46.3271   1
   9   9  -1 380.915 48.0951   1
  -9   9   1 317.726 51.1161   1
   8  -9  -1 13869.8 838.569   1
  -8  -9   1 14492.5 839.280   1
  -8   9   1 13796.5 838.504   1
   7  -9  -1 19.1647 28.7818   1
  -7  -9   1 121.241 32.4662   1
  -7   9   1 93.6105 34.5113   1
   7   9  -1 62.8697 29.5971   1
  -6   9   1 2986.28 211.778   1
   6  -9  -1 3248.13 214.225   1
  -5   9   1 7186.11 446.352   1
   5  -9  -1 7645.03 448.924   1
   5   9  -1 6891.35 442.432   1
  -4   9   1 338.829 45.4555   1
  -4  -9   1 360.887 47.2245   1
   4  -9  -1 290.256 44.3898   1
   4   9  -1 426.114 49.3262   1
  -3   9   1 12346.6 785.547   1
  -3  -9   1 13540.1 787.413   1
   3   9  -1 13866.6 787.236   1
   3  -9  -1 13120.9 788.156   1
  -2  -9   1 6033.56 378.545   1
   2   9  -1 6096.08 377.039   1
  -1  -9   1 7477.23 468.469   1
   1   9  -1 7847.81 469.778   1
   0  -9   1 367.621 49.3634   1
   0   9  -1 407.475 52.0069   1
   3  -9   1 12536.0 759.973   1
  -3   9  -1 12895.1 760.231   1
  -4   9  -1 137.728 39.1406   1
   4  -9   1 186.872 41.0148   1
   4   9   1 119.406 31.4072   1
  -4  -9  -1 168.332 37.6635   1
  -5   9  -1 721.991 72.4491   1
   5   9   1 758.010 73.1832   1
   5  -9   1 695.224 71.9129   1
  -5  -9  -1 659.685 69.6058   1
  -6   9  -1 7272.02 454.977   1
  -6  -9  -1 7346.86 453.854   1
   6   9   1 7291.40 451.339   1
   6  -9   1 7421.00 455.973   1
  -7  -9  -1 5558.27 344.932   1
   7   9   1 5705.04 344.706   1
   7  -9   1 5208.45 342.661   1
  -7   9  -1 5116.73 345.623   1
  -8  -9  -1 107.019 38.5420   1
   8   9   1 96.3637 31.6456   1
   8  -9   1 33.2339 31.8402   1
  -8   9  -1 99.6595 35.4554   1
  -9  -9  -1 7601.24 455.913   1
   9   9   1 7273.94 451.993   1
  -9   9  -1 6580.13 451.357   1
   9  -9   1 7768.00 456.425   1
 -10  -9  -1 2506.17 182.811   1
 -11  -9  -1 1663.57 138.509   1
  11   9   1 2034.43 142.041   1
  11  -9   1 1663.72 137.244   1
 -11   9  -1 1689.00 140.238   1
  12  -9   1 4110.22 281.390   1
 -12   9  -1 4350.15 285.817   1
 -13  -9  -1 828.155 83.8982   1
  13  -9   1 606.895 76.4108   1
 -13   9  -1 720.246 81.3383   1
 -14  -9  -1 456.571 66.2688   1
  14   9   1 493.409 68.7516   1
  14  -9   1 538.073 68.4647   1
 -14   9  -1 514.760 67.3037   1
 -15  -9  -1 188.907 44.7836   1
  15   9   1 164.873 43.6239   1
  15  -9   1 222.315 46.2133   1
 -15   9  -1 253.942 52.1826   1
 -16   9  -1 945.183 88.7066   1
 -16  -9  -1 650.206 80.7033   1
  16   9   1 823.138 84.1202   1
  16  -9   1 547.970 72.4598   1
 -17  -9  -1-7.98846 37.8983   1
  17   9   1 46.2553 41.4618   1
 -17   9  -1 8.17034 36.4827   1
  17  -9   1 78.8262 38.9632   1
  18   9   1 93.2468 42.5531   1
 -18  -9  -1 96.6082 44.5320   1
 -19   9  -1 105.389 43.2392   1
  19  -9   1 78.5028 45.0934   1
  19   9   1 211.071 53.2925   1
 -19  -9  -1 152.849 47.5083   1
 -20   9  -1 64.0313 39.5309   1
  20  -9   1 15.3811 38.9704   1
  20   9   1 7.81747 39.1151   1
 -20  -9  -1-8.04330 35.3006   1
 -21   9  -1 145.545 46.7155   1
  21  -9   1 82.9858 41.4274   1
  21   9   1 101.142 48.2457   1
 -21  -9  -1 88.0563 43.4351   1
  22   9   1 53.8593 40.4691   1
 -22   9  -1 22.2608 39.4827   1
  23  -9   1 36.1419 35.6923   1
 -23   9  -1-14.5610 31.9435   1
  23 -10  -1 36.4230 36.9347   1
 -23  10   1 22.3276 31.0159   1
  22 -10  -1 75.4170 45.8542   1
 -22  10   1 93.7499 44.5037   1
  21 -10  -1 23.2018 34.4884   1
 -21  10   1-15.9572 40.9170   1
 -20 -10   1 66.7267 42.9011   1
  20 -10  -1 70.6735 34.6053   1
  20  10  -1 24.1855 41.9742   1
 -19 -10   1 74.6946 42.7658   1
  19  10  -1 48.1333 38.7756   1
 -19  10   1 97.7497 35.3803   1
  19 -10  -1 62.0216 33.6974   1
  18  10  -1 7.93581 38.1338   1
 -18 -10   1-8.24118 35.5432   1
 -17 -10   1 179.579 49.1673   1
  17  10  -1 194.235 48.5312   1
  17 -10  -1 138.737 40.8890   1
 -17  10   1 253.299 52.9365   1
 -16  10   1 901.577 90.1726   1
 -16 -10   1 965.476 92.5627   1
  16 -10  -1 892.370 91.1958   1
  16  10  -1 668.842 82.0271   1
 -15  10   1 675.249 77.0756   1
  15 -10  -1 765.552 81.1501   1
  15  10  -1 866.683 84.2332   1
 -15 -10   1 760.157 84.7129   1
 -14  10   1 391.327 62.3944   1
  14 -10  -1 418.215 58.8792   1
  14  10  -1 350.241 55.6143   1
 -14 -10   1 408.897 59.9165   1
 -13  10   1 84.0483 40.6272   1
  13 -10  -1 179.899 45.7667   1
 -13 -10   1 75.8934 37.5141   1
 -12  10   1 281.133 53.9658   1
 -12 -10   1 236.116 50.8512   1
  12  10  -1 297.157 51.8297   1
  12 -10  -1 284.868 51.9351   1
 -11  10   1 1882.10 138.168   1
  11 -10  -1 1685.77 134.079   1
  11  10  -1 1658.24 132.057   1
 -11 -10   1 1449.37 130.513   1
 -10  10   1 1992.79 166.811   1
  10 -10  -1 1996.03 164.295   1
  10  10  -1 2535.66 167.489   1
 -10 -10   1 2303.38 165.868   1
   9 -10  -1 4004.48 256.835   1
  -9 -10   1 3733.16 254.138   1
  -9  10   1 3443.60 252.074   1
   9  10  -1 4004.39 254.246   1
   8 -10  -1 12703.9 763.778   1
  -8 -10   1 13421.3 763.582   1
  -8  10   1 12082.7 760.992   1
   8  10  -1 12510.4 758.541   1
   7 -10  -1 6517.80 410.611   1
  -7  10   1 6465.18 410.436   1
   7  10  -1 6421.67 407.435   1
  -7 -10   1 6740.45 411.064   1
  -6  10   1 116.829 40.8976   1
   6 -10  -1 92.9253 36.1722   1
  -6 -10   1 111.241 36.8116   1
   5  10  -1 35.4662 25.4945   1
  -5  10   1-6.61313 31.3343   1
   5 -10  -1 13.2633 32.3073   1
  -5 -10   1-31.5882 29.5036   1
   4  10  -1 6134.47 422.238   1
  -4  10   1 6864.99 428.812   1
   3  10  -1 5958.55 379.155   1
  -3  10   1 6184.33 382.567   1
   3 -10  -1 5901.46 380.237   1
  -3 -10   1 6232.50 382.626   1
  -2  10   1 2870.46 214.175   1
   2  10  -1 3205.17 217.908   1
  -2 -10   1 3704.81 222.319   1
   2 -10  -1 3154.39 217.650   1
  -1  10   1 73428.3 4363.65   1
   1  10  -1 83681.3 4367.98   1
  -1 -10   1 80318.2 4366.77   1
   1 -10  -1 67405.8 4363.21   1
   0  10   1 2232.93 171.253   1
   0  10  -1 2453.21 173.236   1
   0 -10   1 2601.90 176.270   1
   0 -10  -1 2569.00 175.517   1
   1  10   1 749.993 76.9636   1
  -1  10  -1 700.289 74.7320   1
   1 -10   1 711.365 73.9573   1
  -1 -10  -1 937.441 80.8754   1
   2  10   1 395.426 53.4616   1
  -2  10  -1 251.887 44.8325   1
   2 -10   1 388.510 51.7063   1
  -2 -10  -1 264.412 49.9205   1
   3  10   1 75112.3 4587.25   1
  -3  10  -1 84998.1 4593.08   1
   3 -10   1 77927.2 4590.15   1
  -3 -10  -1 82101.0 4592.23   1
   4  10   1 627.166 72.9435   1
  -4  10  -1 833.568 80.1846   1
   4 -10   1 766.981 77.2982   1
  -4 -10  -1 777.517 77.1891   1
  -5  10  -1 1679.09 128.750   1
   5  10   1 1956.15 132.372   1
  -5 -10  -1 1694.82 129.796   1
  -6  10  -1 1147.21 107.095   1
   6 -10   1 1180.84 106.538   1
   6  10   1 1282.47 105.169   1
  -6 -10  -1 1434.73 110.932   1
  -7  10  -1 2695.08 193.650   1
   7 -10   1 2950.77 195.339   1
   7  10   1 2568.97 188.977   1
  -8 -10  -1 1272.05 113.773   1
   8  10   1 1672.24 119.904   1
   8 -10   1 1143.40 111.177   1
  -8  10  -1 1498.58 121.372   1
  -9 -10  -1 3214.58 223.977   1
 -10 -10  -1 264.045 48.0341   1
  10  10   1 267.673 50.8859   1
 -10  10  -1 148.860 47.5747   1
  10 -10   1 324.025 53.3487   1
 -11 -10  -1 4878.48 328.535   1
  11  10   1 5172.51 328.385   1
 -11  10  -1 4835.86 329.748   1
  11 -10   1 5312.24 332.050   1
 -12 -10  -1 1618.98 138.926   1
  12  10   1 1906.28 141.224   1
 -12  10  -1 1542.31 138.782   1
  12 -10   1 1928.40 141.475   1
 -13 -10  -1 970.015 101.334   1
  13  10   1 1225.83 106.190   1
 -13  10  -1 1171.93 105.610   1
  13 -10   1 1133.17 103.128   1
 -14 -10  -1 216.214 53.1167   1
  14  10   1 119.988 45.6683   1
 -14  10  -1 147.991 42.6225   1
  14 -10   1 107.198 41.0197   1
 -15 -10  -1 498.977 67.6662   1
  15  10   1 377.509 61.3252   1
 -15  10  -1 486.609 67.1423   1
  15 -10   1 524.007 68.3833   1
 -16 -10  -1 8.10859 36.7676   1
  16  10   1 54.8547 36.0854   1
 -16  10  -1 32.1461 37.0054   1
  16 -10   1 7.75536 35.7130   1
 -17 -10  -1 915.091 96.7809   1
  17  10   1 1084.49 100.979   1
 -18 -10  -1 139.171 45.6795   1
  18  10   1 175.453 46.7950   1
  18 -10   1 196.709 47.8882   1
 -18  10  -1 226.769 52.5329   1
 -19  10  -1-16.2545 32.5606   1
  19 -10   1-15.8069 34.1018   1
  19  10   1-24.0611 40.6376   1
 -19 -10  -1-16.2896 40.2234   1
 -20  10  -1-15.8340 41.5794   1
  20 -10   1-15.3019 39.7124   1
  20  10   1-7.99604 38.4250   1
 -20 -10  -1 64.9716 41.1385   1
  21  10   1 39.6939 43.6472   1
  22 -10   1 43.6669 39.9861   1
 -22  10  -1 7.33287 40.7139   1
  22 -11  -1-7.38813 35.5044   1
 -22  11   1 22.9495 36.7618   1
 -21  11   1 23.6406 31.5844   1
  20 -11  -1-15.3627 36.9285   1
 -20  11   1-23.8684 35.4954   1
 -19  11   1 183.600 47.5074   1
  19 -11  -1 286.204 55.5807   1
  19  11  -1 221.296 53.8230   1
 -19 -11   1 233.933 53.4675   1
 -18  11   1 95.4415 41.5427   1
  18 -11  -1 145.983 45.4872   1
  18  11  -1 125.808 46.0911   1
 -18 -11   1 199.376 49.0744   1
  17  11  -1-38.9419 44.1065   1
 -17 -11   1 33.0379 35.6225   1
 -16  11   1 23.6165 35.1767   1
  16 -11  -1 84.9394 37.1751   1
  16  11  -1 15.4197 33.8967   1
 -16 -11   1 32.8166 35.4568   1
 -15  11   1 152.638 46.2541   1
  15 -11  -1 68.8480 42.3366   1
  15  11  -1 69.4547 41.7997   1
 -15 -11   1 88.5126 43.0763   1
 -14  11   1 40.4063 34.8628   1
  14 -11  -1 7.40042 25.8471   1
  14  11  -1 15.2823 35.6925   1
 -14 -11   1-7.86496 37.8019   1
 -13  11   1 7.74738 24.8376   1
  13 -11  -1 23.0642 29.5448   1
  13  11  -1 7.50761 36.0891   1
 -13 -11   1 38.8902 35.7975   1
 -12  11   1 362.425 57.8675   1
  12 -11  -1 456.883 60.4264   1
  12  11  -1 414.026 60.1223   1
 -12 -11   1 435.310 58.6941   1
 -11  11   1 193.723 41.5355   1
  11 -11  -1 171.171 41.7346   1
  10 -11  -1 3220.20 223.112   1
 -10  11   1 3481.09 228.442   1
  10  11  -1 2935.63 218.190   1
 -10 -11   1 3214.82 222.775   1
   9  11  -1-13.4914 31.0350   1
  -9  11   1-7.49246 29.3967   1
   9 -11  -1 28.8490 30.0138   1
  -9 -11   1-7.21415 30.5726   1
   8 -11  -1 3005.75 216.015   1
  -8  11   1 3121.70 216.594   1
   8  11  -1 3266.43 216.107   1
  -8 -11   1 3009.73 215.148   1
   7  11  -1 165.385 40.9923   1
  -7  11   1 144.996 38.5610   1
   7 -11  -1 182.603 43.4016   1
  -7 -11   1 133.793 42.0240   1
   6  11  -1 550.259 64.5232   1
  -6  11   1 634.341 70.8927   1
   6 -11  -1 555.252 65.7846   1
  -6 -11   1 443.960 62.3865   1
   5  11  -1 5131.29 350.340   1
  -5  11   1 5866.21 357.087   1
   5 -11  -1 5890.08 358.318   1
  -5 -11   1 5352.72 353.606   1
   4  11  -1 33496.8 1899.87   1
  -4  11   1 28928.2 1897.43   1
   4 -11  -1 33555.1 1901.70   1
  -4 -11   1 34995.2 1903.52   1
   3  11  -1 1773.56 131.732   1
  -3  11   1 1617.06 133.811   1
   3 -11  -1 1586.63 130.433   1
   2  11  -1 14654.0 778.464   1
  -2  11   1 13285.4 773.642   1
   2 -11  -1 12010.5 770.574   1
  -2 -11   1 11948.7 769.772   1
   1  11  -1 2335.33 168.057   1
  -1  11   1 2547.77 170.897   1
  -1 -11   1 2205.13 167.968   1
   1 -11  -1 2218.11 168.031   1
   0  11   1 12444.0 724.559   1
   0  11  -1 12616.2 722.795   1
   0 -11   1 11787.6 722.239   1
   0 -11  -1 11142.6 721.529   1
  -1  11  -1 1907.41 143.514   1
   1  11   1 1925.67 142.719   1
  -1 -11  -1 1837.10 143.897   1
   1 -11   1 1821.71 140.746   1
  -2  11  -1 19397.3 1030.97   1
   2 -11   1 18750.6 1029.21   1
  -2 -11  -1 19346.9 1032.52   1
   3  11   1 3389.20 229.097   1
  -3  11  -1 3407.11 231.058   1
   3 -11   1 3476.04 230.864   1
  -3 -11  -1 3152.51 228.080   1
   4  11   1 3125.91 233.265   1
  -4  11  -1 3647.75 240.822   1
   4 -11   1 3569.87 238.992   1
  -4 -11  -1 3767.36 240.407   1
   5 -11   1 1253.36 106.517   1
  -5  11  -1 1327.10 106.879   1
  -5 -11  -1 1110.70 104.574   1
   5  11   1 1175.85 105.114   1
  -6  11  -1 130.961 42.1351   1
   6  11   1 185.954 43.6774   1
   6 -11   1 120.512 40.9943   1
  -7 -11  -1 100.662 35.1865   1
   7  11   1 128.368 34.4410   1
  -8  11  -1 554.452 69.7896   1
  -8 -11  -1 508.424 66.0995   1
   8 -11   1 592.893 70.5391   1
   8  11   1 550.826 65.8051   1
  -9  11  -1-7.69326 33.7482   1
   9 -11   1 14.5658 32.9959   1
 -10 -11  -1 144.148 36.9189   1
  10 -11   1 90.2858 35.6151   1
 -10  11  -1 114.370 36.0797   1
  10  11   1 51.4169 36.2540   1
 -11 -11  -1 269.824 54.6065   1
  11 -11   1 320.666 51.3057   1
 -11  11  -1 293.473 50.6993   1
  11  11   1 468.857 63.3295   1
 -12 -11  -1 640.767 73.9381   1
  12 -11   1 601.970 72.3620   1
 -12  11  -1 527.867 72.2424   1
  12  11   1 656.855 74.7347   1
 -13 -11  -1-31.8741 34.9568   1
  13 -11   1-7.62880 36.1478   1
 -13  11  -1-8.09642 31.0997   1
  13  11   1 22.8686 37.1373   1
 -14 -11  -1-16.1710 36.6334   1
  14 -11   1-23.1534 37.0883   1
 -14  11  -1 39.4643 39.9810   1
  14  11   1 30.3310 34.8883   1
 -15 -11  -1 162.330 43.6982   1
  15 -11   1 246.884 50.3591   1
  15  11   1 176.699 47.0383   1
 -15  11  -1 93.3517 41.5077   1
 -16 -11  -1 98.2511 41.6492   1
  16  11   1 38.7154 37.9158   1
 -17 -11  -1 107.196 39.3454   1
  17 -11   1 140.958 48.0342   1
 -17  11  -1 176.224 49.9336   1
  17  11   1 148.266 45.7851   1
 -18 -11  -1 66.2692 38.1808   1
  18 -11   1 38.3877 39.4394   1
  18  11   1 31.2878 37.1331   1
 -18  11  -1 24.1994 42.9151   1
  19  11   1-7.80294 39.0344   1
 -19 -11  -1 33.1665 40.4010   1
  19 -11   1 23.2377 35.1015   1
 -19  11  -1 7.97999 34.4258   1
  20 -11   1 60.7748 37.5688   1
 -20  11  -1 7.83491 39.2470   1
  21 -11   1 14.7533 36.0126   1
 -21  11  -1 68.7750 38.7780   1
  21 -12  -1-37.3748 40.6242   1
 -21  12   1-7.70093 43.1929   1
  20 -12  -1-7.46494 33.2932   1
 -20  12   1-15.6822 41.1842   1
  19 -12  -1 22.8867 31.1823   1
 -19  12   1 23.5386 32.6787   1
 -18 -12   1 8.31691 35.9021   1
 -18  12   1 23.3714 36.4125   1
  18 -12  -1 37.9269 34.3990   1
  18  12  -1 32.3211 39.9211   1
 -17 -12   1 24.9105 37.6328   1
 -17  12   1 23.2000 34.4993   1
  17 -12  -1 15.3090 34.6940   1
  17  12  -1 8.03565 38.0875   1
 -16 -12   1 8.26330 33.0896   1
 -16  12   1-23.6495 37.8808   1
  16  12  -1-7.98101 36.1577   1
  16 -12  -1 23.2388 38.7430   1
 -15  12   1 154.432 46.1207   1
  15 -12  -1 183.278 47.9590   1
  14 -12  -1 7.58164 25.7627   1
 -14 -12   1 8.10190 33.7171   1
 -14  12   1 15.7158 31.4673   1
  14  12  -1-14.3522 33.5127   1
  13 -12  -1 592.825 70.7756   1
 -13  12   1 536.619 68.3089   1
 -13 -12   1 506.134 66.9449   1
  13  12  -1 487.432 66.4066   1
 -12 -12   1 405.236 58.5555   1
  12  12  -1 352.879 60.1906   1
  11 -12  -1 22.5407 36.6102   1
 -11 -12   1 7.74020 29.7384   1
 -11  12   1 7.93822 35.9714   1
  11  12  -1 14.5247 33.9223   1
  10 -12  -1 83.1006 36.4882   1
 -10 -12   1 22.7520 28.7259   1
  10  12  -1 57.2200 34.0885   1
 -10  12   1 108.619 42.7575   1
   9 -12  -1 1189.79 112.469   1
  -9  12   1 1449.06 119.752   1
   8  12  -1 310.978 50.9252   1
  -8  12   1 457.776 60.2805   1
   8 -12  -1 330.211 54.9525   1
  -8 -12   1 290.651 52.2863   1
   7 -12  -1 1571.26 128.018   1
  -7  12   1 1508.97 127.091   1
  -7 -12   1 1365.78 126.119   1
   6  12  -1 503.443 62.0239   1
  -6  12   1 479.828 67.3599   1
   6 -12  -1 375.394 57.3322   1
  -6 -12   1 474.676 62.6979   1
   5  12  -1 6398.71 393.106   1
  -5 -12   1 5945.70 391.258   1
   4  12  -1 95.4010 40.4346   1
  -4 -12   1 85.3321 38.1274   1
  -3  12   1 122.196 43.7535   1
   3 -12  -1 192.433 44.5064   1
  -3 -12   1 97.4418 37.7584   1
  -2 -12   1 628.748 73.7027   1
   2 -12  -1 834.061 81.6443   1
  -2  12   1 719.311 78.2382   1
   2  12  -1 720.403 75.9171   1
   1  12  -1 467.146 62.5180   1
   1 -12  -1 467.953 62.5630   1
  -1  12   1 612.336 66.8136   1
   0 -12   1 1118.89 96.7576   1
   0 -12  -1 1208.58 98.2182   1
   0  12  -1 825.904 89.0934   1
   0  12   1 964.542 94.1412   1
  -1  12  -1 622.747 72.7978   1
   1 -12   1 720.975 74.9705   1
  -1 -12  -1 739.593 74.0588   1
   2  12   1-13.7964 30.2601   1
  -2  12  -1 7.05805 32.9608   1
   2 -12   1 7.03388 29.2720   1
  -2 -12  -1 14.3348 33.4716   1
   3  12   1 1021.80 91.3528   1
  -3  12  -1 937.056 91.0212   1
   3 -12   1 781.465 88.4053   1
  -3 -12  -1 949.668 89.9844   1
   4  12   1 28.3236 31.5811   1
  -4 -12  -1-7.24423 30.1537   1
   5  12   1 460.889 56.8868   1
   5 -12   1 416.197 58.0966   1
  -5 -12  -1 408.973 58.3819   1
  -5  12  -1 345.703 52.6277   1
   6 -12   1 875.313 87.3842   1
  -6  12  -1 793.801 83.5502   1
   7  12   1-7.00807 31.2541   1
  -7  12  -1 22.6436 30.8277   1
   7 -12   1 7.37558 30.6979   1
  -7 -12  -1 15.1823 30.4024   1
  -8  12  -1 1952.32 144.806   1
   8 -12   1 1708.94 140.138   1
   8  12   1 1632.31 137.640   1
  -8 -12  -1 1784.17 141.201   1
  -9  12  -1 7.96321 35.5263   1
  -9 -12  -1 23.0936 27.5936   1
   9  12   1 28.8814 32.7305   1
   9 -12   1 14.8702 34.2248   1
 -10  12  -1 15.5365 34.0863   1
 -10 -12  -1 7.73620 27.7207   1
  10  12   1-21.8819 36.0195   1
  10 -12   1 61.4237 39.8595   1
 -11 -12  -1 46.9943 42.1018   1
  11  12   1 7.31106 33.1511   1
  12 -12   1 22.9032 36.8782   1
 -12 -12  -1 120.072 41.7176   1
 -12  12  -1 62.7195 36.8049   1
 -13  12  -1 8.12861 28.4475   1
  13 -12   1 60.8149 29.8934   1
 -14 -12  -1 114.091 40.0668   1
  14 -12   1 116.100 41.9331   1
 -14  12  -1 63.6107 41.1326   1
  14  12   1 86.4322 42.0912   1
 -15 -12  -1 32.6105 35.1849   1
  15 -12   1 7.70942 39.0711   1
 -15  12  -1 39.2117 37.1800   1
  15  12   1 7.91954 39.6305   1
 -16 -12  -1-8.24012 36.7437   1
  16 -12   1-23.0158 37.8761   1
 -16  12  -1-15.6273 41.0353   1
  16  12   1 63.3219 43.4592   1
 -17 -12  -1-24.7706 34.4265   1
  17 -12   1 53.4537 37.2611   1
 -17  12  -1 71.2227 46.1893   1
  17  12   1 55.4370 37.0446   1
 -18 -12  -1 16.5283 39.7389   1
  18 -12   1 75.9649 37.0361   1
 -18  12  -1-15.8500 29.1227   1
  18  12   1 39.2555 36.1507   1
 -19 -12  -1 41.2236 36.7667   1
  19 -12   1 7.58112 35.4058   1
  19  12   1-23.2518 37.2464   1
 -19  12  -1 7.80056 37.4864   1
  20 -12   1 105.382 44.9163   1
 -20  12  -1 46.2801 41.2035   1
  20 -13  -1 51.2089 33.7587   1
 -20  13   1 38.1730 38.2743   1
  19 -13  -1 37.0401 28.5343   1
 -19  13   1 38.3636 32.0022   1
  18 -13  -1-29.9730 34.9980   1
 -18  13   1 7.63149 32.9193   1
  17 -13  -1 7.57915 33.2728   1
 -17 -13   1 41.6476 42.2114   1
 -17  13   1 15.4193 28.9910   1
  17  13  -1 46.0665 42.6216   1
  16 -13  -1-7.65937 30.0543   1
 -16 -13   1 24.8198 36.8937   1
 -16  13   1 39.3418 32.7467   1
  16  13  -1-30.9092 36.6147   1
  15 -13  -1-7.57019 34.8622   1
 -15 -13   1-8.20720 34.1889   1
 -15  13   1 56.6641 41.0311   1
  15  13  -1 77.2858 41.5500   1
  14 -13  -1 200.435 50.0473   1
 -14  13   1 94.3059 41.1013   1
 -14 -13   1 106.300 40.6438   1
  14  13  -1 162.483 43.6837   1
  13 -13  -1 133.234 41.3868   1
  13  13  -1 267.350 49.9473   1
 -13  13   1 222.913 48.2931   1
 -13 -13   1 228.626 47.6984   1
  12 -13  -1-46.7285 33.5910   1
  12  13  -1 37.8067 33.7188   1
 -12  13   1 7.87931 38.3863   1
 -12 -13   1 24.0492 33.9744   1
  11 -13  -1 1532.69 136.844   1
  11  13  -1 1791.01 140.128   1
 -11 -13   1 1880.67 144.014   1
 -11  13   1 1771.76 144.263   1
 -10 -13   1 1461.12 118.835   1
  10  13  -1 1177.70 111.160   1
  -9  13   1 7.82129 36.5493   1
  -9 -13   1 31.0167 34.0411   1
   9 -13  -1 7.58562 31.0066   1
   9  13  -1 52.3054 36.9144   1
  -8  13   1 252.931 50.0290   1
  -8 -13   1 382.928 56.5968   1
   8 -13  -1 261.238 51.1537   1
   8  13  -1 188.918 43.8671   1
  -7  13   1 271.907 48.8796   1
  -7 -13   1 235.325 50.7195   1
   7 -13  -1 261.629 50.3641   1
   7  13  -1 237.547 49.3326   1
  -6  13   1 39.0643 29.3987   1
  -6 -13   1 7.62588 29.9691   1
   6  13  -1 58.9762 33.4426   1
   6 -13  -1 14.9352 31.1235   1
  -5  13   1 429.208 60.9421   1
   5 -13  -1 365.863 57.4692   1
  -4  13   1 1042.80 97.1150   1
   4 -13  -1 1044.45 96.9621   1
  -3  13   1 728.584 80.7814   1
   3 -13  -1 748.078 81.6461   1
  -2  13   1-7.44908 24.6055   1
   2 -13  -1-14.6063 25.5026   1
  -1  13   1 889.762 88.1468   1
   1 -13  -1 831.783 89.6864   1
   0  13   1 938.008 89.3079   1
   0 -13  -1 942.652 90.9430   1
  -1  13  -1 1186.67 104.738   1
   1  13   1 1088.40 101.804   1
   1 -13   1 1114.23 102.045   1
  -1 -13  -1 1123.71 102.455   1
   2  13   1 2118.29 167.573   1
  -2  13  -1 2402.54 172.552   1
   2 -13   1 2206.59 169.433   1
  -2 -13  -1 2390.61 172.132   1
  -3  13  -1 2236.87 164.070   1
   3 -13   1 2203.21 162.424   1
   3  13   1 1950.23 160.035   1
  -4  13  -1 237.240 48.0822   1
  -4 -13  -1 304.144 51.1677   1
   4 -13   1 243.148 48.2660   1
   4  13   1 155.216 40.9561   1
  -5  13  -1 80.2101 37.0128   1
   5  13   1 89.1323 38.6102   1
   5 -13   1 118.680 40.7824   1
  -5 -13  -1 159.561 43.4897   1
   6 -13   1 1551.79 124.812   1
   6  13   1 1357.05 119.104   1
  -6  13  -1 1516.73 123.308   1
  -6 -13  -1 1353.81 119.427   1
  -7  13  -1 69.6619 40.2275   1
   7 -13   1 22.6902 34.8587   1
   7  13   1 37.2339 33.2706   1
  -7 -13  -1 23.1855 27.0593   1
   8  13   1 2521.53 185.195   1
  -8  13  -1 2516.25 186.645   1
   8 -13   1 2313.86 182.755   1
  -8 -13  -1 2746.93 190.249   1
   9  13   1 185.102 45.1089   1
  -9 -13  -1 228.258 49.0003   1
  10  13   1 172.235 46.2269   1
 -10  13  -1 204.489 44.5811   1
  10 -13   1 171.226 43.7030   1
 -10 -13  -1 238.197 51.6734   1
  11  13   1 45.3419 41.6160   1
 -11 -13  -1 112.790 36.6402   1
  11 -13   1-7.82705 35.6050   1
 -11  13  -1 63.4660 41.3008   1
  12  13   1 7.63476 33.4935   1
 -12 -13  -1 24.1621 34.7387   1
  12 -13   1-7.76881 31.7285   1
 -12  13  -1 7.88869 34.6072   1
  13  13   1 243.917 53.1639   1
 -13 -13  -1 227.239 52.1077   1
  13 -13   1 256.749 53.3900   1
 -13  13  -1 211.920 52.7239   1
  14  13   1 7.53006 35.6848   1
 -14  13  -1-8.01038 39.5531   1
  14 -13   1 15.2975 36.7610   1
 -14 -13  -1 32.6110 36.9423   1
 -15  13  -1-15.6259 38.5769   1
 -15 -13  -1-8.26386 35.6461   1
  15 -13   1-7.66333 38.8211   1
 -16  13  -1 214.151 49.9469   1
  16  13   1 176.068 49.3465   1
 -16 -13  -1 181.758 47.3143   1
  16 -13   1 106.242 48.4421   1
 -17  13  -1 15.4750 39.1987   1
  17  13   1 7.97689 40.4112   1
  17 -13   1-7.49558 37.0126   1
 -17 -13  -1 41.2459 40.1931   1
 -18  13  -1 46.2379 38.2399   1
  18 -13   1 90.3998 41.1003   1
 -19  13  -1 7.66679 40.2673   1
  19 -13   1-22.0620 34.3464   1
 -19  14   1-7.46559 40.9992   1
  19 -14  -1 36.0603 39.1841   1
 -17  14   1 60.8626 39.1463   1
  17 -14  -1 52.2347 38.4016   1
 -16  14   1 368.888 62.0375   1
  16 -14  -1 404.700 61.0939   1
  15  14  -1 337.194 60.5156   1
  15 -14  -1 364.796 60.6832   1
 -15  14   1 570.248 71.6595   1
 -15 -14   1 516.965 67.4490   1
  14  14  -1 124.692 45.9695   1
  14 -14  -1 15.4090 37.6602   1
 -14  14   1 54.7621 42.6066   1
 -14 -14   1 24.6981 39.6811   1
  13  14  -1 69.7511 41.2341   1
  13 -14  -1 62.4810 31.3565   1
 -13  14   1 7.91608 26.9925   1
 -13 -14   1 33.2345 38.2924   1
  12  14  -1 70.4225 42.7500   1
  12 -14  -1 140.484 43.0974   1
 -12  14   1 47.3771 40.2586   1
 -12 -14   1 58.5898 40.4814   1
  11  14  -1 211.518 47.7696   1
  11 -14  -1 236.617 47.0057   1
 -11  14   1 155.318 46.1672   1
 -11 -14   1 146.924 44.2095   1
  10  14  -1 445.749 61.3603   1
  10 -14  -1 379.437 62.6877   1
 -10  14   1 323.933 59.2418   1
 -10 -14   1 427.783 62.3808   1
   9 -14  -1 69.1367 35.5928   1
   9  14  -1 53.2699 34.1949   1
  -9  14   1 31.6812 32.6180   1
   8  14  -1 1012.92 99.8802   1
   8 -14  -1 1155.52 101.369   1
  -8  14   1 914.659 93.9727   1
  -8 -14   1 1169.54 103.612   1
  -7 -14   1 79.1067 38.0291   1
   7  14  -1 38.4498 33.7509   1
  -7  14   1-7.47488 28.1009   1
   7 -14  -1-7.60349 27.9275   1
  -6 -14   1 738.792 76.7505   1
   6  14  -1 639.532 76.0083   1
  -6  14   1 744.794 76.8649   1
   6 -14  -1 590.096 72.5242   1
   5  14  -1 1070.71 98.6975   1
  -5  14   1 1046.43 97.0655   1
  -5 -14   1 1009.08 97.0741   1
   5 -14  -1 990.846 96.8139   1
  -4 -14   1 158.511 43.3120   1
   4  14  -1 205.848 48.9567   1
  -4  14   1 115.310 38.5710   1
   4 -14  -1 185.347 43.3962   1
  -3  14   1 5598.99 366.037   1
   3  14  -1 6346.27 370.449   1
  -3 -14   1 5469.30 364.152   1
   3 -14  -1 5359.24 364.201   1
  -2  14   1 1692.73 132.089   1
   2  14  -1 1374.21 124.226   1
   2 -14  -1 1559.92 128.422   1
  -2 -14   1 1575.78 129.458   1
  -1  14   1 507.433 65.7137   1
   1  14  -1 429.993 63.5144   1
   1 -14  -1 519.318 64.5287   1
  -1 -14   1 390.426 58.8230   1
   0  14  -1 467.798 61.2971   1
   0  14   1 348.788 57.1287   1
   0 -14  -1 298.811 54.7560   1
   0 -14   1 355.084 54.4419   1
   1  14   1 14.9751 29.3827   1
  -1  14  -1 7.60858 27.2569   1
   1 -14   1 7.57173 25.0089   1
  -2  14  -1 1061.82 94.2952   1
   2  14   1 947.060 91.4631   1
   2 -14   1 1050.07 95.3118   1
  -3  14  -1 2281.91 172.479   1
   3 -14   1 2201.63 170.775   1
  -3 -14  -1 2404.31 173.992   1
  -4 -14  -1 1883.87 144.380   1
   4  14   1 1645.95 139.559   1
  -4  14  -1 1693.99 141.838   1
   4 -14   1 1808.41 141.093   1
  -5 -14  -1 31.5586 31.6289   1
   5  14   1 38.3401 35.3101   1
  -5  14  -1 22.3912 29.9254   1
   5 -14   1 15.1842 29.1988   1
  -6 -14  -1-39.5938 36.4340   1
   6  14   1 7.75627 36.2231   1
  -6  14  -1 30.0794 32.4345   1
   6 -14   1 15.4690 30.9745   1
   7  14   1 952.555 93.2910   1
  -7 -14  -1 911.680 95.5322   1
  -8 -14  -1 15.9982 37.9431   1
   8 -14   1 61.3686 41.2521   1
   8  14   1 7.57389 37.4355   1
  -8  14  -1 39.5062 37.4801   1
  -9  14  -1 16.4586 29.5139   1
   9 -14   1 38.0186 33.9402   1
 -10 -14  -1 66.2166 40.3693   1
 -10  14  -1 55.7499 41.8715   1
  10  14   1 30.5472 36.2361   1
  10 -14   1-7.78585 36.9413   1
 -11 -14  -1 1341.60 121.180   1
 -11  14  -1 1458.02 122.268   1
  11 -14   1 1363.91 119.383   1
  11  14   1 1407.14 122.612   1
  12  14   1 69.3154 43.7295   1
 -12 -14  -1 40.8344 37.7058   1
 -13 -14  -1 189.000 47.1966   1
  13  14   1 131.347 46.2559   1
 -13  14  -1 318.481 58.6699   1
  13 -14   1 232.826 48.9056   1
 -14  14  -1-8.06523 40.3407   1
  14 -14   1-7.60032 38.4998   1
 -15 -14  -1 130.937 44.9359   1
  15  14   1 100.886 44.4378   1
  16  14   1 30.8123 39.9817   1
 -16 -14  -1 8.14585 36.9049   1
 -16  14  -1-7.54861 33.6606   1
  16 -14   1-7.46907 36.3865   1
 -18  14  -1 15.0793 38.2195   1
  18 -14   1 36.6434 38.9621   1
 -18  15   1 72.0491 38.7381   1
  18 -15  -1 135.767 44.3609   1
 -17  15   1 440.578 64.0134   1
  17 -15  -1 438.122 60.8798   1
 -16  15   1-7.72658 33.8947   1
  16 -15  -1 14.7196 27.0129   1
  15  15  -1 479.172 64.8917   1
  15 -15  -1 463.940 60.3198   1
 -15  15   1 324.566 57.8339   1
  13  15  -1 16.0445 39.6064   1
 -13  15   1-15.7018 42.6457   1
  13 -15  -1-23.2373 39.7222   1
 -13 -15   1 8.37250 39.6704   1
  12  15  -1 7.86117 38.3055   1
 -12  15   1-23.5746 41.7549   1
  12 -15  -1-23.3296 37.3781   1
 -12 -15   1-16.5983 39.8887   1
  11  15  -1 368.751 57.4397   1
 -11  15   1 236.815 51.4887   1
  11 -15  -1 304.991 53.9344   1
 -11 -15   1 328.993 58.5040   1
  10  15  -1 1011.41 94.7764   1
  10 -15  -1 620.975 81.6945   1
 -10 -15   1 1065.10 95.0396   1
 -10  15   1 709.502 83.4157   1
   9 -15  -1 424.873 60.6740   1
  -9  15   1 390.277 60.6285   1
   8  15  -1 571.095 73.9058   1
  -8  15   1 549.561 71.4169   1
   8 -15  -1 626.413 74.2181   1
  -7  15   1 1322.25 112.461   1
   7  15  -1 1310.06 113.582   1
   7 -15  -1 1106.05 109.730   1
  -7 -15   1 1318.31 114.932   1
  -6 -15   1 119.368 45.9861   1
  -6  15   1 117.752 42.6829   1
   6 -15  -1 85.7096 40.4937   1
   6  15  -1 139.220 45.9907   1
   5  15  -1 1689.04 138.454   1
  -5  15   1 1781.45 136.970   1
   5 -15  -1 1556.27 131.796   1
  -5 -15   1 1417.74 129.248   1
  -4 -15   1 340.056 57.1970   1
   4  15  -1 177.576 48.4528   1
  -3 -15   1 180.064 49.3464   1
   3  15  -1 129.477 45.6672   1
   2 -15  -1 148.009 48.4817   1
  -2 -15   1 7.76976 29.4446   1
   2  15  -1 46.3613 35.7611   1
  -2  15   1 125.339 44.5328   1
   1 -15  -1 246.617 45.2861   1
  -1 -15   1 169.524 47.7366   1
  -1  15   1 290.819 50.6128   1
   1  15  -1 227.890 50.2098   1
   0 -15  -1 46.5911 39.3404   1
   0 -15   1-15.5811 35.3038   1
   0  15  -1 7.85552 32.7004   1
   0  15   1 30.8778 39.1088   1
  -1 -15  -1 547.329 73.5241   1
   1 -15   1 651.717 76.2109   1
  -2  15  -1 2642.73 192.656   1
   2  15   1 2772.09 193.535   1
  -2 -15  -1 2580.82 191.350   1
   2 -15   1 2448.23 190.182   1
   3  15   1 918.259 92.5835   1
  -3  15  -1 959.935 89.7966   1
   3 -15   1 616.640 80.0255   1
  -3 -15  -1 897.625 89.6314   1
  -4 -15  -1 126.706 42.6042   1
   4  15   1 107.777 44.9657   1
  -5  15  -1 234.732 48.8075   1
   5 -15   1 177.170 48.4389   1
  -6  15  -1 519.664 68.4358   1
   6 -15   1 576.218 70.7902   1
  -7 -15  -1 499.851 66.5446   1
  -7  15  -1 501.709 72.1032   1
   7 -15   1 435.617 63.7352   1
   7  15   1 454.271 65.6459   1
  -8 -15  -1 48.6298 41.8505   1
   8  15   1 94.5430 40.2057   1
  -8  15  -1 103.453 43.5022   1
   8 -15   1 93.0341 40.0577   1
   9  15   1 77.1789 38.8185   1
  -9  15  -1 90.8608 37.6462   1
  -9 -15  -1 65.0609 39.8305   1
   9 -15   1 53.4291 36.9062   1
  10  15   1 178.442 47.0187   1
 -10 -15  -1 147.157 46.7758   1
  11  15   1 15.7215 40.7998   1
 -11  15  -1-31.5872 42.8943   1
 -11 -15  -1 33.1479 41.4474   1
  11 -15   1-7.81076 39.0656   1
  12 -15   1 1527.41 132.116   1
 -12  15  -1 1633.42 134.588   1
  13  15   1 354.759 59.6961   1
 -13  15  -1 527.795 70.4487   1
  13 -15   1 505.292 65.9361   1
 -13 -15  -1 442.380 67.1365   1
  14  15   1 23.1590 41.0363   1
 -14  15  -1-7.95347 42.2776   1
  14 -15   1 44.9560 40.2806   1
 -14 -15  -1 40.7538 42.8305   1
  15  15   1 161.753 50.2622   1
 -15  15  -1 152.602 47.1095   1
  15 -15   1 202.887 50.1737   1
 -15 -15  -1 146.690 48.8991   1
  16  15   1 84.2589 43.4502   1
  16 -15   1 51.1775 36.1805   1
 -16  15  -1 7.41838 30.9721   1
  17 -15   1 129.023 40.2744   1
 -17  15  -1 176.075 44.7931   1
  16 -16  -1 114.780 45.4665   1
 -16  16   1 143.164 47.6980   1
  14 -16  -1 471.138 64.7531   1
 -14  16   1 440.427 66.4308   1
  13  16  -1 238.333 53.6571   1
 -13  16   1 208.839 52.3040   1
 -13 -16   1 183.126 51.5704   1
  13 -16  -1 160.254 49.0388   1
  12 -16  -1 706.378 81.6265   1
 -12  16   1 660.523 80.4869   1
  11  16  -1-32.7946 45.9653   1
 -11  16   1 8.09658 41.0135   1
  11 -16  -1-15.1199 39.2410   1
 -11 -16   1 8.42053 39.3257   1
  10  16  -1 284.017 52.6928   1
 -10  16   1 198.298 50.3862   1
  10 -16  -1 177.639 47.9635   1
 -10 -16   1 225.322 53.6911   1
  -9 -16   1 91.2914 45.0483   1
  -9  16   1 95.7102 39.3830   1
   9 -16  -1 122.836 38.9319   1
   9  16  -1 144.892 48.6695   1
   8  16  -1 673.312 81.1143   1
  -8 -16   1 724.076 81.4016   1
  -7 -16   1-40.5311 44.0382   1
   7  16  -1-15.8840 39.7291   1
  -7  16   1 7.55331 36.8042   1
   7 -16  -1-7.73186 35.0370   1
  -6  16   1 2339.20 173.128   1
   6 -16  -1 2156.01 171.355   1
   6  16  -1 2070.32 172.053   1
   5  16  -1 55.3095 42.5960   1
  -5 -16   1 47.4291 40.1946   1
  -5  16   1 56.4952 42.5317   1
   5 -16  -1 85.4766 42.3556   1
   4  16  -1 319.727 55.4956   1
  -4  16   1 395.163 60.9571   1
   4 -16  -1 252.483 52.0210   1
  -4 -16   1 280.008 52.6642   1
  -3 -16   1 477.858 64.7383   1
   3 -16  -1 468.442 64.8876   1
  -3  16   1 498.529 68.6264   1
   3  16  -1 503.339 64.6948   1
  -2 -16   1 109.932 39.0926   1
   2 -16  -1 118.068 45.7368   1
   2  16  -1 39.7310 39.5525   1
  -2  16   1 87.0525 42.3430   1
   1 -16  -1 1081.50 102.081   1
  -1 -16   1 1070.68 100.620   1
   1  16  -1 874.082 94.4275   1
   0 -16  -1 7.81480 30.6617   1
   0 -16   1 7.90735 34.1037   1
   0  16   1 7.90501 29.6952   1
   0  16  -1-15.8962 34.8655   1
  -1 -16  -1 150.488 41.0876   1
   1 -16   1 142.842 47.1114   1
   1  16   1 140.751 43.8401   1
  -1  16  -1 199.585 52.6949   1
  -2 -16  -1 842.641 89.2628   1
   2 -16   1 982.713 92.8425   1
  -2  16  -1 825.677 88.7305   1
   2  16   1 914.217 91.8100   1
  -3 -16  -1 1114.65 105.706   1
   3 -16   1 1211.16 106.092   1
   3  16   1 1003.92 104.147   1
  -3  16  -1 1223.53 108.995   1
  -4 -16  -1 1115.01 105.630   1
   4 -16   1 1243.24 105.658   1
  -4  16  -1 908.916 98.8046   1
   4  16   1 1030.36 103.805   1
  -5 -16  -1-8.02997 34.0316   1
   5 -16   1 7.77602 35.7769   1
   5  16   1-15.7349 32.1301   1
  -6 -16  -1 40.7103 39.6687   1
   6  16   1 39.1771 39.6921   1
  -6  16  -1-23.4033 29.9684   1
   6 -16   1 7.89153 30.9676   1
   7  16   1 803.297 90.5556   1
  -7  16  -1 961.752 95.2342   1
  -7 -16  -1 925.155 94.2245   1
   8  16   1 288.373 58.0850   1
  -8  16  -1 302.262 57.3502   1
   8 -16   1 240.208 52.7736   1
  -8 -16  -1 182.243 48.1402   1
   9  16   1 564.667 76.4389   1
  -9 -16  -1 535.282 74.0148   1
   9 -16   1 443.335 69.7842   1
  10 -16   1 482.693 69.4266   1
 -10  16  -1 393.345 62.8948   1
  11  16   1 303.364 59.4718   1
 -11  16  -1 656.778 73.8135   1
  11 -16   1 541.375 70.9865   1
 -11 -16  -1 401.555 63.7475   1
  12  16   1 474.714 66.1308   1
 -12  16  -1 387.800 64.7541   1
  12 -16   1 406.380 62.0161   1
 -12 -16  -1 345.086 59.2900   1
  13  16   1 126.231 48.2055   1
 -13  16  -1 68.7141 43.3610   1
 -13 -16  -1 164.603 51.9454   1
  13 -16   1 139.912 46.2055   1
  14  16   1 390.515 63.5267   1
 -14 -16  -1 337.565 63.2559   1
 -15  16  -1 7.44865 35.7941   1
  15 -16   1-14.6709 31.0880   1
 -15  17   1 82.7570 42.4652   1
  15 -17  -1 89.5605 39.7108   1
 -14  17   1-7.40387 36.5526   1
  14 -17  -1 7.28934 33.5361   1
  12  17  -1 114.048 46.6912   1
  12 -17  -1 45.2053 32.0733   1
 -12  17   1 30.5002 30.0708   1
  11  17  -1 794.549 87.2920   1
 -11  17   1 753.619 81.0322   1
  11 -17  -1 747.828 77.4896   1
 -11 -17   1 717.739 84.6171   1
  10  17  -1-7.99704 38.4280   1
 -10 -17   1 8.34093 36.5884   1
  -9  17   1 299.077 52.9821   1
   9 -17  -1 235.651 44.7618   1
   8  17  -1 8.10008 37.2781   1
  -8 -17   1 16.3174 38.1121   1
  -8  17   1 15.6459 27.3260   1
   8 -17  -1 23.1587 32.1389   1
   7  17  -1 465.484 64.4664   1
  -7 -17   1 481.339 64.4524   1
  -7  17   1 393.595 61.9137   1
   7 -17  -1 356.993 56.8185   1
   6  17  -1 183.947 46.6982   1
  -6 -17   1 120.705 42.3291   1
   6 -17  -1 108.158 42.0718   1
  -6  17   1 75.9778 41.3946   1
   5  17  -1 663.607 78.5709   1
  -5  17   1 728.256 80.8919   1
   5 -17  -1 610.171 76.4577   1
  -5 -17   1 672.721 79.0769   1
   4  17  -1 159.373 53.5289   1
  -4 -17   1 314.669 57.1588   1
   3  17  -1 240.502 53.8017   1
   3 -17  -1 424.759 62.9624   1
  -3 -17   1 414.163 60.2967   1
  -2  17   1 214.754 52.2419   1
   2  17  -1 243.861 52.9193   1
  -2 -17   1 160.166 46.3387   1
   2 -17  -1 308.671 53.8977   1
   1  17  -1 410.192 62.5932   1
  -1  17   1 326.800 58.0223   1
   1 -17  -1 285.833 59.5485   1
  -1 -17   1 448.996 65.6388   1
   0  17  -1 8.01350 39.0444   1
   0  17   1 56.3825 38.1698   1
   0 -17   1-15.9327 40.3571   1
   0 -17  -1-7.93513 39.1816   1
   1  17   1 396.950 62.0075   1
  -1  17  -1 441.457 69.1692   1
   1 -17   1 484.996 68.0742   1
  -1 -17  -1 425.911 60.0283   1
  -2  17  -1 8.03878 39.6883   1
   2  17   1 39.3045 42.2336   1
   2 -17   1-31.6164 41.9911   1
  -2 -17  -1 7.99348 40.4898   1
   3  17   1 749.961 81.9546   1
  -3  17  -1 741.276 83.2842   1
  -3 -17  -1 689.267 79.5283   1
   3 -17   1 645.202 77.1761   1
   4  17   1 126.416 47.3855   1
  -4 -17  -1 103.387 42.7569   1
   5  17   1 499.073 67.1008   1
  -5 -17  -1 406.239 60.3708   1
  -5  17  -1 327.788 59.6696   1
   5 -17   1 242.194 54.8956   1
  -6  17  -1 456.748 67.5741   1
   6 -17   1 422.320 64.7947   1
   7  17   1 378.402 61.3531   1
  -7 -17  -1 432.684 63.3212   1
  -7  17  -1 200.040 52.9043   1
   7 -17   1 361.873 58.7863   1
   8  17   1 110.483 40.7126   1
   8 -17   1 170.127 45.7449   1
  -8 -17  -1 131.780 42.9377   1
   9  17   1 128.145 49.9106   1
  -9  17  -1 267.234 53.6649   1
   9 -17   1 234.398 50.2940   1
  -9 -17  -1 196.804 51.0324   1
  10  17   1 560.530 75.4008   1
 -10  17  -1 597.328 69.9297   1
 -10 -17  -1 390.720 69.0717   1
  11  17   1 361.984 67.2433   1
 -11  17  -1 384.156 59.0502   1
  11 -17   1 448.348 58.4967   1
 -11 -17  -1 311.421 61.3983   1
  12  17   1 126.316 42.6615   1
 -12  17  -1 120.844 45.5342   1
  12 -17   1 209.747 52.1962   1
 -12 -17  -1 97.4330 39.7901   1
  13  17   1 407.980 63.5037   1
 -13  17  -1 357.676 61.1087   1
  13 -17   1 323.533 56.9231   1
 -14  17  -1 98.3796 39.9247   1
  14 -17   1 35.5402 33.4108   1
 -13  18   1-14.7463 37.8194   1
  13 -18  -1 43.5500 41.5217   1
 -12  18   1 133.613 41.6422   1
  12 -18  -1 80.5701 41.9310   1
 -11  18   1-7.69241 30.1812   1
  11 -18  -1 7.28120 29.7343   1
  10  18  -1 144.898 50.1795   1
  10 -18  -1 168.995 48.1302   1
 -10  18   1 110.454 48.3884   1
  -9 -18   1-16.2128 40.0338   1
  -9  18   1-46.2498 39.5423   1
   9 -18  -1 7.46211 37.3355   1
   9  18  -1-16.2756 37.4534   1
  -8 -18   1 183.250 47.9969   1
  -8  18   1 163.005 51.1362   1
   8 -18  -1 98.5631 46.9340   1
   8  18  -1 120.755 52.5954   1
  -7 -18   1 8.09821 38.3699   1
   7  18  -1-7.99726 36.7931   1
  -6 -18   1 292.634 56.8790   1
  -6  18   1 424.597 60.8735   1
   6 -18  -1 304.544 51.9695   1
   6  18  -1 395.602 60.7300   1
   5  18  -1 311.824 55.4735   1
  -5 -18   1 218.522 49.3232   1
   5 -18  -1 294.885 52.1542   1
  -4  18   1 328.970 56.1260   1
   4  18  -1 225.260 52.0491   1
  -4 -18   1 239.749 50.1230   1
   4 -18  -1 245.922 51.0378   1
   3  18  -1 16.2841 38.0242   1
  -3  18   1 7.90689 39.0376   1
   3 -18  -1-7.83736 39.6995   1
  -3 -18   1 7.99722 36.7946   1
   2  18  -1 501.497 67.1409   1
  -2  18   1 261.441 56.7169   1
   2 -18  -1 374.084 60.7392   1
  -2 -18   1 434.188 65.8460   1
   1  18  -1 120.267 47.3511   1
  -1  18   1 182.006 45.4428   1
  -1 -18   1 103.857 41.1618   1
   1 -18  -1 118.266 39.1414   1
   0  18  -1 361.256 61.9149   1
   0  18   1 438.943 66.0773   1
   0 -18   1 491.912 65.1086   1
   0 -18  -1 261.939 58.6106   1
   1  18   1 16.0620 35.8117   1
  -1  18  -1 47.9640 42.4681   1
  -1 -18  -1-23.6646 31.5882   1
   1 -18   1-7.94186 38.6898   1
   2  18   1 571.071 73.7370   1
  -2  18  -1 504.085 67.0050   1
   2 -18   1 397.172 59.6309   1
  -2 -18  -1 425.520 66.1838   1
  -3  18  -1 172.350 50.6504   1
   3  18   1 39.3845 40.9604   1
   3 -18   1 133.751 44.6271   1
  -3 -18  -1 127.749 46.1677   1
  -4 -18  -1 360.192 60.0028   1
  -4  18  -1 158.757 51.8760   1
   4 -18   1 378.562 59.3790   1
   4  18   1 273.053 58.9311   1
  -5 -18  -1 333.199 60.5674   1
  -5  18  -1 251.097 53.6673   1
   5 -18   1 352.050 56.0744   1
   5  18   1 322.595 61.0962   1
  -6 -18  -1 125.395 46.7275   1
  -6  18  -1 62.8616 35.8322   1
   6 -18   1 54.0217 36.2697   1
   6  18   1 64.4485 44.8863   1
  -7 -18  -1 15.9945 30.7222   1
   7  18   1 23.9461 36.7276   1
  -7  18  -1-7.84636 39.7478   1
   7 -18   1 7.59574 35.4761   1
   8  18   1 141.593 49.2847   1
  -8  18  -1 63.5871 48.1339   1
   8 -18   1 112.290 44.9953   1
  -8 -18  -1 168.537 49.4345   1
   9  18   1 124.785 52.3476   1
  -9  18  -1 181.867 51.8937   1
  -9 -18  -1 170.141 46.7906   1
   9 -18   1 275.729 47.9495   1
 -10 -18  -1 251.548 56.2100   1
  10  18   1 140.194 51.4573   1
  11 -18   1 29.6771 38.9684   1
  11  18   1-7.87157 40.8601   1
  12 -18   1 43.6795 33.0627   1
 -12  18  -1 36.6945 35.8268   1
 -10  19   1 138.256 47.9045   1
  -9  19   1 22.4541 32.3669   1
   9 -19  -1 58.3295 33.1169   1
   8 -19  -1 51.5969 41.4277   1
  -7  19   1 294.193 53.0564   1
   7  19  -1 306.006 59.5031   1
  -7 -19   1 274.800 58.3781   1
   7 -19  -1 187.302 52.7241   1
  -6  19   1 227.422 49.6616   1
   6 -19  -1 323.231 50.7594   1
  -5  19   1 133.451 45.6959   1
   5  19  -1 95.9145 50.4269   1
   5 -19  -1 113.088 46.0580   1
  -4  19   1 47.0109 35.2793   1
   4  19  -1 88.9958 48.7351   1
  -4 -19   1 87.4179 42.5014   1
   4 -19  -1 114.834 35.5600   1
  -3  19   1 70.8192 44.2198   1
   3  19  -1 16.1286 41.4678   1
   3 -19  -1 60.8052 42.7202   1
  -3 -19   1 63.9574 44.4652   1
  -2  19   1 62.5107 40.3246   1
   2  19  -1 127.515 49.6468   1
   2 -19  -1 70.4708 34.6437   1
  -2 -19   1 71.4427 42.8860   1
  -1  19   1 62.6857 41.9666   1
   1  19  -1 71.7463 39.7158   1
   1 -19  -1 117.883 45.2633   1
  -1 -19   1 127.885 47.7714   1
   0  19  -1 39.7418 33.1549   1
   0 -19   1 39.8227 39.8993   1
   3  19   1-7.85078 33.2721   1
  -3  19  -1 15.1219 36.8352   1
   3 -19   1-7.68888 36.4319   1
  -3 -19  -1 23.3899 31.8407   1
   4  19   1 54.5280 41.8577   1
  -4  19  -1-7.47752 34.4113   1
   4 -19   1-7.66175 39.2987   1
  -4 -19  -1 23.6640 32.2223   1
  -5  19  -1 7.60628 40.4118   1
   5 -19   1-46.1500 41.7837   1
  -5 -19  -1 7.90597 38.5186   1
   5  19   1-7.69769 40.4301   1
  -6 -19  -1 55.3452 36.4260   1
  -6  19  -1 7.76392 34.1113   1
   6 -19   1 60.2124 35.2006   1
   6  19   1 15.4683 36.1686   1
   7  19   1 148.025 50.4814   1
  -7 -19  -1 116.349 46.6820   1
   8  19   1 94.4710 48.7181   1
   8 -19   1 144.563 37.4430   1
  -8  19  -1 39.5649 35.1125   1
  -8 -19  -1 77.9134 40.7845   1
   9 -19   1 412.035 62.1096   1
  -9  19  -1 427.776 67.9353   1
   7 -20  -1 94.1638 36.1396   1
  -7  20   1 88.4980 37.2531   1
   6 -20  -1 103.917 45.8490   1
  -6  20   1 43.0193 41.6140   1
   5 -20  -1 175.379 49.4271   1
  -5  20   1 85.7522 38.1304   1
   5  20  -1 103.633 47.8262   1
  -4 -20   1 180.792 52.2117   1
   4 -20  -1 236.709 51.7397   1
   4  20  -1 276.837 56.9200   1
  -4  20   1 168.806 45.6604   1
  -3 -20   1-39.0746 39.1112   1
   3 -20  -1 22.4277 36.4461   1
  -3  20   1 46.9625 45.6572   1
   3  20  -1 70.6056 46.1912   1
  -2 -20   1-7.83431 38.7001   1
   2  20  -1 54.9508 48.3094   1
  -1 -20   1 126.282 46.3553   1
   1  20  -1 70.4918 45.1434   1
   0 -20   1 30.6037 40.4179   1
   0 -20  -1 69.0570 37.6345   1
   0  20  -1 94.5578 50.6754   1
   0  20   1 108.070 43.0544   1
   1 -20   1 15.2772 37.7548   1
  -1 -20  -1 22.9815 32.5144   1
   1  20   1 46.0208 37.4093   1
  -1  20  -1 39.9767 45.3144   1
   2  20   1 7.76862 40.8011   1
   4 -20   1 67.9092 44.4305   1
  -4  20  -1-14.6820 39.9014   1
   5 -20   1 111.274 45.1320   1
  -5 -20  -1 53.7650 36.7329   1
   5  20   1 84.0774 47.6788   1
  -5  20  -1 98.2454 45.1637   1
  -6 -20  -1 659.263 77.8588   1
   6 -20   1 866.325 81.5835   1
  -6  20  -1 587.935 75.0559   1
   6  20   1 706.355 82.7053   1
   7  20   1 37.4834 38.0325   1
   1  21  -1 190.899 53.0999   1
  -1 -21   1 82.5315 41.3880   1
   0  21  -1 131.166 46.4452   1
   0 -21   1 133.654 43.5424   1
  26   0  -2-46.0527 42.2244   1
  25   0  -2-23.3116 40.3338   1
 -25   0   2 8.15776 38.6545   1
  24   0  -2 1226.88 108.315   1
 -24   0   2 994.615 107.045   1
  23   0  -2 31.3532 37.1565   1
 -23   0   2 8.06923 39.8543   1
  22   0  -2 1667.14 137.579   1
 -22   0   2 1551.36 135.147   1
 -21   0   2 148.328 43.5877   1
  21   0  -2 128.912 42.5603   1
 -20   0   2 75.9243 41.3745   1
  20   0  -2 172.166 47.4107   1
 -19   0   2-7.47152 36.8921   1
  19   0  -2-15.1670 40.7470   1
 -17   0   2-7.08215 30.5475   1
  17   0  -2 20.7852 30.3951   1
 -16   0   2-27.2523 34.0801   1
  16   0  -2 6.42905 29.1319   1
 -15   0   2 1804.24 138.386   1
  14   0  -2 8921.06 576.894   1
 -14   0   2 10339.5 582.509   1
 -13   0   2 8238.86 504.375   1
  13   0  -2 8329.29 505.199   1
 -12   0   2 153.956 33.3951   1
  12   0  -2 168.312 32.4435   1
 -11   0   2 774.939 72.7416   1
  11   0  -2 965.122 76.0366   1
 -10   0   2 44378.5 2672.04   1
  10   0  -2 48618.7 2674.59   1
  -9   0   2 64453.9 3941.08   1
   9   0  -2 73336.2 3943.27   1
  -8   0   2 150668. 8802.17   1
   8   0  -2 157374. 8803.65   1
  -7   0   2 64008.1 3684.28   1
   7   0  -2 64473.6 3683.98   1
  -6   0   2 362994. 20549.5   1
   6   0  -2 356786. 20548.9   1
  -5   0   2 985963. 56697.1   1
   5   0  -2 999999. 56696.1   1
  -4   0   2 328747. 18607.9   1
   4   0  -2 322948. 18608.3   1
  -3   0   2 100114. 5858.98   1
   3   0  -2 105294. 5859.48   1
   0   0   2 150112. 8581.91   1
   0   0  -2 150450. 8581.66   1
   1   0   2 131447. 7130.31   1
  -1   0  -2 118137. 7130.29   1
   2   0   2 477299. 29074.3   1
  -2   0  -2 545815. 29075.8   1
  -3   0  -2 425568. 24720.7   1
   3   0   2 439836. 24719.8   1
  -4   0  -2 130348. 7913.00   1
   4   0   2 147054. 7914.29   1
  -5   0  -2 117180. 6208.63   1
   5   0   2 100703. 6205.26   1
  -6   0  -2 43610.1 2612.60   1
   6   0   2 47266.4 2613.57   1
  -7   0  -2 81.3068 28.6961   1
   7   0   2 92.0760 26.7447   1
   8   0   2 9091.73 527.030   1
  -8   0  -2 8433.53 524.648   1
   9   0   2 27210.8 1479.53   1
  -9   0  -2 23740.3 1475.79   1
 -10   0  -2-11.3301 27.2295   1
  10   0   2-10.7694 25.1538   1
  11   0   2 1289.91 94.4133   1
 -11   0  -2 870.670 88.6155   1
  12   0   2 11480.4 687.237   1
 -12   0  -2 11380.2 688.266   1
 -13   0  -2 429.722 54.6826   1
  13   0   2 400.552 53.9624   1
  14   0   2 8959.71 587.459   1
 -14   0  -2 10385.2 591.715   1
  16   0   2 2315.80 171.785   1
 -16   0  -2 2274.12 170.575   1
  17   0   2 739.196 82.5578   1
 -17   0  -2 835.557 83.2508   1
 -18   0  -2 130.634 41.6130   1
  18   0   2 150.757 40.9928   1
  19   0   2 1832.28 142.476   1
 -19   0  -2 1520.03 133.685   1
  20   0   2 247.011 48.3862   1
 -20   0  -2 198.642 46.7711   1
  22   0   2-7.59522 42.5824   1
 -22   0  -2-8.07741 38.2740   1
  24   0   2 44.2402 40.9465   1
 -24   0  -2 15.6251 32.5549   1
  25   0   2 35.7103 42.9223   1
 -25   0  -2 78.0633 39.1729   1
  26  -1  -2 22.6370 36.7598   1
 -26   1   2-16.2105 37.8511   1
  25   1  -2 92.0225 48.9060   1
  25  -1  -2 101.027 40.5272   1
 -25  -1   2 16.6941 41.3966   1
 -25   1   2 55.9818 38.0962   1
  24   1  -2 7.74361 41.1377   1
  24  -1  -2-8.08997 42.4866   1
 -24  -1   2-16.4088 36.5846   1
 -24   1   2 8.02866 40.6672   1
  23   1  -2 1224.80 107.673   1
  23  -1  -2 1217.98 110.840   1
 -23   1   2 1020.90 102.316   1
 -23  -1   2 1028.97 103.497   1
  22   1  -2-7.69827 38.5043   1
 -22  -1   2 24.5522 39.8705   1
 -22   1   2-23.5416 38.2295   1
  22  -1  -2 32.0810 40.6256   1
  21   1  -2 302.764 52.3014   1
 -21  -1   2 186.976 49.8885   1
  20  -1  -2 637.929 72.4643   1
  20   1  -2 596.266 70.0567   1
 -20   1   2 636.383 73.1939   1
 -20  -1   2 481.707 65.4428   1
  19  -1  -2 1928.09 146.858   1
  19   1  -2 2053.89 151.667   1
 -19  -1   2 1839.14 147.168   1
 -19   1   2 1706.94 146.213   1
 -18   1   2 36.5278 29.3685   1
  18  -1  -2 56.2666 35.7190   1
  17  -1  -2 1937.07 141.240   1
  17   1  -2 1792.55 140.940   1
 -17   1   2 1574.70 136.119   1
 -17  -1   2 1817.06 139.128   1
  16   1  -2 1719.23 138.160   1
 -16  -1   2 1727.68 137.025   1
 -16   1   2 1859.34 140.221   1
  16  -1  -2 1847.17 138.292   1
 -15  -1   2 126.868 34.8634   1
 -15   1   2 65.2431 34.6732   1
  15  -1  -2 76.1192 32.1674   1
  15   1  -2 102.872 37.1547   1
 -14  -1   2 6191.22 383.753   1
  14  -1  -2 6060.99 384.150   1
  13   1  -2 52400.0 2981.00   1
 -13  -1   2 50918.5 2981.15   1
  12   1  -2 4000.56 259.757   1
 -12  -1   2 3854.08 260.410   1
 -12   1   2 4303.63 264.127   1
  12  -1  -2 4131.00 262.293   1
  11   1  -2 6338.00 409.923   1
 -11  -1   2 7310.65 414.640   1
 -11   1   2 6941.07 416.119   1
  11  -1  -2 6510.97 412.413   1
  10   1  -2 562.736 53.1248   1
 -10  -1   2 572.398 54.1196   1
 -10   1   2 467.710 54.1757   1
  10  -1  -2 547.204 54.6418   1
   9   1  -2 8168.18 529.305   1
  -9  -1   2 9817.28 534.627   1
  -9   1   2 8598.50 534.497   1
   9  -1  -2 9391.26 534.735   1
   8   1  -2 108453. 6229.88   1
  -8  -1   2 110185. 6231.80   1
  -8   1   2 100734. 6231.91   1
   8  -1  -2 116547. 6233.42   1
   7   1  -2 62655.3 3473.76   1
  -7  -1   2 58318.6 3475.38   1
   6   1  -2 4363.10 247.747   1
   6  -1  -2 4168.89 249.508   1
  -6   1   2 4082.31 250.103   1
  -6  -1   2 3812.46 247.271   1
   5   1  -2 29784.5 1730.79   1
  -5   1   2 30659.9 1733.99   1
   5  -1  -2 31064.8 1733.53   1
  -5  -1   2 29369.7 1731.59   1
   4   1  -2 44308.5 2484.73   1
  -4   1   2 42103.1 2487.94   1
  -4  -1   2 45350.4 2484.81   1
   4  -1  -2 41045.5 2486.53   1
   3  -1  -2 108362. 6296.29   1
  -3  -1   2 106732. 6293.10   1
   3   1  -2 113291. 6292.81   1
  -3   1   2 112452. 6296.94   1
  -2   1   2 112934. 6831.96   1
   2  -1  -2 126610. 6832.27   1
   1  -1  -2 370138. 21524.3   1
  -1   1   2 383619. 21524.0   1
   0  -1  -2 68659.7 3891.87   1
   0   1   2 71443.9 3892.09   1
   0  -1   2 63152.7 3890.05   1
   0   1  -2 70210.7 3890.40   1
  -1   1  -2 133021. 7108.91   1
  -1  -1  -2 133121. 7109.21   1
   1  -1   2 108019. 7106.88   1
   1   1   2 127986. 7108.75   1
  -2   1  -2 53833.3 3044.50   1
  -2  -1  -2 55609.8 3044.72   1
   2  -1   2 51109.2 3043.07   1
   2   1   2 52306.1 3043.12   1
  -3   1  -2 17280.9 973.077   1
  -3  -1  -2 14928.4 970.763   1
   3   1   2 16196.6 971.418   1
  -5   1  -2 124.689 30.4430   1
  -5  -1  -2 224.538 30.5755   1
   5   1   2 190.792 30.2752   1
   5  -1   2 211.423 32.1210   1
  -6   1  -2 68266.9 3620.14   1
  -6  -1  -2 58659.6 3616.07   1
   6  -1   2 65307.8 3618.89   1
   6   1   2 60656.8 3617.36   1
  -7   1  -2 83376.7 5021.12   1
  -7  -1  -2 93437.2 5023.90   1
   7  -1   2 88217.6 5022.39   1
   7   1   2 85792.9 5021.48   1
  -8   1  -2 16605.2 964.903   1
  -8  -1  -2 16200.4 963.597   1
   8  -1   2 16706.4 964.750   1
   8   1   2 16094.3 964.106   1
  -9   1  -2 810.566 73.3013   1
  -9  -1  -2 878.939 73.2422   1
   9  -1   2 835.842 74.0339   1
   9   1   2 629.552 68.7556   1
 -10  -1  -2 4446.91 290.125   1
  10   1   2 4650.89 292.388   1
 -11   1  -2 2926.79 200.997   1
 -11  -1  -2 3229.66 203.945   1
  11  -1   2 2956.69 200.525   1
  11   1   2 2698.62 200.355   1
 -12   1  -2 12795.1 763.300   1
 -12  -1  -2 11675.1 759.898   1
  12  -1   2 12965.5 762.751   1
  12   1   2 13623.8 765.002   1
 -13  -1  -2 464.479 65.2216   1
 -13   1  -2 592.333 65.1328   1
  13  -1   2 563.220 63.7285   1
  13   1   2 677.004 71.7078   1
 -14  -1  -2 6758.99 452.182   1
 -14   1  -2 7439.66 455.647   1
  14  -1   2 7176.27 452.865   1
  14   1   2 7899.34 459.444   1
 -16   1  -2 944.263 96.3670   1
 -16  -1  -2 1086.40 99.4792   1
  16   1   2 1104.10 98.8971   1
  16  -1   2 1068.99 97.7566   1
 -17   1  -2 862.430 86.5688   1
  17  -1   2 830.650 87.3940   1
  17   1   2 747.179 83.7368   1
 -18  -1  -2 1280.49 111.781   1
 -18   1  -2 1101.78 106.385   1
  18  -1   2 1253.89 112.202   1
 -19   1  -2 471.841 64.5291   1
 -19  -1  -2 467.097 65.0136   1
  19  -1   2 624.630 71.2074   1
  19   1   2 583.101 67.9605   1
 -20   1  -2 726.179 76.9927   1
 -20  -1  -2 594.628 75.7785   1
  20  -1   2 624.672 75.3120   1
  20   1   2 623.056 74.8520   1
 -21  -1  -2 48.4063 41.9607   1
  21   1   2 46.1881 40.9841   1
 -22  -1  -2 433.075 61.0725   1
 -22   1  -2 348.209 59.3749   1
  22  -1   2 334.377 57.8028   1
  22   1   2 353.359 53.8293   1
 -24  -1  -2 445.253 64.0381   1
 -24   1  -2 438.773 64.1643   1
  24   1   2 473.507 68.4179   1
  24  -1   2 339.004 59.4495   1
 -25   1  -2 7.58167 37.9257   1
 -25  -1  -2-31.3185 38.6605   1
  25  -1   2-14.5810 31.4503   1
  25   1   2-7.19221 39.4951   1
 -26   2   2 140.877 46.3528   1
  26  -2  -2 39.4272 42.6813   1
 -25   2   2 31.2757 38.0911   1
 -25  -2   2-25.1860 40.8991   1
  25  -2  -2 24.2582 43.9228   1
  25   2  -2-15.2888 41.0700   1
 -24   2   2 149.232 43.0535   1
 -24  -2   2 100.359 47.1851   1
  24  -2  -2 144.553 48.4575   1
  24   2  -2 202.044 49.7439   1
 -23   2   2 15.8409 38.5906   1
 -23  -2   2 33.3253 40.0399   1
  23  -2  -2-8.01484 40.0917   1
  23   2  -2 7.75499 40.7325   1
 -22   2   2 454.627 65.4581   1
 -22  -2   2 499.545 72.3633   1
  22  -2  -2 382.297 61.4406   1
  22   2  -2 413.015 65.4947   1
 -21   2   2 23.8473 34.2911   1
 -21  -2   2 32.1444 40.1991   1
  21  -2  -2-7.42325 30.3230   1
  21   2  -2 15.1657 36.4450   1
 -20   2   2 1063.53 103.799   1
 -20  -2   2 1329.36 111.696   1
  20   2  -2 1247.54 109.477   1
  20  -2  -2 1122.44 105.690   1
 -19   2   2 22.2074 34.4488   1
 -19  -2   2 84.3617 38.2160   1
  19  -2  -2 128.978 44.9508   1
  19   2  -2 132.068 38.8795   1
 -18   2   2 2692.45 196.218   1
  18  -2  -2 2789.70 196.297   1
 -17   2   2 100.370 36.5926   1
 -17  -2   2 101.379 40.8458   1
  17  -2  -2 63.3474 32.6946   1
  17   2  -2 60.9153 34.5781   1
 -16   2   2-6.94634 29.4559   1
 -16  -2   2 6.91271 29.8317   1
  16  -2  -2 68.9720 35.8136   1
  16   2  -2 12.9031 25.8554   1
 -15  -2   2 1205.35 103.434   1
  15  -2  -2 1104.57 99.2982   1
  15   2  -2 1132.89 100.026   1
 -14   2   2 9058.85 598.149   1
 -14  -2   2 10137.1 600.800   1
  14  -2  -2 9815.58 600.512   1
  14   2  -2 10695.6 602.347   1
 -13   2   2 587.615 62.6670   1
 -13  -2   2 444.408 54.9331   1
  13  -2  -2 519.518 58.2673   1
  13   2  -2 464.401 55.6749   1
 -12   2   2 38405.4 2099.03   1
  12  -2  -2 35540.8 2095.70   1
  12   2  -2 34852.0 2093.12   1
 -11   2   2 2265.27 156.247   1
 -11  -2   2 2322.95 153.948   1
  11  -2  -2 2483.50 157.966   1
  11   2  -2 1879.87 148.769   1
 -10   2   2 42231.4 2395.63   1
 -10  -2   2 39488.5 2390.37   1
  10  -2  -2 41336.0 2393.92   1
  10   2  -2 43070.3 2392.57   1
  -9   2   2 39866.2 2162.97   1
   9   2  -2 34842.4 2159.53   1
  -9  -2   2 40338.8 2161.57   1
   9  -2  -2 35102.2 2160.46   1
  -8   2   2 3625.34 237.892   1
   8   2  -2 3729.42 233.827   1
   8  -2  -2 3793.94 237.776   1
  -8  -2   2 3951.78 236.383   1
  -7   2   2 7794.59 495.261   1
   7   2  -2 8689.09 490.503   1
   7  -2  -2 7665.73 491.694   1
  -7  -2   2 8965.04 492.348   1
   6   2  -2 6223.89 420.314   1
  -6  -2   2 8492.92 425.592   1
  -5   2   2 192.770 27.2058   1
  -5  -2   2 107.355 19.2743   1
   5  -2  -2 151.182 25.2841   1
   5   2  -2 126.275 20.5246   1
  -4  -2   2 286569. 17002.9   1
   4  -2  -2 285493. 17006.6   1
  -4   2   2 283482. 17005.8   1
   4   2  -2 329893. 17003.3   1
   3  -2  -2 7776.43 456.497   1
  -3  -2   2 7896.43 451.788   1
   3   2  -2 7854.18 451.641   1
  -3   2   2 7525.17 456.739   1
   2  -2  -2 5475.74 281.876   1
  -2   2   2 5553.00 281.834   1
  -2  -2   2 5078.96 277.053   1
  -1  -2   2 88008.0 4902.09   1
   1  -2  -2 85467.1 4906.16   1
  -1   2   2 87741.0 4905.33   1
   1   2  -2 82330.0 4902.32   1
   0  -2  -2 52191.7 3024.47   1
   0   2   2 52628.2 3022.97   1
   0  -2   2 52411.7 3021.83   1
   0   2  -2 53710.5 3021.07   1
  -1  -2  -2 3958.84 240.407   1
   1   2   2 3631.10 240.521   1
   1  -2   2 4227.74 240.615   1
  -1   2  -2 4248.64 240.624   1
  -2  -2  -2 246330. 13191.0   1
   2   2   2 241370. 13191.1   1
  -2   2  -2 259796. 13191.0   1
   3  -2   2 27632.7 1608.23   1
   3   2   2 27475.1 1607.14   1
  -3  -2  -2 30878.4 1609.52   1
  -3   2  -2 25926.5 1607.28   1
  -5   2  -2 45192.2 2806.77   1
   5  -2   2 47717.9 2807.29   1
   5   2   2 52715.2 2807.83   1
  -5  -2  -2 49914.4 2808.43   1
   6  -2   2 71.4240 22.5786   1
   6   2   2 31.7313 23.5909   1
  -6  -2  -2 66.5507 25.1604   1
  -6   2  -2 65.3258 23.1242   1
  -7   2  -2 20081.2 1133.71   1
   7  -2   2 17022.3 1128.20   1
   7   2   2 18766.6 1128.19   1
  -8   2  -2 288.209 39.7545   1
  -8  -2  -2 212.181 37.4386   1
   8  -2   2 253.004 37.4901   1
   8   2   2 251.784 38.2886   1
  -9  -2  -2 21403.6 1358.07   1
   9  -2   2 23521.5 1361.02   1
   9   2   2 21816.8 1357.08   1
 -11   2  -2 9107.17 554.776   1
 -11  -2  -2 9822.81 558.703   1
  11  -2   2 9035.30 555.312   1
  11   2   2 8621.31 551.971   1
 -12   2  -2 4192.87 279.045   1
 -12  -2  -2 4637.56 284.910   1
  12  -2   2 4584.99 281.843   1
  12   2   2 3743.30 274.550   1
 -13   2  -2 6164.26 354.917   1
 -13  -2  -2 4860.22 348.322   1
  13  -2   2 5743.44 351.975   1
  13   2   2 5282.18 349.034   1
 -14   2  -2 1752.69 136.744   1
 -14  -2  -2 1764.22 136.612   1
  14  -2   2 1631.21 132.469   1
  14   2   2 1740.64 134.284   1
 -15   2  -2 7946.44 497.045   1
  15  -2   2 8037.36 497.357   1
 -16   2  -2 130.423 40.5956   1
 -16  -2  -2 68.1466 38.7634   1
  16  -2   2 100.719 39.4807   1
  16   2   2 94.5883 36.8233   1
 -17   2  -2 114.816 41.1176   1
 -17  -2  -2 116.312 42.5577   1
  17  -2   2 50.9516 36.4480   1
  17   2   2 164.035 43.8980   1
 -18   2  -2 7.82266 35.9898   1
 -18  -2  -2 39.5445 36.3865   1
  18  -2   2-7.38623 27.1082   1
  18   2   2-22.3971 31.0686   1
 -19  -2  -2 540.166 71.7039   1
  19  -2   2 446.495 63.7662   1
  19   2   2 473.616 66.2128   1
 -20   2  -2-15.6485 40.1238   1
 -20  -2  -2-8.19142 35.3286   1
  20   2   2 15.1794 31.5845   1
 -21   2  -2 615.019 78.3009   1
  21  -2   2 635.385 80.3163   1
 -22   2  -2 30.9854 37.7507   1
 -22  -2  -2 8.20523 36.0076   1
  22  -2   2-7.94771 39.7636   1
  22   2   2 37.9610 34.4114   1
 -23   2  -2 185.367 46.9068   1
  23  -2   2 330.463 56.4687   1
 -24  -2  -2-15.6628 42.0842   1
 -24   2  -2 22.9693 32.4602   1
  24  -2   2 30.0933 40.4295   1
  24   2   2 22.3212 41.7226   1
 -25  -2  -2 60.0130 39.1335   1
 -25   2  -2 45.6374 39.6738   1
  25  -2   2 56.8134 40.4090   1
  25   2   2 109.720 43.6227   1
 -26   3   2 7.59476 37.4976   1
  26  -3  -2 7.83094 40.1606   1
  25   3  -2 47.3073 37.9835   1
 -24   3   2 7.93295 37.0463   1
 -24  -3   2-16.1338 33.5707   1
  24  -3  -2 7.85537 39.2889   1
  24   3  -2-7.86486 37.2646   1
 -23  -3   2-8.20006 33.4938   1
  23   3  -2 31.2370 37.5322   1
 -22   3   2-23.6578 35.1644   1
 -22  -3   2 24.7696 33.0626   1
  22  -3  -2 7.59702 36.5060   1
  22   3  -2-7.74406 36.6920   1
 -21  -3   2 757.899 89.0234   1
 -21   3   2 815.722 85.1709   1
  21   3  -2 967.896 90.9496   1
  21  -3  -2 920.618 93.5665   1
 -20   3   2 320.541 52.7893   1
 -20  -3   2 385.901 59.8767   1
  20  -3  -2 315.747 55.8299   1
  20   3  -2 462.820 60.7202   1
 -19   3   2 374.349 53.9558   1
 -19  -3   2 289.621 52.5981   1
  19  -3  -2 270.138 48.8406   1
  19   3  -2 262.252 50.0315   1
 -18   3   2 45.0560 36.1121   1
  18  -3  -2 7.45933 31.0741   1
 -17  -3   2 2823.00 203.588   1
  17   3  -2 2903.60 200.480   1
 -16   3   2 2392.13 182.156   1
 -16  -3   2 2781.89 187.236   1
  16  -3  -2 2486.40 181.388   1
  16   3  -2 2501.75 180.439   1
 -15   3   2 6297.02 407.335   1
 -15  -3   2 7439.20 411.874   1
  15  -3  -2 6200.43 405.366   1
  15   3  -2 6094.28 401.702   1
 -14   3   2 236.711 44.3652   1
 -14  -3   2 196.750 41.1826   1
  14  -3  -2 183.889 38.4126   1
  14   3  -2 162.593 37.6516   1
 -13   3   2 4427.05 302.018   1
 -13  -3   2 4855.76 303.345   1
  13  -3  -2 4679.75 304.083   1
  13   3  -2 4858.01 300.388   1
 -12  -3   2 6010.83 383.937   1
  12   3  -2 6366.77 382.798   1
 -11   3   2 34294.1 1980.04   1
  11  -3  -2 35025.8 1979.63   1
  11   3  -2 33260.1 1974.28   1
 -10   3   2 25910.9 1495.13   1
  10   3  -2 27133.7 1492.27   1
 -10  -3   2 25728.6 1493.10   1
  10  -3  -2 23886.7 1494.05   1
  -9   3   2 711.676 67.4102   1
   9   3  -2 799.013 64.8120   1
   9  -3  -2 759.447 68.3992   1
  -9  -3   2 752.228 67.2081   1
  -8   3   2 7000.59 430.740   1
   8   3  -2 7295.99 426.775   1
  -8  -3   2 6833.79 425.629   1
   8  -3  -2 7393.39 431.307   1
   7  -3  -2 2261.36 146.124   1
  -7   3   2 2085.31 144.871   1
  -6  -3   2 27176.1 1776.39   1
   6  -3  -2 33164.6 1783.47   1
  -6   3   2 35311.0 1785.52   1
   6   3  -2 30295.6 1778.43   1
   5   3  -2 28420.4 1639.64   1
  -5  -3   2 28562.5 1639.05   1
   4  -3  -2 59081.8 3486.25   1
  -4  -3   2 65549.7 3483.14   1
  -4   3   2 60942.9 3486.73   1
   4   3  -2 57741.9 3481.56   1
   3  -3  -2 14047.0 803.342   1
  -3  -3   2 15071.2 799.600   1
  -2   3   2 30300.1 1626.08   1
   2   3  -2 28804.4 1620.96   1
  -2  -3   2 31128.6 1622.18   1
  -1  -3   2 104114. 6140.59   1
   1   3  -2 120300. 6141.53   1
  -1   3   2 100853. 6142.74   1
   1  -3  -2 103517. 6143.42   1
   0  -3  -2 90144.1 5033.15   1
   0   3  -2 87372.9 5030.76   1
   0  -3   2 86627.1 5031.16   1
  -1  -3  -2 661.182 49.8329   1
   1   3   2 536.343 47.3790   1
   1  -3   2 530.451 47.8042   1
  -1   3  -2 605.976 47.9887   1
   2   3   2 17268.8 1072.94   1
   2  -3   2 18668.1 1073.60   1
  -2   3  -2 17393.4 1073.68   1
  -4  -3  -2 4374.90 281.242   1
  -4   3  -2 4620.72 283.685   1
   4  -3   2 4544.37 281.778   1
   4   3   2 4766.70 281.839   1
   5   3   2 4629.64 286.533   1
   5  -3   2 4633.26 287.058   1
  -5  -3  -2 4950.84 288.064   1
  -5   3  -2 4321.27 286.420   1
  -6   3  -2 9911.90 596.285   1
  -6  -3  -2 10165.5 594.858   1
   6  -3   2 10117.3 596.419   1
   6   3   2 9799.03 593.880   1
  -7   3  -2 7287.53 439.690   1
  -7  -3  -2 7139.87 439.493   1
   7  -3   2 7398.16 439.570   1
   7   3   2 7003.76 437.381   1
  -8   3  -2 933.313 82.9953   1
   8  -3   2 916.347 82.9257   1
   8   3   2 736.577 74.5014   1
  -9   3  -2 12440.0 718.105   1
  -9  -3  -2 11378.0 714.000   1
   9  -3   2 12481.3 717.129   1
   9   3   2 11704.9 713.003   1
 -10   3  -2 18820.1 1062.93   1
  10  -3   2 17164.7 1057.60   1
 -11   3  -2 6079.58 386.146   1
 -11  -3  -2 6305.07 386.098   1
  11  -3   2 6375.54 387.657   1
  11   3   2 5784.86 381.681   1
 -12   3  -2 12845.8 834.230   1
 -12  -3  -2 15985.4 842.373   1
  12  -3   2 14515.5 838.263   1
  12   3   2 13147.8 832.555   1
 -13   3  -2-27.3801 31.9664   1
 -13  -3  -2-7.00946 32.2492   1
  13  -3   2 6.89042 31.2176   1
  13   3   2 12.9840 32.8842   1
 -14   3  -2 1622.20 124.794   1
 -14  -3  -2 1710.70 126.486   1
  14  -3   2 1588.70 123.676   1
 -15   3  -2 2486.92 184.601   1
  15  -3   2 2596.37 185.349   1
 -16   3  -2 589.161 70.3409   1
 -16  -3  -2 626.910 71.9084   1
  16  -3   2 727.127 74.4467   1
  16   3   2 547.121 67.8908   1
 -17  -3  -2 436.018 62.3052   1
  17  -3   2 407.225 59.4941   1
  17   3   2 368.064 54.2857   1
 -18  -3  -2-8.08822 35.4824   1
  18   3   2 22.4424 40.1926   1
 -19   3  -2 518.547 69.6616   1
 -19  -3  -2 567.308 71.7378   1
  19  -3   2 448.265 63.8432   1
  19   3   2 531.288 67.7421   1
 -20   3  -2 642.572 75.1050   1
 -20  -3  -2 726.658 82.8892   1
  20  -3   2 621.454 75.4337   1
  20   3   2 750.217 81.9022   1
 -21   3  -2 39.4126 42.4474   1
  21  -3   2 62.2646 42.3753   1
 -22   3  -2 573.360 70.3027   1
 -22  -3  -2 598.302 72.2652   1
  22  -3   2 618.538 73.8509   1
  22   3   2 644.755 72.7229   1
 -23   3  -2 15.1720 38.4399   1
  23  -3   2 23.2671 40.7452   1
 -24  -3  -2 38.1409 38.6872   1
  24   3   2 30.2991 40.7416   1
 -25  -3  -2 14.9673 40.2069   1
 -25   3  -2 7.38593 38.3366   1
  25  -3   2 7.44117 40.4205   1
  25   3   2-7.44995 42.6107   1
 -25   4   2 23.4818 37.0962   1
  25  -4  -2 7.54670 37.7547   1
 -24   4   2-15.9057 37.1389   1
 -24  -4   2 8.10093 35.5356   1
  24  -4  -2 14.9112 34.3010   1
  24   4  -2-8.07863 37.7264   1
 -23   4   2-15.4678 32.7783   1
 -23  -4   2-24.1726 34.7540   1
  23  -4  -2 15.2296 33.4063   1
  23   4  -2-16.0386 39.5935   1
 -22   4   2 110.432 45.7199   1
 -22  -4   2 87.9053 45.4220   1
  22  -4  -2 38.2409 36.9561   1
  22   4  -2 39.6973 39.3885   1
 -21   4   2 395.532 60.9290   1
  21  -4  -2 446.146 62.3167   1
 -20  -4   2 664.518 73.8234   1
  20   4  -2 457.263 65.1814   1
 -19   4   2 346.606 56.2553   1
 -19  -4   2 302.551 51.9615   1
  19  -4  -2 427.835 58.1590   1
  19   4  -2 356.197 58.2395   1
 -18   4   2 502.521 63.2502   1
 -18  -4   2 324.192 53.9032   1
  18  -4  -2 367.625 58.8621   1
  18   4  -2 351.676 53.6654   1
 -17   4   2 382.512 58.2396   1
 -17  -4   2 409.136 57.2470   1
  17  -4  -2 264.677 55.6924   1
  17   4  -2 525.256 62.9551   1
 -16  -4   2 3933.74 264.554   1
  16  -4  -2 3936.01 265.039   1
  16   4  -2 3974.76 262.563   1
 -15   4   2 7.22976 35.3249   1
  15  -4  -2-6.97985 32.7082   1
  15   4  -2 69.6047 28.7959   1
 -15  -4   2 105.153 34.6214   1
  14  -4  -2 131.837 35.7215   1
 -14   4   2 90.0757 33.1165   1
  14   4  -2 168.315 35.0964   1
 -14  -4   2 111.121 34.2660   1
  13  -4  -2 6.30803 29.1020   1
 -13   4   2 71.6835 33.4885   1
 -12   4   2 3975.44 274.089   1
  12   4  -2 4619.02 274.488   1
 -12  -4   2 4152.33 271.966   1
  12  -4  -2 4211.18 275.250   1
 -11  -4   2 5396.25 318.226   1
 -11   4   2 4677.80 318.271   1
  11   4  -2 5506.39 318.685   1
  11  -4  -2 4630.04 317.612   1
  10   4  -2 13894.0 821.004   1
 -10   4   2 14791.7 827.752   1
  10  -4  -2 13203.0 822.235   1
  -9  -4   2 8360.02 504.773   1
   9   4  -2 8492.46 505.499   1
   9  -4  -2 8622.85 510.047   1
  -9   4   2 8240.69 508.858   1
  -8   4   2 126.393 30.7772   1
  -8  -4   2 126.765 27.1771   1
   8  -4  -2 78.6567 29.5219   1
   8   4  -2 140.463 26.5327   1
  -7  -4   2 4572.92 257.835   1
   7  -4  -2 4142.11 260.012   1
  -7   4   2 4109.90 260.840   1
   7   4  -2 3791.14 254.074   1
   6  -4  -2 56914.7 3161.98   1
  -6   4   2 53236.9 3160.00   1
   5  -4  -2 21.7446 17.6934   1
  -5  -4   2 34.5141 18.3203   1
  -5   4   2 41.4028 20.0293   1
   5   4  -2-2.77586 15.2855   1
   4  -4  -2 10117.3 597.202   1
   4   4  -2 9944.03 591.989   1
  -4   4   2 10215.7 597.582   1
  -4  -4   2 10241.4 593.986   1
  -3  -4   2 9184.26 520.849   1
   3   4  -2 8583.68 518.618   1
  -2  -4   2 36737.7 2288.66   1
   2   4  -2 43447.1 2290.55   1
   1   4  -2 8295.37 482.446   1
  -1  -4   2 8087.96 483.225   1
   0   4  -2 46039.1 2623.77   1
   0  -4   2 45364.6 2623.11   1
  -1   4  -2 713.355 61.5018   1
   1  -4   2 890.910 63.7804   1
   2   4   2 114867. 6430.07   1
  -2  -4  -2 109748. 6430.38   1
  -3   4  -2 25896.2 1358.96   1
   3  -4   2 22200.5 1355.71   1
   3   4   2 23643.3 1355.95   1
  -3  -4  -2 22203.4 1355.79   1
  -4   4  -2 47001.2 2755.32   1
   4  -4   2 49611.8 2756.17   1
   4   4   2 49698.2 2755.94   1
  -4  -4  -2 45548.5 2753.45   1
  -5   4  -2 32373.9 1913.35   1
   5  -4   2 30810.0 1913.27   1
   5   4   2 34054.2 1913.08   1
  -5  -4  -2 35211.6 1914.46   1
  -6   4  -2 1490.73 114.242   1
   6  -4   2 1692.23 115.128   1
   6   4   2 1431.00 112.996   1
  -6  -4  -2 1547.49 113.613   1
  -7   4  -2 380.104 49.4685   1
  -7  -4  -2 470.295 50.9909   1
   7   4   2 451.423 49.6844   1
   7  -4   2 443.364 51.9949   1
  -8  -4  -2 47.5299 20.7603   1
   8   4   2-5.22374 19.6649   1
  -8   4  -2 49.6453 28.9978   1
   8  -4   2 5.38947 25.2012   1
  -9  -4  -2 1860.60 136.500   1
   9   4   2 1839.57 134.966   1
  10  -4   2 1280.21 105.342   1
 -10  -4  -2 1216.49 104.037   1
  10   4   2 1215.25 103.264   1
 -10   4  -2 1416.00 108.771   1
  11  -4   2 12741.5 765.795   1
 -11  -4  -2 12461.4 762.234   1
  11   4   2 13310.7 763.769   1
 -11   4  -2 12467.7 765.585   1
  12  -4   2 3290.26 212.666   1
 -12  -4  -2 3157.96 209.387   1
  12   4   2 2621.99 203.581   1
 -12   4  -2 3055.82 210.298   1
  13  -4   2 4634.90 313.145   1
 -13  -4  -2 4873.23 312.817   1
  13   4   2 4795.21 311.156   1
 -13   4  -2 4903.70 314.898   1
 -14  -4  -2 4805.74 340.807   1
  14   4   2 5987.17 347.637   1
  15  -4   2 44.5755 29.2094   1
 -15  -4  -2 14.6264 24.2224   1
  15   4   2 42.7377 26.8232   1
 -15   4  -2 29.4624 30.7097   1
  16  -4   2 37.6187 28.3350   1
 -16  -4  -2 45.0276 35.1040   1
 -16   4  -2 22.8439 36.1354   1
  17  -4   2 212.572 43.6390   1
 -17  -4  -2 236.810 45.9741   1
  17   4   2 209.868 43.9496   1
 -17   4  -2 131.145 41.6302   1
  18  -4   2 75.7557 39.4519   1
 -18  -4  -2 116.132 40.2932   1
  18   4   2 167.914 44.6118   1
 -18   4  -2 125.484 42.6920   1
  19  -4   2 174.176 50.0379   1
 -19  -4  -2 164.405 45.5901   1
  19   4   2 216.896 48.0276   1
 -19   4  -2 183.525 48.2257   1
 -20  -4  -2 141.649 45.9725   1
  20  -4   2 120.872 43.7594   1
  20   4   2 101.557 44.7797   1
 -21  -4  -2 355.356 60.0404   1
  21   4   2 447.846 64.5552   1
 -21   4  -2 355.751 60.0981   1
  22  -4   2 14.8297 37.0976   1
 -22  -4  -2 15.7199 38.8159   1
  22   4   2 55.0226 46.6963   1
 -22   4  -2-15.5921 41.8950   1
  23  -4   2 23.0747 34.3492   1
 -23  -4  -2 15.6549 32.6283   1
  23   4   2 46.4985 36.7671   1
 -23   4  -2 45.3733 35.3649   1
  24  -4   2 22.5678 41.7409   1
 -24  -4  -2 7.75948 36.7656   1
  24   4   2-7.56214 37.3346   1
 -24   4  -2-7.39155 40.1502   1
 -25  -4  -2 7.56261 35.8330   1
  25   4   2-14.6851 38.5619   1
  26  -5  -2-7.22677 35.2267   1
 -26   5   2-37.9832 37.0275   1
  25  -5  -2-29.3582 36.7137   1
 -25   5   2 15.4347 34.9683   1
  24  -5  -2 106.587 47.4571   1
  24   5  -2 63.4576 41.9149   1
 -24   5   2 75.6278 42.6509   1
  23  -5  -2 310.437 57.6691   1
 -23  -5   2 374.291 61.6307   1
  23   5  -2 221.972 58.1169   1
 -23   5   2 261.252 55.5668   1
  22  -5  -2-7.76379 37.3254   1
 -22  -5   2 56.9211 38.5456   1
  22   5  -2 31.5669 35.7722   1
 -22   5   2 7.90437 32.9146   1
  21  -5  -2 86.7034 41.8740   1
 -21   5   2 142.819 47.9705   1
  20  -5  -2 305.831 57.5021   1
 -20  -5   2 213.985 47.3922   1
  20   5  -2 231.573 50.2054   1
 -20   5   2 139.890 42.1682   1
  19  -5  -2 215.456 49.0544   1
 -19  -5   2 108.142 43.4522   1
  19   5  -2 249.103 49.6660   1
 -19   5   2 227.933 50.4447   1
 -18  -5   2 165.294 40.9483   1
  18   5  -2 265.367 50.9476   1
 -18   5   2 230.236 50.0088   1
  17  -5  -2 349.823 51.9425   1
 -17   5   2 368.067 56.5088   1
  17   5  -2 299.463 51.7319   1
 -17  -5   2 312.594 52.2858   1
  16  -5  -2 789.417 81.9295   1
 -16   5   2 697.336 78.1480   1
  16   5  -2 751.942 76.6886   1
 -16  -5   2 643.701 75.5263   1
  15  -5  -2 2750.71 198.010   1
 -15  -5   2 3084.59 200.434   1
 -15   5   2 2606.55 198.338   1
  15   5  -2 2819.26 197.425   1
 -14   5   2 153.265 42.2590   1
  14  -5  -2 134.588 42.5955   1
  14   5  -2 93.1800 35.7787   1
 -14  -5   2 89.2689 34.1163   1
 -13   5   2 8322.46 522.028   1
  13   5  -2 7449.84 514.719   1
  13  -5  -2 8658.03 522.855   1
 -12   5   2 2931.52 206.617   1
  12   5  -2 3051.89 203.142   1
 -12  -5   2 3016.79 203.111   1
  12  -5  -2 2991.21 205.169   1
 -11   5   2 14714.1 933.546   1
  11   5  -2 17348.3 933.216   1
 -11  -5   2 17398.9 933.852   1
  11  -5  -2 13803.5 930.489   1
  10   5  -2 8114.66 453.664   1
 -10  -5   2 7399.16 451.112   1
  10  -5  -2 8565.06 459.046   1
  -9   5   2 2940.49 204.617   1
   9   5  -2 3084.05 200.494   1
   9  -5  -2 3178.89 206.172   1
  -8   5   2 89.8506 26.3914   1
   8   5  -2 58.6015 23.3203   1
  -8  -5   2 88.4082 22.8731   1
   8  -5  -2 44.2975 21.9498   1
  -7   5   2 3560.46 229.406   1
   7   5  -2 3423.76 223.194   1
  -7  -5   2 3908.87 226.938   1
   7  -5  -2 3305.32 227.275   1
  -6   5   2 18310.5 1060.48   1
  -6  -5   2 18746.0 1058.01   1
   6   5  -2 17027.9 1054.58   1
   6  -5  -2 18805.9 1061.72   1
  -5   5   2 87268.0 4802.21   1
   5  -5  -2 84222.6 4800.98   1
   5   5  -2 84217.7 4795.41   1
  -5  -5   2 80002.3 4796.13   1
   4  -5  -2 14516.6 825.290   1
  -4   5   2 13582.8 824.508   1
   3  -5  -2 9509.19 554.663   1
  -3   5   2 9137.60 553.650   1
   2  -5  -2 4389.09 266.690   1
  -2   5   2 4192.93 265.068   1
  -1   5   2 14984.8 917.053   1
   1  -5  -2 16572.3 919.804   1
   0   5   2 6472.38 436.637   1
   0  -5  -2 8594.19 444.671   1
  -1  -5  -2 85363.5 4703.21   1
  -1   5  -2 77607.0 4701.01   1
   1  -5   2 80487.0 4700.81   1
   1   5   2 85127.5 4702.32   1
  -2  -5  -2 2329.26 172.904   1
   2   5   2 2549.52 172.498   1
   2  -5   2 2865.75 173.876   1
  -2   5  -2 2868.07 173.528   1
  -3  -5  -2 5794.38 335.850   1
   3   5   2 5642.21 333.728   1
   3  -5   2 5118.65 333.186   1
  -3   5  -2 5229.87 334.737   1
  -4  -5  -2 4133.56 257.390   1
   4   5   2 3984.53 256.613   1
   4  -5   2 3926.80 254.775   1
  -4   5  -2 4216.02 258.337   1
  -5  -5  -2 62.8733 25.5777   1
   5   5   2 95.5260 29.9327   1
   5  -5   2 103.632 28.0641   1
  -5   5  -2 162.301 32.5020   1
  -6  -5  -2 14075.5 841.918   1
   6   5   2 13950.4 841.902   1
  -6   5  -2 14529.2 845.081   1
   6  -5   2 14642.4 845.009   1
   7  -5   2 126.174 35.3551   1
   7   5   2 273.945 41.9579   1
  -7  -5  -2 178.661 35.3399   1
  -7   5  -2 191.161 39.9443   1
  -8  -5  -2 283.894 42.9201   1
   8   5   2 272.002 42.9722   1
   9  -5   2 20107.7 1177.82   1
  -9   5  -2 19937.4 1176.89   1
  10   5   2 191.424 36.0899   1
 -10   5  -2 214.687 43.9066   1
  10  -5   2 144.544 36.3995   1
 -10  -5  -2 189.559 40.5445   1
 -11  -5  -2 4552.38 315.955   1
 -11   5  -2 4879.47 321.434   1
  11   5   2 5110.44 319.184   1
  11  -5   2 5347.56 322.797   1
 -12  -5  -2 8438.84 545.272   1
 -12   5  -2 9805.17 553.147   1
  12   5   2 8656.70 544.917   1
  12  -5   2 8931.58 548.355   1
 -13  -5  -2 1625.68 141.891   1
 -13   5  -2 2217.17 155.012   1
  13  -5   2 1902.40 148.144   1
  13   5   2 2001.27 147.917   1
  14  -5   2 7.36872 25.8216   1
 -14   5  -2 76.3372 32.9996   1
 -15  -5  -2 3282.13 251.914   1
 -15   5  -2 3957.06 259.706   1
  15  -5   2 4088.84 258.959   1
 -16   5  -2 69.0783 40.8123   1
 -16  -5  -2 38.1952 34.1081   1
  16  -5   2 7.61627 34.5494   1
  16   5   2 14.9878 33.9957   1
 -17  -5  -2 7.78491 29.9057   1
  17   5   2-22.9023 31.7737   1
 -18   5  -2 47.0303 35.8420   1
  18  -5   2 116.685 38.2058   1
 -19   5  -2 368.630 57.0969   1
 -19  -5  -2 327.843 55.2135   1
  19  -5   2 246.045 48.0680   1
  19   5   2 303.703 55.3389   1
 -20   5  -2 78.5674 37.9050   1
 -20  -5  -2 56.3474 35.4721   1
  20  -5   2 82.8216 41.9138   1
  20   5   2 15.5998 35.4987   1
 -21   5  -2 82.9410 39.8093   1
 -21  -5  -2 111.956 44.5600   1
  21  -5   2 45.5392 37.6936   1
  21   5   2 54.3318 42.8119   1
 -22   5  -2 38.2611 37.3190   1
 -22  -5  -2 39.2938 41.7856   1
  22  -5   2 29.3403 36.7278   1
  22   5   2 15.3341 43.4540   1
 -23   5  -2 22.8812 35.1380   1
 -23  -5  -2 54.3846 34.6925   1
  23  -5   2 21.6029 37.8621   1
  23   5   2 30.4284 39.9926   1
 -24   5  -2 133.370 46.1001   1
  24  -5   2 109.999 39.5642   1
 -26   6   2-7.39645 36.0362   1
  26  -6  -2 28.5055 41.5537   1
 -25   6   2-7.22958 29.5341   1
  25  -6  -2-22.8119 39.9419   1
 -24   6   2 38.8867 38.9471   1
  24  -6  -2 29.9255 40.2406   1
 -23   6   2 46.9969 40.2311   1
  23  -6  -2 30.8327 44.1441   1
 -22   6   2 79.0790 39.9408   1
 -22  -6   2 130.423 46.4965   1
  22  -6  -2 85.9535 38.9763   1
  22   6  -2 104.436 43.5172   1
 -21   6   2 7.83600 36.6076   1
 -21  -6   2 24.1151 33.4674   1
  21  -6  -2 15.7910 39.5027   1
  21   6  -2 23.9258 35.5774   1
 -20   6   2 8.03643 38.6346   1
 -20  -6   2 15.8267 38.0435   1
  20  -6  -2 70.2679 45.9638   1
  20   6  -2-7.80176 36.4517   1
 -19  -6   2 30.9133 34.4788   1
  19   6  -2 7.64253 36.2274   1
 -18   6   2 397.386 59.7829   1
  18   6  -2 394.956 58.6078   1
  18  -6  -2 449.501 63.3364   1
 -18  -6   2 519.913 65.0094   1
  17  -6  -2 160.624 44.3534   1
 -17   6   2 244.063 50.5343   1
 -16   6   2 68.9145 37.5925   1
  16   6  -2 84.0808 37.5136   1
  16  -6  -2 89.0483 40.1390   1
 -16  -6   2 85.3680 38.9223   1
  15   6  -2 107.317 36.2395   1
 -15  -6   2 123.534 33.6339   1
 -14   6   2 466.462 59.6423   1
 -14  -6   2 407.894 56.9886   1
  14   6  -2 473.783 57.8591   1
  14  -6  -2 462.561 60.0064   1
 -13  -6   2 619.928 64.6214   1
  13   6  -2 517.306 61.8772   1
 -13   6   2 567.994 68.3489   1
  13  -6  -2 519.866 64.9851   1
 -12   6   2 40.6971 31.0427   1
  12  -6  -2 120.476 37.9175   1
 -11  -6   2 646.772 63.6810   1
  11   6  -2 559.369 63.0151   1
 -11   6   2 668.728 69.8369   1
  11  -6  -2 813.908 74.9297   1
 -10  -6   2 201.604 35.8499   1
  10   6  -2 233.116 36.9950   1
 -10   6   2 121.158 36.5524   1
  10  -6  -2 179.226 37.9454   1
   9   6  -2 4259.96 273.674   1
  -9  -6   2 4401.04 275.779   1
   8   6  -2 20100.2 1075.27   1
  -8   6   2 17066.3 1076.43   1
   8  -6  -2 17766.6 1076.26   1
  -7  -6   2 1175.30 93.4608   1
   7   6  -2 1228.83 92.2990   1
   7  -6  -2 1275.08 98.6871   1
  -7   6   2 1117.77 96.4609   1
  -6  -6   2 62.8057 26.3505   1
   6   6  -2 80.9768 25.5201   1
  -6   6   2 66.8036 26.9322   1
  -5  -6   2 9858.07 601.553   1
  -5   6   2 11175.9 609.480   1
   5  -6  -2 10879.3 608.333   1
   5   6  -2 9241.12 599.270   1
  -4  -6   2 46.1539 19.7530   1
  -4   6   2 9.23434 18.1474   1
   4  -6  -2-4.55052 16.7355   1
   4   6  -2 28.9319 17.8869   1
  -3  -6   2 689.290 60.5886   1
  -3   6   2 663.313 61.5907   1
   3  -6  -2 571.200 60.7907   1
   3   6  -2 812.219 60.9205   1
  -2  -6   2 34798.4 1978.04   1
  -2   6   2 32504.2 1979.18   1
   2  -6  -2 35458.2 1981.19   1
   2   6  -2 34380.6 1976.83   1
   1  -6  -2 2636.15 181.623   1
   1   6  -2 2752.67 178.892   1
  -1  -6   2 2654.55 178.382   1
  -1   6   2 3008.67 183.836   1
   0  -6  -2-8.67093 17.0126   1
   0   6  -2 11.7187 21.4494   1
   0  -6   2 23.2078 21.9065   1
   0   6   2 4.15064 17.5922   1
  -1   6  -2 12781.4 694.891   1
   1  -6   2 12006.3 693.529   1
   1   6   2 12251.6 694.755   1
  -2  -6  -2 111392. 6325.56   1
   2   6   2 105869. 6321.92   1
   2  -6   2 120984. 6324.74   1
  -2   6  -2 103913. 6324.23   1
  -3  -6  -2 11008.8 688.279   1
   3  -6   2 11857.7 688.561   1
   3   6   2 10478.3 686.336   1
  -4   6  -2 10208.7 663.779   1
   4  -6   2 11390.5 666.053   1
   4   6   2 11499.3 664.831   1
  -4  -6  -2 11686.1 667.562   1
  -5   6  -2 10102.8 586.366   1
   5  -6   2 9474.96 582.354   1
   5   6   2 9538.43 581.853   1
  -5  -6  -2 9764.49 583.480   1
  -6   6  -2 329.376 45.7686   1
   6  -6   2 455.032 52.0712   1
   6   6   2 403.352 50.1359   1
  -6  -6  -2 382.684 48.7328   1
   7   6   2 596.330 64.5612   1
  -7  -6  -2 761.370 68.0705   1
   8  -6   2 34.9135 26.7796   1
  -8   6  -2-12.5498 24.6287   1
  -9   6  -2 4060.35 283.566   1
  -9  -6  -2 4514.67 281.199   1
   9  -6   2 4742.21 284.407   1
   9   6   2 4003.36 277.092   1
  10  -6   2 1473.87 118.433   1
 -10   6  -2 1548.61 117.385   1
  10   6   2 1316.15 111.935   1
 -10  -6  -2 1240.98 110.316   1
  11  -6   2 3689.72 229.128   1
 -11  -6  -2 2987.22 221.568   1
  11   6   2 3213.68 222.990   1
 -11   6  -2 3353.86 226.829   1
 -12  -6  -2 159.294 40.1701   1
  12   6   2 189.566 40.7950   1
  12  -6   2 163.569 43.4772   1
 -12   6  -2 218.321 47.7502   1
  13   6   2 493.451 64.0744   1
 -13   6  -2 577.221 70.5903   1
  13  -6   2 553.586 64.6764   1
 -14   6  -2 788.901 82.9152   1
 -14  -6  -2 619.766 73.8947   1
  14  -6   2 806.811 81.6644   1
 -15   6  -2 309.818 54.7603   1
 -15  -6  -2 291.311 50.7180   1
  15   6   2 257.143 49.9660   1
  15  -6   2 245.279 52.9971   1
 -16   6  -2 434.581 64.8797   1
 -16  -6  -2 541.488 68.2517   1
  16   6   2 622.869 71.0314   1
  16  -6   2 559.293 66.7049   1
  17  -6   2 896.866 85.3733   1
 -17   6  -2 703.215 82.7923   1
  17   6   2 747.736 82.2799   1
 -17  -6  -2 589.553 75.2722   1
 -18  -6  -2 808.476 83.3198   1
 -18   6  -2 807.688 85.8962   1
  18   6   2 733.440 83.4860   1
  18  -6   2 722.511 83.8245   1
  19  -6   2 31.3115 35.4727   1
 -19  -6  -2-7.90838 36.9398   1
  19   6   2 31.1141 41.3305   1
  20  -6   2 153.362 44.5828   1
 -20  -6  -2 174.584 46.0307   1
  20   6   2 306.123 53.9064   1
 -20   6  -2 203.051 51.0311   1
 -21  -6  -2 301.987 55.1946   1
  21  -6   2 381.594 56.3361   1
  21   6   2 323.295 55.5409   1
  22  -6   2 167.728 46.6372   1
 -22  -6  -2 102.915 41.6575   1
  22   6   2 187.223 47.2656   1
 -22   6  -2 195.771 47.0283   1
 -23  -6  -2 7.84644 41.6892   1
  23   6   2 15.3466 38.3840   1
  24  -6   2 55.5856 36.9220   1
 -24   6  -2-22.1230 39.6277   1
  24   6   2 7.51329 39.4672   1
  25  -7  -2 58.0257 39.8556   1
 -25   7   2-7.53771 39.1549   1
  24  -7  -2-15.0683 42.6668   1
 -24   7   2 7.65215 33.0031   1
 -22   7   2 412.607 59.9602   1
  22  -7  -2 392.057 62.8944   1
  22   7  -2 376.827 61.5125   1
 -22  -7   2 347.322 61.9117   1
  21   7  -2 71.5547 42.3415   1
 -21  -7   2 32.3776 36.7921   1
  20  -7  -2 94.9304 44.8699   1
 -20   7   2 147.338 46.8528   1
 -19   7   2 808.496 88.4097   1
 -19  -7   2 831.777 86.7216   1
  19   7  -2 870.946 87.4015   1
  19  -7  -2 802.544 85.7381   1
  18   7  -2 685.758 79.5108   1
 -18  -7   2 759.579 81.8045   1
 -17  -7   2 236.642 47.3443   1
  17   7  -2 241.240 50.0360   1
 -17   7   2 261.305 54.2378   1
  17  -7  -2 276.256 55.4760   1
 -16  -7   2 56.6309 36.0240   1
  16   7  -2 77.8051 35.5468   1
  16  -7  -2 81.7845 31.1351   1
 -16   7   2 23.0803 29.7532   1
 -15   7   2 1237.79 107.265   1
 -15  -7   2 1087.16 101.106   1
  15   7  -2 1442.82 109.242   1
  15  -7  -2 1060.87 102.719   1
  14   7  -2 1657.02 135.996   1
 -14  -7   2 1836.93 136.103   1
 -13   7   2 145.463 37.4336   1
  13   7  -2 121.261 36.8533   1
 -13  -7   2 211.083 39.8253   1
  13  -7  -2 143.501 38.1543   1
 -12   7   2 3322.84 223.773   1
  12   7  -2 3012.65 216.799   1
  12  -7  -2 3379.03 224.442   1
 -12  -7   2 3388.76 221.354   1
  11  -7  -2 1329.73 113.046   1
 -11   7   2 1489.86 116.588   1
 -10   7   2 6272.95 365.507   1
  10   7  -2 5970.70 357.762   1
 -10  -7   2 4982.21 353.902   1
  10  -7  -2 5739.37 359.803   1
  -9   7   2 10394.1 663.046   1
   9   7  -2 12278.9 662.444   1
  -9  -7   2 10436.6 659.591   1
   9  -7  -2 11075.8 664.033   1
  -8   7   2 4180.45 262.330   1
   8   7  -2 3761.00 253.227   1
  -8  -7   2 4172.38 257.819   1
   8  -7  -2 3853.23 259.485   1
  -7   7   2 1408.25 116.090   1
   7  -7  -2 1587.94 119.707   1
   7   7  -2 1626.27 116.718   1
   6   7  -2 494.870 51.1484   1
  -6   7   2 433.880 54.8708   1
   6  -7  -2 544.536 58.1841   1
  -6  -7   2 520.675 54.7299   1
   5   7  -2 463.576 47.4725   1
  -5   7   2 437.729 51.0177   1
   5  -7  -2 398.849 49.9547   1
  -5  -7   2 500.901 51.5099   1
   4   7  -2 1042.52 79.9597   1
  -4   7   2 834.375 79.3941   1
   4  -7  -2 830.327 78.5716   1
  -4  -7   2 1101.35 80.3561   1
   3   7  -2 2416.60 163.234   1
  -3   7   2 2470.01 166.568   1
   3  -7  -2 2554.14 168.368   1
  -3  -7   2 2340.07 163.571   1
   2   7  -2 3730.15 240.028   1
  -2   7   2 4152.45 246.568   1
  -2  -7   2 3341.81 239.973   1
   2  -7  -2 4095.82 246.086   1
  -1   7   2 52.6754 27.9307   1
   1   7  -2 21.6571 22.2252   1
   1  -7  -2-9.86537 24.6826   1
  -1  -7   2-8.72568 23.9666   1
   0   7   2 23106.3 1260.32   1
   0   7  -2 21553.2 1257.55   1
   0  -7   2 21191.3 1257.06   1
   0  -7  -2 20592.8 1258.82   1
   1   7   2 9098.30 574.727   1
  -1   7  -2 10606.4 578.654   1
   1  -7   2 9071.54 574.020   1
  -1  -7  -2 9870.69 579.264   1
  -2   7  -2 618.131 55.5060   1
   2  -7   2 598.511 54.6205   1
  -2  -7  -2 548.142 56.6922   1
   3   7   2 4216.26 261.531   1
  -3  -7  -2 4050.42 263.339   1
  -3   7  -2 4120.15 262.578   1
   3  -7   2 4064.24 262.405   1
  -4  -7  -2 7326.35 437.022   1
  -4   7  -2 6988.18 434.569   1
   4  -7   2 7270.69 435.846   1
   4   7   2 6859.42 434.404   1
  -5   7  -2 1165.90 92.2960   1
   5  -7   2 970.063 87.9355   1
   5   7   2 1106.87 90.9029   1
  -5  -7  -2 1164.34 93.3524   1
   6   7   2 3581.79 234.338   1
  -6  -7  -2 3540.45 235.169   1
  -7   7  -2 2533.20 173.097   1
   7  -7   2 2374.32 168.121   1
   7   7   2 2261.87 166.099   1
  -7  -7  -2 2386.72 168.591   1
  -8   7  -2 618.334 66.2595   1
   8  -7   2 558.734 61.7092   1
   8   7   2 574.846 63.4081   1
  -8  -7  -2 477.031 59.6847   1
  -9   7  -2 1820.83 134.152   1
   9  -7   2 1669.28 132.020   1
   9   7   2 1589.91 128.245   1
  -9  -7  -2 1658.15 130.002   1
 -10   7  -2 13482.4 793.729   1
 -10  -7  -2 13656.3 791.198   1
  10  -7   2 13924.7 794.673   1
  10   7   2 11964.1 788.072   1
  11  -7   2 3828.40 263.724   1
  11   7   2 4081.50 264.352   1
 -11  -7  -2 3894.44 260.222   1
 -11   7  -2 3947.22 264.899   1
  12   7   2 90.3052 33.7756   1
  13  -7   2 1231.86 107.046   1
 -13   7  -2 1160.39 106.456   1
 -14   7  -2 197.529 47.7937   1
 -14  -7  -2 200.853 45.5430   1
  14  -7   2 172.927 44.3974   1
  14   7   2 204.546 48.7967   1
 -15   7  -2 651.209 78.1935   1
 -15  -7  -2 655.634 76.6694   1
  15   7   2 797.401 80.7876   1
  15  -7   2 663.088 78.2356   1
  16   7   2 138.737 43.1394   1
 -16  -7  -2 155.862 42.6973   1
 -17   7  -2-16.2843 37.4597   1
  17  -7   2 15.7192 36.1598   1
 -18   7  -2 15.9031 39.2567   1
 -18  -7  -2-7.99563 36.7859   1
  18   7   2-7.86992 40.3583   1
  18  -7   2 7.78123 35.7995   1
 -19   7  -2-15.5123 29.1683   1
 -19  -7  -2 40.0960 38.0205   1
  19   7   2 7.93293 42.1657   1
  19  -7   2 78.2323 39.1521   1
 -20   7  -2 421.094 59.4876   1
 -20  -7  -2 361.143 55.7109   1
  20  -7   2 385.291 59.1904   1
  20   7   2 269.911 54.4525   1
  21   7   2 31.4347 40.3235   1
 -21  -7  -2 15.9138 39.8198   1
 -22   7  -2-15.1782 39.3967   1
  22  -7   2-7.30034 36.9852   1
  22   7   2 23.1751 41.0454   1
 -22  -7  -2 63.0736 43.7530   1
 -23   7  -2 43.1989 39.1205   1
  23  -7   2 36.8974 39.2152   1
  23   7   2 7.58721 41.6695   1
 -23  -7  -2-30.9899 41.6346   1
 -25   8   2 22.1141 38.2597   1
  25  -8  -2-21.7265 37.5890   1
 -23   8   2-30.4450 39.9866   1
  23  -8  -2-7.67988 40.8130   1
 -22   8   2-7.94835 28.4818   1
  22  -8  -2 30.8899 34.9975   1
  22   8  -2 32.4980 41.6728   1
 -21   8   2 57.0390 39.9855   1
  21  -8  -2 102.411 44.4250   1
  21   8  -2 121.142 43.1725   1
 -21  -8   2 62.8010 38.0270   1
 -20   8   2 173.911 50.3133   1
 -20  -8   2 100.984 39.7171   1
  20  -8  -2 184.158 54.6587   1
  20   8  -2 135.826 43.2389   1
 -19  -8   2 45.8982 36.8036   1
  19   8  -2 23.6041 35.6918   1
 -19   8   2 24.5041 40.3660   1
 -18  -8   2 1141.29 103.790   1
  18  -8  -2 1245.49 109.767   1
  18   8  -2 1133.97 106.311   1
 -17  -8   2 349.032 56.2362   1
  17   8  -2 504.317 63.2241   1
  17  -8  -2 390.770 58.6896   1
 -17   8   2 404.933 61.1500   1
  16  -8  -2 828.089 88.0279   1
 -16  -8   2 708.293 82.9394   1
 -15   8   2 2694.63 205.578   1
  15   8  -2 3104.69 206.782   1
 -15  -8   2 3060.68 207.610   1
  15  -8  -2 2780.86 205.493   1
 -14   8   2 1312.12 115.433   1
  14   8  -2 1410.25 112.856   1
 -14  -8   2 1382.23 113.062   1
  14  -8  -2 1047.03 108.041   1
  13   8  -2 686.051 77.1437   1
 -13  -8   2 765.199 78.1649   1
 -12   8   2 1696.23 131.027   1
  12   8  -2 1569.06 123.541   1
 -12  -8   2 1561.25 124.251   1
  12  -8  -2 1472.00 126.446   1
 -11   8   2 1166.26 105.779   1
  11   8  -2 1297.03 104.363   1
 -11  -8   2 1353.39 108.016   1
  11  -8  -2 1234.62 107.927   1
 -10   8   2 9065.53 536.071   1
 -10  -8   2 8541.43 528.824   1
  10   8  -2 8804.21 528.076   1
  10  -8  -2 8283.63 529.449   1
  -9  -8   2 6208.26 385.996   1
   9   8  -2 6068.22 383.740   1
  -9   8   2 5703.45 388.210   1
   9  -8  -2 6780.25 391.207   1
  -8  -8   2 4958.56 316.853   1
   8   8  -2 5099.57 316.182   1
   8  -8  -2 5302.06 322.199   1
  -8   8   2 4657.62 317.505   1
  -7  -8   2 301.677 41.5113   1
  -7   8   2 282.167 45.5467   1
   7  -8  -2 277.472 45.9887   1
   6   8  -2 5451.90 373.340   1
  -6   8   2 6513.18 381.913   1
   6  -8  -2 6764.14 383.299   1
  -6  -8   2 5891.17 376.529   1
   5   8  -2 16640.9 1139.46   1
  -5  -8   2 24010.0 1152.35   1
   4   8  -2 1046.69 82.8104   1
  -4   8   2 843.132 82.7723   1
   4  -8  -2 1151.39 88.8510   1
  -4  -8   2 878.998 80.8411   1
   3   8  -2 3949.03 240.421   1
  -3   8   2 3686.28 241.139   1
   3  -8  -2 3458.39 241.316   1
  -3  -8   2 3681.58 239.543   1
   2   8  -2 3280.53 231.438   1
  -2   8   2 3882.23 238.556   1
  -2  -8   2 3927.69 236.005   1
   2  -8  -2 3435.45 235.109   1
  -1   8   2 1099.72 94.6106   1
   1   8  -2 1284.76 96.4303   1
   1  -8  -2 1153.93 97.4821   1
  -1  -8   2 1279.51 96.7139   1
   0   8   2 9624.38 603.589   1
   0   8  -2 10340.9 603.993   1
   0  -8   2 10431.9 603.510   1
   0  -8  -2 9835.11 604.758   1
   1   8   2 31878.6 1892.44   1
  -1   8  -2 31801.7 1892.12   1
   1  -8   2 33846.9 1893.08   1
  -1  -8  -2 33065.1 1894.46   1
   2   8   2 6922.69 444.048   1
  -2   8  -2 7251.15 445.833   1
   2  -8   2 7722.60 448.028   1
  -2  -8  -2 7261.79 447.987   1
   3   8   2 900.460 82.3832   1
   3  -8   2 996.370 85.9062   1
  -3   8  -2 957.306 85.3823   1
  -3  -8  -2 1141.86 90.0451   1
  -5   8  -2 19167.8 1117.68   1
   5  -8   2 18679.5 1112.72   1
  -6  -8  -2 2051.95 141.732   1
   6   8   2 1713.14 135.118   1
  -6   8  -2 1851.44 139.823   1
   6  -8   2 1760.53 135.942   1
  -7  -8  -2 12477.5 720.764   1
   7   8   2 11484.5 716.050   1
  -7   8  -2 11647.0 719.562   1
   7  -8   2 12282.4 719.058   1
  -8  -8  -2 3132.81 229.320   1
   8   8   2 3572.07 231.586   1
  -8   8  -2 3400.65 233.517   1
   8  -8   2 3640.26 234.223   1
  -9  -8  -2 3656.72 224.222   1
   9   8   2 2778.51 216.892   1
  -9   8  -2 3151.72 220.910   1
   9  -8   2 3309.42 222.790   1
 -10  -8  -2 4243.34 253.739   1
  10   8   2 3512.36 246.286   1
  10  -8   2 3460.77 247.221   1
 -10   8  -2 3617.57 250.580   1
  11   8   2 2103.27 157.531   1
  12  -8   2 808.640 82.4994   1
 -12   8  -2 898.099 87.3506   1
 -13  -8  -2 809.222 80.8396   1
  13   8   2 666.357 77.1011   1
  13  -8   2 786.646 81.1792   1
 -13   8  -2 617.316 76.5010   1
 -14  -8  -2 196.776 41.2050   1
  14   8   2 247.289 48.9880   1
 -14   8  -2 181.294 48.1930   1
  14  -8   2 169.465 44.6717   1
  15   8   2 1357.16 120.623   1
 -15  -8  -2 1419.03 119.006   1
 -16   8  -2 89.9362 40.0816   1
  16  -8   2 111.068 42.4133   1
  16   8   2 187.748 47.1365   1
 -16  -8  -2 176.618 46.7106   1
 -17   8  -2 393.223 59.8776   1
  17  -8   2 389.083 59.3662   1
  17   8   2 463.488 63.6821   1
 -17  -8  -2 437.925 59.2039   1
  18   8   2-23.7333 36.9541   1
 -18  -8  -2-7.47494 34.4008   1
 -19   8  -2 31.6062 36.0162   1
  19  -8   2 77.3272 38.3811   1
  19   8   2 111.074 46.4277   1
 -19  -8  -2 67.4460 40.0080   1
 -20   8  -2-15.2955 33.5530   1
  20  -8   2-7.71700 36.0425   1
  20   8   2-23.7634 42.5602   1
 -20  -8  -2 7.48228 34.4289   1
 -21   8  -2 76.3024 41.6888   1
  21  -8   2 68.3335 41.4856   1
  21   8   2 133.797 46.9613   1
 -21  -8  -2 44.6081 36.4958   1
  22   8   2-15.6755 37.6635   1
 -22  -8  -2 7.36805 34.4090   1
 -23   8  -2-14.6149 36.0814   1
  23  -8   2-7.02941 33.3110   1
 -24   9   2 7.35142 36.7681   1
  24  -9  -2-7.43618 41.6885   1
 -23   9   2 23.0347 30.1305   1
  23  -9  -2-37.5758 31.8528   1
 -22   9   2 24.0264 39.5415   1
  22  -9  -2-7.73390 38.1845   1
 -21   9   2 212.033 51.6380   1
  21  -9  -2 244.356 56.0235   1
  21   9  -2 183.218 52.0952   1
 -20   9   2 90.1763 46.3195   1
 -20  -9   2 99.3900 43.8787   1
  20  -9  -2 111.413 48.0425   1
  20   9  -2 102.543 39.8716   1
  19  -9  -2 124.917 47.4276   1
 -19   9   2 147.313 50.0875   1
 -18  -9   2 8.08530 35.4719   1
 -18   9   2-16.1315 38.2207   1
  18   9  -2-15.4415 36.0599   1
  18  -9  -2-15.6214 35.9396   1
 -17  -9   2 550.838 69.4106   1
 -17   9   2 384.916 62.0837   1
  17  -9  -2 660.334 71.0444   1
  17   9  -2 540.673 69.2119   1
 -16   9   2 302.273 54.7465   1
  16  -9  -2 213.357 52.4922   1
  16   9  -2 353.672 55.9334   1
 -16  -9   2 185.460 47.0601   1
  15  -9  -2 4135.27 276.220   1
 -15   9   2 4077.29 277.861   1
 -14   9   2 2198.60 161.751   1
  14  -9  -2 2110.47 157.280   1
  14   9  -2 1873.31 152.019   1
 -14  -9   2 2034.74 157.604   1
 -13   9   2 1114.64 104.564   1
  13  -9  -2 1208.76 106.865   1
  13   9  -2 1332.72 105.402   1
 -13  -9   2 1010.92 101.417   1
 -12   9   2 768.278 81.5086   1
 -12  -9   2 779.811 80.2784   1
  12  -9  -2 744.595 80.0035   1
  12   9  -2 907.717 81.8486   1
 -11  -9   2 3402.50 236.745   1
 -11   9   2 3245.78 237.425   1
  11  -9  -2 3675.55 239.032   1
  11   9  -2 3707.25 237.730   1
 -10   9   2 204.656 39.8980   1
 -10  -9   2 219.373 42.1657   1
  10   9  -2 162.218 37.0247   1
  10  -9  -2 192.406 38.1452   1
  -9  -9   2 1982.69 147.397   1
  -9   9   2 2007.66 150.633   1
   9  -9  -2 1961.75 150.104   1
   8  -9  -2 1005.61 90.3991   1
  -8   9   2 840.615 85.6524   1
   8   9  -2 920.481 82.4710   1
  -8  -9   2 940.172 85.7342   1
  -7   9   2 9573.69 592.826   1
   7  -9  -2 9939.42 594.380   1
  -6   9   2 9285.37 542.442   1
   6  -9  -2 9258.25 543.815   1
  -6  -9   2 8159.91 537.240   1
   5   9  -2 20211.4 1306.62   1
  -5   9   2 24387.9 1319.43   1
   5  -9  -2 22138.2 1313.63   1
  -5  -9   2 23756.0 1313.43   1
   4   9  -2 5542.89 342.309   1
  -4   9   2 5265.69 344.016   1
   4  -9  -2 5531.37 345.652   1
   3   9  -2 21.4100 25.1417   1
  -3   9   2 47.0931 28.4162   1
   3  -9  -2 47.9053 24.1313   1
  -3  -9   2 72.6151 26.9773   1
  -2   9   2 379.261 49.8527   1
   2  -9  -2 344.589 50.3265   1
  -2  -9   2 408.235 50.0485   1
   1   9  -2 8126.60 487.450   1
  -1  -9   2 8649.54 490.834   1
   1  -9  -2 7251.38 488.805   1
   0   9  -2 16779.4 1064.70   1
   0  -9   2 19671.8 1068.99   1
   1   9   2 10550.0 578.445   1
   1  -9   2 9420.69 573.674   1
  -1  -9  -2 10378.4 578.035   1
   2   9   2 2169.94 144.119   1
  -2  -9  -2 1684.74 140.339   1
   3   9   2 419.972 52.2801   1
  -3   9  -2 258.131 45.0253   1
  -3  -9  -2 339.392 50.7752   1
   3  -9   2 319.574 47.3555   1
  -4  -9  -2 10742.5 674.458   1
  -4   9  -2 11202.1 674.088   1
   4  -9   2 12853.0 679.683   1
   4   9   2 10392.3 670.974   1
  -5  -9  -2 120.269 32.0244   1
   5   9   2 70.9224 31.4112   1
   5  -9   2 94.3861 34.8839   1
  -5   9  -2 44.6178 30.5830   1
   6   9   2 23644.4 1250.72   1
  -6   9  -2 21358.2 1248.31   1
   6  -9   2 24682.6 1253.31   1
  -7  -9  -2 240.702 44.8815   1
   7   9   2 180.882 38.9562   1
  -7   9  -2 210.742 48.9369   1
   7  -9   2 327.934 48.2837   1
  -8  -9  -2 1666.21 119.583   1
   8   9   2 1263.78 108.659   1
  -8   9  -2 1046.67 109.062   1
   8  -9   2 1563.00 116.199   1
  -9  -9  -2 3429.09 234.476   1
   9   9   2 3328.90 233.801   1
  -9   9  -2 3585.56 237.029   1
   9  -9   2 3420.91 235.078   1
 -10  -9  -2 1734.79 138.102   1
  10   9   2 1446.67 129.989   1
 -10   9  -2 2006.79 142.911   1
  10  -9   2 1718.37 135.534   1
 -11   9  -2-7.71080 36.0087   1
  11  -9   2 7.26529 33.4255   1
 -12  -9  -2 952.146 94.2637   1
  12   9   2 981.326 94.7938   1
 -12   9  -2 1028.07 95.2186   1
  12  -9   2 990.401 93.0955   1
 -13  -9  -2 15.4054 31.5149   1
  13   9   2 44.6318 35.2977   1
 -13   9  -2 60.7975 38.5424   1
  13  -9   2 22.6109 34.2005   1
  14   9   2 2570.77 181.418   1
 -14  -9  -2 2278.28 177.120   1
 -15  -9  -2 252.302 53.9574   1
  15   9   2 272.725 55.8056   1
 -15   9  -2 249.971 53.5305   1
  15  -9   2 398.498 60.3953   1
 -16  -9  -2 603.524 74.6506   1
  16   9   2 705.131 79.1129   1
  16  -9   2 611.890 77.0906   1
 -16   9  -2 597.142 77.5001   1
 -17   9  -2-8.20973 32.2245   1
  17  -9   2 7.92541 36.4745   1
  17   9   2 54.0799 41.5167   1
 -17  -9  -2 24.0140 37.9383   1
 -18   9  -2-32.5292 41.1919   1
  18  -9   2-39.3601 40.3689   1
  18   9   2-23.3190 34.6608   1
 -18  -9  -2 96.0006 38.9728   1
 -19   9  -2 96.8939 44.5227   1
  19  -9   2 77.9381 41.6068   1
  19   9   2 62.1953 39.5921   1
 -19  -9  -2 48.0086 42.2210   1
 -20   9  -2 269.778 57.3955   1
  20  -9   2 258.196 54.9531   1
  20   9   2 317.448 58.6269   1
 -20  -9  -2 254.920 53.7721   1
 -21   9  -2-7.48142 40.6748   1
  21  -9   2 52.6721 36.6975   1
  21   9   2 23.0229 36.9179   1
 -21  -9  -2 47.3773 40.0336   1
 -22   9  -2 7.37734 31.8433   1
  22   9   2 60.5657 44.5739   1
  22  -9   2 14.6549 37.5981   1
  23 -10  -2 59.4359 44.1689   1
 -23  10   2 7.72765 38.6972   1
  22 -10  -2-22.9531 36.2515   1
 -22  10   2 23.7038 30.3484   1
 -20  10   2 129.815 41.7951   1
  20 -10  -2 54.4814 41.5365   1
  20  10  -2 40.2845 43.4666   1
 -20 -10   2 33.5708 33.1664   1
  19 -10  -2 39.3298 38.4168   1
  19  10  -2 23.8133 38.2408   1
 -19 -10   2 83.3693 38.4529   1
  18 -10  -2 301.180 51.2830   1
 -18  10   2 215.172 47.9331   1
 -17  10   2 458.478 64.7064   1
  17 -10  -2 454.861 64.5681   1
  17  10  -2 483.246 67.1618   1
 -17 -10   2 350.650 59.3630   1
 -16  10   2 2540.98 188.344   1
  16 -10  -2 2480.51 186.483   1
  16  10  -2 2604.22 187.420   1
 -16 -10   2 2553.65 190.063   1
  15  10  -2 36.7384 35.3732   1
 -15 -10   2 38.8375 38.9087   1
 -14  10   2 1292.59 114.058   1
  14 -10  -2 1158.64 109.697   1
 -14 -10   2 1244.33 110.502   1
 -13 -10   2 778.231 80.9935   1
  13 -10  -2 621.017 77.2235   1
  13  10  -2 754.280 79.0392   1
 -13  10   2 769.261 81.4194   1
 -12 -10   2 10619.9 563.025   1
 -12  10   2 10067.7 562.955   1
  12  10  -2 9415.29 556.786   1
 -11  10   2 397.684 63.2875   1
 -11 -10   2 527.579 63.6017   1
  11  10  -2 442.435 58.6216   1
  11 -10  -2 292.783 56.0169   1
 -10 -10   2 9866.51 577.631   1
  10  10  -2 9012.99 572.330   1
  -9  10   2 7.09097 34.5447   1
  -9 -10   2 6.63331 30.5185   1
   9 -10  -2-6.99955 31.7118   1
   9  10  -2 6.26845 29.7010   1
  -8  10   2 26.5865 30.5858   1
  -8 -10   2-6.46677 27.8977   1
   8 -10  -2-6.79669 32.6663   1
   8  10  -2 24.4302 27.6775   1
  -7  10   2 1417.74 115.800   1
  -7 -10   2 1502.14 113.731   1
   7 -10  -2 1264.16 111.210   1
   7  10  -2 1199.64 105.619   1
  -6  10   2 7771.84 501.080   1
  -6 -10   2 8114.10 500.784   1
   6 -10  -2 8513.56 504.634   1
   6  10  -2 8196.80 497.920   1
  -5  10   2 2142.87 163.614   1
  -5 -10   2 2223.88 161.980   1
   5 -10  -2 2465.80 166.703   1
   5  10  -2 2186.09 160.491   1
  -4  10   2 7236.14 466.038   1
  -4 -10   2 7821.96 466.361   1
   4  10  -2 7555.04 464.021   1
   4 -10  -2 7507.41 466.223   1
   3 -10  -2 14478.8 833.849   1
  -3 -10   2 14415.3 832.624   1
   3  10  -2 14278.9 830.994   1
  -3  10   2 12791.5 828.785   1
  -2 -10   2 16823.4 1101.06   1
   2 -10  -2 19038.0 1107.75   1
   2  10  -2 20718.2 1107.57   1
  -2  10   2 18873.1 1106.07   1
  -1 -10   2 632.800 66.2152   1
   1 -10  -2 620.870 68.6834   1
   1  10  -2 642.329 65.9687   1
  -1  10   2 676.498 69.5110   1
   0  10  -2 98.5040 34.6760   1
   0 -10  -2 83.8677 33.6157   1
   0 -10   2 114.733 36.0346   1
   0  10   2 117.475 33.3823   1
  -1  10  -2 7942.88 490.564   1
  -1 -10  -2 8200.50 494.021   1
   1 -10   2 7483.53 489.384   1
   1  10   2 8418.12 493.575   1
  -2  10  -2 7842.65 450.826   1
  -2 -10  -2 6560.41 447.199   1
   2 -10   2 7834.36 450.427   1
   2  10   2 6799.54 444.932   1
  -3  10  -2 12642.7 742.089   1
  -3 -10  -2 12179.1 740.855   1
   3  10   2 11598.7 737.909   1
   3 -10   2 12993.8 741.390   1
  -4 -10  -2 10969.6 631.278   1
  -4  10  -2 10369.5 627.230   1
   4  10   2 10096.0 625.855   1
   4 -10   2 10050.6 627.688   1
  -5 -10  -2 14459.7 837.506   1
  -5  10  -2 13469.0 833.531   1
   5 -10   2 14235.8 836.068   1
   5  10   2 13784.0 833.696   1
   6 -10   2 289.625 48.2504   1
  -6 -10  -2 197.838 39.7214   1
  -6  10  -2 264.974 50.4482   1
   6  10   2 205.577 40.7090   1
  -7 -10  -2 7615.18 504.372   1
   7 -10   2 8442.37 507.558   1
  -7  10  -2 8594.07 511.285   1
  -8 -10  -2 580.982 68.8770   1
   8  10   2 588.727 68.6608   1
  -9 -10  -2 1948.52 143.089   1
   9  10   2 1666.85 138.027   1
  -9  10  -2 1624.61 139.594   1
   9 -10   2 1877.78 142.667   1
 -10 -10  -2 578.770 73.8026   1
  10 -10   2 590.438 72.0863   1
 -10  10  -2 801.910 80.1987   1
 -11 -10  -2 2221.83 180.255   1
  11  10   2 2871.44 185.342   1
  11 -10   2 2180.35 179.460   1
 -11  10  -2 2768.75 187.830   1
 -12 -10  -2 62.3162 38.0073   1
  12  10   2 7.35347 35.8867   1
  12 -10   2 22.7248 36.4624   1
 -12  10  -2 62.2542 39.4743   1
  13  10   2 4492.74 290.759   1
 -13 -10  -2 4166.94 290.360   1
 -14  10  -2 822.989 83.4135   1
 -14 -10  -2 696.368 81.5266   1
  14  10   2 827.721 84.0752   1
  14 -10   2 600.269 76.2960   1
 -15 -10  -2 822.174 82.9540   1
  15  10   2 631.010 75.0072   1
 -15  10  -2 586.508 76.2291   1
  15 -10   2 628.026 72.6495   1
 -16 -10  -2 89.3434 41.2093   1
  16  10   2 55.0851 41.3961   1
 -16  10  -2 24.4484 31.3919   1
  16 -10   2 23.4263 31.3603   1
 -17 -10  -2 382.484 61.5071   1
  17 -10   2 252.532 51.9780   1
 -17  10  -2 300.543 58.2202   1
 -18  10  -2-8.13519 40.1684   1
  18 -10   2 23.8176 40.2190   1
 -18 -10  -2 16.1956 34.9310   1
 -19  10  -2 79.6765 36.9577   1
  19 -10   2 61.5377 36.2287   1
  19  10   2 103.409 43.9278   1
 -19 -10  -2 105.165 46.0534   1
  20 -10   2-15.0567 38.1595   1
 -20  10  -2 70.5130 43.0410   1
 -21  10  -2 44.4389 39.4234   1
  21 -10   2 29.4046 36.8491   1
  21  10   2 54.6081 43.8038   1
 -21 -10  -2 47.6561 40.3066   1
 -23  11   2 7.56795 30.3221   1
  23 -11  -2 29.2712 33.6824   1
 -22  11   2-23.5283 41.2094   1
  22 -11  -2-22.8808 40.0764   1
  21 -11  -2 84.2959 47.8276   1
 -21  11   2 197.113 52.3130   1
 -19  11   2 397.988 60.9101   1
  19 -11  -2 407.243 61.2443   1
  19  11  -2 341.008 57.6434   1
 -19 -11   2 285.872 55.2114   1
 -18  11   2 101.922 42.4982   1
  18 -11  -2 53.9076 40.8367   1
  18  11  -2 141.253 44.7980   1
 -18 -11   2 108.771 46.7681   1
  17 -11  -2 223.751 47.2183   1
 -17  11   2 172.670 45.0117   1
 -16 -11   2 916.185 89.6947   1
  16 -11  -2 842.396 88.5806   1
  16  11  -2 646.386 82.5047   1
 -16  11   2 833.938 88.2686   1
 -15 -11   2 1734.31 135.599   1
 -15  11   2 1450.51 131.363   1
  15  11  -2 1661.82 135.913   1
  15 -11  -2 1614.97 130.755   1
 -14 -11   2 312.873 55.8697   1
  14  11  -2 400.248 60.8761   1
 -13  11   2 2248.67 164.508   1
  13 -11  -2 2240.42 163.252   1
  13  11  -2 2169.22 163.322   1
 -13 -11   2 1810.96 158.089   1
 -12  11   2 1434.52 119.512   1
  12 -11  -2 1349.71 118.184   1
  11 -11  -2 10927.5 684.096   1
 -11 -11   2 11480.7 687.188   1
 -11  11   2 11562.1 690.520   1
  11  11  -2 11234.6 683.503   1
  10 -11  -2 880.511 91.2543   1
 -10 -11   2 1053.74 97.7250   1
 -10  11   2 964.378 97.0047   1
  10  11  -2 1255.17 99.2852   1
   9 -11  -2 2747.21 191.059   1
  -9  11   2 2448.42 187.204   1
   9  11  -2 2694.50 187.376   1
  -9 -11   2 2627.49 188.771   1
   8  11  -2 13.1927 30.4351   1
  -8 -11   2 77.2422 36.9494   1
   7  11  -2 2955.40 219.763   1
  -7  11   2 3271.62 227.333   1
   7 -11  -2 3760.87 231.402   1
  -7 -11   2 3249.85 224.536   1
   6  11  -2 559.426 62.4454   1
  -6  11   2 408.322 58.0606   1
   6 -11  -2 520.016 62.9581   1
  -6 -11   2 595.819 65.4254   1
   5  11  -2 2641.10 193.600   1
  -5  11   2 3002.16 199.887   1
   5 -11  -2 2889.31 199.423   1
  -5 -11   2 2704.00 195.479   1
  -4  11   2 2141.03 159.877   1
   4  11  -2 2043.28 155.869   1
   4 -11  -2 2280.55 163.164   1
  -4 -11   2 2190.30 160.303   1
  -3  11   2 18272.7 1194.45   1
  -3 -11   2 21046.3 1199.27   1
   3 -11  -2 22034.5 1201.66   1
   2  11  -2 22759.2 1264.90   1
   2 -11  -2 25296.8 1271.07   1
  -2 -11   2 21345.7 1262.73   1
   1  11  -2 12929.6 641.045   1
   1 -11  -2 14012.7 645.658   1
   0  11  -2 2492.93 187.783   1
   0  11   2 3087.36 194.210   1
   0 -11   2 2580.77 186.625   1
   0 -11  -2 2567.36 188.060   1
   1  11   2 681.158 73.8076   1
  -1  11  -2 673.702 70.4973   1
   1 -11   2 673.290 71.8419   1
  -1 -11  -2 687.583 72.9451   1
   2  11   2 753.563 82.1251   1
  -2  11  -2 720.753 80.4490   1
   2 -11   2 1011.86 88.2194   1
  -2 -11  -2 934.755 87.6285   1
   3  11   2 32.8627 30.7243   1
  -3  11  -2 62.6877 33.0311   1
   3 -11   2 6.67506 28.3218   1
  -3 -11  -2-6.92700 31.8991   1
  -4  11  -2 8605.24 543.593   1
   4 -11   2 8555.79 544.662   1
   4  11   2 8908.73 546.599   1
  -4 -11  -2 9548.83 549.414   1
  -5  11  -2 4070.12 278.537   1
   5 -11   2 4086.32 278.147   1
   5  11   2 4849.72 283.486   1
  -5 -11  -2 3947.42 278.908   1
  -6  11  -2 3613.73 279.442   1
   6 -11   2 4605.63 286.188   1
  -6 -11  -2 3903.08 283.556   1
  -7  11  -2 1236.18 104.708   1
   7  11   2 882.412 93.5595   1
   7 -11   2 1176.73 102.089   1
  -8  11  -2 5332.29 345.484   1
   8 -11   2 5242.90 342.417   1
  -9 -11  -2 1235.48 106.887   1
  -9  11  -2 1235.88 105.170   1
   9  11   2 1026.23 100.625   1
   9 -11   2 1025.05 101.158   1
 -10  11  -2 115.369 40.4474   1
  10  11   2 89.0551 33.1986   1
 -10 -11  -2 107.598 37.5007   1
  10 -11   2 152.063 40.4569   1
 -11  11  -2 294.144 54.5537   1
  11  11   2 271.085 52.8717   1
 -11 -11  -2 348.968 55.3456   1
  11 -11   2 274.105 52.7753   1
  12  11   2 2496.21 189.328   1
 -12 -11  -2 2707.40 192.655   1
 -13 -11  -2 329.784 58.0141   1
  13 -11   2 348.614 57.8089   1
  13  11   2 369.636 56.1406   1
 -13  11  -2 315.499 56.3118   1
  14  11   2 1627.43 140.341   1
 -14 -11  -2 1800.65 144.651   1
  14 -11   2 1798.83 142.528   1
 -14  11  -2 1903.26 145.289   1
 -15 -11  -2 56.9635 38.3141   1
  15 -11   2 84.8430 41.2645   1
 -15  11  -2 87.1285 38.3732   1
  15  11   2 115.706 43.5191   1
 -16 -11  -2 262.344 54.9492   1
  16 -11   2 234.602 52.1895   1
  16  11   2 124.095 40.9747   1
 -16  11  -2 321.818 53.2100   1
 -17  11  -2 40.5389 36.2402   1
  17 -11   2 46.3028 32.2124   1
  18  11   2 325.815 59.5386   1
 -18 -11  -2 321.464 58.2375   1
  19  11   2-23.1242 37.0430   1
 -19 -11  -2-41.1190 36.6745   1
  19 -11   2 15.3953 40.4292   1
 -19  11  -2 15.8530 37.5600   1
  20  11   2 190.842 49.0313   1
 -20 -11  -2 252.507 55.7046   1
  20 -11   2 156.492 49.0276   1
 -20  11  -2 192.995 51.4484   1
  21 -11   2 7.18654 28.7846   1
 -21  11  -2 14.7950 27.7955   1
  22 -12  -2-7.36303 30.6570   1
 -22  12   2 53.3727 37.1571   1
  21 -12  -2 14.8912 33.7549   1
 -21  12   2 31.0509 36.8014   1
  20 -12  -2 327.267 58.6197   1
 -20  12   2 295.846 55.1071   1
 -19  12   2 77.9558 35.5967   1
 -18  12   2 246.069 47.7435   1
  18 -12  -2 266.911 50.0492   1
  18  12  -2 210.933 51.8919   1
 -17 -12   2 183.533 47.3629   1
 -17  12   2 243.926 53.0176   1
  17 -12  -2 353.952 56.1424   1
  17  12  -2 169.517 49.0404   1
  15 -12  -2 105.379 37.8677   1
 -15 -12   2 72.8931 37.4857   1
 -15  12   2 47.8771 35.8156   1
  15  12  -2 51.5438 34.6284   1
  14 -12  -2 678.174 77.2138   1
 -14  12   2 733.278 79.4258   1
 -14 -12   2 581.580 75.3661   1
  14  12  -2 560.301 73.0299   1
  13 -12  -2 704.104 80.1842   1
 -13 -12   2 760.345 81.1865   1
 -13  12   2 800.136 85.4921   1
  13  12  -2 706.100 80.3769   1
 -12 -12   2 2270.79 180.616   1
  12  12  -2 2602.58 181.916   1
  11 -12  -2 241.584 51.7947   1
 -11 -12   2 311.145 53.7799   1
  11  12  -2 336.909 52.7101   1
 -11  12   2 341.022 58.4197   1
  10 -12  -2 581.252 69.8019   1
 -10  12   2 541.904 71.1458   1
   9 -12  -2 638.446 75.8555   1
   9  12  -2 643.375 73.3982   1
  -9  12   2 660.810 74.4901   1
  -9 -12   2 693.508 75.4439   1
   8  12  -2-6.84125 30.5558   1
  -8  12   2 14.3754 30.5104   1
   8 -12  -2 65.8246 33.6941   1
  -8 -12   2 51.0769 34.1195   1
   7  12  -2 8165.69 561.441   1
  -7  12   2 10219.1 573.587   1
   7 -12  -2 9343.98 567.422   1
  -7 -12   2 9471.53 568.289   1
   6  12  -2 3904.65 248.453   1
  -6  12   2 3472.92 247.025   1
   6 -12  -2 3458.97 246.730   1
  -6 -12   2 3685.02 247.605   1
   5  12  -2 27.1273 27.7862   1
  -5 -12   2 56.6180 33.1265   1
   4  12  -2 3065.92 218.267   1
  -4 -12   2 3265.40 220.368   1
   3  12  -2 10493.9 584.961   1
  -3  12   2 9460.11 582.889   1
   3 -12  -2 10590.0 586.587   1
   2  12  -2 7331.16 491.956   1
  -2  12   2 8065.54 496.251   1
  -2 -12   2 8200.04 495.575   1
   2 -12  -2 8480.73 500.812   1
  -1  12   2 11891.4 665.928   1
   1 -12  -2 10431.3 661.159   1
  -1 -12   2 10539.3 660.893   1
   0  12   2 6170.79 373.975   1
   0  12  -2 5599.24 370.161   1
   0 -12  -2 6495.39 375.986   1
   0 -12   2 5180.72 367.322   1
   1  12   2 201.552 43.1427   1
  -1  12  -2 217.369 45.9618   1
  -1 -12  -2 244.927 48.1746   1
   2  12   2 1692.89 133.275   1
  -2  12  -2 1582.38 132.784   1
   2 -12   2 1649.94 135.106   1
  -2 -12  -2 1773.83 135.992   1
   3  12   2 10074.6 603.326   1
  -3  12  -2 9586.17 602.667   1
   3 -12   2 9781.87 601.639   1
  -3 -12  -2 9963.05 604.461   1
   5 -12   2 65.7520 33.3784   1
  -5  12  -2 85.2452 34.8742   1
   6  12   2 20.7338 28.2324   1
  -6  12  -2 30.0118 36.0607   1
   6 -12   2-7.33256 26.2721   1
  -7  12  -2 7094.28 424.248   1
   7 -12   2 6815.81 421.555   1
   7  12   2 6499.16 417.940   1
  -7 -12  -2 6143.49 419.006   1
  -8  12  -2 1911.87 154.507   1
  -8 -12  -2 2065.34 158.000   1
   8 -12   2 2035.96 153.869   1
   8  12   2 1932.57 151.167   1
  -9 -12  -2 331.766 57.2187   1
  -9  12  -2 371.609 58.0602   1
   9 -12   2 275.459 51.5967   1
   9  12   2 307.191 55.1782   1
 -10  12  -2 425.492 63.6815   1
 -10 -12  -2 655.653 72.4460   1
  10 -12   2 636.064 71.5434   1
  10  12   2 510.040 65.2535   1
 -11  12  -2 15.6688 34.9658   1
  11 -12   2 46.0934 38.9403   1
 -11 -12  -2 15.9471 37.2652   1
 -12  12  -2 170.718 45.7637   1
  12 -12   2 182.462 45.8692   1
 -13 -12  -2 3437.04 241.318   1
  13 -12   2 3440.27 239.327   1
 -13  12  -2 3535.78 240.914   1
  13  12   2 3360.92 240.579   1
 -14 -12  -2 32.4183 35.5546   1
  14 -12   2-7.72760 29.6845   1
 -14  12  -2 7.86099 28.1591   1
  14  12   2 7.87305 33.3681   1
 -15 -12  -2 16.3797 32.8022   1
  15 -12   2 23.1040 26.8931   1
  15  12   2 15.7344 38.3312   1
 -15  12  -2-7.84371 29.4720   1
 -16  12  -2 175.041 47.7957   1
  16 -12   2 161.231 44.5223   1
 -17 -12  -2 436.512 65.5672   1
  17  12   2 294.117 59.1672   1
 -18 -12  -2 32.7476 41.6825   1
  18 -12   2 45.6599 37.3119   1
  18  12   2 84.7476 43.8338   1
 -18  12  -2 118.314 39.1689   1
  19  12   2 502.418 69.0747   1
 -19  12  -2 444.132 67.3774   1
 -19 -12  -2 462.617 69.1817   1
  19 -12   2 392.824 59.4750   1
  20 -12   2 43.9282 38.5343   1
 -20  12  -2 45.3675 41.1505   1
  21 -13  -2 43.3717 35.2264   1
 -21  13   2-7.56666 33.2044   1
  20 -13  -2 73.8725 42.7395   1
 -20  13   2 15.2574 38.7254   1
  19 -13  -2 81.6706 44.3149   1
 -19  13   2 174.714 49.2262   1
  18 -13  -2-15.0548 33.0205   1
 -18  13   2 7.63541 32.9312   1
  17 -13  -2 146.074 40.4855   1
 -17  13   2 171.749 43.3923   1
  17  13  -2 172.821 51.9329   1
  16 -13  -2 189.669 48.7573   1
 -16  13   2 193.801 47.9589   1
 -16 -13   2 174.226 47.8384   1
  16  13  -2 228.209 52.0288   1
  15 -13  -2 404.821 60.4720   1
 -15 -13   2 562.638 69.9869   1
 -15  13   2 392.194 62.8078   1
  15  13  -2 327.403 58.6107   1
  14 -13  -2 70.4645 33.9594   1
 -14 -13   2 81.8768 41.6290   1
 -14  13   2 23.7632 35.5048   1
  14  13  -2 84.6767 37.6739   1
  13 -13  -2 15.5628 34.1560   1
 -13 -13   2 16.0920 35.8992   1
 -13  13   2 31.5428 36.3006   1
  13  13  -2 22.8068 33.9216   1
  12 -13  -2 870.664 89.1214   1
 -12 -13   2 900.864 90.7981   1
 -12  13   2 877.178 95.0754   1
  12  13  -2 870.339 89.2743   1
  11 -13  -2 313.709 54.4143   1
 -11 -13   2 344.735 56.0629   1
 -11  13   2 257.200 53.9365   1
  11  13  -2 210.932 52.2730   1
 -10 -13   2 241.121 53.1000   1
  10  13  -2 230.955 49.5923   1
   9 -13  -2 2831.20 211.011   1
  -9 -13   2 3084.54 213.466   1
  -9  13   2 2713.65 209.736   1
   9  13  -2 3334.48 214.609   1
   8 -13  -2 801.740 80.7556   1
  -8  13   2 647.983 76.8620   1
   8  13  -2 787.289 80.6841   1
  -8 -13   2 744.627 80.8946   1
  -7  13   2 1040.43 102.699   1
   7 -13  -2 1258.06 106.416   1
  -6  13   2 1694.82 136.329   1
   6 -13  -2 1576.96 134.862   1
  -5  13   2 1623.64 136.503   1
   5  13  -2 1977.14 142.056   1
  -5 -13   2 1636.38 137.028   1
   5 -13  -2 1786.71 139.723   1
  -4  13   2 1038.40 96.6520   1
   4  13  -2 919.860 91.1282   1
  -4 -13   2 846.079 89.7269   1
   4 -13  -2 1080.35 96.6621   1
   3  13  -2 1579.66 132.351   1
  -3  13   2 1783.92 139.274   1
   3 -13  -2 1554.31 131.261   1
  -3 -13   2 1731.77 135.091   1
   2  13  -2 9686.01 619.510   1
  -2  13   2 9638.75 620.146   1
  -2 -13   2 10537.5 625.388   1
   2 -13  -2 11060.9 628.174   1
  -1  13   2 1305.48 119.311   1
   1  13  -2 1625.13 126.554   1
  -1 -13   2 1535.21 123.757   1
   1 -13  -2 1569.37 125.988   1
   0  13   2 73.0749 40.2846   1
   0 -13  -2 174.705 47.1437   1
   1  13   2 3489.29 241.965   1
  -1 -13  -2 3557.66 242.887   1
  -2  13  -2 2647.53 192.015   1
   2  13   2 2616.74 191.228   1
  -2 -13  -2 2776.07 194.881   1
   2 -13   2 2642.82 192.525   1
   3  13   2 2577.02 204.749   1
  -3  13  -2 3175.11 211.448   1
   3 -13   2 2969.36 207.577   1
  -3 -13  -2 2979.43 209.476   1
   4 -13   2 3278.31 251.492   1
  -4  13  -2 3847.38 254.365   1
   4  13   2 3836.16 254.908   1
  -4 -13  -2 3939.20 257.648   1
   5  13   2 408.474 57.0433   1
  -5  13  -2 286.005 54.2146   1
   5 -13   2 452.573 60.5556   1
  -5 -13  -2 359.288 58.4525   1
   6 -13   2 467.373 61.6604   1
  -6 -13  -2 618.094 69.3005   1
   7  13   2 111.718 41.7211   1
  -7  13  -2 93.2257 43.4858   1
   7 -13   2 128.671 43.6675   1
  -7 -13  -2 71.3460 35.2431   1
  -8  13  -2 3723.47 260.188   1
   8 -13   2 3823.75 257.606   1
   8  13   2 3708.36 255.914   1
  -8 -13  -2 3850.18 259.516   1
   9  13   2 455.279 62.3100   1
  -9 -13  -2 395.811 60.4170   1
 -10  13  -2 293.553 55.8648   1
 -10 -13  -2 336.907 58.9061   1
  10 -13   2 422.694 61.9270   1
  10  13   2 383.744 61.8817   1
 -11  13  -2 165.837 41.8546   1
  11 -13   2 85.5494 35.7000   1
  11  13   2 113.952 44.2682   1
 -12  13  -2 629.112 77.7294   1
  12 -13   2 538.653 72.0789   1
 -12 -13  -2 758.834 80.4449   1
  12  13   2 576.248 75.3085   1
 -13 -13  -2-8.10598 38.4715   1
  13  13   2 67.3706 36.0397   1
  14 -13   2 30.8326 35.4838   1
 -14  13  -2 15.7656 37.8985   1
 -14 -13  -2 16.4209 37.2171   1
 -15 -13  -2 8.20789 38.9729   1
  15 -13   2 68.6596 36.2356   1
 -15  13  -2 46.1692 34.4067   1
  15  13   2 39.7490 39.8424   1
 -16 -13  -2 73.6724 38.8968   1
  16 -13   2 67.9573 36.4033   1
 -16  13  -2 46.7653 35.9798   1
  16  13   2 15.8431 38.1792   1
 -17 -13  -2 57.0073 40.7615   1
  17 -13   2-7.60055 39.0078   1
 -17  13  -2 7.77762 42.2755   1
  17  13   2 62.9480 41.8300   1
 -18 -13  -2 501.119 69.0273   1
 -18  13  -2 504.226 67.1925   1
  18 -13   2 332.231 59.6091   1
  18  13   2 421.016 64.2301   1
 -19  13  -2 7.60124 36.0178   1
  19 -13   2 7.37575 35.9340   1
  19 -14  -2-14.5400 32.9529   1
 -19  14   2-22.2120 38.4430   1
  18 -14  -2 96.1006 39.8391   1
 -18  14   2 142.874 44.7597   1
  17 -14  -2 60.0839 37.1033   1
 -17  14   2-15.4309 39.1034   1
  16  14  -2 39.6267 35.3790   1
 -16  14   2 7.97958 42.4236   1
  16 -14  -2 37.3123 37.8354   1
  15  14  -2-39.3401 39.8808   1
  15 -14  -2 38.1731 36.2037   1
 -15  14   2 77.8620 42.3194   1
 -15 -14   2 16.6156 37.0751   1
  14  14  -2-7.79630 35.3551   1
  14 -14  -2 23.4080 31.9017   1
 -14 -14   2 67.5102 42.7724   1
 -14  14   2 31.7037 33.0203   1
  13  14  -2 276.030 55.0600   1
 -13 -14   2 402.664 63.7179   1
  12  14  -2 55.0998 38.8844   1
  12 -14  -2 38.3056 30.7082   1
 -12  14   2-8.12789 31.2477   1
 -12 -14   2 8.21868 36.6731   1
  11  14  -2 638.089 80.0516   1
  11 -14  -2 681.645 79.4893   1
 -11  14   2 946.642 89.1103   1
 -11 -14   2 811.811 85.4608   1
  10 -14  -2 1324.37 115.768   1
 -10  14   2 1217.28 116.128   1
 -10 -14   2 1185.99 115.543   1
  -9 -14   2-24.1393 35.3008   1
   9  14  -2 7.83116 36.5748   1
  -9  14   2-7.68603 30.7828   1
   9 -14  -2-15.5507 34.1117   1
   8  14  -2 1055.99 104.231   1
  -8 -14   2 1118.47 103.895   1
  -7 -14   2 763.485 83.9261   1
   7  14  -2 706.842 82.3676   1
  -7  14   2 768.061 82.8335   1
   7 -14  -2 877.860 85.3452   1
  -6 -14   2 130.564 42.8215   1
   6  14  -2 37.6388 36.4159   1
  -6  14   2 78.2443 36.7797   1
   6 -14  -2 60.8170 33.6108   1
  -5 -14   2 399.953 59.4466   1
   5  14  -2 449.716 62.0681   1
  -5  14   2 494.034 65.1101   1
   5 -14  -2 505.381 66.3870   1
   4  14  -2 44.7390 38.4181   1
  -4  14   2 91.8541 38.9247   1
   4 -14  -2 152.628 43.3571   1
  -3  14   2 1675.18 142.092   1
   3  14  -2 1947.45 146.296   1
   3 -14  -2 1581.44 140.188   1
  -3 -14   2 1998.90 147.332   1
   2  14  -2 2266.35 171.426   1
  -2  14   2 2386.81 175.338   1
   2 -14  -2 2467.99 174.341   1
  -2 -14   2 2105.52 170.345   1
   1  14  -2 512.669 64.3896   1
   1 -14  -2 453.315 63.1311   1
  -1 -14   2 542.762 66.3910   1
   0  14  -2 1290.40 116.095   1
   0  14   2 1226.57 114.353   1
   0 -14  -2 1430.00 119.914   1
   0 -14   2 1435.49 118.909   1
  -1 -14  -2 278.717 50.4112   1
   1  14   2 291.357 54.4233   1
  -1  14  -2 259.151 50.5745   1
   1 -14   2 359.450 54.6431   1
  -2 -14  -2 269.062 50.6353   1
   2 -14   2 288.887 53.3691   1
  -2  14  -2 414.040 60.0673   1
   2  14   2 316.471 52.6065   1
   3 -14   2 1706.33 143.882   1
   3  14   2 1695.52 143.042   1
   4  14   2 1096.12 104.728   1
  -4 -14  -2 1282.37 111.142   1
  -4  14  -2 1117.83 105.381   1
   4 -14   2 1166.88 106.283   1
  -5 -14  -2 23.9183 39.3645   1
   5  14   2 38.8109 36.7813   1
  -5  14  -2-22.5350 34.0352   1
  -6 -14  -2 815.080 86.1813   1
  -6  14  -2 866.178 89.0695   1
   6 -14   2 892.546 89.5540   1
   6  14   2 784.804 85.3807   1
   7  14   2 844.528 88.6212   1
  -7 -14  -2 950.604 92.7572   1
  -8  14  -2 123.538 38.7639   1
   8 -14   2 53.2672 30.2460   1
  -9 -14  -2 783.052 85.0688   1
  -9  14  -2 789.746 85.4544   1
   9  14   2 646.453 79.2778   1
   9 -14   2 811.054 84.7187   1
 -10 -14  -2 40.4685 39.4880   1
 -10  14  -2 55.6067 38.2332   1
  10  14   2 15.2282 38.1429   1
  10 -14   2 39.2907 40.8431   1
 -11 -14  -2 178.690 45.1600   1
 -11  14  -2 94.7846 38.0952   1
  11  14   2 122.562 48.0501   1
  11 -14   2 117.535 40.3222   1
 -12 -14  -2 400.234 64.9409   1
  12  14   2 299.517 58.0047   1
 -12  14  -2 375.862 58.7028   1
  12 -14   2 407.350 57.4325   1
 -13  14  -2 32.4448 35.0872   1
  13 -14   2 61.1252 34.1779   1
  14  14   2 184.992 47.9609   1
 -14 -14  -2 211.333 50.4332   1
 -14  14  -2 148.343 45.6400   1
  14 -14   2 237.635 44.8620   1
  15  14   2-15.2435 33.4402   1
 -15 -14  -2-32.3661 42.0027   1
 -15  14  -2-7.60921 37.5722   1
  15 -14   2 7.52889 35.6786   1
 -16  14  -2 7.59499 38.4727   1
  16 -14   2 7.41365 35.1290   1
  17  14   2 414.126 64.6627   1
 -17  14  -2 327.684 57.6791   1
  17 -14   2 457.364 63.4322   1
 -17 -14  -2 432.253 64.0999   1
  18 -14   2-21.6379 34.6816   1
 -18  14  -2-22.6570 39.2192   1
  18 -15  -2 64.9440 35.8011   1
 -18  15   2 58.8546 36.9656   1
  16 -15  -2 36.3748 27.4620   1
 -16  15   2 62.7675 36.7397   1
  15 -15  -2 45.1706 41.8538   1
 -15  15   2 46.0513 39.4456   1
  14  15  -2 16.0914 40.7635   1
 -14  15   2-15.6828 42.6031   1
  14 -15  -2 15.4388 38.1214   1
 -14 -15   2 50.3950 39.8064   1
  13  15  -2-7.86707 38.3283   1
 -13  15   2-7.82577 38.6388   1
  13 -15  -2-23.2055 35.5908   1
 -13 -15   2 8.38155 36.7700   1
  12  15  -2 39.6124 39.6261   1
 -12  15   2 8.09841 29.7244   1
  12 -15  -2 7.63368 32.3527   1
 -12 -15   2-33.2226 39.3546   1
 -11 -15   2-33.0030 42.3128   1
  11  15  -2 16.1354 33.5761   1
 -10  15   2 350.988 53.4187   1
  10 -15  -2 245.714 49.3746   1
  -9 -15   2 65.3029 39.1190   1
  -9  15   2 247.372 51.1015   1
   9 -15  -2 234.605 51.2869   1
   9  15  -2 231.220 50.6596   1
  -8 -15   2 64.9810 38.5419   1
  -8  15   2 37.6138 31.9483   1
   8 -15  -2 7.69704 28.9885   1
   8  15  -2 54.4948 39.4875   1
  -7 -15   2 206.915 49.1083   1
  -7  15   2 147.132 40.9032   1
   7 -15  -2 116.707 40.6107   1
   7  15  -2 234.001 48.1710   1
  -6 -15   2 117.260 44.4523   1
  -6  15   2 15.9854 36.4329   1
   6 -15  -2 53.6498 39.0286   1
   6  15  -2 94.7544 38.1557   1
  -5  15   2 250.811 50.7552   1
   5 -15  -2 267.072 50.4720   1
   5  15  -2 154.739 40.3670   1
  -4 -15   2 431.175 62.5907   1
   4  15  -2 564.366 67.8878   1
   3  15  -2 30.9358 39.7112   1
  -3 -15   2 38.8855 36.9028   1
   2  15  -2 117.963 41.9979   1
  -2  15   2 47.1794 41.5180   1
   2 -15  -2 54.1182 41.7567   1
  -2 -15   2 77.1062 36.2627   1
   1  15  -2 227.923 50.9996   1
  -1  15   2 100.651 34.3552   1
   1 -15  -2 139.519 38.1119   1
  -1 -15   2 148.097 47.4083   1
   0  15   2 707.293 79.4287   1
   0  15  -2 804.013 81.9339   1
   0 -15   2 760.588 80.6280   1
   0 -15  -2 580.017 79.0093   1
  -1  15  -2 501.670 72.3967   1
   1 -15   2 426.715 64.4381   1
   1  15   2 546.542 68.5759   1
  -2 -15  -2 38.8116 33.4783   1
  -2  15  -2 7.93753 35.3948   1
   2 -15   2-46.2656 37.0536   1
   2  15   2-15.6862 28.7854   1
  -3  15  -2 290.702 55.3974   1
   3 -15   2 272.949 52.4811   1
   5  15   2 596.580 74.1052   1
  -5 -15  -2 539.753 72.3323   1
   5 -15   2 521.517 69.5029   1
   6  15   2 810.169 85.3191   1
  -6  15  -2 781.888 89.1036   1
   6 -15   2 826.116 85.9862   1
  -6 -15  -2 702.324 83.3098   1
   7  15   2 510.000 69.5776   1
  -7 -15  -2 662.119 75.7394   1
  -7  15  -2 494.462 70.1945   1
   8  15   2 99.8807 42.5597   1
  -8  15  -2 49.7106 35.5608   1
   8 -15   2 99.5176 36.1907   1
  -8 -15  -2 170.011 45.7348   1
   9  15   2 38.5835 41.9309   1
  -9  15  -2 47.9872 39.5011   1
   9 -15   2-15.6378 33.7405   1
  -9 -15  -2 8.14751 41.2841   1
 -10  15  -2 230.099 50.9480   1
 -10 -15  -2 247.201 54.6898   1
  10 -15   2 336.896 58.3562   1
  11 -15   2 164.152 49.9777   1
 -11  15  -2 126.514 44.6412   1
  12  15   2 68.9339 38.7589   1
 -12  15  -2 132.901 45.0997   1
 -12 -15  -2 91.2281 44.4511   1
  12 -15   2 120.680 43.9567   1
  13  15   2 7.65987 38.8047   1
 -13 -15  -2-32.3781 43.0069   1
  14  15   2 535.784 69.2636   1
 -14  15  -2 531.192 69.0362   1
  14 -15   2 576.219 68.2034   1
 -14 -15  -2 527.311 69.9314   1
  15  15   2 205.386 52.9358   1
 -15  15  -2 187.397 50.0851   1
  15 -15   2 243.782 49.3976   1
 -15 -15  -2 153.679 46.7552   1
  16  15   2 128.283 47.5734   1
  16 -15   2 36.3170 39.4718   1
 -16  15  -2 155.399 47.7826   1
  17 -16  -2 14.1725 37.6809   1
 -17  16   2 44.5280 42.0594   1
  16 -16  -2-14.1987 40.6151   1
 -16  16   2 53.5966 43.3705   1
  15 -16  -2 7.41077 40.2563   1
 -15  16   2 7.51692 38.0772   1
  14 -16  -2 151.448 47.8712   1
 -14  16   2 92.1016 46.5190   1
  13 -16  -2 76.2764 41.1296   1
 -13  16   2 46.3021 42.0645   1
  12  16  -2 149.027 51.0252   1
 -12  16   2 104.157 46.8466   1
  12 -16  -2 120.843 43.3926   1
 -12 -16   2 153.173 48.7430   1
  11  16  -2-32.7155 38.7532   1
 -11  16   2-8.02668 30.8310   1
  11 -16  -2 7.64193 31.8032   1
 -11 -16   2 75.5114 45.0768   1
 -10 -16   2 167.264 45.7161   1
  10  16  -2 64.5301 41.6816   1
 -10  16   2 63.3018 41.3884   1
  10 -16  -2 76.4521 39.0627   1
   9  16  -2 518.843 72.2211   1
  -9  16   2 773.199 81.5422   1
  -9 -16   2 620.194 74.2235   1
   9 -16  -2 550.953 73.6259   1
  -8 -16   2 260.134 50.8367   1
   8  16  -2 297.103 54.2336   1
  -7 -16   2 24.0467 41.6042   1
  -7  16   2-15.2120 37.5517   1
   7 -16  -2 7.73367 37.6762   1
   7  16  -2 8.10088 37.8314   1
  -6 -16   2 39.9147 35.0690   1
  -6  16   2 16.1120 39.2909   1
   6 -16  -2 54.2738 38.3249   1
   6  16  -2 23.8080 33.6849   1
  -5 -16   2 433.863 65.5234   1
  -5  16   2 403.261 60.4866   1
   5 -16  -2 517.509 64.8136   1
   5  16  -2 492.826 67.6524   1
   4 -16  -2 15.8500 38.0818   1
  -4  16   2-15.8098 39.0262   1
   3 -16  -2 487.274 65.2605   1
  -3  16   2 393.233 58.2335   1
   2 -16  -2 7.88582 32.8243   1
  -2  16   2 15.9193 30.5801   1
   1 -16  -2 1325.10 108.192   1
  -1 -16   2 1062.49 104.137   1
  -1  16   2 1060.78 103.837   1
   1  16  -2 980.279 104.670   1
   0 -16  -2 23.6310 38.8889   1
   0 -16   2-7.99372 36.2158   1
   0  16  -2 7.97002 36.6683   1
   0  16   2-7.83435 41.1444   1
  -1 -16  -2 301.407 56.2584   1
  -1  16  -2 398.000 60.6040   1
   1 -16   2 262.211 52.6313   1
  -2 -16  -2-31.4666 39.8465   1
  -2  16  -2 24.3717 40.1077   1
   2 -16   2 7.78425 32.9889   1
   2  16   2 7.81494 38.5824   1
  -3 -16  -2 102.479 39.4559   1
  -3  16  -2 188.567 51.1455   1
   3 -16   2 134.194 45.1720   1
   3  16   2 63.6956 36.0922   1
  -4 -16  -2 207.947 51.2364   1
   4  16   2 195.979 49.0600   1
  -4  16  -2 68.6210 39.1862   1
   4 -16   2 179.441 46.7928   1
  -5 -16  -2 867.459 88.0297   1
  -5  16  -2 892.829 86.7241   1
   5 -16   2 657.322 79.2354   1
   5  16   2 725.832 82.5738   1
   6  16   2 585.691 70.0090   1
  -6 -16  -2 407.363 62.5181   1
  -6  16  -2 555.275 73.0018   1
   6 -16   2 507.140 66.3036   1
  -7 -16  -2 313.144 56.0431   1
   7  16   2 302.799 57.2945   1
   8  16   2 8.01875 38.5328   1
  -8 -16  -2 8.18577 39.3354   1
   8 -16   2-22.9336 40.1475   1
   9 -16   2 194.596 50.4361   1
  -9  16  -2 71.6567 43.4318   1
  10  16   2 61.8040 35.6584   1
 -10  16  -2 15.7469 38.9766   1
 -10 -16  -2 65.1228 34.6168   1
  11  16   2 363.089 56.3986   1
 -11 -16  -2 358.873 57.6728   1
  12  16   2 39.1391 41.5849   1
 -12  16  -2 7.70273 31.4557   1
 -12 -16  -2-32.6803 39.2596   1
  12 -16   2-14.8589 30.9176   1
  13 -16   2 36.9106 32.4115   1
 -13  16  -2 7.85745 35.0641   1
  14  16   2-22.7653 37.9535   1
 -14  16  -2 30.2305 40.1494   1
 -14 -16  -2 8.21929 37.2373   1
  14 -16   2-14.8352 40.7268   1
 -15  16  -2 153.955 41.3020   1
  15 -16   2 93.6896 37.1982   1
 -15  17   2 14.6197 38.8382   1
  15 -17  -2 7.16978 37.2184   1
 -14  17   2 67.6565 41.4969   1
  14 -17  -2 81.4044 39.5474   1
 -13  17   2 7.55284 31.4488   1
  13 -17  -2 29.8113 32.1604   1
 -12  17   2-7.81280 35.4128   1
  12 -17  -2 44.3678 36.5236   1
  11  17  -2 48.4851 40.3914   1
  11 -17  -2 119.125 38.6992   1
 -11  17   2 143.950 43.8961   1
  -9 -17   2 205.516 53.7753   1
  -9  17   2 249.637 53.4268   1
   9 -17  -2 114.975 46.0497   1
   9  17  -2 344.584 58.6709   1
  -8 -17   2 16.0544 38.5769   1
  -8  17   2-22.6451 39.1823   1
   8 -17  -2 31.0551 39.3291   1
   8  17  -2 16.5082 40.2142   1
  -7 -17   2 48.8488 42.7846   1
  -7  17   2 22.6808 40.1931   1
   7 -17  -2 15.3759 38.4823   1
   7  17  -2 24.1210 39.7249   1
  -6 -17   2-8.16328 35.2142   1
  -6  17   2-23.8994 44.2088   1
   6 -17  -2 15.5743 38.9538   1
   6  17  -2 63.5406 38.6991   1
  -5  17   2-7.98204 36.7270   1
   5  17  -2 16.0349 39.0612   1
  -5 -17   2-8.11635 35.0090   1
   5 -17  -2 38.7761 42.1286   1
   4  17  -2-24.2786 41.0021   1
  -4 -17   2-7.99757 37.3588   1
   3  17  -2 122.602 48.7450   1
  -3 -17   2 40.2627 36.1756   1
  -2  17   2 1365.58 122.064   1
   2  17  -2 1544.23 125.998   1
   2 -17  -2 1115.24 117.620   1
  -2 -17   2 1787.81 132.321   1
   1  17  -2 24.1979 37.6702   1
  -1 -17   2-8.02331 34.0049   1
   1 -17  -2 7.90282 37.9781   1
   0  17  -2 56.4338 44.4547   1
   0  17   2 63.2391 41.7168   1
   0 -17  -2 62.8439 41.4586   1
   0 -17   2 105.599 43.8331   1
  -1  17  -2 24.3895 41.7383   1
   1  17   2 47.1060 39.3172   1
  -1 -17  -2 39.7519 39.8135   1
   1 -17   2 23.6882 37.9949   1
  -2 -17  -2 31.9120 35.0201   1
  -2  17  -2 24.8356 43.9982   1
   2 -17   2-23.8075 36.5333   1
   2  17   2 54.4271 43.1618   1
  -3 -17  -2 39.5581 36.5385   1
  -3  17  -2 38.6289 37.2612   1
   3 -17   2 23.5674 36.8240   1
   3  17   2 117.956 42.8335   1
  -5  17  -2 301.038 59.8803   1
   5 -17   2 330.432 57.8131   1
  -6 -17  -2 202.845 52.4687   1
   6  17   2 156.733 50.7378   1
  -6  17  -2 96.6414 47.9326   1
   6 -17   2 216.959 48.6291   1
   7  17   2 39.1952 33.8356   1
  -7  17  -2 23.9982 40.0316   1
   7 -17   2 31.1567 36.3996   1
  -7 -17  -2-8.18410 37.6767   1
   8  17   2 47.7191 45.6138   1
  -8  17  -2 48.9602 37.6946   1
  -8 -17  -2 73.4231 47.2368   1
   8 -17   2 68.5657 38.7375   1
   9  17   2 103.551 46.2558   1
  -9 -17  -2 173.305 46.9528   1
  10  17   2 47.8057 42.9629   1
 -10  17  -2 54.2739 41.8165   1
 -10 -17  -2 97.5828 45.2703   1
  10 -17   2 61.3497 39.4972   1
  11  17   2-23.4996 43.0109   1
 -11 -17  -2 8.05698 40.2994   1
  11 -17   2-7.58515 38.9002   1
  12  17   2 38.1641 36.6856   1
 -12 -17  -2-15.9992 34.5095   1
  13  17   2 14.9976 39.4325   1
 -13  17  -2 53.6354 42.1175   1
  13 -18  -2 21.7150 38.4734   1
 -13  18   2 22.0076 38.0958   1
  12 -18  -2 101.676 41.4394   1
 -12  18   2 75.6212 41.3873   1
 -10  18   2-15.2175 35.5380   1
  10 -18  -2-7.39593 32.4493   1
  -9  18   2-7.69603 36.6190   1
   9 -18  -2 90.2115 42.2789   1
   9  18  -2 105.677 46.6144   1
  -8 -18   2-16.4441 38.9669   1
  -8  18   2-14.9019 38.2200   1
   8 -18  -2-38.4808 40.4281   1
   8  18  -2 8.04272 38.1175   1
  -7 -18   2 16.4502 39.5586   1
   7  18  -2 39.9212 40.4757   1
  -6  18   2 181.773 48.8538   1
   6  18  -2 64.7514 43.8496   1
  -6 -18   2 97.6255 45.9571   1
   6 -18  -2 53.4609 40.9638   1
   5  18  -2 73.2600 47.6141   1
  -5  18   2 95.7200 43.9631   1
  -5 -18   2 24.1295 39.8925   1
   4  18  -2 16.4407 34.2737   1
  -4  18   2 39.2790 31.5282   1
   4 -18  -2 62.3171 33.6617   1
  -4 -18   2 16.1950 36.7459   1
   3  18  -2 138.541 43.6680   1
  -3 -18   2 89.1111 38.2590   1
   3 -18  -2 79.1240 38.9660   1
  -2  18   2 23.5956 40.8575   1
   2  18  -2 32.3547 42.0164   1
   2 -18  -2 23.5173 37.7068   1
  -2 -18   2 40.2060 40.7652   1
   1  18  -2 56.6048 40.2440   1
  -1  18   2 95.1934 39.4918   1
   1 -18  -2 78.8648 41.2471   1
  -1 -18   2 121.801 40.9288   1
   0  18  -2-8.06907 39.8395   1
   0  18   2 15.9616 38.8818   1
   0 -18   2 7.99803 35.0873   1
   0 -18  -2 15.6836 38.7175   1
  -1  18  -2 57.3261 43.0251   1
   1  18   2-15.7649 28.2573   1
  -1 -18  -2 39.1559 38.1687   1
   1 -18   2 31.3780 36.6523   1
  -2  18  -2 173.608 47.3461   1
   2  18   2 70.4507 47.8026   1
  -2 -18  -2 158.526 50.0298   1
   2 -18   2 79.2679 37.0786   1
  -3 -18  -2-7.95080 40.3117   1
  -3  18  -2 15.3268 41.6641   1
   3 -18   2 62.2662 43.6705   1
   3  18   2 54.1931 44.7464   1
  -4 -18  -2 23.6387 37.3782   1
  -4  18  -2 53.6776 43.0279   1
   4 -18   2 55.1900 38.9669   1
   4  18   2-7.81481 42.0243   1
  -5 -18  -2 521.263 64.8948   1
  -5  18  -2 301.026 60.5315   1
   5 -18   2 280.088 53.0450   1
   5  18   2 519.828 70.3970   1
   6  18   2 31.6911 34.2070   1
  -6 -18  -2 23.8099 34.2667   1
   7 -18   2-7.55576 38.2739   1
  -7  18  -2 24.0671 42.1333   1
   8  18   2-7.73502 34.4916   1
  -8  18  -2 7.98514 37.8344   1
   8 -18   2 7.52561 31.8928   1
  -8 -18  -2-16.0715 38.6144   1
   9  18   2 155.235 49.1006   1
  -9  18  -2 207.127 49.3312   1
   9 -18   2 197.085 49.8972   1
  -9 -18  -2 241.442 52.4246   1
  10  18   2-15.6072 44.6442   1
  10 -18   2 22.5099 39.8743   1
 -10  18  -2 15.1595 42.5060   1
 -10 -18  -2 56.0267 45.7890   1
  11 -18   2 103.174 37.5730   1
 -11  18  -2 52.0221 33.9399   1
  10 -19  -2-7.25225 36.7486   1
 -10  19   2 44.6878 39.5803   1
  -9  19   2 7.54761 32.6643   1
   9 -19  -2 79.8926 35.4854   1
  -7  19   2 87.5026 43.9864   1
   6  19  -2 56.7261 45.1412   1
  -6  19   2 95.5031 36.4872   1
  -6 -19   2 56.0483 43.6745   1
   6 -19  -2 59.7689 31.9115   1
   5  19  -2 450.366 68.4357   1
  -5  19   2 333.885 59.2884   1
   5 -19  -2 265.630 56.4847   1
  -5 -19   2 338.696 58.9013   1
  -4  19   2 7.85471 36.7087   1
   4  19  -2-8.11661 37.3697   1
  -4 -19   2 24.2028 32.3377   1
   4 -19  -2 60.2871 35.2210   1
  -3  19   2 108.475 47.1985   1
   3  19  -2 80.4337 41.1421   1
  -3 -19   2 120.213 43.4355   1
   3 -19  -2 93.1917 42.5706   1
  -2  19   2 69.9551 39.5291   1
   2  19  -2 88.5083 46.1552   1
   2 -19  -2 23.3876 32.6343   1
  -2 -19   2 80.6750 37.2840   1
   1  19  -2-8.02238 39.6559   1
  -1  19   2 77.6872 43.5979   1
   1 -19  -2 54.1852 38.2673   1
  -1 -19   2 15.9840 34.5256   1
   0  19  -2 65.0921 46.6896   1
   0  19   2 31.4443 41.9324   1
   0 -19   2 93.6505 42.0981   1
   0 -19  -2 70.1613 42.0526   1
   1  19   2 23.6517 31.6319   1
  -1 -19  -2 46.4795 35.1509   1
   2  19   2 15.5704 35.2762   1
  -2 -19  -2 7.73476 31.5929   1
  -3  19  -2 67.9420 38.3222   1
   3  19   2 92.6900 44.2509   1
  -3 -19  -2-7.82166 37.6711   1
   3 -19   2 30.9369 32.2861   1
  -4  19  -2 62.1825 46.8053   1
  -4 -19  -2 117.622 46.7952   1
   4 -19   2 46.5970 41.5066   1
   4  19   2 91.5837 46.3699   1
  -5 -19  -2 31.3497 34.3965   1
  -5  19  -2 54.9172 40.2463   1
   5 -19   2-7.60304 30.4647   1
   5  19   2 7.66681 38.3607   1
  -6 -19  -2 7.68914 37.4616   1
  -6  19  -2 7.73935 42.0420   1
   6 -19   2-15.0181 34.5507   1
   6  19   2-30.8849 46.2779   1
   7  19   2-15.5994 40.0022   1
  -7 -19  -2 30.8852 32.7270   1
   8 -19   2 307.246 57.5930   1
  -8  19  -2 216.517 58.4041   1
   9  19   2 136.071 42.9765   1
   9 -19   2 161.853 42.2698   1
  -9 -19  -2 108.833 43.7207   1
  -9  19  -2 89.4944 37.5045   1
  -7  20   2 35.5036 34.7341   1
   7 -20  -2 73.3638 34.4040   1
  -6  20   2 106.183 41.1751   1
   6 -20  -2 65.1945 40.0738   1
  -5  20   2-14.5217 37.2353   1
   5 -20  -2 7.31796 34.6736   1
  -4  20   2 23.2278 35.1637   1
   4  20  -2 87.2896 51.6894   1
   4 -20  -2 36.9899 33.0800   1
  -3  20   2 122.175 47.1394   1
   3  20  -2 55.5753 47.3205   1
  -3 -20   2 31.8373 37.3784   1
   3 -20  -2 66.7272 39.1367   1
  -2  20   2 174.666 53.1393   1
   2  20  -2 134.535 47.9150   1
   2 -20  -2 244.878 53.1827   1
  -2 -20   2 110.991 43.5956   1
   1  20  -2 262.961 53.4730   1
  -1 -20   2 247.588 52.4046   1
   0  20  -2 80.8740 41.7422   1
   0 -20   2 84.9686 38.4274   1
  -1  20  -2 7.58725 37.9482   1
   1 -20   2-15.2889 36.2206   1
   3  20   2-7.63475 43.6686   1
  -3 -20  -2-7.54211 39.6115   1
  -4  20  -2 22.9470 35.7220   1
   4  20   2-52.9634 46.5464   1
   4 -20   2 15.0163 35.0642   1
  -4 -20  -2 30.4211 34.9917   1
  -5  20  -2 145.018 47.1699   1
   5  20   2 52.0689 38.4121   1
   5 -20   2 58.9580 36.1857   1
  -5 -20  -2 69.1054 37.1726   1
   6  20   2 385.769 66.0577   1
  -6  20  -2 317.731 59.4263   1
   6 -20   2 278.179 57.4136   1
  -6 -20  -2 380.499 63.6553   1
   7  20   2 74.5004 47.4957   1
  -7 -20  -2 52.5600 40.0519   1
  -1  21  -2 93.9279 45.8775   1
  25   0  -3 7.78338 38.4262   1
 -25   0   3-8.27502 33.7928   1
  24   0  -3-7.72899 35.0224   1
 -24   0   3-16.5520 34.4472   1
  23   0  -3-15.9086 36.0378   1
 -23   0   3 8.09233 35.4990   1
 -21   0   3 15.4550 37.6618   1
  21   0  -3 23.7866 36.4957   1
 -20   0   3 37.6524 35.6904   1
  20   0  -3-7.69659 36.4773   1
 -19   0   3 51.6057 36.9105   1
  19   0  -3 7.45274 34.8441   1
 -18   0   3 14.3823 34.1103   1
  18   0  -3 42.1925 37.3922   1
 -17   0   3-27.7088 32.3552   1
  17   0  -3 6.53908 30.0907   1
 -16   0   3-13.1187 29.7218   1
  16   0  -3-6.23839 27.8230   1
 -15   0   3 60.5267 26.6431   1
  15   0  -3 17.8645 24.4187   1
 -13   0   3-10.8702 23.0338   1
  13   0  -3 5.22498 23.2993   1
  12   0  -3 4.88504 21.4306   1
 -11   0   3-18.2020 23.6355   1
  11   0  -3-13.5516 23.7401   1
 -10   0   3-4.04390 20.4836   1
  10   0  -3 8.05141 19.8752   1
  -9   0   3 14.4188 18.4958   1
   9   0  -3 7.09768 19.4949   1
  -7   0   3 24.1371 16.2229   1
   7   0  -3-5.19747 14.8707   1
  -6   0   3 23.5568 14.3721   1
   6   0  -3 4.12828 14.8079   1
  -5   0   3 1.56757 11.6444   1
   5   0  -3 6.06318 12.2021   1
  -4   0   3-4.35039 9.81610   1
   4   0  -3 4.03046 9.65008   1
  -1   0   3 5.12846 9.26699   1
   1   0  -3 6.93898 8.34328   1
   0   0   3 12.2417 14.6153   1
   0   0  -3-5.45038 11.7535   1
  -1   0  -3-7.33768 14.9162   1
   1   0   3-7.47027 14.8880   1
  -2   0  -3 9.53905 16.3185   1
   2   0   3-8.90863 18.1903   1
  -3   0  -3-2.84651 19.3440   1
   3   0   3 2.72793 20.7264   1
  -4   0  -3-9.93816 17.6075   1
   4   0   3-9.65194 19.1174   1
  -5   0  -3 22.7153 23.7152   1
   5   0   3 22.0595 18.6661   1
  -6   0  -3-4.24413 20.3970   1
   6   0   3-8.24278 24.4812   1
  -7   0  -3 4.71612 16.8917   1
   7   0   3-13.6223 24.1226   1
  -8   0  -3-10.3536 25.2216   1
   8   0   3 24.6040 27.5890   1
  -9   0  -3-5.62621 25.8864   1
   9   0   3-5.25134 24.1619   1
 -10   0  -3 5.99128 26.7204   1
  10   0   3-22.6156 26.4078   1
 -11   0  -3 31.6582 28.7295   1
  11   0   3 24.3996 26.3562   1
 -12   0  -3-6.62467 22.5113   1
  12   0   3 19.6628 28.7523   1
 -13   0  -3-27.4099 34.7107   1
  13   0   3 41.5998 31.4126   1
 -14   0  -3 28.3698 25.4049   1
  14   0   3-28.7596 36.8723   1
 -15   0  -3 7.27515 33.4809   1
  15   0   3 22.3076 34.7344   1
 -16   0  -3 22.4386 33.3633   1
  16   0   3 7.67445 34.2322   1
  17   0   3 31.5618 35.7483   1
 -17   0  -3-22.9151 22.0581   1
  18   0   3-23.5626 38.7768   1
 -18   0  -3 31.3597 40.6925   1
  19   0   3 7.69213 33.7424   1
 -19   0  -3-7.92095 35.3204   1
  20   0   3-7.55696 37.7961   1
 -20   0  -3 8.09266 37.7919   1
  21   0   3-15.1827 32.1716   1
 -21   0  -3 16.1424 36.5667   1
  22   0   3-22.8565 41.4134   1
 -22   0  -3-31.7162 40.1924   1
  23   0   3-22.4231 35.9274   1
 -23   0  -3-7.83414 37.1293   1
  24   0   3 21.6192 36.0432   1
 -24   0  -3-15.6819 33.2293   1
  25   1  -3 23.1644 40.0786   1
  25  -1  -3 8.07864 36.0257   1
 -25  -1   3 25.2879 41.6170   1
 -25   1   3-24.3051 39.9996   1
  24   1  -3-31.4906 42.7801   1
 -24  -1   3-8.24978 40.7468   1
  23   1  -3 54.8108 39.7422   1
 -23  -1   3 32.7207 41.5118   1
 -23   1   3 70.9048 40.9693   1
  23  -1  -3 16.2432 39.6462   1
 -22   1   3 31.4647 36.7503   1
  22  -1  -3 7.97863 34.4281   1
  21   1  -3 29.7686 35.2961   1
 -21  -1   3 23.8932 37.2258   1
 -21   1   3-15.6552 37.6464   1
  21  -1  -3 69.7150 41.1804   1
  20   1  -3 113.302 40.3007   1
 -20  -1   3 30.7417 38.6196   1
 -20   1   3 15.3944 33.4065   1
  20  -1  -3 102.484 37.7249   1
  19   1  -3-22.5984 33.5979   1
 -19  -1   3-7.39039 31.8826   1
 -19   1   3 14.9215 33.2767   1
  19  -1  -3-35.2601 37.0428   1
  18  -1  -3 1677.00 132.467   1
  18   1  -3 1665.69 134.005   1
 -18   1   3 1514.17 130.516   1
 -18  -1   3 1786.04 134.312   1
  17   1  -3 3978.15 247.698   1
 -17  -1   3 3424.07 241.647   1
 -17   1   3 3597.31 244.801   1
  17  -1  -3 3471.57 241.508   1
  16   1  -3 982.235 95.8533   1
 -16  -1   3 1319.45 103.022   1
 -16   1   3 1123.26 99.9503   1
  16  -1  -3 1163.14 99.4371   1
  15   1  -3 981.975 86.8434   1
 -15  -1   3 886.528 84.4853   1
 -15   1   3 900.255 85.8290   1
  15  -1  -3 1026.95 88.8098   1
 -14   1   3 901.803 82.7572   1
  14  -1  -3 886.808 81.7738   1
 -13  -1   3 2676.11 187.965   1
  13  -1  -3 2890.56 190.562   1
 -12  -1   3 59.2944 26.2955   1
 -12   1   3 69.0789 28.5471   1
  12  -1  -3 106.516 27.8772   1
  12   1  -3 60.5950 24.8452   1
  11   1  -3 8953.99 538.330   1
 -11  -1   3 9534.40 542.156   1
 -11   1   3 8414.70 541.081   1
  11  -1  -3 9180.89 543.280   1
  10   1  -3 8361.27 524.427   1
 -10  -1   3 9407.87 526.925   1
 -10   1   3 8274.28 528.032   1
  10  -1  -3 9217.89 528.105   1
   9   1  -3 4565.83 296.299   1
  -9  -1   3 5027.80 298.511   1
  -9   1   3 4463.16 301.444   1
   9  -1  -3 5487.20 302.341   1
   8   1  -3 24977.7 1400.69   1
   8  -1  -3 24404.6 1403.10   1
  -8   1   3 21811.7 1401.75   1
  -8  -1   3 25729.3 1401.39   1
   7   1  -3 44240.5 2361.86   1
  -7   1   3 47012.0 2366.83   1
  -7  -1   3 42842.1 2362.72   1
   6   1  -3 488.934 38.3198   1
  -6   1   3 431.561 40.7627   1
   6  -1  -3 453.361 40.8109   1
  -6  -1   3 584.151 41.6437   1
  -5   1   3 33112.4 1606.05   1
   5  -1  -3 32476.1 1604.95   1
  -5  -1   3 35892.2 1602.67   1
   4   1  -3 172854. 9992.26   1
  -4   1   3 180742. 9996.43   1
  -4  -1   3 174167. 9992.08   1
   4  -1  -3 174917. 9996.11   1
  -3   1   3 286369. 16481.5   1
   3  -1  -3 291020. 16481.6   1
  -2   1   3 73051.5 2747.12   1
   2  -1  -3 34448.5 2742.31   1
   1  -1  -3 3688.30 188.903   1
   1   1  -3 3341.54 185.529   1
  -1   1   3 3378.33 188.150   1
   0  -1  -3 275117. 14576.8   1
   0   1   3 263631. 14577.3   1
   0   1  -3 245977. 14574.4   1
   0  -1   3 242866. 14574.6   1
  -1  -1  -3 171382. 9432.58   1
   1  -1   3 176711. 9431.92   1
   1   1   3 182857. 9432.82   1
  -2   1  -3 180538. 10807.5   1
  -2  -1  -3 201907. 10810.1   1
   2  -1   3 183400. 10807.2   1
   2   1   3 192948. 10808.0   1
  -3   1  -3 631.104 52.9152   1
  -3  -1  -3 671.701 54.1775   1
   3  -1   3 656.428 52.5637   1
   3   1   3 502.371 48.7078   1
  -4   1  -3 13468.3 869.800   1
  -4  -1  -3 14956.2 871.369   1
   4  -1   3 15859.9 872.482   1
   4   1   3 15577.7 871.864   1
  -5   1  -3 13116.9 779.882   1
  -5  -1  -3 11978.9 779.603   1
   5  -1   3 14059.2 781.658   1
   5   1   3 14177.8 782.785   1
  -6   1  -3 18969.3 1053.18   1
  -6  -1  -3 17524.0 1051.69   1
   6  -1   3 17467.1 1050.90   1
   6   1   3 18071.7 1053.25   1
  -7   1  -3 817.449 73.1240   1
  -7  -1  -3 915.671 74.5795   1
   7  -1   3 758.630 71.4787   1
   7   1   3 830.381 73.3967   1
  -8   1  -3 886.932 78.6574   1
  -8  -1  -3 733.816 76.4834   1
   8  -1   3 924.129 78.1438   1
   8   1   3 1039.26 81.4695   1
  -9   1  -3 13539.6 796.101   1
  -9  -1  -3 12756.3 793.293   1
   9  -1   3 13373.4 794.430   1
   9   1   3 13843.4 796.725   1
 -10   1  -3 2460.01 190.252   1
 -10  -1  -3 2704.78 191.958   1
  10  -1   3 2938.65 195.623   1
  10   1   3 3232.92 198.295   1
 -11   1  -3 314.587 49.8062   1
 -11  -1  -3 367.796 53.5940   1
  11   1   3 444.564 54.8536   1
  11  -1   3 421.974 54.3085   1
 -12   1  -3 395.832 53.7366   1
 -12  -1  -3 341.225 53.2004   1
  12  -1   3 395.909 53.5316   1
  12   1   3 514.934 61.6951   1
 -13  -1  -3 1157.95 101.526   1
 -13   1  -3 1006.23 99.7757   1
  13  -1   3 1240.33 102.545   1
  13   1   3 1291.94 105.944   1
 -14  -1  -3 1177.31 107.136   1
  14   1   3 1310.41 109.710   1
 -15   1  -3 936.964 88.6514   1
 -15  -1  -3 750.726 85.1581   1
  15   1   3 883.828 87.3876   1
  15  -1   3 938.531 88.1528   1
 -16   1  -3 217.422 46.4811   1
 -16  -1  -3 223.612 42.6796   1
  16  -1   3 175.347 46.0281   1
  16   1   3 122.466 35.6438   1
 -17   1  -3 1210.78 108.620   1
 -17  -1  -3 1090.33 106.759   1
  17  -1   3 1231.12 107.905   1
  17   1   3 1170.18 104.038   1
 -18   1  -3 61.6151 36.0124   1
  18  -1   3 7.87212 28.9479   1
 -19   1  -3 46.7026 34.1546   1
  19  -1   3-7.98651 32.6254   1
 -19  -1  -3 8.00882 31.4338   1
 -20   1  -3 15.7389 36.2054   1
 -20  -1  -3-16.0638 40.1719   1
  20   1   3 7.72284 39.1182   1
 -21   1  -3 205.802 51.6169   1
 -21  -1  -3 236.777 54.7241   1
  21   1   3 240.396 52.7161   1
  21  -1   3 237.042 55.9999   1
 -22  -1  -3 8.13831 33.2403   1
 -22   1  -3 23.8004 39.6842   1
  22  -1   3 7.41501 37.0914   1
  22   1   3 7.44360 35.2738   1
 -23  -1  -3-15.9257 39.3124   1
 -23   1  -3 39.4088 41.3929   1
  23  -1   3-7.39393 33.4980   1
  23   1   3-7.41369 40.7054   1
 -24  -1  -3 15.6870 38.7617   1
 -24   1  -3 38.1425 32.9461   1
  24  -1   3 14.6026 37.9354   1
  24   1   3 43.5416 34.4273   1
 -26   2   3 47.0558 39.7377   1
  26  -2  -3-16.2039 42.5613   1
 -25   2   3-23.6904 37.4204   1
  25  -2  -3 32.3286 42.9401   1
  25   2  -3 23.3149 35.7601   1
 -24  -2   3-33.5996 43.0805   1
  24   2  -3 7.81691 40.0912   1
 -23   2   3 64.0727 36.7091   1
 -23  -2   3 108.537 44.7013   1
  23  -2  -3 110.999 43.8861   1
  23   2  -3 108.308 42.8395   1
 -22   2   3 1087.82 103.315   1
  22  -2  -3 1034.58 100.107   1
 -21   2   3 439.220 61.9727   1
  21  -2  -3 484.762 64.0710   1
 -21  -2   3 406.554 61.5069   1
 -20   2   3 133.895 40.0427   1
 -20  -2   3 108.609 39.8234   1
  20  -2  -3 67.3976 35.0544   1
  20   2  -3 156.577 44.7547   1
 -19   2   3 676.455 74.6976   1
 -19  -2   3 583.015 72.8732   1
  19  -2  -3 655.696 72.4038   1
  19   2  -3 723.752 75.8965   1
 -18  -2   3 646.565 74.4465   1
  18   2  -3 702.551 74.2144   1
 -17   2   3 543.721 67.3049   1
 -17  -2   3 501.660 67.0993   1
  17  -2  -3 614.762 70.3899   1
  17   2  -3 499.680 63.6656   1
 -16   2   3 376.023 52.6223   1
 -16  -2   3 391.609 54.2423   1
  16  -2  -3 378.143 53.9653   1
  16   2  -3 353.431 50.7575   1
 -15   2   3 78.1544 34.7221   1
 -15  -2   3 98.9509 34.1204   1
  15   2  -3 132.078 33.5004   1
 -14   2   3 6526.62 411.774   1
  14  -2  -3 6643.63 411.187   1
 -13  -2   3 1762.20 126.309   1
  13   2  -3 1611.02 124.276   1
 -12   2   3 40324.3 2238.66   1
  12  -2  -3 37817.4 2236.00   1
 -12  -2   3 37980.5 2233.26   1
 -11   2   3 4415.43 276.680   1
 -11  -2   3 4077.91 270.611   1
  11  -2  -3 4169.61 273.652   1
  11   2  -3 4701.20 274.081   1
 -10   2   3 35013.1 1993.15   1
  10   2  -3 38018.5 1990.78   1
 -10  -2   3 30542.2 1985.44   1
  10  -2  -3 35263.7 1991.29   1
  -9   2   3 22702.3 1278.95   1
   9   2  -3 21244.1 1273.91   1
   9  -2  -3 22469.0 1279.17   1
  -9  -2   3 21755.6 1275.13   1
  -8   2   3 56641.8 3197.31   1
   8   2  -3 56025.5 3190.14   1
   8  -2  -3 57502.4 3194.87   1
  -8  -2   3 52922.4 3190.52   1
   7   2  -3 3240.13 206.482   1
  -7  -2   3 3551.43 208.805   1
  -6   2   3 33216.1 1907.22   1
  -6  -2   3 30376.5 1900.32   1
   6   2  -3 34419.6 1900.27   1
   6  -2  -3 34996.5 1905.76   1
  -5  -2   3 40364.4 2223.86   1
   5   2  -3 41661.1 2224.41   1
  -5   2   3 39716.8 2228.79   1
   4  -2  -3 8347.67 455.316   1
  -4  -2   3 7382.65 448.134   1
   4   2  -3 7892.62 448.442   1
  -4   2   3 7629.94 455.916   1
  -3  -2   3 11146.4 584.820   1
  -3   2   3 9901.99 590.682   1
   3  -2  -3 9304.00 589.501   1
   3   2  -3 9810.98 583.732   1
   2  -2  -3 54929.4 3042.38   1
  -2   2   3 55694.7 3042.26   1
  -2  -2   3 52177.2 3036.42   1
   2   2  -3 51973.7 3036.55   1
   1  -2  -3 8023.57 645.775   1
   1   2  -3 9698.84 643.885   1
  -1  -2   3 14670.7 646.690   1
  -1   2   3 14212.3 651.535   1
   0   2  -3 66039.2 4014.57   1
   0  -2   3 68759.7 4015.82   1
   0   2   3 77250.4 4018.36   1
   0  -2  -3 70696.1 4017.68   1
  -1   2  -3 24394.3 1398.26   1
  -1  -2  -3 25694.4 1401.40   1
   1   2   3 23588.4 1399.39   1
   1  -2   3 23695.0 1397.58   1
  -2  -2  -3 127178. 7803.46   1
   2  -2   3 137226. 7802.24   1
   2   2   3 138080. 7804.09   1
  -2   2  -3 143287. 7803.31   1
  -4   2  -3 8057.03 451.756   1
  -4  -2  -3 8446.96 452.660   1
   4   2   3 7349.02 448.282   1
  -5   2  -3 40402.4 2220.35   1
  -5  -2  -3 41514.9 2220.55   1
   5   2   3 36174.9 2215.46   1
   5  -2   3 36550.3 2217.29   1
  -6   2  -3 21914.9 1344.00   1
  -6  -2  -3 23043.3 1343.91   1
   6   2   3 25174.6 1345.41   1
   6  -2   3 22352.4 1343.59   1
  -7   2  -3 3423.36 224.475   1
  -7  -2  -3 3366.38 225.368   1
   7   2   3 3491.62 223.387   1
   7  -2   3 3388.66 222.946   1
  -8   2  -3 16780.5 1027.16   1
  -8  -2  -3 18879.8 1031.07   1
   8   2   3 16858.5 1025.57   1
   8  -2   3 17571.3 1027.48   1
   9   2   3 3135.86 209.871   1
  -9  -2  -3 3163.20 213.330   1
 -10   2  -3 14568.8 931.337   1
 -10  -2  -3 16613.3 935.996   1
  10   2   3 15801.5 931.396   1
  10  -2   3 16100.1 933.138   1
 -11  -2  -3 8995.43 478.408   1
  11   2   3 7975.97 472.555   1
  11  -2   3 8662.33 475.450   1
 -12   2  -3 1804.89 140.015   1
 -12  -2  -3 1753.63 142.757   1
  12   2   3 1904.45 140.550   1
  12  -2   3 1851.05 140.087   1
 -13   2  -3 1291.74 106.731   1
 -13  -2  -3 1473.05 108.359   1
  13   2   3 1059.08 100.227   1
  13  -2   3 863.460 96.7465   1
  14   2   3 558.775 67.2424   1
  15   2   3 2967.54 205.635   1
  15  -2   3 2791.08 202.158   1
 -15  -2  -3 2945.07 207.239   1
 -15   2  -3 2894.23 205.645   1
 -16   2  -3 311.862 51.6932   1
 -16  -2  -3 386.033 56.9211   1
  16   2   3 279.802 49.5534   1
  16  -2   3 318.222 50.1498   1
 -17   2  -3 101.175 36.2117   1
 -17  -2  -3 86.5219 38.6975   1
  17   2   3 66.7869 38.4369   1
  17  -2   3 117.576 38.5224   1
 -18   2  -3 407.806 61.0249   1
 -18  -2  -3 390.928 60.9881   1
  18   2   3 508.730 65.5604   1
  18  -2   3 322.147 57.9553   1
 -19   2  -3 31.2351 35.9439   1
 -19  -2  -3 16.3251 36.9975   1
  19   2   3 22.6802 35.3230   1
  19  -2   3 7.89804 37.9693   1
 -20  -2  -3 253.501 56.5718   1
  20   2   3 426.168 61.7936   1
  20  -2   3 269.141 55.6765   1
 -21   2  -3 92.9594 48.6943   1
 -21  -2  -3 81.6789 43.1648   1
  21   2   3 68.2227 43.1970   1
  21  -2   3 95.1331 46.9045   1
  22  -2   3-31.5614 42.3932   1
  22   2   3 29.7235 38.5713   1
 -22  -2  -3 24.4904 40.3053   1
  23   2   3-14.9721 35.9751   1
  23  -2   3-7.55610 42.3629   1
 -23  -2  -3 7.84570 36.6411   1
 -23   2  -3-15.3994 39.9661   1
  24  -2   3 57.1698 37.6112   1
  24   2   3 146.432 50.8256   1
 -24   2  -3 114.806 47.4942   1
 -24  -2  -3 121.564 43.4758   1
 -26   3   3 54.2614 37.4361   1
  26  -3  -3 78.9224 44.4030   1
 -25   3   3 47.1501 38.8307   1
  25  -3  -3 7.99351 41.5209   1
 -24   3   3 40.1322 43.6350   1
 -24  -3   3 16.3871 39.9555   1
  24   3  -3 55.4059 45.3053   1
  24  -3  -3 15.2682 38.7096   1
 -23   3   3 535.303 75.3959   1
 -23  -3   3 724.944 79.7055   1
  23   3  -3 628.856 76.5598   1
  23  -3  -3 649.861 78.5794   1
  22  -3  -3 785.972 91.1310   1
 -22   3   3 1121.45 99.4502   1
  21   3  -3 67.5108 39.9389   1
 -21  -3   3 24.5179 39.3624   1
 -20   3   3 548.094 67.6038   1
 -20  -3   3 571.362 69.1420   1
  20   3  -3 501.215 65.6693   1
  20  -3  -3 439.073 65.7104   1
 -19   3   3 462.423 64.1855   1
 -19  -3   3 484.373 66.3731   1
  19   3  -3 565.058 65.6468   1
  19  -3  -3 436.199 62.0418   1
 -18   3   3-29.3537 34.2824   1
 -18  -3   3-7.42219 36.1697   1
  18   3  -3-6.87386 33.0440   1
  18  -3  -3-22.1534 35.9860   1
 -17   3   3 8429.14 529.963   1
 -17  -3   3 8217.85 529.789   1
  17   3  -3 8796.13 528.936   1
  17  -3  -3 8931.63 532.178   1
 -16   3   3 50.1905 32.5355   1
  16   3  -3-12.5175 27.9687   1
 -16  -3   3 81.7556 35.8269   1
 -15   3   3 852.742 85.1484   1
 -15  -3   3 901.927 84.4893   1
  15   3  -3 893.085 82.4038   1
  15  -3  -3 953.132 87.0009   1
 -14   3   3 10619.7 662.280   1
  14  -3  -3 11325.8 662.857   1
 -13   3   3 11935.3 692.609   1
 -13  -3   3 12274.5 690.157   1
  13   3  -3 10140.4 681.906   1
  13  -3  -3 12054.8 690.412   1
 -12   3   3 16087.2 973.739   1
 -12  -3   3 17558.3 973.055   1
  12   3  -3 15744.8 968.042   1
  12  -3  -3 16744.1 973.356   1
 -11   3   3 1618.56 119.363   1
  11  -3  -3 1606.18 118.466   1
 -11  -3   3 1649.86 117.024   1
  11   3  -3 1499.99 113.784   1
 -10   3   3 380.200 46.8200   1
  10  -3  -3 499.721 49.8331   1
 -10  -3   3 352.137 42.8763   1
  10   3  -3 348.715 41.2158   1
  -9   3   3 333.769 41.8050   1
   9  -3  -3 294.610 41.4752   1
  -9  -3   3 272.948 36.3386   1
   9   3  -3 316.516 36.1527   1
   8  -3  -3 7459.48 448.956   1
  -8   3   3 7470.28 449.635   1
  -7   3   3 52130.0 2988.34   1
   7   3  -3 54014.2 2982.72   1
  -7  -3   3 50184.2 2981.78   1
   7  -3  -3 51697.4 2987.14   1
  -6   3   3 15784.4 865.191   1
  -6  -3   3 14855.6 859.369   1
   6   3  -3 14278.6 858.443   1
   6  -3  -3 14638.7 864.641   1
   5   3  -3 8501.27 445.973   1
  -5  -3   3 6829.24 444.377   1
   4  -3  -3 7390.69 474.380   1
  -4   3   3 8488.64 476.769   1
   4   3  -3 8592.05 469.576   1
  -4  -3   3 7717.97 469.061   1
   3  -3  -3 84463.4 4902.56   1
  -3   3   3 79006.5 4902.00   1
   3   3  -3 89117.2 4895.95   1
  -3  -3   3 86830.7 4896.54   1
  -2  -3   3 4948.78 276.203   1
   2   3  -3 4686.38 275.413   1
  -2   3   3 4693.07 280.482   1
   2  -3  -3 4210.50 279.853   1
  -1  -3   3 1692.97 107.760   1
   1  -3  -3 1578.75 110.529   1
  -1   3   3 1645.97 111.128   1
   1   3  -3 1822.81 108.134   1
   0  -3  -3 98631.2 5883.24   1
   0   3   3 110582. 5884.02   1
   0  -3   3 106283. 5880.15   1
   0   3  -3 97150.7 5879.24   1
   1   3   3 29178.5 1508.67   1
   1  -3   3 28003.3 1505.72   1
  -1   3  -3 26534.4 1506.31   1
   2  -3   3 76414.3 4234.82   1
  -2   3  -3 71516.3 4233.88   1
  -3  -3  -3 8164.05 529.634   1
   3   3   3 9676.56 532.495   1
   3  -3   3 9426.27 531.247   1
  -3   3  -3 8636.95 531.547   1
  -4  -3  -3 1580.84 123.326   1
   4   3   3 1898.61 126.081   1
   4  -3   3 1904.55 125.705   1
  -4   3  -3 1890.90 125.880   1
   5   3   3 6057.39 358.149   1
  -5  -3  -3 6365.76 359.276   1
   5  -3   3 5410.94 356.342   1
  -5   3  -3 5592.89 356.981   1
   6   3   3 21235.6 1209.43   1
   6  -3   3 21300.4 1210.42   1
  -6   3  -3 23466.7 1213.97   1
   7   3   3 45542.9 2522.03   1
  -7  -3  -3 44502.4 2523.13   1
   7  -3   3 42836.9 2521.93   1
  -7   3  -3 41805.9 2522.89   1
   8   3   3 18740.6 1087.39   1
  -8  -3  -3 17919.2 1089.18   1
   8  -3   3 17576.7 1088.79   1
  -8   3  -3 20091.5 1093.88   1
  10   3   3 13610.6 804.469   1
 -10  -3  -3 14259.9 809.622   1
 -10   3  -3 16003.9 814.179   1
  11   3   3 1840.59 141.239   1
 -11  -3  -3 1972.20 146.054   1
  11  -3   3 1844.64 144.693   1
 -11   3  -3 1970.60 145.879   1
  12   3   3 3611.73 257.363   1
 -12  -3  -3 3744.07 258.999   1
  12  -3   3 4363.07 264.388   1
 -12   3  -3 3893.80 263.605   1
  13   3   3 1229.70 113.310   1
 -13  -3  -3 1401.35 118.434   1
  13  -3   3 1624.60 120.876   1
 -13   3  -3 1410.44 117.381   1
  14  -3   3 3657.08 256.652   1
 -14   3  -3 3994.38 261.062   1
  15   3   3 1200.96 115.037   1
 -15  -3  -3 1593.58 126.156   1
  15  -3   3 1443.39 120.348   1
 -15   3  -3 1551.86 124.395   1
  16   3   3 2754.47 211.002   1
 -16  -3  -3 2978.37 217.640   1
  16  -3   3 3157.23 215.174   1
 -16   3  -3 3242.81 216.790   1
  17   3   3 221.992 48.5879   1
 -17  -3  -3 241.768 53.4406   1
  17  -3   3 203.666 46.8182   1
 -17   3  -3 194.913 45.3726   1
  18   3   3 186.206 45.3577   1
 -18  -3  -3 278.162 53.6977   1
  18  -3   3 223.506 47.6648   1
 -18   3  -3 133.136 46.2834   1
  19   3   3 503.356 66.6081   1
 -19  -3  -3 487.859 68.2998   1
  19  -3   3 373.791 56.3465   1
 -19   3  -3 388.116 60.7658   1
  20   3   3 38.2424 32.4640   1
 -20  -3  -3 24.0956 31.5652   1
  21   3   3 15.3196 40.2313   1
 -21  -3  -3-23.5776 38.8049   1
  21  -3   3 15.6887 42.1477   1
 -21   3  -3 31.0087 41.6524   1
  22   3   3-15.2833 41.0552   1
 -22  -3  -3 7.74685 41.1555   1
  23   3   3-15.1669 40.2865   1
 -23  -3  -3-7.63881 37.2130   1
  23  -3   3-7.69890 38.0092   1
 -23   3  -3 22.5133 32.3656   1
  24   3   3 186.768 51.7508   1
  24  -3   3 74.9543 42.7856   1
 -24   3  -3 170.158 47.3441   1
 -24  -3  -3 135.089 46.0880   1
  26  -4  -3 169.401 49.2614   1
 -26   4   3 194.432 52.3932   1
  24   4  -3 105.790 45.8375   1
  24  -4  -3 98.9450 44.1804   1
 -24   4   3 31.3259 38.4098   1
  23   4  -3 72.3378 42.3009   1
 -23  -4   3 24.2279 34.9398   1
  23  -4  -3 31.2239 38.1273   1
 -23   4   3 69.7890 41.7511   1
  22  -4  -3 393.144 59.0735   1
 -22   4   3 374.954 55.9644   1
  21   4  -3 100.574 40.8840   1
 -21  -4   3 78.2041 37.3322   1
  21  -4  -3 54.2383 38.0199   1
 -21   4   3 86.6324 39.6522   1
  20   4  -3 37.6421 33.6990   1
 -20  -4   3 68.6988 35.7678   1
  20  -4  -3 30.6142 35.3347   1
 -20   4   3 70.0008 38.5118   1
  19   4  -3 335.504 53.4970   1
 -19  -4   3 185.861 44.8316   1
  19  -4  -3 206.121 49.4637   1
 -19   4   3 181.939 47.6181   1
  18   4  -3 968.132 91.3982   1
 -18  -4   3 972.365 91.7395   1
  18  -4  -3 908.199 90.2096   1
 -18   4   3 920.538 94.4368   1
  17   4  -3 13.4667 28.5762   1
 -17  -4   3 41.4931 32.3313   1
  16   4  -3 3200.04 224.951   1
 -16  -4   3 3707.74 230.929   1
  16  -4  -3 3154.44 228.613   1
 -16   4   3 3335.69 232.575   1
 -15  -4   3 2188.25 162.215   1
  15   4  -3 2216.55 160.694   1
  15  -4  -3 2312.76 165.535   1
  14  -4  -3 2945.38 207.194   1
 -14   4   3 3077.22 209.153   1
  13   4  -3 15175.1 904.013   1
 -13  -4   3 15939.4 906.683   1
  13  -4  -3 16708.2 911.701   1
 -13   4   3 13670.7 905.396   1
 -12  -4   3 12265.8 757.495   1
  12   4  -3 13339.1 759.646   1
 -11  -4   3 4542.86 265.568   1
  11   4  -3 3862.02 260.830   1
  11  -4  -3 3914.22 265.814   1
 -11   4   3 4297.73 270.233   1
 -10   4   3 5.18963 20.3767   1
 -10  -4   3 4.33511 19.3467   1
  10   4  -3 50.3788 22.5686   1
  10  -4  -3-5.11245 23.8876   1
  -9  -4   3 34266.7 2033.63   1
   9   4  -3 37059.8 2034.43   1
  -9   4   3 35150.8 2040.34   1
   9  -4  -3 34406.0 2039.21   1
  -8  -4   3 29430.8 1786.60   1
   8   4  -3 33782.7 1788.70   1
   8  -4  -3 29156.0 1791.34   1
  -8   4   3 31631.8 1794.82   1
   7  -4  -3 36898.3 2056.77   1
  -7   4   3 34409.6 2055.12   1
   6  -4  -3 5748.22 338.018   1
  -6  -4   3 5268.66 330.334   1
   6   4  -3 5498.38 331.174   1
  -6   4   3 5688.49 338.038   1
   5  -4  -3 67154.2 3825.80   1
  -5   4   3 68457.9 3826.13   1
   5   4  -3 62563.6 3816.90   1
  -5  -4   3 69942.2 3819.51   1
  -4  -4   3 1740.71 122.791   1
  -4   4   3 1922.05 128.381   1
   4   4  -3 2046.90 122.257   1
   4  -4  -3 1924.46 128.197   1
  -3  -4   3 20043.5 1209.17   1
   3   4  -3 21982.2 1210.45   1
   2   4  -3 37299.6 1992.85   1
  -2  -4   3 32365.3 1991.22   1
   1   4  -3 1281.54 83.7385   1
  -1  -4   3 1134.16 82.6810   1
   0  -4  -3 48282.8 2897.06   1
   0   4  -3 54407.0 2895.38   1
   0  -4   3 48686.1 2893.09   1
  -1  -4  -3 209712. 11846.2   1
   1   4   3 204968. 11844.2   1
  -2  -4  -3 4524.86 272.054   1
   2   4   3 4975.78 273.541   1
   2  -4   3 3932.64 269.253   1
  -2   4  -3 4219.84 271.106   1
  -3  -4  -3 6403.83 420.088   1
   3   4   3 7790.34 424.953   1
   3  -4   3 7147.33 422.883   1
  -3   4  -3 6837.48 421.256   1
  -4  -4  -3 526.200 52.8165   1
   4   4   3 541.933 50.7666   1
   4  -4   3 552.933 52.0144   1
  -4   4  -3 446.661 48.6211   1
  -5  -4  -3 1756.04 133.938   1
   5   4   3 1862.40 134.363   1
   5  -4   3 1979.66 135.917   1
  -5   4  -3 2096.68 138.155   1
  -6   4  -3 655.978 65.7876   1
   6   4   3 650.829 64.8870   1
   6  -4   3 715.121 66.4998   1
  -7  -4  -3 86287.7 4721.27   1
  -7   4  -3 84174.4 4721.05   1
   7  -4   3 84174.2 4719.89   1
   7   4   3 74696.8 4718.15   1
   8   4   3 322.586 47.0346   1
  -8  -4  -3 384.969 48.6143   1
   9   4   3 49171.5 2617.68   1
  -9  -4  -3 47785.0 2617.39   1
   9  -4   3 42973.0 2614.72   1
  -9   4  -3 41445.6 2614.98   1
  10   4   3 2802.19 198.731   1
 -10  -4  -3 3077.38 202.304   1
  10  -4   3 3067.56 204.036   1
 -10   4  -3 2750.39 201.111   1
  11   4   3 8942.93 566.849   1
 -11  -4  -3 9024.71 565.650   1
  11  -4   3 9213.83 569.763   1
 -11   4  -3 10129.4 573.034   1
  12   4   3 2223.20 154.097   1
 -12  -4  -3 2057.46 150.875   1
  12  -4   3 1737.94 149.597   1
 -12   4  -3 2031.90 154.272   1
 -13  -4  -3 196.495 41.7531   1
  13   4   3 96.3406 34.0970   1
  13  -4   3 163.539 44.5242   1
  14   4   3 852.171 87.8221   1
 -14  -4  -3 890.630 87.4510   1
  14  -4   3 906.317 90.0375   1
 -14   4  -3 905.855 88.1625   1
  15   4   3 7130.30 417.860   1
 -15  -4  -3 6698.67 416.321   1
  15  -4   3 6353.58 415.126   1
 -15   4  -3 6036.86 412.949   1
  16   4   3 59.5843 38.4545   1
 -16  -4  -3 75.9399 41.9336   1
  16  -4   3 113.253 38.5032   1
 -16   4  -3 61.4038 35.0588   1
  17   4   3 2232.08 165.355   1
 -17  -4  -3 2071.27 165.608   1
  18   4   3 15.4151 34.4268   1
 -18  -4  -3 93.5097 36.4447   1
  18  -4   3-37.7829 36.3663   1
 -18   4  -3 70.1749 40.9974   1
  19   4   3 31.1275 38.9247   1
 -19  -4  -3-39.1886 38.6981   1
  19  -4   3 7.54646 34.1931   1
 -19   4  -3 30.6728 32.5011   1
  20  -4   3 363.418 58.7602   1
 -20   4  -3 352.916 59.4566   1
 -21  -4  -3 196.152 46.2099   1
  21   4   3 164.724 44.8987   1
  21  -4   3 215.533 44.7141   1
  22  -4   3 77.2588 41.6941   1
 -22   4  -3 60.7659 42.7652   1
  23   4   3 37.9875 41.2914   1
 -23  -4  -3-30.9733 40.6891   1
  23  -4   3 22.6924 32.6523   1
 -23   4  -3 52.2100 35.8671   1
  24   4   3 14.7818 35.5263   1
 -24  -4  -3 7.62270 34.5455   1
  24  -4   3 66.8600 44.1325   1
 -24   4  -3-21.7809 40.7118   1
  26  -5  -3 7.24269 41.4289   1
 -26   5   3 15.5066 38.2828   1
  25  -5  -3 502.671 70.8586   1
 -25   5   3 373.287 62.0871   1
  24  -5  -3 7.61225 32.2627   1
 -24   5   3 7.85018 31.4384   1
  23   5  -3 427.961 62.2965   1
 -23  -5   3 227.397 52.3928   1
  23  -5  -3 347.958 61.2432   1
 -23   5   3 357.709 60.8223   1
  22   5  -3 7.88347 40.9240   1
 -22  -5   3-24.3702 38.4962   1
  22  -5  -3-7.88833 36.2992   1
 -22   5   3-23.8492 32.4726   1
  21   5  -3 241.418 49.8753   1
 -21  -5   3 208.867 48.4242   1
  21  -5  -3 297.618 57.1081   1
 -21   5   3 228.041 53.0102   1
  20   5  -3-30.4648 37.1201   1
 -20  -5   3-7.85648 38.8037   1
  19   5  -3 356.414 55.0989   1
 -19   5   3 249.050 52.0958   1
 -19  -5   3 274.564 54.7644   1
  19  -5  -3 356.831 55.9498   1
  18   5  -3 1300.57 116.251   1
 -18  -5   3 1321.08 117.171   1
 -18   5   3 1555.95 124.218   1
  18  -5  -3 1469.82 122.157   1
 -17  -5   3 2201.86 172.043   1
  17   5  -3 2392.70 174.056   1
 -17   5   3 2533.49 178.933   1
  16   5  -3 13.2022 33.4361   1
 -16  -5   3 6.81186 31.3395   1
  16  -5  -3-7.14086 34.7873   1
 -16   5   3-7.47337 34.3829   1
  15  -5  -3 4167.78 282.447   1
  15   5  -3 4669.90 282.947   1
 -15  -5   3 4293.53 281.324   1
 -15   5   3 4027.21 282.729   1
  14  -5  -3 5405.08 388.923   1
 -14  -5   3 6674.19 393.067   1
 -14   5   3 6584.47 395.825   1
  14   5  -3 6425.97 391.467   1
 -13  -5   3 4646.09 320.535   1
  13  -5  -3 5548.44 329.702   1
  13   5  -3 5176.89 323.066   1
 -13   5   3 5137.35 327.098   1
 -12  -5   3 2476.37 169.243   1
  12  -5  -3 2484.95 173.373   1
 -12   5   3 2416.04 175.147   1
  12   5  -3 2422.11 168.950   1
  11   5  -3 9502.70 535.205   1
 -11  -5   3 8263.03 531.513   1
 -10  -5   3 8358.81 531.446   1
  10  -5  -3 8694.36 538.296   1
  10   5  -3 10102.5 536.222   1
 -10   5   3 8439.57 537.873   1
  -9  -5   3 3580.78 252.035   1
   9  -5  -3 4199.85 260.783   1
   9   5  -3 4126.88 256.724   1
  -9   5   3 4666.52 267.320   1
  -8  -5   3 73907.8 4334.33   1
   8  -5  -3 75308.9 4339.97   1
   8   5  -3 77897.1 4334.38   1
  -8   5   3 74940.7 4340.81   1
  -7  -5   3 638.686 52.5637   1
   7   5  -3 468.619 48.7222   1
  -7   5   3 457.414 50.3824   1
   7  -5  -3 574.658 53.8614   1
   6  -5  -3-4.36120 21.2552   1
  -6   5   3 31.0464 22.4741   1
   5  -5  -3 45.9796 24.1955   1
  -5   5   3 92.3090 28.1609   1
  -4  -5   3 37064.6 2035.58   1
   4  -5  -3 31962.2 2038.98   1
   4   5  -3 36852.6 2035.25   1
  -4   5   3 34847.9 2039.94   1
  -3  -5   3 4611.55 275.420   1
   3  -5  -3 4120.13 278.333   1
   3   5  -3 4407.71 273.924   1
  -3   5   3 5017.44 282.178   1
   2  -5  -3 204471. 11315.8   1
  -2   5   3 207050. 11315.1   1
   2   5  -3 218978. 11311.7   1
  -1   5   3 58527.3 3112.73   1
   1  -5  -3 50246.8 3109.93   1
   0  -5  -3 138665. 7724.14   1
   0   5  -3 133386. 7719.78   1
   0  -5   3 128549. 7719.43   1
   0   5   3 140792. 7722.88   1
  -1  -5  -3 24867.4 1350.04   1
   1   5   3 21169.2 1345.08   1
   1  -5   3 22428.1 1344.54   1
  -1   5  -3 24774.4 1345.87   1
  -2  -5  -3 3206.94 221.390   1
   2   5   3 3275.39 221.153   1
   2  -5   3 3534.63 221.424   1
  -2   5  -3 3971.94 223.788   1
  -3  -5  -3 12189.4 663.683   1
   3  -5   3 10813.7 658.259   1
  -3   5  -3 12457.6 663.709   1
  -4  -5  -3 69.6469 30.4731   1
   4   5   3 153.039 32.9125   1
   4  -5   3 109.436 27.8768   1
  -4   5  -3 138.683 31.8874   1
  -5  -5  -3 138.806 31.7085   1
   5   5   3 216.387 33.7685   1
   5  -5   3 160.474 35.8285   1
  -5   5  -3 128.877 32.3538   1
  -6  -5  -3 87243.4 5280.41   1
   6   5   3 94644.7 5282.68   1
  -6   5  -3 93387.8 5284.17   1
   6  -5   3 93244.5 5282.65   1
   7  -5   3 138.797 31.5010   1
  -7  -5  -3 183.737 37.8826   1
   7   5   3 135.502 35.0908   1
  -7   5  -3 107.874 32.1693   1
  -8   5  -3 22436.1 1389.28   1
   8  -5   3 25285.9 1393.85   1
  -9  -5  -3 706.745 71.1513   1
  -9   5  -3 751.658 74.3159   1
   9   5   3 691.546 68.9210   1
   9  -5   3 713.235 73.0337   1
 -10  -5  -3 13284.4 804.660   1
 -10   5  -3 12979.1 805.826   1
  10   5   3 13965.5 806.478   1
  10  -5   3 13644.9 805.481   1
 -11  -5  -3 2713.83 189.453   1
 -11   5  -3 2633.53 190.073   1
  11   5   3 2521.70 185.839   1
  11  -5   3 2799.98 192.307   1
 -12  -5  -3 4368.86 290.002   1
 -12   5  -3 4650.00 294.871   1
  12  -5   3 4217.92 289.900   1
  12   5   3 4409.65 288.858   1
  13   5   3 14.0821 27.0670   1
 -13  -5  -3 21.6855 28.9675   1
  13  -5   3 36.5201 36.0771   1
 -13   5  -3 7.56608 36.3745   1
  14   5   3 130.849 41.3126   1
 -14  -5  -3 140.857 42.1100   1
  14  -5   3 88.5964 37.0738   1
 -14   5  -3 116.019 46.4363   1
 -15   5  -3 1236.19 114.856   1
  15   5   3 1302.94 115.677   1
  15  -5   3 1567.42 121.093   1
 -16   5  -3 2077.77 150.245   1
  16  -5   3 1907.76 148.505   1
 -16  -5  -3 1625.50 144.408   1
 -17   5  -3 1915.27 152.786   1
  17  -5   3 1993.79 154.509   1
 -18  -5  -3 1758.87 142.217   1
 -18   5  -3 1676.32 138.791   1
  18  -5   3 1819.96 142.028   1
  18   5   3 1612.26 138.620   1
  19   5   3 139.878 40.2563   1
 -19   5  -3 39.2946 41.1865   1
  19  -5   3 67.7835 40.8623   1
 -19  -5  -3 128.267 40.4986   1
 -20  -5  -3 789.324 87.5590   1
 -20   5  -3 830.282 87.6417   1
  20  -5   3 1122.43 99.2841   1
  20   5   3 881.781 89.7637   1
  21   5   3 184.339 49.5033   1
 -21  -5  -3 244.501 51.1485   1
  21  -5   3 236.760 51.6759   1
 -21   5  -3 176.668 45.5235   1
  22   5   3 7.60045 41.7330   1
 -22  -5  -3 7.76213 39.3193   1
 -22   5  -3 7.67048 39.3377   1
  23   5   3 97.2629 43.4706   1
 -23  -5  -3 115.176 37.7078   1
  23  -5   3 65.8823 42.5435   1
 -23   5  -3 44.8941 38.6649   1
  24   5   3 29.4007 42.0435   1
 -24  -5  -3-7.47101 36.4009   1
 -26   6   3 118.277 44.9356   1
  26  -6  -3 50.9561 41.0703   1
 -25   6   3-15.3610 40.8165   1
  25  -6  -3-22.2460 41.1594   1
 -24   6   3 523.651 68.5295   1
  24  -6  -3 590.163 72.3419   1
 -23   6   3 95.1450 42.4277   1
  23  -6  -3 39.2462 41.0569   1
  23   6  -3 137.423 46.9620   1
  22  -6  -3 840.919 86.5357   1
  22   6  -3 570.606 79.4429   1
 -22  -6   3 848.116 87.8834   1
  21   6  -3 126.657 42.6639   1
 -21   6   3 112.121 40.1867   1
 -21  -6   3 80.3498 41.3291   1
  21  -6  -3 172.480 42.7294   1
 -20  -6   3 921.307 89.6432   1
 -20   6   3 800.843 86.4125   1
  20  -6  -3 718.100 84.2780   1
  20   6  -3 760.052 86.4376   1
  19   6  -3 303.450 57.0158   1
 -19  -6   3 366.887 59.6195   1
  19  -6  -3 442.933 64.5811   1
 -19   6   3 496.563 67.1901   1
  18  -6  -3 170.524 44.7151   1
 -18   6   3 254.819 47.5888   1
  17  -6  -3 1209.24 105.428   1
  17   6  -3 1111.87 101.372   1
 -17  -6   3 956.103 99.0147   1
 -17   6   3 1172.45 105.338   1
  16   6  -3 6068.63 400.225   1
 -16  -6   3 6588.50 404.960   1
  16  -6  -3 6473.41 404.963   1
  15  -6  -3 2932.30 199.069   1
 -15  -6   3 2522.87 193.030   1
 -15   6   3 2739.45 197.323   1
  15   6  -3 2985.60 197.122   1
 -14  -6   3 4034.00 251.701   1
  14   6  -3 3513.93 246.663   1
 -14   6   3 4005.64 254.829   1
  14  -6  -3 3494.46 248.834   1
 -13   6   3 394.348 54.7918   1
  13  -6  -3 494.199 57.4117   1
 -12  -6   3 31.9544 23.2481   1
  12   6  -3 77.1400 29.8193   1
 -12   6   3 70.8470 31.1567   1
  12  -6  -3 88.4136 33.3598   1
 -11  -6   3 232.332 39.2114   1
  11   6  -3 244.051 41.2477   1
 -11   6   3 223.344 39.2084   1
  11  -6  -3 238.930 40.8908   1
 -10  -6   3 20722.8 1083.71   1
 -10   6   3 19610.2 1088.36   1
  10  -6  -3 18194.4 1084.02   1
  -9  -6   3 16982.5 931.162   1
   9   6  -3 14860.6 927.133   1
  -9   6   3 15655.5 934.506   1
   9  -6  -3 15798.9 934.101   1
   8  -6  -3 10.7097 24.2607   1
  -8  -6   3-4.41838 20.6341   1
  -8   6   3 5.20594 22.4533   1
  -7  -6   3 10263.7 583.827   1
   7  -6  -3 10515.4 589.826   1
  -7   6   3 9704.11 587.104   1
   7   6  -3 8947.14 579.296   1
  -6  -6   3 62.0527 24.0247   1
  -6   6   3 19.7651 25.1875   1
   6  -6  -3 59.7252 28.3270   1
   6   6  -3 54.2770 21.6768   1
  -5  -6   3 31922.3 1636.30   1
  -5   6   3 27096.3 1639.16   1
   5  -6  -3 28645.7 1640.70   1
   5   6  -3 25922.9 1630.67   1
  -4  -6   3 6317.05 413.867   1
  -4   6   3 6375.22 419.293   1
   4  -6  -3 7581.70 423.928   1
   4   6  -3 7664.25 417.465   1
  -3  -6   3 57747.7 3216.75   1
  -3   6   3 53615.9 3220.18   1
   3  -6  -3 55252.6 3221.03   1
   3   6  -3 56865.7 3216.28   1
   2  -6  -3 14774.0 896.908   1
   2   6  -3 17365.9 895.399   1
  -2  -6   3 13741.8 891.034   1
  -2   6   3 15624.8 898.114   1
   1  -6  -3 26564.6 1522.79   1
   1   6  -3 27425.3 1519.13   1
  -1  -6   3 27778.8 1519.44   1
  -1   6   3 23316.9 1517.96   1
   0  -6  -3 104388. 6042.57   1
   0   6  -3 109658. 6040.13   1
   0  -6   3 106434. 6039.72   1
   0   6   3 101094. 6040.27   1
  -1  -6  -3 114648. 6667.50   1
   1   6   3 117741. 6667.42   1
   1  -6   3 115863. 6665.18   1
  -1   6  -3 117323. 6667.96   1
  -2  -6  -3 4163.93 265.003   1
  -2   6  -3 4053.82 261.650   1
   2  -6   3 4241.41 263.748   1
   2   6   3 4268.74 265.316   1
  -3   6  -3 3225.38 219.329   1
   3  -6   3 3424.59 219.756   1
   3   6   3 3310.48 219.778   1
  -3  -6  -3 3641.61 223.500   1
  -4   6  -3 485.217 52.0199   1
   4  -6   3 443.271 50.4178   1
   4   6   3 421.657 50.3071   1
  -4  -6  -3 539.065 54.6841   1
  -5   6  -3 171.379 36.9655   1
   5  -6   3 232.435 37.9404   1
   5   6   3 130.199 35.0404   1
  -5  -6  -3 156.346 37.6920   1
  -6   6  -3 678.004 67.4395   1
   6  -6   3 801.272 71.3914   1
   6   6   3 777.978 69.0567   1
  -6  -6  -3 629.167 65.2644   1
   7  -6   3 35309.6 1998.57   1
  -7   6  -3 33526.5 1997.51   1
  -8   6  -3 496.623 60.0546   1
  -8  -6  -3 499.254 54.3013   1
   8   6   3 437.045 55.5208   1
   8  -6   3 408.644 55.0229   1
  -9  -6  -3 8253.06 517.939   1
  -9   6  -3 8273.77 518.173   1
   9  -6   3 9619.18 524.181   1
   9   6   3 7876.56 517.023   1
 -10  -6  -3 9284.29 582.701   1
 -10   6  -3 9588.73 585.039   1
  10  -6   3 10572.7 587.481   1
  10   6   3 8969.35 581.180   1
 -11  -6  -3 2322.13 163.325   1
 -11   6  -3 2267.23 165.889   1
  11   6   3 1923.99 156.410   1
  11  -6   3 2314.08 164.928   1
  12   6   3 41.9305 30.8217   1
 -12  -6  -3 70.9701 34.7211   1
 -13   6  -3 100.749 35.0498   1
 -13  -6  -3 174.610 42.4768   1
  13  -6   3 157.110 41.9538   1
  13   6   3 187.729 43.7254   1
 -14   6  -3 2021.77 158.596   1
  14   6   3 2286.04 158.574   1
  14  -6   3 1736.28 151.099   1
 -15   6  -3 1137.18 100.556   1
  15  -6   3 811.641 90.2481   1
 -15  -6  -3 1076.84 98.4513   1
  16   6   3 2352.34 176.454   1
 -16  -6  -3 2391.54 176.809   1
 -17  -6  -3 3546.18 248.467   1
 -17   6  -3 3706.61 250.695   1
  17   6   3 3441.95 246.982   1
  17  -6   3 3810.93 252.231   1
 -18  -6  -3 739.700 82.4103   1
  18   6   3 952.534 90.4223   1
  18  -6   3 908.249 89.2279   1
 -19   6  -3 673.067 76.6078   1
 -19  -6  -3 521.806 70.7101   1
  19   6   3 773.927 81.5005   1
  19  -6   3 576.087 75.7565   1
 -20   6  -3 15.6202 38.5891   1
 -20  -6  -3 23.7566 39.6363   1
  20   6   3 86.4636 44.5405   1
  20  -6   3-15.0109 40.3524   1
 -21   6  -3 306.497 56.5685   1
 -21  -6  -3 323.848 58.4635   1
  21   6   3 264.647 59.0186   1
  21  -6   3 308.531 56.2675   1
 -22  -6  -3 47.0271 36.6302   1
  22   6   3 7.66341 43.8540   1
  22  -6   3 21.6859 30.1163   1
 -23   6  -3 193.474 49.7920   1
  23  -6   3 159.820 44.9417   1
  24   6   3 95.4188 45.6321   1
 -24  -6  -3 7.53282 38.2725   1
 -26   7   3-14.8270 36.6026   1
  26  -7  -3 28.6273 42.1217   1
 -25   7   3 235.814 50.9033   1
  25  -7  -3 276.109 52.7969   1
 -24   7   3 15.5639 37.9262   1
  24  -7  -3 23.1889 43.3474   1
 -23   7   3 163.878 49.1519   1
  23  -7  -3 204.147 50.6263   1
 -22   7   3 55.9285 36.2776   1
  22   7  -3 56.0557 46.3106   1
  22  -7  -3 23.4692 33.8259   1
  21  -7  -3 634.782 76.1729   1
 -21   7   3 517.874 69.9391   1
 -20   7   3 784.218 88.7678   1
  20  -7  -3 929.903 94.3135   1
  20   7  -3 830.504 88.1130   1
 -20  -7   3 1004.99 93.1457   1
 -19   7   3 846.210 90.3234   1
  19  -7  -3 942.905 94.5038   1
  19   7  -3 986.535 94.5782   1
 -19  -7   3 997.988 96.3139   1
 -18   7   3 1675.33 142.130   1
 -18  -7   3 1667.49 139.145   1
  18  -7  -3 1761.48 143.503   1
  18   7  -3 2078.95 147.603   1
 -17   7   3 70.2516 40.4102   1
  17   7  -3 36.0498 30.5111   1
 -17  -7   3 148.515 39.2231   1
  17  -7  -3 135.592 40.3995   1
 -16   7   3 67.1157 36.4075   1
  16   7  -3 62.8818 32.2336   1
 -16  -7   3 13.1878 28.0465   1
  16  -7  -3 29.4452 33.4359   1
 -15   7   3 6874.67 424.067   1
  15   7  -3 6683.60 420.263   1
 -15  -7   3 6740.17 418.324   1
  15  -7  -3 6462.87 421.589   1
 -14   7   3 288.531 49.4344   1
  14   7  -3 391.569 53.1162   1
 -14  -7   3 383.961 51.7588   1
  14  -7  -3 439.068 57.5227   1
 -13   7   3 1616.60 128.533   1
  13   7  -3 1760.65 126.069   1
  13  -7  -3 1594.14 128.144   1
 -13  -7   3 1460.14 123.581   1
 -12   7   3 955.551 85.8191   1
  12  -7  -3 749.247 79.4779   1
 -11   7   3 3435.78 235.952   1
  11   7  -3 3531.94 231.188   1
 -11  -7   3 3550.24 232.626   1
  11  -7  -3 3506.62 236.451   1
 -10   7   3 3788.91 271.244   1
  10   7  -3 4322.48 266.395   1
 -10  -7   3 3755.05 263.527   1
  -9   7   3 5482.77 364.859   1
  -9  -7   3 5818.14 362.993   1
   9  -7  -3 5796.93 366.235   1
   9   7  -3 6244.39 363.041   1
   8   7  -3 18845.7 1109.08   1
  -8  -7   3 19077.0 1110.07   1
  -7  -7   3 1960.62 145.702   1
   7  -7  -3 2133.52 151.495   1
  -7   7   3 2335.22 155.064   1
  -6   7   3 15841.5 949.707   1
  -6  -7   3 15436.5 943.938   1
   6   7  -3 16680.4 944.463   1
   6  -7  -3 16521.3 951.221   1
  -5   7   3 35052.3 2058.60   1
   5  -7  -3 36264.5 2058.43   1
   5   7  -3 35334.8 2051.96   1
  -4   7   3 17723.9 1087.96   1
  -4  -7   3 19740.6 1086.22   1
   4   7  -3 17735.2 1081.84   1
   4  -7  -3 19174.4 1089.38   1
   3  -7  -3 6121.50 363.249   1
  -3  -7   3 5641.73 357.952   1
   3   7  -3 5825.41 357.963   1
  -3   7   3 5924.90 363.494   1
   2   7  -3 16271.1 1028.69   1
   2  -7  -3 17586.8 1035.72   1
  -2  -7   3 19022.8 1033.27   1
  -2   7   3 17944.7 1034.18   1
   1   7  -3 28198.5 1694.12   1
   1  -7  -3 30452.4 1700.40   1
  -1  -7   3 29626.2 1695.53   1
  -1   7   3 29035.1 1699.08   1
   0   7  -3 7898.29 502.113   1
   0  -7  -3 8521.05 507.740   1
   0  -7   3 8866.25 504.772   1
   0   7   3 8242.05 505.340   1
  -1   7  -3 28657.4 1605.12   1
   1  -7   3 27052.1 1603.48   1
   1   7   3 25320.2 1602.45   1
  -1  -7  -3 30057.9 1608.81   1
   2   7   3 17752.0 1037.82   1
  -2  -7  -3 17648.2 1039.72   1
   2  -7   3 17365.7 1037.54   1
  -2   7  -3 18008.3 1037.57   1
  -3  -7  -3 2987.94 216.724   1
  -3   7  -3 3628.35 219.398   1
   3  -7   3 3241.67 216.486   1
   3   7   3 3392.43 218.502   1
  -4  -7  -3 31558.1 1791.12   1
  -4   7  -3 30145.7 1788.11   1
   4   7   3 30408.6 1788.03   1
   4  -7   3 31115.3 1788.70   1
   5  -7   3 1818.35 145.639   1
  -5   7  -3 2337.80 152.668   1
  -6  -7  -3 17523.6 1092.16   1
  -6   7  -3 18808.5 1092.00   1
   6  -7   3 18479.0 1091.05   1
   6   7   3 19274.3 1091.39   1
  -7  -7  -3 7605.35 534.583   1
  -7   7  -3 9432.29 542.655   1
   7  -7   3 9388.62 541.301   1
   7   7   3 9186.33 539.659   1
  -8  -7  -3 1156.67 98.5350   1
  -8   7  -3 1212.97 101.271   1
   8  -7   3 1253.52 100.345   1
   8   7   3 919.375 94.2165   1
  -9  -7  -3 1753.97 136.801   1
  -9   7  -3 1722.78 138.706   1
   9  -7   3 2038.86 142.293   1
   9   7   3 1704.91 135.443   1
 -10  -7  -3 428.863 56.7263   1
 -10   7  -3 408.825 54.7408   1
  10   7   3 394.616 53.1050   1
  10  -7   3 438.836 57.5138   1
 -11  -7  -3 2336.06 175.119   1
  11   7   3 2487.43 178.384   1
 -11   7  -3 2572.21 181.445   1
 -12   7  -3 2459.40 188.951   1
  12  -7   3 2728.79 189.629   1
 -13   7  -3 2991.59 223.816   1
  13  -7   3 3241.70 223.986   1
  13   7   3 3307.08 223.564   1
 -14   7  -3 3079.80 202.249   1
 -14  -7  -3 2562.74 193.346   1
  14  -7   3 2507.15 196.523   1
  15  -7   3 31.3754 28.9593   1
 -15  -7  -3 93.0098 39.8718   1
  15   7   3 22.9951 36.4538   1
 -15   7  -3 89.0171 37.3640   1
  16  -7   3 1286.66 116.702   1
 -16   7  -3 1365.42 119.508   1
  17  -7   3 754.540 83.4064   1
 -17  -7  -3 708.331 83.1390   1
  17   7   3 712.596 83.8171   1
 -17   7  -3 818.749 85.7057   1
 -18  -7  -3 56.0024 40.7064   1
  18   7   3 78.7472 40.0730   1
  19  -7   3 23.1861 29.7078   1
 -19   7  -3 15.6428 37.0766   1
  20  -7   3 486.185 61.3226   1
 -20  -7  -3 270.799 56.1387   1
 -20   7  -3 378.200 59.3546   1
  20   7   3 323.021 61.7288   1
  21  -7   3 7.38491 30.1579   1
 -21   7  -3-7.64260 27.3731   1
  22   7   3 707.003 75.9698   1
 -22  -7  -3 433.276 67.5107   1
 -23   7  -3 78.8413 40.9272   1
  23   7   3 118.921 40.7119   1
 -23  -7  -3 75.1417 37.4663   1
  25  -8  -3-14.9157 37.3009   1
 -25   8   3 7.50919 35.5797   1
  24  -8  -3 76.6164 40.4460   1
 -24   8   3 68.5374 35.2757   1
  22  -8  -3 15.7789 39.4591   1
 -22   8   3-16.3361 36.4222   1
 -21   8   3 8.22613 36.6990   1
  21  -8  -3 7.97713 33.2164   1
  21   8  -3-8.06999 36.5786   1
 -21  -8   3 86.9672 40.0624   1
 -20   8   3 1079.99 104.120   1
 -20  -8   3 1261.20 104.503   1
  20  -8  -3 824.201 97.5491   1
  20   8  -3 1071.94 103.139   1
 -19  -8   3 30.7234 35.3447   1
 -19   8   3 16.4066 39.9694   1
  19  -8  -3-23.4236 40.0463   1
  19   8  -3 31.1500 38.9559   1
 -18  -8   3 333.481 57.7773   1
 -18   8   3 400.834 60.6238   1
  18   8  -3 445.625 60.3985   1
 -17  -8   3 2899.13 217.813   1
  17  -8  -3 3033.02 220.692   1
  17   8  -3 3506.29 222.980   1
 -16   8   3 319.599 53.1158   1
  16   8  -3 260.405 47.8181   1
 -16  -8   3 248.951 49.5648   1
  16  -8  -3 217.053 49.1248   1
 -15   8   3 672.722 75.6447   1
  15   8  -3 583.368 68.4654   1
 -15  -8   3 634.335 73.8364   1
  15  -8  -3 751.932 75.3953   1
 -14   8   3 558.812 66.8726   1
  14   8  -3 503.119 60.7115   1
 -14  -8   3 417.068 60.4541   1
 -13   8   3 1758.00 140.026   1
  13   8  -3 1815.85 137.343   1
 -13  -8   3 1707.87 137.061   1
  13  -8  -3 1938.27 144.484   1
 -12   8   3 308.647 49.8995   1
  12   8  -3 337.018 47.7522   1
  12  -8  -3 353.021 53.8089   1
 -12  -8   3 366.450 54.0401   1
 -11   8   3 3770.95 235.852   1
  11  -8  -3 3039.78 225.949   1
 -10  -8   3 10466.9 639.076   1
  10   8  -3 10283.4 636.845   1
 -10   8   3 10559.3 643.438   1
  10  -8  -3 11269.5 644.788   1
  -9  -8   3 9230.37 539.228   1
   9  -8  -3 8648.78 540.798   1
   9   8  -3 9076.11 536.672   1
  -9   8   3 8404.71 539.964   1
  -8  -8   3 122.763 30.7128   1
  -8   8   3 78.0549 28.0683   1
   8   8  -3 115.029 31.0219   1
   7   8  -3 34583.2 1825.27   1
  -7   8   3 30365.7 1827.58   1
   7  -8  -3 30454.1 1828.06   1
  -7  -8   3 30275.5 1823.38   1
  -6   8   3 6456.65 391.619   1
   6  -8  -3 6250.28 389.688   1
  -6  -8   3 6089.51 385.301   1
   5   8  -3 12309.5 742.944   1
  -5  -8   3 12776.5 744.324   1
  -4   8   3 5355.37 358.894   1
   4  -8  -3 5391.51 360.143   1
  -3   8   3 6898.88 420.401   1
   3   8  -3 7172.29 417.129   1
  -3  -8   3 6512.02 415.095   1
   3  -8  -3 6698.35 419.835   1
   2   8  -3 114.257 28.5061   1
  -2   8   3 16.1628 22.7098   1
   2  -8  -3 39.0238 23.9001   1
  -2  -8   3 116.744 31.1321   1
  -1   8   3 41501.8 2517.91   1
   1   8  -3 46464.8 2518.12   1
  -1  -8   3 42852.1 2514.31   1
   1  -8  -3 43639.9 2520.14   1
   0   8   3 17278.7 944.650   1
   0   8  -3 16480.7 941.148   1
   0  -8   3 15592.1 939.396   1
   0  -8  -3 14651.0 941.133   1
   1   8   3 86.4025 32.5383   1
  -1   8  -3 73.4383 31.3535   1
   1  -8   3 120.268 30.6915   1
  -1  -8  -3 98.2143 30.1287   1
   2   8   3 6867.81 442.486   1
   2  -8   3 7378.70 444.467   1
  -2   8  -3 7672.77 445.960   1
  -2  -8  -3 7078.94 444.826   1
  -3   8  -3 8865.21 519.933   1
   3  -8   3 8233.66 517.610   1
   4   8   3 3802.31 237.435   1
  -4  -8  -3 3340.33 234.549   1
  -5  -8  -3 28142.5 1553.23   1
   5   8   3 29272.7 1552.72   1
   5  -8   3 27147.4 1549.78   1
  -6  -8  -3 2683.47 192.068   1
   6   8   3 2580.67 190.444   1
  -6   8  -3 3008.04 196.993   1
   6  -8   3 2800.46 192.198   1
  -7  -8  -3 13255.9 750.216   1
   7   8   3 12277.5 745.443   1
  -7   8  -3 11533.8 745.861   1
   7  -8   3 12822.5 748.178   1
  -8  -8  -3 2387.85 161.740   1
   8   8   3 2103.17 157.621   1
  -8   8  -3 1915.59 155.894   1
   8  -8   3 2143.08 157.259   1
  -9  -8  -3 2023.03 143.970   1
   9   8   3 1806.88 141.348   1
  -9   8  -3 1665.69 139.725   1
   9  -8   3 1803.03 140.723   1
 -10  -8  -3 106.797 38.2957   1
  10   8   3 68.1157 31.9064   1
  10  -8   3 113.661 33.2281   1
 -10   8  -3 137.417 37.1215   1
  11  -8   3 7.22731 31.7535   1
 -11   8  -3 58.4511 35.6382   1
 -12   8  -3 1104.43 104.146   1
  12  -8   3 1055.21 101.786   1
  12   8   3 1202.46 103.947   1
 -13   8  -3 7577.17 442.828   1
  13  -8   3 7220.70 440.185   1
 -13  -8  -3 6150.33 432.754   1
 -14  -8  -3 175.603 44.2682   1
  14   8   3 236.448 48.0003   1
  14  -8   3 208.778 46.6086   1
 -14   8  -3 209.868 51.8555   1
 -15   8  -3 391.650 60.1648   1
  15  -8   3 348.359 59.9656   1
  15   8   3 373.566 57.7470   1
 -15  -8  -3 388.022 57.2621   1
 -16   8  -3 180.144 48.3981   1
  16  -8   3 150.799 39.5046   1
  16   8   3 195.381 46.7159   1
 -16  -8  -3 206.754 43.8706   1
 -17   8  -3 8.16172 35.2005   1
  17  -8   3 7.88190 36.8077   1
  17   8   3-7.87235 36.7631   1
 -17  -8  -3-7.43937 33.1730   1
 -18   8  -3 87.1533 42.6417   1
  18  -8   3 147.324 46.9705   1
  18   8   3 150.090 46.9897   1
 -18  -8  -3 96.5428 42.1904   1
 -19   8  -3 537.798 66.3929   1
  19  -8   3 410.724 62.0997   1
  19   8   3 418.167 66.4162   1
 -19  -8  -3 491.871 64.9968   1
 -20   8  -3 23.0345 35.3676   1
  20  -8   3 45.5083 32.1898   1
  20   8   3-7.84409 37.7331   1
 -20  -8  -3 59.2768 33.6138   1
 -21   8  -3 180.408 43.9401   1
  21  -8   3 140.552 42.4525   1
  21   8   3 178.517 53.5202   1
 -21  -8  -3 131.976 44.0942   1
 -22   8  -3 110.775 39.6413   1
  22  -8   3 78.4896 42.3762   1
  22   8   3 146.237 47.2870   1
 -22  -8  -3 72.3467 33.7659   1
  23   8   3 112.438 44.5794   1
  25  -9  -3 72.9395 44.8096   1
 -25   9   3 110.241 39.8462   1
  24  -9  -3-7.47361 41.4885   1
 -24   9   3-37.7018 40.9782   1
  23  -9  -3 7.64419 45.4216   1
 -23   9   3 39.7639 42.7463   1
  22  -9  -3 15.6488 34.3247   1
 -22   9   3-32.3197 34.2438   1
  21  -9  -3 23.7518 31.7069   1
 -21   9   3-8.19811 32.1683   1
  20   9  -3 104.041 41.3206   1
 -20  -9   3 66.2515 34.1575   1
 -19   9   3 460.808 66.8840   1
  19   9  -3 469.577 66.0100   1
 -19  -9   3 324.256 59.3687   1
 -18   9   3-7.91307 32.3167   1
  18   9  -3 7.81002 35.9335   1
 -18  -9   3 7.93528 35.9524   1
  18  -9  -3-30.8195 35.9828   1
 -17   9   3 649.823 75.7617   1
  17   9  -3 537.716 70.7309   1
  17  -9  -3 697.086 75.6862   1
 -17  -9   3 633.329 76.1350   1
  16  -9  -3 2299.62 169.910   1
 -16   9   3 2156.00 168.321   1
 -15   9   3 2555.18 197.217   1
  15   9  -3 2797.51 196.168   1
 -15  -9   3 2726.86 197.985   1
  15  -9  -3 2897.82 198.982   1
 -14   9   3 909.210 98.9040   1
  14   9  -3 1312.06 104.565   1
 -14  -9   3 1128.57 102.641   1
  14  -9  -3 1215.75 104.024   1
 -13   9   3 659.246 77.6733   1
  13   9  -3 655.404 73.0004   1
 -13  -9   3 803.757 78.4068   1
  13  -9  -3 857.408 82.0675   1
  12   9  -3-6.42809 29.1408   1
 -12  -9   3 46.9325 30.3929   1
 -11   9   3 320.526 53.9004   1
 -11  -9   3 323.633 49.4276   1
  11  -9  -3 353.618 54.6182   1
  11   9  -3 492.778 56.1236   1
  10  -9  -3 10078.8 609.845   1
 -10   9   3 9738.20 609.217   1
 -10  -9   3 10187.6 607.570   1
   9  -9  -3 9902.83 601.494   1
  -9   9   3 9829.24 600.385   1
   8  -9  -3 934.601 85.9634   1
   8   9  -3 968.091 81.2451   1
  -8   9   3 897.672 83.9424   1
  -8  -9   3 801.749 79.1771   1
   7   9  -3 403.118 48.7088   1
  -7   9   3 343.818 50.5057   1
   7  -9  -3 382.753 50.8503   1
  -7  -9   3 343.972 48.3953   1
   6   9  -3 17960.1 1051.73   1
  -6   9   3 17645.8 1057.92   1
   6  -9  -3 17666.3 1057.27   1
  -6  -9   3 18275.1 1054.05   1
   5   9  -3 423.491 50.6745   1
  -5   9   3 444.015 53.5901   1
   5  -9  -3 426.960 54.7449   1
  -5  -9   3 480.407 53.6752   1
   4   9  -3 1335.40 106.786   1
  -4   9   3 1366.06 113.291   1
  -4  -9   3 1459.57 109.987   1
   4  -9  -3 1373.99 112.477   1
  -3   9   3 59.3715 29.8486   1
   3   9  -3 64.7001 26.7900   1
   3  -9  -3 48.1168 29.0600   1
  -3  -9   3 42.7138 22.0130   1
  -2   9   3 11203.0 706.876   1
   2   9  -3 12107.4 704.815   1
   2  -9  -3 12054.9 708.416   1
  -1   9   3 721.273 71.6357   1
   1   9  -3 688.524 69.1875   1
  -1  -9   3 634.691 68.0841   1
   1  -9  -3 815.639 75.1695   1
   0   9  -3 4206.70 239.184   1
   0  -9   3 3806.81 235.616   1
   0  -9  -3 3475.51 237.260   1
   1   9   3 801.842 76.4450   1
  -1   9  -3 759.817 76.8514   1
   1  -9   3 922.955 80.1279   1
  -1  -9  -3 926.112 81.5753   1
   2   9   3 1985.08 154.568   1
  -2  -9  -3 2425.36 161.771   1
  -3   9  -3 639.101 64.3119   1
   3  -9   3 611.924 64.6662   1
   3   9   3 562.352 62.7299   1
  -3  -9  -3 566.962 62.6307   1
  -4   9  -3 30010.7 1841.04   1
  -4  -9  -3 32553.3 1844.98   1
   4  -9   3 32723.0 1843.90   1
   4   9   3 31570.7 1841.75   1
  -5  -9  -3 4946.70 328.616   1
   5   9   3 5149.25 328.132   1
  -5   9  -3 4941.02 328.488   1
   5  -9   3 5467.70 330.369   1
  -6  -9  -3-40.2305 34.3849   1
   6   9   3 25.9394 31.1620   1
  -6   9  -3 20.6973 32.6888   1
   6  -9   3 6.50273 29.9176   1
  -7  -9  -3 20.7359 31.8238   1
   7   9   3-26.2428 33.2542   1
  -7   9  -3 48.2692 34.5104   1
   7  -9   3 47.6158 36.5657   1
  -8  -9  -3 2009.62 154.828   1
   8   9   3 2140.96 153.612   1
  -8   9  -3 2106.50 155.738   1
   8  -9   3 1934.39 152.474   1
   9   9   3 61.6656 33.7487   1
  -9  -9  -3 116.605 39.8989   1
  10  -9   3 2664.63 184.815   1
 -10   9  -3 2345.57 181.805   1
  11   9   3 43.9340 36.8219   1
  11  -9   3 88.8443 39.0699   1
 -11   9  -3 68.1429 36.5835   1
 -12   9  -3 1376.76 117.774   1
  12  -9   3 1186.00 113.326   1
 -12  -9  -3 1442.70 119.969   1
 -13  -9  -3 7.79220 34.7837   1
  13   9   3 52.2839 40.6031   1
  13  -9   3 38.0762 33.4439   1
 -13   9  -3 15.7666 36.8494   1
 -14   9  -3 1442.65 133.355   1
 -14  -9  -3 1575.71 133.676   1
  14  -9   3 1700.46 136.316   1
  14   9   3 1726.98 134.156   1
 -15  -9  -3-31.6107 43.3961   1
  15   9   3 68.6402 41.4332   1
  15  -9   3 23.5218 37.1563   1
 -15   9  -3-8.17544 35.2670   1
 -16   9  -3 32.8819 34.2381   1
  16  -9   3 23.8072 30.5123   1
  16   9   3 30.7397 39.9116   1
 -16  -9  -3 7.92504 38.1078   1
 -17   9  -3 302.612 57.9245   1
  17  -9   3 244.634 54.2705   1
  17   9   3 348.067 57.1297   1
 -17  -9  -3 326.438 55.0750   1
 -18   9  -3 332.416 54.0872   1
  18  -9   3 274.004 49.6761   1
  18   9   3 279.156 56.8795   1
 -18  -9  -3 134.580 48.5538   1
  19   9   3-15.4549 40.1086   1
 -19  -9  -3 23.6675 37.9105   1
  20  -9   3-7.56389 39.7385   1
 -20   9  -3-29.9963 35.0370   1
 -21   9  -3 14.8680 38.5860   1
  21  -9   3 7.39723 36.5213   1
  21   9   3 15.1033 38.2522   1
 -21  -9  -3-15.5402 37.8541   1
  22   9   3 103.840 45.8958   1
 -22  -9  -3 68.6883 41.7508   1
  24 -10  -3 58.3796 44.5842   1
 -24  10   3 30.5625 42.4737   1
  22 -10  -3-7.84212 37.1566   1
 -22  10   3 8.06407 37.1005   1
 -21  10   3 241.763 52.1992   1
  21 -10  -3 117.491 47.1748   1
 -20  10   3 8.12027 39.0389   1
  20 -10  -3 31.1380 41.8395   1
  20  10  -3 23.9182 39.3797   1
  18  10  -3 309.937 56.7741   1
 -18 -10   3 303.758 59.9751   1
 -17  10   3 142.129 43.5079   1
  17 -10  -3 185.324 46.8705   1
  17  10  -3 144.216 45.2980   1
 -17 -10   3 208.186 48.5302   1
 -16  10   3 559.527 72.6354   1
  16 -10  -3 723.075 77.3479   1
  16  10  -3 622.324 74.3331   1
 -16 -10   3 618.260 73.3919   1
 -15  10   3 149.312 42.6057   1
  15 -10  -3 163.154 42.0192   1
 -15 -10   3 130.788 39.8863   1
 -14  10   3 61.5659 37.2451   1
  14 -10  -3 60.8647 36.3193   1
  14  10  -3 135.937 40.3542   1
 -14 -10   3 59.5879 36.5557   1
 -13  10   3 53.0740 38.8919   1
  13 -10  -3-7.48232 33.9103   1
  13  10  -3 34.9402 31.1734   1
 -13 -10   3-14.5006 31.2825   1
 -12  10   3 138.457 41.2583   1
 -12 -10   3 140.994 40.7946   1
  12  10  -3 122.822 41.0244   1
  12 -10  -3 181.219 41.4944   1
  11 -10  -3 874.504 84.2685   1
 -11 -10   3 895.996 84.3212   1
 -11  10   3 720.998 80.7672   1
  11  10  -3 912.245 82.4713   1
 -10 -10   3 657.987 67.9041   1
  10  10  -3 469.471 60.4011   1
   9 -10  -3 944.222 88.1949   1
  -9  10   3 981.430 88.7666   1
   9  10  -3 869.912 84.2560   1
  -9 -10   3 869.911 84.4328   1
   8  10  -3 2017.64 134.236   1
  -8  10   3 1565.23 130.544   1
   8 -10  -3 1588.01 130.105   1
  -8 -10   3 1627.51 130.940   1
   7  10  -3 21115.8 1229.02   1
  -7  10   3 21917.2 1236.04   1
   7 -10  -3 20726.0 1233.43   1
  -7 -10   3 20150.2 1229.76   1
   6  10  -3 10807.2 644.544   1
  -6  10   3 10291.2 645.842   1
   6 -10  -3 11763.0 650.810   1
  -6 -10   3 9970.59 645.980   1
  -5  10   3 39.9404 29.2330   1
   5 -10  -3 13.1929 24.2489   1
  -4  10   3 1416.55 115.627   1
   4 -10  -3 1376.86 115.660   1
  -3  10   3 12536.3 731.706   1
   3 -10  -3 11829.1 730.876   1
  -2  10   3 12953.0 716.196   1
   2 -10  -3 10781.0 715.253   1
  -1  10   3 11155.3 715.371   1
   1 -10  -3 11100.5 718.008   1
   0  10   3-12.7724 26.0976   1
   0  10  -3 6.10511 27.2408   1
   0 -10   3-30.3730 28.7984   1
   0 -10  -3-32.8519 32.8762   1
   1  10   3 1992.37 152.973   1
  -1  10  -3 1974.21 151.331   1
   1 -10   3 2172.53 153.466   1
  -1 -10  -3 2207.12 156.322   1
   2  10   3 9083.34 496.317   1
  -2  10  -3 8053.66 492.941   1
   2 -10   3 7408.81 488.788   1
  -2 -10  -3 7582.78 490.912   1
  -3  10  -3 6387.57 389.278   1
   3 -10   3 7085.03 394.986   1
  -3 -10  -3 7344.02 398.088   1
  -4  10  -3 5820.48 353.573   1
   4 -10   3 5994.20 354.350   1
   4  10   3 5495.23 351.310   1
  -4 -10  -3 4843.04 348.548   1
  -5  10  -3 1019.93 92.9755   1
   5 -10   3 852.180 86.2562   1
   5  10   3 917.656 87.4541   1
  -5 -10  -3 1057.14 95.4669   1
  -6  10  -3 1034.76 98.6846   1
  -6 -10  -3 1128.25 99.1850   1
   6 -10   3 1186.93 99.0614   1
   6  10   3 1121.03 97.7963   1
  -7  10  -3-43.2703 37.8746   1
  -7 -10  -3-7.18507 27.5978   1
   7 -10   3 7.09242 35.0156   1
   7  10   3 13.8983 22.9478   1
   8  10   3 42.4014 34.9024   1
  -8 -10  -3-7.30670 33.6299   1
  -9 -10  -3 7878.53 501.030   1
   9  10   3 8083.03 499.297   1
  -9  10  -3 7871.13 499.930   1
   9 -10   3 8338.76 501.966   1
  10  10   3 208.248 43.2261   1
  10 -10   3 210.385 46.6119   1
 -10  10  -3 211.265 48.7299   1
 -11 -10  -3 77.4239 36.0204   1
 -11  10  -3 93.0027 39.6198   1
  11 -10   3 113.163 39.0563   1
 -12 -10  -3 134.922 43.7601   1
  12  10   3 237.846 49.0415   1
  12 -10   3 236.035 45.9135   1
 -12  10  -3 201.386 43.6737   1
 -13  10  -3 2042.28 150.568   1
 -13 -10  -3 1721.04 145.011   1
  13 -10   3 1767.06 144.644   1
  13  10   3 1800.85 145.463   1
 -14 -10  -3 240.670 52.4900   1
  14  10   3 317.845 55.2616   1
 -14  10  -3 337.411 54.4898   1
  14 -10   3 271.348 49.7586   1
 -15 -10  -3 339.387 57.7886   1
  15  10   3 328.830 57.5955   1
 -15  10  -3 350.908 57.9238   1
  15 -10   3 383.154 55.4495   1
  16  10   3-7.88773 38.9559   1
 -16 -10  -3 48.5802 42.0377   1
  17 -10   3 7.91898 35.3117   1
 -17  10  -3-8.17028 32.0562   1
 -18  10  -3-24.0473 42.1197   1
  18 -10   3 38.6942 42.0593   1
  18  10   3 31.6189 38.5337   1
 -18 -10  -3 48.3255 38.1871   1
 -19  10  -3 71.0531 38.2269   1
  19 -10   3 113.792 39.6541   1
  19  10   3 70.6837 35.8904   1
 -19 -10  -3 72.0118 37.1107   1
  20  10   3-15.5426 38.8783   1
  21 -10   3 14.4474 36.5904   1
 -21  10  -3-21.7652 36.7493   1
  23 -11  -3-7.47387 34.3946   1
 -23  11   3-23.1250 40.9581   1
  22 -11  -3-7.64827 37.2647   1
 -22  11   3-15.7540 35.6923   1
 -21  11   3 7.98741 36.7478   1
  21 -11  -3-7.60428 30.4507   1
 -20  11   3-7.96369 36.6397   1
  20 -11  -3 15.4861 34.5281   1
 -19  11   3 23.5602 38.2826   1
  19  11  -3 24.0578 36.3563   1
 -17  11   3-7.92206 38.0709   1
 -17 -11   3 16.3288 36.9917   1
  17 -11  -3-7.80210 35.3505   1
  17  11  -3-31.5684 35.7583   1
 -16 -11   3 1514.69 128.511   1
 -16  11   3 1298.82 123.602   1
  16 -11  -3 1601.71 126.788   1
  16  11  -3 1542.92 128.591   1
 -15 -11   3 47.3019 34.0451   1
 -15  11   3 31.2801 36.5596   1
  15  11  -3 7.62532 33.4939   1
  15 -11  -3 38.3394 36.3720   1
 -14 -11   3 533.017 67.5383   1
 -13  11   3 100.368 42.5145   1
  13 -11  -3 22.9206 33.1106   1
  12 -11  -3 29.3765 30.5651   1
 -12  11   3 7.94785 30.5293   1
 -12 -11   3 7.31271 34.1519   1
  12  11  -3-27.7248 34.6686   1
  11  11  -3 108.175 35.0908   1
 -11  11   3 90.9418 43.1703   1
  11 -11  -3 132.099 42.2596   1
 -11 -11   3 208.561 44.8987   1
  10 -11  -3 3199.05 207.753   1
 -10 -11   3 2752.60 202.108   1
 -10  11   3 2595.64 202.259   1
  10  11  -3 2970.89 201.413   1
   9 -11  -3 8616.84 528.937   1
  -9  11   3 9559.38 529.960   1
  -9 -11   3 8976.50 530.813   1
   8  11  -3 951.917 91.8959   1
  -8 -11   3 1275.25 101.811   1
   7  11  -3 2323.71 163.145   1
  -7  11   3 2127.54 162.612   1
   7 -11  -3 2343.41 165.595   1
  -7 -11   3 2024.29 158.981   1
   6  11  -3 167.483 38.5481   1
  -6  11   3 162.687 41.6308   1
   6 -11  -3 274.323 50.7161   1
  -6 -11   3 211.575 43.2087   1
  -5  11   3 5293.26 325.961   1
   5  11  -3 4763.57 320.017   1
  -5 -11   3 4944.29 321.674   1
   5 -11  -3 5070.78 324.842   1
  -4  11   3 4772.68 282.603   1
   4  11  -3 4201.41 274.164   1
   4 -11  -3 4405.66 278.385   1
  -3  11   3 1569.90 119.270   1
   3  11  -3 1387.33 116.492   1
  -3 -11   3 1400.01 115.780   1
   3 -11  -3 1466.38 119.518   1
  -2  11   3 4059.93 259.388   1
   2  11  -3 4087.48 257.793   1
   2 -11  -3 3547.42 255.631   1
  -2 -11   3 3798.55 255.859   1
  -1  11   3 7822.42 498.826   1
  -1 -11   3 7877.19 497.134   1
   1 -11  -3 8545.04 500.924   1
   0  11   3 1727.93 132.665   1
   0  11  -3 1758.39 131.119   1
   0 -11   3 1492.75 126.924   1
   0 -11  -3 1607.01 131.704   1
   1  11   3 137.022 39.0435   1
  -1  11  -3 119.897 36.4665   1
  -1 -11  -3 112.726 38.0797   1
   2  11   3 2418.35 168.788   1
  -2  11  -3 2330.99 167.577   1
   2 -11   3 2218.00 165.687   1
  -2 -11  -3 2098.29 165.984   1
   3 -11   3 6602.77 433.155   1
  -3  11  -3 7079.76 433.494   1
   3  11   3 6635.81 432.443   1
  -3 -11  -3 7472.53 438.093   1
   4  11   3 26.3361 26.4142   1
  -4  11  -3 54.2389 33.5105   1
   4 -11   3 7.00301 32.2590   1
  -4 -11  -3 22.0969 32.3501   1
   5 -11   3 4132.11 267.552   1
   5  11   3 4382.27 268.544   1
  -5 -11  -3 4323.73 270.697   1
  -7  11  -3 554.056 71.8784   1
  -7 -11  -3 709.967 74.4004   1
   7 -11   3 625.130 71.8967   1
   7  11   3 706.997 75.1277   1
  -8  11  -3 776.788 79.2628   1
   8 -11   3 773.667 76.8316   1
  -9  11  -3 38.2923 27.4773   1
  -9 -11  -3 30.7070 30.1629   1
   9  11   3 7.42469 31.5061   1
   9 -11   3 30.2688 27.8191   1
 -10  11  -3 688.872 79.1042   1
  10 -11   3 553.815 72.4438   1
 -11 -11  -3-7.88767 36.8510   1
  11 -11   3 7.59675 27.2311   1
 -11  11  -3 40.3121 34.1852   1
  11  11   3 37.8159 40.1940   1
 -12 -11  -3 160.372 47.7878   1
  12 -11   3 38.7101 36.3667   1
 -12  11  -3 55.1783 38.6006   1
  12  11   3 45.2217 35.4148   1
 -13  11  -3 515.081 74.3669   1
 -13 -11  -3 715.100 81.5085   1
  13 -11   3 772.432 80.5041   1
  13  11   3 699.762 79.7857   1
 -14 -11  -3 129.557 46.7981   1
  14 -11   3 131.324 45.9581   1
  14  11   3 92.1228 42.2388   1
 -14  11  -3 119.039 36.5775   1
 -15 -11  -3 57.0830 43.8743   1
  15  11   3 30.8596 33.3568   1
  16 -11   3 23.2478 38.7579   1
 -16  11  -3-24.4329 40.2082   1
  17  11   3 30.8459 41.4298   1
 -17 -11  -3-8.20126 41.0187   1
  17 -11   3-15.6514 37.0788   1
 -17  11  -3-8.03935 44.6077   1
  18  11   3 115.075 44.0280   1
 -18 -11  -3 98.2338 45.0936   1
  18 -11   3 46.5436 33.0750   1
 -18  11  -3 15.9757 35.8041   1
  19  11   3 30.6152 42.4758   1
 -19 -11  -3 16.1335 41.3751   1
  19 -11   3 7.52015 36.6435   1
 -19  11  -3 7.78204 33.5723   1
  20  11   3-45.3099 44.8580   1
 -20 -11  -3-23.8782 36.6250   1
  20 -11   3-7.24533 38.0564   1
 -20  11  -3 30.3549 39.3935   1
 -22  12   3 7.65872 42.5160   1
  22 -12  -3 37.2161 40.0101   1
 -21  12   3-15.5203 41.7052   1
  21 -12  -3-22.4510 38.8576   1
 -20  12   3-7.78714 38.9474   1
  20 -12  -3 7.54806 38.2326   1
 -19  12   3 46.2350 39.0375   1
  19 -12  -3-22.7938 38.0071   1
 -18  12   3 70.3392 35.0069   1
  18  12  -3 57.2046 41.0065   1
  18 -12  -3 46.0113 30.2690   1
 -17  12   3 32.0148 41.1489   1
  17 -12  -3 68.8123 38.3530   1
  16 -12  -3 424.667 63.0408   1
 -16 -12   3 538.191 68.4593   1
 -16  12   3 528.838 70.1703   1
  16  12  -3 512.096 65.5565   1
  15 -12  -3-23.3767 38.9732   1
 -15 -12   3 8.01128 37.4121   1
 -15  12   3-7.85235 39.2737   1
  15  12  -3 15.0874 35.7430   1
  14 -12  -3 420.242 60.1647   1
 -14  12   3 385.349 58.7163   1
 -14 -12   3 269.002 54.4176   1
  14  12  -3 524.028 66.2892   1
  13 -12  -3 215.318 49.0718   1
 -13 -12   3 148.948 45.8442   1
 -13  12   3 283.146 53.5566   1
  13  12  -3 263.982 50.4967   1
  12 -12  -3 1998.96 155.991   1
 -12  12   3 2057.51 158.797   1
  12  12  -3 2119.79 155.799   1
 -12 -12   3 1883.42 154.365   1
 -11  12   3 162.983 48.1262   1
  11 -12  -3 142.423 45.7555   1
  10  12  -3 577.601 66.9858   1
 -10  12   3 453.936 60.5747   1
  10 -12  -3 420.946 60.2667   1
 -10 -12   3 534.834 66.1738   1
   9  12  -3 601.882 65.1155   1
  -9  12   3 453.430 63.2923   1
   9 -12  -3 515.152 66.0154   1
  -9 -12   3 472.030 64.5320   1
   8  12  -3 203.137 44.9672   1
  -8  12   3 126.796 42.6033   1
   8 -12  -3 214.692 45.8917   1
  -8 -12   3 164.820 45.2287   1
   7  12  -3 166.389 40.2191   1
  -7  12   3 185.835 42.1035   1
   7 -12  -3 233.914 43.4641   1
  -7 -12   3 135.533 37.5827   1
   6  12  -3 47.2599 32.8994   1
  -6  12   3 7.32860 32.1573   1
   6 -12  -3-7.35333 30.6110   1
  -6 -12   3 7.04573 30.3975   1
  -5 -12   3 2322.23 166.292   1
   5 -12  -3 2291.57 166.963   1
   5  12  -3 1943.66 160.377   1
  -5  12   3 2336.57 167.536   1
  -4 -12   3 857.733 82.4377   1
   4  12  -3 742.191 76.8811   1
   3  12  -3-13.3468 29.7747   1
  -3 -12   3 55.0043 33.0545   1
  -2  12   3 350.750 54.1214   1
   2  12  -3 334.423 50.2353   1
  -2 -12   3 305.188 49.6694   1
   2 -12  -3 373.118 56.9691   1
  -1  12   3 164.677 42.6473   1
   1  12  -3 229.517 44.4329   1
  -1 -12   3 255.014 45.7634   1
   1 -12  -3 283.610 48.3231   1
   0  12   3 490.152 58.5175   1
   0  12  -3 264.248 50.1519   1
   0 -12   3 401.093 53.4854   1
   0 -12  -3 383.837 55.3040   1
   1  12   3 2129.39 182.758   1
  -1  12  -3 2695.85 187.220   1
   1 -12   3 2850.29 189.755   1
  -1 -12  -3 2752.70 190.157   1
  -2  12  -3 319.673 53.8238   1
   2 -12   3 370.783 53.5874   1
  -3  12  -3 500.735 66.2137   1
   4  12   3 1144.46 102.357   1
  -4 -12  -3 1083.96 101.850   1
   5  12   3 14.1487 30.5259   1
  -5  12  -3 7.48699 34.9766   1
   5 -12   3 7.29028 30.9100   1
  -5 -12  -3 30.6799 28.1658   1
  -6  12  -3 3017.36 196.712   1
   6 -12   3 2730.89 192.970   1
   6  12   3 2354.42 186.470   1
  -6 -12  -3 2571.49 192.014   1
   7  12   3-36.0280 35.5834   1
  -7  12  -3 7.85993 35.6188   1
   7 -12   3-7.40875 33.5753   1
  -8  12  -3 131.200 40.3997   1
  -8 -12  -3 215.735 47.2882   1
   8  12   3 131.456 43.3464   1
   8 -12   3 91.5298 43.5233   1
  -9  12  -3 86.4843 34.4817   1
  -9 -12  -3 163.540 47.5021   1
   9  12   3 124.211 43.4541   1
   9 -12   3 92.8707 39.6975   1
 -10 -12  -3 111.315 38.6129   1
  10  12   3 84.4854 35.6527   1
 -11  12  -3 178.879 47.0374   1
  11 -12   3 159.617 41.9503   1
 -12 -12  -3 32.2837 39.8494   1
  12  12   3-15.5842 38.9759   1
 -12  12  -3 31.8803 31.2751   1
  12 -12   3-7.75826 27.0890   1
 -13 -12  -3 8.06706 31.0240   1
  13  12   3 23.5013 35.5250   1
 -13  12  -3 55.1711 36.2945   1
  13 -12   3 23.2441 28.4788   1
 -14 -12  -3-8.14893 35.1602   1
  14  12   3 7.82685 40.6366   1
 -14  12  -3 39.3682 36.2388   1
  14 -12   3 30.9226 35.5813   1
 -15  12  -3 15.9950 38.5253   1
  15 -12   3 77.1745 40.1471   1
 -16 -12  -3-8.19140 37.6874   1
  16  12   3 15.3967 40.4306   1
 -16  12  -3-7.98486 39.4220   1
  16 -12   3 23.2123 42.0294   1
 -17 -12  -3 8.14357 38.0383   1
  17  12   3-7.63889 39.1817   1
  17 -12   3-7.67162 32.5214   1
 -17  12  -3 71.5625 40.7839   1
 -18 -12  -3 32.1877 38.6785   1
 -18  12  -3 7.85645 38.7977   1
  18 -12   3 30.3372 39.3753   1
  18  12   3-7.58901 42.9868   1
 -19 -12  -3-7.95033 40.7720   1
  19 -12   3 7.40459 31.9371   1
 -19  12  -3 38.2467 41.5515   1
  19  12   3-14.9953 39.3773   1
  21 -13  -3 29.5113 39.2304   1
 -19  13   3 120.572 45.0808   1
  19 -13  -3 67.2945 43.9266   1
 -17  13   3 24.1717 32.3698   1
  17 -13  -3 68.3570 38.0770   1
  16 -13  -3 374.760 59.2348   1
 -16 -13   3 326.582 58.8950   1
 -16  13   3 484.688 68.1145   1
  16  13  -3 526.519 66.2777   1
 -15 -13   3 206.323 48.1627   1
  15  13  -3 131.896 44.5365   1
  14 -13  -3 7.78346 34.1457   1
 -14 -13   3-8.08169 37.1840   1
 -14  13   3-23.6724 38.9589   1
  14  13  -3-7.64796 33.5513   1
  13 -13  -3 7.69427 34.3097   1
 -13 -13   3-16.3116 36.9497   1
 -13  13   3-32.0280 40.0470   1
  13  13  -3 37.1172 37.1284   1
  12 -13  -3 15.1754 27.8695   1
 -12  13   3 32.5890 32.6435   1
  12  13  -3 37.8736 38.8598   1
 -12 -13   3-8.03341 33.4492   1
  11  13  -3 22.2324 35.6211   1
 -11  13   3 15.7444 29.5837   1
  11 -13  -3 7.60654 31.6660   1
 -11 -13   3 15.6190 34.8339   1
  10  13  -3 36.6692 33.2365   1
 -10  13   3-23.1067 38.0350   1
  10 -13  -3 22.9580 33.5799   1
 -10 -13   3 23.0629 33.1666   1
   9  13  -3 104.851 42.0931   1
  -9  13   3 198.596 46.5083   1
   9 -13  -3 211.068 46.4588   1
  -9 -13   3 122.419 42.9619   1
   8 -13  -3 402.290 60.0553   1
  -8  13   3 458.836 59.8051   1
   7  13  -3 1334.21 112.995   1
  -7 -13   3 1430.25 117.922   1
   7 -13  -3 1248.33 113.617   1
  -7  13   3 1292.53 115.483   1
   6 -13  -3 4743.31 312.412   1
  -6 -13   3 4621.88 310.187   1
   6  13  -3 4879.59 311.843   1
  -6  13   3 4651.42 311.305   1
   5  13  -3 423.282 63.6385   1
  -5  13   3 628.489 72.3961   1
  -5 -13   3 703.244 72.9344   1
   5 -13  -3 628.059 72.3571   1
   4  13  -3-7.04037 29.2999   1
  -4  13   3 30.2279 34.7687   1
   4 -13  -3 7.44787 26.6772   1
  -4 -13   3-7.24242 30.6937   1
   3  13  -3 42.9311 36.4688   1
  -3  13   3 51.9380 32.7992   1
   3 -13  -3 44.4242 38.1850   1
  -3 -13   3 158.878 42.3013   1
  -2  13   3 2261.31 173.308   1
   2  13  -3 2750.58 182.094   1
  -2 -13   3 2289.49 173.792   1
   2 -13  -3 2346.60 175.462   1
  -1  13   3 432.066 60.7287   1
   1  13  -3 547.438 64.9280   1
  -1 -13   3 566.024 65.3983   1
   1 -13  -3 403.133 61.3361   1
   0 -13  -3 476.127 67.7910   1
   0  13   3 689.855 74.8241   1
   1  13   3 262.230 49.5772   1
  -1 -13  -3 287.636 50.2421   1
   2  13   3 349.207 54.5055   1
  -2  13  -3 344.764 57.9683   1
  -2 -13  -3 312.041 54.9899   1
   2 -13   3 373.263 56.9011   1
   3 -13   3 579.817 65.4836   1
   3  13   3 473.701 62.6546   1
   4 -13   3 931.835 93.5364   1
  -4  13  -3 1103.22 97.2026   1
  -4 -13  -3 867.002 95.7357   1
   4  13   3 1192.58 100.928   1
   5  13   3 285.908 53.3004   1
  -5  13  -3 315.284 54.5220   1
  -5 -13  -3 448.957 60.8160   1
   6  13   3 215.888 46.7756   1
  -6  13  -3 232.492 48.9194   1
   6 -13   3 286.914 49.2732   1
   7 -13   3 15.0754 31.9455   1
  -7  13  -3 24.2206 36.5785   1
  -7 -13  -3-23.9064 41.3619   1
  -8  13  -3 1075.75 102.043   1
   8 -13   3 979.157 99.0483   1
   8  13   3 1063.78 99.5260   1
  -8 -13  -3 1184.69 106.448   1
  -9  13  -3 87.2853 44.8762   1
   9 -13   3 117.422 40.5767   1
 -10  13  -3 39.5298 28.4931   1
 -10 -13  -3 63.8679 43.0080   1
  10  13   3 68.1679 40.8155   1
  10 -13   3 62.2885 33.7295   1
 -11  13  -3 671.364 82.3759   1
 -11 -13  -3 699.209 82.7243   1
  11  13   3 845.097 85.0718   1
  11 -13   3 577.289 74.6877   1
 -12  13  -3-16.1840 37.7988   1
 -12 -13  -3 8.06804 32.3194   1
  12  13   3-29.8029 36.3071   1
  12 -13   3-23.1160 40.0024   1
  13 -13   3 23.2194 32.8007   1
 -13  13  -3-7.91861 35.3105   1
 -13 -13  -3-8.16897 37.0097   1
 -14 -13  -3 81.6497 42.6524   1
  14 -13   3 76.7340 31.1038   1
 -14  13  -3 85.1053 37.4895   1
  14  13   3 102.775 48.0451   1
 -15 -13  -3 105.853 40.7066   1
  15 -13   3 136.857 43.1032   1
 -15  13  -3 94.1783 44.0156   1
  15  13   3 110.300 43.7294   1
 -16 -13  -3 8.10316 38.9403   1
  16 -13   3 7.62972 38.1624   1
 -16  13  -3-7.84945 38.2414   1
  16  13   3 23.4438 41.0423   1
 -17 -13  -3 32.0473 43.7133   1
  17 -13   3 89.4630 37.0359   1
  17  13   3 116.281 47.4615   1
 -17  13  -3 47.0136 38.9025   1
  18  13   3 30.6516 42.1583   1
 -18  13  -3 38.2430 39.3140   1
 -18 -13  -3 31.5687 40.0647   1
  18 -13   3 81.8980 40.9659   1
  20 -14  -3 157.974 46.4915   1
 -20  14   3 80.8187 40.0365   1
  19 -14  -3 21.9551 35.1891   1
  18 -14  -3 623.796 70.2164   1
 -18  14   3 556.967 67.8132   1
  17 -14  -3 44.7398 34.3640   1
 -17  14   3 198.337 46.2484   1
  16 -14  -3 119.651 44.4923   1
 -16  14   3 108.505 45.2335   1
  15  14  -3 206.022 49.5828   1
 -15  14   3 102.191 44.5508   1
  15 -14  -3 178.777 47.0503   1
  14  14  -3 39.8558 39.8854   1
  14 -14  -3-7.75927 40.2904   1
 -14  14   3-7.86654 34.5278   1
 -14 -14   3 75.6309 42.5817   1
  13  14  -3 47.3153 41.1682   1
  13 -14  -3 114.503 37.4493   1
 -13  14   3 64.5081 37.9144   1
 -13 -14   3 65.8638 38.7005   1
  12  14  -3 270.130 53.7971   1
  12 -14  -3 281.863 54.5353   1
 -12  14   3 229.031 54.4625   1
 -12 -14   3 252.163 57.2303   1
 -11 -14   3 515.198 71.9776   1
  11 -14  -3 559.414 68.5284   1
  11  14  -3 477.640 69.4817   1
 -11  14   3 452.062 66.3862   1
  10  14  -3 2283.52 169.057   1
  10 -14  -3 2073.52 163.764   1
 -10  14   3 2172.61 165.633   1
 -10 -14   3 2194.26 169.927   1
  -9 -14   3-7.93646 34.8236   1
   9  14  -3 46.4235 38.2072   1
  -9  14   3-7.46908 26.7640   1
   9 -14  -3 38.2282 34.6479   1
   8  14  -3-15.0757 34.6799   1
  -8 -14   3 23.5936 35.0695   1
   7  14  -3 1831.94 140.597   1
  -7  14   3 1549.09 136.718   1
   7 -14  -3 1623.08 135.974   1
  -7 -14   3 1946.23 142.879   1
  -6 -14   3 112.616 40.1292   1
   6  14  -3 61.1408 38.9637   1
  -6  14   3 69.6562 35.3422   1
   6 -14  -3 70.2113 36.6990   1
  -5 -14   3 604.215 73.0049   1
   5  14  -3 559.126 72.2801   1
  -5  14   3 707.775 76.3235   1
   5 -14  -3 589.204 71.4155   1
  -4  14   3 510.321 67.9510   1
   4  14  -3 508.598 65.3794   1
   4 -14  -3 590.687 71.0569   1
  -4 -14   3 456.820 64.2747   1
  -3  14   3 30.6979 36.9709   1
   3  14  -3 22.5339 31.9393   1
   3 -14  -3 113.434 41.1604   1
  -3 -14   3 29.8508 31.7341   1
   2  14  -3 563.952 69.1101   1
  -2  14   3 377.415 64.1546   1
  -2 -14   3 565.567 68.7702   1
   2 -14  -3 474.064 65.4037   1
  -1  14   3 5846.31 359.477   1
   1  14  -3 5687.11 358.924   1
   1 -14  -3 5283.07 356.566   1
  -1 -14   3 5284.04 357.142   1
   0 -14  -3 412.335 61.0472   1
   0  14   3 346.778 58.6428   1
   0  14  -3 525.102 64.7244   1
  -1  14  -3 698.707 76.6279   1
   1  14   3 697.391 75.1237   1
   1 -14   3 445.412 65.2299   1
  -1 -14  -3 637.471 71.0085   1
  -2 -14  -3 164.058 45.9542   1
   2 -14   3 129.109 41.7252   1
   2  14   3 142.839 41.7579   1
  -2  14  -3 178.795 45.7356   1
   3  14   3 1641.45 128.630   1
   3 -14   3 1472.18 123.376   1
  -3  14  -3 1320.91 119.751   1
  -3 -14  -3 1424.21 123.541   1
   4 -14   3 23.1487 38.1129   1
   4  14   3-7.76282 34.6352   1
  -4  14  -3 22.5094 37.5452   1
  -4 -14  -3 47.8233 37.7833   1
  -5 -14  -3 1974.32 150.219   1
   5 -14   3 1591.79 145.259   1
   5  14   3 2014.71 150.761   1
  -6 -14  -3 7.97358 35.5580   1
  -7  14  -3 49.4547 35.6605   1
  -8 -14  -3 73.9490 41.3954   1
  -8  14  -3 71.9242 39.7668   1
   8  14   3 92.1533 42.9003   1
   8 -14   3 110.027 44.7838   1
  -9 -14  -3 919.020 95.5842   1
  -9  14  -3 1042.96 99.3198   1
   9  14   3 947.949 94.4161   1
   9 -14   3 1055.35 98.3956   1
 -10 -14  -3-40.3119 41.3650   1
 -10  14  -3 39.6169 32.3823   1
  10 -14   3 47.1612 35.6335   1
  10  14   3 22.8516 35.0681   1
  11  14   3 107.004 39.1280   1
 -11 -14  -3 203.223 47.6828   1
 -12  14  -3 220.165 47.8793   1
  12 -14   3 222.854 44.8997   1
  13  14   3 114.964 42.5748   1
 -13 -14  -3 234.379 48.3493   1
 -13  14  -3 180.759 47.9172   1
  13 -14   3 239.198 48.6850   1
 -14 -14  -3 24.1271 40.7510   1
  14  14   3 15.1516 36.4204   1
  15  14   3 67.3942 44.1418   1
 -15  14  -3 30.6554 42.1538   1
  15 -14   3 37.4392 38.0108   1
 -16 -14  -3 23.8719 39.2859   1
  16  14   3-22.0513 32.2447   1
  17  14   3-14.3479 38.9702   1
 -17 -14  -3-7.88464 38.9287   1
 -17  14  -3 61.0041 41.8707   1
  17 -14   3-7.30666 38.3751   1
 -18  15   3 37.3758 34.4142   1
  18 -15  -3 7.27649 34.9884   1
 -17  15   3 240.950 52.8818   1
  17 -15  -3 297.931 53.0381   1
 -16  15   3 632.227 73.0618   1
  16 -15  -3 623.074 71.1168   1
  14  15  -3-16.0000 38.9725   1
  14 -15  -3 38.4231 40.8241   1
 -14  15   3-23.3626 37.9375   1
  13  15  -3 32.2582 36.0121   1
 -13  15   3 64.0940 32.7741   1
  13 -15  -3 15.1697 29.1959   1
 -13 -15   3 16.7455 36.7783   1
  12  15  -3 32.7628 42.1817   1
 -12  15   3 40.7912 39.3939   1
  12 -15  -3 121.567 41.8968   1
 -12 -15   3 58.5310 39.8070   1
 -10 -15   3 197.366 47.2254   1
  10  15  -3 199.711 47.6881   1
 -10  15   3 125.623 48.5650   1
  10 -15  -3 193.759 50.7009   1
  -9 -15   3 3052.15 208.387   1
  -9  15   3 2593.71 200.791   1
   9 -15  -3 2860.27 203.222   1
   9  15  -3 2772.80 203.088   1
  -8 -15   3 55.7989 34.0868   1
  -8  15   3 107.020 37.5171   1
   8 -15  -3 77.0765 35.7520   1
   8  15  -3 78.6899 36.4883   1
  -7 -15   3 468.073 64.9621   1
   7  15  -3 476.453 68.0242   1
   7 -15  -3 470.309 66.3860   1
  -7  15   3 552.053 70.5185   1
   6 -15  -3 2805.62 209.830   1
  -6 -15   3 3137.27 215.377   1
   6  15  -3 2826.74 211.280   1
  -6  15   3 3156.29 215.352   1
   5  15  -3-7.64541 32.9737   1
   5 -15  -3-7.81889 28.6961   1
  -5 -15   3-23.6319 38.3749   1
  -5  15   3 31.4509 32.1091   1
   4 -15  -3 210.514 50.9843   1
  -4 -15   3 194.285 47.2762   1
   4  15  -3 256.172 49.6226   1
  -4  15   3 289.692 52.3230   1
  -3 -15   3 247.657 53.6679   1
   3  15  -3 283.379 58.3856   1
  -2 -15   3 413.234 61.1077   1
   2  15  -3 509.761 65.1401   1
  -1 -15   3 372.821 59.0993   1
   1  15  -3 421.673 62.8886   1
   0 -15   3 379.417 57.6385   1
   0  15  -3 321.596 55.1421   1
   1 -15   3-7.67309 35.8344   1
  -1  15  -3 23.9904 41.5073   1
   2 -15   3 382.480 57.7540   1
  -2  15  -3 291.016 55.3499   1
   3  15   3-15.3695 34.2711   1
  -3  15  -3-22.6090 40.4922   1
   3 -15   3 7.70514 32.0691   1
  -4  15  -3 1371.69 123.292   1
   4 -15   3 1606.77 128.182   1
  -4 -15  -3 1444.00 126.105   1
   5  15   3 47.2925 38.5251   1
  -5 -15  -3 48.9926 39.9011   1
  -5  15  -3 24.0681 41.7574   1
   5 -15   3 101.108 44.5928   1
  -6 -15  -3 24.1445 41.7741   1
   6  15   3 7.87327 37.8351   1
   6 -15   3-7.78741 30.5561   1
  -6  15  -3 15.9949 34.4939   1
   7  15   3 199.860 49.8010   1
  -7  15  -3 199.453 52.0200   1
  -7 -15  -3 96.7134 46.6429   1
   7 -15   3 168.929 46.6092   1
   8  15   3 1821.00 140.253   1
  -8 -15  -3 1719.81 140.625   1
   8 -15   3 1577.60 139.564   1
   9  15   3-31.3217 39.1820   1
  -9 -15  -3-8.16233 39.7811   1
 -10  15  -3 230.603 53.7636   1
  11  15   3 7.61466 37.1114   1
 -11  15  -3 39.3457 39.3726   1
  11 -15   3 15.1783 38.9335   1
 -11 -15  -3 16.4875 40.7138   1
  12  15   3 45.6842 41.4307   1
 -12  15  -3 40.3232 36.6186   1
  12 -15   3 45.4438 33.8619   1
 -12 -15  -3 40.2180 34.7774   1
  13  15   3 129.256 41.4808   1
 -13  15  -3 54.3739 37.0068   1
  13 -15   3 53.5307 35.9209   1
 -13 -15  -3 32.2522 39.9946   1
  14  15   3 143.598 45.2755   1
 -14  15  -3 227.855 52.6513   1
  14 -15   3 208.844 50.6974   1
 -14 -15  -3 160.768 46.2484   1
  15  15   3-30.0028 43.3345   1
 -15  15  -3-29.9249 33.9142   1
 -15 -15  -3-7.98969 36.7775   1
  15 -15   3-14.6908 35.8034   1
 -16  15  -3 29.9488 43.2730   1
  16 -15   3 28.9068 37.9898   1
 -17  16   3 90.7867 42.2263   1
  17 -16  -3 70.7331 38.6914   1
 -16  16   3 185.982 46.5441   1
  16 -16  -3 115.945 40.2664   1
 -15  16   3 296.595 55.5045   1
  15 -16  -3 270.694 53.9328   1
 -14  16   3 314.077 59.5266   1
  14 -16  -3 370.444 61.8686   1
  12  16  -3-8.26003 36.3436   1
  12 -16  -3 60.1565 36.7410   1
 -12  16   3 80.7408 38.9011   1
 -11 -16   3 295.758 55.8555   1
 -11  16   3 235.729 51.8624   1
  11 -16  -3 289.149 53.5830   1
  11  16  -3 258.413 54.3432   1
 -10 -16   3 91.5390 39.5919   1
 -10  16   3 86.0273 45.3085   1
  10 -16  -3 54.0394 40.2290   1
  10  16  -3 24.1501 38.3101   1
  -9 -16   3 8.17895 32.7552   1
  -9  16   3-7.55739 30.8658   1
   9 -16  -3 15.5026 32.8523   1
   9  16  -3 32.4882 38.4858   1
   8  16  -3 1192.39 109.047   1
  -8 -16   3 1034.86 103.472   1
  -7  16   3 1063.87 99.2141   1
   7 -16  -3 830.547 92.0366   1
  -6  16   3 1386.58 119.315   1
   6 -16  -3 1292.81 116.956   1
  -5  16   3 560.340 71.2639   1
   5 -16  -3 483.645 67.1760   1
  -4  16   3-7.86559 27.4594   1
   4 -16  -3 15.6775 26.6358   1
  -3  16   3 516.344 70.0585   1
   3 -16  -3 535.695 69.5845   1
  -2  16   3 63.2481 42.7925   1
   2 -16  -3 116.734 43.0447   1
  -1  16   3 1532.46 133.565   1
   1 -16  -3 1746.15 136.612   1
   0  16  -3 1664.66 138.118   1
   0  16   3 1487.37 131.910   1
   0 -16   3 1555.29 133.752   1
   0 -16  -3 1805.41 137.902   1
  -1  16  -3 644.467 79.6140   1
   1 -16   3 667.700 77.8674   1
   1  16   3 701.753 78.6812   1
  -2 -16  -3-39.0794 36.4997   1
  -2  16  -3 23.3504 32.9857   1
   2 -16   3 31.3813 30.7816   1
   2  16   3-15.9117 39.2781   1
  -3 -16  -3 174.929 46.2274   1
  -3  16  -3 122.426 46.2301   1
   3 -16   3 242.680 48.4761   1
   3  16   3 196.282 45.2411   1
  -4 -16  -3 169.651 50.1240   1
   4  16   3 186.750 48.7732   1
  -4  16  -3 227.953 53.8561   1
   4 -16   3 206.663 50.5746   1
   5  16   3 1757.90 133.496   1
  -5  16  -3 1127.17 123.943   1
   5 -16   3 1347.63 124.922   1
  -5 -16  -3 1785.19 135.384   1
   6  16   3 111.081 47.6693   1
  -6  16  -3 145.559 47.6922   1
  -6 -16  -3 147.645 46.0754   1
   6 -16   3 102.313 44.2549   1
   7  16   3 1350.86 121.128   1
   8  16   3 101.397 41.8920   1
  -8  16  -3 72.1013 42.0356   1
   8 -16   3 62.6320 42.5107   1
  -8 -16  -3 194.362 49.7783   1
   9  16   3 1336.42 120.340   1
  -9  16  -3 1450.47 125.221   1
   9 -16   3 1604.43 126.813   1
  -9 -16  -3 1335.15 121.505   1
  10  16   3 145.910 42.6508   1
 -10  16  -3 165.477 48.8775   1
 -10 -16  -3 145.939 45.3954   1
  10 -16   3 171.304 47.5063   1
  11  16   3 233.679 57.7456   1
 -11 -16  -3 186.709 47.9487   1
  11 -16   3 209.857 47.6361   1
  12 -16   3 149.070 41.8117   1
 -12  16  -3 293.617 57.7555   1
  13  16   3 248.663 53.4868   1
 -13  16  -3 129.878 50.9832   1
 -13 -16  -3 310.260 57.7056   1
  14  16   3 37.0929 35.6898   1
 -14  16  -3 29.6787 33.6585   1
 -14 -16  -3 8.03012 38.6252   1
  14 -16   3 36.4693 28.6690   1
  15  16   3-7.35274 36.3026   1
  15 -17  -3 73.1581 33.0581   1
 -15  17   3 118.390 40.1115   1
  14 -17  -3 118.083 42.5491   1
 -14  17   3 74.7958 38.7288   1
  13 -17  -3 184.758 44.4074   1
 -13  17   3 130.781 42.7372   1
  12 -17  -3 65.7964 31.6620   1
 -12  17   3 32.0030 35.7928   1
 -11  17   3 107.959 42.7477   1
  11 -17  -3 97.4689 45.3196   1
 -10  17   3 233.535 53.3659   1
  10 -17  -3 212.983 51.8613   1
  10  17  -3 232.342 55.5056   1
  -9 -17   3 179.207 47.4349   1
  -9  17   3 165.504 48.7101   1
   9 -17  -3 295.307 56.4114   1
   9  17  -3 130.903 47.6314   1
  -8 -17   3 247.841 52.9316   1
  -8  17   3 255.020 52.4651   1
   8 -17  -3 328.237 56.7036   1
   8  17  -3 307.007 55.7641   1
  -7  17   3 15.6546 34.3754   1
  -7 -17   3 49.4833 37.4005   1
   7 -17  -3 62.1505 40.8334   1
   7  17  -3-8.00624 35.7393   1
   6  17  -3 615.951 77.4518   1
  -6  17   3 664.183 77.7673   1
   6 -17  -3 629.730 75.1218   1
  -6 -17   3 725.287 79.9395   1
   5  17  -3 32.5740 42.7684   1
  -5  17   3-7.87890 30.9141   1
  -5 -17   3 40.2417 40.2547   1
   5 -17  -3-15.7928 29.6639   1
   4  17  -3 820.828 90.5792   1
  -4  17   3 879.418 91.6876   1
  -4 -17   3 689.944 84.7769   1
   4 -17  -3 992.673 91.9686   1
   3  17  -3 105.581 48.5290   1
  -3 -17   3 80.7838 43.7236   1
   2  17  -3 275.808 58.3688   1
  -2 -17   3 314.701 58.8014   1
   1  17  -3 154.029 51.6521   1
  -1 -17   3 106.188 44.4996   1
   0  17  -3 204.338 51.0388   1
   0 -17   3 301.670 52.0731   1
  -1  17  -3 73.4905 37.7261   1
   1 -17   3 47.8668 35.1655   1
  -2  17  -3 434.467 61.9018   1
   2 -17   3 496.979 64.3216   1
  -3  17  -3-15.4770 38.7094   1
   3 -17   3-7.93412 30.4808   1
  -4 -17  -3 151.236 44.4743   1
   4  17   3 39.5136 38.8516   1
  -5 -17  -3 64.4703 38.7735   1
   5  17   3 31.1627 38.0026   1
  -5  17  -3-8.07734 40.9596   1
   5 -17   3 46.8039 40.0501   1
  -6  17  -3 958.778 106.067   1
   6 -17   3 1091.71 105.347   1
  -6 -17  -3 1016.95 104.177   1
   7  17   3 39.5180 41.1118   1
  -7  17  -3 49.3347 43.7655   1
   7 -17   3 46.0640 38.4941   1
  -7 -17  -3 56.6447 44.0388   1
   8  17   3 2010.02 173.665   1
   8 -17   3 2176.94 171.758   1
  -8 -17  -3 2369.44 177.617   1
   9  17   3 221.553 52.9634   1
  -9  17  -3 133.049 46.8700   1
   9 -17   3 154.756 44.6798   1
  -9 -17  -3 266.485 53.2282   1
  10  17   3 178.861 52.2977   1
 -10  17  -3 348.828 57.7549   1
  10 -17   3 252.246 56.0080   1
 -10 -17  -3 239.879 55.1665   1
  11  17   3 30.3125 41.3362   1
 -11  17  -3 76.1878 38.7754   1
  11 -17   3 36.7410 35.0208   1
 -11 -17  -3 135.021 45.1371   1
  12  17   3 29.7485 40.5085   1
 -12  17  -3 54.2635 42.2139   1
  12 -17   3 80.0896 41.7504   1
 -12 -17  -3 39.6343 40.7606   1
  13  17   3-7.50089 44.5522   1
  13 -17   3 7.23952 36.2093   1
 -13  17  -3 7.43920 36.2414   1
 -13 -17  -3 7.82874 37.6201   1
  13 -18  -3 86.7134 40.3814   1
 -13  18   3 81.3031 39.5574   1
  12 -18  -3-21.4793 28.6911   1
 -12  18   3-15.5014 34.0166   1
 -10  18   3 30.6234 37.5676   1
  10 -18  -3 126.224 43.1171   1
  -9  18   3 142.533 44.7923   1
   9 -18  -3 121.379 46.0901   1
  -8  18   3 73.4938 41.2198   1
   8  18  -3 8.06841 38.2481   1
   8 -18  -3-22.5684 41.3224   1
   7  18  -3 532.249 73.3661   1
  -7 -18   3 573.578 72.2236   1
  -6  18   3 8.00780 43.9776   1
   6 -18  -3-38.2670 42.9168   1
  -5  18   3 485.686 68.9241   1
   5 -18  -3 623.968 73.6644   1
  -4  18   3 203.753 48.1548   1
   4 -18  -3 228.820 48.0493   1
  -3  18   3 336.743 56.5820   1
  -2  18   3 78.6624 42.4517   1
   2 -18  -3 62.7154 40.8869   1
  -1  18   3 119.228 37.8640   1
   1  18  -3 227.622 54.2059   1
  -1 -18   3 112.810 45.7878   1
   1 -18  -3 94.0031 39.3898   1
   0  18  -3-8.26109 39.7112   1
   0  18   3 7.86391 36.7391   1
   0 -18   3 47.7048 36.0366   1
   0 -18  -3 23.3593 36.3776   1
   1  18   3 490.132 73.4083   1
  -1  18  -3 684.002 82.1549   1
  -1 -18  -3 716.948 75.9707   1
   1 -18   3 654.959 79.6594   1
  -2 -18  -3 7.90465 35.2557   1
  -2  18  -3-7.67585 34.7832   1
   2 -18   3 7.84231 37.1650   1
   2  18   3 38.4578 32.6044   1
  -3 -18  -3 165.151 45.8326   1
  -3  18  -3 201.466 49.6624   1
   3 -18   3 144.013 48.3141   1
   3  18   3 240.762 51.3023   1
  -4 -18  -3-30.9150 32.7668   1
  -4  18  -3 8.02185 42.1391   1
   4 -18   3 7.84462 39.7458   1
   4  18   3-31.7748 37.1082   1
  -5 -18  -3 244.374 55.3396   1
   5  18   3 314.633 56.9976   1
  -5  18  -3 335.410 58.4991   1
   5 -18   3 270.465 51.8207   1
   7  18   3 414.667 65.6574   1
  -7  18  -3 604.775 75.8715   1
   7 -18   3 395.144 62.7822   1
  -7 -18  -3 582.211 70.6806   1
   8  18   3 138.654 49.2560   1
  -8  18  -3 108.536 39.6225   1
   8 -18   3 160.868 43.7128   1
  -8 -18  -3 167.679 46.8290   1
   9  18   3 54.1824 42.5018   1
  -9  18  -3 15.3944 40.8939   1
  -9 -18  -3-15.8816 37.0861   1
   9 -18   3-15.1597 38.8737   1
  10 -18   3-7.45850 30.4762   1
 -10  18  -3-30.0857 36.1576   1
  11  18   3 23.0658 43.1386   1
 -11  18  -3-15.0409 40.4409   1
  11 -18   3 70.9145 42.9138   1
 -11 -18  -3 39.4817 32.9066   1
  12  18   3 45.2800 43.2399   1
 -10  19   3 29.7346 38.5882   1
  10 -19  -3-7.17964 36.8237   1
  -9  19   3 7.42680 35.1945   1
   9 -19  -3 14.6574 32.6856   1
  -7  19   3 355.676 56.1837   1
   7 -19  -3 361.769 56.0920   1
  -6  19   3-30.3918 34.4424   1
   6 -19  -3-7.53869 30.8083   1
  -5  19   3-23.3811 40.9536   1
   5  19  -3-24.5441 38.2311   1
  -5 -19   3-24.4340 30.6263   1
  -4  19   3 276.163 49.5328   1
   4  19  -3 195.378 50.2662   1
  -4 -19   3 266.996 52.0387   1
   4 -19  -3 214.424 48.6877   1
   3  19  -3-8.13065 41.6990   1
  -3  19   3 15.4190 39.0543   1
   3 -19  -3 15.4649 39.1707   1
  -3 -19   3 16.3299 33.9832   1
   2  19  -3 24.2691 44.4274   1
  -2  19   3-15.4185 32.6850   1
   2 -19  -3 69.1323 34.8134   1
  -2 -19   3-24.1028 40.1949   1
   1  19  -3 443.632 69.1902   1
  -1  19   3 497.608 68.3263   1
  -1 -19   3 354.321 61.1277   1
   1 -19  -3 510.179 68.5485   1
   0  19   3 78.2382 43.8901   1
   0  19  -3-8.02206 42.1593   1
   0 -19  -3-7.68515 39.4422   1
   0 -19   3 47.7546 40.3455   1
   1  19   3-7.75293 40.2425   1
  -1 -19  -3 23.0199 40.3006   1
  -2 -19  -3 310.389 58.6694   1
  -3  19  -3 15.7062 33.8978   1
   3 -19   3 7.79611 32.4730   1
  -3 -19  -3 46.7938 40.5026   1
   3  19   3 37.8527 41.5896   1
  -4 -19  -3 108.821 40.6190   1
  -4  19  -3 7.95735 46.6350   1
   4 -19   3 122.930 45.0446   1
   4  19   3 76.0156 35.2899   1
  -5 -19  -3 99.1252 45.8489   1
   5  19   3 7.65703 40.8463   1
  -5  19  -3 78.2263 44.4552   1
   5 -19   3 76.1762 38.2797   1
   6  19   3 61.8611 43.2237   1
  -6  19  -3 121.436 50.0764   1
  -6 -19  -3 99.5150 39.6030   1
   6 -19   3 88.7313 43.0230   1
   7 -19   3 134.383 43.2073   1
  -7  19  -3 178.843 51.3706   1
   8  19   3-14.9885 34.4839   1
  -8  19  -3 30.2053 38.7288   1
   8 -19   3 14.8981 34.7914   1
  -8 -19  -3 15.4115 37.5438   1
   9  19   3-7.42547 33.6555   1
   9 -19   3-7.38717 36.9602   1
  -9  19  -3 74.7415 47.5220   1
  -9 -19  -3 23.1383 37.0753   1
  -7  20   3-6.99595 37.1678   1
   7 -20  -3-7.16134 36.2760   1
   6 -20  -3 50.6382 40.6580   1
  -5  20   3-38.2979 39.7925   1
   5 -20  -3-22.0311 41.6233   1
  -4  20   3 7.55564 36.9227   1
   4 -20  -3 95.3994 37.7448   1
  -3  20   3-7.50975 36.0865   1
   3 -20  -3 7.52575 33.0126   1
   2  20  -3-8.11929 42.6469   1
  -2  20   3 7.53389 37.6882   1
   2 -20  -3 37.7820 40.6035   1
   1  20  -3 24.0852 42.8200   1
  -1  20   3 60.2638 43.2523   1
  -1 -20   3 125.480 44.1308   1
   1 -20  -3 52.5293 41.8120   1
   0  20   3-30.3745 41.2584   1
   0  20  -3-15.2172 37.0781   1
   0 -20  -3-15.0987 41.0179   1
   0 -20   3-7.73262 35.5884   1
  -1 -20  -3 844.294 91.5653   1
   1 -20   3 974.011 93.8954   1
  -1  20  -3 772.270 88.8173   1
   1  20   3 933.451 90.6827   1
   2  20   3 105.859 44.9681   1
  -2 -20  -3 201.742 45.2550   1
   3  20   3 14.9853 42.4593   1
  -3  20  -3 54.2078 46.4369   1
   3 -20   3 60.8035 43.4973   1
  -3 -20  -3-15.0631 37.7004   1
  -4  20  -3-7.71175 41.5380   1
   4  20   3-7.36519 31.9043   1
  -4 -20  -3 106.466 41.8603   1
   4 -20   3 141.791 44.4243   1
   5  20   3 22.0372 40.7815   1
   5 -20   3 44.4901 35.1590   1
  -5  20  -3 31.1725 41.4227   1
  -5 -20  -3-15.0741 39.6056   1
   6  20   3-14.7515 41.7697   1
   6 -20   3 29.0003 35.7934   1
  -6 -20  -3 14.8689 37.6573   1
  -6  20  -3-23.3068 37.8470   1
 -24   0   4 33.0385 40.2594   1
  24   0  -4 15.4428 37.6390   1
 -23   0   4 64.4474 42.5567   1
  23   0  -4 96.8911 47.3010   1
 -22   0   4 1607.17 131.137   1
  22   0  -4 1527.90 131.595   1
 -21   0   4 1360.83 119.486   1
  21   0  -4 1457.77 122.814   1
 -20   0   4 1797.80 141.583   1
  20   0  -4 1776.99 143.158   1
  19   0  -4 557.076 69.0436   1
 -18   0   4 963.735 90.7999   1
  18   0  -4 889.357 88.1799   1
 -17   0   4 498.915 61.5447   1
  17   0  -4 379.090 54.6899   1
 -16   0   4 3563.98 232.520   1
  16   0  -4 3327.99 229.802   1
 -15   0   4 10040.2 637.193   1
  15   0  -4 11307.4 642.003   1
  14   0  -4 1060.15 85.9519   1
 -14   0   4 907.879 83.6679   1
  13   0  -4 8286.31 544.951   1
 -13   0   4 10014.3 550.120   1
  12   0  -4 5455.40 348.119   1
 -12   0   4 5858.82 349.860   1
  11   0  -4 50.0147 21.3033   1
  10   0  -4 24216.0 1380.33   1
 -10   0   4 23404.7 1380.28   1
   8   0  -4 40691.6 2287.24   1
  -8   0   4 38916.6 2286.12   1
   7   0  -4 35660.9 2064.29   1
  -7   0   4 36243.8 2065.60   1
   6   0  -4 4955.96 275.923   1
  -6   0   4 4365.25 275.405   1
   5   0  -4 632673. 35525.3   1
  -5   0   4 611515. 35525.7   1
   4   0  -4 369860. 21410.6   1
  -4   0   4 380199. 21410.5   1
  -2   0   4 312517. 18078.7   1
   2   0  -4 320726. 18078.5   1
  -1   0   4 133961. 7004.77   1
   1   0  -4 111883. 7004.34   1
   0   0   4 153029. 8385.01   1
   0   0  -4 140484. 8384.99   1
   1   0   4 409184. 24054.5   1
  -1   0  -4 433607. 24054.8   1
   2   0   4 328221. 20175.9   1
  -2   0  -4 376603. 20174.6   1
   4   0   4 2582.14 164.847   1
  -4   0  -4 2440.88 164.837   1
   5   0   4 47929.6 2951.47   1
  -5   0  -4 55344.6 2955.51   1
   6   0   4 1197.74 87.2856   1
  -6   0  -4 939.996 84.8945   1
   7   0   4 42023.3 2289.15   1
  -7   0  -4 37251.0 2287.97   1
   8   0   4 25280.3 1513.33   1
  -8   0  -4 26771.4 1516.24   1
  10   0   4 22613.3 1273.57   1
 -10   0  -4 20805.6 1271.18   1
  11   0   4 7792.20 453.331   1
 -11   0  -4 6772.00 447.812   1
  12   0   4 4044.29 253.439   1
 -12   0  -4 3425.12 248.642   1
 -13   0  -4-7.01473 28.1008   1
  13   0   4 42.8182 34.3013   1
  14   0   4 667.630 75.5500   1
 -14   0  -4 676.750 73.9040   1
  15   0   4 1478.86 118.426   1
 -15   0  -4 1152.17 109.754   1
  16   0   4 6439.21 405.951   1
 -16   0  -4 6193.43 403.617   1
  18   0   4 283.779 48.9416   1
 -18   0  -4 308.013 52.5629   1
  19   0   4 181.021 46.8429   1
 -19   0  -4 193.948 48.3153   1
  20   0   4 349.078 58.5138   1
 -20   0  -4 419.542 65.0121   1
  21   0   4 501.492 68.2054   1
 -21   0  -4 381.032 61.0548   1
  22   0   4 14.9871 33.9606   1
 -22   0  -4 15.7083 35.5938   1
  23   0   4 173.725 49.6727   1
 -23   0  -4 204.784 54.5873   1
  24   0   4 14.1538 36.7517   1
 -24   0  -4 30.5456 40.5865   1
  25  -1  -4 114.676 45.5440   1
 -25   1   4-8.12912 40.7631   1
  24   1  -4-7.94211 40.2286   1
 -24  -1   4-16.5214 41.3158   1
 -24   1   4 15.9888 33.2688   1
  24  -1  -4 8.20210 38.8622   1
  23   1  -4 85.5504 39.8303   1
 -23  -1   4 65.9622 41.1293   1
 -23   1   4 142.561 42.9548   1
  23  -1  -4 120.905 49.0906   1
  22   1  -4 440.729 61.4132   1
 -22  -1   4 473.367 65.7965   1
 -22   1   4 478.806 63.0683   1
  22  -1  -4 460.529 66.1626   1
  21   1  -4 2213.18 162.275   1
  21  -1  -4 1893.49 156.648   1
 -21  -1   4 2371.66 165.229   1
 -21   1   4 1862.96 157.211   1
  20   1  -4 476.077 66.1425   1
 -20  -1   4 378.900 59.2608   1
 -20   1   4 465.578 64.1384   1
  20  -1  -4 455.958 59.4664   1
  19   1  -4 89.1288 36.0400   1
 -19  -1   4 86.3278 36.7812   1
  18   1  -4 2450.01 173.399   1
 -18  -1   4 2270.72 170.562   1
 -18   1   4 2303.14 170.683   1
  18  -1  -4 2324.90 171.650   1
  17   1  -4 8691.34 495.381   1
 -17  -1   4 7947.32 492.228   1
 -17   1   4 7667.61 492.445   1
  17  -1  -4 7614.89 490.218   1
  16   1  -4 2405.10 167.449   1
 -16  -1   4 2149.81 164.621   1
 -16   1   4 2448.51 168.926   1
  16  -1  -4 2275.43 166.623   1
 -15   1   4 139.951 37.6962   1
  15  -1  -4 96.1783 32.6094   1
  14   1  -4 6157.22 361.558   1
 -14  -1   4 5627.23 360.376   1
 -14   1   4 5749.95 361.111   1
  14  -1  -4 5605.67 360.846   1
  13   1  -4 9183.93 576.227   1
 -13  -1   4 10685.4 582.000   1
 -13   1   4 9773.24 581.752   1
  13  -1  -4 9112.33 578.584   1
 -12  -1   4 20609.2 1224.36   1
 -12   1   4 21462.6 1227.56   1
  12  -1  -4 20899.2 1224.82   1
  11   1  -4 43130.6 2533.10   1
 -11  -1   4 43740.8 2532.59   1
 -11   1   4 45996.9 2537.47   1
  11  -1  -4 43269.6 2535.57   1
 -10   1   4 6782.35 367.480   1
  10  -1  -4 6186.89 363.324   1
  -9   1   4 13644.5 815.535   1
   9  -1  -4 14229.0 815.636   1
   8   1  -4 92669.2 5032.48   1
  -8  -1   4 83580.9 5031.13   1
   7   1  -4 639.679 45.9879   1
  -7   1   4 572.641 48.4312   1
   7  -1  -4 636.632 49.5170   1
  -7  -1   4 559.688 44.7989   1
   6   1  -4 436076. 23080.6   1
  -6   1   4 426670. 23085.5   1
   6  -1  -4 430773. 23085.2   1
  -6  -1   4 352537. 23078.9   1
   5   1  -4 1379.92 88.0527   1
  -5   1   4 1461.06 93.2607   1
  -5  -1   4 1404.25 88.1554   1
  -4   1   4 63163.7 3669.04   1
   4  -1  -4 65030.6 3668.39   1
   3  -1  -4 32837.6 1755.94   1
  -3   1   4 28689.5 1754.87   1
  -2   1   4 7850.42 522.978   1
   2  -1  -4 10534.4 525.196   1
   1  -1  -4 30207.6 1800.81   1
   1   1  -4 33245.3 1799.16   1
  -1   1   4 33256.0 1802.04   1
  -1  -1   4 29412.3 1798.42   1
   0  -1  -4 7664.27 449.816   1
   0   1   4 7544.82 449.675   1
   0   1  -4 7536.61 447.989   1
   0  -1   4 7923.35 448.249   1
  -1   1  -4 4866.99 269.058   1
  -1  -1  -4 4396.72 270.093   1
   1  -1   4 4559.83 268.330   1
   1   1   4 4074.42 267.647   1
  -2  -1  -4 507722. 25797.4   1
   2  -1   4 539280. 25796.6   1
   2   1   4 592140. 25798.8   1
  -3  -1  -4 11961.6 731.899   1
   3   1   4 12990.6 731.507   1
  -4   1  -4 224333. 13143.2   1
  -4  -1  -4 237932. 13145.0   1
   4  -1   4 216808. 13142.2   1
   4   1   4 242209. 13143.8   1
  -5   1  -4 38442.8 2108.58   1
  -5  -1  -4 36987.9 2108.59   1
   5  -1   4 36135.7 2106.98   1
   5   1   4 34556.5 2107.06   1
  -6   1  -4 1399.43 105.065   1
  -6  -1  -4 1283.93 102.883   1
   6  -1   4 1401.75 104.632   1
   6   1   4 1466.09 106.413   1
  -7   1  -4 2902.85 185.506   1
  -7  -1  -4 2479.20 180.926   1
   7  -1   4 2557.96 181.256   1
   7   1   4 2916.61 185.541   1
  -8   1  -4 8303.80 512.814   1
  -8  -1  -4 8349.57 511.711   1
   8  -1   4 8119.60 510.500   1
   8   1   4 8982.85 514.843   1
  -9   1  -4 1012.16 92.8632   1
  -9  -1  -4 1197.21 95.5750   1
   9  -1   4 1324.96 100.046   1
   9   1   4 1019.08 95.9501   1
 -10  -1  -4 12360.8 800.859   1
 -10   1  -4 13668.9 802.778   1
  10  -1   4 13619.4 803.639   1
  10   1   4 14360.1 806.428   1
 -11  -1  -4 15271.1 953.334   1
 -11   1  -4 16009.6 954.447   1
  11  -1   4 17379.9 957.872   1
  11   1   4 15770.0 956.537   1
 -12   1  -4 1698.01 132.949   1
 -12  -1  -4 1635.51 133.096   1
  12  -1   4 1695.16 130.172   1
  12   1   4 1707.74 134.477   1
 -13   1  -4 21.5129 29.3272   1
 -13  -1  -4 57.2565 37.6206   1
  13  -1   4 60.9107 33.4505   1
  13   1   4-14.0605 32.8690   1
 -14  -1  -4 759.280 81.0343   1
 -14   1  -4 699.860 81.6410   1
  14   1   4 766.020 80.8769   1
  14  -1   4 994.287 87.5448   1
 -15   1  -4 1959.41 161.333   1
  15  -1   4 2007.83 162.908   1
  15   1   4 2165.71 162.818   1
 -16   1  -4 2022.38 162.843   1
 -16  -1  -4 1931.91 164.524   1
  16  -1   4 2435.62 169.628   1
  16   1   4 2285.00 166.743   1
 -18  -1  -4 542.917 73.5472   1
 -18   1  -4 768.885 78.7383   1
  18   1   4 672.220 77.0132   1
  18  -1   4 629.217 77.1977   1
 -19   1  -4 353.720 57.9136   1
  19   1   4 308.211 56.5524   1
  19  -1   4 312.326 56.7590   1
 -20  -1  -4 310.040 59.8957   1
  20  -1   4 323.977 59.8872   1
  20   1   4 337.659 59.9389   1
 -21   1  -4 405.364 58.5396   1
 -21  -1  -4 293.085 56.8694   1
  21   1   4 372.326 59.9476   1
 -22   1  -4-7.90742 32.9258   1
 -22  -1  -4 15.9577 29.9933   1
  22   1   4 22.2843 30.3548   1
  22  -1   4 51.9250 40.7436   1
 -23  -1  -4-7.87362 39.3802   1
 -23   1  -4-23.0033 41.1952   1
  23   1   4 7.28419 37.3547   1
  23  -1   4 7.33900 34.7731   1
 -24  -1  -4-7.71790 33.2936   1
 -24   1  -4-7.49301 38.4315   1
  24   1   4 28.1049 34.2358   1
  24  -1   4 28.5930 37.1080   1
  26  -2  -4 8.19760 46.4260   1
 -25   2   4 47.6737 38.9279   1
  25  -2  -4 97.4772 43.8367   1
 -24   2   4 15.9907 32.6567   1
 -24  -2   4 25.2851 36.3560   1
  24  -2  -4 24.2789 38.3503   1
  24   2  -4-15.6894 35.5457   1
 -23   2   4 56.3478 33.6284   1
 -23  -2   4 151.049 49.4382   1
  23  -2  -4 147.481 47.4665   1
  23   2  -4 161.180 44.0399   1
 -22  -2   4 574.497 72.6779   1
  22   2  -4 603.915 72.3074   1
 -21   2   4 30.3729 34.5517   1
 -21  -2   4 126.118 43.3988   1
  21  -2  -4-14.9527 37.5318   1
  21   2  -4 97.7769 39.1708   1
 -20   2   4 908.027 88.6905   1
 -20  -2   4 809.712 85.8624   1
  20  -2  -4 990.257 90.8769   1
  20   2  -4 711.816 82.7489   1
 -19   2   4 718.739 77.3319   1
 -19  -2   4 691.750 80.6906   1
  19  -2  -4 720.421 76.8501   1
  19   2  -4 652.502 76.2184   1
 -18   2   4 314.567 53.1240   1
 -18  -2   4 421.828 58.9759   1
  18  -2  -4 346.306 53.2147   1
  18   2  -4 382.105 55.5045   1
 -17   2   4 7706.08 472.839   1
 -17  -2   4 7833.65 472.573   1
  17  -2  -4 7561.13 471.263   1
  17   2  -4 7269.05 467.660   1
 -16   2   4 499.816 62.1162   1
 -16  -2   4 578.933 64.0292   1
  16  -2  -4 600.613 66.8793   1
  16   2  -4 543.839 61.8635   1
 -15   2   4 10412.8 614.810   1
  15  -2  -4 9816.83 614.405   1
 -14  -2   4 1126.32 98.1744   1
  14   2  -4 1352.68 102.152   1
 -13   2   4 992.736 88.2109   1
 -13  -2   4 909.316 84.6666   1
  13  -2  -4 1079.90 89.0261   1
  13   2  -4 1178.83 88.5691   1
 -12   2   4 3827.96 253.357   1
 -12  -2   4 3772.86 249.323   1
  12  -2  -4 3864.68 251.820   1
  12   2  -4 4276.12 252.340   1
 -11   2   4 955.588 77.6087   1
  11  -2  -4 920.359 75.8664   1
 -11  -2   4 844.933 72.1292   1
 -10   2   4 4246.22 267.263   1
  10   2  -4 4612.13 264.463   1
  10  -2  -4 4290.87 267.886   1
 -10  -2   4 3922.45 261.819   1
   9  -2  -4 92313.5 5297.76   1
  -9   2   4 92597.5 5300.26   1
  -8   2   4 16349.2 980.774   1
   8   2  -4 16238.3 973.714   1
   8  -2  -4 16822.4 979.817   1
  -8  -2   4 17907.4 976.420   1
   7   2  -4 123737. 6432.85   1
  -7  -2   4 100884. 6433.28   1
  -6   2   4 49586.2 2659.62   1
   6  -2  -4 47593.9 2659.35   1
   6   2  -4 51478.5 2653.22   1
   5  -2  -4 50456.9 2818.81   1
   5   2  -4 45846.6 2810.58   1
  -5  -2   4 51333.6 2811.17   1
  -5   2   4 51037.2 2818.88   1
  -4   2   4 1177.97 82.2032   1
   4  -2  -4 1255.53 82.8555   1
  -3   2   4 9231.19 544.530   1
   3  -2  -4 9457.44 545.911   1
  -2   2   4 1425.70 88.1707   1
   2  -2  -4 1315.33 88.3769   1
  -2  -2   4 1268.32 81.5830   1
   2   2  -4 1335.47 81.7736   1
   1   2  -4 3808.82 207.362   1
   1  -2  -4 3641.30 212.042   1
  -1   2   4 3450.47 210.885   1
  -1  -2   4 3071.28 206.135   1
   0   2  -4 1939.47 125.107   1
   0  -2   4 2312.92 125.853   1
   0   2   4 2131.01 128.254   1
  -1  -2  -4 19217.6 1151.20   1
   1  -2   4 19129.9 1150.13   1
   1   2   4 20098.4 1151.63   1
  -1   2  -4 21130.7 1150.61   1
  -2   2  -4 10530.1 577.457   1
   2  -2   4 9118.72 575.748   1
   3   2   4 19905.1 1141.51   1
  -3  -2  -4 21440.7 1143.85   1
  -3   2  -4 23844.4 1145.58   1
   4   2   4 10495.3 683.150   1
  -4  -2  -4 11590.5 685.787   1
  -4   2  -4 12268.7 687.089   1
   4  -2   4 12198.3 686.156   1
   5   2   4 45281.3 2760.15   1
  -5  -2  -4 46655.5 2763.30   1
  -5   2  -4 50678.6 2764.46   1
   5  -2   4 49708.8 2763.23   1
   6   2   4 3924.84 239.590   1
  -6  -2  -4 3847.55 241.283   1
  -6   2  -4 3462.29 238.732   1
   6  -2   4 3673.29 239.280   1
   7   2   4 22108.4 1393.70   1
  -7  -2  -4 23873.7 1397.04   1
  -7   2  -4 25575.5 1398.18   1
   7  -2   4 24473.6 1396.49   1
   8   2   4 814.106 71.5663   1
  -8  -2  -4 932.502 76.0122   1
   8  -2   4 782.793 72.7573   1
   9   2   4 1714.20 128.841   1
  -9  -2  -4 1851.39 131.977   1
  -9   2  -4 1645.43 128.949   1
   9  -2   4 1595.89 128.537   1
  10   2   4 5173.21 344.650   1
 -10  -2  -4 6103.78 350.679   1
 -10   2  -4 5274.60 346.932   1
  10  -2   4 5376.91 346.339   1
  11   2   4 12668.8 701.640   1
 -11  -2  -4 10680.4 696.866   1
 -11   2  -4 11322.7 700.787   1
  11  -2   4 11838.0 700.040   1
  12   2   4 859.525 83.3723   1
 -12  -2  -4 852.542 84.9658   1
 -12   2  -4 699.674 79.3824   1
  12  -2   4 889.726 81.5305   1
  13   2   4 1955.20 155.268   1
 -13  -2  -4 2172.26 160.847   1
 -13   2  -4 2016.03 159.783   1
  13  -2   4 2374.08 163.928   1
  14   2   4 1988.55 143.674   1
  14  -2   4 1617.87 137.016   1
 -14  -2  -4 1635.93 138.264   1
 -14   2  -4 1842.94 143.069   1
  15   2   4 695.388 80.5100   1
  15  -2   4 936.194 86.3532   1
 -15  -2  -4 843.910 85.3773   1
 -15   2  -4 756.000 84.7122   1
  16  -2   4 2448.22 187.328   1
  16   2   4 2686.45 190.035   1
 -16   2  -4 2626.72 192.728   1
 -16  -2  -4 2682.32 194.345   1
  17  -2   4 1208.02 101.301   1
 -17   2  -4 765.777 91.1638   1
  18   2   4 218.533 44.1193   1
 -18   2  -4 148.027 45.0894   1
  18  -2   4 212.846 49.7708   1
 -19  -2  -4 24.4826 39.7776   1
 -19   2  -4 15.5494 32.9739   1
  19  -2   4 31.6393 39.0724   1
  20   2   4 174.135 51.8613   1
 -20  -2  -4 327.302 62.0159   1
 -20   2  -4 186.073 47.6784   1
  20  -2   4 206.200 49.1110   1
  21   2   4 52.3507 42.1164   1
  21  -2   4 87.5644 45.7037   1
 -21   2  -4 69.3538 37.7519   1
 -21  -2  -4 73.4638 43.0535   1
  22  -2   4 53.9621 35.5526   1
  22   2   4 29.9891 40.7992   1
 -22  -2  -4 70.7161 43.6680   1
 -22   2  -4 23.1969 36.1939   1
  23   2   4-14.6882 40.3384   1
 -23  -2  -4 60.9841 40.5119   1
  24  -2   4 7.05499 33.5683   1
  24   2   4 93.7406 39.7107   1
 -24   2  -4 67.6782 40.0667   1
 -24  -2  -4 44.0865 32.9085   1
 -25   3   4 32.1525 43.1989   1
  25  -3  -4 7.86495 40.3479   1
  24   3  -4 23.7770 38.1093   1
  23   3  -4 15.7009 35.5690   1
 -23  -3   4-8.22543 36.0845   1
 -23   3   4 7.88785 32.2148   1
  23  -3  -4 15.3347 37.8561   1
  22   3  -4 392.618 57.7141   1
 -22  -3   4 290.320 54.5245   1
 -22   3   4 370.478 58.8571   1
  22  -3  -4 287.490 54.4391   1
  21   3  -4 813.025 85.1955   1
 -21  -3   4 661.140 83.8671   1
 -21   3   4 902.658 89.0212   1
  21  -3  -4 857.176 86.6423   1
  20   3  -4 754.127 76.5867   1
 -20  -3   4 468.457 70.0312   1
 -20   3   4 682.324 75.8759   1
  20  -3  -4 666.824 77.1360   1
  19   3  -4 1553.66 117.070   1
 -19  -3   4 1233.35 114.612   1
 -19   3   4 1166.67 110.743   1
  19  -3  -4 1339.36 115.348   1
  18   3  -4 3224.09 240.035   1
 -18  -3   4 4186.59 252.729   1
  17   3  -4 829.100 77.7557   1
 -17  -3   4 886.157 82.0396   1
 -17   3   4 683.314 76.4739   1
  17  -3  -4 593.614 73.1248   1
  16   3  -4 672.969 68.7463   1
 -16  -3   4 556.576 67.8575   1
 -16   3   4 727.243 73.8950   1
  16  -3  -4 684.048 73.3925   1
 -15   3   4 1819.14 137.779   1
  15  -3  -4 1665.12 135.195   1
  14   3  -4 1987.44 145.071   1
 -14  -3   4 2269.68 151.224   1
 -14   3   4 2057.66 152.486   1
  14  -3  -4 1890.70 147.072   1
  13   3  -4 10733.7 671.035   1
 -13  -3   4 11983.6 676.361   1
  12   3  -4 14746.3 919.950   1
  12  -3  -4 16244.4 927.132   1
 -12  -3   4 15254.4 922.544   1
 -12   3   4 16941.8 928.681   1
  11   3  -4 7875.61 456.387   1
  11  -3  -4 7629.94 461.160   1
 -11  -3   4 7002.09 455.107   1
 -11   3   4 7939.93 462.936   1
  10  -3  -4 563.683 55.2146   1
 -10   3   4 616.598 56.6650   1
  -9   3   4 10710.4 631.156   1
   9  -3  -4 10535.2 630.933   1
  -8   3   4 30356.4 1785.88   1
   8   3  -4 31099.0 1779.43   1
   8  -3  -4 31122.9 1784.99   1
  -7   3   4 4417.70 256.523   1
  -7  -3   4 3658.76 247.140   1
   7   3  -4 4311.75 248.161   1
   7  -3  -4 4288.47 255.853   1
  -6  -3   4 54707.9 3431.75   1
   6   3  -4 65775.2 3432.87   1
   5   3  -4 498.074 37.1711   1
  -5  -3   4 468.120 37.2328   1
  -4  -3   4 44914.7 2757.28   1
  -4   3   4 47132.5 2765.51   1
   4  -3  -4 46788.3 2765.28   1
   4   3  -4 53135.6 2758.13   1
   3  -3  -4 47.7494 20.5884   1
   3   3  -4 55.0186 12.8640   1
  -3  -3   4 56.8407 13.9803   1
  -3   3   4 40.6368 19.6352   1
   2  -3  -4 12600.9 683.309   1
  -2   3   4 12494.1 682.311   1
  -2  -3   4 12477.0 676.098   1
   1  -3  -4 7273.35 398.915   1
   1   3  -4 6703.35 392.940   1
  -1   3   4 6693.83 397.800   1
  -1  -3   4 6266.32 392.307   1
   0  -3   4 12125.0 689.954   1
   0   3  -4 11567.8 688.564   1
  -1   3  -4 22652.8 1265.56   1
  -1  -3  -4 21082.7 1266.51   1
   1  -3   4 22312.1 1264.01   1
   1   3   4 21326.1 1266.73   1
   2   3   4 48603.2 2876.58   1
  -2  -3  -4 51503.8 2876.88   1
  -3  -3  -4 677.500 63.9026   1
  -3   3  -4 891.281 66.0500   1
   3  -3   4 769.547 63.9582   1
   3   3   4 739.304 64.6780   1
  -4  -3  -4 25509.2 1421.72   1
   4  -3   4 23723.2 1419.11   1
   4   3   4 24992.6 1420.69   1
  -4   3  -4 23712.8 1420.27   1
  -5   3  -4 13933.9 798.202   1
  -5  -3  -4 13618.8 796.469   1
   5   3   4 13721.9 796.886   1
   5  -3   4 12729.0 794.873   1
  -6   3  -4 31829.8 1714.78   1
  -6  -3  -4 26521.6 1707.90   1
   6   3   4 28979.6 1710.46   1
   6  -3   4 31380.3 1713.51   1
  -7   3  -4 11687.4 610.848   1
  -7  -3  -4 10649.3 606.712   1
   7   3   4 9479.40 602.408   1
   7  -3   4 8740.06 604.185   1
  -9   3  -4 811.323 74.8508   1
  -9  -3  -4 744.432 74.2659   1
   9   3   4 648.697 67.4980   1
   9  -3   4 744.202 72.6828   1
 -10   3  -4 2814.56 189.375   1
 -10  -3  -4 2676.33 188.268   1
  10   3   4 2640.04 185.718   1
  10  -3   4 2523.78 186.823   1
 -11   3  -4 1912.24 150.366   1
 -11  -3  -4 1962.01 150.372   1
  11   3   4 2046.32 150.226   1
  11  -3   4 2044.20 152.169   1
 -12   3  -4 2897.40 214.039   1
 -12  -3  -4 3118.70 216.119   1
  12   3   4 3142.78 215.179   1
  12  -3   4 3317.19 218.499   1
 -14   3  -4 3628.09 235.596   1
 -14  -3  -4 3322.67 234.714   1
  14   3   4 2994.58 228.086   1
  14  -3   4 3533.28 232.349   1
 -15   3  -4 1979.11 158.634   1
 -15  -3  -4 2160.44 162.206   1
  15   3   4 1976.12 156.417   1
  15  -3   4 2210.73 160.818   1
 -16   3  -4 328.403 56.3114   1
 -16  -3  -4 168.408 47.1279   1
  16   3   4 301.790 51.0310   1
  16  -3   4 296.564 53.7156   1
  17  -3   4 1054.51 97.1232   1
 -17   3  -4 999.629 99.7438   1
 -18   3  -4-7.90908 34.6944   1
 -18  -3  -4 16.0155 38.4799   1
  18   3   4 38.2077 38.7064   1
  18  -3   4-14.9296 32.1951   1
 -19   3  -4 291.596 53.3608   1
 -19  -3  -4 344.570 56.3985   1
  19   3   4 251.721 48.8641   1
  19  -3   4 339.285 55.8568   1
 -20   3  -4-15.5281 37.8389   1
 -20  -3  -4-47.0998 38.7705   1
  20   3   4 7.63031 39.6188   1
  20  -3   4-23.5600 40.7758   1
 -21   3  -4-53.5684 41.5696   1
 -21  -3  -4 7.76880 37.8483   1
  21   3   4 38.1005 38.5994   1
  21  -3   4-23.4131 43.7542   1
 -22   3  -4 67.8810 38.0054   1
  22   3   4 75.6790 36.1543   1
 -22  -3  -4 99.4447 40.9003   1
 -23   3  -4 52.1471 33.8126   1
  23  -3   4 15.1834 33.9146   1
  24   3   4-22.0338 42.4176   1
 -24  -3  -4 29.3824 35.7856   1
 -26   4   4 7.91849 39.1476   1
  26  -4  -4 60.2664 41.4134   1
 -25   4   4 7.96616 38.9464   1
  25  -4  -4 106.114 44.7285   1
 -24   4   4 23.2018 31.6545   1
  24  -4  -4 54.5004 36.9506   1
 -23   4   4 7.99911 32.6742   1
 -23  -4   4 8.07316 34.2208   1
  23   4  -4-8.03452 38.0752   1
  23  -4  -4 38.3440 35.2896   1
 -22   4   4 23.7935 39.6803   1
 -22  -4   4 7.92828 33.0087   1
  22   4  -4 23.6291 37.3322   1
  22  -4  -4 15.5825 38.4782   1
  21   4  -4 627.549 71.9834   1
 -21  -4   4 402.297 64.2232   1
 -20   4   4 137.739 42.9613   1
 -20  -4   4 217.861 47.4594   1
  20   4  -4 155.634 42.5052   1
  20  -4  -4 123.535 44.6348   1
 -19   4   4 2016.91 155.776   1
 -19  -4   4 1768.65 149.340   1
  19   4  -4 2192.02 155.368   1
  19  -4  -4 2018.65 155.435   1
 -18   4   4 321.607 55.7638   1
 -18  -4   4 391.403 55.9826   1
  18   4  -4 322.139 50.4838   1
  18  -4  -4 443.964 59.7066   1
 -17   4   4 37.5836 32.4315   1
  17  -4  -4 14.6206 39.2849   1
  17   4  -4 6.54018 30.5556   1
 -17  -4   4 6.66959 27.7705   1
 -16  -4   4 303.372 45.7155   1
  16   4  -4 328.454 48.9007   1
 -16   4   4 279.272 53.7348   1
  16  -4  -4 347.849 54.1269   1
 -15  -4   4-5.93138 27.3326   1
  15   4  -4 46.6492 28.4492   1
 -15   4   4 40.9632 32.3849   1
 -14  -4   4 4474.82 313.081   1
  14   4  -4 5228.85 315.734   1
  14  -4  -4 5231.19 319.314   1
 -13   4   4 11025.9 633.459   1
  13  -4  -4 10312.5 628.042   1
 -13  -4   4 9745.82 622.572   1
  13   4  -4 10802.0 625.282   1
 -12   4   4 58.2628 28.1284   1
  12   4  -4 33.0866 23.7959   1
  12  -4  -4 61.0190 26.4229   1
 -12  -4   4 42.7037 20.9903   1
 -11  -4   4 7361.49 489.914   1
 -11   4   4 8986.80 501.299   1
  11  -4  -4 7931.30 499.853   1
  11   4  -4 8792.73 493.735   1
 -10  -4   4 10964.6 660.234   1
  10  -4  -4 11290.5 667.064   1
  10   4  -4 12120.9 661.812   1
 -10   4   4 10267.9 665.142   1
  -9   4   4 73.8921 27.1290   1
   9  -4  -4 90.0186 28.0470   1
  -9  -4   4 73.4779 21.9839   1
  -8   4   4 2270.05 149.677   1
   8  -4  -4 2087.87 147.813   1
  -7   4   4 1476.08 104.766   1
   7  -4  -4 1331.49 102.953   1
   7   4  -4 1510.68 98.7659   1
   6   4  -4 9802.62 578.552   1
  -6   4   4 10579.8 588.703   1
   6  -4  -4 10383.9 588.116   1
  -6  -4   4 9335.27 579.310   1
   5   4  -4 42140.9 2382.77   1
  -5   4   4 44026.7 2393.20   1
   5  -4  -4 43871.4 2392.33   1
  -5  -4   4 38398.0 2382.18   1
   4   4  -4 17425.5 953.955   1
  -4   4   4 15911.0 960.558   1
   4  -4  -4 16428.5 961.298   1
  -4  -4   4 16020.4 953.307   1
  -3   4   4 23794.0 1377.85   1
   3   4  -4 22835.3 1370.13   1
  -3  -4   4 24705.5 1371.38   1
   3  -4  -4 24106.8 1378.76   1
  -2   4   4 87910.9 4971.05   1
   2   4  -4 87051.6 4964.81   1
  -2  -4   4 86850.1 4965.34   1
   2  -4  -4 85055.1 4971.35   1
  -1   4   4 9013.89 508.964   1
   1  -4  -4 8855.74 509.362   1
   1   4  -4 8413.64 503.084   1
  -1  -4   4 8231.39 503.002   1
   0  -4  -4 51436.6 3055.44   1
   0   4   4 52726.8 3054.39   1
   0  -4   4 53941.0 3050.86   1
   0   4  -4 54174.6 3051.50   1
  -1  -4  -4 737.489 63.9357   1
   1   4   4 772.041 63.9615   1
  -2  -4  -4 1731.72 123.068   1
   2   4   4 1604.96 120.587   1
   2  -4   4 1760.65 121.301   1
  -2   4  -4 1938.27 123.359   1
  -3  -4  -4 47398.5 2542.85   1
   3   4   4 45465.9 2543.21   1
   3  -4   4 40169.7 2540.65   1
  -3   4  -4 43824.1 2542.18   1
  -4  -4  -4 74768.9 4530.75   1
   4   4   4 78573.5 4532.72   1
   4  -4   4 80993.3 4529.71   1
  -4   4  -4 81251.2 4530.98   1
  -5  -4  -4 25285.6 1506.99   1
   5  -4   4 25161.1 1505.97   1
   5   4   4 26976.7 1507.75   1
  -5   4  -4 26299.8 1507.51   1
  -6  -4  -4 2660.81 176.425   1
   6  -4   4 2654.93 176.324   1
   6   4   4 2421.53 174.873   1
  -6   4  -4 2524.34 176.330   1
  -7  -4  -4 1366.49 106.398   1
   7  -4   4 1205.09 103.008   1
   7   4   4 1286.74 103.404   1
  -7   4  -4 1368.24 106.929   1
  -8  -4  -4 14630.7 857.929   1
   8  -4   4 13929.3 856.899   1
  -8   4  -4 12740.4 855.422   1
  -9   4  -4 561.824 63.8716   1
  -9  -4  -4 493.355 58.1645   1
   9  -4   4 359.950 55.2448   1
   9   4   4 552.107 58.7562   1
 -10   4  -4 34.2016 25.7405   1
 -10  -4  -4 32.1979 30.5492   1
  10  -4   4 46.2325 28.5257   1
  10   4   4-6.38999 28.9897   1
 -11   4  -4 1566.24 126.829   1
 -11  -4  -4 1510.28 123.117   1
  11  -4   4 1717.14 129.098   1
  11   4   4 1500.38 123.516   1
 -12   4  -4 28.6488 32.4618   1
 -12  -4  -4-6.95532 31.0289   1
  12  -4   4-7.05361 31.9700   1
  12   4   4 48.0042 32.9669   1
 -13   4  -4 2105.63 165.765   1
  13  -4   4 2410.81 169.529   1
 -14   4  -4 1152.14 102.295   1
 -14  -4  -4 869.842 95.2746   1
  14  -4   4 1286.22 105.486   1
  14   4   4 1148.43 101.442   1
 -15   4  -4 160.396 42.6274   1
 -15  -4  -4 256.152 49.6311   1
  15  -4   4 134.903 43.1575   1
  15   4   4 252.570 46.7565   1
 -16   4  -4 1035.61 102.336   1
 -16  -4  -4 1264.61 109.116   1
  16  -4   4 1263.57 109.188   1
  16   4   4 1183.15 107.381   1
 -17   4  -4 53.3031 40.1824   1
 -17  -4  -4 46.5512 40.4598   1
  17  -4   4 90.4618 41.1353   1
  17   4   4 84.4161 44.4935   1
 -18   4  -4 980.957 91.9263   1
 -18  -4  -4 898.125 92.0764   1
  18   4   4 837.349 90.1335   1
  18  -4   4 867.337 89.7150   1
 -19  -4  -4 141.347 48.2710   1
  19   4   4 70.3068 45.5138   1
 -20   4  -4 15.6723 36.0581   1
 -20  -4  -4 7.83427 34.9404   1
  20  -4   4 14.9050 34.8089   1
  20   4   4 7.83222 34.3634   1
 -21  -4  -4-7.79366 35.8631   1
  21   4   4 31.0837 40.3395   1
 -22   4  -4-15.0102 38.9537   1
 -22  -4  -4-7.75026 39.2568   1
  22  -4   4 7.60896 39.9602   1
  22   4   4 7.60205 36.5301   1
 -23   4  -4-21.8215 28.5389   1
 -23  -4  -4 7.62301 42.2975   1
  23  -4   4 14.9945 30.6167   1
  23   4   4 14.8157 41.5297   1
 -26   5   4-30.9588 34.5215   1
  26  -5  -4 7.45756 39.1732   1
 -25   5   4 82.4163 40.7745   1
  25  -5  -4 7.88058 42.8793   1
 -24   5   4-47.9421 39.9709   1
  24  -5  -4 23.0475 39.4042   1
 -23   5   4-7.96698 38.2867   1
 -23  -5   4 8.12672 24.3575   1
  23  -5  -4 23.5198 37.1494   1
  23   5  -4 7.93019 37.0363   1
 -22   5   4 63.5910 38.2198   1
 -22  -5   4 8.03971 34.0972   1
  22  -5  -4-7.82118 37.6065   1
  22   5  -4 31.3302 35.5101   1
 -21   5   4 363.512 62.3653   1
 -21  -5   4 561.869 68.8619   1
  21  -5  -4 488.700 67.7540   1
  21   5  -4 483.814 65.7170   1
 -20   5   4 96.7868 41.1585   1
 -20  -5   4 53.9061 37.8468   1
  20  -5  -4 115.503 44.3235   1
  20   5  -4 89.6772 36.2566   1
 -19   5   4 1335.28 118.314   1
  19  -5  -4 1373.48 119.038   1
 -18   5   4 399.705 60.3079   1
  18  -5  -4 416.090 60.3288   1
 -18  -5   4 266.683 50.1171   1
  18   5  -4 419.196 57.9442   1
 -17  -5   4 3217.11 227.901   1
  17   5  -4 3473.42 229.312   1
 -16   5   4 537.965 67.9073   1
 -16  -5   4 512.473 63.1444   1
  16  -5  -4 473.527 62.7191   1
  15   5  -4 95.1112 31.4808   1
 -15   5   4 102.985 36.5947   1
 -15  -5   4 103.638 30.7403   1
  15  -5  -4 140.902 38.5081   1
  14   5  -4 39.2373 28.6291   1
 -14   5   4 79.0417 35.1845   1
  14  -5  -4 12.9209 26.6373   1
  13   5  -4 449.214 51.2556   1
 -13   5   4 469.917 57.8231   1
  13  -5  -4 516.403 58.1196   1
 -13  -5   4 368.962 48.7948   1
 -12   5   4 342.670 53.1361   1
 -12  -5   4 412.227 49.1989   1
  12  -5  -4 424.410 55.2309   1
  12   5  -4 557.566 53.6348   1
  11   5  -4 3700.66 228.073   1
 -11  -5   4 3339.84 225.629   1
 -10  -5   4 10591.0 679.474   1
  10  -5  -4 11210.1 688.282   1
  10   5  -4 12699.9 685.241   1
 -10   5   4 11986.6 692.319   1
  -9  -5   4 31533.2 1934.36   1
   9  -5  -4 34037.7 1942.93   1
   9   5  -4 34887.4 1935.91   1
  -9   5   4 34106.9 1944.26   1
  -8   5   4 6182.92 386.681   1
  -8  -5   4 6139.05 380.454   1
   8  -5  -4 6727.51 388.979   1
  -7   5   4 26511.4 1436.36   1
   7  -5  -4 23101.4 1432.01   1
  -6   5   4 22538.1 1289.52   1
   6  -5  -4 21290.9 1287.82   1
   6   5  -4 22482.0 1280.07   1
  -5   5   4 62.5756 24.8391   1
  -5  -5   4 55.2132 17.0423   1
   5  -5  -4 45.6334 20.0139   1
   5   5  -4 100.887 20.2486   1
  -4   5   4 6668.90 425.979   1
  -4  -5   4 7637.72 422.000   1
   4  -5  -4 7142.07 426.997   1
   4   5  -4 6827.30 420.013   1
   3  -5  -4 114814. 6945.88   1
  -3  -5   4 117011. 6938.99   1
  -3   5   4 111977. 6944.42   1
   2   5  -4 20488.1 1200.74   1
  -2  -5   4 19433.4 1199.64   1
  -2   5   4 21659.5 1205.44   1
   2  -5  -4 21966.5 1207.87   1
  -1   5   4 133.845 26.6015   1
   1  -5  -4 190.303 31.6945   1
   0   5   4 1198.90 90.0678   1
   0  -5  -4 1273.31 93.3585   1
   0   5  -4 1187.92 87.3393   1
   0  -5   4 1274.59 89.5284   1
  -1  -5  -4 12479.5 729.062   1
   1   5   4 12131.9 728.336   1
   1  -5   4 12677.1 724.906   1
  -1   5  -4 12017.8 724.520   1
  -2  -5  -4 906.721 72.3857   1
   2   5   4 950.886 71.9884   1
  -2   5  -4 753.394 69.3367   1
  -3  -5  -4 54354.7 3310.01   1
   3   5   4 57745.7 3310.04   1
   3  -5   4 58347.7 3310.79   1
  -3   5  -4 59892.3 3311.64   1
  -4  -5  -4 811.054 67.9349   1
   4   5   4 758.085 66.9408   1
   4  -5   4 599.757 61.7293   1
  -4   5  -4 640.950 63.8980   1
   5  -5   4 1523.84 106.277   1
   5   5   4 1388.57 104.414   1
  -5   5  -4 1515.40 107.581   1
   6   5   4 92.8029 33.3138   1
  -6   5  -4 93.8133 31.5742   1
   6  -5   4 97.6530 32.2446   1
  -6  -5  -4 33.3272 30.1796   1
  -8  -5  -4 1373.26 115.865   1
  -8   5  -4 1351.39 116.061   1
   8   5   4 1712.19 120.753   1
   8  -5   4 1541.68 118.509   1
  -9  -5  -4 11270.6 675.324   1
  -9   5  -4 10781.5 675.434   1
   9   5   4 11263.9 674.043   1
   9  -5   4 11416.5 675.597   1
 -10  -5  -4 1871.55 144.826   1
 -10   5  -4 1811.09 145.900   1
  10   5   4 1966.77 145.606   1
  10  -5   4 2043.15 147.917   1
 -11  -5  -4 1075.51 100.066   1
 -11   5  -4 1136.69 103.887   1
  11  -5   4 1317.53 105.369   1
  11   5   4 1043.22 99.9569   1
 -12  -5  -4 6221.98 343.608   1
  12   5   4 4435.91 330.859   1
  13   5   4 28.8151 36.0350   1
 -13   5  -4-7.68098 33.1329   1
 -13  -5  -4 14.7969 34.5556   1
  13  -5   4 7.32861 33.7225   1
 -14  -5  -4 1136.63 101.875   1
 -14   5  -4 1115.32 103.393   1
  14   5   4 1062.76 99.5756   1
  14  -5   4 1174.51 104.828   1
 -15  -5  -4 1305.95 114.844   1
  15   5   4 1497.26 117.334   1
 -15   5  -4 1138.39 109.451   1
  15  -5   4 1289.43 114.484   1
 -16   5  -4-7.79862 27.2875   1
 -16  -5  -4 39.2212 30.8325   1
  16  -5   4 38.6812 37.2209   1
  16   5   4 76.3961 34.1161   1
 -17   5  -4 23.4695 34.9121   1
  17  -5   4 46.0152 36.3639   1
 -17  -5  -4-7.92633 36.4933   1
 -18   5  -4 259.440 58.5138   1
 -18  -5  -4 311.575 53.2112   1
  18  -5   4 271.241 54.2842   1
  18   5   4 263.205 51.3370   1
 -19   5  -4 22.2785 30.3412   1
  19  -5   4 7.80852 38.0517   1
 -20   5  -4-7.70833 42.8240   1
 -20  -5  -4 55.1002 35.1644   1
  20  -5   4 51.9552 35.2314   1
  20   5   4 38.3486 35.8802   1
 -21   5  -4 7.72858 37.1479   1
  21  -5   4 21.6433 34.1932   1
 -22   5  -4-7.53495 30.7795   1
 -22  -5  -4-15.3625 36.9181   1
  22  -5   4-29.4873 32.3458   1
  22   5   4 7.48480 39.3152   1
 -23   5  -4 36.3664 37.7515   1
 -23  -5  -4-7.49144 34.9854   1
  23  -5   4-14.7175 37.2746   1
  23   5   4 7.27358 38.6414   1
 -26   6   4 22.4728 37.9650   1
  26  -6  -4 22.6260 35.7578   1
 -25   6   4 62.8075 37.8673   1
  25  -6  -4 53.1182 40.4448   1
 -24   6   4 189.576 46.8188   1
  24  -6  -4 101.549 47.5675   1
 -23   6   4 55.5591 41.6988   1
  23  -6  -4-15.7510 44.1664   1
 -22   6   4 7.96175 38.2745   1
  22  -6  -4 31.6072 42.9355   1
 -21   6   4 147.732 44.9014   1
 -21  -6   4 152.039 43.8189   1
  21  -6  -4 205.122 48.8606   1
  21   6  -4 93.8740 39.5407   1
 -20  -6   4 522.846 68.8371   1
  20   6  -4 556.756 71.3517   1
 -19   6   4 210.475 51.0450   1
  19   6  -4 140.524 45.2596   1
 -19  -6   4 181.616 43.3982   1
  19  -6  -4 117.216 42.9671   1
 -18   6   4 39.6524 34.9309   1
  18   6  -4 71.2613 37.9886   1
  18  -6  -4 30.1921 36.9060   1
 -18  -6   4 87.8673 39.4653   1
 -17   6   4 106.975 39.6493   1
 -17  -6   4 77.2583 35.6459   1
  17   6  -4 129.889 39.1848   1
  17  -6  -4 111.474 43.7510   1
 -16  -6   4 1129.53 100.647   1
  16   6  -4 1161.05 100.481   1
 -15  -6   4 1734.98 127.893   1
  15  -6  -4 1551.52 128.401   1
  15   6  -4 1551.99 124.378   1
 -14   6   4 642.683 73.5604   1
  14  -6  -4 731.663 77.7294   1
 -13  -6   4 7484.93 479.357   1
  13   6  -4 8401.66 484.639   1
 -13   6   4 7986.02 489.288   1
  13  -6  -4 7841.73 487.998   1
 -12  -6   4 283.768 41.9783   1
  12   6  -4 354.133 45.4649   1
 -12   6   4 306.254 47.6269   1
  12  -6  -4 415.455 51.7208   1
 -11  -6   4 958.672 81.0997   1
  11   6  -4 795.634 76.4829   1
 -11   6   4 966.146 86.8300   1
  11  -6  -4 1112.21 88.7662   1
  10   6  -4 955.960 78.8618   1
 -10  -6   4 865.356 77.1505   1
   9  -6  -4 187.809 36.9697   1
  -9   6   4 267.571 41.9729   1
   9   6  -4 259.939 35.1601   1
  -8   6   4 450.599 50.8891   1
   8  -6  -4 433.334 49.8199   1
   8   6  -4 421.562 43.9621   1
  -8  -6   4 410.503 45.2263   1
  -7  -6   4 530.432 51.8683   1
   7  -6  -4 559.530 58.4412   1
  -7   6   4 627.108 60.4965   1
  -6  -6   4 1456.99 104.216   1
  -6   6   4 1667.07 114.039   1
   6  -6  -4 1538.27 111.793   1
   6   6  -4 1322.58 101.937   1
  -5   6   4 127.359 26.2408   1
   5  -6  -4 113.353 28.3671   1
   5   6  -4 116.271 24.3191   1
  -4  -6   4 18423.4 1098.56   1
  -4   6   4 16989.9 1102.79   1
   4  -6  -4 17902.3 1104.59   1
   3   6  -4 54705.6 3157.80   1
  -3  -6   4 57396.5 3158.44   1
   3  -6  -4 54394.2 3164.16   1
  -3   6   4 53006.4 3162.21   1
   2  -6  -4 44826.2 2631.70   1
   2   6  -4 44689.2 2626.49   1
  -2  -6   4 46649.0 2626.42   1
  -2   6   4 46429.0 2632.04   1
   1  -6  -4 31163.3 1805.42   1
   1   6  -4 30559.6 1798.83   1
  -1  -6   4 31528.5 1799.98   1
  -1   6   4 31382.2 1802.99   1
   0  -6  -4 13668.6 871.990   1
   0   6   4 13568.0 870.295   1
   0  -6   4 15460.4 869.894   1
   0   6  -4 16622.6 871.676   1
  -1  -6  -4 2453.17 164.894   1
   1   6   4 2377.67 163.403   1
  -1   6  -4 2471.50 161.104   1
   1  -6   4 2292.30 160.051   1
  -2  -6  -4 9040.18 536.101   1
   2   6   4 8786.90 534.567   1
  -2   6  -4 8897.88 533.394   1
   2  -6   4 8821.82 532.169   1
  -3  -6  -4 23949.1 1342.03   1
   3   6   4 21679.2 1337.65   1
  -3   6  -4 23184.6 1340.13   1
   3  -6   4 23183.6 1337.78   1
  -4  -6  -4 14619.1 893.002   1
   4   6   4 14519.0 892.437   1
  -4   6  -4 15195.8 893.520   1
   4  -6   4 16207.7 894.712   1
  -5  -6  -4 2880.49 190.337   1
   5   6   4 2756.75 187.786   1
  -5   6  -4 3002.02 190.671   1
   5  -6   4 2503.70 186.967   1
  -7  -6  -4 363.291 51.6523   1
   7   6   4 374.215 51.5598   1
  -7   6  -4 302.365 47.4023   1
   7  -6   4 392.219 50.8642   1
  -8  -6  -4 3217.86 220.321   1
  -8   6  -4 3319.78 222.470   1
   8  -6   4 3222.89 220.386   1
   8   6   4 3289.10 220.541   1
  -9  -6  -4 2164.85 151.793   1
  -9   6  -4 1819.50 146.067   1
   9  -6   4 1784.04 145.798   1
   9   6   4 2200.36 152.866   1
 -10  -6  -4 4823.11 299.010   1
  10  -6   4 4379.98 296.135   1
 -10   6  -4 4369.83 297.040   1
  10   6   4 4562.93 297.702   1
 -11   6  -4 551.191 67.5019   1
 -11  -6  -4 533.420 68.8600   1
  11  -6   4 567.768 68.4485   1
  11   6   4 747.714 74.8207   1
  12  -6   4 104.486 40.2933   1
 -12   6  -4 154.054 44.2080   1
  13   6   4 110.506 36.7283   1
 -13  -6  -4 59.3862 34.5327   1
  13  -6   4 90.8322 38.6796   1
 -13   6  -4 93.8347 35.7931   1
  14   6   4-14.9427 30.5376   1
 -14   6  -4 39.8655 40.4057   1
 -14  -6  -4 15.1128 29.6750   1
  14  -6   4 84.6560 40.4375   1
 -15   6  -4 976.776 100.870   1
  15  -6   4 1015.85 99.4792   1
  15   6   4 1086.57 99.9642   1
  16  -6   4 3499.17 233.184   1
 -16   6  -4 3042.31 228.913   1
  17   6   4 558.787 70.5644   1
 -17  -6  -4 463.093 65.4680   1
  17  -6   4 501.009 67.3973   1
 -17   6  -4 377.709 65.3024   1
  18   6   4 459.768 62.5882   1
 -18  -6  -4 456.869 63.7752   1
  19   6   4 101.892 43.1973   1
 -19  -6  -4 47.3924 43.0682   1
  19  -6   4 60.5362 41.2736   1
 -19   6  -4 54.8367 38.3468   1
  20   6   4 7.79257 40.9516   1
 -20  -6  -4 70.6799 42.6841   1
  20  -6   4 7.56004 33.1964   1
 -20   6  -4 30.0419 31.8633   1
  21   6   4 7.68293 42.6587   1
 -21  -6  -4 7.79899 38.5351   1
  21  -6   4 36.3748 36.4194   1
 -21   6  -4 52.4131 40.7014   1
  22   6   4-7.52030 41.7304   1
 -22  -6  -4-30.8100 38.0300   1
  22  -6   4-7.00673 36.8006   1
 -22   6  -4 7.50339 36.5565   1
  23   6   4 7.35181 37.2609   1
 -23  -6  -4 37.7309 34.7417   1
 -26   7   4 22.8289 37.5686   1
  26  -7  -4-22.0666 36.7887   1
 -25   7   4-7.72200 34.9993   1
  25  -7  -4-30.5440 44.5335   1
 -23   7   4 126.556 47.4026   1
  23  -7  -4 188.495 53.3815   1
  22   7  -4 72.5818 40.0297   1
  21  -7  -4-7.97700 34.4119   1
  21   7  -4-7.91960 34.7482   1
 -21  -7   4-23.2977 38.3473   1
 -21   7   4-16.4821 37.3433   1
  20  -7  -4 214.873 51.3021   1
  20   7  -4 263.134 52.2293   1
 -20  -7   4 220.087 47.1455   1
 -20   7   4 164.814 49.1825   1
  19   7  -4 399.546 59.9625   1
 -19  -7   4 295.381 55.8206   1
  18  -7  -4 1054.07 105.633   1
 -18   7   4 1384.74 114.442   1
  17  -7  -4 1055.91 100.396   1
 -17  -7   4 930.249 94.1170   1
 -17   7   4 1035.12 97.9714   1
 -16  -7   4 241.489 44.0528   1
  16   7  -4 238.130 46.7549   1
 -16   7   4 163.144 37.9790   1
  16  -7  -4 204.116 42.1123   1
  15   7  -4 1790.01 122.925   1
 -15  -7   4 1141.92 110.472   1
 -14  -7   4-18.7053 29.9685   1
  14   7  -4-6.05297 27.4306   1
 -14   7   4-7.16608 27.5319   1
  14  -7  -4-13.5189 25.4001   1
 -13   7   4 3308.60 236.307   1
  13  -7  -4 3714.12 239.129   1
 -12  -7   4 4350.25 262.994   1
  12   7  -4 4257.60 261.205   1
 -12   7   4 3727.45 263.723   1
  12  -7  -4 3648.51 262.928   1
 -11  -7   4 2275.27 169.674   1
  11   7  -4 2753.07 172.893   1
  11  -7  -4 2505.19 176.147   1
 -11   7   4 2424.19 177.245   1
  10  -7  -4 285.087 43.2326   1
  10   7  -4 231.402 39.0219   1
 -10  -7   4 250.644 38.2863   1
 -10   7   4 331.506 45.5255   1
   9  -7  -4 111.611 33.7078   1
  -9  -7   4 96.3755 26.8685   1
   9   7  -4 139.768 30.0157   1
  -9   7   4 154.685 31.6079   1
   8   7  -4 5652.30 338.137   1
  -8  -7   4 5321.63 338.488   1
   7   7  -4 49.4785 21.0911   1
  -7   7   4 117.515 33.5301   1
   7  -7  -4 50.7284 30.9343   1
  -7  -7   4 105.252 27.7859   1
   6   7  -4 339.154 41.0063   1
  -6   7   4 440.614 50.7745   1
   6  -7  -4 340.935 46.4966   1
  -6  -7   4 421.595 45.5692   1
   5   7  -4 1808.81 123.205   1
  -5   7   4 1782.94 129.658   1
   5  -7  -4 1716.81 128.281   1
  -5  -7   4 1715.14 124.439   1
   4   7  -4 7749.49 455.145   1
  -4   7   4 7531.55 461.257   1
   4  -7  -4 7691.90 461.693   1
  -4  -7   4 7325.47 454.944   1
   3   7  -4 5816.39 379.129   1
  -3   7   4 6578.63 386.934   1
   3  -7  -4 6615.13 389.170   1
  -2   7   4 6471.35 391.952   1
   2   7  -4 6807.36 387.201   1
  -2  -7   4 5778.87 384.936   1
   2  -7  -4 6358.22 391.200   1
  -1   7   4 787.966 72.8626   1
   1   7  -4 963.237 73.5459   1
  -1  -7   4 723.942 67.9364   1
   1  -7  -4 863.138 76.2785   1
   0   7   4 1104.76 97.1657   1
   0   7  -4 1415.96 101.492   1
   0  -7   4 1308.61 98.5177   1
   0  -7  -4 1365.30 104.117   1
   1   7   4 4556.04 278.266   1
  -1  -7  -4 4484.98 279.608   1
  -1   7  -4 4288.25 273.676   1
   1  -7   4 4134.90 274.156   1
  -2  -7  -4 16898.6 899.981   1
  -2   7  -4 15085.4 893.161   1
   2  -7   4 16420.6 895.197   1
  -3  -7  -4 1965.10 143.877   1
  -3   7  -4 2055.29 144.940   1
   3   7   4 2039.87 144.571   1
   3  -7   4 1933.13 142.907   1
   4  -7   4 22.0841 26.9076   1
  -4   7  -4 5.64734 28.2561   1
   5   7   4 4480.67 295.241   1
  -5  -7  -4 4717.79 298.126   1
  -6   7  -4 2362.80 168.917   1
   6  -7   4 2444.32 168.638   1
   6   7   4 2324.81 167.704   1
  -6  -7  -4 2351.07 171.611   1
  -7   7  -4 232.414 46.8861   1
   7  -7   4 280.754 49.2159   1
   7   7   4 302.130 50.9086   1
  -7  -7  -4 346.546 48.8709   1
  -8   7  -4 3932.18 249.252   1
   8  -7   4 3842.51 246.757   1
   8   7   4 3369.98 243.858   1
  -8  -7  -4 3556.42 243.584   1
  -9   7  -4 75.1974 35.5546   1
   9  -7   4 47.4607 27.2456   1
   9   7   4 26.8994 32.3950   1
  -9  -7  -4 6.54096 32.3727   1
 -10   7  -4 332.086 53.5363   1
  10  -7   4 475.604 59.1846   1
  10   7   4 361.666 55.0866   1
 -10  -7  -4 341.721 52.5198   1
  11  -7   4 557.728 68.2045   1
 -11   7  -4 525.664 68.4206   1
 -12  -7  -4 2262.19 173.075   1
 -12   7  -4 2470.50 177.615   1
  12   7   4 2333.99 172.948   1
  12  -7   4 2287.22 173.868   1
 -13  -7  -4 775.534 82.9403   1
  13   7   4 858.019 84.6839   1
 -13   7  -4 860.834 89.7565   1
  13  -7   4 792.192 84.6089   1
  14   7   4 15.1694 29.1321   1
 -14   7  -4-8.06484 33.5619   1
  14  -7   4-7.81706 39.5952   1
 -15   7  -4 284.474 57.7597   1
 -15  -7  -4 344.315 57.2148   1
  15  -7   4 321.658 57.6893   1
 -16   7  -4 325.759 58.4621   1
 -16  -7  -4 363.627 58.2016   1
  16   7   4 351.826 56.6143   1
  16  -7   4 396.536 60.3313   1
 -17   7  -4 132.144 40.2738   1
 -17  -7  -4 135.215 43.5841   1
  17   7   4 47.1917 37.7065   1
  17  -7   4 94.0851 39.1318   1
 -18   7  -4 78.4298 41.4993   1
 -18  -7  -4 31.8559 36.4341   1
  18   7   4 141.821 43.5551   1
  18  -7   4 92.9682 37.5710   1
 -19   7  -4 77.5100 41.6449   1
 -19  -7  -4-23.8222 37.6269   1
  19   7   4 7.85542 41.7343   1
  19  -7   4-15.2579 35.1020   1
 -20   7  -4 53.8200 39.6349   1
  20   7   4 100.751 45.3675   1
 -20  -7  -4 62.7962 41.4214   1
  20  -7   4 66.8640 35.9284   1
 -21   7  -4-21.9545 40.2011   1
  21  -7   4-21.7370 39.8032   1
  21   7   4-37.9666 42.1521   1
 -21  -7  -4-7.72997 40.1411   1
 -22   7  -4-7.16261 34.8937   1
  22  -7   4 14.0604 36.4893   1
  23   7   4 21.7426 41.4703   1
 -26   8   4-7.42871 41.2220   1
  26  -8  -4 21.9534 39.7518   1
 -24   8   4 15.5046 43.0158   1
  24  -8  -4-23.0845 40.4121   1
 -23   8   4 259.969 59.2415   1
  23  -8  -4 335.859 61.1205   1
 -22   8   4 49.2274 42.6235   1
  22  -8  -4 15.8168 44.3736   1
 -21   8   4 82.7288 44.1497   1
  21  -8  -4 112.471 50.4265   1
  21   8  -4 31.9543 36.9927   1
 -20   8   4 115.221 38.2809   1
  20   8  -4 108.748 43.9098   1
 -20  -8   4 118.970 45.7112   1
  20  -8  -4 55.2678 38.8732   1
 -19   8   4 16.1308 35.9779   1
  19   8  -4-7.56566 34.2899   1
 -19  -8   4 31.1538 40.9145   1
  19  -8  -4 31.5310 37.8916   1
 -18   8   4 39.2370 31.4372   1
  18   8  -4-7.33733 32.7305   1
 -18  -8   4 15.2170 32.8270   1
  18  -8  -4 7.64078 35.1646   1
  17   8  -4 724.486 75.6181   1
 -17  -8   4 616.188 72.3347   1
 -17   8   4 635.426 75.9945   1
  16   8  -4 475.240 65.8063   1
 -16  -8   4 736.057 76.1567   1
  16  -8  -4 692.705 76.2377   1
 -15   8   4 330.660 52.0764   1
  15   8  -4 324.629 50.7237   1
 -15  -8   4 164.988 43.8340   1
  15  -8  -4 363.482 53.7682   1
  14   8  -4 1047.16 92.6993   1
 -14  -8   4 1044.66 96.2884   1
 -13   8   4 7883.90 483.125   1
  13   8  -4 7411.60 474.328   1
  13  -8  -4 7859.38 482.986   1
 -13  -8   4 7862.37 479.415   1
 -12   8   4 414.984 58.6159   1
  12  -8  -4 404.503 57.0745   1
 -11  -8   4 1570.43 116.017   1
  11   8  -4 1675.07 115.486   1
  11  -8  -4 1194.06 115.698   1
 -11   8   4 1306.74 115.946   1
  10  -8  -4 109.721 35.2869   1
 -10  -8   4 72.3193 29.4895   1
 -10   8   4 39.0342 32.3679   1
  10   8  -4 64.5226 25.4279   1
   9  -8  -4 677.933 68.4979   1
  -9   8   4 593.046 67.1789   1
   9   8  -4 758.068 66.5512   1
  -9  -8   4 697.854 66.3504   1
   8   8  -4 19.2238 22.7783   1
  -8   8   4 25.2468 23.1718   1
   8  -8  -4-6.04747 27.8286   1
  -8  -8   4-5.11552 22.4472   1
  -7   8   4 24567.8 1438.63   1
   7  -8  -4 24673.5 1437.76   1
  -7  -8   4 20938.3 1429.77   1
   6   8  -4 1373.95 99.9532   1
  -6   8   4 1133.12 102.148   1
   6  -8  -4 1430.25 106.973   1
  -6  -8   4 1203.62 99.7790   1
   5   8  -4 1677.43 135.708   1
  -5  -8   4 2326.49 143.504   1
  -4  -8   4 694.285 65.8517   1
  -3   8   4 19854.7 1095.39   1
   3   8  -4 18833.5 1088.49   1
   3  -8  -4 18143.9 1092.83   1
  -3  -8   4 17780.4 1088.52   1
  -2   8   4 2156.78 151.385   1
   2   8  -4 2092.23 146.668   1
   2  -8  -4 2095.13 151.642   1
  -1   8   4 8702.93 503.428   1
   1   8  -4 8015.53 498.120   1
  -1  -8   4 7740.95 498.000   1
   1  -8  -4 8739.51 506.382   1
   0   8   4 82.5834 31.4615   1
   0   8  -4 122.793 30.9943   1
   0  -8   4 96.4050 28.8063   1
   0  -8  -4 127.785 34.7235   1
  -1   8  -4 26578.9 1532.90   1
   1  -8   4 26044.2 1532.69   1
   2  -8   4 4506.51 295.504   1
  -2   8  -4 4812.87 296.359   1
  -3  -8  -4 12676.6 711.982   1
  -3   8  -4 11570.2 707.769   1
   3  -8   4 11358.5 706.449   1
  -4  -8  -4 15746.4 929.317   1
   4   8   4 14820.1 927.541   1
  -4   8  -4 17221.8 931.357   1
   4  -8   4 14977.4 924.050   1
  -5  -8  -4 3036.01 198.439   1
   5   8   4 3051.95 195.712   1
   5  -8   4 2932.22 195.060   1
  -6  -8  -4 66.2852 32.5650   1
   6   8   4 137.618 37.0547   1
  -6   8  -4 26.2308 34.6961   1
   6  -8   4 64.5186 33.7511   1
  -7  -8  -4 19976.0 1205.84   1
   7   8   4 22740.6 1208.76   1
  -7   8  -4 19999.9 1205.81   1
   7  -8   4 19400.4 1202.69   1
  -8  -8  -4 55.2397 30.3859   1
   8   8   4 40.7773 24.4618   1
  -8   8  -4 7.17321 29.3932   1
   8  -8   4 60.8335 26.0743   1
  -9  -8  -4 2596.70 201.163   1
   9   8   4 3021.00 206.295   1
  -9   8  -4 3110.00 208.126   1
   9  -8   4 2970.82 205.620   1
  10  -8   4 609.500 68.1159   1
 -10   8  -4 513.519 64.2842   1
 -11  -8  -4 519.665 66.0712   1
  11   8   4 559.130 67.7224   1
 -11   8  -4 401.169 66.2271   1
  11  -8   4 623.346 69.7270   1
 -12  -8  -4 439.296 57.5667   1
  12   8   4 215.109 50.0967   1
  12  -8   4 335.610 56.1756   1
 -12   8  -4 343.442 55.2574   1
  13   8   4 400.956 58.5539   1
  13  -8   4 431.389 58.1421   1
 -13   8  -4 466.064 64.2053   1
 -14  -8  -4 857.615 86.8854   1
 -15   8  -4-16.3659 27.8044   1
  15  -8   4-31.7261 34.7925   1
  15   8   4 31.3419 38.1711   1
 -15  -8  -4 36.8537 35.9071   1
 -16   8  -4 40.8585 39.2711   1
  16  -8   4-15.7762 37.9085   1
  16   8   4 7.84074 32.6337   1
 -16  -8  -4 7.40827 30.2581   1
  17   8   4 959.745 100.795   1
 -17  -8  -4 1226.45 105.102   1
 -18   8  -4 53.9802 40.9900   1
  18  -8   4-7.77819 38.9272   1
  18   8   4 31.4461 41.7868   1
 -18  -8  -4 29.7061 38.1094   1
  19   8   4 54.7543 39.6798   1
 -19  -8  -4 22.1657 34.5721   1
 -20   8  -4 113.603 44.7563   1
  20  -8   4 14.9019 33.9991   1
  20   8   4 100.692 42.7203   1
 -20  -8  -4 73.1661 35.8734   1
 -21   8  -4 52.1742 38.2437   1
  21  -8   4 14.3994 31.0776   1
  21   8   4-7.68658 42.6694   1
 -21  -8  -4 28.9034 39.6946   1
  22   8   4-14.9930 42.0312   1
 -22  -8  -4-7.18711 35.0180   1
  25  -9  -4 37.3091 45.5356   1
 -25   9   4 14.8163 36.6029   1
  24  -9  -4 7.53711 41.3836   1
 -24   9   4-15.5584 38.4063   1
  23  -9  -4 38.8488 44.4958   1
[truncated: 926,640 more chars]
