# Supplementary material for: Structural insight into the cooperativity of spin crossover compounds
Source: Acta Crystallogr B Struct Sci Cryst Eng Mater. 2023 Aug 11;79(Pt 5):354–67. doi: 10.1107/S2052520623005814 (PMC10552598; doi:10.1107/S2052520623005814)
Supplement: Supplementary file 4 [file b-79-00354-sup4.zip › Bia_Pmono_207K.cif]

data_SC2_207K
 
_audit_creation_method            'SHELXL-2018/3'
_shelx_SHELXL_version_number      '2018/3'
_chemical_name_systematic         ?
_chemical_name_common             ?
_chemical_melting_point           ?
_chemical_formula_moiety          ?
_chemical_formula_sum
 'C38 H28 Fe N6 S2' 
_chemical_formula_weight          688.63

loop_
 _atom_type_symbol
 _atom_type_description
 _atom_type_scat_dispersion_real
 _atom_type_scat_dispersion_imag
 _atom_type_scat_source
 'C'  'C'   0.0024   0.0013
 'International Tables Vol C Tables 4.2.6.8 and 6.1.1.4'
 'H'  'H'   0.0000   0.0000
 'International Tables Vol C Tables 4.2.6.8 and 6.1.1.4'
 'N'  'N'   0.0049   0.0027
 'International Tables Vol C Tables 4.2.6.8 and 6.1.1.4'
 'S'  'S'   0.1051   0.1002
 'International Tables Vol C Tables 4.2.6.8 and 6.1.1.4'
 'Fe'  'Fe'   0.3265   0.6960
 'International Tables Vol C Tables 4.2.6.8 and 6.1.1.4'
 
_space_group_crystal_system       monoclinic
_space_group_IT_number            14
_space_group_name_H-M_alt         'P 21/c'
_space_group_name_Hall            '-P 2ybc'
 
_shelx_space_group_comment
;
The symmetry employed for this shelxl refinement is uniquely defined
by the following loop, which should always be used as a source of
symmetry information in preference to the above space-group names.
They are only intended as comments.
;
 
loop_
 _space_group_symop_operation_xyz
 'x, y, z'
 '-x, y+1/2, -z+1/2'
 '-x, -y, -z'
 'x, -y-1/2, z-1/2'
 
_cell_length_a                    17.2746(2)
_cell_length_b                    12.37940(10)
_cell_length_c                    17.0784(2)
_cell_angle_alpha                 90
_cell_angle_beta                  115.7512(12)
_cell_angle_gamma                 90
_cell_volume                      3289.50(7)
_cell_formula_units_Z             4
_cell_measurement_temperature     293(2)
_cell_measurement_reflns_used     12959
_cell_measurement_theta_min       1.874
_cell_measurement_theta_max       32.397
 
_exptl_crystal_description        Needle
_exptl_crystal_colour             ?
_exptl_crystal_density_meas       ?
_exptl_crystal_density_method     ?
_exptl_crystal_density_diffrn     1.390          
_exptl_crystal_F_000              1424
_exptl_transmission_factor_min    ?
_exptl_transmission_factor_max    ?
_exptl_crystal_size_max           ?
_exptl_crystal_size_mid           ?
_exptl_crystal_size_min           ?
_exptl_absorpt_coefficient_mu     0.457
_shelx_estimated_absorpt_T_min    ?
_shelx_estimated_absorpt_T_max    ?
_exptl_absorpt_correction_type    ?
_exptl_absorpt_correction_T_min   ?
_exptl_absorpt_correction_T_max   ?
_exptl_absorpt_process_details    ?
_exptl_absorpt_special_details    ?
_diffrn_ambient_temperature       293(2)
_diffrn_radiation_wavelength      0.63582
_diffrn_radiation_type            Synchrotron
_diffrn_source                    ?
_diffrn_measurement_device_type   '4-circle diffractometer'
_diffrn_measurement_method        ?
_diffrn_detector_area_resol_mean  ?
_diffrn_reflns_number             24678
_diffrn_reflns_av_unetI/netI      0.0447
_diffrn_reflns_av_R_equivalents   0.0465
_diffrn_reflns_limit_h_min        -22
_diffrn_reflns_limit_h_max        23
_diffrn_reflns_limit_k_min        -16
_diffrn_reflns_limit_k_max        16
_diffrn_reflns_limit_l_min        -21
_diffrn_reflns_limit_l_max        21
_diffrn_reflns_theta_min          1.881
_diffrn_reflns_theta_max          25.079
_diffrn_reflns_theta_full         22.426
_diffrn_measured_fraction_theta_max   0.940
_diffrn_measured_fraction_theta_full  0.970
_diffrn_reflns_Laue_measured_fraction_max    0.940
_diffrn_reflns_Laue_measured_fraction_full   0.970
_diffrn_reflns_point_group_measured_fraction_max   0.940
_diffrn_reflns_point_group_measured_fraction_full  0.970
_reflns_number_total              7678
_reflns_number_gt                 6826
_reflns_threshold_expression      'I > 2\s(I)'
_reflns_Friedel_coverage          0.000
_reflns_Friedel_fraction_max      .
_reflns_Friedel_fraction_full     .
 
_reflns_special_details
;
 Reflections were merged by SHELXL according to the crystal
 class for the calculation of statistics and refinement.
 
 _reflns_Friedel_fraction is defined as the number of unique
 Friedel pairs measured divided by the number that would be
 possible theoretically, ignoring centric projections and
 systematic absences.
;
 
_computing_data_collection        ?
_computing_cell_refinement        ?
_computing_data_reduction         ?
_computing_structure_solution     ?
_computing_structure_refinement 'SHELXL-2018/3 (Sheldrick, 2018)'
_computing_molecular_graphics     ?
_computing_publication_material   ?
_refine_special_details           ?
_refine_ls_structure_factor_coef  Fsqd
_refine_ls_matrix_type            full
_refine_ls_weighting_scheme       calc
_refine_ls_weighting_details
'w=1/[\s^2^(Fo^2^)+(0.0580P)^2^+0.8217P] where P=(Fo^2^+2Fc^2^)/3'
_atom_sites_solution_primary      ?
_atom_sites_solution_secondary    ?
_atom_sites_solution_hydrogens    geom
_refine_ls_hydrogen_treatment     constr
_refine_ls_extinction_method      'SHELXL-2018/3 (Sheldrick 2018)'
_refine_ls_extinction_coef        0.0090(8)
_refine_ls_extinction_expression
 'Fc^*^=kFc[1+0.001xFc^2^\l^3^/sin(2\q)]^-1/4^'
_refine_ls_number_reflns          7678
_refine_ls_number_parameters      457
_refine_ls_number_restraints      73
_refine_ls_R_factor_all           0.0449
_refine_ls_R_factor_gt            0.0409
_refine_ls_wR_factor_ref          0.1199
_refine_ls_wR_factor_gt           0.1159
_refine_ls_goodness_of_fit_ref    1.058
_refine_ls_restrained_S_all       1.056
_refine_ls_shift/su_max           0.002
_refine_ls_shift/su_mean          0.000
 
loop_
 _atom_site_label
 _atom_site_type_symbol
 _atom_site_fract_x
 _atom_site_fract_y
 _atom_site_fract_z
 _atom_site_U_iso_or_equiv
 _atom_site_adp_type
 _atom_site_occupancy
 _atom_site_site_symmetry_order  
 _atom_site_calc_flag
 _atom_site_refinement_flags_posn
 _atom_site_refinement_flags_adp
 _atom_site_refinement_flags_occupancy
 _atom_site_disorder_assembly
 _atom_site_disorder_group
Fe01 Fe 0.75686(2) 0.29665(2) 0.81883(2) 0.04662(10) Uani 1 1 d . . . . .
S002 S 0.54616(3) 0.33735(4) 0.91930(3) 0.05506(13) Uani 1 1 d . . . . .
S001 S 0.94943(4) 0.12598(5) 1.07333(3) 0.06552(15) Uani 1 1 d . . . . .
N005 N 0.71245(9) 0.14130(10) 0.79376(8) 0.0402(3) Uani 1 1 d . . . . .
N006 N 0.80471(12) 0.44614(14) 0.82209(10) 0.0641(5) Uani 1 1 d . . . . .
N003 N 0.66885(9) 0.30683(10) 0.68960(9) 0.0417(3) Uani 1 1 d . . . . .
N004 N 0.84406(9) 0.26996(11) 0.76679(9) 0.0441(3) Uani 1 1 d . . . . .
N002 N 0.67172(13) 0.3409(2) 0.86044(13) 0.0842(7) Uani 1 1 d . . . . .
N001 N 0.84302(11) 0.25540(13) 0.93731(11) 0.0558(4) Uani 1 1 d . . . . .
C015 C 0.63762(11) 0.21617(13) 0.65506(11) 0.0451(3) Uani 1 1 d . . . . .
H015 H 0.601078 0.211002 0.596070 0.054 Uiso 1 1 calc R U . . .
C016 C 0.66052(10) 0.12170(13) 0.71001(10) 0.0426(3) Uani 1 1 d . . . . .
C003 C 0.64925(10) 0.39875(13) 0.63450(10) 0.0428(3) Uani 1 1 d . . . . .
C021 C 0.85478(10) 0.17161(13) 0.73006(11) 0.0432(3) Uani 1 1 d . . . . .
C024 C 0.86599(11) -0.02374(14) 0.65664(11) 0.0478(4) Uani 1 1 d D . . . .
C007 C 0.60348(12) 0.58238(14) 0.60552(12) 0.0492(4) Uani 1 1 d . . . . .
H007 H 0.584847 0.645259 0.621828 0.059 Uiso 1 1 calc R U . . .
C012 C 0.57006(14) 0.85853(17) 0.36878(15) 0.0621(5) Uani 1 1 d . . . . .
H012 H 0.562523 0.919240 0.334137 0.074 Uiso 1 1 calc R U . . .
C010 C 0.56086(12) 0.66839(15) 0.38311(12) 0.0518(4) Uani 1 1 d . . . . .
H010 H 0.546288 0.600676 0.357215 0.062 Uiso 1 1 calc R U . . .
C022 C 0.83625(12) 0.16603(15) 0.64299(11) 0.0508(4) Uani 1 1 d . . . . .
H022 H 0.819621 0.227814 0.608664 0.061 Uiso 1 1 calc R U . . .
C008 C 0.62307(12) 0.49325(14) 0.65894(11) 0.0480(4) Uani 1 1 d . . . . .
H008 H 0.618703 0.496616 0.711276 0.058 Uiso 1 1 calc R U . . .
C025 C 0.88374(11) -0.01649(14) 0.74395(11) 0.0487(4) Uani 1 1 d . . . . .
H025 H 0.899193 -0.078445 0.778134 0.058 Uiso 1 1 calc R U . . .
C002 C 0.61985(13) 0.34018(17) 0.88531(11) 0.0549(4) Uani 1 1 d . . . . .
C004 C 0.65594(12) 0.39496(13) 0.55734(11) 0.0482(4) Uani 1 1 d . . . . .
H004 H 0.673411 0.331569 0.540506 0.058 Uiso 1 1 calc R U . . .
C020 C 0.73344(11) 0.05846(13) 0.84850(11) 0.0470(4) Uani 1 1 d . . . . .
H020 H 0.768224 0.071275 0.907084 0.056 Uiso 1 1 calc R U . . .
C005 C 0.63688(12) 0.48461(14) 0.50504(12) 0.0500(4) Uani 1 1 d . . . . .
H005 H 0.641501 0.481021 0.452835 0.060 Uiso 1 1 calc R U . . .
C009 C 0.59417(11) 0.67686(14) 0.47234(12) 0.0467(4) Uani 1 1 d . . . . .
C017 C 0.63054(13) 0.02018(14) 0.67957(12) 0.0544(4) Uani 1 1 d . . . . .
H017 H 0.594547 0.009091 0.621027 0.065 Uiso 1 1 calc R U . . .
C006 C 0.61092(11) 0.58032(13) 0.52830(11) 0.0461(3) Uani 1 1 d . . . . .
C018 C 0.65455(14) -0.06468(15) 0.73697(14) 0.0585(5) Uani 1 1 d . . . . .
H018 H 0.635916 -0.134433 0.717807 0.070 Uiso 1 1 calc R U . . .
C001 C 0.88785(12) 0.20343(13) 0.99483(12) 0.0480(4) Uani 1 1 d . . . . .
C011 C 0.54878(13) 0.75835(17) 0.33162(14) 0.0586(4) Uani 1 1 d . . . . .
H011 H 0.526138 0.751002 0.271557 0.070 Uiso 1 1 calc R U . . .
C026 C 0.87894(11) 0.08015(14) 0.78076(11) 0.0462(3) Uani 1 1 d . . . . .
H026 H 0.891929 0.083859 0.839550 0.055 Uiso 1 1 calc R U . . .
C028 C 0.86384(14) 0.45461(16) 0.79087(13) 0.0629(5) Uani 1 1 d . . . . .
C014 C 0.61451(14) 0.77930(15) 0.50856(14) 0.0574(4) Uani 1 1 d . . . . .
H014 H 0.636624 0.787492 0.568523 0.069 Uiso 1 1 calc R U . . .
C013 C 0.60236(16) 0.86895(16) 0.45685(16) 0.0662(5) Uani 1 1 d . . . . .
H013 H 0.616270 0.937071 0.482112 0.079 Uiso 1 1 calc R U . . .
C023 C 0.84245(13) 0.06908(16) 0.60723(12) 0.0532(4) Uani 1 1 d . . . . .
H023 H 0.830577 0.065937 0.548691 0.064 Uiso 1 1 calc R U . . .
C027 C 0.88142(13) 0.35437(15) 0.75807(13) 0.0546(4) Uani 1 1 d . . . . .
H027 H 0.918503 0.351835 0.731701 0.065 Uiso 1 1 calc R U . . .
C019 C 0.70625(12) -0.04498(14) 0.82267(12) 0.0525(4) Uani 1 1 d . . . . .
H019 H 0.722756 -0.101011 0.862938 0.063 Uiso 1 1 calc R U . . .
C032 C 0.7842(2) 0.5348(2) 0.85326(15) 0.0963(10) Uani 1 1 d . . . . .
H032 H 0.743472 0.530346 0.875108 0.116 Uiso 1 1 calc R U . . .
C031 C 0.8217(3) 0.6321(3) 0.8538(3) 0.1318(19) Uani 1 1 d . . . . .
H031 H 0.805115 0.693365 0.874197 0.158 Uiso 1 1 calc R U . . .
C029 C 0.9053(2) 0.5497(2) 0.7908(2) 0.0964(9) Uani 1 1 d . . . . .
H029 H 0.946238 0.552981 0.769136 0.116 Uiso 1 1 calc R U . . .
C030 C 0.8835(3) 0.6397(2) 0.8243(3) 0.1312(18) Uani 1 1 d . . . . .
H030 H 0.910653 0.705348 0.826880 0.157 Uiso 1 1 calc R U . . .
C1A C 0.8713(7) -0.1294(4) 0.6173(8) 0.055(2) Uani 0.56(3) 1 d DG . P A 1
C2A C 0.8272(8) -0.2155(7) 0.6314(7) 0.077(2) Uani 0.56(3) 1 d G . P A 1
H2A H 0.792580 -0.204145 0.659765 0.092 Uiso 0.56(3) 1 calc R U P A 1
C3A C 0.8349(9) -0.3184(5) 0.6030(7) 0.089(2) Uani 0.56(3) 1 d G . P A 1
H3A H 0.805361 -0.375998 0.612460 0.106 Uiso 0.56(3) 1 calc R U P A 1
C4A C 0.8866(8) -0.3354(7) 0.5606(7) 0.078(2) Uani 0.56(3) 1 d G . P A 1
H4A H 0.891764 -0.404265 0.541631 0.094 Uiso 0.56(3) 1 calc R U P A 1
C5A C 0.9308(6) -0.2493(11) 0.5465(6) 0.072(2) Uani 0.56(3) 1 d G . P A 1
H5A H 0.965388 -0.260682 0.518107 0.087 Uiso 0.56(3) 1 calc R U P A 1
C6A C 0.9231(7) -0.1464(8) 0.5748(7) 0.0617(15) Uani 0.56(3) 1 d G . P A 1
H6A H 0.952608 -0.088828 0.565411 0.074 Uiso 0.56(3) 1 calc R U P A 1
C1B C 0.8777(10) -0.1264(7) 0.6221(10) 0.060(2) Uani 0.44(3) 1 d DG . P A 2
C2B C 0.8463(10) -0.2255(9) 0.6336(8) 0.070(2) Uani 0.44(3) 1 d G . P A 2
H2B H 0.815077 -0.229890 0.666265 0.084 Uiso 0.44(3) 1 calc R U P A 2
C3B C 0.8615(12) -0.3181(6) 0.5964(7) 0.082(3) Uani 0.44(3) 1 d G . P A 2
H3B H 0.840490 -0.384427 0.604156 0.098 Uiso 0.44(3) 1 calc R U P A 2
C4B C 0.9081(10) -0.3116(11) 0.5477(7) 0.077(3) Uani 0.44(3) 1 d G . P A 2
H4B H 0.918332 -0.373524 0.522772 0.092 Uiso 0.44(3) 1 calc R U P A 2
C5B C 0.9396(8) -0.2125(15) 0.5361(8) 0.075(2) Uani 0.44(3) 1 d G . P A 2
H5B H 0.970760 -0.208082 0.503493 0.089 Uiso 0.44(3) 1 calc R U P A 2
C6B C 0.9243(9) -0.1199(11) 0.5733(10) 0.073(2) Uani 0.44(3) 1 d G . P A 2
H6B H 0.945348 -0.053542 0.565601 0.087 Uiso 0.44(3) 1 calc R U P A 2
 
loop_
 _atom_site_aniso_label
 _atom_site_aniso_U_11
 _atom_site_aniso_U_22
 _atom_site_aniso_U_33
 _atom_site_aniso_U_23
 _atom_site_aniso_U_13
 _atom_site_aniso_U_12
Fe01 0.04793(15) 0.04685(15) 0.04320(15) 0.00975(9) 0.01806(11) 0.00302(9)
S002 0.0587(3) 0.0559(3) 0.0500(2) 0.00500(19) 0.0231(2) 0.00629(19)
S001 0.0665(3) 0.0677(3) 0.0546(3) 0.0147(2) 0.0191(2) 0.0039(2)
N005 0.0450(6) 0.0375(6) 0.0385(6) 0.0004(5) 0.0185(5) -0.0023(5)
N006 0.0710(11) 0.0626(10) 0.0415(7) -0.0086(7) 0.0083(7) 0.0177(8)
N003 0.0452(7) 0.0403(6) 0.0378(6) -0.0012(5) 0.0165(5) 0.0014(5)
N004 0.0494(7) 0.0409(6) 0.0376(6) 0.0007(5) 0.0147(6) 0.0020(5)
N002 0.0607(10) 0.140(2) 0.0520(10) 0.0223(11) 0.0243(9) 0.0016(12)
N001 0.0605(9) 0.0497(8) 0.0553(9) 0.0031(7) 0.0235(7) 0.0030(7)
C015 0.0474(8) 0.0447(8) 0.0368(7) -0.0014(6) 0.0124(6) 0.0004(6)
C016 0.0453(8) 0.0404(7) 0.0401(7) -0.0018(6) 0.0166(6) -0.0023(6)
C003 0.0457(8) 0.0383(7) 0.0416(8) 0.0002(6) 0.0164(6) 0.0015(6)
C021 0.0450(8) 0.0436(8) 0.0413(8) -0.0003(6) 0.0190(6) 0.0021(6)
C024 0.0435(8) 0.0501(9) 0.0475(8) -0.0030(7) 0.0177(7) 0.0071(7)
C007 0.0570(9) 0.0420(8) 0.0509(9) -0.0011(7) 0.0255(8) 0.0087(7)
C012 0.0711(12) 0.0527(10) 0.0703(13) 0.0162(9) 0.0379(11) 0.0093(9)
C010 0.0535(9) 0.0489(9) 0.0528(9) 0.0011(7) 0.0230(8) 0.0055(7)
C022 0.0614(10) 0.0489(9) 0.0429(8) 0.0055(7) 0.0234(8) 0.0061(7)
C008 0.0568(9) 0.0465(8) 0.0424(8) -0.0002(6) 0.0233(7) 0.0068(7)
C025 0.0476(8) 0.0464(8) 0.0470(8) 0.0036(7) 0.0159(7) 0.0078(7)
C002 0.0555(10) 0.0623(11) 0.0374(8) 0.0107(7) 0.0114(8) 0.0045(8)
C004 0.0602(10) 0.0387(7) 0.0497(9) -0.0019(6) 0.0275(8) 0.0038(7)
C020 0.0533(9) 0.0442(8) 0.0426(8) 0.0044(6) 0.0200(7) -0.0057(7)
C005 0.0646(10) 0.0439(8) 0.0490(9) 0.0008(7) 0.0317(8) 0.0038(7)
C009 0.0480(8) 0.0425(8) 0.0528(9) 0.0043(7) 0.0249(7) 0.0055(6)
C017 0.0609(10) 0.0452(9) 0.0465(9) -0.0054(7) 0.0135(8) -0.0065(7)
C006 0.0486(8) 0.0408(8) 0.0494(9) 0.0018(6) 0.0217(7) 0.0037(6)
C018 0.0669(11) 0.0391(8) 0.0634(11) -0.0041(7) 0.0224(9) -0.0091(8)
C001 0.0529(9) 0.0452(8) 0.0462(8) -0.0064(7) 0.0218(7) -0.0060(7)
C011 0.0590(10) 0.0636(11) 0.0533(10) 0.0090(8) 0.0246(9) 0.0095(9)
C026 0.0474(8) 0.0497(9) 0.0394(7) 0.0020(6) 0.0172(6) 0.0039(7)
C028 0.0665(12) 0.0484(10) 0.0552(10) -0.0041(8) 0.0091(9) -0.0047(8)
C014 0.0712(12) 0.0457(9) 0.0568(10) 0.0006(8) 0.0292(9) 0.0038(8)
C013 0.0840(14) 0.0432(9) 0.0743(13) 0.0031(9) 0.0372(12) 0.0008(9)
C023 0.0619(10) 0.0579(10) 0.0413(8) -0.0008(7) 0.0238(8) 0.0076(8)
C027 0.0568(10) 0.0532(10) 0.0519(10) -0.0013(8) 0.0219(8) -0.0071(8)
C019 0.0593(10) 0.0415(8) 0.0564(10) 0.0075(7) 0.0247(8) -0.0045(7)
C032 0.112(2) 0.0873(18) 0.0532(12) -0.0218(12) 0.0022(13) 0.0418(16)
C031 0.149(4) 0.080(2) 0.094(2) -0.0385(18) -0.015(2) 0.041(2)
C029 0.101(2) 0.0526(12) 0.101(2) -0.0020(13) 0.0112(16) -0.0182(13)
C030 0.143(3) 0.0474(14) 0.130(3) -0.0177(16) -0.009(3) -0.0061(18)
C1A 0.051(4) 0.050(3) 0.053(5) -0.009(3) 0.013(3) 0.014(3)
C2A 0.065(4) 0.048(3) 0.106(5) -0.017(3) 0.027(3) 0.003(3)
C3A 0.084(5) 0.059(3) 0.105(5) -0.024(3) 0.024(3) 0.003(3)
C4A 0.093(5) 0.061(3) 0.055(4) -0.008(3) 0.008(3) 0.023(3)
C5A 0.084(4) 0.058(4) 0.063(3) -0.008(3) 0.020(2) 0.035(4)
C6A 0.059(3) 0.059(3) 0.060(3) -0.017(2) 0.020(2) 0.015(3)
C1B 0.046(4) 0.069(5) 0.045(4) -0.008(4) 0.000(3) 0.015(3)
C2B 0.069(5) 0.064(3) 0.070(4) -0.005(3) 0.023(3) 0.025(3)
C3B 0.097(7) 0.063(3) 0.080(5) -0.007(3) 0.033(5) 0.019(4)
C4B 0.103(7) 0.054(4) 0.063(4) 0.002(4) 0.026(4) 0.034(4)
C5B 0.084(4) 0.064(5) 0.070(4) 0.000(4) 0.028(3) 0.032(4)
C6B 0.072(5) 0.071(4) 0.071(4) -0.013(4) 0.028(3) 0.029(4)
 
_geom_special_details
;
 All esds (except the esd in the dihedral angle between two l.s. planes)
 are estimated using the full covariance matrix.  The cell esds are taken
 into account individually in the estimation of esds in distances, angles
 and torsion angles; correlations between esds in cell parameters are only
 used when they are defined by crystal symmetry.  An approximate (isotropic)
 treatment of cell esds is used for estimating esds involving l.s. planes.
;
 
loop_
 _geom_bond_atom_site_label_1
 _geom_bond_atom_site_label_2
 _geom_bond_distance
 _geom_bond_site_symmetry_2
 _geom_bond_publ_flag
Fe01 N002 1.969(2) . ?
Fe01 N001 1.9884(17) . ?
Fe01 N006 2.018(2) . ?
Fe01 N005 2.0456(13) . ?
Fe01 N003 2.0694(13) . ?
Fe01 N004 2.0812(15) . ?
S002 C002 1.613(2) . ?
S001 C001 1.6152(19) . ?
N005 C020 1.328(2) . ?
N005 C016 1.339(2) . ?
N006 C032 1.334(3) . ?
N006 C028 1.346(3) . ?
N003 C015 1.274(2) . ?
N003 C003 1.421(2) . ?
N004 C027 1.270(2) . ?
N004 C021 1.418(2) . ?
N002 C002 1.146(3) . ?
N001 C001 1.148(2) . ?
C015 C016 1.443(2) . ?
C016 C017 1.373(2) . ?
C003 C004 1.373(2) . ?
C003 C008 1.383(2) . ?
C021 C026 1.375(2) . ?
C021 C022 1.380(2) . ?
C024 C023 1.378(3) . ?
C024 C025 1.389(2) . ?
C024 C1B 1.452(7) . ?
C024 C1A 1.492(5) . ?
C007 C008 1.377(2) . ?
C007 C006 1.380(3) . ?
C012 C013 1.364(3) . ?
C012 C011 1.369(3) . ?
C010 C011 1.377(3) . ?
C010 C009 1.379(3) . ?
C022 C023 1.372(3) . ?
C025 C026 1.371(2) . ?
C004 C005 1.372(2) . ?
C020 C019 1.369(2) . ?
C005 C006 1.385(2) . ?
C009 C014 1.388(3) . ?
C009 C006 1.478(2) . ?
C017 C018 1.372(3) . ?
C018 C019 1.365(3) . ?
C028 C029 1.379(3) . ?
C028 C027 1.447(3) . ?
C014 C013 1.376(3) . ?
C032 C031 1.366(6) . ?
C031 C030 1.367(7) . ?
C029 C030 1.378(5) . ?
C1A C2A 1.3900 . ?
C1A C6A 1.3900 . ?
C2A C3A 1.3900 . ?
C3A C4A 1.3900 . ?
C4A C5A 1.3900 . ?
C5A C6A 1.3900 . ?
C1B C2B 1.3900 . ?
C1B C6B 1.3900 . ?
C2B C3B 1.3900 . ?
C3B C4B 1.3900 . ?
C4B C5B 1.3900 . ?
C5B C6B 1.3900 . ?
 
loop_
 _geom_angle_atom_site_label_1
 _geom_angle_atom_site_label_2
 _geom_angle_atom_site_label_3
 _geom_angle
 _geom_angle_site_symmetry_1
 _geom_angle_site_symmetry_3
 _geom_angle_publ_flag
N002 Fe01 N001 92.89(7) . . ?
N002 Fe01 N006 95.50(10) . . ?
N001 Fe01 N006 95.21(7) . . ?
N002 Fe01 N005 93.81(9) . . ?
N001 Fe01 N005 91.06(6) . . ?
N006 Fe01 N005 168.50(6) . . ?
N002 Fe01 N003 92.87(7) . . ?
N001 Fe01 N003 168.30(6) . . ?
N006 Fe01 N003 94.36(6) . . ?
N005 Fe01 N003 78.41(5) . . ?
N002 Fe01 N004 172.32(8) . . ?
N001 Fe01 N004 91.90(6) . . ?
N006 Fe01 N004 78.09(7) . . ?
N005 Fe01 N004 92.10(5) . . ?
N003 Fe01 N004 83.51(5) . . ?
C020 N005 C016 117.60(14) . . ?
C020 N005 Fe01 128.02(11) . . ?
C016 N005 Fe01 114.21(10) . . ?
C032 N006 C028 118.2(3) . . ?
C032 N006 Fe01 126.1(2) . . ?
C028 N006 Fe01 115.64(13) . . ?
C015 N003 C003 117.90(14) . . ?
C015 N003 Fe01 114.04(11) . . ?
C003 N003 Fe01 127.48(10) . . ?
C027 N004 C021 118.93(16) . . ?
C027 N004 Fe01 114.73(13) . . ?
C021 N004 Fe01 125.66(11) . . ?
C002 N002 Fe01 163.4(2) . . ?
C001 N001 Fe01 160.61(16) . . ?
N003 C015 C016 118.14(15) . . ?
N005 C016 C017 122.53(15) . . ?
N005 C016 C015 114.51(14) . . ?
C017 C016 C015 122.95(15) . . ?
C004 C003 C008 119.58(15) . . ?
C004 C003 N003 120.88(14) . . ?
C008 C003 N003 119.54(15) . . ?
C026 C021 C022 120.13(16) . . ?
C026 C021 N004 119.37(15) . . ?
C022 C021 N004 120.39(15) . . ?
C023 C024 C025 118.18(16) . . ?
C023 C024 C1B 122.5(6) . . ?
C025 C024 C1B 119.2(6) . . ?
C023 C024 C1A 121.0(5) . . ?
C025 C024 C1A 120.8(5) . . ?
C008 C007 C006 121.36(15) . . ?
C013 C012 C011 119.72(19) . . ?
C011 C010 C009 121.24(18) . . ?
C023 C022 C021 119.81(16) . . ?
C007 C008 C003 119.77(16) . . ?
C026 C025 C024 121.32(16) . . ?
N002 C002 S002 179.0(2) . . ?
C005 C004 C003 120.06(15) . . ?
N005 C020 C019 123.03(16) . . ?
C004 C005 C006 121.42(16) . . ?
C010 C009 C014 117.73(17) . . ?
C010 C009 C006 121.57(16) . . ?
C014 C009 C006 120.67(17) . . ?
C018 C017 C016 118.89(16) . . ?
C007 C006 C005 117.79(15) . . ?
C007 C006 C009 121.99(15) . . ?
C005 C006 C009 120.20(16) . . ?
C019 C018 C017 118.89(17) . . ?
N001 C001 S001 177.66(17) . . ?
C012 C011 C010 120.1(2) . . ?
C025 C026 C021 119.48(16) . . ?
N006 C028 C029 123.5(2) . . ?
N006 C028 C027 114.17(18) . . ?
C029 C028 C027 122.4(3) . . ?
C013 C014 C009 120.8(2) . . ?
C012 C013 C014 120.4(2) . . ?
C022 C023 C024 121.08(16) . . ?
N004 C027 C028 117.21(19) . . ?
C018 C019 C020 119.04(16) . . ?
N006 C032 C031 121.4(4) . . ?
C030 C031 C032 120.1(3) . . ?
C028 C029 C030 117.0(4) . . ?
C031 C030 C029 119.8(3) . . ?
C2A C1A C6A 120.0 . . ?
C2A C1A C024 116.6(6) . . ?
C6A C1A C024 123.1(5) . . ?
C3A C2A C1A 120.0 . . ?
C2A C3A C4A 120.0 . . ?
C5A C4A C3A 120.0 . . ?
C4A C5A C6A 120.0 . . ?
C5A C6A C1A 120.0 . . ?
C2B C1B C6B 120.0 . . ?
C2B C1B C024 125.7(8) . . ?
C6B C1B C024 114.3(8) . . ?
C3B C2B C1B 120.0 . . ?
C2B C3B C4B 120.0 . . ?
C5B C4B C3B 120.0 . . ?
C6B C5B C4B 120.0 . . ?
C5B C6B C1B 120.0 . . ?
 
_refine_diff_density_max    0.363
_refine_diff_density_min   -0.485
_refine_diff_density_rms    0.050

_shelx_res_file
;

TITL sc2_093K_a.res in P2(1)/c
    SC2_207K.res
    created by SHELXL-2018/3 at 12:19:58 on 15-Apr-2021
REM Old TITL SC2_093K in P2(1)/c
REM SHELXT solution in P2(1)/c: R1 0.091, Rweak 0.004, Alpha 0.025
REM <I/s>   0.460 for  267 systematic absences,  Orientation as input
REM Formula found by SHELXT:  C38 N6 S2 Fe

CELL 0.63582 17.2746 12.3794 17.0784 90.0000 115.7512 90.0000
ZERR 4.000 0.0002 0.0001 0.0002 0.0000 0.0012 0.0000
LATT  1
SYMM -X, 1/2+Y, 1/2-Z
SFAC C H N S FE
DISP $C  0.00244  0.00131  9.14798!source kissel
DISP $H -0.00002  0.00000  0.66440!source kissel
DISP $N  0.00493  0.00266 15.07095!source kissel
DISP $S  0.10506  0.10024 379.49005!source kissel
DISP $Fe  0.32649  0.69602 2544.24973!source kissel
UNIT 152.00 112.00 24.00 8.00 4.00
OMIT -5 0 2
OMIT 4 0 0
OMIT 2 0 2
L.S. 30
REM DAMP 100
REM ISOR 0.04 0.06 C1A > C6A
REM ISOR 0.04 0.06 C1B > C6B
RIGU 0.002 0.002 C1A > C6A
RIGU 0.002 0.002  C1B > C6B
SADI C024 C1A C024 C1B
BOND
LIST 6
SHEL 99 0.75
ACTA
FMAP 2
PLAN 20
WGHT    0.058000    0.821700
EXTI    0.009016
FVAR       3.96123   0.55566   0.07947
FE01  5    0.756859    0.296647    0.818826    11.00000    0.04793    0.04685 =
         0.04320    0.00975    0.01806    0.00302
S002  4    0.546159    0.337345    0.919305    11.00000    0.05872    0.05585 =
         0.05002    0.00500    0.02309    0.00629
S001  4    0.949434    0.125977    1.073327    11.00000    0.06649    0.06775 =
         0.05457    0.01467    0.01908    0.00393
N005  3    0.712451    0.141302    0.793756    11.00000    0.04498    0.03750 =
         0.03846    0.00043    0.01850   -0.00229
N006  3    0.804706    0.446141    0.822095    11.00000    0.07098    0.06264 =
         0.04151   -0.00862    0.00833    0.01769
N003  3    0.668849    0.306830    0.689599    11.00000    0.04520    0.04034 =
         0.03782   -0.00120    0.01651    0.00145
N004  3    0.844061    0.269963    0.766791    11.00000    0.04936    0.04091 =
         0.03761    0.00065    0.01472    0.00201
N002  3    0.671716    0.340949    0.860442    11.00000    0.06066    0.13976 =
         0.05203    0.02226    0.02427    0.00163
N001  3    0.843020    0.255400    0.937313    11.00000    0.06046    0.04974 =
         0.05526    0.00314    0.02346    0.00300
C015  1    0.637620    0.216174    0.655058    11.00000    0.04736    0.04465 =
         0.03682   -0.00138    0.01239    0.00043
AFIX  43
H015  2    0.601078    0.211002    0.596070    11.00000   -1.20000
AFIX   0
C016  1    0.660524    0.121703    0.710013    11.00000    0.04528    0.04037 =
         0.04008   -0.00181    0.01664   -0.00225
C003  1    0.649250    0.398747    0.634503    11.00000    0.04572    0.03830 =
         0.04160    0.00020    0.01638    0.00145
C021  1    0.854775    0.171606    0.730059    11.00000    0.04496    0.04363 =
         0.04131   -0.00034    0.01901    0.00214
C024    1    0.865993   -0.023741    0.656643    11.00000    0.04345    0.05013 =
         0.04754   -0.00303    0.01766    0.00715
C007  1    0.603478    0.582380    0.605523    11.00000    0.05703    0.04202 =
         0.05092   -0.00111    0.02554    0.00868
AFIX  43
H007  2    0.584847    0.645259    0.621828    11.00000   -1.20000
AFIX   0
C012  1    0.570056    0.858530    0.368780    11.00000    0.07106    0.05268 =
         0.07025    0.01616    0.03793    0.00931
AFIX  43
H012  2    0.562523    0.919240    0.334137    11.00000   -1.20000
AFIX   0
C010  1    0.560861    0.668393    0.383105    11.00000    0.05350    0.04893 =
         0.05283    0.00108    0.02305    0.00549
AFIX  43
H010  2    0.546288    0.600676    0.357215    11.00000   -1.20000
AFIX   0
C022  1    0.836254    0.166026    0.642988    11.00000    0.06140    0.04889 =
         0.04293    0.00550    0.02337    0.00609
AFIX  43
H022  2    0.819621    0.227814    0.608664    11.00000   -1.20000
AFIX   0
C008  1    0.623068    0.493255    0.658939    11.00000    0.05680    0.04651 =
         0.04244   -0.00023    0.02329    0.00684
AFIX  43
H008  2    0.618703    0.496616    0.711276    11.00000   -1.20000
AFIX   0
C025  1    0.883742   -0.016489    0.743951    11.00000    0.04765    0.04640 =
         0.04701    0.00355    0.01595    0.00778
AFIX  43
H025  2    0.899193   -0.078445    0.778134    11.00000   -1.20000
AFIX   0
C002  1    0.619849    0.340182    0.885312    11.00000    0.05552    0.06230 =
         0.03741    0.01067    0.01136    0.00446
C004  1    0.655943    0.394958    0.557341    11.00000    0.06021    0.03873 =
         0.04968   -0.00188    0.02755    0.00383
AFIX  43
H004  2    0.673411    0.331569    0.540506    11.00000   -1.20000
AFIX   0
C020  1    0.733444    0.058459    0.848498    11.00000    0.05332    0.04424 =
         0.04259    0.00436    0.01998   -0.00573
AFIX  43
H020  2    0.768224    0.071275    0.907084    11.00000   -1.20000
AFIX   0
C005  1    0.636884    0.484609    0.505036    11.00000    0.06456    0.04388 =
         0.04903    0.00077    0.03166    0.00381
AFIX  43
H005  2    0.641501    0.481021    0.452835    11.00000   -1.20000
AFIX   0
C009  1    0.594169    0.676855    0.472338    11.00000    0.04804    0.04249 =
         0.05279    0.00433    0.02490    0.00553
C017  1    0.630535    0.020182    0.679571    11.00000    0.06092    0.04517 =
         0.04653   -0.00541    0.01354   -0.00648
AFIX  43
H017  2    0.594547    0.009091    0.621027    11.00000   -1.20000
AFIX   0
C006  1    0.610919    0.580323    0.528297    11.00000    0.04858    0.04075 =
         0.04944    0.00179    0.02171    0.00365
C018  1    0.654550   -0.064677    0.736972    11.00000    0.06691    0.03909 =
         0.06337   -0.00409    0.02244   -0.00907
AFIX  43
H018  2    0.635916   -0.134433    0.717807    11.00000   -1.20000
AFIX   0
C001  1    0.887855    0.203428    0.994835    11.00000    0.05288    0.04525 =
         0.04621   -0.00643    0.02184   -0.00603
C011  1    0.548777    0.758347    0.331621    11.00000    0.05903    0.06364 =
         0.05329    0.00900    0.02463    0.00949
AFIX  43
H011  2    0.526138    0.751002    0.271557    11.00000   -1.20000
AFIX   0
C026  1    0.878944    0.080153    0.780758    11.00000    0.04744    0.04974 =
         0.03944    0.00198    0.01716    0.00391
AFIX  43
H026  2    0.891929    0.083859    0.839550    11.00000   -1.20000
AFIX   0
C028  1    0.863841    0.454614    0.790872    11.00000    0.06650    0.04843 =
         0.05522   -0.00413    0.00910   -0.00471
C014  1    0.614510    0.779304    0.508564    11.00000    0.07119    0.04574 =
         0.05684    0.00055    0.02921    0.00376
AFIX  43
H014  2    0.636624    0.787492    0.568523    11.00000   -1.20000
AFIX   0
C013  1    0.602363    0.868953    0.456849    11.00000    0.08398    0.04322 =
         0.07431    0.00306    0.03719    0.00079
AFIX  43
H013  2    0.616270    0.937071    0.482112    11.00000   -1.20000
AFIX   0
C023  1    0.842452    0.069084    0.607230    11.00000    0.06193    0.05790 =
         0.04132   -0.00083    0.02383    0.00755
AFIX  43
H023  2    0.830577    0.065937    0.548691    11.00000   -1.20000
AFIX   0
C027  1    0.881415    0.354367    0.758068    11.00000    0.05680    0.05321 =
         0.05189   -0.00133    0.02194   -0.00711
AFIX  43
H027  2    0.918503    0.351835    0.731701    11.00000   -1.20000
AFIX   0
C019  1    0.706246   -0.044982    0.822672    11.00000    0.05930    0.04145 =
         0.05638    0.00751    0.02472   -0.00451
AFIX  43
H019  2    0.722756   -0.101011    0.862938    11.00000   -1.20000
AFIX   0
C032  1    0.784181    0.534839    0.853258    11.00000    0.11224    0.08735 =
         0.05316   -0.02184    0.00219    0.04184
AFIX  43
H032  2    0.743472    0.530346    0.875108    11.00000   -1.20000
AFIX   0
C031  1    0.821673    0.632132    0.853765    11.00000    0.14921    0.07951 =
         0.09442   -0.03851   -0.01460    0.04144
AFIX  43
H031  2    0.805115    0.693365    0.874197    11.00000   -1.20000
AFIX   0
C029  1    0.905341    0.549708    0.790807    11.00000    0.10056    0.05258 =
         0.10102   -0.00199    0.01116   -0.01817
AFIX  43
H029  2    0.946238    0.552981    0.769136    11.00000   -1.20000
AFIX   0
C030  1    0.883465    0.639709    0.824318    11.00000    0.14310    0.04739 =
         0.13015   -0.01768   -0.00870   -0.00615
AFIX  43
H030  2    0.910653    0.705348    0.826880    11.00000   -1.20000
AFIX  66
REM #####
PART 1
C1A   1    0.871326   -0.129449    0.617278    21.00000    0.05120    0.05023 =
         0.05301   -0.00856    0.01270    0.01361
C2A   1    0.827216   -0.215477    0.631372    21.00000    0.06451    0.04833 =
         0.10610   -0.01683    0.02651    0.00343
AFIX  43
H2A   2    0.792580   -0.204145    0.659765    21.00000   -1.20000
AFIX  65
C3A   1    0.834874   -0.318440    0.603030    21.00000    0.08350    0.05862 =
         0.10529   -0.02418    0.02409    0.00284
AFIX  43
H3A   2    0.805361   -0.375998    0.612460    21.00000   -1.20000
AFIX  65
C4A   1    0.886641   -0.335376    0.560594    21.00000    0.09253    0.06092 =
         0.05511   -0.00821    0.00828    0.02342
AFIX  43
H4A   2    0.891764   -0.404265    0.541631    21.00000   -1.20000
AFIX  65
C5A   1    0.930752   -0.249350    0.546499    21.00000    0.08389    0.05764 =
         0.06274   -0.00773    0.01981    0.03454
AFIX  43
H5A   2    0.965388   -0.260682    0.518107    21.00000   -1.20000
AFIX  65
C6A   1    0.923095   -0.146386    0.574841    21.00000    0.05948    0.05944 =
         0.05994   -0.01733    0.02020    0.01537
AFIX  43
H6A   2    0.952608   -0.088828    0.565411    21.00000   -1.20000
AFIX  66
PART 2
C1B   1    0.877692   -0.126395    0.622091   -21.00000    0.04615    0.06901 =
         0.04464   -0.00795    0.00027    0.01546
C2B   1    0.846280   -0.225518    0.633640   -21.00000    0.06912    0.06424 =
         0.06994   -0.00463    0.02305    0.02468
AFIX  43
H2B   2    0.815077   -0.229890    0.666265   -21.00000   -1.20000
AFIX  65
C3B   1    0.861507   -0.318108    0.596429   -21.00000    0.09710    0.06305 =
         0.08005   -0.00656    0.03292    0.01915
AFIX  43
H3B   2    0.840490   -0.384427    0.604156   -21.00000   -1.20000
AFIX  65
C4B   1    0.908145   -0.311575    0.547668   -21.00000    0.10322    0.05401 =
         0.06291    0.00175    0.02630    0.03373
AFIX  43
H4B   2    0.918332   -0.373524    0.522772   -21.00000   -1.20000
AFIX  65
C5B   1    0.939557   -0.212452    0.536118   -21.00000    0.08412    0.06410 =
         0.06958    0.00041    0.02789    0.03196
AFIX  43
H5B   2    0.970760   -0.208082    0.503493   -21.00000   -1.20000
AFIX  65
C6B   1    0.924331   -0.119862    0.573329   -21.00000    0.07192    0.07100 =
         0.07129   -0.01322    0.02771    0.02864
AFIX  43
H6B   2    0.945348   -0.053542    0.565601   -21.00000   -1.20000
PART 0
AFIX   0
HKLF 4


REM  sc2_093K_a.res in P2(1)/c
REM wR2 = 0.1199, GooF = S = 1.058, Restrained GooF = 1.056 for all data
REM R1 = 0.0409 for 6826 Fo > 4sig(Fo) and 0.0449 for all 7678 data
REM 457 parameters refined using 73 restraints

END

WGHT      0.0585      0.8176

REM Highest difference peak  0.363,  deepest hole -0.485,  1-sigma level  0.050
Q1    1   0.9109  0.0852  1.0674  11.00000  0.05    0.36
Q2    1   0.7946  0.3259  0.8496  11.00000  0.05    0.32
Q3    1   0.6770  0.3991  0.8631  11.00000  0.05    0.26
Q4    1   0.7831  0.4879  0.8401  11.00000  0.05    0.25
Q5    1   0.8391  0.6570  0.8296  11.00000  0.05    0.24
Q6    1   0.9491  0.1874  1.0925  11.00000  0.05    0.23
Q7    1   0.6498 -0.0206  0.7066  11.00000  0.05    0.23
Q8    1   0.6082  0.5261  0.5132  11.00000  0.05    0.22
Q9    1   0.5786  0.6788  0.4307  11.00000  0.05    0.21
Q10   1   0.5626  0.8586  0.4134  11.00000  0.05    0.21
Q11   1   0.6513  0.1649  0.6804  11.00000  0.05    0.21
Q12   1   0.6556  0.3516  0.6621  11.00000  0.05    0.21
Q13   1   0.8696 -0.0195  0.6977  11.00000  0.05    0.21
Q14   1   0.8273 -0.3047  0.5614  11.00000  0.05    0.20
Q15   1   0.8702  0.0250  0.6376  11.00000  0.05    0.20
Q16   1   0.6891 -0.0538  0.7765  11.00000  0.05    0.20
Q17   1   0.6166  0.5366  0.6320  11.00000  0.05    0.19
Q18   1   0.5927  0.3658  0.9366  11.00000  0.05    0.19
Q19   1   0.8181  0.5772  0.8639  11.00000  0.05    0.19
Q20   1   0.5998  0.6223  0.4999  11.00000  0.05    0.19
;
_shelx_res_checksum    9251

_shelx_hkl_file
;
  -2   0   0 188285. 11637.4   1
   2   0   0 192783. 11637.6   1
  -3   0   0 66715.8 3929.77   1
   3   0   0 61852.3 3928.83   1
  -4   0   0 758486. 48499.1   1
   4   0   0 830972. 48499.5   1
  -5   0   0 683.476 57.5152   1
   5   0   0 602.188 56.1951   1
  -7   0   0 1686.35 126.662   1
   7   0   0 1694.30 125.918   1
  -8   0   0 68293.6 4281.10   1
   8   0   0 71092.9 4282.10   1
  -9   0   0 2647.18 170.936   1
   9   0   0 1875.85 160.876   1
 -10   0   0 154054. 10056.6   1
  10   0   0 175188. 10059.2   1
  11   0   0 874.713 86.3559   1
 -11   0   0 851.216 85.8858   1
  13   0   0 3259.91 243.631   1
 -13   0   0 3530.00 247.760   1
  14   0   0 7843.93 485.154   1
 -14   0   0 6663.43 478.145   1
 -15   0   0-8.66142 41.1403   1
  15   0   0 8.47233 35.0073   1
  16   0   0 2478.12 178.197   1
 -16   0   0 1808.83 168.184   1
 -17   0   0 2267.31 183.039   1
  18   0   0 1366.59 128.231   1
 -18   0   0 1498.96 135.150   1
  19   0   0 2008.37 175.344   1
 -19   0   0 2434.48 187.778   1
  21   0   0 248.431 53.9920   1
 -21   0   0 116.646 48.9320   1
  22   0   0 380.305 64.7369   1
 -22   0   0 391.797 70.2054   1
  23   0   0 525.424 74.9413   1
 -23   0   0 420.638 69.8131   1
  24   0   0 324.894 66.2117   1
 -24   0   0 478.421 72.5409   1
  25   0   0 226.848 59.3783   1
 -25   0   0 240.502 59.4319   1
  26   0   0-27.9902 51.5188   1
 -26   0   0 9.63414 43.8688   1
  -1  -1   0 347293. 21070.9   1
  -1   1   0 332457. 21072.3   1
   1  -1   0 295305. 21071.2   1
   2   1   0 705.375 50.7460   1
  -2   1   0 817.662 54.2911   1
  -2  -1   0 634.276 51.9360   1
   2  -1   0 628.764 52.1731   1
   3   1   0 253007. 16916.5   1
  -3   1   0 255426. 16918.0   1
  -3  -1   0 302267. 16920.2   1
   3  -1   0 313094. 16921.0   1
   4   1   0 56388.0 3610.72   1
   4  -1   0 55285.8 3614.57   1
  -4   1   0 56584.3 3613.25   1
   5   1   0 6740.62 425.326   1
  -5  -1   0 6531.84 424.714   1
   5  -1   0 6961.73 426.329   1
  -5   1   0 6430.69 429.111   1
   6  -1   0 1822.03 126.034   1
  -6   1   0 1520.20 122.117   1
   7   1   0 15363.3 1025.59   1
  -7  -1   0 16427.3 1027.79   1
   7  -1   0 17428.5 1031.67   1
  -7   1   0 16832.2 1029.52   1
   8   1   0 16923.8 1171.58   1
  -8  -1   0 19751.4 1175.95   1
   8  -1   0 20304.5 1179.58   1
  -8   1   0 18709.3 1175.41   1
   9   1   0 181919. 10664.5   1
  -9  -1   0 162115. 10661.6   1
   9  -1   0 187599. 10665.9   1
  -9   1   0 166710. 10664.8   1
  10   1   0 6641.40 439.465   1
 -10  -1   0 6423.95 438.617   1
  10  -1   0 6609.87 439.402   1
 -10   1   0 7057.26 444.015   1
  11   1   0 47923.1 2874.49   1
 -11  -1   0 48142.3 2873.93   1
  11  -1   0 44223.1 2871.68   1
 -11   1   0 45789.2 2874.27   1
  12  -1   0 2160.28 161.230   1
 -12   1   0 1897.99 159.718   1
  13   1   0 1285.65 114.918   1
 -13  -1   0 1330.83 121.032   1
  13  -1   0 1433.70 119.881   1
 -13   1   0 1174.97 115.115   1
  14   1   0 1617.51 138.801   1
 -14  -1   0 1875.59 145.598   1
  14  -1   0 1556.52 137.927   1
 -14   1   0 1559.43 138.842   1
  15  -1   0 4937.99 314.146   1
  15   1   0 3825.11 301.960   1
 -15   1   0 4559.04 313.053   1
  16   1   0 2613.16 204.472   1
  16  -1   0 2609.93 206.310   1
 -16  -1   0 3050.24 215.691   1
 -16   1   0 2620.26 208.770   1
  17   1   0 355.097 62.3353   1
 -17  -1   0 344.833 64.9104   1
  17  -1   0 529.377 70.0365   1
 -17   1   0 429.329 66.8023   1
  18   1   0 210.416 54.6137   1
 -18  -1   0 291.210 58.6048   1
  18  -1   0 223.852 57.9534   1
 -18   1   0 152.770 52.2774   1
  19  -1   0 1369.99 125.266   1
  19   1   0 1037.65 113.015   1
 -19  -1   0 1187.22 120.595   1
 -19   1   0 1314.66 121.051   1
  20  -1   0 9.51427 42.7058   1
 -20   1   0 40.3397 40.9481   1
  21   1   0 558.041 76.3253   1
 -21  -1   0 487.393 71.2525   1
  21  -1   0 425.506 63.6427   1
 -21   1   0 418.216 69.2718   1
  22   1   0 1560.93 143.072   1
  22  -1   0 1522.50 140.215   1
 -22  -1   0 1560.67 142.174   1
 -22   1   0 1690.57 147.214   1
  23   1   0 282.036 61.6857   1
  23  -1   0 207.217 61.6418   1
 -23  -1   0 236.930 56.0472   1
 -23   1   0 267.650 67.0273   1
  24   1   0 329.627 67.4058   1
  24  -1   0 418.693 74.9087   1
 -24  -1   0 242.277 68.5200   1
 -24   1   0 517.035 79.5904   1
  25   1   0 77.0871 50.0365   1
  25  -1   0 92.9289 49.3434   1
 -25  -1   0 49.9064 44.9134   1
 -25   1   0 9.97674 44.2120   1
  26   1   0 18.9430 39.1529   1
  26  -1   0 9.17153 43.5785   1
 -26   1   0 28.6931 38.0995   1
   0   2   0 162618. 10255.4   1
   0  -2   0 173166. 10255.6   1
   1   2   0 25.3131 17.2385   1
  -1  -2   0 13.1918 15.3631   1
  -1   2   0 16.4746 21.5041   1
   1  -2   0 47.3641 20.4387   1
  -2   2   0 558.676 52.0086   1
   2  -2   0 661.488 52.6889   1
   2   2   0 572.635 48.3042   1
  -2  -2   0 609.985 49.9544   1
  -3   2   0 110411. 7429.98   1
  -3  -2   0 121984. 7427.78   1
   3   2   0 130787. 7428.52   1
   3  -2   0 121557. 7429.78   1
  -4   2   0 62726.3 3866.95   1
   4   2   0 69242.3 3865.28   1
  -4  -2   0 58522.6 3864.18   1
   4  -2   0 61884.8 3865.96   1
  -5  -2   0 1980.60 135.092   1
   5   2   0 1804.77 132.921   1
   6  -2   0 10635.7 594.844   1
  -6   2   0 9901.70 593.443   1
   6   2   0 9560.57 590.153   1
   7  -2   0 15063.5 903.219   1
  -7  -2   0 14864.2 902.171   1
  -7   2   0 14812.6 903.394   1
   7   2   0 13012.6 896.856   1
   8  -2   0 4670.45 324.881   1
  -8  -2   0 5600.55 329.978   1
  -8   2   0 4908.28 328.140   1
   8   2   0 4489.32 321.715   1
   9  -2   0 2546.07 178.856   1
  -9  -2   0 2330.44 175.228   1
  -9   2   0 2243.05 173.082   1
   9   2   0 2292.99 171.075   1
  10  -2   0 72586.2 4223.67   1
 -10  -2   0 67711.9 4219.37   1
 -10   2   0 64147.6 4217.88   1
  10   2   0 70297.5 4217.70   1
  11  -2   0 1915.68 155.675   1
 -11   2   0 1553.41 147.954   1
  11   2   0 2012.32 152.276   1
  12  -2   0 32124.9 2018.46   1
 -12   2   0 32730.2 2020.77   1
  13  -2   0 18367.4 1174.05   1
 -13  -2   0 18959.8 1180.10   1
 -13   2   0 18805.8 1176.88   1
  13   2   0 18239.3 1171.67   1
  14  -2   0 9771.85 600.910   1
 -14   2   0 8077.34 597.834   1
  14   2   0 9519.21 598.055   1
  15  -2   0 2231.69 200.208   1
 -15  -2   0 2890.76 212.059   1
 -15   2   0 2986.13 211.821   1
  15   2   0 2745.22 205.375   1
 -16  -2   0 9.27988 39.0478   1
  16   2   0 34.5605 35.7279   1
 -17  -2   0 160.988 45.6268   1
  17  -2   0 120.491 45.2669   1
  17   2   0 98.7624 44.9969   1
 -18  -2   0 38.2039 47.7665   1
 -18   2   0 39.1927 46.5517   1
  18   2   0-18.5060 42.1440   1
  19  -2   0 160.600 49.3234   1
 -19  -2   0 289.155 57.6144   1
 -19   2   0 147.572 45.1195   1
  19   2   0 236.492 57.5493   1
 -20   2   0 1375.88 125.329   1
  20  -2   0 1127.31 119.838   1
  21  -2   0 245.184 56.4255   1
 -21  -2   0 112.006 57.9508   1
 -21   2   0 148.229 47.0971   1
  21   2   0 234.654 60.7431   1
 -22  -2   0 71.7243 48.8043   1
  22   2   0 49.4562 48.3720   1
  23  -2   0 675.527 85.5427   1
  23   2   0 814.715 94.5647   1
 -23   2   0 810.860 99.4334   1
 -23  -2   0 911.765 99.6828   1
 -24  -2   0 61.2608 49.2617   1
  24   2   0 48.9934 49.7005   1
 -25   2   0 153.818 57.4382   1
 -25  -2   0 249.424 63.5480   1
  25   2   0 105.445 56.3455   1
  25  -2   0 138.603 53.4083   1
 -26   2   0-9.97939 47.4004   1
  26  -2   0 8.95890 43.1244   1
   0  -3   0 8.24061 20.4674   1
   0   3   0 8.01197 19.1197   1
  -1  -3   0 29343.6 1896.74   1
   1   3   0 33772.1 1897.95   1
  -1   3   0 29631.3 1898.12   1
   1  -3   0 30775.0 1898.16   1
   2   3   0 215.285 29.3769   1
  -2  -3   0 178.961 31.0849   1
  -2   3   0 191.591 33.7532   1
   2  -3   0 225.920 35.1169   1
  -3   3   0 20645.5 1342.41   1
   3  -3   0 22109.9 1342.88   1
   3   3   0 20854.0 1339.43   1
  -3  -3   0 23324.7 1342.29   1
   4   3   0 32418.4 1755.87   1
  -4  -3   0 25085.6 1752.37   1
   5  -3   0 165.987 36.6333   1
  -5   3   0 186.052 39.4721   1
  -6   3   0 2057.53 164.884   1
   6   3   0 2249.47 162.864   1
   6  -3   0 2328.44 168.090   1
  -6  -3   0 2645.59 167.437   1
  -7   3   0 85192.6 5762.19   1
   7   3   0 101640. 5764.55   1
   7  -3   0 97421.0 5767.28   1
  -7  -3   0 92800.4 5764.74   1
  -8   3   0 159.338 38.6714   1
   8   3   0 163.334 36.1873   1
  -8  -3   0 148.050 35.8440   1
   8  -3   0 176.805 35.7365   1
   9  -3   0 931.435 88.2821   1
  -9  -3   0 910.662 84.0168   1
  -9   3   0 778.122 84.3246   1
   9   3   0 941.285 85.1942   1
  10  -3   0 5730.44 378.361   1
 -10  -3   0 5537.68 377.065   1
 -10   3   0 5862.89 383.005   1
  10   3   0 5398.10 374.427   1
 -11  -3   0 481.804 63.5664   1
  11   3   0 693.376 68.7393   1
  12  -3   0 7120.90 456.860   1
 -12  -3   0 6971.90 451.827   1
 -12   3   0 6070.30 447.103   1
  12   3   0 6943.56 449.815   1
  13  -3   0 14738.6 859.984   1
 -13  -3   0 12599.7 850.998   1
 -13   3   0 12866.6 851.209   1
  13   3   0 13157.7 849.441   1
  14  -3   0 6923.28 475.390   1
 -14  -3   0 6602.21 471.363   1
 -14   3   0 7141.21 479.236   1
  14   3   0 7661.80 476.312   1
  15  -3   0 96.5194 40.7617   1
 -15  -3   0 80.0687 44.1457   1
 -15   3   0 9.29590 35.0757   1
  15   3   0 111.518 42.5820   1
  16  -3   0 309.826 59.6201   1
 -16  -3   0 258.957 57.7975   1
 -16   3   0 216.454 52.9304   1
  16   3   0 285.090 60.0234   1
  17  -3   0 946.514 102.323   1
 -17  -3   0 896.941 103.077   1
 -17   3   0 1007.69 105.091   1
  17   3   0 1038.42 106.756   1
  18  -3   0 226.491 57.1737   1
 -18   3   0 146.180 49.3149   1
  18   3   0 161.390 53.5379   1
 -19  -3   0 270.296 60.9496   1
  19   3   0 446.708 70.8432   1
  20  -3   0 226.562 51.1840   1
 -20  -3   0 204.101 59.4222   1
 -20   3   0 292.757 60.3873   1
  20   3   0 274.236 64.8558   1
  21  -3   0 155.486 54.4289   1
 -21  -3   0 195.383 59.6515   1
 -21   3   0 268.202 62.7006   1
  21   3   0 167.462 57.2437   1
  22  -3   0 116.127 52.2300   1
 -22  -3   0 112.603 52.2278   1
 -22   3   0 88.8060 49.7817   1
  22   3   0 118.008 50.2074   1
  23  -3   0 49.1474 45.1922   1
 -23  -3   0 134.611 56.9455   1
 -23   3   0 126.172 41.9808   1
  23   3   0 106.170 52.5914   1
  24  -3   0 148.185 55.5927   1
 -24  -3   0 207.146 61.4190   1
 -24   3   0 171.554 57.7775   1
  24   3   0 163.490 58.1394   1
  25  -3   0 17.5438 42.7770   1
  25   3   0 9.55499 49.4924   1
 -25   3   0-20.4318 45.8263   1
 -25  -3   0-30.3431 50.5722   1
  26  -3   0 78.3114 46.1063   1
 -26   3   0-50.9146 50.3113   1
   0  -4   0 66378.4 4292.49   1
   0   4   0 74106.0 4294.60   1
  -1  -4   0 1877.49 122.385   1
  -1   4   0 1505.83 120.338   1
   1   4   0 1798.52 120.281   1
   1  -4   0 1442.61 119.132   1
  -2  -4   0 101392. 5715.89   1
   2   4   0 86013.6 5713.73   1
   3   4   0 30692.3 2179.31   1
  -3  -4   0 42426.8 2187.25   1
   4  -4   0 5972.82 402.201   1
  -4   4   0 6514.24 405.151   1
  -5   4   0 21461.4 1274.32   1
   5  -4   0 20985.8 1272.76   1
   5   4   0 21254.2 1270.66   1
  -5  -4   0 18477.4 1267.29   1
  -6   4   0 1496.45 124.789   1
   6  -4   0 1404.00 121.487   1
   6   4   0 1677.45 122.099   1
  -6  -4   0 1730.00 123.416   1
  -7   4   0 2259.78 161.657   1
   7  -4   0 2186.36 160.876   1
   7   4   0 2368.43 157.646   1
  -7  -4   0 1747.25 150.482   1
  -8   4   0 63856.0 3891.41   1
   8  -4   0 63028.6 3893.88   1
   8   4   0 65723.2 3890.36   1
  -8  -4   0 60397.3 3888.80   1
  -9   4   0 2091.94 165.013   1
  -9  -4   0 2084.51 161.515   1
   9  -4   0 2355.39 167.995   1
   9   4   0 2017.83 160.316   1
 -10  -4   0 230.792 42.2475   1
  10   4   0 237.655 44.5485   1
  11  -4   0 2029.91 159.719   1
 -11   4   0 1902.72 158.915   1
  12  -4   0 2986.28 213.637   1
 -12  -4   0 3148.77 214.543   1
 -12   4   0 2401.09 207.273   1
  12   4   0 2762.51 207.038   1
  13  -4   0 10242.7 612.325   1
 -13  -4   0 9589.96 605.354   1
 -13   4   0 8514.11 599.261   1
  13   4   0 8731.77 597.620   1
  14  -4   0 55.7250 44.3884   1
 -14  -4   0 96.2792 44.5669   1
 -14   4   0 88.1823 43.8279   1
 -15  -4   0 3854.52 289.055   1
  15   4   0 4105.55 287.807   1
  16  -4   0 900.056 99.6721   1
 -16   4   0 1159.57 112.285   1
  17  -4   0 66.0693 43.4290   1
 -17  -4   0 174.996 47.1795   1
 -17   4   0 235.887 56.7046   1
  17   4   0 172.093 48.4209   1
  18  -4   0 2551.27 192.162   1
 -18  -4   0 2267.29 188.541   1
 -18   4   0 2130.40 189.098   1
  18   4   0 2357.74 188.412   1
  19  -4   0 460.370 71.8065   1
 -19  -4   0 511.734 74.6423   1
 -19   4   0 458.068 71.2328   1
  19   4   0 417.936 66.4231   1
  20  -4   0 87.2666 49.4350   1
 -20  -4   0 41.6577 39.4606   1
 -20   4   0 89.3221 51.1727   1
  20   4   0 183.030 54.0540   1
  21  -4   0-38.4608 45.6738   1
 -21  -4   0 31.2358 46.7083   1
 -21   4   0 10.0423 50.8229   1
  21   4   0-29.3486 47.0938   1
  22  -4   0 47.5893 50.4081   1
 -22  -4   0-41.3212 42.6851   1
 -22   4   0 10.0423 48.3399   1
  22   4   0-9.85224 39.2290   1
  23  -4   0 296.673 63.0863   1
 -23  -4   0 244.988 61.6764   1
  23   4   0 168.611 52.5517   1
 -23   4   0 187.308 56.0838   1
 -24   4   0-9.66186 45.8921   1
  24  -4   0 9.48116 46.8240   1
 -25   4   0 19.0932 37.3010   1
  25  -4   0 27.7448 34.6640   1
   0   5   0 8.78067 20.6744   1
   0  -5   0 76.2478 27.2083   1
   1  -5   0 834.491 78.5080   1
   1   5   0 818.586 75.7191   1
  -1  -5   0 844.005 78.0181   1
   2  -5   0 71874.2 4341.90   1
   2   5   0 72298.2 4339.15   1
  -2   5   0 68776.4 4341.73   1
  -2  -5   0 69727.4 4341.15   1
   3  -5   0 13276.6 855.946   1
  -3  -5   0 14023.3 855.358   1
  -3   5   0 13547.2 855.764   1
   3   5   0 13555.1 853.175   1
  -4  -5   0 98760.6 6196.04   1
   4   5   0 112128. 6197.18   1
   4  -5   0 99256.9 6197.35   1
  -4   5   0 94414.8 6196.50   1
  -5  -5   0 38011.3 2424.39   1
   5   5   0 41825.8 2425.84   1
   5  -5   0 39559.2 2426.15   1
  -5   5   0 37771.8 2426.05   1
  -6  -5   0 1081.66 86.6576   1
   6   5   0 914.463 81.8231   1
   6  -5   0 845.846 84.5742   1
  -6   5   0 793.384 85.5344   1
  -7  -5   0 33826.2 2330.06   1
   7   5   0 41177.8 2335.45   1
   7  -5   0 40443.3 2339.16   1
  -7   5   0 36492.8 2337.37   1
  -8  -5   0 14334.1 902.582   1
   8  -5   0 13772.8 906.858   1
   8   5   0 13913.1 901.567   1
  -8   5   0 15079.7 908.630   1
  -9  -5   0-6.60516 31.8226   1
   9   5   0 52.9508 32.7154   1
  10   5   0 229.789 44.4991   1
 -10   5   0 136.026 37.9576   1
 -10  -5   0 145.097 39.2924   1
  10  -5   0 224.061 50.9183   1
  11   5   0 2715.92 206.702   1
 -11  -5   0 2782.31 209.003   1
 -11   5   0 2863.71 211.688   1
  11  -5   0 2876.48 212.743   1
  12   5   0 895.140 91.5014   1
 -12  -5   0 1142.09 101.067   1
 -12   5   0 878.969 96.1397   1
  12  -5   0 952.253 98.1793   1
 -13  -5   0 2611.52 201.523   1
  13  -5   0 2938.97 206.386   1
 -13   5   0 2301.67 207.100   1
  14   5   0-16.8875 34.2632   1
 -14   5   0 9.16510 37.8722   1
  14  -5   0-27.5672 39.9534   1
 -14  -5   0 8.77810 32.8758   1
 -15  -5   0 1593.38 148.479   1
  15  -5   0 1826.47 158.996   1
 -15   5   0 1913.60 154.549   1
  15   5   0 1806.11 151.818   1
  16  -5   0 446.141 70.4993   1
 -16   5   0 234.578 55.9619   1
 -17  -5   0 4667.95 338.459   1
  17  -5   0 4589.53 338.101   1
  17   5   0 5134.19 340.097   1
 -17   5   0 4623.44 340.014   1
 -18  -5   0 1235.06 123.391   1
  18   5   0 1157.12 122.652   1
 -18   5   0 1390.25 132.752   1
  18  -5   0 1387.10 128.239   1
  19   5   0-38.7218 38.5445   1
 -19  -5   0-10.0614 40.8244   1
 -19   5   0 20.1336 53.8912   1
  19  -5   0 38.9955 45.6757   1
  20   5   0 195.269 60.0469   1
 -20  -5   0 234.553 56.1846   1
 -20   5   0 241.220 56.5202   1
  20  -5   0 202.211 52.1575   1
  21   5   0 9.81932 44.1098   1
 -21  -5   0 71.8082 53.7868   1
 -22   5   0 49.2155 41.5199   1
  22  -5   0 58.3553 45.0490   1
  23   5   0-9.66545 46.5261   1
 -23  -5   0 20.1590 53.3824   1
  24   5   0 57.5981 45.7935   1
 -24  -5   0 119.052 42.6431   1
 -24   5   0 57.4869 38.3837   1
  24  -5   0 37.4912 44.7207   1
 -25   5   0 18.7143 39.3484   1
  25  -5   0-9.15600 41.0721   1
   0   6   0 77777.4 4700.54   1
   0  -6   0 75330.2 4700.58   1
   1  -6   0 18632.9 1178.91   1
  -1   6   0 17304.2 1175.58   1
   1   6   0 20591.9 1179.11   1
  -1  -6   0 18981.9 1176.90   1
   2  -6   0 4898.53 355.287   1
  -2   6   0 5292.19 358.242   1
   2   6   0 5749.01 357.922   1
  -2  -6   0 5786.04 359.587   1
   3  -6   0 1521.95 123.362   1
   3   6   0 1500.47 120.608   1
  -3   6   0 1729.08 126.648   1
  -3  -6   0 1520.74 121.610   1
   4  -6   0 786.970 74.7822   1
  -4  -6   0 734.371 69.1704   1
   4   6   0 647.018 67.2282   1
  -4   6   0 630.121 72.0064   1
  -5   6   0 1936.11 146.031   1
   5  -6   0 1973.27 146.133   1
   5   6   0 1837.80 141.123   1
  -5  -6   0 1720.60 141.516   1
  -6   6   0 9874.12 608.580   1
   6  -6   0 9099.96 606.221   1
   6   6   0 9486.09 604.016   1
  -6  -6   0 9126.86 604.828   1
  -7   6   0 6397.63 404.281   1
   7  -6   0 5618.19 396.717   1
   7   6   0 6045.94 397.102   1
  -7  -6   0 5858.03 396.643   1
   8   6   0 117.930 35.7278   1
  -8  -6   0 164.773 39.9472   1
  -9   6   0 13624.8 887.755   1
   9  -6   0 13848.0 890.418   1
   9   6   0 14043.8 885.284   1
  -9  -6   0 14123.4 885.831   1
 -10   6   0 1430.73 124.786   1
  10  -6   0 1528.75 133.231   1
 -11  -6   0 150.282 41.9986   1
  11   6   0 123.690 40.1771   1
  11  -6   0 101.923 42.5064   1
 -11   6   0 73.6044 38.9286   1
 -12   6   0 4322.02 308.530   1
  12  -6   0 4318.30 310.016   1
 -12  -6   0 4326.32 304.652   1
 -13  -6   0 1181.54 111.453   1
  13  -6   0 1365.75 117.741   1
 -13   6   0 916.201 106.576   1
  13   6   0 1119.48 110.307   1
 -14  -6   0 591.116 76.4516   1
  14   6   0 603.946 78.6616   1
 -15   6   0 698.107 87.6011   1
 -15  -6   0 880.572 93.9419   1
  15   6   0 884.085 93.6939   1
  15  -6   0 666.123 86.7697   1
 -16  -6   0 1131.91 113.335   1
  16   6   0 1104.76 113.955   1
  16  -6   0 1264.29 120.531   1
 -16   6   0 1104.96 112.926   1
  17  -6   0 41.3782 42.0136   1
 -17  -6   0-18.8679 39.7137   1
 -17   6   0 48.7199 34.9166   1
  17   6   0 38.0542 43.3564   1
  18  -6   0-10.1263 46.1136   1
 -18  -6   0 9.62248 43.8201   1
 -18   6   0-30.5039 44.9213   1
  18   6   0-19.4148 41.5258   1
  19  -6   0 50.0749 49.4921   1
 -19   6   0 10.3500 42.0327   1
 -20  -6   0 88.8265 50.0590   1
 -20   6   0 20.2517 44.1520   1
  20   6   0 59.7392 47.4110   1
  21  -6   0 86.3001 44.5640   1
 -21  -6   0 69.8177 40.7608   1
 -21   6   0 70.3196 40.2932   1
  21   6   0 100.134 53.8256   1
  22  -6   0 105.518 53.9492   1
 -22  -6   0 269.499 57.5811   1
 -22   6   0 237.646 57.1525   1
  22   6   0 351.866 64.5099   1
  23  -6   0 133.546 53.4555   1
 -23  -6   0 130.148 52.6532   1
 -23   6   0 193.657 57.3130   1
  23   6   0 140.575 61.4165   1
  25  -6   0 36.1866 50.9476   1
 -25   6   0-9.24870 45.1089   1
   0  -7   0-6.12859 29.5098   1
   0   7   0-17.9855 29.9849   1
  -1  -7   0 7806.08 534.713   1
  -1   7   0 9284.84 541.060   1
   1  -7   0 7750.06 534.893   1
   1   7   0 8449.43 536.845   1
  -2  -7   0 16157.9 1032.69   1
  -2   7   0 16549.0 1033.94   1
   2  -7   0 17435.9 1034.40   1
   2   7   0 15584.3 1030.33   1
  -3  -7   0 3264.17 248.629   1
  -3   7   0 4080.80 255.681   1
   3  -7   0 3360.03 248.754   1
   3   7   0 3747.03 250.011   1
  -4  -7   0 30234.9 1864.80   1
   4   7   0 29514.1 1863.02   1
   4  -7   0 29971.2 1866.48   1
  -4   7   0 30350.8 1866.50   1
  -5  -7   0 11837.9 718.874   1
   5   7   0 10513.4 713.912   1
   5  -7   0 11104.5 719.692   1
  -5   7   0 11479.6 720.576   1
   6   7   0 131.896 34.8286   1
  -6  -7   0 136.109 33.4303   1
  -6   7   0 154.333 39.0097   1
   6  -7   0 139.769 39.8930   1
  -7  -7   0 4691.96 311.004   1
   7   7   0 4256.98 305.349   1
  -8  -7   0 3683.50 258.544   1
   8   7   0 3906.65 259.298   1
   8  -7   0 3382.58 255.325   1
  -8   7   0 3485.59 260.935   1
   9  -7   0 5359.40 365.296   1
  -9   7   0 5254.49 365.425   1
 -10  -7   0 2718.00 210.115   1
  10   7   0 2806.09 211.129   1
 -10   7   0 2987.19 216.394   1
  10  -7   0 2762.91 213.114   1
 -11  -7   0 339.656 57.9579   1
  11  -7   0 346.881 62.4727   1
 -11   7   0 249.087 50.7347   1
 -12  -7   0 1044.82 99.0692   1
  12   7   0 810.568 91.7876   1
  12  -7   0 999.972 101.464   1
 -12   7   0 854.729 98.2607   1
  13   7   0 1170.05 113.127   1
 -13  -7   0 1104.37 110.695   1
  14  -7   0 4000.28 265.699   1
  14   7   0 3634.64 260.403   1
 -14   7   0 3646.16 263.635   1
 -15  -7   0 5710.67 394.421   1
  15  -7   0 5375.69 390.935   1
  15   7   0 5315.61 389.640   1
 -15   7   0 6483.65 404.046   1
  16  -7   0 1807.25 175.029   1
 -16   7   0 2151.87 179.423   1
  16   7   0 2032.08 175.901   1
  17   7   0 358.476 62.9767   1
 -17  -7   0 396.324 64.6787   1
  18   7   0 98.5573 49.4206   1
 -18  -7   0 70.5533 45.3668   1
 -18   7   0 39.5806 43.1837   1
  18  -7   0 42.0202 52.0156   1
  19   7   0-9.98503 46.7861   1
 -19  -7   0-10.2091 45.1005   1
 -19   7   0-30.3842 48.1106   1
  19  -7   0 10.3091 50.9170   1
 -20  -7   0-10.2912 41.7565   1
  20   7   0 10.0652 47.1577   1
 -21  -7   0 72.2684 50.0494   1
  21   7   0 121.207 58.7937   1
  21  -7   0 156.495 54.8660   1
 -21   7   0 40.1130 47.3582   1
  22   7   0 251.156 59.1459   1
 -22  -7   0 174.872 57.2015   1
  23  -7   0 56.1962 45.2124   1
 -23   7   0 87.0234 40.8023   1
  23   7   0 9.94852 42.6855   1
 -24   7   0 131.262 50.7722   1
  24  -7   0 119.193 54.5923   1
   0  -8   0 6142.07 405.650   1
   0   8   0 6000.31 404.492   1
   1  -8   0 2676.44 209.832   1
  -1   8   0 3162.52 215.810   1
   1   8   0 3102.85 213.706   1
  -1  -8   0 2805.24 211.684   1
   2  -8   0 46075.9 2802.87   1
  -2   8   0 40600.2 2800.53   1
   2   8   0 45112.6 2804.39   1
  -2  -8   0 50315.4 2806.36   1
   3  -8   0 10466.6 685.090   1
  -3   8   0 10970.9 687.200   1
   3   8   0 10675.0 684.017   1
  -3  -8   0 10440.1 686.509   1
   4  -8   0 19039.4 1231.54   1
  -4   8   0 16922.7 1227.15   1
  -4  -8   0 20225.1 1232.59   1
   5   8   0 233.625 47.7083   1
  -5  -8   0 491.914 59.1339   1
  -6  -8   0 6181.24 431.788   1
   6   8   0 7003.94 433.518   1
  -6   8   0 6458.72 434.518   1
   6  -8   0 6266.04 434.321   1
  -7   8   0 1578.95 137.870   1
   7  -8   0 1647.24 137.587   1
  -8  -8   0 7683.34 479.134   1
   8   8   0 7427.86 475.478   1
  -8   8   0 7156.76 479.254   1
   8  -8   0 6357.98 472.752   1
  -9  -8   0 7370.83 492.982   1
   9   8   0 7855.89 490.986   1
   9  -8   0 7180.03 490.848   1
  -9   8   0 7033.11 492.790   1
 -10  -8   0 103.393 44.2701   1
  10  -8   0 122.009 38.0661   1
 -11  -8   0 291.696 58.1067   1
  11   8   0 240.843 52.5445   1
 -11   8   0 258.313 56.4125   1
  11  -8   0 315.787 61.2476   1
  12   8   0 7431.00 486.227   1
 -12  -8   0 6993.56 485.234   1
 -13  -8   0 1818.86 150.774   1
  13   8   0 1429.03 143.607   1
 -13   8   0 1857.82 149.962   1
  13  -8   0 1711.77 148.196   1
  14  -8   0 3666.15 263.629   1
 -14   8   0 3317.76 259.651   1
 -15  -8   0 29.3262 40.3961   1
  15   8   0 55.9696 47.2105   1
 -15   8   0 19.9606 34.8579   1
  15  -8   0-39.0358 38.1071   1
 -16  -8   0-39.4037 40.7447   1
  16   8   0 18.9132 46.1516   1
 -16   8   0 31.8406 46.1805   1
  16  -8   0 105.178 48.4222   1
 -17  -8   0 69.3695 45.5242   1
  17   8   0 96.5718 52.0498   1
 -17   8   0 71.3277 48.1211   1
  17  -8   0 159.991 52.1449   1
 -18   8   0 377.652 66.7967   1
  18  -8   0 316.330 71.2006   1
  19  -8   0 273.803 62.8274   1
 -19   8   0 128.893 46.9699   1
  19   8   0 297.902 61.9325   1
 -19  -8   0 381.120 67.2428   1
  20  -8   0 131.901 52.4103   1
  20   8   0 229.700 61.3138   1
 -20  -8   0 151.310 54.4470   1
 -21   8   0-10.2089 47.1850   1
  21   8   0 9.99877 50.6212   1
 -21  -8   0 81.7428 47.8954   1
  22  -8   0-38.1635 49.4256   1
 -22   8   0-29.4998 46.0782   1
  22   8   0 19.8537 40.2867   1
 -22  -8   0-10.1822 46.3690   1
  24  -8   0-9.00189 46.0950   1
 -24   8   0 18.6218 45.4056   1
   0   9   0-38.6076 34.7018   1
   0  -9   0-30.0374 37.6066   1
   1   9   0 18524.3 1160.62   1
  -1  -9   0 18240.1 1160.52   1
   2   9   0 11800.9 814.837   1
  -2  -9   0 13966.3 821.919   1
   3   9   0 18505.2 1166.24   1
  -3   9   0 19274.1 1169.94   1
   3  -9   0 19542.2 1170.94   1
  -3  -9   0 16842.8 1165.15   1
  -4   9   0 667.759 80.4550   1
   4  -9   0 807.118 82.0274   1
  -5   9   0 7516.69 487.255   1
   5  -9   0 7063.83 483.553   1
  -6   9   0 9048.65 541.686   1
   6  -9   0 8091.57 536.866   1
   6   9   0 8163.00 534.695   1
  -6  -9   0 7296.80 535.432   1
  -7   9   0 17492.6 992.576   1
   7  -9   0 13882.4 981.732   1
  -8  -9   0 16550.0 950.602   1
   8   9   0 14462.9 942.528   1
   8  -9   0 14450.6 944.753   1
  -8   9   0 13854.0 945.588   1
  -9   9   0 3426.48 234.027   1
   9  -9   0 3175.45 226.218   1
 -10  -9   0 12972.4 855.756   1
  10   9   0 14030.4 855.694   1
 -10   9   0 12711.4 857.860   1
  10  -9   0 13356.9 856.456   1
 -11  -9   0 4148.16 295.333   1
  11   9   0 4301.72 292.505   1
 -11   9   0 3939.23 292.480   1
  11  -9   0 3767.88 291.660   1
 -12  -9   0 57.9747 39.2915   1
  12   9   0-27.2431 39.5669   1
 -12   9   0 91.1420 39.7108   1
  12  -9   0 39.8170 39.7195   1
 -13   9   0 2189.12 179.076   1
  13  -9   0 2223.06 180.673   1
 -14  -9   0 19.8614 39.5567   1
  14   9   0-58.1516 49.6403   1
 -14   9   0 118.045 52.6734   1
  14  -9   0 19.4296 40.8673   1
 -15  -9   0 253.156 55.5284   1
  15   9   0 246.352 57.8675   1
 -15   9   0 350.075 58.6674   1
  15  -9   0 219.655 51.9727   1
 -16  -9   0 113.565 54.7345   1
  16   9   0-39.8598 52.8343   1
  16  -9   0 109.810 51.1776   1
 -16   9   0-10.2040 44.4338   1
 -17   9   0 1999.51 174.662   1
 -17  -9   0 2370.69 176.028   1
  17   9   0 1954.21 169.958   1
 -18  -9   0 980.188 103.321   1
  18   9   0 682.484 94.4895   1
  18  -9   0 730.316 96.5009   1
 -18   9   0 839.456 98.2180   1
  19  -9   0 52.1791 50.3036   1
 -19   9   0 97.3189 50.4778   1
  19   9   0-10.2464 42.4208   1
 -19  -9   0 53.0814 45.4830   1
 -20   9   0 9.70781 34.8977   1
  20  -9   0 115.438 47.1929   1
  21  -9   0 29.6943 47.6459   1
 -21   9   0-10.0752 47.2049   1
  21   9   0-10.2502 48.0246   1
 -21  -9   0-31.8947 52.5059   1
  22  -9   0-9.55836 44.1605   1
 -22   9   0-10.0052 39.8416   1
  23  -9   0 36.7091 45.8957   1
 -23   9   0-9.47467 46.2126   1
   0  10   0 293.612 55.6553   1
   0 -10   0 243.152 50.0854   1
   1  10   0 539.333 73.4063   1
  -1  10   0 637.977 74.9881   1
   1 -10   0 728.242 78.2521   1
  -1 -10   0 591.016 75.2939   1
   2  10   0 16277.8 940.603   1
  -2  10   0 13679.6 935.462   1
   2 -10   0 14784.7 936.566   1
  -2 -10   0 14101.7 937.947   1
   3  10   0 18155.8 1243.82   1
  -3  10   0 20263.6 1248.00   1
   3 -10   0 19470.1 1247.89   1
  -3 -10   0 21015.4 1247.08   1
   4  10   0 1422.34 132.967   1
  -4  10   0 1737.71 142.334   1
   4 -10   0 1767.23 142.730   1
  -4 -10   0 1547.13 137.004   1
   5  10   0 2841.57 208.798   1
  -5  10   0 2787.13 213.054   1
   5 -10   0 2846.71 210.589   1
  -5 -10   0 2457.61 206.410   1
  -6  10   0 3760.76 277.821   1
   6 -10   0 3777.88 277.459   1
   6  10   0 4006.64 276.907   1
  -7  10   0 26145.6 1553.79   1
   7 -10   0 24456.7 1548.86   1
   7  10   0 23226.0 1545.19   1
  -7 -10   0 25123.8 1551.64   1
  -8  10   0 23510.5 1541.38   1
   8 -10   0 24713.3 1543.04   1
  -8 -10   0 23244.6 1541.87   1
   8  10   0 26839.3 1545.87   1
   9  10   0 2294.64 176.927   1
  -9 -10   0 2028.43 175.843   1
 -10 -10   0 1890.85 146.777   1
  10  10   0 1382.75 134.685   1
 -10  10   0 1590.52 143.329   1
  10 -10   0 1451.35 140.584   1
 -11 -10   0 2268.22 202.301   1
  11  10   0 2300.46 200.648   1
 -11  10   0 3206.43 217.738   1
  11 -10   0 2866.83 210.832   1
 -12  10   0 4229.35 312.713   1
  12 -10   0 4411.25 314.063   1
 -13 -10   0 60.6120 46.9813   1
  13  10   0 47.6705 38.3461   1
 -13  10   0 169.521 47.3996   1
  13 -10   0 81.2155 46.5402   1
  14  10   0 2583.77 202.122   1
 -14 -10   0 2419.88 201.811   1
 -15 -10   0 360.492 67.7620   1
  15  10   0 524.837 73.0728   1
  15 -10   0 371.093 69.6287   1
 -15  10   0 362.826 70.3671   1
 -16 -10   0 723.767 92.1111   1
  16  10   0 807.181 94.4965   1
  16 -10   0 742.220 87.2879   1
 -16  10   0 589.710 82.6605   1
 -17  10   0 917.513 100.645   1
  17  10   0 767.401 96.9860   1
  17 -10   0 648.306 90.7397   1
 -18 -10   0 226.087 61.1680   1
  18  10   0 289.243 59.3819   1
  18 -10   0 277.145 59.6079   1
 -18  10   0 166.162 52.6545   1
  19 -10   0 93.0377 43.5575   1
 -19  10   0 19.4091 36.4469   1
  19  10   0 52.1398 48.9347   1
 -19 -10   0 10.7575 40.3800   1
 -20  10   0 19.3975 43.5061   1
  20  10   0-41.7078 52.1346   1
 -20 -10   0 21.5201 51.1085   1
 -21  10   0 86.1026 52.7544   1
  21 -10   0 179.649 60.7674   1
  21  10   0 72.6960 58.8903   1
  22 -10   0 28.4702 46.9827   1
 -22  10   0 78.0982 49.5118   1
   0  11   0-8.77763 31.4515   1
   0 -11   0-42.4792 32.5408   1
   1  11   0 8808.60 527.704   1
  -1 -11   0 8199.73 524.557   1
   1 -11   0 7955.42 521.042   1
   2  11   0 16782.9 1105.86   1
  -2  11   0 16590.3 1108.21   1
  -2 -11   0 18703.8 1110.70   1
   2 -11   0 17673.0 1107.14   1
   3  11   0 1602.23 137.867   1
  -3  11   0 1375.43 138.220   1
   3 -11   0 1751.23 140.915   1
  -3 -11   0 1576.32 139.957   1
   4  11   0 12149.6 747.027   1
  -4  11   0 10957.5 744.989   1
   4 -11   0 11153.4 743.660   1
  -4 -11   0 11655.9 746.068   1
   5  11   0 3782.64 256.531   1
   5 -11   0 3567.93 256.001   1
  -5  11   0 3376.21 254.342   1
  -5 -11   0 3044.08 251.790   1
   6 -11   0 17880.0 1174.34   1
  -6  11   0 17326.3 1173.64   1
  -6 -11   0 20588.0 1181.45   1
   7  11   0 6114.99 413.220   1
  -7 -11   0 5949.05 414.916   1
  -8  11   0 5938.68 378.169   1
   8 -11   0 5429.96 377.332   1
   8  11   0 4571.60 366.946   1
  -8 -11   0 5738.72 378.229   1
  -9  11   0 2807.26 215.007   1
   9 -11   0 2318.26 204.870   1
   9  11   0 2538.26 205.940   1
 -10  11   0 835.285 98.7680   1
  10 -11   0 950.217 100.595   1
 -11 -11   0 5369.38 372.505   1
 -11  11   0 5393.16 376.724   1
  11  11   0 5439.97 371.340   1
  11 -11   0 4983.38 370.442   1
 -12  11   0 40.0871 44.9980   1
  12  11   0 48.1901 43.2782   1
 -12 -11   0 50.2641 45.8146   1
  12 -11   0-9.96837 44.7586   1
  13  11   0 2289.24 179.852   1
 -13 -11   0 1886.08 172.709   1
 -14  11   0 29.0846 40.7750   1
  14 -11   0-10.1533 42.7025   1
  14  11   0 9.97414 38.1631   1
 -14 -11   0 20.6056 41.0291   1
 -15  11   0 90.0323 39.8992   1
 -15 -11   0 125.577 52.3208   1
  15 -11   0 179.112 46.6862   1
  15  11   0 143.022 50.4805   1
  16 -11   0 1177.87 126.259   1
 -16 -11   0 1323.40 131.175   1
  16  11   0 1230.46 126.619   1
 -16  11   0 1575.86 134.940   1
 -17  11   0 367.118 67.2460   1
  17 -11   0 249.263 61.6251   1
  17  11   0 347.552 71.0716   1
 -17 -11   0 465.440 72.9499   1
 -18  11   0 148.985 55.8839   1
 -18 -11   0 185.890 56.7422   1
  18 -11   0 153.398 53.7311   1
  18  11   0 112.952 53.3785   1
  19  11   0 236.419 66.7404   1
 -19 -11   0 230.147 57.8905   1
  20  11   0 327.998 70.6884   1
  20 -11   0 448.007 69.7986   1
 -21  11   0 103.343 51.0863   1
  21 -11   0 279.361 61.9411   1
 -22  11   0 37.4375 44.6584   1
  22 -11   0 104.821 50.0969   1
   0  12   0 4371.89 311.959   1
   0 -12   0 4367.49 312.308   1
  -1  12   0 10522.7 702.824   1
   1  12   0 10836.9 706.062   1
  -1 -12   0 10553.7 702.619   1
   1 -12   0 11035.4 701.637   1
   2  12   0 12934.0 842.191   1
  -2  12   0 11741.9 839.475   1
  -2 -12   0 13775.4 846.288   1
   2 -12   0 13786.4 843.544   1
   3  12   0 3505.44 278.817   1
  -3  12   0 4028.91 283.594   1
   3 -12   0 4089.50 284.644   1
   4  12   0 9348.82 559.291   1
  -4  12   0 8700.95 556.725   1
   4 -12   0 7860.31 553.476   1
  -4 -12   0 7540.43 552.934   1
  -5 -12   0 742.727 85.9747   1
  -6  12   0 3977.14 253.608   1
   6 -12   0 3253.95 243.343   1
  -6 -12   0 3455.20 245.988   1
  -7  12   0 4247.11 304.698   1
   7 -12   0 4080.74 299.679   1
   7  12   0 4030.58 301.517   1
  -7 -12   0 4411.00 306.646   1
   8 -12   0 1709.92 143.648   1
  -8  12   0 1373.23 138.553   1
  -9  12   0-10.0316 43.6298   1
   9 -12   0 19.3448 44.0559   1
   9  12   0 37.8638 47.9175   1
  -9 -12   0 29.9370 42.6960   1
 -10  12   0 477.464 77.8737   1
  10 -12   0 425.158 70.5237   1
  10  12   0 662.741 80.6488   1
 -10 -12   0 404.161 69.2556   1
 -11  12   0 2471.55 195.617   1
 -11 -12   0 2296.72 194.088   1
  11 -12   0 2353.59 191.323   1
  11  12   0 2221.30 190.158   1
 -12 -12   0 822.695 95.6059   1
 -12  12   0 790.964 96.1969   1
  12 -12   0 838.905 98.2868   1
  12  12   0 673.516 90.6065   1
  13 -12   0 1126.18 118.564   1
 -13  12   0 971.029 110.790   1
  14 -12   0 10.2650 48.0976   1
 -14  12   0 9.63985 45.1687   1
 -15  12   0 157.446 53.7370   1
  15 -12   0 90.5393 42.2064   1
  15  12   0 132.634 49.0102   1
 -15 -12   0 95.7448 50.3769   1
 -16  12   0 635.920 80.6774   1
  16 -12   0 723.229 84.4757   1
  16  12   0 528.048 80.7038   1
 -16 -12   0 535.305 82.0129   1
 -17  12   0 745.262 87.4604   1
  17 -12   0 566.312 80.0533   1
  17  12   0 799.023 95.1950   1
 -17 -12   0 738.268 92.4394   1
  18  12   0 425.184 78.5952   1
 -18 -12   0 459.834 74.0006   1
 -19  12   0 120.753 55.1314   1
  19 -12   0-9.59053 39.0943   1
  19  12   0 93.0017 45.0834   1
 -20  12   0 27.8972 45.9701   1
  20 -12   0 39.6064 45.7877   1
 -21  12   0 200.924 60.9261   1
  21 -12   0 202.840 59.2304   1
   1 -13   0 685.662 84.8213   1
  -1  13   0 783.798 92.3694   1
   2 -13   0 2354.69 192.877   1
  -2  13   0 2435.78 194.374   1
   3 -13   0 5334.30 393.193   1
  -3  13   0 6057.04 397.800   1
  -4  13   0 358.634 68.3519   1
  -4 -13   0 578.260 77.4084   1
   4 -13   0 425.239 68.5972   1
   4  13   0 356.277 67.1296   1
  -5  13   0 9699.72 674.484   1
  -5 -13   0 10947.0 680.217   1
   5 -13   0 10539.5 675.216   1
   5  13   0 9867.01 672.871   1
  -6  13   0 30.0045 46.4881   1
   6  13   0 98.3250 46.3525   1
   6 -13   0 107.492 51.4445   1
  -6 -13   0 98.9059 51.4868   1
   7 -13   0 3732.15 282.417   1
   7  13   0 4037.97 286.022   1
  -7  13   0 3793.25 284.388   1
  -7 -13   0 3871.64 284.965   1
  -8  13   0 197.812 50.0190   1
   8 -13   0 196.496 48.5113   1
  -8 -13   0 163.860 51.6698   1
  -9  13   0 141.507 48.5272   1
   9  13   0 217.195 51.1000   1
   9 -13   0 228.448 55.3353   1
  -9 -13   0 310.907 65.0762   1
  10  13   0 1824.54 152.142   1
 -10  13   0 1595.78 149.780   1
  10 -13   0 1476.45 142.686   1
 -10 -13   0 1788.30 155.815   1
  11  13   0 139.628 49.0601   1
 -11  13   0 95.6815 52.8974   1
  11 -13   0 90.3384 48.1098   1
 -11 -13   0 94.3292 45.2873   1
  12  13   0 79.5773 44.6860   1
 -12 -13   0 21.2239 46.2009   1
 -12  13   0 41.6948 41.5742   1
  12 -13   0 19.9966 40.6403   1
 -13  13   0 180.796 58.6746   1
 -13 -13   0 149.089 51.0155   1
  13  13   0 282.150 60.4120   1
  13 -13   0 267.488 61.0897   1
 -14 -13   0 343.009 63.5977   1
  14  13   0 309.981 65.6323   1
 -15  13   0 787.032 92.0222   1
 -15 -13   0 953.684 104.005   1
  15  13   0 776.173 97.1880   1
  15 -13   0 704.977 92.9887   1
  16 -13   0 285.468 63.3073   1
 -16 -13   0 332.058 71.5801   1
 -16  13   0 159.496 51.4789   1
 -17 -13   0 150.366 49.5982   1
 -17  13   0 178.483 52.0222   1
  17 -13   0 79.1814 48.9700   1
  17  13   0 132.883 61.3484   1
 -18  13   0 29.6706 35.4681   1
  18 -13   0 38.7038 41.4499   1
  18  13   0 51.0755 45.1832   1
 -19  13   0-10.0797 49.1558   1
  19 -13   0 18.4899 39.5433   1
 -20  13   0 56.2711 48.5978   1
  20 -13   0-9.40430 46.4653   1
   0  14   0 2655.97 213.120   1
   0 -14   0 2723.87 212.841   1
   1  14   0 10.0848 38.5852   1
  -1  14   0 50.6250 40.3201   1
   1 -14   0-29.2326 38.8042   1
  -1 -14   0 9.78837 37.4512   1
   2  14   0 1087.63 110.941   1
  -2  14   0 1061.59 106.554   1
  -2 -14   0 1101.47 107.868   1
   2 -14   0 821.510 99.3123   1
  -3 -14   0 20.3224 44.8405   1
   3  14   0 273.968 59.7889   1
  -3  14   0 59.2486 41.5189   1
   3 -14   0 190.319 52.4492   1
  -4 -14   0 71.2944 47.7798   1
   4  14   0 9.96267 41.2366   1
  -4  14   0 9.91887 32.9498   1
   4 -14   0 89.5235 46.6669   1
  -5 -14   0 193.851 54.2143   1
   5 -14   0 260.180 54.9201   1
   5  14   0 119.888 59.1083   1
  -5  14   0 198.027 55.9199   1
   6  14   0 3627.07 248.698   1
  -6 -14   0 3164.49 242.439   1
  -6  14   0 2936.24 238.654   1
   6 -14   0 2938.97 239.093   1
   7  14   0 10.3097 44.0943   1
  -7 -14   0-10.2494 45.9763   1
   8  14   0 2910.33 222.942   1
  -8 -14   0 2701.88 218.836   1
  -8  14   0 2894.05 221.183   1
   8 -14   0 2655.03 216.406   1
  -9  14   0 112.556 48.6272   1
  -9 -14   0 190.073 57.7049   1
   9  14   0 101.948 47.1278   1
   9 -14   0 140.776 54.4428   1
 -10 -14   0 43.0926 46.8673   1
 -10  14   0 32.2577 51.0995   1
  10  14   0 50.7945 43.4808   1
  10 -14   0-19.3857 45.4430   1
 -11 -14   0 75.8413 50.8120   1
 -11  14   0 64.0536 49.3696   1
  11  14   0 20.4922 47.3876   1
  11 -14   0 10.1350 34.5706   1
 -12 -14   0 76.2293 47.4422   1
 -12  14   0 84.4721 54.7758   1
  12  14   0 72.2351 47.0829   1
  12 -14   0-30.0439 47.6636   1
 -13 -14   0 86.5765 46.3480   1
 -13  14   0 40.4610 51.2454   1
  13  14   0 41.1698 42.5958   1
  13 -14   0-10.2245 47.2949   1
  14 -14   0 255.065 60.7298   1
  14  14   0 327.873 65.3645   1
 -14  14   0 206.067 54.3832   1
 -15  14   0 163.123 47.4663   1
  15 -14   0 100.448 42.9843   1
 -16  14   0 575.735 76.0602   1
  16 -14   0 427.090 70.6088   1
 -16 -14   0 400.730 74.7256   1
  16  14   0 388.550 74.6527   1
  17 -14   0 87.8562 51.8020   1
 -17  14   0 19.4212 43.0177   1
  18 -14   0-37.8073 51.7622   1
 -18  14   0-67.6341 50.1473   1
  19 -14   0-8.86959 43.2561   1
 -19  14   0 30.2070 47.1784   1
   0  15   0 10.4035 45.2356   1
   0 -15   0 9.97380 38.1593   1
   1  15   0 113.553 48.3763   1
  -1  15   0-10.2600 36.7289   1
   1 -15   0-30.4341 44.8237   1
  -1 -15   0 20.1293 44.4701   1
   2  15   0 361.278 69.2239   1
  -2 -15   0 574.214 75.5524   1
  -2  15   0 396.780 72.8313   1
   2 -15   0 306.314 70.8537   1
   3  15   0 10.6392 40.7533   1
  -3 -15   0 30.8372 35.9567   1
  -3  15   0 60.7670 46.1613   1
   3 -15   0 40.9973 46.0233   1
   4  15   0 115.017 54.9718   1
  -4 -15   0 41.8847 49.2836   1
   5  15   0 544.312 80.3946   1
  -5 -15   0 619.260 84.2837   1
  -5  15   0 573.911 83.4737   1
   5 -15   0 480.130 74.2694   1
   6  15   0 113.594 49.2170   1
  -6 -15   0 126.762 50.9499   1
  -6  15   0 286.694 59.4517   1
   6 -15   0 304.072 60.9674   1
  -7  15   0 588.429 77.9678   1
   7 -15   0 548.492 75.9471   1
   8  15   0 304.322 67.6149   1
  -8 -15   0 210.929 59.9859   1
  -8  15   0 222.970 60.4323   1
   8 -15   0 212.230 61.2947   1
  -9 -15   0 21.2700 43.9435   1
   9  15   0 10.5452 49.4066   1
   9 -15   0-30.3245 43.9472   1
  -9  15   0 10.2855 43.9911   1
  10  15   0 417.687 71.3541   1
 -10  15   0 312.415 70.5026   1
  10 -15   0 281.641 63.6516   1
 -10 -15   0 247.948 66.9395   1
  11  15   0 146.314 58.2460   1
 -11  15   0 138.573 58.1852   1
  11 -15   0 242.778 58.0842   1
 -11 -15   0 206.105 63.8397   1
  12  15   0 581.655 83.5001   1
 -12  15   0 367.711 70.4055   1
  12 -15   0 558.002 75.1514   1
 -12 -15   0 583.826 84.8598   1
  13  15   0 93.9854 57.5530   1
  13 -15   0 121.336 41.6806   1
 -13  15   0 131.245 47.2155   1
  14  15   0 564.403 79.3892   1
 -14 -15   0 352.970 73.7576   1
  15  15   0 31.2801 48.1771   1
  15 -15   0 49.4414 48.2294   1
 -15  15   0-9.45250 33.8377   1
 -15 -15   0 10.9981 54.3236   1
  16 -15   0 286.409 55.9158   1
 -16  15   0 217.958 51.9685   1
  17 -15   0 104.432 50.8597   1
 -17  15   0 142.549 49.2600   1
   0  16   0 94.5543 53.8820   1
   0 -16   0 10.2263 45.2746   1
   1  16   0 504.960 81.9133   1
  -1  16   0 521.081 75.7517   1
   1 -16   0 401.531 72.3268   1
  -1 -16   0 403.149 72.7528   1
   2  16   0 74.4797 56.0294   1
  -2  16   0 92.2398 47.0171   1
   2 -16   0 103.792 49.6327   1
  -2 -16   0 102.002 48.1337   1
  -3 -16   0 257.007 63.6560   1
  -3  16   0 277.908 64.2305   1
   3 -16   0 389.956 68.8884   1
   3  16   0 463.421 74.7260   1
  -4 -16   0 73.4300 53.5076   1
  -4  16   0 146.599 50.8488   1
   4 -16   0 82.2073 46.5803   1
   4  16   0 130.290 59.7255   1
  -5 -16   0 21.3718 39.2430   1
  -5  16   0 83.5495 47.6385   1
   5 -16   0 20.6167 44.9091   1
   5  16   0 74.6907 47.9491   1
  -6 -16   0-10.7185 47.3650   1
  -6  16   0 41.1682 49.5596   1
   6 -16   0 30.2777 44.6014   1
   6  16   0 21.0239 52.5765   1
  -7 -16   0 215.094 60.8539   1
  -7  16   0 124.911 45.6992   1
   7 -16   0 178.155 48.1295   1
   7  16   0 190.238 62.6136   1
   8  16   0 231.780 66.7104   1
  -8 -16   0 288.947 65.0739   1
   9  16   0-10.5153 51.2786   1
  -9  16   0-20.5335 50.0667   1
   9 -16   0 30.2704 49.2055   1
  -9 -16   0-21.6366 47.0354   1
  10  16   0-32.3079 55.1825   1
 -10  16   0-42.4928 57.5084   1
 -10 -16   0-42.6718 48.6169   1
  10 -16   0-19.5281 47.6591   1
  11 -16   0 250.813 58.1743   1
 -11  16   0 274.753 65.3578   1
  12  16   0 210.849 61.5130   1
 -12 -16   0 152.382 51.5031   1
  13  16   0 378.422 71.5346   1
 -13  16   0 198.871 58.8343   1
  13 -16   0 288.803 61.4297   1
 -13 -16   0 228.670 62.2988   1
  14 -16   0-10.1539 44.1497   1
  14  16   0 31.4458 43.3150   1
 -14  16   0 9.29724 44.1642   1
  15 -16   0 125.724 53.1780   1
 -15  16   0 64.7134 48.7701   1
  16 -16   0 131.241 52.4912   1
 -16  16   0 27.5104 49.3200   1
   0  17   0-41.9459 46.3574   1
   0 -17   0-20.8545 33.6211   1
  -1  17   0 10.4093 34.4896   1
   1  17   0 10.6729 53.3670   1
   1 -17   0-31.3365 39.9624   1
  -1 -17   0-20.5562 44.6891   1
  -2  17   0 10.3259 35.1973   1
   2  17   0 21.2644 53.8384   1
  -2 -17   0 40.9802 47.3665   1
   2 -17   0 52.2714 38.3364   1
   3  17   0 688.480 88.5560   1
  -3  17   0 689.123 83.8265   1
  -3 -17   0 660.033 85.1584   1
   3 -17   0 434.334 73.8818   1
  -4 -17   0 717.084 95.8526   1
   4  17   0 819.824 99.7427   1
  -5 -17   0 52.9988 39.1934   1
   5 -17   0 91.8194 44.6806   1
   5  17   0 131.721 50.9935   1
  -6 -17   0 139.584 55.0046   1
  -6  17   0 82.3167 55.7426   1
   6 -17   0 160.291 54.3074   1
   6  17   0 174.083 53.0653   1
  -7  17   0 30.8355 53.2602   1
  -7 -17   0 32.4529 42.2619   1
   7  17   0 10.6220 46.9435   1
  -8  17   0 30.1729 48.5289   1
   8 -17   0 80.7519 50.5807   1
   9  17   0 74.2121 53.2522   1
  -9  17   0 133.660 58.1179   1
  -9 -17   0-10.8437 52.4445   1
   9 -17   0 109.063 44.0909   1
  10  17   0 10.5534 50.8167   1
 -10 -17   0 32.3232 48.3491   1
  11  17   0 21.0472 53.2566   1
 -11  17   0-41.6105 51.3757   1
  11 -17   0 19.7517 48.7741   1
 -11 -17   0 32.4380 45.4694   1
  12  17   0 10.6404 52.5530   1
  12 -17   0-28.9785 43.9863   1
 -12  17   0 10.1881 46.3927   1
 -12 -17   0-31.8925 53.1579   1
  13 -17   0 29.2082 39.5443   1
 -13  17   0 29.1729 34.8428   1
  14 -17   0 9.89498 37.1286   1
 -14  17   0 72.4815 45.9088   1
   0  18   0 41.9166 52.4929   1
   0 -18   0 62.5003 49.5806   1
   1  18   0 21.0747 42.4703   1
  -1  18   0 72.0380 48.6640   1
  -1 -18   0 187.526 50.5794   1
   1 -18   0 156.652 59.1742   1
   2  18   0 42.7497 52.1902   1
  -2  18   0 61.9679 46.4106   1
   2 -18   0 72.0547 43.3730   1
  -2 -18   0-20.5878 48.3078   1
  -3  18   0 20.9437 50.4094   1
   3  18   0-10.6552 55.8165   1
   3 -18   0-10.2811 46.1210   1
  -3 -18   0 30.7938 47.4215   1
  -4  18   0-10.4984 51.2061   1
   4  18   0-10.7719 41.2200   1
  -4 -18   0 61.9523 37.8316   1
   4 -18   0 10.2778 48.8285   1
  -5 -18   0 51.9966 44.5186   1
  -5  18   0-10.2378 45.9636   1
   5 -18   0 60.8080 49.4586   1
   5  18   0 21.3129 42.4733   1
  -6 -18   0 358.406 68.4385   1
  -6  18   0 337.525 64.6734   1
   6 -18   0 313.714 61.8333   1
   6  18   0 436.040 70.0208   1
   7  18   0 76.7432 60.5520   1
  -7 -18   0-21.3164 44.8423   1
   8  18   0 171.017 57.8767   1
  -8 -18   0 129.367 55.2447   1
   8 -18   0 129.109 51.5921   1
   9  18   0-42.2256 54.0866   1
   9 -18   0-38.3588 47.9852   1
  -9  18   0-20.5583 50.7997   1
  -9 -18   0-21.4982 52.4517   1
 -10  18   0 204.883 62.7039   1
  11 -18   0 383.805 66.5546   1
 -11  18   0 569.301 79.8890   1
  12 -18   0-37.6060 45.8816   1
 -12  18   0-19.5992 48.4298   1
   0 -19   0-10.3558 41.2338   1
   0  19   0 20.4525 51.7514   1
  -1 -19   0 103.010 52.3454   1
   1  19   0 52.2743 54.9707   1
  -2 -19   0 41.3507 52.3226   1
   2  19   0-10.4589 51.6607   1
   3 -19   0 91.2558 53.6290   1
  -3 -19   0 102.131 54.5961   1
   3  19   0 169.725 65.1187   1
  -3  19   0 126.783 58.8069   1
   4 -19   0-10.0089 42.0928   1
  -4  19   0-10.2639 38.4423   1
   5 -19   0 58.7716 49.0244   1
  -5  19   0 10.0636 49.7477   1
   6  19   0 73.9830 55.9943   1
  -6  19   0 30.3101 44.6540   1
   6 -19   0-19.2066 43.7510   1
  -6 -19   0 30.9298 45.5660   1
   7  19   0 232.988 67.3520   1
  -7 -19   0 102.492 51.5092   1
  -7  19   0 136.933 54.8432   1
   7 -19   0 165.872 53.0987   1
  -8 -19   0-10.5363 50.0623   1
   8  19   0 22.0750 58.4701   1
   8 -19   0 58.2276 49.1282   1
  -8  19   0 9.80153 50.2055   1
   9 -19   0 27.7539 40.2487   1
  -9  19   0 20.2022 38.6693   1
  10 -19   0 254.964 59.7719   1
 -10  19   0 270.224 64.5355   1
   0 -20   0-10.0984 43.9217   1
   0  20   0 50.1525 51.9692   1
  -1 -20   0-10.1818 47.7224   1
   1 -20   0 60.1581 42.9034   1
  -1  20   0 29.9242 46.0994   1
   1  20   0-10.0540 50.2879   1
  -2 -20   0 192.437 59.0942   1
   2 -20   0 189.190 59.1785   1
   2  20   0 298.087 67.0327   1
  -2  20   0 206.296 65.3003   1
  -3 -20   0-50.7862 50.7861   1
   3  20   0 41.1071 45.3951   1
  -4 -20   0 340.843 66.6963   1
   4 -20   0 418.047 74.0719   1
  -4  20   0 423.900 72.9965   1
   4  20   0 416.605 80.0529   1
   5 -20   0 150.886 47.1755   1
   5  20   0 135.546 62.8927   1
  -5  20   0 216.572 54.8280   1
   6 -20   0 85.0596 49.6108   1
  -6  20   0 19.3661 50.2578   1
   7 -20   0 9.49091 33.9624   1
  -7  20   0-9.49631 46.3091   1
   0 -21   0 19.4747 50.4583   1
   0  21   0 29.1480 53.6683   1
   1 -21   0 271.914 66.2958   1
  -1 -21   0 255.573 67.4855   1
   1  21   0 380.951 76.0336   1
  -1  21   0 247.315 69.6235   1
  -2 -21   0 158.537 59.0325   1
   2  21   0 411.021 69.3431   1
   3  21   0 9.99865 53.5298   1
 -26   0   1 9.59889 35.9471   1
  26   0  -1-9.45854 43.6954   1
 -25   0   1-29.6047 38.5330   1
  25   0  -1 38.2641 36.5987   1
 -24   0   1-30.6623 39.9252   1
  24   0  -1-9.58502 40.3256   1
 -22   0   1 10.5308 47.2384   1
  22   0  -1-9.71650 42.2442   1
 -21   0   1 43.3584 48.6299   1
  21   0  -1-9.26165 40.9186   1
 -20   0   1-10.3866 42.1601   1
  20   0  -1 45.1671 44.0674   1
 -19   0   1-20.7432 41.2994   1
  19   0  -1 36.0299 45.0403   1
 -18   0   1 9.59134 41.7462   1
  18   0  -1 54.3002 45.8405   1
 -16   0   1-8.76979 32.1246   1
 -15   0   1 8.45734 29.5593   1
  15   0  -1 32.8358 34.5409   1
 -14   0   1-16.1869 32.2335   1
  14   0  -1-7.69708 31.2394   1
 -13   0   1 7.71295 34.6172   1
  13   0  -1 28.8079 32.3265   1
 -12   0   1-14.2211 34.6914   1
  12   0  -1-20.9183 36.1327   1
 -11   0   1 19.6841 31.6143   1
  11   0  -1 25.6255 30.0473   1
 -10   0   1 6.06504 32.4692   1
  10   0  -1-11.7435 26.3403   1
  -9   0   1 27.5007 26.1285   1
   9   0  -1-10.5312 25.3502   1
  -8   0   1 4.91115 23.9511   1
   8   0  -1 4.72694 26.6186   1
  -7   0   1-4.32376 24.3606   1
   7   0  -1-20.7571 25.3318   1
  -6   0   1-7.44977 23.4525   1
   6   0  -1-3.60323 23.0330   1
  -5   0   1-12.0157 21.1123   1
   5   0  -1 29.8994 24.1519   1
  -4   0   1-6.72182 16.3193   1
   4   0  -1 7.13344 17.8094   1
  -3   0   1 18.5364 16.0708   1
   3   0  -1 9.70157 16.1431   1
  -1   0  -1-12.4609 9.53393   1
   1   0   1 14.6049 8.23068   1
  -2   0  -1-25.2968 19.3889   1
   2   0   1-20.5715 15.6526   1
  -3   0  -1 7.91754 25.6139   1
   3   0   1 37.7923 25.0037   1
  -4   0  -1 23.1120 23.0745   1
   4   0   1 6.32260 19.2973   1
  -6   0  -1-13.7607 27.5135   1
   6   0   1 4.43445 27.7031   1
  -7   0  -1 5.18529 28.0623   1
   7   0   1 20.0759 30.3666   1
  -8   0  -1-22.9322 28.3767   1
   8   0   1-39.1871 30.9685   1
  -9   0  -1 31.5782 33.8099   1
   9   0   1-24.5626 28.3678   1
 -10   0  -1 13.9012 32.5887   1
  10   0   1 25.9622 29.5790   1
 -12   0  -1 46.9234 35.1322   1
  12   0   1 15.0119 31.6201   1
 -13   0  -1 24.6218 34.5164   1
  13   0   1-39.8857 39.3997   1
 -14   0  -1-8.55957 32.0589   1
  14   0   1-8.37275 28.5031   1
 -15   0  -1-26.3350 39.4210   1
  15   0   1-35.1668 47.1015   1
 -16   0  -1 74.2921 39.0673   1
  16   0   1-26.9786 32.2001   1
 -17   0  -1-19.9616 43.4021   1
  17   0   1-8.86162 39.1537   1
 -18   0  -1 51.6648 45.0350   1
 -19   0  -1-43.4777 50.2138   1
  19   0   1 18.0135 35.1663   1
 -20   0  -1-52.8193 55.3364   1
  20   0   1 37.6234 45.8685   1
 -21   0  -1 10.4715 53.6193   1
  21   0   1-9.63367 45.1357   1
 -22   0  -1 10.3023 41.8089   1
  22   0   1-28.5567 36.4225   1
 -23   0  -1-20.1198 41.5842   1
  23   0   1-19.0729 45.9200   1
 -24   0  -1-9.64335 45.2050   1
  24   0   1-37.8736 46.1963   1
 -26   0  -1 19.0233 46.9822   1
  26   0   1 9.18350 50.2048   1
 -26   1   1-29.6800 38.6693   1
  26  -1  -1 74.2263 42.2847   1
 -25   1   1 41.1728 47.5559   1
  25  -1  -1-56.2761 49.1356   1
 -24  -1   1 10.0027 41.3654   1
 -24   1   1 52.9133 51.6343   1
  24   1  -1-9.83542 39.1979   1
  24  -1  -1 95.3459 54.2287   1
 -22   1   1 160.121 51.1729   1
 -22  -1   1 151.672 56.3213   1
  22  -1  -1 164.944 47.0806   1
  22   1  -1 242.379 60.1124   1
 -21   1   1 10.2916 46.8646   1
 -21  -1   1-10.2394 41.5523   1
  21  -1  -1 37.7601 46.6259   1
  21   1  -1 9.53516 40.7875   1
 -20   1   1 550.745 77.8885   1
 -20  -1   1 462.205 74.1836   1
  20   1  -1 383.765 72.9890   1
 -19   1   1 982.193 100.822   1
 -19  -1   1 769.690 95.1363   1
  19   1  -1 831.514 97.0811   1
  19  -1  -1 998.857 102.521   1
 -18   1   1 596.993 86.4465   1
 -18  -1   1 930.224 98.6753   1
  18  -1  -1 882.698 94.7599   1
  18   1  -1 835.949 92.7456   1
 -17  -1   1 346.820 64.0454   1
  17   1  -1 409.693 64.8256   1
 -16   1   1 706.821 84.1603   1
 -16  -1   1 870.394 91.4207   1
  16   1  -1 650.610 79.8919   1
  16  -1  -1 779.478 85.9026   1
 -15   1   1 2695.55 210.165   1
 -15  -1   1 2466.12 209.695   1
  15  -1  -1 3158.51 216.272   1
  15   1  -1 2854.32 209.357   1
 -14   1   1 482.640 63.5543   1
  14   1  -1 529.374 65.5895   1
  14  -1  -1 427.682 61.9663   1
 -13   1   1 15702.2 1007.14   1
 -13  -1   1 14911.7 1005.31   1
  13  -1  -1 16656.9 1007.84   1
  13   1  -1 16210.2 1007.89   1
 -12   1   1 381.102 59.2478   1
 -12  -1   1 432.420 58.1415   1
  12  -1  -1 326.407 54.6634   1
  12   1  -1 415.181 56.9975   1
 -11   1   1 330.755 50.3134   1
 -11  -1   1 110.368 36.3191   1
  11  -1  -1 229.384 45.5622   1
  11   1  -1 50.9390 30.4298   1
 -10   1   1 44.8858 29.3045   1
 -10  -1   1 41.3812 28.5671   1
  10  -1  -1 25.1824 30.0087   1
  10   1  -1 52.1395 28.3628   1
  -9   1   1 5995.29 378.593   1
  -9  -1   1 5022.66 371.137   1
   9  -1  -1 6011.35 380.376   1
   9   1  -1 5899.53 375.125   1
  -8   1   1 21366.5 1518.10   1
  -8  -1   1 25521.8 1520.51   1
   8  -1  -1 24833.0 1523.27   1
   8   1  -1 26605.2 1520.93   1
  -7   1   1 14412.3 901.134   1
   7  -1  -1 14325.8 900.175   1
  -6   1   1 132880. 8565.92   1
  -6  -1   1 155833. 8566.57   1
   6  -1  -1 134133. 8565.12   1
   6   1  -1 138069. 8563.84   1
  -5   1   1 64629.8 4137.81   1
   5   1  -1 72476.0 4137.44   1
  -5  -1   1 66446.3 4135.44   1
   5  -1  -1 66452.5 4139.34   1
  -4  -1   1 37053.6 2111.34   1
   4  -1  -1 38691.6 2113.89   1
  -4   1   1 34066.6 2110.67   1
  -3  -1   1 182342. 10262.1   1
   3   1  -1 177274. 10260.9   1
   3  -1  -1 170870. 10263.3   1
   2   1  -1 7139.11 426.498   1
  -2   1   1 8064.81 430.624   1
   2  -1  -1 7217.83 429.234   1
  -1   1   1 41820.4 2500.04   1
   1  -1  -1 39794.6 2500.60   1
   0  -1  -1 2536.54 180.598   1
   0   1   1 3175.66 181.277   1
   0   1  -1 2820.05 179.267   1
   0  -1   1 2921.63 179.691   1
   1   1   1 592.753 50.6568   1
   1  -1   1 611.164 50.7503   1
  -1   1  -1 722.889 51.3469   1
  -2  -1  -1 4637.67 247.869   1
   2  -1   1 4113.82 247.069   1
   2   1   1 4322.73 246.436   1
  -3   1  -1 273644. 17762.5   1
  -3  -1  -1 294862. 17762.6   1
   3  -1   1 271349. 17761.7   1
   3   1   1 324565. 17762.6   1
  -4   1  -1 63415.6 3759.27   1
  -4  -1  -1 61267.2 3757.70   1
   4  -1   1 59231.2 3757.99   1
   4   1   1 61246.3 3755.55   1
  -6   1  -1 54544.3 3507.74   1
  -6  -1  -1 56950.2 3507.78   1
   6  -1   1 58487.7 3511.61   1
   6   1   1 58537.1 3507.85   1
  -7   1  -1 6735.86 426.858   1
  -7  -1  -1 6389.53 424.327   1
   7  -1   1 7249.13 428.886   1
   7   1   1 5878.42 423.494   1
  -8   1  -1 6956.79 450.502   1
  -8  -1  -1 7059.77 448.907   1
   8  -1   1 6837.30 449.352   1
   8   1   1 6610.30 447.005   1
  -9   1  -1 21532.9 1187.01   1
  -9  -1  -1 20041.1 1182.84   1
   9  -1   1 17202.8 1182.14   1
   9   1   1 17142.9 1177.92   1
 -10   1  -1 1538.68 133.522   1
 -10  -1  -1 1819.76 137.078   1
  10  -1   1 1467.94 131.145   1
  10   1   1 1748.82 134.659   1
 -12   1  -1 4462.00 315.274   1
 -12  -1  -1 4536.77 316.646   1
  12  -1   1 4900.93 316.318   1
  12   1   1 4197.20 310.134   1
 -13   1  -1 107.480 36.7796   1
 -13  -1  -1 237.806 55.5188   1
  13   1   1 156.056 41.4566   1
  13  -1   1 202.049 43.0674   1
 -14   1  -1 576.192 71.9058   1
 -14  -1  -1 484.826 74.2348   1
  14  -1   1 568.140 71.0432   1
  14   1   1 599.109 74.1173   1
 -15  -1  -1 2943.67 205.544   1
  15  -1   1 2608.54 198.704   1
  15   1   1 2726.83 197.731   1
 -16   1  -1-9.24667 36.1048   1
  16  -1   1 27.1350 39.9566   1
  16   1   1 8.58296 40.7700   1
 -17   1  -1 283.180 55.5061   1
 -17  -1  -1 191.454 54.7274   1
  17  -1   1 157.299 47.2791   1
  17   1   1 172.449 50.5786   1
 -18   1  -1 76.9944 43.4445   1
 -18  -1  -1 61.5147 49.5895   1
  18  -1   1 76.3737 44.9912   1
  18   1   1 101.226 50.5346   1
 -19  -1  -1 50.8456 47.0102   1
  19   1   1 9.39493 41.5363   1
 -20   1  -1-10.4533 48.2936   1
 -20  -1  -1-10.1747 38.9260   1
  20  -1   1 9.28178 44.0897   1
  20   1   1 38.1495 42.1320   1
 -21   1  -1 94.9012 50.2003   1
 -21  -1  -1 19.9502 43.5018   1
  21  -1   1 45.8355 44.8328   1
  21   1   1 67.5643 52.3283   1
 -22   1  -1 10.8380 52.2419   1
 -22  -1  -1 39.4207 38.5760   1
  22  -1   1 46.2987 46.3801   1
  22   1   1 67.7707 42.1818   1
 -23   1  -1 62.1312 50.9699   1
 -23  -1  -1 188.083 60.2746   1
  23   1   1 174.473 61.8789   1
  23  -1   1 38.1138 48.7144   1
 -24  -1  -1 39.9441 44.2002   1
 -24   1  -1 50.3217 53.3758   1
  24  -1   1 18.5930 49.3153   1
  24   1   1 67.3681 41.2576   1
 -25  -1  -1 29.4956 39.1471   1
  25   1   1-28.6049 51.0440   1
 -26   1  -1 9.17447 39.2533   1
  26  -1   1 18.0196 45.6072   1
  26   1   1 27.6573 49.8866   1
 -25   2   1-10.6657 51.3559   1
  25  -2  -1-27.3381 48.7996   1
 -24   2   1 317.189 59.5789   1
 -24  -2   1 380.959 67.9656   1
  24  -2  -1 399.454 65.9696   1
  24   2  -1 347.516 65.3408   1
 -23   2   1 113.588 60.4968   1
  23  -2  -1 37.8935 51.4345   1
 -22   2   1 9.81917 36.8053   1
 -22  -2   1 20.5023 51.9007   1
  22  -2  -1 49.7256 38.0769   1
  22   2  -1 9.87053 47.5385   1
 -21   2   1 9.91436 45.8044   1
 -21  -2   1 19.9123 44.6641   1
  21  -2  -1-48.4155 46.6137   1
  21   2  -1-19.5812 47.1312   1
 -20  -2   1 233.079 55.6427   1
  20   2  -1 314.735 59.1196   1
 -19   2   1 59.2388 43.7832   1
 -19  -2   1 67.4137 41.3708   1
  19  -2  -1 36.9439 43.4449   1
  19   2  -1 83.9866 41.4021   1
 -18  -2   1 812.634 87.6128   1
  18  -2  -1 751.111 88.8237   1
  18   2  -1 616.369 79.4024   1
 -17   2   1 1217.18 126.330   1
 -17  -2   1 1492.84 131.956   1
  17  -2  -1 1406.56 127.057   1
  17   2  -1 1475.07 130.113   1
 -16  -2   1 9.07803 35.4692   1
  16  -2  -1 43.4656 35.2979   1
  16   2  -1 8.38667 32.7719   1
 -15   2   1 1137.97 113.624   1
 -15  -2   1 1424.31 122.837   1
  15  -2  -1 1130.05 112.101   1
  15   2  -1 1342.08 117.842   1
 -14   2   1 35499.6 2102.42   1
 -14  -2   1 35327.2 2101.73   1
  14  -2  -1 33417.8 2097.69   1
  14   2  -1 31152.8 2093.49   1
 -13   2   1 2643.81 202.906   1
  13  -2  -1 2767.74 203.571   1
  13   2  -1 2623.66 199.339   1
 -12  -2   1 815.562 83.0312   1
  12   2  -1 697.387 77.4988   1
 -11   2   1 4485.46 333.213   1
 -11  -2   1 5048.20 336.199   1
  11  -2  -1 5081.17 338.646   1
  11   2  -1 5144.35 334.225   1
 -10   2   1 22365.2 1422.28   1
 -10  -2   1 24563.3 1424.24   1
  10  -2  -1 23838.4 1425.49   1
  10   2  -1 20849.6 1416.92   1
  -9   2   1 18105.0 1183.28   1
   9  -2  -1 17846.8 1179.11   1
   9   2  -1 18978.3 1177.42   1
  -9  -2   1 20457.8 1181.60   1
   8  -2  -1 101.755 30.1981   1
   8   2  -1 101.396 31.4251   1
  -8  -2   1 167.479 35.3351   1
  -8   2   1 125.611 34.1227   1
  -7   2   1 29873.6 1885.85   1
   7   2  -1 31425.5 1883.18   1
  -7  -2   1 30048.4 1883.49   1
   7  -2  -1 30555.5 1886.03   1
  -6   2   1 17093.3 952.786   1
   6   2  -1 14694.9 945.891   1
   6  -2  -1 14921.0 955.070   1
  -6  -2   1 14437.7 945.921   1
  -5   2   1 2102.86 137.392   1
   5   2  -1 1959.46 131.830   1
   5  -2  -1 1866.39 133.884   1
  -5  -2   1 1629.28 131.244   1
  -4   2   1 389135. 25657.8   1
  -4  -2   1 457007. 25656.4   1
   4  -2  -1 452688. 25659.1   1
   4   2  -1 390808. 25653.4   1
  -3  -2   1 101172. 5824.44   1
   3  -2  -1 101064. 5827.95   1
  -3   2   1 103588. 5828.35   1
   2  -2  -1 104482. 5971.18   1
  -2  -2   1 95459.5 5967.76   1
   2   2  -1 95737.9 5967.27   1
  -2   2   1 96517.3 5971.08   1
  -1   2   1 13545.0 818.068   1
   1  -2  -1 15020.8 819.871   1
  -1  -2   1 14193.4 816.099   1
   0  -2   1 60115.9 4057.27   1
   0  -2  -1 62582.9 4059.13   1
   0   2   1 67868.9 4059.25   1
  -1  -2  -1 6529.93 389.780   1
   1   2   1 6338.34 389.336   1
   1  -2   1 6001.47 388.128   1
  -1   2  -1 5908.93 387.751   1
  -2  -2  -1 62535.0 3845.95   1
   2   2   1 59277.8 3845.61   1
   2  -2   1 69169.7 3846.95   1
  -2   2  -1 60500.0 3846.68   1
  -3  -2  -1 10178.7 585.703   1
   3   2   1 8842.75 583.996   1
  -3   2  -1 9018.69 584.847   1
   3  -2   1 9241.46 584.789   1
   4  -2   1 97362.1 5496.05   1
   4   2   1 95636.8 5493.80   1
  -4   2  -1 88766.2 5494.26   1
  -4  -2  -1 78707.6 5492.14   1
  -5   2  -1 1431.31 122.088   1
   5  -2   1 1704.05 122.130   1
  -6   2  -1 51386.2 3009.14   1
   6  -2   1 47673.3 3006.04   1
   6   2   1 40830.5 2999.55   1
  -7   2  -1 40974.8 2646.45   1
  -7  -2  -1 45193.7 2647.55   1
   7  -2   1 41897.7 2646.14   1
   7   2   1 43456.2 2643.76   1
  -8  -2  -1 60.1266 30.5984   1
   8   2   1 22.2134 22.4184   1
  -9   2  -1 28306.7 1932.25   1
  -9  -2  -1 30659.1 1934.93   1
   9  -2   1 32066.8 1938.01   1
   9   2   1 33905.0 1935.43   1
 -10   2  -1 30814.3 2050.80   1
 -10  -2  -1 35127.8 2056.06   1
  10  -2   1 35274.0 2056.75   1
  10   2   1 31601.0 2048.62   1
 -11   2  -1 2796.90 205.397   1
  11  -2   1 2612.22 201.538   1
 -12   2  -1 557.278 65.7735   1
 -12  -2  -1 383.267 63.3142   1
  12  -2   1 566.556 68.5755   1
  12   2   1 475.314 67.2737   1
 -13   2  -1 5506.90 355.416   1
 -13  -2  -1 5636.91 357.611   1
  13  -2   1 5229.49 352.871   1
 -14   2  -1 2517.77 195.623   1
 -14  -2  -1 2514.59 193.867   1
  14  -2   1 2586.97 194.273   1
  14   2   1 2257.36 188.213   1
 -15   2  -1 273.610 59.5635   1
 -15  -2  -1 376.818 62.4880   1
  15  -2   1 353.125 61.8704   1
  15   2   1 393.691 62.7506   1
 -16   2  -1 9272.88 614.637   1
 -16  -2  -1 8384.55 612.663   1
  16  -2   1 10570.8 620.913   1
  16   2   1 9106.60 611.859   1
 -17   2  -1 243.420 55.9374   1
 -17  -2  -1 153.070 50.2466   1
  17  -2   1 236.429 54.8121   1
  17   2   1 247.543 55.2362   1
 -18  -2  -1 28.7185 38.1278   1
  18  -2   1 46.9571 42.1384   1
  18   2   1-18.7907 39.5199   1
 -19  -2  -1 1225.59 113.165   1
 -19   2  -1 1005.85 106.979   1
  19   2   1 987.076 106.406   1
 -20   2  -1 118.912 53.1255   1
 -20  -2  -1 140.757 52.1386   1
  20  -2   1 165.313 55.8929   1
  20   2   1 116.772 48.7610   1
 -21   2  -1 70.0956 47.0608   1
 -21  -2  -1 30.6023 43.0535   1
  21  -2   1 38.7893 44.9501   1
  21   2   1 98.3004 47.4613   1
 -22   2  -1-20.8845 45.4001   1
 -22  -2  -1 20.4247 41.4372   1
  22  -2   1-9.27197 40.9572   1
  22   2   1 19.7790 45.0294   1
 -23   2  -1 31.2034 46.0159   1
 -23  -2  -1 91.6467 49.7235   1
  23  -2   1 27.1356 47.4500   1
  23   2   1 19.6387 48.5620   1
 -24   2  -1 93.8180 54.6384   1
 -24  -2  -1-40.2287 51.5339   1
  24  -2   1 18.3419 48.6086   1
  24   2   1 57.7214 55.2364   1
 -25   2  -1 39.8149 34.8586   1
  25  -2   1 45.7988 38.6068   1
 -26   3   1 70.4984 54.1094   1
  26  -3  -1 78.7034 51.3055   1
 -25   3   1 30.6854 37.5137   1
  25  -3  -1 54.5255 38.2642   1
  25   3  -1-19.2704 50.5091   1
 -24   3   1 9.79970 41.2116   1
 -24  -3   1-10.4168 48.1246   1
  24  -3  -1 9.72122 40.8816   1
  24   3  -1 19.3655 48.4161   1
 -23   3   1 594.746 81.0835   1
  23  -3  -1 417.138 77.4107   1
 -22   3   1 200.202 59.9867   1
 -22  -3   1 61.9919 46.9328   1
  22  -3  -1 126.335 54.6950   1
  22   3  -1 98.8401 48.1488   1
 -21   3   1-40.3325 47.8939   1
 -21  -3   1 30.8184 49.4498   1
  21  -3  -1-19.0275 43.9513   1
  21   3  -1 19.6524 48.5289   1
 -20   3   1-19.8313 34.6866   1
 -20  -3   1-10.1111 45.4013   1
  20  -3  -1 86.7792 44.5900   1
  20   3  -1 97.5151 50.5507   1
 -19   3   1 753.858 94.2796   1
 -19  -3   1 1136.88 108.631   1
  19  -3  -1 931.071 100.768   1
  19   3  -1 985.745 104.530   1
 -18   3   1 232.145 50.1897   1
 -18  -3   1 289.157 62.6027   1
  18   3  -1 251.126 56.4884   1
 -17   3   1 113.875 47.7257   1
  17  -3  -1 63.9900 38.7832   1
 -16   3   1-9.41071 42.2199   1
 -16  -3   1 17.9844 39.1017   1
  16  -3  -1-17.8930 41.9220   1
  16   3  -1 52.0118 41.1806   1
 -15   3   1 16423.1 1043.47   1
 -15  -3   1 15975.6 1039.57   1
  15  -3  -1 16865.8 1043.42   1
  15   3  -1 16096.8 1040.38   1
 -14   3   1 951.326 98.4212   1
 -14  -3   1 895.002 96.5222   1
  14  -3  -1 1180.02 108.698   1
  14   3  -1 889.712 96.1609   1
 -13   3   1 37857.2 2249.94   1
  13   3  -1 35273.3 2243.66   1
 -13  -3   1 32546.5 2243.32   1
  13  -3  -1 40142.8 2254.65   1
  12   3  -1 572.569 64.6259   1
  12  -3  -1 495.917 65.3798   1
 -12   3   1 504.869 65.6337   1
 -11   3   1 798.402 85.7898   1
 -11  -3   1 968.440 86.0145   1
  11  -3  -1 766.810 83.0751   1
  11   3  -1 822.589 81.5140   1
 -10   3   1 1061.40 100.688   1
 -10  -3   1 1326.37 104.362   1
  10  -3  -1 1159.23 103.237   1
  10   3  -1 1072.54 99.7488   1
  -9   3   1 39851.8 2555.26   1
   9   3  -1 40817.7 2552.08   1
  -9  -3   1 44356.0 2554.86   1
   9  -3  -1 40338.2 2555.53   1
  -8   3   1 3130.29 225.435   1
   8   3  -1 3078.47 221.761   1
   8  -3  -1 3282.51 227.664   1
  -8  -3   1 3510.72 225.917   1
  -7   3   1 16518.7 1014.63   1
   7   3  -1 17577.4 1010.90   1
  -7  -3   1 14840.9 1009.33   1
   7  -3  -1 15801.0 1015.67   1
   6  -3  -1 10103.0 684.113   1
  -6   3   1 11743.5 689.373   1
   5  -3  -1 82275.4 5283.62   1
   5   3  -1 83121.3 5280.63   1
  -5   3   1 79826.5 5283.32   1
  -4  -3   1 7446.42 505.394   1
   4  -3  -1 7166.27 507.669   1
  -4   3   1 8074.09 510.938   1
   3  -3  -1 196.178 32.9434   1
  -3  -3   1 312.250 34.7588   1
   3   3  -1 277.953 32.7865   1
  -3   3   1 247.512 34.9540   1
   2  -3  -1 13062.1 909.190   1
  -2   3   1 14579.9 911.162   1
   2   3  -1 16519.8 908.592   1
  -2  -3   1 14347.3 908.464   1
  -1   3   1 32.2011 19.3707   1
   1   3  -1 59.5232 21.1377   1
   1  -3  -1 53.4189 22.7987   1
  -1  -3   1 2.49490 17.9735   1
   0  -3   1 81696.6 5114.42   1
   0   3   1 82104.7 5114.66   1
   0   3  -1 86597.9 5114.75   1
   0  -3  -1 83849.8 5116.12   1
   1  -3   1 521841. 31035.7   1
  -1  -3  -1 478958. 31034.6   1
  -1   3  -1 523191. 31034.8   1
   1   3   1 509657. 31035.9   1
  -2  -3  -1 1299.47 94.7526   1
   2   3   1 1144.47 93.2467   1
   2  -3   1 1204.33 92.4149   1
  -2   3  -1 1323.43 94.4394   1
  -3  -3  -1 1280.73 93.1336   1
   3   3   1 1164.46 91.6291   1
   3  -3   1 1249.05 94.9608   1
  -3   3  -1 1136.49 95.2676   1
   4  -3   1 2204.75 157.982   1
  -4   3  -1 2268.08 159.729   1
   5   3   1 3774.53 231.800   1
  -5   3  -1 3295.63 231.882   1
   5  -3   1 3895.88 237.611   1
   6  -3   1 1822.68 131.340   1
   6   3   1 1701.68 126.228   1
  -6  -3  -1 1661.93 127.362   1
  -6   3  -1 1473.76 127.133   1
  -7   3  -1 7896.74 548.230   1
  -7  -3  -1 8614.88 548.304   1
   7  -3   1 8748.29 551.271   1
   7   3   1 8757.39 546.927   1
  -8   3  -1 38629.7 2594.54   1
  -8  -3  -1 46131.7 2597.86   1
   8  -3   1 41434.8 2595.47   1
   8   3   1 42109.3 2594.08   1
  -9   3  -1 16499.1 1049.89   1
  -9  -3  -1 18099.3 1050.09   1
   9  -3   1 15746.3 1045.97   1
   9   3   1 16185.6 1044.81   1
 -10  -3  -1 38051.2 2342.00   1
  10   3   1 37467.1 2340.44   1
 -11   3  -1 29726.1 1911.48   1
  11  -3   1 31801.7 1918.00   1
 -12   3  -1 628.086 77.7870   1
 -12  -3  -1 505.695 68.4588   1
  12  -3   1 722.115 84.2826   1
  12   3   1 673.622 73.3057   1
 -13   3  -1 1856.78 153.082   1
 -13  -3  -1 1688.04 146.460   1
  13  -3   1 1691.90 149.686   1
  13   3   1 1814.86 148.075   1
 -14   3  -1 1763.87 149.581   1
 -14  -3  -1 1842.32 151.061   1
  14  -3   1 1482.85 143.411   1
  14   3   1 1912.43 149.973   1
 -15  -3  -1 8279.11 555.179   1
  15   3   1 8415.20 554.242   1
 -16   3  -1 2693.15 201.332   1
 -16  -3  -1 2413.74 196.742   1
  16  -3   1 2542.35 196.366   1
  16   3   1 2251.74 194.586   1
 -17   3  -1 541.951 73.8930   1
 -17  -3  -1 320.897 66.8386   1
  17  -3   1 515.450 68.8504   1
  17   3   1 405.098 72.2144   1
 -18   3  -1 1168.88 118.732   1
 -18  -3  -1 1074.12 116.443   1
  18  -3   1 1251.02 120.699   1
  18   3   1 1360.34 122.755   1
 -19   3  -1 100.688 47.8466   1
  19  -3   1 159.864 48.2552   1
 -20   3  -1-9.98676 39.7741   1
 -20  -3  -1 30.7072 47.9650   1
  20  -3   1 19.1798 32.6538   1
  20   3   1 19.6033 45.9316   1
 -21  -3  -1 287.591 61.8540   1
  21  -3   1 222.511 63.6181   1
  21   3   1 225.392 62.0816   1
 -22   3  -1 166.798 49.2106   1
 -22  -3  -1 112.789 54.3919   1
  22  -3   1 116.844 42.5205   1
  22   3   1 174.927 56.9293   1
 -23  -3  -1-72.0320 58.5477   1
  23   3   1-9.56481 47.8845   1
 -24   3  -1 176.099 52.2146   1
 -24  -3  -1 225.730 63.4426   1
  24  -3   1 227.355 53.9138   1
  24   3   1 37.9525 56.4198   1
 -25   3  -1 62.4250 58.1607   1
  25  -3   1 68.9599 48.2405   1
 -26   4   1-9.60843 45.6462   1
  26  -4  -1 36.2796 51.0787   1
 -25   4   1 66.9381 50.7101   1
  25  -4  -1 18.9773 47.5133   1
 -24  -4   1 347.833 66.2006   1
  24   4  -1 328.724 63.2110   1
 -23   4   1 428.081 75.1998   1
  23  -4  -1 286.807 65.5990   1
 -22  -4   1 145.846 56.8860   1
  22   4  -1 108.721 54.5748   1
 -21   4   1 248.796 59.9349   1
 -21  -4   1 197.567 53.9763   1
  21  -4  -1 321.056 66.0744   1
  21   4  -1 194.771 55.1722   1
 -20   4   1 10.0035 46.2130   1
 -20  -4   1-20.7080 42.7822   1
  20  -4  -1 29.0185 46.5610   1
  20   4  -1-19.1472 45.4731   1
 -19   4   1 198.493 54.9376   1
 -19  -4   1 181.233 56.7973   1
  19  -4  -1 228.287 57.2703   1
  19   4  -1 150.346 52.6630   1
 -18   4   1 117.800 43.5053   1
 -18  -4   1 88.5228 45.5720   1
  18  -4  -1 134.085 41.8221   1
  18   4  -1 228.432 56.3608   1
 -17   4   1 147.545 53.0498   1
  17  -4  -1 66.7810 45.1593   1
 -16   4   1 1859.47 149.316   1
 -16  -4   1 1388.14 136.149   1
  16  -4  -1 1654.20 142.937   1
  16   4  -1 1479.86 135.868   1
 -15   4   1 8.93336 31.2517   1
 -15  -4   1 8.77082 38.7873   1
  15  -4  -1 18.8251 32.0914   1
  15   4  -1 108.046 45.0022   1
 -14   4   1 26652.3 1863.96   1
 -14  -4   1 29116.3 1867.99   1
  14  -4  -1 32329.4 1877.70   1
  14   4  -1 32436.2 1869.15   1
 -13   4   1 4973.59 319.833   1
  13  -4  -1 4360.81 312.838   1
 -13  -4   1 4120.96 310.983   1
  12  -4  -1 7054.67 480.555   1
 -12   4   1 7470.16 486.094   1
  11   4  -1 3723.76 259.215   1
  11  -4  -1 3953.63 265.682   1
 -11   4   1 3404.97 263.416   1
 -10   4   1 24325.8 1470.39   1
 -10  -4   1 22509.7 1465.52   1
  10  -4  -1 23774.0 1469.08   1
  10   4  -1 23429.3 1465.80   1
  -9  -4   1 1128.23 102.046   1
   9  -4  -1 1142.67 104.429   1
   9   4  -1 1297.23 103.438   1
  -9   4   1 1258.09 105.289   1
  -8  -4   1 63296.7 4073.47   1
   8  -4  -1 65505.8 4079.28   1
   8   4  -1 67669.4 4074.50   1
  -8   4   1 69166.3 4080.21   1
  -7  -4   1 4665.99 307.409   1
   7  -4  -1 4365.51 309.532   1
   7   4  -1 5128.95 309.318   1
  -7   4   1 4282.82 310.043   1
  -6  -4   1 60685.0 3766.04   1
   6  -4  -1 57372.7 3770.15   1
  -6   4   1 65146.3 3773.18   1
   6   4  -1 62343.3 3765.68   1
   5  -4  -1 15482.0 990.711   1
  -5   4   1 16187.4 992.383   1
   4  -4  -1 140098. 8416.93   1
  -4  -4   1 124773. 8412.50   1
   4   4  -1 141066. 8413.47   1
  -4   4   1 146874. 8418.30   1
   3   4  -1 1576.96 117.871   1
  -3  -4   1 1769.39 120.923   1
  -2  -4   1 424.212 47.1868   1
   2   4  -1 559.784 49.1880   1
  -1  -4   1 100488. 5960.71   1
   1  -4  -1 90079.4 5961.22   1
  -1   4   1 107591. 5964.09   1
   1   4  -1 93115.9 5958.92   1
   0  -4  -1 114882. 6925.07   1
   0   4  -1 115628. 6924.86   1
   0   4   1 106628. 6923.05   1
   0  -4   1 115865. 6924.07   1
  -1  -4  -1 8722.86 526.406   1
   1   4   1 9577.46 526.966   1
   1  -4   1 9022.23 525.724   1
   3   4   1 85.0583 30.2269   1
  -3  -4  -1 192.030 37.7345   1
  -3   4  -1 125.214 34.4594   1
   3  -4   1 98.6099 31.8957   1
  -4   4  -1 26292.9 1549.06   1
   4  -4   1 23951.8 1545.96   1
   4   4   1 24532.2 1545.00   1
  -4  -4  -1 25157.0 1547.40   1
  -5   4  -1 43738.1 2763.67   1
   5  -4   1 47963.0 2763.95   1
   5   4   1 44817.4 2759.24   1
  -5  -4  -1 43007.2 2759.04   1
  -6   4  -1 125704. 7129.73   1
   6  -4   1 125923. 7129.72   1
   6   4   1 129073. 7128.63   1
  -7   4  -1 8414.76 552.126   1
  -7  -4  -1 7937.34 549.006   1
   7   4   1 8487.30 549.046   1
   7  -4   1 9501.61 558.244   1
  -8  -4  -1 51.1119 30.7561   1
   8  -4   1 6.69347 23.9546   1
   8   4   1 12.2882 27.5632   1
  -8   4  -1-20.1873 25.7445   1
  -9   4  -1 48292.5 2887.31   1
  -9  -4  -1 40731.8 2879.64   1
   9   4   1 46972.5 2883.22   1
   9  -4   1 52607.1 2890.82   1
 -10   4  -1 6235.99 431.684   1
 -10  -4  -1 7133.45 431.567   1
  10   4   1 5745.36 422.837   1
  10  -4   1 6602.38 429.010   1
 -11   4  -1 19148.8 1183.32   1
 -11  -4  -1 18744.9 1180.27   1
  11   4   1 19588.0 1179.98   1
  11  -4   1 17333.8 1177.52   1
 -12   4  -1 13429.4 908.034   1
 -12  -4  -1 15070.3 911.706   1
  12   4   1 13245.9 904.768   1
  12  -4   1 15498.7 916.996   1
 -13   4  -1 4570.08 325.662   1
 -13  -4  -1 5345.73 332.598   1
  13   4   1 4074.79 317.406   1
  13  -4   1 4694.14 328.486   1
 -14   4  -1 7867.73 544.254   1
 -14  -4  -1 9311.17 552.472   1
  14   4   1 7428.28 538.820   1
  14  -4   1 8505.17 550.191   1
 -15   4  -1 1534.50 133.215   1
 -15  -4  -1 1320.08 125.115   1
  15  -4   1 1211.04 124.450   1
 -16   4  -1 1823.52 157.632   1
 -16  -4  -1 1948.81 159.658   1
  16   4   1 1986.79 157.767   1
  16  -4   1 1592.60 150.328   1
 -17   4  -1 196.668 46.1603   1
 -17  -4  -1 99.1849 45.2402   1
  17   4   1 147.428 47.8879   1
  17  -4   1 75.7573 40.6553   1
  18   4   1 972.063 108.645   1
 -18  -4  -1 1118.36 113.963   1
  19  -4   1 1216.41 119.917   1
 -20   4  -1 79.7935 44.3286   1
  20   4   1 77.6453 46.3584   1
 -20  -4  -1 82.8935 44.5853   1
 -21   4  -1 60.2892 51.5080   1
 -21  -4  -1 10.3478 47.8639   1
  21   4   1 68.3945 52.9140   1
  21  -4   1 28.4431 42.5976   1
 -22   4  -1 68.8102 50.9365   1
 -22  -4  -1 51.1719 41.5506   1
  22   4   1-9.84357 42.1250   1
  22  -4   1-9.61522 48.6797   1
 -23   4  -1 155.131 51.6078   1
 -23  -4  -1 191.820 57.0399   1
  23   4   1 117.912 57.6360   1
  23  -4   1 142.324 51.6137   1
 -24   4  -1-37.9792 35.5761   1
 -24  -4  -1-19.9542 46.7591   1
  24   4   1-28.8336 54.6501   1
  24  -4   1 9.41830 39.6219   1
 -25   4  -1 255.220 62.9796   1
  25   4   1 187.693 61.2001   1
  25  -4   1 165.636 52.3684   1
 -26   5   1-18.5721 47.0064   1
  26  -5  -1-18.2286 52.7934   1
 -24   5   1 98.5083 53.1429   1
  24   5  -1 77.8342 53.0441   1
  24  -5  -1 148.722 56.1376   1
 -23   5   1 266.965 62.9782   1
 -23  -5   1 347.419 64.9114   1
  23   5  -1 333.360 66.5813   1
  23  -5  -1 250.206 63.6930   1
 -22   5   1 757.767 90.0461   1
 -22  -5   1 728.670 90.3053   1
  22   5  -1 757.872 92.0980   1
  22  -5  -1 629.153 89.9723   1
 -21   5   1 352.181 62.2800   1
 -21  -5   1 410.347 72.2979   1
  21   5  -1 431.971 75.6288   1
  21  -5  -1 434.869 66.0681   1
 -20   5   1 40.3254 49.8465   1
  20  -5  -1 38.8318 46.1741   1
  19   5  -1 345.141 64.0551   1
 -19  -5   1 448.486 69.8021   1
 -18   5   1 790.755 97.2677   1
 -18  -5   1 691.707 91.7209   1
  18   5  -1 1037.20 101.319   1
  18  -5  -1 817.623 95.5791   1
  17  -5  -1 776.341 90.4607   1
 -17  -5   1 692.187 85.4128   1
  17   5  -1 605.682 84.6207   1
 -17   5   1 803.490 91.3161   1
  16  -5  -1 235.559 52.0872   1
 -16  -5   1 165.294 50.4503   1
 -16   5   1 185.640 45.5224   1
  16   5  -1 150.995 47.8875   1
 -15  -5   1 3257.61 220.502   1
  15   5  -1 2460.85 210.522   1
 -14   5   1 226.857 53.3979   1
  14  -5  -1 311.861 59.1090   1
  14   5  -1 219.502 48.4363   1
 -14  -5   1 373.657 56.8949   1
 -13   5   1 25584.7 1539.24   1
  13  -5  -1 24963.4 1536.81   1
  13   5  -1 23322.7 1531.35   1
 -13  -5   1 24092.6 1533.31   1
 -12   5   1 4646.76 329.095   1
  12  -5  -1 4466.74 328.039   1
 -12  -5   1 4992.50 328.562   1
 -11   5   1 21729.4 1339.85   1
  11   5  -1 23288.4 1338.96   1
 -11  -5   1 19506.9 1333.67   1
  11  -5  -1 20960.7 1339.30   1
  10   5  -1 7371.41 500.814   1
 -10  -5   1 7948.08 502.050   1
  -9   5   1 4044.16 297.858   1
   9   5  -1 4612.44 298.456   1
  -9  -5   1 4329.59 295.776   1
   9  -5  -1 4330.08 300.180   1
  -8   5   1 4494.19 318.386   1
   8   5  -1 4914.44 312.118   1
  -8  -5   1 4647.60 311.046   1
   8  -5  -1 4359.03 316.569   1
  -7   5   1 49484.3 2949.21   1
   7   5  -1 46708.9 2940.25   1
  -7  -5   1 50448.5 2943.59   1
   7  -5  -1 44608.4 2944.44   1
  -6   5   1 10408.6 756.915   1
   6   5  -1 13127.3 758.269   1
  -6  -5   1 12726.1 758.130   1
   6  -5  -1 11589.4 759.234   1
  -5   5   1 93642.1 5890.03   1
  -5  -5   1 94489.9 5886.33   1
   5  -5  -1 94352.4 5890.04   1
   5   5  -1 101123. 5886.78   1
   4  -5  -1 32876.4 2117.83   1
   4   5  -1 34681.6 2114.95   1
  -4   5   1 35160.3 2118.98   1
  -4  -5   1 34323.8 2115.80   1
   3  -5  -1 54399.3 3627.62   1
  -3   5   1 64606.0 3632.56   1
   2  -5  -1 6693.62 422.975   1
  -2   5   1 6350.99 423.268   1
   1  -5  -1 50428.2 2923.39   1
  -1   5   1 44836.2 2920.55   1
   0   5   1 80077.2 4896.23   1
   0  -5  -1 79534.7 4897.13   1
   1  -5   1 88433.0 5184.41   1
  -1   5  -1 75919.0 5182.60   1
   1   5   1 79886.1 5184.89   1
  -1  -5  -1 95826.6 5187.74   1
   2  -5   1 2763.99 211.562   1
  -2  -5  -1 3289.42 214.546   1
   2   5   1 3059.79 213.720   1
  -2   5  -1 3292.59 214.381   1
  -3   5  -1 185332. 9897.73   1
   3  -5   1 154461. 9893.84   1
   3   5   1 154151. 9891.99   1
  -3  -5  -1 156282. 9893.11   1
  -4   5  -1 16458.8 950.292   1
   4  -5   1 14288.3 945.356   1
   4   5   1 13631.5 944.293   1
  -4  -5  -1 16382.1 951.042   1
  -5   5  -1 11377.1 657.754   1
   5  -5   1 10314.8 652.230   1
   5   5   1 10576.4 651.733   1
  -5  -5  -1 8790.97 650.796   1
  -6   5  -1 59.8511 38.1703   1
   6  -5   1 125.650 39.9014   1
   6   5   1 91.1242 29.6351   1
  -6  -5  -1 76.0146 27.5220   1
  -7   5  -1 293.273 49.8936   1
   7  -5   1 502.018 58.2715   1
   7   5   1 472.837 54.2187   1
  -7  -5  -1 388.854 52.4601   1
  -8   5  -1 20811.4 1386.18   1
  -8  -5  -1 21704.8 1386.62   1
   8  -5   1 22648.4 1394.92   1
   8   5   1 23745.9 1389.39   1
   9   5   1 27276.5 1467.44   1
  -9  -5  -1 20439.4 1457.17   1
  10  -5   1 44386.2 2726.91   1
 -10   5  -1 43611.3 2725.72   1
 -11  -5  -1 6891.73 454.998   1
 -11   5  -1 6326.64 454.845   1
  11  -5   1 6950.14 457.914   1
  11   5   1 7011.96 454.694   1
 -12  -5  -1 1572.35 126.279   1
 -12   5  -1 1443.36 129.549   1
  12  -5   1 1348.16 122.306   1
  12   5   1 1119.85 115.104   1
 -13  -5  -1 2762.53 225.105   1
 -13   5  -1 3187.82 230.455   1
  13  -5   1 3305.00 232.406   1
  13   5   1 2873.90 224.461   1
 -14  -5  -1 5292.29 368.746   1
  15  -5   1 2272.36 179.031   1
 -15   5  -1 1953.89 170.505   1
  16  -5   1 147.945 53.1122   1
 -16  -5  -1 115.159 44.0717   1
  16   5   1 74.2915 38.1160   1
 -16   5  -1 49.5183 44.7958   1
  17  -5   1 39.1452 39.7837   1
 -17  -5  -1 58.8937 42.0529   1
  17   5   1 37.9941 43.3182   1
 -17   5  -1 20.4884 43.1477   1
  18  -5   1 614.264 80.2301   1
 -18  -5  -1 589.359 82.5325   1
  18   5   1 538.623 80.4299   1
 -18   5  -1 633.092 79.9057   1
  19  -5   1 220.981 57.7854   1
 -19   5  -1 161.036 54.4669   1
 -19  -5  -1 162.001 50.6209   1
 -20  -5  -1 2166.12 166.347   1
 -20   5  -1 1903.12 162.490   1
  20   5   1 1526.31 157.007   1
  20  -5   1 1717.39 157.093   1
  21  -5   1 38.6767 48.3476   1
 -21  -5  -1 20.4681 51.7921   1
  21   5   1-19.5889 47.1484   1
 -21   5  -1-9.89050 46.9801   1
  22  -5   1 382.597 66.8715   1
 -22  -5  -1 404.024 72.1051   1
  22   5   1 358.622 70.7567   1
 -22   5  -1 449.453 73.0770   1
  23  -5   1 354.305 65.0953   1
 -23  -5  -1 298.955 59.2363   1
  23   5   1 353.597 63.5656   1
 -23   5  -1 339.837 61.2780   1
 -24  -5  -1 222.699 61.1807   1
  24   5   1 171.009 58.6841   1
  25  -5   1 110.111 52.2613   1
 -25   5  -1 9.05959 39.5179   1
  25  -6  -1 9.01123 40.4300   1
 -25   6   1 19.1012 44.7536   1
  24  -6  -1 159.906 57.4349   1
 -24   6   1 96.6597 49.5432   1
 -23  -6   1 303.496 66.9631   1
  23   6  -1 202.872 63.7777   1
  22  -6  -1 555.643 83.2697   1
 -22  -6   1 682.578 88.4155   1
  22   6  -1 576.351 83.8739   1
 -22   6   1 820.005 88.4988   1
 -21  -6   1 599.188 80.8652   1
  21   6  -1 671.732 85.8828   1
  20  -6  -1 698.376 88.3749   1
 -20  -6   1 583.434 84.3040   1
  20   6  -1 754.522 93.0177   1
 -20   6   1 699.671 88.2719   1
  19  -6  -1 282.925 64.3697   1
 -19   6   1 298.400 63.9732   1
  19   6  -1 244.477 58.0867   1
 -19  -6   1 281.120 57.1235   1
 -18  -6   1 1777.98 148.561   1
  18  -6  -1 1666.78 151.597   1
  18   6  -1 1591.62 146.381   1
 -18   6   1 1639.31 149.584   1
 -17   6   1 209.314 50.5196   1
 -17  -6   1 343.229 60.3706   1
  17  -6  -1 244.855 54.4342   1
  17   6  -1 233.897 51.8571   1
  16  -6  -1 3365.73 249.237   1
 -16   6   1 3212.03 248.326   1
 -15   6   1 130.567 49.7876   1
  15  -6  -1 171.935 49.7662   1
  15   6  -1 79.3396 38.1334   1
 -15  -6   1 210.183 49.1756   1
 -14   6   1 1181.43 107.389   1
  14  -6  -1 919.149 101.135   1
  14   6  -1 851.976 97.6276   1
 -14  -6   1 951.855 98.3747   1
 -13   6   1 1159.50 112.737   1
 -13  -6   1 1177.98 109.464   1
  13  -6  -1 998.184 108.523   1
  13   6  -1 1270.82 110.654   1
 -12   6   1 22981.4 1452.34   1
  12   6  -1 22428.0 1448.78   1
  12  -6  -1 24635.2 1456.79   1
 -12  -6   1 22561.3 1450.49   1
  11  -6  -1 94.6421 41.5303   1
 -11   6   1 23.4796 29.4720   1
 -10   6   1 4408.53 321.854   1
  10   6  -1 5199.03 323.570   1
 -10  -6   1 4265.73 316.780   1
  10  -6  -1 4831.41 324.921   1
   9   6  -1 705.116 74.4562   1
  -8   6   1 404.812 63.4546   1
   8   6  -1 428.873 54.6524   1
  -8  -6   1 523.355 58.5042   1
   8  -6  -1 344.414 57.3286   1
  -7   6   1 9146.11 610.615   1
   7   6  -1 10155.4 610.384   1
  -7  -6   1 9509.93 609.815   1
   7  -6  -1 8990.79 610.594   1
  -6   6   1 10900.7 712.843   1
  -6  -6   1 11120.8 709.774   1
   6  -6  -1 11274.2 713.184   1
   6   6  -1 11248.2 709.116   1
   5   6  -1 7929.28 561.528   1
  -5   6   1 8634.91 568.928   1
  -5  -6   1 9562.60 567.739   1
   5  -6  -1 9306.30 571.593   1
   4   6  -1 11490.4 706.406   1
  -4   6   1 10248.6 707.130   1
  -4  -6   1 11323.2 706.716   1
   4  -6  -1 11472.9 711.270   1
   3   6  -1 14901.8 918.423   1
  -3   6   1 13895.5 921.499   1
  -3  -6   1 14997.2 919.989   1
   3  -6  -1 14620.1 922.121   1
   2   6  -1 177138. 11742.5   1
  -2   6   1 200491. 11749.1   1
  -2  -6   1 191635. 11745.4   1
   2  -6  -1 202634. 11748.8   1
   1   6  -1 48805.4 2973.15   1
  -1   6   1 48795.4 2974.79   1
   1  -6  -1 47656.9 2975.56   1
  -1  -6   1 47810.0 2973.32   1
   0   6   1 82046.5 5729.14   1
   0   6  -1 103243. 5736.27   1
   0  -6  -1 100013. 5734.28   1
   0  -6   1 91645.4 5732.03   1
   1   6   1 18353.4 1178.79   1
  -1   6  -1 21523.5 1183.81   1
  -1  -6  -1 18599.4 1182.03   1
   1  -6   1 17549.3 1176.92   1
   2   6   1 89843.2 5477.82   1
  -2  -6  -1 87788.2 5480.69   1
  -2   6  -1 95692.3 5481.09   1
   2  -6   1 84228.7 5478.54   1
  -3  -6  -1 3210.88 222.240   1
   3  -6   1 2876.35 220.235   1
   3   6   1 3431.27 222.201   1
  -3   6  -1 3128.64 221.402   1
  -4  -6  -1 26466.2 1835.03   1
   4   6   1 33103.4 1840.53   1
   4  -6   1 31864.7 1840.75   1
  -4   6  -1 27869.0 1837.03   1
  -5  -6  -1 18115.1 1119.60   1
   5   6   1 17650.9 1117.01   1
   5  -6   1 17615.5 1119.23   1
  -5   6  -1 17787.8 1118.96   1
  -6  -6  -1 6061.76 418.801   1
   6   6   1 5679.66 417.144   1
   6  -6   1 6346.02 421.022   1
  -7  -6  -1 4906.55 339.463   1
   7   6   1 5175.21 339.343   1
   7  -6   1 5123.91 341.578   1
  -7   6  -1 4742.29 341.006   1
  -8  -6  -1 13731.5 984.175   1
   8   6   1 17935.6 992.402   1
   9  -6   1 5711.77 400.029   1
  -9   6  -1 5988.05 395.439   1
 -10  -6  -1 2626.43 195.183   1
  10   6   1 2318.62 190.084   1
  10  -6   1 2714.78 200.130   1
 -10   6  -1 2686.30 199.467   1
 -11  -6  -1 17159.5 1085.28   1
 -11   6  -1 15781.3 1084.16   1
  11   6   1 17831.4 1086.67   1
  11  -6   1 17723.3 1089.83   1
 -12  -6  -1 2485.01 202.514   1
 -12   6  -1 2914.38 209.167   1
  12   6   1 2454.19 202.032   1
  12  -6   1 2831.83 207.818   1
 -13   6  -1 1376.76 133.544   1
 -13  -6  -1 1486.46 128.106   1
  13  -6   1 1258.11 123.162   1
 -14  -6  -1 3499.92 247.054   1
 -14   6  -1 3383.18 250.223   1
  14  -6   1 3122.29 246.068   1
  14   6   1 3189.93 244.166   1
  15   6   1 461.114 71.8173   1
 -15  -6  -1 429.821 66.1151   1
  15  -6   1 556.888 72.8174   1
 -15   6  -1 409.160 67.4176   1
  16   6   1 472.484 77.7711   1
 -16   6  -1 494.273 77.5273   1
  16  -6   1 679.078 84.8267   1
 -16  -6  -1 693.555 83.2729   1
 -17  -6  -1 1239.05 123.154   1
  17   6   1 1393.26 128.641   1
  18   6   1-9.75655 48.1886   1
 -18   6  -1 10.3297 47.0376   1
 -18  -6  -1 9.68150 40.0090   1
  18  -6   1 29.9859 48.7467   1
 -19  -6  -1 3945.42 278.653   1
 -19   6  -1 3678.12 276.513   1
  19  -6   1 3429.43 272.701   1
  19   6   1 3940.65 279.046   1
  20   6   1 49.8215 52.2828   1
 -20  -6  -1 49.3677 45.7128   1
 -21   6  -1 1273.60 127.228   1
  22   6   1 388.748 66.1939   1
 -22  -6  -1 237.521 60.0670   1
 -23  -6  -1 228.842 63.0194   1
  23  -6   1 191.330 57.9427   1
 -23   6  -1 222.232 60.3414   1
  24   6   1 88.2893 52.2292   1
 -24   6  -1 103.895 53.4527   1
  24  -6   1 72.2294 52.5588   1
 -25   7   1 93.2204 51.3619   1
  25  -7  -1 117.971 57.0550   1
  24  -7  -1 74.2407 48.2811   1
 -23   7   1 313.806 60.9802   1
  23   7  -1 281.957 66.3688   1
  23  -7  -1 150.290 47.3783   1
  22  -7  -1 184.656 59.4051   1
 -22   7   1 190.231 60.1251   1
 -21   7   1 1082.10 111.232   1
 -21  -7   1 1220.12 116.504   1
  21  -7  -1 894.632 107.079   1
  21   7  -1 1050.23 112.133   1
 -20   7   1 235.809 59.4144   1
  20  -7  -1 265.472 66.2815   1
  20   7  -1 271.490 63.4186   1
 -20  -7   1 287.773 62.7097   1
 -19   7   1-29.4526 45.3537   1
  19  -7  -1 21.2192 46.1271   1
  19   7  -1 19.8580 46.5194   1
 -19  -7   1-10.1521 42.6905   1
 -18   7   1 77.6851 46.3847   1
 -18  -7   1 99.5983 47.5618   1
  18   7  -1 136.182 53.9340   1
  18  -7  -1 31.2251 41.7327   1
  17  -7  -1 2295.06 176.203   1
 -17  -7   1 1813.59 165.804   1
  17   7  -1 1922.92 168.544   1
 -17   7   1 2079.57 173.702   1
 -16   7   1 229.220 60.5153   1
 -16  -7   1 245.456 53.1845   1
  16   7  -1 138.670 50.1295   1
  15  -7  -1 2599.49 192.520   1
  15   7  -1 2605.36 192.271   1
 -15   7   1 2501.56 192.924   1
  14  -7  -1 1260.75 134.247   1
 -14  -7   1 1716.23 139.054   1
 -14   7   1 1384.79 136.531   1
  14   7  -1 1862.79 143.664   1
 -13  -7   1 3662.27 275.168   1
  13   7  -1 3823.51 276.360   1
 -13   7   1 3435.51 275.858   1
 -12  -7   1 1745.78 149.692   1
  12   7  -1 1769.02 149.288   1
 -12   7   1 1849.19 151.215   1
  12  -7  -1 1920.14 155.936   1
 -11  -7   1 10695.2 712.957   1
  11   7  -1 12150.0 716.615   1
 -11   7   1 10489.9 714.502   1
  11  -7  -1 10780.5 716.089   1
 -10   7   1 2228.08 177.885   1
  10  -7  -1 2236.40 176.943   1
  -9  -7   1 1448.86 121.625   1
  -9   7   1 1250.03 122.004   1
   9   7  -1 1164.05 116.329   1
   8  -7  -1 130.509 43.3213   1
   8   7  -1 250.844 43.0517   1
  -8   7   1 131.772 43.7148   1
   7   7  -1 36524.7 2309.57   1
  -7  -7   1 38164.2 2313.41   1
   6  -7  -1 424.269 57.5757   1
  -6  -7   1 466.895 57.3791   1
   6   7  -1 466.333 57.8535   1
  -6   7   1 442.277 58.7068   1
  -5  -7   1 28047.8 1716.90   1
  -5   7   1 27980.3 1719.25   1
   5  -7  -1 27833.1 1719.96   1
   5   7  -1 26619.8 1714.38   1
  -4  -7   1 8686.29 599.812   1
  -4   7   1 9614.50 605.209   1
   4  -7  -1 9049.10 603.367   1
   4   7  -1 10142.5 602.970   1
  -3  -7   1 28665.9 2011.90   1
  -3   7   1 36360.8 2021.47   1
   3  -7  -1 30063.4 2013.69   1
   3   7  -1 36302.1 2016.82   1
  -2  -7   1 1439.30 111.421   1
  -2   7   1 1418.95 114.084   1
   2  -7  -1 1099.47 110.420   1
   2   7  -1 1343.35 110.269   1
   1  -7  -1 63033.6 3877.18   1
  -1  -7   1 63881.5 3876.04   1
  -1   7   1 67919.6 3879.44   1
   1   7  -1 58194.9 3872.11   1
   0  -7  -1 18.7352 28.0507   1
   0  -7   1 46.9838 30.4542   1
   0   7  -1 24.4571 30.2305   1
   0   7   1 12.2173 23.8937   1
  -1  -7  -1 591.774 64.4348   1
  -1   7  -1 479.574 61.1298   1
   1  -7   1 465.365 60.9542   1
   1   7   1 693.997 65.0268   1
  -2  -7  -1 19808.5 1179.61   1
  -2   7  -1 19711.5 1178.23   1
   2  -7   1 18460.3 1175.78   1
   2   7   1 17289.7 1173.22   1
  -3  -7  -1 78006.6 4544.53   1
   3   7   1 72855.5 4540.60   1
   3  -7   1 77090.7 4543.79   1
  -3   7  -1 68124.2 4541.48   1
  -4   7  -1 19303.1 1150.29   1
   4   7   1 19035.1 1146.88   1
   4  -7   1 17966.7 1147.50   1
  -4  -7  -1 16794.1 1145.67   1
   5  -7   1 558.922 65.3993   1
  -5  -7  -1 575.662 63.9090   1
  -5   7  -1 430.074 64.5065   1
   5   7   1 438.178 61.9426   1
   6   7   1 521.207 64.2080   1
  -6  -7  -1 642.932 70.5198   1
  -6   7  -1 596.996 70.9913   1
   6  -7   1 513.491 70.2710   1
  -7  -7  -1 151.260 47.9329   1
   7   7   1 231.101 46.9287   1
   7  -7   1 172.387 41.7743   1
  -7   7  -1 209.330 48.8680   1
   8  -7   1 1117.53 108.651   1
  -8   7  -1 1161.05 111.104   1
  -9  -7  -1 11671.4 811.691   1
   9   7   1 13700.0 816.465   1
   9  -7   1 12907.6 816.717   1
  -9   7  -1 12526.7 815.369   1
 -10  -7  -1 15582.8 989.674   1
  10   7   1 15854.6 987.921   1
  10  -7   1 17585.8 998.648   1
 -10   7  -1 13663.9 984.024   1
 -11  -7  -1 817.669 90.4715   1
  11   7   1 944.270 93.0061   1
  11  -7   1 827.240 95.5644   1
 -11   7  -1 881.205 95.3565   1
 -12  -7  -1 3701.85 283.386   1
  12  -7   1 4315.32 292.882   1
 -12   7  -1 4023.03 289.144   1
  13   7   1 3826.02 284.962   1
 -13  -7  -1 4082.79 288.354   1
  13  -7   1 3889.94 288.083   1
 -13   7  -1 4176.08 293.807   1
  14  -7   1 192.480 54.8930   1
 -14   7  -1 124.896 49.7118   1
 -15  -7  -1 1799.14 149.285   1
 -15   7  -1 1576.55 150.135   1
  15  -7   1 1643.66 148.990   1
  15   7   1 1672.10 146.697   1
  16   7   1 279.163 56.2210   1
 -16  -7  -1 177.264 52.0224   1
  16  -7   1 262.367 64.1695   1
 -16   7  -1 255.137 56.2385   1
  17   7   1-9.84230 43.4772   1
 -17  -7  -1-50.1271 45.6489   1
  17  -7   1 20.8199 47.3996   1
 -17   7  -1 9.88370 38.5906   1
 -18   7  -1 1710.45 154.034   1
  18  -7   1 1668.80 153.200   1
  18   7   1 1874.33 155.949   1
 -18  -7  -1 1635.06 151.228   1
 -19   7  -1 1280.97 128.779   1
  19  -7   1 1256.17 128.377   1
  19   7   1 1357.46 129.616   1
 -19  -7  -1 1444.27 132.544   1
 -20   7  -1 1457.77 148.791   1
 -20  -7  -1 1961.95 160.165   1
  20  -7   1 1844.01 156.824   1
  20   7   1 1638.15 153.652   1
 -21   7  -1 19.8282 36.3156   1
 -21  -7  -1-10.2640 40.0779   1
  21   7   1-10.0386 47.0361   1
  21  -7   1-28.5054 38.5576   1
  22  -7   1 131.461 49.9568   1
  22   7   1 159.110 55.0542   1
 -22  -7  -1 173.046 51.6400   1
 -22   7  -1 116.978 45.8729   1
  23   7   1 9.80232 37.4983   1
 -23  -7  -1-10.0017 39.8235   1
 -24   7  -1 74.5018 45.7526   1
  24  -7   1 107.026 48.5702   1
 -24   8   1-9.48714 48.5995   1
  24  -8  -1-36.3505 50.6971   1
 -23   8   1 48.7359 41.1406   1
  23  -8  -1 66.1159 46.7804   1
  22   8  -1 269.964 66.9163   1
  21  -8  -1 462.686 77.3079   1
  21   8  -1 350.673 69.5129   1
 -21  -8   1 318.672 66.4579   1
 -21   8   1 307.277 67.2027   1
  20   8  -1 926.581 103.536   1
 -20  -8   1 919.996 102.081   1
 -20   8   1 892.700 97.7137   1
 -19  -8   1 10.1216 42.8132   1
  19  -8  -1 104.798 56.2927   1
  19   8  -1 118.384 54.1228   1
 -18   8   1 30.2880 41.8382   1
  18  -8  -1 10.1254 42.6979   1
  18   8  -1 106.694 46.7983   1
 -18  -8   1 60.6256 48.0995   1
 -17   8   1 559.255 76.7443   1
  17  -8  -1 435.323 71.8818   1
  17   8  -1 564.767 77.2915   1
 -17  -8   1 529.298 77.3832   1
 -16   8   1 20.1268 38.7061   1
 -16  -8   1 68.8679 41.5654   1
  16  -8  -1 88.6069 42.9919   1
  16   8  -1 84.5126 42.3135   1
  15  -8  -1 3870.08 290.359   1
 -15   8   1 4046.23 291.117   1
 -14  -8   1-9.37665 39.4321   1
  14   8  -1-36.3658 42.5975   1
 -14   8   1 9.50946 41.3464   1
  14  -8  -1 9.46402 41.8072   1
 -13  -8   1 73.3181 41.1405   1
  13   8  -1-17.6864 41.4617   1
 -13   8   1 18.1349 41.9179   1
  13  -8  -1 28.4581 41.2720   1
 -12  -8   1 28045.4 1794.73   1
  12   8  -1 30758.4 1798.08   1
 -12   8   1 27925.6 1794.85   1
  12  -8  -1 28026.6 1796.74   1
 -11  -8   1 189.810 48.6493   1
  11   8  -1 107.567 43.9795   1
 -11   8   1 191.949 50.4243   1
  11  -8  -1 168.840 48.5839   1
 -10  -8   1 8291.06 509.425   1
  10   8  -1 7221.58 501.177   1
 -10   8   1 7945.57 511.236   1
  10  -8  -1 7039.63 503.528   1
  -9  -8   1 3700.61 237.683   1
  -9   8   1 2931.41 234.125   1
   9   8  -1 3057.99 228.742   1
   9  -8  -1 3013.30 232.036   1
  -8   8   1 48.7803 39.1736   1
   8  -8  -1 8.11294 38.0508   1
  -7   8   1 5627.37 398.406   1
   7   8  -1 6216.32 398.175   1
   7  -8  -1 5894.88 399.208   1
   6  -8  -1 11083.7 745.436   1
  -6   8   1 11881.2 746.435   1
   6   8  -1 10435.2 737.558   1
  -6  -8   1 13234.1 747.608   1
   5   8  -1 1148.20 101.590   1
  -5  -8   1 1123.68 102.697   1
   4   8  -1 10068.2 626.712   1
  -4   8   1 10201.1 631.778   1
   4  -8  -1 9044.05 626.422   1
  -4  -8   1 9541.64 627.914   1
   3   8  -1 12858.5 872.714   1
  -3   8   1 15699.7 883.197   1
   3  -8  -1 13041.7 875.367   1
  -3  -8   1 13932.7 875.057   1
   2   8  -1 70589.2 4326.20   1
  -2   8   1 74220.8 4331.02   1
   2  -8  -1 63191.9 4324.65   1
  -2  -8   1 74293.8 4328.16   1
  -1   8   1 4062.63 314.112   1
   1   8  -1 4373.50 314.074   1
   1  -8  -1 4871.85 319.740   1
   0   8   1 7521.17 461.174   1
   0   8  -1 7372.89 460.639   1
   0  -8   1 6418.74 455.146   1
   0  -8  -1 6629.36 458.514   1
   1   8   1 2591.11 196.360   1
  -1   8  -1 2566.61 194.954   1
   1  -8   1 2650.26 194.644   1
  -1  -8  -1 2814.36 198.822   1
   2   8   1 19662.9 1308.96   1
  -2   8  -1 20441.2 1310.73   1
   2  -8   1 21632.0 1312.07   1
  -2  -8  -1 22020.3 1314.06   1
   3   8   1 14394.7 976.706   1
  -3   8  -1 16645.2 983.273   1
   3  -8   1 16505.7 983.569   1
  -3  -8  -1 14573.3 980.129   1
   4   8   1 26956.1 1740.69   1
   4  -8   1 29350.8 1746.76   1
  -4   8  -1 29111.8 1748.07   1
  -4  -8  -1 26741.9 1742.58   1
  -5  -8  -1 3623.46 258.184   1
  -6   8  -1 1972.93 164.498   1
   6  -8   1 2270.90 168.295   1
  -7  -8  -1 23118.5 1465.16   1
   7   8   1 24524.0 1466.37   1
  -7   8  -1 23670.1 1471.28   1
   7  -8   1 22101.7 1466.01   1
  -8  -8  -1 7255.79 478.418   1
   8   8   1 7107.20 475.160   1
  -8   8  -1 6740.74 478.659   1
   8  -8   1 7438.64 479.280   1
  -9  -8  -1 1019.50 98.8097   1
   9   8   1 849.712 93.3389   1
  -9   8  -1 905.055 95.6412   1
   9  -8   1 842.401 94.7322   1
 -10  -8  -1 4891.36 335.921   1
  10   8   1 4858.85 335.469   1
  10  -8   1 5002.00 339.141   1
 -10   8  -1 4369.13 332.755   1
 -11  -8  -1 436.936 69.7896   1
 -11   8  -1 548.774 73.6582   1
  11  -8   1 598.406 74.9339   1
 -12  -8  -1 5880.07 388.970   1
  12   8   1 5927.33 387.614   1
 -12   8  -1 5228.50 384.229   1
  12  -8   1 5248.81 385.682   1
  13  -8   1 2410.06 195.211   1
 -13   8  -1 2527.35 199.431   1
 -14  -8  -1-19.4437 39.4493   1
  14   8   1 9.27921 36.9497   1
 -14   8  -1 9.92363 46.4967   1
  14  -8   1-29.1106 39.3750   1
  15   8   1 413.638 70.0492   1
 -15   8  -1 581.313 78.8736   1
  15  -8   1 609.401 76.8138   1
 -16  -8  -1 758.461 89.1268   1
  16   8   1 710.211 89.9958   1
 -16   8  -1 782.368 94.5746   1
  16  -8   1 788.095 93.5951   1
  17  -8   1 1243.15 129.968   1
 -17   8  -1 1460.94 130.916   1
 -18   8  -1 735.421 89.9754   1
  18  -8   1 895.552 99.8106   1
  18   8   1 602.108 86.1156   1
 -18  -8  -1 588.365 82.8598   1
 -19   8  -1 70.6969 38.8886   1
  19  -8   1 92.5151 44.9109   1
  19   8   1 109.254 53.9153   1
 -19  -8  -1 10.0311 48.4887   1
  20  -8   1-19.8443 49.6856   1
 -20   8  -1-71.6116 55.4127   1
  21  -8   1 173.472 51.3805   1
  21   8   1 178.485 52.8144   1
 -21  -8  -1 110.152 50.3710   1
  22  -8   1 64.8355 46.3380   1
 -22   8  -1-9.66492 42.0498   1
  23  -8   1-18.1562 50.2150   1
 -23   8  -1 122.490 52.6292   1
  24  -9  -1 63.0881 42.2729   1
 -24   9   1-9.35133 46.7991   1
  23  -9  -1-18.4827 47.8708   1
 -23   9   1 39.1456 47.7270   1
  22  -9  -1 9.75036 40.3049   1
 -22   9   1 30.0873 44.3164   1
  21  -9  -1 278.040 61.1703   1
 -21   9   1 185.566 51.2668   1
 -20   9   1 166.383 56.2651   1
 -20  -9   1 310.686 64.5329   1
  20   9  -1 351.320 66.9108   1
  20  -9  -1 217.317 64.5234   1
  19   9  -1 451.442 72.2702   1
 -19  -9   1 308.389 65.8006   1
  18  -9  -1 137.508 56.1546   1
 -18   9   1 179.356 56.1134   1
 -17   9   1 157.140 52.8063   1
  17  -9  -1 160.233 48.0965   1
  17   9  -1 180.564 53.0238   1
 -17  -9   1 197.427 51.7626   1
 -16   9   1-10.0652 39.2998   1
  16  -9  -1 9.98434 38.9842   1
  16   9  -1 19.8626 49.0487   1
 -16  -9   1 10.1880 45.7023   1
 -15   9   1 148.352 53.0764   1
  15  -9  -1 175.810 52.9997   1
  15   9  -1 272.968 61.5150   1
 -15  -9   1 169.753 54.6871   1
  14  -9  -1 605.923 81.5298   1
 -14   9   1 625.162 80.6802   1
 -13   9   1 44.8915 39.4937   1
  13  -9  -1 112.062 50.6688   1
  13   9  -1 164.056 51.6714   1
 -13  -9   1 77.5878 48.8624   1
 -12   9   1 324.410 62.4691   1
 -12  -9   1 188.654 51.7689   1
  12   9  -1 273.448 55.9704   1
  12  -9  -1 238.504 58.3259   1
 -11  -9   1 16998.3 1114.83   1
  11   9  -1 18013.9 1113.60   1
 -10  -9   1 2197.01 174.743   1
 -10   9   1 2037.82 173.535   1
  10  -9  -1 2038.22 172.213   1
  10   9  -1 2297.02 173.725   1
   9   9  -1 501.940 64.4823   1
   9  -9  -1 438.639 69.3592   1
  -9  -9   1 337.600 59.1975   1
  -9   9   1 446.235 64.6365   1
   8  -9  -1 18938.3 1285.08   1
  -8   9   1 18292.4 1283.93   1
  -7   9   1 887.245 91.7397   1
   7   9  -1 657.821 78.1805   1
  -7  -9   1 869.189 86.7840   1
   7  -9  -1 654.600 81.3921   1
  -6   9   1 2551.30 197.540   1
   6  -9  -1 2581.14 197.388   1
   5   9  -1 5913.81 395.383   1
  -5   9   1 6093.58 398.967   1
  -5  -9   1 5399.42 394.038   1
   5  -9  -1 6112.89 399.854   1
   4   9  -1 379.026 53.9575   1
  -4   9   1 279.325 51.7291   1
  -4  -9   1 361.686 56.4696   1
   4  -9  -1 267.445 53.6154   1
   3   9  -1 14076.7 877.936   1
  -3   9   1 14626.9 882.490   1
  -3  -9   1 13175.3 875.808   1
   3  -9  -1 13296.2 877.096   1
   2   9  -1 12170.5 705.202   1
  -2  -9   1 9802.00 698.356   1
   1   9  -1 7047.82 470.844   1
  -1  -9   1 7136.31 470.852   1
   0   9  -1 1473.45 122.415   1
   0  -9   1 1336.99 118.663   1
  -1   9  -1 5057.41 331.476   1
   1  -9   1 4509.77 325.527   1
  -3   9  -1 11688.2 761.927   1
   3  -9   1 12029.5 764.620   1
   4   9   1 121.398 40.3318   1
  -4   9  -1 254.329 50.0358   1
  -4  -9  -1 183.663 45.4433   1
   4  -9   1 71.3333 39.2139   1
   5  -9   1 583.014 73.6323   1
  -5  -9  -1 647.985 74.7272   1
   5   9   1 596.215 71.7730   1
  -5   9  -1 539.869 71.6853   1
  -6   9  -1 8433.31 555.167   1
  -6  -9  -1 7326.31 548.254   1
   6  -9   1 9252.37 557.227   1
   6   9   1 8786.66 555.592   1
  -7  -9  -1 5427.65 367.976   1
  -7   9  -1 4589.78 363.850   1
   7  -9   1 5213.50 365.960   1
  -8  -9  -1 224.876 48.5785   1
   8   9   1 184.373 47.6618   1
  -8   9  -1 352.201 59.2957   1
   8  -9   1 221.508 50.1738   1
  -9  -9  -1 6730.97 468.785   1
   9   9   1 7391.31 470.819   1
   9  -9   1 7096.63 470.568   1
  -9   9  -1 6641.97 470.134   1
 -10  -9  -1 4386.78 316.069   1
 -11  -9  -1 1869.52 160.648   1
  11   9   1 1992.63 160.612   1
 -11   9  -1 1771.59 155.719   1
  11  -9   1 1796.63 160.975   1
 -12   9  -1 5405.13 369.958   1
  12  -9   1 5117.50 369.468   1
 -13  -9  -1 494.146 77.0992   1
  13   9   1 521.054 75.1538   1
 -13   9  -1 495.247 74.0262   1
  13  -9   1 396.035 67.6564   1
 -14  -9  -1 322.281 65.3217   1
  14   9   1 519.753 74.9130   1
 -14   9  -1 538.041 75.5426   1
  14  -9   1 527.115 77.3976   1
 -15  -9  -1 368.967 69.3542   1
  15   9   1 257.094 64.8209   1
 -15   9  -1 325.709 63.6671   1
  15  -9   1 248.945 56.2864   1
 -16  -9  -1 799.713 90.3831   1
  16   9   1 781.234 91.0576   1
 -16   9  -1 743.821 94.9000   1
  16  -9   1 652.473 85.5252   1
 -17  -9  -1-10.4773 37.4922   1
  17   9   1 50.5668 41.7881   1
 -17   9  -1-30.3692 46.0925   1
  17  -9   1-20.2962 44.8268   1
  18   9   1 71.2083 42.8005   1
 -18  -9  -1-31.4646 47.0688   1
 -19   9  -1 147.714 51.8955   1
  19  -9   1 10.4546 49.3101   1
  19   9   1 122.489 57.2040   1
 -19  -9  -1 84.1646 53.5423   1
  20   9   1-10.1218 50.6262   1
 -20  -9  -1 52.5417 48.5629   1
 -21   9  -1 70.1153 44.6012   1
  21  -9   1 135.746 52.2108   1
  21   9   1 101.384 57.3650   1
 -21  -9  -1 52.2501 50.6154   1
  22   9   1 30.1002 42.2415   1
 -22   9  -1 38.3470 49.6988   1
  23  -9   1 8.88150 39.8401   1
 -23   9  -1-9.30323 33.2905   1
  23 -10  -1 28.1513 44.5941   1
 -23  10   1 19.2896 43.9378   1
  21 -10  -1 10.1736 36.4054   1
 -21  10   1-19.3116 45.8636   1
 -20 -10   1-21.7747 39.8832   1
  20 -10  -1 73.4066 44.8578   1
  20  10  -1-41.7969 43.9466   1
 -19  10   1 41.0486 40.1049   1
  19 -10  -1-19.8784 38.0619   1
  19  10  -1 41.5426 47.3201   1
 -19 -10   1 76.1213 53.0582   1
  18  10  -1-10.2758 46.0989   1
 -18 -10   1-10.8426 47.1446   1
 -17  10   1 387.391 70.8429   1
  17 -10  -1 349.901 63.1714   1
  17  10  -1 283.596 62.4211   1
 -17 -10   1 387.817 70.6035   1
 -16  10   1 564.749 88.5473   1
  16 -10  -1 703.624 90.7378   1
  16  10  -1 785.964 92.3464   1
 -16 -10   1 873.716 98.5016   1
 -15  10   1 468.052 72.4460   1
  15 -10  -1 558.260 76.8680   1
  15  10  -1 674.499 86.4979   1
 -14  10   1 283.883 59.5700   1
  14 -10  -1 151.152 54.7437   1
  14  10  -1 306.655 60.2688   1
 -14 -10   1 345.030 65.5083   1
 -13  10   1 28.8974 45.4889   1
  13 -10  -1 170.824 56.8686   1
 -12  10   1 1335.95 131.371   1
  12  10  -1 1105.20 119.605   1
 -12 -10   1 1180.38 122.775   1
 -11  10   1 2416.30 178.950   1
  11 -10  -1 2217.74 174.410   1
  11  10  -1 2249.51 174.245   1
  10 -10  -1 1720.52 159.483   1
  10  10  -1 1974.34 158.735   1
 -10 -10   1 1646.15 154.776   1
   9 -10  -1 4058.61 293.362   1
  -9 -10   1 4084.75 293.105   1
  -9  10   1 3987.38 292.119   1
   9  10  -1 4095.15 292.012   1
   8 -10  -1 14137.5 929.572   1
  -8 -10   1 15051.4 932.495   1
  -8  10   1 14926.1 934.766   1
   8  10  -1 14058.5 926.952   1
   7 -10  -1 8375.35 578.460   1
  -7  10   1 8629.21 579.536   1
   7  10  -1 9319.75 579.625   1
  -7 -10   1 8821.87 579.586   1
  -6  10   1 1044.80 103.213   1
   6 -10  -1 965.830 101.178   1
  -6 -10   1 991.854 101.060   1
   5  10  -1 72.0472 40.5182   1
  -5  10   1 8.52159 38.8077   1
   5 -10  -1 8.58404 42.4000   1
  -5 -10   1-33.1853 31.7459   1
   4  10  -1 12362.7 779.056   1
  -4  10   1 12028.8 783.241   1
   4 -10  -1 11831.1 778.563   1
   3  10  -1 5152.99 357.972   1
  -3  10   1 5017.23 361.989   1
   3 -10  -1 5667.76 363.285   1
  -3 -10   1 5083.34 360.608   1
  -2  10   1 1553.72 139.575   1
   2  10  -1 1635.94 141.598   1
   2 -10  -1 1733.11 141.309   1
  -2 -10   1 1659.81 141.715   1
  -1  10   1 92638.0 5778.94   1
   1 -10  -1 82375.8 5776.45   1
  -1 -10   1 94292.8 5779.20   1
   0  10  -1 4234.66 290.874   1
   0  10   1 3721.53 287.324   1
   0 -10   1 4121.71 289.267   1
   0 -10  -1 4308.56 292.603   1
   1  10   1 1485.26 128.278   1
  -1  10  -1 1544.82 131.682   1
   1 -10   1 1409.84 127.462   1
  -1 -10  -1 1451.03 128.727   1
  -2  10  -1 354.913 57.6391   1
   2 -10   1 375.233 57.0155   1
  -2 -10  -1 273.099 52.4783   1
   3  10   1 108623. 6339.78   1
  -3  10  -1 97593.6 6335.57   1
   3 -10   1 100171. 6337.82   1
  -3 -10  -1 106905. 6340.24   1
   4  10   1 73.6501 42.0482   1
  -4  10  -1 103.360 40.4518   1
   4 -10   1 160.708 41.3612   1
  -4 -10  -1 129.747 47.3589   1
  -5  10  -1 2880.38 233.053   1
   5 -10   1 2783.26 233.520   1
  -5 -10  -1 3300.74 237.276   1
  -6  10  -1 1169.50 110.067   1
   6 -10   1 1126.57 104.201   1
   6  10   1 876.830 98.7068   1
  -6 -10  -1 962.234 103.196   1
  -7  10  -1 5504.98 392.937   1
   7 -10   1 5307.93 390.691   1
   7  10   1 6418.23 398.677   1
  -8  10  -1 515.844 79.0224   1
   8  10   1 727.064 80.5613   1
   8 -10   1 668.384 80.7171   1
  -8 -10  -1 418.574 71.2306   1
  -9 -10  -1 5612.50 389.218   1
 -10 -10  -1 142.131 42.6785   1
  10  10   1 156.185 46.6881   1
 -10  10  -1 89.4643 46.0233   1
  10 -10   1 150.850 45.5522   1
 -11 -10  -1 5843.08 395.020   1
  11  10   1 5439.48 390.647   1
 -11  10  -1 5806.71 395.484   1
  11 -10   1 5488.50 392.384   1
 -12 -10  -1 1670.00 136.671   1
  12  10   1 1472.60 132.159   1
  12 -10   1 1463.48 133.217   1
 -13 -10  -1 827.301 96.5253   1
  13  10   1 928.375 98.5512   1
 -13  10  -1 711.617 91.2940   1
  13 -10   1 809.041 93.4659   1
 -14 -10  -1 94.9355 42.3593   1
  14  10   1 137.926 49.5658   1
 -14  10  -1 30.1124 42.5659   1
  14 -10   1 99.4915 46.2903   1
 -15 -10  -1 783.322 93.9506   1
  15  10   1 742.574 92.5427   1
 -15  10  -1 730.584 90.6072   1
  15 -10   1 664.295 91.0770   1
 -16 -10  -1 85.2075 56.4419   1
  16  10   1-10.1725 47.6999   1
 -16  10  -1 52.5778 46.4906   1
  16 -10   1 9.83259 46.7436   1
 -17 -10  -1 841.296 102.516   1
  17  10   1 949.444 108.944   1
 -18 -10  -1 96.2625 55.9727   1
  18  10   1 259.087 64.2512   1
  18 -10   1 193.983 59.7127   1
 -18  10  -1 198.493 56.0037   1
 -19  10  -1-19.4037 36.3393   1
  19 -10   1 10.2580 46.0201   1
  19  10   1 41.4889 45.8221   1
 -19 -10  -1 31.9134 43.9607   1
 -20  10  -1-28.9220 50.5064   1
  20 -10   1-20.3283 50.2036   1
  20  10   1 20.6729 52.9340   1
 -20 -10  -1-21.1904 48.2489   1
  21  10   1 82.0129 57.9426   1
  22 -10   1 54.2723 47.4673   1
 -22  10  -1 38.3170 51.3602   1
  22 -11  -1 29.8391 44.6206   1
 -22  11   1-9.20426 42.5247   1
 -21  11   1 18.7005 33.4783   1
  20 -11  -1 19.7464 46.9045   1
 -20  11   1 9.84585 42.1200   1
 -19  11   1 146.775 53.5242   1
  19 -11  -1 269.193 60.0941   1
  19  11  -1 144.859 57.5829   1
 -19 -11   1 142.423 52.4569   1
 -18  11   1 163.019 54.0604   1
  18 -11  -1 219.301 58.3882   1
  18  11  -1 153.934 62.1443   1
 -18 -11   1 229.013 58.9336   1
  17  11  -1 31.0365 51.7433   1
 -17 -11   1 10.7464 51.0599   1
 -16  11   1 40.3206 44.5366   1
  16 -11  -1 29.8630 38.8765   1
  16  11  -1 10.2824 43.9880   1
 -16 -11   1-31.5990 43.5322   1
 -15  11   1 48.5479 47.3699   1
  15 -11  -1-40.6581 44.9214   1
  15  11  -1 110.335 51.9735   1
 -15 -11   1-10.3638 42.0749   1
 -14  11   1 28.0754 43.2394   1
  14 -11  -1-10.6186 36.1505   1
  14  11  -1 29.7546 42.4264   1
 -14 -11   1 10.2455 39.2006   1
 -13  11   1 40.1789 34.2763   1
  13 -11  -1 40.2408 36.9270   1
  13  11  -1 38.7225 44.7877   1
 -13 -11   1 40.3676 42.5074   1
 -12  11   1 496.059 74.0455   1
  12 -11  -1 400.284 68.3656   1
  12  11  -1 376.350 67.8527   1
 -12 -11   1 415.104 68.2220   1
 -11  11   1 10.2923 35.0320   1
  11 -11  -1-9.71434 32.1831   1
  10 -11  -1 3873.84 288.443   1
 -10  11   1 4142.18 293.361   1
  10  11  -1 3437.45 281.212   1
 -10 -11   1 4532.89 294.559   1
   9  11  -1 8.86730 39.9078   1
  -9  11   1 75.5634 37.7474   1
   9 -11  -1 47.3990 37.1536   1
  -9 -11   1 75.4571 43.6934   1
   8 -11  -1 3066.64 253.218   1
  -8  11   1 3289.10 256.923   1
   8  11  -1 3991.43 260.252   1
  -8 -11   1 3529.53 257.956   1
   7  11  -1 209.213 51.4138   1
  -7  11   1 177.934 48.3097   1
   7 -11  -1 193.465 48.1129   1
  -7 -11   1 202.167 52.6054   1
   6  11  -1 1863.84 141.183   1
  -6  11   1 1436.42 136.210   1
   6 -11  -1 1515.46 134.922   1
  -6 -11   1 1356.62 131.587   1
  -5  11   1 4824.93 317.183   1
   5 -11  -1 4317.44 311.331   1
  -5 -11   1 4069.08 308.144   1
   4  11  -1 39717.1 2758.48   1
  -4  11   1 44812.3 2766.35   1
   4 -11  -1 45937.6 2766.93   1
  -4 -11   1 48834.0 2767.76   1
   3  11  -1 5880.92 391.171   1
  -3  11   1 5437.25 392.514   1
   3 -11  -1 5719.01 390.573   1
   2  11  -1 19736.0 1356.87   1
  -2  11   1 22175.7 1362.19   1
  -2 -11   1 21349.0 1360.82   1
   2 -11  -1 23202.9 1362.43   1
   1  11  -1 3906.84 315.934   1
  -1  11   1 5088.22 326.365   1
  -1 -11   1 4475.24 320.322   1
   1 -11  -1 4862.53 322.752   1
   0  11   1 17162.5 1141.03   1
   0  11  -1 19007.1 1143.71   1
   0 -11   1 18105.2 1141.09   1
   0 -11  -1 17652.8 1141.19   1
   1  11   1 1618.55 164.597   1
   1 -11   1 1962.46 167.924   1
   2  11   1 17955.1 1231.84   1
  -2  11  -1 17998.8 1234.47   1
   2 -11   1 22020.6 1241.30   1
  -2 -11  -1 20656.4 1240.16   1
   3  11   1 5895.08 396.823   1
  -3  11  -1 5546.79 395.017   1
   3 -11   1 6015.95 397.324   1
  -3 -11  -1 5578.27 394.357   1
  -4  11  -1 5533.58 339.905   1
   4 -11   1 5004.36 332.453   1
  -4 -11  -1 5010.33 334.194   1
  -5  11  -1 3104.41 228.940   1
   5 -11   1 2865.06 224.388   1
   5  11   1 3138.12 228.329   1
  -5 -11  -1 2907.05 228.798   1
  -6  11  -1 996.013 100.932   1
   6  11   1 874.324 93.3821   1
   6 -11   1 794.194 91.5574   1
  -7 -11  -1 9.44118 40.3798   1
   7  11   1-8.89240 42.8043   1
  -8  11  -1 155.357 53.1179   1
  -8 -11  -1 152.944 50.1357   1
   8 -11   1 56.1979 46.9232   1
   8  11   1 154.120 47.6149   1
  -9  11  -1-10.1214 45.4206   1
   9 -11   1 47.6859 41.4852   1
 -10 -11  -1 68.8162 44.3556   1
  10  11   1 65.4271 42.8236   1
 -10  11  -1 143.659 44.8670   1
  10 -11   1 38.6648 34.9162   1
 -11 -11  -1 150.347 47.8537   1
  11  11   1 144.154 43.4369   1
 -11  11  -1 109.803 46.3728   1
  11 -11   1 198.579 50.4905   1
 -12 -11  -1 629.758 81.7587   1
  12  11   1 452.065 73.2419   1
 -12  11  -1 381.292 71.7494   1
  12 -11   1 385.193 70.2450   1
 -13 -11  -1-20.5104 44.5912   1
  13  11   1-9.92846 44.5414   1
 -13  11  -1 19.3910 34.7006   1
  13 -11   1 40.5706 41.9142   1
 -14 -11  -1 52.1337 46.9174   1
  14  11   1 70.7840 49.4496   1
 -14  11  -1 49.5426 45.2666   1
  14 -11   1 69.8761 50.6514   1
 -15 -11  -1 213.624 59.4131   1
  15  11   1 242.734 63.8142   1
 -15  11  -1 384.455 66.7023   1
  15 -11   1 335.599 66.0748   1
  16  11   1 30.4855 46.2747   1
 -16 -11  -1-10.7622 49.7235   1
 -17 -11  -1 87.0473 61.6826   1
  17  11   1 132.672 58.4526   1
 -17  11  -1 106.889 57.0561   1
  17 -11   1 134.817 52.5823   1
 -18 -11  -1 218.242 63.3742   1
  18 -11   1 216.905 61.0286   1
 -18  11  -1 346.119 63.4252   1
 -19  11  -1 9.33045 39.2801   1
  19 -11   1 20.7173 45.0751   1
  19  11   1 91.6491 55.1231   1
 -19 -11  -1 21.7660 50.3108   1
  20 -11   1-10.0099 38.2946   1
 -20  11  -1 28.5020 43.8918   1
  21 -11   1 67.8748 47.4361   1
 -21  11  -1 56.2239 50.8366   1
  21 -12  -1 9.98674 46.7934   1
 -21  12   1 8.99304 40.9511   1
  20 -12  -1 28.7209 39.5604   1
 -20  12   1-19.7640 44.9969   1
  19 -12  -1 27.9849 35.1666   1
 -19  12   1 137.700 55.6318   1
 -18  12   1-10.0398 42.9670   1
  18 -12  -1 39.3823 37.6943   1
  18  12  -1 52.3296 52.9855   1
 -18 -12   1 21.6173 52.7304   1
 -17  12   1 80.3280 47.9704   1
  17 -12  -1 100.322 51.6276   1
  17  12  -1 72.6435 50.2186   1
 -17 -12   1 86.5287 46.5462   1
 -16  12   1-19.7716 45.0128   1
  16 -12  -1-19.9195 47.3078   1
  16  12  -1 20.4437 49.2043   1
 -16 -12   1 10.7083 52.2197   1
  15 -12  -1 30.7753 47.3931   1
 -15  12   1-9.71091 44.2183   1
 -14  12   1 78.3786 45.1799   1
 -14 -12   1 146.175 58.6631   1
  14 -12  -1 135.485 46.5896   1
 -13 -12   1 929.816 106.376   1
  13 -12  -1 1004.59 107.027   1
  13  12  -1 1045.68 109.691   1
 -13  12   1 1010.57 107.016   1
 -12 -12   1 809.241 95.2407   1
  12  12  -1 680.059 88.2491   1
  11 -12  -1 98.3467 48.3060   1
 -11 -12   1 101.315 51.5963   1
 -11  12   1 83.3438 49.1514   1
  11  12  -1 95.1194 53.8719   1
  10 -12  -1 19.4398 40.1623   1
 -10 -12   1-9.99469 44.8336   1
  10  12  -1 9.48192 43.1731   1
 -10  12   1-20.1619 45.2207   1
   9 -12  -1 1997.89 166.336   1
  -9  12   1 1866.05 163.193   1
   8  12  -1 185.790 51.7864   1
  -8  12   1 176.575 56.0591   1
   8 -12  -1 344.378 63.7561   1
  -8 -12   1 255.208 57.1287   1
   7 -12  -1 1938.48 169.465   1
  -7  12   1 2115.09 174.864   1
   7  12  -1 2101.25 171.434   1
  -7 -12   1 2040.62 172.822   1
   6  12  -1 1201.81 120.807   1
  -6  12   1 1445.39 129.169   1
   6 -12  -1 1414.69 127.014   1
  -6 -12   1 1077.32 122.297   1
   5  12  -1 5562.57 386.841   1
  -5 -12   1 5612.22 387.379   1
   4  12  -1 1283.14 117.840   1
  -4 -12   1 1098.90 113.461   1
   4 -12  -1 1183.82 116.637   1
  -4  12   1 1123.41 114.758   1
   3 -12  -1 1081.36 109.583   1
  -3 -12   1 1149.73 111.703   1
  -3  12   1 977.725 107.094   1
   2 -12  -1 2354.72 180.230   1
  -2 -12   1 1871.85 175.447   1
  -2  12   1 2044.81 177.065   1
   1 -12  -1 291.050 52.9425   1
  -1  12   1 346.522 57.7003   1
   1  12  -1 183.753 48.8992   1
   0  12  -1 3147.38 216.285   1
   0 -12  -1 2643.41 208.691   1
   0 -12   1 2960.17 211.751   1
   1  12   1 231.727 51.2061   1
  -1  12  -1 250.475 59.7551   1
   1 -12   1 262.005 52.4458   1
  -1 -12  -1 216.144 50.8097   1
   2  12   1 166.545 53.1770   1
  -2  12  -1 148.222 49.1513   1
   2 -12   1 156.582 48.3505   1
  -2 -12  -1 226.050 53.0851   1
   3  12   1 138.244 47.7475   1
  -3  12  -1 230.684 53.9266   1
   3 -12   1 195.206 53.3319   1
  -3 -12  -1 113.054 50.3983   1
   4  12   1 179.295 56.2639   1
  -4  12  -1 95.2954 44.8187   1
  -4 -12  -1 122.365 50.0171   1
   4 -12   1 159.064 45.2306   1
  -5 -12  -1 442.956 71.6731   1
   5  12   1 540.050 75.1953   1
   6 -12   1 1657.49 150.073   1
  -6  12  -1 1854.52 156.611   1
   7  12   1 481.860 70.4082   1
  -7  12  -1 451.874 66.1162   1
   7 -12   1 534.823 72.5930   1
  -7 -12  -1 389.063 73.2917   1
  -8  12  -1 2429.19 191.990   1
   8 -12   1 2183.39 185.717   1
   8  12   1 2085.45 183.584   1
  -8 -12  -1 2562.16 194.103   1
  -9  12  -1 10.3755 43.6483   1
  -9 -12  -1 80.7036 52.8580   1
   9  12   1 28.4112 40.5245   1
   9 -12   1-19.0730 41.4809   1
 -10  12  -1-20.9732 46.3304   1
  10 -12   1 9.90063 40.9186   1
 -10 -12  -1-40.7110 47.0262   1
  10  12   1-9.65469 43.3175   1
 -11 -12  -1 10.2467 45.9657   1
  11  12   1-20.3323 38.8924   1
 -12 -12  -1 113.735 49.4391   1
  12 -12   1 72.2837 45.9667   1
  12  12   1 157.416 51.2766   1
 -12  12  -1 19.8053 46.7431   1
 -13  12  -1-9.64858 31.0773   1
  13 -12   1-20.8015 34.4686   1
 -14 -12  -1 31.7357 50.9602   1
  14 -12   1 101.704 50.8912   1
 -14  12  -1-9.79158 42.6177   1
  14  12   1 20.2950 46.2469   1
 -15 -12  -1-10.6208 46.2293   1
  15 -12   1-10.0179 50.1387   1
 -15  12  -1 131.389 54.7232   1
  15  12   1 30.8736 53.3516   1
 -16 -12  -1 21.2638 51.1838   1
  16 -12   1-30.0753 51.3395   1
 -16  12  -1 10.1068 46.6969   1
  16  12   1 51.5413 48.9689   1
 -17 -12  -1 233.762 59.9863   1
  17 -12   1 148.579 50.9908   1
 -17  12  -1 72.5095 50.0812   1
  17  12   1 185.213 62.4206   1
 -18 -12  -1-10.6291 43.9207   1
  18 -12   1-9.56419 37.3441   1
  18  12   1 10.3097 52.7922   1
 -18  12  -1-10.2733 40.1126   1
  19 -12   1 88.5130 48.1140   1
  19  12   1-10.3192 51.7393   1
 -19  12  -1 86.0439 49.6697   1
  20 -12   1 19.5433 48.2595   1
 -20  12  -1-9.16718 45.2742   1
  20 -13  -1 156.459 46.0975   1
 -20  13   1 69.1835 49.4114   1
  19 -13  -1 38.3889 36.9141   1
 -19  13   1 90.3330 43.0996   1
  18 -13  -1-9.78347 41.8754   1
 -18  13   1-39.4526 38.5434   1
  17 -13  -1 59.0413 45.8964   1
 -17 -13   1 86.4971 52.4280   1
 -17  13   1 99.2746 45.6420   1
  17  13  -1 195.254 58.4136   1
  16 -13  -1-10.0559 34.2279   1
 -16 -13   1-21.6264 48.5057   1
 -16  13   1 38.7099 35.4452   1
  16  13  -1-21.2594 49.8026   1
  15 -13  -1 31.0473 42.7897   1
 -15 -13   1 43.1787 49.8916   1
 -15  13   1 9.60074 41.0911   1
  15  13  -1 20.5197 43.9082   1
  14 -13  -1 225.905 55.7413   1
 -14  13   1 60.1522 47.8705   1
 -14 -13   1 160.697 56.8728   1
  14  13  -1 172.327 57.8225   1
  13 -13  -1 351.701 62.2139   1
  13  13  -1 349.952 65.2969   1
 -13  13   1 361.748 65.7827   1
 -13 -13   1 384.013 70.6684   1
  12 -13  -1-10.0405 43.0059   1
  12  13  -1 80.1612 49.5403   1
 -12  13   1 31.9033 47.7597   1
 -12 -13   1 63.1838 48.7034   1
  11 -13  -1 2189.44 177.225   1
  11  13  -1 2121.11 175.308   1
 -11 -13   1 2006.22 175.159   1
 -11  13   1 1872.95 175.148   1
 -10 -13   1 2513.95 193.298   1
  10  13  -1 2118.99 186.389   1
  -9  13   1 168.591 54.6453   1
  -9 -13   1 174.441 58.1547   1
   9 -13  -1 178.131 51.7242   1
   9  13  -1 157.712 54.8687   1
  -8  13   1 350.776 68.1020   1
  -8 -13   1 443.761 68.9284   1
   8 -13  -1 371.750 69.3269   1
   8  13  -1 429.457 69.5419   1
  -7  13   1 439.001 66.8515   1
  -7 -13   1 355.781 67.1938   1
   7 -13  -1 392.640 66.7986   1
   7  13  -1 383.302 66.4291   1
  -6  13   1 61.2475 37.3995   1
  -6 -13   1 9.89445 42.3291   1
   6  13  -1-28.8418 44.4234   1
   6 -13  -1 9.80096 36.7160   1
  -5  13   1 1257.59 125.879   1
   5 -13  -1 1379.59 128.791   1
  -4  13   1 2014.71 159.137   1
   4 -13  -1 1562.60 149.178   1
  -3  13   1 2041.54 163.357   1
   3 -13  -1 1710.83 158.981   1
  -2  13   1 98.6072 52.3117   1
   2 -13  -1 9.47258 39.2582   1
  -1  13   1 1734.28 145.140   1
   1 -13  -1 1342.96 132.785   1
   0  13   1 1856.18 159.623   1
   0 -13  -1 1868.59 160.507   1
   1  13   1 3295.76 227.731   1
  -1 -13  -1 2447.31 214.307   1
  -2  13  -1 4773.70 348.311   1
   2  13   1 5362.48 353.680   1
   2 -13   1 5045.65 350.415   1
  -2 -13  -1 4641.63 347.285   1
  -3  13  -1 3268.02 252.626   1
   3 -13   1 3432.66 252.805   1
   3  13   1 3225.81 248.303   1
  -4  13  -1 90.3809 39.3385   1
  -4 -13  -1 148.883 51.5242   1
   4 -13   1 232.807 52.0668   1
   4  13   1 96.4899 47.2117   1
  -5  13  -1-19.9120 44.6743   1
   5  13   1 39.5929 46.3890   1
   5 -13   1-9.70823 35.5753   1
  -5 -13  -1 88.8496 46.2670   1
   6 -13   1 2412.45 201.768   1
   6  13   1 2599.12 206.731   1
  -6  13  -1 2645.63 207.581   1
  -6 -13  -1 2651.59 208.059   1
  -7  13  -1-39.4435 40.7462   1
   7 -13   1 29.3860 47.1519   1
   7  13   1 19.6699 47.3426   1
  -7 -13  -1 20.4255 47.8500   1
   8  13   1 3991.70 285.632   1
  -8  13  -1 3447.91 282.685   1
   8 -13   1 3932.04 287.694   1
  -8 -13  -1 4117.75 289.066   1
   9  13   1 298.305 59.4406   1
  -9 -13  -1 94.4201 47.3023   1
  10  13   1 29.8101 41.1164   1
 -10  13  -1 222.992 51.7458   1
  10 -13   1 181.456 51.6485   1
 -10 -13  -1 94.0329 40.7737   1
  11  13   1 89.1298 50.0041   1
 -11 -13  -1 84.5372 52.6502   1
  11 -13   1 140.093 51.1165   1
 -11  13  -1 135.620 51.3480   1
  12  13   1 60.1493 50.8761   1
 -12 -13  -1 21.1959 49.1085   1
  12 -13   1 92.4551 44.8266   1
 -12  13  -1 60.9563 39.0523   1
  13  13   1 267.145 60.8379   1
 -13 -13  -1 330.418 67.1944   1
  13 -13   1 236.026 62.1998   1
 -13  13  -1 283.664 59.2107   1
  14  13   1-21.3202 55.8437   1
 -14  13  -1 57.8449 48.7926   1
  14 -13   1-10.2626 50.0499   1
 -14 -13  -1 10.6299 45.4686   1
 -15  13  -1-10.0255 46.9714   1
 -15 -13  -1-21.3038 52.6059   1
  15 -13   1 29.7003 45.7353   1
 -16  13  -1 408.077 74.2270   1
  16  13   1 396.079 77.6562   1
 -16 -13  -1 256.217 70.3112   1
  16 -13   1 378.769 73.5059   1
 -17  13  -1 9.95230 49.7652   1
  17  13   1 10.1502 48.8630   1
  17 -13   1 9.73374 46.2377   1
 -17 -13  -1 10.6616 39.9316   1
 -18  13  -1 267.520 57.3858   1
  18 -13   1 185.392 54.5106   1
 -19  13  -1 9.60133 42.4154   1
  19 -13   1 9.42281 44.7605   1
 -19  14   1 67.0170 49.6180   1
  19 -14  -1-9.36635 48.5438   1
 -17  14   1 39.0078 48.2194   1
  17 -14  -1 38.5181 44.5481   1
  15  14  -1 609.133 88.5341   1
  15 -14  -1 623.762 84.4874   1
 -15  14   1 463.069 76.5427   1
 -15 -14   1 763.375 93.4639   1
  14  14  -1 186.729 52.8537   1
  14 -14  -1 254.541 63.9170   1
 -14  14   1 100.729 53.1534   1
 -14 -14   1 130.922 53.4897   1
  13  14  -1 31.1542 49.9943   1
  13 -14  -1 29.9378 34.8583   1
 -13  14   1 10.4042 33.5069   1
 -13 -14   1-43.8494 53.4641   1
  12  14  -1 92.9005 49.9821   1
  12 -14  -1 80.5132 48.7470   1
 -12  14   1 53.2977 49.5410   1
 -12 -14   1 129.990 51.7372   1
  11  14  -1 193.913 58.7238   1
  11 -14  -1 166.381 49.8204   1
 -11  14   1 202.313 52.6586   1
 -11 -14   1 249.023 63.2904   1
  10  14  -1 532.212 77.8769   1
  10 -14  -1 673.710 85.5353   1
 -10  14   1 644.637 84.5445   1
 -10 -14   1 508.846 78.7915   1
  -9 -14   1 104.625 50.6686   1
   9 -14  -1 80.2299 47.3148   1
   9  14  -1 153.625 54.5254   1
  -9  14   1 40.2012 46.0978   1
   8  14  -1 1477.29 144.998   1
   8 -14  -1 1463.75 140.699   1
  -8  14   1 1604.06 144.331   1
  -8 -14   1 1821.29 149.658   1
   7 -14  -1 50.0256 43.4991   1
   7  14  -1-20.0631 46.3424   1
  -7  14   1-40.4275 39.4606   1
  -7 -14   1 10.3248 43.4166   1
   6 -14  -1 1135.32 117.410   1
   6  14  -1 1133.73 119.638   1
  -6  14   1 1232.38 119.953   1
  -6 -14   1 1204.79 121.255   1
   5 -14  -1 1340.15 127.299   1
  -5 -14   1 1262.62 126.507   1
  -5  14   1 1223.46 123.252   1
   5  14  -1 1315.21 127.003   1
   4 -14  -1 361.586 63.8115   1
   4  14  -1 273.658 60.3089   1
  -4  14   1 455.225 68.4282   1
  -4 -14   1 294.354 64.8984   1
   3  14  -1 8618.41 516.618   1
  -3 -14   1 7737.34 507.503   1
   3 -14  -1 7554.56 507.168   1
   2  14  -1 2032.72 178.359   1
  -2  14   1 2407.02 186.002   1
   2 -14  -1 1808.06 173.714   1
  -2 -14   1 2461.76 182.662   1
  -1  14   1 403.541 69.3716   1
   1  14  -1 411.498 69.5016   1
   1 -14  -1 418.040 67.1658   1
  -1 -14   1 367.468 62.4461   1
   0  14   1 859.320 101.479   1
   0  14  -1 828.207 99.2371   1
   0 -14  -1 785.103 92.8580   1
   0 -14   1 893.741 97.3671   1
   1 -14   1-19.7430 47.5181   1
  -1  14  -1-9.98804 43.4256   1
   1  14   1 20.5684 45.4287   1
   2  14   1 1641.25 155.703   1
  -2  14  -1 1919.77 159.017   1
   2 -14   1 1738.39 157.192   1
  -2 -14  -1 1873.65 158.503   1
  -3  14  -1 2592.81 209.460   1
   3 -14   1 2857.93 211.405   1
  -3 -14  -1 2487.84 207.525   1
  -4 -14  -1 2862.49 206.608   1
   4  14   1 2728.27 203.523   1
  -4  14  -1 2475.39 200.205   1
   5 -14   1-19.9601 33.9952   1
   5  14   1 10.0365 48.9610   1
  -5  14  -1 81.1431 42.6725   1
  -5 -14  -1 30.9125 46.9356   1
   6 -14   1 9.74520 34.8975   1
   6  14   1 10.2947 46.8928   1
  -6  14  -1 10.1658 38.0933   1
  -6 -14  -1 71.3827 46.4504   1
   7  14   1 1467.19 139.502   1
  -7 -14  -1 1530.35 140.299   1
  -8  14  -1 91.7678 47.8741   1
  -8 -14  -1 31.5934 45.1496   1
   8  14   1 91.4692 49.0211   1
   8 -14   1-10.0980 47.4139   1
  -9  14  -1 43.0536 35.8222   1
   9 -14   1 67.9214 39.5185   1
 -10 -14  -1 118.650 50.0771   1
 -10  14  -1 21.4029 51.0728   1
  10  14   1 81.6046 46.7109   1
  10 -14   1 91.3049 50.9682   1
 -11 -14  -1 1657.87 153.261   1
 -11  14  -1 1620.53 152.534   1
  11 -14   1 1697.70 151.253   1
  11  14   1 1827.75 155.530   1
  12  14   1-10.2316 45.9007   1
 -12 -14  -1-10.7606 46.7882   1
 -13 -14  -1 215.581 61.6684   1
  13  14   1 223.369 58.2029   1
 -13  14  -1 163.896 51.1146   1
  13 -14   1 115.824 56.2239   1
 -14  14  -1 28.9993 44.6729   1
  14 -14   1 10.1120 47.3930   1
 -15 -14  -1 32.2577 46.1246   1
  15  14   1 81.4158 51.0078   1
  16  14   1-10.1882 42.1079   1
 -16 -14  -1 10.7178 39.2663   1
 -16  14  -1 49.0874 41.9998   1
  16 -14   1 9.80657 35.9298   1
 -18  14  -1 20.3933 54.0567   1
  18 -14   1 53.8781 50.1337   1
 -18  15   1 159.367 54.3848   1
  18 -15  -1 103.665 48.9154   1
 -17  15   1 653.263 83.8157   1
  17 -15  -1 640.387 84.4370   1
 -16  15   1 65.5032 41.9944   1
  16 -15  -1-19.5915 36.7054   1
  15  15  -1 568.080 83.8495   1
  15 -15  -1 656.167 83.1535   1
 -15  15   1 449.798 72.5966   1
  14 -15  -1 171.213 55.2665   1
 -14  15   1 129.524 53.5726   1
  13  15  -1 73.6700 50.6822   1
 -13  15   1 10.3250 49.0651   1
  13 -15  -1-9.90687 49.5574   1
 -13 -15   1 21.9982 48.6093   1
  12  15  -1 52.6688 45.0729   1
 -12  15   1-42.4453 53.7167   1
  12 -15  -1 40.2955 52.1969   1
 -12 -15   1 43.6444 47.4572   1
  11  15  -1 346.611 69.0527   1
 -11  15   1 436.240 70.8454   1
  11 -15  -1 244.594 54.5240   1
 -11 -15   1 477.286 72.1001   1
  10  15  -1 774.548 95.2776   1
  10 -15  -1 594.902 91.3091   1
 -10 -15   1 864.032 94.5773   1
 -10  15   1 738.727 95.2504   1
  -9  15   1 434.730 68.6235   1
   9 -15  -1 524.592 72.8917   1
  -8 -15   1 381.191 68.1825   1
   8  15  -1 373.095 70.2899   1
  -8  15   1 455.529 77.3141   1
   8 -15  -1 518.516 77.0469   1
  -7 -15   1 1642.25 155.286   1
  -7  15   1 1644.34 152.805   1
   7 -15  -1 1732.28 153.959   1
   7  15  -1 2092.62 164.998   1
   6  15  -1 72.0578 46.5380   1
  -6 -15   1 115.731 49.6322   1
  -6  15   1 104.339 45.7315   1
   6 -15  -1 91.9251 48.2035   1
   5  15  -1 2147.04 173.436   1
  -5  15   1 1644.30 165.096   1
   5 -15  -1 1864.02 166.222   1
  -5 -15   1 2139.72 171.825   1
   4  15  -1 287.625 59.3175   1
  -4 -15   1 246.968 54.5728   1
   3  15  -1 134.276 54.8268   1
  -3 -15   1 161.291 52.3741   1
  -3  15   1 162.894 44.4369   1
   3 -15  -1 122.597 43.1350   1
   2  15  -1 154.898 57.5694   1
  -2  15   1 256.666 57.8070   1
  -2 -15   1 251.665 59.9031   1
   2 -15  -1 101.502 46.9170   1
   1  15  -1 249.684 61.1246   1
  -1  15   1 229.175 61.1992   1
   1 -15  -1 270.163 60.9774   1
  -1 -15   1 259.311 57.7213   1
   0  15  -1 41.0375 45.3784   1
   0  15   1 20.6501 41.9591   1
   0 -15  -1 70.4653 40.1492   1
   0 -15   1 10.1425 48.2316   1
  -1  15  -1 757.469 98.1440   1
   1 -15   1 844.838 99.3497   1
  -1 -15  -1 948.524 105.414   1
   2  15   1 2318.35 193.249   1
  -2  15  -1 2379.81 188.258   1
  -2 -15  -1 2003.25 182.612   1
   2 -15   1 2326.33 187.613   1
   3  15   1 1086.27 113.283   1
  -3  15  -1 1067.91 111.271   1
  -3 -15  -1 993.673 110.108   1
   3 -15   1 1069.03 112.197   1
   4  15   1 266.583 57.8417   1
  -4 -15  -1 199.085 53.6889   1
   5  15   1 329.729 68.1873   1
  -5  15  -1 522.663 71.9948   1
   5 -15   1 426.076 66.8247   1
  -5 -15  -1 432.238 70.9762   1
   6 -15   1 970.792 104.139   1
  -6  15  -1 868.540 103.567   1
   7  15   1 867.769 100.729   1
  -7 -15  -1 788.338 93.1981   1
  -7  15  -1 670.236 88.2752   1
   7 -15   1 585.031 82.7326   1
  -8 -15  -1 63.5467 48.3656   1
   8  15   1 63.0108 51.3460   1
   8 -15   1 10.1773 44.4024   1
  -8  15  -1 113.038 56.8615   1
   9  15   1 31.1753 52.0318   1
  -9  15  -1 32.4172 41.4285   1
  -9 -15  -1 96.5008 56.2333   1
   9 -15   1 38.9810 37.3817   1
  10  15   1 228.709 58.9126   1
 -10 -15  -1 204.982 60.4426   1
  11  15   1 51.6119 46.3052   1
 -11  15  -1-10.6135 52.4176   1
  11 -15   1-40.0886 50.7196   1
 -11 -15  -1 21.8981 51.3001   1
  12  15   1 1908.62 156.116   1
 -12  15  -1 1495.98 146.628   1
  12 -15   1 1363.50 145.320   1
 -12 -15  -1 1817.84 154.496   1
  13  15   1 466.464 80.7982   1
 -13  15  -1 391.415 71.7840   1
  13 -15   1 437.744 76.1357   1
 -13 -15  -1 525.059 80.3344   1
  14  15   1 20.6068 44.0702   1
 -14  15  -1 66.5548 51.4399   1
  14 -15   1-9.97365 46.0777   1
 -14 -15  -1-43.6414 42.6006   1
  15  15   1 122.751 60.2705   1
 -15  15  -1 180.584 56.1502   1
  15 -15   1 165.230 57.8712   1
 -15 -15  -1 247.325 62.6960   1
  16  15   1 100.857 53.5220   1
  16 -15   1 38.3192 39.7279   1
 -16  15  -1 48.1330 38.4791   1
  17 -15   1 84.1681 44.5595   1
 -17  15  -1 180.161 50.3268   1
  16 -16  -1 66.8938 50.5356   1
 -16  16   1 155.345 53.3706   1
  14 -16  -1 395.787 73.2588   1
 -14  16   1 440.467 77.2456   1
  13  16  -1 64.2352 50.9346   1
 -13  16   1 81.4288 58.4794   1
 -13 -16   1 76.5241 55.3993   1
  13 -16  -1-19.5320 48.9169   1
  12 -16  -1 634.482 90.8610   1
 -12  16   1 881.849 100.734   1
  11  16  -1 10.7513 47.4919   1
 -11  16   1-10.5612 43.6390   1
  11 -16  -1-19.4143 44.1992   1
 -11 -16   1 10.8036 46.9713   1
  10  16  -1 285.820 63.2422   1
 -10  16   1 258.261 58.5658   1
  10 -16  -1 298.844 59.7434   1
 -10 -16   1 152.436 55.3235   1
  -9 -16   1 215.489 58.2678   1
  -9  16   1 110.898 54.0283   1
   9 -16  -1 91.0625 45.4508   1
   9  16  -1 159.507 55.6956   1
   8  16  -1 933.403 109.381   1
  -8 -16   1 1079.94 112.028   1
  -7 -16   1 32.3054 46.8721   1
   7  16  -1 84.5183 43.7114   1
  -7  16   1 10.2613 43.2084   1
   7 -16  -1 20.1233 43.0925   1
  -6 -16   1 3219.47 242.664   1
  -6  16   1 3069.74 239.344   1
   6 -16  -1 2789.42 234.466   1
   6  16  -1 3321.78 245.245   1
  -5  16   1 135.801 54.5262   1
  -5 -16   1 63.1672 52.4281   1
   5  16  -1 130.783 58.1121   1
  -4 -16   1 144.344 56.7536   1
   4  16  -1 232.451 62.5721   1
  -4  16   1 318.464 59.3400   1
   4 -16  -1 266.192 54.0719   1
   3  16  -1 320.110 71.1035   1
  -3  16   1 265.512 64.4216   1
   3 -16  -1 196.819 59.5061   1
  -3 -16   1 429.642 68.3648   1
   2  16  -1 95.5417 57.1921   1
  -2  16   1 83.2087 49.1532   1
   2 -16  -1 61.6747 43.6998   1
  -2 -16   1 202.089 57.2592   1
   1  16  -1 1189.81 120.208   1
  -1  16   1 954.008 108.694   1
  -1 -16   1 1014.82 114.089   1
   1 -16  -1 1112.88 113.221   1
   0  16  -1 104.441 53.5004   1
   0  16   1-42.2741 52.2160   1
   0 -16   1-10.3208 41.9042   1
   0 -16  -1 60.5610 51.1016   1
  -1  16  -1 359.498 67.6904   1
   1  16   1 304.495 68.1279   1
   1 -16   1 187.211 56.9213   1
  -1 -16  -1 246.340 62.2039   1
  -2  16  -1 1100.37 122.952   1
   2  16   1 1029.40 119.991   1
  -2 -16  -1 1168.66 123.481   1
   2 -16   1 1505.45 129.578   1
  -3  16  -1 1312.21 136.535   1
   3  16   1 1537.31 142.848   1
   3 -16   1 1483.46 136.720   1
  -3 -16  -1 1443.21 137.695   1
  -4 -16  -1 1490.86 134.733   1
  -4  16  -1 1235.65 130.354   1
   4 -16   1 1447.06 133.116   1
   4  16   1 1435.53 137.405   1
   5  16   1 41.8834 53.0310   1
  -5 -16  -1 42.7067 51.4366   1
   5 -16   1 20.3623 50.3254   1
   6  16   1 52.6176 54.5465   1
  -6 -16  -1 96.3776 53.5817   1
  -6  16  -1-10.4443 43.9666   1
   6 -16   1 9.93170 43.9180   1
  -7 -16  -1 937.084 102.608   1
  -7  16  -1 753.533 95.0674   1
   7  16   1 922.534 103.714   1
   8  16   1 282.227 66.3265   1
   8 -16   1 344.644 60.4632   1
  -8 -16  -1 236.309 63.7480   1
   9  16   1 460.336 82.4062   1
  -9  16  -1 689.738 94.0436   1
  -9 -16  -1 689.157 88.6317   1
   9 -16   1 767.542 89.0984   1
  10 -16   1 443.854 74.1310   1
 -10  16  -1 510.955 81.0959   1
  11  16   1 554.873 90.7817   1
 -11  16  -1 557.048 82.1382   1
  11 -16   1 655.288 87.8763   1
 -11 -16  -1 583.039 84.3769   1
  12  16   1 260.833 67.3329   1
 -12  16  -1 180.860 62.0594   1
  12 -16   1 239.769 59.7209   1
 -12 -16  -1 302.618 65.4154   1
  13  16   1 186.347 61.4174   1
 -13  16  -1 229.094 57.7484   1
 -13 -16  -1 119.015 57.6583   1
  13 -16   1 142.155 55.3819   1
 -14  16  -1 354.178 58.8923   1
  14 -16   1 433.200 69.3579   1
 -15  16  -1 9.28261 42.2694   1
  15 -16   1 9.49228 37.7993   1
 -15  17   1 17.4781 46.4389   1
  15 -17  -1 118.986 55.4245   1
 -14  17   1-28.6456 51.1256   1
  14 -17  -1 57.9172 49.4365   1
  12  17  -1 21.2457 51.8775   1
  12 -17  -1 68.1609 40.3308   1
 -12  17   1 30.9405 44.1989   1
  11  17  -1 715.264 99.0319   1
 -11  17   1 912.571 98.6083   1
  11 -17  -1 801.262 93.9059   1
 -11 -17   1 823.955 98.0097   1
 -10 -17   1 10.9258 46.7340   1
  10  17  -1 10.6883 54.7334   1
  -9  17   1 180.220 55.2566   1
   9 -17  -1 250.314 54.1409   1
  -8 -17   1 43.5737 57.0646   1
  -8  17   1-10.1592 43.4541   1
   8 -17  -1 19.8378 39.4972   1
   8  17  -1-10.6927 53.4659   1
  -7 -17   1 583.458 81.6611   1
  -7  17   1 450.857 75.4313   1
   7 -17  -1 347.167 70.8496   1
   7  17  -1 448.972 79.9394   1
  -6 -17   1 234.568 59.5604   1
  -6  17   1 268.807 66.2681   1
   6 -17  -1 254.312 64.2821   1
   6  17  -1 209.783 66.7625   1
  -5 -17   1 637.388 86.1168   1
  -5  17   1 646.169 95.3384   1
   5 -17  -1 615.383 86.6922   1
   5  17  -1 513.973 86.2569   1
   4  17  -1 140.579 52.7772   1
  -4 -17   1 248.813 54.4540   1
   3  17  -1 181.622 60.6748   1
   3 -17  -1 197.825 58.6261   1
  -3 -17   1 184.171 53.0378   1
   2  17  -1 128.658 61.2890   1
  -2  17   1 114.069 51.6167   1
  -2 -17   1 123.895 51.3946   1
   2 -17  -1 62.4127 48.4843   1
   1  17  -1 474.121 75.3346   1
  -1  17   1 616.254 82.0040   1
   1 -17  -1 415.277 72.1742   1
  -1 -17   1 513.081 74.0495   1
   0  17  -1 73.1924 42.8689   1
   0  17   1 106.277 54.7651   1
   0 -17   1 104.899 45.2848   1
   0 -17  -1 133.070 52.7736   1
  -1  17  -1 435.577 71.0588   1
   1  17   1 613.915 81.1822   1
  -1 -17  -1 456.403 74.9603   1
   1 -17   1 451.551 70.8592   1
   2  17   1-10.7076 41.8059   1
  -2  17  -1-20.6698 36.0910   1
   2 -17   1 20.7740 37.1686   1
  -2 -17  -1 10.2674 39.2775   1
  -3 -17  -1 579.250 84.1029   1
  -3  17  -1 496.198 80.1819   1
   3 -17   1 755.661 86.0721   1
   3  17   1 678.216 90.7837   1
  -4 -17  -1 263.615 56.7160   1
   4  17   1 152.875 51.3599   1
  -5 -17  -1 149.522 55.4755   1
  -5  17  -1 217.307 54.9996   1
   5 -17   1 70.4978 43.3627   1
   5  17   1 194.734 62.7741   1
  -6  17  -1 289.440 61.3171   1
   6 -17   1 339.739 63.9175   1
  -7 -17  -1 440.301 74.8387   1
   7  17   1 536.521 75.7782   1
  -7  17  -1 354.339 66.6031   1
   7 -17   1 467.382 76.0561   1
   8  17   1 83.9371 55.6158   1
  -8  17  -1 196.787 51.8544   1
   8 -17   1 149.806 52.4261   1
  -8 -17  -1 74.9940 48.8063   1
   9  17   1 230.476 57.4244   1
  -9  17  -1 264.320 62.9924   1
   9 -17   1 262.378 53.5532   1
  -9 -17  -1 203.313 54.8817   1
  10  17   1 637.241 90.0941   1
 -10  17  -1 713.694 91.5303   1
 -10 -17  -1 740.375 95.0070   1
  11  17   1 415.436 71.2822   1
 -11  17  -1 308.620 69.5907   1
  11 -17   1 380.511 70.6772   1
 -11 -17  -1 485.163 79.6827   1
  12  17   1 63.0841 59.8431   1
 -12  17  -1 29.4925 53.8173   1
  12 -17   1 39.3705 49.3018   1
 -12 -17  -1 63.6111 51.1185   1
  13  17   1 467.213 77.1361   1
 -13  17  -1 475.513 72.6344   1
  13 -17   1 466.006 76.1473   1
  14 -17   1 57.4854 36.8189   1
 -13  18   1 58.0682 50.8142   1
  13 -18  -1 55.7092 52.3972   1
 -12  18   1 20.1017 47.2042   1
  12 -18  -1 85.0556 52.2850   1
  10  18  -1-10.6551 51.5985   1
  10 -18  -1 113.962 44.8511   1
 -10  18   1 122.160 49.3261   1
  -9 -18   1 54.3654 53.0339   1
  -9  18   1-9.89662 45.0745   1
   9 -18  -1 29.5375 47.4063   1
   9  18  -1 10.7832 52.5956   1
  -8 -18   1 139.002 53.8943   1
  -8  18   1 149.502 57.0674   1
   8 -18  -1 98.0332 54.0169   1
   8  18  -1 67.0372 47.4743   1
  -7 -18   1 31.6422 50.8088   1
   7  18  -1 32.7931 56.0067   1
  -6 -18   1 220.056 57.8097   1
  -6  18   1 324.562 68.1809   1
   6 -18  -1 180.106 57.5195   1
   6  18  -1 193.281 60.3328   1
   5  18  -1 249.603 69.7421   1
   5 -18  -1 367.363 69.6868   1
  -5 -18   1 374.492 69.9890   1
  -4  18   1 72.8380 43.1147   1
   4  18  -1 203.792 64.3815   1
  -4 -18   1 174.636 56.8271   1
   4 -18  -1 173.622 50.5648   1
   3  18  -1-21.5277 46.0379   1
  -3  18   1 30.7836 47.4043   1
   3 -18  -1-10.2307 48.5950   1
  -3 -18   1 20.7247 45.7741   1
  -2  18   1 184.103 64.5236   1
   2  18  -1 286.453 65.7763   1
  -2 -18   1 262.102 62.9423   1
   2 -18  -1 207.585 62.3462   1
  -1  18   1 208.348 58.1688   1
   1  18  -1 52.7414 51.5086   1
  -1 -18   1 157.261 54.9907   1
   1 -18  -1 144.958 57.8233   1
   0  18  -1 445.469 75.6132   1
   0  18   1 324.756 68.0296   1
   0 -18  -1 372.737 65.8696   1
   0 -18   1 514.968 76.5901   1
   1  18   1 21.2451 49.7763   1
  -1  18  -1 31.1850 40.5948   1
  -1 -18  -1-10.2279 49.2404   1
   1 -18   1 10.3603 34.3340   1
  -2  18  -1 463.849 83.1533   1
   2  18   1 508.180 83.8615   1
  -2 -18  -1 530.337 79.2936   1
   2 -18   1 662.493 85.0199   1
   3  18   1-10.7019 39.2214   1
  -3  18  -1 116.307 56.6198   1
  -3 -18  -1-20.5195 44.6278   1
   3 -18   1 51.7313 51.1153   1
  -4 -18  -1 351.144 65.3590   1
  -4  18  -1 319.710 64.7748   1
   4 -18   1 173.498 55.0948   1
   4  18   1 317.496 67.8754   1
  -5 -18  -1 324.477 68.3399   1
  -5  18  -1 463.810 69.7599   1
   5 -18   1 325.988 63.9635   1
   5  18   1 259.828 67.3448   1
  -6 -18  -1 63.4901 46.7714   1
  -6  18  -1 20.2626 50.0624   1
   6 -18   1 9.96498 42.6524   1
   6  18   1 10.8848 45.8016   1
  -7 -18  -1-10.6973 48.7072   1
   7  18   1 74.2400 60.8576   1
  -7  18  -1-20.0345 54.7551   1
   7 -18   1-20.0408 51.3096   1
   8  18   1 187.832 63.5228   1
  -8  18  -1 61.8063 41.6361   1
  -8 -18  -1 117.270 51.8148   1
   8 -18   1 146.203 50.9913   1
   9 -18   1 269.659 56.8586   1
  -9  18  -1 289.778 56.8414   1
 -10 -18  -1 200.819 58.7715   1
  10  18   1 238.131 58.2000   1
  11 -18   1 57.1083 46.4423   1
  11  18   1-10.2926 50.2171   1
  12 -18   1 86.1618 39.6223   1
 -12  18  -1-9.56178 35.0941   1
 -10  19   1 39.9279 54.6166   1
  -9  19   1 87.5258 51.0033   1
   9 -19  -1-9.55604 47.2598   1
  -7  19   1 79.3287 56.7932   1
   7 -19  -1 258.709 62.5662   1
  -7 -19   1 166.178 57.1395   1
  -6  19   1 159.505 47.1692   1
   6 -19  -1 174.716 51.8569   1
   5  19  -1 10.6566 47.1450   1
  -5  19   1 81.3757 52.1508   1
   5 -19  -1 89.2740 43.8939   1
  -5 -19   1-10.2069 37.4749   1
   4  19  -1 192.631 56.5377   1
  -4  19   1 176.464 61.6356   1
   4 -19  -1 50.3464 47.7458   1
  -4 -19   1 61.8210 48.1630   1
  -3  19   1 40.4332 48.7123   1
   3  19  -1-10.5497 37.8221   1
   3 -19  -1 101.202 50.6537   1
  -3 -19   1 31.2826 43.1484   1
   2  19  -1 168.742 58.1003   1
  -2  19   1 80.9501 53.4969   1
   2 -19  -1 142.105 58.1557   1
  -2 -19   1 83.1298 44.2924   1
   1  19  -1-10.3150 53.4284   1
  -1 -19   1 10.4423 44.6616   1
   0  19  -1 92.6388 57.0015   1
   0 -19   1 51.6101 48.5568   1
  -1  19  -1 174.800 53.1178   1
  -3  19  -1 10.3594 39.6294   1
   3 -19   1-10.0988 45.3005   1
  -4  19  -1 20.2972 51.4239   1
   4  19   1 20.9412 53.0514   1
   4 -19   1 49.4423 48.9049   1
  -4 -19  -1 81.8687 55.4250   1
   5  19   1 20.9559 47.7665   1
  -5 -19  -1 71.5464 47.9452   1
  -5  19  -1 51.0203 42.9740   1
   5 -19   1 19.3995 40.1484   1
   6  19   1-21.2441 53.7653   1
  -6 -19  -1-10.2496 48.6965   1
  -6  19  -1 59.3003 51.7831   1
   6 -19   1 39.4342 44.9014   1
  -7 -19  -1 219.245 57.5545   1
   7  19   1 142.224 57.7367   1
   7 -19   1 147.182 57.8890   1
  -7  19  -1 208.130 58.4509   1
   8  19   1 21.1704 53.6253   1
  -8  19  -1 40.8889 49.9110   1
   8 -19   1 46.7970 47.9894   1
  -8 -19  -1 52.2171 52.2763   1
   9 -19   1 361.278 68.1599   1
   9  19   1 330.278 73.3741   1
  -9  19  -1 413.890 73.6277   1
  10 -19   1 37.5288 45.7987   1
 -10  19  -1 29.9348 46.7954   1
  -7  20   1 19.0434 45.8416   1
   7 -20  -1 9.36647 45.0944   1
  -6  20   1 48.6469 50.4359   1
   6 -20  -1 18.6472 46.0906   1
  -5  20   1 68.2414 46.7889   1
   5  20  -1 42.0887 56.7274   1
   5 -20  -1 192.300 55.0699   1
   4  20  -1 103.874 60.8715   1
  -4  20   1 69.6743 55.1494   1
   4 -20  -1 58.6473 50.8361   1
  -4 -20   1 71.8390 50.2556   1
   3  20  -1-41.5460 42.9457   1
  -3 -20   1-10.2317 41.5453   1
   2  20  -1 30.4812 43.4824   1
  -2 -20   1 20.5705 37.7013   1
  -1  20   1 69.5050 54.2971   1
   1  20  -1 20.2712 42.6505   1
   1 -20  -1 9.99634 46.2068   1
  -1 -20   1 10.2004 38.2322   1
   0  20  -1 100.824 52.2392   1
   0  20   1-9.95538 54.4319   1
   0 -20   1-10.1305 41.8787   1
   0 -20  -1-10.0829 49.8123   1
  -1  20  -1 104.269 59.0817   1
   1  20   1 142.485 61.9114   1
  -1 -20  -1 120.339 55.2103   1
   1 -20   1 70.4582 54.8518   1
   2  20   1 30.5278 50.9329   1
  -2  20  -1 61.1041 56.2799   1
  -2 -20  -1-40.2304 50.3418   1
   2 -20   1 110.519 54.4051   1
   3  20   1-20.6207 44.0972   1
  -3 -20  -1 19.8554 40.2817   1
  -4  20  -1-19.9135 38.1182   1
   4 -20   1-28.6250 34.9789   1
  -5  20  -1 195.992 59.2311   1
   5  20   1 153.586 55.2993   1
   5 -20   1 47.8240 51.1815   1
  -5 -20  -1 89.7797 48.5720   1
   6  20   1 748.890 101.798   1
  -6  20  -1 605.795 85.8980   1
   6 -20   1 653.455 84.8652   1
  -6 -20  -1 607.174 91.3096   1
   7  20   1 61.0474 54.0142   1
   2  21  -1 108.737 51.0503   1
   1  21  -1 216.408 63.7853   1
   0  21  -1 91.5614 62.1675   1
   0 -21   1 39.2775 50.4303   1
  -1  21  -1 79.4805 61.1229   1
   1 -21   1-9.80148 51.9528   1
  26   0  -2-9.58533 47.3420   1
  25   0  -2 28.9282 48.2178   1
 -25   0   2-10.0829 51.6333   1
  24   0  -2 1249.94 119.037   1
 -24   0   2 828.085 115.853   1
  23   0  -2 116.652 55.0920   1
 -23   0   2 84.5039 53.1815   1
  22   0  -2 1819.80 158.418   1
 -22   0   2 1864.24 165.973   1
 -21   0   2 314.158 65.2006   1
  21   0  -2 318.038 61.6155   1
 -20   0   2 198.924 57.7096   1
  20   0  -2 70.6708 41.4820   1
 -19   0   2 19.3796 42.8177   1
  19   0  -2 18.2931 41.0450   1
 -17   0   2 44.4379 37.4342   1
  17   0  -2 26.0858 38.4686   1
 -16   0   2 120.168 46.8295   1
  16   0  -2 83.2803 39.4856   1
 -15   0   2 2748.23 208.580   1
  14   0  -2 9084.65 639.958   1
 -14   0   2 11001.6 649.724   1
 -13   0   2 9261.11 621.798   1
  13   0  -2 9886.02 621.999   1
 -12   0   2 431.440 56.3703   1
  12   0  -2 425.079 55.5235   1
 -11   0   2 1301.64 105.370   1
  11   0  -2 1115.49 99.9156   1
 -10   0   2 49212.0 3201.74   1
  10   0  -2 54985.6 3203.82   1
  -9   0   2 106770. 6101.30   1
   9   0  -2 93200.7 6097.38   1
  -8   0   2 223702. 12384.9   1
   8   0  -2 185464. 12379.7   1
  -7   0   2 81171.6 5012.83   1
   7   0  -2 82417.2 5013.05   1
  -6   0   2 418260. 23427.5   1
   6   0  -2 349877. 23426.9   1
  -5   0   2 999999. 58776.1   1
   5   0  -2 925287. 58776.1   1
  -4   0   2 410382. 26686.4   1
   4   0  -2 461935. 26685.8   1
  -3   0   2 112760. 6243.29   1
   3   0  -2 91824.1 6243.14   1
   0   0   2 191696. 10111.1   1
   0   0  -2 138983. 10111.2   1
   1   0   2 100457. 6725.65   1
  -1   0  -2 122723. 6728.82   1
   2   0   2 544412. 33540.7   1
  -2   0  -2 554350. 33541.6   1
  -3   0  -2 558475. 32407.2   1
   3   0   2 506376. 32404.8   1
  -4   0  -2 169016. 10698.3   1
   4   0   2 180887. 10698.5   1
  -5   0  -2 161841. 9187.21   1
   5   0   2 138614. 9186.67   1
  -6   0  -2 51519.6 3418.88   1
   6   0   2 59972.1 3421.02   1
  -7   0  -2 56.3386 29.3569   1
   7   0   2 49.2902 26.2098   1
   8   0   2 8816.54 575.985   1
  -8   0  -2 9082.39 579.013   1
   9   0   2 31839.2 1939.02   1
  -9   0  -2 30548.2 1939.71   1
 -10   0  -2 7.27422 30.0594   1
  10   0   2-20.8519 32.1120   1
  11   0   2 1669.45 128.942   1
 -11   0  -2 1286.35 121.701   1
  12   0   2 10422.7 631.835   1
 -12   0  -2 8936.06 627.128   1
 -13   0  -2 601.625 77.5918   1
  13   0   2 615.325 77.8422   1
  14   0   2 14406.6 866.155   1
 -14   0  -2 12537.6 859.639   1
  16   0   2 2295.57 187.194   1
 -16   0  -2 2428.00 193.262   1
  17   0   2 1110.49 109.854   1
 -17   0  -2 1119.67 114.844   1
 -18   0  -2 108.163 54.3348   1
  18   0   2 71.6721 41.7182   1
  19   0   2 1677.54 155.688   1
 -19   0  -2 2088.23 168.538   1
  20   0   2 442.137 71.1917   1
 -20   0  -2 480.653 75.5877   1
  22   0   2-9.50284 43.9298   1
 -22   0  -2 60.8134 44.0959   1
  24   0   2-9.36178 45.7040   1
 -24   0  -2 85.5250 48.7069   1
  25   0   2 110.795 53.8740   1
 -25   0  -2 105.301 50.5771   1
  26  -1  -2 112.671 51.4550   1
 -26   1   2-10.1616 47.0884   1
  25   1  -2 9.81787 48.1132   1
  25  -1  -2 96.1906 51.7140   1
 -25  -1   2 91.2532 50.9193   1
 -25   1   2 114.970 53.7297   1
  24  -1  -2-9.34313 48.3955   1
  24   1  -2 9.81868 46.0036   1
 -24   1   2-10.9343 51.2303   1
 -24  -1   2 29.9014 46.6992   1
  23   1  -2 1161.63 122.434   1
  23  -1  -2 1053.68 115.720   1
 -23   1   2 1392.26 127.487   1
 -23  -1   2 1319.76 123.918   1
  22   1  -2 9.61666 43.8047   1
 -22  -1   2-10.2611 43.1673   1
 -22   1   2 31.5787 44.2818   1
  22  -1  -2 46.7453 42.5868   1
  21   1  -2 491.786 76.0995   1
 -21  -1   2 481.141 80.2623   1
  20  -1  -2 906.577 97.9713   1
  20   1  -2 901.157 95.9901   1
 -20  -1   2 693.798 92.1361   1
 -20   1   2 913.962 97.5440   1
  19  -1  -2 2459.25 188.745   1
  19   1  -2 2094.96 182.812   1
 -19   1   2 2461.83 189.383   1
 -19  -1   2 2217.07 189.559   1
 -18   1   2 9.37519 33.5516   1
  18  -1  -2-26.7352 37.4779   1
  17  -1  -2 2846.93 213.042   1
  17   1  -2 2492.21 208.038   1
 -17   1   2 2818.67 218.101   1
 -17  -1   2 3129.90 222.123   1
  16   1  -2 2147.96 174.426   1
 -16  -1   2 2456.23 183.681   1
 -16   1   2 2210.21 177.351   1
  16  -1  -2 2142.66 176.058   1
 -15  -1   2 107.357 42.0611   1
 -15   1   2 149.707 45.2391   1
  15   1  -2 140.219 42.0270   1
  15  -1  -2 128.591 43.3118   1
 -14  -1   2 7694.16 510.585   1
  14  -1  -2 7748.39 509.614   1
  13   1  -2 60668.3 3762.70   1
 -13  -1   2 61362.3 3762.08   1
  12   1  -2 6250.82 394.378   1
 -12  -1   2 5379.04 391.690   1
 -12   1   2 6060.81 396.332   1
  12  -1  -2 5906.52 394.087   1
  11   1  -2 8595.29 538.576   1
 -11  -1   2 7853.15 536.578   1
 -11   1   2 8283.52 540.619   1
  11  -1  -2 8546.52 541.617   1
 -10  -1   2 132.614 32.3279   1
 -10   1   2 188.857 36.2656   1
  10   1  -2 112.553 32.5253   1
  10  -1  -2 148.403 38.4168   1
   9   1  -2 9898.17 633.152   1
  -9  -1   2 10235.4 634.230   1
  -9   1   2 9489.69 633.598   1
   9  -1  -2 10303.4 637.957   1
   8   1  -2 147545. 8600.88   1
  -8  -1   2 140538. 8600.52   1
  -8   1   2 137720. 8601.91   1
   8  -1  -2 136132. 8600.81   1
   7   1  -2 92612.5 5534.59   1
  -7  -1   2 88126.8 5534.27   1
   6   1  -2 7310.14 452.203   1
   6  -1  -2 7308.85 454.878   1
  -6   1   2 7725.90 456.200   1
  -6  -1   2 6430.70 451.419   1
   5   1  -2 43172.8 2531.84   1
  -5   1   2 41279.8 2533.87   1
   5  -1  -2 40041.6 2535.69   1
  -5  -1   2 40308.1 2531.87   1
   4   1  -2 58610.1 3541.17   1
  -4   1   2 59023.2 3546.24   1
   4  -1  -2 58945.9 3544.23   1
  -4  -1   2 55584.7 3541.29   1
   3   1  -2 150095. 8706.71   1
  -3   1   2 151532. 8711.34   1
  -3  -1   2 128001. 8706.25   1
   3  -1  -2 148841. 8710.72   1
  -2   1   2 152472. 9796.26   1
   2  -1  -2 167632. 9795.67   1
   1  -1  -2 394919. 24033.1   1
  -1   1   2 392163. 24033.2   1
   0  -1  -2 85829.3 5017.91   1
   0   1   2 75795.4 5017.17   1
   0  -1   2 84833.9 5016.28   1
   0   1  -2 81789.3 5015.94   1
  -1   1  -2 150689. 8535.65   1
  -1  -1  -2 125694. 8534.91   1
   1  -1   2 126994. 8534.13   1
   1   1   2 159640. 8536.50   1
  -2   1  -2 70939.3 4429.26   1
  -2  -1  -2 66308.2 4427.75   1
   2  -1   2 74700.3 4430.32   1
   2   1   2 78401.9 4429.61   1
  -3   1  -2 25242.1 1434.25   1
   3  -1   2 24341.3 1434.91   1
   3   1   2 26170.3 1434.25   1
  -5  -1  -2-19.0390 29.7627   1
  -5   1  -2 41.4350 30.1066   1
   5  -1   2 18.7502 28.8514   1
   5   1   2 36.7517 25.3433   1
  -6   1  -2 84271.2 5089.37   1
  -6  -1  -2 82697.2 5087.30   1
   6  -1   2 84107.1 5088.22   1
   6   1   2 80880.2 5084.01   1
  -7   1  -2 117736. 6707.17   1
  -7  -1  -2 110925. 6705.21   1
   7  -1   2 102665. 6702.39   1
   7   1   2 107428. 6702.18   1
  -8   1  -2 17491.2 1159.86   1
  -8  -1  -2 17188.3 1160.32   1
   8  -1   2 20063.5 1163.90   1
   8   1   2 19449.2 1161.13   1
  -9   1  -2 695.349 72.6656   1
  -9  -1  -2 568.846 69.5691   1
   9  -1   2 617.372 68.5601   1
   9   1   2 636.161 68.7216   1
 -10  -1  -2 5678.12 374.570   1
  10   1   2 5299.58 368.826   1
 -11   1  -2 2581.12 199.494   1
 -11  -1  -2 2713.36 204.072   1
  11  -1   2 3107.84 203.181   1
  11   1   2 2296.33 191.598   1
 -12   1  -2 15986.7 998.520   1
 -12  -1  -2 17772.3 1006.75   1
  12  -1   2 15787.9 998.956   1
  12   1   2 13928.6 990.615   1
 -13  -1  -2 1427.34 127.115   1
 -13   1  -2 1228.14 121.331   1
  13  -1   2 1464.20 122.876   1
  13   1   2 1233.00 117.124   1
 -14  -1  -2 8107.23 546.218   1
 -14   1  -2 8699.18 547.470   1
  14  -1   2 8018.78 540.278   1
  14   1   2 7911.29 538.075   1
 -16   1  -2 1208.56 117.899   1
 -16  -1  -2 1200.44 122.013   1
  16   1   2 991.115 113.260   1
 -17   1  -2 621.988 80.0249   1
  17  -1   2 721.386 83.5563   1
  17   1   2 448.062 75.5503   1
 -18  -1  -2 1477.39 135.285   1
 -18   1  -2 1439.07 132.048   1
  18  -1   2 1279.06 127.233   1
 -19   1  -2 833.735 94.3195   1
 -19  -1  -2 658.839 89.9377   1
  19   1   2 655.521 87.6830   1
  19  -1   2 814.345 89.0117   1
 -20   1  -2 705.151 90.5859   1
 -20  -1  -2 542.277 79.3940   1
  20  -1   2 667.929 82.7416   1
  20   1   2 548.637 78.6501   1
 -22   1  -2 446.753 72.8906   1
 -22  -1  -2 475.341 74.0504   1
  22  -1   2 402.592 68.7731   1
  22   1   2 350.517 66.3116   1
 -24  -1  -2 384.414 67.1879   1
 -24   1  -2 539.786 74.8062   1
  24   1   2 295.872 59.9998   1
  24  -1   2 377.333 66.8591   1
 -25   1  -2-9.34926 40.6485   1
 -25  -1  -2-28.9980 53.3720   1
  25  -1   2 27.1778 48.4983   1
  25   1   2 27.8998 50.3135   1
 -26   2   2 52.5240 48.8723   1
  26  -2  -2 129.417 51.3684   1
 -25  -2   2 10.3471 47.8016   1
  25  -2  -2-9.11618 48.8036   1
  25   2  -2 19.8055 47.0378   1
 -24   2   2 189.362 54.3847   1
 -24  -2   2 82.8258 46.3400   1
  24  -2  -2 93.4468 45.0110   1
  24   2  -2 130.536 51.9567   1
 -23   2   2-19.9270 49.2084   1
 -23  -2   2-10.3230 44.1539   1
  23  -2  -2 49.4212 45.6643   1
  23   2  -2 9.96665 46.6981   1
 -22   2   2 618.314 81.8030   1
 -22  -2   2 507.136 75.8987   1
  22  -2  -2 499.170 77.9160   1
  22   2  -2 392.799 70.6238   1
 -21   2   2 29.8437 37.3720   1
 -21  -2   2 58.7528 39.1017   1
  21  -2  -2 67.6067 43.4252   1
  21   2  -2 38.5748 40.6611   1
 -20  -2   2 1652.66 142.739   1
 -20   2   2 1664.78 145.770   1
  20  -2  -2 1551.41 142.355   1
  20   2  -2 1509.68 140.404   1
 -19   2   2 86.6882 44.6203   1
 -19  -2   2 143.680 48.5936   1
  19  -2  -2 206.055 54.8593   1
  19   2  -2 110.176 44.3779   1
 -18   2   2 2656.91 219.465   1
  18  -2  -2 3151.75 224.788   1
 -17   2   2 137.506 48.8189   1
 -17  -2   2 101.085 40.9141   1
  17  -2  -2 70.6285 43.3560   1
  17   2  -2 42.4487 36.6697   1
 -16   2   2 62.0435 44.5554   1
 -16  -2   2 71.2728 38.3815   1
  16  -2  -2 50.9365 44.2131   1
  16   2  -2 113.621 42.2888   1
 -15  -2   2 1020.45 102.696   1
  15  -2  -2 1132.36 103.655   1
  15   2  -2 829.124 93.8216   1
 -14   2   2 11099.3 714.233   1
 -14  -2   2 9814.85 708.987   1
  14  -2  -2 11427.4 714.484   1
  14   2  -2 11861.9 712.634   1
 -13   2   2 1232.85 113.461   1
 -13  -2   2 1356.07 115.688   1
  13  -2  -2 1141.28 112.240   1
  13   2  -2 1337.76 112.194   1
 -12   2   2 40512.9 2518.37   1
  12  -2  -2 44634.3 2524.01   1
  12   2  -2 37842.1 2512.85   1
 -11   2   2 1560.30 140.240   1
 -11  -2   2 2055.45 147.492   1
  11  -2  -2 2074.85 148.438   1
  11   2  -2 1755.46 139.126   1
 -10   2   2 55382.2 3362.25   1
 -10  -2   2 53240.1 3357.56   1
  10  -2  -2 54694.9 3359.11   1
  10   2  -2 54865.9 3356.00   1
  -9   2   2 51948.5 3283.18   1
  -9  -2   2 57894.2 3284.11   1
   9   2  -2 50685.6 3278.18   1
   9  -2  -2 53454.3 3283.35   1
   8   2  -2 4648.86 321.357   1
   8  -2  -2 4976.61 326.110   1
  -8   2   2 5247.45 328.472   1
  -7   2   2 9944.85 686.170   1
   7   2  -2 12171.2 684.372   1
   7  -2  -2 11389.0 691.854   1
  -7  -2   2 10143.7 682.277   1
   6   2  -2 6967.83 469.712   1
  -6  -2   2 8006.62 472.744   1
  -5   2   2 504.759 49.8450   1
  -5  -2   2 565.431 46.1647   1
   5  -2  -2 419.507 45.2444   1
   5   2  -2 449.792 42.5434   1
  -4  -2   2 327857. 20379.3   1
   4  -2  -2 355628. 20385.2   1
  -4   2   2 352522. 20385.5   1
   4   2  -2 312176. 20380.2   1
   3  -2  -2 10863.5 694.646   1
  -3  -2   2 11814.7 690.502   1
   3   2  -2 11551.6 690.079   1
  -3   2   2 9843.38 695.393   1
   2  -2  -2 7891.18 479.518   1
  -2   2   2 7546.85 478.755   1
   2   2  -2 7346.09 473.563   1
  -2  -2   2 7927.03 474.713   1
  -1  -2   2 116610. 6505.41   1
   1  -2  -2 96447.8 6510.15   1
  -1   2   2 107523. 6508.83   1
   1   2  -2 101973. 6505.05   1
   0  -2  -2 75897.8 3496.62   1
   0   2   2 76064.2 3495.95   1
   0  -2   2 52190.4 3489.18   1
   0   2  -2 43462.6 3487.69   1
  -1  -2  -2 5259.50 360.930   1
   1   2   2 5570.31 360.873   1
   1  -2   2 5688.81 360.694   1
  -1   2  -2 6357.14 363.022   1
  -2  -2  -2 259469. 17329.4   1
   2   2   2 321532. 17333.1   1
  -2   2  -2 313574. 17331.4   1
   2  -2   2 250186. 17330.0   1
   3  -2   2 39563.9 2399.29   1
   3   2   2 41392.6 2399.67   1
  -3  -2  -2 40693.6 2400.28   1
  -3   2  -2 34829.9 2397.65   1
  -5   2  -2 72662.0 4147.98   1
   5  -2   2 66143.9 4143.29   1
   5   2   2 65398.0 4143.20   1
  -5  -2  -2 66596.7 4143.51   1
   6  -2   2 125.410 31.1341   1
   6   2   2 55.4549 30.2094   1
  -6  -2  -2 148.979 32.7818   1
  -6   2  -2 108.734 31.9063   1
  -7   2  -2 24263.9 1570.45   1
  -7  -2  -2 28068.7 1573.65   1
   7  -2   2 23152.6 1574.30   1
   7   2   2 25459.1 1569.49   1
  -8   2  -2 324.672 45.9039   1
  -8  -2  -2 180.648 43.0439   1
   8  -2   2 261.454 44.2363   1
   8   2   2 270.296 45.3623   1
  -9   2  -2 33329.3 1972.90   1
  -9  -2  -2 28975.0 1967.84   1
   9  -2   2 32798.2 1972.39   1
   9   2   2 31980.2 1967.97   1
 -11   2  -2 12489.0 810.693   1
 -11  -2  -2 12820.7 813.220   1
  11  -2   2 13085.6 811.437   1
  11   2   2 12195.7 806.506   1
 -12   2  -2 2697.35 223.472   1
 -12  -2  -2 3405.22 231.403   1
  12  -2   2 3145.80 226.898   1
  12   2   2 2959.31 223.015   1
 -13   2  -2 6672.74 436.040   1
 -13  -2  -2 7033.00 438.632   1
  13  -2   2 6373.94 434.277   1
  13   2   2 5733.40 427.976   1
 -14   2  -2 2531.11 198.461   1
 -14  -2  -2 2203.58 193.491   1
  14  -2   2 2779.26 200.870   1
  14   2   2 2694.37 198.762   1
 -15   2  -2 8861.61 590.815   1
  15  -2   2 8969.58 592.484   1
 -16   2  -2-38.6784 46.5683   1
 -16  -2  -2 18.8240 38.9173   1
  16  -2   2 36.1230 41.1447   1
  16   2   2 91.1675 46.1593   1
 -17   2  -2 97.7267 52.5140   1
 -17  -2  -2 47.5692 37.4228   1
  17  -2   2 46.6938 40.8561   1
  17   2   2 112.097 46.9278   1
 -18  -2  -2-19.3585 38.5527   1
  18   2   2 47.6549 40.0915   1
 -19  -2  -2 670.893 83.3252   1
  19  -2   2 475.090 70.1296   1
  19   2   2 571.813 81.4450   1
 -20   2  -2 19.7683 46.9771   1
 -20  -2  -2 10.1560 47.6115   1
  20   2   2 48.9949 46.5729   1
 -21   2  -2 749.724 96.6756   1
  21  -2   2 829.275 97.9375   1
 -22   2  -2 20.8507 52.1814   1
 -22  -2  -2 10.1799 50.9552   1
  22  -2   2 72.4985 48.5726   1
  22   2   2 39.2602 50.8950   1
 -23   2  -2 317.983 65.4036   1
  23  -2   2 208.272 52.7809   1
 -24  -2  -2 68.8510 45.5822   1
 -24   2  -2-20.0613 45.8146   1
  24   2   2 94.4794 50.7074   1
  24  -2   2 92.5633 46.9821   1
 -25  -2  -2 9.77088 48.3505   1
 -25   2  -2 48.6777 50.5186   1
  25  -2   2 62.0912 50.5167   1
  25   2   2 72.6690 51.7280   1
 -26   3   2-52.1001 52.7582   1
  26  -3  -2-8.79568 42.9251   1
 -25   3   2 100.365 55.5643   1
  25  -3  -2 37.8894 49.2300   1
 -24   3   2 29.6166 46.2563   1
 -24  -3   2-10.5065 50.5765   1
  24  -3  -2 39.1868 56.2177   1
  24   3  -2-29.2991 45.7605   1
 -23  -3   2 72.7304 53.8264   1
  23   3  -2-29.5477 47.4204   1
 -22   3   2 70.6232 41.7317   1
 -22  -3   2-10.3273 47.0614   1
  22  -3  -2-9.59596 41.7644   1
  22   3  -2 79.0087 47.5782   1
 -21   3   2 1012.92 102.609   1
 -21  -3   2 776.607 97.6287   1
  21   3  -2 931.596 105.032   1
  21  -3  -2 1007.82 105.357   1
 -20   3   2 343.686 62.9022   1
 -20  -3   2 519.314 74.7805   1
  20  -3  -2 383.574 64.3255   1
  20   3  -2 397.273 65.7762   1
 -19   3   2 380.470 65.2377   1
 -19  -3   2 486.596 74.6125   1
  19  -3  -2 450.992 67.3634   1
  19   3  -2 452.733 71.8615   1
 -18   3   2 95.6665 45.3896   1
  18  -3  -2 137.475 45.2626   1
 -17  -3   2 3245.78 236.578   1
  17   3  -2 3006.92 232.224   1
 -16   3   2 2757.62 222.360   1
 -16  -3   2 2646.65 218.812   1
  16  -3  -2 3032.96 225.698   1
  16   3  -2 3405.06 226.632   1
 -15   3   2 6222.17 428.768   1
 -15  -3   2 5751.36 424.964   1
  15  -3  -2 7069.84 435.804   1
  15   3  -2 6400.48 427.035   1
 -14   3   2 596.136 75.9319   1
 -14  -3   2 739.323 78.2628   1
  14  -3  -2 574.754 72.5619   1
  14   3  -2 636.097 72.6108   1
 -13   3   2 3969.68 272.540   1
 -13  -3   2 3362.38 265.439   1
  13   3  -2 3645.24 266.570   1
 -12  -3   2 5861.42 395.576   1
  12   3  -2 5977.46 394.925   1
 -11   3   2 44152.7 2839.48   1
  11  -3  -2 46367.0 2840.77   1
  11   3  -2 47196.1 2836.58   1
 -10   3   2 28834.0 1854.46   1
  10   3  -2 28559.0 1849.28   1
 -10  -3   2 30856.4 1852.43   1
  10  -3  -2 31369.1 1857.26   1
  -9   3   2 931.094 85.3207   1
   9   3  -2 1043.74 83.7478   1
   9  -3  -2 932.248 87.4168   1
  -9  -3   2 840.933 81.2230   1
  -8   3   2 9007.04 558.111   1
   8   3  -2 8839.56 551.763   1
  -8  -3   2 8226.44 551.989   1
   8  -3  -2 8646.15 558.698   1
   7  -3  -2 2209.34 158.559   1
  -7   3   2 2135.07 159.226   1
  -6  -3   2 44327.1 2639.52   1
   6  -3  -2 44374.3 2645.04   1
  -6   3   2 43620.5 2645.30   1
   6   3  -2 40235.6 2637.50   1
   5   3  -2 36659.9 2423.75   1
  -5  -3   2 42836.6 2426.43   1
   4  -3  -2 83943.8 4929.11   1
  -4  -3   2 76844.5 4923.48   1
  -4   3   2 82671.0 4928.94   1
   4   3  -2 79825.9 4923.43   1
   3  -3  -2 15165.6 970.149   1
   3   3  -2 16164.8 965.597   1
  -3   3   2 14728.2 971.222   1
  -3  -3   2 16064.1 966.993   1
   2  -3  -2 35512.0 2151.54   1
  -2   3   2 35474.7 2150.09   1
   2   3  -2 37026.1 2146.09   1
  -2  -3   2 32300.3 2145.29   1
  -1  -3   2 151031. 8731.76   1
   1   3  -2 144259. 8731.28   1
  -1   3   2 143099. 8734.93   1
   1  -3  -2 131256. 8733.87   1
   0  -3  -2 89866.1 6316.45   1
   0   3  -2 110743. 6316.16   1
   0  -3   2 108839. 6316.25   1
  -1  -3  -2 2781.95 174.343   1
   1   3   2 2179.85 169.941   1
  -1   3  -2 2822.65 171.646   1
   1  -3   2 2386.76 168.872   1
  -2  -3  -2 20049.8 1364.19   1
   2   3   2 22460.5 1364.86   1
  -2   3  -2 24574.3 1368.13   1
   2  -3   2 21614.3 1363.60   1
  -4  -3  -2 5086.17 337.075   1
   4   3   2 4994.31 337.052   1
  -4   3  -2 4971.51 338.046   1
   4  -3   2 5639.77 343.095   1
  -5  -3  -2 4748.72 296.013   1
   5   3   2 4621.27 294.464   1
   5  -3   2 4580.57 294.837   1
  -5   3  -2 3701.37 290.173   1
  -6   3  -2 15119.7 990.445   1
  -6  -3  -2 16306.6 990.944   1
   6  -3   2 15185.8 989.590   1
   6   3   2 16351.5 988.952   1
  -7   3  -2 12908.6 738.845   1
  -7  -3  -2 10145.9 728.419   1
   7  -3   2 11891.4 732.573   1
   7   3   2 11387.4 730.108   1
  -8   3  -2 1086.16 94.4603   1
  -8  -3  -2 901.728 88.1133   1
   8  -3   2 767.781 87.5440   1
   8   3   2 992.404 88.3115   1
  -9   3  -2 14133.5 881.640   1
  -9  -3  -2 12966.8 880.180   1
   9  -3   2 15045.3 888.515   1
   9   3   2 13488.1 879.298   1
 -10   3  -2 18245.8 1214.05   1
  10  -3   2 20396.1 1220.59   1
 -11   3  -2 7203.24 480.783   1
 -11  -3  -2 7621.96 482.569   1
  11  -3   2 7350.15 483.931   1
  11   3   2 6750.08 476.592   1
 -12   3  -2 16969.3 1046.92   1
 -12  -3  -2 17584.3 1045.97   1
  12  -3   2 15399.1 1041.40   1
  12   3   2 15784.4 1039.96   1
 -13   3  -2-9.08527 40.2640   1
 -13  -3  -2 52.5598 40.5992   1
  13  -3   2 8.57588 41.4092   1
  13   3   2 134.995 41.7956   1
 -14   3  -2 1901.51 155.238   1
 -14  -3  -2 1919.48 154.781   1
  14  -3   2 1760.79 152.818   1
  14   3   2 1655.97 150.449   1
 -15   3  -2 3399.24 260.356   1
  15  -3   2 3670.84 262.403   1
 -16   3  -2 500.155 72.8116   1
 -16  -3  -2 560.671 76.5385   1
  16  -3   2 474.835 67.4701   1
  16   3   2 514.828 74.8735   1
 -17  -3  -2 365.928 64.5943   1
  17  -3   2 296.766 65.4375   1
  17   3   2 383.602 65.1082   1
 -18  -3  -2 10.0710 40.0993   1
  18   3   2-9.71405 39.4148   1
 -19   3  -2 640.831 89.5444   1
 -19  -3  -2 540.951 85.5059   1
  19  -3   2 794.263 89.6162   1
  19   3   2 732.143 89.4254   1
 -20   3  -2 606.302 81.4048   1
  20  -3   2 666.913 82.9103   1
  20   3   2 832.600 93.6374   1
 -21   3  -2 79.0579 51.2175   1
  21  -3   2-19.3876 52.4734   1
 -22   3  -2 632.115 79.9857   1
 -22  -3  -2 380.515 77.0752   1
  22  -3   2 583.454 77.1815   1
  22   3   2 525.677 79.6225   1
 -23   3  -2 10.1857 51.5489   1
  23  -3   2 9.04411 45.2242   1
 -24  -3  -2 9.95594 48.1138   1
  24   3   2 112.868 47.2217   1
 -25   3  -2 9.93515 42.4964   1
 -25  -3  -2-9.63945 39.8340   1
  25  -3   2 17.4875 42.6430   1
  25   3   2 18.5495 46.3772   1
 -25   4   2 19.4754 35.6669   1
  25  -4  -2-9.52887 41.4299   1
 -24   4   2 49.3663 44.9558   1
 -24  -4   2 20.6804 49.1150   1
  24  -4  -2-28.9874 36.9644   1
  24   4  -2-10.0559 52.0870   1
 -23   4   2 20.2957 41.1914   1
 -23  -4   2 20.7813 45.9130   1
  23  -4  -2-9.49264 37.8144   1
  23   4  -2 69.9739 53.5263   1
 -22   4   2 189.102 52.0430   1
 -22  -4   2 166.717 52.5294   1
  22  -4  -2 147.512 55.8452   1
  22   4  -2 186.993 54.2786   1
 -21   4   2 400.720 74.4810   1
  21  -4  -2 533.628 74.4455   1
 -20  -4   2 674.111 87.6298   1
  20   4  -2 578.543 80.9077   1
 -19   4   2 386.656 65.9490   1
  19  -4  -2 346.286 65.6054   1
  19   4  -2 442.837 69.6077   1
 -18   4   2 478.030 74.4965   1
 -18  -4   2 471.480 75.1213   1
  18  -4  -2 549.478 78.5522   1
  18   4  -2 582.659 74.9642   1
 -17   4   2 317.202 60.4872   1
 -17  -4   2 492.759 68.7579   1
  17  -4  -2 507.263 73.6212   1
  17   4  -2 337.795 61.7943   1
 -16  -4   2 3839.17 277.753   1
  16  -4  -2 4186.52 283.536   1
  16   4  -2 3478.85 270.738   1
 -15   4   2 59.7073 40.4492   1
  15  -4  -2 111.462 46.2968   1
  15   4  -2 119.181 43.4370   1
 -15  -4   2 119.363 42.5683   1
  14  -4  -2 8.46180 30.9921   1
 -14   4   2-17.4744 32.7200   1
  14   4  -2 7.53673 31.6927   1
 -14  -4   2 8.09052 33.4297   1
  13  -4  -2 7.94695 32.2534   1
 -13   4   2-34.5216 39.3030   1
 -12   4   2 3639.69 267.821   1
  12   4  -2 3523.90 261.789   1
  12  -4  -2 3749.46 269.025   1
 -12  -4   2 4238.89 270.551   1
 -11  -4   2 4921.32 332.156   1
  11   4  -2 4828.79 329.872   1
  10   4  -2 20600.4 1232.96   1
 -10   4   2 18395.0 1233.64   1
  10  -4  -2 20082.7 1238.30   1
  -9  -4   2 9596.35 639.098   1
   9   4  -2 10492.8 640.086   1
   9  -4  -2 10701.2 647.204   1
  -9   4   2 9411.80 643.393   1
  -8   4   2 75.7267 32.8895   1
  -8  -4   2 48.3252 26.6653   1
   8  -4  -2 53.6210 31.0747   1
   8   4  -2 67.8604 31.4241   1
  -7  -4   2 5660.57 367.157   1
   7  -4  -2 5570.73 372.079   1
  -7   4   2 5397.81 372.450   1
   7   4  -2 5868.94 367.366   1
   6  -4  -2 59089.7 3801.24   1
  -6   4   2 65046.0 3804.74   1
   5  -4  -2 290.173 39.2848   1
  -5  -4   2 211.761 34.5196   1
   5   4  -2 181.228 31.7731   1
   4  -4  -2 12802.5 824.083   1
   4   4  -2 13983.4 820.396   1
  -4   4   2 13598.5 825.667   1
  -4  -4   2 12276.2 819.018   1
  -3  -4   2 11604.4 669.939   1
   3   4  -2 9933.96 666.487   1
  -2  -4   2 37244.2 2359.64   1
   2   4  -2 39515.4 2360.21   1
   1   4  -2 8298.94 506.253   1
  -1  -4   2 7695.27 505.206   1
   0   4  -2 66576.5 3846.69   1
   0  -4   2 59260.9 3844.14   1
  -1   4  -2 102.710 25.3026   1
   1  -4   2 129.008 27.5701   1
   2   4   2 158880. 9649.43   1
  -2  -4  -2 156468. 9650.02   1
  -3   4  -2 34008.9 1791.44   1
   3  -4   2 30004.8 1787.08   1
   3   4   2 31160.4 1787.21   1
  -4   4  -2 55914.7 3612.92   1
   4  -4   2 59373.7 3612.79   1
   4   4   2 58662.5 3610.99   1
  -4  -4  -2 60948.9 3611.93   1
  -5   4  -2 41695.2 2411.81   1
   5  -4   2 40282.8 2411.96   1
   5   4   2 39051.7 2408.62   1
  -5  -4  -2 35698.7 2405.96   1
  -6  -4  -2 767.755 69.4790   1
   6   4   2 813.839 71.3924   1
   6  -4   2 624.405 67.8848   1
  -7  -4  -2 171.104 37.4964   1
   7   4   2 66.7918 33.7379   1
  -7   4  -2 132.192 34.3214   1
   7  -4   2 137.094 37.5562   1
  -8  -4  -2 40.8280 30.9909   1
   8   4   2-6.59383 29.5865   1
  -8   4  -2 21.4468 33.9635   1
   8  -4   2-7.05054 33.9456   1
   9   4   2 1815.32 137.410   1
  -9  -4  -2 1508.94 135.071   1
 -10   4  -2 1500.49 129.555   1
 -10  -4  -2 1497.41 126.055   1
  10   4   2 1380.27 123.456   1
  10  -4   2 1469.01 126.372   1
 -11   4  -2 12863.2 861.473   1
 -11  -4  -2 13832.6 866.406   1
  11   4   2 13273.3 861.754   1
  11  -4   2 14147.2 870.818   1
 -12   4  -2 3722.75 304.809   1
 -12  -4  -2 4924.65 315.488   1
  12   4   2 4760.37 311.029   1
  12  -4   2 4328.44 313.616   1
 -13   4  -2 4198.21 312.342   1
 -13  -4  -2 4446.13 313.777   1
  13   4   2 4289.37 310.764   1
  13  -4   2 4788.82 320.106   1
  14   4   2 6055.75 409.952   1
 -14  -4  -2 5885.25 410.485   1
 -15   4  -2 9.68131 37.1270   1
 -15  -4  -2 28.8364 45.1102   1
  15   4   2 44.6673 46.8680   1
  15  -4   2 74.3733 38.5018   1
 -16   4  -2 78.1887 41.8398   1
 -16  -4  -2-9.85601 32.7013   1
  16  -4   2 28.2517 28.5366   1
 -17   4  -2 286.547 57.5082   1
 -17  -4  -2 171.861 56.5931   1
  17   4   2 281.593 58.1477   1
  17  -4   2 208.783 49.6297   1
 -18   4  -2 39.6767 45.2111   1
  18  -4   2 28.8739 42.5646   1
 -19   4  -2 366.196 65.7388   1
 -19  -4  -2 247.607 65.8285   1
  19   4   2 483.228 74.2166   1
  19  -4   2 281.085 63.6250   1
 -20  -4  -2 92.8298 48.4947   1
  20   4   2 9.74126 35.9077   1
  20  -4   2 122.880 47.4349   1
 -21   4  -2 275.888 63.5525   1
  21   4   2 234.590 62.6138   1
 -21  -4  -2 266.506 64.4845   1
 -22   4  -2-19.3973 47.8981   1
 -22  -4  -2-10.0929 41.7036   1
  22   4   2 29.4300 43.3334   1
  22  -4   2-19.0161 47.5402   1
 -23   4  -2 28.3445 38.4056   1
 -23  -4  -2-9.98297 48.1094   1
  23   4   2 9.66428 47.1846   1
  23  -4   2 86.1163 41.6648   1
 -24   4  -2-9.72984 48.6570   1
 -24  -4  -2 9.82929 46.6957   1
  24   4   2 28.2457 47.6548   1
  24  -4   2 26.7794 46.2447   1
  25   4   2 36.6031 53.9939   1
 -26   5   2 9.40760 35.9928   1
  26  -5  -2 9.22781 44.4225   1
 -25   5   2 38.9221 49.2610   1
  25  -5  -2 9.34340 43.7968   1
 -23   5   2 377.107 72.6047   1
 -23  -5   2 483.117 71.3345   1
  23   5  -2 414.457 71.8391   1
  23  -5  -2 465.366 76.5891   1
  22   5  -2-9.85498 43.5329   1
 -22  -5   2 20.5636 41.7195   1
 -21   5   2 80.7084 51.2265   1
  21  -5  -2 57.9880 49.6656   1
 -20   5   2 223.620 57.1217   1
 -20  -5   2 211.418 56.0469   1
  20   5  -2 163.852 54.2699   1
  20  -5  -2 107.400 49.3768   1
 -19   5   2 203.873 57.9597   1
 -19  -5   2 167.308 48.0957   1
  19   5  -2 123.043 46.9434   1
  19  -5  -2 277.625 61.0303   1
 -18   5   2 165.417 50.3739   1
  18   5  -2 175.135 52.5442   1
 -18  -5   2 325.682 61.7019   1
 -17   5   2 132.072 46.9748   1
 -17  -5   2 204.168 54.5769   1
  17   5  -2 151.721 50.1867   1
  17  -5  -2 148.658 48.0231   1
 -16   5   2 573.451 77.5614   1
  16   5  -2 696.217 80.1852   1
  16  -5  -2 785.061 90.6699   1
 -16  -5   2 545.213 75.8770   1
  15  -5  -2 3221.28 239.529   1
 -15  -5   2 3154.01 236.834   1
 -15   5   2 3194.24 240.994   1
  15   5  -2 3224.82 236.359   1
 -14   5   2 303.416 59.3133   1
  14  -5  -2 279.483 56.9149   1
  14   5  -2 241.960 47.9191   1
 -14  -5   2 171.376 44.7526   1
 -13   5   2 11799.3 762.443   1
 -13  -5   2 11863.9 758.326   1
  13   5  -2 11804.4 756.957   1
  13  -5  -2 11601.4 762.336   1
 -12   5   2 4054.44 300.549   1
  12   5  -2 4076.34 295.153   1
 -12  -5   2 4651.95 300.196   1
  12  -5  -2 4420.23 302.505   1
 -11   5   2 13506.5 909.344   1
  11   5  -2 15453.2 910.658   1
 -11  -5   2 14491.5 908.477   1
  11  -5  -2 13743.9 913.066   1
 -10   5   2 7789.54 584.784   1
  10   5  -2 9619.64 583.242   1
 -10  -5   2 9955.42 584.736   1
  10  -5  -2 8584.01 585.481   1
  -9   5   2 3727.96 258.382   1
   9   5  -2 3383.57 248.109   1
   9  -5  -2 3815.61 256.478   1
  -8   5   2 81.3946 28.5648   1
   8   5  -2 115.041 29.3956   1
  -8  -5   2 91.2895 28.3570   1
   8  -5  -2 75.9432 30.9591   1
  -7   5   2 7442.76 445.817   1
   7   5  -2 6457.49 435.800   1
  -7  -5   2 6133.57 435.415   1
   7  -5  -2 7299.14 444.716   1
  -6   5   2 22274.3 1374.97   1
  -6  -5   2 21129.9 1369.60   1
   6   5  -2 22749.5 1369.91   1
   6  -5  -2 21999.2 1374.52   1
  -5   5   2 92762.9 5472.87   1
   5  -5  -2 86557.5 5471.09   1
   5   5  -2 93679.7 5467.16   1
  -5  -5   2 84280.4 5466.03   1
   4  -5  -2 25429.6 1536.37   1
  -4   5   2 24000.2 1536.53   1
   3  -5  -2 7158.35 502.304   1
  -3   5   2 8646.84 506.671   1
   2  -5  -2 2822.14 195.983   1
  -2   5   2 2761.37 194.596   1
  -1   5   2 16063.4 992.927   1
   1  -5  -2 15648.9 992.729   1
   0   5   2 5513.14 386.973   1
   0  -5  -2 6506.16 391.945   1
  -1  -5  -2 109132. 7271.46   1
  -1   5  -2 124714. 7270.65   1
   1  -5   2 121486. 7270.38   1
   1   5   2 119150. 7271.32   1
  -2  -5  -2 1839.00 150.487   1
   2   5   2 2399.01 152.392   1
   2  -5   2 1999.99 149.064   1
  -2   5  -2 1893.70 147.578   1
  -3  -5  -2 7996.58 535.338   1
   3   5   2 8543.30 535.201   1
   3  -5   2 9128.19 536.149   1
  -3   5  -2 7590.89 535.915   1
  -4  -5  -2 3498.48 249.998   1
   4   5   2 3606.35 249.342   1
   4  -5   2 3577.78 249.276   1
  -4   5  -2 3864.35 253.436   1
  -5  -5  -2 54.3240 27.8434   1
   5   5   2 74.8770 29.4878   1
   5  -5   2 91.0060 37.2700   1
  -5   5  -2 83.8674 36.9453   1
  -6  -5  -2 13894.8 918.688   1
   6   5   2 15086.7 920.935   1
  -6   5  -2 14756.9 922.679   1
   6  -5   2 14514.8 922.961   1
   7  -5   2 7.20779 32.3407   1
   7   5   2-33.1012 31.4537   1
  -7  -5  -2-6.74742 24.7241   1
  -7   5  -2-13.3730 33.0305   1
  -8  -5  -2 579.877 67.2940   1
   8   5   2 553.122 66.0571   1
   9  -5   2 23933.6 1380.49   1
  -9   5  -2 20202.2 1372.68   1
  10   5   2 44.9541 37.9376   1
 -10   5  -2 8.37166 37.5752   1
  10  -5   2 8.19023 33.2568   1
 -10  -5  -2 23.4588 31.7542   1
 -11  -5  -2 5252.50 415.518   1
 -11   5  -2 7319.16 432.564   1
  11   5   2 5904.39 418.545   1
  11  -5   2 6925.01 426.367   1
 -12  -5  -2 10183.9 622.250   1
 -12   5  -2 8988.23 620.086   1
  12   5   2 8898.19 616.663   1
  12  -5   2 9756.98 622.486   1
 -13  -5  -2 2715.23 198.230   1
 -13   5  -2 2152.32 188.340   1
  13  -5   2 2451.69 196.470   1
  13   5   2 2559.94 193.972   1
  14  -5   2 79.7789 41.2435   1
 -14   5  -2-9.22725 30.6206   1
 -15  -5  -2 3548.59 287.645   1
 -15   5  -2 4378.72 296.870   1
  15  -5   2 4125.29 292.990   1
 -16   5  -2 163.100 56.1881   1
 -16  -5  -2 195.212 52.8011   1
  16  -5   2 136.337 50.4429   1
  16   5   2 207.717 57.1704   1
 -17  -5  -2-29.8073 46.5744   1
  17   5   2-19.1374 41.6279   1
 -18   5  -2 80.3903 46.7428   1
  18  -5   2 95.8807 39.2858   1
 -19  -5  -2 396.726 69.6459   1
  19  -5   2 378.422 62.7353   1
  19   5   2 428.610 69.9211   1
 -20   5  -2 9.90831 47.7432   1
 -20  -5  -2 71.4073 51.0506   1
  20  -5   2 19.3659 39.3477   1
  20   5   2 48.8164 43.1806   1
 -21   5  -2 60.1371 51.5092   1
 -21  -5  -2 40.5141 41.3303   1
  21  -5   2 102.972 50.3051   1
  21   5   2 87.3849 45.7019   1
 -22   5  -2-9.80506 45.9537   1
 -22  -5  -2 20.0038 46.2203   1
  22  -5   2 74.9642 50.1774   1
  22   5   2-9.60071 47.4289   1
 -23   5  -2 57.2242 42.8423   1
 -23  -5  -2 9.76483 48.2784   1
  23  -5   2 37.0969 46.4266   1
  23   5   2 37.7955 44.3281   1
 -24   5  -2 36.9408 33.9368   1
  24  -5   2 54.9851 37.9662   1
 -26   6   2-9.43728 42.9704   1
  26  -6  -2 17.9544 53.3872   1
 -25   6   2-28.9843 36.2026   1
  25  -6  -2-9.25329 42.1505   1
 -24   6   2 29.2211 45.6362   1
  24  -6  -2-19.0396 47.0153   1
 -23   6   2-39.9039 50.5407   1
  23  -6  -2-38.3235 47.3766   1
 -22   6   2 252.289 58.3065   1
 -22  -6   2 181.217 57.1002   1
  22  -6  -2 126.389 42.1892   1
  22   6  -2 152.149 51.7747   1
 -21   6   2 51.6126 49.0408   1
 -21  -6   2 29.9321 48.6654   1
  21  -6  -2 19.4975 46.3161   1
  21   6  -2-30.0332 48.1999   1
 -20   6   2 31.0560 45.0763   1
 -20  -6   2 19.6580 39.2152   1
  20  -6  -2 30.1718 43.0872   1
  20   6  -2 88.8098 46.2998   1
 -19   6   2-19.7168 39.2901   1
 -19  -6   2 38.5635 39.8725   1
  19  -6  -2 51.9777 39.8045   1
  19   6  -2 48.3831 39.3002   1
 -18   6   2 415.666 65.7778   1
  18   6  -2 566.458 74.3660   1
 -18  -6   2 451.542 69.2543   1
  18  -6  -2 674.540 82.9960   1
  17  -6  -2 396.269 69.2183   1
 -17   6   2 327.436 64.4853   1
 -16  -6   2-8.83521 34.5038   1
 -16   6   2 20.1105 40.8061   1
  16  -6  -2 36.8737 43.1968   1
  16   6  -2 8.88983 35.4043   1
  15   6  -2 189.351 55.4890   1
 -15  -6   2 138.044 47.7126   1
 -14  -6   2 514.404 68.6562   1
 -14   6   2 533.247 73.4527   1
  14   6  -2 594.700 73.1208   1
  14  -6  -2 490.508 73.4073   1
 -13   6   2 454.506 74.4848   1
 -13  -6   2 584.441 72.5153   1
  13  -6  -2 691.147 85.1309   1
  13   6  -2 793.250 80.4354   1
 -12   6   2 313.202 55.7569   1
  12  -6  -2 337.735 56.8372   1
 -11  -6   2 919.286 87.8386   1
  11   6  -2 916.769 87.3496   1
 -11   6   2 769.716 90.6101   1
  11  -6  -2 843.672 89.9095   1
 -10  -6   2 47.5582 30.0149   1
  10   6  -2-13.0256 27.3914   1
 -10   6   2 24.3994 31.7582   1
  10  -6  -2-15.3243 29.9197   1
   9   6  -2 6937.06 487.976   1
  -9  -6   2 8194.36 494.608   1
   8   6  -2 20991.1 1390.82   1
  -8   6   2 23300.2 1399.25   1
   8  -6  -2 23007.4 1398.52   1
  -7  -6   2 1538.04 120.545   1
   7   6  -2 1502.12 117.632   1
   7  -6  -2 1640.28 125.413   1
  -7   6   2 1281.24 120.291   1
   6  -6  -2 179.984 38.7403   1
  -6  -6   2 147.050 34.2801   1
   6   6  -2 158.053 34.4966   1
  -6   6   2 140.598 34.7928   1
  -5  -6   2 18563.6 1192.12   1
  -5   6   2 19469.3 1198.52   1
   5  -6  -2 18823.1 1198.66   1
   5   6  -2 19621.5 1194.51   1
  -4  -6   2-10.2314 24.9468   1
  -4   6   2 6.05898 23.6564   1
   4  -6  -2-5.83158 23.6617   1
   4   6  -2 14.5444 24.8249   1
  -3  -6   2 858.335 80.0936   1
  -3   6   2 915.647 85.3611   1
   3  -6  -2 1013.43 86.9022   1
   3   6  -2 974.785 82.4133   1
  -2  -6   2 34586.3 2056.08   1
  -2   6   2 33821.9 2059.59   1
   2  -6  -2 31981.7 2058.83   1
   2   6  -2 32611.0 2053.70   1
   1   6  -2 2320.90 180.611   1
  -1  -6   2 2441.34 181.050   1
  -1   6   2 2423.19 183.121   1
   0  -6  -2 1062.27 95.3303   1
   0   6  -2 1095.04 91.8182   1
   0  -6   2 930.416 87.4362   1
   0   6   2 1287.48 96.7159   1
  -1  -6  -2 21155.5 1506.24   1
  -1   6  -2 25031.7 1505.57   1
   1  -6   2 23848.5 1504.16   1
   1   6   2 26974.8 1508.62   1
  -2  -6  -2 155453. 9402.22   1
   2   6   2 155755. 9402.24   1
   2  -6   2 143851. 9398.70   1
  -2   6  -2 160372. 9402.76   1
  -3  -6  -2 14340.6 964.290   1
  -3   6  -2 15063.1 965.254   1
   3  -6   2 15651.3 965.981   1
   3   6   2 16316.9 967.404   1
  -4   6  -2 10824.2 778.596   1
   4  -6   2 13937.8 786.521   1
   4   6   2 12026.2 781.300   1
  -4  -6  -2 12817.9 785.418   1
  -5   6  -2 21514.7 1220.67   1
   5  -6   2 17984.8 1211.38   1
   5   6   2 18528.3 1212.78   1
  -5  -6  -2 19889.0 1216.52   1
  -6   6  -2 875.520 88.7533   1
   6  -6   2 969.816 89.6896   1
   6   6   2 843.200 83.2601   1
  -6  -6  -2 860.754 85.6068   1
   7   6   2 332.051 49.6297   1
  -7  -6  -2 289.978 50.7276   1
   8  -6   2 8.13529 37.0617   1
  -8   6  -2 29.5945 32.7044   1
  -9   6  -2 3666.09 293.909   1
  -9  -6  -2 3649.17 286.469   1
   9   6   2 4138.52 289.989   1
  10  -6   2 1050.03 103.620   1
 -10   6  -2 855.733 98.9431   1
  10   6   2 1089.26 98.9987   1
 -10  -6  -2 863.425 93.8581   1
  11  -6   2 5542.35 396.591   1
 -11  -6  -2 5996.58 398.794   1
 -11   6  -2 5999.23 400.424   1
  11   6   2 5699.47 396.177   1
 -12  -6  -2 147.452 43.9526   1
  12   6   2 199.931 49.4620   1
  12  -6   2 219.209 52.6125   1
 -12   6  -2 233.587 59.5872   1
  13   6   2 662.000 80.5913   1
  13  -6   2 551.933 78.2611   1
 -13   6  -2 581.447 79.4252   1
 -14   6  -2 886.605 97.4572   1
 -14  -6  -2 859.403 98.3438   1
  14  -6   2 894.989 98.0504   1
  15  -6   2 624.396 85.3653   1
 -15  -6  -2 512.675 71.0828   1
  15   6   2 554.511 74.1397   1
 -15   6  -2 424.664 72.7062   1
  16  -6   2 406.170 66.7576   1
 -16  -6  -2 483.434 72.3867   1
  16   6   2 439.676 72.5217   1
 -16   6  -2 478.839 72.3710   1
  17  -6   2 700.055 93.7787   1
 -17   6  -2 781.295 94.4286   1
  17   6   2 757.060 91.6770   1
 -17  -6  -2 751.222 89.8964   1
 -18  -6  -2 986.740 103.411   1
 -18   6  -2 898.876 106.753   1
  18   6   2 1044.58 108.499   1
  18  -6   2 778.138 99.9463   1
  19  -6   2 67.4325 44.0872   1
 -19  -6  -2 59.0070 38.6544   1
  19   6   2 29.7530 44.7103   1
 -19   6  -2 150.825 53.4380   1
  20  -6   2 105.748 46.5183   1
 -20  -6  -2 168.277 55.3733   1
  20   6   2 188.822 57.1897   1
 -20   6  -2 129.703 51.2658   1
 -21  -6  -2 454.068 73.5534   1
  21  -6   2 649.696 78.9588   1
  22  -6   2 176.922 51.8602   1
 -22  -6  -2 78.9653 49.2170   1
  22   6   2 118.768 52.8541   1
 -22   6  -2 48.6275 49.0979   1
 -23  -6  -2-19.5876 40.4677   1
  23   6   2 19.5596 38.9400   1
 -24   6  -2-27.5895 50.2699   1
  24   6   2-9.61406 53.0857   1
  24  -6   2 17.8843 46.3188   1
  25  -7  -2 9.22103 47.7690   1
 -25   7   2-37.7556 47.2015   1
  24  -7  -2 46.7939 50.1148   1
 -24   7   2-9.74464 52.1799   1
 -22   7   2 594.512 83.3577   1
  22  -7  -2 551.769 81.6993   1
  22   7  -2 629.022 82.6599   1
 -22  -7   2 538.387 78.4158   1
  21   7  -2 20.1386 50.4064   1
 -21  -7   2 61.6735 47.5488   1
  20  -7  -2 115.352 52.8052   1
 -20   7   2 89.5392 50.1365   1
 -19   7   2 796.161 102.373   1
 -19  -7   2 888.414 108.217   1
  19  -7  -2 1288.77 118.005   1
  19   7  -2 1363.48 120.184   1
 -18  -7   2 673.994 86.7465   1
  18   7  -2 679.366 84.0621   1
 -17  -7   2 559.222 82.0020   1
  17  -7  -2 752.809 88.4808   1
 -17   7   2 717.224 92.5683   1
  17   7  -2 787.917 89.3251   1
 -16  -7   2-18.2223 34.1213   1
  16  -7  -2 9.63645 31.0264   1
 -16   7   2-9.85011 32.6337   1
  16   7  -2 36.1282 39.2693   1
 -15  -7   2 672.909 78.9011   1
  15  -7  -2 554.330 78.8020   1
  15   7  -2 679.838 81.6296   1
 -15   7   2 617.832 81.2329   1
 -14  -7   2 2712.98 203.371   1
  14   7  -2 2517.01 199.895   1
 -13  -7   2 225.636 48.6250   1
  13  -7  -2 164.978 45.3201   1
 -13   7   2 173.516 44.6002   1
  13   7  -2 128.103 41.8224   1
 -12  -7   2 4282.70 283.343   1
  12  -7  -2 4109.97 286.165   1
  12   7  -2 3871.56 277.867   1
 -12   7   2 3484.39 277.784   1
 -11   7   2 2673.90 212.753   1
  11  -7  -2 3013.01 216.042   1
 -10  -7   2 7913.95 528.247   1
  10  -7  -2 8145.46 531.501   1
 -10   7   2 8741.98 537.332   1
  10   7  -2 7531.03 524.022   1
  -9  -7   2 14258.2 923.610   1
   9  -7  -2 14751.6 926.937   1
  -9   7   2 13702.1 924.858   1
   9   7  -2 15357.7 923.212   1
  -8  -7   2 6307.12 421.505   1
   8  -7  -2 6672.85 427.621   1
   8   7  -2 6150.37 419.118   1
  -8   7   2 6355.96 427.920   1
   7  -7  -2 2523.95 200.333   1
   7   7  -2 3022.32 200.451   1
  -7   7   2 2602.45 202.689   1
   6  -7  -2 452.003 60.5720   1
  -6  -7   2 411.122 53.7810   1
  -6   7   2 495.725 61.9525   1
   6   7  -2 380.444 55.7861   1
   5   7  -2-5.68880 25.5262   1
  -5   7   2-6.83427 23.2704   1
   5  -7  -2 27.5110 25.7641   1
  -5  -7   2 29.9160 26.4367   1
   4   7  -2 3415.79 234.217   1
  -4   7   2 3827.76 243.465   1
   4  -7  -2 3165.09 236.860   1
  -4  -7   2 3160.41 233.803   1
   3   7  -2 4585.21 315.953   1
  -3   7   2 4993.62 323.383   1
   3  -7  -2 4446.58 318.799   1
  -3  -7   2 4870.61 317.337   1
  -2   7   2 4079.66 293.809   1
   2   7  -2 4564.05 291.219   1
  -2  -7   2 3991.06 291.866   1
   2  -7  -2 4493.66 295.323   1
  -1   7   2 1465.51 122.589   1
   1   7  -2 1741.20 124.237   1
  -1  -7   2 1398.24 117.556   1
   1  -7  -2 1401.52 121.370   1
   0   7   2 29641.9 1764.00   1
   0   7  -2 27694.9 1760.22   1
   0  -7   2 27627.4 1758.80   1
   0  -7  -2 28604.6 1763.49   1
   1   7   2 10754.4 737.448   1
  -1   7  -2 12352.2 740.624   1
   1  -7   2 11364.9 738.558   1
  -1  -7  -2 12018.3 743.509   1
   2   7   2 1617.24 144.554   1
  -2   7  -2 2157.57 151.459   1
   2  -7   2 1925.83 146.530   1
  -2  -7  -2 1892.85 148.455   1
   3   7   2 4802.92 336.862   1
  -3  -7  -2 5134.40 338.058   1
  -3   7  -2 4609.17 335.027   1
   3  -7   2 5406.34 339.427   1
  -4  -7  -2 14612.7 938.646   1
  -4   7  -2 14765.3 937.161   1
   4  -7   2 14612.3 935.576   1
   4   7   2 15101.3 937.684   1
  -5   7  -2 1237.47 116.843   1
   5  -7   2 1397.61 120.292   1
   5   7   2 1698.94 124.989   1
  -5  -7  -2 1295.04 120.799   1
   6   7   2 7093.61 455.796   1
  -6  -7  -2 6583.05 455.302   1
  -7   7  -2 3467.61 275.564   1
   7  -7   2 4264.11 278.878   1
   7   7   2 4165.76 279.538   1
  -7  -7  -2 3691.68 276.457   1
  -8   7  -2 690.035 79.7089   1
   8  -7   2 622.965 77.1606   1
   8   7   2 618.188 76.6932   1
  -8  -7  -2 754.960 81.7652   1
  -9   7  -2 839.027 95.0682   1
   9  -7   2 1170.97 109.021   1
   9   7   2 998.932 98.9649   1
  -9  -7  -2 1029.82 100.883   1
 -10   7  -2 16959.7 1194.44   1
 -10  -7  -2 18678.6 1196.30   1
  10  -7   2 20073.9 1200.88   1
  10   7   2 20096.1 1197.73   1
  11  -7   2 4644.25 326.723   1
  11   7   2 4329.89 320.266   1
 -11  -7  -2 4729.42 323.201   1
 -11   7  -2 4722.09 328.159   1
  12   7   2 291.112 56.2397   1
  13  -7   2 1164.47 116.795   1
 -13   7  -2 1249.97 122.129   1
 -14   7  -2 249.613 58.6800   1
 -14  -7  -2 402.016 66.0720   1
  14  -7   2 299.776 60.8881   1
  14   7   2 270.991 59.4797   1
 -15   7  -2 442.479 71.1994   1
 -15  -7  -2 715.246 81.3481   1
  15   7   2 622.538 82.2770   1
  15  -7   2 553.922 80.5851   1
  16   7   2 264.345 63.7528   1
 -16  -7  -2 269.298 62.0012   1
 -17   7  -2 10.0066 44.8915   1
  17  -7   2 10.3529 49.8383   1
 -18   7  -2 51.7046 47.1013   1
 -18  -7  -2-20.3954 37.3715   1
  18   7   2 20.0150 42.8207   1
  18  -7   2 40.2230 39.2815   1
 -19   7  -2 30.5201 34.6916   1
 -19  -7  -2 20.4828 40.0415   1
  19   7   2-10.0538 45.8255   1
  19  -7   2 87.9181 43.2023   1
 -20   7  -2 669.000 87.3755   1
 -20  -7  -2 572.921 83.1633   1
  20   7   2 650.301 89.5796   1
  20  -7   2 683.043 87.4637   1
 -21   7  -2 107.870 52.5212   1
  21   7   2 9.95176 47.9304   1
 -21  -7  -2-20.3505 51.5178   1
  21  -7   2 9.42786 46.5883   1
 -22   7  -2-9.53670 44.6964   1
  22  -7   2-37.2674 48.8174   1
  22   7   2 58.8907 47.2601   1
 -22  -7  -2 70.3392 53.2302   1
 -23   7  -2 28.0745 45.0692   1
  23  -7   2 36.0367 49.2655   1
  23   7   2 19.2642 48.7652   1
 -23  -7  -2 9.82962 42.0655   1
 -25   8   2-9.37820 43.3242   1
  25  -8  -2 9.03836 41.7543   1
 -23   8   2 9.94248 45.9471   1
  23  -8  -2 28.6529 44.7646   1
 -22   8   2 40.9148 42.3105   1
  22  -8  -2 39.7764 48.5325   1
  22   8  -2 10.1238 49.4080   1
 -21   8   2 257.472 63.8948   1
  21  -8  -2 250.510 64.6156   1
  21   8  -2 310.584 65.0691   1
 -21  -8   2 229.574 55.1755   1
 -20   8   2 197.235 62.4725   1
 -20  -8   2 340.957 63.2114   1
  20  -8  -2 281.336 70.1403   1
  20   8  -2 297.695 63.7817   1
 -19  -8   2 10.2544 43.9165   1
  19   8  -2 19.6655 44.8278   1
 -19   8   2 89.8733 52.9349   1
 -18  -8   2 1795.08 161.479   1
  18  -8  -2 1857.65 160.917   1
  18   8  -2 1901.06 162.329   1
 -17  -8   2 725.789 91.3028   1
  17   8  -2 560.043 82.6209   1
  17  -8  -2 773.163 90.7585   1
 -17   8   2 746.238 92.2370   1
 -16   8   2 1323.75 130.437   1
 -16  -8   2 1536.07 136.010   1
  16  -8  -2 1439.65 134.114   1
  16   8  -2 1364.27 129.950   1
 -15  -8   2 2841.15 222.976   1
 -15   8   2 3045.77 226.537   1
  15  -8  -2 2902.91 224.074   1
  15   8  -2 2791.14 221.154   1
 -14   8   2 1556.15 139.382   1
  14   8  -2 1724.57 141.067   1
 -14  -8   2 1465.79 136.724   1
  14  -8  -2 1504.56 142.500   1
  13   8  -2 1213.26 115.093   1
 -13  -8   2 1228.33 116.914   1
 -12   8   2 1904.19 169.630   1
  12   8  -2 2281.32 170.895   1
 -12  -8   2 2033.32 169.966   1
  12  -8  -2 2264.38 176.797   1
 -11   8   2 1459.09 139.913   1
  11   8  -2 1721.23 138.947   1
 -11  -8   2 1463.29 136.320   1
  11  -8  -2 1851.41 145.379   1
 -10   8   2 14040.2 882.740   1
 -10  -8   2 13184.2 874.783   1
  10   8  -2 14873.6 877.453   1
  10  -8  -2 12754.8 873.819   1
  -9  -8   2 9628.38 614.840   1
   9   8  -2 9560.44 614.906   1
  -9   8   2 9711.58 621.593   1
   9  -8  -2 8858.71 616.517   1
  -8  -8   2 6310.70 423.735   1
   8   8  -2 6181.95 420.937   1
   8  -8  -2 6148.08 424.668   1
  -8   8   2 6749.20 430.307   1
  -7  -8   2 119.835 36.5679   1
  -7   8   2 15.9844 37.9011   1
   7  -8  -2 149.880 48.0723   1
   6   8  -2 9663.87 662.473   1
  -6   8   2 9800.63 666.593   1
   6  -8  -2 10658.7 671.553   1
  -6  -8   2 11416.8 669.501   1
   5   8  -2 37996.7 2081.11   1
  -5  -8   2 29676.4 2075.09   1
   4   8  -2 335.792 51.0888   1
  -4   8   2 372.401 58.3113   1
   4  -8  -2 308.498 53.0678   1
  -4  -8   2 501.272 58.9024   1
   3   8  -2 7961.83 548.851   1
  -3   8   2 9722.78 560.765   1
   3  -8  -2 8295.64 553.420   1
  -3  -8   2 8314.96 550.765   1
  -2   8   2 9083.41 535.244   1
   2   8  -2 7744.83 524.229   1
   2  -8  -2 7376.01 527.219   1
  -2  -8   2 8312.38 527.544   1
  -1   8   2 2325.22 172.655   1
   1   8  -2 2231.44 168.503   1
  -1  -8   2 2314.44 168.144   1
   1  -8  -2 2030.18 169.006   1
   0   8   2 16512.6 986.438   1
   0   8  -2 14828.1 981.640   1
   0  -8   2 14656.2 979.355   1
   0  -8  -2 16426.2 986.043   1
   1   8   2 37469.9 2547.06   1
  -1   8  -2 47502.5 2551.23   1
   1  -8   2 39173.7 2544.38   1
  -1  -8  -2 41207.3 2549.68   1
   2   8   2 7114.67 482.961   1
  -2   8  -2 7509.34 485.424   1
   2  -8   2 7789.42 485.519   1
  -2  -8  -2 6973.48 485.807   1
   3   8   2 285.972 48.8463   1
   3  -8   2 201.767 40.5864   1
  -3   8  -2 222.839 45.5501   1
  -3  -8  -2 208.502 47.4686   1
  -5   8  -2 28189.4 1769.03   1
   5  -8   2 28497.3 1771.21   1
  -6  -8  -2 3661.62 249.176   1
   6   8   2 3285.54 244.116   1
  -6   8  -2 3224.32 245.500   1
   6  -8   2 3387.44 245.164   1
  -7  -8  -2 18608.4 1229.11   1
   7   8   2 20342.1 1231.16   1
  -7   8  -2 19656.4 1234.76   1
   7  -8   2 19306.2 1229.47   1
  -8  -8  -2 3563.30 272.227   1
   8   8   2 4088.46 274.639   1
  -8   8  -2 3632.95 271.861   1
   8  -8   2 3798.85 272.335   1
  -9  -8  -2 4335.69 318.145   1
   9   8   2 4425.21 319.009   1
  -9   8  -2 4913.69 322.505   1
   9  -8   2 4387.98 322.337   1
 -10  -8  -2 4914.09 345.827   1
  10   8   2 5403.49 349.088   1
  10  -8   2 5035.64 347.008   1
 -10   8  -2 4416.40 339.611   1
  11   8   2 3131.05 235.565   1
  12  -8   2 918.605 96.3533   1
 -12   8  -2 833.364 96.4237   1
 -13  -8  -2 435.618 69.9194   1
  13   8   2 489.613 70.2678   1
 -13   8  -2 472.497 74.1712   1
  13  -8   2 424.608 71.7426   1
 -14  -8  -2 274.751 60.6169   1
  14   8   2 244.606 58.7249   1
 -14   8  -2 138.707 57.1386   1
  14  -8   2 284.502 60.9928   1
  15   8   2 1394.55 141.473   1
 -15  -8  -2 1901.41 152.279   1
 -16   8  -2 76.5621 41.1499   1
  16  -8   2 31.8733 47.8458   1
  16   8   2 87.4982 47.5979   1
 -16  -8  -2 78.5704 54.3937   1
 -17   8  -2 626.689 80.3741   1
  17  -8   2 817.218 89.0584   1
  17   8   2 667.898 88.3637   1
 -17  -8  -2 476.285 82.8001   1
  18   8   2-29.6937 49.5121   1
 -18  -8  -2-19.7482 45.6398   1
 -19   8  -2 112.993 48.9528   1
  19  -8   2 179.809 50.1399   1
  19   8   2 128.915 56.0199   1
 -19  -8  -2 148.448 52.0370   1
 -20   8  -2 50.1207 44.9742   1
  20  -8   2-28.8880 47.5639   1
  20   8   2 49.4703 54.0887   1
 -20  -8  -2-9.87109 46.2564   1
 -21   8  -2 126.945 50.3575   1
  21  -8   2 27.9921 46.4670   1
  21   8   2 107.907 53.9530   1
 -21  -8  -2 118.845 47.4194   1
  22   8   2 48.4335 55.1174   1
 -22  -8  -2 29.3490 48.9718   1
 -23   8  -2-18.3550 40.5399   1
  23  -8   2 8.96555 38.9800   1
 -24   9   2 9.51388 47.5703   1
  24  -9  -2-18.5668 53.2707   1
 -23   9   2-9.94210 35.5817   1
  23  -9  -2-9.67418 42.7375   1
 -22   9   2-19.5999 53.0183   1
  22  -9  -2 10.1403 46.8455   1
 -21   9   2 285.182 65.2490   1
  21  -9  -2 207.233 62.0875   1
  21   9  -2 187.911 58.6939   1
 -20   9   2 66.9146 51.3223   1
 -20  -9   2 75.1893 49.0626   1
  20  -9  -2 21.2328 50.5766   1
  20   9  -2 93.2777 58.4900   1
 -19   9   2 166.764 58.4682   1
  19  -9  -2 260.044 60.4117   1
 -18  -9   2-20.9261 42.4546   1
  18   9  -2 50.9243 42.0840   1
  18  -9  -2-19.6345 45.9963   1
 -18   9   2-31.9855 48.5460   1
 -17   9   2 890.117 99.9333   1
 -17  -9   2 750.462 98.7807   1
  17   9  -2 790.547 100.438   1
 -16   9   2 298.945 63.8783   1
  16  -9  -2 237.070 60.9822   1
  16   9  -2 391.713 65.6116   1
 -16  -9   2 351.678 61.9234   1
  15  -9  -2 5902.84 397.161   1
 -15   9   2 5464.20 392.897   1
 -14   9   2 2039.40 166.849   1
  14  -9  -2 2030.81 171.063   1
  14   9  -2 1868.95 163.375   1
 -14  -9   2 1968.87 167.356   1
 -13   9   2 1164.02 122.516   1
  13  -9  -2 1522.94 130.925   1
  13   9  -2 1177.55 117.227   1
 -13  -9   2 1306.69 123.608   1
 -12   9   2 519.367 76.5852   1
 -12  -9   2 854.502 87.7733   1
  12  -9  -2 573.957 77.0759   1
  12   9  -2 872.152 87.3907   1
 -11   9   2 5271.32 332.318   1
  11  -9  -2 4893.55 327.290   1
  11   9  -2 4991.02 326.025   1
 -10   9   2 292.989 54.8298   1
 -10  -9   2 320.289 55.7929   1
  10   9  -2 274.866 51.8479   1
  10  -9  -2 247.174 52.1584   1
  -9   9   2 4483.19 292.344   1
   9  -9  -2 3389.73 283.924   1
   9   9  -2 4873.34 291.023   1
  -9  -9   2 3517.20 281.259   1
   8  -9  -2 1951.64 157.007   1
   8   9  -2 1845.21 150.340   1
  -8   9   2 1944.14 160.118   1
  -8  -9   2 1815.72 153.180   1
  -7   9   2 9937.58 695.567   1
   7  -9  -2 11609.2 700.725   1
  -6   9   2 14902.0 916.612   1
   6  -9  -2 14319.9 915.661   1
  -6  -9   2 13785.1 912.380   1
  -5   9   2 25958.0 1818.57   1
   5  -9  -2 26931.6 1817.67   1
  -5  -9   2 29790.5 1818.38   1
   4   9  -2 7062.73 450.394   1
  -4   9   2 6327.90 450.273   1
   4  -9  -2 6880.58 452.036   1
   3   9  -2 35.8660 31.1985   1
  -3   9   2-31.9489 27.9055   1
   3  -9  -2 30.6412 30.5126   1
  -3  -9   2 43.8158 33.2613   1
  -2   9   2 1461.91 132.302   1
  -2  -9   2 1461.61 125.833   1
   2  -9  -2 1241.70 126.260   1
   1   9  -2 12009.2 808.072   1
  -1  -9   2 13355.6 811.000   1
   0   9  -2 17329.3 1194.56   1
   0  -9   2 20857.4 1198.94   1
   1   9   2 12142.5 793.208   1
  -1   9  -2 13876.6 796.153   1
   1  -9   2 12757.8 793.402   1
  -1  -9  -2 10845.9 790.542   1
   2   9   2 2676.13 209.836   1
  -2  -9  -2 2926.43 212.566   1
   3   9   2 424.995 61.0862   1
  -3   9  -2 249.763 53.8746   1
  -3  -9  -2 375.260 55.5348   1
   3  -9   2 474.812 62.6612   1
  -4  -9  -2 19511.3 1181.40   1
  -4   9  -2 18576.3 1180.64   1
   4  -9   2 18534.2 1178.66   1
   4   9   2 18038.0 1176.39   1
  -5  -9  -2 8.29551 40.4686   1
   5   9   2 24.4911 39.3125   1
   5  -9   2 8.06208 38.8236   1
  -5   9  -2 33.0293 41.3016   1
  -6  -9  -2 26244.1 1872.28   1
   6   9   2 31008.9 1876.63   1
  -6   9  -2 32881.0 1880.41   1
   6  -9   2 30624.7 1876.94   1
  -7  -9  -2 191.072 51.7136   1
   7   9   2 193.796 49.8224   1
  -7   9  -2 192.187 47.3125   1
   7  -9   2 210.311 50.6075   1
  -8  -9  -2 2663.36 178.906   1
   8   9   2 1889.40 167.273   1
  -8   9  -2 1422.47 161.242   1
   8  -9   2 2675.10 177.839   1
  -9  -9  -2 5034.55 338.083   1
   9   9   2 4603.74 332.789   1
  -9   9  -2 4375.97 332.179   1
   9  -9   2 4975.62 336.737   1
  10   9   2 2130.49 177.697   1
 -10  -9  -2 2368.75 184.495   1
  11  -9   2 57.9820 45.2955   1
 -11   9  -2-9.24166 41.4768   1
 -12  -9  -2 1702.66 150.233   1
  12   9   2 1909.65 154.250   1
  12  -9   2 1518.02 145.141   1
 -12   9  -2 1767.58 151.264   1
 -13  -9  -2-10.0333 46.3686   1
  13   9   2 29.3385 42.5378   1
 -13   9  -2 79.1489 52.4134   1
  13  -9   2-9.94404 42.5500   1
  14   9   2 3689.61 261.133   1
 -14  -9  -2 3137.02 255.662   1
 -15  -9  -2 155.019 45.8595   1
  15   9   2 169.463 48.2298   1
 -15   9  -2 117.961 54.3986   1
  15  -9   2 145.987 52.3548   1
 -16  -9  -2 646.508 84.9575   1
  16   9   2 613.891 79.5221   1
  16  -9   2 512.935 80.6392   1
 -16   9  -2 666.144 86.0421   1
 -17   9  -2 38.7795 42.9144   1
  17  -9   2 63.3392 50.2184   1
  17   9   2 30.3673 46.1728   1
 -17  -9  -2 52.1900 41.6530   1
 -18   9  -2 9.88608 43.7135   1
  18  -9   2 62.9735 46.4032   1
  18   9   2 40.3356 48.5795   1
 -18  -9  -2 10.4584 49.0389   1
 -19   9  -2 49.9950 43.5480   1
  19  -9   2 20.3554 46.4119   1
  19   9   2 70.5582 46.6356   1
 -19  -9  -2 20.9049 44.0283   1
 -20   9  -2 232.066 64.0686   1
  20  -9   2 390.669 74.4917   1
  20   9   2 230.668 57.6421   1
 -20  -9  -2 208.004 56.1966   1
 -21   9  -2 67.6315 48.9190   1
  21  -9   2-9.42566 37.5627   1
  21   9   2 49.6710 53.7671   1
 -21  -9  -2 10.2992 49.6013   1
 -22   9  -2-9.39683 43.4672   1
  22   9   2 69.0033 57.1293   1
  22  -9   2 63.0162 46.1498   1
  23 -10  -2-57.9059 44.0204   1
 -23  10   2-29.0633 39.3948   1
  22 -10  -2 61.0095 54.0516   1
 -22  10   2 86.1710 45.7137   1
  21 -10  -2 61.9969 53.1662   1
 -21  10   2 104.384 47.7336   1
 -20  10   2 81.0616 53.7791   1
  20 -10  -2 89.5272 49.2529   1
  20  10  -2 73.1568 49.0913   1
 -20 -10   2 11.0222 38.6519   1
  19 -10  -2 19.3029 47.6734   1
  19  10  -2 30.9941 51.0308   1
 -19 -10   2-10.9924 48.5643   1
  18 -10  -2 309.892 59.1586   1
 -18  10   2 286.182 57.6629   1
 -17  10   2 706.133 92.1065   1
  17 -10  -2 588.067 85.8122   1
  17  10  -2 571.367 85.0420   1
 -17 -10   2 717.682 90.8330   1
 -16  10   2 3527.55 245.145   1
  16 -10  -2 3276.11 244.244   1
  16  10  -2 2942.24 239.661   1
 -16 -10   2 2929.34 242.031   1
  15  10  -2-9.60816 41.7732   1
 -15 -10   2 10.2113 42.9394   1
 -14  10   2 1494.70 140.782   1
  14 -10  -2 1764.01 149.405   1
 -14 -10   2 1445.68 143.224   1
 -13 -10   2 917.379 98.1500   1
  13 -10  -2 876.235 99.7679   1
  13  10  -2 833.531 95.1703   1
 -13  10   2 797.516 98.4764   1
 -12 -10   2 11280.0 710.404   1
 -12  10   2 11800.4 717.986   1
  12  10  -2 11618.4 709.977   1
 -11  10   2 280.692 71.2106   1
 -11 -10   2 537.235 69.2383   1
  11  10  -2 467.868 65.6155   1
  11 -10  -2 283.198 63.3024   1
 -10 -10   2 12471.3 818.095   1
  10  10  -2 12842.5 817.914   1
   9 -10  -2 53.7275 43.7055   1
  -9 -10   2 8.70366 40.2496   1
  -9  10   2 27.5156 43.6033   1
   9  10  -2 32.8523 35.1749   1
   8  10  -2 568.155 69.1757   1
  -8  10   2 486.516 71.5364   1
   8 -10  -2 399.990 67.6342   1
  -8 -10   2 640.529 75.9482   1
   7  10  -2 3840.78 276.269   1
  -7  10   2 3572.88 282.204   1
   7 -10  -2 4058.40 283.294   1
  -7 -10   2 4057.96 280.373   1
   6  10  -2 9619.85 638.209   1
  -6  10   2 9664.43 643.071   1
   6 -10  -2 10545.4 645.802   1
  -6 -10   2 9492.26 639.460   1
   5  10  -2 2571.71 176.987   1
  -5  10   2 1860.28 169.116   1
   5 -10  -2 2150.88 174.992   1
  -5 -10   2 2117.96 169.026   1
   4  10  -2 7641.81 522.587   1
  -4  10   2 8282.99 532.335   1
   4 -10  -2 7605.55 524.859   1
  -4 -10   2 8341.82 527.074   1
  -3  10   2 19001.5 1389.48   1
   3 -10  -2 22741.2 1394.79   1
  -3 -10   2 20856.9 1391.61   1
   2  10  -2 23697.6 1362.73   1
  -2  10   2 22941.3 1362.01   1
   2 -10  -2 20413.5 1355.78   1
  -2 -10   2 19739.0 1354.94   1
  -1  10   2 1240.02 110.700   1
   1  10  -2 1100.99 106.860   1
  -1 -10   2 1024.62 104.224   1
   1 -10  -2 1166.73 109.340   1
   0  10   2 198.096 55.2518   1
   0  10  -2 211.475 50.6595   1
   0 -10   2 265.091 50.9484   1
   0 -10  -2 211.162 52.8819   1
   1  10   2 15804.4 955.963   1
  -1  10  -2 15181.4 953.600   1
   1 -10   2 14059.2 950.206   1
  -1 -10  -2 14820.2 953.932   1
   2  10   2 8036.41 491.692   1
  -2  10  -2 7024.22 485.907   1
   2 -10   2 7432.97 488.598   1
  -2 -10  -2 6831.49 486.662   1
   3  10   2 24538.7 1552.38   1
  -3  10  -2 23207.2 1551.76   1
  -3 -10  -2 26095.9 1558.60   1
   3 -10   2 25396.6 1554.14   1
  -4 -10  -2 14561.5 884.293   1
  -4  10  -2 13935.7 881.548   1
   4  10   2 13985.6 880.483   1
   4 -10   2 12550.9 876.984   1
  -5 -10  -2 18109.9 1149.35   1
  -5  10  -2 18576.0 1149.84   1
   5 -10   2 17886.1 1146.77   1
   5  10   2 17836.2 1148.55   1
   6 -10   2 123.930 45.0908   1
  -6 -10  -2 198.193 54.6851   1
   6  10   2 256.762 53.7990   1
  -6  10  -2 309.793 63.1774   1
  -7 -10  -2 11014.7 708.169   1
   7 -10   2 11154.0 708.271   1
  -7  10  -2 10328.7 706.589   1
  -8  10  -2 595.992 78.5833   1
  -8 -10  -2 644.340 82.4191   1
   8  10   2 787.987 86.3319   1
   8 -10   2 648.404 79.3188   1
  -9 -10  -2 2619.17 205.129   1
   9  10   2 2529.26 201.934   1
   9 -10   2 2677.01 204.905   1
  -9  10  -2 2516.54 205.503   1
 -10 -10  -2 465.031 71.0038   1
 -10  10  -2 472.951 73.1526   1
  10 -10   2 507.508 73.0470   1
 -11 -10  -2 3091.51 233.308   1
  11  10   2 2483.73 219.289   1
 -11  10  -2 3169.31 227.127   1
  11 -10   2 3118.06 231.084   1
 -12 -10  -2 10.2843 44.0108   1
  12  10   2-19.2904 42.6310   1
 -12  10  -2 67.0939 46.7641   1
  12 -10   2 49.7769 46.0144   1
  13  10   2 6623.44 436.213   1
 -13 -10  -2 5947.63 433.588   1
 -14 -10  -2 716.653 85.4722   1
  14  10   2 619.437 83.9014   1
 -14  10  -2 476.818 70.4674   1
  14 -10   2 432.709 69.5789   1
 -15 -10  -2 359.381 70.1130   1
  15  10   2 334.156 71.0755   1
 -15  10  -2 378.900 63.7780   1
  15 -10   2 362.207 62.3105   1
 -16 -10  -2 84.8001 46.9942   1
  16  10   2 61.6118 50.8713   1
  16 -10   2 39.3670 35.4449   1
 -16  10  -2 95.1398 49.6897   1
 -17 -10  -2 497.269 76.3575   1
  17  10   2 474.733 77.7598   1
  17 -10   2 553.338 80.5369   1
 -17  10  -2 458.207 73.0247   1
 -18  10  -2-19.3536 47.1926   1
  18 -10   2 41.2604 50.3051   1
  18  10   2-41.3012 54.0893   1
 -18 -10  -2-21.1966 49.6585   1
 -19  10  -2 86.4770 44.2570   1
  19 -10   2 114.218 44.9098   1
  19  10   2 92.8319 48.7860   1
 -19 -10  -2 147.907 49.2611   1
  20 -10   2 49.0584 47.8546   1
 -20  10  -2-19.7043 46.1674   1
 -21  10  -2 78.5381 49.1399   1
  21 -10   2 28.1359 45.7928   1
  21  10   2 20.2229 39.5453   1
 -21 -10  -2 31.0630 45.0759   1
  23 -11  -2 106.663 50.6458   1
 -22  11   2 9.33935 47.2663   1
  22 -11  -2 9.87777 52.8824   1
  21 -11  -2 208.323 63.0710   1
 -21  11   2 250.730 61.8604   1
 -19  11   2 447.223 73.4710   1
  19 -11  -2 387.723 71.3555   1
  19  11  -2 343.695 69.8759   1
 -19 -11   2 207.640 60.4597   1
 -18  11   2 60.7131 42.8721   1
  18 -11  -2 70.2891 47.3364   1
  18  11  -2 114.779 56.6930   1
 -18 -11   2 118.100 53.9369   1
  17 -11  -2 160.137 48.2138   1
 -17  11   2 100.969 43.9262   1
 -16 -11   2 1252.87 123.483   1
  16 -11  -2 1104.10 121.105   1
  16  11  -2 1376.55 127.824   1
 -16  11   2 1092.10 117.264   1
 -15 -11   2 1942.57 163.151   1
 -15  11   2 1608.94 152.869   1
  15  11  -2 2208.35 168.095   1
  15 -11  -2 1727.61 157.457   1
 -14 -11   2 537.721 81.4180   1
  14  11  -2 609.965 82.3134   1
 -13  11   2 3090.56 227.403   1
  13 -11  -2 2813.58 220.458   1
  13  11  -2 2556.67 216.331   1
 -13 -11   2 2965.59 222.931   1
 -12  11   2 2077.41 185.176   1
  12 -11  -2 2518.19 189.773   1
  11 -11  -2 12232.9 786.995   1
 -11 -11   2 12625.8 790.359   1
 -11  11   2 12936.4 794.269   1
  11  11  -2 10935.9 780.810   1
  10 -11  -2 926.269 98.2465   1
 -10 -11   2 913.643 97.8385   1
 -10  11   2 878.537 96.8224   1
  10  11  -2 709.611 87.7018   1
   9 -11  -2 3730.23 293.584   1
  -9  11   2 3980.59 298.236   1
   9  11  -2 4365.81 297.871   1
  -9 -11   2 4468.36 302.014   1
   8  11  -2 26.0670 35.9296   1
  -8 -11   2 18.3269 43.5471   1
   7  11  -2 4252.95 303.848   1
  -7  11   2 5048.02 314.688   1
   7 -11  -2 4551.36 308.788   1
   6  11  -2 909.889 97.9202   1
  -6  11   2 1149.07 106.386   1
   6 -11  -2 1009.76 102.576   1
  -6 -11   2 801.712 95.4061   1
   5  11  -2 2908.13 222.053   1
  -5  11   2 3165.13 229.740   1
   5 -11  -2 2886.08 225.751   1
  -5 -11   2 2990.62 224.923   1
  -4  11   2 1068.34 105.740   1
   4  11  -2 958.740 99.3003   1
   4 -11  -2 863.388 102.194   1
  -4 -11   2 1027.92 101.574   1
  -3  11   2 30882.1 1914.12   1
   3 -11  -2 31193.4 1912.57   1
  -3 -11   2 29731.6 1912.13   1
   2  11  -2 24777.6 1602.80   1
  -2  11   2 22550.6 1601.28   1
   2 -11  -2 28710.7 1608.67   1
  -2 -11   2 26694.7 1604.89   1
  -1  11   2 14929.2 1011.05   1
   1  11  -2 15380.1 1008.60   1
   1 -11  -2 17240.1 1013.97   1
   0  11  -2 1778.68 151.333   1
   0  11   2 1545.26 145.845   1
   0 -11   2 1889.48 150.530   1
   0 -11  -2 1974.26 156.342   1
   1  11   2 652.819 87.1531   1
  -1  11  -2 715.348 85.3775   1
   1 -11   2 679.274 82.3512   1
   2  11   2 107.899 44.6018   1
  -2  11  -2 43.4582 44.7005   1
   2 -11   2 61.6017 43.1168   1
  -2 -11  -2 62.3507 44.1871   1
   3  11   2 478.026 71.4114   1
  -3  11  -2 441.223 67.5395   1
   3 -11   2 424.391 64.3070   1
  -3 -11  -2 337.984 64.1531   1
   4  11   2 10251.7 705.534   1
   4 -11   2 11138.5 708.249   1
  -4  11  -2 10979.0 709.479   1
  -4 -11  -2 11100.2 710.376   1
   5  11   2 4030.78 277.373   1
   5 -11   2 3527.46 273.055   1
  -5  11  -2 3780.97 275.443   1
  -5 -11  -2 3784.29 278.672   1
   6  11   2 4462.04 297.969   1
   6 -11   2 4142.78 294.626   1
  -6  11  -2 3662.96 292.955   1
  -6 -11  -2 4167.34 298.306   1
  -7  11  -2 1465.29 129.684   1
   7  11   2 1069.62 116.393   1
   7 -11   2 1292.57 124.411   1
   8 -11   2 6805.91 485.418   1
  -8  11  -2 7695.90 493.767   1
  -9  11  -2 796.349 93.1533   1
   9  11   2 634.785 84.1053   1
  -9 -11  -2 765.505 88.3386   1
   9 -11   2 625.159 80.2394   1
 -10  11  -2 218.832 55.5953   1
  10  11   2 57.5536 43.2398   1
 -10 -11  -2 139.972 52.4993   1
  10 -11   2 168.199 52.5395   1
 -11  11  -2 512.321 75.3765   1
  11  11   2 372.355 69.4028   1
 -11 -11  -2 658.291 78.3808   1
  11 -11   2 462.731 76.9232   1
  12  11   2 3372.39 238.883   1
 -12 -11  -2 2738.64 229.957   1
 -13 -11  -2 145.339 56.8802   1
  13 -11   2 239.565 57.4980   1
  13  11   2 181.285 57.9907   1
 -13  11  -2 208.070 54.4077   1
  14  11   2 2044.04 171.151   1
 -14 -11  -2 1956.59 170.555   1
  14 -11   2 1854.73 163.529   1
 -14  11  -2 1856.49 164.560   1
 -15 -11  -2 182.073 59.3444   1
  15 -11   2 140.390 56.2166   1
 -15  11  -2 224.953 55.5953   1
  15  11   2 70.7773 50.2559   1
 -16 -11  -2 216.552 54.2644   1
  16 -11   2 182.053 50.6347   1
  16  11   2 172.602 56.3364   1
 -16  11  -2 239.366 55.8229   1
 -17  11  -2 143.348 52.8799   1
  17 -11   2 89.2489 46.3262   1
  18  11   2 567.743 81.9526   1
 -18 -11  -2 369.011 70.6456   1
  19  11   2-20.1513 54.5093   1
 -19 -11  -2-10.7866 49.8305   1
  19 -11   2-10.0516 47.7433   1
 -19  11  -2 19.1338 32.5631   1
  20  11   2 189.762 63.8186   1
 -20 -11  -2 213.738 60.5885   1
  20 -11   2 225.431 60.7663   1
 -20  11  -2 104.225 49.7313   1
  21 -11   2 111.388 50.6757   1
  22 -12  -2 48.8883 43.2834   1
 -22  12   2 44.8974 35.8656   1
 -21  12   2 29.0972 35.5420   1
  21 -12  -2 9.52146 34.0905   1
 -20  12   2 331.865 61.1425   1
  20 -12  -2 317.663 62.0768   1
 -19  12   2 120.075 45.6132   1
  19 -12  -2 146.842 49.0230   1
 -18  12   2 319.424 59.0620   1
  18  12  -2 302.743 67.1548   1
  18 -12  -2 341.305 63.8468   1
 -17 -12   2 355.897 68.4273   1
 -17  12   2 209.090 60.9940   1
  17  12  -2 195.068 60.1720   1
  17 -12  -2 227.800 59.1953   1
  15 -12  -2 63.1527 40.3982   1
  15  12  -2 21.2209 46.9839   1
 -15 -12   2 73.5009 42.7306   1
 -15  12   2 48.1877 38.5136   1
  14 -12  -2 678.320 85.9049   1
  14  12  -2 675.277 88.8059   1
 -14 -12   2 562.017 82.3718   1
 -14  12   2 681.668 85.8724   1
  13 -12  -2 824.137 94.5016   1
  13  12  -2 654.134 88.1316   1
 -13 -12   2 689.481 87.0591   1
 -13  12   2 685.128 91.2829   1
  12  12  -2 2817.41 223.567   1
 -12 -12   2 3014.93 232.748   1
  11 -12  -2 406.563 66.3672   1
 -11 -12   2 370.724 66.1810   1
 -11  12   2 286.527 62.0187   1
  11  12  -2 352.392 64.1300   1
 -10  12   2 702.652 82.1702   1
  10 -12  -2 548.743 78.8022   1
   9  12  -2 575.263 82.0319   1
  -9  12   2 733.745 88.5986   1
   9 -12  -2 660.010 85.5806   1
  -9 -12   2 853.894 94.3516   1
   8  12  -2 27.7316 38.2460   1
  -8  12   2 48.5509 34.8025   1
   8 -12  -2 28.8389 31.0126   1
  -8 -12   2 19.1281 37.3931   1
   7  12  -2 10386.3 648.243   1
  -7  12   2 10323.5 650.474   1
   7 -12  -2 9500.12 646.203   1
  -7 -12   2 9102.59 643.792   1
   6  12  -2 3600.90 263.495   1
  -6  12   2 3561.62 265.922   1
   6 -12  -2 3702.64 267.000   1
  -6 -12   2 3435.29 262.827   1
   5  12  -2 316.921 59.9160   1
  -5 -12   2 370.658 61.9962   1
   4  12  -2 3401.73 246.612   1
  -4 -12   2 3169.65 244.913   1
   3  12  -2 10539.5 711.660   1
  -3 -12   2 9666.37 705.800   1
   3 -12  -2 10499.0 709.041   1
  -2  12   2 8557.64 533.462   1
   2  12  -2 7878.33 529.007   1
  -2 -12   2 9026.76 534.805   1
   1  12  -2 14178.6 883.484   1
  -1  12   2 13881.8 883.682   1
   1 -12  -2 14357.0 884.404   1
  -1 -12   2 12516.7 876.893   1
   0  12  -2 6311.44 413.074   1
   0  12   2 5762.51 412.625   1
   0 -12  -2 6430.16 413.992   1
   0 -12   2 5385.00 406.952   1
  -1  12  -2 147.000 48.3993   1
  -1 -12  -2 56.8264 42.7564   1
   2  12   2 2362.45 196.637   1
  -2  12  -2 2536.07 198.040   1
   2 -12   2 2599.49 198.339   1
  -2 -12  -2 2451.09 197.115   1
   3  12   2 11565.7 778.405   1
  -3  12  -2 11033.9 775.746   1
   3 -12   2 12896.6 782.633   1
  -3 -12  -2 12656.0 783.235   1
   5 -12   2-9.20109 41.3106   1
  -5  12  -2-47.9876 43.7343   1
   6  12   2 9.44296 43.6486   1
  -6  12  -2 9.56167 27.9761   1
   6 -12   2 47.4856 32.3596   1
  -7  12  -2 7882.50 541.142   1
   7 -12   2 7600.78 538.310   1
   7  12   2 8827.91 543.967   1
  -7 -12  -2 8000.70 542.344   1
  -8  12  -2 1757.17 153.777   1
  -8 -12  -2 1635.20 149.096   1
   8 -12   2 1662.55 148.476   1
   8  12   2 1665.88 148.005   1
  -9 -12  -2 172.721 49.6559   1
  -9  12  -2 261.516 58.8995   1
   9 -12   2 207.394 53.6279   1
   9  12   2 308.296 59.4890   1
 -10 -12  -2 644.038 82.1984   1
 -10  12  -2 440.226 77.0832   1
  10 -12   2 597.215 80.8216   1
  10  12   2 689.551 89.3607   1
 -11  12  -2-50.0382 44.2191   1
  11 -12   2 10.2464 43.1003   1
 -11 -12  -2-10.3049 41.0445   1
 -12  12  -2 135.173 47.2036   1
  12 -12   2 135.303 50.1205   1
 -13 -12  -2 4107.90 289.215   1
  13 -12   2 3881.46 283.356   1
 -13  12  -2 3609.36 279.867   1
  13  12   2 3727.13 282.463   1
 -14 -12  -2 10.5689 46.6878   1
  14 -12   2 10.0515 34.2159   1
 -14  12  -2-30.4226 37.9796   1
  14  12   2-10.2297 50.5232   1
 -15 -12  -2-63.3572 52.1665   1
  15 -12   2-10.0735 35.2029   1
  15  12   2 10.2564 49.3876   1
 -15  12  -2-30.4670 40.4581   1
 -16  12  -2 333.596 63.0560   1
  16 -12   2 149.478 52.3643   1
 -17 -12  -2 306.669 68.4597   1
  17  12   2 389.780 73.0404   1
 -18 -12  -2 52.5803 45.1918   1
  18 -12   2 98.0721 46.1590   1
  18  12   2 51.3331 48.9628   1
 -18  12  -2 78.2633 48.5142   1
  19  12   2 526.519 78.4000   1
 -19 -12  -2 521.556 74.0852   1
  19 -12   2 457.000 69.2673   1
  20 -12   2 68.3368 53.4184   1
 -20  12  -2 18.3908 43.1521   1
  21 -13  -2-9.19582 39.9902   1
 -21  13   2-19.2917 41.2645   1
  20 -13  -2 9.29548 41.0701   1
 -20  13   2 20.1856 48.5907   1
  19 -13  -2 144.913 57.1514   1
 -19  13   2 146.893 52.0647   1
  18 -13  -2 19.6730 44.1338   1
 -18  13   2-49.4223 48.8246   1
  17 -13  -2 228.170 54.9577   1
 -17  13   2 97.0054 41.7598   1
  17  13  -2 105.605 55.4258   1
  16 -13  -2 213.978 56.2779   1
 -16  13   2 163.975 51.7812   1
 -16 -13   2 163.220 55.5744   1
  16  13  -2 196.132 54.6566   1
  15 -13  -2 278.631 67.1435   1
 -15 -13   2 215.901 60.1743   1
 -15  13   2 405.788 69.0817   1
  15  13  -2 316.035 64.4570   1
  14 -13  -2 50.4302 36.4034   1
 -14 -13   2 85.7804 46.1059   1
 -14  13   2 112.734 49.5607   1
  14  13  -2 70.7075 42.0071   1
  13 -13  -2 10.0041 42.0780   1
 -13 -13   2 31.8461 42.2765   1
 -13  13   2 10.6351 43.1614   1
  13  13  -2 10.0952 38.6292   1
  12 -13  -2 697.898 95.7085   1
 -12 -13   2 902.363 101.422   1
 -12  13   2 939.960 104.679   1
  12  13  -2 955.120 103.071   1
  11 -13  -2 137.389 51.2383   1
 -11 -13   2 115.047 55.6937   1
 -11  13   2 225.892 62.9082   1
  11  13  -2 178.574 58.8307   1
 -10 -13   2 687.790 88.6579   1
  10  13  -2 592.931 80.2573   1
   9 -13  -2 2843.32 218.596   1
  -9  13   2 2723.93 222.369   1
   9  13  -2 2986.63 222.230   1
  -9 -13   2 2710.30 220.139   1
   8  13  -2 741.313 90.4750   1
  -8  13   2 676.691 83.3514   1
   8 -13  -2 600.941 83.0622   1
  -8 -13   2 591.792 84.9035   1
   7 -13  -2 868.368 102.702   1
  -7  13   2 1098.51 109.791   1
   6 -13  -2 1339.29 122.407   1
  -6  13   2 1042.72 115.579   1
  -5 -13   2 1566.10 138.659   1
   5 -13  -2 1650.38 137.996   1
  -5  13   2 1345.46 132.772   1
   5  13  -2 1241.73 129.235   1
   4 -13  -2 708.709 91.5368   1
  -4 -13   2 786.947 93.5447   1
   4  13  -2 1016.61 102.934   1
  -4  13   2 820.091 96.2227   1
  -3 -13   2 1259.07 114.939   1
   3 -13  -2 867.071 107.461   1
  -3  13   2 1295.84 118.627   1
   3  13  -2 972.863 108.450   1
  -2 -13   2 10373.6 672.602   1
   2 -13  -2 9629.00 671.060   1
   2  13  -2 9060.04 668.564   1
  -1  13   2 723.036 93.2831   1
   1  13  -2 1105.39 104.431   1
   1 -13  -2 801.323 95.9356   1
  -1 -13   2 864.442 96.7206   1
   0  13   2 304.264 61.9683   1
   0 -13  -2 504.889 67.4548   1
   1  13   2 3920.71 276.003   1
  -1 -13  -2 3460.83 271.260   1
  -2  13  -2 2688.12 199.699   1
   2  13   2 2016.41 187.398   1
   2 -13   2 2506.39 194.605   1
  -2 -13  -2 2537.52 198.127   1
   3  13   2 3229.56 231.751   1
  -3  13  -2 2749.68 224.332   1
   3 -13   2 2752.56 223.228   1
  -3 -13  -2 3043.45 228.668   1
   4 -13   2 3239.86 249.558   1
  -4  13  -2 3530.39 255.042   1
   4  13   2 3113.16 250.275   1
  -4 -13  -2 3422.74 253.283   1
   5  13   2 283.687 60.8463   1
  -5  13  -2 237.218 57.9106   1
   5 -13   2 420.956 67.1485   1
  -5 -13  -2 434.437 68.7697   1
  -6  13  -2 314.731 62.8213   1
   6 -13   2 214.848 59.5490   1
  -6 -13  -2 306.431 61.5507   1
  -7  13  -2-10.0280 48.9584   1
   7 -13   2 128.586 54.6661   1
   7  13   2-9.83016 43.4864   1
  -7 -13  -2 62.1962 49.9536   1
  -8  13  -2 2870.48 225.366   1
   8 -13   2 2991.51 220.075   1
   8  13   2 2630.37 217.191   1
  -8 -13  -2 2702.36 221.248   1
   9  13   2 396.411 73.3853   1
  -9 -13  -2 552.254 78.2964   1
 -10  13  -2 306.343 68.1350   1
 -10 -13  -2 495.044 72.7732   1
  10  13   2 473.909 71.3748   1
  10 -13   2 450.854 72.2861   1
 -11  13  -2 91.5735 48.2527   1
 -11 -13  -2 116.105 52.6598   1
  11  13   2 79.8912 51.0861   1
  11 -13   2 185.199 50.7266   1
 -12  13  -2 692.243 81.6431   1
 -12 -13  -2 764.218 93.3271   1
  12  13   2 654.502 89.2323   1
  12 -13   2 720.858 94.3337   1
 -13 -13  -2-10.5758 42.9115   1
  13  13   2 21.2120 50.3769   1
  14 -13   2-19.8952 45.3015   1
 -14  13  -2 20.0014 42.7815   1
 -14 -13  -2 42.3826 42.1969   1
 -15 -13  -2 10.6173 46.2302   1
  15 -13   2 80.5745 40.9450   1
 -15  13  -2 30.0580 37.6071   1
  15  13   2 30.3348 48.7392   1
 -16 -13  -2 10.6050 50.4911   1
  16 -13   2 49.0544 40.6864   1
 -16  13  -2 50.1720 45.8201   1
  16  13   2 121.122 54.7161   1
 -17 -13  -2-10.5564 43.6532   1
  17 -13   2 18.7147 46.8187   1
 -17  13  -2 42.1127 52.6692   1
  17  13   2 70.9018 55.3920   1
 -18 -13  -2 493.141 78.2272   1
 -18  13  -2 372.427 68.6027   1
  18 -13   2 294.248 63.7481   1
  18  13   2 422.971 76.9941   1
 -19  13  -2-8.89535 38.6784   1
  19 -13   2-9.87857 42.9527   1
  19 -14  -2-9.49120 43.8681   1
 -19  14   2 57.4096 43.5882   1
  18 -14  -2 134.405 51.0929   1
 -18  14   2 29.0558 41.0371   1
  17 -14  -2 88.7353 49.5529   1
 -17  14   2 75.9366 47.7257   1
  16  14  -2 10.5049 54.4629   1
 -16  14   2 56.7808 51.2513   1
  16 -14  -2 40.8044 50.4343   1
  15  14  -2 115.350 50.2213   1
 -15  14   2 69.5220 52.4200   1
 -15 -14   2 177.765 59.1914   1
  15 -14  -2 71.2093 49.3875   1
  14  14  -2 146.689 51.3239   1
 -14  14   2 92.5709 40.4492   1
  14 -14  -2 30.0113 35.2682   1
 -14 -14   2 99.4047 55.4364   1
 -13 -14   2 448.326 77.8905   1
  13  14  -2 601.914 84.1305   1
  12  14  -2-20.6554 47.0269   1
 -12  14   2 10.6014 34.1360   1
 -12 -14   2 10.7977 40.4395   1
  12 -14  -2 19.7380 33.5953   1
  11  14  -2 648.043 88.3847   1
 -11  14   2 651.694 86.5468   1
 -11 -14   2 638.340 86.5133   1
  11 -14  -2 688.215 86.9645   1
  10  14  -2 1087.76 113.268   1
 -10  14   2 973.939 109.465   1
  10 -14  -2 906.945 110.576   1
 -10 -14   2 1152.11 113.252   1
  -9 -14   2 10.2661 46.7447   1
  -9  14   2-30.8146 42.4429   1
   9  14  -2-41.4488 49.2197   1
   9 -14  -2 39.0691 43.8147   1
  -8 -14   2 731.326 90.2180   1
   8  14  -2 776.150 92.2171   1
  -7 -14   2 482.836 74.8806   1
  -7  14   2 360.616 67.8222   1
   7  14  -2 552.456 74.2824   1
   7 -14  -2 443.820 70.7063   1
  -6 -14   2 10.1872 37.3411   1
  -6  14   2 10.0223 44.2959   1
   6  14  -2 29.9033 41.9418   1
   6 -14  -2 50.1882 45.7275   1
  -5  14   2 577.782 87.4981   1
   5  14  -2 800.617 95.7485   1
   5 -14  -2 706.019 90.7267   1
  -5 -14   2 903.303 98.1260   1
  -4 -14   2 9.90017 38.6538   1
  -4  14   2 10.1080 43.9464   1
   4  14  -2 20.4728 40.7581   1
   4 -14  -2-49.8150 45.3636   1
   3  14  -2 1125.34 113.227   1
  -3  14   2 1124.10 117.578   1
   3 -14  -2 1173.63 117.088   1
  -3 -14   2 1073.17 112.195   1
   2  14  -2 1482.47 147.211   1
  -2 -14   2 1804.72 153.121   1
   2 -14  -2 1511.64 146.000   1
   1  14  -2 211.622 54.8326   1
  -1  14   2 274.547 60.7266   1
   1 -14  -2 265.174 55.1660   1
  -1 -14   2 222.926 56.5583   1
   0  14   2 1251.56 121.788   1
   0  14  -2 1096.24 115.587   1
   0 -14  -2 1158.50 115.631   1
   0 -14   2 1063.81 112.650   1
  -1 -14  -2 629.306 84.8099   1
  -1  14  -2 599.244 78.2865   1
   1  14   2 688.785 88.9874   1
   1 -14   2 667.929 83.9849   1
  -2 -14  -2 409.024 66.9248   1
   2 -14   2 257.500 55.5150   1
   2  14   2 210.573 56.1465   1
  -2  14  -2 237.039 55.9104   1
   3 -14   2 807.199 97.3098   1
   3  14   2 833.067 101.474   1
   4  14   2 1084.17 116.534   1
  -4  14  -2 1225.07 118.778   1
   4 -14   2 1056.01 110.885   1
  -4 -14  -2 1128.72 117.143   1
  -5  14  -2 50.7853 44.9343   1
  -5 -14  -2 10.1928 42.1888   1
   5  14   2 61.7424 46.2262   1
  -6 -14  -2 758.868 95.0365   1
  -6  14  -2 622.595 89.4822   1
   6 -14   2 718.132 88.3440   1
   6  14   2 830.122 97.3362   1
   7  14   2 750.422 91.1831   1
  -7 -14  -2 451.925 76.6247   1
  -8  14  -2 21.5513 40.3643   1
   8 -14   2 9.71414 39.4258   1
  -9 -14  -2 677.287 87.2963   1
  -9  14  -2 536.191 86.7221   1
   9  14   2 853.858 96.1974   1
   9 -14   2 609.959 83.2097   1
 -10 -14  -2 10.7880 43.8468   1
  10  14   2 10.2250 35.7986   1
  10 -14   2 20.1509 44.5793   1
 -11 -14  -2 96.3871 51.2089   1
 -11  14  -2 112.951 49.7770   1
  11  14   2 152.734 60.3167   1
  11 -14   2 41.1198 41.3527   1
 -12 -14  -2 321.682 61.3806   1
  12  14   2 414.187 73.8286   1
 -12  14  -2 290.756 56.7603   1
  12 -14   2 423.221 66.0557   1
 -13  14  -2 29.1788 37.9747   1
  13 -14   2-30.5235 36.4083   1
  14  14   2 40.4683 52.0315   1
 -14 -14  -2 85.4631 52.2525   1
 -14  14  -2 225.694 53.3435   1
  14 -14   2 187.826 52.0371   1
  15  14   2 40.5133 51.8644   1
 -15 -14  -2-21.3121 51.2964   1
 -15  14  -2 39.6175 49.5243   1
  15 -14   2-29.6799 49.4690   1
 -16  14  -2-9.81747 47.8833   1
  16 -14   2-19.3641 47.2230   1
  17  14   2 269.407 69.5552   1
 -17  14  -2 343.699 62.2531   1
  17 -14   2 325.757 60.5064   1
 -17 -14  -2 323.668 71.4530   1
  18 -14   2-9.20231 43.7313   1
 -18  14  -2-38.6217 48.8818   1
  18 -15  -2 9.31724 34.1300   1
 -18  15   2 9.43312 35.3308   1
  16 -15  -2 101.611 53.6735   1
 -16  15   2 120.056 42.6142   1
  15 -15  -2-50.1707 48.9430   1
 -15  15   2 9.79984 41.9269   1
  14  15  -2 10.6591 46.3461   1
 -14  15   2-30.8010 51.9604   1
  14 -15  -2-9.90385 46.4052   1
 -14 -15   2-11.0710 50.4120   1
  13  15  -2-10.6167 47.6291   1
 -13  15   2-10.5697 46.6946   1
  13 -15  -2 9.97941 44.0875   1
 -13 -15   2-43.9314 50.0123   1
  12  15  -2 10.6563 46.4168   1
 -12  15   2 63.4250 47.5025   1
  12 -15  -2 39.3623 35.3271   1
 -12 -15   2 76.1813 46.6328   1
 -11 -15   2 10.7062 47.3022   1
  11  15  -2 21.4654 47.4192   1
 -10  15   2 302.371 58.9594   1
  10 -15  -2 333.814 61.7306   1
  -9 -15   2-10.6390 48.5193   1
  -9  15   2 93.0912 51.1565   1
   9 -15  -2 88.5184 50.4369   1
   9  15  -2-10.4480 54.1873   1
  -8 -15   2 95.6967 51.2173   1
  -8  15   2 10.2117 45.1471   1
   8 -15  -2 10.0133 44.2713   1
   8  15  -2 20.8986 40.8409   1
  -7 -15   2 137.209 54.5942   1
  -7  15   2 155.185 47.7356   1
   7 -15  -2 153.168 51.0182   1
   7  15  -2 30.9783 49.6523   1
  -6 -15   2 31.5406 41.8614   1
  -6  15   2-10.2150 44.4118   1
   6 -15  -2 30.5620 45.0001   1
   6  15  -2-41.9998 44.9082   1
  -5 -15   2 123.688 55.0288   1
  -5  15   2 111.403 54.0845   1
   5 -15  -2 60.9606 47.4474   1
   5  15  -2 170.727 55.0776   1
  -4 -15   2 414.562 71.3955   1
   4  15  -2 476.716 77.7046   1
   3  15  -2 41.3374 43.4623   1
  -3 -15   2-10.0763 32.4487   1
  -2  15   2 10.4226 48.8352   1
   2  15  -2 31.2266 48.7708   1
  -2 -15   2-29.9412 41.9722   1
   2 -15  -2 30.0349 44.2274   1
  -1  15   2 103.331 52.4278   1
   1  15  -2 51.3194 38.6222   1
   1 -15  -2 20.0288 37.6926   1
  -1 -15   2 81.1736 45.6717   1
   0  15  -2 773.476 98.5331   1
   0 -15  -2 928.808 98.8952   1
   0 -15   2 878.252 103.192   1
   0  15   2 703.326 93.6537   1
   1 -15   2 358.854 69.8222   1
   1  15   2 316.982 67.7708   1
  -2 -15  -2 124.846 55.7792   1
  -2  15  -2 162.800 52.8191   1
   2 -15   2 173.182 52.2788   1
   2  15   2 93.9696 52.9219   1
  -3 -15  -2 293.119 64.1258   1
  -3  15  -2 188.003 59.1251   1
   3 -15   2 275.676 61.6122   1
  -5 -15  -2 629.663 82.7619   1
   5 -15   2 510.823 76.8616   1
   5  15   2 523.959 76.4179   1
  -6 -15  -2 768.728 97.8879   1
  -6  15  -2 732.704 91.6279   1
   6 -15   2 748.058 91.1754   1
   6  15   2 795.598 97.1342   1
   7  15   2 481.808 83.5269   1
  -7 -15  -2 665.154 86.8748   1
  -7  15  -2 484.401 80.0072   1
   8  15   2 621.079 81.1679   1
  -8  15  -2 412.149 75.0454   1
   8 -15   2 518.169 74.6580   1
  -8 -15  -2 502.448 80.4646   1
   9  15   2 62.1036 44.2814   1
  -9  15  -2-21.5123 38.5034   1
   9 -15   2 30.5802 41.3726   1
  -9 -15  -2 10.7395 36.5690   1
  10  15   2 544.484 77.6916   1
 -10  15  -2 448.050 75.7966   1
 -10 -15  -2 479.382 82.6001   1
  10 -15   2 473.446 76.8075   1
  11 -15   2 132.395 55.6620   1
 -11  15  -2 235.499 61.9157   1
  12  15   2-10.3028 48.2723   1
 -12  15  -2-9.77324 47.0460   1
 -12 -15  -2 10.8774 41.6126   1
  12 -15   2 41.5858 52.6137   1
  13  15   2-20.4785 50.5773   1
 -13 -15  -2-10.8472 48.6676   1
  14  15   2 254.164 70.2876   1
 -14  15  -2 451.067 66.7835   1
  14 -15   2 372.823 64.1018   1
 -14 -15  -2 362.439 72.8676   1
  15  15   2 240.515 65.1405   1
 -15  15  -2 107.076 52.3154   1
  15 -15   2 106.556 50.9576   1
 -15 -15  -2 148.199 58.5416   1
  16  15   2 59.2409 46.9397   1
  16 -15   2 47.5483 49.2973   1
 -16  15  -2-9.58725 43.0520   1
  17 -16  -2 9.50707 47.6826   1
 -17  16   2 108.202 49.9278   1
  16 -16  -2 9.92671 41.0311   1
 -16  16   2 26.6764 47.1061   1
  15 -16  -2 29.5023 48.5718   1
 -15  16   2-48.4802 51.3557   1
  14 -16  -2 9.68589 50.2128   1
 -14  16   2 60.5711 53.5054   1
  13 -16  -2 108.322 54.4611   1
 -13  16   2-10.4300 52.2414   1
  12  16  -2 42.9623 53.1205   1
 -12  16   2 10.4660 41.7693   1
  12 -16  -2 87.6856 48.7975   1
 -12 -16   2 43.7879 52.7714   1
  11  16  -2 10.6920 44.1926   1
 -11  16   2-10.3820 45.8728   1
  11 -16  -2 29.4696 35.9949   1
 -11 -16   2 32.7699 46.7314   1
 -10 -16   2 10.8470 48.0805   1
 -10  16   2 60.3538 49.2154   1
  10 -16  -2 130.760 56.2336   1
  10  16  -2 42.6160 52.1080   1
  -9 -16   2 651.917 86.9549   1
  -9  16   2 686.324 88.8637   1
   9 -16  -2 594.087 82.8868   1
   9  16  -2 489.430 83.0222   1
  -8 -16   2 86.6983 56.2907   1
   8  16  -2 53.2063 48.6335   1
  -7 -16   2-42.9195 49.5688   1
  -7  16   2-10.3780 47.2535   1
   7 -16  -2 20.2810 50.0804   1
   7  16  -2 21.7460 49.5072   1
  -6 -16   2 21.1461 44.4757   1
  -6  16   2-10.5880 42.9764   1
   6 -16  -2 61.3661 43.0238   1
   6  16  -2-10.9493 51.3125   1
   5 -16  -2 306.675 59.9338   1
  -5  16   2 234.469 64.3747   1
   4 -16  -2 51.7324 46.5652   1
  -4  16   2 71.3636 47.9140   1
   3 -16  -2 1118.56 116.877   1
  -3  16   2 1135.29 119.415   1
   2 -16  -2-20.3903 47.1150   1
  -2  16   2-20.8558 49.5467   1
   1 -16  -2 1571.88 145.336   1
  -1  16   2 1635.38 149.355   1
   0 -16  -2-10.2491 35.7926   1
   0 -16   2 62.5690 50.1977   1
   0  16  -2-10.2987 46.8928   1
   0  16   2-41.9211 47.0126   1
  -1 -16  -2 358.124 64.6464   1
  -1  16  -2 548.379 82.8817   1
   1 -16   2 433.077 75.2332   1
  -2 -16  -2 135.667 51.2678   1
  -2  16  -2 105.253 49.7020   1
   2 -16   2 103.306 49.4592   1
   2  16   2 54.0087 52.3639   1
  -3 -16  -2 31.8597 48.3549   1
  -3  16  -2-42.0263 49.2258   1
   3 -16   2 10.3694 41.2879   1
   3  16   2 21.2095 48.9908   1
  -4 -16  -2 31.9253 44.8442   1
  -4  16  -2 20.7122 49.2757   1
   4 -16   2 71.4839 51.7605   1
   4  16   2 62.6191 46.1924   1
  -5 -16  -2 597.663 85.3284   1
   5  16   2 418.700 78.5277   1
   5 -16   2 368.836 71.1567   1
  -5  16  -2 524.357 79.0806   1
   6  16   2 553.429 83.2734   1
  -6  16  -2 460.244 73.1745   1
   6 -16   2 561.293 75.1872   1
   7  16   2 822.504 101.064   1
  -7  16  -2 767.326 92.2536   1
  -7 -16  -2 910.378 103.999   1
   7 -16   2 692.726 90.3731   1
   8  16   2 42.6088 42.4247   1
  -8 -16  -2 10.5494 43.6007   1
   8 -16   2-9.77303 41.8106   1
   9 -16   2 497.486 78.5500   1
  -9  16  -2 407.127 76.1852   1
  10  16   2 93.4970 60.2996   1
 -10  16  -2 222.327 61.4256   1
 -10 -16  -2 118.098 54.4442   1
  11  16   2 155.532 62.2272   1
 -11 -16  -2 118.216 56.2911   1
  12  16   2 30.8629 40.9663   1
 -12  16  -2-9.63422 37.6201   1
 -12 -16  -2 10.7516 47.4962   1
  12 -16   2 10.2480 35.7927   1
  13 -16   2 29.8409 47.2504   1
 -13  16  -2-9.41938 44.7448   1
  14  16   2 60.7539 55.3623   1
 -14  16  -2 9.32776 45.5049   1
 -14 -16  -2 10.6999 52.1938   1
  14 -16   2 9.68624 47.2524   1
 -15  16  -2 113.680 40.8968   1
  15 -16   2 197.129 51.6204   1
 -15  17   2 18.6881 45.1050   1
  15 -17  -2 95.7121 53.4806   1
 -14  17   2 195.627 58.1187   1
  14 -17  -2 152.153 54.0653   1
 -13  17   2 10.2173 45.1367   1
  13 -17  -2-28.8216 46.8536   1
 -12  17   2-20.5997 50.8685   1
  12 -17  -2 29.1226 48.5389   1
  11  17  -2 65.0124 58.0139   1
  11 -17  -2 38.4688 45.6903   1
 -11  17   2-41.2339 54.0067   1
  -9 -17   2 32.9432 43.3511   1
  -9  17   2 140.726 54.1923   1
   9 -17  -2 59.3421 49.8660   1
   9  17  -2 205.760 58.9378   1
  -8 -17   2-32.4635 41.3963   1
  -8  17   2 10.1930 49.0652   1
   8 -17  -2-9.86344 48.0996   1
   8  17  -2 44.5342 45.1748   1
  -7 -17   2-32.0270 44.1123   1
  -7  17   2-10.2886 44.7324   1
   7 -17  -2-10.1230 43.2970   1
   7  17  -2 33.1265 43.9669   1
  -6 -17   2-21.0260 46.4393   1
  -6  17   2 31.6369 44.3462   1
   6 -17  -2-20.4534 39.9292   1
   6  17  -2 32.3195 51.1713   1
  -5  17   2 71.7219 40.1553   1
   5  17  -2 43.0227 51.2063   1
   5 -17  -2 82.0657 41.7684   1
  -5 -17   2-10.5152 49.3891   1
   4  17  -2-10.7443 45.1807   1
  -4 -17   2 10.2899 40.9708   1
   3  17  -2 43.1014 46.8478   1
  -3  17   2-30.9669 41.0998   1
   3 -17  -2 10.3877 45.8852   1
  -3 -17   2-20.7384 44.3489   1
   2  17  -2 1976.70 191.149   1
  -2 -17   2 2126.18 192.024   1
   2 -17  -2 2395.75 196.122   1
   1  17  -2 199.673 61.8201   1
  -1 -17   2 115.957 53.8186   1
   1 -17  -2 61.1154 45.5524   1
   0  17   2 31.6408 39.4986   1
   0  17  -2-10.4251 50.8393   1
   0 -17  -2-10.1010 32.5228   1
   0 -17   2 10.5506 46.6059   1
   1  17   2 42.6603 53.9788   1
  -1  17  -2-31.1525 45.8778   1
   1 -17   2 20.8806 43.9113   1
  -1 -17  -2 30.6806 47.2530   1
  -2 -17  -2-41.1985 48.2558   1
  -2  17  -2 21.6844 47.8926   1
   2 -17   2 31.2250 41.4424   1
   2  17   2-21.0989 45.1197   1
  -3 -17  -2 157.480 54.2772   1
  -3  17  -2 105.701 48.7065   1
   3 -17   2 82.4613 41.7187   1
   3  17   2 184.825 59.8972   1
  -5  17  -2 551.266 81.4779   1
   5 -17   2 472.501 74.7494   1
  -6 -17  -2-10.6795 38.2153   1
   6  17   2-10.4580 40.0066   1
  -6  17  -2 10.1902 40.5737   1
   6 -17   2 10.2269 44.4632   1
   7  17   2-52.1611 52.7943   1
  -7  17  -2-20.8667 43.1113   1
   7 -17   2 50.2892 44.4292   1
  -7 -17  -2-10.6523 44.0160   1
   8  17   2 281.070 59.8762   1
  -8  17  -2 213.120 58.3106   1
  -8 -17  -2 223.296 59.9442   1
   8 -17   2 235.059 53.3596   1
   9  17   2 83.0101 52.7971   1
  -9 -17  -2 255.866 66.2774   1
  10  17   2 21.1585 46.8028   1
 -10  17  -2 93.4908 54.4754   1
 -10 -17  -2 73.3201 54.3153   1
  10 -17   2-9.84873 47.4784   1
  11  17   2 10.4415 38.2516   1
 -11 -17  -2 10.5270 42.7208   1
  11 -17   2 19.7891 44.3917   1
  12  17   2 103.063 60.9183   1
 -12 -17  -2 42.2394 51.0202   1
  13  17   2 121.648 55.6262   1
 -13  17  -2 101.074 53.4351   1
 -13 -17  -2 31.4434 43.5820   1
  13 -18  -2 56.0230 51.0799   1
 -13  18   2 9.89763 47.6884   1
  12 -18  -2 95.1639 51.2307   1
 -12  18   2 80.6619 50.0877   1
 -10  18   2-19.7075 39.2342   1
  10 -18  -2 19.5181 35.7435   1
  -9  18   2 78.6491 43.7879   1
   9 -18  -2 107.423 46.0976   1
   9  18  -2 91.1648 52.1891   1
  -8 -18   2-10.6432 47.0498   1
  -8  18   2 20.1952 43.9398   1
   8 -18  -2 38.3193 44.2941   1
   8  18  -2 77.2241 62.1476   1
  -7 -18   2 31.7610 41.3580   1
   7  18  -2 10.8534 47.9619   1
  -6  18   2 225.984 61.8660   1
   6  18  -2 346.232 67.6668   1
  -6 -18   2 200.927 53.7021   1
   6 -18  -2 223.049 55.1811   1
  -5  18   2 31.5008 53.7730   1
   5  18  -2-10.8090 52.0367   1
  -5 -18   2 20.7049 39.6117   1
  -4  18   2 10.1429 48.1809   1
   4 -18  -2 10.1679 52.6702   1
   3 -18  -2 175.343 52.0511   1
  -2  18   2 62.1345 49.3875   1
   2 -18  -2 82.3512 47.7607   1
  -1  18   2 269.803 66.7665   1
   1  18  -2 219.052 63.5445   1
   1 -18  -2 185.309 60.6601   1
  -1 -18   2 232.827 64.9552   1
   0  18  -2 41.8725 48.5791   1
   0  18   2 105.638 45.4165   1
   0 -18  -2 71.1994 42.2803   1
   0 -18   2 62.6208 48.4350   1
  -1  18  -2 10.6193 40.6237   1
   1  18   2 10.5211 49.9738   1
  -1 -18  -2-40.3062 49.1386   1
   1 -18   2 20.8452 43.0659   1
  -2  18  -2 95.0778 60.6616   1
   2  18   2 53.1812 51.2487   1
  -2 -18  -2 20.3982 40.6726   1
   2 -18   2-10.4249 46.1053   1
  -3 -18  -2-10.2672 38.4692   1
  -3  18  -2 83.1317 57.9610   1
   3 -18   2 71.9823 53.8795   1
   3  18   2-10.5175 36.7491   1
  -4 -18  -2 104.014 50.3499   1
  -4  18  -2 135.052 47.6015   1
   4 -18   2 199.137 54.1798   1
   4  18   2 193.630 59.5960   1
  -5 -18  -2 315.312 62.9125   1
  -5  18  -2 194.077 58.5708   1
   5 -18   2 271.265 63.2604   1
   5  18   2 97.3038 55.7506   1
   6  18   2 115.849 61.6133   1
  -6 -18  -2-10.6225 51.8860   1
   7  18   2 41.4461 42.8591   1
  -7  18  -2 62.3953 43.0147   1
   7 -18   2 19.6720 43.4932   1
  -7 -18  -2-10.5836 46.0568   1
   8  18   2 41.5165 49.3012   1
  -8  18  -2-20.9128 46.9069   1
   8 -18   2 9.73028 33.9827   1
  -8 -18  -2 10.5628 48.0966   1
   9  18   2 308.245 70.2582   1
  -9  18  -2 322.201 71.4726   1
  -9 -18  -2 356.625 70.1959   1
   9 -18   2 274.667 64.6499   1
  10  18   2 51.0477 47.8394   1
  10 -18   2-9.63168 47.5730   1
 -10 -18  -2-10.4280 44.6066   1
  11  18   2 182.303 61.9873   1
  11 -18   2 203.585 56.9348   1
 -11  18  -2 125.876 53.2329   1
 -11 -18  -2 104.039 47.6204   1
  10 -19  -2 18.8913 50.0528   1
 -10  19   2-76.9018 53.6314   1
  -9  19   2 9.56152 42.2526   1
   9 -19  -2 28.7805 42.3939   1
   7  19  -2 10.7690 49.8282   1
  -7  19   2 79.0069 55.6807   1
  -6  19   2 20.0215 48.2828   1
   6  19  -2 32.5041 50.1444   1
  -6 -19   2 20.6776 47.1722   1
   6 -19  -2 108.353 51.1113   1
   5  19  -2 475.227 82.9639   1
  -5  19   2 473.445 71.7743   1
  -5 -19   2 394.824 75.4815   1
   5 -19  -2 389.383 67.7111   1
  -4  19   2 50.3500 50.7540   1
   4  19  -2 95.5002 54.7088   1
   4 -19  -2 100.390 53.5504   1
  -4 -19   2 189.405 60.7173   1
  -3  19   2 80.3165 41.1652   1
   3  19  -2 116.441 56.3749   1
   3 -19  -2 80.5679 43.4800   1
  -3 -19   2 147.302 56.6371   1
   2  19  -2 72.7391 50.8524   1
  -2  19   2 110.519 53.3816   1
   2 -19  -2 40.7823 51.7715   1
  -2 -19   2 52.6945 48.1748   1
   1  19  -2 31.1573 44.4475   1
  -1  19   2 61.7526 47.5721   1
   1 -19  -2 20.2812 38.8242   1
  -1 -19   2-10.4134 38.1724   1
   0  19   2 113.232 48.7449   1
   0  19  -2 93.4023 56.0062   1
   0 -19  -2 162.843 53.7806   1
   0 -19   2 83.1217 53.6716   1
  -1  19  -2 21.3261 50.6500   1
   1  19   2 10.4412 51.5676   1
  -1 -19  -2-20.1058 49.6499   1
   1 -19   2 20.6796 44.9568   1
   2  19   2 83.1444 60.7675   1
  -2 -19  -2-9.95444 52.1854   1
  -3  19  -2-20.5147 50.6729   1
   3  19   2 62.3269 53.2055   1
  -3 -19  -2 10.1525 50.1552   1
   3 -19   2 29.9518 44.8029   1
   4  19   2 20.7876 47.4114   1
  -4 -19  -2 30.4257 46.2665   1
  -4  19  -2 113.375 58.6619   1
   4 -19   2 39.1898 42.6921   1
   5  19   2 84.2853 55.8268   1
  -5 -19  -2-10.1662 46.3236   1
  -5  19  -2 9.98843 52.3524   1
   5 -19   2 39.8527 47.3574   1
  -6 -19  -2 10.3562 45.7864   1
   6 -19   2 59.5223 49.0310   1
  -6  19  -2-10.0204 49.5247   1
   6  19   2 75.9462 54.9385   1
   7  19   2-10.3972 51.9898   1
  -7 -19  -2-10.4089 53.9188   1
   8 -19   2 221.404 60.6643   1
  -8  19  -2 214.580 59.0553   1
   9  19   2 191.514 68.6926   1
  -9  19  -2 192.098 61.2355   1
   9 -19   2 85.5293 46.5288   1
  -9 -19  -2 92.5901 53.3608   1
  10  19   2 90.4687 48.7007   1
  -7  20   2 28.9136 44.0014   1
   7 -20  -2 73.1711 44.1448   1
  -6  20   2 183.186 60.0087   1
   6 -20  -2 123.611 54.3472   1
  -5  20   2-39.3843 43.5162   1
   5 -20  -2-9.66922 36.2386   1
  -4  20   2 132.172 58.1508   1
   4  20  -2 219.350 61.8821   1
   4 -20  -2 146.371 57.4220   1
  -3  20   2 48.8799 51.3587   1
   3  20  -2 41.0214 52.6587   1
   3 -20  -2 9.82665 46.8395   1
  -3 -20   2 176.806 58.6948   1
   2  20  -2 184.507 58.8846   1
  -2 -20   2 92.4815 53.8957   1
   1  20  -2 307.172 73.8397   1
  -1 -20   2 399.658 70.3450   1
   0  20  -2 53.0463 55.1855   1
   0 -20   2 111.974 52.9691   1
  -1  20  -2-10.2846 50.7963   1
   1 -20   2 30.2990 43.9150   1
  -2  20  -2 161.320 51.9527   1
   2 -20   2 159.109 50.0759   1
  -3 -20  -2 9.72961 46.8381   1
  -4  20  -2-9.87280 56.1248   1
   4  20   2 50.7014 55.4274   1
   4 -20   2-9.71096 47.3556   1
  -4 -20  -2-29.6412 46.2917   1
  -5  20  -2 107.107 52.4128   1
   5  20   2 81.2898 58.0236   1
  -5 -20  -2 98.6142 55.7983   1
   5 -20   2 77.8534 42.6634   1
   6  20   2 392.932 67.8015   1
  -6  20  -2 385.337 69.7115   1
   6 -20   2 428.586 67.4994   1
  -6 -20  -2 353.968 68.1273   1
  -7 -20  -2 49.5628 45.8256   1
   7  20   2 10.2556 48.7431   1
   0  21  -2 90.5905 50.6308   1
  -1  21  -2 207.348 54.8668   1
   1 -21   2 29.3068 37.8773   1
  25   0  -3 9.69660 40.8026   1
 -25   0   3 41.3667 42.7576   1
  24   0  -3-19.2958 47.0489   1
 -24   0   3 10.5865 37.8836   1
  23   0  -3-19.5529 43.8644   1
 -23   0   3-10.5955 45.3263   1
  22   0  -3-55.7453 46.4839   1
 -22   0   3 10.8780 48.0793   1
 -21   0   3-20.9612 45.5662   1
  21   0  -3 18.0741 42.9244   1
 -20   0   3-10.1218 42.5633   1
  20   0  -3 9.12614 41.5531   1
 -19   0   3 9.29523 42.3478   1
  19   0  -3 36.8785 43.8156   1
 -18   0   3-27.0618 41.6940   1
  18   0  -3-17.7002 40.9069   1
 -17   0   3 8.68932 35.2608   1
  17   0  -3 8.44722 32.9849   1
 -16   0   3 24.9931 29.8392   1
  16   0  -3 15.9965 38.5215   1
 -15   0   3-15.9862 29.9410   1
  15   0  -3-7.47268 26.1044   1
 -13   0   3 27.5915 33.2197   1
  13   0  -3 6.69284 31.8067   1
  12   0  -3 12.3082 26.3318   1
 -11   0   3-17.5031 27.7213   1
  11   0  -3-5.58624 25.0684   1
 -10   0   3-5.25884 26.2960   1
  10   0  -3-5.12737 25.6388   1
  -9   0   3-14.2596 23.4814   1
   9   0  -3-4.59742 22.1376   1
  -7   0   3-6.56016 19.3400   1
   7   0  -3-3.43727 21.3062   1
  -6   0   3 21.3999 17.2300   1
   6   0  -3-5.35999 16.4836   1
  -5   0   3-8.13029 16.5734   1
   5   0  -3-1.98547 16.4837   1
  -4   0   3 5.17165 12.2464   1
   4   0  -3 7.08411 11.8702   1
  -1   0   3 8.58447 10.5720   1
   1   0  -3 2.31887 11.9138   1
   0   0   3 1.65059 13.2716   1
   0   0  -3 5.50003 14.1736   1
  -1   0  -3 20.9656 18.6417   1
   1   0   3-11.8036 19.9414   1
  -2   0  -3 21.2359 19.7249   1
   2   0   3 23.5592 20.9945   1
  -3   0  -3-11.1092 21.4515   1
   3   0   3-7.04218 21.3044   1
  -4   0  -3-26.1181 26.5671   1
   4   0   3-8.21238 23.5835   1
  -5   0  -3-64.9587 32.6694   1
   5   0   3 32.8297 29.3248   1
  -6   0  -3 5.56930 25.3602   1
   6   0   3 5.25297 19.2422   1
  -7   0  -3 12.2397 29.8653   1
   7   0   3 23.2712 26.1220   1
  -8   0  -3 33.1642 27.4323   1
   8   0   3 6.36652 24.3837   1
  -9   0  -3 7.08891 30.8262   1
   9   0   3-27.6623 33.7292   1
 -10   0  -3 30.3153 32.4346   1
  10   0   3 7.36664 30.4600   1
 -11   0  -3 7.98414 24.9416   1
  11   0   3-23.4299 30.4955   1
 -12   0  -3-25.0364 29.9020   1
  12   0   3-24.8340 37.7220   1
 -13   0  -3-26.1402 29.6887   1
  13   0   3-17.2796 33.7597   1
 -14   0  -3-46.2960 29.8970   1
  14   0   3-26.2058 34.8546   1
 -15   0  -3-39.3790 42.1065   1
  15   0   3 34.9486 37.9870   1
 -16   0  -3 81.7288 49.2030   1
  16   0   3-8.80441 37.6914   1
  17   0   3-8.91976 38.1498   1
 -17   0  -3 10.7691 44.4975   1
  18   0   3-28.0281 41.9366   1
 -18   0  -3-21.2446 38.9350   1
  19   0   3 9.59397 44.3251   1
 -19   0  -3 10.4285 44.6066   1
  20   0   3-9.48466 41.2457   1
 -20   0  -3-20.8250 43.7945   1
  21   0   3 9.50955 42.6615   1
 -21   0  -3 10.1456 45.5146   1
  22   0   3 9.48545 47.4308   1
 -22   0  -3 9.89344 47.6266   1
  23   0   3-28.1213 42.7040   1
 -23   0  -3-19.0853 39.4552   1
  24   0   3-9.24816 43.3295   1
 -24   0  -3 9.55115 39.4650   1
  25   1  -3 39.8228 46.0182   1
  25  -1  -3 9.64132 40.5723   1
 -25  -1   3-10.1255 42.6070   1
 -25   1   3 64.1957 44.2362   1
  24   1  -3-9.84139 46.7449   1
 -24  -1   3 10.0178 43.5544   1
  23   1  -3 68.3219 48.2251   1
 -23  -1   3-10.1776 44.9812   1
 -23   1   3 32.4870 45.5611   1
  23  -1  -3 9.14202 42.8578   1
 -22   1   3-40.6978 44.2354   1
  22  -1  -3 38.4012 45.5998   1
  21   1  -3 46.6727 44.3743   1
 -21  -1   3 51.9978 48.7576   1
 -21   1   3-39.0433 43.8219   1
  21  -1  -3 58.1030 44.7726   1
  20   1  -3 64.3836 48.4214   1
 -20  -1   3 80.7525 46.2140   1
 -20   1   3 124.467 48.6929   1
  20  -1  -3 46.9245 45.4332   1
  19   1  -3 8.68545 34.5831   1
 -19  -1   3 30.5027 38.8960   1
 -19   1   3-9.45055 39.7410   1
  19  -1  -3-18.1410 38.1429   1
  18  -1  -3 2229.15 173.153   1
  18   1  -3 1921.89 167.076   1
 -18   1   3 2095.26 174.478   1
 -18  -1   3 2182.64 176.588   1
  17   1  -3 4755.89 317.754   1
 -17  -1   3 4370.48 321.327   1
 -17   1   3 4188.91 317.686   1
  17  -1  -3 4775.73 321.496   1
  16   1  -3 1445.30 127.945   1
 -16  -1   3 1490.94 130.311   1
 -16   1   3 1495.58 132.402   1
  16  -1  -3 1431.43 127.905   1
  15   1  -3 1235.00 116.489   1
 -15  -1   3 1461.97 122.162   1
 -15   1   3 1444.07 124.067   1
  15  -1  -3 1313.04 118.434   1
 -14   1   3 826.212 88.0740   1
  14  -1  -3 933.403 90.8600   1
 -13  -1   3 3087.22 229.408   1
  13  -1  -3 3322.80 230.317   1
 -12   1   3 108.347 33.9452   1
 -12  -1   3 62.2836 28.9497   1
  12   1  -3 96.8336 30.8148   1
  12  -1  -3 119.725 33.3601   1
  11   1  -3 13120.8 772.069   1
 -11  -1   3 11721.8 769.375   1
 -11   1   3 11352.1 770.475   1
  11  -1  -3 12450.1 775.879   1
  10   1  -3 9677.41 748.460   1
 -10  -1   3 12765.1 754.523   1
 -10   1   3 11683.3 753.152   1
  10  -1  -3 14537.8 761.453   1
   9   1  -3 4499.93 299.528   1
  -9  -1   3 4505.38 301.591   1
  -9   1   3 4208.15 303.567   1
   9  -1  -3 4969.64 304.329   1
   8   1  -3 26967.6 1724.60   1
  -8  -1   3 25562.0 1725.21   1
  -8   1   3 28911.8 1730.20   1
   8  -1  -3 31448.3 1730.99   1
   7   1  -3 66897.9 3512.93   1
  -7   1   3 57561.3 3514.41   1
  -7  -1   3 61235.1 3512.89   1
   6   1  -3 644.347 50.9964   1
  -6   1   3 573.032 54.8602   1
   6  -1  -3 571.069 56.7130   1
  -6  -1   3 666.184 52.7977   1
  -5   1   3 42206.4 2051.01   1
   5  -1  -3 43694.7 2049.90   1
   4   1  -3 227226. 13953.4   1
  -4   1   3 223283. 13959.0   1
  -4  -1   3 230426. 13954.0   1
   4  -1  -3 232580. 13958.8   1
  -3   1   3 339227. 21231.7   1
   3  -1  -3 356129. 21231.8   1
  -2   1   3 103913. 6387.66   1
   2  -1  -3 105171. 6388.79   1
   1  -1  -3 2992.90 219.217   1
   1   1  -3 3605.40 216.553   1
  -1   1   3 3664.34 220.571   1
  -1  -1   3 3487.21 216.810   1
   0  -1  -3 335729. 18124.5   1
   0   1   3 306501. 18123.4   1
   0  -1   3 320410. 18122.6   1
  -1   1  -3 213539. 12875.5   1
  -1  -1  -3 231321. 12877.8   1
   1  -1   3 185469. 12876.9   1
   1   1   3 213454. 12876.6   1
  -2   1  -3 264621. 15847.2   1
  -2  -1  -3 260673. 15847.6   1
   2  -1   3 252344. 15847.4   1
   2   1   3 259551. 15846.8   1
  -3   1  -3 1056.99 90.3982   1
   3  -1   3 1288.68 90.2302   1
   3   1   3 1214.07 87.7593   1
  -4   1  -3 19247.4 1268.00   1
  -4  -1  -3 20864.8 1269.60   1
   4  -1   3 22104.2 1269.86   1
   4   1   3 19594.6 1266.50   1
  -5   1  -3 18496.5 1101.40   1
  -5  -1  -3 17318.0 1103.12   1
   5  -1   3 17029.8 1098.55   1
   5   1   3 17584.0 1097.67   1
  -6   1  -3 23229.9 1473.00   1
  -6  -1  -3 24362.4 1476.36   1
   6  -1   3 23850.0 1473.49   1
   6   1   3 23316.3 1470.65   1
  -7   1  -3 863.018 81.2702   1
  -7  -1  -3 844.701 83.1963   1
   7  -1   3 791.172 80.1033   1
   7   1   3 769.321 76.5507   1
  -8   1  -3 1441.44 116.175   1
   8  -1   3 1345.68 114.943   1
   8   1   3 1580.35 116.079   1
  -9   1  -3 18006.4 1077.17   1
  -9  -1  -3 17302.5 1076.30   1
   9  -1   3 17521.0 1074.47   1
   9   1   3 15521.8 1067.92   1
 -10   1  -3 2801.44 243.028   1
 -10  -1  -3 4172.81 259.815   1
  10  -1   3 3145.80 245.599   1
  10   1   3 4051.86 251.790   1
 -11  -1  -3 406.824 62.7946   1
 -11   1  -3 461.563 62.8641   1
  11   1   3 427.291 58.7170   1
  11  -1   3 606.179 68.4679   1
 -12   1  -3 576.749 77.0545   1
  12  -1   3 668.071 80.6488   1
  12   1   3 733.188 82.4119   1
 -13   1  -3 1503.05 128.521   1
 -13  -1  -3 1308.67 126.417   1
  13  -1   3 1420.39 126.108   1
  13   1   3 1264.39 120.814   1
 -14  -1  -3 1661.02 145.810   1
  14   1   3 1546.98 137.695   1
 -15   1  -3 1243.25 115.763   1
 -15  -1  -3 1041.62 110.983   1
  15  -1   3 1216.17 113.453   1
  15   1   3 1015.16 107.125   1
 -16   1  -3 104.692 48.4137   1
 -16  -1  -3 293.879 57.6893   1
  16  -1   3 188.816 50.2574   1
  16   1   3 172.815 48.5189   1
 -17  -1  -3 1329.90 129.670   1
 -17   1  -3 1374.15 127.079   1
  17  -1   3 1254.69 123.472   1
  17   1   3 1163.50 118.860   1
 -18   1  -3 31.1803 36.3422   1
  18  -1   3 36.8969 32.2650   1
  18   1   3 18.9404 39.1738   1
 -19   1  -3 84.0694 53.8276   1
  19  -1   3 27.4155 37.7857   1
 -19  -1  -3-10.0204 35.0206   1
 -20   1  -3-43.9487 50.7646   1
 -20  -1  -3 29.4965 44.1131   1
  20   1   3-38.6049 41.9694   1
 -21   1  -3 178.888 58.6497   1
 -21  -1  -3 205.792 56.8761   1
  21  -1   3 189.611 54.0970   1
  21   1   3 175.313 59.0441   1
 -22   1  -3 10.3709 50.5952   1
 -22  -1  -3 80.0747 41.3845   1
  22  -1   3 37.2443 47.7001   1
  22   1   3-28.9624 39.1995   1
 -23   1  -3-19.8214 48.9500   1
 -23  -1  -3-19.7653 48.1976   1
  23   1   3-19.0822 49.9828   1
  23  -1   3 9.23167 43.2575   1
 -24  -1  -3-9.71703 46.8390   1
 -24   1  -3 57.0045 40.0279   1
  24  -1   3 36.4318 39.0329   1
  24   1   3 65.5912 45.1717   1
  26  -2  -3 9.06870 42.4923   1
 -25   2   3 32.3217 53.2482   1
  25  -2  -3 82.5240 49.6490   1
  25   2  -3-20.0771 50.8428   1
 -24   2   3-20.5125 43.8658   1
 -24  -2   3-10.3985 42.1919   1
  24  -2  -3 19.3606 45.3542   1
  24   2  -3 20.1483 45.1902   1
 -23   2   3 69.8069 43.5048   1
 -23  -2   3 41.2961 45.0285   1
  23  -2  -3 39.5871 43.8632   1
  23   2  -3 89.5346 50.4717   1
 -22   2   3 1557.69 144.016   1
  22  -2  -3 1592.60 145.046   1
 -21   2   3 585.056 80.0153   1
 -21  -2   3 456.479 71.3443   1
  21  -2  -3 561.662 78.3920   1
  21   2  -3 495.979 75.2722   1
 -20   2   3 29.6337 41.5970   1
 -20  -2   3 28.7889 38.2738   1
  20  -2  -3 27.6741 43.2767   1
  20   2  -3 55.7823 37.7883   1
 -19   2   3 851.874 100.381   1
 -19  -2   3 1119.71 106.122   1
  19  -2  -3 989.989 102.823   1
  19   2  -3 989.257 102.638   1
 -18  -2   3 639.095 79.6252   1
  18   2  -3 560.736 73.1916   1
 -17   2   3 594.968 80.8775   1
 -17  -2   3 650.531 82.8408   1
  17  -2  -3 586.299 78.7742   1
  17   2  -3 732.534 80.3250   1
 -16   2   3 581.578 77.9481   1
 -16  -2   3 731.625 84.1179   1
  16  -2  -3 821.376 84.7666   1
  16   2  -3 734.704 80.0144   1
 -15   2   3 288.005 55.3531   1
 -15  -2   3 286.091 52.8180   1
  15   2  -3 233.645 48.0358   1
 -14   2   3 8475.33 535.301   1
  14  -2  -3 7712.39 532.599   1
 -13  -2   3 1813.61 148.824   1
  13   2  -3 1895.79 145.495   1
 -12   2   3 45588.9 3006.22   1
  12  -2  -3 52514.7 3013.35   1
 -12  -2   3 48724.4 3008.69   1
 -11   2   3 5140.94 333.316   1
 -11  -2   3 4635.06 326.068   1
  11  -2  -3 4822.78 327.338   1
  11   2  -3 4904.68 325.029   1
 -10   2   3 35156.5 2372.19   1
 -10  -2   3 42138.4 2372.11   1
  10  -2  -3 38623.7 2372.17   1
  10   2  -3 37678.1 2366.44   1
  -9   2   3 31724.3 2079.61   1
   9   2  -3 33400.1 2075.13   1
   9  -2  -3 34023.0 2080.53   1
  -9  -2   3 35406.7 2079.37   1
   8  -2  -3 77790.6 4584.38   1
  -8   2   3 72017.5 4579.99   1
   7   2  -3 6646.90 361.256   1
  -7  -2   3 4756.66 358.190   1
  -6   2   3 47199.5 2642.12   1
  -6  -2   3 42491.0 2635.76   1
   6   2  -3 38214.1 2634.28   1
   6  -2  -3 46472.0 2640.74   1
  -5  -2   3 42843.8 2628.44   1
   5   2  -3 42771.2 2628.65   1
   5  -2  -3 41973.9 2634.44   1
  -5   2   3 44125.5 2635.27   1
   4  -2  -3 12513.3 705.456   1
  -4  -2   3 11531.4 697.285   1
   4   2  -3 10731.0 696.341   1
  -4   2   3 10907.1 704.841   1
  -3  -2   3 12987.5 787.224   1
  -3   2   3 13530.0 795.391   1
   3  -2  -3 11184.5 794.462   1
   3   2  -3 13008.1 786.844   1
   2  -2  -3 72033.0 4356.94   1
  -2   2   3 68188.5 4356.13   1
  -2  -2   3 71017.5 4350.06   1
   2   2  -3 72529.8 4350.87   1
   1  -2  -3 21469.5 1300.63   1
   1   2  -3 21785.1 1295.68   1
  -1  -2   3 20668.2 1295.30   1
  -1   2   3 20363.5 1299.42   1
   0   2  -3 103580. 6420.86   1
   0  -2   3 104041. 6419.87   1
   0   2   3 106841. 6423.93   1
   0  -2  -3 106192. 6424.07   1
  -1   2  -3 32501.2 2014.60   1
  -1  -2  -3 31207.6 2017.17   1
   1   2   3 34332.7 2017.81   1
   1  -2   3 33162.6 2015.96   1
  -2  -2  -3 195587. 11759.9   1
   2  -2   3 182504. 11756.5   1
   2   2   3 192433. 11757.7   1
  -2   2  -3 199631. 11757.5   1
  -4   2  -3 8536.64 516.584   1
  -4  -2  -3 7571.17 514.439   1
   4   2   3 8750.29 516.700   1
   4  -2   3 7460.63 512.759   1
  -5   2  -3 53362.4 3390.07   1
  -5  -2  -3 55030.6 3391.90   1
   5   2   3 52883.5 3390.22   1
   5  -2   3 60128.6 3395.88   1
  -6   2  -3 28711.2 1869.97   1
  -6  -2  -3 31051.2 1871.25   1
   6   2   3 31354.2 1872.90   1
   6  -2   3 29611.9 1872.33   1
  -7   2  -3 3845.96 258.219   1
  -7  -2  -3 3354.42 254.415   1
   7   2   3 3663.41 256.152   1
   7  -2   3 3945.19 260.634   1
  -8   2  -3 18360.4 1177.49   1
  -8  -2  -3 18604.0 1173.16   1
   8   2   3 18920.8 1172.30   1
   8  -2   3 18674.4 1174.89   1
   9   2   3 4419.93 314.289   1
  -9  -2  -3 4805.07 319.343   1
 -10   2  -3 21421.6 1272.22   1
 -10  -2  -3 20617.4 1271.94   1
  10   2   3 18198.1 1263.74   1
  10  -2   3 20830.6 1270.70   1
 -11  -2  -3 9940.99 645.106   1
  11   2   3 10990.0 647.622   1
  11  -2   3 11106.2 649.477   1
 -12   2  -3 2011.03 157.525   1
 -12  -2  -3 1694.36 154.870   1
  12   2   3 1742.22 152.878   1
  12  -2   3 2144.77 159.819   1
 -13  -2  -3 1618.50 138.526   1
  13   2   3 1423.46 133.011   1
  13  -2   3 1402.49 136.258   1
  15  -2   3 3032.71 245.225   1
  15   2   3 3660.97 252.016   1
 -15   2  -3 3406.24 251.172   1
 -15  -2  -3 3293.05 249.259   1
 -16   2  -3 416.186 71.2551   1
 -16  -2  -3 539.457 73.7775   1
  16   2   3 501.944 76.9213   1
  16  -2   3 566.716 73.7434   1
 -17   2  -3 117.393 47.1585   1
 -17  -2  -3 173.455 45.8603   1
  17   2   3 151.822 45.7837   1
  17  -2   3 85.6207 39.4310   1
 -18   2  -3 266.201 54.9315   1
 -18  -2  -3 289.318 61.7326   1
  18   2   3 289.687 60.8464   1
  18  -2   3 280.589 55.5696   1
 -19   2  -3-9.87570 38.5660   1
 -19  -2  -3 20.2968 49.4950   1
  19   2   3 9.77580 45.1677   1
  19  -2   3 29.3775 38.9982   1
  20   2   3 540.192 78.7298   1
 -20  -2  -3 356.165 67.6743   1
 -21   2  -3 136.992 52.2410   1
 -21  -2  -3 40.6191 45.0863   1
  21   2   3 29.5408 53.4659   1
  21  -2   3 81.3819 47.5841   1
  22   2   3-9.70084 46.6968   1
 -22  -2  -3 20.2168 46.6984   1
  23  -2   3 55.1621 49.2755   1
  23   2   3 56.8674 51.8624   1
 -23  -2  -3 19.7275 47.5405   1
 -23   2  -3 20.4143 47.8828   1
  24  -2   3 125.137 48.9462   1
  24   2   3 91.2408 44.5678   1
 -24  -2  -3 127.250 49.5245   1
 -24   2  -3 176.596 60.3117   1
 -26   3   3 50.8479 48.4148   1
  26  -3  -3 56.0010 46.2111   1
 -25   3   3-48.9086 48.9174   1
  25  -3  -3 79.2677 53.6130   1
 -24   3   3-39.8002 46.6269   1
 -24  -3   3-10.5388 41.9718   1
  24   3  -3 68.7752 46.0412   1
  24  -3  -3 39.0317 45.7268   1
 -23   3   3 685.930 90.6386   1
  23   3  -3 665.450 89.9231   1
  23  -3  -3 901.232 99.8437   1
 -23  -3   3 713.406 89.1212   1
 -22   3   3 865.582 101.240   1
  22  -3  -3 942.041 105.365   1
  21   3  -3 156.052 49.9126   1
 -21  -3   3 192.186 50.4599   1
 -20   3   3 727.627 87.4791   1
 -20  -3   3 838.109 90.9791   1
  20   3  -3 736.203 89.1854   1
  20  -3  -3 599.775 84.7602   1
 -19   3   3 804.408 89.2310   1
 -19  -3   3 487.558 76.4206   1
  19   3  -3 627.435 79.5545   1
  19  -3  -3 739.808 85.0676   1
 -18   3   3 85.2606 43.1755   1
 -18  -3   3-9.22013 40.1305   1
  18   3  -3 26.6534 38.0454   1
  18  -3  -3 27.7203 45.0989   1
 -17   3   3 10008.9 621.491   1
 -17  -3   3 8901.62 614.060   1
  17   3  -3 8651.99 611.232   1
  17  -3  -3 10086.6 620.108   1
 -16   3   3 257.264 52.0654   1
 -16  -3   3 200.415 49.5798   1
  16   3  -3 145.415 41.8467   1
  16  -3  -3 135.415 43.6871   1
 -15   3   3 1484.45 131.445   1
  15   3  -3 1674.17 132.510   1
  15  -3  -3 1748.48 138.577   1
 -14   3   3 11363.1 777.986   1
  14  -3  -3 13092.4 786.195   1
 -13   3   3 14136.0 961.834   1
 -13  -3   3 15650.9 959.650   1
  13   3  -3 15545.3 958.024   1
  13  -3  -3 15091.7 961.314   1
 -12   3   3 21803.1 1290.04   1
  12   3  -3 21337.1 1283.43   1
  12  -3  -3 22574.6 1290.04   1
 -11   3   3 4166.56 274.464   1
  11  -3  -3 3938.58 272.199   1
 -11  -3   3 3785.00 267.564   1
  11   3  -3 3814.46 267.478   1
 -10   3   3 1038.49 95.7840   1
  10  -3  -3 1162.27 99.6160   1
 -10  -3   3 1229.85 96.6377   1
  10   3  -3 1058.44 92.3219   1
  -9   3   3 297.835 48.1153   1
   9  -3  -3 433.541 52.1396   1
   9   3  -3 315.179 43.9883   1
   8  -3  -3 10794.5 690.579   1
  -8   3   3 10954.5 693.399   1
  -7   3   3 54552.1 3426.33   1
   7   3  -3 62247.4 3418.43   1
  -7  -3   3 48672.6 3415.42   1
   7  -3  -3 58977.0 3424.89   1
  -6   3   3 23242.7 1397.98   1
  -6  -3   3 22786.2 1391.56   1
   6   3  -3 22815.6 1390.61   1
   6  -3  -3 21163.0 1395.99   1
   5   3  -3 9223.95 576.988   1
  -5  -3   3 9255.38 577.407   1
  -4   3   3 15072.1 847.538   1
   4   3  -3 13651.8 837.165   1
  -4  -3   3 14832.1 838.554   1
   3  -3  -3 98956.9 6389.02   1
  -3   3   3 109649. 6390.88   1
   3   3  -3 104489. 6382.25   1
  -3  -3   3 104693. 6383.07   1
  -2  -3   3 6210.80 395.004   1
   2   3  -3 6694.60 395.796   1
  -2   3   3 6170.59 401.354   1
   2  -3  -3 5944.30 401.569   1
  -1  -3   3 1632.79 108.446   1
   1  -3  -3 1358.33 111.768   1
  -1   3   3 1472.41 111.791   1
   1   3  -3 1711.95 108.597   1
   0  -3  -3 149814. 8918.68   1
   0   3   3 138824. 8917.72   1
   0  -3   3 146328. 8913.93   1
   0   3  -3 147835. 8914.76   1
  -1  -3  -3 32997.1 2286.74   1
   1   3   3 39288.5 2287.47   1
   1  -3   3 38119.7 2283.55   1
  -1   3  -3 37847.1 2284.03   1
   2  -3   3 110721. 6758.11   1
  -2   3  -3 110021. 6757.62   1
  -3  -3  -3 8559.16 566.483   1
   3   3   3 8690.77 567.896   1
   3  -3   3 9314.40 568.341   1
  -3   3  -3 9116.83 566.844   1
  -4  -3  -3 3063.01 192.503   1
   4   3   3 2313.88 186.829   1
   4  -3   3 2658.44 189.829   1
  -4   3  -3 2741.87 189.824   1
   5   3   3 7815.65 469.638   1
  -5  -3  -3 8323.15 473.051   1
   5  -3   3 6419.58 468.340   1
  -5   3  -3 6536.26 466.479   1
   6   3   3 33228.6 1929.86   1
  -6  -3  -3 28110.0 1927.21   1
   6  -3   3 29665.4 1926.61   1
  -6   3  -3 34098.4 1934.08   1
   7   3   3 48101.1 3014.82   1
  -7  -3  -3 45457.8 3014.31   1
   7  -3   3 50968.9 3018.92   1
  -7   3  -3 51569.8 3019.28   1
   8   3   3 22552.2 1440.60   1
  -8  -3  -3 20598.9 1439.17   1
  -8   3  -3 22986.1 1440.99   1
  10   3   3 16974.1 1041.59   1
 -10  -3  -3 15443.9 1036.93   1
  10  -3   3 15256.8 1038.13   1
 -10   3  -3 18005.8 1043.35   1
  11   3   3 2590.11 210.630   1
 -11  -3  -3 3032.16 216.356   1
  11  -3   3 2859.73 215.630   1
 -11   3  -3 2845.89 215.016   1
  12   3   3 5359.03 384.516   1
 -12  -3  -3 5448.84 382.464   1
  12  -3   3 5598.63 383.786   1
 -12   3  -3 5955.27 389.089   1
  13   3   3 1160.88 108.932   1
 -13  -3  -3 1003.97 109.176   1
  13  -3   3 1089.67 105.900   1
 -13   3  -3 1085.85 107.686   1
  14  -3   3 4225.37 303.890   1
 -14   3  -3 4269.78 306.506   1
  15   3   3 2623.80 202.146   1
 -15  -3  -3 2470.43 199.553   1
  15  -3   3 2517.71 200.149   1
 -15   3  -3 2485.10 199.235   1
  16   3   3 3339.74 246.702   1
 -16  -3  -3 2970.56 243.143   1
  16  -3   3 3078.76 242.527   1
 -16   3  -3 3550.15 248.149   1
  17   3   3 164.353 54.7247   1
 -17  -3  -3 200.566 52.7858   1
  17  -3   3 140.116 47.0788   1
 -17   3  -3 130.020 43.7958   1
  18   3   3 272.377 59.8112   1
 -18  -3  -3 111.760 55.9584   1
  18  -3   3 286.596 60.6539   1
 -18   3  -3 179.945 56.2051   1
  19   3   3 390.849 67.6031   1
 -19  -3  -3 398.330 70.5987   1
  19  -3   3 531.359 76.1204   1
 -19   3  -3 556.572 75.6638   1
  20   3   3 135.584 54.7273   1
 -20  -3  -3 10.2191 47.4333   1
  21   3   3 95.5449 51.6924   1
 -21  -3  -3-20.5023 46.6785   1
  21  -3   3-9.70650 46.1071   1
 -21   3  -3-29.3669 45.8662   1
  22   3   3 28.5082 45.7562   1
 -22  -3  -3 10.2351 38.3461   1
  22  -3   3 9.08794 37.5679   1
 -22   3  -3 30.7040 43.7880   1
  23   3   3 18.8069 36.7156   1
 -23  -3  -3 40.1337 44.3212   1
  23  -3   3-8.78036 38.1755   1
 -23   3  -3-20.1958 35.2646   1
  24   3   3 231.766 60.8402   1
  24  -3   3 138.773 50.6214   1
 -24  -3  -3 126.347 52.8452   1
 -24   3  -3 111.677 58.4510   1
  26  -4  -3 153.423 57.1613   1
 -26   4   3 125.584 50.1846   1
  24   4  -3 101.205 53.2254   1
  24  -4  -3 19.1635 50.4151   1
 -24   4   3 121.282 56.5603   1
  23   4  -3 40.0713 47.6204   1
 -23  -4   3 20.8284 43.8334   1
  22   4  -3 510.509 75.2503   1
 -22  -4   3 509.322 75.0896   1
  22  -4  -3 467.740 72.8255   1
 -22   4   3 542.331 76.2874   1
  21   4  -3 67.0796 50.6512   1
 -21  -4   3 133.589 53.0523   1
  21  -4  -3 144.552 54.1644   1
 -21   4   3 100.383 44.8557   1
  20   4  -3 37.4728 39.4010   1
 -20  -4   3-30.2672 45.2628   1
  20  -4  -3 29.0035 43.3736   1
 -20   4   3 9.98081 43.3996   1
  19   4  -3 616.557 76.0296   1
 -19  -4   3 380.523 69.5057   1
  19  -4  -3 254.824 60.8325   1
 -19   4   3 619.691 79.4412   1
  18   4  -3 876.561 97.4628   1
 -18  -4   3 924.501 102.936   1
  18  -4  -3 1059.69 108.111   1
 -18   4   3 1088.36 107.556   1
  17   4  -3 8.41928 36.0250   1
 -17  -4   3 27.1133 36.6863   1
  16   4  -3 3745.91 268.535   1
 -16  -4   3 4072.94 274.728   1
  16  -4  -3 3747.82 275.809   1
 -16   4   3 3452.93 269.245   1
 -15  -4   3 1379.57 130.249   1
  15   4  -3 1426.51 127.653   1
  15  -4  -3 1739.12 137.336   1
  14  -4  -3 4037.52 283.678   1
 -14   4   3 3937.67 287.746   1
  13   4  -3 17708.0 1196.47   1
 -13  -4   3 19943.3 1202.95   1
  13  -4  -3 19150.3 1205.07   1
 -13   4   3 19831.8 1206.30   1
 -12  -4   3 20295.4 1222.22   1
  12   4  -3 18687.1 1217.58   1
 -11  -4   3 5713.73 343.546   1
  11   4  -3 4894.14 338.016   1
  11  -4  -3 5088.79 345.449   1
 -11   4   3 4584.72 339.974   1
 -10   4   3 386.866 52.2000   1
 -10  -4   3 354.247 45.8288   1
  10   4  -3 264.663 42.0551   1
  10  -4  -3 377.568 53.4620   1
  -9  -4   3 42313.0 2705.54   1
   9   4  -3 43243.6 2706.63   1
  -9   4   3 47469.0 2718.97   1
   9  -4  -3 43898.3 2714.66   1
  -8  -4   3 34984.9 2166.05   1
   8   4  -3 36725.4 2167.17   1
   8  -4  -3 34076.3 2171.05   1
  -8   4   3 34310.6 2173.15   1
   7  -4  -3 46310.8 2953.21   1
  -7   4   3 49760.5 2956.00   1
   6  -4  -3 8666.25 612.128   1
  -6  -4   3 9649.16 607.304   1
   6   4  -3 10980.0 608.736   1
  -6   4   3 8981.44 612.753   1
   5  -4  -3 88407.8 5963.81   1
  -5   4   3 91044.3 5963.20   1
   5   4  -3 105712. 5957.25   1
  -5  -4   3 99969.4 5957.10   1
  -4   4   3 3197.76 194.158   1
   4   4  -3 3089.10 184.272   1
   4  -4  -3 2765.68 189.831   1
  -3  -4   3 28397.0 1802.68   1
   3   4  -3 30175.2 1803.53   1
   2   4  -3 35201.1 2093.80   1
  -2  -4   3 32885.5 2092.72   1
   1   4  -3 972.470 80.2366   1
  -1  -4   3 1157.39 83.3948   1
   0  -4  -3 48848.1 3225.62   1
   0   4  -3 51062.9 3220.65   1
   0  -4   3 57055.4 3222.21   1
  -1  -4  -3 276326. 17651.6   1
   1   4   3 301313. 17651.8   1
  -2  -4  -3 2480.76 178.401   1
   2   4   3 2561.94 178.385   1
   2  -4   3 2621.15 176.245   1
  -2   4  -3 2399.83 176.796   1
  -3  -4  -3 11711.8 712.944   1
   3   4   3 11429.8 711.062   1
   3  -4   3 11238.5 710.617   1
  -3   4  -3 10576.4 711.032   1
  -4  -4  -3 201.952 41.1950   1
   4   4   3 165.659 38.1363   1
   4  -4   3 95.4430 29.5027   1
  -4   4  -3 47.4947 26.5748   1
  -5  -4  -3 4721.86 312.760   1
   5   4   3 4238.72 309.784   1
   5  -4   3 4666.50 313.962   1
  -5   4  -3 4911.61 312.531   1
  -6  -4  -3 1370.11 110.041   1
  -6   4  -3 1216.74 109.025   1
   6   4   3 1324.65 109.613   1
   6  -4   3 1275.02 110.037   1
  -7  -4  -3 112105. 6648.28   1
  -7   4  -3 116753. 6650.18   1
   7  -4   3 117533. 6650.60   1
   8   4   3 63.2164 27.1737   1
  -8  -4  -3 72.2064 37.6193   1
   9   4   3 45600.6 2956.64   1
  -9  -4  -3 49460.4 2960.29   1
   9  -4   3 50989.3 2961.89   1
  -9   4  -3 45668.9 2956.91   1
  10   4   3 4137.48 266.647   1
 -10  -4  -3 3859.33 266.945   1
  10  -4   3 3733.19 267.657   1
 -10   4  -3 3127.63 257.952   1
  11   4   3 10039.1 684.401   1
 -11  -4  -3 11137.1 691.326   1
  11  -4   3 9443.88 689.219   1
 -11   4  -3 11871.6 693.194   1
  12   4   3 1419.41 130.834   1
 -12  -4  -3 1664.36 138.941   1
  12  -4   3 1657.03 140.648   1
 -12   4  -3 1438.99 133.855   1
  13   4   3 198.122 50.9874   1
 -13  -4  -3 213.228 56.0688   1
  14   4   3 1652.00 132.922   1
 -14  -4  -3 1615.67 137.747   1
  14  -4   3 1246.79 127.154   1
 -14   4  -3 1172.90 126.291   1
  15   4   3 6608.30 475.516   1
 -15  -4  -3 6627.11 478.162   1
  15  -4   3 7593.03 480.969   1
 -15   4  -3 7407.40 481.246   1
  16   4   3 65.3923 34.1002   1
 -16  -4  -3 100.611 45.6314   1
  16  -4   3 103.936 38.2199   1
 -16   4  -3 186.995 47.2298   1
  17   4   3 1983.35 161.591   1
 -17  -4  -3 1672.92 160.361   1
  18   4   3 9.63116 48.1601   1
 -18  -4  -3-10.2820 46.1268   1
  18  -4   3-19.5314 49.4246   1
 -18   4  -3-19.7776 44.3634   1
  19   4   3-38.8584 42.9133   1
 -19  -4  -3 82.2761 51.4236   1
  19  -4   3-9.45664 33.0258   1
 -19   4  -3 20.2235 41.0300   1
  20  -4   3 386.352 74.0530   1
 -20   4  -3 517.423 77.1646   1
 -21  -4  -3 221.997 63.7637   1
  21   4   3 225.484 62.5178   1
  21  -4   3 257.751 52.6549   1
  22  -4   3-57.1176 51.0144   1
 -22   4  -3-19.0039 47.5662   1
  23   4   3 28.4001 37.7016   1
 -23  -4  -3-9.83828 41.3786   1
  24   4   3 46.0855 42.6417   1
 -24  -4  -3-19.2555 46.4007   1
  24  -4   3 42.2787 43.8581   1
 -24   4  -3 89.4240 54.3593   1
  25  -5  -3 485.508 76.0465   1
 -25   5   3 369.276 68.4752   1
  24  -5  -3 9.77205 38.9099   1
 -24   5   3-19.7745 39.3686   1
  23   5  -3 306.968 68.0996   1
 -23  -5   3 422.999 67.7178   1
  23  -5  -3 554.821 76.7523   1
 -23   5   3 432.246 73.7278   1
  22   5  -3-29.5306 43.4822   1
 -22  -5   3-20.5294 36.7321   1
  22  -5  -3-9.67660 44.0604   1
 -22   5   3 40.5522 38.7837   1
  21   5  -3 408.419 67.7073   1
 -21  -5   3 203.244 54.9535   1
  21  -5  -3 324.859 70.5990   1
 -21   5   3 344.917 65.7916   1
  20   5  -3 9.53298 43.4148   1
 -20  -5   3 19.9086 42.5838   1
  19   5  -3 631.099 79.1390   1
 -19   5   3 456.464 73.3408   1
  19  -5  -3 515.128 77.6553   1
 -19  -5   3 601.214 77.7615   1
 -18   5   3 1624.69 150.098   1
  18  -5  -3 2054.17 164.381   1
 -17  -5   3 2984.69 211.142   1
  17   5  -3 2597.74 204.041   1
 -17   5   3 2433.48 203.425   1
  16   5  -3 16.5839 38.3133   1
 -16  -5   3 17.3224 34.4939   1
  16  -5  -3-27.2358 41.9466   1
 -16   5   3 47.6210 42.0773   1
  15  -5  -3 5936.60 424.035   1
  15   5  -3 6741.70 424.664   1
 -15  -5   3 6041.19 423.234   1
 -15   5   3 6330.71 429.426   1
 -14  -5   3 6432.00 441.383   1
  14   5  -3 7694.81 446.641   1
 -14   5   3 7000.53 447.981   1
 -13  -5   3 5697.19 393.369   1
  13  -5  -3 5919.11 399.366   1
 -13   5   3 5359.23 395.290   1
  13   5  -3 6485.45 396.567   1
 -12  -5   3 2274.75 183.801   1
  12   5  -3 2590.26 188.386   1
 -12   5   3 2723.85 194.129   1
  12  -5  -3 2532.57 192.602   1
  11   5  -3 11130.2 739.277   1
 -11  -5   3 12079.9 741.179   1
 -10  -5   3 10191.6 693.668   1
  10   5  -3 11514.6 695.656   1
 -10   5   3 11424.0 704.603   1
  10  -5  -3 10543.0 699.376   1
  -9  -5   3 7001.86 427.577   1
   9   5  -3 6159.83 423.015   1
  -9   5   3 6200.51 431.400   1
   9  -5  -3 6703.79 431.005   1
  -8  -5   3 101659. 6131.74   1
   8   5  -3 92635.6 6128.33   1
   8  -5  -3 100384. 6136.94   1
  -8   5   3 108274. 6139.45   1
   7  -5  -3 101.697 29.5724   1
   7   5  -3 90.6862 24.9401   1
  -7   5   3 157.114 35.9472   1
  -7  -5   3 114.893 29.2544   1
   6  -5  -3 51.2955 28.7412   1
  -6   5   3 153.037 34.7724   1
   5  -5  -3 298.356 47.9561   1
  -5   5   3 441.837 50.0119   1
  -4  -5   3 49539.3 3066.27   1
   4  -5  -3 45092.9 3069.51   1
  -4   5   3 50372.9 3072.65   1
   4   5  -3 54247.5 3067.50   1
  -3  -5   3 7987.45 516.348   1
   3  -5  -3 8083.55 521.749   1
  -3   5   3 8332.87 522.223   1
   3   5  -3 8111.09 515.737   1
   2  -5  -3 244557. 15683.1   1
  -2  -5   3 239787. 15676.7   1
   2   5  -3 272347. 15680.3   1
  -2   5   3 274492. 15685.7   1
   1  -5  -3 78474.2 4618.36   1
  -1   5   3 72320.1 4614.76   1
   0  -5  -3 177782. 10267.0   1
   0   5   3 188630. 10266.8   1
  -1  -5  -3 22384.2 1415.99   1
   1   5   3 23170.9 1416.10   1
  -1   5  -3 22528.5 1413.57   1
   1  -5   3 22936.2 1413.02   1
  -2  -5  -3 4654.06 320.055   1
   2   5   3 4969.28 320.248   1
  -2   5  -3 4593.93 316.082   1
   2  -5   3 4893.06 317.665   1
  -3  -5  -3 26162.6 1555.48   1
   3   5   3 23621.6 1551.72   1
  -3   5  -3 25919.5 1554.72   1
   3  -5   3 24400.2 1549.78   1
  -4  -5  -3 177.656 35.6944   1
   4   5   3 101.001 31.7536   1
  -4   5  -3 130.881 37.5673   1
   4  -5   3 111.557 33.0345   1
  -5  -5  -3 198.852 42.9622   1
   5   5   3 263.631 46.3221   1
  -5   5  -3 192.111 44.4169   1
   5  -5   3 266.474 45.8646   1
  -6  -5  -3 133152. 7696.42   1
   6   5   3 120287. 7693.95   1
   6  -5   3 127200. 7698.18   1
  -6   5  -3 121946. 7694.37   1
   7   5   3 656.948 71.2040   1
  -7  -5  -3 560.623 70.1250   1
  -7   5  -3 837.799 78.4116   1
   7  -5   3 625.012 72.2452   1
  -8   5  -3 29419.2 1901.42   1
   8  -5   3 31480.6 1900.17   1
  -9  -5  -3 1090.21 102.464   1
  -9   5  -3 954.216 105.518   1
   9   5   3 1204.38 105.840   1
   9  -5   3 1170.66 106.793   1
 -10  -5  -3 15544.0 987.810   1
 -10   5  -3 17389.8 996.177   1
  10   5   3 14073.7 983.882   1
  10  -5   3 15471.8 987.309   1
 -11  -5  -3 3270.61 235.187   1
 -11   5  -3 2926.10 231.702   1
  11   5   3 3084.99 231.605   1
  11  -5   3 3324.58 237.257   1
 -12  -5  -3 5580.03 383.023   1
 -12   5  -3 5459.27 382.171   1
  12  -5   3 6007.97 388.604   1
  12   5   3 5155.03 379.881   1
  13   5   3 88.5693 44.8608   1
 -13  -5  -3 9.24000 40.8587   1
  13  -5   3 19.7917 44.4300   1
 -13   5  -3 9.16039 40.5074   1
  14   5   3 100.509 41.8658   1
 -14  -5  -3 104.457 40.8335   1
  14  -5   3 203.342 54.6671   1
 -14   5  -3 207.066 59.7540   1
 -15   5  -3 1877.72 166.898   1
  15   5   3 2010.10 165.581   1
  15  -5   3 2007.28 168.700   1
 -16   5  -3 2557.23 196.489   1
  16  -5   3 2238.90 188.675   1
 -16  -5  -3 2256.89 189.922   1
 -17   5  -3 2939.52 218.772   1
  17  -5   3 2498.50 207.830   1
 -18  -5  -3 1946.94 171.198   1
 -18   5  -3 2063.93 172.339   1
  18  -5   3 1969.43 169.129   1
  18   5   3 2019.00 170.525   1
  19   5   3 68.1561 48.8516   1
 -19   5  -3 109.156 51.5594   1
  19  -5   3 58.2011 48.6702   1
 -19  -5  -3 30.5184 45.8126   1
 -20  -5  -3 980.596 106.762   1
 -20   5  -3 787.082 98.8790   1
  20  -5   3 1077.56 106.540   1
  20   5   3 1027.51 108.039   1
  21   5   3 364.545 62.7199   1
 -21  -5  -3 269.825 58.2404   1
  21  -5   3 243.605 51.3951   1
 -21   5  -3 226.663 58.0139   1
  22   5   3 37.7119 48.8449   1
 -22  -5  -3-19.6617 44.1107   1
 -22   5  -3 38.4155 46.8448   1
  23   5   3 112.103 51.4062   1
 -23  -5  -3 142.811 53.4222   1
  23  -5   3 110.326 51.1089   1
 -23   5  -3 28.1082 47.2202   1
  24   5   3-27.9956 49.9963   1
 -24  -5  -3-36.8696 48.3236   1
  26  -6  -3-9.05687 45.4970   1
 -26   6   3 183.891 53.6208   1
  25  -6  -3 28.6703 55.8573   1
 -25   6   3 9.69997 47.9194   1
  23   6  -3 30.8934 39.5429   1
 -23   6   3-10.0798 47.3503   1
  22   6  -3 733.278 90.8696   1
 -22  -6   3 639.911 85.3173   1
  21   6  -3 60.0024 45.0513   1
 -21   6   3 93.3658 43.0659   1
 -21  -6   3 9.92906 43.3681   1
  21  -6  -3 100.919 54.1854   1
 -20  -6   3 798.825 98.6924   1
 -20   6   3 979.982 105.125   1
  20  -6  -3 1055.70 110.057   1
  20   6  -3 1069.19 109.265   1
  19   6  -3 268.041 57.2063   1
 -19  -6   3 256.724 57.3332   1
  19  -6  -3 257.276 64.2630   1
 -19   6   3 264.472 58.4326   1
  18  -6  -3 447.477 68.7973   1
 -18   6   3 382.048 63.8951   1
  17  -6  -3 1527.68 142.212   1
  17   6  -3 1587.32 142.469   1
 -17  -6   3 1691.00 144.506   1
 -17   6   3 1651.78 147.302   1
  16   6  -3 8062.16 513.088   1
 -16  -6   3 7426.32 509.122   1
  16  -6  -3 7404.54 512.870   1
  15  -6  -3 3325.74 243.496   1
 -15  -6   3 3027.11 238.539   1
  15   6  -3 3700.09 245.290   1
 -15   6   3 3074.18 241.194   1
 -14  -6   3 6356.17 414.695   1
  14   6  -3 6029.23 412.275   1
 -14   6   3 6119.71 417.244   1
  14  -6  -3 5938.43 415.678   1
 -13   6   3 478.667 64.9423   1
  13  -6  -3 636.390 75.4346   1
 -12  -6   3 6.99452 27.8520   1
  12   6  -3 41.8479 30.8108   1
 -12   6   3-8.19898 36.7802   1
  12  -6  -3-25.1915 31.4486   1
 -11  -6   3 459.799 57.1688   1
  11   6  -3 350.387 50.6603   1
 -11   6   3 331.942 59.8949   1
  11  -6  -3 415.648 60.6358   1
 -10  -6   3 26318.7 1468.79   1
  10   6  -3 21278.7 1460.81   1
 -10   6   3 24820.5 1475.11   1
  10  -6  -3 22204.4 1467.88   1
  -9  -6   3 21098.0 1225.71   1
   9   6  -3 19839.5 1223.69   1
  -9   6   3 17703.8 1226.45   1
   9  -6  -3 19379.0 1228.78   1
   8  -6  -3 60.4758 39.6285   1
  -8   6   3 49.0747 33.7630   1
  -8  -6   3-23.3773 26.2374   1
  -7  -6   3 12665.1 901.908   1
   7  -6  -3 14642.4 913.267   1
   7   6  -3 14707.9 904.374   1
  -7   6   3 16317.6 916.766   1
  -6  -6   3 76.0422 28.5725   1
  -6   6   3 139.548 39.1944   1
   6  -6  -3 102.233 39.7838   1
  -5  -6   3 35374.8 2164.57   1
  -5   6   3 34819.2 2170.91   1
   5  -6  -3 35145.5 2170.88   1
   5   6  -3 34802.1 2162.65   1
  -4  -6   3 8508.06 514.616   1
  -4   6   3 7848.92 520.759   1
   4  -6  -3 7626.90 518.145   1
   4   6  -3 7977.83 514.295   1
  -3  -6   3 73280.1 4245.99   1
  -3   6   3 67028.8 4249.94   1
   3  -6  -3 69081.0 4249.96   1
   3   6  -3 67069.0 4242.93   1
   2  -6  -3 19685.2 1160.33   1
   2   6  -3 17931.8 1153.19   1
  -2  -6   3 17274.9 1151.31   1
  -2   6   3 19654.0 1159.95   1
   1  -6  -3 38574.6 2432.15   1
   1   6  -3 36692.9 2425.91   1
  -1  -6   3 41276.6 2427.76   1
  -1   6   3 41299.1 2433.37   1
   0  -6  -3 141456. 8823.69   1
   0   6  -3 139727. 8817.86   1
   0  -6   3 147887. 8819.66   1
   0   6   3 147479. 8823.90   1
  -1  -6  -3 145260. 8457.94   1
   1   6   3 158853. 8458.84   1
   1  -6   3 131848. 8453.33   1
  -1   6  -3 121623. 8451.68   1
  -2  -6  -3 3043.45 206.062   1
  -2   6  -3 2575.33 199.979   1
   2  -6   3 2770.77 200.768   1
   2   6   3 2995.98 203.751   1
  -3   6  -3 3250.67 221.254   1
   3  -6   3 3250.60 221.203   1
   3   6   3 3051.19 219.918   1
  -3  -6  -3 2837.04 220.006   1
  -4   6  -3 2047.46 154.969   1
   4  -6   3 1838.45 149.302   1
   4   6   3 1864.97 151.367   1
  -4  -6  -3 2197.03 159.054   1
   5  -6   3 231.254 48.0996   1
   5   6   3 246.986 47.2520   1
  -5  -6  -3 352.500 50.4901   1
  -6   6  -3 1232.05 119.823   1
   6  -6   3 1297.44 118.127   1
   6   6   3 1613.92 123.024   1
  -6  -6  -3 1477.22 122.562   1
   7  -6   3 45697.3 2735.26   1
  -7   6  -3 42763.5 2728.29   1
  -8   6  -3 956.941 90.1425   1
  -8  -6  -3 843.163 84.3295   1
   8   6   3 716.385 80.9981   1
   8  -6   3 673.725 82.3558   1
  -9  -6  -3 11947.0 775.649   1
  -9   6  -3 11519.8 776.293   1
   9  -6   3 12703.9 779.990   1
   9   6   3 12041.9 775.639   1
 -10  -6  -3 10766.7 759.622   1
 -10   6  -3 11920.2 764.774   1
  10  -6   3 12255.8 765.638   1
  10   6   3 12373.5 764.343   1
 -11   6  -3 2206.77 196.979   1
  11   6   3 2514.73 196.246   1
  11  -6   3 2430.87 195.958   1
  12   6   3 17.8890 30.4823   1
 -12  -6  -3 35.6990 40.6644   1
 -13   6  -3 275.194 52.1632   1
 -13  -6  -3 291.244 58.6605   1
  13  -6   3 319.627 64.3584   1
  13   6   3 275.026 59.9104   1
 -14   6  -3 2771.22 217.795   1
  14  -6   3 3074.44 223.758   1
  14   6   3 2518.34 214.531   1
 -15   6  -3 1232.73 115.933   1
  15  -6   3 1052.38 110.790   1
 -15  -6  -3 937.101 103.281   1
  16   6   3 3784.20 251.471   1
 -16  -6  -3 2731.85 238.026   1
 -17  -6  -3 3658.90 290.900   1
 -17   6  -3 4237.23 299.329   1
  17  -6   3 4215.55 298.838   1
  17   6   3 4054.58 296.339   1
 -18  -6  -3 823.349 96.5815   1
 -18   6  -3 968.818 106.033   1
  18   6   3 1077.43 107.589   1
  18  -6   3 925.921 104.379   1
 -19   6  -3 650.460 90.8600   1
 -19  -6  -3 720.814 92.5308   1
  19   6   3 842.532 96.2949   1
  19  -6   3 607.228 89.2297   1
 -20   6  -3-9.86934 45.6006   1
 -20  -6  -3 59.0940 46.1520   1
  20   6   3 9.88462 51.7843   1
  20  -6   3-9.58003 47.9072   1
 -21   6  -3 233.565 57.2410   1
 -21  -6  -3 332.389 63.2669   1
  21   6   3 265.904 58.8702   1
  21  -6   3 369.264 68.5887   1
 -22   6  -3 86.7776 42.2319   1
 -22  -6  -3 126.507 52.8950   1
  22   6   3 39.1300 53.7166   1
  22  -6   3 81.8542 42.3266   1
 -23   6  -3 55.9175 46.7946   1
  23  -6   3 81.4152 43.1810   1
  24   6   3 103.864 52.8476   1
 -24  -6  -3 47.3843 44.6300   1
 -26   7   3-9.35738 45.0501   1
  26  -7  -3 36.8929 54.8559   1
  25  -7  -3 252.734 60.0325   1
 -24   7   3 9.87447 47.5316   1
  24  -7  -3-9.46536 48.4672   1
 -23   7   3 251.040 60.9172   1
  23  -7  -3 284.124 63.3538   1
 -22   7   3 93.1103 42.1622   1
  22   7  -3 40.4500 46.2128   1
  22  -7  -3 50.3143 47.3113   1
  21  -7  -3 541.064 81.6576   1
 -21   7   3 623.271 80.5756   1
 -20   7   3 883.534 100.264   1
  20  -7  -3 1001.04 109.087   1
  20   7  -3 913.366 101.858   1
 -20  -7   3 853.715 99.2377   1
 -19   7   3 975.682 112.559   1
  19  -7  -3 1226.05 121.113   1
  19   7  -3 1364.44 123.974   1
 -19  -7   3 1159.49 118.130   1
 -18   7   3 1753.17 159.283   1
 -18  -7   3 1810.91 159.018   1
  18  -7  -3 1963.97 162.073   1
  18   7  -3 1739.38 155.764   1
 -17  -7   3 82.4727 43.2626   1
 -17   7   3 173.140 54.0903   1
  17  -7  -3 233.680 56.0651   1
  17   7  -3 109.354 45.3251   1
 -16  -7   3 70.4900 43.2001   1
 -16   7   3 67.5070 43.4902   1
  16  -7  -3 86.6350 48.9185   1
  16   7  -3 70.3053 43.0881   1
 -15  -7   3 8199.20 526.255   1
 -15   7   3 7609.01 527.843   1
  15  -7  -3 7817.40 527.739   1
  15   7  -3 7860.74 523.739   1
 -14   7   3 97.1267 39.5813   1
  14   7  -3 217.498 49.3501   1
 -14  -7   3 210.170 50.1068   1
  14  -7  -3 286.330 58.0148   1
 -13   7   3 2184.44 169.679   1
  13   7  -3 1808.69 159.149   1
  13  -7  -3 2057.96 169.220   1
 -13  -7   3 2065.63 163.600   1
 -12   7   3 755.073 90.8082   1
  12  -7  -3 954.251 94.8583   1
 -11   7   3 3413.33 252.258   1
  11   7  -3 3643.45 246.178   1
 -11  -7   3 3285.50 244.924   1
  11  -7  -3 3335.77 248.882   1
 -10   7   3 5145.04 325.944   1
  10   7  -3 4162.33 309.673   1
 -10  -7   3 4864.67 316.898   1
  10  -7  -3 4324.16 315.996   1
  -9   7   3 7685.32 506.044   1
  -9  -7   3 7215.82 499.629   1
   9  -7  -3 7531.48 505.355   1
   9   7  -3 8227.67 502.464   1
   8   7  -3 19753.7 1284.68   1
  -8  -7   3 21457.0 1288.78   1
  -7  -7   3 3172.78 217.975   1
   7  -7  -3 3013.85 223.088   1
  -7   7   3 2973.58 222.545   1
  -6   7   3 21067.1 1325.61   1
  -6  -7   3 22239.4 1321.35   1
   6   7  -3 20837.2 1319.12   1
   6  -7  -3 20300.5 1324.86   1
  -5   7   3 45119.9 2688.95   1
   5  -7  -3 43288.0 2687.41   1
   5   7  -3 42268.9 2680.42   1
  -4   7   3 23754.8 1513.00   1
  -4  -7   3 21075.8 1503.56   1
   4  -7  -3 22847.4 1510.12   1
  -3   7   3 7012.81 439.699   1
   3   7  -3 6930.08 431.633   1
   3  -7  -3 6621.66 437.329   1
  -3  -7   3 5981.36 427.998   1
   2   7  -3 28407.0 1657.81   1
   2  -7  -3 26864.9 1660.82   1
  -2  -7   3 26312.6 1654.92   1
  -2   7   3 25019.4 1658.62   1
   1   7  -3 34991.5 1929.55   1
   1  -7  -3 31769.8 1930.88   1
  -1  -7   3 33013.7 1926.22   1
   0   7  -3 8927.67 590.167   1
   0  -7  -3 9443.67 597.265   1
   0  -7   3 9747.76 593.566   1
   0   7   3 8697.16 592.129   1
   1  -7   3 28793.2 1924.02   1
   1   7   3 28277.8 1924.57   1
  -1  -7  -3 30636.2 1928.87   1
   2   7   3 19073.1 1119.89   1
  -2  -7  -3 17379.3 1118.54   1
   2  -7   3 16789.9 1114.69   1
  -2   7  -3 17920.7 1117.03   1
  -3  -7  -3 4787.79 341.526   1
   3  -7   3 4828.98 338.527   1
   3   7   3 5339.78 343.799   1
  -3   7  -3 5184.65 341.579   1
  -4  -7  -3 40170.5 2602.80   1
  -4   7  -3 48020.0 2608.31   1
   4   7   3 40113.1 2601.12   1
   4  -7   3 40799.0 2601.67   1
   5  -7   3 1523.84 134.283   1
  -5   7  -3 1664.07 136.554   1
  -6  -7  -3 19290.6 1250.26   1
  -6   7  -3 17910.5 1247.30   1
   6  -7   3 19500.3 1248.06   1
  -7  -7  -3 12358.8 818.075   1
  -7   7  -3 11251.3 814.786   1
   7  -7   3 13770.2 821.479   1
   7   7   3 13821.8 821.101   1
  -8  -7  -3 921.401 99.3996   1
  -8   7  -3 913.529 95.4385   1
   8  -7   3 1140.27 104.715   1
   8   7   3 958.327 98.4977   1
  -9  -7  -3 2560.25 182.567   1
  -9   7  -3 2105.93 175.297   1
   9  -7   3 2109.81 175.341   1
   9   7   3 2131.48 174.426   1
 -10  -7  -3 260.596 55.8290   1
 -10   7  -3 370.161 61.1228   1
  10   7   3 313.131 59.5346   1
  10  -7   3 297.631 55.0882   1
 -11  -7  -3 2651.97 198.556   1
  11   7   3 2363.50 195.108   1
 -11   7  -3 2577.18 201.161   1
 -12   7  -3 2432.23 207.563   1
  12  -7   3 2745.54 205.173   1
 -13   7  -3 4390.32 306.796   1
  13  -7   3 4194.28 302.380   1
  13   7   3 3944.29 298.037   1
 -14   7  -3 3197.47 243.995   1
 -14  -7  -3 3349.88 247.520   1
  14  -7   3 3145.14 251.037   1
  15  -7   3 103.641 40.8419   1
 -15  -7  -3 248.126 55.6721   1
 -15   7  -3 167.280 49.5757   1
  15   7   3 164.960 51.7664   1
  16  -7   3 827.514 98.2935   1
 -16   7  -3 869.859 99.0583   1
 -17  -7  -3 934.500 104.596   1
 -17   7  -3 1076.13 115.568   1
  17   7   3 937.405 106.855   1
  17  -7   3 1287.97 117.889   1
 -18  -7  -3 132.700 48.1969   1
  18   7   3 70.1218 39.5651   1
  19  -7   3 9.65802 31.1199   1
 -19   7  -3 40.0958 46.3241   1
  20  -7   3 218.035 50.6341   1
 -20  -7  -3 406.284 69.1042   1
 -20   7  -3 385.110 64.6308   1
  20   7   3 307.915 64.0449   1
  21  -7   3 74.9735 35.9091   1
 -21   7  -3-9.65499 34.6096   1
 -22   7  -3 566.710 74.0178   1
  22  -7   3 404.414 66.8100   1
  22   7   3 683.837 85.1147   1
 -22  -7  -3 363.660 74.5834   1
 -23   7  -3 111.381 48.8831   1
  23   7   3 122.026 57.0010   1
 -23  -7  -3 9.59516 46.4640   1
  25  -8  -3 18.2726 38.4290   1
 -25   8   3 9.56741 37.3645   1
  24  -8  -3 66.9110 52.6583   1
 -24   8   3 146.963 55.0277   1
  22  -8  -3 61.5538 53.1409   1
 -22   8   3-40.3007 46.5471   1
 -21   8   3 39.7834 39.6112   1
  21  -8  -3 31.4286 42.5167   1
  21   8  -3-20.2097 47.3519   1
 -21  -8   3-10.5810 43.7294   1
 -20   8   3 787.737 98.6275   1
 -20  -8   3 980.761 105.255   1
  20  -8  -3 981.549 109.491   1
  20   8  -3 1045.94 105.726   1
 -19  -8   3 30.7929 43.9759   1
 -19   8   3-10.3171 49.0722   1
  19  -8  -3 109.922 51.2335   1
  19   8  -3 39.2073 43.3738   1
 -18  -8   3 694.884 83.0246   1
 -18   8   3 508.364 78.2819   1
  18   8  -3 519.294 76.3383   1
 -17  -8   3 2761.13 237.297   1
  17  -8  -3 3458.59 246.484   1
  17   8  -3 3351.59 243.692   1
 -16   8   3 127.108 46.1368   1
  16   8  -3 110.823 41.7882   1
 -16  -8   3 47.8360 45.7721   1
  16  -8  -3 67.8483 39.7081   1
 -15   8   3 403.316 66.0340   1
  15   8  -3 536.987 72.2738   1
 -15  -8   3 593.655 78.5849   1
  15  -8  -3 458.599 69.8740   1
 -14   8   3 482.874 66.9303   1
  14   8  -3 410.684 64.8882   1
 -14  -8   3 375.795 63.9654   1
  14  -8  -3 358.600 71.4341   1
 -13   8   3 3621.81 265.558   1
  13   8  -3 3804.17 262.583   1
 -13  -8   3 3490.41 261.466   1
  13  -8  -3 3436.01 262.635   1
 -12   8   3 660.970 78.5130   1
  12   8  -3 688.160 74.1643   1
  12  -8  -3 461.671 70.2625   1
 -12  -8   3 660.794 78.9793   1
 -11   8   3 5319.06 353.673   1
  11  -8  -3 4737.62 346.350   1
 -10  -8   3 12831.3 761.621   1
  10   8  -3 12107.6 758.319   1
 -10   8   3 10680.3 759.097   1
  10  -8  -3 11615.7 762.100   1
  -9  -8   3 6955.03 490.379   1
   9  -8  -3 7599.47 495.830   1
   9   8  -3 7214.58 489.904   1
  -9   8   3 8310.74 502.096   1
   8  -8  -3 159.416 40.0671   1
  -8  -8   3 118.678 37.3229   1
  -8   8   3 89.9116 32.1478   1
   8   8  -3 130.314 36.3019   1
   7   8  -3 36597.7 2197.14   1
  -7   8   3 33527.7 2201.37   1
   7  -8  -3 35310.7 2202.99   1
  -7  -8   3 36086.9 2198.89   1
  -6   8   3 4708.78 354.075   1
   6  -8  -3 5070.28 358.692   1
  -6  -8   3 5925.81 357.310   1
   5   8  -3 15107.6 969.082   1
  -5  -8   3 15621.3 971.561   1
   4   8  -3 5507.95 356.522   1
  -4   8   3 5428.39 362.292   1
   4  -8  -3 4989.26 358.389   1
   3   8  -3 3858.31 301.056   1
  -3   8   3 4654.18 313.527   1
   3  -8  -3 4906.07 313.369   1
  -3  -8   3 4757.83 308.695   1
   2   8  -3 57.9099 28.7273   1
  -2   8   3 93.2593 34.3289   1
   2  -8  -3 43.9057 33.0891   1
  -2  -8   3 74.7777 27.8406   1
  -1   8   3 55197.3 3390.05   1
   1   8  -3 59365.7 3390.28   1
  -1  -8   3 53925.0 3385.06   1
   1  -8  -3 51533.1 3389.15   1
   0   8   3 15718.2 956.714   1
   0   8  -3 14026.9 951.753   1
   0  -8   3 14733.2 951.510   1
   0  -8  -3 15980.1 958.741   1
  -1   8  -3 318.075 50.1918   1
   1  -8   3 346.204 51.1422   1
  -1  -8  -3 381.943 55.9399   1
  -2   8  -3 7404.84 536.138   1
   2  -8   3 8589.94 540.558   1
   2   8   3 8675.54 541.431   1
  -2  -8  -3 8395.72 541.966   1
  -3   8  -3 9242.67 594.084   1
   3  -8   3 8989.30 592.295   1
   4   8   3 4116.76 288.732   1
  -4  -8  -3 4139.19 291.486   1
  -5  -8  -3 31795.6 1918.76   1
   5   8   3 29649.5 1916.75   1
  -5   8  -3 31846.4 1922.08   1
   5  -8   3 29940.8 1914.77   1
  -6  -8  -3 2704.90 219.679   1
   6   8   3 2615.20 217.139   1
  -6   8  -3 3600.43 232.184   1
   6  -8   3 3238.39 224.553   1
  -7  -8  -3 10322.0 678.422   1
   7   8   3 10595.1 676.558   1
  -7   8  -3 10133.2 676.383   1
   7  -8   3 10440.7 675.520   1
  -8  -8  -3 1738.00 156.091   1
   8   8   3 1898.21 159.171   1
  -8   8  -3 1899.05 157.978   1
   8  -8   3 2123.81 162.302   1
  -9  -8  -3 2000.58 163.772   1
   9   8   3 2044.28 163.054   1
  -9   8  -3 1812.80 158.115   1
   9  -8   3 1997.48 164.200   1
 -10  -8  -3-18.6529 41.1976   1
  10   8   3 35.9625 40.9365   1
  10  -8   3 18.3319 37.8737   1
 -10   8  -3-36.3926 38.2590   1
  11  -8   3 28.5185 43.9384   1
 -11   8  -3 19.0317 40.7242   1
 -12   8  -3 1492.13 133.793   1
  12  -8   3 1574.37 133.516   1
  12   8   3 1163.79 124.825   1
 -13   8  -3 9016.90 623.663   1
  13  -8   3 8907.44 616.632   1
 -13  -8  -3 10247.5 626.528   1
 -14  -8  -3 355.956 68.1399   1
  14   8   3 332.110 63.8709   1
  14  -8   3 168.729 54.7203   1
 -14   8  -3 273.068 62.0188   1
 -15   8  -3 305.906 62.1012   1
  15  -8   3 244.096 64.2133   1
  15   8   3 443.978 71.9319   1
 -15  -8  -3 234.815 61.5616   1
 -16   8  -3 457.788 70.7799   1
  16  -8   3 324.940 60.2981   1
  16   8   3 362.054 67.1345   1
 -16  -8  -3 207.616 59.8235   1
 -17   8  -3 50.1806 45.2745   1
  17  -8   3 155.753 52.1388   1
  17   8   3 88.7517 54.6609   1
 -17  -8  -3 19.6821 44.4046   1
 -18   8  -3 82.4757 53.7495   1
  18  -8   3 120.305 52.8710   1
  18   8   3 98.8395 44.7574   1
 -18  -8  -3 98.6172 40.4795   1
 -19   8  -3 433.400 72.9868   1
  19  -8   3 513.134 74.9073   1
  19   8   3 463.684 75.7208   1
 -19  -8  -3 511.801 73.1866   1
 -20   8  -3 29.5026 42.8908   1
  20  -8   3 85.2721 40.6653   1
  20   8   3 19.5969 50.2879   1
 -20  -8  -3 68.4307 48.9969   1
 -21   8  -3 105.716 52.0949   1
  21  -8   3 110.752 48.4996   1
  21   8   3 145.125 48.4763   1
 -21  -8  -3 175.874 51.2661   1
 -22   8  -3 111.899 45.5923   1
  22   8   3 151.742 56.4797   1
  22  -8   3 135.725 50.5960   1
  23   8   3 46.2533 51.6635   1
  24  -9  -3-19.0327 52.5452   1
 -24   9   3 19.9124 47.9250   1
  23  -9  -3 59.5499 45.9946   1
 -23   9   3 59.7738 45.5063   1
  22  -9  -3 62.3476 45.3379   1
  21  -9  -3-20.9967 46.4001   1
 -21   9   3 57.8475 41.2650   1
  20   9  -3-10.4436 51.0349   1
 -20  -9   3 128.720 58.1250   1
 -19   9   3 387.258 73.4040   1
  19   9  -3 483.923 75.4774   1
 -19  -9   3 317.241 66.9082   1
  19  -9  -3 407.054 70.3065   1
 -18   9   3 10.1756 42.0454   1
  18   9  -3-50.6323 46.1079   1
 -18  -9   3 31.1275 42.8726   1
  18  -9  -3 9.98240 46.7696   1
 -17   9   3 842.253 94.6409   1
  17   9  -3 759.736 91.2457   1
  17  -9  -3 671.378 90.9666   1
 -17  -9   3 763.967 94.1204   1
  16  -9  -3 2388.61 192.882   1
 -16   9   3 2404.01 192.585   1
 -15   9   3 1828.42 164.694   1
  15   9  -3 2107.85 171.172   1
 -15  -9   3 2178.22 175.255   1
  15  -9  -3 2173.16 176.705   1
 -14   9   3 1721.34 149.995   1
  14   9  -3 1771.60 146.913   1
 -14  -9   3 1670.77 148.307   1
  14  -9  -3 1566.95 147.429   1
 -13   9   3 1233.20 116.525   1
  13   9  -3 1165.12 110.272   1
 -13  -9   3 897.301 104.645   1
  13  -9  -3 1104.09 111.323   1
  12   9  -3 25.1003 35.7862   1
 -12  -9   3-17.2920 34.4271   1
 -11   9   3 478.573 72.1500   1
 -11  -9   3 362.274 61.2892   1
  11  -9  -3 434.940 66.7812   1
 -10   9   3 10199.7 646.876   1
  10  -9  -3 10451.6 647.163   1
  10   9  -3 11182.3 643.560   1
   9  -9  -3 10278.3 646.791   1
  -9   9   3 9461.86 644.304   1
   8   9  -3 284.679 51.2469   1
  -8   9   3 355.030 59.7641   1
   8  -9  -3 341.853 57.9343   1
  -8  -9   3 367.979 57.3049   1
   7   9  -3 546.387 64.6435   1
  -7   9   3 539.315 70.5931   1
   7  -9  -3 484.116 66.9368   1
  -7  -9   3 371.887 61.2345   1
   6   9  -3 22537.3 1268.21   1
  -6   9   3 19615.8 1268.11   1
   6  -9  -3 19526.0 1268.09   1
  -6  -9   3 18883.2 1264.35   1
   5   9  -3 2125.32 161.342   1
  -5   9   3 1800.49 157.788   1
   5  -9  -3 2351.48 165.829   1
  -5  -9   3 1887.00 156.030   1
   4   9  -3 303.073 48.6521   1
  -4   9   3 298.151 54.0409   1
   4  -9  -3 259.288 51.0245   1
  -4  -9   3 287.015 48.7774   1
  -3   9   3 169.967 46.5444   1
   3   9  -3 195.048 42.8887   1
  -3  -9   3 128.383 37.7243   1
   3  -9  -3 132.818 43.3112   1
  -2   9   3 10947.4 771.260   1
   2   9  -3 12602.0 773.118   1
   2  -9  -3 12705.3 778.061   1
  -1   9   3 382.499 62.4338   1
   1   9  -3 548.763 66.3694   1
  -1  -9   3 426.294 58.0955   1
   1  -9  -3 522.298 64.3137   1
   0   9   3 3092.10 223.162   1
   0   9  -3 2999.63 220.398   1
   0  -9   3 3000.34 218.780   1
   0  -9  -3 2903.89 220.521   1
   1   9   3 623.413 76.8698   1
  -1   9  -3 659.919 74.2027   1
   1  -9   3 776.764 78.3628   1
  -1  -9  -3 589.875 76.8819   1
   2   9   3 1581.30 127.985   1
  -2  -9  -3 1264.39 121.602   1
  -3   9  -3 1593.80 140.263   1
   3  -9   3 1681.46 141.403   1
   3   9   3 1641.86 139.829   1
  -3  -9  -3 1983.78 147.857   1
  -4   9  -3 40060.4 2342.22   1
  -4  -9  -3 37501.8 2340.05   1
   4  -9   3 37603.3 2337.25   1
   4   9   3 35635.4 2336.45   1
  -5  -9  -3 5802.39 367.628   1
   5   9   3 5924.15 366.522   1
  -5   9  -3 4545.76 359.721   1
   5  -9   3 4917.71 360.306   1
  -6  -9  -3 727.005 79.5972   1
  -6   9  -3 576.479 78.8145   1
   6  -9   3 595.372 77.6340   1
   6   9   3 711.226 79.2975   1
  -7   9  -3-27.9549 41.1675   1
   7  -9   3 8.76212 39.3111   1
   7   9   3 52.0346 33.1837   1
  -7  -9  -3-8.94493 35.6228   1
  -8   9  -3 1789.45 154.483   1
   8  -9   3 1871.28 155.228   1
   8   9   3 1706.38 151.330   1
  -8  -9  -3 1816.48 154.624   1
   9   9   3 36.0295 37.9450   1
  -9  -9  -3 38.5929 39.2136   1
 -10   9  -3 2861.29 209.248   1
  10  -9   3 2438.35 204.676   1
 -11   9  -3 38.4449 40.5511   1
  11  -9   3 19.1209 44.2896   1
  11   9   3 105.212 46.1592   1
  12  -9   3 1169.05 119.008   1
 -12  -9  -3 1081.79 113.879   1
 -12   9  -3 1084.24 113.754   1
 -13   9  -3-30.3964 48.8313   1
 -13  -9  -3 10.1850 35.6489   1
  13  -9   3 128.864 51.4008   1
  13   9   3 58.9895 40.6951   1
  14  -9   3 1476.77 141.895   1
 -14  -9  -3 1493.12 145.596   1
  14   9   3 1767.29 150.559   1
 -14   9  -3 1725.06 152.562   1
 -15   9  -3 41.0072 44.8071   1
 -15  -9  -3 103.876 43.9214   1
  15  -9   3 90.5473 48.0069   1
  15   9   3 60.1527 46.5410   1
  16  -9   3 52.8956 39.6346   1
  16   9   3-10.0856 47.2671   1
 -16  -9  -3-10.3996 41.4238   1
 -16   9  -3 29.1472 36.4028   1
  17  -9   3 263.361 62.0552   1
  17   9   3 261.295 62.3848   1
 -17  -9  -3 145.896 56.9464   1
 -17   9  -3 248.426 60.2395   1
  18  -9   3 255.788 57.0059   1
  18   9   3 291.316 61.7925   1
 -18  -9  -3 229.167 56.8059   1
 -18   9  -3 261.354 60.8265   1
  19   9   3 20.0017 45.5367   1
 -19  -9  -3-10.3708 47.2209   1
  20  -9   3 9.44489 45.4861   1
 -20   9  -3 39.3443 49.2009   1
  21  -9   3-9.09735 44.3813   1
  21   9   3 19.5505 48.8925   1
 -21  -9  -3-30.4041 53.1027   1
 -21   9  -3 104.454 52.9684   1
  22   9   3-19.3235 51.7237   1
 -22  -9  -3 29.8635 53.2908   1
  24 -10  -3 38.0037 52.4805   1
 -24  10   3 9.66915 47.1745   1
  22 -10  -3-20.2954 43.4082   1
 -22  10   3 47.9739 42.3894   1
  21 -10  -3 192.503 61.3046   1
 -21  10   3 78.7642 49.8865   1
  20  10  -3 10.4215 44.7015   1
 -20  10   3 74.0943 59.1241   1
  20 -10  -3 87.9541 55.6591   1
 -18 -10   3 345.834 71.9787   1
  18  10  -3 455.265 73.6789   1
  18 -10  -3 414.825 65.6179   1
 -17 -10   3 116.264 54.8588   1
  17  10  -3 79.4186 49.7603   1
 -17  10   3 10.0547 44.5527   1
  17 -10  -3 39.7077 48.5358   1
 -16 -10   3 623.316 78.8435   1
  16  10  -3 408.921 69.6891   1
 -16  10   3 511.431 73.9412   1
  16 -10  -3 424.292 69.6484   1
 -15 -10   3 177.865 50.7087   1
  15  10  -3 115.751 49.5339   1
 -15  10   3 66.3812 42.0792   1
  15 -10  -3 196.792 51.8394   1
 -14 -10   3 19.2344 41.8305   1
  14  10  -3-9.32362 39.8957   1
 -14  10   3 19.8425 41.0124   1
  14 -10  -3 49.3404 41.5143   1
 -13 -10   3 37.7000 43.6314   1
  13  10  -3 18.0380 37.3725   1
 -13  10   3 122.572 53.5788   1
  13 -10  -3 19.2083 43.1738   1
 -12 -10   3 592.417 75.2159   1
  12  10  -3 658.692 74.9265   1
  12 -10  -3 400.796 65.8758   1
 -12  10   3 360.296 67.5340   1
 -11 -10   3 462.067 67.7631   1
  11 -10  -3 429.568 65.6345   1
  11  10  -3 550.144 70.8255   1
 -11  10   3 332.516 62.3225   1
 -10 -10   3 1198.63 116.218   1
  10  10  -3 1319.54 118.087   1
   9 -10  -3 1933.43 167.301   1
  -9 -10   3 2135.44 167.226   1
  -9  10   3 2332.36 173.436   1
   9  10  -3 1867.47 161.912   1
   8 -10  -3 2471.22 196.350   1
  -8  10   3 2614.93 198.961   1
   8  10  -3 2646.45 195.416   1
  -8 -10   3 2409.90 193.995   1
   7  10  -3 17934.0 1215.17   1
  -7  10   3 20540.2 1224.51   1
   7 -10  -3 21290.7 1226.40   1
  -7 -10   3 18063.1 1215.90   1
   6  10  -3 13739.0 856.320   1
  -6  10   3 12443.4 854.939   1
   6 -10  -3 13879.8 861.001   1
  -6 -10   3 13374.6 853.809   1
  -5  10   3 104.287 37.6341   1
   5 -10  -3 85.4411 41.5480   1
  -4  10   3 2684.42 209.235   1
   4 -10  -3 2686.69 207.962   1
  -3  10   3 20448.1 1242.28   1
   3 -10  -3 18857.6 1238.76   1
  -2  10   3 17656.3 1010.15   1
   2 -10  -3 13978.0 1003.39   1
  -1  10   3 13595.8 914.972   1
   1 -10  -3 13209.1 915.649   1
   0  10   3 316.661 54.7503   1
   0  10  -3 264.111 48.8895   1
   0 -10   3 150.336 42.5008   1
   0 -10  -3 231.526 52.0942   1
   1  10   3 1679.91 155.707   1
  -1  10  -3 1589.22 151.708   1
   1 -10   3 2247.70 162.179   1
  -1 -10  -3 2281.89 163.338   1
   2  10   3 13396.2 748.478   1
  -2 -10  -3 11592.8 745.391   1
   2 -10   3 11601.3 742.106   1
  -3 -10  -3 6600.14 475.672   1
  -3  10  -3 7384.95 479.390   1
   3  10   3 8028.82 482.233   1
   3 -10   3 6598.02 474.633   1
  -4 -10  -3 6554.83 444.614   1
  -4  10  -3 6436.82 443.653   1
   4 -10   3 6994.07 444.988   1
   4  10   3 6301.32 442.924   1
   5 -10   3 210.100 50.1705   1
  -5 -10  -3 171.913 44.5074   1
   5  10   3 248.815 55.2404   1
  -5  10  -3 157.547 42.6094   1
  -6  10  -3 1615.78 142.004   1
  -6 -10  -3 1597.45 143.829   1
   6 -10   3 1627.29 139.766   1
   6  10   3 1613.83 143.461   1
  -7  10  -3 281.008 60.7682   1
  -7 -10  -3 355.433 66.5313   1
   7 -10   3 312.317 60.1123   1
   7  10   3 320.053 59.6064   1
   8  10   3 138.146 44.7928   1
  -8 -10  -3 76.1497 39.1503   1
  -9 -10  -3 7769.32 520.446   1
   9  10   3 8355.79 522.334   1
  -9  10  -3 6871.91 515.126   1
   9 -10   3 7964.88 522.149   1
 -10 -10  -3 300.676 61.7383   1
  10  10   3 208.685 55.7286   1
  10 -10   3 324.511 63.9192   1
 -10  10  -3 138.329 49.2713   1
 -11 -10  -3 420.751 72.9628   1
 -11  10  -3 525.437 73.3128   1
  11 -10   3 357.218 67.8416   1
 -12 -10  -3 177.796 56.8659   1
  12  10   3 146.513 51.5622   1
  12 -10   3 158.600 46.8612   1
 -12  10  -3 170.013 45.9513   1
 -13  10  -3 1399.37 134.264   1
 -13 -10  -3 1552.48 142.514   1
  13 -10   3 1437.73 134.774   1
  13  10   3 1488.89 140.168   1
 -14 -10  -3 253.430 62.4431   1
  14  10   3 383.280 72.1674   1
 -14  10  -3 400.415 62.8664   1
  14 -10   3 312.263 58.8491   1
 -15 -10  -3 200.566 59.3508   1
  15  10   3 184.138 59.8276   1
 -15  10  -3 349.595 67.1111   1
  15 -10   3 305.753 60.3503   1
  16  10   3-10.2779 45.4011   1
 -16 -10  -3 21.0817 45.0838   1
  17 -10   3-10.4255 50.1876   1
 -17  10  -3-9.72622 39.4689   1
 -18  10  -3 29.0321 50.1301   1
  18 -10   3-31.3625 54.7651   1
  18  10   3 51.3932 53.2442   1
 -18 -10  -3-10.5293 49.3364   1
 -19  10  -3 59.6303 39.0638   1
  19 -10   3 128.625 43.9372   1
  19  10   3 10.2061 52.4544   1
 -19 -10  -3 52.2309 51.7865   1
  20  10   3 10.0868 54.0018   1
  21 -10   3-27.3340 47.7479   1
 -21  10  -3-18.7536 45.7479   1
  23 -11  -3-9.81961 35.9671   1
 -23  11   3 27.9620 41.8117   1
  22 -11  -3 20.3998 37.3594   1
 -22  11   3-9.18511 35.8632   1
 -21  11   3 10.0537 39.2574   1
  21 -11  -3 9.74091 39.5284   1
 -20  11   3-10.7341 46.6784   1
  20 -11  -3-18.9067 45.5148   1
 -19  11   3-20.2615 48.1204   1
  19  11  -3 10.5173 45.7273   1
 -17  11   3 49.1540 44.8317   1
 -17 -11   3 10.5495 42.8780   1
  17 -11  -3 100.538 48.4598   1
  17  11  -3-20.4782 48.0377   1
 -16 -11   3 1346.89 127.336   1
 -16  11   3 1143.24 118.171   1
  16 -11  -3 1263.93 125.653   1
  16  11  -3 1172.08 121.230   1
 -15 -11   3-30.6278 47.8388   1
 -15  11   3 9.95978 44.6837   1
  15  11  -3 9.70816 40.8312   1
  15 -11  -3-40.7861 47.7791   1
 -14 -11   3 288.941 62.1354   1
  14  11  -3 322.232 60.7530   1
 -13  11   3 197.579 57.3810   1
  13 -11  -3 335.642 62.3238   1
  12 -11  -3 18.6947 31.8489   1
 -12  11   3 62.1874 42.0794   1
 -12 -11   3 19.2228 40.4430   1
  12  11  -3-9.09158 38.9117   1
 -11  11   3 503.532 75.8943   1
  11 -11  -3 423.886 73.6906   1
 -11 -11   3 584.588 77.8767   1
  10 -11  -3 2341.40 193.446   1
 -10 -11   3 2232.18 192.535   1
 -10  11   3 2513.25 196.262   1
  10  11  -3 2621.49 195.008   1
   9 -11  -3 9252.04 635.090   1
  -9  11   3 9112.60 635.262   1
   9  11  -3 9542.42 632.447   1
  -9 -11   3 10779.8 639.467   1
   8  11  -3 2242.39 184.828   1
  -8 -11   3 2501.88 188.750   1
   7  11  -3 3876.24 276.697   1
  -7  11   3 3561.86 274.581   1
   7 -11  -3 4133.06 281.020   1
  -7 -11   3 3725.97 274.441   1
   6  11  -3 84.1705 37.2987   1
  -6  11   3 45.3862 43.2176   1
   6 -11  -3 64.3747 44.3671   1
  -6 -11   3 8.60314 31.6495   1
   5  11  -3 5438.28 401.220   1
  -5  11   3 6307.81 410.362   1
  -5 -11   3 5848.22 404.564   1
   5 -11  -3 6255.10 409.110   1
  -4  11   3 7135.85 457.891   1
   4  11  -3 6542.54 450.340   1
   4 -11  -3 6260.38 449.641   1
  -4 -11   3 6895.76 452.993   1
  -3  11   3 436.262 69.2744   1
   3  11  -3 305.797 61.8356   1
   3 -11  -3 450.346 66.1175   1
  -3 -11   3 386.591 60.8538   1
   2  11  -3 10641.3 628.690   1
  -2  11   3 9171.89 626.864   1
  -2 -11   3 8857.68 620.048   1
   2 -11  -3 9535.32 626.240   1
  -1  11   3 7692.80 508.824   1
   1 -11  -3 8148.41 511.838   1
  -1 -11   3 6990.71 505.040   1
   0  11   3 1063.91 107.096   1
   0  11  -3 1121.23 108.043   1
   0 -11   3 1088.13 106.651   1
   0 -11  -3 1023.51 104.323   1
   1  11   3 195.924 47.5754   1
  -1  11  -3 103.035 43.9351   1
  -1 -11  -3 163.448 48.4735   1
   2  11   3 3485.45 255.756   1
  -2  11  -3 3492.35 256.222   1
   2 -11   3 3122.98 251.143   1
  -2 -11  -3 3771.94 258.529   1
   3 -11   3 7347.71 482.295   1
  -3  11  -3 6284.38 477.380   1
   3  11   3 8060.25 486.126   1
  -3 -11  -3 7036.86 482.658   1
   4  11   3 369.745 63.1857   1
  -4  11  -3 412.409 72.6913   1
   4 -11   3 278.249 56.5249   1
  -4 -11  -3 466.285 69.0853   1
  -5  11  -3 5509.54 396.671   1
  -5 -11  -3 5387.89 397.684   1
   5  11   3 6414.52 403.534   1
   5 -11   3 5889.84 398.914   1
  -7  11  -3 720.110 85.1295   1
  -7 -11  -3 620.801 83.1492   1
   7  11   3 722.922 85.9449   1
   7 -11   3 603.135 77.9495   1
  -8 -11  -3 274.551 57.5076   1
  -8  11  -3 315.035 63.0050   1
   8 -11   3 287.052 58.6811   1
  -9 -11  -3 69.8965 43.5078   1
   9  11   3 47.6559 45.3629   1
   9 -11   3 29.5752 36.2219   1
  -9  11  -3 49.5549 41.7759   1
 -10 -11  -3 637.992 81.3430   1
 -10  11  -3 483.651 75.2686   1
  10 -11   3 528.232 81.2929   1
 -11 -11  -3 10.1914 43.5963   1
  11  11   3 29.6471 45.0042   1
 -11  11  -3 9.67178 35.4336   1
  11 -11   3 10.1136 33.5160   1
 -12 -11  -3 30.9954 41.1726   1
  12  11   3 10.0860 43.8836   1
  12 -11   3 39.9314 45.4855   1
 -12  11  -3 29.7272 41.7031   1
 -13  11  -3 833.242 97.7016   1
 -13 -11  -3 894.816 101.604   1
  13 -11   3 791.520 94.6664   1
  13  11   3 852.447 99.2800   1
 -14 -11  -3-10.6687 50.0876   1
  14  11   3 90.6666 48.5980   1
 -14  11  -3 41.0089 36.8258   1
  14 -11   3 80.4378 47.8654   1
  15  11   3 40.4570 51.1908   1
 -15 -11  -3-10.7838 42.9452   1
  16 -11   3 9.96875 50.4478   1
 -16  11  -3-10.2931 48.2254   1
 -17  11  -3 48.4211 46.0391   1
  17 -11   3 103.117 55.2363   1
  17  11   3 10.0978 37.0346   1
 -17 -11  -3-10.8130 40.5397   1
 -18  11  -3 48.2554 49.5822   1
  18 -11   3 70.9574 44.9576   1
  18  11   3 60.3287 50.4350   1
 -18 -11  -3 86.0906 56.5140   1
 -19  11  -3-18.9923 41.2869   1
  19 -11   3 30.0256 47.5394   1
  19  11   3-9.95543 43.9762   1
 -19 -11  -3-10.6552 45.5728   1
 -20  11  -3 48.3295 48.3963   1
 -20 -11  -3-10.5045 51.9402   1
  20 -11   3 75.1735 48.7383   1
  20  11   3 39.2574 52.0399   1
 -22  12   3 46.8166 51.2212   1
  22 -12  -3 19.2697 55.8334   1
 -21  12   3-20.3607 50.3020   1
  21 -12  -3 65.7884 51.9177   1
 -20  12   3-29.9067 49.8589   1
  20 -12  -3-9.75532 50.5438   1
 -19  12   3-19.9409 48.0023   1
  19 -12  -3-9.95258 48.5424   1
 -18  12   3 60.0056 43.0166   1
  18  12  -3 51.8142 46.7085   1
  18 -12  -3 108.671 49.6060   1
 -17  12   3 96.0655 48.3052   1
  17 -12  -3 71.6091 48.2022   1
 -16 -12   3 933.648 103.072   1
  16 -12  -3 843.979 102.920   1
 -16  12   3 790.618 95.5709   1
  16  12  -3 991.661 107.490   1
  15 -12  -3-10.2162 49.1776   1
 -15  12   3-10.1745 47.0036   1
 -15 -12   3 10.5321 45.0465   1
  15  12  -3-10.1516 46.2233   1
  14 -12  -3 915.011 103.944   1
 -14 -12   3 881.003 105.452   1
 -14  12   3 943.775 104.733   1
  14  12  -3 1039.54 108.219   1
  13 -12  -3 429.658 71.3735   1
 -13 -12   3 419.054 70.1272   1
 -13  12   3 505.878 75.2454   1
  13  12  -3 336.973 62.2233   1
  12 -12  -3 1579.64 159.195   1
 -12 -12   3 1721.53 161.363   1
  12  12  -3 2143.29 165.176   1
 -12  12   3 2058.05 170.023   1
  11 -12  -3 915.307 103.269   1
 -11  12   3 944.351 102.946   1
  10  12  -3 612.919 80.9010   1
 -10  12   3 583.751 75.5682   1
  10 -12  -3 573.834 76.2046   1
 -10 -12   3 531.945 77.2486   1
   9  12  -3 471.464 71.2272   1
  -9  12   3 517.275 72.8897   1
   9 -12  -3 452.560 71.6955   1
  -9 -12   3 602.244 78.7050   1
   8  12  -3 92.7169 45.0281   1
  -8  12   3 69.2478 49.2195   1
   8 -12  -3 87.1625 48.7905   1
  -8 -12   3 139.476 48.5319   1
   7  12  -3 668.688 81.2238   1
  -7  12   3 609.718 80.0691   1
  -7 -12   3 753.351 84.3892   1
   6  12  -3 54.3373 40.1110   1
  -6  12   3 47.1675 42.4178   1
   6 -12  -3 19.1476 40.3655   1
  -6 -12   3 73.7637 39.5447   1
  -5 -12   3 5303.60 360.621   1
   5  12  -3 5000.63 358.236   1
  -4 -12   3 1529.89 134.925   1
   4  12  -3 1430.65 134.622   1
   3  12  -3 144.861 49.8759   1
  -3  12   3 124.761 54.8522   1
   3 -12  -3 165.673 53.6455   1
  -3 -12   3 176.785 49.2230   1
  -2  12   3 38.4544 50.9327   1
   2  12  -3 18.1659 41.3788   1
  -2 -12   3 26.2540 39.2797   1
   2 -12  -3 9.28010 39.7141   1
  -1  12   3 442.193 69.9721   1
   1  12  -3 318.247 63.7857   1
   1 -12  -3 419.638 68.2571   1
   0  12   3 588.664 77.2892   1
   0  12  -3 317.039 65.9965   1
   0 -12   3 454.444 68.4287   1
   0 -12  -3 400.272 68.4888   1
   1  12   3 3469.93 264.282   1
  -1 -12  -3 3498.31 266.125   1
  -1  12  -3 3717.41 266.612   1
   1 -12   3 3783.82 267.068   1
  -2  12  -3 553.048 77.5525   1
   2 -12   3 469.813 73.9670   1
  -3  12  -3 2678.82 209.288   1
   4  12   3 1399.32 119.776   1
  -4 -12  -3 903.664 111.866   1
   5  12   3 180.183 52.1096   1
   5 -12   3 245.633 56.9334   1
  -5 -12  -3 258.822 62.6739   1
  -6  12  -3 2456.11 193.006   1
   6 -12   3 2365.40 190.473   1
  -6 -12  -3 2979.22 204.057   1
   7  12   3 75.9426 40.8215   1
  -7  12  -3 61.8022 49.1084   1
   7 -12   3 66.9035 46.8004   1
  -8  12  -3 198.241 58.8581   1
  -8 -12  -3 142.240 45.7877   1
   8  12   3 201.826 49.5426   1
   8 -12   3 265.984 58.8141   1
  -9  12  -3 449.934 69.9682   1
  -9 -12  -3 439.481 69.4798   1
   9  12   3 351.539 67.0741   1
   9 -12   3 397.679 61.2998   1
 -10 -12  -3 246.737 63.9818   1
 -11  12  -3 96.6322 46.1875   1
  11 -12   3 72.9166 40.9958   1
 -12 -12  -3 115.455 47.8341   1
  12  12   3 20.1309 36.0764   1
 -12  12  -3 49.1535 42.7900   1
  12 -12   3-10.2112 31.9602   1
 -13 -12  -3 94.7578 54.2595   1
  13  12   3 102.006 55.5249   1
 -13  12  -3 142.438 50.6192   1
  13 -12   3 70.5932 40.6197   1
 -14 -12  -3 10.5368 53.3228   1
  14  12   3 10.2163 49.1774   1
 -14  12  -3-20.4027 46.4489   1
  14 -12   3 10.1186 42.5499   1
 -15  12  -3 92.1331 55.2657   1
  15 -12   3 140.333 54.6969   1
 -16 -12  -3-10.5296 50.0292   1
  16  12   3 40.8485 52.3059   1
 -16  12  -3 10.5205 37.6672   1
  16 -12   3 38.5817 47.0527   1
 -17 -12  -3-20.9770 53.1027   1
  17  12   3-51.1228 55.3384   1
  17 -12   3-29.6803 45.0757   1
 -17  12  -3-9.86876 40.8093   1
 -18 -12  -3 83.1608 52.6094   1
 -18  12  -3 9.28613 48.6471   1
  18 -12   3-30.1242 53.1842   1
  18  12   3-10.0878 54.5787   1
 -19 -12  -3 10.3374 44.9509   1
  19 -12   3-39.5298 37.8135   1
 -19  12  -3-9.30847 41.7632   1
  19  12   3 9.85742 49.2936   1
  21 -13  -3 45.2977 45.3819   1
 -19  13   3-48.9243 53.4863   1
  19 -13  -3 39.3468 50.9527   1
 -17  13   3 105.981 44.3999   1
  17 -13  -3 120.952 48.9986   1
  16 -13  -3 975.097 104.799   1
 -16 -13   3 699.567 99.6935   1
 -16  13   3 979.199 101.715   1
  16  13  -3 811.066 100.989   1
 -15 -13   3 280.610 63.2681   1
  15  13  -3 296.197 66.1854   1
  14 -13  -3 69.8984 52.5195   1
 -14 -13   3 181.946 59.2846   1
 -14  13   3 42.4127 49.9027   1
  14  13  -3 30.5350 44.5043   1
  13 -13  -3-10.0410 40.7560   1
 -13 -13   3 53.4479 49.3944   1
 -13  13   3 10.6385 43.1797   1
  13  13  -3 30.3916 44.0578   1
  12 -13  -3-19.5435 41.8082   1
 -12  13   3-20.9473 40.9076   1
  12  13  -3-9.96405 42.6304   1
 -12 -13   3-21.0203 46.4391   1
  11  13  -3 59.4929 43.9776   1
 -11  13   3 79.8782 42.1730   1
  11 -13  -3 49.9314 41.4522   1
 -11 -13   3 72.0094 49.6755   1
  10  13  -3 9.88739 44.4124   1
 -10  13   3 40.3242 43.1784   1
  10 -13  -3 38.9784 43.7728   1
 -10 -13   3 60.8211 47.5494   1
   9 -13  -3 383.916 69.3179   1
  -9  13   3 299.337 65.7089   1
   8 -13  -3 576.165 76.6454   1
  -8  13   3 700.147 84.4533   1
   7 -13  -3 2386.58 198.766   1
  -7 -13   3 2293.29 196.918   1
   7  13  -3 2969.44 205.872   1
  -7  13   3 2372.95 199.081   1
   6 -13  -3 8361.27 536.762   1
  -6 -13   3 7698.73 533.016   1
   6  13  -3 7606.64 532.475   1
  -6  13   3 8198.51 536.841   1
   5  13  -3 747.969 93.0670   1
  -5  13   3 838.441 98.4794   1
  -5 -13   3 775.010 91.8315   1
   5 -13  -3 896.772 98.2045   1
   4  13  -3-19.2029 43.0851   1
  -4  13   3-49.7638 41.1407   1
   4 -13  -3 9.57820 37.4144   1
  -4 -13   3-9.29098 42.3195   1
   3 -13  -3 76.4814 47.8907   1
  -3 -13   3 93.4404 45.0740   1
   3  13  -3 28.6624 37.4178   1
  -3  13   3-9.85923 44.9868   1
  -2 -13   3 4654.92 338.697   1
   2 -13  -3 4989.84 342.156   1
  -2  13   3 4678.11 340.696   1
   2  13  -3 4874.29 341.603   1
  -1  13   3 875.613 99.7621   1
   1  13  -3 723.435 89.0800   1
   1 -13  -3 964.234 102.112   1
  -1 -13   3 813.814 92.3454   1
   0  13   3 2263.19 188.623   1
   0 -13  -3 2385.25 191.388   1
   1  13   3 244.089 56.0428   1
  -1 -13  -3 367.845 59.5391   1
   2  13   3 281.997 59.0683   1
  -2  13  -3 238.965 57.7971   1
   2 -13   3 413.455 65.7303   1
  -2 -13  -3 258.361 53.9163   1
   3  13   3 642.424 85.3511   1
  -3  13  -3 493.899 77.2609   1
   3 -13   3 588.770 80.2388   1
  -3 -13  -3 622.584 82.8648   1
  -4  13  -3 2984.01 224.884   1
   4  13   3 2813.65 223.216   1
   4 -13   3 2830.90 222.670   1
  -4 -13  -3 2812.77 223.547   1
   5  13   3 334.480 62.7243   1
  -5  13  -3 294.273 57.1675   1
  -5 -13  -3 275.725 59.2796   1
  -6  13  -3 482.133 72.4124   1
   6 -13   3 454.042 72.5780   1
   6  13   3 412.874 71.0926   1
  -7  13  -3 31.5975 44.3021   1
   7 -13   3-19.3565 45.9815   1
   7  13   3 69.4164 42.4257   1
  -7 -13  -3-10.4693 36.5746   1
  -8  13  -3 2431.22 189.872   1
   8 -13   3 2236.64 185.577   1
   8  13   3 2111.89 182.265   1
  -8 -13  -3 2169.13 185.767   1
   9 -13   3 140.255 55.6214   1
  -9  13  -3 52.2244 49.2812   1
 -10 -13  -3 157.834 55.0448   1
 -10  13  -3 295.687 64.7154   1
  10 -13   3 195.818 53.9879   1
  10  13   3 278.760 62.2985   1
 -11  13  -3 1045.95 104.781   1
 -11 -13  -3 994.287 108.346   1
  11  13   3 1019.16 110.365   1
  11 -13   3 938.578 109.495   1
 -12  13  -3-19.6243 35.9850   1
 -12 -13  -3 73.7463 48.7039   1
  12  13   3 52.3816 57.8750   1
  12 -13   3 51.3381 46.0947   1
 -13 -13  -3 31.6536 42.8204   1
 -13  13  -3-30.1568 42.2799   1
  13 -13   3 49.9939 39.8213   1
 -14 -13  -3 126.860 51.3932   1
  14  13   3 161.035 57.7210   1
 -14  13  -3 201.689 57.2916   1
  14 -13   3 212.884 55.3619   1
 -15 -13  -3 73.9422 54.8330   1
  15  13   3 262.266 68.3540   1
 -15  13  -3 60.6608 52.5461   1
  15 -13   3 197.778 58.4830   1
 -16 -13  -3-42.0405 41.0568   1
  16  13   3-10.0836 45.9322   1
 -16  13  -3-10.6270 45.4710   1
  16 -13   3-18.7171 45.6566   1
 -17 -13  -3 73.1287 49.8594   1
  17  13   3 90.2505 45.2449   1
  17 -13   3 57.5625 43.9527   1
 -17  13  -3 99.0591 49.7681   1
 -18  13  -3 110.597 49.1729   1
 -18 -13  -3 72.0111 40.4467   1
  18  13   3 189.145 52.9761   1
 -20  14   3 142.078 53.4239   1
  20 -14  -3 121.474 52.2123   1
  19 -14  -3 9.56646 39.5325   1
 -18  14   3 796.649 90.2439   1
  18 -14  -3 688.567 88.2679   1
 -17  14   3 47.3858 41.9691   1
  17 -14  -3 50.0745 36.8015   1
 -16  14   3 135.274 52.9203   1
  16 -14  -3 236.490 62.1602   1
  15  14  -3 211.099 59.3660   1
  15 -14  -3 280.281 61.0946   1
 -15 -14   3 133.900 51.3137   1
 -15  14   3 142.399 50.8723   1
  14 -14  -3-9.96484 44.7129   1
 -14  14   3-31.7334 45.2542   1
 -14 -14   3-11.0478 47.2637   1
  13  14  -3 52.2588 47.5931   1
  13 -14  -3-9.99523 34.9105   1
 -13  14   3 10.6064 36.1067   1
 -13 -14   3 10.8549 44.0483   1
  12  14  -3 331.408 66.4460   1
  12 -14  -3 197.681 61.3314   1
 -12  14   3 386.650 73.1646   1
 -12 -14   3 460.218 70.9613   1
  11  14  -3 864.524 101.025   1
  11 -14  -3 1006.91 106.846   1
 -11  14   3 926.159 102.701   1
 -11 -14   3 903.435 102.936   1
  10  14  -3 3186.08 232.739   1
  10 -14  -3 2897.69 223.887   1
 -10  14   3 2742.83 224.284   1
 -10 -14   3 2839.08 225.225   1
  -9 -14   3 20.6410 44.3247   1
   9  14  -3 131.310 52.4743   1
  -9  14   3 40.5376 37.3369   1
   9 -14  -3 79.5019 39.0095   1
   8  14  -3 30.3393 45.3648   1
  -8 -14   3-30.8833 47.5569   1
  -7  14   3 2342.41 192.625   1
   7  14  -3 2253.80 191.320   1
   7 -14  -3 2255.52 190.621   1
  -7 -14   3 2644.15 197.952   1
  -6 -14   3 40.4008 41.2882   1
   6  14  -3 20.4712 46.8745   1
  -6  14   3 149.743 55.3494   1
   6 -14  -3 130.726 50.5294   1
  -5  14   3 1012.81 117.944   1
  -5 -14   3 1139.98 117.168   1
   5 -14  -3 956.072 113.694   1
   4  14  -3 634.306 85.3799   1
  -4  14   3 698.737 88.6340   1
   4 -14  -3 676.996 86.7523   1
  -4 -14   3 612.685 84.1527   1
  -3  14   3 194.139 56.1869   1
   3  14  -3 200.058 57.2171   1
  -3 -14   3 192.720 53.0930   1
   3 -14  -3 107.365 44.9244   1
   2  14  -3 975.629 105.096   1
  -2  14   3 1044.61 106.811   1
  -2 -14   3 870.978 97.3136   1
   2 -14  -3 707.176 92.7821   1
   1  14  -3 9250.82 607.903   1
  -1  14   3 9933.94 612.978   1
   1 -14  -3 8543.65 603.369   1
  -1 -14   3 8888.25 605.903   1
   0 -14  -3 667.978 84.3103   1
   0  14   3 790.974 91.8294   1
   0  14  -3 421.632 76.2479   1
   0 -14   3 517.429 82.7888   1
  -1 -14  -3 522.961 77.0517   1
   1  14   3 443.006 72.1024   1
  -1  14  -3 532.216 73.7068   1
   1 -14   3 434.860 72.2480   1
  -2 -14  -3 246.787 56.0973   1
   2 -14   3 248.793 59.7242   1
   2  14   3 272.692 60.0357   1
  -2  14  -3 259.117 64.6209   1
   3  14   3 1977.92 184.929   1
   3 -14   3 2249.38 187.335   1
  -3  14  -3 2367.20 190.996   1
  -3 -14  -3 2606.05 192.755   1
   4 -14   3 29.1858 37.9877   1
   4  14   3-10.1959 42.1327   1
  -4  14  -3-10.1484 46.2111   1
  -4 -14  -3-30.7521 29.9550   1
   5 -14   3 2044.13 186.850   1
  -5 -14  -3 2372.57 196.856   1
  -6  14  -3 71.7252 50.6867   1
   6 -14   3 30.3205 44.0371   1
  -6 -14  -3 41.9309 46.3957   1
  -7  14  -3 258.927 59.8794   1
  -8 -14  -3 138.617 49.6414   1
  -8  14  -3 85.9785 51.4170   1
   8  14   3 101.586 49.2844   1
   8 -14   3 71.2870 51.2892   1
  -9 -14  -3 1398.02 141.796   1
  -9  14  -3 1587.81 146.349   1
   9  14   3 1538.88 142.500   1
   9 -14   3 1485.13 139.565   1
 -10 -14  -3 106.704 45.9081   1
 -10  14  -3 51.5283 45.0817   1
  10 -14   3 113.537 48.6141   1
  10  14   3 60.8741 42.2163   1
  11  14   3 311.868 65.7372   1
 -11 -14  -3 74.7592 45.5227   1
 -12  14  -3 225.103 57.3264   1
  12 -14   3 163.754 46.6499   1
  13  14   3 544.668 81.1876   1
 -13 -14  -3 329.581 67.6643   1
 -13  14  -3 306.372 64.3820   1
  13 -14   3 338.508 66.1841   1
 -14 -14  -3-52.9970 55.5220   1
  14  14   3 61.3028 57.5318   1
  15  14   3 20.6329 49.0845   1
 -15 -14  -3 41.9785 50.5974   1
 -15  14  -3 79.3204 47.1812   1
  15 -14   3 39.1135 47.1556   1
 -16 -14  -3 31.1048 42.1403   1
  16  14   3 52.0051 52.0624   1
  17  14   3-41.3449 51.0630   1
 -17 -14  -3-20.4605 44.4964   1
 -17  14  -3-9.90466 42.3816   1
  17 -14   3-18.4373 46.6696   1
 -18  15   3 9.19782 44.8670   1
  18 -15  -3 28.6705 48.3759   1
 -17  15   3 230.488 55.5697   1
  17 -15  -3 407.605 70.1514   1
 -16  15   3 567.691 78.8198   1
  16 -15  -3 662.131 83.6591   1
  14  15  -3-21.4461 52.9598   1
  14 -15  -3 59.3290 52.9373   1
 -14  15   3-73.6129 53.8501   1
  13  15  -3 32.4812 51.4267   1
 -13  15   3-21.0929 36.8299   1
  13 -15  -3-9.93928 35.5667   1
 -13 -15   3 43.7758 46.0204   1
  12  15  -3 173.612 56.1568   1
  12 -15  -3 48.9805 48.4623   1
 -12 -15   3 75.2186 48.1615   1
 -10 -15   3 256.231 62.8954   1
  10  15  -3 369.064 69.8876   1
 -10  15   3 285.048 62.7996   1
  10 -15  -3 306.763 64.5220   1
  -9 -15   3 3650.79 280.404   1
  -9  15   3 3606.89 276.996   1
   9 -15  -3 3780.62 278.176   1
   9  15  -3 3932.26 282.092   1
   8  15  -3 104.111 51.6924   1
  -8 -15   3 137.916 49.2991   1
  -8  15   3 41.3355 37.3611   1
   8 -15  -3 101.516 41.5338   1
   7  15  -3 670.170 88.7785   1
  -7 -15   3 619.343 85.1491   1
   7 -15  -3 762.733 90.7536   1
  -7  15   3 683.647 90.6508   1
  -6 -15   3 3474.96 262.261   1
   6 -15  -3 3092.72 256.982   1
   6  15  -3 3847.82 267.681   1
  -6  15   3 3406.96 260.161   1
   5  15  -3-10.3870 47.2938   1
  -5 -15   3 10.1344 41.8750   1
   5 -15  -3 20.4884 40.7889   1
  -5  15   3-20.2317 46.7319   1
   4 -15  -3 386.558 64.8528   1
  -4 -15   3 521.713 75.9504   1
   4  15  -3 538.329 77.6454   1
  -4  15   3 409.191 66.6067   1
  -3 -15   3 130.215 49.2095   1
   3  15  -3 385.872 66.3120   1
  -2 -15   3 396.107 71.1174   1
   2  15  -3 358.163 69.3326   1
  -1 -15   3 357.714 63.9826   1
   1  15  -3 244.454 59.6837   1
   0 -15   3 570.969 81.2180   1
   0  15  -3 597.402 83.8044   1
   1 -15   3 50.9798 47.7740   1
  -1  15  -3-30.5442 44.9778   1
   2 -15   3 552.608 81.4430   1
  -2  15  -3 700.620 88.2885   1
   3 -15   3 60.9966 49.6225   1
  -3  15  -3 10.2744 48.8498   1
  -4 -15  -3 1830.10 163.155   1
   5  15   3-20.6226 47.6474   1
  -5 -15  -3-10.5103 44.9656   1
  -5  15  -3 10.1993 47.7983   1
   5 -15   3-50.6585 51.8908   1
  -6 -15  -3 84.0587 46.6961   1
   6  15   3 10.4504 45.7237   1
   6 -15   3 91.7299 51.2184   1
  -6  15  -3 165.933 58.6221   1
   7  15   3 309.583 63.0565   1
  -7  15  -3 228.546 54.9484   1
  -7 -15  -3 276.989 58.2162   1
   7 -15   3 284.524 55.6082   1
   8  15   3 1920.42 162.951   1
  -8 -15  -3 1679.73 155.725   1
   8 -15   3 1668.53 155.108   1
   9  15   3-10.2279 41.5401   1
  -9 -15  -3 65.1057 43.2433   1
 -10  15  -3 298.748 65.4210   1
  11  15   3 82.0349 53.7786   1
 -11  15  -3 59.0518 43.5536   1
  11 -15   3 31.4089 49.7982   1
 -11 -15  -3 10.8245 36.9369   1
  12  15   3 50.9343 54.0723   1
 -12  15  -3 57.9914 38.6541   1
  12 -15   3 40.8412 40.0290   1
 -12 -15  -3 107.914 57.2675   1
  13  15   3 80.7111 54.7048   1
 -13  15  -3 38.7520 44.2645   1
  13 -15   3 49.5034 44.5640   1
 -13 -15  -3 84.8271 51.1727   1
  14  15   3 208.673 61.3087   1
 -14  15  -3 245.406 62.9830   1
  14 -15   3 137.005 57.9642   1
 -14 -15  -3 369.061 68.9128   1
  15  15   3 58.9190 50.8648   1
 -15  15  -3 9.70349 35.5416   1
 -15 -15  -3-20.9434 49.0632   1
  15 -15   3-48.1083 43.1616   1
 -16  15  -3-9.82859 48.5555   1
  16 -15   3 46.9755 50.3104   1
 -17  16   3 98.7841 50.5978   1
  17 -16  -3-38.7322 46.6429   1
 -16  16   3 150.500 53.9600   1
  16 -16  -3 88.2639 48.3686   1
 -15  16   3 275.908 65.6913   1
  15 -16  -3 281.235 64.7212   1
 -14  16   3 341.540 77.0297   1
  14 -16  -3 350.462 67.4541   1
  12  16  -3 10.7808 49.8076   1
  12 -16  -3-9.70253 33.0307   1
 -12  16   3-20.7996 38.0955   1
 -11 -16   3 121.265 56.3697   1
 -11  16   3 181.279 56.7385   1
  11 -16  -3 70.1362 46.3294   1
  11  16  -3 161.717 54.5066   1
 -10 -16   3 120.330 55.8590   1
 -10  16   3 152.230 55.4089   1
  10 -16  -3 99.0881 51.8641   1
  10  16  -3 117.996 62.5668   1
  -9 -16   3 21.8241 46.7141   1
  -9  16   3 40.8925 37.4972   1
   9 -16  -3 29.6890 39.4552   1
   9  16  -3 32.1436 50.9320   1
  -8 -16   3 966.056 115.931   1
   8  16  -3 1402.35 129.716   1
  -7  16   3 1191.09 113.595   1
   7 -16  -3 796.427 97.0891   1
  -6  16   3 2015.56 166.976   1
   6 -16  -3 1770.73 165.729   1
  -5  16   3 630.948 85.0180   1
   5 -16  -3 630.072 85.2726   1
  -4  16   3 72.4259 50.6474   1
   4 -16  -3 72.0154 50.3625   1
  -3  16   3 676.976 91.5706   1
   3 -16  -3 675.755 88.5513   1
  -2  16   3 358.438 68.1280   1
   2 -16  -3 333.550 60.6556   1
  -1  16   3 1402.98 131.549   1
   1 -16  -3 1193.80 123.127   1
   0  16  -3 1525.30 148.865   1
   0  16   3 1908.54 156.499   1
   0 -16  -3 1770.80 152.475   1
   0 -16   3 1489.62 145.965   1
  -1  16  -3 422.432 75.6084   1
   1 -16   3 424.999 74.8368   1
   1  16   3 492.698 76.5420   1
  -2 -16  -3 10.5466 41.9993   1
  -2  16  -3 10.5306 51.3576   1
   2 -16   3-10.3397 46.3867   1
   2  16   3 32.0493 44.1482   1
  -3 -16  -3 360.950 70.5884   1
  -3  16  -3 228.806 62.1971   1
   3 -16   3 173.356 56.1933   1
   3  16   3 302.484 66.4851   1
  -4 -16  -3 180.607 50.5739   1
   4  16   3 302.656 62.7257   1
  -4  16  -3 178.996 52.7762   1
   4 -16   3 160.177 50.3216   1
   5  16   3 1868.85 152.655   1
  -5  16  -3 1336.22 144.308   1
   5 -16   3 1496.81 146.098   1
  -5 -16  -3 1766.61 154.716   1
   6  16   3 93.3185 42.8567   1
  -6  16  -3 208.460 59.8130   1
  -6 -16  -3 106.674 48.5432   1
   6 -16   3 163.841 53.6656   1
   7  16   3 1760.51 156.237   1
  -7 -16  -3 1575.66 148.509   1
   8  16   3 525.592 78.6812   1
  -8  16  -3 442.108 79.1413   1
   8 -16   3 429.210 75.9198   1
  -8 -16  -3 371.109 75.2922   1
   9  16   3 1335.25 137.564   1
  -9  16  -3 1322.52 134.183   1
   9 -16   3 1229.24 127.949   1
  -9 -16  -3 1569.96 140.126   1
  10  16   3 144.363 62.8019   1
 -10  16  -3 142.966 52.1976   1
 -10 -16  -3 117.587 55.2273   1
  10 -16   3 81.2555 49.4400   1
  11  16   3 439.833 74.2502   1
 -11 -16  -3 299.358 68.1416   1
  11 -16   3 434.418 69.5771   1
  12 -16   3 281.419 65.0245   1
 -12  16  -3 142.718 53.5505   1
  13  16   3 332.095 70.4552   1
 -13  16  -3 367.903 62.1854   1
 -13 -16  -3 276.521 60.8677   1
  14  16   3 89.7853 55.1202   1
 -14  16  -3 19.1835 42.4163   1
 -14 -16  -3 21.0568 52.0343   1
  14 -16   3 19.0149 39.3352   1
  15  16   3-19.7230 52.8058   1
  15 -17  -3 103.890 45.9085   1
 -15  17   3 105.563 52.3094   1
  14 -17  -3 94.9492 44.1618   1
 -14  17   3 70.5548 48.7874   1
  13 -17  -3 164.475 51.9067   1
 -13  17   3 102.507 51.2997   1
  12 -17  -3-37.7967 44.2917   1
 -12  17   3 92.8489 54.0570   1
 -11  17   3 109.787 55.9495   1
  11 -17  -3 79.0782 49.1506   1
 -10  17   3 159.013 57.0982   1
  10 -17  -3 187.567 61.2644   1
  10  17  -3 219.733 64.6264   1
  -9 -17   3 130.309 50.8784   1
  -9  17   3 111.793 53.3212   1
   9 -17  -3 175.382 57.5649   1
   9  17  -3 136.172 58.7224   1
  -8 -17   3 352.567 67.6925   1
  -8  17   3 325.351 68.0397   1
   8 -17  -3 271.656 60.6441   1
   8  17  -3 387.539 73.0767   1
  -7  17   3-10.4183 38.1630   1
  -7 -17   3 10.6142 42.2667   1
   7 -17  -3 10.1993 37.3611   1
   7  17  -3 54.3910 56.3490   1
  -6  17   3 389.373 73.4981   1
   6  17  -3 476.717 81.9648   1
  -6 -17   3 381.256 75.0955   1
   5  17  -3 10.8844 42.5012   1
  -5  17   3-30.5907 48.4377   1
  -5 -17   3 62.3494 51.3241   1
   5 -17  -3 10.2288 43.7532   1
   4  17  -3 1023.99 112.966   1
  -4 -17   3 870.936 107.065   1
   3  17  -3 159.517 55.6602   1
  -3 -17   3 105.696 50.1621   1
   2  17  -3 73.9154 43.1529   1
  -2 -17   3 95.6055 46.4709   1
   1  17  -3 52.3400 48.6350   1
  -1  17   3 148.062 55.6400   1
  -1 -17   3 63.2520 41.4838   1
   0  17   3 578.018 76.8432   1
   0  17  -3 524.507 82.2110   1
   0 -17   3 504.073 75.4689   1
   0 -17  -3 318.637 68.6961   1
  -1 -17  -3 51.2984 47.4727   1
  -1  17  -3 86.4699 54.1105   1
   1 -17   3-10.4815 49.1818   1
   1  17   3 52.5632 56.3422   1
  -2  17  -3 644.086 92.7654   1
   2 -17   3 903.887 98.5826   1
  -3  17  -3 20.9626 52.4414   1
   3 -17   3 40.5829 48.8750   1
  -4 -17  -3 10.6506 45.5705   1
   4  17   3 31.3705 52.3000   1
  -5 -17  -3 21.2547 48.4384   1
   5  17   3 72.8478 53.3335   1
  -5  17  -3 10.2625 50.0937   1
   5 -17   3 41.1925 51.5376   1
   6  17   3 1187.00 122.268   1
  -6  17  -3 1313.53 125.451   1
   6 -17   3 1175.53 119.077   1
  -6 -17  -3 974.823 117.738   1
   7  17   3 51.7603 50.6390   1
  -7  17  -3 64.4717 44.5776   1
   7 -17   3 39.4905 47.6896   1
  -7 -17  -3 95.1543 42.2851   1
   8  17   3 2145.43 184.724   1
  -8  17  -3 2156.89 185.584   1
   8 -17   3 2118.66 179.955   1
  -8 -17  -3 2458.98 190.948   1
   9  17   3 126.165 55.6804   1
  -9  17  -3 188.743 59.6170   1
   9 -17   3 338.011 64.6488   1
  -9 -17  -3 291.549 68.0541   1
  10  17   3 363.048 67.5820   1
 -10  17  -3 281.510 61.8068   1
  10 -17   3 279.899 64.3916   1
 -10 -17  -3 324.325 66.6313   1
  11  17   3 60.9783 55.1552   1
 -11  17  -3 47.6978 38.2333   1
  11 -17   3 91.2975 41.3909   1
 -11 -17  -3 94.4368 53.2798   1
  12  17   3-20.1424 42.3604   1
 -12  17  -3-37.2117 49.8104   1
  12 -17   3 9.82381 45.3922   1
 -12 -17  -3-10.4119 43.7927   1
  13  17   3-9.95892 43.9988   1
  13 -17   3 9.54253 41.4961   1
 -13  17  -3 18.3763 34.4186   1
 -13 -17  -3 41.3253 49.7376   1
  13 -18  -3 75.4542 47.5178   1
 -13  18   3 119.385 57.3845   1
  12 -18  -3-45.7888 44.7215   1
 -12  18   3-30.4631 48.9371   1
 -11  18   3 323.212 61.9709   1
 -10  18   3 68.1712 38.2499   1
  10 -18  -3 68.0263 36.6298   1
  -9  18   3 110.629 49.2194   1
   9 -18  -3 38.2529 36.8184   1
   8  18  -3 10.9934 50.0666   1
  -8  18   3 30.0013 42.7852   1
   8 -18  -3 9.80627 39.8035   1
   7  18  -3 338.672 72.6747   1
  -7 -18   3 425.795 73.8701   1
  -6  18   3 10.4334 47.5428   1
   6 -18  -3 50.3917 51.6403   1
  -5  18   3 544.351 79.8389   1
   5 -18  -3 343.705 70.0757   1
  -4  18   3 182.477 58.8952   1
   4 -18  -3 215.546 64.2666   1
  -3  18   3 245.578 59.5363   1
  -2  18   3 20.6389 44.9461   1
   2 -18  -3 61.5392 40.1351   1
  -1  18   3 104.995 57.5775   1
   1 -18  -3 50.5761 50.7875   1
   0  18  -3 32.6147 54.3884   1
   0  18   3 62.7635 41.6905   1
   0 -18   3 10.4970 50.5611   1
   0 -18  -3 10.0223 33.2537   1
  -1  18  -3 819.714 97.5889   1
   1  18   3 648.677 90.1516   1
   1 -18   3 714.280 88.1682   1
  -1 -18  -3 634.207 90.0318   1
  -2 -18  -3-30.6193 48.4821   1
  -2  18  -3 31.3608 50.3225   1
   2 -18   3-20.6150 46.2402   1
   2  18   3 62.7466 54.7829   1
  -3 -18  -3 113.717 50.7761   1
  -3  18  -3 104.752 57.5782   1
   3 -18   3 70.2564 52.9225   1
   3  18   3 106.931 55.7176   1
  -4 -18  -3-20.8916 47.6234   1
  -4  18  -3 123.661 56.9517   1
   4 -18   3 10.1346 47.5443   1
   4  18   3 32.2353 54.4306   1
  -5 -18  -3 158.353 59.0654   1
   5  18   3 376.759 70.0128   1
  -5  18  -3 276.869 61.2645   1
   5 -18   3 193.831 51.3647   1
   7  18   3 381.369 71.3312   1
  -7  18  -3 390.778 70.0699   1
   7 -18   3 294.843 64.3458   1
  -7 -18  -3 388.229 72.4921   1
   8  18   3 153.067 58.3106   1
  -8  18  -3 94.5352 53.4835   1
   8 -18   3 79.3088 49.3150   1
  -8 -18  -3 62.5025 49.1625   1
   9  18   3 20.2773 53.6956   1
  -9  18  -3-10.2774 50.1183   1
   9 -18   3-9.74344 46.9012   1
  -9 -18  -3 10.3558 50.5003   1
  10  18   3 30.1629 46.4562   1
 -10  18  -3 19.6125 44.6587   1
  10 -18   3 19.6305 45.9951   1
 -10 -18  -3-10.3281 42.6847   1
  11  18   3 30.3106 54.1897   1
 -11  18  -3 102.150 52.3961   1
 -11 -18  -3 10.0920 49.3256   1
  11 -18   3 59.2522 51.8358   1
  12  18   3 30.0205 60.0485   1
  11 -19  -3-9.26267 39.6166   1
 -11  19   3 19.2100 48.6072   1
  10 -19  -3 66.3053 47.9952   1
 -10  19   3 9.47352 45.0618   1
   9 -19  -3 9.43265 32.1390   1
  -9  19   3 38.6443 35.4144   1
   7 -19  -3 68.2554 52.2640   1
  -7  19   3 386.840 68.8477   1
   6 -19  -3-9.91072 40.2234   1
  -6  19   3 40.5092 41.8558   1
  -5 -19   3 10.6522 47.0537   1
  -5  19   3-9.98595 46.7864   1
   5  19  -3 10.7000 51.5058   1
   4 -19  -3 129.526 49.4492   1
  -4 -19   3 53.1333 55.2601   1
  -4  19   3 69.9508 49.5939   1
   4  19  -3 53.1292 53.3541   1
  -3 -19   3-31.9227 51.2262   1
   3 -19  -3 10.1159 41.8051   1
   3  19  -3-10.4922 52.4660   1
  -3  19   3-19.9441 43.3617   1
   2 -19  -3 10.0998 47.9730   1
  -2 -19   3 10.4857 47.0366   1
   2  19  -3 73.6519 55.1154   1
  -2  19   3-60.9661 53.8142   1
   1 -19  -3 484.821 77.2124   1
  -1 -19   3 346.112 69.9996   1
   1  19  -3 494.683 78.3939   1
  -1  19   3 378.101 73.3903   1
   0 -19   3 10.4411 56.4874   1
   0 -19  -3-9.98074 35.7169   1
   0  19   3-31.0854 44.3188   1
   0  19  -3 21.5384 55.7823   1
   1 -19   3 10.3180 38.6481   1
  -1 -19  -3-9.88314 34.5225   1
   1  19   3 41.2742 38.6502   1
  -1  19  -3 10.4885 54.9467   1
  -2 -19  -3 282.221 58.9420   1
   2  19   3 360.844 66.2963   1
   3  19   3 20.6311 49.0174   1
  -3  19  -3 10.3218 52.8715   1
   3 -19   3-39.8903 45.4291   1
  -3 -19  -3 80.5247 45.8524   1
   4  19   3 62.7313 60.0651   1
  -4 -19  -3 60.5313 49.2838   1
  -4  19  -3 80.7572 49.3135   1
   4 -19   3-10.0691 45.2617   1
  -5 -19  -3 41.1015 40.3312   1
   5  19   3 96.8853 50.6057   1
   5 -19   3 10.0266 51.5076   1
  -5  19  -3 131.710 58.8181   1
   6  19   3 31.2385 56.3791   1
  -6  19  -3 10.4620 38.3853   1
  -6 -19  -3 71.9404 55.0642   1
   6 -19   3 47.8939 37.4675   1
   7 -19   3 107.187 54.3022   1
  -7  19  -3 134.460 60.8838   1
   8  19   3 10.0120 55.8401   1
  -8  19  -3 51.2113 46.6447   1
   8 -19   3-19.2555 41.8691   1
  -8 -19  -3 20.4109 47.8240   1
   9  19   3 29.9084 51.6882   1
  -9  19  -3 19.7395 51.7495   1
   9 -19   3 66.2567 52.3119   1
  -9 -19  -3 30.4338 51.9947   1
  10  19   3 49.1013 48.5912   1
  -7  20   3-9.53520 34.9249   1
   7 -20  -3 18.7006 34.2477   1
   6 -20  -3 38.2625 50.1612   1
  -5  20   3 30.1787 46.4723   1
   5 -20  -3-19.3165 46.4913   1
  -4  20   3-9.72110 42.9496   1
   4 -20  -3-19.4664 39.5023   1
  -3  20   3-9.74112 48.1153   1
   3 -20  -3 39.0732 52.3000   1
   2  20  -3 10.3588 54.2617   1
  -2  20   3-39.0744 50.0201   1
   2 -20  -3 39.5722 51.2431   1
   1  20  -3-42.9357 56.8494   1
  -1  20   3 39.9468 48.0736   1
   1 -20  -3 29.5207 42.0886   1
  -1 -20   3-30.8938 54.5404   1
   0  20   3 29.9614 48.1235   1
   0  20  -3 104.083 61.4003   1
   0 -20  -3-9.87117 43.6580   1
   0 -20   3 51.0926 51.1390   1
   1  20   3 536.421 85.9342   1
  -1  20  -3 316.528 76.0426   1
  -1 -20  -3 633.518 82.1180   1
   1 -20   3 510.275 80.2797   1
   2  20   3 243.203 66.1344   1
  -2  20  -3 102.222 56.8942   1
  -2 -20  -3 96.3678 57.8768   1
   3  20   3 20.1005 41.6056   1
  -3 -20  -3 58.7509 39.8123   1
  -4  20  -3 108.486 55.1727   1
   4  20   3 100.691 62.0663   1
   4 -20   3 29.5607 50.0584   1
  -4 -20  -3 48.8646 51.3811   1
   5  20   3 79.8815 48.2027   1
   5 -20   3 57.3928 48.5441   1
  -5  20  -3 40.0498 56.4969   1
  -5 -20  -3 48.7185 47.0437   1
   6  20   3 30.4926 53.2423   1
   6 -20   3-18.6835 41.9046   1
  -6 -20  -3 9.82150 45.3721   1
  -6  20  -3-20.3334 57.7957   1
 -25   0   4 20.9404 42.5104   1
  25   0  -4 29.2608 45.7231   1
 -24   0   4-10.7538 47.5429   1
  24   0  -4 67.5976 48.3240   1
 -23   0   4-21.6836 46.3718   1
  23   0  -4 28.6157 43.4328   1
 -22   0   4 1418.20 137.415   1
  22   0  -4 1540.52 135.340   1
 -21   0   4 1559.74 139.353   1
  21   0  -4 1316.76 127.438   1
 -20   0   4 2357.02 179.521   1
  20   0  -4 1933.02 172.622   1
 -18   0   4 1095.57 110.591   1
  18   0  -4 1194.09 112.921   1
 -17   0   4 328.403 59.0856   1
  17   0  -4 510.406 65.3766   1
 -16   0   4 5237.95 352.412   1
  16   0  -4 4964.93 348.773   1
 -15   0   4 11988.8 815.595   1
  15   0  -4 13571.4 818.243   1
  14   0  -4 624.612 65.6368   1
 -14   0   4 435.807 61.1943   1
  13   0  -4 12843.5 824.238   1
 -13   0   4 13135.2 826.286   1
  12   0  -4 4995.52 319.819   1
 -12   0   4 4496.33 318.180   1
  11   0  -4 196.239 36.6631   1
  10   0  -4 31556.9 2074.60   1
 -10   0   4 35935.7 2078.07   1
   8   0  -4 47497.0 2762.12   1
  -8   0   4 42524.2 2760.78   1
   7   0  -4 46749.7 2817.02   1
  -7   0   4 45035.5 2817.38   1
   6   0  -4 10202.5 632.378   1
  -6   0   4 10148.8 633.131   1
   5   0  -4 762688. 47982.6   1
  -5   0   4 806643. 47981.7   1
   4   0  -4 511360. 30919.7   1
  -4   0   4 501243. 30919.9   1
  -2   0   4 361633. 22006.0   1
   2   0  -4 359032. 22006.4   1
  -1   0   4 167437. 10130.0   1
   1   0  -4 164115. 10130.2   1
   0   0   4 186590. 10477.0   1
   0   0  -4 156905. 10476.4   1
   1   0   4 668910. 38310.0   1
  -1   0  -4 583989. 38310.6   1
   2   0   4 545488. 34883.2   1
  -2   0  -4 598751. 34884.5   1
   4   0   4 1650.13 122.798   1
  -4   0  -4 1562.68 123.283   1
   5   0   4 63205.7 3695.37   1
  -5   0  -4 57059.6 3694.10   1
   6   0   4 1177.09 92.0835   1
  -6   0  -4 781.402 85.8071   1
   7   0   4 48915.2 3083.95   1
  -7   0  -4 51146.7 3086.21   1
   8   0   4 32119.4 1883.70   1
  -8   0  -4 28548.5 1880.27   1
  10   0   4 27965.4 1709.85   1
 -10   0  -4 26698.1 1706.88   1
  11   0   4 8863.70 602.124   1
 -11   0  -4 9526.27 603.780   1
  12   0   4 4889.58 322.983   1
 -12   0  -4 4198.55 317.538   1
 -13   0  -4 65.3212 38.6177   1
  13   0   4 8.55811 36.0519   1
 -14   0  -4 450.245 68.7040   1
  14   0   4 413.691 61.8125   1
  15   0   4 981.182 106.315   1
 -15   0  -4 1310.16 119.600   1
  16   0   4 7587.97 537.573   1
 -16   0  -4 8861.01 554.839   1
  18   0   4 584.222 76.7572   1
 -18   0  -4 572.584 80.4375   1
  19   0   4 104.296 45.3708   1
 -19   0  -4 72.8708 49.7518   1
  20   0   4 476.038 74.3553   1
 -20   0  -4 467.226 75.7452   1
  21   0   4 389.826 70.4315   1
 -21   0  -4 456.171 70.1321   1
  22   0   4-18.8218 41.5703   1
 -22   0  -4 19.1668 46.7337   1
  23   0   4 270.871 61.0733   1
 -23   0  -4 151.994 52.9812   1
  24   0   4 82.0105 43.6878   1
 -24   0  -4 113.438 41.5266   1
  25  -1  -4 201.743 57.7673   1
 -25   1   4 65.4981 51.8553   1
  24   1  -4-19.7067 50.4546   1
 -24  -1   4-50.8416 49.5866   1
 -24   1   4 10.7195 42.6823   1
  24  -1  -4 27.9717 39.2088   1
  23   1  -4 175.005 54.7142   1
 -23  -1   4 164.054 58.2027   1
 -23   1   4 52.9609 48.0799   1
  23  -1  -4 85.9855 49.4709   1
  22   1  -4 360.381 65.5286   1
 -22  -1   4 277.109 68.9130   1
 -22   1   4 483.908 70.9192   1
  22  -1  -4 352.701 66.1270   1
  21   1  -4 2477.62 201.166   1
  21  -1  -4 2701.89 205.118   1
 -21   1   4 2460.15 201.970   1
 -21  -1   4 2590.06 205.845   1
  20   1  -4 375.930 61.7205   1
 -20  -1   4 386.747 70.9583   1
 -20   1   4 324.790 64.0649   1
  20  -1  -4 361.700 64.8948   1
  19   1  -4 50.2053 39.3447   1
 -19  -1   4 60.6116 43.3339   1
  18  -1  -4 2793.04 213.149   1
  18   1  -4 2491.41 205.559   1
 -18   1   4 2658.44 211.812   1
 -18  -1   4 3222.02 221.722   1
  17   1  -4 9347.51 650.456   1
 -17  -1   4 10381.6 659.129   1
 -17   1   4 10017.2 656.239   1
  17  -1  -4 10533.8 656.912   1
  16   1  -4 2717.44 207.280   1
 -16  -1   4 2878.42 210.080   1
 -16   1   4 2573.62 208.146   1
  16  -1  -4 2999.22 211.606   1
 -15   1   4 444.880 64.5205   1
  15  -1  -4 428.409 59.1482   1
  14   1  -4 6792.56 444.451   1
 -14  -1   4 6590.65 444.985   1
 -14   1   4 7159.76 449.599   1
  14  -1  -4 6326.56 444.914   1
  13   1  -4 11107.9 753.309   1
 -13  -1   4 11996.2 756.496   1
 -13   1   4 12716.1 760.619   1
  13  -1  -4 11719.2 757.288   1
 -12  -1   4 23889.5 1533.17   1
 -12   1   4 22797.0 1533.72   1
  12  -1  -4 27887.1 1541.18   1
  11   1  -4 57592.8 3508.76   1
 -11  -1   4 55870.2 3509.98   1
 -11   1   4 55704.1 3510.67   1
  11  -1  -4 59268.1 3514.11   1
  10   1  -4 7209.96 479.996   1
 -10   1   4 7782.80 486.783   1
  10  -1  -4 7663.61 485.750   1
  -9   1   4 18913.1 1188.80   1
   9  -1  -4 19260.9 1188.53   1
   8   1  -4 103983. 6640.86   1
  -8  -1   4 113848. 6643.59   1
   7   1  -4 304.217 32.4291   1
  -7   1   4 261.113 34.6707   1
   7  -1  -4 302.507 39.2036   1
  -7  -1   4 341.690 34.4807   1
   6   1  -4 543073. 31973.6   1
  -6   1   4 512005. 31979.2   1
   6  -1  -4 518264. 31978.2   1
  -6  -1   4 514137. 31974.5   1
   5   1  -4 2496.47 171.563   1
  -5   1   4 2645.80 177.706   1
  -5  -1   4 2946.85 172.381   1
   5  -1  -4 2829.28 178.201   1
  -4   1   4 88494.8 5476.69   1
   4  -1  -4 90518.2 5476.01   1
   3  -1  -4 52362.7 3226.47   1
  -3   1   4 53055.3 3226.85   1
  -2   1   4 14373.9 884.175   1
   2  -1  -4 14273.8 884.466   1
   1  -1  -4 35208.6 2054.60   1
   1   1  -4 32009.5 2050.99   1
  -1   1   4 31676.7 2054.19   1
  -1  -1   4 35054.0 2051.26   1
   0  -1  -4 13257.7 850.073   1
   0   1   4 14352.8 850.412   1
   0   1  -4 14299.8 849.116   1
   0  -1   4 12977.2 848.429   1
  -1   1  -4 6118.72 376.286   1
  -1  -1  -4 5919.91 377.536   1
   1  -1   4 5732.70 375.706   1
   1   1   4 5873.80 376.788   1
  -2   1  -4 546354. 34053.4   1
  -2  -1  -4 583005. 34055.1   1
   2  -1   4 562418. 34054.0   1
   2   1   4 539598. 34054.5   1
  -3  -1  -4 12380.8 767.986   1
   3   1   4 11979.7 763.763   1
  -4   1  -4 293094. 17465.9   1
  -4  -1  -4 284440. 17469.0   1
   4  -1   4 296012. 17465.3   1
   4   1   4 270096. 17463.9   1
  -5   1  -4 50926.2 2947.52   1
  -5  -1  -4 44812.3 2948.54   1
   5  -1   4 52476.7 2947.01   1
   5   1   4 43331.2 2943.94   1
  -6   1  -4 1973.75 153.261   1
  -6  -1  -4 2209.31 158.443   1
   6  -1   4 2117.59 153.850   1
   6   1   4 1858.75 150.028   1
  -7   1  -4 4243.21 316.498   1
  -7  -1  -4 4718.91 322.294   1
   7  -1   4 4586.72 318.224   1
   7   1   4 5212.87 319.108   1
  -8   1  -4 10434.7 653.540   1
  -8  -1  -4 10826.7 657.770   1
   8  -1   4 9825.28 650.753   1
   8   1   4 9527.06 648.314   1
  -9   1  -4 1263.15 116.318   1
  -9  -1  -4 1202.43 115.861   1
   9  -1   4 1331.69 117.680   1
   9   1   4 1263.71 110.979   1
 -10  -1  -4 15915.8 983.324   1
 -10   1  -4 15455.8 977.928   1
  10  -1   4 15361.0 975.182   1
  10   1   4 14794.3 972.009   1
 -11   1  -4 18954.9 1334.75   1
  11  -1   4 21879.5 1337.71   1
  11   1   4 19901.8 1332.50   1
 -12   1  -4 1790.89 153.973   1
 -12  -1  -4 2003.54 155.663   1
  12  -1   4 1619.08 148.313   1
  12   1   4 1704.68 147.277   1
 -13   1  -4 36.2015 32.4017   1
 -13  -1  -4 19.1805 43.0315   1
  13  -1   4 17.5946 31.4966   1
  13   1   4-17.2729 38.7543   1
 -14   1  -4 557.839 83.1171   1
 -14  -1  -4 682.627 84.7544   1
  14   1   4 780.776 86.0115   1
  14  -1   4 793.443 90.2075   1
 -15   1  -4 2795.89 214.097   1
 -15  -1  -4 2879.70 220.699   1
  15  -1   4 3333.13 222.368   1
 -16   1  -4 2219.92 185.979   1
 -16  -1  -4 2458.72 191.414   1
  16  -1   4 2235.57 183.871   1
  16   1   4 2178.81 181.879   1
 -18   1  -4 692.800 87.7682   1
 -18  -1  -4 500.079 75.8589   1
  18  -1   4 492.772 70.5547   1
  18   1   4 555.938 76.3200   1
 -19   1  -4 428.637 77.2816   1
 -19  -1  -4 412.710 71.3095   1
  19   1   4 520.803 74.4777   1
  19  -1   4 333.260 67.7367   1
 -20  -1  -4 411.770 67.3527   1
  20   1   4 280.074 65.9886   1
  20  -1   4 208.874 56.3442   1
 -21   1  -4 353.689 62.7614   1
 -21  -1  -4 531.475 78.8340   1
  21   1   4 328.855 67.1550   1
 -22   1  -4 29.8732 42.7955   1
 -22  -1  -4 69.4407 49.7777   1
  22  -1   4 55.6494 44.8424   1
  22   1   4 105.317 42.4999   1
 -23  -1  -4-19.4891 46.3086   1
  23   1   4-28.3478 49.5193   1
 -24  -1  -4 19.0619 44.6654   1
 -24   1  -4 45.6187 46.1821   1
  24   1   4 27.3848 42.1813   1
  24  -1   4-26.8848 45.8984   1
  26  -2  -4 36.9224 47.8647   1
 -25   2   4 159.421 51.0585   1
  25  -2  -4 94.4144 50.5853   1
 -24   2   4 20.0874 37.6316   1
 -24  -2   4 31.2833 43.1035   1
  24  -2  -4 9.96858 42.6520   1
  24   2  -4 20.2145 46.0357   1
 -23   2   4 180.416 51.8778   1
 -23  -2   4 113.195 48.8027   1
  23  -2  -4 68.6660 40.5143   1
  23   2  -4 148.908 47.1221   1
 -22  -2   4 566.037 78.9451   1
  22   2  -4 615.184 81.1942   1
 -21   2   4 49.8674 43.4675   1
 -21  -2   4 38.4107 43.8279   1
  21  -2  -4 27.9830 43.1973   1
  21   2  -4 84.8438 48.9234   1
 -20   2   4 1290.61 119.450   1
 -20  -2   4 1200.91 116.869   1
  20  -2  -4 1142.54 115.715   1
  20   2  -4 1032.06 111.779   1
 -19   2   4 573.085 78.7172   1
 -19  -2   4 766.530 86.2045   1
  19  -2  -4 764.086 87.0934   1
  19   2  -4 692.438 82.7195   1
 -18   2   4 383.486 67.2420   1
 -18  -2   4 576.991 73.6272   1
  18  -2  -4 524.840 70.4780   1
  18   2  -4 452.161 67.0473   1
 -17   2   4 8488.59 559.324   1
 -17  -2   4 7638.74 554.930   1
  17  -2  -4 9136.81 560.789   1
  17   2  -4 8511.24 555.171   1
 -16   2   4 994.130 95.9468   1
 -16  -2   4 870.895 89.0314   1
  16  -2  -4 691.266 85.1670   1
  16   2  -4 709.738 81.3358   1
 -15   2   4 11683.6 787.299   1
  15  -2  -4 12882.8 791.569   1
 -14  -2   4 1965.36 152.515   1
  14   2  -4 1828.80 147.118   1
 -13   2   4 1074.48 99.9873   1
 -13  -2   4 1105.91 100.331   1
  13  -2  -4 1289.67 108.209   1
  13   2  -4 1002.71 94.9194   1
 -12   2   4 3483.76 255.445   1
 -12  -2   4 4151.52 257.068   1
  12  -2  -4 3773.44 255.537   1
  12   2  -4 3272.91 248.688   1
 -11   2   4 923.402 90.7806   1
  11  -2  -4 1093.86 93.0701   1
 -11  -2   4 1094.78 92.6056   1
 -10   2   4 4274.97 311.382   1
  10   2  -4 4800.35 308.055   1
  10  -2  -4 4700.47 312.794   1
 -10  -2   4 4869.39 310.364   1
   9  -2  -4 121987. 7043.35   1
  -9   2   4 108941. 7039.01   1
  -8   2   4 22857.4 1377.19   1
   8   2  -4 23996.9 1369.87   1
   8  -2  -4 22495.2 1376.23   1
  -8  -2   4 19808.6 1368.32   1
   7   2  -4 145165. 8471.21   1
  -7  -2   4 131561. 8471.93   1
  -6   2   4 49909.2 3010.63   1
   6  -2  -4 48395.5 3010.55   1
   6   2  -4 50110.3 3003.01   1
  -6  -2   4 47806.5 3002.77   1
   5  -2  -4 55218.8 3740.32   1
   5   2  -4 67358.2 3732.30   1
  -5  -2   4 58170.1 3731.53   1
  -5   2   4 60165.4 3741.23   1
  -4   2   4 2085.39 145.808   1
   4  -2  -4 2221.09 146.425   1
  -3   2   4 12125.8 787.325   1
   3  -2  -4 13155.2 786.802   1
  -2   2   4 788.314 64.5318   1
   2  -2  -4 772.466 64.9265   1
  -2  -2   4 885.217 57.9892   1
   2   2  -4 808.607 58.3413   1
   1  -2  -4 4854.75 283.672   1
  -1   2   4 4522.89 281.716   1
  -1  -2   4 4871.05 277.417   1
   0  -2  -4 2338.22 168.817   1
   0   2  -4 2741.55 166.218   1
   0  -2   4 2456.44 164.753   1
   0   2   4 2266.16 166.367   1
  -1  -2  -4 18928.6 1278.61   1
   1  -2   4 22122.7 1278.34   1
   1   2   4 20490.2 1281.17   1
  -1   2  -4 21067.5 1279.61   1
  -2   2  -4 10810.1 641.479   1
   2  -2   4 9554.01 639.778   1
   3   2   4 27049.6 1596.13   1
  -3  -2  -4 25736.2 1597.85   1
  -3   2  -4 23851.2 1593.84   1
   3  -2   4 26729.3 1600.53   1
   4   2   4 8949.60 595.657   1
  -4  -2  -4 9161.10 597.198   1
  -4   2  -4 9350.92 595.457   1
   4  -2   4 9908.55 598.694   1
   5   2   4 56828.3 3413.28   1
  -5  -2  -4 52364.4 3412.23   1
  -5   2  -4 53848.6 3411.16   1
   5  -2   4 59061.8 3415.06   1
   6   2   4 5192.32 347.027   1
  -6  -2  -4 5688.65 350.241   1
  -6   2  -4 4757.47 346.267   1
   6  -2   4 5137.63 347.819   1
   7   2   4 25975.0 1705.46   1
  -7  -2  -4 25690.5 1705.34   1
  -7   2  -4 30557.4 1713.80   1
   7  -2   4 28199.5 1709.88   1
   8   2   4 1786.87 144.193   1
  -8  -2  -4 1837.65 145.446   1
  -8   2  -4 1841.15 146.220   1
   8  -2   4 1852.64 147.268   1
   9   2   4 1859.87 151.994   1
  -9  -2  -4 1765.02 151.299   1
  -9   2  -4 2080.35 156.462   1
   9  -2   4 1921.25 153.775   1
 -10  -2  -4 6135.48 455.117   1
 -10   2  -4 6646.42 458.685   1
  10  -2   4 6645.91 458.216   1
  11   2   4 13775.0 837.039   1
 -11  -2  -4 12982.0 835.792   1
 -11   2  -4 12752.6 834.955   1
  11  -2   4 12455.8 834.451   1
  12   2   4 1451.69 126.877   1
 -12  -2  -4 1303.44 123.694   1
 -12   2  -4 1496.48 129.266   1
  12  -2   4 1247.72 123.627   1
  13  -2   4 2170.79 178.533   1
  13   2   4 2082.77 173.946   1
 -13  -2  -4 2358.02 179.325   1
  14   2   4 2581.79 213.646   1
  14  -2   4 2952.81 219.286   1
 -14  -2  -4 2740.91 214.940   1
 -14   2  -4 3129.01 223.478   1
  15   2   4 656.963 80.6289   1
 -15  -2  -4 631.308 78.4636   1
 -15   2  -4 481.625 73.6153   1
  15  -2   4 481.012 75.2531   1
  16   2   4 2967.28 236.625   1
  16  -2   4 3583.43 242.275   1
 -16  -2  -4 3283.14 239.968   1
 -16   2  -4 2701.45 233.456   1
 -17   2  -4 747.763 91.1756   1
  17  -2   4 820.728 93.9665   1
  18   2   4 224.451 61.1090   1
 -18   2  -4 177.641 53.5338   1
  18  -2   4 176.144 50.8575   1
 -19  -2  -4 40.6703 44.9149   1
 -19   2  -4 10.2875 39.3566   1
  19  -2   4-18.8699 38.9873   1
  20   2   4 265.988 60.6340   1
 -20  -2  -4 121.912 55.5318   1
 -20   2  -4 263.961 57.0329   1
  20  -2   4 99.6902 44.4846   1
  21   2   4 106.873 51.3406   1
  21  -2   4 134.578 46.9612   1
 -21   2  -4 86.6589 44.4698   1
 -21  -2  -4 111.346 46.5830   1
  22   2   4 104.853 50.6143   1
  22  -2   4 138.644 49.6480   1
 -22   2  -4 112.881 44.6654   1
 -22  -2  -4 199.294 59.3278   1
  23   2   4-9.25331 47.9326   1
  24   2   4 143.609 54.9335   1
  24  -2   4 35.2152 42.0697   1
 -24   2  -4 66.1677 51.3454   1
 -24  -2  -4 57.9880 46.1362   1
 -25   3   4 20.0488 42.8836   1
  25  -3  -4 9.83692 44.7984   1
  24   3  -4 39.4555 41.5715   1
 -24  -3   4 52.8986 45.3345   1
  23   3  -4 39.6868 44.5242   1
 -23  -3   4-10.3285 49.7334   1
 -23   3   4 61.1048 45.7009   1
  23  -3  -4-9.61341 40.4452   1
  22   3  -4 323.644 64.9144   1
 -22  -3   4 470.975 70.6264   1
 -22   3   4 360.432 66.0848   1
  22  -3  -4 428.534 69.2812   1
  21   3  -4 839.109 97.5157   1
 -21  -3   4 820.447 98.4930   1
 -21   3   4 919.617 101.586   1
  21  -3  -4 1007.35 103.592   1
  20   3  -4 573.956 78.9470   1
 -20  -3   4 581.352 81.5302   1
 -20   3   4 586.382 79.9454   1
  20  -3  -4 589.868 80.3200   1
  19   3  -4 1742.83 153.767   1
 -19   3   4 2131.02 163.639   1
  19  -3  -4 2026.89 160.427   1
  18   3  -4 3871.97 283.711   1
 -18  -3   4 4037.65 286.919   1
  17   3  -4 1053.74 98.7541   1
 -17  -3   4 888.205 96.2572   1
 -17   3   4 1205.01 106.940   1
  16   3  -4 1047.43 101.081   1
 -16  -3   4 1090.85 102.430   1
 -16   3   4 925.673 100.047   1
  16  -3  -4 1055.00 105.025   1
 -15   3   4 1542.92 137.657   1
  15  -3  -4 1775.31 146.647   1
  14   3  -4 1722.95 133.231   1
 -14  -3   4 1459.28 130.382   1
 -14   3   4 1713.26 140.525   1
  14  -3  -4 1550.69 134.909   1
  13   3  -4 15101.1 915.504   1
 -13  -3   4 13827.8 912.836   1
  12   3  -4 19457.3 1160.07   1
  12  -3  -4 18795.6 1165.90   1
 -12  -3   4 17655.5 1159.45   1
 -12   3   4 18115.1 1164.64   1
  11   3  -4 8719.97 596.864   1
  11  -3  -4 10021.9 606.726   1
 -11  -3   4 9258.09 597.831   1
 -11   3   4 9679.70 603.733   1
  10  -3  -4 301.168 46.6145   1
 -10  -3   4 182.059 36.4094   1
 -10   3   4 225.382 40.7204   1
  -9   3   4 13799.9 859.879   1
   9  -3  -4 13392.4 858.418   1
  -8   3   4 38098.2 2440.86   1
   8   3  -4 42802.0 2432.33   1
   8  -3  -4 36676.1 2436.96   1
  -7   3   4 6249.09 379.678   1
  -7  -3   4 5501.11 367.356   1
   7   3  -4 5942.23 369.331   1
   7  -3  -4 5554.02 377.053   1
  -6  -3   4 65662.7 4307.59   1
   6   3  -4 74972.6 4307.45   1
  -5  -3   4 679.180 55.5367   1
   5   3  -4 779.244 55.9556   1
  -4  -3   4 64770.4 3923.51   1
   4  -3  -4 59878.7 3931.39   1
  -4   3   4 63365.3 3933.16   1
   4   3  -4 66156.2 3923.57   1
   3  -3  -4 7.22183 25.2543   1
  -3  -3   4 29.0535 14.1701   1
   3   3  -4 16.7274 13.7555   1
  -3   3   4 31.6287 22.1639   1
   2  -3  -4 15917.9 1124.73   1
  -2   3   4 16269.2 1123.62   1
   2   3  -4 20037.2 1119.38   1
  -2  -3   4 19080.9 1118.60   1
   1  -3  -4 10938.1 648.408   1
  -1  -3   4 11586.6 640.940   1
  -1   3   4 10724.6 646.730   1
   0  -3   4 18926.3 1090.90   1
   0   3  -4 16365.2 1089.18   1
   1  -3   4 34031.4 2010.57   1
  -1   3  -4 31426.5 2005.94   1
  -2  -3  -4 53205.7 3193.03   1
   2   3   4 50709.6 3190.08   1
  -3  -3  -4 308.303 45.5970   1
   3  -3   4 332.769 43.8348   1
   3   3   4 414.418 49.9002   1
  -4  -3  -4 24552.0 1725.03   1
   4  -3   4 28777.3 1728.60   1
   4   3   4 31218.3 1729.97   1
  -4   3  -4 27461.8 1728.16   1
  -5   3  -4 19258.4 1125.65   1
  -5  -3  -4 18995.5 1124.36   1
   5   3   4 16928.0 1119.56   1
   5  -3   4 16639.9 1120.35   1
  -6   3  -4 33143.0 2227.45   1
  -6  -3  -4 39420.2 2233.81   1
   6   3   4 40465.2 2232.39   1
   6  -3   4 32043.7 2228.29   1
  -7   3  -4 15122.7 911.050   1
  -7  -3  -4 14443.2 909.832   1
   7   3   4 13154.1 905.276   1
   7  -3   4 14694.9 913.347   1
  -9   3  -4 1095.81 108.687   1
  -9  -3  -4 1304.20 113.019   1
   9   3   4 1219.25 110.516   1
   9  -3   4 1187.73 109.054   1
 -10   3  -4 5417.31 346.240   1
 -10  -3  -4 4785.43 340.332   1
  10   3   4 4775.16 339.161   1
  10  -3   4 4648.00 338.429   1
 -11   3  -4 2960.02 212.741   1
 -11  -3  -4 2816.92 213.450   1
  11   3   4 2639.20 208.884   1
  11  -3   4 2639.86 210.164   1
 -12   3  -4 3817.08 267.943   1
 -12  -3  -4 3729.91 269.007   1
  12   3   4 3599.49 264.147   1
  12  -3   4 3432.43 262.213   1
 -14   3  -4 2967.40 239.630   1
 -14  -3  -4 3179.51 244.029   1
  14   3   4 3603.23 246.141   1
  14  -3   4 3101.45 240.002   1
 -15   3  -4 2344.29 195.158   1
 -15  -3  -4 2406.06 197.995   1
  15   3   4 2518.51 196.652   1
  15  -3   4 2533.49 197.529   1
 -16   3  -4 259.322 60.1368   1
 -16  -3  -4 150.227 54.5234   1
  16   3   4 115.347 46.7202   1
  16  -3   4 149.046 53.3825   1
  17  -3   4 1020.54 109.862   1
 -17   3  -4 1092.92 115.531   1
 -18   3  -4-19.8715 43.1986   1
 -18  -3  -4-20.3905 39.0027   1
  18   3   4 9.74864 45.6754   1
  18  -3   4 48.3106 42.0090   1
 -19   3  -4 366.537 63.5029   1
 -19  -3  -4 255.281 66.6630   1
  19   3   4 357.922 69.5602   1
  19  -3   4 437.466 66.0533   1
 -20   3  -4 9.81474 43.3606   1
 -20  -3  -4 10.2515 41.6021   1
  20   3   4-9.55253 48.3473   1
  20  -3   4-58.4184 49.8607   1
 -21   3  -4 60.6409 53.5493   1
 -21  -3  -4 20.4962 41.6109   1
  21   3   4 9.51504 37.9176   1
  21  -3   4 27.3874 44.5457   1
 -22   3  -4 121.940 51.7989   1
  22   3   4 75.4116 51.8996   1
 -22  -3  -4 110.660 51.8861   1
 -23   3  -4 51.1846 45.3301   1
  23  -3   4 52.4553 38.1420   1
  24   3   4-9.15524 37.1476   1
 -24  -3  -4 9.42107 40.9600   1
 -26   4   4 78.7269 51.0724   1
  26  -4  -4 28.8363 50.4513   1
 -25   4   4 100.395 47.1048   1
  25  -4  -4-19.2806 51.1184   1
 -24   4   4 51.1677 40.8211   1
  24  -4  -4 28.6860 41.6457   1
 -23   4   4 10.0407 39.9794   1
 -23  -4   4-20.8200 43.0143   1
  23   4  -4-10.0137 47.5641   1
  23  -4  -4 29.4610 48.4996   1
 -22   4   4-20.1855 45.2735   1
 -22  -4   4 10.3399 37.8708   1
  22   4  -4 29.2880 46.3710   1
  22  -4  -4-19.4514 46.8155   1
  21   4  -4 333.269 65.9463   1
 -21  -4   4 427.106 69.4409   1
 -20   4   4 200.016 51.7291   1
 -20  -4   4 99.7486 46.0067   1
  20   4  -4 184.461 52.5340   1
  20  -4  -4 211.368 52.5349   1
 -19   4   4 1861.03 158.925   1
 -19  -4   4 1613.16 150.197   1
  19   4  -4 1854.44 152.173   1
  19  -4  -4 1682.21 153.143   1
 -18   4   4 502.664 75.2358   1
 -18  -4   4 624.280 81.0729   1
  18   4  -4 784.833 81.3967   1
  18  -4  -4 579.013 79.7907   1
 -17   4   4 62.6938 39.2181   1
 -17  -4   4 78.9112 38.4052   1
  17   4  -4 73.3234 36.2894   1
  17  -4  -4 94.7481 44.6364   1
 -16   4   4 945.907 101.095   1
  16  -4  -4 1014.43 105.635   1
 -16  -4   4 1172.88 103.890   1
  16   4  -4 842.178 91.9570   1
 -15  -4   4 7.87670 30.7795   1
  15   4  -4 29.2411 31.8081   1
 -15   4   4 27.1608 42.4369   1
 -14  -4   4 5308.76 356.665   1
  14   4  -4 5001.75 349.768   1
  14  -4  -4 5240.28 356.449   1
 -13   4   4 10586.8 695.586   1
  13  -4  -4 10748.2 696.086   1
 -13  -4   4 11020.9 691.832   1
  13   4  -4 10637.1 689.242   1
 -12   4   4 28.1371 26.3651   1
  12   4  -4 59.4425 29.7411   1
  12  -4  -4-14.7264 25.7364   1
 -12  -4   4 6.12142 24.3976   1
 -11  -4   4 7287.25 529.931   1
 -11   4   4 8986.03 541.321   1
  11  -4  -4 9057.41 543.714   1
  11   4  -4 8198.11 531.398   1
 -10  -4   4 15670.8 918.082   1
  10  -4  -4 13931.9 922.557   1
  10   4  -4 14877.8 916.069   1
 -10   4   4 13568.4 924.112   1
  -9   4   4 56.8842 32.4988   1
   9  -4  -4 81.0608 29.4501   1
  -9  -4   4 26.5794 21.2483   1
  -8   4   4 3587.83 248.949   1
   8  -4  -4 3613.00 249.605   1
  -7   4   4 1243.00 103.575   1
   7  -4  -4 1294.35 104.777   1
   7   4  -4 1254.62 94.8901   1
   6   4  -4 14820.8 944.354   1
  -6   4   4 14958.0 953.670   1
   6  -4  -4 14455.8 955.640   1
  -6  -4   4 16348.3 946.519   1
   5   4  -4 61108.8 3450.66   1
  -5   4   4 54377.1 3459.45   1
   5  -4  -4 53970.7 3457.85   1
  -5  -4   4 54281.2 3450.05   1
   4   4  -4 22745.4 1414.21   1
  -4   4   4 24505.3 1426.07   1
   4  -4  -4 23475.1 1424.24   1
  -4  -4   4 21989.0 1414.04   1
  -3   4   4 26787.6 1716.25   1
   3   4  -4 27848.4 1709.45   1
  -3  -4   4 27470.5 1708.54   1
   3  -4  -4 29202.8 1718.66   1
  -2   4   4 120406. 6708.81   1
   2   4  -4 100642. 6698.67   1
  -2  -4   4 114065. 6700.63   1
   2  -4  -4 107058. 6708.25   1
  -1   4   4 12325.0 714.914   1
   1  -4  -4 10620.6 713.132   1
   1   4  -4 10905.4 706.975   1
  -1  -4   4 11505.8 707.875   1
   0  -4  -4 80640.1 4484.30   1
   0   4   4 67721.0 4480.82   1
   0  -4   4 72558.9 4476.21   1
   0   4  -4 72429.7 4476.13   1
  -1  -4  -4 2720.30 185.089   1
   1   4   4 2443.16 181.834   1
  -2  -4  -4 2443.14 190.772   1
   2   4   4 2936.56 193.358   1
   2  -4   4 2698.67 190.083   1
  -2   4  -4 2823.05 191.463   1
  -3  -4  -4 54071.4 3089.77   1
   3   4   4 50492.2 3087.79   1
   3  -4   4 46968.7 3089.29   1
  -3   4  -4 49190.2 3085.49   1
  -4  -4  -4 105940. 6815.83   1
   4   4   4 96732.7 6814.86   1
   4  -4   4 120824. 6816.28   1
  -4   4  -4 121831. 6816.54   1
  -5  -4  -4 33430.3 1868.75   1
   5  -4   4 29551.4 1865.57   1
   5   4   4 28205.9 1863.59   1
  -5   4  -4 29334.0 1864.35   1
  -6  -4  -4 4097.90 272.153   1
   6  -4   4 3724.96 268.634   1
   6   4   4 3387.79 264.838   1
  -6   4  -4 4421.02 274.595   1
   7  -4   4 473.854 60.2547   1
  -7  -4  -4 440.853 60.4685   1
   7   4   4 415.075 56.2299   1
  -8  -4  -4 14589.4 986.998   1
  -8   4  -4 16134.4 992.421   1
   8  -4   4 17124.2 996.885   1
   8   4   4 14851.9 988.435   1
   9   4   4 138.844 43.8585   1
  -9  -4  -4 178.022 50.8788   1
   9  -4   4 117.655 41.3492   1
  -9   4  -4 135.123 48.8330   1
  10   4   4 176.854 48.1931   1
 -10  -4  -4 119.211 46.4165   1
  10  -4   4 161.465 45.6969   1
 -10   4  -4 124.495 37.6914   1
  11   4   4 1636.49 142.903   1
 -11  -4  -4 1438.78 143.394   1
  11  -4   4 1812.91 148.642   1
 -11   4  -4 1865.44 148.128   1
  12   4   4 17.2267 38.6500   1
 -12  -4  -4 18.6340 39.1915   1
  12  -4   4 45.6345 37.0457   1
 -12   4  -4-9.43212 32.9533   1
  13  -4   4 3037.54 222.518   1
 -13   4  -4 2707.51 219.761   1
  14   4   4 1557.77 131.544   1
 -14  -4  -4 1541.01 134.633   1
  14  -4   4 1275.67 126.459   1
 -14   4  -4 1177.05 125.789   1
  15   4   4 269.902 59.0958   1
 -15  -4  -4 301.884 64.0202   1
  15  -4   4 207.126 56.9485   1
 -15   4  -4 304.128 61.5769   1
  16   4   4 1465.47 138.689   1
 -16  -4  -4 1523.78 141.783   1
  16  -4   4 1600.05 139.692   1
 -16   4  -4 1570.01 140.986   1
  17   4   4 96.0491 41.8238   1
 -17  -4  -4 71.7713 41.6667   1
  17  -4   4-38.6947 45.3827   1
 -17   4  -4-9.88119 43.7096   1
  18  -4   4 956.021 103.053   1
  18   4   4 1202.21 111.242   1
 -18   4  -4 981.428 109.790   1
 -18  -4  -4 1036.66 113.422   1
  19   4   4 68.2200 41.9011   1
 -19  -4  -4 71.5634 39.3421   1
  20   4   4 29.2645 46.3494   1
 -20  -4  -4 91.2723 56.0091   1
  20  -4   4-9.58269 41.0027   1
 -20   4  -4-9.77552 42.5179   1
  21   4   4 38.8693 36.4095   1
 -21  -4  -4-9.98505 40.5314   1
  22   4   4 75.9066 52.9368   1
 -22  -4  -4-9.85335 48.0777   1
  22  -4   4 45.9233 48.1389   1
 -22   4  -4-9.73167 48.0889   1
  23   4   4-46.3087 50.1082   1
 -23  -4  -4-48.3580 46.5574   1
  23  -4   4 16.9290 36.8040   1
 -23   4  -4 10.0277 35.8859   1
  26  -5  -4-37.5450 50.2516   1
 -26   5   4 19.7380 45.5954   1
  25  -5  -4-19.1657 38.9000   1
  24  -5  -4-58.5871 48.2347   1
 -24   5   4 30.1243 46.3999   1
  23   5  -4 9.85220 40.7176   1
  23  -5  -4 19.4711 37.2524   1
 -23   5   4 10.1371 36.2840   1
  22   5  -4 107.341 53.0132   1
 -22  -5   4 61.0186 44.4784   1
  22  -5  -4 9.86511 50.7450   1
 -22   5   4 142.560 53.5587   1
  21   5  -4 595.101 76.9850   1
 -21  -5   4 600.729 78.0566   1
  21  -5  -4 700.348 87.5666   1
 -21   5   4 432.578 76.5278   1
  20   5  -4 46.9182 44.7510   1
 -20  -5   4 29.4209 36.1423   1
  20  -5  -4 110.302 49.0632   1
 -20   5   4 91.9054 49.9590   1
  19  -5  -4 1466.17 136.819   1
 -19   5   4 1337.58 130.243   1
  18   5  -4 262.536 52.1832   1
 -18   5   4 239.688 53.2837   1
 -18  -5   4 329.275 59.6982   1
  18  -5  -4 190.786 59.2167   1
 -17  -5   4 2714.80 228.193   1
 -17   5   4 3169.35 236.516   1
  17   5  -4 3477.08 235.659   1
 -16  -5   4 654.958 79.7502   1
  16   5  -4 722.920 82.5321   1
  16  -5  -4 733.323 83.6281   1
 -16   5   4 842.556 91.5466   1
 -15   5   4 424.268 61.9328   1
  15  -5  -4 244.080 53.9360   1
 -15  -5   4 366.602 59.4348   1
  15   5  -4 364.502 56.7466   1
 -14   5   4 67.3720 39.0456   1
  14  -5  -4 41.5853 38.5648   1
 -14  -5   4 43.1322 35.6568   1
  14   5  -4 63.4305 32.2610   1
 -13   5   4 389.464 59.8557   1
  13   5  -4 336.321 54.5662   1
  13  -5  -4 431.900 62.7687   1
 -13  -5   4 523.016 58.0878   1
 -12  -5   4 964.980 90.3374   1
  12  -5  -4 1049.32 98.8079   1
  12   5  -4 825.337 87.6386   1
 -12   5   4 1195.80 100.899   1
 -11  -5   4 5993.32 400.636   1
  11   5  -4 6137.88 400.518   1
  10  -5  -4 12032.1 784.136   1
 -10   5   4 13797.9 791.501   1
  10   5  -4 13525.7 779.802   1
  -9  -5   4 45450.5 2452.02   1
   9  -5  -4 41380.2 2457.70   1
  -9   5   4 41620.4 2457.29   1
  -8   5   4 4838.08 348.588   1
   8  -5  -4 5230.08 349.807   1
  -8  -5   4 5518.23 343.333   1
  -7   5   4 23799.4 1635.39   1
   7  -5  -4 29193.7 1639.82   1
   6   5  -4 26464.5 1746.28   1
   6  -5  -4 30014.6 1759.95   1
  -6   5   4 29777.4 1758.91   1
   5   5  -4 696.506 62.1234   1
  -5  -5   4 666.599 62.9182   1
   5  -5  -4 735.061 71.3785   1
  -5   5   4 790.327 72.5640   1
   4   5  -4 14926.6 924.331   1
  -4  -5   4 15008.5 924.982   1
   4  -5  -4 14263.3 931.987   1
  -4   5   4 15069.9 935.228   1
  -3   5   4 139793. 9379.41   1
   3  -5  -4 155980. 9382.57   1
  -3  -5   4 156563. 9375.18   1
   3   5  -4 159092. 9375.42   1
  -2   5   4 18240.2 1169.71   1
   2  -5  -4 17995.1 1170.47   1
  -2  -5   4 19465.8 1164.01   1
   2   5  -4 18974.1 1164.75   1
  -1   5   4 213.884 38.4704   1
   1  -5  -4 187.541 40.9241   1
   0   5   4 973.747 87.9740   1
   0  -5  -4 900.972 87.8685   1
   0   5  -4 1079.83 84.2201   1
   0  -5   4 990.825 82.1206   1
  -1  -5  -4 13593.6 953.433   1
   1   5   4 16101.9 957.249   1
  -1   5  -4 16097.0 952.997   1
   1  -5   4 15067.4 952.897   1
  -2  -5  -4 316.903 46.3138   1
   2   5   4 341.427 47.1540   1
  -2   5  -4 359.714 49.0639   1
   2  -5   4 370.957 47.5321   1
  -3  -5  -4 64469.0 3909.61   1
  -3   5  -4 67702.6 3908.96   1
   3  -5   4 72905.9 3909.29   1
  -4  -5  -4 461.424 62.5036   1
   4   5   4 632.605 66.7173   1
  -4   5  -4 416.537 58.5596   1
   4  -5   4 680.786 67.2277   1
  -5  -5  -4 2093.19 162.155   1
   5   5   4 2159.67 162.966   1
   5  -5   4 2373.81 166.370   1
  -5   5  -4 1938.96 158.541   1
  -6   5  -4 621.747 69.0996   1
   6  -5   4 502.961 63.0409   1
  -6  -5  -4 507.845 62.2632   1
   6   5   4 447.481 59.4897   1
  -8  -5  -4 910.932 90.7794   1
  -8   5  -4 794.371 89.0908   1
   8   5   4 1106.10 93.7036   1
   8  -5   4 824.787 89.8931   1
  -9  -5  -4 11704.3 784.312   1
  -9   5  -4 11679.0 786.445   1
   9   5   4 13470.8 788.373   1
   9  -5   4 12005.0 786.729   1
 -10  -5  -4 2473.00 195.466   1
 -10   5  -4 2445.03 192.934   1
  10   5   4 2702.42 195.678   1
  10  -5   4 2431.74 196.495   1
 -11  -5  -4 1348.45 122.045   1
 -11   5  -4 1333.72 124.547   1
  11  -5   4 1373.32 127.023   1
  11   5   4 1232.70 117.885   1
 -12  -5  -4 5210.99 375.894   1
  12   5   4 5654.91 377.152   1
  13   5   4-36.2772 35.4248   1
 -13   5  -4 9.80402 40.5231   1
 -13  -5  -4 18.9409 32.2516   1
 -14  -5  -4 1104.89 119.955   1
 -14   5  -4 1424.72 131.235   1
  14   5   4 1317.97 123.829   1
  14  -5   4 1303.22 125.022   1
 -15  -5  -4 1390.85 145.683   1
  15   5   4 1616.90 148.148   1
 -15   5  -4 1742.84 151.459   1
 -16   5  -4-10.0194 35.0646   1
  16  -5   4 9.56084 32.6235   1
  16   5   4 47.9498 41.7574   1
 -17   5  -4-10.0169 45.6134   1
 -17  -5  -4 20.2221 37.0383   1
  17  -5   4 38.8144 46.7136   1
  17   5   4-9.68397 42.1078   1
 -18   5  -4 169.013 56.0605   1
 -18  -5  -4 121.858 51.4239   1
  18  -5   4 174.862 58.8799   1
  18   5   4 262.327 56.3909   1
 -19   5  -4-9.99566 32.1875   1
  19  -5   4-9.56711 39.5354   1
 -20   5  -4 69.3026 49.6321   1
 -20  -5  -4 19.9860 44.9699   1
  20  -5   4 94.1554 48.9019   1
  20   5   4 47.9437 43.1626   1
 -21   5  -4 9.69669 42.8334   1
  21  -5   4-18.8258 45.9028   1
 -22   5  -4-18.8939 39.7382   1
 -22  -5  -4-9.62142 46.3246   1
  22  -5   4 9.27004 40.3159   1
  22   5   4-55.8608 52.4343   1
 -23   5  -4-9.17410 48.6149   1
 -23  -5  -4-9.24985 37.5675   1
  23  -5   4 27.2915 44.3930   1
  23   5   4 74.6237 41.2369   1
  26  -6  -4 28.3020 47.7730   1
 -25   6   4 108.493 48.8262   1
  25  -6  -4 9.57573 44.3648   1
 -24   6   4 130.638 51.5428   1
  24  -6  -4 144.399 54.3353   1
 -23   6   4-20.3360 50.2168   1
  23  -6  -4 9.85052 52.7341   1
 -22   6   4 31.5300 41.0775   1
  22  -6  -4 30.1320 47.7443   1
 -21   6   4 246.777 58.1112   1
 -21  -6   4 380.210 67.0660   1
  21  -6  -4 245.851 59.5498   1
  21   6  -4 379.432 70.4784   1
 -20  -6   4 527.401 81.1052   1
  20   6  -4 594.458 85.8196   1
 -19   6   4 190.321 54.8015   1
  19   6  -4 160.810 53.9867   1
 -19  -6   4 161.164 53.0775   1
  19  -6  -4 248.807 61.6586   1
 -18   6   4 69.8139 51.8249   1
  18  -6  -4 9.65887 43.5247   1
 -18  -6   4 91.5609 42.5004   1
  18   6  -4 100.494 46.4179   1
 -17   6   4 80.7057 47.3881   1
 -17  -6   4 35.3567 37.9584   1
  17  -6  -4 9.06730 43.2028   1
  17   6  -4 96.7953 41.9352   1
 -16  -6   4 1629.08 141.040   1
  16   6  -4 1589.80 140.110   1
 -15  -6   4 1594.07 132.882   1
  15   6  -4 1555.95 132.140   1
  15  -6  -4 1318.92 131.773   1
 -14   6   4 438.131 63.7554   1
  14  -6  -4 361.613 65.5861   1
 -13  -6   4 12130.0 753.252   1
  13   6  -4 11523.6 751.847   1
 -13   6   4 10973.6 755.573   1
  13  -6  -4 12413.0 763.939   1
  12   6  -4 117.100 36.1470   1
 -12   6   4 158.751 46.0457   1
  12  -6  -4 176.359 46.0206   1
 -11  -6   4 1292.93 109.825   1
  11   6  -4 1252.56 109.142   1
 -11   6   4 1230.85 114.651   1
  11  -6  -4 1363.09 118.115   1
  10   6  -4 836.675 81.4321   1
 -10  -6   4 972.828 84.5539   1
   9  -6  -4 216.038 46.0072   1
  -9  -6   4 167.887 35.6061   1
  -9   6   4 237.916 47.5196   1
   9   6  -4 113.578 30.0929   1
  -8   6   4 675.719 71.8114   1
   8  -6  -4 506.393 67.1742   1
   8   6  -4 610.250 62.1047   1
  -8  -6   4 682.638 65.0872   1
  -7  -6   4 1670.19 138.865   1
   7  -6  -4 2043.26 149.583   1
  -7   6   4 2062.25 150.901   1
  -6  -6   4 1655.47 120.412   1
  -6   6   4 1598.87 128.454   1
   6  -6  -4 1424.73 124.784   1
   6   6  -4 1544.68 116.836   1
   5  -6  -4 692.589 72.7826   1
   5   6  -4 696.623 67.2125   1
  -4   6   4 18734.5 1125.11   1
   4  -6  -4 16926.0 1120.92   1
  -4  -6   4 18357.8 1115.65   1
   4   6  -4 17563.9 1113.76   1
  -3  -6   4 95137.2 5767.69   1
   3  -6  -4 94886.0 5775.99   1
  -3   6   4 87748.7 5773.00   1
   3   6  -4 98158.7 5771.18   1
   2  -6  -4 53239.1 3356.34   1
   2   6  -4 51959.1 3349.02   1
  -2  -6   4 56226.3 3349.66   1
  -2   6   4 56731.1 3356.73   1
   1  -6  -4 35999.9 2112.37   1
   1   6  -4 36368.0 2105.00   1
  -1  -6   4 30672.8 2102.21   1
  -1   6   4 33892.1 2109.22   1
   0  -6  -4 16794.7 1067.79   1
   0   6   4 17149.1 1065.81   1
   0  -6   4 17163.4 1061.36   1
   0   6  -4 16658.2 1064.89   1
  -1  -6  -4 1495.55 120.944   1
   1   6   4 1379.12 118.877   1
  -1   6  -4 1558.89 118.678   1
   1  -6   4 1483.69 116.342   1
  -2  -6  -4 12477.6 735.225   1
   2   6   4 10332.5 727.609   1
  -2   6  -4 11479.2 728.807   1
   2  -6   4 11709.4 728.758   1
  -3  -6  -4 37247.9 2307.41   1
   3   6   4 34852.2 2302.94   1
  -3   6  -4 38751.0 2307.97   1
   3  -6   4 38134.4 2303.30   1
  -4  -6  -4 14135.2 885.480   1
   4   6   4 13763.8 880.653   1
  -4   6  -4 13975.1 880.889   1
   4  -6   4 13574.3 878.792   1
  -5  -6  -4 3872.98 279.921   1
   5   6   4 4198.47 280.688   1
  -5   6  -4 4021.47 279.375   1
   5  -6   4 3865.80 279.299   1
  -7  -6  -4 1845.26 142.957   1
   7   6   4 1498.91 136.397   1
   7  -6   4 1726.14 142.066   1
  -7   6  -4 1743.12 141.359   1
   8   6   4 2722.73 218.163   1
  -8  -6  -4 2889.34 220.913   1
   8  -6   4 3425.80 229.276   1
  -8   6  -4 3063.65 225.452   1
   9   6   4 1790.45 142.986   1
  -9  -6  -4 1583.79 139.331   1
   9  -6   4 1589.47 139.775   1
  -9   6  -4 1624.72 140.448   1
  10   6   4 5434.79 387.597   1
 -10  -6  -4 4977.68 383.721   1
  10  -6   4 5917.35 390.047   1
 -10   6  -4 6454.88 397.450   1
  11   6   4 786.689 85.9592   1
 -11  -6  -4 483.815 73.2069   1
  11  -6   4 743.574 82.5174   1
 -11   6  -4 602.785 77.1120   1
  12  -6   4 138.007 48.9020   1
 -12   6  -4 156.338 50.5560   1
  13   6   4 37.4486 41.8338   1
 -13  -6  -4 102.239 46.8986   1
  13  -6   4 141.894 51.0678   1
 -13   6  -4 124.106 41.3156   1
  14   6   4 152.317 48.3489   1
 -14  -6  -4 189.634 55.5605   1
 -14   6  -4 138.721 54.8217   1
  14  -6   4 70.6027 52.3378   1
 -15   6  -4 1290.81 125.700   1
  15  -6   4 1202.33 121.791   1
  15   6   4 1179.45 121.395   1
 -16   6  -4 3693.88 294.568   1
  16  -6   4 3996.24 295.569   1
 -16  -6  -4 4511.13 301.533   1
 -17   6  -4 939.695 107.515   1
  17  -6   4 926.716 102.370   1
  17   6   4 1143.67 108.654   1
  18   6   4 573.736 77.2352   1
 -18  -6  -4 305.432 68.4146   1
  19   6   4 98.7424 52.4981   1
 -19  -6  -4 29.5054 46.3100   1
  19  -6   4 105.808 48.8955   1
 -19   6  -4 69.3915 47.9400   1
 -20  -6  -4 58.6422 41.1008   1
  20   6   4-39.3710 41.3911   1
  20  -6   4-28.5765 35.6737   1
  21   6   4 29.2948 47.6736   1
 -21  -6  -4 38.9589 41.0202   1
  21  -6   4 27.4926 45.3163   1
 -21   6  -4 58.2954 50.9452   1
  22   6   4 19.2392 47.5466   1
 -22  -6  -4-9.63392 48.7913   1
  22  -6   4 36.6119 45.8051   1
 -22   6  -4 74.8822 50.6756   1
  23   6   4 18.9388 51.2328   1
 -23  -6  -4-38.0370 47.5496   1
 -26   7   4 19.1122 40.8875   1
  26  -7  -4 18.5565 40.3552   1
 -25   7   4 49.0908 45.3885   1
  25  -7  -4 9.40746 47.6377   1
 -23   7   4 135.733 52.4553   1
  23  -7  -4 39.9107 48.9250   1
  22   7  -4 101.521 56.3971   1
  21  -7  -4 31.7743 39.6685   1
  21   7  -4-9.97837 45.4375   1
 -21  -7   4 20.1193 44.4401   1
 -21   7   4-9.97174 38.9377   1
  20  -7  -4 337.684 66.1106   1
  20   7  -4 263.615 60.5629   1
 -20  -7   4 315.059 61.5132   1
 -20   7   4 222.883 56.2102   1
  19   7  -4 779.233 92.1789   1
 -19  -7   4 783.377 92.2370   1
  18  -7  -4 1914.58 166.795   1
 -18   7   4 2088.59 175.986   1
  17  -7  -4 1534.95 132.857   1
 -17  -7   4 1122.82 119.936   1
 -17   7   4 1272.41 125.897   1
  17   7  -4 1541.81 129.662   1
 -16  -7   4 538.706 71.1464   1
  16   7  -4 423.098 64.0601   1
 -16   7   4 390.487 64.7404   1
  16  -7  -4 623.147 76.9926   1
  15   7  -4 1579.06 131.009   1
 -15  -7   4 1313.43 126.318   1
 -14  -7   4 40.8355 37.7690   1
  14   7  -4 39.3555 36.9183   1
 -14   7   4 17.2762 35.7341   1
  14  -7  -4 18.8700 36.8780   1
 -13   7   4 2556.93 214.801   1
  13  -7  -4 3182.99 220.980   1
 -12  -7   4 7231.15 462.696   1
  12   7  -4 6718.57 458.553   1
 -12   7   4 7081.44 469.867   1
  12  -7  -4 6706.38 464.225   1
 -11  -7   4 2271.85 173.111   1
  11   7  -4 2167.25 168.354   1
  11  -7  -4 1930.60 170.712   1
  10  -7  -4 181.424 46.0448   1
  10   7  -4 286.195 46.9854   1
 -10  -7   4 193.670 41.9824   1
 -10   7   4 237.136 48.1534   1
   9  -7  -4 368.854 54.6403   1
  -9  -7   4 426.843 53.8552   1
   9   7  -4 358.018 49.0537   1
  -9   7   4 309.207 52.5060   1
   8   7  -4 11431.6 705.231   1
  -8  -7   4 10675.1 702.507   1
   7   7  -4 376.950 47.7710   1
  -7   7   4 467.455 60.1424   1
   7  -7  -4 347.320 56.3522   1
  -7  -7   4 413.805 51.0270   1
   6   7  -4 1772.19 138.740   1
  -6   7   4 2086.04 151.125   1
   6  -7  -4 1891.51 147.414   1
  -6  -7   4 1727.06 141.460   1
   5   7  -4 2292.33 165.497   1
  -5   7   4 2285.39 173.533   1
   5  -7  -4 2087.73 169.096   1
  -5  -7   4 2375.68 166.416   1
   4   7  -4 12500.5 827.631   1
  -4   7   4 13530.5 838.956   1
   4  -7  -4 12936.6 835.734   1
  -4  -7   4 13724.2 831.265   1
  -3   7   4 10380.6 605.503   1
   3   7  -4 9078.56 595.364   1
   3  -7  -4 10095.7 605.655   1
  -3  -7   4 8285.73 592.500   1
  -2   7   4 14610.1 864.857   1
   2   7  -4 13256.0 858.283   1
  -2  -7   4 12356.8 855.443   1
   2  -7  -4 14604.8 865.985   1
  -1   7   4 1412.33 122.633   1
   1   7  -4 1694.58 123.589   1
  -1  -7   4 1645.30 121.997   1
   1  -7  -4 1265.51 123.356   1
   0   7   4 1291.77 104.552   1
   0   7  -4 1109.51 98.0241   1
   0  -7   4 1052.09 97.5537   1
   0  -7  -4 1139.89 104.895   1
   1   7   4 3575.88 249.804   1
  -1  -7  -4 3233.46 247.288   1
  -1   7  -4 3478.36 245.745   1
   1  -7   4 3813.45 247.946   1
  -2  -7  -4 23525.5 1568.67   1
   2   7   4 24689.0 1567.49   1
  -2   7  -4 27895.7 1569.49   1
   2  -7   4 24512.9 1564.60   1
  -3  -7  -4 4740.11 356.370   1
   3   7   4 4807.05 355.519   1
   3  -7   4 5569.73 359.674   1
   4  -7   4 122.418 39.8174   1
  -4   7  -4 274.024 48.9080   1
   5   7   4 7248.37 516.634   1
  -5  -7  -4 8694.49 525.639   1
  -6   7  -4 5044.66 355.904   1
   6  -7   4 5267.20 357.780   1
   6   7   4 5472.07 358.428   1
  -6  -7  -4 4993.75 358.672   1
  -7   7  -4 87.6469 36.1061   1
   7  -7   4 101.000 41.3616   1
   7   7   4 89.7081 34.0833   1
  -7  -7  -4 59.2189 37.1347   1
  -8   7  -4 5393.52 375.567   1
   8  -7   4 5748.49 376.648   1
   8   7   4 4890.86 370.037   1
  -8  -7  -4 5809.03 377.522   1
  -9   7  -4 107.092 49.5734   1
   9  -7   4 116.597 45.1716   1
   9   7   4 75.8963 45.4688   1
  -9  -7  -4 61.4866 43.1761   1
 -10   7  -4 326.191 59.9005   1
  10  -7   4 309.893 60.8327   1
  10   7   4 367.766 59.4688   1
 -10  -7  -4 235.940 55.7185   1
  11  -7   4 706.805 83.4202   1
 -11   7  -4 563.281 77.5668   1
 -12  -7  -4 3245.55 247.076   1
 -12   7  -4 3299.82 248.258   1
  12   7   4 3366.97 247.155   1
  12  -7   4 3305.70 249.761   1
  13   7   4 1605.73 145.242   1
 -13   7  -4 1963.16 152.841   1
  13  -7   4 1962.92 157.730   1
  14   7   4-48.1997 47.0129   1
 -14   7  -4 9.81697 35.9603   1
  14  -7   4 10.3398 46.3854   1
 -15   7  -4 439.682 71.6592   1
 -15  -7  -4 390.985 71.4387   1
  15  -7   4 341.163 68.8432   1
 -16   7  -4 424.665 68.0126   1
 -16  -7  -4 334.239 68.1081   1
  16   7   4 357.845 68.7911   1
  16  -7   4 523.766 72.6293   1
 -17   7  -4 51.0974 45.1746   1
 -17  -7  -4-30.5409 48.3851   1
  17   7   4 79.9159 46.1801   1
  17  -7   4 9.81314 42.6990   1
 -18   7  -4 10.0653 44.0169   1
 -18  -7  -4 91.6759 50.5290   1
  18   7   4 100.001 53.1736   1
  18  -7   4 106.637 47.5114   1
 -19   7  -4-9.92977 43.1722   1
 -19  -7  -4-20.2829 48.8174   1
  19   7   4 9.91761 45.8167   1
  19  -7   4 28.5980 40.0865   1
 -20   7  -4 87.5282 51.0195   1
  20   7   4-9.83204 48.6365   1
 -20  -7  -4 40.2163 46.5298   1
  20  -7   4 56.6206 47.2657   1
 -21   7  -4-19.0664 47.6689   1
  21  -7   4 46.3578 45.2161   1
  21   7   4-28.9939 48.3260   1
 -21  -7  -4 39.5826 50.0807   1
 -22   7  -4 37.7237 46.6030   1
  22  -7   4 70.5749 48.2470   1
  22   7   4-18.9044 46.1212   1
 -22  -7  -4 9.64853 43.3099   1
  26  -8  -4 27.2316 39.5529   1
 -26   8   4 56.6910 41.1637   1
  24  -8  -4 78.1951 60.1344   1
 -24   8   4-10.2276 49.9184   1
  23  -8  -4 292.145 68.7108   1
 -23   8   4 174.284 58.9265   1
  22  -8  -4 10.6287 53.7877   1
 -22   8   4-9.83122 49.1559   1
  21  -8  -4 147.278 62.8872   1
 -21   8   4 68.6727 46.4073   1
 -20  -8   4 145.883 53.8174   1
 -20   8   4 164.194 54.8016   1
  20  -8  -4 90.6751 50.2508   1
  20   8  -4 69.6637 45.8551   1
 -19  -8   4 30.4972 42.0132   1
 -19   8   4-21.4436 46.6230   1
  19  -8  -4-9.66016 39.9247   1
  19   8  -4 58.8112 42.6241   1
  18   8  -4 163.280 51.6461   1
 -18  -8   4 128.762 50.3233   1
  17   8  -4 1100.45 107.824   1
 -17  -8   4 1122.09 109.719   1
 -17   8   4 860.279 105.313   1
  16   8  -4 809.725 92.5821   1
 -16  -8   4 842.793 91.2117   1
  16  -8  -4 565.452 84.6645   1
 -15   8   4 568.205 78.5414   1
 -15  -8   4 540.443 79.4099   1
  15  -8  -4 803.383 92.2587   1
  14   8  -4 1636.53 140.115   1
 -14  -8   4 1600.38 141.690   1
 -13   8   4 9122.96 614.648   1
  13   8  -4 8522.69 605.121   1
  13  -8  -4 9509.77 614.270   1
 -13  -8   4 10236.4 615.563   1
 -12   8   4 502.328 72.6187   1
  12  -8  -4 424.317 65.2955   1
 -11  -8   4 1133.52 101.180   1
  11   8  -4 1105.99 101.159   1
  11  -8  -4 1115.81 110.246   1
 -11   8   4 925.996 103.511   1
  10  -8  -4 32.9899 40.3072   1
 -10  -8   4 57.6935 33.4223   1
 -10   8   4 84.4424 44.8010   1
  10   8  -4 20.5793 26.9154   1
   9  -8  -4 1280.39 115.495   1
  -9   8   4 1210.85 114.522   1
  -9  -8   4 1071.95 106.825   1
   8   8  -4 12.6700 27.9869   1
  -8   8   4-8.13682 31.7721   1
   8  -8  -4 31.9557 31.1947   1
  -8  -8   4-6.70092 26.6846   1
   7   8  -4 32141.1 1972.50   1
  -7   8   4 31078.9 1979.50   1
   7  -8  -4 31012.3 1981.82   1
  -7  -8   4 32678.2 1975.85   1
   6   8  -4 1079.26 91.7884   1
  -6   8   4 942.046 96.2078   1
   6  -8  -4 1007.92 95.9120   1
  -6  -8   4 855.213 86.8178   1
   5   8  -4 670.096 76.1733   1
  -5  -8   4 896.972 82.1337   1
  -4  -8   4 1056.35 94.7154   1
  -3   8   4 34696.0 2081.95   1
   3   8  -4 35041.6 2076.52   1
   3  -8  -4 31368.4 2079.90   1
  -3  -8   4 32804.6 2073.31   1
  -2   8   4 3607.49 267.272   1
   2  -8  -4 3219.79 266.213   1
  -1   8   4 17258.3 1016.79   1
   1   8  -4 15512.8 1008.26   1
  -1  -8   4 16798.0 1010.38   1
   1  -8  -4 14557.0 1011.63   1
   0   8   4 115.796 39.2620   1
   0  -8   4 138.578 37.3444   1
   0   8  -4 99.3084 32.9055   1
   0  -8  -4 76.7883 32.3595   1
  -1   8  -4 37222.6 2240.35   1
   1  -8   4 34996.3 2238.40   1
  -2   8  -4 7225.65 475.859   1
   2  -8   4 7169.20 474.087   1
  -3  -8  -4 12901.5 895.797   1
   3   8   4 14235.7 899.096   1
  -3   8  -4 15473.6 900.614   1
   3  -8   4 13873.1 897.597   1
  -4  -8  -4 28573.7 1722.89   1
   4   8   4 27944.1 1721.03   1
  -4   8  -4 30419.9 1725.53   1
   4  -8   4 24062.6 1715.45   1
  -5  -8  -4 2872.42 196.885   1
   5   8   4 2259.58 187.775   1
  -5   8  -4 2362.38 190.488   1
   5  -8   4 2470.07 190.122   1
  -6  -8  -4 96.5675 43.2316   1
   6   8   4 156.364 45.3854   1
  -6   8  -4 17.0710 46.5681   1
   6  -8   4 108.378 44.0829   1
  -7  -8  -4 30515.7 1856.53   1
   7   8   4 29073.7 1853.06   1
  -7   8  -4 29443.0 1852.08   1
   7  -8   4 29580.1 1854.74   1
  -8  -8  -4-54.5555 46.0139   1
   8   8   4 62.0419 44.3155   1
   8  -8   4-18.0248 33.0087   1
  -8   8  -4 17.2294 34.9542   1
  -9  -8  -4 3851.01 288.410   1
   9  -8   4 3761.35 286.002   1
  -9   8  -4 4136.66 290.285   1
   9   8   4 4211.92 290.353   1
  10  -8   4 777.775 90.7549   1
 -10   8  -4 877.678 94.5492   1
 -11  -8  -4 707.858 89.4633   1
  11   8   4 833.092 92.3845   1
  11  -8   4 802.253 92.1845   1
 -11   8  -4 742.220 90.8917   1
 -12   8  -4 794.104 89.6290   1
 -12  -8  -4 609.114 82.4237   1
  12  -8   4 743.662 86.4533   1
  12   8   4 712.948 86.2308   1
  13   8   4 539.281 78.4353   1
  13  -8   4 604.051 79.2012   1
 -13   8  -4 504.514 77.2856   1
 -14  -8  -4 1333.01 128.418   1
 -15   8  -4 29.8783 33.9000   1
  15  -8   4-10.4900 40.9570   1
  15   8   4-39.0089 44.4045   1
 -15  -8  -4 19.7128 49.8798   1
 -16   8  -4 30.1741 40.8729   1
  16  -8   4 31.2188 43.8175   1
  16   8   4 39.2730 46.6895   1
 -16  -8  -4 49.5973 49.0406   1
  17   8   4 897.023 98.6571   1
 -17  -8  -4 767.402 93.2865   1
 -18   8  -4-10.1337 46.1412   1
  18  -8   4-9.73067 48.6535   1
  18   8   4 29.5370 42.8061   1
 -18  -8  -4-19.6442 35.9747   1
  19   8   4 107.633 52.4621   1
 -19  -8  -4-9.76186 42.5405   1
 -20   8  -4 67.8645 44.5422   1
  20  -8   4 130.301 49.6499   1
  20   8   4 106.337 52.0918   1
 -20  -8  -4 87.8709 41.4852   1
 -21   8  -4 47.1110 47.2565   1
  21  -8   4 73.1413 44.1648   1
  21   8   4 85.6706 52.6900   1
 -21  -8  -4 28.8321 48.7769   1
[truncated: 931,326 more chars]
