# Supplementary material for: Structural insight into the cooperativity of spin crossover compounds
Source: Acta Crystallogr B Struct Sci Cryst Eng Mater. 2023 Aug 11;79(Pt 5):354–67. doi: 10.1107/S2052520623005814 (PMC10552598; doi:10.1107/S2052520623005814)
Supplement: Supplementary file 4 [file b-79-00354-sup4.zip › Bia_Pmono_210K.cif]

data_SC2_210K
 
_audit_creation_method            'SHELXL-2018/3'
_shelx_SHELXL_version_number      '2018/3'
_chemical_name_systematic         ?
_chemical_name_common             ?
_chemical_melting_point           ?
_chemical_formula_moiety          ?
_chemical_formula_sum
 'C38 H28 Fe N6 S2' 
_chemical_formula_weight          688.63

loop_
 _atom_type_symbol
 _atom_type_description
 _atom_type_scat_dispersion_real
 _atom_type_scat_dispersion_imag
 _atom_type_scat_source
 'C'  'C'   0.0024   0.0013
 'International Tables Vol C Tables 4.2.6.8 and 6.1.1.4'
 'H'  'H'   0.0000   0.0000
 'International Tables Vol C Tables 4.2.6.8 and 6.1.1.4'
 'N'  'N'   0.0049   0.0027
 'International Tables Vol C Tables 4.2.6.8 and 6.1.1.4'
 'S'  'S'   0.1051   0.1002
 'International Tables Vol C Tables 4.2.6.8 and 6.1.1.4'
 'Fe'  'Fe'   0.3265   0.6960
 'International Tables Vol C Tables 4.2.6.8 and 6.1.1.4'
 
_space_group_crystal_system       monoclinic
_space_group_IT_number            14
_space_group_name_H-M_alt         'P 21/c'
_space_group_name_Hall            '-P 2ybc'
 
_shelx_space_group_comment
;
The symmetry employed for this shelxl refinement is uniquely defined
by the following loop, which should always be used as a source of
symmetry information in preference to the above space-group names.
They are only intended as comments.
;
 
loop_
 _space_group_symop_operation_xyz
 'x, y, z'
 '-x, y+1/2, -z+1/2'
 '-x, -y, -z'
 'x, -y-1/2, z-1/2'
 
_cell_length_a                    17.2483(2)
_cell_length_b                    12.40600(10)
_cell_length_c                    17.1227(2)
_cell_angle_alpha                 90
_cell_angle_beta                  115.7664(12)
_cell_angle_gamma                 90
_cell_volume                      3299.66(7)
_cell_formula_units_Z             4
_cell_measurement_temperature     293(2)
_cell_measurement_reflns_used     12771
_cell_measurement_theta_min       1.87
_cell_measurement_theta_max       32.598
 
_exptl_crystal_description        Needle
_exptl_crystal_colour             ?
_exptl_crystal_density_meas       ?
_exptl_crystal_density_method     ?
_exptl_crystal_density_diffrn     1.386          
_exptl_crystal_F_000              1424
_exptl_transmission_factor_min    ?
_exptl_transmission_factor_max    ?
_exptl_crystal_size_max           ?
_exptl_crystal_size_mid           ?
_exptl_crystal_size_min           ?
_exptl_absorpt_coefficient_mu     0.456
_shelx_estimated_absorpt_T_min    ?
_shelx_estimated_absorpt_T_max    ?
_exptl_absorpt_correction_type    ?
_exptl_absorpt_correction_T_min   ?
_exptl_absorpt_correction_T_max   ?
_exptl_absorpt_process_details    ?
_exptl_absorpt_special_details    ?
_diffrn_ambient_temperature       293(2)
_diffrn_radiation_wavelength      0.63582
_diffrn_radiation_type            Synchrotron
_diffrn_source                    ?
_diffrn_measurement_device_type   '4-circle diffractometer'
_diffrn_measurement_method        ?
_diffrn_detector_area_resol_mean  ?
_diffrn_reflns_number             24736
_diffrn_reflns_av_unetI/netI      0.0410
_diffrn_reflns_av_R_equivalents   0.0407
_diffrn_reflns_limit_h_min        -22
_diffrn_reflns_limit_h_max        22
_diffrn_reflns_limit_k_min        -16
_diffrn_reflns_limit_k_max        16
_diffrn_reflns_limit_l_min        -21
_diffrn_reflns_limit_l_max        21
_diffrn_reflns_theta_min          1.879
_diffrn_reflns_theta_max          25.080
_diffrn_reflns_theta_full         22.426
_diffrn_measured_fraction_theta_max   0.940
_diffrn_measured_fraction_theta_full  0.971
_diffrn_reflns_Laue_measured_fraction_max    0.940
_diffrn_reflns_Laue_measured_fraction_full   0.971
_diffrn_reflns_point_group_measured_fraction_max   0.940
_diffrn_reflns_point_group_measured_fraction_full  0.971
_reflns_number_total              7701
_reflns_number_gt                 6870
_reflns_threshold_expression      'I > 2\s(I)'
_reflns_Friedel_coverage          0.000
_reflns_Friedel_fraction_max      .
_reflns_Friedel_fraction_full     .
 
_reflns_special_details
;
 Reflections were merged by SHELXL according to the crystal
 class for the calculation of statistics and refinement.
 
 _reflns_Friedel_fraction is defined as the number of unique
 Friedel pairs measured divided by the number that would be
 possible theoretically, ignoring centric projections and
 systematic absences.
;
 
_computing_data_collection        ?
_computing_cell_refinement        ?
_computing_data_reduction         ?
_computing_structure_solution     ?
_computing_structure_refinement 'SHELXL-2018/3 (Sheldrick, 2018)'
_computing_molecular_graphics     ?
_computing_publication_material   ?
_refine_special_details           ?
_refine_ls_structure_factor_coef  Fsqd
_refine_ls_matrix_type            full
_refine_ls_weighting_scheme       calc
_refine_ls_weighting_details
'w=1/[\s^2^(Fo^2^)+(0.0559P)^2^+0.7840P] where P=(Fo^2^+2Fc^2^)/3'
_atom_sites_solution_primary      ?
_atom_sites_solution_secondary    ?
_atom_sites_solution_hydrogens    geom
_refine_ls_hydrogen_treatment     constr
_refine_ls_extinction_method      'SHELXL-2018/3 (Sheldrick 2018)'
_refine_ls_extinction_coef        0.0101(8)
_refine_ls_extinction_expression
 'Fc^*^=kFc[1+0.001xFc^2^\l^3^/sin(2\q)]^-1/4^'
_refine_ls_number_reflns          7701
_refine_ls_number_parameters      457
_refine_ls_number_restraints      73
_refine_ls_R_factor_all           0.0430
_refine_ls_R_factor_gt            0.0392
_refine_ls_wR_factor_ref          0.1159
_refine_ls_wR_factor_gt           0.1122
_refine_ls_goodness_of_fit_ref    1.053
_refine_ls_restrained_S_all       1.051
_refine_ls_shift/su_max           0.002
_refine_ls_shift/su_mean          0.000
 
loop_
 _atom_site_label
 _atom_site_type_symbol
 _atom_site_fract_x
 _atom_site_fract_y
 _atom_site_fract_z
 _atom_site_U_iso_or_equiv
 _atom_site_adp_type
 _atom_site_occupancy
 _atom_site_site_symmetry_order  
 _atom_site_calc_flag
 _atom_site_refinement_flags_posn
 _atom_site_refinement_flags_adp
 _atom_site_refinement_flags_occupancy
 _atom_site_disorder_assembly
 _atom_site_disorder_group
Fe01 Fe 0.75744(2) 0.29904(2) 0.82049(2) 0.04759(9) Uani 1 1 d . . . . .
S002 S 0.54585(3) 0.33875(4) 0.92003(3) 0.05665(13) Uani 1 1 d . . . . .
S001 S 0.95018(4) 0.12283(5) 1.07230(3) 0.06638(15) Uani 1 1 d . . . . .
N005 N 0.71208(8) 0.14201(10) 0.79373(8) 0.0413(3) Uani 1 1 d . . . . .
N006 N 0.80689(12) 0.44939(14) 0.82164(10) 0.0649(4) Uani 1 1 d . . . . .
N003 N 0.66856(8) 0.30812(10) 0.68903(8) 0.0426(3) Uani 1 1 d . . . . .
N004 N 0.84545(9) 0.27136(11) 0.76658(8) 0.0445(3) Uani 1 1 d . . . . .
N002 N 0.67141(13) 0.3478(2) 0.86191(13) 0.0876(7) Uani 1 1 d . . . . .
N001 N 0.84459(11) 0.25566(13) 0.93928(11) 0.0576(4) Uani 1 1 d . . . . .
C015 C 0.63819(11) 0.21718(13) 0.65488(10) 0.0454(3) Uani 1 1 d . . . . .
H015 H 0.602323 0.211558 0.595879 0.055 Uiso 1 1 calc R U . . .
C016 C 0.66078(10) 0.12293(12) 0.71000(10) 0.0436(3) Uani 1 1 d . . . . .
C003 C 0.64891(10) 0.39918(12) 0.63370(10) 0.0435(3) Uani 1 1 d . . . . .
C021 C 0.85582(10) 0.17325(13) 0.72994(10) 0.0440(3) Uani 1 1 d . . . . .
C024 C 0.86594(10) -0.02190(14) 0.65662(11) 0.0488(4) Uani 1 1 d D . . . .
C007 C 0.60361(12) 0.58273(13) 0.60467(11) 0.0502(4) Uani 1 1 d . . . . .
H007 H 0.585452 0.645755 0.621082 0.060 Uiso 1 1 calc R U . . .
C012 C 0.56966(14) 0.85727(16) 0.36739(14) 0.0638(5) Uani 1 1 d . . . . .
H012 H 0.562228 0.917656 0.332668 0.077 Uiso 1 1 calc R U . . .
C010 C 0.56040(12) 0.66732(15) 0.38216(12) 0.0531(4) Uani 1 1 d . . . . .
H010 H 0.545800 0.599666 0.356494 0.064 Uiso 1 1 calc R U . . .
C022 C 0.83742(12) 0.16766(14) 0.64303(11) 0.0509(4) Uani 1 1 d . . . . .
H022 H 0.821342 0.229458 0.608925 0.061 Uiso 1 1 calc R U . . .
C008 C 0.62319(11) 0.49395(13) 0.65792(11) 0.0484(3) Uani 1 1 d . . . . .
H008 H 0.619119 0.497659 0.710257 0.058 Uiso 1 1 calc R U . . .
C025 C 0.88366(11) -0.01482(14) 0.74351(11) 0.0487(3) Uani 1 1 d . . . . .
H025 H 0.898788 -0.076721 0.777529 0.058 Uiso 1 1 calc R U . . .
C002 C 0.61964(13) 0.34412(16) 0.88656(11) 0.0564(4) Uani 1 1 d . . . . .
C004 C 0.65527(12) 0.39504(13) 0.55655(11) 0.0493(4) Uani 1 1 d . . . . .
H004 H 0.672540 0.331595 0.539799 0.059 Uiso 1 1 calc R U . . .
C020 C 0.73296(11) 0.05920(13) 0.84817(11) 0.0480(3) Uani 1 1 d . . . . .
H020 H 0.767343 0.071798 0.906745 0.058 Uiso 1 1 calc R U . . .
C005 C 0.63621(12) 0.48422(13) 0.50414(11) 0.0508(4) Uani 1 1 d . . . . .
H005 H 0.640691 0.480287 0.452012 0.061 Uiso 1 1 calc R U . . .
C009 C 0.59367(11) 0.67621(13) 0.47130(11) 0.0473(3) Uani 1 1 d . . . . .
C017 C 0.63140(12) 0.02156(14) 0.67900(12) 0.0560(4) Uani 1 1 d . . . . .
H017 H 0.596032 0.010657 0.620409 0.067 Uiso 1 1 calc R U . . .
C006 C 0.61043(10) 0.58000(13) 0.52717(11) 0.0465(3) Uani 1 1 d . . . . .
C018 C 0.65517(13) -0.06337(14) 0.73601(13) 0.0598(4) Uani 1 1 d . . . . .
H018 H 0.636908 -0.132976 0.716514 0.072 Uiso 1 1 calc R U . . .
C001 C 0.88912(12) 0.20207(13) 0.99562(11) 0.0486(4) Uani 1 1 d . . . . .
C011 C 0.54848(13) 0.75682(17) 0.33068(13) 0.0602(4) Uani 1 1 d . . . . .
H011 H 0.525990 0.749171 0.270805 0.072 Uiso 1 1 calc R U . . .
C026 C 0.87930(10) 0.08185(13) 0.78026(10) 0.0460(3) Uani 1 1 d . . . . .
H026 H 0.892157 0.085528 0.838868 0.055 Uiso 1 1 calc R U . . .
C028 C 0.86535(14) 0.45625(15) 0.78956(13) 0.0622(5) Uani 1 1 d . . . . .
C014 C 0.61373(14) 0.77850(15) 0.50692(14) 0.0592(4) Uani 1 1 d . . . . .
H014 H 0.635683 0.786858 0.566695 0.071 Uiso 1 1 calc R U . . .
C013 C 0.60177(16) 0.86799(16) 0.45543(15) 0.0673(5) Uani 1 1 d . . . . .
H013 H 0.615574 0.936000 0.480587 0.081 Uiso 1 1 calc R U . . .
C023 C 0.84291(12) 0.07074(15) 0.60715(11) 0.0537(4) Uani 1 1 d . . . . .
H023 H 0.830964 0.067450 0.548749 0.064 Uiso 1 1 calc R U . . .
C027 C 0.88207(12) 0.35582(15) 0.75717(12) 0.0547(4) Uani 1 1 d . . . . .
H027 H 0.918614 0.353056 0.730193 0.066 Uiso 1 1 calc R U . . .
C019 C 0.70602(12) -0.04411(14) 0.82177(12) 0.0536(4) Uani 1 1 d . . . . .
H019 H 0.722161 -0.100245 0.861726 0.064 Uiso 1 1 calc R U . . .
C032 C 0.7877(2) 0.5396(2) 0.85250(15) 0.0969(10) Uani 1 1 d . . . . .
H032 H 0.747529 0.536727 0.875078 0.116 Uiso 1 1 calc R U . . .
C031 C 0.8264(3) 0.6369(3) 0.8516(2) 0.1340(18) Uani 1 1 d . . . . .
H031 H 0.810913 0.699129 0.871572 0.161 Uiso 1 1 calc R U . . .
C029 C 0.9070(2) 0.55056(19) 0.7882(2) 0.0947(9) Uani 1 1 d . . . . .
H029 H 0.947186 0.552670 0.765565 0.114 Uiso 1 1 calc R U . . .
C030 C 0.8869(3) 0.6408(2) 0.8213(3) 0.1307(17) Uani 1 1 d . . . . .
H030 H 0.915021 0.705369 0.823079 0.157 Uiso 1 1 calc R U . . .
C1A C 0.8714(7) -0.1275(4) 0.6172(8) 0.057(2) Uani 0.55(3) 1 d DG . P A 1
C2A C 0.8265(7) -0.2128(7) 0.6310(7) 0.0765(19) Uani 0.55(3) 1 d G . P A 1
H2A H 0.791965 -0.201021 0.659442 0.092 Uiso 0.55(3) 1 calc R U P A 1
C3A C 0.8333(8) -0.3156(5) 0.6024(7) 0.089(2) Uani 0.55(3) 1 d G . P A 1
H3A H 0.803332 -0.372665 0.611638 0.107 Uiso 0.55(3) 1 calc R U P A 1
C4A C 0.8850(7) -0.3332(7) 0.5600(7) 0.081(2) Uani 0.55(3) 1 d G . P A 1
H4A H 0.889536 -0.401980 0.540798 0.097 Uiso 0.55(3) 1 calc R U P A 1
C5A C 0.9298(6) -0.2479(11) 0.5462(6) 0.073(2) Uani 0.55(3) 1 d G . P A 1
H5A H 0.964373 -0.259650 0.517760 0.088 Uiso 0.55(3) 1 calc R U P A 1
C6A C 0.9230(7) -0.1451(8) 0.5748(7) 0.0654(15) Uani 0.55(3) 1 d G . P A 1
H6A H 0.953008 -0.088005 0.565563 0.078 Uiso 0.55(3) 1 calc R U P A 1
C1B C 0.8766(9) -0.1246(7) 0.6212(9) 0.061(2) Uani 0.45(3) 1 d DG . P A 2
C2B C 0.8455(10) -0.2236(9) 0.6332(8) 0.074(2) Uani 0.45(3) 1 d G . P A 2
H2B H 0.814187 -0.227926 0.665643 0.089 Uiso 0.45(3) 1 calc R U P A 2
C3B C 0.8613(12) -0.3162(6) 0.5966(7) 0.085(3) Uani 0.45(3) 1 d G . P A 2
H3B H 0.840488 -0.382396 0.604615 0.102 Uiso 0.45(3) 1 calc R U P A 2
C4B C 0.9081(10) -0.3097(10) 0.5481(6) 0.078(3) Uani 0.45(3) 1 d G . P A 2
H4B H 0.918629 -0.371666 0.523624 0.094 Uiso 0.45(3) 1 calc R U P A 2
C5B C 0.9391(7) -0.2108(14) 0.5361(8) 0.076(2) Uani 0.45(3) 1 d G . P A 2
H5B H 0.970466 -0.206466 0.503661 0.091 Uiso 0.45(3) 1 calc R U P A 2
C6B C 0.9234(9) -0.1182(11) 0.5727(10) 0.072(2) Uani 0.45(3) 1 d G . P A 2
H6B H 0.944165 -0.051994 0.564689 0.086 Uiso 0.45(3) 1 calc R U P A 2
 
loop_
 _atom_site_aniso_label
 _atom_site_aniso_U_11
 _atom_site_aniso_U_22
 _atom_site_aniso_U_33
 _atom_site_aniso_U_23
 _atom_site_aniso_U_13
 _atom_site_aniso_U_12
Fe01 0.04851(14) 0.04869(15) 0.04424(14) 0.00972(9) 0.01893(11) 0.00343(9)
S002 0.0589(3) 0.0585(3) 0.0520(2) 0.00576(18) 0.0236(2) 0.00578(19)
S001 0.0685(3) 0.0666(3) 0.0563(3) 0.0142(2) 0.0198(2) 0.0045(2)
N005 0.0444(6) 0.0404(6) 0.0393(6) 0.0010(5) 0.0185(5) -0.0022(5)
N006 0.0709(10) 0.0638(9) 0.0426(7) -0.0088(7) 0.0085(7) 0.0180(8)
N003 0.0440(6) 0.0426(6) 0.0401(6) -0.0007(5) 0.0174(5) 0.0021(5)
N004 0.0486(7) 0.0429(6) 0.0378(6) 0.0013(5) 0.0150(5) 0.0022(5)
N002 0.0609(10) 0.146(2) 0.0562(10) 0.0218(12) 0.0260(9) 0.0041(12)
N001 0.0618(9) 0.0530(8) 0.0566(9) 0.0033(7) 0.0244(7) 0.0031(7)
C015 0.0474(8) 0.0463(8) 0.0374(7) -0.0010(6) 0.0136(6) 0.0007(6)
C016 0.0441(7) 0.0430(7) 0.0421(7) -0.0017(6) 0.0172(6) -0.0024(6)
C003 0.0450(7) 0.0406(7) 0.0425(7) 0.0002(6) 0.0167(6) 0.0019(6)
C021 0.0439(7) 0.0450(7) 0.0432(7) 0.0003(6) 0.0190(6) 0.0031(6)
C024 0.0435(8) 0.0523(9) 0.0479(8) -0.0031(7) 0.0174(7) 0.0072(6)
C007 0.0562(9) 0.0444(8) 0.0511(9) -0.0010(7) 0.0242(7) 0.0097(7)
C012 0.0730(12) 0.0538(10) 0.0716(12) 0.0173(9) 0.0378(11) 0.0094(9)
C010 0.0536(9) 0.0510(9) 0.0549(9) 0.0018(7) 0.0238(8) 0.0056(7)
C022 0.0607(10) 0.0495(8) 0.0436(8) 0.0060(7) 0.0236(7) 0.0072(7)
C008 0.0546(9) 0.0482(8) 0.0441(8) -0.0009(6) 0.0231(7) 0.0066(7)
C025 0.0470(8) 0.0472(8) 0.0476(8) 0.0043(6) 0.0166(7) 0.0080(6)
C002 0.0569(10) 0.0648(11) 0.0390(8) 0.0123(7) 0.0130(7) 0.0060(8)
C004 0.0601(9) 0.0400(7) 0.0512(9) -0.0024(6) 0.0274(8) 0.0050(7)
C020 0.0535(8) 0.0464(8) 0.0442(8) 0.0045(6) 0.0212(7) -0.0049(7)
C005 0.0631(10) 0.0462(8) 0.0495(8) 0.0020(7) 0.0304(8) 0.0049(7)
C009 0.0479(8) 0.0439(8) 0.0534(9) 0.0032(6) 0.0250(7) 0.0050(6)
C017 0.0624(10) 0.0473(8) 0.0479(9) -0.0052(7) 0.0142(8) -0.0067(7)
C006 0.0472(8) 0.0421(7) 0.0498(8) 0.0013(6) 0.0208(7) 0.0033(6)
C018 0.0668(11) 0.0408(8) 0.0653(11) -0.0043(7) 0.0226(9) -0.0096(7)
C001 0.0541(9) 0.0455(8) 0.0468(8) -0.0063(6) 0.0223(7) -0.0055(7)
C011 0.0603(10) 0.0661(11) 0.0548(10) 0.0100(8) 0.0257(8) 0.0091(9)
C026 0.0461(8) 0.0512(8) 0.0397(7) 0.0014(6) 0.0178(6) 0.0028(6)
C028 0.0647(11) 0.0504(9) 0.0550(10) -0.0036(8) 0.0107(9) -0.0032(8)
C014 0.0727(12) 0.0483(9) 0.0592(10) 0.0010(8) 0.0312(9) 0.0046(8)
C013 0.0843(14) 0.0442(9) 0.0767(13) 0.0036(9) 0.0379(11) 0.0007(9)
C023 0.0616(10) 0.0592(10) 0.0421(8) -0.0015(7) 0.0243(7) 0.0070(8)
C027 0.0561(9) 0.0530(9) 0.0529(9) -0.0017(7) 0.0217(8) -0.0056(7)
C019 0.0584(9) 0.0444(8) 0.0583(9) 0.0075(7) 0.0254(8) -0.0050(7)
C032 0.111(2) 0.0911(18) 0.0549(11) -0.0219(12) 0.0046(12) 0.0420(16)
C031 0.157(4) 0.0742(19) 0.096(2) -0.0375(17) -0.015(2) 0.042(2)
C029 0.0952(18) 0.0535(12) 0.1023(19) -0.0012(12) 0.0121(15) -0.0148(12)
C030 0.139(3) 0.0497(14) 0.133(3) -0.0173(16) -0.007(3) -0.0019(17)
C1A 0.051(4) 0.053(3) 0.057(5) -0.009(3) 0.014(4) 0.015(3)
C2A 0.064(4) 0.049(3) 0.102(4) -0.015(3) 0.022(3) 0.005(3)
C3A 0.079(5) 0.059(3) 0.107(5) -0.023(3) 0.020(3) 0.006(2)
C4A 0.089(5) 0.063(3) 0.062(4) -0.011(3) 0.007(3) 0.023(3)
C5A 0.083(4) 0.060(4) 0.062(3) -0.011(3) 0.018(2) 0.034(3)
C6A 0.063(3) 0.060(3) 0.066(3) -0.017(3) 0.021(2) 0.017(3)
C1B 0.051(5) 0.070(5) 0.042(5) -0.007(4) 0.002(3) 0.018(4)
C2B 0.072(5) 0.065(3) 0.075(4) -0.004(3) 0.023(4) 0.025(3)
C3B 0.099(7) 0.063(3) 0.085(5) -0.011(3) 0.033(5) 0.017(4)
C4B 0.101(7) 0.056(4) 0.064(4) -0.002(4) 0.024(4) 0.032(4)
C5B 0.086(4) 0.066(5) 0.068(4) -0.003(4) 0.025(3) 0.033(4)
C6B 0.072(4) 0.070(4) 0.066(4) -0.013(4) 0.024(3) 0.031(4)
 
_geom_special_details
;
 All esds (except the esd in the dihedral angle between two l.s. planes)
 are estimated using the full covariance matrix.  The cell esds are taken
 into account individually in the estimation of esds in distances, angles
 and torsion angles; correlations between esds in cell parameters are only
 used when they are defined by crystal symmetry.  An approximate (isotropic)
 treatment of cell esds is used for estimating esds involving l.s. planes.
;
 
loop_
 _geom_bond_atom_site_label_1
 _geom_bond_atom_site_label_2
 _geom_bond_distance
 _geom_bond_site_symmetry_2
 _geom_bond_publ_flag
Fe01 N002 1.996(2) . ?
Fe01 N001 2.0071(16) . ?
Fe01 N006 2.048(2) . ?
Fe01 N005 2.0749(13) . ?
Fe01 N003 2.1046(13) . ?
Fe01 N004 2.1197(14) . ?
S002 C002 1.608(2) . ?
S001 C001 1.6116(18) . ?
N005 C020 1.328(2) . ?
N005 C016 1.339(2) . ?
N006 C032 1.339(3) . ?
N006 C028 1.344(3) . ?
N003 C015 1.274(2) . ?
N003 C003 1.418(2) . ?
N004 C027 1.269(2) . ?
N004 C021 1.416(2) . ?
N002 C002 1.142(3) . ?
N001 C001 1.148(2) . ?
C015 C016 1.446(2) . ?
C016 C017 1.373(2) . ?
C003 C004 1.373(2) . ?
C003 C008 1.382(2) . ?
C021 C026 1.374(2) . ?
C021 C022 1.382(2) . ?
C024 C023 1.380(2) . ?
C024 C025 1.385(2) . ?
C024 C1B 1.457(7) . ?
C024 C1A 1.495(5) . ?
C007 C008 1.375(2) . ?
C007 C006 1.383(2) . ?
C012 C013 1.368(3) . ?
C012 C011 1.372(3) . ?
C010 C011 1.376(3) . ?
C010 C009 1.382(2) . ?
C022 C023 1.372(2) . ?
C025 C026 1.371(2) . ?
C004 C005 1.372(2) . ?
C020 C019 1.371(2) . ?
C005 C006 1.385(2) . ?
C009 C014 1.385(2) . ?
C009 C006 1.477(2) . ?
C017 C018 1.372(3) . ?
C018 C019 1.365(3) . ?
C028 C029 1.378(3) . ?
C028 C027 1.443(3) . ?
C014 C013 1.376(3) . ?
C032 C031 1.382(6) . ?
C031 C030 1.353(7) . ?
C029 C030 1.366(5) . ?
C1A C2A 1.3900 . ?
C1A C6A 1.3900 . ?
C2A C3A 1.3900 . ?
C3A C4A 1.3900 . ?
C4A C5A 1.3900 . ?
C5A C6A 1.3900 . ?
C1B C2B 1.3900 . ?
C1B C6B 1.3900 . ?
C2B C3B 1.3900 . ?
C3B C4B 1.3900 . ?
C4B C5B 1.3900 . ?
C5B C6B 1.3900 . ?
 
loop_
 _geom_angle_atom_site_label_1
 _geom_angle_atom_site_label_2
 _geom_angle_atom_site_label_3
 _geom_angle
 _geom_angle_site_symmetry_1
 _geom_angle_site_symmetry_3
 _geom_angle_publ_flag
N002 Fe01 N001 93.80(7) . . ?
N002 Fe01 N006 95.23(10) . . ?
N001 Fe01 N006 96.27(7) . . ?
N002 Fe01 N005 95.51(9) . . ?
N001 Fe01 N005 90.94(6) . . ?
N006 Fe01 N005 166.63(6) . . ?
N002 Fe01 N003 93.17(7) . . ?
N001 Fe01 N003 167.08(6) . . ?
N006 Fe01 N003 93.92(5) . . ?
N005 Fe01 N003 77.56(5) . . ?
N002 Fe01 N004 170.89(8) . . ?
N001 Fe01 N004 92.02(6) . . ?
N006 Fe01 N004 77.15(6) . . ?
N005 Fe01 N004 91.39(5) . . ?
N003 Fe01 N004 82.50(5) . . ?
C020 N005 C016 117.81(14) . . ?
C020 N005 Fe01 127.62(11) . . ?
C016 N005 Fe01 114.38(10) . . ?
C032 N006 C028 117.8(2) . . ?
C032 N006 Fe01 126.3(2) . . ?
C028 N006 Fe01 115.92(12) . . ?
C015 N003 C003 117.90(13) . . ?
C015 N003 Fe01 113.99(11) . . ?
C003 N003 Fe01 127.50(10) . . ?
C027 N004 C021 119.18(15) . . ?
C027 N004 Fe01 114.31(12) . . ?
C021 N004 Fe01 125.78(11) . . ?
C002 N002 Fe01 160.0(2) . . ?
C001 N001 Fe01 159.97(15) . . ?
N003 C015 C016 118.44(14) . . ?
N005 C016 C017 122.47(15) . . ?
N005 C016 C015 114.91(13) . . ?
C017 C016 C015 122.61(15) . . ?
C004 C003 C008 119.38(15) . . ?
C004 C003 N003 121.15(14) . . ?
C008 C003 N003 119.47(14) . . ?
C026 C021 C022 120.06(15) . . ?
C026 C021 N004 119.40(14) . . ?
C022 C021 N004 120.41(14) . . ?
C023 C024 C025 118.47(15) . . ?
C023 C024 C1B 121.9(6) . . ?
C025 C024 C1B 119.6(6) . . ?
C023 C024 C1A 120.7(5) . . ?
C025 C024 C1A 120.8(5) . . ?
C008 C007 C006 121.19(15) . . ?
C013 C012 C011 119.53(18) . . ?
C011 C010 C009 121.18(18) . . ?
C023 C022 C021 119.86(16) . . ?
C007 C008 C003 120.04(15) . . ?
C026 C025 C024 121.17(15) . . ?
N002 C002 S002 179.28(19) . . ?
C005 C004 C003 120.18(15) . . ?
N005 C020 C019 122.84(16) . . ?
C004 C005 C006 121.40(16) . . ?
C010 C009 C014 117.62(16) . . ?
C010 C009 C006 121.41(15) . . ?
C014 C009 C006 120.93(16) . . ?
C018 C017 C016 118.83(16) . . ?
C007 C006 C005 117.79(15) . . ?
C007 C006 C009 121.82(15) . . ?
C005 C006 C009 120.36(15) . . ?
C019 C018 C017 118.98(16) . . ?
N001 C001 S001 177.78(17) . . ?
C012 C011 C010 120.23(19) . . ?
C025 C026 C021 119.59(15) . . ?
N006 C028 C029 123.3(2) . . ?
N006 C028 C027 114.40(17) . . ?
C029 C028 C027 122.3(2) . . ?
C013 C014 C009 121.19(19) . . ?
C012 C013 C014 120.24(19) . . ?
C022 C023 C024 120.83(16) . . ?
N004 C027 C028 118.06(18) . . ?
C018 C019 C020 119.04(16) . . ?
N006 C032 C031 121.5(4) . . ?
C030 C031 C032 119.5(3) . . ?
C030 C029 C028 117.4(4) . . ?
C031 C030 C029 120.4(3) . . ?
C2A C1A C6A 120.0 . . ?
C2A C1A C024 116.2(6) . . ?
C6A C1A C024 123.6(6) . . ?
C3A C2A C1A 120.0 . . ?
C4A C3A C2A 120.0 . . ?
C5A C4A C3A 120.0 . . ?
C4A C5A C6A 120.0 . . ?
C5A C6A C1A 120.0 . . ?
C2B C1B C6B 120.0 . . ?
C2B C1B C024 125.8(8) . . ?
C6B C1B C024 114.2(8) . . ?
C3B C2B C1B 120.0 . . ?
C2B C3B C4B 120.0 . . ?
C5B C4B C3B 120.0 . . ?
C6B C5B C4B 120.0 . . ?
C5B C6B C1B 120.0 . . ?
 
_refine_diff_density_max    0.332
_refine_diff_density_min   -0.476
_refine_diff_density_rms    0.047

_shelx_res_file
;

TITL sc2_093K_a.res in P2(1)/c
    SC2_210K.res
    created by SHELXL-2018/3 at 12:20:01 on 15-Apr-2021
REM Old TITL SC2_093K in P2(1)/c
REM SHELXT solution in P2(1)/c: R1 0.091, Rweak 0.004, Alpha 0.025
REM <I/s>   0.460 for  267 systematic absences,  Orientation as input
REM Formula found by SHELXT:  C38 N6 S2 Fe

CELL 0.63582 17.2483 12.4060 17.1227 90.0000 115.7664 90.0000
ZERR 4.000 0.0002 0.0001 0.0002 0.0000 0.0012 0.0000
LATT  1
SYMM -X, 1/2+Y, 1/2-Z
SFAC C H N S FE
DISP $C  0.00244  0.00131  9.14798!source kissel
DISP $H -0.00002  0.00000  0.66440!source kissel
DISP $N  0.00493  0.00266 15.07095!source kissel
DISP $S  0.10506  0.10024 379.49005!source kissel
DISP $Fe  0.32649  0.69602 2544.24973!source kissel
UNIT 152.00 112.00 24.00 8.00 4.00
OMIT -5 0 2
OMIT 4 0 0
OMIT 2 0 2
L.S. 30
REM DAMP 100
REM ISOR 0.04 0.06 C1A > C6A
REM ISOR 0.04 0.06 C1B > C6B
RIGU 0.002 0.002 C1A > C6A
RIGU 0.002 0.002  C1B > C6B
SADI C024 C1A C024 C1B
BOND
LIST 6
SHEL 99 0.75
ACTA
FMAP 2
PLAN 20
WGHT    0.055900    0.784000
EXTI    0.010135
FVAR       3.44933   0.55415   0.07947
FE01  5    0.757436    0.299042    0.820493    11.00000    0.04851    0.04869 =
         0.04424    0.00972    0.01893    0.00343
S002  4    0.545855    0.338749    0.920034    11.00000    0.05892    0.05850 =
         0.05195    0.00576    0.02356    0.00578
S001  4    0.950179    0.122832    1.072301    11.00000    0.06846    0.06662 =
         0.05626    0.01422    0.01982    0.00447
N005  3    0.712081    0.142015    0.793732    11.00000    0.04445    0.04036 =
         0.03926    0.00098    0.01850   -0.00218
N006  3    0.806893    0.449385    0.821641    11.00000    0.07092    0.06378 =
         0.04260   -0.00877    0.00853    0.01805
N003  3    0.668558    0.308115    0.689032    11.00000    0.04402    0.04258 =
         0.04010   -0.00073    0.01735    0.00207
N004  3    0.845449    0.271358    0.766582    11.00000    0.04862    0.04287 =
         0.03783    0.00130    0.01498    0.00218
N002  3    0.671408    0.347846    0.861906    11.00000    0.06093    0.14630 =
         0.05615    0.02182    0.02601    0.00413
N001  3    0.844589    0.255657    0.939283    11.00000    0.06185    0.05302 =
         0.05661    0.00335    0.02441    0.00311
C015  1    0.638187    0.217183    0.654883    11.00000    0.04740    0.04632 =
         0.03744   -0.00099    0.01361    0.00070
AFIX  43
H015  2    0.602323    0.211558    0.595879    11.00000   -1.20000
AFIX   0
C016  1    0.660776    0.122933    0.709997    11.00000    0.04413    0.04303 =
         0.04207   -0.00171    0.01723   -0.00240
C003  1    0.648911    0.399183    0.633700    11.00000    0.04500    0.04058 =
         0.04255    0.00022    0.01673    0.00193
C021  1    0.855822    0.173248    0.729936    11.00000    0.04388    0.04502 =
         0.04324    0.00026    0.01903    0.00311
C024    1    0.865937   -0.021904    0.656622    11.00000    0.04348    0.05234 =
         0.04788   -0.00310    0.01738    0.00724
C007  1    0.603610    0.582732    0.604671    11.00000    0.05622    0.04438 =
         0.05106   -0.00104    0.02422    0.00975
AFIX  43
H007  2    0.585452    0.645755    0.621082    11.00000   -1.20000
AFIX   0
C012  1    0.569655    0.857274    0.367393    11.00000    0.07304    0.05376 =
         0.07157    0.01730    0.03781    0.00935
AFIX  43
H012  2    0.562228    0.917656    0.332668    11.00000   -1.20000
AFIX   0
C010  1    0.560397    0.667325    0.382161    11.00000    0.05359    0.05097 =
         0.05495    0.00176    0.02380    0.00565
AFIX  43
H010  2    0.545800    0.599666    0.356494    11.00000   -1.20000
AFIX   0
C022  1    0.837418    0.167659    0.643028    11.00000    0.06070    0.04952 =
         0.04360    0.00596    0.02361    0.00722
AFIX  43
H022  2    0.821342    0.229458    0.608925    11.00000   -1.20000
AFIX   0
C008  1    0.623187    0.493949    0.657917    11.00000    0.05455    0.04819 =
         0.04412   -0.00091    0.02305    0.00657
AFIX  43
H008  2    0.619119    0.497659    0.710257    11.00000   -1.20000
AFIX   0
C025  1    0.883663   -0.014822    0.743512    11.00000    0.04702    0.04722 =
         0.04763    0.00426    0.01660    0.00801
AFIX  43
H025  2    0.898788   -0.076721    0.777529    11.00000   -1.20000
AFIX   0
C002  1    0.619644    0.344116    0.886558    11.00000    0.05691    0.06480 =
         0.03896    0.01231    0.01296    0.00600
C004  1    0.655266    0.395041    0.556553    11.00000    0.06011    0.03997 =
         0.05121   -0.00244    0.02741    0.00504
AFIX  43
H004  2    0.672540    0.331595    0.539799    11.00000   -1.20000
AFIX   0
C020  1    0.732960    0.059203    0.848172    11.00000    0.05346    0.04643 =
         0.04416    0.00449    0.02121   -0.00494
AFIX  43
H020  2    0.767343    0.071798    0.906745    11.00000   -1.20000
AFIX   0
C005  1    0.636208    0.484224    0.504135    11.00000    0.06314    0.04618 =
         0.04955    0.00203    0.03043    0.00494
AFIX  43
H005  2    0.640691    0.480287    0.452012    11.00000   -1.20000
AFIX   0
C009  1    0.593666    0.676206    0.471302    11.00000    0.04789    0.04389 =
         0.05335    0.00316    0.02500    0.00501
C017  1    0.631404    0.021556    0.679002    11.00000    0.06244    0.04728 =
         0.04787   -0.00518    0.01418   -0.00671
AFIX  43
H017  2    0.596032    0.010657    0.620409    11.00000   -1.20000
AFIX   0
C006  1    0.610434    0.579998    0.527173    11.00000    0.04721    0.04214 =
         0.04979    0.00127    0.02077    0.00328
C018  1    0.655168   -0.063371    0.736012    11.00000    0.06682    0.04076 =
         0.06525   -0.00429    0.02257   -0.00959
AFIX  43
H018  2    0.636908   -0.132976    0.716514    11.00000   -1.20000
AFIX   0
C001  1    0.889116    0.202072    0.995623    11.00000    0.05411    0.04550 =
         0.04676   -0.00625    0.02233   -0.00546
C011  1    0.548478    0.756824    0.330683    11.00000    0.06035    0.06605 =
         0.05485    0.01003    0.02574    0.00910
AFIX  43
H011  2    0.525990    0.749171    0.270805    11.00000   -1.20000
AFIX   0
C026  1    0.879303    0.081848    0.780259    11.00000    0.04614    0.05120 =
         0.03970    0.00142    0.01776    0.00280
AFIX  43
H026  2    0.892157    0.085528    0.838868    11.00000   -1.20000
AFIX   0
C028  1    0.865354    0.456252    0.789560    11.00000    0.06471    0.05035 =
         0.05500   -0.00356    0.01067   -0.00323
C014  1    0.613732    0.778498    0.506916    11.00000    0.07275    0.04832 =
         0.05919    0.00100    0.03121    0.00461
AFIX  43
H014  2    0.635683    0.786858    0.566695    11.00000   -1.20000
AFIX   0
C013  1    0.601770    0.867994    0.455428    11.00000    0.08427    0.04419 =
         0.07667    0.00359    0.03788    0.00072
AFIX  43
H013  2    0.615574    0.936000    0.480587    11.00000   -1.20000
AFIX   0
C023  1    0.842911    0.070738    0.607149    11.00000    0.06157    0.05924 =
         0.04211   -0.00148    0.02433    0.00704
AFIX  43
H023  2    0.830964    0.067450    0.548749    11.00000   -1.20000
AFIX   0
C027  1    0.882074    0.355824    0.757172    11.00000    0.05609    0.05298 =
         0.05288   -0.00172    0.02173   -0.00557
AFIX  43
H027  2    0.918614    0.353056    0.730193    11.00000   -1.20000
AFIX   0
C019  1    0.706018   -0.044112    0.821773    11.00000    0.05837    0.04435 =
         0.05826    0.00747    0.02545   -0.00503
AFIX  43
H019  2    0.722161   -0.100245    0.861726    11.00000   -1.20000
AFIX   0
C032  1    0.787742    0.539586    0.852501    11.00000    0.11098    0.09111 =
         0.05491   -0.02190    0.00464    0.04201
AFIX  43
H032  2    0.747529    0.536727    0.875078    11.00000   -1.20000
AFIX   0
C031  1    0.826389    0.636862    0.851562    11.00000    0.15699    0.07422 =
         0.09600   -0.03752   -0.01476    0.04193
AFIX  43
H031  2    0.810913    0.699129    0.871572    11.00000   -1.20000
AFIX   0
C029  1    0.906983    0.550560    0.788179    11.00000    0.09523    0.05348 =
         0.10230   -0.00120    0.01209   -0.01478
AFIX  43
H029  2    0.947186    0.552670    0.765565    11.00000   -1.20000
AFIX   0
C030  1    0.886908    0.640802    0.821308    11.00000    0.13869    0.04971 =
         0.13286   -0.01733   -0.00708   -0.00187
AFIX  43
H030  2    0.915021    0.705369    0.823079    11.00000   -1.20000
AFIX  66
REM #####
PART 1
C1A   1    0.871359   -0.127496    0.617242    21.00000    0.05126    0.05285 =
         0.05703   -0.00864    0.01377    0.01537
C2A   1    0.826521   -0.212772    0.631045    21.00000    0.06380    0.04898 =
         0.10196   -0.01525    0.02218    0.00509
AFIX  43
H2A   2    0.791965   -0.201021    0.659442    21.00000   -1.20000
AFIX  65
C3A   1    0.833332   -0.315610    0.602403    21.00000    0.07872    0.05920 =
         0.10729   -0.02292    0.01973    0.00620
AFIX  43
H3A   2    0.803332   -0.372665    0.611638    21.00000   -1.20000
AFIX  65
C4A   1    0.884979   -0.333174    0.559960    21.00000    0.08880    0.06307 =
         0.06163   -0.01140    0.00657    0.02277
AFIX  43
H4A   2    0.889536   -0.401980    0.540798    21.00000   -1.20000
AFIX  65
C5A   1    0.929817   -0.247898    0.546158    21.00000    0.08274    0.05953 =
         0.06247   -0.01083    0.01767    0.03364
AFIX  43
H5A   2    0.964373   -0.259650    0.517760    21.00000   -1.20000
AFIX  65
C6A   1    0.923008   -0.145059    0.574798    21.00000    0.06279    0.06029 =
         0.06592   -0.01657    0.02138    0.01734
AFIX  43
H6A   2    0.953008   -0.088005    0.565563    21.00000   -1.20000
AFIX  66
PART 2
C1B   1    0.876568   -0.124646    0.621217   -21.00000    0.05096    0.07005 =
         0.04192   -0.00746    0.00168    0.01757
C2B   1    0.845510   -0.223624    0.633177   -21.00000    0.07185    0.06471 =
         0.07533   -0.00443    0.02258    0.02504
AFIX  43
H2B   2    0.814187   -0.227926    0.665643   -21.00000   -1.20000
AFIX  65
C3B   1    0.861268   -0.316173    0.596613   -21.00000    0.09904    0.06272 =
         0.08521   -0.01125    0.03295    0.01691
AFIX  43
H3B   2    0.840488   -0.382396    0.604615   -21.00000   -1.20000
AFIX  65
C4B   1    0.908085   -0.309744    0.548088   -21.00000    0.10104    0.05604 =
         0.06366   -0.00168    0.02363    0.03170
AFIX  43
H4B   2    0.918629   -0.371666    0.523624   -21.00000   -1.20000
AFIX  65
C5B   1    0.939143   -0.210767    0.536127   -21.00000    0.08561    0.06620 =
         0.06787   -0.00309    0.02539    0.03283
AFIX  43
H5B   2    0.970466   -0.206466    0.503661   -21.00000   -1.20000
AFIX  65
C6B   1    0.923385   -0.118217    0.572691   -21.00000    0.07233    0.06974 =
         0.06602   -0.01287    0.02380    0.03118
AFIX  43
H6B   2    0.944165   -0.051994    0.564689   -21.00000   -1.20000
PART 0
AFIX   0
HKLF 4


REM  sc2_093K_a.res in P2(1)/c
REM wR2 = 0.1159, GooF = S = 1.053, Restrained GooF = 1.051 for all data
REM R1 = 0.0392 for 6870 Fo > 4sig(Fo) and 0.0430 for all 7701 data
REM 457 parameters refined using 73 restraints

END

WGHT      0.0557      0.7843

REM Highest difference peak  0.332,  deepest hole -0.476,  1-sigma level  0.047
Q1    1   0.9084  0.0816  1.0624  11.00000  0.05    0.33
Q2    1   0.6528  0.1628  0.6793  11.00000  0.05    0.27
Q3    1   0.6434  0.0781  0.6964  11.00000  0.05    0.26
Q4    1   0.7676  0.2597  0.8032  11.00000  0.05    0.24
Q5    1   0.6858  0.1294  0.7505  11.00000  0.05    0.23
Q6    1   0.6478 -0.0230  0.7049  11.00000  0.05    0.23
Q7    1   0.9434  0.1806  1.0778  11.00000  0.05    0.23
Q8    1   0.8481  0.1698  0.6891  11.00000  0.05    0.23
Q9    1   0.7836  0.4890  0.8415  11.00000  0.05    0.22
Q10   1   0.8409  0.1218  0.6304  11.00000  0.05    0.22
Q11   1   0.5996  0.5331  0.6223  11.00000  0.05    0.21
Q12   1   0.8497  0.2130  0.7422  11.00000  0.05    0.21
Q13   1   0.5985  0.6241  0.5003  11.00000  0.05    0.20
Q14   1   0.8675  0.0254  0.6398  11.00000  0.05    0.19
Q15   1   0.6222  0.4390  0.6393  11.00000  0.05    0.19
Q16   1   0.8579  0.1252  0.7529  11.00000  0.05    0.18
Q17   1   0.8346 -0.3098  0.5616  11.00000  0.05    0.18
Q18   1   0.8591 -0.0243  0.6990  11.00000  0.05    0.18
Q19   1   0.8014  0.3219  0.8455  11.00000  0.05    0.18
Q20   1   0.6823 -0.0484  0.7769  11.00000  0.05    0.18
;
_shelx_res_checksum   81367

_shelx_hkl_file
;
   2   0   0 141317. 8491.15   1
  -2   0   0 146509. 8490.94   1
   3   0   0 48756.1 2858.30   1
  -3   0   0 47990.5 2857.31   1
   4   0   0 556749. 35637.9   1
  -4   0   0 648727. 35637.2   1
   5   0   0 150.301 22.5689   1
  -5   0   0 148.739 21.8229   1
   7   0   0 1291.92 88.9880   1
  -7   0   0 1134.56 86.2357   1
   8   0   0 54980.5 3251.96   1
  -8   0   0 54710.9 3250.91   1
   9   0   0 2258.63 154.792   1
  -9   0   0 2255.41 153.541   1
  10   0   0 122676. 7453.16   1
 -10   0   0 129538. 7453.95   1
 -11   0   0 767.485 69.9536   1
  11   0   0 774.853 69.1804   1
 -13   0   0 3487.94 235.377   1
  13   0   0 3531.92 235.442   1
 -14   0   0 5955.12 382.136   1
  14   0   0 5955.17 381.971   1
  15   0   0 34.2114 31.9978   1
 -15   0   0 20.3553 29.2612   1
 -16   0   0 1037.81 91.3554   1
  16   0   0 1010.53 90.8604   1
  17   0   0 1663.29 130.259   1
 -18   0   0 913.509 88.6987   1
  18   0   0 1020.55 91.3518   1
 -19   0   0 1938.79 152.261   1
  19   0   0 2031.73 153.381   1
  20   0   0 1380.01 116.340   1
 -21   0   0 190.892 41.0934   1
  21   0   0 242.239 42.8209   1
 -22   0   0 129.015 38.0176   1
  22   0   0 141.958 38.1318   1
 -23   0   0 291.595 51.6206   1
  23   0   0 284.063 50.6296   1
 -24   0   0 243.259 51.4352   1
  24   0   0 329.532 55.3933   1
 -25   0   0 111.458 42.1471   1
  25   0   0 155.185 45.4194   1
 -26   0   0-21.7149 38.5615   1
  26   0   0-15.5379 32.9762   1
   1  -1   0 254220. 14589.8   1
   1   1   0 242388. 14590.8   1
  -1  -1   0 205002. 14589.7   1
  -2   1   0 606.005 38.3611   1
   2   1   0 581.209 38.8997   1
   2  -1   0 461.086 37.7127   1
  -2  -1   0 490.140 37.9817   1
  -3   1   0 227011. 12825.2   1
   3   1   0 210385. 12826.0   1
   3  -1   0 217177. 12825.7   1
  -3  -1   0 214332. 12826.0   1
  -4   1   0 50865.8 2926.13   1
   4  -1   0 48766.9 2926.05   1
  -4  -1   0 48479.7 2926.94   1
   4   1   0 49702.6 2926.89   1
  -5   1   0 5883.38 387.719   1
   5  -1   0 6090.59 387.645   1
   5   1   0 6229.72 389.640   1
  -6  -1   0 1510.71 106.637   1
   6   1   0 1496.46 104.266   1
  -7   1   0 10693.4 676.319   1
   7  -1   0 11379.6 677.120   1
  -7  -1   0 11923.9 679.443   1
   7   1   0 10835.1 676.556   1
  -8   1   0 15327.0 965.613   1
   8  -1   0 16162.8 966.594   1
  -8  -1   0 16152.4 967.659   1
   8   1   0 16718.0 968.451   1
  -9   1   0 131167. 8410.46   1
   9  -1   0 148369. 8412.83   1
  -9  -1   0 137783. 8411.58   1
   9   1   0 155308. 8416.23   1
 -10   1   0 7031.75 424.619   1
  10  -1   0 6625.99 423.519   1
 -10  -1   0 6180.54 420.007   1
  10   1   0 7532.06 428.522   1
 -11   1   0 30304.6 1837.87   1
  11  -1   0 30074.3 1838.04   1
 -11  -1   0 30744.4 1836.90   1
  11   1   0 31900.4 1839.49   1
 -12  -1   0 1970.67 138.329   1
  12   1   0 1811.42 137.385   1
 -13   1   0 660.952 66.6450   1
  13  -1   0 755.720 70.8508   1
 -13  -1   0 595.800 65.3490   1
  13   1   0 829.737 70.8331   1
 -14   1   0 1404.57 110.041   1
  14  -1   0 1518.81 110.297   1
 -14  -1   0 1176.74 106.090   1
  14   1   0 1275.98 108.223   1
 -15   1   0 3176.39 212.950   1
 -15  -1   0 3256.50 217.231   1
  15   1   0 2843.04 210.290   1
 -16   1   0 1934.45 156.077   1
 -16  -1   0 2292.95 160.566   1
  16   1   0 2264.16 159.939   1
  16  -1   0 2143.99 159.988   1
 -17   1   0 346.475 49.5391   1
  17  -1   0 321.143 49.8272   1
 -17  -1   0 373.211 51.8515   1
  17   1   0 201.164 42.5016   1
 -18   1   0 204.127 43.2936   1
  18  -1   0 246.646 44.1156   1
 -18  -1   0 156.807 44.5945   1
  18   1   0 257.903 45.2436   1
 -19  -1   0 848.247 87.9441   1
 -19   1   0 1106.13 93.0577   1
  19  -1   0 903.843 87.5208   1
  19   1   0 917.185 90.2124   1
 -20  -1   0 46.1357 35.7973   1
  20   1   0 125.605 37.4418   1
 -21   1   0 192.354 50.0519   1
 -21  -1   0 301.142 50.8518   1
  21   1   0 285.036 51.9902   1
 -22  -1   0 1203.42 106.452   1
 -22   1   0 1304.20 108.257   1
  22  -1   0 1146.74 104.691   1
  22   1   0 1231.35 105.984   1
 -23   1   0 113.135 41.7292   1
 -23  -1   0 99.8873 38.5215   1
  23   1   0 73.1064 32.2892   1
  23  -1   0 137.308 42.5900   1
 -24   1   0 210.257 47.9772   1
  24  -1   0 249.846 52.2544   1
 -25  -1   0 14.9512 36.3150   1
 -25   1   0 74.8460 34.1933   1
  25  -1   0 23.3866 30.0513   1
  25   1   0 84.5579 39.4348   1
 -26  -1   0 14.6189 34.6062   1
 -26   1   0 22.1588 33.6686   1
  26   1   0 52.8140 36.5768   1
   0   2   0 112325. 7024.61   1
   0  -2   0 126301. 7025.07   1
  -1   2   0 29.3502 12.0255   1
   1  -2   0 25.1345 13.2820   1
   1   2   0 4.45342 11.5392   1
  -1  -2   0 8.76064 12.7502   1
   2   2   0 333.605 31.7341   1
  -2  -2   0 340.022 30.7013   1
  -2   2   0 379.870 29.8917   1
   2  -2   0 286.562 27.8680   1
   3   2   0 97126.3 5727.13   1
   3  -2   0 97658.4 5725.25   1
  -3   2   0 98072.3 5725.39   1
  -3  -2   0 94756.2 5726.87   1
   4   2   0 46120.3 2702.68   1
  -4   2   0 47477.6 2701.83   1
   4  -2   0 41630.9 2701.06   1
  -4  -2   0 47975.1 2703.54   1
   5  -2   0 1211.99 83.8018   1
  -5   2   0 1147.32 83.1134   1
  -6  -2   0 7829.77 477.917   1
   6  -2   0 7096.47 474.947   1
   6   2   0 7759.72 477.457   1
  -6   2   0 8631.55 476.742   1
  -7  -2   0 11865.7 750.505   1
   7  -2   0 12885.7 750.011   1
   7   2   0 12992.6 751.768   1
  -7   2   0 11989.1 748.326   1
  -8  -2   0 2722.69 168.539   1
   8  -2   0 2199.74 162.944   1
   8   2   0 2546.04 166.891   1
  -8   2   0 2469.50 164.202   1
  -9  -2   0 2932.77 176.792   1
   9  -2   0 2602.82 171.157   1
   9   2   0 2698.98 171.445   1
 -10  -2   0 52466.2 3078.67   1
  10  -2   0 51741.0 3076.80   1
  10   2   0 49404.1 3075.84   1
 -10   2   0 53533.0 3075.63   1
  11  -2   0 2029.36 137.945   1
 -11   2   0 1740.12 133.275   1
 -12  -2   0 23018.0 1416.82   1
  12   2   0 24227.0 1421.10   1
 -13  -2   0 14241.5 898.917   1
  13  -2   0 14919.0 903.012   1
  13   2   0 14941.3 903.784   1
 -13   2   0 15101.6 900.088   1
 -14  -2   0 6407.88 363.966   1
 -14   2   0 6390.12 363.364   1
 -15  -2   0 1980.41 151.241   1
  15  -2   0 2265.47 157.147   1
  15   2   0 2132.98 155.212   1
 -15   2   0 1972.95 151.885   1
  16  -2   0 7.08403 25.6320   1
 -16   2   0 6.88592 28.3159   1
  17  -2   0 36.6589 32.0303   1
 -17   2   0 50.0278 33.4000   1
  18  -2   0-22.6243 33.8865   1
  18   2   0 7.57702 31.1656   1
 -18   2   0 58.4234 35.7834   1
 -19  -2   0 161.457 38.8147   1
  19  -2   0 215.678 44.3271   1
  19   2   0 100.859 32.2508   1
 -19   2   0 199.627 42.6293   1
  20   2   0 805.604 87.3332   1
 -20  -2   0 997.463 92.0315   1
 -21  -2   0 164.534 39.7367   1
 -21   2   0 188.718 43.6854   1
  21   2   0 142.138 35.5274   1
  21  -2   0 235.054 46.7334   1
 -22   2   0 68.7805 42.3379   1
  22  -2   0 32.1938 38.1736   1
 -23   2   0 738.882 77.3760   1
 -23  -2   0 738.916 75.9031   1
  23   2   0 615.666 74.1554   1
  23  -2   0 628.867 75.0724   1
  24  -2   0-15.4359 33.7193   1
 -24   2   0 15.3060 33.9097   1
  25   2   0 109.703 42.4928   1
  25  -2   0 76.5137 40.7327   1
 -25   2   0 120.181 46.4105   1
 -25  -2   0 74.1353 39.8681   1
  26   2   0 22.3696 31.6591   1
 -26  -2   0 21.5375 35.1912   1
   0  -3   0 4.01766 14.8350   1
   0   3   0-5.86042 14.2082   1
   1  -3   0 15752.7 1008.18   1
  -1   3   0 17183.1 1007.87   1
   1   3   0 18095.7 1009.25   1
  -1  -3   0 16819.8 1007.95   1
  -2   3   0 477.974 38.6437   1
   2  -3   0 503.962 39.8642   1
   2   3   0 422.330 40.9820   1
  -2  -3   0 493.058 41.4326   1
   3   3   0 18563.9 1042.70   1
  -3  -3   0 17230.2 1041.49   1
  -3   3   0 16450.1 1039.40   1
   3  -3   0 17843.1 1040.72   1
  -4   3   0 25986.7 1619.03   1
   4  -3   0 28657.1 1620.44   1
  -5  -3   0 13.5156 21.2481   1
   5   3   0 44.5918 20.3433   1
   6   3   0 1649.46 112.527   1
  -6   3   0 1701.35 110.877   1
  -6  -3   0 1737.81 113.919   1
   6  -3   0 1374.06 107.576   1
   7   3   0 71266.9 4285.75   1
  -7   3   0 72319.8 4282.52   1
  -7  -3   0 75988.7 4285.94   1
   7  -3   0 70277.9 4282.27   1
   8   3   0 96.9164 25.6375   1
  -8   3   0 63.0009 22.1771   1
  -8  -3   0 108.519 28.4084   1
   8  -3   0 110.210 25.0554   1
   9   3   0 275.784 38.1554   1
  -9   3   0 252.174 34.5309   1
   9  -3   0 260.037 34.4894   1
  -9  -3   0 382.176 43.4687   1
 -10  -3   0 4476.09 290.802   1
  10  -3   0 4608.59 289.468   1
  10   3   0 4468.58 290.473   1
 -10   3   0 4398.84 287.759   1
  11  -3   0 430.516 51.6863   1
 -11   3   0 440.134 50.7535   1
 -12  -3   0 6399.80 409.227   1
  12  -3   0 6728.21 407.712   1
  12   3   0 6392.26 406.916   1
 -12   3   0 6174.62 403.967   1
 -13  -3   0 10058.1 569.037   1
  13  -3   0 9038.39 564.517   1
  13   3   0 8152.25 562.925   1
 -13   3   0 9196.57 562.909   1
 -14  -3   0 5125.95 342.608   1
  14  -3   0 5850.55 347.133   1
  14   3   0 5252.70 344.967   1
 -14   3   0 5034.82 340.391   1
 -15  -3   0-13.0994 25.1482   1
  15  -3   0 77.4007 36.3844   1
  15   3   0-7.53991 26.1312   1
 -15   3   0 32.7655 27.3894   1
 -16  -3   0 117.842 37.6560   1
  16  -3   0 109.154 34.8302   1
  16   3   0 44.0495 31.1404   1
 -16   3   0 95.8284 31.2172   1
 -17  -3   0 696.680 72.0832   1
  17  -3   0 641.525 72.0111   1
  17   3   0 725.035 74.2735   1
 -17   3   0 729.803 72.4914   1
 -18  -3   0 167.473 37.4128   1
  18  -3   0 136.738 42.0605   1
  18   3   0 75.6514 35.8733   1
 -18   3   0 196.942 45.1963   1
  19  -3   0 221.903 44.2587   1
 -19   3   0 322.041 47.4846   1
 -20  -3   0 197.497 42.3109   1
  20  -3   0 100.416 40.6244   1
  20   3   0 203.354 43.4738   1
 -20   3   0 114.148 38.8544   1
 -21  -3   0 133.030 44.5140   1
  21  -3   0 170.604 42.9925   1
  21   3   0 39.8142 38.2407   1
 -21   3   0 107.515 41.0480   1
 -22  -3   0 101.152 42.2349   1
  22  -3   0 70.4504 35.6407   1
  22   3   0 134.361 42.8880   1
 -22   3   0 92.2163 37.6656   1
 -23  -3   0 62.1140 32.5216   1
  23  -3   0-7.78144 30.4997   1
  23   3   0 46.9650 35.7121   1
 -23   3   0 53.6322 35.4140   1
  24  -3   0 60.5528 36.3572   1
  24   3   0 116.867 42.7606   1
 -24   3   0 152.163 43.9872   1
 -25  -3   0 7.48305 32.6931   1
 -25   3   0-22.5130 37.9931   1
  25   3   0 22.8093 33.2176   1
  25  -3   0-29.8885 36.6028   1
  26   3   0 7.56606 32.6167   1
 -26  -3   0 43.8945 41.5267   1
   0  -4   0 55233.9 3404.07   1
   0   4   0 60001.1 3405.06   1
   1  -4   0 2057.12 136.180   1
   1   4   0 2123.85 136.737   1
  -1   4   0 2118.39 136.374   1
  -1  -4   0 2062.48 136.034   1
   2  -4   0 64498.4 3815.00   1
  -3   4   0 30959.1 1779.57   1
   3  -4   0 28927.9 1779.90   1
  -4  -4   0 2589.42 158.157   1
   4   4   0 2216.99 155.988   1
   5   4   0 17046.2 957.975   1
  -5   4   0 15999.4 955.201   1
   5  -4   0 14437.0 953.187   1
  -5  -4   0 16684.3 957.561   1
   6   4   0 2013.76 139.328   1
  -6   4   0 2091.88 137.697   1
   6  -4   0 2006.86 136.968   1
  -6  -4   0 1971.44 138.514   1
   7   4   0 1487.78 115.171   1
  -7   4   0 1799.06 115.455   1
   7  -4   0 1667.69 115.600   1
  -7  -4   0 1496.95 115.898   1
   8   4   0 43085.8 2665.29   1
   8  -4   0 49049.6 2664.65   1
  -8   4   0 43870.3 2662.25   1
  -8  -4   0 43275.2 2665.45   1
   9  -4   0 2172.27 149.524   1
   9   4   0 2268.78 152.137   1
  -9   4   0 1938.74 146.606   1
  -9  -4   0 2230.60 152.152   1
  10  -4   0 5.07063 21.5131   1
 -10   4   0 5.10926 22.6406   1
 -11  -4   0 1591.30 118.716   1
  11   4   0 1415.78 116.048   1
 -12  -4   0 1805.77 131.841   1
  12  -4   0 1768.47 127.973   1
  12   4   0 1453.48 126.009   1
 -12   4   0 1786.90 128.393   1
 -13  -4   0 6904.40 401.242   1
  13  -4   0 5960.80 389.328   1
  13   4   0 5621.09 388.343   1
 -13   4   0 6231.44 389.488   1
  14  -4   0 189.419 42.1850   1
  14   4   0 125.712 40.5448   1
  15  -4   0 2770.85 199.354   1
 -15   4   0 2932.01 200.112   1
 -16  -4   0 756.879 78.9543   1
  16   4   0 908.960 84.1448   1
 -17  -4   0 163.147 39.1163   1
  17  -4   0 137.935 38.9125   1
  17   4   0 126.433 39.3278   1
 -17   4   0 64.3265 31.5523   1
  18  -4   0 1799.38 139.483   1
 -18  -4   0 1826.84 139.721   1
 -18   4   0 1686.75 138.191   1
 -19  -4   0 303.811 50.7510   1
  19  -4   0 353.734 49.6023   1
  19   4   0 338.817 53.3830   1
 -19   4   0 291.529 51.1348   1
 -20  -4   0 83.3988 37.4397   1
  20  -4   0 30.3170 30.5109   1
  20   4   0 124.723 40.1628   1
 -20   4   0 91.0772 35.7632   1
 -21  -4   0-32.5955 39.0012   1
  21  -4   0-22.8568 34.2258   1
  21   4   0-7.61386 33.7377   1
 -21   4   0 38.2605 37.4855   1
 -22  -4   0-7.87443 37.6870   1
  22  -4   0-7.57058 29.0511   1
  22   4   0-7.85105 35.7411   1
 -22   4   0 7.68819 34.0662   1
 -23  -4   0 108.409 43.2526   1
  23  -4   0 159.853 41.7977   1
 -23   4   0 130.470 46.8221   1
  23   4   0 181.777 47.0992   1
  24   4   0 7.69697 28.9837   1
 -24  -4   0-15.3199 36.2213   1
  25   4   0 7.55440 24.3215   1
 -25  -4   0 7.43271 32.9366   1
   0   5   0-6.59258 15.9713   1
   0  -5   0 26.5180 16.7902   1
  -1  -5   0 1851.50 131.669   1
   1   5   0 2141.96 134.080   1
  -1   5   0 1975.19 131.844   1
   1  -5   0 1986.31 132.504   1
  -2  -5   0 57322.3 3350.02   1
  -2   5   0 56341.9 3348.95   1
   2   5   0 54392.0 3349.43   1
   2  -5   0 58250.4 3349.95   1
  -3  -5   0 5701.14 340.214   1
   3  -5   0 5268.64 337.655   1
   3   5   0 5311.37 338.980   1
  -3   5   0 5543.22 337.494   1
   4  -5   0 74189.8 4098.56   1
  -4   5   0 69358.8 4096.04   1
  -4  -5   0 63847.7 4097.57   1
   4   5   0 69702.8 4099.47   1
   5  -5   0 34049.6 1852.70   1
  -5   5   0 31208.3 1850.28   1
  -5  -5   0 30715.6 1852.50   1
   5   5   0 28592.1 1850.68   1
   6  -5   0 568.594 53.6884   1
  -6   5   0 669.634 56.1662   1
  -6  -5   0 618.715 57.0341   1
   6   5   0 600.424 57.0961   1
   7  -5   0 25654.2 1595.04   1
  -7   5   0 28986.3 1597.61   1
  -7  -5   0 27923.9 1599.02   1
   7   5   0 24579.1 1597.11   1
   8  -5   0 12719.1 777.636   1
  -8  -5   0 12709.2 779.379   1
  -8   5   0 13356.6 779.263   1
   8   5   0 12439.3 779.327   1
   9  -5   0 50.5561 25.2901   1
  -9   5   0 65.7577 21.7441   1
 -10   5   0 41.9365 25.1735   1
  10   5   0 102.205 31.3872   1
  10  -5   0 58.3729 27.2227   1
 -10  -5   0 107.173 31.0905   1
 -11   5   0 1829.16 141.514   1
  11  -5   0 2097.91 144.490   1
  11   5   0 2030.22 145.057   1
 -11  -5   0 2024.04 147.067   1
 -12   5   0 850.435 78.6025   1
  12  -5   0 792.544 77.8214   1
 -12  -5   0 1099.55 87.9054   1
  12   5   0 888.492 81.0386   1
  13  -5   0 1311.97 103.860   1
 -13  -5   0 1278.15 106.011   1
  13   5   0 1208.45 104.695   1
  14   5   0 6.92329 27.0830   1
 -14  -5   0 44.8608 30.7679   1
  14  -5   0 26.1432 29.7794   1
 -14   5   0 12.9368 25.7543   1
  15  -5   0 1486.40 119.480   1
 -15  -5   0 1669.10 127.539   1
 -15   5   0 1490.03 118.704   1
  15   5   0 1388.07 118.169   1
 -16   5   0 355.442 49.7461   1
 -16  -5   0 321.116 51.5905   1
  16  -5   0 266.659 45.2558   1
  16   5   0 242.343 47.0158   1
  17  -5   0 3198.24 241.418   1
 -17  -5   0 3856.60 248.321   1
 -17   5   0 3763.74 245.740   1
  17   5   0 3526.76 248.369   1
  18  -5   0 775.747 81.2412   1
 -18   5   0 924.566 86.1941   1
 -18  -5   0 839.209 82.6506   1
 -19   5   0 59.6132 35.6753   1
  19  -5   0-15.0549 30.9648   1
  19   5   0 7.87446 32.3909   1
 -19  -5   0 14.8704 31.0745   1
 -20   5   0 218.287 47.8478   1
  20  -5   0 175.396 43.2530   1
  20   5   0 209.769 42.8747   1
 -20  -5   0 171.726 37.4614   1
 -21   5   0 7.58536 36.3673   1
  21  -5   0 69.1501 38.9592   1
  22   5   0 23.0578 34.5623   1
 -22  -5   0 31.2240 36.4936   1
 -23   5   0 14.9986 35.0782   1
  23  -5   0 53.5787 37.9657   1
 -24   5   0 44.6777 35.2285   1
  24  -5   0 30.3341 35.8771   1
  24   5   0-7.70032 29.5696   1
 -24  -5   0 15.1328 32.1183   1
  25   5   0-7.46462 27.6061   1
 -25  -5   0 74.0398 39.0781   1
   0   6   0 61917.5 3499.57   1
   0  -6   0 56439.6 3497.66   1
   1  -6   0 14685.0 915.905   1
   1   6   0 13784.7 915.585   1
  -1  -6   0 14676.2 916.344   1
   2  -6   0 1534.45 105.004   1
   2   6   0 1362.34 103.346   1
  -2   6   0 1412.77 102.553   1
  -2  -6   0 1455.68 104.193   1
   3  -6   0 3098.48 185.534   1
  -3   6   0 2707.87 182.562   1
   3   6   0 2648.42 183.425   1
  -3  -6   0 2713.67 184.031   1
  -4   6   0 259.850 34.6131   1
   4  -6   0 187.671 31.8162   1
   4   6   0 218.266 34.4495   1
  -4  -6   0 268.969 35.6654   1
   5   6   0 953.073 79.5808   1
  -5  -6   0 914.755 79.1066   1
  -5   6   0 1052.96 78.0477   1
   5  -6   0 996.006 77.8972   1
   6   6   0 8120.71 469.325   1
  -6  -6   0 7069.46 466.297   1
  -6   6   0 8179.11 467.165   1
   6  -6   0 6907.15 464.281   1
   7   6   0 5075.29 306.858   1
  -7  -6   0 4804.17 305.672   1
  -7   6   0 4554.55 302.645   1
   7  -6   0 4619.79 303.038   1
  -8   6   0 383.863 46.4758   1
   8  -6   0 507.752 50.4790   1
   9   6   0 13096.4 770.137   1
  -9  -6   0 12491.4 769.428   1
  -9   6   0 12628.2 767.405   1
   9  -6   0 12198.4 766.646   1
  10   6   0 1285.34 104.593   1
 -10  -6   0 1294.62 105.232   1
  11  -6   0 66.4913 28.0413   1
 -11   6   0 149.324 34.3079   1
 -11  -6   0 97.5300 32.6591   1
  11   6   0 59.2809 28.0402   1
 -12  -6   0 1952.09 152.629   1
  12  -6   0 2270.81 153.226   1
  12   6   0 1989.19 151.672   1
  13  -6   0 1030.02 90.6737   1
 -13  -6   0 1193.58 96.2637   1
 -13   6   0 972.686 89.0654   1
  13   6   0 951.725 90.2998   1
 -14   6   0 733.078 71.1260   1
  14  -6   0 527.287 64.1535   1
  15  -6   0 937.187 79.8012   1
 -15  -6   0 750.816 78.9948   1
 -15   6   0 695.390 73.3378   1
  15   6   0 718.712 74.2903   1
  16  -6   0 743.950 80.8578   1
 -16   6   0 934.541 84.4204   1
 -16  -6   0 923.002 87.8321   1
  16   6   0 872.600 82.7178   1
 -17  -6   0-7.94844 32.1634   1
  17  -6   0 21.7913 30.8286   1
  17   6   0 23.3057 28.6997   1
 -17   6   0 21.5364 29.0517   1
 -18  -6   0 7.69764 30.0923   1
  18  -6   0-7.41429 26.8374   1
  18   6   0 32.5236 36.0375   1
 -18   6   0 29.3287 24.2306   1
 -19  -6   0 36.7526 36.9233   1
  19   6   0 59.0745 35.3667   1
  20  -6   0 107.853 36.7355   1
  20   6   0 71.9060 39.8624   1
 -20   6   0 60.5270 33.3930   1
 -21  -6   0 81.6572 34.4372   1
  21  -6   0 31.2390 36.2091   1
  21   6   0 69.8568 32.6381   1
 -21   6   0 53.4436 38.0048   1
 -22  -6   0 96.1604 39.6436   1
  22  -6   0 172.104 43.0355   1
  22   6   0 192.155 45.6024   1
 -22   6   0 30.8882 33.5106   1
 -23  -6   0 122.612 45.5986   1
  23  -6   0 155.167 42.8274   1
  23   6   0 91.1769 39.2596   1
 -23   6   0 155.360 40.5113   1
 -25  -6   0 80.3691 45.5511   1
  25   6   0 14.8722 35.2751   1
   0  -7   0 17.8711 16.1636   1
   0   7   0-17.6177 16.9010   1
   1  -7   0 5893.40 395.482   1
   1   7   0 5948.94 395.590   1
  -1  -7   0 6374.10 396.098   1
   2  -7   0 10691.2 662.465   1
   2   7   0 11738.6 664.801   1
  -2  -7   0 10611.0 662.442   1
  -2   7   0 10583.6 661.963   1
   3  -7   0 5979.01 356.333   1
   3   7   0 6101.49 358.817   1
  -3  -7   0 5040.05 354.866   1
  -3   7   0 5602.07 354.822   1
   4  -7   0 24532.4 1460.11   1
  -4   7   0 23327.1 1458.65   1
  -4  -7   0 23827.0 1460.90   1
   4   7   0 26155.1 1463.72   1
   5  -7   0 8444.69 524.573   1
  -5   7   0 8377.41 523.703   1
  -5  -7   0 8441.53 525.829   1
   5   7   0 8819.57 527.597   1
  -6   7   0 184.158 33.0713   1
   6  -7   0 193.169 36.2885   1
   6   7   0 242.058 35.6260   1
  -6  -7   0 167.934 33.5460   1
   7  -7   0 6236.05 374.577   1
  -7   7   0 5602.42 370.659   1
   8  -7   0 3385.23 231.315   1
  -8   7   0 3584.89 231.191   1
  -8  -7   0 3426.05 231.999   1
   8   7   0 3582.96 235.675   1
  -9  -7   0 4240.63 281.231   1
   9   7   0 4327.12 282.330   1
  10  -7   0 1512.19 129.070   1
 -10   7   0 1962.16 133.363   1
  10   7   0 1889.66 134.561   1
 -10  -7   0 1701.49 131.844   1
  11  -7   0 75.7769 27.9659   1
 -11  -7   0 48.0458 32.3826   1
  11   7   0 107.972 34.4703   1
  12  -7   0 1013.16 87.0867   1
 -12   7   0 833.581 83.1601   1
 -12  -7   0 1091.93 92.3513   1
  12   7   0 1004.24 89.3610   1
 -13   7   0 1326.16 103.666   1
  13  -7   0 1097.93 97.9999   1
  14  -7   0 3187.66 224.112   1
 -14  -7   0 3580.64 230.353   1
 -14   7   0 3355.85 226.162   1
  14   7   0 2976.95 224.822   1
  15  -7   0 3600.60 266.571   1
 -15  -7   0 4206.39 273.785   1
 -15   7   0 4061.33 269.892   1
  15   7   0 4174.93 271.744   1
  16  -7   0 1309.47 114.684   1
  16   7   0 1348.43 115.693   1
 -16  -7   0 1479.16 119.763   1
 -16   7   0 1462.53 116.777   1
 -17   7   0 406.074 57.4784   1
  17  -7   0 304.393 53.2532   1
 -18   7   0 122.525 38.6917   1
  18  -7   0 123.969 39.1301   1
  18   7   0 157.843 41.9082   1
 -18  -7   0 113.046 38.4736   1
 -19   7   0 15.5248 34.4117   1
  19  -7   0-7.85439 32.3134   1
  19   7   0 32.5129 36.5285   1
 -19  -7   0 39.3011 38.9540   1
 -20   7   0 38.9593 40.3912   1
  20  -7   0 63.4192 40.2472   1
 -21   7   0 109.579 39.8967   1
  21  -7   0 103.527 38.3936   1
 -21  -7   0 74.0205 39.6892   1
  21   7   0 15.8618 39.9921   1
  22  -7   0 71.4380 40.3814   1
 -22   7   0 163.851 44.0740   1
  23   7   0 67.5600 31.8844   1
 -23   7   0 7.75452 36.7021   1
 -23  -7   0-14.4526 33.7879   1
  24   7   0-7.36151 32.6322   1
 -24  -7   0 43.5661 39.7783   1
   0  -8   0 4830.88 307.385   1
   0   8   0 4807.76 307.339   1
   1  -8   0 1306.29 99.9126   1
   1   8   0 1161.73 98.0477   1
  -1  -8   0 1328.60 99.9460   1
  -1   8   0 1429.07 101.100   1
   2  -8   0 38681.4 2328.60   1
   2   8   0 37479.2 2329.06   1
  -2  -8   0 39837.9 2329.89   1
  -2   8   0 40624.2 2331.56   1
   3  -8   0 9643.85 602.801   1
   3   8   0 11119.1 606.817   1
  -3  -8   0 9575.91 603.647   1
  -3   8   0 9173.70 601.152   1
   4  -8   0 16268.3 1030.65   1
   4   8   0 17251.4 1033.78   1
  -4   8   0 17399.8 1032.17   1
  -4  -8   0 17526.1 1034.32   1
   5  -8   0 525.717 53.5699   1
  -5   8   0 544.036 54.2313   1
   6  -8   0 6244.68 394.970   1
  -6   8   0 6339.12 394.294   1
   6   8   0 6410.45 397.192   1
  -6  -8   0 6052.99 395.530   1
   7   8   0 960.213 81.5383   1
  -7  -8   0 814.708 78.2659   1
   8  -8   0 4959.51 345.627   1
  -8   8   0 5473.57 346.542   1
   8   8   0 5671.93 350.163   1
  -8  -8   0 5671.80 350.410   1
   9  -8   0 4943.98 299.244   1
  -9   8   0 4479.64 295.380   1
  -9  -8   0 4478.21 295.975   1
   9   8   0 4287.01 297.115   1
  10  -8   0 25.7992 26.1032   1
  10   8   0-6.62090 22.9503   1
 -10  -8   0 26.6113 21.4333   1
  11  -8   0 237.573 42.5711   1
 -11   8   0 302.042 42.3838   1
  11   8   0 164.270 39.7106   1
 -11  -8   0 243.807 45.8542   1
 -12   8   0 6221.51 421.506   1
  12  -8   0 7159.01 427.578   1
  13  -8   0 1550.08 115.841   1
 -13   8   0 1224.77 109.910   1
  13   8   0 1450.66 114.853   1
 -13  -8   0 1318.80 113.021   1
 -14  -8   0 2913.81 194.976   1
  14   8   0 2436.29 188.880   1
  15  -8   0 29.6506 33.3241   1
 -15   8   0 14.6085 32.8376   1
  15   8   0 15.2709 27.0745   1
 -15  -8   0 31.3186 32.2204   1
 -16   8   0 52.2902 31.7862   1
  16  -8   0 30.1511 33.4906   1
  17  -8   0 45.9916 33.0742   1
 -17   8   0 15.1591 28.6187   1
  17   8   0 46.3012 34.7282   1
 -17  -8   0 40.7235 36.6467   1
  18   8   0 301.077 51.9663   1
 -18  -8   0 375.486 60.6600   1
 -19  -8   0 218.692 48.5047   1
  19   8   0 292.918 51.6735   1
 -19   8   0 294.332 47.6799   1
  19  -8   0 321.444 52.1981   1
 -20  -8   0 84.9290 37.5973   1
 -20   8   0 163.723 43.6403   1
  20  -8   0 110.482 34.6830   1
  21   8   0 33.3369 37.0305   1
 -21   8   0 23.4338 32.7474   1
  21  -8   0 79.0685 34.6539   1
 -22  -8   0 36.3519 28.9298   1
  22   8   0-7.76835 35.3775   1
 -22   8   0 31.3045 41.6877   1
  22  -8   0-7.91276 36.5054   1
 -24  -8   0-27.9044 38.2092   1
  24   8   0 14.4687 35.0359   1
   0   9   0 32.6089 23.0844   1
   0  -9   0 5.49550 22.9860   1
  -1   9   0 12536.0 776.238   1
   1  -9   0 12943.3 777.555   1
  -2   9   0 11315.1 655.483   1
   2  -9   0 10070.4 653.480   1
   3   9   0 16718.8 969.543   1
  -3  -9   0 15288.4 967.593   1
   3  -9   0 13911.9 964.985   1
   4   9   0 208.315 40.4840   1
  -4  -9   0 464.010 48.6931   1
   5   9   0 7711.37 466.526   1
  -5  -9   0 7121.79 463.308   1
   6   9   0 5524.59 343.276   1
  -6  -9   0 5497.10 342.234   1
  -6   9   0 5241.44 339.169   1
   6  -9   0 4985.13 339.228   1
   7   9   0 11343.2 718.141   1
  -7  -9   0 12044.2 719.663   1
   8  -9   0 8926.01 579.993   1
  -8   9   0 8834.05 578.538   1
  -8  -9   0 10583.8 586.499   1
   8   9   0 9365.64 582.726   1
   9  -9   0 2588.98 181.768   1
   9   9   0 2759.42 185.993   1
  -9  -9   0 2426.27 181.155   1
  10  -9   0 9324.62 586.721   1
 -10   9   0 9656.37 585.945   1
  10   9   0 9446.69 587.820   1
 -10  -9   0 9237.70 586.205   1
 -11   9   0 3766.93 253.388   1
  11  -9   0 3765.41 254.660   1
 -12   9   0 186.098 40.3152   1
  12   9   0 122.892 32.2457   1
 -12  -9   0 223.092 40.8560   1
  13   9   0 1350.08 116.557   1
 -13  -9   0 1467.57 116.746   1
  14  -9   0 59.6705 32.8697   1
 -14   9   0 79.7065 34.5326   1
  14   9   0 82.8141 36.7103   1
 -14  -9   0 68.4428 37.4998   1
  15  -9   0 60.2315 34.8458   1
 -15   9   0 132.838 39.0461   1
  15   9   0 152.058 34.7261   1
 -15  -9   0 70.3982 33.7733   1
  16  -9   0 161.659 40.1871   1
 -16   9   0 60.0369 30.3932   1
 -16  -9   0 153.111 41.9961   1
  16   9   0 203.137 46.4867   1
 -17   9   0 1145.99 111.756   1
  17  -9   0 1450.79 118.644   1
 -17  -9   0 1594.47 123.112   1
  17   9   0 1429.22 118.528   1
  18  -9   0 508.744 65.9060   1
  18   9   0 574.563 70.5484   1
 -18  -9   0 419.163 65.7557   1
 -19  -9   0 75.5363 43.8406   1
  19   9   0 7.66381 33.9755   1
 -19   9   0 7.83274 37.0544   1
  19  -9   0-8.01308 36.4948   1
  20   9   0 23.5804 28.5958   1
 -20  -9   0 87.2905 37.1857   1
 -21  -9   0-37.7029 36.5528   1
  21   9   0-40.0319 38.3532   1
 -21   9   0-15.7221 37.6583   1
  21  -9   0-16.1097 35.2296   1
 -22  -9   0 48.0885 33.7007   1
  22   9   0 8.27111 35.1349   1
 -23  -9   0 7.01635 34.4009   1
  23   9   0 44.5719 34.7269   1
   0  10   0 23.6031 26.2505   1
   0 -10   0 59.2607 30.4103   1
  -1  10   0 70.4126 26.8652   1
   1  10   0 66.0103 27.4683   1
  -1 -10   0 40.5475 21.5797   1
   1 -10   0 29.7584 20.3445   1
   2  10   0 11523.9 626.785   1
  -2 -10   0 10848.0 623.250   1
   2 -10   0 9887.80 622.485   1
  -3  10   0 11821.9 730.386   1
   3  10   0 11135.8 730.619   1
  -3 -10   0 12597.7 735.307   1
   3 -10   0 12239.0 731.937   1
  -4  10   0 1178.94 95.2039   1
   4  10   0 1210.18 98.8409   1
  -4 -10   0 1203.43 97.0730   1
   4 -10   0 1006.65 93.5988   1
  -5  10   0 1363.81 111.397   1
   5  10   0 1662.59 120.005   1
  -5 -10   0 1373.30 113.923   1
   5 -10   0 1507.82 116.503   1
   6  10   0 2745.82 198.620   1
  -6 -10   0 2810.13 197.699   1
  -6  10   0 2986.80 197.479   1
   7  10   0 16731.8 1033.55   1
  -7 -10   0 17512.2 1035.67   1
  -7  10   0 16712.0 1033.02   1
   7 -10   0 17136.9 1033.49   1
   8  10   0 19041.4 1100.47   1
  -8 -10   0 17528.3 1097.81   1
   8 -10   0 16820.5 1096.33   1
  -8  10   0 19223.8 1101.05   1
  -9  10   0 1072.94 89.9768   1
   9 -10   0 1032.69 91.2520   1
  10 -10   0 1855.62 144.445   1
 -10  10   0 1923.46 144.349   1
  10  10   0 2143.26 149.946   1
 -10 -10   0 1891.73 147.157   1
  11 -10   0 2967.82 196.198   1
 -11  10   0 2420.31 190.151   1
  11  10   0 3021.56 197.859   1
 -11 -10   0 2650.95 194.653   1
  12  10   0 3414.29 216.668   1
 -12 -10   0 2717.16 210.987   1
  13 -10   0-7.55683 30.1206   1
 -13  10   0 7.15048 31.3055   1
  13  10   0 84.7149 35.5750   1
 -13 -10   0 53.8323 35.5243   1
 -14  10   0 1388.82 119.350   1
  14 -10   0 1614.23 126.630   1
  15 -10   0 376.933 55.4443   1
 -15  10   0 293.048 51.6518   1
 -15 -10   0 413.328 56.6027   1
  15  10   0 358.497 52.9044   1
  16  10   0 729.832 73.9862   1
 -16 -10   0 682.160 72.7746   1
 -16  10   0 719.972 75.2359   1
  16 -10   0 651.537 74.2629   1
  17  10   0 770.456 81.4124   1
  17 -10   0 867.616 84.9298   1
 -17 -10   0 779.993 82.6141   1
 -17  10   0 735.755 81.2014   1
  18 -10   0 170.131 46.3630   1
 -18  10   0 171.976 45.8946   1
 -18 -10   0 160.271 43.1225   1
  18  10   0 101.503 37.9025   1
 -19 -10   0 42.1381 34.7010   1
  19  10   0 22.1475 26.2113   1
 -19  10   0 23.5808 37.2139   1
  19 -10   0 48.8471 38.0688   1
 -20 -10   0-8.06213 29.7699   1
  20  10   0 23.1099 35.5272   1
 -20  10   0-31.4607 38.5288   1
  20 -10   0 32.5423 33.9873   1
 -21 -10   0 68.4531 40.8989   1
  21  10   0 123.494 43.4055   1
 -22 -10   0 108.164 37.7644   1
  22  10   0 7.78174 28.8775   1
   0  11   0 12.7687 27.8929   1
   0 -11   0-12.6037 28.3080   1
   1  11   0 6499.65 411.946   1
  -1  11   0 6957.84 413.436   1
   1 -11   0 6577.66 412.289   1
  -1 -11   0 5932.70 409.227   1
   2  11   0 10823.7 667.517   1
  -2  11   0 10593.0 665.947   1
  -2 -11   0 11271.9 667.026   1
   2 -11   0 10508.4 666.162   1
  -3  11   0 559.890 64.7133   1
  -3 -11   0 650.863 69.0803   1
   3 -11   0 740.932 71.5906   1
  -4  11   0 6519.50 433.859   1
   4  11   0 6604.20 434.380   1
  -4 -11   0 7735.68 438.912   1
   4 -11   0 6661.58 433.169   1
  -5  11   0 2600.56 187.306   1
  -5 -11   0 2682.80 188.443   1
   5  11   0 2830.94 192.398   1
   5 -11   0 2643.60 188.111   1
  -6 -11   0 16015.3 981.861   1
   6  11   0 15585.8 982.573   1
   6 -11   0 16811.1 983.645   1
  -7  11   0 5036.41 293.977   1
   7 -11   0 3870.97 286.116   1
   8  11   0 4042.64 259.340   1
  -8 -11   0 3900.42 258.557   1
  -8  11   0 3437.41 253.249   1
   8 -11   0 3876.38 257.108   1
   9  11   0 1268.07 113.393   1
  -9 -11   0 1473.99 116.425   1
  -9  11   0 1388.93 113.586   1
   9 -11   0 1493.93 115.369   1
  10  11   0 976.156 87.4552   1
 -10 -11   0 815.016 84.3072   1
  11 -11   0 3561.01 238.637   1
  11  11   0 3877.42 242.268   1
 -11  11   0 3188.88 233.874   1
 -11 -11   0 3288.22 236.645   1
  12  11   0 67.1213 35.4726   1
 -12  11   0 92.4528 35.8252   1
  12 -11   0 59.5455 30.8426   1
 -12 -11   0 44.6780 33.6673   1
 -13  11   0 1044.96 94.2183   1
  13 -11   0 1040.80 95.5502   1
  14  11   0 23.8548 33.7555   1
 -14 -11   0 23.1676 33.7619   1
 -14  11   0-14.7460 32.2359   1
  14 -11   0 53.9414 33.6893   1
  15  11   0 217.640 40.1215   1
  15 -11   0 141.551 38.8658   1
 -15 -11   0 124.581 37.6377   1
 -15  11   0 164.624 40.2605   1
 -16 -11   0 1069.69 97.8772   1
  16 -11   0 1132.81 99.5220   1
 -16  11   0 912.085 92.8918   1
  16  11   0 981.337 93.3637   1
  17  11   0 124.882 41.4034   1
 -17 -11   0 216.088 49.6149   1
 -17  11   0 153.818 40.0304   1
  17 -11   0 137.127 39.2575   1
  18  11   0 131.024 43.2663   1
  18 -11   0 24.4978 36.0309   1
 -18 -11   0 119.260 43.8347   1
 -18  11   0 62.0250 35.1904   1
 -19  11   0 62.2837 35.7604   1
  19 -11   0 106.472 42.1737   1
  20  11   0 312.738 46.8874   1
 -20 -11   0 230.796 48.1661   1
 -21 -11   0 92.1429 36.2724   1
  22  11   0 15.0419 32.8701   1
 -22 -11   0 14.5478 34.4065   1
   0  12   0 2980.97 216.642   1
   0 -12   0 3419.94 219.674   1
   1  12   0 7626.08 480.248   1
  -1  12   0 8047.90 482.054   1
  -1 -12   0 7168.45 477.241   1
   1 -12   0 7644.57 480.485   1
  -2  12   0 8224.12 541.824   1
   2  12   0 9076.29 545.130   1
   2 -12   0 8678.16 544.915   1
  -2 -12   0 8828.76 543.984   1
  -3  12   0 3197.72 222.935   1
   3  12   0 3184.53 222.681   1
  -3 -12   0 3334.55 223.562   1
  -4  12   0 5148.76 330.749   1
   4  12   0 5037.94 331.657   1
   4 -12   0 4924.40 331.464   1
  -4 -12   0 5197.12 332.803   1
  -5  12   0 330.744 50.0960   1
   5 -12   0 345.119 48.4310   1
   6  12   0 1868.05 140.391   1
  -6  12   0 1611.57 134.740   1
  -6 -12   0 1833.77 138.588   1
   6 -12   0 1847.38 138.768   1
   7  12   0 3610.13 231.481   1
  -7  12   0 3111.26 226.644   1
  -7 -12   0 3044.16 227.297   1
   7 -12   0 3559.89 231.034   1
   8  12   0 630.230 71.1811   1
  -8 -12   0 762.390 75.0804   1
   9  12   0-7.42473 33.8004   1
  -9 -12   0-7.39219 30.8816   1
  -9  12   0-7.17693 25.4190   1
   9 -12   0 29.0558 25.1618   1
  10  12   0 421.550 55.6716   1
 -10 -12   0 322.406 52.1933   1
 -10  12   0 321.741 49.8142   1
  10 -12   0 374.133 53.3560   1
  11  12   0 1363.98 113.166   1
  11 -12   0 1341.17 110.562   1
 -11 -12   0 1366.05 111.855   1
 -11  12   0 1170.58 107.781   1
  12 -12   0 605.136 67.9805   1
  12  12   0 625.792 68.0136   1
 -12 -12   0 504.854 64.9539   1
 -12  12   0 436.061 66.1019   1
  13 -12   0 679.834 79.3422   1
  13  12   0 822.260 78.9766   1
 -13  12   0 838.694 83.3640   1
 -13 -12   0 883.324 83.0813   1
 -14 -12   0 54.7077 39.6336   1
  14  12   0 23.6378 35.9417   1
  15  12   0 47.0815 34.2632   1
 -15 -12   0 155.436 40.5747   1
 -15  12   0 67.9217 36.5624   1
  15 -12   0 126.245 40.7673   1
  16  12   0 366.571 52.8742   1
 -16 -12   0 491.906 58.2692   1
  16 -12   0 478.673 61.9030   1
  17  12   0 392.294 54.1743   1
 -17  12   0 266.282 50.6689   1
  17 -12   0 344.773 56.0491   1
 -18  12   0 252.465 51.1658   1
  18 -12   0 368.622 58.6225   1
  19  12   0 30.2563 30.6905   1
 -19 -12   0 31.0531 30.4324   1
 -19  12   0 76.6961 45.3753   1
  20  12   0-7.07286 33.8617   1
 -20 -12   0-24.2218 37.7203   1
  21  12   0 144.873 42.0906   1
 -21 -12   0 221.419 50.5956   1
  -1 -13   0 207.123 40.2737   1
   1  13   0 154.448 39.9066   1
  -2 -13   0 849.357 86.9681   1
   2  13   0 1121.07 92.0859   1
  -3 -13   0 2633.20 206.581   1
   3  13   0 3342.86 211.054   1
   4 -13   0 172.827 37.5711   1
  -4 -13   0 160.272 41.6197   1
   4  13   0 123.924 39.1332   1
   5  13   0 5747.41 379.969   1
   5 -13   0 5465.95 378.184   1
  -5 -13   0 6231.60 381.133   1
  -5  13   0 6009.09 378.972   1
   6  13   0 187.960 41.0347   1
  -6  13   0 227.143 41.2960   1
  -6 -13   0 202.006 42.2658   1
   6 -13   0 106.431 33.9851   1
  -7 -13   0 2070.74 155.360   1
  -7  13   0 2121.62 154.721   1
   7  13   0 2010.55 154.629   1
   7 -13   0 2038.49 153.978   1
   8  13   0 157.367 38.1612   1
  -8 -13   0 245.017 41.9799   1
  -8  13   0 190.490 39.6546   1
   8 -13   0 112.617 37.0020   1
   9  13   0 68.0765 32.9009   1
  -9  13   0 50.5914 34.4896   1
  -9 -13   0 90.7625 34.7437   1
   9 -13   0 115.478 40.0669   1
 -10  13   0 1154.38 99.0188   1
  10 -13   0 997.476 95.6592   1
 -11  13   0 22.6863 34.4309   1
  11  13   0-15.4540 35.6413   1
 -11 -13   0 30.0051 33.2435   1
  11 -13   0 7.64720 32.9354   1
 -12  13   0-7.67245 33.9967   1
  12 -13   0-7.69889 28.9914   1
  12  13   0 7.59064 22.4234   1
 -12 -13   0 15.2477 30.3198   1
  13  13   0 198.339 42.8598   1
  13 -13   0 101.397 40.6482   1
 -13  13   0 124.387 42.1153   1
 -13 -13   0 100.378 36.4392   1
  14 -13   0 149.975 42.6050   1
 -14  13   0 157.635 42.1450   1
  15  13   0 622.230 68.2796   1
  15 -13   0 608.361 68.2605   1
 -15  13   0 577.134 71.2287   1
 -15 -13   0 471.537 63.3249   1
 -16 -13   0 53.9284 36.2450   1
  16  13   0 121.990 39.2598   1
  17 -13   0 55.4066 38.3801   1
  17  13   0-15.0663 31.5307   1
 -17 -13   0 69.7498 37.1426   1
 -17  13   0 38.1138 32.3972   1
  18  13   0 15.1447 29.6202   1
 -18 -13   0 15.6260 30.5596   1
 -18  13   0 45.7242 40.6041   1
  19  13   0-14.8067 27.3368   1
 -19 -13   0 7.57604 25.6391   1
  20  13   0-14.2032 35.9539   1
 -20 -13   0 15.3423 37.5774   1
   0  14   0 1049.87 96.2667   1
   0 -14   0 1134.21 98.9752   1
  -1  14   0 182.314 39.6311   1
   1  14   0 65.4007 31.3658   1
  -1 -14   0 57.2885 31.3741   1
   1 -14   0 99.8306 37.3130   1
   2 -14   0 434.591 54.6959   1
  -2  14   0 293.115 48.4496   1
   2  14   0 352.138 52.8378   1
  -2 -14   0 455.409 55.0718   1
   3 -14   0 102.824 32.4359   1
  -3  14   0 79.6106 28.6754   1
   3  14   0 44.6120 28.9222   1
  -3 -14   0 96.8502 32.4282   1
   4 -14   0 14.8341 29.5140   1
  -4  14   0 65.8098 37.4257   1
   4  14   0 22.5163 30.3753   1
  -4 -14   0-7.49006 21.4467   1
   5 -14   0 37.4781 28.9421   1
  -5 -14   0 52.0332 28.1747   1
  -5  14   0 59.6448 30.8235   1
   5  14   0 70.7393 34.4898   1
  -6  14   0 1385.39 117.462   1
  -6 -14   0 1613.28 121.480   1
   6  14   0 1515.67 121.732   1
   6 -14   0 1342.21 118.620   1
   7 -14   0 36.8164 27.2018   1
  -7 -14   0-7.50906 23.5424   1
  -7  14   0 22.2797 27.9783   1
   7  14   0 14.9544 30.2562   1
  -8  14   0 1586.34 119.548   1
   8 -14   0 1264.15 114.678   1
   8  14   0 1323.83 114.884   1
  -8 -14   0 1439.72 116.117   1
   9  14   0 76.5238 35.9950   1
   9 -14   0 93.0357 37.7861   1
  -9  14   0 67.5599 36.6011   1
  -9 -14   0 53.5639 36.8696   1
  10 -14   0 54.5201 35.7995   1
 -10  14   0 30.4299 37.5925   1
 -10 -14   0 59.8147 34.8350   1
  11 -14   0 120.139 42.4776   1
  11  14   0 77.6235 35.6211   1
 -11 -14   0 150.708 39.2115   1
  12 -14   0 102.916 38.7009   1
  12  14   0 91.4307 37.6972   1
 -12  14   0 69.0367 36.2164   1
 -12 -14   0 99.0388 38.1106   1
  13 -14   0 15.8004 34.5172   1
  13  14   0-38.0265 38.0938   1
 -13  14   0 7.78912 35.4603   1
 -13 -14   0 38.2358 35.2691   1
  14 -14   0 94.9598 32.6406   1
 -14 -14   0 94.6190 39.1504   1
 -14  14   0 125.371 39.3403   1
  14  14   0 121.821 40.2693   1
  15  14   0 15.7266 32.3620   1
 -15 -14   0 30.5363 29.8646   1
  16  14   0 196.994 43.2120   1
 -16 -14   0 106.255 33.4581   1
  16 -14   0 190.235 45.1203   1
 -16  14   0 142.647 41.5546   1
 -17 -14   0-22.8424 33.2919   1
  17  14   0-22.0952 34.4246   1
 -18 -14   0 15.0475 36.0115   1
  18  14   0-29.5698 35.8018   1
 -19 -14   0-7.50319 36.3516   1
  19  14   0-28.7357 34.8063   1
   0  15   0-7.44622 23.3387   1
   0 -15   0-14.6460 26.5011   1
   1  15   0 7.44753 34.7860   1
  -1  15   0-7.55219 34.8311   1
  -1 -15   0-14.9525 34.9201   1
   1 -15   0-7.31172 31.0202   1
  -2  15   0 569.753 61.5552   1
   2 -15   0 397.718 57.4358   1
   2  15   0 391.222 57.0535   1
  -2 -15   0 500.548 61.1119   1
  -3  15   0 7.46154 34.8503   1
   3 -15   0-7.48983 28.7413   1
   3  15   0-15.2256 23.8527   1
  -3 -15   0 7.64705 27.0839   1
  -4  15   0-22.3444 37.7108   1
   4 -15   0 7.56742 32.5887   1
  -5  15   0 112.977 38.9829   1
   5 -15   0 168.147 40.7249   1
   5  15   0 150.999 43.0900   1
  -5 -15   0 120.827 37.8690   1
  -6  15   0 246.997 49.5976   1
   6 -15   0 200.875 45.5354   1
   6  15   0 260.707 47.3133   1
  -6 -15   0 335.962 48.4555   1
   7  15   0 189.019 45.1731   1
  -7 -15   0 334.736 49.7334   1
   8  15   0 283.839 50.8919   1
  -8 -15   0 250.812 48.2320   1
   9 -15   0 7.63932 29.8527   1
  -9  15   0 15.2054 27.5058   1
  -9 -15   0-30.7577 34.0716   1
   9  15   0 15.3795 32.1243   1
 -10  15   0 337.273 53.4239   1
  10  15   0 383.435 54.6701   1
 -10 -15   0 359.324 53.5275   1
  10 -15   0 357.972 55.3168   1
 -11  15   0 231.333 44.3240   1
  11  15   0 132.689 44.4611   1
 -11 -15   0 157.895 41.8361   1
  11 -15   0 207.078 44.5458   1
 -12  15   0 412.473 57.5071   1
  12  15   0 371.367 55.9227   1
 -12 -15   0 356.018 49.3563   1
  12 -15   0 255.593 53.2354   1
 -13  15   0 99.5270 38.6852   1
  13  15   0 128.018 37.2550   1
  13 -15   0 137.218 37.0508   1
 -13 -15   0 142.808 35.9231   1
 -14  15   0 246.587 51.9171   1
  14 -15   0 153.229 45.3040   1
 -15  15   0-15.6229 35.0949   1
 -15 -15   0 7.53630 27.2723   1
  15  15   0 31.0945 30.3835   1
  15 -15   0 7.98264 29.4821   1
 -16 -15   0 141.178 37.0787   1
  16  15   0 164.299 40.0115   1
 -17 -15   0 51.6488 36.7325   1
  17  15   0 71.9782 37.7617   1
   0  16   0 68.1816 39.5881   1
   0 -16   0 126.916 38.6337   1
   1  16   0 434.426 61.6263   1
  -1  16   0 346.519 55.7618   1
  -1 -16   0 587.581 67.8170   1
   1 -16   0 559.060 61.5490   1
  -2  16   0 283.830 45.8468   1
   2  16   0 263.112 45.1316   1
   2 -16   0 249.771 43.7970   1
  -2 -16   0 254.909 47.5196   1
   3 -16   0 249.176 45.2884   1
   3  16   0 255.462 50.6758   1
  -3 -16   0 309.193 51.2479   1
  -3  16   0 260.717 47.6221   1
   4 -16   0 99.3772 33.5597   1
   4  16   0 87.0079 37.9690   1
  -4 -16   0 137.297 39.5690   1
  -4  16   0 121.835 37.8689   1
   5 -16   0 30.8824 35.6217   1
   5  16   0 23.7491 29.2495   1
  -5 -16   0-7.62003 23.8977   1
  -5  16   0 53.2512 39.7384   1
   6 -16   0 15.5332 29.8027   1
   6  16   0 7.66029 36.2225   1
  -6 -16   0-15.1559 34.0404   1
  -6  16   0-7.65994 30.4625   1
   7 -16   0 235.341 44.7006   1
   7  16   0 91.1290 37.1048   1
  -7 -16   0 214.059 42.8942   1
  -7  16   0 212.439 44.0665   1
  -8  16   0 46.6989 35.0232   1
   8 -16   0 23.5473 28.4719   1
  -9  16   0 22.9001 35.6985   1
   9  16   0 46.0377 38.8889   1
  -9 -16   0 23.0079 33.0743   1
   9 -16   0 31.4963 30.8229   1
 -10  16   0 31.2126 38.6564   1
  10  16   0-38.9115 38.9792   1
  10 -16   0 31.1226 38.1143   1
 -10 -16   0-7.44226 36.0401   1
 -11 -16   0 290.590 48.9828   1
  11  16   0 276.336 52.1731   1
 -12  16   0 232.366 50.0880   1
  12 -16   0 188.762 47.3785   1
 -13  16   0 162.909 42.4642   1
  13  16   0 140.815 42.8251   1
 -13 -16   0 192.329 42.0445   1
  13 -16   0 166.705 43.7956   1
 -14 -16   0 37.8738 35.8196   1
 -14  16   0 7.82533 37.0044   1
  14  16   0-29.4547 37.2823   1
 -15 -16   0 51.5715 38.6321   1
  15  16   0 68.3966 39.8401   1
 -16 -16   0 50.6200 36.2853   1
  16  16   0 21.9129 35.4387   1
   0  17   0-7.64324 33.4049   1
   0 -17   0-23.0058 33.5156   1
  -1  17   0 61.1406 37.6223   1
   1  17   0 46.2495 35.7437   1
   1 -17   0 67.8859 33.1640   1
  -1 -17   0 77.5619 35.5045   1
   2  17   0 7.75540 36.2241   1
  -2  17   0 7.59607 33.1887   1
   2 -17   0-22.5948 32.9070   1
  -2 -17   0 38.9527 34.0383   1
  -3  17   0 643.607 74.7842   1
   3  17   0 799.814 78.5050   1
   3 -17   0 634.347 71.7173   1
  -3 -17   0 598.623 74.7033   1
   4 -17   0 503.734 61.7804   1
   4  17   0 452.594 62.8104   1
  -4 -17   0 336.340 57.3122   1
  -4  17   0 511.633 61.2484   1
   5 -17   0 46.2283 37.9676   1
  -5  17   0 92.4765 39.2341   1
   6 -17   0 101.327 40.6308   1
   6  17   0 160.000 39.3505   1
  -6 -17   0 144.074 34.9395   1
  -6  17   0 92.4231 44.0098   1
   7  17   0 45.6865 33.2695   1
   7 -17   0-23.4114 37.7927   1
  -7  17   0-15.3746 38.9214   1
   8  17   0-15.3853 32.6344   1
  -8 -17   0 15.0912 29.4858   1
  -9  17   0-7.88821 34.4678   1
   9  17   0 7.59191 35.4633   1
   9 -17   0 31.7092 32.5998   1
  -9 -17   0 7.55853 34.8634   1
 -10  17   0 30.9689 34.3137   1
  10 -17   0-7.89416 34.9868   1
 -11  17   0-15.3025 33.4478   1
  11  17   0 7.55224 30.5695   1
 -11 -17   0 58.6493 36.3363   1
  11 -17   0 23.6649 34.9715   1
 -12  17   0 7.78734 31.5119   1
 -12 -17   0-7.33846 34.7128   1
  12  17   0 36.6993 27.6538   1
  12 -17   0 7.76308 29.2467   1
 -14 -17   0 14.7547 31.3220   1
  14  17   0 28.6871 34.3466   1
   0  18   0 30.6814 34.9768   1
   0 -18   0 38.6227 34.2868   1
   1  18   0 46.4179 33.1507   1
  -1  18   0 122.253 45.3824   1
   1 -18   0 84.3435 40.3111   1
  -1 -18   0 77.4890 37.3790   1
   2  18   0 61.9867 40.1610   1
  -2  18   0 107.125 38.8601   1
   2 -18   0 105.661 34.5062   1
  -2 -18   0 162.545 42.8756   1
  -3  18   0-22.8212 30.7708   1
   3  18   0 39.3128 38.0761   1
  -3 -18   0-15.2586 33.8059   1
   3 -18   0 22.6313 27.2935   1
  -4  18   0 15.5323 38.9399   1
   4  18   0 15.8450 35.6338   1
  -4 -18   0 60.5591 34.5079   1
   4 -18   0 22.3049 36.0497   1
   5 -18   0 15.2787 34.8323   1
   5  18   0 30.6267 29.9843   1
  -5 -18   0 44.7124 27.5862   1
  -5  18   0 30.9497 36.1917   1
   6 -18   0 284.449 52.9073   1
   6  18   0 412.442 54.1038   1
  -6 -18   0 286.167 47.6277   1
  -6  18   0 311.239 54.3801   1
  -7  18   0 15.4033 27.9366   1
   7 -18   0 62.1478 36.3397   1
  -8  18   0 137.961 42.7150   1
   8 -18   0 225.656 48.6930   1
  -8 -18   0 276.852 51.3017   1
  -9  18   0 38.4897 30.1059   1
  -9 -18   0 22.2079 38.6748   1
   9  18   0 14.9214 33.9854   1
   9 -18   0 7.80411 31.0598   1
  10  18   0 67.9081 34.1294   1
 -11 -18   0 265.579 43.7500   1
  11  18   0 279.002 46.5536   1
 -12 -18   0 7.15230 31.7222   1
  12  18   0 42.7268 38.6699   1
   0  19   0-23.1524 36.9604   1
   0 -19   0-23.0954 33.1781   1
  -1  19   0 137.185 42.0561   1
   1 -19   0 38.3214 39.5491   1
  -2  19   0 22.7933 35.0861   1
   2 -19   0 37.7785 32.5853   1
   3  19   0 127.194 41.4752   1
  -3  19   0 106.298 40.0426   1
   3 -19   0 74.8697 34.5411   1
  -3 -19   0 75.1561 35.9779   1
  -4  19   0-7.54610 36.9689   1
   4  19   0-30.7737 39.3661   1
   4 -19   0 7.48009 33.1479   1
  -4 -19   0-7.38105 34.4780   1
   5  19   0 52.3042 38.6635   1
  -5 -19   0 7.38951 33.6828   1
   6 -19   0 22.5664 34.7646   1
   6  19   0 36.8079 29.3634   1
  -6 -19   0 59.2883 31.5211   1
  -6  19   0 22.9463 36.6764   1
   7 -19   0 301.241 49.7882   1
   7  19   0 222.591 50.9101   1
  -7 -19   0 263.205 49.3424   1
  -7  19   0 124.008 47.1284   1
  -8  19   0 129.143 41.7716   1
   8 -19   0 99.0712 41.1384   1
  -9 -19   0-7.12026 32.0041   1
   9  19   0-29.3017 33.8023   1
 -10 -19   0 237.060 47.3960   1
  10  19   0 249.045 51.0326   1
   0  20   0-15.0691 40.5082   1
   0 -20   0 7.56875 35.3511   1
  -1  20   0 7.52147 38.4881   1
   1  20   0-15.0499 38.5059   1
  -1 -20   0 45.0658 37.2142   1
   1 -20   0 7.58403 36.3024   1
  -2  20   0 224.735 49.2973   1
   2  20   0 139.027 45.7040   1
   2 -20   0 164.942 44.4325   1
  -2 -20   0 169.919 44.4916   1
  -3  20   0 22.3535 38.5284   1
   3 -20   0 7.47581 37.4545   1
   4  20   0 428.290 59.2114   1
  -4  20   0 223.712 50.0758   1
   4 -20   0 235.421 48.2832   1
  -4 -20   0 352.148 52.1373   1
   5  20   0 194.675 40.3732   1
  -5  20   0 44.4939 40.7449   1
   5 -20   0 124.724 39.5952   1
  -5 -20   0 159.257 41.2264   1
   6  20   0 50.4747 32.4744   1
  -6 -20   0 28.8030 33.7125   1
   7  20   0 29.0577 39.0697   1
  -7 -20   0 7.11179 36.4020   1
   0  21   0-14.6679 39.0555   1
   0 -21   0 14.6325 27.0150   1
  -1  21   0 66.0393 40.6411   1
   1  21   0 74.6145 40.5698   1
  -1 -21   0 115.097 39.5050   1
   1 -21   0 154.780 42.5944   1
  -2  21   0 228.973 51.4929   1
   2 -21   0 228.822 54.8163   1
  -3  21   0 7.27822 33.1356   1
 -26   0   1 14.7236 33.5246   1
  25   0  -1-7.88300 29.1082   1
 -25   0   1 15.1049 30.0358   1
  24   0  -1 15.8574 28.0820   1
 -24   0   1-7.73804 32.3268   1
  22   0  -1-8.04654 30.3188   1
 -22   0   1 38.1362 30.3516   1
  21   0  -1-16.0504 29.0424   1
 -21   0   1-7.75906 30.8649   1
  20   0  -1-7.76248 32.4277   1
 -20   0   1 7.60809 28.6486   1
  19   0  -1 15.3938 32.1537   1
 -19   0   1-14.8899 33.4429   1
  18   0  -1-59.5759 36.5570   1
 -18   0   1-21.9060 33.3261   1
  16   0  -1 34.7225 28.6270   1
  15   0  -1 20.1980 26.7867   1
 -15   0   1 6.59000 27.5412   1
  14   0  -1 12.6377 20.8697   1
 -14   0   1-6.29411 20.7880   1
  13   0  -1 11.7849 24.6217   1
 -13   0   1 6.05589 26.0828   1
  12   0  -1 5.42353 21.5693   1
 -12   0   1-11.0904 22.0532   1
  11   0  -1 15.3253 24.7717   1
 -11   0   1-49.6840 23.8135   1
  10   0  -1 4.65706 22.0214   1
 -10   0   1-4.48060 20.1269   1
   9   0  -1 8.41610 22.4143   1
  -9   0   1 8.08562 19.8098   1
   8   0  -1-18.9021 20.3660   1
  -8   0   1-25.1141 19.1499   1
   7   0  -1 20.6710 17.2716   1
  -7   0   1 6.18406 15.3356   1
   6   0  -1-6.00525 16.2947   1
  -6   0   1 7.84328 14.5768   1
   5   0  -1 26.1336 16.3738   1
  -5   0   1-4.55579 14.8667   1
   4   0  -1 14.1317 14.9935   1
  -4   0   1 1.80683 14.1273   1
   3   0  -1 21.2421 9.77366   1
  -3   0   1 1.30531 12.0255   1
   1   0   1-0.95789 7.75045   1
  -1   0  -1-3.72695 7.01856   1
   2   0   1 1.47665 12.8583   1
  -2   0  -1 5.68441 13.0674   1
   3   0   1 21.9959 18.1686   1
  -3   0  -1 9.55734 17.0805   1
   4   0   1-10.0259 19.5907   1
  -4   0  -1 19.2665 17.9637   1
   6   0   1-20.9660 18.9646   1
  -6   0  -1 10.0858 17.0228   1
   7   0   1 3.97417 16.3422   1
  -7   0  -1 3.82256 18.2959   1
   8   0   1 4.44056 15.7269   1
  -8   0  -1-4.31775 17.1711   1
   9   0   1-9.65765 23.1108   1
  -9   0  -1 4.90137 22.6047   1
  10   0   1-10.3090 22.8396   1
 -10   0  -1 5.51551 24.4393   1
  12   0   1-6.11248 20.2008   1
 -12   0  -1-18.1712 21.4649   1
  13   0   1-6.52467 30.8532   1
 -13   0  -1 12.7754 30.2057   1
  14   0   1 6.74927 28.2316   1
 -14   0  -1 40.1414 27.5458   1
  15   0   1 21.0844 28.9335   1
 -15   0  -1 27.8784 28.6931   1
  16   0   1 14.5515 24.0366   1
 -16   0  -1 7.15568 21.7965   1
  17   0   1 22.5471 31.9312   1
 -17   0  -1 36.4597 33.6744   1
  18   0   1 22.8908 25.2358   1
  20   0   1 56.5527 39.1287   1
 -20   0  -1-30.5604 38.6861   1
  21   0   1 23.8041 30.4884   1
 -21   0  -1 29.8986 33.6133   1
  22   0   1 7.87446 35.3752   1
 -22   0  -1 7.59742 29.6918   1
  23   0   1-23.4913 33.2192   1
 -23   0  -1 15.2729 33.8368   1
  24   0   1 7.74250 35.7079   1
 -24   0  -1-14.8605 38.0166   1
  26   0   1-15.1349 36.6773   1
 -26   0  -1-35.6787 41.5210   1
 -26  -1   1-15.0111 37.1924   1
  25   1  -1-31.1898 41.9517   1
 -25  -1   1 82.4719 42.9174   1
  24  -1  -1 48.7399 37.0121   1
  24   1  -1 56.6174 42.2637   1
 -24  -1   1-7.64981 36.6439   1
 -24   1   1 15.1745 34.5741   1
  23   1  -1 16.0254 29.6203   1
 -23  -1   1 31.6628 32.0493   1
  22   1  -1 111.021 38.7753   1
  22  -1  -1 143.159 45.8106   1
 -22  -1   1 78.0332 37.2873   1
 -22   1   1 38.5075 36.3688   1
  21   1  -1 31.7216 36.6290   1
  21  -1  -1 7.86627 27.9321   1
 -21  -1   1 84.9939 42.3651   1
 -21   1   1 30.5907 28.3100   1
  20   1  -1 466.529 58.9862   1
  20  -1  -1 363.460 54.0933   1
 -20  -1   1 393.239 57.7395   1
 -20   1   1 409.313 57.6756   1
  19   1  -1 719.043 72.4265   1
  19  -1  -1 617.300 68.5182   1
 -19   1   1 665.273 71.3751   1
 -19  -1   1 614.297 69.9935   1
  18   1  -1 643.262 69.8650   1
  18  -1  -1 551.602 67.9795   1
 -18  -1   1 659.468 70.5322   1
 -18   1   1 642.737 69.8470   1
  16   1  -1 446.063 57.1744   1
  16  -1  -1 518.337 59.8401   1
 -16   1   1 632.107 62.4447   1
 -16  -1   1 556.869 61.3908   1
  15   1  -1 1749.67 137.481   1
  15  -1  -1 1835.90 137.844   1
 -15  -1   1 1922.04 139.015   1
 -15   1   1 1793.96 136.893   1
  14   1  -1 409.915 51.6683   1
 -14  -1   1 558.462 56.1737   1
 -14   1   1 487.006 54.7833   1
  13   1  -1 12987.4 755.386   1
  13  -1  -1 11704.4 753.722   1
 -13  -1   1 12442.9 753.148   1
 -13   1   1 12149.4 753.259   1
  12  -1  -1 116.029 30.1834   1
  12   1  -1 143.868 35.4313   1
 -12  -1   1 161.429 34.1535   1
 -12   1   1 60.2861 26.4678   1
  11   1  -1 121.185 33.6350   1
  11  -1  -1 71.5127 26.3110   1
 -11  -1   1 86.2314 25.7255   1
 -11   1   1 60.9739 28.2469   1
  10   1  -1 176.783 32.7512   1
  10  -1  -1 177.818 31.5645   1
 -10   1   1 184.142 30.7373   1
 -10  -1   1 180.765 30.6508   1
   9   1  -1 4809.26 300.364   1
   9  -1  -1 4574.29 298.654   1
  -9  -1   1 5084.40 301.744   1
  -9   1   1 4534.03 298.507   1
   8   1  -1 18179.5 1153.93   1
   8  -1  -1 17878.4 1152.66   1
  -8  -1   1 21842.8 1158.07   1
  -8   1   1 19701.7 1153.42   1
   7   1  -1 10161.7 613.934   1
  -7  -1   1 10115.4 614.990   1
   6   1  -1 98408.7 6566.07   1
   6  -1  -1 117967. 6566.32   1
  -6  -1   1 105675. 6566.91   1
  -6   1   1 123135. 6566.93   1
   5   1  -1 48767.4 2828.69   1
  -5   1   1 48606.3 2827.62   1
   5  -1  -1 45179.4 2827.22   1
  -5  -1   1 48894.5 2829.12   1
   4  -1  -1 28105.8 1729.21   1
  -4   1   1 29007.8 1729.49   1
  -4  -1   1 30650.7 1731.28   1
   4   1  -1 29342.9 1730.49   1
   3  -1  -1 117884. 7034.90   1
   3   1  -1 106442. 7036.26   1
  -3   1   1 129099. 7035.51   1
  -3  -1   1 122776. 7036.33   1
  -2   1   1 5675.11 312.758   1
   2  -1  -1 4596.56 311.955   1
   2   1  -1 5403.90 315.212   1
  -2  -1   1 5624.64 314.508   1
   1   1  -1 33387.9 1993.07   1
  -1  -1   1 34116.1 1993.23   1
   0   1  -1 2452.69 133.417   1
   0   1   1 2686.03 132.676   1
   0  -1  -1 2414.74 132.252   1
   1  -1   1 409.751 31.9159   1
  -1   1  -1 456.858 32.4815   1
  -1  -1  -1 400.244 31.6353   1
   1   1   1 469.100 32.0859   1
   2   1   1 3845.13 264.908   1
   2  -1   1 4700.06 265.641   1
  -2  -1  -1 4538.56 265.439   1
  -2   1  -1 4382.53 264.436   1
   3   1   1 221970. 13072.5   1
   3  -1   1 218201. 13071.4   1
  -3  -1  -1 214047. 13072.3   1
  -3   1  -1 231506. 13071.3   1
   4   1   1 47242.7 2747.69   1
   4  -1   1 46279.9 2747.05   1
  -4  -1  -1 43633.3 2748.00   1
  -4   1  -1 48362.0 2747.69   1
   6   1   1 39289.2 2450.68   1
   6  -1   1 44896.1 2451.02   1
  -6  -1  -1 41948.0 2452.64   1
  -6   1  -1 39284.0 2448.87   1
   7   1   1 5612.43 304.756   1
   7  -1   1 4761.21 300.772   1
  -7  -1  -1 5143.94 302.001   1
   8   1   1 4826.87 303.628   1
   8  -1   1 5129.93 302.570   1
  -8  -1  -1 4147.88 297.866   1
  -8   1  -1 5050.57 301.897   1
   9   1   1 13821.8 872.248   1
   9  -1   1 16301.6 873.868   1
  -9   1  -1 15692.4 872.295   1
  10   1   1 1145.73 84.6837   1
  10  -1   1 873.434 81.3224   1
 -10  -1  -1 1036.17 82.4352   1
 -10   1  -1 900.880 82.7726   1
  12   1   1 3553.73 235.048   1
  12  -1   1 3913.96 237.640   1
 -12  -1  -1 3090.03 230.888   1
 -12   1  -1 3532.63 235.076   1
  13   1   1 128.345 32.0796   1
  13  -1   1 90.1704 34.2358   1
 -13  -1  -1 88.6129 29.5156   1
 -13   1  -1 131.830 35.8811   1
  14   1   1 472.452 57.5021   1
  14  -1   1 558.300 62.0105   1
 -14  -1  -1 505.775 59.0589   1
 -14   1  -1 588.769 63.3502   1
  15  -1   1 2536.83 173.180   1
  15   1   1 2362.04 171.433   1
 -15  -1  -1 2334.32 171.298   1
 -15   1  -1 2302.41 170.927   1
  16   1   1 7.36777 21.2366   1
 -16   1  -1 7.13802 27.0071   1
  17   1   1 180.271 37.3577   1
 -17  -1  -1 214.370 42.8209   1
  17  -1   1 274.717 44.7972   1
  18   1   1 38.2961 28.5718   1
  18  -1   1 69.0997 36.9694   1
 -18  -1  -1 91.1466 35.2646   1
 -18   1  -1 86.7513 39.0785   1
  19  -1   1 15.4706 36.5787   1
 -19   1  -1-22.4328 31.7239   1
  20   1   1 15.8493 34.1240   1
  20  -1   1-15.6916 25.2554   1
 -20  -1  -1 30.6623 38.8092   1
 -20   1  -1-15.3150 29.3840   1
  21   1   1 102.315 38.6262   1
  21  -1   1-23.6912 38.7566   1
 -21  -1  -1 38.5823 35.2076   1
 -21   1  -1 38.2436 38.3829   1
  22  -1   1-7.92106 36.5387   1
  22   1   1-8.02033 37.9328   1
 -22   1  -1 68.2463 38.3985   1
 -22  -1  -1-7.75100 35.2934   1
  23   1   1-7.92070 36.8494   1
  23  -1   1 120.361 39.6044   1
 -23   1  -1 82.4035 39.0275   1
 -23  -1  -1 127.622 42.8591   1
  24  -1   1 39.3107 29.1046   1
  24   1   1 76.9293 39.8219   1
 -24   1  -1 14.9349 29.7696   1
 -24  -1  -1 22.3111 36.9008   1
  26  -1   1 58.3278 34.9561   1
 -26   1  -1 7.22979 37.8104   1
  25   2  -1 55.4770 44.2241   1
 -25  -2   1 7.75210 39.7040   1
  24   2  -1 283.366 46.5544   1
  24  -2  -1 282.393 47.8365   1
 -24  -2   1 255.576 45.8897   1
 -24   2   1 231.997 48.2561   1
  23   2  -1-7.97242 37.2424   1
 -23  -2   1-15.5401 38.0684   1
  22   2  -1 15.8361 24.8297   1
  22  -2  -1-16.2456 35.5029   1
 -22  -2   1 31.4183 31.2536   1
 -22   2   1 38.2122 36.5906   1
  21   2  -1 7.90785 36.4759   1
  21  -2  -1 16.1264 32.0733   1
 -21  -2   1-46.6949 39.8238   1
 -21   2   1-22.5770 30.4477   1
  20  -2  -1 179.364 41.5632   1
 -20   2   1 164.279 42.8447   1
  19   2  -1 114.792 37.2033   1
  19  -2  -1 76.4501 33.5613   1
 -19  -2   1 61.8281 36.6826   1
 -19   2   1 190.454 41.0043   1
  18   2  -1 531.185 66.8497   1
  18  -2  -1 637.568 67.7444   1
 -18   2   1 665.094 69.2884   1
 -18  -2   1 659.136 71.3084   1
  17   2  -1 1108.72 99.8013   1
 -17  -2   1 1191.81 101.100   1
  16  -2  -1-13.7866 29.6874   1
 -16  -2   1 33.6175 24.8312   1
 -16   2   1-6.66456 27.8459   1
  15   2  -1 970.878 86.6498   1
  15  -2  -1 934.715 85.9769   1
 -15  -2   1 940.983 84.1624   1
 -15   2   1 1000.69 85.6977   1
  14   2  -1 25777.7 1515.60   1
  14  -2  -1 24792.7 1511.70   1
 -14  -2   1 24950.0 1510.74   1
 -14   2   1 25146.4 1510.10   1
  13   2  -1 1591.16 119.953   1
 -13  -2   1 1516.33 117.952   1
 -13   2   1 1489.10 115.603   1
  12  -2  -1 1222.58 98.3922   1
 -12   2   1 1241.91 97.2951   1
  11   2  -1 2814.19 214.595   1
  11  -2  -1 3423.19 218.302   1
 -11  -2   1 3166.14 218.817   1
 -11   2   1 3698.50 218.450   1
  10   2  -1 18516.4 1170.34   1
  10  -2  -1 19697.4 1171.44   1
 -10  -2   1 19996.0 1174.65   1
 -10   2   1 19804.4 1170.27   1
   9   2  -1 14356.1 892.908   1
  -9  -2   1 14662.3 894.056   1
  -9   2   1 15559.5 891.838   1
   9  -2  -1 14526.1 891.658   1
  -8  -2   1 280.289 34.0312   1
  -8   2   1 243.280 32.8765   1
   8  -2  -1 320.820 35.4101   1
   8   2  -1 303.600 34.7441   1
   7   2  -1 22325.3 1408.64   1
  -7   2   1 23954.9 1407.21   1
   7  -2  -1 25013.1 1408.37   1
  -7  -2   1 23084.0 1409.18   1
   6   2  -1 15611.6 839.699   1
  -6   2   1 12658.2 835.808   1
  -6  -2   1 12894.3 839.438   1
   6  -2  -1 14927.7 837.644   1
  -5   2   1 919.852 67.9584   1
  -5  -2   1 960.080 70.1356   1
   5  -2  -1 788.588 68.2353   1
   4   2  -1 299449. 18866.6   1
   4  -2  -1 312071. 18865.1   1
  -4  -2   1 297265. 18868.8   1
  -4   2   1 366285. 18866.1   1
   3  -2  -1 71855.8 4330.79   1
  -3  -2   1 72052.6 4332.84   1
   3   2  -1 75199.1 4333.78   1
  -3   2   1 74623.6 4331.29   1
  -2  -2   1 76344.4 4303.73   1
   2  -2  -1 70189.5 4301.65   1
  -2   2   1 72015.5 4301.43   1
   2   2  -1 74166.0 4303.60   1
  -1   2   1 11588.8 692.040   1
   1  -2  -1 12732.3 692.406   1
  -1  -2   1 13261.6 694.513   1
   0  -2  -1 35529.6 2490.26   1
   0  -2   1 39586.5 2492.01   1
   0   2  -1 49901.0 2493.10   1
   0   2   1 46215.5 2491.27   1
   1  -2   1 4887.25 271.825   1
  -1  -2  -1 4367.37 270.574   1
   1   2   1 4816.29 271.438   1
   2  -2   1 54839.3 3257.50   1
  -2   2  -1 50696.7 3258.24   1
  -2  -2  -1 54887.8 3257.83   1
   2   2   1 60516.6 3259.22   1
   3  -2   1 4884.39 323.838   1
  -3   2  -1 5783.91 326.400   1
   3   2   1 5573.27 326.223   1
  -3  -2  -1 5157.42 325.435   1
  -4  -2  -1 70198.7 4185.42   1
  -4   2  -1 70896.0 4185.20   1
   4   2   1 69645.4 4187.04   1
   4  -2   1 72215.2 4185.53   1
   5   2   1 798.178 61.5266   1
  -5  -2  -1 719.240 61.4357   1
   6   2   1 38577.1 2188.80   1
   6  -2   1 37714.1 2188.25   1
  -6  -2  -1 40367.0 2190.45   1
  -6   2  -1 32210.4 2184.41   1
   7   2   1 36396.5 2012.21   1
   7  -2   1 31857.5 2009.36   1
  -7  -2  -1 35621.5 2012.43   1
  -7   2  -1 31782.0 2009.75   1
   8   2   1 22.0307 17.3803   1
   8  -2   1 40.7586 21.8035   1
  -8  -2  -1 89.1648 28.0315   1
  -8   2  -1 34.9683 18.6941   1
   9   2   1 24950.7 1465.48   1
   9  -2   1 23443.3 1463.19   1
  -9  -2  -1 25544.4 1467.37   1
  -9   2  -1 24043.5 1463.02   1
  10   2   1 25357.1 1512.84   1
  10  -2   1 24319.1 1511.12   1
 -10  -2  -1 26514.4 1513.30   1
 -10   2  -1 24757.0 1509.86   1
  11   2   1 2423.07 174.037   1
 -11  -2  -1 2492.72 171.496   1
  12  -2   1 491.962 61.7254   1
 -12  -2  -1 693.388 64.8405   1
 -12   2  -1 567.150 61.2208   1
  13   2   1 4303.49 271.780   1
  13  -2   1 4055.55 269.152   1
 -13  -2  -1 4041.49 268.773   1
 -13   2  -1 3922.37 267.472   1
  14   2   1 1424.38 118.234   1
  14  -2   1 1649.24 120.225   1
 -14  -2  -1 1403.81 116.986   1
 -14   2  -1 1500.83 117.326   1
  15   2   1 387.608 51.0775   1
  15  -2   1 413.271 52.6273   1
 -15  -2  -1 298.415 48.1813   1
 -15   2  -1 292.777 48.3366   1
  16   2   1 7182.60 458.926   1
  16  -2   1 7022.48 458.696   1
 -16  -2  -1 7785.21 461.576   1
 -16   2  -1 6887.84 457.156   1
  17   2   1 186.351 40.1295   1
  17  -2   1 156.855 38.6638   1
 -17  -2  -1 114.924 37.9451   1
 -17   2  -1 202.524 42.1740   1
  18  -2   1 61.1035 34.9384   1
 -18  -2  -1 53.4033 37.9482   1
 -18   2  -1 58.6273 33.0969   1
  19   2   1 871.266 83.5138   1
  19  -2   1 839.638 84.8263   1
 -19   2  -1 783.714 81.4753   1
  20   2   1 47.1331 34.9555   1
  20  -2   1 72.4553 37.2672   1
 -20  -2  -1 78.1880 38.4357   1
 -20   2  -1 22.5025 35.6142   1
  21   2   1 31.5566 40.2566   1
  21  -2   1 168.123 44.9187   1
 -21  -2  -1 54.3190 37.4772   1
 -21   2  -1 91.2434 38.0019   1
  22   2   1 31.7207 30.9944   1
  22  -2   1-7.88560 31.3656   1
 -22  -2  -1-23.0224 33.5330   1
 -22   2  -1 30.6085 30.9574   1
  23   2   1 23.3407 34.5404   1
  23  -2   1 30.9642 34.8395   1
 -23  -2  -1 45.7640 40.2827   1
 -23   2  -1 45.7724 36.1373   1
  24   2   1 15.6484 36.9978   1
  24  -2   1-7.62611 36.0611   1
 -24   2  -1-7.52331 38.0891   1
 -24  -2  -1-7.47952 39.4459   1
  25   2   1 7.57382 27.4300   1
 -25  -2  -1 35.6718 31.6370   1
  26   3  -1 7.56700 36.6764   1
 -26  -3   1 44.5183 39.1610   1
  25   3  -1-7.80527 36.4561   1
 -25  -3   1 37.7673 31.5557   1
 -25   3   1-38.1814 39.4758   1
  24   3  -1 7.83042 27.7332   1
  24  -3  -1 7.74400 37.9348   1
 -24  -3   1-15.4887 34.3151   1
 -24   3   1 15.4054 35.9765   1
  23   3  -1 403.173 58.4519   1
 -23  -3   1 258.724 53.5158   1
  22   3  -1 40.1245 38.1301   1
  22  -3  -1 86.1228 37.2326   1
 -22  -3   1 196.581 48.7415   1
 -22   3   1 154.404 42.4771   1
  21   3  -1 55.1805 37.3524   1
  21  -3  -1 23.2350 35.3392   1
 -21  -3   1 39.5479 36.5564   1
 -21   3   1 46.0783 36.3935   1
  20   3  -1 15.2541 28.2054   1
  20  -3  -1 23.0249 32.1001   1
 -20  -3   1 31.7462 34.2109   1
 -20   3   1 37.8027 33.0683   1
  19   3  -1 704.034 74.1789   1
  19  -3  -1 708.789 73.1072   1
 -19  -3   1 721.026 71.9936   1
 -19   3   1 635.707 71.3929   1
  18   3  -1 171.900 37.3180   1
  18  -3  -1 211.161 44.4316   1
 -18   3   1 165.091 41.0689   1
  17   3  -1 103.273 37.0181   1
 -17  -3   1 98.0234 33.2316   1
  16  -3  -1 64.1025 33.3144   1
 -16   3   1 6.63171 26.4341   1
  15   3  -1 11418.4 689.395   1
  15  -3  -1 11227.9 686.804   1
 -15  -3   1 10303.6 683.843   1
 -15   3   1 11540.1 686.032   1
  14   3  -1 426.351 55.0959   1
  14  -3  -1 497.975 56.7797   1
 -14  -3   1 503.523 58.4553   1
 -14   3   1 428.564 52.0079   1
  13   3  -1 30560.8 1909.25   1
  13  -3  -1 32901.7 1910.85   1
 -13   3   1 31140.4 1906.30   1
 -13  -3   1 33341.3 1913.93   1
 -12   3   1 448.887 51.4575   1
 -12  -3   1 512.608 54.6707   1
  12   3  -1 474.839 52.9733   1
 -11  -3   1 287.535 42.1620   1
 -11   3   1 313.175 40.8481   1
  11  -3  -1 218.914 37.1094   1
  11   3  -1 219.240 36.2263   1
  10  -3  -1 680.974 64.8932   1
 -10  -3   1 760.470 68.0743   1
 -10   3   1 678.586 63.5086   1
   9   3  -1 34742.8 1866.65   1
  -9   3   1 29299.2 1860.85   1
   9  -3  -1 31475.0 1862.58   1
  -9  -3   1 30086.1 1864.41   1
   8   3  -1 2841.78 191.221   1
  -8   3   1 2802.33 188.033   1
  -8  -3   1 2825.80 190.214   1
   8  -3  -1 3069.00 189.370   1
   7   3  -1 15939.4 935.831   1
  -7   3   1 15423.3 931.931   1
   7  -3  -1 15410.3 932.459   1
  -7  -3   1 15429.2 935.216   1
  -6  -3   1 8012.37 501.104   1
   6   3  -1 8426.24 502.190   1
   5  -3  -1 65275.7 3889.02   1
  -5  -3   1 63328.5 3891.04   1
  -5   3   1 68149.5 3889.72   1
   5   3  -1 66170.9 3891.84   1
   4  -3  -1 6335.11 389.708   1
  -4  -3   1 6191.89 391.739   1
   4   3  -1 6628.90 392.975   1
  -4   3   1 6547.50 389.726   1
  -3  -3   1 38.8042 18.1508   1
   3  -3  -1 65.5090 14.9601   1
  -3   3   1 89.5928 16.2841   1
   3   3  -1 33.4144 16.2523   1
  -2  -3   1 11166.7 631.930   1
   2   3  -1 10551.3 631.968   1
  -2   3   1 10091.5 630.260   1
   2  -3  -1 10394.3 630.370   1
  -1   3   1 129.593 17.2050   1
   1   3  -1 91.7759 17.7461   1
  -1  -3   1 109.974 20.2715   1
   1  -3  -1 77.3915 17.5095   1
   0  -3  -1 68212.2 3870.67   1
   0   3  -1 57559.2 3870.21   1
   0   3   1 66675.0 3870.33   1
   0  -3   1 70855.6 3872.64   1
  -1  -3  -1 382506. 20011.1   1
   1  -3   1 324431. 20009.7   1
   1   3   1 316339. 20009.5   1
  -1   3  -1 339256. 20010.3   1
   2  -3   1 663.637 55.5513   1
  -2   3  -1 864.645 57.8697   1
  -2  -3  -1 706.403 55.5154   1
   2   3   1 796.173 56.6307   1
   3  -3   1 653.862 54.6971   1
  -3   3  -1 576.199 53.9631   1
   3   3   1 686.668 57.0090   1
  -4  -3  -1 964.672 74.6584   1
   4   3   1 1061.43 75.7190   1
   5  -3   1 3454.80 203.018   1
  -5   3  -1 3231.53 202.232   1
   5   3   1 2726.61 201.362   1
  -5  -3  -1 3223.86 205.486   1
  -6  -3  -1 600.744 54.0362   1
   6  -3   1 553.907 51.1220   1
  -6   3  -1 535.714 51.4491   1
   6   3   1 566.883 53.1550   1
  -7   3  -1 6706.28 423.900   1
   7  -3   1 6802.35 424.369   1
  -7  -3  -1 6941.44 427.336   1
   7   3   1 7048.90 426.684   1
  -8   3  -1 30023.4 1895.44   1
   8  -3   1 29601.9 1894.18   1
  -8  -3  -1 35880.5 1901.28   1
   8   3   1 32724.4 1897.78   1
  -9   3  -1 13959.6 843.322   1
   9  -3   1 13932.9 843.679   1
  -9  -3  -1 13863.0 845.658   1
   9   3   1 13857.1 845.220   1
 -10   3  -1 31900.8 1912.87   1
  10  -3   1 32137.0 1914.26   1
 -11  -3  -1 22182.2 1192.94   1
  11   3   1 17719.9 1185.03   1
 -12   3  -1 556.703 60.6548   1
  12  -3   1 569.342 61.8446   1
 -12  -3  -1 601.989 63.5955   1
  12   3   1 521.992 61.3743   1
 -13   3  -1 1431.94 114.843   1
 -13  -3  -1 1757.55 121.205   1
  13   3   1 1601.43 120.411   1
 -14   3  -1 1316.09 112.104   1
  14  -3   1 1461.62 116.606   1
 -14  -3  -1 1388.31 112.683   1
  14   3   1 1576.08 119.519   1
 -15   3  -1 4929.58 334.237   1
  15  -3   1 5413.76 339.058   1
 -16   3  -1 2322.13 162.140   1
  16  -3   1 1994.18 159.781   1
 -16  -3  -1 2187.22 159.780   1
  16   3   1 2158.88 159.893   1
 -17   3  -1 209.555 40.7100   1
  17  -3   1 120.430 38.4898   1
 -17  -3  -1 165.930 36.2165   1
  17   3   1 149.990 38.3586   1
 -18   3  -1 905.857 86.6557   1
  18  -3   1 879.967 85.3493   1
 -18  -3  -1 722.634 81.6664   1
  18   3   1 961.407 85.9655   1
 -19  -3  -1 79.4132 38.7630   1
  19   3   1 84.9519 33.1220   1
 -20   3  -1 38.1472 37.3938   1
  20  -3   1 7.70389 32.7055   1
 -20  -3  -1 31.2203 32.1162   1
  20   3   1 7.87500 30.7981   1
 -21   3  -1 84.2444 38.6263   1
  21  -3   1 69.8896 34.7059   1
 -22   3  -1 137.514 42.2691   1
  22  -3   1 116.517 39.7688   1
 -22  -3  -1 139.975 39.3945   1
  22   3   1 156.832 37.9840   1
 -23   3  -1-30.3719 42.3491   1
  23  -3   1-7.63355 32.8899   1
 -24   3  -1 217.701 48.3644   1
  24  -3   1 202.263 46.9821   1
 -24  -3  -1 186.772 42.7854   1
  24   3   1 91.9423 35.7790   1
 -25  -3  -1-22.3342 42.5949   1
  25   3   1 52.7426 36.0710   1
 -26  -4   1 7.37176 42.8757   1
  26   4  -1-37.6376 35.6070   1
 -25  -4   1-7.61472 39.7964   1
  25   4  -1 61.4070 36.3327   1
 -24   4   1 323.001 52.4391   1
  24  -4  -1 231.071 48.0060   1
 -23   4   1 263.034 49.4112   1
  23  -4  -1 336.599 51.4824   1
 -23  -4   1 367.548 59.0556   1
  23   4  -1 323.388 52.8712   1
 -22   4   1 92.4548 39.1001   1
  22  -4  -1 122.252 41.9400   1
 -21   4   1 198.783 46.2817   1
  21  -4  -1 182.696 42.5309   1
 -21  -4   1 200.209 47.2773   1
  21   4  -1 304.537 53.1584   1
 -20   4   1 15.0863 35.2326   1
  20  -4  -1 7.50924 29.3458   1
 -20  -4   1-22.3777 36.1235   1
  20   4  -1 23.2508 34.8161   1
 -19   4   1 148.061 42.6194   1
  19  -4  -1 148.976 39.5721   1
 -19  -4   1 176.158 41.2108   1
  19   4  -1 23.0772 35.3130   1
 -18   4   1 187.693 42.0700   1
  18  -4  -1 139.371 36.8086   1
 -18  -4   1 137.598 34.3505   1
  18   4  -1 196.126 37.8897   1
 -17  -4   1 121.659 38.7786   1
 -16   4   1 1211.45 100.819   1
  16  -4  -1 1211.43 101.832   1
 -16  -4   1 1128.83 102.316   1
  16   4  -1 1220.01 105.351   1
 -15   4   1 51.9424 27.5794   1
  15  -4  -1 13.2071 22.9158   1
 -15  -4   1 7.32289 29.1555   1
  15   4  -1 21.2752 24.6038   1
 -14   4   1 20083.0 1260.93   1
  14  -4  -1 21383.7 1263.62   1
 -14  -4   1 24041.3 1273.76   1
  14   4  -1 19194.8 1260.47   1
  13  -4  -1 4611.57 309.622   1
  13   4  -1 5150.55 314.029   1
 -13  -4   1 4612.47 312.224   1
  12   4  -1 5945.53 389.329   1
 -12  -4   1 6290.55 391.293   1
  11   4  -1 2388.03 182.005   1
 -11   4   1 2604.54 180.422   1
  10   4  -1 17389.4 1013.08   1
 -10   4   1 16844.5 1008.57   1
 -10  -4   1 16279.7 1011.30   1
  10  -4  -1 16439.8 1008.13   1
   9  -4  -1 983.664 82.0328   1
  -9  -4   1 1016.28 84.1577   1
  -9   4   1 993.961 81.9653   1
   9   4  -1 1252.67 88.5158   1
   8  -4  -1 50277.0 2928.24   1
  -8  -4   1 49542.5 2930.50   1
  -8   4   1 50349.4 2927.55   1
   8   4  -1 47013.8 2929.54   1
   7  -4  -1 4274.45 290.611   1
  -7  -4   1 4533.67 293.563   1
  -7   4   1 5086.42 292.907   1
   7   4  -1 4735.40 294.958   1
   6  -4  -1 48498.3 2955.96   1
  -6  -4   1 48707.8 2959.94   1
   6   4  -1 53813.9 2961.23   1
  -6   4   1 49254.4 2955.98   1
  -5  -4   1 12126.8 708.389   1
   5   4  -1 11309.0 707.233   1
  -4  -4   1 108417. 6012.51   1
   4  -4  -1 95048.2 6009.37   1
  -4   4   1 102427. 6009.08   1
   4   4  -1 102309. 6012.56   1
  -3   4   1 852.830 59.7108   1
   3  -4  -1 742.260 59.0383   1
  -2   4   1 1580.08 111.546   1
   2  -4  -1 1751.73 111.237   1
   1   4  -1 66872.0 4302.24   1
  -1   4   1 79270.4 4301.61   1
  -1  -4   1 68213.9 4302.70   1
   1  -4  -1 76044.9 4301.55   1
   0  -4  -1 82995.1 4672.63   1
   0   4   1 88495.4 4673.22   1
   0  -4   1 79235.2 4673.69   1
  -1  -4  -1 6747.93 395.621   1
   1  -4   1 6304.75 395.708   1
  -1   4  -1 6552.78 396.750   1
   1   4   1 6329.40 395.147   1
   3   4   1 733.730 53.5470   1
  -3  -4  -1 665.743 52.4796   1
  -3   4  -1 576.120 50.3323   1
   3  -4   1 494.194 49.9263   1
   4   4   1 23184.6 1314.83   1
  -4  -4  -1 22169.4 1314.15   1
  -4   4  -1 22385.0 1314.63   1
   4  -4   1 20485.6 1312.30   1
   5   4   1 40211.7 2491.08   1
  -5  -4  -1 42627.7 2490.62   1
  -5   4  -1 47168.4 2491.88   1
   5  -4   1 38539.1 2487.84   1
   6   4   1 82870.2 4908.98   1
  -6  -4  -1 89484.0 4910.88   1
  -6   4  -1 85433.4 4908.75   1
   6  -4   1 74809.0 4908.19   1
   7   4   1 7299.37 456.472   1
   7  -4   1 7024.98 453.313   1
  -7   4  -1 7173.54 452.683   1
  -7  -4  -1 8010.02 458.448   1
   8  -4   1 23.6656 20.4230   1
  -8  -4  -1 36.4474 19.6499   1
  -8   4  -1-4.69865 21.4297   1
   8   4   1 25.9894 19.6165   1
   9   4   1 40043.6 2360.98   1
   9  -4   1 39698.6 2358.46   1
  -9   4  -1 38131.3 2357.82   1
  -9  -4  -1 40816.1 2362.59   1
 -10  -4  -1 4404.29 265.760   1
  10  -4   1 4060.30 260.053   1
 -10   4  -1 3889.18 259.381   1
  10   4   1 3578.63 260.951   1
 -11  -4  -1 14490.6 822.054   1
  11  -4   1 12806.9 814.763   1
 -11   4  -1 14170.7 817.503   1
  11   4   1 12337.5 816.164   1
 -12  -4  -1 10806.2 618.423   1
  12  -4   1 10601.1 610.708   1
 -12   4  -1 9570.03 608.275   1
  12   4   1 8763.61 606.766   1
 -13  -4  -1 3735.38 233.257   1
  13  -4   1 3258.52 226.629   1
 -13   4  -1 3155.25 223.451   1
  13   4   1 3228.52 226.845   1
 -14  -4  -1 5899.98 381.064   1
  14  -4   1 5947.55 379.626   1
 -14   4  -1 5593.71 377.221   1
  14   4   1 6186.66 382.977   1
 -15  -4  -1 888.045 89.6007   1
  15  -4   1 1095.10 91.5247   1
  15   4   1 983.706 93.5656   1
 -16  -4  -1 660.259 70.2654   1
  16  -4   1 899.095 80.4049   1
 -16   4  -1 771.739 75.2902   1
  16   4   1 719.899 74.7691   1
 -17  -4  -1 57.8751 31.6759   1
  17  -4   1 29.2392 31.0807   1
 -17   4  -1 7.26951 31.8289   1
  17   4   1 38.1081 28.2201   1
  18  -4   1 873.200 84.5210   1
 -18   4  -1 823.368 83.2902   1
 -19  -4  -1 835.030 80.5280   1
  20  -4   1 30.2848 34.0898   1
 -20   4  -1 68.4105 38.1428   1
  20   4   1 22.9651 32.0637   1
 -21  -4  -1 55.0533 42.3069   1
  21  -4   1 7.57187 31.1659   1
 -21   4  -1 30.5412 34.3274   1
  21   4   1 7.83854 37.0927   1
 -22  -4  -1 30.9626 40.4395   1
  22  -4   1-22.6662 35.3097   1
 -22   4  -1 7.64086 35.2599   1
  22   4   1 70.9193 39.4870   1
 -23  -4  -1 122.432 41.4278   1
 -23   4  -1 83.6098 38.3875   1
  23   4   1 162.037 42.1501   1
 -24  -4  -1 14.9770 28.2021   1
  24  -4   1 30.0196 35.0552   1
 -24   4  -1 14.9138 37.3519   1
  24   4   1-22.7104 32.1179   1
 -25  -4  -1 130.205 43.4709   1
 -25   4  -1 109.152 39.5612   1
  25   4   1 171.918 46.5387   1
 -26  -5   1-7.35950 38.4358   1
  26   5  -1-14.8295 37.5449   1
 -24  -5   1 38.7254 38.3150   1
 -24   5   1 113.265 44.2326   1
  24   5  -1 123.516 42.2333   1
 -23  -5   1 293.721 53.4685   1
  23  -5  -1 293.565 46.8828   1
 -23   5   1 181.610 41.3702   1
  23   5  -1 228.800 47.3576   1
 -22  -5   1 368.280 55.9320   1
  22  -5  -1 402.203 59.1957   1
 -22   5   1 508.179 65.6030   1
  22   5  -1 445.372 57.4163   1
 -21  -5   1 337.830 48.9579   1
  21  -5  -1 168.852 47.2686   1
 -21   5   1 341.482 50.9836   1
  21   5  -1 311.783 48.2486   1
 -20  -5   1 29.8322 34.4027   1
  20   5  -1-7.85415 35.7617   1
  19  -5  -1 246.224 44.8952   1
 -19   5   1 103.364 38.3449   1
 -18  -5   1 561.188 65.7358   1
  18   5  -1 670.236 71.6495   1
 -18   5   1 542.885 64.5958   1
  18  -5  -1 524.763 62.1876   1
  17  -5  -1 715.914 71.6004   1
  17   5  -1 686.123 72.0741   1
 -17   5   1 654.437 70.4785   1
 -17  -5   1 634.852 70.3318   1
 -16  -5   1 125.908 36.7188   1
  16  -5  -1 41.1445 27.8370   1
  16   5  -1 132.405 33.0681   1
 -16   5   1 81.6918 32.2825   1
  15  -5  -1 1682.76 136.484   1
 -15   5   1 2037.73 141.996   1
  14   5  -1 228.968 43.2044   1
 -14  -5   1 227.160 45.9088   1
 -14   5   1 368.817 47.1249   1
  14  -5  -1 227.445 39.5819   1
  13   5  -1 16697.5 991.862   1
 -13  -5   1 17161.4 994.007   1
 -13   5   1 16532.7 987.720   1
  13  -5  -1 14988.5 986.322   1
  12   5  -1 3697.95 256.860   1
 -12  -5   1 3858.98 259.102   1
  12  -5  -1 4058.15 256.518   1
  11   5  -1 16813.2 1033.25   1
 -11   5   1 16828.1 1029.06   1
  11  -5  -1 17178.9 1030.11   1
 -11  -5   1 17369.3 1033.98   1
 -10   5   1 5801.77 340.804   1
  10  -5  -1 4951.80 338.021   1
   9   5  -1 2057.76 160.562   1
  -9   5   1 2425.70 162.176   1
   9  -5  -1 2588.09 162.600   1
  -9  -5   1 2370.69 163.877   1
   8   5  -1 3220.67 224.586   1
  -8   5   1 3746.41 224.148   1
   8  -5  -1 3898.23 224.673   1
  -8  -5   1 2839.70 222.156   1
   7   5  -1 36441.7 2193.02   1
  -7   5   1 39370.4 2191.56   1
   7  -5  -1 36339.7 2189.87   1
  -7  -5   1 35115.6 2192.18   1
   6   5  -1 8908.47 535.367   1
  -6   5   1 9324.97 532.627   1
   6  -5  -1 8239.76 530.872   1
  -6  -5   1 8405.03 534.170   1
   5   5  -1 75389.2 4458.54   1
   5  -5  -1 79118.7 4456.59   1
  -5  -5   1 74225.6 4457.42   1
  -5   5   1 72761.7 4454.19   1
  -4   5   1 22173.9 1323.45   1
   4  -5  -1 22048.1 1323.99   1
  -4  -5   1 20938.0 1326.36   1
   4   5  -1 23739.1 1327.96   1
  -3  -5   1 44864.0 2722.34   1
   3   5  -1 46994.9 2723.33   1
  -2  -5   1 2736.25 180.528   1
   2   5  -1 2836.85 181.271   1
  -1  -5   1 40148.3 2418.12   1
   1   5  -1 41345.0 2418.36   1
   0  -5   1 61080.8 3474.31   1
   0   5  -1 56418.2 3473.02   1
   1  -5   1 56398.0 3302.76   1
   1   5   1 55847.6 3300.75   1
  -1  -5  -1 57979.6 3301.26   1
  -1   5  -1 52921.3 3300.14   1
  -2  -5  -1 3230.50 198.154   1
   2  -5   1 3122.42 195.834   1
   2   5   1 2787.50 195.344   1
   3  -5   1 133188. 7452.44   1
   3   5   1 117846. 7451.39   1
  -3  -5  -1 121250. 7451.10   1
  -3   5  -1 132776. 7451.77   1
   4   5   1 15304.8 945.345   1
  -4  -5  -1 14728.3 945.088   1
  -4   5  -1 16295.4 945.882   1
   4  -5   1 16662.3 946.887   1
   5   5   1 5225.49 347.166   1
  -5  -5  -1 6019.88 349.814   1
  -5   5  -1 6351.14 349.378   1
   5  -5   1 4672.17 348.585   1
   6   5   1 207.352 34.5382   1
  -6  -5  -1 206.037 32.9071   1
  -6   5  -1 141.469 29.3100   1
   6  -5   1 143.290 31.2584   1
   7   5   1 449.888 45.1515   1
  -7  -5  -1 378.642 44.6442   1
  -7   5  -1 335.500 41.8077   1
   7  -5   1 360.974 43.2455   1
   8   5   1 16923.8 973.924   1
   8  -5   1 14313.9 968.299   1
  -8  -5  -1 15509.4 972.779   1
  -8   5  -1 17982.2 973.855   1
  -9   5  -1 18320.8 1127.66   1
   9  -5   1 19136.0 1129.46   1
 -10  -5  -1 32170.0 1868.67   1
  10   5   1 30266.4 1866.28   1
  11  -5   1 2947.15 216.802   1
  11   5   1 3624.09 224.036   1
 -11  -5  -1 4191.84 229.880   1
 -11   5  -1 2689.10 214.070   1
  12  -5   1 1029.80 91.5905   1
  12   5   1 1202.25 96.2094   1
 -12  -5  -1 1113.10 96.9272   1
 -12   5  -1 1004.16 90.7534   1
  13  -5   1 2611.03 184.532   1
  13   5   1 2518.19 183.191   1
 -13  -5  -1 2882.64 191.231   1
 -13   5  -1 2500.29 183.274   1
  14  -5   1 4454.31 294.134   1
 -15  -5  -1 1331.77 110.971   1
  15   5   1 1304.16 110.159   1
 -16  -5  -1 74.7280 34.7910   1
  16  -5   1 93.0411 33.7651   1
 -16   5  -1 63.9627 31.8486   1
  16   5   1 94.7690 39.4119   1
 -17  -5  -1 35.0112 31.9785   1
  17  -5   1 43.9715 33.0190   1
 -17   5  -1 29.1097 29.0537   1
  17   5   1 75.8722 35.8543   1
 -18  -5  -1 584.670 64.4224   1
  18  -5   1 552.548 63.9250   1
 -18   5  -1 444.891 61.4218   1
  18   5   1 482.458 60.4430   1
 -19  -5  -1 303.970 49.0119   1
  19   5   1 186.116 43.4992   1
 -19   5  -1 209.910 43.2477   1
  19  -5   1 159.000 38.7077   1
  20  -5   1 1372.26 114.837   1
  20   5   1 1364.60 116.228   1
 -20   5  -1 1371.89 116.352   1
 -20  -5  -1 1447.41 117.703   1
  21   5   1-23.2174 31.8222   1
  21  -5   1-22.9811 27.1317   1
 -21   5  -1 22.6241 31.5053   1
 -21  -5  -1 7.63159 36.5252   1
  22   5   1 384.167 54.8571   1
  22  -5   1 267.430 50.0187   1
 -22   5  -1 247.354 47.9225   1
 -22  -5  -1 284.376 51.8368   1
  23   5   1 184.165 41.7134   1
  23  -5   1 226.662 48.1200   1
 -23   5  -1 214.773 45.6406   1
 -23  -5  -1 334.708 49.3885   1
 -24   5  -1 58.5698 42.0242   1
  24  -5   1 59.6819 39.4981   1
  25   6  -1-14.9758 35.4109   1
 -25  -6   1 30.0559 37.6380   1
  24   6  -1 126.790 44.2789   1
 -24  -6   1 178.609 47.4384   1
 -23   6   1 188.440 42.9937   1
  23  -6  -1 86.2611 34.7396   1
  22   6  -1 426.236 57.2382   1
  22  -6  -1 440.747 59.9580   1
 -22   6   1 450.597 59.8785   1
 -22  -6   1 424.512 56.8076   1
 -21   6   1 772.319 76.2325   1
  21  -6  -1 586.659 71.2208   1
 -20  -6   1 588.283 64.2379   1
  20  -6  -1 437.860 60.0835   1
 -20   6   1 452.637 62.3222   1
  20   6  -1 483.647 64.9518   1
 -19  -6   1 207.961 48.0961   1
  19   6  -1 204.396 47.1535   1
 -19   6   1 230.164 44.1515   1
  19  -6  -1 173.887 40.1328   1
  18  -6  -1 940.670 88.1855   1
 -18  -6   1 951.948 89.5379   1
 -18   6   1 974.342 89.1813   1
  18   6  -1 918.879 88.9915   1
  17   6  -1 209.846 42.0589   1
  17  -6  -1 317.744 45.3361   1
 -17  -6   1 254.449 45.2089   1
 -17   6   1 205.583 41.4021   1
 -16  -6   1 3048.53 201.177   1
  16   6  -1 2491.78 193.537   1
  15   6  -1 152.843 40.0057   1
  15  -6  -1 156.791 37.2926   1
 -15  -6   1 127.108 39.9015   1
 -15   6   1 233.125 41.4642   1
  14  -6  -1 607.532 63.1504   1
 -14   6   1 522.911 58.7833   1
 -14  -6   1 584.463 65.6939   1
  14   6  -1 506.121 60.5024   1
  13   6  -1 825.670 81.2537   1
  13  -6  -1 852.857 80.6013   1
 -13  -6   1 1012.89 87.3496   1
 -13   6   1 990.949 83.3926   1
  12   6  -1 18081.8 1019.22   1
 -12   6   1 16618.1 1013.74   1
 -12  -6   1 17932.6 1018.69   1
  12  -6  -1 14851.3 1010.82   1
 -11  -6   1 103.708 29.1279   1
  11   6  -1 127.452 30.5352   1
  10   6  -1 4157.77 259.838   1
 -10   6   1 4357.35 258.487   1
  10  -6  -1 3474.95 252.990   1
 -10  -6   1 3792.47 257.790   1
  -9   6   1 295.511 39.3603   1
   8   6  -1 72.4417 29.4603   1
   8  -6  -1 58.7476 26.2994   1
  -8  -6   1 79.9661 27.6873   1
   7   6  -1 8046.50 484.559   1
  -7   6   1 7783.87 480.247   1
   7  -6  -1 7758.62 481.429   1
  -7  -6   1 7598.00 482.969   1
   6   6  -1 8524.31 496.344   1
   6  -6  -1 8697.71 494.542   1
  -6  -6   1 7869.94 494.409   1
  -6   6   1 7164.05 490.494   1
  -5   6   1 6125.45 379.324   1
   5   6  -1 6829.41 386.192   1
   5  -6  -1 5555.72 379.076   1
  -5  -6   1 6177.05 383.061   1
  -4   6   1 7927.84 480.376   1
   4   6  -1 7972.98 483.326   1
   4  -6  -1 7853.68 480.318   1
  -4  -6   1 7564.26 482.479   1
  -3   6   1 10490.3 681.033   1
   3   6  -1 10834.6 683.444   1
   3  -6  -1 12464.3 684.361   1
  -3  -6   1 11452.7 684.151   1
  -2   6   1 160650. 9588.01   1
   2   6  -1 178765. 9591.67   1
   2  -6  -1 163549. 9587.91   1
  -2  -6   1 149232. 9588.11   1
  -1   6   1 32066.6 1880.33   1
   1   6  -1 32996.3 1881.76   1
  -1  -6   1 29880.3 1880.24   1
   1  -6  -1 31521.7 1879.94   1
   0   6  -1 52905.3 3450.80   1
   0   6   1 62974.0 3452.98   1
   0  -6   1 60604.7 3453.46   1
   0  -6  -1 57330.0 3451.29   1
  -1   6  -1 13699.8 810.851   1
   1   6   1 13286.4 809.784   1
   1  -6   1 13248.1 810.645   1
  -1  -6  -1 13487.1 810.354   1
  -2   6  -1 52035.3 3117.98   1
   2  -6   1 53593.2 3118.87   1
   2   6   1 50936.1 3117.39   1
  -2  -6  -1 53863.7 3119.25   1
   3  -6   1 2879.02 199.645   1
  -3  -6  -1 3060.91 201.010   1
  -3   6  -1 3190.50 201.244   1
   3   6   1 3140.03 202.650   1
   4  -6   1 21248.1 1328.91   1
  -4   6  -1 22870.3 1330.51   1
   4   6   1 22953.0 1331.54   1
  -4  -6  -1 21844.0 1330.30   1
   5  -6   1 12276.8 733.149   1
  -5   6  -1 12332.8 732.914   1
   5   6   1 11875.8 732.746   1
  -5  -6  -1 11710.8 732.250   1
   6  -6   1 4775.33 285.003   1
  -6   6  -1 3889.58 279.951   1
   6   6   1 4831.12 286.346   1
  -6  -6  -1 4312.01 283.265   1
   7  -6   1 2572.46 185.849   1
  -7   6  -1 2980.40 188.165   1
   7   6   1 2687.01 188.365   1
  -7  -6  -1 2846.31 188.927   1
  -8   6  -1 11710.9 630.312   1
   8  -6   1 9026.67 623.771   1
   9   6   1 5612.52 340.584   1
  -9  -6  -1 4940.35 339.553   1
  10  -6   1 1336.02 105.026   1
 -10   6  -1 1028.66 97.0796   1
 -10  -6  -1 1294.83 103.116   1
  10   6   1 1415.08 105.190   1
  11   6   1 11564.1 754.675   1
 -11   6  -1 12635.2 756.278   1
  11  -6   1 12247.4 755.684   1
 -11  -6  -1 12913.4 759.268   1
  12   6   1 2040.61 147.014   1
 -12   6  -1 1801.32 143.249   1
  12  -6   1 2201.24 148.055   1
 -12  -6  -1 1823.61 146.290   1
  13  -6   1 899.506 81.6661   1
  14   6   1 1886.43 149.257   1
  14  -6   1 1950.35 149.121   1
 -14  -6  -1 2036.85 153.415   1
 -14   6  -1 2089.43 150.452   1
 -15   6  -1 222.993 41.4169   1
  15   6   1 172.903 40.6351   1
 -15  -6  -1 212.283 41.7447   1
  15  -6   1 312.328 45.8570   1
  16  -6   1 662.891 67.3846   1
 -16   6  -1 583.927 64.9212   1
 -16  -6  -1 701.989 71.6226   1
  17  -6   1 860.805 84.9901   1
 -17   6  -1 1040.04 91.3278   1
 -18   6  -1-14.7927 27.8520   1
  18   6   1 25.2133 38.7605   1
 -18  -6  -1 7.31953 30.0965   1
  18  -6   1 7.47894 25.9064   1
  19   6   1 2926.69 200.873   1
  19  -6   1 2837.91 198.465   1
 -19  -6  -1 2670.50 196.367   1
 -19   6  -1 2626.50 196.344   1
  20  -6   1 15.4046 26.6794   1
 -20   6  -1-15.1319 30.0888   1
  21   6   1 800.438 81.1618   1
  22  -6   1 240.368 45.6871   1
 -22   6  -1 221.962 46.1999   1
  23   6   1 161.194 45.5858   1
  23  -6   1 137.777 39.8946   1
 -23  -6  -1 108.050 41.4079   1
 -23   6  -1 107.324 44.5069   1
 -24  -6  -1 66.6242 41.3412   1
  24   6   1 22.2832 38.4700   1
 -24   6  -1 30.6903 39.3273   1
  25   7  -1 64.7875 38.8968   1
 -25  -7   1 67.4483 44.1000   1
  23   7  -1 167.272 40.2384   1
 -23  -7   1 109.635 36.4289   1
 -23   7   1 172.745 43.4741   1
 -22  -7   1 140.751 44.1692   1
  22   7  -1 133.314 45.5821   1
  21   7  -1 826.717 80.0050   1
 -21  -7   1 664.940 70.9203   1
  21  -7  -1 623.253 74.8188   1
 -21   7   1 604.708 72.0676   1
 -20   7   1 256.875 51.2468   1
  20  -7  -1 237.596 45.3746   1
 -20  -7   1 342.368 56.4424   1
  20   7  -1 320.559 55.4999   1
 -19   7   1-7.67989 32.0843   1
  19  -7  -1 15.6277 28.2710   1
 -19  -7   1-24.1031 36.5765   1
  19   7  -1 39.7884 36.7008   1
 -18   7   1-7.54424 30.1014   1
 -18  -7   1 108.939 35.6337   1
  18  -7  -1 38.3795 32.1588   1
  18   7  -1 30.6064 30.5270   1
 -17   7   1 1537.57 123.333   1
  17  -7  -1 1677.45 125.242   1
 -17  -7   1 1450.42 125.531   1
  17   7  -1 1418.61 122.076   1
  16  -7  -1 232.286 46.8515   1
 -16  -7   1 232.845 47.2522   1
 -16   7   1 107.358 35.6462   1
  16   7  -1 120.884 41.0485   1
  15  -7  -1 1479.95 130.317   1
 -15  -7   1 1675.17 134.951   1
  15   7  -1 1753.76 135.933   1
 -14   7   1 1268.58 103.003   1
  14  -7  -1 1192.40 102.814   1
 -14  -7   1 1245.74 107.229   1
  14   7  -1 1286.83 106.899   1
  13  -7  -1 2007.86 154.006   1
  13   7  -1 2017.13 157.141   1
 -13  -7   1 2286.90 159.329   1
 -13   7   1 2169.90 156.465   1
  12  -7  -1 1216.31 109.472   1
  12   7  -1 1493.47 115.114   1
 -12  -7   1 1498.24 116.284   1
 -12   7   1 1529.58 114.194   1
  11  -7  -1 7638.66 487.160   1
  11   7  -1 7382.62 487.634   1
 -11   7   1 8027.54 488.382   1
 -11  -7   1 8111.65 490.461   1
 -10  -7   1 844.650 75.6976   1
  10   7  -1 741.734 71.2331   1
   9  -7  -1 1417.41 101.725   1
  -9  -7   1 1236.30 101.327   1
  -9   7   1 1217.65 97.4985   1
   9   7  -1 1112.38 101.219   1
  -8   7   1 71.9139 23.0691   1
  -8  -7   1 64.1652 30.3879   1
   8   7  -1 52.6811 25.8486   1
  -7   7   1 26057.1 1554.41   1
   7  -7  -1 25900.4 1555.83   1
   6   7  -1 547.513 54.4781   1
  -6  -7   1 551.636 53.2542   1
  -6   7   1 426.707 49.5105   1
   6  -7  -1 556.550 53.5740   1
   5  -7  -1 20028.0 1208.53   1
   5   7  -1 20289.7 1212.43   1
  -5  -7   1 20071.8 1212.25   1
  -5   7   1 20168.9 1209.05   1
   4  -7  -1 7737.11 451.415   1
   4   7  -1 7202.90 451.747   1
  -4  -7   1 7577.85 453.496   1
  -4   7   1 6679.34 447.685   1
   3  -7  -1 22958.3 1327.07   1
   3   7  -1 21594.3 1328.12   1
  -3  -7   1 21936.8 1327.50   1
  -3   7   1 22058.9 1325.48   1
   2  -7  -1 922.541 69.0766   1
   2   7  -1 881.895 70.1373   1
  -2  -7   1 684.899 67.2186   1
  -2   7   1 775.444 65.4871   1
  -1  -7   1 44696.9 2524.60   1
   1  -7  -1 41346.6 2521.53   1
   1   7  -1 42318.8 2523.00   1
  -1   7   1 41678.6 2521.60   1
   0  -7   1 197.241 31.7580   1
   0  -7  -1 160.257 29.2216   1
   0   7   1 254.047 33.4817   1
   0   7  -1 223.987 32.5015   1
   1  -7   1 100.379 27.6703   1
   1   7   1 110.447 28.5667   1
  -1  -7  -1 56.8546 26.7778   1
  -1   7  -1 152.744 27.0638   1
   2  -7   1 16753.2 1027.10   1
   2   7   1 17668.2 1027.74   1
  -2  -7  -1 17237.4 1027.29   1
  -2   7  -1 16558.4 1026.21   1
   3  -7   1 50161.0 3002.97   1
  -3   7  -1 48249.8 3002.46   1
  -3  -7  -1 52222.4 3004.99   1
   3   7   1 51913.0 3004.41   1
   4  -7   1 12027.1 698.567   1
  -4   7  -1 10869.7 696.015   1
  -4  -7  -1 11686.5 699.533   1
   4   7   1 11214.7 700.022   1
  -5   7  -1 180.411 30.7620   1
   5  -7   1 235.017 35.6484   1
   5   7   1 204.134 34.9871   1
  -6   7  -1 525.300 53.5917   1
   6   7   1 491.826 55.4073   1
  -6  -7  -1 459.124 54.2598   1
   7  -7   1 112.932 29.9835   1
  -7   7  -1 217.515 32.3938   1
  -7  -7  -1 181.613 33.7006   1
   7   7   1 89.0260 31.9855   1
  -8  -7  -1 862.355 77.3058   1
   8   7   1 774.013 72.7357   1
   9  -7   1 8573.10 524.152   1
  -9   7  -1 8824.95 524.097   1
  -9  -7  -1 7631.19 521.946   1
   9   7   1 8639.71 526.218   1
  10  -7   1 11928.1 714.602   1
 -10   7  -1 11843.9 712.977   1
 -10  -7  -1 11968.4 716.936   1
  10   7   1 10714.0 712.490   1
  11  -7   1 562.323 63.4379   1
 -11   7  -1 615.706 64.8534   1
 -11  -7  -1 623.911 68.0347   1
  11   7   1 597.310 67.3297   1
  12  -7   1 3589.72 232.777   1
 -12  -7  -1 3145.90 231.398   1
  12   7   1 3501.67 234.035   1
 -13   7  -1 2122.92 165.853   1
  13  -7   1 2372.23 168.066   1
 -13  -7  -1 2323.19 169.319   1
  13   7   1 2376.54 170.945   1
 -14  -7  -1 54.1288 33.3686   1
  14   7   1 22.2110 31.4837   1
  15  -7   1 1824.74 131.920   1
  15   7   1 1506.68 128.628   1
 -15  -7  -1 1475.11 129.880   1
 -15   7  -1 1633.44 129.717   1
 -16   7  -1 185.540 42.5455   1
  16  -7   1 219.086 45.3264   1
 -16  -7  -1 335.627 55.3111   1
  16   7   1 272.745 44.5877   1
 -17   7  -1 7.60079 26.9249   1
  17   7   1 7.83695 27.7611   1
  17  -7   1 7.68964 25.4017   1
 -17  -7  -1 16.1849 33.8106   1
  18  -7   1 1333.49 112.277   1
 -18  -7  -1 1050.57 106.798   1
 -18   7  -1 1341.11 112.583   1
  18   7   1 1483.02 116.696   1
 -19   7  -1 964.683 84.8813   1
  19   7   1 840.151 84.5021   1
  19  -7   1 606.126 75.7469   1
 -19  -7  -1 728.546 78.8255   1
  20  -7   1 1146.94 102.139   1
  20   7   1 1220.24 104.221   1
 -20  -7  -1 1029.62 98.8468   1
 -20   7  -1 1078.73 100.779   1
 -21   7  -1 31.1068 38.1043   1
 -21  -7  -1-14.6472 22.9619   1
  21   7   1 46.0498 28.9133   1
  21  -7   1 7.91230 32.5445   1
  22   7   1 67.9056 32.3174   1
  22  -7   1 70.6742 42.0549   1
 -22   7  -1 108.099 44.3927   1
 -22  -7  -1 65.3585 35.0406   1
 -23   7  -1-7.63766 39.8883   1
  23  -7   1 30.9586 41.6154   1
  24   7   1 106.001 42.9633   1
 -24  -7  -1 45.4019 39.7801   1
  24   8  -1 51.4979 38.8143   1
 -24  -8   1-14.1471 38.0451   1
  23   8  -1 30.6132 26.5536   1
 -23  -8   1 21.6880 26.1991   1
 -22   8   1 158.150 47.2781   1
 -21  -8   1 261.028 47.6476   1
 -21   8   1 221.022 49.5750   1
  21  -8  -1 279.414 49.7485   1
  21   8  -1 162.988 42.9767   1
  20  -8  -1 555.320 67.4662   1
  20   8  -1 699.834 70.8318   1
  19  -8  -1 156.925 38.4342   1
 -19  -8   1 101.307 43.5188   1
 -19   8   1 147.408 41.3323   1
  18  -8  -1 61.8160 39.1372   1
 -18  -8   1 24.8185 36.6743   1
  18   8  -1 7.66033 33.4873   1
 -18   8   1-7.64041 31.4363   1
  17   8  -1 442.436 57.9319   1
 -17  -8   1 381.150 57.0087   1
 -17   8   1 361.445 55.6159   1
  17  -8  -1 273.556 50.1148   1
  16   8  -1 92.6331 33.3954   1
  16  -8  -1 119.876 39.2794   1
 -16  -8   1 143.315 38.6632   1
 -16   8   1 88.5538 40.2100   1
 -15  -8   1 3302.80 211.437   1
  15   8  -1 2622.07 203.951   1
  14  -8  -1-7.08901 29.6281   1
 -14   8   1 13.9235 28.6388   1
  14   8  -1 7.40403 30.4566   1
 -14  -8   1 51.9207 34.6546   1
  13  -8  -1 34.2551 27.7527   1
 -13   8   1 13.3453 26.5794   1
  13   8  -1 52.3461 34.5206   1
 -13  -8   1 7.28835 31.4207   1
  12  -8  -1 18430.8 1094.41   1
 -12   8   1 17019.2 1091.26   1
  12   8  -1 18040.2 1096.09   1
 -12  -8   1 18771.0 1097.43   1
  11  -8  -1 264.853 41.2588   1
 -11   8   1 230.618 39.7367   1
  11   8  -1 289.197 45.8019   1
 -11  -8   1 235.354 43.0186   1
  10  -8  -1 5163.69 324.862   1
 -10   8   1 4973.63 323.175   1
  10   8  -1 4771.00 325.533   1
 -10  -8   1 5118.23 327.102   1
   9  -8  -1 1934.99 145.463   1
   9   8  -1 2042.31 148.153   1
  -9   8   1 1935.27 143.346   1
  -9  -8   1 2104.18 147.926   1
   8   8  -1 179.994 36.4962   1
  -8  -8   1 73.4169 31.1292   1
   7   8  -1 4879.22 298.791   1
  -7   8   1 4527.69 294.662   1
  -7  -8   1 4370.68 297.458   1
  -6  -8   1 6245.79 400.815   1
   6   8  -1 6629.75 401.076   1
  -6   8   1 6469.67 397.930   1
   6  -8  -1 5975.24 395.483   1
  -5   8   1 1922.32 132.645   1
   5  -8  -1 1740.78 129.946   1
  -4   8   1 7316.90 432.679   1
   4   8  -1 6816.65 434.274   1
  -4  -8   1 6626.89 433.244   1
   4  -8  -1 6942.00 432.278   1
  -3   8   1 11553.0 732.614   1
   3   8  -1 12519.8 736.398   1
  -3  -8   1 12244.6 735.742   1
   3  -8  -1 11996.1 733.425   1
  -2   8   1 42636.7 2415.65   1
   2   8  -1 40679.0 2416.32   1
  -2  -8   1 41451.1 2416.27   1
   2  -8  -1 37831.7 2413.54   1
   1  -8  -1 4305.61 262.293   1
  -1  -8   1 4400.10 265.554   1
  -1   8   1 4266.37 261.693   1
   0   8  -1 4005.78 261.901   1
   0   8   1 4238.55 262.526   1
   0  -8  -1 3945.16 260.247   1
   0  -8   1 3991.72 262.646   1
  -1   8  -1 1567.57 119.224   1
   1   8   1 1571.23 118.530   1
  -1  -8  -1 1721.91 120.647   1
   1  -8   1 1697.35 120.606   1
  -2   8  -1 11024.5 711.501   1
   2   8   1 11605.3 712.515   1
  -2  -8  -1 12491.3 714.775   1
   2  -8   1 11715.4 713.870   1
   3   8   1 9686.03 683.571   1
  -3  -8  -1 11581.0 687.799   1
   3  -8   1 10707.8 686.127   1
   4   8   1 14698.9 960.960   1
  -4  -8  -1 15698.5 961.610   1
   4  -8   1 17292.6 963.189   1
  -4   8  -1 15896.9 960.869   1
  -5   8  -1 991.965 84.0786   1
   5  -8   1 1072.51 86.7782   1
   6   8   1 1375.43 108.130   1
  -6  -8  -1 1392.06 108.743   1
   7  -8   1 17643.0 1024.19   1
  -7   8  -1 16607.1 1020.07   1
   7   8   1 17193.1 1023.84   1
  -7  -8  -1 16027.3 1024.41   1
   8  -8   1 4068.46 267.204   1
  -8   8  -1 3619.81 262.722   1
   8   8   1 4262.53 269.468   1
  -8  -8  -1 4323.91 269.110   1
   9  -8   1 1160.88 94.2097   1
  -9   8  -1 993.790 89.3925   1
   9   8   1 1068.49 92.0198   1
  -9  -8  -1 1046.98 91.2172   1
  10  -8   1 2706.10 187.294   1
 -10   8  -1 2370.50 180.597   1
 -10  -8  -1 2791.54 187.407   1
  10   8   1 2617.63 184.426   1
  11  -8   1 297.944 49.6162   1
  11   8   1 361.370 53.6906   1
 -11  -8  -1 447.574 55.7109   1
  12  -8   1 3366.88 227.099   1
 -12   8  -1 3435.46 227.036   1
  12   8   1 3517.34 229.708   1
 -12  -8  -1 2876.48 225.602   1
 -13  -8  -1 1906.61 142.873   1
  13   8   1 1779.75 140.687   1
  14  -8   1 162.103 40.9586   1
 -14   8  -1 36.2900 30.1680   1
  14   8   1 106.094 37.3838   1
 -14  -8  -1 15.5346 31.2037   1
  15  -8   1 254.500 45.4947   1
 -15   8  -1 252.227 43.7662   1
  15   8   1 183.218 40.4789   1
 -15  -8  -1 133.936 38.7142   1
  16  -8   1 532.759 63.3601   1
 -16   8  -1 579.493 68.2569   1
  16   8   1 529.980 66.0224   1
 -16  -8  -1 551.262 65.3509   1
 -17  -8  -1 893.343 91.5015   1
  17   8   1 915.834 87.4073   1
  18   8   1 394.270 60.3525   1
 -18  -8  -1 525.752 68.1845   1
 -18   8  -1 460.696 60.9759   1
  18  -8   1 501.684 64.0803   1
  19   8   1-8.09255 29.2774   1
 -19  -8  -1-7.82589 28.3126   1
 -19   8  -1 15.4613 32.7955   1
  19  -8   1 7.76965 33.4566   1
 -20  -8  -1-7.27773 36.4515   1
  20   8   1 8.24300 39.9172   1
 -21  -8  -1 116.534 37.5245   1
 -21   8  -1 85.2175 42.9950   1
  21  -8   1 156.787 43.4941   1
 -22  -8  -1 7.14238 33.4033   1
  22   8   1 52.3929 35.4339   1
 -23  -8  -1 28.0952 35.6636   1
  23   8   1 65.6830 38.2064   1
 -24  -9   1-6.93520 27.1073   1
  24   9  -1-14.6078 26.4312   1
 -23  -9   1 6.94629 34.7965   1
  23   9  -1-31.9788 36.8749   1
 -22  -9   1 66.7798 34.2899   1
  22   9  -1-8.00711 36.0349   1
 -21  -9   1 125.330 39.8829   1
  21   9  -1 118.396 38.0055   1
  20   9  -1 233.286 48.3572   1
  20  -9  -1 274.699 49.0104   1
 -20   9   1 212.802 48.6109   1
 -20  -9   1 224.497 51.8004   1
 -19   9   1 194.832 46.0059   1
  19  -9  -1 287.992 49.6389   1
 -18  -9   1 135.921 44.7850   1
  18   9  -1 180.860 45.9518   1
  17   9  -1 7.84044 33.2928   1
 -17  -9   1 57.0403 39.0256   1
 -17   9   1 7.57047 32.1487   1
  17  -9  -1 31.0245 34.3972   1
  16   9  -1 23.0380 30.0085   1
 -16  -9   1-15.7498 31.8528   1
 -16   9   1 7.43471 30.0724   1
  16  -9  -1-7.61600 32.3092   1
  15   9  -1 273.074 51.4909   1
 -15   9   1 269.882 47.7533   1
  15  -9  -1 390.348 53.9688   1
 -14  -9   1 572.596 65.2067   1
  14   9  -1 483.607 63.1764   1
  13   9  -1 14.6373 30.0925   1
 -13  -9   1 7.57961 29.6191   1
 -13   9   1 6.92675 28.9368   1
  13  -9  -1-14.3722 29.0671   1
  12   9  -1 142.296 38.2052   1
  12  -9  -1 98.0926 39.3934   1
 -12   9   1 173.620 38.5978   1
 -12  -9   1 191.812 43.5418   1
  11  -9  -1 9609.85 609.670   1
 -11   9   1 10008.6 609.755   1
  10   9  -1 1741.03 134.775   1
 -10  -9   1 1610.89 132.009   1
 -10   9   1 1627.01 130.127   1
   9   9  -1 442.279 51.4032   1
   9  -9  -1 349.647 47.4868   1
  -9   9   1 414.349 48.6329   1
  -9  -9   1 321.616 51.1591   1
   8   9  -1 14865.3 892.837   1
  -8  -9   1 14512.5 892.773   1
  -8   9   1 14344.9 889.450   1
   8  -9  -1 14792.8 890.710   1
  -7  -9   1 1526.26 123.114   1
   7   9  -1 1568.05 123.830   1
  -7   9   1 1646.92 122.091   1
   7  -9  -1 1696.97 123.345   1
   6   9  -1 1466.11 109.600   1
  -6  -9   1 1251.67 105.690   1
  -5   9   1 2350.32 163.953   1
   5   9  -1 2722.67 170.344   1
   5  -9  -1 2144.01 164.563   1
  -5  -9   1 2276.85 166.530   1
  -4   9   1 209.261 34.4834   1
   4   9  -1 169.631 34.4242   1
   4  -9  -1 164.016 31.3909   1
  -4  -9   1 212.130 35.9924   1
  -3   9   1 7961.87 448.480   1
   3   9  -1 7052.53 447.002   1
   3  -9  -1 7139.98 446.515   1
  -3  -9   1 6486.78 445.448   1
  -2   9   1 8838.14 567.860   1
   2  -9  -1 9633.12 570.141   1
  -1   9   1 2241.35 156.031   1
   1  -9  -1 2210.13 157.120   1
   0   9   1 1749.53 116.714   1
   0  -9  -1 1325.71 109.490   1
   1   9   1 2664.33 187.413   1
  -1  -9  -1 2865.18 189.312   1
   3   9   1 5726.27 369.959   1
  -3  -9  -1 5935.96 371.467   1
  -4   9  -1 768.250 69.4127   1
   4   9   1 856.716 72.6818   1
   4  -9   1 722.735 69.9653   1
  -4  -9  -1 678.437 67.5888   1
   5  -9   1 283.724 42.7042   1
  -5   9  -1 289.003 43.9449   1
   5   9   1 294.274 42.7885   1
   6   9   1 5651.05 360.587   1
   6  -9   1 5565.09 358.076   1
  -6  -9  -1 5738.06 360.285   1
  -6   9  -1 5475.16 360.050   1
   7  -9   1 2976.19 215.782   1
  -7   9  -1 3605.63 218.735   1
   7   9   1 3391.12 219.897   1
  -7  -9  -1 2861.45 214.959   1
   8  -9   1 541.246 57.9339   1
  -8   9  -1 356.658 49.3502   1
   8   9   1 472.432 53.7233   1
  -8  -9  -1 404.885 50.6859   1
   9  -9   1 3704.34 256.465   1
  -9   9  -1 3663.68 254.767   1
  -9  -9  -1 3773.78 257.686   1
   9   9   1 4310.37 261.871   1
  10  -9   1 4364.68 289.928   1
  11  -9   1 1049.03 90.1769   1
 -11   9  -1 887.105 86.4489   1
  11   9   1 987.087 89.9933   1
 -11  -9  -1 956.523 89.2626   1
  12   9   1 4157.57 275.043   1
 -12  -9  -1 3956.53 273.721   1
  13  -9   1 81.6126 32.2846   1
 -13   9  -1 93.7031 33.1405   1
  13   9   1 52.7016 30.2998   1
 -13  -9  -1 90.5002 35.5296   1
  14  -9   1 308.142 50.9287   1
 -14   9  -1 146.713 39.9588   1
  14   9   1 158.693 43.2825   1
 -14  -9  -1 186.582 45.5420   1
  15  -9   1 214.103 45.9452   1
 -15   9  -1 253.549 44.5773   1
  15   9   1 272.273 48.4042   1
 -15  -9  -1 208.622 45.3729   1
  16  -9   1 296.514 55.2312   1
 -16   9  -1 372.839 56.6488   1
  16   9   1 366.092 53.3190   1
 -16  -9  -1 446.232 56.5215   1
  17  -9   1-31.5773 34.0158   1
 -17   9  -1-23.0975 36.4272   1
  17   9   1-15.3021 30.9719   1
 -17  -9  -1-16.5243 32.8804   1
 -18   9  -1-15.5533 35.4140   1
  18  -9   1-15.9458 29.4539   1
  19   9   1 54.9465 34.8189   1
 -19  -9  -1 56.2152 38.9238   1
 -19   9  -1-15.6892 36.6755   1
  19  -9   1 7.98616 35.9114   1
 -20   9  -1 23.5353 35.2409   1
  20  -9   1-15.9737 34.8945   1
  21   9   1 106.136 44.0712   1
 -21  -9  -1 177.819 43.9107   1
 -21   9  -1 108.842 43.1848   1
  21  -9   1 79.4795 41.7139   1
 -22   9  -1 23.1061 34.4668   1
  22   9   1 151.261 44.9416   1
 -23 -10   1 28.1809 35.3106   1
  23  10  -1 15.6026 36.4595   1
 -21 -10   1 7.94723 30.4971   1
  21  10  -1-23.0806 32.6394   1
  20 -10  -1 16.4238 36.9657   1
 -20 -10   1 60.0581 39.6407   1
 -20  10   1 39.6021 37.5291   1
  19  10  -1-7.77529 30.3859   1
 -19 -10   1 16.1805 36.3438   1
 -19  10   1 47.2855 34.4334   1
  19 -10  -1-24.5123 38.1642   1
 -18  10   1 39.0328 36.9885   1
  18 -10  -1 40.5037 31.7419   1
  17  10  -1 351.508 55.3751   1
 -17 -10   1 343.017 51.2525   1
 -17  10   1 324.185 53.2956   1
  17 -10  -1 272.254 51.4198   1
  16  10  -1 321.769 52.1985   1
 -16 -10   1 416.235 59.8349   1
 -16  10   1 454.033 57.1194   1
  16 -10  -1 260.908 50.6521   1
  15  10  -1 264.927 47.5385   1
 -15 -10   1 277.797 46.7818   1
 -15  10   1 295.854 49.1735   1
  15 -10  -1 202.091 46.3800   1
  14  10  -1 77.5112 34.9422   1
 -14 -10   1 7.69161 33.7326   1
 -14  10   1 64.7277 32.0024   1
  14 -10  -1 45.5778 35.1562   1
  13  10  -1 44.5250 36.4317   1
 -13 -10   1 37.7618 35.3567   1
  12  10  -1 1784.36 144.207   1
 -12 -10   1 1833.49 144.548   1
 -12  10   1 2141.83 144.840   1
  12 -10  -1 1743.49 140.198   1
  11  10  -1 1476.93 123.064   1
 -11 -10   1 1511.99 123.216   1
 -11  10   1 1690.23 124.034   1
  11 -10  -1 1637.10 125.090   1
  10  10  -1 803.629 80.5445   1
 -10 -10   1 623.359 75.5783   1
 -10  10   1 893.181 76.1509   1
  10 -10  -1 691.949 73.9315   1
  -9 -10   1 2699.13 190.726   1
   9 -10  -1 2506.62 186.649   1
   9  10  -1 2677.99 190.634   1
  -9  10   1 2927.38 192.525   1
  -8 -10   1 10743.2 656.117   1
   8 -10  -1 10557.2 653.614   1
   8  10  -1 10149.0 654.582   1
  -8  10   1 10901.5 655.116   1
  -7 -10   1 6314.22 394.123   1
   7  10  -1 6016.09 394.024   1
  -7  10   1 6270.55 392.859   1
   7 -10  -1 6072.26 392.721   1
   6  10  -1 1690.72 131.406   1
  -6 -10   1 1631.25 129.236   1
   6 -10  -1 1838.76 131.538   1
  -5  10   1 76.6762 29.7596   1
   5  10  -1 19.3923 30.4043   1
  -5 -10   1 77.5290 32.5585   1
   5 -10  -1 66.4488 29.4729   1
  -4  10   1 10968.7 676.079   1
   4  10  -1 10598.1 678.485   1
  -4 -10   1 11457.8 679.398   1
  -3  10   1 2245.20 167.031   1
   3  10  -1 2528.90 172.860   1
  -3 -10   1 2514.26 170.441   1
   3 -10  -1 2358.91 169.693   1
  -2  10   1 370.736 47.6991   1
   2  10  -1 416.256 49.6392   1
  -2 -10   1 328.206 44.5019   1
   2 -10  -1 387.760 48.0392   1
  -1 -10   1 58810.7 3865.86   1
   1 -10  -1 64522.5 3866.60   1
   1  10  -1 67400.0 3868.61   1
  -1  10   1 70395.1 3868.34   1
   0 -10   1 3102.27 221.231   1
   0 -10  -1 3418.48 222.996   1
   0  10   1 2968.82 219.785   1
   0  10  -1 3796.37 225.628   1
  -1  10  -1 1288.43 103.014   1
   1  10   1 1172.47 99.4672   1
  -1 -10  -1 1211.11 99.1057   1
   1 -10   1 1387.00 104.262   1
  -2  10  -1 53.7379 30.5019   1
   2  10   1 48.3948 32.1617   1
  -2 -10  -1 121.137 33.1198   1
   2 -10   1 54.1177 29.4016   1
  -3  10  -1 64430.7 3906.85   1
   3  10   1 64862.3 3907.76   1
  -3 -10  -1 66884.8 3908.86   1
   3 -10   1 67133.9 3908.01   1
  -4  10  -1 36.3519 27.2394   1
   4  10   1 6.51751 21.0106   1
  -4 -10  -1 25.1399 22.2883   1
   4 -10   1 12.5775 25.4625   1
  -5 -10  -1 2797.97 211.394   1
   5  10   1 3350.89 216.816   1
  -5  10  -1 3419.43 213.885   1
   5 -10   1 2904.24 210.759   1
  -6  10  -1 434.381 52.1346   1
   6  10   1 490.497 57.6948   1
  -6 -10  -1 447.444 55.6901   1
   6 -10   1 423.215 53.7632   1
   7  10   1 5682.99 349.943   1
  -7 -10  -1 5234.07 346.576   1
  -7  10  -1 5193.58 346.047   1
   8  10   1 20.9453 29.2700   1
  -8  10  -1 77.1284 32.6335   1
  -8 -10  -1 34.2375 31.2692   1
   8 -10   1 33.5642 30.2547   1
   9 -10   1 4500.15 297.176   1
  10 -10   1-14.1289 28.5885   1
 -10  10  -1 33.7090 31.1048   1
 -10 -10  -1 7.16489 30.4084   1
  10  10   1 28.6653 28.0179   1
  11 -10   1 3529.56 241.786   1
  11  10   1 3676.35 243.190   1
 -11 -10  -1 3374.41 240.777   1
  12 -10   1 709.723 72.6096   1
 -12  10  -1 526.937 63.8353   1
  12  10   1 536.374 67.7103   1
 -12 -10  -1 660.903 70.6433   1
  13 -10   1 461.085 54.6438   1
 -13  10  -1 285.219 47.4030   1
  13  10   1 247.608 49.0024   1
 -13 -10  -1 397.190 52.8752   1
  14 -10   1 23.3651 35.4943   1
 -14  10  -1 7.46951 33.1386   1
  14  10   1 53.3030 32.3466   1
 -14 -10  -1 23.2395 31.8948   1
  15 -10   1 742.078 74.8787   1
 -15  10  -1 677.165 72.8833   1
  15  10   1 624.764 70.9169   1
 -15 -10  -1 561.314 71.7048   1
  16 -10   1 39.9025 32.4090   1
 -16  10  -1 61.5832 35.1623   1
  16  10   1 15.7115 36.3444   1
 -16 -10  -1 81.1560 40.7507   1
 -17  10  -1 388.241 54.7419   1
  17 -10   1 394.154 57.6049   1
  18  10   1 157.945 42.0103   1
 -18 -10  -1 249.695 52.3789   1
 -18  10  -1 101.440 36.8889   1
  18 -10   1 193.705 43.7124   1
  19  10   1-15.3584 27.2166   1
 -19 -10  -1 73.9269 34.8617   1
 -19  10  -1 7.81094 38.7084   1
  19 -10   1 24.0946 36.0926   1
  20  10   1-23.2927 37.5990   1
 -20 -10  -1-7.70248 36.4222   1
 -20  10  -1 31.1508 34.9828   1
  20 -10   1-8.00862 28.9740   1
 -21  10  -1-7.73043 34.7282   1
  22  10   1 15.5992 39.9059   1
 -22 -10  -1-6.77698 32.0460   1
  22  11  -1 82.1089 34.1054   1
 -22 -11   1 22.6081 29.0644   1
  21  11  -1-7.37551 24.9637   1
 -20 -11   1 32.2790 37.9863   1
  20  11  -1 119.527 40.0625   1
  19  11  -1 69.4501 36.2485   1
 -19 -11   1 71.0484 39.2984   1
 -19  11   1 15.5944 34.2846   1
  19 -11  -1 115.270 42.3033   1
  18  11  -1 125.075 42.7797   1
 -18 -11   1 161.325 42.0360   1
 -18  11   1 139.091 41.9182   1
  18 -11  -1 113.504 41.3857   1
 -17  11   1-30.5383 33.8344   1
  17 -11  -1 8.02134 32.4517   1
  16  11  -1 23.1798 25.5457   1
 -16 -11   1 31.2310 33.6419   1
 -16  11   1-22.5846 33.8378   1
  16 -11  -1 47.3739 35.4875   1
  15  11  -1 55.8349 36.8296   1
 -15 -11   1 54.2265 35.7712   1
 -15  11   1-7.42071 32.4702   1
  15 -11  -1 23.1924 27.4384   1
  14  11  -1 76.2621 36.1636   1
 -14 -11   1 78.9770 30.4273   1
 -14  11   1-28.7820 34.5442   1
  14 -11  -1 38.2031 33.9638   1
  13  11  -1 7.51697 22.9312   1
 -13 -11   1 7.50300 27.1809   1
 -13  11   1 35.7434 33.8326   1
  13 -11  -1 74.7526 34.0589   1
  12  11  -1 179.040 38.0261   1
 -12 -11   1 155.932 39.8024   1
 -12  11   1 244.536 40.7229   1
  12 -11  -1 240.661 44.6902   1
  11  11  -1 175.002 37.2854   1
 -11 -11   1 157.798 36.0856   1
 -10 -11   1 2756.88 200.078   1
  10  11  -1 3031.65 203.677   1
 -10  11   1 2701.93 198.598   1
  10 -11  -1 2878.46 199.798   1
  -9  11   1 142.510 34.3071   1
   9  11  -1 152.406 34.5275   1
  -9 -11   1 106.824 30.4851   1
   9 -11  -1 191.540 37.4026   1
  -8  11   1 2353.01 166.241   1
   8 -11  -1 2223.10 165.092   1
  -7  11   1 159.730 35.7478   1
   7  11  -1 91.5880 30.8471   1
  -7 -11   1 54.5129 27.6684   1
   7 -11  -1 87.5882 33.1017   1
  -6  11   1 1710.87 128.110   1
   6  11  -1 1907.99 132.664   1
  -6 -11   1 1553.63 126.561   1
   6 -11  -1 1516.78 126.363   1
  -5  11   1 1255.40 109.536   1
   5  11  -1 1212.11 112.236   1
   5 -11  -1 1482.40 112.315   1
  -4  11   1 37633.8 2195.78   1
   4  11  -1 37361.9 2197.43   1
  -4 -11   1 36691.1 2197.20   1
   4 -11  -1 35318.9 2195.36   1
  -3  11   1 6684.97 422.661   1
   3  11  -1 7084.18 426.793   1
  -3 -11   1 6294.60 421.108   1
   2  11  -1 18383.6 1168.57   1
  -2  11   1 20155.3 1169.12   1
  -2 -11   1 19412.2 1168.55   1
   2 -11  -1 19341.6 1169.44   1
   1  11  -1 3506.22 262.995   1
   1 -11  -1 3923.71 265.348   1
  -1 -11   1 4062.95 266.597   1
   0  11  -1 12348.6 834.487   1
   0  11   1 14747.6 840.672   1
   0 -11   1 13992.1 838.576   1
   0 -11  -1 13986.4 837.835   1
   1  11   1 1524.51 112.338   1
  -1  11  -1 1284.29 108.188   1
   1 -11   1 1383.57 110.843   1
  -1 -11  -1 1292.98 107.676   1
  -2  11  -1 13266.8 915.889   1
   2  11   1 15516.2 920.437   1
  -2 -11  -1 15501.4 919.310   1
   2 -11   1 16372.1 922.457   1
  -3  11  -1 5566.14 337.989   1
   3  11   1 5320.90 336.527   1
  -3 -11  -1 5247.38 336.111   1
   3 -11   1 4633.50 331.796   1
  -4  11  -1 4245.77 275.794   1
   4  11   1 4170.69 279.711   1
  -4 -11  -1 4194.40 276.752   1
   4 -11   1 4042.49 275.683   1
   5  11   1 3378.69 223.544   1
  -5 -11  -1 3175.67 219.241   1
  -5  11  -1 3129.14 218.224   1
   5 -11   1 3152.81 220.773   1
   6  11   1 1229.98 101.187   1
  -6  11  -1 1066.62 98.5551   1
  -6 -11  -1 1331.39 103.539   1
   7 -11   1 61.8698 30.8960   1
  -7  11  -1-13.6071 23.5871   1
   8  11   1-7.17410 33.0899   1
   8 -11   1 41.9809 28.7737   1
  -8 -11  -1-14.2859 31.2114   1
  -8  11  -1 13.9485 24.1630   1
   9  11   1 29.7948 29.7621   1
  -9 -11  -1 63.8257 29.3010   1
  10 -11   1 21.7572 25.7218   1
 -10  11  -1-13.8970 27.1868   1
  10  11   1 59.0067 28.3361   1
 -10 -11  -1 21.9040 26.4502   1
  11 -11   1 51.9073 32.9124   1
 -11  11  -1 21.2787 29.6925   1
  11  11   1 29.6512 29.5418   1
 -11 -11  -1 29.6051 32.8502   1
  12 -11   1 136.146 39.0154   1
 -12  11  -1 136.349 38.9393   1
  12  11   1 150.922 41.2520   1
 -12 -11  -1 85.3863 35.6603   1
  13 -11   1 15.3308 34.9354   1
 -13  11  -1 29.3369 33.8657   1
  13  11   1 23.8949 23.5876   1
 -13 -11  -1 38.6103 27.4001   1
  14 -11   1 39.0932 30.1680   1
 -14  11  -1 52.0695 33.5628   1
  14  11   1 101.402 40.4453   1
 -14 -11  -1 31.0430 35.0042   1
 -15  11  -1 354.973 51.7774   1
  15  11   1 245.190 50.6024   1
 -15 -11  -1 324.691 53.7690   1
 -16  11  -1-22.9799 32.9875   1
  16 -11   1 8.06915 34.2345   1
  17 -11   1 146.112 39.8157   1
 -17  11  -1 92.5692 38.7362   1
  17  11   1 123.653 40.4496   1
 -17 -11  -1 63.7786 39.5630   1
  18 -11   1 195.357 48.8940   1
 -18  11  -1 263.426 51.1117   1
 -18 -11  -1 330.177 57.7491   1
  18  11   1 222.880 51.3667   1
  19  11   1 21.2813 29.2688   1
 -19 -11  -1 25.3343 38.0121   1
 -19  11  -1 77.5083 40.1409   1
  19 -11   1 65.0934 42.1320   1
 -20 -11  -1 46.7375 32.7255   1
  20  11   1 75.4328 37.5295   1
 -21 -11  -1 88.5212 41.9038   1
  21  11   1-7.52503 36.5091   1
 -21 -12   1 40.8439 38.1763   1
  21  12  -1 6.86002 33.2469   1
 -20 -12   1-7.79085 26.3679   1
  20  12  -1 22.4638 29.7806   1
 -19 -12   1 63.2936 30.7028   1
  19  12  -1 90.8659 31.4694   1
  18  12  -1-7.69021 31.6199   1
 -18 -12   1 7.85637 27.8245   1
 -18  12   1 7.61845 30.8155   1
  18 -12  -1-8.08161 33.7609   1
  17  12  -1 60.9999 34.7735   1
 -17 -12   1 7.81931 33.2366   1
 -17  12   1 15.2421 34.2969   1
  17 -12  -1 56.2334 36.6292   1
  16  12  -1 78.1184 38.3269   1
 -16 -12   1 23.3176 36.8159   1
 -16  12   1 15.2079 31.8380   1
  16 -12  -1 31.7335 28.7817   1
 -15 -12   1-39.1123 38.3762   1
  15  12  -1-31.8309 40.3430   1
  14  12  -1 145.170 40.5094   1
 -14 -12   1 148.481 38.0139   1
 -13 -12   1 832.144 81.6591   1
  13 -12  -1 704.796 78.0317   1
  13  12  -1 779.491 80.1360   1
 -13  12   1 907.710 84.3317   1
  12 -12  -1 797.448 76.8937   1
 -12  12   1 658.610 75.4144   1
 -11 -12   1 162.180 41.1225   1
  11 -12  -1 139.806 37.6736   1
  11  12  -1 177.357 42.5694   1
 -11  12   1 73.3259 32.0728   1
 -10 -12   1 14.8787 34.7476   1
  10 -12  -1 7.27182 25.7563   1
 -10  12   1-14.3744 26.0041   1
  10  12  -1 22.4260 34.9158   1
  -9 -12   1 1497.22 117.960   1
   9  12  -1 1378.16 116.374   1
  -8  12   1 110.462 32.4512   1
   8  12  -1 64.8682 35.0603   1
  -8 -12   1 87.0242 36.4690   1
   8 -12  -1 163.555 38.0234   1
  -7 -12   1 1467.97 115.504   1
   7  12  -1 1466.70 116.349   1
  -7  12   1 1240.13 109.684   1
   7 -12  -1 1402.55 113.579   1
  -6  12   1 1441.35 121.091   1
   6  12  -1 1791.18 129.835   1
  -6 -12   1 1565.69 123.491   1
   6 -12  -1 1496.21 121.057   1
  -5  12   1 3177.62 214.465   1
   5 -12  -1 3060.07 214.759   1
  -4 -12   1 2025.45 165.225   1
   4 -12  -1 2574.74 171.401   1
  -4  12   1 2584.59 171.384   1
   4  12  -1 2185.97 167.107   1
   3 -12  -1 1788.98 140.251   1
  -3 -12   1 1912.02 140.647   1
   3  12  -1 1887.65 141.110   1
  -2 -12   1 3136.30 206.752   1
   2 -12  -1 3107.18 207.362   1
  -2  12   1 2799.47 206.018   1
   2  12  -1 2844.32 203.973   1
  -1 -12   1 184.912 39.7217   1
   1  12  -1 108.668 36.2220   1
  -1  12   1 166.330 38.1495   1
   0  12   1 4101.68 247.164   1
   0  12  -1 3563.52 243.485   1
   0 -12  -1 3179.28 239.643   1
   0 -12   1 3678.79 244.208   1
  -1  12  -1 6.69054 30.4608   1
   1  12   1 6.69795 23.7261   1
  -1 -12  -1-13.2826 25.0122   1
   1 -12   1 40.7939 30.5445   1
  -2  12  -1 607.191 61.9207   1
   2  12   1 517.302 58.5517   1
  -2 -12  -1 528.256 59.3210   1
   2 -12   1 440.408 57.4650   1
  -3  12  -1-20.0993 33.9532   1
   3  12   1 62.6834 32.5649   1
  -3 -12  -1 27.8455 24.1601   1
   3 -12   1 27.5685 30.9965   1
  -4  12  -1 155.978 38.4867   1
   4  12   1 302.472 43.9392   1
  -4 -12  -1 250.010 39.6359   1
   4 -12   1 203.356 36.8068   1
  -5  12  -1 431.674 54.9870   1
   5 -12   1 397.908 51.6151   1
  -6 -12  -1 1920.81 146.066   1
   6  12   1 1910.74 146.164   1
   7  12   1 1185.30 99.4516   1
  -7 -12  -1 1138.28 98.5089   1
  -7  12  -1 1160.45 98.6321   1
   7 -12   1 1004.12 97.2849   1
   8  12   1 2131.68 143.478   1
  -8 -12  -1 1659.55 136.807   1
  -8  12  -1 1505.93 135.912   1
   8 -12   1 1952.76 140.924   1
   9  12   1-22.9752 29.3895   1
   9 -12   1 7.32376 24.7873   1
  -9  12  -1-7.29737 28.0043   1
  -9 -12  -1-7.30499 29.0531   1
  10  12   1 15.1552 32.1924   1
 -10 -12  -1-7.41052 30.0239   1
  10 -12   1 37.3602 26.5194   1
 -10  12  -1 74.3435 36.0425   1
  11 -12   1 37.2216 32.5506   1
 -11  12  -1 7.75478 35.3270   1
  12 -12   1 30.4070 31.2835   1
 -12 -12  -1 15.4561 33.3032   1
 -12  12  -1 36.6087 36.2947   1
  12  12   1 7.59291 31.7463   1
  13  12   1 78.7019 31.9422   1
 -13 -12  -1 15.7179 24.7631   1
  14 -12   1-7.84196 27.7735   1
 -14 -12  -1 31.1032 34.9292   1
 -14  12  -1-7.49605 35.4459   1
  14  12   1-7.87708 34.4145   1
  15 -12   1 15.8469 27.4602   1
 -15  12  -1 14.9322 28.6639   1
  16 -12   1 15.8839 34.2291   1
 -16 -12  -1-15.7526 34.9292   1
  16  12   1 30.7380 34.0801   1
 -16  12  -1 68.2423 41.1735   1
  17 -12   1 262.059 43.3650   1
 -17 -12  -1 112.373 43.8003   1
  17  12   1 177.640 44.5069   1
 -17  12  -1 182.992 46.7691   1
  18 -12   1-7.95474 33.7496   1
 -18 -12  -1-31.0279 34.3738   1
 -18  12  -1 38.0657 31.8075   1
  18  12   1-22.8973 30.3569   1
 -19 -12  -1 80.1972 37.1648   1
 -19  12  -1 37.8910 37.7182   1
  19  12   1 65.2238 35.2832   1
 -20 -12  -1-23.4728 38.3285   1
  20  12   1 28.8224 35.6969   1
 -20 -13   1 59.9038 31.0025   1
  20  13  -1 169.455 37.0936   1
 -19 -13   1 78.0692 33.7619   1
  19  13  -1 30.0386 30.5356   1
 -18 -13   1-7.71045 30.6862   1
  18  13  -1 45.1350 32.8866   1
 -17 -13   1 107.665 35.3014   1
  17 -13  -1 54.7775 34.4879   1
  17  13  -1 52.9147 31.4105   1
 -17  13   1 102.614 43.9853   1
 -16 -13   1 23.1555 25.5808   1
  16 -13  -1 47.5850 30.5080   1
  16  13  -1 31.2636 26.5367   1
 -16  13   1 57.3563 36.8687   1
 -15 -13   1 7.84745 33.2939   1
  15 -13  -1-15.9004 35.7152   1
  15  13  -1 15.7174 34.8239   1
 -15  13   1 23.8203 38.4530   1
 -14 -13   1 38.6065 35.4176   1
  14  13  -1 83.9599 35.0174   1
  14 -13  -1 46.9660 33.4903   1
 -14  13   1 117.355 35.8802   1
 -13 -13   1 387.211 53.1531   1
 -13  13   1 315.271 55.7828   1
  13  13  -1 372.247 54.6390   1
  13 -13  -1 379.663 54.9660   1
 -12 -13   1 37.7037 33.0288   1
 -12  13   1 53.1913 32.3216   1
  12  13  -1 23.1324 30.7548   1
  12 -13  -1 46.1315 35.5364   1
 -11 -13   1 1540.60 132.428   1
 -11  13   1 1761.00 135.328   1
  11 -13  -1 1702.82 135.913   1
  11  13  -1 1818.97 138.875   1
  10 -13  -1 1634.88 134.439   1
 -10  13   1 1666.07 130.736   1
   9  13  -1 325.017 51.6424   1
   9 -13  -1 308.332 47.3506   1
  -9 -13   1 282.999 49.4625   1
  -9  13   1 264.029 46.0189   1
   8  13  -1 369.001 53.1897   1
   8 -13  -1 422.408 55.0213   1
  -8 -13   1 340.942 52.5335   1
  -8  13   1 315.416 51.3699   1
   7  13  -1 479.874 56.3950   1
   7 -13  -1 333.112 51.9737   1
  -7  13   1 354.626 50.9380   1
  -7 -13   1 326.338 49.8995   1
   6  13  -1 7.71638 33.7123   1
  -6 -13   1-7.29821 30.9609   1
   5  13  -1 1725.66 137.661   1
  -5 -13   1 1804.49 137.385   1
   4  13  -1 1950.00 143.549   1
  -4 -13   1 1735.24 139.550   1
   3  13  -1 2281.87 164.570   1
  -3 -13   1 2190.49 163.692   1
   2  13  -1 247.179 44.2091   1
  -2  13   1 175.470 43.6487   1
  -2 -13   1 160.287 42.1212   1
  -1 -13   1 1396.92 116.237   1
   1  13  -1 1515.15 118.732   1
   0 -13   1 1542.50 122.919   1
   0  13  -1 1569.64 124.958   1
   1 -13   1 2666.23 188.808   1
  -1  13  -1 2621.12 187.909   1
  -2 -13  -1 5378.96 346.083   1
   2 -13   1 5613.66 347.269   1
  -2  13  -1 4844.79 342.795   1
   2  13   1 5387.74 346.062   1
  -3 -13  -1 3129.85 213.260   1
  -3  13  -1 3056.82 212.024   1
   3  13   1 2893.45 211.970   1
   4  13   1 7.53068 31.9645   1
   4 -13   1 14.4506 29.2442   1
  -4 -13  -1 7.20825 30.5974   1
  -4  13  -1 35.1349 29.8289   1
   5  13   1 89.6455 30.8533   1
  -5  13  -1 106.682 36.8798   1
  -5 -13  -1 7.16860 24.4329   1
   5 -13   1 7.10597 31.6196   1
  -6 -13  -1 2402.56 164.524   1
  -6  13  -1 2007.67 158.804   1
   6  13   1 2077.26 159.932   1
   6 -13   1 2229.34 161.058   1
   7  13   1 14.8558 31.0657   1
  -7 -13  -1 51.8785 35.9202   1
  -7  13  -1 21.9696 32.9297   1
   7 -13   1 15.0114 30.3958   1
  -8  13  -1 3362.62 221.271   1
   8  13   1 3041.47 219.536   1
  -8 -13  -1 3136.02 220.294   1
   8 -13   1 3027.65 218.963   1
  -9  13  -1 163.407 44.8996   1
   9  13   1 154.551 41.0628   1
  -9 -13  -1 125.669 38.6147   1
   9 -13   1 212.620 45.1676   1
 -10  13  -1 113.039 41.1802   1
  10  13   1 77.1020 28.8767   1
 -10 -13  -1 67.3638 29.1253   1
  10 -13   1 91.4613 38.4795   1
 -11  13  -1 30.5531 34.7626   1
  11 -13   1 91.9718 33.4719   1
  11  13   1 83.4015 37.5579   1
 -12  13  -1 77.3407 35.1386   1
  12 -13   1 155.187 38.3699   1
 -12 -13  -1 138.045 38.3628   1
  12  13   1 144.909 37.7416   1
 -13  13  -1 258.628 50.2191   1
  13 -13   1 156.332 41.7482   1
 -13 -13  -1 182.736 41.9832   1
  13  13   1 130.425 42.1828   1
 -14  13  -1-16.4449 32.6995   1
  14  13   1-7.96185 37.6484   1
  14 -13   1 30.9960 34.8087   1
 -14 -13  -1-7.74909 35.2763   1
  15  13   1 45.9155 36.6820   1
 -15  13  -1 52.9140 32.1333   1
  15 -13   1 15.5972 35.0913   1
 -15 -13  -1 15.4654 34.3242   1
  16  13   1 391.826 57.1290   1
 -16  13  -1 439.300 58.1966   1
  16 -13   1 339.771 52.8716   1
 -16 -13  -1 264.780 53.4828   1
  17  13   1 7.60401 35.5180   1
 -17  13  -1-7.56884 39.1288   1
 -17 -13  -1-15.5892 38.6164   1
  17 -13   1-15.8093 38.7239   1
  18  13   1 89.2417 35.0770   1
 -18 -13  -1 168.776 43.4003   1
  19  13   1 7.26017 33.0941   1
 -19 -13  -1 45.9762 33.9950   1
  19  14  -1-7.34171 34.7183   1
 -19 -14   1 22.7181 39.5456   1
  17  14  -1 7.46867 32.1606   1
 -17 -14   1-7.54634 32.4951   1
 -15  14   1 404.267 59.9391   1
 -15 -14   1 602.630 67.7688   1
  15  14  -1 430.795 63.1020   1
  15 -14  -1 566.681 66.5556   1
 -14 -14   1 91.5472 39.7716   1
  14  14  -1 15.1745 34.4739   1
 -13  14   1 30.8754 35.5984   1
 -13 -14   1-30.4882 25.1733   1
  13  14  -1 15.1776 27.4554   1
  13 -14  -1 23.9001 32.7572   1
 -12  14   1 97.2157 38.1540   1
 -12 -14   1 105.793 40.9001   1
  12  14  -1 38.6352 37.7159   1
  12 -14  -1 80.5360 38.3743   1
 -11  14   1 76.4069 35.3083   1
 -11 -14   1 82.7260 32.4762   1
  11  14  -1 165.565 43.2128   1
  11 -14  -1 94.1362 38.0313   1
 -10  14   1 640.695 68.0917   1
 -10 -14   1 498.244 64.1833   1
  10  14  -1 521.259 64.1851   1
  10 -14  -1 509.351 65.7597   1
  -9 -14   1-7.54462 33.4317   1
  -9  14   1-22.4016 34.8783   1
   9  14  -1 30.6167 34.3849   1
   9 -14  -1 29.9821 32.2785   1
  -8  14   1 1599.30 125.429   1
   8 -14  -1 1453.20 120.936   1
  -7 -14   1 14.7692 29.8700   1
  -7  14   1-14.5905 29.5086   1
   7  14  -1 7.58771 32.6736   1
   7 -14  -1-15.0066 29.8401   1
   6 -14  -1 921.830 85.7466   1
  -6 -14   1 916.991 86.3477   1
   6  14  -1 1019.60 90.5112   1
  -6  14   1 752.740 80.8963   1
   5 -14  -1 763.287 81.6559   1
  -5 -14   1 890.299 85.5250   1
   5  14  -1 881.436 85.2607   1
  -5  14   1 912.870 84.6180   1
  -4 -14   1 254.418 48.9307   1
  -4  14   1 426.126 54.4948   1
   4  14  -1 387.944 56.0463   1
   4 -14  -1 307.846 49.6011   1
   3 -14  -1 5813.18 390.881   1
  -3 -14   1 5983.41 391.487   1
   3  14  -1 6359.24 394.236   1
  -3  14   1 6167.96 393.076   1
  -2 -14   1 1841.14 146.337   1
   2 -14  -1 1734.09 145.031   1
   2  14  -1 1999.91 150.664   1
  -1 -14   1 157.566 37.2160   1
   1 -14  -1 170.603 38.7819   1
  -1  14   1 150.922 41.2742   1
   1  14  -1 281.582 44.1095   1
   0 -14   1 832.629 83.6802   1
   0 -14  -1 1113.65 92.1919   1
   0  14  -1 1032.09 90.1613   1
   0  14   1 911.115 89.4991   1
  -1 -14  -1-7.31277 31.0356   1
  -1  14  -1 36.7560 30.7226   1
   1  14   1 14.6131 34.1375   1
   1 -14   1 14.5321 24.6056   1
   2  14   1 1754.87 130.168   1
  -2  14  -1 1327.85 124.315   1
  -2 -14  -1 1646.55 130.154   1
   2 -14   1 1774.59 130.967   1
   3  14   1 1816.47 148.071   1
   3 -14   1 2125.12 150.917   1
  -3 -14  -1 1902.28 147.744   1
   4 -14   1 1703.33 136.924   1
  -4 -14  -1 1629.38 135.956   1
  -4  14  -1 1925.30 141.198   1
   4  14   1 1832.34 140.550   1
  -5 -14  -1 80.7566 33.4884   1
  -5  14  -1-7.29112 29.5679   1
   5  14   1 45.5423 34.6192   1
   5 -14   1 29.9986 28.3202   1
  -6 -14  -1-7.48605 30.9196   1
  -6  14  -1 37.0940 33.0024   1
   6  14   1 119.271 35.7966   1
   6 -14   1 44.1425 31.8153   1
  -7  14  -1 1278.49 112.280   1
   7 -14   1 1417.54 114.761   1
   8  14   1 45.9470 33.7022   1
   8 -14   1 85.0649 38.0984   1
  -8  14  -1 14.9693 35.1928   1
  -8 -14  -1 122.041 34.9597   1
   9  14   1 85.9028 34.3258   1
  -9 -14  -1 44.8234 30.4511   1
  10 -14   1 47.8440 37.0611   1
  10  14   1 164.256 43.4690   1
 -10  14  -1 51.8358 35.7374   1
 -10 -14  -1 52.4248 36.5575   1
  11 -14   1 1318.46 113.064   1
  11  14   1 1540.95 115.994   1
 -11 -14  -1 1105.95 107.317   1
 -11  14  -1 1351.22 114.459   1
 -12  14  -1 23.2545 36.6539   1
  12 -14   1-23.5376 31.7353   1
  13 -14   1 180.865 45.4696   1
 -13  14  -1 194.604 45.7626   1
  13  14   1 152.543 42.3434   1
 -13 -14  -1 196.142 44.2474   1
  14  14   1-7.93951 36.6157   1
 -14 -14  -1 7.69442 33.1327   1
  15 -14   1-23.6703 34.4778   1
 -15  14  -1 55.0662 43.8648   1
 -16  14  -1-7.85772 40.2118   1
  16 -14   1 31.5807 38.2421   1
  16  14   1-7.42639 26.3151   1
 -16 -14  -1 38.0508 28.6688   1
  18  14   1 21.7841 36.0261   1
 -18 -14  -1 45.5047 37.6228   1
  18  15  -1 99.6261 38.9813   1
 -18 -15   1 80.9438 37.2374   1
  17  15  -1 323.909 52.7085   1
 -17 -15   1 435.073 58.8899   1
  16  15  -1 23.0303 34.9490   1
 -16 -15   1-7.45569 33.0374   1
 -15  15   1 385.334 57.1664   1
 -15 -15   1 394.663 54.4443   1
  15  15  -1 373.621 57.5875   1
 -14  15   1 233.490 49.1555   1
  14  15  -1 232.491 47.8163   1
 -14 -15   1 203.600 43.6632   1
  14 -15  -1 217.979 49.4448   1
 -13  15   1-15.6798 40.1907   1
  13  15  -1 75.5098 40.6739   1
 -13 -15   1 68.0510 39.5639   1
  13 -15  -1 32.1794 37.6584   1
 -12  15   1-7.75984 35.3258   1
  12  15  -1 7.72372 32.2664   1
  12 -15  -1 56.1058 36.9649   1
 -12 -15   1-29.9912 32.7580   1
 -11  15   1 369.982 54.2913   1
  11 -15  -1 202.823 46.3585   1
 -10  15   1 229.245 46.8221   1
 -10 -15   1 368.794 53.1531   1
  10 -15  -1 237.906 46.6577   1
  10  15  -1 238.186 49.3868   1
   9  15  -1 431.001 55.9577   1
  -9 -15   1 364.141 52.9785   1
   8 -15  -1 185.755 43.6401   1
  -8  15   1 173.920 43.4178   1
   8  15  -1 143.734 40.0716   1
  -8 -15   1 205.509 44.4044   1
   7 -15  -1 1595.38 131.346   1
   7  15  -1 1644.87 131.964   1
  -7 -15   1 1644.46 132.252   1
  -7  15   1 1709.90 133.753   1
  -6  15   1 90.2698 40.9858   1
   6 -15  -1 45.9354 34.1190   1
   6  15  -1 78.9687 34.6940   1
  -6 -15   1 45.2698 27.5400   1
   5  15  -1 1669.58 132.422   1
  -5  15   1 1505.77 128.127   1
   5 -15  -1 1651.13 130.279   1
  -5 -15   1 1582.74 128.497   1
  -4  15   1 59.7111 38.1846   1
   4 -15  -1 127.378 39.8951   1
  -3  15   1 67.4559 32.9020   1
   3 -15  -1 58.8988 34.9608   1
  -3 -15   1 53.2349 35.2190   1
   3  15  -1 37.7711 30.7232   1
  -2 -15   1 179.776 36.8722   1
   2 -15  -1 204.483 42.0043   1
  -2  15   1 143.375 41.4647   1
   2  15  -1 246.211 41.0342   1
  -1 -15   1 227.272 44.9504   1
   1 -15  -1 175.461 40.7487   1
   1  15  -1 253.598 45.6650   1
  -1  15   1 245.455 43.8613   1
   0 -15  -1-22.2389 33.3121   1
   0 -15   1 36.6438 30.1479   1
   0  15  -1 37.2415 32.0862   1
   0  15   1 7.45087 33.0270   1
  -1 -15  -1 840.507 81.1128   1
   1 -15   1 825.667 81.5813   1
   1  15   1 803.866 81.2754   1
  -2 -15  -1 946.834 96.0061   1
   2 -15   1 1031.55 97.2813   1
   2  15   1 1155.29 100.577   1
  -2  15  -1 1240.97 101.578   1
   3 -15   1 627.747 77.6235   1
  -3  15  -1 909.082 83.3378   1
   3  15   1 809.111 83.1428   1
  -3 -15  -1 917.768 87.4131   1
  -4  15  -1 127.586 40.3372   1
   4 -15   1 136.966 41.6418   1
  -5  15  -1 261.955 49.1618   1
   5  15   1 245.200 47.2640   1
  -5 -15  -1 335.590 50.8669   1
   5 -15   1 370.315 53.3340   1
  -6 -15  -1 759.051 77.4091   1
   6  15   1 650.045 74.9243   1
  -7  15  -1 612.916 68.1644   1
   7  15   1 521.775 64.5414   1
  -7 -15  -1 585.358 65.3352   1
   7 -15   1 681.916 71.0875   1
   8 -15   1 38.0457 32.3532   1
  -8  15  -1 22.7189 29.6726   1
  -8 -15  -1 38.4253 33.1637   1
   8  15   1 53.9861 36.5332   1
  -9  15  -1 15.2579 29.3050   1
   9  15   1 31.3524 31.7322   1
   9 -15   1 23.2387 28.6336   1
  -9 -15  -1 22.4944 30.3584   1
 -10  15  -1 214.726 46.1267   1
  10 -15   1 230.228 50.7668   1
 -11  15  -1 7.69420 36.8267   1
  11  15   1 7.62154 32.3359   1
 -11 -15  -1 30.3457 34.5389   1
  11 -15   1-15.8403 35.0964   1
  12  15   1 1170.28 101.635   1
 -12 -15  -1 1341.79 106.750   1
  12 -15   1 1255.66 105.939   1
 -13  15  -1 283.077 48.3640   1
  13  15   1 293.728 54.0972   1
 -13 -15  -1 326.097 56.1722   1
  13 -15   1 336.286 53.3413   1
 -14  15  -1 46.5151 40.0767   1
  14  15   1 7.75860 36.2382   1
 -14 -15  -1-22.8788 37.3587   1
  14 -15   1-7.90210 34.5248   1
 -15  15  -1 170.813 49.5564   1
  15  15   1 120.974 44.2453   1
 -15 -15  -1 104.819 36.6041   1
  15 -15   1 125.717 41.2998   1
 -16  15  -1 93.0806 40.7485   1
 -16 -15  -1 96.5833 32.7629   1
  16  15   1 50.8678 28.7435   1
 -17 -15  -1 59.0404 37.1048   1
  17  15   1 50.5666 33.8935   1
 -16 -16   1 124.003 42.0785   1
  16  16  -1 60.1942 38.0770   1
 -14 -16   1 214.813 47.5571   1
  14  16  -1 139.828 45.0233   1
 -13  16   1 15.6215 35.5666   1
  13  16  -1 7.44017 33.8801   1
  13 -16  -1 39.4954 34.0240   1
 -13 -16   1-7.45022 35.2388   1
 -12 -16   1 526.425 63.9077   1
  12  16  -1 511.741 63.4217   1
 -11  16   1 23.5700 36.2402   1
  11  16  -1-7.81295 25.8123   1
 -11 -16   1-37.2643 26.4044   1
  11 -16  -1-7.83421 32.7347   1
 -10  16   1 100.144 40.0052   1
  10  16  -1 122.300 35.9125   1
 -10 -16   1 129.328 33.9369   1
  10 -16  -1 95.0283 40.2520   1
   9 -16  -1 47.3450 34.4491   1
   9  16  -1 115.903 43.0763   1
  -9 -16   1 83.4058 34.0725   1
  -9  16   1 140.884 40.8562   1
  -8  16   1 901.172 88.5301   1
   8 -16  -1 851.220 84.8364   1
   7 -16  -1-15.5967 33.6328   1
  -7  16   1 23.0733 35.9711   1
   7  16  -1 53.5380 27.7339   1
  -7 -16   1 37.8172 27.4276   1
   6 -16  -1 2230.70 169.300   1
   6  16  -1 2329.31 171.758   1
  -6 -16   1 2371.00 171.070   1
  -6  16   1 2206.35 168.406   1
   5  16  -1 94.8329 38.9395   1
   5 -16  -1 153.325 40.6729   1
  -5  16   1 122.195 38.9222   1
   4 -16  -1 68.1176 35.3107   1
  -4  16   1 69.1609 38.4406   1
   4  16  -1 123.549 39.4564   1
  -4 -16   1 108.034 38.1755   1
  -3  16   1 99.9086 36.5556   1
   3  16  -1 46.4025 35.4284   1
  -3 -16   1 92.6378 39.6953   1
   3 -16  -1 44.1586 26.9189   1
  -2  16   1 45.2640 32.7591   1
   2  16  -1 76.1981 31.6145   1
  -2 -16   1 68.6346 27.9119   1
   2 -16  -1 97.0449 35.1214   1
  -1  16   1 530.922 65.2632   1
   1  16  -1 416.512 58.6149   1
   1 -16  -1 455.867 61.6037   1
  -1 -16   1 608.204 65.4526   1
   0  16  -1-52.6588 40.4462   1
   0  16   1-7.62903 35.1866   1
   0 -16  -1 45.8251 36.9878   1
   0 -16   1-7.44790 33.9081   1
  -1  16  -1 176.203 44.9964   1
   1  16   1 224.665 46.1744   1
  -1 -16  -1 324.652 50.4673   1
   1 -16   1 168.766 40.0874   1
   2  16   1 975.995 88.0696   1
  -2  16  -1 842.165 82.4467   1
   2 -16   1 791.449 79.8640   1
  -2 -16  -1 650.048 75.8522   1
   3  16   1 760.208 86.1598   1
  -3  16  -1 850.913 85.1920   1
   3 -16   1 953.317 86.5101   1
  -3 -16  -1 862.815 86.5771   1
   4 -16   1 1054.59 98.2906   1
   4  16   1 1030.29 97.9149   1
  -4 -16  -1 1091.32 98.4475   1
  -4  16  -1 1137.74 99.5253   1
   5 -16   1 77.4221 36.5185   1
  -5 -16  -1 158.763 41.7178   1
  -5  16  -1 38.1650 33.7358   1
   6 -16   1-7.81322 32.2250   1
   6  16   1 68.4695 39.8069   1
  -6 -16  -1 84.2796 39.6873   1
  -6  16  -1 39.1749 37.5827   1
  -7  16  -1 449.428 62.2530   1
   7  16   1 548.355 64.4052   1
   7 -16   1 437.509 61.0467   1
  -8  16  -1 197.444 41.7927   1
   8 -16   1 211.498 48.1432   1
  -9  16  -1 439.939 62.0220   1
   9  16   1 382.767 57.0983   1
   9 -16   1 344.400 54.7150   1
  -9 -16  -1 485.737 59.0863   1
 -10 -16  -1 200.964 45.0613   1
  10  16   1 225.417 45.4803   1
 -11  16  -1 238.459 47.7279   1
  11  16   1 407.571 55.2110   1
 -11 -16  -1 450.613 59.5430   1
  11 -16   1 367.052 52.2843   1
 -12  16  -1 161.648 43.9682   1
  12  16   1 52.1443 34.3324   1
 -12 -16  -1 133.875 37.6370   1
  12 -16   1 198.740 43.8190   1
 -13  16  -1 116.452 40.8531   1
  13  16   1 88.8839 34.9614   1
  13 -16   1 55.6788 39.2893   1
 -13 -16  -1 75.7308 37.4391   1
  14  16   1 250.887 44.5699   1
 -14 -16  -1 216.653 42.4611   1
  15  16   1 7.38310 32.7138   1
 -15 -16  -1-7.30948 35.8059   1
  15  17  -1 56.7401 39.1471   1
 -15 -17   1 110.345 40.5810   1
  14  17  -1-21.5416 32.6943   1
 -14 -17   1 43.3304 36.1768   1
 -12  17   1-7.73852 36.6121   1
 -12 -17   1 29.1913 32.3582   1
  12  17  -1 29.8603 32.6364   1
 -11  17   1 465.557 65.2788   1
  11  17  -1 451.651 59.7672   1
 -11 -17   1 453.682 57.9068   1
  11 -17  -1 413.631 59.6650   1
  10 -17  -1 31.9839 34.9399   1
 -10  17   1-7.98839 34.4047   1
   9  17  -1 130.612 42.8151   1
  -9 -17   1 60.1895 35.5696   1
   8 -17  -1 7.85326 31.2364   1
   8  17  -1-37.9201 39.6068   1
  -8 -17   1 15.1521 34.4933   1
  -8  17   1 46.4152 36.5842   1
   7 -17  -1 187.889 43.1221   1
   7  17  -1 204.275 50.2945   1
  -7 -17   1 203.951 47.0207   1
  -7  17   1 317.635 50.1224   1
   6 -17  -1 123.916 38.3069   1
   6  17  -1 203.295 48.5879   1
  -6 -17   1 195.066 45.3670   1
  -6  17   1 147.231 39.1716   1
   5 -17  -1 199.358 42.5846   1
  -5  17   1 350.450 55.5596   1
  -4  17   1 31.1573 34.5605   1
   4 -17  -1 29.8274 33.9935   1
  -3  17   1 53.3759 36.6837   1
   3 -17  -1 75.6173 35.9508   1
  -3 -17   1 62.1484 29.4900   1
   2  17  -1 7.68418 26.6192   1
  -2  17   1-23.0071 33.9829   1
  -2 -17   1-7.73586 27.9895   1
   2 -17  -1 37.8455 26.2206   1
   1  17  -1 259.023 45.9837   1
   1 -17  -1 238.485 48.4250   1
  -1 -17   1 206.459 41.7821   1
   0  17  -1 289.520 46.4457   1
   0  17   1 131.418 40.7787   1
   0 -17  -1 194.536 46.6744   1
   0 -17   1 142.852 39.3605   1
   1  17   1 264.520 50.0909   1
  -1  17  -1 446.591 57.4510   1
   1 -17   1 285.230 48.5867   1
  -1 -17  -1 296.979 52.2344   1
  -2  17  -1 38.6329 38.3085   1
   2  17   1 23.3665 36.4119   1
   2 -17   1 14.8721 32.5251   1
  -2 -17  -1 31.2043 36.9212   1
   3 -17   1 304.086 47.6467   1
   3  17   1 324.377 55.1919   1
  -3 -17  -1 253.112 48.0192   1
  -3  17  -1 270.211 47.9573   1
   4 -17   1 191.808 44.7315   1
   4  17   1 252.034 52.9913   1
  -4 -17  -1 256.947 46.5341   1
  -4  17  -1 268.550 51.7243   1
   5 -17   1 7.75701 33.4274   1
   5  17   1 15.3024 30.4555   1
  -5 -17  -1 22.8422 29.7818   1
  -5  17  -1 45.8749 37.8989   1
  -6 -17  -1 168.197 40.5290   1
   6  17   1 137.690 38.9440   1
   7 -17   1 212.145 47.8023   1
   7  17   1 255.125 48.4437   1
  -7 -17  -1 128.914 39.2621   1
  -8  17  -1 62.6769 35.7726   1
   8  17   1 76.3486 33.9421   1
  -8 -17  -1 15.1981 28.7478   1
   8 -17   1 31.4985 33.5204   1
  -9  17  -1 207.573 50.2712   1
   9  17   1 155.845 45.0595   1
  -9 -17  -1 222.925 44.1210   1
   9 -17   1 117.577 43.4241   1
 -10  17  -1 432.628 60.9039   1
  10  17   1 479.271 62.2944   1
  10 -17   1 515.014 64.3541   1
 -11  17  -1 161.453 49.2771   1
  11  17   1 185.034 46.3234   1
  11 -17   1 342.898 54.1038   1
 -11 -17  -1 273.705 46.6223   1
  12  17   1 14.5941 34.0890   1
 -12 -17  -1 7.28585 34.4594   1
  12 -17   1 15.2590 33.8132   1
 -13  17  -1 272.984 54.2598   1
  13  17   1 238.629 47.6657   1
 -13 -17  -1 295.836 50.4411   1
 -14 -17  -1-14.5411 26.8596   1
  13  18  -1 126.775 39.3319   1
 -13 -18   1 134.405 40.5209   1
  12  18  -1 36.3374 35.2570   1
 -12 -18   1 35.6182 34.5617   1
 -10  18   1 46.4877 37.5612   1
 -10 -18   1-7.29805 27.5374   1
  10  18  -1 66.9719 33.0187   1
   9 -18  -1-7.84938 33.3704   1
   9  18  -1 82.5622 30.9379   1
  -9 -18   1 29.7045 27.5068   1
  -9  18   1 15.4580 31.3384   1
   8 -18  -1 46.9733 38.0359   1
   8  18  -1 67.2473 38.3520   1
  -8 -18   1 22.3657 30.8070   1
  -8  18   1 85.2824 42.1849   1
   7 -18  -1 23.2369 29.1721   1
  -7  18   1-7.83690 34.7292   1
   6 -18  -1 114.772 38.8756   1
   6  18  -1 60.8900 38.6726   1
  -6 -18   1 7.40785 34.7531   1
  -6  18   1 38.9621 32.7166   1
  -5  18   1 132.885 37.8581   1
   5 -18  -1 164.610 38.7558   1
  -5 -18   1 112.940 41.6719   1
  -4  18   1 38.2767 38.1542   1
   4  18  -1 23.5896 35.5690   1
  -4 -18   1 113.742 40.2090   1
   4 -18  -1 106.231 37.8223   1
   3  18  -1 23.1244 30.1328   1
  -3  18   1-7.69728 37.2841   1
   3 -18  -1 30.3613 36.7662   1
  -3 -18   1 7.70003 33.6514   1
   2  18  -1 123.156 39.9531   1
  -2  18   1 122.961 40.6911   1
   2 -18  -1 123.392 41.2250   1
  -2 -18   1 92.5182 37.0730   1
  -1  18   1 107.974 40.2485   1
   1  18  -1 61.0360 38.1965   1
  -1 -18   1 77.1364 41.0530   1
   1 -18  -1 132.488 42.2612   1
   0  18  -1 152.019 41.6824   1
   0  18   1 186.716 40.2355   1
   0 -18   1 91.5639 37.4310   1
   0 -18  -1 116.888 36.8650   1
   1  18   1 46.7388 39.4531   1
  -1  18  -1-15.2221 37.2989   1
  -1 -18  -1 38.9084 35.9042   1
   1 -18   1 7.50708 33.2809   1
   2  18   1 276.712 52.5963   1
  -2  18  -1 181.552 42.1075   1
  -2 -18  -1 299.191 51.1758   1
   2 -18   1 322.571 47.3149   1
  -3  18  -1 38.5935 39.5062   1
   3  18   1 23.8962 31.1447   1
   3 -18   1 7.39205 35.3939   1
  -3 -18  -1 7.61356 28.1328   1
   4 -18   1 83.5074 35.1273   1
   4  18   1 123.249 36.5110   1
  -4 -18  -1 209.899 42.9947   1
  -4  18  -1 146.095 46.2020   1
   5  18   1 354.665 52.5107   1
  -5 -18  -1 234.916 48.0429   1
  -5  18  -1 193.260 51.7844   1
   6 -18   1-15.4272 39.0640   1
   6  18   1-37.8635 41.4848   1
  -6 -18  -1-22.6705 34.4145   1
  -6  18  -1 7.64985 33.4353   1
  -7  18  -1 15.2132 29.1960   1
   7 -18   1 7.72596 26.7693   1
  -8  18  -1 53.4598 39.9244   1
   8  18   1 22.5604 28.9181   1
   8 -18   1 7.74449 36.2202   1
  -8 -18  -1 44.7573 31.2190   1
  -9 -18  -1 101.821 34.1712   1
   9  18   1 121.771 40.2750   1
 -10  18  -1 115.631 45.4849   1
  10  18   1 118.602 43.8171   1
  10 -18   1 178.392 42.7883   1
 -10 -18  -1 231.890 47.6291   1
 -11 -18  -1 43.3695 40.7012   1
 -11  18  -1 22.6837 40.6996   1
  12  18   1 71.0897 34.9127   1
 -12 -18  -1 21.2861 24.7030   1
  10  19  -1 21.7467 34.7163   1
  -9 -19   1 36.3213 38.3111   1
   9  19  -1-43.6000 39.7984   1
  -8  19   1 54.3057 41.0392   1
   7  19  -1 80.2803 37.4784   1
  -7 -19   1 29.3894 33.6015   1
   6  19  -1 96.0075 39.5329   1
  -6 -19   1 132.308 41.1817   1
   5  19  -1-7.63301 27.6536   1
  -5  19   1 38.1093 38.6156   1
   5 -19  -1 7.54202 33.4500   1
  -5 -19   1 51.2667 27.6170   1
   4  19  -1 39.4409 39.1136   1
  -4  19   1-15.3109 37.5384   1
  -4 -19   1 82.0605 38.9919   1
   4 -19  -1 7.55117 34.4167   1
  -3  19   1 30.5659 39.1284   1
   3  19  -1 7.66853 32.5702   1
  -3 -19   1 30.1854 33.0072   1
   3 -19  -1 46.0114 38.0221   1
  -2  19   1 115.027 43.3328   1
   2 -19  -1 123.540 40.5326   1
  -1  19   1 31.0991 30.4047   1
   1 -19  -1 7.75813 28.0928   1
   0  19   1 15.4947 37.9513   1
   0 -19  -1-7.73975 35.2344   1
   1  19   1 70.0456 38.8456   1
  -1 -19  -1 91.8768 41.4346   1
   3  19   1 77.5518 40.7424   1
  -3 -19  -1 74.3857 37.9242   1
   4  19   1-7.53388 35.1992   1
  -4 -19  -1-14.8952 30.6356   1
   4 -19   1-21.9302 28.0653   1
  -5  19  -1 75.8675 42.0840   1
   5 -19   1 44.7824 33.2703   1
   5  19   1 89.0775 38.5448   1
  -5 -19  -1 37.3649 33.7650   1
  -6  19  -1 23.0556 31.6123   1
   6 -19   1 7.46744 31.6920   1
   6  19   1 7.45923 36.5507   1
  -6 -19  -1 22.1713 37.4273   1
   7 -19   1 144.602 41.6537   1
  -7  19  -1 60.1818 44.4253   1
  -7 -19  -1 73.9604 33.2147   1
   7  19   1 96.5163 35.9417   1
  -8  19  -1 44.9046 37.9026   1
   8  19   1-7.40084 35.8519   1
  -8 -19  -1 21.5803 35.6486   1
   8 -19   1 7.59124 33.1795   1
  -9  19  -1 119.164 42.3020   1
  -9 -19  -1 190.359 42.3908   1
   9  19   1 125.924 37.5684   1
 -10 -19  -1 21.1433 34.5345   1
  10  19   1 7.15657 35.4633   1
   7  20  -1 21.3967 38.7136   1
  -7 -20   1 7.12246 34.8997   1
   6  20  -1-35.6839 35.3916   1
  -6 -20   1-21.4945 29.9744   1
   5  20  -1 43.7256 36.5406   1
  -5  20   1 15.0623 32.9469   1
  -5 -20   1 28.6074 36.2483   1
   4  20  -1 7.54803 36.1356   1
  -4  20   1 15.0489 30.9515   1
  -4 -20   1 14.5365 31.3106   1
   4 -20  -1 22.6484 29.5148   1
  -3  20   1 7.55362 36.1568   1
   3 -20  -1-22.8168 30.7702   1
   2  20  -1 37.2787 38.2297   1
  -2  20   1 45.9482 40.8592   1
   2 -20  -1 45.8520 39.1806   1
   1  20  -1 37.3333 41.2654   1
  -1  20   1-15.2600 38.2183   1
  -1 -20   1-22.5042 37.5743   1
   1 -20  -1-30.4911 40.9843   1
   0  20   1 7.59596 36.7898   1
   0  20  -1 14.9081 36.9325   1
   0 -20   1 7.51606 34.2219   1
   0 -20  -1 15.2063 36.8245   1
  -1  20  -1 126.193 43.0987   1
   1  20   1 62.3736 34.3744   1
  -1 -20  -1 141.734 40.4045   1
   1 -20   1 185.732 45.1785   1
   2  20   1 84.6632 41.1631   1
  -2  20  -1 110.992 43.1945   1
   2 -20   1 58.8538 35.4137   1
  -2 -20  -1 22.2273 32.1302   1
  -3  20  -1 22.1552 37.3914   1
   3 -20   1-7.28965 35.7111   1
   4  20   1-14.5699 28.4678   1
  -4 -20  -1 29.2612 32.8610   1
   5  20   1 58.3100 32.8060   1
  -5 -20  -1 14.5573 25.2959   1
   6  20   1 329.342 54.6082   1
  -6  20  -1 274.553 48.9634   1
  -6 -20  -1 222.495 48.7072   1
   6 -20   1 281.227 48.3269   1
  -7 -20  -1 7.14889 25.8789   1
   7  20   1 14.3601 27.0517   1
  -7  20  -1 29.6710 37.1636   1
  -2  21   1 7.44616 40.0348   1
  -1  21   1 274.490 58.6782   1
   1 -21  -1 303.359 51.7694   1
   0  21  -1 36.2927 36.7862   1
   0  21   1 22.6433 40.2286   1
   0 -21  -1 43.6517 39.5161   1
   0 -21   1 14.5818 30.5032   1
   1  21   1 37.7245 43.9962   1
  -1  21  -1 130.348 46.1213   1
  -1 -21  -1 14.4171 32.5487   1
   1 -21   1 51.1168 38.6527   1
  -2  21  -1 14.3974 37.2288   1
   2 -21   1 21.7514 30.7777   1
 -26   0   2-15.0995 36.5710   1
 -25   0   2-15.5042 38.8428   1
  25   0  -2 55.6472 38.9567   1
 -24   0   2 871.317 91.8285   1
  24   0  -2 1118.29 97.0774   1
 -23   0   2 83.3388 38.6315   1
  23   0  -2 72.3896 37.3780   1
 -22   0   2 1586.07 127.604   1
  22   0  -2 1488.41 125.882   1
  20   0  -2 61.8691 31.8646   1
 -20   0   2 7.54233 30.0649   1
  19   0  -2 120.817 35.9251   1
 -19   0   2 110.921 38.8336   1
 -18   0   2 4283.24 290.523   1
  18   0  -2 4458.76 293.050   1
  17   0  -2 98.7150 34.2397   1
 -17   0   2 97.8480 35.1051   1
  16   0  -2 123.211 34.1236   1
 -16   0   2 154.143 39.8037   1
  15   0  -2 2581.10 182.150   1
 -14   0   2 7902.95 500.089   1
  14   0  -2 8103.15 500.581   1
  12   0  -2 560.227 53.3356   1
 -12   0   2 442.863 49.7225   1
  11   0  -2 1148.94 90.6587   1
 -11   0   2 1183.82 89.8029   1
  10   0  -2 36809.8 2222.97   1
 -10   0   2 37906.5 2222.36   1
   9   0  -2 86951.7 5113.99   1
  -9   0   2 85964.7 5112.57   1
   8   0  -2 138159. 7374.93   1
  -8   0   2 115604. 7368.16   1
   7   0  -2 57277.6 3426.28   1
  -7   0   2 58446.7 3425.39   1
   6   0  -2 336179. 19635.6   1
  -6   0   2 329684. 19635.6   1
   5   0  -2 999999. 56804.3   1
  -5   0   2 923338. 56805.2   1
   4   0  -2 219070. 12582.7   1
  -4   0   2 207723. 12582.6   1
   3   0  -2 90040.8 5263.26   1
  -3   0   2 88389.5 5263.32   1
   0   0  -2 125985. 7914.32   1
   0   0   2 143228. 7914.73   1
  -1   0  -2 80893.9 4741.60   1
   1   0   2 79715.8 4741.78   1
  -2   0  -2 437639. 27593.9   1
   2   0   2 499912. 27594.3   1
   3   0   2 410905. 24673.8   1
  -3   0  -2 425858. 24673.7   1
   4   0   2 122569. 7563.47   1
  -4   0  -2 133894. 7564.25   1
   5   0   2 117201. 6422.93   1
  -5   0  -2 101364. 6420.42   1
   6   0   2 42174.9 2529.69   1
  -6   0  -2 43053.5 2530.24   1
   7   0   2 25.5499 19.2267   1
  -7   0  -2 39.8810 18.6129   1
  -8   0  -2 5976.19 367.082   1
   8   0   2 5694.41 365.153   1
  -9   0  -2 27414.0 1558.41   1
   9   0   2 24706.1 1555.95   1
  10   0   2 5.63630 21.6301   1
 -10   0  -2-16.8405 23.4523   1
 -11   0  -2 1077.44 94.4182   1
  11   0   2 1242.44 97.3231   1
 -12   0  -2 6972.30 402.035   1
  12   0   2 5672.05 396.902   1
  13   0   2 412.910 53.7559   1
 -13   0  -2 324.796 49.8356   1
 -14   0  -2 9359.24 638.968   1
  14   0   2 11560.2 645.553   1
 -16   0  -2 1582.13 135.171   1
  16   0   2 1986.82 141.860   1
 -17   0  -2 945.384 84.3605   1
  17   0   2 741.725 77.2258   1
  18   0   2 23.3218 33.0412   1
 -18   0  -2 45.3788 36.6810   1
 -19   0  -2 1268.99 113.976   1
  19   0   2 1534.67 120.129   1
 -20   0  -2 215.887 46.2442   1
  20   0   2 316.132 51.5076   1
 -22   0  -2 38.1987 33.3804   1
  22   0   2-23.4736 32.1751   1
 -24   0  -2-21.7686 37.1424   1
  24   0   2 69.9334 40.1839   1
 -25   0  -2 28.4576 36.8505   1
  25   0   2 53.2139 38.5574   1
 -26  -1   2 75.4201 39.5097   1
  26   1  -2 39.0636 29.5879   1
 -25   1   2 60.9580 32.4226   1
 -25  -1   2 60.0945 34.7343   1
  25   1  -2 7.97276 35.4158   1
  25  -1  -2 32.7148 36.8248   1
 -24  -1   2 31.4228 39.7777   1
 -24   1   2 38.5075 38.5802   1
  24  -1  -2-8.04117 36.1277   1
  24   1  -2-16.2499 37.9546   1
 -23   1   2 977.631 87.0619   1
 -23  -1   2 766.022 80.2866   1
  23   1  -2 701.611 77.8515   1
  23  -1  -2 843.955 84.3185   1
 -22   1   2 38.7750 31.9810   1
  22  -1  -2 39.7251 29.4393   1
  22   1  -2 32.0718 35.1161   1
 -22  -1   2 54.2943 34.4555   1
 -21   1   2 391.031 56.8723   1
  21  -1  -2 406.643 57.9044   1
 -20  -1   2 700.305 75.5895   1
 -20   1   2 736.730 76.1629   1
  20   1  -2 950.994 83.2000   1
  20  -1  -2 673.763 76.7582   1
 -19   1   2 1637.94 131.278   1
 -19  -1   2 1661.40 131.891   1
  19  -1  -2 1716.50 132.344   1
  19   1  -2 1539.82 130.065   1
  18   1  -2 66.2116 27.2684   1
 -18  -1   2 14.6568 24.9142   1
 -17   1   2 2297.75 174.753   1
 -17  -1   2 2363.27 176.396   1
  17  -1  -2 2643.53 179.364   1
  17   1  -2 2503.68 177.589   1
 -16   1   2 1724.67 134.067   1
  16  -1  -2 1722.84 134.246   1
  16   1  -2 1915.50 136.241   1
 -16  -1   2 1702.93 132.765   1
  15   1  -2 154.283 35.5352   1
  15  -1  -2 121.744 30.6794   1
 -15  -1   2 18.5594 25.4828   1
 -15   1   2 56.4506 26.6416   1
  14  -1  -2 5842.66 387.464   1
 -14  -1   2 6386.76 389.362   1
 -13   1   2 42140.2 2585.71   1
  13  -1  -2 44807.1 2587.46   1
 -12   1   2 5206.29 335.000   1
  12  -1  -2 5341.77 335.782   1
  12   1  -2 5657.22 340.126   1
 -12  -1   2 4962.71 332.417   1
 -11   1   2 6790.82 434.596   1
  11  -1  -2 6727.06 434.881   1
  11   1  -2 7597.58 439.855   1
 -11  -1   2 7022.84 436.786   1
  10   1  -2 87.5157 24.3178   1
  10  -1  -2 35.0389 21.2658   1
 -10  -1   2 55.8005 22.5414   1
 -10   1   2 68.6112 21.3094   1
  -9   1   2 7272.16 452.083   1
   9  -1  -2 7166.93 451.598   1
   9   1  -2 6938.30 451.073   1
  -9  -1   2 8303.38 457.508   1
  -8   1   2 106855. 6386.90   1
   8  -1  -2 120029. 6389.02   1
   8   1  -2 103136. 6388.02   1
  -8  -1   2 102907. 6388.72   1
  -7   1   2 75758.2 4388.88   1
   7  -1  -2 72735.4 4388.56   1
  -6   1   2 8631.30 467.548   1
  -6  -1   2 6923.01 467.802   1
   6   1  -2 7478.93 468.166   1
   6  -1  -2 7831.55 466.809   1
  -5   1   2 31719.0 1940.33   1
   5   1  -2 34326.6 1942.22   1
  -5  -1   2 34537.3 1942.59   1
   5  -1  -2 31096.8 1940.47   1
  -4   1   2 47174.2 2778.22   1
   4   1  -2 49222.7 2781.46   1
  -4  -1   2 46653.7 2779.89   1
   4  -1  -2 45745.4 2778.18   1
  -3   1   2 100537. 6147.23   1
   3   1  -2 106482. 6150.46   1
   3  -1  -2 104360. 6147.71   1
  -3  -1   2 108633. 6150.12   1
   2   1  -2 119979. 7155.27   1
  -2  -1   2 122613. 7155.21   1
  -1  -1   2 321271. 18470.4   1
   1   1  -2 304311. 18471.1   1
   0  -1   2 57931.3 3385.54   1
   0   1  -2 57389.5 3385.74   1
   0  -1  -2 56423.7 3384.32   1
   0   1   2 57764.8 3384.57   1
   1   1   2 104316. 6052.71   1
   1  -1   2 110634. 6053.58   1
  -1  -1  -2 96740.2 6052.33   1
  -1   1  -2 99777.5 6052.54   1
   2   1   2 57675.0 3636.44   1
   2  -1   2 59828.8 3636.85   1
  -2  -1  -2 63784.6 3638.10   1
  -2   1  -2 65378.0 3637.05   1
   3   1   2 18549.1 1147.58   1
   3  -1   2 19407.0 1149.18   1
  -3  -1  -2 21249.2 1151.03   1
  -3   1  -2 18337.4 1148.23   1
   5   1   2 36.3397 20.0261   1
  -5  -1  -2 10.5473 19.2082   1
  -5   1  -2 16.9605 18.5417   1
   6   1   2 68055.3 3824.26   1
   6  -1   2 71010.2 3823.67   1
  -6  -1  -2 56097.0 3819.22   1
  -6   1  -2 65300.6 3821.91   1
   7   1   2 81086.5 4539.86   1
   7  -1   2 77971.2 4537.64   1
  -7  -1  -2 73473.7 4534.81   1
  -7   1  -2 74896.7 4536.58   1
   8   1   2 12375.9 813.161   1
   8  -1   2 13754.9 815.005   1
  -8  -1  -2 13471.2 812.484   1
  -8   1  -2 14098.5 814.372   1
   9  -1   2 373.506 47.7458   1
   9   1   2 372.291 44.1907   1
  -9  -1  -2 355.882 43.1666   1
  -9   1  -2 322.840 43.7430   1
  10  -1   2 4938.24 318.850   1
 -10   1  -2 4981.23 318.512   1
  11   1   2 1627.26 120.807   1
  11  -1   2 1451.74 117.929   1
 -11  -1  -2 1599.08 118.939   1
 -11   1  -2 1567.15 118.780   1
  12   1   2 12449.5 722.783   1
  12  -1   2 12044.6 721.846   1
 -12  -1  -2 10972.3 719.329   1
 -12   1  -2 11559.2 720.727   1
  13   1   2 1119.94 103.732   1
  13  -1   2 1413.91 106.782   1
 -13   1  -2 1261.95 103.521   1
 -13  -1  -2 1356.48 109.146   1
  14   1   2 5900.38 373.834   1
  14  -1   2 5269.51 370.817   1
 -14  -1  -2 6021.84 375.005   1
 -14   1  -2 6032.35 375.136   1
  16   1   2 1064.08 100.053   1
  16  -1   2 1202.46 104.687   1
 -16  -1  -2 1259.53 104.410   1
 -16   1  -2 1237.37 103.345   1
  17   1   2 410.231 51.9516   1
 -17  -1  -2 323.952 51.8937   1
 -17   1  -2 351.391 50.9492   1
  18   1   2 1082.48 97.5177   1
  18  -1   2 1206.09 101.858   1
 -18  -1  -2 1049.55 97.1225   1
  19   1   2 607.065 72.4803   1
  19  -1   2 639.812 74.6815   1
 -19   1  -2 730.809 75.5202   1
 -19  -1  -2 739.464 73.0376   1
  20   1   2 337.203 56.8091   1
  20  -1   2 487.324 60.0807   1
 -20  -1  -2 468.952 60.6297   1
 -20   1  -2 456.850 58.0165   1
  22   1   2 284.956 52.4227   1
  22  -1   2 144.164 45.1522   1
 -22   1  -2 269.221 50.0710   1
 -22  -1  -2 292.695 51.1427   1
  23   1   2 53.9198 35.6408   1
 -23  -1  -2 44.4360 35.9796   1
  24  -1   2 274.345 49.0690   1
  24   1   2 242.988 49.5481   1
 -24  -1  -2 229.796 47.5412   1
 -24   1  -2 266.192 49.8851   1
  25   1   2-22.3430 33.4555   1
  25  -1   2-29.4287 37.2482   1
 -25   1  -2 14.5039 37.8691   1
 -25  -1  -2 21.4038 32.9040   1
  26   2  -2 24.0067 33.5219   1
 -26  -2   2 60.5669 40.3938   1
  25  -2  -2 62.7207 40.5575   1
 -25   2   2-7.77385 37.6766   1
  24   2  -2 72.2497 38.5807   1
  24  -2  -2 71.6597 34.9635   1
 -24  -2   2 31.0696 31.6140   1
 -24   2   2 70.1591 34.7194   1
  23   2  -2 15.9246 32.2414   1
  23  -2  -2 8.12619 36.5341   1
 -23  -2   2 23.6228 38.1613   1
 -23   2   2 54.0290 38.6881   1
  22   2  -2 325.858 52.9834   1
  22  -2  -2 285.498 50.7254   1
 -22  -2   2 292.579 54.3454   1
 -22   2   2 425.647 55.4431   1
  21   2  -2 87.7441 34.5053   1
  21  -2  -2 104.106 37.0783   1
 -21  -2   2 39.0666 32.2938   1
 -21   2   2-7.47606 33.2884   1
  20   2  -2 983.697 95.2765   1
  20  -2  -2 1124.72 98.1728   1
 -20   2   2 916.542 93.6821   1
  19   2  -2 74.0794 37.4560   1
  19  -2  -2 112.658 36.7295   1
 -19  -2   2 115.652 40.5863   1
 -19   2   2 50.9308 33.5160   1
  18   2  -2 1984.26 148.314   1
 -18  -2   2 1893.84 147.327   1
  17   2  -2 92.1789 34.6226   1
  17  -2  -2 77.0451 32.6051   1
 -17  -2   2 115.977 37.9616   1
 -17   2   2 33.7891 26.3086   1
  16   2  -2 13.7110 28.2092   1
  16  -2  -2 40.0834 27.9296   1
 -16  -2   2 6.54092 28.5979   1
 -16   2   2 12.8605 29.2931   1
  15  -2  -2 584.148 63.7010   1
 -15  -2   2 621.669 64.6948   1
 -15   2   2 670.951 64.4266   1
  14   2  -2 8147.88 482.494   1
  14  -2  -2 7452.68 477.145   1
 -14  -2   2 7515.75 477.839   1
 -14   2   2 7450.96 476.206   1
  13   2  -2 1433.68 112.533   1
  13  -2  -2 1422.83 110.683   1
 -13  -2   2 1566.73 114.052   1
 -13   2   2 1296.57 107.484   1
  12   2  -2 34173.4 1940.06   1
 -12  -2   2 32158.1 1940.30   1
 -12   2   2 31207.5 1935.96   1
  11   2  -2 936.229 77.9459   1
  11  -2  -2 961.137 79.2275   1
 -11  -2   2 1052.52 82.2500   1
 -11   2   2 885.248 75.7820   1
  10   2  -2 44930.9 2643.53   1
  10  -2  -2 41642.1 2640.45   1
 -10  -2   2 46399.7 2644.93   1
 -10   2   2 45325.6 2641.23   1
   9   2  -2 41882.7 2512.42   1
   9  -2  -2 40831.5 2511.21   1
  -9   2   2 42284.1 2509.98   1
  -9  -2   2 44383.0 2514.24   1
  -8   2   2 3826.17 245.618   1
  -8  -2   2 3962.56 249.446   1
   8   2  -2 3949.88 249.159   1
   7   2  -2 11039.5 642.745   1
  -7   2   2 10512.3 638.672   1
  -7  -2   2 10239.2 642.104   1
   7  -2  -2 10673.5 639.165   1
  -6   2   2 5593.11 344.195   1
   6  -2  -2 5721.40 345.307   1
   5   2  -2 705.704 51.8710   1
   5  -2  -2 570.151 47.7490   1
  -5  -2   2 635.334 51.0142   1
  -5   2   2 678.705 47.6526   1
   4  -2  -2 243002. 14485.6   1
  -4  -2   2 245079. 14489.0   1
   4   2  -2 240907. 14489.5   1
  -4   2   2 252078. 14486.1   1
  -3  -2   2 8051.36 513.202   1
   3  -2  -2 8262.83 509.731   1
  -3   2   2 9272.20 510.292   1
   3   2  -2 8461.39 513.814   1
  -2  -2   2 6626.52 382.065   1
   2   2  -2 5811.24 380.981   1
  -2   2   2 6642.97 378.208   1
   2  -2  -2 6190.82 378.259   1
   1  -2  -2 80557.5 4749.95   1
  -1  -2   2 82113.0 4753.51   1
   1   2  -2 75113.0 4752.25   1
  -1   2   2 83230.5 4750.00   1
   0  -2   2 58819.6 2601.10   1
   0   2  -2 58123.8 2599.45   1
   0   2   2 35576.7 2594.24   1
   0  -2  -2 38153.6 2594.44   1
   1  -2   2 3694.10 254.664   1
  -1   2  -2 5069.08 257.524   1
   1   2   2 3601.15 254.846   1
  -1  -2  -2 4551.04 255.331   1
   2  -2   2 210223. 11519.1   1
  -2   2  -2 214334. 11518.7   1
  -2  -2  -2 172973. 11517.2   1
   2   2   2 188231. 11517.0   1
  -3   2  -2 33350.6 1864.70   1
   3  -2   2 30095.1 1863.14   1
  -3  -2  -2 30123.0 1864.23   1
   3   2   2 32317.1 1865.48   1
   5   2   2 59721.2 3414.51   1
  -5  -2  -2 62100.6 3416.07   1
  -5   2  -2 59774.8 3413.83   1
   5  -2   2 50293.9 3412.15   1
  -6  -2  -2 206.106 30.2272   1
  -6   2  -2 167.067 27.3135   1
   6  -2   2 145.808 28.7969   1
   6   2   2 146.192 27.4260   1
   7   2   2 22645.1 1279.94   1
   7  -2   2 21606.1 1280.07   1
  -7   2  -2 25000.6 1282.92   1
   8   2   2 86.3902 29.0597   1
   8  -2   2 92.7028 28.4196   1
  -8  -2  -2 82.0858 27.0315   1
  -8   2  -2 180.215 30.8119   1
   9   2   2 25280.5 1410.33   1
   9  -2   2 22002.2 1405.62   1
  -9  -2  -2 24322.6 1408.05   1
  -9   2  -2 22545.6 1404.90   1
  11   2   2 9535.64 589.613   1
  11  -2   2 9621.14 589.636   1
 -11  -2  -2 9194.47 586.502   1
 -11   2  -2 9686.35 587.925   1
  12   2   2 975.989 92.5015   1
  12  -2   2 1212.76 94.6847   1
 -12  -2  -2 1206.70 96.4781   1
 -12   2  -2 1011.11 90.3631   1
  13   2   2 3926.66 269.754   1
  13  -2   2 4178.69 271.418   1
 -13  -2  -2 4321.27 271.652   1
 -13   2  -2 3867.83 268.493   1
  14   2   2 1956.33 159.597   1
  14  -2   2 2242.69 162.963   1
 -14  -2  -2 2408.70 163.680   1
 -14   2  -2 2296.37 163.026   1
  15   2   2 6408.86 412.578   1
 -15  -2  -2 6461.73 413.752   1
  16   2   2 14.7704 27.2783   1
  16  -2   2-22.2079 34.5817   1
 -16  -2  -2 7.59325 30.2054   1
 -16   2  -2 43.0219 31.3344   1
  17   2   2 53.3960 36.5532   1
  17  -2   2 15.1568 28.5960   1
 -17  -2  -2-7.59746 32.7667   1
 -17   2  -2 58.1699 28.4731   1
  18  -2   2-23.5942 36.2709   1
 -18   2  -2 22.0262 33.8605   1
  19  -2   2 391.176 56.2851   1
 -19  -2  -2 350.111 49.0023   1
 -19   2  -2 260.745 49.1471   1
  20   2   2-23.5291 32.7666   1
  20  -2   2-8.02403 37.9445   1
 -20   2  -2 15.0964 34.3641   1
  21   2   2 670.727 73.1667   1
 -21  -2  -2 561.429 70.6381   1
  22   2   2 54.4792 39.9382   1
  22  -2   2 132.172 44.2094   1
 -22  -2  -2 30.5094 36.6335   1
 -22   2  -2-7.61486 37.4286   1
  23   2   2 78.4010 38.3273   1
 -23  -2  -2 98.5355 38.7315   1
  24  -2   2 52.6722 31.5628   1
  24   2   2 61.2727 35.4371   1
 -24   2  -2 73.8612 37.8974   1
 -24  -2  -2 14.5212 29.0146   1
  25  -2   2 21.7767 38.6680   1
  25   2   2 80.8921 39.5480   1
 -25   2  -2 14.4402 38.0900   1
 -25  -2  -2-49.4906 38.3798   1
  26   3  -2 54.1803 37.2883   1
 -26  -3   2 90.5929 41.9381   1
  25   3  -2 15.7296 35.3899   1
 -25  -3   2 53.9211 41.4653   1
  24   3  -2 7.92457 36.5530   1
  24  -3  -2-46.8971 38.2939   1
 -24  -3   2 7.86200 36.2645   1
 -24   3   2-15.5445 37.2034   1
  23  -3  -2 7.91065 33.5661   1
 -23   3   2 15.5314 35.8206   1
  22   3  -2 23.8510 33.2323   1
  22  -3  -2 15.6204 38.2758   1
 -22  -3   2 15.8393 30.4115   1
 -22   3   2 23.2030 37.9043   1
  21   3  -2 502.891 63.3607   1
  21  -3  -2 662.895 71.3033   1
 -21  -3   2 660.569 72.7362   1
 -21   3   2 595.739 70.5850   1
  20   3  -2 332.228 48.8574   1
  20  -3  -2 260.166 47.1045   1
 -20  -3   2 210.498 41.4682   1
 -20   3   2 329.395 48.7842   1
  19   3  -2 324.985 48.4191   1
 -19  -3   2 392.899 50.1147   1
 -19   3   2 261.535 48.8836   1
  18   3  -2 74.1657 35.4770   1
 -18  -3   2 106.148 36.9718   1
  17  -3  -2 2096.94 146.487   1
 -17   3   2 1695.56 139.185   1
  16   3  -2 2417.82 172.244   1
  16  -3  -2 2460.42 170.201   1
 -16  -3   2 2175.04 166.674   1
 -16   3   2 2252.72 165.674   1
  15   3  -2 4617.20 296.521   1
  15  -3  -2 4669.19 295.392   1
 -15  -3   2 4253.24 293.396   1
 -15   3   2 4364.66 291.248   1
  14   3  -2 790.227 73.8761   1
  14  -3  -2 607.247 67.0957   1
 -14  -3   2 779.274 74.1530   1
 -14   3   2 763.404 69.5272   1
  13   3  -2 1955.95 153.860   1
 -13  -3   2 2531.56 163.292   1
  12  -3  -2 3907.18 237.204   1
 -12   3   2 3272.49 232.042   1
  11   3  -2 32391.4 2030.89   1
 -11  -3   2 34900.6 2033.41   1
 -11   3   2 34853.4 2029.51   1
  10   3  -2 21140.9 1271.19   1
 -10   3   2 21639.3 1268.61   1
  10  -3  -2 20249.5 1267.99   1
 -10  -3   2 21743.9 1272.25   1
   9   3  -2 673.914 61.7580   1
  -9   3   2 710.710 58.8017   1
  -9  -3   2 608.247 60.5619   1
   9  -3  -2 768.878 60.1918   1
   8   3  -2 6242.13 396.342   1
  -8   3   2 6483.72 394.040   1
   8  -3  -2 6485.53 394.325   1
  -8  -3   2 6365.98 397.195   1
  -7  -3   2 1040.97 79.6386   1
   7   3  -2 1019.00 78.6168   1
   6  -3  -2 32387.0 1813.82   1
  -6  -3   2 33046.5 1818.37   1
   6   3  -2 32518.9 1817.77   1
  -5   3   2 26496.0 1563.78   1
   5  -3  -2 26192.4 1563.91   1
  -4  -3   2 60175.7 3641.69   1
   4  -3  -2 58239.3 3637.35   1
   4   3  -2 54331.7 3640.96   1
  -3  -3   2 8942.96 528.349   1
  -3   3   2 9184.28 524.137   1
   3   3  -2 10349.6 529.612   1
  -2  -3   2 22102.5 1355.33   1
   2   3  -2 24833.1 1356.35   1
  -2   3   2 23432.0 1352.66   1
   2  -3  -2 21453.8 1351.95   1
   1  -3  -2 110968. 5852.80   1
  -1   3   2 92921.1 5851.66   1
   1   3  -2 125560. 5857.86   1
  -1  -3   2 77342.2 5852.88   1
   0  -3   2 63205.0 4027.08   1
   0   3   2 70135.4 4026.34   1
   0  -3  -2 70727.8 4026.32   1
   1  -3   2 3270.54 211.707   1
  -1   3  -2 3357.92 210.498   1
   1   3   2 3385.82 209.236   1
  -1  -3  -2 3416.51 209.304   1
   2  -3   2 13850.0 841.586   1
  -2   3  -2 14095.0 840.751   1
   2   3   2 13667.4 840.261   1
  -2  -3  -2 14468.5 839.780   1
   4  -3   2 4144.12 239.558   1
  -4   3  -2 3777.18 238.049   1
   4   3   2 3578.64 238.919   1
  -4  -3  -2 3587.18 240.269   1
   5  -3   2 2788.44 183.138   1
  -5   3  -2 2667.59 182.881   1
  -5  -3  -2 2633.44 183.191   1
   5   3   2 3191.23 186.300   1
   6   3   2 13225.4 791.428   1
   6  -3   2 13007.0 790.665   1
  -6  -3  -2 13133.9 792.373   1
  -6   3  -2 12957.0 790.418   1
   7   3   2 9905.78 651.222   1
   7  -3   2 10567.4 650.879   1
  -7  -3  -2 11601.0 654.964   1
  -7   3  -2 10780.2 651.069   1
   8   3   2 505.178 53.4300   1
   8  -3   2 455.790 50.7762   1
  -8  -3  -2 604.003 57.7176   1
  -8   3  -2 531.968 54.0299   1
   9   3   2 9203.91 624.198   1
   9  -3   2 10309.3 627.507   1
  -9   3  -2 9998.53 625.737   1
  10   3   2 14639.8 853.305   1
 -10  -3  -2 13275.0 853.381   1
  11   3   2 4634.48 284.420   1
  11  -3   2 4014.85 279.071   1
 -11  -3  -2 4750.64 284.195   1
 -11   3  -2 3893.91 278.108   1
  12   3   2 11922.2 700.105   1
  12  -3   2 11770.3 696.630   1
 -12  -3  -2 10460.2 693.841   1
 -12   3  -2 11097.6 693.292   1
  13   3   2 117.336 38.8654   1
  13  -3   2 74.9100 32.1000   1
 -13  -3  -2 114.656 34.2423   1
 -13   3  -2 148.711 37.5762   1
  14   3   2 1160.87 95.7702   1
  14  -3   2 1146.89 94.0915   1
 -14  -3  -2 926.957 89.5575   1
 -14   3  -2 1001.55 90.4869   1
  15   3   2 2731.12 206.701   1
  15  -3   2 3049.07 210.812   1
 -15  -3  -2 2916.72 208.813   1
 -15   3  -2 3330.10 211.881   1
  16   3   2 237.839 44.9627   1
  16  -3   2 306.074 49.9349   1
 -16  -3  -2 185.977 41.4829   1
 -16   3  -2 287.590 46.1632   1
  17   3   2 333.010 51.2539   1
  17  -3   2 301.156 50.4154   1
 -17  -3  -2 313.423 51.2364   1
 -17   3  -2 368.319 51.5408   1
  18  -3   2-7.61195 31.8114   1
 -18   3  -2-22.5086 30.3610   1
  19   3   2 658.041 71.1544   1
  19  -3   2 551.775 68.1159   1
 -19  -3  -2 585.191 68.7982   1
 -19   3  -2 539.330 68.3641   1
  20   3   2 522.168 65.1777   1
 -20  -3  -2 536.231 63.5345   1
 -20   3  -2 579.157 65.3427   1
  21   3   2 86.1500 40.0951   1
 -21  -3  -2 116.911 41.5332   1
  22   3   2 412.279 58.6826   1
  22  -3   2 472.187 61.1328   1
 -22  -3  -2 390.207 55.9262   1
 -22   3  -2 408.949 62.3683   1
  23   3   2 38.6698 35.6682   1
  23  -3   2-29.8271 35.2606   1
 -23  -3  -2-29.9336 37.0724   1
 -23   3  -2 7.49862 40.3148   1
  24  -3   2 14.6152 33.2778   1
 -24   3  -2 14.7359 36.5103   1
  25  -3   2 7.13450 29.3367   1
  25   3   2-15.0693 30.9820   1
 -25  -3  -2-7.12763 32.8730   1
 -25   3  -2-7.21829 36.5461   1
  25   4  -2 15.5695 30.4527   1
 -25  -4   2 30.8793 30.7327   1
  24   4  -2-7.95354 31.6378   1
  24  -4  -2 7.72501 34.2359   1
 -24  -4   2 39.0776 38.7236   1
 -24   4   2 7.79886 32.5872   1
  23   4  -2-23.7009 35.4885   1
  23  -4  -2-38.4474 35.4628   1
 -23  -4   2 23.9396 31.1831   1
 -23   4   2 23.3406 34.9490   1
  22   4  -2 116.889 38.5481   1
  22  -4  -2 91.7762 36.5774   1
 -22  -4   2 166.121 42.4547   1
 -22   4   2 161.948 44.0804   1
  21   4  -2 398.700 56.4255   1
 -21  -4   2 300.926 52.2726   1
  20  -4  -2 446.869 58.4319   1
 -20   4   2 463.633 57.8328   1
  19   4  -2 282.145 46.3273   1
  19  -4  -2 242.437 44.7081   1
 -19  -4   2 220.007 40.5031   1
 -19   4   2 233.781 43.1559   1
  18   4  -2 398.606 55.6438   1
  18  -4  -2 280.923 48.3940   1
 -18  -4   2 389.805 53.4319   1
 -18   4   2 297.657 48.0306   1
  17   4  -2 315.810 47.6825   1
  17  -4  -2 257.168 44.1318   1
 -17  -4   2 189.531 40.3259   1
 -17   4   2 294.229 48.2588   1
  16  -4  -2 2312.95 172.209   1
 -16  -4   2 2446.80 176.986   1
 -16   4   2 2498.22 174.045   1
  15   4  -2 73.0095 33.4628   1
 -15  -4   2 112.847 41.6688   1
 -15   4   2 100.317 29.5761   1
  15  -4  -2 140.295 35.4746   1
 -14  -4   2-6.87786 26.4007   1
  14   4  -2 19.8384 24.4264   1
 -14   4   2 11.8712 23.6145   1
  14  -4  -2 18.0943 23.5784   1
 -13  -4   2-13.1527 27.0667   1
  13   4  -2-25.4607 25.3420   1
  12   4  -2 1667.32 128.955   1
 -12   4   2 1693.34 126.869   1
 -12  -4   2 1843.83 132.609   1
  12  -4  -2 1821.83 128.275   1
  11  -4  -2 2186.03 165.644   1
 -11   4   2 2832.53 171.772   1
 -10  -4   2 15261.8 914.300   1
 -10   4   2 14809.2 908.767   1
  10   4  -2 15199.4 913.871   1
   9  -4  -2 5892.92 389.551   1
  -9  -4   2 6512.63 395.817   1
  -9   4   2 6660.84 391.898   1
   9   4  -2 6242.63 395.056   1
   8  -4  -2 349.669 40.1699   1
  -8  -4   2 502.454 47.6234   1
  -8   4   2 492.808 43.0521   1
   8   4  -2 385.374 44.8332   1
   7  -4  -2 4711.35 280.896   1
  -7  -4   2 4615.04 285.050   1
   7   4  -2 4481.29 284.498   1
  -7   4   2 4166.61 278.876   1
  -6  -4   2 40646.4 2468.59   1
   6   4  -2 42544.8 2469.34   1
  -5  -4   2 620.918 52.7200   1
   5  -4  -2 563.190 49.4429   1
   5   4  -2 734.435 55.2368   1
  -5   4   2 567.603 49.6151   1
  -4  -4   2 9158.33 577.386   1
  -4   4   2 9420.57 572.457   1
   4   4  -2 10039.8 577.821   1
   4  -4  -2 9512.68 573.665   1
   3  -4  -2 7815.01 476.826   1
  -3   4   2 7983.14 476.873   1
   2  -4  -2 28513.7 1858.76   1
  -2   4   2 34723.0 1860.66   1
  -1   4   2 3683.80 228.716   1
   1  -4  -2 3695.62 229.526   1
   0   4   2 38512.0 2481.10   1
   0  -4  -2 45881.7 2483.04   1
   1   4   2 121.590 21.6178   1
  -1  -4  -2 143.315 22.4523   1
  -2   4  -2 127173. 7447.19   1
   2  -4   2 124931. 7448.07   1
  -3  -4  -2 23143.1 1412.35   1
  -3   4  -2 23304.3 1412.30   1
   3  -4   2 21309.9 1413.45   1
   4   4   2 38439.3 2346.34   1
  -4  -4  -2 39368.3 2346.22   1
  -4   4  -2 40734.5 2346.10   1
   4  -4   2 39408.6 2345.68   1
   5   4   2 26028.7 1612.81   1
   5  -4   2 27778.5 1614.04   1
  -5   4  -2 27571.6 1613.86   1
  -5  -4  -2 26817.0 1613.83   1
   6  -4   2 30.4813 20.0208   1
  -6   4  -2 51.2285 22.2462   1
   6   4   2 43.4182 20.3479   1
  -6  -4  -2 74.8016 27.1106   1
   7  -4   2 14.1286 19.0679   1
  -7   4  -2 37.0867 23.4853   1
   7   4   2 30.0778 23.1342   1
  -7  -4  -2-10.1284 18.7182   1
   8  -4   2 15.1227 18.2537   1
  -8   4  -2 5.02887 21.0226   1
   8   4   2-5.40981 23.3081   1
  -8  -4  -2 44.2148 26.7755   1
   9  -4   2 709.694 71.3892   1
  -9   4  -2 1150.28 80.7628   1
 -10  -4  -2 1214.45 97.1867   1
  10  -4   2 1299.09 96.9064   1
 -10   4  -2 1183.95 94.3002   1
  10   4   2 1008.66 91.6171   1
  11  -4   2 8770.00 526.394   1
 -11   4  -2 7894.49 523.322   1
  11   4   2 7681.32 522.456   1
 -12  -4  -2 4085.52 253.776   1
  12  -4   2 3826.47 248.825   1
 -12   4  -2 3413.34 245.203   1
  12   4   2 3597.28 249.230   1
 -13  -4  -2 3007.48 200.999   1
  13  -4   2 2934.67 197.905   1
 -13   4  -2 2690.63 195.822   1
  13   4   2 2644.43 196.530   1
  14  -4   2 4197.25 275.565   1
 -14   4  -2 4007.40 272.703   1
 -15  -4  -2 34.7790 24.1161   1
  15  -4   2 7.13348 31.1831   1
 -15   4  -2 28.0924 31.1361   1
  15   4   2-7.74970 26.8636   1
 -16  -4  -2 50.2385 25.5338   1
  16  -4   2 50.7738 30.8665   1
  16   4   2 22.6814 27.4599   1
 -17  -4  -2 160.982 37.6830   1
  17  -4   2 111.134 35.7067   1
 -17   4  -2 73.6397 35.4980   1
  17   4   2 106.406 34.3761   1
 -18  -4  -2 29.6895 32.4563   1
  18   4   2 15.4319 34.2157   1
 -19  -4  -2 218.666 47.0701   1
  19  -4   2 173.740 42.7737   1
 -19   4  -2 98.3597 40.5945   1
  19   4   2 146.097 40.8277   1
  20  -4   2 60.2848 31.9943   1
 -20  -4  -2 15.7826 30.8640   1
 -20   4  -2-7.59766 37.2401   1
  21  -4   2 112.389 38.9728   1
 -21   4  -2 182.619 44.0782   1
  21   4   2 165.494 45.2144   1
 -22  -4  -2-15.2562 38.2067   1
  22  -4   2-22.5357 31.8678   1
 -22   4  -2 45.4812 37.9667   1
  22   4   2 7.74872 36.6409   1
 -23  -4  -2 60.3205 33.9166   1
  23  -4   2-14.9889 35.4827   1
 -23   4  -2 44.6811 40.0754   1
  23   4   2 22.8057 26.3911   1
 -24  -4  -2-29.2153 36.5904   1
  24  -4   2-7.37406 33.1334   1
 -24   4  -2-36.3993 40.9501   1
  24   4   2 22.4850 35.4492   1
 -25   4  -2 21.1889 40.4214   1
 -26  -5   2 7.45417 30.1576   1
  26   5  -2 15.1407 33.5495   1
 -25  -5   2 30.6464 38.7892   1
  25   5  -2-30.9004 38.6923   1
 -23  -5   2 167.566 48.1609   1
  23  -5  -2 248.750 46.6297   1
 -23   5   2 304.724 51.3493   1
  23   5  -2 391.424 56.0118   1
  22  -5  -2 7.75357 36.2316   1
 -22   5   2 30.4037 35.5189   1
 -21  -5   2 14.9631 29.2977   1
  21  -5  -2 30.6118 35.3455   1
 -21   5   2 75.6815 38.3634   1
  21   5  -2 15.6737 29.5715   1
 -20  -5   2 95.8694 40.5727   1
  20  -5  -2 128.116 40.3016   1
 -20   5   2 89.2383 37.0348   1
  20   5  -2 147.894 45.4913   1
 -19  -5   2 156.254 40.9099   1
  19  -5  -2 162.125 40.1679   1
 -19   5   2 131.284 36.7408   1
  19   5  -2 131.859 43.8791   1
  18  -5  -2 157.609 41.0851   1
 -18   5   2 170.276 39.6788   1
  18   5  -2 86.1988 36.5670   1
 -17  -5   2 31.4146 23.9841   1
 -17   5   2-20.6480 32.1989   1
  17   5  -2 30.0109 26.6359   1
 -16  -5   2 467.036 61.3664   1
  16   5  -2 318.995 49.1493   1
 -16   5   2 534.930 56.5133   1
  16  -5  -2 313.518 48.9681   1
 -15  -5   2 2434.72 166.678   1
  15  -5  -2 2317.92 161.195   1
  15   5  -2 2218.35 162.554   1
 -15   5   2 1946.81 156.633   1
  14   5  -2 198.660 41.8027   1
 -14  -5   2 211.964 42.9962   1
 -14   5   2 215.187 36.7336   1
  14  -5  -2 230.860 39.8732   1
  13   5  -2 9531.89 586.128   1
  13  -5  -2 8574.32 580.898   1
 -13   5   2 9637.34 583.197   1
 -13  -5   2 10207.6 589.519   1
  12   5  -2 4299.45 265.627   1
 -12   5   2 3816.36 257.729   1
  12  -5  -2 3766.66 257.592   1
 -12  -5   2 4078.49 263.359   1
  11   5  -2 7966.41 559.190   1
 -11   5   2 9694.13 559.372   1
  11  -5  -2 9444.32 559.284   1
 -11  -5   2 9157.99 563.146   1
  10   5  -2 4455.08 330.955   1
 -10   5   2 5841.40 333.006   1
  10  -5  -2 5331.32 330.549   1
 -10  -5   2 5235.69 333.118   1
   9   5  -2 2552.41 175.107   1
  -9   5   2 2560.92 171.840   1
  -9  -5   2 2553.15 175.076   1
   8   5  -2 19.9585 18.1946   1
  -8   5   2 40.8514 18.7357   1
   8  -5  -2 24.8106 19.4470   1
  -8  -5   2 73.4150 21.8055   1
   7   5  -2 7378.93 467.938   1
  -7   5   2 7477.17 464.366   1
   7  -5  -2 7880.39 465.913   1
  -7  -5   2 7571.49 468.561   1
   6   5  -2 14949.0 968.445   1
   6  -5  -2 16913.2 966.097   1
  -6   5   2 17049.0 966.103   1
  -6  -5   2 15240.8 967.610   1
   5   5  -2 49170.2 3112.35   1
  -5  -5   2 55338.0 3113.86   1
  -5   5   2 52525.4 3108.07   1
   5  -5  -2 52957.8 3109.11   1
  -4  -5   2 25563.1 1481.12   1
   4   5  -2 24084.7 1480.19   1
  -3  -5   2 2751.69 212.900   1
   3   5  -2 4094.38 218.045   1
  -2  -5   2 852.983 63.3057   1
   2   5  -2 676.960 60.8412   1
   1   5  -2 8664.19 527.517   1
  -1  -5   2 8664.63 527.229   1
   0   5  -2 2151.96 142.496   1
   0  -5   2 2119.17 144.545   1
   1  -5   2 90884.8 5618.18   1
   1   5   2 100385. 5619.38   1
  -1  -5  -2 92427.4 5617.51   1
  -1   5  -2 97048.7 5619.41   1
   2   5   2 914.471 66.3510   1
  -2  -5  -2 920.668 65.8222   1
  -2   5  -2 836.422 64.7427   1
   3   5   2 7886.41 532.933   1
  -3  -5  -2 9013.69 535.364   1
  -3   5  -2 9322.88 535.747   1
   3  -5   2 8914.22 535.778   1
   4   5   2 1831.87 128.303   1
  -4  -5  -2 1830.42 128.302   1
  -4   5  -2 1736.35 126.978   1
   4  -5   2 1925.17 129.750   1
   5   5   2 23.2250 20.3792   1
  -5  -5  -2 36.3424 24.4943   1
  -5   5  -2 44.9935 20.8339   1
   5  -5   2 22.8480 20.6114   1
   6   5   2 7829.15 490.223   1
   6  -5   2 7897.20 489.160   1
  -6  -5  -2 7485.73 488.971   1
  -6   5  -2 8519.45 490.924   1
   7   5   2 108.531 29.7274   1
  -7  -5  -2 97.5406 30.2216   1
   7  -5   2 92.0181 27.2979   1
  -7   5  -2 91.3586 27.8773   1
  -8   5  -2 550.419 53.9358   1
   8  -5   2 453.937 51.2492   1
  -9  -5  -2 16185.5 1019.63   1
   9   5   2 17436.9 1019.54   1
  10   5   2 31.8179 28.6915   1
 -10  -5  -2 26.2542 30.3703   1
 -10   5  -2 57.3453 23.3260   1
  10  -5   2 40.9541 22.1682   1
  11  -5   2 6058.98 359.707   1
  11   5   2 5117.56 357.058   1
 -11  -5  -2 6019.96 362.943   1
 -11   5  -2 5263.21 356.167   1
  12  -5   2 5438.97 379.205   1
  12   5   2 5742.02 382.655   1
 -12  -5  -2 6469.55 387.887   1
 -12   5  -2 6377.84 383.715   1
  13  -5   2 1743.47 141.011   1
  13   5   2 2059.48 146.971   1
 -13   5  -2 1824.39 141.586   1
 -13  -5  -2 2163.67 151.669   1
 -14  -5  -2 22.4684 24.7354   1
  14   5   2-22.2544 30.9898   1
 -15  -5  -2 2844.09 199.209   1
  15  -5   2 2514.76 194.546   1
  15   5   2 3115.09 204.270   1
  16   5   2 175.818 45.1888   1
  16  -5   2 160.016 36.1137   1
 -16   5  -2 187.835 38.9310   1
 -16  -5  -2 132.071 36.1190   1
 -17   5  -2 7.36246 32.6223   1
  17  -5   2-7.41540 32.3973   1
  18   5   2 108.144 36.1544   1
  18  -5   2 82.7641 35.2435   1
 -18  -5  -2 118.207 35.8920   1
  19   5   2 239.827 46.0881   1
  19  -5   2 151.581 42.3327   1
 -19   5  -2 142.828 43.8027   1
 -19  -5  -2 148.890 37.8190   1
  20   5   2 46.4157 37.4764   1
  20  -5   2-7.62414 30.8561   1
 -20   5  -2 30.1101 38.9266   1
 -20  -5  -2 7.62777 31.3804   1
  21   5   2 60.0870 40.1188   1
  21  -5   2 22.8362 33.8720   1
 -21   5  -2 89.5714 39.1019   1
 -21  -5  -2 39.5487 37.0743   1
  22   5   2 23.0708 34.0869   1
  22  -5   2-7.54289 33.8950   1
 -22   5  -2 22.1635 31.8253   1
 -22  -5  -2 22.9882 37.9713   1
  23   5   2 30.4371 31.8035   1
  23  -5   2-7.44951 33.4784   1
 -23   5  -2 21.9446 41.1519   1
 -23  -5  -2 14.9544 32.2129   1
  24   5   2 36.9031 32.7744   1
 -24  -5  -2 36.6183 26.5840   1
  26   6  -2-7.45572 36.1149   1
 -26  -6   2-22.2924 40.3339   1
  24   6  -2 15.3775 33.1722   1
 -24  -6   2 52.3836 38.7392   1
  23   6  -2 54.2358 39.2296   1
 -23  -6   2-29.8344 36.5398   1
  22   6  -2 39.4245 26.0801   1
  22  -6  -2 134.255 38.2688   1
 -22   6   2 62.3619 38.6533   1
 -22  -6   2 187.132 42.1622   1
  21   6  -2-33.7454 42.2912   1
  21  -6  -2 7.81259 32.6844   1
 -21   6   2-22.9113 32.4463   1
 -21  -6   2-66.8045 37.6208   1
  20   6  -2-16.5326 36.6448   1
  20  -6  -2-23.0823 31.1422   1
 -20   6   2-22.5629 33.3442   1
 -20  -6   2-15.3196 33.9589   1
  19   6  -2 15.9453 26.9808   1
  19  -6  -2-7.48114 32.2143   1
 -19   6   2 14.7383 33.5468   1
 -19  -6   2-15.8202 27.3990   1
  18   6  -2 568.534 62.6264   1
 -18  -6   2 624.386 69.2005   1
  18  -6  -2 415.726 60.0035   1
 -18   6   2 481.343 62.3528   1
  17   6  -2 241.918 48.1713   1
 -17  -6   2 316.374 49.5791   1
  16   6  -2 118.447 36.7677   1
 -16  -6   2 159.125 44.4769   1
  16  -6  -2 55.0873 29.3986   1
 -16   6   2 101.948 30.3071   1
  15  -6  -2 210.924 40.8118   1
 -15   6   2 290.177 42.5381   1
  14   6  -2 453.959 56.0816   1
 -14  -6   2 426.568 55.8394   1
  14  -6  -2 445.932 53.9535   1
 -14   6   2 493.330 54.8021   1
  13   6  -2 373.207 51.2720   1
 -13  -6   2 310.568 51.3008   1
  13  -6  -2 304.851 45.0054   1
 -13   6   2 444.853 50.5017   1
  12   6  -2 415.070 53.1812   1
 -12  -6   2 480.248 55.7245   1
  11   6  -2 807.983 72.3599   1
 -11   6   2 695.191 66.8338   1
  11  -6  -2 788.994 69.1632   1
 -11  -6   2 744.795 71.0290   1
  10   6  -2 29.4048 20.3918   1
 -10   6   2 20.3978 24.1314   1
  10  -6  -2-5.14656 20.4884   1
 -10  -6   2 17.4796 20.6566   1
  -9   6   2 5827.83 352.582   1
   9  -6  -2 5354.99 351.576   1
   8   6  -2 16263.9 993.387   1
  -8   6   2 16917.5 989.725   1
  -8  -6   2 16002.3 992.707   1
   7   6  -2 947.699 80.0111   1
   7  -6  -2 923.349 75.7742   1
  -7   6   2 922.597 75.3175   1
  -7  -6   2 1085.39 82.1261   1
  -6   6   2 503.548 50.5322   1
  -6  -6   2 616.225 56.0101   1
   6  -6  -2 567.395 52.5035   1
   5  -6  -2 17940.3 1094.52   1
  -5  -6   2 18533.8 1099.25   1
  -5   6   2 17941.6 1095.05   1
   5   6  -2 18825.1 1099.26   1
   4  -6  -2 25.9406 16.8989   1
  -4  -6   2 21.6189 16.9248   1
  -4   6   2-7.24863 15.1727   1
   4   6  -2 30.7136 15.5709   1
   3  -6  -2 674.902 58.9153   1
  -3  -6   2 697.145 60.3706   1
  -3   6   2 741.002 58.3966   1
   3   6  -2 728.598 61.9871   1
  -2  -6   2 19263.5 1123.11   1
   2  -6  -2 17474.0 1119.24   1
  -2   6   2 18347.8 1119.96   1
   2   6  -2 20200.3 1124.06   1
  -1  -6   2 1390.58 102.622   1
   1  -6  -2 1559.22 103.102   1
   1   6  -2 1501.38 104.468   1
  -1   6   2 1308.35 101.103   1
   0  -6   2 3003.16 190.265   1
   0  -6  -2 2820.43 186.188   1
   0   6  -2 2593.83 187.525   1
   0   6   2 3089.57 187.673   1
   1  -6   2 20658.9 1373.48   1
  -1  -6  -2 23828.9 1375.56   1
  -1   6  -2 25186.4 1377.73   1
   1   6   2 22776.4 1373.89   1
   2  -6   2 110083. 6361.05   1
   2   6   2 104788. 6359.71   1
  -2  -6  -2 107308. 6359.83   1
  -2   6  -2 108308. 6361.92   1
   3  -6   2 11113.1 671.351   1
   3   6   2 10565.1 669.355   1
  -3  -6  -2 11685.4 671.271   1
  -3   6  -2 10742.7 669.853   1
   4   6   2 7444.66 528.088   1
  -4  -6  -2 8932.60 529.460   1
  -4   6  -2 8997.93 528.373   1
   4  -6   2 9034.06 529.955   1
   5   6   2 18477.9 1079.61   1
  -5  -6  -2 16523.1 1075.51   1
  -5   6  -2 18457.2 1078.04   1
   5  -6   2 18285.4 1078.56   1
   6   6   2 813.496 70.8542   1
  -6  -6  -2 853.913 72.0797   1
  -6   6  -2 823.483 71.0966   1
   6  -6   2 763.478 72.2144   1
  -7   6  -2 97.0278 28.9120   1
   7  -6   2 27.3598 24.1540   1
  -8  -6  -2-6.08193 19.6158   1
   8   6   2-35.8809 22.5518   1
   9   6   2 2703.31 191.162   1
   9  -6   2 2747.60 185.904   1
  -9  -6  -2 2458.35 185.072   1
  -9   6  -2 2832.61 186.959   1
  10   6   2 360.304 51.4742   1
 -10  -6  -2 467.034 57.3353   1
 -10   6  -2 396.524 49.3370   1
  10  -6   2 382.416 50.8550   1
 -11  -6  -2 5688.84 360.196   1
  11  -6   2 5188.92 355.406   1
 -11   6  -2 5547.84 357.826   1
  11   6   2 5837.40 360.521   1
  12  -6   2 106.328 29.1768   1
 -12  -6  -2 86.6790 33.7954   1
  12   6   2 133.041 39.1127   1
 -12   6  -2 73.1507 29.1961   1
 -13  -6  -2 575.471 65.5474   1
 -13   6  -2 579.605 62.9372   1
  13   6   2 466.323 60.8929   1
 -14  -6  -2 744.180 74.0491   1
  14  -6   2 507.481 64.6442   1
  14   6   2 699.461 69.3163   1
 -15  -6  -2 500.976 62.6354   1
  15  -6   2 522.244 59.0753   1
  15   6   2 480.761 60.5295   1
 -16  -6  -2 146.372 39.3594   1
  16  -6   2 168.060 36.6707   1
 -16   6  -2 158.881 35.8792   1
  16   6   2 183.215 42.2891   1
 -17  -6  -2 350.161 51.6160   1
  17   6   2 371.461 58.3664   1
 -17   6  -2 462.786 57.5457   1
  17  -6   2 393.898 53.8039   1
  18  -6   2 857.198 80.9712   1
  18   6   2 715.489 82.5923   1
 -18   6  -2 855.184 82.4222   1
 -18  -6  -2 764.344 80.2746   1
 -19  -6  -2 111.107 38.1922   1
  19  -6   2 53.6001 36.0754   1
 -19   6  -2 97.7659 40.3274   1
  19   6   2 54.3114 34.2266   1
 -20  -6  -2 81.5269 35.5592   1
  20   6   2 130.948 40.6709   1
  21  -6   2 370.488 55.6672   1
 -21  -6  -2 395.301 54.9728   1
 -21   6  -2 445.196 60.3218   1
 -22  -6  -2 63.0378 41.3632   1
 -22   6  -2 114.640 43.1905   1
  22   6   2 44.1789 34.6487   1
  23  -6   2-7.57593 34.0313   1
 -23   6  -2 7.61410 29.2176   1
  24   6   2-14.7644 36.6123   1
 -24   6  -2 37.5819 39.6786   1
 -24  -6  -2 64.9158 39.5416   1
 -25  -7   2 14.5049 34.7260   1
  25   7  -2 22.3597 33.9462   1
 -24  -7   2 43.7495 37.3470   1
  24   7  -2 15.1430 34.5117   1
  22   7  -2 427.546 61.4440   1
 -22  -7   2 393.348 58.8925   1
 -22   7   2 450.530 61.0979   1
  22  -7  -2 440.422 60.6210   1
 -21   7   2 70.5778 39.3874   1
  21  -7  -2 31.9119 34.4791   1
 -20  -7   2 31.9392 28.3576   1
  20   7  -2 40.2411 31.5203   1
  19   7  -2 891.303 87.4832   1
 -19  -7   2 953.079 90.9152   1
 -19   7   2 1003.09 90.7642   1
  19  -7  -2 781.013 85.5596   1
 -18   7   2 489.977 62.1560   1
  18  -7  -2 377.989 56.3190   1
  17   7  -2 838.318 85.6218   1
  17  -7  -2 886.478 84.2786   1
 -17   7   2 816.529 81.3121   1
 -17  -7   2 969.719 90.3149   1
  16  -7  -2-7.07596 27.1541   1
 -16  -7   2-7.80612 24.4594   1
  16   7  -2 15.1368 25.6144   1
 -16   7   2-27.9695 31.4114   1
  15  -7  -2 114.787 34.0855   1
 -15   7   2 107.714 35.4126   1
  15   7  -2 43.4238 30.4706   1
  14  -7  -2 2133.07 155.805   1
 -14   7   2 2120.41 154.889   1
  13  -7  -2 69.7216 25.5237   1
 -13  -7   2 49.0437 25.1356   1
  13   7  -2 114.034 31.3950   1
 -13   7   2 43.9643 25.7187   1
  12  -7  -2 2731.84 196.715   1
 -12  -7   2 3253.74 203.348   1
 -12   7   2 2778.68 196.733   1
  12   7  -2 2711.94 198.054   1
  11   7  -2 2931.88 195.918   1
 -11  -7   2 2706.97 193.837   1
  10  -7  -2 5992.05 393.642   1
 -10  -7   2 5942.71 395.443   1
  10   7  -2 6218.36 398.937   1
 -10   7   2 6891.12 396.769   1
   9  -7  -2 11089.7 665.490   1
  -9  -7   2 10759.5 668.745   1
   9   7  -2 11961.2 670.575   1
  -9   7   2 9903.39 662.783   1
   8  -7  -2 6200.06 384.949   1
  -8  -7   2 6024.08 387.253   1
  -8   7   2 6366.57 384.976   1
   8   7  -2 5887.36 386.660   1
  -7  -7   2 2700.71 173.939   1
  -7   7   2 2411.58 166.959   1
   7   7  -2 2390.31 171.652   1
  -6  -7   2 191.239 35.1107   1
   6  -7  -2 152.774 29.4417   1
   6   7  -2 253.529 36.9051   1
  -6   7   2 227.353 33.9085   1
  -5   7   2 564.780 52.6530   1
   5   7  -2 686.419 58.0445   1
   5  -7  -2 628.634 55.6399   1
  -4   7   2 4641.01 273.193   1
   4   7  -2 4020.26 273.402   1
  -4  -7   2 4201.93 274.411   1
   4  -7  -2 4190.73 271.166   1
  -3   7   2 5064.11 285.886   1
   3   7  -2 4668.04 288.013   1
  -3  -7   2 4253.73 285.276   1
   3  -7  -2 4032.73 282.325   1
  -2   7   2 2804.15 178.370   1
   2   7  -2 2853.95 181.265   1
  -2  -7   2 2635.28 180.020   1
   2  -7  -2 2468.92 176.731   1
   1   7  -2 3535.44 220.220   1
  -1   7   2 3430.41 215.920   1
   1  -7  -2 3103.30 214.127   1
  -1  -7   2 3234.94 217.176   1
   0   7  -2 20849.7 1336.33   1
   0   7   2 21692.8 1335.55   1
   0  -7  -2 23778.5 1336.58   1
   0  -7   2 23048.5 1338.45   1
  -1   7  -2 8007.30 484.896   1
   1   7   2 7403.79 483.489   1
  -1  -7  -2 7709.84 484.732   1
   1  -7   2 8364.86 487.057   1
  -2   7  -2 2272.16 159.699   1
   2   7   2 2339.55 158.961   1
  -2  -7  -2 2203.02 157.960   1
   2  -7   2 2381.20 158.160   1
  -3   7  -2 3804.69 234.161   1
   3  -7   2 3477.74 230.299   1
   3   7   2 3256.06 230.807   1
  -3  -7  -2 3576.48 231.587   1
   4  -7   2 16307.1 953.943   1
   4   7   2 15976.0 954.950   1
  -4  -7  -2 15617.5 953.926   1
  -4   7  -2 15192.0 950.574   1
   5   7   2 1123.56 92.1493   1
  -5  -7  -2 1330.50 95.9889   1
  -5   7  -2 1068.23 90.6708   1
   5  -7   2 1126.67 92.4102   1
  -6   7  -2 6836.05 433.503   1
   6  -7   2 7002.89 434.852   1
  -7  -7  -2 3873.68 252.379   1
   7   7   2 3755.58 251.977   1
   8   7   2 442.670 52.2428   1
  -8   7  -2 348.128 46.5888   1
   8  -7   2 460.484 50.2378   1
   9   7   2 182.697 35.7124   1
  -9  -7  -2 92.9089 33.5384   1
  -9   7  -2 149.101 35.6060   1
   9  -7   2 132.103 34.1856   1
  10   7   2 14275.3 970.957   1
  10  -7   2 16690.9 971.789   1
 -10  -7  -2 16629.7 973.026   1
 -10   7  -2 16262.1 971.187   1
 -11  -7  -2 3766.77 243.937   1
 -11   7  -2 3388.24 238.327   1
  11  -7   2 3626.70 240.050   1
  11   7   2 3443.69 240.129   1
 -12   7  -2 339.438 48.3284   1
 -13  -7  -2 995.739 88.3337   1
  13   7   2 799.361 83.1413   1
  14   7   2 285.502 52.2359   1
  14  -7   2 410.162 54.2251   1
 -14  -7  -2 429.804 58.3914   1
 -14   7  -2 410.237 53.1838   1
 -15  -7  -2 331.061 55.3896   1
  15  -7   2 285.168 47.6883   1
 -15   7  -2 228.659 45.6926   1
  15   7   2 292.361 44.0644   1
  16  -7   2 252.080 44.1522   1
 -16   7  -2 188.779 41.4993   1
 -17  -7  -2 94.1829 41.0646   1
  17   7   2 120.128 39.2965   1
 -18  -7  -2 52.5054 34.1823   1
  18  -7   2 23.4726 36.1183   1
 -18   7  -2 30.9334 37.0447   1
  18   7   2-8.30703 38.8307   1
 -19  -7  -2 22.0038 30.1674   1
  19  -7   2-7.86729 32.8744   1
 -19   7  -2 46.6523 36.3236   1
  19   7   2-8.17118 34.1436   1
 -20  -7  -2 463.513 60.4291   1
  20  -7   2 346.333 57.2369   1
 -20   7  -2 420.194 60.1041   1
  20   7   2 480.537 61.2604   1
 -21  -7  -2 102.081 39.2870   1
  21   7   2-7.57464 37.6141   1
 -21   7  -2 69.3611 38.6881   1
  21  -7   2 23.5236 27.8923   1
  22   7   2 14.9564 34.9439   1
 -22   7  -2 22.8560 32.3382   1
  22  -7   2 15.4968 36.6548   1
  23   7   2 21.5656 36.7981   1
 -23  -7  -2 30.5148 41.4156   1
 -23   7  -2 22.5062 29.8580   1
  23  -7   2 7.60239 29.7311   1
  25   8  -2-7.29669 33.2195   1
 -25  -8   2-7.02459 28.8861   1
  23   8  -2 8.04875 33.6276   1
 -23  -8   2-21.6816 33.3347   1
  22   8  -2 40.8914 34.7101   1
 -22  -8   2 15.1562 34.0569   1
 -22   8   2-8.00288 33.4483   1
  21   8  -2 248.386 53.0338   1
 -21  -8   2 310.125 54.2723   1
 -21   8   2 167.053 42.5289   1
  21  -8  -2 216.629 44.8581   1
  20   8  -2 243.301 49.1216   1
 -20  -8   2 132.333 48.6516   1
 -20   8   2 149.475 42.2198   1
  20  -8  -2 238.117 43.3687   1
  19   8  -2-22.8198 31.8057   1
 -19   8   2-15.5003 37.9889   1
  19  -8  -2-31.2772 36.0869   1
 -18  -8   2 1403.12 121.734   1
 -18   8   2 1558.29 123.419   1
  18  -8  -2 1465.82 121.309   1
  17   8  -2 893.619 80.7214   1
 -17  -8   2 735.251 77.6716   1
 -17   8   2 655.142 74.8070   1
  17  -8  -2 695.242 75.9568   1
  16   8  -2 1416.68 118.132   1
 -16  -8   2 1503.94 121.306   1
 -16   8   2 1455.83 117.742   1
  16  -8  -2 1354.06 116.657   1
  15   8  -2 1820.39 138.772   1
  15  -8  -2 1660.90 134.700   1
 -15  -8   2 1801.34 138.512   1
 -15   8   2 1759.23 135.223   1
  14   8  -2 979.825 89.6576   1
 -14   8   2 1027.37 85.5990   1
  14  -8  -2 716.860 79.0499   1
 -14  -8   2 929.645 87.3175   1
 -13   8   2 938.504 84.8088   1
  13  -8  -2 1007.87 87.3251   1
  12   8  -2 1969.26 135.946   1
 -12   8   2 1662.56 129.659   1
  12  -8  -2 1640.06 129.801   1
 -12  -8   2 1654.89 131.761   1
  11   8  -2 1116.17 98.8074   1
 -11   8   2 1219.29 99.1236   1
  11  -8  -2 1234.41 100.236   1
 -11  -8   2 1177.53 100.258   1
  10   8  -2 10496.1 696.297   1
  10  -8  -2 12066.4 696.756   1
 -10   8   2 11459.1 694.531   1
 -10  -8   2 11254.0 697.757   1
   9  -8  -2 8189.41 481.102   1
  -9   8   2 7876.76 479.544   1
   9   8  -2 7084.35 481.337   1
  -9  -8   2 7571.33 482.210   1
   8  -8  -2 5015.96 303.238   1
  -8   8   2 4363.66 299.342   1
  -8  -8   2 4697.34 304.297   1
   8   8  -2 4754.63 304.875   1
   7  -8  -2 5.17949 20.6906   1
   7   8  -2 24.4157 24.7666   1
  -6   8   2 10176.9 613.581   1
   6   8  -2 9967.00 615.819   1
  -6  -8   2 10305.4 618.282   1
   6  -8  -2 9594.16 611.719   1
  -5   8   2 21498.4 1331.46   1
   5  -8  -2 23040.6 1334.49   1
  -4   8   2 51.8058 22.6280   1
   4   8  -2 26.8948 23.9170   1
  -4  -8   2 26.5577 24.5771   1
   4  -8  -2 28.3862 21.0575   1
  -3   8   2 8195.56 520.126   1
   3   8  -2 7604.42 521.286   1
  -3  -8   2 8700.45 523.747   1
   3  -8  -2 9491.74 524.049   1
  -2   8   2 7290.24 478.447   1
   2   8  -2 7484.20 481.149   1
   2  -8  -2 8057.47 480.421   1
  -2  -8   2 8239.04 483.047   1
   1   8  -2 1773.30 135.901   1
  -1   8   2 2134.72 136.740   1
   1  -8  -2 1879.88 134.134   1
  -1  -8   2 1847.65 136.788   1
   0   8  -2 12378.9 761.968   1
   0   8   2 13583.3 762.928   1
   0  -8  -2 11482.1 759.350   1
   0  -8   2 12838.3 763.497   1
   1   8   2 29548.9 1689.00   1
  -1  -8  -2 29839.2 1689.69   1
   1  -8   2 32484.7 1693.06   1
  -2   8  -2 3873.08 269.967   1
   2   8   2 3876.00 269.671   1
  -2  -8  -2 4721.14 274.337   1
   2  -8   2 4413.42 273.954   1
  -3   8  -2 10.7901 19.2552   1
  -3  -8  -2 53.3136 20.9690   1
   3   8   2 39.2583 22.0446   1
   3  -8   2 59.5704 22.7482   1
   5   8   2 30066.7 1782.25   1
  -5  -8  -2 29479.2 1782.10   1
   6  -8   2 3055.95 195.167   1
  -6   8  -2 2850.64 191.744   1
   6   8   2 2566.14 191.555   1
  -6  -8  -2 2755.80 192.040   1
   7  -8   2 17592.4 1023.86   1
  -7   8  -2 16845.2 1021.98   1
   7   8   2 16674.4 1023.60   1
  -7  -8  -2 16351.3 1020.75   1
   8  -8   2 2776.75 185.730   1
  -8   8  -2 2699.97 183.747   1
   8   8   2 2577.21 184.353   1
  -8  -8  -2 2478.93 182.742   1
   9  -8   2 3902.32 241.627   1
  -9   8  -2 3199.13 236.321   1
   9   8   2 3558.23 239.399   1
  -9  -8  -2 3512.20 239.368   1
  10  -8   2 3865.06 259.677   1
 -10   8  -2 3861.48 259.767   1
 -10  -8  -2 3793.95 260.285   1
  10   8   2 4009.46 262.485   1
 -11   8  -2 1983.64 148.181   1
 -12  -8  -2 718.458 69.9049   1
  12   8   2 556.366 64.6258   1
  13  -8   2 198.461 40.9165   1
 -13   8  -2 224.365 43.7294   1
  13   8   2 149.793 40.8987   1
 -13  -8  -2 137.686 42.0926   1
  14  -8   2 119.090 35.8695   1
 -14   8  -2 125.410 37.5916   1
  14   8   2 121.412 40.9980   1
 -14  -8  -2 101.764 39.3918   1
 -15   8  -2 1413.27 115.195   1
  15  -8   2 1286.27 112.218   1
  16   8   2-21.7622 32.1431   1
 -16  -8  -2 34.5419 38.2639   1
 -16   8  -2-22.6730 30.5707   1
  16  -8   2 7.65098 29.8988   1
  17   8   2 433.087 58.0769   1
 -17  -8  -2 447.223 60.9855   1
 -17   8  -2 587.690 65.8285   1
  17  -8   2 582.943 65.3581   1
 -18   8  -2 7.68564 32.6045   1
  18  -8   2-7.72401 29.0851   1
  19   8   2 256.013 46.2956   1
 -19  -8  -2 141.626 35.3414   1
 -19   8  -2 177.311 44.1024   1
  19  -8   2 116.217 40.4502   1
  20   8   2 8.05786 39.4718   1
 -20  -8  -2 14.4656 32.0479   1
 -20   8  -2-7.69760 31.6503   1
  20  -8   2-7.73640 33.3135   1
  21   8   2 60.2265 37.3867   1
 -21  -8  -2 28.7367 34.0724   1
 -21   8  -2 61.1898 40.0268   1
  21  -8   2 31.0134 37.6377   1
  22   8   2-7.35405 35.2209   1
 -22  -8  -2 49.5488 34.6992   1
 -22   8  -2 22.7218 38.7737   1
  22  -8   2 22.9909 34.4508   1
  23   8   2 14.4063 34.4838   1
 -23  -8  -2 14.0144 31.0595   1
  24   9  -2 7.64068 31.9458   1
 -24  -9   2 35.2593 31.2736   1
  23   9  -2-16.1132 34.1786   1
 -23  -9   2 21.8223 34.8135   1
  22   9  -2-23.7272 36.4936   1
 -22  -9   2-15.5088 41.3105   1
  21   9  -2 204.058 47.7621   1
 -21  -9   2 97.2560 43.4861   1
 -21   9   2 102.896 44.8504   1
  20   9  -2 21.9162 33.2832   1
  20  -9  -2 40.2462 34.6862   1
 -20  -9   2 26.1025 40.1490   1
 -20   9   2 7.85343 29.6025   1
  19   9  -2 109.739 41.8896   1
 -19  -9   2 195.748 46.3381   1
  18  -9  -2 7.80302 33.1147   1
 -18   9   2 7.63822 35.2376   1
 -18  -9   2-16.2970 36.6142   1
  18   9  -2 63.0968 39.0823   1
  17   9  -2 884.037 82.4034   1
  17  -9  -2 924.780 85.7323   1
 -17  -9   2 673.685 77.2199   1
 -17   9   2 833.198 82.3627   1
  16   9  -2 121.656 41.4793   1
 -16   9   2 176.604 41.6498   1
 -16  -9   2 154.780 41.4025   1
  16  -9  -2 158.852 45.9279   1
 -15  -9   2 5684.07 362.408   1
  15   9  -2 5372.27 361.526   1
  14   9  -2 1267.55 108.595   1
 -14   9   2 1135.03 104.054   1
  14  -9  -2 1257.81 106.937   1
 -14  -9   2 1427.36 112.616   1
  13   9  -2 901.702 85.6289   1
 -13   9   2 910.313 82.8271   1
  13  -9  -2 872.622 83.3479   1
 -13  -9   2 842.675 85.1694   1
  12   9  -2 312.047 49.9460   1
  12  -9  -2 256.414 49.8133   1
 -12   9   2 532.157 55.8590   1
 -12  -9   2 444.713 52.6798   1
  11  -9  -2 3763.61 246.134   1
  11   9  -2 3868.27 249.795   1
 -11   9   2 3477.44 241.826   1
 -11  -9   2 3473.00 244.270   1
  10   9  -2 354.210 47.1215   1
  10  -9  -2 224.505 40.3150   1
 -10  -9   2 271.140 45.2867   1
 -10   9   2 230.566 38.7906   1
   9   9  -2 4629.67 273.077   1
   9  -9  -2 4058.57 265.352   1
  -9   9   2 4348.18 265.766   1
  -8  -9   2 2243.59 154.954   1
   8   9  -2 1990.18 152.123   1
  -7  -9   2 7179.12 478.884   1
   7   9  -2 8234.49 484.014   1
   6   9  -2 12260.7 772.258   1
  -6  -9   2 13360.9 773.167   1
   6  -9  -2 12230.7 768.615   1
  -5   9   2 21365.3 1263.27   1
   5   9  -2 18927.6 1263.35   1
  -5  -9   2 22048.0 1267.37   1
   5  -9  -2 21802.1 1264.50   1
  -4   9   2 4671.43 311.771   1
   4   9  -2 4671.03 313.399   1
  -4  -9   2 5365.80 316.792   1
  -3   9   2 122.737 29.0711   1
   3   9  -2 75.4206 27.5002   1
  -3  -9   2 94.4639 29.6785   1
   3  -9  -2 37.4072 23.8141   1
   2   9  -2 2126.73 141.348   1
  -2   9   2 2009.22 138.433   1
  -2  -9   2 1764.52 137.927   1
   2  -9  -2 1838.24 137.729   1
  -1   9   2 9397.19 578.313   1
   1  -9  -2 9364.51 577.498   1
   0   9   2 12121.3 733.341   1
   0  -9  -2 11889.9 732.788   1
   1   9   2 10203.6 575.680   1
  -1  -9  -2 8518.03 571.613   1
  -2   9  -2 2763.78 191.828   1
   2  -9   2 2780.58 190.960   1
  -3   9  -2 270.084 41.6254   1
   3   9   2 277.850 39.9103   1
   3  -9   2 219.578 37.0452   1
  -3  -9  -2 242.795 35.9889   1
   4  -9   2 17610.6 1045.01   1
   4   9   2 16722.9 1046.27   1
  -4  -9  -2 17940.1 1043.97   1
  -4   9  -2 16653.8 1042.61   1
   5  -9   2 12.1564 20.6050   1
  -5   9  -2 43.9294 28.9672   1
  -5  -9  -2 18.4400 27.2619   1
   5   9   2 12.2946 27.2649   1
  -6   9  -2 19991.3 1182.87   1
   6   9   2 21438.4 1186.76   1
  -6  -9  -2 22534.2 1188.06   1
   7  -9   2 6.47809 21.4833   1
  -7   9  -2 24.5767 23.2182   1
   7   9   2 80.9322 26.8921   1
  -7  -9  -2 25.7315 22.3674   1
   8  -9   2 2554.08 171.822   1
  -8   9  -2 2225.64 167.106   1
   8   9   2 2339.23 172.477   1
  -8  -9  -2 2377.82 169.256   1
   9  -9   2 3785.28 248.686   1
  -9   9  -2 3383.66 244.493   1
   9   9   2 3806.87 247.909   1
  -9  -9  -2 3675.07 246.900   1
 -10   9  -2 1891.58 134.165   1
  10  -9   2 1523.75 130.307   1
 -11  -9  -2 7.34271 29.2064   1
  11   9   2-30.2957 33.0948   1
  12   9   2 1950.75 147.475   1
  12  -9   2 1913.72 146.990   1
 -12  -9  -2 1879.19 145.702   1
 -12   9  -2 1945.38 148.271   1
  13  -9   2-22.4404 29.7478   1
 -13   9  -2-14.5966 27.4825   1
  13   9   2 22.4212 29.7223   1
 -13  -9  -2 15.4502 34.7016   1
 -14   9  -2 2721.31 201.477   1
  14  -9   2 2974.52 203.788   1
  15  -9   2-7.75699 34.3812   1
 -15   9  -2 52.8022 38.1991   1
  15   9   2 23.2886 34.8816   1
 -15  -9  -2-7.94155 32.1338   1
  16  -9   2 282.539 51.7987   1
 -16   9  -2 329.724 55.3342   1
 -16  -9  -2 440.558 60.8227   1
  16   9   2 363.302 56.0093   1
  17   9   2 75.0891 31.0554   1
 -17  -9  -2 119.139 43.5683   1
 -17   9  -2 170.097 42.8370   1
  17  -9   2 110.926 40.2100   1
  18   9   2 23.5877 34.8932   1
 -18  -9  -2 80.4406 42.0507   1
 -18   9  -2 23.3985 32.6412   1
  18  -9   2 15.8802 28.7925   1
  19   9   2 15.9985 29.6639   1
 -19  -9  -2 46.4269 34.3952   1
 -19   9  -2 54.6061 35.6180   1
  19  -9   2 79.4165 35.7795   1
  20   9   2 114.917 42.6681   1
 -20  -9  -2 143.031 41.3678   1
 -20   9  -2 217.585 46.9173   1
  20  -9   2 174.049 44.0085   1
  21   9   2 15.4123 27.3170   1
 -21  -9  -2 28.4488 24.6624   1
 -21   9  -2 23.1114 35.0892   1
  21  -9   2 7.84102 28.9754   1
  22   9   2 14.5281 34.4862   1
 -22   9  -2 83.2407 45.1596   1
 -22  -9  -2 69.3214 38.7718   1
 -23 -10   2 22.1123 26.6913   1
  23  10  -2 15.5743 34.9992   1
 -22 -10   2 78.5177 40.2589   1
  22  10  -2 15.3437 35.4794   1
 -21 -10   2-25.1879 42.9608   1
  21  10  -2 37.0405 33.7291   1
  20  10  -2 53.9480 35.2096   1
 -20 -10   2 48.8029 40.8475   1
 -20  10   2 47.7114 36.3212   1
 -19 -10   2-8.03510 38.4635   1
 -19  10   2-15.7724 33.9678   1
  19 -10  -2-16.3632 32.5467   1
 -18 -10   2 306.141 48.5670   1
  18  10  -2 251.411 46.0633   1
  17  10  -2 484.054 63.9720   1
 -17 -10   2 539.996 65.4371   1
 -17  10   2 456.553 60.6793   1
  17 -10  -2 455.619 60.5458   1
  16  10  -2 2090.91 167.700   1
 -16 -10   2 2375.48 171.764   1
 -16  10   2 2214.88 168.268   1
  16 -10  -2 2503.54 172.862   1
 -15  10   2 7.24017 32.0805   1
  15 -10  -2-7.59375 29.6740   1
  14  10  -2 1437.78 120.199   1
 -14 -10   2 1616.80 124.010   1
  14 -10  -2 1393.60 119.577   1
  13  10  -2 418.825 56.9316   1
  13 -10  -2 441.371 58.1918   1
 -13 -10   2 426.195 58.2126   1
 -13  10   2 443.903 56.2868   1
  12 -10  -2 7658.88 449.838   1
  12  10  -2 7241.91 450.225   1
 -12  10   2 7590.89 447.706   1
  11  10  -2 205.165 43.7133   1
  11 -10  -2 147.930 39.1774   1
 -11  10   2 205.822 39.4064   1
 -11 -10   2 294.358 48.4834   1
  10 -10  -2 8109.61 555.898   1
 -10  10   2 10073.3 564.604   1
  -9 -10   2 130.683 36.9438   1
  -9  10   2 50.7138 28.1126   1
   9  10  -2 27.5407 34.4479   1
   9 -10  -2 114.169 30.7366   1
  -8 -10   2 865.656 82.8638   1
   8  10  -2 915.755 84.7933   1
  -8  10   2 926.664 81.8997   1
   8 -10  -2 975.482 82.4727   1
  -7  10   2 4901.22 335.392   1
   7  10  -2 5775.69 346.056   1
  -7 -10   2 5278.52 340.942   1
   7 -10  -2 5275.22 339.160   1
  -6  10   2 6503.88 439.699   1
   6  10  -2 7556.57 447.204   1
  -6 -10   2 6956.65 444.814   1
   6 -10  -2 7212.16 442.553   1
  -5  10   2 1253.64 99.6054   1
   5  10  -2 1116.55 100.317   1
  -5 -10   2 1440.54 106.764   1
   5 -10  -2 1276.38 100.138   1
  -4  10   2 4192.91 298.453   1
   4  10  -2 4096.99 300.841   1
  -4 -10   2 5155.54 304.609   1
   4 -10  -2 5286.94 304.656   1
   3  10  -2 17368.7 1004.64   1
  -3  10   2 16076.6 1000.70   1
  -3 -10   2 16466.2 1002.61   1
   3 -10  -2 16310.6 1001.70   1
  -2  10   2 13513.8 828.972   1
   2  10  -2 14311.8 833.434   1
   2 -10  -2 13039.8 828.857   1
  -2 -10   2 13674.6 830.635   1
   1  10  -2 1164.84 91.4074   1
  -1  10   2 949.768 87.3795   1
   1 -10  -2 1154.26 90.7885   1
  -1 -10   2 975.371 89.6165   1
   0  10  -2 278.895 41.6918   1
   0  10   2 232.755 39.2242   1
   0 -10  -2 223.176 35.7847   1
   0 -10   2 260.678 41.2386   1
  -1  10  -2 13298.7 787.699   1
   1  10   2 13832.2 787.975   1
  -1 -10  -2 12502.4 785.127   1
   1 -10   2 11904.8 786.096   1
   2  10   2 3454.77 211.972   1
  -2 -10  -2 3342.87 210.897   1
   2 -10   2 3033.31 210.228   1
  -3  10  -2 25607.9 1573.81   1
   3  10   2 29496.1 1581.19   1
   3 -10   2 25459.3 1574.03   1
  -3 -10  -2 24999.1 1572.82   1
   4 -10   2 8996.43 573.335   1
   4  10   2 9904.74 576.920   1
  -4  10  -2 8394.41 570.802   1
  -4 -10  -2 9812.14 575.148   1
   5 -10   2 12242.2 823.221   1
   5  10   2 12973.0 825.152   1
  -5 -10  -2 14666.7 828.407   1
  -5  10  -2 14389.3 827.869   1
   6 -10   2 138.932 35.0180   1
  -6  10  -2 92.4873 33.5809   1
  -6 -10  -2 152.281 39.8329   1
   6  10   2 134.944 37.0470   1
   7 -10   2 7758.86 489.679   1
  -7  10  -2 7421.32 488.400   1
   7  10   2 8083.98 492.775   1
  -7 -10  -2 7954.89 491.607   1
   8 -10   2 572.123 65.7654   1
  -8  10  -2 528.477 61.1243   1
   8  10   2 606.277 63.6197   1
  -8 -10  -2 635.188 64.3489   1
   9 -10   2 1926.68 141.792   1
  -9  10  -2 1805.73 139.600   1
  -9 -10  -2 1936.52 142.480   1
   9  10   2 1702.90 139.182   1
  10 -10   2 195.464 43.1869   1
  10  10   2 144.673 36.7238   1
 -10 -10  -2 160.054 40.2850   1
  11 -10   2 2584.46 178.773   1
 -11  10  -2 2313.89 173.546   1
  11  10   2 2422.82 176.566   1
 -11 -10  -2 2357.80 176.740   1
  12 -10   2 30.6099 33.1138   1
 -12  10  -2 65.5355 34.1666   1
  12  10   2 46.1875 34.7333   1
 -12 -10  -2 75.9895 35.6417   1
 -13  10  -2 5240.84 342.735   1
  13 -10   2 5181.99 343.200   1
  14 -10   2 447.578 59.3999   1
 -14  10  -2 325.432 52.3825   1
  14  10   2 330.848 50.6386   1
 -14 -10  -2 291.789 50.0402   1
  15 -10   2 158.702 39.9587   1
 -15  10  -2 252.544 44.4142   1
  15  10   2 133.125 38.6172   1
 -15 -10  -2 211.593 44.2968   1
  16 -10   2 39.9864 35.9570   1
 -16  10  -2 30.8695 31.7690   1
 -16 -10  -2 55.7332 29.4389   1
  16  10   2-7.83402 23.9031   1
  17 -10   2 393.163 58.2866   1
 -17  10  -2 333.574 54.9076   1
 -17 -10  -2 450.268 60.8319   1
  17  10   2 421.957 56.1629   1
  18  10   2-15.1799 38.0162   1
 -18 -10  -2 8.24155 37.0221   1
 -18  10  -2 15.5268 30.8750   1
  18 -10   2-23.9497 33.3508   1
  19  10   2 61.9963 31.1952   1
 -19 -10  -2 62.5895 33.0386   1
 -19  10  -2 69.6890 43.4413   1
  19 -10   2 174.447 45.6149   1
 -20 -10  -2 7.44134 35.2132   1
  20  10   2 39.3195 35.8245   1
  21  10   2 24.2646 36.3376   1
 -21 -10  -2 13.4346 30.1807   1
 -21  10  -2-7.60678 39.7264   1
  21 -10   2 7.78900 34.9938   1
 -22 -11   2 7.83464 37.0469   1
  22  11  -2-7.43461 36.4188   1
 -21 -11   2 115.546 44.9393   1
  21  11  -2 124.906 40.5034   1
  19  11  -2 398.418 56.4549   1
 -19 -11   2 340.384 57.6942   1
 -19  11   2 326.540 52.2680   1
  19 -11  -2 285.910 53.1945   1
  18  11  -2 23.2124 38.8452   1
 -18 -11   2 63.4440 38.4958   1
 -18  11   2 53.8592 32.2521   1
  18 -11  -2 40.4334 30.5665   1
  17  11  -2 100.129 35.8361   1
 -17 -11   2 62.6867 30.9847   1
  16  11  -2 978.797 93.4710   1
 -16 -11   2 872.757 90.1793   1
 -16  11   2 916.327 88.8229   1
  16 -11  -2 1085.17 94.0677   1
  15  11  -2 1118.78 97.4419   1
 -15 -11   2 1082.82 96.7059   1
 -15  11   2 977.953 92.9561   1
  15 -11  -2 1015.19 95.8521   1
 -14  11   2 546.410 64.5698   1
  14 -11  -2 607.984 67.7804   1
  13  11  -2 2091.27 157.550   1
 -13 -11   2 2173.47 158.898   1
 -13  11   2 2119.95 156.717   1
  13 -11  -2 2007.01 155.708   1
  12  11  -2 1513.76 125.947   1
 -12 -11   2 1668.01 127.056   1
 -11 -11   2 8726.34 524.662   1
  11  11  -2 8460.60 524.433   1
 -11  11   2 7770.31 519.245   1
  11 -11  -2 8231.06 521.079   1
 -10  11   2 332.578 49.4442   1
  10  11  -2 427.068 52.2286   1
 -10 -11   2 389.515 51.0882   1
  10 -11  -2 376.196 51.2633   1
  -9 -11   2 3334.34 224.548   1
   9  11  -2 3169.38 222.698   1
  -9  11   2 2952.54 219.264   1
   9 -11  -2 3494.17 224.027   1
  -8  11   2 82.7558 31.7465   1
   8 -11  -2 40.2937 29.9795   1
   7  11  -2 3768.42 226.520   1
  -7 -11   2 3446.99 220.631   1
   7 -11  -2 3253.05 218.516   1
  -6  11   2 797.641 79.2874   1
   6  11  -2 916.697 86.5360   1
  -6 -11   2 922.990 84.5348   1
   6 -11  -2 1008.74 82.4296   1
  -5  11   2 1857.06 135.999   1
   5  11  -2 1677.83 135.224   1
  -5 -11   2 1899.39 137.776   1
   5 -11  -2 1777.41 135.212   1
  -4  11   2 156.530 35.5939   1
   4  11  -2 125.320 39.5225   1
  -4 -11   2 183.201 41.2548   1
   4 -11  -2 182.867 38.1733   1
   3  11  -2 26835.0 1569.59   1
  -3 -11   2 25703.5 1566.96   1
   3 -11  -2 25760.6 1567.05   1
   2  11  -2 16777.1 1051.75   1
  -2  11   2 16580.4 1049.70   1
   2 -11  -2 18375.2 1052.72   1
  -2 -11   2 17648.3 1051.69   1
   1  11  -2 10786.8 646.684   1
  -1  11   2 9924.47 643.765   1
  -1 -11   2 10656.7 646.135   1
   0  11  -2 547.936 63.5207   1
   0  11   2 536.826 61.2194   1
   0 -11  -2 610.203 62.3673   1
   0 -11   2 588.474 63.2610   1
  -1  11  -2 436.639 56.2738   1
  -1 -11  -2 467.153 56.9592   1
   1 -11   2 578.395 61.0148   1
  -2  11  -2 215.271 38.7837   1
   2  11   2 267.430 43.8354   1
  -2 -11  -2 118.000 33.8043   1
   2 -11   2 208.249 38.6994   1
  -3  11  -2 826.000 77.3413   1
  -3 -11  -2 727.499 75.0963   1
   3 -11   2 753.136 75.2882   1
   4  11   2 8576.34 481.613   1
  -4 -11  -2 7309.12 474.758   1
  -4  11  -2 6951.68 473.287   1
   4 -11   2 7558.09 476.161   1
   5  11   2 1696.47 123.402   1
  -5 -11  -2 1567.36 121.160   1
  -5  11  -2 1624.69 122.124   1
   5 -11   2 1292.68 119.571   1
   6  11   2 2294.21 152.607   1
  -6 -11  -2 1875.34 147.119   1
  -6  11  -2 1890.74 146.950   1
   6 -11   2 1938.87 147.776   1
  -7  11  -2 1026.53 89.9188   1
   7  11   2 980.811 91.2802   1
  -8 -11  -2 5436.50 370.799   1
   8  11   2 6109.19 375.605   1
   9  11   2 248.970 44.3601   1
  -9  11  -2 166.372 38.2374   1
   9 -11   2 172.799 40.6468   1
  -9 -11  -2 181.298 39.8527   1
  10  11   2 66.3326 35.7908   1
 -10  11  -2 56.6143 29.6836   1
  10 -11   2 14.7685 28.9785   1
 -10 -11  -2 44.1528 30.8570   1
  11  11   2 352.184 51.5282   1
 -11  11  -2 312.403 51.9169   1
  11 -11   2 271.356 49.3413   1
 -11 -11  -2 344.889 54.6384   1
 -12  11  -2 2380.86 182.362   1
  12 -11   2 2694.64 186.315   1
  13 -11   2 140.070 39.7337   1
 -13 -11  -2 61.9714 36.1003   1
 -13  11  -2 185.017 39.4099   1
  13  11   2 140.143 36.7278   1
 -14  11  -2 1186.97 107.256   1
  14 -11   2 1269.49 109.712   1
 -14 -11  -2 1476.41 113.991   1
  14  11   2 1179.80 107.312   1
  15 -11   2 64.1786 34.0408   1
 -15 -11  -2 143.180 43.9785   1
  15  11   2 186.932 41.5327   1
 -15  11  -2 190.394 46.1165   1
  16 -11   2 129.113 40.2697   1
 -16 -11  -2 137.344 40.7547   1
 -16  11  -2 115.032 40.7767   1
  16  11   2 139.235 38.6638   1
  17  11   2 7.71629 28.5272   1
 -17 -11  -2 40.1293 28.4603   1
 -18  11  -2 285.028 51.4105   1
  18 -11   2 283.173 49.9381   1
 -19  11  -2-38.4220 38.5009   1
  19 -11   2 40.1439 33.0264   1
 -19 -11  -2 47.5401 40.9705   1
  19  11   2 15.1469 31.1551   1
 -20  11  -2 38.0558 34.2803   1
  20 -11   2 15.9026 35.3196   1
 -20 -11  -2 37.2160 33.9755   1
  20  11   2 75.9488 40.1317   1
 -22 -12   2 7.94208 36.1575   1
  22  12  -2 7.00570 25.8716   1
 -21 -12   2 23.3496 34.4954   1
  21  12  -2 7.37439 26.1289   1
 -20 -12   2 155.506 47.0351   1
  20  12  -2 233.643 48.3187   1
 -19 -12   2 86.7130 33.5066   1
  19  12  -2 130.688 39.8151   1
  18  12  -2 212.807 40.7760   1
 -18 -12   2 204.293 40.4523   1
 -18  12   2 170.248 44.1489   1
  17 -12  -2 303.791 49.4848   1
  17  12  -2 209.614 46.0489   1
 -17 -12   2 186.647 45.0378   1
 -17  12   2 145.610 40.6661   1
  15 -12  -2 22.8029 31.8110   1
  15  12  -2 30.6888 29.5030   1
 -15 -12   2 39.4625 28.0183   1
 -14 -12   2 341.345 51.7042   1
  14 -12  -2 373.552 55.1760   1
  14  12  -2 319.091 52.3767   1
 -14  12   2 425.179 58.7744   1
 -13 -12   2 354.602 54.1125   1
  13  12  -2 419.011 56.5441   1
 -13  12   2 383.229 53.9320   1
  13 -12  -2 369.428 52.3327   1
  12 -12  -2 2089.96 158.466   1
 -12  12   2 2098.15 157.590   1
 -11 -12   2 171.813 41.6764   1
  11  12  -2 173.146 40.0998   1
 -11  12   2 122.468 39.5641   1
  11 -12  -2 189.855 42.1919   1
  10  12  -2 405.575 51.1870   1
 -10 -12   2 331.655 48.6059   1
  -9  12   2 441.743 56.2731   1
   9  12  -2 465.459 60.2196   1
  -9 -12   2 571.299 64.9775   1
   9 -12  -2 490.265 59.1523   1
  -8  12   2 40.7864 30.6222   1
   8  12  -2 36.5396 25.4175   1
  -8 -12   2 21.3461 25.8447   1
   8 -12  -2 69.6562 34.5836   1
  -7  12   2 5137.92 378.075   1
   7  12  -2 6527.57 389.497   1
  -7 -12   2 6352.44 385.739   1
   7 -12  -2 6003.15 383.765   1
  -6  12   2 2050.55 151.095   1
   6  12  -2 1964.21 152.602   1
  -6 -12   2 2134.88 154.842   1
   6 -12  -2 2068.91 152.521   1
  -5  12   2 581.342 66.9625   1
   5 -12  -2 791.875 72.3919   1
  -4  12   2 1621.58 128.845   1
   4 -12  -2 1753.55 130.786   1
   3  12  -2 6504.78 447.427   1
  -3  12   2 6638.68 448.384   1
   3 -12  -2 7687.90 450.697   1
  -3 -12   2 7583.31 450.569   1
   2  12  -2 5945.72 343.042   1
  -2  12   2 5658.37 340.361   1
  -2 -12   2 4504.48 335.346   1
   2 -12  -2 4908.97 335.850   1
   1  12  -2 10268.9 623.825   1
  -1  12   2 10505.0 623.641   1
   1 -12  -2 9786.60 621.668   1
  -1 -12   2 9590.76 621.663   1
   0  12   2 4138.02 281.672   1
   0  12  -2 4232.76 283.154   1
   0 -12   2 4432.12 284.684   1
   0 -12  -2 4262.60 282.717   1
  -1  12  -2 82.6847 28.5219   1
   1  12   2 60.6800 27.4692   1
   1 -12   2 27.7630 22.5833   1
  -2  12  -2 1937.68 138.889   1
   2  12   2 1855.48 137.793   1
  -2 -12  -2 1627.07 134.143   1
   2 -12   2 1824.86 138.885   1
  -3  12  -2 7906.63 513.332   1
  -3 -12  -2 8229.71 515.144   1
   3 -12   2 7283.46 511.012   1
  -4  12  -2 605.050 64.2369   1
   4 -12   2 565.728 62.6693   1
  -5 -12  -2-7.05437 29.0055   1
   5  12   2 7.04711 29.8957   1
  -6  12  -2 89.7456 33.6486   1
   6  12   2 122.728 33.8987   1
  -6 -12  -2 114.447 36.3888   1
   7  12   2 4930.56 339.602   1
  -7 -12  -2 5054.96 340.891   1
  -7  12  -2 5969.45 346.020   1
   7 -12   2 5048.13 341.248   1
   8  12   2 913.954 84.5700   1
   8 -12   2 776.484 81.1010   1
  -8 -12  -2 704.695 75.3061   1
  -8  12  -2 828.511 80.3204   1
   9 -12   2 89.4843 38.0310   1
  -9 -12  -2 95.8903 31.6261   1
  -9  12  -2 96.3593 38.2002   1
   9  12   2 45.2549 25.9338   1
  10 -12   2 224.690 45.0765   1
  10  12   2 217.102 45.0589   1
 -10 -12  -2 381.410 51.6458   1
 -10  12  -2 332.524 50.3829   1
  11  12   2 7.57327 31.6526   1
 -11  12  -2 7.29573 31.4313   1
 -11 -12  -2 30.6446 31.5157   1
  11 -12   2 22.7193 32.6252   1
  12  12   2 125.736 39.8485   1
 -12 -12  -2 86.3198 37.1750   1
  13 -12   2 2145.86 174.592   1
 -13 -12  -2 2472.54 178.312   1
  13  12   2 2583.50 181.587   1
 -13  12  -2 2528.66 180.263   1
  14 -12   2 31.5264 29.7624   1
 -14 -12  -2 62.4883 31.1435   1
  14  12   2 23.0348 31.6497   1
 -14  12  -2 29.7021 28.5811   1
  15 -12   2 7.89498 28.5704   1
 -15 -12  -2 7.89740 26.7344   1
 -15  12  -2 15.0728 35.2058   1
  15  12   2 15.4103 29.0218   1
  16  12   2 147.373 41.5428   1
 -16 -12  -2 96.7296 38.3392   1
  17 -12   2 174.544 47.6630   1
 -17  12  -2 227.035 48.5905   1
  18 -12   2 103.016 42.3377   1
 -18 -12  -2 47.8367 35.9771   1
 -18  12  -2 60.2551 39.8692   1
  18  12   2 36.9153 32.8922   1
 -19  12  -2 224.339 47.7099   1
  19  12   2 298.165 50.3854   1
  19 -12   2 196.405 47.1386   1
 -19 -12  -2 238.917 45.1184   1
 -20 -12  -2-22.4576 36.6718   1
  20  12   2 7.31707 33.3118   1
 -21 -13   2-7.46753 36.5826   1
  21  13  -2-7.27391 31.7821   1
 -20 -13   2-7.70920 35.0976   1
  20  13  -2-7.46222 36.5568   1
 -19 -13   2 30.6644 37.5849   1
  19  13  -2 22.5104 33.7416   1
 -18 -13   2 7.67090 34.4653   1
  18  13  -2-30.0107 34.1621   1
 -17 -13   2 53.8028 30.7452   1
  17  13  -2 54.3213 32.0787   1
 -17  13   2 65.2285 39.6226   1
 -16 -13   2 101.179 38.6106   1
  16 -13  -2 112.111 38.3547   1
  16  13  -2 87.0926 37.9328   1
 -16  13   2 119.569 43.2877   1
 -15 -13   2 240.697 47.4786   1
  15  13  -2 183.097 44.6211   1
  15 -13  -2 126.180 40.1062   1
 -15  13   2 275.728 48.1270   1
 -14 -13   2-15.2091 28.7052   1
  14 -13  -2 62.4086 35.5693   1
  14  13  -2 60.8614 34.2324   1
 -14  13   2 61.9312 37.9744   1
 -13 -13   2 15.1506 34.5116   1
  13 -13  -2 54.2194 37.9663   1
  13  13  -2 7.69023 29.5403   1
 -13  13   2 22.9003 30.9055   1
 -12 -13   2 568.625 65.7935   1
  12 -13  -2 493.128 60.2743   1
  12  13  -2 469.597 63.6833   1
 -12  13   2 447.915 59.3558   1
 -11 -13   2 68.1379 35.8704   1
  11 -13  -2 23.0030 32.6061   1
  11  13  -2 53.4084 36.5848   1
 -11  13   2 7.27029 32.2925   1
  10 -13  -2 512.560 65.2615   1
 -10  13   2 643.306 68.4617   1
  -9 -13   2 1627.70 124.625   1
   9  13  -2 1602.83 124.847   1
  -9  13   2 1414.18 119.939   1
   9 -13  -2 1392.52 119.593   1
  -8  13   2 226.915 43.6096   1
   8  13  -2 209.622 42.4320   1
  -8 -13   2 109.336 33.2339   1
   8 -13  -2 240.979 40.6631   1
   7  13  -2 393.801 58.6108   1
  -7 -13   2 440.400 58.5403   1
   6  13  -2 577.384 65.8488   1
  -6 -13   2 465.393 60.8041   1
   5  13  -2 738.919 73.2466   1
  -5  13   2 667.175 68.9129   1
   5 -13  -2 641.569 68.0239   1
  -5 -13   2 579.137 67.0937   1
  -4  13   2 366.339 52.0333   1
   4  13  -2 444.801 54.3395   1
  -4 -13   2 424.357 53.1377   1
   4 -13  -2 454.325 55.6854   1
  -3  13   2 323.658 50.1647   1
   3  13  -2 284.640 48.7089   1
  -3 -13   2 351.015 49.2565   1
   3 -13  -2 323.856 49.2758   1
  -2  13   2 5729.26 357.138   1
   2  13  -2 5541.41 356.531   1
  -2 -13   2 5361.31 355.659   1
   2 -13  -2 5319.34 353.615   1
   1  13  -2 428.352 55.9620   1
  -1  13   2 374.073 52.9055   1
   1 -13  -2 395.136 53.8813   1
  -1 -13   2 428.989 55.7665   1
   0  13  -2 303.539 52.0140   1
   0 -13   2 435.912 54.3663   1
  -1  13  -2 2351.33 166.600   1
   1 -13   2 2167.20 164.209   1
   2  13   2 1138.28 97.0495   1
  -2  13  -2 1111.45 97.5053   1
   2 -13   2 966.902 95.3057   1
  -2 -13  -2 1143.96 98.2784   1
  -3  13  -2 1763.70 140.088   1
   3  13   2 1863.54 143.152   1
  -3 -13  -2 1855.41 142.004   1
   3 -13   2 1929.60 142.740   1
  -4 -13  -2 1161.81 99.8776   1
   4  13   2 1091.87 99.9984   1
  -4  13  -2 1284.00 103.380   1
   4 -13   2 1173.79 100.329   1
  -5  13  -2 179.535 37.7701   1
   5  13   2 152.791 39.3372   1
  -5 -13  -2 254.910 44.5445   1
   5 -13   2 203.496 41.0890   1
   6  13   2 14.7810 31.0464   1
  -6 -13  -2 88.4876 37.4758   1
   6 -13   2 67.5551 31.5268   1
   7  13   2-7.51729 30.4081   1
  -7 -13  -2-7.49058 31.2936   1
  -7  13  -2 7.21050 31.0506   1
   7 -13   2-15.2028 31.7564   1
   8  13   2 1101.41 97.2314   1
  -8 -13  -2 1112.54 96.2480   1
  -8  13  -2 958.386 91.3861   1
   8 -13   2 996.755 93.6979   1
  -9  13  -2 368.230 55.5207   1
   9 -13   2 410.786 55.2360   1
  10 -13   2 305.499 52.7952   1
 -10  13  -2 274.024 52.3443   1
 -10 -13  -2 288.940 51.6911   1
  11  13   2 68.6318 34.0818   1
  11 -13   2 185.471 39.7789   1
 -11  13  -2 146.330 43.1631   1
 -11 -13  -2 92.0189 36.9646   1
  12  13   2 468.351 56.5609   1
 -12 -13  -2 381.662 56.9880   1
  12 -13   2 404.355 58.5679   1
 -12  13  -2 436.614 61.9911   1
  13 -13   2-15.4154 33.6968   1
 -13  13  -2-24.5362 28.9924   1
  14 -13   2 31.2014 33.1033   1
 -14 -13  -2 31.0024 34.3539   1
  14  13   2-15.4810 31.3219   1
 -14  13  -2 22.5423 35.5426   1
  15 -13   2 15.7042 36.2242   1
 -15 -13  -2 23.4783 27.1238   1
  15  13   2 22.7169 27.4107   1
 -15  13  -2-7.52677 32.8969   1
  16 -13   2 23.5704 31.8761   1
 -16 -13  -2 7.84281 34.8392   1
  16  13   2 76.5112 37.9840   1
 -16  13  -2 52.7130 31.5560   1
  17 -13   2 46.9855 39.2419   1
 -17 -13  -2 69.5783 41.1880   1
  17  13   2-7.49428 36.3127   1
 -17  13  -2-7.50814 30.3946   1
  18 -13   2 225.789 47.6948   1
  18  13   2 221.530 46.3117   1
 -18 -13  -2 92.1671 40.8569   1
 -18  13  -2 126.576 39.6778   1
  19  13   2 67.4946 37.1680   1
 -19 -13  -2 64.2947 33.2719   1
 -19 -14   2-7.49085 31.2930   1
  19  14  -2 7.30833 31.0039   1
 -18 -14   2 7.51101 31.8753   1
  18  14  -2 22.1499 34.0614   1
 -17 -14   2 75.7623 36.4011   1
  17  14  -2 145.820 43.2733   1
 -16  14   2-15.9361 32.2298   1
  16  14  -2 7.75488 33.8808   1
 -16 -14   2 15.4881 36.1693   1
 -15  14   2 7.91130 37.4678   1
  15  14  -2 22.7096 34.5238   1
  15 -14  -2 40.1892 32.5790   1
 -15 -14   2 68.9168 38.4102   1
 -14  14   2 77.1866 38.8141   1
  14  14  -2 30.2844 27.6080   1
  14 -14  -2 80.7826 34.4439   1
 -14 -14   2 60.5339 30.2896   1
  13 -14  -2 312.947 52.5663   1
 -12  14   2 54.0881 39.1382   1
  12  14  -2 23.5513 27.2192   1
  12 -14  -2 15.7765 32.9754   1
 -12 -14   2 7.50443 22.8818   1
 -11  14   2 318.064 51.6652   1
  11  14  -2 299.258 50.3822   1
 -11 -14   2 336.148 51.7540   1
  11 -14  -2 325.688 50.8412   1
  10 -14  -2 353.591 52.2588   1
  10  14  -2 483.251 60.7068   1
 -10  14   2 382.215 52.9706   1
 -10 -14   2 325.128 52.7694   1
   9 -14  -2-7.47492 30.7348   1
   9  14  -2-15.0497 32.4026   1
  -9  14   2-14.9877 30.3116   1
  -9 -14   2 30.3122 32.6317   1
   8 -14  -2 330.729 48.8661   1
  -8  14   2 277.721 49.2016   1
   7 -14  -2 149.986 40.0478   1
   7  14  -2 78.1301 37.0301   1
  -7  14   2 96.9453 38.6701   1
  -7 -14   2 104.559 38.7264   1
   6 -14  -2 44.2867 33.1669   1
   6  14  -2 15.1301 32.5864   1
  -6  14   2 7.28014 30.8959   1
  -6 -14   2-7.57689 32.1543   1
  -5  14   2 598.817 67.4818   1
   5  14  -2 584.680 66.9549   1
   5 -14  -2 490.383 63.3151   1
  -5 -14   2 708.859 71.2799   1
   4 -14  -2 158.605 38.3469   1
   4  14  -2 81.3368 36.5433   1
  -4  14   2 131.253 39.1423   1
  -4 -14   2 126.588 37.6036   1
   3  14  -2 242.013 43.1338   1
  -3  14   2 355.289 52.6409   1
   3 -14  -2 239.629 43.9215   1
  -3 -14   2 312.821 44.4919   1
  -2  14   2 500.016 65.4050   1
   2  14  -2 603.066 64.6714   1
  -2 -14   2 633.028 64.6535   1
   2 -14  -2 609.196 67.6968   1
   1  14  -2 29.4577 26.1722   1
  -1  14   2 50.4816 30.2047   1
  -1 -14   2 35.5407 31.5700   1
   1 -14  -2 35.5348 32.4258   1
   0  14  -2 706.123 69.8541   1
   0  14   2 560.400 69.0148   1
   0 -14  -2 539.121 65.4062   1
   0 -14   2 672.080 69.2867   1
   1  14   2 730.257 73.9836   1
  -1  14  -2 685.820 72.4167   1
   1 -14   2 663.633 68.5555   1
  -1 -14  -2 628.052 70.7841   1
   2 -14   2 81.6514 36.8506   1
  -2 -14  -2 66.8629 32.0800   1
  -2  14  -2 117.076 39.7921   1
   2  14   2 141.442 39.3313   1
  -3 -14  -2 14.7558 30.4354   1
   3  14   2 54.6260 34.6649   1
  -3  14  -2 52.5863 27.2894   1
  -4  14  -2 571.814 70.0365   1
   4  14   2 877.766 80.8998   1
  -4 -14  -2 724.577 74.0218   1
   4 -14   2 750.374 77.2949   1
   5  14   2 74.3407 33.8820   1
   5 -14   2-7.43456 32.0556   1
  -5  14  -2 22.3603 26.4483   1
   6 -14   2 260.965 45.5388   1
   6  14   2 294.252 52.0169   1
  -6 -14  -2 338.761 54.2432   1
  -6  14  -2 326.679 49.4945   1
  -7  14  -2 239.205 44.7314   1
   7 -14   2 244.855 45.3311   1
   8  14   2 7.80284 32.0843   1
  -8 -14  -2-14.9284 33.9807   1
   9 -14   2 437.065 57.2141   1
   9  14   2 438.048 59.3340   1
  -9  14  -2 361.562 50.9128   1
  -9 -14  -2 277.118 49.4145   1
  10 -14   2 15.6290 33.1532   1
  10  14   2-7.65343 37.9161   1
 -10  14  -2-15.1932 38.4617   1
 -10 -14  -2 30.5377 33.3563   1
  11 -14   2 23.4156 33.6693   1
  11  14   2 45.7898 35.2526   1
 -11  14  -2 7.71157 36.0731   1
 -11 -14  -2 53.2972 32.8469   1
  12 -14   2 211.122 48.3117   1
 -12  14  -2 332.835 52.7374   1
  12  14   2 206.596 46.6867   1
 -12 -14  -2 228.164 42.6659   1
  13  14   2 23.9176 31.3487   1
 -13 -14  -2 92.7165 31.9594   1
 -14  14  -2 109.415 38.0230   1
  14 -14   2 47.0464 31.3968   1
  14  14   2 38.5391 35.2788   1
 -14 -14  -2 53.6820 32.7386   1
 -15  14  -2-7.84331 35.2375   1
  15 -14   2 23.5522 31.2270   1
  15  14   2 37.3857 35.3616   1
 -15 -14  -2-15.3243 36.6754   1
  16  14   2 44.7977 38.2655   1
 -16 -14  -2 30.5111 37.8532   1
 -17  14  -2 153.590 48.7352   1
  17  14   2 200.367 42.8521   1
 -17 -14  -2 183.988 44.1963   1
  17 -14   2 106.633 35.5665   1
 -18 -14  -2-29.6789 34.6714   1
  18  14   2-7.23142 35.0354   1
 -18 -15   2 36.5442 29.5711   1
  18  15  -2-7.23392 26.1800   1
 -16 -15   2 114.869 36.2510   1
  16  15  -2 82.7973 37.3413   1
 -15 -15   2 60.3966 36.7111   1
  15  15  -2 52.2445 39.1159   1
 -14  15   2 7.95002 36.1924   1
  14  15  -2 14.9908 36.7179   1
 -14 -15   2-14.9758 34.9743   1
  14 -15  -2 16.2909 31.8314   1
 -13  15   2-15.6478 38.3331   1
  13  15  -2-7.66857 30.5061   1
 -13 -15   2-29.9977 32.7731   1
  13 -15  -2 8.01029 38.7976   1
 -12  15   2 62.1787 39.9935   1
  12  15  -2 140.783 40.6547   1
 -12 -15   2 59.8112 31.5216   1
  12 -15  -2 15.7070 33.5876   1
  11 -15  -2 15.4045 30.0991   1
 -11  15   2-7.70704 32.1972   1
  10  15  -2 286.296 49.5148   1
 -10 -15   2 197.414 43.1865   1
   9 -15  -2-15.5582 29.8807   1
   9  15  -2 37.8522 33.1019   1
  -9 -15   2 7.62413 30.3498   1
  -9  15   2 61.0199 34.2891   1
   8 -15  -2 15.5433 35.3879   1
   8  15  -2 15.2535 33.8026   1
  -8 -15   2 30.1798 34.8049   1
  -8  15   2-7.76406 32.9467   1
   7 -15  -2 15.2934 28.2388   1
   7  15  -2 7.86846 31.2952   1
  -7 -15   2-7.57718 30.6521   1
  -7  15   2 15.0870 27.8577   1
   6 -15  -2 144.096 37.8660   1
   6  15  -2 101.458 35.8407   1
  -6 -15   2 53.0294 29.4508   1
  -6  15   2 44.8524 33.4577   1
   5 -15  -2 52.3764 31.2964   1
   5  15  -2 7.66474 33.5231   1
  -5 -15   2-15.3214 29.9764   1
  -5  15   2 59.8488 32.7217   1
   4 -15  -2 368.209 52.6703   1
  -4  15   2 464.806 59.3975   1
  -3  15   2 170.903 43.0788   1
   3 -15  -2 131.582 40.2963   1
  -2  15   2 29.7287 31.6523   1
   2  15  -2 22.3902 27.6988   1
  -2 -15   2 81.0138 30.8929   1
   2 -15  -2 51.1458 31.1215   1
  -1  15   2-29.7200 36.8257   1
   1  15  -2-22.3873 30.7051   1
   1 -15  -2 22.3755 33.0681   1
  -1 -15   2-44.0325 33.8649   1
   0  15   2 525.268 66.0341   1
   0 -15   2 617.196 66.9984   1
   0 -15  -2 446.217 60.7910   1
   0  15  -2 600.109 65.0812   1
   1  15   2 151.842 37.9872   1
  -1 -15  -2 91.5136 36.0121   1
  -1  15  -2 151.065 41.3391   1
   2 -15   2 348.022 52.9388   1
   2  15   2 423.366 56.6390   1
  -2 -15  -2 401.414 57.2436   1
  -2  15  -2 298.207 51.1212   1
   3 -15   2 68.4641 31.6957   1
   3  15   2 79.2951 38.7399   1
  -3 -15  -2 120.591 38.5010   1
  -5 -15  -2 387.105 57.0451   1
   6 -15   2 443.266 56.4547   1
   6  15   2 422.135 54.9299   1
  -6 -15  -2 319.364 50.9174   1
  -6  15  -2 354.887 56.7147   1
  -7  15  -2 158.505 42.6012   1
   7 -15   2 174.396 38.5404   1
   7  15   2 293.358 51.0614   1
  -8  15  -2 653.473 71.7010   1
   8  15   2 628.195 71.8795   1
  -8 -15  -2 638.240 70.4167   1
   8 -15   2 532.438 66.7039   1
  -9  15  -2-7.63516 34.7634   1
   9  15   2-7.84220 28.3786   1
  -9 -15  -2 45.0525 27.7326   1
   9 -15   2-7.88714 34.4641   1
 -10  15  -2 214.382 49.4965   1
  10  15   2 321.115 49.1106   1
 -10 -15  -2 258.755 47.6015   1
  10 -15   2 315.249 52.7508   1
  11  15   2 257.768 48.0550   1
 -11 -15  -2 219.510 44.6119   1
  11 -15   2 193.306 45.6090   1
 -12  15  -2 38.0258 36.4209   1
  12  15   2-7.57173 30.6541   1
  12 -15   2 39.7950 37.1959   1
 -12 -15  -2 30.9771 35.7389   1
 -13  15  -2-7.72878 34.7179   1
  13 -15   2 7.85086 31.2218   1
 -14  15  -2 115.693 37.5120   1
  14  15   2 213.354 42.6445   1
 -14 -15  -2 128.273 36.7431   1
  14 -15   2 132.663 40.4716   1
 -15  15  -2 76.7210 39.7021   1
  15  15   2 161.299 44.0564   1
 -15 -15  -2 97.4436 38.8098   1
  15 -15   2 69.7372 35.7728   1
 -16  15  -2 30.4619 40.2356   1
 -16 -15  -2 14.9046 36.9972   1
  16  15   2 72.7087 38.7951   1
 -17 -16   2 43.1634 39.5142   1
  17  16  -2 59.2584 36.4099   1
 -16 -16   2 29.8947 37.0243   1
  16  16  -2-21.7312 37.4463   1
 -15 -16   2 7.39658 35.4024   1
  15  16  -2-21.9208 36.2007   1
 -14 -16   2-29.6031 37.0832   1
  14  16  -2-7.36842 34.8588   1
 -13 -16   2 66.5665 38.4167   1
  13  16  -2 60.5049 36.8153   1
 -12  16   2 7.84762 37.1101   1
  12  16  -2 7.73941 27.4127   1
 -12 -16   2-7.39813 27.3194   1
  12 -16  -2 23.8194 34.1912   1
 -11  16   2 62.3567 40.1011   1
  11  16  -2 38.1014 36.7117   1
 -11 -16   2 98.2981 36.0013   1
  11 -16  -2 87.7825 41.8834   1
  10 -16  -2 7.96203 28.8056   1
  10  16  -2 23.1100 38.1618   1
 -10 -16   2 7.55903 34.4115   1
 -10  16   2-23.7440 37.8793   1
   9 -16  -2 301.425 51.4098   1
   9  16  -2 281.869 49.6434   1
  -9 -16   2 373.103 52.7123   1
  -9  16   2 299.379 50.1030   1
   8 -16  -2 7.82062 31.6350   1
   8  16  -2 22.8279 31.7897   1
  -8 -16   2-15.1521 34.9411   1
  -8  16   2 7.71225 33.6960   1
   7 -16  -2 101.146 41.1392   1
   7  16  -2 47.0180 37.1728   1
  -7 -16   2 15.1307 32.7109   1
  -7  16   2 45.9953 39.3329   1
   6 -16  -2 138.164 38.2717   1
   6  16  -2 127.416 36.4773   1
  -6 -16   2 114.289 36.7288   1
  -6  16   2 107.482 39.1098   1
  -5 -16   2 146.555 41.4124   1
   5  16  -2 115.777 42.5987   1
  -4 -16   2 146.335 35.1409   1
   4  16  -2 138.413 34.6257   1
  -3 -16   2 1325.43 115.450   1
   3  16  -2 1475.28 118.541   1
  -2 -16   2 37.5301 32.3287   1
   2  16  -2-15.1405 34.0126   1
  -1 -16   2 1562.77 122.711   1
   1  16  -2 1426.32 121.014   1
   0 -16  -2 15.4808 25.7197   1
   0 -16   2 66.9008 35.6882   1
   0  16  -2 69.1379 35.0853   1
   0  16   2 54.2943 34.0049   1
   1 -16   2 307.211 51.8362   1
   1  16   2 325.861 54.6463   1
  -1 -16  -2 333.124 52.4339   1
   2 -16   2 144.326 40.8557   1
   2  16   2 103.055 42.5697   1
  -2 -16  -2 198.767 42.2551   1
  -2  16  -2 106.356 36.8072   1
   3 -16   2 38.4077 25.4169   1
   3  16   2 23.8069 27.5316   1
  -3 -16  -2 22.9245 29.9012   1
  -3  16  -2 15.1382 29.0864   1
   4 -16   2 30.8886 34.7142   1
   4  16   2 7.71994 35.6285   1
  -4 -16  -2 22.7224 32.6424   1
  -4  16  -2 30.4526 35.1364   1
   5 -16   2 202.468 42.3572   1
  -5  16  -2 171.833 45.1372   1
  -5 -16  -2 76.7682 39.8122   1
   5  16   2 114.398 43.0205   1
  -6  16  -2 331.871 49.8483   1
   6  16   2 232.308 49.6611   1
  -6 -16  -2 419.781 55.1535   1
  -7  16  -2 907.140 90.9325   1
   7  16   2 1065.68 94.0476   1
  -7 -16  -2 1018.90 92.1013   1
   7 -16   2 889.052 89.0388   1
  -8  16  -2-7.68046 38.0489   1
   8  16   2-15.6881 27.7818   1
   8 -16   2 7.61583 32.3092   1
  -8 -16  -2 30.0155 28.7953   1
  -9 -16  -2 373.873 52.3861   1
   9  16   2 351.428 53.0931   1
 -10  16  -2 68.7996 34.1837   1
  10  16   2 91.0672 33.4744   1
  10 -16   2 69.8703 35.1765   1
 -11  16  -2 7.64781 28.8029   1
  11  16   2 22.4927 28.2373   1
 -11 -16  -2 22.4574 30.7839   1
  11 -16   2-23.6982 31.9562   1
 -12  16  -2-7.66952 38.4396   1
  12  16   2 22.3856 35.7395   1
  12 -16   2 15.7398 38.5768   1
 -12 -16  -2 45.7919 31.4119   1
 -13 -16  -2 30.1435 34.3524   1
  13  16   2 30.6770 36.7481   1
 -14  16  -2-7.36858 29.8056   1
  14  16   2 37.4317 39.4823   1
 -14 -16  -2 7.38765 35.7759   1
  14 -16   2-15.8579 36.5676   1
 -15 -16  -2 145.787 36.2559   1
 -15  16  -2 163.311 42.9126   1
  15  16   2 121.847 34.8875   1
 -15 -17   2-35.9685 37.5646   1
  15  17  -2 35.5500 33.6204   1
 -14 -17   2 122.078 40.8238   1
  14  17  -2 79.0385 38.7245   1
 -13 -17   2-29.0298 33.9140   1
  13  17  -2-7.36760 34.4282   1
 -12 -17   2 36.1736 33.3781   1
  12  17  -2-7.60109 35.5136   1
 -11 -17   2-29.6148 35.8552   1
  11  17  -2 45.2940 39.0258   1
 -11  17   2 8.06424 36.7133   1
  10  17  -2-7.64032 37.8520   1
 -10 -17   2-7.48456 34.9601   1
   9 -17  -2 55.3968 40.9097   1
   9  17  -2-7.54929 34.3668   1
  -9 -17   2-22.6240 34.3305   1
  -9  17   2-7.79386 35.9440   1
   8 -17  -2 7.87952 33.4414   1
   8  17  -2 15.0674 34.3097   1
  -8 -17   2 52.8106 32.9754   1
  -8  17   2-23.4312 38.2721   1
   7 -17  -2 93.3114 40.6069   1
   7  17  -2-7.72081 26.7463   1
  -7 -17   2-7.46724 26.4493   1
  -7  17   2-15.7405 37.2173   1
   6 -17  -2 38.3676 34.1860   1
   6  17  -2 23.9435 29.0925   1
  -6 -17   2 75.8653 31.3956   1
  -6  17   2 109.358 40.1233   1
  -5  17   2 195.648 44.8266   1
   5  17  -2 62.2830 34.5794   1
   5 -17  -2 74.9460 33.3305   1
  -5 -17   2 107.298 39.7042   1
  -4  17   2 38.3724 32.0899   1
   4 -17  -2 7.59451 30.2340   1
   3  17  -2 30.7370 40.5278   1
  -3  17   2 15.4045 36.4236   1
   3 -17  -2-7.60061 35.9430   1
  -3 -17   2-7.75057 37.5353   1
   2  17  -2 1598.47 135.513   1
  -2  17   2 1655.12 135.001   1
  -2 -17   2 1900.18 141.060   1
   2 -17  -2 1745.59 136.515   1
  -1  17   2 178.504 39.1111   1
   1 -17  -2 187.457 40.5960   1
  -1 -17   2 82.3965 40.5572   1
   0  17   2 93.6844 34.8012   1
   0  17  -2 75.6013 38.4643   1
   0 -17   2 22.4524 32.4513   1
   0 -17  -2 62.7622 35.9166   1
  -1  17  -2-7.70221 25.4428   1
   1  17   2-7.81743 30.0023   1
   1 -17   2-14.7485 29.8323   1
  -1 -17  -2 86.0958 37.0140   1
   2 -17   2 15.1475 33.0913   1
   2  17   2 8.13866 35.5592   1
  -2 -17  -2 7.69780 28.9889   1
  -2  17  -2-7.69254 35.4787   1
   3 -17   2 275.065 47.4712   1
   3  17   2 126.519 41.9185   1
  -3 -17  -2 159.275 40.7134   1
  -3  17  -2 191.034 39.8142   1
   4 -17   2 38.6138 36.5429   1
  -4  17  -2 7.63165 36.1124   1
   5  17   2 414.898 54.9799   1
  -5 -17  -2 253.410 46.7308   1
   6 -17   2-31.1942 37.3243   1
  -6  17  -2-23.1364 39.0460   1
   6  17   2 7.76935 30.8989   1
  -6 -17  -2 15.2413 29.7805   1
  -7  17  -2-7.79153 34.0413   1
   7  17   2 15.3515 29.9952   1
  -7 -17  -2-15.2851 28.2203   1
   7 -17   2-7.83118 32.2002   1
  -8  17  -2 258.581 51.7202   1
   8  17   2 376.319 57.6547   1
   8 -17   2 288.318 54.0711   1
  -8 -17  -2 329.079 52.1551   1
  -9  17  -2 90.4955 40.6843   1
   9 -17   2 31.0027 30.4750   1
 -10  17  -2 15.2696 34.3170   1
  10  17   2 59.8270 39.8428   1
  10 -17   2-7.56689 29.0613   1
 -10 -17  -2 22.3235 36.8826   1
  11 -17   2 15.1578 36.2906   1
 -11 -17  -2 22.0486 27.6994   1
 -12  17  -2 120.403 37.2215   1
  12 -17   2 45.6784 33.1854   1
 -13  17  -2 104.756 42.1340   1
  13  17   2 7.47841 35.8513   1
  13 -17   2-15.2383 38.2180   1
 -13 -18   2 21.1497 34.5571   1
  13  18  -2 21.4705 36.2554   1
 -12 -18   2-7.01110 34.7465   1
  12  18  -2 44.6254 38.0662   1
  10  18  -2 37.0879 33.0096   1
 -10 -18   2 66.5253 37.5483   1
   9  18  -2-7.45015 31.6064   1
  -9 -18   2 22.1370 29.8478   1
  -9  18   2-7.82315 40.0268   1
   8 -18  -2 7.73965 32.8380   1
   8  18  -2 7.40473 25.0644   1
  -8 -18   2 7.44799 23.3415   1
  -8  18   2 15.9307 31.6816   1
   7 -18  -2 100.246 40.8972   1
  -7  18   2 47.0484 39.9343   1
  -6  18   2 355.527 54.8848   1
   6  18  -2 296.199 49.4156   1
  -6 -18   2 255.193 44.4466   1
   6 -18  -2 191.132 45.1675   1
   5  18  -2 23.4635 38.7699   1
   4  18  -2 23.0119 35.9887   1
  -4 -18   2 91.9507 37.2632   1
  -3 -18   2 169.390 45.8713   1
   2  18  -2 60.9433 33.5011   1
  -2 -18   2 69.1029 33.2827   1
   1  18  -2 226.914 47.3669   1
  -1 -18   2 197.440 43.0196   1
   0  18  -2 83.2853 39.4571   1
   0  18   2 47.0049 32.0794   1
   0 -18  -2 156.522 44.6732   1
   0 -18   2 67.2923 37.7811   1
   1  18   2 79.9459 41.4527   1
  -1  18  -2 30.1035 32.5670   1
  -1 -18  -2 84.8012 37.9013   1
   1 -18   2 37.3153 33.2250   1
  -2  18  -2-15.3584 32.0820   1
   2  18   2-8.01459 39.7052   1
   2 -18   2-7.35167 33.4692   1
  -2 -18  -2 7.65785 33.4586   1
   3 -18   2 7.51101 34.2512   1
   3  18   2 46.4998 35.3372   1
  -3 -18  -2 52.7940 30.0604   1
  -3  18  -2 15.2917 34.4039   1
   4 -18   2 144.586 42.9413   1
   4  18   2 250.617 42.1210   1
  -4 -18  -2 152.511 43.3906   1
  -4  18  -2 215.102 47.5688   1
   5 -18   2 145.657 40.8456   1
   5  18   2 45.7476 41.0169   1
  -5 -18  -2 106.509 40.5408   1
  -5  18  -2 98.8057 40.1117   1
   6 -18   2-30.6973 30.5274   1
  -6  18  -2-22.6674 30.5697   1
   6  18   2-7.71585 36.0440   1
  -6 -18  -2 30.2136 33.9369   1
  -7  18  -2 30.3344 38.8290   1
   7  18   2 30.3187 28.5804   1
   7 -18   2 15.4326 36.5175   1
  -7 -18  -2 22.5537 26.0829   1
  -8 -18  -2-14.6720 32.9875   1
   8  18   2-38.3833 38.4787   1
  -9  18  -2 260.115 51.4446   1
   9  18   2 338.069 53.8592   1
   9 -18   2 292.504 49.4923   1
  -9 -18  -2 255.226 51.8797   1
 -10  18  -2-52.2673 39.3912   1
  10 -18   2 22.9370 36.6053   1
 -11  18  -2 95.8051 39.6747   1
 -11 -18  -2 78.9029 39.7136   1
  11  18   2 86.2659 39.0848   1
  11 -18   2 144.375 43.1306   1
 -10 -19   2-14.3821 33.5923   1
  10  19  -2-7.19331 34.0203   1
  -9 -19   2-28.7415 36.3789   1
   9  19  -2 21.9676 38.6186   1
  -7  19   2 15.4894 37.1021   1
   7  19  -2 36.6235 35.5085   1
   6 -19  -2 38.0558 37.7450   1
  -6 -19   2 50.8203 36.4045   1
   6  19  -2 37.5345 38.0456   1
  -6  19   2-15.3850 41.3934   1
   5 -19  -2 350.402 53.8561   1
  -5 -19   2 377.224 53.6708   1
   5  19  -2 319.014 52.3641   1
  -5  19   2 417.027 55.3704   1
   4 -19  -2 100.527 36.0292   1
  -4 -19   2 97.3810 39.8366   1
  -4  19   2 7.70775 35.9145   1
   4  19  -2 144.630 43.1172   1
  -3 -19   2 30.2942 34.2407   1
   3 -19  -2 93.4334 42.8184   1
  -3  19   2 15.4613 38.0670   1
   3  19  -2 128.921 43.1915   1
  -2 -19   2 15.1867 32.7271   1
   2 -19  -2 15.6377 37.4463   1
  -2  19   2 15.6759 39.2820   1
   2  19  -2 45.6572 34.6689   1
   1 -19  -2 46.7934 35.3191   1
  -1 -19   2 113.376 33.7898   1
  -1  19   2 46.8752 38.9618   1
   1  19  -2 67.5261 37.0263   1
   0 -19   2 262.634 48.5815   1
   0 -19  -2 169.743 37.2108   1
   0  19   2 141.192 41.9844   1
   1 -19   2 51.6726 37.8994   1
  -1 -19  -2 30.5322 36.2312   1
   1  19   2 80.7386 43.5215   1
   2 -19   2 36.8611 33.2359   1
  -2  19  -2 59.4718 39.3067   1
   3 -19   2 79.8428 33.3532   1
  -3 -19  -2 112.668 39.4843   1
  -3  19  -2 60.6509 39.8484   1
   3  19   2 53.1712 40.3159   1
   4 -19   2-7.40721 37.9021   1
   4  19   2-7.48710 28.7355   1
  -4 -19  -2 37.6868 29.9803   1
  -5  19  -2-22.8770 34.2556   1
   5 -19   2 37.0586 36.3075   1
   5  19   2 30.1091 36.4521   1
  -5 -19  -2-22.3667 36.5223   1
   6 -19   2 37.7418 34.9000   1
  -6 -19  -2 89.5959 29.2814   1
   6  19   2 14.9899 29.9094   1
  -6  19  -2 7.46311 35.8040   1
  -7  19  -2 7.42258 37.1772   1
   7 -19   2-7.52957 27.2408   1
  -8  19  -2 243.695 45.2294   1
   8  19   2 224.603 42.3439   1
  -8 -19  -2 142.518 37.9982   1
   8 -19   2 202.439 43.8233   1
  -9  19  -2 118.508 36.0912   1
   9  19   2 94.5832 40.7754   1
  -9 -19  -2 156.856 42.9883   1
   9 -19   2 97.6622 33.9710   1
 -10  19  -2 105.159 41.6022   1
  -7 -20   2 21.3101 35.6271   1
   7  20  -2 42.3700 39.4160   1
  -6 -20   2 106.202 39.0807   1
   6  20  -2 137.038 40.1422   1
  -5 -20   2-7.16118 34.6846   1
   5  20  -2-14.8339 39.1212   1
  -4 -20   2 43.5130 41.7941   1
   4  20  -2 121.273 42.9297   1
  -4  20   2 99.1926 43.5785   1
   3 -20  -2 7.71777 33.8090   1
  -3 -20   2 66.5762 34.6384   1
  -3  20   2 38.6798 39.2435   1
   2 -20  -2 38.4869 30.1013   1
  -2  20   2 177.278 47.2950   1
   1 -20  -2 330.179 54.7907   1
  -1  20   2 429.644 60.0649   1
   0 -20  -2 113.013 42.6954   1
   0  20   2 63.0140 42.6695   1
  -1 -20  -2 29.9293 36.2053   1
   1  20   2 155.455 45.1478   1
  -2 -20  -2 184.209 42.9572   1
   2  20   2 30.0440 37.3214   1
  -4 -20  -2 7.35470 31.6722   1
   4 -20   2 21.5519 32.7060   1
  -4  20  -2 22.2758 37.5946   1
   4  20   2-22.1029 38.8576   1
  -5  20  -2 66.1896 32.7722   1
   5  20   2 193.157 47.6338   1
  -5 -20  -2 87.2744 39.9917   1
   5 -20   2 114.335 37.8689   1
  -6  20  -2 271.922 51.2236   1
   6  20   2 145.318 39.5183   1
  -6 -20  -2 332.698 48.4570   1
   6 -20   2 217.865 50.0944   1
  -7  20  -2 58.6523 42.0459   1
   7 -20   2 43.5616 36.8798   1
   0  21   2-15.1958 40.4708   1
   1  21   2 103.058 41.1318   1
   2  21   2 7.20872 39.1220   1
 -25   0   3-15.6911 33.7835   1
  25   0  -3 16.0761 30.8443   1
 -24   0   3 7.71651 34.1943   1
  24   0  -3-24.0771 35.0669   1
 -23   0   3-38.4735 38.5506   1
  23   0  -3 8.11785 34.4500   1
 -22   0   3-7.89704 35.0036   1
  22   0  -3-24.2179 38.6465   1
  21   0  -3 38.9534 39.0740   1
 -21   0   3 30.6656 33.5560   1
  20   0  -3-7.67092 31.0400   1
 -20   0   3-22.4254 37.4506   1
  19   0  -3-22.2112 33.2758   1
 -19   0   3-14.6398 32.4522   1
  18   0  -3 7.16490 25.9218   1
 -18   0   3-14.2541 27.8508   1
  17   0  -3 6.92857 25.0696   1
 -17   0   3 6.80609 26.1200   1
  16   0  -3 19.7066 27.0193   1
 -16   0   3 6.50884 23.5594   1
  15   0  -3-6.17956 26.2215   1
 -15   0   3 24.9579 26.0715   1
  13   0  -3 5.37029 21.3704   1
 -13   0   3 20.6469 22.2397   1
 -12   0   3-9.47334 20.1020   1
  11   0  -3 8.99247 17.8926   1
 -11   0   3 12.8633 17.0641   1
  10   0  -3-4.17989 20.2508   1
 -10   0   3 23.1342 18.0190   1
   9   0  -3-11.5614 16.1076   1
  -9   0   3-6.71066 15.2834   1
   7   0  -3 12.9192 13.2200   1
  -7   0   3-10.8100 13.0871   1
   6   0  -3 18.1466 13.1603   1
  -6   0   3-2.17668 14.2963   1
   5   0  -3 6.20618 11.5724   1
  -5   0   3-1.58852 10.3610   1
   4   0  -3-1.05221 8.99511   1
  -4   0   3-1.06936 8.89975   1
   1   0  -3-9.14455 7.84139   1
  -1   0   3 2.48725 8.05641   1
   0   0  -3 2.58120 10.7408   1
   0   0   3-1.36332 11.2563   1
   1   0   3 12.8280 13.8038   1
  -1   0  -3-1.81751 12.0080   1
   2   0   3 2.37097 17.8573   1
  -2   0  -3 4.64749 15.7293   1
   3   0   3-17.0692 17.9588   1
  -3   0  -3-2.83376 15.1011   1
   4   0   3 23.2492 19.6383   1
  -4   0  -3 3.33756 20.9294   1
   5   0   3 7.59515 18.1783   1
  -5   0  -3 3.83380 21.1897   1
   6   0   3 21.3315 22.3066   1
  -6   0  -3 17.1141 20.7497   1
   7   0   3-18.8827 23.1252   1
  -7   0  -3 23.5088 21.9607   1
   8   0   3 15.4524 23.4495   1
  -8   0  -3-5.10437 20.6479   1
   9   0   3 5.59193 23.7224   1
  -9   0  -3-5.49241 23.6507   1
  10   0   3 5.95811 26.7734   1
 -10   0  -3 17.5585 22.0506   1
  11   0   3 6.26199 28.8793   1
 -11   0  -3-6.20736 25.1079   1
  12   0   3-19.7458 29.1796   1
 -12   0  -3-13.0544 28.5330   1
  13   0   3 27.4174 27.7594   1
 -13   0  -3 20.3283 27.4433   1
  14   0   3-7.13913 25.8298   1
 -14   0  -3 13.9792 23.0857   1
  15   0   3-7.40607 21.1836   1
 -15   0  -3 21.4810 26.9635   1
  16   0   3-7.51026 30.8868   1
 -16   0  -3-14.7747 30.3816   1
  17   0   3 7.72567 32.2740   1
 -17   0  -3-7.62900 32.3643   1
 -18   0  -3-7.55818 27.9106   1
  18   0   3 23.9755 28.9155   1
 -19   0  -3-29.6567 34.2140   1
  19   0   3-7.87097 38.1345   1
 -20   0  -3-15.0316 30.9470   1
  20   0   3-39.0958 32.1927   1
 -21   0  -3-22.8928 33.8312   1
  21   0   3-15.6359 39.1740   1
 -22   0  -3-7.51081 35.5220   1
  22   0   3-15.5082 32.9018   1
 -23   0  -3-14.6740 27.6278   1
  23   0   3 15.3242 27.7202   1
 -24   0  -3 14.2882 36.5520   1
  24   0   3-15.3358 33.5006   1
 -26  -1   3-45.6825 40.6346   1
 -25  -1   3 23.2582 31.8776   1
 -25   1   3-15.3968 32.1608   1
  25   1  -3 16.3891 34.2334   1
  25  -1  -3-8.24275 33.8925   1
 -24   1   3-23.2337 34.7929   1
  24  -1  -3 8.06970 34.7529   1
 -23   1   3 15.5422 34.9310   1
  23  -1  -3 40.1131 39.3196   1
  23   1  -3-8.03166 32.5116   1
 -23  -1   3 39.1617 33.2511   1
  22   1  -3 31.8261 33.2446   1
 -22  -1   3-7.79299 34.0532   1
 -21   1   3 7.46021 29.1531   1
  21  -1  -3-7.75200 26.8524   1
  21   1  -3 39.1100 35.6090   1
 -21  -1   3-23.2746 38.0047   1
 -20   1   3 51.5368 34.9868   1
  20  -1  -3 38.9008 33.6815   1
  20   1  -3 53.7064 36.8832   1
 -20  -1   3 90.6439 38.8031   1
 -19   1   3-29.0850 30.3795   1
  19  -1  -3 7.52301 28.8720   1
  19   1  -3 29.8913 33.1149   1
 -19  -1   3 29.6265 29.9626   1
 -18   1   3 1974.03 142.530   1
 -18  -1   3 1772.09 140.997   1
  18  -1  -3 1786.30 139.852   1
 -17   1   3 3327.79 233.583   1
  17  -1  -3 3859.10 238.930   1
  17   1  -3 3409.12 235.160   1
 -17  -1   3 3281.25 235.119   1
 -16   1   3 1204.11 94.3383   1
  16  -1  -3 1183.85 95.2950   1
 -16  -1   3 1061.82 90.3637   1
 -15   1   3 1310.42 95.5730   1
  15  -1  -3 1092.26 92.2505   1
  15   1  -3 970.993 89.8112   1
 -15  -1   3 1028.61 89.8666   1
  14   1  -3 681.055 63.4811   1
 -14  -1   3 513.358 57.1905   1
  13  -1  -3 2099.61 140.908   1
 -13  -1   3 1825.36 138.352   1
  12   1  -3 262.626 36.5670   1
  12  -1  -3 202.572 31.5624   1
 -12   1   3 135.849 28.7067   1
 -12  -1   3 196.892 32.5905   1
 -11   1   3 9507.17 610.782   1
  11  -1  -3 9758.07 611.769   1
  11   1  -3 11008.8 615.832   1
 -11  -1   3 10009.8 613.551   1
 -10   1   3 11353.2 673.571   1
  10  -1  -3 11042.3 673.046   1
  10   1  -3 9841.12 671.717   1
 -10  -1   3 12582.8 678.603   1
  -9   1   3 2822.14 179.050   1
   9  -1  -3 2686.48 178.618   1
   9   1  -3 2537.43 180.566   1
  -9  -1   3 2997.10 182.345   1
  -8   1   3 23403.6 1265.38   1
   8   1  -3 22376.5 1266.77   1
  -8  -1   3 23710.0 1268.06   1
  -7   1   3 45114.8 2854.08   1
  -7  -1   3 46870.0 2856.59   1
   7   1  -3 50861.4 2856.23   1
   7  -1  -3 50214.4 2854.20   1
  -6   1   3 491.005 41.0625   1
   6   1  -3 575.598 43.9962   1
  -6  -1   3 583.905 45.0327   1
   6  -1  -3 535.901 41.9430   1
  -5   1   3 26481.0 1647.54   1
   5   1  -3 32040.9 1652.09   1
  -5  -1   3 31338.5 1650.75   1
   5  -1  -3 24369.9 1647.39   1
  -4   1   3 169806. 9597.40   1
   4   1  -3 158458. 9600.81   1
   4  -1  -3 151099. 9597.03   1
  -4  -1   3 177780. 9601.02   1
   3   1  -3 235072. 14366.8   1
  -3  -1   3 252030. 14366.7   1
   2   1  -3 87695.8 5171.69   1
  -2  -1   3 87592.5 5172.28   1
  -1   1   3 2078.99 107.863   1
   1   1  -3 1905.57 110.746   1
   1  -1  -3 2043.86 108.748   1
   0  -1   3 273652. 12680.8   1
   0   1  -3 258878. 12680.6   1
   0  -1  -3 261364. 12680.0   1
   1   1   3 178976. 10016.8   1
   1  -1   3 176387. 10017.2   1
  -1  -1  -3 173344. 10017.3   1
  -1   1  -3 152566. 10016.0   1
   2   1   3 198670. 11510.7   1
   2  -1   3 209608. 11511.6   1
  -2  -1  -3 186141. 11510.4   1
  -2   1  -3 187667. 11510.0   1
   3   1   3 964.690 73.7526   1
   3  -1   3 842.195 71.3434   1
  -3   1  -3 1023.82 75.2942   1
   4   1   3 17693.6 971.911   1
   4  -1   3 16008.6 968.587   1
  -4  -1  -3 15087.1 966.398   1
  -4   1  -3 16249.6 968.265   1
   5   1   3 15114.6 854.030   1
   5  -1   3 13125.6 852.126   1
  -5  -1  -3 14709.5 851.343   1
  -5   1  -3 13701.2 850.924   1
   6   1   3 17628.1 1061.84   1
  -6  -1  -3 15362.6 1058.86   1
  -6   1  -3 17966.8 1061.52   1
   7   1   3 543.550 51.6476   1
   7  -1   3 446.877 50.0433   1
  -7  -1  -3 504.926 49.2109   1
  -7   1  -3 433.049 48.6239   1
   8   1   3 1291.28 98.8811   1
   8  -1   3 1137.05 100.119   1
  -8  -1  -3 1213.48 96.5196   1
  -8   1  -3 1481.07 100.617   1
   9   1   3 12237.2 722.336   1
   9  -1   3 12416.8 722.638   1
  -9  -1  -3 11654.8 720.115   1
  -9   1  -3 10974.1 719.494   1
  10  -1   3 2618.18 172.045   1
 -10  -1  -3 2889.90 174.481   1
 -10   1  -3 2830.71 174.819   1
  11   1   3 251.776 41.9211   1
  11  -1   3 287.329 42.0079   1
 -11   1  -3 349.033 43.9685   1
 -11  -1  -3 319.502 43.3194   1
  12  -1   3 766.677 74.2532   1
  12   1   3 635.186 71.9821   1
 -12   1  -3 915.150 77.3941   1
 -12  -1  -3 792.015 76.4185   1
  13  -1   3 1117.54 92.0291   1
  13   1   3 856.084 85.3555   1
 -13   1  -3 951.680 87.9313   1
 -13  -1  -3 1031.43 90.3129   1
  14  -1   3 1390.85 111.900   1
 -14   1  -3 1301.36 108.662   1
  15  -1   3 854.051 82.3221   1
  15   1   3 941.952 85.2100   1
 -15  -1  -3 926.858 84.4054   1
 -15   1  -3 724.816 77.9142   1
  16   1   3 75.4155 34.2665   1
  16  -1   3 142.076 38.2139   1
 -16  -1  -3 186.991 42.3868   1
 -16   1  -3 122.316 37.2090   1
  17  -1   3 885.452 87.8356   1
  17   1   3 852.674 83.5214   1
 -17   1  -3 848.169 84.3110   1
 -17  -1  -3 876.854 84.1812   1
  18   1   3 7.84359 32.2510   1
 -18  -1  -3-15.1752 25.0595   1
 -18   1  -3 7.57185 33.5506   1
  19   1   3 78.1435 40.0869   1
 -19  -1  -3 53.6043 36.7648   1
  19  -1   3 23.4777 33.8243   1
  20   1   3-15.8143 38.7442   1
  20  -1   3-15.6963 27.1996   1
 -20   1  -3-15.0653 25.5079   1
  21   1   3 215.714 49.0018   1
  21  -1   3 183.544 44.4899   1
 -21  -1  -3 309.745 51.6436   1
 -21   1  -3 268.280 49.4907   1
  22  -1   3-7.91892 36.5224   1
  22   1   3-7.70041 30.6255   1
 -22  -1  -3 22.2366 33.7445   1
 -22   1  -3 14.8985 36.0752   1
  23  -1   3 23.0586 32.1114   1
  23   1   3 7.60271 28.6310   1
 -23   1  -3 7.37904 30.8285   1
 -23  -1  -3-14.7862 37.4318   1
  24  -1   3 22.1533 35.7852   1
  24   1   3 7.45891 28.6540   1
 -24   1  -3 29.1078 36.8666   1
 -24  -1  -3 36.1306 34.1964   1
  26   2  -3 7.96287 30.5633   1
 -26  -2   3 15.7320 33.3767   1
  25   2  -3-8.00372 36.9120   1
 -25  -2   3 39.2184 40.5472   1
 -25   2   3-23.5609 39.3363   1
  24   2  -3 8.03706 34.0969   1
  24  -2  -3 16.1344 33.1714   1
 -24  -2   3-23.6137 34.8781   1
 -24   2   3-15.6586 33.7150   1
  23   2  -3-8.00595 27.7335   1
  23  -2  -3 48.8354 40.3227   1
 -23  -2   3-7.94317 34.7052   1
 -23   2   3 7.73234 33.7841   1
  22   2  -3 1104.50 103.982   1
 -22  -2   3 1234.80 106.358   1
  21   2  -3 345.271 55.8895   1
  21  -2  -3 273.582 47.6370   1
 -21  -2   3 375.208 57.7556   1
 -21   2   3 329.266 50.9843   1
  20   2  -3-53.3176 36.4544   1
  20  -2  -3 30.5437 31.9001   1
 -20  -2   3 7.83217 34.7046   1
 -20   2   3-7.31627 29.0970   1
  19   2  -3 794.709 78.8349   1
  19  -2  -3 700.666 75.5743   1
 -19  -2   3 717.897 75.8235   1
 -19   2   3 826.942 77.8712   1
  18  -2  -3 426.093 53.9493   1
 -18   2   3 352.253 49.6887   1
  17   2  -3 474.458 56.4151   1
  17  -2  -3 401.050 51.6809   1
 -17  -2   3 346.173 49.8776   1
 -17   2   3 385.529 51.0236   1
  16   2  -3 999.702 83.3977   1
  16  -2  -3 757.110 77.5173   1
 -16  -2   3 896.669 79.0939   1
 -16   2   3 712.832 73.5847   1
  15   2  -3 280.124 47.4402   1
  15  -2  -3 335.251 44.7420   1
 -15   2   3 317.735 43.0319   1
  14   2  -3 5664.05 360.039   1
 -14  -2   3 5525.95 357.832   1
  13  -2  -3 1238.87 101.907   1
 -13   2   3 1383.74 102.197   1
  12   2  -3 35095.7 2336.98   1
 -12  -2   3 41344.4 2344.97   1
  12  -2  -3 42491.0 2341.41   1
  11   2  -3 3833.92 264.214   1
  11  -2  -3 4532.01 265.438   1
 -11  -2   3 4033.31 265.222   1
 -11   2   3 4056.84 263.566   1
  10   2  -3 25765.5 1619.37   1
  10  -2  -3 26548.7 1616.66   1
 -10  -2   3 28158.9 1620.05   1
 -10   2   3 27881.6 1615.90   1
   9   2  -3 29680.3 1773.56   1
  -9   2   3 28810.2 1769.64   1
  -9  -2   3 30317.9 1773.93   1
   9  -2  -3 30396.2 1771.32   1
  -8  -2   3 58986.3 3441.09   1
   8   2  -3 57193.6 3440.46   1
  -7   2   3 6464.83 378.040   1
   7  -2  -3 5965.29 377.982   1
   6   2  -3 35474.7 2130.11   1
   6  -2  -3 34978.1 2126.69   1
  -6   2   3 36715.9 2126.61   1
  -6  -2   3 36520.6 2130.04   1
   5  -2  -3 31410.6 1825.85   1
  -5   2   3 30045.2 1825.64   1
  -5  -2   3 30571.5 1829.93   1
   5   2  -3 31609.4 1830.46   1
  -4  -2   3 10314.2 574.389   1
   4  -2  -3 9017.19 568.418   1
  -4   2   3 9381.88 568.431   1
   4   2  -3 10372.1 574.496   1
   3  -2  -3 9353.28 513.237   1
   3   2  -3 8421.02 518.233   1
  -3   2   3 9479.28 512.820   1
  -2  -2   3 49936.6 3182.94   1
   2   2  -3 56870.0 3183.40   1
   2  -2  -3 53653.1 3178.48   1
  -2   2   3 54573.7 3178.56   1
  -1  -2   3 16422.5 976.564   1
  -1   2   3 17494.5 973.325   1
   1  -2  -3 15485.8 972.948   1
   1   2  -3 16259.4 976.034   1
   0   2   3 89742.7 5251.38   1
   0  -2  -3 85497.0 5251.32   1
   0   2  -3 88945.0 5254.04   1
   0  -2   3 92747.8 5254.31   1
   1   2   3 26715.2 1448.96   1
   1  -2   3 23009.5 1449.42   1
  -1   2  -3 23581.3 1449.59   1
  -1  -2  -3 24185.5 1448.04   1
   2  -2   3 118117. 7874.84   1
  -2  -2  -3 132223. 7875.92   1
  -2   2  -3 143157. 7876.99   1
   2   2   3 142388. 7876.04   1
   4   2   3 6039.65 374.831   1
   4  -2   3 6022.70 374.968   1
  -4   2  -3 5763.01 374.602   1
  -4  -2  -3 6532.50 376.650   1
   5   2   3 41798.0 2440.63   1
   5  -2   3 36661.3 2439.65   1
  -5   2  -3 41566.5 2440.99   1
  -5  -2  -3 45640.6 2445.79   1
   6   2   3 24061.1 1381.14   1
   6  -2   3 21244.9 1380.97   1
  -6   2  -3 21453.1 1379.15   1
  -6  -2  -3 25945.8 1383.81   1
   7   2   3 2740.78 179.981   1
   7  -2   3 2633.40 180.557   1
  -7   2  -3 2544.96 179.305   1
  -7  -2  -3 2735.29 180.705   1
   8   2   3 13300.1 775.403   1
   8  -2   3 13112.9 773.486   1
  -8   2  -3 12333.6 771.404   1
  -8  -2  -3 12097.7 771.646   1
  -9   2  -3 3377.77 235.799   1
   9  -2   3 3842.48 239.420   1
  10   2   3 19012.8 1018.93   1
  10  -2   3 15296.4 1013.07   1
 -10   2  -3 16408.1 1014.02   1
 -10  -2  -3 16595.0 1012.89   1
  11   2   3 8836.25 526.292   1
  11  -2   3 7178.15 518.952   1
 -11   2  -3 8949.67 523.833   1
 -11  -2  -3 8718.64 522.708   1
  12   2   3 1240.76 106.822   1
  12  -2   3 1379.03 108.684   1
 -12   2  -3 1268.38 107.343   1
 -12  -2  -3 1479.58 109.919   1
  13   2   3 1330.79 107.964   1
  13  -2   3 1381.29 109.567   1
 -13   2  -3 1299.73 107.873   1
 -13  -2  -3 1272.85 106.997   1
 -15  -2  -3 3006.66 190.909   1
 -15   2  -3 2541.02 183.586   1
  15  -2   3 2358.35 182.839   1
  15   2   3 2460.24 184.382   1
  16   2   3 318.472 50.9916   1
  16  -2   3 428.876 56.4345   1
 -16   2  -3 389.781 52.6257   1
 -16  -2  -3 330.635 50.9190   1
  17   2   3 85.2893 36.4020   1
 -17   2  -3 153.178 40.1663   1
 -17  -2  -3 106.638 39.1611   1
  18   2   3 93.3955 34.8221   1
  18  -2   3 63.5223 37.3989   1
 -18   2  -3 118.558 38.9937   1
 -18  -2  -3 61.9669 29.0059   1
  19   2   3-7.81806 23.8050   1
  19  -2   3 7.98805 31.7675   1
 -19   2  -3 22.5519 32.8427   1
 -19  -2  -3-7.73199 27.3842   1
 -20   2  -3 189.295 41.6649   1
  20  -2   3 323.453 49.0658   1
  21   2   3 85.6740 32.7275   1
  21  -2   3 77.6001 32.1015   1
 -21   2  -3 83.5432 39.8160   1
 -21  -2  -3-7.66375 32.7027   1
 -22   2  -3 30.1597 35.6704   1
  22  -2   3 7.60721 34.6481   1
 -23   2  -3 14.8173 36.7080   1
 -23  -2  -3-7.34123 38.3409   1
  23  -2   3 30.0519 35.5323   1
  23   2   3 7.76184 34.3986   1
 -24   2  -3 50.6495 35.1072   1
 -24  -2  -3 149.322 44.6210   1
  24  -2   3 110.258 38.8153   1
  24   2   3 96.1433 43.0450   1
  26   3  -3 55.1864 35.0594   1
 -26  -3   3 46.1133 37.3371   1
  25   3  -3 39.6235 37.0130   1
 -25  -3   3-39.3003 41.4526   1
  24   3  -3-8.00301 37.4044   1
  24  -3  -3 23.8222 31.6096   1
 -24   3   3 54.7461 35.1589   1
 -24  -3   3 15.7569 37.2800   1
  23   3  -3 608.496 70.2424   1
  23  -3  -3 507.219 63.7573   1
 -23   3   3 381.221 59.0624   1
 -23  -3   3 603.313 69.0123   1
  22   3  -3 597.848 69.8144   1
 -22  -3   3 574.301 71.5583   1
 -21   3   3 333.578 50.8141   1
  21  -3  -3 307.770 48.2287   1
  20   3  -3 611.531 70.2842   1
  20  -3  -3 601.031 68.6811   1
 -20   3   3 568.500 67.2611   1
 -20  -3   3 772.610 75.1970   1
  19   3  -3 495.071 59.8816   1
  19  -3  -3 520.565 62.4496   1
 -19   3   3 463.958 59.0643   1
 -19  -3   3 444.819 56.6356   1
  18   3  -3 45.5352 35.9708   1
  18  -3  -3 72.3210 34.2863   1
 -18   3   3 41.1962 30.9406   1
 -18  -3   3 14.0034 29.8050   1
  17   3  -3 7393.07 424.605   1
 -17   3   3 6819.72 416.653   1
 -17  -3   3 6479.71 415.719   1
  16   3  -3 263.752 45.1787   1
 -16   3   3 286.091 44.2915   1
  16  -3  -3 327.246 46.3022   1
  15   3  -3 1725.81 131.733   1
  15  -3  -3 1812.89 130.439   1
 -15   3   3 1603.94 126.915   1
 -15  -3   3 1699.80 131.411   1
  14   3  -3 7762.41 509.515   1
 -14  -3   3 8744.48 516.514   1
  13   3  -3 11463.3 731.185   1
  13  -3  -3 11620.7 727.371   1
 -13   3   3 11796.2 726.181   1
 -13  -3   3 12881.9 732.573   1
  12   3  -3 17245.8 1042.64   1
  12  -3  -3 17085.5 1040.53   1
 -12   3   3 16722.0 1038.46   1
 -12  -3   3 18057.9 1044.50   1
  11   3  -3 4575.59 282.001   1
  11  -3  -3 4034.14 277.017   1
 -11   3   3 4010.46 275.847   1
  10   3  -3 1382.77 102.507   1
 -10  -3   3 1409.71 101.596   1
  10  -3  -3 1325.29 97.1249   1
 -10   3   3 1240.85 96.2534   1
   9   3  -3 320.787 38.2257   1
  -9  -3   3 317.641 38.9747   1
   9  -3  -3 379.180 37.5350   1
  -9   3   3 394.515 38.0364   1
  -8  -3   3 10439.7 639.215   1
   8   3  -3 10615.2 639.327   1
   7   3  -3 45012.8 2443.21   1
  -7   3   3 39160.7 2436.55   1
   7  -3  -3 40444.2 2437.80   1
  -7  -3   3 41298.1 2442.75   1
   6   3  -3 18355.4 1064.27   1
   6  -3  -3 16654.4 1059.82   1
  -6   3   3 18207.7 1059.47   1
  -6  -3   3 18158.8 1063.93   1
  -5   3   3 6025.07 396.605   1
   5  -3  -3 7278.19 398.485   1
  -4   3   3 12638.0 712.388   1
   4  -3  -3 11726.6 712.918   1
  -4  -3   3 10664.8 716.642   1
   4   3  -3 12577.8 718.415   1
   3  -3  -3 74173.0 4453.90   1
   3   3  -3 75456.7 4458.80   1
  -3  -3   3 72962.8 4458.50   1
  -3   3   3 78226.5 4453.96   1
  -2  -3   3 4488.35 269.541   1
  -2   3   3 4241.06 264.475   1
   2  -3  -3 4380.22 264.576   1
   2   3  -3 4418.81 269.340   1
  -1  -3   3 738.727 56.7938   1
   1  -3  -3 750.609 52.7902   1
  -1   3   3 638.710 52.4006   1
   0  -3   3 104492. 6359.50   1
   0   3   3 110082. 6357.04   1
   0  -3  -3 110072. 6358.04   1
   0   3  -3 105196. 6359.32   1
   1   3   3 32670.5 1935.07   1
  -1  -3  -3 32229.5 1933.98   1
  -1   3  -3 33301.5 1936.38   1
   1  -3   3 32361.2 1936.14   1
  -2  -3  -3 85562.1 4998.51   1
   2   3   3 83606.7 4997.99   1
   3   3   3 5216.43 366.602   1
   3  -3   3 6548.18 369.761   1
  -3   3  -3 6026.47 368.442   1
  -3  -3  -3 6236.38 368.901   1
   4  -3   3 2243.07 156.858   1
  -4  -3  -3 2281.39 157.705   1
   4   3   3 2707.52 160.251   1
  -4   3  -3 2307.43 157.066   1
   5   3   3 6200.44 345.848   1
   5  -3   3 5343.65 342.596   1
  -5   3  -3 5765.10 344.228   1
   6   3   3 26485.0 1388.92   1
  -6   3  -3 23443.0 1386.59   1
  -6  -3  -3 25540.0 1389.38   1
   7   3   3 33654.6 2064.00   1
   7  -3   3 33971.6 2063.43   1
  -7   3  -3 34767.9 2063.73   1
  -7  -3  -3 36284.1 2066.94   1
   8   3   3 20439.0 1173.89   1
   8  -3   3 20644.1 1175.03   1
  -8  -3  -3 22027.4 1180.06   1
  10   3   3 13096.8 782.808   1
  10  -3   3 12962.0 780.645   1
 -10   3  -3 13210.1 781.307   1
 -10  -3  -3 11839.3 779.957   1
  11   3   3 2584.39 169.775   1
  11  -3   3 2085.70 161.654   1
 -11   3  -3 2278.03 163.467   1
 -11  -3  -3 2295.63 163.962   1
  12   3   3 5056.34 287.538   1
  12  -3   3 4444.92 280.063   1
 -12  -3  -3 4461.98 278.774   1
  13   3   3 499.015 58.1299   1
  13  -3   3 501.196 57.4660   1
 -13   3  -3 474.493 54.3645   1
 -13  -3  -3 386.935 52.0098   1
  14   3   3 3428.30 227.604   1
 -14  -3  -3 3140.58 225.129   1
  15   3   3 2203.85 160.697   1
  15  -3   3 2206.74 160.760   1
 -15   3  -3 1940.87 156.432   1
 -15  -3  -3 2346.96 162.131   1
  16   3   3 1955.89 157.033   1
  16  -3   3 2108.69 157.328   1
 -16   3  -3 2179.97 157.320   1
 -16  -3  -3 2099.08 158.246   1
  17   3   3 15.2768 28.8470   1
  17  -3   3 60.5332 27.4633   1
 -17   3  -3 22.3663 27.6166   1
 -17  -3  -3 47.1223 29.0828   1
  18   3   3 70.2182 36.2773   1
  18  -3   3 83.8471 39.6737   1
 -18   3  -3 83.1095 39.3294   1
 -18  -3  -3 77.7146 37.0377   1
  19   3   3 378.840 57.2055   1
  19  -3   3 215.429 46.4447   1
 -19   3  -3 364.088 53.1708   1
 -19  -3  -3 271.371 50.7850   1
  20   3   3 46.9590 29.5137   1
  20  -3   3-23.1960 34.2966   1
 -20   3  -3 45.5279 38.0386   1
 -20  -3  -3 23.3668 31.0161   1
  21   3   3 31.0587 35.4068   1
  21  -3   3 46.0470 36.7869   1
 -21   3  -3 30.2075 33.9853   1
 -21  -3  -3 30.7149 38.5147   1
  22   3   3-7.75581 37.5582   1
  22  -3   3 7.45171 32.0878   1
 -22   3  -3 7.48677 28.7291   1
 -22  -3  -3-15.0048 28.7892   1
  23   3   3-15.0750 26.7055   1
  23  -3   3 22.0356 28.1954   1
 -23   3  -3 22.1318 29.3479   1
 -23  -3  -3 22.1602 25.0090   1
 -24   3  -3 72.3284 35.7084   1
 -24  -3  -3 58.0577 39.9938   1
  24  -3   3 92.5672 35.5537   1
  24   3   3 75.0752 38.6677   1
  26   4  -3 163.254 43.7553   1
 -26  -4   3 46.2886 44.8982   1
  24   4  -3 7.93775 36.2894   1
 -24   4   3 102.140 39.4942   1
 -24  -4   3 47.7841 38.7107   1
 -23   4   3 38.9848 34.5545   1
  23  -4  -3-15.3529 34.9524   1
  22   4  -3 299.595 48.5388   1
  22  -4  -3 259.401 48.8635   1
 -22   4   3 338.490 54.5003   1
 -22  -4   3 379.199 54.4011   1
  21   4  -3 109.106 35.1636   1
  21  -4  -3 120.949 36.3561   1
 -21   4   3 151.390 42.3548   1
 -21  -4   3 75.0342 39.7402   1
  20   4  -3-23.5234 33.7682   1
  20  -4  -3 14.7213 34.8094   1
 -20   4   3-7.38957 27.8304   1
 -20  -4   3-22.2143 37.0913   1
  19  -4  -3 447.868 58.2413   1
 -19   4   3 438.179 56.7694   1
 -19  -4   3 425.660 58.6378   1
  18   4  -3 523.137 66.6921   1
  18  -4  -3 598.780 67.1090   1
 -18   4   3 699.994 68.4665   1
 -18  -4   3 603.162 67.9692   1
 -17   4   3 6.65232 27.3552   1
  17  -4  -3 6.76176 25.4648   1
  16   4  -3 2594.25 182.919   1
  16  -4  -3 2167.72 175.708   1
 -16   4   3 2633.96 180.315   1
 -16  -4   3 2939.13 189.147   1
  15  -4  -3 684.634 67.6812   1
 -15   4   3 709.777 67.4207   1
 -15  -4   3 636.135 70.0161   1
  14   4  -3 3198.15 214.848   1
 -14  -4   3 3064.61 214.936   1
  13   4  -3 12643.1 776.700   1
 -13  -4   3 13310.5 779.266   1
 -13   4   3 12387.9 772.610   1
  13  -4  -3 12554.1 773.504   1
 -12   4   3 12585.4 802.003   1
  12  -4  -3 13925.3 803.890   1
  11   4  -3 3514.22 240.817   1
 -11   4   3 3909.01 237.971   1
  11  -4  -3 3535.89 235.314   1
 -11  -4   3 3614.91 241.104   1
  10   4  -3 766.522 68.0483   1
 -10   4   3 786.929 63.4947   1
  10  -4  -3 698.237 62.1526   1
 -10  -4   3 771.011 68.1749   1
   9   4  -3 37371.0 2028.99   1
  -9   4   3 33152.7 2021.14   1
   9  -4  -3 32546.7 2021.12   1
  -9  -4   3 33997.9 2026.47   1
   8   4  -3 26154.9 1523.55   1
  -8   4   3 27636.8 1519.23   1
  -8  -4   3 23761.7 1521.65   1
   8  -4  -3 24428.2 1516.86   1
  -7  -4   3 35197.3 2035.09   1
   7   4  -3 33233.6 2033.70   1
   6   4  -3 7946.98 497.000   1
   6  -4  -3 8142.84 491.627   1
  -6  -4   3 7956.37 495.999   1
  -6   4   3 8319.47 491.202   1
  -5  -4   3 68359.9 4380.48   1
   5   4  -3 76044.9 4380.89   1
  -5   4   3 73111.3 4373.93   1
   5  -4  -3 77621.7 4375.27   1
   4  -4  -3 1998.48 140.952   1
   4   4  -3 2542.19 148.519   1
  -4   4   3 2296.66 142.079   1
  -4  -4   3 2172.40 146.034   1
   3  -4  -3 29893.1 1712.61   1
  -3   4   3 27886.7 1712.39   1
  -2   4   3 22284.8 1327.67   1
   2  -4  -3 22421.7 1328.07   1
  -1   4   3 561.378 44.4007   1
   1  -4  -3 549.443 44.5147   1
   0   4   3 36280.6 1871.95   1
   0  -4  -3 33792.2 1870.31   1
   1  -4   3 222250. 13107.8   1
  -1   4  -3 221938. 13106.9   1
   2  -4   3 540.432 48.1712   1
  -2   4  -3 543.949 48.1674   1
  -2  -4  -3 568.700 49.7010   1
   2   4   3 478.590 49.4941   1
   3  -4   3 8957.69 553.662   1
  -3   4  -3 9634.30 553.970   1
  -3  -4  -3 8347.58 551.696   1
   3   4   3 9422.92 553.148   1
   4  -4   3 71.1034 22.3897   1
  -4   4  -3 36.9840 20.4846   1
  -4  -4  -3 29.0787 18.0326   1
   4   4   3 24.3684 19.7994   1
   5  -4   3 4193.17 294.030   1
  -5   4  -3 4160.74 294.764   1
  -5  -4  -3 5506.79 300.411   1
   5   4   3 5076.36 298.321   1
   6  -4   3 1292.44 103.789   1
   6   4   3 1553.34 107.310   1
  -6   4  -3 1364.55 104.764   1
  -6  -4  -3 1479.33 107.089   1
   7  -4   3 86679.9 5121.69   1
   7   4   3 86315.6 5123.46   1
  -7  -4  -3 90945.0 5125.30   1
  -7   4  -3 82485.8 5122.29   1
  -8   4  -3 26.6604 25.5353   1
   8  -4   3 5.34455 22.6914   1
  -9   4  -3 33514.2 2067.71   1
   9  -4   3 33411.0 2066.34   1
  -9  -4  -3 36519.0 2072.77   1
   9   4   3 35464.3 2069.51   1
 -10   4  -3 2603.23 184.402   1
  10  -4   3 2440.18 182.611   1
  10   4   3 2538.27 184.791   1
 -11   4  -3 8106.68 497.394   1
  11  -4   3 8243.09 497.650   1
  11   4   3 9090.63 503.279   1
 -12   4  -3 553.653 64.5334   1
  12  -4   3 616.088 65.9272   1
 -12  -4  -3 621.688 65.0401   1
  12   4   3 692.753 68.2046   1
 -13   4  -3 27.0365 26.0941   1
  13  -4   3 67.9963 27.6520   1
 -14   4  -3 983.346 94.6322   1
  14  -4   3 1192.59 98.5164   1
 -14  -4  -3 1220.04 100.223   1
  14   4   3 1205.64 102.348   1
 -15   4  -3 4884.62 326.964   1
  15  -4   3 5193.05 329.000   1
 -15  -4  -3 4756.48 325.964   1
  15   4   3 5138.57 330.275   1
 -16   4  -3 80.4237 35.7208   1
  16  -4   3 58.2482 34.7536   1
 -16  -4  -3 116.329 30.7402   1
  16   4   3 45.3149 31.9042   1
 -17   4  -3 1472.16 112.525   1
  17  -4   3 1036.26 104.513   1
 -18   4  -3 7.52638 33.8087   1
  18  -4   3-22.5482 34.2155   1
 -18  -4  -3 7.78123 34.4779   1
  18   4   3 7.66525 32.0215   1
 -19   4  -3-7.56494 37.1281   1
  19  -4   3-7.50295 31.4274   1
 -19  -4  -3 86.6676 34.4986   1
  19   4   3 62.4095 36.9600   1
 -20  -4  -3 302.529 54.6599   1
  20   4   3 219.085 46.5582   1
  21  -4   3 276.490 50.4816   1
 -21   4  -3 249.391 50.7152   1
 -21  -4  -3 137.540 36.7770   1
 -22  -4  -3-7.56626 37.4886   1
  22   4   3-15.2940 38.3071   1
 -23   4  -3-7.30464 33.2633   1
  23  -4   3-22.1365 35.3242   1
 -24   4  -3 21.3335 36.0052   1
  24  -4   3-7.21943 32.8683   1
 -24  -4  -3-7.18388 37.1390   1
  24   4   3 21.9948 35.5066   1
 -25  -5   3 267.506 55.4947   1
  25   5  -3 295.952 53.4588   1
 -24  -5   3 15.7601 30.8006   1
  24   5  -3 7.75881 27.4876   1
 -23   5   3 336.436 52.2908   1
  23  -5  -3 273.130 48.7118   1
 -23  -5   3 219.478 48.6974   1
  23   5  -3 235.909 49.3896   1
 -22   5   3 22.7698 35.4608   1
  22  -5  -3 7.74111 32.3510   1
 -22  -5   3 7.52487 35.5935   1
  22   5  -3 23.6034 32.3626   1
 -21   5   3 262.511 47.5563   1
  21  -5  -3 213.295 43.7500   1
 -21  -5   3 255.899 50.2282   1
  21   5  -3 329.698 55.9334   1
  20  -5  -3 7.44356 28.5634   1
 -20   5   3-14.7181 33.0574   1
 -19   5   3 615.450 63.9128   1
  19   5  -3 463.761 61.0318   1
 -19  -5   3 479.427 60.2562   1
  18   5  -3 1502.55 122.246   1
 -18  -5   3 1488.51 123.627   1
  17  -5  -3 1924.59 139.306   1
 -17   5   3 1938.10 139.943   1
  17   5  -3 1625.18 135.374   1
  16  -5  -3-6.45080 24.7555   1
 -16   5   3 19.1237 27.8518   1
 -15  -5   3 5137.42 331.402   1
 -15   5   3 4994.40 325.482   1
  15  -5  -3 5050.54 326.731   1
  15   5  -3 5022.09 330.182   1
 -14   5   3 4557.49 273.021   1
  14  -5  -3 4192.97 271.252   1
  14   5  -3 4571.21 277.296   1
 -13  -5   3 4038.12 249.878   1
  13  -5  -3 3378.84 240.757   1
  13   5  -3 3871.44 248.164   1
 -13   5   3 3618.40 242.431   1
  12  -5  -3 1607.49 124.038   1
 -12   5   3 1743.93 125.296   1
  12   5  -3 1871.52 133.393   1
 -12  -5   3 1735.52 129.794   1
 -11   5   3 6855.13 433.619   1
  11  -5  -3 7097.69 434.699   1
  10  -5  -3 7794.16 509.842   1
 -10   5   3 9133.61 512.815   1
  10   5  -3 8563.59 515.859   1
 -10  -5   3 7807.85 513.627   1
   9  -5  -3 5713.99 379.777   1
  -9   5   3 6979.73 383.270   1
   9   5  -3 5891.80 385.507   1
  -9  -5   3 5996.87 384.943   1
   8  -5  -3 70463.4 4361.01   1
  -8   5   3 75636.6 4361.62   1
  -8  -5   3 76325.4 4366.77   1
   8   5  -3 72836.6 4365.91   1
  -7  -5   3 62.3198 22.3066   1
  -7   5   3 51.3919 17.3023   1
   7   5  -3 36.5788 20.2571   1
   7  -5  -3 78.2883 21.1277   1
  -6  -5   3 238.559 34.7739   1
   6   5  -3 307.453 37.1476   1
  -5  -5   3 684.435 59.9473   1
   5   5  -3 698.813 60.3816   1
   4  -5  -3 38059.3 2221.19   1
   4   5  -3 36817.2 2225.39   1
  -4  -5   3 36286.6 2224.71   1
  -4   5   3 38221.4 2220.96   1
   3  -5  -3 7749.69 476.223   1
   3   5  -3 7937.55 481.783   1
  -3  -5   3 8145.00 481.887   1
  -3   5   3 7712.93 476.097   1
  -2  -5   3 203322. 12266.1   1
  -2   5   3 213582. 12262.6   1
   2   5  -3 210855. 12265.9   1
   2  -5  -3 203287. 12262.1   1
  -1  -5   3 62971.9 3859.23   1
   1   5  -3 67479.1 3859.91   1
   0  -5   3 117179. 6842.28   1
   0   5  -3 114428. 6841.16   1
   1  -5   3 13389.7 786.100   1
  -1   5  -3 12883.6 785.127   1
  -1  -5  -3 13167.1 782.960   1
   1   5   3 12613.3 782.760   1
   2  -5   3 3608.17 223.090   1
  -2   5  -3 3675.50 222.424   1
  -2  -5  -3 3165.77 219.430   1
   2   5   3 3354.82 220.367   1
   3  -5   3 26908.4 1524.61   1
  -3   5  -3 27182.7 1523.88   1
  -3  -5  -3 23616.5 1521.25   1
   3   5   3 24633.8 1521.86   1
   4  -5   3 32.3442 22.7889   1
  -4   5  -3 22.5502 22.2512   1
  -4  -5  -3 79.3036 20.4908   1
   4   5   3 35.5863 17.5835   1
   5  -5   3 129.940 25.6327   1
  -5   5  -3 171.069 29.4016   1
  -5  -5  -3 159.472 32.1104   1
   5   5   3 200.417 32.3238   1
   6  -5   3 92679.0 5636.05   1
  -6   5  -3 91996.6 5637.78   1
  -6  -5  -3 97780.9 5638.81   1
   6   5   3 98925.6 5639.57   1
   7  -5   3 1029.29 86.6153   1
  -7  -5  -3 901.659 84.1680   1
  -7   5  -3 1087.35 87.8161   1
   8   5   3 23061.4 1407.02   1
  -8  -5  -3 23800.1 1409.10   1
   9  -5   3 900.211 80.5112   1
   9   5   3 1204.97 92.6360   1
  -9   5  -3 874.673 81.6736   1
  -9  -5  -3 1090.05 89.2473   1
  10  -5   3 10358.1 650.024   1
  10   5   3 11778.4 655.380   1
 -10  -5  -3 11351.7 654.939   1
  11  -5   3 1909.29 143.995   1
  11   5   3 1871.11 144.196   1
 -11   5  -3 1852.98 142.289   1
 -11  -5  -3 2179.56 150.045   1
  12   5   3 4441.73 277.237   1
 -12  -5  -3 4711.70 282.231   1
 -12   5  -3 4184.52 274.263   1
 -13   5  -3 6.78892 29.2582   1
  13  -5   3 6.86048 25.8614   1
 -13  -5  -3 66.7135 35.0719   1
  13   5   3 14.6844 28.7163   1
 -14   5  -3 181.645 40.0445   1
  14  -5   3 127.079 36.5607   1
 -14  -5  -3 124.220 37.3717   1
  14   5   3 209.420 47.4522   1
  15   5   3 1546.68 127.018   1
 -15   5  -3 1581.40 125.086   1
 -15  -5  -3 1401.56 117.716   1
  16   5   3 1650.83 124.572   1
 -16  -5  -3 1295.30 115.838   1
  16  -5   3 1488.81 121.691   1
  17   5   3 2393.66 174.881   1
 -17  -5  -3 2303.05 171.950   1
  18  -5   3 1372.51 119.489   1
  18   5   3 1721.38 126.651   1
 -18  -5  -3 1314.75 117.596   1
 -18   5  -3 1436.15 121.426   1
 -19   5  -3-7.49402 35.4958   1
  19  -5   3 83.3822 37.1888   1
 -20   5  -3 545.595 68.7184   1
  20  -5   3 485.848 63.1622   1
 -20  -5  -3 555.359 69.8724   1
  20   5   3 608.937 65.8310   1
 -21   5  -3 184.251 43.5228   1
  21  -5   3 120.398 41.5354   1
 -21  -5  -3 138.308 39.6355   1
  21   5   3 77.1183 35.9184   1
 -22   5  -3 14.5804 31.8730   1
  22  -5   3 29.7437 32.0421   1
  22   5   3 15.3761 35.9277   1
 -23   5  -3 136.498 43.9331   1
  23  -5   3 153.145 43.5850   1
 -23  -5  -3 103.531 40.6585   1
  23   5   3 178.346 45.0546   1
 -24   5  -3 14.1597 33.4786   1
  24  -5   3-21.4784 31.7238   1
 -26  -6   3 114.541 43.4387   1
  26   6  -3 105.787 42.2643   1
 -25  -6   3-22.6247 39.0268   1
  25   6  -3-38.2289 39.9658   1
 -23   6   3 72.2896 36.1572   1
 -23  -6   3 7.48650 36.3299   1
  23   6  -3 39.1401 40.1199   1
 -22   6   3 401.793 58.9979   1
  22  -6  -3 527.212 63.0927   1
 -21   6   3 76.8409 34.5778   1
  21  -6  -3 38.9122 30.4803   1
 -21  -6   3 37.9586 36.3911   1
  21   6  -3-16.8174 33.5028   1
 -20   6   3 609.791 68.4605   1
  20  -6  -3 511.018 65.1078   1
 -20  -6   3 593.588 73.4353   1
  20   6  -3 670.213 72.4106   1
 -19   6   3 176.133 42.5609   1
  19  -6  -3 200.753 39.8140   1
  19   6  -3 148.446 40.8957   1
 -19  -6   3 179.820 46.3482   1
  18  -6  -3 418.348 54.7796   1
 -18  -6   3 424.813 61.1491   1
  18   6  -3 372.003 52.5923   1
 -17  -6   3 1349.84 110.649   1
 -17   6   3 1297.62 106.574   1
  17  -6  -3 1302.26 105.904   1
  17   6  -3 1059.72 102.821   1
 -16   6   3 5370.18 362.296   1
  16  -6  -3 5392.11 361.341   1
 -16  -6   3 6164.21 369.719   1
 -15  -6   3 2198.41 165.004   1
 -15   6   3 2166.70 161.860   1
  15  -6  -3 2348.18 163.523   1
  15   6  -3 2305.68 165.444   1
 -14  -6   3 4925.85 361.124   1
  14  -6  -3 6254.22 363.988   1
  14   6  -3 5377.40 363.691   1
 -14   6   3 6070.39 363.254   1
  13   6  -3 353.010 50.2870   1
 -13  -6   3 320.289 47.3063   1
  12  -6  -3 10.7872 21.0785   1
 -12   6   3 26.8829 23.8249   1
  12   6  -3-6.26780 23.1451   1
 -12  -6   3-12.6837 23.4185   1
  11  -6  -3 257.973 34.5346   1
 -11   6   3 235.207 35.6973   1
 -11  -6   3 329.444 42.8905   1
  10  -6  -3 16423.2 1033.18   1
 -10   6   3 17574.4 1034.57   1
  10   6  -3 18565.8 1040.86   1
 -10  -6   3 16292.2 1037.12   1
   9  -6  -3 12978.1 784.410   1
  -9   6   3 12882.2 783.937   1
   9   6  -3 12824.3 789.295   1
  -9  -6   3 13101.7 789.684   1
  -8  -6   3-5.21876 21.5732   1
   8   6  -3 67.5283 24.3632   1
   8  -6  -3 47.7180 21.6050   1
   7   6  -3 12647.4 766.861   1
  -7  -6   3 11955.7 764.496   1
  -7   6   3 13039.1 759.853   1
   7  -6  -3 12533.5 759.965   1
   6  -6  -3 537.029 54.6146   1
  -6  -6   3 638.792 61.5659   1
  -6   6   3 737.689 58.2410   1
   5  -6  -3 27487.1 1589.20   1
   5   6  -3 24183.6 1592.05   1
  -5  -6   3 26200.5 1593.70   1
  -5   6   3 28415.0 1590.02   1
   4  -6  -3 5547.07 343.699   1
   4   6  -3 5458.36 348.459   1
  -4  -6   3 5632.96 347.809   1
  -4   6   3 5584.91 343.865   1
   3  -6  -3 44977.1 2788.23   1
   3   6  -3 47795.7 2793.49   1
  -3  -6   3 48853.2 2793.50   1
  -3   6   3 47171.1 2789.18   1
  -2  -6   3 14061.1 813.330   1
  -2   6   3 12778.2 807.200   1
   2  -6  -3 13463.6 808.498   1
   2   6  -3 13665.9 812.631   1
  -1  -6   3 28840.3 1718.86   1
  -1   6   3 29161.5 1715.19   1
   1  -6  -3 28314.1 1715.14   1
   1   6  -3 28976.4 1718.46   1
   0  -6   3 116990. 6988.22   1
   0   6   3 118934. 6984.96   1
   0  -6  -3 120829. 6985.46   1
   0   6  -3 115552. 6987.86   1
   1  -6   3 90130.4 5412.57   1
  -1   6  -3 87277.6 5412.05   1
  -1  -6  -3 96642.1 5411.75   1
   1   6   3 91728.4 5412.55   1
   2  -6   3 739.458 67.1105   1
   2   6   3 856.452 67.1455   1
  -2  -6  -3 696.582 64.6366   1
  -2   6  -3 919.610 68.8326   1
   3   6   3 1756.68 127.094   1
  -3  -6  -3 1818.51 127.549   1
  -3   6  -3 1833.21 127.240   1
   3  -6   3 1772.27 128.781   1
   4   6   3 2992.04 181.686   1
  -4  -6  -3 2939.38 180.137   1
  -4   6  -3 2579.85 178.073   1
   5   6   3 226.892 35.8669   1
  -5  -6  -3 275.788 37.9032   1
  -5   6  -3 250.531 39.2323   1
   5  -6   3 239.954 39.1670   1
   6   6   3 1391.84 108.235   1
  -6  -6  -3 1405.61 106.617   1
  -6   6  -3 1262.50 104.309   1
   6  -6   3 1508.82 108.910   1
  -7  -6  -3 31994.5 1960.67   1
   7   6   3 33665.5 1962.62   1
   8   6   3 706.633 69.3276   1
   8  -6   3 642.565 65.2821   1
  -8   6  -3 679.057 66.8494   1
  -8  -6  -3 767.475 70.2315   1
   9  -6   3 9257.36 583.374   1
   9   6   3 9609.31 584.050   1
  -9  -6  -3 9370.01 584.375   1
  -9   6  -3 9334.07 582.927   1
  10  -6   3 9208.06 554.745   1
  10   6   3 8228.09 553.114   1
 -10  -6  -3 9475.40 557.417   1
 -10   6  -3 8671.24 552.869   1
  11  -6   3 1589.52 122.828   1
  11   6   3 1411.15 120.153   1
 -11   6  -3 1683.14 124.145   1
 -11  -6  -3 1541.34 124.584   1
 -12   6  -3 176.032 38.4858   1
  12  -6   3 130.390 38.9814   1
  13   6   3 304.183 44.8269   1
  13  -6   3 324.813 44.1443   1
 -13   6  -3 234.635 40.4893   1
 -13  -6  -3 232.497 45.6682   1
 -14   6  -3 2223.02 164.761   1
 -14  -6  -3 2454.93 171.598   1
  14   6   3 2088.25 165.641   1
  15   6   3 680.993 75.0487   1
  15  -6   3 595.719 70.2956   1
 -15  -6  -3 765.804 74.3863   1
 -16   6  -3 2812.17 198.243   1
  16  -6   3 2718.43 196.869   1
  17  -6   3 2266.78 182.986   1
  17   6   3 2716.55 190.856   1
 -17   6  -3 2699.43 187.900   1
 -17  -6  -3 2679.91 187.958   1
  18  -6   3 914.547 83.9243   1
 -18   6  -3 726.078 79.2974   1
  18   6   3 703.019 79.5479   1
 -18  -6  -3 784.215 80.1875   1
  19   6   3 593.465 69.5963   1
  19  -6   3 512.290 63.8964   1
 -19   6  -3 683.386 71.5176   1
 -19  -6  -3 467.247 65.5402   1
 -20  -6  -3-29.5476 34.5403   1
  20  -6   3 46.1512 29.0107   1
 -20   6  -3 52.6374 32.8939   1
  20   6   3 23.0477 36.3651   1
 -21  -6  -3 170.719 43.1618   1
  21  -6   3 252.276 45.1188   1
 -21   6  -3 188.630 41.6976   1
  21   6   3 231.186 43.0555   1
 -22  -6  -3 45.1810 31.3106   1
  22  -6   3 142.920 37.1410   1
  22   6   3 60.0657 28.6541   1
 -22   6  -3 97.9386 40.3891   1
  23   6   3 37.2117 28.5589   1
 -23  -6  -3-36.4670 37.7028   1
 -24   6  -3 7.36950 31.7365   1
 -26  -7   3 66.9988 43.3385   1
  26   7  -3 7.32636 34.7073   1
 -24  -7   3 36.7376 40.6115   1
  24   7  -3-15.3669 38.0703   1
 -23  -7   3 134.120 41.0414   1
  23   7  -3 169.522 42.6736   1
  22   7  -3 33.5616 32.2131   1
 -22  -7   3 7.57508 35.8347   1
 -22   7   3 23.7261 35.5413   1
  22  -7  -3 7.99805 27.7232   1
 -21  -7   3 326.422 55.8794   1
  21   7  -3 430.526 59.9176   1
  20   7  -3 728.797 78.3943   1
 -20  -7   3 737.674 80.4626   1
 -20   7   3 614.210 70.4498   1
  20  -7  -3 568.120 69.9534   1
  19   7  -3 827.580 77.5386   1
 -19  -7   3 868.428 87.8056   1
 -19   7   3 629.540 75.6220   1
  19  -7  -3 614.031 73.2742   1
  18   7  -3 1154.28 99.6708   1
  18  -7  -3 1069.30 96.4301   1
 -18  -7   3 1009.73 97.3981   1
 -18   7   3 1122.69 98.3541   1
  17  -7  -3 35.5009 28.3615   1
 -17   7   3 70.5361 33.0517   1
  17   7  -3 15.2959 32.5536   1
 -17  -7   3 63.5921 41.5939   1
  16  -7  -3 74.5010 33.2200   1
 -16   7   3-20.3968 30.5877   1
 -16  -7   3 22.7558 33.6520   1
  16   7  -3 44.4040 29.4799   1
  15   7  -3 5443.37 363.355   1
  15  -7  -3 5232.24 359.471   1
 -15  -7   3 5578.24 364.357   1
 -15   7   3 6188.55 364.202   1
  14   7  -3 109.702 35.8063   1
 -14   7   3 75.9306 30.3815   1
  14  -7  -3 63.8361 31.0031   1
 -14  -7   3 106.357 32.7060   1
  13   7  -3 1325.90 115.646   1
 -13   7   3 1456.75 112.846   1
 -13  -7   3 1328.48 116.642   1
  13  -7  -3 1634.29 115.448   1
 -12  -7   3 503.807 60.9728   1
  12   7  -3 560.170 60.5814   1
  11   7  -3 1664.19 132.139   1
 -11   7   3 1746.90 128.971   1
  11  -7  -3 1942.50 132.022   1
 -11  -7   3 1723.70 132.050   1
  10   7  -3 2903.23 198.041   1
 -10   7   3 2657.98 191.666   1
  10  -7  -3 3094.23 196.508   1
 -10  -7   3 2923.53 198.405   1
   9   7  -3 5028.99 331.143   1
   9  -7  -3 5267.11 328.284   1
  -9  -7   3 5557.05 333.002   1
  -9   7   3 4865.03 325.247   1
  -8   7   3 11139.3 693.753   1
   8  -7  -3 11757.1 696.589   1
   7   7  -3 2692.54 181.888   1
  -7  -7   3 2574.47 179.994   1
   7  -7  -3 2626.14 175.971   1
  -6   7   3 14007.5 948.788   1
   6   7  -3 16363.0 957.168   1
  -6  -7   3 16667.8 957.574   1
   6  -7  -3 16743.8 952.444   1
   5   7  -3 29436.1 1805.91   1
  -5  -7   3 27183.6 1804.51   1
  -4   7   3 13675.5 833.713   1
   4   7  -3 14940.6 841.467   1
  -4  -7   3 14476.3 839.030   1
   4  -7  -3 12659.6 833.925   1
  -3   7   3 4269.11 255.791   1
   3   7  -3 4001.65 258.343   1
   3  -7  -3 3925.89 255.128   1
  -3  -7   3 3793.97 256.974   1
  -2   7   3 21584.1 1268.10   1
   2   7  -3 21826.9 1271.83   1
   2  -7  -3 19731.0 1265.95   1
  -2  -7   3 21942.2 1271.60   1
   1   7  -3 19642.4 1314.99   1
  -1   7   3 24178.4 1312.93   1
   1  -7  -3 22395.9 1311.32   1
  -1  -7   3 21167.8 1313.20   1
   0   7  -3 5863.18 351.635   1
   0   7   3 5381.59 347.766   1
   0  -7  -3 5770.88 349.393   1
   0  -7   3 5275.48 350.531   1
  -1   7  -3 17724.1 1183.71   1
   1   7   3 19481.2 1183.95   1
  -1  -7  -3 20554.0 1185.96   1
   1  -7   3 21478.5 1187.76   1
  -2   7  -3 10253.1 601.779   1
   2  -7   3 9961.39 600.690   1
   2   7   3 9293.58 599.143   1
  -2  -7  -3 9674.84 598.843   1
   3  -7   3 4097.06 275.873   1
  -3   7  -3 4424.95 275.990   1
   3   7   3 4320.37 276.326   1
  -3  -7  -3 4255.09 276.859   1
   4  -7   3 32192.0 1908.43   1
   4   7   3 33761.9 1908.89   1
  -4   7  -3 30802.9 1906.13   1
  -4  -7  -3 31169.1 1907.44   1
  -5  -7  -3 507.006 56.3069   1
   5   7   3 747.755 63.9077   1
   6   7   3 12084.9 773.913   1
  -6  -7  -3 12891.5 775.275   1
  -6   7  -3 13089.9 776.860   1
   6  -7   3 12751.1 776.358   1
   7   7   3 9851.25 679.698   1
  -7  -7  -3 10261.9 680.338   1
  -7   7  -3 12441.7 685.298   1
   7  -7   3 12197.6 684.772   1
   8   7   3 688.638 64.8218   1
  -8  -7  -3 551.434 62.5968   1
  -8   7  -3 674.823 65.8388   1
   8  -7   3 561.235 62.1454   1
   9   7   3 1531.33 121.088   1
  -9  -7  -3 1643.09 121.363   1
  -9   7  -3 1757.13 123.185   1
  10   7   3 61.0936 31.2550   1
  10  -7   3 33.2619 23.5138   1
 -10   7  -3 78.8544 31.0468   1
 -11   7  -3 1458.90 117.786   1
  11  -7   3 1470.46 116.254   1
  12   7   3 1520.47 128.246   1
 -12  -7  -3 1718.56 131.606   1
  13   7   3 3079.03 220.331   1
 -13  -7  -3 3357.80 225.094   1
 -13   7  -3 3054.84 218.702   1
  14   7   3 2402.73 176.122   1
  14  -7   3 2224.22 176.178   1
 -14  -7  -3 2826.50 187.729   1
 -15  -7  -3 216.479 43.6589   1
  15  -7   3 281.085 50.8671   1
  15   7   3 326.106 50.5945   1
 -15   7  -3 292.857 51.5459   1
 -16  -7  -3 602.369 68.2203   1
  16   7   3 534.804 66.4622   1
  17  -7   3 786.167 81.3982   1
  17   7   3 705.144 83.8757   1
 -17   7  -3 869.425 84.4881   1
 -17  -7  -3 831.130 80.6946   1
  18  -7   3 31.3129 35.1668   1
 -18   7  -3-15.4747 33.8063   1
 -19  -7  -3-7.37155 24.3537   1
  19   7   3-15.5255 28.6704   1
 -20  -7  -3 278.181 43.2246   1
  20  -7   3 195.311 45.5031   1
  20   7   3 197.705 41.8320   1
 -20   7  -3 185.284 52.9723   1
 -21  -7  -3-28.9307 26.7330   1
  21   7   3-7.52008 28.8815   1
  22   7   3 369.356 54.5000   1
 -22  -7  -3 452.282 56.9388   1
 -22   7  -3 359.741 56.1133   1
  22  -7   3 228.735 49.1801   1
 -23   7  -3 88.1984 43.3265   1
  23  -7   3 67.0282 36.3576   1
 -25  -8   3 42.6698 33.6816   1
  25   8  -3 22.3050 30.6294   1
 -24  -8   3 72.7171 41.0373   1
  24   8  -3 39.3928 39.1766   1
  23   8  -3 50.2046 43.3556   1
 -22  -8   3-15.7313 36.7439   1
  22   8  -3-8.13126 33.9756   1
  21   8  -3 23.8403 31.6127   1
 -21  -8   3 41.0474 33.2152   1
 -21   8   3 15.9181 33.7734   1
  21  -8  -3-48.4411 37.7160   1
  20   8  -3 632.657 68.5778   1
  20  -8  -3 542.319 68.3634   1
 -20  -8   3 691.868 74.9480   1
 -20   8   3 565.660 69.5936   1
  19  -8  -3 15.6403 33.1770   1
  19   8  -3-7.84329 33.7754   1
 -19  -8   3 24.4864 39.9840   1
 -19   8   3-7.70369 33.1743   1
  18   8  -3 282.405 48.7405   1
 -18   8   3 376.456 52.8811   1
  17  -8  -3 2036.46 164.030   1
 -17  -8   3 2429.49 170.714   1
 -17   8   3 2270.35 167.055   1
  16   8  -3-22.4323 27.6235   1
 -16   8   3 21.1218 31.6385   1
  16  -8  -3-36.0344 31.4983   1
 -16  -8   3-15.2155 27.5370   1
  15   8  -3 227.021 41.4908   1
 -15   8   3 242.910 41.2239   1
  15  -8  -3 138.475 38.3036   1
 -15  -8   3 237.758 43.3130   1
  14   8  -3 330.385 50.5901   1
 -14   8   3 286.769 45.5991   1
  14  -8  -3 294.539 48.6717   1
 -14  -8   3 394.211 53.8460   1
  13   8  -3 3393.15 240.380   1
 -13   8   3 3903.32 241.095   1
  13  -8  -3 3658.33 240.559   1
 -13  -8   3 3290.95 239.418   1
  12   8  -3 636.994 62.7748   1
 -12   8   3 562.859 59.0570   1
 -12  -8   3 492.521 57.2978   1
  12  -8  -3 488.426 57.5507   1
  11   8  -3 4973.20 302.321   1
 -11  -8   3 4178.00 297.087   1
  10  -8  -3 6699.77 415.573   1
 -10   8   3 6583.35 414.365   1
  10   8  -3 6362.14 418.850   1
 -10  -8   3 6734.94 420.123   1
   9  -8  -3 4063.82 272.603   1
  -9  -8   3 4239.55 277.656   1
  -9   8   3 4320.20 273.248   1
   9   8  -3 4227.96 276.884   1
  -8  -8   3 77.2533 24.3897   1
   8  -8  -3 51.0174 24.4758   1
   8   8  -3 68.1323 24.5542   1
  -8   8   3 83.1298 27.4440   1
  -7   8   3 23686.3 1428.28   1
   7   8  -3 23847.0 1435.13   1
  -7  -8   3 23900.0 1433.01   1
   7  -8  -3 23943.7 1428.83   1
   6   8  -3 2590.81 182.231   1
  -6  -8   3 2378.54 180.740   1
   6  -8  -3 2851.05 178.914   1
  -5   8   3 11489.5 659.438   1
   5  -8  -3 10146.0 658.061   1
  -4   8   3 3313.05 204.052   1
   4   8  -3 3163.92 207.418   1
  -4  -8   3 2752.92 203.526   1
  -3   8   3 1502.31 103.576   1
   3   8  -3 1258.15 104.533   1
   3  -8  -3 1444.60 103.358   1
  -3  -8   3 1300.00 103.854   1
  -2   8   3 23.3324 20.2304   1
   2   8  -3 52.9518 25.7491   1
   2  -8  -3 23.0332 20.2621   1
  -2  -8   3 75.2371 27.5955   1
   1   8  -3 38390.6 2214.26   1
  -1   8   3 35858.6 2210.41   1
   1  -8  -3 37260.7 2211.19   1
  -1  -8   3 37231.9 2214.33   1
   0   8  -3 7163.99 483.614   1
   0   8   3 7551.43 483.355   1
   0  -8  -3 8247.38 485.105   1
   0  -8   3 8439.13 488.337   1
  -1   8  -3 1336.09 106.568   1
   1   8   3 1456.85 107.366   1
  -1  -8  -3 1475.48 107.971   1
   1  -8   3 1403.86 108.779   1
   2   8   3 5896.97 366.234   1
  -2  -8  -3 5590.22 364.241   1
  -2   8  -3 6010.59 366.962   1
   2  -8   3 5595.52 365.635   1
   3   8   3 5749.60 373.214   1
  -3  -8  -3 6072.58 374.508   1
  -4   8  -3 2808.62 170.766   1
   4  -8   3 2025.87 166.731   1
   5  -8   3 21862.0 1223.95   1
  -5   8  -3 19750.2 1219.11   1
   5   8   3 19927.8 1220.35   1
  -5  -8  -3 19637.5 1219.82   1
   6  -8   3 1735.27 139.373   1
  -6   8  -3 1915.92 141.499   1
   6   8   3 1952.72 142.308   1
  -6  -8  -3 2043.70 142.016   1
   7  -8   3 4757.44 294.498   1
  -7   8  -3 4811.91 293.703   1
   7   8   3 3992.86 289.604   1
  -7  -8  -3 4314.49 290.887   1
   8  -8   3 985.856 93.7266   1
  -8   8  -3 995.759 93.9967   1
   8   8   3 1297.78 98.2411   1
  -8  -8  -3 1207.37 96.5971   1
   9  -8   3 1107.55 98.2208   1
  -9   8  -3 1028.35 94.9942   1
   9   8   3 1042.85 94.7031   1
  10  -8   3-20.8919 29.0924   1
 -10   8  -3 13.5617 22.3951   1
 -10  -8  -3-7.08754 25.6420   1
  10   8   3-7.12353 25.7722   1
 -11  -8  -3 14.6787 30.2546   1
  11   8   3 57.2782 33.9247   1
  12   8   3 924.974 92.9388   1
 -12  -8  -3 1039.87 91.6413   1
 -12   8  -3 959.966 90.6196   1
  13   8   3 5948.64 406.653   1
 -13  -8  -3 6369.81 409.616   1
  13  -8   3 6694.35 410.530   1
  14  -8   3 142.996 37.2414   1
 -14   8  -3 178.613 41.1146   1
 -14  -8  -3 160.609 44.9870   1
  14   8   3 160.988 42.6641   1
  15   8   3 144.632 37.6077   1
 -15  -8  -3 129.128 45.0077   1
 -15   8  -3 45.1052 33.9837   1
  15  -8   3 137.016 37.4721   1
  16   8   3 196.476 47.8953   1
 -16  -8  -3 316.501 47.7710   1
 -16   8  -3 326.367 51.9064   1
  16  -8   3 358.626 52.7567   1
  17   8   3 200.468 44.8131   1
 -17  -8  -3 188.610 47.2921   1
 -17   8  -3 122.331 38.5417   1
  17  -8   3 222.907 43.8061   1
  18   8   3 16.5444 37.6933   1
 -18  -8  -3 67.1982 37.8367   1
 -18   8  -3 15.3436 37.1873   1
  18  -8   3 7.71269 33.2517   1
  19   8   3 396.077 54.8410   1
 -19   8  -3 444.517 60.5818   1
  19  -8   3 308.094 51.6513   1
  20   8   3 7.62207 25.9136   1
 -20  -8  -3 94.0866 31.2636   1
 -20   8  -3 22.8652 31.9364   1
  20  -8   3 38.2949 31.0787   1
  21   8   3 103.694 34.1162   1
 -21  -8  -3 149.741 43.1196   1
 -21   8  -3 173.746 45.9449   1
  21  -8   3 99.3777 39.4310   1
  22   8   3 152.603 37.4862   1
 -22  -8  -3 83.8435 36.0967   1
 -23   8  -3-14.6320 41.8583   1
 -24  -9   3-34.3537 33.2840   1
  24   9  -3 16.5402 38.1507   1
 -23  -9   3 22.7738 26.8885   1
  23   9  -3-16.0391 33.5039   1
 -21  -9   3 8.54440 36.2506   1
  21   9  -3 7.53621 28.3817   1
 -20   9   3 31.4231 32.3233   1
  20  -9  -3 8.04553 32.0188   1
  19   9  -3 219.284 45.8191   1
 -19   9   3 201.136 44.5764   1
  19  -9  -3 142.462 42.4160   1
 -19  -9   3 282.900 50.1090   1
  18   9  -3 39.1304 34.8342   1
 -18   9   3 37.9863 29.3400   1
  18  -9  -3 109.429 40.5413   1
 -18  -9   3 47.9718 39.7459   1
  17   9  -3 275.143 49.4883   1
 -17   9   3 400.925 56.6381   1
 -17  -9   3 399.745 56.1786   1
  17  -9  -3 368.641 54.3246   1
 -16  -9   3 1925.31 140.922   1
  16   9  -3 1626.53 137.081   1
  15   9  -3 705.785 77.9992   1
 -15   9   3 919.143 81.6187   1
  15  -9  -3 895.703 82.7438   1
 -15  -9   3 835.078 83.1037   1
  14   9  -3 1403.90 119.432   1
  14  -9  -3 1386.95 118.732   1
 -14  -9   3 1353.80 118.824   1
  13   9  -3 1132.76 92.5748   1
 -13   9   3 804.354 83.0761   1
  13  -9  -3 1101.27 90.8869   1
 -13  -9   3 960.541 88.2261   1
 -12   9   3 86.4778 34.0209   1
  12  -9  -3 109.767 32.1589   1
  11   9  -3 353.156 50.7386   1
  11  -9  -3 336.565 46.0429   1
 -11  -9   3 364.178 50.6640   1
 -11   9   3 319.048 44.5426   1
  10   9  -3 6832.55 450.795   1
 -10  -9   3 7195.60 451.636   1
  10  -9  -3 7153.15 449.584   1
 -10   9   3 7341.36 448.226   1
  -9  -9   3 5706.42 372.641   1
   9   9  -3 5906.54 373.486   1
  -8   9   3-5.54773 22.0823   1
   8   9  -3 26.4855 28.5273   1
  -8  -9   3 31.8838 21.0806   1
   8  -9  -3 11.1774 21.8588   1
  -7   9   3 363.795 44.6967   1
   7   9  -3 455.451 52.8717   1
  -7  -9   3 475.169 53.9600   1
   7  -9  -3 425.537 49.5954   1
  -6   9   3 12137.6 733.888   1
   6   9  -3 12559.3 738.508   1
  -6  -9   3 11562.5 736.324   1
   6  -9  -3 11870.5 733.484   1
  -5   9   3 2870.81 204.317   1
   5   9  -3 3152.55 209.781   1
  -5  -9   3 3203.90 210.369   1
   5  -9  -3 3209.71 207.467   1
  -4   9   3 10.4719 22.2134   1
   4   9  -3 5.85577 23.6867   1
  -4  -9   3 5.76167 24.8111   1
   4  -9  -3-5.24324 23.5538   1
   3   9  -3 105.336 31.9891   1
  -3   9   3 203.957 32.6776   1
  -3  -9   3 156.235 33.0728   1
   3  -9  -3 170.761 30.8389   1
   2   9  -3 7291.98 450.678   1
  -2   9   3 7180.98 447.906   1
  -2  -9   3 7094.92 452.451   1
   1   9  -3 139.371 27.9086   1
  -1   9   3 151.197 28.5950   1
   1  -9  -3 159.464 28.4961   1
  -1  -9   3 81.8294 26.7158   1
   0   9  -3 1212.25 94.6506   1
   0   9   3 1267.76 94.5037   1
   0  -9  -3 1141.71 92.5849   1
   0  -9   3 1065.25 93.6163   1
  -1   9  -3 483.713 49.6806   1
   1   9   3 346.046 44.7974   1
  -1  -9  -3 334.733 44.7819   1
   1  -9   3 321.323 44.7839   1
  -2   9  -3 320.638 43.1950   1
   2  -9   3 449.906 49.6458   1
   3   9   3 2433.58 163.490   1
  -3  -9  -3 2268.35 161.347   1
  -3   9  -3 2132.35 160.961   1
   3  -9   3 2402.85 164.571   1
   4   9   3 26113.4 1625.54   1
   4  -9   3 27593.2 1628.85   1
  -4  -9  -3 24999.4 1624.99   1
  -4   9  -3 30388.2 1630.90   1
   5  -9   3 3067.70 219.072   1
  -5   9  -3 3531.88 221.516   1
   5   9   3 3300.77 220.570   1
  -5  -9  -3 3076.31 218.819   1
   6  -9   3 1773.32 126.922   1
  -6   9  -3 1398.15 119.331   1
   6   9   3 1605.93 126.799   1
  -6  -9  -3 1661.99 123.546   1
   7  -9   3-6.67803 28.3366   1
  -7   9  -3-6.36523 28.5993   1
   7   9   3-20.0110 30.3716   1
  -7  -9  -3-6.57167 28.7177   1
   8  -9   3 1104.63 93.0965   1
  -8   9  -3 973.910 87.5076   1
   8   9   3 936.010 89.7946   1
  -8  -9  -3 1063.27 91.5132   1
  -9   9  -3 6.80427 27.5335   1
   9  -9   3 21.4483 32.5561   1
 -10  -9  -3 1326.85 109.472   1
  10   9   3 1247.29 109.818   1
 -11   9  -3 14.3254 29.4750   1
 -11  -9  -3 14.8561 29.0511   1
  11   9   3 29.6759 29.0156   1
  12  -9   3 568.253 64.6758   1
  12   9   3 430.980 60.9916   1
 -12  -9  -3 476.206 62.0761   1
  13  -9   3 143.901 40.0434   1
 -13   9  -3 73.9000 37.1428   1
 -13  -9  -3 151.038 41.5693   1
  13   9   3 61.6573 37.4154   1
  14   9   3 817.186 82.0185   1
  14  -9   3 747.604 80.2067   1
 -14  -9  -3 871.096 85.7214   1
 -14   9  -3 818.007 80.0141   1
  15  -9   3 93.8764 42.2990   1
 -15   9  -3 45.6863 38.4028   1
 -15  -9  -3 89.5961 42.3454   1
  15   9   3 77.1711 34.4891   1
  16   9   3 75.0720 31.0247   1
 -16  -9  -3 42.5405 32.1892   1
 -16   9  -3 76.9127 42.9955   1
  16  -9   3 15.7684 34.0929   1
  17   9   3 86.3775 38.1440   1
 -17  -9  -3 104.713 43.4085   1
 -17   9  -3 38.8056 26.4352   1
  17  -9   3 7.90089 29.9016   1
  18   9   3 184.597 45.5899   1
 -18  -9  -3 240.588 46.3682   1
 -18   9  -3 186.375 49.4819   1
  18  -9   3 197.671 46.0847   1
 -19   9  -3 46.4963 41.2698   1
  19  -9   3-31.4870 38.9981   1
 -20  -9  -3-14.1708 33.9274   1
  20   9   3-23.6813 42.8509   1
  21   9   3 7.32816 37.1049   1
 -21  -9  -3 6.99327 32.6671   1
 -21   9  -3 7.57952 26.8493   1
  21  -9   3 15.4294 31.7250   1
 -22   9  -3-7.41487 38.3408   1
  22  -9   3-22.7837 33.6627   1
 -24 -10   3 35.9451 36.4625   1
  24  10  -3 38.7813 42.9195   1
 -22 -10   3-8.18080 33.6490   1
  22  10  -3 45.9037 36.6262   1
 -21 -10   3 58.2318 36.5572   1
  21  10  -3 75.1443 38.6478   1
  20  10  -3 117.792 40.7757   1
 -20 -10   3 23.9437 36.0575   1
 -20  10   3 55.5752 35.8703   1
 -18 -10   3 262.991 47.2275   1
 -18  10   3 253.111 47.3846   1
  18 -10  -3 306.282 52.6460   1
  17  10  -3 15.4750 37.9329   1
 -17 -10   3 23.4564 33.2043   1
 -17  10   3 37.4353 31.7984   1
  17 -10  -3 23.6594 32.9807   1
  16  10  -3 151.158 42.8328   1
 -16 -10   3 208.705 43.9941   1
 -16  10   3 232.791 43.6328   1
  16 -10  -3 221.357 43.1171   1
  15  10  -3 136.180 37.2613   1
 -15 -10   3 132.313 34.1962   1
  15 -10  -3 66.6066 33.4883   1
  14  10  -3 259.882 44.8326   1
 -14 -10   3 214.999 44.4325   1
 -14  10   3 191.494 39.0283   1
  14 -10  -3 164.878 37.5090   1
  13  10  -3 51.8345 36.3114   1
  13 -10  -3 48.7292 31.3145   1
 -13 -10   3-7.30449 30.5596   1
 -13  10   3 26.6096 28.6938   1
  12 -10  -3 638.826 65.9613   1
  12  10  -3 483.581 61.5894   1
 -12 -10   3 590.319 64.0978   1
 -12  10   3 502.618 59.8550   1
 -11 -10   3 50.0957 31.6998   1
  11  10  -3 57.2581 28.4521   1
 -11  10   3 107.290 34.7038   1
  11 -10  -3 155.860 34.3117   1
  10 -10  -3 1462.41 111.010   1
 -10  10   3 1269.47 110.097   1
  -9 -10   3 2095.70 159.078   1
   9 -10  -3 2056.53 154.667   1
   9  10  -3 2139.08 159.884   1
  -9  10   3 2397.34 158.603   1
  -8 -10   3 1850.70 143.914   1
   8  10  -3 1957.04 146.586   1
  -8  10   3 1936.33 141.614   1
   8 -10  -3 2105.38 144.813   1
   7  10  -3 10556.8 643.917   1
  -7 -10   3 11388.8 646.761   1
   7 -10  -3 11487.6 643.519   1
   6  10  -3 10301.7 600.405   1
  -6 -10   3 9315.73 598.431   1
   6 -10  -3 9390.33 594.463   1
   5  10  -3 368.456 48.2271   1
  -5 -10   3 372.888 48.7064   1
   4  10  -3 3334.76 221.375   1
  -4 -10   3 3150.35 218.205   1
   3  10  -3 17066.8 1061.55   1
  -3 -10   3 17970.8 1062.58   1
   2  10  -3 13675.7 871.231   1
  -2 -10   3 14987.1 874.690   1
  -1  10   3 9029.04 538.206   1
   1  10  -3 7963.66 537.011   1
  -1 -10   3 9009.13 540.462   1
   0  10  -3 493.287 55.3012   1
   0  10   3 537.527 55.9721   1
   0 -10  -3 514.916 55.1903   1
   0 -10   3 557.630 58.2694   1
  -1  10  -3 1137.08 94.8545   1
   1  10   3 1017.54 91.3225   1
  -1 -10  -3 1234.47 95.2782   1
   1 -10   3 1160.45 94.5105   1
  -2  10  -3 8885.72 563.369   1
   2  10   3 9182.99 564.398   1
   2 -10   3 8998.91 565.410   1
  -2 -10  -3 9202.28 563.554   1
   3 -10   3 3236.63 218.327   1
   3  10   3 3249.31 217.374   1
  -3  10  -3 3004.46 214.199   1
  -3 -10  -3 3247.79 217.382   1
   4 -10   3 4195.91 268.632   1
   4  10   3 4168.84 267.734   1
  -4 -10  -3 4217.64 268.557   1
  -4  10  -3 3609.71 264.099   1
  -5 -10  -3 6.54478 25.6080   1
   5 -10   3 19.8830 29.8000   1
  -5  10  -3 39.6161 26.7385   1
   5  10   3 20.0533 24.7160   1
   6  10   3 1523.58 116.094   1
   6 -10   3 1173.08 108.789   1
  -6 -10  -3 1428.18 113.793   1
  -6  10  -3 1612.81 119.193   1
   7 -10   3 751.714 71.2071   1
   7  10   3 599.806 69.8355   1
  -7 -10  -3 736.527 70.9517   1
  -7  10  -3 680.770 69.7492   1
  -8  10  -3 66.6645 31.2868   1
   8 -10   3 35.3924 33.6115   1
   9 -10   3 3667.91 265.521   1
  -9 -10  -3 4138.26 269.139   1
   9  10   3 4254.83 270.142   1
  -9  10  -3 3861.34 265.642   1
  10 -10   3 133.423 34.5279   1
 -10 -10  -3 113.671 38.2476   1
  10  10   3 59.5999 32.4409   1
 -10  10  -3 176.552 34.9727   1
 -11 -10  -3 528.920 63.1908   1
  11  10   3 489.879 62.3331   1
  11 -10   3 419.213 57.6255   1
  12 -10   3 46.4437 34.4216   1
 -12 -10  -3 23.0448 24.2434   1
 -12  10  -3 66.6375 36.7952   1
  12  10   3 75.5124 31.1851   1
 -13  10  -3 746.245 75.3895   1
  13 -10   3 664.639 72.5176   1
 -13 -10  -3 676.284 72.5710   1
  13  10   3 659.831 71.8032   1
  14 -10   3 268.551 50.3460   1
 -14 -10  -3 195.082 44.9750   1
  14  10   3 281.573 45.3439   1
 -14  10  -3 274.176 50.3023   1
  15 -10   3 95.5099 41.6096   1
 -15 -10  -3 143.346 37.7094   1
 -15  10  -3 122.875 39.7794   1
  15  10   3 54.8512 32.2971   1
 -16  10  -3 15.4331 34.6813   1
  16 -10   3 23.9524 36.8388   1
 -17 -10  -3-8.33809 37.4614   1
  17  10   3 22.8420 29.7614   1
 -18  10  -3 69.2015 41.9429   1
  18 -10   3 78.9452 36.1896   1
 -18 -10  -3 55.0337 36.5070   1
  18  10   3 85.6624 40.4810   1
 -19  10  -3 76.4324 36.2486   1
  19 -10   3 86.2835 36.7412   1
  19  10   3 31.6601 32.6628   1
 -19 -10  -3 14.9790 25.4977   1
 -20  10  -3 7.56268 32.0860   1
 -21 -10  -3 20.7236 32.3442   1
  21  10   3 59.7388 40.2110   1
 -23 -11   3 30.7766 27.8453   1
  23  11  -3-7.44873 31.1254   1
 -22 -11   3 25.1123 36.5724   1
  22  11  -3-7.02935 25.9568   1
  21  11  -3 7.64391 25.2448   1
 -21 -11   3-7.95319 34.2470   1
  20  11  -3 7.69935 30.0902   1
 -20 -11   3 8.04493 28.4961   1
  19  11  -3 23.3678 34.0435   1
 -19  11   3 7.76786 32.4635   1
  17 -11  -3-15.7957 34.0315   1
  17  11  -3 15.7652 28.5450   1
 -17 -11   3 85.9025 34.1411   1
 -17  11   3-7.49375 31.8149   1
  16 -11  -3 325.451 60.0103   1
  16  11  -3 663.266 69.9141   1
 -16 -11   3 820.412 75.4672   1
 -16  11   3 485.099 63.2179   1
  15 -11  -3-15.0965 34.8119   1
  15  11  -3 7.61070 33.7229   1
 -15  11   3 7.23438 28.7708   1
 -15 -11   3-15.3990 33.6393   1
  14 -11  -3 131.834 37.6472   1
 -14  11   3 155.183 38.1506   1
  13  11  -3 403.263 55.9229   1
 -13 -11   3 384.119 54.3033   1
 -12 -11   3 101.603 30.5853   1
  12  11  -3 83.4424 28.8480   1
  12 -11  -3 21.0863 27.2717   1
 -12  11   3 49.0223 31.7164   1
 -11 -11   3 856.683 83.4170   1
  11 -11  -3 1015.52 85.5274   1
  11  11  -3 961.724 87.9381   1
 -11  11   3 746.572 79.1262   1
 -10 -11   3 972.636 89.2936   1
  10 -11  -3 878.343 84.7773   1
  10  11  -3 1009.69 90.2968   1
 -10  11   3 938.080 85.6784   1
  -9 -11   3 4967.66 336.546   1
   9  11  -3 5078.26 336.359   1
  -9  11   3 5199.08 334.596   1
   9 -11  -3 5375.69 336.197   1
  -8  11   3 2445.37 173.235   1
   8 -11  -3 2407.49 172.740   1
  -7  11   3 3562.81 237.135   1
   7  11  -3 3397.33 237.704   1
  -7 -11   3 3662.47 240.530   1
   7 -11  -3 3447.32 235.938   1
  -6  11   3 281.825 44.5256   1
   6  11  -3 442.069 54.2692   1
  -6 -11   3 386.148 54.1903   1
   6 -11  -3 363.971 48.5658   1
  -5  11   3 3894.24 271.995   1
   5  11  -3 4195.48 275.606   1
   5 -11  -3 4209.06 274.239   1
  -5 -11   3 4285.84 275.798   1
  -4  11   3 4852.09 320.672   1
   4  11  -3 4762.65 322.176   1
  -4 -11   3 5262.12 324.366   1
   4 -11  -3 4983.84 321.526   1
  -3  11   3 12.3032 26.8941   1
   3  11  -3 39.6819 31.6679   1
  -3 -11   3 6.46702 32.0523   1
   3 -11  -3 12.0616 26.7403   1
  -2  11   3 9518.13 616.957   1
   2  11  -3 10244.5 620.674   1
   2 -11  -3 9764.57 616.641   1
  -2 -11   3 10506.5 620.609   1
   1  11  -3 3384.09 240.955   1
   1 -11  -3 3490.87 239.189   1
  -1 -11   3 3868.46 243.198   1
   0  11  -3 378.621 50.4216   1
   0  11   3 282.124 42.7985   1
   0 -11  -3 296.854 43.3075   1
   0 -11   3 340.725 48.2112   1
  -1  11  -3 122.778 35.7355   1
   1  11   3 226.063 41.8773   1
   1 -11   3 212.702 40.4178   1
  -2  11  -3 2613.53 197.686   1
   2  11   3 2838.00 199.786   1
  -2 -11  -3 2866.21 199.090   1
   2 -11   3 3171.52 201.939   1
   3  11   3 4701.13 314.453   1
  -3 -11  -3 5090.02 314.506   1
  -3  11  -3 4370.61 311.829   1
   3 -11   3 5091.96 316.945   1
   4  11   3 1182.62 101.352   1
  -4 -11  -3 1073.77 98.8815   1
  -4  11  -3 1349.40 102.926   1
   4 -11   3 1258.11 102.423   1
   5  11   3 3689.41 249.003   1
   5 -11   3 3458.50 247.972   1
  -5  11  -3 4019.33 251.486   1
  -5 -11  -3 3616.25 248.263   1
   6 -11   3 6923.03 489.396   1
  -6  11  -3 8884.83 497.151   1
   7  11   3 395.662 51.1040   1
  -7 -11  -3 397.608 49.4318   1
   7 -11   3 399.221 53.2288   1
  -7  11  -3 368.280 51.6306   1
   8 -11   3 28.6197 27.9639   1
  -8  11  -3 13.8669 28.0495   1
   8  11   3 7.27106 21.4844   1
  -8 -11  -3-7.19779 23.1752   1
   9 -11   3 7.36711 31.8128   1
  -9  11  -3 77.6356 33.0501   1
  -9 -11  -3 36.5753 32.5000   1
   9  11   3 36.6324 30.6992   1
  10 -11   3 218.071 44.2565   1
  10  11   3 141.680 39.1617   1
 -10 -11  -3 169.116 42.6187   1
  11 -11   3 15.1715 33.6393   1
 -11  11  -3 29.1252 28.9888   1
  11  11   3 23.7283 28.6473   1
 -11 -11  -3 23.0041 31.5581   1
  12 -11   3-7.72542 33.7530   1
 -12  11  -3 7.36360 34.3934   1
 -12 -11  -3 7.72902 29.6597   1
  12  11   3 7.76856 26.9102   1
  13 -11   3 643.675 72.5955   1
 -13  11  -3 792.753 77.8111   1
 -13 -11  -3 706.050 74.8416   1
  13  11   3 558.646 69.0350   1
  14 -11   3-7.98237 32.2886   1
 -14  11  -3 7.55771 36.1717   1
  14  11   3-15.5895 25.7444   1
 -14 -11  -3 7.96060 30.5483   1
 -15  11  -3 38.1573 32.9286   1
  15 -11   3 32.1208 34.1309   1
 -16 -11  -3 32.2120 34.1635   1
  16  11   3-38.7119 39.1985   1
  17  11   3 161.117 40.7126   1
 -17 -11  -3 133.758 43.6750   1
 -17  11  -3 168.648 45.4425   1
  17 -11   3 128.817 43.3691   1
  18  11   3 7.62308 36.0817   1
 -18 -11  -3 39.8762 31.7563   1
 -18  11  -3 45.8877 37.9206   1
  18 -11   3 7.99222 33.9424   1
  19  11   3 15.2341 31.3194   1
 -19 -11  -3-22.6694 34.3998   1
 -19  11  -3-22.7349 42.2526   1
  19 -11   3 15.7970 39.5610   1
  20  11   3 114.343 42.6076   1
  20 -11   3 23.3806 34.6636   1
 -20 -11  -3 63.8927 34.5101   1
 -20  11  -3-7.51576 38.1699   1
  22  12  -3 7.14181 34.9957   1
 -22 -12   3 23.7164 36.4693   1
  21  12  -3 7.54891 35.2760   1
 -21 -12   3 30.6975 38.8703   1
  20  12  -3-15.3338 35.3595   1
 -20 -12   3 7.96807 39.4739   1
  19  12  -3 30.4610 37.3287   1
 -19 -12   3 15.6750 37.9781   1
  18  12  -3 7.69101 33.1263   1
 -18  12   3 46.3487 34.2358   1
 -18 -12   3-7.77116 31.4419   1
  17  12  -3 111.012 38.9995   1
 -17 -12   3 194.567 45.7793   1
  16 -12  -3 703.845 78.2774   1
 -16 -12   3 868.920 84.6895   1
  16  12  -3 823.608 82.4616   1
 -16  12   3 746.787 81.1857   1
 -15 -12   3 15.3702 34.5247   1
  15  12  -3 15.2862 33.8690   1
  15 -12  -3-7.74922 31.3477   1
 -15  12   3 7.74169 31.3172   1
 -14 -12   3 920.775 94.0130   1
  14 -12  -3 1217.90 99.6775   1
  14  12  -3 1065.47 96.3412   1
 -14  12   3 1111.34 98.3828   1
 -13 -12   3 275.149 46.4673   1
  13 -12  -3 267.441 46.4252   1
  13  12  -3 333.929 50.9613   1
 -13  12   3 154.775 43.4511   1
 -12 -12   3 728.438 78.9444   1
  12 -12  -3 703.434 76.5165   1
 -12  12   3 808.454 79.1080   1
  12  12  -3 962.713 85.5595   1
 -11 -12   3 1279.96 110.702   1
  11  12  -3 1344.52 111.886   1
 -10  12   3 423.372 56.4374   1
  10  12  -3 509.721 59.6116   1
 -10 -12   3 369.498 54.9507   1
  10 -12  -3 413.349 54.9458   1
  -9  12   3 312.376 44.6325   1
   9  12  -3 316.196 51.1033   1
  -9 -12   3 310.364 48.5379   1
   9 -12  -3 214.392 42.0562   1
  -8  12   3-13.3652 27.0688   1
   8  12  -3 30.0932 36.8816   1
  -8 -12   3 50.3408 31.4527   1
   8 -12  -3 40.0656 28.7906   1
  -7  12   3 604.062 69.0734   1
   7  12  -3 709.913 74.9536   1
  -7 -12   3 848.874 79.3087   1
   7 -12  -3 871.156 76.3615   1
  -6  12   3 174.776 38.4030   1
   6  12  -3 142.938 40.3739   1
  -6 -12   3 107.424 39.7561   1
   6 -12  -3 141.374 34.7429   1
  -5  12   3 4844.60 319.644   1
   5 -12  -3 4980.77 320.709   1
  -4  12   3 1424.57 117.821   1
   4 -12  -3 1619.40 120.740   1
  -3  12   3 385.763 48.8701   1
   3  12  -3 362.028 51.4815   1
  -3 -12   3 360.078 49.1762   1
   3 -12  -3 307.270 45.4017   1
   2  12  -3 104.792 36.0963   1
  -2  12   3 64.7061 31.3742   1
   2 -12  -3 96.2944 30.4029   1
  -2 -12   3 81.5164 28.8207   1
   1  12  -3 1855.24 135.085   1
  -1  12   3 1648.50 132.185   1
  -1 -12   3 1764.91 134.484   1
   1 -12  -3 1700.40 132.114   1
   0  12  -3 179.436 44.7139   1
   0  12   3 347.102 48.7138   1
   0 -12  -3 275.837 45.1252   1
   0 -12   3 286.212 46.6101   1
  -1  12  -3 3036.10 208.180   1
   1  12   3 2835.79 205.790   1
  -1 -12  -3 2874.32 206.420   1
   1 -12   3 3201.49 210.277   1
  -2  12  -3 680.272 69.4948   1
   2 -12   3 470.563 60.6580   1
   2  12   3 756.422 71.1860   1
  -2 -12  -3 524.933 62.5396   1
   3  12   3 2691.88 190.718   1
  -4  12  -3 567.591 64.8390   1
   4 -12   3 613.996 70.2330   1
   5  12   3 630.587 66.7469   1
  -5 -12  -3 582.108 64.1951   1
  -5  12  -3 673.321 67.5130   1
   5 -12   3 532.694 65.1766   1
   6  12   3 1310.59 110.250   1
  -6 -12  -3 1186.28 107.572   1
  -6  12  -3 1399.67 111.614   1
   6 -12   3 1342.02 109.556   1
   7  12   3 151.466 38.3996   1
  -7 -12  -3 115.584 34.6779   1
  -7  12  -3 43.5907 30.4636   1
   8 -12   3 133.798 36.8494   1
   8  12   3 187.666 39.9840   1
  -8 -12  -3 95.4358 35.5979   1
  -8  12  -3 118.502 39.4707   1
   9  12   3 633.876 71.1269   1
  -9 -12  -3 663.262 70.2366   1
   9 -12   3 725.322 75.8217   1
  -9  12  -3 654.693 72.1605   1
  10 -12   3 172.636 37.3362   1
  11  12   3 62.8031 36.3445   1
 -11 -12  -3 47.0153 30.2366   1
  12 -12   3 46.6242 32.9828   1
 -12  12  -3 44.5885 36.0032   1
  12  12   3 15.7545 30.2462   1
 -12 -12  -3-15.5511 30.9409   1
  13 -12   3 156.893 38.1497   1
 -13  12  -3 170.017 41.4989   1
  13  12   3 192.159 44.5168   1
 -13 -12  -3 203.298 43.3607   1
  14 -12   3 15.7146 29.6244   1
 -14  12  -3 52.4848 34.6107   1
  14  12   3-7.72248 34.7214   1
 -14 -12  -3 39.5751 35.1022   1
  15  12   3 77.8460 38.9058   1
 -15 -12  -3 97.0788 39.9613   1
  16 -12   3 39.4708 34.0150   1
 -16  12  -3-7.52936 28.3788   1
  16  12   3 38.4147 37.6553   1
 -16 -12  -3 23.5790 33.8665   1
  17 -12   3-15.7675 33.4458   1
 -17  12  -3 7.50135 35.0365   1
 -17 -12  -3 8.02502 31.3602   1
  17  12   3-14.8631 32.0016   1
  18  12   3 35.9124 34.0304   1
 -18 -12  -3 24.0956 38.4994   1
 -18  12  -3 14.9006 40.4874   1
  18 -12   3 70.4482 39.2639   1
  19  12   3 14.7820 34.9747   1
  19 -12   3 54.1259 34.7591   1
 -19 -12  -3 22.6845 30.1006   1
 -19  12  -3 7.36201 29.8080   1
  21  13  -3 29.2588 33.3244   1
 -21 -13   3 15.0963 37.4157   1
  19  13  -3 82.0496 40.1516   1
 -19 -13   3-15.4279 36.5310   1
  17  13  -3 103.593 37.4001   1
 -17 -13   3 131.333 38.0499   1
 -16 -13   3 834.298 83.5855   1
  16 -13  -3 851.233 82.9479   1
  16  13  -3 695.977 80.8401   1
 -16  13   3 895.958 86.4121   1
  15 -13  -3 260.320 49.5875   1
 -15  13   3 376.050 53.5284   1
 -14 -13   3 53.3150 38.7854   1
  14 -13  -3 54.6994 38.9349   1
  14  13  -3 107.403 40.6735   1
 -14  13   3 69.2047 36.1555   1
 -13 -13   3 29.7255 30.7051   1
  13 -13  -3 46.7863 35.1580   1
  13  13  -3 39.4152 35.0598   1
 -13  13   3 96.8555 34.9292   1
  12  13  -3-7.70118 30.1293   1
 -12  13   3-14.7373 30.3331   1
  12 -13  -3 7.64448 29.9080   1
 -11  13   3 73.3489 37.8621   1
  11  13  -3 107.858 38.0713   1
 -11 -13   3 113.211 35.6064   1
  11 -13  -3 45.3616 29.9665   1
 -10  13   3 50.3301 30.5400   1
  10 -13  -3 50.9298 33.1563   1
  10  13  -3-7.52375 31.9541   1
 -10 -13   3 7.52308 32.4307   1
   9  13  -3 217.820 44.5275   1
  -9 -13   3 221.166 42.0479   1
   8  13  -3 570.772 62.0187   1
  -8 -13   3 324.412 50.0200   1
   7  13  -3 2264.89 170.577   1
  -7  13   3 2457.14 170.854   1
  -7 -13   3 2290.82 169.961   1
   7 -13  -3 2231.94 168.647   1
   6  13  -3 7099.69 476.933   1
  -6  13   3 7631.52 477.937   1
   6 -13  -3 7854.39 478.484   1
  -6 -13   3 7619.94 479.561   1
   5  13  -3 660.546 72.2405   1
  -5  13   3 744.660 73.4867   1
   5 -13  -3 695.441 71.9235   1
  -5 -13   3 755.811 75.7984   1
  -4  13   3 6.94582 25.1398   1
   4  13  -3 7.17733 29.5205   1
  -4 -13   3 7.07249 29.5547   1
   4 -13  -3 27.4213 25.3237   1
   3  13  -3 21.3230 28.2825   1
  -3  13   3 6.97039 29.1347   1
  -3 -13   3-7.03010 23.8104   1
   3 -13  -3 53.2253 30.3026   1
  -2  13   3 4489.71 292.426   1
   2  13  -3 4274.64 291.751   1
   2 -13  -3 4577.05 292.077   1
  -2 -13   3 4257.17 291.937   1
   1  13  -3 583.432 66.4354   1
  -1  13   3 650.117 68.6938   1
  -1 -13   3 671.418 67.0267   1
   1 -13  -3 666.520 68.4965   1
   0  13   3 2508.08 183.753   1
   0  13  -3 2605.94 184.794   1
   0 -13   3 2777.63 186.984   1
   0 -13  -3 2430.41 183.962   1
  -1  13  -3 282.025 47.7756   1
   1 -13   3 203.967 41.2975   1
  -2  13  -3 42.8662 31.3784   1
   2  13   3 52.0544 28.1858   1
  -2 -13  -3 42.7013 28.4848   1
   2 -13   3 87.4681 32.0070   1
   3  13   3 450.333 61.4966   1
  -3 -13  -3 580.918 62.8686   1
   3 -13   3 519.378 58.4607   1
   4  13   3 3256.52 229.758   1
  -4  13  -3 3012.00 228.086   1
  -4 -13  -3 3660.27 234.431   1
   4 -13   3 3523.52 232.166   1
  -5  13  -3 145.129 39.4854   1
   5  13   3 59.1044 32.8482   1
   5 -13   3 104.979 35.5485   1
   6  13   3 358.632 54.1160   1
  -6 -13  -3 462.576 58.6305   1
  -6  13  -3 283.704 47.4371   1
   7  13   3 23.0294 34.2127   1
  -7 -13  -3 73.4308 34.4938   1
  -7  13  -3 58.4647 33.4721   1
   7 -13   3 99.4352 40.5067   1
   8  13   3 2179.01 156.464   1
  -8 -13  -3 1899.29 151.208   1
  -8  13  -3 2255.73 157.700   1
   8 -13   3 1825.58 152.321   1
   9  13   3 174.452 41.5505   1
   9 -13   3 236.370 45.0448   1
  -9 -13  -3 106.325 40.4508   1
  -9  13  -3 143.783 39.1357   1
  10 -13   3 261.120 48.4197   1
  10  13   3 236.288 46.4082   1
 -10 -13  -3 237.609 45.9529   1
 -10  13  -3 199.562 48.7243   1
  11  13   3 868.402 86.0871   1
  11 -13   3 902.032 90.9573   1
 -11  13  -3 908.505 90.8752   1
 -11 -13  -3 1082.38 93.2386   1
  12  13   3 23.9754 27.0513   1
 -12 -13  -3 15.5234 29.2324   1
  12 -13   3-15.3473 30.5220   1
 -12  13  -3 8.13961 33.4723   1
  13 -13   3 15.4337 35.1318   1
 -13  13  -3 14.9550 33.1344   1
  13  13   3-7.76339 28.0893   1
 -13 -13  -3-31.1058 30.9283   1
  14 -13   3 265.606 52.1240   1
 -14  13  -3 172.233 46.2238   1
 -14 -13  -3 172.910 43.6675   1
  15 -13   3 109.446 43.0537   1
 -15  13  -3 59.9452 36.9838   1
  15  13   3 100.038 40.0366   1
 -15 -13  -3 39.4401 39.7669   1
  16 -13   3-23.4162 38.6701   1
 -16  13  -3 22.4015 35.7405   1
  16  13   3-7.53993 35.2191   1
 -16 -13  -3 39.3743 36.3207   1
  17 -13   3 23.2945 38.0900   1
 -17  13  -3-22.0992 37.7435   1
 -17 -13  -3 54.2426 32.9352   1
  17  13   3 59.6005 35.2864   1
  18  13   3 118.475 44.2201   1
  18 -13   3 76.7579 41.0734   1
 -18  13  -3 145.683 44.2505   1
 -18 -13  -3 127.286 44.1207   1
  20  14  -3 123.504 39.5632   1
 -20 -14   3 215.239 44.2704   1
 -19 -14   3 7.46822 36.1680   1
  18  14  -3 455.803 61.0024   1
 -18 -14   3 443.941 57.1197   1
  17  14  -3 38.9343 31.6406   1
 -17 -14   3 61.2555 31.6270   1
  16  14  -3 203.978 46.1423   1
 -16 -14   3 193.179 48.1535   1
 -15  14   3 200.799 45.8079   1
 -15 -14   3 279.611 49.2101   1
  15 -14  -3 196.729 46.0577   1
  15  14  -3 226.797 46.6259   1
  14  14  -3 7.64735 34.3793   1
 -14 -14   3 37.8672 34.5039   1
 -13  14   3 46.4182 32.3513   1
 -13 -14   3 7.47672 29.7693   1
  13  14  -3 31.4101 31.2621   1
  13 -14  -3 15.9434 36.3189   1
 -12  14   3 304.454 51.3042   1
 -12 -14   3 297.621 54.1271   1
  12  14  -3 315.313 52.0702   1
  12 -14  -3 426.525 57.7992   1
 -11  14   3 600.818 73.2465   1
 -11 -14   3 760.284 77.9711   1
  11  14  -3 877.338 82.3475   1
  11 -14  -3 799.127 78.7201   1
 -10  14   3 1884.60 151.524   1
 -10 -14   3 2181.80 157.397   1
  10  14  -3 2007.15 153.654   1
  10 -14  -3 2020.60 153.851   1
   9  14  -3 15.1685 33.1364   1
   9 -14  -3 37.6764 35.2242   1
  -8  14   3 60.0366 32.8416   1
   8 -14  -3 7.51430 26.6803   1
  -7  14   3 2140.56 152.821   1
   7  14  -3 2055.86 153.675   1
  -7 -14   3 2025.59 151.928   1
   7 -14  -3 1787.06 148.597   1
   6 -14  -3 102.261 38.6840   1
  -6  14   3 50.5805 30.3921   1
   6  14  -3 15.1505 31.8424   1
  -6 -14   3 83.4784 36.9196   1
  -5  14   3 1164.92 102.491   1
   5  14  -3 1274.25 103.723   1
   5 -14  -3 1022.18 98.3027   1
  -5 -14   3 1119.18 99.6771   1
  -4  14   3 687.080 68.8904   1
   4  14  -3 619.544 68.8316   1
   4 -14  -3 569.540 64.2037   1
  -4 -14   3 535.658 63.9172   1
  -3  14   3 121.041 35.6764   1
   3  14  -3 139.203 36.2643   1
  -3 -14   3 159.012 34.9921   1
   3 -14  -3 77.7022 33.0213   1
  -2  14   3 582.472 67.3978   1
   2  14  -3 830.719 73.4648   1
   2 -14  -3 609.094 68.1375   1
  -2 -14   3 603.572 67.6503   1
  -1  14   3 6693.79 446.610   1
   1  14  -3 6974.98 449.586   1
  -1 -14   3 7477.98 450.189   1
   1 -14  -3 7019.03 449.262   1
   0 -14   3 340.223 48.3569   1
   0  14  -3 395.808 54.3084   1
   0  14   3 359.997 51.9240   1
   0 -14  -3 368.123 52.5808   1
   1 -14   3 200.317 42.2889   1
  -1  14  -3 175.253 43.0361   1
   1  14   3 200.324 41.2118   1
  -1 -14  -3 133.281 37.3232   1
   2 -14   3 210.316 38.8844   1
  -2 -14  -3 154.436 41.8281   1
  -2  14  -3 203.339 38.5793   1
   2  14   3 186.637 44.0603   1
  -3  14  -3 2005.72 151.071   1
  -3 -14  -3 1896.67 149.064   1
   3  14   3 1991.06 151.241   1
   3 -14   3 2037.74 151.567   1
  -4 -14  -3 29.7891 29.1300   1
  -4  14  -3 7.38716 29.4058   1
   4  14   3-7.41613 27.4136   1
   4 -14   3 74.7984 34.5197   1
  -5  14  -3 1569.55 130.253   1
  -5 -14  -3 1677.69 132.760   1
   5 -14   3 1784.45 133.574   1
   6  14   3 83.9726 38.0028   1
  -6 -14  -3 53.2462 34.3740   1
   6 -14   3 53.5007 33.6013   1
   7  14   3 241.704 46.4653   1
   8 -14   3 87.1852 39.1569   1
   8  14   3 101.707 39.0894   1
  -8  14  -3 7.43681 33.7909   1
  -8 -14  -3 149.817 40.5921   1
   9 -14   3 1281.86 110.279   1
   9  14   3 1459.94 114.841   1
  -9  14  -3 1189.00 107.912   1
  -9 -14  -3 1260.53 110.138   1
  10 -14   3 186.874 42.1339   1
  10  14   3 137.578 41.7813   1
 -10 -14  -3 114.426 38.5405   1
 -10  14  -3 214.873 46.9968   1
 -11  14  -3 100.181 39.0194   1
  11 -14   3 93.4176 35.4344   1
  12  14   3 192.139 45.2983   1
 -12 -14  -3 193.964 45.0947   1
 -13  14  -3 233.272 47.0145   1
  13 -14   3 335.338 51.1859   1
  13  14   3 255.646 47.8945   1
 -13 -14  -3 215.803 47.6744   1
  14 -14   3 39.0424 29.4766   1
 -14  14  -3 31.2001 31.6184   1
 -15  14  -3 71.5972 40.9133   1
  15 -14   3 107.826 34.3778   1
  15  14   3 75.2512 32.6686   1
 -15 -14  -3 30.7507 34.7820   1
  16 -14   3 83.3024 38.8936   1
 -16  14  -3 40.1873 33.7467   1
  17 -14   3 51.9685 37.9936   1
  17  14   3-7.32739 37.1066   1
 -17 -14  -3 7.44671 36.0709   1
  19  15  -3 135.351 40.4065   1
 -19 -15   3 115.984 40.0335   1
  18  15  -3-22.3353 35.2155   1
 -18 -15   3-7.35172 30.7240   1
  17  15  -3 181.526 45.0701   1
 -17 -15   3 203.996 43.9752   1
  16  15  -3 237.430 43.7862   1
 -16 -15   3 249.197 43.0597   1
 -14  15   3 7.88501 33.4508   1
 -14 -15   3-37.4655 37.1206   1
  14  15  -3 22.8124 35.5162   1
 -13  15   3-31.2674 33.6599   1
  13  15  -3 15.6084 25.7741   1
 -13 -15   3-7.43061 23.9190   1
  13 -15  -3 23.5358 35.7142   1
 -12  15   3 187.538 44.3851   1
  12  15  -3 168.657 45.3915   1
 -12 -15   3 106.500 41.7891   1
  12 -15  -3 232.326 45.1105   1
  10 -15  -3 304.754 49.2038   1
 -10  15   3 170.516 43.8950   1
  10  15  -3 289.904 49.7674   1
 -10 -15   3 251.732 48.7966   1
   9 -15  -3 2753.29 193.250   1
   9  15  -3 2350.71 188.404   1
  -9 -15   3 2794.89 193.155   1
  -9  15   3 2761.26 193.614   1
   8 -15  -3-22.9686 28.8301   1
   8  15  -3-7.81456 26.4460   1
  -8 -15   3 30.1905 28.9626   1
  -8  15   3 7.54989 28.9713   1
   7 -15  -3 349.265 53.3691   1
   7  15  -3 251.656 50.5430   1
  -7 -15   3 318.490 50.5945   1
  -6  15   3 2216.77 170.940   1
   6  15  -3 2404.73 173.476   1
  -6 -15   3 2571.27 174.705   1
   6 -15  -3 2116.13 169.871   1
   5 -15  -3 58.6999 32.9730   1
  -5  15   3 7.49205 28.7637   1
   5  15  -3 7.67313 34.0113   1
  -5 -15   3-7.65672 31.4956   1
  -4  15   3 527.652 64.4498   1
   4 -15  -3 555.654 64.1197   1
  -3  15   3 185.556 42.3788   1
   3 -15  -3 175.756 41.8491   1
  -2  15   3 296.990 47.4097   1
   2 -15  -3 313.034 48.1979   1
  -1  15   3 172.802 41.1877   1
   1 -15  -3 257.176 45.3935   1
   0  15   3 508.007 64.0175   1
   0 -15  -3 579.168 65.4816   1
   1  15   3 7.68763 27.8124   1
  -1 -15  -3-7.56850 27.9461   1
  -2 -15  -3 713.723 75.3592   1
   2  15   3 739.180 78.1928   1
  -3 -15  -3-22.3487 33.0213   1
   3  15   3-7.65396 33.9266   1
   4 -15   3 1305.64 111.448   1
  -5  15  -3 74.6395 37.0649   1
   5 -15   3 30.6975 32.6580   1
   5  15   3 38.3874 35.0448   1
  -5 -15  -3 30.4243 31.3794   1
   6 -15   3 52.9607 39.4680   1
  -6  15  -3 105.722 39.3949   1
  -6 -15  -3 123.181 42.1142   1
   6  15   3 77.1046 38.5627   1
  -7  15  -3 128.788 42.8543   1
   7  15   3 188.747 45.1404   1
   7 -15   3 237.678 47.2320   1
  -7 -15  -3 180.483 41.4581   1
  -8  15  -3 1247.57 106.216   1
   8 -15   3 1264.95 106.574   1
  -8 -15  -3 1128.88 102.929   1
  -9  15  -3 38.3143 37.3897   1
   9 -15   3 125.850 42.5349   1
  10  15   3 129.408 39.6868   1
 -11  15  -3 52.9583 37.9975   1
  11  15   3 159.799 40.2255   1
 -11 -15  -3 108.959 37.3300   1
  11 -15   3 87.0910 43.0232   1
 -12  15  -3 115.264 40.3148   1
  12  15   3 164.979 39.0942   1
 -12 -15  -3 100.384 34.4312   1
  12 -15   3 85.8692 33.3291   1
 -13  15  -3 7.66650 33.4993   1
  13  15   3 30.6961 33.5322   1
 -13 -15  -3 7.59926 33.6764   1
  13 -15   3-7.76008 32.9253   1
 -14  15  -3 152.511 39.7114   1
  14  15   3 229.850 46.1192   1
 -14 -15  -3 256.373 47.8412   1
  14 -15   3 123.239 40.8811   1
 -15  15  -3 7.59443 37.6587   1
  15  15   3-7.34428 28.2309   1
  15 -15   3 22.8516 32.3568   1
 -15 -15  -3 82.7768 32.4464   1
  16  15   3 29.1906 35.3402   1
 -16 -15  -3-22.7517 37.5707   1
  17  16  -3 58.9177 36.4951   1
 -17 -16   3-22.0625 32.1424   1
  16  16  -3 94.2349 38.9450   1
 -16 -16   3 81.1499 36.5039   1
  15  16  -3 226.712 48.8408   1
 -15 -16   3 175.507 46.3875   1
  14  16  -3 179.499 44.7400   1
 -14 -16   3 176.874 43.7849   1
 -12  16   3 7.89980 35.0061   1
 -12 -16   3 7.48781 27.0932   1
  12  16  -3 7.63454 28.7517   1
  11 -16  -3 48.2783 32.4282   1
  11  16  -3 115.004 41.5532   1
 -11 -16   3 98.6486 41.1341   1
 -11  16   3 96.1098 40.0232   1
  10 -16  -3 151.482 38.9008   1
  10  16  -3 106.428 38.4132   1
 -10 -16   3 106.314 35.8308   1
 -10  16   3 157.632 40.1957   1
   9 -16  -3 55.0017 35.4983   1
  -9  16   3 108.321 37.6590   1
   9  16  -3 30.2961 30.3581   1
  -9 -16   3 68.2356 35.6132   1
   8 -16  -3 866.724 82.7017   1
  -8 -16   3 749.999 79.5350   1
   8  16  -3 750.387 81.1345   1
  -8  16   3 819.091 84.0778   1
   7  16  -3 603.181 70.4233   1
  -7 -16   3 646.556 70.8645   1
   6  16  -3 1104.39 110.696   1
  -6 -16   3 1610.76 119.184   1
   5  16  -3 291.815 48.3159   1
  -5 -16   3 471.468 57.7578   1
  -4  16   3 53.2238 33.8001   1
   4  16  -3 7.62714 35.2806   1
   4 -16  -3 67.4801 34.2411   1
  -4 -16   3 53.8206 36.0139   1
  -3  16   3 495.176 64.2474   1
   3  16  -3 553.067 63.9689   1
  -3 -16   3 474.863 61.7353   1
   3 -16  -3 475.891 62.0897   1
   2  16  -3 461.541 59.7364   1
  -2 -16   3 550.588 62.7113   1
   1  16  -3 642.631 69.4683   1
  -1 -16   3 468.657 61.4016   1
   0  16  -3 1240.10 110.110   1
   0 -16  -3 1348.73 111.951   1
   0 -16   3 1250.30 109.322   1
   1  16   3 127.054 39.8389   1
  -1 -16  -3 107.216 36.3185   1
  -1  16  -3 84.2612 37.6252   1
   2 -16   3-30.6344 37.9553   1
   2  16   3 15.8999 34.7496   1
  -2 -16  -3-30.6208 35.3210   1
  -2  16  -3-22.7340 32.1661   1
   3  16   3 338.854 54.3833   1
  -3 -16  -3 236.101 47.5862   1
  -3  16  -3 303.191 50.8871   1
   4 -16   3 264.302 49.2494   1
  -4  16  -3 162.112 45.1231   1
   4  16   3 152.841 43.6143   1
  -4 -16  -3 176.994 39.2383   1
  -5  16  -3 730.804 86.5900   1
   5  16   3 978.353 88.2154   1
  -5 -16  -3 948.981 85.9451   1
   5 -16   3 946.526 90.5580   1
  -6  16  -3 105.728 40.7503   1
   6  16   3 61.9897 32.0501   1
   6 -16   3 31.0871 35.5505   1
  -6 -16  -3 46.4718 28.8101   1
  -7  16  -3 891.641 90.2066   1
   7 -16   3 1088.32 94.9016   1
  -8 -16  -3 345.547 50.8233   1
   8  16   3 274.670 50.1961   1
  -9  16  -3 745.396 75.4500   1
   9  16   3 640.937 71.2919   1
  -9 -16  -3 728.882 75.9808   1
   9 -16   3 772.162 77.2983   1
 -10  16  -3 76.0290 36.4733   1
  10  16   3 52.8141 33.0584   1
  10 -16   3 39.2647 29.1048   1
 -10 -16  -3 7.53037 29.0049   1
 -11  16  -3 251.675 49.1809   1
  11 -16   3 219.049 47.5861   1
 -11 -16  -3 330.556 49.2046   1
 -12 -16  -3 83.5990 39.8358   1
  12  16   3 30.9263 39.7081   1
 -13  16  -3 117.113 41.0237   1
  13  16   3 113.347 40.0467   1
  13 -16   3 118.216 43.3113   1
 -14  16  -3 7.37482 32.2244   1
  14  16   3 7.24330 34.6699   1
  14 -16   3 15.4329 38.2302   1
 -14 -16  -3 7.36848 34.8467   1
 -15  16  -3-7.39701 34.9802   1
 -15 -17   3 56.9295 34.9537   1
  15  17  -3 28.4761 33.7611   1
 -14 -17   3 122.490 36.4639   1
  14  17  -3 50.9295 34.3796   1
 -13 -17   3 28.5647 34.0037   1
  13  17  -3 113.632 40.9234   1
 -12 -17   3 7.31134 34.3302   1
  12  17  -3 112.805 39.4287   1
  11  17  -3-15.0523 38.1092   1
 -11 -17   3-7.50001 34.5952   1
 -10  17   3 31.4470 34.4648   1
  10 -17  -3 39.9342 34.0013   1
  10  17  -3 97.6554 41.2391   1
 -10 -17   3 29.9909 34.6948   1
  -9  17   3 78.6183 38.8967   1
   9 -17  -3 135.172 39.7666   1
   9  17  -3 82.3293 36.6531   1
  -9 -17   3 82.6801 38.8423   1
  -8  17   3 231.644 49.2170   1
   8  17  -3 282.503 44.8057   1
  -8 -17   3 282.489 44.0841   1
  -7  17   3 78.4928 41.0470   1
   7  17  -3 55.2505 33.5563   1
  -7 -17   3-15.0892 30.0845   1
   7 -17  -3 53.8064 33.6545   1
   6  17  -3 172.218 45.1430   1
  -6  17   3 181.689 43.2276   1
  -6 -17   3 250.654 48.3263   1
   6 -17  -3 183.458 40.3824   1
  -5  17   3 38.7066 36.1645   1
   5  17  -3 38.5917 36.9472   1
   5 -17  -3 7.63415 33.3618   1
  -5 -17   3-30.8478 37.7851   1
  -4  17   3 472.620 62.5653   1
   4 -17  -3 412.102 58.6232   1
  -3  17   3 116.204 38.0963   1
   3 -17  -3 108.683 37.7403   1
  -2  17   3 31.2572 36.0975   1
   2  17  -3 37.9259 37.2138   1
  -2 -17   3 52.3192 34.0876   1
   2 -17  -3 15.7620 35.9363   1
  -1  17   3 31.4677 37.7283   1
   1  17  -3 22.6253 35.7441   1
   1 -17  -3 70.8954 38.6631   1
   0  17   3 298.254 52.2356   1
   0  17  -3 254.288 48.1135   1
   0 -17  -3 172.856 43.4989   1
   0 -17   3 335.578 53.6749   1
   1  17   3 8.17473 40.0798   1
  -1 -17  -3 54.0955 32.3275   1
   1 -17   3 22.5437 30.4421   1
   2  17   3 619.392 76.2610   1
  -2 -17  -3 799.755 78.4574   1
   3  17   3-7.71527 35.1252   1
  -3 -17  -3 23.0332 33.5465   1
   4 -17   3-7.69535 28.9772   1
  -4  17  -3 7.57528 28.5250   1
   5 -17   3 23.2963 30.2312   1
  -5  17  -3 99.7966 33.4471   1
   5  17   3 109.336 38.1611   1
  -5 -17  -3 122.563 39.1158   1
   6  17   3 524.942 67.7058   1
  -6  17  -3 628.030 71.6715   1
  -6 -17  -3 622.377 69.8287   1
   6 -17   3 740.317 74.6499   1
  -7  17  -3 75.9964 39.5825   1
   7  17   3 86.8028 38.5187   1
  -7 -17  -3 97.8299 36.3396   1
   7 -17   3 62.0047 38.2738   1
  -8  17  -3 907.060 93.7223   1
   8  17   3 1249.76 102.627   1
  -8 -17  -3 1047.95 96.0620   1
   8 -17   3 1055.99 98.3792   1
  -9  17  -3 166.906 46.8908   1
   9  17   3 173.300 41.6678   1
   9 -17   3 188.037 43.0548   1
 -10  17  -3 239.770 50.9372   1
  10  17   3 141.086 38.7088   1
 -10 -17  -3 266.828 44.0770   1
  10 -17   3 173.181 41.8687   1
 -11  17  -3 164.438 39.8263   1
  11  17   3 58.9763 36.9595   1
 -11 -17  -3 45.2245 28.9454   1
  11 -17   3 151.234 43.2674   1
 -12  17  -3 37.1473 40.3365   1
  12  17   3 52.4243 37.1211   1
 -12 -17  -3 7.42610 37.6169   1
  12 -17   3-15.2135 37.2825   1
 -13  17  -3 7.40010 39.0370   1
 -13 -17  -3-21.7891 28.8977   1
  13  17   3-22.0796 25.5086   1
  13 -17   3-7.62178 34.2487   1
 -13 -18   3 167.805 42.8001   1
  13  18  -3 58.4149 36.4004   1
 -12 -18   3-28.3073 34.6835   1
  12  18  -3-7.39741 33.6932   1
  11  18  -3 242.312 47.0650   1
 -11 -18   3 256.911 51.8065   1
  10  18  -3 14.8393 31.9561   1
 -10 -18   3 7.31360 30.0784   1
   9  18  -3 36.7919 31.2447   1
  -9 -18   3 7.41037 31.4651   1
   8  18  -3-7.46332 27.0118   1
  -8 -18   3-22.1495 28.8613   1
  -8  18   3-7.92581 35.1268   1
   6  18  -3 7.84521 27.1967   1
  -6 -18   3 30.0258 30.8841   1
   5  18  -3 114.556 35.6684   1
  -5 -18   3 152.422 37.7566   1
   4  18  -3 38.0755 37.3257   1
  -4 -18   3 7.66383 37.5643   1
   3  18  -3 182.306 45.4582   1
   2  18  -3 15.0778 32.4897   1
  -2 -18   3 30.2573 35.3543   1
  -1 -18   3-7.44149 32.0465   1
   0  18   3-8.04537 38.0438   1
   0  18  -3 15.0076 31.8337   1
   0 -18  -3-7.75575 36.6744   1
   0 -18   3-14.8570 36.8006   1
  -1  18  -3 420.220 60.7606   1
   1  18   3 369.177 58.9992   1
   1 -18   3 387.808 55.0449   1
  -1 -18  -3 540.710 62.3669   1
   2 -18   3 37.3623 25.8833   1
   2  18   3-38.8779 40.1952   1
  -2 -18  -3-15.2572 35.6302   1
  -2  18  -3-7.60660 29.7244   1
   3 -18   3 15.1066 30.7091   1
   3  18   3 122.345 43.1172   1
  -3 -18  -3 53.7260 35.9814   1
  -3  18  -3 45.8543 31.5760   1
   4 -18   3-7.62192 29.7878   1
   4  18   3-15.3567 32.0797   1
  -4 -18  -3 7.66156 30.9933   1
  -4  18  -3-15.1149 30.5723   1
   5 -18   3 38.1459 33.9392   1
  -5  18  -3 172.741 43.0797   1
   5  18   3 154.587 44.6740   1
  -5 -18  -3 84.1196 38.0022   1
  -7  18  -3 230.858 48.9919   1
   7  18   3 154.819 41.7281   1
  -7 -18  -3 162.746 36.8881   1
   7 -18   3 176.543 44.3949   1
  -8  18  -3 91.1659 37.8632   1
   8  18   3 75.4895 41.9233   1
  -8 -18  -3 73.7966 39.8908   1
   8 -18   3 45.8686 32.6950   1
  -9  18  -3-14.8285 37.1373   1
   9  18   3-7.36454 30.7677   1
  -9 -18  -3 66.2463 36.0588   1
   9 -18   3-7.58895 36.3221   1
 -10  18  -3-58.5264 41.5048   1
  10  18   3 14.5310 34.3638   1
 -10 -18  -3-14.4988 33.8670   1
  10 -18   3 7.51759 36.4120   1
 -11  18  -3-7.40060 37.0837   1
  11  18   3 7.17479 30.9152   1
  11 -18   3 22.1338 26.1538   1
 -11 -18  -3 58.6900 34.7081   1
 -12  18  -3 14.4986 35.5214   1
 -11 -19   3 7.08040 34.6837   1
  11  19  -3-7.11156 34.8363   1
  10  19  -3 14.5033 35.9299   1
 -10 -19   3-35.5690 38.2511   1
   9  19  -3 14.4476 32.8857   1
  -9 -19   3-7.21378 33.6933   1
   7  19  -3 148.910 41.9983   1
  -7 -19   3 136.855 43.0510   1
   6  19  -3 99.6133 40.1909   1
  -6 -19   3 29.2976 36.8793   1
  -5  19   3 23.3601 33.0851   1
   5  19  -3 53.3348 31.8832   1
   5 -19  -3 7.81219 29.4753   1
   4  19  -3 37.6515 36.9772   1
  -4  19   3 78.2556 35.2467   1
  -4 -19   3 67.6831 38.9607   1
   4 -19  -3-15.7657 33.5400   1
  -3  19   3 39.3081 39.8058   1
   3  19  -3 15.0277 31.3943   1
   3 -19  -3 15.7455 32.8933   1
  -3 -19   3-22.5872 32.8989   1
   2  19  -3-14.9067 37.7350   1
  -2  19   3-7.87849 38.1523   1
   2 -19  -3-7.86487 35.3293   1
  -2 -19   3 22.6062 37.3298   1
   1  19  -3 185.692 38.9682   1
  -1  19   3 175.430 44.0193   1
   1 -19  -3 185.628 45.0190   1
  -1 -19   3 223.623 40.9865   1
   0  19  -3-29.7435 37.2441   1
   0  19   3 40.4611 36.3509   1
   0 -19   3-7.33799 31.5984   1
   0 -19  -3 7.68703 30.5708   1
  -1  19  -3-14.7959 34.9855   1
   1  19   3 7.88352 37.7332   1
   1 -19   3 7.32141 36.2729   1
  -1 -19  -3 37.8144 35.3265   1
  -2  19  -3 151.059 43.7301   1
   2 -19   3 80.4011 38.7612   1
  -3  19  -3 14.9549 35.9057   1
   3 -19   3 43.9319 33.8940   1
   3  19   3 90.6607 44.7299   1
  -3 -19  -3 60.8387 36.9427   1
  -4  19  -3 45.4158 31.6478   1
   4 -19   3 7.35769 28.2638   1
   4  19   3 7.62500 34.2766   1
  -4 -19  -3 30.0413 30.9079   1
   5 -19   3 29.9770 34.5675   1
  -5  19  -3-14.8130 39.0653   1
  -5 -19  -3 45.2256 36.9282   1
   5  19   3-15.1346 36.6502   1
  -6  19  -3-7.36726 36.0913   1
   6  19   3 7.55112 35.7088   1
  -6 -19  -3-7.33950 33.4144   1
   6 -19   3 29.8899 28.1411   1
  -8  19  -3 80.8162 35.3227   1
   8  19   3 21.9677 40.2450   1
  -8 -19  -3 36.0563 34.2650   1
   8 -19   3 74.5164 34.5303   1
  -9  19  -3 29.8039 37.7234   1
   9  19   3-21.4026 31.1696   1
  -9 -19  -3 7.16308 33.4565   1
   9 -19   3 14.8546 30.0431   1
  10 -19   3 7.36195 34.8117   1
 -10  19  -3-7.34879 41.6853   1
   7  20  -3-14.2184 30.6183   1
  -7 -20   3 35.1551 34.0533   1
  -6 -20   3 49.6341 38.2328   1
   5  20  -3-22.7708 32.2180   1
  -5 -20   3-14.3536 28.0653   1
   4  20  -3-7.38463 36.5854   1
  -4 -20   3 21.8014 35.6012   1
   3  20  -3 22.0764 34.8069   1
  -3 -20   3 7.35261 32.1339   1
  -2  20   3 15.6429 31.1099   1
   2  20  -3 7.38608 28.8681   1
  -2 -20   3 7.37125 27.7626   1
  -1  20   3 32.1787 34.6410   1
   1 -20  -3-22.8081 28.6285   1
   0  20   3 7.79414 39.9155   1
   0 -20  -3 45.1389 32.9139   1
   1  20   3 121.428 45.9195   1
  -1  20  -3 137.931 42.6312   1
   1 -20   3 64.4947 29.5917   1
  -1 -20  -3 119.155 41.9465   1
  -2  20  -3 93.8475 38.0707   1
   2  20   3 156.294 47.2224   1
  -2 -20  -3 97.2933 42.3765   1
  -3  20  -3 58.0061 42.3978   1
   3 -20   3 92.5918 39.2627   1
   4  20   3 60.1088 36.0086   1
  -4  20  -3 14.5801 29.5468   1
   4 -20   3 7.08345 27.7436   1
  -4 -20  -3 51.4889 29.3123   1
  -5  20  -3 14.5694 37.3540   1
  -5 -20  -3 73.1689 41.2261   1
   5  20   3 80.8557 43.4970   1
   5 -20   3 7.17092 36.7732   1
  -6  20  -3 7.26656 38.6971   1
  -6 -20  -3-7.07699 34.2715   1
   6 -20   3-7.19589 34.8472   1
   6  20   3-7.40275 37.8758   1
  25   0  -4-8.09226 36.8453   1
 -25   0   4-15.7409 37.2229   1
  24   0  -4 24.3991 34.5307   1
 -24   0   4 22.9876 37.1325   1
  23   0  -4 74.2426 32.8948   1
 -23   0   4 7.80307 33.6874   1
  22   0  -4 999.647 90.3406   1
 -22   0   4 867.151 87.9384   1
  21   0  -4 767.556 84.6618   1
 -21   0   4 1058.56 90.9234   1
  20   0  -4 1811.67 144.129   1
 -20   0   4 1965.54 146.915   1
  18   0  -4 911.934 86.9737   1
 -18   0   4 980.307 87.0639   1
  17   0  -4 269.912 46.6857   1
 -17   0   4 424.122 51.1849   1
  16   0  -4 4637.43 304.064   1
 -16   0   4 4663.64 303.941   1
  15   0  -4 10428.5 660.950   1
 -15   0   4 11127.7 663.716   1
 -14   0   4 246.483 36.4269   1
  14   0  -4 214.895 34.3125   1
 -13   0   4 10206.1 632.818   1
  13   0  -4 10505.4 634.636   1
 -12   0   4 2872.62 182.962   1
  12   0  -4 2589.91 181.756   1
 -11   0   4 479.698 46.1829   1
 -10   0   4 26266.0 1654.90   1
  10   0  -4 29815.5 1659.78   1
  -8   0   4 32751.3 1776.32   1
   8   0  -4 27518.4 1773.73   1
  -7   0   4 33522.9 1914.32   1
   7   0  -4 31160.9 1913.26   1
  -6   0   4 11409.8 650.691   1
   6   0  -4 10417.8 650.026   1
  -5   0   4 635025. 37803.0   1
   5   0  -4 647054. 37802.6   1
  -4   0   4 382606. 22552.7   1
   4   0  -4 382484. 22552.5   1
   2   0  -4 283829. 16817.0   1
  -2   0   4 286651. 16817.0   1
   1   0  -4 108949. 6454.88   1
  -1   0   4 109844. 6454.67   1
   0   0  -4 125817. 7732.98   1
   0   0   4 136854. 7733.80   1
  -1   0  -4 443953. 25926.8   1
   1   0   4 435200. 25927.3   1
  -2   0  -4 411051. 24364.1   1
   2   0   4 415194. 24364.1   1
  -4   0  -4 483.089 44.6668   1
   4   0   4 416.609 44.4101   1
  -5   0  -4 42455.7 2538.99   1
   5   0   4 43031.2 2540.05   1
  -6   0  -4 822.357 67.3286   1
   6   0   4 689.430 66.8798   1
  -7   0  -4 34167.6 2032.20   1
   7   0   4 33974.6 2032.55   1
  -8   0  -4 21809.8 1314.94   1
   8   0   4 21945.3 1315.12   1
 -10   0  -4 19554.3 1183.34   1
  10   0   4 19612.8 1183.45   1
 -11   0  -4 7107.25 430.319   1
  11   0   4 6447.40 428.513   1
 -12   0  -4 3606.81 243.506   1
  12   0   4 3544.61 242.409   1
  13   0   4 7.09159 25.6790   1
 -13   0  -4 27.6339 25.0172   1
  14   0   4 102.211 37.4354   1
 -14   0  -4 99.6290 31.2124   1
 -15   0  -4 913.022 81.1318   1
  15   0   4 745.351 78.2252   1
 -16   0  -4 7119.64 441.319   1
  16   0   4 6618.59 439.192   1
 -18   0  -4 465.233 61.1390   1
  18   0   4 548.984 64.5769   1
 -19   0  -4 67.4926 34.7692   1
  19   0   4 54.5967 32.7780   1
 -20   0  -4 579.325 67.8632   1
  20   0   4 421.741 64.2351   1
 -21   0  -4 217.891 44.7947   1
  21   0   4 248.237 44.2982   1
 -22   0  -4 7.35168 34.7800   1
  22   0   4 30.7091 37.6231   1
 -23   0  -4 78.8254 36.9568   1
 -24   0  -4 63.4463 31.4464   1
  24   0   4 59.3860 33.9875   1
 -25  -1   4 214.949 50.5067   1
  25   1  -4 222.286 49.2017   1
 -24   1   4-7.78969 32.0289   1
  24  -1  -4-8.12951 36.0211   1
  24   1  -4 24.1790 33.6693   1
 -24  -1   4-7.90128 30.3194   1
 -23   1   4 78.2072 38.1731   1
  23  -1  -4 80.1289 37.2622   1
  23   1  -4 112.813 39.7613   1
 -23  -1   4 54.9751 39.6254   1
  22  -1  -4 362.308 54.3471   1
 -22   1   4 227.969 47.9203   1
 -22  -1   4 281.173 48.7523   1
 -21  -1   4 2084.72 145.677   1
 -21   1   4 1841.66 141.947   1
  21   1  -4 1745.81 141.002   1
  21  -1  -4 1621.78 138.777   1
 -20   1   4 226.300 42.0953   1
  20  -1  -4 239.244 44.2730   1
  20   1  -4 253.080 47.1848   1
 -20  -1   4 172.653 43.5261   1
  19  -1  -4-7.30353 29.5422   1
 -19   1   4 14.2095 29.6807   1
 -18  -1   4 2366.02 163.364   1
 -18   1   4 2077.37 158.617   1
  18   1  -4 2136.09 159.324   1
  18  -1  -4 2132.67 159.785   1
 -17   1   4 7416.74 475.642   1
  17  -1  -4 7404.16 476.111   1
  17   1  -4 8156.42 479.189   1
 -17  -1   4 7281.06 474.341   1
 -16   1   4 2055.85 151.482   1
  16  -1  -4 2372.21 156.152   1
  16   1  -4 2079.77 152.521   1
 -16  -1   4 1922.71 149.505   1
  15   1  -4 838.138 74.2746   1
 -15  -1   4 708.969 68.4241   1
 -14   1   4 5801.41 345.598   1
  14  -1  -4 5473.04 344.802   1
  14   1  -4 5321.59 347.709   1
 -14  -1   4 5080.46 343.113   1
 -13   1   4 9639.78 606.811   1
  13  -1  -4 10808.3 609.192   1
  13   1  -4 10008.8 610.348   1
 -13  -1   4 9225.53 606.456   1
  12  -1  -4 16668.6 1092.86   1
  12   1  -4 18328.7 1095.85   1
 -12  -1   4 19990.4 1098.17   1
 -11   1   4 40795.7 2392.14   1
  11  -1  -4 38860.6 2391.58   1
  11   1  -4 37701.6 2391.46   1
 -11  -1   4 44730.7 2397.55   1
 -10   1   4 6572.09 391.905   1
  10   1  -4 6159.74 392.447   1
 -10  -1   4 6303.30 393.768   1
   9   1  -4 14351.4 895.490   1
  -9  -1   4 15531.8 897.227   1
   8  -1  -4 81386.5 4926.89   1
  -8   1   4 85563.7 4927.93   1
   7   1  -4 93.8569 19.4446   1
   7  -1  -4 63.3406 14.9122   1
  -7  -1   4 49.5741 16.9487   1
  -6   1   4 372045. 22573.6   1
   6   1  -4 377187. 22577.8   1
  -6  -1   4 397438. 22576.6   1
   6  -1  -4 386845. 22573.6   1
  -5   1   4 2638.66 158.768   1
   5   1  -4 2402.99 162.040   1
   5  -1  -4 2732.05 159.035   1
  -5  -1   4 2607.61 162.736   1
   4   1  -4 65101.6 3938.77   1
  -4  -1   4 68303.4 3938.74   1
  -3  -1   4 45032.5 2776.78   1
   3   1  -4 49165.0 2777.35   1
   2   1  -4 10471.5 649.588   1
  -2  -1   4 11437.2 650.714   1
  -1  -1   4 20503.8 1352.92   1
  -1   1   4 22003.7 1351.71   1
   1   1  -4 24891.2 1354.45   1
   1  -1  -4 24107.9 1351.42   1
   0  -1   4 12290.6 764.855   1
   0   1  -4 13832.8 765.544   1
   0   1   4 13719.2 764.199   1
   0  -1  -4 11710.4 762.957   1
   1   1   4 4456.78 294.217   1
   1  -1   4 5072.75 295.842   1
  -1  -1  -4 5064.32 294.566   1
  -1   1  -4 4695.31 295.141   1
   2   1   4 398905. 26333.3   1
   2  -1   4 485574. 26336.6   1
  -2  -1  -4 423000. 26333.5   1
  -2   1  -4 495133. 26335.8   1
   3  -1   4 8566.85 477.381   1
  -3   1  -4 7133.76 474.512   1
   4   1   4 217088. 12366.0   1
   4  -1   4 208849. 12365.6   1
  -4  -1  -4 212174. 12365.1   1
  -4   1  -4 200423. 12364.7   1
   5   1   4 46976.6 2517.76   1
  -5  -1  -4 40422.9 2514.55   1
  -5   1  -4 46276.5 2517.07   1
   6   1   4 1644.86 113.509   1
   6  -1   4 1540.13 114.301   1
  -6  -1  -4 1427.56 110.521   1
  -6   1  -4 1608.84 113.923   1
   7   1   4 4522.13 302.861   1
   7  -1   4 4740.05 303.635   1
  -7  -1  -4 4476.36 301.393   1
  -7   1  -4 5323.40 305.969   1
   8   1   4 7402.40 454.972   1
   8  -1   4 7137.62 454.832   1
  -8  -1  -4 7744.59 455.882   1
  -8   1  -4 6879.99 453.303   1
   9   1   4 668.230 64.3876   1
   9  -1   4 599.893 63.2594   1
  -9  -1  -4 736.716 68.5038   1
  -9   1  -4 613.050 63.4614   1
  10  -1   4 9553.41 640.110   1
  10   1   4 10481.3 641.907   1
 -10  -1  -4 10474.9 641.972   1
 -10   1  -4 11103.6 643.235   1
  11   1   4 17616.2 1089.38   1
  11  -1   4 18607.6 1091.84   1
 -11  -1  -4 17758.0 1089.97   1
 -11   1  -4 17923.6 1089.58   1
  12  -1   4 1097.64 93.1094   1
  12   1   4 1093.85 92.0432   1
 -12  -1  -4 982.383 90.0495   1
 -12   1  -4 905.690 87.8928   1
  13   1   4 7.13342 28.8536   1
  13  -1   4-7.20976 30.1188   1
 -13  -1  -4-21.0233 29.7289   1
 -13   1  -4 34.0962 31.4492   1
  14   1   4 547.361 62.3658   1
  14  -1   4 453.688 61.7872   1
 -14  -1  -4 441.312 61.9528   1
 -14   1  -4 626.977 65.9083   1
  15  -1   4 2591.43 178.605   1
  15   1   4 2315.87 175.479   1
 -15  -1  -4 2555.47 177.522   1
 -15   1  -4 2243.43 173.965   1
  16   1   4 1023.53 100.925   1
  16  -1   4 1238.77 103.738   1
 -16  -1  -4 1183.40 106.126   1
 -16   1  -4 1232.03 103.164   1
  18   1   4 327.099 55.1496   1
  18  -1   4 413.243 53.3727   1
 -18  -1  -4 343.443 53.3031   1
 -18   1  -4 279.350 46.5529   1
  19   1   4 347.109 52.9854   1
  19  -1   4 289.566 47.2570   1
 -19   1  -4 247.881 44.9341   1
 -19  -1  -4 319.522 53.9680   1
  20  -1   4 167.348 42.5482   1
 -20   1  -4 163.720 40.7197   1
 -20  -1  -4 294.537 49.1799   1
  21  -1   4 182.969 46.6959   1
  21   1   4 161.885 41.5952   1
 -21   1  -4 192.643 44.6756   1
  22  -1   4-15.3976 35.9633   1
  22   1   4 7.62359 35.1641   1
 -22  -1  -4-7.41113 33.2967   1
 -22   1  -4 51.7391 32.7560   1
  23  -1   4 7.45477 29.1327   1
 -23   1  -4-21.8878 34.9193   1
  24   1   4 14.6067 35.7909   1
  24  -1   4 28.7453 36.3977   1
 -24   1  -4-7.11581 37.1723   1
 -24  -1  -4 35.0417 35.4969   1
 -26  -2   4 31.3461 36.6478   1
  25   2  -4 81.3000 39.3406   1
 -25  -2   4 110.135 37.1985   1
  24   2  -4 16.0959 29.1169   1
  24  -2  -4 16.3119 32.4358   1
 -24  -2   4-7.95865 34.7715   1
 -24   2   4-7.82997 34.6946   1
  23   2  -4 8.01644 29.2797   1
  23  -2  -4 73.6943 34.4421   1
 -23  -2   4 95.3719 36.8733   1
 -23   2   4 107.891 37.5354   1
  22  -2  -4 362.955 59.2204   1
 -22   2   4 555.963 64.4722   1
  21   2  -4-15.5337 32.4479   1
  21  -2  -4-30.8496 36.0231   1
 -21  -2   4-15.6851 35.7036   1
 -21   2   4 37.0122 32.3427   1
  20   2  -4 913.037 85.7693   1
  20  -2  -4 771.578 81.6172   1
 -20  -2   4 850.790 86.2205   1
 -20   2   4 1008.69 87.4823   1
  19   2  -4 527.857 60.2764   1
  19  -2  -4 484.228 58.4151   1
 -19  -2   4 423.213 57.8344   1
 -19   2   4 543.107 61.2506   1
  18   2  -4 374.975 55.1078   1
  18  -2  -4 491.561 57.9375   1
 -18  -2   4 462.425 57.1293   1
 -18   2   4 487.713 57.4180   1
  17   2  -4 6844.77 428.096   1
  17  -2  -4 6288.18 424.133   1
 -17  -2   4 6737.74 424.952   1
 -17   2   4 6892.99 424.420   1
  16   2  -4 598.708 66.3060   1
  16  -2  -4 489.824 57.9247   1
 -16  -2   4 604.938 62.2977   1
 -16   2   4 632.460 61.1052   1
  15   2  -4 8865.09 560.366   1
 -15  -2   4 9109.82 559.867   1
  14  -2  -4 1812.72 128.904   1
 -14   2   4 1660.98 125.047   1
  13   2  -4 727.327 69.4862   1
  13  -2  -4 817.631 70.8610   1
 -13  -2   4 884.088 77.4215   1
 -13   2   4 865.480 72.0157   1
  12   2  -4 2208.89 156.139   1
  12  -2  -4 2144.38 153.780   1
 -12  -2   4 2322.79 157.874   1
 -12   2   4 2348.59 154.565   1
  11   2  -4 516.167 54.3439   1
  11  -2  -4 601.840 54.3022   1
  10   2  -4 2707.50 188.592   1
 -10   2   4 3114.33 187.002   1
 -10  -2   4 3075.20 190.412   1
  10  -2  -4 2647.40 185.262   1
  -9  -2   4 84760.3 5085.48   1
   9   2  -4 87194.5 5085.87   1
   8   2  -4 18702.6 1033.54   1
  -8   2   4 16971.4 1028.33   1
  -8  -2   4 17240.6 1032.94   1
   8  -2  -4 16484.9 1028.73   1
  -7   2   4 107516. 6115.07   1
   7  -2  -4 99270.9 6115.98   1
   6   2  -4 32380.7 1954.76   1
  -6  -2   4 30846.2 1954.19   1
  -6   2   4 33389.0 1949.73   1
   6  -2  -4 34204.0 1949.99   1
  -5  -2   4 41636.2 2680.31   1
   5  -2  -4 45990.2 2674.73   1
   5   2  -4 46366.0 2680.88   1
  -5   2   4 45832.9 2674.54   1
   4  -2  -4 2064.29 116.144   1
   4   2  -4 1963.40 123.574   1
  -4   2   4 1714.04 115.806   1
  -4  -2   4 2011.11 122.700   1
  -3  -2   4 11482.0 654.306   1
   3   2  -4 10398.6 653.915   1
  -2   2   4 220.616 18.4386   1
  -2  -2   4 232.402 24.9036   1
   2   2  -4 195.535 23.4359   1
   2  -2  -4 211.049 17.9514   1
  -1   2   4 3668.49 210.843   1
  -1  -2   4 3128.16 214.454   1
   1   2  -4 3465.15 214.169   1
   1  -2  -4 3424.50 210.523   1
   0  -2   4 2517.79 149.390   1
   0   2   4 2387.45 145.782   1
   0  -2  -4 2224.66 146.445   1
   0   2  -4 2134.93 148.352   1
   1  -2   4 14324.0 867.625   1
  -1  -2  -4 15751.3 868.150   1
  -1   2  -4 13612.2 866.969   1
   1   2   4 14432.2 866.680   1
   2   2   4 5083.30 318.334   1
  -2  -2  -4 5257.16 319.295   1
  -3   2  -4 18629.0 1056.18   1
   3  -2   4 15923.2 1054.67   1
   3   2   4 16852.2 1053.41   1
  -3  -2  -4 19746.8 1059.59   1
  -4   2  -4 4130.12 257.063   1
   4   2   4 4255.75 257.585   1
  -4  -2  -4 4518.37 259.887   1
  -5   2  -4 38675.6 2206.25   1
   5  -2   4 34231.2 2205.19   1
   5   2   4 37983.6 2205.88   1
  -5  -2  -4 37473.1 2205.72   1
  -6   2  -4 4007.34 256.502   1
   6  -2   4 4137.04 258.729   1
   6   2   4 3888.42 258.266   1
  -6  -2  -4 3954.85 257.713   1
  -7   2  -4 19471.5 1204.81   1
   7  -2   4 21005.7 1207.20   1
   7   2   4 22634.9 1212.72   1
  -7  -2  -4 18065.3 1202.67   1
  -8   2  -4 1892.46 148.856   1
   8  -2   4 2482.77 155.379   1
   8   2   4 2158.34 151.692   1
  -8  -2  -4 2102.62 150.121   1
  -9   2  -4 1154.61 95.3762   1
   9   2   4 1069.66 96.5938   1
  -9  -2  -4 1150.71 96.6286   1
 -10   2  -4 6290.35 383.483   1
  10  -2   4 5680.07 382.319   1
  10   2   4 5876.00 382.582   1
 -10  -2  -4 6207.41 383.561   1
 -11   2  -4 10027.8 600.594   1
  11  -2   4 9637.30 599.528   1
  11   2   4 9416.95 598.635   1
 -11  -2  -4 9544.54 597.989   1
 -12   2  -4 1089.76 100.200   1
  12  -2   4 1302.89 104.471   1
  12   2   4 1296.36 104.725   1
 -12  -2  -4 1280.61 104.290   1
 -13   2  -4 1291.51 116.386   1
  13  -2   4 1731.95 123.181   1
 -14  -2  -4 3062.96 214.115   1
 -14   2  -4 2880.65 210.394   1
  14   2   4 3260.52 215.136   1
  14  -2   4 2959.02 212.698   1
 -15   2  -4 265.448 44.0183   1
  15  -2   4 179.878 39.3745   1
  15   2   4 180.659 40.3041   1
 -15  -2  -4 179.034 42.9027   1
 -16   2  -4 2560.74 181.323   1
 -16  -2  -4 2590.49 183.917   1
  16   2   4 2374.93 181.753   1
  16  -2   4 2478.91 183.322   1
  17   2   4 348.822 49.8509   1
 -17  -2  -4 408.733 55.7979   1
 -18   2  -4 59.8872 34.7121   1
 -18  -2  -4 115.623 38.3080   1
  19  -2   4-7.86552 27.2448   1
  19   2   4-15.7344 28.4623   1
 -19  -2  -4 23.0016 28.3107   1
 -20   2  -4 53.0751 31.6076   1
  20  -2   4 38.7383 30.1826   1
  20   2   4 109.077 36.7604   1
 -20  -2  -4 145.607 35.2735   1
 -21   2  -4 90.4493 32.6273   1
  21  -2   4 38.0233 28.2766   1
  21   2   4 31.1645 30.6271   1
 -21  -2  -4 61.5739 28.6143   1
 -22  -2  -4 88.3950 35.6519   1
 -22   2  -4 118.673 38.3179   1
  22   2   4 109.029 37.2061   1
  22  -2   4 37.6186 33.7571   1
 -24   2  -4 35.3973 36.6051   1
  24  -2   4-7.11837 35.2727   1
  25   3  -4-16.0385 34.5324   1
 -25  -3   4 7.98305 37.2864   1
 -24   3   4-39.2586 36.2186   1
  24  -3  -4 7.97623 29.4612   1
 -23   3   4-7.77458 35.8576   1
  23  -3  -4 7.91799 33.5929   1
  23   3  -4-16.0017 34.9577   1
 -23  -3   4 48.1654 35.5719   1
 -22   3   4 245.449 47.8122   1
  22  -3  -4 209.133 45.0927   1
  22   3  -4 201.267 39.6687   1
 -22  -3   4 233.672 47.8837   1
 -21   3   4 585.029 65.5010   1
  21  -3  -4 510.014 61.0656   1
  21   3  -4 442.590 59.5672   1
 -21  -3   4 485.505 61.9375   1
 -20   3   4 370.509 50.4621   1
  20  -3  -4 232.154 44.5569   1
  20   3  -4 265.578 49.0689   1
 -20  -3   4 247.890 47.3692   1
 -19   3   4 1425.42 114.203   1
  19  -3  -4 1455.48 116.293   1
  19   3  -4 1342.48 113.776   1
 -19  -3   4 1338.99 112.491   1
 -18   3   4 2741.04 205.179   1
  18  -3  -4 3267.43 211.116   1
 -17   3   4 789.856 78.1690   1
  17  -3  -4 888.819 83.1830   1
  17   3  -4 1011.55 86.3787   1
 -17  -3   4 818.610 81.0147   1
 -16   3   4 800.945 74.5755   1
  16  -3  -4 911.138 78.7567   1
  16   3  -4 672.966 74.4016   1
 -16  -3   4 980.781 83.8433   1
  15   3  -4 827.136 79.9114   1
 -15  -3   4 923.385 86.4977   1
 -14   3   4 886.031 76.4046   1
  14  -3  -4 868.467 76.4221   1
  14   3  -4 947.535 81.3916   1
 -14  -3   4 859.439 79.1810   1
 -13   3   4 12344.3 743.006   1
  13  -3  -4 12080.3 744.649   1
 -12   3   4 11091.9 663.385   1
 -12  -3   4 12419.8 671.758   1
  12   3  -4 11960.6 670.403   1
  11  -3  -4 6896.23 421.511   1
 -11   3   4 6502.66 420.075   1
 -11  -3   4 6643.49 424.724   1
  11   3  -4 7321.19 426.965   1
  10  -3  -4 35.8836 17.5785   1
  10   3  -4 45.3481 23.8285   1
 -10  -3   4 60.6440 24.5039   1
   9   3  -4 9764.38 621.683   1
  -9  -3   4 10729.4 623.164   1
   8   3  -4 26953.3 1551.79   1
  -8  -3   4 26230.7 1550.47   1
  -8   3   4 25253.7 1543.85   1
   7   3  -4 5241.11 314.560   1
   7  -3  -4 4900.81 307.378   1
  -7  -3   4 4472.36 313.514   1
  -7   3   4 5464.67 308.744   1
  -6   3   4 55214.3 3425.71   1
   6  -3  -4 60811.0 3426.02   1
  -5   3   4 663.208 42.1886   1
  -5  -3   4 536.063 46.7898   1
   5  -3  -4 520.439 41.2396   1
   4  -3  -4 43142.4 2616.74   1
  -4  -3   4 42496.1 2623.04   1
  -4   3   4 45764.2 2616.87   1
   4   3  -4 45587.8 2624.28   1
   3  -3  -4 44.7232 11.4780   1
   3   3  -4-2.58456 13.9838   1
  -3   3   4 22.8026 10.0294   1
  -3  -3   4 37.3133 16.8899   1
  -2  -3   4 12678.9 770.400   1
  -2   3   4 11856.5 765.340   1
   2  -3  -4 13752.9 765.543   1
   2   3  -4 13228.8 771.752   1
  -1  -3   4 10101.4 537.910   1
   1   3  -4 8819.65 536.907   1
   1  -3  -4 10366.6 533.157   1
   0  -3  -4 18352.8 998.316   1
   0   3   4 15242.3 997.388   1
  -1  -3  -4 28792.8 1679.87   1
   1   3   4 27762.8 1678.96   1
   2  -3   4 34883.4 2107.98   1
  -2   3  -4 36122.5 2108.83   1
   3   3   4 75.7546 21.3594   1
  -3  -3  -4 48.2510 21.7928   1
  -3   3  -4 47.8946 20.7620   1
   3  -3   4 33.5594 20.6440   1
   4  -3   4 19177.2 1188.73   1
  -4  -3  -4 21121.9 1191.37   1
  -4   3  -4 18789.0 1188.42   1
   4   3   4 20504.5 1189.71   1
   5   3   4 16822.0 952.337   1
   5  -3   4 15833.1 950.302   1
  -5   3  -4 14931.2 950.243   1
  -5  -3  -4 15570.6 951.869   1
   6   3   4 22721.5 1444.72   1
   6  -3   4 23863.8 1446.07   1
  -6   3  -4 23570.5 1445.91   1
  -6  -3  -4 27159.5 1452.16   1
   7   3   4 12677.2 756.753   1
   7  -3   4 11549.7 753.069   1
  -7   3  -4 12345.2 754.496   1
  -7  -3  -4 13161.4 758.854   1
   9   3   4 1109.95 94.0136   1
   9  -3   4 1011.27 89.3214   1
  -9   3  -4 1083.75 90.2674   1
  -9  -3  -4 1284.69 95.8361   1
  10   3   4 5375.68 308.151   1
  10  -3   4 4370.79 297.172   1
 -10   3  -4 4968.55 300.290   1
 -10  -3  -4 3956.32 293.083   1
  11   3   4 1769.24 141.074   1
  11  -3   4 1939.51 144.228   1
 -11   3  -4 1906.79 142.693   1
 -11  -3  -4 2013.46 142.912   1
  12   3   4 2545.13 182.905   1
  12  -3   4 2586.47 183.229   1
 -12   3  -4 2628.48 182.552   1
 -12  -3  -4 2507.20 181.204   1
  14   3   4 2301.15 165.204   1
  14  -3   4 2242.72 163.460   1
 -14   3  -4 2045.01 160.629   1
 -14  -3  -4 2261.78 163.133   1
  15   3   4 1854.00 141.526   1
  15  -3   4 1839.26 142.968   1
 -15   3  -4 1805.00 141.568   1
 -15  -3  -4 1844.44 141.657   1
  16   3   4 75.9857 32.1113   1
  16  -3   4 112.251 39.3770   1
 -16   3  -4 74.1743 37.0638   1
 -16  -3  -4 70.3153 35.4288   1
 -17  -3  -4 812.981 82.8515   1
 -17   3  -4 788.246 79.3957   1
  17  -3   4 773.510 78.7460   1
  17   3   4 754.050 80.6658   1
  18   3   4-15.7484 34.8920   1
  18  -3   4-7.66439 25.3156   1
 -18   3  -4 7.55513 23.6745   1
 -18  -3  -4-23.2064 32.8184   1
  19   3   4 179.858 42.3890   1
  19  -3   4 154.143 42.9683   1
 -19   3  -4 302.658 49.3946   1
 -19  -3  -4 163.367 37.6371   1
  20   3   4-7.77297 32.4716   1
  20  -3   4 7.65869 26.5282   1
 -20   3  -4-15.0799 29.9853   1
 -20  -3  -4 23.0522 34.9804   1
  21   3   4 7.74785 39.2257   1
  21  -3   4 14.8956 36.4833   1
 -21   3  -4-7.48403 35.3890   1
 -21  -3  -4-15.0956 37.3910   1
  22   3   4 60.5421 41.0975   1
 -22   3  -4 103.349 43.3155   1
  22  -3   4 132.330 43.1402   1
 -23  -3  -4-21.9063 32.3552   1
  23   3   4 22.6626 34.8390   1
 -24   3  -4-21.2427 36.2305   1
  24  -3   4 7.01500 31.9368   1
  26   4  -4 55.3148 38.3100   1
 -26  -4   4 7.82322 39.2262   1
  25   4  -4 39.9291 37.7975   1
 -25  -4   4 15.8391 36.5606   1
  24   4  -4 7.92880 28.6931   1
 -24  -4   4 16.3048 35.1115   1
  23   4  -4-7.91460 33.0633   1
  23  -4  -4 7.70969 32.7066   1
 -23   4   4-31.1832 35.4891   1
 -23  -4   4 23.4226 34.1107   1
  22   4  -4-23.5793 37.6166   1
  22  -4  -4 53.1423 33.1682   1
 -22   4   4-7.65470 30.4420   1
 -22  -4   4-15.1325 36.6404   1
 -21   4   4 202.355 45.8301   1
  21  -4  -4 350.266 50.0382   1
  20   4  -4 48.6135 35.9691   1
  20  -4  -4 7.24781 29.4005   1
 -20   4   4 65.4770 33.1937   1
 -20  -4   4 36.3666 30.9354   1
  19   4  -4 1225.51 101.518   1
 -19  -4   4 884.867 91.9459   1
  18   4  -4 670.899 68.6889   1
  18  -4  -4 495.818 58.7644   1
 -18   4   4 459.257 58.3107   1
 -18  -4   4 486.175 63.1540   1
  17   4  -4 78.4783 32.8997   1
  17  -4  -4 90.7456 27.9945   1
 -17   4   4 83.7607 29.4151   1
 -17  -4   4 106.792 35.1199   1
  16   4  -4 1175.22 97.3949   1
 -16  -4   4 1145.69 99.9871   1
  16  -4  -4 1111.52 92.8731   1
 -16   4   4 1044.18 91.7283   1
  15  -4  -4 40.0286 24.2618   1
 -15   4   4 5.74668 23.2474   1
  15   4  -4-33.0666 28.8955   1
  14  -4  -4 2926.85 209.535   1
 -14   4   4 2955.95 209.195   1
  13   4  -4 5121.53 352.875   1
 -13  -4   4 5872.40 355.898   1
  13  -4  -4 5530.23 349.195   1
 -13   4   4 5617.27 350.308   1
  12   4  -4-5.80577 22.2784   1
 -12   4   4-9.12279 19.3508   1
 -12  -4   4 11.2765 19.0808   1
  12  -4  -4 9.02678 18.8548   1
  11   4  -4 4950.71 283.125   1
 -11   4   4 3862.34 273.507   1
  11  -4  -4 4170.57 274.391   1
 -11  -4   4 4655.80 282.307   1
  10   4  -4 9581.44 552.770   1
 -10   4   4 8440.49 545.120   1
 -10  -4   4 9280.95 551.923   1
  10  -4  -4 8805.57 546.418   1
   9   4  -4 402.674 42.8119   1
   9  -4  -4 397.405 37.1945   1
   8   4  -4 3534.74 228.109   1
  -8  -4   4 3497.59 227.875   1
   7   4  -4 565.665 53.4318   1
  -7  -4   4 510.904 51.5925   1
  -7   4   4 683.837 48.9866   1
  -6   4   4 12914.6 772.042   1
   6   4  -4 13349.9 779.453   1
  -6  -4   4 13192.9 779.476   1
   6  -4  -4 12487.2 772.121   1
  -5   4   4 33292.5 1998.92   1
   5   4  -4 32447.3 2005.22   1
  -5  -4   4 35283.9 2006.16   1
   5  -4  -4 34135.6 1999.73   1
  -4   4   4 19236.4 1046.38   1
   4   4  -4 17287.9 1052.61   1
  -4  -4   4 17250.7 1051.78   1
   4  -4  -4 16476.4 1045.12   1
   3   4  -4 16886.8 1036.60   1
  -3   4   4 17908.3 1031.43   1
   3  -4  -4 17057.0 1030.99   1
  -3  -4   4 17335.2 1037.60   1
   2   4  -4 74822.2 4659.56   1
  -2   4   4 73749.0 4654.26   1
   2  -4  -4 84149.9 4655.48   1
  -2  -4   4 83765.6 4661.44   1
   1   4  -4 8463.05 510.755   1
  -1  -4   4 7798.63 509.862   1
  -1   4   4 8401.26 507.293   1
   1  -4  -4 8811.32 506.794   1
   0  -4   4 49755.7 3157.91   1
   0   4  -4 49467.3 3157.56   1
   0  -4  -4 57073.1 3155.59   1
   0   4   4 55971.0 3155.92   1
   1  -4   4 3740.84 241.608   1
  -1   4  -4 3855.74 241.406   1
   2  -4   4 2592.01 168.174   1
  -2   4  -4 2635.25 168.529   1
  -2  -4  -4 2512.40 165.064   1
   2   4   4 2415.60 164.713   1
   3  -4   4 34815.2 2014.74   1
  -3   4  -4 34679.5 2014.41   1
  -3  -4  -4 34502.4 2014.50   1
   3   4   4 31570.9 2012.82   1
  -4   4  -4 88633.1 4774.86   1
  -4  -4  -4 89081.6 4774.37   1
   4   4   4 85863.0 4773.00   1
  -5   4  -4 19942.6 1160.88   1
   5  -4   4 18592.9 1159.21   1
   5   4   4 19071.1 1159.25   1
  -5  -4  -4 19611.5 1161.26   1
  -6   4  -4 2994.89 216.398   1
   6  -4   4 3341.56 219.073   1
   6   4   4 3157.63 218.515   1
  -7   4  -4 26.3136 25.0054   1
   7   4   4 50.1171 28.5958   1
  -7  -4  -4 22.6348 23.3953   1
   7  -4   4 69.2459 27.0784   1
   8  -4   4 11138.0 692.407   1
   8   4   4 11097.3 692.871   1
  -8  -4  -4 11568.3 698.788   1
  -8   4  -4 11475.2 693.481   1
  -9   4  -4 5.92913 20.5459   1
   9  -4   4-5.84156 21.5777   1
  -9  -4  -4-19.9193 26.4121   1
 -10   4  -4 254.354 45.1199   1
  10  -4   4 327.652 46.8080   1
 -10  -4  -4 361.094 46.4524   1
  10   4   4 370.921 48.1213   1
 -11   4  -4 1022.95 92.1707   1
  11  -4   4 976.477 89.2208   1
 -11  -4  -4 1232.35 96.9761   1
  11   4   4 1117.33 95.7875   1
 -12   4  -4 33.5466 31.3489   1
  12  -4   4 13.3606 30.4238   1
 -12  -4  -4 6.61869 22.4162   1
  12   4   4 15.1993 26.9298   1
 -13  -4  -4 2056.92 166.602   1
  13   4   4 2760.52 177.161   1
 -14   4  -4 896.124 85.4326   1
  14  -4   4 913.506 85.0634   1
 -14  -4  -4 916.804 87.0752   1
  14   4   4 1145.66 93.1279   1
 -15   4  -4 116.337 38.8056   1
  15  -4   4 166.524 42.1873   1
 -15  -4  -4 151.747 40.7344   1
  15   4   4 217.680 42.2265   1
 -16   4  -4 888.018 81.4387   1
  16  -4   4 739.106 78.1996   1
 -17   4  -4-14.9633 31.2619   1
  17  -4   4-7.45311 32.5691   1
 -17  -4  -4-7.75959 32.9251   1
  17   4   4-15.2878 37.0222   1
 -18   4  -4 632.943 72.9966   1
 -18  -4  -4 652.752 72.5347   1
  18  -4   4 553.014 70.6583   1
 -19   4  -4 75.5938 34.1162   1
  19  -4   4 37.2360 28.7661   1
 -20   4  -4-22.6207 36.5182   1
  20  -4   4 7.45845 31.6455   1
 -20  -4  -4-15.3037 34.8379   1
  20   4   4-7.77608 36.3230   1
 -21   4  -4 14.9114 38.1616   1
  21  -4   4 22.4096 34.0227   1
 -22   4  -4-7.33134 36.3245   1
  22  -4   4-7.38123 33.6080   1
 -22  -4  -4-7.39962 34.1319   1
  22   4   4-22.6748 37.8622   1
 -23   4  -4 21.4314 32.5209   1
  23  -4   4 7.22545 30.1843   1
 -23  -4  -4-14.3996 26.5848   1
  23   4   4-7.38413 30.3614   1
 -26  -5   4-7.78659 36.3798   1
  26   5  -4-23.4359 34.6266   1
 -24  -5   4-38.0062 40.0982   1
  24   5  -4 79.0265 42.0939   1
 -23   5   4 45.9129 37.5820   1
 -22   5   4 105.837 36.2427   1
  22  -5  -4 131.088 39.0810   1
 -22  -5   4 75.7591 39.2186   1
  22   5  -4 88.2291 40.6151   1
 -21   5   4 281.021 51.8138   1
  21  -5  -4 347.221 53.2947   1
 -21  -5   4 432.628 55.8221   1
  21   5  -4 371.257 58.9591   1
 -20   5   4 7.23092 29.2560   1
  20  -5  -4 7.34401 29.2141   1
 -20  -5   4 7.67843 31.5788   1
  20   5  -4 24.4518 31.8574   1
 -19  -5   4 878.868 88.6231   1
  19   5  -4 1002.52 92.1229   1
 -18   5   4 26.9978 27.8686   1
  18   5  -4 100.915 34.5919   1
 -18  -5   4 40.3098 37.2677   1
  18  -5  -4 13.6599 25.8446   1
 -17   5   4 2009.19 156.267   1
  17  -5  -4 2355.13 161.314   1
 -17  -5   4 2174.45 163.216   1
  17   5  -4 2248.69 162.627   1
  16  -5  -4 447.751 55.5995   1
  16   5  -4 443.081 57.1988   1
 -15   5   4 516.293 53.6044   1
  15   5  -4 475.334 57.8431   1
 -15  -5   4 443.968 54.8876   1
  15  -5  -4 433.410 50.3280   1
 -14  -5   4-45.8701 30.6059   1
  14   5  -4 58.3787 31.4116   1
  13   5  -4 238.901 38.9482   1
 -13   5   4 274.556 35.4670   1
  13  -5  -4 139.887 32.2130   1
 -13  -5   4 137.710 32.7150   1
  12  -5  -4 1221.92 93.3180   1
 -12  -5   4 1395.12 101.082   1
 -12   5   4 1144.09 92.5774   1
  12   5  -4 1054.30 97.1378   1
  11  -5  -4 4542.43 313.220   1
 -11   5   4 5499.11 316.863   1
  10  -5  -4 8819.77 515.451   1
 -10  -5   4 8127.65 518.802   1
  10   5  -4 8306.31 520.232   1
 -10   5   4 8277.38 514.360   1
   9  -5  -4 31836.8 1783.30   1
  -9  -5   4 30679.2 1788.14   1
   9   5  -4 28367.1 1786.80   1
  -9   5   4 28869.5 1780.82   1
   8   5  -4 2113.69 145.758   1
  -8  -5   4 2118.36 146.600   1
   8  -5  -4 2066.17 139.806   1
  -7  -5   4 18080.7 1136.43   1
   7   5  -4 19840.0 1138.48   1
  -6   5   4 26388.0 1549.07   1
   6   5  -4 26277.6 1555.40   1
  -6  -5   4 25323.9 1554.91   1
  -5   5   4 1274.51 86.3131   1
   5   5  -4 1201.46 93.4792   1
  -5  -5   4 1254.52 92.1068   1
   5  -5  -4 1258.86 87.3319   1
  -4   5   4 15793.7 853.923   1
  -4  -5   4 14262.9 858.920   1
   4  -5  -4 14464.9 853.479   1
   3   5  -4 107429. 6388.10   1
  -3   5   4 104935. 6382.17   1
   3  -5  -4 108698. 6381.96   1
  -3  -5   4 112492. 6389.15   1
   2   5  -4 7239.17 482.941   1
  -2   5   4 7925.28 479.397   1
   2  -5  -4 7988.72 479.797   1
  -2  -5   4 8604.28 486.717   1
   1   5  -4 174.119 28.8685   1
  -1  -5   4 66.8594 28.4386   1
   0  -5  -4 430.702 38.3321   1
   0   5   4 303.348 36.2874   1
   0  -5   4 341.669 41.2542   1
   0   5  -4 378.304 40.7616   1
   1  -5   4 11544.5 684.150   1
  -1   5  -4 10775.0 683.499   1
  -1  -5  -4 11379.2 681.064   1
   1   5   4 11336.4 681.742   1
  -2   5  -4-25.8401 21.5793   1
  -2  -5  -4-3.86093 16.8792   1
   2   5   4 24.2206 17.1360   1
   3  -5   4 42266.5 2440.23   1
  -3   5  -4 39978.5 2439.33   1
  -3  -5  -4 39545.9 2437.71   1
   3   5   4 42247.5 2437.39   1
   4  -5   4 216.278 31.1240   1
  -4   5  -4 203.287 31.5434   1
  -4  -5  -4 194.493 31.7933   1
   4   5   4 222.620 33.0186   1
   5  -5   4 1803.31 135.388   1
  -5   5  -4 1721.73 133.810   1
  -5  -5  -4 1979.28 136.402   1
   5   5   4 2195.02 139.582   1
  -6   5  -4 818.692 72.2701   1
   6  -5   4 844.028 72.1287   1
  -6  -5  -4 796.388 71.9762   1
   6   5   4 705.615 69.3166   1
  -8   5  -4 202.315 39.2315   1
   8   5   4 245.813 38.5769   1
  -8  -5  -4 253.941 38.8517   1
   8  -5   4 229.008 40.4793   1
   9  -5   4 7563.34 472.863   1
   9   5   4 7291.76 472.651   1
  -9   5  -4 7573.31 472.465   1
  -9  -5  -4 7714.11 475.505   1
  10  -5   4 1755.79 133.897   1
  10   5   4 1708.25 132.274   1
 -10   5  -4 1781.34 134.010   1
 -10  -5  -4 1899.09 139.411   1
  11  -5   4 1015.85 86.0498   1
 -11  -5  -4 1087.39 91.1513   1
 -11   5  -4 982.728 86.1273   1
  12  -5   4 4031.88 240.241   1
 -12   5  -4 3028.77 232.343   1
 -13   5  -4 55.4034 32.1090   1
  13   5   4 53.8420 29.6992   1
  13  -5   4 42.0417 30.3524   1
 -13  -5  -4 72.4621 33.1518   1
  14  -5   4 920.425 85.5845   1
  14   5   4 966.489 92.3835   1
 -14   5  -4 839.691 82.9030   1
 -14  -5  -4 905.313 84.1052   1
  15  -5   4 1503.08 122.053   1
 -15   5  -4 1473.13 121.819   1
  15   5   4 1478.26 122.827   1
 -15  -5  -4 1572.61 122.597   1
  16   5   4 46.0062 29.4690   1
  16  -5   4 96.7890 40.8092   1
 -16  -5  -4-7.32994 23.0245   1
 -16   5  -4 14.6901 33.0352   1
  17   5   4 38.5098 36.5257   1
  17  -5   4 52.5686 33.3915   1
 -17  -5  -4 74.1143 36.4118   1
 -17   5  -4 22.2652 35.6287   1
  18   5   4 46.5097 37.1597   1
  18  -5   4 22.6547 33.0609   1
 -18  -5  -4 37.6926 34.8315   1
 -18   5  -4 37.3199 35.7854   1
  19   5   4 22.5810 26.7054   1
 -19  -5  -4 32.2202 29.1852   1
  20   5   4 123.744 42.2091   1
  20  -5   4 30.1279 35.0245   1
 -20  -5  -4 77.0314 40.4741   1
 -20   5  -4 81.2514 40.3346   1
  21   5   4-30.8889 35.2001   1
 -21  -5  -4-30.2584 34.4835   1
  22  -5   4 14.6503 28.6323   1
 -22   5  -4 7.18991 33.1654   1
  23   5   4-14.5636 32.2939   1
 -23  -5  -4 79.2025 40.5181   1
  23  -5   4 7.17196 35.9479   1
  25   6  -4 46.6091 35.9264   1
 -25  -6   4 44.8282 34.5615   1
  24   6  -4 93.8536 41.6663   1
 -24  -6   4 105.292 40.8614   1
  23   6  -4 24.0348 34.5103   1
 -23  -6   4 7.56831 38.3274   1
  22   6  -4-34.9478 37.6237   1
 -22  -6   4 36.2815 33.0352   1
  21   6  -4 264.987 48.3791   1
  21  -6  -4 223.086 46.3172   1
 -21  -6   4 227.341 44.5562   1
 -21   6   4 269.552 48.4132   1
  20  -6  -4 442.523 56.2677   1
 -20   6   4 502.962 61.0197   1
  19   6  -4 186.121 40.0212   1
 -19   6   4 131.053 38.0666   1
  19  -6  -4 138.177 36.0803   1
 -19  -6   4 202.606 50.0002   1
  18   6  -4 60.7366 33.7076   1
 -18  -6   4-15.7927 38.2982   1
  18  -6  -4 28.2391 27.6701   1
 -18   6   4 63.8409 30.1681   1
  17   6  -4 14.7908 27.9132   1
  17  -6  -4 13.6139 28.9400   1
 -17  -6   4 61.8010 34.7540   1
 -17   6   4 47.9192 33.2053   1
  16  -6  -4 1531.63 118.460   1
 -16   6   4 1469.14 118.594   1
  15  -6  -4 860.676 78.4282   1
 -15   6   4 813.250 76.5301   1
 -15  -6   4 906.208 82.9321   1
  14  -6  -4 93.6939 28.7938   1
 -14   6   4 179.053 35.5406   1
  14   6  -4 132.220 37.1866   1
 -14  -6   4 141.906 36.8413   1
  13  -6  -4 9107.42 601.414   1
 -13   6   4 10132.3 603.893   1
  13   6  -4 10257.0 609.058   1
 -13  -6   4 9847.33 608.802   1
  12  -6  -4 36.2532 24.2243   1
 -12   6   4 25.6525 24.2952   1
  12   6  -4 6.13843 20.8144   1
 -12  -6   4 24.6615 23.2527   1
  11  -6  -4 1027.70 83.7299   1
 -11   6   4 1025.43 83.2140   1
  11   6  -4 1172.46 91.4664   1
 -11  -6   4 990.071 86.8978   1
 -10   6   4 287.789 36.9489   1
  10  -6  -4 349.500 39.8186   1
  -9  -6   4 70.3100 28.1926   1
   9  -6  -4 25.8207 18.0623   1
   9   6  -4 43.2713 26.7428   1
  -9   6   4 110.490 23.2991   1
  -8  -6   4 476.915 50.8782   1
  -8   6   4 466.927 46.5173   1
   8  -6  -4 399.303 44.1912   1
   7  -6  -4 2288.80 155.263   1
  -7  -6   4 2299.52 161.336   1
   7   6  -4 2466.58 162.804   1
   6  -6  -4 877.984 68.8629   1
   6   6  -4 942.435 77.3604   1
  -6  -6   4 922.043 75.5283   1
  -6   6   4 919.371 69.3804   1
   5   6  -4 1137.92 93.2853   1
  -5  -6   4 1229.04 93.7426   1
  -5   6   4 1390.42 90.9131   1
   4   6  -4 9619.43 576.556   1
  -4  -6   4 9198.58 575.103   1
   4  -6  -4 9094.75 569.958   1
  -4   6   4 9747.91 570.896   1
   3  -6  -4 89717.2 5097.40   1
  -3  -6   4 88654.6 5103.83   1
  -3   6   4 90083.8 5097.34   1
   3   6  -4 75345.9 5100.38   1
  -2  -6   4 38527.4 2155.57   1
  -2   6   4 31696.5 2148.08   1
   2  -6  -4 36773.1 2150.12   1
   2   6  -4 40246.3 2156.89   1
  -1  -6   4 24807.7 1454.43   1
  -1   6   4 25822.3 1450.64   1
   1  -6  -4 24611.3 1449.85   1
   1   6  -4 21936.9 1451.29   1
   0  -6   4 11864.7 750.533   1
   0   6  -4 13162.0 752.556   1
   0  -6  -4 12093.9 748.073   1
   0   6   4 12529.1 749.382   1
   1  -6   4 557.068 52.5755   1
  -1   6  -4 589.905 53.6240   1
   1   6   4 494.662 49.2910   1
  -1  -6  -4 533.627 50.0617   1
   2  -6   4 8529.91 524.806   1
  -2   6  -4 7606.66 522.292   1
   2   6   4 9517.53 525.257   1
  -2  -6  -4 8544.72 522.979   1
   3  -6   4 32740.6 1898.25   1
  -3   6  -4 33172.6 1896.83   1
   3   6   4 29643.5 1895.63   1
  -3  -6  -4 31693.2 1894.69   1
   4  -6   4 8724.63 486.559   1
  -4   6  -4 7839.27 482.422   1
   4   6   4 7662.49 481.752   1
  -4  -6  -4 7086.95 479.977   1
   5  -6   4 2708.56 187.305   1
  -5   6  -4 2933.57 187.641   1
   5   6   4 2624.72 184.837   1
  -5  -6  -4 2671.45 185.295   1
   7  -6   4 2333.67 168.736   1
  -7   6  -4 2308.73 168.125   1
  -7  -6  -4 2433.34 169.894   1
   7   6   4 2586.12 171.322   1
   8  -6   4 1798.76 137.528   1
   8   6   4 1879.58 137.721   1
  -8  -6  -4 1988.16 141.699   1
  -8   6  -4 1790.11 137.169   1
   9  -6   4 850.427 78.7091   1
   9   6   4 764.314 75.7005   1
  -9  -6  -4 822.620 75.9481   1
  -9   6  -4 854.667 78.8439   1
  10  -6   4 4672.61 300.926   1
 -10  -6  -4 4358.58 300.570   1
  10   6   4 4630.95 300.742   1
 -10   6  -4 4609.30 300.545   1
  11   6   4 555.269 61.6712   1
  11  -6   4 499.709 59.3892   1
 -11  -6  -4 644.573 66.2782   1
 -11   6  -4 646.319 65.3445   1
 -12  -6  -4 23.5211 34.2794   1
  12   6   4 21.4785 30.4012   1
 -13   6  -4 154.953 33.7550   1
  13  -6   4 151.332 34.8872   1
 -13  -6  -4 131.081 38.8708   1
  13   6   4 180.883 35.9505   1
 -14   6  -4 186.471 41.8368   1
  14  -6   4 379.865 51.1844   1
 -14  -6  -4 350.377 51.9257   1
  14   6   4 267.783 50.2428   1
  15   6   4 851.228 83.2818   1
 -15   6  -4 663.929 72.5879   1
 -15  -6  -4 765.966 76.9241   1
  16   6   4 2983.17 214.428   1
  16  -6   4 3167.93 211.156   1
 -16  -6  -4 2752.39 206.075   1
  17  -6   4 682.954 77.8545   1
  17   6   4 867.260 86.3606   1
 -17  -6  -4 731.519 79.2746   1
 -17   6  -4 975.984 83.4010   1
 -18   6  -4 187.029 45.4054   1
  18  -6   4 213.272 48.8382   1
 -19   6  -4 67.4817 32.5465   1
  19  -6   4 46.0185 33.2805   1
 -19  -6  -4 88.8199 38.0913   1
  19   6   4 76.9802 32.9139   1
 -20   6  -4-15.0588 33.3633   1
  20  -6   4 30.5142 36.9429   1
 -21   6  -4 37.6262 34.3352   1
  21  -6   4 7.51578 32.9171   1
 -21  -6  -4 60.5781 35.8807   1
  21   6   4 52.8521 37.8873   1
 -22   6  -4 59.7729 39.4098   1
  22  -6   4-22.3117 26.9151   1
 -22  -6  -4 22.0214 34.2909   1
  22   6   4 14.9415 35.3326   1
 -23   6  -4 14.7075 40.2891   1
  23  -6   4 21.9302 34.1596   1
  26   7  -4 37.6391 37.7808   1
 -26  -7   4 43.4531 36.7444   1
  25   7  -4 38.2305 40.7475   1
 -25  -7   4 14.7013 37.2476   1
  23   7  -4 26.0460 36.3343   1
 -23  -7   4 43.2696 29.7317   1
 -22   7   4 63.1426 36.1229   1
 -21  -7   4 16.3984 32.6185   1
 -21   7   4 31.0109 30.3077   1
  21  -7  -4 7.80195 29.9507   1
  21   7  -4 8.01369 24.4158   1
 -20  -7   4 146.141 40.9371   1
 -20   7   4 128.769 39.9620   1
  20  -7  -4 129.622 39.0158   1
  20   7  -4 136.520 39.6178   1
 -19   7   4 838.685 78.7873   1
  19  -7  -4 615.501 72.7208   1
 -18  -7   4 1895.90 140.004   1
  18   7  -4 1584.60 133.195   1
 -17  -7   4 1099.69 98.9405   1
  17  -7  -4 1155.23 96.2053   1
 -17   7   4 976.694 91.7692   1
  17   7  -4 1061.38 97.5471   1
  16  -7  -4 631.714 64.8650   1
  16   7  -4 488.597 62.4485   1
 -16   7   4 524.532 61.0492   1
 -15   7   4 720.322 68.8720   1
  15  -7  -4 582.597 64.6765   1
  14  -7  -4 55.6394 28.5696   1
 -14  -7   4 28.4211 28.7978   1
  14   7  -4 13.8126 25.0524   1
 -14   7   4 30.4095 28.8170   1
 -13  -7   4 1535.21 120.777   1
  13   7  -4 1542.26 119.588   1
  12  -7  -4 6020.78 410.791   1
 -12  -7   4 6648.18 417.139   1
 -12   7   4 7091.42 414.085   1
  12   7  -4 6503.12 416.296   1
  11  -7  -4 1084.41 94.0847   1
 -11  -7   4 1140.73 97.9354   1
  11   7  -4 1255.08 100.983   1
 -11   7   4 1388.29 97.7609   1
 -10  -7   4 53.8968 25.2490   1
  10   7  -4 36.4468 24.3974   1
 -10   7   4 66.3124 22.3846   1
  10  -7  -4 69.6322 22.3010   1
  -9  -7   4 409.769 49.1718   1
   9  -7  -4 312.018 41.3591   1
  -9   7   4 331.107 40.1049   1
   8  -7  -4 9664.37 589.451   1
  -8   7   4 9634.98 590.753   1
   7   7  -4 563.584 59.3606   1
   7  -7  -4 644.429 55.2221   1
  -7  -7   4 588.459 59.8322   1
  -7   7   4 594.119 54.4739   1
   6   7  -4 3043.39 188.410   1
   6  -7  -4 2728.50 181.108   1
  -6  -7   4 2955.40 187.802   1
  -6   7   4 2438.37 179.113   1
   5   7  -4 1279.40 102.133   1
   5  -7  -4 1329.62 98.1242   1
  -5   7   4 1520.54 99.4298   1
  -5  -7   4 1250.50 101.566   1
  -4  -7   4 10406.5 635.043   1
   4  -7  -4 10755.6 630.075   1
   4   7  -4 9829.41 633.862   1
  -4   7   4 10385.7 629.767   1
   3  -7  -4 6408.72 409.703   1
  -3  -7   4 7173.40 416.750   1
  -3   7   4 6248.18 409.512   1
   3   7  -4 7013.34 416.262   1
  -2   7   4 16084.8 910.153   1
  -2  -7   4 14841.3 912.664   1
   2  -7  -4 14695.3 908.421   1
   2   7  -4 14747.6 912.525   1
  -1   7   4 1389.93 102.428   1
  -1  -7   4 1407.64 106.215   1
   1  -7  -4 1392.51 102.748   1
   1   7  -4 1477.82 106.082   1
   0   7   4 476.520 48.4659   1
   0  -7  -4 530.557 48.9486   1
   0   7  -4 459.380 48.4331   1
   0  -7   4 459.094 49.1930   1
  -1   7  -4 1102.45 92.2963   1
   1  -7   4 1134.30 90.0540   1
  -1  -7  -4 1321.75 91.0822   1
   1   7   4 1021.11 86.2642   1
   2  -7   4 18488.6 1172.84   1
  -2  -7  -4 19780.5 1172.75   1
  -2   7  -4 19586.9 1173.31   1
   2   7   4 20131.5 1173.09   1
   3  -7   4 6772.09 417.001   1
  -3   7  -4 6211.26 413.456   1
  -3  -7  -4 6683.29 415.012   1
   3   7   4 6854.62 415.420   1
  -4  -7  -4 586.651 59.8301   1
   4   7   4 655.625 61.8622   1
   5  -7   4 6540.92 437.691   1
  -5   7  -4 7422.04 439.544   1
   6  -7   4 5944.12 357.374   1
  -6  -7  -4 6315.65 358.339   1
   6   7   4 6632.43 359.085   1
   7  -7   4-6.31644 27.6196   1
  -7   7  -4 30.7006 30.0993   1
  -7  -7  -4 50.7057 31.0689   1
   7   7   4 6.44771 23.8349   1
   8  -7   4 4600.09 315.090   1
  -8   7  -4 5096.55 317.622   1
  -8  -7  -4 4987.57 317.198   1
   8   7   4 4749.08 316.152   1
   9  -7   4 133.603 37.4526   1
  -9   7  -4 284.677 42.2721   1
  -9  -7  -4 193.852 40.6389   1
   9   7   4 254.479 41.8486   1
  10  -7   4 169.697 35.2325   1
 -10  -7  -4 79.6075 32.1702   1
  10   7   4 56.4789 28.2188   1
 -10   7  -4 108.026 30.0884   1
 -11  -7  -4 505.603 63.9282   1
  11   7   4 634.303 65.6168   1
  12  -7   4 2382.79 179.648   1
  12   7   4 2569.40 182.676   1
 -12  -7  -4 2556.93 182.453   1
 -12   7  -4 2497.18 180.728   1
  13  -7   4 1868.35 142.802   1
 -13  -7  -4 2001.20 148.059   1
  13   7   4 1700.41 139.851   1
 -13   7  -4 1784.66 140.504   1
 -14  -7  -4 47.8917 36.3396   1
  14   7   4 15.4597 24.8870   1
 -14   7  -4-22.3004 26.8973   1
  15  -7   4 276.208 49.1494   1
 -15  -7  -4 217.460 49.0195   1
  15   7   4 342.179 54.3915   1
 -16   7  -4 260.343 46.4248   1
  16  -7   4 294.506 45.1396   1
 -16  -7  -4 291.585 50.2452   1
  16   7   4 256.789 53.7416   1
 -17   7  -4-15.4124 27.9038   1
  17  -7   4 62.3777 33.5953   1
 -17  -7  -4 29.3413 31.6077   1
  17   7   4 8.17229 31.9559   1
 -18  -7  -4 44.2872 28.8685   1
  18   7   4-7.77600 32.5065   1
 -19   7  -4 30.6235 39.4266   1
  19  -7   4 101.247 42.1115   1
 -19  -7  -4 51.4057 32.3964   1
  19   7   4 129.682 40.0863   1
 -20   7  -4-22.7923 34.5869   1
  20  -7   4 54.1096 33.7725   1
 -20  -7  -4 7.26812 33.0878   1
  20   7   4-30.2377 38.6776   1
 -21  -7  -4 7.58815 38.0065   1
 -21   7  -4-7.48763 25.9358   1
  21  -7   4-7.61510 30.2843   1
  21   7   4 7.34830 33.4520   1
 -22  -7  -4-7.35712 36.0396   1
 -22   7  -4 29.3989 31.6489   1
  22   7   4-7.28332 34.0178   1
  22  -7   4-37.2400 33.0019   1
 -26  -8   4 14.1869 29.6652   1
  26   8  -4 36.8120 33.1011   1
 -24  -8   4 7.19495 37.2099   1
  24   8  -4 34.0248 41.2067   1
 -23  -8   4 154.456 45.3338   1
  23   8  -4 131.151 42.3470   1
 -22  -8   4 24.2650 37.7959   1
  22   8  -4 16.0207 38.3554   1
 -21  -8   4 8.51526 42.1867   1
  20  -8  -4 87.0897 37.6595   1
 -20  -8   4 99.1700 45.8524   1
 -20   8   4 77.9346 36.1733   1
  20   8  -4 23.4824 33.4563   1
  19  -8  -4-15.4592 33.3007   1
 -19  -8   4 40.3463 29.8136   1
 -19   8   4-22.7752 34.1184   1
  19   8  -4 46.9095 33.1837   1
 -18   8   4 242.335 45.0141   1
  18  -8  -4 240.922 46.3722   1
  17   8  -4 1100.66 101.831   1
  17  -8  -4 1251.02 103.830   1
 -17   8   4 1124.55 98.5378   1
  16  -8  -4 744.913 72.1811   1
 -16   8   4 687.907 70.3905   1
 -16  -8   4 610.048 72.5647   1
  15  -8  -4 893.765 85.0119   1
 -15   8   4 874.568 81.6635   1
  15   8  -4 894.359 85.7914   1
 -15  -8   4 932.316 86.3531   1
 -14   8   4 1469.21 112.061   1
  14  -8  -4 1334.72 110.992   1
  13  -8  -4 7040.53 437.875   1
 -13   8   4 6975.49 435.955   1
 -13  -8   4 6825.15 439.947   1
  13   8  -4 6822.69 440.060   1
 -12  -8   4 284.859 45.8090   1
  12   8  -4 332.650 50.2747   1
  11  -8  -4 430.153 48.3930   1
 -11   8   4 326.874 44.3040   1
  11   8  -4 474.949 55.6842   1
 -11  -8   4 375.401 54.1014   1
 -10  -8   4 76.3834 31.0068   1
  10  -8  -4 69.1993 25.6961   1
  10   8  -4 57.3420 31.0360   1
 -10   8   4 30.5986 24.0547   1
  -9  -8   4 1245.19 103.270   1
   9   8  -4 1278.45 103.978   1
  -9   8   4 1249.95 100.257   1
   9  -8  -4 1482.75 102.521   1
  -8   8   4 24.2349 20.2541   1
   8   8  -4 18.6549 22.5020   1
  -8  -8   4 5.99603 19.8085   1
   8  -8  -4-14.6493 23.0955   1
  -7   8   4 24686.3 1576.40   1
   7   8  -4 27402.4 1584.77   1
  -7  -8   4 25960.1 1585.80   1
   7  -8  -4 27904.4 1579.81   1
  -6   8   4 365.594 42.4929   1
   6   8  -4 464.773 50.9574   1
  -6  -8   4 415.403 50.4159   1
   6  -8  -4 457.866 45.5399   1
  -5   8   4 66.8893 20.9225   1
   5  -8  -4 63.7105 21.3373   1
   4   8  -4 673.842 63.3707   1
   4  -8  -4 562.559 57.9871   1
  -4  -8   4 774.352 66.6197   1
   3   8  -4 29333.0 1707.01   1
  -3   8   4 28364.6 1702.95   1
  -3  -8   4 29062.8 1707.18   1
   3  -8  -4 27558.0 1701.68   1
   2   8  -4 3548.12 251.040   1
  -2   8   4 3980.17 249.603   1
  -2  -8   4 4054.19 253.885   1
   1   8  -4 16573.7 938.980   1
  -1   8   4 15094.7 934.135   1
   1  -8  -4 15216.9 934.715   1
  -1  -8   4 15187.6 937.283   1
   0   8  -4 108.861 26.7616   1
   0  -8  -4 49.4320 19.8633   1
   0   8   4 74.1842 23.8395   1
   0  -8   4 100.581 29.8306   1
   1   8   4 25522.4 1549.32   1
  -1  -8  -4 26198.4 1548.87   1
   2   8   4 7316.72 445.617   1
  -2  -8  -4 6938.39 444.429   1
   3  -8   4 9716.96 637.114   1
  -3   8  -4 9992.08 636.463   1
   3   8   4 11131.8 638.777   1
  -3  -8  -4 10652.2 637.075   1
   4  -8   4 23427.6 1367.04   1
  -4   8  -4 21667.6 1362.80   1
   4   8   4 23978.9 1366.27   1
  -4  -8  -4 21902.0 1364.09   1
   5  -8   4 1342.46 102.976   1
  -5   8  -4 1229.30 99.7752   1
   5   8   4 1176.86 101.603   1
  -5  -8  -4 1247.45 100.747   1
   6  -8   4 228.122 41.6046   1
  -6   8  -4 204.664 38.6765   1
   6   8   4 136.530 37.5979   1
  -6  -8  -4 217.058 40.0077   1
   7  -8   4 22167.4 1341.12   1
  -7   8  -4 22714.4 1340.41   1
   7   8   4 20445.5 1337.74   1
  -7  -8  -4 23816.7 1342.74   1
   8  -8   4 81.7121 30.0357   1
  -8   8  -4 99.2351 31.9311   1
  -8  -8  -4 47.6397 31.6580   1
   8   8   4 49.1410 30.0672   1
   9  -8   4 2883.80 211.820   1
  -9  -8  -4 3334.23 214.832   1
   9   8   4 2753.95 209.355   1
  -9   8  -4 3293.92 214.560   1
 -10  -8  -4 762.033 73.2588   1
  10   8   4 637.911 71.2521   1
  11   8   4 659.010 69.6804   1
 -11  -8  -4 599.616 69.3749   1
 -11   8  -4 775.999 71.2279   1
  11  -8   4 481.873 63.4939   1
  12   8   4 681.950 72.7433   1
  12  -8   4 789.461 78.6634   1
 -12  -8  -4 749.870 77.2271   1
 -12   8  -4 777.697 77.6686   1
 -13   8  -4 402.081 55.5260   1
 -13  -8  -4 455.506 58.4827   1
  13   8   4 423.998 57.6426   1
  14  -8   4 1011.59 94.4393   1
  15   8   4 7.84539 30.6639   1
 -15  -8  -4-32.4047 28.0680   1
 -15   8  -4-7.56829 29.0485   1
  15  -8   4-7.66345 28.3038   1
  16   8   4 16.0330 34.0095   1
 -16  -8  -4-31.4258 37.1514   1
 -16   8  -4-22.8442 31.8121   1
  16  -8   4 15.3101 31.4770   1
 -17   8  -4 619.093 67.1491   1
  17  -8   4 476.208 63.4708   1
  18   8   4 8.10729 37.3981   1
 -18  -8  -4-7.27696 31.8027   1
 -18   8  -4 45.8161 37.8367   1
  18  -8   4 15.3532 34.0238   1
 -19   8  -4 15.1964 31.3108   1
  19  -8   4 53.4637 30.9633   1
  20   8   4 186.352 45.4357   1
 -20  -8  -4 50.2324 33.6070   1
 -20   8  -4 82.7770 41.6260   1
  20  -8   4 98.3076 39.5261   1
  21   8   4 7.32776 36.8001   1
 -21  -8  -4 42.2731 31.7621   1
 -21   8  -4 44.5646 31.1439   1
  21  -8   4 75.1851 31.5229   1
 -22   8  -4 87.7817 38.0011   1
  22  -8   4 36.9836 33.8813   1
  25   9  -4 7.82863 39.2108   1
 -25  -9   4-7.03075 37.7990   1
  24   9  -4-8.01795 36.9937   1
 -24  -9   4 37.1601 34.2928   1
  23   9  -4 102.918 37.9605   1
 -23  -9   4 109.997 38.9987   1
  22   9  -4 31.2443 34.5081   1
 -22  -9   4 133.690 39.8409   1
 -21  -9   4-42.2319 40.9258   1
  21   9  -4-7.62938 35.6608   1
  20  -9  -4 145.326 40.8794   1
 -20   9   4 156.942 40.2261   1
  20   9  -4 220.889 45.9286   1
 -20  -9   4 185.710 47.3313   1
  19  -9  -4 79.5294 37.2549   1
 -19   9   4 38.4450 34.6575   1
 -19  -9   4 24.5138 27.8005   1
  19   9  -4 63.3472 32.6836   1
  18   9  -4 830.841 81.3637   1
  18  -9  -4 707.472 78.2403   1
 -18   9   4 749.783 78.2370   1
 -18  -9   4 890.499 86.6591   1
 -17   9   4 36.4596 30.9965   1
  17  -9  -4 30.2636 29.6303   1
  16   9  -4 876.099 86.0569   1
 -16  -9   4 918.179 88.0562   1
 -16   9   4 928.714 83.7189   1
  16  -9  -4 743.087 79.0064   1
  15   9  -4 3780.96 261.560   1
 -15  -9   4 3946.32 263.023   1
 -15   9   4 3620.79 257.395   1
  15  -9  -4 4075.16 262.036   1
  14   9  -4 854.163 80.2081   1
  14  -9  -4 832.921 79.1362   1
 -14   9   4 637.941 73.2368   1
 -14  -9   4 919.148 80.5543   1
  13   9  -4 4425.94 281.065   1
[truncated: 933,273 more chars]
