# Supplementary material for: Structural insight into the cooperativity of spin crossover compounds
Source: Acta Crystallogr B Struct Sci Cryst Eng Mater. 2023 Aug 11;79(Pt 5):354–67. doi: 10.1107/S2052520623005814 (PMC10552598; doi:10.1107/S2052520623005814)
Supplement: Supplementary file 4 [file b-79-00354-sup4.zip › Bia_Pmono_213K.cif]

data_SC2_213K
 
_audit_creation_method            'SHELXL-2018/3'
_shelx_SHELXL_version_number      '2018/3'
_chemical_name_systematic         ?
_chemical_name_common             ?
_chemical_melting_point           ?
_chemical_formula_moiety          ?
_chemical_formula_sum
 'C38 H28 Fe N6 S2' 
_chemical_formula_weight          688.63

loop_
 _atom_type_symbol
 _atom_type_description
 _atom_type_scat_dispersion_real
 _atom_type_scat_dispersion_imag
 _atom_type_scat_source
 'C'  'C'   0.0024   0.0013
 'International Tables Vol C Tables 4.2.6.8 and 6.1.1.4'
 'H'  'H'   0.0000   0.0000
 'International Tables Vol C Tables 4.2.6.8 and 6.1.1.4'
 'N'  'N'   0.0049   0.0027
 'International Tables Vol C Tables 4.2.6.8 and 6.1.1.4'
 'S'  'S'   0.1051   0.1002
 'International Tables Vol C Tables 4.2.6.8 and 6.1.1.4'
 'Fe'  'Fe'   0.3265   0.6960
 'International Tables Vol C Tables 4.2.6.8 and 6.1.1.4'
 
_space_group_crystal_system       monoclinic
_space_group_IT_number            14
_space_group_name_H-M_alt         'P 21/c'
_space_group_name_Hall            '-P 2ybc'
 
_shelx_space_group_comment
;
The symmetry employed for this shelxl refinement is uniquely defined
by the following loop, which should always be used as a source of
symmetry information in preference to the above space-group names.
They are only intended as comments.
;
 
loop_
 _space_group_symop_operation_xyz
 'x, y, z'
 '-x, y+1/2, -z+1/2'
 '-x, -y, -z'
 'x, -y-1/2, z-1/2'
 
_cell_length_a                    17.2356(2)
_cell_length_b                    12.42200(10)
_cell_length_c                    17.1521(2)
_cell_angle_alpha                 90
_cell_angle_beta                  115.7760(12)
_cell_angle_gamma                 90
_cell_volume                      3306.89(7)
_cell_formula_units_Z             4
_cell_measurement_temperature     293(2)
_cell_measurement_reflns_used     12554
_cell_measurement_theta_min       1.87
_cell_measurement_theta_max       31.752
 
_exptl_crystal_description        Needle
_exptl_crystal_colour             ?
_exptl_crystal_density_meas       ?
_exptl_crystal_density_method     ?
_exptl_crystal_density_diffrn     1.383          
_exptl_crystal_F_000              1424
_exptl_transmission_factor_min    ?
_exptl_transmission_factor_max    ?
_exptl_crystal_size_max           ?
_exptl_crystal_size_mid           ?
_exptl_crystal_size_min           ?
_exptl_absorpt_coefficient_mu     0.455
_shelx_estimated_absorpt_T_min    ?
_shelx_estimated_absorpt_T_max    ?
_exptl_absorpt_correction_type    ?
_exptl_absorpt_correction_T_min   ?
_exptl_absorpt_correction_T_max   ?
_exptl_absorpt_process_details    ?
_exptl_absorpt_special_details    ?
_diffrn_ambient_temperature       293(2)
_diffrn_radiation_wavelength      0.63582
_diffrn_radiation_type            Synchrotron
_diffrn_source                    ?
_diffrn_measurement_device_type   '4-circle diffractometer'
_diffrn_measurement_method        ?
_diffrn_detector_area_resol_mean  ?
_diffrn_reflns_number             24884
_diffrn_reflns_av_unetI/netI      0.0356
_diffrn_reflns_av_R_equivalents   0.0347
_diffrn_reflns_limit_h_min        -22
_diffrn_reflns_limit_h_max        22
_diffrn_reflns_limit_k_min        -16
_diffrn_reflns_limit_k_max        16
_diffrn_reflns_limit_l_min        -21
_diffrn_reflns_limit_l_max        21
_diffrn_reflns_theta_min          1.878
_diffrn_reflns_theta_max          25.077
_diffrn_reflns_theta_full         22.426
_diffrn_measured_fraction_theta_max   0.940
_diffrn_measured_fraction_theta_full  0.971
_diffrn_reflns_Laue_measured_fraction_max    0.940
_diffrn_reflns_Laue_measured_fraction_full   0.971
_diffrn_reflns_point_group_measured_fraction_max   0.940
_diffrn_reflns_point_group_measured_fraction_full  0.971
_reflns_number_total              7724
_reflns_number_gt                 6848
_reflns_threshold_expression      'I > 2\s(I)'
_reflns_Friedel_coverage          0.000
_reflns_Friedel_fraction_max      .
_reflns_Friedel_fraction_full     .
 
_reflns_special_details
;
 Reflections were merged by SHELXL according to the crystal
 class for the calculation of statistics and refinement.
 
 _reflns_Friedel_fraction is defined as the number of unique
 Friedel pairs measured divided by the number that would be
 possible theoretically, ignoring centric projections and
 systematic absences.
;
 
_computing_data_collection        ?
_computing_cell_refinement        ?
_computing_data_reduction         ?
_computing_structure_solution     ?
_computing_structure_refinement 'SHELXL-2018/3 (Sheldrick, 2018)'
_computing_molecular_graphics     ?
_computing_publication_material   ?
_refine_special_details           ?
_refine_ls_structure_factor_coef  Fsqd
_refine_ls_matrix_type            full
_refine_ls_weighting_scheme       calc
_refine_ls_weighting_details
'w=1/[\s^2^(Fo^2^)+(0.0551P)^2^+0.9127P] where P=(Fo^2^+2Fc^2^)/3'
_atom_sites_solution_primary      ?
_atom_sites_solution_secondary    ?
_atom_sites_solution_hydrogens    geom
_refine_ls_hydrogen_treatment     constr
_refine_ls_extinction_method      'SHELXL-2018/3 (Sheldrick 2018)'
_refine_ls_extinction_coef        0.0088(7)
_refine_ls_extinction_expression
 'Fc^*^=kFc[1+0.001xFc^2^\l^3^/sin(2\q)]^-1/4^'
_refine_ls_number_reflns          7724
_refine_ls_number_parameters      457
_refine_ls_number_restraints      73
_refine_ls_R_factor_all           0.0432
_refine_ls_R_factor_gt            0.0392
_refine_ls_wR_factor_ref          0.1163
_refine_ls_wR_factor_gt           0.1125
_refine_ls_goodness_of_fit_ref    1.061
_refine_ls_restrained_S_all       1.059
_refine_ls_shift/su_max           0.001
_refine_ls_shift/su_mean          0.000
 
loop_
 _atom_site_label
 _atom_site_type_symbol
 _atom_site_fract_x
 _atom_site_fract_y
 _atom_site_fract_z
 _atom_site_U_iso_or_equiv
 _atom_site_adp_type
 _atom_site_occupancy
 _atom_site_site_symmetry_order  
 _atom_site_calc_flag
 _atom_site_refinement_flags_posn
 _atom_site_refinement_flags_adp
 _atom_site_refinement_flags_occupancy
 _atom_site_disorder_assembly
 _atom_site_disorder_group
Fe01 Fe 0.75780(2) 0.30057(2) 0.82163(2) 0.04793(10) Uani 1 1 d . . . . .
S002 S 0.54568(3) 0.33965(4) 0.92051(3) 0.05796(13) Uani 1 1 d . . . . .
S001 S 0.95069(4) 0.12085(5) 1.07169(4) 0.06696(15) Uani 1 1 d . . . . .
N005 N 0.71165(9) 0.14245(11) 0.79380(9) 0.0422(3) Uani 1 1 d . . . . .
N006 N 0.80809(12) 0.45164(14) 0.82135(10) 0.0641(5) Uani 1 1 d . . . . .
N003 N 0.66824(9) 0.30897(11) 0.68864(9) 0.0434(3) Uani 1 1 d . . . . .
N004 N 0.84634(9) 0.27225(11) 0.76657(9) 0.0447(3) Uani 1 1 d . . . . .
N002 N 0.67138(14) 0.3523(2) 0.86299(13) 0.0863(7) Uani 1 1 d . . . . .
N001 N 0.84546(11) 0.25583(14) 0.94058(11) 0.0592(4) Uani 1 1 d . . . . .
C015 C 0.63870(11) 0.21800(13) 0.65488(11) 0.0466(4) Uani 1 1 d . . . . .
H015 H 0.603334 0.212088 0.595867 0.056 Uiso 1 1 calc R U . . .
C016 C 0.66112(10) 0.12368(13) 0.71000(11) 0.0442(3) Uani 1 1 d . . . . .
C003 C 0.64869(10) 0.39962(13) 0.63316(11) 0.0440(3) Uani 1 1 d . . . . .
C021 C 0.85640(10) 0.17423(13) 0.72976(11) 0.0441(3) Uani 1 1 d . . . . .
C024 C 0.86586(11) -0.02092(14) 0.65638(11) 0.0493(4) Uani 1 1 d D . . . .
C007 C 0.60357(12) 0.58281(14) 0.60392(12) 0.0513(4) Uani 1 1 d . . . . .
H007 H 0.585519 0.645846 0.620301 0.062 Uiso 1 1 calc R U . . .
C012 C 0.56938(15) 0.85623(17) 0.36651(15) 0.0655(5) Uani 1 1 d . . . . .
H012 H 0.562058 0.916399 0.331728 0.079 Uiso 1 1 calc R U . . .
C010 C 0.56012(12) 0.66662(16) 0.38155(13) 0.0540(4) Uani 1 1 d . . . . .
H010 H 0.545587 0.598996 0.356006 0.065 Uiso 1 1 calc R U . . .
C022 C 0.83817(12) 0.16880(15) 0.64321(11) 0.0508(4) Uani 1 1 d . . . . .
H022 H 0.822348 0.230609 0.609251 0.061 Uiso 1 1 calc R U . . .
C008 C 0.62327(11) 0.49427(14) 0.65735(11) 0.0495(4) Uani 1 1 d . . . . .
H008 H 0.619455 0.498216 0.709718 0.059 Uiso 1 1 calc R U . . .
C025 C 0.88344(11) -0.01360(14) 0.74320(11) 0.0494(4) Uani 1 1 d . . . . .
H025 H 0.898226 -0.075446 0.777141 0.059 Uiso 1 1 calc R U . . .
C002 C 0.61933(13) 0.34694(17) 0.88729(12) 0.0563(4) Uani 1 1 d . . . . .
C004 C 0.65479(12) 0.39494(14) 0.55598(12) 0.0495(4) Uani 1 1 d . . . . .
H004 H 0.671909 0.331424 0.539293 0.059 Uiso 1 1 calc R U . . .
C020 C 0.73240(12) 0.05950(14) 0.84783(11) 0.0490(4) Uani 1 1 d . . . . .
H020 H 0.766446 0.071898 0.906414 0.059 Uiso 1 1 calc R U . . .
C005 C 0.63565(13) 0.48389(14) 0.50356(12) 0.0518(4) Uani 1 1 d . . . . .
H005 H 0.639937 0.479711 0.451433 0.062 Uiso 1 1 calc R U . . .
C009 C 0.59332(11) 0.67563(14) 0.47047(12) 0.0484(4) Uani 1 1 d . . . . .
C017 C 0.63211(13) 0.02261(15) 0.67884(12) 0.0567(4) Uani 1 1 d . . . . .
H017 H 0.597175 0.011929 0.620209 0.068 Uiso 1 1 calc R U . . .
C006 C 0.61005(11) 0.57993(13) 0.52647(11) 0.0473(4) Uani 1 1 d . . . . .
C018 C 0.65539(14) -0.06266(15) 0.73545(14) 0.0616(5) Uani 1 1 d . . . . .
H018 H 0.637064 -0.132084 0.715719 0.074 Uiso 1 1 calc R U . . .
C001 C 0.88975(12) 0.20123(14) 0.99609(12) 0.0497(4) Uani 1 1 d . . . . .
C011 C 0.54812(13) 0.75597(17) 0.32999(14) 0.0607(5) Uani 1 1 d . . . . .
H011 H 0.525526 0.748233 0.270209 0.073 Uiso 1 1 calc R U . . .
C026 C 0.87943(11) 0.08281(14) 0.77987(11) 0.0462(3) Uani 1 1 d . . . . .
H026 H 0.892228 0.086462 0.838367 0.055 Uiso 1 1 calc R U . . .
C028 C 0.86612(14) 0.45734(16) 0.78888(13) 0.0615(5) Uani 1 1 d . . . . .
C014 C 0.61342(15) 0.77788(15) 0.50593(14) 0.0604(5) Uani 1 1 d . . . . .
H014 H 0.635406 0.786382 0.565602 0.072 Uiso 1 1 calc R U . . .
C013 C 0.60135(16) 0.86735(16) 0.45417(16) 0.0684(5) Uani 1 1 d . . . . .
H013 H 0.615036 0.935382 0.479097 0.082 Uiso 1 1 calc R U . . .
C023 C 0.84343(13) 0.07192(16) 0.60729(12) 0.0543(4) Uani 1 1 d . . . . .
H023 H 0.831708 0.068795 0.549044 0.065 Uiso 1 1 calc R U . . .
C027 C 0.88249(13) 0.35688(15) 0.75651(13) 0.0548(4) Uani 1 1 d . . . . .
H027 H 0.918542 0.354087 0.729000 0.066 Uiso 1 1 calc R U . . .
C019 C 0.70589(13) -0.04363(15) 0.82116(13) 0.0549(4) Uani 1 1 d . . . . .
H019 H 0.722082 -0.099856 0.860899 0.066 Uiso 1 1 calc R U . . .
C032 C 0.7895(2) 0.5422(2) 0.85181(16) 0.0943(10) Uani 1 1 d . . . . .
H032 H 0.749307 0.540205 0.874420 0.113 Uiso 1 1 calc R U . . .
C031 C 0.8289(3) 0.6393(3) 0.8505(2) 0.1265(17) Uani 1 1 d . . . . .
H031 H 0.814304 0.701736 0.870876 0.152 Uiso 1 1 calc R U . . .
C029 C 0.9083(2) 0.5511(2) 0.7870(2) 0.0927(9) Uani 1 1 d . . . . .
H029 H 0.948577 0.552064 0.764493 0.111 Uiso 1 1 calc R U . . .
C030 C 0.8889(3) 0.6422(2) 0.8191(3) 0.1269(16) Uani 1 1 d . . . . .
H030 H 0.916820 0.706444 0.819521 0.152 Uiso 1 1 calc R U . . .
C1A C 0.8704(8) -0.1267(5) 0.6183(7) 0.056(2) Uani 0.54(3) 1 d DG . P A 1
C2A C 0.8255(8) -0.2121(7) 0.6318(7) 0.077(2) Uani 0.54(3) 1 d G . P A 1
H2A H 0.790914 -0.200648 0.660111 0.092 Uiso 0.54(3) 1 calc R U P A 1
C3A C 0.8324(9) -0.3146(5) 0.6029(7) 0.090(3) Uani 0.54(3) 1 d G . P A 1
H3A H 0.802380 -0.371743 0.611890 0.108 Uiso 0.54(3) 1 calc R U P A 1
C4A C 0.8842(8) -0.3317(7) 0.5606(7) 0.080(3) Uani 0.54(3) 1 d G . P A 1
H4A H 0.888777 -0.400329 0.541225 0.096 Uiso 0.54(3) 1 calc R U P A 1
C5A C 0.9291(7) -0.2464(11) 0.5471(7) 0.076(2) Uani 0.54(3) 1 d G . P A 1
H5A H 0.963711 -0.257820 0.518782 0.091 Uiso 0.54(3) 1 calc R U P A 1
C6A C 0.9222(7) -0.1439(9) 0.5760(7) 0.0660(17) Uani 0.54(3) 1 d G . P A 1
H6A H 0.952247 -0.086725 0.567003 0.079 Uiso 0.54(3) 1 calc R U P A 1
C1B C 0.8772(10) -0.1223(7) 0.6199(9) 0.063(3) Uani 0.46(3) 1 d DG . P A 2
C2B C 0.8452(11) -0.2205(9) 0.6318(8) 0.074(2) Uani 0.46(3) 1 d G . P A 2
H2B H 0.813612 -0.223922 0.664026 0.089 Uiso 0.46(3) 1 calc R U P A 2
C3B C 0.8603(13) -0.3135(6) 0.5955(7) 0.087(3) Uani 0.46(3) 1 d G . P A 2
H3B H 0.838817 -0.379227 0.603456 0.104 Uiso 0.46(3) 1 calc R U P A 2
C4B C 0.9074(11) -0.3084(11) 0.5473(6) 0.083(3) Uani 0.46(3) 1 d G . P A 2
H4B H 0.917502 -0.370674 0.523004 0.100 Uiso 0.46(3) 1 calc R U P A 2
C5B C 0.9394(8) -0.2102(15) 0.5354(8) 0.080(3) Uani 0.46(3) 1 d G . P A 2
H5B H 0.970983 -0.206817 0.503120 0.096 Uiso 0.46(3) 1 calc R U P A 2
C6B C 0.9243(9) -0.1172(11) 0.5717(10) 0.075(2) Uani 0.46(3) 1 d G . P A 2
H6B H 0.945778 -0.051511 0.563689 0.090 Uiso 0.46(3) 1 calc R U P A 2
 
loop_
 _atom_site_aniso_label
 _atom_site_aniso_U_11
 _atom_site_aniso_U_22
 _atom_site_aniso_U_33
 _atom_site_aniso_U_23
 _atom_site_aniso_U_13
 _atom_site_aniso_U_12
Fe01 0.04995(15) 0.04846(15) 0.04413(15) 0.00849(9) 0.01929(11) 0.00342(10)
S002 0.0603(3) 0.0598(3) 0.0531(3) 0.0063(2) 0.0240(2) 0.0057(2)
S001 0.0707(3) 0.0649(3) 0.0577(3) 0.0139(2) 0.0209(2) 0.0056(2)
N005 0.0457(7) 0.0418(6) 0.0397(6) 0.0013(5) 0.0193(6) -0.0021(5)
N006 0.0712(10) 0.0616(9) 0.0430(8) -0.0082(7) 0.0093(7) 0.0161(8)
N003 0.0448(7) 0.0434(7) 0.0402(6) 0.0000(5) 0.0166(6) 0.0029(5)
N004 0.0491(7) 0.0432(7) 0.0380(6) 0.0013(5) 0.0154(6) 0.0020(5)
N002 0.0638(11) 0.138(2) 0.0587(11) 0.0182(12) 0.0278(9) 0.0057(12)
N001 0.0637(9) 0.0538(9) 0.0570(9) 0.0033(7) 0.0234(8) 0.0045(7)
C015 0.0468(8) 0.0470(8) 0.0395(8) -0.0004(6) 0.0128(7) 0.0011(6)
C016 0.0443(8) 0.0434(8) 0.0427(8) -0.0013(6) 0.0170(6) -0.0017(6)
C003 0.0448(8) 0.0414(7) 0.0440(8) 0.0009(6) 0.0178(6) 0.0024(6)
C021 0.0436(8) 0.0451(8) 0.0436(8) 0.0003(6) 0.0190(7) 0.0033(6)
C024 0.0441(8) 0.0519(9) 0.0485(9) -0.0030(7) 0.0170(7) 0.0077(7)
C007 0.0577(9) 0.0452(8) 0.0526(9) -0.0012(7) 0.0255(8) 0.0097(7)
C012 0.0744(13) 0.0547(11) 0.0738(13) 0.0181(9) 0.0382(11) 0.0098(9)
C010 0.0540(9) 0.0525(9) 0.0559(10) 0.0027(8) 0.0243(8) 0.0056(7)
C022 0.0604(10) 0.0498(9) 0.0438(8) 0.0058(7) 0.0241(8) 0.0071(7)
C008 0.0559(9) 0.0498(9) 0.0447(8) 0.0001(7) 0.0235(7) 0.0074(7)
C025 0.0482(8) 0.0482(8) 0.0475(8) 0.0044(7) 0.0167(7) 0.0085(7)
C002 0.0584(10) 0.0614(11) 0.0404(8) 0.0102(7) 0.0134(8) 0.0062(8)
C004 0.0604(10) 0.0408(8) 0.0512(9) -0.0012(7) 0.0280(8) 0.0052(7)
C020 0.0541(9) 0.0470(8) 0.0455(8) 0.0043(7) 0.0212(7) -0.0053(7)
C005 0.0653(10) 0.0472(9) 0.0502(9) 0.0009(7) 0.0318(8) 0.0047(8)
C009 0.0484(8) 0.0440(8) 0.0557(9) 0.0048(7) 0.0252(8) 0.0064(7)
C017 0.0611(10) 0.0484(9) 0.0499(9) -0.0056(7) 0.0142(8) -0.0059(8)
C006 0.0484(8) 0.0432(8) 0.0507(9) 0.0017(7) 0.0219(7) 0.0034(6)
C018 0.0680(12) 0.0416(9) 0.0684(12) -0.0050(8) 0.0233(10) -0.0095(8)
C001 0.0548(9) 0.0480(9) 0.0462(9) -0.0058(7) 0.0220(8) -0.0050(7)
C011 0.0616(11) 0.0653(12) 0.0560(10) 0.0106(9) 0.0262(9) 0.0106(9)
C026 0.0469(8) 0.0512(9) 0.0395(7) 0.0025(6) 0.0178(6) 0.0035(7)
C028 0.0637(11) 0.0494(10) 0.0564(10) -0.0028(8) 0.0121(9) -0.0033(8)
C014 0.0747(12) 0.0482(9) 0.0592(11) -0.0002(8) 0.0299(10) 0.0045(9)
C013 0.0857(15) 0.0447(9) 0.0780(14) 0.0034(9) 0.0385(12) 0.0009(9)
C023 0.0626(10) 0.0593(10) 0.0423(8) -0.0004(7) 0.0240(8) 0.0089(8)
C027 0.0555(10) 0.0530(9) 0.0538(10) -0.0007(8) 0.0217(8) -0.0049(8)
C019 0.0594(10) 0.0451(9) 0.0598(10) 0.0088(8) 0.0256(9) -0.0047(7)
C032 0.110(2) 0.0869(18) 0.0552(12) -0.0189(12) 0.0067(13) 0.0380(16)
C031 0.155(4) 0.0668(18) 0.092(2) -0.0326(16) -0.008(2) 0.034(2)
C029 0.0941(18) 0.0541(12) 0.101(2) 0.0009(12) 0.0155(15) -0.0147(12)
C030 0.138(3) 0.0492(14) 0.130(3) -0.0147(16) 0.000(3) -0.0045(17)
C1A 0.053(4) 0.054(3) 0.049(5) -0.015(3) 0.012(3) 0.012(3)
C2A 0.066(4) 0.054(3) 0.097(5) -0.018(3) 0.024(3) 0.004(3)
C3A 0.085(5) 0.059(3) 0.108(5) -0.024(3) 0.024(3) 0.003(3)
C4A 0.092(5) 0.064(3) 0.056(4) -0.013(3) 0.005(3) 0.025(3)
C5A 0.085(4) 0.066(5) 0.063(3) -0.010(4) 0.019(3) 0.037(4)
C6A 0.062(3) 0.064(3) 0.066(4) -0.017(3) 0.022(3) 0.016(3)
C1B 0.048(4) 0.067(5) 0.055(6) 0.001(4) 0.004(4) 0.019(4)
C2B 0.070(6) 0.063(3) 0.079(4) -0.004(3) 0.024(4) 0.022(3)
C3B 0.110(8) 0.062(3) 0.080(5) -0.010(3) 0.034(5) 0.016(4)
C4B 0.110(7) 0.062(4) 0.068(4) 0.002(4) 0.029(4) 0.038(4)
C5B 0.086(5) 0.076(5) 0.067(4) -0.002(4) 0.022(3) 0.033(4)
C6B 0.073(5) 0.075(4) 0.067(4) -0.008(4) 0.023(3) 0.030(4)
 
_geom_special_details
;
 All esds (except the esd in the dihedral angle between two l.s. planes)
 are estimated using the full covariance matrix.  The cell esds are taken
 into account individually in the estimation of esds in distances, angles
 and torsion angles; correlations between esds in cell parameters are only
 used when they are defined by crystal symmetry.  An approximate (isotropic)
 treatment of cell esds is used for estimating esds involving l.s. planes.
;
 
loop_
 _geom_bond_atom_site_label_1
 _geom_bond_atom_site_label_2
 _geom_bond_distance
 _geom_bond_site_symmetry_2
 _geom_bond_publ_flag
Fe01 N002 2.013(2) . ?
Fe01 N001 2.0183(17) . ?
Fe01 N006 2.068(2) . ?
Fe01 N005 2.0949(13) . ?
Fe01 N003 2.1295(14) . ?
Fe01 N004 2.1441(15) . ?
S002 C002 1.604(2) . ?
S001 C001 1.6115(19) . ?
N005 C020 1.327(2) . ?
N005 C016 1.338(2) . ?
N006 C032 1.337(3) . ?
N006 C028 1.342(3) . ?
N003 C015 1.271(2) . ?
N003 C003 1.417(2) . ?
N004 C027 1.272(2) . ?
N004 C021 1.417(2) . ?
N002 C002 1.144(3) . ?
N001 C001 1.148(2) . ?
C015 C016 1.448(2) . ?
C016 C017 1.371(2) . ?
C003 C004 1.374(2) . ?
C003 C008 1.380(2) . ?
C021 C026 1.375(2) . ?
C021 C022 1.379(2) . ?
C024 C023 1.380(3) . ?
C024 C025 1.388(3) . ?
C024 C1B 1.457(7) . ?
C024 C1A 1.485(5) . ?
C007 C008 1.376(2) . ?
C007 C006 1.381(3) . ?
C012 C013 1.365(3) . ?
C012 C011 1.370(3) . ?
C010 C011 1.378(3) . ?
C010 C009 1.381(3) . ?
C022 C023 1.373(3) . ?
C025 C026 1.368(2) . ?
C004 C005 1.371(2) . ?
C020 C019 1.370(2) . ?
C005 C006 1.387(2) . ?
C009 C014 1.386(3) . ?
C009 C006 1.476(2) . ?
C017 C018 1.374(3) . ?
C018 C019 1.364(3) . ?
C028 C029 1.381(3) . ?
C028 C027 1.443(3) . ?
C014 C013 1.381(3) . ?
C032 C031 1.388(6) . ?
C031 C030 1.359(7) . ?
C029 C030 1.361(5) . ?
C1A C2A 1.3900 . ?
C1A C6A 1.3900 . ?
C2A C3A 1.3900 . ?
C3A C4A 1.3900 . ?
C4A C5A 1.3900 . ?
C5A C6A 1.3900 . ?
C1B C2B 1.3900 . ?
C1B C6B 1.3900 . ?
C2B C3B 1.3900 . ?
C3B C4B 1.3900 . ?
C4B C5B 1.3900 . ?
C5B C6B 1.3900 . ?
 
loop_
 _geom_angle_atom_site_label_1
 _geom_angle_atom_site_label_2
 _geom_angle_atom_site_label_3
 _geom_angle
 _geom_angle_site_symmetry_1
 _geom_angle_site_symmetry_3
 _geom_angle_publ_flag
N002 Fe01 N001 94.30(8) . . ?
N002 Fe01 N006 94.97(10) . . ?
N001 Fe01 N006 97.01(7) . . ?
N002 Fe01 N005 96.51(9) . . ?
N001 Fe01 N005 90.88(6) . . ?
N006 Fe01 N005 165.54(6) . . ?
N002 Fe01 N003 93.38(7) . . ?
N001 Fe01 N003 166.33(6) . . ?
N006 Fe01 N003 93.57(6) . . ?
N005 Fe01 N003 77.02(5) . . ?
N002 Fe01 N004 170.00(8) . . ?
N001 Fe01 N004 92.11(6) . . ?
N006 Fe01 N004 76.62(6) . . ?
N005 Fe01 N004 91.05(5) . . ?
N003 Fe01 N004 81.92(5) . . ?
C020 N005 C016 117.83(14) . . ?
C020 N005 Fe01 127.50(11) . . ?
C016 N005 Fe01 114.42(11) . . ?
C032 N006 C028 117.8(2) . . ?
C032 N006 Fe01 126.2(2) . . ?
C028 N006 Fe01 115.96(13) . . ?
C015 N003 C003 118.01(14) . . ?
C015 N003 Fe01 113.86(11) . . ?
C003 N003 Fe01 127.46(11) . . ?
C027 N004 C021 119.20(16) . . ?
C027 N004 Fe01 114.13(13) . . ?
C021 N004 Fe01 125.87(11) . . ?
C002 N002 Fe01 158.1(2) . . ?
C001 N001 Fe01 159.53(16) . . ?
N003 C015 C016 118.79(15) . . ?
N005 C016 C017 122.35(16) . . ?
N005 C016 C015 115.12(14) . . ?
C017 C016 C015 122.53(16) . . ?
C004 C003 C008 119.54(15) . . ?
C004 C003 N003 121.19(15) . . ?
C008 C003 N003 119.28(15) . . ?
C026 C021 C022 120.09(16) . . ?
C026 C021 N004 119.30(15) . . ?
C022 C021 N004 120.48(15) . . ?
C023 C024 C025 118.20(16) . . ?
C023 C024 C1B 121.0(6) . . ?
C025 C024 C1B 120.7(6) . . ?
C023 C024 C1A 121.7(5) . . ?
C025 C024 C1A 120.1(5) . . ?
C008 C007 C006 121.33(16) . . ?
C013 C012 C011 119.68(19) . . ?
C011 C010 C009 121.21(19) . . ?
C023 C022 C021 119.83(16) . . ?
C007 C008 C003 119.96(16) . . ?
C026 C025 C024 121.30(16) . . ?
N002 C002 S002 179.48(19) . . ?
C005 C004 C003 120.02(16) . . ?
N005 C020 C019 122.92(16) . . ?
C004 C005 C006 121.52(17) . . ?
C010 C009 C014 117.61(17) . . ?
C010 C009 C006 121.56(16) . . ?
C014 C009 C006 120.79(17) . . ?
C016 C017 C018 119.06(17) . . ?
C007 C006 C005 117.62(16) . . ?
C007 C006 C009 122.04(15) . . ?
C005 C006 C009 120.31(16) . . ?
C019 C018 C017 118.77(17) . . ?
N001 C001 S001 177.91(18) . . ?
C012 C011 C010 120.2(2) . . ?
C025 C026 C021 119.62(16) . . ?
N006 C028 C029 123.3(2) . . ?
N006 C028 C027 114.83(18) . . ?
C029 C028 C027 121.9(2) . . ?
C013 C014 C009 121.1(2) . . ?
C012 C013 C014 120.2(2) . . ?
C022 C023 C024 120.95(17) . . ?
N004 C027 C028 118.26(19) . . ?
C018 C019 C020 119.05(17) . . ?
N006 C032 C031 121.5(4) . . ?
C030 C031 C032 119.5(3) . . ?
C030 C029 C028 117.9(4) . . ?
C031 C030 C029 120.0(3) . . ?
C2A C1A C6A 120.0 . . ?
C2A C1A C024 117.6(6) . . ?
C6A C1A C024 122.3(6) . . ?
C3A C2A C1A 120.0 . . ?
C4A C3A C2A 120.0 . . ?
C3A C4A C5A 120.0 . . ?
C6A C5A C4A 120.0 . . ?
C5A C6A C1A 120.0 . . ?
C2B C1B C6B 120.0 . . ?
C2B C1B C024 124.0(8) . . ?
C6B C1B C024 116.0(8) . . ?
C1B C2B C3B 120.0 . . ?
C2B C3B C4B 120.0 . . ?
C5B C4B C3B 120.0 . . ?
C4B C5B C6B 120.0 . . ?
C5B C6B C1B 120.0 . . ?
 
_refine_diff_density_max    0.376
_refine_diff_density_min   -0.627
_refine_diff_density_rms    0.047

_shelx_res_file
;

TITL sc2_093K_a.res in P2(1)/c
    SC2_213K.res
    created by SHELXL-2018/3 at 12:20:04 on 15-Apr-2021
REM Old TITL SC2_093K in P2(1)/c
REM SHELXT solution in P2(1)/c: R1 0.091, Rweak 0.004, Alpha 0.025
REM <I/s>   0.460 for  267 systematic absences,  Orientation as input
REM Formula found by SHELXT:  C38 N6 S2 Fe

CELL 0.63582 17.2356 12.4220 17.1521 90.0000 115.7760 90.0000
ZERR 4.000 0.0002 0.0001 0.0002 0.0000 0.0012 0.0000
LATT  1
SYMM -X, 1/2+Y, 1/2-Z
SFAC C H N S FE
DISP $C  0.00244  0.00131  9.14798!source kissel
DISP $H -0.00002  0.00000  0.66440!source kissel
DISP $N  0.00493  0.00266 15.07095!source kissel
DISP $S  0.10506  0.10024 379.49005!source kissel
DISP $Fe  0.32649  0.69602 2544.24973!source kissel
UNIT 152.00 112.00 24.00 8.00 4.00
OMIT -5 0 2
OMIT 4 0 0
OMIT 2 0 2
L.S. 30
REM DAMP 100
REM ISOR 0.04 0.06 C1A > C6A
REM ISOR 0.04 0.06 C1B > C6B
RIGU 0.002 0.002 C1A > C6A
RIGU 0.002 0.002  C1B > C6B
SADI C024 C1A C024 C1B
BOND
LIST 6
SHEL 99 0.75
ACTA
FMAP 2
PLAN 20
WGHT    0.055100    0.912700
EXTI    0.008779
FVAR       3.69962   0.54297   0.07947
FE01  5    0.757804    0.300571    0.821630    11.00000    0.04995    0.04846 =
         0.04413    0.00849    0.01929    0.00342
S002  4    0.545675    0.339647    0.920512    11.00000    0.06028    0.05984 =
         0.05311    0.00630    0.02404    0.00570
S001  4    0.950686    0.120851    1.071686    11.00000    0.07070    0.06491 =
         0.05773    0.01393    0.02089    0.00565
N005  3    0.711646    0.142451    0.793803    11.00000    0.04569    0.04179 =
         0.03973    0.00133    0.01927   -0.00207
N006  3    0.808090    0.451638    0.821346    11.00000    0.07116    0.06155 =
         0.04298   -0.00824    0.00932    0.01614
N003  3    0.668241    0.308974    0.688636    11.00000    0.04476    0.04337 =
         0.04020    0.00001    0.01664    0.00293
N004  3    0.846336    0.272251    0.766575    11.00000    0.04914    0.04324 =
         0.03796    0.00129    0.01541    0.00204
N002  3    0.671376    0.352253    0.862986    11.00000    0.06383    0.13773 =
         0.05873    0.01822    0.02784    0.00570
N001  3    0.845464    0.255831    0.940584    11.00000    0.06373    0.05377 =
         0.05704    0.00326    0.02341    0.00452
C015  1    0.638700    0.217995    0.654881    11.00000    0.04678    0.04703 =
         0.03947   -0.00040    0.01278    0.00108
AFIX  43
H015  2    0.603334    0.212088    0.595867    11.00000   -1.20000
AFIX   0
C016  1    0.661117    0.123677    0.709998    11.00000    0.04427    0.04344 =
         0.04273   -0.00132    0.01700   -0.00167
C003  1    0.648693    0.399621    0.633163    11.00000    0.04475    0.04142 =
         0.04402    0.00087    0.01775    0.00242
C021  1    0.856399    0.174234    0.729759    11.00000    0.04362    0.04510 =
         0.04361    0.00031    0.01899    0.00332
C024    1    0.865859   -0.020915    0.656380    11.00000    0.04412    0.05189 =
         0.04846   -0.00302    0.01703    0.00774
C007  1    0.603566    0.582806    0.603923    11.00000    0.05771    0.04516 =
         0.05257   -0.00117    0.02549    0.00972
AFIX  43
H007  2    0.585519    0.645846    0.620301    11.00000   -1.20000
AFIX   0
C012  1    0.569379    0.856232    0.366506    11.00000    0.07440    0.05474 =
         0.07376    0.01815    0.03820    0.00978
AFIX  43
H012  2    0.562058    0.916399    0.331728    11.00000   -1.20000
AFIX   0
C010  1    0.560116    0.666621    0.381548    11.00000    0.05402    0.05247 =
         0.05586    0.00271    0.02431    0.00561
AFIX  43
H010  2    0.545587    0.598996    0.356006    11.00000   -1.20000
AFIX   0
C022  1    0.838167    0.168801    0.643205    11.00000    0.06040    0.04982 =
         0.04375    0.00575    0.02411    0.00712
AFIX  43
H022  2    0.822348    0.230609    0.609251    11.00000   -1.20000
AFIX   0
C008  1    0.623270    0.494267    0.657350    11.00000    0.05586    0.04981 =
         0.04467    0.00006    0.02346    0.00743
AFIX  43
H008  2    0.619455    0.498216    0.709718    11.00000   -1.20000
AFIX   0
C025  1    0.883436   -0.013604    0.743203    11.00000    0.04822    0.04817 =
         0.04752    0.00443    0.01670    0.00847
AFIX  43
H025  2    0.898226   -0.075446    0.777141    11.00000   -1.20000
AFIX   0
C002  1    0.619333    0.346937    0.887292    11.00000    0.05844    0.06141 =
         0.04045    0.01016    0.01335    0.00619
C004  1    0.654793    0.394939    0.555982    11.00000    0.06038    0.04083 =
         0.05116   -0.00116    0.02798    0.00519
AFIX  43
H004  2    0.671909    0.331424    0.539293    11.00000   -1.20000
AFIX   0
C020  1    0.732396    0.059497    0.847833    11.00000    0.05409    0.04696 =
         0.04552    0.00429    0.02117   -0.00528
AFIX  43
H020  2    0.766446    0.071898    0.906414    11.00000   -1.20000
AFIX   0
C005  1    0.635653    0.483885    0.503559    11.00000    0.06526    0.04722 =
         0.05023    0.00091    0.03181    0.00472
AFIX  43
H005  2    0.639937    0.479711    0.451433    11.00000   -1.20000
AFIX   0
C009  1    0.593322    0.675631    0.470473    11.00000    0.04842    0.04401 =
         0.05568    0.00479    0.02522    0.00645
C017  1    0.632114    0.022609    0.678842    11.00000    0.06113    0.04840 =
         0.04992   -0.00556    0.01418   -0.00594
AFIX  43
H017  2    0.597175    0.011929    0.620209    11.00000   -1.20000
AFIX   0
C006  1    0.610053    0.579932    0.526474    11.00000    0.04837    0.04317 =
         0.05071    0.00173    0.02195    0.00344
C018  1    0.655387   -0.062665    0.735447    11.00000    0.06796    0.04156 =
         0.06843   -0.00502    0.02332   -0.00952
AFIX  43
H018  2    0.637064   -0.132084    0.715719    11.00000   -1.20000
AFIX   0
C001  1    0.889747    0.201231    0.996086    11.00000    0.05480    0.04801 =
         0.04622   -0.00578    0.02199   -0.00501
C011  1    0.548121    0.755974    0.329987    11.00000    0.06159    0.06530 =
         0.05604    0.01055    0.02623    0.01055
AFIX  43
H011  2    0.525526    0.748233    0.270209    11.00000   -1.20000
AFIX   0
C026  1    0.879434    0.082811    0.779872    11.00000    0.04694    0.05125 =
         0.03951    0.00247    0.01782    0.00355
AFIX  43
H026  2    0.892228    0.086462    0.838367    11.00000   -1.20000
AFIX   0
C028  1    0.866122    0.457335    0.788881    11.00000    0.06373    0.04936 =
         0.05642   -0.00282    0.01214   -0.00333
C014  1    0.613418    0.777879    0.505933    11.00000    0.07469    0.04818 =
         0.05920   -0.00017    0.02991    0.00445
AFIX  43
H014  2    0.635406    0.786382    0.565602    11.00000   -1.20000
AFIX   0
C013  1    0.601347    0.867353    0.454167    11.00000    0.08570    0.04465 =
         0.07797    0.00339    0.03847    0.00092
AFIX  43
H013  2    0.615036    0.935382    0.479097    11.00000   -1.20000
AFIX   0
C023  1    0.843427    0.071921    0.607291    11.00000    0.06265    0.05931 =
         0.04225   -0.00038    0.02400    0.00893
AFIX  43
H023  2    0.831708    0.068795    0.549044    11.00000   -1.20000
AFIX   0
C027  1    0.882491    0.356876    0.756509    11.00000    0.05549    0.05297 =
         0.05381   -0.00067    0.02167   -0.00492
AFIX  43
H027  2    0.918542    0.354087    0.729000    11.00000   -1.20000
AFIX   0
C019  1    0.705886   -0.043632    0.821155    11.00000    0.05941    0.04508 =
         0.05984    0.00881    0.02564   -0.00465
AFIX  43
H019  2    0.722082   -0.099856    0.860899    11.00000   -1.20000
AFIX   0
C032  1    0.789513    0.542227    0.851813    11.00000    0.10968    0.08686 =
         0.05521   -0.01893    0.00673    0.03798
AFIX  43
H032  2    0.749307    0.540205    0.874420    11.00000   -1.20000
AFIX   0
C031  1    0.828898    0.639254    0.850461    11.00000    0.15508    0.06679 =
         0.09157   -0.03261   -0.00795    0.03359
AFIX  43
H031  2    0.814304    0.701736    0.870876    11.00000   -1.20000
AFIX   0
C029  1    0.908262    0.551132    0.786984    11.00000    0.09413    0.05405 =
         0.10102    0.00086    0.01555   -0.01466
AFIX  43
H029  2    0.948577    0.552064    0.764493    11.00000   -1.20000
AFIX   0
C030  1    0.888929    0.642197    0.819078    11.00000    0.13847    0.04916 =
         0.13003   -0.01467   -0.00048   -0.00454
AFIX  43
H030  2    0.916820    0.706444    0.819521    11.00000   -1.20000
AFIX  66
REM #####
PART 1
C1A   1    0.870443   -0.126724    0.618339    21.00000    0.05270    0.05404 =
         0.04934   -0.01548    0.01194    0.01205
C2A   1    0.825548   -0.212107    0.631785    21.00000    0.06616    0.05379 =
         0.09701   -0.01807    0.02374    0.00370
AFIX  43
H2A   2    0.790914   -0.200648    0.660111    21.00000   -1.20000
AFIX  65
C3A   1    0.832418   -0.314616    0.602893    21.00000    0.08477    0.05942 =
         0.10774   -0.02415    0.02391    0.00267
AFIX  43
H3A   2    0.802380   -0.371743    0.611890    21.00000   -1.20000
AFIX  65
C4A   1    0.884182   -0.331743    0.560556    21.00000    0.09239    0.06373 =
         0.05572   -0.01332    0.00522    0.02498
AFIX  43
H4A   2    0.888777   -0.400329    0.541225    21.00000   -1.20000
AFIX  65
C5A   1    0.929077   -0.246361    0.547109    21.00000    0.08467    0.06550 =
         0.06340   -0.00984    0.01945    0.03698
AFIX  43
H5A   2    0.963711   -0.257820    0.518782    21.00000   -1.20000
AFIX  65
C6A   1    0.922209   -0.143851    0.576000    21.00000    0.06191    0.06392 =
         0.06577   -0.01707    0.02179    0.01590
AFIX  43
H6A   2    0.952247   -0.086725    0.567003    21.00000   -1.20000
AFIX  66
PART 2
C1B   1    0.877196   -0.122320    0.619863   -21.00000    0.04812    0.06663 =
         0.05535    0.00105    0.00395    0.01941
C2B   1    0.845154   -0.220493    0.631776   -21.00000    0.07022    0.06325 =
         0.07887   -0.00405    0.02364    0.02236
AFIX  43
H2B   2    0.813612   -0.223922    0.664026   -21.00000   -1.20000
AFIX  65
C3B   1    0.860255   -0.313542    0.595486   -21.00000    0.11012    0.06184 =
         0.08038   -0.00962    0.03367    0.01641
AFIX  43
H3B   2    0.838817   -0.379227    0.603456   -21.00000   -1.20000
AFIX  65
C4B   1    0.907399   -0.308418    0.547284   -21.00000    0.11013    0.06172 =
         0.06806    0.00243    0.02933    0.03794
AFIX  43
H4B   2    0.917502   -0.370674    0.523004   -21.00000   -1.20000
AFIX  65
C5B   1    0.939441   -0.210245    0.535371   -21.00000    0.08555    0.07599 =
         0.06656   -0.00157    0.02178    0.03302
AFIX  43
H5B   2    0.970983   -0.206817    0.503120   -21.00000   -1.20000
AFIX  65
C6B   1    0.924340   -0.117195    0.571660   -21.00000    0.07303    0.07539 =
         0.06731   -0.00822    0.02250    0.02969
AFIX  43
H6B   2    0.945778   -0.051511    0.563689   -21.00000   -1.20000
PART 0
AFIX   0
HKLF 4


REM  sc2_093K_a.res in P2(1)/c
REM wR2 = 0.1163, GooF = S = 1.061, Restrained GooF = 1.059 for all data
REM R1 = 0.0392 for 6848 Fo > 4sig(Fo) and 0.0432 for all 7724 data
REM 457 parameters refined using 73 restraints

END

WGHT      0.0547      0.9151

REM Highest difference peak  0.376,  deepest hole -0.627,  1-sigma level  0.047
Q1    1   0.7645  0.2593  0.7954  11.00000  0.05    0.38
Q2    1   0.6797  0.3072  0.8504  11.00000  0.05    0.37
Q3    1   0.9077  0.0801  1.0627  11.00000  0.05    0.31
Q4    1   0.6394  0.0797  0.6990  11.00000  0.05    0.24
Q5    1   0.8372  0.1703  0.6887  11.00000  0.05    0.23
Q6    1   0.8699  0.0289  0.6393  11.00000  0.05    0.23
Q7    1   0.6499  0.1653  0.6811  11.00000  0.05    0.23
Q8    1   0.9493  0.1791  1.0877  11.00000  0.05    0.21
Q9    1   0.8715 -0.0719  0.6365  11.00000  0.05    0.21
Q10   1   0.8043  0.3257  0.8412  11.00000  0.05    0.21
Q11   1   0.5951  0.6235  0.5022  11.00000  0.05    0.21
Q12   1   0.9008  0.0446  0.7618  11.00000  0.05    0.21
Q13   1   0.7721  0.6774  0.8880  11.00000  0.05    0.20
Q14   1   0.6234  0.4443  0.6393  11.00000  0.05    0.20
Q15   1   0.8548  0.1255  0.7465  11.00000  0.05    0.20
Q16   1   0.8436  0.2171  0.7388  11.00000  0.05    0.19
Q17   1   0.8385  0.1193  0.6308  11.00000  0.05    0.19
Q18   1   0.7898  0.4037  0.8188  11.00000  0.05    0.19
Q19   1   0.8164  0.5786  0.8717  11.00000  0.05    0.19
Q20   1   0.6569 -0.0191  0.7076  11.00000  0.05    0.19
;
_shelx_res_checksum   14715

_shelx_hkl_file
;
   2   0   0 140397. 6846.07   1
  -2   0   0 144601. 6845.68   1
   3   0   0 64571.5 2923.91   1
  -3   0   0 57556.5 2921.14   1
   4   0   0 711292. 37150.8   1
  -4   0   0 832050. 37149.5   1
   5   0   0 41.5816 19.6803   1
  -5   0   0 37.9836 18.4196   1
   7   0   0 1517.27 100.860   1
  -7   0   0 1641.26 102.140   1
   8   0   0 62971.5 3152.07   1
  -8   0   0 67318.8 3153.38   1
   9   0   0 3349.34 192.447   1
  -9   0   0 3265.21 191.092   1
  10   0   0 149016. 7211.82   1
 -10   0   0 150140. 7212.28   1
 -11   0   0 1015.37 87.0561   1
  11   0   0 1340.50 94.3662   1
 -13   0   0 4038.27 234.417   1
  13   0   0 3912.40 232.154   1
 -14   0   0 6073.14 344.328   1
  14   0   0 6325.90 343.234   1
  15   0   0 53.7289 37.3829   1
 -15   0   0 61.5314 38.8663   1
 -16   0   0 889.618 84.7652   1
  16   0   0 992.931 88.0807   1
  17   0   0 1886.67 138.792   1
  18   0   0 773.233 80.4599   1
 -18   0   0 684.530 74.3005   1
 -19   0   0 2536.11 171.084   1
  19   0   0 2526.72 172.314   1
 -20   0   0 1637.14 122.896   1
  20   0   0 1305.25 115.024   1
 -21   0   0 113.907 46.7817   1
  21   0   0 288.876 52.5419   1
 -22   0   0 69.8834 41.7071   1
  22   0   0 164.022 47.3459   1
 -23   0   0 507.305 70.3319   1
  23   0   0 336.378 63.3335   1
 -24   0   0 200.986 54.0402   1
  24   0   0 107.498 46.8228   1
 -25   0   0 162.966 56.6474   1
  25   0   0 246.779 57.3499   1
 -26   0   0 17.0782 44.0615   1
  26   0   0 17.8140 45.4340   1
   1  -1   0 260319. 12434.8   1
   1   1   0 252710. 12436.3   1
  -1  -1   0 228323. 12435.2   1
  -2   1   0 660.249 39.8399   1
   2   1   0 630.415 40.5478   1
   2  -1   0 583.896 40.1601   1
  -2  -1   0 657.470 41.0800   1
  -3   1   0 249166. 11461.9   1
   3  -1   0 262559. 11463.2   1
  -3  -1   0 241121. 11463.0   1
  -4   1   0 57563.4 2756.16   1
   4  -1   0 58020.7 2757.45   1
  -4  -1   0 59680.2 2758.67   1
   4   1   0 53491.7 2757.28   1
  -5   1   0 8820.40 421.363   1
   5  -1   0 8244.20 419.378   1
  -5  -1   0 9353.22 424.152   1
  -6  -1   0 1974.98 117.888   1
   6   1   0 1863.50 115.538   1
  -7   1   0 11416.0 545.557   1
   7  -1   0 10024.5 541.954   1
  -7  -1   0 10676.4 543.945   1
   7   1   0 11043.9 545.243   1
  -8   1   0 17220.3 888.954   1
   8  -1   0 19238.9 892.774   1
  -8  -1   0 17028.4 889.377   1
   8   1   0 18407.8 893.251   1
  -9   1   0 128483. 7009.70   1
   9  -1   0 134023. 7010.75   1
  -9  -1   0 152145. 7012.49   1
 -10   1   0 9172.73 465.682   1
  10  -1   0 8856.55 464.117   1
 -10  -1   0 8408.73 461.506   1
  10   1   0 9456.58 472.128   1
 -11   1   0 32082.6 1642.75   1
  11  -1   0 31664.1 1642.34   1
 -11  -1   0 34872.3 1645.78   1
  11   1   0 35414.5 1647.78   1
 -12  -1   0 2120.50 139.237   1
  12   1   0 1952.06 138.011   1
 -13   1   0 568.451 62.3385   1
  13  -1   0 509.839 60.9761   1
 -13  -1   0 678.370 67.8338   1
  13   1   0 714.586 67.4042   1
 -14   1   0 1535.24 113.429   1
  14  -1   0 1623.77 116.524   1
  14   1   0 1748.80 121.862   1
 -15   1   0 2680.40 178.870   1
  15   1   0 2603.03 181.154   1
 -16   1   0 2489.97 159.561   1
 -16  -1   0 2714.25 166.386   1
  16  -1   0 2385.17 159.073   1
 -17   1   0 368.361 53.8066   1
  17  -1   0 316.111 50.2090   1
  17   1   0 246.130 47.7653   1
 -18   1   0 225.787 48.2569   1
  18  -1   0 258.602 51.4405   1
 -18  -1   0 248.022 51.0568   1
  18   1   0 220.748 47.5990   1
 -19   1   0 1102.94 98.3929   1
 -19  -1   0 956.751 96.3550   1
  19   1   0 922.279 93.5151   1
  19  -1   0 1168.48 100.894   1
 -20  -1   0 178.096 48.6687   1
  20   1   0 150.548 47.8795   1
 -21   1   0 193.544 57.7148   1
  21  -1   0 262.885 58.5507   1
 -21  -1   0 237.471 53.3396   1
  21   1   0 321.332 56.8495   1
 -22   1   0 1475.12 117.909   1
 -22  -1   0 1306.92 112.085   1
  22   1   0 1347.74 112.027   1
  22  -1   0 1266.44 112.887   1
 -23  -1   0 131.752 44.0939   1
 -23   1   0 222.898 56.6089   1
  23  -1   0 71.9539 47.7691   1
  23   1   0 62.9811 36.7837   1
 -24   1   0 363.274 63.1063   1
  24  -1   0 332.731 59.4453   1
 -25   1   0 52.7342 46.3663   1
 -25  -1   0 25.5583 46.3864   1
  25   1   0-8.86664 44.1609   1
  25  -1   0-17.9481 38.2341   1
 -26  -1   0-16.8014 41.8362   1
 -26   1   0 34.0510 44.9048   1
  26   1   0-25.8291 43.9103   1
   0   2   0 97653.3 5850.87   1
   0  -2   0 142446. 5849.09   1
  -1   2   0 29.9224 15.7619   1
   1  -2   0 13.1659 15.8090   1
   1   2   0 1.68199 13.3742   1
  -1  -2   0 40.7014 15.9654   1
  -2   2   0 264.014 24.8799   1
   2  -2   0 275.474 26.3611   1
   2   2   0 251.299 28.9383   1
  -2  -2   0 270.077 29.8336   1
   3   2   0 110723. 5777.83   1
   3  -2   0 132635. 5777.36   1
  -3   2   0 120245. 5775.53   1
  -3  -2   0 116340. 5778.34   1
   4   2   0 51942.0 2515.18   1
  -4   2   0 52418.0 2513.25   1
   4  -2   0 49921.7 2514.13   1
  -4  -2   0 54043.3 2516.25   1
   5  -2   0 1439.97 89.3505   1
  -5   2   0 1398.70 89.6539   1
  -6  -2   0 9408.32 453.016   1
   6  -2   0 8643.99 448.629   1
   6   2   0 8452.05 451.014   1
  -6   2   0 8986.25 448.727   1
  -7  -2   0 13766.6 662.361   1
   7  -2   0 13297.0 659.270   1
   7   2   0 13506.1 661.650   1
  -7   2   0 12267.3 656.915   1
  -8  -2   0 2571.92 151.909   1
   8  -2   0 2422.96 149.366   1
   8   2   0 2509.61 151.325   1
  -8   2   0 2544.50 148.763   1
  -9  -2   0 3859.30 208.885   1
   9  -2   0 3423.20 203.089   1
   9   2   0 3596.59 206.165   1
  -9   2   0 3533.79 203.098   1
 -10  -2   0 52132.1 2535.57   1
  10  -2   0 51189.2 2534.34   1
  10   2   0 53874.6 2537.42   1
 -10   2   0 51167.8 2532.13   1
  11  -2   0 2718.23 165.883   1
 -11   2   0 2545.76 161.211   1
 -12  -2   0 25226.3 1294.59   1
  12   2   0 27304.2 1304.24   1
 -13  -2   0 16601.0 801.065   1
  13  -2   0 15197.3 800.086   1
  13   2   0 16601.4 807.664   1
 -13   2   0 14804.1 795.163   1
 -14  -2   0 5824.79 308.018   1
 -14   2   0 5900.98 305.748   1
 -15  -2   0 2382.45 165.006   1
  15  -2   0 2805.03 170.252   1
  15   2   0 2391.32 166.698   1
 -15   2   0 2411.18 163.520   1
  16  -2   0 8.16066 31.1487   1
 -16   2   0 70.6707 35.6585   1
  17  -2   0 92.6467 46.0033   1
 -17  -2   0 76.2372 35.0576   1
 -17   2   0 65.3540 40.3544   1
  18  -2   0 8.61160 32.8281   1
  18   2   0 17.4775 39.6441   1
 -18   2   0 41.9905 40.2770   1
 -19  -2   0 182.496 44.4176   1
  19  -2   0 158.042 42.2425   1
  19   2   0 144.613 44.5538   1
 -19   2   0 153.597 46.6182   1
  20   2   0 674.336 82.8873   1
 -20  -2   0 929.661 91.4630   1
 -21  -2   0 220.348 48.0415   1
  21  -2   0 130.103 47.8899   1
  21   2   0 282.002 54.8814   1
 -21   2   0 187.064 50.4707   1
  22  -2   0 64.6232 44.3668   1
 -22   2   0 62.9552 46.4989   1
 -23  -2   0 701.743 78.7534   1
 -23   2   0 678.210 80.2918   1
  23   2   0 720.521 80.6747   1
  23  -2   0 657.339 80.2761   1
  24  -2   0-27.1723 35.9296   1
 -24   2   0-8.77274 37.3808   1
  25  -2   0 72.1871 45.6572   1
  25   2   0 105.118 46.8786   1
 -25  -2   0 59.5152 49.2032   1
 -25   2   0 94.1388 48.6217   1
  26   2   0 17.2225 34.8156   1
 -26  -2   0 24.7801 39.6148   1
   0  -3   0-4.52533 17.4212   1
   0   3   0 2.30017 18.9328   1
   1  -3   0 14458.1 737.069   1
  -1   3   0 16321.4 737.554   1
   1   3   0 14248.0 735.900   1
  -1  -3   0 15257.2 737.185   1
  -2   3   0 767.236 52.6765   1
   2  -3   0 876.612 55.5696   1
   2   3   0 724.267 55.5597   1
  -2  -3   0 761.786 55.6950   1
   3   3   0 22443.2 1042.10   1
  -3  -3   0 20586.1 1039.87   1
  -3   3   0 21100.3 1036.84   1
   3  -3   0 21083.5 1037.56   1
  -4   3   0 32906.8 1594.42   1
   4  -3   0 32713.4 1594.85   1
  -5  -3   0 43.4861 24.9213   1
   5   3   0 63.0649 25.5934   1
   6   3   0 2125.20 128.029   1
  -6   3   0 2154.22 124.802   1
  -6  -3   0 1942.00 124.845   1
   6  -3   0 2104.23 124.614   1
   7   3   0 80455.2 3867.65   1
  -7   3   0 76899.7 3862.57   1
  -7  -3   0 81985.5 3867.71   1
   7  -3   0 80998.7 3865.19   1
   8   3   0 90.9784 28.3264   1
  -8   3   0 76.9682 22.9501   1
  -8  -3   0 80.5242 26.8341   1
   8  -3   0 154.072 28.8036   1
   9   3   0 122.582 30.1363   1
  -9   3   0 166.052 33.2340   1
   9  -3   0 158.272 35.1323   1
  -9  -3   0 235.851 37.7396   1
 -10  -3   0 5411.45 295.400   1
  10  -3   0 5551.07 293.846   1
  10   3   0 4827.55 290.486   1
 -10   3   0 5549.83 293.256   1
  11  -3   0 785.761 70.0837   1
 -11   3   0 535.076 59.4267   1
 -12  -3   0 7640.60 404.392   1
  12  -3   0 7323.61 401.377   1
  12   3   0 7198.10 400.527   1
 -12   3   0 7772.97 402.037   1
 -13  -3   0 8733.14 472.421   1
  13  -3   0 8517.74 470.440   1
  13   3   0 9257.30 476.105   1
 -13   3   0 9150.10 472.558   1
 -14  -3   0 5727.17 323.424   1
  14  -3   0 5503.28 322.638   1
  14   3   0 6114.26 331.099   1
 -14   3   0 5808.84 323.516   1
 -15  -3   0 81.8866 33.5053   1
  15  -3   0 88.7437 38.3812   1
  15   3   0 70.5931 33.8647   1
 -15   3   0 100.554 40.1097   1
 -16  -3   0 65.5131 42.3565   1
  16  -3   0 66.6750 32.5517   1
  16   3   0 102.783 40.0845   1
 -16   3   0 32.2157 31.4661   1
 -17  -3   0 838.866 82.8628   1
  17  -3   0 838.831 83.0927   1
  17   3   0 817.824 84.2594   1
 -17   3   0 866.959 82.9757   1
 -18  -3   0 207.583 48.3783   1
  18  -3   0 96.2084 39.4913   1
  18   3   0 61.4971 38.4690   1
 -18   3   0 111.352 42.5181   1
  19  -3   0 373.307 61.0413   1
 -19   3   0 277.847 53.2627   1
 -20  -3   0 180.590 51.5516   1
  20  -3   0 342.559 58.6160   1
  20   3   0 223.343 54.2442   1
 -20   3   0 254.511 52.8961   1
 -21  -3   0 217.718 57.0642   1
  21  -3   0 164.006 45.4656   1
  21   3   0 130.003 50.1198   1
 -21   3   0 140.340 44.3447   1
 -22  -3   0 44.5480 42.3728   1
  22  -3   0 101.576 38.9181   1
  22   3   0 79.5935 39.7497   1
 -22   3   0 122.614 39.9545   1
 -23  -3   0-8.73952 40.7841   1
  23  -3   0-9.20120 34.3214   1
  23   3   0 8.79095 34.1871   1
 -23   3   0 26.3468 35.4931   1
  24  -3   0 145.859 48.4090   1
  24   3   0 148.896 51.7302   1
 -24   3   0 69.8035 40.5322   1
 -25  -3   0-32.9497 40.0253   1
 -25   3   0-34.6108 50.3726   1
  25   3   0-25.6313 36.4130   1
  25  -3   0 8.92497 45.5317   1
  26   3   0 84.2245 42.5108   1
 -26  -3   0 8.29103 45.6510   1
   0  -4   0 78206.1 3666.36   1
   0   4   0 73892.0 3665.70   1
   1  -4   0 3042.76 149.475   1
   1   4   0 3387.66 150.726   1
  -1  -4   0 2885.56 149.114   1
   2  -4   0 73441.2 3544.54   1
  -3   4   0 37176.8 1804.77   1
   3  -4   0 37158.3 1805.96   1
  -4  -4   0 1779.26 110.901   1
   4   4   0 1883.33 112.480   1
   5   4   0 18006.4 884.181   1
  -5  -4   0 17806.2 883.493   1
  -5   4   0 18132.0 880.809   1
   5  -4   0 17407.2 879.817   1
   6   4   0 2997.65 175.144   1
  -6  -4   0 2755.56 174.536   1
  -6   4   0 3273.64 173.898   1
   6  -4   0 3077.95 172.269   1
   7   4   0 1559.86 109.576   1
  -7  -4   0 1530.18 110.417   1
  -7   4   0 1750.75 107.503   1
   7  -4   0 1620.67 106.476   1
   8   4   0 46410.5 2231.07   1
   8  -4   0 45092.6 2225.91   1
  -8   4   0 44423.9 2224.59   1
  -8  -4   0 47274.0 2230.89   1
   9  -4   0 2779.25 168.220   1
  -9   4   0 2664.45 165.382   1
  -9  -4   0 2871.66 170.960   1
   9   4   0 2802.39 170.602   1
  10  -4   0 24.1861 27.0150   1
 -10   4   0-23.5919 29.3722   1
 -11  -4   0 1950.81 131.665   1
  11   4   0 1838.68 129.169   1
 -12  -4   0 1529.22 113.102   1
  12  -4   0 1566.52 112.225   1
  12   4   0 1221.45 105.695   1
 -12   4   0 1640.13 110.834   1
 -13  -4   0 6935.71 371.678   1
  13  -4   0 6744.37 368.166   1
  13   4   0 6809.19 368.436   1
 -13   4   0 6412.65 363.552   1
  14  -4   0 470.581 61.4801   1
  14   4   0 398.305 57.9550   1
  15  -4   0 2645.79 172.370   1
 -15   4   0 2593.59 169.956   1
 -16  -4   0 974.817 90.2913   1
  16   4   0 1115.98 100.111   1
 -17  -4   0 130.256 43.4381   1
  17  -4   0 137.370 44.2724   1
  17   4   0 129.579 42.4807   1
 -17   4   0 147.432 45.9604   1
 -18  -4   0 2015.65 147.764   1
  18  -4   0 1997.28 147.164   1
  18   4   0 2011.16 148.710   1
 -18   4   0 2015.01 147.319   1
 -19  -4   0 499.214 68.6777   1
  19  -4   0 314.173 61.3944   1
  19   4   0 350.077 60.9959   1
 -19   4   0 308.809 61.4860   1
 -20  -4   0 107.359 44.6805   1
  20  -4   0 18.1125 38.7244   1
  20   4   0 44.9070 45.3941   1
 -20   4   0 104.977 44.2212   1
 -21  -4   0-9.13253 45.4805   1
  21  -4   0-18.2127 38.7925   1
  21   4   0 36.0699 43.7985   1
 -21   4   0-8.82581 44.4858   1
 -22  -4   0 9.09432 46.9202   1
  22   4   0-26.5905 45.2069   1
 -23  -4   0 82.1478 46.4828   1
  23  -4   0 117.483 49.6463   1
 -23   4   0 194.345 56.2098   1
  23   4   0 163.275 49.5604   1
  24   4   0-34.4893 33.5322   1
 -24  -4   0 25.8285 39.6162   1
  25   4   0 51.1657 39.8142   1
 -25  -4   0 8.23504 32.0489   1
   0   5   0 25.9185 23.6100   1
   0  -5   0 29.8934 21.7896   1
  -1  -5   0 3537.60 195.366   1
   1   5   0 3650.66 193.828   1
  -1   5   0 3407.05 192.835   1
   1  -5   0 3587.43 195.293   1
  -2  -5   0 65454.3 3211.08   1
  -2   5   0 65995.8 3208.94   1
   2   5   0 65359.0 3209.86   1
   2  -5   0 68808.2 3210.87   1
  -3  -5   0 4197.03 233.851   1
   3  -5   0 4365.64 235.350   1
   3   5   0 4390.90 235.217   1
  -3   5   0 4352.98 232.727   1
   4  -5   0 76536.3 3467.53   1
  -4   5   0 69900.6 3463.58   1
  -4  -5   0 69355.6 3468.17   1
   4   5   0 71073.6 3467.48   1
   5  -5   0 42032.0 1962.72   1
  -5   5   0 39789.8 1959.65   1
  -5  -5   0 37839.2 1963.33   1
   5   5   0 41605.0 1966.41   1
   6  -5   0 531.598 52.7115   1
  -6   5   0 573.277 53.3441   1
  -6  -5   0 548.829 56.2920   1
   6   5   0 608.329 59.1273   1
   7  -5   0 29354.2 1381.86   1
  -7   5   0 28090.7 1379.31   1
  -7  -5   0 28358.3 1384.69   1
   7   5   0 26559.0 1382.15   1
   8  -5   0 16634.8 813.611   1
  -8  -5   0 15542.7 816.481   1
  -8   5   0 17001.7 815.577   1
   8   5   0 15670.1 816.836   1
   9  -5   0 87.3211 32.4632   1
  -9   5   0 137.504 35.2151   1
 -10   5   0-30.0874 29.2310   1
  10   5   0 33.9340 32.9672   1
  10  -5   0 12.2920 27.0441   1
 -10  -5   0 40.5476 31.0984   1
 -11   5   0 2190.45 143.788   1
  11  -5   0 2349.05 147.641   1
  11   5   0 2291.57 149.349   1
 -11  -5   0 2043.74 147.212   1
 -12   5   0 1036.38 88.4077   1
  12  -5   0 1155.99 93.4239   1
 -12  -5   0 1193.49 97.3850   1
  12   5   0 1052.56 92.4483   1
  13  -5   0 702.201 77.5723   1
  13   5   0 838.129 83.9965   1
  14   5   0 110.458 41.3015   1
 -14  -5   0 97.0906 39.4422   1
  14  -5   0 23.1227 34.6008   1
 -14   5   0 59.7044 36.8646   1
  15  -5   0 1922.54 133.919   1
 -15  -5   0 1591.71 129.645   1
 -15   5   0 1829.87 131.011   1
  15   5   0 1864.97 134.035   1
 -16   5   0 410.321 61.5102   1
 -16  -5   0 521.886 66.0274   1
  16  -5   0 422.154 60.7486   1
  16   5   0 360.955 58.8523   1
  17  -5   0 3671.96 231.341   1
 -17  -5   0 3636.24 228.670   1
 -17   5   0 3778.51 230.508   1
  17   5   0 3884.30 236.466   1
  18  -5   0 1011.46 94.5228   1
 -18   5   0 920.361 90.9351   1
 -18  -5   0 939.159 90.7095   1
 -19   5   0 17.2030 38.4309   1
  19  -5   0 17.7648 37.8390   1
  19   5   0-18.3759 42.2765   1
 -19  -5   0-26.3503 38.0359   1
 -20   5   0 277.929 57.9629   1
  20  -5   0 324.185 56.1945   1
  20   5   0 235.066 50.8761   1
 -20  -5   0 255.459 51.0529   1
 -21   5   0 78.3939 42.0179   1
  21  -5   0 118.061 47.6081   1
  22   5   0 106.642 41.6370   1
 -22  -5   0 44.6358 42.9615   1
 -23   5   0 34.4613 43.4569   1
  23  -5   0 35.1143 36.1666   1
 -24   5   0 76.9205 47.5203   1
  24  -5   0 8.75224 38.5677   1
  24   5   0 49.1975 36.1403   1
 -24  -5   0 45.7316 40.9219   1
  25   5   0 41.8187 39.5858   1
 -25  -5   0 8.38653 39.1540   1
   0   6   0 65584.5 3155.00   1
   0  -6   0 64778.1 3156.38   1
   1  -6   0 17911.2 900.726   1
   1   6   0 17223.4 900.216   1
  -1   6   0 19652.8 905.020   1
  -1  -6   0 18299.7 902.957   1
   2  -6   0 434.241 44.0100   1
   2   6   0 394.812 44.9110   1
  -2   6   0 453.009 43.8002   1
  -2  -6   0 351.771 43.3066   1
   3  -6   0 4531.84 250.391   1
  -3   6   0 4593.66 249.408   1
   3   6   0 4653.35 251.277   1
  -3  -6   0 4672.59 252.165   1
  -4   6   0 94.5043 28.0640   1
   4  -6   0 88.4137 27.0714   1
   4   6   0 57.4292 29.0197   1
  -4  -6   0 112.447 31.5837   1
   5   6   0 741.675 67.0226   1
  -5  -6   0 757.315 67.5536   1
  -5   6   0 685.707 63.4717   1
   5  -6   0 753.459 66.1194   1
   6   6   0 7820.18 428.985   1
  -6  -6   0 8347.79 429.964   1
  -6   6   0 8622.50 427.489   1
   6  -6   0 7998.17 426.854   1
   7   6   0 6165.89 330.361   1
  -7  -6   0 6042.99 330.098   1
  -7   6   0 6193.78 325.062   1
   7  -6   0 5859.02 325.495   1
  -8   6   0 843.339 74.5212   1
   8  -6   0 957.354 78.2814   1
   9   6   0 16372.3 797.695   1
  -9  -6   0 15651.3 797.644   1
  -9   6   0 15284.8 790.759   1
   9  -6   0 15589.4 792.383   1
  10   6   0 1470.87 110.664   1
 -10  -6   0 1465.42 111.025   1
  11  -6   0 81.2770 29.9529   1
 -11   6   0 81.1662 30.8237   1
 -11  -6   0 44.2831 32.6128   1
  11   6   0 36.9430 31.6205   1
  12  -6   0 1973.52 128.109   1
  12   6   0 1734.74 128.339   1
  13  -6   0 1144.52 96.9559   1
 -13  -6   0 1264.84 103.623   1
 -13   6   0 1153.47 95.8926   1
  13   6   0 1214.32 101.957   1
 -14   6   0 830.593 82.1820   1
  14  -6   0 943.955 85.8964   1
  15  -6   0 894.456 85.3165   1
 -15  -6   0 871.027 86.0547   1
 -15   6   0 1016.34 89.0220   1
  15   6   0 909.747 85.6364   1
  16  -6   0 996.563 91.2099   1
 -16   6   0 1006.11 91.5120   1
 -16  -6   0 1120.28 97.0940   1
  16   6   0 760.440 83.5602   1
 -17  -6   0-17.1302 33.9683   1
  17  -6   0 8.44768 30.8180   1
  17   6   0-17.8784 33.3440   1
 -17   6   0 8.32263 34.2526   1
 -18  -6   0 51.3395 39.9740   1
  18  -6   0 25.8805 36.7982   1
  18   6   0 37.3427 41.1169   1
 -18   6   0 42.4967 35.0297   1
 -19  -6   0 82.7704 41.7246   1
  19   6   0 206.312 57.0348   1
  20  -6   0 79.7639 42.0364   1
  20   6   0 56.0330 46.6054   1
 -20   6   0 52.4744 43.1252   1
 -21  -6   0 52.8251 35.7042   1
  21   6   0 36.0687 35.1912   1
 -21   6   0 26.4090 44.4700   1
 -22  -6   0 114.001 49.5476   1
  22  -6   0 71.6271 43.3441   1
  22   6   0 188.020 52.4547   1
 -22   6   0 123.515 52.6012   1
 -23  -6   0 235.853 55.4942   1
  23  -6   0 133.554 48.3029   1
  23   6   0 184.160 52.7023   1
 -23   6   0 184.958 51.5771   1
 -25  -6   0 17.6645 46.5901   1
  25   6   0-15.8330 38.4510   1
   0  -7   0 25.7182 25.6234   1
   0   7   0 4.94936 20.0120   1
   1  -7   0 8142.36 430.558   1
   1   7   0 8392.36 430.126   1
  -1  -7   0 8437.12 431.561   1
  -1   7   0 8275.03 431.456   1
   2  -7   0 10301.3 545.896   1
   2   7   0 11723.3 550.126   1
  -2  -7   0 11472.5 549.516   1
  -2   7   0 9652.08 543.970   1
   3  -7   0 8467.67 469.056   1
   3   7   0 9327.74 469.922   1
  -3  -7   0 8899.32 469.216   1
  -3   7   0 9566.06 469.700   1
   4  -7   0 30758.7 1471.55   1
  -4   7   0 29901.5 1469.82   1
  -4  -7   0 29082.5 1471.46   1
   4   7   0 29936.2 1472.39   1
   5  -7   0 10565.4 547.168   1
  -5   7   0 10669.5 547.227   1
  -5  -7   0 10780.1 550.280   1
   5   7   0 10675.5 550.506   1
  -6   7   0 376.127 46.1807   1
   6  -7   0 322.443 45.1735   1
   6   7   0 242.107 40.9959   1
  -6  -7   0 265.233 44.7496   1
   7  -7   0 9417.32 493.423   1
  -7   7   0 9485.66 491.595   1
   8  -7   0 4724.11 269.459   1
  -8   7   0 4972.69 270.450   1
  -8  -7   0 5022.17 274.291   1
   8   7   0 4513.46 272.582   1
  -9  -7   0 5210.56 303.689   1
   9   7   0 5624.35 304.841   1
  10  -7   0 1772.62 130.032   1
 -10   7   0 1696.16 126.239   1
  10   7   0 2121.27 138.258   1
 -10  -7   0 2051.18 136.924   1
  11  -7   0 115.199 38.9449   1
 -11  -7   0 30.6208 37.3365   1
  11   7   0 62.0694 38.3153   1
  12  -7   0 1340.50 102.204   1
 -12   7   0 1120.86 96.0912   1
 -12  -7   0 1152.29 101.129   1
  12   7   0 1307.74 105.273   1
 -13   7   0 1578.88 121.538   1
  13  -7   0 1729.89 125.481   1
  14  -7   0 3594.60 226.973   1
 -14  -7   0 3878.63 231.804   1
 -14   7   0 3476.53 224.980   1
  14   7   0 4163.56 235.703   1
  15  -7   0 3814.27 242.707   1
 -15  -7   0 4156.12 249.467   1
 -15   7   0 4270.72 247.249   1
  15   7   0 4151.24 247.507   1
  16  -7   0 1440.55 115.538   1
 -16  -7   0 1467.40 119.758   1
  16   7   0 1297.82 112.590   1
 -16   7   0 1499.75 116.887   1
 -17   7   0 398.172 63.7776   1
  17  -7   0 256.931 55.5584   1
 -18   7   0 242.896 53.8248   1
  18  -7   0 312.661 53.8854   1
  18   7   0 154.434 50.1649   1
 -18  -7   0 208.898 48.6408   1
 -19   7   0 17.5923 43.8058   1
  19  -7   0 8.80504 33.5494   1
  19   7   0-37.4221 46.0196   1
 -19  -7   0-8.70488 40.6219   1
 -20   7   0 35.5061 41.0065   1
  20   7   0 78.6269 42.0275   1
  20  -7   0 115.539 50.4555   1
 -21   7   0 115.294 48.3995   1
  21   7   0 46.9716 43.9662   1
 -21  -7   0 26.2293 42.5974   1
  21  -7   0 89.6182 46.8762   1
 -22   7   0 301.355 62.9506   1
  22  -7   0 223.921 57.5800   1
  23   7   0-8.74366 34.6847   1
 -23   7   0 70.2760 47.8320   1
 -23  -7   0 8.56353 37.6850   1
  24   7   0 110.421 46.4421   1
 -24  -7   0 67.7022 45.3275   1
   0  -8   0 5627.90 294.420   1
   0   8   0 5133.31 290.488   1
   1  -8   0 853.522 70.2112   1
   1   8   0 796.062 66.9221   1
  -1  -8   0 750.878 67.7848   1
  -1   8   0 729.381 67.0001   1
   2  -8   0 49357.8 2458.55   1
   2   8   0 49140.5 2460.33   1
  -2  -8   0 52446.4 2461.89   1
  -2   8   0 51298.1 2463.96   1
   3  -8   0 13726.2 673.449   1
   3   8   0 13390.0 674.484   1
  -3  -8   0 12337.3 672.134   1
  -3   8   0 13593.3 673.790   1
   4  -8   0 23320.0 1088.17   1
   4   8   0 21321.5 1087.03   1
  -4   8   0 21849.5 1085.35   1
  -4  -8   0 20903.7 1085.75   1
   5  -8   0 1083.18 85.2077   1
  -5   8   0 981.129 81.6698   1
   6  -8   0 7754.89 423.814   1
  -6   8   0 7865.54 423.485   1
   6   8   0 8254.79 427.094   1
  -6  -8   0 8220.18 427.727   1
   7   8   0 757.297 76.9138   1
  -7  -8   0 718.275 75.2599   1
   8  -8   0 6186.43 358.803   1
  -8   8   0 6960.75 360.984   1
   8   8   0 6709.07 364.651   1
  -8  -8   0 6690.35 364.964   1
   9  -8   0 4982.65 273.913   1
  -9   8   0 4886.92 270.112   1
  -9  -8   0 5073.24 275.256   1
   9   8   0 4080.65 269.289   1
  10  -8   0 7.34345 32.8100   1
  10   8   0-30.5324 29.0842   1
 -10  -8   0 23.2487 29.5280   1
  11  -8   0 377.598 55.7335   1
 -11   8   0 390.925 56.8926   1
  11   8   0 513.607 65.6892   1
 -11  -8   0 441.159 61.2895   1
  12  -8   0 8325.60 444.083   1
 -12   8   0 8128.66 440.767   1
  13  -8   0 1603.74 124.532   1
 -13  -8   0 1820.35 129.743   1
  13   8   0 1568.09 124.401   1
 -13   8   0 1641.97 123.299   1
 -14  -8   0 2717.84 177.506   1
  14   8   0 2599.36 177.961   1
  15  -8   0 8.45947 32.2340   1
 -15   8   0-24.7051 33.2821   1
  15   8   0 26.1708 32.5405   1
 -15  -8   0 17.1960 32.7618   1
 -16   8   0-16.8496 40.9378   1
  16  -8   0 68.8903 39.6413   1
  17  -8   0-8.75833 37.3111   1
 -17   8   0 34.2617 37.6860   1
  17   8   0-8.69624 38.2615   1
 -17  -8   0 8.89618 37.8984   1
  18   8   0 190.250 49.9155   1
 -18  -8   0 215.681 51.7995   1
 -19  -8   0 191.960 51.4564   1
 -19   8   0 324.373 61.5365   1
  19  -8   0 242.192 50.9101   1
 -20  -8   0 85.8043 40.1193   1
 -20   8   0 185.369 51.8674   1
  20  -8   0 207.689 51.6235   1
  21   8   0 38.7997 47.8939   1
 -21   8   0 35.3798 38.5262   1
 -22  -8   0 8.56289 40.5134   1
  22   8   0 9.07491 38.6619   1
 -22   8   0 17.6442 43.9376   1
  22  -8   0 9.02275 40.3156   1
 -24  -8   0-16.5577 41.7295   1
  24   8   0 8.41096 41.8876   1
   0   9   0 29.8961 27.2018   1
   0  -9   0 62.9981 31.0635   1
  -1   9   0 14893.7 694.355   1
   1  -9   0 12436.5 689.436   1
  -2   9   0 13791.8 680.136   1
   2  -9   0 12861.0 678.377   1
  -3   9   0 19125.7 915.660   1
   3   9   0 18368.3 913.706   1
  -3  -9   0 18491.6 915.172   1
   3  -9   0 16914.7 909.898   1
   4   9   0 420.781 59.1667   1
  -4  -9   0 421.383 55.0728   1
   5   9   0 10555.4 546.770   1
  -5  -9   0 10361.4 544.786   1
  -6  -9   0 5260.86 292.018   1
  -6   9   0 4983.46 286.086   1
   6  -9   0 4596.63 286.472   1
   7   9   0 14557.6 722.440   1
  -7  -9   0 13578.5 717.956   1
   8  -9   0 9010.53 487.240   1
  -8  -9   0 10485.3 491.100   1
   8   9   0 9867.84 490.383   1
   9  -9   0 2849.42 186.863   1
   9   9   0 2965.57 190.186   1
  -9  -9   0 3048.25 189.932   1
  10  -9   0 10969.3 567.200   1
 -10   9   0 11039.3 564.605   1
  10   9   0 10268.7 565.012   1
 -10  -9   0 10723.5 565.329   1
 -11   9   0 4727.67 281.988   1
  11  -9   0 5108.85 287.866   1
  12  -9   0 278.747 50.2675   1
 -12   9   0 306.762 52.4804   1
  12   9   0 341.689 50.9199   1
 -12  -9   0 273.850 50.8303   1
  13   9   0 1578.65 119.539   1
 -13  -9   0 1402.06 114.875   1
  14  -9   0 42.5006 37.5630   1
 -14   9   0 48.8816 37.1142   1
  14   9   0 120.898 43.6692   1
 -14  -9   0 86.6116 40.0076   1
  15  -9   0-8.68769 36.3962   1
 -15   9   0 41.7045 39.4684   1
  15   9   0 17.5956 30.6117   1
 -15  -9   0 17.4276 35.8708   1
  16  -9   0 320.761 60.4350   1
 -16   9   0 221.192 51.4437   1
 -16  -9   0 360.003 61.5289   1
  16   9   0 277.380 58.2334   1
 -17   9   0 1339.28 115.157   1
  17  -9   0 1392.73 117.055   1
 -17  -9   0 1511.29 121.071   1
  17   9   0 1362.60 116.485   1
  18  -9   0 595.088 72.5957   1
  18   9   0 541.005 72.9527   1
 -18  -9   0 618.480 77.5154   1
 -18   9   0 621.862 76.2893   1
 -19  -9   0 8.87849 41.4613   1
  19   9   0 26.1563 42.3767   1
 -19   9   0 53.0401 46.6572   1
  19  -9   0 46.1645 37.3461   1
  20   9   0 27.3874 30.1884   1
 -20  -9   0 60.1342 43.3453   1
 -21  -9   0 41.8881 40.7023   1
  21   9   0 36.9854 43.1593   1
 -21   9   0-8.87010 37.1637   1
  21  -9   0 18.5315 40.1358   1
 -22  -9   0 30.9894 35.6535   1
  22   9   0-9.66584 46.3464   1
 -23  -9   0 16.5651 41.2710   1
  23   9   0 43.3054 37.5313   1
   0  10   0 70.8289 33.3063   1
   0 -10   0 27.2512 33.5984   1
  -1  10   0 679.570 66.0077   1
   1  10   0 625.243 62.6932   1
   1 -10   0 527.700 63.2302   1
  -2  10   0 11153.1 576.716   1
  -2 -10   0 12157.4 582.359   1
   2 -10   0 12007.6 582.383   1
  -3  10   0 12829.2 612.058   1
   3  10   0 11718.8 609.899   1
  -3 -10   0 11033.0 608.053   1
   3 -10   0 11530.3 605.512   1
  -4  10   0 1116.67 91.9570   1
   4  10   0 1307.70 100.410   1
  -4 -10   0 1165.72 94.7590   1
   4 -10   0 983.010 90.6038   1
  -5  10   0 1573.53 113.587   1
   5  10   0 1523.55 116.898   1
  -5 -10   0 1579.04 116.193   1
   5 -10   0 1434.07 112.854   1
   6  10   0 2953.11 194.024   1
  -6 -10   0 3186.63 196.464   1
  -6  10   0 3297.22 195.586   1
   7  10   0 20931.6 997.350   1
  -7 -10   0 20051.7 993.804   1
  -7  10   0 19988.9 990.879   1
   7 -10   0 18067.9 988.234   1
   8  10   0 20087.2 1036.88   1
  -8 -10   0 21301.2 1039.18   1
   8 -10   0 20822.3 1036.06   1
  -8  10   0 20190.5 1034.70   1
  -9  10   0 914.696 86.7298   1
   9 -10   0 1038.62 91.0173   1
  10 -10   0 2730.58 176.141   1
 -10  10   0 2624.23 172.736   1
  10  10   0 2614.48 173.804   1
 -10 -10   0 2628.95 176.765   1
  11 -10   0 4058.46 237.517   1
  11  10   0 4055.79 236.825   1
 -11 -10   0 4218.97 240.481   1
  12  10   0 3377.72 212.867   1
 -12 -10   0 3242.21 209.941   1
  13 -10   0 95.8168 37.9522   1
 -13  10   0 50.4999 37.2667   1
  13  10   0 130.989 45.7532   1
 -13 -10   0 77.1995 41.3380   1
 -14  10   0 1528.04 120.113   1
  14 -10   0 1350.88 118.299   1
 -15  10   0 457.180 68.1618   1
 -15 -10   0 469.920 65.2827   1
  15  10   0 344.701 60.9788   1
  16 -10   0 610.295 77.0785   1
 -16  10   0 778.157 82.4550   1
 -16 -10   0 686.753 75.5539   1
  16  10   0 551.939 72.7101   1
  17  10   0 753.759 84.7343   1
  17 -10   0 963.815 93.4138   1
 -17 -10   0 1054.23 97.0179   1
 -17  10   0 950.827 91.4921   1
  18 -10   0 73.8584 41.4962   1
 -18  10   0 70.7891 42.1059   1
 -18 -10   0 142.601 47.7368   1
  18  10   0 87.4181 39.9020   1
 -19 -10   0 26.7335 36.7092   1
  19  10   0 17.1572 32.0387   1
 -19  10   0 61.8974 42.9789   1
  19 -10   0 46.2356 40.7160   1
 -20 -10   0 34.4133 39.0263   1
  20  10   0-8.72557 38.9945   1
 -20  10   0 35.4101 37.0877   1
  20 -10   0 9.25764 37.4234   1
  21  10   0 142.807 51.2858   1
 -21 -10   0 101.495 47.7306   1
 -21  10   0 88.2455 45.3165   1
 -22 -10   0 16.0458 34.7471   1
  22  10   0 9.00873 32.1138   1
   0  11   0-6.99382 31.7191   1
   0 -11   0-7.18646 35.7905   1
  -1  11   0 8021.27 435.358   1
   1  11   0 7682.29 434.510   1
  -1 -11   0 8720.89 440.312   1
   1 -11   0 8372.58 439.868   1
  -2  11   0 10966.3 564.061   1
   2  11   0 9665.27 560.896   1
   2 -11   0 11113.1 565.544   1
  -2 -11   0 11539.0 566.683   1
  -3  11   0 513.702 62.0181   1
   3  11   0 501.664 57.8914   1
  -3 -11   0 464.220 58.3231   1
   3 -11   0 484.594 60.9605   1
  -4  11   0 7898.09 392.383   1
   4  11   0 7017.59 387.293   1
  -4 -11   0 7278.53 389.932   1
   4 -11   0 6372.67 381.624   1
  -5 -11   0 3613.11 203.548   1
   5  11   0 3551.09 203.615   1
   5 -11   0 3081.36 200.758   1
  -6 -11   0 18355.6 937.000   1
   6  11   0 19048.8 938.523   1
   6 -11   0 18153.1 935.869   1
  -7  11   0 4101.82 240.841   1
   7 -11   0 3928.28 240.195   1
   8  11   0 3892.35 239.209   1
  -8 -11   0 4017.87 242.021   1
  -8  11   0 3868.76 236.835   1
   8 -11   0 4104.86 241.800   1
   9  11   0 1745.28 128.081   1
  -9 -11   0 1611.93 124.706   1
  -9  11   0 1437.64 117.887   1
   9 -11   0 1746.71 125.653   1
  10  11   0 1275.90 105.793   1
 -10 -11   0 1164.56 103.737   1
  11 -11   0 3514.77 221.281   1
  11  11   0 3137.35 217.948   1
 -11  11   0 3511.55 219.489   1
  12  11   0 60.9845 39.5742   1
 -12  11   0 33.6222 33.4110   1
  12 -11   0 52.5595 37.3850   1
 -12 -11   0 43.5573 40.1472   1
 -13  11   0 1143.48 100.860   1
  13 -11   0 1136.85 103.673   1
  14  11   0-35.3708 39.5079   1
 -14 -11   0 8.75274 37.2862   1
 -14  11   0 8.64556 38.0375   1
  14 -11   0 27.2184 39.9171   1
  15  11   0 150.523 45.2263   1
  15 -11   0 147.754 45.4473   1
 -15 -11   0 123.780 39.5826   1
 -15  11   0 203.861 47.3250   1
 -16 -11   0 1211.29 106.242   1
  16 -11   0 1207.86 106.303   1
 -16  11   0 1165.92 105.285   1
  16  11   0 1103.73 103.798   1
  17  11   0 80.2150 44.6171   1
 -17 -11   0 175.757 52.2492   1
 -17  11   0 90.3356 46.8246   1
  17 -11   0 18.7356 43.9496   1
  18  11   0 34.8134 43.3902   1
  18 -11   0 103.804 47.0389   1
 -18 -11   0 53.4798 44.4346   1
 -18  11   0-18.2157 47.0311   1
 -19  11   0 73.0007 45.1683   1
  19 -11   0 141.651 49.5270   1
  20  11   0 141.945 44.0804   1
 -20  11   0 190.122 51.6304   1
 -20 -11   0 251.710 50.9305   1
 -21 -11   0 115.766 40.5451   1
  22  11   0 43.2474 43.1811   1
 -22 -11   0 80.4914 43.9261   1
   0  12   0 3631.20 220.916   1
   0 -12   0 3651.10 222.320   1
  -1  12   0 8212.34 448.491   1
   1  12   0 8252.85 450.094   1
  -1 -12   0 8636.46 451.607   1
   1 -12   0 8535.60 452.026   1
   2  12   0 8845.71 482.986   1
  -2  12   0 8251.69 478.279   1
  -2 -12   0 9763.69 487.178   1
   2 -12   0 9610.82 487.135   1
   3  12   0 3221.96 211.649   1
  -3  12   0 3806.81 217.656   1
  -3 -12   0 3529.36 215.947   1
  -4  12   0 4652.77 291.314   1
   4  12   0 5358.95 297.750   1
   4 -12   0 5400.38 296.893   1
  -4 -12   0 5241.93 296.920   1
   5 -12   0 275.247 48.8950   1
  -5  12   0 255.274 53.0951   1
  -6 -12   0 1497.97 114.834   1
   6 -12   0 1383.30 112.085   1
   6  12   0 1315.23 111.398   1
  -6  12   0 1496.77 115.056   1
  -7 -12   0 4123.15 255.115   1
   7  12   0 4038.41 255.832   1
  -7  12   0 4735.89 260.523   1
   7 -12   0 4408.47 257.867   1
   8  12   0 342.163 59.4385   1
  -8 -12   0 483.714 62.9806   1
   9  12   0 26.2387 39.1163   1
  -9 -12   0 59.5877 42.9427   1
  -9  12   0 49.5345 39.6204   1
   9 -12   0 16.8768 32.8620   1
  10  12   0 415.900 62.3501   1
 -10 -12   0 314.529 57.0599   1
 -10  12   0 273.033 53.5090   1
  10 -12   0 333.365 58.9990   1
  11  12   0 1426.15 114.598   1
  11 -12   0 1253.00 108.407   1
 -11 -12   0 1343.73 111.411   1
 -11  12   0 1200.50 105.748   1
  12 -12   0 501.338 66.8139   1
  12  12   0 384.165 63.1803   1
 -12 -12   0 628.281 73.5673   1
 -12  12   0 423.567 65.8037   1
  13 -12   0 844.258 84.0379   1
  13  12   0 806.496 82.2489   1
 -13  12   0 759.941 83.6180   1
 -13 -12   0 814.353 84.8799   1
 -14 -12   0-34.9425 40.7918   1
  14  12   0-26.8041 39.9463   1
  15  12   0 159.276 45.9805   1
 -15 -12   0 105.738 42.0471   1
 -15  12   0 98.0866 42.5420   1
  15 -12   0 92.9343 39.3103   1
  16  12   0 353.977 57.3661   1
 -16 -12   0 355.090 56.2732   1
 -16  12   0 314.328 60.2004   1
  16 -12   0 451.927 66.9998   1
  17  12   0 343.857 57.0998   1
 -17 -12   0 340.064 56.1196   1
 -17  12   0 378.510 64.2652   1
  17 -12   0 406.349 65.9496   1
 -18  12   0 261.307 57.7989   1
  18 -12   0 245.525 59.1001   1
  19  12   0 50.7981 39.0035   1
 -19 -12   0 8.63126 36.8191   1
 -19  12   0 80.9533 51.4442   1
  20  12   0-24.6475 39.9052   1
 -20 -12   0 34.1371 46.9350   1
  21  12   0 131.052 45.6815   1
 -21 -12   0 188.090 51.0519   1
  -1 -13   0 72.3275 40.1386   1
   1  13   0 55.6829 38.2607   1
  -2 -13   0 525.144 65.5461   1
   2  13   0 516.283 65.1901   1
  -3 -13   0 2589.97 177.629   1
   3  13   0 2701.72 175.670   1
  -4 -13   0 286.865 52.6043   1
   4  13   0 108.287 43.4748   1
   5  13   0 5427.26 308.231   1
   5 -13   0 4890.01 306.531   1
  -5 -13   0 5739.87 309.527   1
  -5  13   0 5326.76 306.817   1
   6  13   0 393.249 58.8838   1
  -6  13   0 378.897 59.2297   1
  -6 -13   0 379.647 58.6084   1
   6 -13   0 192.563 47.6848   1
  -7 -13   0 1808.63 137.456   1
  -7  13   0 1966.72 143.027   1
   7  13   0 1929.96 142.169   1
   7 -13   0 1992.51 141.955   1
   8  13   0 244.873 52.0908   1
  -8 -13   0 187.582 46.2955   1
  -8  13   0 146.437 44.2886   1
   8 -13   0 152.579 46.0345   1
  -9  13   0 60.0756 39.3183   1
   9  13   0 150.402 47.0007   1
  -9 -13   0 86.5982 41.8914   1
   9 -13   0 171.280 44.0316   1
 -10  13   0 961.737 94.0623   1
  10 -13   0 921.902 90.3762   1
 -11  13   0 60.6838 45.2676   1
  11  13   0 70.1550 42.0847   1
 -11 -13   0-17.6560 39.4857   1
  11 -13   0 44.3544 41.4376   1
 -12  13   0-8.68450 33.0906   1
  12 -13   0 35.8895 36.9265   1
  12  13   0-17.4860 30.4110   1
 -12 -13   0-17.7529 34.5194   1
  13  13   0 81.1212 46.7924   1
  13 -13   0 171.822 44.2325   1
 -13  13   0 157.656 44.9735   1
 -13 -13   0 8.77996 39.5729   1
  14 -13   0 227.377 51.1288   1
 -14  13   0 97.7265 46.5081   1
  15  13   0 455.509 65.0786   1
  15 -13   0 587.901 71.4920   1
 -15  13   0 460.572 67.5597   1
 -15 -13   0 501.898 68.1803   1
 -16 -13   0 87.6727 44.3441   1
  16 -13   0 9.27903 41.6208   1
  16  13   0 122.377 46.2567   1
  17 -13   0-18.6447 46.9901   1
  17  13   0-8.71381 37.7358   1
 -17 -13   0-17.2613 38.5625   1
 -17  13   0 18.1107 46.1844   1
  18  13   0 60.6838 39.9428   1
 -18 -13   0 17.0145 37.4862   1
 -18  13   0 54.2924 45.1110   1
  19  13   0 16.6602 34.2981   1
 -19 -13   0 25.4758 30.9958   1
  20  13   0 64.6692 43.2164   1
 -20 -13   0 66.3290 45.2483   1
   0  14   0 821.973 81.0689   1
   0 -14   0 718.915 77.9267   1
  -1  14   0 259.259 52.1577   1
   1  14   0 164.111 47.9499   1
  -1 -14   0 216.704 49.9508   1
   1 -14   0 197.490 45.4520   1
   2 -14   0 276.090 53.2963   1
  -2  14   0 205.954 49.4568   1
   2  14   0 256.324 55.3802   1
  -2 -14   0 218.143 49.7259   1
   3 -14   0 42.1583 40.9562   1
  -3  14   0-24.0002 38.3588   1
   3  14   0 16.8403 36.4656   1
  -3 -14   0 16.6876 36.1350   1
   4 -14   0 144.721 40.3284   1
  -4  14   0 180.568 44.7681   1
   4  14   0 153.604 39.3180   1
  -4 -14   0 101.213 39.9672   1
   5 -14   0 42.2320 36.0693   1
  -5 -14   0 33.8954 28.8380   1
  -5  14   0 66.9602 40.7319   1
   5  14   0 69.6402 31.1280   1
  -6  14   0 1347.33 112.205   1
  -6 -14   0 1339.59 109.405   1
   6  14   0 1448.86 113.416   1
   6 -14   0 1229.13 110.184   1
   7 -14   0 74.7318 38.2775   1
  -7 -14   0 42.8526 29.9009   1
  -7  14   0 114.603 46.0529   1
   7  14   0 8.78165 28.2567   1
   8 -14   0 1328.77 110.442   1
   8  14   0 1314.43 111.967   1
  -8  14   0 1092.26 105.348   1
  -8 -14   0 1307.41 109.985   1
   9 -14   0 70.4802 37.0795   1
   9  14   0 53.5452 45.1296   1
  -9  14   0 79.4068 44.0903   1
  -9 -14   0 105.155 47.8473   1
  10 -14   0 272.984 53.7173   1
  10  14   0 213.628 50.6092   1
 -10  14   0 230.765 54.1178   1
 -10 -14   0 356.076 58.9274   1
  11 -14   0 206.263 52.2487   1
  11  14   0 229.000 57.3919   1
 -11  14   0 205.363 56.4741   1
 -11 -14   0 203.931 51.2182   1
  12 -14   0 9.18512 40.4943   1
  12  14   0 61.5665 38.7826   1
 -12  14   0 71.8491 49.9511   1
 -12 -14   0 70.7306 39.5868   1
  13 -14   0-18.3486 42.8478   1
  13  14   0-53.4594 40.4446   1
 -13  14   0-26.9191 45.2616   1
 -13 -14   0-43.7641 43.6245   1
  14 -14   0 100.955 44.2946   1
 -14 -14   0 122.242 44.8213   1
 -14  14   0 71.4763 39.6365   1
  14  14   0 133.847 47.3434   1
  15  14   0 43.6972 34.1202   1
 -15 -14   0 77.8546 33.7757   1
  16  14   0 77.6288 40.8646   1
 -16 -14   0 51.6779 39.6910   1
  16 -14   0 27.7011 41.9324   1
 -16  14   0 8.92693 43.9656   1
 -17 -14   0 33.9776 39.6448   1
  17  14   0-8.55157 38.7874   1
 -18 -14   0 24.9543 39.3604   1
  18  14   0 8.43979 41.5228   1
 -19 -14   0 16.7462 41.1910   1
  19  14   0 8.10672 41.8270   1
   0  15   0 25.3157 37.1267   1
   0 -15   0-25.5653 36.3021   1
   1  15   0 8.39035 38.0984   1
  -1  15   0 41.4882 32.9619   1
  -1 -15   0 42.8084 38.8745   1
   1 -15   0 59.7790 36.4292   1
   2 -15   0 702.308 76.3995   1
   2  15   0 636.986 74.6130   1
  -2 -15   0 758.688 80.1455   1
  -2  15   0 639.246 73.8265   1
   3 -15   0 8.61176 36.6935   1
   3  15   0 26.0248 33.0621   1
  -3 -15   0-8.58557 31.3294   1
  -3  15   0 40.7163 38.5324   1
   4 -15   0-8.70369 33.1644   1
  -4  15   0 24.8577 35.2989   1
   5 -15   0 61.4045 35.4693   1
   5  15   0 8.78685 38.6759   1
  -5 -15   0 25.8665 38.5396   1
  -5  15   0-8.45712 36.6402   1
   6 -15   0 469.828 65.0066   1
  -6  15   0 500.049 68.5327   1
   6  15   0 372.919 56.1698   1
  -6 -15   0 423.567 57.9934   1
   7  15   0 98.1049 44.1620   1
  -7 -15   0 112.612 44.4689   1
   8  15   0 259.626 53.3419   1
  -8 -15   0 218.210 50.2665   1
  -9  15   0 99.1163 45.4877   1
   9  15   0 35.9768 42.6260   1
  -9 -15   0 35.2133 38.2056   1
   9 -15   0 43.1732 42.0156   1
  10  15   0 365.464 61.6457   1
 -10 -15   0 463.553 65.7989   1
  10 -15   0 444.908 64.5903   1
 -11  15   0 344.491 64.1982   1
  11  15   0 246.087 56.0154   1
 -11 -15   0 283.154 58.0286   1
  11 -15   0 298.727 58.8693   1
 -12  15   0 454.256 72.5929   1
  12  15   0 437.160 68.1590   1
 -12 -15   0 553.931 71.5025   1
  12 -15   0 558.756 72.4142   1
 -13  15   0 182.415 55.3860   1
  13  15   0 291.262 56.6460   1
  13 -15   0 81.6579 45.7226   1
 -13 -15   0 226.893 49.4779   1
 -14  15   0 191.184 55.2141   1
  14 -15   0 303.204 58.8215   1
 -15  15   0 45.4686 42.4376   1
 -15 -15   0-16.8856 33.4843   1
  15  15   0 8.61533 30.7081   1
  15 -15   0 9.29716 40.9057   1
 -16 -15   0 84.2457 40.0608   1
  16  15   0 84.5388 41.2601   1
 -17 -15   0 24.9826 39.9500   1
  17  15   0 33.3745 38.4166   1
   0  16   0 306.821 54.5786   1
   0 -16   0 164.455 47.4632   1
   1  16   0 668.062 76.6589   1
  -1  16   0 632.816 71.4771   1
   1 -16   0 585.891 69.7059   1
  -1 -16   0 565.193 69.9073   1
   2  16   0 382.202 60.0713   1
  -2  16   0 322.093 56.4663   1
   2 -16   0 355.731 57.2896   1
  -2 -16   0 327.733 58.9177   1
   3 -16   0 353.725 60.3639   1
   3  16   0 379.728 60.5440   1
  -3 -16   0 277.942 53.5607   1
  -3  16   0 253.442 54.2380   1
   4 -16   0 377.960 56.9571   1
   4  16   0 445.512 66.5578   1
  -4 -16   0 303.896 59.4784   1
  -4  16   0 332.334 56.0285   1
   5 -16   0 53.2865 38.5648   1
   5  16   0 43.7796 34.8421   1
  -5 -16   0 87.3604 39.1364   1
  -5  16   0 59.1804 43.2128   1
   6 -16   0 89.4268 44.1343   1
   6  16   0 70.0980 40.4763   1
  -6 -16   0 60.9148 42.4185   1
  -6  16   0 77.4821 40.3342   1
   7 -16   0 168.995 53.2109   1
   7  16   0 206.627 50.4450   1
  -7 -16   0 208.653 47.9401   1
  -7  16   0 263.763 54.7975   1
  -8  16   0-8.80321 40.5146   1
   8 -16   0-26.7692 39.8759   1
  -9  16   0 35.9316 36.3432   1
   9  16   0 35.8902 36.9661   1
  -9 -16   0 35.1150 45.3222   1
   9 -16   0 35.7266 34.0744   1
 -10  16   0 9.22155 44.2140   1
  10  16   0-44.3112 41.3582   1
  10 -16   0 8.68143 35.7311   1
 -10 -16   0-8.86294 42.4947   1
 -11 -16   0 455.893 67.6205   1
  11  16   0 365.789 63.7072   1
 -12  16   0 318.025 62.7719   1
  12 -16   0 395.700 65.6213   1
 -13  16   0 154.601 54.3632   1
  13  16   0 104.286 48.8230   1
 -13 -16   0 180.384 48.2698   1
  13 -16   0 172.523 53.8195   1
 -14 -16   0-8.44751 39.9774   1
 -14  16   0-18.4127 41.1454   1
  14  16   0 104.306 45.3614   1
 -15 -16   0 24.7559 41.1031   1
  15  16   0 8.42313 41.4408   1
 -16 -16   0 57.3915 44.7216   1
  16  16   0 57.6329 47.1364   1
   0  17   0 17.2473 41.8904   1
   0 -17   0 8.76352 37.3372   1
  -1  17   0 77.7251 43.8338   1
   1  17   0 112.925 47.5718   1
   1 -17   0 70.1694 45.5433   1
  -1 -17   0 176.236 51.0869   1
   2  17   0-44.1916 44.0292   1
  -2  17   0-25.8360 36.7032   1
  -2 -17   0-17.4924 40.8293   1
   2 -17   0-8.69023 32.4332   1
   3  17   0 1008.90 96.6941   1
  -3  17   0 1183.06 101.729   1
   3 -17   0 1023.86 96.8607   1
  -3 -17   0 942.916 95.9783   1
   4 -17   0 488.559 65.1191   1
   4  17   0 501.163 67.3581   1
  -4 -17   0 426.881 65.7378   1
  -4  17   0 315.914 59.2113   1
   5 -17   0 195.407 46.4707   1
  -5  17   0 125.981 50.3441   1
   6 -17   0 116.409 43.7275   1
   6  17   0 88.1551 34.5789   1
  -6 -17   0 69.5785 36.7073   1
  -6  17   0 118.953 43.5690   1
   7  17   0 89.5832 37.1421   1
   7 -17   0 54.0294 37.9836   1
  -7  17   0 147.404 51.1131   1
   8  17   0-35.5773 33.8905   1
  -8 -17   0 26.0578 33.0964   1
  -9  17   0 44.3115 38.9932   1
   9  17   0-8.94437 39.3543   1
   9 -17   0-17.8801 36.7951   1
  -9 -17   0 17.4094 40.0547   1
 -10  17   0 53.1429 44.6691   1
  10 -17   0 8.99409 41.4113   1
 -11  17   0-27.0151 48.5231   1
  11  17   0 17.1342 31.2526   1
 -11 -17   0-8.62705 32.1787   1
  11 -17   0 8.95095 39.3809   1
 -12  17   0 9.29859 46.8697   1
 -12 -17   0-8.51738 29.6267   1
  12  17   0-8.46972 28.7150   1
  12 -17   0-8.57112 39.4389   1
 -14 -17   0 24.6829 38.4892   1
  14  17   0 93.1256 46.6371   1
   0  18   0 78.0273 44.7642   1
   0 -18   0 8.79580 32.8585   1
   1  18   0 43.8141 42.0215   1
  -1  18   0 17.2173 44.9226   1
   1 -18   0-8.78152 39.2442   1
  -1 -18   0 17.3608 41.0753   1
  -2  18   0 312.777 56.6868   1
   2  18   0 239.069 58.1135   1
   2 -18   0 289.976 53.0596   1
  -2 -18   0 330.910 58.4013   1
   3  18   0-35.5213 38.4632   1
  -3  18   0 8.62628 36.1386   1
   3 -18   0 34.8144 44.9093   1
  -3 -18   0 60.8308 42.7536   1
   4  18   0 8.76684 33.4555   1
  -4  18   0 25.7549 42.7943   1
  -4 -18   0 8.66496 30.9392   1
   5 -18   0-34.9255 41.3194   1
   5  18   0 43.2868 38.1024   1
  -5 -18   0 17.2588 36.1567   1
  -5  18   0 51.2965 42.5884   1
   6 -18   0 302.042 57.7230   1
   6  18   0 360.937 61.9641   1
  -6 -18   0 352.411 58.7347   1
  -6  18   0 368.960 61.7014   1
  -7  18   0 16.8769 45.9527   1
   7 -18   0 26.6555 45.8504   1
  -8  18   0 197.264 52.5269   1
   8 -18   0 313.589 56.0391   1
  -8 -18   0 333.894 59.1911   1
  -9  18   0 43.2669 41.0509   1
  -9 -18   0 103.116 42.3777   1
   9  18   0 17.5245 41.5646   1
   9 -18   0 89.9064 45.9536   1
 -10 -18   0 94.5445 40.3622   1
  10  18   0 93.7970 42.7045   1
 -11 -18   0 252.243 53.2580   1
  11  18   0 319.057 54.7677   1
 -12 -18   0 8.32572 40.9537   1
  12  18   0-8.20094 38.7977   1
   0  19   0 17.3299 45.7244   1
   0 -19   0 34.4030 41.7929   1
   1  19   0 122.736 45.6762   1
  -1  19   0 163.255 51.2924   1
   1 -19   0 104.574 45.4090   1
  -1 -19   0 146.812 46.4870   1
  -2  19   0 34.1391 39.2741   1
   2 -19   0-8.71491 31.7961   1
  -3  19   0 163.852 47.6676   1
   3  19   0 176.038 44.0727   1
  -3 -19   0 171.316 42.4124   1
   3 -19   0 174.445 44.7289   1
   4  19   0-8.56275 46.1408   1
  -4  19   0 25.6714 43.6431   1
   4 -19   0-25.9052 34.2462   1
  -4 -19   0-8.63035 43.5017   1
   5  19   0 8.58265 40.1301   1
  -5 -19   0 93.6106 42.9680   1
   6 -19   0 34.5921 43.1009   1
   6  19   0 26.1273 44.9624   1
  -6 -19   0 25.2849 41.4930   1
  -6  19   0 59.5966 45.9073   1
   7 -19   0 236.147 50.1812   1
   7  19   0 336.495 61.3250   1
  -7 -19   0 302.725 57.2778   1
  -7  19   0 208.250 50.0878   1
  -8  19   0 99.5400 47.1835   1
   8 -19   0 87.6986 44.9538   1
  -9 -19   0-16.7970 43.3506   1
   9  19   0-42.2144 47.8251   1
 -10 -19   0 323.148 54.3772   1
  10  19   0 346.040 60.8822   1
   0  20   0 8.58865 42.2471   1
   0 -20   0-8.49956 40.2105   1
   1  20   0-8.56395 44.1873   1
  -1  20   0-25.4748 34.3245   1
  -1 -20   0-33.8443 44.6375   1
   1 -20   0 8.54513 37.6020   1
  -2  20   0 228.116 53.8418   1
   2  20   0 181.419 54.2075   1
   2 -20   0 85.6688 41.6671   1
  -2 -20   0 117.755 50.7349   1
  -3  20   0 25.1727 47.9580   1
   3 -20   0-8.56606 40.5269   1
  -4  20   0 262.495 62.7762   1
   4  20   0 342.373 61.2903   1
  -4 -20   0 424.485 61.7876   1
   4 -20   0 393.617 64.0835   1
   5  20   0 76.2034 45.6928   1
  -5  20   0 8.42476 35.9762   1
   5 -20   0 50.9234 36.8379   1
  -5 -20   0 90.9269 43.1996   1
   6  20   0 33.8711 36.1409   1
  -6 -20   0 57.5159 35.0729   1
   7  20   0 16.7433 41.1841   1
  -7 -20   0 8.17087 42.6343   1
   0  21   0 41.7189 40.6052   1
   0 -21   0 65.9353 40.6205   1
  -1  21   0 66.9199 44.6428   1
   1 -21   0-8.27963 34.1278   1
  -1 -21   0 73.7421 42.3137   1
  -2  21   0 281.130 58.1840   1
   2 -21   0 241.324 54.0758   1
  -3  21   0-16.4439 43.3778   1
 -26   0   1-17.3933 38.8643   1
  25   0  -1-17.9034 39.3843   1
 -25   0   1 17.4825 37.8528   1
  24   0  -1-27.2930 38.1187   1
 -24   0   1-17.6090 38.1412   1
  22   0  -1-36.4901 40.7615   1
 -22   0   1 17.5425 38.5938   1
  21   0  -1-17.8795 35.4634   1
 -21   0   1-17.5935 38.1025   1
  20   0  -1 17.4335 32.5297   1
 -20   0   1 25.3376 32.8603   1
  19   0  -1 17.3632 33.7996   1
 -19   0   1 48.8060 35.2618   1
  18   0  -1-8.41052 36.4342   1
 -18   0   1 48.7118 39.9477   1
  16   0  -1 15.5739 35.3221   1
  15   0  -1 21.9599 27.9115   1
 -15   0   1 23.3184 34.2146   1
  14   0  -1-7.03413 27.3593   1
 -14   0   1 29.4685 31.9067   1
  13   0  -1-27.3596 31.4996   1
 -13   0   1-27.4468 29.7426   1
  12   0  -1 12.6400 31.0910   1
 -12   0   1 6.34377 28.7726   1
  11   0  -1-17.6613 25.9081   1
 -11   0   1-5.83157 26.0615   1
  10   0  -1 27.1430 26.7050   1
 -10   0   1-10.6250 24.4463   1
   9   0  -1 4.89837 24.9833   1
  -9   0   1-14.3458 23.5234   1
   8   0  -1-8.88738 26.0932   1
  -8   0   1 4.24747 25.8013   1
   7   0  -1 12.1030 19.5984   1
  -7   0   1 3.54676 18.7126   1
   6   0  -1 13.7083 22.3188   1
  -6   0   1 23.5412 22.0894   1
   5   0  -1-40.6554 19.4427   1
  -5   0   1 22.6894 18.2972   1
   4   0  -1 2.00976 18.0967   1
  -4   0   1-13.6839 17.4042   1
   3   0  -1 4.07820 12.2395   1
  -3   0   1 1.39607 10.0113   1
   1   0   1 1.10290 9.51834   1
  -1   0  -1-13.1586 9.84038   1
   2   0   1 1.71524 15.9087   1
  -2   0  -1 25.0681 16.4527   1
   3   0   1-30.1601 17.5935   1
  -3   0  -1 15.8558 20.0921   1
   4   0   1-5.82730 22.8984   1
  -4   0  -1 39.7411 24.1961   1
   6   0   1 4.06920 20.9932   1
  -6   0  -1-7.93915 21.3899   1
   7   0   1 9.22252 17.9659   1
  -7   0  -1 40.8338 21.7804   1
   8   0   1-5.11274 19.8837   1
  -8   0  -1-5.09155 20.9556   1
   9   0   1-11.1655 22.9759   1
  -9   0  -1 11.2095 23.0665   1
  10   0   1 18.3184 30.0371   1
 -10   0  -1-6.18087 28.4412   1
  12   0   1-6.70234 28.5668   1
 -12   0  -1-28.7550 26.2411   1
  13   0   1-7.09349 30.7350   1
 -13   0  -1-37.6583 35.6467   1
  14   0   1 15.1339 34.3399   1
 -14   0  -1 37.9351 32.8790   1
  15   0   1 15.6883 31.1091   1
 -15   0  -1-7.84490 36.6092   1
  16   0   1 16.4344 34.4176   1
 -16   0  -1-23.8100 33.2427   1
  17   0   1-25.3230 33.4842   1
 -17   0  -1-8.02502 32.4411   1
  18   0   1 25.7408 32.7158   1
  20   0   1 26.8628 41.2097   1
 -20   0  -1 8.73823 40.2159   1
  21   0   1 9.04544 37.8891   1
 -21   0  -1-26.0483 34.4381   1
  22   0   1 9.08047 38.6822   1
 -22   0  -1-8.71491 35.2198   1
  23   0   1-44.8358 42.4456   1
 -23   0  -1-17.4556 41.3139   1
  24   0   1-8.82710 41.7855   1
 -24   0  -1-51.4663 49.4976   1
  26   0   1-17.3335 40.4483   1
 -26   0  -1-8.40052 45.2698   1
  25   1  -1-26.9996 44.8219   1
  25  -1  -1 9.20240 44.1221   1
 -25  -1   1-8.63729 43.5377   1
 -25   1   1-8.91701 44.9475   1
  24  -1  -1 63.9166 36.9427   1
  24   1  -1 18.0840 41.0432   1
 -24   1   1 26.8511 39.4173   1
 -24  -1   1 35.0936 40.9787   1
  23   1  -1 71.6598 39.4317   1
 -23  -1   1-17.7918 34.6193   1
  22   1  -1 106.994 44.3445   1
  22  -1  -1 100.073 45.2272   1
 -22  -1   1 171.877 51.3227   1
 -22   1   1 168.303 52.4244   1
  21   1  -1-8.91710 42.7554   1
  21  -1  -1-18.1215 42.8687   1
 -21  -1   1-8.46878 43.1947   1
 -21   1   1-8.71797 37.7557   1
  20   1  -1 340.656 58.4533   1
 -20  -1   1 347.214 59.2932   1
 -20   1   1 393.936 61.5364   1
  19  -1  -1 804.724 84.6194   1
  19   1  -1 866.425 83.3576   1
 -19   1   1 697.729 81.5526   1
 -19  -1   1 962.912 89.1952   1
  18   1  -1 551.388 69.2775   1
  18  -1  -1 647.975 73.7860   1
 -18  -1   1 760.115 81.6628   1
 -18   1   1 695.456 78.0341   1
  16   1  -1 536.407 70.2595   1
  16  -1  -1 504.958 63.8048   1
 -16  -1   1 632.148 69.2933   1
 -16   1   1 613.883 66.9195   1
  15   1  -1 2138.04 144.127   1
  15  -1  -1 1949.94 137.682   1
 -15  -1   1 1985.09 139.848   1
 -15   1   1 1869.24 133.745   1
  14   1  -1 742.442 74.0443   1
 -14  -1   1 611.691 65.5271   1
 -14   1   1 645.939 67.4991   1
  13   1  -1 15939.6 750.915   1
  13  -1  -1 14630.1 749.056   1
 -13  -1   1 15649.8 750.733   1
  12  -1  -1 43.1523 26.8380   1
  12   1  -1 114.362 38.1905   1
 -12   1   1 55.4695 26.4007   1
 -12  -1   1 38.0614 30.1381   1
  11   1  -1 141.706 38.7349   1
  11  -1  -1 171.768 34.5069   1
 -11  -1   1 108.153 31.2746   1
 -11   1   1 114.757 32.5000   1
  10  -1  -1 361.266 44.6771   1
  10   1  -1 443.696 49.9859   1
 -10  -1   1 333.174 44.8593   1
 -10   1   1 448.000 48.3449   1
   9   1  -1 6081.49 309.952   1
   9  -1  -1 5469.18 303.222   1
  -9  -1   1 5721.74 306.215   1
  -9   1   1 5729.98 306.220   1
   8   1  -1 21255.8 1118.58   1
   8  -1  -1 22503.8 1117.94   1
  -8  -1   1 23410.0 1120.33   1
  -8   1   1 23912.8 1120.96   1
   7   1  -1 11485.8 587.208   1
  -7  -1   1 11997.3 588.815   1
   6  -1  -1 131347. 6547.38   1
  -6   1   1 141183. 6548.90   1
   5   1  -1 47953.2 2349.02   1
   5  -1  -1 48958.3 2347.38   1
  -5  -1   1 41641.3 2349.60   1
   4  -1  -1 36383.2 1683.45   1
  -4   1   1 32680.0 1681.70   1
  -4  -1   1 35735.2 1685.20   1
   4   1  -1 34947.6 1685.45   1
   3  -1  -1 143715. 6605.62   1
  -3   1   1 143486. 6605.78   1
  -3  -1   1 145590. 6608.55   1
  -2   1   1 6312.13 314.514   1
   2  -1  -1 6442.24 314.622   1
   2   1  -1 6397.24 317.900   1
  -2  -1   1 6667.02 317.582   1
   1   1  -1 39381.3 1895.87   1
  -1  -1   1 39406.9 1895.96   1
   0   1  -1 2842.44 130.553   1
   0   1   1 3207.19 129.464   1
   0  -1  -1 2843.64 129.048   1
   1  -1   1 451.854 32.4440   1
  -1   1  -1 498.975 33.2852   1
  -1  -1  -1 516.588 33.1167   1
   1   1   1 482.235 33.0159   1
   2   1   1 5223.86 275.100   1
   2  -1   1 6013.30 275.923   1
  -2  -1  -1 5442.31 274.896   1
  -2   1  -1 5253.26 274.367   1
   3   1   1 248274. 11806.7   1
   3  -1   1 225303. 11804.1   1
  -3  -1  -1 243617. 11805.6   1
  -3   1  -1 269116. 11806.2   1
   4   1   1 50047.0 2419.85   1
   4  -1   1 48253.9 2418.80   1
  -4  -1  -1 50562.9 2420.29   1
  -4   1  -1 51373.4 2419.30   1
   6   1   1 52316.6 2471.06   1
   6  -1   1 49239.1 2468.27   1
  -6  -1  -1 51081.7 2469.16   1
  -6   1  -1 51236.0 2468.87   1
   7   1   1 5568.90 292.269   1
   7  -1   1 5453.63 289.105   1
  -7  -1  -1 5433.54 290.090   1
  -7   1  -1 5226.07 289.858   1
   8  -1   1 5927.01 276.942   1
  -8   1  -1 5673.66 275.592   1
   9   1   1 17142.8 809.980   1
   9  -1   1 17509.0 806.613   1
  -9   1  -1 16917.4 805.557   1
  10   1   1 1158.43 92.7117   1
  10  -1   1 1311.98 95.6140   1
 -10  -1  -1 1337.99 95.5672   1
 -10   1  -1 1196.32 93.2833   1
  12   1   1 3991.95 233.505   1
  12  -1   1 3810.54 229.092   1
 -12  -1  -1 3983.59 232.293   1
 -12   1  -1 4021.61 230.344   1
  13   1   1 177.926 46.0496   1
  13  -1   1 65.7965 38.0601   1
 -13   1  -1 150.693 40.8919   1
 -13  -1  -1 44.3017 34.3552   1
  14   1   1 559.975 68.2260   1
  14  -1   1 657.780 69.2347   1
 -14  -1  -1 661.349 73.1307   1
 -14   1  -1 604.754 68.6116   1
  15  -1   1 2639.66 172.933   1
  15   1   1 2477.74 171.699   1
 -15   1  -1 2575.38 171.577   1
 -15  -1  -1 3088.20 181.371   1
  16   1   1 62.8182 31.8512   1
 -16  -1  -1 87.5480 34.1550   1
 -16   1  -1 24.2951 27.5905   1
  17   1   1 100.901 39.3952   1
 -17  -1  -1 160.865 42.8127   1
  17  -1   1 204.835 44.6527   1
  18   1   1 85.4713 33.6382   1
  18  -1   1 174.979 48.8687   1
 -18  -1  -1 102.623 36.1900   1
 -18   1  -1 100.783 41.1194   1
  19  -1   1-8.93666 41.7225   1
 -19   1  -1-42.8574 43.2226   1
  20   1   1-8.94160 32.6248   1
  20  -1   1-18.0195 39.0203   1
 -20  -1  -1-16.7566 39.6416   1
 -20   1  -1-8.71917 34.5839   1
  21   1   1 35.3779 35.7512   1
  21  -1   1 27.0483 43.2331   1
 -21  -1  -1-8.56603 40.5318   1
 -21   1  -1 8.79580 41.0525   1
  22   1   1 107.197 46.1931   1
  22  -1   1 44.8407 43.1115   1
 -22   1  -1 87.5526 49.2039   1
 -22  -1  -1 26.3693 38.7992   1
  23  -1   1-27.0682 46.7475   1
  23   1   1 8.98030 42.7026   1
 -23  -1  -1 94.9654 42.1528   1
  24   1   1 17.7643 42.6107   1
  24  -1   1 45.0913 40.9254   1
 -24   1  -1 17.5709 43.7775   1
 -24  -1  -1 42.6082 46.8889   1
  26  -1   1-8.55509 33.9300   1
 -26   1  -1-8.28635 46.0264   1
  25  -2  -1-36.3277 38.6934   1
  25   2  -1-26.4665 46.0323   1
 -25   2   1 61.1967 48.0832   1
 -25  -2   1 52.2502 47.4148   1
  24   2  -1 212.294 48.1626   1
  24  -2  -1 192.300 50.2636   1
 -24  -2   1 264.374 50.6177   1
 -24   2   1 329.744 60.4122   1
  23   2  -1 44.8223 42.4140   1
 -23  -2   1-17.0267 45.3971   1
  22   2  -1 8.89539 31.7361   1
  22  -2  -1 27.9112 34.7319   1
 -22  -2   1 61.8753 44.0433   1
 -22   2   1 26.9808 39.5942   1
  21   2  -1-8.84676 42.9698   1
  21  -2  -1 27.1912 33.0649   1
 -21  -2   1-8.91146 43.8354   1
 -21   2   1-26.6525 33.1383   1
  20  -2  -1 70.6297 41.0784   1
 -20   2   1 181.005 48.2607   1
  19   2  -1 122.335 41.9133   1
  19  -2  -1 156.360 47.7951   1
 -19  -2   1 158.991 45.0546   1
 -19   2   1 144.147 46.6778   1
  18   2  -1 631.407 76.9843   1
  18  -2  -1 730.225 77.5348   1
 -18  -2   1 773.503 82.9993   1
 -18   2   1 768.493 77.7626   1
  17   2  -1 1037.71 100.291   1
 -17  -2   1 1415.31 109.091   1
  16  -2  -1 7.96124 33.9180   1
 -16  -2   1 7.92811 35.9578   1
 -16   2   1 15.2725 34.6343   1
  15   2  -1 909.314 86.7848   1
  15  -2  -1 912.820 84.5720   1
 -15  -2   1 1046.89 89.7077   1
 -15   2   1 859.944 83.3769   1
  14   2  -1 28594.2 1439.97   1
  14  -2  -1 28990.2 1438.43   1
 -14  -2   1 27881.7 1432.09   1
 -14   2   1 30462.8 1436.55   1
  13   2  -1 1836.75 128.219   1
 -13  -2   1 1640.77 121.439   1
 -13   2   1 1836.21 125.230   1
  12  -2  -1 1556.22 112.521   1
 -12   2   1 1626.75 112.269   1
  11   2  -1 3627.58 217.584   1
  11  -2  -1 3808.05 217.063   1
 -11  -2   1 3661.63 217.598   1
 -11   2   1 3888.35 215.928   1
  10   2  -1 20730.8 1078.73   1
  10  -2  -1 21828.7 1079.00   1
 -10  -2   1 23312.9 1083.46   1
 -10   2   1 21397.5 1077.60   1
   9   2  -1 15371.1 791.167   1
   9  -2  -1 15773.6 790.930   1
  -9  -2   1 15647.9 792.444   1
  -9   2   1 16444.5 790.072   1
   8   2  -1 555.663 52.3277   1
   8  -2  -1 514.226 49.8582   1
  -8  -2   1 549.870 51.9232   1
  -8   2   1 597.033 50.6065   1
   7   2  -1 25232.9 1201.91   1
  -7   2   1 24089.5 1196.96   1
   7  -2  -1 23825.2 1197.25   1
  -7  -2   1 24871.4 1201.22   1
   6   2  -1 16604.4 858.081   1
  -6   2   1 17827.2 855.826   1
  -6  -2   1 15879.8 859.094   1
   6  -2  -1 19183.2 857.991   1
   5   2  -1 927.872 63.1392   1
  -5   2   1 934.398 60.5237   1
  -5  -2   1 962.069 63.5352   1
   4   2  -1 407524. 19285.2   1
   4  -2  -1 420259. 19281.1   1
  -4  -2   1 419821. 19284.8   1
  -4   2   1 368683. 19279.2   1
   3  -2  -1 83876.7 3772.39   1
  -3  -2   1 82767.3 3775.86   1
   3   2  -1 77872.9 3775.26   1
  -3   2   1 70956.6 3770.84   1
  -2  -2   1 88778.2 4027.01   1
   2  -2  -1 80965.1 4024.16   1
  -2   2   1 80492.1 4023.11   1
   2   2  -1 86472.1 4026.42   1
   1   2  -1 14726.4 796.960   1
  -1   2   1 17496.1 796.600   1
  -1  -2   1 16449.0 798.132   1
   1  -2  -1 16862.1 795.895   1
   0  -2   1 51673.5 2372.38   1
   0   2  -1 56098.9 2373.19   1
   0   2   1 49113.9 2369.57   1
   1  -2   1 5127.68 259.118   1
  -1   2  -1 4839.79 258.231   1
  -1  -2  -1 5366.83 259.412   1
   1   2   1 5212.20 258.268   1
   2  -2   1 69076.2 3286.17   1
  -2   2  -1 65582.0 3287.69   1
  -2  -2  -1 70449.2 3287.60   1
   2   2   1 67656.6 3287.09   1
   3  -2   1 5650.12 283.652   1
  -3   2  -1 5249.42 283.309   1
   3   2   1 5573.06 283.843   1
  -3  -2  -1 5688.28 284.443   1
  -4  -2  -1 79957.5 3855.23   1
  -4   2  -1 83718.2 3854.36   1
   4   2   1 78725.9 3856.60   1
   4  -2   1 77062.3 3854.69   1
   5   2   1 559.565 51.8136   1
  -5  -2  -1 546.799 48.6940   1
   6   2   1 45018.5 2051.71   1
   6  -2   1 42716.2 2050.17   1
  -6  -2  -1 44433.5 2051.75   1
  -6   2  -1 37485.8 2046.22   1
   7   2   1 41309.9 2014.89   1
   7  -2   1 41190.8 2014.15   1
  -7  -2  -1 41829.6 2015.76   1
  -7   2  -1 41152.3 2013.51   1
   8   2   1 51.6941 22.8422   1
   8  -2   1 78.2970 30.1823   1
  -8  -2  -1 21.9754 19.6952   1
  -8   2  -1 50.0426 28.1462   1
   9  -2   1 29500.3 1411.36   1
  -9  -2  -1 27048.2 1408.92   1
  -9   2  -1 26450.9 1406.41   1
  10   2   1 28101.6 1430.21   1
  10  -2   1 29927.8 1429.97   1
 -10  -2  -1 29300.3 1428.71   1
 -10   2  -1 28481.2 1425.81   1
  11   2   1 3030.84 186.102   1
 -11  -2  -1 2844.22 177.081   1
  12   2   1 1097.09 89.7237   1
 -12  -2  -1 1193.87 87.9937   1
 -12   2  -1 941.420 81.5011   1
  13   2   1 4339.50 265.548   1
  13  -2   1 4705.64 266.934   1
 -13  -2  -1 4733.76 268.383   1
 -13   2  -1 4661.84 265.328   1
  14   2   1 1336.86 110.718   1
  14  -2   1 1622.28 115.565   1
 -14  -2  -1 1370.80 110.346   1
 -14   2  -1 1296.81 107.024   1
  15   2   1 532.234 66.1749   1
  15  -2   1 597.198 66.5580   1
 -15  -2  -1 499.532 63.1316   1
 -15   2  -1 496.691 62.0808   1
  16   2   1 8320.81 416.738   1
  16  -2   1 7608.61 412.786   1
 -16  -2  -1 7666.82 413.423   1
  17   2   1 199.100 46.2020   1
  17  -2   1 230.292 46.0483   1
 -17  -2  -1 312.797 52.8096   1
 -17   2  -1 257.852 50.2559   1
  18  -2   1 139.305 45.7673   1
 -18  -2  -1 162.986 51.0900   1
 -18   2  -1 67.6791 37.6375   1
  19   2   1 861.709 87.2947   1
  20   2   1 17.6168 35.6333   1
  20  -2   1 55.4169 43.7244   1
 -20  -2  -1 8.79513 41.6394   1
 -20   2  -1 61.9737 46.7287   1
  21   2   1 89.1060 46.0964   1
  21  -2   1 9.18404 42.3955   1
 -21  -2  -1 146.287 49.7512   1
 -21   2  -1 35.7890 45.2267   1
  22   2   1 53.6718 40.6325   1
  22  -2   1 63.8123 42.6025   1
 -22  -2  -1 41.9287 36.9660   1
 -22   2  -1 35.7973 44.0814   1
  23   2   1 43.6979 40.2158   1
  23  -2   1 9.03892 34.4434   1
 -23  -2  -1 8.46698 41.1275   1
 -23   2  -1-17.5952 42.1819   1
  24   2   1 8.71354 40.0953   1
  24  -2   1 26.8212 42.2980   1
 -24  -2  -1-8.57681 45.7335   1
 -24   2  -1 8.58463 43.7842   1
  25   2   1 60.3848 41.9176   1
 -25  -2  -1-8.28531 39.7426   1
  26   3  -1 16.9844 39.6809   1
 -26  -3   1 65.8327 46.1971   1
  25   3  -1 8.79737 44.8880   1
 -25  -3   1-41.2310 41.5868   1
 -25   3   1-52.7830 47.4227   1
  24   3  -1 52.9783 35.7306   1
  24  -3  -1 9.23877 45.4818   1
 -24  -3   1 17.2967 38.6828   1
 -24   3   1 70.5314 44.4761   1
  23   3  -1 301.279 58.8051   1
 -23  -3   1 390.863 65.0974   1
  22   3  -1 52.3614 40.9850   1
  22  -3  -1 119.741 44.4011   1
 -22  -3   1 129.744 51.1751   1
 -22   3   1 88.1155 40.2264   1
  21   3  -1-8.89835 44.3194   1
  21  -3  -1 27.2738 38.7341   1
 -21  -3   1 9.12898 42.6059   1
 -21   3   1 26.4075 38.7336   1
  20   3  -1 8.83551 36.3625   1
  20  -3  -1-35.8655 42.4191   1
 -20  -3   1 35.8088 39.3866   1
 -20   3   1-26.2919 42.5673   1
  19  -3  -1 801.583 85.0489   1
 -19  -3   1 803.786 80.2504   1
 -19   3   1 691.648 78.4033   1
  18   3  -1 287.600 50.8179   1
  18  -3  -1 389.258 60.2765   1
 -18   3   1 210.613 49.6860   1
  17   3  -1 103.093 42.4742   1
 -17  -3   1 74.6861 41.5468   1
  16  -3  -1 57.1691 32.4991   1
 -16   3   1 54.8001 29.3229   1
  15   3  -1 11696.2 600.916   1
  15  -3  -1 11910.1 597.214   1
 -15  -3   1 10497.6 590.995   1
 -15   3   1 11667.2 596.181   1
  14   3  -1 281.895 51.9873   1
  14  -3  -1 356.174 50.8712   1
 -14  -3   1 317.775 54.1356   1
 -14   3   1 363.137 53.2058   1
  13   3  -1 33882.9 1766.67   1
 -13  -3   1 37373.4 1770.01   1
  13  -3  -1 35759.2 1766.94   1
 -13   3   1 36747.7 1766.78   1
 -12  -3   1 541.257 60.7527   1
  12   3  -1 520.139 61.0214   1
 -12   3   1 636.568 62.1416   1
 -11  -3   1 180.631 37.9641   1
 -11   3   1 187.624 34.9460   1
  11  -3  -1 140.745 33.8226   1
  11   3  -1 126.568 31.2613   1
  10   3  -1 871.620 75.2696   1
  10  -3  -1 970.133 73.9600   1
 -10  -3   1 776.090 71.7543   1
 -10   3   1 835.919 70.2508   1
   9   3  -1 35900.0 1699.68   1
  -9   3   1 31805.0 1693.20   1
   9  -3  -1 36593.9 1697.16   1
  -9  -3   1 34811.9 1699.18   1
   8   3  -1 3914.79 209.412   1
  -8   3   1 3521.98 202.561   1
  -8  -3   1 3572.18 206.405   1
   8  -3  -1 3665.87 204.223   1
   7   3  -1 20517.9 1009.89   1
  -7   3   1 21220.0 1005.17   1
   7  -3  -1 19673.2 1004.58   1
  -7  -3   1 20237.5 1008.34   1
  -6  -3   1 10155.4 510.241   1
   6   3  -1 9976.30 509.598   1
   5  -3  -1 72199.5 3547.79   1
  -5  -3   1 73506.2 3552.28   1
  -5   3   1 74124.6 3548.40   1
   5   3  -1 74654.5 3553.01   1
   4  -3  -1 6958.28 359.246   1
  -4  -3   1 7626.71 365.668   1
   4   3  -1 6570.94 363.331   1
  -4   3   1 7425.74 359.728   1
  -3  -3   1 81.3520 21.9086   1
   3  -3  -1 48.5152 17.3805   1
  -3   3   1 81.2423 18.1552   1
   3   3  -1 58.5952 21.1270   1
  -2  -3   1 13355.8 641.148   1
   2   3  -1 12226.3 639.338   1
  -2   3   1 12554.0 637.012   1
   2  -3  -1 13898.5 638.619   1
  -1  -3   1 239.202 28.2656   1
   1  -3  -1 219.928 26.3373   1
   0  -3  -1 84328.1 3814.01   1
   0   3  -1 75857.9 3815.17   1
   0   3   1 76967.4 3812.24   1
   0  -3   1 79779.8 3816.00   1
  -1  -3  -1 421588. 18706.4   1
   1  -3   1 408144. 18707.4   1
  -1   3  -1 407253. 18706.5   1
   2  -3   1 894.950 59.6883   1
  -2   3  -1 759.773 56.6477   1
  -2  -3  -1 871.305 57.8835   1
   2   3   1 806.630 56.9600   1
   3  -3   1 434.817 44.3878   1
  -3   3  -1 554.458 46.6095   1
   3   3   1 510.979 47.5570   1
  -4  -3  -1 972.969 68.6276   1
   4   3   1 898.607 66.7440   1
   5  -3   1 4140.18 216.273   1
  -5   3  -1 3990.17 215.177   1
   5   3   1 3671.58 216.667   1
  -5  -3  -1 4046.74 218.929   1
  -6  -3  -1 294.327 39.8242   1
   6  -3   1 290.232 37.8126   1
  -6   3  -1 374.974 40.7489   1
   6   3   1 214.449 40.0795   1
  -7   3  -1 8309.90 456.477   1
   7  -3   1 9428.02 461.174   1
  -7  -3  -1 8793.80 461.241   1
   7   3   1 9294.29 462.747   1
  -8   3  -1 41036.1 1977.68   1
   8  -3   1 39852.3 1977.01   1
  -8  -3  -1 38584.3 1977.70   1
   8   3   1 42778.4 1981.49   1
  -9   3  -1 17312.2 864.706   1
   9  -3   1 17064.8 863.876   1
  -9  -3  -1 16834.1 866.155   1
   9   3   1 17752.2 866.879   1
 -10   3  -1 41267.4 1997.42   1
  10  -3   1 40304.4 1997.53   1
 -11  -3  -1 19881.2 1007.01   1
  11   3   1 20272.4 1006.34   1
 -12   3  -1 743.685 72.0999   1
  12  -3   1 739.538 73.4162   1
 -12  -3  -1 791.439 76.4012   1
  12   3   1 649.706 72.0736   1
 -13   3  -1 2150.45 143.531   1
  13  -3   1 2090.51 144.097   1
 -13  -3  -1 1985.36 140.709   1
  13   3   1 2101.06 146.791   1
 -14   3  -1 1963.56 137.992   1
  14  -3   1 2070.30 140.121   1
 -14  -3  -1 1659.59 128.773   1
  14   3   1 2019.69 141.816   1
 -15   3  -1 5708.15 317.307   1
  15  -3   1 5408.44 317.114   1
 -16   3  -1 2739.66 174.823   1
  16  -3   1 2711.90 175.773   1
 -16  -3  -1 2307.50 168.409   1
  16   3   1 2751.38 176.714   1
 -17   3  -1 110.331 44.0200   1
  17  -3   1 86.6783 41.2578   1
 -17  -3  -1 68.5705 42.4062   1
  17   3   1 113.241 40.3378   1
 -18   3  -1 927.684 93.0038   1
  18  -3   1 1033.09 95.5733   1
 -18  -3  -1 985.090 95.7715   1
  18   3   1 774.749 89.5209   1
 -19  -3  -1 54.0099 37.8573   1
  19   3   1 89.6929 45.3387   1
 -20   3  -1-43.5797 41.2342   1
  20  -3   1 18.1075 41.0592   1
 -20  -3  -1 37.0568 37.4397   1
  20   3   1-8.63295 36.1577   1
 -21   3  -1 122.355 48.2351   1
  21  -3   1 45.6937 41.6430   1
 -22   3  -1 113.521 46.4474   1
  22  -3   1 146.868 49.3058   1
 -22  -3  -1 140.001 41.2652   1
  22   3   1 96.2375 43.9758   1
 -23   3  -1 86.9325 47.8875   1
  23  -3   1 27.3261 41.3993   1
 -24   3  -1 224.902 55.0449   1
  24  -3   1 161.138 50.5994   1
 -24  -3  -1 213.391 47.8360   1
  24   3   1 181.294 45.0171   1
 -25  -3  -1 16.7307 43.7233   1
  25   3   1 92.6780 47.7769   1
 -26  -4   1 8.12473 44.2350   1
  26   4  -1 8.48125 40.6644   1
 -25  -4   1-8.56076 47.1085   1
  25   4  -1 76.9953 44.1658   1
 -24   4   1 221.256 55.2796   1
  24  -4  -1 318.476 61.8207   1
 -23   4   1 374.440 60.1390   1
  23  -4  -1 382.527 60.0917   1
 -23  -4   1 408.084 69.4705   1
  23   4  -1 280.523 59.6096   1
 -22   4   1 151.319 48.9207   1
  22  -4  -1 127.701 48.0589   1
 -21   4   1 326.197 59.7803   1
  21  -4  -1 154.610 51.8969   1
 -21  -4   1 287.403 58.4017   1
  21   4  -1 225.316 55.5845   1
 -20   4   1 17.3065 36.2580   1
  20  -4  -1 9.04304 32.2476   1
 -20  -4   1 44.0737 47.5093   1
  20   4  -1 27.0958 40.3671   1
 -19   4   1 135.601 43.3506   1
  19  -4  -1 133.313 44.3355   1
 -19  -4   1 183.357 49.5218   1
  19   4  -1 169.721 48.1975   1
 -18   4   1 206.905 48.4932   1
  18  -4  -1 164.769 44.5357   1
 -18  -4   1 117.577 39.0309   1
  18   4  -1 238.977 48.1802   1
 -17  -4   1-7.88132 33.0117   1
 -16   4   1 1206.80 103.485   1
  16  -4  -1 1398.32 111.160   1
 -16  -4   1 1451.81 112.691   1
  16   4  -1 1334.85 112.538   1
 -15   4   1 29.6819 32.1442   1
  15  -4  -1-7.80343 29.1187   1
 -15  -4   1 23.6156 30.0052   1
  15   4  -1 24.2741 29.5292   1
 -14   4   1 20037.6 1027.46   1
  14  -4  -1 22206.3 1034.48   1
 -14  -4   1 21531.3 1035.57   1
  14   4  -1 18611.7 1025.75   1
  13  -4  -1 6479.11 351.845   1
 -13  -4   1 6422.60 354.703   1
  13   4  -1 6306.56 351.600   1
 -12  -4   1 7591.18 404.352   1
  12   4  -1 7360.76 401.380   1
 -11   4   1 3202.40 183.542   1
 -11  -4   1 3036.24 185.305   1
  11   4  -1 2905.01 187.215   1
 -10   4   1 19723.4 937.194   1
  10  -4  -1 18392.5 935.806   1
 -10  -4   1 19060.6 940.235   1
  10   4  -1 17871.7 938.973   1
   9  -4  -1 1295.94 95.7557   1
  -9  -4   1 1367.02 97.9416   1
  -9   4   1 1370.27 96.1032   1
   9   4  -1 1338.41 97.4370   1
   8  -4  -1 55416.4 2687.53   1
  -8  -4   1 55169.0 2693.30   1
  -8   4   1 61086.4 2689.97   1
   8   4  -1 49756.3 2690.48   1
   7  -4  -1 6236.04 318.596   1
  -7  -4   1 5724.54 320.934   1
   7   4  -1 5476.60 319.536   1
   6  -4  -1 62140.5 3066.50   1
  -6  -4   1 59023.7 3071.16   1
   6   4  -1 68037.1 3074.92   1
  -6   4   1 64902.5 3066.34   1
  -5  -4   1 13747.4 686.608   1
   5   4  -1 13732.9 688.111   1
  -4  -4   1 122751. 5888.67   1
   4  -4  -1 123360. 5886.09   1
  -4   4   1 123801. 5884.73   1
   4   4  -1 118576. 5889.14   1
  -3   4   1 785.311 56.4609   1
   3  -4  -1 782.083 58.0771   1
  -2   4   1 3618.81 194.224   1
   2  -4  -1 3692.54 194.287   1
  -1  -4   1 84326.2 3883.68   1
   1   4  -1 75040.0 3882.39   1
  -1   4   1 83210.2 3881.06   1
   1  -4  -1 79595.9 3880.50   1
   0  -4  -1 85212.5 4191.60   1
   0   4   1 94248.1 4192.06   1
   0   4  -1 82903.9 4192.82   1
   0  -4   1 85410.4 4192.80   1
  -1  -4  -1 8224.55 425.248   1
   1  -4   1 8206.31 426.364   1
  -1   4  -1 8762.30 427.358   1
   1   4   1 8653.35 425.424   1
   3   4   1 1264.66 78.3904   1
  -3  -4  -1 1100.79 76.1174   1
   3  -4   1 1175.20 77.7656   1
   4   4   1 28990.7 1420.33   1
  -4  -4  -1 29005.9 1419.92   1
  -4   4  -1 30023.1 1418.88   1
   4  -4   1 28159.3 1418.10   1
  -5  -4  -1 53954.7 2599.54   1
  -5   4  -1 55981.3 2597.74   1
   5  -4   1 57336.6 2598.71   1
   6   4   1 108297. 4598.42   1
  -6  -4  -1 101650. 4596.55   1
  -6   4  -1 96698.4 4592.13   1
   7   4   1 9141.60 470.808   1
   7  -4   1 9629.02 469.416   1
  -7   4  -1 8940.92 465.829   1
  -7  -4  -1 8580.79 469.075   1
   8  -4   1 61.3721 24.7923   1
  -8  -4  -1 70.9967 26.2616   1
  -8   4  -1 75.5942 28.3855   1
   8   4   1 82.9487 28.2453   1
   9   4   1 47786.8 2316.65   1
   9  -4   1 46729.6 2314.51   1
  -9   4  -1 47041.2 2313.98   1
  -9  -4  -1 48300.5 2317.45   1
 -10  -4  -1 4567.85 253.988   1
  10  -4   1 4505.72 252.211   1
 -10   4  -1 4203.30 248.318   1
  10   4   1 4342.65 251.856   1
 -11  -4  -1 15367.0 771.711   1
  11  -4   1 15492.0 771.849   1
 -11   4  -1 15347.5 768.591   1
  11   4   1 14386.2 768.391   1
 -12  -4  -1 10039.0 504.790   1
  12  -4   1 9078.97 497.688   1
 -12   4  -1 9860.56 498.739   1
  12   4   1 8868.15 496.067   1
 -13  -4  -1 3823.22 227.588   1
  13  -4   1 3767.65 225.400   1
 -13   4  -1 3492.37 222.009   1
  13   4   1 3815.58 225.874   1
 -14  -4  -1 5562.15 331.567   1
  14  -4   1 6425.49 337.942   1
 -14   4  -1 6181.23 333.994   1
  14   4   1 5699.97 335.586   1
 -15  -4  -1 1222.39 99.4939   1
  15  -4   1 1065.44 98.5106   1
  15   4   1 1201.93 106.657   1
 -16  -4  -1 580.567 67.9831   1
  16  -4   1 595.407 72.7780   1
 -16   4  -1 689.747 74.4622   1
  16   4   1 751.726 78.4177   1
 -17  -4  -1 17.1625 32.0754   1
  17  -4   1 34.9100 40.7802   1
 -17   4  -1 99.9329 42.0268   1
  17   4   1 35.5173 31.7153   1
  18  -4   1 872.680 89.5052   1
 -18   4  -1 951.553 89.6226   1
 -19  -4  -1 1009.66 93.2936   1
  20  -4   1 9.04614 41.0439   1
 -20   4  -1 52.6156 45.2584   1
  20   4   1 17.7428 41.4177   1
 -21  -4  -1-9.08134 44.1087   1
  21  -4   1-27.1216 37.8647   1
 -21   4  -1 17.6446 36.3081   1
  21   4   1 26.5653 46.2000   1
 -22  -4  -1 84.2868 52.0472   1
  22  -4   1 26.9986 44.3038   1
 -22   4  -1 8.80952 42.8253   1
  22   4   1 33.5849 38.1187   1
 -23  -4  -1 130.084 50.3032   1
 -23   4  -1 96.1380 47.8782   1
  23   4   1 103.798 42.8791   1
 -24  -4  -1 33.4568 39.5704   1
  24  -4   1-8.85706 39.5723   1
 -24   4  -1-34.3199 41.6739   1
  24   4   1 8.54002 37.5733   1
 -25  -4  -1 118.520 49.2158   1
 -25   4  -1 183.779 50.7515   1
  25   4   1 108.686 47.3460   1
 -26  -5   1 16.5836 44.7013   1
  26   5  -1 41.5110 42.8538   1
 -24  -5   1 125.150 51.3827   1
 -24   5   1 86.5636 45.4933   1
  24   5  -1 130.653 46.2709   1
 -23  -5   1 170.054 50.8054   1
  23  -5  -1 115.199 46.3839   1
 -23   5   1 191.287 49.3911   1
  23   5  -1 176.591 45.7087   1
 -22  -5   1 472.778 66.1530   1
  22  -5  -1 542.723 71.6030   1
 -22   5   1 507.455 69.1910   1
  22   5  -1 487.000 69.6705   1
 -21  -5   1 371.601 59.8506   1
  21  -5  -1 336.077 57.9798   1
 -21   5   1 313.626 59.0010   1
  21   5  -1 336.248 57.5747   1
 -20  -5   1 26.4903 43.9827   1
  20   5  -1 9.14597 40.8719   1
  19  -5  -1 140.835 46.4718   1
 -19   5   1 213.056 51.4356   1
  19   5  -1 263.004 53.9435   1
 -18  -5   1 507.987 67.1625   1
  18   5  -1 598.696 74.3798   1
 -18   5   1 533.071 66.5458   1
  18  -5  -1 438.751 64.0427   1
  17  -5  -1 895.028 86.9595   1
  17   5  -1 874.408 88.4947   1
 -17   5   1 801.862 84.1495   1
 -17  -5   1 926.435 87.6624   1
 -16  -5   1 83.1238 31.9658   1
  16  -5  -1 97.0976 39.5381   1
  16   5  -1 91.5692 36.8792   1
 -16   5   1 93.9817 37.3030   1
  15  -5  -1 2016.49 138.198   1
 -15   5   1 1831.15 133.577   1
  14   5  -1 382.805 56.5789   1
 -14  -5   1 302.662 54.1514   1
 -14   5   1 402.612 53.0772   1
  14  -5  -1 313.146 50.7068   1
  13   5  -1 17065.5 837.689   1
 -13  -5   1 17503.7 838.765   1
 -13   5   1 15388.1 829.075   1
  13  -5  -1 16019.8 832.368   1
  12   5  -1 4857.10 260.401   1
 -12  -5   1 4279.46 253.256   1
  12  -5  -1 4119.47 248.712   1
  11   5  -1 20320.9 996.724   1
 -11   5   1 19405.9 989.393   1
  11  -5  -1 19219.7 989.033   1
 -11  -5   1 20533.1 996.305   1
 -10   5   1 6209.76 329.310   1
  10  -5  -1 6023.20 329.124   1
   9   5  -1 1847.96 130.196   1
  -9   5   1 2153.59 129.898   1
   9  -5  -1 1897.61 126.582   1
  -9  -5   1 2104.77 134.412   1
   8   5  -1 3340.25 210.870   1
  -8   5   1 3828.90 208.270   1
   8  -5  -1 3899.03 209.539   1
  -8  -5   1 3628.23 213.687   1
   7   5  -1 44263.3 2142.96   1
  -7   5   1 44578.3 2137.77   1
   7  -5  -1 43930.0 2137.02   1
  -7  -5   1 42814.7 2141.68   1
   6   5  -1 8875.98 486.918   1
  -6   5   1 10377.3 484.340   1
   6  -5  -1 9940.74 483.756   1
  -6  -5   1 8550.00 486.703   1
   5   5  -1 80091.0 4089.70   1
   5  -5  -1 86246.5 4088.47   1
  -5  -5   1 82509.6 4092.05   1
  -5   5   1 89300.6 4088.36   1
  -4   5   1 22312.8 1098.05   1
   4  -5  -1 21565.3 1097.60   1
  -4  -5   1 22453.3 1102.67   1
   4   5  -1 23334.8 1103.65   1
  -3  -5   1 50717.0 2529.60   1
   3   5  -1 53655.1 2530.03   1
  -2  -5   1 1985.36 114.266   1
   2   5  -1 1699.78 110.301   1
  -1  -5   1 46921.4 2370.12   1
   1   5  -1 50887.5 2370.85   1
   0  -5   1 63940.4 3299.77   1
   0   5  -1 73479.8 3304.01   1
   1  -5   1 60362.0 3001.30   1
   1   5   1 61988.7 2998.46   1
  -1  -5  -1 61338.0 2998.65   1
  -1   5  -1 64440.1 3001.57   1
  -2  -5  -1 4590.78 252.822   1
   2  -5   1 4530.12 252.879   1
   2   5   1 5179.98 255.811   1
   3  -5   1 124863. 6587.35   1
   3   5   1 146043. 6590.38   1
  -3  -5  -1 139350. 6589.01   1
  -3   5  -1 137901. 6587.66   1
   4   5   1 23387.3 1091.90   1
  -4  -5  -1 21198.0 1088.08   1
  -4   5  -1 23202.4 1088.57   1
   4  -5   1 20741.1 1087.06   1
   5   5   1 5243.99 277.719   1
  -5  -5  -1 5082.94 276.603   1
  -5   5  -1 5520.81 274.622   1
   5  -5   1 4449.30 273.205   1
   6   5   1 290.463 43.3066   1
  -6  -5  -1 259.277 41.4057   1
  -6   5  -1 219.850 34.2539   1
   6  -5   1 214.844 34.2923   1
   7   5   1 567.442 55.2663   1
  -7  -5  -1 472.900 52.3227   1
   7  -5   1 474.417 51.1517   1
   8   5   1 19232.2 901.954   1
  -8  -5  -1 18175.5 900.426   1
  -8   5  -1 18533.6 897.419   1
   8  -5   1 16134.1 892.586   1
   9   5   1 22565.3 1138.11   1
   9  -5   1 23591.6 1136.17   1
  -9   5  -1 23440.3 1134.68   1
  -9  -5  -1 21678.2 1136.99   1
 -10  -5  -1 37617.1 1833.61   1
  10   5   1 36923.4 1832.29   1
  11  -5   1 3415.42 189.345   1
  11   5   1 3182.77 191.714   1
 -11  -5  -1 3238.75 191.115   1
  12  -5   1 1297.25 103.245   1
 -12  -5  -1 1272.60 105.175   1
 -12   5  -1 1102.87 96.4564   1
  13  -5   1 3089.43 198.040   1
  13   5   1 3033.72 197.260   1
 -13  -5  -1 3549.45 205.861   1
 -13   5  -1 3273.11 198.122   1
  14  -5   1 4073.28 243.443   1
 -15  -5  -1 1196.76 103.572   1
  15   5   1 1437.38 113.585   1
 -16  -5  -1 166.176 46.0458   1
  16  -5   1 118.230 43.4426   1
 -16   5  -1 90.2681 41.7503   1
  16   5   1 99.7285 42.6868   1
 -17  -5  -1 86.9518 37.1104   1
  17  -5   1 51.8917 40.5628   1
 -17   5  -1 75.3916 39.3012   1
  17   5   1 128.218 46.8369   1
 -18  -5  -1 567.010 68.6360   1
  18  -5   1 625.713 71.8924   1
 -18   5  -1 494.996 68.3635   1
  18   5   1 601.147 73.1924   1
 -19  -5  -1 369.591 60.2462   1
  19   5   1 306.401 57.0413   1
 -19   5  -1 388.044 61.3637   1
  19  -5   1 277.156 52.6434   1
  20  -5   1 1714.36 130.005   1
 -20  -5  -1 1672.28 128.565   1
 -20   5  -1 1514.51 125.517   1
  20   5   1 1554.47 127.068   1
 -21  -5  -1-35.6138 48.4739   1
  21  -5   1 8.95673 37.5150   1
 -21   5  -1-8.66002 39.8481   1
  21   5   1 8.93571 41.6998   1
 -22  -5  -1 313.305 58.6418   1
  22  -5   1 203.259 50.9843   1
 -22   5  -1 318.790 58.4880   1
  22   5   1 169.462 48.5420   1
 -23  -5  -1 333.984 60.1522   1
  23   5   1 344.862 54.8248   1
  24  -5   1 68.8703 41.9934   1
 -24   5  -1 92.4842 48.6503   1
 -25  -6   1-17.3382 42.6434   1
  25   6  -1 8.44785 41.5551   1
 -24  -6   1 245.077 57.8611   1
  24   6  -1 77.7104 46.6608   1
  23  -6  -1 197.973 55.3114   1
 -23   6   1 258.148 57.3049   1
 -22  -6   1 404.089 64.9908   1
  22  -6  -1 441.440 66.1088   1
 -22   6   1 390.474 67.7303   1
  22   6  -1 504.663 66.8665   1
  21  -6  -1 815.388 85.1622   1
 -21   6   1 706.139 82.7141   1
 -20  -6   1 469.207 63.4852   1
  20  -6  -1 556.721 67.1904   1
 -20   6   1 497.224 67.1210   1
  20   6  -1 413.848 69.2764   1
 -19  -6   1 162.679 48.7302   1
  19  -6  -1 217.408 51.2882   1
 -19   6   1 145.937 47.4660   1
  19   6  -1 170.022 52.6040   1
 -18  -6   1 987.702 90.2210   1
  18  -6  -1 724.594 85.1883   1
 -18   6   1 1032.99 95.6544   1
  18   6  -1 958.301 93.9926   1
 -17   6   1 368.906 58.1114   1
 -17  -6   1 234.482 47.5290   1
  17   6  -1 324.192 54.5869   1
  17  -6  -1 315.580 53.6288   1
 -16  -6   1 3356.37 211.536   1
  16   6  -1 3348.07 211.237   1
  15  -6  -1 242.015 48.1874   1
 -15  -6   1 226.490 49.5081   1
  15   6  -1 246.689 50.6367   1
 -15   6   1 176.767 41.0131   1
  14   6  -1 626.862 70.7535   1
  14  -6  -1 696.877 72.1707   1
 -14   6   1 570.581 67.2145   1
 -14  -6   1 754.497 76.3504   1
  13   6  -1 997.101 90.2698   1
  13  -6  -1 1115.58 92.2023   1
 -13  -6   1 1073.45 93.3834   1
 -13   6   1 1069.69 90.9234   1
  12   6  -1 19422.1 942.432   1
 -12   6   1 18596.0 935.333   1
 -12  -6   1 18732.4 941.100   1
  12  -6  -1 17806.1 934.649   1
 -11  -6   1 289.135 43.9576   1
  11   6  -1 241.761 42.6393   1
  10   6  -1 4184.47 248.791   1
 -10   6   1 4781.19 248.609   1
  10  -6  -1 4291.51 245.476   1
 -10  -6   1 4130.24 248.309   1
  -9   6   1 235.360 37.4592   1
   8   6  -1 82.5691 32.5741   1
  -8   6   1 70.0238 25.7125   1
   8  -6  -1 61.9650 28.6001   1
  -8  -6   1 76.2224 35.4464   1
   7   6  -1 9596.60 468.649   1
  -7   6   1 8517.35 459.432   1
   7  -6  -1 8658.31 460.900   1
  -7  -6   1 9115.02 466.174   1
   6   6  -1 8653.26 453.030   1
   6  -6  -1 8788.52 452.052   1
  -6  -6   1 8706.33 453.073   1
  -6   6   1 8712.56 449.852   1
  -5   6   1 6600.73 348.191   1
   5   6  -1 6584.61 353.645   1
   5  -6  -1 6786.29 352.295   1
  -5  -6   1 6615.98 353.349   1
  -4   6   1 8683.88 450.398   1
   4   6  -1 8935.41 455.482   1
   4  -6  -1 9189.97 452.758   1
  -4  -6   1 8405.43 454.043   1
  -3   6   1 13129.8 652.980   1
   3   6  -1 12360.5 653.310   1
   3  -6  -1 13433.7 652.600   1
  -3  -6   1 13059.0 655.251   1
  -2   6   1 175496. 8573.93   1
   2   6  -1 173009. 8574.84   1
   2  -6  -1 180085. 8574.09   1
  -2  -6   1 184653. 8577.39   1
   1   6  -1 34243.4 1658.27   1
  -1   6   1 37206.5 1658.61   1
  -1  -6   1 32642.1 1657.82   1
   1  -6  -1 31982.6 1655.66   1
   0   6  -1 66173.6 3019.81   1
   0   6   1 59020.3 3012.30   1
   0  -6   1 62776.2 3015.11   1
   0  -6  -1 62020.9 3015.27   1
  -1   6  -1 16306.3 788.355   1
   1   6   1 14760.6 783.925   1
   1  -6   1 16771.6 788.419   1
  -1  -6  -1 15530.3 785.448   1
  -2   6  -1 56783.9 2759.86   1
   2  -6   1 58947.8 2761.58   1
   2   6   1 57562.4 2760.73   1
  -2  -6  -1 54535.6 2759.22   1
   3  -6   1 4255.11 235.833   1
  -3  -6  -1 4342.48 235.913   1
  -3   6  -1 4291.79 235.694   1
   3   6   1 4214.38 235.346   1
   4  -6   1 24642.1 1290.32   1
  -4   6  -1 26531.5 1291.91   1
   4   6   1 26871.7 1293.26   1
  -4  -6  -1 27042.1 1293.39   1
   5  -6   1 13196.9 651.669   1
  -5   6  -1 12273.0 649.067   1
   5   6   1 12841.4 653.421   1
  -5  -6  -1 13136.4 652.795   1
   6  -6   1 4868.22 274.147   1
  -6   6  -1 5071.53 272.944   1
   6   6   1 5002.66 276.782   1
  -6  -6  -1 4977.86 276.393   1
   7  -6   1 2990.26 174.785   1
  -7   6  -1 2974.92 173.199   1
   7   6   1 2708.13 174.641   1
  -7  -6  -1 2763.13 175.440   1
  -8   6  -1 13728.0 645.382   1
   8  -6   1 11514.8 641.639   1
   9   6   1 7299.07 375.685   1
  -9  -6  -1 6503.86 372.665   1
  10  -6   1 947.501 86.7407   1
 -10   6  -1 843.393 82.0531   1
  10   6   1 979.138 86.0600   1
  11   6   1 14753.1 728.465   1
 -11   6  -1 13697.4 723.549   1
  11  -6   1 14437.0 724.299   1
 -11  -6  -1 13772.4 725.396   1
  12   6   1 2291.71 158.071   1
 -12   6  -1 2423.55 159.665   1
  12  -6   1 2329.68 158.410   1
 -12  -6  -1 2626.16 164.270   1
  13  -6   1 1217.01 100.415   1
  14   6   1 2037.04 144.732   1
  14  -6   1 2020.38 142.770   1
 -14  -6  -1 1856.91 144.640   1
 -14   6  -1 2188.61 146.736   1
 -15   6  -1 249.510 50.1345   1
  15   6   1 215.319 50.7255   1
 -15  -6  -1 129.094 41.7329   1
  15  -6   1 187.869 46.2840   1
  16   6   1 718.739 83.1291   1
  16  -6   1 703.815 75.4415   1
 -16   6  -1 677.161 76.2166   1
 -16  -6  -1 731.157 78.5854   1
  17  -6   1 1566.14 124.483   1
 -17   6  -1 1695.13 127.671   1
 -18   6  -1 8.57394 38.3375   1
  18   6   1 78.2884 51.0799   1
 -18  -6  -1 8.24127 35.1404   1
  18  -6   1 52.2037 37.0954   1
  19   6   1 2899.48 200.972   1
  19  -6   1 3274.80 203.223   1
 -19  -6  -1 3192.84 202.280   1
 -19   6  -1 3123.60 202.898   1
  20  -6   1-17.7263 37.1224   1
 -20   6  -1 8.74471 37.8682   1
  21   6   1 1022.48 100.952   1
  22  -6   1 186.911 49.9423   1
 -22   6  -1 113.320 47.0172   1
  23   6   1 78.1037 47.9284   1
  23  -6   1 70.2811 35.1165   1
 -23  -6  -1 35.1559 43.9900   1
 -23   6  -1 165.164 47.5301   1
  24   6   1 8.26812 42.6565   1
 -24  -6  -1 17.4954 46.6438   1
 -24   6  -1-8.62051 45.4740   1
 -25  -7   1 84.4685 49.7167   1
  25   7  -1 58.3200 45.4872   1
 -23  -7   1 129.247 40.6661   1
  23   7  -1 123.759 41.1266   1
 -22  -7   1 69.9768 46.2839   1
  22   7  -1 82.3128 46.7862   1
  21   7  -1 603.593 78.2485   1
 -21  -7   1 766.230 78.0784   1
  21  -7  -1 710.567 77.9108   1
 -21   7   1 516.091 72.7397   1
 -20   7   1 423.396 63.7493   1
  20  -7  -1 294.234 57.6831   1
 -20  -7   1 475.510 69.4414   1
  20   7  -1 367.737 64.1135   1
 -19   7   1-8.70190 38.3137   1
  19  -7  -1 17.5981 38.1315   1
 -19  -7   1 52.1857 41.7260   1
  19   7  -1 64.6976 46.0519   1
 -18   7   1 51.2724 35.9459   1
 -18  -7   1 70.9221 40.3423   1
  18  -7  -1 95.0152 37.5527   1
  18   7  -1 60.9641 42.4322   1
 -17   7   1 1320.26 114.163   1
  17  -7  -1 1282.49 112.309   1
 -17  -7   1 1507.11 118.430   1
  17   7  -1 1572.13 120.392   1
  16  -7  -1 165.380 46.4187   1
 -16  -7   1 148.010 48.8243   1
 -16   7   1 105.414 40.9392   1
  16   7  -1 145.028 48.3171   1
 -15   7   1 1521.80 119.838   1
  15  -7  -1 1577.49 123.276   1
 -15  -7   1 1680.52 125.519   1
  15   7  -1 1763.96 128.841   1
 -14   7   1 1363.79 110.372   1
  14  -7  -1 1587.10 115.440   1
 -14  -7   1 1431.52 116.117   1
  14   7  -1 1326.71 113.378   1
  13  -7  -1 1765.88 134.228   1
  13   7  -1 1889.79 140.322   1
 -13   7   1 1861.90 135.465   1
  12  -7  -1 1641.31 121.048   1
  12   7  -1 1465.34 118.446   1
 -12  -7   1 1834.00 125.342   1
 -12   7   1 1668.58 119.146   1
  11  -7  -1 9154.05 463.238   1
  11   7  -1 9357.66 468.846   1
 -11   7   1 7908.92 456.191   1
 -11  -7   1 8603.95 464.069   1
 -10  -7   1 545.670 64.6928   1
  10   7  -1 601.637 64.7426   1
   9  -7  -1 1388.84 102.817   1
  -9  -7   1 1374.72 106.496   1
  -9   7   1 1466.64 103.393   1
   9   7  -1 1356.34 108.199   1
  -8   7   1 35.3865 26.3959   1
  -8  -7   1 20.0204 34.0705   1
   8   7  -1 40.8849 33.9703   1
  -7   7   1 30222.3 1393.53   1
   7  -7  -1 26354.1 1391.02   1
   6   7  -1 603.501 60.0411   1
  -6  -7   1 571.821 58.9029   1
  -6   7   1 573.816 57.6758   1
   6  -7  -1 711.164 62.1986   1
   5  -7  -1 22191.4 1121.81   1
   5   7  -1 22799.9 1127.07   1
  -5  -7   1 22754.3 1125.98   1
  -5   7   1 23006.5 1122.32   1
   4  -7  -1 9264.48 482.930   1
   4   7  -1 9402.76 485.348   1
  -4  -7   1 9389.67 486.026   1
  -4   7   1 9481.53 482.999   1
   3  -7  -1 23380.6 1195.49   1
   3   7  -1 23583.3 1198.50   1
  -3  -7   1 24727.2 1199.99   1
  -3   7   1 25547.9 1199.06   1
   2  -7  -1 913.649 72.4619   1
   2   7  -1 915.282 73.0679   1
  -2  -7   1 914.227 75.1744   1
  -2   7   1 1037.48 75.1650   1
  -1  -7   1 46273.6 2289.20   1
   1  -7  -1 46374.5 2287.01   1
  -1   7   1 48849.7 2288.29   1
   1   7  -1 46582.6 2289.10   1
   0  -7   1 554.200 54.7684   1
   0   7   1 611.226 54.9429   1
   0  -7  -1 486.159 51.9207   1
   0   7  -1 659.370 57.7507   1
   1  -7   1 20.8556 24.6817   1
   1   7   1-10.0057 26.4042   1
  -1  -7  -1 60.6059 28.3388   1
  -1   7  -1 5.27009 23.9159   1
   2  -7   1 24003.3 1142.88   1
   2   7   1 21477.7 1139.10   1
  -2  -7  -1 21745.1 1139.94   1
  -2   7  -1 25595.5 1145.12   1
   3  -7   1 54913.8 2720.13   1
  -3   7  -1 56094.6 2719.94   1
  -3  -7  -1 55068.8 2720.44   1
   3   7   1 57983.8 2722.68   1
   4  -7   1 13033.5 669.134   1
  -4   7  -1 13059.1 668.033   1
  -4  -7  -1 13068.1 670.285   1
   4   7   1 13675.1 671.698   1
  -5   7  -1 97.4614 33.3581   1
   5  -7   1 126.173 33.6589   1
   5   7   1 74.3999 33.3487   1
  -5  -7  -1 66.0108 32.2971   1
   6  -7   1 513.380 59.4787   1
  -6   7  -1 627.664 61.6235   1
  -6  -7  -1 443.874 56.3383   1
   6   7   1 595.599 61.9501   1
   7  -7   1 128.997 38.7521   1
  -7   7  -1 148.609 38.4727   1
  -7  -7  -1 88.0358 33.9384   1
   7   7   1 181.332 39.9672   1
  -8  -7  -1 1216.42 94.2572   1
   8   7   1 989.144 87.3892   1
   9  -7   1 8488.01 438.866   1
  -9   7  -1 9041.27 439.825   1
  -9  -7  -1 7985.03 438.042   1
   9   7   1 7420.72 436.836   1
  10  -7   1 13075.3 657.265   1
 -10   7  -1 12004.6 650.913   1
 -10  -7  -1 13247.1 658.825   1
  10   7   1 12609.0 657.415   1
  11  -7   1 532.059 63.4833   1
 -11   7  -1 534.407 62.0133   1
 -11  -7  -1 505.433 66.5703   1
  11   7   1 514.503 65.6033   1
  12  -7   1 3570.52 216.518   1
 -12  -7  -1 3571.02 218.634   1
  12   7   1 3487.24 217.189   1
 -13   7  -1 2007.84 141.661   1
  13  -7   1 1896.77 141.771   1
 -13  -7  -1 2168.63 145.958   1
  13   7   1 2058.88 146.678   1
 -14  -7  -1 25.9183 40.9144   1
  14   7   1 50.1875 40.1462   1
  15  -7   1 2045.44 146.592   1
  15   7   1 1999.78 147.379   1
 -15  -7  -1 2002.46 149.239   1
 -15   7  -1 2236.17 150.668   1
 -16   7  -1 412.070 63.8925   1
  16  -7   1 474.013 65.6121   1
 -16  -7  -1 268.410 55.0389   1
  16   7   1 353.573 58.3460   1
 -17   7  -1-8.61093 33.4864   1
  17   7   1 26.8175 39.3295   1
  17  -7   1-34.4753 36.0990   1
 -17  -7  -1 8.70095 40.0357   1
  18  -7   1 1652.13 121.204   1
 -18  -7  -1 1354.36 115.433   1
 -18   7  -1 1449.69 119.205   1
  18   7   1 1334.80 118.859   1
 -19   7  -1 819.887 85.2023   1
  19  -7   1 697.163 79.2589   1
 -19  -7  -1 614.158 75.8279   1
  20  -7   1 948.935 94.4041   1
  20   7   1 1100.31 102.219   1
 -20  -7  -1 1168.56 101.100   1
 -20   7  -1 1036.53 99.7162   1
 -21   7  -1 26.4369 44.9598   1
  21  -7   1 17.8152 41.5854   1
 -21  -7  -1 60.9992 39.5378   1
  21   7   1-8.91392 32.5406   1
 -22  -7  -1 180.190 49.4451   1
 -22   7  -1 78.9226 48.6385   1
  22  -7   1 141.765 53.3075   1
  22   7   1 114.292 43.7048   1
 -23   7  -1-34.6169 46.6502   1
  23  -7   1-17.6399 42.8581   1
  24   7   1-16.7396 40.6598   1
 -24  -7  -1 50.8565 46.6208   1
  24   8  -1-34.2125 46.1097   1
 -24  -8   1-25.0091 43.0309   1
  23   8  -1 17.8416 32.5494   1
 -23  -8   1 8.53135 35.7379   1
 -22  -8   1 81.3208 44.2448   1
 -22   8   1 196.642 51.9180   1
  22   8  -1 98.9598 53.6741   1
 -21  -8   1 230.270 51.6952   1
 -21   8   1 294.445 57.4000   1
  21  -8  -1 291.969 57.3292   1
  21   8  -1 272.871 56.7201   1
 -20   8   1 531.947 74.0795   1
  20  -8  -1 562.077 75.2139   1
  20   8  -1 544.867 70.8455   1
  19  -8  -1 125.545 44.6833   1
 -19  -8   1 196.447 51.9958   1
 -19   8   1 122.749 45.7920   1
  18  -8  -1-26.5004 38.2626   1
 -18  -8   1 44.7315 41.7578   1
  18   8  -1 8.72056 35.9006   1
 -18   8   1 51.8322 41.9684   1
  17   8  -1 480.479 65.6177   1
 -17  -8   1 347.317 59.9815   1
 -17   8   1 348.273 59.3446   1
  17  -8  -1 355.976 56.2378   1
  16   8  -1 176.794 43.1878   1
  16  -8  -1 213.179 50.3203   1
 -16  -8   1 138.791 41.3236   1
 -16   8   1 182.505 49.4151   1
 -15  -8   1 3667.38 227.264   1
  15   8  -1 3631.74 225.805   1
  14  -8  -1 8.15134 30.4227   1
 -14   8   1 62.6486 38.0508   1
  14   8  -1-16.8651 35.9378   1
 -14  -8   1 33.6842 40.9153   1
  13  -8  -1-15.8036 32.5198   1
 -13   8   1 30.1855 35.7012   1
  13   8  -1-24.8710 37.5970   1
 -13  -8   1 16.2568 39.4803   1
  12  -8  -1 17530.6 879.340   1
 -12   8   1 16528.8 875.598   1
  12   8  -1 17330.2 883.803   1
 -12  -8   1 17953.7 883.697   1
  11  -8  -1 331.037 49.2912   1
 -11   8   1 310.214 47.4158   1
  11   8  -1 288.303 52.6735   1
 -11  -8   1 252.703 49.2880   1
  10  -8  -1 5154.61 294.570   1
 -10   8   1 5010.87 291.516   1
  10   8  -1 5355.87 297.806   1
 -10  -8   1 5391.54 299.979   1
   9  -8  -1 1883.56 132.890   1
   9   8  -1 2153.30 140.238   1
  -9   8   1 1811.59 129.066   1
  -9  -8   1 1886.52 134.321   1
   8   8  -1 332.409 51.7659   1
  -8  -8   1 282.172 49.4309   1
   7   8  -1 5243.14 291.104   1
  -7   8   1 5048.35 287.097   1
  -7  -8   1 5312.51 291.924   1
  -6  -8   1 5167.14 294.423   1
   6   8  -1 5318.62 294.600   1
  -6   8   1 5212.67 291.252   1
   6  -8  -1 5501.83 293.205   1
  -5   8   1 2917.52 169.896   1
   5  -8  -1 2667.42 167.884   1
  -4   8   1 7554.23 385.891   1
   4   8  -1 6925.29 385.390   1
   4  -8  -1 7501.70 386.227   1
  -4  -8   1 7088.59 387.384   1
  -3   8   1 14514.2 759.640   1
   3   8  -1 14698.5 762.109   1
   3  -8  -1 15658.0 761.299   1
  -3  -8   1 15629.1 765.141   1
  -2   8   1 43965.5 2035.46   1
   2   8  -1 42886.8 2035.68   1
   2  -8  -1 40198.6 2032.47   1
  -2  -8   1 39793.9 2033.51   1
  -1  -8   1 5853.71 292.961   1
   1  -8  -1 5374.91 288.886   1
  -1   8   1 5821.72 290.469   1
   0   8  -1 3721.62 207.492   1
   0   8   1 3456.53 203.247   1
   0  -8   1 3506.06 206.234   1
   0  -8  -1 3585.34 205.179   1
  -1   8  -1 2091.56 130.508   1
   1   8   1 2077.01 128.951   1
   1  -8   1 1935.87 126.898   1
  -1  -8  -1 1703.07 123.704   1
  -2   8  -1 12222.3 601.050   1
   2   8   1 12250.9 598.851   1
   2  -8   1 10762.7 596.116   1
  -2  -8  -1 11608.9 597.480   1
  -3   8  -1 13500.6 671.107   1
   3   8   1 13401.2 672.109   1
   3  -8   1 13125.2 670.535   1
  -3  -8  -1 12706.2 669.245   1
   4  -8   1 13735.1 688.551   1
  -4   8  -1 13053.5 684.453   1
   4   8   1 13602.5 688.435   1
  -4  -8  -1 13644.2 688.155   1
  -5   8  -1 394.194 49.6459   1
   5  -8   1 289.590 46.0006   1
   6   8   1 1066.33 90.9034   1
  -6  -8  -1 1181.34 92.7580   1
   7  -8   1 20136.2 1003.20   1
  -7   8  -1 20258.1 1001.89   1
   7   8   1 20816.1 1005.88   1
  -7  -8  -1 18716.5 1003.01   1
   8  -8   1 4312.33 247.740   1
  -8   8  -1 4076.76 244.702   1
   8   8   1 4343.70 249.491   1
  -8  -8  -1 4306.90 249.424   1
   9  -8   1 1532.75 111.045   1
  -9   8  -1 1372.49 104.771   1
  -9  -8  -1 1556.06 111.563   1
  10  -8   1 3042.58 189.545   1
 -10   8  -1 3112.12 188.202   1
 -10  -8  -1 2927.51 189.008   1
  10   8   1 2898.49 188.962   1
  11  -8   1 258.562 49.4669   1
  11   8   1 227.089 54.1277   1
 -11  -8  -1 262.192 51.2507   1
  12  -8   1 3045.50 191.754   1
 -12   8  -1 2992.17 189.717   1
  12   8   1 3094.14 195.471   1
 -12  -8  -1 2844.98 192.629   1
 -13  -8  -1 1773.72 135.607   1
  13   8   1 1938.13 138.136   1
  14  -8   1 226.907 49.2360   1
 -14   8  -1 335.358 55.4415   1
  14   8   1 190.538 50.1930   1
 -14  -8  -1 298.750 52.9551   1
  15  -8   1 145.381 49.2776   1
 -15   8  -1 276.037 53.6382   1
  15   8   1 189.804 48.3205   1
 -15  -8  -1 159.047 46.9985   1
  16  -8   1 433.774 63.8820   1
 -16   8  -1 415.317 65.3065   1
  16   8   1 502.199 67.9053   1
 -16  -8  -1 478.319 67.5711   1
 -17  -8  -1 1093.37 97.7028   1
  17   8   1 836.541 89.7274   1
  18   8   1 494.640 70.6004   1
 -18  -8  -1 630.253 73.1789   1
 -18   8  -1 607.011 71.6222   1
  19   8   1-9.31624 31.5847   1
 -19  -8  -1 8.66823 30.1514   1
 -19   8  -1 17.4666 39.6070   1
  19  -8   1 8.94065 34.7693   1
 -20  -8  -1 8.19282 38.7748   1
  20   8   1-66.7728 50.3298   1
 -21  -8  -1 59.1328 32.5197   1
 -21   8  -1 148.597 53.2992   1
  21  -8   1 134.169 49.8971   1
 -22  -8  -1 50.9824 41.8077   1
  22   8   1-8.69245 39.4324   1
 -23  -8  -1 58.0899 47.4319   1
  23   8   1-34.0133 42.3505   1
  24   9  -1-25.4873 35.6041   1
 -23  -9   1-31.5425 40.2313   1
  23   9  -1-9.34530 45.9814   1
 -22  -9   1 24.7543 41.5935   1
  22   9  -1-9.26737 42.6442   1
 -21  -9   1 163.721 48.2017   1
  21   9  -1 82.1349 39.2956   1
  20   9  -1 254.942 56.0200   1
  20  -9  -1 241.913 53.5666   1
 -20   9   1 249.279 54.5440   1
 -20  -9   1 263.435 57.6024   1
 -19   9   1 194.024 51.1291   1
  19  -9  -1 267.596 57.1171   1
 -18  -9   1 268.838 56.5722   1
  18   9  -1 140.734 48.8334   1
  17   9  -1-17.8901 37.4744   1
 -17  -9   1-17.9024 39.3912   1
 -17   9   1-25.7193 40.5673   1
  17  -9  -1-8.98122 38.9010   1
  16   9  -1 44.2775 35.8348   1
 -16  -9   1 78.6731 36.0218   1
 -16   9   1-8.39950 35.8281   1
  16  -9  -1 17.4974 39.7179   1
  15   9  -1 626.235 75.5885   1
 -15  -9   1 585.233 75.2463   1
 -15   9   1 664.759 74.0057   1
  15  -9  -1 702.745 77.2968   1
 -14  -9   1 729.508 78.0117   1
  14   9  -1 623.252 75.9534   1
  13   9  -1 8.57921 38.9078   1
 -13  -9   1-8.39544 36.3559   1
 -13   9   1-7.90680 30.1273   1
  13  -9  -1 32.9462 36.8004   1
  12   9  -1 182.864 49.9105   1
  12  -9  -1 161.173 41.9082   1
 -12   9   1 216.063 44.8568   1
 -12  -9   1 115.710 46.6312   1
  11  -9  -1 9472.54 502.466   1
 -11   9   1 9375.86 500.030   1
  10  -9  -1 1841.70 136.364   1
  10   9  -1 1968.01 138.124   1
 -10  -9   1 1944.41 138.883   1
 -10   9   1 2079.61 137.680   1
   9   9  -1 384.095 62.0567   1
   9  -9  -1 551.165 62.2152   1
  -9   9   1 505.455 59.0513   1
  -9  -9   1 429.645 62.0717   1
   8   9  -1 18108.6 880.680   1
  -8  -9   1 16993.9 877.547   1
  -8   9   1 17073.2 873.995   1
   8  -9  -1 17171.8 874.486   1
  -7  -9   1 2708.89 179.982   1
   7   9  -1 2919.85 182.596   1
  -7   9   1 2955.32 178.994   1
   7  -9  -1 3015.25 180.486   1
   6   9  -1 933.807 83.5747   1
  -6  -9   1 986.002 85.7407   1
  -5   9   1 1577.19 117.734   1
   5   9  -1 1949.10 125.450   1
   5  -9  -1 1580.61 117.204   1
  -5  -9   1 1863.21 125.330   1
  -4   9   1 182.423 37.2351   1
   4   9  -1 66.1165 30.7425   1
   4  -9  -1 150.311 36.1053   1
  -4  -9   1 181.148 40.3151   1
  -3   9   1 6505.67 342.661   1
   3   9  -1 5799.22 339.248   1
   3  -9  -1 6457.12 339.855   1
  -3  -9   1 6428.62 343.431   1
  -2   9   1 11430.7 572.637   1
   2  -9  -1 10814.0 571.970   1
  -1   9   1 946.417 83.8527   1
   1  -9  -1 1362.67 93.6036   1
   0   9   1 2161.30 138.058   1
   0  -9  -1 2135.98 138.272   1
   1   9   1 2023.41 142.692   1
  -1  -9  -1 2607.95 151.024   1
   3   9   1 5022.26 282.471   1
  -3  -9  -1 5050.36 282.631   1
   4   9   1 2056.20 123.672   1
   4  -9   1 1811.55 119.049   1
  -4  -9  -1 1800.89 118.028   1
  -5  -9  -1 408.095 52.1321   1
   5  -9   1 254.361 46.6140   1
  -5   9  -1 312.164 48.3419   1
   5   9   1 298.441 47.9345   1
   6   9   1 5652.78 334.053   1
   6  -9   1 6125.17 335.693   1
  -6  -9  -1 6080.54 334.313   1
  -6   9  -1 6354.09 335.119   1
   7  -9   1 3177.34 197.523   1
  -7   9  -1 2957.73 193.636   1
   7   9   1 3329.46 200.934   1
  -7  -9  -1 3364.56 199.793   1
   8  -9   1 758.442 77.4516   1
  -8   9  -1 752.257 76.4172   1
   8   9   1 718.916 76.0142   1
  -8  -9  -1 939.129 80.6566   1
   9  -9   1 3563.48 209.959   1
  -9   9  -1 3100.73 203.265   1
  -9  -9  -1 3245.86 206.020   1
   9   9   1 3511.73 210.640   1
  10  -9   1 4932.90 286.126   1
  11  -9   1 923.169 87.6270   1
 -11   9  -1 1089.96 93.1542   1
  11   9   1 845.481 86.4889   1
 -11  -9  -1 838.137 87.0736   1
  12   9   1 4407.55 255.822   1
 -12  -9  -1 4028.11 252.161   1
  13  -9   1 84.6965 42.7392   1
 -13   9  -1 8.10790 35.1691   1
  13   9   1 51.4688 33.4205   1
 -13  -9  -1 34.2631 32.0150   1
  14  -9   1 112.261 46.0604   1
 -14   9  -1 190.687 46.5520   1
  14   9   1 61.2314 41.3864   1
 -14  -9  -1 207.932 50.4367   1
  15  -9   1 185.894 50.9102   1
 -15   9  -1 177.461 49.5528   1
  15   9   1 160.418 47.3462   1
 -15  -9  -1 218.647 50.7759   1
  16  -9   1 278.420 58.3738   1
 -16   9  -1 403.847 62.8241   1
  16   9   1 289.297 53.7407   1
 -16  -9  -1 428.984 61.3466   1
  17  -9   1 9.09379 38.7411   1
 -17   9  -1-52.2356 43.3580   1
  17   9   1 17.4349 38.3559   1
 -17  -9  -1-8.93909 41.7165   1
 -18   9  -1 26.3351 40.3942   1
  18  -9   1-9.16978 41.5879   1
  19   9   1 36.1267 40.9831   1
 -19  -9  -1 43.2663 45.1688   1
 -19   9  -1 8.82878 41.2236   1
  19  -9   1 27.5514 39.7939   1
 -20   9  -1 26.4780 43.9622   1
  20  -9   1 9.18421 37.8071   1
  21   9   1 209.087 56.3849   1
 -21  -9  -1 168.121 47.2861   1
 -21   9  -1 202.124 55.2694   1
  21  -9   1 91.4077 45.6789   1
 -22   9  -1 34.7701 44.8855   1
  22   9   1 44.1972 42.4226   1
 -23 -10   1 39.4103 38.8239   1
  23  10  -1 45.1014 42.1416   1
 -21 -10   1-34.1303 33.1863   1
  21  10  -1 17.5347 39.1754   1
  20 -10  -1 9.35430 41.7974   1
 -20 -10   1-8.97515 34.9068   1
 -20  10   1-35.9964 43.7128   1
  19  10  -1 26.0792 36.4363   1
 -19 -10   1 62.2509 40.9428   1
 -19  10   1 8.95627 37.5379   1
  19 -10  -1 18.6706 35.5968   1
 -18  10   1 17.8080 35.3220   1
  18 -10  -1 18.5364 37.4659   1
  17  10  -1 490.274 66.2051   1
 -17 -10   1 493.880 63.0272   1
 -17  10   1 599.209 73.6393   1
  17 -10  -1 357.965 62.4601   1
  16  10  -1 310.843 57.6402   1
 -16 -10   1 336.829 60.3558   1
 -16  10   1 217.265 50.0338   1
  16 -10  -1 254.393 51.1864   1
  15  10  -1 114.222 43.6190   1
 -15 -10   1 253.741 50.3566   1
 -15  10   1 94.5408 45.7395   1
  15 -10  -1 331.118 58.5156   1
  14  10  -1 17.5791 38.7008   1
 -14 -10   1 60.1582 42.3009   1
 -14  10   1 8.46444 36.0900   1
  14 -10  -1 43.8078 36.7279   1
 -13 -10   1-8.53540 36.3602   1
  13  10  -1 8.83300 40.6429   1
  12 -10  -1 3162.31 195.638   1
 -12 -10   1 2903.69 194.787   1
 -12  10   1 2903.46 189.898   1
  12  10  -1 3044.56 196.084   1
  11 -10  -1 1265.55 113.680   1
  11  10  -1 1460.90 118.202   1
 -11 -10   1 1729.69 123.062   1
 -11  10   1 1606.87 118.720   1
  10  10  -1 586.948 72.5556   1
  10 -10  -1 495.725 65.4129   1
 -10  10   1 648.149 68.7947   1
 -10 -10   1 575.818 72.5310   1
  -9 -10   1 2685.63 178.965   1
   9 -10  -1 2760.39 177.817   1
   9  10  -1 2660.90 179.110   1
  -9  10   1 2973.99 179.781   1
  -8 -10   1 10728.8 552.855   1
   8 -10  -1 10762.7 552.659   1
   8  10  -1 9727.63 552.871   1
  -8  10   1 10757.9 550.145   1
  -7 -10   1 7228.45 386.722   1
   7  10  -1 7252.36 386.391   1
   7 -10  -1 6756.64 382.673   1
  -7  10   1 7039.65 383.605   1
   6 -10  -1 2744.35 181.129   1
  -6 -10   1 3046.43 187.509   1
   6  10  -1 3143.36 188.933   1
   5  10  -1 154.777 44.8384   1
   5 -10  -1 138.493 39.3347   1
  -5  10   1 152.052 38.1415   1
  -5 -10   1 79.9004 36.2702   1
   4  10  -1 13352.5 738.059   1
  -4 -10   1 15737.4 745.112   1
  -4  10   1 14647.9 740.942   1
   3  10  -1 1784.73 121.380   1
   3 -10  -1 1465.15 113.078   1
  -3 -10   1 1833.76 119.885   1
   2  10  -1 168.976 39.3795   1
   2 -10  -1 108.253 33.7410   1
  -2  10   1 78.1355 28.2882   1
  -2 -10   1 131.523 34.5002   1
   1  10  -1 65896.1 3282.82   1
  -1  10   1 68767.2 3283.21   1
   1 -10  -1 68571.8 3285.30   1
  -1 -10   1 67068.3 3289.52   1
   0  10   1 4285.31 228.761   1
   0  10  -1 3926.20 226.272   1
   0 -10  -1 3620.34 222.867   1
   0 -10   1 3640.77 225.187   1
   1  10   1 1631.70 121.634   1
  -1 -10  -1 1858.45 123.426   1
   1 -10   1 1716.46 122.556   1
  -1  10  -1 1711.77 123.341   1
   2  10   1 27.2117 32.7218   1
   2 -10   1 59.6701 29.7385   1
  -2 -10  -1 69.0695 32.3386   1
  -2  10  -1 64.7075 37.6033   1
   3  10   1 67920.3 3527.73   1
   3 -10   1 71531.8 3529.33   1
  -3 -10  -1 72558.5 3529.94   1
  -3  10  -1 79524.1 3534.77   1
   4  10   1 183.754 40.5723   1
  -4 -10  -1 214.852 39.9719   1
   4 -10   1 141.591 36.7538   1
  -4  10  -1 199.742 42.8031   1
  -5 -10  -1 3597.35 227.933   1
   5  10   1 3759.16 229.229   1
   5 -10   1 4266.66 234.016   1
  -5  10  -1 3802.34 226.956   1
   6  10   1 316.460 54.6163   1
  -6 -10  -1 269.858 47.7429   1
  -6  10  -1 245.525 47.8065   1
   6 -10   1 268.735 51.6370   1
   7  10   1 7604.69 405.595   1
  -7  10  -1 7260.69 397.976   1
  -7 -10  -1 7218.10 399.744   1
   8  10   1 8.10400 35.1081   1
  -8 -10  -1 40.0952 36.9118   1
  -8  10  -1 45.7817 36.1126   1
   8 -10   1-7.85642 35.6439   1
   9 -10   1 4959.01 288.331   1
  10 -10   1-8.31839 34.8423   1
 -10  10  -1 47.6020 38.0391   1
 -10 -10  -1 33.2847 37.7389   1
  10  10   1-33.0973 36.9705   1
 -11 -10  -1 3326.31 216.033   1
  11  10   1 3656.10 221.530   1
  12 -10   1 554.904 67.6464   1
 -12  10  -1 418.989 62.3019   1
 -12 -10  -1 385.620 60.6765   1
  12  10   1 495.002 66.3827   1
  13 -10   1 415.653 63.1277   1
 -13  10  -1 314.275 57.4358   1
 -13 -10  -1 277.492 53.2782   1
  13  10   1 217.133 50.7259   1
  14 -10   1-17.8949 37.4767   1
 -14  10  -1-25.7184 40.0069   1
 -14 -10  -1 17.6263 38.7764   1
  14  10   1-8.78557 34.1671   1
  15  10   1 987.716 92.0921   1
  15 -10   1 866.599 86.0172   1
 -15  10  -1 823.432 87.6130   1
 -15 -10  -1 694.165 83.6824   1
  16 -10   1 27.3511 38.8789   1
 -16  10  -1 61.2117 38.5142   1
  16  10   1 8.86408 38.4261   1
 -16 -10  -1 44.7813 42.9770   1
 -17  10  -1 377.808 61.9194   1
  17 -10   1 320.907 60.3428   1
  18  10   1 103.903 44.1349   1
 -18 -10  -1 169.102 51.2896   1
 -18  10  -1 87.8032 47.2758   1
  18 -10   1 202.068 49.9267   1
  19  10   1 69.5169 38.9017   1
 -19 -10  -1 60.7305 35.7896   1
 -19  10  -1 35.1471 41.0773   1
  19 -10   1 27.5173 38.4958   1
  20  10   1-8.98197 47.3802   1
 -20 -10  -1 16.9553 42.2197   1
 -20  10  -1-8.76251 38.5525   1
  20 -10   1-18.2948 40.2458   1
 -21  10  -1 60.8937 42.8899   1
  22  10   1-18.2505 44.3221   1
 -22 -10  -1 7.69796 39.2603   1
  22  11  -1 17.3285 40.9898   1
 -22 -11   1-8.15335 34.1491   1
  21  11  -1-8.38866 33.9037   1
 -20 -11   1 52.3164 40.7402   1
  20  11  -1 34.0116 38.0442   1
  19  11  -1 34.7076 42.1552   1
 -19 -11   1-8.84861 44.0770   1
 -19  11   1 27.5353 42.8421   1
  19 -11  -1 28.4912 42.4424   1
  18  11  -1 116.303 47.1983   1
 -18 -11   1 140.522 48.3248   1
 -18  11   1 173.053 52.5238   1
  18 -11  -1 160.272 48.0326   1
 -17  11   1 18.0417 37.1314   1
  17 -11  -1 9.43001 40.1770   1
  16  11  -1-26.5677 35.8100   1
 -16 -11   1 8.88594 30.9309   1
 -16  11   1 53.1886 45.7496   1
  15  11  -1 26.3865 41.0857   1
 -15 -11   1 26.5218 41.8645   1
 -15  11   1 60.9358 44.9478   1
  15 -11  -1 45.6297 41.4275   1
  14  11  -1 71.4901 43.4456   1
 -14 -11   1 8.74441 30.4742   1
 -14  11   1 25.7531 37.8158   1
  14 -11  -1 72.0146 37.0955   1
  13  11  -1 167.407 39.7687   1
 -13 -11   1 104.539 41.5989   1
 -13  11   1 92.9023 43.4422   1
  13 -11  -1 79.2466 40.9066   1
  12  11  -1 68.7961 37.2414   1
 -12 -11   1 164.002 45.0327   1
 -12  11   1 232.211 49.9954   1
  12 -11  -1 119.838 44.6664   1
  11  11  -1 568.878 67.1023   1
 -11 -11   1 470.842 63.8701   1
 -10 -11   1 3158.32 199.659   1
  10  11  -1 3080.90 198.740   1
 -10  11   1 2767.83 191.453   1
  10 -11  -1 3399.27 199.868   1
  -9  11   1 324.078 52.7702   1
   9  11  -1 319.003 52.3080   1
  -9 -11   1 409.940 55.4012   1
   9 -11  -1 286.821 52.1639   1
  -8  11   1 2338.88 157.316   1
   8 -11  -1 2330.06 157.585   1
  -7  11   1 106.519 37.4080   1
   7  11  -1 173.397 44.1601   1
  -7 -11   1 95.3380 35.9677   1
   7 -11  -1 120.114 36.4572   1
  -6  11   1 2498.21 164.192   1
   6  11  -1 2508.24 166.576   1
  -6 -11   1 2419.40 164.047   1
   6 -11  -1 2569.92 164.919   1
   5  11  -1 923.524 84.0760   1
  -5 -11   1 894.865 82.8988   1
   5 -11  -1 826.990 77.1162   1
  -4  11   1 42187.8 2070.34   1
   4  11  -1 41434.3 2070.80   1
  -4 -11   1 43394.7 2073.76   1
   4 -11  -1 41811.7 2070.15   1
  -3  11   1 10591.4 539.167   1
   3  11  -1 9867.42 539.164   1
  -3 -11   1 10352.4 539.763   1
   2  11  -1 25181.7 1270.42   1
  -2  11   1 25489.7 1268.45   1
  -2 -11   1 26562.4 1273.38   1
   2 -11  -1 24942.9 1270.31   1
  -1  11   1 5531.97 293.047   1
  -1 -11   1 5526.78 295.664   1
   1 -11  -1 5553.96 295.513   1
   0  11   1 18235.9 872.323   1
   0  11  -1 17139.5 869.905   1
   0 -11   1 17432.6 872.286   1
   0 -11  -1 16038.9 869.152   1
  -1  11  -1 1619.78 117.698   1
   1  11   1 1637.94 118.700   1
  -1 -11  -1 1445.74 115.873   1
   1 -11   1 1647.35 118.419   1
  -2  11  -1 14613.3 778.405   1
   2  11   1 14315.7 779.839   1
  -2 -11  -1 16216.1 781.784   1
   2 -11   1 15990.2 782.566   1
  -3  11  -1 6206.39 354.449   1
   3  11   1 6233.85 354.811   1
  -3 -11  -1 6573.64 354.635   1
   3 -11   1 6640.36 355.036   1
  -4  11  -1 3951.95 260.659   1
   4  11   1 4399.76 266.485   1
  -4 -11  -1 4672.66 266.920   1
   5  11   1 5207.50 298.821   1
  -5 -11  -1 4791.27 295.406   1
  -5  11  -1 5936.19 304.501   1
   5 -11   1 5214.02 299.829   1
   6  11   1 2320.52 151.889   1
  -6  11  -1 2139.13 148.659   1
  -6 -11  -1 2100.87 147.640   1
   7 -11   1 111.500 39.1805   1
  -7  11  -1 147.285 40.9200   1
   8  11   1 126.839 46.7344   1
   8 -11   1 81.0733 41.6071   1
  -8 -11  -1 107.574 43.8958   1
  -8  11  -1 78.4941 37.9177   1
   9  11   1 142.537 43.5333   1
  -9 -11  -1 67.4509 37.9883   1
  10 -11   1 16.9694 38.4786   1
 -10  11  -1-16.4874 33.3156   1
  10  11   1 8.49131 28.7869   1
 -10 -11  -1-8.52191 27.3278   1
  11 -11   1-8.72869 33.9443   1
 -11  11  -1-8.37570 36.8504   1
  11  11   1 17.3314 36.9157   1
 -11 -11  -1 17.3309 34.3657   1
  12 -11   1-8.90845 32.5942   1
 -12  11  -1 67.9385 36.8598   1
  12  11   1 62.3900 42.8050   1
 -12 -11  -1 103.946 46.2547   1
  13 -11   1 81.2066 44.1601   1
 -13  11  -1 163.367 46.1663   1
  13  11   1 97.1815 38.6406   1
 -13 -11  -1 121.209 41.3172   1
  14 -11   1 64.2442 41.2113   1
 -14  11  -1 79.2806 40.7411   1
  14  11   1 167.904 48.7742   1
 -14 -11  -1 35.2259 38.9638   1
  15 -11   1 323.073 57.3977   1
 -15  11  -1 338.642 59.7354   1
  15  11   1 329.272 60.8509   1
 -15 -11  -1 335.909 58.4851   1
 -16  11  -1 53.9409 40.7967   1
  16 -11   1 9.30344 36.9241   1
  17 -11   1 84.3159 44.3658   1
 -17  11  -1 54.2543 42.8249   1
  17  11   1-34.9216 43.5234   1
 -17 -11  -1 71.5281 44.0255   1
  18 -11   1 300.025 61.2976   1
 -18  11  -1 252.122 56.0125   1
 -18 -11  -1 255.029 58.9016   1
  18  11   1 361.067 62.4923   1
  19  11   1 41.5961 36.0431   1
 -19 -11  -1-8.84108 40.1108   1
 -19  11  -1 17.9110 41.2223   1
  19 -11   1 37.4092 39.8564   1
 -20 -11  -1 125.557 45.2488   1
  20  11   1 17.2020 38.5981   1
 -21 -11  -1 24.6137 41.3669   1
  21  11   1 17.4104 43.3642   1
 -21 -12   1 17.0857 39.9045   1
  21  12  -1 56.2695 44.2435   1
 -20 -12   1-34.2441 39.4067   1
  20  12  -1-8.36901 40.6637   1
 -19 -12   1 132.404 44.7140   1
  19  12  -1 59.8005 35.4393   1
  18  12  -1-17.5458 34.1159   1
 -18 -12   1 8.68250 30.9456   1
 -18  12   1-9.10397 42.4841   1
  18 -12  -1 19.0613 45.6939   1
  17  12  -1 44.1946 40.1519   1
 -17 -12   1 79.3967 41.7995   1
 -17  12   1 36.1730 42.8453   1
  17 -12  -1 28.3827 36.8642   1
  16  12  -1 70.7435 46.2323   1
 -16 -12   1 61.6870 38.8854   1
 -16  12   1 80.9555 40.2985   1
  16 -12  -1 28.0422 40.5866   1
 -15 -12   1-43.7004 40.7880   1
  15  12  -1 26.7647 38.6357   1
  14  12  -1 246.161 53.9707   1
  14 -12  -1 288.731 57.4295   1
 -14  12   1 114.213 47.8707   1
 -14 -12   1 184.397 45.8548   1
 -13 -12   1 1215.28 104.439   1
  13 -12  -1 1158.08 101.409   1
  13  12  -1 889.274 93.8895   1
 -13  12   1 1055.56 99.3503   1
  12 -12  -1 989.166 93.1977   1
 -12  12   1 994.832 93.1164   1
 -11 -12   1 210.793 53.3965   1
  11 -12  -1 154.370 49.1078   1
  11  12  -1 252.600 55.0934   1
 -11  12   1 207.398 51.3570   1
 -10 -12   1 59.9746 38.9032   1
  10 -12  -1 25.3589 37.8159   1
 -10  12   1 41.3344 34.0768   1
  10  12  -1 35.2128 38.7789   1
  -9 -12   1 2087.20 140.767   1
   9  12  -1 1724.66 136.512   1
  -8  12   1 137.731 42.9517   1
   8  12  -1 59.5179 38.2295   1
  -8 -12   1 90.8862 44.2633   1
   8 -12  -1 72.2609 38.2256   1
  -7 -12   1 1579.62 124.916   1
   7  12  -1 1713.91 127.211   1
  -7  12   1 1541.04 122.441   1
   7 -12  -1 1866.47 130.289   1
  -6  12   1 2217.14 152.730   1
   6  12  -1 2259.56 155.573   1
  -6 -12   1 2305.38 154.353   1
   6 -12  -1 2170.73 150.605   1
  -5  12   1 3008.84 193.916   1
   5 -12  -1 3162.10 194.768   1
  -4 -12   1 3435.63 225.890   1
   4 -12  -1 3697.79 229.302   1
   4  12  -1 4127.07 232.494   1
  -4  12   1 4019.10 232.127   1
  -3 -12   1 2973.35 191.532   1
   3 -12  -1 3133.36 195.002   1
   3  12  -1 3033.51 191.067   1
   2 -12  -1 4804.66 270.849   1
  -2 -12   1 4580.73 269.634   1
  -2  12   1 5117.16 272.039   1
   2  12  -1 4199.82 265.983   1
  -1 -12   1 107.555 40.4909   1
   1  12  -1 143.214 43.0627   1
  -1  12   1 110.746 38.0887   1
   0  12   1 5183.00 286.833   1
   0  12  -1 4518.93 279.222   1
   0 -12   1 5355.31 291.414   1
   0 -12  -1 4862.59 283.473   1
  -1  12  -1 14.9640 36.8060   1
   1  12   1 45.2086 35.1637   1
  -1 -12  -1-30.6969 34.8055   1
   1 -12   1 7.82338 39.9021   1
   2  12   1 1122.52 94.0880   1
  -2  12  -1 1055.78 93.4723   1
   2 -12   1 1130.61 97.2940   1
  -2 -12  -1 1115.61 95.4204   1
  -3  12  -1 264.701 50.2496   1
   3  12   1 230.383 44.0188   1
  -3 -12  -1 187.884 42.5499   1
   3 -12   1 180.382 43.0570   1
  -4  12  -1 361.838 55.6160   1
   4  12   1 308.491 53.5585   1
  -4 -12  -1 403.429 55.8216   1
   4 -12   1 314.167 52.2293   1
  -5  12  -1 561.919 65.6793   1
   5 -12   1 631.383 71.6456   1
  -6 -12  -1 2301.19 165.573   1
   6  12   1 2735.36 172.843   1
   7  12   1 2351.73 155.243   1
  -7 -12  -1 2160.42 151.032   1
  -7  12  -1 2124.73 149.768   1
   7 -12   1 1971.11 148.444   1
   8  12   1 2175.19 148.079   1
  -8 -12  -1 2154.48 147.916   1
  -8  12  -1 1921.53 144.643   1
   8 -12   1 1863.64 142.268   1
   9  12   1 8.64641 34.2906   1
   9 -12   1-17.0630 39.8132   1
  -9  12  -1 16.5095 32.1017   1
  -9 -12  -1 8.68129 32.3818   1
  10  12   1 17.3422 35.7246   1
 -10 -12  -1 34.7449 35.1432   1
  10 -12   1 51.6837 34.2015   1
 -10  12  -1 33.4834 33.8702   1
  11 -12   1 70.0697 40.5126   1
 -11  12  -1 103.338 44.1136   1
  12 -12   1 35.7445 36.1155   1
 -12 -12  -1-26.2154 42.4447   1
 -12  12  -1-8.69118 37.6374   1
  12  12   1 27.0282 40.8595   1
  13  12   1 151.768 44.6589   1
 -13 -12  -1 43.8453 30.7904   1
  14 -12   1-9.23466 40.6397   1
 -14 -12  -1 44.1218 37.6026   1
 -14  12  -1 26.5823 37.7576   1
  14  12   1 8.83790 38.2824   1
  15 -12   1 18.7043 39.1796   1
 -15  12  -1 17.8419 34.7025   1
  16 -12   1-28.0812 40.5568   1
 -16 -12  -1 52.4857 46.1638   1
  16  12   1 35.4493 44.1560   1
 -16  12  -1 62.4831 43.9286   1
  17 -12   1 299.982 58.8393   1
 -17 -12  -1 335.220 58.8851   1
  17  12   1 264.478 54.7099   1
 -17  12  -1 339.908 63.5840   1
  18 -12   1-9.39224 44.4337   1
 -18 -12  -1 17.3986 36.4355   1
 -18  12  -1-26.7804 41.6571   1
  18  12   1 8.53859 31.8488   1
 -19 -12  -1 77.1567 43.4135   1
 -19  12  -1 124.935 47.7660   1
  19  12   1 58.4069 43.2491   1
 -20 -12  -1 83.4576 47.3474   1
  20  12   1 40.9973 42.4047   1
 -20 -13   1 218.145 48.4056   1
  20  13  -1 172.891 43.0031   1
 -19 -13   1 68.5545 38.9170   1
  19  13  -1 17.1285 34.0265   1
 -18 -13   1-8.55904 37.0636   1
  18  13  -1 8.66827 34.3764   1
 -17 -13   1 122.349 42.2827   1
  17 -13  -1 121.225 47.3440   1
  17  13  -1 113.245 41.0459   1
 -16 -13   1 34.9925 31.9732   1
  16 -13  -1 9.24285 38.0893   1
  16  13  -1 78.8495 38.5953   1
 -16  13   1 27.1816 37.3399   1
 -15 -13   1-26.2459 39.0875   1
  15 -13  -1-27.4511 39.6243   1
  15  13  -1 35.6268 40.3922   1
 -15  13   1 26.7114 36.6435   1
 -14 -13   1 35.0919 40.4263   1
  14  13  -1 36.1804 43.9875   1
  14 -13  -1 54.6314 42.5465   1
 -14  13   1 61.6972 46.0373   1
 -13 -13   1 356.457 59.9822   1
 -13  13   1 480.477 66.9923   1
  13  13  -1 369.291 61.2083   1
  13 -13  -1 451.288 64.6046   1
 -12 -13   1 61.8187 40.8705   1
 -12  13   1 69.9743 45.8449   1
  12  13  -1 149.871 49.1618   1
  12 -13  -1 80.4413 41.9387   1
 -11 -13   1 2006.91 150.480   1
 -11  13   1 2269.97 153.730   1
  11 -13  -1 1975.91 148.270   1
  11  13  -1 2043.14 150.614   1
  10 -13  -1 2284.45 154.991   1
 -10  13   1 1970.38 150.170   1
   9  13  -1 333.942 60.2145   1
   9 -13  -1 492.406 65.3949   1
  -9 -13   1 300.435 57.4041   1
  -9  13   1 353.721 58.8273   1
   8  13  -1 476.463 64.8985   1
   8 -13  -1 318.258 56.5069   1
  -8 -13   1 372.155 57.7663   1
  -8  13   1 302.699 56.3303   1
   7  13  -1 536.651 66.4097   1
   7 -13  -1 498.183 67.3347   1
  -7  13   1 555.448 68.8304   1
  -7 -13   1 557.854 65.2255   1
  -6 -13   1 8.31495 35.4296   1
   6  13  -1 25.6232 37.5857   1
  -5 -13   1 2806.73 180.570   1
   5  13  -1 2711.67 181.030   1
  -4 -13   1 2034.60 140.902   1
   4  13  -1 1794.91 137.694   1
  -3 -13   1 3080.19 192.322   1
   3 -13  -1 2808.73 188.900   1
  -3  13   1 3154.66 190.620   1
   3  13  -1 2919.15 188.928   1
   2  13  -1 240.258 50.1980   1
   2 -13  -1 263.579 50.4582   1
  -2  13   1 357.303 54.3489   1
  -2 -13   1 299.359 54.4410   1
  -1 -13   1 1494.76 126.816   1
   1  13  -1 2220.77 139.284   1
   0 -13   1 1957.84 134.401   1
   0  13  -1 1609.77 127.168   1
   1 -13   1 3760.02 229.774   1
  -1  13  -1 3708.35 226.392   1
   2 -13   1 6037.98 365.044   1
  -2 -13  -1 7171.49 371.652   1
  -2  13  -1 6120.12 363.955   1
   2  13   1 7178.29 372.073   1
  -3 -13  -1 3900.67 225.832   1
  -3  13  -1 3539.78 222.223   1
   3  13   1 3451.58 220.316   1
   4  13   1-16.8496 40.3946   1
   4 -13   1 16.4449 36.1791   1
  -4 -13  -1 16.4099 33.1624   1
  -4  13  -1 24.4941 35.3594   1
   5  13   1 166.324 40.3133   1
  -5  13  -1 177.115 42.9260   1
  -5 -13  -1 92.2310 33.7804   1
   5 -13   1 80.3640 33.6053   1
  -6 -13  -1 2812.59 179.196   1
  -6  13  -1 2446.46 174.379   1
   6  13   1 2807.31 180.153   1
   6 -13   1 2695.87 177.265   1
   7  13   1 78.3458 42.8997   1
  -7 -13  -1 25.4338 34.3619   1
  -7  13  -1 34.4375 30.7962   1
   7 -13   1 93.1572 40.6872   1
  -8  13  -1 4463.10 248.571   1
   8  13   1 3970.69 244.766   1
  -8 -13  -1 3682.03 240.869   1
   8 -13   1 3906.49 241.223   1
  -9  13  -1 302.479 54.8716   1
   9  13   1 184.911 46.7228   1
  -9 -13  -1 308.193 57.9282   1
   9 -13   1 150.248 42.6665   1
 -10  13  -1 34.5544 40.9333   1
  10  13   1 8.75318 29.7641   1
 -10 -13  -1 96.9285 39.4368   1
  10 -13   1 53.0054 42.9704   1
 -11  13  -1 120.986 41.7096   1
  11 -13   1 89.2992 41.3682   1
 -11 -13  -1 106.432 44.4298   1
  11  13   1 78.6239 42.7019   1
 -12  13  -1 252.631 51.3142   1
  12 -13   1 242.846 53.8017   1
 -12 -13  -1 245.912 46.9811   1
  12  13   1 288.463 51.1077   1
 -13  13  -1 158.873 47.7168   1
  13 -13   1 135.582 45.6981   1
 -13 -13  -1 149.648 49.5241   1
  13  13   1 215.907 50.0980   1
 -14  13  -1-8.96886 44.1521   1
  14  13   1 8.78547 41.5999   1
  14 -13   1 91.4924 48.2938   1
 -14 -13  -1 61.8110 42.3713   1
  15  13   1 26.3308 43.7392   1
 -15  13  -1 71.7740 46.3134   1
  15 -13   1 36.8535 44.7788   1
 -15 -13  -1 8.80655 39.9704   1
  16  13   1 437.554 68.8113   1
 -16  13  -1 521.540 71.4615   1
 -16 -13  -1 538.032 74.3869   1
  17  13   1-8.68296 44.3413   1
 -17  13  -1 89.8222 48.4528   1
  17 -13   1 46.5118 43.4684   1
 -17 -13  -1 68.4621 45.1985   1
  18  13   1 226.743 49.4411   1
 -18  13  -1 196.638 55.6262   1
 -18 -13  -1 189.271 49.2571   1
  19  13   1-8.18156 38.1816   1
 -19 -13  -1 25.0998 37.3830   1
  19  14  -1 8.39794 41.8265   1
 -19 -14   1 16.4870 41.0574   1
  17  14  -1 8.56060 36.4718   1
 -17 -14   1-25.7578 37.1843   1
 -15  14   1 525.214 71.9462   1
 -15 -14   1 479.627 68.2710   1
  15  14  -1 477.227 70.7570   1
  15 -14  -1 601.963 75.8218   1
 -14  14   1 344.378 57.5125   1
 -14 -14   1 253.130 57.1768   1
  14  14  -1 313.572 63.3614   1
  14 -14  -1 351.955 59.1320   1
 -13  14   1 9.06499 36.6348   1
 -13 -14   1-8.86932 30.0686   1
  13  14  -1-26.2078 33.9723   1
  13 -14  -1 73.4257 46.2622   1
 -12  14   1 80.8414 39.7807   1
 -12 -14   1 88.6095 45.9402   1
  12  14  -1 105.626 46.6540   1
  12 -14  -1 107.528 45.9265   1
 -11  14   1 80.4841 44.2582   1
 -11 -14   1 98.2075 41.9471   1
  11  14  -1 80.0293 41.7811   1
  11 -14  -1 159.346 48.4420   1
 -10 -14   1 535.053 70.3936   1
  10  14  -1 573.514 69.2416   1
  10 -14  -1 495.484 69.2120   1
  -9 -14   1 8.69042 37.0207   1
  -9  14   1 8.78663 42.1267   1
   9  14  -1 17.7948 39.1454   1
   9 -14  -1-25.7834 40.6597   1
  -8  14   1 2225.76 156.136   1
   8 -14  -1 2121.49 151.306   1
  -7 -14   1 17.0976 38.2189   1
  -7  14   1 59.3968 36.1721   1
   7  14  -1 25.7305 41.1431   1
   7 -14  -1 8.54390 37.0230   1
  -6 -14   1 1225.09 106.269   1
   6 -14  -1 1402.81 109.396   1
   6  14  -1 1161.80 105.964   1
  -6  14   1 1189.16 104.726   1
  -5 -14   1 1041.55 96.0117   1
   5 -14  -1 926.981 89.7444   1
  -5  14   1 1082.34 93.9183   1
   5  14  -1 858.437 90.3593   1
  -4 -14   1 402.188 60.2808   1
  -4  14   1 383.539 59.7113   1
   4  14  -1 329.732 58.2345   1
   4 -14  -1 378.830 60.5400   1
  -3 -14   1 6722.85 371.798   1
   3 -14  -1 7419.76 375.810   1
   3  14  -1 6451.89 370.473   1
  -3  14   1 6206.52 365.559   1
  -2 -14   1 2141.98 147.657   1
   2 -14  -1 2206.74 150.089   1
  -2  14   1 2027.65 145.172   1
   2  14  -1 1895.78 143.178   1
   1 -14  -1 164.709 43.1529   1
  -1 -14   1 198.299 43.2903   1
   1  14  -1 163.674 40.9576   1
  -1  14   1 97.3272 39.6121   1
   0 -14   1 1630.56 118.498   1
   0 -14  -1 1344.88 113.157   1
   0  14   1 1479.90 116.692   1
   0  14  -1 1364.46 112.882   1
  -1 -14  -1 8.33753 34.9579   1
  -1  14  -1 47.6650 28.3602   1
   1  14   1 57.4834 37.2766   1
   1 -14   1 16.8035 29.2681   1
   2  14   1 1644.22 133.574   1
  -2  14  -1 2084.91 138.343   1
   2 -14   1 1825.46 136.379   1
  -2 -14  -1 1726.87 133.881   1
   3  14   1 2193.72 147.035   1
   3 -14   1 1833.01 139.766   1
  -3 -14  -1 1831.84 138.651   1
   4 -14   1 1918.93 142.258   1
  -4 -14  -1 2051.11 145.291   1
  -4  14  -1 1976.93 144.377   1
   4  14   1 2073.32 146.025   1
  -5 -14  -1 8.56045 36.4761   1
  -5  14  -1 25.4141 34.2453   1
   5  14   1 25.4889 34.9759   1
   5 -14   1 8.53314 28.9401   1
  -6 -14  -1 111.158 44.9023   1
  -6  14  -1 88.0417 36.5910   1
   6  14   1 52.5446 41.1841   1
   6 -14   1 149.266 37.9517   1
  -7  14  -1 1792.07 141.069   1
   7 -14   1 1873.28 137.464   1
   8  14   1 231.693 53.6553   1
   8 -14   1 105.420 39.2259   1
  -8  14  -1 149.571 49.3244   1
  -8 -14  -1 96.0016 40.7110   1
   9  14   1 71.1747 36.7680   1
  -9  14  -1 97.2559 46.2504   1
  -9 -14  -1 44.4849 38.0485   1
  10 -14   1 169.575 47.9123   1
  10  14   1 78.9275 41.3005   1
 -10  14  -1 79.9792 43.5197   1
 -10 -14  -1 141.913 46.0952   1
  11 -14   1 1342.88 116.576   1
  11  14   1 1523.34 120.867   1
 -11 -14  -1 1461.10 119.354   1
 -11  14  -1 1473.61 121.431   1
 -12  14  -1 35.6719 38.0402   1
  12 -14   1 45.5896 36.9003   1
  13 -14   1 91.3865 46.0292   1
 -13  14  -1 115.167 49.2051   1
  13  14   1 153.119 46.4498   1
 -13 -14  -1 201.329 51.8588   1
  14  14   1 26.4038 36.9421   1
 -14 -14  -1 77.6230 45.5600   1
  15 -14   1 45.7420 38.3773   1
 -15  14  -1 44.3222 39.0601   1
 -16  14  -1 8.85212 43.5606   1
  16 -14   1 9.09753 36.7868   1
  16  14   1 34.4437 32.8326   1
 -16 -14  -1 34.3652 32.7579   1
  18  14   1-57.3827 46.4311   1
 -18 -14  -1 8.46689 40.6114   1
  18  15  -1 33.0385 41.1565   1
 -18 -15   1 24.6204 45.1548   1
  17  15  -1 385.393 59.2792   1
 -17 -15   1 418.304 62.6768   1
  16  15  -1 17.0603 31.8813   1
 -16 -15   1 67.5677 38.3559   1
 -15  15   1 421.956 67.4796   1
 -15 -15   1 282.628 54.6912   1
  15  15  -1 463.875 62.7954   1
 -14  15   1 376.962 65.7375   1
  14  15  -1 248.004 54.1815   1
 -14 -15   1 327.800 59.3010   1
  14 -15  -1 326.569 58.8744   1
 -13  15   1 55.0566 46.2632   1
  13  15  -1 8.70783 42.3075   1
 -13 -15   1 17.5936 41.0638   1
  13 -15  -1 9.09732 35.3928   1
 -12  15   1-18.2569 40.1630   1
  12  15  -1-8.76248 39.1507   1
  12 -15  -1-9.11359 37.5081   1
 -12 -15   1 8.82084 36.3034   1
 -11  15   1 453.113 68.1987   1
  11 -15  -1 304.298 59.7957   1
 -10  15   1 181.146 50.8715   1
 -10 -15   1 158.215 47.9621   1
  10 -15  -1 112.794 39.4951   1
  10  15  -1 188.660 48.4945   1
   9  15  -1 241.810 52.7511   1
  -9 -15   1 366.990 58.2917   1
   8 -15  -1 158.878 45.9921   1
  -8  15   1 147.898 42.2075   1
   8  15  -1 98.1258 43.8061   1
  -8 -15   1 129.967 43.1064   1
   7 -15  -1 1937.08 144.825   1
   7  15  -1 1864.31 143.899   1
  -7 -15   1 1938.07 144.604   1
  -7  15   1 2216.29 150.189   1
   6 -15  -1 87.8916 39.9929   1
   6  15  -1 43.6650 36.7223   1
  -6 -15   1 112.249 40.4256   1
  -6  15   1 16.9474 39.1262   1
  -5  15   1 1932.83 136.249   1
   5  15  -1 1656.78 132.729   1
   5 -15  -1 1699.14 131.736   1
  -5 -15   1 1775.28 132.763   1
   4 -15  -1 43.0785 38.6907   1
  -4  15   1 122.201 47.5754   1
   3 -15  -1 76.1598 42.7052   1
   3  15  -1 59.5924 39.7831   1
  -3 -15   1 8.62468 38.5916   1
  -3  15   1 33.2042 39.8545   1
  -2  15   1 273.680 50.6519   1
   2  15  -1 260.499 50.0072   1
  -2 -15   1 299.235 54.1803   1
   2 -15  -1 332.882 52.0201   1
  -1  15   1 252.948 52.6520   1
   1  15  -1 329.573 55.9432   1
   1 -15  -1 349.052 57.1126   1
   0  15  -1 83.4560 45.0405   1
   0  15   1 25.1183 42.2777   1
   0 -15  -1 8.55202 35.9076   1
   0 -15   1 102.584 42.6476   1
   1  15   1 966.986 87.3369   1
   1 -15   1 863.659 84.4391   1
  -1 -15  -1 817.981 83.9207   1
   2  15   1 866.357 91.6522   1
  -2  15  -1 1146.18 96.9921   1
   2 -15   1 1067.87 98.3628   1
  -2 -15  -1 1071.80 95.7484   1
  -3  15  -1 1068.26 99.0846   1
   3  15   1 1298.15 106.935   1
  -3 -15  -1 1065.32 98.6128   1
   3 -15   1 1035.16 100.403   1
   4 -15   1 70.0873 41.0479   1
  -4  15  -1 261.833 53.9261   1
   5 -15   1 425.677 63.4898   1
  -5  15  -1 456.820 65.1430   1
   5  15   1 320.633 58.5008   1
  -5 -15  -1 431.868 62.8010   1
  -6 -15  -1 1005.54 93.3709   1
   6  15   1 958.823 92.5168   1
  -7  15  -1 701.495 83.0213   1
   7 -15   1 521.255 70.8658   1
   7  15   1 564.317 73.0735   1
  -7 -15  -1 689.630 74.6751   1
   8 -15   1 34.3940 41.3233   1
  -8  15  -1 80.7557 46.3792   1
  -8 -15  -1 61.5145 41.1076   1
   8  15   1 62.8413 43.6969   1
  -9  15  -1 62.6303 44.0173   1
   9  15   1 17.8630 39.9118   1
   9 -15   1 8.85202 35.1133   1
  -9 -15  -1-26.7858 44.4713   1
 -10  15  -1 416.975 65.2690   1
  10 -15   1 296.001 57.4558   1
 -11  15  -1 54.1714 41.0342   1
  11  15   1 61.5186 41.6648   1
 -11 -15  -1 35.2849 38.2947   1
  11 -15   1 71.6547 40.1092   1
 -12  15  -1 1399.92 112.074   1
  12  15   1 1129.33 103.274   1
 -12 -15  -1 1199.32 104.820   1
 -13  15  -1 244.039 55.9770   1
  13  15   1 359.779 61.1621   1
 -13 -15  -1 285.924 61.6543   1
  13 -15   1 174.127 55.3563   1
 -14  15  -1 45.0331 49.1654   1
  14  15   1 113.124 48.9355   1
 -14 -15  -1 110.780 48.8348   1
  14 -15   1 27.6220 38.7297   1
 -15  15  -1 71.4908 46.7851   1
  15  15   1 76.7473 43.6636   1
 -15 -15  -1 84.9163 46.3934   1
  15 -15   1 91.3253 43.3789   1
 -16  15  -1 132.883 52.6928   1
 -16 -15  -1 135.109 43.8293   1
  16  15   1 58.9267 33.0875   1
 -17 -15  -1 8.18959 40.3411   1
  17  15   1 82.7902 43.2474   1
 -16 -16   1 65.3534 41.7835   1
  16  16  -1 66.6890 42.1367   1
 -14 -16   1 245.694 55.3280   1
  14  16  -1 189.713 55.4750   1
 -13  16   1-9.18337 41.6472   1
  13  16  -1-8.58127 38.3401   1
  13 -16  -1-18.0022 36.3766   1
 -13 -16   1 25.8891 41.3744   1
 -12 -16   1 444.762 64.6822   1
  12  16  -1 355.052 62.1157   1
 -11  16   1-9.38255 42.5531   1
  11  16  -1-26.4341 31.4086   1
 -11 -16   1-8.84700 35.0887   1
  11 -16  -1 8.64966 33.6401   1
 -10  16   1 144.680 51.5039   1
  10  16  -1 99.0118 39.9936   1
 -10 -16   1 140.159 41.8171   1
  10 -16  -1 72.1426 43.5945   1
   9 -16  -1 17.9457 35.6807   1
   9  16  -1 62.5283 42.9065   1
  -9 -16   1 26.1719 39.6502   1
  -9  16   1 115.119 47.7880   1
  -8  16   1 980.961 91.3550   1
   8 -16  -1 742.080 82.2286   1
   7 -16  -1 26.9545 33.5822   1
  -7  16   1 25.9399 36.8969   1
   7  16  -1 43.9100 34.8939   1
  -7 -16   1 78.3665 37.7673   1
   6 -16  -1 2531.41 174.225   1
   6  16  -1 2613.48 175.966   1
  -6 -16   1 2582.48 174.352   1
  -6  16   1 2465.48 172.017   1
   5  16  -1 178.066 43.1716   1
   5 -16  -1 114.598 38.7154   1
  -5  16   1 100.023 39.9586   1
   4 -16  -1 69.2010 38.1657   1
  -4  16   1 50.8213 34.3513   1
   4  16  -1 52.7939 44.9673   1
  -4 -16   1 69.4302 43.8389   1
   3  16  -1-17.3570 39.3577   1
   3 -16  -1 17.3926 35.1449   1
  -3 -16   1 8.61776 34.8275   1
   2  16  -1 77.2852 38.4796   1
   2 -16  -1 17.2620 33.0177   1
  -2 -16   1 104.502 44.5116   1
   1  16  -1 425.589 66.6744   1
  -1  16   1 307.219 60.9772   1
  -1 -16   1 407.589 62.2570   1
   1 -16  -1 286.050 53.1725   1
   0  16  -1 8.54209 39.3053   1
   0  16   1 42.8737 45.7214   1
   0 -16   1 17.2131 34.7830   1
   0 -16  -1-43.5330 37.0905   1
  -1  16  -1 219.946 49.8606   1
   1  16   1 173.993 48.9317   1
  -1 -16  -1 215.855 52.5913   1
   1 -16   1 233.927 48.2717   1
  -2  16  -1 649.195 79.6993   1
  -2 -16  -1 756.648 83.8252   1
   2 -16   1 835.302 81.8210   1
  -3  16  -1 745.972 82.1268   1
   3  16   1 951.820 93.1983   1
  -3 -16  -1 1088.64 96.3005   1
   3 -16   1 876.741 88.2764   1
   4  16   1 1166.23 104.520   1
  -4 -16  -1 980.234 100.305   1
  -4  16  -1 1087.71 101.877   1
   5 -16   1 160.422 47.7690   1
  -5 -16  -1 165.588 49.1631   1
   6 -16   1 79.7209 45.8236   1
   6  16   1 62.7955 45.8770   1
  -6 -16  -1 104.551 45.5825   1
  -6  16  -1 35.0247 45.3004   1
  -7  16  -1 219.047 55.5053   1
   7  16   1 341.670 61.8096   1
   7 -16   1 328.539 59.8987   1
  -8  16  -1 205.525 53.0678   1
   8 -16   1 319.802 57.9475   1
  -9  16  -1 467.354 67.8821   1
   9  16   1 667.702 76.7197   1
   9 -16   1 655.869 73.5173   1
  -9 -16  -1 712.000 77.3222   1
 -10 -16  -1 352.586 60.6725   1
  10  16   1 365.896 61.9048   1
 -11  16  -1 451.084 66.6056   1
  11  16   1 443.767 64.7844   1
 -11 -16  -1 401.755 62.8407   1
  11 -16   1 267.790 53.4437   1
 -12  16  -1 81.4485 42.4473   1
  12  16   1 95.7328 39.6996   1
 -12 -16  -1 87.0187 46.1011   1
  12 -16   1 90.3373 39.9747   1
 -13  16  -1 153.671 52.0057   1
  13  16   1 79.5915 39.9583   1
  13 -16   1 161.295 53.4103   1
 -13 -16  -1 136.277 47.2190   1
  14  16   1 230.180 49.0756   1
 -14 -16  -1 150.327 42.0232   1
  15  16   1-24.9770 41.9665   1
 -15 -16  -1 8.29085 39.7514   1
  15  17  -1 100.455 47.1002   1
 -15 -17   1 56.9990 44.0372   1
  14  17  -1-8.47855 44.2354   1
 -14 -17   1 8.25811 41.1258   1
  13  17  -1 100.226 47.9049   1
 -13 -17   1 67.8357 49.5164   1
 -12  17   1 18.1739 47.4173   1
 -12 -17   1 51.2719 38.1889   1
  12  17  -1-17.0669 38.7091   1
 -11  17   1 366.278 64.6355   1
  11  17  -1 371.835 65.9345   1
 -11 -17   1 427.091 62.8546   1
  11 -17  -1 534.999 68.8428   1
  10 -17  -1 45.0514 41.5521   1
 -10  17   1 71.5452 49.2621   1
   9  17  -1 17.6700 41.3612   1
  -9 -17   1 121.064 46.2265   1
   8 -17  -1-9.04892 39.2084   1
   8  17  -1 53.4072 47.9827   1
  -8 -17   1 43.2023 43.0513   1
  -8  17   1 26.0960 40.0477   1
   7 -17  -1 215.465 55.1957   1
   7  17  -1 342.382 61.7137   1
  -7 -17   1 389.755 62.7675   1
  -7  17   1 272.671 58.1465   1
   6 -17  -1 303.638 56.2854   1
   6  17  -1 147.886 46.7565   1
  -6 -17   1 96.4792 43.5347   1
  -6  17   1 236.045 53.6167   1
   5 -17  -1 333.086 52.7815   1
  -5  17   1 163.076 45.3087   1
   4  17  -1-17.6464 30.6936   1
  -4  17   1 43.0472 41.2805   1
  -4 -17   1 26.0999 33.1528   1
   4 -17  -1 8.79145 38.0738   1
  -3  17   1 60.5287 44.6594   1
  -3 -17   1 69.7446 39.0078   1
   3 -17  -1 8.72621 31.9024   1
   2  17  -1 17.3225 35.0031   1
  -2  17   1-17.3372 39.3126   1
  -2 -17   1 8.77424 37.3778   1
   2 -17  -1-8.80413 38.7351   1
   1  17  -1 232.106 51.7106   1
  -1  17   1 233.771 54.6086   1
   1 -17  -1 395.732 60.2692   1
  -1 -17   1 253.310 55.8964   1
   0  17  -1 215.145 52.5598   1
   0  17   1 104.623 47.2705   1
   0 -17  -1 212.262 53.0696   1
   1  17   1 257.197 57.0093   1
  -1  17  -1 274.550 57.2482   1
   1 -17   1 311.771 54.1023   1
  -1 -17  -1 350.422 61.4788   1
   2  17   1 88.8413 45.9405   1
  -2  17  -1 34.1466 39.4041   1
   2 -17   1 69.7375 41.9110   1
  -2 -17  -1 70.0798 46.8133   1
   3 -17   1 225.841 50.6779   1
   3  17   1 206.618 54.1763   1
  -3 -17  -1 244.765 55.7519   1
  -3  17  -1 178.547 51.3799   1
   4 -17   1 353.699 63.3717   1
   4  17   1 341.922 60.2193   1
  -4 -17  -1 265.176 59.5025   1
  -4  17  -1 309.259 56.4835   1
   5 -17   1-26.7238 35.3269   1
  -5  17  -1 25.3624 38.3398   1
   6  17   1 63.0165 39.0031   1
  -6 -17  -1-8.70379 37.0983   1
   7  17   1 277.294 59.9521   1
  -7 -17  -1 69.8559 37.3982   1
  -8  17  -1-8.79993 42.8282   1
   8  17   1 53.9885 43.7887   1
  -8 -17  -1 87.5686 43.6942   1
   8 -17   1 88.7846 46.9125   1
  -9  17  -1 281.784 59.3280   1
   9  17   1 202.290 53.0069   1
  -9 -17  -1 211.879 51.8531   1
   9 -17   1 134.008 46.6022   1
 -10  17  -1 638.775 76.0411   1
  10  17   1 466.146 69.9004   1
 -10 -17  -1 591.145 74.1177   1
  10 -17   1 571.264 70.6464   1
 -11  17  -1 136.936 48.2101   1
  11  17   1 136.702 48.4953   1
  11 -17   1 154.731 43.9656   1
 -11 -17  -1 197.549 54.3715   1
  12  17   1 8.52629 37.5304   1
 -12 -17  -1 42.6256 43.4941   1
 -13  17  -1 222.859 60.4586   1
  13  17   1 302.205 53.8251   1
 -13 -17  -1 216.207 50.7176   1
  14  17   1-33.1772 40.3019   1
 -14 -17  -1-16.2507 34.0505   1
  13  18  -1 48.6467 39.0110   1
 -13 -18   1 90.5461 45.3888   1
  12  18  -1 41.5503 41.9246   1
 -12 -18   1 33.2840 41.9797   1
 -10  18   1 8.73269 44.5572   1
 -10 -18   1 34.1486 38.1660   1
  10  18  -1 34.5231 43.5230   1
   9 -18  -1 45.1723 45.5810   1
   9  18  -1 43.3884 40.5435   1
  -9 -18   1 50.9960 33.1119   1
  -9  18   1 17.2084 43.4144   1
   8 -18  -1 44.7756 42.9514   1
   8  18  -1-35.0068 36.6750   1
  -8 -18   1 51.1231 36.9166   1
  -8  18   1 59.5426 41.3324   1
   7 -18  -1-26.8905 39.4439   1
  -7  18   1-8.47756 35.5154   1
   6 -18  -1 52.7911 38.7187   1
   6  18  -1 25.8096 42.8520   1
  -6 -18   1 17.1509 37.7374   1
  -6  18   1-25.9055 39.7407   1
  -5  18   1 146.853 50.5222   1
   5 -18  -1 203.358 48.8564   1
  -5 -18   1 172.312 52.1440   1
   4  18  -1-8.85821 43.1065   1
  -4  18   1 52.0972 41.1632   1
   4 -18  -1 61.3217 38.6330   1
  -4 -18   1 112.179 48.4689   1
   3  18  -1 17.5684 41.5603   1
  -3  18   1 8.74152 42.4613   1
   3 -18  -1-8.84106 39.5039   1
  -3 -18   1 25.9927 39.2961   1
   2  18  -1 61.0120 36.0476   1
  -2  18   1 60.6269 47.2876   1
  -2 -18   1 103.647 40.4633   1
   2 -18  -1 70.6766 44.1410   1
   1  18  -1 120.738 41.4982   1
  -1  18   1 61.0596 39.1320   1
  -1 -18   1 34.9942 37.4353   1
   1 -18  -1 61.9173 40.2692   1
   0  18  -1 94.1967 49.0508   1
   0  18   1 141.035 48.0731   1
   0 -18   1 227.130 57.7280   1
   0 -18  -1 165.881 50.4460   1
   1  18   1 8.90450 43.8164   1
  -1  18  -1 8.64081 37.4360   1
   1 -18   1 52.4351 39.6498   1
  -1 -18  -1 17.5149 40.8835   1
  -2  18  -1 274.441 55.0773   1
   2  18   1 214.372 56.8353   1
   2 -18   1 250.973 54.7333   1
  -2 -18  -1 244.742 52.2455   1
  -3  18  -1-8.53314 41.4498   1
   3  18   1-17.6404 32.1808   1
   3 -18   1-34.8425 40.0837   1
  -3 -18  -1 8.71766 31.8068   1
   4 -18   1 121.443 46.3765   1
   4  18   1 52.2749 40.2313   1
  -4 -18  -1 52.0822 38.9304   1
  -4  18  -1 59.4563 46.8345   1
   5 -18   1 502.940 67.0122   1
   5  18   1 354.488 63.6519   1
  -5 -18  -1 441.255 65.4802   1
  -5  18  -1 358.140 59.1491   1
   6 -18   1 61.9486 44.0751   1
   6  18   1-17.7898 43.2058   1
  -6 -18  -1-8.63050 39.1426   1
  -6  18  -1 8.40155 44.3206   1
  -7  18  -1 34.0396 39.7994   1
   7 -18   1 80.0075 43.8078   1
  -8  18  -1 25.8118 44.3920   1
  -8 -18  -1 8.66440 33.6992   1
   8  18   1 8.83504 34.3627   1
  -9 -18  -1 60.7114 42.6800   1
   9  18   1-8.60464 41.2723   1
 -10  18  -1 269.527 58.2673   1
  10  18   1 101.381 47.9812   1
  10 -18   1 149.343 48.9000   1
 -10 -18  -1 119.069 49.1916   1
 -11 -18  -1 58.6393 38.5680   1
 -11  18  -1-17.3225 45.7073   1
  12  18   1 83.3685 45.4817   1
 -12 -18  -1 41.2026 34.0389   1
  10  19  -1 50.0954 42.6494   1
  -9 -19   1-33.1683 44.6923   1
   9  19  -1-8.46977 41.1503   1
  -8  19   1 8.50467 49.0564   1
   7  19  -1 17.2614 43.5144   1
  -7 -19   1 25.0592 40.0609   1
   6  19  -1 93.9638 45.2058   1
  -6  19   1 94.1716 51.2729   1
  -6 -19   1 33.7087 40.5661   1
   6 -19  -1 88.0968 44.5528   1
  -5  19   1-43.3041 47.6354   1
   5  19  -1-25.4808 37.9543   1
  -5 -19   1-8.56081 40.5060   1
   5 -19  -1 26.1258 43.3746   1
   4  19  -1 26.2024 41.8795   1
  -4  19   1-8.69527 42.2381   1
   4 -19  -1-17.5891 38.6978   1
  -4 -19   1 42.4996 44.8412   1
  -3  19   1 8.60453 45.3898   1
   3  19  -1-17.3924 43.8334   1
  -3 -19   1 17.1015 41.5327   1
   3 -19  -1 17.5724 40.4287   1
  -2  19   1 60.7009 46.4497   1
   2 -19  -1 122.948 49.4535   1
  -1  19   1 26.1951 39.0261   1
   1 -19  -1 17.3341 38.7374   1
   0  19   1 35.3395 41.2842   1
   0 -19  -1 52.2247 36.5191   1
   1  19   1 70.6548 46.6551   1
  -1 -19  -1 34.7085 41.6768   1
   3  19   1 51.7983 44.1667   1
  -3 -19  -1 95.3600 47.8031   1
   4  19   1-8.65637 38.6852   1
  -4 -19  -1-25.7413 37.7608   1
  -5  19  -1 75.7465 44.2261   1
   5 -19   1 85.7579 43.0323   1
   5  19   1 123.025 47.6435   1
  -5 -19  -1 161.578 49.3341   1
  -6  19  -1 8.25779 42.1196   1
   6 -19   1-26.0181 46.7362   1
   6  19   1-26.1294 42.3084   1
  -6 -19  -1-8.48864 39.0630   1
   7 -19   1 52.0357 39.4058   1
  -7  19  -1 57.5733 41.0318   1
  -7 -19  -1 25.3846 36.7220   1
   7  19   1 69.1410 45.1569   1
  -8  19  -1 8.28147 37.0048   1
   8  19   1-42.8334 48.5091   1
  -8 -19  -1 33.8952 43.2208   1
   8 -19   1 43.6030 39.5524   1
  -9  19  -1 150.783 43.1461   1
  -9 -19  -1 75.4386 37.9325   1
   9  19   1 133.358 41.9442   1
   9 -19   1 148.123 43.8089   1
 -10 -19  -1 65.9128 47.1075   1
  10  19   1-8.21685 42.4117   1
   7  20  -1 50.2327 43.7080   1
  -7 -20   1 16.2478 41.9406   1
   6  20  -1 8.37742 36.8577   1
  -6 -20   1-8.17868 31.1625   1
  -5  20   1 85.1645 41.0215   1
   5  20  -1 157.702 52.1947   1
  -5 -20   1 8.24011 42.2100   1
  -4  20   1-8.48249 42.7553   1
   4  20  -1 33.3954 37.8623   1
   4 -20  -1-8.62710 42.9634   1
  -4 -20   1-16.6620 31.0744   1
  -3  20   1-25.6258 45.0601   1
   3 -20  -1 8.65034 43.0808   1
   2  20  -1 50.9928 46.9255   1
  -2  20   1 51.4520 49.1880   1
   2 -20  -1 69.0388 44.7168   1
  -2 -20   1 175.998 52.7172   1
  -1  20   1 52.0351 47.6963   1
   1  20  -1-8.50892 42.8901   1
  -1 -20   1-25.2653 40.3789   1
   1 -20  -1 25.7500 41.1535   1
   0  20   1-17.3285 47.6516   1
   0  20  -1-8.41345 34.6284   1
   0 -20  -1 42.7170 46.5148   1
   0 -20   1 25.4058 35.4722   1
  -1  20  -1 133.916 43.9739   1
   1  20   1 148.352 51.5027   1
  -1 -20  -1 101.917 46.5279   1
   1 -20   1 67.8933 37.1135   1
   2  20   1 76.6504 39.8180   1
  -2  20  -1 24.9345 42.9485   1
  -2 -20  -1 42.4906 35.6763   1
   2 -20   1 50.9242 35.6313   1
  -3  20  -1-8.38966 49.2650   1
   3 -20   1-8.48571 39.6008   1
   4  20   1 77.0111 47.6401   1
  -4  20  -1 8.34401 42.1854   1
  -4 -20  -1 125.304 46.5144   1
   5  20   1 8.56233 37.0868   1
  -5 -20  -1 24.9177 32.9495   1
   6  20   1 203.253 58.5083   1
  -6  20  -1 271.988 55.9078   1
   6 -20   1 193.081 52.2147   1
  -6 -20  -1 264.498 52.6392   1
  -7 -20  -1 98.8614 44.9669   1
   7  20   1 33.8599 44.2809   1
  -7  20  -1 65.1315 48.7428   1
  -2  21   1 76.1675 51.5380   1
   1  21  -1 420.755 64.6449   1
  -1  21   1 354.581 69.8489   1
  -1 -21   1 342.273 57.6346   1
   1 -21  -1 333.496 58.8421   1
   0  21   1 25.5322 38.0255   1
   0  21  -1-16.5436 36.9580   1
   0 -21   1 8.18841 34.8829   1
   0 -21  -1 8.28903 34.7180   1
   1  21   1 225.600 50.5729   1
   1 -21   1 139.901 46.4248   1
  -1 -21  -1 140.370 44.3069   1
   2  21   1-8.20181 39.8413   1
  -2  21  -1-32.5596 47.8006   1
  -2 -21  -1-24.7972 40.1517   1
   2 -21   1 16.4843 45.7831   1
 -26   0   2-8.70522 43.8799   1
 -25   0   2 8.85479 45.1601   1
  25   0  -2-9.09805 41.8624   1
 -24   0   2 813.117 90.0317   1
  24   0  -2 846.836 88.5308   1
 -23   0   2 70.3817 41.2327   1
  23   0  -2 91.6060 47.4145   1
 -22   0   2 1635.86 129.685   1
  22   0  -2 1730.44 132.401   1
  20   0  -2 8.71560 34.6198   1
 -20   0   2 74.5328 37.0522   1
  19   0  -2 315.071 53.5045   1
 -19   0   2 114.161 42.7658   1
 -18   0   2 4814.07 287.043   1
  18   0  -2 5157.63 291.356   1
  17   0  -2 126.495 40.8043   1
 -17   0   2 134.667 41.3448   1
  16   0  -2 163.783 39.7717   1
 -16   0   2 197.523 45.5460   1
  15   0  -2 3059.47 189.758   1
 -14   0   2 8030.37 425.940   1
  14   0  -2 7908.72 426.247   1
  12   0  -2 713.363 68.3777   1
 -12   0   2 759.107 67.8129   1
  11   0  -2 1640.53 107.432   1
 -11   0   2 1442.65 103.744   1
  10   0  -2 41810.7 1991.12   1
 -10   0   2 39846.2 1989.61   1
   9   0  -2 103324. 4949.69   1
  -9   0   2 101807. 4947.17   1
   8   0  -2 171371. 7056.55   1
  -8   0   2 130989. 7044.00   1
   7   0  -2 67220.0 3031.76   1
  -7   0   2 59013.6 3027.19   1
   6   0  -2 371888. 18429.9   1
  -6   0   2 394952. 18428.6   1
   5   0  -2 999999. 47007.4   1
  -5   0   2 958149. 47008.3   1
   4   0  -2 248596. 11466.4   1
  -4   0   2 230044. 11464.9   1
   3   0  -2 95236.7 4370.82   1
  -3   0   2 86477.9 4371.21   1
   0   0  -2 146278. 7454.61   1
   0   0   2 164877. 7455.03   1
  -1   0  -2 98189.1 6000.93   1
   1   0   2 159058. 6003.81   1
  -2   0  -2 527654. 26197.2   1
   2   0   2 564797. 26197.7   1
   3   0   2 483242. 23585.4   1
  -3   0  -2 499768. 23586.1   1
   4   0   2 166274. 7706.13   1
  -4   0  -2 154398. 7705.06   1
   5   0   2 135086. 6134.35   1
  -5   0  -2 120377. 6131.58   1
   6   0   2 47963.4 2362.29   1
  -6   0  -2 49328.8 2362.60   1
   7   0   2 9.86187 22.1130   1
  -7   0  -2 69.9397 24.0270   1
  -8   0  -2 6146.59 329.880   1
   8   0   2 6138.05 328.488   1
  -9   0  -2 27934.0 1333.57   1
   9   0   2 26062.0 1329.99   1
  10   0   2-25.0915 22.8993   1
 -10   0  -2-6.57027 25.5645   1
 -11   0  -2 1310.07 101.928   1
  11   0   2 1194.43 93.5466   1
 -12   0  -2 6775.80 348.054   1
  12   0   2 5779.04 340.196   1
  13   0   2 418.287 58.5361   1
 -13   0  -2 404.258 57.7796   1
 -14   0  -2 12007.0 673.010   1
  14   0   2 14328.1 680.384   1
 -16   0  -2 1682.57 128.387   1
  16   0   2 1806.65 133.592   1
 -17   0  -2 976.550 88.7172   1
  17   0   2 944.784 89.6833   1
  18   0   2-25.9254 40.9348   1
 -18   0  -2 109.670 45.0284   1
 -19   0  -2 1564.57 122.919   1
  19   0   2 1505.25 121.564   1
 -20   0  -2 380.536 63.1581   1
  20   0   2 369.400 62.9107   1
 -22   0  -2-8.69475 34.4873   1
  22   0   2-17.9767 34.9593   1
 -24   0  -2 34.3278 46.7345   1
  24   0   2 8.65548 42.0536   1
 -25   0  -2-8.42380 46.8376   1
  25   0   2 96.3540 49.6439   1
 -26  -1   2 17.2831 41.9867   1
  26   1  -2 26.9934 35.6997   1
 -25  -1   2 17.4338 45.4870   1
 -25   1   2 26.9656 45.8502   1
  25   1  -2 18.1563 42.3721   1
  25  -1  -2 9.37363 37.8915   1
 -24  -1   2 26.7116 44.8793   1
 -24   1   2 8.88858 40.8987   1
  24   1  -2-36.1856 38.5371   1
  24  -1  -2 9.10201 38.7740   1
 -23  -1   2 867.183 84.7537   1
 -23   1   2 775.322 86.6740   1
  23   1  -2 662.350 77.2490   1
  23  -1  -2 711.898 83.7198   1
 -22   1   2 35.2985 40.0954   1
  22  -1  -2 100.310 45.4800   1
  22   1  -2 9.03972 41.6665   1
 -22  -1   2 59.3216 42.7856   1
 -21   1   2 355.063 59.1628   1
  21  -1  -2 568.821 70.3431   1
 -20   1   2 787.679 84.4781   1
 -20  -1   2 951.703 90.0142   1
  20   1  -2 701.907 79.1254   1
  20  -1  -2 899.914 89.1000   1
 -19  -1   2 1618.31 128.433   1
 -19   1   2 1462.95 120.426   1
  19  -1  -2 1601.83 124.039   1
  19   1  -2 1640.89 124.282   1
  18   1  -2 49.1374 30.6418   1
 -18  -1   2 51.4581 33.4383   1
 -17   1   2 2629.56 177.460   1
 -17  -1   2 2792.62 182.846   1
  17   1  -2 2731.64 182.878   1
  17  -1  -2 2947.74 182.239   1
 -16   1   2 1806.35 130.084   1
  16  -1  -2 2057.63 136.551   1
  16   1  -2 1846.25 134.345   1
 -16  -1   2 1799.93 132.951   1
  15   1  -2 239.667 45.9561   1
  15  -1  -2 260.049 46.8320   1
 -15  -1   2 220.003 42.0608   1
 -15   1   2 166.037 40.5519   1
  14  -1  -2 7603.35 404.295   1
 -14  -1   2 7463.67 404.600   1
 -13   1   2 48401.0 2377.56   1
  13  -1  -2 49035.4 2377.73   1
 -12   1   2 6169.31 349.028   1
  12  -1  -2 6754.62 352.535   1
 -12  -1   2 5662.90 344.133   1
 -11   1   2 7875.77 411.456   1
  11  -1  -2 7750.68 409.097   1
  11   1  -2 7895.03 413.676   1
 -11  -1   2 7783.38 409.575   1
  10  -1  -2 181.325 33.0090   1
  10   1  -2 219.453 40.6883   1
 -10   1   2 212.470 38.8474   1
 -10  -1   2 211.503 36.1617   1
  -9   1   2 9220.29 419.312   1
   9  -1  -2 7285.02 411.076   1
   9   1  -2 7557.75 413.627   1
  -9  -1   2 8538.43 418.727   1
  -8   1   2 111239. 5255.09   1
   8  -1  -2 103265. 5251.15   1
   8   1  -2 112713. 5254.91   1
  -8  -1   2 109693. 5255.14   1
  -7   1   2 80867.5 3760.60   1
   7  -1  -2 75335.9 3757.75   1
  -6   1   2 10106.8 498.630   1
  -6  -1   2 10236.5 500.479   1
   6   1  -2 9976.87 499.739   1
   6  -1  -2 9758.87 496.459   1
  -5   1   2 43257.2 1928.95   1
   5   1  -2 36379.8 1930.47   1
  -5  -1   2 41816.5 1931.67   1
   5  -1  -2 38395.4 1927.06   1
  -4   1   2 60644.9 2877.93   1
   4   1  -2 58639.2 2882.68   1
  -4  -1   2 53613.6 2880.76   1
   4  -1  -2 64851.5 2878.67   1
  -3   1   2 120812. 5733.51   1
   3   1  -2 119614. 5737.74   1
   3  -1  -2 116620. 5733.82   1
  -3  -1   2 121377. 5737.72   1
   2   1  -2 135006. 6464.61   1
  -2  -1   2 134169. 6465.49   1
  -1  -1   2 360648. 17214.6   1
   1   1  -2 356776. 17214.6   1
   0  -1   2 61771.5 2894.93   1
   0   1  -2 63847.7 2895.13   1
   0  -1  -2 63380.4 2893.04   1
   0   1   2 53580.7 2892.18   1
  -1  -1  -2 115503. 4484.46   1
  -1   1  -2 122907. 4486.14   1
   2   1   2 68480.8 3331.23   1
   2  -1   2 69046.8 3331.29   1
  -2  -1  -2 70085.3 3332.89   1
  -2   1  -2 69038.1 3330.91   1
   3   1   2 23970.2 1092.85   1
   3  -1   2 21119.8 1092.79   1
  -3  -1  -2 22848.3 1093.73   1
  -3   1  -2 21665.7 1092.00   1
   5  -1   2 203.646 33.0892   1
   5   1   2 175.596 30.8539   1
  -5   1  -2 212.063 31.1489   1
  -5  -1  -2 132.282 30.1266   1
   6   1   2 75533.3 3499.61   1
   6  -1   2 71872.2 3495.59   1
  -6  -1  -2 68168.5 3492.87   1
  -6   1  -2 74341.3 3494.93   1
   7   1   2 90658.7 4024.07   1
   7  -1   2 83192.1 4016.91   1
  -7  -1  -2 80820.0 4014.17   1
  -7   1  -2 79506.6 4013.88   1
   8   1   2 15289.0 723.503   1
   8  -1   2 13923.8 718.050   1
  -8  -1  -2 13601.8 718.436   1
  -8   1  -2 14224.5 716.877   1
   9   1   2 353.273 47.7725   1
   9  -1   2 295.714 45.6022   1
  -9  -1  -2 374.653 47.6579   1
  -9   1  -2 224.539 42.6467   1
  10  -1   2 4909.42 281.186   1
 -10   1  -2 5046.90 277.984   1
  11   1   2 1455.90 105.273   1
  11  -1   2 1268.88 100.484   1
 -11  -1  -2 1309.42 101.627   1
 -11   1  -2 1259.18 98.4729   1
  12   1   2 11930.9 672.630   1
  12  -1   2 13695.4 675.996   1
 -12  -1  -2 13725.7 678.179   1
 -12   1  -2 13269.1 673.853   1
  13  -1   2 1535.73 117.941   1
  13   1   2 1549.92 119.737   1
 -13  -1  -2 1802.06 127.071   1
 -13   1  -2 1667.66 120.008   1
  14  -1   2 4626.65 294.825   1
  14   1   2 5730.50 302.374   1
 -14  -1  -2 5819.98 305.386   1
 -14   1  -2 4902.37 295.141   1
  16  -1   2 1243.22 106.916   1
  16   1   2 1224.59 104.861   1
 -16   1  -2 1321.12 108.072   1
 -16  -1  -2 1409.83 111.071   1
  17   1   2 178.073 45.1862   1
 -17  -1  -2 288.433 50.2227   1
 -17   1  -2 233.280 48.5115   1
  18  -1   2 1411.02 115.812   1
  18   1   2 1345.45 112.564   1
 -18  -1  -2 1358.03 112.146   1
  19   1   2 720.662 81.0445   1
  19  -1   2 645.201 80.3251   1
 -19  -1  -2 658.592 74.9249   1
 -19   1  -2 832.193 86.4630   1
  20   1   2 396.584 61.2298   1
  20  -1   2 601.634 74.0313   1
 -20  -1  -2 631.626 72.5934   1
 -20   1  -2 394.007 61.2706   1
  22  -1   2 216.183 55.7351   1
  22   1   2 314.272 59.3866   1
 -22  -1  -2 336.661 60.2695   1
 -22   1  -2 203.062 53.3778   1
  23   1   2 35.5927 44.3989   1
 -23  -1  -2 76.8030 47.9399   1
  24   1   2 165.657 51.7632   1
 -24   1  -2 172.973 52.2366   1
 -24  -1  -2 177.158 50.5787   1
  25   1   2 16.9220 42.6495   1
  25  -1   2-8.58976 41.1852   1
 -25  -1  -2 33.0536 38.5639   1
 -25   1  -2-8.36143 45.0573   1
  26   2  -2-8.86074 37.7803   1
 -26  -2   2 77.8359 42.0367   1
  25  -2  -2-36.7884 44.6760   1
 -25   2   2 8.90925 42.1540   1
  24   2  -2-9.04893 41.6415   1
  24  -2  -2 18.4852 41.2997   1
 -24  -2   2 25.4517 38.4804   1
 -24   2   2 18.0678 46.6109   1
  23   2  -2 44.8849 39.0180   1
  23  -2  -2 37.2764 46.5307   1
 -23  -2   2 167.068 49.9004   1
 -23   2   2 27.2346 41.9057   1
  22   2  -2 222.645 54.6560   1
  22  -2  -2 233.819 54.8993   1
 -22  -2   2 257.816 59.5909   1
 -22   2   2 322.845 57.1850   1
  21   2  -2 95.4137 40.6112   1
  21  -2  -2 44.1769 43.0404   1
 -21  -2   2 46.0355 35.9556   1
 -21   2   2 88.3696 44.6637   1
  20   2  -2 1189.37 104.942   1
  20  -2  -2 1238.17 108.942   1
 -20   2   2 1211.21 106.936   1
 -20  -2   2 1246.81 109.505   1
  19   2  -2 137.259 43.3849   1
  19  -2  -2 162.944 49.1424   1
 -19  -2   2 156.542 48.8914   1
 -19   2   2 175.697 55.3477   1
  18   2  -2 1955.05 141.925   1
 -18  -2   2 1888.50 140.389   1
  17   2  -2 33.0532 35.9446   1
  17  -2  -2 88.8395 36.7844   1
 -17  -2   2 88.6712 40.7734   1
 -17   2   2 69.7507 35.3115   1
  16   2  -2-8.04311 33.7001   1
  16  -2  -2 38.6023 32.3493   1
 -16  -2   2 31.0862 33.6664   1
 -16   2   2 14.7951 30.9974   1
  15  -2  -2 636.412 69.8212   1
 -15  -2   2 713.085 69.3054   1
 -15   2   2 589.767 66.6872   1
  14   2  -2 7745.14 407.931   1
  14  -2  -2 7820.81 403.345   1
 -14  -2   2 7123.13 398.612   1
 -14   2   2 7240.33 398.828   1
  13   2  -2 2039.77 137.923   1
  13  -2  -2 2099.93 133.916   1
 -13  -2   2 2002.41 133.926   1
 -13   2   2 1812.09 130.323   1
  12   2  -2 34329.8 1735.21   1
 -12  -2   2 35670.2 1736.34   1
 -12   2   2 36015.1 1733.82   1
  11   2  -2 599.572 60.0550   1
  11  -2  -2 759.042 65.1022   1
 -11  -2   2 764.191 66.0246   1
 -11   2   2 740.506 64.4838   1
  10   2  -2 50179.9 2499.47   1
  10  -2  -2 50882.1 2498.40   1
 -10  -2   2 52052.5 2502.16   1
 -10   2   2 52513.7 2498.29   1
   9   2  -2 51206.6 2375.81   1
   9  -2  -2 48122.4 2371.20   1
  -9   2   2 47414.8 2369.37   1
  -9  -2   2 49051.7 2374.62   1
  -8   2   2 5387.76 273.889   1
  -8  -2   2 4934.88 276.617   1
   8   2  -2 5229.09 276.990   1
   7   2  -2 12394.6 628.196   1
  -7   2   2 12598.5 623.354   1
  -7  -2   2 12797.5 628.835   1
   7  -2  -2 12462.0 624.136   1
  -6   2   2 5469.23 280.370   1
   6  -2  -2 5480.99 280.825   1
   5   2  -2 1128.96 73.8270   1
   5  -2  -2 1154.18 69.7951   1
  -5  -2   2 1009.78 70.8803   1
  -5   2   2 1201.57 68.8626   1
   4  -2  -2 270738. 13196.3   1
  -4  -2   2 273643. 13201.8   1
   4   2  -2 287334. 13202.4   1
  -4   2   2 271808. 13196.7   1
  -3  -2   2 8903.92 474.732   1
   3  -2  -2 10466.6 470.483   1
  -3   2   2 9729.12 469.562   1
   3   2  -2 8850.90 475.179   1
  -2  -2   2 8079.67 408.626   1
   2   2  -2 7743.54 407.528   1
  -2   2   2 8604.26 403.656   1
   2  -2  -2 8345.03 403.682   1
   1  -2  -2 98745.2 4696.08   1
  -1  -2   2 91304.2 4700.56   1
   1   2  -2 97952.2 4701.29   1
  -1   2   2 100755. 4696.23   1
   0  -2   2 64626.7 2810.02   1
   0   2  -2 68941.6 2809.47   1
   0  -2  -2 62822.1 2805.04   1
   1  -2   2 5528.08 276.913   1
  -1   2  -2 6179.98 278.166   1
  -1  -2  -2 5806.18 276.225   1
   2  -2   2 222895. 10353.3   1
  -2   2  -2 231888. 10353.2   1
  -2  -2  -2 195441. 10351.1   1
   2   2   2 214382. 10352.3   1
  -3   2  -2 40426.2 1810.63   1
   3  -2   2 34092.4 1807.92   1
  -3  -2  -2 39080.5 1810.29   1
   3   2   2 36086.6 1809.72   1
   5   2   2 67245.4 3310.11   1
  -5  -2  -2 69165.7 3312.13   1
  -5   2  -2 68690.9 3310.52   1
   5  -2   2 68820.2 3311.54   1
  -6  -2  -2 246.716 36.8942   1
  -6   2  -2 219.394 35.6734   1
   6  -2   2 276.540 38.5145   1
   6   2   2 143.438 32.6617   1
   7   2   2 28379.8 1313.00   1
   7  -2   2 28890.3 1314.45   1
  -7   2  -2 26260.3 1310.90   1
   8   2   2 59.0732 30.2694   1
   8  -2   2 84.2238 26.3650   1
  -8  -2  -2 88.9355 31.6085   1
  -8   2  -2 37.8082 19.0129   1
   9   2   2 30841.9 1407.34   1
   9  -2   2 28412.0 1400.86   1
  -9  -2  -2 26513.7 1397.79   1
  -9   2  -2 28309.5 1399.43   1
  11   2   2 9374.45 541.954   1
  11  -2   2 10735.0 546.845   1
 -11  -2  -2 11089.8 543.918   1
 -11   2  -2 10487.5 541.251   1
  12   2   2 910.059 83.1411   1
  12  -2   2 864.154 80.3925   1
 -12  -2  -2 794.670 81.1222   1
 -12   2  -2 836.297 77.4178   1
  13   2   2 4385.12 260.683   1
  13  -2   2 4807.86 263.563   1
 -13  -2  -2 4033.21 255.707   1
 -13   2  -2 4660.39 260.320   1
  14   2   2 2710.03 178.859   1
  14  -2   2 2830.21 180.809   1
 -14  -2  -2 2754.17 180.255   1
 -14   2  -2 2776.38 179.220   1
  15   2   2 7637.49 394.167   1
 -15  -2  -2 6556.58 388.572   1
  16   2   2-8.58139 28.3175   1
  16  -2   2-8.45536 34.7989   1
 -16  -2  -2 25.8260 34.1411   1
 -16   2  -2 16.4912 35.1267   1
  17   2   2 42.4802 39.6661   1
  17  -2   2 25.9163 38.6164   1
 -17  -2  -2 17.7926 40.3640   1
 -17   2  -2 16.7879 36.9508   1
  18  -2   2 26.2850 37.3701   1
 -18   2  -2 51.3149 41.0459   1
  19  -2   2 341.047 62.0131   1
 -19  -2  -2 481.496 64.7126   1
 -19   2  -2 387.049 60.5202   1
  20   2   2-8.85218 33.0185   1
  20  -2   2 9.19610 40.4596   1
 -20   2  -2 8.89128 41.4914   1
  21   2   2 682.804 77.2943   1
 -21  -2  -2 590.076 74.9511   1
  22   2   2 43.7266 41.9590   1
  22  -2   2 27.0955 43.8973   1
 -22  -2  -2 50.8363 44.7220   1
 -22   2  -2 8.82696 43.9878   1
  23   2   2 165.985 51.4881   1
 -23  -2  -2 171.966 50.2535   1
  24  -2   2 8.87645 35.2252   1
  24   2   2 43.4277 31.7105   1
 -24  -2  -2-8.34881 36.7540   1
 -24   2  -2 58.9315 35.8863   1
  25  -2   2 17.3230 40.4577   1
  25   2   2 59.4355 43.3396   1
 -25   2  -2 16.5379 43.6543   1
 -25  -2  -2 48.8871 42.5468   1
  26   3  -2-17.4261 45.4590   1
 -26  -3   2 16.5673 42.7357   1
  25   3  -2 26.5775 45.7353   1
 -25  -3   2 42.4552 44.3321   1
  24   3  -2 35.3433 44.5373   1
  24  -3  -2-37.2970 46.4363   1
 -24  -3   2-8.84116 41.2585   1
 -24   3   2 35.6148 41.5504   1
  23  -3  -2 27.9861 43.5770   1
 -23   3   2 53.0955 44.1135   1
  22   3  -2 8.84592 39.5240   1
  22  -3  -2 64.2179 46.7894   1
 -22  -3   2-18.5351 39.4808   1
 -22   3   2-8.83118 40.6362   1
  21   3  -2 712.634 79.7688   1
  21  -3  -2 814.270 86.2199   1
 -21  -3   2 676.145 79.6686   1
 -21   3   2 642.735 76.9968   1
  20   3  -2 249.159 50.7445   1
  20  -3  -2 310.962 60.1499   1
 -20  -3   2 203.879 48.6466   1
 -20   3   2 408.151 61.1412   1
  19   3  -2 325.855 54.6403   1
  19  -3  -2 261.331 49.2009   1
 -19  -3   2 309.472 54.2610   1
 -19   3   2 332.696 55.0886   1
  18   3  -2 189.460 48.3210   1
 -18  -3   2 210.397 51.1819   1
  17  -3  -2 1521.69 125.776   1
 -17   3   2 1797.25 129.345   1
  16   3  -2 2512.63 163.126   1
  16  -3  -2 2131.88 154.611   1
 -16  -3   2 2217.72 152.674   1
 -16   3   2 2346.97 156.228   1
  15   3  -2 4787.76 271.468   1
  15  -3  -2 4284.63 262.594   1
 -15  -3   2 4391.14 263.713   1
 -15   3   2 4947.37 268.317   1
  14   3  -2 1020.25 88.6413   1
  14  -3  -2 1024.23 86.3869   1
 -14  -3   2 1063.80 90.0903   1
 -14   3   2 969.166 85.3540   1
  13   3  -2 1651.82 122.904   1
 -13  -3   2 1921.85 128.089   1
  12  -3  -2 3309.78 191.308   1
 -12   3   2 3104.92 190.039   1
  11   3  -2 38926.2 1893.47   1
 -11  -3   2 38297.3 1892.05   1
 -11   3   2 38689.0 1889.45   1
  10   3  -2 21762.1 1173.57   1
 -10   3   2 25109.8 1173.84   1
  10  -3  -2 24222.1 1173.31   1
 -10  -3   2 23942.0 1176.50   1
   9   3  -2 829.075 69.7802   1
  -9   3   2 868.055 67.1043   1
  -9  -3   2 898.824 71.8792   1
   9  -3  -2 827.833 67.2425   1
   8   3  -2 7360.40 374.804   1
  -8   3   2 7076.59 367.814   1
   8  -3  -2 6980.78 368.902   1
  -8  -3   2 7231.59 373.834   1
  -7  -3   2 880.212 69.3230   1
   7   3  -2 895.117 69.6128   1
   6  -3  -2 36763.0 1767.26   1
  -6  -3   2 37790.0 1774.09   1
   6   3  -2 37544.9 1774.49   1
  -6   3   2 34284.1 1766.23   1
  -5   3   2 33749.8 1633.29   1
   5  -3  -2 33627.2 1633.01   1
  -4  -3   2 70301.3 3360.41   1
   4  -3  -2 69539.3 3354.25   1
   4   3  -2 65758.5 3361.00   1
  -4   3   2 71794.8 3353.82   1
  -3  -3   2 10445.7 491.458   1
  -3   3   2 9605.34 484.795   1
   3   3  -2 9312.85 489.693   1
   3  -3  -2 10077.9 486.237   1
  -2  -3   2 22204.7 1024.99   1
   2   3  -2 25702.6 1026.16   1
   2  -3  -2 23039.7 1020.01   1
   1  -3  -2 132897. 6129.50   1
  -1   3   2 144425. 6129.57   1
   1   3  -2 132790. 6135.73   1
   0  -3   2 67550.1 3413.06   1
   0   3   2 70662.5 3409.83   1
   0  -3  -2 73454.3 3409.44   1
   1  -3   2 5334.67 268.345   1
  -1   3  -2 5497.23 268.112   1
   1   3   2 5018.35 265.443   1
  -1  -3  -2 4953.86 265.736   1
   2  -3   2 14723.0 736.175   1
  -2   3  -2 13556.7 735.176   1
   2   3   2 15433.5 736.081   1
  -2  -3  -2 15980.2 736.179   1
   4  -3   2 3993.12 213.707   1
  -4   3  -2 4202.65 213.931   1
   4   3   2 3855.87 215.251   1
  -4  -3  -2 3649.24 214.880   1
   5  -3   2 2585.01 158.472   1
  -5   3  -2 2704.60 158.173   1
  -5  -3  -2 2544.71 158.061   1
   6   3   2 15188.1 775.886   1
   6  -3   2 15930.1 776.279   1
  -6  -3  -2 15634.2 776.561   1
  -6   3  -2 15302.2 774.006   1
   7   3   2 13086.4 668.976   1
  -7  -3  -2 13028.2 669.509   1
  -7   3  -2 13252.3 668.297   1
   7  -3   2 13528.8 669.303   1
  -8  -3  -2 475.976 54.3799   1
  -8   3  -2 471.989 51.7125   1
   8  -3   2 490.917 53.6362   1
   8   3   2 455.210 52.9432   1
   9  -3   2 11318.0 571.051   1
  -9  -3  -2 12297.5 576.689   1
  -9   3  -2 11903.6 572.733   1
  10   3   2 14878.6 761.269   1
 -10  -3  -2 15096.3 763.665   1
  11   3   2 4186.75 247.501   1
  11  -3   2 4014.50 242.693   1
 -11  -3  -2 4156.85 243.363   1
 -11   3  -2 4482.67 246.899   1
  12   3   2 11522.6 590.820   1
  12  -3   2 12245.5 589.909   1
 -12  -3  -2 10466.5 580.439   1
 -12   3  -2 10811.7 582.085   1
  13   3   2 188.943 54.7347   1
  13  -3   2 180.672 44.7146   1
 -13  -3  -2 181.112 43.6502   1
 -13   3  -2 273.346 52.7361   1
  14   3   2 1062.20 92.4647   1
  14  -3   2 852.789 85.4559   1
 -14  -3  -2 1031.43 90.6877   1
 -14   3  -2 877.959 86.9648   1
  15   3   2 3913.08 239.342   1
  15  -3   2 3989.18 240.749   1
 -15  -3  -2 3796.18 237.579   1
 -15   3  -2 4113.97 240.314   1
  16   3   2 276.419 53.1478   1
  16  -3   2 223.422 48.9344   1
 -16  -3  -2 161.495 47.0555   1
 -16   3  -2 244.101 50.5907   1
  17   3   2 288.505 55.9806   1
  17  -3   2 394.341 60.4839   1
 -17  -3  -2 365.920 58.2199   1
 -17   3  -2 318.242 57.5356   1
  18  -3   2 17.7776 39.1167   1
 -18   3  -2 17.3030 42.0295   1
  19   3   2 427.580 66.6213   1
  19  -3   2 602.917 73.8647   1
 -19  -3  -2 721.856 80.0631   1
 -19   3  -2 575.050 72.7992   1
  20   3   2 578.954 74.7767   1
 -20  -3  -2 656.164 77.5265   1
  21   3   2 43.9145 39.2699   1
 -21  -3  -2 17.5343 43.6872   1
  22   3   2 325.161 58.6755   1
  22  -3   2 390.974 64.5499   1
 -22  -3  -2 313.928 56.4232   1
 -22   3  -2 347.145 62.1716   1
  23   3   2 34.9041 39.0283   1
  23  -3   2 53.8799 41.9440   1
 -23  -3  -2-8.17966 36.5900   1
 -23   3  -2 85.9848 48.7191   1
  24  -3   2-8.72425 42.3861   1
 -24   3  -2 51.0767 47.7542   1
  25  -3   2 8.49771 37.9720   1
 -25   3  -2-33.2799 37.1781   1
  25   4  -2 17.4362 32.5184   1
 -25  -4   2-17.4848 37.8576   1
  24   4  -2 8.46643 37.8349   1
  24  -4  -2 18.3401 44.5466   1
 -24  -4   2 28.3292 40.2344   1
 -24   4   2 8.96490 45.7284   1
  23   4  -2-18.0325 38.4108   1
  23  -4  -2-27.4437 40.8735   1
 -23  -4   2 18.2347 44.2855   1
 -23   4   2-8.96506 42.9840   1
  22   4  -2 126.076 45.9816   1
  22  -4  -2 164.277 48.1793   1
 -22  -4   2 189.934 52.6828   1
 -22   4   2 133.588 50.0079   1
  21   4  -2 408.298 66.5417   1
 -21  -4   2 419.672 68.4583   1
  20  -4  -2 546.753 70.5410   1
 -20   4   2 480.457 67.8949   1
  19   4  -2 256.438 50.8315   1
  19  -4  -2 122.716 42.6298   1
 -19  -4   2 328.271 55.0629   1
 -19   4   2 125.449 43.2975   1
  18   4  -2 482.835 70.4524   1
  18  -4  -2 332.036 56.9985   1
 -18  -4   2 374.834 57.2630   1
 -18   4   2 414.311 58.5569   1
  17   4  -2 291.665 54.4873   1
  17  -4  -2 222.167 49.6811   1
 -17  -4   2 251.129 49.3572   1
 -17   4   2 203.571 47.7966   1
  16  -4  -2 2219.21 151.570   1
 -16  -4   2 2038.73 146.863   1
 -16   4   2 2224.29 148.959   1
  15   4  -2 15.2464 38.1001   1
 -15  -4   2 63.3828 39.5873   1
 -15   4   2 78.8216 34.5052   1
  15  -4  -2 105.465 40.2961   1
 -14  -4   2 136.224 42.1305   1
  14   4  -2 88.7899 34.6670   1
 -14   4   2 204.050 39.7725   1
  14  -4  -2 128.351 36.5305   1
 -13  -4   2 7.29570 32.1026   1
  13   4  -2 14.3642 31.6029   1
  12   4  -2 1202.32 100.616   1
 -12   4   2 1395.81 101.542   1
 -12  -4   2 1437.59 105.035   1
  12  -4  -2 1508.51 104.299   1
  11  -4  -2 2689.03 163.093   1
 -11   4   2 2666.43 162.894   1
 -10  -4   2 17445.0 859.920   1
 -10   4   2 18088.1 855.942   1
  10   4  -2 15768.5 857.764   1
   9  -4  -2 7111.73 370.318   1
  -9  -4   2 7191.28 376.940   1
  -9   4   2 7174.24 370.590   1
   9   4  -2 6868.52 377.303   1
   8  -4  -2 1082.11 74.3395   1
  -8  -4   2 1009.91 77.9250   1
   8   4  -2 1113.24 80.1653   1
   7  -4  -2 5729.13 285.810   1
  -7  -4   2 5488.77 292.721   1
   7   4  -2 5190.55 291.288   1
  -7   4   2 5248.48 283.434   1
  -6  -4   2 42915.1 2046.15   1
   6   4  -2 41207.1 2045.71   1
  -5  -4   2 1166.49 82.0438   1
   5  -4  -2 1099.26 78.5531   1
   5   4  -2 1293.65 85.0080   1
  -5   4   2 1333.86 78.7239   1
  -4  -4   2 10462.1 543.694   1
  -4   4   2 10750.4 538.639   1
   4   4  -2 11884.8 546.196   1
   4  -4  -2 10478.5 539.408   1
   3  -4  -2 7966.31 381.849   1
  -3   4   2 7191.52 381.081   1
   2  -4  -2 34935.3 1759.71   1
  -2   4   2 38102.3 1763.05   1
  -1   4   2 2768.31 155.159   1
   1  -4  -2 3090.16 159.309   1
   0   4   2 50378.0 2365.84   1
   0  -4  -2 47504.0 2365.06   1
   1   4   2 507.680 45.0083   1
  -1  -4  -2 474.541 42.8948   1
  -2   4  -2 161298. 7641.11   1
   2  -4   2 156174. 7641.99   1
   3   4   2 28982.4 1245.18   1
  -3  -4  -2 27066.2 1242.75   1
  -3   4  -2 24777.9 1240.16   1
   4   4   2 41581.2 2022.04   1
  -4  -4  -2 41482.9 2022.95   1
  -4   4  -2 42633.5 2021.32   1
   4  -4   2 40469.1 2020.22   1
   5   4   2 27256.4 1395.33   1
   5  -4   2 28305.3 1394.66   1
  -5   4  -2 30892.3 1397.53   1
  -5  -4  -2 27502.6 1394.81   1
   6  -4   2-5.03843 26.5778   1
  -6   4  -2-4.93235 23.6478   1
   6   4   2 5.35340 23.9184   1
  -6  -4  -2 10.4922 20.4010   1
   7  -4   2 87.9503 28.1729   1
  -7   4  -2 74.3805 25.2889   1
   7   4   2 5.75630 26.2536   1
  -7  -4  -2 57.7183 28.1725   1
   8  -4   2 41.6346 24.0734   1
  -8   4  -2 34.6835 21.6020   1
   8   4   2-6.20897 28.5997   1
  -8  -4  -2 24.5632 31.3465   1
   9  -4   2 961.059 78.9933   1
  -9   4  -2 817.604 74.3421   1
  10  -4   2 1049.79 93.3575   1
 -10   4  -2 1056.37 91.9098   1
  10   4   2 1129.11 91.8505   1
 -11  -4  -2 8182.06 434.405   1
  11  -4   2 8293.89 433.262   1
 -11   4  -2 8109.09 429.878   1
  11   4   2 7705.87 429.288   1
 -12  -4  -2 4213.55 255.952   1
  12  -4   2 4751.49 260.550   1
 -12   4  -2 4389.82 255.358   1
  12   4   2 4292.15 257.121   1
 -13  -4  -2 2424.61 161.830   1
  13  -4   2 2450.85 161.735   1
 -13   4  -2 2338.11 160.080   1
  13   4   2 2439.71 164.718   1
  14  -4   2 4504.41 272.779   1
 -14   4  -2 4897.79 274.013   1
 -15  -4  -2 71.8860 31.8732   1
  15  -4   2 101.220 37.8521   1
 -15   4  -2 48.2829 38.7432   1
  15   4   2 72.6781 41.3515   1
 -16  -4  -2 42.5737 39.9093   1
  16  -4   2 121.147 45.7989   1
  16   4   2 79.2882 40.1269   1
 -17  -4  -2 198.562 48.4637   1
  17  -4   2 176.797 51.9280   1
 -17   4  -2 168.691 49.5918   1
  17   4   2 53.2065 40.8260   1
 -18  -4  -2-44.0921 42.3220   1
  18   4   2-35.6624 40.4776   1
 -19  -4  -2 268.087 56.4758   1
  19  -4   2 279.885 57.4633   1
 -19   4  -2 287.808 58.8140   1
  19   4   2 177.956 54.0736   1
  20  -4   2-17.9952 40.8382   1
 -20  -4  -2 54.1427 37.1741   1
 -20   4  -2 52.6833 43.2228   1
 -21   4  -2 105.384 45.1993   1
  21   4   2 42.0112 43.2808   1
 -22  -4  -2 17.4751 42.9797   1
  22  -4   2 8.92259 39.8649   1
 -22   4  -2 8.71934 42.8900   1
  22   4   2-26.0223 42.6674   1
 -23  -4  -2-8.49116 36.7710   1
  23  -4   2 8.84173 41.2613   1
 -23   4  -2 8.60217 43.8728   1
  23   4   2-25.6244 36.9888   1
 -24  -4  -2 8.00488 39.8847   1
  24  -4   2 26.1221 44.9393   1
 -24   4  -2-8.40082 43.8480   1
  24   4   2 84.1782 49.8763   1
 -25   4  -2-8.14686 42.5066   1
 -26  -5   2-25.5775 38.6662   1
  26   5  -2 16.9219 35.4386   1
 -25  -5   2 54.4871 44.6837   1
  25   5  -2-8.45987 40.5753   1
 -23  -5   2 359.166 65.8282   1
  23  -5  -2 294.243 57.1525   1
 -23   5   2 245.080 57.8068   1
  23   5  -2 387.482 62.6144   1
  22  -5  -2 45.3222 44.6290   1
 -22   5   2 35.0582 40.3737   1
 -21  -5   2-17.7917 41.5234   1
  21  -5  -2 90.5552 41.0780   1
 -21   5   2-17.3704 38.8156   1
  21   5  -2 36.3900 38.1150   1
 -20  -5   2 194.500 52.1682   1
  20  -5  -2 97.8631 45.7565   1
 -20   5   2 231.713 51.2073   1
  20   5  -2 240.467 56.2213   1
 -19  -5   2 174.972 48.2198   1
  19  -5  -2 113.115 45.5255   1
 -19   5   2 192.977 52.3474   1
  19   5  -2 152.533 51.3940   1
  18  -5  -2 109.917 42.3456   1
 -18   5   2 114.616 40.5201   1
  18   5  -2 54.3751 39.4997   1
 -17  -5   2-8.38188 31.2664   1
  17  -5  -2 40.8998 33.0599   1
 -17   5   2-7.92220 32.6058   1
  17   5  -2-42.5009 36.8106   1
 -16  -5   2 435.354 61.5383   1
  16   5  -2 378.817 60.4694   1
  16  -5  -2 283.397 54.6033   1
 -15  -5   2 2277.40 155.916   1
  15  -5  -2 2156.38 150.925   1
  15   5  -2 2274.83 154.810   1
 -15   5   2 2369.23 153.104   1
  14   5  -2 219.592 49.5549   1
 -14  -5   2 307.831 51.9031   1
 -14   5   2 295.892 45.8827   1
  14  -5  -2 308.648 48.9788   1
  13   5  -2 10788.1 572.981   1
  13  -5  -2 11337.3 570.282   1
 -13   5   2 10911.2 568.456   1
 -13  -5   2 10878.4 572.995   1
  12  -5  -2 5191.25 281.693   1
  12   5  -2 4846.38 285.354   1
 -12   5   2 5337.27 282.618   1
 -12  -5   2 4809.13 284.826   1
  11   5  -2 8406.02 459.314   1
 -11   5   2 8915.36 456.798   1
  11  -5  -2 8928.60 456.919   1
 -11  -5   2 8620.41 460.712   1
 -10   5   2 6044.97 300.797   1
  10  -5  -2 6021.26 299.752   1
 -10  -5   2 5289.22 301.170   1
   9   5  -2 2708.97 166.957   1
  -9   5   2 2585.15 159.975   1
  -9  -5   2 2901.75 169.584   1
   8   5  -2 34.7584 23.9033   1
  -8   5   2 41.4040 20.9341   1
   8  -5  -2 51.8228 24.9108   1
  -8  -5   2 17.1957 23.2283   1
   7   5  -2 10530.5 524.390   1
  -7   5   2 10050.5 516.203   1
   7  -5  -2 10330.2 518.088   1
  -7  -5   2 9917.67 521.793   1
   6   5  -2 14733.6 781.908   1
   6  -5  -2 15702.7 777.741   1
  -6   5   2 16271.2 777.954   1
  -6  -5   2 15866.1 783.843   1
   5   5  -2 48062.6 2565.23   1
  -5  -5   2 55318.4 2567.59   1
  -5   5   2 55128.2 2561.69   1
   5  -5  -2 52874.5 2562.32   1
  -4  -5   2 33658.3 1622.73   1
   4   5  -2 32815.4 1621.62   1
  -3  -5   2 2712.76 174.195   1
   3   5  -2 3393.92 174.655   1
   2   5  -2 244.196 33.8691   1
  -2  -5   2 299.597 36.4772   1
   1   5  -2 8156.65 410.063   1
  -1  -5   2 7784.55 406.550   1
   0   5  -2 1235.06 84.7898   1
   0  -5   2 1201.27 83.2846   1
   1  -5   2 107964. 5007.55   1
   1   5   2 102248. 5004.33   1
  -1  -5  -2 103112. 5003.79   1
  -1   5  -2 102278. 5005.54   1
   2  -5   2 448.414 50.1261   1
   2   5   2 521.096 50.1747   1
  -2  -5  -2 582.514 50.9343   1
  -2   5  -2 656.315 53.6305   1
  -3  -5  -2 11380.2 552.887   1
  -3   5  -2 11552.1 552.496   1
   3  -5   2 11849.4 554.413   1
   4   5   2 1707.45 110.984   1
  -4  -5  -2 1679.71 111.036   1
  -4   5  -2 1699.27 108.490   1
   4  -5   2 1603.48 109.718   1
   5   5   2 10.6379 29.8326   1
  -5  -5  -2-5.32840 28.1089   1
  -5   5  -2 15.1307 24.8110   1
   5  -5   2 5.19058 24.8876   1
   6   5   2 7289.21 402.682   1
   6  -5   2 7725.40 401.881   1
  -6  -5  -2 7912.35 404.723   1
  -6   5  -2 7663.46 400.032   1
   7   5   2 258.712 46.4944   1
  -7  -5  -2 338.824 47.6467   1
   7  -5   2 321.952 45.0581   1
  -7   5  -2 288.749 43.1863   1
  -8   5  -2 780.422 68.2891   1
   8  -5   2 559.306 63.4564   1
  -9  -5  -2 15698.4 808.666   1
   9   5   2 16223.6 810.684   1
  10   5   2 262.600 47.0470   1
 -10  -5  -2 250.536 45.8802   1
 -10   5  -2 210.670 40.1961   1
  10  -5   2 208.815 40.7225   1
  11  -5   2 6097.65 347.649   1
  11   5   2 6172.70 349.324   1
 -11  -5  -2 6467.15 352.975   1
 -11   5  -2 6746.34 351.429   1
  12  -5   2 5848.75 330.202   1
  12   5   2 6262.21 335.088   1
 -12  -5  -2 6405.48 336.355   1
 -12   5  -2 5409.53 326.267   1
  13  -5   2 2239.18 152.246   1
  13   5   2 2362.04 153.926   1
 -13   5  -2 1999.07 147.456   1
 -13  -5  -2 2274.68 154.862   1
  14   5   2 51.7410 41.9166   1
 -14  -5  -2 24.3443 28.2719   1
  15   5   2 2877.14 192.476   1
  15  -5   2 3101.07 193.154   1
 -15  -5  -2 2793.35 186.179   1
 -16  -5  -2 125.636 40.4090   1
  16  -5   2 180.282 45.5255   1
 -16   5  -2 241.039 50.7324   1
  16   5   2 127.366 51.1980   1
  17  -5   2 8.75152 33.4397   1
 -17   5  -2 101.702 42.7925   1
 -18  -5  -2 149.098 42.0517   1
  18  -5   2 115.475 46.8456   1
 -18   5  -2 179.950 50.3399   1
  18   5   2 125.704 45.7708   1
 -19  -5  -2 185.450 50.0227   1
  19  -5   2 304.841 60.3833   1
 -19   5  -2 181.606 53.4409   1
  19   5   2 171.370 51.0497   1
 -20  -5  -2-17.8047 42.6815   1
  20  -5   2-36.0513 40.8739   1
 -20   5  -2 25.9339 40.8971   1
  20   5   2 17.8742 40.5304   1
 -21  -5  -2 35.8737 47.4204   1
  21  -5   2 105.640 48.0382   1
 -21   5  -2 60.0615 44.8842   1
  21   5   2 71.1910 44.9723   1
 -22  -5  -2-8.97019 43.0096   1
  22  -5   2-25.9658 33.6621   1
 -22   5  -2-16.9877 33.0345   1
  22   5   2 17.1268 37.0858   1
 -23  -5  -2 8.64478 38.0344   1
  23  -5   2 17.1617 41.1404   1
 -23   5  -2-16.7811 45.6807   1
  23   5   2-16.8731 31.4687   1
 -24  -5  -2 41.2000 33.9912   1
  24   5   2 57.6435 38.4981   1
 -26  -6   2-26.0524 51.8801   1
  26   6  -2 33.1538 39.2128   1
 -24  -6   2-44.0893 46.0232   1
  24   6  -2-8.84997 46.1907   1
 -23  -6   2-8.78980 44.8412   1
  23   6  -2-36.1018 44.4084   1
 -22  -6   2 70.9560 45.6473   1
  22  -6  -2 190.372 48.2094   1
 -22   6   2 159.747 47.7148   1
  22   6  -2 100.923 42.0558   1
 -21  -6   2-34.0441 44.4049   1
  21  -6  -2 8.94927 36.1670   1
 -21   6   2-8.81283 37.5421   1
  21   6  -2 59.1980 47.9215   1
 -20  -6   2 34.0828 39.7630   1
  20  -6  -2-35.1330 36.1483   1
 -20   6   2-34.6805 41.0182   1
  20   6  -2 9.57216 43.4110   1
 -19  -6   2-17.4033 32.4601   1
  19  -6  -2 34.4293 36.0532   1
 -19   6   2 59.4756 39.0972   1
  19   6  -2-18.4397 33.6369   1
 -18   6   2 770.283 81.8358   1
 -18  -6   2 815.779 81.6718   1
  18  -6  -2 662.867 76.5319   1
  18   6  -2 834.358 81.4868   1
 -17  -6   2 390.153 59.3275   1
  17   6  -2 269.996 54.3950   1
 -16   6   2 388.126 55.4170   1
 -16  -6   2 398.393 61.1097   1
  16  -6  -2 299.566 52.7446   1
  16   6  -2 366.614 55.8081   1
 -15   6   2 314.084 54.5245   1
  15  -6  -2 408.520 56.0296   1
 -14   6   2 611.735 66.8449   1
 -14  -6   2 531.654 64.4729   1
  14   6  -2 487.268 62.1026   1
  14  -6  -2 448.037 60.6517   1
  13   6  -2 345.790 55.4860   1
  13  -6  -2 363.820 49.5884   1
 -13   6   2 275.779 45.8712   1
  12   6  -2 620.130 67.1671   1
 -12  -6   2 432.996 56.5758   1
  11   6  -2 824.824 78.4729   1
 -11   6   2 796.546 73.7405   1
  11  -6  -2 831.434 73.6146   1
 -11  -6   2 1028.65 84.0711   1
  10   6  -2 176.059 36.2243   1
 -10   6   2 132.258 32.5023   1
  10  -6  -2 135.245 32.5755   1
 -10  -6   2 67.9555 30.0376   1
  -9   6   2 6112.56 329.100   1
   9  -6  -2 6223.92 331.389   1
   8   6  -2 15566.1 860.466   1
  -8   6   2 18576.7 858.736   1
  -8  -6   2 17251.1 862.917   1
   7   6  -2 1229.29 89.7047   1
   7  -6  -2 1099.36 81.2035   1
  -7   6   2 1127.73 81.7128   1
  -7  -6   2 974.935 83.3143   1
   6   6  -2 1172.71 91.1127   1
  -6   6   2 1346.78 89.9530   1
  -6  -6   2 1372.24 94.1787   1
   6  -6  -2 1269.08 90.2486   1
   5  -6  -2 23411.4 1191.55   1
  -5  -6   2 23745.2 1194.66   1
  -5   6   2 26484.6 1191.80   1
   5   6  -2 23086.6 1194.68   1
   4  -6  -2 34.4378 23.2754   1
  -4  -6   2 90.2840 25.2755   1
  -4   6   2 88.5389 26.9181   1
   4   6  -2 103.661 25.4696   1
   3  -6  -2 947.131 68.9955   1
  -3  -6   2 804.684 68.7374   1
  -3   6   2 902.808 66.3667   1
   3   6  -2 915.269 70.7208   1
  -2  -6   2 15688.3 801.056   1
   2  -6  -2 16304.6 797.165   1
  -2   6   2 16935.8 797.720   1
   2   6  -2 15221.9 799.464   1
  -1  -6   2 1372.70 88.6519   1
   1  -6  -2 1153.78 81.0775   1
   1   6  -2 1362.15 88.5841   1
  -1   6   2 1011.66 81.0073   1
   0  -6   2 5979.12 314.142   1
   0  -6  -2 5633.98 310.459   1
   0   6  -2 6414.79 317.662   1
   0   6   2 5810.93 311.450   1
   1  -6   2 29930.0 1599.69   1
  -1  -6  -2 32422.4 1599.92   1
  -1   6  -2 34657.7 1604.24   1
   1   6   2 34321.3 1601.37   1
   2  -6   2 116269. 5586.40   1
   2   6   2 116196. 5585.50   1
  -2  -6  -2 114634. 5585.04   1
  -2   6  -2 116094. 5586.39   1
   3  -6   2 12101.3 632.067   1
   3   6   2 14002.1 635.566   1
  -3  -6  -2 13289.4 633.006   1
  -3   6  -2 10925.9 628.418   1
  -4  -6  -2 10144.8 477.793   1
  -4   6  -2 9826.07 477.276   1
   4  -6   2 9557.66 477.906   1
   5   6   2 20066.2 1071.68   1
  -5  -6  -2 22776.6 1076.69   1
  -5   6  -2 22094.8 1072.23   1
   5  -6   2 21650.6 1073.70   1
   6   6   2 1191.41 90.6543   1
  -6  -6  -2 1274.85 93.4151   1
  -6   6  -2 1155.91 88.7657   1
   6  -6   2 1184.43 92.5528   1
  -7   6  -2 12.1327 25.8462   1
   7  -6   2 6.23567 29.5037   1
  -8  -6  -2 20.3639 24.7766   1
   8   6   2 13.7588 27.8146   1
   9   6   2 2705.27 174.030   1
   9  -6   2 2664.98 169.899   1
  -9  -6  -2 2570.99 170.928   1
  -9   6  -2 2935.20 172.198   1
  10   6   2 261.204 50.0521   1
 -10  -6  -2 209.615 49.5212   1
 -10   6  -2 218.632 45.4850   1
  10  -6   2 203.605 42.9252   1
 -11  -6  -2 7288.48 397.507   1
  11  -6   2 7546.92 395.957   1
  11   6   2 7531.27 398.971   1
 -11   6  -2 6768.86 392.505   1
  12  -6   2 114.332 41.7761   1
 -12   6  -2 82.8918 35.9746   1
 -12  -6  -2 97.2958 43.0403   1
  12   6   2 110.838 42.4878   1
 -13   6  -2 575.096 65.6117   1
 -13  -6  -2 604.203 72.3293   1
  13   6   2 590.914 69.5733   1
  14  -6   2 648.573 72.5454   1
  14   6   2 631.917 75.7014   1
  15   6   2 687.861 77.6458   1
 -15   6  -2 655.981 73.3620   1
  15  -6   2 674.152 75.6514   1
 -15  -6  -2 660.766 78.1610   1
 -16  -6  -2 102.442 40.2584   1
  16  -6   2 76.5178 40.0973   1
 -16   6  -2 159.126 44.0796   1
  16   6   2 156.027 44.9550   1
 -17  -6  -2 450.801 62.3190   1
  17   6   2 439.614 67.7978   1
 -17   6  -2 298.072 57.2882   1
  17  -6   2 363.037 60.3466   1
  18  -6   2 1050.14 92.8282   1
  18   6   2 895.338 94.5437   1
 -18   6  -2 844.983 85.6821   1
 -18  -6  -2 843.870 89.9421   1
 -19  -6  -2 114.608 46.8323   1
  19  -6   2 105.810 49.7614   1
 -19   6  -2 182.442 50.8659   1
  19   6   2 63.1318 43.0245   1
 -20  -6  -2 87.6316 46.8086   1
  20   6   2 26.9473 40.8313   1
  21  -6   2 521.757 67.4976   1
 -21  -6  -2 624.895 75.4391   1
 -21   6  -2 548.827 71.6321   1
 -22  -6  -2 44.1617 46.3090   1
 -22   6  -2 129.223 47.1258   1
  22   6   2 113.408 47.7155   1
  23  -6   2 17.2915 43.0608   1
 -23   6  -2 8.60797 45.4111   1
  24   6   2-8.02889 39.0148   1
 -24   6  -2-25.5048 42.8679   1
 -24  -6  -2-41.6977 41.0388   1
 -25  -7   2-25.6364 45.0889   1
  25   7  -2-17.1547 41.6733   1
 -24  -7   2-34.3568 44.3360   1
  24   7  -2-26.4600 43.4097   1
  22   7  -2 578.107 77.8990   1
 -22  -7   2 471.324 67.6728   1
 -22   7   2 528.178 74.1981   1
  22  -7  -2 492.875 71.0190   1
 -21   7   2 35.5219 39.6911   1
  21  -7  -2 9.04912 35.2062   1
 -20  -7   2 26.3484 31.3866   1
  20   7  -2 83.7194 44.0671   1
  19   7  -2 1069.47 98.7037   1
 -19  -7   2 997.790 96.2135   1
 -19   7   2 1066.94 96.3561   1
  19  -7  -2 1236.90 103.028   1
 -18   7   2 614.009 69.3805   1
  18  -7  -2 291.635 54.6387   1
  17   7  -2 1059.93 99.1691   1
  17  -7  -2 1104.72 96.9636   1
 -17   7   2 1157.73 100.594   1
 -17  -7   2 1227.18 104.893   1
  16  -7  -2 64.9697 35.1990   1
 -16  -7   2 34.0139 30.3437   1
  16   7  -2 34.6622 35.0517   1
 -16   7   2-7.87434 33.5770   1
  15  -7  -2 15.6166 29.7675   1
 -15  -7   2 66.7738 42.0826   1
 -15   7   2 15.1928 32.3751   1
  15   7  -2-8.40322 35.2093   1
  14  -7  -2 2582.04 171.114   1
 -14   7   2 2717.99 172.142   1
  13  -7  -2 137.598 37.6845   1
 -13  -7   2 46.9814 29.6181   1
  13   7  -2 119.881 35.5048   1
 -13   7   2 127.521 37.6930   1
  12  -7  -2 3153.45 195.031   1
 -12  -7   2 3340.88 201.316   1
 -12   7   2 3149.50 193.860   1
  12   7  -2 3185.43 200.163   1
  11   7  -2 3894.03 235.263   1
 -11  -7   2 4071.91 237.339   1
  10  -7  -2 7898.83 392.849   1
 -10  -7   2 7588.96 397.629   1
  10   7  -2 6429.39 390.815   1
 -10   7   2 7364.11 388.904   1
   9  -7  -2 12432.5 646.581   1
  -9  -7   2 13666.8 654.525   1
   9   7  -2 13839.9 656.623   1
   8  -7  -2 7754.03 400.630   1
  -8  -7   2 7499.87 401.988   1
  -8   7   2 7923.93 399.408   1
   8   7  -2 6980.41 401.494   1
  -7  -7   2 3508.06 198.146   1
  -7   7   2 3352.17 191.230   1
   7   7  -2 3067.85 193.475   1
  -6  -7   2 162.584 35.8898   1
   6  -7  -2 141.529 33.4394   1
   6   7  -2 73.4652 33.8935   1
  -6   7   2 128.234 30.4812   1
  -5   7   2 1839.14 108.703   1
   5   7  -2 1735.46 111.664   1
   5  -7  -2 1584.01 104.649   1
  -4   7   2 6596.67 353.362   1
   4   7  -2 6794.98 359.003   1
  -4  -7   2 6653.62 358.671   1
   4  -7  -2 6881.25 354.709   1
  -3   7   2 6455.84 318.096   1
   3   7  -2 5664.69 316.973   1
  -3  -7   2 5809.88 318.207   1
   3  -7  -2 5792.37 312.009   1
   2   7  -2 2904.46 156.997   1
  -2   7   2 2731.00 152.110   1
   2  -7  -2 2179.51 147.902   1
  -2  -7   2 2435.48 153.982   1
   1   7  -2 6060.26 319.760   1
  -1   7   2 5990.06 315.578   1
   1  -7  -2 5959.12 317.958   1
  -1  -7   2 5833.54 319.679   1
   0   7  -2 26093.8 1313.99   1
   0   7   2 26393.4 1309.95   1
   0  -7  -2 26950.8 1311.12   1
   0  -7   2 27226.2 1313.33   1
  -1   7  -2 8985.85 469.221   1
   1   7   2 9441.61 466.468   1
  -1  -7  -2 8630.65 465.263   1
   1  -7   2 9070.98 466.925   1
  -2   7  -2 3467.91 210.677   1
   2   7   2 3343.76 208.765   1
  -2  -7  -2 3765.79 212.494   1
  -3   7  -2 4150.07 232.688   1
   3  -7   2 4032.87 232.033   1
   3   7   2 4295.72 234.318   1
  -3  -7  -2 4012.66 231.875   1
   4  -7   2 21765.0 1098.92   1
   4   7   2 21765.0 1098.56   1
  -4  -7  -2 22916.8 1099.15   1
  -4   7  -2 21959.4 1097.73   1
   5   7   2 1289.86 98.4207   1
  -5  -7  -2 1442.76 100.621   1
  -5   7  -2 1392.25 98.8360   1
   5  -7   2 1146.62 95.3584   1
  -6   7  -2 9599.28 483.907   1
   6  -7   2 8852.10 482.760   1
  -7  -7  -2 5157.45 291.183   1
   7   7   2 5240.26 292.768   1
   8   7   2 407.344 57.0177   1
  -8  -7  -2 417.973 54.3377   1
  -8   7  -2 439.925 54.8579   1
   8  -7   2 404.928 56.3381   1
   9   7   2 15.0109 34.0527   1
  -9  -7  -2 29.6229 36.8948   1
  -9   7  -2 34.8157 32.9574   1
   9  -7   2 7.21828 30.2495   1
  10  -7   2 20452.0 939.782   1
 -10  -7  -2 21271.4 943.382   1
 -10   7  -2 20045.1 938.542   1
  11  -7   2 3745.33 221.046   1
 -11   7  -2 3550.08 218.807   1
  11   7   2 3483.84 220.448   1
 -11  -7  -2 3742.65 223.842   1
 -12   7  -2 542.528 62.9438   1
 -13  -7  -2 701.905 78.4693   1
  13   7   2 762.450 79.6740   1
  14   7   2 403.704 62.1599   1
  14  -7   2 581.561 70.0811   1
 -14  -7  -2 533.447 69.1262   1
 -14   7  -2 496.913 66.2004   1
 -15  -7  -2 257.950 54.6341   1
  15  -7   2 261.837 56.3678   1
 -15   7  -2 250.548 52.6443   1
  15   7   2 167.390 41.0020   1
  16  -7   2 308.320 53.0237   1
 -16   7  -2 273.665 53.3683   1
 -17  -7  -2 253.331 52.2103   1
  17   7   2 240.988 54.7644   1
 -18  -7  -2 109.262 43.4796   1
  18  -7   2 52.6286 42.7246   1
 -18   7  -2 52.8733 44.0028   1
  18   7   2 38.4844 45.0120   1
 -19  -7  -2 8.41791 38.7510   1
  19  -7   2 8.81902 38.8186   1
 -19   7  -2 61.6708 41.6965   1
  19   7   2 19.1480 41.4756   1
 -20  -7  -2 593.373 71.9654   1
  20  -7   2 608.984 74.2577   1
 -20   7  -2 502.542 73.5548   1
  20   7   2 740.497 81.6715   1
 -21  -7  -2 103.224 49.2684   1
  21   7   2 70.6916 46.2150   1
 -21   7  -2 61.1375 44.1403   1
  21  -7   2 35.3026 41.3108   1
  22   7   2 17.2402 42.4055   1
 -22   7  -2 8.62597 43.9967   1
  22  -7   2 8.79456 40.4699   1
  23   7   2-49.9705 42.9933   1
 -23   7  -2 25.4011 46.1218   1
  23  -7   2 8.68428 42.2073   1
  25   8  -2 8.49210 36.1766   1
 -25  -8   2-16.5789 39.7436   1
  23   8  -2 18.8301 42.6977   1
 -23  -8   2-8.28073 31.5513   1
  22   8  -2-47.3179 43.5655   1
 -22  -8   2-25.2801 38.7972   1
 -22   8   2-9.02850 37.8388   1
  21   8  -2 444.602 65.4987   1
 -21  -8   2 341.097 63.5763   1
 -21   8   2 314.069 59.6441   1
  21  -8  -2 330.117 60.0015   1
  20   8  -2 328.228 59.9214   1
 -20  -8   2 379.404 62.7064   1
 -20   8   2 417.282 64.5613   1
  20  -8  -2 335.625 58.6655   1
  19   8  -2-17.5034 37.9131   1
 -19   8   2 52.4560 39.6629   1
  19  -8  -2 26.8066 33.3465   1
 -18  -8   2 2252.32 151.795   1
 -18   8   2 1962.85 144.100   1
  18  -8  -2 1787.50 141.604   1
  17   8  -2 1090.43 93.1534   1
 -17  -8   2 798.358 86.0273   1
 -17   8   2 819.102 84.5624   1
  17  -8  -2 812.871 83.3115   1
  16   8  -2 1516.56 123.623   1
 -16  -8   2 1622.91 126.503   1
 -16   8   2 1595.35 123.566   1
  16  -8  -2 1603.27 126.236   1
  15   8  -2 1413.57 121.911   1
  15  -8  -2 1814.81 128.442   1
 -15  -8   2 1666.15 127.460   1
 -15   8   2 1696.09 125.755   1
  14   8  -2 1072.77 96.3577   1
 -14   8   2 1139.02 93.1651   1
  14  -8  -2 970.436 90.6592   1
 -14  -8   2 904.241 92.0837   1
 -13   8   2 1221.11 98.9536   1
  13  -8  -2 1241.96 102.854   1
  12   8  -2 1885.67 140.716   1
 -12   8   2 2347.93 144.491   1
  12  -8  -2 2060.11 140.753   1
 -12  -8   2 1892.49 144.416   1
  11   8  -2 1199.13 98.5702   1
 -11   8   2 1125.05 91.9544   1
  11  -8  -2 1210.54 96.0505   1
 -11  -8   2 1053.95 95.5073   1
  10   8  -2 15168.0 771.782   1
  10  -8  -2 15805.2 769.245   1
 -10   8   2 14655.6 765.008   1
 -10  -8   2 14708.3 771.097   1
   9  -8  -2 9599.61 507.860   1
  -9   8   2 10273.1 507.911   1
   9   8  -2 9617.02 512.989   1
  -9  -8   2 9320.74 509.246   1
   8  -8  -2 5333.89 300.393   1
  -8  -8   2 5637.85 305.971   1
  -8   8   2 5319.43 299.555   1
   8   8  -2 5562.83 305.420   1
  -7  -8   2 222.445 42.3831   1
   7  -8  -2 198.088 38.5638   1
   7   8  -2 222.874 45.5941   1
  -7   8   2 169.642 37.6428   1
  -6   8   2 13572.4 674.143   1
   6   8  -2 12839.6 677.457   1
  -6  -8   2 13504.1 679.117   1
   6  -8  -2 13243.2 674.778   1
  -5   8   2 25690.6 1286.23   1
   5  -8  -2 26401.0 1285.98   1
  -4   8   2 60.8146 29.8304   1
   4   8  -2 48.6333 29.5671   1
  -4  -8   2 30.8706 31.8897   1
   4  -8  -2 5.42237 21.1426   1
  -3   8   2 13279.7 634.234   1
   3   8  -2 12234.3 632.892   1
  -3  -8   2 12187.1 633.769   1
   3  -8  -2 12074.5 630.754   1
  -2   8   2 11432.5 589.984   1
   2   8  -2 11622.9 592.733   1
  -2  -8   2 12187.5 596.007   1
   2  -8  -2 11255.0 590.772   1
  -1   8   2 2628.64 164.464   1
   1   8  -2 2704.73 169.223   1
   1  -8  -2 2998.76 168.972   1
  -1  -8   2 2849.85 169.339   1
   0   8  -2 14736.4 752.194   1
   0   8   2 15742.8 751.057   1
   0  -8  -2 15548.2 750.988   1
   0  -8   2 13443.8 751.696   1
  -1   8  -2 30071.8 1582.57   1
   1   8   2 34095.9 1580.42   1
  -1  -8  -2 31351.2 1579.07   1
   1  -8   2 32988.9 1581.96   1
  -2   8  -2 4464.10 255.172   1
   2   8   2 4524.65 254.326   1
  -2  -8  -2 4600.46 254.453   1
   2  -8   2 4531.99 255.358   1
  -3   8  -2 256.049 41.6504   1
   3   8   2 316.674 45.5166   1
  -3  -8  -2 310.695 43.9843   1
   3  -8   2 321.396 45.8672   1
  -4   8  -2 22240.5 1125.21   1
   4  -8   2 23037.8 1127.82   1
   5   8   2 36452.1 1792.15   1
  -5  -8  -2 36478.0 1793.05   1
   6  -8   2 3596.97 218.507   1
  -6   8  -2 3867.26 218.699   1
   6   8   2 3728.10 220.453   1
  -6  -8  -2 3532.05 215.990   1
   7  -8   2 22244.0 1036.14   1
  -7   8  -2 18607.5 1027.04   1
   7   8   2 19405.2 1031.22   1
  -7  -8  -2 22688.8 1037.55   1
   8  -8   2 2935.18 182.342   1
  -8   8  -2 2922.54 182.404   1
   8   8   2 2654.63 182.082   1
  -8  -8  -2 3100.66 185.465   1
   9  -8   2 3821.09 240.467   1
  -9   8  -2 4245.21 243.148   1
   9   8   2 4279.24 248.287   1
  -9  -8  -2 4096.40 243.203   1
  10  -8   2 3983.21 238.940   1
 -10   8  -2 3987.25 237.661   1
 -10  -8  -2 4306.80 241.823   1
  10   8   2 3771.70 238.536   1
 -11   8  -2 2292.39 155.302   1
 -12  -8  -2 820.185 81.0986   1
  12   8   2 813.449 80.1694   1
  13  -8   2 84.0755 39.9223   1
 -13   8  -2 48.7373 40.1025   1
  13   8   2 77.0088 44.2760   1
 -13  -8  -2 76.1995 40.2007   1
  14  -8   2 102.009 41.5973   1
 -14   8  -2 91.4799 39.1365   1
  14   8   2 77.2063 44.5445   1
 -14  -8  -2 158.140 47.6098   1
 -15   8  -2 1428.18 115.572   1
  15  -8   2 1313.93 113.849   1
  16   8   2 25.5400 39.1918   1
 -16  -8  -2 18.0952 39.8256   1
 -16   8  -2 25.6574 45.6187   1
  16  -8   2 35.0082 38.5260   1
  17   8   2 521.074 67.2524   1
 -17  -8  -2 550.663 67.0747   1
 -17   8  -2 491.283 66.2698   1
  17  -8   2 503.205 64.0754   1
 -18   8  -2 8.68176 42.1700   1
  18  -8   2 8.89238 42.0710   1
  19   8   2 114.721 46.1869   1
 -19  -8  -2 225.478 46.4197   1
 -19   8  -2 148.060 51.1009   1
  19  -8   2 285.313 57.5284   1
  20   8   2 28.3211 43.4451   1
 -20  -8  -2-8.30034 40.8370   1
 -20   8  -2 43.4865 46.3812   1
  20  -8   2 8.90385 36.6527   1
  21   8   2 26.5010 44.0637   1
 -21  -8  -2 42.6829 43.1011   1
 -21   8  -2 51.8581 40.9661   1
  21  -8   2 97.3045 51.5456   1
  22   8   2-8.57194 45.2293   1
 -22  -8  -2 8.36519 39.0507   1
 -22   8  -2-8.57694 38.9113   1
  22  -8   2 87.7216 41.5137   1
  23   8   2 8.29858 38.7689   1
 -23  -8  -2 66.1429 42.6936   1
  24   9  -2 35.7491 38.0722   1
 -24  -9   2-24.5043 34.7956   1
  23   9  -2-27.9318 39.6648   1
 -23  -9   2 8.13615 40.5207   1
  22   9  -2-9.14049 42.6589   1
 -22  -9   2 34.4637 45.9446   1
  21   9  -2 107.307 47.5254   1
 -21  -9   2 121.844 50.9850   1
 -21   9   2 134.604 49.1979   1
  20   9  -2-8.56236 42.6470   1
  20  -9  -2 18.6321 40.9935   1
 -20  -9   2 9.09977 44.7670   1
 -20   9   2 44.5126 40.9690   1
  19   9  -2 192.783 55.1790   1
 -19  -9   2 259.948 56.8245   1
  18  -9  -2 27.0121 36.3987   1
 -18   9   2 25.9357 39.2162   1
 -18  -9   2 9.03230 40.9711   1
  18   9  -2 8.88839 38.4997   1
  17   9  -2 1093.13 96.0343   1
  17  -9  -2 917.954 92.0166   1
 -17  -9   2 922.913 89.9318   1
 -17   9   2 973.224 93.9557   1
 -16   9   2 248.153 52.5794   1
 -16  -9   2 378.120 60.1531   1
  16  -9  -2 285.159 50.5075   1
 -15  -9   2 5780.90 336.845   1
  15   9  -2 6083.72 339.200   1
  14   9  -2 1059.70 97.5393   1
 -14   9   2 1121.06 97.0186   1
  14  -9  -2 1118.86 97.0408   1
 -14  -9   2 986.509 95.9515   1
  13   9  -2 829.020 90.0945   1
 -13   9   2 1054.05 90.5781   1
  13  -9  -2 987.753 91.0259   1
 -13  -9   2 947.674 92.3986   1
  12   9  -2 310.550 50.8186   1
  12  -9  -2 438.224 59.2098   1
 -12   9   2 362.513 53.9242   1
 -12  -9   2 401.938 55.5683   1
  11  -9  -2 4142.70 249.433   1
  11   9  -2 3967.14 250.580   1
 -11   9   2 4293.97 247.877   1
 -11  -9   2 4531.46 255.145   1
  10   9  -2 248.657 44.2436   1
  10  -9  -2 315.705 50.8572   1
 -10  -9   2 359.136 51.7349   1
 -10   9   2 287.559 46.5835   1
   9   9  -2 5037.34 307.203   1
  -9  -9   2 5107.78 305.585   1
   9  -9  -2 5770.86 306.331   1
  -9   9   2 5787.15 305.063   1
  -8  -9   2 2799.80 181.552   1
   8   9  -2 2978.44 184.846   1
  -7  -9   2 8992.67 476.615   1
   7   9  -2 8990.74 476.550   1
   6   9  -2 17156.9 843.208   1
  -6  -9   2 16596.4 840.525   1
   6  -9  -2 16134.8 835.312   1
  -5   9   2 25972.2 1203.16   1
   5   9  -2 22983.3 1201.05   1
  -5  -9   2 24681.6 1204.85   1
   5  -9  -2 23250.8 1200.03   1
  -4   9   2 5373.46 289.955   1
   4   9  -2 5245.48 288.604   1
  -4  -9   2 4933.06 287.627   1
  -3   9   2 256.968 38.6129   1
   3   9  -2 166.587 38.3950   1
  -3  -9   2 275.601 44.2457   1
   3  -9  -2 181.045 36.3323   1
  -2   9   2 2800.43 174.763   1
   2   9  -2 3134.68 181.110   1
   2  -9  -2 3017.19 178.925   1
  -2  -9   2 2936.87 182.750   1
  -1   9   2 12013.5 610.744   1
   1  -9  -2 11881.9 610.933   1
   0   9   2 14523.3 739.502   1
   0  -9  -2 14713.3 740.060   1
   1   9   2 9626.94 512.048   1
  -1  -9  -2 10157.3 515.517   1
  -2   9  -2 3966.73 228.421   1
   2  -9   2 3779.02 225.813   1
  -3   9  -2 215.613 42.4532   1
   3   9   2 202.914 39.5768   1
   3  -9   2 213.042 43.9092   1
  -3  -9  -2 204.171 38.9427   1
   4  -9   2 20550.5 1080.77   1
   4   9   2 22075.7 1082.89   1
  -4  -9  -2 21079.2 1080.60   1
  -4   9  -2 22919.8 1083.55   1
   5  -9   2 28.2794 34.4259   1
  -5   9  -2 13.8548 27.0501   1
  -5  -9  -2 70.0401 34.5392   1
   5   9   2 130.344 39.4996   1
   6  -9   2 25110.7 1204.93   1
  -6   9  -2 22985.5 1200.49   1
   6   9   2 23627.1 1204.49   1
  -6  -9  -2 24683.7 1202.94   1
   7  -9   2 7.62464 32.4913   1
  -7   9  -2 7.26806 25.2939   1
   7   9   2 22.8491 28.4213   1
  -7  -9  -2 30.5895 30.3395   1
   8  -9   2 3395.06 199.309   1
  -8   9  -2 2829.90 192.257   1
   8   9   2 3053.70 197.425   1
  -8  -9  -2 3271.94 197.548   1
   9  -9   2 4371.16 247.292   1
  -9   9  -2 3955.30 241.939   1
   9   9   2 4211.49 245.940   1
  -9  -9  -2 3824.48 240.990   1
 -10   9  -2 1229.40 107.572   1
  10  -9   2 1578.05 117.453   1
 -11  -9  -2-8.23399 38.4288   1
  11   9   2-16.8045 38.1094   1
  12   9   2 2717.33 176.187   1
  12  -9   2 2681.73 175.944   1
 -12  -9  -2 2577.29 174.314   1
 -12   9  -2 2558.66 173.125   1
  13  -9   2-17.1812 40.1165   1
 -13   9  -2 41.2168 33.9590   1
  13   9   2 43.4300 41.1203   1
 -13  -9  -2 60.3954 39.1571   1
 -14   9  -2 3554.37 230.042   1
  14  -9   2 4040.03 236.940   1
  15  -9   2-26.7909 40.5302   1
 -15   9  -2 51.2637 43.0941   1
  15   9   2 52.4311 44.0741   1
 -15  -9  -2 53.4816 39.8560   1
  16  -9   2 361.586 59.1047   1
 -16   9  -2 311.504 57.6111   1
 -16  -9  -2 481.441 65.7319   1
  16   9   2 366.186 60.3373   1
  17   9   2 138.104 38.5679   1
 -17  -9  -2 80.7255 41.8168   1
 -17   9  -2 227.193 55.2046   1
  17  -9   2 145.477 48.9458   1
  18   9   2 90.4972 48.8807   1
 -18  -9  -2 43.3692 39.4810   1
 -18   9  -2 78.9805 41.0906   1
  18  -9   2 73.0634 44.4877   1
  19   9   2 46.0517 42.4495   1
 -19  -9  -2 25.7086 38.3654   1
 -19   9  -2 79.0177 45.3609   1
  19  -9   2 63.9509 45.5626   1
  20   9   2 124.305 56.5179   1
 -20  -9  -2 257.662 54.0446   1
 -20   9  -2 244.805 57.3378   1
  20  -9   2 163.762 51.9682   1
  21   9   2-18.0554 35.8125   1
 -21  -9  -2 33.0024 33.9663   1
 -21   9  -2 34.6803 37.5545   1
  21  -9   2 27.0590 37.1305   1
  22   9   2 59.0817 42.5956   1
 -22   9  -2 51.3214 46.1395   1
 -22  -9  -2 24.7461 38.0141   1
 -23 -10   2-8.18327 31.1813   1
  23  10  -2 26.7789 38.0267   1
 -22 -10   2-33.8028 45.5402   1
  22  10  -2 61.7238 42.2799   1
 -21 -10   2 79.5019 50.0365   1
  21  10  -2-8.50017 41.3099   1
  20  10  -2 26.0305 38.1761   1
 -20 -10   2 8.87657 41.9952   1
 -20  10   2-18.1389 41.7319   1
  19 -10  -2 46.9043 39.3164   1
 -19 -10   2 54.0011 47.4975   1
 -19  10   2-9.00581 40.2623   1
 -18 -10   2 141.415 43.3900   1
  18  10  -2 358.553 58.2304   1
  17 -10  -2 532.865 75.0371   1
  17  10  -2 722.248 78.9269   1
 -17  10   2 712.247 81.5344   1
 -17 -10   2 699.704 81.4540   1
  16 -10  -2 2094.70 161.024   1
  16  10  -2 2471.95 164.533   1
 -16  10   2 2265.54 162.940   1
 -16 -10   2 2366.75 162.937   1
 -15  10   2 8.50446 35.6283   1
  15 -10  -2 26.4180 36.8910   1
 -14 -10   2 1661.79 127.741   1
  14  10  -2 1591.33 127.269   1
  13  10  -2 569.699 72.4412   1
  13 -10  -2 562.828 69.5617   1
 -13 -10   2 465.124 69.1692   1
 -13  10   2 536.747 65.9064   1
  12 -10  -2 9098.88 442.956   1
  12  10  -2 8181.57 439.501   1
 -12  10   2 8011.95 433.758   1
  11  10  -2 66.7366 43.4815   1
  11 -10  -2 133.988 38.2931   1
 -11  10   2 183.238 42.4441   1
 -11 -10   2 125.129 45.8373   1
  10 -10  -2 10388.6 552.113   1
 -10  10   2 10676.1 552.957   1
  -9 -10   2 86.3121 40.8506   1
  -9  10   2 121.345 35.5370   1
   9  10  -2 89.0446 42.1209   1
   9 -10  -2 147.757 40.9984   1
  -8 -10   2 1802.54 128.628   1
   8  10  -2 1590.93 124.154   1
  -8  10   2 1814.79 125.615   1
   8 -10  -2 1762.04 125.213   1
  -7  10   2 8061.78 434.870   1
   7  10  -2 8302.24 440.552   1
  -7 -10   2 7593.73 435.494   1
   7 -10  -2 8712.63 437.650   1
  -6  10   2 8659.29 434.630   1
   6  10  -2 7118.58 429.839   1
  -6 -10   2 8391.85 435.853   1
   6 -10  -2 8281.59 432.092   1
  -5  10   2 1132.71 96.5763   1
   5  10  -2 1382.29 101.599   1
  -5 -10   2 1279.20 101.190   1
   5 -10  -2 1222.72 96.3703   1
  -4  10   2 4818.24 274.414   1
   4  10  -2 4591.97 273.653   1
  -4 -10   2 4950.60 276.885   1
   4 -10  -2 5041.29 274.828   1
  -3  10   2 20520.2 944.063   1
   3  10  -2 17350.2 940.056   1
  -3 -10   2 20089.3 946.438   1
   3 -10  -2 17354.2 938.703   1
  -2  10   2 13985.6 696.172   1
   2  10  -2 12718.5 697.578   1
  -2 -10   2 14248.1 702.367   1
   2 -10  -2 13782.0 697.549   1
  -1  10   2 1441.46 105.639   1
   1  10  -2 1221.65 103.100   1
   1 -10  -2 1423.29 106.437   1
   0  10  -2 422.539 53.5706   1
   0  10   2 363.001 47.0127   1
   0 -10  -2 286.711 46.8621   1
   0 -10   2 349.832 48.5746   1
  -1  10  -2 18046.3 900.254   1
   1  10   2 19008.5 899.391   1
  -1 -10  -2 17507.1 895.931   1
   1 -10   2 16761.8 895.982   1
  -2  10  -2 2248.38 155.901   1
   2  10   2 2376.38 155.904   1
  -2 -10  -2 2504.65 156.095   1
   2 -10   2 2324.46 153.347   1
  -3  10  -2 34953.6 1666.50   1
   3  10   2 31631.5 1662.50   1
   3 -10   2 33080.7 1663.24   1
  -3 -10  -2 35536.0 1666.42   1
   4 -10   2 10834.5 534.381   1
   4  10   2 9194.96 525.957   1
  -4  10  -2 10240.5 531.521   1
  -4 -10  -2 10316.7 531.531   1
   5 -10   2 15857.2 813.442   1
   5  10   2 16486.1 815.874   1
  -5 -10  -2 15440.0 811.513   1
  -5  10  -2 16158.2 814.433   1
   6 -10   2 76.0889 42.0209   1
  -6  10  -2 36.9881 26.6436   1
  -6 -10  -2 137.348 42.5549   1
   6  10   2 117.190 40.0295   1
   7 -10   2 8825.97 468.816   1
  -7  10  -2 8668.62 468.389   1
   7  10   2 9181.62 472.915   1
  -7 -10  -2 8344.61 466.473   1
   8 -10   2 771.877 80.0345   1
  -8  10  -2 748.895 75.7143   1
   8  10   2 671.927 72.6263   1
  -8 -10  -2 598.920 71.6663   1
   9 -10   2 2210.99 158.897   1
  -9  10  -2 2591.47 162.419   1
  -9 -10  -2 2209.49 158.252   1
   9  10   2 2385.70 161.002   1
  10 -10   2 59.6484 34.7683   1
  10  10   2 136.866 40.7510   1
 -10 -10  -2 99.9962 38.6402   1
  11 -10   2 2709.36 175.947   1
 -11  10  -2 2558.03 171.864   1
  11  10   2 2631.85 174.668   1
 -11 -10  -2 2503.44 173.412   1
  12 -10   2 96.8929 35.9864   1
 -12  10  -2 109.919 40.8797   1
  12  10   2 146.872 48.7406   1
 -12 -10  -2 94.8838 43.7964   1
 -13  10  -2 5172.02 307.772   1
  13 -10   2 5477.47 311.035   1
  14 -10   2 215.456 54.1721   1
 -14  10  -2 241.862 54.7327   1
  14  10   2 195.343 46.4522   1
 -14 -10  -2 219.108 49.7673   1
  15 -10   2 172.209 47.2555   1
 -15  10  -2 86.9186 38.8458   1
  15  10   2 214.587 50.6087   1
 -15 -10  -2 116.310 41.7296   1
  16 -10   2-27.2577 42.4259   1
 -16  10  -2 17.3619 40.5374   1
 -16 -10  -2 71.4782 36.8013   1
  16  10   2 35.0783 33.4473   1
  17 -10   2 309.647 57.1294   1
 -17  10  -2 436.363 66.7093   1
 -17 -10  -2 276.503 58.1683   1
  17  10   2 442.727 66.7218   1
  18  10   2-8.64241 45.0919   1
 -18 -10  -2-8.79663 42.7275   1
 -18  10  -2-26.1990 39.0196   1
  18 -10   2 18.2382 42.5560   1
  19  10   2 117.109 44.6356   1
 -19 -10  -2 84.7675 38.2512   1
 -19  10  -2 148.054 48.6691   1
  19 -10   2 108.970 43.8664   1
 -20 -10  -2-8.27497 39.6755   1
  20  10   2 27.0790 42.7044   1
  21  10   2-37.8286 43.5182   1
 -21 -10  -2 7.58185 31.2078   1
 -21  10  -2-34.2208 39.3684   1
  21 -10   2 8.92078 42.7732   1
 -22 -11   2-8.38693 43.7619   1
  22  11  -2 33.6019 44.3168   1
 -21 -11   2 130.759 50.9095   1
  21  11  -2 50.6966 41.2537   1
  19  11  -2 228.830 55.7528   1
 -19 -11   2 311.359 63.1357   1
 -19  11   2 183.762 58.5209   1
  19 -11  -2 314.731 59.7311   1
  18  11  -2 53.4956 45.4836   1
 -18 -11   2-17.6011 42.7574   1
 -18  11   2 18.2364 38.8565   1
  18 -11  -2 37.9903 44.9438   1
 -17 -11   2 106.855 39.4286   1
  17  11  -2 79.8870 35.4813   1
  16 -11  -2 1223.64 108.356   1
 -16 -11   2 1184.05 106.404   1
  16  11  -2 981.905 102.409   1
  15 -11  -2 1279.86 106.333   1
  15  11  -2 1070.50 99.5684   1
 -15  11   2 1065.04 100.497   1
 -15 -11   2 1135.98 100.552   1
  14 -11  -2 768.866 80.4561   1
 -14  11   2 595.323 72.6913   1
  13  11  -2 2351.34 162.103   1
 -13 -11   2 2164.67 160.044   1
 -13  11   2 2357.92 160.166   1
  13 -11  -2 2325.55 160.082   1
  12  11  -2 1925.10 141.436   1
 -12 -11   2 2042.73 145.789   1
 -11 -11   2 9116.20 490.336   1
  11  11  -2 9444.63 492.469   1
 -11  11   2 8655.78 484.252   1
  11 -11  -2 9300.46 489.465   1
 -10  11   2 308.685 54.7312   1
  10  11  -2 304.815 51.8283   1
 -10 -11   2 339.812 51.2459   1
  10 -11  -2 398.342 57.3649   1
  -9 -11   2 4253.33 248.691   1
   9  11  -2 4115.39 249.262   1
  -9  11   2 3971.62 245.879   1
   9 -11  -2 4251.38 247.693   1
  -8  11   2 60.6611 34.9420   1
   8 -11  -2 22.4465 27.3618   1
  -7  11   2 3463.71 213.069   1
   7  11  -2 3372.62 214.898   1
  -7 -11   2 3786.05 218.089   1
   7 -11  -2 3436.55 212.168   1
  -6  11   2 1530.03 111.712   1
   6  11  -2 1602.43 117.913   1
  -6 -11   2 1231.95 108.633   1
   6 -11  -2 1366.97 106.695   1
  -5  11   2 1687.91 124.231   1
   5  11  -2 1829.95 127.451   1
  -5 -11   2 1608.50 124.199   1
   5 -11  -2 1794.58 125.515   1
  -4  11   2 14.1295 32.0452   1
   4  11  -2 37.0678 41.1818   1
  -4 -11   2-7.55389 32.7170   1
   4 -11  -2 14.2989 32.9024   1
   3  11  -2 29253.2 1444.91   1
   3 -11  -2 28909.1 1444.04   1
  -3 -11   2 29189.9 1445.11   1
  -2  11   2 17265.8 918.378   1
   2  11  -2 18298.8 922.358   1
  -2 -11   2 19366.1 925.728   1
   2 -11  -2 18303.5 921.575   1
   1  11  -2 11844.2 643.115   1
  -1  11   2 12885.3 645.225   1
  -1 -11   2 12853.4 647.611   1
   0  11  -2 340.072 55.7146   1
   0  11   2 331.823 52.5165   1
   0 -11  -2 351.386 50.8680   1
   0 -11   2 391.109 57.4188   1
  -1  11  -2 581.806 64.4865   1
   1  11   2 552.721 64.3722   1
  -1 -11  -2 524.241 63.8872   1
   1 -11   2 612.320 65.2252   1
  -2  11  -2 723.554 75.2312   1
   2  11   2 796.255 77.4501   1
  -2 -11  -2 825.045 77.4860   1
   2 -11   2 753.426 75.5308   1
  -3  11  -2 1615.90 116.079   1
   3  11   2 1310.68 110.228   1
  -3 -11  -2 1396.65 111.140   1
   3 -11   2 1456.02 111.829   1
   4  11   2 7331.48 426.359   1
  -4 -11  -2 7693.12 427.859   1
  -4  11  -2 8730.90 435.123   1
   4 -11   2 8273.92 430.762   1
   5  11   2 1397.57 109.095   1
  -5 -11  -2 1325.68 107.122   1
  -5  11  -2 1436.62 111.468   1
   5 -11   2 1343.76 110.160   1
   6  11   2 1727.64 130.543   1
  -6 -11  -2 1885.04 131.639   1
  -6  11  -2 1711.30 127.104   1
   6 -11   2 1647.14 126.523   1
  -7  11  -2 1304.25 107.385   1
  -8 -11  -2 6509.69 370.342   1
   8  11   2 6795.51 371.584   1
   9  11   2 101.190 36.4071   1
  -9  11  -2 65.8082 39.8812   1
   9 -11   2 177.948 47.4367   1
  -9 -11  -2 160.796 45.9853   1
  10  11   2 60.0475 41.7464   1
 -10  11  -2 8.36293 34.5161   1
  10 -11   2 78.2063 38.9113   1
 -10 -11  -2 77.5269 40.2823   1
  11  11   2 214.835 51.4555   1
 -11  11  -2 313.195 56.6539   1
  11 -11   2 266.388 50.1274   1
 -11 -11  -2 318.991 54.8476   1
 -12  11  -2 2766.35 190.449   1
  12 -11   2 3072.35 198.177   1
  13 -11   2 91.2923 43.4270   1
 -13 -11  -2 52.7358 33.0962   1
 -13  11  -2 113.955 41.1566   1
  13  11   2 123.480 42.5293   1
 -14  11  -2 1408.66 115.854   1
  14 -11   2 1285.18 112.910   1
 -14 -11  -2 1321.64 111.773   1
  14  11   2 1199.82 107.571   1
  15 -11   2 138.717 47.7995   1
 -15 -11  -2 220.116 51.4221   1
  15  11   2 266.969 57.2157   1
 -15  11  -2 250.227 49.3041   1
  16 -11   2 120.931 47.6696   1
 -16 -11  -2 153.412 46.2583   1
 -16  11  -2 62.9147 47.1220   1
  16  11   2 61.1601 38.7201   1
  17  11   2 8.63401 34.8941   1
 -17 -11  -2-17.6646 33.6541   1
 -18  11  -2 258.089 58.4151   1
  18 -11   2 260.293 60.4720   1
 -19  11  -2-17.6540 38.8382   1
  19 -11   2 55.3472 38.6380   1
 -19 -11  -2-25.3778 38.3658   1
  19  11   2 25.7394 36.5521   1
 -20  11  -2 61.2071 45.1742   1
  20 -11   2 73.1034 45.5710   1
 -20 -11  -2 57.9881 42.8053   1
  20  11   2 8.78684 44.8782   1
 -22 -12   2 58.4746 36.7906   1
  22  12  -2 16.0770 30.6739   1
  21  12  -2 66.4008 37.7211   1
 -21 -12   2 33.9610 40.2413   1
  20  12  -2 161.565 47.5469   1
 -20 -12   2 200.308 56.9163   1
  19  12  -2 96.4787 46.2587   1
 -19 -12   2 190.245 48.5059   1
  18  12  -2 158.740 44.4023   1
 -18 -12   2 245.372 54.4966   1
 -18  12   2 201.187 52.1563   1
  17 -12  -2 141.030 46.3569   1
  17  12  -2 185.478 48.2554   1
 -17 -12   2 176.395 49.1555   1
 -17  12   2 154.394 48.0498   1
  15 -12  -2-9.08944 41.8288   1
  15  12  -2-27.1526 40.4441   1
 -15 -12   2-8.79664 32.0979   1
 -14 -12   2 266.112 53.0892   1
  14 -12  -2 204.315 46.4534   1
  14  12  -2 239.539 52.6470   1
 -14  12   2 339.617 58.7857   1
 -13 -12   2 298.924 57.7181   1
  13  12  -2 367.924 59.1138   1
 -13  12   2 211.916 53.3849   1
  13 -12  -2 297.376 57.8383   1
  12 -12  -2 2479.66 174.054   1
 -12  12   2 2674.08 173.710   1
 -11 -12   2 78.0262 41.3465   1
  11  12  -2 176.746 45.3730   1
 -11  12   2 74.6277 36.8541   1
  11 -12  -2 118.658 43.0390   1
  10  12  -2 329.811 55.2535   1
 -10 -12   2 245.930 46.7265   1
   9  12  -2 395.684 65.4030   1
  -9 -12   2 474.633 68.4623   1
   9 -12  -2 635.066 70.4920   1
  -8  12   2 31.8899 34.0362   1
   8  12  -2 82.6055 35.8413   1
  -8 -12   2 32.9340 34.5575   1
   8 -12  -2 31.8562 30.4273   1
  -7  12   2 6878.32 352.322   1
   7  12  -2 6488.46 351.847   1
  -7 -12   2 6365.52 349.285   1
  -6  12   2 1834.15 132.242   1
   6  12  -2 1960.52 136.990   1
  -6 -12   2 1796.84 133.120   1
   6 -12  -2 1747.74 129.946   1
  -5  12   2 1097.07 93.7258   1
   5 -12  -2 993.343 91.7339   1
  -4  12   2 1350.04 111.014   1
   4  12  -2 1219.78 108.525   1
   4 -12  -2 1793.06 119.693   1
  -4 -12   2 1620.04 118.071   1
  -3  12   2 7075.96 413.673   1
   3  12  -2 7873.30 423.751   1
   3 -12  -2 8093.73 419.868   1
  -3 -12   2 8055.35 421.943   1
  -2  12   2 5665.00 311.450   1
   2  12  -2 4962.32 307.624   1
  -2 -12   2 5494.94 314.742   1
   2 -12  -2 5953.02 312.557   1
  -1  12   2 9196.31 519.747   1
   1  12  -2 9729.74 519.780   1
  -1 -12   2 10754.3 526.984   1
   1 -12  -2 9965.38 521.956   1
   0  12  -2 4263.42 243.157   1
   0  12   2 3992.32 240.788   1
   0 -12  -2 4059.55 243.017   1
   0 -12   2 4099.93 244.555   1
  -1  12  -2 38.5516 35.6217   1
   1  12   2 106.608 38.5156   1
   1 -12   2 55.2761 34.3449   1
  -2  12  -2 2148.94 143.098   1
   2  12   2 2148.24 141.715   1
  -2 -12  -2 1876.81 138.388   1
   2 -12   2 1817.69 138.821   1
  -3  12  -2 9271.08 468.160   1
   3  12   2 7715.78 459.512   1
  -3 -12  -2 9259.00 466.752   1
   3 -12   2 8475.74 461.554   1
  -4  12  -2 370.653 58.5433   1
   4 -12   2 422.677 57.6744   1
  -5 -12  -2-8.06556 36.5777   1
   5  12   2 8.22539 32.6201   1
  -6  12  -2 123.104 38.6050   1
   6  12   2 160.204 45.1953   1
  -6 -12  -2 238.404 46.3601   1
   7  12   2 5668.64 317.193   1
  -7 -12  -2 5414.34 312.505   1
  -7  12  -2 5432.67 312.592   1
   7 -12   2 5377.74 314.284   1
   8  12   2 713.965 79.4620   1
   8 -12   2 988.862 89.3780   1
  -8 -12  -2 794.244 82.7295   1
  -8  12  -2 941.673 89.0471   1
   9 -12   2 8.59540 34.7540   1
  -9 -12  -2 8.64861 28.5589   1
  -9  12  -2 75.1807 40.5878   1
   9  12   2 17.2670 26.0290   1
  10 -12   2 296.456 56.9647   1
  10  12   2 416.214 62.0385   1
 -10 -12  -2 325.168 57.3803   1
 -10  12  -2 290.520 57.8558   1
  11  12   2 26.9669 40.1878   1
 -11  12  -2 86.5839 44.1824   1
 -11 -12  -2 8.71830 35.2636   1
  11 -12   2 8.90055 34.6428   1
  12  12   2 53.5051 42.8296   1
 -12 -12  -2 52.5536 37.3989   1
  13 -12   2 2646.41 182.483   1
 -13 -12  -2 2639.20 179.853   1
  13  12   2 2899.64 182.595   1
 -13  12  -2 2581.94 180.361   1
  14 -12   2-37.1976 44.5881   1
 -14 -12  -2 8.88705 30.9156   1
  14  12   2 44.3128 39.6001   1
 -14  12  -2 8.86755 40.2181   1
  15 -12   2 9.30654 41.0035   1
 -15 -12  -2 96.5151 41.0026   1
 -15  12  -2 53.2503 37.2356   1
  15  12   2 8.88928 35.3204   1
  16  12   2 159.424 47.5553   1
 -16 -12  -2 70.8734 42.8412   1
  17 -12   2 186.717 49.7078   1
 -17  12  -2 231.685 53.2561   1
  18 -12   2 18.6069 37.6137   1
 -18  12  -2-8.93557 42.2870   1
 -18 -12  -2 94.8691 44.5070   1
  18  12   2-8.41086 32.0652   1
 -19  12  -2 194.929 55.1040   1
  19  12   2 182.129 51.9992   1
  19 -12   2 240.399 58.7666   1
 -19 -12  -2 193.805 50.8253   1
 -20 -12  -2-24.2034 40.6669   1
  20  12   2 8.41854 40.8912   1
 -21 -13   2-16.5858 40.2833   1
  21  13  -2-8.13404 39.0021   1
 -20 -13   2 34.1550 42.5235   1
  20  13  -2-25.2194 44.3441   1
 -19 -13   2-17.0026 42.3368   1
  19  13  -2 17.1823 40.0908   1
 -18 -13   2 60.9915 44.5479   1
  18  13  -2 69.4851 42.3032   1
 -17 -13   2 60.9666 37.2325   1
  17  13  -2 69.9679 35.4824   1
 -17  13   2 63.6646 40.1355   1
 -16 -13   2 95.5661 41.1573   1
  16 -13  -2-9.24217 35.2801   1
  16  13  -2 44.3412 43.1273   1
 -16  13   2 35.9226 40.7843   1
 -15 -13   2 201.714 52.9377   1
  15  13  -2 226.891 53.7960   1
  15 -13  -2 248.188 54.4620   1
 -15  13   2 177.457 50.7960   1
 -14 -13   2 8.91217 33.9756   1
  14 -13  -2 45.4569 41.2450   1
  14  13  -2 35.3689 35.7518   1
 -14  13   2 8.80782 34.9478   1
 -13 -13   2 70.7753 40.7340   1
  13 -13  -2 8.99476 37.7023   1
  13  13  -2 26.4525 39.4233   1
 -13  13   2 8.79712 36.2349   1
 -12 -13   2 454.565 68.7713   1
  12 -13  -2 488.197 65.3100   1
  12  13  -2 424.285 63.9675   1
 -12  13   2 412.115 61.6538   1
 -11 -13   2 8.73731 37.2218   1
  11 -13  -2 8.54872 36.4184   1
  11  13  -2-8.95470 41.2041   1
 -11  13   2 17.3211 38.1046   1
 -10 -13   2 991.412 90.6449   1
  10 -13  -2 732.027 80.1585   1
  10  13  -2 777.303 86.1369   1
 -10  13   2 726.591 80.6021   1
  -9 -13   2 1231.90 105.539   1
   9  13  -2 1426.21 111.307   1
  -9  13   2 1262.95 105.705   1
   9 -13  -2 1049.88 101.080   1
  -8  13   2 151.471 42.1189   1
   8  13  -2 160.755 42.3399   1
  -8 -13   2 177.096 40.1160   1
   8 -13  -2 152.359 43.4596   1
   7  13  -2 324.315 58.4475   1
  -7 -13   2 326.606 55.9333   1
   6  13  -2 336.498 54.3674   1
  -6 -13   2 440.675 58.2860   1
  -5  13   2 601.664 66.1599   1
   5  13  -2 529.985 65.9727   1
  -5 -13   2 434.935 60.9390   1
   5 -13  -2 381.627 58.0317   1
  -4  13   2 395.524 53.4210   1
   4  13  -2 323.547 51.4125   1
  -4 -13   2 262.805 46.3318   1
   4 -13  -2 296.511 50.2103   1
  -3  13   2 173.993 44.6269   1
   3  13  -2 177.589 46.7060   1
  -3 -13   2 89.8483 42.7633   1
   3 -13  -2 166.844 48.8070   1
   2  13  -2 4731.94 277.708   1
  -2  13   2 4356.46 273.436   1
  -2 -13   2 4900.66 279.786   1
   2 -13  -2 5249.85 282.274   1
   1  13  -2 235.759 50.4136   1
  -1  13   2 196.027 47.2582   1
   1 -13  -2 308.352 52.5338   1
  -1 -13   2 281.018 48.3158   1
   0  13  -2 470.311 61.7416   1
   0 -13   2 642.640 69.9044   1
  -1  13  -2 2340.43 164.536   1
   1 -13   2 2587.78 168.161   1
   2  13   2 1085.79 94.0906   1
  -2  13  -2 835.971 86.7433   1
  -2 -13  -2 1052.03 91.8952   1
   2 -13   2 1032.94 92.9856   1
  -3  13  -2 1897.27 138.114   1
   3  13   2 2018.69 139.508   1
  -3 -13  -2 1859.69 136.786   1
   3 -13   2 1716.02 134.046   1
  -4 -13  -2 875.598 85.0130   1
   4  13   2 1025.61 90.4273   1
  -4  13  -2 1029.75 92.4067   1
   4 -13   2 841.673 83.5842   1
  -5  13  -2 160.191 47.8800   1
   5  13   2 110.330 38.6573   1
  -5 -13  -2 224.793 50.7185   1
   5 -13   2 148.859 46.5453   1
   6  13   2 34.6712 35.6898   1
  -6 -13  -2 50.6270 42.0357   1
   6 -13   2-16.9466 37.2962   1
   7  13   2 43.7634 41.4088   1
  -7 -13  -2 8.57217 33.9964   1
  -7  13  -2-17.1579 30.5775   1
   7 -13   2 8.46715 35.4643   1
   8  13   2 728.662 81.6281   1
  -8 -13  -2 913.104 87.9574   1
  -8  13  -2 968.693 90.5102   1
   8 -13   2 884.373 89.6032   1
  -9  13  -2 535.876 73.5442   1
   9 -13   2 609.769 73.6964   1
  10  13   2 228.091 53.5156   1
  10 -13   2 338.074 56.8040   1
 -10  13  -2 318.570 55.9028   1
 -10 -13  -2 326.427 59.2122   1
  11  13   2 108.196 43.5096   1
  11 -13   2 107.472 45.4119   1
 -11  13  -2 121.421 40.2112   1
 -11 -13  -2 70.2440 41.2713   1
  12  13   2 423.301 59.5751   1
 -12 -13  -2 440.637 60.0293   1
  12 -13   2 395.634 61.1111   1
 -12  13  -2 421.608 62.8944   1
  13 -13   2 36.4010 45.3381   1
 -13  13  -2 17.8324 43.8773   1
  14 -13   2 18.3414 37.7771   1
 -14 -13  -2-26.4103 34.2734   1
  14  13   2 88.1624 41.1735   1
 -14  13  -2 53.5254 47.0858   1
  15 -13   2 9.21968 40.6196   1
 -15 -13  -2 34.9545 31.9501   1
  15  13   2 105.570 40.5362   1
 -15  13  -2-17.8684 44.5443   1
  16 -13   2 36.9736 43.1728   1
 -16 -13  -2 17.2277 34.8588   1
  16  13   2 52.4398 37.8906   1
 -16  13  -2 53.5501 47.6229   1
  17 -13   2 9.24568 42.5467   1
 -17 -13  -2 26.0193 44.7496   1
  17  13   2 25.4065 41.6628   1
 -17  13  -2-8.87914 44.7594   1
  18 -13   2 128.710 51.8178   1
  18  13   2 66.0995 39.9460   1
 -18 -13  -2 101.424 45.8327   1
 -18  13  -2 176.038 51.4862   1
  19  13   2 31.6709 36.9734   1
 -19 -13  -2 25.2432 38.1840   1
 -19 -14   2 33.2421 37.2168   1
  19  14  -2 75.7493 43.0001   1
 -18 -14   2 17.0624 38.1507   1
  18  14  -2 51.0225 39.1616   1
 -17 -14   2 145.948 45.3741   1
  17  14  -2 154.752 41.8513   1
 -16  14   2-9.17541 45.1360   1
  16  14  -2 17.5680 44.2777   1
 -16 -14   2-34.5124 38.5522   1
 -15  14   2 9.16598 40.3513   1
 -15 -14   2 52.1946 40.6187   1
  15  14  -2 26.9066 41.2918   1
  15 -14  -2 28.1056 39.2635   1
 -14  14   2 82.0933 42.6661   1
 -14 -14   2 115.389 39.7650   1
  14  14  -2 8.75786 31.3509   1
  14 -14  -2 27.6112 43.6401   1
 -12  14   2 36.0005 39.6442   1
 -12 -14   2 44.6908 37.4855   1
  12  14  -2 79.7776 39.6507   1
  12 -14  -2-8.92004 38.0476   1
 -11  14   2 284.130 54.7430   1
 -11 -14   2 263.843 55.1109   1
  11  14  -2 334.216 59.9055   1
  11 -14  -2 248.322 52.4626   1
  10 -14  -2 265.483 51.8113   1
 -10  14   2 202.890 51.0228   1
  10  14  -2 267.626 57.3121   1
 -10 -14   2 304.745 56.4119   1
   9 -14  -2-16.6861 37.8460   1
  -9  14   2-17.7141 40.7627   1
   9  14  -2-44.4963 42.1102   1
  -9 -14   2 8.61562 42.3885   1
  -8  14   2 118.998 41.3812   1
   8 -14  -2 179.800 45.7327   1
   7 -14  -2 25.3656 32.3040   1
  -7  14   2 58.6525 39.1730   1
   7  14  -2 34.5554 39.8209   1
  -7 -14   2 85.4197 42.6062   1
   6 -14  -2 59.5367 39.1349   1
  -6  14   2-16.4009 40.3376   1
   6  14  -2 8.62137 36.1093   1
  -6 -14   2-34.0046 40.2181   1
  -5  14   2 710.304 77.1636   1
   5  14  -2 775.895 81.5578   1
  -5 -14   2 760.989 79.6701   1
   5 -14  -2 807.567 83.5524   1
   4 -14  -2 325.315 56.7495   1
  -4  14   2 260.329 50.6136   1
   4  14  -2 300.588 47.9450   1
  -4 -14   2 271.179 47.7000   1
  -3  14   2 128.935 42.4097   1
   3  14  -2 115.355 38.8506   1
  -3 -14   2 109.135 36.7764   1
   3 -14  -2 114.612 42.1209   1
   2  14  -2 247.363 50.3748   1
  -2  14   2 355.846 55.8820   1
  -2 -14   2 390.494 56.5620   1
   2 -14  -2 303.908 54.8604   1
   1  14  -2 24.4570 36.4361   1
  -1  14   2 8.14969 40.0993   1
   1 -14  -2-16.5469 37.5328   1
  -1 -14   2 58.2746 37.2070   1
   0 -14   2 427.662 62.0841   1
   0  14  -2 574.633 67.5267   1
   0  14   2 581.016 71.0017   1
   0 -14  -2 672.994 74.5033   1
  -1  14  -2 769.635 81.5926   1
   1  14   2 718.927 81.3424   1
   1 -14   2 1039.07 90.7173   1
  -1 -14  -2 1060.29 93.2069   1
   2 -14   2-8.54191 37.5871   1
  -2 -14  -2 33.4972 37.9835   1
   2  14   2 25.4217 38.4352   1
  -2  14  -2 8.21903 33.8318   1
  -3 -14  -2 126.231 41.5116   1
  -3  14  -2 16.7971 38.7691   1
   3  14   2 60.5088 39.8953   1
  -4  14  -2 716.050 80.9408   1
  -4 -14  -2 768.295 82.0539   1
   4  14   2 872.320 82.8642   1
   4 -14   2 812.237 82.6905   1
  -5  14  -2 204.532 49.2618   1
   5 -14   2 237.755 51.4222   1
   5  14   2 131.055 44.9682   1
   6 -14   2 228.858 49.2185   1
  -6  14  -2 253.159 49.6730   1
   6  14   2 336.157 58.5559   1
  -6 -14  -2 266.989 50.4045   1
  -7  14  -2 175.057 52.3912   1
   7 -14   2 140.257 48.3177   1
   8  14   2 53.3532 45.9064   1
  -8 -14  -2 17.7860 40.3657   1
   9 -14   2 291.600 58.7635   1
   9  14   2 420.938 60.3165   1
  -9  14  -2 424.980 64.9946   1
  -9 -14  -2 283.956 56.5164   1
  10 -14   2 45.4718 41.8571   1
  10  14   2 26.4914 40.0588   1
 -10  14  -2 26.6788 44.2983   1
 -10 -14  -2-17.7322 42.5191   1
  11 -14   2 18.1409 36.8127   1
  11  14   2 53.7130 42.4868   1
 -11  14  -2 88.7486 39.1927   1
 -11 -14  -2 123.918 46.3039   1
  12 -14   2 190.834 49.4738   1
 -12  14  -2 79.2676 42.8140   1
  12  14   2 153.665 46.1058   1
 -12 -14  -2 166.913 45.3576   1
  13  14   2 123.775 46.1161   1
 -13 -14  -2 155.944 42.6260   1
 -14  14  -2 35.2197 47.0913   1
  14 -14   2 9.09127 42.5832   1
  14  14   2 104.768 44.1591   1
 -14 -14  -2 130.506 46.0410   1
 -15  14  -2 26.3771 41.6359   1
  15 -14   2 90.4005 51.6990   1
  15  14   2 8.67303 42.7014   1
 -15 -14  -2 34.6246 43.1470   1
  16  14   2 34.2541 45.6611   1
 -16 -14  -2-25.4070 42.6876   1
 -17  14  -2 88.2007 44.1317   1
  17  14   2 83.7283 35.3275   1
 -17 -14  -2 102.051 40.9961   1
  17 -14   2 80.7148 42.6427   1
 -18 -14  -2-8.25682 40.6191   1
  18  14   2-16.1982 40.3383   1
 -18 -15   2-8.31313 34.2391   1
  18  15  -2 58.0033 33.5143   1
 -16 -15   2 93.7999 40.1405   1
  16  15  -2 129.625 46.3782   1
 -15 -15   2 68.6252 41.7563   1
  15  15  -2 44.2218 45.1916   1
 -14  15   2 9.35448 40.5133   1
  14  15  -2-17.2532 42.4386   1
 -14 -15   2-35.1409 42.6753   1
  14 -15  -2-9.20208 37.8765   1
 -13  15   2 55.0577 41.0211   1
  13  15  -2 8.76414 38.5833   1
 -13 -15   2 35.1176 36.7965   1
  13 -15  -2 18.3271 36.3664   1
 -12  15   2 219.022 55.7174   1
  12  15  -2 88.3276 44.3431   1
 -12 -15   2 97.9712 44.7073   1
  12 -15  -2 89.4881 44.9165   1
  11 -15  -2-8.71269 37.7436   1
 -11  15   2-36.5967 48.2732   1
  10  15  -2 304.087 57.1030   1
 -10 -15   2 235.842 49.7159   1
   9 -15  -2 26.5829 39.2610   1
   9  15  -2 71.6127 40.8610   1
  -9 -15   2 138.660 46.9282   1
  -9  15   2 148.350 47.7361   1
   8 -15  -2 17.5516 32.0145   1
   8  15  -2 8.71577 39.5269   1
  -8 -15   2-17.3619 41.6205   1
  -8  15   2-26.0651 35.7574   1
   7 -15  -2-17.6224 38.1557   1
   7  15  -2 17.3889 38.8455   1
  -7 -15   2-8.67843 37.5806   1
  -7  15   2 8.47836 38.4497   1
   6 -15  -2 165.595 48.5769   1
   6  15  -2 149.764 38.9565   1
  -6 -15   2 129.365 40.4599   1
  -6  15   2 256.398 54.7745   1
   5 -15  -2 8.62594 39.6906   1
   5  15  -2 26.1974 35.2913   1
  -5 -15   2-8.60607 36.0456   1
  -5  15   2-8.14329 40.0569   1
   4 -15  -2 482.612 61.5439   1
  -4  15   2 398.815 61.5572   1
  -3  15   2 331.747 55.5168   1
   3 -15  -2 273.147 53.4375   1
   2  15  -2 143.983 40.1220   1
  -2  15   2 168.578 42.5403   1
   2 -15  -2 178.727 45.4220   1
  -2 -15   2 94.2718 37.1553   1
   1  15  -2 58.4905 35.6317   1
  -1  15   2 41.8764 40.7114   1
   1 -15  -2 25.6381 39.3556   1
  -1 -15   2 8.52485 35.1210   1
   0 -15   2 559.380 66.4227   1
   0  15   2 389.902 60.9693   1
   0 -15  -2 481.819 63.5519   1
   0  15  -2 450.486 62.5397   1
   1  15   2 103.877 44.4003   1
  -1 -15  -2 77.1070 40.8057   1
  -1  15  -2 113.846 43.1546   1
   2 -15   2 555.764 68.6986   1
   2  15   2 687.460 78.7513   1
  -2 -15  -2 738.166 77.2410   1
  -2  15  -2 477.859 64.2071   1
   3 -15   2 113.795 44.2905   1
   3  15   2 96.5356 41.1356   1
  -3 -15  -2 34.4313 38.0685   1
  -5 -15  -2 251.353 50.9826   1
   6 -15   2 323.746 59.4523   1
   6  15   2 358.530 59.4716   1
  -6 -15  -2 401.823 61.5729   1
  -6  15  -2 430.483 63.0750   1
  -7  15  -2 71.5428 38.2916   1
   7 -15   2 59.9887 41.8033   1
   7  15   2 116.821 49.0762   1
  -8  15  -2 757.306 85.1005   1
   8  15   2 984.173 92.9761   1
  -8 -15  -2 894.778 88.4443   1
   8 -15   2 864.176 86.3636   1
  -9  15  -2-18.0360 43.8010   1
   9  15   2 35.1748 41.6021   1
  -9 -15  -2-8.89804 36.6198   1
   9 -15   2-8.92835 39.2815   1
 -10  15  -2 341.203 59.7469   1
  10  15   2 352.767 55.0540   1
 -10 -15  -2 433.754 60.1679   1
  10 -15   2 320.665 58.0840   1
 -11  15  -2 233.469 49.8102   1
  11  15   2 319.039 53.3768   1
 -11 -15  -2 336.601 56.7998   1
  11 -15   2 250.813 52.5460   1
 -12  15  -2 62.9950 50.0989   1
  12  15   2 63.3204 42.3477   1
  12 -15   2 45.5469 43.2281   1
 -12 -15  -2 104.502 44.0248   1
 -13  15  -2 26.8415 36.8335   1
  13 -15   2 9.14804 39.6249   1
 -14  15  -2 141.985 52.0354   1
  14  15   2 128.963 43.2818   1
 -14 -15  -2 136.981 45.6025   1
  14 -15   2 117.947 48.7889   1
 -15  15  -2 104.993 40.4770   1
  15  15   2-8.49924 42.0179   1
 -15 -15  -2 102.308 48.0000   1
  15 -15   2 143.762 46.0170   1
 -16  15  -2 25.9560 43.6406   1
 -16 -15  -2 57.9604 43.2310   1
  16  15   2 16.7774 40.7777   1
 -17 -16   2 24.6090 41.9259   1
  17  16  -2 89.7505 45.8425   1
 -16 -16   2 24.9749 44.3906   1
  16  16  -2-8.48182 41.1988   1
 -15 -16   2 16.8044 42.8523   1
  15  16  -2-8.62405 44.9950   1
 -14 -16   2-8.60785 40.1710   1
  14  16  -2 25.4352 41.1824   1
 -13 -16   2 8.65655 38.6784   1
  13  16  -2 8.64157 40.8844   1
 -12  16   2 9.32916 40.4013   1
  12  16  -2 43.6911 34.6571   1
 -12 -16   2-17.6223 33.5755   1
  12 -16  -2 8.86174 37.7534   1
 -11  16   2 144.419 52.7953   1
  11  16  -2 35.7653 42.6245   1
 -11 -16   2 87.7158 41.8276   1
  11 -16  -2 190.851 50.2552   1
 -10  16   2 44.6389 41.6643   1
  10 -16  -2-9.02145 37.7877   1
  10  16  -2-8.90549 42.6990   1
 -10 -16   2 8.69410 41.1335   1
  -9  16   2 273.697 58.5819   1
   9 -16  -2 325.379 59.0307   1
   9  16  -2 313.423 54.6726   1
  -9 -16   2 441.549 60.9807   1
  -8  16   2-8.68013 39.9447   1
   8 -16  -2-9.01396 37.1024   1
   8  16  -2-8.80046 39.3245   1
  -8 -16   2-26.0469 43.7672   1
  -7  16   2 110.286 42.9440   1
   7 -16  -2 71.5255 40.1421   1
   7  16  -2 104.847 40.3974   1
  -7 -16   2 43.7055 41.5429   1
  -6  16   2 292.342 58.0172   1
   6 -16  -2 300.943 56.4029   1
  -6 -16   2 294.552 57.3134   1
   6  16  -2 418.275 63.0866   1
  -5 -16   2 52.0397 43.2347   1
   5  16  -2 26.3780 39.3297   1
  -4 -16   2 155.195 47.7413   1
   4  16  -2 87.0345 38.0965   1
  -3 -16   2 2071.68 142.879   1
   3  16  -2 1724.55 137.675   1
  -2 -16   2 17.3335 36.9197   1
   2  16  -2-17.0127 34.3770   1
  -1 -16   2 1612.87 124.076   1
   1  16  -2 1437.78 119.991   1
   0 -16  -2 77.8245 41.6810   1
   0 -16   2 112.831 46.9658   1
   0  16  -2 126.494 43.7183   1
   0  16   2 52.2765 37.9742   1
   1 -16   2 412.925 63.7552   1
   1  16   2 424.979 63.6426   1
  -1 -16  -2 278.735 54.4641   1
  -2  16  -2 239.498 50.5969   1
   2 -16   2 148.720 48.9318   1
   2  16   2 348.653 62.4239   1
  -2 -16  -2 218.060 53.3024   1
  -3  16  -2 83.6814 39.1776   1
   3 -16   2 52.9040 37.6938   1
   3  16   2 61.4799 40.5353   1
  -3 -16  -2 61.3626 41.0288   1
  -4  16  -2 17.1016 40.4929   1
   4 -16   2 97.7447 43.1969   1
   4  16   2 8.79797 38.1408   1
  -4 -16  -2 26.2019 40.2276   1
  -5  16  -2 61.0741 39.0352   1
   5 -16   2 52.9766 38.9003   1
   5  16   2 26.9878 39.6319   1
  -5 -16  -2 17.4667 40.8058   1
  -6  16  -2 244.294 54.3398   1
   6 -16   2 274.152 55.0326   1
   6  16   2 216.425 57.7773   1
  -6 -16  -2 431.147 63.8522   1
  -7  16  -2 1360.64 113.224   1
  -7 -16  -2 1564.95 120.286   1
  -8  16  -2 9.11673 35.4530   1
   8  16   2-17.8783 33.3430   1
   8 -16   2 8.58550 31.3200   1
  -8 -16  -2-8.93991 34.0630   1
  -9 -16  -2 584.645 68.8990   1
   9  16   2 455.434 65.0909   1
 -10  16  -2 98.5992 45.3375   1
  10  16   2 43.7601 33.5599   1
  10 -16   2 124.205 47.4548   1
 -11  16  -2 17.9789 46.3778   1
  11  16   2-26.2887 39.1523   1
 -11 -16  -2 35.0474 32.6827   1
  11 -16   2-17.9463 43.0218   1
 -12  16  -2 35.8961 41.9003   1
  12  16   2 17.8312 42.2014   1
  12 -16   2 44.4859 36.6423   1
 -12 -16  -2 17.1668 37.1949   1
 -13 -16  -2 42.1389 40.9368   1
  13  16   2-25.8086 42.8451   1
 -14  16  -2-8.84692 46.1627   1
  14  16   2-25.1894 43.3235   1
 -14 -16  -2-33.5395 41.7631   1
  14 -16   2 17.7626 46.8540   1
 -15 -16  -2 99.5162 36.3042   1
 -15  16  -2 114.003 46.5640   1
  15  16   2 124.032 41.0208   1
 -15 -17   2 8.17207 44.0502   1
  15  17  -2 42.1185 44.9305   1
 -14 -17   2 101.083 45.1320   1
  14  17  -2 83.1139 45.9223   1
 -13 -17   2 50.8458 47.5621   1
  13  17  -2 25.3404 40.0018   1
 -12 -17   2 34.3657 40.6456   1
  12  17  -2-42.7003 45.0491   1
 -11 -17   2 8.65962 42.0707   1
  11  17  -2-8.75162 44.1217   1
 -11  17   2 63.1593 46.0262   1
  10  17  -2 8.78281 40.9858   1
 -10 -17   2-17.1921 40.1143   1
   9 -17  -2 18.2387 38.8477   1
   9  17  -2-17.7147 40.7549   1
  -9 -17   2 8.59756 38.9903   1
  -9  17   2-8.76615 42.5778   1
   8 -17  -2 9.04022 38.5108   1
   8  17  -2 8.77962 32.0280   1
  -8 -17   2-17.2250 36.6887   1
  -8  17   2-8.58301 43.7740   1
   7 -17  -2 62.9173 42.0861   1
   7  17  -2 86.3193 35.6929   1
  -7 -17   2 43.5061 30.4621   1
  -7  17   2 110.297 48.1642   1
   6 -17  -2-8.82006 38.2316   1
   6  17  -2 52.9337 40.6290   1
  -6 -17   2 25.9621 37.5134   1
  -6  17   2 69.2521 42.0795   1
  -5  17   2 250.911 53.3477   1
   5 -17  -2 301.136 52.7651   1
  -4  17   2 69.7482 45.0283   1
   4 -17  -2 17.5383 41.5392   1
  -3  17   2 52.2528 40.6494   1
   3  17  -2 17.2689 40.8581   1
  -3 -17   2-26.2523 45.1542   1
   3 -17  -2 26.5253 35.0757   1
  -2  17   2 2112.57 153.125   1
   2  17  -2 2391.47 158.843   1
  -2 -17   2 2099.22 153.432   1
   2 -17  -2 2145.73 154.871   1
  -1  17   2 245.069 52.7604   1
   1 -17  -2 257.255 55.6202   1
  -1 -17   2 243.975 54.2573   1
   0  17  -2 257.387 55.5385   1
   0  17   2 89.0541 49.0653   1
   0 -17   2 121.084 45.2513   1
   0 -17  -2 167.438 49.9956   1
  -1  17  -2 8.50154 36.2244   1
   1  17   2-17.8388 47.5647   1
  -1 -17  -2-35.1787 42.7235   1
   1 -17   2 113.192 46.9238   1
   2 -17   2 8.65267 35.6168   1
   2  17   2 18.0370 42.0909   1
  -2 -17  -2 26.3371 38.0226   1
  -2  17  -2 8.47156 38.4253   1
   3  17   2 290.485 57.6129   1
  -3 -17  -2 221.867 52.4480   1
  -3  17  -2 299.137 56.8586   1
   4 -17   2 17.7360 37.7841   1
   4  17   2 8.89374 40.9289   1
  -4 -17  -2 26.3243 38.0048   1
  -4  17  -2 8.41528 43.4209   1
   5  17   2 425.163 68.3637   1
  -5 -17  -2 376.036 61.9406   1
   6 -17   2 88.9865 43.9246   1
  -6  17  -2 8.69205 41.8334   1
   6  17   2 143.873 52.4631   1
  -6 -17  -2 70.2226 47.9288   1
  -7  17  -2-26.2485 40.8468   1
   7  17   2 45.2503 42.2487   1
  -7 -17  -2 8.80652 36.2622   1
   7 -17   2 79.4353 44.5031   1
  -8  17  -2 612.339 76.1971   1
   8  17   2 672.981 79.4427   1
   8 -17   2 541.549 70.4091   1
  -8 -17  -2 417.761 66.6480   1
  -9  17  -2 53.6058 36.8699   1
   9 -17   2 61.0924 40.8182   1
 -10  17  -2-27.1902 44.0469   1
  10  17   2 86.2559 46.5024   1
  10 -17   2 34.1375 41.4789   1
 -10 -17  -2 25.9627 42.5957   1
 -11 -17  -2 51.6159 36.7303   1
 -12  17  -2 8.84353 42.9616   1
  12 -17   2 26.0168 42.6664   1
 -13  17  -2 8.77616 46.2943   1
  13 -17   2-8.76334 39.7424   1
  13  17   2-8.40589 41.3484   1
  13  18  -2 32.8217 40.4012   1
 -13 -18   2 41.1480 38.9739   1
  12  18  -2 91.2565 46.5706   1
 -12 -18   2-8.37163 42.7423   1
 -10 -18   2 42.2219 44.1255   1
  10  18  -2 60.3786 43.0257   1
   9  18  -2-8.68640 43.7859   1
  -9 -18   2 8.46865 38.4089   1
  -9  18   2-34.2214 39.9267   1
   8 -18  -2 8.99115 41.3771   1
   8  18  -2 26.1741 38.9876   1
  -8 -18   2 25.4266 38.4440   1
  -8  18   2-8.56398 39.4119   1
   7 -18  -2-17.7372 39.7095   1
  -7  18   2 130.580 51.6294   1
  -6  18   2 443.953 65.2304   1
   6  18  -2 344.712 55.6623   1
   6 -18  -2 507.951 68.7928   1
  -6 -18   2 266.575 52.2344   1
   5  18  -2 70.4651 38.2918   1
   4  18  -2 78.6489 43.2807   1
  -4 -18   2 129.247 45.7308   1
  -3 -18   2 85.9101 44.5125   1
   2  18  -2 34.3696 40.3886   1
  -2 -18   2 183.178 50.9991   1
   1  18  -2 340.802 56.2061   1
  -1 -18   2 268.640 54.2463   1
   0  18  -2 42.7850 45.3890   1
   0  18   2 116.181 48.8885   1
   0 -18  -2 176.235 49.1745   1
   0 -18   2 69.5589 41.9582   1
   1  18   2 125.834 53.6740   1
  -1  18  -2 187.666 47.8684   1
  -1 -18  -2 202.297 49.3271   1
   1 -18   2 77.4668 40.7423   1
  -2  18  -2 25.4443 43.7589   1
   2  18   2 17.7484 39.6517   1
   2 -18   2 8.68235 41.6296   1
  -2 -18  -2-8.77103 36.7393   1
   3 -18   2-25.8792 45.5080   1
   3  18   2-8.76814 36.7287   1
  -3 -18  -2 61.1794 35.9739   1
  -3  18  -2 16.8913 43.0775   1
   4 -18   2 289.387 57.0112   1
   4  18   2 472.853 69.2641   1
  -4 -18  -2 322.272 59.4311   1
  -4  18  -2 422.021 63.6200   1
   5 -18   2 52.7426 45.9087   1
   5  18   2 26.8705 44.1062   1
  -5 -18  -2 78.2226 46.3883   1
  -5  18  -2 16.6904 43.1023   1
   6 -18   2-17.6622 38.8535   1
  -6  18  -2 8.45108 38.8856   1
   6  18   2 17.7605 40.2723   1
  -6 -18  -2-8.69161 39.4168   1
  -7  18  -2 8.54172 42.0340   1
   7  18   2 26.7235 37.9664   1
   7 -18   2 17.7141 37.7502   1
  -7 -18  -2 43.6790 35.9728   1
  -8 -18  -2 69.9876 46.1630   1
   8  18   2-17.3592 43.2410   1
  -9  18  -2 258.770 51.5873   1
   9  18   2 358.199 59.0490   1
   9 -18   2 296.316 55.4934   1
  -9 -18  -2 377.765 61.2651   1
 -10  18  -2-17.1827 41.1904   1
  10 -18   2 17.4325 33.8956   1
 -11  18  -2 190.859 55.1969   1
 -11 -18  -2 58.3527 41.5133   1
  11  18   2 59.0387 44.4777   1
  11 -18   2 255.893 55.4860   1
 -12 -18  -2-16.3146 44.4220   1
  12  18   2-25.4172 43.7210   1
 -11 -19   2 8.23192 30.7167   1
  11  19  -2-41.1678 32.6636   1
 -10 -19   2-16.4540 35.6301   1
  10  19  -2-8.40558 29.2418   1
  -9 -19   2-8.26250 40.1395   1
   9  19  -2 42.3456 44.1934   1
   7  19  -2 127.042 46.3878   1
  -7  19   2 77.8261 46.3856   1
   6 -19  -2-8.80501 35.5975   1
  -6 -19   2 8.49339 39.0926   1
  -6  19   2 69.9361 45.6206   1
   6  19  -2 16.8487 41.9653   1
   5 -19  -2 496.460 67.1056   1
  -5 -19   2 447.297 62.5211   1
  -5  19   2 532.610 69.9225   1
   5  19  -2 318.309 60.7082   1
  -4 -19   2 118.825 38.9731   1
   4 -19  -2 167.907 48.4987   1
  -4  19   2 121.657 44.7379   1
   4  19  -2 112.186 44.4342   1
   3 -19  -2 44.3513 34.7639   1
  -3 -19   2 59.5394 41.5377   1
   3  19  -2 172.946 52.7051   1
  -3  19   2 104.956 46.8352   1
   2 -19  -2 8.73728 39.6417   1
  -2 -19   2 16.9513 29.5041   1
  -2  19   2-8.80503 43.8656   1
   2  19  -2 68.3109 35.7833   1
   1 -19  -2 17.5488 41.5738   1
  -1  19   2 80.2525 49.0925   1
   0 -19  -2 140.064 43.5235   1
   0  19   2 124.652 45.3230   1
  -1 -19  -2 34.8186 40.6204   1
   1  19   2-35.7826 49.1970   1
   2 -19   2 170.094 42.1399   1
  -2  19  -2 8.42936 43.7816   1
   3 -19   2 154.280 41.8200   1
  -3 -19  -2 60.5947 40.0283   1
  -3  19  -2 66.9792 41.8842   1
   3  19   2 8.73020 43.1271   1
   4 -19   2-8.51139 36.8573   1
   4  19   2-26.6005 40.7985   1
  -4 -19  -2 34.3129 39.4705   1
  -5  19  -2 32.7633 40.7922   1
   5 -19   2-8.60345 42.8470   1
   5  19   2 8.79201 43.2487   1
  -5 -19  -2-8.56875 40.5392   1
   6 -19   2 77.4185 38.7032   1
  -6 -19  -2 76.8793 42.2659   1
   6  19   2 122.197 44.7490   1
  -6  19  -2 106.023 43.7252   1
  -7  19  -2 8.21075 42.8401   1
   7 -19   2 8.64913 40.3633   1
  -8  19  -2 157.738 48.9762   1
   8  19   2 235.964 52.2247   1
  -8 -19  -2 93.2226 35.7825   1
   8 -19   2 190.045 53.0791   1
  -9  19  -2 207.979 50.3947   1
   9  19   2 191.508 53.2683   1
  -9 -19  -2 200.112 52.5460   1
   9 -19   2 86.2524 41.6496   1
 -10  19  -2 92.3817 48.2031   1
   7  20  -2-8.28454 42.7475   1
  -7 -20   2-24.2519 43.1109   1
   6  20  -2 147.843 38.6087   1
  -6 -20   2 187.548 45.9744   1
   5  20  -2-24.8121 43.1584   1
  -5 -20   2-8.27774 45.0734   1
   4  20  -2 118.650 43.5461   1
  -4  20   2 60.4362 45.8494   1
  -4 -20   2 140.265 45.6836   1
  -3  20   2 60.8411 36.5191   1
   3 -20  -2 60.3708 38.6421   1
  -2  20   2 184.653 48.9494   1
   2 -20  -2 129.894 43.7879   1
  -1  20   2 472.696 66.7629   1
   1 -20  -2 388.419 59.0703   1
   0  20  -2 66.3652 43.5386   1
   0  20   2 149.875 50.6085   1
   0 -20  -2 77.2235 42.4704   1
   0 -20   2 100.937 45.5705   1
  -1  20  -2 90.6055 46.9351   1
   1  20   2 129.050 51.6662   1
   1 -20   2 100.934 44.1991   1
  -1 -20  -2 120.182 44.0974   1
   2  20   2 85.6043 46.2738   1
  -2 -20  -2 67.9864 43.9971   1
   4  20   2-8.65771 40.4028   1
  -4  20  -2-32.6341 42.0915   1
   4 -20   2-16.7918 34.5548   1
  -4 -20  -2 33.5931 35.7777   1
   5  20   2 222.767 56.9009   1
  -5  20  -2 114.295 47.5175   1
   5 -20   2 91.5005 44.3377   1
  -5 -20  -2 108.708 48.2140   1
  -6  20  -2 282.230 60.8599   1
   6  20   2 214.190 58.7345   1
  -6 -20  -2 233.454 51.8363   1
   6 -20   2 347.882 61.7736   1
   7 -20   2-16.7398 41.1925   1
  -7  20  -2 71.1188 46.0108   1
   0  21   2-8.45791 46.5164   1
  -1 -21  -2 124.527 48.1025   1
   1  21   2 66.4330 50.2363   1
  -2 -21  -2 8.25649 41.1412   1
   2  21   2 50.4498 47.6292   1
 -25   0   3-8.92471 37.3800   1
  25   0  -3 18.4443 42.4337   1
 -24   0   3-8.88506 45.3276   1
  24   0  -3-37.0390 42.0075   1
 -23   0   3 35.5522 43.7542   1
  23   0  -3 36.8039 42.9715   1
 -22   0   3-8.87214 43.0947   1
  22   0  -3-8.93756 42.2848   1
  21   0  -3 17.5137 37.9209   1
 -21   0   3-25.3215 38.2787   1
  20   0  -3-17.2233 34.8142   1
 -20   0   3 57.3121 39.2642   1
  19   0  -3-25.0503 32.4735   1
 -19   0   3 40.8803 37.0805   1
  18   0  -3-8.02956 31.8435   1
 -18   0   3 8.01308 33.5614   1
  17   0  -3-23.0359 32.1606   1
 -17   0   3 23.5959 34.6045   1
  16   0  -3 7.19997 28.5584   1
 -16   0   3 15.4434 31.7829   1
  15   0  -3-7.05884 31.0607   1
 -15   0   3-14.2647 32.3498   1
  13   0  -3 24.7959 25.5141   1
 -13   0   3-6.12870 23.3541   1
 -12   0   3 22.3931 24.6538   1
  11   0  -3 26.1076 22.9832   1
 -11   0   3 5.10245 20.6322   1
  10   0  -3 24.4815 24.9799   1
 -10   0   3 4.47243 21.7326   1
   9   0  -3 13.4597 23.6887   1
  -9   0   3 26.4385 19.2897   1
   7   0  -3-2.92900 16.2686   1
  -7   0   3 5.77428 17.2480   1
   6   0  -3 13.7937 14.1994   1
  -6   0   3 4.71397 15.2343   1
   5   0  -3 8.87456 14.4791   1
  -5   0   3-1.74826 14.0000   1
   4   0  -3 3.63776 10.0267   1
  -4   0   3 3.58407 9.96579   1
   1   0  -3 0.95245 10.1036   1
  -1   0   3-5.91204 9.66413   1
   0   0  -3 1.47372 13.2234   1
   0   0   3-16.6541 13.4822   1
   1   0   3 8.20041 15.3770   1
  -1   0  -3-2.04116 14.7226   1
   2   0   3-2.57197 20.8890   1
  -2   0  -3 21.8753 21.9002   1
   3   0   3-6.32250 19.9752   1
  -3   0  -3 16.5538 21.2344   1
   4   0   3 3.78740 21.2454   1
  -4   0  -3 15.3153 25.2714   1
   5   0   3 17.3286 19.3555   1
  -5   0  -3-21.8958 23.3497   1
   6   0   3 4.85862 26.7213   1
  -6   0  -3 4.93700 28.2174   1
   7   0   3 10.6302 26.4703   1
  -7   0  -3-22.0017 29.6395   1
   8   0   3 28.2152 25.9895   1
  -8   0  -3 18.1590 27.4738   1
   9   0   3-5.95765 22.2220   1
  -9   0  -3 13.2849 28.7642   1
  10   0   3 33.0286 31.6720   1
 -10   0  -3-13.5314 29.2996   1
  11   0   3-14.0402 32.7629   1
 -11   0  -3 35.1776 35.8847   1
  12   0   3 7.37827 33.9563   1
 -12   0  -3 22.0396 32.8305   1
  13   0   3 38.6795 38.0735   1
 -13   0  -3 15.1470 38.6461   1
  14   0   3-16.1063 39.6302   1
 -14   0  -3-30.8618 36.0231   1
  15   0   3 33.4230 33.7860   1
 -15   0  -3 15.6586 27.9260   1
  16   0   3 16.8998 33.5158   1
 -16   0  -3 8.14424 35.2725   1
 -17   0  -3 8.57980 36.5584   1
  17   0   3 25.9327 38.6297   1
 -18   0  -3-25.9396 32.2528   1
  18   0   3 44.3007 37.1105   1
 -19   0  -3 17.2916 41.9982   1
  19   0   3 8.99327 40.1857   1
 -20   0  -3-8.66664 35.6735   1
  20   0   3-18.0657 29.8132   1
 -21   0  -3 26.0695 44.8392   1
  21   0   3 8.98001 41.3280   1
 -22   0  -3 69.1245 48.4905   1
  22   0   3 8.85842 37.1415   1
 -23   0  -3-42.3790 39.5610   1
  23   0   3 17.3590 37.5941   1
 -24   0  -3 8.43523 42.0079   1
  24   0   3-8.80038 44.3576   1
 -26  -1   3 35.0067 47.1877   1
 -25   1   3 9.07876 41.1838   1
 -25  -1   3 53.3226 40.3149   1
  25   1  -3 9.15505 38.3564   1
  25  -1  -3 9.26122 39.4639   1
 -24   1   3 8.93134 39.9184   1
  24  -1  -3 36.7564 37.1518   1
 -23   1   3 17.8665 42.8380   1
  23  -1  -3 18.3464 39.7325   1
  23   1  -3 27.1352 37.8935   1
 -23  -1   3 8.59722 37.2388   1
  22   1  -3 17.9368 38.2057   1
 -22  -1   3-25.7790 43.3132   1
 -21   1   3 34.3348 37.1727   1
  21  -1  -3-26.8602 32.6645   1
  21   1  -3-17.4441 38.3759   1
 -21  -1   3-26.1745 38.3883   1
 -20   1   3 84.4129 36.7244   1
  20  -1  -3 60.8964 41.3080   1
  20   1  -3 85.8473 47.3444   1
 -20  -1   3 60.5282 42.6803   1
 -19   1   3 8.24484 36.2754   1
  19  -1  -3-8.37847 36.2827   1
  19   1  -3-8.18706 31.1956   1
 -19  -1   3 35.1458 38.6582   1
 -18   1   3 1912.17 135.328   1
  18  -1  -3 1862.33 135.793   1
 -17   1   3 3772.33 236.126   1
  17  -1  -3 4364.16 244.096   1
  17   1  -3 3887.90 241.285   1
 -17  -1   3 4218.74 244.094   1
 -16   1   3 1063.47 95.5225   1
  16  -1  -3 1375.46 103.322   1
  16   1  -3 1334.57 104.698   1
 -16  -1   3 1245.83 101.083   1
 -15   1   3 1172.21 94.9289   1
  15  -1  -3 1252.67 97.2661   1
  15   1  -3 1187.51 98.1309   1
 -15  -1   3 1192.60 96.6587   1
  14   1  -3 669.200 66.9001   1
 -14  -1   3 693.128 69.0928   1
  13  -1  -3 1874.72 126.296   1
 -13  -1   3 1946.24 126.992   1
  12   1  -3 204.465 40.6179   1
  12  -1  -3 180.758 38.7500   1
 -12   1   3 269.193 40.3033   1
 -11   1   3 12985.6 628.613   1
  11  -1  -3 12250.5 621.147   1
  11   1  -3 12897.8 627.053   1
 -11  -1   3 11292.9 622.103   1
 -10   1   3 13788.5 661.156   1
  10  -1  -3 12786.3 657.399   1
  10   1  -3 12451.5 658.278   1
 -10  -1   3 13633.6 662.783   1
  -9   1   3 2709.09 142.992   1
   9  -1  -3 2333.60 138.641   1
   9   1  -3 2128.94 140.495   1
  -9  -1   3 2413.24 142.104   1
  -8   1   3 23342.2 1163.38   1
   8  -1  -3 23030.3 1160.77   1
   8   1  -3 24376.1 1163.96   1
  -8  -1   3 24376.7 1165.08   1
  -7   1   3 59519.0 2731.47   1
  -7  -1   3 50994.3 2731.62   1
   7   1  -3 57951.8 2732.67   1
   7  -1  -3 57454.3 2728.69   1
  -6   1   3 615.930 45.3391   1
   6   1  -3 668.614 49.9798   1
  -6  -1   3 633.132 49.7482   1
   6  -1  -3 681.348 46.2352   1
  -5   1   3 30808.7 1596.88   1
  -5  -1   3 34435.4 1601.64   1
   5  -1  -3 31903.0 1595.63   1
  -4   1   3 197554. 9563.50   1
   4   1  -3 188327. 9568.76   1
   4  -1  -3 206169. 9564.08   1
  -4  -1   3 201508. 9569.27   1
   3   1  -3 269382. 12720.3   1
  -3  -1   3 260702. 12720.0   1
   2   1  -3 102656. 4915.96   1
  -2  -1   3 101941. 4915.49   1
  -1  -1   3 1979.83 98.9940   1
  -1   1   3 1679.50 93.3820   1
   1   1  -3 1868.24 97.7433   1
   1  -1  -3 1909.68 94.5772   1
   0  -1   3 301680. 13512.9   1
   0   1  -3 311300. 13512.8   1
   0  -1  -3 317284. 13510.9   1
   1   1   3 205843. 9566.98   1
   1  -1   3 202168. 9568.06   1
  -1  -1  -3 180099. 9564.51   1
  -1   1  -3 213658. 9568.16   1
   2   1   3 223916. 10882.1   1
   2  -1   3 230502. 10881.8   1
  -2  -1  -3 216555. 10882.1   1
  -2   1  -3 234908. 10882.2   1
   3   1   3 1723.29 92.8776   1
  -3  -1  -3 1592.98 89.1488   1
  -3   1  -3 1403.74 88.5229   1
   4   1   3 19762.9 966.713   1
   4  -1   3 19518.6 962.696   1
  -4  -1  -3 17574.2 959.761   1
   5   1   3 19132.6 857.190   1
   5  -1   3 15710.3 850.521   1
  -5  -1  -3 16743.0 850.531   1
  -5   1  -3 17469.1 851.248   1
   6   1   3 19368.9 992.222   1
   6  -1   3 20887.6 990.237   1
  -6  -1  -3 20448.9 990.520   1
  -6   1  -3 19231.1 987.185   1
   7   1   3 472.128 53.2728   1
   7  -1   3 642.328 58.2199   1
  -7  -1  -3 563.360 55.7347   1
  -7   1  -3 498.349 54.3349   1
   8   1   3 1613.42 117.162   1
   8  -1   3 1612.42 117.950   1
  -8  -1  -3 1692.76 116.512   1
   9   1   3 13878.6 698.460   1
   9  -1   3 13730.8 697.465   1
  -9  -1  -3 13687.9 697.913   1
  -9   1  -3 13521.7 695.701   1
  10   1   3 2954.76 192.198   1
  10  -1   3 3193.67 186.974   1
 -10  -1  -3 3044.60 188.144   1
 -10   1  -3 3026.79 184.131   1
  11  -1   3 315.727 50.9766   1
  11   1   3 355.731 52.2063   1
 -11   1  -3 387.279 49.5388   1
 -11  -1  -3 317.173 51.0094   1
  12   1   3 1193.74 95.0138   1
  12  -1   3 854.480 86.3707   1
 -12  -1  -3 922.930 91.0857   1
 -12   1  -3 991.791 85.4462   1
  13   1   3 891.814 81.6159   1
  13  -1   3 835.528 82.1975   1
 -13  -1  -3 998.639 89.9884   1
 -13   1  -3 1021.26 90.0667   1
  14  -1   3 1622.42 122.710   1
 -14   1  -3 1709.74 124.250   1
  15   1   3 1057.14 96.7216   1
  15  -1   3 867.465 91.5817   1
 -15  -1  -3 1009.78 93.1704   1
 -15   1  -3 1189.62 97.3389   1
  16   1   3 143.114 41.8649   1
  16  -1   3 25.9286 39.6760   1
 -16  -1  -3 159.954 45.3079   1
 -16   1  -3 173.899 46.4043   1
  17   1   3 833.704 85.1787   1
  17  -1   3 996.160 92.9671   1
 -17   1  -3 964.295 89.7715   1
 -17  -1  -3 821.667 83.2422   1
  18   1   3-8.85257 36.4327   1
 -18  -1  -3-16.5899 38.7087   1
 -18   1  -3 34.4907 40.2380   1
  19   1   3 52.7820 44.4462   1
 -19  -1  -3 59.5470 42.4745   1
  19  -1   3 80.4722 48.2772   1
  20  -1   3-26.8519 38.7614   1
  20   1   3 61.9161 46.1498   1
 -20   1  -3-34.7837 33.1356   1
  21  -1   3 176.289 49.2667   1
  21   1   3 241.319 54.5463   1
 -21  -1  -3 260.235 53.8598   1
 -21   1  -3 255.568 57.6097   1
  22   1   3 26.7048 37.9233   1
  22  -1   3 36.5110 47.0929   1
 -22   1  -3-8.77422 45.2690   1
 -22  -1  -3-8.53294 33.1861   1
  23  -1   3 26.5635 33.7440   1
  23   1   3-8.76263 34.0824   1
 -23  -1  -3-33.7227 34.7027   1
 -23   1  -3-34.6893 36.3287   1
  24  -1   3 8.63064 44.5415   1
  24   1   3-17.0392 33.1519   1
 -24   1  -3 50.3612 47.9862   1
 -24  -1  -3 58.1715 42.3992   1
  26   2  -3 8.89370 35.2705   1
 -26  -2   3-8.83316 36.3527   1
  25   2  -3 18.0207 44.3606   1
 -25  -2   3 17.1350 43.7345   1
 -25   2   3 81.4399 47.2477   1
  24   2  -3-9.05687 40.4685   1
  24  -2  -3-9.31947 36.2453   1
 -24  -2   3-17.3546 41.6059   1
 -24   2   3-9.15002 40.8846   1
  23   2  -3 44.6249 36.7693   1
  23  -2  -3 75.0882 42.5994   1
 -23  -2   3 17.8588 34.7653   1
 -23   2   3 9.07666 44.6794   1
  22   2  -3 1569.12 122.408   1
 -22  -2   3 1498.99 124.351   1
  21   2  -3 375.384 60.0497   1
  21  -2  -3 362.730 57.5819   1
 -21  -2   3 365.837 62.6529   1
 -21   2   3 414.729 62.4526   1
  20   2  -3 17.6809 40.6803   1
  20  -2  -3-8.67584 37.5729   1
 -20  -2   3 26.6043 40.8075   1
 -20   2   3 8.46647 36.6663   1
  19   2  -3 737.172 83.6387   1
  19  -2  -3 920.405 89.7327   1
 -19  -2   3 1007.59 91.4751   1
 -19   2   3 961.638 89.2911   1
  18  -2  -3 417.317 59.3665   1
 -18   2   3 299.080 51.7914   1
  17   2  -3 542.755 65.1519   1
  17  -2  -3 439.534 58.7572   1
 -17  -2   3 364.202 56.9208   1
 -17   2   3 414.078 56.3641   1
  16   2  -3 1259.95 99.7516   1
  16  -2  -3 1130.17 94.3491   1
 -16  -2   3 1151.03 95.5001   1
 -16   2   3 992.221 90.1377   1
  15   2  -3 466.368 61.1194   1
  15  -2  -3 415.219 53.8167   1
 -15   2   3 399.076 52.5547   1
  14   2  -3 5963.87 339.128   1
 -14  -2   3 6340.72 338.525   1
  13  -2  -3 1572.77 112.508   1
 -13   2   3 1623.86 112.682   1
  12   2  -3 42967.9 2146.55   1
 -12  -2   3 44786.5 2150.04   1
  12  -2  -3 44206.2 2146.71   1
  11   2  -3 4365.44 248.215   1
  11  -2  -3 4462.12 247.547   1
 -11  -2   3 4693.56 251.983   1
 -11   2   3 4418.88 244.863   1
  10   2  -3 29234.3 1380.25   1
  10  -2  -3 26549.7 1374.28   1
 -10  -2   3 28616.5 1378.97   1
 -10   2   3 28093.5 1374.23   1
   9   2  -3 36074.0 1761.35   1
  -9   2   3 36696.0 1756.34   1
  -9  -2   3 37043.9 1761.57   1
   9  -2  -3 34666.1 1756.53   1
  -8  -2   3 66838.2 3255.79   1
   8   2  -3 67824.7 3256.75   1
  -7   2   3 8110.57 394.944   1
   7  -2  -3 7587.18 395.200   1
   6   2  -3 42483.3 1980.32   1
   6  -2  -3 41849.8 1974.33   1
  -6   2   3 37225.9 1973.68   1
  -6  -2   3 42873.5 1980.03   1
   5  -2  -3 32279.7 1590.77   1
  -5   2   3 32787.9 1591.12   1
  -5  -2   3 34289.8 1598.16   1
   5   2  -3 32930.1 1597.96   1
  -4  -2   3 12668.4 583.917   1
   4  -2  -3 12523.9 575.423   1
  -4   2   3 10603.2 574.047   1
   4   2  -3 12397.3 583.418   1
   3  -2  -3 10215.3 488.380   1
   3   2  -3 10267.0 495.004   1
  -3   2   3 10499.2 488.213   1
   2   2  -3 65291.9 2847.10   1
   2  -2  -3 61038.1 2838.99   1
  -2   2   3 60486.2 2838.44   1
  -1  -2   3 18587.1 932.342   1
  -1   2   3 19444.6 926.353   1
   1  -2  -3 19215.9 926.245   1
   1   2  -3 18973.0 931.961   1
   0   2   3 115392. 5428.30   1
   0  -2  -3 110844. 5427.81   1
   0   2  -3 118255. 5432.02   1
   0  -2   3 107412. 5431.29   1
   1   2   3 26777.1 1288.49   1
   1  -2   3 27636.4 1290.37   1
  -1   2  -3 24489.4 1290.01   1
  -1  -2  -3 27147.6 1288.71   1
   2  -2   3 145228. 7534.01   1
  -2  -2  -3 158402. 7534.15   1
  -2   2  -3 166386. 7535.54   1
   2   2   3 157327. 7533.51   1
   4   2   3 6136.61 337.628   1
   4  -2   3 6292.92 338.711   1
  -4   2  -3 7027.19 340.535   1
  -4  -2  -3 6732.78 339.955   1
   5   2   3 48668.5 2427.25   1
   5  -2   3 49613.8 2429.35   1
  -5   2  -3 51173.0 2429.47   1
  -5  -2  -3 50748.9 2429.74   1
   6   2   3 28336.6 1395.30   1
   6  -2   3 27215.0 1394.27   1
  -6   2  -3 29628.8 1396.65   1
  -6  -2  -3 28541.1 1394.83   1
   7   2   3 2997.62 177.726   1
   7  -2   3 2876.35 176.077   1
  -7   2  -3 2944.25 175.592   1
  -7  -2  -3 3115.41 177.851   1
   8   2   3 14249.1 658.201   1
   8  -2   3 12525.4 650.674   1
  -8   2  -3 12696.9 650.351   1
  -8  -2  -3 11949.6 647.659   1
  -9   2  -3 3804.02 236.009   1
   9  -2   3 4652.38 244.207   1
  10   2   3 18653.4 985.277   1
  10  -2   3 21257.6 987.418   1
 -10   2  -3 19283.5 984.232   1
 -10  -2  -3 19382.3 983.888   1
  11   2   3 10004.4 512.467   1
 -11   2  -3 9990.62 509.331   1
 -11  -2  -3 10957.7 513.856   1
  12   2   3 1270.17 104.021   1
  12  -2   3 1280.21 103.462   1
 -12   2  -3 1216.27 99.8564   1
 -12  -2  -3 1434.41 105.836   1
  13   2   3 1649.23 122.736   1
  13  -2   3 1723.98 123.347   1
 -13   2  -3 1478.24 117.389   1
 -13  -2  -3 1433.97 117.811   1
 -15   2  -3 2574.66 182.410   1
 -15  -2  -3 3072.93 192.920   1
  15   2   3 3197.91 193.607   1
  15  -2   3 2888.97 187.706   1
  16   2   3 482.421 66.3141   1
  16  -2   3 531.756 65.4412   1
 -16   2  -3 449.956 61.8324   1
 -16  -2  -3 571.015 70.5070   1
  17   2   3 189.219 51.7666   1
 -17   2  -3 181.219 49.2657   1
 -17  -2  -3 44.0516 38.0562   1
  18   2   3 69.8688 40.3048   1
  18  -2   3 133.963 46.6981   1
 -18   2  -3 43.7483 39.8009   1
 -18  -2  -3 26.1511 36.6410   1
  19   2   3 17.6510 37.6225   1
  19  -2   3 9.15538 31.8757   1
 -19   2  -3 35.4097 37.7372   1
 -19  -2  -3 51.8647 33.6446   1
 -20   2  -3 364.859 57.3994   1
  20  -2   3 327.206 57.2281   1
  21   2   3 78.8703 38.7026   1
  21  -2   3 72.1233 39.8074   1
 -21   2  -3 79.3097 40.1055   1
 -21  -2  -3 50.6730 37.3096   1
 -22   2  -3 8.65277 38.0714   1
  22  -2   3 8.93329 36.1048   1
 -23  -2  -3-8.42594 40.4053   1
 -23   2  -3-50.7583 44.1445   1
  23  -2   3-26.5319 46.6587   1
  23   2   3 17.3692 40.5348   1
 -24  -2  -3 8.20102 44.8360   1
 -24   2  -3 141.055 46.7151   1
  24  -2   3 121.716 47.0255   1
  24   2   3 59.8068 42.2257   1
  26   3  -3 97.2828 45.7971   1
 -26  -3   3 67.2888 45.4950   1
  25   3  -3 8.89067 42.6262   1
 -25  -3   3-17.6827 42.9438   1
  24   3  -3 44.7326 40.6566   1
  24  -3  -3 9.38748 37.3199   1
 -24   3   3 116.475 46.8181   1
 -24  -3   3 45.0789 44.9747   1
  23   3  -3 534.875 71.3193   1
  23  -3  -3 504.649 71.3666   1
 -23   3   3 638.153 76.4573   1
 -23  -3   3 630.500 80.2458   1
  22   3  -3 419.916 63.9128   1
 -22  -3   3 622.705 75.0242   1
 -21   3   3 288.434 56.6353   1
  21  -3  -3 377.185 59.7283   1
  20   3  -3 712.172 77.4281   1
  20  -3  -3 580.315 71.9148   1
 -20   3   3 647.400 75.4792   1
 -20  -3   3 715.044 79.0771   1
  19   3  -3 662.040 73.4766   1
  19  -3  -3 530.646 67.9311   1
 -19   3   3 662.295 73.9937   1
  18   3  -3 35.5396 39.2142   1
  18  -3  -3 100.104 41.6601   1
 -18   3   3 96.7757 44.0164   1
 -18  -3   3 32.4679 37.4778   1
  17   3  -3 8156.20 406.885   1
  17  -3  -3 7537.29 397.408   1
 -17   3   3 6930.70 392.949   1
 -17  -3   3 6509.61 388.289   1
  16   3  -3 541.671 64.6803   1
 -16   3   3 469.316 61.1294   1
  16  -3  -3 411.808 59.7377   1
  15   3  -3 1885.22 140.462   1
  15  -3  -3 2088.22 140.304   1
 -15   3   3 2218.39 141.338   1
 -15  -3   3 2032.92 141.243   1
  14   3  -3 8459.84 468.128   1
 -14  -3   3 9373.14 474.691   1
  13   3  -3 13998.1 709.136   1
  13  -3  -3 13147.2 704.613   1
 -13   3   3 14510.5 706.366   1
 -13  -3   3 13961.8 708.919   1
  12   3  -3 20074.4 987.462   1
  12  -3  -3 20014.9 984.330   1
 -12   3   3 19325.6 980.561   1
 -12  -3   3 19458.5 985.421   1
  11   3  -3 6680.93 356.673   1
 -11  -3   3 6718.97 356.065   1
  11  -3  -3 6344.62 350.789   1
 -11   3   3 6855.43 351.816   1
  10   3  -3 1881.15 119.024   1
 -10  -3   3 1661.50 116.411   1
  10  -3  -3 1982.76 116.025   1
 -10   3   3 1673.48 111.994   1
   9   3  -3 340.843 42.5369   1
  -9  -3   3 479.045 49.5304   1
   9  -3  -3 391.674 42.1426   1
  -9   3   3 457.993 43.1001   1
  -8  -3   3 13120.0 664.630   1
   8   3  -3 13359.2 664.987   1
   7   3  -3 52290.3 2376.23   1
  -7   3   3 50074.6 2367.04   1
   7  -3  -3 46606.5 2367.73   1
  -7  -3   3 47314.6 2373.62   1
   6   3  -3 23025.9 1036.49   1
  -6   3   3 22385.5 1027.68   1
  -6  -3   3 21472.1 1034.04   1
  -5   3   3 6509.80 336.315   1
   5  -3  -3 6973.56 337.795   1
  -4   3   3 17743.5 812.611   1
   4  -3  -3 16973.7 812.747   1
  -4  -3   3 15051.8 817.740   1
   4   3  -3 16341.6 819.743   1
   3  -3  -3 73164.0 3713.54   1
   3   3  -3 81287.8 3720.56   1
  -3  -3   3 73949.4 3721.54   1
  -3   3   3 80580.8 3713.79   1
  -2  -3   3 5606.88 271.313   1
  -2   3   3 4949.54 262.865   1
   2  -3  -3 4905.92 263.784   1
  -1  -3   3 813.464 57.2878   1
   1   3  -3 741.846 54.2090   1
   1  -3  -3 788.738 50.3081   1
  -1   3   3 739.383 49.6322   1
   0  -3   3 133223. 6393.53   1
   0   3   3 133295. 6389.15   1
   0  -3  -3 131494. 6388.83   1
   0   3  -3 133742. 6392.87   1
   1   3   3 39006.2 1887.00   1
  -1  -3  -3 39363.4 1887.00   1
  -1   3  -3 38728.9 1888.34   1
   1  -3   3 38649.4 1889.35   1
  -2  -3  -3 108242. 5228.66   1
   2   3   3 108851. 5228.95   1
   3   3   3 4912.88 284.019   1
   3  -3   3 5418.69 284.818   1
  -3   3  -3 5804.76 286.610   1
  -3  -3  -3 5636.52 286.097   1
   4  -3   3 2916.35 167.432   1
  -4  -3  -3 2990.70 169.663   1
   4   3   3 2969.19 168.440   1
  -4   3  -3 2869.09 166.803   1
  -5  -3  -3 5764.59 340.783   1
   5  -3   3 6800.50 343.221   1
   5   3   3 6741.44 343.320   1
  -5   3  -3 6714.26 342.836   1
  -6  -3  -3 31734.0 1423.87   1
   6   3   3 31605.5 1420.70   1
  -6   3  -3 31878.1 1421.62   1
  -7  -3  -3 34801.0 1670.50   1
   7  -3   3 33429.6 1668.94   1
   7   3   3 35253.9 1669.63   1
  -7   3  -3 32736.8 1666.34   1
  -8  -3  -3 23676.6 1097.51   1
   8  -3   3 21957.4 1094.04   1
   8   3   3 23774.7 1095.34   1
  10  -3   3 14690.8 742.513   1
  10   3   3 15483.9 747.055   1
 -10   3  -3 15666.6 745.071   1
 -11  -3  -3 2252.11 156.047   1
  11  -3   3 2591.72 164.911   1
  11   3   3 2665.92 166.252   1
 -11   3  -3 2378.61 159.422   1
 -12  -3  -3 5708.25 309.412   1
  12  -3   3 6118.25 314.505   1
  12   3   3 5810.85 319.524   1
 -13  -3  -3 379.752 55.1091   1
  13  -3   3 288.519 53.6493   1
  13   3   3 237.509 48.8710   1
 -13   3  -3 274.606 51.5264   1
 -14  -3  -3 3149.92 204.643   1
  14   3   3 3398.49 209.081   1
 -15  -3  -3 2874.70 180.363   1
  15  -3   3 2483.53 176.614   1
  15   3   3 2904.34 182.880   1
 -15   3  -3 2562.93 177.750   1
 -16  -3  -3 1817.33 145.131   1
  16  -3   3 2118.97 150.792   1
  16   3   3 2258.02 153.048   1
 -16   3  -3 2113.62 148.438   1
 -17  -3  -3 44.5327 39.2089   1
  17  -3   3-17.6714 39.4999   1
  17   3   3 44.3906 41.4520   1
 -17   3  -3 42.9890 37.2560   1
 -18  -3  -3 81.9175 47.0495   1
  18  -3   3 17.9011 37.6034   1
  18   3   3 78.2302 40.1035   1
 -18   3  -3 69.3201 43.7745   1
 -19  -3  -3 430.500 63.9008   1
  19  -3   3 416.606 67.8432   1
  19   3   3 284.915 57.9771   1
 -19   3  -3 511.205 67.2149   1
 -20  -3  -3 17.5263 29.7268   1
  20  -3   3 36.4999 43.1819   1
  20   3   3 52.6738 36.1449   1
 -20   3  -3-25.9549 41.4925   1
 -21  -3  -3 25.7487 44.7808   1
  21  -3   3 9.07573 33.1095   1
  21   3   3 17.5316 39.7545   1
 -21   3  -3-17.3257 37.5144   1
 -22  -3  -3-16.4096 40.3605   1
  22  -3   3 35.9127 46.3201   1
  22   3   3-35.0109 44.6409   1
 -22   3  -3-8.59471 40.6622   1
 -23  -3  -3 16.4096 31.2815   1
  23  -3   3 26.3433 34.8416   1
  23   3   3 8.46878 30.9139   1
 -23   3  -3 42.5569 35.0460   1
  24  -3   3 85.1236 42.5815   1
  24   3   3 58.5533 42.3524   1
 -24  -3  -3 90.5593 45.4534   1
 -24   3  -3 100.158 50.4430   1
 -26  -4   3 138.676 53.1522   1
  26   4  -3 164.599 50.0472   1
 -24  -4   3 110.260 51.2325   1
  24   4  -3 71.6200 44.8106   1
 -24   4   3 99.3409 43.5315   1
  23  -4  -3-9.17307 34.9512   1
 -23   4   3 8.99144 41.3719   1
 -22  -4   3 467.807 64.4375   1
  22  -4  -3 364.367 61.2003   1
  22   4  -3 327.477 61.1244   1
 -22   4   3 462.213 65.2209   1
 -21  -4   3 203.396 51.8924   1
  21  -4  -3 99.3522 40.8915   1
  21   4  -3 127.116 42.8831   1
 -21   4   3 122.138 44.9821   1
 -20  -4   3 131.129 50.4691   1
  20  -4  -3-26.5732 38.4172   1
  20   4  -3 45.7159 48.7988   1
 -20   4   3 42.4020 40.7151   1
 -19  -4   3 620.481 71.2597   1
  19  -4  -3 491.277 67.9414   1
  19   4  -3 706.815 79.1202   1
 -19   4   3 567.390 69.0223   1
 -18  -4   3 702.737 73.4711   1
  18  -4  -3 624.632 71.5096   1
  18   4  -3 550.103 70.8198   1
 -18   4   3 524.349 67.0764   1
  17  -4  -3 7.99384 32.3057   1
 -17   4   3-7.62539 34.5815   1
 -16  -4   3 3067.94 185.029   1
 -16   4   3 2866.31 178.590   1
  16  -4  -3 2608.31 176.692   1
  16   4  -3 2715.83 179.813   1
  15  -4  -3 505.795 62.2202   1
 -15  -4   3 486.256 61.7072   1
  14   4  -3 3123.06 201.712   1
 -14  -4   3 3608.16 208.539   1
  13   4  -3 15108.4 733.575   1
 -13  -4   3 14429.1 731.958   1
 -13   4   3 14048.3 724.537   1
  13  -4  -3 13848.5 726.729   1
 -12   4   3 14947.3 767.654   1
  12  -4  -3 15581.0 769.979   1
  11   4  -3 4259.11 239.213   1
 -11   4   3 4327.28 233.312   1
  11  -4  -3 4102.47 232.275   1
 -11  -4   3 3940.32 237.239   1
  10   4  -3 1639.50 107.641   1
 -10   4   3 1373.92 94.5066   1
  10  -4  -3 1409.56 96.4793   1
 -10  -4   3 1364.38 101.054   1
   9   4  -3 39143.9 1957.83   1
  -9   4   3 41549.7 1951.48   1
   9  -4  -3 39280.0 1950.49   1
  -9  -4   3 40283.4 1958.52   1
   8   4  -3 28835.3 1390.75   1
  -8   4   3 27740.1 1380.87   1
  -8  -4   3 27821.3 1388.79   1
   8  -4  -3 28769.5 1381.50   1
  -7  -4   3 40451.8 1942.10   1
   7   4  -3 39240.5 1942.65   1
   6   4  -3 10145.6 503.051   1
   6  -4  -3 9456.74 493.911   1
  -6  -4   3 9934.94 501.413   1
  -6   4   3 10078.3 493.804   1
  -5  -4   3 76832.2 4208.01   1
   5   4  -3 88308.1 4207.64   1
  -5   4   3 91623.9 4200.13   1
   5  -4  -3 89352.5 4201.75   1
  -4  -4   3 2607.29 151.859   1
   4   4  -3 2791.45 152.699   1
  -4   4   3 2843.87 145.281   1
   4  -4  -3 2492.98 143.572   1
  -3   4   3 39954.1 1854.29   1
   3  -4  -3 36873.5 1851.98   1
   2  -4  -3 24759.4 1153.41   1
  -2   4   3 22770.7 1150.67   1
   1  -4  -3 414.906 36.7586   1
  -1   4   3 426.734 37.6075   1
   0   4  -3 34781.8 1665.54   1
   0   4   3 34008.8 1661.67   1
   0  -4  -3 33950.4 1660.89   1
   1  -4   3 256622. 11965.5   1
  -1   4  -3 241599. 11964.0   1
   2  -4   3 141.749 30.5212   1
  -2   4  -3 91.9585 22.8145   1
  -2  -4  -3 130.701 29.1501   1
   2   4   3 92.7102 25.1420   1
   3  -4   3 11290.2 586.219   1
  -3   4  -3 12199.4 587.504   1
  -3  -4  -3 11585.2 585.166   1
   3   4   3 11476.2 584.283   1
   4  -4   3 279.328 34.9936   1
  -4   4  -3 208.858 33.4162   1
  -4  -4  -3 243.122 36.4638   1
   4   4   3 203.898 35.9911   1
   5  -4   3 6313.33 356.132   1
  -5   4  -3 5784.04 354.901   1
  -5  -4  -3 7594.40 362.073   1
   5   4   3 7888.78 362.975   1
   6  -4   3 1779.83 119.152   1
   6   4   3 1666.99 118.871   1
  -6   4  -3 1910.41 120.247   1
  -6  -4  -3 1835.51 121.125   1
   7  -4   3 103208. 4891.92   1
   7   4   3 106679. 4894.53   1
  -7  -4  -3 102637. 4892.89   1
  -7   4  -3 93641.8 4887.05   1
  -8   4  -3 190.541 40.9495   1
   8  -4   3 226.568 41.5844   1
  -9   4  -3 33995.4 1785.96   1
   9  -4   3 37519.8 1790.43   1
  -9  -4  -3 37844.2 1792.98   1
   9   4   3 36646.6 1790.45   1
 -10   4  -3 3371.91 199.469   1
  10  -4   3 3076.42 195.001   1
 -10  -4  -3 3491.30 200.360   1
  10   4   3 3009.80 195.470   1
 -11   4  -3 9395.53 477.578   1
  11  -4   3 9795.38 481.217   1
 -11  -4  -3 7889.89 471.031   1
  11   4   3 9021.68 479.911   1
 -12   4  -3 357.912 55.4716   1
  12  -4   3 523.739 64.2373   1
 -12  -4  -3 321.508 49.0977   1
  12   4   3 353.843 57.1703   1
 -13   4  -3 92.8206 31.5648   1
  13  -4   3 89.2007 36.4940   1
 -14   4  -3 1661.04 118.144   1
  14  -4   3 1481.05 116.660   1
 -14  -4  -3 1368.83 113.343   1
  14   4   3 1358.91 118.046   1
 -15   4  -3 4902.95 296.489   1
  15  -4   3 5699.00 305.320   1
 -15  -4  -3 5170.84 298.601   1
  15   4   3 4958.90 299.449   1
 -16   4  -3 125.875 45.8479   1
  16  -4   3 43.8412 38.1635   1
 -16  -4  -3 51.4990 35.5324   1
  16   4   3 114.622 42.9974   1
 -17   4  -3 1313.85 110.474   1
  17  -4   3 1283.69 112.606   1
 -18   4  -3-8.67432 39.3592   1
  18  -4   3 62.8920 40.1621   1
 -18  -4  -3 17.8195 39.2204   1
  18   4   3 35.4872 37.8149   1
 -19   4  -3 26.1951 44.5534   1
  19  -4   3 45.0369 41.4679   1
 -19  -4  -3 27.0365 39.6740   1
  19   4   3 17.8311 38.6318   1
 -20  -4  -3 257.837 55.1606   1
  20   4   3 283.283 53.3367   1
  21  -4   3 258.122 58.8830   1
 -21   4  -3 200.371 56.8723   1
 -21  -4  -3 210.111 50.2341   1
 -22  -4  -3 59.7767 43.5685   1
  22   4   3-8.53645 39.2964   1
 -23   4  -3-16.8143 43.8631   1
  23  -4   3 26.1404 42.3222   1
 -24   4  -3 16.3306 41.6560   1
  24  -4   3 59.0916 46.8983   1
 -24  -4  -3-7.85497 41.8951   1
  24   4   3 24.7961 41.1745   1
 -25  -5   3 296.389 61.3845   1
  25   5  -3 301.967 57.5099   1
 -24  -5   3 36.0056 39.6082   1
  24   5  -3-8.96391 36.2320   1
 -23   5   3 263.546 54.4614   1
  23  -5  -3 187.994 50.8993   1
 -23  -5   3 251.394 61.0472   1
  23   5  -3 200.646 54.1856   1
 -22   5   3 26.1724 39.5697   1
  22  -5  -3-8.95010 39.3826   1
 -22  -5   3 44.5974 43.3275   1
  22   5  -3-9.13079 40.8002   1
 -21   5   3 292.774 58.1939   1
  21  -5  -3 409.653 64.3102   1
 -21  -5   3 265.797 57.3447   1
  21   5  -3 225.422 56.0094   1
 -20   5   3 8.44490 36.5700   1
  20  -5  -3-17.6105 38.1305   1
 -19   5   3 586.355 68.6805   1
  19   5  -3 579.543 72.3853   1
 -19  -5   3 393.718 62.1896   1
  19  -5  -3 582.400 72.1316   1
  18   5  -3 1564.57 127.260   1
 -18  -5   3 1860.67 133.452   1
  17  -5  -3 1769.99 128.657   1
 -17   5   3 1852.66 127.877   1
  17   5  -3 1485.68 122.609   1
  16  -5  -3-22.9017 33.0650   1
 -16   5   3-7.31857 32.2069   1
 -15  -5   3 6720.00 358.730   1
 -15   5   3 6289.98 348.174   1
  15  -5  -3 6082.43 348.574   1
  15   5  -3 6442.04 354.613   1
 -14   5   3 4964.71 255.843   1
  14  -5  -3 4593.33 253.464   1
  14   5  -3 4889.87 262.899   1
 -13  -5   3 4010.47 223.166   1
  13  -5  -3 3451.48 212.596   1
  13   5  -3 3716.38 219.858   1
 -13   5   3 3574.21 212.512   1
  12  -5  -3 1588.95 114.884   1
 -12   5   3 1396.76 117.829   1
  12   5  -3 1895.94 124.414   1
 -12  -5   3 1939.91 125.367   1
 -11   5   3 8904.67 441.371   1
  11  -5  -3 8039.66 438.415   1
  10  -5  -3 8927.46 464.499   1
 -10   5   3 9282.48 464.938   1
  10   5  -3 9505.03 473.785   1
 -10  -5   3 8317.90 470.502   1
   9  -5  -3 7516.11 405.991   1
  -9   5   3 8413.97 407.801   1
   9   5  -3 7690.47 414.157   1
  -9  -5   3 7828.49 415.073   1
   8  -5  -3 89439.7 4300.82   1
  -8   5   3 86148.2 4298.25   1
  -8  -5   3 90225.6 4308.35   1
   8   5  -3 91631.2 4310.17   1
  -7  -5   3 309.283 41.6551   1
  -7   5   3 398.502 38.5284   1
   7   5  -3 258.599 41.7740   1
   7  -5  -3 346.022 37.5398   1
  -6  -5   3 657.750 57.8916   1
   6   5  -3 528.453 54.7165   1
  -5  -5   3 1184.94 84.2937   1
   5   5  -3 1130.31 82.2751   1
   4  -5  -3 45419.7 2177.49   1
   4   5  -3 41612.5 2181.71   1
  -4  -5   3 43824.1 2183.66   1
  -4   5   3 48337.6 2178.92   1
   3  -5  -3 11704.4 567.675   1
   3   5  -3 11255.3 573.598   1
  -3  -5   3 10701.7 573.314   1
  -3   5   3 11743.4 567.764   1
  -2  -5   3 223975. 11251.8   1
  -2   5   3 241315. 11244.4   1
   2   5  -3 227764. 11250.8   1
   2  -5  -3 239017. 11245.4   1
  -1  -5   3 69764.0 3663.07   1
   1   5  -3 83029.9 3667.90   1
   0  -5   3 135791. 6429.17   1
   0   5  -3 131187. 6427.41   1
   1  -5   3 12413.3 630.268   1
  -1   5  -3 11977.0 628.093   1
  -1  -5  -3 12610.3 626.376   1
   1   5   3 13033.5 626.831   1
   2  -5   3 4084.78 230.435   1
  -2   5  -3 4021.44 228.389   1
  -2  -5  -3 4385.96 228.401   1
   2   5   3 4171.60 228.731   1
   3  -5   3 37982.2 1908.55   1
  -3   5  -3 38290.8 1907.59   1
  -3  -5  -3 39807.1 1907.77   1
   3   5   3 40385.2 1908.13   1
   4  -5   3 26.4603 25.5245   1
  -4   5  -3 60.9058 27.4902   1
  -4  -5  -3 41.1589 20.1999   1
   4   5   3 97.3918 24.0815   1
   5  -5   3 126.372 32.5256   1
  -5   5  -3 134.194 32.0868   1
  -5  -5  -3 197.986 37.2710   1
   5   5   3 169.424 39.2312   1
   6  -5   3 107369. 5218.56   1
  -6   5  -3 103426. 5220.15   1
  -6  -5  -3 110097. 5221.32   1
   6   5   3 111344. 5221.34   1
   7  -5   3 1705.62 121.310   1
   7   5   3 1963.85 127.104   1
  -7  -5  -3 1707.98 122.942   1
  -7   5  -3 2024.42 126.824   1
   8   5   3 23674.8 1226.12   1
  -8  -5  -3 25748.7 1229.81   1
   9  -5   3 1234.86 93.2516   1
   9   5   3 1077.02 94.0625   1
  -9   5  -3 1050.43 89.1937   1
  -9  -5  -3 1170.47 95.7251   1
  10  -5   3 11931.0 593.479   1
  10   5   3 11227.9 592.936   1
 -10   5  -3 10476.3 587.774   1
 -10  -5  -3 12192.9 597.288   1
  11  -5   3 2112.13 146.750   1
  11   5   3 2209.91 148.157   1
 -11   5  -3 2070.40 145.140   1
 -11  -5  -3 2177.26 147.333   1
  12  -5   3 4812.45 259.402   1
  12   5   3 4935.50 262.727   1
 -12  -5  -3 4254.35 257.021   1
 -13   5  -3 15.6120 27.2442   1
  13  -5   3 48.5801 27.5412   1
 -13  -5  -3 56.2525 36.5134   1
  13   5   3 85.4026 38.2231   1
 -14   5  -3 216.967 49.1383   1
  14   5   3 196.178 49.2726   1
  14  -5   3 124.971 43.3172   1
 -14  -5  -3 170.747 44.6144   1
  15  -5   3 1714.15 136.106   1
  15   5   3 2159.72 150.699   1
 -15   5  -3 1940.85 137.648   1
 -15  -5  -3 1762.12 132.724   1
  16   5   3 1684.22 130.248   1
 -16  -5  -3 1588.44 125.159   1
  16  -5   3 1583.18 126.475   1
  17   5   3 2756.11 191.942   1
 -17  -5  -3 3145.34 195.984   1
  18  -5   3 1561.16 127.483   1
  18   5   3 1458.36 128.779   1
 -18  -5  -3 1833.20 132.160   1
 -18   5  -3 1677.91 130.139   1
 -19   5  -3 146.302 45.5565   1
  19  -5   3 8.97249 40.2689   1
 -20   5  -3 592.075 75.5572   1
  20  -5   3 692.419 77.7418   1
 -20  -5  -3 658.717 77.2469   1
  20   5   3 623.879 72.9091   1
 -21   5  -3 170.172 53.8752   1
  21  -5   3 122.219 50.9072   1
 -21  -5  -3 233.944 53.8191   1
  21   5   3 94.5136 45.4486   1
 -22   5  -3 16.7639 42.2550   1
  22  -5   3-8.57432 35.2951   1
  22   5   3 41.8277 42.1722   1
 -23   5  -3 189.847 52.8466   1
  23  -5   3 101.430 44.4553   1
 -23  -5  -3 158.054 48.3086   1
  23   5   3 49.9886 34.7441   1
 -24   5  -3 57.4776 44.7647   1
  24  -5   3 41.6568 33.7511   1
 -26  -6   3 104.556 49.4875   1
  26   6  -3 60.3164 40.3976   1
 -25  -6   3-35.1317 49.7339   1
  25   6  -3 8.81406 42.2626   1
 -23   6   3 27.0656 41.5158   1
 -23  -6   3 17.7466 47.3160   1
  23   6  -3-9.08385 42.3938   1
 -22   6   3 562.770 72.9610   1
  22  -6  -3 317.449 60.6852   1
 -21   6   3 8.74562 38.4790   1
  21  -6  -3-8.93374 36.7682   1
 -21  -6   3-16.9942 40.2003   1
  21   6  -3-9.72250 39.2932   1
 -20   6   3 447.290 67.0682   1
  20  -6  -3 707.311 78.0150   1
 -20  -6   3 624.675 76.7150   1
  20   6  -3 653.392 78.0923   1
 -19   6   3 167.698 46.7099   1
  19  -6  -3 212.803 47.4008   1
 -19  -6   3 122.073 45.5959   1
  19   6  -3 114.956 45.1885   1
 -18   6   3 390.404 60.1442   1
  18  -6  -3 421.252 64.8776   1
 -18  -6   3 633.751 73.2347   1
  18   6  -3 499.885 64.0064   1
 -17  -6   3 1475.28 119.445   1
 -17   6   3 1478.12 115.191   1
  17  -6  -3 1502.91 116.614   1
  17   6  -3 1471.76 118.310   1
 -16   6   3 6047.21 332.830   1
  16  -6  -3 5854.11 331.694   1
 -16  -6   3 5914.04 335.850   1
 -15  -6   3 1940.86 141.667   1
 -15   6   3 2296.47 145.526   1
  15  -6  -3 1937.41 138.757   1
  15   6  -3 2023.88 144.167   1
 -14  -6   3 6490.49 358.931   1
  14  -6  -3 6544.87 353.393   1
  14   6  -3 6506.62 359.306   1
 -14   6   3 6322.75 352.792   1
  13   6  -3 258.795 51.5914   1
 -13  -6   3 387.755 52.2732   1
  12  -6  -3 49.9121 29.6507   1
 -12   6   3 84.9450 28.0604   1
  12   6  -3 37.1737 31.2668   1
 -12  -6   3 57.6773 33.2934   1
  11  -6  -3 141.275 33.7091   1
 -11   6   3 230.037 38.0494   1
  11   6  -3 159.564 37.8905   1
 -11  -6   3 153.187 36.8479   1
  10  -6  -3 18304.6 927.441   1
 -10   6   3 18164.5 927.021   1
  10   6  -3 18761.8 934.242   1
 -10  -6   3 19294.6 937.521   1
   9  -6  -3 13134.9 685.753   1
  -9   6   3 12895.6 683.340   1
   9   6  -3 14639.4 696.913   1
  -9  -6   3 14143.2 695.662   1
  -8  -6   3 35.7505 28.6229   1
   8   6  -3 6.13174 29.4523   1
   8  -6  -3 59.9089 25.2273   1
   7   6  -3 15182.1 772.390   1
  -7  -6   3 13772.3 771.928   1
  -7   6   3 16603.1 765.588   1
   7  -6  -3 15420.4 765.545   1
  -6  -6   3 1267.40 96.9200   1
   6   6  -3 1523.36 101.284   1
  -6   6   3 1524.37 94.1414   1
   6  -6  -3 1273.74 91.6784   1
  -5  -6   3 29095.5 1303.43   1
   5   6  -3 26635.6 1299.71   1
  -5   6   3 24243.6 1291.78   1
   5  -6  -3 26530.3 1294.96   1
  -4  -6   3 5704.42 312.634   1
   4   6  -3 6214.42 314.293   1
  -4   6   3 5934.20 308.495   1
   4  -6  -3 5715.26 306.439   1
  -3  -6   3 52216.1 2479.73   1
   3   6  -3 48615.3 2476.52   1
  -3   6   3 52989.9 2474.34   1
   3  -6  -3 50328.9 2472.59   1
   2  -6  -3 14672.0 732.645   1
   2   6  -3 16672.1 741.857   1
  -2  -6   3 15613.1 739.762   1
   1  -6  -3 35340.4 1700.82   1
  -1   6   3 34401.0 1698.88   1
   1   6  -3 35960.0 1707.62   1
  -1  -6   3 33972.2 1705.29   1
   0  -6  -3 137487. 6722.09   1
   0   6   3 139211. 6721.89   1
   0   6  -3 137426. 6726.75   1
   0  -6   3 144798. 6728.32   1
  -1  -6  -3 102065. 4886.74   1
   1  -6   3 102213. 4889.58   1
  -1   6  -3 101045. 4889.72   1
   1   6   3 99642.5 4888.79   1
   2   6   3 397.957 45.3559   1
  -2  -6  -3 388.037 44.0640   1
  -2   6  -3 389.488 45.2833   1
   2  -6   3 280.737 42.2613   1
   3   6   3 1523.67 103.747   1
  -3  -6  -3 1534.97 104.545   1
  -3   6  -3 1505.52 103.110   1
   3  -6   3 1410.50 103.642   1
   4   6   3 4581.58 240.440   1
  -4  -6  -3 3999.86 237.189   1
  -4   6  -3 4153.25 237.345   1
   4  -6   3 4229.58 239.170   1
   5   6   3 427.852 49.2787   1
  -5  -6  -3 447.317 50.9370   1
  -5   6  -3 299.938 48.6465   1
   5  -6   3 312.569 47.0658   1
   6   6   3 1865.96 134.815   1
  -6  -6  -3 2161.82 138.621   1
  -6   6  -3 2225.23 136.784   1
   6  -6   3 2020.15 135.620   1
  -7  -6  -3 36879.0 1742.03   1
   7   6   3 33979.2 1740.30   1
   8   6   3 1022.11 86.8410   1
   8  -6   3 1148.58 86.0446   1
  -8  -6  -3 1122.43 89.2618   1
   9  -6   3 10840.5 577.291   1
   9   6   3 11060.6 580.328   1
  -9  -6  -3 12189.5 584.169   1
  -9   6  -3 10537.7 578.299   1
  10  -6   3 8704.39 503.865   1
  10   6   3 10362.2 515.083   1
 -10  -6  -3 9796.03 509.769   1
 -10   6  -3 9855.74 509.570   1
  11  -6   3 1242.24 105.702   1
  11   6   3 1556.66 114.218   1
 -11   6  -3 1433.18 110.235   1
 -11  -6  -3 1554.15 116.318   1
 -12   6  -3 300.385 51.2178   1
  12  -6   3 456.583 57.6672   1
  13   6   3 284.751 52.1560   1
  13  -6   3 266.726 50.2925   1
 -13  -6  -3 371.821 54.0294   1
 -13   6  -3 238.870 47.6310   1
 -14  -6  -3 2254.56 166.368   1
 -14   6  -3 2390.26 165.979   1
  15   6   3 912.530 89.6706   1
 -15  -6  -3 755.431 79.2873   1
  15  -6   3 777.259 82.4817   1
 -16   6  -3 3209.20 203.948   1
  16  -6   3 3231.40 205.036   1
  17  -6   3 2680.41 177.189   1
  17   6   3 2982.97 187.686   1
 -17   6  -3 2443.39 174.770   1
 -17  -6  -3 2560.12 177.097   1
  18   6   3 837.545 90.0035   1
  18  -6   3 824.615 86.8233   1
 -18   6  -3 786.556 86.5940   1
 -18  -6  -3 817.981 86.4651   1
  19   6   3 746.504 80.9902   1
  19  -6   3 475.073 66.9949   1
 -19   6  -3 642.670 71.9166   1
 -19  -6  -3 691.679 79.7182   1
 -20  -6  -3 8.77805 41.5377   1
  20  -6   3-8.81274 41.7017   1
 -20   6  -3 86.8035 43.7618   1
  20   6   3-17.7502 42.5603   1
 -21  -6  -3 192.740 50.4637   1
  21  -6   3 210.700 55.4050   1
 -21   6  -3 120.342 44.3070   1
  21   6   3 250.649 53.7357   1
 -22  -6  -3 34.7977 31.7793   1
  22  -6   3 25.9119 37.4397   1
  22   6   3 33.9305 33.6817   1
 -22   6  -3 42.7209 37.6284   1
 -23  -6  -3 34.4134 43.3759   1
  23   6   3 8.09877 38.3272   1
 -26  -7   3-8.49870 47.2080   1
  26   7  -3-17.0097 41.3132   1
 -24  -7   3 8.70747 43.3717   1
  24   7  -3 26.7410 42.1779   1
 -23  -7   3 293.427 54.4059   1
  23   7  -3 236.065 55.9740   1
  22   7  -3 87.2966 42.7555   1
 -22  -7   3 50.8430 42.2817   1
 -22   7   3 107.267 48.2385   1
  22  -7  -3-9.17077 34.3073   1
  21   7  -3 206.467 54.4893   1
 -21  -7   3 292.022 56.3646   1
  21  -7  -3 253.415 56.2839   1
  20   7  -3 627.611 75.0810   1
 -20  -7   3 495.069 71.6005   1
 -20   7   3 667.247 76.6051   1
  20  -7  -3 675.640 78.2976   1
  19   7  -3 710.118 80.8454   1
 -19  -7   3 908.639 88.9809   1
 -19   7   3 652.239 78.3750   1
  19  -7  -3 947.213 87.0417   1
  18   7  -3 970.702 94.0730   1
  18  -7  -3 1050.20 95.0478   1
 -18  -7   3 1007.25 95.4199   1
 -18   7   3 1018.17 93.5685   1
  17  -7  -3 81.9806 40.4844   1
 -17   7   3 39.7258 35.6779   1
  17   7  -3 69.7568 42.5028   1
 -17  -7   3 113.484 45.1782   1
  16  -7  -3 157.670 42.3594   1
 -16   7   3 76.6935 38.5506   1
 -16  -7   3 101.059 42.7696   1
  16   7  -3 102.387 42.2948   1
  15   7  -3 6453.20 345.502   1
  15  -7  -3 5851.61 337.658   1
 -15  -7   3 6000.90 342.374   1
 -15   7   3 6006.78 337.194   1
  14   7  -3 40.5213 34.5654   1
 -14   7   3 14.2705 28.8859   1
  14  -7  -3 29.1838 27.8509   1
 -14  -7   3 71.4875 38.6174   1
  13   7  -3 1711.94 128.084   1
 -13   7   3 1753.31 121.081   1
 -13  -7   3 1376.56 122.239   1
  13  -7  -3 1778.68 123.279   1
  12   7  -3 502.647 62.7423   1
 -12  -7   3 488.924 65.3672   1
  11   7  -3 1429.26 113.984   1
 -11   7   3 1722.20 114.211   1
  11  -7  -3 1812.55 118.582   1
 -11  -7   3 1505.04 117.389   1
  10   7  -3 3048.79 187.913   1
 -10   7   3 2618.54 175.341   1
  10  -7  -3 3237.59 182.951   1
 -10  -7   3 3153.45 187.152   1
   9   7  -3 5973.12 341.354   1
   9  -7  -3 6221.80 334.237   1
  -9  -7   3 5938.23 337.434   1
  -9   7   3 6624.27 335.188   1
  -8   7   3 12052.1 617.959   1
   8  -7  -3 12370.2 622.817   1
   7  -7  -3 2829.63 174.009   1
  -7  -7   3 3160.25 183.036   1
   7   7  -3 3072.63 183.245   1
   6   7  -3 17497.3 921.204   1
   6  -7  -3 19261.0 916.766   1
  -6   7   3 18597.0 914.816   1
  -6  -7   3 18167.3 921.403   1
   5   7  -3 30903.8 1536.48   1
  -5  -7   3 30660.9 1537.32   1
  -5   7   3 32125.1 1531.79   1
   4   7  -3 16258.3 814.417   1
   4  -7  -3 15428.4 807.016   1
  -4   7   3 17903.8 813.336   1
  -4  -7   3 15614.2 814.058   1
  -3  -7   3 3972.78 217.411   1
   3  -7  -3 3790.30 210.699   1
  -3   7   3 3860.88 211.122   1
   3   7  -3 3570.70 212.662   1
   2  -7  -3 22791.2 1175.95   1
  -2  -7   3 25092.4 1183.32   1
  -2   7   3 21784.5 1173.66   1
  -1   7   3 23732.4 1114.40   1
  -1  -7   3 23510.8 1118.44   1
   1  -7  -3 24046.6 1115.28   1
   0   7   3 5868.20 308.527   1
   0  -7   3 6211.92 315.150   1
   0  -7  -3 5756.32 309.412   1
   0   7  -3 5315.90 310.554   1
   1   7   3 22579.7 1057.52   1
  -1  -7  -3 20172.5 1053.10   1
  -1   7  -3 20762.9 1058.48   1
   1  -7   3 21870.2 1059.11   1
  -2   7  -3 8698.77 447.136   1
   2  -7   3 8453.46 445.860   1
  -2  -7  -3 8653.65 445.597   1
   2   7   3 8384.67 444.896   1
   3  -7   3 5392.91 292.168   1
  -3  -7  -3 5236.73 288.059   1
  -3   7  -3 5453.46 289.710   1
   3   7   3 4920.91 288.486   1
   4  -7   3 33951.8 1704.67   1
   4   7   3 35678.2 1706.01   1
  -4  -7  -3 34946.4 1704.12   1
  -4   7  -3 34225.5 1702.81   1
   5  -7   3 342.658 49.9983   1
   5   7   3 376.566 49.0686   1
  -5  -7  -3 327.481 46.4765   1
   6  -7   3 12467.2 642.255   1
   6   7   3 12146.4 640.988   1
  -6  -7  -3 13003.3 641.496   1
  -6   7  -3 12254.0 638.938   1
   7  -7   3 13821.9 682.356   1
   7   7   3 13404.5 684.626   1
  -7  -7  -3 13772.6 681.540   1
  -7   7  -3 12243.6 675.225   1
   8  -7   3 535.864 58.7574   1
   8   7   3 464.632 57.4280   1
  -8  -7  -3 499.842 59.0453   1
  -8   7  -3 431.373 55.7770   1
   9  -7   3 1625.30 122.855   1
   9   7   3 1639.16 122.995   1
  -9  -7  -3 1760.70 126.449   1
  -9   7  -3 1819.54 126.494   1
  10  -7   3 38.0318 34.5082   1
  10   7   3 47.2852 34.6859   1
 -10   7  -3-7.43113 27.1252   1
 -10  -7  -3 15.7303 32.9554   1
  11  -7   3 1338.72 108.954   1
 -11   7  -3 1492.88 112.422   1
  11   7   3 1397.64 113.468   1
  12   7   3 1363.47 115.799   1
 -12  -7  -3 1558.68 120.232   1
  13   7   3 3447.37 217.900   1
 -13  -7  -3 3398.73 219.125   1
 -13   7  -3 3702.17 220.357   1
  14   7   3 2438.03 170.395   1
  14  -7   3 2738.22 176.056   1
 -14  -7  -3 2679.42 180.200   1
  15   7   3 398.946 61.8042   1
  15  -7   3 349.186 58.7962   1
 -15   7  -3 323.182 58.3460   1
 -15  -7  -3 276.002 51.8073   1
  16   7   3 360.538 59.4598   1
 -16  -7  -3 400.799 62.9138   1
  17   7   3 951.119 95.0375   1
 -17   7  -3 736.385 86.4419   1
  17  -7   3 881.311 89.2860   1
 -17  -7  -3 923.490 89.5630   1
  18  -7   3 26.3389 39.8517   1
 -18   7  -3 43.8391 43.1613   1
 -19  -7  -3 34.9797 42.5740   1
  19   7   3 81.4558 45.1662   1
 -20  -7  -3 190.037 46.2421   1
  20  -7   3 210.234 55.4786   1
  20   7   3 212.963 49.8867   1
 -20   7  -3 278.456 60.2835   1
 -21  -7  -3 68.7380 38.4388   1
  21   7   3 17.3751 31.7525   1
  22   7   3 285.459 55.0984   1
 -22  -7  -3 348.798 57.7054   1
 -22   7  -3 280.140 57.2105   1
  22  -7   3 320.150 55.8577   1
 -23   7  -3 82.9651 46.1958   1
  23  -7   3 51.0523 39.2857   1
 -25  -8   3 42.1215 39.8967   1
  25   8  -3 34.4885 36.1590   1
 -24  -8   3 60.0440 47.3262   1
  24   8  -3 101.347 51.8120   1
 -23  -8   3 49.1822 41.8613   1
  23   8  -3 38.9209 45.4578   1
 -22  -8   3 8.69952 41.1569   1
  22   8  -3-18.6933 38.4665   1
  21   8  -3 18.1051 33.0425   1
 -21  -8   3 8.81086 32.8833   1
 -21   8   3 89.7231 41.8844   1
  21  -8  -3-9.21771 35.1390   1
  20   8  -3 680.795 73.5406   1
  20  -8  -3 626.412 75.8412   1
 -20  -8   3 549.529 75.7391   1
 -20   8   3 671.597 77.8763   1
  19  -8  -3 8.95118 36.1746   1
  19   8  -3-8.76812 39.7638   1
 -19  -8   3 8.96904 39.4605   1
 -19   8   3-8.65126 35.6041   1
  18  -8  -3 253.968 49.2863   1
  18   8  -3 274.132 54.7095   1
 -18   8   3 363.362 56.0313   1
  17  -8  -3 2090.87 155.638   1
 -17  -8   3 2338.69 160.878   1
 -17   8   3 2366.80 158.870   1
  16   8  -3 8.61708 32.1689   1
 -16   8   3 39.7265 32.7257   1
  16  -8  -3-16.6071 38.7713   1
 -16  -8   3 77.7892 39.2200   1
  15   8  -3 92.5383 36.4462   1
 -15   8   3 168.374 43.8396   1
  15  -8  -3 128.281 43.7088   1
 -15  -8   3 169.125 41.6053   1
  14   8  -3 370.292 59.2571   1
 -14   8   3 396.804 57.7571   1
  14  -8  -3 237.687 51.4323   1
 -14  -8   3 444.735 59.8386   1
  13   8  -3 4336.34 260.602   1
 -13   8   3 4595.68 257.426   1
  13  -8  -3 4234.93 256.359   1
 -13  -8   3 4538.42 261.576   1
  12   8  -3 675.813 70.8256   1
 -12   8   3 763.191 72.7090   1
 -12  -8   3 591.113 69.1086   1
  12  -8  -3 875.974 76.0537   1
  11   8  -3 5617.42 316.039   1
 -11  -8   3 5587.61 317.048   1
  10  -8  -3 5766.98 336.117   1
 -10   8   3 6411.41 337.363   1
  10   8  -3 6267.63 343.972   1
 -10  -8   3 6325.94 343.935   1
   9  -8  -3 3313.37 203.532   1
  -9  -8   3 3186.40 207.296   1
  -9   8   3 3898.32 206.757   1
   9   8  -3 3487.44 210.177   1
  -8  -8   3 76.4407 28.5732   1
   8  -8  -3 136.732 34.0700   1
   8   8  -3 151.638 35.1387   1
  -8   8   3 93.2203 28.4254   1
  -7   8   3 25204.5 1225.16   1
   7   8  -3 24239.4 1232.99   1
  -7  -8   3 24523.9 1231.09   1
   7  -8  -3 25039.3 1226.41   1
   6  -8  -3 2272.06 142.999   1
  -5   8   3 11481.3 553.543   1
   5  -8  -3 10120.9 550.433   1
  -4   8   3 2583.05 149.587   1
   4   8  -3 2109.21 149.580   1
  -4  -8   3 2593.45 156.229   1
  -3   8   3 662.744 60.5976   1
   3  -8  -3 778.967 63.3669   1
  -3  -8   3 768.632 66.4515   1
  -2   8   3 15.3495 23.5899   1
   2   8  -3 5.94106 27.7645   1
   2  -8  -3 52.5904 26.5500   1
  -2  -8   3 61.6299 32.1892   1
   1   8  -3 41566.5 2070.87   1
  -1   8   3 43362.2 2068.17   1
   1  -8  -3 42763.3 2068.51   1
  -1  -8   3 41700.5 2070.70   1
   0   8  -3 7774.75 398.063   1
   0   8   3 7163.50 390.349   1
   0  -8  -3 7625.10 392.669   1
   0  -8   3 7233.45 394.069   1
  -1   8  -3 2655.96 177.672   1
  -1  -8  -3 2862.99 174.743   1
   1  -8   3 2823.62 176.931   1
   2   8   3 6249.28 331.059   1
  -2  -8  -3 6065.11 329.313   1
  -2   8  -3 5865.77 330.635   1
   2  -8   3 6168.46 332.085   1
   3   8   3 5343.38 311.715   1
  -3  -8  -3 6135.08 316.498   1
  -4   8  -3 2893.69 175.177   1
   4  -8   3 2752.34 175.664   1
   5  -8   3 23054.6 1089.92   1
  -5   8  -3 20518.6 1083.65   1
   5   8   3 23344.0 1089.13   1
  -5  -8  -3 20341.9 1084.91   1
   6  -8   3 1900.96 127.416   1
  -6   8  -3 1632.61 121.826   1
   6   8   3 1713.34 124.416   1
  -6  -8  -3 1769.24 125.346   1
   7  -8   3 3149.44 198.577   1
  -7   8  -3 3268.05 198.898   1
   7   8   3 3238.17 199.182   1
  -7  -8  -3 3287.80 199.314   1
   8  -8   3 1053.54 91.3323   1
  -8   8  -3 864.364 86.0475   1
   8   8   3 1078.64 92.8023   1
  -8  -8  -3 1042.25 89.5711   1
   9  -8   3 1116.52 95.1043   1
  -9   8  -3 1168.12 97.0867   1
   9   8   3 1052.14 94.4428   1
  -9  -8  -3 1131.46 94.3040   1
  10  -8   3 32.0994 36.9267   1
 -10   8  -3 15.3248 32.6440   1
 -10  -8  -3 8.04699 34.2821   1
  10   8   3-16.1501 36.0805   1
 -11  -8  -3 49.7687 36.0615   1
  11   8   3 83.1153 36.1337   1
  12   8   3 1006.48 95.5355   1
 -12  -8  -3 1042.39 93.3620   1
 -12   8  -3 930.103 90.9736   1
  13   8   3 6965.29 387.222   1
 -13  -8  -3 7246.78 389.205   1
  13  -8   3 6633.18 384.815   1
  14  -8   3 77.3877 38.1209   1
 -14   8  -3 117.715 42.1353   1
 -14  -8  -3 105.361 43.9764   1
  14   8   3 94.4192 43.5185   1
  15   8   3 16.9784 32.5103   1
 -15  -8  -3 108.262 43.9413   1
 -15   8  -3 136.126 40.3825   1
  15  -8   3 26.1132 32.6314   1
  16   8   3 448.642 62.0658   1
 -16  -8  -3 480.130 63.1455   1
 -16   8  -3 343.006 56.5013   1
  16  -8   3 289.792 56.0760   1
  17   8   3 315.731 56.8488   1
 -17  -8  -3 341.328 57.9401   1
 -17   8  -3 224.621 55.2328   1
  17  -8   3 309.537 57.2857   1
  18   8   3 9.47930 44.8629   1
 -18  -8  -3 8.36744 40.1362   1
 -18   8  -3 60.6881 46.2439   1
  18  -8   3 26.5342 42.9776   1
  19   8   3 293.761 58.1597   1
 -19  -8  -3 374.928 54.5326   1
 -19   8  -3 423.155 66.2690   1
  19  -8   3 310.364 60.5270   1
  20   8   3 53.2940 34.0433   1
 -20  -8  -3 77.2500 42.9038   1
 -20   8  -3 120.555 45.5724   1
  20  -8   3 70.5250 44.5868   1
  21   8   3 77.7581 38.1402   1
 -21  -8  -3 25.2398 38.8375   1
 -21   8  -3 93.7616 46.5110   1
  21  -8   3 78.5154 43.5579   1
  22   8   3 117.501 42.6469   1
 -22  -8  -3 107.932 42.1947   1
 -23   8  -3 8.27236 43.6383   1
 -24  -9   3-15.4773 38.5443   1
  24   9  -3-9.65213 45.0464   1
 -23  -9   3 16.8530 34.0603   1
  23   9  -3 9.18841 37.8202   1
 -21  -9   3 17.9769 44.7631   1
  21   9  -3-8.64877 34.2994   1
 -20   9   3-26.6459 38.4776   1
  20  -9  -3-18.4997 38.0833   1
  19   9  -3 185.609 50.8814   1
 -19   9   3 200.850 49.8308   1
  19  -9  -3 227.408 50.3680   1
 -19  -9   3 162.947 45.4672   1
  18   9  -3 71.4116 46.8170   1
 -18   9   3 42.7256 46.7670   1
  18  -9  -3 107.142 40.7725   1
 -18  -9   3 185.459 52.0771   1
  17   9  -3 460.509 63.5839   1
 -17   9   3 334.131 55.5523   1
 -17  -9   3 477.298 67.0912   1
  17  -9  -3 288.413 54.9763   1
 -16  -9   3 1860.33 134.150   1
  16   9  -3 1666.71 132.212   1
  15   9  -3 512.829 66.3314   1
 -15   9   3 553.067 66.5504   1
  15  -9  -3 644.587 72.0516   1
 -15  -9   3 512.312 67.6681   1
  14   9  -3 1767.93 132.066   1
 -14   9   3 1493.65 122.985   1
  14  -9  -3 1825.31 131.486   1
 -14  -9   3 1815.68 132.101   1
  13   9  -3 1455.36 110.580   1
 -13   9   3 1261.03 103.049   1
  13  -9  -3 1117.62 102.419   1
 -13  -9   3 1264.09 106.403   1
 -12   9   3 231.829 43.9474   1
  12  -9  -3 228.116 45.9922   1
  11   9  -3 528.296 66.4602   1
  11  -9  -3 477.096 57.6324   1
 -11  -9   3 382.880 59.8089   1
 -11   9   3 350.582 53.1971   1
  10   9  -3 7959.59 423.145   1
 -10  -9   3 7252.41 416.772   1
  10  -9  -3 7193.08 411.958   1
 -10   9   3 8710.94 418.763   1
  -9  -9   3 5525.64 316.980   1
   9   9  -3 5822.84 320.093   1
  -8   9   3 50.6977 25.6311   1
   8   9  -3-7.32235 30.1523   1
  -8  -9   3 7.30853 26.0684   1
   8  -9  -3 38.9075 31.5126   1
  -7   9   3 636.861 62.5047   1
   7   9  -3 576.793 64.6092   1
  -7  -9   3 611.675 67.8609   1
   7  -9  -3 591.964 61.2668   1
  -6   9   3 11996.4 586.277   1
   6   9  -3 12424.6 591.908   1
  -6  -9   3 10980.2 588.754   1
   6  -9  -3 10270.6 582.235   1
  -5   9   3 5285.75 280.032   1
   5   9  -3 5255.66 282.999   1
  -5  -9   3 4898.17 281.128   1
   5  -9  -3 4662.46 273.458   1
  -4   9   3 205.230 36.5187   1
   4   9  -3 196.793 36.8935   1
  -4  -9   3 187.405 40.7109   1
   4  -9  -3 183.554 35.0843   1
  -3   9   3 395.086 45.9920   1
   3   9  -3 233.862 43.7442   1
   3  -9  -3 303.345 43.7645   1
  -3  -9   3 387.756 53.3066   1
  -2   9   3 6085.77 335.744   1
   2   9  -3 6284.56 341.665   1
   2  -9  -3 6116.50 336.316   1
  -2  -9   3 6647.64 344.635   1
   1   9  -3 26.1596 27.0309   1
  -1   9   3 41.4689 26.1839   1
   1  -9  -3 71.6799 30.9180   1
  -1  -9   3 79.3472 32.2136   1
   0   9  -3 694.702 69.2304   1
   0   9   3 791.246 70.0033   1
   0  -9  -3 717.669 69.6546   1
   0  -9   3 898.537 74.3691   1
  -1   9  -3 256.836 41.7662   1
   1   9   3 184.818 41.9540   1
  -1  -9  -3 213.767 43.9469   1
   1  -9   3 229.448 44.8876   1
  -2   9  -3 115.617 32.5372   1
   2  -9   3 205.274 42.1784   1
   3   9   3 3232.84 197.979   1
  -3  -9  -3 3411.01 199.928   1
  -3   9  -3 3250.68 198.285   1
   3  -9   3 3271.06 199.507   1
   4   9   3 28551.4 1392.99   1
   4  -9   3 26534.0 1392.41   1
  -4  -9  -3 27619.5 1390.34   1
  -4   9  -3 29721.0 1394.14   1
   5  -9   3 3290.98 208.255   1
  -5   9  -3 3496.45 209.809   1
   5   9   3 3508.01 209.243   1
  -5  -9  -3 3421.43 207.681   1
   6  -9   3 2765.88 182.333   1
  -6   9  -3 2795.22 179.616   1
   6   9   3 2904.87 182.029   1
  -6  -9  -3 2829.34 180.838   1
   7  -9   3 39.2234 35.5795   1
  -7   9  -3 22.4555 33.9493   1
   7   9   3-7.66802 29.8234   1
  -7  -9  -3-7.68804 32.7544   1
   8  -9   3 847.676 81.2578   1
  -8   9  -3 632.982 70.1982   1
   8   9   3 595.096 75.6121   1
  -8  -9  -3 682.105 73.8046   1
  -9   9  -3 23.4815 38.0633   1
   9  -9   3 57.4318 40.4012   1
 -10  -9  -3 1275.78 100.222   1
  10   9   3 798.249 90.5241   1
 -11   9  -3 48.3082 29.4167   1
 -11  -9  -3 25.3349 31.5420   1
  11   9   3 25.3726 26.3622   1
  12  -9   3 367.863 59.9205   1
  12   9   3 380.097 61.1901   1
 -12  -9  -3 437.609 65.7452   1
  13  -9   3 43.8240 38.7031   1
 -13  -9  -3-8.66958 39.4553   1
  13   9   3 79.5113 47.2217   1
  14   9   3 828.036 85.1391   1
  14  -9   3 728.747 81.9258   1
 -14  -9  -3 874.795 88.4218   1
 -14   9  -3 806.544 84.6896   1
  15  -9   3 80.9655 46.1407   1
 -15   9  -3 163.557 52.5183   1
 -15  -9  -3 97.9398 43.5209   1
  15   9   3 78.3632 42.0301   1
  16   9   3 94.9546 42.6382   1
 -16  -9  -3 53.8211 39.0372   1
 -16   9  -3 86.8961 48.4200   1
  16  -9   3 99.5125 46.3009   1
  17   9   3 44.8199 43.0215   1
 -17  -9  -3-26.1629 42.4037   1
 -17   9  -3 122.261 46.1077   1
  17  -9   3 18.1737 38.1092   1
  18   9   3 212.610 51.3185   1
 -18  -9  -3 111.813 41.8283   1
 -18   9  -3 131.197 52.7201   1
  18  -9   3 136.141 50.4042   1
 -19   9  -3-8.71451 42.3270   1
  19  -9   3 9.04437 37.8808   1
 -20  -9  -3-41.5401 42.3806   1
  20   9   3 9.24958 43.1723   1
  21   9   3 25.5535 40.2969   1
 -21  -9  -3 8.32449 41.4564   1
 -21   9  -3-17.0597 42.9940   1
  21  -9   3-17.7480 38.4275   1
 -22   9  -3-8.38029 43.2386   1
  22  -9   3-17.4380 42.8927   1
 -24 -10   3 7.99020 43.5022   1
  24  10  -3-26.9104 43.5698   1
 -22 -10   3 17.2597 39.7134   1
  22  10  -3 8.64268 38.6195   1
 -21 -10   3 97.6960 45.1217   1
  21  10  -3 138.248 45.9277   1
  20  10  -3 96.5148 45.8598   1
 -20 -10   3 53.6509 44.6157   1
 -20  10   3 18.2399 38.9476   1
 -18 -10   3 221.702 51.9271   1
 -18  10   3 294.282 55.7630   1
  18 -10  -3 334.321 59.7167   1
  17  10  -3-17.7287 41.9371   1
 -17 -10   3 8.89428 36.6052   1
 -17  10   3 17.5781 37.4417   1
  17 -10  -3-36.3796 41.8487   1
  16  10  -3 176.802 44.1481   1
 -16 -10   3 139.998 40.9767   1
 -16  10   3 154.547 45.4407   1
  16 -10  -3 168.980 48.5264   1
  15  10  -3 53.5540 37.4776   1
 -15 -10   3 78.0773 34.5062   1
 -15  10   3 49.8505 37.7722   1
  15 -10  -3 26.1573 35.9812   1
  14  10  -3 468.074 67.0036   1
 -14 -10   3 459.351 63.5150   1
 -14  10   3 411.074 62.8844   1
  14 -10  -3 617.123 69.7020   1
  13  10  -3 76.4292 43.6387   1
  13 -10  -3 106.653 41.6958   1
 -13 -10   3 136.271 46.2030   1
 -13  10   3 125.835 40.9244   1
  12 -10  -3 1031.81 88.8047   1
  12  10  -3 1075.39 93.8099   1
 -12 -10   3 821.736 87.7240   1
 -12  10   3 979.450 88.5955   1
 -11 -10   3 49.1444 29.9144   1
  11  10  -3 25.0945 32.5608   1
 -11  10   3 44.5069 30.0124   1
  11 -10  -3-7.57157 31.1939   1
  10 -10  -3 1629.66 122.601   1
 -10  10   3 1788.26 123.843   1
  -9 -10   3 2636.75 179.084   1
   9 -10  -3 2948.24 178.802   1
   9  10  -3 2901.71 182.956   1
  -9  10   3 2736.22 176.441   1
  -8 -10   3 2392.85 153.331   1
   8  10  -3 2188.03 151.003   1
  -8  10   3 2429.49 152.478   1
   8 -10  -3 2072.81 146.449   1
   7  10  -3 11665.6 539.152   1
  -7 -10   3 10839.3 535.139   1
   7 -10  -3 10759.1 531.150   1
   6  10  -3 10055.9 542.407   1
  -6 -10   3 10769.3 546.885   1
   5  10  -3 705.969 73.1928   1
  -5 -10   3 684.754 72.0343   1
   4  10  -3 4593.76 247.125   1
  -4 -10   3 3818.65 240.628   1
   3  10  -3 21866.7 1118.61   1
  -3 -10   3 22927.2 1119.57   1
   2  10  -3 19072.1 892.290   1
  -2 -10   3 16176.2 892.013   1
   1  10  -3 9559.13 492.622   1
  -1  10   3 8725.79 484.419   1
  -1 -10   3 9797.66 493.756   1
   0  10  -3 848.728 78.3944   1
   0  10   3 1055.22 81.0978   1
   0 -10  -3 796.419 79.4547   1
   0 -10   3 833.670 78.8086   1
  -1  10  -3 1205.30 94.2713   1
   1  10   3 1120.16 89.7459   1
  -1 -10  -3 979.641 86.2562   1
   1 -10   3 942.683 84.8591   1
   2  10   3 12829.9 596.732   1
   2 -10   3 11768.9 593.662   1
  -2 -10  -3 11227.9 589.511   1
   3 -10   3 2761.10 176.076   1
   3  10   3 2892.97 177.157   1
  -3  10  -3 2690.74 175.817   1
  -3 -10  -3 2700.93 175.668   1
   4 -10   3 4556.61 265.606   1
   4  10   3 4036.20 261.876   1
  -4 -10  -3 5131.88 269.300   1
  -4  10  -3 4726.51 266.473   1
  -5 -10  -3 263.745 49.5984   1
   5 -10   3 267.801 49.6035   1
  -5  10  -3 356.452 52.5410   1
   5  10   3 177.050 46.1523   1
   6  10   3 1845.32 127.591   1
   6 -10   3 1639.34 123.302   1
  -6 -10  -3 1506.68 120.122   1
  -6  10  -3 1575.46 118.850   1
   7 -10   3 1166.43 102.224   1
   7  10   3 1353.49 105.662   1
  -7 -10  -3 1265.45 104.117   1
  -7  10  -3 1242.92 102.821   1
  -8  10  -3 63.5491 38.7798   1
   8 -10   3 99.9930 41.1738   1
   9 -10   3 3568.90 222.289   1
  -9 -10  -3 3596.42 219.885   1
   9  10   3 3335.31 219.013   1
  -9  10  -3 3632.28 219.621   1
  10 -10   3 77.6141 42.0199   1
 -10 -10  -3 67.6734 39.0665   1
  10  10   3 85.7259 37.2730   1
 -10  10  -3 49.9603 33.1912   1
 -11 -10  -3 686.348 78.3501   1
  11  10   3 756.151 82.3340   1
  11 -10   3 852.751 85.5231   1
  12 -10   3-8.88680 37.2276   1
 -12 -10  -3 34.9952 33.3422   1
  12  10   3 8.72136 34.5943   1
 -12  10  -3 17.0048 39.1280   1
  13 -10   3 573.383 70.8889   1
 -13 -10  -3 541.997 68.0515   1
  13  10   3 513.692 66.7194   1
 -13  10  -3 516.021 66.4366   1
  14 -10   3 207.469 45.0538   1
 -14 -10  -3 214.533 46.2635   1
  14  10   3 223.325 44.6411   1
 -14  10  -3 233.605 51.8781   1
  15 -10   3 117.891 46.9033   1
 -15 -10  -3 44.6978 36.2810   1
 -15  10  -3 52.1237 44.9416   1
  15  10   3 78.9686 46.4040   1
 -16  10  -3-8.68459 40.5360   1
  16 -10   3 45.3055 39.8749   1
 -17 -10  -3 52.9650 39.4467   1
  17  10   3-8.67277 28.6270   1
 -18  10  -3 60.6787 47.2876   1
  18 -10   3 72.3208 39.8853   1
 -18 -10  -3 59.6476 40.9626   1
  18  10   3 53.6158 49.7227   1
 -19  10  -3 34.4625 43.4292   1
  19 -10   3-8.98467 41.3437   1
  19  10   3 9.09094 41.8327   1
 -19 -10  -3 8.33156 28.2496   1
 -20  10  -3-25.6025 45.5209   1
 -21 -10  -3-16.2881 40.0616   1
  21  10   3 34.5287 43.5110   1
 -23 -11   3 8.25415 32.7546   1
  23  11  -3 42.4076 34.2961   1
 -22 -11   3-8.74946 36.0140   1
  22  11  -3 32.9211 33.8776   1
  21  11  -3-8.53637 34.4983   1
 -21 -11   3 8.73508 37.8260   1
  20  11  -3-17.3643 32.3855   1
 -20 -11   3 26.9040 33.4518   1
  19  11  -3 35.5274 45.3310   1
 -19  11   3 36.6058 39.6667   1
  18  11  -3 53.4071 41.6165   1
  17 -11  -3 46.5389 38.3106   1
  17  11  -3 17.7611 34.5396   1
 -17 -11   3-8.84706 35.0905   1
 -17  11   3 8.87729 39.6669   1
  16 -11  -3 328.506 61.4396   1
  16  11  -3 465.210 66.5010   1
 -16  11   3 418.640 63.2283   1
  15 -11  -3-8.90229 42.6880   1
  15  11  -3-18.0337 38.4187   1
 -15  11   3 8.57356 38.3131   1
 -15 -11   3 78.7418 43.0431   1
  14 -11  -3 189.510 47.7058   1
 -14  11   3 175.951 45.5228   1
  13  11  -3 629.725 79.7656   1
 -13 -11   3 1016.47 90.6235   1
 -12 -11   3 77.6959 38.7249   1
  12  11  -3 51.7907 33.0698   1
  12 -11  -3 106.000 37.6767   1
 -12  11   3 63.1534 34.9030   1
 -11 -11   3 1625.22 121.909   1
  11  11  -3 1710.62 123.587   1
 -11  11   3 1553.01 117.349   1
 -10 -11   3 763.972 80.3769   1
  10 -11  -3 708.429 77.7143   1
  10  11  -3 786.677 82.2843   1
 -10  11   3 769.019 77.7122   1
  -9 -11   3 5207.67 292.236   1
   9  11  -3 4686.79 287.929   1
  -9  11   3 5550.93 293.085   1
   9 -11  -3 4761.36 285.250   1
  -8  11   3 2926.52 184.761   1
   8 -11  -3 2895.01 184.462   1
  -7  11   3 4752.60 270.612   1
   7  11  -3 4734.87 272.895   1
  -7 -11   3 4671.95 272.997   1
   7 -11  -3 4686.23 269.392   1
  -6  11   3 1085.68 88.0058   1
   6  11  -3 1007.37 89.8494   1
  -6 -11   3 777.738 84.4335   1
   6 -11  -3 936.520 83.4528   1
  -5  11   3 4072.06 244.595   1
   5  11  -3 4076.35 246.243   1
   5 -11  -3 3977.48 246.689   1
   4  11  -3 6477.67 343.783   1
  -4  11   3 6016.96 336.666   1
   4 -11  -3 5907.67 337.204   1
  -4 -11   3 6311.56 343.111   1
  -3  11   3 153.366 39.2776   1
   3  11  -3 249.574 48.9773   1
  -3 -11   3 261.030 48.3515   1
   3 -11  -3 259.182 45.5659   1
   2  11  -3 12684.1 682.934   1
  -2  11   3 13353.4 681.698   1
  -2 -11   3 14225.8 688.637   1
   2 -11  -3 13062.9 682.062   1
   1  11  -3 2748.97 183.402   1
   1 -11  -3 3001.08 185.370   1
  -1 -11   3 3015.10 186.122   1
   0  11  -3 96.8698 39.5127   1
   0  11   3 234.066 44.3515   1
   0 -11  -3 151.158 39.8186   1
   0 -11   3 112.801 38.5560   1
  -1  11  -3 216.909 48.2243   1
   1  11   3 169.545 41.4536   1
   1 -11   3 161.923 41.3922   1
  -2  11  -3 3912.53 227.908   1
   2  11   3 4139.76 229.989   1
  -2 -11  -3 3562.62 222.118   1
   2 -11   3 3484.17 222.490   1
   3  11   3 4762.88 269.756   1
  -3 -11  -3 4642.24 270.147   1
  -3  11  -3 4599.31 269.275   1
   3 -11   3 4533.92 269.804   1
   4  11   3 2435.41 161.887   1
  -4 -11  -3 2293.32 157.886   1
  -4  11  -3 2409.32 160.742   1
   4 -11   3 2502.74 162.837   1
   5  11   3 3646.15 231.283   1
  -5 -11  -3 4062.73 235.007   1
  -5  11  -3 4170.57 236.704   1
   5 -11   3 3701.53 233.528   1
  -6  11  -3 9546.28 521.363   1
   6 -11   3 10235.9 526.923   1
   7  11   3 371.345 53.8559   1
  -7 -11  -3 356.947 55.6604   1
   8 -11   3-42.2886 40.0349   1
  -8  11  -3 82.1909 42.9025   1
   8  11   3 33.5014 29.1620   1
  -8 -11  -3 33.6226 28.5278   1
   9 -11   3 17.3531 37.0489   1
  -9  11  -3 58.4330 39.0371   1
  -9 -11  -3 59.9601 37.7718   1
   9  11   3 77.1265 42.2301   1
  10 -11   3 141.889 39.4847   1
  10  11   3 115.885 45.8660   1
 -10 -11  -3 111.605 44.2022   1
  11 -11   3 26.8428 32.6506   1
 -11  11  -3 8.53680 30.4367   1
  11  11   3 79.0053 40.3994   1
 -11 -11  -3-25.8063 32.7855   1
  12 -11   3-18.1919 38.0969   1
 -12  11  -3 26.1911 40.1707   1
 -12 -11  -3-8.77214 31.2650   1
  12  11   3 8.80297 31.3749   1
  13  11   3 755.194 78.9542   1
  13 -11   3 465.994 67.6203   1
 -13 -11  -3 665.029 74.7954   1
 -13  11  -3 617.524 73.5198   1
  14 -11   3 9.20371 33.5849   1
 -14  11  -3 8.89568 39.1462   1
  14  11   3 35.6193 35.3239   1
 -14 -11  -3 8.81054 35.6155   1
 -15  11  -3 89.4124 50.2225   1
  15 -11   3 27.7721 41.4525   1
 -16 -11  -3 8.86517 41.4685   1
  16  11   3 113.118 48.4144   1
  17  11   3 204.399 47.0933   1
 -17 -11  -3 123.853 46.8853   1
 -17  11  -3 176.574 52.9391   1
  17 -11   3 175.344 52.4099   1
  18  11   3 17.2840 41.4510   1
 -18 -11  -3 59.6435 42.4500   1
 -18  11  -3-8.78681 43.2390   1
  18 -11   3 27.5422 45.7368   1
  19  11   3 35.2636 39.4011   1
 -19 -11  -3 16.6467 37.7602   1
 -19  11  -3 8.70296 44.3972   1
  19 -11   3 18.1597 40.5801   1
  20  11   3 114.580 50.9310   1
  20 -11   3 53.7552 36.9995   1
 -20 -11  -3 39.5285 44.8686   1
 -20  11  -3 60.1160 40.1940   1
  22  12  -3 8.21115 39.3679   1
 -22 -12   3-16.8739 45.4622   1
  21  12  -3 8.43121 40.4232   1
 -21 -12   3-17.1853 40.6515   1
  20  12  -3 17.4667 42.4313   1
 -20 -12   3 26.2256 44.5963   1
  19  12  -3-8.79848 43.8169   1
 -19 -12   3 8.71767 44.4607   1
  18  12  -3-17.6200 36.8992   1
 -18  12   3 9.17299 40.3579   1
 -18 -12   3 17.6718 42.9167   1
  17  12  -3 176.155 50.3502   1
 -17 -12   3 115.103 41.8953   1
  16 -12  -3 1004.99 94.4076   1
 -16 -12   3 925.930 91.8683   1
  16  12  -3 811.017 87.4310   1
 -16  12   3 1020.91 96.0400   1
 -15 -12   3-52.7401 42.7010   1
  15  12  -3-9.01935 44.3727   1
  15 -12  -3-8.93373 35.4380   1
 -15  12   3 8.72609 38.3998   1
 -14 -12   3 1535.74 121.564   1
  14 -12  -3 1531.73 120.965   1
  14  12  -3 1421.71 118.381   1
 -14  12   3 1371.91 116.353   1
 -13 -12   3 290.353 58.5455   1
  13 -12  -3 406.918 60.3771   1
  13  12  -3 391.129 59.4530   1
 -13  12   3 335.520 55.6690   1
 -12 -12   3 586.678 76.6641   1
  12 -12  -3 656.874 76.2113   1
  12  12  -3 668.769 78.7790   1
 -12  12   3 792.478 81.0434   1
 -11 -12   3 1845.86 138.572   1
 -11  12   3 1644.96 134.556   1
  11 -12  -3 1894.66 138.824   1
 -10  12   3 486.421 65.6539   1
  10  12  -3 468.941 66.8462   1
 -10 -12   3 377.968 61.1555   1
  10 -12  -3 458.482 62.7470   1
  -9  12   3 326.456 53.3955   1
   9  12  -3 276.050 53.1911   1
  -9 -12   3 373.867 58.4804   1
   9 -12  -3 221.952 48.3056   1
  -8  12   3 7.93204 34.3494   1
   8  12  -3-8.37945 40.1752   1
  -8 -12   3 24.6668 36.7367   1
   8 -12  -3-37.8750 37.2618   1
  -7  12   3 969.994 92.8975   1
   7  12  -3 1204.76 102.057   1
  -7 -12   3 1188.49 100.066   1
   7 -12  -3 1138.35 97.6437   1
  -6  12   3 316.192 51.4622   1
   6  12  -3 258.823 55.0855   1
  -6 -12   3 160.112 47.3193   1
   6 -12  -3 258.499 44.3155   1
   5 -12  -3 6833.34 374.927   1
  -5  12   3 6875.08 374.690   1
   4 -12  -3 1960.70 129.969   1
  -4  12   3 1541.33 121.505   1
  -3  12   3 509.705 61.8275   1
   3  12  -3 591.611 67.3239   1
  -3 -12   3 527.212 64.7683   1
   3 -12  -3 606.341 66.4529   1
   2  12  -3 367.374 54.5698   1
  -2  12   3 315.767 52.0282   1
   2 -12  -3 400.367 54.3376   1
  -2 -12   3 425.401 55.0324   1
  -1  12   3 4236.16 236.001   1
   1  12  -3 4031.25 234.395   1
  -1 -12   3 3882.90 234.706   1
   1 -12  -3 3577.39 229.920   1
   0  12  -3 324.857 54.9693   1
   0  12   3 460.014 60.6379   1
   0 -12  -3 313.899 52.4715   1
   0 -12   3 287.024 50.7779   1
  -1  12  -3 3946.09 227.779   1
   1  12   3 3969.77 227.761   1
  -1 -12  -3 3595.28 223.671   1
   1 -12   3 3397.53 223.275   1
  -2  12  -3 885.050 86.0413   1
   2 -12   3 709.397 77.9680   1
  -2 -12  -3 738.096 78.3381   1
   3  12   3 4415.34 258.867   1
   5  12   3 1264.08 103.598   1
  -5 -12  -3 1183.49 100.630   1
  -5  12  -3 1120.60 99.0156   1
   5 -12   3 1282.27 105.070   1
   6  12   3 1167.59 101.074   1
  -6 -12  -3 1159.44 102.300   1
  -6  12  -3 1103.81 97.9800   1
   6 -12   3 1255.89 103.543   1
   7  12   3 102.659 39.5262   1
  -7 -12  -3 171.795 48.7645   1
  -7  12  -3 206.471 46.4903   1
   8 -12   3 60.2742 33.2570   1
   8  12   3 77.3541 38.2046   1
  -8 -12  -3 137.759 44.2477   1
   9  12   3 1158.17 99.9815   1
   9 -12   3 1000.48 98.1666   1
  -9  12  -3 1074.66 97.4313   1
  -9 -12  -3 972.440 96.0507   1
 -10  12  -3 301.911 53.2572   1
  10 -12   3 328.017 59.2127   1
  11  12   3-8.90745 37.9503   1
 -11 -12  -3 34.9954 36.6485   1
  12 -12   3 27.4471 34.8993   1
 -12  12  -3 43.8869 43.7435   1
  12  12   3 8.84026 34.4179   1
 -12 -12  -3 61.7859 38.8693   1
  13 -12   3 222.103 52.2004   1
 -13  12  -3 397.317 58.6927   1
  13  12   3 257.367 54.7861   1
 -13 -12  -3 391.562 60.3283   1
  14 -12   3 18.5212 38.1843   1
 -14  12  -3 88.2814 40.1050   1
  14  12   3 62.4097 44.4627   1
 -14 -12  -3 17.6005 38.1806   1
  15  12   3 80.0283 43.3410   1
 -15 -12  -3 71.1805 44.9936   1
  16 -12   3 18.5730 37.5609   1
 -16  12  -3 53.1836 38.4143   1
  16  12   3 17.3045 37.4984   1
 -16 -12  -3 35.2807 45.5292   1
  17 -12   3 9.25886 40.1041   1
 -17  12  -3 26.6670 36.5936   1
 -17 -12  -3 26.0612 38.2305   1
  17  12   3 8.47205 37.8625   1
  18  12   3 49.5315 38.0566   1
 -18 -12  -3 102.940 48.1684   1
 -18  12  -3 17.6054 44.9555   1
  18 -12   3 27.6060 39.9167   1
  19  12   3 17.0184 38.6441   1
  19 -12   3 9.09322 40.6790   1
 -19 -12  -3 81.5240 37.0285   1
 -19  12  -3 43.4964 44.9268   1
  21  13  -3-8.24838 39.5658   1
 -21 -13   3 59.1508 43.1144   1
  19  13  -3 69.1993 46.1667   1
 -19 -13   3 17.1902 44.3895   1
  17  13  -3 123.520 42.7365   1
 -17 -13   3 259.403 51.5953   1
 -16 -13   3 981.969 94.1756   1
  16 -13  -3 881.430 92.5884   1
  16  13  -3 1019.36 96.9871   1
 -16  13   3 1041.61 96.3937   1
  15 -13  -3 420.551 61.5150   1
 -15  13   3 409.495 64.3089   1
 -14 -13   3 70.7536 46.7721   1
  14 -13  -3 27.3199 42.0345   1
  14  13  -3 79.3010 48.0865   1
 -14  13   3 97.9762 45.0184   1
 -13 -13   3 62.0451 41.0767   1
  13 -13  -3 79.9951 37.5482   1
  13  13  -3 184.608 50.0153   1
 -13  13   3 88.0672 41.9506   1
 -12 -13   3-8.83249 35.6978   1
  12  13  -3 8.92623 38.0278   1
 -12  13   3 17.3681 39.9601   1
  12 -13  -3 25.8505 38.5014   1
 -11  13   3 86.3269 42.5982   1
  11  13  -3 97.4261 47.3461   1
 -11 -13   3 43.3467 37.6933   1
  11 -13  -3 59.8233 38.3326   1
 -10  13   3 169.108 46.0111   1
  10 -13  -3 132.653 43.2515   1
  10  13  -3 106.065 47.0637   1
 -10 -13   3 128.289 47.4714   1
   9  13  -3 401.679 60.3659   1
  -9 -13   3 356.504 58.5214   1
  -8 -13   3 640.789 72.2925   1
   8  13  -3 537.210 68.3196   1
   7  13  -3 3529.98 202.218   1
  -7  13   3 2831.45 191.949   1
   7 -13  -3 2692.24 190.722   1
  -7 -13   3 3306.43 198.384   1
   6  13  -3 9514.72 505.013   1
  -6  13   3 9646.79 503.001   1
   6 -13  -3 9441.23 503.515   1
  -6 -13   3 9178.11 503.906   1
  -5  13   3 801.082 79.3976   1
   5  13  -3 768.396 80.4942   1
   5 -13  -3 965.929 84.2333   1
  -5 -13   3 696.656 76.6650   1
  -4  13   3 7.61602 29.6244   1
   4  13  -3 8.06238 34.9192   1
  -4 -13   3 16.3836 34.9028   1
   4 -13  -3 23.4732 32.2080   1
  -3  13   3 7.68278 31.0886   1
   3  13  -3 40.0638 26.4869   1
   3 -13  -3 62.9267 32.9824   1
  -3 -13   3 24.4174 26.9032   1
  -2  13   3 5239.88 326.342   1
   2  13  -3 6374.79 333.883   1
  -2 -13   3 5895.66 330.545   1
   2 -13  -3 6004.02 330.883   1
   1  13  -3 759.914 76.8337   1
  -1  13   3 797.213 81.2443   1
  -1 -13   3 902.356 82.8670   1
   1 -13  -3 864.145 83.2823   1
   0  13   3 4329.42 247.526   1
   0  13  -3 3957.11 243.551   1
   0 -13   3 4341.69 249.441   1
   0 -13  -3 3870.76 244.925   1
  -1  13  -3 226.595 49.6198   1
   1 -13   3 239.240 52.1377   1
  -2  13  -3 8.16260 37.5652   1
   2  13   3 33.3095 30.3868   1
  -2 -13  -3 16.2173 29.5892   1
   2 -13   3-8.29120 34.1300   1
  -3  13  -3 362.096 57.6361   1
   3  13   3 394.775 59.5825   1
  -3 -13  -3 464.349 62.3948   1
   3 -13   3 445.278 57.4985   1
   4  13   3 4823.58 269.617   1
  -4  13  -3 4624.31 267.369   1
  -4 -13  -3 4342.41 266.114   1
   4 -13   3 4160.57 260.804   1
  -5  13  -3 93.7338 43.0662   1
   5  13   3 43.1483 39.2627   1
   5 -13   3 59.3684 40.2473   1
   6  13   3 357.628 60.4887   1
  -6 -13  -3 315.952 56.2521   1
  -6  13  -3 325.316 55.9891   1
   7  13   3 26.2680 37.9261   1
  -7 -13  -3 52.5188 40.8556   1
  -7  13  -3-17.2448 41.8881   1
   7 -13   3 8.74981 35.3711   1
   8  13   3 2893.86 184.630   1
  -8 -13  -3 2562.22 180.276   1
  -8  13  -3 2743.46 183.937   1
   8 -13   3 2734.52 183.312   1
   9  13   3 122.668 45.2445   1
   9 -13   3 88.7414 44.2221   1
  -9 -13  -3 237.892 53.5506   1
  -9  13  -3 146.187 49.2023   1
  10 -13   3 490.789 68.5627   1
  10  13   3 360.573 60.4823   1
 -10 -13  -3 386.449 63.3007   1
 -10  13  -3 475.287 66.5906   1
  11  13   3 1109.18 99.9148   1
  11 -13   3 886.382 93.3465   1
 -11  13  -3 1058.28 100.717   1
 -11 -13  -3 1138.25 98.0795   1
  12  13   3-8.89661 32.4579   1
 -12 -13  -3 26.4183 39.3470   1
  12 -13   3-36.1221 44.4230   1
 -12  13  -3-26.6254 40.2517   1
  13 -13   3 9.12762 39.5357   1
 -13  13  -3 44.3952 43.6845   1
  13  13   3-26.5471 33.0185   1
 -13 -13  -3 53.0140 31.5038   1
  14 -13   3 247.617 54.2671   1
 -14  13  -3 248.829 58.6766   1
  14  13   3 203.285 52.3992   1
 -14 -13  -3 307.274 55.9515   1
  15 -13   3 183.845 53.1418   1
 -15  13  -3 26.6260 45.9284   1
  15  13   3 70.3726 48.0251   1
 -15 -13  -3 34.6658 41.1566   1
  16 -13   3 9.19519 44.6655   1
 -16  13  -3-17.6448 45.5188   1
  16  13   3 68.1544 41.3830   1
 -16 -13  -3-26.3978 41.0662   1
  17 -13   3-18.2906 42.0846   1
 -17  13  -3 52.4502 45.6128   1
 -17 -13  -3 25.5913 35.1126   1
  17  13   3-8.33895 39.4558   1
  18  13   3 275.549 55.6259   1
  18 -13   3 136.071 51.5084   1
 -18  13  -3 173.106 53.2296   1
 -18 -13  -3 269.388 55.0412   1
  20  14  -3 174.592 47.1438   1
 -20 -14   3 115.160 43.9441   1
 -19 -14   3-33.9114 42.7628   1
  18  14  -3 624.438 73.6249   1
 -18 -14   3 630.511 73.9807   1
  17  14  -3-8.71973 36.5222   1
 -17 -14   3 17.0911 33.2328   1
  16  14  -3 243.215 56.3415   1
 -16 -14   3 312.340 58.4223   1
 -15  14   3 413.852 65.9773   1
 -15 -14   3 345.199 61.4062   1
  15 -14  -3 323.648 57.9907   1
  15  14  -3 395.336 61.7469   1
  14  14  -3-17.5812 36.8396   1
 -14 -14   3-35.3027 39.4522   1
 -13  14   3 36.6258 43.3260   1
 -13 -14   3 8.87506 34.5230   1
  13  14  -3 35.2869 37.5891   1
  13 -14  -3-9.01133 35.7466   1
 -12  14   3 312.639 59.4416   1
 -12 -14   3 469.033 67.1998   1
  12  14  -3 333.773 57.8919   1
  12 -14  -3 337.867 57.5516   1
 -11  14   3 1031.31 96.3910   1
 -11 -14   3 1021.54 95.7844   1
  11  14  -3 945.543 92.3087   1
  11 -14  -3 854.637 88.1739   1
 -10 -14   3 2255.23 164.874   1
  10  14  -3 2242.35 167.990   1
  10 -14  -3 2410.96 164.561   1
   9 -14  -3-8.59465 36.0322   1
  -9  14   3 59.3014 37.8833   1
   9  14  -3 34.8068 37.1026   1
  -9 -14   3 43.1562 40.8643   1
  -8  14   3 75.6533 39.8867   1
   8 -14  -3 50.9221 37.4668   1
   7  14  -3 2092.54 147.708   1
  -7  14   3 2177.48 145.760   1
   7 -14  -3 1990.60 144.421   1
  -7 -14   3 1715.73 140.684   1
   6 -14  -3 84.0740 40.5493   1
  -6  14   3 63.6215 37.3729   1
   6  14  -3 137.562 44.5746   1
  -6 -14   3 85.0891 41.0331   1
   5  14  -3 1545.78 119.556   1
  -5  14   3 1450.13 116.000   1
  -5 -14   3 1603.33 121.087   1
   5 -14  -3 1374.72 117.324   1
   4  14  -3 471.836 65.4259   1
  -4  14   3 530.579 68.0260   1
   4 -14  -3 606.001 69.0901   1
  -4 -14   3 684.912 71.5932   1
   3  14  -3 249.116 44.8855   1
  -3  14   3 129.286 41.4168   1
  -3 -14   3 209.321 44.7696   1
   3 -14  -3 228.391 47.6375   1
  -2  14   3 970.949 88.6163   1
   2  14  -3 875.619 84.9605   1
   2 -14  -3 912.642 87.6189   1
  -2 -14   3 930.226 89.1195   1
  -1  14   3 8592.16 442.362   1
   1  14  -3 8048.11 439.489   1
   1 -14  -3 7580.15 439.766   1
  -1 -14   3 8111.84 439.644   1
   0 -14   3 312.635 51.9734   1
   0  14  -3 312.893 48.7956   1
   0  14   3 358.285 53.3225   1
   0 -14  -3 313.737 53.6515   1
   1 -14   3 102.587 39.8200   1
  -1  14  -3 98.7647 40.9554   1
   1  14   3 135.146 43.5209   1
  -1 -14  -3 166.908 41.5147   1
   2 -14   3 246.770 51.9629   1
  -2 -14  -3 377.571 53.7252   1
  -2  14  -3 311.148 54.2337   1
   2  14   3 241.359 49.5062   1
  -3  14  -3 1988.27 150.928   1
  -3 -14  -3 2273.34 155.325   1
   3  14   3 2382.10 157.702   1
   3 -14   3 2131.59 152.184   1
  -4 -14  -3-25.5273 32.4216   1
  -4  14  -3 17.5453 37.3711   1
   4  14   3 17.4296 34.5611   1
   4 -14   3 8.20167 39.3222   1
  -5 -14  -3 1919.66 136.729   1
   5 -14   3 2061.65 137.963   1
   6  14   3 106.672 44.5526   1
  -6 -14  -3 121.884 43.6458   1
   6 -14   3 87.3227 39.3357   1
   7  14   3 355.669 59.9249   1
   8 -14   3 70.4924 36.3877   1
   8  14   3 78.9627 42.1711   1
  -8  14  -3 88.2910 41.8771   1
  -8 -14  -3 8.87688 39.7739   1
   9 -14   3 1627.99 130.480   1
   9  14   3 1536.16 129.559   1
  -9  14  -3 1865.75 135.630   1
  -9 -14  -3 1757.92 134.333   1
  10 -14   3 352.234 58.5462   1
  10  14   3 305.072 57.7687   1
 -10 -14  -3 221.788 50.5294   1
 -10  14  -3 379.991 64.3521   1
 -11  14  -3 166.551 53.1978   1
  11 -14   3 99.4899 48.6506   1
  12  14   3 213.131 52.9349   1
 -12 -14  -3 261.072 51.4805   1
 -13  14  -3 236.446 55.1411   1
  13 -14   3 415.930 62.9783   1
  13  14   3 368.671 63.1335   1
 -13 -14  -3 332.386 62.1858   1
  14 -14   3 17.9774 45.3333   1
 -14  14  -3 43.7192 40.2625   1
 -15  14  -3 149.530 47.5959   1
  15 -14   3 71.7702 45.9611   1
  15  14   3 51.8036 35.7989   1
 -15 -14  -3 93.9234 40.0825   1
  16 -14   3 80.5065 46.7182   1
 -16  14  -3 8.76841 45.7970   1
  17 -14   3 17.6956 41.8875   1
  17  14   3 65.6182 45.1362   1
 -17 -14  -3 8.35675 40.6198   1
  19  15  -3 82.0479 43.8628   1
 -19 -15   3 49.3731 40.0937   1
  18  15  -3-8.33697 41.5367   1
 -18 -15   3-41.6291 41.9836   1
  17  15  -3 205.555 47.6424   1
 -17 -15   3 294.444 54.4554   1
  16  15  -3 202.856 50.6291   1
 -16 -15   3 153.461 41.1851   1
 -14  15   3 27.7899 39.4984   1
 -14 -15   3 34.9761 40.8404   1
  14  15  -3 43.5768 38.9768   1
 -13  15   3 55.5171 43.7753   1
  13  15  -3-17.5314 30.4907   1
 -13 -15   3 8.81863 34.2951   1
  13 -15  -3 8.95532 39.4014   1
 -12  15   3 380.522 62.4186   1
 -12 -15   3 194.115 52.7900   1
  12 -15  -3 288.379 54.9042   1
  12  15  -3 332.780 60.5875   1
  11  15  -3 89.2261 42.4034   1
 -11 -15   3 78.6000 39.2263   1
  10 -15  -3 382.297 61.9703   1
 -10  15   3 333.405 58.8946   1
  10  15  -3 394.523 61.6737   1
 -10 -15   3 338.224 57.0903   1
   9 -15  -3 3160.54 198.420   1
   9  15  -3 3139.27 198.642   1
  -9 -15   3 2932.27 195.304   1
  -9  15   3 2843.84 193.667   1
   8 -15  -3 17.6883 38.3036   1
   8  15  -3 26.1349 32.5007   1
  -8 -15   3-8.71922 33.2283   1
  -8  15   3 25.4924 40.2058   1
   7 -15  -3 436.889 63.3271   1
   7  15  -3 468.964 60.2467   1
  -7 -15   3 310.511 51.9802   1
  -7  15   3 397.989 62.0889   1
   6  15  -3 2311.97 164.769   1
  -6  15   3 2349.54 163.930   1
  -6 -15   3 2705.69 168.954   1
   6 -15  -3 2203.94 164.353   1
   5 -15  -3 8.47611 36.7201   1
   5  15  -3-34.3000 40.0297   1
  -5 -15   3-25.9020 43.5321   1
  -5  15   3-33.3733 40.5382   1
   4 -15  -3 663.496 74.7251   1
  -4  15   3 675.378 75.7751   1
   3 -15  -3 110.646 40.7202   1
  -3  15   3 143.415 44.9125   1
   2 -15  -3 383.338 58.5527   1
  -2  15   3 309.819 54.9978   1
  -1 -15   3 170.174 47.8206   1
   1 -15  -3 103.066 45.8906   1
  -1  15   3 135.650 46.2639   1
   1  15  -3 192.024 47.8333   1
   0 -15   3 699.879 77.8954   1
   0  15   3 700.868 79.4224   1
   0  15  -3 784.209 80.7374   1
   0 -15  -3 693.537 76.7529   1
   1  15   3-8.73013 35.2813   1
  -1 -15  -3 8.58566 35.3342   1
  -2 -15  -3 878.059 88.7115   1
   2  15   3 973.866 95.5160   1
  -3 -15  -3-34.5325 32.2347   1
   3  15   3-25.9849 37.5365   1
   4 -15   3 987.644 92.1010   1
   5 -15   3 43.1724 43.0974   1
  -5  15  -3 88.4003 44.1187   1
   5  15   3 44.8424 37.0228   1
  -5 -15  -3 69.9522 40.3373   1
  -6  15  -3 169.457 48.4551   1
   6  15   3 206.962 55.8846   1
  -6 -15  -3 193.881 47.9003   1
   6 -15   3 205.124 49.2779   1
  -7  15  -3 222.054 54.9011   1
   7  15   3 242.108 55.4073   1
   7 -15   3 246.155 53.4915   1
  -7 -15  -3 143.427 47.3478   1
  -8  15  -3 1153.09 110.025   1
  -8 -15  -3 1356.02 111.624   1
  -9  15  -3 116.212 54.4715   1
   9  15   3 106.226 41.5315   1
  -9 -15  -3 35.5272 36.8045   1
   9 -15   3 115.282 45.4301   1
 -10  15  -3 89.3573 43.1300   1
  10  15   3 80.1132 38.8669   1
  10 -15   3 142.619 43.0249   1
 -11  15  -3 26.7980 48.2203   1
  11  15   3 63.6567 34.7704   1
 -11 -15  -3 70.0678 38.0380   1
  11 -15   3 72.4907 42.3843   1
 -12  15  -3 204.592 51.6562   1
  12  15   3 229.257 50.2923   1
 -12 -15  -3 190.024 46.9550   1
  12 -15   3 127.311 47.2722   1
 -13  15  -3-35.2928 44.4754   1
  13  15   3 43.3224 45.7077   1
 -13 -15  -3-8.62538 40.8089   1
  13 -15   3-45.0827 45.4500   1
 -14  15  -3 208.678 53.5224   1
  14  15   3 325.234 59.0626   1
 -14 -15  -3 171.609 49.3620   1
  14 -15   3 205.394 54.9103   1
 -15  15  -3-8.59715 37.2287   1
  15  15   3-8.47657 32.2974   1
  15 -15   3 44.4026 40.2736   1
 -15 -15  -3-8.36418 30.5124   1
  16  15   3 50.0008 44.4412   1
 -16 -15  -3-16.6720 40.4964   1
  17  16  -3 50.0248 41.5669   1
 -17 -16   3 32.7581 42.2952   1
  16  16  -3 129.260 51.1030   1
 -16 -16   3 166.544 52.3034   1
  15  16  -3 144.509 53.6063   1
 -15 -16   3 94.2073 48.8262   1
  14  16  -3 291.492 56.5290   1
 -14 -16   3 180.625 50.8825   1
 -12  16   3-18.1093 44.5563   1
 -12 -16   3 26.2610 39.1293   1
  12  16  -3 53.0793 40.7237   1
  11 -16  -3 27.2432 36.0577   1
  11  16  -3 62.0113 45.7375   1
 -11 -16   3-8.67655 41.6371   1
 -11  16   3 71.9982 44.3054   1
  10 -16  -3 91.1500 45.6007   1
  10  16  -3 258.518 52.0861   1
 -10 -16   3 173.067 47.8392   1
 -10  16   3 141.566 43.7718   1
   9 -16  -3 108.698 46.6354   1
  -9  16   3 104.468 45.8655   1
   9  16  -3 176.368 50.3363   1
  -9 -16   3 138.414 48.0011   1
   8 -16  -3 797.377 87.1632   1
  -8 -16   3 1077.47 94.2294   1
   8  16  -3 851.445 87.8377   1
  -8  16   3 926.955 90.4011   1
   7  16  -3 782.758 83.2171   1
  -7 -16   3 684.083 77.9934   1
   6  16  -3 1877.44 134.657   1
  -6 -16   3 1534.78 129.869   1
  -5  16   3 366.701 57.5895   1
   5  16  -3 462.865 64.4214   1
   5 -16  -3 430.090 60.2385   1
  -5 -16   3 441.672 63.5805   1
   4  16  -3 68.6877 38.4675   1
  -4  16   3 69.0899 39.8405   1
  -4 -16   3 34.8557 41.8760   1
   4 -16  -3 60.9258 35.9341   1
  -3  16   3 771.681 79.3664   1
   3  16  -3 552.551 68.3908   1
  -3 -16   3 599.150 70.2261   1
   3 -16  -3 646.185 75.2922   1
   2  16  -3 651.007 75.1695   1
  -2 -16   3 631.668 74.2979   1
   1  16  -3 176.980 48.3398   1
  -1 -16   3 346.990 62.2755   1
   0  16  -3 1357.40 111.820   1
   0 -16   3 1331.99 112.668   1
   1  16   3 26.8738 37.5663   1
  -1 -16  -3 78.5261 38.4337   1
  -1  16  -3 8.24637 38.5281   1
   2 -16   3-8.80337 38.7329   1
   2  16   3 8.80469 36.8783   1
  -2 -16  -3 8.78436 35.5019   1
  -2  16  -3 16.6530 38.8571   1
   3 -16   3 203.535 48.9917   1
   3  16   3 239.062 57.8882   1
  -3 -16  -3 298.586 59.8276   1
  -3  16  -3 349.278 58.1244   1
   4 -16   3 158.484 49.6784   1
  -4  16  -3 51.8406 43.8869   1
   4  16   3 144.834 48.5706   1
  -4 -16  -3 105.124 45.5197   1
  -5  16  -3 1139.37 100.896   1
   5  16   3 1049.61 100.274   1
  -5 -16  -3 961.999 95.8007   1
   5 -16   3 1189.86 102.122   1
  -6  16  -3 141.750 50.3009   1
   6  16   3 72.5644 44.2132   1
   6 -16   3 132.132 46.1090   1
  -6 -16  -3 8.87445 32.5872   1
  -7  16  -3 1052.89 102.898   1
   7 -16   3 940.246 93.3711   1
  -8 -16  -3 507.402 69.0064   1
   8  16   3 466.478 65.5170   1
  -9  16  -3 561.756 74.1282   1
   9  16   3 642.642 73.6473   1
  -9 -16  -3 591.970 71.2719   1
   9 -16   3 600.142 75.0713   1
 -10  16  -3 26.8175 41.7714   1
  10  16   3 26.4722 40.6599   1
  10 -16   3 62.4584 43.9438   1
 -10 -16  -3 61.7401 40.6413   1
 -11  16  -3 285.502 61.0692   1
  11 -16   3 380.300 58.9916   1
 -12 -16  -3 67.9937 44.9259   1
  12  16   3 52.1761 45.4617   1
 -13  16  -3 149.423 55.3645   1
  13  16   3 228.992 57.3946   1
  13 -16   3 150.014 53.8565   1
 -14  16  -3-34.8521 48.8722   1
  14  16   3 33.4474 40.0967   1
  14 -16   3 8.83540 43.4670   1
 -14 -16  -3 41.9189 40.7272   1
 -15  16  -3-8.61078 36.6836   1
 -15 -17   3 41.6727 41.5745   1
  15  17  -3 57.9074 44.1730   1
 -13 -17   3 76.6435 48.3016   1
  13  17  -3 42.2316 44.1583   1
 -12 -17   3-25.8414 43.9332   1
  12  17  -3 8.65663 43.1127   1
  11  17  -3 43.6539 42.4670   1
 -11 -17   3 51.3089 46.6122   1
  10 -17  -3 36.7749 41.0994   1
  10  17  -3-26.3817 42.1839   1
 -10 -17   3 77.0851 41.6237   1
 -10  17   3 26.2654 44.6731   1
   9 -17  -3 54.5173 38.2292   1
   9  17  -3 87.7994 40.5618   1
  -9 -17   3 94.2929 42.8438   1
  -9  17   3 51.7873 47.1310   1
   8 -17  -3 226.681 53.4893   1
   8  17  -3 241.536 48.2851   1
  -8 -17   3 180.558 45.2627   1
  -8  17   3 317.303 56.5281   1
   7 -17  -3 35.5239 37.1970   1
   7  17  -3-8.72655 40.7232   1
  -7 -17   3 17.2569 38.5511   1
  -7  17   3-26.2301 39.0647   1
  -6 -17   3 129.794 51.1059   1
   6 -17  -3 116.238 43.2198   1
  -6  17   3 156.366 46.1525   1
   6  17  -3 52.9806 40.9999   1
   5 -17  -3-8.83607 41.2363   1
  -5 -17   3 34.6315 43.1192   1
  -5  17   3-8.76648 43.1243   1
   5  17  -3 17.5781 42.1406   1
   4 -17  -3 389.626 60.7962   1
  -4  17   3 470.826 67.5426   1
   3 -17  -3 168.717 52.3673   1
  -3  17   3 43.7196 40.5249   1
  -2 -17   3 25.9698 36.2692   1
   2 -17  -3 17.8221 38.5997   1
   2  17  -3 17.0456 36.3190   1
  -2  17   3 17.5875 42.1715   1
   1 -17  -3 70.8064 44.0840   1
   1  17  -3-8.55657 40.4873   1
  -1  17   3-8.94567 42.3278   1
   0 -17  -3 317.971 55.0841   1
   0 -17   3 251.726 54.6022   1
   0  17   3 232.901 53.1527   1
   0  17  -3 237.403 52.9929   1
   1 -17   3 77.6495 42.5536   1
   1  17   3 54.3574 43.5468   1
  -1 -17  -3 61.7103 42.9320   1
   2  17   3 840.036 87.3377   1
  -2 -17  -3 846.905 86.2398   1
   2 -17   3 728.029 83.7888   1
  -2  17  -3 1001.90 91.8068   1
  -3 -17  -3-26.4451 36.9363   1
   3  17   3-17.8714 40.5383   1
   4 -17   3 106.301 44.9404   1
   5 -17   3 35.4706 40.9142   1
  -5  17  -3 94.6680 42.4412   1
   5  17   3 18.0827 34.5819   1
  -5 -17  -3 97.0970 36.4530   1
  -6  17  -3 661.564 74.8805   1
   6  17   3 710.176 81.5113   1
  -6 -17  -3 637.890 73.1155   1
   6 -17   3 605.898 72.5869   1
  -7  17  -3 156.594 54.6073   1
   7  17   3 196.070 53.7277   1
  -7 -17  -3 143.140 48.2427   1
   7 -17   3 105.928 46.1074   1
  -8  17  -3 985.912 99.5060   1
   8  17   3 963.611 99.6713   1
   8 -17   3 1101.90 96.8765   1
  -8 -17  -3 1190.48 101.329   1
  -9  17  -3 216.168 52.7089   1
   9 -17   3 161.145 47.9408   1
  -9 -17  -3 183.183 52.4289   1
  10  17   3 191.011 50.1514   1
 -10 -17  -3 242.998 52.3528   1
  10 -17   3 187.678 45.6002   1
 -11  17  -3 8.78227 48.3599   1
  11  17   3 26.4268 40.6052   1
 -11 -17  -3 76.3275 40.1958   1
  11 -17   3 86.7555 44.3129   1
 -12  17  -3-26.1367 44.4366   1
  12  17   3 25.4992 44.3494   1
 -12 -17  -3-25.0396 41.5700   1
  12 -17   3-17.4034 38.8819   1
 -13  17  -3 34.8234 40.0889   1
 -13 -17  -3 8.24647 30.7995   1
  13  17   3 33.0402 39.1092   1
  13 -17   3 68.9179 39.6699   1
 -13 -18   3 57.8863 41.2748   1
  13  18  -3 57.2082 45.0303   1
 -12 -18   3-8.41748 42.4276   1
  12  18  -3 8.41686 39.8192   1
 -11 -18   3 335.789 61.1587   1
  11  18  -3 316.336 60.0438   1
  10  18  -3-8.62788 42.9692   1
 -10 -18   3-8.41668 40.8824   1
   9  18  -3-8.69522 38.8511   1
  -9 -18   3-8.41791 36.4548   1
   8  18  -3 8.56579 33.9702   1
  -8 -18   3-8.49337 36.1814   1
  -8  18   3 8.80829 42.7826   1
   6  18  -3 8.76448 33.3950   1
  -6 -18   3-17.0711 35.1286   1
   5  18  -3 69.4339 38.9826   1
  -5 -18   3 94.3215 34.8823   1
  -4  18   3 70.4436 42.8338   1
   4  18  -3 25.9903 42.6803   1
  -4 -18   3 51.5300 38.4440   1
   3  18  -3 68.4109 47.6098   1
   2  18  -3 34.0018 40.7595   1
  -2 -18   3-8.63429 39.7336   1
  -1 -18   3-8.64548 29.3124   1
   0  18  -3 68.1221 42.4196   1
   0  18   3-9.07540 36.6918   1
   0 -18  -3-8.84051 33.7006   1
   0 -18   3 59.9548 43.1839   1
  -1  18  -3 396.516 61.4243   1
   1  18   3 337.592 63.6595   1
  -1 -18  -3 461.027 67.5308   1
   1 -18   3 336.820 57.5017   1
   2 -18   3 25.7476 37.7957   1
   2  18   3 35.3124 42.9102   1
  -2 -18  -3 17.5909 42.7517   1
  -2  18  -3 50.5168 35.3017   1
   3 -18   3 26.1883 41.3013   1
   3  18   3 17.9711 35.6385   1
  -3 -18  -3-8.77226 36.1059   1
  -3  18  -3 8.25655 37.9940   1
   4 -18   3-8.71389 40.0970   1
   4  18   3 9.00666 42.0319   1
  -4 -18  -3-26.3047 42.5900   1
  -4  18  -3-8.27331 38.0699   1
   5 -18   3 78.9856 36.3384   1
  -5  18  -3 134.376 41.5043   1
   5  18   3 8.94904 44.2007   1
  -5 -18  -3 78.8304 48.8132   1
  -7  18  -3 163.386 48.3790   1
   7  18   3 192.677 53.3209   1
  -7 -18  -3 176.548 47.1963   1
   7 -18   3 121.851 40.7807   1
  -8  18  -3 17.1278 34.6861   1
   8  18   3 25.8280 43.4557   1
   8 -18   3 103.875 42.6419   1
  -9  18  -3 8.52819 39.2404   1
   9  18   3-8.50808 32.4175   1
  -9 -18  -3-8.55239 36.4326   1
   9 -18   3 17.3064 31.5668   1
 -10  18  -3 17.3382 46.2256   1
  10  18   3 25.5811 43.9934   1
 -10 -18  -3 33.7113 40.4086   1
  10 -18   3-33.8628 40.5902   1
 -11  18  -3 8.83567 40.0702   1
  11  18   3-25.7280 39.4603   1
  11 -18   3 8.14304 36.9291   1
 -11 -18  -3 16.5137 42.1106   1
 -12  18  -3-25.8167 43.3933   1
 -11 -19   3 8.14988 35.3010   1
  11  19  -3 25.1153 36.8415   1
  10  19  -3 58.6379 47.4641   1
 -10 -19   3 16.3617 39.2626   1
   9  19  -3 33.8937 43.7309   1
  -9 -19   3 16.4453 40.4642   1
   7  19  -3 149.816 44.8099   1
  -7 -19   3 109.071 45.6325   1
   6  19  -3 85.3593 45.2092   1
  -6 -19   3 83.7589 44.8441   1
   5  19  -3 17.1951 36.6266   1
  -5  19   3 17.5927 39.8933   1
   5 -19  -3-17.8711 41.6993   1
  -4  19   3 53.0484 40.7053   1
   4  19  -3 17.1680 38.9536   1
   4 -19  -3 17.9400 43.0283   1
  -4 -19   3 25.3300 38.3161   1
  -3  19   3 35.6562 37.9970   1
   3  19  -3 25.5123 40.7942   1
   3 -19  -3-17.6567 35.0371   1
  -3 -19   3 75.8472 44.9554   1
  -2  19   3 8.99743 47.9761   1
   2  19  -3 16.8423 28.5519   1
   2 -19  -3-8.84655 37.6879   1
  -2 -19   3 8.54325 36.3960   1
  -1  19   3 72.1280 49.0401   1
   1  19  -3 150.514 41.1611   1
   1 -19  -3 70.5746 44.9657   1
   0  19  -3 41.9737 41.3169   1
   0  19   3 44.7919 42.9727   1
   0 -19   3 25.5809 45.0013   1
   0 -19  -3 8.78722 32.0861   1
   1  19   3 35.1297 47.8145   1
  -1  19  -3-25.1876 39.7206   1
   1 -19   3-16.8917 41.5454   1
  -1 -19  -3 35.4059 38.9439   1
  -2  19  -3 33.2574 43.9482   1
   2 -19   3 85.1169 45.4716   1
  -3  19  -3 16.6338 41.9274   1
   3 -19   3-8.44712 40.5057   1
   3  19   3 17.8975 46.1729   1
  -3 -19  -3 34.6301 39.2693   1
  -4  19  -3 8.13085 34.0895   1
   4 -19   3 59.7830 45.5637   1
   4  19   3 53.2946 48.8737   1
  -4 -19  -3 17.3261 43.1700   1
   5 -19   3 17.0752 42.0112   1
  -5  19  -3 24.2834 40.8153   1
  -5 -19  -3 34.5090 40.8303   1
   5  19   3 17.6307 41.1526   1
  -6  19  -3 16.2896 42.0192   1
   6  19   3-8.71237 47.4326   1
   6 -19   3-8.58174 37.7566   1
  -6 -19  -3-8.66314 40.4268   1
  -7  19  -3 90.6086 46.8419   1
  -8  19  -3 115.504 47.3727   1
   8  19   3 134.575 52.1224   1
  -8 -19  -3 75.9049 44.7214   1
   8 -19   3 51.3218 42.3210   1
  -9  19  -3 41.6366 38.3702   1
   9  19   3 57.5884 35.1052   1
  -9 -19  -3 50.0831 35.0200   1
   9 -19   3 8.42431 37.6937   1
  10 -19   3-25.0188 38.3978   1
 -10  19  -3-33.0094 43.5531   1
   7  20  -3-24.4799 39.1292   1
  -7 -20   3 56.6391 40.3020   1
  -6 -20   3-32.7736 39.8269   1
   5  20  -3 16.7988 39.1965   1
  -5 -20   3-24.5226 41.6894   1
   4  20  -3-16.6838 40.5178   1
  -4 -20   3 24.6796 37.8530   1
   3  20  -3-8.38233 35.7854   1
  -3 -20   3 99.0998 39.1398   1
  -2  20   3-8.88123 42.0170   1
   2  20  -3-8.28856 37.5900   1
  -2 -20   3 32.9106 39.9632   1
  -1  20   3 8.91893 41.6225   1
   1 -20  -3 8.67707 41.6034   1
   0  20   3 78.3523 44.0089   1
   0 -20  -3 60.9511 39.6300   1
   1  20   3 8.65548 39.8706   1
  -1 -20  -3 77.3242 43.8581   1
  -2  20  -3 229.467 46.9304   1
   2  20   3 122.448 49.4960   1
   2 -20   3 198.141 48.9772   1
  -2 -20  -3 213.406 54.3594   1
  -3  20  -3 137.473 48.1697   1
   3 -20   3 74.8972 40.7406   1
   4  20   3 77.8666 46.6850   1
  -4  20  -3 72.8354 45.0172   1
   4 -20   3 41.2138 43.5502   1
  -4 -20  -3 16.9333 39.0351   1
  -5  20  -3 95.8863 46.2065   1
  -5 -20  -3 33.7581 39.5205   1
   5  20   3 95.3961 49.6743   1
   5 -20   3 49.2498 43.4235   1
  -6  20  -3 39.1523 47.1742   1
  -6 -20  -3-42.1858 45.9342   1
   6 -20   3-8.29385 37.6130   1
   6  20   3 8.44145 47.7966   1
  25   0  -4-9.31723 43.4999   1
 -25   0   4-44.8244 44.1183   1
  24   0  -4 9.26031 43.2156   1
 -24   0   4 8.89319 42.6397   1
  23   0  -4 18.2653 38.2506   1
 -23   0   4-17.8321 39.2275   1
  22   0  -4 919.520 90.5072   1
 -22   0   4 966.302 91.6138   1
  21   0  -4 786.238 85.8525   1
 -21   0   4 1020.99 92.4428   1
  20   0  -4 2067.04 145.887   1
 -20   0   4 1939.76 142.171   1
  18   0  -4 1004.64 88.2078   1
 -18   0   4 782.473 81.1153   1
  17   0  -4 517.572 61.7131   1
 -17   0   4 464.769 62.4347   1
  16   0  -4 5500.39 317.451   1
 -16   0   4 5940.93 321.715   1
  15   0  -4 11803.0 628.726   1
 -15   0   4 12715.5 631.886   1
 -14   0   4 126.423 34.8142   1
  14   0  -4 95.2213 30.4896   1
 -13   0   4 12156.5 608.447   1
  13   0  -4 11657.5 608.062   1
 -12   0   4 2528.14 151.805   1
  12   0  -4 2453.17 151.451   1
 -11   0   4 769.774 64.1948   1
 -10   0   4 29513.0 1585.64   1
  10   0  -4 36927.6 1595.81   1
  -8   0   4 29125.1 1396.68   1
   8   0  -4 28245.4 1395.38   1
  -7   0   4 34542.6 1636.19   1
   7   0  -4 33021.4 1634.71   1
  -6   0   4 14465.3 696.516   1
   6   0  -4 14041.7 696.643   1
  -5   0   4 780720. 37453.4   1
   5   0  -4 780523. 37453.7   1
  -4   0   4 435141. 20808.3   1
   4   0  -4 432170. 20808.5   1
   2   0  -4 313603. 15115.2   1
  -2   0   4 316340. 15115.2   1
   1   0  -4 119670. 5822.46   1
  -1   0   4 122796. 5822.93   1
   0   0  -4 150012. 7144.31   1
   0   0   4 147303. 7144.73   1
  -1   0  -4 486133. 22762.0   1
   1   0   4 461614. 22762.9   1
  -2   0  -4 509314. 24913.2   1
   2   0   4 528951. 24913.9   1
   4   0   4 162.041 31.7562   1
  -4   0  -4 183.021 32.6474   1
  -5   0  -4 48695.1 2286.91   1
   5   0   4 45473.6 2282.92   1
  -6   0  -4 904.123 68.7656   1
   6   0   4 560.482 59.4333   1
  -7   0  -4 39623.7 1822.44   1
   7   0   4 35016.6 1817.55   1
  -8   0  -4 21625.7 1088.72   1
   8   0   4 22112.5 1088.61   1
 -10   0  -4 26033.7 1250.36   1
  10   0   4 24280.9 1247.69   1
 -11   0  -4 7207.39 384.250   1
  11   0   4 6886.59 383.610   1
 -12   0  -4 4170.60 236.757   1
  12   0   4 3743.76 234.633   1
  13   0   4 39.8470 35.1804   1
 -13   0  -4 75.7573 33.9693   1
  14   0   4 139.925 43.6899   1
 -14   0  -4 70.3770 38.7716   1
  15   0   4 619.826 70.9050   1
 -15   0  -4 519.132 66.0530   1
 -16   0  -4 7285.49 388.720   1
  16   0   4 6657.73 385.458   1
 -18   0  -4 575.127 73.4612   1
  18   0   4 679.640 79.1475   1
 -19   0  -4 8.64494 31.5395   1
  19   0   4 9.01378 31.3548   1
 -20   0  -4 648.543 79.4634   1
  20   0   4 593.183 77.2550   1
 -21   0  -4 207.496 49.6958   1
  21   0   4 248.154 51.8094   1
 -22   0  -4 50.9647 44.3407   1
  22   0   4 8.73092 42.4319   1
 -24   0  -4 16.5989 39.7914   1
  24   0   4-8.51819 42.4215   1
 -25  -1   4 180.353 53.5948   1
  25   1  -4 164.896 50.5575   1
 -24   1   4 18.0229 40.2668   1
  24  -1  -4 9.22951 39.3221   1
  24   1  -4-9.04530 37.2311   1
 -24  -1   4 35.0595 40.3343   1
 -23   1   4 88.9803 46.4538   1
  23  -1  -4-9.19539 39.8541   1
  23   1  -4 81.3897 41.6438   1
 -23  -1   4-17.2012 39.6086   1
 -22   1   4 226.306 54.4873   1
  22  -1  -4 245.074 53.0917   1
 -21  -1   4 1874.19 139.967   1
 -21   1   4 1730.94 136.346   1
  21  -1  -4 1785.39 138.077   1
  21   1  -4 2095.63 142.677   1
 -20   1   4 175.238 44.7671   1
  20  -1  -4 222.261 50.4177   1
  20   1  -4 166.715 46.5627   1
 -20  -1   4 106.166 47.3758   1
  19  -1  -4 24.3460 34.5714   1
 -19   1   4-15.8346 35.3739   1
 -18  -1   4 2514.83 162.307   1
 -18   1   4 2160.04 153.241   1
  18  -1  -4 2225.36 156.218   1
  18   1  -4 2425.86 160.219   1
 -17   1   4 9227.52 451.458   1
  17  -1  -4 8231.97 449.082   1
  17   1  -4 7758.27 448.472   1
 -17  -1   4 8405.97 451.325   1
 -16   1   4 2168.93 148.096   1
  16  -1  -4 2310.28 151.452   1
  16   1  -4 2305.77 153.245   1
 -16  -1   4 2316.99 152.398   1
  15   1  -4 1357.71 106.583   1
 -15  -1   4 1304.80 102.226   1
 -14   1   4 6113.94 318.914   1
  14  -1  -4 5831.66 317.902   1
  14   1  -4 5884.18 323.853   1
 -14  -1   4 5455.03 313.674   1
 -13   1   4 11836.5 579.913   1
  13  -1  -4 11072.2 576.459   1
  13   1  -4 12258.1 585.594   1
 -13  -1   4 10225.4 575.603   1
  12  -1  -4 19491.3 989.331   1
  12   1  -4 19224.8 994.649   1
 -12  -1   4 21387.9 995.626   1
 -11   1   4 46191.2 2148.00   1
  11  -1  -4 44319.3 2145.43   1
  11   1  -4 41131.3 2145.32   1
 -11  -1   4 45007.1 2149.08   1
 -10   1   4 6972.08 350.053   1
  10   1  -4 6239.08 349.166   1
 -10  -1   4 7010.24 352.560   1
   9   1  -4 18983.6 936.503   1
  -9  -1   4 18984.9 935.881   1
   8  -1  -4 86939.1 4522.09   1
  -8   1   4 101437. 4523.80   1
  -7   1   4 13.9417 15.5556   1
   7   1  -4 14.9963 16.3379   1
   7  -1  -4 9.18317 13.7260   1
  -7  -1   4 8.74561 14.7039   1
  -6   1   4 430082. 21614.4   1
   6   1  -4 466460. 21619.4   1
  -6  -1   4 457632. 21619.2   1
   6  -1  -4 454776. 21615.1   1
  -5   1   4 3244.59 160.939   1
   5   1  -4 3291.47 167.527   1
   5  -1  -4 3036.49 159.971   1
  -5  -1   4 3374.53 166.574   1
   4   1  -4 77717.1 3729.53   1
  -4  -1   4 77343.8 3729.66   1
  -3  -1   4 61501.3 3059.58   1
   3   1  -4 66035.0 3061.06   1
   2   1  -4 13249.7 646.504   1
  -2  -1   4 13270.8 647.398   1
  -1  -1   4 25850.0 1203.67   1
  -1   1   4 24870.3 1199.72   1
   1   1  -4 24937.7 1203.47   1
   1  -1  -4 23958.4 1200.21   1
   0  -1   4 17269.1 838.460   1
   0   1  -4 15957.7 836.792   1
   0   1   4 18698.6 836.845   1
   0  -1  -4 16741.9 835.376   1
   1   1   4 5088.94 288.066   1
   1  -1   4 5771.78 290.470   1
  -1  -1  -4 6103.70 289.067   1
  -1   1  -4 5740.14 289.287   1
   2  -1   4 594814. 25281.9   1
  -2  -1  -4 544356. 25278.4   1
  -2   1  -4 539509. 25279.6   1
   3  -1   4 7982.24 427.589   1
  -3   1  -4 8822.67 428.054   1
   4   1   4 254344. 11589.3   1
   4  -1   4 236100. 11590.6   1
  -4  -1  -4 237062. 11587.5   1
  -4   1  -4 236800. 11587.6   1
   5   1   4 56006.0 2539.68   1
   5  -1   4 49193.6 2537.58   1
  -5  -1  -4 55677.5 2539.27   1
  -5   1  -4 48712.6 2535.75   1
   6   1   4 2034.68 126.716   1
   6  -1   4 1830.64 122.677   1
  -6  -1  -4 1817.46 122.781   1
  -6   1  -4 1989.33 124.547   1
   7   1   4 6203.35 331.896   1
   7  -1   4 6178.84 330.106   1
  -7  -1  -4 6081.18 330.925   1
  -7   1  -4 6095.16 328.822   1
   8   1   4 7649.64 397.032   1
   8  -1   4 6827.69 392.615   1
  -8  -1  -4 7681.75 397.230   1
  -8   1  -4 7606.39 395.149   1
   9  -1   4 569.413 62.9334   1
   9   1   4 526.382 61.2500   1
  -9  -1  -4 648.990 65.0840   1
  -9   1  -4 708.815 65.9833   1
  10  -1   4 10158.9 521.198   1
  10   1   4 9433.48 520.830   1
 -10  -1  -4 10643.2 526.057   1
 -10   1  -4 9598.34 520.871   1
  11   1   4 20995.2 1062.25   1
  11  -1   4 19635.0 1060.42   1
 -11   1  -4 21808.2 1064.07   1
 -11  -1  -4 22498.6 1067.37   1
  12  -1   4 1022.97 89.3031   1
  12   1   4 1079.93 88.1669   1
 -12   1  -4 816.669 83.0607   1
 -12  -1  -4 941.208 88.5504   1
  13   1   4 63.2878 35.9600   1
  13  -1   4 16.1318 35.0138   1
 -13  -1  -4 81.0285 37.3635   1
 -13   1  -4 46.9499 29.9150   1
  14   1   4 581.520 68.3678   1
  14  -1   4 483.653 66.0406   1
 -14  -1  -4 484.298 64.8315   1
 -14   1  -4 456.254 65.2504   1
  15   1   4 2965.59 197.784   1
  15  -1   4 3389.61 203.282   1
 -15   1  -4 2936.97 196.955   1
 -15  -1  -4 3155.50 198.627   1
  16   1   4 1122.16 101.727   1
  16  -1   4 1297.72 106.392   1
 -16  -1  -4 1242.16 104.902   1
 -16   1  -4 1102.32 98.8946   1
  18   1   4 227.629 54.8934   1
  18  -1   4 285.085 53.6210   1
 -18  -1  -4 237.414 50.7350   1
 -18   1  -4 234.643 47.8103   1
  19  -1   4 303.492 60.5921   1
  19   1   4 353.177 60.3888   1
 -19  -1  -4 455.926 65.5624   1
 -19   1  -4 425.111 58.6672   1
  20  -1   4 132.047 40.7383   1
 -20   1  -4 202.505 49.5713   1
 -20  -1  -4 182.057 44.9523   1
  21   1   4 213.909 53.6389   1
  21  -1   4 264.737 56.6844   1
 -21   1  -4 262.493 55.6954   1
  22   1   4 87.9108 48.9485   1
  22  -1   4 53.2208 45.3683   1
 -22   1  -4 112.932 49.3068   1
 -22  -1  -4 33.8188 40.1452   1
  24  -1   4 16.8966 39.9758   1
  24   1   4-16.6526 37.7686   1
 -24   1  -4 81.3168 47.3345   1
 -24  -1  -4-8.09416 39.8227   1
 -26  -2   4 34.7532 42.7698   1
  25   2  -4 91.5971 45.3995   1
 -25  -2   4 137.376 49.8366   1
  24   2  -4-27.2067 41.1280   1
  24  -2  -4 93.8576 43.1864   1
 -24  -2   4-35.5376 40.2914   1
 -24   2   4-9.19177 39.1565   1
  23   2  -4 71.8277 39.5996   1
  23  -2  -4 18.7540 41.3489   1
 -23  -2   4 72.0266 37.8111   1
 -23   2   4 54.4046 41.8139   1
  22  -2  -4 230.888 51.0030   1
 -22   2   4 532.886 69.6021   1
  21   2  -4 70.8825 37.1156   1
  21  -2  -4 17.5794 38.0680   1
 -21  -2   4-8.95958 34.1440   1
 -21   2   4-25.6215 38.1632   1
  20   2  -4 925.119 90.1897   1
  20  -2  -4 1000.75 92.1309   1
 -20  -2   4 746.687 84.4872   1
 -20   2   4 967.583 90.3604   1
  19   2  -4 484.987 62.3048   1
  19  -2  -4 481.245 62.3148   1
 -19  -2   4 443.799 62.4740   1
 -19   2   4 473.583 61.5118   1
  18   2  -4 337.389 58.5487   1
  18  -2  -4 375.068 58.9378   1
 -18  -2   4 360.903 54.0528   1
 -18   2   4 406.106 59.5544   1
  17   2  -4 8038.76 404.505   1
  17  -2  -4 7576.20 397.849   1
 -17  -2   4 7002.07 395.748   1
 -17   2   4 6649.64 391.859   1
  16   2  -4 724.974 75.9297   1
  16  -2  -4 794.156 73.4557   1
 -16  -2   4 641.910 68.0456   1
 -16   2   4 652.372 68.4720   1
  15   2  -4 10261.8 518.138   1
 -15  -2   4 9337.95 511.093   1
  14  -2  -4 1953.08 133.475   1
 -14   2   4 2147.55 135.555   1
  13   2  -4 822.753 72.6968   1
  13  -2  -4 736.815 68.9789   1
 -13  -2   4 880.743 76.9296   1
 -13   2   4 842.137 70.5371   1
  12   2  -4 2139.81 129.577   1
  12  -2  -4 1858.47 123.515   1
 -12  -2   4 1800.96 127.079   1
 -12   2   4 2010.43 125.779   1
  11   2  -4 616.548 57.7174   1
 -11  -2   4 607.638 56.0157   1
  11  -2  -4 460.687 50.1601   1
  10   2  -4 3046.05 175.099   1
 -10   2   4 3242.32 171.564   1
 -10  -2   4 2894.22 174.432   1
  10  -2  -4 2957.06 170.974   1
  -9  -2   4 98986.9 4703.82   1
   9   2  -4 95957.8 4703.83   1
   8   2  -4 20140.6 1010.00   1
  -8   2   4 22285.8 1004.45   1
  -8  -2   4 20044.3 1011.79   1
   8  -2  -4 19480.6 1003.50   1
  -7   2   4 115399. 5627.32   1
   7  -2  -4 118503. 5626.94   1
   6   2  -4 29273.8 1521.90   1
  -6  -2   4 32350.4 1522.61   1
  -6   2   4 32225.5 1514.21   1
   6  -2  -4 31051.5 1515.46   1
  -5  -2   4 48439.7 2430.26   1
   5  -2  -4 47027.1 2420.04   1
   5   2  -4 51507.2 2430.26   1
  -5   2   4 54298.4 2420.97   1
   4  -2  -4 2700.73 125.941   1
   4   2  -4 2537.86 135.618   1
  -4   2   4 2326.40 124.952   1
  -4  -2   4 2460.26 135.350   1
  -3  -2   4 12750.2 620.530   1
   3   2  -4 12495.5 620.897   1
  -2   2   4 78.4311 12.7336   1
  -2  -2   4 90.0491 20.2577   1
   2   2  -4 70.9484 17.4548   1
   2  -2  -4 94.7227 12.8970   1
  -1   2   4 3892.15 197.492   1
  -1  -2   4 3522.04 203.115   1
   1   2  -4 4084.92 204.289   1
   1  -2  -4 4021.26 197.800   1
   0  -2   4 2683.94 148.450   1
   0   2   4 2885.25 145.035   1
   0  -2  -4 2742.09 144.893   1
   0   2  -4 2488.64 148.254   1
   1  -2   4 16308.5 767.428   1
  -1  -2  -4 15331.9 764.822   1
  -1   2  -4 15599.5 766.888   1
   1   2   4 15102.8 764.206   1
   2   2   4 4378.92 238.746   1
  -2  -2  -4 4738.48 240.371   1
  -3   2  -4 20999.7 1027.01   1
   3  -2   4 20865.4 1028.19   1
   3   2   4 20664.1 1025.70   1
  -3  -2  -4 21039.8 1028.15   1
  -4   2  -4 2924.92 157.532   1
   4   2   4 2961.94 157.579   1
  -4  -2  -4 2971.81 157.971   1
  -5   2  -4 36625.0 1914.16   1
   5  -2   4 41439.1 1919.23   1
   5   2   4 42384.0 1918.71   1
  -5  -2  -4 37363.9 1913.34   1
  -6   2  -4 4729.88 258.662   1
   6  -2   4 4123.84 253.803   1
   6   2   4 5030.83 262.263   1
  -6  -2  -4 4991.55 259.261   1
  -7   2  -4 21112.9 1081.04   1
   7  -2   4 22373.4 1083.75   1
   7   2   4 24093.8 1092.69   1
  -7  -2  -4 20356.9 1077.48   1
  -8   2  -4 2904.75 182.667   1
   8  -2   4 3138.93 184.877   1
   8   2   4 2952.81 184.022   1
  -8  -2  -4 3029.60 181.040   1
  -9   2  -4 1123.23 95.7302   1
   9  -2   4 1522.40 103.736   1
   9   2   4 1128.74 96.7469   1
  -9  -2  -4 1418.35 103.407   1
 -10   2  -4 6377.21 364.846   1
  10  -2   4 7394.23 370.961   1
  10   2   4 6646.54 366.599   1
 -10  -2  -4 6588.79 366.487   1
 -11   2  -4 9905.35 521.103   1
  11  -2   4 9414.16 518.879   1
  11   2   4 9917.63 521.441   1
 -11  -2  -4 10282.7 522.180   1
 -12   2  -4 1367.13 112.859   1
  12  -2   4 1760.40 121.856   1
  12   2   4 1510.39 115.403   1
 -12  -2  -4 1449.52 116.089   1
 -13   2  -4 1471.62 115.774   1
  13  -2   4 1515.79 117.870   1
 -14  -2  -4 3564.69 224.776   1
 -14   2  -4 3673.45 223.928   1
  14  -2   4 3724.42 226.172   1
  14   2   4 3635.47 224.499   1
 -15   2  -4 91.1697 40.6717   1
  15  -2   4 169.742 46.0985   1
  15   2   4 90.8727 32.0064   1
 -15  -2  -4 168.371 45.5655   1
 -16  -2  -4 2891.43 177.132   1
 -16   2  -4 2779.39 175.264   1
  16  -2   4 2265.19 164.945   1
  16   2   4 2224.12 167.244   1
  17   2   4 391.307 58.2964   1
 -17  -2  -4 216.981 46.4334   1
 -18   2  -4 167.559 46.5441   1
  18   2   4 140.852 42.2351   1
 -18  -2  -4 137.901 41.9146   1
  19  -2   4 27.1871 35.2503   1
  19   2   4 17.6880 34.4014   1
 -19  -2  -4 8.40729 29.2532   1
 -20   2  -4 52.7875 37.1684   1
  20  -2   4 81.0155 41.1121   1
  20   2   4 148.998 42.8473   1
 -20  -2  -4 118.299 38.6284   1
 -21  -2  -4 95.2371 44.2851   1
  21   2   4-8.72246 34.0875   1
  21  -2   4 35.7245 36.2514   1
 -22   2  -4 135.567 41.9164   1
 -22  -2  -4 59.2105 39.1756   1
  22  -2   4 62.0030 36.0737   1
  22   2   4 113.308 42.0259   1
  23   2   4 68.6884 37.3263   1
 -24   2  -4 32.5089 44.7072   1
  24  -2   4 8.50086 40.7687   1
 -26  -3   4 60.7181 46.3416   1
  25   3  -4-26.9347 40.7168   1
 -25  -3   4 26.8992 44.6532   1
 -24   3   4-8.99923 40.2119   1
  24  -3  -4 28.2810 31.9648   1
 -23   3   4 53.3235 41.4852   1
  23  -3  -4 18.5868 37.5717   1
  23   3  -4 9.02599 39.0991   1
 -23  -3   4 9.26098 38.1271   1
 -22   3   4 105.690 45.1273   1
  22  -3  -4 163.719 47.0904   1
  22   3  -4 232.885 50.8851   1
 -22  -3   4 163.442 45.9399   1
 -21   3   4 510.171 69.2385   1
  21  -3  -4 541.979 69.1724   1
  21   3  -4 537.487 70.3554   1
 -21  -3   4 584.846 74.3171   1
 -20   3   4 237.917 50.0440   1
  20  -3  -4 225.011 50.9165   1
  20   3  -4 238.245 54.0817   1
 -20  -3   4 318.083 58.0072   1
 -19   3   4 1485.47 121.022   1
  19  -3  -4 1784.66 127.336   1
  19   3  -4 1442.23 121.484   1
 -19  -3   4 1614.38 123.887   1
 -18   3   4 3540.16 213.079   1
  18  -3  -4 3306.02 210.897   1
 -17   3   4 1156.00 94.9327   1
  17  -3  -4 1003.89 94.1742   1
  17   3  -4 1042.66 97.0405   1
 -17  -3   4 1194.59 96.7620   1
 -16   3   4 1065.28 92.0498   1
  16  -3  -4 1118.97 95.8623   1
  16   3  -4 1219.64 98.9803   1
 -16  -3   4 1169.15 96.3298   1
  15   3  -4 545.956 67.0098   1
 -15  -3   4 670.490 71.0243   1
 -14   3   4 849.252 74.0612   1
  14  -3  -4 923.528 76.5533   1
  14   3  -4 808.648 76.8116   1
 -14  -3   4 834.128 78.6334   1
 -13   3   4 14652.7 744.246   1
  13  -3  -4 14860.0 746.201   1
 -12   3   4 11766.4 576.692   1
 -12  -3   4 12593.6 582.489   1
  12   3  -4 11664.1 581.053   1
 -11   3   4 6798.51 366.554   1
  11  -3  -4 7013.76 368.569   1
 -11  -3   4 7453.97 375.759   1
  11   3  -4 7041.57 374.454   1
  10  -3  -4-12.6448 20.2271   1
 -10  -3   4-10.4130 27.4784   1
  10   3  -4-32.4296 26.9312   1
  -9  -3   4 11512.9 580.738   1
   9   3  -4 11391.0 581.122   1
   8   3  -4 31005.1 1484.96   1
  -8   3   4 30581.5 1475.42   1
  -8  -3   4 29392.7 1483.82   1
   7   3  -4 6571.05 333.675   1
   7  -3  -4 6257.36 323.096   1
  -7   3   4 6993.97 323.953   1
   6  -3  -4 54925.0 2679.67   1
  -6   3   4 56193.8 2680.50   1
   5   3  -4 738.420 56.7991   1
  -5   3   4 820.716 49.7941   1
  -5  -3   4 721.280 57.2101   1
   5  -3  -4 873.432 50.8793   1
   4  -3  -4 51181.6 2353.12   1
  -4  -3   4 43025.1 2361.01   1
  -4   3   4 48923.9 2353.11   1
   4   3  -4 50517.4 2362.59   1
   3  -3  -4 1.51935 9.45492   1
   3   3  -4-6.07731 15.8546   1
  -3   3   4 8.93761 9.19719   1
  -3  -3   4 2.98396 18.5670   1
  -2  -3   4 16279.3 800.250   1
  -2   3   4 16495.5 792.170   1
   2  -3  -4 15869.3 791.409   1
   2   3  -4 16556.2 800.310   1
  -1  -3   4 13084.9 590.303   1
   1   3  -4 13594.4 590.412   1
   1  -3  -4 14023.7 583.538   1
   0  -3  -4 21259.7 1032.01   1
   0   3   4 21060.9 1032.88   1
  -1  -3  -4 34717.4 1762.55   1
   1   3   4 38064.0 1764.10   1
   2  -3   4 37401.2 1826.10   1
  -2   3  -4 37695.2 1826.28   1
  -3   3  -4 46.8623 22.4824   1
   3   3   4 25.0519 22.7413   1
  -3  -3  -4 8.27162 22.0622   1
   3  -3   4-12.9767 20.1964   1
   4  -3   4 18842.0 948.205   1
  -4   3  -4 18566.9 947.020   1
   4   3   4 19151.0 946.175   1
  -4  -3  -4 19825.5 947.383   1
   5   3   4 20076.6 981.549   1
   5  -3   4 19976.2 982.059   1
  -5  -3  -4 19421.4 982.148   1
  -5   3  -4 19638.5 981.800   1
   6   3   4 24805.0 1322.68   1
   6  -3   4 27031.8 1327.89   1
  -6  -3  -4 28311.4 1328.92   1
  -6   3  -4 27775.1 1326.77   1
   7   3   4 14176.3 715.762   1
   7  -3   4 14898.7 718.511   1
  -7  -3  -4 13612.2 715.333   1
  -7   3  -4 13842.9 714.253   1
   9   3   4 1555.33 112.275   1
   9  -3   4 1282.87 102.933   1
  -9  -3  -4 1522.15 107.711   1
  -9   3  -4 1275.05 102.536   1
  10   3   4 6569.66 342.903   1
  10  -3   4 6003.66 330.458   1
 -10  -3  -4 5377.27 321.782   1
 -10   3  -4 6085.02 329.438   1
  11   3   4 2734.78 173.322   1
  11  -3   4 2636.93 169.229   1
 -11  -3  -4 2262.68 161.907   1
 -11   3  -4 2663.27 170.065   1
  12   3   4 2718.63 184.481   1
  12  -3   4 2885.72 185.006   1
 -12  -3  -4 2986.32 185.996   1
 -12   3  -4 2957.12 186.290   1
  14   3   4 2430.30 161.760   1
  14  -3   4 2191.39 156.337   1
 -14  -3  -4 2168.74 155.122   1
 -14   3  -4 2224.08 156.732   1
  15   3   4 1966.48 145.357   1
  15  -3   4 2071.79 147.017   1
 -15  -3  -4 1922.58 143.190   1
 -15   3  -4 2108.51 146.871   1
  16   3   4 35.3316 33.0579   1
  16  -3   4 8.78884 39.3608   1
 -16  -3  -4 124.057 45.7955   1
 -16   3  -4 68.4105 41.6228   1
  17   3   4 511.052 70.1258   1
  17  -3   4 597.126 76.9805   1
 -17  -3  -4 653.053 76.8696   1
 -17   3  -4 660.304 76.5477   1
  18   3   4 8.73740 42.9791   1
  18  -3   4 9.02094 35.0808   1
 -18  -3  -4-44.7477 38.7550   1
 -18   3  -4 8.63037 36.7652   1
  19   3   4 149.156 45.0241   1
  19  -3   4 227.427 53.1479   1
 -19  -3  -4 148.875 42.2830   1
 -19   3  -4 207.060 52.6583   1
  20   3   4-17.5473 34.1389   1
  20  -3   4 54.3710 39.2585   1
 -20  -3  -4 8.59371 37.2323   1
 -20   3  -4 51.8736 36.8484   1
  21  -3   4 35.9628 43.1152   1
 -21  -3  -4-8.28063 39.1859   1
 -21   3  -4 34.3641 41.1994   1
  22   3   4 76.5907 46.1490   1
  22  -3   4 123.054 51.4197   1
 -22   3  -4 127.796 48.9689   1
  23   3   4 50.5267 42.9711   1
 -23  -3  -4 8.28592 40.7821   1
  24  -3   4 33.3362 40.4792   1
 -24   3  -4-24.4355 42.0212   1
  26   4  -4 52.9709 46.1832   1
 -26  -4   4 88.5337 49.2884   1
  25   4  -4 26.2290 39.6526   1
 -25  -4   4-9.38416 46.7359   1
  24   4  -4-9.19041 33.5328   1
 -24  -4   4-18.4509 44.2353   1
  23   4  -4 27.3868 40.7991   1
  23  -4  -4-9.17177 37.0797   1
 -23  -4   4 54.5809 45.8628   1
 -23   4   4 8.98987 41.3768   1
  22   4  -4 18.3034 44.4529   1
  22  -4  -4-9.05906 37.2854   1
 -22  -4   4-35.7176 43.9257   1
 -22   4   4-8.84176 41.8320   1
  21  -4  -4 151.994 49.2999   1
 -21   4   4 172.660 49.0446   1
  20   4  -4 18.9566 41.7473   1
  20  -4  -4 87.2397 43.4902   1
 -20  -4   4 41.6805 39.4860   1
 -20   4   4 16.6995 36.2106   1
  19   4  -4 912.115 89.4550   1
 -19  -4   4 787.015 82.2049   1
  18   4  -4 453.228 66.9090   1
  18  -4  -4 615.923 69.2878   1
 -18  -4   4 526.551 67.8123   1
 -18   4   4 610.802 67.9264   1
  17   4  -4 177.446 41.9084   1
  17  -4  -4 139.213 43.2813   1
 -17  -4   4 120.822 42.7812   1
 -17   4   4 236.036 47.6360   1
  16   4  -4 1498.99 118.733   1
 -16  -4   4 1466.79 119.302   1
 -16   4   4 1621.80 115.994   1
  16  -4  -4 1730.31 120.077   1
 -15  -4   4 22.7648 34.9858   1
 -15   4   4 32.8937 28.5744   1
  15  -4  -4 55.1832 31.3607   1
  15   4  -4 81.8704 38.8946   1
 -14  -4   4 3283.86 193.113   1
 -14   4   4 3391.30 188.161   1
  13   4  -4 4580.78 288.258   1
 -13   4   4 5130.26 285.150   1
  13  -4  -4 5592.88 288.550   1
 -13  -4   4 5576.16 295.394   1
  12   4  -4-6.45489 27.0361   1
  12  -4  -4 26.8822 22.1278   1
 -12   4   4-26.2849 23.1299   1
 -12  -4   4-6.38897 24.8462   1
  11  -4  -4 3874.98 230.820   1
 -11   4   4 4167.86 231.023   1
  11   4  -4 4527.07 242.874   1
 -11  -4   4 4344.25 239.469   1
  10  -4  -4 10094.6 479.545   1
 -10   4   4 8863.97 479.124   1
 -10  -4   4 10072.0 489.401   1
  10   4  -4 8573.30 486.744   1
   9  -4  -4 793.966 62.0673   1
  -9  -4   4 826.708 71.0039   1
   9   4  -4 981.410 74.5520   1
  -8  -4   4 4389.76 250.145   1
   8   4  -4 4756.12 252.821   1
  -7   4   4 382.841 36.8614   1
  -7  -4   4 468.296 45.6947   1
   7   4  -4 481.398 48.4385   1
  -6  -4   4 15702.1 854.302   1
   6  -4  -4 17315.1 845.566   1
  -6   4   4 18528.2 846.547   1
   6   4  -4 16909.0 854.219   1
  -5   4   4 40864.8 1882.63   1
   5   4  -4 39161.2 1891.98   1
  -5  -4   4 37216.8 1891.29   1
   5  -4  -4 37919.3 1882.36   1
  -4   4   4 20338.0 972.709   1
   4   4  -4 18788.7 979.883   1
  -4  -4   4 20215.8 982.588   1
   4  -4  -4 20195.5 971.766   1
   3   4  -4 18381.4 925.054   1
  -3   4   4 18544.7 915.222   1
   3  -4  -4 19306.9 916.933   1
  -3  -4   4 18861.3 927.010   1
   2   4  -4 98939.0 4594.75   1
  -2   4   4 95138.4 4585.32   1
   2  -4  -4 94490.5 4585.64   1
  -2  -4   4 93107.4 4593.23   1
   1   4  -4 9675.16 471.957   1
  -1  -4   4 8967.59 471.021   1
  -1   4   4 9323.89 465.448   1
   1  -4  -4 9314.00 464.550   1
   0  -4   4 67677.2 3117.24   1
   0   4  -4 64621.7 3115.18   1
   0  -4  -4 64630.5 3110.08   1
   0   4   4 61398.3 3111.60   1
   1  -4   4 5863.41 306.162   1
  -1   4  -4 5763.96 305.083   1
   2  -4   4 3304.26 177.326   1
  -2   4  -4 3313.60 175.941   1
  -2  -4  -4 3031.33 172.704   1
   2   4   4 2727.53 169.739   1
   3  -4   4 32953.9 1738.14   1
  -3   4  -4 38893.3 1741.38   1
  -3  -4  -4 33881.8 1737.53   1
   3   4   4 37173.2 1739.48   1
   4  -4   4 98098.2 4788.03   1
  -4   4  -4 96438.1 4789.94   1
  -4  -4  -4 99800.8 4788.18   1
   4   4   4 102139. 4788.50   1
  -5   4  -4 20419.9 1024.30   1
   5  -4   4 21044.8 1025.95   1
   5   4   4 20092.8 1023.48   1
  -5  -4  -4 20991.3 1025.12   1
  -6   4  -4 3908.90 225.243   1
   6  -4   4 3908.84 226.047   1
   6   4   4 3660.95 225.497   1
  -7   4  -4-36.3818 30.5665   1
   7   4   4-12.4687 30.2840   1
  -7  -4  -4 38.1131 30.0547   1
   7  -4   4-18.8685 28.5267   1
   8  -4   4 11201.0 603.917   1
   8   4   4 12087.4 605.311   1
  -8  -4  -4 10960.3 603.806   1
  -8   4  -4 12721.0 606.227   1
  -9   4  -4 81.9905 29.8625   1
   9  -4   4 90.6615 29.9827   1
  -9  -4  -4 35.4540 36.3891   1
   9   4   4 118.431 34.0777   1
 -10   4  -4 450.526 59.0764   1
  10  -4   4 671.688 68.4952   1
 -10  -4  -4 536.460 62.0670   1
  10   4   4 654.859 70.5231   1
 -11   4  -4 820.211 79.4007   1
  11  -4   4 942.254 83.8147   1
 -11  -4  -4 906.763 82.8173   1
  11   4   4 948.525 86.9932   1
 -12   4  -4 23.0851 35.4177   1
  12  -4   4-8.04083 33.6891   1
 -12  -4  -4 14.9113 26.5873   1
  12   4   4 44.2690 33.7462   1
 -13  -4  -4 2451.49 169.280   1
  13   4   4 2674.52 174.448   1
 -14   4  -4 718.136 76.5220   1
  14  -4   4 1040.25 90.4149   1
 -14  -4  -4 966.149 89.5971   1
  14   4   4 756.401 84.6352   1
 -15   4  -4 125.101 44.6042   1
  15  -4   4 226.596 51.6632   1
 -15  -4  -4 204.760 52.3257   1
  15   4   4 271.691 54.5607   1
 -16   4  -4 972.661 94.7558   1
  16  -4   4 1104.06 97.6732   1
 -17   4  -4-8.63437 38.0449   1
  17  -4   4 44.5397 41.6210   1
 -17  -4  -4 133.245 49.3824   1
  17   4   4 17.6972 36.4754   1
  18  -4   4 624.886 82.5095   1
  18   4   4 801.410 85.4875   1
 -18   4  -4 870.816 86.9094   1
 -18  -4  -4 765.041 83.6416   1
 -19   4  -4 26.1749 35.9286   1
  19  -4   4 35.6154 38.5764   1
  19   4   4 17.1712 35.3553   1
 -20   4  -4 34.7822 40.0208   1
  20  -4   4 26.6490 38.4772   1
 -20  -4  -4 52.6360 44.7504   1
  20   4   4-43.5596 45.4620   1
 -21   4  -4-51.5324 46.7603   1
  21  -4   4 35.3255 45.0416   1
 -21  -4  -4 17.1372 39.9866   1
  21   4   4-17.1357 29.0477   1
 -22   4  -4 16.8828 44.5455   1
  22  -4   4-26.1484 41.2538   1
 -22  -4  -4-32.6915 41.2134   1
  22   4   4-59.6988 43.5131   1
 -23   4  -4-8.20600 32.5433   1
  23  -4   4-8.55671 32.6029   1
 -23  -4  -4-7.91557 31.3916   1
  23   4   4 41.6450 39.9326   1
 -26  -5   4-27.2895 44.1838   1
  26   5  -4 8.68034 35.0819   1
 -24  -5   4 36.0596 45.9812   1
  24   5  -4-9.09423 43.0287   1
 -23   5   4-35.1744 36.8691   1
 -22   5   4 104.259 46.3193   1
  22  -5  -4 169.387 49.4865   1
 -22  -5   4 125.119 52.9054   1
  22   5  -4 168.192 51.3124   1
 -21   5   4 332.678 57.5591   1
  21  -5  -4 300.044 53.5729   1
 -21  -5   4 299.605 55.8825   1
  21   5  -4 345.269 65.0758   1
 -20   5   4-8.30199 39.8177   1
  20  -5  -4 17.1769 37.8015   1
 -20  -5   4 68.2133 43.5001   1
  20   5  -4 9.40824 42.6805   1
 -19  -5   4 832.074 85.3366   1
  19   5  -4 893.181 88.9074   1
 -18   5   4 23.2515 33.0494   1
  18   5  -4 49.6396 39.1675   1
 -18  -5   4 8.59860 39.5917   1
  18  -5  -4 40.4099 37.7434   1
  17  -5  -4 2340.32 156.568   1
 -17  -5   4 2481.85 162.416   1
 -17   5   4 2247.60 153.387   1
  17   5  -4 2109.05 153.165   1
 -16   5   4 583.526 65.8774   1
  16   5  -4 714.118 71.9949   1
  16  -5  -4 523.631 64.5686   1
 -15   5   4 725.180 69.3477   1
  15  -5  -4 726.121 70.0061   1
  15   5  -4 731.719 74.0265   1
 -15  -5   4 654.311 70.1313   1
 -14  -5   4-29.8370 36.6937   1
  14   5  -4 14.8952 32.7689   1
  13   5  -4 85.8696 37.0057   1
 -13   5   4 123.523 31.6266   1
  13  -5  -4 119.257 30.6732   1
 -13  -5   4 182.362 39.4359   1
  12  -5  -4 1693.52 116.330   1
 -12  -5   4 1947.47 126.428   1
 -12   5   4 1727.96 116.250   1
  12   5  -4 1652.56 123.071   1
  11  -5  -4 6631.32 349.861   1
 -11   5   4 6598.89 349.422   1
  10  -5  -4 7701.74 420.727   1
 -10  -5   4 7844.43 428.295   1
  10   5  -4 8578.76 431.684   1
 -10   5   4 8542.94 421.607   1
   9  -5  -4 33212.7 1567.21   1
  -9  -5   4 32390.6 1575.47   1
   9   5  -4 31621.2 1575.41   1
  -9   5   4 31114.9 1563.63   1
   8   5  -4 1198.64 93.8336   1
  -8  -5   4 1360.18 96.2155   1
   8  -5  -4 1415.15 88.8852   1
   7   5  -4 20111.9 1030.83   1
  -7  -5   4 21483.4 1031.07   1
  -6  -5   4 29069.7 1462.57   1
   6   5  -4 31003.5 1463.68   1
  -6   5   4 29586.3 1453.35   1
  -5  -5   4 1997.08 122.583   1
   5   5  -4 2272.96 125.077   1
  -5   5   4 1927.99 115.158   1
   5  -5  -4 1794.01 112.902   1
  -4  -5   4 18883.0 920.578   1
   4   5  -4 17084.2 916.800   1
  -4   5   4 19704.3 911.978   1
   4  -5  -4 18469.5 910.805   1
   3  -5  -4 123109. 6232.15   1
  -3   5   4 133437. 6231.79   1
   3   5  -4 131051. 6241.11   1
  -3  -5   4 131494. 6241.45   1
   2  -5  -4 6194.69 308.514   1
  -2   5   4 6279.73 308.410   1
   2   5  -4 5520.98 314.083   1
  -2  -5   4 5817.31 314.988   1
   1   5  -4 107.294 30.8271   1
  -1  -5   4 173.793 34.7509   1
   0  -5   4 294.205 39.3538   1
   0   5  -4 283.670 39.5926   1
   0  -5  -4 257.688 32.4354   1
   0   5   4 157.408 27.8970   1
   1  -5   4 13475.5 659.110   1
  -1   5  -4 12955.4 656.807   1
  -1  -5  -4 13349.7 654.019   1
   1   5   4 12596.5 653.315   1
   2  -5   4 10.3128 25.6894   1
  -2   5  -4 34.5273 27.6730   1
  -2  -5  -4 18.4398 19.3216   1
   2   5   4 4.57097 18.8256   1
   3  -5   4 48068.7 2246.50   1
  -3   5  -4 42614.1 2243.71   1
  -3  -5  -4 47790.7 2244.29   1
   3   5   4 46073.2 2242.40   1
   4  -5   4 157.176 33.2343   1
  -4   5  -4 119.318 28.0076   1
  -4  -5  -4 112.173 31.6801   1
   4   5   4 122.010 33.4097   1
   5  -5   4 2500.19 154.771   1
  -5   5  -4 2330.30 152.821   1
  -5  -5  -4 2562.23 155.651   1
   5   5   4 2698.90 157.138   1
  -6   5  -4 1149.61 90.9700   1
   6  -5   4 1133.19 90.6414   1
  -6  -5  -4 1260.85 92.1740   1
   6   5   4 947.633 87.4780   1
  -8   5  -4 106.485 37.8675   1
   8   5   4 69.4030 27.7754   1
  -8  -5  -4 77.5421 29.2501   1
   8  -5   4 67.4585 33.8012   1
   9  -5   4 6961.08 372.477   1
   9   5   4 7124.15 375.007   1
  -9   5  -4 6108.78 366.561   1
  -9  -5  -4 7218.98 374.468   1
  10  -5   4 1902.69 138.309   1
  10   5   4 2165.70 143.510   1
 -10   5  -4 2265.97 144.469   1
 -10  -5  -4 1964.51 141.076   1
  11  -5   4 1187.38 97.5008   1
  11   5   4 1325.75 101.477   1
 -11  -5  -4 1006.37 96.0305   1
 -11   5  -4 991.356 93.6539   1
  12  -5   4 3472.43 218.666   1
 -12   5  -4 3691.62 219.643   1
 -13   5  -4 87.4248 42.1963   1
  13   5   4 97.9076 35.6211   1
  13  -5   4 107.782 41.5656   1
 -13  -5  -4 104.832 35.2464   1
  14  -5   4 1095.21 99.0061   1
  14   5   4 1188.84 107.251   1
 -14   5  -4 1105.05 98.8070   1
 -14  -5  -4 1123.26 97.0098   1
  15  -5   4 1480.60 126.179   1
 -15   5  -4 1920.07 134.778   1
  15   5   4 1958.25 139.545   1
 -15  -5  -4 1735.26 132.039   1
  16   5   4 62.4411 38.0901   1
  16  -5   4 43.9447 41.6625   1
 -16  -5  -4 52.2570 35.2960   1
 -16   5  -4 59.3427 38.5357   1
  17   5   4 17.9671 39.5506   1
  17  -5   4 53.3264 41.4997   1
 -17  -5  -4 61.5944 43.8440   1
 -17   5  -4-8.52478 38.1146   1
  18   5   4 8.93835 41.7183   1
  18  -5   4-8.93963 42.8672   1
 -18  -5  -4 53.4167 39.7840   1
 -18   5  -4 8.57342 40.5674   1
  19   5   4-8.92517 39.8872   1
 -19  -5  -4-27.1084 32.9768   1
  20   5   4 69.7706 41.9876   1
  20  -5   4 87.1267 41.9463   1
 -20  -5  -4 108.311 51.7269   1
 -20   5  -4 59.4436 40.3556   1
  21   5   4 8.40742 32.6948   1
 -21  -5  -4-17.8565 39.8904   1
  22  -5   4-8.45731 32.8890   1
 -22   5  -4 16.5136 35.7552   1
  23   5   4 65.7619 43.3632   1
 -23  -5  -4-24.1451 40.0831   1
  23  -5   4-24.9592 43.4083   1
  25   6  -4 17.9063 34.8178   1
 -25  -6   4-8.85635 39.5698   1
  24   6  -4 81.7761 43.0396   1
 -24  -6   4 8.85665 46.2580   1
  23   6  -4-9.33714 42.9721   1
 -23  -6   4-26.7903 46.0797   1
  22   6  -4 10.1995 44.1694   1
 -22  -6   4 8.17713 36.5367   1
  21   6  -4 189.868 49.7803   1
  21  -6  -4 379.633 60.2517   1
 -21  -6   4 313.369 55.0464   1
 -21   6   4 279.447 52.6466   1
  20   6  -4 619.971 72.7686   1
  20  -6  -4 593.961 72.5476   1
 -20  -6   4 733.823 77.4257   1
 -20   6   4 502.355 67.1588   1
  19   6  -4 247.868 50.6934   1
 -19   6   4 115.607 41.2771   1
  19  -6  -4 166.972 42.2090   1
 -19  -6   4 310.905 58.2118   1
  18   6  -4 59.3822 42.8086   1
 -18  -6   4 34.7103 39.9811   1
  18  -6  -4 64.4580 35.5091   1
 -18   6   4 15.9332 31.6613   1
  17   6  -4 33.3679 38.9281   1
  17  -6  -4-7.72594 33.9914   1
 -17  -6   4-8.61723 36.7089   1
 -17   6   4-7.69435 33.3193   1
  16  -6  -4 1760.58 127.525   1
 -16   6   4 1777.93 127.407   1
  15  -6  -4 776.426 73.3799   1
 -15   6   4 754.149 74.0873   1
 -15  -6   4 807.490 81.7690   1
  14  -6  -4 66.7561 33.2480   1
 -14   6   4-32.7210 27.4131   1
  14   6  -4 7.73662 30.6852   1
 -14  -6   4 7.65665 32.0719   1
  13  -6  -4 11320.7 616.775   1
 -13   6   4 11745.3 616.873   1
  13   6  -4 13086.3 631.774   1
 -13  -6   4 12487.0 627.588   1
  12  -6  -4-5.92153 23.0284   1
 -12   6   4 5.78709 24.2392   1
  12   6  -4-21.2074 23.9663   1
 -12  -6   4 14.3523 29.0019   1
  11  -6  -4 1364.46 94.4096   1
 -11   6   4 1498.45 95.5506   1
  11   6  -4 1083.62 95.2146   1
 -11  -6   4 1195.58 98.0253   1
 -10   6   4 268.975 40.8152   1
  10  -6  -4 364.087 44.6371   1
  -9  -6   4 24.6130 27.5013   1
   9  -6  -4 24.7361 22.4475   1
   9   6  -4 25.4057 29.6479   1
  -9   6   4-4.73342 23.2947   1
   8   6  -4 556.747 59.2010   1
  -8  -6   4 711.486 65.5510   1
  -8   6   4 628.896 55.5866   1
   8  -6  -4 668.737 57.7088   1
   7  -6  -4 3690.42 198.984   1
   7   6  -4 3513.71 206.982   1
  -7  -6   4 3466.48 205.312   1
   6  -6  -4 772.086 60.9445   1
   6   6  -4 753.887 69.6593   1
  -6   6   4 888.494 63.2615   1
  -6  -6   4 868.627 72.0176   1
   5   6  -4 2011.62 123.107   1
  -5   6   4 1848.87 116.222   1
  -5  -6   4 1907.80 122.703   1
   4   6  -4 7873.02 430.699   1
  -4   6   4 8272.98 425.361   1
   4  -6  -4 9003.72 428.054   1
  -4  -6   4 8276.05 434.042   1
   3   6  -4 95760.0 5198.10   1
  -3   6   4 109540. 5189.91   1
  -3  -6   4 112604. 5200.05   1
   3  -6  -4 111537. 5191.53   1
  -2  -6   4 44007.3 1983.26   1
  -2   6   4 39450.5 1974.72   1
   2   6  -4 38467.4 1981.72   1
   2  -6  -4 41042.8 1975.42   1
  -1  -6   4 25101.3 1279.41   1
  -1   6   4 25936.1 1275.02   1
   1   6  -4 26905.0 1283.24   1
   1  -6  -4 26219.4 1274.61   1
   0  -6   4 13313.1 658.753   1
   0  -6  -4 12669.0 652.712   1
   0   6   4 12913.2 653.746   1
   0   6  -4 13343.5 658.743   1
  -1  -6  -4 246.819 34.9971   1
   1  -6   4 288.608 38.9945   1
  -1   6  -4 270.021 37.8166   1
   1   6   4 300.563 37.9733   1
   2  -6   4 10570.3 513.884   1
  -2  -6  -4 10324.9 508.915   1
   2   6   4 10290.6 508.985   1
   3  -6   4 40796.3 1930.23   1
  -3   6  -4 41528.2 1929.37   1
  -3  -6  -4 41428.4 1928.17   1
   3   6   4 34599.7 1924.16   1
   4  -6   4 6128.64 328.537   1
  -4   6  -4 6060.97 326.910   1
  -4  -6  -4 5966.39 326.262   1
   4   6   4 6024.46 325.466   1
   5  -6   4 2628.83 176.424   1
  -5   6  -4 2848.64 175.989   1
  -5  -6  -4 2900.20 176.597   1
   5   6   4 3198.85 180.090   1
  -7   6  -4 3655.85 207.104   1
   7  -6   4 3059.76 205.322   1
   7   6   4 3438.44 206.554   1
  -7  -6  -4 3604.83 207.404   1
  -8   6  -4 1902.84 125.529   1
   8  -6   4 1559.02 119.813   1
   8   6   4 1722.81 121.644   1
  -8  -6  -4 1517.20 117.248   1
   9  -6   4 777.507 75.4228   1
  -9   6  -4 718.514 72.3285   1
  -9  -6  -4 740.355 71.7687   1
   9   6   4 525.819 65.4920   1
 -10   6  -4 4987.98 307.857   1
  10  -6   4 5553.85 311.544   1
  10   6   4 5582.65 312.395   1
 -10  -6  -4 5982.53 316.094   1
  11  -6   4 849.829 78.6365   1
  11   6   4 601.864 70.0301   1
 -11  -6  -4 624.994 69.9892   1
 -11   6  -4 698.784 73.8143   1
 -12  -6  -4-24.9148 40.8534   1
  12   6   4 40.3236 38.6676   1
 -13   6  -4 89.3450 36.8260   1
  13  -6   4 197.985 44.8905   1
 -13  -6  -4 183.036 42.4009   1
  13   6   4 78.1553 35.0038   1
  14  -6   4 529.412 63.9746   1
 -14  -6  -4 481.296 64.9154   1
  14   6   4 635.431 72.7798   1
  15   6   4 768.200 89.5410   1
 -15   6  -4 987.022 88.2337   1
 -15  -6  -4 708.632 80.9907   1
  16   6   4 3150.37 199.759   1
  16  -6   4 2935.54 195.130   1
 -16  -6  -4 2802.39 191.763   1
  17  -6   4 942.905 95.4565   1
  17   6   4 1100.45 100.465   1
 -17  -6  -4 966.950 97.3975   1
 -17   6  -4 991.026 95.0069   1
 -18   6  -4 198.981 49.3389   1
  18  -6   4 175.341 46.1063   1
 -19   6  -4 121.175 45.9111   1
  19  -6   4 131.808 49.5181   1
 -19  -6  -4 131.973 45.1300   1
  19   6   4 26.6957 41.2277   1
 -20   6  -4-17.1563 45.7503   1
  20  -6   4-26.2073 40.7786   1
 -21   6  -4 17.0746 44.5450   1
  21  -6   4-8.62856 40.8240   1
 -21  -6  -4 26.2601 43.5953   1
  21   6   4 8.53244 44.5195   1
 -22   6  -4 16.9040 38.3363   1
  22  -6   4-8.48102 39.0292   1
 -22  -6  -4-8.88503 47.8812   1
  22   6   4 47.7968 40.6335   1
 -23   6  -4 24.9643 42.4631   1
  23  -6   4 33.1283 38.1338   1
  26   7  -4-8.67395 35.7022   1
 -26  -7   4 34.3279 40.6045   1
  25   7  -4 44.4020 42.6773   1
 -25  -7   4 77.9206 49.1097   1
  23   7  -4 10.1338 41.7108   1
 -23  -7   4 16.2509 33.4471   1
 -22   7   4 53.3460 34.6696   1
 -21  -7   4-8.82444 32.9157   1
 -21   7   4 34.9330 36.5785   1
  21  -7  -4 18.0231 39.0239   1
  21   7  -4-9.20978 33.5979   1
 -20  -7   4 90.4397 43.1210   1
 -20   7   4 110.952 46.3007   1
  20  -7  -4 114.487 42.0074   1
  20   7  -4 130.537 43.1417   1
 -19   7   4 1145.43 96.2973   1
  19  -7  -4 847.908 89.6679   1
 -18  -7   4 1998.38 144.749   1
  18   7  -4 1848.21 139.613   1
 -17  -7   4 1168.59 102.319   1
  17  -7  -4 1066.81 96.2766   1
 -17   7   4 1205.16 99.0862   1
  17   7  -4 1086.41 99.3405   1
  16  -7  -4 645.310 74.8912   1
 -16  -7   4 809.136 80.9533   1
  16   7  -4 663.762 75.5541   1
 -16   7   4 741.361 74.7778   1
 -15   7   4 560.989 66.4361   1
  15  -7  -4 583.804 67.7113   1
  14  -7  -4 56.8201 30.8423   1
 -14   7   4 27.3691 27.7475   1
  14   7  -4 48.8828 33.6083   1
 -14  -7   4 63.3772 33.2603   1
  13   7  -4 866.080 84.6962   1
 -13  -7   4 1207.42 97.3868   1
  12  -7  -4 8464.38 460.464   1
 -12   7   4 9634.06 462.935   1
  12   7  -4 8220.68 464.610   1
 -12  -7   4 8819.17 468.752   1
  11  -7  -4 1014.51 83.5649   1
 -11   7   4 1046.99 82.2624   1
 -11  -7   4 974.054 87.4742   1
  11   7  -4 1088.39 89.9455   1
 -10  -7   4 34.4843 29.4451   1
  10  -7  -4 40.5676 25.1720   1
 -10   7   4 39.1478 29.5652   1
  10   7  -4 49.4791 32.1152   1
   9   7  -4 670.533 65.4783   1
   9  -7  -4 560.984 57.7121   1
  -9   7   4 634.983 56.6517   1
  -9  -7   4 582.240 62.2841   1
  -8   7   4 13634.0 660.077   1
   8  -7  -4 12522.3 657.055   1
   7   7  -4 966.045 85.4740   1
  -7  -7   4 968.511 81.9824   1
   7  -7  -4 879.363 74.6978   1
  -6   7   4 4744.46 243.949   1
   6   7  -4 4327.30 247.874   1
  -6  -7   4 4637.05 251.122   1
   6  -7  -4 4081.37 239.359   1
   5   7  -4 1214.48 97.3570   1
  -5  -7   4 1505.92 102.992   1
   5  -7  -4 1310.98 91.8810   1
  -4   7   4 14229.4 651.618   1
  -4  -7   4 13331.3 658.366   1
   4  -7  -4 13132.2 651.282   1
  -3   7   4 7546.29 401.272   1
   3   7  -4 8647.96 412.237   1
  -3  -7   4 7708.90 411.204   1
   3  -7  -4 7522.27 402.043   1
   2   7  -4 22409.6 1053.59   1
  -2   7   4 21176.7 1045.46   1
   2  -7  -4 19763.5 1043.71   1
  -2  -7   4 21794.5 1052.25   1
   1   7  -4 1831.69 120.699   1
  -1   7   4 1783.29 114.813   1
   1  -7  -4 1853.67 115.702   1
  -1  -7   4 1715.86 119.167   1
   0   7  -4 416.940 48.5836   1
   0   7   4 419.954 46.2888   1
   0  -7  -4 368.273 45.0085   1
   0  -7   4 451.578 49.7319   1
  -1   7  -4 651.049 66.1579   1
   1  -7   4 817.119 70.2639   1
   1   7   4 710.755 65.1126   1
   2  -7   4 25456.8 1240.07   1
  -2   7  -4 23950.2 1236.44   1
   2   7   4 26834.5 1239.31   1
  -2  -7  -4 24031.9 1234.46   1
   3  -7   4 9513.45 506.138   1
  -3   7  -4 9829.87 505.639   1
   3   7   4 9741.93 504.169   1
  -3  -7  -4 9730.17 503.091   1
   4   7   4 1186.76 93.1601   1
  -4  -7  -4 1271.77 95.7555   1
  -5   7  -4 9586.03 487.252   1
   5  -7   4 8809.84 482.987   1
   6  -7   4 7564.99 404.914   1
  -6   7  -4 7171.13 398.732   1
   6   7   4 7801.02 403.250   1
  -6  -7  -4 7347.24 399.803   1
   7  -7   4 29.0571 34.3838   1
  -7   7  -4 41.6813 32.8831   1
   7   7   4 7.24325 24.5800   1
  -7  -7  -4 21.2786 28.6854   1
   8  -7   4 5515.73 322.296   1
  -8   7  -4 6035.01 325.282   1
  -8  -7  -4 6036.52 325.123   1
   8   7   4 5631.35 323.081   1
   9  -7   4 494.526 66.1029   1
  -9   7  -4 432.575 61.7812   1
  -9  -7  -4 595.760 67.6209   1
   9   7   4 451.765 60.2978   1
  10  -7   4 101.464 39.9696   1
 -10  -7  -4 63.6609 32.9487   1
  10   7   4 64.5945 32.8309   1
 -10   7  -4 83.8329 37.6624   1
 -11  -7  -4 592.785 71.4302   1
  11   7   4 725.561 72.3424   1
  12  -7   4 2878.04 191.496   1
  12   7   4 2684.74 187.865   1
 -12  -7  -4 3406.11 196.989   1
 -12   7  -4 2933.93 189.438   1
  13  -7   4 1925.60 143.671   1
 -13  -7  -4 2293.18 153.794   1
  13   7   4 2142.57 148.706   1
 -13   7  -4 1970.25 143.918   1
 -14   7  -4 16.8387 28.5436   1
 -14  -7  -4-25.7652 35.3461   1
  14   7   4-8.82777 26.5921   1
  15  -7   4 378.332 62.0157   1
 -15  -7  -4 338.830 59.2522   1
  15   7   4 221.237 54.2929   1
 -16   7  -4 442.583 60.2312   1
  16  -7   4 217.234 49.0231   1
 -16  -7  -4 519.864 63.5989   1
  16   7   4 278.363 62.2029   1
 -17   7  -4-8.73180 36.5723   1
  17  -7   4-8.74455 36.6256   1
 -17  -7  -4 42.1151 34.6655   1
  17   7   4-19.1604 43.4472   1
 -18  -7  -4 52.5734 43.6991   1
  18   7   4 45.3426 41.1927   1
 -19   7  -4 95.9712 48.7637   1
  19  -7   4 61.1359 41.1177   1
 -19  -7  -4 156.024 44.5412   1
  19   7   4 133.560 52.1076   1
 -20   7  -4 8.61379 39.6342   1
  20  -7   4 8.70524 35.8263   1
 -20  -7  -4-8.63969 41.4221   1
  20   7   4-8.73558 42.4293   1
 -21  -7  -4 17.1378 43.7024   1
 -21   7  -4-25.4364 49.3485   1
  21  -7   4-25.9364 40.3448   1
  21   7   4 17.0143 40.2470   1
 -22  -7  -4 84.1347 47.2246   1
 -22   7  -4 41.4866 46.1244   1
  22   7   4 33.2929 38.3440   1
  22  -7   4-8.51010 40.3049   1
 -26  -8   4 16.6909 35.0202   1
  26   8  -4 77.1089 38.3400   1
 -24  -8   4 40.7978 46.2262   1
  24   8  -4 19.8532 46.3482   1
 -23  -8   4 308.473 59.6851   1
  23   8  -4 85.0860 49.2225   1
 -22  -8   4 8.74576 41.9306   1
  22   8  -4-9.29056 43.3546   1
  20  -8  -4 90.9677 40.9242   1
 -20  -8   4 117.158 48.2908   1
 -20   8   4 43.8247 36.3885   1
  20   8  -4 149.825 48.7048   1
  19  -8  -4 17.7502 38.4371   1
 -19  -8   4-45.1811 37.1935   1
  19   8  -4 17.6448 34.9930   1
 -18   8   4 257.014 50.3796   1
  18  -8  -4 285.852 54.1918   1
  17   8  -4 1433.15 121.656   1
  17  -8  -4 1458.28 119.417   1
 -17   8   4 1707.27 122.406   1
  16  -8  -4 744.034 79.1678   1
 -16   8   4 616.836 71.8028   1
 -16  -8   4 792.665 82.1263   1
  15  -8  -4 1158.05 100.233   1
 -15   8   4 1102.72 96.5846   1
  15   8  -4 1196.58 103.353   1
 -15  -8   4 1306.14 105.851   1
 -14   8   4 1433.97 112.993   1
  14  -8  -4 1600.63 116.901   1
  13  -8  -4 6397.48 367.486   1
 -13   8   4 7171.50 370.472   1
  13   8  -4 6510.43 372.519   1
 -13  -8   4 6990.94 375.290   1
  12   8  -4 234.793 48.5775   1
 -12  -8   4 315.693 52.3053   1
  11  -8  -4 362.798 47.8570   1
 -11   8   4 226.468 40.8224   1
 -11  -8   4 233.942 51.0317   1
  11   8  -4 223.610 50.3190   1
 -10  -8   4 36.2839 34.3556   1
  10  -8  -4 12.5545 23.4500   1
  10   8  -4 37.3755 33.9248   1
 -10   8   4 30.2218 26.2064   1
  -9  -8   4 1819.80 127.461   1
   9   8  -4 1966.90 131.054   1
  -9   8   4 1888.44 123.082   1
   9  -8  -4 1702.30 119.776   1
  -8   8   4 66.0830 26.9335   1
   8   8  -4 77.0374 33.7254   1
  -8  -8   4 68.2522 32.0064   1
   8  -8  -4 56.6204 27.6819   1
  -7   8   4 33168.6 1576.25   1
   7   8  -4 33595.3 1585.34   1
  -7  -8   4 28716.1 1580.95   1
   7  -8  -4 32786.9 1574.94   1
  -6   8   4 297.686 40.5617   1
   6   8  -4 395.545 51.7785   1
  -6  -8   4 253.054 42.0908   1
   6  -8  -4 384.801 43.5388   1
  -5   8   4 81.6928 28.3892   1
   5  -8  -4 93.3678 29.3906   1
   4   8  -4 609.749 61.4093   1
  -4  -8   4 646.987 64.8258   1
   4  -8  -4 725.974 61.2623   1
   3   8  -4 35540.6 1779.03   1
  -3   8   4 34288.8 1771.17   1
  -3  -8   4 38030.0 1783.31   1
   3  -8  -4 37770.1 1774.73   1
   2   8  -4 5589.44 290.401   1
  -2   8   4 4927.44 281.704   1
  -2  -8   4 5233.42 288.971   1
   1   8  -4 21356.2 984.988   1
  -1   8   4 18672.5 973.925   1
   1  -8  -4 18415.4 977.668   1
  -1  -8   4 20586.9 982.434   1
   0   8  -4 203.484 40.4358   1
   0  -8  -4 133.677 31.3608   1
   0   8   4 118.587 28.5793   1
   0  -8   4 132.437 36.3358   1
   1   8   4 30216.6 1469.09   1
  -1  -8  -4 29470.1 1468.00   1
   2   8   4 10010.3 492.266   1
  -2  -8  -4 8868.08 486.777   1
   3  -8   4 11223.2 559.789   1
  -3   8  -4 11183.7 557.923   1
   3   8   4 10498.1 554.853   1
  -3  -8  -4 10101.5 552.855   1
   4  -8   4 29625.5 1450.20   1
  -4   8  -4 30686.7 1449.57   1
   4   8   4 29084.9 1447.84   1
  -4  -8  -4 27819.8 1446.31   1
   5  -8   4 892.485 86.6328   1
  -5   8  -4 1172.50 92.1060   1
   5   8   4 1178.36 91.2829   1
  -5  -8  -4 969.882 87.7682   1
   6  -8   4 284.736 48.2295   1
  -6   8  -4 381.201 51.5870   1
   6   8   4 230.226 49.1136   1
  -6  -8  -4 342.752 52.2459   1
   7  -8   4 24773.2 1234.16   1
  -7   8  -4 23362.0 1229.91   1
   7   8   4 26128.3 1240.23   1
  -7  -8  -4 24909.4 1234.02   1
   8  -8   4 163.070 42.3026   1
  -8   8  -4 170.947 39.7355   1
  -8  -8  -4 145.149 38.5653   1
   8   8   4 265.073 48.9032   1
   9   8   4 3220.88 200.711   1
  -9  -8  -4 3255.61 201.820   1
  -9   8  -4 2906.97 194.689   1
   9  -8   4 3391.34 202.519   1
 -10  -8  -4 835.210 82.4493   1
  10   8   4 857.305 82.8691   1
  11  -8   4 628.344 74.9707   1
 -11   8  -4 799.186 79.4818   1
 -11  -8  -4 676.024 73.6014   1
  11   8   4 601.254 71.8068   1
  12   8   4 983.207 93.1365   1
  12  -8   4 1065.10 97.8372   1
 -12  -8  -4 1145.78 98.4578   1
 -12   8  -4 1193.79 100.912   1
 -13   8  -4 503.757 66.6128   1
 -13  -8  -4 533.056 68.2974   1
  13   8   4 495.658 66.9861   1
  14  -8   4 1130.03 103.259   1
  15   8   4-8.95944 34.8414   1
 -15  -8  -4-8.71651 31.7979   1
 -15   8  -4 25.6978 41.0686   1
  15  -8   4-8.76713 40.3399   1
  16   8   4 9.28600 37.5278   1
 -16  -8  -4-8.75185 37.2823   1
 -16   8  -4 17.2050 38.4346   1
  16  -8   4-17.6145 32.8509   1
  17   8   4 503.215 72.4921   1
 -17   8  -4 457.523 68.0580   1
  17  -8   4 601.221 74.0979   1
  18   8   4-19.0148 49.0540   1
 -18  -8  -4-8.35897 37.3533   1
 -18   8  -4 51.7732 47.4600   1
  18  -8   4 44.1730 41.2329   1
 -19   8  -4 8.58724 45.2975   1
  19  -8   4-8.79102 39.8677   1
  20   8   4 69.6036 45.1252   1
 -20  -8  -4 67.7571 41.3986   1
 -20   8  -4 119.080 46.0670   1
  20  -8   4 130.633 44.1410   1
  21   8   4 84.6808 44.7325   1
 -21  -8  -4 100.494 43.2699   1
 -21   8  -4-8.41200 38.7791   1
  21  -8   4 25.8131 39.6626   1
 -22   8  -4 57.9138 49.8749   1
  22  -8   4 16.9172 43.1766   1
  25   9  -4-9.15113 42.1776   1
 -25  -9   4 96.5816 45.6371   1
  24   9  -4 27.8131 45.0302   1
 -24  -9   4-16.5128 41.1174   1
  23   9  -4 173.697 53.7793   1
 -23  -9   4 155.386 46.2031   1
  22   9  -4 79.4017 42.7506   1
 -22  -9   4 176.260 49.3413   1
 -21  -9   4 9.01674 42.6704   1
  21   9  -4 35.0859 43.1594   1
  20  -9  -4 221.401 52.8833   1
  20   9  -4 203.994 49.5120   1
 -20   9   4 229.655 51.1967   1
 -20  -9   4 261.652 58.0497   1
[truncated: 940,236 more chars]
