# Supplementary material for: Structural insight into the cooperativity of spin crossover compounds
Source: Acta Crystallogr B Struct Sci Cryst Eng Mater. 2023 Aug 11;79(Pt 5):354–67. doi: 10.1107/S2052520623005814 (PMC10552598; doi:10.1107/S2052520623005814)
Supplement: Supplementary file 4 [file b-79-00354-sup4.zip › Bia_Pmono_216K.cif]

data_SC2_216K
 
_audit_creation_method            'SHELXL-2018/3'
_shelx_SHELXL_version_number      '2018/3'
_chemical_name_systematic         ?
_chemical_name_common             ?
_chemical_melting_point           ?
_chemical_formula_moiety          ?
_chemical_formula_sum
 'C38 H28 Fe N6 S2' 
_chemical_formula_weight          688.63

loop_
 _atom_type_symbol
 _atom_type_description
 _atom_type_scat_dispersion_real
 _atom_type_scat_dispersion_imag
 _atom_type_scat_source
 'C'  'C'   0.0024   0.0013
 'International Tables Vol C Tables 4.2.6.8 and 6.1.1.4'
 'H'  'H'   0.0000   0.0000
 'International Tables Vol C Tables 4.2.6.8 and 6.1.1.4'
 'N'  'N'   0.0049   0.0027
 'International Tables Vol C Tables 4.2.6.8 and 6.1.1.4'
 'S'  'S'   0.1051   0.1002
 'International Tables Vol C Tables 4.2.6.8 and 6.1.1.4'
 'Fe'  'Fe'   0.3265   0.6960
 'International Tables Vol C Tables 4.2.6.8 and 6.1.1.4'
 
_space_group_crystal_system       monoclinic
_space_group_IT_number            14
_space_group_name_H-M_alt         'P 21/c'
_space_group_name_Hall            '-P 2ybc'
 
_shelx_space_group_comment
;
The symmetry employed for this shelxl refinement is uniquely defined
by the following loop, which should always be used as a source of
symmetry information in preference to the above space-group names.
They are only intended as comments.
;
 
loop_
 _space_group_symop_operation_xyz
 'x, y, z'
 '-x, y+1/2, -z+1/2'
 '-x, -y, -z'
 'x, -y-1/2, z-1/2'
 
_cell_length_a                    17.2304(2)
_cell_length_b                    12.43280(10)
_cell_length_c                    17.1722(2)
_cell_angle_alpha                 90
_cell_angle_beta                  115.7840(12)
_cell_angle_gamma                 90
_cell_volume                      3312.42(7)
_cell_formula_units_Z             4
_cell_measurement_temperature     293(2)
_cell_measurement_reflns_used     12506
_cell_measurement_theta_min       1.872
_cell_measurement_theta_max       32.59
 
_exptl_crystal_description        Needle
_exptl_crystal_colour             ?
_exptl_crystal_density_meas       ?
_exptl_crystal_density_method     ?
_exptl_crystal_density_diffrn     1.381          
_exptl_crystal_F_000              1424
_exptl_transmission_factor_min    ?
_exptl_transmission_factor_max    ?
_exptl_crystal_size_max           ?
_exptl_crystal_size_mid           ?
_exptl_crystal_size_min           ?
_exptl_absorpt_coefficient_mu     0.454
_shelx_estimated_absorpt_T_min    ?
_shelx_estimated_absorpt_T_max    ?
_exptl_absorpt_correction_type    ?
_exptl_absorpt_correction_T_min   ?
_exptl_absorpt_correction_T_max   ?
_exptl_absorpt_process_details    ?
_exptl_absorpt_special_details    ?
_diffrn_ambient_temperature       293(2)
_diffrn_radiation_wavelength      0.63582
_diffrn_radiation_type            Synchrotron
_diffrn_source                    ?
_diffrn_measurement_device_type   '4-circle diffractometer'
_diffrn_measurement_method        ?
_diffrn_detector_area_resol_mean  ?
_diffrn_reflns_number             24852
_diffrn_reflns_av_unetI/netI      0.0358
_diffrn_reflns_av_R_equivalents   0.0349
_diffrn_reflns_limit_h_min        -22
_diffrn_reflns_limit_h_max        22
_diffrn_reflns_limit_k_min        -16
_diffrn_reflns_limit_k_max        16
_diffrn_reflns_limit_l_min        -21
_diffrn_reflns_limit_l_max        21
_diffrn_reflns_theta_min          1.878
_diffrn_reflns_theta_max          25.078
_diffrn_reflns_theta_full         22.426
_diffrn_measured_fraction_theta_max   0.939
_diffrn_measured_fraction_theta_full  0.970
_diffrn_reflns_Laue_measured_fraction_max    0.939
_diffrn_reflns_Laue_measured_fraction_full   0.970
_diffrn_reflns_point_group_measured_fraction_max   0.939
_diffrn_reflns_point_group_measured_fraction_full  0.970
_reflns_number_total              7733
_reflns_number_gt                 6815
_reflns_threshold_expression      'I > 2\s(I)'
_reflns_Friedel_coverage          0.000
_reflns_Friedel_fraction_max      .
_reflns_Friedel_fraction_full     .
 
_reflns_special_details
;
 Reflections were merged by SHELXL according to the crystal
 class for the calculation of statistics and refinement.
 
 _reflns_Friedel_fraction is defined as the number of unique
 Friedel pairs measured divided by the number that would be
 possible theoretically, ignoring centric projections and
 systematic absences.
;
 
_computing_data_collection        ?
_computing_cell_refinement        ?
_computing_data_reduction         ?
_computing_structure_solution     ?
_computing_structure_refinement 'SHELXL-2018/3 (Sheldrick, 2018)'
_computing_molecular_graphics     ?
_computing_publication_material   ?
_refine_special_details           ?
_refine_ls_structure_factor_coef  Fsqd
_refine_ls_matrix_type            full
_refine_ls_weighting_scheme       calc
_refine_ls_weighting_details
'w=1/[\s^2^(Fo^2^)+(0.0545P)^2^+0.8945P] where P=(Fo^2^+2Fc^2^)/3'
_atom_sites_solution_primary      ?
_atom_sites_solution_secondary    ?
_atom_sites_solution_hydrogens    geom
_refine_ls_hydrogen_treatment     constr
_refine_ls_extinction_method      'SHELXL-2018/3 (Sheldrick 2018)'
_refine_ls_extinction_coef        0.0084(7)
_refine_ls_extinction_expression
 'Fc^*^=kFc[1+0.001xFc^2^\l^3^/sin(2\q)]^-1/4^'
_refine_ls_number_reflns          7733
_refine_ls_number_parameters      457
_refine_ls_number_restraints      73
_refine_ls_R_factor_all           0.0440
_refine_ls_R_factor_gt            0.0395
_refine_ls_wR_factor_ref          0.1157
_refine_ls_wR_factor_gt           0.1113
_refine_ls_goodness_of_fit_ref    1.063
_refine_ls_restrained_S_all       1.060
_refine_ls_shift/su_max           0.001
_refine_ls_shift/su_mean          0.000
 
loop_
 _atom_site_label
 _atom_site_type_symbol
 _atom_site_fract_x
 _atom_site_fract_y
 _atom_site_fract_z
 _atom_site_U_iso_or_equiv
 _atom_site_adp_type
 _atom_site_occupancy
 _atom_site_site_symmetry_order  
 _atom_site_calc_flag
 _atom_site_refinement_flags_posn
 _atom_site_refinement_flags_adp
 _atom_site_refinement_flags_occupancy
 _atom_site_disorder_assembly
 _atom_site_disorder_group
Fe01 Fe 0.75804(2) 0.30155(2) 0.82239(2) 0.04776(10) Uani 1 1 d . . . . .
S002 S 0.54551(3) 0.34023(4) 0.92083(3) 0.05884(13) Uani 1 1 d . . . . .
S001 S 0.95102(4) 0.11954(5) 1.07129(4) 0.06718(15) Uani 1 1 d . . . . .
N005 N 0.71142(9) 0.14278(11) 0.79385(9) 0.0428(3) Uani 1 1 d . . . . .
N006 N 0.80898(12) 0.45317(14) 0.82149(10) 0.0633(4) Uani 1 1 d . . . . .
N003 N 0.66813(9) 0.30948(11) 0.68852(9) 0.0436(3) Uani 1 1 d . . . . .
N004 N 0.84694(9) 0.27298(11) 0.76655(9) 0.0449(3) Uani 1 1 d . . . . .
N002 N 0.67128(14) 0.3549(2) 0.86369(13) 0.0838(6) Uani 1 1 d . . . . .
N001 N 0.84613(11) 0.25572(14) 0.94148(11) 0.0591(4) Uani 1 1 d . . . . .
C015 C 0.63882(11) 0.21831(14) 0.65492(11) 0.0470(4) Uani 1 1 d . . . . .
H015 H 0.603615 0.212213 0.595942 0.056 Uiso 1 1 calc R U . . .
C016 C 0.66119(10) 0.12429(13) 0.71004(11) 0.0447(3) Uani 1 1 d . . . . .
C003 C 0.64839(10) 0.39987(13) 0.63276(10) 0.0443(3) Uani 1 1 d . . . . .
C021 C 0.85684(10) 0.17508(13) 0.72973(11) 0.0441(3) Uani 1 1 d . . . . .
C024 C 0.86597(11) -0.01994(14) 0.65635(11) 0.0493(4) Uani 1 1 d D . . . .
C007 C 0.60354(12) 0.58306(14) 0.60356(12) 0.0515(4) Uani 1 1 d . . . . .
H007 H 0.585525 0.646092 0.619894 0.062 Uiso 1 1 calc R U . . .
C012 C 0.56906(15) 0.85558(17) 0.36595(15) 0.0665(5) Uani 1 1 d . . . . .
H012 H 0.561619 0.915713 0.331207 0.080 Uiso 1 1 calc R U . . .
C010 C 0.55997(12) 0.66621(16) 0.38115(12) 0.0540(4) Uani 1 1 d . . . . .
H010 H 0.545439 0.598585 0.355749 0.065 Uiso 1 1 calc R U . . .
C022 C 0.83862(12) 0.16942(15) 0.64310(11) 0.0511(4) Uani 1 1 d . . . . .
H022 H 0.822938 0.231143 0.609145 0.061 Uiso 1 1 calc R U . . .
C008 C 0.62331(12) 0.49469(14) 0.65692(11) 0.0500(4) Uani 1 1 d . . . . .
H008 H 0.619762 0.498828 0.709355 0.060 Uiso 1 1 calc R U . . .
C025 C 0.88363(11) -0.01270(14) 0.74301(11) 0.0494(4) Uani 1 1 d . . . . .
H025 H 0.898556 -0.074507 0.776887 0.059 Uiso 1 1 calc R U . . .
C002 C 0.61920(13) 0.34857(16) 0.88775(11) 0.0551(4) Uani 1 1 d . . . . .
C004 C 0.65448(12) 0.39502(14) 0.55563(12) 0.0500(4) Uani 1 1 d . . . . .
H004 H 0.671565 0.331499 0.539012 0.060 Uiso 1 1 calc R U . . .
C020 C 0.73211(12) 0.05950(14) 0.84765(11) 0.0500(4) Uani 1 1 d . . . . .
H020 H 0.765979 0.071562 0.906256 0.060 Uiso 1 1 calc R U . . .
C005 C 0.63538(12) 0.48376(14) 0.50324(12) 0.0520(4) Uani 1 1 d . . . . .
H005 H 0.639565 0.479397 0.451133 0.062 Uiso 1 1 calc R U . . .
C009 C 0.59317(11) 0.67552(14) 0.46995(12) 0.0491(4) Uani 1 1 d . . . . .
C017 C 0.63242(13) 0.02320(15) 0.67862(12) 0.0576(4) Uani 1 1 d . . . . .
H017 H 0.597686 0.012634 0.619988 0.069 Uiso 1 1 calc R U . . .
C006 C 0.60997(11) 0.57993(13) 0.52604(11) 0.0473(4) Uani 1 1 d . . . . .
C018 C 0.65565(14) -0.06213(15) 0.73500(14) 0.0622(5) Uani 1 1 d . . . . .
H018 H 0.637524 -0.131497 0.715147 0.075 Uiso 1 1 calc R U . . .
C001 C 0.89017(12) 0.20056(14) 0.99631(11) 0.0494(4) Uani 1 1 d . . . . .
C011 C 0.54800(13) 0.75544(18) 0.32951(14) 0.0618(5) Uani 1 1 d . . . . .
H011 H 0.525596 0.747617 0.269821 0.074 Uiso 1 1 calc R U . . .
C026 C 0.87957(11) 0.08346(14) 0.77972(11) 0.0465(3) Uani 1 1 d . . . . .
H026 H 0.892075 0.086940 0.838080 0.056 Uiso 1 1 calc R U . . .
C028 C 0.86667(14) 0.45821(16) 0.78844(13) 0.0616(5) Uani 1 1 d . . . . .
C014 C 0.61306(14) 0.77748(15) 0.50523(14) 0.0611(5) Uani 1 1 d . . . . .
H014 H 0.634925 0.786048 0.564816 0.073 Uiso 1 1 calc R U . . .
C013 C 0.60100(16) 0.86670(16) 0.45352(16) 0.0698(6) Uani 1 1 d . . . . .
H013 H 0.614691 0.934682 0.478398 0.084 Uiso 1 1 calc R U . . .
C023 C 0.84370(13) 0.07283(15) 0.60738(12) 0.0547(4) Uani 1 1 d . . . . .
H023 H 0.831949 0.069672 0.549194 0.066 Uiso 1 1 calc R U . . .
C027 C 0.88258(12) 0.35769(15) 0.75608(13) 0.0553(4) Uani 1 1 d . . . . .
H027 H 0.918200 0.354901 0.728118 0.066 Uiso 1 1 calc R U . . .
C019 C 0.70569(13) -0.04324(15) 0.82047(13) 0.0563(4) Uani 1 1 d . . . . .
H019 H 0.721769 -0.099602 0.859996 0.068 Uiso 1 1 calc R U . . .
C032 C 0.7909(2) 0.5442(2) 0.85177(15) 0.0925(9) Uani 1 1 d . . . . .
H032 H 0.751021 0.542692 0.874724 0.111 Uiso 1 1 calc R U . . .
C031 C 0.8303(3) 0.6407(2) 0.8498(2) 0.1222(15) Uani 1 1 d . . . . .
H031 H 0.815989 0.703403 0.870017 0.147 Uiso 1 1 calc R U . . .
C029 C 0.9088(2) 0.5516(2) 0.7859(2) 0.0917(8) Uani 1 1 d . . . . .
H029 H 0.948702 0.552035 0.762986 0.110 Uiso 1 1 calc R U . . .
C030 C 0.8901(3) 0.6430(2) 0.8180(3) 0.1218(15) Uani 1 1 d . . . . .
H030 H 0.918234 0.706887 0.818198 0.146 Uiso 1 1 calc R U . . .
C1A C 0.8713(7) -0.1257(5) 0.6179(8) 0.058(2) Uani 0.55(3) 1 d DG . P A 1
C2A C 0.8257(8) -0.2104(7) 0.6311(7) 0.078(2) Uani 0.55(3) 1 d G . P A 1
H2A H 0.791046 -0.198534 0.659297 0.094 Uiso 0.55(3) 1 calc R U P A 1
C3A C 0.8320(8) -0.3130(5) 0.6022(7) 0.092(2) Uani 0.55(3) 1 d G . P A 1
H3A H 0.801572 -0.369740 0.611000 0.110 Uiso 0.55(3) 1 calc R U P A 1
C4A C 0.8839(8) -0.3308(7) 0.5601(7) 0.083(3) Uani 0.55(3) 1 d G . P A 1
H4A H 0.888096 -0.399459 0.540698 0.099 Uiso 0.55(3) 1 calc R U P A 1
C5A C 0.9294(6) -0.2461(11) 0.5469(6) 0.077(2) Uani 0.55(3) 1 d G . P A 1
H5A H 0.964094 -0.257974 0.518691 0.092 Uiso 0.55(3) 1 calc R U P A 1
C6A C 0.9231(6) -0.1435(9) 0.5758(7) 0.0662(16) Uani 0.55(3) 1 d G . P A 1
H6A H 0.953569 -0.086767 0.566987 0.079 Uiso 0.55(3) 1 calc R U P A 1
C1B C 0.8762(9) -0.1213(7) 0.6201(9) 0.064(3) Uani 0.45(3) 1 d DG . P A 2
C2B C 0.8447(11) -0.2198(9) 0.6321(8) 0.075(2) Uani 0.45(3) 1 d G . P A 2
H2B H 0.813178 -0.223601 0.664329 0.090 Uiso 0.45(3) 1 calc R U P A 2
C3B C 0.8604(13) -0.3125(6) 0.5961(7) 0.088(3) Uani 0.45(3) 1 d G . P A 2
H3B H 0.839402 -0.378365 0.604110 0.105 Uiso 0.45(3) 1 calc R U P A 2
C4B C 0.9076(11) -0.3068(10) 0.5479(6) 0.082(3) Uani 0.45(3) 1 d G . P A 2
H4B H 0.918100 -0.368799 0.523789 0.098 Uiso 0.45(3) 1 calc R U P A 2
C5B C 0.9390(7) -0.2083(15) 0.5359(7) 0.079(3) Uani 0.45(3) 1 d G . P A 2
H5B H 0.970573 -0.204469 0.503685 0.095 Uiso 0.45(3) 1 calc R U P A 2
C6B C 0.9233(9) -0.1156(11) 0.5720(9) 0.074(2) Uani 0.45(3) 1 d G . P A 2
H6B H 0.944349 -0.049703 0.563903 0.088 Uiso 0.45(3) 1 calc R U P A 2
 
loop_
 _atom_site_aniso_label
 _atom_site_aniso_U_11
 _atom_site_aniso_U_22
 _atom_site_aniso_U_33
 _atom_site_aniso_U_23
 _atom_site_aniso_U_13
 _atom_site_aniso_U_12
Fe01 0.05100(15) 0.04777(15) 0.04353(14) 0.00733(9) 0.01965(11) 0.00337(10)
S002 0.0610(3) 0.0611(3) 0.0538(3) 0.0064(2) 0.0244(2) 0.0060(2)
S001 0.0723(3) 0.0633(3) 0.0586(3) 0.0137(2) 0.0217(2) 0.0060(2)
N005 0.0458(7) 0.0430(7) 0.0406(6) 0.0013(5) 0.0196(6) -0.0018(5)
N006 0.0716(10) 0.0586(9) 0.0443(8) -0.0066(7) 0.0108(7) 0.0144(8)
N003 0.0450(7) 0.0435(7) 0.0405(6) -0.0002(5) 0.0170(6) 0.0028(5)
N004 0.0490(7) 0.0436(7) 0.0386(6) 0.0015(5) 0.0157(6) 0.0027(5)
N002 0.0663(11) 0.1279(19) 0.0594(11) 0.0142(11) 0.0296(10) 0.0075(12)
N001 0.0655(9) 0.0555(9) 0.0539(9) 0.0028(7) 0.0236(8) 0.0041(7)
C015 0.0464(8) 0.0479(8) 0.0404(8) -0.0005(6) 0.0130(7) 0.0000(6)
C016 0.0453(8) 0.0442(8) 0.0429(8) -0.0009(6) 0.0177(6) -0.0011(6)
C003 0.0458(8) 0.0422(7) 0.0433(8) 0.0007(6) 0.0178(6) 0.0027(6)
C021 0.0438(8) 0.0457(8) 0.0433(8) 0.0007(6) 0.0195(6) 0.0035(6)
C024 0.0444(8) 0.0526(9) 0.0481(8) -0.0033(7) 0.0174(7) 0.0077(7)
C007 0.0582(9) 0.0452(8) 0.0530(9) -0.0003(7) 0.0261(8) 0.0106(7)
C012 0.0748(13) 0.0565(11) 0.0741(13) 0.0192(10) 0.0380(11) 0.0105(9)
C010 0.0530(9) 0.0527(9) 0.0555(10) 0.0026(8) 0.0231(8) 0.0054(7)
C022 0.0607(10) 0.0510(9) 0.0441(8) 0.0064(7) 0.0251(8) 0.0076(7)
C008 0.0573(9) 0.0492(9) 0.0451(8) -0.0002(7) 0.0240(7) 0.0073(7)
C025 0.0478(8) 0.0484(8) 0.0474(8) 0.0052(7) 0.0166(7) 0.0092(7)
C002 0.0581(10) 0.0592(10) 0.0404(8) 0.0088(7) 0.0142(8) 0.0067(8)
C004 0.0619(10) 0.0408(8) 0.0511(9) -0.0016(7) 0.0281(8) 0.0053(7)
C020 0.0547(9) 0.0483(8) 0.0469(8) 0.0052(7) 0.0220(7) -0.0053(7)
C005 0.0643(10) 0.0477(9) 0.0501(9) 0.0015(7) 0.0306(8) 0.0054(7)
C009 0.0489(8) 0.0452(8) 0.0558(9) 0.0043(7) 0.0252(8) 0.0062(7)
C017 0.0611(10) 0.0499(9) 0.0505(9) -0.0051(7) 0.0139(8) -0.0067(8)
C006 0.0484(8) 0.0432(8) 0.0507(9) 0.0015(7) 0.0220(7) 0.0037(6)
C018 0.0685(12) 0.0424(9) 0.0689(12) -0.0041(8) 0.0237(10) -0.0099(8)
C001 0.0564(9) 0.0465(8) 0.0459(8) -0.0059(7) 0.0227(8) -0.0046(7)
C011 0.0616(11) 0.0674(12) 0.0566(11) 0.0108(9) 0.0260(9) 0.0104(9)
C026 0.0473(8) 0.0516(9) 0.0397(7) 0.0029(6) 0.0181(7) 0.0042(7)
C028 0.0644(11) 0.0493(10) 0.0559(10) -0.0016(8) 0.0119(9) -0.0037(8)
C014 0.0757(13) 0.0480(9) 0.0606(11) 0.0008(8) 0.0305(10) 0.0051(9)
C013 0.0874(15) 0.0453(10) 0.0786(14) 0.0020(9) 0.0377(12) 0.0006(9)
C023 0.0626(10) 0.0595(10) 0.0433(8) -0.0002(7) 0.0243(8) 0.0091(8)
C027 0.0551(10) 0.0532(10) 0.0553(10) 0.0003(8) 0.0219(8) -0.0054(8)
C019 0.0614(10) 0.0469(9) 0.0605(10) 0.0092(8) 0.0266(9) -0.0047(8)
C032 0.110(2) 0.0825(17) 0.0560(12) -0.0169(11) 0.0097(13) 0.0342(15)
C031 0.153(3) 0.0617(16) 0.091(2) -0.0274(15) -0.003(2) 0.0274(19)
C029 0.0935(18) 0.0551(12) 0.1001(19) 0.0023(12) 0.0175(15) -0.0156(12)
C030 0.137(3) 0.0512(14) 0.123(3) -0.0129(16) 0.006(2) -0.0077(17)
C1A 0.052(4) 0.055(4) 0.053(5) -0.015(4) 0.011(4) 0.012(3)
C2A 0.066(4) 0.054(3) 0.101(5) -0.016(3) 0.023(3) 0.005(3)
C3A 0.087(5) 0.062(3) 0.103(5) -0.022(3) 0.020(3) 0.008(3)
C4A 0.094(5) 0.064(3) 0.060(4) -0.014(3) 0.004(3) 0.024(3)
C5A 0.087(4) 0.061(5) 0.063(3) -0.011(3) 0.015(2) 0.037(4)
C6A 0.063(3) 0.059(3) 0.068(3) -0.018(3) 0.021(3) 0.018(3)
C1B 0.056(5) 0.066(5) 0.049(6) 0.000(5) 0.005(4) 0.023(4)
C2B 0.076(6) 0.061(3) 0.076(4) -0.003(3) 0.022(4) 0.025(3)
C3B 0.112(8) 0.061(3) 0.082(5) -0.007(3) 0.035(5) 0.018(4)
C4B 0.110(7) 0.056(4) 0.068(4) 0.003(4) 0.028(4) 0.038(4)
C5B 0.092(5) 0.067(5) 0.070(4) -0.001(4) 0.026(3) 0.036(4)
C6B 0.075(4) 0.070(4) 0.067(4) -0.009(4) 0.023(3) 0.032(4)
 
_geom_special_details
;
 All esds (except the esd in the dihedral angle between two l.s. planes)
 are estimated using the full covariance matrix.  The cell esds are taken
 into account individually in the estimation of esds in distances, angles
 and torsion angles; correlations between esds in cell parameters are only
 used when they are defined by crystal symmetry.  An approximate (isotropic)
 treatment of cell esds is used for estimating esds involving l.s. planes.
;
 
loop_
 _geom_bond_atom_site_label_1
 _geom_bond_atom_site_label_2
 _geom_bond_distance
 _geom_bond_site_symmetry_2
 _geom_bond_publ_flag
Fe01 N002 2.025(2) . ?
Fe01 N001 2.0274(17) . ?
Fe01 N006 2.082(2) . ?
Fe01 N005 2.1070(14) . ?
Fe01 N003 2.1439(14) . ?
Fe01 N004 2.1609(15) . ?
S002 C002 1.604(2) . ?
S001 C001 1.6116(19) . ?
N005 C020 1.329(2) . ?
N005 C016 1.338(2) . ?
N006 C032 1.337(3) . ?
N006 C028 1.343(3) . ?
N003 C015 1.273(2) . ?
N003 C003 1.418(2) . ?
N004 C027 1.271(2) . ?
N004 C021 1.416(2) . ?
N002 C002 1.142(3) . ?
N001 C001 1.145(2) . ?
C015 C016 1.447(2) . ?
C016 C017 1.373(2) . ?
C003 C004 1.375(2) . ?
C003 C008 1.380(2) . ?
C021 C026 1.377(2) . ?
C021 C022 1.382(2) . ?
C024 C023 1.380(3) . ?
C024 C025 1.386(2) . ?
C024 C1B 1.450(7) . ?
C024 C1A 1.491(5) . ?
C007 C008 1.375(2) . ?
C007 C006 1.384(3) . ?
C012 C013 1.365(3) . ?
C012 C011 1.370(3) . ?
C010 C011 1.379(3) . ?
C010 C009 1.381(3) . ?
C022 C023 1.368(3) . ?
C025 C026 1.367(2) . ?
C004 C005 1.370(2) . ?
C020 C019 1.368(3) . ?
C005 C006 1.387(2) . ?
C009 C014 1.382(3) . ?
C009 C006 1.477(2) . ?
C017 C018 1.373(3) . ?
C018 C019 1.361(3) . ?
C028 C029 1.379(3) . ?
C028 C027 1.442(3) . ?
C014 C013 1.379(3) . ?
C032 C031 1.386(5) . ?
C031 C030 1.359(6) . ?
C029 C030 1.361(5) . ?
C1A C2A 1.3900 . ?
C1A C6A 1.3900 . ?
C2A C3A 1.3900 . ?
C3A C4A 1.3900 . ?
C4A C5A 1.3900 . ?
C5A C6A 1.3900 . ?
C1B C2B 1.3900 . ?
C1B C6B 1.3900 . ?
C2B C3B 1.3900 . ?
C3B C4B 1.3900 . ?
C4B C5B 1.3900 . ?
C5B C6B 1.3900 . ?
 
loop_
 _geom_angle_atom_site_label_1
 _geom_angle_atom_site_label_2
 _geom_angle_atom_site_label_3
 _geom_angle
 _geom_angle_site_symmetry_1
 _geom_angle_site_symmetry_3
 _geom_angle_publ_flag
N002 Fe01 N001 94.68(8) . . ?
N002 Fe01 N006 94.81(9) . . ?
N001 Fe01 N006 97.40(7) . . ?
N002 Fe01 N005 97.09(9) . . ?
N001 Fe01 N005 90.78(6) . . ?
N006 Fe01 N005 164.95(6) . . ?
N002 Fe01 N003 93.51(7) . . ?
N001 Fe01 N003 165.76(6) . . ?
N006 Fe01 N003 93.49(6) . . ?
N005 Fe01 N003 76.65(5) . . ?
N002 Fe01 N004 169.45(8) . . ?
N001 Fe01 N004 92.14(6) . . ?
N006 Fe01 N004 76.30(6) . . ?
N005 Fe01 N004 90.85(5) . . ?
N003 Fe01 N004 81.54(5) . . ?
C020 N005 C016 117.79(15) . . ?
C020 N005 Fe01 127.47(11) . . ?
C016 N005 Fe01 114.46(11) . . ?
C032 N006 C028 117.7(2) . . ?
C032 N006 Fe01 126.4(2) . . ?
C028 N006 Fe01 115.91(13) . . ?
C015 N003 C003 117.93(14) . . ?
C015 N003 Fe01 113.85(11) . . ?
C003 N003 Fe01 127.55(11) . . ?
C027 N004 C021 119.34(16) . . ?
C027 N004 Fe01 113.95(13) . . ?
C021 N004 Fe01 125.86(11) . . ?
C002 N002 Fe01 156.9(2) . . ?
C001 N001 Fe01 159.29(16) . . ?
N003 C015 C016 118.87(15) . . ?
N005 C016 C017 122.30(16) . . ?
N005 C016 C015 115.37(14) . . ?
C017 C016 C015 122.33(16) . . ?
C004 C003 C008 119.49(16) . . ?
C004 C003 N003 121.28(15) . . ?
C008 C003 N003 119.23(15) . . ?
C026 C021 C022 119.92(16) . . ?
C026 C021 N004 119.33(15) . . ?
C022 C021 N004 120.63(15) . . ?
C023 C024 C025 118.23(16) . . ?
C023 C024 C1B 121.2(6) . . ?
C025 C024 C1B 120.4(6) . . ?
C023 C024 C1A 121.4(5) . . ?
C025 C024 C1A 120.3(5) . . ?
C008 C007 C006 121.22(16) . . ?
C013 C012 C011 119.68(19) . . ?
C011 C010 C009 121.14(19) . . ?
C023 C022 C021 119.89(16) . . ?
C007 C008 C003 120.09(16) . . ?
C026 C025 C024 121.35(16) . . ?
N002 C002 S002 179.5(2) . . ?
C005 C004 C003 120.01(16) . . ?
N005 C020 C019 122.78(17) . . ?
C004 C005 C006 121.60(17) . . ?
C010 C009 C014 117.74(17) . . ?
C010 C009 C006 121.48(16) . . ?
C014 C009 C006 120.75(17) . . ?
C016 C017 C018 119.05(17) . . ?
C007 C006 C005 117.58(16) . . ?
C007 C006 C009 121.99(15) . . ?
C005 C006 C009 120.40(16) . . ?
C019 C018 C017 118.73(17) . . ?
N001 C001 S001 178.08(18) . . ?
C012 C011 C010 120.1(2) . . ?
C025 C026 C021 119.59(16) . . ?
N006 C028 C029 123.2(2) . . ?
N006 C028 C027 114.97(18) . . ?
C029 C028 C027 121.8(2) . . ?
C013 C014 C009 121.1(2) . . ?
C012 C013 C014 120.2(2) . . ?
C022 C023 C024 121.02(17) . . ?
N004 C027 C028 118.64(19) . . ?
C018 C019 C020 119.33(17) . . ?
N006 C032 C031 121.6(3) . . ?
C030 C031 C032 119.5(3) . . ?
C030 C029 C028 118.1(4) . . ?
C031 C030 C029 119.9(3) . . ?
C2A C1A C6A 120.0 . . ?
C2A C1A C024 116.7(6) . . ?
C6A C1A C024 123.2(6) . . ?
C1A C2A C3A 120.0 . . ?
C4A C3A C2A 120.0 . . ?
C3A C4A C5A 120.0 . . ?
C6A C5A C4A 120.0 . . ?
C5A C6A C1A 120.0 . . ?
C2B C1B C6B 120.0 . . ?
C2B C1B C024 125.0(8) . . ?
C6B C1B C024 115.0(8) . . ?
C1B C2B C3B 120.0 . . ?
C4B C3B C2B 120.0 . . ?
C3B C4B C5B 120.0 . . ?
C4B C5B C6B 120.0 . . ?
C5B C6B C1B 120.0 . . ?
 
_refine_diff_density_max    0.484
_refine_diff_density_min   -0.662
_refine_diff_density_rms    0.046

_shelx_res_file
;

TITL sc2_093K_a.res in P2(1)/c
    SC2_216K.res
    created by SHELXL-2018/3 at 12:20:07 on 15-Apr-2021
REM Old TITL SC2_093K in P2(1)/c
REM SHELXT solution in P2(1)/c: R1 0.091, Rweak 0.004, Alpha 0.025
REM <I/s>   0.460 for  267 systematic absences,  Orientation as input
REM Formula found by SHELXT:  C38 N6 S2 Fe

CELL 0.63582 17.2304 12.4328 17.1722 90.0000 115.7840 90.0000
ZERR 4.000 0.0002 0.0001 0.0002 0.0000 0.0012 0.0000
LATT  1
SYMM -X, 1/2+Y, 1/2-Z
SFAC C H N S FE
DISP $C  0.00244  0.00131  9.14798!source kissel
DISP $H -0.00002  0.00000  0.66440!source kissel
DISP $N  0.00493  0.00266 15.07095!source kissel
DISP $S  0.10506  0.10024 379.49005!source kissel
DISP $Fe  0.32649  0.69602 2544.24973!source kissel
UNIT 152.00 112.00 24.00 8.00 4.00
OMIT -5 0 2
OMIT 4 0 0
OMIT 2 0 2
L.S. 30
REM DAMP 100
REM ISOR 0.04 0.06 C1A > C6A
REM ISOR 0.04 0.06 C1B > C6B
RIGU 0.002 0.002 C1A > C6A
RIGU 0.002 0.002  C1B > C6B
SADI C024 C1A C024 C1B
BOND
LIST 6
SHEL 99 0.75
ACTA
FMAP 2
PLAN 20
WGHT    0.054500    0.894500
EXTI    0.008421
FVAR       3.75584   0.54959   0.07947
FE01  5    0.758044    0.301552    0.822386    11.00000    0.05100    0.04777 =
         0.04353    0.00733    0.01965    0.00337
S002  4    0.545508    0.340232    0.920832    11.00000    0.06102    0.06109 =
         0.05377    0.00640    0.02437    0.00598
S001  4    0.951021    0.119544    1.071292    11.00000    0.07234    0.06327 =
         0.05863    0.01372    0.02169    0.00602
N005  3    0.711422    0.142784    0.793850    11.00000    0.04577    0.04301 =
         0.04059    0.00131    0.01960   -0.00178
N006  3    0.808984    0.453174    0.821495    11.00000    0.07160    0.05859 =
         0.04433   -0.00663    0.01076    0.01439
N003  3    0.668130    0.309480    0.688515    11.00000    0.04502    0.04354 =
         0.04054   -0.00017    0.01702    0.00282
N004  3    0.846940    0.272979    0.766547    11.00000    0.04898    0.04360 =
         0.03858    0.00154    0.01573    0.00268
N002  3    0.671284    0.354896    0.863689    11.00000    0.06635    0.12795 =
         0.05945    0.01421    0.02961    0.00751
N001  3    0.846132    0.255719    0.941479    11.00000    0.06547    0.05554 =
         0.05388    0.00276    0.02364    0.00411
C015  1    0.638818    0.218307    0.654918    11.00000    0.04644    0.04786 =
         0.04039   -0.00050    0.01297   -0.00001
AFIX  43
H015  2    0.603615    0.212213    0.595942    11.00000   -1.20000
AFIX   0
C016  1    0.661191    0.124285    0.710036    11.00000    0.04526    0.04423 =
         0.04292   -0.00087    0.01773   -0.00111
C003  1    0.648392    0.399869    0.632759    11.00000    0.04584    0.04218 =
         0.04326    0.00074    0.01777    0.00274
C021  1    0.856835    0.175081    0.729730    11.00000    0.04380    0.04569 =
         0.04334    0.00066    0.01945    0.00349
C024    1    0.865972   -0.019936    0.656347    11.00000    0.04436    0.05256 =
         0.04807   -0.00326    0.01744    0.00774
C007  1    0.603542    0.583059    0.603565    11.00000    0.05822    0.04520 =
         0.05302   -0.00026    0.02606    0.01063
AFIX  43
H007  2    0.585525    0.646092    0.619894    11.00000   -1.20000
AFIX   0
C012  1    0.569056    0.855580    0.365955    11.00000    0.07480    0.05652 =
         0.07409    0.01916    0.03802    0.01049
AFIX  43
H012  2    0.561619    0.915713    0.331207    11.00000   -1.20000
AFIX   0
C010  1    0.559971    0.666213    0.381150    11.00000    0.05304    0.05275 =
         0.05552    0.00261    0.02309    0.00545
AFIX  43
H010  2    0.545439    0.598585    0.355749    11.00000   -1.20000
AFIX   0
C022  1    0.838619    0.169417    0.643102    11.00000    0.06066    0.05096 =
         0.04408    0.00637    0.02509    0.00760
AFIX  43
H022  2    0.822938    0.231143    0.609145    11.00000   -1.20000
AFIX   0
C008  1    0.623306    0.494690    0.656922    11.00000    0.05734    0.04924 =
         0.04514   -0.00018    0.02400    0.00730
AFIX  43
H008  2    0.619762    0.498828    0.709355    11.00000   -1.20000
AFIX   0
C025  1    0.883634   -0.012698    0.743012    11.00000    0.04782    0.04841 =
         0.04741    0.00523    0.01657    0.00923
AFIX  43
H025  2    0.898556   -0.074507    0.776887    11.00000   -1.20000
AFIX   0
C002  1    0.619199    0.348572    0.887752    11.00000    0.05806    0.05917 =
         0.04036    0.00881    0.01417    0.00672
C004  1    0.654481    0.395020    0.555633    11.00000    0.06190    0.04083 =
         0.05114   -0.00159    0.02807    0.00529
AFIX  43
H004  2    0.671565    0.331499    0.539012    11.00000   -1.20000
AFIX   0
C020  1    0.732111    0.059496    0.847652    11.00000    0.05472    0.04833 =
         0.04693    0.00520    0.02200   -0.00527
AFIX  43
H020  2    0.765979    0.071562    0.906256    11.00000   -1.20000
AFIX   0
C005  1    0.635384    0.483755    0.503242    11.00000    0.06429    0.04770 =
         0.05009    0.00153    0.03062    0.00540
AFIX  43
H005  2    0.639565    0.479397    0.451133    11.00000   -1.20000
AFIX   0
C009  1    0.593169    0.675523    0.469954    11.00000    0.04885    0.04519 =
         0.05585    0.00426    0.02517    0.00624
C017  1    0.632418    0.023196    0.678620    11.00000    0.06112    0.04989 =
         0.05051   -0.00510    0.01390   -0.00668
AFIX  43
H017  2    0.597686    0.012634    0.619988    11.00000   -1.20000
AFIX   0
C006  1    0.609966    0.579929    0.526038    11.00000    0.04844    0.04321 =
         0.05068    0.00153    0.02198    0.00370
C018  1    0.655648   -0.062129    0.734998    11.00000    0.06848    0.04243 =
         0.06893   -0.00405    0.02369   -0.00988
AFIX  43
H018  2    0.637524   -0.131497    0.715147    11.00000   -1.20000
AFIX   0
C001  1    0.890174    0.200558    0.996314    11.00000    0.05637    0.04652 =
         0.04595   -0.00589    0.02274   -0.00457
C011  1    0.548004    0.755436    0.329511    11.00000    0.06161    0.06745 =
         0.05662    0.01084    0.02605    0.01043
AFIX  43
H011  2    0.525596    0.747617    0.269821    11.00000   -1.20000
AFIX   0
C026  1    0.879565    0.083458    0.779715    11.00000    0.04729    0.05164 =
         0.03972    0.00291    0.01808    0.00423
AFIX  43
H026  2    0.892075    0.086940    0.838080    11.00000   -1.20000
AFIX   0
C028  1    0.866667    0.458210    0.788439    11.00000    0.06438    0.04927 =
         0.05588   -0.00158    0.01186   -0.00370
C014  1    0.613056    0.777479    0.505230    11.00000    0.07572    0.04798 =
         0.06057    0.00079    0.03047    0.00506
AFIX  43
H014  2    0.634925    0.786048    0.564816    11.00000   -1.20000
AFIX   0
C013  1    0.601004    0.866697    0.453522    11.00000    0.08735    0.04529 =
         0.07855    0.00205    0.03775    0.00061
AFIX  43
H013  2    0.614691    0.934682    0.478398    11.00000   -1.20000
AFIX   0
C023  1    0.843696    0.072834    0.607379    11.00000    0.06256    0.05954 =
         0.04326   -0.00021    0.02426    0.00912
AFIX  43
H023  2    0.831949    0.069672    0.549194    11.00000   -1.20000
AFIX   0
C027  1    0.882579    0.357690    0.756082    11.00000    0.05509    0.05320 =
         0.05535    0.00029    0.02190   -0.00542
AFIX  43
H027  2    0.918200    0.354901    0.728118    11.00000   -1.20000
AFIX   0
C019  1    0.705691   -0.043245    0.820466    11.00000    0.06145    0.04691 =
         0.06050    0.00915    0.02660   -0.00469
AFIX  43
H019  2    0.721769   -0.099602    0.859996    11.00000   -1.20000
AFIX   0
C032  1    0.790949    0.544170    0.851773    11.00000    0.11046    0.08246 =
         0.05604   -0.01690    0.00969    0.03425
AFIX  43
H032  2    0.751021    0.542692    0.874724    11.00000   -1.20000
AFIX   0
C031  1    0.830348    0.640685    0.849775    11.00000    0.15344    0.06165 =
         0.09119   -0.02737   -0.00313    0.02742
AFIX  43
H031  2    0.815989    0.703403    0.870017    11.00000   -1.20000
AFIX   0
C029  1    0.908756    0.551564    0.785929    11.00000    0.09354    0.05511 =
         0.10009    0.00233    0.01747   -0.01559
AFIX  43
H029  2    0.948702    0.552035    0.762986    11.00000   -1.20000
AFIX   0
C030  1    0.890121    0.642964    0.818008    11.00000    0.13675    0.05116 =
         0.12293   -0.01293    0.00562   -0.00773
AFIX  43
H030  2    0.918234    0.706887    0.818198    11.00000   -1.20000
AFIX  66
REM #####
PART 1
C1A   1    0.871263   -0.125677    0.617931    21.00000    0.05206    0.05541 =
         0.05310   -0.01513    0.01111    0.01192
C2A   1    0.825730   -0.210447    0.631115    21.00000    0.06618    0.05364 =
         0.10053   -0.01594    0.02294    0.00477
AFIX  43
H2A   2    0.791046   -0.198534    0.659297    21.00000   -1.20000
AFIX  65
C3A   1    0.832037   -0.313023    0.602179    21.00000    0.08728    0.06203 =
         0.10347   -0.02206    0.01968    0.00779
AFIX  43
H3A   2    0.801572   -0.369740    0.611000    21.00000   -1.20000
AFIX  65
C4A   1    0.883876   -0.330829    0.560058    21.00000    0.09375    0.06385 =
         0.05964   -0.01383    0.00424    0.02402
AFIX  43
H4A   2    0.888096   -0.399459    0.540698    21.00000   -1.20000
AFIX  65
C5A   1    0.929410   -0.246060    0.546873    21.00000    0.08703    0.06083 =
         0.06329   -0.01106    0.01514    0.03701
AFIX  43
H5A   2    0.964094   -0.257974    0.518691    21.00000   -1.20000
AFIX  65
C6A   1    0.923104   -0.143484    0.575809    21.00000    0.06315    0.05948 =
         0.06781   -0.01779    0.02096    0.01797
AFIX  43
H6A   2    0.953569   -0.086767    0.566987    21.00000   -1.20000
AFIX  66
PART 2
C1B   1    0.876163   -0.121309    0.620086   -21.00000    0.05620    0.06595 =
         0.04917    0.00050    0.00473    0.02319
C2B   1    0.844725   -0.219766    0.632131   -21.00000    0.07557    0.06117 =
         0.07599   -0.00309    0.02174    0.02518
AFIX  43
H2B   2    0.813178   -0.223601    0.664329   -21.00000   -1.20000
AFIX  65
C3B   1    0.860437   -0.312491    0.596051   -21.00000    0.11167    0.06088 =
         0.08229   -0.00749    0.03465    0.01790
AFIX  43
H3B   2    0.839402   -0.378365    0.604110   -21.00000   -1.20000
AFIX  65
C4B   1    0.907587   -0.306760    0.547928   -21.00000    0.11010    0.05605 =
         0.06832    0.00278    0.02795    0.03790
AFIX  43
H4B   2    0.918100   -0.368799    0.523789   -21.00000   -1.20000
AFIX  65
C5B   1    0.939026   -0.208303    0.535883   -21.00000    0.09229    0.06663 =
         0.06950   -0.00083    0.02615    0.03564
AFIX  43
H5B   2    0.970573   -0.204469    0.503685   -21.00000   -1.20000
AFIX  65
C6B   1    0.923314   -0.115577    0.571962   -21.00000    0.07488    0.07028 =
         0.06669   -0.00949    0.02270    0.03228
AFIX  43
H6B   2    0.944349   -0.049703    0.563903   -21.00000   -1.20000
PART 0
AFIX   0
HKLF 4


REM  sc2_093K_a.res in P2(1)/c
REM wR2 = 0.1157, GooF = S = 1.063, Restrained GooF = 1.060 for all data
REM R1 = 0.0395 for 6815 Fo > 4sig(Fo) and 0.0440 for all 7733 data
REM 457 parameters refined using 73 restraints

END

WGHT      0.0545      0.8946

REM Highest difference peak  0.484,  deepest hole -0.662,  1-sigma level  0.046
Q1    1   0.7623  0.2591  0.7958  11.00000  0.05    0.48
Q2    1   0.6804  0.3043  0.8489  11.00000  0.05    0.41
Q3    1   0.9090  0.0809  1.0668  11.00000  0.05    0.27
Q4    1   0.8380  0.1697  0.6900  11.00000  0.05    0.24
Q5    1   0.6525  0.1654  0.6798  11.00000  0.05    0.23
Q6    1   0.6457  0.0778  0.6978  11.00000  0.05    0.23
Q7    1   0.6737  0.1328  0.7503  11.00000  0.05    0.22
Q8    1   0.8763 -0.1727  0.6402  11.00000  0.05    0.22
Q9    1   0.6232  0.4407  0.6395  11.00000  0.05    0.21
Q10   1   0.8714  0.0319  0.6396  11.00000  0.05    0.21
Q11   1   0.8275  0.2571  0.9031  11.00000  0.05    0.21
Q12   1   0.8544  0.1250  0.7460  11.00000  0.05    0.20
Q13   1   0.9505  0.1806  1.0960  11.00000  0.05    0.20
Q14   1   0.8645 -0.0181  0.6977  11.00000  0.05    0.20
Q15   1   0.7908  0.4009  0.8219  11.00000  0.05    0.20
Q16   1   0.5922  0.6226  0.4926  11.00000  0.05    0.20
Q17   1   0.8632 -0.0747  0.6311  11.00000  0.05    0.19
Q18   1   0.6108  0.7167  0.4832  11.00000  0.05    0.19
Q19   1   0.6493 -0.0206  0.7044  11.00000  0.05    0.18
Q20   1   0.8965  0.0446  0.7616  11.00000  0.05    0.18
;
_shelx_res_checksum   60595

_shelx_hkl_file
;
   2   0   0 151280. 7256.59   1
  -2   0   0 146807. 7255.91   1
   3   0   0 61440.5 2941.01   1
  -3   0   0 59099.4 2938.97   1
   4   0   0 780055. 40528.0   1
  -4   0   0 880555. 40526.5   1
   5   0   0-3.35903 20.4198   1
  -5   0   0 8.97392 18.1846   1
   7   0   0 1627.69 104.316   1
  -7   0   0 1570.31 102.381   1
   8   0   0 71919.6 3459.77   1
  -8   0   0 69128.5 3456.96   1
   9   0   0 3823.47 219.450   1
  -9   0   0 3811.23 217.855   1
  10   0   0 158970. 7676.21   1
 -10   0   0 155090. 7674.23   1
 -11   0   0 1255.97 93.4038   1
  11   0   0 1143.92 93.3838   1
 -13   0   0 3698.05 232.632   1
  13   0   0 4289.86 239.753   1
 -14   0   0 6306.58 348.838   1
  14   0   0 6096.74 347.056   1
  15   0   0 65.8691 35.4730   1
 -15   0   0 32.3076 35.3378   1
 -16   0   0 780.262 81.4896   1
  16   0   0 895.180 83.0511   1
  17   0   0 1662.64 127.902   1
  18   0   0 644.389 77.3284   1
 -18   0   0 707.520 77.2095   1
 -19   0   0 2727.78 175.853   1
  19   0   0 2385.25 172.813   1
 -20   0   0 1345.32 112.485   1
  20   0   0 1326.79 112.983   1
 -21   0   0 243.025 51.9460   1
  21   0   0 297.170 54.1424   1
 -22   0   0 154.576 51.0704   1
  22   0   0 66.6373 45.5088   1
 -23   0   0 307.870 65.0992   1
  23   0   0 292.630 61.3506   1
 -24   0   0 97.8802 47.6255   1
  24   0   0 121.608 51.5303   1
 -25   0   0 121.282 53.4442   1
  25   0   0 138.413 48.9852   1
 -26   0   0 26.1190 46.3097   1
  26   0   0-18.2086 44.8344   1
  -1   1   0 315782. 13747.9   1
   1  -1   0 291322. 13747.7   1
   1   1   0 276972. 13749.0   1
  -2   1   0 704.885 43.0029   1
   2   1   0 772.662 45.4485   1
   2  -1   0 700.730 44.3633   1
  -2  -1   0 677.912 44.3369   1
  -3   1   0 248515. 12033.6   1
   3   1   0 226911. 12034.4   1
   3  -1   0 259415. 12034.7   1
  -3  -1   0 253878. 12035.0   1
  -4   1   0 64041.4 3008.04   1
   4  -1   0 63161.2 3009.79   1
  -4  -1   0 62541.3 3009.65   1
   4   1   0 56290.7 3008.87   1
  -5   1   0 10435.6 489.675   1
   5  -1   0 10481.6 490.202   1
  -5  -1   0 10070.9 491.643   1
  -6  -1   0 2155.61 131.398   1
   6   1   0 2229.82 132.663   1
  -7   1   0 9980.98 513.871   1
   7  -1   0 10967.9 516.285   1
  -7  -1   0 9109.75 513.819   1
   7   1   0 10120.5 517.802   1
  -8   1   0 19753.0 928.242   1
   8  -1   0 16733.6 924.033   1
  -8  -1   0 18679.9 926.665   1
   8   1   0 18768.9 930.951   1
  -9   1   0 160619. 8049.83   1
   9  -1   0 158899. 8050.37   1
  -9  -1   0 163387. 8047.86   1
   9   1   0 177473. 8054.39   1
 -10   1   0 9745.63 492.202   1
  10  -1   0 9634.05 492.172   1
 -10  -1   0 8674.86 488.835   1
  10   1   0 9536.90 497.768   1
 -11   1   0 34654.0 1672.40   1
  11  -1   0 33041.5 1672.03   1
 -11  -1   0 32282.0 1669.55   1
  11   1   0 34381.2 1675.69   1
 -12  -1   0 2347.65 153.784   1
  12   1   0 2398.15 157.559   1
 -13   1   0 364.872 48.5481   1
 -13  -1   0 400.199 51.8474   1
  13   1   0 476.166 57.3604   1
  13  -1   0 413.332 55.4018   1
 -14   1   0 1708.13 121.587   1
  14  -1   0 1509.04 121.734   1
 -14  -1   0 1644.19 122.268   1
  14   1   0 1769.73 127.281   1
 -15   1   0 2623.95 177.634   1
 -15  -1   0 2988.66 184.593   1
  15   1   0 2806.83 184.848   1
 -16   1   0 2499.07 162.346   1
  16  -1   0 2186.11 157.874   1
 -17   1   0 387.985 55.5925   1
  17  -1   0 283.968 54.2121   1
 -17  -1   0 332.885 54.8977   1
  17   1   0 308.223 52.1450   1
 -18   1   0 266.384 51.2066   1
  18  -1   0 192.264 49.2342   1
 -18  -1   0 232.311 52.2558   1
  18   1   0 318.512 57.9055   1
 -19  -1   0 901.694 94.6293   1
 -19   1   0 1051.11 99.7802   1
  19  -1   0 968.461 95.8248   1
  19   1   0 1227.03 102.289   1
 -20  -1   0 133.479 44.3594   1
  20   1   0 152.135 51.0429   1
 -21   1   0 234.986 56.7331   1
  21  -1   0 226.574 50.2440   1
 -21  -1   0 240.436 54.2645   1
  21   1   0 134.994 46.3231   1
  22  -1   0 1247.83 109.482   1
  22   1   0 1146.14 106.272   1
 -22   1   0 1236.94 108.044   1
 -22  -1   0 1476.48 116.386   1
  23   1   0 172.359 50.6482   1
  23  -1   0 76.0187 44.7797   1
 -23  -1   0 90.4304 42.6419   1
 -23   1   0 53.2332 46.9646   1
  24  -1   0 325.586 58.2057   1
 -24   1   0 343.296 62.7668   1
  25   1   0-18.3742 38.8712   1
  25  -1   0 9.44994 35.1812   1
 -25   1   0-35.4379 42.5794   1
 -25  -1   0 8.81844 45.4495   1
  26   1   0 17.9682 43.1775   1
 -26   1   0-34.3391 47.9375   1
 -26  -1   0-8.55443 42.6265   1
   0  -2   0 147985. 7198.47   1
   0   2   0 147482. 7198.51   1
   1  -2   0 61.7081 17.3538   1
  -1   2   0 19.0509 15.7181   1
   1   2   0 17.7193 14.8364   1
  -1  -2   0 39.9947 15.2798   1
   2   2   0 221.689 29.7253   1
  -2  -2   0 314.199 29.9893   1
  -2   2   0 271.858 24.1309   1
   2  -2   0 186.240 25.4354   1
   3   2   0 121100. 6296.29   1
   3  -2   0 136051. 6295.26   1
  -3   2   0 133681. 6294.34   1
  -3  -2   0 124246. 6296.49   1
   4   2   0 52662.0 2682.01   1
  -4   2   0 56963.1 2680.33   1
   4  -2   0 54783.4 2681.13   1
  -4  -2   0 54299.7 2682.01   1
   5  -2   0 1652.35 100.508   1
  -5   2   0 1638.39 99.5202   1
  -6  -2   0 8852.91 468.963   1
   6  -2   0 9289.00 468.500   1
   6   2   0 9302.16 471.520   1
  -6   2   0 9057.82 466.856   1
  -7  -2   0 12990.5 696.432   1
   7  -2   0 13823.5 696.195   1
   7   2   0 13839.3 698.777   1
  -7   2   0 14351.5 696.282   1
  -8  -2   0 1966.56 132.033   1
   8  -2   0 2170.74 133.236   1
   8   2   0 2247.08 136.437   1
  -8   2   0 2191.48 131.400   1
  -9  -2   0 3863.89 234.571   1
   9  -2   0 4558.43 239.194   1
   9   2   0 4436.74 241.634   1
  -9   2   0 4016.89 233.408   1
 -10  -2   0 49496.6 2596.64   1
  10  -2   0 52357.3 2601.33   1
  10   2   0 55816.9 2606.10   1
 -10   2   0 53710.7 2598.89   1
  11  -2   0 2859.78 174.911   1
 -11   2   0 2756.31 171.624   1
 -12  -2   0 25922.5 1305.92   1
  12   2   0 26037.7 1309.34   1
 -13  -2   0 17182.4 842.590   1
  13  -2   0 16261.8 845.420   1
  13   2   0 14938.7 843.042   1
 -13   2   0 17190.3 842.549   1
 -14  -2   0 5540.60 286.733   1
 -14   2   0 5574.23 286.686   1
 -15  -2   0 2483.65 161.881   1
  15  -2   0 2374.26 160.942   1
  15   2   0 2299.08 162.284   1
 -15   2   0 2248.15 156.438   1
  16  -2   0 33.9743 36.8798   1
 -16   2   0 178.708 45.2376   1
  17  -2   0 149.310 44.5190   1
 -17  -2   0 96.1766 36.6930   1
 -17   2   0 50.3925 38.0487   1
  18  -2   0-27.0161 31.3584   1
  18   2   0-28.2379 39.8228   1
 -18   2   0 42.7650 39.5328   1
 -19  -2   0 242.672 51.1534   1
  19  -2   0 119.724 43.7455   1
  19   2   0 233.772 50.2499   1
 -19   2   0 242.033 48.4262   1
 -20  -2   0 794.158 89.9450   1
  20   2   0 1028.93 98.2784   1
 -21  -2   0 193.380 47.7091   1
  21  -2   0 144.561 48.2211   1
  21   2   0 224.566 48.9722   1
 -21   2   0 136.297 47.6004   1
  22  -2   0 9.69549 42.3268   1
 -22   2   0 18.1734 43.1246   1
 -23  -2   0 790.005 84.4452   1
 -23   2   0 675.718 80.1287   1
  23   2   0 720.326 83.2075   1
  23  -2   0 617.426 79.8995   1
  24  -2   0 28.5931 36.9707   1
 -24   2   0 44.4542 42.2269   1
  25  -2   0 83.9913 49.6800   1
  25   2   0 46.4371 46.3207   1
 -25  -2   0 8.73759 49.7252   1
 -25   2   0 34.9222 45.5251   1
  26   2   0-17.9698 39.8184   1
 -26  -2   0-17.1923 43.3357   1
   0  -3   0 9.77004 17.3114   1
   0   3   0-7.20735 18.6168   1
   1  -3   0 12456.7 657.554   1
  -1   3   0 13303.2 656.719   1
   1   3   0 13168.9 656.616   1
  -1  -3   0 13835.8 657.938   1
  -2   3   0 1150.08 67.4538   1
   2  -3   0 1127.12 68.2260   1
  -2  -3   0 1122.62 71.3554   1
   3   3   0 22371.9 1110.76   1
  -3  -3   0 22023.1 1109.59   1
  -3   3   0 21359.0 1105.69   1
   3  -3   0 24103.1 1109.45   1
  -4   3   0 33460.4 1611.57   1
   4  -3   0 31894.9 1612.89   1
  -5  -3   0 41.0733 25.4113   1
   5   3   0 29.4770 23.1356   1
   6   3   0 2009.37 128.079   1
  -6  -3   0 1974.02 126.161   1
   6  -3   0 1920.82 124.629   1
   7   3   0 79223.3 4013.99   1
  -7   3   0 82892.1 4008.87   1
  -7  -3   0 82300.8 4012.82   1
   7  -3   0 82589.2 4010.73   1
   8   3   0 69.6343 27.1522   1
  -8   3   0 68.3494 22.0405   1
  -8  -3   0 104.381 30.9659   1
   8  -3   0 120.672 30.1317   1
   9   3   0 105.525 29.7409   1
  -9   3   0 124.300 30.7305   1
   9  -3   0 40.4575 27.3821   1
  -9  -3   0 70.8690 24.5127   1
 -10  -3   0 5194.26 289.712   1
  10  -3   0 5444.00 290.387   1
  10   3   0 4880.53 288.769   1
 -10   3   0 5201.76 287.053   1
  11  -3   0 620.824 64.0802   1
 -11   3   0 679.554 63.8585   1
 -12  -3   0 7916.68 418.629   1
  12  -3   0 7358.02 417.058   1
  12   3   0 7816.98 422.575   1
 -12   3   0 7848.10 417.053   1
 -13  -3   0 7897.27 440.911   1
  13  -3   0 7845.29 440.915   1
  13   3   0 8803.05 450.666   1
 -13   3   0 8270.97 440.707   1
 -14  -3   0 5360.90 297.130   1
  14  -3   0 4963.66 295.435   1
  14   3   0 5073.75 299.699   1
 -14   3   0 5137.59 294.267   1
 -15  -3   0 178.112 41.4692   1
  15  -3   0 167.603 43.3174   1
  15   3   0 237.906 45.5448   1
 -15   3   0 205.099 45.0828   1
 -16  -3   0 16.7106 36.4772   1
  16  -3   0-17.4131 36.8407   1
  16   3   0 45.2483 42.3944   1
 -16   3   0 16.3562 27.7986   1
 -17  -3   0 971.070 88.7631   1
  17  -3   0 918.051 86.7108   1
  17   3   0 912.999 88.5020   1
 -17   3   0 640.383 76.7754   1
 -18  -3   0 124.355 43.6388   1
  18  -3   0 175.372 44.2154   1
  18   3   0 121.646 45.3743   1
 -18   3   0 77.6973 43.9317   1
  19  -3   0 282.013 55.1775   1
 -19   3   0 280.638 53.8162   1
 -20  -3   0 243.339 53.0796   1
  20  -3   0 143.006 49.9853   1
  20   3   0 300.335 62.2602   1
 -20   3   0 274.420 53.8228   1
 -21  -3   0 230.900 56.2030   1
  21  -3   0 152.683 50.3018   1
  21   3   0 112.783 46.9167   1
 -21   3   0 142.793 48.5639   1
 -22  -3   0 130.358 50.4278   1
  22  -3   0 105.135 42.8169   1
  22   3   0 123.048 43.6143   1
 -22   3   0 160.764 50.2701   1
 -23  -3   0 36.6359 39.3861   1
  23  -3   0 9.63776 39.4544   1
  23   3   0 9.34363 42.6147   1
 -23   3   0 35.7857 37.2523   1
  24  -3   0 67.2279 40.1942   1
 -24   3   0 35.6051 37.2871   1
 -25  -3   0-25.9992 41.1248   1
 -25   3   0 44.1439 46.4787   1
  26   3   0 8.95811 43.5873   1
 -26  -3   0 8.54477 45.4515   1
   0  -4   0 88032.6 4243.72   1
   0   4   0 85667.4 4242.28   1
   1  -4   0 3363.50 194.101   1
   1   4   0 3677.79 195.247   1
  -1   4   0 3587.96 196.519   1
  -1  -4   0 3862.31 197.036   1
   2  -4   0 80732.2 3948.95   1
  -3   4   0 40629.9 1906.44   1
   3  -4   0 36833.4 1906.51   1
  -4  -4   0 1140.54 80.7066   1
   4   4   0 1234.80 82.2890   1
   5   4   0 19312.4 927.363   1
  -5  -4   0 18603.5 925.606   1
  -5   4   0 18568.5 922.089   1
   5  -4   0 17498.8 921.487   1
   6   4   0 3305.68 199.654   1
  -6  -4   0 3561.56 201.261   1
  -6   4   0 3633.27 197.664   1
   6  -4   0 3519.68 198.199   1
   7   4   0 1691.00 117.401   1
  -7  -4   0 1651.97 115.840   1
  -7   4   0 1896.37 115.164   1
   7  -4   0 1792.84 115.813   1
   8   4   0 49131.6 2262.46   1
   8  -4   0 43677.1 2254.97   1
  -8   4   0 45941.4 2253.82   1
  -8  -4   0 44423.2 2256.31   1
   9  -4   0 2881.52 184.672   1
  -9   4   0 2973.63 180.709   1
  -9  -4   0 3076.46 184.148   1
   9   4   0 3314.77 189.845   1
  10  -4   0 32.2260 30.2061   1
 -10   4   0 12.0331 25.8805   1
 -11  -4   0 1926.55 127.483   1
  11   4   0 1620.77 123.164   1
  12  -4   0 1448.13 107.298   1
  12   4   0 1220.43 103.370   1
 -12   4   0 1187.20 103.367   1
 -13  -4   0 5420.88 334.612   1
  13  -4   0 6140.14 338.862   1
 -13   4   0 5717.37 333.206   1
 -14  -4   0 603.517 71.8098   1
  14  -4   0 683.909 69.9709   1
  14   4   0 618.712 75.2505   1
  15  -4   0 2415.22 162.874   1
 -15   4   0 2382.82 158.978   1
 -16  -4   0 696.189 80.3148   1
  16   4   0 1116.25 96.3814   1
 -17  -4   0 92.3821 40.7732   1
  17  -4   0 108.061 42.5754   1
  17   4   0 144.356 47.1800   1
 -17   4   0 133.588 43.4159   1
  18  -4   0 2123.75 146.653   1
 -18  -4   0 1865.19 142.064   1
 -18   4   0 1774.21 140.912   1
 -19  -4   0 271.352 58.4581   1
  19  -4   0 350.226 59.2961   1
  19   4   0 304.902 60.9691   1
 -19   4   0 253.831 58.9790   1
 -20  -4   0 55.2197 43.3383   1
  20  -4   0 95.6095 48.3956   1
  20   4   0 57.3866 47.8645   1
 -20   4   0 151.411 50.3878   1
 -21  -4   0-9.39132 43.4085   1
  21  -4   0-28.8974 39.4173   1
  21   4   0-9.70583 43.0051   1
 -21   4   0 18.0093 42.1800   1
 -22  -4   0-37.5032 51.3861   1
  22   4   0-9.64203 42.7357   1
 -23  -4   0 65.7711 52.7541   1
  23  -4   0 135.068 51.6123   1
 -23   4   0 117.348 49.2937   1
  23   4   0 139.959 50.9322   1
  24   4   0-9.14083 42.2491   1
 -24  -4   0 9.00259 39.8876   1
  25   4   0-9.09924 39.1145   1
 -25  -4   0-8.65410 37.2012   1
   0   5   0 3.86177 21.1611   1
   0  -5   0 3.96623 25.7503   1
  -1  -5   0 4496.67 252.001   1
   1   5   0 4891.36 252.846   1
  -1   5   0 4673.23 252.080   1
   1  -5   0 4670.80 251.909   1
  -2  -5   0 69670.2 3433.69   1
  -2   5   0 68994.4 3431.60   1
   2   5   0 74552.2 3434.42   1
   2  -5   0 67317.3 3431.80   1
  -3  -5   0 3158.60 174.494   1
   3  -5   0 2777.52 171.420   1
   3   5   0 3059.43 173.636   1
  -3   5   0 3092.43 170.791   1
   4  -5   0 74256.2 3564.56   1
  -4   5   0 73302.3 3562.73   1
  -4  -5   0 71117.4 3566.85   1
   4   5   0 71792.5 3566.70   1
   5  -5   0 43062.0 2018.61   1
  -5   5   0 40707.2 2015.09   1
  -5  -5   0 39302.0 2020.55   1
   5   5   0 40232.2 2020.71   1
   6  -5   0 542.124 52.9768   1
  -6   5   0 633.345 52.3224   1
  -6  -5   0 628.404 59.0191   1
   6   5   0 447.514 53.6651   1
   7  -5   0 27212.6 1369.24   1
  -7   5   0 27168.6 1368.13   1
  -7  -5   0 27034.2 1372.57   1
   7   5   0 28609.9 1375.04   1
   8  -5   0 18968.4 926.712   1
  -8  -5   0 19185.3 929.405   1
  -8   5   0 16744.9 920.886   1
   8   5   0 18604.0 930.069   1
   9  -5   0 197.660 38.8284   1
  -9   5   0 255.299 39.3370   1
 -10   5   0 6.31649 28.3971   1
  10   5   0-14.8227 33.3187   1
  10  -5   0-6.79879 33.8782   1
 -10  -5   0-13.8502 30.6849   1
 -11   5   0 2413.46 153.688   1
  11  -5   0 2587.66 157.339   1
  11   5   0 2154.59 156.655   1
 -11  -5   0 2397.01 158.106   1
 -12   5   0 1130.69 91.1722   1
  12  -5   0 1301.14 96.9202   1
  12   5   0 1222.08 98.3985   1
  13   5   0 597.874 69.9138   1
 -13  -5   0 551.388 64.9325   1
  13  -5   0 588.057 67.7152   1
  14   5   0 122.209 43.1737   1
 -14  -5   0 173.780 44.1989   1
  14  -5   0 49.1515 33.1820   1
 -14   5   0 15.4911 34.5525   1
  15  -5   0 1466.18 124.152   1
 -15  -5   0 1599.79 125.871   1
 -15   5   0 1762.54 128.595   1
 -16   5   0 455.899 61.3681   1
 -16  -5   0 323.719 56.2493   1
  16  -5   0 370.006 59.5065   1
  16   5   0 315.754 56.7626   1
  17  -5   0 3815.55 237.116   1
 -17  -5   0 3416.98 230.517   1
 -17   5   0 3955.58 235.244   1
  17   5   0 4040.55 241.685   1
  18  -5   0 1129.88 103.743   1
 -18   5   0 1208.88 103.953   1
  18   5   0 1226.57 111.963   1
 -18  -5   0 1093.84 98.7279   1
 -19   5   0-8.91962 40.1168   1
  19  -5   0 28.2823 38.5971   1
  19   5   0 29.0832 43.5982   1
 -19  -5   0 53.7977 42.5664   1
 -20   5   0 235.643 51.9261   1
  20  -5   0 238.603 52.6319   1
  20   5   0 201.179 48.0978   1
 -20  -5   0 118.375 43.6696   1
 -21   5   0 91.5405 45.6786   1
  21  -5   0 9.60872 40.0665   1
  22   5   0-19.1178 45.9443   1
 -22  -5   0 46.0941 43.1885   1
 -23   5   0 63.2648 49.0516   1
  23  -5   0-18.9828 36.7856   1
 -24   5   0-26.9337 44.2162   1
  24  -5   0 9.54795 42.3093   1
  24   5   0 54.4431 43.6118   1
 -24  -5   0 9.30226 45.2647   1
  25   5   0-8.90671 38.8798   1
 -25  -5   0 26.3002 47.1050   1
   0   6   0 71198.6 3532.78   1
   0  -6   0 72963.1 3535.12   1
   1  -6   0 19401.0 954.191   1
   1   6   0 19457.7 954.210   1
  -1   6   0 18190.8 952.507   1
  -1  -6   0 19069.3 954.074   1
   2  -6   0 51.9842 25.2249   1
   2   6   0 29.0006 22.7381   1
  -2   6   0 47.5479 21.4782   1
  -2  -6   0 44.7397 20.7963   1
   3  -6   0 6169.49 328.384   1
  -3   6   0 6109.71 327.592   1
   3   6   0 6176.49 329.898   1
  -3  -6   0 6144.33 330.306   1
  -4   6   0 9.51945 22.0219   1
   4  -6   0 25.9234 24.9360   1
   4   6   0 44.6084 31.4380   1
  -4  -6   0 10.8854 26.1751   1
   5   6   0 693.823 64.4341   1
  -5  -6   0 642.291 62.2939   1
  -5   6   0 627.334 58.6065   1
   5  -6   0 737.863 63.7824   1
   6   6   0 7999.80 432.309   1
  -6  -6   0 8760.74 434.678   1
  -6   6   0 8305.21 430.387   1
   6  -6   0 7624.46 429.558   1
   7   6   0 6683.81 354.076   1
  -7  -6   0 6060.98 350.385   1
  -7   6   0 6522.53 347.728   1
   7  -6   0 6583.15 350.255   1
  -8   6   0 1198.09 93.0467   1
   8  -6   0 1305.56 95.9880   1
   9   6   0 16351.4 859.892   1
  -9  -6   0 16913.7 861.030   1
  -9   6   0 16504.6 855.101   1
   9  -6   0 17542.1 859.678   1
  10   6   0 1514.29 113.646   1
 -10  -6   0 1381.10 108.794   1
  11  -6   0 103.927 33.7101   1
 -11   6   0 70.5087 33.7970   1
 -11  -6   0 98.3223 37.1067   1
  11   6   0 120.749 36.5006   1
  12  -6   0 1556.61 115.281   1
  12   6   0 1744.98 123.384   1
  13  -6   0 1480.28 114.363   1
 -13  -6   0 1374.52 113.356   1
 -13   6   0 1428.88 112.121   1
  13   6   0 1546.25 117.227   1
 -14   6   0 1026.83 90.9136   1
  14  -6   0 1044.59 93.3681   1
  15  -6   0 1224.89 101.360   1
 -15  -6   0 1100.78 96.8207   1
 -15   6   0 916.105 89.8810   1
  15   6   0 1024.55 96.0700   1
  16  -6   0 1055.11 100.466   1
 -16   6   0 1172.83 101.208   1
 -16  -6   0 1090.68 96.5317   1
  16   6   0 1031.05 100.435   1
 -17  -6   0 61.3117 40.0098   1
  17  -6   0 94.0931 40.5212   1
  17   6   0 29.5312 35.9578   1
 -17   6   0 34.6164 37.8571   1
 -18  -6   0-9.03858 39.4547   1
  18  -6   0 38.4158 40.6324   1
  18   6   0-39.5202 45.0453   1
 -18   6   0 26.5116 35.5335   1
 -19  -6   0 95.2692 46.3125   1
  19   6   0 101.306 51.8575   1
  20  -6   0 9.83881 43.6765   1
  20   6   0 78.5041 47.2364   1
 -20   6   0 72.6100 44.2429   1
 -21  -6   0 154.547 45.5971   1
  21  -6   0 19.7970 45.4288   1
  21   6   0 133.761 42.6521   1
 -21   6   0 63.9232 44.7357   1
 -22  -6   0 108.481 49.4194   1
  22  -6   0 188.016 56.5862   1
  22   6   0 66.5158 43.1335   1
 -22   6   0 146.186 52.2966   1
 -23  -6   0 263.272 60.5532   1
  23  -6   0 204.229 56.6606   1
  23   6   0 176.447 57.3117   1
 -23   6   0 164.697 56.4923   1
 -25  -6   0-26.9518 49.2271   1
  25   6   0 17.5157 45.1349   1
   0  -7   0-5.37819 24.1848   1
   0   7   0 26.0394 21.6834   1
   1  -7   0 9030.96 482.581   1
   1   7   0 9593.00 483.241   1
  -1  -7   0 8857.68 482.217   1
  -1   7   0 9536.37 482.871   1
   2  -7   0 10422.0 543.541   1
   2   7   0 10135.8 542.660   1
  -2  -7   0 10763.1 545.623   1
  -2   7   0 10722.9 544.896   1
   3  -7   0 11460.1 572.176   1
   3   7   0 11344.3 573.354   1
  -3  -7   0 10790.7 573.256   1
  -3   7   0 10615.7 571.019   1
   4  -7   0 29710.0 1502.46   1
  -4   7   0 30070.7 1500.30   1
  -4  -7   0 30206.5 1503.82   1
   4   7   0 30643.3 1504.80   1
   5  -7   0 10393.5 577.561   1
  -5   7   0 11121.6 577.554   1
  -5  -7   0 11430.7 582.600   1
   5   7   0 11886.3 584.224   1
  -6   7   0 327.286 43.3898   1
   6  -7   0 357.723 45.2071   1
  -6  -7   0 467.484 52.8468   1
   7  -7   0 12421.7 618.746   1
  -7   7   0 11403.6 612.636   1
   8  -7   0 5683.34 305.150   1
  -8   7   0 4911.45 297.784   1
  -8  -7   0 5649.78 306.650   1
   8   7   0 5556.07 309.931   1
  -9  -7   0 5032.96 280.897   1
   9   7   0 4661.16 278.085   1
  10  -7   0 1618.92 121.156   1
 -10   7   0 1530.43 115.664   1
  10   7   0 1922.01 129.142   1
 -10  -7   0 1635.79 122.589   1
  11  -7   0 63.2418 35.6089   1
 -11  -7   0 31.6179 37.5773   1
  11   7   0 42.1893 41.1163   1
  12  -7   0 1427.85 110.248   1
 -12   7   0 1220.43 103.167   1
 -12  -7   0 1359.72 109.621   1
  12   7   0 1530.86 116.841   1
 -13   7   0 1776.71 131.630   1
  13  -7   0 1914.49 135.336   1
  14  -7   0 4214.33 250.069   1
 -14  -7   0 4060.42 249.815   1
 -14   7   0 3899.55 245.125   1
  14   7   0 4289.28 253.629   1
  15  -7   0 3452.31 234.102   1
 -15  -7   0 4059.32 242.160   1
 -15   7   0 4197.72 241.797   1
  15   7   0 3948.22 241.567   1
  16  -7   0 1448.67 114.008   1
  16   7   0 1244.46 108.534   1
 -16  -7   0 1163.88 105.044   1
 -16   7   0 1287.19 107.701   1
 -17   7   0 434.884 62.9498   1
  17  -7   0 448.384 67.3924   1
 -18   7   0 234.997 51.6924   1
  18  -7   0 275.799 53.7380   1
  18   7   0 359.851 63.9935   1
 -18  -7   0 240.303 53.1497   1
 -19   7   0-9.16434 38.7737   1
  19  -7   0 9.64027 35.8884   1
  19   7   0-9.99995 42.9856   1
 -19  -7   0 45.4678 46.8663   1
 -20   7   0 64.7330 43.9875   1
  20  -7   0 38.9037 42.5626   1
  20   7   0 131.654 48.7638   1
 -20  -7   0 34.6684 32.4062   1
  21  -7   0-29.2237 43.9272   1
 -21  -7   0 8.89618 43.4222   1
  21   7   0 108.015 51.8103   1
  22  -7   0 291.973 60.3049   1
 -22   7   0 277.121 59.5098   1
  23   7   0 74.2159 41.1199   1
 -23   7   0-27.5954 47.4194   1
 -23  -7   0 8.83146 36.7741   1
  24   7   0 44.9573 41.1028   1
 -24  -7   0 79.1570 47.8209   1
   0  -8   0 5969.69 327.072   1
   0   8   0 6018.48 325.939   1
   1   8   0 607.059 56.6758   1
  -1  -8   0 539.096 56.5705   1
   1  -8   0 460.410 51.9540   1
  -1   8   0 532.891 55.1448   1
   2  -8   0 58485.6 2720.57   1
   2   8   0 52725.3 2718.21   1
  -2  -8   0 56754.3 2721.65   1
  -2   8   0 52867.3 2717.33   1
   3  -8   0 13793.1 715.991   1
   3   8   0 13867.0 716.995   1
  -3  -8   0 14125.7 718.440   1
  -3   8   0 14063.4 716.869   1
   4  -8   0 23684.3 1215.39   1
   4   8   0 26472.4 1221.19   1
  -4  -8   0 24486.6 1218.00   1
  -4   8   0 22565.7 1213.48   1
  -5   8   0 1069.25 83.8842   1
   5  -8   0 1050.01 88.7101   1
   6   8   0 8338.82 451.836   1
  -6   8   0 7937.39 446.261   1
  -6  -8   0 8618.27 454.053   1
   6  -8   0 8977.28 453.348   1
   7   8   0 468.209 61.4527   1
  -7  -8   0 619.931 68.1537   1
  -8   8   0 6837.30 366.154   1
   8   8   0 7621.34 376.672   1
  -8  -8   0 7061.24 372.267   1
   9  -8   0 4950.99 273.749   1
  -9   8   0 4685.19 268.645   1
  -9  -8   0 4676.90 274.071   1
   9   8   0 4416.93 273.980   1
  10  -8   0-15.6740 33.1560   1
  10   8   0-8.21080 31.1951   1
 -10  -8   0 15.9043 29.6021   1
  11  -8   0 555.989 64.8314   1
 -11   8   0 662.505 67.9038   1
  11   8   0 448.063 67.3197   1
 -11  -8   0 523.213 67.6428   1
 -12   8   0 9597.42 518.107   1
  12  -8   0 9825.70 522.684   1
  13   8   0 2120.25 142.306   1
 -13  -8   0 1934.13 135.122   1
 -13   8   0 1543.05 124.732   1
  13  -8   0 1641.33 130.133   1
 -14  -8   0 2504.46 169.486   1
  14   8   0 2351.84 169.262   1
  15  -8   0 46.2427 37.8552   1
 -15   8   0-16.4205 30.5761   1
  15   8   0 18.5163 30.6775   1
 -15  -8   0 35.3614 30.7961   1
 -16   8   0 49.8808 40.4777   1
  16  -8   0 9.36341 38.9996   1
  17  -8   0-9.41789 39.2080   1
 -17   8   0-17.0976 38.4418   1
  17   8   0 57.1600 40.9605   1
 -17  -8   0 45.9630 40.1375   1
  18   8   0 117.438 47.6070   1
 -18  -8   0 186.840 53.3151   1
 -19  -8   0 294.676 58.3893   1
 -19   8   0 185.851 49.0068   1
  19  -8   0 248.856 56.1744   1
 -20  -8   0 172.328 51.4892   1
 -20   8   0 89.0848 46.8231   1
  20  -8   0 115.608 48.9564   1
  21   8   0 69.9642 46.9382   1
 -21   8   0 89.2762 42.4985   1
  21  -8   0 38.9830 44.5602   1
 -22  -8   0 61.0077 44.9450   1
  22   8   0 9.52940 40.9934   1
 -22   8   0-8.90142 46.8891   1
  22  -8   0 68.0165 47.8765   1
 -24  -8   0 8.51696 45.3061   1
  24   8   0 17.8686 44.5214   1
   0   9   0-12.8153 25.7677   1
   0  -9   0-6.58835 18.7367   1
  -1   9   0 12853.1 691.577   1
   1  -9   0 14145.2 696.932   1
  -2   9   0 13864.9 708.010   1
   2  -9   0 13607.9 708.531   1
  -3   9   0 22185.3 1003.49   1
   3   9   0 18492.7 998.494   1
  -3  -9   0 19748.4 1002.35   1
   3  -9   0 18681.2 997.423   1
   4   9   0 336.322 52.4461   1
  -4  -9   0 335.503 50.6161   1
   5   9   0 11983.0 615.427   1
  -5  -9   0 11457.9 612.512   1
   6   9   0 4571.35 262.486   1
   6  -9   0 4125.52 257.367   1
  -6  -9   0 4513.49 261.876   1
  -6   9   0 4737.79 260.206   1
  -7   9   0 13262.2 696.780   1
   7   9   0 13480.7 703.218   1
  -7  -9   0 13649.1 702.058   1
   8  -9   0 9774.06 502.645   1
  -8   9   0 8837.64 493.449   1
  -8  -9   0 9062.12 498.639   1
   8   9   0 9630.72 501.887   1
   9  -9   0 3320.65 202.952   1
   9   9   0 3299.60 206.156   1
  -9  -9   0 3074.48 202.992   1
  10  -9   0 10308.7 556.300   1
 -10   9   0 10254.6 553.313   1
  10   9   0 10337.5 559.844   1
 -10  -9   0 10915.7 559.808   1
 -11   9   0 6363.81 351.703   1
  11  -9   0 6176.12 354.259   1
  12  -9   0 488.383 63.4637   1
 -12   9   0 493.340 61.5449   1
  12   9   0 441.710 62.8252   1
 -12  -9   0 326.120 52.5885   1
  13   9   0 1374.64 117.254   1
 -13  -9   0 1488.95 116.129   1
  14  -9   0 117.871 40.3149   1
 -14   9   0 8.45362 34.7564   1
  14   9   0 28.1476 39.1950   1
 -14  -9   0 133.041 44.3226   1
  15  -9   0-18.5806 43.5275   1
 -15   9   0 17.3608 36.1404   1
  15   9   0 18.9186 33.7278   1
 -15  -9   0 53.8871 36.7638   1
  16  -9   0 331.778 59.6045   1
 -16   9   0 308.708 58.4331   1
 -16  -9   0 252.348 55.1458   1
  16   9   0 216.829 54.3261   1
 -17   9   0 1497.17 116.211   1
  17  -9   0 1302.75 114.419   1
 -17  -9   0 1198.79 111.027   1
  17   9   0 1242.48 110.749   1
  18  -9   0 517.711 75.0727   1
  18   9   0 514.677 72.4701   1
 -18  -9   0 636.430 77.9629   1
 -18   9   0 550.197 74.3229   1
 -19  -9   0 35.3734 42.0363   1
  19   9   0 97.3843 48.5860   1
 -19   9   0 9.06859 40.8407   1
  19  -9   0 69.0277 40.4260   1
  20   9   0 79.2680 39.9905   1
 -20  -9   0 61.9243 41.5816   1
 -21  -9   0 8.83613 45.5441   1
  21   9   0-38.7003 49.3223   1
 -21   9   0-9.10022 39.1237   1
  21  -9   0-29.6794 46.3462   1
 -22  -9   0 73.2524 43.7693   1
  22   9   0-9.93359 45.9492   1
 -23  -9   0 33.8580 41.2189   1
  23   9   0 36.5098 44.9798   1
   0  10   0 154.036 36.4146   1
   0 -10   0 142.986 37.1526   1
  -1  10   0 1509.05 110.428   1
   1  10   0 1541.80 110.755   1
  -1 -10   0 1470.86 111.891   1
   1 -10   0 1470.33 112.393   1
  -2  10   0 11297.6 570.830   1
   2  10   0 9928.43 567.447   1
  -2 -10   0 10720.6 571.077   1
   2 -10   0 11517.8 573.848   1
  -3  10   0 10564.0 580.227   1
   3  10   0 11136.7 584.232   1
  -3 -10   0 10663.6 587.257   1
   3 -10   0 11946.7 585.526   1
  -4  10   0 1147.62 92.0308   1
   4  10   0 1011.12 88.9602   1
  -4 -10   0 1198.77 93.4670   1
  -5  10   0 1494.39 109.040   1
   5  10   0 1322.36 109.605   1
  -5 -10   0 1430.09 110.137   1
   5 -10   0 1322.33 107.733   1
   6  10   0 3751.31 217.028   1
  -6 -10   0 3616.61 214.306   1
  -6  10   0 3016.56 204.801   1
   7  10   0 18542.3 957.663   1
  -7 -10   0 18917.8 958.522   1
  -7  10   0 18719.1 955.268   1
   7 -10   0 18592.1 956.220   1
   8  10   0 22562.8 1102.18   1
  -8 -10   0 21723.2 1100.20   1
   8 -10   0 20283.5 1097.57   1
  -8  10   0 21812.7 1096.81   1
  -9  10   0 768.802 77.0077   1
   9 -10   0 803.811 80.2403   1
  10 -10   0 3282.55 208.005   1
 -10  10   0 3309.07 204.856   1
  10  10   0 3358.53 209.857   1
 -10 -10   0 3257.74 209.727   1
  11 -10   0 4102.31 264.882   1
 -11  10   0 4555.78 265.946   1
  11  10   0 5102.14 275.201   1
 -11 -10   0 4341.24 267.197   1
  12  10   0 3225.32 203.353   1
 -12 -10   0 2951.13 198.048   1
  13 -10   0 73.1679 38.7888   1
 -13  10   0 42.7699 36.2907   1
  13  10   0 18.9161 40.1059   1
 -13 -10   0 89.0805 42.8956   1
 -14  10   0 1530.05 120.636   1
  14 -10   0 1417.40 120.258   1
  15 -10   0 468.601 67.0443   1
 -15  10   0 354.308 62.3442   1
 -15 -10   0 627.530 72.8712   1
  15  10   0 458.857 70.8482   1
  16 -10   0 512.727 74.8261   1
 -16  10   0 681.421 78.9179   1
 -16 -10   0 681.179 74.5585   1
  16  10   0 514.538 68.7239   1
  17  10   0 1037.59 96.2979   1
  17 -10   0 1035.75 97.7727   1
 -17 -10   0 914.135 92.2701   1
 -17  10   0 995.482 96.8699   1
  18 -10   0 68.9395 39.1017   1
 -18  10   0 100.222 46.1065   1
 -18 -10   0 91.6761 39.6198   1
  18  10   0 75.9520 42.8765   1
 -19 -10   0 8.91759 39.5524   1
  19  10   0 48.3235 33.7020   1
 -19  10   0 82.3117 45.6064   1
  19 -10   0 9.86730 39.0012   1
 -20 -10   0 8.68887 38.5010   1
  20  10   0 19.2431 46.2416   1
 -20  10   0-9.15524 40.5672   1
  20 -10   0 29.6219 43.7513   1
 -21 -10   0 69.9533 45.2048   1
  21  10   0 77.3393 48.8571   1
 -22 -10   0 126.677 40.7398   1
  22  10   0 18.6783 31.9336   1
   0  11   0-7.44156 33.4537   1
   0 -11   0 23.1210 37.4991   1
  -1  11   0 9318.79 491.599   1
   1  11   0 9214.59 490.964   1
  -1 -11   0 9121.04 492.048   1
   1 -11   0 9067.87 491.083   1
  -2  11   0 9146.02 505.238   1
   2  11   0 8581.25 506.613   1
  -2 -11   0 10194.1 512.647   1
   2 -11   0 10315.3 513.100   1
  -3  11   0 377.062 55.6799   1
   3  11   0 447.877 58.6563   1
  -3 -11   0 415.992 57.0706   1
   3 -11   0 345.700 56.1686   1
  -4  11   0 6607.49 375.956   1
   4  11   0 6880.02 379.378   1
  -4 -11   0 6452.65 376.240   1
   4 -11   0 7254.44 378.769   1
  -5 -11   0 3664.43 213.538   1
   5  11   0 3659.90 216.052   1
   5 -11   0 3463.34 210.546   1
  -6 -11   0 20454.0 1039.81   1
   6  11   0 21054.2 1042.00   1
   6 -11   0 19620.7 1037.20   1
  -7  11   0 4039.07 247.421   1
   7 -11   0 4198.36 248.204   1
   8  11   0 3866.25 237.530   1
  -8 -11   0 3947.24 237.190   1
  -8  11   0 3813.55 236.464   1
   8 -11   0 3746.79 235.577   1
   9  11   0 1410.30 118.488   1
  -9 -11   0 1528.94 121.635   1
  -9  11   0 1354.77 114.407   1
   9 -11   0 1638.66 120.088   1
  10  11   0 1389.55 113.918   1
 -10 -11   0 1206.79 107.137   1
  11 -11   0 3730.47 222.169   1
  11  11   0 3266.27 215.331   1
 -11  11   0 3532.26 214.887   1
 -11 -11   0 3129.44 212.365   1
  12  11   0-9.27088 37.9497   1
 -12  11   0-8.45462 32.1377   1
  12 -11   0 110.556 43.7305   1
 -12 -11   0 17.8414 35.8826   1
 -13  11   0 1005.97 93.8772   1
  13 -11   0 973.403 95.5154   1
  14  11   0 48.4241 42.9246   1
 -14 -11   0 81.2661 43.4078   1
 -14  11   0-17.4949 35.8111   1
  14 -11   0-9.37465 39.6766   1
  15  11   0 115.529 38.5732   1
  15 -11   0 114.690 46.9615   1
 -15 -11   0 99.8495 39.5644   1
 -15  11   0 231.546 51.5085   1
 -16 -11   0 1238.70 107.441   1
  16 -11   0 1241.88 110.074   1
 -16  11   0 1064.64 103.283   1
  16  11   0 1156.25 107.645   1
  17  11   0 75.6394 50.5362   1
 -17 -11   0 171.868 48.3704   1
 -17  11   0 82.7669 45.5591   1
  17 -11   0 68.8303 50.3673   1
  18  11   0 18.7084 43.2355   1
  18 -11   0 39.6845 39.1721   1
 -18 -11   0-36.3135 43.6286   1
 -18  11   0-9.27345 43.4377   1
 -19  11   0 111.383 51.3825   1
  19 -11   0 198.854 52.8511   1
  20  11   0 198.333 47.9684   1
 -20  11   0 240.912 57.5202   1
 -20 -11   0 154.851 45.7690   1
 -21 -11   0 84.7155 41.9207   1
  22  11   0 55.4092 48.1303   1
 -22 -11   0 8.42009 43.8881   1
   0  12   0 3990.74 237.273   1
   0 -12   0 3888.61 238.024   1
   1  12   0 9013.90 468.468   1
  -1  12   0 8958.83 467.853   1
  -1 -12   0 8293.03 465.943   1
   1 -12   0 8258.24 465.122   1
   2  12   0 8095.61 466.746   1
  -2  12   0 9348.42 471.060   1
  -2 -12   0 8602.63 470.056   1
   2 -12   0 8678.35 470.914   1
   3  12   0 3623.63 209.566   1
  -3  12   0 2893.67 196.868   1
  -3 -12   0 3288.36 205.486   1
  -4  12   0 5448.71 293.751   1
   4  12   0 4681.62 289.750   1
   4 -12   0 4949.49 291.557   1
  -4 -12   0 4949.55 292.959   1
   5 -12   0 240.806 44.9468   1
  -5  12   0 262.449 50.5671   1
  -6 -12   0 1090.08 96.3156   1
   6 -12   0 1175.23 96.5904   1
   6  12   0 1056.96 96.1576   1
  -6  12   0 961.814 92.5310   1
  -7 -12   0 4220.68 261.320   1
   7  12   0 4178.14 262.471   1
  -7  12   0 4844.59 265.327   1
   7 -12   0 4268.62 261.097   1
   8  12   0 287.124 53.4044   1
  -8 -12   0 362.247 55.9780   1
   9  12   0 55.0392 40.0662   1
  -9 -12   0 62.7372 43.6291   1
  -9  12   0 8.67055 37.8735   1
   9 -12   0-8.95151 38.5029   1
  10  12   0 276.040 57.4187   1
 -10 -12   0 334.551 60.5380   1
 -10  12   0 390.095 60.4191   1
  10 -12   0 343.788 54.8371   1
  11  12   0 971.818 99.2255   1
  11 -12   0 1126.79 100.799   1
 -11 -12   0 1100.45 100.618   1
 -11  12   0 1052.40 98.6652   1
  12  12   0 552.550 71.8098   1
 -12  12   0 468.831 66.3652   1
 -12 -12   0 642.746 71.0645   1
  12 -12   0 443.914 65.2310   1
  13  12   0 813.639 81.6826   1
 -13 -12   0 719.326 78.8127   1
 -13  12   0 775.282 80.2345   1
  13 -12   0 671.036 81.1269   1
 -14 -12   0-27.3039 42.6408   1
  14  12   0-9.65736 43.4229   1
  15  12   0 96.4324 44.2855   1
 -15 -12   0 117.748 41.6358   1
 -15  12   0 89.6361 40.6444   1
  15 -12   0 136.770 48.9675   1
  16  12   0 248.736 53.0904   1
 -16 -12   0 264.281 49.7800   1
 -16  12   0 280.185 56.9401   1
  16 -12   0 312.741 60.4213   1
  17  12   0 330.119 57.0903   1
 -17 -12   0 467.909 61.9493   1
 -17  12   0 272.384 58.5263   1
  17 -12   0 400.197 64.2433   1
 -18  12   0 255.115 60.5934   1
  18 -12   0 205.354 55.7322   1
  19  12   0-9.18988 38.3426   1
 -19 -12   0 106.660 42.2643   1
 -19  12   0 63.6809 46.4498   1
  20  12   0-27.7544 44.4791   1
 -20 -12   0-25.6420 40.5803   1
  21  12   0 181.401 55.4384   1
 -21 -12   0 188.168 50.5400   1
  -2 -13   0 294.273 51.0429   1
   2  13   0 329.261 55.7433   1
  -3 -13   0 2236.00 160.834   1
   3  13   0 2279.03 157.124   1
  -4 -13   0 87.5049 40.8137   1
   4  13   0 140.351 46.5024   1
   5  13   0 5267.16 310.333   1
   5 -13   0 5148.51 310.250   1
  -5 -13   0 5148.20 307.661   1
  -5  13   0 5748.62 311.602   1
   6  13   0 395.880 60.1892   1
  -6  13   0 423.121 64.7589   1
   6 -13   0 384.641 62.7121   1
  -7 -13   0 1920.01 139.508   1
  -7  13   0 2006.74 139.740   1
   7  13   0 1762.64 137.281   1
   7 -13   0 1732.74 136.074   1
   8  13   0 155.984 49.2996   1
  -8 -13   0 162.730 47.1098   1
  -8  13   0 90.0296 44.3544   1
   8 -13   0 162.844 48.6222   1
  -9  13   0 18.1743 33.1633   1
   9  13   0 74.4078 43.0267   1
  -9 -13   0 82.1921 41.0929   1
   9 -13   0-9.05980 36.4716   1
 -10  13   0 986.938 95.7863   1
  10 -13   0 1071.02 98.5189   1
 -11  13   0 91.0801 43.3291   1
  11  13   0 84.0061 46.6099   1
 -11 -13   0 55.2762 40.9338   1
  11 -13   0 28.3192 37.3973   1
 -12  13   0-9.09171 39.0800   1
  12 -13   0-9.51026 39.5810   1
  12  13   0 9.39754 30.2960   1
 -12 -13   0 9.13045 28.6057   1
  13  13   0 85.9550 47.7011   1
  13 -13   0 38.4263 39.4469   1
 -13  13   0 73.3372 41.3407   1
 -13 -13   0 72.9549 44.4915   1
  14 -13   0 126.722 46.2486   1
 -14  13   0 177.155 50.6349   1
  15  13   0 546.659 71.3252   1
 -15 -13   0 434.235 66.0253   1
  15 -13   0 493.199 72.3393   1
 -15  13   0 592.957 73.0203   1
  16 -13   0 69.3528 44.1337   1
 -16 -13   0 80.9682 40.6990   1
 -16  13   0 91.1623 44.0473   1
  16  13   0 132.850 52.1955   1
  17 -13   0 69.5464 45.3230   1
  17  13   0 18.7198 42.7018   1
 -17 -13   0 8.90998 39.5084   1
 -17  13   0 45.6667 43.9206   1
  18  13   0-18.2494 38.6076   1
 -18 -13   0 43.7442 40.4409   1
 -18  13   0 9.11501 37.9396   1
  19  13   0 8.97856 36.1034   1
 -19 -13   0 8.68591 33.0030   1
  20  13   0-17.8502 42.8942   1
 -20 -13   0 34.0219 41.3855   1
   0  14   0 599.504 76.3704   1
   0 -14   0 763.656 79.2417   1
  -1  14   0 374.505 59.4280   1
   1  14   0 430.996 63.5869   1
   1 -14   0 292.462 56.2842   1
  -1 -14   0 366.083 61.7193   1
   2 -14   0 88.1965 38.4087   1
  -2  14   0 129.347 43.8985   1
   2  14   0 140.406 48.0170   1
  -2 -14   0 161.446 48.1041   1
   3 -14   0 8.84108 39.1938   1
  -3  14   0 17.0365 34.8808   1
   3  14   0 35.5734 40.0003   1
  -3 -14   0 44.8670 37.9862   1
   4 -14   0 285.859 50.2264   1
  -4  14   0 206.003 47.0234   1
   4  14   0 234.850 48.8670   1
  -4 -14   0 197.946 48.2045   1
   5 -14   0-35.8164 37.9152   1
  -5 -14   0 18.1767 27.6686   1
  -5  14   0 52.3083 41.4000   1
   5  14   0 75.5406 33.6909   1
  -6 -14   0 1154.41 95.9608   1
   6  14   0 1020.29 94.0207   1
   6 -14   0 1016.72 95.5699   1
   7 -14   0 127.397 44.8604   1
  -7 -14   0 54.8872 32.6709   1
  -7  14   0 53.8827 39.2562   1
   7  14   0-9.25427 29.0693   1
   8 -14   0 1075.03 99.7661   1
   8  14   0 1062.03 100.740   1
  -8  14   0 1354.74 108.581   1
  -8 -14   0 1037.86 99.0028   1
   9 -14   0 37.0946 38.1223   1
   9  14   0 47.0491 41.8513   1
  -9  14   0 168.540 48.3926   1
  -9 -14   0 46.2049 41.1061   1
  10 -14   0 319.933 55.9639   1
  10  14   0 348.614 55.5721   1
 -10  14   0 318.472 57.5154   1
 -10 -14   0 223.027 54.4079   1
  11 -14   0 246.923 54.6848   1
  11  14   0 309.297 59.7934   1
 -11  14   0 179.626 52.5177   1
 -11 -14   0 185.131 56.5113   1
  12 -14   0 57.9044 41.5027   1
  12  14   0-9.43252 38.6189   1
 -12  14   0 38.2307 44.1946   1
 -12 -14   0 27.5128 37.5492   1
  13 -14   0-19.4695 37.7176   1
  13  14   0-18.9148 46.0146   1
 -13  14   0 9.42107 42.3513   1
 -13 -14   0 18.1604 41.3980   1
  14 -14   0 186.221 57.0177   1
 -14 -14   0 62.8856 42.4833   1
 -14  14   0 121.970 49.2229   1
  14  14   0 136.089 50.4354   1
  15  14   0 86.1131 46.0565   1
 -15 -14   0 26.8130 37.9031   1
  16  14   0 37.5035 43.9604   1
 -16 -14   0 88.5673 42.6078   1
  16 -14   0 9.79082 42.1299   1
 -16  14   0-9.35981 45.5814   1
 -17 -14   0 17.5240 42.1085   1
  17  14   0-9.17455 42.9748   1
 -18 -14   0 42.8779 42.7384   1
  18  14   0-8.94641 44.5858   1
 -19 -14   0 17.0239 41.4229   1
  19  14   0 17.3710 41.7488   1
   0  15   0-8.85015 39.7900   1
   0 -15   0-18.3483 36.8930   1
  -1  15   0 130.147 40.1424   1
   1  15   0 195.110 49.9893   1
   1 -15   0 73.2999 36.8154   1
  -1 -15   0 201.209 48.6297   1
   2  15   0 814.316 80.9979   1
   2 -15   0 547.629 76.3995   1
  -2  15   0 770.698 82.1898   1
   3 -15   0-36.2190 41.8546   1
   3  15   0 54.7531 41.0260   1
  -3 -15   0 9.18916 36.9514   1
  -3  15   0 17.6929 34.2799   1
   4 -15   0 36.4629 41.5618   1
  -4  15   0-17.5858 36.5975   1
   5 -15   0 36.8303 34.2763   1
   5  15   0 19.0220 40.8827   1
  -5 -15   0-27.7337 39.1117   1
  -5  15   0-8.84214 32.9160   1
   6 -15   0 442.834 64.7667   1
  -6  15   0 628.793 71.9236   1
  -6 -15   0 413.283 60.2223   1
   6  15   0 577.032 67.8844   1
  -7  15   0 99.3383 46.1949   1
   7  15   0 65.4968 42.8339   1
  -7 -15   0 74.0961 40.6142   1
   8  15   0 375.581 60.6658   1
  -8 -15   0 361.217 59.4993   1
  -9  15   0 46.2851 46.6875   1
   9  15   0 18.9036 41.2906   1
  -9 -15   0 18.5835 39.3454   1
   9 -15   0 56.3512 40.4037   1
 -10  15   0 560.470 70.6186   1
  10  15   0 509.405 69.7601   1
 -10 -15   0 642.365 75.8867   1
  10 -15   0 475.648 67.9959   1
 -11  15   0 346.665 65.0901   1
  11  15   0 418.655 63.8467   1
 -11 -15   0 341.108 59.7254   1
  11 -15   0 382.177 63.3863   1
 -12  15   0 546.442 72.5639   1
  12  15   0 468.927 69.7265   1
 -12 -15   0 456.211 67.0026   1
  12 -15   0 539.270 69.4674   1
 -13  15   0 221.393 56.8543   1
  13  15   0 224.966 52.6077   1
  13 -15   0 259.317 57.2002   1
 -13 -15   0 234.048 52.4369   1
 -14  15   0 242.130 57.5286   1
  14 -15   0 194.628 54.3814   1
 -15  15   0 58.0667 46.5924   1
 -15 -15   0 61.5966 37.3322   1
  15  15   0 56.2718 33.5418   1
  15 -15   0 48.8389 43.3676   1
 -16 -15   0 8.66303 34.2072   1
  16  15   0 9.21075 38.3367   1
 -17 -15   0 51.4779 40.4183   1
  17  15   0 134.724 48.9286   1
   0  16   0 197.478 48.5521   1
   0 -16   0 260.144 50.1654   1
  -1  16   0 657.567 76.6063   1
   1  16   0 702.129 82.1671   1
   1 -16   0 725.603 79.8558   1
  -1 -16   0 820.680 84.8896   1
  -2  16   0 443.333 66.7558   1
   2  16   0 690.865 78.4952   1
   2 -16   0 689.589 77.3601   1
  -2 -16   0 632.497 76.5875   1
   3 -16   0 251.829 53.4838   1
   3  16   0 241.651 52.3619   1
  -3 -16   0 222.901 51.3654   1
  -3  16   0 294.791 56.4724   1
   4 -16   0 526.956 71.3494   1
   4  16   0 535.373 78.3218   1
  -4 -16   0 520.639 71.3488   1
  -4  16   0 586.858 73.5213   1
   5 -16   0 130.282 42.5698   1
   5  16   0 56.8038 36.1377   1
  -5 -16   0 18.6374 36.9582   1
  -5  16   0 98.7024 46.8729   1
   6 -16   0 131.395 50.8862   1
   6  16   0 65.6326 48.7990   1
  -6 -16   0 240.998 59.7375   1
  -6  16   0 135.630 47.0946   1
   7 -16   0 244.368 55.2922   1
   7  16   0 225.180 55.6581   1
  -7 -16   0 130.501 46.9691   1
  -7  16   0 227.226 57.3999   1
  -8  16   0-27.5248 42.4083   1
   8 -16   0 47.9139 48.3017   1
  -9  16   0 65.4161 43.9077   1
   9  16   0 84.8440 48.7046   1
  -9 -16   0 64.9122 43.5715   1
   9 -16   0 67.3613 44.0068   1
 -10  16   0 103.279 45.1369   1
  10  16   0 9.38054 42.7838   1
  10 -16   0-9.52244 38.9836   1
 -10 -16   0-9.25952 46.6861   1
 -11 -16   0 502.775 71.1069   1
  11  16   0 387.235 69.5757   1
 -12  16   0 368.220 64.3280   1
  12 -16   0 317.333 59.0029   1
 -13  16   0 145.100 54.2249   1
  13  16   0 212.158 57.6131   1
 -13 -16   0 168.471 52.4895   1
  13 -16   0 191.657 52.7347   1
 -14 -16   0 8.76037 43.7907   1
 -14  16   0 105.766 50.2105   1
  14  16   0 112.267 50.3895   1
 -15 -16   0 8.60650 41.9014   1
  15  16   0 55.0041 46.2307   1
 -16 -16   0 8.44323 41.0939   1
  16  16   0 35.8818 44.7098   1
   0  17   0 9.16314 42.9324   1
   0 -17   0-46.9401 47.8637   1
   1  17   0 286.675 60.6680   1
  -1  17   0 281.130 57.5062   1
  -1 -17   0 234.625 56.3631   1
   1 -17   0 122.337 47.6764   1
   2  17   0 18.5190 45.0533   1
  -2  17   0 27.2741 39.0802   1
   2 -17   0-9.37171 37.6835   1
  -2 -17   0-9.36516 45.0083   1
   3  17   0 1060.45 101.802   1
  -3  17   0 1230.12 103.606   1
  -3 -17   0 821.922 96.3492   1
   3 -17   0 1091.31 100.731   1
   4 -17   0 348.870 63.0327   1
   4  17   0 330.025 62.1657   1
  -4 -17   0 411.799 66.9003   1
  -4  17   0 397.349 62.8831   1
   5 -17   0 177.547 53.1618   1
  -5  17   0 328.460 56.4100   1
   6 -17   0 169.157 46.5280   1
   6  17   0 121.767 44.1379   1
  -6 -17   0 55.6749 40.1753   1
  -6  17   0 63.3003 40.3547   1
   7  17   0 46.9717 32.1468   1
   7 -17   0 85.0417 38.8496   1
  -7  17   0 118.673 43.4829   1
   8  17   0-18.6323 33.9504   1
  -8 -17   0 9.21078 36.3681   1
  -9  17   0 64.5820 44.3378   1
   9  17   0-18.7493 35.6169   1
   9 -17   0-28.4480 43.8290   1
  -9 -17   0-9.18253 38.2168   1
 -10  17   0 18.4706 45.4793   1
  10 -17   0-9.65033 43.3825   1
 -11  17   0 18.7699 47.3156   1
  11  17   0 45.5834 39.2021   1
 -11 -17   0 9.02059 36.2860   1
  11 -17   0 9.60988 42.5921   1
 -12  17   0-46.8543 48.8216   1
 -12 -17   0-8.84840 32.9471   1
  12  17   0-9.08038 35.1903   1
  12 -17   0-9.50362 43.9325   1
 -14 -17   0-17.0763 39.4671   1
  14  17   0 45.5621 44.8767   1
   0  18   0 175.326 50.3257   1
   0 -18   0 179.224 49.8905   1
   1  18   0-37.0052 46.6295   1
  -1  18   0 9.09647 43.1655   1
  -1 -18   0 18.7117 41.4528   1
   1 -18   0 9.39667 41.6337   1
  -2  18   0 371.161 58.7740   1
   2  18   0 288.870 59.1236   1
   2 -18   0 302.183 58.5581   1
  -2 -18   0 279.525 59.1185   1
   3  18   0 18.9318 43.1564   1
  -3  18   0-45.5121 44.8242   1
  -3 -18   0 9.30168 35.3397   1
   3 -18   0 18.7835 40.9953   1
   4  18   0 47.2856 40.0368   1
  -4  18   0 17.9873 42.1522   1
   4 -18   0 18.8500 40.5387   1
  -4 -18   0 27.8869 35.3468   1
   5 -18   0-28.3300 37.9979   1
   5  18   0-37.1553 39.9540   1
  -5 -18   0-27.5435 40.1031   1
  -5  18   0-27.1179 41.2375   1
   6 -18   0 431.405 66.1827   1
   6  18   0 371.160 64.7779   1
  -6 -18   0 330.802 61.8847   1
  -6  18   0 448.563 68.0167   1
  -7  18   0 54.5482 48.8522   1
   7 -18   0-28.0621 42.6514   1
  -8  18   0 281.153 56.5575   1
   8 -18   0 159.749 49.0160   1
  -8 -18   0 335.548 56.1325   1
  -9  18   0 18.1739 43.7103   1
  -9 -18   0 63.1670 40.0262   1
   9  18   0 36.9403 43.2986   1
   9 -18   0 28.3458 43.7123   1
 -10 -18   0 124.907 43.1129   1
  10  18   0 63.3258 35.3396   1
 -11 -18   0 290.191 57.2997   1
  11  18   0 223.304 53.1949   1
 -12 -18   0 34.3446 41.7949   1
  12  18   0 17.6212 42.3607   1
   0  19   0 9.18216 46.8128   1
   0 -19   0 27.9593 41.3031   1
  -1  19   0 109.739 50.3430   1
   1  19   0 258.459 54.9873   1
  -1 -19   0 64.8166 43.6288   1
   1 -19   0 271.403 52.9399   1
  -2  19   0-9.02854 36.3025   1
   2 -19   0 18.6574 33.9958   1
  -3  19   0 170.723 46.0182   1
   3  19   0 219.537 50.9074   1
   3 -19   0 149.988 49.5102   1
  -3 -19   0 129.000 47.1539   1
   4  19   0-46.0278 45.3336   1
  -4  19   0-9.03140 40.0170   1
   4 -19   0 27.9623 39.4351   1
  -4 -19   0-9.07962 44.7134   1
   5  19   0 82.4206 42.9748   1
  -5 -19   0 27.2347 35.9381   1
   6  19   0 45.4763 44.8660   1
  -6 -19   0 63.3403 44.1040   1
   7 -19   0 325.929 61.5063   1
   7  19   0 452.354 68.4019   1
  -7 -19   0 411.341 62.7161   1
  -7  19   0 404.260 66.9243   1
  -8  19   0 62.9742 46.2026   1
   8 -19   0 174.750 52.1358   1
  -9 -19   0 8.78905 41.1707   1
   9  19   0-26.8363 48.5439   1
 -10 -19   0 405.361 63.1484   1
  10  19   0 299.008 62.5393   1
   0  20   0 36.1272 46.0409   1
   0 -20   0-9.12027 36.6749   1
   1  20   0-9.06166 47.7077   1
  -1  20   0-9.02997 41.7403   1
  -1 -20   0 18.1015 45.1006   1
   1 -20   0-36.6644 40.6158   1
   2  20   0 279.340 62.4587   1
  -2  20   0 233.730 52.9419   1
  -2 -20   0 153.452 52.2597   1
   2 -20   0 147.291 48.4496   1
  -3  20   0 8.87291 45.2324   1
   3 -20   0 18.3447 39.4319   1
   4  20   0 358.390 60.8225   1
  -4  20   0 415.935 68.8919   1
  -4 -20   0 283.627 59.8382   1
   4 -20   0 304.075 59.6150   1
   5  20   0 107.080 50.1005   1
  -5  20   0 106.484 44.5239   1
   5 -20   0 119.312 48.0963   1
  -5 -20   0 97.3244 47.8261   1
   6  20   0 133.270 43.7705   1
  -6 -20   0 149.556 47.2952   1
   7  20   0 122.736 49.6409   1
  -7 -20   0 78.1185 48.7085   1
   0  21   0-35.3128 44.5100   1
   0 -21   0-8.82209 40.7903   1
   1  21   0 45.0967 47.5209   1
  -1  21   0 43.9887 41.2543   1
   1 -21   0 26.6581 38.8358   1
  -1 -21   0 43.9888 44.8860   1
  -2  21   0 439.600 65.1769   1
   2  21   0 409.786 65.9840   1
   2 -21   0 267.847 56.7579   1
  -2 -21   0 263.070 66.0337   1
  -3  21   0-8.74593 49.7333   1
 -26   0   1 26.3397 42.7374   1
  25   0  -1-9.34554 40.8108   1
 -25   0   1-35.4791 38.1441   1
  24   0  -1 9.46895 43.7657   1
 -24   0   1-9.07110 47.7542   1
  22   0  -1-38.2811 40.4969   1
 -22   0   1 9.06115 40.7411   1
  21   0  -1 9.52487 44.0242   1
 -21   0   1-9.05973 39.5461   1
  20   0  -1 18.7613 39.0416   1
 -20   0   1-8.93442 33.2589   1
  19   0  -1-9.38530 34.9375   1
 -19   0   1 17.0199 36.0037   1
  18   0  -1 26.9865 35.5194   1
 -18   0   1-8.52538 36.0705   1
  16   0  -1 8.31768 33.4460   1
  15   0  -1-7.97249 33.7292   1
 -15   0   1 7.99760 35.4348   1
  14   0  -1 7.72605 29.3590   1
 -14   0   1 15.0804 27.4835   1
  13   0  -1 14.7571 25.0762   1
 -13   0   1-28.5117 30.6407   1
  12   0  -1 34.0937 34.3821   1
 -12   0   1 6.54910 34.4907   1
  11   0  -1 25.1925 29.5112   1
 -11   0   1-41.8854 27.2914   1
  10   0  -1 34.6817 28.1435   1
 -10   0   1 10.9316 24.5936   1
   9   0  -1 15.6323 24.7285   1
  -9   0   1-24.6604 23.1042   1
   8   0  -1 42.3572 27.7007   1
  -8   0   1-25.9957 25.5010   1
   7   0  -1-21.0401 20.9705   1
  -7   0   1 7.31759 17.3659   1
   6   0  -1 3.55573 20.2188   1
  -6   0   1-3.13007 19.7565   1
   5   0  -1 2.90994 19.0220   1
  -5   0   1 5.26233 18.2156   1
   4   0  -1 6.66865 19.0525   1
  -4   0   1 25.7958 18.1745   1
   3   0  -1-13.6904 12.3525   1
  -3   0   1-8.48232 11.3808   1
   1   0   1-1.17907 9.60773   1
  -1   0  -1 1.12787 9.46605   1
   2   0   1 20.0774 16.6438   1
  -2   0  -1-20.7293 15.1956   1
   3   0   1 2.46927 17.3063   1
  -3   0  -1 18.6968 17.3168   1
   4   0   1-9.30629 23.2194   1
  -4   0  -1-8.80218 22.7404   1
   6   0   1-8.66838 21.5999   1
  -6   0  -1-8.19730 20.6626   1
   7   0   1-4.92371 20.1499   1
  -7   0  -1 18.6442 20.0374   1
   8   0   1-5.46230 22.3514   1
  -8   0  -1 5.23657 20.6757   1
   9   0   1-6.02454 24.2235   1
  -9   0  -1 11.5759 28.5025   1
  10   0   1 6.58947 24.5294   1
 -10   0  -1-6.35577 28.9768   1
  12   0   1-14.7605 31.2421   1
 -12   0  -1-29.4004 29.5728   1
  13   0   1 7.72610 31.0650   1
 -13   0  -1-7.75225 30.6084   1
  14   0   1-8.08504 33.6544   1
 -14   0  -1-15.8457 35.6211   1
  15   0   1 33.3596 32.3164   1
 -15   0  -1-16.3987 34.6920   1
  16   0   1-17.5886 34.0742   1
 -16   0  -1 8.33315 32.9025   1
  17   0   1 54.6770 42.1627   1
 -17   0  -1 25.3017 37.9612   1
  18   0   1-9.27547 40.4903   1
  20   0   1 9.53291 42.8540   1
 -20   0  -1-8.99965 41.5966   1
  21   0   1-9.53533 36.9448   1
 -21   0  -1 9.05990 35.1028   1
  22   0   1-18.8327 44.1159   1
 -22   0  -1-18.0659 38.2262   1
  23   0   1-28.0782 44.9987   1
 -23   0  -1-26.8032 46.0636   1
  24   0   1-64.5256 48.0772   1
 -24   0  -1-34.7599 46.7510   1
  26   0   1-18.0522 41.7632   1
 -26   0  -1-59.5523 45.2922   1
  25   1  -1 9.31792 43.0713   1
  25  -1  -1-9.59229 46.6742   1
 -25   1   1 9.00799 48.4031   1
 -25  -1   1-53.8310 46.2406   1
  24   1  -1 9.58797 44.3194   1
  24  -1  -1 9.55644 41.7180   1
 -24  -1   1-9.01228 43.8524   1
 -24   1   1 36.5183 42.2009   1
  23   1  -1 57.3090 39.1346   1
 -23  -1   1 27.5149 38.2231   1
  22   1  -1 134.780 51.1579   1
  22  -1  -1 123.330 53.4289   1
 -22  -1   1 135.516 49.5171   1
 -22   1   1 181.220 52.8955   1
  21   1  -1 38.2962 43.6506   1
  21  -1  -1-18.8385 42.9449   1
 -21  -1   1 8.89558 42.7511   1
 -21   1   1-45.1078 44.9529   1
  20   1  -1 325.352 57.6579   1
  20  -1  -1 439.063 62.9110   1
 -20  -1   1 518.390 68.7655   1
 -20   1   1 436.691 64.0262   1
  19   1  -1 814.534 84.3774   1
  19  -1  -1 844.939 85.4654   1
 -19  -1   1 844.092 86.7126   1
 -19   1   1 790.258 84.7337   1
  18   1  -1 420.647 64.3605   1
  18  -1  -1 619.390 71.0442   1
 -18  -1   1 564.395 73.8904   1
 -18   1   1 469.127 64.4663   1
  16   1  -1 431.567 66.2964   1
  16  -1  -1 588.353 68.4910   1
 -16  -1   1 516.525 64.9576   1
 -16   1   1 558.973 65.0510   1
  15   1  -1 2134.35 146.756   1
  15  -1  -1 1776.74 140.616   1
 -15  -1   1 2008.65 143.115   1
 -15   1   1 2339.30 145.255   1
  14   1  -1 735.189 75.8334   1
 -14  -1   1 652.259 68.4648   1
 -14   1   1 784.625 71.6729   1
  13   1  -1 16541.2 832.607   1
  13  -1  -1 15557.5 830.249   1
 -13  -1   1 16671.7 831.469   1
 -13   1   1 16016.5 829.525   1
  12  -1  -1 26.2556 23.9591   1
  12   1  -1 77.9603 36.5508   1
 -12  -1   1 51.5562 31.0011   1
 -12   1   1-6.44107 23.5122   1
  11  -1  -1 159.194 36.5335   1
  11   1  -1 139.241 38.9771   1
 -11   1   1 89.8793 32.4305   1
 -11  -1   1 113.363 29.5080   1
  10   1  -1 551.974 58.1289   1
  10  -1  -1 584.668 56.6056   1
 -10  -1   1 439.663 54.0499   1
 -10   1   1 589.298 56.9464   1
   9   1  -1 6588.84 339.890   1
   9  -1  -1 6074.03 332.701   1
  -9  -1   1 6087.69 332.643   1
  -9   1   1 6258.99 333.312   1
   8   1  -1 21153.6 1139.30   1
   8  -1  -1 22611.9 1137.53   1
  -8  -1   1 22745.6 1137.32   1
  -8   1   1 24838.4 1140.50   1
   7   1  -1 12062.4 603.659   1
  -7  -1   1 11680.7 601.765   1
   6  -1  -1 141085. 6994.23   1
  -6   1   1 145581. 6994.44   1
   5   1  -1 42443.5 2358.00   1
  -5   1   1 50909.4 2356.67   1
   5  -1  -1 54509.8 2357.31   1
  -5  -1   1 44034.5 2357.54   1
   4  -1  -1 38983.0 1838.25   1
  -4   1   1 36707.1 1836.70   1
  -4  -1   1 35395.9 1838.19   1
   4   1  -1 39410.8 1841.29   1
   3  -1  -1 148371. 6982.33   1
   3   1  -1 138618. 6984.33   1
  -3   1   1 141656. 6982.79   1
  -3  -1   1 143745. 6984.89   1
   2  -1  -1 6657.51 320.945   1
  -2  -1   1 6729.40 323.747   1
  -2   1   1 6375.10 320.562   1
   2   1  -1 6063.45 324.586   1
   1   1  -1 39792.3 1901.98   1
  -1  -1   1 38082.6 1902.24   1
   0   1  -1 3172.39 134.255   1
   0   1   1 3234.35 132.867   1
   0  -1  -1 2842.96 132.278   1
   1  -1   1 524.839 34.2247   1
  -1   1  -1 514.517 34.4452   1
  -1  -1  -1 453.188 33.8401   1
   2   1   1 5891.57 311.867   1
   2  -1   1 6426.37 310.816   1
  -2  -1  -1 6156.80 310.106   1
  -2   1  -1 6016.53 309.877   1
   3   1   1 295305. 12924.9   1
   3  -1   1 265838. 12922.3   1
  -3  -1  -1 244945. 12920.9   1
  -3   1  -1 261403. 12921.3   1
   4   1   1 54048.5 2654.02   1
   4  -1   1 54635.1 2653.36   1
  -4  -1  -1 55757.3 2653.42   1
  -4   1  -1 52290.8 2651.19   1
   6   1   1 56131.8 2669.31   1
   6  -1   1 52980.3 2664.92   1
  -6  -1  -1 54136.4 2664.63   1
  -6   1  -1 54022.7 2664.85   1
   7   1   1 6188.52 307.935   1
   7  -1   1 5952.91 302.716   1
  -7  -1  -1 5651.52 302.017   1
   8   1   1 4792.16 271.245   1
   8  -1   1 4841.51 266.045   1
  -8  -1  -1 4620.05 263.693   1
  -8   1  -1 5000.93 265.616   1
   9   1   1 18561.7 843.274   1
   9  -1   1 17753.4 836.992   1
  -9   1  -1 17360.6 835.954   1
  10   1   1 1222.57 91.9210   1
  10  -1   1 1120.61 90.9022   1
 -10  -1  -1 1219.21 90.4513   1
 -10   1  -1 1113.73 89.7406   1
  12   1   1 3797.15 233.609   1
  12  -1   1 4001.42 235.120   1
 -12  -1  -1 4120.62 233.827   1
 -12   1  -1 3793.13 230.424   1
  13   1   1 70.8615 37.6452   1
 -13  -1  -1 76.6521 35.7271   1
 -13   1  -1 28.6614 32.0800   1
  14  -1   1 613.561 68.9982   1
  14   1   1 737.916 78.5027   1
 -14  -1  -1 558.601 70.8951   1
  15   1   1 3524.50 200.326   1
  15  -1   1 3126.88 195.513   1
 -15  -1  -1 3048.95 193.370   1
  16   1   1 26.1296 27.3624   1
 -16  -1  -1 53.3956 33.8711   1
 -16   1  -1 50.0527 36.4696   1
  17   1   1 207.300 44.8438   1
 -17  -1  -1 88.5024 36.7769   1
  17  -1   1 108.843 38.2893   1
  18   1   1 90.8425 36.7600   1
  18  -1   1 46.1478 33.1544   1
 -18  -1  -1 71.4825 40.3806   1
 -18   1  -1 148.964 47.2634   1
  19  -1   1-18.5320 38.5649   1
 -19   1  -1 8.90742 40.6108   1
  20   1   1 48.3010 35.9703   1
  20  -1   1-9.38329 41.5831   1
 -20  -1  -1 8.76540 36.4906   1
 -20   1  -1 8.98743 39.8295   1
  21   1   1-9.50848 32.3177   1
  21  -1   1-9.42391 37.8967   1
 -21  -1  -1-9.06765 37.1097   1
 -21   1  -1-26.8677 42.5031   1
  22  -1   1 47.3746 42.0150   1
  22   1   1-9.51207 34.7052   1
 -22  -1  -1 45.2990 39.5831   1
 -22   1  -1 70.7819 45.1315   1
  23  -1   1 103.869 48.5277   1
  23   1   1 122.434 52.4649   1
 -23   1  -1 144.305 49.3311   1
 -23  -1  -1 133.845 47.8628   1
  24  -1   1 66.2585 40.1411   1
  24   1   1 55.1724 42.0142   1
 -24   1  -1 79.9041 42.7561   1
 -24  -1  -1 17.7167 44.7344   1
  26  -1   1 8.99414 35.5430   1
 -26   1  -1 67.2131 49.0593   1
  25  -2  -1 47.5088 41.5351   1
  25   2  -1 56.0818 51.2640   1
 -25  -2   1 44.9041 44.8041   1
 -25   2   1 35.5785 44.3750   1
  24   2  -1 324.589 58.0093   1
  24  -2  -1 174.124 49.7975   1
 -24  -2   1 152.478 47.3197   1
 -24   2   1 188.797 55.9986   1
  23   2  -1 9.61978 43.8673   1
 -23  -2   1 27.0256 43.8400   1
  22   2  -1 37.8438 40.0712   1
  22  -2  -1 29.1079 37.6407   1
 -22  -2   1 9.26317 34.5343   1
 -22   2   1 82.1427 41.6541   1
  21   2  -1-28.4295 43.8056   1
  21  -2  -1-9.49717 36.8029   1
 -21  -2   1-9.31079 44.7502   1
 -21   2   1-9.06142 37.0848   1
  20  -2  -1 140.022 45.2786   1
 -20   2   1 113.202 43.3181   1
  19   2  -1 151.696 46.7210   1
  19  -2  -1 145.365 50.3308   1
 -19  -2   1 210.497 45.6741   1
 -19   2   1 86.0623 41.5063   1
  18   2  -1 648.642 82.9429   1
  18  -2  -1 744.737 80.9603   1
 -18   2   1 760.993 80.3881   1
 -18  -2   1 972.561 90.2838   1
  17   2  -1 1436.53 116.507   1
 -17  -2   1 1384.27 114.152   1
  16  -2  -1-8.26348 34.9612   1
 -16  -2   1 8.19372 35.2208   1
 -16   2   1-15.8750 40.0084   1
  15   2  -1 838.333 83.1581   1
  15  -2  -1 907.759 85.6179   1
 -15  -2   1 804.526 79.4440   1
 -15   2   1 948.262 84.7659   1
  14   2  -1 31071.9 1495.57   1
  14  -2  -1 30252.2 1488.97   1
 -14  -2   1 27907.1 1483.86   1
 -14   2   1 29734.6 1486.34   1
  13   2  -1 1582.72 119.048   1
 -13  -2   1 1667.73 118.002   1
 -13   2   1 1566.35 116.056   1
  12  -2  -1 1703.35 125.005   1
 -12   2   1 2037.31 128.051   1
  11   2  -1 3888.27 223.552   1
  11  -2  -1 3972.33 221.215   1
 -11  -2   1 3345.91 216.876   1
 -11   2   1 3855.57 218.535   1
  10   2  -1 23581.7 1182.58   1
  10  -2  -1 23781.9 1180.43   1
 -10  -2   1 23624.9 1180.06   1
 -10   2   1 23149.5 1176.95   1
   9   2  -1 16077.7 831.667   1
   9  -2  -1 17015.2 830.500   1
  -9  -2   1 16305.0 831.245   1
  -9   2   1 16245.9 827.726   1
   8   2  -1 758.023 63.5709   1
   8  -2  -1 804.167 62.3813   1
  -8  -2   1 796.667 64.4637   1
  -8   2   1 717.857 60.8459   1
   7   2  -1 24326.9 1228.42   1
  -7   2   1 24606.6 1224.15   1
   7  -2  -1 25447.6 1225.16   1
  -7  -2   1 24228.2 1227.00   1
   6   2  -1 19662.9 933.190   1
  -6  -2   1 18016.1 930.730   1
  -6   2   1 18196.8 926.838   1
   6  -2  -1 18842.4 927.892   1
   5   2  -1 666.678 53.4335   1
  -5  -2   1 699.941 53.4491   1
  -5   2   1 727.354 51.5523   1
   5  -2  -1 643.422 52.6452   1
   4   2  -1 404104. 19632.9   1
   4  -2  -1 407441. 19629.2   1
  -4   2   1 375419. 19627.3   1
  -4  -2   1 437819. 19633.5   1
   3  -2  -1 77005.7 3850.98   1
  -3   2   1 77379.9 3850.39   1
  -3  -2   1 83603.4 3854.94   1
   3   2  -1 78770.5 3855.23   1
  -2  -2   1 91615.6 4345.62   1
   2  -2  -1 86975.0 4342.44   1
  -2   2   1 87127.3 4341.47   1
   2   2  -1 91868.2 4345.02   1
  -1   2   1 16480.5 850.726   1
   1   2  -1 16565.7 852.613   1
   1  -2  -1 18189.2 851.319   1
  -1  -2   1 18140.3 853.814   1
   0  -2  -1 37873.1 2286.78   1
   0  -2   1 51556.1 2291.25   1
   0   2  -1 58856.6 2292.32   1
   0   2   1 45223.8 2287.61   1
   1  -2   1 5544.19 271.973   1
   1   2   1 5637.10 271.384   1
  -1  -2  -1 5593.11 271.513   1
   2  -2   1 73971.3 3505.34   1
  -2   2  -1 68831.5 3505.36   1
   2   2   1 68778.2 3505.24   1
  -2  -2  -1 75535.8 3506.08   1
   3  -2   1 5280.98 280.531   1
  -3   2  -1 5336.20 280.075   1
  -3  -2  -1 5300.57 279.818   1
   3   2   1 5697.73 281.750   1
  -4  -2  -1 85010.0 4103.02   1
  -4   2  -1 80191.5 4101.32   1
   4   2   1 77393.5 4105.22   1
  -5  -2  -1 331.521 38.1846   1
   5   2   1 346.065 41.1855   1
   6   2   1 45794.9 2100.81   1
   6  -2   1 42545.6 2098.12   1
  -6  -2  -1 45467.2 2099.58   1
   7   2   1 39254.8 1979.48   1
   7  -2   1 38353.2 1977.00   1
  -7  -2  -1 43495.8 1981.23   1
  -7   2  -1 39447.4 1977.04   1
   8  -2   1 92.2173 27.5686   1
  -8  -2  -1 21.5021 20.3198   1
  -8   2  -1 31.2351 26.1786   1
   9   2   1 31534.1 1497.56   1
   9  -2   1 28621.7 1490.53   1
  -9  -2  -1 29263.0 1491.23   1
  -9   2  -1 30567.4 1492.32   1
  10   2   1 28288.4 1446.03   1
  10  -2   1 28061.5 1441.53   1
 -10  -2  -1 29098.5 1443.18   1
 -10   2  -1 29871.6 1441.92   1
  11   2   1 3326.68 193.093   1
 -11  -2  -1 2768.99 182.563   1
  12   2   1 1094.13 90.1363   1
  12  -2   1 845.186 86.3565   1
 -12  -2  -1 946.459 82.9027   1
 -12   2  -1 1106.56 86.4224   1
  13   2   1 4455.24 266.883   1
  13  -2   1 4623.77 264.845   1
 -13  -2  -1 4719.61 265.254   1
 -13   2  -1 4247.25 259.869   1
  14   2   1 1108.07 104.043   1
  14  -2   1 1323.00 104.420   1
 -14  -2  -1 1265.85 103.316   1
 -14   2  -1 1173.71 98.6541   1
  15   2   1 741.777 76.7421   1
 -15  -2  -1 761.503 75.3999   1
 -15   2  -1 763.261 75.3703   1
  16   2   1 7342.54 415.688   1
  16  -2   1 7282.84 413.358   1
 -16   2  -1 7762.94 415.206   1
 -16  -2  -1 7511.17 415.358   1
  17   2   1 223.788 47.5659   1
  17  -2   1 187.389 43.6014   1
 -17  -2  -1 370.021 58.7023   1
 -17   2  -1 271.118 49.3313   1
  18  -2   1 100.461 43.7273   1
 -18  -2  -1 129.686 47.0514   1
 -18   2  -1 128.594 45.0370   1
  19   2   1 1013.27 94.8011   1
  20   2   1 93.4979 44.4718   1
  20  -2   1 28.7470 42.5652   1
 -20  -2  -1 36.7688 42.5954   1
 -20   2  -1 90.2818 46.6270   1
  21   2   1 38.0746 43.5173   1
  21  -2   1 19.3014 42.2498   1
 -21  -2  -1 90.3821 47.6910   1
 -21   2  -1 117.533 51.5109   1
  22   2   1 48.3126 44.1157   1
  22  -2   1 38.4946 49.1108   1
 -22  -2  -1 43.8719 35.3584   1
 -22   2  -1 63.1687 46.0586   1
  23   2   1-9.39094 41.0549   1
  23  -2   1 66.8363 40.4589   1
 -23  -2  -1 44.8150 41.4896   1
 -23   2  -1 79.8794 40.5285   1
  24   2   1 9.31615 43.0632   1
  24  -2   1-28.0579 40.2053   1
 -24  -2  -1 17.6180 46.8583   1
 -24   2  -1-43.7659 44.6209   1
  25   2   1 90.8432 48.8751   1
 -25  -2  -1 25.9309 37.2392   1
  26   3  -1-9.11893 42.8488   1
 -26  -3   1 139.340 52.6339   1
  25   3  -1-9.49129 45.0391   1
 -25  -3   1 8.63008 44.4760   1
 -25   3   1-8.95603 48.1208   1
  24   3  -1 28.2079 35.7275   1
  24  -3  -1 19.4576 41.1632   1
 -24  -3   1 18.1451 42.5001   1
 -24   3   1-26.9878 43.7727   1
  23   3  -1 264.414 57.1689   1
 -23  -3   1 436.120 68.2404   1
  22   3  -1 47.1702 42.5941   1
  22  -3  -1 47.9668 40.1226   1
 -22  -3   1 28.9705 47.7192   1
 -22   3   1 179.622 47.4460   1
  21   3  -1-9.68775 40.3260   1
  21  -3  -1 57.4477 41.1619   1
 -21  -3   1-9.41206 44.0927   1
 -21   3   1 8.92319 38.9569   1
  20   3  -1 9.64713 39.5106   1
  20  -3  -1 9.48639 40.8102   1
 -20  -3   1 55.2633 40.8430   1
 -20   3   1 61.9330 44.6256   1
  19  -3  -1 744.713 77.8631   1
 -19  -3   1 565.041 71.9126   1
 -19   3   1 627.532 72.9422   1
  18   3  -1 249.541 54.0594   1
  18  -3  -1 400.362 62.7578   1
 -18   3   1 272.457 50.5350   1
  17   3  -1 145.591 46.0969   1
 -17  -3   1 59.4184 35.0408   1
  16  -3  -1 16.9624 29.6723   1
 -16   3   1 103.777 36.0012   1
  15   3  -1 11810.8 578.242   1
  15  -3  -1 9846.62 568.432   1
 -15  -3   1 10436.3 567.392   1
 -15   3   1 11003.5 568.958   1
  14   3  -1 246.661 51.5754   1
  14  -3  -1 289.897 47.3854   1
 -14  -3   1 319.535 52.3016   1
 -14   3   1 290.658 48.2662   1
  13   3  -1 39581.8 1893.20   1
 -13  -3   1 37277.9 1884.61   1
  13  -3  -1 36414.1 1886.04   1
 -13   3   1 38447.4 1884.42   1
 -12  -3   1 527.103 56.6953   1
  12   3  -1 483.619 58.1038   1
 -12   3   1 572.622 58.3768   1
 -11  -3   1 131.466 35.3773   1
 -11   3   1 125.646 28.8999   1
  11  -3  -1 101.794 33.2289   1
  11   3  -1 82.1208 29.9065   1
  10   3  -1 843.765 72.8509   1
  10  -3  -1 728.270 66.2533   1
 -10  -3   1 851.405 71.5078   1
 -10   3   1 741.157 66.7464   1
   9   3  -1 36291.7 1829.77   1
  -9   3   1 36776.2 1824.74   1
   9  -3  -1 37127.6 1826.22   1
  -9  -3   1 37257.0 1829.07   1
   8   3  -1 4265.24 232.877   1
  -8   3   1 3847.13 223.842   1
  -8  -3   1 4063.97 230.027   1
   8  -3  -1 4248.93 227.778   1
   7   3  -1 23295.2 1108.43   1
  -7   3   1 21891.5 1100.94   1
   7  -3  -1 21284.8 1102.11   1
  -7  -3   1 22290.1 1105.53   1
  -6  -3   1 9999.91 509.284   1
   6   3  -1 9778.85 509.180   1
   5  -3  -1 80132.0 3892.05   1
  -5  -3   1 78358.2 3894.36   1
  -5   3   1 81187.6 3891.11   1
   5   3  -1 78199.6 3894.87   1
   4  -3  -1 7571.07 403.043   1
  -4  -3   1 8047.78 407.757   1
   4   3  -1 8338.21 409.289   1
  -4   3   1 7931.87 402.524   1
  -3  -3   1 89.8178 23.2612   1
   3  -3  -1 136.431 22.9521   1
  -3   3   1 145.758 21.3484   1
   3   3  -1 123.530 24.5819   1
  -2  -3   1 14053.5 679.769   1
   2   3  -1 12826.9 677.709   1
  -2   3   1 12958.2 675.715   1
   2  -3  -1 14666.1 677.060   1
  -1   3   1 460.910 37.4576   1
   1   3  -1 491.795 38.7880   1
  -1  -3   1 456.417 38.9781   1
   1  -3  -1 402.273 36.6438   1
   0  -3  -1 93444.6 4473.32   1
   0   3  -1 87046.3 4475.36   1
   0   3   1 97948.0 4473.29   1
   0  -3   1 87134.0 4474.65   1
  -1  -3  -1 432894. 19457.7   1
   1  -3   1 429016. 19458.5   1
  -1   3  -1 412399. 19457.0   1
   2  -3   1 771.560 56.3111   1
  -2   3  -1 684.125 54.3325   1
  -2  -3  -1 776.338 54.9889   1
   2   3   1 771.038 54.8529   1
   3  -3   1 356.554 36.9807   1
  -3  -3  -1 422.141 40.0598   1
   3   3   1 321.533 38.7080   1
  -4  -3  -1 596.921 53.2202   1
   4   3   1 709.736 56.6179   1
   5  -3   1 4170.16 232.665   1
  -5   3  -1 4538.46 232.905   1
   5   3   1 3905.60 233.669   1
  -5  -3  -1 4454.57 235.237   1
  -6  -3  -1 100.458 29.0045   1
   6  -3   1 155.814 29.7519   1
  -6   3  -1 131.894 30.3149   1
   6   3   1 204.669 36.7219   1
  -7   3  -1 9282.90 487.883   1
   7  -3   1 9965.60 491.326   1
  -7  -3  -1 9545.48 492.281   1
   7   3   1 8968.48 491.750   1
  -8   3  -1 40941.8 2030.17   1
   8  -3   1 42403.2 2033.33   1
  -8  -3  -1 41537.2 2033.46   1
   8   3   1 39387.2 2033.35   1
  -9   3  -1 18365.2 923.742   1
   9  -3   1 18569.9 925.951   1
  -9  -3  -1 17819.6 925.649   1
   9   3   1 18229.1 927.613   1
 -10   3  -1 42838.6 2102.97   1
  10  -3   1 41994.2 2104.62   1
 -11  -3  -1 18605.3 993.126   1
  11   3   1 20715.5 1000.41   1
 -12   3  -1 822.565 80.0324   1
  12  -3   1 979.460 85.2588   1
 -12  -3  -1 858.695 82.7279   1
  12   3   1 1050.05 90.6050   1
 -13   3  -1 2439.94 159.602   1
  13  -3   1 2298.81 159.289   1
 -13  -3  -1 2223.68 157.858   1
  13   3   1 2793.14 169.612   1
 -14   3  -1 1895.80 136.768   1
  14  -3   1 1897.85 139.793   1
 -14  -3  -1 1924.51 134.622   1
  14   3   1 1994.27 142.528   1
 -15   3  -1 4846.66 290.005   1
  15  -3   1 5228.19 296.184   1
 -16   3  -1 2544.38 179.314   1
  16  -3   1 3003.22 186.805   1
 -16  -3  -1 2994.16 186.336   1
  16   3   1 2702.44 184.251   1
 -17   3  -1 17.1169 34.5083   1
  17  -3   1 109.750 41.1949   1
 -17  -3  -1 61.6512 37.9452   1
  17   3   1 27.8354 38.0546   1
 -18   3  -1 708.092 80.0283   1
  18  -3   1 905.436 87.7896   1
 -18  -3  -1 790.092 85.2975   1
  18   3   1 707.240 88.5228   1
 -19  -3  -1 93.5319 43.9861   1
  19   3   1 67.5920 43.5840   1
 -20   3  -1-8.86787 41.5533   1
  20  -3   1-38.1199 44.6536   1
 -20  -3  -1 85.2828 43.2168   1
  20   3   1 47.4514 41.4412   1
 -21   3  -1 8.91268 43.3695   1
  21  -3   1 19.0350 40.2714   1
  22  -3   1 105.099 41.9968   1
 -22  -3  -1 27.4506 33.7084   1
  22   3   1 111.421 40.8297   1
 -23   3  -1-26.6182 47.1941   1
  23  -3   1 28.7782 37.8754   1
 -24   3  -1 273.012 59.8882   1
  24  -3   1 188.776 49.5964   1
 -24  -3  -1 146.524 45.4605   1
  24   3   1 214.295 50.4934   1
 -25  -3  -1 60.6508 49.2760   1
  25   3   1-26.7994 47.0364   1
 -26  -4   1 8.52842 44.8978   1
  26   4  -1-18.1813 44.7668   1
 -25  -4   1 71.6005 51.3482   1
  25   4  -1-45.3738 47.7774   1
 -24   4   1 273.294 60.7538   1
  24  -4  -1 183.688 55.7975   1
  24   4  -1 280.283 61.4320   1
 -23   4   1 445.735 69.9158   1
  23  -4  -1 437.717 66.0644   1
 -23  -4   1 512.303 74.7080   1
  23   4  -1 522.142 74.4047   1
 -22   4   1 99.7625 43.5633   1
  22  -4  -1 184.223 49.3351   1
 -21   4   1 152.925 52.8276   1
  21  -4  -1 259.914 59.1474   1
 -21  -4   1 214.402 53.2625   1
  21   4  -1 316.991 63.3776   1
 -20   4   1 52.9679 39.6955   1
  20  -4  -1 9.53528 34.7598   1
 -20  -4   1 9.09875 42.0645   1
  20   4  -1-9.58954 43.1181   1
 -19   4   1 112.510 43.5908   1
  19  -4  -1 149.889 44.3399   1
 -19  -4   1 179.094 49.4777   1
  19   4  -1 85.3228 43.0903   1
 -18   4   1 227.666 47.3912   1
  18  -4  -1 163.782 48.5588   1
 -18  -4   1 283.665 49.5750   1
  18   4  -1 182.739 46.2689   1
 -17  -4   1 92.2415 39.0174   1
 -16   4   1 1228.15 102.016   1
  16  -4  -1 1449.66 110.021   1
 -16  -4   1 1346.65 111.340   1
  16   4  -1 1141.07 107.852   1
 -15   4   1 15.1111 29.3189   1
  15  -4  -1 32.5421 36.6081   1
 -15  -4   1 47.9441 29.7896   1
  15   4  -1 35.6712 34.5902   1
 -14   4   1 19291.0 1005.08   1
  14  -4  -1 19136.4 1008.00   1
 -14  -4   1 20651.6 1010.85   1
  14   4  -1 20158.2 1014.75   1
  13  -4  -1 6298.59 371.814   1
  13   4  -1 7187.93 380.028   1
 -13  -4   1 7064.63 378.512   1
  12   4  -1 7314.19 417.586   1
 -12  -4   1 8096.18 419.585   1
  11   4  -1 2811.70 191.045   1
 -11  -4   1 2953.27 186.511   1
 -11   4   1 3390.94 186.888   1
  10   4  -1 19394.4 957.167   1
 -10  -4   1 17647.7 951.506   1
 -10   4   1 18789.9 948.936   1
  10  -4  -1 19407.2 952.970   1
   9  -4  -1 1411.56 103.147   1
  -9  -4   1 1494.81 103.864   1
  -9   4   1 1428.46 101.544   1
   9   4  -1 1503.83 106.021   1
   8  -4  -1 59232.4 2872.24   1
  -8  -4   1 57147.5 2872.98   1
  -8   4   1 59330.3 2869.65   1
   8   4  -1 57505.2 2874.97   1
   7  -4  -1 6999.49 357.871   1
  -7  -4   1 6514.96 359.445   1
  -7   4   1 6922.60 355.714   1
   7   4  -1 6581.94 359.977   1
   6  -4  -1 66131.8 3193.82   1
  -6  -4   1 62765.9 3198.26   1
   6   4  -1 63053.4 3198.57   1
  -6   4   1 67742.0 3193.18   1
  -5  -4   1 14022.6 718.082   1
   5   4  -1 14401.0 720.171   1
  -4  -4   1 125770. 6109.70   1
   4  -4  -1 120556. 6105.44   1
   4   4  -1 124597. 6109.69   1
  -4   4   1 129202. 6105.07   1
  -3   4   1 602.176 48.0911   1
   3  -4  -1 647.662 50.3887   1
   2  -4  -1 4783.53 254.733   1
  -2   4   1 4932.61 255.595   1
   1   4  -1 83677.3 4217.22   1
   1  -4  -1 86816.5 4215.98   1
  -1  -4   1 92077.0 4218.86   1
  -1   4   1 83211.5 4215.01   1
   0   4   1 96250.2 4543.99   1
   0  -4   1 90396.9 4544.77   1
   0  -4  -1 90027.3 4543.32   1
   0   4  -1 95544.2 4546.05   1
   1   4   1 8737.72 447.497   1
  -1  -4  -1 9077.47 449.108   1
  -1   4  -1 8827.20 448.649   1
   1  -4   1 8562.80 449.046   1
  -3  -4  -1 1720.33 107.604   1
   3   4   1 1694.85 106.758   1
   4   4   1 32908.4 1598.92   1
  -4  -4  -1 32909.1 1598.51   1
  -4   4  -1 31409.3 1594.24   1
   4  -4   1 32109.4 1597.54   1
   5   4   1 51297.7 2848.14   1
  -5  -4  -1 58836.1 2849.80   1
  -5   4  -1 61330.5 2848.35   1
   5  -4   1 60508.0 2849.57   1
   6   4   1 93561.7 4600.37   1
  -6  -4  -1 99502.4 4600.83   1
  -6   4  -1 100373. 4600.23   1
   7   4   1 10303.7 505.475   1
   7  -4   1 9979.79 501.165   1
  -7   4  -1 9117.23 496.334   1
  -7  -4  -1 9140.47 500.200   1
   8  -4   1 53.3914 23.1362   1
  -8  -4  -1 54.5377 23.1735   1
  -8   4  -1 39.2584 21.0434   1
   8   4   1 77.4849 27.4452   1
   9   4   1 50411.2 2455.62   1
   9  -4   1 49302.8 2451.94   1
  -9   4  -1 49162.3 2449.49   1
  -9  -4  -1 49640.8 2453.14   1
 -10  -4  -1 4300.27 245.789   1
  10  -4   1 4203.22 244.196   1
 -10   4  -1 4077.79 240.035   1
  10   4   1 4227.76 246.383   1
 -11  -4  -1 15161.0 754.195   1
  11  -4   1 14716.7 754.065   1
 -11   4  -1 14503.9 749.623   1
  11   4   1 13933.9 752.825   1
 -12  -4  -1 9390.05 501.544   1
  12  -4   1 10062.8 504.841   1
 -12   4  -1 8599.15 495.853   1
  12   4   1 9668.39 506.519   1
 -13  -4  -1 3807.74 229.865   1
  13  -4   1 3795.19 230.303   1
 -13   4  -1 3554.00 226.376   1
  13   4   1 4145.99 237.477   1
 -14  -4  -1 5739.71 324.967   1
  14  -4   1 5870.48 325.694   1
 -14   4  -1 5613.57 321.055   1
  14   4   1 5526.88 326.790   1
 -15  -4  -1 1131.46 97.7465   1
  15  -4   1 1119.08 98.1763   1
  15   4   1 1050.86 100.695   1
 -16  -4  -1 432.612 57.4352   1
  16  -4   1 553.365 69.0858   1
 -16   4  -1 388.826 59.5368   1
  16   4   1 600.536 69.5946   1
 -17  -4  -1 79.0026 34.9856   1
  17  -4   1 128.139 44.7873   1
 -17   4  -1 76.4047 43.5351   1
  17   4   1 112.856 37.4380   1
  18  -4   1 892.005 89.7421   1
 -18   4  -1 823.990 84.6829   1
 -19  -4  -1 937.000 91.3145   1
  20  -4   1 19.1722 45.5208   1
 -20   4  -1 44.7569 47.6427   1
  20   4   1 38.7290 39.6558   1
 -21  -4  -1 18.7362 44.4579   1
  21  -4   1 9.60908 39.3237   1
 -21   4  -1 8.99068 37.4224   1
  21   4   1 9.63303 44.5275   1
 -22  -4  -1 28.5682 45.7650   1
  22  -4   1-28.8319 51.1198   1
 -22   4  -1-35.9617 48.3064   1
  22   4   1 9.29388 41.1794   1
 -23  -4  -1 126.883 49.6869   1
  23  -4   1 152.646 54.2263   1
 -23   4  -1 98.4402 50.9245   1
  23   4   1 193.514 49.5225   1
 -24  -4  -1 35.1151 41.6599   1
  24  -4   1-9.39050 41.6084   1
 -24   4  -1 17.7954 42.7620   1
  24   4   1-18.1817 41.4485   1
 -25  -4  -1 190.237 55.3868   1
 -25   4  -1 87.7596 47.8450   1
  25   4   1 234.132 62.1144   1
 -26  -5   1 17.3396 47.0579   1
  26   5  -1-61.5757 45.3457   1
 -24  -5   1 138.230 53.3850   1
 -24   5   1 172.902 52.7307   1
  24   5  -1 142.076 52.9195   1
 -23  -5   1 248.690 52.1120   1
  23  -5  -1 114.982 52.6695   1
 -23   5   1 145.932 47.2433   1
  23   5  -1 173.388 52.9417   1
 -22  -5   1 393.892 61.7039   1
  22  -5  -1 482.051 69.6755   1
 -22   5   1 559.772 73.9733   1
  22   5  -1 556.697 69.7842   1
 -21  -5   1 292.821 54.6451   1
  21  -5  -1 288.303 55.8101   1
 -21   5   1 237.994 52.4023   1
  21   5  -1 288.751 52.9429   1
 -20  -5   1-9.04157 43.4808   1
  20   5  -1 77.4483 45.3747   1
  19  -5  -1 261.673 52.1594   1
 -19   5   1 247.531 54.2817   1
  19   5  -1 242.087 56.0794   1
 -18  -5   1 595.060 75.9963   1
  18   5  -1 602.239 76.0319   1
 -18   5   1 518.460 69.5178   1
  18  -5  -1 657.748 76.3851   1
  17  -5  -1 1032.34 95.2315   1
  17   5  -1 948.503 93.0732   1
 -17   5   1 966.046 92.4970   1
 -17  -5   1 867.087 87.3568   1
 -16  -5   1 41.4479 33.4420   1
  16  -5  -1 103.180 43.9128   1
  16   5  -1 27.7119 33.7724   1
 -16   5   1 73.1390 39.1493   1
  15  -5  -1 2027.32 138.498   1
 -15   5   1 1751.67 131.192   1
  14   5  -1 312.284 55.0223   1
 -14  -5   1 422.184 60.5659   1
 -14   5   1 420.503 55.6529   1
  14  -5  -1 474.831 59.2027   1
  13   5  -1 15688.6 837.166   1
 -13  -5   1 16606.1 837.199   1
 -13   5   1 16690.7 833.538   1
  13  -5  -1 15887.1 834.387   1
  12   5  -1 5216.06 309.010   1
 -12  -5   1 5154.68 307.819   1
  12  -5  -1 5883.62 308.252   1
  11   5  -1 23085.6 1085.68   1
 -11   5   1 20608.1 1074.50   1
  11  -5  -1 21239.1 1077.47   1
 -11  -5   1 20642.2 1078.70   1
 -10   5   1 6619.08 344.698   1
  10  -5  -1 6041.33 344.417   1
   9   5  -1 1581.97 113.823   1
  -9   5   1 1671.07 110.876   1
   9  -5  -1 1522.44 109.957   1
  -9  -5   1 1637.52 112.806   1
   8   5  -1 3586.02 218.867   1
  -8   5   1 3966.65 214.566   1
   8  -5  -1 4004.60 216.404   1
  -8  -5   1 3441.09 216.941   1
   7   5  -1 42327.4 2177.67   1
  -7   5   1 43415.8 2170.79   1
   7  -5  -1 45852.5 2175.99   1
  -7  -5   1 44653.3 2178.93   1
   6   5  -1 8619.26 479.151   1
  -6   5   1 9802.93 475.255   1
   6  -5  -1 9823.82 477.239   1
  -6  -5   1 8353.52 478.918   1
   5   5  -1 93955.0 4324.29   1
   5  -5  -1 85793.9 4317.31   1
  -5  -5   1 83574.4 4320.40   1
  -5   5   1 90099.9 4316.98   1
  -4   5   1 22660.6 1119.70   1
   4  -5  -1 24049.6 1123.08   1
  -4  -5   1 21650.7 1123.99   1
   4   5  -1 21644.0 1124.25   1
  -3  -5   1 55213.3 2742.86   1
   3   5  -1 56373.6 2742.03   1
  -2  -5   1 1419.07 94.8877   1
   2   5  -1 1438.08 93.8432   1
  -1  -5   1 45933.7 2369.40   1
   1   5  -1 50477.7 2369.98   1
   0  -5   1 70666.9 3469.17   1
   0   5  -1 70875.7 3468.49   1
   1  -5   1 61003.7 2883.09   1
   1   5   1 55294.2 2878.48   1
  -1  -5  -1 60487.8 2882.10   1
  -1   5  -1 58656.1 2881.47   1
  -2  -5  -1 5708.29 297.322   1
   2  -5   1 5473.34 297.220   1
   2   5   1 5546.02 296.586   1
   3  -5   1 147845. 6974.90   1
   3   5   1 135615. 6973.16   1
  -3  -5  -1 140082. 6974.79   1
  -3   5  -1 147277. 6971.78   1
   4   5   1 24934.5 1242.01   1
  -4  -5  -1 23885.2 1241.71   1
  -4   5  -1 25135.2 1238.73   1
   4  -5   1 25565.9 1241.78   1
   5   5   1 4859.12 263.365   1
  -5  -5  -1 4785.32 261.775   1
  -5   5  -1 4885.16 258.598   1
   5  -5   1 4294.08 261.333   1
   6   5   1 327.257 47.5916   1
  -6  -5  -1 344.285 47.4549   1
  -6   5  -1 338.513 39.7545   1
   6  -5   1 463.424 49.2109   1
   7   5   1 516.509 54.1904   1
  -7  -5  -1 410.545 49.5364   1
  -7   5  -1 510.276 52.0640   1
   8   5   1 20372.4 917.727   1
  -8  -5  -1 17287.7 908.923   1
   8  -5   1 17538.2 908.862   1
  -8   5  -1 16974.6 905.529   1
   9  -5   1 22644.4 1117.35   1
  -9   5  -1 23844.1 1116.69   1
   9   5   1 19855.9 1115.48   1
 -10  -5  -1 36632.6 1824.79   1
  10   5   1 36566.4 1826.31   1
  11  -5   1 2799.97 173.164   1
  11   5   1 3036.29 179.177   1
 -11  -5  -1 2968.14 175.130   1
  12  -5   1 1335.74 103.183   1
  12   5   1 1332.40 106.908   1
 -12  -5  -1 1439.11 107.738   1
 -12   5  -1 1019.79 94.4616   1
  13  -5   1 3497.92 205.920   1
  13   5   1 2969.29 200.657   1
 -13  -5  -1 3524.75 207.034   1
 -13   5  -1 2987.78 197.609   1
  14  -5   1 4303.35 257.716   1
 -15  -5  -1 1230.88 107.330   1
  15   5   1 1524.38 119.959   1
 -16  -5  -1 8.77553 36.5414   1
  16  -5   1 8.98402 36.1415   1
 -16   5  -1 42.2746 39.0962   1
  16   5   1 38.4122 39.3124   1
 -17  -5  -1 41.4705 36.5157   1
  17  -5   1 128.788 47.1315   1
 -17   5  -1 139.014 47.3869   1
  17   5   1 111.685 50.2245   1
 -18  -5  -1 558.910 70.7000   1
  18  -5   1 673.875 75.2182   1
 -18   5  -1 575.322 71.8384   1
  18   5   1 767.722 81.3937   1
 -19  -5  -1 317.973 59.0713   1
  19   5   1 324.907 59.7545   1
 -19   5  -1 323.982 58.1548   1
  19  -5   1 331.781 60.6068   1
  20  -5   1 1728.28 132.913   1
 -20  -5  -1 1578.38 127.944   1
 -20   5  -1 1537.01 126.752   1
  20   5   1 1583.06 131.727   1
 -21  -5  -1 27.7435 45.5403   1
  21  -5   1 47.7144 46.4305   1
 -21   5  -1-45.4394 48.8292   1
  21   5   1-9.46851 40.0585   1
 -22  -5  -1 316.440 61.8579   1
  22  -5   1 341.649 59.6117   1
 -22   5  -1 280.057 55.6770   1
  22   5   1 297.391 60.6575   1
 -23  -5  -1 240.193 56.9791   1
  23   5   1 249.362 52.4636   1
 -24  -5  -1 79.8481 41.2387   1
  24  -5   1 103.312 52.1383   1
 -24   5  -1 124.489 49.3832   1
  24   5   1 63.0310 36.4675   1
 -25  -6   1 8.94154 42.4303   1
  25   6  -1-9.18104 42.4350   1
 -24  -6   1 135.149 52.9604   1
  24   6  -1 122.418 48.4086   1
  23  -6  -1 197.542 56.5815   1
 -23   6   1 92.4704 50.6461   1
 -22  -6   1 272.478 54.3412   1
 -22   6   1 330.940 64.3543   1
  22   6  -1 248.187 54.5326   1
  21  -6  -1 752.604 85.8941   1
 -21   6   1 649.012 82.1343   1
 -20  -6   1 441.410 63.1314   1
  20  -6  -1 402.270 63.5166   1
 -20   6   1 343.874 56.5941   1
  20   6  -1 384.292 66.4418   1
 -19  -6   1 198.345 50.3633   1
  19  -6  -1 319.802 62.3256   1
 -19   6   1 267.385 55.0688   1
  19   6  -1 207.819 53.9785   1
 -18  -6   1 874.547 84.7266   1
  18  -6  -1 712.113 83.3004   1
 -18   6   1 846.981 87.3191   1
  18   6  -1 931.630 94.8570   1
  17   6  -1 362.294 59.4586   1
  17  -6  -1 425.853 63.1878   1
 -17  -6   1 276.365 51.8946   1
 -17   6   1 357.540 59.1881   1
 -16  -6   1 3161.90 206.970   1
  16   6  -1 3407.20 213.236   1
  15   6  -1 283.231 55.6567   1
  15  -6  -1 336.922 53.2312   1
 -15  -6   1 342.446 57.4018   1
 -15   6   1 326.590 51.2774   1
  14  -6  -1 667.734 74.8317   1
 -14   6   1 636.694 70.7646   1
 -14  -6   1 609.950 68.5300   1
  14   6  -1 605.189 70.6207   1
  13   6  -1 1126.05 92.7368   1
  13  -6  -1 925.801 85.9403   1
 -13  -6   1 988.840 89.1063   1
 -13   6   1 887.946 84.1013   1
  12   6  -1 19842.7 977.942   1
 -12   6   1 19533.0 969.394   1
 -12  -6   1 18592.4 971.839   1
  12  -6  -1 18238.9 969.765   1
 -11  -6   1 328.270 46.5486   1
  11   6  -1 350.675 52.2287   1
  10   6  -1 4479.85 271.632   1
 -10   6   1 4969.69 268.589   1
  10  -6  -1 4618.18 268.256   1
 -10  -6   1 4891.24 273.157   1
  -9   6   1 217.691 35.6100   1
   8   6  -1 6.73315 30.3290   1
  -8   6   1 27.7800 24.6919   1
   8  -6  -1 36.0881 24.2601   1
  -8  -6   1 105.706 35.1932   1
   7   6  -1 9508.89 502.148   1
  -7   6   1 9411.66 495.871   1
   7  -6  -1 9658.74 499.054   1
  -7  -6   1 9655.82 502.228   1
   6   6  -1 8847.43 466.445   1
   6  -6  -1 9145.43 464.217   1
  -6  -6   1 8648.07 465.718   1
  -6   6   1 8776.87 460.779   1
  -5   6   1 6396.55 343.047   1
   5   6  -1 7082.76 353.142   1
   5  -6  -1 6261.15 345.628   1
  -5  -6   1 6251.06 348.446   1
  -4   6   1 9015.77 472.035   1
   4   6  -1 8814.02 476.123   1
   4  -6  -1 9693.95 476.187   1
  -4  -6   1 9063.54 477.051   1
  -3   6   1 14337.0 702.064   1
   3   6  -1 13879.0 704.171   1
   3  -6  -1 13517.4 700.783   1
  -3  -6   1 13600.5 704.553   1
  -2   6   1 217298. 9695.51   1
   2   6  -1 196951. 9695.39   1
   2  -6  -1 196705. 9693.18   1
  -2  -6   1 183866. 9695.38   1
   1   6  -1 33121.4 1574.19   1
  -1   6   1 30605.4 1570.57   1
   1  -6  -1 31785.8 1573.63   1
  -1  -6   1 31590.0 1574.61   1
   0   6  -1 60349.3 2927.26   1
   0   6   1 56135.5 2922.63   1
   0  -6   1 59967.5 2927.72   1
   0  -6  -1 62143.9 2925.69   1
  -1   6  -1 15656.1 800.950   1
   1   6   1 15783.2 800.121   1
   1  -6   1 16454.0 802.615   1
  -1  -6  -1 15608.8 800.608   1
  -2   6  -1 55634.3 2644.74   1
   2  -6   1 57598.6 2646.69   1
   2   6   1 52013.5 2643.57   1
  -2  -6  -1 50140.9 2643.23   1
   3  -6   1 4924.78 269.776   1
  -3  -6  -1 4994.95 269.114   1
  -3   6  -1 4803.46 265.977   1
   3   6   1 4837.58 268.714   1
   4  -6   1 24530.1 1365.28   1
  -4   6  -1 28989.3 1368.42   1
   4   6   1 27901.9 1370.42   1
  -4  -6  -1 28871.5 1371.53   1
   5  -6   1 11937.4 643.896   1
  -5   6  -1 11888.8 642.735   1
   5   6   1 13993.7 650.749   1
  -5  -6  -1 12678.4 646.424   1
   6  -6   1 5096.16 273.360   1
  -6   6  -1 4350.79 266.540   1
   6   6   1 5406.37 277.361   1
  -6  -6  -1 4742.11 272.413   1
   7  -6   1 2840.37 173.899   1
  -7   6  -1 2943.48 171.741   1
   7   6   1 3207.83 179.133   1
  -8   6  -1 12622.2 628.940   1
   8  -6   1 11636.2 631.414   1
   9   6   1 8643.27 417.998   1
  -9  -6  -1 6741.39 405.598   1
  10  -6   1 758.648 75.5200   1
 -10   6  -1 677.672 70.0908   1
 -10  -6  -1 853.539 77.4023   1
  10   6   1 908.691 80.3085   1
  11   6   1 13923.0 738.068   1
 -11   6  -1 14100.5 733.964   1
  11  -6   1 14717.6 737.512   1
 -11  -6  -1 13967.9 735.141   1
  12   6   1 2652.75 169.386   1
 -12   6  -1 2125.69 159.786   1
  12  -6   1 2560.27 168.493   1
 -12  -6  -1 2638.05 166.015   1
  13  -6   1 1290.63 107.447   1
  14   6   1 1982.08 144.861   1
  14  -6   1 2069.42 143.828   1
 -14  -6  -1 1918.57 141.405   1
 -14   6  -1 1834.21 136.579   1
 -15   6  -1 158.983 45.3455   1
  15   6   1 168.742 46.5411   1
 -15  -6  -1 102.142 39.2542   1
  15  -6   1 72.7959 39.5573   1
  16   6   1 773.091 91.5864   1
  16  -6   1 1101.27 99.1357   1
 -16   6  -1 935.723 89.9472   1
 -16  -6  -1 991.252 91.2812   1
  17  -6   1 1382.05 119.015   1
 -17   6  -1 1393.86 114.390   1
 -18   6  -1 89.1184 41.2744   1
  18   6   1 10.0913 45.4401   1
 -18  -6  -1 43.1400 39.4238   1
  18  -6   1 67.8208 44.8583   1
  19   6   1 3289.81 207.415   1
  19  -6   1 3087.51 204.480   1
 -19  -6  -1 2741.55 196.889   1
 -19   6  -1 3282.59 204.583   1
  20  -6   1-9.83649 43.5834   1
 -20   6  -1 18.1515 40.7999   1
  21   6   1 770.871 89.1283   1
  22  -6   1 145.888 50.5414   1
 -22   6  -1 263.116 57.6949   1
  23   6   1 46.6511 46.8684   1
  23  -6   1 134.330 48.1772   1
 -23  -6  -1 191.016 55.1806   1
 -23   6  -1 117.372 48.3897   1
  24   6   1 36.1916 45.6077   1
 -24  -6  -1-26.8686 50.9302   1
 -24   6  -1 26.7988 47.5174   1
 -25  -7   1 43.4826 44.3312   1
  25   7  -1-27.2510 44.1988   1
 -23  -7   1 160.419 45.8514   1
  23   7  -1 93.6069 41.3304   1
 -22  -7   1 133.962 50.0794   1
  22   7  -1 48.2169 47.7107   1
  21   7  -1 827.738 85.2493   1
 -21  -7   1 524.897 68.6121   1
  21  -7  -1 704.019 80.9002   1
 -21   7   1 640.094 76.4475   1
 -20   7   1 469.037 68.3979   1
  20  -7  -1 445.947 65.4396   1
 -20  -7   1 328.715 60.8525   1
  20   7  -1 479.015 71.7265   1
 -19   7   1-9.07366 43.6058   1
  19  -7  -1 9.56544 38.4606   1
 -19  -7   1 8.94876 41.9167   1
  19   7  -1-20.0668 45.1040   1
 -18   7   1 8.91116 41.8348   1
 -18  -7   1 105.875 40.8763   1
  18  -7  -1 122.163 45.2475   1
  18   7  -1-19.4589 43.1994   1
 -17   7   1 1376.87 111.546   1
 -17  -7   1 1108.85 106.245   1
  17   7  -1 1291.78 113.608   1
  16  -7  -1-8.90060 37.7580   1
 -16  -7   1 53.3091 43.8408   1
  16   7  -1 36.7174 40.7654   1
 -15   7   1 1624.51 125.459   1
  15  -7  -1 1670.91 128.695   1
 -15  -7   1 1709.06 128.525   1
  15   7  -1 1791.36 132.008   1
 -14   7   1 1588.19 116.704   1
  14  -7  -1 1357.63 112.943   1
 -14  -7   1 1333.46 114.182   1
  14   7  -1 1590.96 121.734   1
  13  -7  -1 1819.65 129.612   1
  13   7  -1 1526.92 130.880   1
 -13  -7   1 2011.60 134.646   1
 -13   7   1 1703.85 125.770   1
  12  -7  -1 1810.69 127.732   1
  12   7  -1 1878.76 132.278   1
 -12  -7   1 1677.49 125.424   1
 -12   7   1 1626.11 119.951   1
  11  -7  -1 8531.38 456.128   1
  11   7  -1 8082.26 457.064   1
 -11   7   1 8580.59 452.113   1
 -11  -7   1 8570.06 458.017   1
 -10  -7   1 324.350 51.4322   1
  10   7  -1 442.037 55.8891   1
   9  -7  -1 1700.85 112.235   1
  -9  -7   1 1514.32 110.815   1
  -9   7   1 1475.41 105.434   1
  -8   7   1-6.07310 25.2757   1
  -8  -7   1 7.02428 28.7430   1
   8   7  -1 7.17989 30.3760   1
  -7   7   1 27425.3 1349.47   1
   7  -7  -1 26572.0 1350.50   1
   6   7  -1 768.180 68.4511   1
  -6  -7   1 701.022 66.3341   1
  -6   7   1 621.707 62.2266   1
   6  -7  -1 741.214 65.5940   1
   5  -7  -1 24222.3 1181.43   1
   5   7  -1 22595.4 1181.61   1
  -5  -7   1 24020.4 1183.22   1
  -5   7   1 23352.2 1178.15   1
   4  -7  -1 9221.83 518.864   1
   4   7  -1 10032.6 524.400   1
  -4  -7   1 9970.63 524.958   1
  -4   7   1 11069.3 523.894   1
   3  -7  -1 23595.1 1187.06   1
   3   7  -1 21894.2 1187.41   1
  -3  -7   1 24059.6 1192.37   1
  -3   7   1 25609.7 1190.17   1
   2  -7  -1 1184.52 80.4401   1
   2   7  -1 1018.26 76.6134   1
  -2   7   1 1009.89 76.6413   1
  -1  -7   1 45776.5 2194.01   1
   1  -7  -1 44360.0 2191.49   1
  -1   7   1 43989.9 2190.01   1
   1   7  -1 43524.2 2192.37   1
   0  -7   1 1017.85 78.8121   1
   0   7   1 1017.81 75.3821   1
   0  -7  -1 970.327 76.1252   1
   0   7  -1 945.771 76.4547   1
   1  -7   1 16.6747 23.8937   1
   1   7   1-10.5782 24.1161   1
  -1  -7  -1 32.5399 25.0689   1
  -1   7  -1-10.9620 25.6754   1
   2  -7   1 24423.1 1221.05   1
   2   7   1 25312.8 1221.14   1
  -2  -7  -1 24148.9 1221.16   1
  -2   7  -1 23680.9 1219.86   1
   3  -7   1 54048.3 2578.43   1
  -3   7  -1 49841.0 2573.62   1
  -3  -7  -1 54342.7 2578.03   1
   3   7   1 51070.7 2575.84   1
   4  -7   1 12594.5 659.093   1
  -4   7  -1 12847.6 656.301   1
  -4  -7  -1 13061.3 660.033   1
   4   7   1 12665.7 659.440   1
  -5   7  -1 69.6980 29.9236   1
   5  -7   1 87.1169 31.6642   1
   5   7   1 129.797 38.1273   1
  -5  -7  -1 83.1154 34.9656   1
   6  -7   1 638.438 64.5107   1
  -6   7  -1 628.525 62.4321   1
  -6  -7  -1 627.410 64.2174   1
   6   7   1 654.489 64.8632   1
   7  -7   1 109.696 35.1595   1
  -7   7  -1 133.760 37.7373   1
  -7  -7  -1 132.848 37.7513   1
   7   7   1 164.161 41.0997   1
  -8  -7  -1 1051.43 85.4541   1
   8   7   1 825.713 80.7673   1
   9  -7   1 8115.54 441.198   1
  -9   7  -1 8951.70 440.991   1
  -9  -7  -1 7803.72 439.095   1
   9   7   1 7772.94 442.607   1
  10  -7   1 12351.4 639.679   1
 -10   7  -1 11861.5 632.036   1
 -10  -7  -1 12419.8 638.704   1
  10   7   1 11978.0 640.204   1
  11  -7   1 454.494 57.8438   1
 -11   7  -1 452.399 56.5139   1
 -11  -7  -1 614.068 70.7057   1
  11   7   1 382.060 61.7033   1
  12  -7   1 3653.11 231.304   1
 -12  -7  -1 4206.98 237.471   1
  12   7   1 3705.21 234.953   1
 -13   7  -1 1844.38 132.844   1
  13  -7   1 1809.03 133.759   1
 -13  -7  -1 1868.70 136.035   1
  13   7   1 1801.58 137.301   1
 -14  -7  -1-17.5142 37.6414   1
  14   7   1 17.9514 36.0893   1
  15  -7   1 2189.03 159.170   1
  15   7   1 2292.10 163.777   1
 -15  -7  -1 2346.88 164.152   1
 -15   7  -1 2486.98 163.924   1
 -16   7  -1 317.194 56.1404   1
 -16  -7  -1 402.488 61.8003   1
  16   7   1 463.964 64.1335   1
 -17   7  -1-35.8907 40.9127   1
  17   7   1-19.6900 39.5899   1
  17  -7   1 28.3196 43.6360   1
 -17  -7  -1-17.6780 39.1680   1
  18  -7   1 1362.19 117.077   1
  18   7   1 1525.95 124.171   1
 -18  -7  -1 1387.76 115.592   1
 -18   7  -1 1328.28 116.438   1
 -19   7  -1 697.971 80.9722   1
  19   7   1 626.559 78.2810   1
  19  -7   1 705.235 83.1993   1
 -19  -7  -1 704.607 79.0767   1
  20  -7   1 902.766 91.9190   1
  20   7   1 904.705 96.1047   1
 -20  -7  -1 880.881 89.9636   1
 -20   7  -1 867.628 88.9737   1
 -21   7  -1-18.4607 47.0519   1
 -21  -7  -1 8.94796 33.3120   1
  21   7   1-28.3566 39.9920   1
  21  -7   1-9.68072 44.1380   1
  22   7   1 55.9342 39.0735   1
  22  -7   1 105.909 51.4203   1
 -22   7  -1 73.1281 50.3004   1
 -22  -7  -1 141.893 46.9153   1
 -23   7  -1-9.06133 45.1522   1
  23  -7   1-9.47791 43.2134   1
  24   7   1 71.9661 44.8667   1
 -24  -7  -1 8.72671 48.3151   1
  24   8  -1 36.2186 43.5577   1
 -24  -8   1 43.1303 47.7574   1
  23   8  -1 9.40352 34.2786   1
 -23  -8   1 26.1423 35.6681   1
 -22  -8   1 91.6181 46.4392   1
 -22   8   1 124.840 45.8232   1
  22   8  -1 152.591 51.6020   1
 -21  -8   1 179.739 50.3997   1
 -21   8   1 204.750 56.8041   1
  21  -8  -1 284.283 61.0059   1
  21   8  -1 236.440 56.0472   1
 -20   8   1 592.690 74.7814   1
  20  -8  -1 565.208 75.1283   1
  20   8  -1 751.969 80.9670   1
  19  -8  -1 38.5638 42.9575   1
 -19  -8   1 133.286 46.0189   1
 -19   8   1 96.2394 41.7651   1
  18  -8  -1 9.62036 34.2982   1
 -18  -8   1 9.15441 39.3587   1
  18   8  -1 48.1886 39.4465   1
 -18   8   1 8.61779 36.4695   1
  17   8  -1 471.395 65.2149   1
 -17  -8   1 372.568 58.7502   1
 -17   8   1 351.866 56.8318   1
  17  -8  -1 354.237 58.4991   1
  16   8  -1 251.534 52.2689   1
  16  -8  -1 214.414 48.8294   1
 -16  -8   1 133.485 43.6982   1
 -15  -8   1 3296.68 222.094   1
  15   8  -1 3920.53 230.144   1
  14  -8  -1 8.73960 31.8487   1
 -14   8   1-16.0069 28.5250   1
  14   8  -1 9.17626 37.5491   1
 -14  -8   1-8.63435 34.7171   1
  13  -8  -1 42.1321 37.8903   1
 -13   8   1 7.80653 33.5673   1
  13   8  -1 9.04040 37.6358   1
 -13  -8   1 16.8878 37.4229   1
  12  -8  -1 16150.5 829.116   1
 -12   8   1 15200.8 824.798   1
  12   8  -1 16892.2 834.598   1
 -12  -8   1 16075.9 832.435   1
  11  -8  -1 408.260 55.4591   1
 -11   8   1 435.945 55.5305   1
  11   8  -1 276.077 53.2533   1
 -11  -8   1 475.875 63.6545   1
  10  -8  -1 6186.95 314.325   1
 -10   8   1 5308.55 305.562   1
  10   8  -1 4752.96 307.474   1
 -10  -8   1 5675.95 314.114   1
   9  -8  -1 2169.33 142.997   1
   9   8  -1 2049.09 146.737   1
  -9   8   1 1822.41 134.940   1
   8   8  -1 470.656 58.5265   1
  -8  -8   1 357.548 53.8184   1
   7   8  -1 5488.22 317.382   1
  -7   8   1 5576.60 312.647   1
  -7  -8   1 6071.76 322.298   1
  -6  -8   1 4837.87 269.490   1
   6   8  -1 4684.45 269.032   1
  -6   8   1 4589.37 263.743   1
   6  -8  -1 4632.06 266.593   1
  -5   8   1 3656.15 210.905   1
   5  -8  -1 3531.75 210.586   1
  -4   8   1 7298.03 392.569   1
   4   8  -1 7672.32 397.087   1
   4  -8  -1 7371.24 392.024   1
  -4  -8   1 6955.34 393.718   1
  -3   8   1 16115.3 829.457   1
   3   8  -1 15434.4 830.277   1
   3  -8  -1 16477.0 830.667   1
  -3  -8   1 17467.6 835.927   1
  -2   8   1 35368.7 1793.17   1
   2   8  -1 36113.9 1795.77   1
   2  -8  -1 36019.6 1795.51   1
  -2  -8   1 37278.0 1798.72   1
   1  -8  -1 6195.66 314.563   1
  -1  -8   1 5931.19 315.196   1
  -1   8   1 6365.50 314.573   1
   0   8  -1 3124.19 191.758   1
   0   8   1 3259.56 191.463   1
   0  -8  -1 3467.11 194.771   1
   0  -8   1 3160.56 193.826   1
  -1   8  -1 1938.92 120.934   1
   1   8   1 1616.49 115.787   1
   1  -8   1 1600.08 116.369   1
  -1  -8  -1 1807.99 120.302   1
  -2   8  -1 10010.7 532.935   1
   2   8   1 10574.0 534.664   1
   2  -8   1 10043.9 533.453   1
  -2  -8  -1 10176.4 533.731   1
  -3   8  -1 11743.6 646.664   1
   3   8   1 13500.8 651.965   1
   3  -8   1 12773.8 648.921   1
  -3  -8  -1 12280.8 648.089   1
   4  -8   1 11956.9 612.277   1
  -4   8  -1 11631.6 610.192   1
   4   8   1 11670.1 612.886   1
  -4  -8  -1 11760.4 612.386   1
  -5   8  -1 195.844 40.1265   1
   5  -8   1 82.3387 33.6228   1
   6   8   1 1097.67 90.5226   1
  -6  -8  -1 963.977 85.7107   1
   7  -8   1 19560.3 1002.51   1
  -7   8  -1 18186.3 994.612   1
   7   8   1 22075.7 1008.73   1
  -7  -8  -1 19497.4 1005.86   1
   8  -8   1 4155.31 232.646   1
  -8   8  -1 3880.15 228.065   1
   8   8   1 3525.70 228.333   1
  -8  -8  -1 3784.76 229.616   1
   9  -8   1 1825.37 128.274   1
  -9   8  -1 1604.35 122.496   1
   9   8   1 1721.41 129.151   1
  -9  -8  -1 1776.90 126.966   1
  10  -8   1 2554.87 169.393   1
 -10   8  -1 2450.37 164.860   1
 -10  -8  -1 3011.40 176.271   1
  10   8   1 2392.68 170.069   1
  11  -8   1 267.224 52.0490   1
  11   8   1 351.704 60.4137   1
 -11  -8  -1 289.298 53.4390   1
  12  -8   1 2973.23 183.799   1
 -12   8  -1 2786.51 177.865   1
  12   8   1 2790.57 184.930   1
 -12  -8  -1 2318.12 174.917   1
 -13  -8  -1 1769.72 136.565   1
  13   8   1 1988.37 142.199   1
  14  -8   1 312.516 56.1175   1
 -14   8  -1 309.921 55.1030   1
  14   8   1 257.367 57.8300   1
  15  -8   1 185.941 52.3437   1
 -15   8  -1 115.579 45.2976   1
  15   8   1 167.047 50.3119   1
 -15  -8  -1 98.8920 42.0899   1
  16  -8   1 495.729 67.4735   1
 -16   8  -1 393.693 64.2103   1
  16   8   1 635.525 75.5229   1
 -16  -8  -1 521.767 68.3857   1
 -17  -8  -1 780.891 84.7114   1
  17   8   1 927.189 95.1029   1
  18   8   1 544.585 73.3829   1
 -18  -8  -1 490.671 67.9512   1
 -18   8  -1 434.467 65.8866   1
  18  -8   1 513.258 69.6468   1
  19   8   1 29.8651 40.0274   1
 -19  -8  -1 9.05965 31.5471   1
 -19   8  -1-17.8584 38.3816   1
  19  -8   1-9.56936 46.5596   1
 -20  -8  -1-52.3825 46.4531   1
  20   8   1 9.84803 46.7479   1
 -21  -8  -1 60.6198 35.7113   1
 -21   8  -1 133.974 51.4294   1
  21  -8   1 114.812 48.4268   1
 -22  -8  -1 61.0784 44.5391   1
  22   8   1 36.8577 43.2259   1
 -23  -8  -1 85.8051 48.8838   1
  23   8   1 36.0568 45.0161   1
 -24  -9   1-42.0674 35.0758   1
 -23  -9   1 66.6353 44.7697   1
  23   9  -1-28.9974 49.8279   1
 -22  -9   1 8.68413 39.5967   1
  22   9  -1-38.4412 46.1886   1
 -21  -9   1 88.8431 43.4422   1
  21   9  -1 89.0071 42.0634   1
  20   9  -1 282.535 58.1068   1
  20  -9  -1 178.659 52.5506   1
 -20   9   1 210.824 50.1373   1
 -20  -9   1 105.208 51.5974   1
 -19   9   1 254.555 56.5288   1
  19  -9  -1 315.038 59.0830   1
 -18  -9   1 348.437 60.8608   1
  18   9  -1 429.251 66.7253   1
  17  -9  -1 9.55488 39.0981   1
  17   9  -1-9.43773 38.6187   1
 -17   9   1 8.88731 36.9881   1
 -17  -9   1-9.07873 41.3912   1
  16  -9  -1-37.3302 44.2914   1
  16   9  -1-9.48310 35.3081   1
 -16   9   1-8.71865 38.0638   1
 -16  -9   1-9.02165 32.1613   1
  15  -9  -1 839.702 85.8930   1
 -15  -9   1 857.509 84.9580   1
 -15   9   1 655.189 78.6061   1
  15   9  -1 755.998 85.0867   1
 -14  -9   1 774.306 81.6191   1
  14   9  -1 963.317 90.8819   1
  13   9  -1 9.35303 42.0621   1
 -13  -9   1 34.4640 37.0540   1
 -13   9   1 32.5039 36.5485   1
  13  -9  -1 17.5234 37.6799   1
  12   9  -1 132.738 48.7934   1
  12  -9  -1 195.832 44.2547   1
 -12   9   1 150.696 40.4563   1
 -12  -9   1 229.586 48.6928   1
  11  -9  -1 9445.65 487.502   1
 -11   9   1 8560.98 479.945   1
  10  -9  -1 2075.41 145.596   1
  10   9  -1 1972.45 145.337   1
 -10  -9   1 2149.32 148.923   1
 -10   9   1 2251.71 145.550   1
   9   9  -1 379.383 53.4176   1
   9  -9  -1 536.794 61.2471   1
  -9   9   1 396.145 53.4405   1
  -9  -9   1 484.647 63.5337   1
   8   9  -1 18043.2 934.343   1
  -8  -9   1 19067.4 937.937   1
  -8   9   1 18513.4 929.056   1
   8  -9  -1 17422.6 931.257   1
  -7  -9   1 3972.43 231.549   1
  -7   9   1 3885.55 225.598   1
   7  -9  -1 3791.08 227.730   1
   7   9  -1 3592.86 228.892   1
  -6  -9   1 801.144 77.6083   1
   6   9  -1 803.347 77.5866   1
  -5   9   1 1265.59 94.0881   1
   5   9  -1 1220.34 95.9664   1
   5  -9  -1 1030.59 88.9282   1
  -5  -9   1 1134.31 95.3349   1
   4   9  -1 42.2819 33.4796   1
   4  -9  -1 132.793 34.6727   1
  -4  -9   1 71.6504 33.1424   1
  -3   9   1 5563.15 309.398   1
   3   9  -1 5679.55 311.504   1
   3  -9  -1 5269.73 308.473   1
  -3  -9   1 5891.38 314.500   1
  -2   9   1 11038.3 604.749   1
   2  -9  -1 12404.6 609.148   1
  -1   9   1 557.207 57.9174   1
   1  -9  -1 570.241 59.7006   1
   0   9   1 3237.31 185.024   1
   0  -9  -1 2824.27 182.779   1
   1   9   1 2115.38 136.730   1
  -1  -9  -1 1971.98 137.576   1
   3   9   1 3967.68 238.416   1
  -3  -9  -1 4206.80 240.524   1
  -4   9  -1 2743.10 164.607   1
   4   9   1 2671.90 163.660   1
   4  -9   1 2430.78 161.588   1
  -4  -9  -1 2191.71 157.684   1
  -5  -9  -1 285.821 46.0524   1
   5  -9   1 254.545 42.9738   1
  -5   9  -1 258.102 44.3310   1
   5   9   1 268.336 46.4325   1
   6   9   1 4942.35 309.237   1
   6  -9   1 5829.48 315.791   1
  -6  -9  -1 5608.88 313.475   1
  -6   9  -1 5741.49 312.265   1
   7  -9   1 3130.62 180.971   1
   7   9   1 2645.66 176.428   1
  -7  -9  -1 3099.66 181.786   1
   8  -9   1 1178.35 92.9658   1
  -8   9  -1 1076.65 88.3674   1
   8   9   1 865.919 85.9609   1
  -8  -9  -1 854.511 84.2915   1
   9  -9   1 2891.03 183.635   1
  -9   9  -1 2819.29 179.906   1
  -9  -9  -1 2947.85 185.050   1
   9   9   1 2606.98 183.077   1
  10  -9   1 5323.63 307.780   1
  11  -9   1 756.373 79.7432   1
 -11   9  -1 926.924 83.5410   1
  11   9   1 755.978 84.9899   1
 -11  -9  -1 671.105 77.7979   1
  12   9   1 4313.42 257.131   1
 -12  -9  -1 4004.61 250.708   1
  13  -9   1-9.01718 36.2566   1
 -13   9  -1-16.8158 35.5718   1
  13   9   1-9.33626 36.1740   1
 -13  -9  -1 17.5843 34.0659   1
  14  -9   1 138.467 44.6601   1
 -14   9  -1 86.2757 39.1242   1
  14   9   1 56.4307 42.5916   1
 -14  -9  -1 142.890 45.8119   1
  15  -9   1 160.349 52.9030   1
 -15   9  -1 227.866 53.5735   1
  15   9   1 150.239 47.5945   1
 -15  -9  -1 179.556 46.5874   1
  16  -9   1 297.113 54.9023   1
 -16   9  -1 380.561 59.6466   1
  16   9   1 368.878 61.3902   1
 -16  -9  -1 282.991 53.8766   1
  17  -9   1 48.5718 38.3598   1
 -17   9  -1-35.7375 40.7371   1
  17   9   1 9.63175 42.6791   1
 -17  -9  -1 27.4694 38.7425   1
 -18   9  -1 45.0412 44.8951   1
  18  -9   1-9.80199 42.1430   1
  19   9   1-29.8082 45.3037   1
 -19  -9  -1 26.5785 45.1631   1
 -19   9  -1-9.01780 40.5426   1
  19  -9   1 68.8796 40.9571   1
 -20   9  -1 18.0285 39.3716   1
  20  -9   1 39.3553 40.2834   1
  21   9   1 127.276 49.0450   1
 -21  -9  -1 58.7132 43.0524   1
 -21   9  -1 143.595 51.2825   1
  21  -9   1 97.9070 44.9231   1
 -22   9  -1-44.5782 47.9038   1
  22   9   1 37.1053 47.2841   1
 -23 -10   1-16.5192 38.6937   1
  23  10  -1 46.5387 41.8464   1
 -21 -10   1 8.67901 30.9384   1
  21  10  -1 19.2935 39.4787   1
  20 -10  -1-9.97723 44.2073   1
 -20 -10   1-17.6068 41.7762   1
 -20  10   1 9.23112 40.9016   1
  19  10  -1-9.47275 40.7189   1
 -19 -10   1 9.19730 38.2796   1
 -19  10   1-18.4094 43.1166   1
  19 -10  -1-9.93579 42.0365   1
 -18  10   1 64.0234 46.6433   1
  18 -10  -1-9.86893 43.1028   1
  17  10  -1 513.964 70.3300   1
 -17 -10   1 454.359 66.4777   1
 -17  10   1 552.308 69.0677   1
  17 -10  -1 507.776 68.8053   1
  16  10  -1 200.875 55.7609   1
 -16 -10   1 318.815 58.3828   1
 -16  10   1 286.020 56.9329   1
  16 -10  -1 192.468 48.9553   1
  15  10  -1 67.0589 44.9943   1
 -15 -10   1 53.9148 40.5296   1
 -15  10   1 70.4017 44.4789   1
  15 -10  -1 84.8636 45.9967   1
  14  10  -1-28.5594 42.1856   1
 -14 -10   1 44.7277 42.9964   1
 -14  10   1 17.2033 35.8068   1
  14 -10  -1 27.5982 36.3297   1
 -13 -10   1-17.7271 40.4107   1
  13  10  -1 9.33095 40.7306   1
  12 -10  -1 3621.77 223.556   1
 -12 -10   1 3357.72 219.823   1
 -12  10   1 3657.79 219.547   1
  12  10  -1 3507.77 223.563   1
  11  10  -1 1732.11 121.609   1
 -11 -10   1 1575.61 118.577   1
 -11  10   1 1390.57 112.700   1
  10  10  -1 263.016 58.0846   1
  10 -10  -1 485.581 61.2818   1
 -10  10   1 369.153 54.6404   1
 -10 -10   1 428.410 67.1567   1
  -9 -10   1 2553.50 170.691   1
   9 -10  -1 2930.76 174.190   1
   9  10  -1 2270.82 167.321   1
  -9  10   1 2496.69 166.483   1
  -8 -10   1 10876.6 566.658   1
   8 -10  -1 9860.89 560.930   1
   8  10  -1 11554.1 572.060   1
  -8  10   1 10448.7 561.118   1
  -7 -10   1 7148.42 399.925   1
   7  10  -1 7600.42 403.455   1
  -7  10   1 7337.38 399.708   1
   7 -10  -1 7054.05 398.066   1
   6  10  -1 3932.25 230.671   1
  -6 -10   1 3782.35 228.687   1
   6 -10  -1 3627.95 224.198   1
  -5  10   1 125.093 38.4506   1
   5  10  -1 163.107 41.7981   1
  -5 -10   1 100.780 34.9304   1
   5 -10  -1 138.242 37.6274   1
  -4  10   1 17012.6 843.304   1
   4  10  -1 16731.7 844.871   1
  -4 -10   1 15527.7 841.492   1
  -3  10   1 1395.19 105.127   1
   3  10  -1 1388.84 110.711   1
  -3 -10   1 1338.20 109.367   1
   3 -10  -1 1527.04 111.559   1
  -2  10   1 13.6898 22.6982   1
   2  10  -1 7.07922 23.4734   1
  -2 -10   1 51.9067 29.8356   1
   2 -10  -1 28.3228 29.9767   1
   1 -10  -1 66181.1 3297.92   1
  -1 -10   1 62416.8 3296.32   1
   1  10  -1 65545.9 3299.12   1
  -1  10   1 73807.7 3299.82   1
   0 -10  -1 4211.83 242.086   1
   0 -10   1 3709.53 237.938   1
   0  10   1 3979.27 236.592   1
   0  10  -1 4405.57 241.481   1
  -1  10  -1 2026.31 137.743   1
   1  10   1 2120.38 138.261   1
  -1 -10  -1 1973.46 137.304   1
   1 -10   1 1918.32 137.335   1
  -2  10  -1 36.2736 35.3060   1
   2  10   1 14.5410 31.7454   1
  -2 -10  -1 29.5528 34.1573   1
   2 -10   1-7.36598 30.1512   1
  -3  10  -1 70263.6 3468.85   1
   3  10   1 68999.1 3470.64   1
  -3 -10  -1 71203.7 3471.14   1
   3 -10   1 71065.1 3470.04   1
  -4  10  -1 341.850 49.0062   1
   4  10   1 347.046 52.7340   1
  -4 -10  -1 351.757 53.2409   1
   4 -10   1 399.085 56.1298   1
  -5 -10  -1 4080.44 250.116   1
   5  10   1 4840.54 257.967   1
  -5  10  -1 3926.49 246.254   1
   5 -10   1 4182.15 250.911   1
  -6  10  -1 143.845 40.0390   1
   6  10   1 153.975 44.8853   1
  -6 -10  -1 263.975 46.3655   1
   6 -10   1 173.746 45.0051   1
   7  10   1 9077.51 483.958   1
  -7 -10  -1 8865.29 481.550   1
  -7  10  -1 8806.62 479.361   1
   8  10   1 94.3189 42.8270   1
  -8  10  -1 38.5068 33.7476   1
  -8 -10  -1 75.4115 42.8134   1
   8 -10   1 50.2195 36.6554   1
   9 -10   1 5633.83 323.916   1
  10 -10   1 8.61566 30.7091   1
 -10  10  -1 56.2231 39.0807   1
  10  10   1 8.87824 34.4012   1
 -10 -10  -1-43.0732 34.6399   1
  11  10   1 3313.27 209.541   1
 -11 -10  -1 3124.20 203.371   1
  12 -10   1 355.119 57.7682   1
 -12  10  -1 255.521 52.7311   1
  12  10   1 320.842 57.9809   1
 -12 -10  -1 310.047 55.0875   1
  13 -10   1 158.737 49.7520   1
 -13  10  -1 173.908 50.0363   1
  13  10   1 170.134 47.7174   1
 -13 -10  -1 133.507 44.4965   1
  14 -10   1-9.50414 36.8298   1
 -14  10  -1-44.0203 36.6474   1
 -14 -10  -1-9.04309 36.3661   1
  14  10   1 9.51438 34.6779   1
  15 -10   1 797.949 86.0284   1
 -15  10  -1 819.671 87.1094   1
 -15 -10  -1 834.852 88.1191   1
  15  10   1 819.638 88.4598   1
  16 -10   1 87.3481 48.9990   1
 -16  10  -1 71.9048 45.9013   1
  16  10   1 66.0865 46.0206   1
 -16 -10  -1 9.13506 43.9911   1
 -17  10  -1 226.247 57.4772   1
  17 -10   1 253.492 56.6467   1
  18  10   1 115.677 51.5248   1
 -18 -10  -1 216.777 56.0472   1
 -18  10  -1 190.702 55.4902   1
  18 -10   1 215.560 55.9301   1
  19  10   1 57.7616 40.7931   1
 -19 -10  -1 52.0247 39.5977   1
 -19  10  -1 54.5949 37.3037   1
  19 -10   1 19.5522 41.4233   1
  20  10   1 29.1952 47.9465   1
 -20 -10  -1 61.2449 47.9640   1
 -20  10  -1 18.1465 43.6295   1
  20 -10   1 9.74798 45.0802   1
 -21  10  -1-9.00673 43.2863   1
  22  10   1 9.43582 45.9228   1
 -22 -10  -1 32.1091 43.5737   1
  22  11  -1 75.1725 48.9852   1
 -22 -11   1 16.8033 33.8326   1
  21  11  -1 46.8242 36.3557   1
 -20 -11   1 17.8730 42.9829   1
  20  11  -1 56.3376 48.4225   1
  19  11  -1 18.7132 46.6415   1
 -19 -11   1 18.0801 42.3666   1
 -19  11   1 65.2483 48.5766   1
  19 -11  -1 9.96679 40.0980   1
  18  11  -1 113.053 53.3892   1
 -18 -11   1 162.372 52.5060   1
 -18  11   1 129.549 50.5303   1
  18 -11  -1 59.2703 41.4987   1
 -17  11   1-18.2474 44.9296   1
  17 -11  -1 9.75776 42.5937   1
  16  11  -1 67.3236 39.5228   1
 -16 -11   1 81.9546 41.0965   1
 -16  11   1 62.7752 43.7843   1
  16 -11  -1 86.6106 44.0250   1
  15  11  -1 67.4253 46.3624   1
 -15 -11   1 90.5345 45.7058   1
 -15  11   1 8.80895 39.6842   1
  15 -11  -1 47.1821 44.2767   1
  14  11  -1 146.121 47.1643   1
 -14 -11   1 107.823 37.8323   1
 -14  11   1 103.780 40.3816   1
  14 -11  -1 121.191 42.2975   1
  13  11  -1 121.654 39.4620   1
 -13 -11   1 143.475 39.6545   1
 -13  11   1 118.916 41.8127   1
  13 -11  -1 138.824 43.8139   1
  12  11  -1 82.7262 33.8405   1
 -12 -11   1 98.5922 38.2239   1
 -12  11   1 125.446 41.9481   1
  12 -11  -1 100.182 45.6343   1
  11  11  -1 840.778 86.2934   1
 -11 -11   1 825.164 84.2414   1
 -10 -11   1 2992.05 196.039   1
  10  11  -1 2907.11 193.794   1
 -10  11   1 3056.45 191.359   1
  10 -11  -1 2884.13 191.419   1
  -9  11   1 573.393 68.0751   1
   9  11  -1 501.438 64.5952   1
  -9 -11   1 415.990 61.0041   1
   9 -11  -1 652.134 72.0982   1
  -8  11   1 2520.90 162.148   1
   8 -11  -1 2159.83 155.784   1
  -7  11   1 153.063 39.2209   1
   7  11  -1 195.640 44.2845   1
  -7 -11   1 75.0017 35.8114   1
   7 -11  -1 103.677 36.3970   1
  -6  11   1 2875.10 184.855   1
   6  11  -1 3073.94 190.351   1
  -6 -11   1 3178.26 190.711   1
   6 -11  -1 2489.19 180.061   1
   5  11  -1 531.704 66.1823   1
  -5 -11   1 612.761 67.2673   1
   5 -11  -1 480.135 59.6972   1
  -4  11   1 44626.1 2198.16   1
   4  11  -1 44477.7 2201.65   1
  -4 -11   1 45930.5 2203.32   1
   4 -11  -1 42116.5 2198.11   1
   3  11  -1 11567.9 650.925   1
  -3  11   1 13123.7 652.543   1
  -3 -11   1 12670.3 653.775   1
  -2  11   1 27336.7 1380.37   1
   2  11  -1 28414.9 1382.94   1
  -2 -11   1 27143.2 1383.86   1
   2 -11  -1 26953.5 1383.43   1
   1  11  -1 5048.03 310.468   1
  -1  11   1 5683.49 312.115   1
  -1 -11   1 5766.42 315.801   1
   1 -11  -1 5573.67 312.434   1
   0  11  -1 18335.1 936.955   1
   0  11   1 17581.2 933.375   1
   0 -11   1 19456.0 939.178   1
   0 -11  -1 17975.5 935.754   1
   1  11   1 1284.80 111.553   1
  -1  11  -1 1645.57 117.534   1
  -1 -11  -1 1687.05 119.546   1
   1 -11   1 1548.69 116.660   1
  -2  11  -1 16468.1 823.596   1
   2  11   1 15609.6 822.765   1
  -2 -11  -1 17020.7 825.790   1
   2 -11   1 14777.4 821.423   1
  -3  11  -1 6738.52 370.797   1
   3  11   1 6425.77 369.159   1
  -3 -11  -1 6774.95 371.100   1
   3 -11   1 6659.90 369.999   1
  -4  11  -1 4091.27 265.454   1
   4  11   1 4331.07 271.583   1
  -4 -11  -1 5146.70 275.348   1
   4 -11   1 4909.04 273.154   1
   5  11   1 6219.12 337.559   1
  -5 -11  -1 6097.72 335.005   1
  -5  11  -1 5365.28 330.348   1
   5 -11   1 5967.83 335.018   1
   6  11   1 2718.08 174.893   1
  -6  11  -1 2485.12 170.656   1
  -6 -11  -1 2614.97 171.923   1
   7 -11   1 433.027 60.8122   1
  -7  11  -1 276.950 53.7581   1
   8  11   1 310.463 54.9345   1
   8 -11   1 232.957 50.6228   1
  -8 -11  -1 207.873 49.0719   1
  -8  11  -1 279.211 54.0395   1
   9  11   1 107.440 44.5960   1
  -9 -11  -1 166.091 46.5049   1
  10 -11   1 36.1768 40.0825   1
 -10  11  -1 58.2259 40.4812   1
  10  11   1-18.1248 35.1244   1
 -10 -11  -1 8.85291 32.9679   1
  11 -11   1 9.18017 32.7187   1
 -11  11  -1 8.42553 29.3387   1
  11  11   1 18.4355 39.6217   1
 -11 -11  -1-26.6109 39.3016   1
  12 -11   1 27.6833 37.8389   1
 -12  11  -1 85.6085 39.6442   1
  12  11   1 76.1775 44.0799   1
 -12 -11  -1 8.96223 37.9955   1
  13 -11   1 83.9086 38.3566   1
 -13  11  -1 17.4012 33.9442   1
  13  11   1 115.467 40.9026   1
 -13 -11  -1 117.084 41.2538   1
  14 -11   1 76.1547 46.0289   1
 -14  11  -1 70.8160 42.3116   1
  14  11   1 38.5336 37.6691   1
  15 -11   1 404.750 67.5416   1
  15  11   1 229.387 55.8680   1
 -15 -11  -1 319.417 61.1561   1
 -16  11  -1 27.3984 41.6679   1
  16 -11   1 39.0630 43.9293   1
  17 -11   1-19.7034 50.9147   1
 -17  11  -1 138.167 50.6153   1
  17  11   1 84.4495 46.9094   1
 -17 -11  -1 100.182 51.9276   1
  18 -11   1 296.247 59.6343   1
 -18  11  -1 267.290 63.7199   1
 -18 -11  -1 309.544 61.8362   1
  18  11   1 384.125 65.8750   1
  19  11   1 38.1637 39.1015   1
 -19 -11  -1 78.1022 44.2877   1
 -19  11  -1 9.20095 37.0589   1
  19 -11   1 59.2268 45.0564   1
 -20 -11  -1 102.235 38.5432   1
  20  11   1 66.2303 49.9974   1
 -21 -11  -1 42.4342 39.7910   1
  21  11   1 28.2176 44.0921   1
 -21 -12   1 8.38891 37.7283   1
  21  12  -1 46.0840 50.5153   1
 -20 -12   1 26.5919 35.0016   1
  20  12  -1-9.11501 37.3017   1
 -19 -12   1 188.208 46.8133   1
  19  12  -1 119.005 47.7894   1
  18  12  -1-28.0999 37.6676   1
 -18 -12   1-17.9078 37.2717   1
 -18  12   1 9.15266 43.4377   1
  18 -12  -1-9.86937 39.6887   1
  17  12  -1 19.0306 39.0358   1
 -17 -12   1 90.7382 42.0318   1
 -17  12   1 45.4994 40.4148   1
  17 -12  -1 69.1230 49.2816   1
  16  12  -1 38.5491 44.8840   1
 -16 -12   1 126.652 47.9437   1
 -16  12   1 153.706 51.7074   1
  16 -12  -1 138.265 48.9458   1
 -15 -12   1-9.10520 39.7536   1
  15  12  -1 48.3113 44.6672   1
  14  12  -1 241.307 56.0641   1
  14 -12  -1 241.023 53.0516   1
 -14 -12   1 374.078 58.4494   1
 -13 -12   1 1033.08 99.0577   1
  13 -12  -1 1224.58 105.631   1
  13  12  -1 1015.21 99.6327   1
 -13  12   1 1241.78 105.113   1
  12 -12  -1 962.865 95.2035   1
 -12  12   1 1021.67 95.1379   1
 -11 -12   1 254.491 53.9932   1
  11 -12  -1 117.955 46.3157   1
  11  12  -1 231.253 52.6208   1
 -11  12   1 226.008 53.7897   1
 -10 -12   1 63.1349 39.5628   1
  10 -12  -1 80.7037 38.1375   1
 -10  12   1 78.1621 41.9187   1
  10  12  -1 101.565 45.0933   1
  -9 -12   1 2065.70 149.386   1
   9  12  -1 2045.62 148.704   1
  -8  12   1 25.8438 40.4274   1
   8  12  -1 133.848 45.0441   1
  -8 -12   1-8.80763 37.3448   1
   8 -12  -1 59.8124 38.4912   1
  -7 -12   1 1674.07 127.012   1
   7  12  -1 1752.47 130.208   1
  -7  12   1 1439.06 120.387   1
   7 -12  -1 1552.58 121.930   1
  -6  12   1 2622.36 168.631   1
   6  12  -1 2731.77 173.680   1
  -6 -12   1 2331.02 166.711   1
   6 -12  -1 2357.62 165.409   1
  -5  12   1 2524.22 164.960   1
   5 -12  -1 2404.01 165.240   1
   4 -12  -1 5693.89 300.937   1
  -4  12   1 5671.86 300.826   1
   4  12  -1 5566.61 301.791   1
   3 -12  -1 4031.82 244.259   1
  -3 -12   1 4093.32 245.380   1
   3  12  -1 4041.08 242.604   1
   2 -12  -1 6026.94 326.361   1
  -2 -12   1 5908.88 327.443   1
   2  12  -1 5435.95 322.322   1
  -2  12   1 5503.75 322.288   1
  -1 -12   1 82.4610 40.7673   1
  -1  12   1 70.1053 36.6644   1
   1  12  -1 71.2499 41.8326   1
   0  12   1 6043.40 361.895   1
   0  12  -1 6954.55 367.317   1
   0 -12   1 6830.72 367.961   1
   0 -12  -1 6380.99 364.531   1
  -1  12  -1 134.928 44.0650   1
   1  12   1 63.6825 36.4846   1
  -1 -12  -1 65.6005 37.5720   1
   1 -12   1 57.2716 35.3665   1
  -2  12  -1 1252.16 105.665   1
   2  12   1 1294.38 107.011   1
  -2 -12  -1 1437.43 108.759   1
   2 -12   1 1128.39 102.734   1
  -3  12  -1 455.114 60.9673   1
   3  12   1 443.626 61.8744   1
  -3 -12  -1 426.720 59.1822   1
   3 -12   1 606.238 65.0833   1
  -4  12  -1 379.512 55.9137   1
   4  12   1 400.764 60.1904   1
  -4 -12  -1 380.534 56.7994   1
   4 -12   1 342.117 57.1902   1
  -5  12  -1 596.778 68.1279   1
   5 -12   1 475.103 65.8921   1
  -6 -12  -1 3066.71 197.655   1
   6  12   1 2993.23 196.797   1
  -7 -12  -1 2702.27 180.136   1
   7  12   1 2681.83 180.064   1
   8  12   1 1942.27 142.286   1
  -8 -12  -1 1647.88 135.646   1
  -8  12  -1 1949.75 141.436   1
   8 -12   1 2200.98 146.440   1
   9  12   1 36.5340 34.0054   1
   9 -12   1-9.04484 37.0163   1
  -9  12  -1 8.64926 34.1558   1
  -9 -12  -1 9.02676 31.4383   1
  10  12   1 46.1527 33.0345   1
 -10 -12  -1 90.5811 38.4393   1
  10 -12   1 27.5754 40.2346   1
 -10  12  -1 78.6933 40.5247   1
  11 -12   1 197.523 47.4133   1
 -11  12  -1 98.7739 42.6687   1
  12 -12   1-9.53816 39.6971   1
 -12 -12  -1-36.2995 41.9445   1
 -12  12  -1 8.76669 35.2492   1
  12  12   1 28.5231 42.1257   1
  13  12   1 48.3237 36.3543   1
 -13 -12  -1 154.957 41.3072   1
  14 -12   1 38.8449 48.3882   1
 -14 -12  -1-9.06827 39.5834   1
 -14  12  -1 8.90844 40.6148   1
  14  12   1-28.8411 41.9642   1
  15 -12   1 145.573 49.2319   1
 -15  12  -1 89.7614 40.7340   1
  16 -12   1 9.69257 43.5809   1
 -16 -12  -1 72.3553 47.1238   1
  16  12   1 18.9740 40.7888   1
 -16  12  -1-18.0225 41.0934   1
  17 -12   1 251.966 60.1965   1
 -17 -12  -1 412.190 63.7430   1
  17  12   1 241.658 56.1663   1
 -17  12  -1 443.310 70.9566   1
  18 -12   1 19.3959 42.3338   1
 -18 -12  -1-26.7506 35.8550   1
 -18  12  -1 18.0626 48.5266   1
  18  12   1-18.5063 32.9809   1
 -19 -12  -1 95.7805 44.1534   1
 -19  12  -1 71.8340 43.4224   1
  19  12   1 129.936 51.5691   1
 -20 -12  -1-8.26653 38.7210   1
  20  12   1 9.15149 45.5992   1
 -20 -13   1 163.422 43.9312   1
  20  13  -1 124.916 46.5294   1
 -19 -13   1 121.890 43.0605   1
  19  13  -1 45.1351 37.1544   1
 -18 -13   1-8.84773 38.0336   1
  18  13  -1-9.27689 35.2483   1
 -17 -13   1 134.624 45.0429   1
  17 -13  -1 99.8601 45.8454   1
  17  13  -1 94.2657 42.7172   1
 -16 -13   1 26.9747 36.2037   1
  16 -13  -1 89.3515 46.5426   1
  16  13  -1 9.52856 36.9682   1
 -16  13   1 66.3546 44.4426   1
 -15 -13   1 27.2978 39.7457   1
  15 -13  -1 39.1569 41.4413   1
  15  13  -1 9.64374 42.7535   1
 -15  13   1 46.7814 38.9675   1
 -14 -13   1 18.2323 40.4319   1
  14  13  -1-9.54330 39.0933   1
  14 -13  -1 48.3497 40.9512   1
 -14  13   1 110.741 47.5944   1
 -13 -13   1 419.676 64.6464   1
 -13  13   1 475.514 65.8874   1
  13  13  -1 349.037 63.4342   1
  13 -13  -1 573.977 70.8711   1
 -12 -13   1 138.172 45.5602   1
 -12  13   1 36.7349 42.0853   1
  12  13  -1 65.6812 37.2906   1
  12 -13  -1 104.370 45.2247   1
 -11 -13   1 2142.63 154.499   1
 -11  13   1 2148.26 155.207   1
  11 -13  -1 1915.77 149.249   1
  11  13  -1 2213.87 156.305   1
  10 -13  -1 2098.68 154.404   1
 -10  13   1 2277.92 158.467   1
   9  13  -1 507.417 72.5838   1
   9 -13  -1 579.995 71.8253   1
  -9 -13   1 699.151 78.8856   1
  -9  13   1 540.916 73.1315   1
   8  13  -1 484.199 66.7313   1
   8 -13  -1 391.209 62.2617   1
  -8 -13   1 423.937 63.7995   1
  -8  13   1 457.709 64.8915   1
   7  13  -1 615.354 70.4322   1
   7 -13  -1 611.107 70.9058   1
  -7  13   1 569.571 69.9226   1
  -7 -13   1 594.475 68.3035   1
  -6 -13   1 71.3424 43.4569   1
   6  13  -1 27.8012 35.9873   1
  -5 -13   1 3202.04 203.556   1
   5  13  -1 3178.01 204.317   1
  -4 -13   1 2383.01 159.644   1
   4  13  -1 2051.67 153.908   1
  -3 -13   1 3790.26 233.340   1
   3 -13  -1 3659.62 229.467   1
  -3  13   1 3567.85 228.035   1
   3  13  -1 4032.09 233.011   1
   2  13  -1 428.497 58.2451   1
   2 -13  -1 390.161 56.5763   1
  -2  13   1 344.483 55.2853   1
  -2 -13   1 443.699 63.9611   1
  -1 -13   1 2026.26 146.010   1
   1  13  -1 2060.62 145.381   1
   0 -13   1 1957.56 139.917   1
   0  13  -1 1852.93 137.463   1
   1 -13   1 4398.51 257.026   1
  -1  13  -1 4121.87 253.452   1
  -2 -13  -1 8606.24 467.284   1
   2 -13   1 8411.47 465.950   1
  -2  13  -1 8483.55 464.186   1
   2  13   1 8623.65 467.716   1
  -3 -13  -1 4381.99 246.512   1
   3  13   1 3730.40 239.804   1
  -3  13  -1 3860.04 240.330   1
   4  13   1 45.4208 37.1729   1
   4 -13   1-44.1059 38.5058   1
  -4 -13  -1-8.79219 37.1981   1
  -4  13  -1-8.52059 40.4336   1
   5  13   1 241.526 50.2398   1
  -5  13  -1 233.562 44.4900   1
  -5 -13  -1 193.533 42.6545   1
   5 -13   1 253.744 50.9600   1
  -6 -13  -1 3122.66 194.314   1
  -6  13  -1 3059.50 193.074   1
   6  13   1 2891.07 191.314   1
   6 -13   1 2641.21 189.378   1
   7  13   1 146.196 44.7320   1
  -7 -13  -1 63.0478 39.6262   1
  -7  13  -1 116.937 46.1178   1
   7 -13   1 81.0094 40.7653   1
  -8  13  -1 4454.02 259.272   1
   8  13   1 4281.41 258.042   1
  -8 -13  -1 4132.42 255.784   1
   8 -13   1 3969.91 254.554   1
  -9  13  -1 138.020 43.8189   1
   9  13   1 205.088 48.6890   1
  -9 -13  -1 266.381 55.0836   1
   9 -13   1 74.2868 40.0734   1
 -10  13  -1 36.3016 40.2289   1
  10  13   1 9.31269 37.4643   1
 -10 -13  -1 36.7872 35.6542   1
  10 -13   1 18.8093 35.0304   1
 -11  13  -1 199.173 50.8391   1
  11 -13   1 56.8160 40.4240   1
 -11 -13  -1 82.1132 41.3682   1
  11  13   1 103.596 48.3076   1
 -12  13  -1 392.113 60.0602   1
 -12 -13  -1 282.498 49.0298   1
  12  13   1 256.839 48.9589   1
 -13  13  -1 148.281 46.6905   1
  13 -13   1 116.255 45.9007   1
 -13 -13  -1 135.815 45.6399   1
  13  13   1 166.637 48.7611   1
 -14  13  -1-37.3921 46.0342   1
  14  13   1-9.69560 43.5858   1
  14 -13   1 29.3986 45.9022   1
 -14 -13  -1 36.2085 44.0432   1
  15  13   1 38.1995 46.6627   1
  15 -13   1 78.7866 45.7216   1
 -15  13  -1 135.767 52.5537   1
 -15 -13  -1 99.3758 47.2575   1
  16 -13   1 848.361 92.1088   1
  16  13   1 836.058 90.1675   1
 -16  13  -1 770.778 84.2725   1
 -16 -13  -1 654.327 82.0929   1
  17  13   1 27.6194 43.7082   1
 -17  13  -1 9.04011 41.8053   1
  17 -13   1-9.86377 41.0741   1
 -17 -13  -1 79.3824 44.4773   1
  18  13   1 180.492 48.1331   1
 -18  13  -1 233.511 53.8611   1
 -18 -13  -1 228.038 51.7953   1
  19  13   1 62.6878 46.7188   1
 -19 -13  -1 43.3435 37.3457   1
  19  14  -1 35.3612 45.0732   1
 -19 -14   1 8.47992 41.7716   1
  17  14  -1 37.1661 41.7709   1
 -17 -14   1-17.6263 40.7367   1
 -15  14   1 494.355 70.8566   1
 -15 -14   1 577.777 75.3149   1
  15  14  -1 546.893 75.0567   1
  15 -14  -1 444.468 70.1292   1
 -14  14   1 306.254 60.5857   1
  14 -14  -1 205.379 51.6049   1
  14  14  -1 283.549 58.5754   1
 -13  14   1-19.3217 42.1805   1
  13 -14  -1-19.4222 42.3997   1
 -12 -14   1 129.501 45.9514   1
  12  14  -1 168.603 49.6809   1
  12 -14  -1 75.8660 43.6567   1
 -11  14   1 56.4871 43.0189   1
 -11 -14   1 74.3414 43.0477   1
  11  14  -1 56.3351 38.5282   1
  11 -14  -1 47.2670 41.3652   1
 -10  14   1 592.188 77.3305   1
 -10 -14   1 749.525 80.1466   1
  10  14  -1 659.343 77.4598   1
  10 -14  -1 753.913 80.5332   1
  -9 -14   1-36.8029 40.7694   1
  -9  14   1-36.2273 39.5374   1
   9  14  -1 18.6667 40.7443   1
   9 -14  -1 9.21742 37.0655   1
  -8  14   1 2087.61 154.944   1
   8 -14  -1 2352.23 160.103   1
  -7 -14   1 9.07814 37.1480   1
  -7  14   1-8.84957 39.2103   1
   7  14  -1-36.8265 40.1880   1
   7 -14  -1 64.1727 41.7966   1
  -6 -14   1 1221.69 106.203   1
   6 -14  -1 1271.38 107.060   1
   6  14  -1 1088.45 105.523   1
  -6  14   1 1221.03 104.281   1
   5 -14  -1 999.490 93.6130   1
  -5 -14   1 1138.15 97.8999   1
   5  14  -1 961.399 93.7550   1
  -5  14   1 814.709 84.8457   1
  -4 -14   1 333.375 56.6926   1
  -4  14   1 408.203 61.8113   1
   4  14  -1 455.452 62.4535   1
   4 -14  -1 362.039 58.0613   1
  -3 -14   1 6877.41 373.452   1
   3 -14  -1 6405.36 369.904   1
  -3  14   1 5909.27 364.292   1
   3  14  -1 7145.46 374.934   1
  -2 -14   1 2332.36 160.702   1
   2 -14  -1 2315.30 160.066   1
   2  14  -1 2161.98 156.401   1
  -2  14   1 2394.04 160.026   1
  -1 -14   1 142.369 44.3490   1
   1 -14  -1 106.152 36.2201   1
   1  14  -1 129.658 41.0626   1
  -1  14   1 196.326 47.2696   1
   0 -14  -1 1699.39 128.089   1
   0 -14   1 1715.91 128.564   1
   0  14   1 1399.74 121.366   1
   0  14  -1 1696.86 126.308   1
  -1 -14  -1 80.4217 39.2092   1
  -1  14  -1 86.0927 36.0533   1
   1  14   1 52.4510 39.5006   1
   1 -14   1 106.378 42.7894   1
   2 -14   1 2356.82 154.700   1
  -2 -14  -1 2174.14 153.293   1
  -2  14  -1 1946.51 147.966   1
   2  14   1 2057.03 151.050   1
  -3 -14  -1 1972.14 146.167   1
   3 -14   1 1941.36 144.736   1
   3  14   1 2159.89 150.575   1
  -4 -14  -1 2164.91 146.490   1
   4 -14   1 1863.65 140.532   1
  -4  14  -1 1788.83 138.353   1
   4  14   1 1947.74 145.009   1
  -5 -14  -1 53.9479 43.2351   1
  -5  14  -1 26.5135 34.2740   1
   5  14   1 36.6674 38.1800   1
   5 -14   1 9.16730 35.5494   1
  -6 -14  -1 136.846 51.0320   1
  -6  14  -1 89.7141 38.7033   1
   6  14   1 240.037 56.6296   1
   6 -14   1 181.788 45.3960   1
  -7  14  -1 2117.98 149.153   1
   7 -14   1 1880.13 143.916   1
   8  14   1 121.927 46.1159   1
   8 -14   1 138.662 42.6673   1
  -8  14  -1 112.059 41.3015   1
  -8 -14  -1 175.131 47.9665   1
   9 -14   1 131.232 44.9595   1
   9  14   1 94.1711 39.7352   1
  -9  14  -1 233.298 51.0601   1
  -9 -14  -1 74.3096 45.1159   1
  10 -14   1 132.327 47.7534   1
  10  14   1 158.558 49.7319   1
 -10  14  -1 150.538 50.6633   1
 -10 -14  -1 203.228 49.7651   1
  11 -14   1 1276.39 114.091   1
  11  14   1 1539.25 120.176   1
 -11 -14  -1 1341.14 114.979   1
 -11  14  -1 1321.52 116.788   1
 -12  14  -1 37.4575 43.3050   1
  12 -14   1 19.3499 38.9260   1
  13 -14   1 126.394 44.3687   1
 -13  14  -1 231.525 55.0407   1
  13  14   1 106.652 45.4592   1
 -13 -14  -1 181.431 54.3755   1
  14  14   1 19.1661 41.8402   1
 -14 -14  -1 17.9734 41.5466   1
  15 -14   1 19.4344 43.0700   1
 -15  14  -1 27.8235 37.3096   1
 -16  14  -1 18.6087 41.2588   1
  16 -14   1 58.3908 45.0120   1
  16  14   1 46.3436 35.9511   1
 -16 -14  -1 17.6979 34.3266   1
  18  14   1-35.1312 45.2630   1
 -18 -14  -1 34.4326 44.3628   1
  18  15  -1 70.8984 45.7308   1
 -18 -15   1 25.3975 44.6275   1
  17  15  -1 282.261 56.9836   1
 -17 -15   1 275.373 55.5974   1
  16  15  -1 56.0387 42.0686   1
 -16 -15   1 52.3725 40.9711   1
 -15  15   1 447.239 67.7700   1
 -15 -15   1 449.534 66.2747   1
  15  15  -1 400.369 67.7470   1
 -14  15   1 496.141 69.6590   1
  14  15  -1 551.366 71.4951   1
 -14 -15   1 367.313 64.2287   1
 -13  15   1 9.59401 41.8939   1
  13  15  -1 37.3485 43.7507   1
 -13 -15   1 36.3459 44.2246   1
  13 -15  -1 9.73879 41.2177   1
 -12  15   1 38.7416 39.6326   1
  12  15  -1 9.32243 33.9728   1
  12 -15  -1-9.59031 39.9143   1
 -12 -15   1-36.8476 37.0395   1
 -11  15   1 516.970 71.0677   1
  11 -15  -1 363.651 61.9974   1
 -10  15   1 83.7522 42.6689   1
 -10 -15   1 64.9640 43.7075   1
  10 -15  -1 113.190 42.6450   1
  10  15  -1 113.290 48.8658   1
   9  15  -1 319.417 57.8126   1
  -9 -15   1 509.214 69.2205   1
   8 -15  -1 28.3773 38.7598   1
  -8  15   1 72.5077 43.6045   1
   8  15  -1 37.4345 40.9016   1
  -8 -15   1 27.7912 38.6086   1
   7 -15  -1 2303.34 159.767   1
   7  15  -1 2452.49 164.192   1
  -7 -15   1 2100.31 156.140   1
  -7  15   1 1980.55 153.812   1
   6 -15  -1-18.4507 37.1344   1
   6  15  -1 56.5368 37.9275   1
  -6 -15   1 64.7461 35.1849   1
  -6  15   1 35.4339 38.7073   1
   5  15  -1 2093.25 148.046   1
  -5  15   1 1883.63 142.505   1
   5 -15  -1 1779.96 140.899   1
  -5 -15   1 2110.23 147.394   1
   4 -15  -1 36.2361 38.4665   1
  -4  15   1 97.3622 42.1294   1
   3 -15  -1 27.4132 38.1085   1
   3  15  -1 27.2448 40.3116   1
  -3 -15   1 64.4448 42.6220   1
  -3  15   1 87.5426 43.6881   1
   2 -15  -1 467.130 62.8746   1
  -2 -15   1 412.461 63.6812   1
   2  15  -1 339.315 56.3430   1
  -2  15   1 286.149 51.6194   1
  -1 -15   1 238.732 50.5120   1
   1  15  -1 203.830 47.4218   1
  -1  15   1 132.612 49.6405   1
   0 -15   1 55.0306 38.8868   1
   0 -15  -1 91.3562 42.8679   1
   0  15   1 70.8643 40.4655   1
   0  15  -1-8.68613 39.1306   1
   1 -15   1 1086.68 95.9569   1
  -1 -15  -1 936.282 91.6805   1
   1  15   1 858.503 89.5827   1
   2 -15   1 642.885 79.4856   1
   2  15   1 683.554 81.3826   1
  -2  15  -1 796.295 84.1883   1
  -2 -15  -1 917.730 90.3075   1
  -3  15  -1 957.970 94.9635   1
   3  15   1 1136.31 100.032   1
   3 -15   1 920.152 92.9920   1
  -3 -15  -1 1055.81 98.5784   1
   4 -15   1 156.331 46.9806   1
  -4  15  -1 158.970 51.6800   1
   5 -15   1 478.925 69.0288   1
  -5  15  -1 493.068 68.4128   1
   5  15   1 502.362 68.9306   1
  -5 -15  -1 376.226 62.1176   1
  -6 -15  -1 943.750 95.4405   1
   6  15   1 1178.97 103.547   1
  -7  15  -1 551.313 78.1763   1
   7  15   1 798.517 85.6889   1
  -7 -15  -1 778.534 84.7646   1
   8 -15   1 93.5266 40.9578   1
  -8  15  -1 36.8915 40.9966   1
  -8 -15  -1 37.1547 43.6336   1
   8  15   1 103.904 48.2607   1
  -9  15  -1 37.1893 42.9849   1
   9  15   1 9.45184 45.4349   1
   9 -15   1 28.4028 40.0679   1
  -9 -15  -1 9.32920 42.5456   1
 -10  15  -1 315.995 60.2957   1
  10 -15   1 189.996 49.3369   1
 -11  15  -1 57.1588 43.4985   1
  11  15   1 46.9482 44.0469   1
 -11 -15  -1 36.7184 43.6258   1
  11 -15   1 57.4093 42.4614   1
 -12  15  -1 1338.65 114.260   1
  12  15   1 1134.98 108.090   1
 -12 -15  -1 1365.95 111.964   1
  12 -15   1 1106.59 105.700   1
 -13  15  -1 192.244 56.6134   1
  13  15   1 342.567 63.5071   1
 -13 -15  -1 216.325 57.9149   1
  13 -15   1 300.724 58.9807   1
 -14  15  -1 133.572 48.4097   1
  14  15   1 131.902 53.8613   1
 -14 -15  -1 88.9660 46.1857   1
  14 -15   1 106.563 48.5895   1
 -15  15  -1 65.6597 45.2649   1
  15  15   1 74.3224 44.8358   1
 -15 -15  -1 157.317 51.1761   1
  15 -15   1 48.4670 38.4929   1
 -16  15  -1 120.252 52.0621   1
 -16 -15  -1 78.1730 39.0347   1
  16  15   1 200.206 47.3518   1
 -17 -15  -1 33.8705 38.6509   1
  17  15   1 44.2907 40.4293   1
 -16 -16   1 51.1017 42.4513   1
  16  16  -1-9.07285 43.6153   1
 -14 -16   1 263.930 58.8383   1
  14  16  -1 247.130 58.2739   1
 -13  16   1-9.48374 43.8356   1
  13  16  -1 9.19949 42.5218   1
  13 -16  -1-19.3097 44.0192   1
 -13 -16   1 44.7898 48.1325   1
 -12 -16   1 619.556 75.9143   1
  12  16  -1 525.238 72.0459   1
 -11  16   1-9.45602 40.0056   1
  11  16  -1-18.6071 36.7334   1
 -11 -16   1 18.4307 30.5225   1
  11 -16  -1 9.62435 42.6425   1
 -10  16   1 94.0592 50.1794   1
  10  16  -1 37.7323 42.5814   1
 -10 -16   1 83.1301 45.6497   1
  10 -16  -1 116.216 47.8484   1
   9 -16  -1 19.1694 39.9775   1
  -9  16   1 64.5860 41.5605   1
  -9 -16   1 55.4599 44.4992   1
   9  16  -1 74.8429 48.8062   1
   8  16  -1 982.862 95.6652   1
  -8  16   1 940.877 92.6310   1
   8 -16  -1 983.197 93.6725   1
   7 -16  -1 56.5560 39.3981   1
  -7  16   1 99.8829 41.5574   1
   7  16  -1 18.7465 42.2928   1
  -7 -16   1 120.580 44.1644   1
   6 -16  -1 2447.54 178.854   1
   6  16  -1 2675.84 183.847   1
  -6 -16   1 2753.49 183.742   1
  -6  16   1 2872.48 185.452   1
   5  16  -1 248.278 51.0671   1
   5 -16  -1 166.890 46.5328   1
  -5  16   1 135.804 43.3486   1
   4 -16  -1 28.0439 40.2029   1
  -4  16   1 44.7859 41.4213   1
   4  16  -1 74.4431 43.0299   1
  -4 -16   1-37.1175 47.8403   1
   3  16  -1 9.20391 36.3401   1
  -3 -16   1-9.29677 31.5921   1
   2  16  -1 109.703 45.9219   1
  -2 -16   1 130.768 50.0219   1
  -1  16   1 197.748 48.2974   1
   1  16  -1 242.746 55.0787   1
   1 -16  -1 344.261 56.8843   1
  -1 -16   1 352.601 60.1408   1
   0  16  -1 44.9931 37.4566   1
   0  16   1 36.5138 45.4887   1
   0 -16  -1-9.34178 38.8846   1
   0 -16   1-18.5848 36.0090   1
  -1  16  -1 345.338 54.1752   1
   1  16   1 304.296 60.4271   1
  -1 -16  -1 251.521 58.9126   1
   1 -16   1 400.138 58.4276   1
   2  16   1 744.554 84.9459   1
  -2  16  -1 856.059 84.9696   1
  -2 -16  -1 725.099 85.1636   1
   3  16   1 853.724 91.4009   1
  -3  16  -1 990.720 91.6283   1
  -3 -16  -1 977.802 95.0238   1
   3 -16   1 949.784 90.8659   1
   4 -16   1 1197.05 103.732   1
   4  16   1 1061.80 104.159   1
  -4 -16  -1 970.679 99.9904   1
  -4  16  -1 1118.34 101.679   1
   5 -16   1 243.101 53.2763   1
  -5 -16  -1 139.321 50.0281   1
  -5  16  -1 117.158 47.1095   1
   6 -16   1 140.384 49.9530   1
   6  16   1 9.41219 42.5146   1
  -6 -16  -1 139.807 51.2393   1
  -6  16  -1 54.3185 45.8190   1
  -7  16  -1 392.221 66.1771   1
   7  16   1 292.316 57.2461   1
   7 -16   1 295.622 56.9298   1
  -8  16  -1 241.605 56.0300   1
   8 -16   1 258.425 56.7076   1
  -9  16  -1 644.100 75.8732   1
   9  16   1 584.006 73.7219   1
   9 -16   1 700.261 77.7524   1
  -9 -16  -1 595.341 71.5790   1
 -10 -16  -1 211.393 49.8252   1
  10  16   1 185.375 48.2157   1
 -11  16  -1 384.406 64.3364   1
  11  16   1 464.730 64.2071   1
 -11 -16  -1 290.952 57.3489   1
  11 -16   1 200.516 60.4220   1
 -12  16  -1 96.0025 47.9673   1
  12  16   1 18.5071 37.3762   1
 -12 -16  -1 71.4399 37.9472   1
  12 -16   1 142.658 51.7311   1
 -13  16  -1 56.6957 47.8636   1
  13  16   1 149.721 42.3331   1
  13 -16   1 76.7455 42.7689   1
 -13 -16  -1 70.9269 41.2525   1
  14  16   1 110.774 43.7831   1
 -14 -16  -1 279.012 53.0845   1
  15  16   1 36.2840 45.7526   1
 -15 -16  -1 34.1550 41.5798   1
  15  17  -1 54.0485 43.3924   1
 -15 -17   1 67.5365 45.0014   1
  14  17  -1 8.94613 41.9064   1
 -14 -17   1 8.58748 40.7524   1
  13  17  -1 107.673 47.8456   1
 -13 -17   1 34.9520 41.6020   1
 -12  17   1 9.44779 42.4850   1
 -12 -17   1-17.8607 45.5331   1
  12  17  -1-54.4674 44.7165   1
 -11  17   1 371.800 63.3584   1
  11  17  -1 220.243 59.4095   1
 -11 -17   1 343.558 60.5668   1
  11 -17  -1 281.891 58.2001   1
  10 -17  -1 47.7836 41.0832   1
 -10  17   1-27.8872 47.3869   1
   9  17  -1 166.572 56.1080   1
  -9 -17   1 73.2924 43.8533   1
   8 -17  -1 38.0389 42.8511   1
   8  17  -1 65.3905 46.0958   1
  -8 -17   1 37.1133 44.1269   1
  -8  17   1 100.932 45.2809   1
   7 -17  -1 349.721 62.4266   1
   7  17  -1 233.187 53.7994   1
  -7 -17   1 231.003 54.6880   1
  -7  17   1 145.559 53.4356   1
   6 -17  -1 197.364 51.6681   1
   6  17  -1 159.015 48.9176   1
  -6 -17   1 276.410 58.7594   1
  -6  17   1 275.172 60.5455   1
   5 -17  -1 151.651 46.9602   1
  -5  17   1 208.695 49.5524   1
   4  17  -1 37.4229 34.8460   1
  -4  17   1 18.0422 40.5696   1
   4 -17  -1 28.3484 41.8835   1
  -4 -17   1 9.30697 36.0785   1
  -3  17   1 9.12944 36.0463   1
   3 -17  -1-9.41030 33.5390   1
  -3 -17   1 9.34185 39.5228   1
   2  17  -1 9.23850 40.9401   1
  -2  17   1-27.3099 45.3656   1
  -2 -17   1-28.0628 41.4528   1
   2 -17  -1-18.8919 41.8590   1
   1  17  -1 347.090 60.1915   1
  -1  17   1 294.212 61.3614   1
   1 -17  -1 348.700 59.4402   1
  -1 -17   1 309.386 59.5806   1
   0  17  -1 180.754 46.0490   1
   0  17   1 259.861 57.6417   1
   0 -17  -1 320.144 59.7459   1
   0 -17   1 243.813 50.7626   1
   1  17   1 315.889 60.1545   1
  -1  17  -1 344.188 56.2700   1
   1 -17   1 289.527 52.8963   1
  -1 -17  -1 291.328 59.1013   1
  -2  17  -1 17.8907 43.5550   1
   2  17   1 56.2980 45.1230   1
  -2 -17  -1 37.4355 45.0072   1
   2 -17   1 28.1154 39.6842   1
   3 -17   1 140.819 50.8709   1
   3  17   1 204.578 55.7857   1
  -3 -17  -1 56.3628 45.6239   1
  -3  17  -1 143.876 45.8016   1
   4 -17   1 288.387 58.2134   1
   4  17   1 395.759 64.3096   1
  -4 -17  -1 371.489 65.7620   1
  -4  17  -1 354.106 58.1785   1
   5 -17   1 46.7363 41.4204   1
  -5  17  -1-8.99696 36.1813   1
   6 -17   1 75.1515 39.3035   1
  -6  17  -1 99.8398 42.7045   1
   6  17   1 75.4855 49.3181   1
  -6 -17  -1 74.9374 48.9624   1
   7  17   1 74.9215 49.0689   1
  -7 -17  -1 287.063 55.2170   1
  -8  17  -1 36.6554 48.7668   1
   8  17   1 37.7249 41.1966   1
  -8 -17  -1 9.23871 41.5600   1
   8 -17   1 47.3453 45.5321   1
  -9  17  -1 155.907 49.0347   1
   9  17   1 185.674 55.7582   1
  -9 -17  -1 230.091 53.9454   1
   9 -17   1 143.730 47.9577   1
 -10  17  -1 391.199 65.1164   1
  10  17   1 486.882 71.1586   1
 -10 -17  -1 453.384 70.3269   1
  10 -17   1 486.363 68.8233   1
 -11  17  -1 278.839 56.3271   1
  11  17   1 255.775 60.3777   1
  11 -17   1 84.8399 42.1106   1
 -11 -17  -1 116.239 48.8698   1
  12  17   1 9.06322 43.5556   1
 -12 -17  -1-8.75503 42.0745   1
 -13  17  -1 156.509 52.8225   1
 -13 -17  -1 121.265 46.2019   1
  14  17   1-8.98137 44.7523   1
 -14 -17  -1 16.9773 37.6114   1
  13  18  -1 148.081 47.0706   1
 -13 -18   1 59.4158 37.9411   1
  12  18  -1 26.5142 43.5483   1
 -12 -18   1 34.8103 41.3235   1
 -10  18   1 18.3429 41.3601   1
 -10 -18   1 44.7675 40.3835   1
  10  18  -1 136.798 51.0296   1
   9 -18  -1 47.3791 47.8685   1
   9  18  -1 63.8909 42.8728   1
  -9 -18   1 62.9385 40.5457   1
  -9  18   1 91.2846 48.1630   1
   8 -18  -1 37.6121 39.7857   1
   8  18  -1-9.18062 34.8847   1
  -8 -18   1 18.1484 33.7841   1
  -8  18   1 9.16292 43.4847   1
   7 -18  -1 28.4114 39.4252   1
  -7  18   1 9.18064 41.2799   1
   6 -18  -1 9.50083 43.9208   1
   6  18  -1-9.23123 42.0946   1
  -6 -18   1-27.3706 41.0219   1
  -6  18   1-36.4070 42.6413   1
  -5  18   1 153.622 54.6233   1
  -5 -18   1 9.24327 42.2991   1
   5 -18  -1 76.0431 46.3919   1
  -4  18   1 64.1332 39.5119   1
   4  18  -1 47.5044 50.1195   1
  -4 -18   1 64.7567 45.6685   1
   4 -18  -1 85.0438 44.3773   1
   3  18  -1 55.7326 46.3032   1
  -3  18   1-9.10722 43.2379   1
   3 -18  -1 19.0086 36.1352   1
  -3 -18   1 55.5434 47.2062   1
  -2  18   1 9.19847 44.2740   1
   2  18  -1 82.8458 44.8545   1
   2 -18  -1 47.2852 46.0785   1
  -2 -18   1 55.8294 41.3004   1
  -1  18   1 37.1189 37.9984   1
   1  18  -1-9.17926 37.5876   1
  -1 -18   1 65.6593 40.3432   1
   1 -18  -1 28.4616 36.0722   1
   0  18  -1 63.6853 42.8882   1
   0  18   1 111.662 44.4194   1
   0 -18   1 56.0640 47.3438   1
   0 -18  -1 169.342 50.7788   1
   1  18   1 112.443 51.9113   1
  -1  18  -1 27.0091 39.3998   1
  -1 -18  -1 37.4809 40.9986   1
   1 -18   1 65.7336 37.1840   1
   2  18   1 257.049 57.3958   1
  -2  18  -1 153.903 54.7143   1
  -2 -18  -1 355.527 57.7791   1
   2 -18   1 233.387 57.2203   1
   3  18   1-28.5418 38.2555   1
  -3  18  -1 44.6955 41.3187   1
   3 -18   1 9.36689 40.2646   1
  -3 -18  -1 18.7045 36.9279   1
   4 -18   1 65.6965 37.1443   1
   4  18   1 28.0422 42.0980   1
  -4 -18  -1 46.1830 41.0046   1
  -4  18  -1 62.8707 42.6969   1
   5 -18   1 381.921 58.9825   1
   5  18   1 280.114 62.0197   1
  -5 -18  -1 342.035 65.7145   1
  -5  18  -1 336.415 60.9033   1
   6 -18   1 37.1561 42.3752   1
   6  18   1 18.6626 41.9732   1
  -6 -18  -1 36.9321 41.5317   1
  -6  18  -1 26.9840 47.8649   1
  -7  18  -1-36.0112 43.8035   1
   7 -18   1 27.9807 40.7131   1
  -8  18  -1-8.99275 41.0023   1
  -8 -18  -1 45.4962 42.0600   1
   8  18   1-9.31141 36.7680   1
  -9 -18  -1 81.0325 44.9440   1
   9  18   1 27.3854 47.6301   1
 -10  18  -1 108.737 49.1652   1
  10  18   1 116.838 45.8138   1
  10 -18   1 205.840 51.2309   1
 -10 -18  -1 133.448 46.3567   1
 -11  18  -1 126.280 50.4394   1
  11 -18   1 9.42557 29.6557   1
 -11 -18  -1 69.6723 41.4169   1
 -12 -18  -1 17.0308 37.7386   1
  12  18   1 17.6989 40.9111   1
  10  19  -1 26.5462 38.0573   1
  -9 -19   1 17.5580 41.6789   1
   9  19  -1 35.6421 44.4174   1
  -8  19   1 45.3427 45.2397   1
   7  19  -1-18.0278 36.9013   1
  -7 -19   1-26.9028 37.3389   1
  -6  19   1 89.4827 49.1622   1
   6  19  -1 45.4148 45.9213   1
   6 -19  -1 103.872 51.3672   1
  -6 -19   1 62.9981 47.0194   1
  -5  19   1-27.3208 46.9340   1
   5  19  -1 9.13140 40.4590   1
   5 -19  -1-9.39840 41.6419   1
  -5 -19   1 36.0214 40.4829   1
  -4  19   1 9.05864 42.4313   1
   4  19  -1 9.47221 44.9485   1
   4 -19  -1-9.45306 41.2630   1
  -4 -19   1-9.14314 39.3008   1
  -3  19   1 9.10123 46.9045   1
   3  19  -1 9.22819 43.7910   1
  -3 -19   1-9.15830 42.3305   1
   3 -19  -1 9.40486 43.4700   1
  -2  19   1 73.7413 47.2465   1
   2 -19  -1 132.053 51.4247   1
  -1  19   1 18.5122 46.6543   1
   1 -19  -1-9.36290 44.4304   1
   0  19   1 9.30252 37.4034   1
   0 -19  -1-9.33135 36.1545   1
  -1  19  -1 71.7015 41.5144   1
   1  19   1 9.32522 46.5439   1
  -1 -19  -1 92.8960 47.9516   1
   1 -19   1 46.2985 37.3298   1
  -3 -19  -1 101.013 52.9099   1
   4  19   1 27.7079 39.0769   1
  -4 -19  -1-9.15359 32.6266   1
   5 -19   1 101.914 42.9129   1
   5  19   1 64.2357 50.8391   1
  -5 -19  -1 27.3846 46.6117   1
  -5  19  -1 26.6176 39.4094   1
   6 -19   1 18.4358 48.5612   1
   6  19   1 36.5295 42.2492   1
  -6 -19  -1 27.0816 42.3232   1
  -6  19  -1 71.2558 53.7503   1
   7 -19   1 27.3529 35.3297   1
  -7  19  -1 8.91550 38.9194   1
   7  19   1-9.09241 42.5922   1
  -7 -19  -1 8.95911 42.5164   1
  -8  19  -1 17.6192 44.4059   1
   8  19   1-36.2087 44.0458   1
  -8 -19  -1-44.4546 45.3222   1
   8 -19   1 18.3212 41.1834   1
  -9  19  -1 114.832 47.7967   1
  -9 -19  -1 139.569 43.8311   1
   9  19   1 88.9435 42.5838   1
   9 -19   1 118.749 45.8648   1
 -10 -19  -1 17.2208 42.4880   1
  10  19   1 96.2743 49.3954   1
   7  20  -1-35.1370 43.2702   1
  -7 -20   1-8.70026 40.2266   1
   6  20  -1 35.3187 41.9442   1
  -6 -20   1 43.7571 39.3884   1
   5  20  -1-35.4695 47.1669   1
  -5  20   1 26.8174 41.8731   1
  -5 -20   1 26.3137 43.1949   1
  -4  20   1 54.0616 49.3760   1
   4  20  -1-18.0562 38.2018   1
   4 -20  -1 37.0398 43.9470   1
  -4 -20   1 8.90087 36.4289   1
  -3  20   1-36.3142 52.5477   1
   3 -20  -1-9.29519 41.1983   1
  -2  20   1 127.621 55.4413   1
   2  20  -1 224.413 58.3290   1
   2 -20  -1 268.454 57.1455   1
  -2 -20   1 197.285 52.8398   1
   1  20  -1-8.94874 43.5515   1
  -1  20   1 27.3572 50.9291   1
   1 -20  -1 46.0337 48.9811   1
  -1 -20   1 27.1068 36.9872   1
   0  20   1 27.4496 46.6738   1
   0  20  -1 8.94660 38.4979   1
   0 -20   1 72.6500 44.2209   1
   0 -20  -1 36.5590 44.5053   1
  -1  20  -1 160.360 52.2515   1
   1  20   1 206.884 60.3857   1
   1 -20   1 136.779 47.7568   1
  -1 -20  -1 210.029 52.1573   1
  -2  20  -1 17.5851 41.4485   1
   2  20   1 156.537 49.6944   1
  -2 -20  -1 99.8697 45.9987   1
   2 -20   1 109.029 42.2533   1
  -3  20  -1-34.9652 50.1470   1
   3 -20   1 36.4983 41.0183   1
   4  20   1 117.189 52.7596   1
  -4  20  -1 8.78878 47.3843   1
   4 -20   1 163.623 54.0892   1
  -4 -20  -1 44.6808 45.7183   1
   5  20   1 8.98331 43.1800   1
  -5 -20  -1 26.6873 40.5660   1
  -6  20  -1 198.912 55.7884   1
   6  20   1 186.243 56.3696   1
  -6 -20  -1 201.959 52.5403   1
   6 -20   1 189.845 57.8387   1
  -7 -20  -1 113.164 50.5196   1
   7  20   1 79.8519 47.8249   1
  -7  20  -1 43.2630 48.0175   1
  -2  21   1 62.2992 53.7623   1
   1  21  -1 419.000 66.0110   1
  -1  21   1 428.614 68.3910   1
   1 -21  -1 428.358 68.3539   1
  -1 -21   1 453.603 69.5365   1
   0  21   1-9.12408 40.4462   1
   0  21  -1-43.5027 41.3065   1
   0 -21  -1-35.6002 42.2529   1
   0 -21   1-17.5742 42.7723   1
   1  21   1 243.332 53.4687   1
  -1  21  -1 165.220 50.8001   1
  -1 -21  -1 177.457 53.9474   1
   1 -21   1 203.076 49.3220   1
  -2  21  -1 8.65109 46.0151   1
   2  21   1 8.84612 43.5622   1
   2 -21   1 17.7240 42.0528   1
  -2 -21  -1-34.8481 40.2673   1
  -3  21  -1 51.4598 44.7484   1
 -26   0   2-52.8989 46.4851   1
 -25   0   2-9.06126 45.6716   1
  25   0  -2 9.47778 40.7392   1
 -24   0   2 842.068 88.7433   1
  24   0  -2 630.003 79.0345   1
 -23   0   2 55.0397 41.8978   1
  23   0  -2 48.2847 39.5956   1
 -22   0   2 1674.42 132.484   1
  22   0  -2 1793.55 139.001   1
  20   0  -2 65.9504 42.4333   1
 -20   0   2 43.4573 38.5974   1
  19   0  -2 192.135 46.5972   1
 -19   0   2 299.351 53.7282   1
 -18   0   2 4469.86 266.063   1
  18   0  -2 4469.51 266.907   1
  17   0  -2 160.442 40.7061   1
 -17   0   2 132.354 41.8355   1
  16   0  -2 97.2563 37.6008   1
 -16   0   2 187.045 41.1153   1
  15   0  -2 3438.99 211.343   1
 -14   0   2 7853.64 445.356   1
  14   0  -2 8874.47 452.059   1
  12   0  -2 878.208 75.7582   1
 -12   0   2 895.544 75.6961   1
  11   0  -2 1478.93 103.221   1
 -11   0   2 1437.89 101.564   1
  10   0  -2 39742.7 1979.56   1
 -10   0   2 40216.6 1976.92   1
   9   0  -2 106474. 5129.58   1
  -9   0   2 103287. 5125.25   1
   8   0  -2 162811. 7101.48   1
  -8   0   2 133321. 7091.58   1
   7   0  -2 64963.1 3110.93   1
  -7   0   2 62133.7 3107.77   1
   6   0  -2 386717. 19267.4   1
  -6   0   2 403897. 19266.2   1
   5   0  -2 986062. 48354.5   1
  -5   0   2 999999. 48353.0   1
   4   0  -2 259128. 12412.4   1
  -4   0   2 251391. 12409.7   1
   3   0  -2 102999. 4910.01   1
  -3   0   2 98713.3 4909.45   1
   0   0  -2 145587. 7682.32   1
   0   0   2 171522. 7683.12   1
  -1   0  -2 131654. 7145.87   1
   1   0   2 163900. 7147.45   1
  -2   0  -2 560265. 27461.0   1
   2   0   2 568053. 27461.7   1
   3   0   2 517281. 24770.2   1
  -3   0  -2 500571. 24769.2   1
   4   0   2 170676. 8585.31   1
  -4   0  -2 181410. 8585.60   1
   5   0   2 138903. 6323.40   1
  -5   0  -2 121380. 6319.00   1
   6   0   2 41739.3 2190.76   1
  -6   0  -2 47267.7 2192.23   1
   7   0   2 80.9938 28.5782   1
  -7   0  -2 46.2679 23.9434   1
  -8   0  -2 6224.27 324.006   1
   8   0   2 5644.04 322.108   1
  -9   0  -2 29828.7 1386.21   1
   9   0   2 25692.1 1381.78   1
  10   0   2-20.6757 22.2276   1
 -10   0  -2-6.72799 25.0535   1
 -11   0  -2 1412.37 104.465   1
  11   0   2 1189.96 97.3299   1
 -12   0  -2 5590.55 326.241   1
  12   0   2 6024.70 327.838   1
  13   0   2 478.830 60.6625   1
 -13   0  -2 391.104 57.1851   1
 -14   0  -2 13451.7 712.963   1
  14   0   2 13914.1 715.400   1
 -16   0  -2 1868.51 141.843   1
  16   0   2 2176.30 149.967   1
 -17   0  -2 975.210 93.5040   1
  17   0   2 1223.82 103.370   1
  18   0   2 9.24191 40.3467   1
 -18   0  -2 17.8788 41.3234   1
 -19   0  -2 1109.78 103.803   1
  19   0   2 1469.80 116.636   1
 -20   0  -2 424.034 68.0440   1
  20   0   2 397.877 66.6477   1
 -22   0  -2 8.96530 39.1391   1
  22   0   2 18.7102 42.6560   1
 -24   0  -2 42.7071 45.0516   1
  24   0   2 73.1079 47.1781   1
 -25   0  -2-34.2589 48.7019   1
  25   0   2 45.3532 48.2475   1
 -26  -1   2 62.6469 42.0049   1
  26   1  -2 46.6300 42.6020   1
 -25   1   2 54.9763 45.2004   1
 -25  -1   2 100.004 47.4348   1
  25   1  -2 19.1238 44.2762   1
  25  -1  -2 38.8624 43.1299   1
 -24   1   2 17.9526 43.1384   1
 -24  -1   2-9.16799 42.3753   1
  24  -1  -2 38.4603 41.9708   1
  24   1  -2-28.8892 41.3930   1
 -23   1   2 786.599 88.0555   1
 -23  -1   2 844.019 88.0141   1
  23   1  -2 673.592 81.6615   1
  23  -1  -2 811.702 89.7961   1
 -22   1   2 54.5600 44.3329   1
  22  -1  -2 57.0055 41.5677   1
  22   1  -2 68.3635 45.8325   1
 -22  -1   2 53.1773 45.7627   1
 -21   1   2 530.792 68.8920   1
  21  -1  -2 468.103 65.8172   1
 -20   1   2 971.677 92.4108   1
 -20  -1   2 1003.13 94.9994   1
  20  -1  -2 986.621 95.0799   1
  20   1  -2 892.693 90.2958   1
 -19   1   2 1617.99 127.263   1
 -19  -1   2 1519.51 126.850   1
  19  -1  -2 1706.96 130.085   1
  19   1  -2 1820.98 132.203   1
  18   1  -2 98.8248 38.9936   1
 -18  -1   2 122.923 40.9409   1
 -17  -1   2 3172.79 194.581   1
 -17   1   2 3098.71 190.677   1
  17   1  -2 2751.02 192.682   1
  17  -1  -2 2831.03 190.659   1
 -16   1   2 1919.53 135.355   1
  16  -1  -2 1903.76 139.069   1
  16   1  -2 1926.68 141.669   1
 -16  -1   2 2116.52 142.267   1
  15   1  -2 135.516 40.9879   1
  15  -1  -2 272.090 48.3278   1
 -15   1   2 224.959 43.1954   1
 -15  -1   2 203.911 43.3668   1
  14  -1  -2 8230.92 438.221   1
 -14  -1   2 7996.06 436.372   1
 -13   1   2 46238.0 2353.86   1
  13  -1  -2 49008.0 2356.62   1
 -12   1   2 7099.16 390.835   1
  12  -1  -2 6848.27 390.057   1
 -12  -1   2 6776.37 387.458   1
 -11   1   2 8286.77 432.660   1
  11  -1  -2 8019.21 432.514   1
  11   1  -2 8603.02 437.181   1
 -11  -1   2 7857.53 431.503   1
  10   1  -2 437.265 50.7655   1
 -10  -1   2 507.036 49.9646   1
 -10   1   2 384.553 47.1340   1
  -9   1   2 8786.96 427.913   1
   9  -1  -2 7761.04 425.126   1
   9   1  -2 7894.57 429.806   1
  -9  -1   2 8334.42 427.491   1
  -8   1   2 117139. 5571.32   1
   8  -1  -2 112619. 5571.10   1
   8   1  -2 117607. 5572.70   1
  -8  -1   2 108881. 5570.23   1
  -7   1   2 89457.6 4116.09   1
   7  -1  -2 79297.1 4114.09   1
  -6   1   2 11121.1 574.842   1
  -6  -1   2 11651.9 576.625   1
   6   1  -2 12200.6 578.847   1
   6  -1  -2 11036.1 574.327   1
  -5   1   2 45258.7 2054.11   1
   5   1  -2 39568.9 2057.51   1
  -5  -1   2 40201.7 2055.55   1
   5  -1  -2 42030.3 2052.92   1
  -4   1   2 64741.1 2841.45   1
   4   1  -2 62170.1 2845.51   1
   4  -1  -2 64829.8 2842.07   1
  -3   1   2 112539. 5660.71   1
   3   1  -2 121430. 5665.79   1
   3  -1  -2 115045. 5661.46   1
  -3  -1   2 120146. 5665.64   1
   2   1  -2 140026. 6968.74   1
  -2  -1   2 146327. 6969.34   1
  -1  -1   2 371144. 17978.4   1
   1   1  -2 367522. 17978.1   1
   0  -1   2 64327.7 3189.86   1
   0   1  -2 63217.9 3189.29   1
   0  -1  -2 65895.8 3187.71   1
   0   1   2 67637.4 3188.59   1
   1   1   2 100069. 5381.81   1
   1  -1   2 107705. 5385.50   1
  -1  -1  -2 117551. 5382.68   1
  -1   1  -2 116871. 5383.31   1
   2   1   2 76678.6 3707.08   1
   2  -1   2 78042.6 3707.04   1
  -2  -1  -2 68994.5 3706.24   1
  -2   1  -2 79909.2 3706.25   1
   3   1   2 25828.8 1190.03   1
   3  -1   2 25243.6 1189.41   1
  -3  -1  -2 22834.6 1186.51   1
  -3   1  -2 22667.9 1186.91   1
   5   1   2 215.268 32.9481   1
   5  -1   2 288.609 36.0980   1
  -5  -1  -2 284.205 35.8306   1
  -5   1  -2 332.309 36.6697   1
   6   1   2 77408.6 3554.72   1
   6  -1   2 76022.3 3552.73   1
  -6  -1  -2 69844.3 3548.61   1
  -6   1  -2 67844.3 3547.94   1
   7   1   2 88599.6 4160.89   1
   7  -1   2 84219.8 4155.20   1
  -7  -1  -2 81848.7 4151.93   1
  -7   1  -2 85128.8 4153.69   1
   8   1   2 14535.6 766.600   1
   8  -1   2 16127.2 767.868   1
  -8  -1  -2 14560.2 763.854   1
  -8   1  -2 14871.6 763.339   1
   9  -1   2 210.092 42.6837   1
   9   1   2 246.020 43.3617   1
  -9  -1  -2 214.744 40.7034   1
  -9   1  -2 208.064 39.2664   1
  10  -1   2 5604.77 329.405   1
 -10   1  -2 6187.80 327.573   1
  11   1   2 843.624 86.7323   1
  11  -1   2 1056.36 88.7870   1
 -11  -1  -2 1189.67 90.0661   1
 -11   1  -2 1090.53 87.9368   1
  12   1   2 12838.6 673.489   1
  12  -1   2 12415.6 669.708   1
 -12  -1  -2 12738.3 671.809   1
 -12   1  -2 13479.8 671.374   1
  13   1   2 2191.46 148.466   1
  13  -1   2 2048.07 144.102   1
 -13  -1  -2 1909.20 142.800   1
 -13   1  -2 2101.89 143.514   1
  14  -1   2 4522.40 290.021   1
  14   1   2 4985.68 295.316   1
 -14   1  -2 4996.19 292.416   1
  16  -1   2 1267.33 108.636   1
  16   1   2 1402.02 110.066   1
 -16  -1  -2 1227.76 106.254   1
 -16   1  -2 1248.31 105.973   1
  17   1   2 162.235 44.5443   1
 -17  -1  -2 168.434 44.3498   1
 -17   1  -2 147.796 45.4820   1
  18   1   2 1242.01 107.982   1
  18  -1   2 1178.31 106.936   1
 -18  -1  -2 1338.06 109.344   1
  19   1   2 1018.92 95.7663   1
  19  -1   2 793.188 88.3072   1
 -19   1  -2 911.734 92.0127   1
 -19  -1  -2 890.105 89.8403   1
  20   1   2 435.849 69.3468   1
  20  -1   2 516.044 67.9915   1
 -20  -1  -2 406.702 64.2923   1
 -20   1  -2 410.308 63.9056   1
  22  -1   2 141.473 52.8850   1
  22   1   2 160.107 50.3287   1
 -22   1  -2 252.264 58.3285   1
 -22  -1  -2 160.626 48.2457   1
  23   1   2 64.9570 50.4638   1
 -23  -1  -2 70.9832 51.0094   1
  24  -1   2 83.6355 51.4755   1
  24   1   2 163.191 53.8931   1
 -24  -1  -2 156.575 51.7519   1
 -24   1  -2 209.308 56.7347   1
  25   1   2-8.83279 42.9756   1
  25  -1   2 9.06854 39.5847   1
 -25  -1  -2 16.7772 43.2315   1
 -25   1  -2-8.43623 42.0354   1
  26   2  -2 65.9346 44.7483   1
 -26  -2   2 26.7131 38.3343   1
  25  -2  -2 9.67607 40.9831   1
 -25   2   2 72.2192 51.8251   1
  24   2  -2 78.1430 47.0560   1
  24  -2  -2 48.8366 41.4521   1
 -24  -2   2 44.3682 41.6935   1
 -24   2   2 100.357 46.6194   1
  23   2  -2 47.8264 44.8145   1
  23  -2  -2-9.78956 42.0901   1
 -23  -2   2 18.4380 44.8648   1
 -23   2   2 18.3411 46.2322   1
  22   2  -2 387.354 66.7603   1
  22  -2  -2 358.907 64.3196   1
 -22  -2   2 371.524 67.9538   1
 -22   2   2 383.921 62.0959   1
  21   2  -2 94.2639 47.8592   1
  21  -2  -2 122.488 43.9280   1
 -21  -2   2 151.560 50.1984   1
 -21   2   2 107.042 45.8312   1
  20  -2  -2 1295.16 108.910   1
  20   2  -2 1218.87 106.307   1
 -20   2   2 1088.50 101.515   1
 -20  -2   2 1099.93 102.420   1
  19   2  -2 140.630 47.1532   1
  19  -2  -2 116.632 46.1790   1
 -19  -2   2 125.176 50.3362   1
 -19   2   2 144.771 44.3544   1
  18   2  -2 1962.52 144.229   1
 -18  -2   2 1936.24 144.212   1
  17   2  -2 17.5674 37.8630   1
  17  -2  -2 33.5584 37.2804   1
 -17  -2   2 83.1929 43.8887   1
 -17   2   2 88.2928 36.1947   1
  16   2  -2 68.2185 38.9225   1
  16  -2  -2 48.4899 31.9642   1
 -16  -2   2 31.7769 37.7445   1
 -16   2   2 15.4006 28.7260   1
  15  -2  -2 525.429 65.5264   1
 -15  -2   2 588.336 65.0692   1
 -15   2   2 490.538 60.8867   1
  14   2  -2 7386.29 396.905   1
  14  -2  -2 7105.07 393.174   1
 -14  -2   2 7094.02 390.258   1
 -14   2   2 7099.42 390.570   1
  13  -2  -2 2206.80 148.141   1
 -13  -2   2 2325.41 150.113   1
 -13   2   2 1968.93 144.023   1
  12   2  -2 35220.4 1648.99   1
 -12  -2   2 31369.4 1640.90   1
 -12   2   2 32695.7 1640.59   1
  11   2  -2 566.385 58.3249   1
  11  -2  -2 536.274 57.1923   1
 -11  -2   2 575.528 57.5228   1
 -11   2   2 675.217 58.5544   1
  10   2  -2 56537.6 2696.40   1
  10  -2  -2 52817.2 2691.60   1
 -10  -2   2 54545.5 2693.99   1
 -10   2   2 54994.5 2690.73   1
   9   2  -2 51251.8 2558.34   1
   9  -2  -2 52182.9 2555.20   1
  -9  -2   2 52031.5 2557.42   1
  -9   2   2 52168.0 2553.46   1
   8   2  -2 5245.74 287.011   1
  -8   2   2 5350.43 282.786   1
   8  -2  -2 5657.08 284.085   1
  -8  -2   2 5006.28 284.619   1
   7   2  -2 14530.6 683.430   1
  -7   2   2 13121.4 675.178   1
  -7  -2   2 13395.6 680.229   1
   7  -2  -2 13067.7 675.528   1
  -6   2   2 5201.87 264.673   1
   6  -2  -2 4975.47 264.865   1
   5   2  -2 1488.82 86.6675   1
   5  -2  -2 1493.18 82.8494   1
  -5   2   2 1407.88 81.2864   1
   4  -2  -2 291134. 13797.2   1
  -4  -2   2 258732. 13800.1   1
   4   2  -2 291381. 13802.4   1
  -4   2   2 289317. 13796.9   1
   3  -2  -2 9662.93 465.774   1
  -3   2   2 10099.4 465.172   1
   3   2  -2 9208.05 471.839   1
  -2  -2   2 8385.69 433.883   1
   2   2  -2 7634.90 433.202   1
   2  -2  -2 8642.53 428.904   1
   1  -2  -2 99619.8 4724.50   1
  -1  -2   2 96614.6 4728.71   1
   1   2  -2 93518.4 4729.00   1
  -1   2   2 96655.1 4723.92   1
   0  -2   2 66058.9 2854.35   1
   0   2  -2 65969.6 2853.56   1
   0  -2  -2 63207.2 2849.86   1
   1  -2   2 4994.92 289.388   1
  -1   2  -2 6020.17 288.786   1
   1   2   2 5806.04 287.622   1
  -1  -2  -2 5643.03 287.486   1
   2  -2   2 229361. 10518.1   1
  -2   2  -2 221328. 10516.5   1
  -2  -2  -2 191515. 10514.2   1
   2   2   2 226142. 10517.1   1
   3   2   2 37457.1 1936.16   1
   3  -2   2 40869.1 1936.37   1
  -3  -2  -2 39796.2 1934.58   1
  -3   2  -2 39285.5 1933.92   1
   5   2   2 73779.8 3580.41   1
  -5  -2  -2 74370.9 3579.72   1
  -5   2  -2 70676.0 3577.91   1
   5  -2   2 73449.5 3580.31   1
  -6  -2  -2 271.624 38.0618   1
  -6   2  -2 290.707 37.8978   1
   6  -2   2 299.640 40.0177   1
   6   2   2 256.387 39.5843   1
   7   2   2 30766.7 1379.15   1
   7  -2   2 29459.3 1374.83   1
  -7   2  -2 27647.2 1372.74   1
   8   2   2 6.43117 28.0906   1
   8  -2   2 11.6992 27.4187   1
  -8  -2  -2 62.8519 28.1555   1
  -8   2  -2 11.1900 19.5086   1
   9   2   2 29316.2 1463.62   1
   9  -2   2 28845.5 1458.90   1
  -9  -2  -2 28641.8 1459.06   1
  -9   2  -2 30094.6 1459.66   1
  11   2   2 10369.6 552.655   1
  11  -2   2 9696.43 548.845   1
 -11  -2  -2 11390.1 550.242   1
 -11   2  -2 10160.5 546.899   1
  12  -2   2 593.783 66.2692   1
 -12  -2  -2 500.965 63.4998   1
 -12   2  -2 597.435 62.6154   1
  13   2   2 4057.54 241.847   1
  13  -2   2 3765.07 240.518   1
 -13  -2  -2 4154.46 240.575   1
 -13   2  -2 4008.30 239.409   1
  14   2   2 3164.38 189.626   1
  14  -2   2 2502.15 181.999   1
 -14  -2  -2 2821.73 183.929   1
 -14   2  -2 2886.94 184.208   1
  15   2   2 6903.00 382.723   1
 -15  -2  -2 6669.55 380.600   1
  16   2   2 46.2004 32.1751   1
  16  -2   2-8.84645 30.8045   1
 -16  -2  -2-35.7919 36.6149   1
 -16   2  -2-25.2004 38.2976   1
  17   2   2 27.9551 38.7955   1
  17  -2   2 45.2924 38.9502   1
 -17  -2  -2-18.2289 43.2627   1
 -17   2  -2 25.5227 37.7080   1
  18  -2   2 46.3378 44.6258   1
 -18   2  -2 69.1488 42.6571   1
  19  -2   2 347.955 63.7083   1
 -19  -2  -2 347.878 58.5724   1
 -19   2  -2 520.619 67.9382   1
  20   2   2 9.43421 34.3802   1
  20  -2   2 9.59059 35.7017   1
 -20   2  -2-9.02516 42.8275   1
  21   2   2 573.706 77.3133   1
 -21  -2  -2 629.301 76.7575   1
  22   2   2-9.45315 43.1436   1
  22  -2   2 66.8044 47.0379   1
 -22  -2  -2 71.0732 45.3281   1
 -22   2  -2 35.6559 45.9816   1
  23   2   2 139.455 52.2762   1
 -23  -2  -2 115.217 49.8698   1
  24   2   2 9.10673 42.0952   1
  24  -2   2 27.5474 34.8913   1
 -24  -2  -2 17.2716 35.9458   1
 -24   2  -2-8.58936 37.4971   1
  25   2   2 35.1475 32.0339   1
  25  -2   2 54.4041 50.1676   1
 -25   2  -2-50.6294 47.9907   1
 -25  -2  -2 33.8866 41.7282   1
  26   3  -2 28.2106 42.8924   1
 -26  -3   2 26.0929 43.3580   1
  25   3  -2 132.391 51.9164   1
 -25  -3   2 8.90744 47.0035   1
  24   3  -2 9.37440 40.2962   1
  24  -3  -2-29.3075 41.9930   1
 -24  -3   2 9.23749 43.8359   1
 -24   3   2 36.2734 48.7253   1
  23  -3  -2-19.3164 40.1970   1
 -23   3   2 9.02247 42.8149   1
  22   3  -2-9.69339 43.5840   1
  22  -3  -2-9.60790 37.9451   1
 -22  -3   2 75.8921 43.2590   1
 -22   3   2 8.98400 43.7198   1
  21   3  -2 621.433 73.1427   1
 -21  -3   2 422.597 66.2496   1
 -21   3   2 639.286 73.2505   1
  20   3  -2 255.970 54.8863   1
  20  -3  -2 375.954 61.8999   1
 -20  -3   2 246.104 51.5435   1
 -20   3   2 359.339 57.1879   1
  19   3  -2 374.251 61.5609   1
  19  -3  -2 340.236 55.5591   1
 -19  -3   2 416.888 63.1415   1
 -19   3   2 412.629 59.9625   1
  18   3  -2 256.025 53.1865   1
 -18  -3   2 207.069 49.0249   1
  17  -3  -2 1641.24 128.664   1
 -17   3   2 1754.93 127.868   1
  16   3  -2 2242.58 153.205   1
  16  -3  -2 2107.65 148.522   1
 -16  -3   2 2161.27 147.859   1
 -16   3   2 1936.73 143.863   1
  15   3  -2 4318.55 259.189   1
  15  -3  -2 4355.66 254.334   1
 -15  -3   2 4138.78 253.085   1
 -15   3   2 4399.42 253.797   1
  14   3  -2 1265.84 102.228   1
  14  -3  -2 1008.94 91.4731   1
 -14  -3   2 1064.55 94.6209   1
 -14   3   2 1330.27 99.6461   1
  13   3  -2 1759.48 125.571   1
 -13  -3   2 1703.86 122.863   1
  12  -3  -2 2934.50 177.123   1
 -12   3   2 2805.19 174.297   1
  11   3  -2 39674.3 1884.40   1
 -11  -3   2 37931.5 1880.91   1
 -11   3   2 36362.9 1876.45   1
  10   3  -2 21969.2 1176.75   1
 -10   3   2 24595.8 1173.47   1
  10  -3  -2 23516.0 1174.39   1
 -10  -3   2 23618.7 1177.53   1
   9   3  -2 974.115 77.6261   1
  -9  -3   2 849.493 74.1318   1
  -9   3   2 962.678 70.5566   1
   9  -3  -2 994.839 72.9618   1
   8   3  -2 6429.52 354.141   1
  -8  -3   2 6410.24 353.389   1
  -8   3   2 6727.68 348.395   1
   8  -3  -2 7020.74 351.037   1
   7   3  -2 563.647 53.7855   1
  -7  -3   2 581.624 55.4649   1
   6  -3  -2 37942.3 1859.62   1
  -6   3   2 37196.6 1858.88   1
   6   3  -2 39193.5 1865.38   1
  -6  -3   2 36979.9 1864.00   1
  -5   3   2 33687.6 1598.08   1
   5  -3  -2 31297.4 1598.11   1
  -4  -3   2 71275.9 3535.74   1
   4  -3  -2 74763.9 3529.73   1
  -4   3   2 74535.5 3528.60   1
   4   3  -2 66405.5 3534.85   1
  -3  -3   2 8115.97 452.509   1
   3   3  -2 9300.16 452.415   1
  -3   3   2 8564.75 445.296   1
   3  -3  -2 9609.38 448.028   1
  -2  -3   2 21067.2 1103.70   1
  -2   3   2 23873.5 1100.13   1
   2   3  -2 25423.2 1105.80   1
   2  -3  -2 19940.8 1098.57   1
   1  -3  -2 142059. 6410.70   1
   1   3  -2 137095. 6417.09   1
  -1   3   2 139347. 6410.22   1
   0  -3   2 72367.5 3302.02   1
   0  -3  -2 72510.1 3297.42   1
   1  -3   2 6619.19 341.700   1
  -1   3  -2 6516.98 340.326   1
  -1  -3  -2 6310.02 338.634   1
   1   3   2 7098.43 340.453   1
   2  -3   2 15830.7 752.344   1
  -2   3  -2 13810.0 748.850   1
  -2  -3  -2 15586.7 750.013   1
   2   3   2 14944.9 749.552   1
   4  -3   2 3879.77 205.672   1
  -4   3  -2 3717.30 203.077   1
  -4  -3  -2 3206.27 202.722   1
   4   3   2 3998.25 208.403   1
   5  -3   2 2584.73 151.399   1
  -5   3  -2 2532.94 148.097   1
  -5  -3  -2 2563.54 149.196   1
   5   3   2 2313.69 148.696   1
  -6   3  -2 16266.2 835.776   1
   6  -3   2 17287.0 840.266   1
  -6  -3  -2 16040.6 837.814   1
   6   3   2 16864.8 840.784   1
  -7   3  -2 13994.9 735.437   1
   7  -3   2 15370.1 740.100   1
  -7  -3  -2 14568.5 737.890   1
   7   3   2 14056.3 738.272   1
  -8  -3  -2 458.075 52.9344   1
   8   3   2 533.812 57.3447   1
   8  -3   2 452.881 52.6097   1
  -8   3  -2 550.595 55.6328   1
   9   3   2 12221.4 588.458   1
   9  -3   2 11019.3 581.444   1
  -9  -3  -2 10234.6 578.423   1
  -9   3  -2 11326.1 580.162   1
  10   3   2 15433.7 779.358   1
 -10  -3  -2 14770.3 773.295   1
  11   3   2 4181.23 241.142   1
  11  -3   2 3867.71 233.772   1
 -11  -3  -2 4078.68 233.658   1
 -11   3  -2 3674.06 228.907   1
  12   3   2 10927.6 580.554   1
  12  -3   2 10561.4 575.268   1
 -12  -3  -2 10919.3 575.207   1
 -12   3  -2 11129.5 573.987   1
  13   3   2 169.227 48.2921   1
  13  -3   2 270.760 48.3962   1
 -13  -3  -2 150.771 44.2502   1
 -13   3  -2 185.063 44.8363   1
  14   3   2 945.558 86.9287   1
  14  -3   2 965.677 86.1448   1
 -14  -3  -2 864.983 81.9249   1
  15   3   2 4053.79 250.060   1
  15  -3   2 3938.93 249.260   1
 -15  -3  -2 4459.95 251.650   1
 -15   3  -2 4035.53 247.406   1
  16   3   2 239.237 52.6069   1
  16  -3   2 172.354 49.0598   1
 -16  -3  -2 157.232 44.4207   1
 -16   3  -2 169.718 46.8963   1
  17   3   2 194.745 52.6074   1
  17  -3   2 379.845 58.3680   1
 -17  -3  -2 388.938 59.5128   1
 -17   3  -2 312.252 59.8320   1
  18  -3   2 28.2004 40.4918   1
 -18   3  -2 78.5747 45.5566   1
  19   3   2 621.570 78.6448   1
  19  -3   2 739.191 79.0571   1
 -19  -3  -2 730.355 82.6845   1
 -19   3  -2 653.731 77.6404   1
  20   3   2 604.891 76.3340   1
 -20  -3  -2 589.900 74.7280   1
 -20   3  -2 682.996 77.5559   1
  21   3   2 37.2597 42.7004   1
 -21  -3  -2 146.723 54.6036   1
  22   3   2 290.896 59.5409   1
  22  -3   2 276.276 56.8240   1
 -22  -3  -2 258.612 57.1488   1
 -22   3  -2 310.000 60.6409   1
  23   3   2 37.6733 40.4861   1
  23  -3   2-18.9260 41.3088   1
 -23  -3  -2 17.1257 42.1694   1
 -23   3  -2-8.77415 46.1931   1
  24  -3   2-9.26827 43.4337   1
 -24   3  -2 60.7332 48.9105   1
  25  -3   2 18.1295 43.5826   1
 -25   3  -2 33.9608 42.8134   1
  26   4  -2 9.15518 36.8136   1
  25   4  -2-9.28811 38.6789   1
 -25  -4   2 63.9383 41.0823   1
  24   4  -2-18.7424 38.3476   1
  24  -4  -2 19.5643 36.4153   1
 -24  -4   2 19.1967 40.6086   1
 -24   4   2 9.17560 40.6552   1
  23   4  -2-48.8667 43.9462   1
  23  -4  -2-9.76814 41.9993   1
 -23  -4   2-37.7763 49.2073   1
 -23   4   2 18.2884 44.5019   1
  22   4  -2 193.734 50.1181   1
  22  -4  -2 310.481 58.2177   1
 -22  -4   2 233.411 52.8728   1
 -22   4   2 217.771 52.3701   1
  21   4  -2 251.041 57.4352   1
 -21  -4   2 293.441 58.9772   1
  20  -4  -2 699.864 79.2256   1
 -20   4   2 525.080 69.2062   1
  19   4  -2 211.796 48.6772   1
  19  -4  -2 342.105 59.0136   1
 -19  -4   2 272.169 50.3417   1
 -19   4   2 290.265 53.1660   1
  18   4  -2 420.110 63.8748   1
  18  -4  -2 348.302 59.2445   1
 -18  -4   2 366.867 60.1979   1
 -18   4   2 372.582 56.4104   1
  17   4  -2 374.441 61.8279   1
  17  -4  -2 326.049 55.0989   1
 -17  -4   2 290.705 55.3033   1
 -17   4   2 278.856 51.8271   1
  16  -4  -2 1910.89 138.264   1
 -16  -4   2 2091.20 140.941   1
 -16   4   2 1820.11 134.059   1
  15   4  -2 34.5586 36.7588   1
 -15  -4   2 109.641 41.4120   1
 -15   4   2 87.5223 34.3848   1
  15  -4  -2 78.5798 32.9354   1
 -14  -4   2 179.628 42.2832   1
  14   4  -2 145.411 41.0180   1
 -14   4   2 110.962 39.8693   1
  14  -4  -2 232.121 46.5447   1
 -13  -4   2-22.1537 30.2372   1
  13   4  -2-22.9655 34.9182   1
  12   4  -2 972.859 86.4513   1
 -12   4   2 1082.83 83.0972   1
 -12  -4   2 985.007 84.9950   1
  12  -4  -2 1078.16 86.1347   1
  11  -4  -2 2626.73 154.786   1
 -11   4   2 2253.16 148.999   1
 -10  -4   2 17769.6 919.266   1
 -10   4   2 18701.2 914.775   1
  10   4  -2 17794.0 921.555   1
   9  -4  -2 6589.19 363.124   1
  -9  -4   2 7267.03 370.616   1
  -9   4   2 7145.04 363.762   1
   9   4  -2 6471.40 369.132   1
   8  -4  -2 1737.23 106.802   1
  -8  -4   2 1623.11 108.928   1
  -8   4   2 1403.58 100.761   1
   8   4  -2 1719.31 111.888   1
   7  -4  -2 5985.52 306.036   1
  -7  -4   2 5766.90 311.314   1
   7   4  -2 5689.17 312.072   1
  -7   4   2 5569.89 302.744   1
  -6  -4   2 41625.5 2023.26   1
   6   4  -2 40351.9 2022.78   1
  -5  -4   2 1596.23 104.833   1
   5  -4  -2 1520.11 100.560   1
   5   4  -2 1744.57 107.925   1
  -5   4   2 1748.23 100.399   1
  -4  -4   2 11279.5 562.450   1
  -4   4   2 10927.6 554.647   1
   4   4  -2 11233.0 562.217   1
   4  -4  -2 10872.1 555.916   1
   3  -4  -2 8202.09 414.985   1
  -3   4   2 8101.88 413.974   1
   2  -4  -2 34340.6 1605.86   1
  -2   4   2 31098.0 1604.04   1
  -1   4   2 2533.69 136.946   1
   1  -4  -2 2383.93 137.213   1
   0   4   2 52289.6 2480.55   1
   0  -4  -2 48882.2 2480.53   1
   1   4   2 979.347 67.5348   1
  -1  -4  -2 934.437 66.6047   1
  -2   4  -2 176104. 8489.72   1
   2  -4   2 171701. 8491.43   1
   3   4   2 25819.8 1274.48   1
  -3  -4  -2 28104.1 1275.91   1
  -3   4  -2 26809.8 1273.97   1
   4   4   2 43401.1 2072.24   1
  -4  -4  -2 40289.9 2070.33   1
  -4   4  -2 41665.3 2069.16   1
   4  -4   2 42610.5 2071.09   1
   5   4   2 30697.7 1440.03   1
   5  -4   2 28968.8 1437.68   1
  -5   4  -2 29104.3 1436.69   1
  -5  -4  -2 27093.2 1435.17   1
   6  -4   2 50.1544 26.3083   1
  -6   4  -2 124.348 31.4202   1
   6   4   2 46.7485 26.8428   1
  -6  -4  -2 59.8874 26.0423   1
   7  -4   2 105.661 30.6745   1
  -7   4  -2 128.441 32.4651   1
   7   4   2 162.839 30.8475   1
  -7  -4  -2 153.459 32.4246   1
   8  -4   2 82.3742 33.7484   1
  -8   4  -2 41.7304 28.7020   1
   8   4   2-13.3468 32.1178   1
  -8  -4  -2 37.9225 29.6562   1
   9  -4   2 791.516 71.9718   1
  -9   4  -2 683.111 67.7892   1
 -10  -4  -2 1279.44 100.706   1
  10  -4   2 1379.98 103.292   1
 -10   4  -2 1472.09 103.649   1
  10   4   2 1143.51 97.7893   1
 -11  -4  -2 7210.70 402.874   1
  11  -4   2 7545.22 406.044   1
 -11   4  -2 7388.91 401.591   1
  11   4   2 7514.73 408.654   1
 -12  -4  -2 4576.92 274.360   1
  12  -4   2 4760.04 276.894   1
 -12   4  -2 4632.33 273.004   1
  12   4   2 5099.79 283.483   1
 -13  -4  -2 2235.99 152.796   1
  13  -4   2 2109.39 150.682   1
 -13   4  -2 2185.11 151.735   1
  13   4   2 2417.77 161.083   1
  14  -4   2 4461.52 264.246   1
 -14   4  -2 4366.16 259.885   1
 -15  -4  -2 98.9053 34.7825   1
  15  -4   2 132.770 38.4795   1
 -15   4  -2 106.668 41.2876   1
  15   4   2 151.084 51.0614   1
 -16  -4  -2 17.4212 31.1778   1
  16  -4   2 136.232 46.3834   1
  16   4   2 55.9888 40.8336   1
 -17  -4  -2 151.799 47.6153   1
  17  -4   2 167.816 48.1231   1
 -17   4  -2 232.513 51.2500   1
  17   4   2 75.2044 45.2480   1
 -18  -4  -2 27.1679 44.6041   1
  18   4   2 9.49720 41.4649   1
 -19  -4  -2 221.540 55.9153   1
  19  -4   2 285.936 56.7173   1
 -19   4  -2 346.366 59.9187   1
  19   4   2 229.816 55.0774   1
  20  -4   2 28.7209 39.8856   1
 -20   4  -2 44.7465 43.0462   1
  21  -4   2 95.6453 41.9854   1
 -21   4  -2 80.5930 40.4996   1
  21   4   2 102.319 49.6749   1
  22  -4   2 9.51885 45.2075   1
 -22   4  -2 8.92924 44.0102   1
  22   4   2-18.5588 41.7552   1
 -23  -4  -2 8.90311 31.7312   1
  23  -4   2 28.1861 42.8350   1
 -23   4  -2-44.2863 43.0947   1
  23   4   2 9.07445 37.1323   1
 -24  -4  -2 42.0951 47.0101   1
  24  -4   2-18.4349 41.4359   1
 -24   4  -2-8.76830 43.1790   1
  24   4   2-9.06929 44.6612   1
 -25   4  -2 25.6422 45.9420   1
 -26  -5   2 17.8291 39.5033   1
  26   5  -2 9.04891 38.9015   1
 -25  -5   2-18.5808 46.2964   1
  25   5  -2-9.28794 43.5106   1
 -23  -5   2 184.705 57.0061   1
  23  -5  -2 251.654 57.3110   1
 -23   5   2 302.823 62.7664   1
  23   5  -2 258.995 58.6615   1
  22  -5  -2 67.6156 41.5664   1
 -22   5   2 9.19219 42.5321   1
 -21  -5   2-45.6065 47.5161   1
  21  -5  -2 9.58555 37.1399   1
 -21   5   2 18.2568 38.6200   1
  21   5  -2 9.65163 39.4945   1
 -20  -5   2 96.0055 46.1377   1
  20  -5  -2 75.4542 39.4774   1
 -20   5   2 107.457 43.2382   1
  20   5  -2 59.9457 46.3683   1
 -19  -5   2 130.701 45.4227   1
  19  -5  -2 55.4021 43.2225   1
 -19   5   2 244.522 53.1117   1
  19   5  -2 128.121 52.3322   1
  18  -5  -2 116.781 43.3930   1
 -18   5   2 84.9526 37.8947   1
  18   5  -2 68.6693 43.6855   1
 -17  -5   2-8.44969 31.4575   1
  17  -5  -2-17.3845 36.1793   1
 -17   5   2-16.4328 31.2199   1
  17   5  -2 9.38817 38.4187   1
 -16  -5   2 309.233 55.5798   1
  16   5  -2 372.728 60.8413   1
 -16   5   2 347.945 53.1932   1
  16  -5  -2 317.816 53.0133   1
 -15  -5   2 2219.48 153.446   1
  15  -5  -2 2088.02 150.032   1
  15   5  -2 2126.34 154.188   1
 -15   5   2 2504.62 154.380   1
  14   5  -2 256.489 52.2856   1
 -14  -5   2 268.123 53.4905   1
 -14   5   2 275.018 47.5463   1
  14  -5  -2 365.165 51.4155   1
  13   5  -2 11393.9 598.986   1
 -13  -5   2 11407.0 596.641   1
 -13   5   2 11228.4 590.611   1
  13  -5  -2 11241.1 592.410   1
  12   5  -2 5362.44 305.657   1
  12  -5  -2 5823.13 303.133   1
 -12  -5   2 5133.51 301.011   1
 -12   5   2 5121.95 296.098   1
  11   5  -2 8140.58 416.242   1
 -11   5   2 7190.20 405.646   1
  11  -5  -2 8052.91 411.779   1
 -11  -5   2 7249.94 410.821   1
  10   5  -2 4677.42 299.473   1
 -10   5   2 5692.66 295.850   1
  10  -5  -2 6051.72 300.508   1
 -10  -5   2 5043.29 297.477   1
   9   5  -2 2681.29 165.768   1
  -9   5   2 2570.19 158.112   1
  -9  -5   2 2675.11 165.332   1
   8   5  -2 42.9483 23.0228   1
  -8   5   2 88.3797 24.9110   1
   8  -5  -2 55.9079 23.0312   1
  -8  -5   2 53.7669 24.6171   1
   7   5  -2 12298.6 625.091   1
  -7   5   2 12090.4 616.893   1
   7  -5  -2 11789.1 618.335   1
  -7  -5   2 12460.7 624.812   1
   6   5  -2 17455.1 838.189   1
   6  -5  -2 16288.0 829.972   1
  -6  -5   2 15897.1 834.765   1
  -6   5   2 16588.9 828.900   1
  -5   5   2 51828.0 2474.74   1
   5  -5  -2 50119.7 2475.34   1
  -5  -5   2 51342.1 2481.07   1
   5   5  -2 47956.7 2479.73   1
  -4  -5   2 38894.8 1821.07   1
   4   5  -2 34922.4 1817.89   1
  -3  -5   2 2093.93 141.039   1
   3   5  -2 2563.32 140.623   1
  -2  -5   2 69.5296 23.8001   1
   2   5  -2 122.170 25.6239   1
  -1  -5   2 7348.99 384.130   1
   1   5  -2 7338.36 384.010   1
   0  -5   2 789.051 62.3815   1
   0   5  -2 714.637 61.1211   1
   1  -5   2 103571. 5274.53   1
  -1   5  -2 106121. 5273.53   1
  -1  -5  -2 107669. 5272.10   1
   1   5   2 113752. 5273.25   1
   2  -5   2 431.010 46.5663   1
   2   5   2 415.399 44.2903   1
  -2  -5  -2 437.139 43.6529   1
  -2   5  -2 405.267 40.8600   1
   3   5   2 11993.0 658.540   1
  -3  -5  -2 12748.4 660.664   1
  -3   5  -2 13494.3 661.191   1
   3  -5   2 13763.9 664.445   1
   4   5   2 1649.07 107.812   1
  -4  -5  -2 1606.41 106.671   1
  -4   5  -2 1534.71 104.063   1
   4  -5   2 1550.53 105.628   1
   5   5   2 22.6805 28.2604   1
  -5  -5  -2 16.6185 24.5528   1
  -5   5  -2 10.1790 24.7715   1
   5  -5   2 5.67630 26.2444   1
   6   5   2 6036.47 343.229   1
  -6  -5  -2 6020.70 341.961   1
  -6   5  -2 6512.17 340.473   1
   6  -5   2 6603.19 342.577   1
   7   5   2 360.825 53.4514   1
   7  -5   2 587.390 56.4178   1
  -7   5  -2 517.435 54.1822   1
  -7  -5  -2 376.409 53.4012   1
  -8   5  -2 834.070 73.9311   1
   8  -5   2 847.963 76.0216   1
  -9  -5  -2 14380.8 771.357   1
   9   5   2 15682.3 776.476   1
  10   5   2 538.744 62.1540   1
 -10  -5  -2 491.701 59.3697   1
 -10   5  -2 436.680 54.5334   1
  10  -5   2 365.345 51.9309   1
  11  -5   2 6814.60 368.623   1
  11   5   2 6516.49 368.206   1
 -11  -5  -2 7082.54 370.719   1
 -11   5  -2 6189.91 364.132   1
  12  -5   2 5263.11 314.157   1
  12   5   2 5672.25 320.366   1
 -12  -5  -2 5546.92 316.621   1
 -12   5  -2 5767.53 316.355   1
  13  -5   2 2618.77 173.254   1
  13   5   2 2713.27 176.269   1
 -13   5  -2 2469.39 168.754   1
 -13  -5  -2 2609.63 171.797   1
 -14  -5  -2 8.34727 31.0956   1
  14   5   2 56.2387 44.4941   1
 -15  -5  -2 2663.44 177.470   1
  15  -5   2 2564.00 178.272   1
  15   5   2 2666.68 181.532   1
 -16  -5  -2 238.861 51.3194   1
  16  -5   2 328.287 58.9823   1
 -16   5  -2 345.018 54.3885   1
  17  -5   2 130.104 44.2916   1
 -17   5  -2 52.7452 34.9540   1
 -18  -5  -2 199.148 51.6807   1
  18  -5   2 226.235 54.7095   1
 -18   5  -2 125.218 47.8104   1
  18   5   2 142.823 47.0628   1
 -19  -5  -2 136.608 49.9037   1
  19  -5   2 95.0530 45.0599   1
 -19   5  -2 225.732 56.1680   1
  19   5   2 124.541 48.7816   1
 -20  -5  -2 9.25127 44.4726   1
  20  -5   2 66.7571 45.2677   1
 -20   5  -2-9.08518 44.7526   1
  20   5   2 28.4028 44.3603   1
 -21  -5  -2 93.2563 49.2374   1
  21  -5   2 37.9596 43.4281   1
 -21   5  -2 108.433 48.2092   1
  21   5   2 67.0225 48.4048   1
 -22  -5  -2-27.5830 45.8179   1
  22  -5   2 9.35801 42.6700   1
 -22   5  -2-17.8246 35.8410   1
  22   5   2-18.7534 45.0674   1
 -23  -5  -2 18.0231 38.1316   1
  23  -5   2-9.28663 45.7368   1
 -23   5  -2 26.4690 44.4763   1
  23   5   2 18.1620 41.4075   1
 -24  -5  -2 51.7081 38.2454   1
  24   5   2 34.9329 39.3191   1
 -26  -6   2-26.7012 46.8740   1
  26   6  -2-27.2092 43.6066   1
 -24  -6   2 27.2179 44.1450   1
  24   6  -2-9.41762 43.5310   1
 -23  -6   2 9.08955 49.3287   1
  23   6  -2 19.1118 47.6190   1
 -22  -6   2 263.081 53.5300   1
 -22   6   2 194.014 55.3752   1
  22   6  -2 291.128 53.1805   1
 -21  -6   2-17.5669 42.7375   1
  21  -6  -2-9.89183 40.4789   1
 -21   6   2 9.12925 36.0476   1
  21   6  -2-20.4341 44.5997   1
 -20  -6   2 8.95595 40.8352   1
  20  -6  -2-9.75668 43.2324   1
 -20   6   2-8.99698 38.0676   1
  20   6  -2-39.7263 49.4892   1
 -19  -6   2 8.96519 32.6910   1
  19  -6  -2 47.8142 43.0041   1
  19   6  -2 69.9809 41.6238   1
 -19   6   2-17.6289 36.7031   1
  18  -6  -2 717.927 80.0669   1
 -18  -6   2 631.725 74.4571   1
  18   6  -2 693.813 76.9128   1
 -18   6   2 678.935 77.1476   1
  17   6  -2 376.041 61.0132   1
 -17  -6   2 342.521 57.3376   1
  16   6  -2 386.913 60.8073   1
 -16   6   2 514.854 63.1218   1
 -16  -6   2 381.076 62.3974   1
  16  -6  -2 505.960 66.2002   1
 -15   6   2 357.559 57.0436   1
  15  -6  -2 382.520 58.2915   1
  14   6  -2 515.273 65.8480   1
 -14   6   2 627.020 65.6371   1
 -14  -6   2 611.681 68.9733   1
  14  -6  -2 577.693 65.3667   1
  13   6  -2 318.764 53.6264   1
 -13   6   2 186.626 40.8755   1
 -13  -6   2 321.528 51.0268   1
  13  -6  -2 233.809 45.0086   1
 -12  -6   2 791.259 75.3348   1
  12   6  -2 761.542 77.0737   1
  11   6  -2 1009.20 88.4953   1
 -11  -6   2 1136.86 90.0755   1
 -11   6   2 1024.82 83.8391   1
  11  -6  -2 984.104 83.4601   1
  10   6  -2 260.402 43.9499   1
 -10  -6   2 246.546 40.4847   1
 -10   6   2 255.534 37.8665   1
  10  -6  -2 240.051 43.2985   1
  -9   6   2 6774.69 364.565   1
   9  -6  -2 6850.46 367.071   1
   8   6  -2 17243.7 894.076   1
  -8  -6   2 17056.7 895.376   1
  -8   6   2 18218.7 887.128   1
   7   6  -2 1097.05 83.1603   1
   7  -6  -2 902.767 73.7600   1
  -7   6   2 962.772 73.2748   1
  -7  -6   2 808.984 76.8678   1
  -6  -6   2 1889.29 123.224   1
   6   6  -2 2039.30 125.500   1
   6  -6  -2 1832.16 119.210   1
  -6   6   2 1711.42 115.457   1
   5  -6  -2 26437.1 1336.83   1
  -5  -6   2 26126.3 1340.47   1
  -5   6   2 27721.7 1335.87   1
   5   6  -2 27145.2 1341.57   1
   4  -6  -2 94.9717 26.5289   1
  -4  -6   2 48.2234 23.7883   1
  -4   6   2 130.328 30.2782   1
   4   6  -2 104.152 27.4735   1
   3  -6  -2 1013.87 73.8309   1
  -3  -6   2 941.100 76.4872   1
  -3   6   2 1077.71 73.7842   1
   3   6  -2 988.105 75.7867   1
  -2  -6   2 14464.3 662.054   1
   2  -6  -2 12789.5 654.737   1
  -2   6   2 12046.4 652.118   1
   2   6  -2 12712.1 657.499   1
  -1  -6   2 1038.44 77.9743   1
   1  -6  -2 999.126 73.7284   1
   1   6  -2 1023.53 76.8635   1
  -1   6   2 1001.97 74.0555   1
   0  -6   2 8512.65 425.511   1
   0  -6  -2 8098.51 421.783   1
   0   6  -2 7740.47 423.288   1
   0   6   2 8085.20 421.168   1
   1  -6   2 36803.2 1965.15   1
  -1  -6  -2 39647.9 1965.02   1
  -1   6  -2 42352.8 1969.21   1
   1   6   2 40653.0 1965.26   1
   2  -6   2 114371. 5735.57   1
   2   6   2 117890. 5734.58   1
  -2  -6  -2 117189. 5733.98   1
  -2   6  -2 119289. 5735.26   1
   3  -6   2 13321.4 664.364   1
   3   6   2 12785.7 662.847   1
  -3  -6  -2 13042.8 662.791   1
  -3   6  -2 12692.4 660.639   1
   4   6   2 9074.24 501.787   1
  -4  -6  -2 9712.77 500.342   1
  -4   6  -2 9735.99 500.314   1
   4  -6   2 9768.84 502.996   1
   5   6   2 25377.1 1246.18   1
  -5  -6  -2 23539.1 1243.24   1
  -5   6  -2 24270.2 1240.96   1
   5  -6   2 26320.2 1247.08   1
   6   6   2 1367.68 101.809   1
  -6  -6  -2 1336.97 100.879   1
  -6   6  -2 1405.77 101.216   1
   6  -6   2 1431.42 102.739   1
  -7   6  -2 6.05560 24.7812   1
   7  -6   2 6.81821 20.0678   1
  -8  -6  -2 70.0785 29.7228   1
   8   6   2 14.9686 26.7573   1
   9   6   2 2319.03 161.454   1
   9  -6   2 2589.76 159.019   1
  -9  -6  -2 2388.49 157.728   1
  -9   6  -2 2332.25 154.652   1
  10   6   2 96.9841 41.6197   1
 -10  -6  -2 84.3493 39.9596   1
 -10   6  -2 146.897 39.9058   1
  10  -6   2 154.258 43.8657   1
 -11  -6  -2 7456.19 431.878   1
  11  -6   2 8376.40 437.144   1
 -11   6  -2 8476.59 435.103   1
  11   6   2 7605.49 434.316   1
  12  -6   2 108.937 41.1547   1
 -12  -6  -2 107.184 43.7651   1
 -12   6  -2 117.535 41.6292   1
  12   6   2 127.834 42.8323   1
 -13  -6  -2 555.904 67.8579   1
 -13   6  -2 451.200 57.7789   1
  13   6   2 665.579 74.1427   1
  14  -6   2 693.741 77.8423   1
  14   6   2 771.428 82.8739   1
 -14  -6  -2 708.929 77.7412   1
  15   6   2 709.904 82.7613   1
  15  -6   2 630.419 73.7228   1
 -15   6  -2 784.621 79.3625   1
 -15  -6  -2 766.097 82.5906   1
 -16  -6  -2 169.493 45.7323   1
  16  -6   2 18.9349 41.6130   1
 -16   6  -2 104.523 42.6593   1
  16   6   2 78.5186 46.8292   1
 -17  -6  -2 279.726 52.2404   1
  17   6   2 276.559 59.0022   1
 -17   6  -2 283.410 58.9496   1
  17  -6   2 385.028 64.1834   1
  18  -6   2 935.423 95.1517   1
  18   6   2 975.613 98.5840   1
 -18   6  -2 905.422 88.5267   1
 -18  -6  -2 909.023 93.2347   1
 -19  -6  -2 244.272 54.7928   1
  19  -6   2 147.249 52.3727   1
 -19   6  -2 153.569 51.6102   1
  19   6   2 143.484 52.0935   1
 -20  -6  -2 72.4663 47.8235   1
  20   6   2 76.2223 47.6115   1
  21  -6   2 478.665 69.4303   1
 -21  -6  -2 462.222 66.7785   1
 -21   6  -2 469.147 67.2140   1
 -22  -6  -2 90.9437 46.0579   1
  22   6   2 93.7993 49.5838   1
  23  -6   2 94.4463 53.7701   1
 -23   6  -2 17.7718 49.6879   1
 -24   6  -2 8.80736 41.8566   1
 -24  -6  -2 95.6370 52.4869   1
 -25  -7   2-8.79598 43.8278   1
  25   7  -2 9.12151 41.5862   1
 -24  -7   2-8.88549 43.7643   1
  24   7  -2-28.0039 44.3039   1
 -22  -7   2 318.569 61.5955   1
 -22   7   2 515.709 71.4265   1
  22  -7  -2 412.156 66.4857   1
 -21   7   2 37.1886 45.2929   1
  21  -7  -2 58.4027 44.4368   1
 -20  -7   2 9.04704 34.3782   1
  20   7  -2 20.1744 42.6806   1
  19   7  -2 1225.19 106.139   1
 -19  -7   2 1118.61 98.3715   1
 -19   7   2 1036.30 98.8165   1
  19  -7  -2 925.049 97.5602   1
 -18   7   2 484.694 67.1113   1
  18  -7  -2 526.176 69.1729   1
  17   7  -2 1549.81 120.419   1
  17  -7  -2 1184.21 108.275   1
 -17   7   2 1309.47 109.691   1
 -17  -7   2 1424.84 116.255   1
  16  -7  -2 52.1449 35.0184   1
 -16  -7   2 34.8774 28.2021   1
  16   7  -2 54.8120 33.3687   1
 -16   7   2 49.6658 37.2811   1
  15  -7  -2 33.2369 40.4486   1
 -15  -7   2 17.1660 32.6346   1
 -15   7   2 15.8226 34.0303   1
  15   7  -2 45.1561 38.8411   1
  14  -7  -2 3135.66 196.123   1
 -14   7   2 3027.69 192.048   1
  13  -7  -2 135.830 42.8126   1
 -13  -7   2 73.2613 30.7406   1
  13   7  -2 130.003 37.6113   1
 -13   7   2 104.875 33.9964   1
  12  -7  -2 3152.92 193.572   1
 -12  -7   2 3358.76 199.009   1
 -12   7   2 2882.99 186.461   1
  12   7  -2 3032.11 196.370   1
  11   7  -2 5109.74 288.471   1
 -11  -7   2 4808.77 285.487   1
  10  -7  -2 7826.55 396.849   1
 -10  -7   2 8058.69 402.603   1
 -10   7   2 7186.83 390.722   1
   9  -7  -2 13315.2 668.474   1
  -9  -7   2 13339.3 672.154   1
   9   7  -2 12717.5 672.489   1
  -9   7   2 12366.8 664.475   1
   8  -7  -2 8593.61 438.772   1
  -8  -7   2 7869.10 440.096   1
  -8   7   2 8535.56 436.799   1
   8   7  -2 7921.38 441.759   1
  -7  -7   2 3428.36 205.382   1
  -7   7   2 3396.07 198.711   1
   7   7  -2 3523.75 207.416   1
  -6  -7   2 38.4736 28.3603   1
   6  -7  -2 106.824 31.7246   1
   6   7  -2 136.608 35.9360   1
  -6   7   2 102.184 28.0907   1
  -5   7   2 2714.27 155.167   1
   5   7  -2 2771.73 160.495   1
   5  -7  -2 2796.48 156.886   1
  -4   7   2 7641.85 431.220   1
   4   7  -2 8687.97 439.415   1
  -4  -7   2 8743.37 441.449   1
   4  -7  -2 8262.75 434.270   1
  -3   7   2 6348.85 358.786   1
   3   7  -2 6903.48 363.908   1
  -3  -7   2 7238.96 366.963   1
   3  -7  -2 6720.12 359.774   1
   2   7  -2 2541.45 142.947   1
  -2   7   2 2102.19 134.702   1
   2  -7  -2 2153.24 135.817   1
  -2  -7   2 2116.38 139.489   1
   1   7  -2 7918.27 417.850   1
  -1   7   2 8205.89 416.908   1
   1  -7  -2 7634.20 415.798   1
  -1  -7   2 7877.08 419.309   1
   0   7  -2 28912.5 1411.20   1
   0   7   2 28450.8 1407.24   1
   0  -7  -2 28171.6 1409.18   1
   0  -7   2 27579.8 1410.38   1
   1   7   2 8191.79 453.578   1
  -1  -7  -2 8121.90 452.829   1
   1  -7   2 8524.33 455.145   1
  -2   7  -2 5103.64 280.261   1
   2   7   2 4822.83 276.131   1
  -2  -7  -2 5100.73 277.441   1
   2  -7   2 5023.63 278.723   1
  -3   7  -2 4544.47 248.432   1
   3  -7   2 4090.82 247.486   1
   3   7   2 4459.37 248.190   1
  -3  -7  -2 4397.14 247.380   1
   4  -7   2 25257.9 1345.02   1
   4   7   2 28856.5 1348.94   1
  -4  -7  -2 27645.2 1346.82   1
  -4   7  -2 26049.0 1343.24   1
   5   7   2 1305.73 100.378   1
  -5  -7  -2 1355.93 100.598   1
  -5   7  -2 1253.81 97.6440   1
   5  -7   2 1413.90 102.101   1
  -6   7  -2 10090.1 547.730   1
   6  -7   2 10957.7 553.355   1
  -7  -7  -2 6022.10 328.915   1
   7   7   2 5749.86 329.214   1
   8   7   2 330.466 54.8168   1
  -8  -7  -2 395.970 53.4754   1
  -8   7  -2 399.220 51.4073   1
   8  -7   2 394.950 53.9435   1
   9   7   2 8.16612 38.2710   1
  -9  -7  -2 30.6061 36.3302   1
  -9   7  -2 21.1800 28.4142   1
   9  -7   2 38.9353 29.6116   1
  10  -7   2 21841.2 1029.56   1
 -10  -7  -2 22683.1 1030.91   1
 -10   7  -2 21711.9 1025.02   1
 -11  -7  -2 3704.54 225.384   1
  11  -7   2 3599.45 224.340   1
  11   7   2 3762.90 227.843   1
 -11   7  -2 3622.84 221.383   1
 -12   7  -2 465.430 60.9134   1
  13   7   2 604.728 72.5813   1
 -13  -7  -2 650.813 73.8348   1
  14  -7   2 584.259 70.7750   1
 -14  -7  -2 569.080 72.6735   1
 -14   7  -2 519.978 69.1532   1
  14   7   2 458.706 67.8740   1
 -15  -7  -2 165.649 46.8936   1
  15  -7   2 221.109 51.9124   1
 -15   7  -2 113.781 44.1637   1
  15   7   2 96.1005 39.9364   1
  16  -7   2 262.651 52.8876   1
 -16   7  -2 329.884 59.2505   1
 -17  -7  -2 306.809 57.3437   1
  17   7   2 250.667 56.6013   1
 -18  -7  -2 123.249 46.0603   1
  18  -7   2 57.7461 44.6902   1
 -18   7  -2 73.3574 46.4165   1
  18   7   2 89.4228 52.4822   1
 -19  -7  -2-34.7915 40.7436   1
  19  -7   2 9.67535 45.9144   1
 -19   7  -2 73.4399 47.8232   1
  19   7   2 9.94355 37.0175   1
 -20  -7  -2 598.826 75.6155   1
  20  -7   2 705.126 78.4482   1
 -20   7  -2 551.085 71.1595   1
  20   7   2 582.559 77.6886   1
 -21  -7  -2 26.7188 43.9442   1
  21   7   2 46.7655 46.1405   1
 -21   7  -2 91.0416 49.4797   1
  21  -7   2 67.1371 47.3102   1
  22   7   2-9.18896 44.1608   1
 -22   7  -2 9.03681 48.0676   1
  22  -7   2-19.0006 44.5009   1
  23   7   2 45.4027 47.3816   1
 -23  -7  -2 44.0230 47.3854   1
 -23   7  -2 62.1831 50.1336   1
  23  -7   2 74.3694 43.6289   1
  25   8  -2 54.0139 41.0546   1
 -25  -8   2-8.56789 38.5285   1
  23   8  -2-9.77190 42.0143   1
 -23  -8   2-25.6580 37.3449   1
  22   8  -2 19.6331 40.8619   1
 -22  -8   2-17.7205 42.5862   1
 -22   8   2 53.4007 40.5833   1
  21   8  -2 391.605 63.2368   1
 -21  -8   2 414.588 63.7246   1
 -21   8   2 168.120 48.8349   1
  21  -8  -2 259.057 59.9738   1
  20   8  -2 324.529 63.7205   1
 -20  -8   2 364.972 63.6441   1
 -20   8   2 175.069 50.9547   1
  20  -8  -2 354.874 62.0825   1
  19   8  -2 68.2138 48.5646   1
 -19   8   2 8.62337 34.0607   1
  19  -8  -2-9.85003 38.9023   1
 -18  -8   2 2220.29 153.420   1
 -18   8   2 1896.57 144.071   1
  18  -8  -2 2021.25 150.990   1
  17   8  -2 1141.33 98.5159   1
 -17  -8   2 872.337 88.2246   1
 -17   8   2 867.323 87.8217   1
  17  -8  -2 1058.68 96.8117   1
  16   8  -2 1649.77 131.210   1
 -16  -8   2 1627.40 129.382   1
 -16   8   2 1887.50 130.626   1
  16  -8  -2 1483.14 124.876   1
  15   8  -2 1702.77 127.117   1
  15  -8  -2 1479.15 120.554   1
 -15  -8   2 1434.09 119.313   1
 -15   8   2 1572.03 119.560   1
  14   8  -2 973.376 90.7717   1
 -14   8   2 840.234 79.3197   1
  14  -8  -2 721.016 78.0424   1
 -14  -8   2 700.542 80.0565   1
 -13   8   2 1343.95 104.390   1
  13  -8  -2 1275.92 105.670   1
  12   8  -2 1854.18 141.490   1
 -12   8   2 1982.81 138.091   1
  12  -8  -2 2159.37 144.372   1
 -12  -8   2 2077.30 143.481   1
  11   8  -2 1137.12 99.4824   1
 -11   8   2 1276.10 98.0122   1
  11  -8  -2 1141.46 97.4775   1
 -11  -8   2 1193.28 100.528   1
  10   8  -2 17069.5 887.732   1
  10  -8  -2 18061.9 885.526   1
 -10   8   2 16552.9 878.653   1
 -10  -8   2 17405.9 887.390   1
   9  -8  -2 10076.4 519.975   1
  -9   8   2 9366.78 515.271   1
   9   8  -2 10046.2 524.378   1
  -9  -8   2 9839.46 522.851   1
   8  -8  -2 5788.41 314.190   1
  -8  -8   2 5653.33 318.539   1
  -8   8   2 5411.12 309.963   1
   8   8  -2 5751.75 318.547   1
  -7  -8   2 406.177 53.8766   1
   7  -8  -2 399.286 48.3133   1
   7   8  -2 350.957 51.0564   1
  -7   8   2 326.538 45.5630   1
  -6   8   2 14343.4 763.437   1
   6   8  -2 15981.8 774.004   1
  -6  -8   2 14688.4 770.583   1
   6  -8  -2 15184.1 768.020   1
  -5   8   2 31156.7 1456.73   1
   5  -8  -2 27374.6 1451.71   1
  -4   8   2 188.743 35.1877   1
   4   8  -2 115.019 35.3638   1
  -4  -8   2 145.159 36.8152   1
   4  -8  -2 127.706 28.0635   1
  -3   8   2 13781.0 709.724   1
   3   8  -2 14568.4 713.855   1
  -3  -8   2 13779.7 714.281   1
   3  -8  -2 13414.0 709.558   1
   2   8  -2 13407.9 668.339   1
  -2   8   2 13942.8 666.478   1
   2  -8  -2 11926.9 663.742   1
  -2  -8   2 12621.6 667.136   1
  -1   8   2 3380.83 198.249   1
   1   8  -2 3435.37 202.587   1
   1  -8  -2 3404.67 201.395   1
  -1  -8   2 3451.94 202.489   1
   0   8  -2 17501.2 866.697   1
   0   8   2 17151.9 862.808   1
   0  -8  -2 16744.8 862.976   1
   0  -8   2 16677.9 866.250   1
  -1   8  -2 30876.5 1611.24   1
   1   8   2 31505.1 1605.79   1
  -1  -8  -2 32373.2 1608.52   1
   1  -8   2 34417.0 1610.98   1
  -2   8  -2 3715.08 236.756   1
   2   8   2 4317.33 239.953   1
  -2  -8  -2 4154.58 239.142   1
   2  -8   2 4537.42 243.474   1
   3   8   2 645.716 66.9400   1
  -3  -8  -2 664.410 67.0709   1
   3  -8   2 667.468 65.7893   1
  -4   8  -2 24517.7 1208.50   1
   4  -8   2 23491.4 1208.95   1
   5   8   2 39432.2 2000.85   1
  -5  -8  -2 41078.9 2002.65   1
   6  -8   2 3808.42 233.577   1
  -6   8  -2 3942.62 231.899   1
   6   8   2 4106.79 239.641   1
  -6  -8  -2 4098.19 235.923   1
   7  -8   2 22789.2 1083.87   1
  -7   8  -2 19629.8 1074.73   1
   7   8   2 20803.2 1081.28   1
  -7  -8  -2 22347.9 1083.90   1
   8  -8   2 2713.10 181.476   1
  -8   8  -2 2794.98 181.151   1
   8   8   2 2990.79 189.103   1
  -8  -8  -2 3074.18 185.631   1
   9  -8   2 5049.23 262.971   1
  -9   8  -2 3703.30 249.363   1
   9   8   2 4677.06 262.312   1
  -9  -8  -2 4160.81 254.761   1
  10  -8   2 4049.82 245.641   1
 -10   8  -2 3911.86 242.469   1
 -10  -8  -2 4229.83 246.934   1
  10   8   2 4151.60 249.130   1
 -11   8  -2 2499.06 165.719   1
 -12  -8  -2 731.073 75.9465   1
  12   8   2 768.207 79.8253   1
  13  -8   2 36.5645 39.3382   1
 -13   8  -2 49.1190 38.3933   1
  13   8   2 18.2889 38.7341   1
 -13  -8  -2 52.3187 41.9483   1
  14  -8   2 74.9964 42.2663   1
 -14   8  -2 65.6740 33.7476   1
  14   8   2 64.5953 42.1957   1
 -14  -8  -2 62.5791 39.7420   1
 -15   8  -2 1400.46 118.061   1
  15  -8   2 1552.69 122.379   1
  16   8   2 29.3158 42.6588   1
 -16  -8  -2-8.87160 40.4509   1
 -16   8  -2 17.2797 39.3945   1
  16  -8   2 9.34368 44.3423   1
  17   8   2 662.726 75.7543   1
 -17  -8  -2 435.484 63.2027   1
 -17   8  -2 528.836 67.5903   1
  17  -8   2 623.502 75.2181   1
 -18   8  -2-8.87759 42.1268   1
  18  -8   2 9.40180 44.0387   1
  19   8   2 345.562 64.6645   1
 -19  -8  -2 253.759 51.5860   1
 -19   8  -2 320.536 59.7715   1
  19  -8   2 207.432 57.5893   1
  20   8   2 19.6023 43.5417   1
 -20  -8  -2 25.7387 43.8475   1
 -20   8  -2 71.1385 41.2230   1
  20  -8   2 161.916 51.7816   1
  21   8   2 112.110 52.7059   1
 -21  -8  -2 43.9026 44.3263   1
 -21   8  -2 17.6698 44.0917   1
  21  -8   2 37.8445 42.6037   1
  22   8   2-9.08924 45.3001   1
 -22  -8  -2 34.6116 43.1265   1
 -22   8  -2-8.65642 38.9266   1
  22  -8   2 75.5578 47.0710   1
  23   8   2-8.82595 41.3623   1
 -23  -8  -2 59.6236 47.5790   1
  24   9  -2-9.33713 43.1565   1
 -24  -9   2 8.37404 37.1027   1
  23   9  -2-9.61015 40.6600   1
 -23  -9   2-8.52117 37.7572   1
  22   9  -2-9.87793 48.6431   1
 -22  -9   2 8.90189 43.3117   1
  21   9  -2 108.259 53.5554   1
 -21  -9   2 79.6030 44.7595   1
 -21   9   2 64.9029 43.0409   1
  20   9  -2 9.82099 49.5015   1
  20  -9  -2 9.92879 42.0065   1
 -20  -9   2 8.92156 40.1065   1
 -20   9   2-9.19891 46.3661   1
  19   9  -2 143.268 49.2703   1
 -19  -9   2 166.780 50.8461   1
  18  -9  -2 57.7402 40.0928   1
 -18   9   2 35.9741 39.2993   1
 -18  -9   2 27.4730 43.4940   1
  18   9  -2 28.3711 40.6908   1
  17   9  -2 1027.61 95.1370   1
  17  -9  -2 912.960 91.6090   1
 -17  -9   2 996.333 91.4399   1
 -17   9   2 897.079 89.7436   1
  16   9  -2 151.860 54.2872   1
 -16   9   2 308.597 54.2088   1
 -16  -9   2 252.955 56.1632   1
  16  -9  -2 239.573 52.3126   1
 -15  -9   2 6044.14 354.459   1
  15   9  -2 6509.91 361.706   1
  14   9  -2 1020.61 94.2878   1
 -14   9   2 808.876 83.6785   1
  14  -9  -2 960.971 90.8584   1
 -14  -9   2 1019.13 92.3288   1
  13   9  -2 647.222 81.3588   1
 -13   9   2 892.098 81.5607   1
  13  -9  -2 743.970 79.3751   1
 -13  -9   2 877.750 86.6940   1
  12   9  -2 297.124 52.8305   1
  12  -9  -2 393.701 55.3999   1
 -12   9   2 276.436 47.7103   1
 -12  -9   2 306.355 51.5629   1
  11  -9  -2 4268.22 242.509   1
  11   9  -2 3536.55 236.988   1
 -11   9   2 3819.62 235.297   1
 -11  -9   2 4449.06 246.315   1
  10   9  -2 311.355 51.3175   1
  10  -9  -2 382.939 50.6469   1
 -10  -9   2 344.571 50.9296   1
 -10   9   2 296.675 47.1288   1
   9   9  -2 5734.71 320.766   1
  -9  -9   2 5589.57 319.839   1
   9  -9  -2 5136.81 314.080   1
  -9   9   2 5966.29 315.410   1
  -8  -9   2 2827.74 186.855   1
   8   9  -2 3081.92 189.397   1
  -7  -9   2 8328.25 451.272   1
   7   9  -2 8321.00 450.507   1
   6   9  -2 17399.3 872.928   1
  -6  -9   2 17388.7 871.383   1
   6  -9  -2 16267.7 866.697   1
  -5   9   2 23785.7 1217.87   1
   5   9  -2 24093.5 1222.25   1
  -5  -9   2 23939.9 1223.55   1
   5  -9  -2 25075.3 1220.00   1
  -4   9   2 5438.91 302.179   1
   4   9  -2 5637.16 306.641   1
  -4  -9   2 5231.12 305.011   1
  -3   9   2 396.958 47.1614   1
   3   9  -2 429.428 53.2843   1
  -3  -9   2 316.053 50.6974   1
   3  -9  -2 280.061 42.8438   1
   2   9  -2 3483.62 208.326   1
  -2   9   2 3545.37 205.820   1
  -2  -9   2 3196.93 206.029   1
   2  -9  -2 3715.43 207.976   1
  -1   9   2 12904.2 637.975   1
   1  -9  -2 11747.6 636.364   1
   0   9   2 13831.5 714.015   1
   0  -9  -2 13949.9 714.995   1
   1   9   2 10227.9 521.653   1
  -1  -9  -2 9573.36 520.662   1
  -2   9  -2 4431.79 247.485   1
   2  -9   2 4017.31 244.993   1
  -3   9  -2 143.813 39.4697   1
   3   9   2 262.627 43.3274   1
   3  -9   2 245.272 46.2410   1
  -3  -9  -2 169.042 36.4241   1
   4  -9   2 23680.5 1186.60   1
   4   9   2 23012.7 1182.18   1
  -4  -9  -2 24291.7 1185.32   1
  -4   9  -2 22803.0 1181.12   1
   5  -9   2 7.59001 34.1420   1
  -5   9  -2 7.25904 32.1860   1
  -5  -9  -2 82.5959 34.7272   1
   5   9   2 7.59923 32.6876   1
   6  -9   2 24627.4 1269.06   1
  -6   9  -2 25286.5 1267.68   1
   6   9   2 24029.0 1269.74   1
  -6  -9  -2 26663.0 1272.18   1
   7  -9   2-39.4750 36.4908   1
  -7   9  -2 21.9862 32.4713   1
   7   9   2 24.1550 28.6964   1
  -7  -9  -2-15.8874 26.3106   1
   8  -9   2 3765.65 213.715   1
  -8   9  -2 2950.78 202.023   1
   8   9   2 3300.63 212.486   1
  -8  -9  -2 3484.72 211.520   1
   9  -9   2 4868.90 268.025   1
  -9   9  -2 4229.52 259.328   1
   9   9   2 4234.81 263.843   1
  -9  -9  -2 4495.09 263.315   1
 -10   9  -2 1271.55 112.663   1
  10  -9   2 1737.18 123.093   1
 -11  -9  -2 25.6798 40.1162   1
  11   9   2 27.4684 39.3778   1
  12   9   2 3197.22 200.767   1
  12  -9   2 2724.87 192.890   1
 -12  -9  -2 3080.97 196.878   1
 -12   9  -2 3087.97 194.677   1
  13  -9   2 9.16116 39.9893   1
 -13   9  -2 8.56291 36.2277   1
  13   9   2-37.3366 40.7445   1
 -13  -9  -2 35.5450 40.5141   1
 -14   9  -2 3546.54 228.658   1
  14  -9   2 3869.18 235.037   1
  15  -9   2 9.53016 39.6658   1
 -15   9  -2 26.4041 39.5676   1
  15   9   2-37.5890 46.8256   1
 -15  -9  -2-36.4408 39.7685   1
  16  -9   2 328.334 55.9974   1
 -16   9  -2 186.502 46.6696   1
 -16  -9  -2 331.991 58.4389   1
  16   9   2 267.353 57.2718   1
  17   9   2 97.6553 39.2676   1
 -17  -9  -2 177.713 50.1694   1
 -17   9  -2 133.907 51.7499   1
  17  -9   2 233.851 52.8786   1
  18   9   2 119.473 52.4732   1
 -18  -9  -2-8.88165 37.0496   1
 -18   9  -2 53.7886 43.6897   1
  18  -9   2 78.2737 48.8164   1
  19   9   2-9.84284 35.8758   1
 -19  -9  -2 44.8060 40.2902   1
 -19   9  -2-26.9049 45.7195   1
  19  -9   2 58.7985 48.8345   1
  20   9   2 212.889 59.1399   1
 -20  -9  -2 320.723 55.7385   1
 -20   9  -2 214.322 56.4300   1
  20  -9   2 224.422 59.6126   1
  21   9   2-9.43436 35.8442   1
 -21  -9  -2-16.9263 32.7911   1
 -21   9  -2 79.6937 48.0508   1
  21  -9   2-19.3172 49.7768   1
  22   9   2 62.6017 41.9507   1
 -22   9  -2 17.4702 44.0854   1
 -22  -9  -2 50.8647 38.7156   1
 -23 -10   2 34.6104 36.0449   1
  23  10  -2 28.3094 38.6448   1
 -22 -10   2-17.2990 43.1719   1
  22  10  -2 126.072 47.8229   1
 -21 -10   2-8.74955 42.5797   1
  21  10  -2-28.8416 45.6293   1
 -20  10   2 74.5148 44.8044   1
  20  10  -2-18.9992 40.8791   1
 -20 -10   2 64.2405 48.8520   1
  19 -10  -2 39.9007 43.5476   1
 -19 -10   2 36.6441 46.1797   1
 -19  10   2-27.7460 43.3269   1
  18  10  -2 256.706 52.9915   1
 -18 -10   2 154.559 43.1270   1
  17 -10  -2 524.210 70.7613   1
 -17  10   2 594.975 74.6931   1
 -17 -10   2 629.173 76.9771   1
  16  10  -2 2329.56 165.063   1
  16 -10  -2 2442.71 167.703   1
 -16  10   2 2102.02 158.825   1
 -16 -10   2 2302.05 161.155   1
 -15  10   2 34.5707 36.5707   1
  15 -10  -2-9.23075 38.4233   1
 -14 -10   2 1474.21 124.587   1
  14  10  -2 1826.82 133.951   1
  13  10  -2 602.504 73.7780   1
  13 -10  -2 417.606 63.1844   1
 -13 -10   2 449.371 66.6220   1
 -13  10   2 527.099 63.5495   1
  12 -10  -2 7921.01 415.760   1
  12  10  -2 7258.29 413.935   1
 -12 -10   2 7295.71 412.749   1
 -12  10   2 7358.71 409.305   1
  11  10  -2 97.2139 42.3221   1
  11 -10  -2 134.180 41.1985   1
 -11  10   2 92.3988 35.0793   1
 -11 -10   2 156.425 47.5001   1
  10 -10  -2 10072.9 562.729   1
 -10  10   2 11182.2 565.455   1
  -9 -10   2 250.775 52.9010   1
  -9  10   2 247.186 47.6850   1
   9  10  -2 195.229 47.9477   1
   9 -10  -2 265.790 48.9281   1
  -8 -10   2 2419.89 164.754   1
  -8  10   2 2686.74 165.149   1
   8  10  -2 2582.03 168.921   1
   8 -10  -2 2235.21 159.431   1
  -7 -10   2 10528.9 548.615   1
  -7  10   2 10876.8 545.768   1
   7  10  -2 10082.3 548.507   1
   7 -10  -2 9674.46 540.524   1
  -6  10   2 8312.93 437.977   1
   6  10  -2 7861.77 439.053   1
  -6 -10   2 8149.13 440.418   1
   6 -10  -2 8047.74 436.331   1
  -5  10   2 1197.34 94.0819   1
  -5 -10   2 1251.32 99.5722   1
   5 -10  -2 1394.22 100.071   1
  -4  10   2 5063.71 273.859   1
   4  10  -2 4471.06 275.369   1
  -4 -10   2 4977.01 278.567   1
   4 -10  -2 4657.15 273.146   1
   3  10  -2 20691.4 1006.97   1
  -3  10   2 18602.8 999.815   1
  -3 -10   2 22182.8 1012.59   1
   3 -10  -2 18280.3 1001.99   1
   2  10  -2 12212.5 671.123   1
  -2  10   2 14114.5 674.458   1
   2 -10  -2 12403.8 670.905   1
  -2 -10   2 13235.4 675.587   1
  -1  10   2 1811.52 125.296   1
   1  10  -2 1757.55 127.796   1
   1 -10  -2 1814.31 126.184   1
  -1 -10   2 1872.36 130.178   1
   0  10  -2 467.553 56.2432   1
   0  10   2 380.937 49.6437   1
   0 -10  -2 486.986 57.5926   1
   0 -10   2 369.215 51.1732   1
  -1  10  -2 18421.9 977.080   1
   1  10   2 18067.0 972.453   1
  -1 -10  -2 20607.9 979.708   1
   1 -10   2 19853.2 979.760   1
  -2  10  -2 1816.53 134.963   1
   2  10   2 2198.48 139.798   1
  -2 -10  -2 2105.24 139.010   1
   2 -10   2 1844.51 135.149   1
  -3  10  -2 42570.0 2009.71   1
   3  10   2 39747.9 2008.79   1
   3 -10   2 38742.7 2006.48   1
  -3 -10  -2 40256.4 2006.34   1
   4 -10   2 10147.4 562.290   1
   4  10   2 11047.1 564.816   1
  -4  10  -2 10739.6 564.695   1
  -4 -10  -2 10593.3 562.338   1
   5 -10   2 16065.7 837.523   1
   5  10   2 16782.1 840.740   1
  -5 -10  -2 16070.3 836.414   1
  -5  10  -2 16035.6 836.141   1
   6 -10   2 89.4972 37.2941   1
  -6  10  -2 62.2891 35.7075   1
  -6 -10  -2 72.5822 42.6313   1
   6  10   2 98.2603 40.9825   1
   7 -10   2 8549.87 473.623   1
   7  10   2 9117.06 476.779   1
  -7  10  -2 9177.16 471.747   1
  -7 -10  -2 8082.15 469.594   1
   8 -10   2 683.435 76.0381   1
  -8  10  -2 855.196 78.4729   1
  -8 -10  -2 765.896 77.8109   1
   9 -10   2 2341.68 162.447   1
  -9  10  -2 2209.81 156.863   1
  -9 -10  -2 2475.38 165.371   1
   9  10   2 2568.55 167.420   1
  10 -10   2 44.0933 32.5092   1
  10  10   2 171.647 46.8160   1
 -10 -10  -2 112.293 46.6703   1
  11 -10   2 2930.97 187.751   1
 -11  10  -2 3091.99 186.586   1
  11  10   2 2391.02 181.135   1
 -11 -10  -2 2764.17 182.045   1
  12 -10   2 148.487 46.0451   1
 -12  10  -2 129.956 42.5258   1
  12  10   2 18.8038 42.6368   1
 -12 -10  -2 150.524 47.4301   1
 -13  10  -2 6579.48 384.095   1
  13 -10   2 7180.29 391.039   1
  14 -10   2 172.100 50.9536   1
 -14  10  -2 124.064 51.0089   1
  14  10   2 180.619 46.3667   1
 -14 -10  -2 162.936 43.6790   1
  15 -10   2 183.398 52.2880   1
 -15  10  -2 134.104 48.9681   1
  15  10   2 103.788 40.4686   1
 -15 -10  -2 145.305 45.7373   1
  16 -10   2 106.617 44.9017   1
 -16  10  -2 98.8363 47.8882   1
 -16 -10  -2 36.6098 29.6616   1
  16  10   2 47.5430 35.5260   1
  17 -10   2 378.631 65.2116   1
 -17  10  -2 469.676 69.1130   1
 -17 -10  -2 434.535 63.1821   1
  17  10   2 444.406 68.1653   1
  18  10   2-48.2537 43.3907   1
 -18 -10  -2-34.8285 44.8798   1
 -18  10  -2 36.1913 47.6382   1
  18 -10   2-9.71969 43.0720   1
  19  10   2 117.297 47.7901   1
 -19 -10  -2 113.551 43.2695   1
 -19  10  -2 63.1970 43.0983   1
  19 -10   2 77.4386 46.1735   1
 -20 -10  -2 78.8073 45.6802   1
  20  10   2 19.0896 45.3590   1
  21  10   2-9.71934 46.1259   1
 -21 -10  -2 7.97038 33.7268   1
 -21  10  -2 8.86746 42.0840   1
  21 -10   2 47.5254 43.3401   1
 -22 -11   2 8.43989 43.0223   1
  22  11  -2-27.9122 47.9512   1
 -21 -11   2 52.3461 48.0511   1
  21  11  -2 160.681 58.1071   1
  19  11  -2 365.491 65.3778   1
 -19 -11   2 245.010 58.7684   1
 -19  11   2 336.120 61.5751   1
  19 -11  -2 408.187 65.8139   1
  18  11  -2-9.54301 41.0233   1
 -18 -11   2 18.1789 42.5792   1
 -18  11   2 9.15595 41.7468   1
  18 -11  -2 29.4768 40.2096   1
 -17 -11   2 118.783 42.3084   1
  17  11  -2-9.60615 35.8492   1
  16 -11  -2 1238.54 109.561   1
 -16 -11   2 1269.81 109.945   1
 -16  11   2 1358.28 111.860   1
  16  11  -2 1183.90 112.019   1
  15 -11  -2 1186.91 103.530   1
  15  11  -2 969.547 95.9325   1
 -15  11   2 1019.44 94.1400   1
 -15 -11   2 937.749 90.8703   1
  14 -11  -2 551.113 75.8609   1
 -14  11   2 718.344 77.1461   1
  13  11  -2 2439.98 165.842   1
 -13 -11   2 2206.35 161.855   1
 -13  11   2 2278.25 160.005   1
  13 -11  -2 2477.86 166.622   1
  12  11  -2 1922.76 140.587   1
 -12 -11   2 1819.66 137.796   1
 -11 -11   2 8221.41 468.167   1
  11  11  -2 8217.22 470.628   1
 -11  11   2 8880.12 467.862   1
  11 -11  -2 8985.10 471.076   1
 -10  11   2 201.909 46.9625   1
  10  11  -2 310.779 51.2836   1
 -10 -11   2 306.277 49.2611   1
  10 -11  -2 237.186 49.5023   1
  -9 -11   2 4304.35 268.923   1
  -9  11   2 4878.95 272.073   1
   9  11  -2 4905.77 274.797   1
   9 -11  -2 4181.18 265.367   1
  -8  11   2 104.390 41.6682   1
   8 -11  -2 95.3869 38.5088   1
  -7 -11   2 3602.43 225.199   1
  -7  11   2 3826.52 225.594   1
   7  11  -2 3809.74 228.814   1
   7 -11  -2 3479.46 221.428   1
  -6  11   2 1861.13 127.956   1
   6  11  -2 1694.92 130.210   1
  -6 -11   2 1691.13 130.279   1
   6 -11  -2 1677.07 125.248   1
  -5  11   2 1694.51 120.921   1
   5  11  -2 1685.43 125.134   1
  -5 -11   2 1684.86 124.295   1
   5 -11  -2 1453.64 116.659   1
  -4  11   2 36.5627 34.2754   1
   4  11  -2-7.83848 36.7374   1
  -4 -11   2 40.3353 35.7646   1
   4 -11  -2 30.1902 34.4332   1
   3  11  -2 30925.4 1543.16   1
   3 -11  -2 30849.3 1541.38   1
  -3 -11   2 30433.4 1543.47   1
  -2  11   2 17250.7 887.613   1
   2  11  -2 15831.2 886.930   1
  -2 -11   2 17866.5 893.349   1
   2 -11  -2 18719.7 893.018   1
   1  11  -2 12257.6 637.747   1
  -1  11   2 11677.3 631.212   1
  -1 -11   2 12525.7 637.961   1
   0  11  -2 83.4831 39.4849   1
   0  11   2 133.487 41.3790   1
   0 -11  -2 115.114 40.7612   1
   0 -11   2 110.378 41.4258   1
  -1  11  -2 445.660 54.5632   1
   1  11   2 489.258 60.7742   1
  -1 -11  -2 483.071 59.4980   1
   1 -11   2 286.599 53.2509   1
  -2  11  -2 1624.94 117.130   1
   2  11   2 1315.45 109.598   1
  -2 -11  -2 1503.37 113.297   1
   2 -11   2 1419.52 113.399   1
  -3  11  -2 1641.27 130.737   1
   3  11   2 2188.33 142.925   1
  -3 -11  -2 1915.54 136.814   1
   3 -11   2 1821.12 133.821   1
   4  11   2 7499.79 408.217   1
  -4 -11  -2 8077.38 411.528   1
  -4  11  -2 6696.30 403.111   1
   4 -11   2 7393.65 408.287   1
   5  11   2 1005.25 88.0347   1
  -5  11  -2 1098.95 91.8704   1
   5 -11   2 1028.23 89.7160   1
   6  11   2 1300.32 110.121   1
  -6 -11  -2 1505.26 114.949   1
  -6  11  -2 1273.00 109.314   1
   6 -11   2 1389.23 112.501   1
  -7  11  -2 1226.48 103.163   1
  -8 -11  -2 7058.99 409.708   1
   8  11   2 7833.66 416.068   1
   9  11   2 8.99951 39.9418   1
  -9  11  -2 66.4638 40.4890   1
   9 -11   2 72.2607 41.2465   1
  -9 -11  -2 43.9784 36.0666   1
  10  11   2-36.6702 41.8053   1
 -10  11  -2 50.4754 40.4382   1
  10 -11   2 91.8501 42.4624   1
 -10 -11  -2-26.4682 40.7884   1
  11  11   2 246.470 58.4790   1
 -11  11  -2 298.571 55.3176   1
  11 -11   2 321.864 54.1968   1
 -11 -11  -2 295.594 54.1861   1
 -12  11  -2 2685.70 186.890   1
  12 -11   2 3118.85 196.506   1
  13 -11   2 94.5229 44.4159   1
 -13 -11  -2 45.1104 32.3486   1
 -13  11  -2 123.289 44.0215   1
  13  11   2 48.0741 35.2154   1
 -14  11  -2 1240.79 109.430   1
  14 -11   2 1140.50 110.082   1
 -14 -11  -2 1213.81 106.608   1
  14  11   2 1273.34 110.000   1
  15 -11   2 165.093 52.0883   1
 -15 -11  -2 127.109 43.0535   1
  15  11   2 123.540 43.2434   1
 -15  11  -2 145.354 48.2935   1
  16 -11   2 117.590 47.3674   1
 -16 -11  -2 119.152 44.8851   1
 -16  11  -2 27.4489 42.0248   1
  16  11   2 140.525 42.4216   1
  17  11   2 9.40633 39.1543   1
 -17 -11  -2 18.2828 36.0997   1
 -18  11  -2 209.903 55.1135   1
  18 -11   2 304.472 60.9655   1
 -19  11  -2 9.07532 43.0652   1
  19 -11   2 9.76670 43.2732   1
 -19 -11  -2-8.54945 38.9782   1
  19  11   2-9.46184 35.2220   1
 -20  11  -2 53.9500 50.3043   1
  20 -11   2 87.0648 50.4906   1
 -20 -11  -2 25.7099 42.8155   1
  20  11   2 104.435 55.5008   1
 -22 -12   2 33.1337 41.7763   1
  22  12  -2 27.2639 34.5583   1
 -21 -12   2 61.5150 41.1717   1
  21  12  -2-18.1648 39.6542   1
 -20 -12   2 141.951 49.1794   1
  20  12  -2 164.470 51.5601   1
 -19 -12   2 160.261 49.0010   1
  19  12  -2 176.673 52.0840   1
  18 -12  -2 30.0482 38.7215   1
  18  12  -2 179.911 46.0655   1
 -18 -12   2 207.605 49.9743   1
 -18  12   2 192.971 53.1999   1
  17 -12  -2 169.551 53.4727   1
  17  12  -2 211.238 54.5230   1
 -17 -12   2 63.4219 41.2788   1
 -17  12   2 137.044 49.0573   1
  15 -12  -2-19.4034 35.3819   1
  15  12  -2-38.9902 41.9220   1
 -15 -12   2-27.3175 35.9799   1
 -14 -12   2 136.225 44.3279   1
  14  12  -2 169.814 47.6034   1
 -14  12   2 255.179 52.8513   1
 -13 -12   2 246.743 53.5991   1
  13  12  -2 140.213 45.1821   1
 -13  12   2 221.275 51.9862   1
  13 -12  -2 325.701 57.6566   1
  12 -12  -2 2208.80 162.591   1
 -12  12   2 2513.01 166.335   1
 -11 -12   2 72.6029 38.0308   1
  11  12  -2 130.522 46.1246   1
 -11  12   2 165.474 45.5855   1
  11 -12  -2 8.99111 33.0643   1
  10  12  -2 427.590 57.2601   1
 -10 -12   2 295.911 53.5653   1
  -9  12   2 641.135 72.7095   1
   9  12  -2 485.467 71.4351   1
  -9 -12   2 730.552 78.5656   1
   9 -12  -2 555.463 70.3305   1
  -8  12   2-8.40175 30.0244   1
   8  12  -2 44.3349 32.3869   1
   8 -12  -2 25.2664 31.4282   1
  -7 -12   2 6143.05 353.168   1
  -7  12   2 6239.42 350.249   1
   7  12  -2 6352.00 355.444   1
   7 -12  -2 6136.10 351.593   1
  -6  12   2 1997.38 132.195   1
   6  12  -2 1693.86 129.782   1
  -6 -12   2 1682.89 127.793   1
   6 -12  -2 1474.49 122.152   1
  -5  12   2 1436.75 111.414   1
   5 -12  -2 1349.09 108.710   1
  -4  12   2 1398.85 105.336   1
   4  12  -2 1040.42 97.8897   1
  -4 -12   2 1319.51 106.216   1
   4 -12  -2 1228.16 100.545   1
   3  12  -2 6334.10 392.668   1
  -3  12   2 7139.90 395.849   1
   3 -12  -2 7183.24 394.862   1
  -2  12   2 5296.92 308.711   1
   2  12  -2 5555.03 312.152   1
  -2 -12   2 5211.48 312.057   1
   2 -12  -2 5699.41 313.500   1
   1  12  -2 11040.0 579.729   1
  -1  12   2 10481.2 576.754   1
   1 -12  -2 11556.5 583.486   1
  -1 -12   2 10718.4 580.475   1
   0  12   2 3974.72 242.802   1
   0  12  -2 4336.72 246.819   1
   0 -12   2 4026.71 245.698   1
   0 -12  -2 4004.71 244.226   1
  -1  12  -2 24.0562 36.3549   1
   1  12   2 186.600 46.3737   1
  -1 -12  -2 74.0678 36.2320   1
   1 -12   2 124.322 42.5098   1
  -2  12  -2 2045.79 147.938   1
   2  12   2 2487.43 156.139   1
  -2 -12  -2 2105.46 150.421   1
   2 -12   2 2039.49 149.163   1
  -3  12  -2 8231.28 451.769   1
   3  12   2 7977.90 451.149   1
  -3 -12  -2 8872.25 455.620   1
   3 -12   2 8044.46 451.813   1
  -4  12  -2 335.105 54.1452   1
   4 -12   2 323.716 54.5962   1
  -5 -12  -2-8.59333 33.2950   1
   5  12   2 8.70636 34.3756   1
  -6  12  -2 357.004 57.9372   1
   6  12   2 291.879 55.2183   1
  -6 -12  -2 322.282 55.6414   1
   7  12   2 5166.74 301.668   1
  -7 -12  -2 5257.13 302.567   1
  -7  12  -2 4921.49 299.854   1
   7 -12   2 5229.91 302.462   1
   8  12   2 544.943 69.8481   1
   8 -12   2 695.784 77.8802   1
  -8 -12  -2 646.367 73.1327   1
  -8  12  -2 795.164 79.8076   1
   9 -12   2-27.5166 34.8518   1
  -9 -12  -2 9.01955 29.8787   1
  -9  12  -2-26.1897 34.4726   1
   9  12   2-9.19033 30.4442   1
  10 -12   2 375.168 61.1924   1
  10  12   2 307.055 59.9091   1
 -10 -12  -2 278.863 54.3115   1
 -10  12  -2 322.090 58.1610   1
  11  12   2 56.9162 42.0302   1
 -11  12  -2-17.4657 41.4406   1
 -11 -12  -2 18.1098 37.0529   1
  11 -12   2-38.0019 37.5117   1
  12  12   2 86.9202 45.8812   1
 -12 -12  -2 9.10925 38.6004   1
  13 -12   2 2453.13 174.248   1
 -13 -12  -2 2403.97 168.278   1
  13  12   2 2616.69 173.732   1
 -13  12  -2 2331.26 167.458   1
  14 -12   2 38.4704 43.8814   1
 -14 -12  -2 18.2530 33.3023   1
  14  12   2 28.7671 38.5934   1
 -14  12  -2 71.4143 49.4112   1
  15 -12   2-9.63398 44.5291   1
 -15 -12  -2 18.1456 36.4805   1
 -15  12  -2 26.8734 41.9595   1
  15  12   2-19.0318 38.2621   1
  16  12   2 37.3509 43.2743   1
 -16 -12  -2 90.0302 42.8383   1
  17 -12   2 183.136 49.6088   1
 -17  12  -2 224.167 52.8517   1
  18 -12   2-9.62390 39.4173   1
 -18  12  -2 44.8612 42.6100   1
 -18 -12  -2 53.0919 40.9341   1
  18  12   2 46.4294 42.9533   1
 -19  12  -2 187.887 58.4139   1
  19  12   2 194.035 55.5994   1
  19 -12   2 191.304 53.7048   1
 -19 -12  -2 184.919 49.0876   1
 -20 -12  -2-16.5419 42.1642   1
  20  12   2-9.25688 43.3645   1
 -21 -13   2-8.54117 43.0549   1
  21  13  -2-17.6549 40.8055   1
 -20 -13   2 69.3926 46.6761   1
  20  13  -2 35.7433 41.9343   1
 -19 -13   2 52.6485 41.1388   1
  19  13  -2 18.3871 44.2165   1
 -18 -13   2 80.5188 44.7208   1
  18  13  -2 65.7182 44.6932   1
 -17 -13   2-8.95098 39.6592   1
  17  13  -2-19.0591 38.3165   1
 -17  13   2 57.2724 50.7721   1
 -16 -13   2 72.4567 42.4806   1
  16 -13  -2 19.7193 40.4047   1
  16  13  -2 57.6378 42.6189   1
 -16  13   2 18.7552 43.3989   1
 -15 -13   2 218.917 53.4254   1
  15  13  -2 191.625 51.6250   1
  15 -13  -2 136.227 49.1801   1
 -15  13   2 130.450 46.6198   1
 -14 -13   2 54.6460 36.6799   1
  14 -13  -2 19.3393 39.6232   1
  14  13  -2 84.9811 43.1000   1
 -14  13   2 9.21324 32.1499   1
 -13 -13   2-27.6317 37.0389   1
  13 -13  -2 9.54329 35.5305   1
  13  13  -2-9.38295 36.3598   1
 -13  13   2-18.4754 38.4515   1
 -12 -13   2 387.350 63.5980   1
  12 -13  -2 300.579 58.0420   1
  12  13  -2 328.349 60.1279   1
 -12  13   2 429.859 63.1900   1
 -11 -13   2-27.5879 45.2868   1
  11 -13  -2-9.12076 39.2068   1
  11  13  -2 9.44081 39.2939   1
 -11  13   2 64.1912 44.0715   1
 -10 -13   2 1176.92 101.121   1
  10 -13  -2 986.313 95.4400   1
  10  13  -2 1184.24 105.042   1
 -10  13   2 913.020 94.1280   1
  -9 -13   2 989.240 95.7708   1
   9  13  -2 1211.84 103.128   1
  -9  13   2 1181.44 100.461   1
   9 -13  -2 952.858 95.2397   1
  -8  13   2 69.0423 41.1896   1
   8  13  -2 118.095 38.0636   1
  -8 -13   2 80.5630 34.9613   1
   8 -13  -2 87.3565 42.7307   1
   7  13  -2 157.054 44.4475   1
  -7 -13   2 143.532 48.2749   1
  -6  13   2 200.017 45.7320   1
   6  13  -2 222.584 46.8150   1
  -6 -13   2 132.924 41.9985   1
   6 -13  -2 230.983 51.6134   1
  -5  13   2 369.509 55.6608   1
   5  13  -2 236.233 53.1510   1
  -5 -13   2 344.313 59.1818   1
   5 -13  -2 263.803 53.3986   1
  -4  13   2 236.284 46.1659   1
   4  13  -2 318.697 49.0764   1
  -4 -13   2 228.732 45.8730   1
   4 -13  -2 167.931 43.4573   1
  -3  13   2 8.16120 36.7366   1
   3  13  -2 25.2523 35.0839   1
  -3 -13   2 43.7917 37.1025   1
   3 -13  -2 84.3870 40.5987   1
   2  13  -2 4201.76 265.528   1
  -2  13   2 4363.53 265.532   1
  -2 -13   2 4775.45 273.433   1
   2 -13  -2 4876.88 272.521   1
   1  13  -2 207.921 47.3451   1
  -1  13   2 164.916 42.5711   1
   1 -13  -2 178.851 47.5680   1
  -1 -13   2 199.352 42.1497   1
   0  13  -2 593.941 70.4800   1
   0 -13   2 631.309 73.9393   1
   1 -13   2 2460.73 167.511   1
  -1  13  -2 2474.02 166.995   1
  -2  13  -2 749.687 77.7468   1
   2  13   2 770.826 80.5143   1
   2 -13   2 736.231 79.1621   1
  -2 -13  -2 829.262 80.6162   1
  -3  13  -2 1495.74 121.941   1
   3  13   2 1706.91 127.314   1
  -3 -13  -2 1346.05 118.346   1
   3 -13   2 1763.01 127.374   1
  -4  13  -2 667.880 76.0285   1
   4  13   2 542.675 71.5175   1
  -4 -13  -2 638.464 70.8603   1
   4 -13   2 790.397 79.3808   1
  -5  13  -2 148.189 45.3089   1
   5  13   2 170.725 44.6392   1
  -5 -13  -2 62.1273 34.8890   1
   5 -13   2 124.125 46.0707   1
   6  13   2-36.3752 38.4863   1
  -6 -13  -2-17.9299 36.6980   1
   6 -13   2-9.00293 35.5608   1
   7  13   2 9.21305 39.6027   1
  -7 -13  -2-18.1007 40.6860   1
  -7  13  -2 45.4367 39.0624   1
   7 -13   2-9.00128 38.0831   1
   8  13   2 697.055 75.5409   1
  -8 -13  -2 558.963 71.3195   1
  -8  13  -2 580.985 75.0445   1
   8 -13   2 574.478 74.0185   1
  -9  13  -2 497.758 70.5971   1
   9 -13   2 497.133 72.1710   1
  10  13   2 235.253 54.0429   1
  10 -13   2 273.605 55.5809   1
 -10 -13  -2 137.173 45.7295   1
  11  13   2 152.235 48.0998   1
  11 -13   2 180.740 48.6298   1
 -11  13  -2 245.059 55.7681   1
 -11 -13  -2 100.225 42.8894   1
  12  13   2 323.838 58.5175   1
 -12 -13  -2 290.089 51.2584   1
  12 -13   2 356.596 60.7234   1
 -12  13  -2 368.955 60.3698   1
  13 -13   2 9.74567 41.8933   1
 -13  13  -2 9.29443 45.7721   1
  14 -13   2-29.3643 37.9282   1
 -14 -13  -2 9.05111 38.2965   1
  14  13   2-38.3430 41.8457   1
 -14  13  -2 17.9966 41.0282   1
  15 -13   2 39.2438 40.8720   1
 -15 -13  -2 81.1068 41.1258   1
  15  13   2 37.7757 33.7068   1
 -15  13  -2-27.0202 45.4325   1
  16 -13   2-9.79995 47.0974   1
 -16 -13  -2-26.6371 36.9553   1
  16  13   2 18.5339 41.0605   1
 -16  13  -2 53.9062 45.7971   1
  17 -13   2-9.71513 46.1045   1
 -17 -13  -2 8.84572 46.5710   1
  17  13   2 18.1224 44.0903   1
 -17  13  -2 26.7515 44.4351   1
  18 -13   2 47.9602 46.1989   1
  18  13   2 53.9994 41.7106   1
 -18 -13  -2 105.092 44.2476   1
 -18  13  -2 35.3959 48.1165   1
  19  13   2 9.07878 44.7097   1
 -19 -13  -2 8.26913 34.4178   1
 -19 -14   2 42.9804 41.3198   1
  19  14  -2-9.00583 39.9115   1
 -18 -14   2 8.76652 36.4854   1
  18  14  -2-9.20019 38.9232   1
 -17 -14   2 326.585 56.0878   1
  17  14  -2 74.8169 42.4727   1
 -16  14   2 38.5111 46.2707   1
  16  14  -2-19.0183 47.3831   1
 -16 -14   2 8.97679 44.7308   1
 -15  14   2 9.70551 42.4061   1
 -15 -14   2 36.1681 44.0331   1
  15  14  -2 47.3058 41.3405   1
  15 -14  -2 59.1368 41.0627   1
 -14  14   2 77.6022 43.0820   1
 -14 -14   2 36.3602 31.0329   1
  14  14  -2 84.5473 40.4895   1
  14 -14  -2 58.7326 43.4731   1
 -12  14   2 37.6286 36.4640   1
 -12 -14   2 74.0496 42.2139   1
  12  14  -2-47.0493 45.7958   1
  12 -14  -2 28.6455 39.0867   1
 -11  14   2 158.995 48.6166   1
 -11 -14   2 222.275 51.1528   1
  11  14  -2 236.764 51.2676   1
  11 -14  -2 159.483 46.0810   1
  10 -14  -2 203.358 48.9565   1
 -10  14   2 189.590 47.8529   1
  10  14  -2 168.482 50.0616   1
 -10 -14   2 165.923 48.3203   1
   9 -14  -2-18.2854 38.7025   1
  -9  14   2 18.0447 39.4050   1
   9  14  -2 27.8948 40.6089   1
  -9 -14   2 83.0311 44.9065   1
  -8  14   2 150.676 42.6451   1
   8 -14  -2 137.961 44.7586   1
   7 -14  -2 8.96152 36.6702   1
  -7  14   2 26.1760 37.5050   1
   7  14  -2 9.32418 43.0967   1
  -7 -14   2-36.5850 42.8417   1
   6 -14  -2-17.8494 32.5296   1
  -6  14   2-17.1483 35.6908   1
   6  14  -2 18.2885 37.4236   1
  -6 -14   2-36.3207 40.2368   1
   5 -14  -2 705.483 78.0761   1
  -5  14   2 637.143 76.0398   1
   5  14  -2 735.560 78.8722   1
  -5 -14   2 715.430 78.5885   1
   4 -14  -2 465.450 64.3700   1
  -4  14   2 437.976 63.4530   1
   4  14  -2 418.024 58.8287   1
  -4 -14   2 507.833 64.0362   1
  -3  14   2 33.8713 39.2001   1
   3  14  -2 8.70736 28.9235   1
  -3 -14   2 80.7893 37.4242   1
   3 -14  -2 79.3545 39.6972   1
  -2  14   2 195.712 47.6924   1
   2  14  -2 121.668 41.9465   1
  -2 -14   2 170.248 46.3133   1
   2 -14  -2 149.984 47.5501   1
   1  14  -2 17.0920 34.3619   1
  -1  14   2-8.55883 37.9217   1
   1 -14  -2-26.6062 36.9110   1
  -1 -14   2 26.8144 38.4198   1
   0 -14   2 481.170 67.4063   1
   0  14  -2 456.578 63.1600   1
   0  14   2 557.496 69.6624   1
   0 -14  -2 614.429 71.0082   1
   1  14   2 1032.88 98.3053   1
  -1  14  -2 901.844 92.3553   1
   1 -14   2 1301.52 103.660   1
  -1 -14  -2 1159.05 101.294   1
   2 -14   2 62.6936 37.9205   1
  -2  14  -2 8.63951 35.9878   1
   2  14   2 71.7464 42.0347   1
  -2 -14  -2-26.8059 39.0315   1
  -3  14  -2 148.151 44.2305   1
   3  14   2 103.128 46.4584   1
  -3 -14  -2 63.2108 43.1635   1
   4 -14   2 752.113 80.1307   1
  -4  14  -2 734.016 80.9231   1
   4  14   2 685.278 81.3750   1
  -4 -14  -2 645.516 78.3634   1
  -5  14  -2 197.310 52.2687   1
   5 -14   2 245.305 57.2430   1
   5  14   2 266.972 55.3822   1
   6 -14   2 146.409 46.1839   1
  -6  14  -2 116.199 40.2802   1
   6  14   2 204.249 52.8321   1
  -6 -14  -2 155.603 48.7438   1
  -7  14  -2 74.5449 47.0157   1
   7 -14   2 18.4535 38.4613   1
   8  14   2-37.6476 40.4726   1
  -8 -14  -2-9.28426 39.9242   1
   9 -14   2 244.915 53.2054   1
   9  14   2 177.277 46.1093   1
  -9  14  -2 243.771 56.2211   1
  -9 -14  -2 240.303 49.3315   1
  10 -14   2 9.55607 33.2850   1
  10  14   2 9.43200 40.5505   1
 -10  14  -2-9.46623 41.9497   1
 -10 -14  -2 64.5173 47.5063   1
  11 -14   2 67.3855 43.3791   1
  11  14   2 57.0354 46.9077   1
 -11  14  -2 37.2806 36.9218   1
 -11 -14  -2 91.2831 45.0523   1
  12 -14   2 125.703 47.5100   1
 -12  14  -2 119.752 47.4191   1
  12  14   2 165.413 51.6503   1
 -12 -14  -2 136.570 45.3217   1
  13  14   2 250.286 55.6120   1
 -13 -14  -2 252.786 53.6605   1
 -14  14  -2 27.6410 44.3323   1
  14 -14   2 125.781 55.0601   1
  14  14   2 19.0292 42.2126   1
 -14 -14  -2 26.8345 37.2915   1
 -15  14  -2 101.671 56.2764   1
  15 -14   2 77.5922 47.2979   1
  15  14   2 28.0167 45.5499   1
 -15 -14  -2 62.4169 46.0638   1
  16  14   2-18.3260 44.0426   1
 -16 -14  -2 52.5100 44.1186   1
 -17  14  -2 9.19239 48.5051   1
  17  14   2 35.6027 31.1681   1
 -17 -14  -2 138.341 42.7057   1
  17 -14   2 48.1567 45.8225   1
 -18 -14  -2-25.5337 46.1865   1
  18  14   2 17.5796 43.2854   1
 -18 -15   2 17.0716 34.9448   1
  18  15  -2 26.9766 36.8114   1
 -16 -15   2 114.840 43.4775   1
  16  15  -2 159.524 49.8331   1
 -15 -15   2 98.1162 45.5793   1
  15  15  -2 27.9832 44.9418   1
 -14  15   2 19.5377 42.6502   1
  14  15  -2-9.26886 43.4246   1
 -14 -15   2 18.0294 43.3311   1
  14 -15  -2 48.9158 45.8332   1
 -13  15   2 48.3132 44.7529   1
  13  15  -2 46.6214 38.2621   1
 -13 -15   2 91.6400 40.1039   1
  13 -15  -2 38.7861 41.1232   1
 -12  15   2 254.536 54.5503   1
  12  15  -2 140.619 51.3738   1
 -12 -15   2 184.542 50.5970   1
  12 -15  -2 259.107 55.9737   1
  11 -15  -2 18.9860 40.8467   1
 -11  15   2 56.2556 43.3753   1
  10  15  -2 149.910 47.7154   1
 -10 -15   2 259.032 57.5256   1
   9 -15  -2 66.5298 47.7562   1
   9  15  -2 158.968 48.0616   1
  -9 -15   2 157.822 45.5875   1
  -9  15   2 99.9174 43.5417   1
   8 -15  -2-9.27903 41.1333   1
   8  15  -2 9.34431 40.1868   1
  -8 -15   2 73.9183 46.0577   1
  -8  15   2 36.0449 38.1462   1
   7 -15  -2-18.5003 37.8528   1
   7  15  -2 9.40383 37.8125   1
  -7 -15   2 9.24971 37.1928   1
  -7  15   2 26.7154 39.4575   1
   6 -15  -2 329.200 57.1075   1
   6  15  -2 319.408 52.1193   1
  -6 -15   2 239.654 49.2650   1
  -6  15   2 360.962 60.1728   1
   5 -15  -2-18.1396 40.1976   1
   5  15  -2 82.7789 37.6494   1
  -5 -15   2 9.20935 33.5748   1
  -5  15   2-8.86058 40.4088   1
   4 -15  -2 639.189 72.5612   1
  -4  15   2 429.316 63.6892   1
   3  15  -2 448.446 68.8000   1
  -3  15   2 502.896 65.8473   1
  -3 -15   2 597.939 74.7065   1
   3 -15  -2 549.489 70.0552   1
   2  15  -2 220.713 47.2902   1
  -2  15   2 185.578 48.7406   1
  -2 -15   2 331.074 56.5142   1
   2 -15  -2 366.341 59.2276   1
   1  15  -2 78.8114 40.5240   1
  -1  15   2 8.85112 43.1115   1
   1 -15  -2-18.2585 42.2432   1
  -1 -15   2 82.4501 42.3905   1
   0 -15   2 401.816 63.4828   1
   0  15   2 496.534 66.1262   1
   0 -15  -2 330.212 56.8842   1
   0  15  -2 561.134 66.1266   1
   1  15   2 63.7309 39.8398   1
  -1 -15  -2 110.040 44.1576   1
  -1  15  -2 8.88534 42.2567   1
  -2 -15  -2 715.579 84.1469   1
   2 -15   2 846.926 86.2010   1
   2  15   2 867.539 89.3501   1
  -2  15  -2 798.206 81.2721   1
   3 -15   2 27.5427 38.2140   1
   3  15   2-18.9878 37.4892   1
  -3 -15  -2 27.6972 35.7755   1
  -5 -15  -2 203.616 54.0122   1
   6 -15   2 318.180 59.9231   1
   6  15   2 300.806 56.6839   1
  -6 -15  -2 259.565 56.3913   1
  -6  15  -2 293.367 55.8080   1
  -7  15  -2 119.465 46.0662   1
   7 -15   2 130.442 47.7596   1
   7  15   2 66.2105 44.5910   1
  -8  15  -2 1037.05 98.9535   1
   8  15   2 1155.55 107.786   1
  -8 -15  -2 1074.70 101.116   1
   8 -15   2 1112.71 101.274   1
  -9  15  -2 19.0619 41.6265   1
   9  15   2 65.4783 47.7005   1
  -9 -15  -2 55.6288 42.8757   1
   9 -15   2-18.9122 35.9535   1
 -10  15  -2 464.463 65.9015   1
  10  15   2 405.161 64.3660   1
 -10 -15  -2 433.008 63.8652   1
  10 -15   2 447.412 65.3585   1
 -11  15  -2 285.133 59.6845   1
  11  15   2 216.714 47.1427   1
 -11 -15  -2 281.824 51.0460   1
  11 -15   2 322.537 56.4417   1
 -12  15  -2 115.065 55.6516   1
  12  15   2 47.8510 34.3723   1
  12 -15   2 125.316 46.5205   1
 -12 -15  -2 90.6562 41.5493   1
 -13  15  -2 66.3545 44.4902   1
  13 -15   2 48.1283 45.7631   1
 -14  15  -2 139.736 54.6279   1
  14  15   2 112.398 52.5664   1
 -14 -15  -2 88.1232 38.8272   1
  14 -15   2 115.509 51.9883   1
 -15  15  -2 110.220 46.0462   1
  15  15   2 91.7572 50.5324   1
 -15 -15  -2 149.050 50.5530   1
  15 -15   2 57.5827 42.1975   1
 -16  15  -2-9.05517 44.0698   1
 -16 -15  -2-25.7152 40.6887   1
  16  15   2-26.9202 42.0448   1
 -17 -16   2 67.3514 45.8938   1
  17  16  -2 117.080 49.0669   1
 -16 -16   2-34.5107 44.4688   1
  16  16  -2 9.23897 43.2813   1
 -15 -16   2-8.72839 43.4910   1
  15  16  -2 9.09954 44.8101   1
 -14 -16   2 62.0436 43.2047   1
  14  16  -2 45.5388 45.4578   1
 -12  16   2 19.0627 42.2405   1
  12  16  -2-9.27585 33.8150   1
 -12 -16   2 45.6765 34.7197   1
  12 -16  -2 9.73575 43.1458   1
 -11  16   2 122.356 47.8000   1
  11  16  -2 75.4304 46.2480   1
 -11 -16   2 110.406 49.7800   1
  11 -16  -2 175.875 47.8992   1
 -10  16   2 18.6115 40.0776   1
  10 -16  -2 57.6035 41.9812   1
  10  16  -2 65.2934 46.0010   1
 -10 -16   2 64.5057 44.9051   1
  -9  16   2 247.580 57.2986   1
   9 -16  -2 152.031 51.7526   1
   9  16  -2 347.415 56.3869   1
  -9 -16   2 288.708 51.7693   1
  -8  16   2 73.0886 45.0031   1
   8 -16  -2-37.8131 42.5099   1
   8  16  -2 9.35281 46.0701   1
  -8 -16   2 37.0183 42.2069   1
  -7  16   2 72.2369 42.5568   1
   7 -16  -2 84.3939 41.2016   1
  -7 -16   2 27.7340 41.2302   1
  -6 -16   2 529.922 71.0070   1
   6  16  -2 517.992 70.7595   1
  -5 -16   2 92.5688 41.7353   1
   5  16  -2 37.1972 42.5167   1
  -4 -16   2 194.928 51.2023   1
   4  16  -2 183.811 46.1828   1
  -3 -16   2 2100.61 155.923   1
   3  16  -2 2274.54 158.755   1
  -2 -16   2 18.5477 33.0538   1
   2  16  -2-8.98557 34.1401   1
  -1 -16   2 1674.76 132.641   1
   1  16  -2 1664.26 130.451   1
   0 -16  -2 139.943 47.0585   1
   0 -16   2 205.028 55.7898   1
   0  16  -2 61.7246 45.0427   1
   0  16   2 203.150 51.1235   1
   1 -16   2 483.198 66.3761   1
   1  16   2 372.817 61.0655   1
  -2  16  -2 404.452 65.8656   1
   2 -16   2 414.214 65.1207   1
   2  16   2 389.473 64.6732   1
  -2 -16  -2 279.803 59.0874   1
  -3  16  -2 133.619 46.1187   1
   3 -16   2 277.581 55.0553   1
   3  16   2 151.981 49.0868   1
  -3 -16  -2 112.187 47.8084   1
  -4  16  -2 62.9033 39.8476   1
   4 -16   2 27.9776 36.1692   1
   4  16   2 28.2413 41.1230   1
  -4 -16  -2 9.30715 41.2685   1
  -5  16  -2-9.02046 40.5515   1
   5 -16   2 18.6707 40.1282   1
   5  16   2 28.2990 41.1767   1
  -5 -16  -2-9.34577 44.3496   1
  -6  16  -2 354.729 60.9373   1
   6 -16   2 217.218 56.6862   1
   6  16   2 397.301 67.1910   1
  -6 -16  -2 270.490 58.2315   1
  -7  16  -2 1443.40 122.142   1
  -7 -16  -2 1419.75 121.449   1
   7 -16   2 1629.17 125.961   1
  -8  16  -2-9.28819 35.9875   1
   8  16   2-9.46127 40.0280   1
   8 -16   2 37.6580 41.0948   1
  -8 -16  -2-28.0221 41.9901   1
  -9 -16  -2 646.646 74.1887   1
   9  16   2 456.408 68.0576   1
  10  16   2 224.365 54.7961   1
  10 -16   2 265.599 57.4190   1
 -11  16  -2-9.53787 45.8400   1
  11  16   2-37.2689 43.6460   1
 -11 -16  -2-8.99225 41.5661   1
  11 -16   2 18.9541 43.8067   1
 -12  16  -2 37.5289 43.9523   1
  12  16   2-37.7208 48.0732   1
  12 -16   2 47.6347 42.8327   1
 -12 -16  -2 8.93842 40.1874   1
 -13 -16  -2 43.9972 45.4664   1
  13  16   2 93.1516 52.1164   1
 -14  16  -2-18.7271 46.1120   1
  14  16   2 18.2646 48.0781   1
 -14 -16  -2-8.63098 39.8947   1
  14 -16   2-28.2276 46.3367   1
 -15 -16  -2 170.677 46.3177   1
 -15  16  -2 121.260 49.0302   1
  15  16   2 98.3821 45.0431   1
 -15 -17   2 51.0400 41.9671   1
  15  17  -2 53.3079 46.8414   1
 -14 -17   2 120.954 47.0955   1
  14  17  -2 62.4067 45.6632   1
 -13 -17   2 26.5676 45.6400   1
  13  17  -2-17.9747 45.2996   1
 -12 -17   2 8.92996 42.4529   1
  12  17  -2 100.274 49.5330   1
 -11 -17   2 54.4023 44.1707   1
  11  17  -2 18.5730 44.1226   1
 -11  17   2 65.4824 48.2606   1
  10  17  -2 55.2155 46.3919   1
 -10 -17   2 9.10114 43.7462   1
 -10  17   2-9.25319 45.5748   1
   9 -17  -2 9.55416 41.0697   1
   9  17  -2-9.29584 39.3302   1
  -9 -17   2 18.3861 40.7337   1
  -9  17   2 18.4913 46.6029   1
   8 -17  -2 66.4061 43.2960   1
   8  17  -2 55.7426 41.8109   1
  -8 -17   2 9.19351 31.3039   1
  -8  17   2 45.9469 46.3597   1
   7 -17  -2 37.9460 36.8055   1
   7  17  -2 27.9370 34.7183   1
  -7 -17   2 36.6031 37.4935   1
  -7  17   2 64.8290 45.1010   1
   6 -17  -2 85.7908 46.0334   1
   6  17  -2 105.012 48.8719   1
  -6 -17   2 18.5751 43.1657   1
  -6  17   2 182.590 54.8103   1
  -5  17   2 479.723 65.4648   1
   5 -17  -2 342.594 61.6895   1
  -4  17   2 137.550 51.5129   1
   4 -17  -2 94.5810 44.6598   1
  -3  17   2-27.4288 36.0993   1
   3  17  -2-9.21079 43.1440   1
   3 -17  -2-9.48968 37.4684   1
  -3 -17   2 55.9744 44.8332   1
  -2  17   2 2031.15 155.624   1
   2  17  -2 2286.38 158.532   1
  -2 -17   2 2308.98 161.392   1
   2 -17  -2 2294.42 161.217   1
  -1  17   2 289.354 61.7885   1
  -1 -17   2 308.579 58.5410   1
   1 -17  -2 264.702 56.9249   1
   0  17   2 365.166 63.3518   1
   0  17  -2 352.190 63.1457   1
   0 -17   2 353.675 61.3899   1
   0 -17  -2 273.764 57.9212   1
  -1  17  -2 44.4871 42.2517   1
   1  17   2 28.3595 43.7225   1
  -1 -17  -2 18.8171 44.0996   1
   1 -17   2 37.4180 46.6386   1
   2 -17   2 18.7107 36.2497   1
   2  17   2 19.5580 49.2908   1
  -2 -17  -2-18.8611 42.9969   1
  -2  17  -2 8.95849 34.0381   1
   3 -17   2 379.814 61.8375   1
   3  17   2 473.181 70.8074   1
  -3 -17  -2 186.500 52.5990   1
  -3  17  -2 298.465 60.8618   1
   4 -17   2 46.5382 39.3779   1
   4  17   2-37.7928 43.0756   1
  -4 -17  -2-9.35915 41.4675   1
  -4  17  -2-8.95637 41.3966   1
   5  17   2 436.118 68.8828   1
  -5 -17  -2 423.582 64.1922   1
   6 -17   2 131.044 48.1460   1
  -6  17  -2 243.860 55.3124   1
   6  17   2 160.113 56.2602   1
  -6 -17  -2 251.345 53.7974   1
  -7  17  -2 45.5557 46.4527   1
   7  17   2-9.48445 45.0176   1
  -7 -17  -2 27.8851 41.1955   1
   7 -17   2 18.8272 42.3295   1
  -8  17  -2 400.978 66.2691   1
   8  17   2 431.490 70.1752   1
   8 -17   2 552.296 70.7503   1
  -8 -17  -2 574.563 74.5898   1
  -9  17  -2 37.0098 42.3277   1
   9 -17   2 113.685 49.9961   1
 -10  17  -2-9.22932 43.3016   1
  10  17   2 64.4796 43.2177   1
  10 -17   2 93.6214 45.0602   1
 -10 -17  -2 54.1029 47.5348   1
 -11 -17  -2-8.83541 34.2357   1
 -12  17  -2 73.0983 53.8451   1
  12 -17   2 37.2218 46.4413   1
 -13  17  -2 9.24256 48.6657   1
  13  17   2 18.1964 45.3432   1
  13 -17   2 27.8311 42.8888   1
 -13 -18   2 34.3747 40.2810   1
  13  18  -2 26.1845 39.8210   1
 -12 -18   2 60.9507 45.9231   1
  12  18  -2 53.2988 45.8645   1
 -11 -18   2 8.86532 43.1343   1
  11  18  -2-18.0561 44.9847   1
  10  18  -2 145.189 51.5299   1
 -10 -18   2 116.176 49.8435   1
   9  18  -2-18.2228 40.9659   1
  -9 -18   2-35.9959 42.7094   1
  -9  18   2 9.27228 40.4807   1
   8 -18  -2 19.1081 45.9268   1
   8  18  -2 27.4596 36.8185   1
  -8 -18   2 27.2240 43.6237   1
  -8  18   2 9.23451 43.8336   1
   7 -18  -2 57.4564 41.2683   1
  -7  18   2 64.2210 48.3891   1
  -6  18   2 473.385 69.8616   1
   6  18  -2 484.578 64.7561   1
  -6 -18   2 293.819 54.4296   1
   6 -18  -2 402.159 67.1700   1
   5  18  -2 18.8950 36.6160   1
   4  18  -2 129.333 47.3395   1
  -4 -18   2 73.6749 39.2643   1
  -3 -18   2 92.5856 49.4518   1
   2  18  -2 45.7656 42.5441   1
  -2 -18   2 139.656 52.1813   1
   1  18  -2 334.913 56.8163   1
  -1 -18   2 381.469 61.5940   1
   0  18   2 207.877 54.2366   1
   0  18  -2 26.8747 43.1494   1
   0 -18  -2 188.389 51.6477   1
   0 -18   2 196.201 55.4868   1
  -1  18  -2 171.093 47.5803   1
   1  18   2 201.159 55.4713   1
  -1 -18  -2 301.265 59.4893   1
   1 -18   2 213.556 51.4671   1
  -2  18  -2-8.87388 44.2185   1
   2  18   2 9.57131 43.6395   1
   2 -18   2-9.31673 45.3326   1
  -2 -18  -2-28.2324 39.8171   1
   3 -18   2 74.6319 45.9646   1
   3  18   2-9.40649 48.5006   1
  -3 -18  -2 18.5917 38.0678   1
  -3  18  -2 44.6580 42.4098   1
   4 -18   2 398.096 61.1953   1
   4  18   2 338.480 62.0775   1
  -4 -18  -2 400.421 65.4685   1
  -4  18  -2 234.977 58.2513   1
   5 -18   2 92.2999 43.2637   1
   5  18   2-9.39981 44.6338   1
  -5 -18  -2 9.30069 44.7257   1
  -5  18  -2 35.7584 45.0871   1
   6 -18   2-18.5254 42.2331   1
  -6  18  -2-26.8254 41.8872   1
   6  18   2 46.5196 44.1529   1
  -6 -18  -2-36.8268 37.6769   1
  -7  18  -2 196.435 50.5684   1
   7  18   2 46.9385 43.0960   1
   7 -18   2 120.994 45.5639   1
  -7 -18  -2 55.0292 42.6901   1
  -8 -18  -2-18.1648 43.1006   1
   8  18   2 36.8448 45.8984   1
  -9  18  -2 350.650 63.6312   1
   9  18   2 417.333 63.7713   1
   9 -18   2 491.988 70.2335   1
  -9 -18  -2 494.128 66.4548   1
 -10  18  -2 8.94870 37.8646   1
  10 -18   2 18.7051 41.4432   1
 -11  18  -2 153.714 50.8923   1
 -11 -18  -2 129.229 48.0858   1
  11  18   2 133.683 51.5263   1
  11 -18   2 111.113 44.9564   1
 -12 -18  -2 17.0052 39.2995   1
  12  18   2-8.96185 37.9152   1
 -11 -19   2-8.61645 34.0282   1
  11  19  -2 43.5607 40.2742   1
 -10 -19   2-8.70098 37.9930   1
  10  19  -2 53.0043 44.0286   1
  -9 -19   2 17.5465 41.6441   1
   9  19  -2-62.1792 50.0667   1
  -7  19   2 90.3455 46.7932   1
   7  19  -2 98.9992 41.2958   1
   6 -19  -2 47.5857 39.6769   1
  -6 -19   2 98.2487 48.0456   1
  -6  19   2 55.2178 42.0212   1
   6  19  -2-9.05710 48.2301   1
  -5 -19   2 525.865 70.9566   1
   5 -19  -2 533.176 69.7506   1
   5  19  -2 493.347 69.8266   1
  -5  19   2 421.584 67.0939   1
   4 -19  -2 113.882 50.1227   1
  -4 -19   2 227.202 50.4778   1
   4  19  -2 146.531 46.8937   1
  -4  19   2 166.077 49.2699   1
  -3 -19   2 91.0683 45.5894   1
   3 -19  -2 85.6426 42.3905   1
   3  19  -2 109.161 45.5393   1
  -3  19   2 74.4535 46.5807   1
   2 -19  -2 66.0902 40.6607   1
  -2 -19   2 9.15617 37.5507   1
   2  19  -2 99.5851 39.5973   1
  -2  19   2 9.33285 41.4271   1
   1 -19  -2 178.724 54.4191   1
  -1  19   2 112.518 50.8679   1
   0 -19  -2 234.427 56.5485   1
   0  19   2 179.470 52.7224   1
  -1 -19  -2 56.1824 42.7669   1
   1  19   2 48.4969 49.5063   1
   3 -19   2 18.4332 38.4416   1
  -3 -19  -2 64.6234 44.9884   1
   3  19   2 27.9510 41.9595   1
  -3  19  -2 87.5967 41.6439   1
   4 -19   2 9.19571 35.6337   1
   4  19   2 18.5174 44.4987   1
  -4 -19  -2 9.21088 40.8146   1
   5 -19   2 27.4340 42.8474   1
   5  19   2 27.6540 43.7551   1
  -5 -19  -2 54.6593 43.2422   1
  -5  19  -2-26.5827 43.6478   1
   6 -19   2 99.4568 40.0226   1
   6  19   2 183.627 53.5459   1
  -6 -19  -2 135.725 46.0885   1
  -6  19  -2 132.667 49.8310   1
  -7  19  -2 8.73637 45.0318   1
   7 -19   2 27.2581 41.4333   1
  -8  19  -2 113.866 53.0030   1
   8  19   2 134.889 51.2930   1
  -8 -19  -2 229.323 50.3330   1
   8 -19   2 153.947 53.8878   1
  -9  19  -2 182.590 53.6766   1
   9  19   2 70.8569 45.1322   1
  -9 -19  -2 148.351 47.8159   1
   9 -19   2 145.093 50.6008   1
 -10  19  -2 34.7282 43.2931   1
  -7 -20   2 25.9767 44.1388   1
   7  20  -2-8.73479 42.5009   1
  -6 -20   2 208.928 54.0587   1
   6  20  -2 158.219 48.5113   1
  -5 -20   2 17.5377 41.1103   1
   5  20  -2 53.6211 47.0792   1
  -4 -20   2 150.808 47.1065   1
   4  20  -2 91.3525 45.4065   1
  -4  20   2 137.784 50.2250   1
   3 -20  -2 74.5800 40.7968   1
  -3  20   2 46.0598 43.8101   1
   2 -20  -2 157.920 50.9265   1
  -2  20   2 138.849 50.2606   1
   1 -20  -2 490.053 66.8910   1
  -1 -20   2 414.047 65.3275   1
  -1  20   2 510.347 69.2871   1
   1  20  -2 469.902 66.5480   1
   0 -20  -2 73.8032 40.3350   1
   0 -20   2 72.3028 38.3057   1
   0  20   2-9.50046 39.6070   1
   0  20  -2 44.1410 40.8691   1
   1 -20   2 135.065 44.3242   1
  -1 -20  -2 82.5521 44.0433   1
  -1  20  -2 95.8602 50.0081   1
   1  20   2 251.151 56.0597   1
  -2 -20  -2 81.4260 45.2376   1
   2  20   2 73.1728 53.9671   1
   4 -20   2 36.1073 36.9373   1
  -4 -20  -2-26.9847 34.8509   1
   4  20   2 9.08268 37.1658   1
  -4  20  -2-17.0592 37.7919   1
  -5  20  -2 68.5403 49.7687   1
   5  20   2 125.574 47.9056   1
   5 -20   2 62.7054 46.3687   1
  -5 -20  -2 97.7209 45.4899   1
  -6  20  -2 342.847 58.0393   1
   6  20   2 359.086 67.7890   1
  -6 -20  -2 414.106 65.9430   1
   6 -20   2 349.548 66.3032   1
   7 -20   2 17.6873 36.2031   1
  -7  20  -2 25.8861 44.4813   1
   0  21   2-36.4907 52.8218   1
  -1 -21  -2 79.3656 47.7581   1
   1  21   2 170.154 57.6508   1
  -2 -21  -2 52.9580 45.5123   1
   2  21   2 8.89267 50.1350   1
 -25   0   3-36.7733 47.3931   1
  25   0  -3-9.59470 40.6091   1
 -24   0   3 9.22896 43.2387   1
  24   0  -3 28.9966 42.2003   1
 -23   0   3 18.2550 47.5479   1
  23   0  -3-19.3025 45.2071   1
 -22   0   3-9.14355 43.9558   1
  22   0  -3-38.1461 40.3616   1
  21   0  -3-9.46296 41.9282   1
 -21   0   3 17.7489 41.0188   1
  20   0  -3 9.29710 36.7137   1
 -20   0   3-34.4008 41.8489   1
  19   0  -3 53.4614 36.5019   1
 -19   0   3 17.1456 37.4612   1
  18   0  -3-25.6015 32.4224   1
 -18   0   3 25.1150 35.9847   1
  17   0  -3 24.8750 33.3891   1
 -17   0   3 49.1238 33.5518   1
  16   0  -3 39.6351 31.9424   1
 -16   0   3 47.3625 35.0382   1
  15   0  -3 7.67075 34.9739   1
 -15   0   3 7.38721 30.7470   1
  13   0  -3 19.8631 25.6706   1
 -13   0   3 18.8649 28.2840   1
 -12   0   3-28.8768 25.6273   1
  11   0  -3-5.55836 23.8954   1
 -11   0   3-10.4566 19.4667   1
  10   0  -3-5.14032 22.7751   1
 -10   0   3 4.57683 19.0483   1
   9   0  -3-9.28760 23.1554   1
  -9   0   3 39.4888 20.3699   1
   7   0  -3-19.4771 19.2749   1
  -7   0   3-8.72227 13.2697   1
   6   0  -3-7.65778 15.8805   1
  -6   0   3-7.22648 13.9443   1
   5   0  -3-1.89286 14.6681   1
  -5   0   3-1.79516 13.5038   1
   4   0  -3 13.2465 11.0335   1
  -4   0   3 3.70077 10.4877   1
   1   0  -3-11.6469 9.18475   1
  -1   0   3 2.08041 8.84009   1
   0   0  -3-1.51539 12.8775   1
   0   0   3-9.68829 12.5162   1
   1   0   3 13.1370 18.0771   1
  -1   0  -3 4.27844 17.0533   1
   2   0   3 2.80579 20.3495   1
  -2   0  -3 28.1488 21.7183   1
   3   0   3 3.47593 21.7819   1
  -3   0  -3-13.5706 22.0277   1
   4   0   3-8.24115 21.2358   1
  -4   0  -3 11.9143 23.3751   1
   5   0   3 23.5637 20.5930   1
  -5   0  -3 13.6231 22.9077   1
   6   0   3-5.28491 28.1126   1
  -6   0  -3 20.3672 27.0855   1
   7   0   3 34.8082 29.2745   1
  -7   0  -3 22.4857 31.7093   1
   8   0   3 18.6553 27.5581   1
  -8   0  -3 6.19368 25.3510   1
   9   0   3-13.2319 25.1368   1
  -9   0  -3 6.75434 26.1707   1
  10   0   3 7.13269 29.6876   1
 -10   0  -3 7.04902 32.1393   1
  11   0   3 37.5100 35.1563   1
 -11   0  -3 7.35254 34.4566   1
  12   0   3-39.0644 38.4903   1
 -12   0  -3-7.68118 33.5474   1
  13   0   3 8.26019 38.6919   1
 -13   0  -3-15.8957 35.2151   1
  14   0   3-25.9744 39.5089   1
 -14   0  -3-40.4749 38.4493   1
  15   0   3 18.0754 36.3449   1
 -15   0  -3-32.7832 31.1456   1
  16   0   3 9.13160 33.2796   1
 -16   0  -3 8.56908 35.0669   1
  17   0   3 9.18298 38.2495   1
 -17   0  -3 53.3158 40.5415   1
 -18   0  -3 8.90812 35.8200   1
  18   0   3-28.3024 35.8453   1
 -19   0  -3 26.8146 41.3126   1
  19   0   3-28.3854 43.7326   1
 -20   0  -3 18.0203 34.2342   1
  20   0   3-9.36354 43.2802   1
 -21   0  -3 53.7621 42.0199   1
  21   0   3 28.0345 44.3904   1
 -22   0  -3 44.0096 40.6884   1
  22   0   3-9.24950 35.1481   1
 -23   0  -3-8.56644 39.0595   1
  23   0   3 36.6601 42.9332   1
 -24   0  -3-25.8185 44.8571   1
  24   0   3-35.9897 47.3899   1
 -26  -1   3-63.7253 47.5248   1
 -25   1   3 27.7672 41.6215   1
 -25  -1   3 36.5082 39.8540   1
  25  -1  -3 29.0817 38.2894   1
  25   1  -3-9.71136 42.4038   1
 -24   1   3 9.04534 38.8907   1
  24  -1  -3 28.8855 39.4094   1
 -23   1   3-45.6812 44.4525   1
  23  -1  -3 9.56667 41.7594   1
  23   1  -3 39.0859 43.2948   1
 -23  -1   3 9.02197 39.9740   1
  22   1  -3-19.2661 45.7297   1
 -22  -1   3 72.0785 49.8572   1
 -21   1   3-17.8619 33.9360   1
  21  -1  -3-9.36596 34.8696   1
  21   1  -3-9.26763 36.5960   1
 -21  -1   3-9.11168 37.9262   1
 -20   1   3 78.0393 39.1494   1
  20  -1  -3 55.4553 46.7277   1
  20   1  -3 27.5937 40.9157   1
 -20  -1   3 135.457 50.0879   1
 -19   1   3 50.9547 41.3227   1
  19  -1  -3-8.93482 37.1892   1
  19   1  -3-18.0197 32.1153   1
 -19  -1   3 26.9373 40.9400   1
 -18   1   3 1892.03 133.415   1
  18  -1  -3 1695.43 131.280   1
 -17  -1   3 4401.43 250.077   1
 -17   1   3 4044.27 244.431   1
  17   1  -3 3934.22 246.535   1
  17  -1  -3 4078.71 248.185   1
 -16   1   3 1255.72 101.139   1
  16  -1  -3 1400.79 106.136   1
  16   1  -3 1154.37 102.768   1
 -16  -1   3 1378.70 104.303   1
 -15   1   3 1421.06 104.828   1
  15  -1  -3 1308.56 103.443   1
  15   1  -3 1246.10 103.736   1
 -15  -1   3 1333.37 103.425   1
  14   1  -3 611.854 65.1232   1
 -14  -1   3 509.481 58.4629   1
  13  -1  -3 1812.69 127.674   1
 -13  -1   3 2035.43 130.756   1
  12   1  -3 331.931 45.1325   1
  12  -1  -3 259.079 39.9927   1
 -12   1   3 286.109 40.6756   1
 -12  -1   3 236.197 37.7669   1
 -11   1   3 13312.3 654.440   1
  11  -1  -3 12676.2 650.641   1
  11   1  -3 13300.8 656.482   1
 -11  -1   3 11767.3 648.427   1
 -10   1   3 14675.5 699.496   1
  10  -1  -3 13067.7 697.463   1
  10   1  -3 13434.9 700.706   1
 -10  -1   3 13796.9 697.738   1
  -9   1   3 2217.46 124.659   1
   9  -1  -3 2169.16 125.141   1
  -9  -1   3 2265.91 126.275   1
  -8   1   3 25006.8 1252.67   1
   8  -1  -3 24566.2 1253.28   1
   8   1  -3 25860.0 1256.77   1
  -8  -1   3 25952.8 1255.99   1
  -7   1   3 68653.3 2935.88   1
   7   1  -3 66882.8 2939.99   1
   7  -1  -3 63599.7 2935.19   1
  -6   1   3 763.599 51.7476   1
   6   1  -3 713.258 56.6104   1
  -6  -1   3 738.773 55.1328   1
   6  -1  -3 906.129 53.8835   1
  -5   1   3 32398.9 1708.49   1
   5   1  -3 38315.3 1713.37   1
  -5  -1   3 35132.4 1712.32   1
   5  -1  -3 34871.5 1708.51   1
  -4   1   3 204738. 9946.83   1
   4   1  -3 200338. 9952.95   1
   4  -1  -3 204143. 9947.50   1
  -4  -1   3 207623. 9952.91   1
   3   1  -3 285254. 13642.7   1
  -3  -1   3 275157. 13642.6   1
   2   1  -3 97611.7 4864.36   1
  -2  -1   3 101780. 4863.74   1
  -1  -1   3 1803.02 92.1215   1
   1   1  -3 1870.71 92.0686   1
   1  -1  -3 1652.60 87.1297   1
   0  -1   3 295476. 14075.3   1
   0   1  -3 312944. 14074.6   1
   0  -1  -3 319558. 14072.9   1
   1   1   3 189531. 9510.08   1
   1  -1   3 199151. 9511.22   1
  -1  -1  -3 194172. 9508.25   1
  -1   1  -3 198045. 9509.66   1
   2   1   3 232379. 11944.4   1
   2  -1   3 246406. 11944.1   1
  -2  -1  -3 243242. 11943.1   1
  -2   1  -3 257946. 11943.7   1
   3   1   3 1646.24 93.9124   1
  -3  -1  -3 1481.16 91.1890   1
  -3   1  -3 1727.47 94.2553   1
   4   1   3 19475.8 975.626   1
   4  -1   3 18473.0 972.920   1
  -4  -1  -3 19469.7 971.405   1
  -4   1  -3 20514.6 973.726   1
   5   1   3 19423.7 920.106   1
   5  -1   3 17479.9 917.340   1
  -5  -1  -3 17583.2 914.421   1
  -5   1  -3 18745.1 916.595   1
   6   1   3 22706.9 1054.25   1
   6  -1   3 20471.6 1048.17   1
  -6  -1  -3 19242.3 1046.38   1
  -6   1  -3 21635.7 1048.12   1
   7   1   3 432.218 50.7802   1
  -7   1  -3 432.813 52.1789   1
  -7  -1  -3 506.280 52.1128   1
   7  -1   3 521.882 53.2956   1
   8   1   3 1745.54 121.694   1
   8  -1   3 1645.63 121.582   1
  -8   1  -3 1673.40 117.858   1
   9   1   3 15387.1 743.760   1
   9  -1   3 13718.6 740.644   1
  -9  -1  -3 14588.3 740.263   1
  -9   1  -3 14006.4 737.602   1
  10   1   3 2870.66 193.352   1
  10  -1   3 3047.31 191.831   1
 -10  -1  -3 3236.69 192.595   1
 -10   1  -3 3292.86 191.998   1
  11   1   3 350.231 50.7678   1
  11  -1   3 309.973 51.7136   1
 -11  -1  -3 185.464 43.7612   1
 -11   1  -3 330.965 47.5550   1
  12  -1   3 906.960 91.2759   1
  12   1   3 1229.57 99.7824   1
 -12   1  -3 990.652 88.4071   1
 -12  -1  -3 1117.91 96.2470   1
  13  -1   3 1065.87 89.2747   1
 -13   1  -3 879.060 83.4445   1
 -13  -1  -3 997.964 86.0115   1
  14  -1   3 1599.57 123.069   1
 -14   1  -3 1508.73 117.618   1
  15   1   3 1071.38 94.7505   1
  15  -1   3 946.676 92.2773   1
 -15  -1  -3 887.022 89.4240   1
 -15   1  -3 987.309 92.6227   1
  16   1   3 143.178 45.6466   1
  16  -1   3 118.216 44.7971   1
 -16  -1  -3 96.8278 41.8246   1
 -16   1  -3 224.299 49.5539   1
  17   1   3 863.331 87.8681   1
  17  -1   3 932.812 88.5124   1
 -17   1  -3 756.181 83.7701   1
 -17  -1  -3 880.980 84.4241   1
  18   1   3 19.1378 43.0162   1
 -18  -1  -3-8.68429 37.3291   1
 -18   1  -3-17.7850 40.5426   1
 -19  -1  -3 35.6930 42.3653   1
  19  -1   3 18.6937 44.9391   1
  20  -1   3-46.8845 40.9450   1
  20   1   3-47.1800 43.6270   1
 -20   1  -3 17.6327 36.0925   1
  21  -1   3 178.395 48.4525   1
  21   1   3 274.973 56.3000   1
 -21  -1  -3 267.495 53.9738   1
 -21   1  -3 320.578 57.6030   1
  22  -1   3 56.7560 47.6830   1
  22   1   3 9.29504 35.3211   1
 -22  -1  -3 8.88761 38.2086   1
 -22   1  -3-8.90997 42.8246   1
  23   1   3 27.2959 42.0543   1
  23  -1   3 18.6557 32.4807   1
 -23   1  -3-26.2353 38.7470   1
 -23  -1  -3-26.1899 42.9902   1
  24  -1   3 36.4544 51.8223   1
  24   1   3-8.89159 39.9713   1
 -24  -1  -3-8.46767 37.5179   1
 -24   1  -3 8.47113 44.5960   1
  26   2  -3-9.47769 38.1104   1
 -26  -2   3-9.10503 40.3440   1
  25   2  -3-38.9152 46.7575   1
 -25  -2   3 8.98893 46.3286   1
 -25   2   3 54.7351 41.5945   1
  24   2  -3-9.71622 43.0507   1
  24  -2  -3-19.6819 42.3014   1
 -24  -2   3 9.10041 41.4912   1
 -24   2   3-9.22055 42.0390   1
  23   2  -3 28.4296 36.7478   1
  23  -2  -3 48.9565 40.7782   1
 -23  -2   3 37.3095 39.4900   1
 -23   2   3 9.20750 43.7183   1
  22   2  -3 1462.43 121.386   1
 -22  -2   3 1437.24 121.377   1
  21   2  -3 325.536 61.7440   1
  21  -2  -3 280.658 55.6187   1
 -21  -2   3 290.168 60.8568   1
 -21   2   3 305.352 54.2011   1
  20   2  -3-9.51819 44.0058   1
  20  -2  -3 54.4365 41.3772   1
 -20  -2   3 55.2671 44.2790   1
 -20   2   3-8.59179 38.0819   1
  19   2  -3 973.500 93.7241   1
  19  -2  -3 927.383 91.6449   1
 -19  -2   3 1001.26 94.3020   1
 -19   2   3 869.801 88.8749   1
  18  -2  -3 255.428 51.8400   1
 -18   2   3 219.930 52.7021   1
  17   2  -3 507.940 62.4187   1
  17  -2  -3 480.734 61.9788   1
 -17  -2   3 308.352 55.9380   1
 -17   2   3 414.694 57.0757   1
  16   2  -3 1345.89 109.316   1
  16  -2  -3 1225.65 103.109   1
 -16  -2   3 1253.77 103.155   1
 -16   2   3 1429.56 105.430   1
  15   2  -3 376.466 57.5892   1
  15  -2  -3 503.196 60.6605   1
 -15   2   3 433.270 54.7035   1
  14   2  -3 6402.81 330.671   1
 -14  -2   3 5288.84 317.772   1
  13  -2  -3 1484.37 108.939   1
 -13   2   3 1531.68 107.722   1
  12   2  -3 43917.8 2216.12   1
 -12  -2   3 44305.0 2212.95   1
  12  -2  -3 45789.4 2212.28   1
  11   2  -3 4106.74 239.869   1
  11  -2  -3 4247.96 238.379   1
 -11  -2   3 4314.05 240.010   1
 -11   2   3 4233.68 236.165   1
  10   2  -3 27214.8 1356.42   1
  10  -2  -3 27243.4 1353.56   1
 -10  -2   3 27274.4 1354.94   1
 -10   2   3 27045.8 1351.00   1
   9   2  -3 39596.5 1913.95   1
  -9   2   3 38683.7 1906.36   1
  -9  -2   3 39006.5 1912.04   1
   9  -2  -3 37698.2 1906.79   1
  -8  -2   3 67284.8 3352.32   1
   8   2  -3 69528.9 3354.64   1
  -7   2   3 9935.99 500.898   1
   7  -2  -3 9952.50 501.695   1
   6   2  -3 42838.7 2041.40   1
   6  -2  -3 41893.4 2034.97   1
  -6   2   3 38001.1 2034.19   1
  -6  -2   3 44931.6 2041.59   1
   5  -2  -3 33643.7 1635.62   1
  -5   2   3 33357.0 1634.70   1
  -5  -2   3 33609.0 1641.55   1
   5   2  -3 32744.4 1641.54   1
  -4  -2   3 13618.8 615.708   1
   4  -2  -3 14351.1 607.606   1
   4   2  -3 13368.1 615.791   1
   3  -2  -3 10330.7 506.956   1
   3   2  -3 10377.4 513.885   1
  -3   2   3 11114.7 506.800   1
   2   2  -3 62988.6 2915.15   1
   2  -2  -3 62208.8 2907.81   1
  -2   2   3 66145.2 2907.32   1
  -1  -2   3 17462.5 968.767   1
  -1   2   3 20431.5 964.050   1
   1  -2  -3 19524.1 964.222   1
   1   2  -3 20737.8 969.264   1
   0   2   3 123168. 5861.49   1
   0  -2  -3 121550. 5860.61   1
   0   2  -3 115322. 5863.65   1
   0  -2   3 119877. 5864.70   1
   1   2   3 25913.2 1401.20   1
   1  -2   3 29463.7 1404.70   1
  -1   2  -3 28427.7 1404.45   1
  -1  -2  -3 30356.5 1401.76   1
   2  -2   3 156162. 7516.66   1
  -2  -2  -3 155089. 7514.40   1
  -2   2  -3 147156. 7515.63   1
   2   2   3 157670. 7515.18   1
   4   2   3 5346.87 316.894   1
   4  -2   3 6581.71 321.533   1
  -4   2  -3 6120.49 317.603   1
  -4  -2  -3 6154.51 318.853   1
   5   2   3 51005.3 2601.84   1
   5  -2   3 54939.4 2602.22   1
  -5   2  -3 53162.8 2599.96   1
  -5  -2  -3 52350.9 2599.20   1
   6   2   3 33323.5 1508.58   1
   6  -2   3 29674.3 1503.64   1
  -6   2  -3 29287.8 1501.07   1
  -6  -2  -3 29253.5 1501.51   1
   7   2   3 3093.27 176.503   1
   7  -2   3 2545.59 168.443   1
  -7   2  -3 3050.84 171.955   1
  -7  -2  -3 2728.54 169.016   1
   8  -2   3 11588.3 605.666   1
  -8   2  -3 10294.8 601.760   1
  -8  -2  -3 11819.0 603.493   1
  -9   2  -3 3918.63 242.829   1
   9  -2   3 4745.84 252.080   1
  10   2   3 18999.1 995.923   1
  10  -2   3 18607.7 993.174   1
 -10   2  -3 21251.2 995.365   1
 -10  -2  -3 19399.8 992.233   1
  11   2   3 10166.6 561.728   1
  11  -2   3 9834.86 560.094   1
 -11   2  -3 11428.6 562.812   1
 -11  -2  -3 11086.3 562.632   1
  12   2   3 1366.89 108.798   1
  12  -2   3 1327.70 107.292   1
 -12   2  -3 1474.05 109.813   1
 -12  -2  -3 1272.02 105.897   1
  13   2   3 1538.31 113.968   1
  13  -2   3 1424.83 112.880   1
 -13  -2  -3 1464.64 112.104   1
 -15  -2  -3 2847.25 186.955   1
 -15   2  -3 2647.96 180.877   1
  15  -2   3 2839.32 185.426   1
  15   2   3 2895.34 188.977   1
  16   2   3 622.173 74.8410   1
  16  -2   3 593.778 69.1740   1
 -16   2  -3 574.456 68.0722   1
 -16  -2  -3 401.736 66.1615   1
  17   2   3 259.727 53.6255   1
 -17   2  -3 122.023 46.4237   1
 -17  -2  -3 220.320 53.5452   1
  18   2   3 83.4075 45.2076   1
  18  -2   3 18.7097 40.9635   1
 -18   2  -3 98.2304 44.6144   1
 -18  -2  -3 63.8187 40.5250   1
  19   2   3 9.41003 39.8113   1
  19  -2   3 9.55253 31.6396   1
 -19   2  -3-8.98669 38.6286   1
 -19  -2  -3-18.1402 31.5833   1
 -20   2  -3 296.176 52.9970   1
  20  -2   3 498.224 65.3145   1
  21   2   3 37.8332 33.1564   1
  21  -2   3 57.1593 36.3959   1
 -21   2  -3 124.604 42.9436   1
 -21  -2  -3 97.7909 41.8173   1
 -22   2  -3-8.77252 41.0911   1
  22  -2   3 9.40045 37.1161   1
 -23  -2  -3 25.9886 44.6449   1
 -23   2  -3-51.7666 46.8182   1
  23   2   3 36.8316 43.6943   1
  23  -2   3-9.20396 44.2319   1
 -24   2  -3 135.324 48.8661   1
 -24  -2  -3 85.2520 52.5481   1
  24   2   3 141.510 50.1771   1
  24  -2   3 109.183 50.1915   1
  26   3  -3 19.0589 42.8671   1
 -26  -3   3 44.1844 45.0712   1
  25   3  -3 47.2484 49.2514   1
 -25  -3   3 18.5176 43.9638   1
  24   3  -3 105.330 48.3922   1
  24  -3  -3 49.1726 41.0819   1
 -24   3   3 63.8854 41.7580   1
 -24  -3   3 75.3624 51.7379   1
  23   3  -3 568.486 76.1030   1
  23  -3  -3 474.306 69.7487   1
 -23   3   3 623.823 76.4423   1
 -23  -3   3 500.290 74.9409   1
  22   3  -3 638.509 78.9682   1
 -22  -3   3 551.804 75.0976   1
 -21   3   3 466.970 66.3147   1
  21  -3  -3 531.976 69.3414   1
  20   3  -3 605.396 76.0670   1
  20  -3  -3 762.228 80.4540   1
 -20   3   3 626.306 75.0232   1
 -20  -3   3 727.247 79.0641   1
  19   3  -3 462.242 67.1940   1
  19  -3  -3 632.530 73.6867   1
 -19   3   3 650.320 70.9909   1
 -19  -3   3 482.405 66.0122   1
  18   3  -3-18.6106 40.7246   1
  18  -3  -3 78.4375 39.2889   1
 -18   3   3 73.6647 39.9323   1
 -18  -3   3 91.3791 39.0227   1
  17   3  -3 7376.40 385.977   1
  17  -3  -3 6507.26 375.900   1
 -17   3   3 6660.11 375.124   1
 -17  -3   3 6598.30 373.622   1
  16   3  -3 606.025 72.5848   1
 -16   3   3 598.623 65.1264   1
  16  -3  -3 557.681 65.6167   1
  15   3  -3 2487.88 161.021   1
  15  -3  -3 2250.54 151.380   1
 -15   3   3 2277.53 150.286   1
 -15  -3   3 2136.51 150.293   1
  14   3  -3 10217.3 528.585   1
 -14  -3   3 9610.54 522.595   1
  13   3  -3 12939.8 717.462   1
  13  -3  -3 14048.5 715.423   1
 -13   3   3 14372.9 714.436   1
 -13  -3   3 14137.7 717.466   1
  12   3  -3 19938.5 1015.42   1
  12  -3  -3 19814.1 1010.06   1
 -12   3   3 20647.7 1010.42   1
 -12  -3   3 19662.1 1012.64   1
  11   3  -3 7693.35 411.536   1
 -11  -3   3 7758.73 409.573   1
  11  -3  -3 7696.24 405.860   1
 -11   3   3 7558.21 403.458   1
  10   3  -3 2214.47 142.974   1
 -10  -3   3 2068.61 139.594   1
  10  -3  -3 2377.91 139.994   1
 -10   3   3 2416.83 138.684   1
   9   3  -3 366.337 45.0683   1
  -9  -3   3 506.490 50.7453   1
   9  -3  -3 526.697 45.5506   1
  -9   3   3 418.788 43.0362   1
  -8  -3   3 14777.1 761.994   1
   8   3  -3 15359.1 763.096   1
   7   3  -3 49285.0 2382.33   1
  -7   3   3 49944.4 2374.71   1
   7  -3  -3 45810.3 2373.31   1
  -7  -3   3 49140.0 2381.67   1
   6   3  -3 23478.7 1169.19   1
   6  -3  -3 21708.7 1161.96   1
  -6   3   3 25105.0 1162.06   1
  -6  -3   3 23922.0 1169.61   1
  -5   3   3 7071.58 361.755   1
   5  -3  -3 7272.09 363.363   1
  -4   3   3 19880.1 930.131   1
   4  -3  -3 19262.4 930.849   1
  -4  -3   3 17296.1 936.889   1
   4   3  -3 18253.3 937.008   1
   3  -3  -3 78868.2 3670.28   1
   3   3  -3 78750.3 3677.14   1
  -3  -3   3 72957.6 3677.98   1
  -3   3   3 71030.1 3668.97   1
  -2  -3   3 5742.06 289.077   1
  -2   3   3 5678.81 281.867   1
   2  -3  -3 5358.54 281.808   1
   2   3  -3 5509.13 287.792   1
  -1  -3   3 699.866 51.8619   1
   1   3  -3 676.811 50.3574   1
   1  -3  -3 730.378 46.6691   1
  -1   3   3 599.675 45.6899   1
   0  -3   3 127279. 6375.76   1
   0   3   3 126844. 6371.36   1
   0  -3  -3 132028. 6371.61   1
   0   3  -3 136761. 6375.00   1
   1   3   3 43779.9 2047.78   1
  -1  -3  -3 41775.4 2046.32   1
  -1   3  -3 40607.6 2048.21   1
   1  -3   3 40421.7 2049.88   1
  -2  -3  -3 109320. 5441.75   1
   2   3   3 113640. 5443.33   1
   3   3   3 4845.64 265.149   1
   3  -3   3 4726.28 264.037   1
  -3   3  -3 5027.28 263.500   1
  -3  -3  -3 5058.79 265.038   1
   4  -3   3 3676.35 195.384   1
  -4   3  -3 3303.43 192.161   1
   4   3   3 3384.57 193.876   1
  -4  -3  -3 3341.52 193.367   1
  -5  -3  -3 6546.37 352.892   1
   5  -3   3 6875.48 355.192   1
   5   3   3 6305.25 352.262   1
  -5   3  -3 6782.72 352.029   1
  -6  -3  -3 33731.7 1539.67   1
   6   3   3 32089.0 1538.69   1
  -6   3  -3 34145.5 1538.56   1
  -7  -3  -3 35342.9 1754.33   1
   7  -3   3 34329.4 1754.60   1
   7   3   3 37423.3 1758.09   1
  -7   3  -3 34398.1 1751.69   1
  -8  -3  -3 23743.6 1173.48   1
   8  -3   3 24454.9 1175.57   1
   8   3   3 25896.4 1179.90   1
 -10  -3  -3 13388.2 724.516   1
  10  -3   3 12842.5 724.837   1
  10   3   3 15227.5 733.717   1
 -10   3  -3 15040.5 728.345   1
 -11  -3  -3 2663.09 171.383   1
  11  -3   3 2644.44 173.936   1
  11   3   3 2701.46 175.411   1
 -11   3  -3 2712.83 172.133   1
 -12  -3  -3 5500.13 319.636   1
  12  -3   3 5784.13 325.036   1
  12   3   3 5985.31 333.879   1
 -12   3  -3 5556.06 320.447   1
 -13  -3  -3 194.330 45.5504   1
  13  -3   3 169.248 43.9223   1
  13   3   3 182.281 43.0360   1
 -13   3  -3 134.564 42.4851   1
 -14  -3  -3 3533.32 212.874   1
  14   3   3 3119.07 210.125   1
 -15  -3  -3 3240.71 194.572   1
  15  -3   3 3011.66 194.328   1
  15   3   3 2710.46 189.715   1
 -15   3  -3 2744.69 189.547   1
 -16  -3  -3 1833.10 141.357   1
  16  -3   3 2067.69 145.381   1
  16   3   3 2054.44 146.770   1
 -16   3  -3 1741.02 136.815   1
  17  -3   3 37.3841 38.2650   1
 -17  -3  -3 9.26095 35.2084   1
 -17   3  -3 34.7060 34.9100   1
 -18  -3  -3 83.9573 41.3891   1
  18  -3   3 9.43034 36.6026   1
  18   3   3 9.52989 36.2719   1
 -18   3  -3 79.0951 43.8437   1
 -19  -3  -3 373.767 62.7691   1
  19  -3   3 320.840 62.1271   1
  19   3   3 216.993 54.6311   1
 -19   3  -3 282.690 58.7677   1
 -20  -3  -3 9.16732 31.1553   1
  20  -3   3 9.44623 40.6060   1
  20   3   3-9.31106 37.4403   1
 -20   3  -3 35.3225 40.8177   1
  21  -3   3-9.50776 40.8830   1
  21   3   3 37.3524 45.4475   1
 -21   3  -3 44.1408 40.8189   1
 -22  -3  -3-17.1806 40.2401   1
  22  -3   3 9.45858 45.4578   1
  22   3   3-9.44745 42.4722   1
 -22   3  -3 52.6310 46.1810   1
 -23  -3  -3 17.3796 35.5665   1
  23  -3   3 18.5626 43.4809   1
  23   3   3 9.09652 39.7141   1
 -23   3  -3 17.3733 37.9254   1
  24  -3   3 63.5681 40.4726   1
  24   3   3 151.287 50.3396   1
 -24   3  -3 110.672 45.0303   1
 -24  -3  -3 33.9602 43.4963   1
 -26  -4   3 63.4071 45.3871   1
  26   4  -3 137.806 47.5876   1
 -24  -4   3 142.036 59.1325   1
  24   4  -3 97.3891 51.5429   1
 -24   4   3 92.4461 47.9366   1
  23  -4  -3 29.3890 40.7739   1
 -23   4   3-9.16597 39.4016   1
 -22  -4   3 323.156 59.6718   1
  22  -4  -3 387.674 62.8160   1
  22   4  -3 397.167 61.4791   1
 -22   4   3 353.190 61.3916   1
 -21  -4   3 127.927 49.4973   1
  21  -4  -3 171.676 47.9367   1
  21   4  -3 134.736 48.9136   1
 -21   4   3 88.8072 43.1389   1
 -20  -4   3 26.7432 45.9525   1
  20  -4  -3 56.0856 42.6291   1
  20   4  -3-38.6044 42.7730   1
 -20   4   3 34.5918 39.9839   1
 -19  -4   3 754.314 80.9415   1
  19  -4  -3 527.202 71.8143   1
 -19   4   3 637.960 74.5049   1
 -18  -4   3 524.431 67.5500   1
  18  -4  -3 559.226 67.4985   1
  18   4  -3 614.360 73.8827   1
 -18   4   3 582.983 67.1744   1
  17  -4  -3 41.9564 37.7379   1
 -17   4   3 7.77237 32.3664   1
 -16  -4   3 2176.00 158.446   1
 -16   4   3 2402.78 162.442   1
  16  -4  -3 2754.47 167.747   1
  16   4  -3 2476.63 168.316   1
  15  -4  -3 333.856 49.1046   1
 -15  -4   3 414.085 54.6792   1
 -15   4   3 358.460 50.4174   1
  14   4  -3 3230.10 203.650   1
 -14  -4   3 3363.49 204.296   1
  13   4  -3 13960.9 747.514   1
 -13  -4   3 14300.3 745.827   1
 -13   4   3 14890.2 741.761   1
  13  -4  -3 14600.3 744.562   1
 -12   4   3 15784.4 795.468   1
  12  -4  -3 15440.9 797.528   1
  11   4  -3 4169.70 244.379   1
 -11   4   3 4358.83 236.482   1
  11  -4  -3 4124.58 236.711   1
 -11  -4   3 4137.60 242.239   1
  10   4  -3 2036.15 126.233   1
 -10   4   3 1798.63 117.270   1
  10  -4  -3 1741.91 116.723   1
 -10  -4   3 1757.94 121.828   1
   9   4  -3 41287.0 2030.20   1
  -9   4   3 41914.9 2021.73   1
   9  -4  -3 39255.3 2021.76   1
  -9  -4   3 41683.9 2028.82   1
   8   4  -3 30044.0 1397.67   1
  -8   4   3 27131.0 1385.72   1
  -8  -4   3 27848.0 1394.03   1
   8  -4  -3 27539.7 1387.28   1
  -7  -4   3 43064.1 2082.52   1
   7   4  -3 41264.3 2082.35   1
   6  -4  -3 10025.5 521.078   1
  -6  -4   3 10622.2 530.615   1
  -6   4   3 9478.00 520.277   1
  -5  -4   3 86476.7 4628.09   1
   5   4  -3 96367.3 4627.75   1
  -5   4   3 94944.1 4618.65   1
   5  -4  -3 98789.8 4621.31   1
   4  -4  -3 2658.49 150.610   1
   4   4  -3 2480.93 154.222   1
  -4   4   3 2856.47 149.708   1
  -4  -4   3 2956.31 159.081   1
   3  -4  -3 42298.6 2117.23   1
  -3   4   3 44115.1 2117.78   1
  -2   4   3 21103.8 1018.82   1
   2  -4  -3 20104.0 1018.63   1
  -1   4   3 276.309 30.5382   1
   1  -4  -3 373.782 34.4874   1
   0   4   3 33686.3 1637.43   1
   0  -4  -3 32776.6 1635.75   1
   1  -4   3 264129. 12902.0   1
  -1   4  -3 265078. 12900.9   1
   2  -4   3 4.44419 23.1517   1
  -2   4  -3-8.30573 25.2451   1
  -2  -4  -3 11.9869 23.3213   1
   2   4   3 4.10279 20.9136   1
   3  -4   3 13499.1 679.546   1
  -3   4  -3 13262.7 675.169   1
  -3  -4  -3 13799.6 677.113   1
   3   4   3 12871.8 676.143   1
   4  -4   3 438.270 47.9326   1
  -4   4  -3 501.734 48.1559   1
  -4  -4  -3 445.592 47.5127   1
   4   4   3 417.256 48.1840   1
   5  -4   3 8278.94 438.873   1
  -5   4  -3 7981.74 436.113   1
  -5  -4  -3 8240.68 437.112   1
   5   4   3 8994.36 441.992   1
   6  -4   3 2049.30 130.815   1
   6   4   3 1879.75 130.569   1
  -6   4  -3 2032.83 128.724   1
  -6  -4  -3 1994.81 130.886   1
   7  -4   3 105862. 5240.39   1
   7   4   3 106547. 5241.59   1
  -7  -4  -3 108757. 5241.19   1
  -7   4  -3 106520. 5239.41   1
  -8   4  -3 397.133 49.6337   1
   8  -4   3 282.528 43.9669   1
  -9   4  -3 33703.9 1711.69   1
   9  -4   3 32789.9 1714.27   1
  -9  -4  -3 35598.1 1717.51   1
   9   4   3 35642.4 1720.19   1
 -10   4  -3 2918.95 181.161   1
  10  -4   3 2832.20 182.980   1
 -10  -4  -3 3029.01 182.668   1
  10   4   3 2785.00 183.613   1
 -11   4  -3 9244.91 485.330   1
  11  -4   3 9903.29 491.530   1
  11   4   3 9674.99 493.714   1
 -12   4  -3 266.649 51.5087   1
  12  -4   3 346.496 57.4927   1
 -12  -4  -3 359.781 52.4399   1
  12   4   3 290.686 55.3414   1
 -13   4  -3 165.957 38.9040   1
  13  -4   3 59.8983 36.6833   1
 -14   4  -3 1802.78 127.711   1
  14  -4   3 1544.93 126.214   1
 -14  -4  -3 1658.42 126.916   1
  14   4   3 1712.64 131.431   1
 -15   4  -3 4740.68 288.370   1
  15  -4   3 4760.48 291.747   1
 -15  -4  -3 5085.49 292.697   1
  15   4   3 5299.17 297.364   1
 -16   4  -3 34.2667 38.0559   1
  16  -4   3 92.6136 46.2287   1
 -16  -4  -3 44.3793 37.0429   1
  16   4   3 65.4033 36.9931   1
 -17   4  -3 1175.67 103.436   1
  17  -4   3 1184.65 106.768   1
 -17  -4  -3 1199.22 105.951   1
  17   4   3 1229.19 110.280   1
 -18   4  -3-8.83800 37.3909   1
  18  -4   3 9.48533 38.8135   1
 -18  -4  -3-27.6141 41.3785   1
  18   4   3 28.6446 43.5316   1
 -19   4  -3 89.1167 47.8961   1
  19  -4   3-28.5990 45.2515   1
 -19  -4  -3-9.34789 42.6338   1
  19   4   3 48.3253 40.2414   1
 -20  -4  -3 386.550 64.4768   1
  20   4   3 273.438 61.2153   1
  21  -4   3 104.575 47.8255   1
 -21   4  -3 222.392 54.4754   1
 -21  -4  -3 91.6034 42.2797   1
 -22  -4  -3 17.8646 43.4684   1
  22   4   3 18.1117 42.9815   1
 -23   4  -3 8.77507 45.7121   1
  23  -4   3-9.23214 43.2439   1
 -24   4  -3 60.2388 45.7924   1
  24  -4   3 27.0520 45.4699   1
 -24  -4  -3 41.2829 41.1619   1
  24   4   3-17.8347 42.3366   1
 -25  -5   3 214.043 54.7858   1
  25   5  -3 307.958 63.6776   1
 -24  -5   3-18.5911 39.3492   1
  24   5  -3-38.5532 44.5683   1
 -23   5   3 340.827 60.8699   1
  23  -5  -3 319.579 58.5376   1
 -23  -5   3 193.671 55.0090   1
  23   5  -3 242.544 56.7544   1
 -22   5   3 45.9073 43.6221   1
  22  -5  -3 57.9147 45.2642   1
 -22  -5   3 36.8008 43.1483   1
  22   5  -3 38.7265 44.1925   1
 -21   5   3 326.591 56.4724   1
  21  -5  -3 171.567 48.5382   1
 -21  -5   3 90.0584 43.3577   1
  21   5  -3 256.597 56.0105   1
 -20   5   3-8.87650 39.3345   1
  20  -5  -3-18.6533 41.3287   1
 -19   5   3 646.578 71.6668   1
  19   5  -3 600.186 73.4736   1
 -19  -5   3 518.074 68.3723   1
  19  -5  -3 499.564 70.0232   1
  18   5  -3 1973.68 143.360   1
 -18  -5   3 1785.75 135.942   1
  17  -5  -3 1970.80 138.871   1
 -17   5   3 1878.21 135.961   1
  17   5  -3 1752.61 137.407   1
  16  -5  -3-16.1956 33.1359   1
 -16   5   3 15.3575 33.0063   1
 -15  -5   3 6948.57 364.635   1
 -15   5   3 6838.76 358.767   1
  15  -5  -3 6118.47 357.980   1
  15   5  -3 5940.31 360.534   1
 -14  -5   3 4050.54 252.965   1
 -14   5   3 4125.93 247.850   1
  14   5  -3 3950.28 254.754   1
 -13  -5   3 3450.66 214.446   1
  13  -5  -3 3616.24 211.875   1
  13   5  -3 3667.89 219.798   1
 -13   5   3 3535.43 210.494   1
  12  -5  -3 1799.24 123.502   1
 -12   5   3 1756.09 120.126   1
  12   5  -3 1860.06 129.281   1
 -12  -5   3 1730.22 125.047   1
 -11   5   3 7921.81 422.376   1
  11  -5  -3 8047.54 425.027   1
  10  -5  -3 9188.47 471.210   1
 -10   5   3 8982.94 468.832   1
  10   5  -3 8757.12 477.066   1
 -10  -5   3 9046.60 477.722   1
   9  -5  -3 9063.14 458.924   1
  -9   5   3 8774.33 456.284   1
   9   5  -3 9216.87 468.094   1
  -9  -5   3 8194.15 463.097   1
   8  -5  -3 88969.4 4448.04   1
  -8   5   3 89681.4 4445.58   1
   8   5  -3 94313.2 4458.07   1
  -8  -5   3 91563.6 4455.46   1
   7  -5  -3 830.608 60.1216   1
   7   5  -3 594.992 61.6269   1
  -7   5   3 778.028 57.9719   1
  -7  -5   3 697.890 64.2634   1
  -6  -5   3 813.902 68.0754   1
   6   5  -3 892.105 70.7698   1
  -5  -5   3 1511.66 102.939   1
   5   5  -3 1550.44 102.618   1
   4  -5  -3 43252.9 2166.49   1
   4   5  -3 42634.5 2172.38   1
  -4  -5   3 46679.6 2176.23   1
  -4   5   3 44364.0 2167.20   1
   3  -5  -3 13552.8 652.604   1
   3   5  -3 13185.7 658.124   1
  -3  -5   3 12540.4 658.039   1
  -3   5   3 12583.7 651.267   1
  -2  -5   3 242036. 12079.0   1
  -2   5   3 248550. 12071.3   1
   2   5  -3 239735. 12078.3   1
   2  -5  -3 257310. 12072.6   1
  -1  -5   3 74455.0 3853.24   1
   1   5  -3 83167.7 3855.45   1
   0  -5   3 137504. 6734.41   1
   0   5  -3 138135. 6733.58   1
   1  -5   3 11694.5 581.591   1
  -1   5  -3 11367.0 578.343   1
  -1  -5  -3 10955.2 576.486   1
   1   5   3 11364.1 576.963   1
   2  -5   3 4342.02 239.144   1
  -2   5  -3 4237.55 237.432   1
  -2  -5  -3 4343.30 236.673   1
   2   5   3 4292.81 236.837   1
   3  -5   3 38665.7 2092.72   1
  -3   5  -3 43427.7 2092.87   1
  -3  -5  -3 44261.5 2093.20   1
   3   5   3 43183.3 2093.12   1
   4  -5   3 22.6950 25.2301   1
  -4   5  -3 52.0325 24.4667   1
   4   5   3 5.47730 21.7324   1
   5  -5   3 177.750 36.4370   1
  -5   5  -3 146.575 31.4613   1
  -5  -5  -3 153.614 32.5806   1
   5   5   3 232.863 39.4083   1
   6  -5   3 125863. 5749.75   1
  -6   5  -3 104259. 5742.70   1
  -6  -5  -3 119581. 5748.11   1
   6   5   3 122270. 5750.26   1
   7  -5   3 2203.84 146.295   1
   7   5   3 2325.77 150.438   1
  -7  -5  -3 2217.05 146.056   1
  -7   5  -3 2348.36 147.699   1
   8   5   3 25585.7 1209.28   1
  -8  -5  -3 22292.6 1205.30   1
   9  -5   3 1544.54 108.395   1
   9   5   3 1318.88 105.263   1
  -9   5  -3 1220.85 98.6766   1
  -9  -5  -3 1345.30 105.442   1
  10  -5   3 11435.5 633.271   1
  10   5   3 12921.4 640.124   1
 -10   5  -3 12180.0 634.002   1
 -10  -5  -3 12106.0 636.116   1
  11  -5   3 2190.86 146.525   1
  11   5   3 2126.22 149.499   1
 -11   5  -3 2129.20 145.670   1
 -11  -5  -3 1993.59 143.479   1
  12  -5   3 4425.60 263.376   1
  12   5   3 4482.45 267.866   1
 -12  -5  -3 4474.87 263.671   1
 -12   5  -3 4386.89 260.762   1
 -13   5  -3 81.5472 36.9129   1
  13  -5   3 25.7729 38.8611   1
 -13  -5  -3 132.281 40.9421   1
  13   5   3 111.398 38.8770   1
 -14   5  -3 284.440 50.4066   1
  14   5   3 75.5687 44.5199   1
  14  -5   3 212.304 48.3205   1
 -14  -5  -3 129.508 46.2789   1
  15  -5   3 1703.15 135.356   1
  15   5   3 1943.04 143.862   1
 -15   5  -3 2134.42 141.527   1
 -15  -5  -3 1612.14 129.872   1
  16   5   3 1578.18 131.423   1
 -16  -5  -3 1624.69 129.248   1
  16  -5   3 1967.95 139.010   1
  17   5   3 3093.64 203.322   1
 -17  -5  -3 3067.74 200.230   1
  18  -5   3 1466.01 121.910   1
  18   5   3 1300.46 122.348   1
 -18  -5  -3 1781.72 129.436   1
 -18   5  -3 1419.71 120.355   1
 -19   5  -3 63.3357 43.5509   1
  19  -5   3 37.9910 39.6042   1
 -20   5  -3 630.484 75.4057   1
  20  -5   3 416.146 65.9239   1
 -20  -5  -3 510.898 69.0103   1
  20   5   3 517.882 69.0619   1
 -21   5  -3 89.2640 48.1848   1
  21  -5   3 131.244 51.0812   1
 -21  -5  -3 83.0383 44.0268   1
  21   5   3 84.6759 46.0101   1
 -22   5  -3 52.8910 46.8991   1
  22  -5   3-9.27991 45.7099   1
  22   5   3 18.2569 42.2045   1
 -23   5  -3 122.260 52.1791   1
  23  -5   3 110.640 48.9143   1
 -23  -5  -3 156.680 50.7342   1
  23   5   3 105.950 48.7558   1
 -24   5  -3-8.53542 47.6663   1
  24  -5   3 37.0518 37.2525   1
 -26  -6   3 54.1719 50.0050   1
  26   6  -3 46.6520 48.6667   1
 -25  -6   3 18.2439 49.5005   1
  25   6  -3-28.0021 50.1524   1
 -23   6   3 46.8425 44.4910   1
 -23  -6   3-18.3111 47.2168   1
  23   6  -3 86.6255 48.5451   1
 -22   6   3 351.225 64.4558   1
  22  -6  -3 306.022 63.9058   1
 -21   6   3 45.5340 45.9285   1
  21  -6  -3 9.77418 39.3319   1
 -21  -6   3 35.5519 42.2059   1
  21   6  -3 40.1742 42.5209   1
 -20   6   3 596.844 72.4189   1
  20  -6  -3 598.600 74.4071   1
 -20  -6   3 562.922 74.5642   1
  20   6  -3 565.377 77.3251   1
 -19   6   3 191.118 49.7942   1
  19  -6  -3 244.819 51.9014   1
 -19  -6   3 140.679 45.2427   1
  19   6  -3 175.727 52.7200   1
 -18   6   3 446.530 61.8908   1
  18  -6  -3 356.279 59.4916   1
 -18  -6   3 553.678 69.1982   1
  18   6  -3 582.713 70.1775   1
 -17  -6   3 1628.49 128.376   1
 -17   6   3 1678.08 124.963   1
  17  -6  -3 1715.62 128.799   1
  17   6  -3 1581.93 126.942   1
 -16   6   3 5852.97 344.562   1
  16  -6  -3 6766.13 353.894   1
 -16  -6   3 6013.80 349.538   1
 -15  -6   3 2195.87 150.606   1
 -15   6   3 2206.49 146.553   1
  15  -6  -3 1916.51 144.743   1
  15   6  -3 2239.26 153.910   1
 -14  -6   3 7040.92 387.732   1
  14  -6  -3 7515.92 387.632   1
  14   6  -3 6752.32 388.670   1
 -14   6   3 6676.40 380.662   1
  13   6  -3 239.453 50.5748   1
 -13  -6   3 209.202 44.9851   1
  12  -6  -3 26.6930 28.7878   1
 -12   6   3 63.2158 28.5224   1
  12   6  -3 70.6828 33.3159   1
 -12  -6   3 37.3313 32.1855   1
  11  -6  -3 192.462 38.9320   1
 -11   6   3 229.821 36.9717   1
  11   6  -3 170.770 41.3908   1
 -11  -6   3 173.185 41.3932   1
  10  -6  -3 18070.3 953.647   1
 -10   6   3 19467.3 952.624   1
  10   6  -3 18475.0 961.842   1
 -10  -6   3 19496.9 961.284   1
   9  -6  -3 14313.3 747.745   1
  -9   6   3 14315.9 744.905   1
   9   6  -3 15570.8 758.402   1
  -9  -6   3 14777.2 754.733   1
  -8  -6   3 44.3326 33.0177   1
   8   6  -3-12.8890 29.8154   1
   8  -6  -3 42.1707 24.3994   1
   7   6  -3 17259.4 855.294   1
  -7  -6   3 15631.6 853.887   1
  -7   6   3 16993.5 843.387   1
   7  -6  -3 17018.6 846.274   1
   6  -6  -3 1803.22 118.922   1
   6   6  -3 2026.45 126.690   1
  -6   6   3 1826.77 117.316   1
  -6  -6   3 1981.58 126.240   1
   5  -6  -3 27878.1 1411.46   1
   5   6  -3 28666.8 1418.15   1
  -5   6   3 27614.7 1411.35   1
  -5  -6   3 30160.5 1420.06   1
   4  -6  -3 5269.61 289.531   1
   4   6  -3 5666.53 296.170   1
  -4   6   3 5279.29 289.901   1
  -4  -6   3 5640.02 297.937   1
   3   6  -3 50747.0 2382.85   1
  -3   6   3 47685.0 2375.96   1
  -3  -6   3 47567.5 2383.15   1
   3  -6  -3 47594.5 2375.94   1
  -2  -6   3 15654.6 763.382   1
  -2   6   3 14619.5 755.946   1
   2   6  -3 16586.4 763.811   1
   2  -6  -3 13714.5 756.343   1
  -1  -6   3 37898.0 1894.15   1
  -1   6   3 38000.1 1887.81   1
   1   6  -3 40000.2 1895.93   1
   1  -6  -3 37488.8 1888.88   1
   0  -6   3 147308. 7247.92   1
   0   6   3 157568. 7245.19   1
   0   6  -3 137514. 7245.39   1
   0  -6  -3 150513. 7243.91   1
   1  -6   3 100738. 5007.06   1
  -1   6  -3 110205. 5008.72   1
   1   6   3 94028.3 5005.01   1
  -1  -6  -3 104664. 5004.85   1
  -2   6  -3 136.006 31.4272   1
   2  -6   3 68.3321 32.4596   1
   2   6   3 68.0057 26.2209   1
  -2  -6  -3 128.716 29.1620   1
   3   6   3 1531.37 100.259   1
  -3  -6  -3 1273.85 96.5332   1
  -3   6  -3 1481.75 99.8729   1
   3  -6   3 1247.64 97.6150   1
   4   6   3 5454.97 287.234   1
  -4  -6  -3 5189.86 284.703   1
  -4   6  -3 4808.66 281.921   1
   4  -6   3 5116.34 285.858   1
   5   6   3 387.215 48.6692   1
  -5  -6  -3 439.118 50.7237   1
  -5   6  -3 294.600 44.8272   1
   5  -6   3 314.883 47.4684   1
   6   6   3 2074.17 145.302   1
  -6  -6  -3 2152.80 143.937   1
  -6   6  -3 2409.65 145.800   1
   6  -6   3 2247.03 146.465   1
  -7  -6  -3 38681.3 1973.97   1
   7   6   3 40889.7 1978.47   1
   8   6   3 1069.97 89.3877   1
   8  -6   3 1231.17 91.4762   1
  -8  -6  -3 1108.09 89.8337   1
   9  -6   3 11640.6 562.763   1
   9   6   3 10018.6 560.594   1
  -9  -6  -3 11584.5 562.525   1
  -9   6  -3 9240.86 553.987   1
  10  -6   3 8881.48 506.276   1
  10   6   3 9176.70 508.328   1
 -10  -6  -3 9842.94 509.213   1
 -10   6  -3 10135.1 511.016   1
  11  -6   3 1517.70 115.188   1
  11   6   3 1355.76 110.931   1
 -11   6  -3 1354.60 110.591   1
 -11  -6  -3 1417.67 111.329   1
 -12   6  -3 521.915 59.3589   1
  12  -6   3 362.025 57.0913   1
  13   6   3 543.646 67.5878   1
  13  -6   3 393.470 60.6821   1
 -13   6  -3 453.986 61.2758   1
 -13  -6  -3 384.736 55.0928   1
 -14   6  -3 2414.40 169.900   1
 -14  -6  -3 2486.54 172.954   1
  14   6   3 2848.87 182.892   1
  15   6   3 644.100 78.6312   1
  15  -6   3 715.150 76.5446   1
 -15  -6  -3 487.892 64.8923   1
 -16   6  -3 3514.01 221.104   1
  16  -6   3 3512.51 225.518   1
  17  -6   3 2490.05 175.974   1
 -17   6  -3 2657.09 175.621   1
 -17  -6  -3 2205.82 167.480   1
 -18  -6  -3 882.792 89.7804   1
  18   6   3 886.430 93.8304   1
 -18   6  -3 791.011 88.3197   1
  18  -6   3 918.083 93.6865   1
  19   6   3 685.665 81.8241   1
  19  -6   3 654.485 76.7535   1
 -19   6  -3 730.251 78.4206   1
 -19  -6  -3 498.487 73.1513   1
 -20  -6  -3 18.0504 41.1521   1
  20  -6   3 38.9546 45.0169   1
 -20   6  -3 8.99535 43.7712   1
  20   6   3-9.44629 44.2517   1
 -21  -6  -3 135.349 47.1783   1
  21  -6   3 220.665 57.4914   1
 -21   6  -3 196.868 52.8314   1
  21   6   3 122.588 43.7221   1
 -22  -6  -3 44.9121 35.6457   1
  22  -6   3 94.3427 48.7519   1
  22   6   3 82.9910 41.6070   1
 -22   6  -3 88.7867 46.3900   1
 -23  -6  -3 70.9080 49.0543   1
  23   6   3-8.78615 42.7748   1
 -26  -7   3 26.4201 48.7484   1
  26   7  -3 45.4677 45.3441   1
 -24  -7   3 17.9755 46.8449   1
  24   7  -3 47.3008 48.2451   1
 -23  -7   3 203.390 51.7426   1
  23   7  -3 217.187 51.8861   1
  22   7  -3 50.0842 42.3834   1
 -22  -7   3-8.86985 38.7229   1
 -22   7   3 9.37668 40.3100   1
  22  -7  -3 9.82446 34.2161   1
  21   7  -3 182.724 51.6769   1
 -21  -7   3 273.945 58.1884   1
  21  -7  -3 194.005 51.0996   1
  20   7  -3 583.582 75.9058   1
 -20  -7   3 525.954 73.4139   1
 -20   7   3 700.257 77.4882   1
  20  -7  -3 581.321 73.9025   1
  19   7  -3 888.217 88.9269   1
 -19  -7   3 790.745 84.2401   1
 -19   7   3 649.003 78.4472   1
  19  -7  -3 726.732 81.0849   1
  18   7  -3 1036.22 94.7961   1
  18  -7  -3 960.499 96.1810   1
 -18  -7   3 934.700 93.5317   1
 -18   7   3 1078.77 94.6374   1
  17  -7  -3 43.6855 34.6625   1
 -17   7   3 66.6874 37.6255   1
  17   7  -3 55.2311 42.6809   1
 -17  -7   3 114.949 44.1880   1
  16  -7  -3 67.0918 38.3946   1
 -16  -7   3 8.68412 39.7461   1
  16   7  -3 36.5690 38.8357   1
  15   7  -3 5908.63 337.540   1
  15  -7  -3 5788.56 331.951   1
 -15  -7   3 5876.04 334.485   1
 -15   7   3 5857.12 330.648   1
  14   7  -3 26.4976 36.7933   1
 -14   7   3 28.1632 30.3045   1
  14  -7  -3-16.0950 34.0823   1
 -14  -7   3 107.203 39.1627   1
  13   7  -3 2113.41 141.165   1
 -13   7   3 1893.66 126.950   1
 -13  -7   3 1531.34 129.713   1
  13  -7  -3 1747.88 128.768   1
 -12  -7   3 640.456 71.6589   1
  12   7  -3 548.908 67.5464   1
  11   7  -3 1460.82 111.540   1
 -11   7   3 1426.90 102.261   1
  11  -7  -3 1395.00 104.210   1
 -11  -7   3 1302.82 106.368   1
 -10   7   3 2720.21 170.957   1
  10  -7  -3 3245.30 178.816   1
 -10  -7   3 3056.54 181.588   1
   9   7  -3 5661.30 329.784   1
   9  -7  -3 6011.76 324.929   1
  -9  -7   3 6032.48 330.181   1
  -9   7   3 5990.47 322.919   1
  -8   7   3 10351.0 550.569   1
   8  -7  -3 11060.2 556.904   1
   7   7  -3 3135.46 175.821   1
  -7  -7   3 2854.91 171.441   1
  -6   7   3 20755.0 1027.03   1
   6   7  -3 20970.6 1034.71   1
  -6  -7   3 19561.5 1032.76   1
   6  -7  -3 20522.9 1027.99   1
  -5   7   3 29407.8 1456.95   1
   5   7  -3 29018.2 1461.59   1
  -5  -7   3 29470.4 1464.12   1
  -4   7   3 15217.8 806.743   1
   4   7  -3 17241.2 815.209   1
  -4  -7   3 16330.4 815.925   1
   4  -7  -3 15551.7 807.480   1
   3   7  -3 3534.06 207.506   1
  -3   7   3 3671.16 203.164   1
  -3  -7   3 3372.07 206.890   1
   3  -7  -3 3758.30 204.829   1
  -2   7   3 25689.1 1270.49   1
   2   7  -3 26795.4 1276.86   1
  -2  -7   3 25477.3 1277.21   1
   2  -7  -3 24205.2 1270.66   1
  -1   7   3 23689.8 1105.69   1
   1  -7  -3 22672.2 1105.96   1
  -1  -7   3 24121.4 1111.58   1
   0   7  -3 5888.57 303.947   1
   0   7   3 5957.27 301.219   1
   0  -7  -3 5178.13 298.927   1
   0  -7   3 5028.95 299.203   1
  -1   7  -3 21909.0 1022.28   1
   1   7   3 18942.7 1015.15   1
  -1  -7  -3 18391.7 1014.19   1
   1  -7   3 22428.4 1023.68   1
  -2   7  -3 7315.97 408.020   1
   2  -7   3 7899.23 410.922   1
   2   7   3 7755.48 408.887   1
  -2  -7  -3 7742.00 407.969   1
   3  -7   3 5103.27 291.650   1
  -3   7  -3 5592.72 290.468   1
   3   7   3 4809.33 287.052   1
  -3  -7  -3 5299.63 289.696   1
   4  -7   3 38290.0 1781.52   1
   4   7   3 36978.5 1779.46   1
  -4  -7  -3 34636.1 1777.02   1
  -4   7  -3 33553.5 1774.34   1
   5   7   3 245.591 41.1466   1
  -5  -7  -3 179.419 41.0903   1
  -5   7  -3 220.647 40.7911   1
   5  -7   3 208.684 43.2178   1
   6   7   3 10793.3 602.077   1
  -6  -7  -3 11692.9 604.373   1
  -6   7  -3 11997.5 603.056   1
   6  -7   3 11734.2 606.637   1
   7   7   3 14125.4 711.402   1
  -7  -7  -3 14408.4 708.967   1
  -7   7  -3 13171.3 704.187   1
   7  -7   3 13015.9 706.749   1
   8   7   3 559.870 60.9574   1
  -8  -7  -3 315.852 49.8573   1
  -8   7  -3 348.703 49.7532   1
   8  -7   3 566.912 62.5358   1
   9   7   3 1606.65 121.580   1
  -9  -7  -3 1604.70 120.626   1
  -9   7  -3 1541.78 117.221   1
   9  -7   3 1728.46 123.901   1
  10   7   3 16.9926 37.0940   1
  10  -7   3 90.2371 38.9345   1
 -10   7  -3 7.50967 29.6598   1
 -10  -7  -3-32.3085 38.3355   1
  11  -7   3 1141.23 100.201   1
  11   7   3 1094.57 101.110   1
 -11   7  -3 1452.26 105.383   1
 -11  -7  -3 1159.08 100.787   1
  12   7   3 1375.03 116.526   1
 -12  -7  -3 1496.64 118.934   1
  13   7   3 3760.66 229.073   1
 -13  -7  -3 3539.41 225.961   1
 -13   7  -3 3610.97 224.866   1
  14   7   3 3000.15 187.021   1
  14  -7   3 2403.02 176.835   1
 -14  -7  -3 2696.08 179.657   1
  15   7   3 517.520 70.0370   1
  15  -7   3 326.441 57.5237   1
 -15   7  -3 399.043 60.2014   1
 -15  -7  -3 517.310 65.2945   1
  16   7   3 490.045 67.8357   1
 -16  -7  -3 279.054 55.1532   1
  17   7   3 917.525 96.6861   1
  17  -7   3 747.116 88.3548   1
 -17   7  -3 1085.69 98.7694   1
 -17  -7  -3 835.163 87.6050   1
  18  -7   3 28.8980 43.3762   1
 -18   7  -3 73.4073 47.3564   1
 -19  -7  -3 62.7089 39.1581   1
  19   7   3 19.1435 36.4240   1
 -20  -7  -3 169.889 47.4280   1
  20  -7   3 277.991 58.8933   1
  20   7   3 272.367 53.1532   1
 -20   7  -3 237.034 56.5438   1
 -21  -7  -3 8.83473 41.3856   1
  21   7   3-27.7307 40.9585   1
  22   7   3 238.008 54.3143   1
 -22  -7  -3 271.825 54.6348   1
 -22   7  -3 222.288 51.0759   1
  22  -7   3 251.037 53.7492   1
 -23   7  -3 78.3376 44.4839   1
  23  -7   3 54.6444 37.4055   1
 -25  -8   3 17.3939 36.8840   1
  25   8  -3 91.3081 40.5374   1
 -24  -8   3 122.154 56.3324   1
  24   8  -3-9.62806 45.7808   1
 -23  -8   3 68.6415 45.7780   1
  23   8  -3 80.1890 50.0728   1
 -22  -8   3 27.2653 43.6796   1
  22   8  -3-9.98670 42.9298   1
  21   8  -3 59.7960 40.7991   1
 -21  -8   3 26.8489 36.6422   1
 -21   8   3-17.8808 39.6313   1
  21  -8  -3 30.2076 41.2211   1
  20   8  -3 543.790 71.5793   1
  20  -8  -3 466.175 67.2876   1
 -20  -8   3 502.594 68.2232   1
 -20   8   3 510.749 68.7563   1
  19  -8  -3-9.69310 44.8022   1
  19   8  -3-9.55464 41.0702   1
 -19  -8   3 9.26641 40.4488   1
 -19   8   3-8.71443 36.2692   1
  18  -8  -3 349.479 59.9939   1
  18   8  -3 216.462 51.5164   1
 -18   8   3 205.335 48.8672   1
  17  -8  -3 2082.73 153.915   1
 -17  -8   3 2013.92 151.455   1
 -17   8   3 2375.32 155.211   1
  16   8  -3 46.6635 34.1954   1
 -16   8   3 97.8685 37.8635   1
  16  -8  -3 70.9890 37.1023   1
 -16  -8   3 79.6911 33.1529   1
  15   8  -3 101.399 34.7912   1
 -15   8   3 94.9723 40.3018   1
 -15  -8   3 95.3069 34.0572   1
  14   8  -3 266.138 54.9158   1
 -14   8   3 275.039 49.3805   1
  14  -8  -3 228.989 49.2456   1
 -14  -8   3 228.043 50.3551   1
  13   8  -3 5099.39 289.142   1
 -13   8   3 5007.93 281.879   1
  13  -8  -3 4805.23 283.707   1
 -13  -8   3 4696.76 285.085   1
  12   8  -3 669.522 74.0681   1
 -12   8   3 876.184 75.8222   1
 -12  -8   3 786.093 77.0365   1
  12  -8  -3 839.346 77.5938   1
  11   8  -3 5733.96 327.451   1
 -11  -8   3 5796.34 328.653   1
  10  -8  -3 5394.32 299.964   1
 -10   8   3 5378.27 296.501   1
  10   8  -3 5098.14 302.618   1
 -10  -8   3 5480.69 306.572   1
   9  -8  -3 3047.90 186.316   1
  -9  -8   3 3069.17 190.648   1
  -9   8   3 3214.58 184.335   1
   9   8  -3 2783.99 187.268   1
  -8  -8   3 94.5143 30.6540   1
   8  -8  -3 57.4191 30.6699   1
   8   8  -3 148.391 37.2940   1
  -8   8   3 109.825 30.7953   1
  -7   8   3 23906.7 1190.41   1
   7   8  -3 22188.1 1195.00   1
  -7  -8   3 23213.2 1196.39   1
   7  -8  -3 25535.7 1194.63   1
   6  -8  -3 1821.72 121.741   1
  -5   8   3 10845.7 565.598   1
   5  -8  -3 10990.4 566.185   1
  -4   8   3 1994.19 135.244   1
   4   8  -3 2184.82 143.149   1
  -4  -8   3 2490.72 148.278   1
  -3   8   3 286.983 40.1538   1
   3   8  -3 354.024 44.9212   1
   3  -8  -3 306.952 41.2041   1
  -3  -8   3 335.077 45.4219   1
  -2   8   3 49.0202 25.6214   1
   2   8  -3 62.1938 32.8263   1
   2  -8  -3 39.4416 26.1494   1
  -2  -8   3 45.1506 32.9622   1
   1   8  -3 42378.6 2050.42   1
  -1   8   3 38674.1 2042.97   1
   1  -8  -3 42128.9 2047.92   1
  -1  -8   3 42736.4 2052.35   1
   0   8  -3 6696.60 354.436   1
   0   8   3 6373.41 349.081   1
   0  -8  -3 6648.04 351.152   1
   0  -8   3 6201.54 352.307   1
  -1   8  -3 4360.37 232.168   1
   1   8   3 3819.05 223.498   1
  -1  -8  -3 3500.76 221.142   1
   1  -8   3 3984.63 228.086   1
   2   8   3 5955.62 333.742   1
  -2  -8  -3 6472.20 335.662   1
  -2   8  -3 5822.63 333.548   1
   2  -8   3 6092.83 335.653   1
   3   8   3 5968.83 324.864   1
  -3  -8  -3 5734.81 323.472   1
  -4   8  -3 2480.65 156.338   1
   4  -8   3 2312.74 156.851   1
   5  -8   3 20890.7 1053.21   1
  -5   8  -3 20802.3 1049.78   1
   5   8   3 20388.8 1051.35   1
  -5  -8  -3 20860.0 1053.38   1
   6  -8   3 1567.68 119.020   1
  -6   8  -3 1575.91 117.023   1
   6   8   3 1712.47 121.440   1
  -6  -8  -3 1771.32 122.749   1
   7  -8   3 2208.76 151.874   1
  -7   8  -3 2339.81 152.735   1
   7   8   3 2262.20 152.591   1
  -7  -8  -3 2168.79 150.506   1
   8  -8   3 598.730 70.3026   1
  -8   8  -3 891.228 79.1760   1
   8   8   3 702.238 76.9723   1
  -8  -8  -3 815.381 78.3624   1
   9  -8   3 860.001 83.1680   1
  -9   8  -3 881.168 81.7201   1
   9   8   3 1020.60 89.4957   1
  -9  -8  -3 951.576 83.9799   1
  10  -8   3 51.3425 39.1595   1
 -10   8  -3 63.4193 39.6449   1
 -10  -8  -3 66.0129 35.6299   1
  10   8   3 96.9114 40.3091   1
 -11  -8  -3 85.2171 41.1512   1
  11   8   3 80.6186 37.4981   1
  12   8   3 832.854 93.6502   1
 -12  -8  -3 1132.67 98.1536   1
 -12   8  -3 1035.72 92.7546   1
  13   8   3 7740.45 415.999   1
 -13  -8  -3 7472.85 412.675   1
  13  -8   3 6941.55 411.854   1
  14  -8   3 112.436 45.1120   1
 -14   8  -3 75.5556 36.1896   1
 -14  -8  -3 36.3154 39.7245   1
  14   8   3-9.36035 40.9505   1
  15   8   3 68.2118 39.9280   1
 -15  -8  -3 35.3898 38.6750   1
 -15   8  -3 60.1486 38.1277   1
  15  -8   3-9.38768 40.4051   1
  16   8   3 414.936 66.8088   1
 -16  -8  -3 301.826 56.3081   1
 -16   8  -3 412.131 60.6566   1
  16  -8   3 432.445 64.2312   1
  17   8   3 331.403 60.1562   1
 -17  -8  -3 307.535 58.3642   1
 -17   8  -3 362.188 60.5454   1
  17  -8   3 271.278 60.6386   1
  18   8   3-39.3343 49.5654   1
 -18  -8  -3 8.76865 41.0742   1
 -18   8  -3 8.93528 44.0023   1
  18  -8   3-9.38612 39.7111   1
  19   8   3 285.331 59.2980   1
 -19  -8  -3 370.368 56.7178   1
 -19   8  -3 301.107 60.8719   1
  19  -8   3 215.584 55.7668   1
  20   8   3 46.9711 38.5837   1
 -20  -8  -3 35.1810 34.2386   1
 -20   8  -3 132.113 47.4391   1
  20  -8   3 84.8627 45.4357   1
  21   8   3 64.0154 41.2789   1
 -21  -8  -3 78.4111 42.5529   1
 -21   8  -3 113.293 51.8536   1
  21  -8   3 55.9791 46.6370   1
  22   8   3 142.866 45.9799   1
 -22  -8  -3 128.070 42.0509   1
 -23   8  -3 24.7629 42.5564   1
 -24  -9   3-8.12533 42.3274   1
  24   9  -3 9.91995 46.4657   1
 -23  -9   3-8.90515 35.1774   1
  23   9  -3-38.8753 38.3886   1
 -21  -9   3 35.5961 42.7957   1
  21   9  -3 29.3431 43.3655   1
 -20   9   3 36.9481 42.7168   1
  20  -9  -3 19.7690 41.1623   1
  19   9  -3 76.0039 45.4063   1
 -19   9   3 199.362 54.5311   1
  19  -9  -3 184.268 51.3207   1
 -19  -9   3 285.495 57.5627   1
  18   9  -3 95.3385 45.5760   1
 -18   9   3 62.0354 40.2189   1
  18  -9  -3 190.083 50.3372   1
 -18  -9   3 118.217 44.5871   1
  17   9  -3 324.387 58.4389   1
 -17   9   3 354.365 55.6681   1
 -17  -9   3 217.854 50.4009   1
  17  -9  -3 298.441 54.0465   1
 -16  -9   3 1819.45 140.078   1
  16   9  -3 2084.16 150.250   1
  15   9  -3 395.496 59.4807   1
 -15   9   3 452.947 61.3067   1
  15  -9  -3 284.577 55.6590   1
 -15  -9   3 318.994 56.2897   1
  14   9  -3 1893.70 138.865   1
 -14   9   3 1939.50 135.197   1
  14  -9  -3 1837.68 134.960   1
 -14  -9   3 1603.53 131.524   1
  13   9  -3 1428.83 112.485   1
 -13   9   3 1264.15 106.177   1
  13  -9  -3 1243.47 106.706   1
 -13  -9   3 1342.08 111.902   1
 -12   9   3 366.524 52.5914   1
  12  -9  -3 400.806 55.2814   1
  11   9  -3 308.882 57.7331   1
  11  -9  -3 390.504 54.8342   1
 -11   9   3 416.703 52.5543   1
  10   9  -3 7735.93 418.024   1
 -10  -9   3 7797.54 417.335   1
  10  -9  -3 7091.69 410.650   1
 -10   9   3 7702.59 409.577   1
  -9  -9   3 5169.35 288.103   1
   9   9  -3 4718.58 284.787   1
  -8   9   3-6.66241 27.3184   1
  -8  -9   3 7.76718 34.9602   1
   8  -9  -3 41.4631 26.8321   1
  -7   9   3 581.987 62.7620   1
   7   9  -3 635.071 68.2695   1
  -7  -9   3 674.400 70.1434   1
   7  -9  -3 603.624 62.7039   1
  -6   9   3 10760.6 547.885   1
   6   9  -3 10419.0 549.948   1
  -6  -9   3 10428.6 552.675   1
   6  -9  -3 10112.2 545.761   1
  -5   9   3 6487.45 337.695   1
   5   9  -3 5672.48 337.261   1
  -5  -9   3 6463.99 342.563   1
   5  -9  -3 5957.30 335.480   1
  -4   9   3 541.782 56.1931   1
   4  -9  -3 543.512 57.0116   1
  -4  -9   3 580.975 62.1759   1
  -3   9   3 462.864 49.3989   1
   3  -9  -3 404.590 49.7900   1
  -3  -9   3 429.428 55.9418   1
   2   9  -3 5416.43 305.289   1
  -2   9   3 5646.26 302.313   1
  -2  -9   3 5495.06 307.773   1
   2  -9  -3 5262.90 301.679   1
   1   9  -3-27.3071 27.4741   1
  -1   9   3 31.1535 23.2236   1
  -1  -9   3 21.0525 31.5681   1
   0   9  -3 305.658 47.7214   1
   0   9   3 489.096 54.3063   1
   0  -9  -3 459.262 54.0714   1
   0  -9   3 512.497 60.2131   1
  -1   9  -3 208.274 42.0965   1
   1   9   3 133.710 35.1556   1
  -1  -9  -3 194.578 40.1022   1
   1  -9   3 184.432 38.3294   1
  -2   9  -3 28.8838 33.8527   1
   2  -9   3 28.9497 32.5653   1
   3   9   3 4296.37 246.867   1
  -3  -9  -3 4738.42 251.382   1
  -3   9  -3 4333.20 247.047   1
   4   9   3 27649.8 1342.42   1
   4  -9   3 27084.2 1343.78   1
  -4  -9  -3 27308.3 1342.72   1
  -4   9  -3 24718.2 1338.88   1
   5  -9   3 3481.69 211.673   1
  -5   9  -3 3133.47 203.899   1
   5   9   3 3525.92 209.503   1
  -5  -9  -3 3394.81 207.654   1
   6  -9   3 3840.02 231.737   1
  -6   9  -3 3702.23 226.754   1
   6   9   3 3791.79 231.552   1
  -6  -9  -3 3936.78 231.674   1
   7  -9   3 48.6154 26.9348   1
  -7   9  -3 30.1590 32.4900   1
   7   9   3 48.9809 35.1649   1
  -7  -9  -3 63.9858 37.0391   1
   8  -9   3 689.575 72.6215   1
  -8   9  -3 486.802 65.6221   1
   8   9   3 472.943 66.0697   1
  -8  -9  -3 665.650 71.5529   1
  -9   9  -3 8.05903 32.4061   1
   9  -9   3 8.67197 37.2777   1
 -10  -9  -3 967.271 90.6610   1
  10   9   3 956.486 96.3490   1
 -11   9  -3 25.0128 29.7636   1
 -11  -9  -3 43.3318 32.9692   1
  11   9   3 36.8055 35.6909   1
  12  -9   3 374.213 61.7972   1
  12   9   3 371.171 63.9096   1
 -12  -9  -3 415.226 61.4874   1
  13  -9   3 121.233 44.1113   1
 -13   9  -3 112.774 42.6518   1
  13   9   3 121.236 45.7883   1
 -13  -9  -3 151.393 46.3042   1
  14  -9   3 634.797 78.6407   1
 -14   9  -3 605.749 75.3729   1
  14   9   3 824.864 84.8025   1
 -14  -9  -3 617.985 76.6131   1
  15  -9   3 105.719 48.1034   1
 -15   9  -3 79.5270 42.7083   1
 -15  -9  -3 73.6852 43.3826   1
  15   9   3 114.427 42.4934   1
  16   9   3 263.699 56.0659   1
 -16  -9  -3 133.311 41.2431   1
 -16   9  -3 115.468 49.7335   1
  16  -9   3 145.429 49.4692   1
  17   9   3 39.4665 45.0137   1
 -17  -9  -3 26.6922 39.4563   1
 -17   9  -3 8.92244 42.9110   1
  17  -9   3 68.1591 45.6389   1
  18   9   3 79.0035 45.9258   1
 -18  -9  -3 134.926 46.1302   1
 -18   9  -3 97.8788 47.6001   1
  18  -9   3 97.5501 47.7331   1
 -19   9  -3 8.86491 44.6917   1
  19  -9   3 29.1584 37.6698   1
 -20  -9  -3-17.0515 41.4824   1
  20   9   3 9.60090 46.1402   1
  21   9   3 18.1882 42.5974   1
 -21  -9  -3-8.55357 41.6171   1
 -21   9  -3 8.71223 43.4106   1
  21  -9   3-28.5089 45.6690   1
 -22   9  -3 8.55877 45.5240   1
  22  -9   3-9.33545 41.3624   1
 -24 -10   3-8.40597 45.1776   1
  24  10  -3-37.1903 45.2492   1
 -22 -10   3 17.2403 35.8966   1
  22  10  -3 38.2900 46.5902   1
 -21 -10   3 81.0821 41.1675   1
  21  10  -3 28.8471 39.4448   1
  20  10  -3 28.5363 40.2917   1
 -20 -10   3 73.2078 47.7115   1
 -20  10   3 18.7152 38.9960   1
 -18 -10   3 109.697 44.0923   1
 -18  10   3 182.593 52.5111   1
  18 -10  -3 224.962 51.5609   1
  17  10  -3 9.62893 40.7407   1
 -17 -10   3 9.10888 40.9514   1
 -17  10   3-8.95741 40.2706   1
  17 -10  -3 38.3368 43.6991   1
  16  10  -3 58.0803 36.1793   1
 -16 -10   3 90.1998 42.9247   1
 -16  10   3 43.5485 37.5774   1
  16 -10  -3 74.2964 40.0504   1
  15  10  -3 134.582 42.3608   1
 -15 -10   3 62.8059 35.2446   1
 -15  10   3 159.776 47.3130   1
  15 -10  -3 144.380 45.3360   1
  14  10  -3 700.815 77.8325   1
 -14 -10   3 726.895 78.3052   1
 -14  10   3 699.817 73.5437   1
  14 -10  -3 533.903 71.8585   1
  13  10  -3 126.542 46.3413   1
  13 -10  -3 85.8039 37.2170   1
 -13 -10   3 97.4590 42.8691   1
 -13  10   3 102.842 41.5108   1
  12 -10  -3 1007.33 95.2199   1
  12  10  -3 936.865 93.3626   1
 -12 -10   3 1015.97 94.2899   1
 -12  10   3 1219.95 96.8123   1
 -11 -10   3-8.62220 29.2998   1
  11  10  -3-26.3988 32.0671   1
 -11  10   3 23.2943 32.8505   1
  11 -10  -3 24.4147 34.4304   1
  10 -10  -3 2153.78 146.758   1
 -10  10   3 2101.44 145.170   1
  -9 -10   3 3017.88 202.390   1
   9 -10  -3 3149.23 200.247   1
   9  10  -3 3169.11 204.013   1
  -9  10   3 3569.29 203.394   1
  -8 -10   3 2229.92 151.588   1
   8  10  -3 2270.64 153.930   1
  -8  10   3 2126.34 147.298   1
   8 -10  -3 2169.61 146.831   1
  -7  10   3 8608.64 482.289   1
   7  10  -3 9747.99 489.745   1
  -7 -10   3 9308.19 487.874   1
   7 -10  -3 8619.42 480.644   1
   6  10  -3 9096.70 498.828   1
  -6 -10   3 9558.12 503.001   1
   5  10  -3 1140.12 93.2282   1
  -5 -10   3 970.289 91.5159   1
   4  10  -3 4380.11 258.520   1
  -4 -10   3 4567.65 262.486   1
   3  10  -3 24826.2 1266.29   1
  -3 -10   3 25430.9 1268.24   1
   2  10  -3 20135.3 975.060   1
  -2 -10   3 18089.4 974.099   1
   1  10  -3 9332.04 471.966   1
  -1  10   3 7903.52 462.118   1
  -1 -10   3 9255.48 472.758   1
   0  10  -3 1181.77 92.6045   1
   0  10   3 1095.85 90.5668   1
   0 -10  -3 923.142 87.7153   1
   0 -10   3 1237.94 98.7545   1
  -1  10  -3 841.252 76.7208   1
   1  10   3 766.377 74.8896   1
  -1 -10  -3 849.762 76.5433   1
   1 -10   3 756.014 76.9616   1
  -2  10  -3 11363.9 622.689   1
   2  10   3 12827.4 626.542   1
   2 -10   3 11453.0 622.411   1
  -2 -10  -3 11898.3 621.637   1
   3 -10   3 2418.73 162.597   1
  -3  10  -3 2529.07 164.548   1
  -3 -10  -3 2381.68 160.996   1
   3  10   3 2601.55 165.320   1
   4 -10   3 3466.50 229.284   1
   4  10   3 3706.45 230.034   1
  -4  10  -3 3761.87 231.243   1
  -5 -10  -3 628.263 69.9584   1
   5 -10   3 628.364 72.9928   1
  -5  10  -3 722.978 76.8775   1
   5  10   3 710.535 73.6638   1
   6 -10   3 1586.59 123.652   1
   6  10   3 1513.47 125.963   1
  -6 -10  -3 1888.68 129.491   1
   7 -10   3 1786.60 130.349   1
   7  10   3 1643.59 126.153   1
  -7 -10  -3 1840.79 129.390   1
  -7  10  -3 1528.30 121.483   1
  -8  10  -3 136.149 41.6407   1
   8 -10   3 94.9209 35.1316   1
   9 -10   3 2941.36 187.391   1
  -9 -10  -3 2895.70 186.566   1
   9  10   3 2607.17 185.948   1
  -9  10  -3 2866.56 183.385   1
  10 -10   3 126.132 47.3871   1
 -10 -10  -3 104.958 39.8595   1
  10  10   3 65.2072 35.9915   1
 -11 -10  -3 898.771 84.6925   1
  11  10   3 776.486 84.5276   1
  11 -10   3 656.930 81.9977   1
  12 -10   3-9.41708 34.3233   1
 -12 -10  -3 8.97497 32.7125   1
  12  10   3 37.7638 37.2816   1
 -12  10  -3 17.4944 29.7317   1
  13 -10   3 514.787 68.1553   1
 -13 -10  -3 406.342 57.9727   1
  13  10   3 322.539 56.5750   1
 -13  10  -3 459.584 67.0752   1
  14 -10   3 153.711 47.0395   1
 -14 -10  -3 245.008 45.0608   1
  14  10   3 150.766 43.3070   1
 -14  10  -3 169.017 43.6892   1
  15 -10   3 48.2206 45.7664   1
 -15 -10  -3 9.15468 37.4631   1
 -15  10  -3 8.94120 45.5778   1
  15  10   3-19.0279 42.1555   1
 -16  10  -3 35.9573 45.8409   1
  16 -10   3 19.3194 43.4449   1
 -17 -10  -3 52.7979 41.2244   1
  17  10   3-19.3695 33.7310   1
 -18  10  -3 134.791 49.3806   1
  18 -10   3 28.9104 41.5917   1
 -18 -10  -3 17.5629 39.6531   1
  18  10   3 137.596 55.0067   1
 -19  10  -3 26.7912 47.5007   1
  19 -10   3-9.57491 41.1568   1
  19  10   3 19.2269 40.0104   1
 -19 -10  -3-17.6344 34.1626   1
 -20  10  -3 44.1795 50.2891   1
 -21 -10  -3-8.29924 41.3720   1
  21  10   3-45.2990 45.1600   1
 -23 -11   3 25.1849 36.1589   1
  23  11  -3 74.6192 41.3914   1
 -22 -11   3 60.0855 42.7832   1
  22  11  -3-9.43902 35.1533   1
  21  11  -3-18.5988 38.7192   1
 -21 -11   3-27.1067 41.2093   1
  20  11  -3 27.9166 42.4268   1
 -20 -11   3-9.09967 36.5895   1
  19  11  -3 75.8538 44.5442   1
 -19  11   3 64.4270 42.1004   1
  17 -11  -3 9.61580 39.4079   1
  17  11  -3 9.68427 35.3583   1
 -17 -11   3 90.8424 36.5909   1
 -17  11   3 44.7088 41.3867   1
  16 -11  -3 295.266 57.9266   1
  16  11  -3 484.372 65.7673   1
 -16 -11   3 428.986 64.2004   1
 -16  11   3 368.506 61.9416   1
  15 -11  -3 9.41489 39.1842   1
  15  11  -3 19.0348 40.9100   1
 -15  11   3-43.0660 41.3932   1
 -15 -11   3 9.07808 41.3885   1
  14 -11  -3 82.7362 41.0043   1
 -14  11   3 109.849 43.8035   1
 -13 -11   3 1285.47 107.493   1
  13  11  -3 1074.81 103.590   1
 -13  11   3 1147.56 100.434   1
 -12 -11   3 89.9894 36.9988   1
  12  11  -3 64.0064 38.2254   1
  12 -11  -3 43.3661 40.2492   1
 -12  11   3 90.8928 39.3753   1
 -11 -11   3 1818.83 138.087   1
  11  11  -3 2060.85 141.950   1
 -11  11   3 1681.19 131.057   1
  11 -11  -3 1882.95 137.574   1
 -10  11   3 401.366 60.8645   1
  10  11  -3 515.340 68.9940   1
 -10 -11   3 612.802 70.0218   1
  10 -11  -3 446.279 64.7664   1
  -9 -11   3 4352.35 268.997   1
   9  11  -3 4682.70 272.794   1
  -9  11   3 5053.22 271.292   1
   9 -11  -3 4171.63 263.613   1
  -8  11   3 3486.21 215.683   1
   8 -11  -3 3511.32 214.161   1
  -7  11   3 4906.64 291.389   1
   7  11  -3 5391.81 298.790   1
  -7 -11   3 5200.63 297.707   1
   7 -11  -3 5052.53 293.294   1
  -6  11   3 1488.39 112.057   1
   6  11  -3 1340.43 115.026   1
  -6 -11   3 1627.84 119.285   1
   6 -11  -3 1449.34 111.724   1
  -5  11   3 4153.26 234.338   1
   5 -11  -3 3974.41 234.520   1
  -5 -11   3 4478.69 243.399   1
  -4  11   3 6316.57 347.759   1
  -4 -11   3 6409.61 353.179   1
   4 -11  -3 6981.88 353.140   1
   3  11  -3 563.390 68.9890   1
  -3  11   3 719.813 68.6082   1
  -3 -11   3 641.538 72.2141   1
   3 -11  -3 557.622 64.0270   1
  -2  11   3 15418.7 794.989   1
   2  11  -3 14121.1 796.634   1
   2 -11  -3 16128.5 800.261   1
  -2 -11   3 16334.3 802.370   1
   1  11  -3 1957.23 146.679   1
   1 -11  -3 2106.57 146.949   1
  -1 -11   3 2369.32 150.350   1
   0  11  -3-7.76848 32.8772   1
   0  11   3 45.3290 32.4849   1
   0 -11  -3 38.4640 32.5571   1
   0 -11   3-7.96253 43.2168   1
  -1  11  -3 221.799 51.0252   1
   1  11   3 193.261 43.1675   1
   1 -11   3 217.959 48.5928   1
  -2  11  -3 4078.72 250.753   1
   2  11   3 4484.51 256.457   1
  -2 -11  -3 4272.43 253.095   1
   2 -11   3 4156.16 251.872   1
   3  11   3 4603.21 269.202   1
  -3 -11  -3 4490.58 268.387   1
  -3  11  -3 4720.37 271.547   1
   3 -11   3 4446.90 268.325   1
   4  11   3 3578.68 211.319   1
  -4 -11  -3 3302.39 208.040   1
  -4  11  -3 3204.70 207.333   1
   4 -11   3 3214.02 208.532   1
   5  11   3 3988.87 233.045   1
  -5 -11  -3 3722.73 228.770   1
  -5  11  -3 4078.45 234.702   1
   5 -11   3 3277.40 226.067   1
  -6  11  -3 10117.6 539.593   1
   6 -11   3 10033.8 541.715   1
   7  11   3 326.026 53.4778   1
  -7 -11  -3 335.597 53.5511   1
   8 -11   3 108.326 43.5163   1
  -8  11  -3 91.3108 37.4718   1
   8  11   3 17.8767 34.1304   1
  -8 -11  -3 78.6361 38.2913   1
   9 -11   3 9.17088 35.5473   1
  -9  11  -3 50.3966 40.3784   1
  -9 -11  -3 52.6403 37.7251   1
   9  11   3-27.3464 38.5782   1
  10 -11   3 92.0752 41.0553   1
  10  11   3 94.3577 45.0123   1
 -10 -11  -3 98.0894 42.5653   1
  11 -11   3 120.515 40.6868   1
 -11  11  -3 69.1329 33.7491   1
  11  11   3 76.4876 44.9840   1
 -11 -11  -3 89.5088 38.1047   1
  12 -11   3-18.8253 37.1673   1
 -12  11  -3-17.5479 38.8774   1
 -12 -11  -3 27.0175 34.8965   1
  12  11   3-28.8013 34.9886   1
  13 -11   3 725.285 80.2293   1
 -13  11  -3 590.743 75.4906   1
 -13 -11  -3 729.645 79.7270   1
  13  11   3 660.112 77.0381   1
  14 -11   3 28.9901 42.9740   1
 -14  11  -3 90.3919 38.4196   1
  14  11   3 66.5656 38.4127   1
 -14 -11  -3 99.9504 39.8337   1
 -15  11  -3 45.5175 45.3887   1
  15 -11   3 19.5041 40.6190   1
 -16 -11  -3-9.17641 42.4158   1
  16  11   3 28.3245 44.8048   1
  17  11   3 306.967 58.6431   1
 -17 -11  -3 292.372 56.4736   1
 -17  11  -3 254.292 59.0253   1
  17 -11   3 302.947 60.1395   1
  18  11   3 66.6921 46.9180   1
 -18 -11  -3-17.2247 41.9038   1
 -18  11  -3 9.03583 46.0589   1
  18 -11   3-29.1832 45.5662   1
  19  11   3 9.55259 34.8194   1
 -19 -11  -3 25.7871 37.5284   1
 -19  11  -3 8.93382 41.8536   1
  19 -11   3 19.2774 38.7627   1
  20  11   3 82.9891 49.0961   1
  20 -11   3 85.6048 46.8914   1
 -20 -11  -3 42.1599 44.4445   1
 -20  11  -3-8.81625 42.9518   1
  22  12  -3-18.2675 46.0428   1
 -22 -12   3 42.8389 45.5779   1
  21  12  -3-9.13934 46.5992   1
 -21 -12   3-35.2120 43.3643   1
  20  12  -3 46.0540 43.1892   1
 -20 -12   3 35.5042 48.2060   1
  19  12  -3-56.7191 51.8210   1
 -19 -12   3-8.99294 41.5945   1
  18  12  -3 28.6978 42.3902   1
 -18  12   3 9.24194 39.7325   1
 -18 -12   3 9.06101 40.1534   1
  17  12  -3 144.626 46.2592   1
 -17 -12   3 136.300 45.7880   1
  16 -12  -3 958.942 97.5623   1
  16  12  -3 1148.65 101.981   1
 -16  12   3 1213.64 102.193   1
 -15 -12   3-36.4387 40.9574   1
  15  12  -3 38.0771 43.4053   1
  15 -12  -3 57.4396 41.7936   1
 -15  12   3 9.15853 38.7534   1
 -14 -12   3 1490.02 123.714   1
  14 -12  -3 1504.56 123.016   1
  14  12  -3 1797.80 130.025   1
 -14  12   3 1436.18 121.280   1
 -13 -12   3 356.814 59.0884   1
  13 -12  -3 377.433 61.4368   1
  13  12  -3 425.622 62.9071   1
 -13  12   3 482.452 64.6111   1
 -12 -12   3 538.702 70.5967   1
  12 -12  -3 666.395 75.5820   1
  12  12  -3 503.992 71.5649   1
 -12  12   3 616.984 70.7997   1
 -11 -12   3 2328.57 161.349   1
  11  12  -3 1995.55 155.759   1
 -11  12   3 2329.46 158.770   1
  11 -12  -3 2340.56 159.028   1
 -10  12   3 299.499 54.7534   1
  10  12  -3 400.975 63.0764   1
 -10 -12   3 333.598 58.5847   1
  10 -12  -3 480.819 63.2057   1
  -9  12   3 208.340 49.0697   1
   9  12  -3 322.592 59.6073   1
  -9 -12   3 203.161 46.3620   1
   9 -12  -3 193.586 47.4253   1
  -8  12   3-8.12248 34.9311   1
   8  12  -3 9.07284 40.2141   1
  -8 -12   3 8.80383 39.0226   1
   8 -12  -3 82.2750 40.0458   1
  -7  12   3 1434.27 113.353   1
   7  12  -3 1447.96 117.679   1
  -7 -12   3 1318.69 115.026   1
   7 -12  -3 1575.52 117.680   1
  -6  12   3 335.761 50.9434   1
   6  12  -3 290.848 55.7644   1
  -6 -12   3 310.299 56.5369   1
   6 -12  -3 321.105 51.1654   1
  -5  12   3 6985.22 392.791   1
   5 -12  -3 7347.41 396.468   1
  -4  12   3 1849.88 131.173   1
   4 -12  -3 1712.74 129.115   1
   3  12  -3 901.127 83.4764   1
  -3  12   3 979.345 84.1614   1
  -3 -12   3 792.948 82.8491   1
   3 -12  -3 819.919 81.9333   1
  -2  12   3 643.853 70.6369   1
   2  12  -3 817.736 76.5363   1
   2 -12  -3 678.178 73.9324   1
  -2 -12   3 710.913 73.5043   1
  -1  12   3 5109.31 309.555   1
   1  12  -3 5730.53 315.580   1
  -1 -12   3 5881.96 318.444   1
   1 -12  -3 5328.57 313.819   1
   0  12  -3 234.035 47.8099   1
   0  12   3 297.426 54.9135   1
   0 -12  -3 260.921 49.0554   1
   0 -12   3 317.719 52.9489   1
  -1  12  -3 3569.47 238.034   1
   1  12   3 4270.45 244.588   1
  -1 -12  -3 4163.84 243.554   1
   1 -12   3 4061.57 244.264   1
   2 -12   3 856.513 81.1323   1
   2  12   3 907.060 85.0092   1
  -2 -12  -3 797.224 81.7796   1
   3  12   3 5329.55 307.816   1
   5  12   3 1704.09 125.281   1
  -5 -12  -3 1643.24 124.460   1
  -5  12  -3 1614.30 126.006   1
   5 -12   3 1487.25 122.053   1
   6  12   3 976.715 93.6642   1
  -6 -12  -3 993.825 94.3442   1
  -6  12  -3 1143.76 97.1693   1
   6 -12   3 999.875 95.6075   1
   7  12   3 234.946 49.2869   1
  -7 -12  -3 241.085 51.4865   1
  -7  12  -3 198.830 45.8678   1
   8 -12   3 100.554 41.0880   1
  -8 -12  -3 134.699 40.9558   1
  -8  12  -3 96.0490 39.8566   1
   9  12   3 1437.67 114.851   1
   9 -12   3 1224.32 110.317   1
  -9  12  -3 1276.68 111.698   1
  -9 -12  -3 1336.20 112.653   1
 -10  12  -3 339.675 58.2095   1
  10 -12   3 283.925 61.6706   1
  11  12   3 19.2936 40.8230   1
 -11 -12  -3 18.1992 39.7306   1
  12 -12   3 38.4802 38.7115   1
 -12  12  -3 8.82706 36.1535   1
  12  12   3 9.61993 43.8862   1
 -12 -12  -3 72.5782 42.5237   1
  13 -12   3 307.491 60.2443   1
 -13  12  -3 408.696 61.6086   1
  13  12   3 537.712 69.6344   1
 -13 -12  -3 347.303 59.2642   1
  14 -12   3 86.2811 46.1221   1
 -14  12  -3 8.91484 42.3584   1
  14  12   3 9.54046 44.1489   1
 -14 -12  -3 81.8749 43.7720   1
  15  12   3 103.462 49.2914   1
 -15 -12  -3 117.158 48.7201   1
  16 -12   3 86.3362 48.4487   1
 -16  12  -3 53.5247 43.5122   1
  16  12   3 55.9884 39.5976   1
 -16 -12  -3 63.1514 41.8111   1
  17 -12   3 9.57693 43.0580   1
 -17  12  -3-35.7178 42.9189   1
 -17 -12  -3-17.8219 36.4705   1
  17  12   3-9.35674 40.2256   1
  18  12   3 56.0136 45.4457   1
 -18 -12  -3-8.50922 41.4273   1
 -18  12  -3 35.6193 39.4818   1
  18 -12   3 38.0759 42.2012   1
  19  12   3 46.7842 45.0472   1
  19 -12   3 65.9496 46.4730   1
 -19 -12  -3 16.7221 35.4755   1
 -19  12  -3 123.755 52.5292   1
  21  13  -3-35.4475 40.9597   1
 -21 -13   3 34.4436 43.4016   1
  19  13  -3-18.5708 48.9013   1
 -19 -13   3 71.0035 43.7276   1
  17  13  -3 211.323 54.3001   1
 -17 -13   3 333.069 56.7402   1
 -16 -13   3 980.477 98.6760   1
  16 -13  -3 1099.41 104.267   1
  16  13  -3 1340.37 111.582   1
 -16  13   3 1156.15 105.779   1
  15 -13  -3 517.428 70.5385   1
 -15  13   3 467.326 67.1369   1
 -14 -13   3 82.8369 47.4185   1
  14 -13  -3 191.767 49.3571   1
  14  13  -3 169.374 53.4711   1
 -14  13   3 121.985 49.3639   1
 -13 -13   3 294.288 55.8534   1
  13 -13  -3 150.566 49.4365   1
  13  13  -3 140.356 51.6735   1
 -13  13   3 196.717 49.2198   1
 -12 -13   3-18.4749 42.1149   1
  12  13  -3 18.8789 38.6260   1
 -12  13   3 9.24060 41.5401   1
  12 -13  -3-18.2568 37.9916   1
 -11  13   3 109.445 45.6403   1
  11  13  -3 74.2467 45.8978   1
 -11 -13   3 82.4021 41.9558   1
  11 -13  -3 81.4143 41.4580   1
 -10  13   3 131.018 45.4268   1
 -10 -13   3 137.709 48.2128   1
  10 -13  -3 133.330 46.2138   1
  10  13  -3 102.010 46.0739   1
   9  13  -3 274.600 54.7119   1
  -9 -13   3 288.916 56.5672   1
   8  13  -3 736.464 78.0947   1
  -8 -13   3 640.681 74.0279   1
  -7  13   3 3111.56 207.290   1
   7 -13  -3 3279.74 210.703   1
  -7 -13   3 3199.36 210.754   1
   6  13  -3 10215.4 537.927   1
  -6  13   3 9770.42 533.273   1
  -6 -13   3 10447.9 539.448   1
   6 -13  -3 9532.11 534.481   1
  -5  13   3 960.859 89.0571   1
   5  13  -3 949.251 90.0621   1
   5 -13  -3 936.781 88.1304   1
  -5 -13   3 932.481 88.5982   1
  -4  13   3 24.2954 33.2272   1
   4  13  -3 67.9894 40.4016   1
  -4 -13   3 61.4553 43.3011   1
   4 -13  -3 50.6593 35.2234   1
  -3  13   3 56.2689 38.2122   1
   3  13  -3 25.2970 26.5156   1
   3 -13  -3 92.7986 37.9919   1
  -3 -13   3 34.9379 29.0188   1
   2  13  -3 7308.41 384.637   1
   2 -13  -3 7347.21 386.373   1
  -2 -13   3 7207.76 385.952   1
   1  13  -3 716.524 78.0989   1
  -1  13   3 728.860 79.1116   1
  -1 -13   3 904.927 83.8726   1
   1 -13  -3 899.958 84.6397   1
   0  13  -3 4901.15 287.726   1
   0  13   3 5256.87 290.789   1
   0 -13   3 4987.32 291.088   1
   0 -13  -3 4573.70 286.033   1
  -1  13  -3 50.4981 41.9498   1
   1 -13   3 226.551 50.8392   1
  -2  13  -3-8.50131 33.5676   1
   2  13   3 26.9333 31.2632   1
  -2 -13  -3 17.3750 30.2526   1
   2 -13   3-17.7701 36.9801   1
  -3  13  -3 469.582 63.0439   1
   3  13   3 433.434 64.6886   1
  -3 -13  -3 495.881 67.7441   1
   3 -13   3 486.352 65.3649   1
   4  13   3 5437.59 310.204   1
  -4  13  -3 4797.39 304.196   1
  -4 -13  -3 5757.04 312.093   1
   4 -13   3 5223.24 307.927   1
  -5  13  -3 117.737 44.6666   1
   5  13   3 54.3180 39.5929   1
   5 -13   3-8.97949 37.4523   1
   6  13   3 422.204 64.8176   1
  -6 -13  -3 324.578 58.3913   1
  -6  13  -3 428.467 62.1422   1
  -7 -13  -3 9.13494 36.7628   1
   7  13   3 9.26538 36.6161   1
   7 -13   3 74.0632 38.5622   1
   8  13   3 3386.27 212.915   1
  -8 -13  -3 3223.97 209.881   1
  -8  13  -3 3136.23 209.753   1
   8 -13   3 3341.09 212.318   1
   9  13   3 300.750 56.1644   1
   9 -13   3 235.252 57.5785   1
  -9 -13  -3 201.039 48.6136   1
  -9  13  -3 260.961 59.2597   1
  10 -13   3 398.085 62.1621   1
  10  13   3 409.046 62.3686   1
 -10 -13  -3 446.618 64.6090   1
 -10  13  -3 262.393 55.0570   1
  11  13   3 1041.50 102.529   1
  11 -13   3 1113.68 103.985   1
 -11  13  -3 1221.72 107.104   1
 -11 -13  -3 1161.49 101.337   1
  12  13   3 19.4861 34.7252   1
 -12 -13  -3 18.1892 34.5534   1
  12 -13   3-9.69834 45.4281   1
 -12  13  -3-37.0267 45.5842   1
  13 -13   3 9.74257 42.5345   1
 -13  13  -3 44.7632 41.3873   1
  13  13   3-28.8634 38.6929   1
 -13 -13  -3 36.3270 33.8167   1
  14 -13   3 204.954 50.2725   1
 -14  13  -3 250.857 54.1708   1
  14  13   3 161.291 51.5188   1
 -14 -13  -3 235.414 55.5837   1
  15 -13   3 107.169 48.0895   1
 -15  13  -3 107.233 51.8164   1
  15  13   3 9.32368 45.4827   1
 -15 -13  -3 53.6052 47.1481   1
  16 -13   3 38.6621 38.8687   1
 -16  13  -3 8.86898 39.8750   1
  16  13   3 36.5209 43.3308   1
 -16 -13  -3-26.8343 44.5742   1
  17 -13   3 28.6321 39.0725   1
 -17  13  -3 43.9920 46.3344   1
 -17 -13  -3-17.6741 40.3075   1
  17  13   3 54.5015 45.8002   1
  18  13   3 282.927 62.1811   1
  18 -13   3 225.940 54.0974   1
 -18  13  -3 252.541 55.6497   1
 -18 -13  -3 286.967 57.7093   1
  20  14  -3 222.358 57.4982   1
 -20 -14   3 110.446 44.9641   1
 -19 -14   3-8.71045 41.8624   1
  18  14  -3 410.157 64.4290   1
 -18 -14   3 289.173 56.6923   1
  17  14  -3 9.44386 37.2883   1
 -17 -14   3-17.8230 37.0897   1
  16  14  -3 314.597 61.4407   1
 -16 -14   3 279.638 59.1225   1
 -15  14   3 506.799 70.9300   1
  15  14  -3 347.054 63.0881   1
 -15 -14   3 443.545 65.9610   1
  15 -14  -3 421.104 65.1535   1
  14  14  -3 65.6347 43.3955   1
 -14 -14   3 27.5309 38.8894   1
 -13  14   3 38.2589 43.0215   1
  13  14  -3 9.41950 33.6028   1
  13 -14  -3 76.6174 42.4582   1
 -13 -14   3 18.4197 34.3145   1
 -12  14   3 523.277 67.5587   1
  12  14  -3 304.424 60.1477   1
  12 -14  -3 547.632 68.1988   1
 -12 -14   3 352.294 62.8781   1
 -11  14   3 992.362 95.8294   1
  11  14  -3 981.692 97.2148   1
  11 -14  -3 1000.70 95.2775   1
 -11 -14   3 1089.00 101.264   1
 -10  14   3 2191.03 159.833   1
  10  14  -3 2370.97 164.614   1
 -10 -14   3 2339.33 164.226   1
  10 -14  -3 2239.36 160.400   1
   9 -14  -3 64.4748 39.6101   1
   9  14  -3 18.5847 36.7097   1
  -9  14   3-8.82370 34.2096   1
  -9 -14   3 36.7291 41.2959   1
   8 -14  -3-8.96944 36.7354   1
  -8  14   3 69.7416 38.0848   1
   7  14  -3 2325.00 157.930   1
  -7  14   3 2245.00 152.773   1
   7 -14  -3 2176.53 152.006   1
  -7 -14   3 1759.92 147.960   1
   6 -14  -3 149.860 47.5668   1
   6  14  -3 81.3973 41.4656   1
  -6  14   3 16.9829 40.5319   1
  -6 -14   3 118.336 43.9645   1
   5  14  -3 1862.45 136.490   1
  -5  14   3 1519.69 128.143   1
  -5 -14   3 1808.27 133.864   1
   5 -14  -3 1872.41 135.967   1
  -4  14   3 624.333 70.5068   1
   4  14  -3 490.686 65.1900   1
  -4 -14   3 460.464 60.6139   1
   4 -14  -3 492.606 67.7568   1
   3  14  -3 305.651 52.4238   1
  -3  14   3 247.484 50.0705   1
  -3 -14   3 315.766 54.9004   1
   3 -14  -3 272.312 53.9632   1
  -2  14   3 1236.16 101.023   1
   2  14  -3 1284.97 104.445   1
  -2 -14   3 1033.97 99.8034   1
   2 -14  -3 1119.60 102.513   1
   1  14  -3 8405.49 471.571   1
  -1  14   3 9112.96 475.080   1
  -1 -14   3 8792.71 475.282   1
   1 -14  -3 8352.69 472.566   1
   0 -14   3 292.300 55.3179   1
   0  14   3 255.148 50.7445   1
   0  14  -3 285.401 48.1907   1
   0 -14  -3 364.056 58.6374   1
   1 -14   3 26.8779 32.1738   1
   1  14   3 125.165 40.3831   1
  -1  14  -3 60.6821 40.7965   1
  -1 -14  -3 115.742 41.3393   1
   2 -14   3 350.733 55.4952   1
  -2 -14  -3 252.100 51.1711   1
   2  14   3 252.405 50.5945   1
  -2  14  -3 130.524 45.4026   1
  -3  14  -3 2549.48 166.175   1
   3  14   3 2059.49 160.626   1
  -3 -14  -3 2396.92 165.313   1
   3 -14   3 2559.08 169.508   1
  -4 -14  -3 9.07926 35.1916   1
   4  14   3 18.3718 39.4969   1
  -4  14  -3 71.7689 44.7113   1
   4 -14   3-9.12354 39.2290   1
  -5  14  -3 1882.45 134.634   1
  -5 -14  -3 1562.77 131.728   1
   5 -14   3 1774.32 136.645   1
   6  14   3 149.671 51.1071   1
   6 -14   3 120.122 38.2731   1
  -6 -14  -3 101.154 41.7622   1
   7  14   3 432.906 65.0220   1
   8 -14   3 83.9433 37.6204   1
   8  14   3 102.679 47.1429   1
  -8  14  -3 28.0474 33.4539   1
  -8 -14  -3 36.9859 37.9535   1
   9 -14   3 1885.88 139.551   1
   9  14   3 1766.22 136.762   1
  -9  14  -3 1771.14 138.687   1
  -9 -14  -3 1578.38 135.770   1
  10 -14   3 373.895 64.0751   1
  10  14   3 390.634 67.6994   1
 -10 -14  -3 430.049 64.4719   1
 -10  14  -3 315.568 62.6016   1
 -11  14  -3 110.049 47.5536   1
  11 -14   3 105.861 44.1896   1
  12  14   3 261.083 61.2784   1
 -12 -14  -3 226.737 52.8913   1
 -13  14  -3 366.236 66.9322   1
  13 -14   3 249.712 60.6427   1
  13  14   3 334.923 67.0717   1
 -13 -14  -3 386.724 63.2853   1
  14 -14   3-38.5711 43.9685   1
 -14  14  -3 9.19179 47.8881   1
 -15  14  -3 36.8161 42.8346   1
  15 -14   3 77.1074 45.4236   1
  15  14   3 129.338 43.5620   1
 -15 -14  -3 132.366 41.6360   1
  16 -14   3 67.0413 49.4004   1
 -16  14  -3 18.2778 46.1086   1
  17 -14   3 37.9140 41.3888   1
  17  14   3-8.88998 39.4043   1
 -17 -14  -3 42.8827 42.7488   1
  19  15  -3 35.4999 41.9148   1
 -19 -15   3 186.079 51.6940   1
  18  15  -3-9.06735 43.0273   1
 -18 -15   3 8.56522 41.1623   1
  17  15  -3 203.941 54.4288   1
 -17 -15   3 271.419 54.8756   1
  16  15  -3 130.397 44.9956   1
 -16 -15   3 70.9879 37.2146   1
 -14  15   3 19.3739 41.0170   1
 -14 -15   3 36.4563 38.5956   1
  14  15  -3 46.3723 46.7764   1
 -13  15   3-9.44115 41.8327   1
  13  15  -3-9.35759 39.5912   1
 -13 -15   3 45.7751 38.7342   1
  13 -15  -3-9.66966 38.8816   1
 -12  15   3 283.564 55.4844   1
 -12 -15   3 295.907 60.3800   1
  12 -15  -3 296.981 54.7563   1
  12  15  -3 256.041 58.3863   1
  11  15  -3 121.551 41.1246   1
 -11 -15   3 83.1483 41.8370   1
  10 -15  -3 353.262 60.9908   1
 -10  15   3 264.783 55.5520   1
  10  15  -3 329.138 60.9775   1
 -10 -15   3 344.873 58.7923   1
   9 -15  -3 2761.68 190.118   1
   9  15  -3 3056.67 195.256   1
  -9 -15   3 2819.12 191.501   1
  -9  15   3 2832.28 189.464   1
   8 -15  -3 18.5477 38.6066   1
   8  15  -3 46.7650 40.8355   1
  -8 -15   3 18.4275 37.0566   1
  -8  15   3-17.8787 38.4348   1
   7 -15  -3 449.086 63.4007   1
   7  15  -3 303.909 56.5194   1
  -7  15   3 308.915 55.9102   1
  -6  15   3 2075.73 152.840   1
   6  15  -3 2259.10 156.349   1
   6 -15  -3 2160.60 155.987   1
  -6 -15   3 2089.73 153.363   1
   5 -15  -3-9.14427 39.3102   1
   5  15  -3 18.2505 40.4355   1
  -5 -15   3 27.7215 39.0983   1
  -5  15   3 8.76983 39.4281   1
  -4  15   3 785.730 80.9769   1
   4 -15  -3 703.867 79.6115   1
  -3  15   3 150.219 44.9275   1
   3 -15  -3 219.894 50.9934   1
  -2  15   3 506.991 66.1336   1
   2 -15  -3 438.466 65.5329   1
  -1  15   3 90.2420 43.1578   1
   1 -15  -3 118.953 49.9429   1
  -1 -15   3 100.568 46.3932   1
   1  15  -3 131.535 46.4750   1
   0 -15   3 565.413 69.0445   1
   0  15  -3 495.744 67.3791   1
   0  15   3 691.289 75.8281   1
   0 -15  -3 641.507 73.4019   1
   1  15   3 18.5284 37.9093   1
  -1 -15  -3-9.17912 38.8347   1
  -2 -15  -3 1125.80 104.751   1
   2  15   3 1243.27 109.726   1
   3  15   3 18.5974 35.3285   1
  -3 -15  -3-18.3474 32.6954   1
  -4  15  -3 931.985 91.6953   1
   4 -15   3 1077.15 97.8647   1
  -5  15  -3 164.805 50.4428   1
   5 -15   3 130.810 48.9561   1
   5  15   3 84.6485 36.8181   1
  -5 -15  -3 83.5301 36.3416   1
   6 -15   3 241.600 54.6698   1
  -6  15  -3 265.917 53.0764   1
  -6 -15  -3 260.742 57.0203   1
   6  15   3 227.238 57.0322   1
  -7  15  -3 249.265 56.3036   1
   7  15   3 151.818 51.6626   1
   7 -15   3 169.197 52.6654   1
  -7 -15  -3 121.763 51.5086   1
  -8  15  -3 1470.39 122.630   1
  -8 -15  -3 1292.17 115.060   1
   8 -15   3 1620.54 125.789   1
  -9  15  -3 47.1843 44.9174   1
   9  15   3 47.2870 37.5047   1
  -9 -15  -3 46.2404 37.3490   1
   9 -15   3 142.165 42.1384   1
  10  15   3 47.3178 35.5525   1
  10 -15   3 56.6336 36.8838   1
 -11  15  -3 200.301 54.4707   1
  11  15   3 125.081 45.9359   1
 -11 -15  -3 36.4605 34.3050   1
  11 -15   3 95.8930 44.6087   1
 -12  15  -3 141.409 49.7184   1
  12  15   3 210.026 49.2759   1
 -12 -15  -3 135.244 43.4822   1
  12 -15   3 153.102 48.8499   1
 -13  15  -3 74.1119 50.2706   1
  13  15   3-18.8795 44.7945   1
  13 -15   3-9.57436 41.7925   1
 -13 -15  -3-35.5283 36.9663   1
  14  15   3 194.396 52.2546   1
 -14 -15  -3 97.1086 47.5785   1
  14 -15   3 190.522 55.6573   1
 -15  15  -3 45.0084 44.9436   1
  15  15   3 63.4712 39.0794   1
  15 -15   3 65.9461 44.7960   1
 -15 -15  -3 60.6352 39.0442   1
  16  15   3-8.81047 45.4075   1
 -16 -15  -3 25.4533 41.2827   1
  17  16  -3 45.1117 44.9792   1
 -17 -16   3 17.0581 40.4989   1
  16  16  -3 9.09836 45.9245   1
 -16 -16   3 86.7318 44.7656   1
  15  16  -3 145.044 50.5958   1
 -15 -16   3 131.483 48.4978   1
  14  16  -3 209.788 52.8432   1
 -14 -16   3 206.284 52.4378   1
 -12  16   3 37.7106 45.8838   1
 -12 -16   3 9.16626 36.8730   1
  12  16  -3 28.0492 43.2295   1
  11 -16  -3 28.8903 39.4413   1
  11  16  -3-9.31714 46.9910   1
 -11 -16   3 27.5300 42.4476   1
 -11  16   3 84.3351 44.4975   1
  10 -16  -3 67.0097 42.4043   1
  10  16  -3 112.300 46.6460   1
 -10 -16   3 175.720 48.2060   1
 -10  16   3 239.859 55.2230   1
   9 -16  -3 123.311 49.1970   1
  -9  16   3 137.723 48.1828   1
   9  16  -3 252.115 55.2521   1
  -9 -16   3 221.605 50.9230   1
   8  16  -3 1018.68 96.6121   1
  -8 -16   3 993.815 93.3546   1
  -8  16   3 901.503 89.9688   1
   7  16  -3 926.475 92.9603   1
  -7 -16   3 827.791 87.4990   1
   6  16  -3 1819.76 135.694   1
  -6 -16   3 1638.24 133.965   1
  -5  16   3 392.239 59.9434   1
   5  16  -3 523.537 68.6557   1
  -5 -16   3 352.728 62.9233   1
   5 -16  -3 433.366 65.7412   1
  -4  16   3 63.5284 39.7766   1
   4  16  -3 73.1368 44.6245   1
  -4 -16   3 83.9838 42.1014   1
   4 -16  -3 75.1237 41.1461   1
  -3  16   3 651.816 75.6626   1
   3  16  -3 737.572 76.4998   1
   3 -16  -3 560.638 73.6395   1
  -3 -16   3 742.292 79.1020   1
   2  16  -3 835.759 87.8083   1
  -2  16   3 910.482 90.2052   1
  -2 -16   3 856.927 91.1067   1
   1  16  -3 193.885 52.2602   1
  -1 -16   3 279.402 54.1732   1
   0  16  -3 1245.25 107.691   1
   0 -16   3 1335.11 111.847   1
   1  16   3 9.60494 43.1815   1
  -1 -16  -3 37.3861 40.8020   1
  -1  16  -3-9.00929 38.1199   1
   2 -16   3-9.23449 37.1360   1
   2  16   3 9.51793 38.9527   1
  -2 -16  -3 28.1065 38.3427   1
  -2  16  -3 26.6732 40.5412   1
   3 -16   3 296.980 57.2037   1
   3  16   3 179.583 56.3975   1
  -3 -16  -3 280.613 61.0343   1
  -3  16  -3 349.976 57.4823   1
   4 -16   3 74.4747 45.8812   1
  -4  16  -3 152.939 48.4079   1
   4  16   3 160.698 55.1895   1
  -4 -16  -3 216.002 53.9004   1
  -5  16  -3 906.588 89.6904   1
   5  16   3 948.867 92.0719   1
   5 -16   3 903.952 88.3947   1
  -5 -16  -3 795.240 88.2508   1
  -6  16  -3 101.380 46.5999   1
   6  16   3 47.6446 40.4826   1
   6 -16   3 94.9134 40.3243   1
  -6 -16  -3 65.6297 38.5420   1
  -7  16  -3 1137.41 103.714   1
   7 -16   3 1078.16 103.791   1
  -8 -16  -3 362.035 57.5801   1
   8  16   3 327.599 55.7954   1
  -9  16  -3 426.389 66.2577   1
  -9 -16  -3 340.392 57.0520   1
   9 -16   3 283.155 63.0262   1
 -10  16  -3 47.4236 45.0436   1
  10  16   3 37.5155 42.1998   1
  10 -16   3-18.7930 41.0555   1
 -10 -16  -3 72.4211 48.6729   1
 -11  16  -3 251.850 55.1020   1
  11 -16   3 293.635 57.2793   1
 -12 -16  -3 26.6927 43.8963   1
  12  16   3 84.7117 51.6430   1
 -13  16  -3 102.344 50.3432   1
  13  16   3 110.687 49.4217   1
  13 -16   3 149.589 48.0260   1
 -14  16  -3 65.1137 49.9897   1
  14  16   3 9.04476 44.0187   1
  14 -16   3 9.35151 42.0509   1
 -14 -16  -3 8.62811 40.9557   1
 -15  16  -3 9.16213 42.9183   1
 -15 -17   3 68.2889 44.9890   1
  15  17  -3 17.6590 45.0573   1
 -13 -17   3 79.6776 44.6751   1
  13  17  -3 8.98962 42.1640   1
 -12 -17   3 45.0163 46.0289   1
  12  17  -3 100.926 47.4176   1
  11  17  -3-73.4636 48.8955   1
 -11 -17   3-18.0841 45.6299   1
  10 -17  -3 19.2815 40.7907   1
  10  17  -3 9.22809 40.2846   1
 -10 -17   3 36.4560 40.9744   1
 -10  17   3-27.8588 41.7487   1
   9 -17  -3 19.0656 38.4695   1
   9  17  -3 9.25492 37.3564   1
  -9 -17   3 100.750 43.5862   1
  -9  17   3 158.016 48.5318   1
   8 -17  -3 287.383 54.7445   1
   8  17  -3 222.211 52.0544   1
  -8 -17   3 210.228 48.0266   1
  -8  17   3 260.058 53.1546   1
   7 -17  -3 57.5068 43.1499   1
   7  17  -3 28.2532 44.1760   1
  -7 -17   3 46.2631 39.8410   1
  -7  17   3 64.3087 45.3017   1
  -6 -17   3 55.5503 43.6307   1
   6 -17  -3 143.977 50.2303   1
  -6  17   3 72.6265 43.3449   1
   6  17  -3 131.837 55.1711   1
  -5 -17   3 27.8269 42.8780   1
   5 -17  -3 19.0815 38.3677   1
  -5  17   3-18.4678 39.6972   1
   5  17  -3 27.7623 46.1159   1
   4 -17  -3 494.480 71.6877   1
  -4  17   3 550.967 71.9511   1
   3 -17  -3 95.2846 51.8681   1
  -3  17   3 74.4600 46.0172   1
   2 -17  -3-9.49819 39.5398   1
  -2 -17   3 74.3579 41.7920   1
   2  17  -3 8.98094 39.8009   1
  -2  17   3-18.7539 46.7305   1
   1 -17  -3 56.8876 43.2528   1
  -1  17   3 18.8061 42.2973   1
   1  17  -3 18.0342 39.3891   1
   0 -17   3 326.397 60.7334   1
   0 -17  -3 340.162 58.9192   1
   0  17   3 237.413 55.5672   1
   0  17  -3 328.215 57.9547   1
   1 -17   3 65.2047 45.3905   1
  -1 -17  -3 9.47510 38.1794   1
   1  17   3 88.3858 52.8256   1
   2  17   3 922.045 91.6639   1
  -2  17  -3 1058.14 94.0773   1
   2 -17   3 814.732 84.3583   1
   3  17   3 66.4457 42.6918   1
  -3 -17  -3-9.40593 36.4677   1
   5 -17   3 27.9619 41.4708   1
  -5  17  -3 116.695 46.4169   1
   5  17   3 47.3306 40.8657   1
  -5 -17  -3 112.339 41.6514   1
  -6  17  -3 516.746 71.1627   1
   6  17   3 601.098 76.4152   1
  -6 -17  -3 673.071 77.0708   1
   6 -17   3 531.129 71.7967   1
  -7  17  -3 108.771 49.2878   1
   7  17   3 159.926 52.1007   1
  -7 -17  -3 186.483 51.6495   1
   7 -17   3 170.411 50.9230   1
  -8  17  -3 781.819 84.6601   1
   8  17   3 741.894 88.6487   1
   8 -17   3 875.660 87.4547   1
  -8 -17  -3 662.387 84.6745   1
  -9  17  -3 394.453 64.8168   1
   9 -17   3 213.903 53.5154   1
 -10 -17  -3 222.850 47.9593   1
  10  17   3 73.8364 41.5248   1
 -11  17  -3 127.054 54.1735   1
  11  17   3 93.1835 49.9059   1
 -11 -17  -3 106.030 49.6807   1
  11 -17   3 157.112 51.9330   1
 -12  17  -3 36.7165 45.7404   1
  12  17   3 9.19744 45.2956   1
 -12 -17  -3-8.70012 42.3338   1
  12 -17   3 9.21240 36.3780   1
 -13  17  -3-9.19730 43.6757   1
 -13 -17  -3 67.9577 35.3933   1
  13  17   3 26.9518 39.2505   1
  13 -17   3 36.5112 48.0816   1
 -13 -18   3 51.6464 43.4594   1
  13  18  -3 52.4268 46.0692   1
 -12 -18   3 17.6042 45.3707   1
  12  18  -3 17.8120 43.3403   1
 -11 -18   3 425.986 67.5723   1
  11  18  -3 468.739 74.1165   1
  10  18  -3 27.1473 40.6790   1
 -10 -18   3-26.7943 45.0172   1
   9  18  -3 45.4226 43.1297   1
  -9 -18   3 9.03059 43.4196   1
   8  18  -3 36.5735 46.0859   1
  -8 -18   3-9.05602 41.2881   1
  -8  18   3-18.5098 44.4771   1
   6  18  -3 9.45064 38.0051   1
  -6 -18   3 18.3323 36.8614   1
   5  18  -3 73.4788 35.6758   1
  -5 -18   3 27.4895 33.4866   1
   4  18  -3 45.5578 37.9529   1
  -4  18   3 56.1230 45.5368   1
   4 -18  -3 9.60906 41.3324   1
  -4 -18   3 18.4295 32.8780   1
  -3  18   3 84.8388 45.9938   1
   3  18  -3 45.5504 41.0981   1
   3 -18  -3 86.3095 49.0040   1
   2  18  -3 18.0627 46.5443   1
  -2 -18   3-27.8311 41.7042   1
  -1 -18   3 37.1212 32.3653   1
   0  18   3 58.3671 47.9090   1
   0  18  -3-8.96028 41.9762   1
   0 -18  -3 18.9509 38.1050   1
   0 -18   3-9.23926 44.4069   1
  -1  18  -3 370.723 57.2788   1
   1  18   3 201.729 57.5511   1
   1 -18   3 315.667 53.9395   1
  -1 -18  -3 274.435 60.7146   1
   2 -18   3-18.5346 43.9762   1
   2  18   3 28.4102 42.5715   1
  -2 -18  -3-28.0788 40.8552   1
  -2  18  -3 8.88158 41.0510   1
   3 -18   3 27.6862 41.4998   1
   3  18   3 9.46848 36.7008   1
  -3 -18  -3 18.7576 34.1938   1
  -3  18  -3 35.7813 44.0631   1
   4 -18   3-36.5879 45.5768   1
   4  18   3 28.3399 48.1521   1
  -4 -18  -3-18.6729 47.0588   1
  -4  18  -3 17.8336 41.7671   1
   5 -18   3 46.0263 39.8648   1
   5  18   3 28.1167 46.4077   1
  -5 -18  -3 129.911 48.5823   1
  -5  18  -3 168.858 47.9974   1
  -6  18  -3 53.2291 47.7400   1
   6 -18   3 55.4798 43.3925   1
  -7  18  -3 133.382 43.8907   1
   7  18   3 120.784 54.2716   1
  -7 -18  -3 100.781 50.2629   1
   7 -18   3 239.383 51.9383   1
  -8  18  -3 44.6394 40.8722   1
   8  18   3 100.747 49.8383   1
   8 -18   3 92.1781 44.4536   1
  -9  18  -3 8.88427 39.9502   1
   9  18   3 9.12126 39.8268   1
  -9 -18  -3 8.89329 33.1201   1
   9 -18   3 74.2743 44.0677   1
 -10  18  -3 35.8981 51.0333   1
  10  18   3 9.01325 47.4519   1
 -10 -18  -3-26.1338 41.8667   1
  10 -18   3 18.3810 36.9558   1
 -11  18  -3 44.5173 45.3843   1
  11  18   3 18.1433 35.8190   1
  11 -18   3-9.06864 41.9165   1
 -11 -18  -3-25.8141 41.8667   1
 -12  18  -3 52.8403 47.3883   1
 -11 -19   3-25.8142 39.2329   1
  11  19  -3 8.77397 37.7169   1
  10  19  -3 17.5528 46.2151   1
 -10 -19   3 26.0519 41.2218   1
   9  19  -3-8.89197 43.7901   1
  -9 -19   3 26.3999 42.2926   1
   7  19  -3 161.609 45.2321   1
  -7 -19   3 114.812 44.0009   1
  -6  19   3-18.5009 37.1941   1
   6  19  -3-9.23585 43.2613   1
  -6 -19   3 26.9857 45.3389   1
   5  19  -3 36.6700 40.6472   1
  -5  19   3 18.6848 43.2079   1
   5 -19  -3 38.4076 45.5896   1
   4  19  -3 27.1107 39.4502   1
  -4  19   3 18.8293 47.4559   1
  -4 -19   3 9.03939 38.2469   1
   4 -19  -3-9.58167 39.8818   1
   3  19  -3 17.9615 44.2288   1
  -3  19   3 18.8201 37.1584   1
  -3 -19   3 27.2541 41.4224   1
   3 -19  -3-19.0342 40.9124   1
  -2  19   3 18.9357 43.1703   1
   2  19  -3-8.96535 34.7428   1
   2 -19  -3 9.47207 36.7057   1
  -2 -19   3 36.6570 36.8534   1
   1  19  -3 142.173 46.8737   1
  -1  19   3 152.454 59.2807   1
   1 -19  -3 94.5862 47.1594   1
  -1 -19   3 210.095 52.9204   1
   0  19   3 48.4459 48.8830   1
   0  19  -3 26.4586 43.9968   1
   0 -19   3 82.5717 47.3303   1
   0 -19  -3 18.8782 43.0869   1
  -1  19  -3 53.0186 43.5859   1
   1  19   3 103.829 52.7644   1
   1 -19   3 27.3479 42.2080   1
  -1 -19  -3 27.9308 40.7162   1
  -2  19  -3 8.69984 42.3375   1
   2 -19   3 27.4557 43.9902   1
  -3  19  -3 61.1976 46.5540   1
   3 -19   3 45.6370 43.3688   1
   3  19   3 74.7346 46.6002   1
  -3 -19  -3 9.29621 40.0200   1
  -4  19  -3 26.3171 41.6393   1
   4 -19   3 18.1861 40.8887   1
   4  19   3 27.9415 52.4951   1
  -4 -19  -3 9.19744 47.4103   1
   5 -19   3 35.8969 37.3772   1
  -5  19  -3 35.1178 38.9252   1
  -5 -19  -3-9.13786 35.4337   1
   5  19   3 55.6336 41.1073   1
  -6  19  -3-17.3388 44.6836   1
   6  19   3-9.22921 47.0484   1
   6 -19   3-9.01564 41.1089   1
  -6 -19  -3-18.1402 44.1350   1
  -7  19  -3 112.948 50.8606   1
   7 -19   3 44.9267 46.4720   1
  -8  19  -3 250.163 60.7992   1
   8  19   3 179.233 52.6969   1
  -8 -19  -3 158.902 52.7946   1
   8 -19   3 179.521 56.1940   1
  -9  19  -3 8.60921 41.9653   1
   9  19   3 97.1909 43.0645   1
  -9 -19  -3 68.9245 40.9629   1
   9 -19   3 26.7571 40.1753   1
  10 -19   3-8.88498 38.7882   1
 -10  19  -3-17.2074 44.3442   1
   7  20  -3 17.4208 44.4312   1
  -7 -20   3 51.8073 47.3421   1
  -6 -20   3-26.0437 41.2145   1
   5  20  -3 18.2196 43.7889   1
  -5 -20   3-52.7805 41.2146   1
   4  20  -3 35.3702 45.0855   1
  -4 -20   3 8.81311 42.8931   1
   3  20  -3 26.4841 32.2555   1
  -3 -20   3 70.8683 39.3189   1
  -2  20   3 47.1061 52.6559   1
  -1  20   3 19.3326 45.8748   1
   1 -20  -3 9.33798 47.0716   1
   0  20   3 102.737 44.4203   1
   0 -20  -3 18.4509 44.9853   1
   1  20   3 9.25929 43.9519   1
  -1 -20  -3 36.6832 45.7087   1
   2  20   3 202.740 54.2766   1
  -2  20  -3 328.102 55.8664   1
   2 -20   3 196.411 53.9650   1
  -2 -20  -3 264.975 56.4607   1
  -3  20  -3 118.377 45.6078   1
   3 -20   3 44.7511 41.5618   1
   4  20   3 108.721 48.8205   1
  -4  20  -3 76.4380 47.1283   1
   4 -20   3 62.1400 48.3136   1
  -4 -20  -3 53.8691 47.4100   1
   5 -20   3 97.6987 47.0345   1
  -5  20  -3 84.9442 45.0082   1
  -5 -20  -3 142.663 44.7199   1
   5  20   3 90.8631 41.7385   1
   6 -20   3 8.76368 37.0787   1
  -6 -20  -3 8.83695 41.3949   1
  -6  20  -3-25.6524 43.5877   1
   6  20   3-26.7927 51.2363   1
  25   0  -4 29.0212 43.4963   1
 -25   0   4 9.27161 49.8244   1
  24   0  -4-19.5259 40.6560   1
 -24   0   4-37.0849 49.3330   1
  23   0  -4 38.9001 39.1353   1
 -23   0   4 27.5164 42.4244   1
  22   0  -4 850.701 89.4865   1
 -22   0   4 1023.26 93.4149   1
  21   0  -4 868.890 90.2210   1
 -21   0   4 853.750 85.8059   1
  20   0  -4 2542.58 165.221   1
 -20   0   4 1999.23 153.922   1
  18   0  -4 850.011 83.0327   1
 -18   0   4 825.623 81.1144   1
  17   0  -4 279.178 48.9740   1
 -17   0   4 350.020 54.2890   1
  16   0  -4 5585.47 332.183   1
 -16   0   4 6309.38 335.514   1
  15   0  -4 13221.0 679.229   1
 -15   0   4 12863.6 675.797   1
 -14   0   4 51.9744 26.2643   1
  14   0  -4 61.0226 29.7217   1
 -13   0   4 12312.1 645.968   1
  13   0  -4 12801.7 649.510   1
 -12   0   4 2239.51 139.850   1
  12   0  -4 2249.21 142.102   1
 -11   0   4 825.414 65.3969   1
 -10   0   4 31653.7 1660.67   1
  10   0  -4 36264.9 1668.47   1
  -8   0   4 28236.3 1398.31   1
   8   0  -4 28491.3 1400.81   1
  -7   0   4 34658.3 1706.67   1
   7   0  -4 34825.1 1707.22   1
  -6   0   4 15878.8 768.253   1
   6   0  -4 15144.9 769.364   1
  -5   0   4 817749. 39354.8   1
   5   0  -4 798486. 39355.7   1
  -4   0   4 428711. 21059.3   1
   4   0  -4 436888. 21059.7   1
   2   0  -4 314789. 14962.2   1
  -2   0   4 299250. 14962.8   1
   1   0  -4 123175. 5864.26   1
  -1   0   4 117357. 5864.67   1
   0   0  -4 157168. 7641.00   1
   0   0   4 156367. 7641.37   1
  -1   0  -4 465406. 21862.0   1
   1   0   4 429290. 21865.2   1
  -2   0  -4 516366. 25667.8   1
   2   0   4 538395. 25668.8   1
   4   0   4 40.1814 27.8808   1
  -4   0  -4 62.1041 27.7037   1
  -5   0  -4 43829.5 2213.57   1
   5   0   4 45852.9 2213.49   1
  -6   0  -4 1081.46 75.3317   1
   6   0   4 677.719 67.7948   1
  -7   0  -4 35505.1 1693.28   1
   7   0   4 32616.9 1690.87   1
  -8   0  -4 24253.7 1217.99   1
   8   0   4 24167.2 1217.79   1
 -10   0  -4 27849.3 1348.19   1
  10   0   4 25782.0 1345.44   1
 -11   0  -4 7433.76 392.461   1
  11   0   4 6796.58 388.593   1
 -12   0  -4 4529.35 254.931   1
  12   0   4 4013.87 254.159   1
  13   0   4 68.8795 42.0716   1
 -13   0  -4 87.6240 34.9881   1
  14   0   4 26.7111 38.9107   1
 -14   0  -4 49.2953 40.0184   1
  15   0   4 522.958 67.3642   1
 -15   0  -4 481.068 64.9365   1
 -16   0  -4 7039.91 388.321   1
  16   0   4 6777.86 389.193   1
 -18   0  -4 600.390 73.5365   1
  18   0   4 424.346 73.8805   1
 -19   0  -4 98.9178 41.1527   1
  19   0   4 37.3775 39.6935   1
 -20   0  -4 555.274 68.4206   1
  20   0   4 410.968 65.0894   1
 -21   0  -4 140.934 43.7503   1
  21   0   4 249.980 57.8270   1
 -22   0  -4 8.58622 41.2898   1
  22   0   4 54.8688 42.8605   1
 -24   0  -4 58.7407 44.3185   1
  24   0   4 89.3761 45.1874   1
 -25  -1   4 139.269 49.3371   1
  25   1  -4 136.575 46.1854   1
 -24   1   4 63.9875 44.4812   1
  24  -1  -4-9.64465 38.7856   1
  24   1  -4-9.72211 40.4687   1
 -24  -1   4 9.26890 42.2642   1
 -23   1   4 91.6479 44.7496   1
  23  -1  -4 76.6250 41.9782   1
  23   1  -4 87.8111 49.3213   1
 -23  -1   4 54.1882 43.0217   1
 -22   1   4 153.693 49.1723   1
  22  -1  -4 159.984 45.8660   1
 -21  -1   4 2019.81 142.431   1
 -21   1   4 1680.49 135.783   1
  21  -1  -4 1576.04 134.709   1
  21   1  -4 2124.36 145.159   1
 -20   1   4 171.786 47.0885   1
  20  -1  -4 127.560 42.6428   1
  20   1  -4 180.439 47.9657   1
 -20  -1   4 64.5013 45.8678   1
  19  -1  -4-8.68339 37.3270   1
 -19   1   4 25.1610 34.3218   1
 -18  -1   4 2318.66 163.557   1
 -18   1   4 2531.06 164.904   1
  18  -1  -4 2820.89 171.546   1
  18   1  -4 2189.60 163.303   1
 -17   1   4 8369.65 456.817   1
  17  -1  -4 9179.76 464.681   1
  17   1  -4 8546.01 463.296   1
 -17  -1   4 8002.14 458.391   1
 -16   1   4 2298.41 155.452   1
  16  -1  -4 2421.63 159.329   1
  16   1  -4 2322.29 160.507   1
 -16  -1   4 2609.78 161.553   1
  15   1  -4 1537.99 116.418   1
 -15  -1   4 1494.07 110.631   1
 -14   1   4 5884.06 319.041   1
  14  -1  -4 6306.43 322.743   1
  14   1  -4 6168.33 326.105   1
 -13   1   4 12605.0 615.525   1
  13  -1  -4 10845.5 610.339   1
  13   1  -4 12583.0 619.194   1
 -13  -1   4 11630.8 612.878   1
  12  -1  -4 20091.5 1023.32   1
 -12  -1   4 20625.4 1024.25   1
 -11   1   4 47465.8 2245.92   1
  11  -1  -4 43844.3 2244.09   1
  11   1  -4 47205.8 2249.65   1
 -11  -1   4 43904.1 2244.18   1
 -10   1   4 7489.35 381.465   1
  10   1  -4 7367.02 383.876   1
 -10  -1   4 7005.87 381.926   1
   9   1  -4 19201.1 945.651   1
  -9  -1   4 18613.9 943.744   1
   8  -1  -4 76099.8 4373.51   1
  -8   1   4 105020. 4376.50   1
  -7   1   4 26.3201 14.9730   1
   7   1  -4 3.24116 16.2335   1
  -7  -1   4 30.0501 16.7047   1
  -6   1   4 487101. 22687.2   1
   6   1  -4 501662. 22692.4   1
  -6  -1   4 450796. 22691.0   1
   6  -1  -4 430693. 22687.6   1
  -5   1   4 3564.37 168.805   1
   5   1  -4 3480.06 175.407   1
  -5  -1   4 3827.43 175.636   1
   4   1  -4 80049.6 3915.95   1
  -4  -1   4 80482.5 3916.34   1
  -3  -1   4 73103.4 3566.85   1
   3   1  -4 73098.9 3566.72   1
   2   1  -4 12940.4 671.531   1
  -2  -1   4 14383.5 673.259   1
  -1  -1   4 25797.6 1155.45   1
  -1   1   4 23875.9 1150.77   1
   1   1  -4 24607.9 1154.28   1
   1  -1  -4 21133.9 1149.43   1
   0  -1   4 20118.8 992.001   1
   0   1  -4 18719.5 990.363   1
   0   1   4 20311.5 990.006   1
   0  -1  -4 21025.1 988.981   1
   1   1   4 4776.86 292.103   1
   1  -1   4 5124.97 293.849   1
   2  -1   4 566663. 24690.5   1
  -2  -1  -4 502881. 24686.2   1
  -2   1  -4 558340. 24688.9   1
   3  -1   4 7658.80 404.818   1
  -3   1  -4 7958.42 404.921   1
   4   1   4 249731. 11660.2   1
   4  -1   4 225296. 11661.0   1
  -4  -1  -4 237439. 11657.9   1
  -4   1  -4 243263. 11658.9   1
   5   1   4 59006.8 2825.39   1
   5  -1   4 58443.0 2824.78   1
  -5  -1  -4 58055.0 2824.25   1
  -5   1  -4 54383.1 2822.06   1
   6   1   4 1971.32 139.310   1
   6  -1   4 2272.91 140.947   1
  -6  -1  -4 2320.75 141.219   1
  -6   1  -4 2339.26 141.659   1
   7   1   4 7092.76 369.017   1
   7  -1   4 6460.86 365.569   1
  -7  -1  -4 6841.09 366.587   1
  -7   1  -4 6853.95 366.225   1
   8   1   4 7905.75 419.734   1
   8  -1   4 7589.19 417.191   1
  -8  -1  -4 7935.90 418.192   1
  -8   1  -4 7706.32 416.744   1
   9  -1   4 553.767 60.9290   1
   9   1   4 574.860 61.6900   1
  -9   1  -4 460.548 58.3655   1
  -9  -1  -4 601.366 62.2702   1
  10   1   4 9575.12 494.657   1
  10  -1   4 9083.93 490.126   1
 -10   1  -4 8898.40 489.470   1
 -10  -1  -4 9232.32 491.852   1
  11  -1   4 20798.6 1071.81   1
  11   1   4 21116.9 1072.71   1
 -11   1  -4 21281.8 1070.89   1
 -11  -1  -4 21054.0 1072.19   1
  12   1   4 842.099 81.8312   1
  12  -1   4 685.678 77.4196   1
 -12  -1  -4 831.462 81.8879   1
 -12   1  -4 787.069 79.3783   1
  13   1   4 34.1470 38.9807   1
  13  -1   4 77.1568 31.9868   1
 -13  -1  -4 50.6624 35.7888   1
 -13   1  -4 16.0924 27.4286   1
  14   1   4 332.320 56.3790   1
  14  -1   4 440.149 64.8147   1
 -14  -1  -4 343.202 58.0406   1
 -14   1  -4 342.587 57.3711   1
  15  -1   4 3106.51 203.634   1
  15   1   4 3102.65 204.413   1
 -15  -1  -4 3080.80 203.017   1
 -15   1  -4 3461.36 208.274   1
  16   1   4 904.711 94.4189   1
  16  -1   4 928.648 93.7274   1
 -16  -1  -4 1024.70 94.7324   1
 -16   1  -4 1142.96 94.7022   1
  18   1   4 180.005 51.4327   1
  18  -1   4 232.838 56.2232   1
 -18  -1  -4 269.429 55.9736   1
 -18   1  -4 177.050 43.7708   1
  19   1   4 348.534 59.4849   1
  19  -1   4 392.978 63.2514   1
 -19  -1  -4 370.871 62.8372   1
 -19   1  -4 342.959 57.8528   1
  20  -1   4 178.241 45.2599   1
 -20   1  -4 186.792 46.5632   1
 -20  -1  -4 142.654 43.0905   1
  21   1   4 232.699 53.7737   1
  21  -1   4 264.991 57.4012   1
 -21   1  -4 267.912 56.7936   1
 -21  -1  -4 213.608 53.7086   1
  22  -1   4-9.34694 44.9204   1
  22   1   4-45.6192 40.4264   1
 -22   1  -4 35.0448 43.6559   1
 -22  -1  -4-8.75888 42.6173   1
  24   1   4 8.71427 40.8182   1
  24  -1   4-8.87697 41.5803   1
 -24   1  -4 33.1229 45.3734   1
 -24  -1  -4-32.8247 44.5304   1
 -26  -2   4 27.5644 45.2661   1
  25   2  -4 89.0210 49.1051   1
 -25  -2   4 161.640 51.4408   1
  24   2  -4-9.66226 38.8534   1
  24  -2  -4 49.4692 45.7326   1
 -24  -2   4-9.31264 43.6242   1
 -24   2   4 18.5231 42.2279   1
  23   2  -4 38.3039 43.1983   1
  23  -2  -4 58.6987 43.4956   1
 -23  -2   4 122.185 45.3120   1
 -23   2   4 73.5845 45.4385   1
  22  -2  -4 265.036 56.3188   1
 -22   2   4 412.341 61.2728   1
  21   2  -4 28.8415 39.3430   1
  21  -2  -4 18.4312 37.7136   1
 -21  -2   4 9.27677 33.8101   1
 -21   2   4-8.65181 34.7912   1
  20  -2  -4 1100.44 96.0123   1
  20   2  -4 949.937 94.5658   1
 -20   2   4 823.744 86.8172   1
 -20  -2   4 1128.67 98.7170   1
  19   2  -4 652.594 73.5754   1
  19  -2  -4 553.676 66.6181   1
 -19  -2   4 464.227 64.9711   1
 -19   2   4 620.273 69.2316   1
  18   2  -4 497.922 65.2708   1
  18  -2  -4 464.468 60.7681   1
 -18  -2   4 471.981 62.9237   1
 -18   2   4 436.420 60.9455   1
  17   2  -4 8204.20 408.182   1
  17  -2  -4 6861.54 396.990   1
 -17  -2   4 7103.92 397.110   1
 -17   2   4 6960.44 395.370   1
  16   2  -4 695.224 77.1387   1
  16  -2  -4 618.215 68.7894   1
 -16  -2   4 644.311 66.9433   1
 -16   2   4 530.038 63.9642   1
  15   2  -4 9821.67 516.146   1
 -15  -2   4 9427.27 511.856   1
  14  -2  -4 2097.62 137.461   1
 -14   2   4 1956.26 132.247   1
  13   2  -4 946.743 79.7976   1
  13  -2  -4 726.860 69.1627   1
 -13  -2   4 705.407 71.7105   1
 -13   2   4 884.874 70.1175   1
  12   2  -4 1586.83 114.899   1
  12  -2  -4 1666.99 113.729   1
 -12  -2   4 1671.25 115.469   1
 -12   2   4 1789.90 112.771   1
  11   2  -4 627.615 57.6970   1
 -11  -2   4 607.175 57.1908   1
  11  -2  -4 531.991 51.9767   1
  10   2  -4 3250.12 178.297   1
 -10   2   4 3022.46 169.995   1
 -10  -2   4 2936.04 174.409   1
  10  -2  -4 2815.60 169.552   1
  -9  -2   4 99185.5 4974.75   1
   9   2  -4 104546. 4978.47   1
   8   2  -4 20816.5 1060.25   1
  -8   2   4 20756.8 1054.04   1
  -8  -2   4 21294.1 1059.43   1
   8  -2  -4 22072.3 1054.14   1
  -7   2   4 111308. 5860.06   1
   7  -2  -4 129340. 5860.86   1
   6   2  -4 29178.0 1457.01   1
  -6  -2   4 29718.2 1456.11   1
  -6   2   4 31404.6 1448.24   1
   6  -2  -4 27715.4 1448.40   1
  -5  -2   4 48690.0 2487.11   1
   5  -2  -4 48821.6 2478.05   1
   5   2  -4 52907.7 2487.52   1
  -5   2   4 52541.2 2477.51   1
   4  -2  -4 2761.53 135.041   1
  -4   2   4 2468.55 134.483   1
  -4  -2   4 2579.60 145.487   1
  -3  -2   4 13731.2 696.425   1
   3   2  -4 14271.4 696.322   1
  -2   2   4 20.3516 10.2040   1
  -2  -2   4 29.9939 17.0561   1
   2   2  -4 16.8472 14.3649   1
   2  -2  -4 53.4947 11.2122   1
  -1   2   4 4052.10 208.820   1
  -1  -2   4 3635.41 213.891   1
   1   2  -4 4275.61 214.350   1
   1  -2  -4 4219.49 208.508   1
   0  -2   4 3120.91 162.738   1
   0   2  -4 2760.04 159.250   1
   0  -2  -4 3069.15 157.212   1
   0   2   4 2831.41 157.508   1
   1  -2   4 13650.6 705.429   1
  -1  -2  -4 13679.9 700.367   1
   1   2   4 13679.7 700.124   1
  -1   2  -4 15141.9 703.422   1
  -2  -2  -4 4225.77 215.855   1
   2   2   4 3769.23 215.400   1
  -3  -2  -4 20345.7 1038.29   1
   3  -2   4 21126.4 1042.12   1
  -3   2  -4 21190.0 1039.49   1
   3   2   4 20843.2 1041.34   1
  -4  -2  -4 2245.21 121.926   1
  -4   2  -4 1897.98 117.063   1
   4   2   4 2036.89 121.674   1
  -5  -2  -4 36307.5 1846.89   1
   5  -2   4 38439.2 1851.53   1
  -5   2  -4 37652.4 1848.68   1
   5   2   4 37126.9 1850.70   1
  -6  -2  -4 5020.12 278.034   1
   6  -2   4 5214.58 280.626   1
  -6   2  -4 4620.04 275.267   1
   6   2   4 5440.17 283.033   1
   7  -2   4 22275.7 1028.39   1
  -7   2  -4 20868.1 1023.97   1
   7   2   4 21396.8 1029.94   1
  -8  -2  -4 3801.85 217.257   1
   8  -2   4 3698.33 218.593   1
  -8   2  -4 3484.17 216.119   1
   8   2   4 3864.22 222.444   1
  -9  -2  -4 1013.25 90.8407   1
   9  -2   4 1185.04 93.0844   1
  -9   2  -4 1057.97 89.8527   1
   9   2   4 1226.54 95.6331   1
 -10  -2  -4 7934.95 403.655   1
  10  -2   4 7458.01 402.043   1
 -10   2  -4 7036.63 398.569   1
  10   2   4 7042.98 401.266   1
 -11  -2  -4 10239.6 513.566   1
  11  -2   4 9616.52 510.583   1
 -11   2  -4 9226.92 508.014   1
  11   2   4 9129.02 510.529   1
 -12  -2  -4 1523.80 116.858   1
  12  -2   4 1377.86 115.014   1
 -12   2  -4 1532.71 114.063   1
  12   2   4 1602.13 118.197   1
  13  -2   4 1249.05 106.506   1
 -13   2  -4 1326.89 105.522   1
  14   2   4 3575.19 221.160   1
  14  -2   4 3367.20 219.076   1
 -14  -2  -4 3468.58 219.359   1
 -14   2  -4 3545.02 217.063   1
 -15  -2  -4 199.540 45.1770   1
  15  -2   4 116.734 43.6836   1
 -15   2  -4 209.400 46.8287   1
  15   2   4 63.6174 37.1662   1
  16   2   4 2574.04 182.231   1
  16  -2   4 2489.27 176.229   1
 -16  -2  -4 2885.67 182.234   1
 -16   2  -4 2678.58 177.682   1
 -17  -2  -4 217.894 45.7707   1
  17   2   4 184.636 43.7814   1
 -18  -2  -4 81.4380 36.0971   1
 -18   2  -4 152.229 47.4221   1
  18   2   4 103.256 40.6766   1
 -19  -2  -4-8.84262 31.5187   1
  19  -2   4-9.55736 32.4807   1
  19   2   4-9.54039 39.7087   1
 -20  -2  -4 151.177 45.9546   1
  20  -2   4 38.0644 39.0862   1
 -20   2  -4 8.89054 35.9068   1
  20   2   4 85.1733 45.0354   1
  21  -2   4 56.4114 39.2639   1
 -21   2  -4 43.8588 37.8437   1
 -21  -2  -4 107.207 47.1437   1
  21   2   4 65.0805 44.2370   1
  22  -2   4 119.840 46.7458   1
  22   2   4 92.4457 43.0349   1
 -22  -2  -4 95.6817 41.5932   1
 -22   2  -4 112.351 43.3665   1
  23   2   4 8.96238 31.2079   1
 -23  -2  -4-8.57621 35.6933   1
  24  -2   4 80.5400 47.3159   1
 -24   2  -4 99.5552 54.0405   1
 -26  -3   4-18.2089 47.4361   1
 -25  -3   4-18.7339 48.2741   1
  25   3  -4 9.51964 46.3181   1
  24  -3  -4-29.4885 36.5928   1
 -24   3   4 73.3150 48.7470   1
 -23  -3   4 9.53956 44.6841   1
  23  -3  -4 19.3590 44.7391   1
 -23   3   4 9.05933 41.8726   1
  23   3  -4-19.6466 41.5596   1
 -22  -3   4 214.711 50.3113   1
  22  -3  -4 114.965 51.5987   1
 -22   3   4 142.536 53.0565   1
  22   3  -4 176.043 51.0505   1
 -21  -3   4 636.341 74.9657   1
  21  -3  -4 629.779 74.5535   1
 -21   3   4 348.744 63.5076   1
  21   3  -4 458.205 65.5197   1
 -20  -3   4 222.020 53.7548   1
  20  -3  -4 128.122 41.9373   1
 -20   3   4 162.674 47.1677   1
  20   3  -4 168.446 48.3903   1
 -19  -3   4 1440.48 118.107   1
  19  -3  -4 1371.36 117.754   1
 -19   3   4 1645.73 122.216   1
  19   3  -4 1643.85 126.166   1
  18  -3  -4 2969.72 196.508   1
 -18   3   4 3217.83 196.541   1
 -17  -3   4 1048.88 94.1534   1
  17  -3  -4 840.901 85.7936   1
 -17   3   4 1049.77 91.5436   1
 -16  -3   4 1094.11 95.8831   1
  16  -3  -4 1001.84 91.5280   1
 -16   3   4 1093.33 91.9959   1
  16   3  -4 1267.16 102.054   1
 -15  -3   4 509.367 62.3049   1
  15   3  -4 393.798 60.1741   1
  14  -3  -4 613.548 63.9540   1
 -14  -3   4 602.261 65.6830   1
 -14   3   4 684.284 64.1977   1
  14   3  -4 794.157 73.3143   1
 -13   3   4 15655.6 765.358   1
  13  -3  -4 14321.2 765.514   1
 -12   3   4 12229.7 614.027   1
 -12  -3   4 12351.1 620.971   1
  12  -3  -4 10790.8 613.080   1
  12   3  -4 12727.7 623.803   1
 -11   3   4 6491.62 354.149   1
  11  -3  -4 6619.79 355.884   1
 -11  -3   4 6914.45 361.149   1
  11   3  -4 6883.66 364.877   1
  10  -3  -4 22.2531 23.1904   1
 -10  -3   4 21.4745 28.8502   1
  10   3  -4-11.5660 25.2483   1
  -9  -3   4 11441.3 583.372   1
   9   3  -4 11309.5 585.552   1
   8   3  -4 30827.1 1514.80   1
  -8   3   4 31244.8 1505.18   1
  -8  -3   4 29238.9 1513.34   1
   7   3  -4 6873.81 357.633   1
   7  -3  -4 7054.27 349.304   1
  -7   3   4 7394.65 348.265   1
   6  -3  -4 64993.3 3212.00   1
  -6   3   4 66326.3 3210.09   1
  -5   3   4 928.162 55.0056   1
  -5  -3   4 942.143 64.8186   1
   5  -3  -4 1006.49 56.8301   1
   4  -3  -4 50376.1 2334.26   1
  -4  -3   4 50268.6 2345.15   1
   4   3  -4 51666.9 2344.44   1
   3  -3  -4 16.2952 11.0436   1
  -3   3   4 14.1601 10.8648   1
   3   3  -4 28.5097 16.7017   1
  -3  -3   4 29.1332 20.4522   1
  -2  -3   4 17169.4 878.791   1
  -2   3   4 17932.3 871.507   1
   2  -3  -4 17746.6 870.880   1
   2   3  -4 17587.9 880.265   1
  -1  -3   4 14777.3 725.204   1
   1   3  -4 15027.1 723.509   1
   1  -3  -4 13796.9 717.912   1
  -1   3   4 14540.5 718.640   1
   0  -3  -4 25048.5 1241.27   1
   0   3   4 25289.0 1241.88   1
  -1  -3  -4 37013.4 1814.97   1
   1   3   4 36765.7 1816.31   1
   2  -3   4 38430.3 1841.68   1
  -2   3  -4 36285.5 1839.02   1
  -3   3  -4 26.6202 24.5777   1
   3   3   4 49.4943 24.6889   1
  -3  -3  -4 42.5617 24.0199   1
   3  -3   4-4.81926 23.1968   1
   4  -3   4 19915.4 992.243   1
  -4   3  -4 19268.0 990.558   1
   4   3   4 20519.7 991.390   1
  -4  -3  -4 19302.1 988.541   1
   5   3   4 20540.3 1056.46   1
   5  -3   4 20903.8 1057.55   1
  -5  -3  -4 21058.3 1057.31   1
  -5   3  -4 21697.3 1056.63   1
   6   3   4 28036.4 1351.12   1
   6  -3   4 26237.6 1347.95   1
  -6  -3  -4 26098.3 1345.84   1
  -6   3  -4 27623.4 1347.19   1
   7   3   4 16936.5 822.294   1
   7  -3   4 16891.4 821.414   1
  -7  -3  -4 14693.9 815.167   1
  -7   3  -4 15900.4 816.853   1
   9   3   4 1416.60 113.553   1
   9  -3   4 1490.17 109.978   1
  -9  -3  -4 1532.67 111.252   1
  -9   3  -4 1477.73 108.384   1
  10   3   4 7076.81 373.436   1
  10  -3   4 6596.89 365.898   1
 -10  -3  -4 6346.15 360.749   1
 -10   3  -4 6518.16 364.065   1
  11   3   4 2358.04 165.349   1
  11  -3   4 2354.48 161.563   1
 -11  -3  -4 2318.06 159.477   1
 -11   3  -4 2709.81 165.328   1
  12   3   4 2505.01 174.355   1
  12  -3   4 2306.24 169.197   1
 -12  -3  -4 2814.94 176.445   1
 -12   3  -4 3030.57 177.325   1
  14   3   4 2130.52 152.810   1
  14  -3   4 1810.94 145.778   1
 -14  -3  -4 2357.12 153.487   1
 -14   3  -4 2064.78 146.136   1
  15   3   4 2135.25 146.375   1
  15  -3   4 1964.14 143.215   1
 -15  -3  -4 1843.40 140.713   1
 -15   3  -4 1866.56 141.361   1
  16   3   4 28.5325 34.6854   1
  16  -3   4 18.5921 41.8113   1
 -16  -3  -4 46.0765 38.3772   1
 -16   3  -4 17.2623 38.8241   1
  17   3   4 560.306 75.8648   1
  17  -3   4 647.587 78.4367   1
 -17   3  -4 524.020 72.6691   1
  18   3   4-18.8291 42.3223   1
  18  -3   4-9.39988 39.7686   1
 -18  -3  -4-9.32943 43.1213   1
 -18   3  -4 44.0086 38.9982   1
  19   3   4 130.329 45.6793   1
  19  -3   4 160.148 51.4617   1
 -19  -3  -4 73.3016 43.3257   1
 -19   3  -4 140.918 47.6913   1
  20   3   4-28.0513 33.3305   1
  20  -3   4-9.49258 38.8476   1
 -20  -3  -4-27.0615 41.1299   1
 -20   3  -4 8.81610 32.8233   1
  21  -3   4-28.4103 44.3598   1
 -21  -3  -4-34.8340 42.8857   1
 -21   3  -4 43.8483 45.6851   1
  22   3   4 55.1775 45.4007   1
  22  -3   4 83.7285 49.0817   1
 -22   3  -4 60.8818 49.1176   1
  23   3   4 17.9191 41.4484   1
 -23  -3  -4 51.2732 44.5510   1
  24  -3   4-35.5433 47.2677   1
 -24   3  -4 8.34490 46.1667   1
 -26  -4   4 46.2330 47.7063   1
  25   4  -4 9.60090 43.7718   1
 -25  -4   4-9.59457 47.8069   1
  24   4  -4-9.88554 37.5647   1
 -24  -4   4-19.1625 45.4714   1
  23   4  -4-19.3489 43.4915   1
  23  -4  -4-19.5929 37.9581   1
 -23  -4   4 37.7596 46.4874   1
 -23   4   4-27.4928 41.1982   1
  22   4  -4-9.71438 48.4078   1
  22  -4  -4-9.63680 42.0695   1
 -22  -4   4 36.8687 49.0299   1
 -22   4   4 27.0334 39.3387   1
  21  -4  -4 160.474 51.8767   1
 -21   4   4 175.817 49.3167   1
  20   4  -4 59.1272 39.6769   1
  20  -4  -4 36.8212 38.9998   1
 -20  -4   4 42.9771 42.3781   1
 -20   4   4 34.0588 36.6580   1
  19   4  -4 841.877 88.5938   1
 -19  -4   4 861.002 86.3397   1
  18   4  -4 576.965 71.5222   1
  18  -4  -4 419.095 59.4636   1
 -18   4   4 418.359 58.8526   1
  17   4  -4 205.938 47.4799   1
  17  -4  -4 211.127 45.3705   1
 -17  -4   4 184.613 44.0306   1
 -17   4   4 135.607 38.9957   1
  16   4  -4 2039.33 142.011   1
 -16  -4   4 1910.90 137.025   1
 -16   4   4 1649.48 129.481   1
  16  -4  -4 2097.05 139.064   1
 -15  -4   4 46.3792 36.7375   1
 -15   4   4 26.8826 25.6154   1
  15  -4  -4 29.1270 27.7409   1
  15   4  -4 80.4398 37.2357   1
  14  -4  -4 2588.53 170.499   1
 -14  -4   4 2840.28 175.638   1
 -14   4   4 2814.47 170.194   1
  13   4  -4 4475.96 262.680   1
 -13   4   4 4258.33 251.876   1
  13  -4  -4 4795.22 257.504   1
 -13  -4   4 4448.87 261.556   1
  12   4  -4 14.1658 31.8433   1
  12  -4  -4-5.75786 24.7534   1
 -12   4   4-26.8631 24.8363   1
 -12  -4   4-6.57032 26.4215   1
  11  -4  -4 3699.60 211.836   1
 -11  -4   4 3778.62 216.784   1
 -11   4   4 3818.20 210.393   1
  11   4  -4 3487.80 216.856   1
  10  -4  -4 9231.66 488.037   1
 -10  -4   4 9966.01 495.789   1
 -10   4   4 9283.55 485.122   1
  10   4  -4 9386.75 495.266   1
  -9  -4   4 1302.52 93.5286   1
   9   4  -4 1375.03 95.0180   1
   9  -4  -4 1190.86 85.3269   1
  -8  -4   4 4385.66 253.395   1
   8   4  -4 4740.03 254.709   1
  -7  -4   4 295.463 38.5672   1
   7   4  -4 283.397 40.0886   1
  -7   4   4 336.873 33.0096   1
  -6  -4   4 18398.6 923.416   1
   6  -4  -4 18411.6 913.956   1
   6   4  -4 18763.1 924.023   1
  -6   4   4 18243.0 912.657   1
   5   4  -4 38255.2 1866.83   1
   5  -4  -4 38851.2 1857.66   1
  -5  -4   4 37656.0 1867.87   1
  -5   4   4 36783.9 1856.40   1
   4   4  -4 19012.7 983.967   1
   4  -4  -4 20029.3 975.858   1
  -4  -4   4 20651.8 987.027   1
  -4   4   4 19438.9 975.173   1
  -3   4   4 18497.9 895.110   1
  -3  -4   4 18886.3 906.400   1
   3  -4  -4 17363.5 895.353   1
   3   4  -4 17878.7 903.537   1
  -2   4   4 96692.1 4781.36   1
   2  -4  -4 95680.1 4781.88   1
   2   4  -4 108371. 4792.39   1
  -2  -4   4 93875.6 4789.44   1
   1   4  -4 10104.3 497.749   1
  -1  -4   4 9820.80 497.317   1
   1  -4  -4 9115.97 489.926   1
  -1   4   4 9979.18 491.666   1
   0  -4   4 70867.4 3242.33   1
   0   4  -4 68435.7 3240.06   1
   0  -4  -4 64152.1 3235.39   1
   0   4   4 62364.9 3236.26   1
   1  -4   4 7006.14 382.163   1
  -1   4  -4 7628.69 382.518   1
   2  -4   4 3494.63 192.467   1
  -2   4  -4 3295.38 189.164   1
  -2  -4  -4 3359.17 188.128   1
   2   4   4 3284.19 189.557   1
   3  -4   4 33927.5 1692.31   1
  -3   4  -4 34709.9 1691.79   1
  -3  -4  -4 33069.9 1689.38   1
   3   4   4 34955.7 1692.39   1
   4  -4   4 99640.5 4841.29   1
  -4   4  -4 93496.2 4838.26   1
  -4  -4  -4 105561. 4838.55   1
   4   4   4 96416.6 4839.37   1
  -5   4  -4 18592.6 1019.53   1
   5  -4   4 21481.8 1026.72   1
   5   4   4 21081.0 1025.22   1
  -5  -4  -4 20491.5 1023.25   1
  -6   4  -4 4320.87 241.845   1
   6  -4   4 4373.72 243.125   1
  -6  -4  -4 4283.13 242.007   1
   6   4   4 4022.29 242.563   1
  -7   4  -4 76.0679 32.5325   1
   7   4   4 128.761 34.7026   1
  -7  -4  -4 181.783 40.2416   1
   7  -4   4 133.521 34.9468   1
   8  -4   4 11078.0 598.132   1
   8   4   4 11756.9 600.150   1
  -8  -4  -4 10848.9 595.098   1
  -8   4  -4 12023.9 597.797   1
  -9   4  -4 223.289 40.4162   1
   9  -4   4 231.248 44.8890   1
  -9  -4  -4 162.276 41.8846   1
   9   4   4 140.347 41.6781   1
 -10   4  -4 854.921 80.1761   1
  10  -4   4 836.934 80.5247   1
 -10  -4  -4 1014.18 85.3783   1
  10   4   4 930.059 88.3460   1
 -11   4  -4 950.243 84.6738   1
  11  -4   4 1101.85 92.1167   1
 -11  -4  -4 981.589 87.4647   1
  11   4   4 953.328 91.6674   1
 -12   4  -4 7.85894 35.8552   1
  12  -4   4 50.9425 41.3316   1
 -12  -4  -4 23.4135 25.8845   1
  12   4   4 36.5575 35.4362   1
 -13  -4  -4 3021.02 194.225   1
  13   4   4 3057.57 199.646   1
 -14   4  -4 808.298 80.0066   1
  14  -4   4 873.026 87.1206   1
 -14  -4  -4 1085.96 93.2502   1
  14   4   4 757.622 85.8539   1
 -15   4  -4 93.6705 40.5374   1
  15  -4   4 165.561 45.8678   1
 -15  -4  -4 176.559 45.0794   1
  15   4   4 167.250 47.3878   1
 -16   4  -4 1086.31 100.096   1
  16  -4   4 1221.81 105.429   1
 -17   4  -4 70.5133 44.0143   1
  17  -4   4 75.5303 45.4654   1
 -17  -4  -4 55.0938 45.8448   1
  17   4   4 38.0954 42.9117   1
 -18   4  -4 586.190 76.8388   1
  18  -4   4 816.641 89.4100   1
 -18  -4  -4 644.265 78.1364   1
  18   4   4 743.636 81.9907   1
 -19   4  -4 89.0387 45.9389   1
  19  -4   4 47.5339 46.3063   1
 -19  -4  -4 37.7234 43.0520   1
  19   4   4 9.43510 37.9993   1
 -20   4  -4 8.88054 34.4080   1
  20  -4   4 9.48963 36.7679   1
 -20  -4  -4 9.18056 45.7442   1
  20   4   4-27.9624 44.7935   1
 -21   4  -4-26.5381 42.5119   1
  21  -4   4 37.6119 42.2699   1
 -21  -4  -4-8.96645 38.5414   1
  21   4   4 9.09006 33.1256   1
 -22   4  -4-17.5143 44.6387   1
  22  -4   4-18.4848 32.9417   1
 -22  -4  -4 8.58375 46.1215   1
  22   4   4 9.10333 40.9240   1
 -23   4  -4 8.62867 37.0965   1
  23  -4   4-18.0800 35.7001   1
 -23  -4  -4-24.9640 39.4939   1
  23   4   4-26.9589 44.2583   1
 -26  -5   4-37.2644 46.4194   1
  26   5  -4 38.0203 42.1141   1
 -24  -5   4 46.2698 47.1894   1
  24   5  -4 9.69932 41.0573   1
 -23   5   4 18.4420 42.6291   1
 -22   5   4 72.8870 43.4903   1
  22  -5  -4 105.321 44.5046   1
 -22  -5   4 82.0364 46.1847   1
  22   5  -4 138.028 52.6524   1
 -21   5   4 268.489 58.1774   1
  21  -5  -4 366.935 60.8743   1
 -21  -5   4 389.586 61.5991   1
  21   5  -4 510.767 72.6155   1
 -20   5   4-8.74943 35.8162   1
  20  -5  -4 9.15832 39.9890   1
 -20  -5   4 35.8895 38.5798   1
  20   5  -4 49.2928 45.5775   1
 -19  -5   4 898.855 89.2246   1
  19   5  -4 911.843 92.7236   1
 -18   5   4-8.14570 35.5565   1
  18   5  -4-9.37209 40.2851   1
  18  -5  -4 17.1294 35.6457   1
 -18  -5   4 8.47169 39.1565   1
 -17   5   4 2440.27 158.503   1
  17  -5  -4 2229.13 158.019   1
 -17  -5   4 2569.89 164.661   1
  17   5  -4 2116.59 158.617   1
  16  -5  -4 621.149 67.6634   1
  16   5  -4 545.277 66.5096   1
 -16   5   4 597.581 65.1500   1
 -15   5   4 975.818 83.7476   1
  15  -5  -4 917.645 82.9008   1
  15   5  -4 1092.67 92.3374   1
 -15  -5   4 1013.87 88.7832   1
 -14  -5   4-7.62454 32.7783   1
  14   5  -4-16.1741 34.7661   1
  13   5  -4 78.0891 37.3522   1
 -13   5   4 97.8321 30.8269   1
  13  -5  -4 79.8193 33.4743   1
 -13  -5   4 130.963 38.5895   1
  12  -5  -4 1999.07 133.616   1
 -12  -5   4 2080.73 140.948   1
 -12   5   4 2059.53 132.039   1
  12   5  -4 2190.74 143.899   1
  11  -5  -4 7196.45 388.760   1
 -11   5   4 7354.34 386.228   1
  10  -5  -4 6828.08 382.897   1
 -10  -5   4 7776.70 394.002   1
  10   5  -4 6967.08 391.165   1
 -10   5   4 7581.38 383.397   1
   9  -5  -4 28991.8 1497.82   1
  -9  -5   4 30350.2 1507.19   1
   9   5  -4 28720.4 1505.25   1
  -9   5   4 32341.1 1497.14   1
   8   5  -4 887.325 76.0385   1
  -8  -5   4 1014.91 77.9113   1
   8  -5  -4 908.926 67.8831   1
   7   5  -4 21093.1 1074.55   1
  -7  -5   4 21699.6 1073.86   1
  -6  -5   4 29747.0 1595.18   1
   6   5  -4 32185.8 1595.76   1
  -6   5   4 33883.2 1586.98   1
  -5  -5   4 2692.10 158.933   1
   5   5  -4 2581.56 157.549   1
  -5   5   4 2714.62 149.936   1
   5  -5  -4 2673.18 149.772   1
  -4  -5   4 19297.6 974.962   1
   4   5  -4 18929.7 972.688   1
  -4   5   4 19301.6 964.228   1
   4  -5  -4 20002.2 965.653   1
   3  -5  -4 122240. 6329.48   1
  -3   5   4 138277. 6329.77   1
   3   5  -4 126978. 6336.51   1
  -3  -5   4 130993. 6338.34   1
   2  -5  -4 4092.47 222.188   1
  -2   5   4 4467.00 222.476   1
   2   5  -4 3740.02 229.936   1
  -2  -5   4 4118.42 229.091   1
   1   5  -4 246.884 39.0455   1
  -1  -5   4 268.930 37.7224   1
   0  -5   4 99.7928 29.9512   1
   0   5  -4 133.801 29.6780   1
   0  -5  -4 201.509 28.8013   1
   0   5   4 209.448 30.5693   1
   1  -5   4 12715.0 691.391   1
  -1   5  -4 13187.4 691.045   1
  -1  -5  -4 13816.3 689.320   1
   1   5   4 14782.8 691.974   1
   2  -5   4 158.442 35.7109   1
  -2   5  -4 61.0043 29.4953   1
  -2  -5  -4 142.702 28.1438   1
   2   5   4 121.498 26.5060   1
   3  -5   4 44560.7 2250.99   1
  -3   5  -4 46179.6 2250.21   1
  -3  -5  -4 45457.2 2248.55   1
   3   5   4 46042.6 2249.41   1
   4  -5   4 170.268 36.2221   1
  -4   5  -4 114.934 29.6387   1
  -4  -5  -4 94.1091 31.9666   1
   4   5   4 82.3441 33.9051   1
   5  -5   4 2715.92 168.397   1
  -5   5  -4 2802.01 167.681   1
  -5  -5  -4 2597.98 165.747   1
   5   5   4 2942.17 172.675   1
  -6   5  -4 1396.63 103.051   1
   6  -5   4 1321.63 104.581   1
  -6  -5  -4 1405.80 104.181   1
   6   5   4 1513.94 107.764   1
  -8   5  -4 41.5130 33.6644   1
   8   5   4 66.5642 31.2916   1
  -8  -5  -4-21.4279 24.2735   1
   8  -5   4-30.0079 27.9276   1
   9  -5   4 7067.12 364.021   1
   9   5   4 6427.68 361.681   1
  -9   5  -4 5985.48 355.350   1
  -9  -5  -4 6594.92 360.351   1
  10  -5   4 2384.27 152.517   1
  10   5   4 2034.16 151.208   1
 -10   5  -4 2125.86 147.945   1
 -10  -5  -4 2279.25 149.738   1
  11  -5   4 1275.57 99.4774   1
  11   5   4 1140.60 99.5207   1
 -11  -5  -4 936.614 93.7800   1
 -11   5  -4 1064.86 94.0181   1
  12  -5   4 3225.91 208.916   1
 -12   5  -4 3477.83 210.829   1
 -13   5  -4 158.571 44.4684   1
  13   5   4 149.294 43.0902   1
  13  -5   4 105.487 43.8287   1
 -13  -5  -4 144.470 39.3472   1
  14  -5   4 1143.76 99.6467   1
  14   5   4 1174.26 102.362   1
 -14   5  -4 1077.45 93.9201   1
 -14  -5  -4 821.305 86.5656   1
  15  -5   4 1836.67 140.398   1
 -15   5  -4 1901.03 140.350   1
  15   5   4 2183.34 148.626   1
 -15  -5  -4 1844.16 140.368   1
  16   5   4-18.9123 40.6501   1
  16  -5   4 27.9608 30.0518   1
 -16  -5  -4 35.9673 36.7983   1
 -16   5  -4-8.85113 34.9516   1
  17   5   4 28.6287 41.1617   1
  17  -5   4 112.914 52.1643   1
 -17  -5  -4 45.3650 42.0751   1
 -17   5  -4 107.591 48.2951   1
  18   5   4 28.5596 44.5919   1
  18  -5   4-9.46209 40.0315   1
 -18  -5  -4-36.6700 46.7294   1
 -18   5  -4 9.01641 41.6743   1
  19   5   4 28.8018 42.5372   1
 -19  -5  -4-18.6080 34.6343   1
  20   5   4 47.4219 43.3135   1
  20  -5   4 65.4966 41.5324   1
 -20  -5  -4 37.0150 47.2356   1
 -20   5  -4 53.4620 40.7009   1
  21   5   4 9.12728 36.7047   1
 -21  -5  -4 18.3950 38.2848   1
  22  -5   4 9.22564 38.4252   1
 -22   5  -4 52.4306 48.3627   1
  23   5   4-8.75061 40.9885   1
 -23  -5  -4 42.2708 41.6320   1
  23  -5   4-36.7069 45.7249   1
  25   6  -4 19.0555 37.6907   1
 -25  -6   4 81.8471 48.4275   1
  24   6  -4 9.62476 44.5072   1
 -24  -6   4 45.7699 45.6324   1
  23   6  -4 19.6967 44.9004   1
 -23  -6   4-9.11107 40.3687   1
  22   6  -4-41.9725 45.8205   1
 -22  -6   4-17.1477 37.4467   1
  21   6  -4 391.830 63.2049   1
  21  -6  -4 308.984 59.1915   1
 -21  -6   4 496.165 66.9027   1
 -21   6   4 381.035 61.6685   1
  20   6  -4 622.431 74.6003   1
  20  -6  -4 564.780 72.7214   1
 -20  -6   4 553.586 70.4991   1
 -20   6   4 486.394 67.9610   1
  19   6  -4 396.665 65.5838   1
 -19   6   4 351.792 56.7760   1
  19  -6  -4 255.741 54.2708   1
 -19  -6   4 298.523 56.8346   1
  18   6  -4 129.571 45.2657   1
 -18  -6   4 143.327 48.3513   1
  18  -6  -4 44.0666 38.1627   1
 -18   6   4 74.5075 38.5407   1
  17   6  -4-8.95385 36.6388   1
  17  -6  -4-8.45691 34.6053   1
 -17  -6   4-8.72594 36.3166   1
 -17   6   4 31.9146 33.2064   1
  16  -6  -4 1671.26 132.185   1
 -16   6   4 2061.71 137.002   1
  15  -6  -4 705.464 73.2304   1
 -15   6   4 647.770 71.0217   1
 -15  -6   4 817.464 79.2164   1
  14  -6  -4-7.19165 30.9135   1
 -14   6   4 6.86057 26.0664   1
  14   6  -4 8.48209 33.4910   1
 -14  -6   4 15.7578 32.2411   1
  13  -6  -4 13349.2 684.332   1
 -13   6   4 13134.2 681.752   1
  13   6  -4 13447.5 693.211   1
 -13  -6   4 13018.5 689.192   1
  12  -6  -4 32.2044 22.9636   1
 -12   6   4-5.76732 20.5639   1
  12   6  -4 22.8253 25.2075   1
 -12  -6   4 7.35716 24.3755   1
  11  -6  -4 1445.25 102.250   1
 -11   6   4 1427.99 99.7452   1
  11   6  -4 1228.03 102.754   1
 -11  -6   4 1485.05 106.661   1
 -10   6   4 274.280 37.1488   1
  10  -6  -4 216.423 36.0375   1
  -9  -6   4-26.3418 27.8615   1
   9  -6  -4 31.3677 25.4368   1
   9   6  -4 20.0478 32.9084   1
  -9   6   4-4.86874 21.8874   1
   8   6  -4 624.093 64.8323   1
  -8  -6   4 717.494 68.4605   1
   8  -6  -4 726.144 60.6543   1
  -8   6   4 695.223 58.4615   1
   7   6  -4 4507.37 254.978   1
   7  -6  -4 4584.04 246.905   1
  -7  -6   4 4413.25 253.813   1
  -6   6   4 755.997 60.8844   1
   6   6  -4 829.418 69.2877   1
   6  -6  -4 753.699 59.6398   1
  -6  -6   4 753.483 67.5418   1
  -5   6   4 2503.96 142.599   1
  -5  -6   4 2371.52 149.901   1
   5   6  -4 2418.07 149.794   1
  -4   6   4 7991.93 390.485   1
   4   6  -4 7671.94 398.064   1
   4  -6  -4 7348.32 389.857   1
  -4  -6   4 6984.46 396.588   1
  -3   6   4 111800. 5514.43   1
  -3  -6   4 123222. 5525.16   1
   3  -6  -4 125911. 5517.26   1
   2   6  -4 40927.2 2095.13   1
  -2   6   4 44526.8 2089.15   1
  -2  -6   4 43371.7 2096.32   1
   2  -6  -4 40737.4 2088.61   1
   1   6  -4 27526.5 1268.06   1
  -1   6   4 23904.2 1257.26   1
  -1  -6   4 25510.7 1264.98   1
   1  -6  -4 25060.6 1259.45   1
   0  -6   4 13132.7 684.805   1
   0   6  -4 14141.7 686.095   1
   0   6   4 13085.8 681.833   1
   0  -6  -4 13343.4 680.686   1
  -1  -6  -4 212.930 33.8947   1
   1  -6   4 150.894 32.4116   1
  -1   6  -4 123.070 28.3303   1
   1   6   4 161.182 30.1382   1
   2  -6   4 10380.9 512.974   1
   2   6   4 10476.1 510.397   1
  -2  -6  -4 10766.0 510.730   1
   3  -6   4 46540.7 2154.85   1
  -3   6  -4 43842.3 2150.17   1
   3   6   4 39230.6 2147.99   1
  -3  -6  -4 44832.4 2150.32   1
   4  -6   4 5223.08 291.139   1
  -4   6  -4 5155.21 288.168   1
   4   6   4 5423.81 290.329   1
  -4  -6  -4 4998.22 286.802   1
   5  -6   4 2901.46 178.175   1
  -5   6  -4 2631.88 172.502   1
   5   6   4 2993.78 177.817   1
  -5  -6  -4 2942.93 176.481   1
  -7   6  -4 4664.56 268.708   1
   7  -6   4 4528.03 271.141   1
  -7  -6  -4 4716.93 269.248   1
   7   6   4 4867.91 273.828   1
  -8   6  -4 1644.47 119.235   1
   8  -6   4 1540.45 117.320   1
  -8  -6  -4 1737.82 118.982   1
   8   6   4 1385.47 115.930   1
   9   6   4 514.424 64.0209   1
  -9  -6  -4 529.333 62.2164   1
  -9   6  -4 582.777 64.6940   1
   9  -6   4 684.713 70.1037   1
  10  -6   4 5474.77 315.973   1
  10   6   4 5386.82 315.345   1
 -10  -6  -4 5742.27 314.724   1
 -10   6  -4 5362.76 312.453   1
 -11   6  -4 642.004 73.7713   1
  11  -6   4 811.279 81.8809   1
 -11  -6  -4 781.028 77.0620   1
  11   6   4 753.330 77.8153   1
 -12  -6  -4-41.3414 34.9925   1
  12   6   4 9.13440 36.7387   1
 -13   6  -4 193.786 46.6636   1
  13  -6   4 191.648 48.5216   1
 -13  -6  -4 76.6147 33.6750   1
  13   6   4 143.464 45.3118   1
 -14   6  -4 800.779 77.0837   1
  14  -6   4 606.898 74.2046   1
 -14  -6  -4 546.954 71.1706   1
  14   6   4 591.975 75.5443   1
  15   6   4 891.659 91.8507   1
 -15   6  -4 814.730 83.4118   1
  16   6   4 3706.25 218.045   1
  16  -6   4 3270.28 211.606   1
  17  -6   4 969.608 103.187   1
  17   6   4 1309.13 109.952   1
 -17  -6  -4 957.803 99.6529   1
 -17   6  -4 1315.32 107.273   1
 -18   6  -4 116.753 38.2805   1
  18  -6   4 68.1456 39.4190   1
 -19   6  -4 71.7666 47.7702   1
  19  -6   4 77.6892 48.4415   1
 -19  -6  -4 45.2358 35.1275   1
  19   6   4 9.47207 39.4878   1
 -20   6  -4-35.7363 43.4896   1
  20  -6   4-19.3081 45.2407   1
 -21   6  -4 26.6105 45.2308   1
  21  -6   4 9.47206 46.1027   1
 -21  -6  -4 54.2183 45.0430   1
  21   6   4 9.27918 42.9067   1
 -22   6  -4 70.0840 50.2865   1
  22  -6   4-37.0755 46.2161   1
 -22  -6  -4 90.4465 50.0631   1
  22   6   4 8.81588 41.3300   1
 -23   6  -4 17.2437 43.4771   1
  23  -6   4 36.2330 37.0897   1
  26   7  -4 9.22749 37.1020   1
 -26  -7   4-17.6277 47.3570   1
  25   7  -4 9.40279 45.7510   1
 -25  -7   4 8.94945 47.1159   1
  23   7  -4 31.2713 41.9263   1
 -23  -7   4 17.0455 37.2186   1
 -22   7   4 37.2987 42.5511   1
 -21  -7   4-9.02224 39.3979   1
 -21   7   4 27.5554 39.4968   1
  21  -7  -4 115.693 44.5749   1
  21   7  -4-10.1339 36.9460   1
 -20  -7   4 125.243 42.2192   1
 -20   7   4 116.382 45.4165   1
  20  -7  -4 131.320 46.4778   1
  20   7  -4 49.2362 39.2203   1
 -19   7   4 1114.51 99.2315   1
  19  -7  -4 1040.12 100.545   1
 -18  -7   4 2259.27 155.112   1
  18   7  -4 2029.42 152.803   1
 -17  -7   4 1089.04 99.7691   1
  17  -7  -4 1121.11 97.3180   1
 -17   7   4 1041.77 93.5587   1
  17   7  -4 1089.79 101.822   1
  16  -7  -4 933.972 85.4081   1
 -16  -7   4 742.238 82.3364   1
  16   7  -4 719.097 82.6896   1
 -16   7   4 869.449 80.9861   1
 -15   7   4 329.928 50.7499   1
  15  -7  -4 331.368 52.7798   1
  14  -7  -4 7.64081 29.0882   1
 -14   7   4 13.9312 29.0487   1
  14   7  -4 43.9060 34.0730   1
 -14  -7   4 114.508 42.6478   1
  13   7  -4 909.210 84.7547   1
 -13  -7   4 881.368 84.4957   1
  12  -7  -4 9376.20 492.132   1
 -12   7   4 9424.83 489.063   1
  12   7  -4 8734.67 496.365   1
 -12  -7   4 9544.05 498.909   1
  11  -7  -4 610.350 66.2241   1
 -11   7   4 757.982 66.9107   1
 -11  -7   4 907.271 79.7465   1
  11   7  -4 814.135 77.6460   1
 -10  -7   4 14.5560 28.2270   1
  10  -7  -4 12.1081 23.9366   1
  10   7  -4 7.42441 29.8786   1
 -10   7   4 62.4712 26.6317   1
   9   7  -4 699.171 66.7075   1
  -9  -7   4 519.651 61.3970   1
  -9   7   4 639.565 58.6735   1
   9  -7  -4 604.972 58.7507   1
  -8   7   4 13368.2 741.049   1
   8  -7  -4 16122.6 747.025   1
  -7   7   4 1273.18 88.0251   1
   7   7  -4 1063.45 93.0055   1
  -7  -7   4 1092.03 93.6569   1
  -6   7   4 5492.50 304.012   1
   6   7  -4 5449.41 311.087   1
   6  -7  -4 5913.83 305.355   1
  -6  -7   4 5766.62 314.116   1
  -5   7   4 1418.52 94.1386   1
   5   7  -4 1381.79 100.443   1
   5  -7  -4 1382.01 94.5824   1
  -5  -7   4 1364.19 100.359   1
  -4   7   4 14631.1 696.081   1
  -4  -7   4 13952.5 704.337   1
   4  -7  -4 14207.1 696.727   1
   3   7  -4 9240.09 441.208   1
  -3   7   4 8721.99 432.936   1
   3  -7  -4 8254.79 432.694   1
   2   7  -4 25052.6 1223.49   1
  -2   7   4 25284.0 1217.09   1
  -2  -7   4 24267.3 1223.55   1
   2  -7  -4 23092.0 1215.58   1
   1   7  -4 1763.64 123.762   1
  -1   7   4 1947.65 120.882   1
  -1  -7   4 2034.48 127.257   1
   1  -7  -4 1781.83 119.499   1
   0   7  -4 210.163 36.5186   1
   0   7   4 268.780 42.4204   1
   0  -7   4 253.847 41.1287   1
   0  -7  -4 355.228 44.7037   1
   1  -7   4 535.750 56.8500   1
  -1  -7  -4 479.923 51.7642   1
   1   7   4 598.397 55.6060   1
  -1   7  -4 381.351 50.5946   1
   2  -7   4 24563.7 1292.21   1
  -2   7  -4 26445.8 1291.77   1
   2   7   4 25251.9 1289.80   1
  -2  -7  -4 26838.9 1291.42   1
   3  -7   4 11257.5 590.632   1
  -3   7  -4 10965.0 586.512   1
   3   7   4 11360.1 587.761   1
  -3  -7  -4 11617.3 587.747   1
   4   7   4 1708.36 122.065   1
  -4  -7  -4 1848.41 123.410   1
  -5   7  -4 10111.8 542.969   1
   5  -7   4 10486.1 545.935   1
   6  -7   4 8502.59 457.915   1
  -6   7  -4 8723.61 456.116   1
   6   7   4 8289.64 456.468   1
  -6  -7  -4 8411.60 454.923   1
   7  -7   4 7.75348 27.7127   1
  -7   7  -4 57.3129 31.3414   1
   7   7   4 70.6980 30.5073   1
  -7  -7  -4 36.9096 31.3006   1
  -8   7  -4 6185.97 346.607   1
   8  -7   4 6202.38 350.171   1
  -8  -7  -4 6425.45 349.299   1
   8   7   4 6173.14 350.644   1
   9  -7   4 538.919 67.0686   1
  -9   7  -4 449.282 60.1283   1
   9   7   4 527.674 64.2847   1
  -9  -7  -4 525.622 63.6464   1
  10  -7   4 24.7810 36.2337   1
 -10   7  -4 7.79883 35.2407   1
 -10  -7  -4 122.749 34.2452   1
  10   7   4 102.874 32.1123   1
 -11  -7  -4 713.594 74.6717   1
  11   7   4 710.624 73.3350   1
  12  -7   4 2751.37 188.206   1
  12   7   4 2970.87 190.888   1
 -12  -7  -4 2890.83 188.318   1
 -12   7  -4 2845.47 186.158   1
  13  -7   4 2407.24 172.460   1
 -13  -7  -4 2485.74 171.865   1
  13   7   4 2859.33 182.364   1
 -13   7  -4 2601.59 173.879   1
 -14   7  -4 17.5696 36.5736   1
 -14  -7  -4 8.73199 32.5186   1
  14   7   4 29.1706 32.2193   1
  15  -7   4 310.710 57.5260   1
 -15  -7  -4 260.338 55.0030   1
  15   7   4 269.267 56.3297   1
 -16   7  -4 307.531 58.9261   1
  16  -7   4 352.048 62.9793   1
 -16  -7  -4 360.039 59.6461   1
  16   7   4 433.752 67.6148   1
 -17   7  -4-18.2013 44.2852   1
  17  -7   4 28.7065 45.4133   1
 -17  -7  -4 34.8240 38.0095   1
  17   7   4 9.95062 44.0945   1
 -18  -7  -4 26.9321 39.8070   1
  18   7   4 38.3638 37.9008   1
 -19   7  -4 200.006 52.6052   1
  19  -7   4 124.251 44.1140   1
 -19  -7  -4 116.702 44.2151   1
  19   7   4 122.570 45.8294   1
 -20   7  -4-35.9353 43.1990   1
  20  -7   4-9.45980 44.9137   1
 -20  -7  -4-8.88445 42.1850   1
  20   7   4-65.0642 49.9630   1
 -21  -7  -4 26.4995 44.5230   1
 -21   7  -4 8.88461 44.7823   1
  21  -7   4 18.5841 46.8360   1
  21   7   4-27.6688 42.6298   1
 -22  -7  -4-17.4644 36.3481   1
 -22   7  -4 17.4172 48.1788   1
  22   7   4-36.0657 39.9540   1
  22  -7   4-9.11084 44.3329   1
 -26  -8   4 86.3274 45.1053   1
  26   8  -4 54.3873 39.1185   1
 -24  -8   4-16.9945 41.3437   1
  24   8  -4 40.8190 53.7229   1
 -23  -8   4 171.494 54.0987   1
  23   8  -4 257.330 61.0253   1
 -22  -8   4-35.9844 42.7070   1
  22   8  -4-10.0865 46.0024   1
  20  -8  -4 225.139 53.6740   1
 -20  -8   4 130.360 50.6205   1
 -20   8   4 106.422 44.3472   1
  20   8  -4 183.372 54.4383   1
  19  -8  -4-9.54340 38.3768   1
 -19  -8   4-18.3765 39.4996   1
 -19   8   4-34.7963 45.3203   1
  19   8  -4 9.48578 34.5730   1
 -18   8   4 408.424 59.3316   1
  18  -8  -4 444.629 65.1276   1
  17   8  -4 1657.41 133.247   1
  17  -8  -4 1654.99 128.056   1
 -17   8   4 1725.67 127.051   1
  16  -8  -4 765.987 80.7168   1
 -16   8   4 760.523 78.8078   1
 -16  -8   4 874.011 85.1177   1
  15  -8  -4 1532.00 120.710   1
 -15   8   4 1428.22 116.375   1
  15   8  -4 1789.90 129.943   1
 -15  -8   4 1504.20 120.161   1
 -14   8   4 1880.47 134.322   1
  14  -8  -4 1909.78 137.272   1
  13  -8  -4 6693.75 368.142   1
 -13   8   4 6528.54 363.487   1
  13   8  -4 6810.53 372.771   1
 -13  -8   4 6477.04 369.764   1
  12   8  -4 207.900 47.3966   1
 -12  -8   4 334.075 52.3305   1
  11  -8  -4 225.466 39.4471   1
 -11   8   4 140.133 34.6140   1
 -11  -8   4 261.936 49.3780   1
  11   8  -4 97.3391 39.9163   1
 -10  -8   4 7.72303 32.6893   1
  10  -8  -4 6.63829 22.5805   1
  10   8  -4 7.85442 31.5969   1
 -10   8   4 54.7045 28.1119   1
  -9  -8   4 2082.89 144.956   1
   9   8  -4 2226.76 148.455   1
  -9   8   4 2291.06 141.199   1
   9  -8  -4 2060.26 139.037   1
  -8   8   4 52.1272 25.8254   1
   8   8  -4 82.7416 34.8874   1
  -8  -8   4 36.3931 28.3498   1
   8  -8  -4 72.4506 27.2954   1
  -7   8   4 35747.4 1704.97   1
   7   8  -4 33911.9 1711.61   1
  -7  -8   4 33047.8 1711.57   1
   7  -8  -4 34182.3 1702.63   1
  -6   8   4 208.355 34.5334   1
   6  -8  -4 217.130 36.2837   1
   6   8  -4 115.370 38.9563   1
  -5   8   4 298.587 41.0067   1
   5  -8  -4 266.270 39.6697   1
   4   8  -4 781.364 68.9821   1
   4  -8  -4 693.291 61.5218   1
  -4  -8   4 559.020 62.7599   1
  -3   8   4 41898.3 2074.45   1
   3   8  -4 41340.6 2080.54   1
  -3  -8   4 42726.2 2082.84   1
   3  -8  -4 41945.2 2075.74   1
   2   8  -4 5952.96 304.012   1
  -2   8   4 4885.00 293.439   1
  -2  -8   4 5571.72 303.549   1
   1   8  -4 23773.8 1165.37   1
  -1   8   4 21819.3 1157.98   1
   1  -8  -4 23539.7 1161.38   1
  -1  -8   4 23664.5 1166.40   1
   0   8  -4 159.773 36.9782   1
   0  -8  -4 142.234 32.7262   1
   0   8   4 83.6619 28.2784   1
   0  -8   4 134.174 37.6035   1
   1   8   4 29188.4 1477.15   1
  -1  -8  -4 29990.7 1477.44   1
   2   8   4 10604.1 540.843   1
  -2  -8  -4 10001.7 538.079   1
   3  -8   4 10437.4 559.749   1
  -3   8  -4 10322.3 557.585   1
   3   8   4 10909.4 558.425   1
  -3  -8  -4 10826.9 557.794   1
   4  -8   4 34435.9 1578.10   1
  -4   8  -4 29835.5 1567.83   1
   4   8   4 32193.2 1572.81   1
  -4  -8  -4 29888.3 1569.10   1
   5  -8   4 870.352 81.9579   1
  -5   8  -4 713.503 72.7980   1
   5   8   4 849.204 78.2401   1
  -5  -8  -4 806.608 77.1085   1
   6  -8   4 284.172 46.9564   1
  -6   8  -4 295.091 46.6309   1
   6   8   4 316.857 53.0331   1
  -6  -8  -4 357.639 51.5967   1
   7  -8   4 27504.9 1339.63   1
  -7   8  -4 25937.3 1333.88   1
   7   8   4 27221.1 1342.63   1
  -7  -8  -4 25576.0 1333.62   1
   8  -8   4 215.381 47.1927   1
  -8   8  -4 215.895 45.6489   1
  -8  -8  -4 238.218 46.1466   1
   8   8   4 263.451 51.2758   1
   9   8   4 4011.23 224.738   1
  -9  -8  -4 3227.09 212.665   1
  -9   8  -4 3359.42 214.017   1
   9  -8   4 3456.20 216.161   1
  11   8   4 692.090 76.3292   1
 -11  -8  -4 712.603 75.6553   1
 -11   8  -4 739.742 76.2804   1
  11  -8   4 785.107 81.3339   1
  12   8   4 1413.32 111.303   1
  12  -8   4 1259.86 107.837   1
 -12  -8  -4 1210.40 104.007   1
 -12   8  -4 1103.74 102.231   1
 -13   8  -4 555.182 67.4035   1
 -13  -8  -4 506.115 68.5486   1
  13   8   4 627.548 74.8336   1
  14  -8   4 1131.01 105.835   1
  15   8   4 29.5952 45.6038   1
 -15  -8  -4 26.5957 30.8802   1
 -15   8  -4-8.65193 39.4536   1
  15  -8   4 9.35911 44.9849   1
  16   8   4-10.0427 39.6520   1
 -16  -8  -4-27.1388 38.2721   1
 -16   8  -4 26.3960 35.3776   1
  16  -8   4 18.8552 39.2368   1
  17   8   4 541.740 72.5572   1
 -17  -8  -4 435.908 66.0793   1
 -17   8  -4 406.282 63.5560   1
  17  -8   4 261.826 60.1847   1
  18   8   4-9.87166 47.4649   1
 -18  -8  -4 17.2856 41.0405   1
 -18   8  -4 132.370 49.2982   1
  18  -8   4-18.6843 42.6191   1
 -19   8  -4 52.6892 41.1644   1
  19  -8   4 9.40325 42.9006   1
  20   8   4 92.0664 47.2342   1
 -20  -8  -4 175.494 51.0608   1
 -20   8  -4 60.8832 45.6248   1
  20  -8   4 111.757 46.7134   1
  21   8   4 90.0707 48.9431   1
 -21  -8  -4 8.61564 40.4369   1
 -21   8  -4 33.9719 39.3377   1
  21  -8   4 92.6524 52.7462   1
 -22   8  -4 8.25654 43.9240   1
  22  -8   4 27.2453 47.8172   1
  25   9  -4-37.9820 46.7603   1
 -25  -9   4 33.2558 43.3103   1
  24   9  -4 38.4470 50.1709   1
 -24  -9   4 86.8159 48.5797   1
  23   9  -4 178.340 56.3179   1
 -23  -9   4 133.502 47.4311   1
  22   9  -4 107.552 46.5320   1
 -22  -9   4 52.7717 32.9316   1
 -21  -9   4-36.5532 45.5344   1
  21   9  -4 29.2920 40.6378   1
  20   9  -4 229.568 55.1323   1
 -20  -9   4 267.632 57.7097   1
 -20   9   4 237.839 55.0722   1
  20  -9  -4 216.294 50.8887   1
  19   9  -4 9.53842 33.2728   1
 -19  -9   4 100.309 42.1946   1
 -19   9   4 8.95112 36.6811   1
[truncated: 938,916 more chars]
