# Supplementary material for: Structural insight into the cooperativity of spin crossover compounds
Source: Acta Crystallogr B Struct Sci Cryst Eng Mater. 2023 Aug 11;79(Pt 5):354–67. doi: 10.1107/S2052520623005814 (PMC10552598; doi:10.1107/S2052520623005814)
Supplement: Supplementary file 4 [file b-79-00354-sup4.zip › Bia_Pmono_219K.cif]

data_SC2_219K
 
_audit_creation_method            'SHELXL-2018/3'
_shelx_SHELXL_version_number      '2018/3'
_chemical_name_systematic         ?
_chemical_name_common             ?
_chemical_melting_point           ?
_chemical_formula_moiety          ?
_chemical_formula_sum
 'C38 H28 Fe N6 S2' 
_chemical_formula_weight          688.63

loop_
 _atom_type_symbol
 _atom_type_description
 _atom_type_scat_dispersion_real
 _atom_type_scat_dispersion_imag
 _atom_type_scat_source
 'C'  'C'   0.0024   0.0013
 'International Tables Vol C Tables 4.2.6.8 and 6.1.1.4'
 'H'  'H'   0.0000   0.0000
 'International Tables Vol C Tables 4.2.6.8 and 6.1.1.4'
 'N'  'N'   0.0049   0.0027
 'International Tables Vol C Tables 4.2.6.8 and 6.1.1.4'
 'S'  'S'   0.1051   0.1002
 'International Tables Vol C Tables 4.2.6.8 and 6.1.1.4'
 'Fe'  'Fe'   0.3265   0.6960
 'International Tables Vol C Tables 4.2.6.8 and 6.1.1.4'
 
_space_group_crystal_system       monoclinic
_space_group_IT_number            14
_space_group_name_H-M_alt         'P 21/c'
_space_group_name_Hall            '-P 2ybc'
 
_shelx_space_group_comment
;
The symmetry employed for this shelxl refinement is uniquely defined
by the following loop, which should always be used as a source of
symmetry information in preference to the above space-group names.
They are only intended as comments.
;
 
loop_
 _space_group_symop_operation_xyz
 'x, y, z'
 '-x, y+1/2, -z+1/2'
 '-x, -y, -z'
 'x, -y-1/2, z-1/2'
 
_cell_length_a                    17.2287(2)
_cell_length_b                    12.44040(10)
_cell_length_c                    17.1874(2)
_cell_angle_alpha                 90
_cell_angle_beta                  115.7907(12)
_cell_angle_gamma                 90
_cell_volume                      3316.86(7)
_cell_formula_units_Z             4
_cell_measurement_temperature     293(2)
_cell_measurement_reflns_used     12432
_cell_measurement_theta_min       1.87
_cell_measurement_theta_max       31.63
 
_exptl_crystal_description        Needle
_exptl_crystal_colour             ?
_exptl_crystal_density_meas       ?
_exptl_crystal_density_method     ?
_exptl_crystal_density_diffrn     1.379          
_exptl_crystal_F_000              1424
_exptl_transmission_factor_min    ?
_exptl_transmission_factor_max    ?
_exptl_crystal_size_max           ?
_exptl_crystal_size_mid           ?
_exptl_crystal_size_min           ?
_exptl_absorpt_coefficient_mu     0.453
_shelx_estimated_absorpt_T_min    ?
_shelx_estimated_absorpt_T_max    ?
_exptl_absorpt_correction_type    ?
_exptl_absorpt_correction_T_min   ?
_exptl_absorpt_correction_T_max   ?
_exptl_absorpt_process_details    ?
_exptl_absorpt_special_details    ?
_diffrn_ambient_temperature       293(2)
_diffrn_radiation_wavelength      0.63582
_diffrn_radiation_type            Synchrotron
_diffrn_source                    ?
_diffrn_measurement_device_type   '4-circle diffractometer'
_diffrn_measurement_method        ?
_diffrn_detector_area_resol_mean  ?
_diffrn_reflns_number             24940
_diffrn_reflns_av_unetI/netI      0.0343
_diffrn_reflns_av_R_equivalents   0.0333
_diffrn_reflns_limit_h_min        -22
_diffrn_reflns_limit_h_max        22
_diffrn_reflns_limit_k_min        -16
_diffrn_reflns_limit_k_max        16
_diffrn_reflns_limit_l_min        -21
_diffrn_reflns_limit_l_max        21
_diffrn_reflns_theta_min          1.877
_diffrn_reflns_theta_max          25.078
_diffrn_reflns_theta_full         22.426
_diffrn_measured_fraction_theta_max   0.939
_diffrn_measured_fraction_theta_full  0.971
_diffrn_reflns_Laue_measured_fraction_max    0.939
_diffrn_reflns_Laue_measured_fraction_full   0.971
_diffrn_reflns_point_group_measured_fraction_max   0.939
_diffrn_reflns_point_group_measured_fraction_full  0.971
_reflns_number_total              7743
_reflns_number_gt                 6848
_reflns_threshold_expression      'I > 2\s(I)'
_reflns_Friedel_coverage          0.000
_reflns_Friedel_fraction_max      .
_reflns_Friedel_fraction_full     .
 
_reflns_special_details
;
 Reflections were merged by SHELXL according to the crystal
 class for the calculation of statistics and refinement.
 
 _reflns_Friedel_fraction is defined as the number of unique
 Friedel pairs measured divided by the number that would be
 possible theoretically, ignoring centric projections and
 systematic absences.
;
 
_computing_data_collection        ?
_computing_cell_refinement        ?
_computing_data_reduction         ?
_computing_structure_solution     ?
_computing_structure_refinement 'SHELXL-2018/3 (Sheldrick, 2018)'
_computing_molecular_graphics     ?
_computing_publication_material   ?
_refine_special_details           ?
_refine_ls_structure_factor_coef  Fsqd
_refine_ls_matrix_type            full
_refine_ls_weighting_scheme       calc
_refine_ls_weighting_details
'w=1/[\s^2^(Fo^2^)+(0.0534P)^2^+0.8826P] where P=(Fo^2^+2Fc^2^)/3'
_atom_sites_solution_primary      ?
_atom_sites_solution_secondary    ?
_atom_sites_solution_hydrogens    geom
_refine_ls_hydrogen_treatment     constr
_refine_ls_extinction_method      'SHELXL-2018/3 (Sheldrick 2018)'
_refine_ls_extinction_coef        0.0088(7)
_refine_ls_extinction_expression
 'Fc^*^=kFc[1+0.001xFc^2^\l^3^/sin(2\q)]^-1/4^'
_refine_ls_number_reflns          7743
_refine_ls_number_parameters      457
_refine_ls_number_restraints      73
_refine_ls_R_factor_all           0.0431
_refine_ls_R_factor_gt            0.0389
_refine_ls_wR_factor_ref          0.1133
_refine_ls_wR_factor_gt           0.1095
_refine_ls_goodness_of_fit_ref    1.062
_refine_ls_restrained_S_all       1.060
_refine_ls_shift/su_max           0.001
_refine_ls_shift/su_mean          0.000
 
loop_
 _atom_site_label
 _atom_site_type_symbol
 _atom_site_fract_x
 _atom_site_fract_y
 _atom_site_fract_z
 _atom_site_U_iso_or_equiv
 _atom_site_adp_type
 _atom_site_occupancy
 _atom_site_site_symmetry_order  
 _atom_site_calc_flag
 _atom_site_refinement_flags_posn
 _atom_site_refinement_flags_adp
 _atom_site_refinement_flags_occupancy
 _atom_site_disorder_assembly
 _atom_site_disorder_group
Fe01 Fe 0.75823(2) 0.30222(2) 0.82295(2) 0.04759(9) Uani 1 1 d . . . . .
S002 S 0.54542(3) 0.34070(4) 0.92108(3) 0.05960(13) Uani 1 1 d . . . . .
S001 S 0.95123(4) 0.11862(4) 1.07105(4) 0.06756(15) Uani 1 1 d . . . . .
N005 N 0.71134(9) 0.14301(11) 0.79386(8) 0.0434(3) Uani 1 1 d . . . . .
N006 N 0.80972(12) 0.45420(13) 0.82136(10) 0.0628(4) Uani 1 1 d . . . . .
N003 N 0.66801(9) 0.30966(10) 0.68823(9) 0.0438(3) Uani 1 1 d . . . . .
N004 N 0.84727(9) 0.27340(11) 0.76650(8) 0.0450(3) Uani 1 1 d . . . . .
N002 N 0.67119(13) 0.3569(2) 0.86425(13) 0.0809(6) Uani 1 1 d . . . . .
N001 N 0.84637(11) 0.25571(14) 0.94212(11) 0.0594(4) Uani 1 1 d . . . . .
C015 C 0.63899(11) 0.21867(14) 0.65500(11) 0.0477(3) Uani 1 1 d . . . . .
H015 H 0.603832 0.212450 0.596071 0.057 Uiso 1 1 calc R U . . .
C016 C 0.66137(10) 0.12466(13) 0.71008(10) 0.0451(3) Uani 1 1 d . . . . .
C003 C 0.64827(10) 0.39992(13) 0.63260(10) 0.0447(3) Uani 1 1 d . . . . .
C021 C 0.85711(10) 0.17587(13) 0.72970(11) 0.0445(3) Uani 1 1 d . . . . .
C024 C 0.86593(11) -0.01924(14) 0.65624(11) 0.0499(4) Uani 1 1 d D . . . .
C007 C 0.60358(12) 0.58309(14) 0.60318(12) 0.0521(4) Uani 1 1 d . . . . .
H007 H 0.585725 0.646213 0.619493 0.063 Uiso 1 1 calc R U . . .
C012 C 0.56910(15) 0.85508(17) 0.36569(15) 0.0674(5) Uani 1 1 d . . . . .
H012 H 0.561771 0.915131 0.330951 0.081 Uiso 1 1 calc R U . . .
C010 C 0.55998(12) 0.66582(16) 0.38086(12) 0.0549(4) Uani 1 1 d . . . . .
H010 H 0.545638 0.598190 0.355515 0.066 Uiso 1 1 calc R U . . .
C022 C 0.83884(12) 0.17014(15) 0.64318(11) 0.0515(4) Uani 1 1 d . . . . .
H022 H 0.823248 0.231841 0.609266 0.062 Uiso 1 1 calc R U . . .
C008 C 0.62332(11) 0.49487(14) 0.65665(11) 0.0504(4) Uani 1 1 d . . . . .
H008 H 0.619856 0.499212 0.709062 0.060 Uiso 1 1 calc R U . . .
C025 C 0.88341(11) -0.01215(14) 0.74281(11) 0.0498(4) Uani 1 1 d . . . . .
H025 H 0.897977 -0.073979 0.776582 0.060 Uiso 1 1 calc R U . . .
C002 C 0.61902(13) 0.34961(16) 0.88793(11) 0.0552(4) Uani 1 1 d . . . . .
C004 C 0.65427(12) 0.39497(14) 0.55555(11) 0.0504(4) Uani 1 1 d . . . . .
H004 H 0.671327 0.331442 0.538973 0.060 Uiso 1 1 calc R U . . .
C020 C 0.73192(11) 0.05978(14) 0.84742(11) 0.0502(4) Uani 1 1 d . . . . .
H020 H 0.765714 0.071837 0.905988 0.060 Uiso 1 1 calc R U . . .
C005 C 0.63514(12) 0.48365(14) 0.50307(12) 0.0523(4) Uani 1 1 d . . . . .
H005 H 0.639297 0.479201 0.451006 0.063 Uiso 1 1 calc R U . . .
C009 C 0.59305(11) 0.67525(14) 0.46963(12) 0.0493(4) Uani 1 1 d . . . . .
C017 C 0.63270(13) 0.02356(15) 0.67858(12) 0.0583(4) Uani 1 1 d . . . . .
H017 H 0.598106 0.013035 0.619958 0.070 Uiso 1 1 calc R U . . .
C006 C 0.60976(11) 0.57970(13) 0.52573(11) 0.0477(3) Uani 1 1 d . . . . .
C018 C 0.65580(14) -0.06173(15) 0.73482(14) 0.0627(5) Uani 1 1 d . . . . .
H018 H 0.637717 -0.131017 0.714845 0.075 Uiso 1 1 calc R U . . .
C001 C 0.89055(12) 0.19995(14) 0.99658(11) 0.0498(4) Uani 1 1 d . . . . .
C011 C 0.54789(13) 0.75500(17) 0.32926(14) 0.0622(5) Uani 1 1 d . . . . .
H011 H 0.525280 0.747211 0.269603 0.075 Uiso 1 1 calc R U . . .
C026 C 0.87961(11) 0.08422(14) 0.77948(10) 0.0470(3) Uani 1 1 d . . . . .
H026 H 0.892186 0.087718 0.837806 0.056 Uiso 1 1 calc R U . . .
C028 C 0.86697(13) 0.45888(15) 0.78812(13) 0.0607(5) Uani 1 1 d . . . . .
C014 C 0.61279(14) 0.77743(15) 0.50467(14) 0.0620(5) Uani 1 1 d . . . . .
H014 H 0.634411 0.786211 0.564168 0.074 Uiso 1 1 calc R U . . .
C013 C 0.60099(17) 0.86628(16) 0.45300(16) 0.0706(6) Uani 1 1 d . . . . .
H013 H 0.614835 0.934240 0.477793 0.085 Uiso 1 1 calc R U . . .
C023 C 0.84373(13) 0.07328(15) 0.60730(11) 0.0550(4) Uani 1 1 d . . . . .
H023 H 0.831889 0.070059 0.549145 0.066 Uiso 1 1 calc R U . . .
C027 C 0.88266(12) 0.35810(15) 0.75590(12) 0.0548(4) Uani 1 1 d . . . . .
H027 H 0.918144 0.355229 0.727813 0.066 Uiso 1 1 calc R U . . .
C019 C 0.70562(13) -0.04314(15) 0.82030(13) 0.0570(4) Uani 1 1 d . . . . .
H019 H 0.721603 -0.099489 0.859767 0.068 Uiso 1 1 calc R U . . .
C032 C 0.7919(2) 0.5454(2) 0.85166(15) 0.0905(9) Uani 1 1 d . . . . .
H032 H 0.752010 0.544262 0.874694 0.109 Uiso 1 1 calc R U . . .
C031 C 0.8318(3) 0.6417(2) 0.8494(2) 0.1182(14) Uani 1 1 d . . . . .
H031 H 0.817894 0.704581 0.869784 0.142 Uiso 1 1 calc R U . . .
C029 C 0.9090(2) 0.55201(19) 0.78512(19) 0.0903(8) Uani 1 1 d . . . . .
H029 H 0.948652 0.552107 0.761775 0.108 Uiso 1 1 calc R U . . .
C030 C 0.8911(3) 0.6436(2) 0.8172(3) 0.1180(13) Uani 1 1 d . . . . .
H030 H 0.919304 0.707245 0.817076 0.142 Uiso 1 1 calc R U . . .
C1A C 0.8711(7) -0.1253(5) 0.6192(6) 0.057(2) Uani 0.54(3) 1 d DG . P A 1
C2A C 0.8258(7) -0.2104(7) 0.6323(7) 0.079(2) Uani 0.54(3) 1 d G . P A 1
H2A H 0.791384 -0.198910 0.660781 0.095 Uiso 0.54(3) 1 calc R U P A 1
C3A C 0.8320(8) -0.3126(5) 0.6028(8) 0.091(2) Uani 0.54(3) 1 d G . P A 1
H3A H 0.801731 -0.369509 0.611577 0.109 Uiso 0.54(3) 1 calc R U P A 1
C4A C 0.8835(8) -0.3297(7) 0.5602(7) 0.082(3) Uani 0.54(3) 1 d G . P A 1
H4A H 0.887644 -0.398107 0.540515 0.098 Uiso 0.54(3) 1 calc R U P A 1
C5A C 0.9288(7) -0.2446(11) 0.5471(7) 0.078(2) Uani 0.54(3) 1 d G . P A 1
H5A H 0.963209 -0.256107 0.518655 0.093 Uiso 0.54(3) 1 calc R U P A 1
C6A C 0.9226(6) -0.1424(9) 0.5766(7) 0.0676(17) Uani 0.54(3) 1 d G . P A 1
H6A H 0.952864 -0.085508 0.567858 0.081 Uiso 0.54(3) 1 calc R U P A 1
C1B C 0.8763(9) -0.1202(7) 0.6186(8) 0.065(3) Uani 0.46(3) 1 d DG . P A 2
C2B C 0.8441(11) -0.2182(8) 0.6304(7) 0.076(2) Uani 0.46(3) 1 d G . P A 2
H2B H 0.812068 -0.221370 0.662164 0.091 Uiso 0.46(3) 1 calc R U P A 2
C3B C 0.8597(13) -0.3113(6) 0.5949(7) 0.086(3) Uani 0.46(3) 1 d G . P A 2
H3B H 0.838147 -0.376827 0.602791 0.104 Uiso 0.46(3) 1 calc R U P A 2
C4B C 0.9075(11) -0.3065(10) 0.5474(6) 0.084(3) Uani 0.46(3) 1 d G . P A 2
H4B H 0.917996 -0.368841 0.523629 0.101 Uiso 0.46(3) 1 calc R U P A 2
C5B C 0.9398(8) -0.2086(14) 0.5356(8) 0.082(3) Uani 0.46(3) 1 d G . P A 2
H5B H 0.971766 -0.205398 0.503839 0.099 Uiso 0.46(3) 1 calc R U P A 2
C6B C 0.9241(8) -0.1155(11) 0.5711(9) 0.075(2) Uani 0.46(3) 1 d G . P A 2
H6B H 0.945687 -0.049940 0.563211 0.090 Uiso 0.46(3) 1 calc R U P A 2
 
loop_
 _atom_site_aniso_label
 _atom_site_aniso_U_11
 _atom_site_aniso_U_22
 _atom_site_aniso_U_33
 _atom_site_aniso_U_23
 _atom_site_aniso_U_13
 _atom_site_aniso_U_12
Fe01 0.05184(15) 0.04699(15) 0.04337(14) 0.00621(9) 0.02020(11) 0.00328(9)
S002 0.0620(3) 0.0619(3) 0.0548(3) 0.0068(2) 0.0253(2) 0.0059(2)
S001 0.0742(3) 0.0622(3) 0.0595(3) 0.0137(2) 0.0228(2) 0.0070(2)
N005 0.0468(7) 0.0427(6) 0.0414(6) 0.0013(5) 0.0199(6) -0.0020(5)
N006 0.0727(10) 0.0549(9) 0.0456(8) -0.0066(7) 0.0115(7) 0.0127(8)
N003 0.0461(7) 0.0432(7) 0.0410(6) 0.0000(5) 0.0178(5) 0.0028(5)
N004 0.0492(7) 0.0437(7) 0.0387(6) 0.0017(5) 0.0160(5) 0.0025(5)
N002 0.0677(11) 0.1195(18) 0.0591(10) 0.0098(11) 0.0308(9) 0.0089(11)
N001 0.0658(9) 0.0563(9) 0.0533(8) 0.0021(7) 0.0232(7) 0.0045(7)
C015 0.0471(8) 0.0478(8) 0.0408(8) -0.0001(6) 0.0123(6) 0.0011(6)
C016 0.0457(8) 0.0441(8) 0.0436(8) -0.0001(6) 0.0178(6) -0.0009(6)
C003 0.0463(8) 0.0428(7) 0.0432(8) 0.0010(6) 0.0179(6) 0.0026(6)
C021 0.0446(8) 0.0460(8) 0.0440(8) 0.0004(6) 0.0201(6) 0.0030(6)
C024 0.0458(8) 0.0520(9) 0.0486(8) -0.0027(7) 0.0174(7) 0.0090(7)
C007 0.0597(9) 0.0454(8) 0.0533(9) 0.0003(7) 0.0265(8) 0.0112(7)
C012 0.0764(13) 0.0566(11) 0.0759(13) 0.0202(10) 0.0394(11) 0.0115(9)
C010 0.0551(9) 0.0538(9) 0.0558(10) 0.0032(8) 0.0240(8) 0.0057(7)
C022 0.0610(10) 0.0506(9) 0.0447(8) 0.0066(7) 0.0247(8) 0.0079(7)
C008 0.0578(9) 0.0497(8) 0.0458(8) -0.0003(7) 0.0246(7) 0.0080(7)
C025 0.0492(8) 0.0483(8) 0.0470(8) 0.0044(7) 0.0165(7) 0.0085(7)
C002 0.0595(10) 0.0583(10) 0.0407(8) 0.0081(7) 0.0153(8) 0.0073(8)
C004 0.0614(10) 0.0422(8) 0.0508(9) -0.0013(7) 0.0274(8) 0.0062(7)
C020 0.0553(9) 0.0489(8) 0.0466(8) 0.0057(7) 0.0225(7) -0.0052(7)
C005 0.0653(10) 0.0478(8) 0.0503(9) 0.0022(7) 0.0312(8) 0.0055(7)
C009 0.0493(8) 0.0455(8) 0.0560(9) 0.0045(7) 0.0255(7) 0.0067(7)
C017 0.0617(10) 0.0502(9) 0.0518(9) -0.0058(7) 0.0143(8) -0.0073(8)
C006 0.0488(8) 0.0435(8) 0.0506(8) 0.0020(6) 0.0214(7) 0.0040(6)
C018 0.0691(12) 0.0420(8) 0.0700(12) -0.0044(8) 0.0237(10) -0.0100(8)
C001 0.0565(9) 0.0476(8) 0.0457(8) -0.0058(7) 0.0227(7) -0.0042(7)
C011 0.0622(11) 0.0676(12) 0.0569(10) 0.0111(9) 0.0259(9) 0.0107(9)
C026 0.0475(8) 0.0526(9) 0.0399(7) 0.0030(6) 0.0180(6) 0.0039(7)
C028 0.0640(11) 0.0484(9) 0.0558(10) -0.0002(8) 0.0132(9) -0.0026(8)
C014 0.0768(13) 0.0501(9) 0.0607(11) 0.0005(8) 0.0314(10) 0.0051(9)
C013 0.0906(15) 0.0455(9) 0.0788(14) 0.0036(9) 0.0398(13) 0.0017(10)
C023 0.0636(10) 0.0607(10) 0.0424(8) -0.0003(7) 0.0246(8) 0.0096(8)
C027 0.0552(9) 0.0537(9) 0.0544(10) 0.0008(8) 0.0227(8) -0.0043(7)
C019 0.0620(10) 0.0466(9) 0.0623(10) 0.0104(8) 0.0271(9) -0.0043(7)
C032 0.109(2) 0.0790(16) 0.0571(12) -0.0156(11) 0.0116(12) 0.0321(14)
C031 0.153(3) 0.0577(15) 0.088(2) -0.0252(14) 0.000(2) 0.0257(18)
C029 0.0936(18) 0.0540(12) 0.0986(18) 0.0026(12) 0.0187(15) -0.0149(12)
C030 0.135(3) 0.0496(13) 0.121(3) -0.0123(15) 0.011(2) -0.0095(16)
C1A 0.054(4) 0.055(3) 0.050(5) -0.018(3) 0.011(4) 0.013(3)
C2A 0.069(4) 0.055(3) 0.101(5) -0.020(3) 0.025(3) 0.003(3)
C3A 0.086(5) 0.060(3) 0.107(5) -0.021(3) 0.023(3) 0.007(3)
C4A 0.092(5) 0.067(3) 0.059(4) -0.013(3) 0.007(3) 0.026(3)
C5A 0.087(4) 0.068(5) 0.064(3) -0.010(4) 0.020(3) 0.037(4)
C6A 0.064(3) 0.066(3) 0.065(4) -0.017(3) 0.021(3) 0.017(3)
C1B 0.055(5) 0.067(4) 0.053(6) 0.008(4) 0.007(4) 0.022(4)
C2B 0.082(6) 0.062(3) 0.076(4) -0.002(3) 0.027(4) 0.023(3)
C3B 0.113(8) 0.061(3) 0.076(5) -0.007(3) 0.033(5) 0.019(4)
C4B 0.112(7) 0.061(4) 0.069(4) 0.003(4) 0.030(4) 0.038(4)
C5B 0.086(5) 0.076(5) 0.072(4) -0.003(4) 0.023(3) 0.032(4)
C6B 0.076(5) 0.077(4) 0.065(4) -0.005(4) 0.024(3) 0.032(4)
 
_geom_special_details
;
 All esds (except the esd in the dihedral angle between two l.s. planes)
 are estimated using the full covariance matrix.  The cell esds are taken
 into account individually in the estimation of esds in distances, angles
 and torsion angles; correlations between esds in cell parameters are only
 used when they are defined by crystal symmetry.  An approximate (isotropic)
 treatment of cell esds is used for estimating esds involving l.s. planes.
;
 
loop_
 _geom_bond_atom_site_label_1
 _geom_bond_atom_site_label_2
 _geom_bond_distance
 _geom_bond_site_symmetry_2
 _geom_bond_publ_flag
Fe01 N001 2.0321(16) . ?
Fe01 N002 2.035(2) . ?
Fe01 N006 2.0937(19) . ?
Fe01 N005 2.1151(13) . ?
Fe01 N003 2.1575(14) . ?
Fe01 N004 2.1723(15) . ?
S002 C002 1.604(2) . ?
S001 C001 1.6095(19) . ?
N005 C020 1.327(2) . ?
N005 C016 1.337(2) . ?
N006 C032 1.338(3) . ?
N006 C028 1.339(3) . ?
N003 C015 1.268(2) . ?
N003 C003 1.417(2) . ?
N004 C027 1.270(2) . ?
N004 C021 1.412(2) . ?
N002 C002 1.140(3) . ?
N001 C001 1.147(2) . ?
C015 C016 1.447(2) . ?
C016 C017 1.374(2) . ?
C003 C004 1.374(2) . ?
C003 C008 1.380(2) . ?
C021 C026 1.376(2) . ?
C021 C022 1.381(2) . ?
C024 C023 1.378(3) . ?
C024 C025 1.387(2) . ?
C024 C1B 1.460(7) . ?
C024 C1A 1.484(5) . ?
C007 C008 1.376(2) . ?
C007 C006 1.382(3) . ?
C012 C013 1.362(3) . ?
C012 C011 1.370(3) . ?
C010 C011 1.378(3) . ?
C010 C009 1.382(3) . ?
C022 C023 1.373(3) . ?
C025 C026 1.369(2) . ?
C004 C005 1.371(2) . ?
C020 C019 1.370(2) . ?
C005 C006 1.385(2) . ?
C009 C014 1.384(3) . ?
C009 C006 1.478(2) . ?
C017 C018 1.372(3) . ?
C018 C019 1.361(3) . ?
C028 C029 1.379(3) . ?
C028 C027 1.443(3) . ?
C014 C013 1.376(3) . ?
C032 C031 1.391(5) . ?
C031 C030 1.357(6) . ?
C029 C030 1.358(5) . ?
C1A C2A 1.3900 . ?
C1A C6A 1.3900 . ?
C2A C3A 1.3900 . ?
C3A C4A 1.3900 . ?
C4A C5A 1.3900 . ?
C5A C6A 1.3900 . ?
C1B C2B 1.3900 . ?
C1B C6B 1.3900 . ?
C2B C3B 1.3900 . ?
C3B C4B 1.3900 . ?
C4B C5B 1.3900 . ?
C5B C6B 1.3900 . ?
 
loop_
 _geom_angle_atom_site_label_1
 _geom_angle_atom_site_label_2
 _geom_angle_atom_site_label_3
 _geom_angle
 _geom_angle_site_symmetry_1
 _geom_angle_site_symmetry_3
 _geom_angle_publ_flag
N001 Fe01 N002 94.85(7) . . ?
N001 Fe01 N006 97.77(7) . . ?
N002 Fe01 N006 94.79(9) . . ?
N001 Fe01 N005 90.73(6) . . ?
N002 Fe01 N005 97.57(8) . . ?
N006 Fe01 N005 164.35(6) . . ?
N001 Fe01 N003 165.35(6) . . ?
N002 Fe01 N003 93.67(7) . . ?
N006 Fe01 N003 93.37(6) . . ?
N005 Fe01 N003 76.34(5) . . ?
N001 Fe01 N004 92.28(6) . . ?
N002 Fe01 N004 169.04(8) . . ?
N006 Fe01 N004 75.97(6) . . ?
N005 Fe01 N004 90.64(5) . . ?
N003 Fe01 N004 81.18(5) . . ?
C020 N005 C016 117.79(14) . . ?
C020 N005 Fe01 127.40(11) . . ?
C016 N005 Fe01 114.53(10) . . ?
C032 N006 C028 117.8(2) . . ?
C032 N006 Fe01 126.1(2) . . ?
C028 N006 Fe01 116.09(13) . . ?
C015 N003 C003 118.14(14) . . ?
C015 N003 Fe01 113.81(11) . . ?
C003 N003 Fe01 127.41(10) . . ?
C027 N004 C021 119.35(16) . . ?
C027 N004 Fe01 113.81(12) . . ?
C021 N004 Fe01 125.98(11) . . ?
C002 N002 Fe01 155.9(2) . . ?
C001 N001 Fe01 159.05(16) . . ?
N003 C015 C016 119.08(15) . . ?
N005 C016 C017 122.24(15) . . ?
N005 C016 C015 115.46(14) . . ?
C017 C016 C015 122.30(15) . . ?
C004 C003 C008 119.40(15) . . ?
C004 C003 N003 121.21(14) . . ?
C008 C003 N003 119.39(15) . . ?
C026 C021 C022 119.81(16) . . ?
C026 C021 N004 119.32(15) . . ?
C022 C021 N004 120.73(15) . . ?
C023 C024 C025 118.35(16) . . ?
C023 C024 C1B 120.2(5) . . ?
C025 C024 C1B 121.3(5) . . ?
C023 C024 C1A 122.2(4) . . ?
C025 C024 C1A 119.4(4) . . ?
C008 C007 C006 121.27(16) . . ?
C013 C012 C011 119.73(19) . . ?
C011 C010 C009 121.08(19) . . ?
C023 C022 C021 119.94(16) . . ?
C007 C008 C003 120.09(16) . . ?
C026 C025 C024 121.21(16) . . ?
N002 C002 S002 179.4(2) . . ?
C005 C004 C003 120.03(16) . . ?
N005 C020 C019 122.96(16) . . ?
C004 C005 C006 121.61(16) . . ?
C010 C009 C014 117.62(17) . . ?
C010 C009 C006 121.45(16) . . ?
C014 C009 C006 120.90(17) . . ?
C018 C017 C016 119.07(17) . . ?
C007 C006 C005 117.60(15) . . ?
C007 C006 C009 121.97(15) . . ?
C005 C006 C009 120.40(16) . . ?
C019 C018 C017 118.85(17) . . ?
N001 C001 S001 178.24(18) . . ?
C012 C011 C010 120.1(2) . . ?
C025 C026 C021 119.75(15) . . ?
N006 C028 C029 123.3(2) . . ?
N006 C028 C027 114.94(17) . . ?
C029 C028 C027 121.7(2) . . ?
C013 C014 C009 121.2(2) . . ?
C012 C013 C014 120.3(2) . . ?
C022 C023 C024 120.93(16) . . ?
N004 C027 C028 118.96(18) . . ?
C018 C019 C020 119.07(17) . . ?
N006 C032 C031 121.3(3) . . ?
C030 C031 C032 119.7(3) . . ?
C030 C029 C028 118.2(3) . . ?
C031 C030 C029 119.7(3) . . ?
C2A C1A C6A 120.0 . . ?
C2A C1A C024 117.7(6) . . ?
C6A C1A C024 122.2(6) . . ?
C3A C2A C1A 120.0 . . ?
C2A C3A C4A 120.0 . . ?
C3A C4A C5A 120.0 . . ?
C6A C5A C4A 120.0 . . ?
C5A C6A C1A 120.0 . . ?
C2B C1B C6B 120.0 . . ?
C2B C1B C024 123.8(7) . . ?
C6B C1B C024 116.2(7) . . ?
C1B C2B C3B 120.0 . . ?
C2B C3B C4B 120.0 . . ?
C5B C4B C3B 120.0 . . ?
C6B C5B C4B 120.0 . . ?
C5B C6B C1B 120.0 . . ?
 
_refine_diff_density_max    0.538
_refine_diff_density_min   -0.624
_refine_diff_density_rms    0.045

_shelx_res_file
;

TITL sc2_093K_a.res in P2(1)/c
    SC2_219K.res
    created by SHELXL-2018/3 at 12:20:09 on 15-Apr-2021
REM Old TITL SC2_093K in P2(1)/c
REM SHELXT solution in P2(1)/c: R1 0.091, Rweak 0.004, Alpha 0.025
REM <I/s>   0.460 for  267 systematic absences,  Orientation as input
REM Formula found by SHELXT:  C38 N6 S2 Fe

CELL 0.63582 17.2287 12.4404 17.1874 90.0000 115.7907 90.0000
ZERR 4.000 0.0002 0.0001 0.0002 0.0000 0.0012 0.0000
LATT  1
SYMM -X, 1/2+Y, 1/2-Z
SFAC C H N S FE
DISP $C  0.00244  0.00131  9.14798!source kissel
DISP $H -0.00002  0.00000  0.66440!source kissel
DISP $N  0.00493  0.00266 15.07095!source kissel
DISP $S  0.10506  0.10024 379.49005!source kissel
DISP $Fe  0.32649  0.69602 2544.24973!source kissel
UNIT 152.00 112.00 24.00 8.00 4.00
OMIT -5 0 2
OMIT 4 0 0
OMIT 2 0 2
L.S. 30
REM DAMP 100
REM ISOR 0.04 0.06 C1A > C6A
REM ISOR 0.04 0.06 C1B > C6B
RIGU 0.002 0.002 C1A > C6A
RIGU 0.002 0.002  C1B > C6B
SADI C024 C1A C024 C1B
BOND
LIST 6
SHEL 99 0.75
ACTA
FMAP 2
PLAN 20
WGHT    0.053400    0.882600
EXTI    0.008809
FVAR       3.66425   0.54479   0.07947
FE01  5    0.758226    0.302217    0.822953    11.00000    0.05184    0.04699 =
         0.04337    0.00621    0.02020    0.00328
S002  4    0.545416    0.340701    0.921078    11.00000    0.06197    0.06188 =
         0.05482    0.00678    0.02527    0.00590
S001  4    0.951231    0.118619    1.071054    11.00000    0.07419    0.06218 =
         0.05953    0.01371    0.02277    0.00699
N005  3    0.711338    0.143012    0.793860    11.00000    0.04680    0.04274 =
         0.04142    0.00132    0.01993   -0.00197
N006  3    0.809718    0.454199    0.821365    11.00000    0.07272    0.05487 =
         0.04555   -0.00660    0.01146    0.01267
N003  3    0.668007    0.309664    0.688226    11.00000    0.04609    0.04321 =
         0.04095   -0.00002    0.01782    0.00275
N004  3    0.847274    0.273405    0.766501    11.00000    0.04918    0.04372 =
         0.03866    0.00174    0.01600    0.00255
N002  3    0.671194    0.356869    0.864254    11.00000    0.06768    0.11955 =
         0.05905    0.00985    0.03080    0.00887
N001  3    0.846375    0.255705    0.942122    11.00000    0.06578    0.05630 =
         0.05331    0.00208    0.02316    0.00449
C015  1    0.638994    0.218673    0.655000    11.00000    0.04713    0.04776 =
         0.04076   -0.00010    0.01231    0.00114
AFIX  43
H015  2    0.603832    0.212450    0.596071    11.00000   -1.20000
AFIX   0
C016  1    0.661372    0.124664    0.710078    11.00000    0.04574    0.04410 =
         0.04363   -0.00007    0.01777   -0.00086
C003  1    0.648269    0.399922    0.632599    11.00000    0.04631    0.04280 =
         0.04317    0.00096    0.01786    0.00263
C021  1    0.857110    0.175870    0.729697    11.00000    0.04458    0.04598 =
         0.04397    0.00037    0.02014    0.00296
C024    1    0.865934   -0.019242    0.656237    11.00000    0.04583    0.05205 =
         0.04860   -0.00270    0.01745    0.00898
C007  1    0.603577    0.583087    0.603184    11.00000    0.05967    0.04542 =
         0.05331    0.00026    0.02649    0.01119
AFIX  43
H007  2    0.585725    0.646213    0.619493    11.00000   -1.20000
AFIX   0
C012  1    0.569103    0.855077    0.365686    11.00000    0.07637    0.05663 =
         0.07589    0.02020    0.03938    0.01152
AFIX  43
H012  2    0.561771    0.915131    0.330951    11.00000   -1.20000
AFIX   0
C010  1    0.559976    0.665816    0.380857    11.00000    0.05508    0.05376 =
         0.05575    0.00323    0.02404    0.00565
AFIX  43
H010  2    0.545638    0.598190    0.355515    11.00000   -1.20000
AFIX   0
C022  1    0.838843    0.170137    0.643179    11.00000    0.06099    0.05059 =
         0.04468    0.00656    0.02470    0.00785
AFIX  43
H022  2    0.823248    0.231841    0.609266    11.00000   -1.20000
AFIX   0
C008  1    0.623321    0.494873    0.656646    11.00000    0.05780    0.04968 =
         0.04578   -0.00027    0.02459    0.00799
AFIX  43
H008  2    0.619856    0.499212    0.709062    11.00000   -1.20000
AFIX   0
C025  1    0.883408   -0.012148    0.742806    11.00000    0.04925    0.04830 =
         0.04700    0.00437    0.01647    0.00848
AFIX  43
H025  2    0.897977   -0.073979    0.776582    11.00000   -1.20000
AFIX   0
C002  1    0.619020    0.349614    0.887933    11.00000    0.05949    0.05827 =
         0.04073    0.00810    0.01527    0.00732
C004  1    0.654275    0.394968    0.555551    11.00000    0.06135    0.04218 =
         0.05077   -0.00128    0.02735    0.00622
AFIX  43
H004  2    0.671327    0.331442    0.538973    11.00000   -1.20000
AFIX   0
C020  1    0.731921    0.059779    0.847416    11.00000    0.05532    0.04893 =
         0.04655    0.00574    0.02249   -0.00519
AFIX  43
H020  2    0.765714    0.071837    0.905988    11.00000   -1.20000
AFIX   0
C005  1    0.635136    0.483654    0.503074    11.00000    0.06530    0.04777 =
         0.05032    0.00223    0.03123    0.00545
AFIX  43
H005  2    0.639297    0.479201    0.451006    11.00000   -1.20000
AFIX   0
C009  1    0.593053    0.675248    0.469628    11.00000    0.04926    0.04549 =
         0.05600    0.00450    0.02548    0.00666
C017  1    0.632696    0.023557    0.678577    11.00000    0.06173    0.05020 =
         0.05176   -0.00578    0.01427   -0.00727
AFIX  43
H017  2    0.598106    0.013035    0.619958    11.00000   -1.20000
AFIX   0
C006  1    0.609759    0.579703    0.525729    11.00000    0.04877    0.04349 =
         0.05058    0.00204    0.02143    0.00400
C018  1    0.655800   -0.061725    0.734815    11.00000    0.06915    0.04200 =
         0.07003   -0.00441    0.02371   -0.00996
AFIX  43
H018  2    0.637717   -0.131017    0.714845    11.00000   -1.20000
AFIX   0
C001  1    0.890552    0.199949    0.996581    11.00000    0.05652    0.04763 =
         0.04571   -0.00577    0.02269   -0.00425
C011  1    0.547885    0.754999    0.329259    11.00000    0.06216    0.06759 =
         0.05688    0.01105    0.02593    0.01069
AFIX  43
H011  2    0.525280    0.747211    0.269603    11.00000   -1.20000
AFIX   0
C026  1    0.879609    0.084215    0.779476    11.00000    0.04747    0.05261 =
         0.03985    0.00298    0.01799    0.00386
AFIX  43
H026  2    0.892186    0.087718    0.837806    11.00000   -1.20000
AFIX   0
C028  1    0.866970    0.458881    0.788121    11.00000    0.06400    0.04836 =
         0.05584   -0.00019    0.01322   -0.00262
C014  1    0.612794    0.777435    0.504672    11.00000    0.07683    0.05011 =
         0.06068    0.00053    0.03137    0.00508
AFIX  43
H014  2    0.634411    0.786211    0.564168    11.00000   -1.20000
AFIX   0
C013  1    0.600987    0.866278    0.452997    11.00000    0.09062    0.04548 =
         0.07877    0.00356    0.03983    0.00171
AFIX  43
H013  2    0.614835    0.934240    0.477793    11.00000   -1.20000
AFIX   0
C023  1    0.843731    0.073277    0.607302    11.00000    0.06365    0.06067 =
         0.04240   -0.00027    0.02456    0.00961
AFIX  43
H023  2    0.831889    0.070059    0.549145    11.00000   -1.20000
AFIX   0
C027  1    0.882661    0.358099    0.755904    11.00000    0.05518    0.05372 =
         0.05438    0.00079    0.02270   -0.00430
AFIX  43
H027  2    0.918144    0.355229    0.727813    11.00000   -1.20000
AFIX   0
C019  1    0.705621   -0.043139    0.820297    11.00000    0.06198    0.04664 =
         0.06232    0.01037    0.02710   -0.00434
AFIX  43
H019  2    0.721603   -0.099489    0.859767    11.00000   -1.20000
AFIX   0
C032  1    0.791865    0.545361    0.851663    11.00000    0.10916    0.07902 =
         0.05707   -0.01563    0.01159    0.03208
AFIX  43
H032  2    0.752010    0.544262    0.874694    11.00000   -1.20000
AFIX   0
C031  1    0.831776    0.641723    0.849366    11.00000    0.15329    0.05769 =
         0.08769   -0.02515    0.00022    0.02572
AFIX  43
H031  2    0.817894    0.704581    0.869784    11.00000   -1.20000
AFIX   0
C029  1    0.909046    0.552009    0.785122    11.00000    0.09359    0.05403 =
         0.09855    0.00258    0.01872   -0.01491
AFIX  43
H029  2    0.948652    0.552107    0.761775    11.00000   -1.20000
AFIX   0
C030  1    0.891082    0.643558    0.817179    11.00000    0.13547    0.04959 =
         0.12095   -0.01229    0.01103   -0.00949
AFIX  43
H030  2    0.919304    0.707245    0.817076    11.00000   -1.20000
AFIX  66
REM #####
PART 1
C1A   1    0.871097   -0.125296    0.619198    21.00000    0.05389    0.05507 =
         0.05002   -0.01771    0.01138    0.01260
C2A   1    0.825823   -0.210374    0.632294    21.00000    0.06877    0.05549 =
         0.10118   -0.02028    0.02507    0.00347
AFIX  43
H2A   2    0.791384   -0.198910    0.660781    21.00000   -1.20000
AFIX  65
C3A   1    0.832023   -0.312586    0.602814    21.00000    0.08616    0.06045 =
         0.10655   -0.02092    0.02310    0.00712
AFIX  43
H3A   2    0.801731   -0.369509    0.611577    21.00000   -1.20000
AFIX  65
C4A   1    0.883496   -0.329720    0.560238    21.00000    0.09198    0.06736 =
         0.05860   -0.01292    0.00670    0.02621
AFIX  43
H4A   2    0.887644   -0.398107    0.540515    21.00000   -1.20000
AFIX  65
C5A   1    0.928771   -0.244643    0.547141    21.00000    0.08694    0.06834 =
         0.06363   -0.01047    0.01988    0.03683
AFIX  43
H5A   2    0.963209   -0.256107    0.518655    21.00000   -1.20000
AFIX  65
C6A   1    0.922572   -0.142431    0.576621    21.00000    0.06429    0.06623 =
         0.06490   -0.01741    0.02117    0.01726
AFIX  43
H6A   2    0.952864   -0.085508    0.567858    21.00000   -1.20000
AFIX  66
PART 2
C1B   1    0.876291   -0.120243    0.618574   -21.00000    0.05548    0.06730 =
         0.05344    0.00770    0.00709    0.02227
C2B   1    0.844076   -0.218168    0.630430   -21.00000    0.08167    0.06165 =
         0.07616   -0.00161    0.02702    0.02327
AFIX  43
H2B   2    0.812068   -0.221370    0.662164   -21.00000   -1.20000
AFIX  65
C3B   1    0.859701   -0.311308    0.594858   -21.00000    0.11306    0.06118 =
         0.07586   -0.00707    0.03303    0.01886
AFIX  43
H3B   2    0.838147   -0.376827    0.602791   -21.00000   -1.20000
AFIX  65
C4B   1    0.907542   -0.306524    0.547429   -21.00000    0.11230    0.06061 =
         0.06904    0.00262    0.02996    0.03756
AFIX  43
H4B   2    0.917996   -0.368841    0.523629   -21.00000   -1.20000
AFIX  65
C5B   1    0.939757   -0.208599    0.535572   -21.00000    0.08649    0.07642 =
         0.07160   -0.00282    0.02316    0.03225
AFIX  43
H5B   2    0.971766   -0.205398    0.503839   -21.00000   -1.20000
AFIX  65
C6B   1    0.924133   -0.115458    0.571144   -21.00000    0.07563    0.07701 =
         0.06464   -0.00479    0.02389    0.03176
AFIX  43
H6B   2    0.945687   -0.049940    0.563211   -21.00000   -1.20000
PART 0
AFIX   0
HKLF 4


REM  sc2_093K_a.res in P2(1)/c
REM wR2 = 0.1133, GooF = S = 1.062, Restrained GooF = 1.060 for all data
REM R1 = 0.0389 for 6848 Fo > 4sig(Fo) and 0.0431 for all 7743 data
REM 457 parameters refined using 73 restraints

END

WGHT      0.0533      0.8880

REM Highest difference peak  0.538,  deepest hole -0.624,  1-sigma level  0.045
Q1    1   0.7619  0.2590  0.7955  11.00000  0.05    0.54
Q2    1   0.6800  0.3049  0.8491  11.00000  0.05    0.46
Q3    1   0.9100  0.0814  1.0660  11.00000  0.05    0.31
Q4    1   0.8447  0.1676  0.6910  11.00000  0.05    0.26
Q5    1   0.6505  0.1695  0.6824  11.00000  0.05    0.25
Q6    1   0.6783  0.1331  0.7528  11.00000  0.05    0.24
Q7    1   0.7900  0.4009  0.8226  11.00000  0.05    0.23
Q8    1   0.6423  0.0809  0.6987  11.00000  0.05    0.21
Q9    1   0.8291  0.2454  0.9027  11.00000  0.05    0.19
Q10   1   0.5689  0.6702  0.4295  11.00000  0.05    0.19
Q11   1   0.6231  0.4399  0.6408  11.00000  0.05    0.19
Q12   1   0.8726 -0.1725  0.6379  11.00000  0.05    0.18
Q13   1   0.6552 -0.0223  0.7088  11.00000  0.05    0.18
Q14   1   0.9489  0.1768  1.0920  11.00000  0.05    0.18
Q15   1   0.8718 -0.0672  0.6388  11.00000  0.05    0.18
Q16   1   0.5996  0.6232  0.4977  11.00000  0.05    0.18
Q17   1   0.8535  0.1291  0.7471  11.00000  0.05    0.18
Q18   1   0.8794  0.4123  0.7801  11.00000  0.05    0.18
Q19   1   0.6128  0.7216  0.4804  11.00000  0.05    0.18
Q20   1   0.8473  0.2146  0.7399  11.00000  0.05    0.18
;
_shelx_res_checksum   19615

_shelx_hkl_file
;
   2   0   0 131654. 6234.87   1
  -2   0   0 137071. 6234.58   1
   3   0   0 58394.0 2582.97   1
  -3   0   0 53151.3 2580.50   1
   4   0   0 734469. 36359.0   1
  -4   0   0 831354. 36358.0   1
   5   0   0-15.8581 19.7057   1
  -5   0   0 5.77083 19.0151   1
   7   0   0 1608.17 97.6174   1
  -7   0   0 1548.95 95.7357   1
   8   0   0 66060.4 3102.18   1
  -8   0   0 66607.6 3101.56   1
   9   0   0 3607.46 207.843   1
  -9   0   0 4098.76 209.781   1
  10   0   0 137665. 6458.22   1
 -10   0   0 139618. 6457.65   1
 -11   0   0 1211.58 90.8208   1
  11   0   0 1333.45 93.4983   1
 -13   0   0 3596.39 214.456   1
  13   0   0 4122.51 220.645   1
 -14   0   0 5257.48 288.115   1
  14   0   0 5365.31 288.472   1
  15   0   0 15.5537 31.7147   1
 -15   0   0 23.2067 35.8311   1
  16   0   0 722.736 69.2768   1
 -16   0   0 525.646 61.3428   1
  17   0   0 1940.29 135.097   1
  18   0   0 633.059 73.3504   1
 -18   0   0 492.626 63.3770   1
 -19   0   0 2522.91 161.040   1
  19   0   0 2291.47 158.148   1
 -20   0   0 1255.69 103.085   1
  20   0   0 1210.30 100.925   1
 -21   0   0 216.054 52.3742   1
  21   0   0 287.768 52.3218   1
 -22   0   0 61.5443 46.5079   1
  22   0   0 62.6364 39.9541   1
 -23   0   0 217.097 55.1609   1
  23   0   0 421.728 62.9916   1
 -24   0   0 128.431 47.3543   1
  24   0   0 151.951 49.3971   1
 -25   0   0-16.8311 44.0219   1
  25   0   0 79.3085 46.0942   1
 -26   0   0 33.4331 42.3999   1
  26   0   0-17.2241 41.3495   1
  -1   1   0 274717. 11936.8   1
   1  -1   0 262209. 11937.1   1
   1   1   0 266875. 11938.5   1
  -2   1   0 663.240 39.5738   1
   2   1   0 749.511 42.0554   1
   2  -1   0 641.186 40.4838   1
  -2  -1   0 723.746 41.9687   1
  -3   1   0 226485. 10573.4   1
   3   1   0 209899. 10573.6   1
   3  -1   0 243224. 10574.1   1
  -3  -1   0 233517. 10574.9   1
  -4   1   0 59667.7 2879.42   1
   4  -1   0 65672.3 2882.19   1
  -4  -1   0 64080.1 2882.09   1
   4   1   0 58655.4 2881.43   1
  -5   1   0 10056.8 469.879   1
   5  -1   0 10330.9 470.672   1
  -5  -1   0 9575.54 470.846   1
   5   1   0 8973.06 471.331   1
  -6  -1   0 2206.62 126.282   1
   6   1   0 2252.35 126.238   1
  -7   1   0 8715.05 430.415   1
   7  -1   0 8880.60 430.475   1
  -7  -1   0 8783.11 431.640   1
   7   1   0 8660.48 432.621   1
  -8   1   0 19173.6 857.628   1
   8  -1   0 17523.0 856.760   1
  -8  -1   0 16659.4 854.643   1
   8   1   0 18306.3 858.744   1
  -9   1   0 150765. 7290.42   1
   9  -1   0 153231. 7292.63   1
  -9  -1   0 155472. 7289.85   1
   9   1   0 169012. 7295.88   1
 -10   1   0 9468.44 472.130   1
  10  -1   0 9335.13 472.539   1
 -10  -1   0 9066.59 470.545   1
  10   1   0 10198.6 478.819   1
 -11   1   0 29141.6 1416.94   1
  11  -1   0 29314.7 1418.39   1
 -11  -1   0 30188.3 1419.17   1
  11   1   0 30822.1 1422.27   1
 -12  -1   0 2200.74 140.819   1
  12   1   0 2395.89 146.513   1
 -13  -1   0 400.302 50.7918   1
 -13   1   0 457.172 52.1356   1
  13  -1   0 431.172 52.8212   1
  13   1   0 595.682 58.7439   1
 -14   1   0 1655.64 113.620   1
  14  -1   0 1602.24 115.346   1
 -14  -1   0 1407.82 110.930   1
  14   1   0 1814.78 118.899   1
 -15  -1   0 2369.75 150.480   1
 -15   1   0 2340.09 148.339   1
  15   1   0 2184.11 147.011   1
 -16   1   0 2404.50 148.808   1
  16  -1   0 2029.20 141.611   1
 -17   1   0 256.107 50.1010   1
  17  -1   0 397.510 53.4056   1
 -17  -1   0 337.773 52.2298   1
  17   1   0 250.687 46.7866   1
 -18   1   0 206.220 47.7086   1
  18  -1   0 266.169 48.4964   1
 -18  -1   0 188.235 45.4037   1
  18   1   0 197.897 46.0793   1
 -19   1   0 1088.19 91.5135   1
 -19  -1   0 1011.53 91.4904   1
  19   1   0 845.957 85.6120   1
  19  -1   0 883.475 87.9941   1
 -20  -1   0 195.979 50.6361   1
  20   1   0 173.034 46.5052   1
 -21   1   0 216.850 50.1114   1
  21  -1   0 161.604 50.1092   1
 -21  -1   0 182.294 46.8160   1
  21   1   0 272.956 57.3266   1
 -22   1   0 977.409 95.1994   1
 -22  -1   0 1244.26 103.428   1
  22  -1   0 1312.33 102.954   1
  22   1   0 1259.14 102.606   1
 -23   1   0 95.0001 47.9388   1
 -23  -1   0 55.1349 41.7034   1
  23   1   0 116.466 40.6703   1
  23  -1   0 117.083 47.7514   1
 -24   1   0 217.398 48.6060   1
  24  -1   0 196.680 46.3576   1
 -25  -1   0 42.3957 44.7724   1
 -25   1   0-8.53938 39.5483   1
  25  -1   0-8.85031 38.3415   1
  25   1   0 43.4875 42.7231   1
 -26   1   0 16.5145 43.5962   1
 -26  -1   0 8.18930 41.1063   1
  26   1   0-8.61312 39.8844   1
   0   2   0 149424. 6803.56   1
   0  -2   0 143898. 6803.56   1
  -1   2   0 43.5036 13.7360   1
   1  -2   0 29.5361 15.0352   1
   1   2   0 18.4859 13.5090   1
  -1  -2   0 41.4846 14.9453   1
  -2   2   0 211.317 20.7500   1
   2  -2   0 183.468 21.7566   1
   2   2   0 210.386 26.1312   1
  -2  -2   0 204.946 25.1367   1
   3   2   0 130936. 5781.33   1
   3  -2   0 127109. 5779.02   1
  -3   2   0 122806. 5778.66   1
  -3  -2   0 117553. 5779.74   1
   4   2   0 53135.0 2437.94   1
  -4   2   0 52055.0 2434.98   1
   4  -2   0 52469.1 2436.28   1
  -4  -2   0 51300.2 2437.47   1
   5  -2   0 1459.17 86.0152   1
  -5   2   0 1447.73 85.2744   1
  -6  -2   0 8836.67 442.814   1
   6  -2   0 9444.07 442.907   1
   6   2   0 8704.93 443.819   1
  -6   2   0 9230.79 441.244   1
  -7  -2   0 12957.5 642.774   1
   7  -2   0 13877.6 641.629   1
   7   2   0 13336.3 642.673   1
  -7   2   0 13009.2 639.154   1
  -8  -2   0 1915.91 114.490   1
   8  -2   0 1753.56 109.899   1
   8   2   0 1801.91 112.572   1
  -8   2   0 1889.41 111.577   1
  -9  -2   0 4185.07 232.511   1
   9  -2   0 4634.27 233.314   1
   9   2   0 4340.11 234.557   1
  -9   2   0 4270.40 230.566   1
 -10  -2   0 46719.9 2236.29   1
  10  -2   0 48469.8 2235.64   1
  10   2   0 47605.3 2237.97   1
 -10   2   0 47237.0 2235.08   1
  11  -2   0 2638.23 159.354   1
 -11   2   0 2777.27 160.951   1
 -12  -2   0 23886.4 1157.12   1
  12   2   0 24452.7 1161.78   1
 -13  -2   0 14693.8 765.426   1
  13  -2   0 15688.6 770.580   1
  13   2   0 17169.7 776.831   1
 -13   2   0 15569.5 767.984   1
 -14  -2   0 5321.43 271.719   1
 -14   2   0 5307.35 271.558   1
 -15  -2   0 2199.66 142.295   1
  15  -2   0 2088.54 140.527   1
  15   2   0 2189.27 142.968   1
 -15   2   0 1978.91 137.468   1
  16  -2   0 161.245 40.5798   1
 -16   2   0 124.820 40.1231   1
  17  -2   0 41.7150 34.2246   1
 -17  -2   0 100.187 37.8752   1
 -17   2   0 104.818 38.4489   1
  18  -2   0 8.62004 28.2833   1
  18   2   0 17.4120 39.8481   1
 -18   2   0 81.9513 33.9906   1
 -19  -2   0 97.0147 37.8630   1
  19  -2   0 202.076 44.2840   1
  19   2   0 176.273 41.5121   1
 -19   2   0 192.945 45.7682   1
 -20  -2   0 860.840 86.0717   1
  20   2   0 901.198 86.1864   1
 -21  -2   0 291.631 52.1002   1
  21  -2   0 305.724 52.1473   1
  21   2   0 171.196 44.1210   1
 -21   2   0 174.898 46.5674   1
  22  -2   0 18.0708 36.8471   1
 -22   2   0 26.3717 40.7183   1
 -23  -2   0 631.549 72.9123   1
 -23   2   0 678.314 77.7960   1
  23   2   0 634.583 73.5137   1
  23  -2   0 529.160 69.2369   1
 -24   2   0-51.0352 40.8456   1
  24   2   0 17.3235 35.8839   1
  24  -2   0-18.1907 34.6122   1
  25  -2   0 152.491 47.0458   1
  25   2   0-8.72480 40.5683   1
 -25   2   0 107.954 51.0017   1
 -25  -2   0 69.8633 52.4655   1
  26   2   0-33.8143 33.3514   1
 -26  -2   0-16.6187 33.3428   1
   0  -3   0 9.20877 17.3622   1
   0   3   0 13.5405 15.9432   1
   1  -3   0 10626.7 540.671   1
  -1   3   0 11564.8 540.890   1
   1   3   0 11479.4 541.232   1
  -1  -3   0 11920.2 542.103   1
  -2   3   0 1326.59 70.8936   1
   2  -3   0 1322.06 71.9260   1
  -2  -3   0 1162.89 72.0468   1
   3   3   0 21249.2 1030.94   1
  -3  -3   0 21720.2 1030.17   1
  -3   3   0 20544.2 1026.18   1
   3  -3   0 24208.0 1030.35   1
  -4   3   0 33312.0 1536.69   1
   4  -3   0 32169.5 1537.29   1
  -5  -3   0 23.6995 19.4105   1
   5   3   0 3.98952 19.3861   1
   6   3   0 1987.53 113.470   1
  -6   3   0 1939.51 110.477   1
  -6  -3   0 1899.28 112.881   1
   6  -3   0 1744.05 109.365   1
   7   3   0 76654.2 3554.29   1
  -7   3   0 75485.9 3549.01   1
  -7  -3   0 76093.4 3553.11   1
   7  -3   0 76158.8 3551.01   1
   8   3   0 53.9469 23.5847   1
  -8   3   0 65.4421 24.1692   1
  -8  -3   0 58.0180 23.3894   1
   8  -3   0 105.005 26.0834   1
   9   3   0 52.1983 23.7079   1
  -9   3   0 20.7819 22.8908   1
   9  -3   0 81.4544 28.4473   1
  -9  -3   0 17.5775 19.7367   1
 -10  -3   0 4616.87 252.251   1
  10  -3   0 4361.90 247.694   1
  10   3   0 5227.12 255.197   1
 -10   3   0 4556.89 248.535   1
  11  -3   0 716.881 62.8752   1
 -11   3   0 642.124 60.2653   1
 -12  -3   0 7427.56 378.408   1
  12  -3   0 7313.41 377.146   1
  12   3   0 7276.71 379.399   1
 -12   3   0 7148.98 375.300   1
 -13  -3   0 7104.84 366.280   1
  13  -3   0 6623.83 363.488   1
  13   3   0 6809.61 367.573   1
 -13   3   0 7521.92 367.404   1
 -14  -3   0 5110.25 274.951   1
  14  -3   0 4982.82 274.680   1
  14   3   0 5115.94 279.579   1
 -14   3   0 4866.79 272.123   1
 -15  -3   0 239.283 40.0286   1
  15  -3   0 249.987 42.4828   1
  15   3   0 252.074 43.4245   1
 -15   3   0 144.346 37.0423   1
 -16  -3   0 8.06884 28.9678   1
  16  -3   0 64.9106 36.6411   1
  16   3   0 34.2408 37.0991   1
 -16   3   0 7.89411 31.1493   1
 -17  -3   0 647.744 70.2633   1
  17  -3   0 553.060 67.3012   1
  17   3   0 743.324 74.7615   1
 -17   3   0 684.908 70.0525   1
 -18  -3   0 34.2275 32.0544   1
  18  -3   0 69.1026 34.1595   1
  18   3   0 89.5594 37.7606   1
 -18   3   0 41.6395 34.0512   1
  19  -3   0 248.753 53.9370   1
 -19   3   0 295.030 56.2866   1
 -20  -3   0 241.727 51.2409   1
  20  -3   0 289.256 55.3834   1
  20   3   0 242.148 49.1791   1
 -20   3   0 366.395 53.1326   1
 -21  -3   0 125.816 50.6898   1
  21  -3   0 220.274 43.1817   1
  21   3   0 116.076 48.6438   1
 -21   3   0 169.520 44.1076   1
 -22  -3   0 106.964 45.7840   1
  22  -3   0 64.1914 39.8365   1
  22   3   0 8.96135 37.2392   1
 -22   3   0 84.8406 44.4639   1
 -23  -3   0 17.4257 40.8511   1
 -23   3   0 51.2545 40.5375   1
  23   3   0-8.99307 37.2515   1
  23  -3   0-9.12603 41.1930   1
 -24   3   0-17.0705 36.9781   1
  24   3   0-9.00990 44.2582   1
  24  -3   0 72.0064 38.9942   1
 -25   3   0-17.0285 39.4337   1
  26   3   0 25.1438 40.2412   1
 -26  -3   0-8.63982 45.1764   1
   0  -4   0 86190.1 3992.73   1
   0   4   0 85419.8 3991.98   1
   1  -4   0 4111.43 203.136   1
   1   4   0 3660.49 201.081   1
  -1   4   0 4254.47 204.347   1
  -1  -4   0 3977.35 203.609   1
   2  -4   0 77474.2 3607.61   1
  -3   4   0 40408.0 1835.23   1
   3  -4   0 37975.0 1834.76   1
  -4  -4   0 704.639 55.4409   1
   4   4   0 787.146 57.0014   1
   5   4   0 16374.3 801.559   1
  -5  -4   0 16818.1 802.851   1
  -5   4   0 16786.4 798.834   1
   5  -4   0 17038.7 800.844   1
   6   4   0 3874.33 203.412   1
  -6  -4   0 3631.31 201.795   1
  -6   4   0 3711.28 198.513   1
   6  -4   0 3817.56 199.939   1
   7   4   0 1533.22 101.670   1
  -7  -4   0 1668.87 103.921   1
  -7   4   0 1584.39 97.9697   1
   7  -4   0 1474.95 99.7175   1
   8   4   0 40793.5 1992.39   1
   8  -4   0 42577.5 1990.62   1
  -8   4   0 41338.8 1988.32   1
  -8  -4   0 44634.5 1994.35   1
   9  -4   0 2910.83 169.613   1
  -9   4   0 3012.68 168.957   1
  -9  -4   0 2834.19 169.161   1
   9   4   0 3102.09 173.272   1
  10  -4   0 18.1856 27.3962   1
 -10   4   0 40.6457 22.9381   1
 -11  -4   0 1679.56 116.841   1
  11   4   0 1755.39 116.467   1
 -12  -4   0 1218.55 91.6433   1
  12  -4   0 1169.08 87.7896   1
  12   4   0 951.806 86.4755   1
 -12   4   0 1139.14 86.6445   1
 -13  -4   0 5435.09 293.389   1
  13  -4   0 5309.95 291.108   1
  13   4   0 5847.15 296.567   1
 -13   4   0 5057.12 286.242   1
 -14  -4   0 571.975 66.3358   1
  14  -4   0 696.824 68.6505   1
  14   4   0 686.326 71.3902   1
  15  -4   0 1979.47 136.123   1
 -15   4   0 2097.46 135.073   1
 -16  -4   0 777.870 74.6123   1
  16   4   0 719.898 76.8787   1
 -17  -4   0 138.202 37.9739   1
  17  -4   0 76.6800 42.1424   1
  17   4   0 73.0309 37.5471   1
 -17   4   0 135.536 43.1847   1
  18  -4   0 1695.06 130.131   1
 -18  -4   0 2050.34 136.549   1
 -18   4   0 1872.31 130.843   1
 -19  -4   0 314.645 55.2613   1
  19  -4   0 187.123 46.7911   1
  19   4   0 219.288 51.5030   1
 -19   4   0 326.006 55.0509   1
 -20  -4   0-8.82844 43.9219   1
  20  -4   0 125.806 44.7036   1
  20   4   0 27.2508 37.1265   1
 -20   4   0 94.0821 41.6248   1
 -21  -4   0-45.0083 44.7168   1
  21  -4   0-27.2008 39.2927   1
  21   4   0-36.0652 41.7687   1
 -21   4   0-8.68984 33.6888   1
 -22  -4   0-8.94845 44.4381   1
  22   4   0 26.9678 37.2339   1
 -23  -4   0 35.4652 40.8921   1
  23  -4   0 191.285 48.8464   1
 -23   4   0 105.685 47.2484   1
  23   4   0 141.843 47.5560   1
  24   4   0-8.76693 34.5823   1
 -24  -4   0 51.9794 38.0718   1
  25   4   0-8.73231 35.6057   1
 -25  -4   0-24.8139 39.2544   1
   0   5   0 14.5658 18.8676   1
   0  -5   0 18.6193 21.1327   1
  -1  -5   0 5479.80 270.352   1
   1   5   0 5260.00 268.311   1
  -1   5   0 5219.67 268.016   1
   1  -5   0 5318.00 268.806   1
  -2  -5   0 67260.8 3168.24   1
  -2   5   0 69821.4 3166.78   1
   2   5   0 68857.4 3168.09   1
   2  -5   0 65539.1 3166.47   1
  -3  -5   0 2131.88 120.807   1
   3  -5   0 1960.68 117.848   1
   3   5   0 1977.34 118.762   1
  -3   5   0 2206.10 119.493   1
   4  -5   0 73436.4 3317.36   1
  -4   5   0 68373.2 3315.11   1
  -4  -5   0 70161.9 3318.49   1
   4   5   0 72537.4 3319.73   1
   5  -5   0 40144.8 1844.61   1
  -5   5   0 40994.4 1844.46   1
  -5  -5   0 37916.8 1847.26   1
   5   5   0 37624.3 1846.52   1
   6  -5   0 580.529 51.8480   1
  -6   5   0 582.646 49.3978   1
  -6  -5   0 488.984 51.4521   1
   6   5   0 698.000 56.7735   1
   7  -5   0 25197.5 1147.44   1
  -7   5   0 24125.1 1144.87   1
  -7  -5   0 24863.0 1150.29   1
   7   5   0 22185.1 1147.31   1
   8  -5   0 18755.5 881.840   1
  -8  -5   0 18208.1 884.999   1
  -8   5   0 18757.8 882.270   1
   8   5   0 17497.9 883.524   1
   9  -5   0 199.394 37.6797   1
  -9   5   0 246.390 37.7962   1
 -10   5   0 30.0433 25.6534   1
  10   5   0-41.5067 31.6314   1
  10  -5   0-6.53095 29.0870   1
 -10  -5   0-13.4021 29.0269   1
 -11   5   0 2496.54 142.191   1
  11  -5   0 2177.62 138.933   1
 -11  -5   0 2142.91 140.470   1
  11   5   0 1982.35 138.245   1
 -12   5   0 1068.33 85.6268   1
  12  -5   0 1103.22 87.6387   1
 -12  -5   0 1064.58 89.1000   1
  12   5   0 1165.90 90.0031   1
  13  -5   0 367.701 53.3482   1
 -13  -5   0 395.619 52.2505   1
  13   5   0 327.114 49.2578   1
  14   5   0 163.685 40.9165   1
 -14  -5   0 104.801 42.0046   1
  14  -5   0 117.016 35.0645   1
 -14   5   0 52.4063 30.8851   1
  15  -5   0 1526.84 117.105   1
 -15  -5   0 1701.85 121.105   1
 -15   5   0 1736.91 120.695   1
  15   5   0 1730.17 123.174   1
 -16   5   0 394.598 53.8704   1
 -16  -5   0 397.586 53.2206   1
  16  -5   0 275.530 49.9956   1
  16   5   0 418.680 58.6733   1
  17  -5   0 3109.67 199.127   1
 -17  -5   0 3162.39 199.073   1
 -17   5   0 3445.27 202.197   1
  17   5   0 3647.81 208.778   1
  18  -5   0 1067.44 94.6490   1
 -18   5   0 1100.53 94.7698   1
  18   5   0 1127.62 100.243   1
 -18  -5   0 1004.17 89.1677   1
 -19   5   0 8.62318 37.3517   1
  19  -5   0-8.98107 34.7950   1
  19   5   0-27.5424 37.4258   1
 -19  -5   0 8.65691 38.5543   1
 -20   5   0 226.779 45.3857   1
  20  -5   0 127.921 41.4423   1
  20   5   0 128.610 41.6575   1
 -20  -5   0 185.564 45.0419   1
 -21   5   0 26.2542 36.3277   1
  21  -5   0 83.2910 43.9798   1
  22   5   0 26.8103 36.4880   1
 -22  -5   0 61.6041 40.8031   1
 -23   5   0 8.78530 39.6558   1
  23  -5   0 18.3686 36.2172   1
 -24   5   0 17.3882 43.1775   1
  24  -5   0 54.8121 41.2359   1
  24   5   0-8.63135 34.6195   1
 -24  -5   0 8.72562 36.7051   1
  25   5   0 8.49353 33.4974   1
 -25  -5   0 25.2472 35.4047   1
   0   6   0 70617.7 3157.40   1
   0  -6   0 64565.8 3157.07   1
   1  -6   0 18474.7 870.711   1
   1   6   0 17630.4 871.036   1
  -1   6   0 18739.5 870.653   1
  -1  -6   0 18046.6 871.089   1
   2  -6   0 31.4192 23.0123   1
   2   6   0 18.3729 19.3289   1
  -2   6   0 22.5560 23.1288   1
  -2  -6   0-4.72434 16.2360   1
   3  -6   0 6807.35 335.095   1
  -3   6   0 6715.69 333.881   1
   3   6   0 6423.09 334.709   1
  -3  -6   0 6613.17 336.747   1
  -4   6   0 9.30958 18.3558   1
   4  -6   0-4.89830 18.6380   1
   4   6   0 15.6771 25.3811   1
  -4  -6   0 15.6746 25.3771   1
   5   6   0 471.876 51.2980   1
  -5  -6   0 529.208 53.0595   1
  -5   6   0 518.833 48.4966   1
   5  -6   0 502.550 49.2386   1
   6   6   0 8055.14 391.305   1
  -6  -6   0 7676.18 389.536   1
  -6   6   0 7715.47 386.733   1
   6  -6   0 7375.00 386.870   1
   7   6   0 6458.58 319.662   1
  -7  -6   0 5862.95 317.232   1
  -7   6   0 6340.59 315.038   1
   7  -6   0 5810.19 314.141   1
  -8   6   0 1240.39 92.5233   1
   8  -6   0 1651.37 101.634   1
   9   6   0 18360.6 816.674   1
  -9  -6   0 16724.6 814.017   1
  -9   6   0 15640.7 806.179   1
   9  -6   0 16468.7 811.140   1
  10   6   0 1444.05 105.477   1
 -10  -6   0 1390.25 102.695   1
  11  -6   0 84.0479 31.7156   1
 -11   6   0 54.9997 30.7256   1
 -11  -6   0 21.9606 30.8954   1
  11   6   0 60.4543 28.3285   1
  12  -6   0 1163.89 91.2499   1
  12   6   0 1368.82 97.1272   1
  13  -6   0 1419.22 103.422   1
 -13  -6   0 1232.73 101.175   1
 -13   6   0 1379.17 101.957   1
  13   6   0 1352.68 104.508   1
 -14   6   0 845.969 79.6682   1
  14  -6   0 1051.48 85.5916   1
  15  -6   0 1070.68 90.6270   1
 -15  -6   0 1111.54 92.0117   1
 -15   6   0 937.367 85.9101   1
  15   6   0 1060.75 90.6308   1
  16  -6   0 1042.81 91.5221   1
 -16   6   0 901.874 82.2713   1
 -16  -6   0 831.737 83.3783   1
  16   6   0 1101.77 92.9209   1
 -17  -6   0 93.4952 35.3572   1
  17  -6   0 63.4589 38.8430   1
  17   6   0 82.7565 36.4046   1
 -17   6   0 32.4611 38.1882   1
 -18  -6   0-8.50104 36.3440   1
  18  -6   0 27.7610 40.1290   1
  18   6   0 83.8757 42.6558   1
 -18   6   0 74.5792 39.8316   1
 -19  -6   0 74.9089 39.3966   1
  19   6   0 182.735 51.5509   1
  20  -6   0 47.1105 43.2518   1
  20   6   0 92.9804 45.8282   1
 -20   6   0 103.122 47.2401   1
 -21  -6   0 96.9807 38.4568   1
  21  -6   0 132.725 45.7412   1
  21   6   0 54.7756 32.3750   1
 -21   6   0 147.012 42.7148   1
 -22  -6   0 43.6042 42.0789   1
  22  -6   0 113.100 47.4936   1
  22   6   0 127.812 49.2974   1
 -22   6   0 87.3195 42.6143   1
 -23  -6   0 181.675 53.0716   1
  23  -6   0 156.023 49.3598   1
  23   6   0 272.500 54.6615   1
 -23   6   0 193.376 52.7302   1
 -25  -6   0 8.42548 42.2928   1
  25   6   0 8.33317 39.5421   1
   0  -7   0-5.10311 22.4263   1
   0   7   0 35.0191 22.5875   1
   1  -7   0 8657.25 421.195   1
   1   7   0 8188.57 419.928   1
  -1  -7   0 8415.28 420.866   1
  -1   7   0 8467.16 419.948   1
   2  -7   0 9418.47 470.287   1
   2   7   0 9578.05 470.461   1
  -2  -7   0 9704.25 471.964   1
  -2   7   0 9325.72 470.224   1
   3  -7   0 12738.0 620.055   1
   3   7   0 12109.0 620.531   1
  -3  -7   0 12585.8 622.629   1
  -3   7   0 13522.1 622.295   1
   4  -7   0 27864.4 1383.70   1
  -4   7   0 30155.7 1384.05   1
  -4  -7   0 29098.4 1387.10   1
   4   7   0 29657.9 1386.86   1
   5  -7   0 10441.1 533.403   1
  -5   7   0 10716.4 532.225   1
  -5  -7   0 11184.0 536.989   1
   5   7   0 10958.4 536.628   1
  -6   7   0 330.964 40.3501   1
   6  -7   0 411.335 44.7592   1
   6   7   0 251.997 42.6537   1
  -6  -7   0 356.184 45.9117   1
   7  -7   0 11874.3 616.792   1
  -7   7   0 13509.4 623.426   1
   8  -7   0 5915.53 298.437   1
  -8   7   0 5724.91 296.302   1
  -8  -7   0 5287.37 297.222   1
   8   7   0 5535.17 299.702   1
  -9  -7   0 4869.78 276.120   1
   9   7   0 5307.33 278.364   1
  10  -7   0 1449.09 103.417   1
 -10   7   0 1342.31 99.3957   1
  10   7   0 1553.69 109.029   1
 -10  -7   0 1442.56 104.587   1
  11  -7   0 60.8679 34.4769   1
 -11  -7   0 76.6575 38.6002   1
  11   7   0 63.4254 34.9635   1
  12  -7   0 1363.76 104.179   1
 -12   7   0 1330.18 100.087   1
 -12  -7   0 1385.82 105.838   1
  12   7   0 1568.05 111.657   1
 -13   7   0 1985.74 128.422   1
  13  -7   0 1715.80 126.620   1
  14  -7   0 3452.94 208.579   1
 -14  -7   0 3793.78 213.872   1
 -14   7   0 3318.42 206.051   1
  14   7   0 3591.85 210.744   1
  15  -7   0 3523.42 215.020   1
 -15  -7   0 3882.32 220.695   1
 -15   7   0 3667.76 214.949   1
  15   7   0 3550.18 215.626   1
  16  -7   0 1150.42 96.7951   1
  16   7   0 1095.39 96.9414   1
 -16  -7   0 1086.57 96.4003   1
 -16   7   0 1310.30 99.7195   1
 -17   7   0 527.938 66.7501   1
  17  -7   0 493.517 64.9958   1
 -18   7   0 308.342 56.6363   1
  18  -7   0 332.049 53.7483   1
  18   7   0 355.021 58.6571   1
 -18  -7   0 267.709 53.7645   1
 -19   7   0-44.6510 42.8749   1
  19  -7   0 54.5837 38.8383   1
  19   7   0 18.7379 41.1577   1
 -19  -7   0-8.63993 37.4243   1
 -20   7   0 72.1020 38.7240   1
  20  -7   0 64.2593 38.2705   1
  20   7   0 153.921 44.7600   1
 -20  -7   0 83.2831 34.7688   1
 -21   7   0 90.5290 47.5502   1
  21  -7   0 148.007 48.5786   1
 -21  -7   0 67.8560 40.5000   1
  21   7   0 93.1994 47.9795   1
  22  -7   0 166.375 45.2155   1
 -22   7   0 206.490 47.2810   1
  23   7   0 17.8360 37.5789   1
 -23   7   0 88.6753 45.5052   1
 -23  -7   0 51.1085 38.0053   1
  24   7   0 51.1134 40.5017   1
 -24  -7   0 58.6830 39.3841   1
   0  -8   0 6263.36 315.573   1
   0   8   0 5891.22 313.197   1
   1  -8   0 446.703 45.7657   1
  -1  -8   0 359.667 45.0086   1
   1   8   0 387.410 44.7423   1
  -1   8   0 343.340 40.1334   1
   2  -8   0 56528.0 2663.70   1
   2   8   0 57482.8 2664.38   1
  -2  -8   0 57840.8 2665.93   1
  -2   8   0 55320.4 2663.30   1
   3  -8   0 14866.8 703.348   1
   3   8   0 13349.2 700.159   1
  -3  -8   0 15217.1 706.008   1
  -3   8   0 14405.3 704.449   1
   4  -8   0 24450.4 1201.31   1
   4   8   0 25849.6 1205.00   1
  -4  -8   0 24513.2 1203.39   1
  -4   8   0 25996.3 1202.36   1
  -5   8   0 1078.15 87.4011   1
   5  -8   0 1494.04 96.1963   1
   6   8   0 9069.80 453.063   1
  -6   8   0 9038.15 450.014   1
  -6  -8   0 8905.77 452.494   1
   6  -8   0 8721.84 449.880   1
   7   8   0 519.302 59.3895   1
  -7  -8   0 400.019 51.5443   1
   8  -8   0 6182.35 333.488   1
  -8   8   0 6119.47 331.288   1
   8   8   0 6504.62 335.870   1
  -8  -8   0 6711.05 338.662   1
   9  -8   0 3807.92 220.964   1
  -9   8   0 4197.90 224.134   1
  -9  -8   0 3904.85 225.841   1
   9   8   0 3937.03 225.198   1
  10  -8   0-36.5597 27.8181   1
  10   8   0 23.4369 24.2679   1
 -10  -8   0-7.62935 28.4831   1
  11  -8   0 549.359 61.9143   1
 -11   8   0 503.835 57.4952   1
  11   8   0 534.619 64.5872   1
 -11  -8   0 572.811 65.1874   1
 -12   8   0 9642.01 488.271   1
  12  -8   0 9582.08 490.649   1
  13   8   0 2083.19 133.357   1
 -13  -8   0 1749.12 126.105   1
 -13   8   0 1739.79 124.450   1
  13  -8   0 1692.15 125.456   1
 -14  -8   0 2107.43 143.542   1
  14   8   0 2113.15 143.856   1
  15  -8   0-18.1895 39.4018   1
 -15   8   0 30.5396 33.0798   1
  15   8   0 26.0354 29.1282   1
 -15  -8   0 17.5338 27.2438   1
 -16   8   0 7.98899 34.1064   1
  16  -8   0-9.03936 36.8488   1
  17  -8   0 36.5198 40.6889   1
 -17   8   0 41.0738 37.5912   1
  17   8   0 26.9988 36.1220   1
 -17  -8   0 26.7811 40.8455   1
  18   8   0 219.112 51.7517   1
 -18  -8   0 184.602 48.2038   1
 -19  -8   0 164.590 44.8803   1
  19   8   0 299.903 53.8659   1
 -19   8   0 271.786 52.4699   1
  19  -8   0 251.036 53.0218   1
 -20  -8   0 127.982 45.2681   1
 -20   8   0 51.2929 39.8377   1
  20  -8   0 112.306 46.6882   1
  21   8   0 57.0030 45.1435   1
 -21   8   0 59.5239 44.9598   1
  21  -8   0 37.7900 42.7076   1
 -22  -8   0-8.38338 37.8373   1
  22   8   0 18.0794 40.7994   1
 -22   8   0-8.47800 36.1945   1
  22  -8   0 18.8402 39.6206   1
 -24  -8   0-24.6233 39.8637   1
  24   8   0 8.57950 40.2235   1
   0   9   0-6.20094 18.1607   1
   0  -9   0 18.8932 22.5892   1
  -1   9   0 14144.9 673.357   1
   1  -9   0 13358.9 672.853   1
  -2   9   0 12903.5 634.632   1
   2  -9   0 12934.5 635.730   1
  -3   9   0 19451.2 880.780   1
   3   9   0 18400.9 880.097   1
  -3  -9   0 17875.1 880.758   1
   3  -9   0 16982.3 875.856   1
   4   9   0 225.042 42.8468   1
  -4  -9   0 189.826 38.0248   1
   5   9   0 11427.7 569.842   1
  -5  -9   0 11404.0 569.020   1
   6   9   0 4292.46 222.186   1
   6  -9   0 3974.62 218.989   1
  -6  -9   0 3626.49 215.485   1
  -6   9   0 3566.67 213.238   1
  -7   9   0 13929.1 676.853   1
   7   9   0 13883.9 681.420   1
  -7  -9   0 13454.9 679.449   1
   8  -9   0 8381.90 441.695   1
  -8   9   0 8955.65 441.030   1
  -8  -9   0 8144.26 441.559   1
   8   9   0 9019.44 444.650   1
   9  -9   0 3289.65 188.596   1
   9   9   0 3241.78 189.057   1
  -9  -9   0 2906.08 186.667   1
  10  -9   0 9450.72 496.451   1
 -10   9   0 9595.38 495.649   1
  10   9   0 10643.1 503.256   1
 -10  -9   0 9597.07 498.648   1
 -11   9   0 6252.06 321.233   1
  11  -9   0 5568.92 314.243   1
  12  -9   0 360.003 54.8106   1
 -12   9   0 556.503 65.2720   1
  12   9   0 508.508 60.3778   1
 -12  -9   0 524.144 61.0559   1
  13   9   0 1654.52 113.435   1
 -13  -9   0 1104.32 99.6391   1
  14  -9   0 119.793 39.2387   1
 -14   9   0 156.141 41.8302   1
  14   9   0 166.558 44.0814   1
 -14  -9   0 161.875 45.9400   1
  15  -9   0 35.2060 36.4788   1
 -15   9   0 8.40493 30.7989   1
  15   9   0 8.90066 29.1754   1
 -15  -9   0 69.5137 37.6621   1
  16  -9   0 215.457 50.2076   1
 -16   9   0 245.896 50.7221   1
 -16  -9   0 288.441 53.3385   1
  16   9   0 282.579 53.1032   1
 -17   9   0 1284.07 100.931   1
  17  -9   0 1281.41 103.550   1
 -17  -9   0 1095.65 101.244   1
  17   9   0 1058.07 99.0356   1
  18  -9   0 426.977 64.6881   1
  18   9   0 434.871 63.9961   1
 -18  -9   0 472.946 65.7870   1
 -18   9   0 482.156 64.6447   1
 -19  -9   0 122.784 44.6438   1
  19   9   0 63.9312 40.8450   1
 -19   9   0 60.7464 39.3441   1
  19  -9   0 74.8336 39.5195   1
  20   9   0 129.449 42.6382   1
 -20  -9   0 111.767 37.6491   1
 -21  -9   0 25.0458 39.1391   1
  21   9   0-18.3407 42.9917   1
 -21   9   0-8.70571 40.3125   1
  21  -9   0 9.38541 42.3595   1
 -22  -9   0 31.3060 32.4452   1
  22   9   0 28.4040 42.7549   1
 -23  -9   0 8.16792 37.8221   1
  23   9   0-8.66380 41.1090   1
   0  10   0 167.302 35.3142   1
   0 -10   0 198.454 39.0739   1
  -1  10   0 2342.85 141.781   1
   1  10   0 2396.02 142.399   1
   1 -10   0 2147.64 140.731   1
  -1 -10   0 2065.17 139.251   1
  -2  10   0 11027.5 516.087   1
   2  10   0 9485.70 512.692   1
  -2 -10   0 10729.1 516.896   1
   2 -10   0 9844.56 512.650   1
  -3  10   0 10478.3 492.869   1
   3  10   0 10147.9 493.888   1
   3 -10   0 10332.8 494.389   1
  -4  10   0 861.256 74.6902   1
   4  10   0 1000.05 79.7848   1
  -4 -10   0 745.998 73.1306   1
   4 -10   0 909.779 76.9997   1
  -5  10   0 1100.62 85.5972   1
   5  10   0 1049.98 87.1057   1
  -5 -10   0 967.424 83.4902   1
   5 -10   0 986.695 82.7304   1
   6  10   0 3224.98 192.947   1
  -6 -10   0 2986.44 189.722   1
  -6  10   0 3622.08 193.844   1
   7  10   0 18490.6 863.272   1
  -7 -10   0 17253.1 859.339   1
  -7  10   0 17108.5 857.435   1
   7 -10   0 17675.6 859.004   1
   8  10   0 20182.0 960.809   1
   8 -10   0 19920.6 958.832   1
  -8 -10   0 18797.9 957.646   1
  -8  10   0 20086.6 960.841   1
  -9  10   0 519.322 59.9482   1
   9 -10   0 554.970 61.3357   1
  10 -10   0 3331.83 193.199   1
 -10  10   0 3016.92 185.876   1
  10  10   0 3194.35 191.273   1
 -10 -10   0 2957.81 188.463   1
  11 -10   0 4518.59 255.782   1
 -11  10   0 4403.52 253.990   1
  11  10   0 4425.71 256.538   1
 -11 -10   0 4795.81 259.181   1
  12  10   0 2493.92 163.704   1
 -12 -10   0 2557.86 164.930   1
  13 -10   0 152.407 40.8174   1
 -13  10   0 93.1037 40.8028   1
  13  10   0-8.91043 40.3839   1
 -13 -10   0 69.0523 37.5685   1
 -14  10   0 1222.92 99.8473   1
  14 -10   0 1037.73 91.2353   1
  15 -10   0 453.014 64.6618   1
 -15  10   0 646.570 69.1026   1
 -15 -10   0 471.217 63.1579   1
  15  10   0 544.440 67.6183   1
  16  10   0 636.170 70.0165   1
 -16 -10   0 674.467 70.3767   1
 -16  10   0 536.008 68.6130   1
  16 -10   0 750.025 76.8121   1
  17  10   0 1024.22 89.1735   1
  17 -10   0 825.441 85.5277   1
 -17 -10   0 995.592 89.7827   1
 -17  10   0 948.020 89.1712   1
  18 -10   0 27.5577 38.1729   1
 -18  10   0 89.1211 44.8421   1
 -18 -10   0 44.9850 36.8084   1
  18  10   0 107.683 43.1955   1
 -19 -10   0 52.5193 33.3298   1
  19  10   0 27.0200 30.9612   1
 -19  10   0 8.94213 36.4790   1
  19 -10   0 18.5060 36.5091   1
 -20 -10   0-25.6885 40.6360   1
  20  10   0-27.1576 42.9593   1
 -20  10   0 8.95040 41.9662   1
  20 -10   0-9.26228 43.4281   1
  21  10   0 108.067 51.3499   1
 -21 -10   0 92.2499 43.3098   1
 -21  10   0 151.644 51.7005   1
 -22 -10   0 32.1281 31.7268   1
  22  10   0 53.2213 34.4188   1
   0  11   0-7.10898 30.7967   1
   0 -11   0-14.5917 30.2215   1
   1  11   0 8990.99 466.696   1
  -1  11   0 9713.70 469.497   1
   1 -11   0 8842.47 466.727   1
  -1 -11   0 9256.13 469.169   1
   2  11   0 7452.38 410.842   1
  -2  11   0 8623.76 414.023   1
   2 -11   0 8503.65 413.801   1
  -2 -11   0 7446.15 410.451   1
  -3  11   0 194.094 41.9481   1
   3  11   0 183.675 41.8104   1
  -3 -11   0 198.369 41.8911   1
   3 -11   0 145.799 38.6554   1
  -4  11   0 6058.33 316.343   1
   4  11   0 5364.71 315.584   1
  -4 -11   0 5926.47 318.242   1
   4 -11   0 6386.60 319.453   1
  -5  11   0 3457.24 206.750   1
  -5 -11   0 3453.11 206.582   1
   5 -11   0 3245.90 204.950   1
  -6 -11   0 18934.8 913.403   1
   6  11   0 18872.2 914.195   1
   6 -11   0 18378.4 910.466   1
  -7  11   0 3715.88 213.651   1
   7 -11   0 3642.36 213.888   1
   8  11   0 3828.02 209.978   1
  -8 -11   0 3291.76 203.054   1
  -8  11   0 3396.88 202.066   1
   8 -11   0 3281.12 204.078   1
   9  11   0 1244.77 103.555   1
  -9 -11   0 1460.13 110.255   1
  -9  11   0 1349.86 104.014   1
   9 -11   0 1414.28 106.040   1
  10  11   0 1780.63 120.629   1
 -10 -11   0 1380.01 112.282   1
  11 -11   0 3211.95 188.092   1
  11  11   0 2687.69 185.139   1
 -11  11   0 3108.45 185.215   1
 -11 -11   0 2982.70 185.365   1
  12  11   0 34.9218 36.2718   1
 -12  11   0 24.8772 36.5401   1
  12 -11   0 96.1237 39.0222   1
 -12 -11   0 96.5370 41.7399   1
 -13  11   0 936.696 84.8732   1
  13 -11   0 923.960 88.6977   1
  14  11   0 36.3059 38.1799   1
 -14 -11   0-17.4810 36.2058   1
 -14  11   0 42.6786 34.8011   1
  14 -11   0-8.96435 32.1595   1
  15  11   0 153.268 38.7547   1
  15 -11   0 207.525 50.0791   1
 -15 -11   0 157.067 39.1588   1
 -15  11   0 207.681 50.9201   1
 -16 -11   0 1150.89 101.494   1
  16 -11   0 1356.56 108.798   1
 -16  11   0 1213.20 102.455   1
  16  11   0 1335.87 106.285   1
  17  11   0 79.8927 45.2370   1
 -17 -11   0 98.6381 45.6921   1
 -17  11   0 63.6810 42.3481   1
  17 -11   0 136.527 45.8910   1
  18  11   0 26.3187 44.0415   1
  18 -11   0-9.04201 35.6589   1
 -18 -11   0 36.0566 41.2226   1
 -18  11   0 18.6298 38.5871   1
 -19  11   0 170.656 48.8749   1
  19 -11   0 62.6127 39.0998   1
  20  11   0 211.786 44.2011   1
 -20  11   0 217.548 58.1223   1
 -20 -11   0 263.395 48.5963   1
 -21 -11   0 41.0777 36.6377   1
  22  11   0 52.0416 44.4938   1
 -22 -11   0 31.9921 40.1905   1
   0  12   0 3917.97 222.168   1
   0 -12   0 3852.64 222.495   1
  -1  12   0 7661.44 422.406   1
   1  12   0 8759.87 427.726   1
   1 -12   0 8159.44 425.982   1
  -1 -12   0 8445.82 427.109   1
   2  12   0 7417.74 398.804   1
  -2  12   0 8010.04 402.655   1
   2 -12   0 7515.75 400.216   1
  -2 -12   0 7824.29 400.734   1
  -3  12   0 2790.03 174.223   1
   3  12   0 2973.55 178.119   1
  -3 -12   0 2969.65 179.513   1
  -4  12   0 4404.16 248.299   1
   4  12   0 4388.71 249.593   1
  -4 -12   0 4266.38 248.556   1
   4 -12   0 4644.12 251.044   1
   5 -12   0 237.388 42.4169   1
  -6 -12   0 876.992 77.7840   1
   6 -12   0 768.444 74.7100   1
   6  12   0 903.290 79.3648   1
  -6  12   0 811.267 76.8462   1
  -7 -12   0 4075.35 238.826   1
   7  12   0 4322.49 241.893   1
  -7  12   0 4365.30 243.103   1
   7 -12   0 3965.05 236.237   1
   8  12   0 161.572 41.7497   1
  -8 -12   0 217.467 44.1728   1
   9  12   0 33.7756 35.5323   1
  -9 -12   0 94.4877 40.2855   1
  -9  12   0-32.7145 38.3588   1
   9 -12   0 8.36170 34.6501   1
  10  12   0 314.738 53.7889   1
 -10 -12   0 293.854 53.2143   1
 -10  12   0 288.618 54.0636   1
  10 -12   0 290.444 52.2653   1
  11  12   0 828.694 85.3931   1
  11 -12   0 1180.49 94.5987   1
 -11 -12   0 932.657 88.4637   1
 -11  12   0 992.818 86.4237   1
  12  12   0 434.574 62.2706   1
 -12  12   0 524.602 64.4242   1
 -12 -12   0 517.083 64.8782   1
  12 -12   0 396.311 56.6372   1
  13  12   0 802.199 76.7801   1
 -13 -12   0 663.941 71.9690   1
 -13  12   0 682.347 75.5224   1
  13 -12   0 717.390 74.8586   1
 -14 -12   0 44.1793 39.8875   1
  14  12   0-9.12150 38.3730   1
  15  12   0 235.035 50.4839   1
 -15 -12   0 166.374 44.9964   1
 -15  12   0 87.9319 39.8159   1
  15 -12   0 139.008 44.0367   1
  16  12   0 250.353 47.8891   1
 -16 -12   0 262.351 49.0445   1
 -16  12   0 301.267 52.5364   1
  16 -12   0 253.230 50.0829   1
  17  12   0 230.834 43.5153   1
 -17 -12   0 246.212 46.8120   1
 -17  12   0 169.112 51.2297   1
  17 -12   0 298.808 58.2304   1
 -18  12   0 231.495 50.0514   1
  18 -12   0 252.072 51.9147   1
  19  12   0 69.5839 40.3283   1
 -19 -12   0 69.7639 40.4323   1
 -19  12   0-17.7541 40.6399   1
  20  12   0-34.5208 45.1399   1
 -20 -12   0-16.7794 40.7625   1
  21  12   0 153.568 44.6825   1
 -21 -12   0 138.494 46.3108   1
  -2 -13   0 98.6965 36.7743   1
   2  13   0 200.366 42.0545   1
  -3 -13   0 2282.07 153.897   1
   3  13   0 2327.98 151.217   1
  -4 -13   0 99.9513 37.6969   1
   4  13   0 25.1047 33.6749   1
   5 -13   0 3744.13 241.296   1
  -5 -13   0 4535.30 248.920   1
  -5  13   0 4108.33 244.342   1
   6  13   0 469.828 60.2520   1
  -6  13   0 617.261 65.4566   1
  -6 -13   0 388.668 56.3900   1
   6 -13   0 482.735 60.4761   1
  -7 -13   0 1468.49 111.022   1
  -7  13   0 1399.61 108.653   1
   7  13   0 1448.19 111.291   1
   7 -13   0 1312.30 107.237   1
   8  13   0 243.500 47.9526   1
  -8 -13   0 68.4283 36.3967   1
  -8  13   0 347.786 55.3940   1
   8 -13   0 111.521 44.7517   1
  -9  13   0 43.1825 36.8864   1
   9  13   0 25.8094 35.0870   1
  -9 -13   0 8.75213 33.3140   1
   9 -13   0 17.1836 30.1876   1
 -10  13   0 997.595 89.9926   1
  10 -13   0 883.122 85.4185   1
 -11  13   0 68.5647 36.1836   1
  11  13   0 89.0966 41.3760   1
 -11 -13   0 44.3273 37.4193   1
  11 -13   0 70.4070 35.4325   1
 -12  13   0 69.1574 41.0509   1
  12 -13   0 17.9347 37.7514   1
  12  13   0 35.8722 29.4097   1
 -12 -13   0 26.2737 32.1024   1
  13  13   0 17.8737 39.3209   1
  13 -13   0 45.3529 37.6323   1
 -13  13   0 26.2368 39.0112   1
 -13 -13   0 107.306 46.3471   1
  14 -13   0 118.017 40.5277   1
 -14  13   0 8.92367 36.4853   1
  15  13   0 604.355 67.4754   1
 -15 -13   0 498.393 60.7945   1
  15 -13   0 458.648 63.3134   1
 -15  13   0 383.481 62.7426   1
  16 -13   0 91.0729 43.2261   1
 -16 -13   0-8.64063 37.9722   1
 -16  13   0 26.8076 40.8711   1
  16  13   0 8.88720 35.0560   1
  17 -13   0 18.4587 37.0116   1
  17  13   0-26.4851 37.6899   1
 -17 -13   0 8.61832 36.2480   1
 -17  13   0 8.95317 35.9040   1
  18  13   0 17.1359 31.9915   1
 -18 -13   0 8.74535 32.6536   1
 -18  13   0 8.92301 41.3224   1
  19  13   0-33.8442 34.5057   1
 -19 -13   0-8.59213 33.3027   1
  20  13   0-8.40694 40.3624   1
 -20 -13   0 8.28002 38.3412   1
   0  14   0 574.805 63.8619   1
   0 -14   0 487.134 62.7375   1
  -1  14   0 424.832 56.1953   1
   1  14   0 536.520 62.5160   1
  -1 -14   0 498.289 61.0485   1
   1 -14   0 368.359 56.0691   1
   2 -14   0 92.5170 37.1720   1
  -2  14   0 131.278 39.6029   1
   2  14   0 82.6154 40.3297   1
  -2 -14   0 42.6722 33.3149   1
   3 -14   0 8.43049 33.8621   1
  -3  14   0 91.0980 40.2660   1
   3  14   0 50.6018 40.5358   1
  -3 -14   0 17.0663 35.9407   1
   4 -14   0 270.596 46.9910   1
  -4  14   0 363.831 54.1038   1
   4  14   0 395.767 56.4884   1
  -4 -14   0 249.680 47.7618   1
   5 -14   0-8.44014 36.0379   1
  -5 -14   0-17.3311 31.7290   1
  -5  14   0 65.9853 42.7064   1
   5  14   0 26.4656 34.1836   1
  -6  14   0 848.531 84.4720   1
  -6 -14   0 940.403 84.5303   1
   6  14   0 946.578 87.1985   1
   6 -14   0 965.770 87.3707   1
   7 -14   0 130.703 46.4800   1
  -7 -14   0 113.142 40.3427   1
  -7  14   0 201.654 47.7159   1
   7  14   0 139.712 41.9602   1
   8 -14   0 880.322 84.1780   1
   8  14   0 971.631 89.0632   1
  -8  14   0 1112.95 90.6728   1
  -8 -14   0 981.788 89.1315   1
   9 -14   0 44.4977 38.6453   1
   9  14   0 78.5588 41.5075   1
  -9  14   0 71.0776 44.2038   1
  -9 -14   0 44.0262 37.1351   1
  10 -14   0 400.465 55.7850   1
  10  14   0 345.984 55.6255   1
 -10  14   0 346.312 56.6221   1
 -10 -14   0 319.001 56.6917   1
  11 -14   0 341.089 58.1757   1
 -11  14   0 206.506 47.5668   1
 -11 -14   0 276.215 53.9696   1
  12 -14   0 72.4921 36.3650   1
  12  14   0 17.9373 32.8616   1
 -12  14   0 26.9679 35.4702   1
 -12 -14   0 8.76880 34.6014   1
  13 -14   0-18.1756 35.8380   1
  13  14   0-35.4950 41.6067   1
 -13  14   0 8.88901 36.8222   1
 -13 -14   0-17.8477 39.7487   1
  14 -14   0 127.971 45.5048   1
 -14 -14   0 17.4985 40.1340   1
 -14  14   0 71.1101 42.2994   1
  14  14   0 72.8100 42.7890   1
  15  14   0-8.98076 42.1153   1
 -15 -14   0 51.8892 40.0594   1
  16  14   0 79.1641 45.9992   1
 -16 -14   0 17.0265 39.4305   1
  16 -14   0-18.4840 40.6085   1
 -16  14   0-17.8277 41.7978   1
 -17 -14   0 8.44674 36.0628   1
  17  14   0 8.67831 37.0513   1
 -18 -14   0 42.5000 40.5038   1
  18  14   0 117.807 44.5832   1
 -19 -14   0-8.48191 41.2048   1
  19  14   0-32.5547 38.1675   1
   0  15   0 50.8285 38.7390   1
   0 -15   0-26.0801 35.4437   1
   1  15   0 203.686 46.5726   1
  -1  15   0 210.913 42.4376   1
  -1 -15   0 233.758 46.1870   1
   1 -15   0 154.645 38.8389   1
  -2  15   0 928.740 84.4446   1
   2  15   0 794.941 77.8659   1
   2 -15   0 838.462 82.3784   1
   3 -15   0 34.6376 35.3787   1
   3  15   0 26.1508 37.2889   1
  -3 -15   0 52.2683 37.2653   1
  -3  15   0 84.6902 36.2327   1
   4 -15   0 26.0565 34.2548   1
  -4  15   0 8.53194 38.0061   1
   5 -15   0-8.71528 30.6020   1
   5  15   0-26.7362 38.0471   1
  -5 -15   0 26.4826 34.8050   1
  -5  15   0 8.52019 34.1676   1
   6 -15   0 312.967 51.6449   1
   6  15   0 372.325 54.5250   1
  -6 -15   0 385.397 56.1759   1
  -6  15   0 364.343 54.1514   1
   7 -15   0 26.2173 39.6113   1
   7  15   0 106.220 44.5800   1
  -7 -15   0-8.80830 37.2268   1
   8  15   0 356.397 55.6735   1
  -8 -15   0 324.251 54.0766   1
  -9  15   0 96.4217 41.1734   1
   9  15   0 70.0312 39.5918   1
  -9 -15   0 35.6205 37.5415   1
   9 -15   0 17.8409 37.0342   1
 -10  15   0 535.118 67.0593   1
  10  15   0 515.402 63.2683   1
 -10 -15   0 470.607 61.8751   1
  10 -15   0 577.345 68.6907   1
 -11  15   0 294.261 53.3472   1
  11  15   0 293.576 54.1485   1
 -11 -15   0 356.333 57.2691   1
  11 -15   0 329.442 56.3886   1
 -12  15   0 466.392 64.8543   1
  12  15   0 606.642 72.2109   1
 -12 -15   0 401.232 60.5125   1
  12 -15   0 510.041 62.8126   1
 -13  15   0 283.744 56.8604   1
  13  15   0 131.936 44.6895   1
  13 -15   0 245.844 50.3368   1
 -13 -15   0 185.754 48.5211   1
 -14  15   0 210.503 53.2388   1
  14 -15   0 210.960 47.0628   1
 -15  15   0 9.10300 43.2266   1
 -15 -15   0 25.5779 34.7976   1
  15  15   0 52.9764 38.8244   1
  15 -15   0 55.0289 42.5033   1
 -16 -15   0 16.6880 34.5853   1
  16  15   0 43.1986 37.4477   1
 -17 -15   0 49.4547 37.3611   1
  17  15   0 101.518 44.3685   1
   0  16   0 284.130 50.0905   1
   0 -16   0 333.910 53.0264   1
  -1  16   0 582.943 69.2708   1
   1  16   0 695.457 72.9678   1
   1 -16   0 504.606 68.1171   1
  -1 -16   0 745.056 74.7144   1
   2  16   0 538.655 69.3936   1
  -2  16   0 627.989 72.7442   1
   2 -16   0 560.403 68.9641   1
  -2 -16   0 671.296 73.2786   1
   3 -16   0 264.607 52.9139   1
   3  16   0 266.290 48.2403   1
  -3 -16   0 229.715 43.9342   1
  -3  16   0 230.510 51.2979   1
   4  16   0 446.090 64.5966   1
  -4 -16   0 472.555 64.8910   1
  -4  16   0 536.024 68.3960   1
   5 -16   0 44.3186 36.1521   1
   5  16   0 17.8189 36.9192   1
  -5 -16   0-8.90633 38.0410   1
  -5  16   0 43.5502 34.9488   1
   6 -16   0 124.445 45.1657   1
   6  16   0 168.989 47.4793   1
  -6 -16   0 96.9462 42.8910   1
  -6  16   0 226.582 49.9189   1
   7 -16   0 150.870 44.3941   1
   7  16   0 285.146 56.3717   1
  -7 -16   0 229.792 50.4160   1
  -7  16   0 259.333 53.6387   1
  -8  16   0 8.71870 38.3029   1
   8 -16   0 8.89200 37.4013   1
  -9  16   0 114.735 44.0822   1
   9  16   0 52.4058 39.7050   1
  -9 -16   0 97.7377 38.7776   1
   9 -16   0 170.517 48.0706   1
 -10  16   0 17.5815 32.8605   1
  10  16   0 35.3593 41.9772   1
  10 -16   0 82.0140 38.9391   1
 -10 -16   0 8.82970 41.9292   1
 -11 -16   0 449.685 63.9788   1
  11  16   0 301.284 58.4432   1
 -12  16   0 306.525 55.7236   1
  12 -16   0 346.451 55.9088   1
 -13  16   0 174.417 48.4000   1
  13  16   0 121.274 47.8675   1
 -13 -16   0 113.248 45.0785   1
  13 -16   0 128.743 45.5922   1
 -14 -16   0 25.4695 38.3513   1
 -14  16   0 46.3692 44.0332   1
  14  16   0 35.1808 42.2573   1
 -15 -16   0 25.0904 41.9817   1
  15  16   0-43.1675 39.9801   1
 -16 -16   0-8.15977 37.3169   1
  16  16   0-25.2787 37.5343   1
   0  17   0 8.69056 38.1793   1
   0 -17   0 8.91433 40.2353   1
   1  17   0 129.738 48.9318   1
  -1  17   0 252.261 53.5416   1
   1 -17   0 214.032 50.3846   1
  -1 -17   0 314.595 54.4694   1
  -2  17   0 8.63953 39.5093   1
   2  17   0-8.83103 40.3847   1
   2 -17   0 8.91922 38.0845   1
  -2 -17   0 53.3156 40.6357   1
   3  17   0 1265.72 107.454   1
  -3  17   0 1337.61 105.598   1
   3 -17   0 1443.36 107.563   1
  -3 -17   0 1168.53 105.100   1
   4 -17   0 321.042 58.6080   1
   4  17   0 372.376 62.1697   1
  -4 -17   0 294.416 55.6450   1
  -4  17   0 233.019 52.8220   1
   5 -17   0 339.558 53.1178   1
  -5  17   0 227.206 48.7674   1
   6 -17   0 53.7482 33.7158   1
  -6 -17   0 105.856 41.5761   1
  -6  17   0 17.5861 34.3342   1
   7  17   0 124.604 42.8006   1
   7 -17   0 152.480 41.5969   1
  -7  17   0 176.163 46.1286   1
   8  17   0 26.4826 31.6729   1
  -8 -17   0 8.68827 29.1615   1
  -9  17   0-34.8405 45.9866   1
   9  17   0 34.6238 30.3937   1
   9 -17   0 17.8668 42.8899   1
  -9 -17   0-26.4894 31.6710   1
 -10  17   0 8.79439 39.2076   1
  10 -17   0 71.5309 41.9567   1
 -11  17   0 53.1266 44.5273   1
  11  17   0 52.3417 33.9066   1
 -11 -17   0 95.4525 36.0425   1
  11 -17   0 9.02935 36.9084   1
 -12  17   0-8.77299 41.1302   1
 -12 -17   0 25.3745 37.6705   1
  12  17   0-34.6032 36.9335   1
  12 -17   0-18.1918 42.1208   1
 -14 -17   0 66.1800 42.0176   1
  14  17   0 25.7100 43.5248   1
   0  18   0 129.751 44.6213   1
   0 -18   0 89.8246 37.5465   1
  -1  18   0-8.71619 37.7609   1
   1  18   0 35.1529 41.2062   1
  -1 -18   0-26.6648 39.0521   1
   1 -18   0 62.2153 42.1784   1
   2  18   0 320.565 56.8737   1
  -2  18   0 339.763 55.7262   1
  -2 -18   0 381.137 57.7347   1
   2 -18   0 232.317 49.8507   1
   3  18   0-8.91991 31.3216   1
  -3  18   0-8.69711 38.7338   1
  -3 -18   0-8.91820 32.6487   1
   3 -18   0 8.89341 40.6644   1
   4  18   0 35.6726 39.1883   1
  -4  18   0 8.70162 36.0519   1
  -4 -18   0 26.6648 33.8276   1
   4 -18   0 8.87015 36.1712   1
   5 -18   0-35.7125 39.2210   1
   5  18   0-17.7207 44.9445   1
  -5 -18   0 87.5473 43.9438   1
  -5  18   0-8.64250 34.0758   1
   6 -18   0 464.802 60.9015   1
   6  18   0 350.780 60.1954   1
  -6 -18   0 419.563 60.3570   1
  -6  18   0 331.329 53.7861   1
  -7  18   0 70.3304 45.5691   1
   7 -18   0 26.7770 35.8640   1
  -8  18   0 264.014 56.4735   1
   8 -18   0 420.285 58.0578   1
  -8 -18   0 324.997 55.3599   1
  -9  18   0 43.7121 44.8486   1
  -9 -18   0 52.2367 36.6696   1
   9  18   0 51.0358 34.1668   1
   9 -18   0 8.93875 41.4378   1
 -10 -18   0 8.52223 29.2724   1
  10  18   0 17.2465 30.9358   1
 -11 -18   0 194.261 47.7439   1
  11  18   0 238.874 53.5708   1
 -12 -18   0 32.9212 41.7769   1
  12  18   0 33.6856 44.0595   1
   0  19   0-8.62068 41.3885   1
   0 -19   0 8.87844 40.5951   1
   1  19   0 194.368 49.4406   1
  -1  19   0 128.717 42.3815   1
  -1 -19   0 158.028 47.4256   1
   1 -19   0 196.145 44.9385   1
  -2  19   0 69.2211 39.5872   1
   2 -19   0-8.82385 35.4128   1
  -3  19   0 147.028 49.1504   1
  -3 -19   0 166.800 45.5456   1
   3 -19   0 141.891 43.1603   1
   4  19   0 26.2288 42.9521   1
  -4  19   0 25.7613 42.1869   1
  -4 -19   0 43.4261 42.1923   1
   4 -19   0-8.86526 41.5732   1
   5  19   0-26.0194 31.7595   1
  -5 -19   0 60.3669 33.4192   1
   6  19   0 86.4991 45.0160   1
  -6 -19   0 111.503 44.6412   1
   7 -19   0 528.072 66.8670   1
   7  19   0 447.227 63.6235   1
  -7 -19   0 329.803 57.8831   1
  -7  19   0 351.680 61.2552   1
  -8  19   0 173.538 49.5462   1
   8 -19   0 70.1720 42.9888   1
  -9 -19   0 42.1091 43.6073   1
   9  19   0-8.38165 41.6278   1
 -10 -19   0 306.331 54.3544   1
  10  19   0 244.021 50.5273   1
   0  20   0 43.2305 33.5260   1
   0 -20   0 17.2767 33.4959   1
  -1  20   0-8.48020 39.7572   1
   1  20   0-17.2995 40.0545   1
  -1 -20   0 8.65351 41.5474   1
   1 -20   0-8.73212 35.0189   1
   2  20   0 86.9881 48.3651   1
  -2  20   0 101.273 40.3813   1
   2 -20   0 149.061 44.3185   1
  -2 -20   0 103.541 45.4142   1
  -3  20   0 34.0218 34.6728   1
   3 -20   0-26.0210 37.0299   1
  -4  20   0 297.427 57.9482   1
   4 -20   0 400.765 60.6545   1
   5  20   0 84.3193 46.5855   1
  -5  20   0 143.726 51.3949   1
  -5 -20   0 134.528 47.6633   1
   5 -20   0 157.080 47.7619   1
   6  20   0 59.0507 40.1798   1
  -6 -20   0 91.4686 40.9899   1
   7  20   0 58.2244 45.6753   1
  -7 -20   0 73.6591 43.3188   1
   0  21   0 8.43011 44.5191   1
   0 -21   0 33.7305 40.0243   1
   1  21   0-8.47843 46.4679   1
  -1  21   0 50.5506 43.6337   1
  -1 -21   0 50.4592 42.6756   1
   1 -21   0 8.41646 37.5015   1
  -2  21   0 280.849 50.5910   1
   2  21   0 344.798 59.9502   1
   2 -21   0 238.174 50.4776   1
  -2 -21   0 326.923 55.5196   1
  -3  21   0-8.21510 43.3746   1
 -26   0   1 16.9708 42.5991   1
  25   0  -1-26.8602 43.4855   1
 -25   0   1 42.7969 44.7566   1
  24   0  -1-9.00818 39.0189   1
 -24   0   1 8.70639 40.8164   1
  22   0  -1-27.0367 38.4754   1
 -22   0   1 17.8495 41.8407   1
  21   0  -1 17.8006 35.0936   1
 -21   0   1-36.6820 44.5385   1
  20   0  -1 17.5231 30.7654   1
 -20   0   1-8.88195 33.1597   1
  19   0  -1 26.7868 32.6891   1
 -19   0   1-8.24928 30.2012   1
  18   0  -1 34.4465 33.9668   1
 -18   0   1 8.15584 32.1705   1
  16   0  -1 7.90756 30.0858   1
  15   0  -1 7.55369 30.2938   1
 -15   0   1 7.55613 33.6533   1
  14   0  -1 14.4435 27.9829   1
 -14   0   1 7.16439 26.2320   1
  13   0  -1-27.2625 25.9397   1
 -13   0   1-6.80006 21.7140   1
  12   0  -1 6.35607 26.3254   1
 -12   0   1-12.5129 25.0900   1
  11   0  -1 5.99357 29.1083   1
 -11   0   1-5.78214 24.3192   1
  10   0  -1-16.5838 24.9502   1
 -10   0   1 10.5752 22.5747   1
   9   0  -1 24.7944 20.8778   1
  -9   0   1 14.3691 22.7461   1
   8   0  -1-4.44194 19.5142   1
  -8   0   1-4.18663 19.8663   1
   7   0  -1-11.9377 17.9598   1
  -7   0   1 7.08853 14.9072   1
   6   0  -1 10.0778 18.2495   1
  -6   0   1 14.9996 17.9878   1
   5   0  -1 2.71338 18.0994   1
  -5   0   1 2.50246 16.3881   1
   4   0  -1 8.29483 17.5793   1
  -4   0   1 7.76807 16.7676   1
   3   0  -1 1.41289 11.2866   1
  -3   0   1 6.90942 9.60071   1
   1   0   1-7.84288 8.98615   1
  -1   0  -1 7.56574 8.95290   1
   2   0   1 3.48479 13.0727   1
  -2   0  -1-8.37938 12.8696   1
   3   0   1-39.9119 16.8575   1
  -3   0  -1 13.6033 15.5000   1
   4   0   1 17.6991 21.6208   1
  -4   0  -1 25.6381 22.1937   1
   6   0   1-8.28345 18.9395   1
  -6   0  -1 19.8076 18.3464   1
   7   0   1-9.39823 20.0705   1
  -7   0  -1 40.4038 22.0574   1
   8   0   1-5.17074 16.5062   1
  -8   0  -1 30.1476 22.9772   1
   9   0   1 16.8369 20.5457   1
  -9   0  -1-11.0484 18.0882   1
  10   0   1 6.10263 26.8145   1
 -10   0  -1 18.2776 25.6310   1
  12   0   1 6.94250 25.9222   1
 -12   0  -1-27.7781 30.9309   1
  13   0   1 7.31849 31.7018   1
 -13   0  -1 7.31948 26.2559   1
  14   0   1-23.0459 33.2914   1
 -14   0  -1-22.8316 31.5385   1
  15   0   1-8.01905 29.9393   1
 -15   0  -1 23.5936 33.5768   1
  16   0   1-16.8314 36.4529   1
 -16   0  -1 23.9102 34.5227   1
  17   0   1 43.5173 37.7301   1
 -17   0  -1 24.3918 34.7447   1
  18   0   1-17.4083 31.8742   1
  20   0   1-17.8299 40.7620   1
 -20   0  -1 18.2867 40.7203   1
  21   0   1-35.8541 38.2670   1
 -21   0  -1 35.1096 38.0195   1
  22   0   1-17.8204 38.5994   1
 -22   0  -1-8.68145 40.7040   1
  23   0   1-8.93005 43.8616   1
 -23   0  -1 25.8213 41.8032   1
  24   0   1 8.82994 39.8613   1
 -24   0  -1-42.2015 46.2519   1
  26   0   1 16.8510 39.5000   1
 -26   0  -1-8.19996 44.9277   1
  25  -1  -1 35.8018 44.9329   1
  25   1  -1 35.3091 45.2475   1
 -25  -1   1 8.67729 42.6254   1
 -25   1   1-8.71127 44.6530   1
  24   1  -1 36.0181 36.7513   1
  24  -1  -1 45.0870 43.8311   1
 -24   1   1 52.6211 44.5238   1
 -24  -1   1 27.0420 37.9553   1
  23   1  -1 17.8118 35.1294   1
 -23  -1   1 27.7315 38.8926   1
  22   1  -1 144.627 47.0736   1
  22  -1  -1 90.6071 46.2422   1
 -22  -1   1 160.194 51.1456   1
 -22   1   1 60.7550 42.4584   1
  21   1  -1 9.17179 39.1566   1
  21  -1  -1-8.94743 35.2785   1
 -21  -1   1-8.58460 38.7456   1
 -21   1   1-8.65864 39.5906   1
  20   1  -1 277.082 54.6058   1
  20  -1  -1 421.293 59.2141   1
 -20  -1   1 380.890 56.0225   1
 -20   1   1 474.277 59.6268   1
  19   1  -1 748.833 77.0093   1
  19  -1  -1 639.525 73.0690   1
 -19  -1   1 690.108 75.9117   1
 -19   1   1 907.107 82.8702   1
  18   1  -1 398.926 59.5467   1
  18  -1  -1 536.276 63.2003   1
 -18  -1   1 424.681 60.8665   1
 -18   1   1 483.715 63.0549   1
  16  -1  -1 551.894 61.0715   1
  16   1  -1 536.287 62.9543   1
 -16  -1   1 503.428 62.0430   1
 -16   1   1 519.785 61.0495   1
  15   1  -1 1767.41 125.844   1
  15  -1  -1 1797.71 127.217   1
 -15  -1   1 1928.71 127.972   1
 -15   1   1 1967.67 127.343   1
  14   1  -1 749.179 71.8801   1
 -14  -1   1 787.175 72.4323   1
 -14   1   1 868.277 73.7219   1
  13   1  -1 14879.1 739.405   1
  13  -1  -1 15109.8 739.271   1
 -13  -1   1 15611.3 740.380   1
 -13   1   1 14763.2 736.830   1
  12  -1  -1 44.1492 26.9383   1
  12   1  -1 6.69486 28.1701   1
 -12  -1   1 12.4181 26.5203   1
 -12   1   1 6.18599 23.9800   1
  11  -1  -1 98.8497 26.8554   1
  11   1  -1 118.865 34.3207   1
 -11  -1   1 120.053 28.2614   1
 -11   1   1 167.071 33.9610   1
  10   1  -1 613.145 55.9321   1
  10  -1  -1 594.461 53.9006   1
 -10  -1   1 536.975 53.8535   1
 -10   1   1 643.865 56.2557   1
   9   1  -1 6647.31 316.403   1
   9  -1  -1 6224.87 311.891   1
  -9  -1   1 5591.71 309.653   1
  -9   1   1 6150.47 311.675   1
   8   1  -1 18485.0 992.373   1
   8  -1  -1 21153.5 993.220   1
  -8  -1   1 21937.7 995.161   1
  -8   1   1 22176.9 994.504   1
   7   1  -1 9822.99 497.578   1
  -7  -1   1 10707.3 499.409   1
   6  -1  -1 124680. 5940.10   1
  -6   1   1 131123. 5941.26   1
   5   1  -1 47099.3 2125.66   1
  -5   1   1 43219.5 2123.30   1
   5  -1  -1 48138.3 2123.74   1
  -5  -1   1 43717.4 2124.08   1
   4  -1  -1 36981.6 1684.55   1
  -4   1   1 35573.4 1683.46   1
  -4  -1   1 35364.4 1685.38   1
   4   1  -1 36550.4 1686.64   1
   3  -1  -1 135628. 6303.25   1
   3   1  -1 121717. 6305.05   1
  -3  -1   1 130340. 6305.21   1
  -2   1   1 6213.56 281.033   1
   2  -1  -1 6284.08 281.109   1
  -2  -1   1 6280.97 283.744   1
   1   1  -1 38550.0 1805.51   1
  -1  -1   1 39150.2 1805.67   1
   0   1  -1 2981.17 119.221   1
   0   1   1 3197.11 117.595   1
   0  -1  -1 2942.24 117.358   1
   1  -1   1 472.410 31.4546   1
  -1   1  -1 495.477 31.1831   1
  -1  -1  -1 494.692 31.7292   1
   1   1   1 493.437 31.2966   1
   2   1   1 5754.12 299.557   1
   2  -1   1 6731.19 299.487   1
  -2  -1  -1 6287.68 298.972   1
  -2   1  -1 6058.65 298.966   1
   3   1   1 256874. 11732.0   1
   3  -1   1 247079. 11730.8   1
  -3  -1  -1 243871. 11731.2   1
  -3   1  -1 264609. 11731.8   1
   4   1   1 54879.1 2459.15   1
   4  -1   1 52820.0 2457.65   1
  -4  -1  -1 52140.1 2457.73   1
  -4   1  -1 51092.3 2456.70   1
   6   1   1 50352.6 2329.91   1
   6  -1   1 47938.2 2327.12   1
  -6  -1  -1 51017.5 2328.21   1
  -6   1  -1 49695.3 2327.07   1
   7   1   1 5711.61 270.833   1
   7  -1   1 5074.03 264.633   1
  -7  -1  -1 5007.75 264.075   1
  -7   1  -1 4900.34 265.840   1
   8   1   1 5338.35 261.246   1
   8  -1   1 4884.86 253.687   1
  -8  -1  -1 4522.80 251.042   1
  -8   1  -1 4745.44 251.918   1
   9   1   1 17200.8 787.536   1
   9  -1   1 17363.2 785.409   1
  -9   1  -1 17365.1 784.239   1
  10   1   1 1269.57 87.9778   1
  10  -1   1 1098.02 85.4494   1
 -10  -1  -1 1097.68 84.2338   1
 -10   1  -1 1162.84 84.7971   1
  12   1   1 4053.00 217.235   1
  12  -1   1 3916.79 216.239   1
 -12  -1  -1 3559.46 211.545   1
 -12   1  -1 3617.37 211.098   1
  13  -1   1 37.5937 31.7552   1
  13   1   1 111.443 37.4039   1
 -13  -1  -1 80.4003 34.8016   1
 -13   1  -1 34.7138 29.3436   1
  14   1   1 761.679 73.2157   1
  14  -1   1 736.357 69.3559   1
 -14   1  -1 762.313 70.0632   1
 -14  -1  -1 706.181 71.7911   1
  15   1   1 3053.92 176.553   1
  15  -1   1 2730.17 172.755   1
 -15   1  -1 2970.90 176.677   1
 -15  -1  -1 2516.93 170.170   1
  16   1   1 90.8804 34.8436   1
 -16  -1  -1 16.7003 30.0605   1
 -16   1  -1 59.0850 35.5938   1
  17   1   1 153.383 36.9742   1
 -17  -1  -1 203.364 42.1388   1
  17  -1   1 76.5410 33.0228   1
  18   1   1 52.4499 32.7435   1
  18  -1   1 69.3697 33.0960   1
 -18  -1  -1 42.8646 33.3199   1
 -18   1  -1 67.9518 37.9218   1
  19  -1   1 17.4524 38.8648   1
 -19   1  -1-34.3382 41.6937   1
  20   1   1-9.19440 31.5781   1
  20  -1   1 17.8432 36.9535   1
 -20  -1  -1 8.49060 27.1009   1
 -20   1  -1 34.4915 41.4017   1
  21   1   1 26.6496 35.0247   1
  21  -1   1-9.02244 34.3251   1
 -21  -1  -1-18.0117 32.9687   1
 -21   1  -1 8.58010 31.4101   1
  22  -1   1 71.8031 42.1295   1
  22   1   1 44.4589 36.3076   1
 -22  -1  -1 18.3223 31.5300   1
 -22   1  -1 60.2688 44.1759   1
  23  -1   1 80.1668 40.3740   1
  23   1   1 97.5713 40.2063   1
 -23  -1  -1 96.6016 41.3386   1
 -23   1  -1 51.9726 35.5065   1
  24   1   1-8.67103 40.7094   1
  24  -1   1 79.3968 40.3957   1
 -24   1  -1 51.5141 44.9448   1
 -24  -1  -1 68.2534 43.7804   1
  26  -1   1 17.1752 30.8086   1
 -26   1  -1 8.03203 38.5675   1
  26   2  -1-17.3213 38.5789   1
  25  -2  -1-9.14571 38.4688   1
  25   2  -1-26.1623 42.8341   1
 -25   2   1-16.8968 34.9938   1
 -25  -2   1 18.1004 44.4520   1
  24   2  -1 107.629 43.1797   1
  24  -2  -1 229.364 48.5232   1
 -24  -2   1 150.100 43.4980   1
 -24   2   1 164.343 49.9978   1
  23   2  -1 46.0993 44.8244   1
 -23  -2   1 43.1351 40.9863   1
  22   2  -1 9.09784 35.8918   1
  22  -2  -1 27.1522 36.3159   1
 -22  -2   1 35.2614 36.5311   1
 -22   2   1 35.2315 41.3103   1
  21   2  -1 8.96726 38.2828   1
  21  -2  -1-8.95453 35.9094   1
 -21  -2   1 8.91671 39.7109   1
 -21   2   1-8.70910 37.7235   1
  20  -2  -1 212.222 49.1374   1
 -20   2   1 237.447 50.7582   1
  19   2  -1 166.693 43.9464   1
  19  -2  -1 182.565 47.5638   1
 -19  -2   1 210.205 47.0413   1
 -19   2   1 182.847 49.0651   1
  18   2  -1 669.095 75.4557   1
  18  -2  -1 871.840 80.8864   1
 -18  -2   1 903.938 83.5585   1
 -18   2   1 891.684 81.1201   1
  17   2  -1 1547.76 109.994   1
 -17  -2   1 1246.98 105.252   1
  16  -2  -1 15.5574 32.2178   1
 -16  -2   1 7.93700 30.1963   1
 -16   2   1-7.65323 29.1168   1
  15   2  -1 1071.36 85.9775   1
  15  -2  -1 1061.50 84.4017   1
 -15  -2   1 803.245 77.5106   1
 -15   2   1 800.457 77.7321   1
  14   2  -1 28354.6 1341.10   1
  14  -2  -1 29551.2 1338.75   1
 -14  -2   1 26048.2 1332.98   1
 -14   2   1 28113.3 1335.66   1
 -13  -2   1 1301.15 100.754   1
 -13   2   1 1424.43 103.758   1
  12  -2  -1 2195.57 135.987   1
 -12   2   1 2203.71 136.507   1
  11   2  -1 4004.37 208.391   1
  11  -2  -1 3657.86 201.961   1
 -11  -2   1 3393.01 201.895   1
 -11   2   1 3613.46 201.864   1
  10   2  -1 22135.1 1077.01   1
  10  -2  -1 21099.5 1074.56   1
 -10  -2   1 23397.0 1078.28   1
 -10   2   1 23615.8 1077.24   1
   9   2  -1 15533.4 747.391   1
   9  -2  -1 15045.5 743.766   1
  -9  -2   1 14827.0 746.860   1
  -9   2   1 16474.7 746.443   1
   8   2  -1 979.757 67.2619   1
   8  -2  -1 827.440 63.1488   1
  -8  -2   1 789.554 64.3148   1
  -8   2   1 935.185 64.6049   1
   7   2  -1 24416.0 1114.43   1
  -7   2   1 23473.4 1109.52   1
   7  -2  -1 23324.6 1110.00   1
  -7  -2   1 22791.5 1112.59   1
   6   2  -1 17140.3 835.410   1
  -6   2   1 17548.3 830.803   1
  -6  -2   1 17339.6 834.529   1
   6  -2  -1 17992.1 831.962   1
   5   2  -1 694.987 48.6072   1
  -5   2   1 628.581 43.7156   1
  -5  -2   1 580.635 46.4435   1
   5  -2  -1 530.535 45.3810   1
   4   2  -1 348096. 17478.8   1
   4  -2  -1 377012. 17477.4   1
  -4  -2   1 415713. 17482.1   1
  -4   2   1 374411. 17476.6   1
   3  -2  -1 77199.3 3555.50   1
  -3  -2   1 80890.5 3558.74   1
   3   2  -1 77644.5 3559.31   1
  -3   2   1 71879.7 3554.71   1
  -2  -2   1 87819.9 3892.52   1
   2  -2  -1 84140.1 3889.45   1
  -2   2   1 80841.0 3889.29   1
   2   2  -1 83214.9 3891.48   1
  -1   2   1 15895.9 784.102   1
   1   2  -1 16948.8 786.393   1
  -1  -2   1 17948.8 787.180   1
   1  -2  -1 16619.0 784.511   1
   0  -2  -1 43506.5 2235.69   1
   0  -2   1 44927.6 2236.07   1
   0   2  -1 52973.7 2237.66   1
   0   2   1 51253.5 2235.08   1
   1  -2   1 5107.24 251.468   1
  -1  -2  -1 5585.85 251.770   1
   1   2   1 5649.29 251.813   1
   2  -2   1 73487.8 3167.25   1
  -2  -2  -1 72397.7 3167.40   1
   2   2   1 69480.4 3166.94   1
   3  -2   1 4848.85 236.178   1
   3   2   1 5099.32 237.780   1
  -3  -2  -1 5142.89 237.578   1
  -4  -2  -1 80231.9 3685.05   1
   4   2   1 75083.9 3686.75   1
  -4   2  -1 76841.3 3683.26   1
   4  -2   1 84491.9 3686.31   1
  -5  -2  -1 299.881 33.4599   1
   5   2   1 183.115 31.9094   1
   6   2   1 43274.7 1922.43   1
   6  -2   1 41670.5 1921.57   1
  -6  -2  -1 45248.5 1924.56   1
   7   2   1 41192.7 1911.66   1
   7  -2   1 38952.8 1908.26   1
  -7  -2  -1 42364.3 1912.45   1
  -7   2  -1 40282.2 1908.69   1
   8  -2   1 35.7057 25.2890   1
  -8  -2  -1 95.4758 25.6766   1
  -8   2  -1 50.1760 26.4697   1
   9   2   1 28379.4 1333.52   1
   9  -2   1 27394.7 1329.11   1
  -9  -2  -1 27741.1 1330.53   1
  -9   2  -1 28480.1 1329.68   1
  10   2   1 26189.7 1289.53   1
  10  -2   1 26739.6 1286.99   1
 -10  -2  -1 26804.5 1287.27   1
 -10   2  -1 28252.7 1287.64   1
  11   2   1 2997.60 176.485   1
 -11  -2  -1 2893.04 170.895   1
  12   2   1 1164.74 90.0452   1
 -12  -2  -1 1246.06 88.4150   1
 -12   2  -1 1138.17 86.6571   1
  13   2   1 4722.68 250.831   1
  13  -2   1 4103.70 243.712   1
 -13  -2  -1 4377.49 245.830   1
 -13   2  -1 4535.08 246.771   1
  14   2   1 1294.65 96.6954   1
  14  -2   1 1021.23 87.8892   1
 -14  -2  -1 949.111 87.7203   1
 -14   2  -1 1143.68 89.7503   1
  15   2   1 951.330 81.1389   1
  15  -2   1 653.656 72.1325   1
 -15  -2  -1 845.065 76.2709   1
 -15   2  -1 717.326 72.1853   1
  16   2   1 6609.54 359.927   1
  16  -2   1 7183.45 363.384   1
 -16   2  -1 6405.15 358.408   1
 -16  -2  -1 6904.86 361.849   1
  17   2   1 198.353 42.4280   1
  17  -2   1 222.027 46.4584   1
 -17  -2  -1 292.481 49.2589   1
 -17   2  -1 259.792 47.7585   1
  18  -2   1 52.2428 38.4795   1
 -18  -2  -1 78.4198 42.0433   1
 -18   2  -1 133.072 42.3966   1
  19   2   1 806.892 80.0798   1
  20   2   1 62.6807 41.1143   1
  20  -2   1 71.3247 39.8832   1
 -20  -2  -1 44.2462 39.5890   1
 -20   2  -1 156.109 48.9181   1
  21   2   1 109.469 46.3796   1
  21  -2   1 26.9507 42.2317   1
 -21  -2  -1 120.987 46.6007   1
 -21   2  -1 17.4881 39.5886   1
  22   2   1 64.3962 40.5141   1
  22  -2   1 45.2633 40.4180   1
 -22  -2  -1 59.4924 37.9585   1
 -22   2  -1 77.9882 44.0486   1
  23   2   1-26.3291 39.1004   1
  23  -2   1 81.5101 36.9347   1
 -23  -2  -1 26.6994 38.0098   1
 -23   2  -1 8.53590 35.3693   1
  24  -2   1 62.9974 43.2264   1
  24   2   1 8.67138 39.6685   1
 -24   2  -1-8.31370 42.6273   1
 -24  -2  -1 53.6226 43.9124   1
  25   2   1 8.54871 37.5540   1
 -25  -2  -1-8.37200 38.2795   1
  26   3  -1 102.377 45.6304   1
 -26  -3   1 60.5486 46.6909   1
  25   3  -1 9.04768 40.2978   1
 -25  -3   1 33.4296 41.5041   1
 -25   3   1-8.59708 39.8131   1
  24   3  -1 27.1103 31.0335   1
  24  -3  -1-27.4881 38.5377   1
 -24  -3   1-25.9665 36.9519   1
 -24   3   1 17.1963 35.6112   1
  23   3  -1 314.812 54.2262   1
 -23  -3   1 240.601 55.3124   1
  22   3  -1 63.0107 43.8788   1
  22  -3  -1 46.0574 38.3370   1
 -22  -3   1 126.827 46.5814   1
 -22   3   1 93.7534 42.0299   1
  21   3  -1 18.0531 37.9675   1
  21  -3  -1 36.5419 32.0803   1
 -21  -3   1-8.98497 40.5543   1
 -21   3   1-8.54065 30.6369   1
  20   3  -1 17.8256 33.2998   1
  20  -3  -1 17.9283 35.3682   1
 -20  -3   1 35.3552 39.9139   1
 -20   3   1 42.5427 37.9158   1
  19   3  -1 556.537 67.1236   1
  19  -3  -1 463.969 62.8150   1
 -19  -3   1 571.587 66.3140   1
 -19   3   1 544.473 65.3196   1
  18   3  -1 336.792 54.0998   1
  18  -3  -1 313.404 50.3573   1
 -18   3   1 247.354 49.1196   1
  17   3  -1 77.5663 41.5444   1
 -17  -3   1 82.3393 37.8310   1
  16  -3  -1 158.199 37.5783   1
 -16   3   1 107.670 34.7873   1
  15   3  -1 10074.7 485.396   1
  15  -3  -1 9542.66 478.587   1
 -15  -3   1 8581.17 474.317   1
 -15   3   1 9440.60 477.317   1
  14   3  -1 197.292 45.9219   1
  14  -3  -1 222.816 41.6408   1
 -14  -3   1 161.632 39.7110   1
 -14   3   1 160.748 36.8158   1
  13   3  -1 37014.5 1711.04   1
 -13  -3   1 36004.4 1707.24   1
  13  -3  -1 35750.9 1705.80   1
 -13   3   1 35205.3 1703.31   1
 -12  -3   1 589.534 57.4699   1
  12   3  -1 505.773 55.5987   1
 -12   3   1 495.123 52.0589   1
 -11  -3   1 65.1049 27.0738   1
 -11   3   1 28.8294 19.9493   1
  11  -3  -1 83.0184 26.1627   1
  11   3  -1 44.8775 26.6637   1
  10   3  -1 872.205 69.3806   1
  10  -3  -1 858.164 66.1391   1
 -10  -3   1 778.569 68.1859   1
 -10   3   1 755.149 65.0542   1
   9   3  -1 34727.3 1604.75   1
  -9   3   1 33542.5 1599.41   1
   9  -3  -1 33782.1 1600.51   1
  -9  -3   1 33691.3 1603.34   1
   8   3  -1 4295.67 222.601   1
  -8   3   1 3895.23 214.206   1
  -8  -3   1 4106.65 220.464   1
   8  -3  -1 4268.36 218.102   1
   7   3  -1 22845.9 1078.49   1
  -7   3   1 22064.0 1072.45   1
   7  -3  -1 22896.4 1074.50   1
  -7  -3   1 23025.8 1078.21   1
  -6  -3   1 10356.3 509.963   1
   6   3  -1 10581.9 510.611   1
   5  -3  -1 77265.2 3474.93   1
  -5  -3   1 74469.0 3477.11   1
  -5   3   1 72039.0 3472.55   1
   5   3  -1 74950.4 3477.12   1
   4  -3  -1 7688.55 374.712   1
  -4  -3   1 7913.12 378.958   1
   4   3  -1 7093.08 377.343   1
  -4   3   1 8153.08 374.107   1
  -3  -3   1 108.973 23.3578   1
   3  -3  -1 162.126 23.2596   1
  -3   3   1 167.239 22.5331   1
   3   3  -1 193.168 25.1252   1
  -2  -3   1 13809.4 634.747   1
   2   3  -1 12435.0 633.657   1
  -2   3   1 12960.2 631.844   1
   2  -3  -1 14236.3 632.597   1
   1   3  -1 530.566 40.4196   1
  -1   3   1 582.505 39.1817   1
  -1  -3   1 522.807 40.3728   1
   1  -3  -1 548.393 38.8373   1
   0  -3  -1 85725.8 3919.41   1
   0   3   1 92136.4 3919.40   1
   0  -3   1 86377.5 3921.22   1
  -1  -3  -1 420638. 18059.2   1
   1  -3   1 409995. 18060.0   1
  -1   3  -1 413803. 18059.5   1
   2  -3   1 576.966 44.3677   1
  -2   3  -1 482.364 42.0545   1
  -2  -3  -1 606.568 43.8161   1
   2   3   1 646.456 44.6138   1
   3  -3   1 244.465 31.1369   1
  -3   3  -1 251.880 28.8714   1
   3   3   1 294.629 32.4483   1
  -4  -3  -1 613.336 48.1805   1
   4   3   1 520.390 46.3464   1
   5  -3   1 4124.49 207.664   1
  -5   3  -1 4015.30 206.115   1
   5   3   1 3760.71 208.357   1
  -5  -3  -1 3875.71 207.876   1
  -6  -3  -1 69.5932 25.6065   1
   6  -3   1 48.7742 20.7626   1
  -6   3  -1 80.1867 20.0246   1
   6   3   1 67.0076 27.9851   1
  -7   3  -1 8914.59 448.310   1
   7  -3   1 9212.47 450.710   1
  -7  -3  -1 9271.33 452.210   1
   7   3   1 9039.98 451.983   1
  -8   3  -1 39960.3 1896.60   1
   8  -3   1 40275.3 1898.04   1
  -8  -3  -1 40617.9 1900.77   1
   8   3   1 40326.9 1900.10   1
  -9   3  -1 16683.5 839.720   1
   9  -3   1 16734.7 839.797   1
  -9  -3  -1 17663.7 844.323   1
   9   3   1 18824.4 845.831   1
 -10   3  -1 42152.7 1924.02   1
  10  -3   1 39370.7 1922.68   1
 -11  -3  -1 17763.7 939.997   1
  11   3   1 21743.6 950.872   1
 -12   3  -1 819.265 69.6914   1
  12  -3   1 786.298 71.3036   1
 -12  -3  -1 743.752 71.2075   1
  12   3   1 836.949 76.1351   1
 -13   3  -1 2262.86 142.237   1
  13  -3   1 2083.16 141.004   1
 -13  -3  -1 2123.29 141.252   1
  13   3   1 2425.44 148.188   1
 -14   3  -1 2005.45 129.909   1
  14  -3   1 1730.13 128.080   1
 -14  -3  -1 1835.64 126.802   1
  14   3   1 2099.79 135.743   1
 -15   3  -1 4716.60 263.212   1
  15  -3   1 4798.87 265.605   1
 -16   3  -1 2826.04 165.713   1
  16  -3   1 2604.62 162.506   1
 -16  -3  -1 2464.26 161.413   1
  16   3   1 2293.73 161.368   1
 -17   3  -1 74.2485 33.6983   1
  17  -3   1 17.1105 28.7841   1
 -17  -3  -1 59.3749 35.1956   1
  17   3   1 35.5113 35.6660   1
 -18   3  -1 663.333 74.1617   1
  18  -3   1 912.636 82.1815   1
 -18  -3  -1 668.544 75.8285   1
  18   3   1 933.473 86.5973   1
 -19  -3  -1 106.973 38.7891   1
  19   3   1 53.6160 36.6143   1
 -20   3  -1-25.5045 40.8164   1
  20  -3   1-27.2706 41.5634   1
 -20  -3  -1 44.7528 38.7694   1
  20   3   1 8.94861 35.8857   1
 -21   3  -1 67.6269 35.6686   1
  21  -3   1 54.8167 36.7486   1
 -22   3  -1 152.654 42.5627   1
  22  -3   1 100.109 40.9975   1
 -22  -3  -1 175.470 45.8386   1
  22   3   1 98.4059 42.3909   1
 -23   3  -1 67.8281 37.2712   1
  23  -3   1-9.03502 34.4005   1
 -24   3  -1 160.565 46.6442   1
  24  -3   1 106.519 39.4005   1
 -24  -3  -1 125.987 41.6362   1
  24   3   1 96.8240 39.6050   1
 -25  -3  -1 69.6082 46.8184   1
  25   3   1-33.2421 43.4580   1
 -26  -4   1-8.16321 42.6825   1
  26   4  -1 8.72045 41.8676   1
 -25  -4   1 25.7524 39.7741   1
  25   4  -1 35.0044 43.0035   1
 -24   4   1 35.4341 42.4268   1
  24  -4  -1 137.197 50.4439   1
  24   4  -1 203.929 50.1957   1
 -23   4   1 310.813 58.6052   1
  23  -4  -1 367.372 60.8320   1
 -23  -4   1 376.338 64.9897   1
  23   4  -1 349.399 58.3513   1
 -22   4   1 114.449 42.5591   1
  22  -4  -1 100.464 38.1520   1
 -21   4   1 275.969 52.3848   1
  21  -4  -1 253.710 52.4347   1
 -21  -4   1 204.479 54.3056   1
  21   4  -1 334.218 58.5928   1
 -20   4   1 8.47047 31.0123   1
  20  -4  -1-8.93496 33.9956   1
 -20  -4   1-26.3932 43.2125   1
  20   4  -1-27.5807 41.4963   1
 -19   4   1 124.139 39.3393   1
  19  -4  -1 114.657 38.7522   1
 -19  -4   1 191.645 46.4491   1
  19   4  -1 135.097 45.1938   1
 -18   4   1 233.681 47.9536   1
  18  -4  -1 241.110 47.0470   1
 -18  -4   1 273.621 48.5265   1
  18   4  -1 145.809 42.9298   1
 -17  -4   1 8.03294 33.2722   1
 -16   4   1 962.865 86.2331   1
  16  -4  -1 1162.18 93.0501   1
 -16  -4   1 1112.25 93.7833   1
  16   4  -1 1179.97 96.9661   1
 -15   4   1 28.8673 32.5923   1
  15  -4  -1 23.2335 30.0260   1
 -15  -4   1 31.2568 28.0519   1
  15   4  -1 16.6865 26.6517   1
 -14   4   1 16885.4 855.271   1
  14  -4  -1 17676.6 860.502   1
 -14  -4   1 17738.9 861.779   1
  14   4  -1 18310.0 864.468   1
  13  -4  -1 7063.78 360.452   1
 -13  -4   1 6946.79 363.614   1
  13   4  -1 6689.00 361.701   1
 -12  -4   1 7381.61 382.420   1
  12   4  -1 7337.28 381.377   1
 -11   4   1 2611.40 160.658   1
 -11  -4   1 2773.41 165.684   1
  11   4  -1 3064.14 170.898   1
 -10   4   1 18934.2 878.745   1
  10  -4  -1 17978.2 877.808   1
 -10  -4   1 17945.7 880.445   1
  10   4  -1 18049.9 881.922   1
   9  -4  -1 1286.21 93.6344   1
  -9  -4   1 1554.84 98.7492   1
  -9   4   1 1350.99 93.8427   1
   9   4  -1 1424.04 96.6178   1
   8  -4  -1 57853.3 2697.83   1
  -8  -4   1 55862.4 2700.01   1
  -8   4   1 59100.4 2696.75   1
   8   4  -1 57347.7 2701.11   1
   7  -4  -1 6930.52 346.123   1
  -7  -4   1 7179.67 349.941   1
  -7   4   1 6720.47 343.644   1
   7   4  -1 6838.08 348.892   1
   6  -4  -1 63282.2 2949.29   1
  -6  -4   1 60961.2 2953.23   1
   6   4  -1 63149.3 2953.59   1
  -6   4   1 64787.8 2948.29   1
  -5  -4   1 13437.5 637.879   1
   5   4  -1 12999.4 637.278   1
  -4  -4   1 123848. 5768.88   1
   4  -4  -1 119310. 5763.99   1
   4   4  -1 129427. 5770.75   1
  -4   4   1 124957. 5764.93   1
  -3   4   1 567.116 42.2969   1
   3  -4  -1 488.554 41.4406   1
   2  -4  -1 6154.20 292.711   1
  -2   4   1 5731.29 291.771   1
   1   4  -1 86643.9 3846.84   1
   1  -4  -1 80462.2 3843.63   1
  -1  -4   1 82391.1 3846.25   1
  -1   4   1 81592.5 3843.34   1
   0   4   1 84810.4 3871.47   1
   0  -4   1 86416.9 3874.19   1
   0  -4  -1 81609.0 3871.66   1
   0   4  -1 80145.5 3872.76   1
   1   4   1 7294.48 398.142   1
  -1  -4  -1 8488.39 401.523   1
  -1   4  -1 8719.26 401.834   1
   1  -4   1 8700.52 402.382   1
  -3  -4  -1 2066.38 117.907   1
   3   4   1 2029.57 117.513   1
   4   4   1 32742.3 1469.44   1
  -4  -4  -1 30619.1 1469.18   1
  -4   4  -1 29254.5 1464.41   1
   4  -4   1 32577.4 1470.56   1
   5   4   1 51135.3 2663.02   1
  -5  -4  -1 57696.0 2663.27   1
  -5   4  -1 60126.1 2662.54   1
   5  -4   1 58509.3 2662.84   1
   6   4   1 96966.5 4229.80   1
  -6  -4  -1 93845.5 4228.78   1
  -6   4  -1 91585.3 4225.23   1
   7   4   1 11123.1 499.381   1
   7  -4   1 9673.48 492.843   1
  -7   4  -1 9920.98 491.807   1
  -7  -4  -1 9464.96 494.057   1
   8  -4   1 73.4203 25.7277   1
  -8  -4  -1 128.206 29.7657   1
  -8   4  -1 75.8667 26.5484   1
   8   4   1 36.1262 23.1707   1
   9   4   1 45602.9 2182.54   1
   9  -4   1 46703.2 2180.72   1
  -9   4  -1 46561.1 2179.15   1
  -9  -4  -1 46252.4 2181.98   1
 -10  -4  -1 4083.90 216.238   1
  10  -4   1 3669.92 210.851   1
 -10   4  -1 3602.82 208.157   1
  10   4   1 3800.91 212.704   1
 -11  -4  -1 13637.9 691.019   1
  11  -4   1 14421.1 692.353   1
 -11   4  -1 13640.2 687.392   1
  11   4   1 14557.3 694.126   1
 -12  -4  -1 8192.39 428.111   1
  12  -4   1 8721.60 428.914   1
 -12   4  -1 8316.89 424.757   1
  12   4   1 8064.80 428.998   1
 -13  -4  -1 3318.65 196.688   1
  13  -4   1 3384.54 196.912   1
 -13   4  -1 3143.26 192.889   1
  13   4   1 3443.80 199.674   1
 -14  -4  -1 5003.49 285.180   1
  14  -4   1 5072.48 286.527   1
 -14   4  -1 5264.32 285.018   1
  14   4   1 5761.03 294.654   1
 -15  -4  -1 918.469 83.6539   1
  15  -4   1 999.415 86.0569   1
  15   4   1 992.852 90.8769   1
 -16  -4  -1 370.347 55.3232   1
  16  -4   1 346.140 54.6825   1
 -16   4  -1 363.337 54.9965   1
  16   4   1 461.075 62.1659   1
 -17  -4  -1 68.0786 31.9492   1
  17  -4   1 25.9761 31.8776   1
 -17   4  -1 72.9504 38.1500   1
  17   4   1 115.850 37.0635   1
  18  -4   1 777.646 77.1824   1
 -18   4  -1 688.069 72.8425   1
 -19  -4  -1 904.578 84.9341   1
  20  -4   1-18.0182 41.1970   1
 -20   4  -1-8.57459 38.1922   1
  20   4   1 62.6440 40.9229   1
 -21  -4  -1-8.94116 40.3544   1
  21  -4   1-9.04846 38.0573   1
 -21   4  -1 17.4507 44.7184   1
  21   4   1-8.97955 39.9909   1
 -22  -4  -1 8.92904 41.8602   1
  22  -4   1-9.05615 41.9351   1
 -22   4  -1-34.9736 43.8868   1
  22   4   1 35.3388 39.3457   1
 -23  -4  -1 87.0162 38.5511   1
 -23   4  -1 183.190 50.1327   1
  23   4   1 70.2542 36.1459   1
 -24  -4  -1-25.1143 42.4659   1
  24  -4   1 35.8055 39.3245   1
 -24   4  -1-17.1831 35.5855   1
  24   4   1-26.2229 39.4524   1
 -25  -4  -1 153.017 46.6688   1
 -25   4  -1 209.608 47.7537   1
  25   4   1 103.480 49.8868   1
 -26  -5   1-8.34341 43.1988   1
  26   5  -1-16.8851 42.8290   1
 -24  -5   1 61.5817 47.4794   1
 -24   5   1 96.9776 43.4613   1
  24   5  -1 79.5269 43.0769   1
 -23  -5   1 141.432 48.3850   1
  23  -5  -1 120.544 48.8674   1
 -23   5   1 141.716 52.6393   1
  23   5  -1 124.759 45.6150   1
 -22  -5   1 513.006 64.8151   1
  22  -5  -1 539.182 65.9636   1
 -22   5   1 494.644 63.4335   1
  22   5  -1 485.693 63.7482   1
 -21  -5   1 354.269 55.3697   1
  21  -5  -1 231.501 53.2019   1
 -21   5   1 288.818 52.4526   1
  21   5  -1 230.999 50.8927   1
 -20  -5   1 43.8406 41.6670   1
  20   5  -1 55.0705 40.9405   1
  19  -5  -1 178.084 47.4900   1
 -19   5   1 281.972 49.7845   1
  19   5  -1 278.237 53.7918   1
 -18  -5   1 424.778 60.3512   1
  18   5  -1 478.469 68.0277   1
 -18   5   1 434.302 61.1141   1
  18  -5  -1 409.049 63.0880   1
  17  -5  -1 902.725 84.8546   1
  17   5  -1 971.072 87.6434   1
 -17   5   1 911.013 82.1276   1
 -17  -5   1 828.784 81.1814   1
 -16  -5   1-16.5282 31.4987   1
  16  -5  -1 8.16192 34.3822   1
 -16   5   1 62.9399 35.5605   1
  15  -5  -1 1726.13 121.217   1
 -15   5   1 1754.91 121.584   1
  14   5  -1 348.359 54.8847   1
 -14  -5   1 377.917 56.2407   1
 -14   5   1 506.019 56.5529   1
  14  -5  -1 537.879 59.1739   1
  13   5  -1 15156.8 709.328   1
 -13  -5   1 14860.1 710.014   1
 -13   5   1 13428.6 701.451   1
  13  -5  -1 14024.0 704.900   1
  12   5  -1 4997.70 276.589   1
 -12  -5   1 4677.50 274.172   1
  12  -5  -1 5590.79 277.458   1
  11   5  -1 19136.8 929.869   1
 -11   5   1 18947.0 924.478   1
  11  -5  -1 20339.9 929.110   1
 -11  -5   1 18379.7 926.309   1
 -10   5   1 6053.21 313.048   1
  10  -5  -1 6048.29 314.992   1
   9   5  -1 1284.48 95.6482   1
  -9   5   1 1446.55 96.1828   1
   9  -5  -1 1470.80 95.5831   1
  -9  -5   1 1417.20 98.0025   1
   8   5  -1 3272.54 193.809   1
  -8   5   1 3631.05 191.240   1
   8  -5  -1 3474.44 190.551   1
  -8  -5   1 3469.61 194.693   1
   7   5  -1 42413.7 2044.76   1
  -7   5   1 42987.0 2039.05   1
   7  -5  -1 45582.6 2044.52   1
  -7  -5   1 42914.4 2046.15   1
   6   5  -1 8903.68 438.548   1
  -6   5   1 8744.70 431.705   1
   6  -5  -1 9155.60 433.703   1
  -6  -5   1 8252.09 436.370   1
   5   5  -1 86024.4 3892.85   1
   5  -5  -1 81246.8 3885.78   1
  -5  -5   1 82047.2 3891.23   1
  -5   5   1 84677.2 3888.18   1
  -4   5   1 20322.0 971.129   1
   4  -5  -1 20262.9 972.645   1
  -4  -5   1 19937.3 974.376   1
   4   5  -1 21506.6 976.713   1
  -3  -5   1 54349.0 2597.76   1
   3   5  -1 56733.3 2598.00   1
  -2  -5   1 925.043 66.4001   1
   2   5  -1 918.714 64.8966   1
  -1  -5   1 50340.1 2371.79   1
   1   5  -1 51029.0 2371.12   1
   0  -5   1 66521.9 3014.93   1
   0   5  -1 62703.2 3013.50   1
   1  -5   1 54109.0 2473.37   1
   1   5   1 49068.0 2470.03   1
  -1  -5  -1 50211.2 2472.62   1
  -2  -5  -1 5465.49 277.186   1
   2  -5   1 5404.10 276.815   1
   2   5   1 5533.36 277.207   1
   3  -5   1 149660. 6540.93   1
   3   5   1 140359. 6540.73   1
  -3  -5  -1 130870. 6539.90   1
  -3   5  -1 141749. 6538.46   1
   4   5   1 23795.8 1188.69   1
  -4  -5  -1 24864.9 1189.46   1
  -4   5  -1 25705.6 1188.13   1
   4  -5   1 25853.3 1189.06   1
   5   5   1 3616.25 208.943   1
  -5  -5  -1 4189.19 213.382   1
  -5   5  -1 3884.29 207.295   1
   5  -5   1 3995.39 211.355   1
   6   5   1 310.978 43.6547   1
  -6  -5  -1 370.223 44.5847   1
  -6   5  -1 346.361 39.9568   1
   6  -5   1 390.334 43.6933   1
   7   5   1 478.792 49.2083   1
  -7  -5  -1 475.353 48.4444   1
  -7   5  -1 492.078 48.4246   1
   7  -5   1 506.935 49.1509   1
   8   5   1 16976.9 820.670   1
  -8  -5  -1 17089.3 819.795   1
  -8   5  -1 16880.6 816.819   1
   8  -5   1 16650.6 817.399   1
   9   5   1 20591.6 1000.58   1
   9  -5   1 22548.6 1002.99   1
  -9   5  -1 21275.0 996.488   1
  -9  -5  -1 18801.2 996.061   1
 -10  -5  -1 35045.8 1648.40   1
  10   5   1 34303.7 1647.68   1
  11  -5   1 2325.84 143.322   1
  11   5   1 2429.55 147.037   1
 -11  -5  -1 2528.34 148.488   1
  12  -5   1 1151.31 92.6603   1
  12   5   1 1165.21 95.8109   1
 -12  -5  -1 1276.66 98.7789   1
 -12   5  -1 1264.97 92.8669   1
  13  -5   1 3323.70 189.841   1
  13   5   1 2968.89 187.407   1
 -13  -5  -1 3059.41 186.626   1
 -13   5  -1 3118.90 185.084   1
  14  -5   1 4073.12 233.818   1
 -15  -5  -1 1204.70 94.7195   1
  15   5   1 907.897 87.8639   1
 -16  -5  -1 90.8165 39.2985   1
  16  -5   1 51.0796 33.7109   1
 -16   5  -1 57.4765 33.0751   1
  16   5   1 72.4073 43.5662   1
 -17  -5  -1 151.577 38.8081   1
  17  -5   1 139.487 45.5644   1
 -17   5  -1 126.072 43.5263   1
  17   5   1 115.845 44.5799   1
 -18  -5  -1 546.238 62.5700   1
  18  -5   1 490.273 62.8788   1
 -18   5  -1 598.775 67.2144   1
  18   5   1 607.364 66.3054   1
 -19  -5  -1 299.645 52.7038   1
  19   5   1 264.642 52.3526   1
 -19   5  -1 329.005 54.8554   1
  19  -5   1 326.636 57.3181   1
  20  -5   1 1618.82 119.309   1
  20   5   1 1400.31 115.565   1
 -20   5  -1 1458.23 115.498   1
 -20  -5  -1 1486.63 115.870   1
 -21  -5  -1-8.81518 41.3264   1
  21  -5   1 9.20144 40.9790   1
 -21   5  -1-8.74142 41.4774   1
  21   5   1 8.96024 43.5161   1
 -22  -5  -1 425.678 60.7537   1
  22  -5   1 412.369 58.9497   1
 -22   5  -1 288.258 52.6300   1
  22   5   1 204.389 52.6679   1
 -23  -5  -1 244.211 48.7372   1
  23   5   1 252.875 49.5563   1
 -24  -5  -1 42.4435 38.3400   1
  24  -5   1 72.2868 40.8078   1
 -24   5  -1 34.1144 37.4940   1
  24   5   1-8.53476 30.6474   1
 -25  -6   1-34.1279 41.9085   1
  25   6  -1 8.56966 38.1697   1
 -24  -6   1 34.5802 44.7674   1
  24   6  -1 8.71599 40.8733   1
  23  -6  -1 177.963 51.8717   1
 -23   6   1 151.087 47.5271   1
 -22  -6   1 343.758 54.3376   1
  22  -6  -1 388.720 63.2769   1
 -22   6   1 254.818 53.4130   1
  22   6  -1 366.382 57.4780   1
  21  -6  -1 626.952 77.7205   1
 -21   6   1 641.101 73.2869   1
 -20  -6   1 302.193 50.8057   1
  20  -6  -1 432.279 61.2247   1
 -20   6   1 342.918 56.6403   1
  20   6  -1 434.693 63.3042   1
 -19  -6   1 264.230 51.1268   1
  19  -6  -1 214.768 49.6617   1
  19   6  -1 103.015 45.8707   1
 -19   6   1 192.291 47.0985   1
 -18  -6   1 686.917 74.5711   1
  18  -6  -1 841.629 79.3314   1
  18   6  -1 821.867 80.7987   1
 -18   6   1 605.999 69.5497   1
  17   6  -1 178.542 42.5464   1
  17  -6  -1 267.576 50.7429   1
 -17   6   1 231.549 48.2833   1
 -16  -6   1 3072.11 194.655   1
  16   6  -1 3387.39 199.035   1
  15   6  -1 289.763 53.7507   1
 -15   6   1 312.416 47.5526   1
 -15  -6   1 306.140 53.6825   1
  15  -6  -1 328.967 49.1802   1
 -14  -6   1 596.962 63.9913   1
 -14   6   1 607.336 63.5237   1
  14  -6  -1 648.260 65.9445   1
  13   6  -1 1007.64 85.1807   1
  13  -6  -1 1106.88 86.2652   1
 -13  -6   1 1043.70 86.7245   1
 -13   6   1 1045.94 85.2745   1
  12   6  -1 17412.0 825.925   1
 -12   6   1 17465.2 822.635   1
 -12  -6   1 15988.7 821.765   1
  12  -6  -1 16528.2 820.510   1
 -11  -6   1 332.934 46.2543   1
  11   6  -1 321.860 44.7431   1
  10   6  -1 4491.01 250.285   1
 -10   6   1 4456.67 245.080   1
  10  -6  -1 4835.16 249.847   1
 -10  -6   1 4516.78 251.270   1
  -9   6   1 95.9023 28.2098   1
   8   6  -1 63.1195 29.6351   1
  -8   6   1 32.0266 19.2138   1
   8  -6  -1 57.0636 24.0549   1
  -8  -6   1-12.6147 27.7550   1
   7   6  -1 9758.82 466.638   1
  -7   6   1 8925.14 459.132   1
   7  -6  -1 9218.13 461.384   1
  -7  -6   1 9378.47 464.991   1
   6   6  -1 8507.85 423.553   1
   6  -6  -1 8080.64 418.145   1
  -6  -6   1 8679.71 423.693   1
  -6   6   1 8472.89 419.328   1
  -5   6   1 6301.60 305.786   1
   5   6  -1 6445.97 312.031   1
  -5  -6   1 6277.15 310.421   1
  -4   6   1 8917.32 415.939   1
   4   6  -1 7886.53 416.535   1
   4  -6  -1 8513.58 416.428   1
  -4  -6   1 8211.57 418.226   1
  -3   6   1 12962.2 622.108   1
   3   6  -1 13256.8 625.861   1
   3  -6  -1 12359.2 621.094   1
  -3  -6   1 12998.2 625.853   1
  -2   6   1 175234. 8277.82   1
   2   6  -1 176186. 8280.99   1
   2  -6  -1 183835. 8279.29   1
  -2  -6   1 177330. 8281.46   1
  -1   6   1 31144.7 1395.32   1
   1   6  -1 29549.1 1396.63   1
  -1  -6   1 28992.1 1396.37   1
   1  -6  -1 28570.8 1394.53   1
   0   6  -1 56920.2 2616.68   1
   0   6   1 60049.8 2615.82   1
   0  -6   1 52100.8 2615.40   1
   0  -6  -1 54603.1 2614.80   1
  -1   6  -1 15914.3 747.120   1
   1   6   1 16424.9 746.433   1
   1  -6   1 15900.4 746.434   1
  -1  -6  -1 13918.6 744.833   1
  -2   6  -1 48784.3 2235.58   1
   2  -6   1 47827.5 2235.67   1
   2   6   1 46172.5 2234.05   1
  -2  -6  -1 47918.6 2236.23   1
   3  -6   1 4940.52 257.707   1
  -3  -6  -1 5106.44 258.983   1
  -3   6  -1 4804.51 256.534   1
   3   6   1 4941.28 257.995   1
  -4   6  -1 26697.4 1272.32   1
   4   6   1 29099.1 1276.66   1
  -4  -6  -1 28267.9 1275.67   1
   5  -6   1 10552.7 546.244   1
  -5   6  -1 11841.6 550.666   1
   5   6   1 10964.9 550.159   1
  -5  -6  -1 11413.7 550.645   1
   6  -6   1 5037.30 256.175   1
  -6   6  -1 4652.19 252.544   1
   6   6   1 5185.35 259.542   1
  -6  -6  -1 4440.44 255.498   1
  -7   6  -1 2076.22 134.163   1
   7   6   1 2218.28 140.058   1
  -7  -6  -1 2246.58 140.219   1
  -8   6  -1 11378.6 567.752   1
   8  -6   1 11747.7 576.169   1
   9   6   1 6832.75 354.862   1
  -9  -6  -1 6723.14 352.934   1
  10  -6   1 748.354 65.8815   1
 -10   6  -1 536.448 58.5243   1
 -10  -6  -1 596.098 61.2756   1
  10   6   1 711.787 65.5558   1
  11   6   1 14544.0 678.288   1
 -11   6  -1 13728.3 672.946   1
  11  -6   1 13397.1 671.937   1
 -11  -6  -1 12918.2 672.236   1
  12   6   1 2303.82 150.964   1
 -12   6  -1 2356.62 150.440   1
  12  -6   1 2384.83 153.397   1
 -12  -6  -1 2445.88 152.505   1
  13  -6   1 1166.40 96.5291   1
  14   6   1 1463.77 116.372   1
  14  -6   1 1694.15 119.984   1
 -14   6  -1 1506.37 113.555   1
 -15   6  -1 156.951 43.3293   1
  15   6   1 139.748 45.0837   1
 -15  -6  -1 67.2796 35.7755   1
  15  -6   1 105.155 38.3331   1
  16   6   1 949.159 88.2661   1
  16  -6   1 943.730 86.7172   1
 -16   6  -1 796.845 78.8879   1
 -16  -6  -1 868.908 84.2081   1
  17  -6   1 1037.31 97.9337   1
 -17   6  -1 1183.75 95.9177   1
 -18   6  -1 66.8526 40.6205   1
  18   6   1 19.1603 40.3298   1
 -18  -6  -1-24.8721 38.4289   1
  18  -6   1 111.984 48.3433   1
  19   6   1 2820.46 180.178   1
  19  -6   1 3134.65 184.379   1
 -19  -6  -1 2676.83 174.719   1
 -19   6  -1 2611.47 172.380   1
  20  -6   1-18.8373 42.5099   1
 -20   6  -1 25.7753 41.7272   1
  21   6   1 886.183 88.1498   1
  22  -6   1 147.567 53.6453   1
 -22   6  -1 271.246 56.3415   1
  23   6   1 69.4232 42.7245   1
  23  -6   1 99.5950 42.0307   1
 -23  -6  -1 43.3328 41.2292   1
 -23   6  -1 43.7715 40.6461   1
 -24  -6  -1 50.5315 47.3771   1
  24   6   1 16.9769 43.0733   1
 -24   6  -1 8.69742 41.2845   1
  25   7  -1-16.8182 41.3103   1
 -25  -7   1 58.3993 46.5270   1
  23   7  -1 26.9636 31.7452   1
 -23  -7   1 77.8276 38.1427   1
 -23   7   1 152.673 52.7145   1
 -22  -7   1 102.572 46.1207   1
  22   7  -1 45.7188 42.4844   1
 -21   7   1 378.777 60.2896   1
  21  -7  -1 603.647 69.2102   1
 -21  -7   1 561.760 62.0627   1
  21   7  -1 522.166 66.5830   1
 -20   7   1 464.846 63.4946   1
  20  -7  -1 395.895 62.7063   1
 -20  -7   1 438.197 62.2589   1
  20   7  -1 499.237 66.9038   1
 -19   7   1 106.670 46.4894   1
  19  -7  -1-36.2088 41.4018   1
 -19  -7   1 34.8028 37.1585   1
  19   7  -1-18.7075 42.2286   1
 -18   7   1 34.6597 39.6528   1
 -18  -7   1 17.5076 37.4075   1
  18  -7  -1 8.92149 34.6027   1
  18   7  -1 82.0358 38.3725   1
 -17   7   1 1177.69 98.2657   1
  17  -7  -1 1369.85 102.497   1
 -17  -7   1 1203.18 100.331   1
  17   7  -1 1025.35 96.0031   1
  16  -7  -1 153.721 41.9742   1
 -16  -7   1 44.1217 41.3679   1
 -16   7   1 196.874 42.1076   1
  16   7  -1 146.048 44.5003   1
 -15   7   1 1464.49 111.736   1
  15  -7  -1 1521.86 115.321   1
 -15  -7   1 1626.86 115.353   1
  15   7  -1 1474.78 111.903   1
 -14   7   1 1425.08 103.879   1
  14  -7  -1 1262.47 100.942   1
 -14  -7   1 1282.10 104.203   1
  14   7  -1 1508.68 110.472   1
  13  -7  -1 1581.65 108.102   1
  13   7  -1 1238.43 104.558   1
 -13  -7   1 1517.41 107.668   1
 -13   7   1 1224.95 99.1596   1
  12  -7  -1 1651.16 112.187   1
  12   7  -1 1678.80 114.601   1
 -12  -7   1 1361.69 106.919   1
 -12   7   1 1469.90 103.971   1
  11  -7  -1 8481.09 418.024   1
  11   7  -1 8179.01 418.595   1
 -11   7   1 7685.86 411.413   1
 -11  -7   1 8062.69 418.540   1
 -10  -7   1 180.568 36.5008   1
  10   7  -1 191.057 37.8728   1
   9  -7  -1 1346.49 99.0809   1
  -9  -7   1 1525.45 104.296   1
  -9   7   1 1579.69 101.189   1
   9   7  -1 1302.38 101.893   1
  -8   7   1 24.1716 26.5462   1
  -8  -7   1-13.4228 27.3588   1
   8   7  -1-13.3055 29.2251   1
  -7   7   1 24768.1 1214.14   1
   7  -7  -1 26350.6 1217.86   1
   6   7  -1 615.219 59.9748   1
  -6  -7   1 713.015 61.6967   1
  -6   7   1 774.977 63.3002   1
   6  -7  -1 799.716 63.6725   1
   5  -7  -1 22764.1 1102.01   1
   5   7  -1 23521.8 1106.43   1
  -5  -7   1 22838.4 1105.55   1
  -5   7   1 23300.9 1101.17   1
   4  -7  -1 8631.68 460.628   1
   4   7  -1 9119.58 464.060   1
  -4  -7   1 9863.94 468.429   1
  -4   7   1 9883.14 463.749   1
   3  -7  -1 23279.6 1105.07   1
   3   7  -1 21519.2 1105.58   1
  -3  -7   1 22345.6 1107.30   1
   2  -7  -1 869.952 67.1265   1
   2   7  -1 813.989 64.6363   1
  -2  -7   1 749.964 66.5945   1
  -2   7   1 927.611 66.4452   1
  -1  -7   1 40775.4 1945.58   1
   1  -7  -1 41770.9 1944.32   1
  -1   7   1 40281.4 1943.42   1
   1   7  -1 42606.8 1946.39   1
   0  -7   1 1321.43 85.7994   1
   0   7   1 1060.11 80.2833   1
   0  -7  -1 1177.58 81.8300   1
   0   7  -1 1380.50 86.6792   1
   1  -7   1-26.5083 26.6213   1
   1   7   1 40.0484 25.9274   1
  -1  -7  -1 36.1919 23.9525   1
  -1   7  -1 20.9891 22.7404   1
   2  -7   1 24776.3 1162.09   1
   2   7   1 22647.6 1158.04   1
  -2  -7  -1 24496.4 1161.73   1
  -2   7  -1 25942.8 1163.74   1
   3  -7   1 45954.2 2348.78   1
  -3   7  -1 50513.3 2350.32   1
  -3  -7  -1 51246.7 2352.38   1
   3   7   1 53009.6 2353.39   1
   4  -7   1 11651.2 572.651   1
  -4   7  -1 11720.5 572.269   1
  -4  -7  -1 10911.9 571.097   1
   4   7   1 12343.0 575.406   1
   5  -7   1 53.5194 27.5716   1
  -5   7  -1 5.66958 22.7790   1
   5   7   1 73.3637 31.6819   1
  -5  -7  -1 12.1673 25.2353   1
  -6   7  -1 575.178 57.9749   1
   6  -7   1 522.400 54.0202   1
   6   7   1 572.283 58.5361   1
  -6  -7  -1 614.726 57.2627   1
   7  -7   1 171.867 38.6204   1
  -7   7  -1 205.240 37.4935   1
  -7  -7  -1 173.841 36.4431   1
   7   7   1 101.454 35.4906   1
  -8  -7  -1 1008.13 82.0898   1
   8   7   1 1043.88 85.1047   1
   9  -7   1 6932.74 370.169   1
  -9   7  -1 7577.18 370.257   1
  -9  -7  -1 7297.16 373.336   1
   9   7   1 6701.32 370.458   1
  10  -7   1 11809.9 556.545   1
 -10   7  -1 10660.1 544.792   1
 -10  -7  -1 10617.0 551.795   1
  10   7   1 10973.1 553.982   1
  11  -7   1 417.152 53.6061   1
 -11   7  -1 451.742 52.8437   1
 -11  -7  -1 494.146 59.2469   1
  11   7   1 390.581 56.8978   1
  12  -7   1 3528.97 205.741   1
 -12  -7  -1 3646.84 206.266   1
  12   7   1 3241.45 203.291   1
 -13   7  -1 1682.76 113.753   1
  13  -7   1 1450.17 111.243   1
 -13  -7  -1 1480.81 111.488   1
  13   7   1 1505.69 112.479   1
 -14  -7  -1 8.73010 33.2153   1
  14   7   1-25.1295 36.7997   1
  15  -7   1 2386.31 151.165   1
  15   7   1 2189.09 150.076   1
 -15  -7  -1 2022.03 147.565   1
 -15   7  -1 2317.21 149.350   1
 -16   7  -1 309.146 49.6377   1
  16  -7   1 384.740 54.3760   1
 -16  -7  -1 276.815 52.7061   1
  16   7   1 269.049 52.0705   1
 -17   7  -1-8.74425 38.9498   1
  17   7   1-9.22687 33.7856   1
  17  -7   1 80.1367 43.2496   1
 -17  -7  -1 17.2819 30.3500   1
  18  -7   1 1224.03 104.606   1
  18   7   1 1420.30 111.549   1
 -18  -7  -1 1362.04 107.231   1
 -18   7  -1 1242.50 105.156   1
 -19   7  -1 604.532 74.0643   1
  19  -7   1 508.777 68.9618   1
 -19  -7  -1 598.592 67.6123   1
  19   7   1 538.129 68.5446   1
 -20   7  -1 683.533 76.6915   1
  20  -7   1 714.440 76.6641   1
 -20  -7  -1 696.159 74.5640   1
  20   7   1 867.856 86.8936   1
 -21   7  -1 44.9632 42.6757   1
 -21  -7  -1-17.4013 37.6942   1
  21   7   1 26.9799 34.8497   1
  21  -7   1 18.3145 41.3362   1
  22   7   1 71.6347 40.6054   1
  22  -7   1 100.571 41.9891   1
 -22   7  -1 62.1614 42.3196   1
 -22  -7  -1 102.816 38.3609   1
 -23   7  -1 8.73404 43.8417   1
  23  -7   1 9.09513 43.6684   1
  24   7   1 75.3261 44.3579   1
 -24  -7  -1 91.9367 48.7245   1
  24   8  -1-26.0939 40.3080   1
 -24  -8   1-41.8428 41.1326   1
  23   8  -1 53.5325 35.2901   1
 -23  -8   1 67.2901 36.0191   1
 -22  -8   1 88.1243 42.5282   1
 -22   8   1 118.881 45.4775   1
  22   8  -1 77.5274 48.8440   1
 -21  -8   1 220.846 51.6411   1
 -21   8   1 179.631 44.2453   1
  21  -8  -1 237.657 52.2505   1
  21   8  -1 289.224 56.9252   1
 -20   8   1 365.530 56.6960   1
  20  -8  -1 529.010 68.0143   1
  20   8  -1 514.128 64.8956   1
  19  -8  -1 121.462 42.4231   1
 -19  -8   1 105.779 43.5416   1
 -19   8   1 75.6988 41.5696   1
  18  -8  -1 27.8751 36.0129   1
 -18  -8   1 53.5010 41.3029   1
  18   8  -1-9.05281 39.7819   1
 -18   8   1 16.4234 33.4908   1
  17   8  -1 292.333 51.9095   1
 -17  -8   1 359.851 56.2272   1
 -17   8   1 351.300 54.9781   1
  17  -8  -1 387.006 60.9409   1
  16   8  -1 296.537 52.4117   1
 -16  -8   1 195.864 44.7974   1
 -16   8   1 184.672 41.5239   1
 -15  -8   1 3384.79 201.865   1
  15   8  -1 3276.65 201.156   1
  14  -8  -1-8.30554 33.8582   1
 -14   8   1-7.64437 31.6616   1
  14   8  -1 25.7396 37.1645   1
 -14  -8   1 16.6094 35.9726   1
  13  -8  -1-8.00255 30.4454   1
 -13   8   1-29.9419 31.4839   1
  13   8  -1 16.9573 36.7258   1
 -13  -8   1 16.3758 34.4381   1
  12  -8  -1 14024.4 687.367   1
 -12   8   1 12952.3 682.605   1
  12   8  -1 14403.8 690.955   1
 -12  -8   1 14226.3 691.675   1
  11  -8  -1 256.511 44.0237   1
 -11   8   1 355.481 49.8825   1
  11   8  -1 292.546 48.4823   1
  10  -8  -1 4538.07 250.835   1
 -10   8   1 4458.96 249.984   1
  10   8  -1 4210.49 251.955   1
 -10  -8   1 5099.72 259.678   1
   9  -8  -1 1781.22 121.814   1
   9   8  -1 2071.56 129.122   1
  -9   8   1 1925.02 123.862   1
  -9  -8   1 1795.97 126.526   1
   8   8  -1 587.535 60.1552   1
  -8  -8   1 422.513 55.8108   1
   7   8  -1 5117.80 280.551   1
  -7   8   1 5378.63 277.948   1
  -7  -8   1 5187.31 281.943   1
  -6  -8   1 3739.52 208.957   1
   6   8  -1 3495.22 206.715   1
  -6   8   1 3728.90 205.251   1
   6  -8  -1 3819.84 206.328   1
  -5   8   1 3934.89 205.645   1
   5  -8  -1 3443.60 201.293   1
  -4   8   1 7186.47 360.362   1
   4   8  -1 7029.62 360.645   1
  -4  -8   1 7110.34 362.157   1
   4  -8  -1 6748.20 356.960   1
  -3   8   1 16154.7 778.122   1
   3   8  -1 15514.8 778.755   1
  -3  -8   1 16069.8 781.193   1
   3  -8  -1 16581.4 778.991   1
  -2   8   1 31412.9 1454.31   1
   2   8  -1 30333.5 1455.18   1
  -2  -8   1 30482.0 1456.77   1
   2  -8  -1 30483.5 1453.83   1
  -1  -8   1 6260.23 303.777   1
   1  -8  -1 6464.70 302.595   1
  -1   8   1 6633.87 302.820   1
   0   8  -1 2839.94 165.755   1
   0   8   1 3040.98 166.243   1
   0  -8  -1 2944.57 166.585   1
   0  -8   1 2803.82 166.319   1
  -1   8  -1 1760.82 108.725   1
   1   8   1 1522.12 104.556   1
  -1  -8  -1 1571.77 106.539   1
   1  -8   1 1683.33 108.873   1
  -2   8  -1 8469.45 424.135   1
   2   8   1 8341.60 421.633   1
  -2  -8  -1 8313.53 422.585   1
   2  -8   1 8410.80 422.672   1
  -3   8  -1 10614.9 556.247   1
   3   8   1 11309.7 559.575   1
  -3  -8  -1 11970.1 561.539   1
   3  -8   1 11397.5 558.509   1
   4   8   1 11055.6 510.185   1
   4  -8   1 10063.8 505.786   1
  -4   8  -1 9732.62 503.389   1
  -4  -8  -1 9841.53 506.063   1
  -5   8  -1 18.5629 23.5802   1
   5  -8   1 44.4179 28.2929   1
   6   8   1 673.758 64.2683   1
  -6  -8  -1 648.901 63.8190   1
   7  -8   1 20356.7 939.623   1
  -7   8  -1 19560.2 935.477   1
   7   8   1 20493.0 940.209   1
   8  -8   1 3172.59 185.021   1
  -8   8  -1 3440.06 191.181   1
   8   8   1 3130.98 189.438   1
  -8  -8  -1 3076.03 188.762   1
   9  -8   1 1636.74 116.206   1
  -9   8  -1 1683.87 117.005   1
   9   8   1 1860.75 124.544   1
  -9  -8  -1 1749.55 119.340   1
  10  -8   1 2525.70 149.667   1
 -10   8  -1 2083.40 141.449   1
 -10  -8  -1 2430.53 150.548   1
  10   8   1 2079.10 144.736   1
  11  -8   1 189.903 43.1326   1
  11   8   1 289.319 52.8119   1
 -11  -8  -1 232.298 47.4100   1
  12  -8   1 2479.54 156.022   1
 -12   8  -1 2251.97 150.216   1
  12   8   1 2415.32 158.203   1
 -12  -8  -1 2461.90 157.522   1
 -13  -8  -1 1600.66 118.299   1
  13   8   1 1634.32 120.504   1
  14  -8   1 506.064 63.1609   1
 -14   8  -1 394.331 53.1220   1
  14   8   1 353.235 58.1363   1
 -14  -8  -1 382.923 57.6163   1
  15  -8   1 152.579 45.3812   1
 -15   8  -1 95.2249 37.6019   1
  15   8   1 225.923 49.1724   1
 -15  -8  -1 26.7744 35.6112   1
  16  -8   1 489.344 64.1710   1
 -16   8  -1 432.141 58.1219   1
  16   8   1 394.249 59.6822   1
 -16  -8  -1 462.365 62.0735   1
 -17  -8  -1 823.998 82.0218   1
  17   8   1 846.690 82.9005   1
  18   8   1 445.697 65.3814   1
 -18  -8  -1 521.735 66.1517   1
 -18   8  -1 413.193 59.1285   1
  18  -8   1 526.170 65.0425   1
  19   8   1-18.6645 31.3140   1
 -19  -8  -1 8.60588 30.8706   1
 -19   8  -1 25.4740 38.3263   1
  19  -8   1 37.1702 41.3868   1
 -20  -8  -1-8.35561 37.7137   1
  20   8   1-9.35333 43.8512   1
 -21  -8  -1 66.7678 36.8899   1
 -21   8  -1 135.880 46.7089   1
  21  -8   1 65.0662 41.5971   1
 -22  -8  -1 33.9359 38.2961   1
  22   8   1-8.77263 33.9928   1
 -23  -8  -1-41.4444 44.1973   1
  23   8   1-8.66333 41.1240   1
 -24  -9   1-24.4550 34.3040   1
 -23  -9   1-15.8568 40.2178   1
  23   9  -1 9.21436 42.1317   1
 -22  -9   1-24.7842 37.7847   1
  22   9  -1 72.9891 41.7260   1
 -21  -9   1 102.867 41.3632   1
  21   9  -1 73.6633 38.9479   1
  20   9  -1 274.416 55.8525   1
  20  -9  -1 169.405 50.3577   1
 -20   9   1 325.814 54.6123   1
 -20  -9   1 157.243 47.7756   1
 -19   9   1 314.518 53.1784   1
  19  -9  -1 168.062 48.2059   1
  18   9  -1 404.384 61.9723   1
 -18  -9   1 280.367 55.6568   1
  17  -9  -1-9.04868 35.6786   1
 -17   9   1-17.1884 32.0864   1
  17   9  -1-8.81748 33.5469   1
 -17  -9   1 9.10966 37.7310   1
  16  -9  -1 17.7350 40.5460   1
 -16   9   1-8.46792 37.2001   1
 -16  -9   1 26.3356 31.4882   1
  16   9  -1-8.91874 32.6507   1
  15   9  -1 1006.54 88.7941   1
  15  -9  -1 809.840 80.1770   1
 -15  -9   1 909.653 84.5017   1
 -15   9   1 728.142 77.3196   1
 -14  -9   1 680.821 73.6176   1
  14   9  -1 904.228 82.7058   1
  13   9  -1 104.786 37.9015   1
 -13  -9   1 33.5925 37.9815   1
 -13   9   1 47.7067 35.4942   1
  13  -9  -1 24.1162 34.4049   1
  12   9  -1 141.524 44.9094   1
  12  -9  -1 271.101 45.7314   1
 -12   9   1 199.530 42.3359   1
 -12  -9   1 167.377 43.4409   1
  11  -9  -1 8125.51 422.864   1
 -11   9   1 8199.69 422.167   1
  10  -9  -1 1948.49 134.322   1
  10   9  -1 2111.17 136.901   1
 -10  -9   1 2110.81 138.172   1
 -10   9   1 2042.29 133.575   1
   9   9  -1 548.207 60.9166   1
   9  -9  -1 542.293 59.4750   1
  -9   9   1 576.073 58.4178   1
  -9  -9   1 395.043 58.8794   1
   8   9  -1 17148.8 852.114   1
  -8  -9   1 17565.3 853.728   1
  -8   9   1 17532.8 848.831   1
   8  -9  -1 17598.8 850.562   1
  -7  -9   1 4175.13 231.980   1
   7   9  -1 4044.70 231.068   1
  -7   9   1 4289.11 229.970   1
   7  -9  -1 3899.43 227.468   1
   6   9  -1 661.632 64.5761   1
  -6  -9   1 621.392 62.8152   1
  -5   9   1 745.773 67.0369   1
   5   9  -1 779.020 69.5047   1
   5  -9  -1 722.670 64.4356   1
  -5  -9   1 678.536 67.9524   1
  -4   9   1 194.295 36.9394   1
   4   9  -1 72.3819 33.5973   1
   4  -9  -1 132.956 35.5340   1
  -4  -9   1 136.666 36.9391   1
  -3   9   1 4716.50 264.250   1
   3   9  -1 5024.83 267.576   1
   3  -9  -1 4996.52 266.433   1
  -3  -9   1 5250.20 271.062   1
  -2   9   1 11755.3 584.424   1
   2  -9  -1 11979.2 585.827   1
  -1   9   1 224.745 35.5226   1
   1  -9  -1 284.658 39.8995   1
   0   9   1 2748.63 162.097   1
   0  -9  -1 2789.40 163.708   1
   1   9   1 1543.98 111.509   1
  -1  -9  -1 1900.45 116.086   1
   3   9   1 3084.08 183.217   1
  -3  -9  -1 3287.93 184.973   1
  -4   9  -1 2829.34 173.197   1
   4   9   1 3344.24 179.111   1
   4  -9   1 2662.33 172.341   1
  -4  -9  -1 3060.39 176.580   1
  -5  -9  -1 279.834 43.2627   1
   5  -9   1 206.447 38.2121   1
  -5   9  -1 265.245 41.1803   1
   5   9   1 283.106 45.2400   1
   6  -9   1 4983.66 273.937   1
   6   9   1 4883.62 277.316   1
  -6  -9  -1 5356.92 278.312   1
   7  -9   1 2763.32 160.004   1
  -7   9  -1 2619.38 156.812   1
   7   9   1 2364.28 156.255   1
  -7  -9  -1 2414.89 157.139   1
   8  -9   1 1117.79 86.7282   1
  -8   9  -1 943.981 80.3146   1
   8   9   1 1036.37 84.2232   1
  -8  -9  -1 882.815 79.5270   1
   9  -9   1 2579.50 161.404   1
  -9   9  -1 2424.45 156.800   1
  -9  -9  -1 2371.57 158.743   1
   9   9   1 2964.47 167.455   1
  10  -9   1 5313.91 290.034   1
  11  -9   1 597.791 65.3044   1
 -11   9  -1 601.844 66.2384   1
  11   9   1 588.585 69.6604   1
 -11  -9  -1 584.617 67.8930   1
  12   9   1 4411.09 244.138   1
 -12  -9  -1 3966.62 238.630   1
  13  -9   1-42.5393 37.8918   1
 -13   9  -1-8.17103 33.8439   1
  13   9   1-17.4666 29.3039   1
 -13  -9  -1 25.3578 27.6787   1
  14  -9   1 96.2171 39.3232   1
 -14   9  -1 175.410 44.4256   1
  14   9   1 132.735 46.1258   1
 -14  -9  -1 51.8316 41.3394   1
  15  -9   1 160.858 46.6808   1
 -15   9  -1 58.9577 39.4925   1
  15   9   1 140.728 41.6991   1
 -15  -9  -1 179.556 45.0118   1
  16  -9   1 408.991 57.1476   1
 -16   9  -1 272.012 49.9578   1
  16   9   1 302.455 51.6806   1
 -16  -9  -1 280.043 53.6562   1
  17  -9   1 46.0797 36.9578   1
 -17   9  -1-34.1828 34.2701   1
  17   9   1 9.05121 36.8972   1
 -17  -9  -1-17.8299 37.4957   1
 -18   9  -1 8.57379 40.2185   1
  18  -9   1 55.8679 40.9274   1
  19   9   1 9.29625 38.5056   1
 -19  -9  -1 8.59292 35.5929   1
 -19   9  -1 34.4274 36.2032   1
  19  -9   1-9.35085 36.2307   1
 -20   9  -1 8.60729 38.3418   1
  20  -9   1 28.0414 39.9131   1
  21   9   1 148.973 48.9664   1
 -21  -9  -1 88.6288 43.6674   1
 -21   9  -1 137.081 44.2234   1
  21  -9   1 83.7425 38.2935   1
 -22   9  -1 33.9472 44.8531   1
  22   9   1 52.8279 43.7684   1
 -23 -10   1 31.6202 36.6189   1
  23  10  -1 8.85036 39.9573   1
 -21 -10   1-16.9678 34.5940   1
  21  10  -1-18.1132 38.1000   1
  20 -10  -1 18.6158 35.4141   1
 -20 -10   1 17.3696 33.0439   1
 -20  10   1-9.03125 37.4078   1
  19  10  -1 26.9716 37.2444   1
 -19 -10   1 17.9746 35.4437   1
 -19  10   1 9.01225 39.0444   1
  19 -10  -1 9.22532 42.1884   1
 -18  10   1-8.96701 39.9399   1
  18 -10  -1-18.2144 41.6459   1
  17  10  -1 572.089 65.4709   1
 -17 -10   1 465.037 61.7920   1
 -17  10   1 551.637 66.8168   1
  17 -10  -1 537.264 65.5685   1
  16  10  -1 224.606 52.1212   1
 -16 -10   1 87.5379 43.3871   1
 -16  10   1 105.603 42.1613   1
  16 -10  -1 95.1422 38.9584   1
  15  10  -1 44.8384 34.7719   1
 -15 -10   1 34.7630 29.8790   1
 -15  10   1-8.98840 39.5112   1
  15 -10  -1 42.4125 36.2412   1
  14  10  -1 17.9372 35.9658   1
 -14 -10   1 8.68808 37.0910   1
 -14  10   1-8.51186 35.2537   1
  14 -10  -1-17.0298 31.7886   1
 -13 -10   1 8.62094 35.7060   1
  13  10  -1-17.5553 34.0071   1
  12 -10  -1 3689.81 225.772   1
 -12 -10   1 4185.61 230.613   1
 -12  10   1 3813.04 224.347   1
  12  10  -1 3942.32 230.111   1
  11 -10  -1 1200.05 101.679   1
  11  10  -1 1415.07 105.021   1
 -11 -10   1 1332.68 104.140   1
 -11  10   1 1333.82 102.103   1
  10  10  -1 368.096 56.0239   1
  10 -10  -1 234.641 43.9595   1
 -10  10   1 233.374 42.4521   1
 -10 -10   1 304.119 53.6451   1
  -9 -10   1 1748.76 133.478   1
   9 -10  -1 1983.87 133.763   1
   9  10  -1 2113.52 138.705   1
  -8 -10   1 9129.95 468.108   1
   8 -10  -1 8425.97 464.099   1
   8  10  -1 9520.05 471.249   1
  -8  10   1 9599.45 466.737   1
  -7 -10   1 6704.39 355.735   1
   7  10  -1 6651.21 356.106   1
   7 -10  -1 6917.29 354.504   1
  -7  10   1 6693.33 352.871   1
   6 -10  -1 3969.34 233.013   1
  -6 -10   1 4525.99 240.555   1
   6  10  -1 4241.44 238.230   1
   5  10  -1 162.898 41.5049   1
   5 -10  -1 132.819 36.1222   1
  -5 -10   1 139.861 34.3550   1
  -5  10   1 160.437 35.3167   1
   4  10  -1 16325.8 730.766   1
  -4 -10   1 16478.7 732.409   1
  -4  10   1 14551.9 725.228   1
   3  10  -1 932.086 78.6651   1
   3 -10  -1 769.457 73.6664   1
  -3 -10   1 863.206 76.9790   1
   2  10  -1-13.7014 22.9873   1
   2 -10  -1-6.71536 26.9316   1
  -2  10   1 6.58575 30.1137   1
  -2 -10   1-6.97317 21.6628   1
   1  10  -1 63138.7 3031.53   1
  -1  10   1 65384.6 3032.21   1
  -1 -10   1 64131.5 3034.26   1
   1 -10  -1 65771.9 3033.02   1
   0  10   1 3846.75 214.744   1
   0  10  -1 3698.59 214.548   1
   0 -10   1 4039.36 218.104   1
   0 -10  -1 3725.99 214.854   1
   1  10   1 1871.45 126.347   1
   1 -10   1 2005.00 126.908   1
  -1 -10  -1 1927.56 126.088   1
  -1  10  -1 1953.77 126.182   1
   2  10   1 20.4294 30.7550   1
   2 -10   1 21.0921 24.1701   1
  -2 -10  -1-14.0708 31.3523   1
  -2  10  -1 67.9330 33.7522   1
   3  10   1 60861.1 3037.57   1
   3 -10   1 64566.3 3038.36   1
  -3 -10  -1 64575.1 3038.92   1
  -3  10  -1 68988.8 3040.46   1
   4  10   1 575.761 60.0830   1
  -4 -10  -1 395.472 52.2232   1
   4 -10   1 462.238 56.7688   1
  -4  10  -1 486.987 57.3274   1
  -5 -10  -1 4483.22 253.814   1
   5  10   1 4637.35 255.748   1
   5 -10   1 4420.16 252.501   1
  -5  10  -1 4798.34 254.887   1
   6  10   1 160.571 38.1192   1
  -6 -10  -1 98.9191 37.9398   1
  -6  10  -1 136.750 39.2718   1
   6 -10   1 171.581 41.0310   1
   7  10   1 8359.66 453.972   1
  -7  10  -1 9166.75 456.682   1
  -7 -10  -1 9160.99 456.983   1
   8  10   1 135.002 41.8505   1
  -8 -10  -1 169.074 44.8000   1
  -8  10  -1 188.539 37.4522   1
   8 -10   1 171.109 37.2921   1
   9 -10   1 5326.03 292.363   1
  10 -10   1 16.4522 26.2561   1
 -10  10  -1 15.6924 29.2950   1
 -10 -10  -1 8.24058 33.0489   1
  10  10   1-8.42847 32.6563   1
 -11 -10  -1 2795.23 181.529   1
  11  10   1 3084.02 184.687   1
  12 -10   1 286.499 49.0863   1
 -12  10  -1 252.700 47.8926   1
 -12 -10  -1 309.266 50.7642   1
  12  10   1 257.673 49.4881   1
  13 -10   1 74.2843 38.4632   1
 -13  10  -1 52.4822 38.6673   1
 -13 -10  -1 120.536 41.0801   1
  13  10   1 124.439 43.8686   1
  14 -10   1-8.65941 31.0598   1
 -14  10  -1 8.68169 29.8140   1
 -14 -10  -1-8.67853 31.1283   1
  14  10   1 8.89763 35.6812   1
  15  10   1 932.628 85.7277   1
  15 -10   1 975.496 84.7275   1
 -15  10  -1 803.215 79.6939   1
 -15 -10  -1 679.328 78.7575   1
  16 -10   1 45.0389 40.1850   1
 -16  10  -1 87.9859 42.3078   1
  16  10   1 8.82456 37.1895   1
 -16 -10  -1 63.8163 44.8373   1
 -17  10  -1 123.679 45.2157   1
  17 -10   1 137.108 44.2965   1
  18  10   1 81.1141 42.4666   1
 -18 -10  -1 61.7023 41.0385   1
 -18  10  -1 97.3802 42.7158   1
  18 -10   1 146.999 51.4055   1
  19  10   1 54.2618 35.1237   1
 -19 -10  -1 86.3595 37.4879   1
 -19  10  -1 17.7310 35.0417   1
  19 -10   1 46.0007 33.7700   1
  20  10   1 72.5178 43.5719   1
 -20 -10  -1 25.3165 40.5707   1
 -20  10  -1 70.7158 49.3339   1
  20 -10   1 18.3477 40.3557   1
 -21  10  -1-8.77400 42.1266   1
  22  10   1 35.9983 43.7103   1
 -22 -10  -1-7.74328 38.8703   1
  22  11  -1 35.1218 41.6919   1
 -22 -11   1 32.6533 37.3581   1
  21  11  -1 17.5829 34.0698   1
 -20 -11   1 87.0358 40.9499   1
  20  11  -1 61.8333 41.5560   1
  19  11  -1 8.80878 41.2996   1
 -19 -11   1 35.7830 42.9523   1
 -19  11   1 9.22412 42.7161   1
  19 -11  -1-9.22473 36.9965   1
  18  11  -1 97.2166 42.7002   1
 -18 -11   1 135.316 45.5326   1
 -18  11   1 99.0601 39.8487   1
  18 -11  -1 83.5586 39.3410   1
 -17  11   1-17.5935 39.1839   1
  17 -11  -1 55.8263 42.5494   1
  16  11  -1 197.975 47.3697   1
 -16 -11   1 122.446 40.3638   1
 -16  11   1 104.598 41.2296   1
  16 -11  -1 36.3678 39.1999   1
  15  11  -1 81.9100 44.7742   1
 -15 -11   1 26.2932 34.6524   1
 -15  11   1 60.1671 40.3782   1
  15 -11  -1 63.1892 40.8235   1
  14  11  -1 145.663 45.0454   1
 -14 -11   1 105.065 39.8913   1
 -14  11   1 67.8841 38.1826   1
  14 -11  -1 160.900 44.2409   1
  13  11  -1 254.280 45.6648   1
 -13 -11   1 193.998 42.1230   1
 -13  11   1 258.345 50.6376   1
  13 -11  -1 193.158 44.8093   1
  12  11  -1 122.179 37.7440   1
 -12 -11   1 145.823 40.6649   1
 -12  11   1 131.002 40.6645   1
  12 -11  -1 119.068 39.8429   1
  11  11  -1 1035.17 91.0091   1
 -11 -11   1 1052.11 90.6757   1
 -10 -11   1 2671.75 167.841   1
  10 -11  -1 2733.71 166.676   1
  10  11  -1 2208.61 159.949   1
 -10  11   1 2804.54 166.242   1
  -9 -11   1 605.562 67.5602   1
   9  11  -1 756.593 72.3843   1
  -9  11   1 498.869 63.9351   1
   9 -11  -1 684.998 68.6290   1
  -8  11   1 2068.50 133.630   1
   8 -11  -1 1848.75 129.871   1
  -7  11   1 131.259 39.3890   1
   7  11  -1 178.192 38.1601   1
  -7 -11   1 127.562 34.7561   1
   7 -11  -1 172.747 37.5538   1
  -6  11   1 2982.85 183.276   1
   6  11  -1 3188.43 188.469   1
  -6 -11   1 2908.91 184.164   1
   6 -11  -1 3283.74 186.403   1
   5  11  -1 241.851 48.8912   1
  -5 -11   1 372.287 52.1494   1
   5 -11  -1 309.914 46.7874   1
  -4  11   1 40060.2 1933.79   1
   4  11  -1 40161.5 1936.84   1
  -4 -11   1 42162.1 1940.06   1
   4 -11  -1 41196.1 1936.54   1
   3  11  -1 12848.1 660.882   1
  -3  11   1 13906.7 661.940   1
  -3 -11   1 13344.9 662.448   1
  -2  11   1 30063.7 1349.05   1
   2  11  -1 27065.5 1346.25   1
  -2 -11   1 28221.4 1348.57   1
   2 -11  -1 27366.8 1347.70   1
   1  11  -1 5833.01 303.521   1
  -1  11   1 5821.89 302.159   1
   1 -11  -1 5579.24 301.502   1
  -1 -11   1 5293.12 300.858   1
   0  11  -1 18158.5 878.878   1
   0  11   1 18787.3 879.483   1
   0 -11  -1 18113.9 878.929   1
   0 -11   1 17181.3 877.879   1
   1  11   1 1402.47 104.036   1
  -1  11  -1 1253.84 98.2490   1
   1 -11   1 1356.75 100.908   1
  -1 -11  -1 1456.82 104.173   1
  -2  11  -1 15409.9 753.367   1
   2  11   1 15156.3 752.176   1
  -2 -11  -1 15610.9 754.157   1
   2 -11   1 15099.4 751.480   1
  -3  11  -1 6944.08 348.758   1
   3  11   1 6097.94 344.803   1
  -3 -11  -1 6533.11 347.462   1
   3 -11   1 6757.93 348.034   1
  -4  11  -1 4010.99 236.793   1
   4  11   1 3866.46 239.301   1
  -4 -11  -1 4401.12 240.347   1
   4 -11   1 4544.95 240.372   1
   5  11   1 6638.86 336.015   1
  -5 -11  -1 6176.56 333.405   1
  -5  11  -1 6195.85 333.833   1
   5 -11   1 5970.51 331.956   1
   6  11   1 2832.25 173.718   1
  -6  11  -1 2879.04 174.024   1
  -6 -11  -1 2775.34 173.084   1
   7 -11   1 358.038 52.6379   1
  -7  11  -1 424.276 54.8361   1
   8  11   1 383.799 57.0697   1
   8 -11   1 422.606 57.1417   1
  -8 -11  -1 441.495 58.3975   1
  -8  11  -1 470.811 57.4620   1
   9  11   1 162.106 43.6483   1
  -9 -11  -1 83.9726 35.2384   1
  10 -11   1-25.2102 34.8066   1
 -10  11  -1 8.14656 34.7813   1
  10  11   1 8.61206 30.8924   1
 -10 -11  -1-25.4671 38.8165   1
  11 -11   1 34.8229 34.3304   1
 -11  11  -1 8.26120 32.5780   1
  11  11   1-8.68420 33.0440   1
 -11 -11  -1 17.4511 32.5807   1
  12 -11   1 44.2253 39.3979   1
 -12  11  -1 16.7929 35.8524   1
  12  11   1 17.9197 37.6907   1
 -12 -11  -1-17.4272 38.2845   1
  13 -11   1 53.4821 36.0184   1
 -13  11  -1 118.824 42.8313   1
  13  11   1 81.3436 31.3520   1
 -13 -11  -1 122.186 35.8518   1
  14 -11   1 144.351 44.6532   1
 -14  11  -1 94.4940 44.3711   1
  14  11   1 108.188 46.0640   1
 -14 -11  -1 130.606 44.5105   1
  15 -11   1 254.019 55.6993   1
 -15  11  -1 316.645 57.1379   1
  15  11   1 415.128 62.4689   1
 -15 -11  -1 456.753 62.2655   1
 -16  11  -1 54.2010 42.4375   1
  16 -11   1 63.2647 38.1099   1
  17 -11   1 8.97533 36.1780   1
 -17  11  -1 112.742 47.3000   1
  17  11   1 105.602 45.2497   1
 -17 -11  -1 90.3836 45.0307   1
  18 -11   1 390.681 61.3701   1
 -18  11  -1 398.676 65.3262   1
 -18 -11  -1 364.611 60.7654   1
  18  11   1 249.098 52.9540   1
  19  11   1-8.87208 36.7464   1
 -19 -11  -1 25.6718 31.9477   1
 -19  11  -1-9.25497 41.7714   1
  19 -11   1 8.72929 36.1550   1
 -20 -11  -1 8.32494 38.0768   1
  20  11   1 35.5596 41.1769   1
 -21 -11  -1 8.12213 37.1374   1
  21  11   1-17.4985 40.0048   1
 -21 -12   1-8.27256 38.3303   1
  21  12  -1 68.5970 42.6005   1
 -20 -12   1 60.6117 38.0791   1
  20  12  -1 17.3236 38.0923   1
 -19 -12   1 80.3843 36.7685   1
  19  12  -1 137.123 36.9449   1
  18  12  -1-26.4243 28.8405   1
 -18 -12   1 8.80832 30.9287   1
 -18  12   1 8.98129 39.9985   1
  18 -12  -1 28.3743 40.9678   1
  17  12  -1 80.5478 41.6226   1
 -17 -12   1 69.7595 37.9680   1
 -17  12   1 71.4733 44.0499   1
  17 -12  -1 122.596 44.3796   1
  16  12  -1 162.436 49.2296   1
 -16 -12   1 113.302 44.0040   1
 -16  12   1 26.5896 43.7898   1
  16 -12  -1 102.468 43.9288   1
 -15 -12   1 35.2868 36.0335   1
  15  12  -1 63.7241 37.7725   1
  14  12  -1 372.574 58.3228   1
  14 -12  -1 329.741 55.0096   1
 -14  12   1 408.578 55.9903   1
 -14 -12   1 282.796 53.4262   1
 -13 -12   1 1221.13 98.3588   1
  13 -12  -1 1246.86 100.925   1
  13  12  -1 950.490 92.2025   1
 -13  12   1 1177.93 97.6868   1
  12 -12  -1 1090.13 93.0795   1
 -12  12   1 867.606 85.6913   1
 -11 -12   1 112.945 41.7052   1
  11 -12  -1 231.442 51.0019   1
  11  12  -1 246.074 48.9782   1
 -11  12   1 198.516 44.9906   1
 -10 -12   1 112.770 39.5375   1
  10 -12  -1 125.688 42.4185   1
  10  12  -1 25.5098 36.1863   1
  -9 -12   1 1884.36 130.141   1
   9  12  -1 1814.66 129.481   1
  -8  12   1 33.4879 31.8551   1
   8  12  -1 25.2315 37.4605   1
  -8 -12   1-25.1490 37.8391   1
   8 -12  -1 16.1344 33.9345   1
  -7 -12   1 1725.92 120.279   1
   7  12  -1 1484.96 117.015   1
  -7  12   1 1731.06 118.283   1
   7 -12  -1 1581.80 116.850   1
  -6  12   1 3039.51 174.982   1
   6  12  -1 2663.65 173.692   1
  -6 -12   1 2983.28 176.559   1
   6 -12  -1 2577.97 170.780   1
  -5  12   1 2183.51 137.045   1
   5 -12  -1 1856.13 131.493   1
  -4 -12   1 5125.90 305.214   1
   4 -12  -1 5768.65 307.894   1
   4  12  -1 5922.61 310.162   1
  -4  12   1 6063.42 309.554   1
  -3 -12   1 4707.46 261.039   1
   3 -12  -1 4424.55 258.829   1
   3  12  -1 4942.88 263.328   1
  -2 -12   1 6440.08 335.427   1
   2 -12  -1 5601.23 328.312   1
   2  12  -1 6374.27 332.990   1
  -2  12   1 6612.08 334.379   1
  -1 -12   1 93.4854 38.8008   1
   1  12  -1 68.4134 35.7619   1
  -1  12   1 37.2552 35.0590   1
   0  12  -1 6920.33 359.568   1
   0  12   1 6935.44 359.759   1
   0 -12   1 6301.69 356.292   1
   0 -12  -1 7116.53 361.192   1
  -1  12  -1 107.246 38.8798   1
   1  12   1 60.8052 35.6633   1
  -1 -12  -1 186.706 42.2494   1
   1 -12   1 155.818 43.4487   1
  -2  12  -1 1476.28 109.423   1
   2  12   1 1369.15 106.059   1
  -2 -12  -1 1549.48 109.599   1
   2 -12   1 1471.05 109.265   1
  -3  12  -1 561.247 64.4713   1
   3  12   1 647.058 68.1958   1
  -3 -12  -1 762.298 71.2729   1
   3 -12   1 719.714 69.0053   1
  -4  12  -1 340.727 49.9517   1
   4  12   1 326.299 51.9885   1
  -4 -12  -1 412.807 53.6290   1
   4 -12   1 358.745 52.8983   1
  -5  12  -1 655.876 68.1134   1
   5 -12   1 541.463 65.0398   1
  -6 -12  -1 3603.08 207.685   1
   6  12   1 3314.90 204.889   1
  -7 -12  -1 3121.36 194.355   1
   7  12   1 3342.41 196.855   1
   8  12   1 2097.94 133.490   1
  -8 -12  -1 1852.42 131.140   1
  -8  12  -1 1723.59 128.166   1
   8 -12   1 1871.85 130.758   1
   9  12   1 17.3154 31.6941   1
   9 -12   1 42.6431 35.8708   1
  -9  12  -1-32.8632 37.0807   1
  -9 -12  -1-17.1869 33.8823   1
  10  12   1 26.3708 34.7326   1
 -10 -12  -1 69.6204 33.1859   1
  10 -12   1 69.2449 41.6183   1
 -10  12  -1 33.4411 37.3021   1
  11 -12   1 188.753 41.0160   1
 -11  12  -1 156.727 43.0421   1
  12 -12   1-8.81062 35.9173   1
 -12 -12  -1-26.5940 33.7258   1
 -12  12  -1-8.59571 37.2333   1
  12  12   1 26.8301 41.4138   1
  13  12   1 209.718 49.8188   1
 -13 -12  -1 167.818 42.7977   1
  14 -12   1 9.20705 37.5341   1
 -14 -12  -1 8.76991 33.3663   1
 -14  12  -1-8.73944 39.4456   1
  14  12   1-36.2159 38.6547   1
  15 -12   1 9.31475 39.1823   1
 -15  12  -1 17.6049 34.7119   1
  16 -12   1 37.0701 37.1971   1
 -16 -12  -1 26.3735 39.1828   1
  16  12   1 44.6795 38.7371   1
 -16  12  -1 26.5018 38.8382   1
  17 -12   1 509.502 67.3325   1
 -17 -12  -1 458.386 62.8049   1
  17  12   1 426.300 61.9863   1
 -17  12  -1 326.484 59.3620   1
  18 -12   1-18.4619 39.9839   1
 -18 -12  -1-17.5781 32.1749   1
 -18  12  -1-8.81547 40.8207   1
  18  12   1 34.9326 32.6034   1
 -19 -12  -1 33.9926 40.8375   1
 -19  12  -1 35.0723 42.1322   1
  19  12   1 43.4463 40.7733   1
 -20 -12  -1 8.25356 39.6376   1
  20  12   1 34.3933 41.7695   1
 -20 -13   1 161.130 42.2089   1
  20  13  -1 134.791 40.5535   1
 -19 -13   1 122.259 39.2889   1
  19  13  -1 118.345 39.5377   1
 -18 -13   1 8.60324 33.9231   1
  18  13  -1 8.74191 33.8704   1
 -17 -13   1 68.9165 34.0639   1
  17 -13  -1 118.957 48.3809   1
  17  13  -1 8.82885 31.7731   1
 -16 -13   1 69.5695 36.6449   1
  16 -13  -1 45.3252 40.4344   1
  16  13  -1 26.9325 30.9121   1
 -16  13   1 55.2193 45.2574   1
 -15 -13   1-8.81388 38.7569   1
  15 -13  -1 46.0091 43.1731   1
  15  13  -1 63.6913 45.2145   1
 -15  13   1 53.5020 41.3264   1
 -14 -13   1-17.8113 36.3449   1
  14  13  -1 71.8753 40.0499   1
  14 -13  -1 63.9222 40.7054   1
 -14  13   1 35.2257 34.7650   1
 -13 -13   1 512.259 65.6903   1
 -13  13   1 417.458 58.9063   1
  13  13  -1 473.686 64.4180   1
  13 -13  -1 559.349 64.9512   1
 -12 -13   1 97.3511 38.2293   1
 -12  13   1 163.698 44.5390   1
  12  13  -1 134.084 42.3097   1
  12 -13  -1 115.014 41.3799   1
 -11 -13   1 1907.87 137.017   1
 -11  13   1 1759.62 135.112   1
  11 -13  -1 2010.22 139.142   1
  11  13  -1 2196.72 143.135   1
  10 -13  -1 2205.86 145.925   1
 -10  13   1 2035.45 143.427   1
   9  13  -1 629.134 72.8915   1
   9 -13  -1 687.441 71.3247   1
  -9 -13   1 636.002 70.7786   1
  -9  13   1 566.111 69.2538   1
   8  13  -1 361.686 53.6435   1
   8 -13  -1 279.479 51.7190   1
  -8 -13   1 369.085 55.6522   1
  -8  13   1 259.991 48.6143   1
   7  13  -1 560.371 63.8517   1
   7 -13  -1 690.410 70.7006   1
  -7  13   1 584.559 66.1388   1
  -7 -13   1 585.521 63.3457   1
  -6 -13   1 25.5038 36.8316   1
   6  13  -1 8.65387 35.8504   1
  -5 -13   1 3671.06 217.265   1
   5  13  -1 3743.59 217.817   1
  -4 -13   1 2238.77 144.673   1
   4  13  -1 1977.65 139.718   1
  -3 -13   1 3804.82 228.609   1
   3 -13  -1 4001.20 228.544   1
   3  13  -1 3997.67 229.473   1
  -3  13   1 4003.29 228.034   1
   2  13  -1 514.347 60.9888   1
   2 -13  -1 481.566 58.6058   1
  -2  13   1 406.678 52.8140   1
  -2 -13   1 329.894 53.6213   1
  -1 -13   1 1421.53 119.524   1
   1  13  -1 2352.11 136.202   1
   0 -13   1 1743.02 125.361   1
   0  13  -1 1829.59 123.942   1
   1 -13   1 4794.17 255.078   1
  -1  13  -1 4142.54 249.277   1
  -2 -13  -1 8666.96 437.677   1
   2 -13   1 8307.19 434.920   1
   2  13   1 8402.30 435.039   1
  -2  13  -1 8152.73 432.961   1
  -3 -13  -1 3887.94 229.335   1
  -3  13  -1 4218.99 231.575   1
   3  13   1 3872.99 229.473   1
   4  13   1-8.46533 35.6058   1
   4 -13   1-8.23233 30.1383   1
  -4 -13  -1-16.7976 32.5401   1
  -4  13  -1 8.09231 34.5488   1
   5  13   1 254.833 46.4412   1
  -5  13  -1 194.907 42.8854   1
  -5 -13  -1 193.244 42.9825   1
   5 -13   1 250.861 45.3421   1
  -6 -13  -1 2640.38 176.550   1
  -6  13  -1 2935.43 179.284   1
   6  13   1 3132.47 182.057   1
   6 -13   1 2741.71 177.355   1
   7  13   1 121.222 38.9253   1
  -7 -13  -1 110.857 40.3281   1
  -7  13  -1 138.755 40.5061   1
   7 -13   1 85.8188 38.5863   1
   8  13   1 3420.44 214.528   1
  -8 -13  -1 3719.07 218.573   1
   8 -13   1 3344.27 213.706   1
  -9  13  -1 147.071 41.4174   1
   9  13   1 157.859 44.3508   1
  -9 -13  -1 201.548 47.8881   1
   9 -13   1 218.004 44.5678   1
 -10  13  -1 34.1499 35.9148   1
  10  13   1 26.6807 35.0725   1
 -10 -13  -1 8.84968 31.0819   1
  10 -13   1-8.76691 29.4229   1
 -11  13  -1 111.812 43.4809   1
  11 -13   1 133.906 44.1496   1
 -11 -13  -1 61.2550 41.8430   1
  11  13   1 143.204 45.6948   1
 -12  13  -1 313.446 56.1959   1
  12 -13   1 252.468 53.4122   1
 -12 -13  -1 295.133 50.9385   1
  12  13   1 214.519 46.0525   1
 -13  13  -1 88.6738 43.4013   1
  13 -13   1 117.271 44.6324   1
 -13 -13  -1 70.5474 40.1639   1
  13  13   1 192.566 49.1731   1
 -14  13  -1 9.06202 41.4346   1
  14  13   1-18.1919 40.5094   1
  14 -13   1-8.97695 38.3243   1
 -14 -13  -1 26.2771 38.4781   1
  15  13   1 98.5081 45.2542   1
 -15  13  -1 124.229 47.5865   1
  15 -13   1 145.570 51.0002   1
 -15 -13  -1 86.6740 44.7288   1
  16  13   1 701.683 77.3440   1
 -16  13  -1 629.764 75.0388   1
  16 -13   1 580.284 71.6717   1
 -16 -13  -1 682.952 75.8606   1
  17  13   1-8.65267 39.0527   1
 -17  13  -1 17.6719 37.1638   1
  17 -13   1-18.4894 35.1711   1
 -17 -13  -1 26.2301 41.4870   1
  18  13   1 245.783 47.2405   1
 -18  13  -1 211.015 52.9855   1
 -18 -13  -1 226.321 48.0337   1
  18 -13   1 231.170 49.5122   1
  19  13   1 8.48301 38.3042   1
 -19 -13  -1 42.0710 39.4637   1
  19  14  -1 41.5195 38.0088   1
 -19 -14   1 33.9136 42.1382   1
  17  14  -1-8.70544 38.7721   1
 -17 -14   1-8.46357 39.6800   1
 -15  14   1 564.687 72.2095   1
 -15 -14   1 575.108 71.3141   1
  15  14  -1 507.404 69.1807   1
  15 -14  -1 552.774 68.8770   1
 -14  14   1 297.599 54.8922   1
 -14 -14   1 329.056 57.2231   1
  14 -14  -1 283.758 54.4434   1
  14  14  -1 248.866 50.5062   1
 -13  14   1 27.2833 43.1653   1
  13 -14  -1 18.2494 37.8065   1
  12  14  -1 89.4826 46.5384   1
 -12 -14   1 258.215 55.8797   1
 -11  14   1 45.7937 37.4324   1
 -11 -14   1 53.0700 36.7322   1
  11  14  -1 62.3786 36.4261   1
  11 -14  -1 71.5490 37.1396   1
 -10  14   1 740.204 75.2898   1
 -10 -14   1 567.689 70.9035   1
  10  14  -1 645.233 70.7931   1
  10 -14  -1 697.038 73.4050   1
   9 -14  -1 34.9697 34.4984   1
  -9  14   1 25.9608 32.9520   1
   9  14  -1 26.5570 37.8185   1
  -9 -14   1 34.8295 37.2001   1
  -8  14   1 2020.98 139.648   1
   8 -14  -1 2078.36 141.590   1
   7 -14  -1-8.55544 35.9837   1
  -7 -14   1-8.65993 35.8670   1
  -7  14   1-16.8201 37.4546   1
   7  14  -1 43.8265 40.5884   1
  -6  14   1 1047.53 90.0582   1
   6  14  -1 887.923 87.9345   1
   6 -14  -1 1138.62 91.9940   1
  -6 -14   1 853.392 87.3241   1
  -5 -14   1 872.969 82.7114   1
   5 -14  -1 828.274 81.0634   1
   5  14  -1 837.789 80.2100   1
  -5  14   1 867.606 81.2760   1
  -4 -14   1 325.566 53.4499   1
  -4  14   1 454.718 58.4970   1
   4  14  -1 465.721 61.9525   1
   4 -14  -1 538.628 63.4378   1
   3 -14  -1 5893.83 325.823   1
  -3 -14   1 6446.29 331.096   1
  -3  14   1 5975.48 324.887   1
   3  14  -1 5820.71 325.478   1
   2 -14  -1 2637.96 160.468   1
  -2 -14   1 2334.65 156.366   1
  -2  14   1 2370.71 155.227   1
   2  14  -1 2394.14 157.995   1
   1 -14  -1 75.3365 30.8230   1
  -1 -14   1 101.638 38.3713   1
   1  14  -1 57.4104 36.1815   1
  -1  14   1 57.2892 29.5426   1
   0 -14  -1 1649.26 121.599   1
   0 -14   1 1745.02 124.613   1
   0  14  -1 1823.38 123.947   1
   0  14   1 1669.71 120.793   1
  -1 -14  -1 50.9966 34.7318   1
  -1  14  -1 73.8343 38.5360   1
   1  14   1 74.0703 37.7077   1
   1 -14   1 8.41052 36.5101   1
  -2  14  -1 1999.31 141.185   1
   2  14   1 2247.86 145.614   1
   2 -14   1 2205.67 145.317   1
   3  14   1 1858.98 131.796   1
   3 -14   1 1778.18 128.984   1
  -3 -14  -1 1872.81 132.402   1
   4 -14   1 1528.50 123.808   1
  -4 -14  -1 1995.07 132.925   1
  -4  14  -1 1851.91 128.778   1
   4  14   1 1934.39 134.530   1
  -5 -14  -1 51.6060 36.7201   1
  -5  14  -1-33.4821 36.2579   1
   5  14   1-8.73857 37.8520   1
   5 -14   1 17.0320 34.7164   1
  -6 -14  -1 121.522 44.9150   1
  -6  14  -1 151.054 45.1561   1
   6  14   1 182.735 49.3261   1
   6 -14   1 87.0283 40.7713   1
  -7  14  -1 1902.95 127.166   1
   7 -14   1 1504.35 119.594   1
   8  14   1 165.693 40.9064   1
   8 -14   1 195.215 43.5701   1
  -8  14  -1 230.237 47.6366   1
  -8 -14  -1 211.036 43.6704   1
   9 -14   1 106.366 37.6939   1
   9  14   1 150.743 43.4228   1
  -9  14  -1 145.237 45.9017   1
  -9 -14  -1 79.7417 43.8711   1
  10 -14   1 187.575 43.5152   1
  10  14   1 98.0707 44.4067   1
 -10  14  -1 160.851 45.4584   1
 -10 -14  -1 196.403 49.8974   1
  11 -14   1 1414.52 111.844   1
  11  14   1 1365.43 113.931   1
 -11 -14  -1 1554.55 114.991   1
 -11  14  -1 1404.04 113.218   1
 -12  14  -1 26.5003 38.9401   1
  12 -14   1 117.443 43.4943   1
  13 -14   1 200.352 44.7385   1
  13  14   1 154.825 42.1831   1
 -13 -14  -1 184.611 46.0081   1
  14  14   1 9.01827 34.9394   1
 -14 -14  -1-17.4165 34.9225   1
  15 -14   1 155.907 48.0894   1
 -15  14  -1 8.84579 41.1217   1
 -16  14  -1 53.1932 40.5694   1
  16 -14   1 36.5834 40.7646   1
  16  14   1 17.4536 30.6866   1
 -16 -14  -1 42.5126 32.9816   1
  18  14   1-41.1515 43.0498   1
 -18 -14  -1-8.57729 42.6092   1
  18  15  -1 50.3293 40.3619   1
 -18 -15   1 65.3153 44.4126   1
  17  15  -1 281.987 56.1643   1
 -17 -15   1 355.628 56.7926   1
  16  15  -1 87.6998 46.8278   1
 -16 -15   1 33.7809 42.0283   1
 -15  15   1 304.806 58.7016   1
 -15 -15   1 369.215 57.3387   1
  15  15  -1 330.350 60.1700   1
 -14  15   1 466.538 66.6069   1
  14  15  -1 439.437 64.6952   1
 -14 -15   1 395.729 59.3863   1
  14 -15  -1 381.122 58.1180   1
 -13  15   1 74.8672 45.5170   1
  13  15  -1 71.0753 47.8641   1
 -13 -15   1 43.4328 41.7780   1
  13 -15  -1 27.6902 40.6224   1
 -12  15   1-18.3810 40.3813   1
  12  15  -1 17.8192 34.5269   1
  12 -15  -1 36.8286 36.3107   1
 -12 -15   1 26.5965 33.1071   1
 -11  15   1 322.967 52.2529   1
  11 -15  -1 453.809 60.5834   1
 -10  15   1 105.275 42.7836   1
 -10 -15   1 80.0165 43.3535   1
  10 -15  -1 71.8735 45.7385   1
  10  15  -1 78.6884 42.6398   1
   9  15  -1 427.167 61.7986   1
  -9 -15   1 271.014 53.6189   1
   8 -15  -1-8.77241 39.1862   1
  -8  15   1 60.3766 36.4041   1
   8  15  -1 97.3826 37.9168   1
  -8 -15   1 114.479 44.7725   1
   7 -15  -1 2005.42 142.530   1
   7  15  -1 2192.68 145.364   1
  -7 -15   1 2023.83 142.183   1
  -7  15   1 2073.55 141.531   1
  -6  15   1 25.6170 33.1695   1
   6 -15  -1 43.6724 31.4215   1
   6  15  -1 88.7330 42.1720   1
  -6 -15   1 61.9255 37.2856   1
  -5  15   1 2110.31 138.921   1
   5  15  -1 1899.85 135.449   1
   5 -15  -1 2035.20 137.151   1
  -5 -15   1 1804.27 133.689   1
  -4  15   1 8.47496 31.0563   1
   4 -15  -1 51.9922 31.7526   1
  -3  15   1-8.36670 34.7499   1
   3 -15  -1 77.7913 42.0583   1
   3  15  -1 110.124 41.6864   1
  -3 -15   1 52.7965 41.8335   1
   2  15  -1 356.410 57.5623   1
  -2  15   1 311.932 53.7844   1
   2 -15  -1 386.493 55.7759   1
  -2 -15   1 348.304 55.7584   1
   1  15  -1 254.476 45.5100   1
  -1  15   1 278.517 53.7762   1
   1 -15  -1 251.712 52.6085   1
  -1 -15   1 252.444 44.3905   1
   0  15  -1 168.891 44.9255   1
   0  15   1 135.647 37.6508   1
   0 -15  -1 60.5389 35.6854   1
   0 -15   1 120.395 39.7066   1
   1  15   1 954.573 86.6452   1
  -1 -15  -1 851.503 81.5468   1
   1 -15   1 862.821 82.4681   1
  -2  15  -1 525.261 66.6317   1
   2 -15   1 545.516 65.1510   1
   2  15   1 674.754 73.4930   1
  -2 -15  -1 556.810 70.7724   1
   3  15   1 894.129 89.3263   1
  -3  15  -1 1202.21 96.9340   1
  -3 -15  -1 1047.14 93.6406   1
   3 -15   1 1154.43 94.4531   1
  -4  15  -1 85.0851 36.2335   1
   4 -15   1 165.366 40.1977   1
  -5  15  -1 346.772 55.5036   1
   5 -15   1 355.656 55.3584   1
   5  15   1 354.323 57.5306   1
  -5 -15  -1 393.978 57.9914   1
   6  15   1 697.834 75.6515   1
  -6 -15  -1 748.344 75.9986   1
  -7  15  -1 560.401 69.0392   1
   7  15   1 722.123 74.7157   1
  -7 -15  -1 543.420 68.7645   1
   8 -15   1 97.7396 43.4630   1
  -8 -15  -1 132.905 43.8250   1
   8  15   1 210.891 47.5601   1
  -9  15  -1 44.6103 41.8332   1
   9  15   1-26.7131 40.1942   1
   9 -15   1-18.0180 40.6664   1
  -9 -15  -1-53.3840 42.7224   1
 -10  15  -1 356.533 57.6349   1
  10 -15   1 300.225 52.5316   1
 -11  15  -1 83.4036 48.0376   1
  11  15   1 26.8060 36.5047   1
 -11 -15  -1 17.5645 34.7107   1
  11 -15   1 99.5326 38.7047   1
 -12  15  -1 972.691 90.9811   1
  12  15   1 982.769 91.7655   1
 -12 -15  -1 1032.00 92.3297   1
  12 -15   1 949.213 89.3861   1
 -13  15  -1 299.700 57.6885   1
  13  15   1 332.069 60.3491   1
 -13 -15  -1 209.473 50.1307   1
  13 -15   1 200.421 52.6254   1
 -14  15  -1 161.309 47.3813   1
  14  15   1 142.286 47.0258   1
 -14 -15  -1 198.200 46.8933   1
  14 -15   1 108.990 43.6650   1
 -15  15  -1 35.3972 40.5932   1
  15  15   1 95.9325 42.4805   1
 -15 -15  -1 50.6856 39.2531   1
  15 -15   1 99.5398 43.0610   1
 -16  15  -1 122.718 43.8570   1
 -16 -15  -1 149.940 36.9846   1
  16  15   1 76.6824 33.4426   1
 -17 -15  -1 33.0790 36.9266   1
  17  15   1 83.4976 41.9961   1
 -16 -16   1 99.0364 40.6699   1
  16  16  -1 42.7338 42.1079   1
 -14 -16   1 181.507 48.8186   1
  14  16  -1 154.754 47.3273   1
 -13  16   1-45.3266 43.0146   1
  13  16  -1 8.75996 40.0538   1
  13 -16  -1 27.4670 39.0876   1
 -13 -16   1-8.56490 42.5314   1
 -12 -16   1 394.635 58.4017   1
  12  16  -1 273.212 51.0849   1
 -11  16   1-8.87144 39.5122   1
  11  16  -1 8.83706 29.6537   1
 -11 -16   1 8.77136 29.4333   1
  11 -16  -1 36.7070 43.0242   1
 -10  16   1 159.873 44.8470   1
  10  16  -1 78.3528 40.6065   1
 -10 -16   1 115.456 43.4069   1
  10 -16  -1 72.2777 37.1507   1
   9 -16  -1 89.3284 41.4151   1
  -9  16   1 113.742 45.7935   1
   9  16  -1-8.88271 40.1432   1
  -9 -16   1-17.4418 38.8931   1
   8 -16  -1 937.594 90.6131   1
   8  16  -1 1075.63 94.2197   1
  -8 -16   1 916.980 89.0846   1
  -8  16   1 1157.92 95.3596   1
   7 -16  -1 44.6320 35.2432   1
  -7  16   1 35.0125 36.2997   1
   7  16  -1 35.4598 39.5234   1
  -7 -16   1 44.0711 41.3630   1
   6 -16  -1 2483.07 162.288   1
   6  16  -1 2571.23 164.082   1
  -6 -16   1 2454.76 161.842   1
  -6  16   1 2360.41 160.334   1
   5 -16  -1 221.654 48.9165   1
   5  16  -1 250.788 48.0681   1
  -5 -16   1 275.493 50.3039   1
  -5  16   1 182.159 47.9100   1
   4 -16  -1 8.84039 36.0515   1
   4  16  -1 79.8119 44.9942   1
  -4 -16   1-52.9622 40.8864   1
  -4  16   1 51.3710 39.6587   1
   3  16  -1 8.67937 26.9606   1
  -3 -16   1-8.82783 27.4217   1
   2  16  -1 77.0851 41.3182   1
  -2 -16   1 97.9243 43.9081   1
   1  16  -1 94.5803 41.0245   1
  -1  16   1 198.329 44.4006   1
  -1 -16   1 158.017 42.8320   1
   1 -16  -1 202.408 43.8904   1
   0  16   1-17.2019 35.0661   1
   0  16  -1-8.56244 26.6033   1
   0 -16  -1-17.7633 33.7940   1
   0 -16   1-8.84229 27.4724   1
   1  16   1 155.630 47.8088   1
  -1  16  -1 231.886 47.5008   1
   1 -16   1 218.460 46.1335   1
  -1 -16  -1 160.340 47.4441   1
   2 -16   1 677.741 73.7174   1
  -2  16  -1 621.928 72.4025   1
   2  16   1 888.949 83.4275   1
  -2 -16  -1 778.328 78.1343   1
  -3  16  -1 741.551 77.3539   1
   3  16   1 839.462 83.9424   1
   3 -16   1 802.332 79.7549   1
  -3 -16  -1 812.474 81.3404   1
   4 -16   1 1025.22 93.1977   1
   4  16   1 1231.31 98.4858   1
  -4 -16  -1 1195.19 98.4595   1
  -4  16  -1 963.647 90.9347   1
   5 -16   1 274.447 50.0080   1
  -5 -16  -1 256.104 46.8668   1
  -5  16  -1 260.528 54.1983   1
   6 -16   1 141.403 43.3444   1
   6  16   1 80.1786 43.1963   1
  -6 -16  -1 124.062 43.4590   1
  -6  16  -1 180.743 48.3699   1
  -7  16  -1 234.237 52.2792   1
   7  16   1 384.301 60.4939   1
   7 -16   1 292.033 54.0378   1
  -8  16  -1 263.531 53.5045   1
   8 -16   1 143.378 46.4492   1
  -9  16  -1 594.197 71.4201   1
   9  16   1 745.693 73.8062   1
   9 -16   1 778.997 77.3754   1
  -9 -16  -1 496.741 65.2629   1
 -10 -16  -1 186.454 46.6248   1
  10  16   1 150.745 43.7668   1
 -11  16  -1 296.853 58.5682   1
  11  16   1 327.532 53.9324   1
 -11 -16  -1 295.698 50.3134   1
  11 -16   1 372.580 59.8716   1
 -12  16  -1 100.221 48.6452   1
  12  16   1 87.3824 41.5582   1
 -12 -16  -1 43.9191 35.3377   1
  12 -16   1 9.12664 42.8796   1
 -13  16  -1 82.9481 41.4910   1
  13  16   1 132.438 39.2572   1
  13 -16   1 136.368 44.5664   1
 -13 -16  -1 154.506 40.2068   1
  14  16   1 217.924 51.6588   1
 -14 -16  -1 126.702 41.7686   1
  15  16   1-8.51907 39.9382   1
 -15 -16  -1 8.25192 40.0761   1
  15  17  -1 76.2587 45.6917   1
 -15 -17   1 57.2366 41.5906   1
  14  17  -1 58.7021 45.5612   1
 -14 -17   1 8.43084 40.0340   1
  13  17  -1 102.950 44.5096   1
 -13 -17   1 25.1341 38.9030   1
 -12  17   1-8.92623 36.9712   1
 -12 -17   1-17.1598 40.7123   1
  12  17  -1 51.9965 45.7550   1
 -11  17   1 238.753 51.3484   1
  11  17  -1 419.556 63.0348   1
 -11 -17   1 311.065 57.6827   1
  11 -17  -1 288.588 53.9314   1
  10 -17  -1 63.0375 43.2424   1
 -10  17   1-26.3322 41.6554   1
   9  17  -1 43.7855 44.6622   1
  -9 -17   1 155.417 49.1865   1
   8 -17  -1 45.1381 41.8482   1
   8  17  -1 61.9914 43.5389   1
  -8 -17   1 34.9885 39.0041   1
  -8  17   1 26.6002 42.6142   1
   7 -17  -1 261.300 51.1697   1
   7  17  -1 211.659 46.2287   1
  -7 -17   1 184.450 49.0920   1
  -7  17   1 185.829 49.0185   1
   6 -17  -1 359.392 56.9549   1
   6  17  -1 249.039 50.8694   1
  -6 -17   1 158.347 42.7668   1
  -6  17   1 254.899 52.7129   1
   5 -17  -1 161.331 44.5974   1
  -5  17   1 147.477 47.2186   1
  -4  17   1-8.72777 36.1519   1
   4  17  -1 8.88615 35.6392   1
  -4 -17   1-35.6686 39.7165   1
   4 -17  -1-8.89617 37.9831   1
  -3  17   1-8.67693 37.0444   1
   3 -17  -1 8.95634 35.9177   1
  -3 -17   1-17.7052 39.4264   1
   2  17  -1 43.2471 44.3760   1
  -2  17   1 52.3801 45.2424   1
  -2 -17   1 35.7396 45.8377   1
   2 -17  -1 44.6421 41.9069   1
  -1  17   1 409.892 62.4817   1
   1  17  -1 354.561 57.2887   1
  -1 -17   1 267.401 57.0660   1
   1 -17  -1 402.706 61.6084   1
   0  17  -1 233.949 51.8769   1
   0  17   1 312.529 54.9906   1
   0 -17  -1 324.662 56.2193   1
   0 -17   1 345.737 57.9272   1
  -1  17  -1 318.419 52.5570   1
   1  17   1 310.171 58.4680   1
   1 -17   1 355.516 54.1187   1
  -1 -17  -1 419.100 58.8033   1
   2  17   1 17.8943 43.4820   1
  -2  17  -1 60.5621 34.7320   1
  -2 -17  -1 35.8009 40.9546   1
   2 -17   1 17.6406 37.6893   1
   3 -17   1 150.950 44.7933   1
   3  17   1 117.921 47.6387   1
  -3 -17  -1 53.6915 39.0178   1
  -3  17  -1 68.7552 41.5039   1
   4 -17   1 373.406 55.3022   1
   4  17   1 330.945 61.1237   1
  -4 -17  -1 239.902 52.5230   1
  -4  17  -1 321.865 52.6787   1
   5 -17   1 35.6439 35.1348   1
  -5  17  -1-26.2408 35.0775   1
   6 -17   1 53.4972 37.5104   1
  -6  17  -1 26.2681 41.5553   1
   6  17   1-17.8822 40.3630   1
  -6 -17  -1 8.83110 40.3875   1
   7  17   1 195.248 50.4711   1
  -7 -17  -1 131.022 45.8388   1
  -8  17  -1 34.6906 41.1547   1
   8  17   1-8.70906 39.8244   1
  -8 -17  -1-26.6415 38.4699   1
   8 -17   1 53.2089 41.5784   1
  -9  17  -1 183.360 45.3926   1
   9  17   1 264.707 54.9647   1
  -9 -17  -1 183.916 45.9756   1
   9 -17   1 62.1502 35.2301   1
 -10  17  -1 307.513 53.3261   1
  10  17   1 386.817 64.2731   1
 -10 -17  -1 323.535 58.2502   1
  10 -17   1 430.052 59.9279   1
 -11  17  -1 78.3240 44.1594   1
  11 -17   1 126.318 46.6931   1
 -11 -17  -1 76.9836 40.6199   1
  12  17   1-8.56473 38.6634   1
 -12 -17  -1-25.8274 42.2907   1
 -13  17  -1 202.409 50.3572   1
  13  17   1 215.607 42.4367   1
 -13 -17  -1 184.459 41.3142   1
  14  17   1 16.9691 41.2059   1
 -14 -17  -1-16.4433 38.5439   1
  13  18  -1 49.9864 39.2806   1
 -13 -18   1 130.173 41.9066   1
  12  18  -1-16.8847 41.4648   1
 -12 -18   1 8.35831 39.6600   1
 -10  18   1 26.5294 37.7550   1
 -10 -18   1-8.59865 41.7620   1
  10  18  -1 8.48165 39.2769   1
   9 -18  -1 36.0703 43.8590   1
   9  18  -1 102.704 45.2493   1
  -9 -18   1 51.1801 35.4086   1
  -9  18   1-8.87590 45.0860   1
   8 -18  -1 17.9466 34.1545   1
   8  18  -1 8.72264 33.8101   1
  -8 -18   1 42.9367 35.5821   1
  -8  18   1 17.7323 40.0299   1
   7 -18  -1-44.9212 41.6343   1
  -7  18   1-26.2802 43.5308   1
   6 -18  -1-17.9825 38.9463   1
   6  18  -1 8.80422 37.0306   1
  -6 -18   1-17.4048 34.8990   1
  -6  18   1 52.2384 39.2954   1
  -5  18   1 61.3460 40.2787   1
  -5 -18   1 88.3703 42.6239   1
   5 -18  -1 116.096 42.5713   1
  -4  18   1 26.1288 41.3591   1
   4  18  -1 62.0948 44.0801   1
   4 -18  -1 35.9755 41.6791   1
  -4 -18   1 17.7381 39.5328   1
  -3  18   1 35.0736 38.0171   1
   3  18  -1 35.3863 42.5059   1
   3 -18  -1-8.99024 33.6047   1
  -3 -18   1 105.973 44.8273   1
   2  18  -1 52.4390 40.5358   1
  -2  18   1 87.6630 43.1169   1
   2 -18  -1 80.4781 45.4171   1
  -2 -18   1-8.83930 36.1067   1
   1  18  -1 17.2082 28.9494   1
  -1  18   1 87.0014 38.8070   1
   1 -18  -1 72.2757 36.8926   1
  -1 -18   1 26.8043 34.0605   1
   0  18   1 53.0237 42.0245   1
   0  18  -1 77.9996 43.5904   1
   0 -18  -1 35.7591 44.4798   1
   0 -18   1 70.6998 41.0171   1
  -1  18  -1 103.952 44.0532   1
   1  18   1 35.8334 44.5950   1
   1 -18   1 35.5391 35.7672   1
  -1 -18  -1 98.0544 40.3537   1
   2  18   1 314.027 53.8541   1
  -2  18  -1 319.886 57.1565   1
   2 -18   1 380.232 60.5027   1
  -2 -18  -1 206.321 45.1275   1
  -3  18  -1-8.64855 36.3788   1
   3  18   1-8.97049 43.0711   1
   3 -18   1-17.6323 35.3583   1
  -3 -18  -1-8.94251 37.6151   1
   4 -18   1 44.3481 33.8060   1
   4  18   1 8.91710 41.3423   1
  -4 -18  -1 70.4865 42.8396   1
  -4  18  -1 51.5323 38.8179   1
   5 -18   1 222.015 47.2515   1
   5  18   1 299.814 53.9650   1
  -5 -18  -1 228.687 52.2722   1
  -5  18  -1 346.395 57.4179   1
   6 -18   1-8.86164 36.1286   1
   6  18   1 8.85592 39.4442   1
  -6 -18  -1 61.1029 40.9261   1
  -6  18  -1-8.72834 37.8109   1
  -7  18  -1 34.8833 41.9094   1
   7 -18   1 44.3602 39.0175   1
  -8  18  -1 8.67222 34.7848   1
  -8 -18  -1-17.5578 38.5720   1
   8  18   1 60.0446 43.0616   1
  -9 -18  -1 86.0033 46.7484   1
   9  18   1 8.70236 42.3191   1
 -10  18  -1 85.6920 41.8423   1
  10  18   1 86.0422 45.6338   1
  10 -18   1 148.935 43.7196   1
 -10 -18  -1 51.3674 38.8821   1
 -11  18  -1 34.3663 36.7502   1
 -11 -18  -1 58.2577 32.8936   1
  11 -18   1 52.3980 36.8015   1
  12  18   1 16.6404 40.8648   1
 -12 -18  -1-8.36473 40.1601   1
  10  19  -1 24.8689 32.7046   1
  -9 -19   1 41.8741 42.1241   1
   9  19  -1 74.7183 45.1601   1
  -8  19   1 43.3108 39.1465   1
   7  19  -1 8.57185 30.0984   1
  -7 -19   1-8.49920 31.7299   1
  -6  19   1 26.1443 41.3713   1
   6  19  -1 25.8030 40.3432   1
   6 -19  -1 35.4719 43.5740   1
  -6 -19   1 25.6464 41.0640   1
  -5  19   1 8.66264 37.5228   1
   5  19  -1 34.7662 40.2474   1
  -5 -19   1-17.1868 40.2872   1
   5 -19  -1-8.94074 36.4473   1
   4  19  -1-8.87008 36.1638   1
  -4  19   1-26.1645 34.9802   1
  -4 -19   1-8.71074 34.3500   1
   4 -19  -1-8.94169 32.0781   1
   3  19  -1 8.73013 42.3986   1
  -3  19   1 8.72068 36.1185   1
  -3 -19   1-26.3646 40.6945   1
   3 -19  -1 8.89329 35.0644   1
  -2  19   1 112.419 43.9743   1
   2 -19  -1 17.9695 37.3405   1
  -1  19   1-17.4763 43.3990   1
   1 -19  -1-17.7684 40.1056   1
   0  19   1 53.4289 44.2584   1
   0  19  -1 8.51643 35.8682   1
   0 -19  -1 61.9413 38.3739   1
  -1  19  -1 51.5121 41.2846   1
   1  19   1 106.406 51.1721   1
   1 -19   1 17.5162 36.9094   1
  -1 -19  -1 35.5964 43.2818   1
   4  19   1 43.7400 35.6976   1
  -4 -19  -1 26.0867 34.3228   1
   5 -19   1 131.206 40.7568   1
   5  19   1 43.5053 43.4441   1
  -5 -19  -1 95.2017 47.6349   1
  -5  19  -1 102.087 40.1396   1
   6 -19   1-17.4800 39.4560   1
   6  19   1 34.7273 34.8266   1
  -6 -19  -1 8.53706 33.6710   1
  -6  19  -1 42.6246 42.7989   1
   7 -19   1 52.1531 36.0225   1
  -7  19  -1 25.7994 39.8419   1
   7  19   1-8.47317 43.8848   1
  -7 -19  -1 34.1812 38.0777   1
  -8  19  -1-17.1437 45.6919   1
   8  19   1 16.8459 39.9689   1
  -8 -19  -1-17.0732 39.5319   1
   8 -19   1-26.1908 45.6499   1
  -9  19  -1 59.7928 43.4524   1
  -9 -19  -1 75.3642 37.9354   1
   9  19   1 102.129 45.4822   1
   9 -19   1 34.7539 42.3233   1
 -10 -19  -1 57.9724 42.9493   1
  10  19   1 50.1909 47.5073   1
  -7 -20   1-8.22295 36.1276   1
   7  20  -1-16.6840 39.5864   1
  -6 -20   1 41.6109 40.0116   1
   6  20  -1 50.1110 41.5271   1
  -5 -20   1-16.7286 38.2463   1
  -5  20   1 8.58128 40.7195   1
   5  20  -1 33.8590 41.5762   1
  -4 -20   1 8.50367 32.9631   1
   4 -20  -1 17.5198 42.5572   1
   4  20  -1 42.5448 38.4192   1
  -4  20   1 25.7768 44.0497   1
   3 -20  -1 8.85468 39.4346   1
  -3  20   1-8.52144 39.4591   1
   2 -20  -1 185.192 49.1276   1
  -2 -20   1 257.129 50.2046   1
   2  20  -1 205.613 51.3458   1
  -2  20   1 119.879 47.3361   1
   1 -20  -1 87.2281 43.8157   1
  -1 -20   1-8.55762 33.7828   1
  -1  20   1 34.9266 40.9694   1
   1  20  -1 51.3918 33.8131   1
   0 -20  -1 8.73872 41.4645   1
   0 -20   1-8.65267 35.2724   1
   0  20   1 34.9395 41.9368   1
   0  20  -1-25.2020 38.4105   1
  -1 -20  -1 43.5442 42.6999   1
   1 -20   1 86.8593 43.5289   1
   1  20   1 105.446 50.5890   1
   2 -20   1 85.9375 38.0448   1
  -2 -20  -1 130.132 45.6051   1
  -2  20  -1 101.114 42.1066   1
   2  20   1 95.4908 44.7397   1
   3 -20   1-8.63028 35.7456   1
  -3 -20  -1-8.53754 33.0779   1
   3  20   1 34.5608 33.4756   1
  -3  20  -1 8.41699 34.8623   1
   4 -20   1 129.251 47.9327   1
  -4 -20  -1 110.477 46.0373   1
  -4  20  -1 108.520 48.4237   1
  -5 -20  -1 25.2256 37.4662   1
   5  20   1 25.5934 39.5215   1
  -6  20  -1 99.9581 49.1188   1
   6  20   1 117.808 46.4524   1
   6 -20   1 153.567 48.7159   1
  -7 -20  -1-33.4682 40.6520   1
   7  20   1 73.8360 46.1524   1
  -7  20  -1 33.0634 39.7020   1
  -2  21   1 8.52262 41.8603   1
  -1  21   1 417.896 58.9738   1
   1  21  -1 450.098 63.8842   1
   1 -21  -1 324.152 53.7974   1
  -1 -21   1 366.911 61.5334   1
   0  21  -1 83.3093 46.4546   1
   0  21   1 8.57801 44.8533   1
   0 -21   1-16.6485 39.9676   1
   0 -21  -1-34.0346 41.3250   1
   1  21   1 255.287 54.0273   1
   1 -21   1 243.945 47.0142   1
  -1 -21  -1 220.518 50.5317   1
  -2  21  -1 8.12421 39.0061   1
   2  21   1-16.9239 42.9246   1
  -2 -21  -1 24.9742 35.5410   1
   2 -21   1 8.43991 38.0932   1
  -3  21  -1 16.3346 45.9795   1
   3 -21   1 75.3908 42.5433   1
 -26   0   2 8.55179 42.4678   1
 -25   0   2-8.68075 35.9565   1
  25   0  -2 36.2439 40.8980   1
 -24   0   2 774.830 76.7862   1
  24   0  -2 641.334 73.2237   1
 -23   0   2 71.1535 37.5388   1
  23   0  -2 63.5783 38.3286   1
 -22   0   2 1582.84 120.073   1
  22   0  -2 1488.33 116.605   1
  20   0  -2 53.3293 32.5683   1
 -20   0   2 8.47935 32.8809   1
  19   0  -2 218.955 44.6868   1
 -19   0   2 303.332 49.5216   1
 -18   0   2 4281.18 250.209   1
  18   0  -2 4597.18 254.315   1
  17   0  -2 256.951 46.4818   1
 -17   0   2 222.709 42.2267   1
  16   0  -2 192.051 39.6972   1
 -16   0   2 215.126 43.5051   1
  15   0  -2 3009.20 180.821   1
 -14   0   2 8086.46 399.787   1
  14   0  -2 7381.22 397.722   1
  12   0  -2 1038.22 78.8877   1
 -12   0   2 978.092 76.7324   1
  11   0  -2 1494.22 101.831   1
 -11   0   2 1668.71 104.371   1
  10   0  -2 36092.4 1718.72   1
 -10   0   2 36695.5 1715.95   1
   9   0  -2 105974. 4741.85   1
  -9   0   2 98057.7 4737.77   1
   8   0  -2 148183. 6049.78   1
  -8   0   2 117508. 6040.15   1
   7   0  -2 57971.5 2746.81   1
  -7   0   2 59630.6 2745.09   1
   6   0  -2 346933. 16747.9   1
  -6   0   2 375106. 16747.7   1
   5   0  -2 997674. 46289.2   1
  -5   0   2 999999. 46288.4   1
   4   0  -2 241298. 10858.8   1
  -4   0   2 227643. 10857.7   1
   3   0  -2 95977.0 4393.85   1
  -3   0   2 93544.1 4393.31   1
   0   0  -2 142258. 7142.06   1
   0   0   2 166881. 7142.57   1
  -1   0  -2 146345. 7163.10   1
   1   0   2 162805. 7163.52   1
  -2   0  -2 535139. 25346.9   1
   2   0   2 558996. 25347.3   1
   3   0   2 465409. 21501.8   1
  -3   0  -2 462161. 21501.5   1
   4   0   2 173637. 7989.29   1
  -4   0  -2 170480. 7988.27   1
   5   0   2 122579. 5595.89   1
  -5   0  -2 118107. 5594.58   1
  -6   0  -2 39363.3 1981.75   1
   6   0   2 45487.2 1985.28   1
   7   0   2 54.7040 24.3631   1
  -7   0  -2 83.8325 26.2315   1
  -8   0  -2 5299.37 272.889   1
   8   0   2 5110.20 272.126   1
  -9   0  -2 27355.8 1242.51   1
   9   0   2 24780.5 1239.87   1
  10   0   2 6.43667 18.2521   1
 -10   0  -2-6.38432 20.9043   1
 -11   0  -2 1194.38 87.3425   1
  11   0   2 1032.37 82.6523   1
 -12   0  -2 4582.47 250.194   1
  12   0   2 4421.24 248.622   1
  13   0   2 530.742 57.5436   1
 -13   0  -2 413.120 54.3706   1
 -14   0  -2 12860.2 632.235   1
  14   0   2 12475.4 632.846   1
 -16   0  -2 1739.69 125.418   1
  16   0   2 1870.91 129.034   1
 -17   0  -2 883.446 81.3144   1
  17   0   2 854.569 82.3084   1
  18   0   2 8.58257 35.5554   1
 -18   0  -2 26.9429 41.0715   1
 -19   0  -2 1336.74 107.262   1
  19   0   2 1276.75 104.439   1
 -20   0  -2 308.996 56.0656   1
  20   0   2 392.327 60.5802   1
 -22   0  -2 8.59868 38.2994   1
  22   0   2 17.7929 36.8515   1
 -24   0  -2 33.2459 40.3828   1
  24   0   2 17.3243 40.1282   1
 -25   0  -2 8.23870 43.1211   1
  25   0   2 76.2213 40.7069   1
 -26  -1   2 8.60562 37.2984   1
  26   1  -2 44.1503 37.1618   1
 -25   1   2-8.82151 38.2184   1
  25   1  -2-17.9952 41.6715   1
  25  -1  -2-9.06938 33.8677   1
 -24  -1   2-18.5602 45.5803   1
 -24   1   2 26.2258 37.8675   1
  24  -1  -2 27.3367 37.7419   1
  24   1  -2-9.00322 38.4380   1
 -23   1   2 670.089 77.8251   1
  23  -1  -2 640.497 77.7769   1
  23   1  -2 710.306 75.8046   1
 -23  -1   2 729.367 78.6856   1
 -22   1   2 8.73136 37.8394   1
  22  -1  -2 45.1711 40.7924   1
  22   1  -2 37.1998 41.9912   1
 -22  -1   2 17.1823 39.8004   1
 -21   1   2 433.968 61.1502   1
  21  -1  -2 502.777 62.3572   1
 -20  -1   2 888.215 82.7774   1
 -20   1   2 848.282 83.4091   1
  20   1  -2 731.311 77.6054   1
  20  -1  -2 874.881 83.8190   1
 -19  -1   2 1435.24 113.385   1
 -19   1   2 1496.69 114.727   1
  19   1  -2 1537.94 114.234   1
  19  -1  -2 1407.97 111.302   1
  18   1  -2 142.898 37.4473   1
 -18  -1   2 125.132 39.1274   1
 -17   1   2 2881.99 177.495   1
 -17  -1   2 2798.87 177.977   1
  17   1  -2 2746.69 176.611   1
  17  -1  -2 3096.25 179.409   1
 -16   1   2 1773.88 119.299   1
  16  -1  -2 1810.42 122.148   1
  16   1  -2 1819.19 124.110   1
 -16  -1   2 1520.86 117.275   1
  15   1  -2 168.023 37.5951   1
  15  -1  -2 237.937 41.9303   1
 -15  -1   2 211.522 38.2917   1
 -15   1   2 104.369 36.9655   1
  14  -1  -2 7807.78 396.034   1
 -14  -1   2 7510.10 394.003   1
 -13   1   2 43387.9 1965.28   1
  13  -1  -2 39890.9 1961.85   1
 -12   1   2 6639.53 357.575   1
  12  -1  -2 6607.27 357.112   1
  12   1  -2 7285.82 364.861   1
 -12  -1   2 7584.75 359.805   1
 -11   1   2 8417.29 403.905   1
  11  -1  -2 8907.80 407.236   1
  11   1  -2 7269.57 402.675   1
 -11  -1   2 7570.70 401.319   1
 -10   1   2 524.708 49.4867   1
  10  -1  -2 612.136 52.6415   1
  10   1  -2 601.112 54.3618   1
 -10  -1   2 518.631 50.3752   1
  -9   1   2 7857.60 400.040   1
   9  -1  -2 8188.99 400.827   1
   9   1  -2 8668.30 404.324   1
  -9  -1   2 7708.64 400.701   1
  -8   1   2 112431. 4825.21   1
   8  -1  -2 100572. 4823.00   1
   8   1  -2 97701.0 4823.65   1
  -8  -1   2 104454. 4825.34   1
  -7   1   2 86622.3 3914.25   1
   7  -1  -2 81614.9 3913.32   1
  -6   1   2 10867.1 522.022   1
  -6  -1   2 11757.8 524.678   1
   6   1  -2 11470.9 525.003   1
   6  -1  -2 9919.17 520.443   1
  -5   1   2 41329.2 1946.13   1
   5   1  -2 38746.7 1949.13   1
  -5  -1   2 42410.9 1948.83   1
   5  -1  -2 44127.3 1946.81   1
  -4   1   2 64599.4 2628.39   1
   4   1  -2 62429.1 2632.51   1
   4  -1  -2 61569.6 2628.91   1
  -3   1   2 104043. 4931.78   1
   3   1  -2 112777. 4936.46   1
   3  -1  -2 101691. 4932.53   1
  -3  -1   2 112394. 4936.73   1
   2   1  -2 138381. 6415.69   1
  -2  -1   2 138275. 6416.11   1
  -1  -1   2 366852. 16646.9   1
   1   1  -2 351502. 16646.9   1
   0  -1   2 59020.4 2383.82   1
   0   1  -2 54685.6 2382.95   1
   0  -1  -2 57551.7 2381.24   1
   1  -1   2 120614. 4981.46   1
  -1  -1  -2 113685. 4979.90   1
  -1   1  -2 120040. 4980.41   1
   2   1   2 70903.3 3273.73   1
   2  -1   2 75136.1 3274.82   1
  -2  -1  -2 64718.6 3273.32   1
  -2   1  -2 71145.4 3272.97   1
   3   1   2 25020.9 1132.30   1
   3  -1   2 23626.9 1131.59   1
  -3  -1  -2 24036.6 1131.45   1
  -3   1  -2 23568.6 1131.43   1
   5   1   2 296.909 35.7724   1
   5  -1   2 347.471 36.9018   1
  -5  -1  -2 343.203 35.4356   1
  -5   1  -2 430.489 37.7683   1
   6   1   2 74315.9 3273.68   1
   6  -1   2 70786.7 3271.18   1
  -6  -1  -2 68455.9 3268.40   1
  -6   1  -2 67372.9 3268.29   1
   7   1   2 73010.7 3508.68   1
   7  -1   2 78544.9 3507.38   1
  -7  -1  -2 71644.0 3501.80   1
  -7   1  -2 77108.4 3503.70   1
   8   1   2 14231.7 664.361   1
   8  -1   2 13795.5 663.065   1
  -8  -1  -2 13407.7 659.560   1
  -8   1  -2 12927.2 657.534   1
   9   1   2 282.710 43.1230   1
   9  -1   2 237.247 40.0761   1
  -9   1  -2 221.957 37.2259   1
  -9  -1  -2 208.031 38.9833   1
  10  -1   2 5947.47 307.505   1
 -10   1  -2 5602.47 302.851   1
  11   1   2 880.354 78.7636   1
  11  -1   2 821.030 74.7762   1
 -11  -1  -2 1066.68 80.8984   1
 -11   1  -2 965.487 75.8909   1
  12   1   2 12423.1 621.460   1
  12  -1   2 12085.8 620.200   1
 -12  -1  -2 12617.6 621.811   1
 -12   1  -2 12853.2 620.713   1
  13   1   2 2383.42 143.419   1
  13  -1   2 2089.74 139.907   1
 -13   1  -2 2087.84 139.210   1
 -13  -1  -2 2005.56 138.427   1
  14   1   2 5346.89 266.056   1
 -14  -1  -2 4639.21 261.599   1
 -14   1  -2 5132.75 265.246   1
  16  -1   2 1348.15 103.210   1
  16   1   2 1114.22 96.6470   1
 -16  -1  -2 1477.11 105.479   1
 -16   1  -2 1315.39 102.518   1
  17   1   2 112.714 38.6003   1
 -17  -1  -2 68.0228 35.2236   1
  18   1   2 1252.04 100.301   1
  18  -1   2 1143.46 97.0137   1
 -18  -1  -2 1050.61 95.1244   1
  19   1   2 933.021 86.3875   1
  19  -1   2 841.834 83.2145   1
 -19  -1  -2 760.233 79.4361   1
 -19   1  -2 771.632 80.1090   1
  20   1   2 389.457 60.8450   1
  20  -1   2 458.200 63.4050   1
 -20  -1  -2 421.866 64.6996   1
 -20   1  -2 333.088 55.8439   1
  22   1   2 240.419 51.3466   1
  22  -1   2 151.332 47.0129   1
 -22  -1  -2 98.0087 49.6935   1
 -22   1  -2 86.1266 43.2772   1
  23   1   2 61.0907 42.5867   1
 -23  -1  -2 120.064 49.6142   1
  24   1   2 51.7812 40.3686   1
 -24   1  -2 75.3366 45.8089   1
 -24  -1  -2 141.820 49.1958   1
  25   1   2 33.8462 42.0180   1
  25  -1   2-25.8106 39.3383   1
 -25   1  -2 16.2238 42.8283   1
 -25  -1  -2-8.08795 40.5970   1
  26   2  -2-8.81960 34.8371   1
 -26  -2   2 108.613 44.5037   1
  25  -2  -2 9.23589 40.0074   1
 -25   2   2 8.63938 36.8853   1
  24   2  -2 130.297 49.2446   1
  24  -2  -2 73.9127 44.4762   1
 -24  -2   2 34.3918 39.9455   1
 -24   2   2 43.8462 45.0603   1
  23   2  -2 18.3736 36.2777   1
  23  -2  -2 109.485 39.5711   1
 -23  -2   2 17.6004 36.5036   1
 -23   2   2 35.5055 36.8187   1
  22   2  -2 162.975 48.8851   1
  22  -2  -2 226.319 48.4264   1
 -22  -2   2 286.657 59.1933   1
  21   2  -2 71.5753 37.7756   1
  21  -2  -2 71.3659 40.3982   1
 -21  -2   2 44.7446 37.2116   1
 -21   2   2 103.569 43.9052   1
  20   2  -2 1064.33 93.2445   1
  20  -2  -2 1143.17 95.7529   1
 -20   2   2 949.604 89.3333   1
 -20  -2   2 1130.11 95.8176   1
  19   2  -2 86.5879 41.8863   1
  19  -2  -2 111.336 39.4929   1
 -19  -2   2 120.223 42.9494   1
 -19   2   2 123.074 43.6215   1
  18   2  -2 1930.82 133.582   1
 -18  -2   2 1854.63 132.199   1
  17   2  -2 134.607 46.3064   1
  17  -2  -2 7.93156 34.1497   1
 -17  -2   2 104.740 39.3792   1
 -17   2   2 146.859 40.6564   1
  16   2  -2-8.07234 35.5081   1
  16  -2  -2 45.5331 28.9285   1
 -16  -2   2 69.3840 38.7393   1
 -16   2   2 52.1978 29.9588   1
  15  -2  -2 435.450 56.7422   1
 -15  -2   2 406.085 51.5313   1
 -15   2   2 504.495 56.6756   1
  14   2  -2 6949.97 354.674   1
  14  -2  -2 6865.73 350.200   1
 -14  -2   2 6230.22 346.940   1
 -14   2   2 6762.58 350.203   1
  13   2  -2 2372.51 149.401   1
  13  -2  -2 2260.43 144.479   1
 -13  -2   2 2268.64 145.090   1
 -13   2   2 2626.94 149.176   1
  12   2  -2 30757.5 1521.26   1
 -12  -2   2 31839.1 1520.80   1
 -12   2   2 33534.8 1522.42   1
  11   2  -2 545.111 52.0376   1
  11  -2  -2 441.122 50.6887   1
 -11  -2   2 480.497 50.4044   1
 -11   2   2 525.140 50.4180   1
  10   2  -2 48614.5 2441.13   1
  10  -2  -2 52060.3 2440.83   1
 -10  -2   2 53715.8 2444.69   1
 -10   2   2 54006.3 2442.16   1
   9   2  -2 48467.5 2324.83   1
   9  -2  -2 49319.9 2321.96   1
  -9  -2   2 49886.1 2325.59   1
  -9   2   2 50566.5 2323.15   1
   8   2  -2 5528.50 265.605   1
  -8   2   2 5284.17 260.723   1
   8  -2  -2 4963.55 259.472   1
  -8  -2   2 4828.19 261.899   1
   7   2  -2 14000.8 635.469   1
  -7   2   2 13191.2 628.672   1
  -7  -2   2 12785.1 633.601   1
   7  -2  -2 12789.7 628.889   1
  -6   2   2 4701.25 225.886   1
   6  -2  -2 4358.82 226.028   1
   5   2  -2 1552.07 90.2454   1
   5  -2  -2 1841.84 88.4486   1
  -5   2   2 1723.06 87.0824   1
   4  -2  -2 276129. 12269.1   1
  -4  -2   2 240208. 12271.6   1
   4   2  -2 267235. 12274.1   1
  -4   2   2 270919. 12268.8   1
   3  -2  -2 10018.8 442.318   1
  -3   2   2 10058.6 441.884   1
   3   2  -2 9176.69 447.344   1
  -2  -2   2 7849.49 411.238   1
   2   2  -2 8152.42 410.869   1
  -2   2   2 9287.67 407.219   1
   2  -2  -2 8793.94 407.184   1
   1  -2  -2 90657.9 4096.97   1
  -1  -2   2 86176.6 4100.90   1
   1   2  -2 84913.5 4101.21   1
  -1   2   2 89341.4 4096.26   1
   0  -2   2 59902.9 2579.24   1
   0   2  -2 63957.3 2579.20   1
   0  -2  -2 61344.3 2575.64   1
   1  -2   2 5490.41 272.687   1
  -1   2  -2 5184.63 270.385   1
   1   2   2 5996.16 271.163   1
  -1  -2  -2 5573.76 270.114   1
   2  -2   2 211878. 9511.68   1
  -2   2  -2 210167. 9510.28   1
  -2  -2  -2 185284. 9508.28   1
   2   2   2 216324. 9510.98   1
   3   2   2 36449.1 1747.48   1
   3  -2   2 35904.2 1748.17   1
  -3  -2  -2 38031.0 1747.61   1
  -3   2  -2 38764.9 1746.80   1
   5   2   2 71133.7 3340.79   1
  -5  -2  -2 74280.0 3342.54   1
  -5   2  -2 69326.1 3340.29   1
   5  -2   2 71832.1 3340.90   1
  -6  -2  -2 335.288 39.5925   1
  -6   2  -2 291.156 37.9515   1
   6  -2   2 364.732 38.9917   1
   6   2   2 350.012 41.1677   1
   7   2   2 28233.4 1283.08   1
   7  -2   2 28010.6 1280.73   1
  -7   2  -2 28016.3 1279.85   1
   8   2   2 41.8056 30.0305   1
  -8  -2  -2 22.2106 23.4225   1
  -8   2  -2 5.36608 22.6401   1
   9   2   2 25540.9 1250.83   1
   9  -2   2 26730.6 1248.81   1
  -9  -2  -2 25792.4 1248.04   1
  -9   2  -2 26672.4 1248.42   1
  11   2   2 10408.0 497.905   1
  11  -2   2 9247.46 491.784   1
 -11  -2  -2 10043.3 492.204   1
 -11   2  -2 9489.69 491.346   1
  12   2   2 325.058 50.0878   1
  12  -2   2 301.825 49.8426   1
 -12  -2  -2 281.529 49.2010   1
 -12   2  -2 441.278 53.5902   1
  13   2   2 3529.16 217.858   1
  13  -2   2 3970.56 220.605   1
 -13  -2  -2 4051.01 221.294   1
 -13   2  -2 3780.43 218.744   1
  14   2   2 2909.65 178.632   1
  14  -2   2 2838.50 176.995   1
 -14  -2  -2 3024.08 179.331   1
 -14   2  -2 2822.77 175.823   1
  15   2   2 6407.43 330.912   1
 -15  -2  -2 5743.57 326.635   1
  16   2   2 76.8982 36.5665   1
  16  -2   2 67.6835 32.2884   1
 -16  -2  -2 34.1062 30.6900   1
 -16   2  -2 48.2795 27.7511   1
  17   2   2 34.8767 35.6467   1
  17  -2   2 77.7402 42.5107   1
 -17  -2  -2 77.8402 38.6135   1
 -17   2  -2 49.5046 35.3281   1
  18  -2   2 8.77450 36.9070   1
 -18   2  -2 8.41480 35.3942   1
  19  -2   2 354.597 56.3395   1
 -19  -2  -2 413.930 59.9563   1
 -19   2  -2 448.174 60.4704   1
  20   2   2-9.05847 28.9095   1
  20  -2   2-8.94207 32.0739   1
 -20   2  -2 8.70058 30.5507   1
  21   2   2 356.579 62.0018   1
 -21  -2  -2 623.192 66.8872   1
  22   2   2 53.2916 45.0898   1
  22  -2   2 81.2104 43.3593   1
 -22  -2  -2 17.4815 40.5147   1
 -22   2  -2 8.56060 38.6787   1
  23   2   2 26.0845 40.2806   1
 -23  -2  -2 26.8760 45.4597   1
  24  -2   2 8.81081 35.9284   1
  24   2   2 34.3067 33.2400   1
 -24   2  -2 16.3052 37.7620   1
 -24  -2  -2 16.9886 37.3259   1
  25  -2   2-17.1787 41.7207   1
  25   2   2 24.8692 34.8729   1
 -25  -2  -2 32.6258 35.3364   1
 -25   2  -2 8.03904 44.4425   1
  26   3  -2-8.88330 38.4780   1
 -26  -3   2 8.47588 39.2482   1
  25   3  -2 9.07134 43.0473   1
 -25  -3   2 17.1861 42.6754   1
  24   3  -2 9.03530 39.6922   1
  24  -3  -2 9.25294 37.1067   1
 -24  -3   2-17.7254 43.0430   1
 -24   3   2-17.3219 38.5726   1
  23  -3  -2-27.7987 38.9735   1
 -23   3   2 34.3030 37.6734   1
  22   3  -2-9.07942 33.2392   1
  22  -3  -2 27.7343 38.8840   1
 -22  -3   2 36.0301 42.2292   1
 -22   3   2-17.0808 35.3731   1
  21   3  -2 613.199 67.4916   1
 -21  -3   2 405.307 60.9857   1
  20   3  -2 207.034 45.4254   1
  20  -3  -2 186.571 47.1644   1
 -20  -3   2 279.936 51.5006   1
 -20   3   2 220.255 48.7707   1
  19   3  -2 215.251 47.1516   1
  19  -3  -2 326.940 50.7689   1
 -19  -3   2 326.027 54.7564   1
 -19   3   2 340.294 52.0358   1
  18   3  -2 295.189 52.7438   1
 -18  -3   2 243.591 51.8606   1
  17  -3  -2 1242.23 101.887   1
 -17   3   2 1480.88 105.086   1
  16   3  -2 2132.69 137.395   1
  16  -3  -2 1831.30 128.435   1
 -16  -3   2 1897.26 129.916   1
 -16   3   2 1870.14 128.936   1
  15   3  -2 4152.62 225.614   1
  15  -3  -2 3776.74 220.352   1
 -15  -3   2 3556.14 218.340   1
 -15   3   2 4033.12 221.050   1
  14  -3  -2 1234.38 93.8008   1
 -14  -3   2 1222.99 93.3224   1
 -14   3   2 1040.60 89.8987   1
  13   3  -2 1198.68 94.2284   1
 -13  -3   2 1269.68 94.4507   1
  12  -3  -2 2590.56 149.635   1
 -12   3   2 2378.31 146.323   1
  11   3  -2 36770.7 1717.97   1
 -11  -3   2 36429.1 1717.78   1
 -11   3   2 35730.2 1712.86   1
  10   3  -2 21815.6 1041.52   1
 -10   3   2 21407.2 1035.91   1
  10  -3  -2 22515.9 1038.35   1
 -10  -3   2 21222.3 1040.21   1
   9   3  -2 908.655 69.9112   1
  -9   3   2 923.587 64.7046   1
  -9  -3   2 833.482 67.0610   1
   9  -3  -2 896.774 65.7821   1
   8   3  -2 6370.37 319.269   1
  -8   3   2 5965.33 311.205   1
   8  -3  -2 6421.52 314.194   1
  -8  -3   2 6344.47 318.452   1
  -7  -3   2 519.335 49.8401   1
   7   3  -2 542.886 49.6415   1
   6  -3  -2 39278.2 1766.85   1
  -6  -3   2 36131.3 1770.52   1
   6   3  -2 39393.6 1771.81   1
  -6   3   2 36217.5 1765.75   1
  -5   3   2 32664.2 1525.30   1
   5  -3  -2 32494.5 1525.59   1
  -4  -3   2 70879.9 3251.77   1
   4  -3  -2 70375.4 3245.73   1
   4   3  -2 64194.4 3250.51   1
  -4   3   2 72468.7 3245.57   1
  -3  -3   2 6997.94 372.669   1
  -3   3   2 7154.73 364.693   1
   3   3  -2 8524.06 372.014   1
   3  -3  -2 7990.37 366.785   1
  -2  -3   2 20177.9 900.127   1
   2   3  -2 22670.3 900.601   1
  -2   3   2 22087.1 895.349   1
   1  -3  -2 140013. 6088.28   1
  -1   3   2 151589. 6088.55   1
   1   3  -2 130922. 6093.69   1
   0  -3   2 68809.4 2738.63   1
   0  -3  -2 64963.8 2734.85   1
   1  -3   2 6543.53 340.063   1
  -1   3  -2 7441.09 342.918   1
  -1  -3  -2 6854.78 339.547   1
   1   3   2 7237.41 340.343   1
   2  -3   2 13705.8 658.500   1
  -2   3  -2 12892.3 655.513   1
  -2  -3  -2 14473.9 657.534   1
   2   3   2 14152.0 656.757   1
   4  -3   2 3406.58 173.833   1
  -4   3  -2 3475.48 172.360   1
   4   3   2 3443.34 174.536   1
   5  -3   2 2234.66 124.234   1
  -5   3  -2 2086.48 121.884   1
  -5  -3  -2 2230.81 123.908   1
   5   3   2 1883.66 121.270   1
   6   3   2 16546.5 800.828   1
   6  -3   2 16491.5 799.134   1
  -6  -3  -2 16676.7 799.900   1
  -6   3  -2 16778.4 797.521   1
   7   3   2 15808.3 734.610   1
  -7  -3  -2 16062.4 736.210   1
  -7   3  -2 13949.5 729.241   1
   7  -3   2 15055.3 733.096   1
  -8  -3  -2 425.575 48.9380   1
  -8   3  -2 486.016 47.1913   1
   8  -3   2 382.449 45.0408   1
   8   3   2 370.665 47.2353   1
   9   3   2 10467.7 518.988   1
   9  -3   2 10609.5 517.315   1
  -9  -3  -2 9637.60 515.798   1
  -9   3  -2 10807.9 517.059   1
  10   3   2 14131.4 670.656   1
 -10  -3  -2 13062.6 665.439   1
  11   3   2 2934.08 190.321   1
  11  -3   2 3312.88 190.883   1
 -11  -3  -2 3300.45 190.643   1
 -11   3  -2 3581.58 192.283   1
  12   3   2 9694.09 495.638   1
  12  -3   2 9806.36 491.195   1
 -12  -3  -2 9124.84 488.436   1
 -12   3  -2 10124.0 491.487   1
  13   3   2 101.484 35.3760   1
  13  -3   2 145.194 40.7362   1
 -13  -3  -2 240.071 43.9927   1
 -13   3  -2 200.772 41.1482   1
  14   3   2 752.033 74.3410   1
  14  -3   2 850.809 77.0746   1
 -14  -3  -2 795.463 73.8485   1
 -14   3  -2 719.521 73.0766   1
  15   3   2 3392.73 211.695   1
  15  -3   2 3443.61 211.064   1
 -15  -3  -2 4145.30 218.065   1
 -15   3  -2 3488.02 210.695   1
  16   3   2 149.646 46.0691   1
  16  -3   2 84.8349 38.3788   1
 -16  -3  -2 168.204 43.6276   1
 -16   3  -2 179.972 41.6117   1
  17   3   2 385.574 56.0274   1
  17  -3   2 243.815 48.6839   1
 -17  -3  -2 250.025 49.4615   1
 -17   3  -2 274.949 50.5652   1
  18  -3   2 35.6404 39.1832   1
 -18   3  -2 41.9813 39.4039   1
  19   3   2 590.920 71.4166   1
  19  -3   2 596.469 68.8797   1
 -19  -3  -2 674.953 73.5593   1
 -19   3  -2 549.183 63.0444   1
  20   3   2 563.250 68.7577   1
 -20  -3  -2 666.627 73.4931   1
 -20   3  -2 538.456 66.7931   1
  21   3   2 89.2946 43.0125   1
 -21  -3  -2 61.7741 39.9818   1
  22   3   2 197.960 53.0727   1
  22  -3   2 279.488 56.3543   1
 -22  -3  -2 221.557 49.6111   1
 -22   3  -2 270.053 51.0615   1
  23   3   2-8.97232 37.1638   1
  23  -3   2 26.6025 39.4947   1
 -23  -3  -2 16.5763 33.7898   1
 -23   3  -2 8.40895 40.8415   1
  24  -3   2 17.4558 41.9041   1
 -24   3  -2-25.0878 43.2949   1
  25  -3   2-8.56104 41.1022   1
 -25   3  -2 8.27648 42.4178   1
  26   4  -2 70.4156 39.8597   1
  25   4  -2 17.7044 34.9478   1
 -25  -4   2 61.4025 44.5309   1
  24   4  -2-8.90995 32.6211   1
  24  -4  -2-27.7187 36.4329   1
 -24  -4   2 27.0241 36.1272   1
 -24   4   2-35.7955 38.2075   1
  23   4  -2 9.05443 34.4478   1
  23  -4  -2-18.4377 36.3492   1
 -23  -4   2-27.1077 39.6952   1
 -23   4   2 8.90361 38.0121   1
  22   4  -2 153.960 46.6313   1
  22  -4  -2 173.662 51.1536   1
 -22  -4   2 222.866 52.4205   1
 -22   4   2 140.187 47.8148   1
  21   4  -2 212.718 55.3419   1
 -21  -4   2 273.925 54.1523   1
  20  -4  -2 611.200 70.1912   1
 -20   4   2 478.837 65.6209   1
  19   4  -2 209.615 48.0417   1
  19  -4  -2 226.360 49.0067   1
 -19  -4   2 245.141 47.2549   1
 -19   4   2 294.037 51.2793   1
  18   4  -2 370.615 57.5265   1
  18  -4  -2 278.955 51.7448   1
 -18  -4   2 344.817 53.0221   1
 -18   4   2 308.506 52.6815   1
  17   4  -2 176.420 46.9385   1
  17  -4  -2 220.607 44.0102   1
 -17  -4   2 128.805 40.0570   1
 -17   4   2 220.852 42.6264   1
  16  -4  -2 1654.83 116.078   1
 -16  -4   2 1493.36 113.091   1
 -16   4   2 1681.34 114.682   1
  15   4  -2 80.4254 38.3692   1
 -15  -4   2 69.7029 37.3967   1
 -15   4   2 97.6106 32.9289   1
  15  -4  -2 89.7827 33.5589   1
 -14  -4   2 206.259 40.2955   1
  14   4  -2 275.112 44.3754   1
 -14   4   2 231.413 41.4205   1
  14  -4  -2 248.265 44.2290   1
 -13  -4   2 14.7735 30.1119   1
  13   4  -2-14.2791 29.5699   1
  12   4  -2 663.568 65.6351   1
 -12   4   2 722.659 62.3637   1
 -12  -4   2 741.248 66.5526   1
  12  -4  -2 774.538 65.7438   1
  11  -4  -2 2219.85 134.861   1
 -11   4   2 2239.67 135.027   1
 -10  -4   2 15930.2 779.054   1
 -10   4   2 16432.3 775.680   1
  10   4  -2 15744.0 779.899   1
   9  -4  -2 6593.90 324.050   1
  -9  -4   2 6449.21 328.077   1
  -9   4   2 6281.08 321.075   1
   9   4  -2 6100.83 327.085   1
   8  -4  -2 1876.60 112.910   1
  -8  -4   2 1945.44 118.058   1
  -8   4   2 1820.13 110.266   1
   8   4  -2 1980.82 118.651   1
   7  -4  -2 5250.82 275.726   1
  -7  -4   2 5695.31 284.226   1
   7   4  -2 5040.17 280.515   1
  -7   4   2 5908.61 277.493   1
  -6  -4   2 37461.7 1795.78   1
   6   4  -2 38983.5 1797.09   1
  -5  -4   2 1770.72 105.682   1
   5  -4  -2 1738.26 100.899   1
   5   4  -2 1684.82 105.255   1
  -5   4   2 1866.38 100.959   1
  -4  -4   2 10950.0 522.212   1
  -4   4   2 10606.7 515.227   1
   4   4  -2 10949.6 521.514   1
   4  -4  -2 10679.5 516.312   1
   3  -4  -2 8475.25 377.711   1
  -3   4   2 7177.69 374.491   1
   2  -4  -2 34641.7 1537.20   1
  -2   4   2 31226.9 1535.22   1
  -1   4   2 2086.16 100.058   1
   1  -4  -2 1499.82 98.1209   1
   0   4   2 49748.1 2218.12   1
   0  -4  -2 45323.8 2217.40   1
   1   4   2 1365.33 83.7841   1
  -1  -4  -2 1433.81 83.8119   1
  -2   4  -2 165804. 7506.45   1
   2  -4   2 157446. 7505.29   1
   3   4   2 27276.8 1218.21   1
  -3  -4  -2 27569.4 1219.23   1
  -3   4  -2 25380.6 1216.14   1
   3  -4   2 23019.0 1217.40   1
   4   4   2 39532.8 1793.22   1
  -4  -4  -2 37330.8 1792.08   1
  -4   4  -2 36951.3 1789.83   1
   4  -4   2 38749.6 1792.17   1
   5   4   2 27413.8 1251.55   1
   5  -4   2 26230.5 1249.85   1
  -5   4  -2 26693.1 1250.10   1
  -5  -4  -2 25187.4 1249.20   1
   6  -4   2 208.711 36.5281   1
  -6   4  -2 196.902 32.4344   1
   6   4   2 245.906 36.8152   1
  -6  -4  -2 179.404 32.3417   1
   7  -4   2 175.354 34.4881   1
  -7   4  -2 236.362 35.1624   1
   7   4   2 198.315 32.8102   1
  -7  -4  -2 215.414 32.5017   1
   8  -4   2 54.0135 29.8298   1
  -8   4  -2 40.4964 26.1424   1
   8   4   2 6.25453 28.6269   1
  -8  -4  -2 12.3064 25.1167   1
   9  -4   2 497.157 56.1286   1
  -9   4  -2 559.904 55.6646   1
 -10  -4  -2 1144.17 88.8308   1
  10  -4   2 1160.63 87.6912   1
 -10   4  -2 1143.12 86.8153   1
  10   4   2 1109.25 86.8720   1
 -11  -4  -2 6450.15 347.989   1
  11  -4   2 6669.80 349.329   1
 -11   4  -2 6659.47 346.998   1
  11   4   2 6889.84 352.648   1
 -12  -4  -2 4488.75 251.286   1
  12  -4   2 4274.17 249.611   1
 -12   4  -2 4651.12 250.561   1
  12   4   2 4633.80 255.347   1
 -13  -4  -2 1731.15 122.432   1
  13  -4   2 1697.25 120.418   1
 -13   4  -2 1683.10 119.628   1
  13   4   2 2097.83 132.978   1
  14  -4   2 4080.85 232.830   1
 -14   4  -2 4007.82 229.881   1
 -15  -4  -2 95.6876 39.1806   1
  15  -4   2 184.153 41.0855   1
 -15   4  -2 133.156 37.1993   1
  15   4   2 89.5416 40.8486   1
 -16  -4  -2 25.3265 33.9584   1
  16  -4   2 77.3091 36.7675   1
  16   4   2 70.7321 34.9609   1
 -17  -4  -2 112.332 44.0012   1
  17  -4   2 131.563 37.6433   1
 -17   4  -2 41.1402 29.7644   1
  17   4   2 63.1164 38.6870   1
 -18  -4  -2 69.9173 42.4688   1
  18   4   2-9.05910 40.9114   1
 -19  -4  -2 308.274 54.1757   1
  19  -4   2 188.063 47.0501   1
 -19   4  -2 178.994 43.1238   1
  19   4   2 250.544 52.2044   1
  20  -4   2-9.00549 42.2206   1
 -20   4  -2-8.62949 39.9615   1
  21  -4   2 108.255 44.4257   1
 -21   4  -2 34.8463 38.4064   1
  21   4   2 70.7262 41.5728   1
 -22  -4  -2-8.74287 43.4172   1
  22  -4   2-44.9516 44.6459   1
 -22   4  -2 43.4570 44.9989   1
  22   4   2-26.3681 39.6718   1
 -23  -4  -2 59.2542 36.6712   1
  23  -4   2-8.91047 39.1484   1
 -23   4  -2 17.1849 41.7349   1
  23   4   2-17.4772 35.0493   1
 -24  -4  -2-32.4287 39.8201   1
  24  -4   2 8.82804 37.6906   1
 -24   4  -2 8.42646 37.5297   1
  24   4   2-26.0414 40.1975   1
 -25   4  -2-8.21615 37.0841   1
 -26  -5   2 42.6562 38.5055   1
  26   5  -2-25.7280 32.6280   1
 -25  -5   2 17.5498 43.5858   1
  25   5  -2 26.3116 38.5421   1
 -23  -5   2 283.539 54.8238   1
  23  -5  -2 177.679 48.9284   1
 -23   5   2 294.261 53.1892   1
  23   5  -2 273.513 57.5101   1
  22  -5  -2-9.31803 36.7602   1
 -22   5   2 61.9772 41.0175   1
 -21  -5   2-8.87714 38.9988   1
  21  -5  -2-18.4688 41.1276   1
 -21   5   2 26.1926 37.8199   1
  21   5  -2-36.6996 42.4869   1
 -20  -5   2 67.5797 42.1250   1
  20  -5  -2 99.3725 42.5271   1
 -20   5   2 43.1209 33.0361   1
  20   5  -2 142.273 45.1703   1
 -19  -5   2 141.907 43.9857   1
  19  -5  -2 123.188 41.6103   1
 -19   5   2 135.103 43.1783   1
  19   5  -2 65.4272 41.4206   1
  18  -5  -2 136.954 41.7114   1
 -18   5   2 41.0721 29.0458   1
  18   5  -2 54.5724 36.6346   1
 -17  -5   2-8.33438 31.1314   1
  17  -5  -2 16.5639 30.3357   1
 -17   5   2 23.8445 29.6904   1
  17   5  -2 61.6432 37.6090   1
 -16  -5   2 287.409 49.8809   1
  16   5  -2 363.279 53.3930   1
 -16   5   2 313.661 47.7648   1
  16  -5  -2 294.833 48.1784   1
 -15  -5   2 1873.10 128.816   1
  15  -5  -2 1900.41 127.399   1
  15   5  -2 1853.11 129.587   1
 -15   5   2 1798.80 124.139   1
  14   5  -2 309.352 50.7848   1
 -14  -5   2 244.716 47.4013   1
 -14   5   2 284.023 43.1963   1
  14  -5  -2 205.180 39.0390   1
  13   5  -2 11902.8 565.116   1
 -13  -5   2 10917.4 560.684   1
 -13   5   2 10873.8 556.112   1
  13  -5  -2 11150.5 557.932   1
  12   5  -2 5690.70 303.968   1
  12  -5  -2 5885.98 301.092   1
 -12  -5   2 5440.80 301.197   1
 -12   5   2 5649.64 297.758   1
  11   5  -2 6206.19 320.848   1
 -11   5   2 6055.33 312.609   1
  11  -5  -2 6072.03 316.513   1
 -11  -5   2 5891.21 318.786   1
 -10   5   2 5067.88 246.246   1
  10  -5  -2 5480.84 250.394   1
   9   5  -2 2470.15 148.639   1
  -9   5   2 2512.32 142.772   1
  -9  -5   2 2433.77 148.316   1
   8   5  -2 17.0033 18.6177   1
  -8   5   2 44.3462 19.5379   1
   8  -5  -2 34.5022 20.4683   1
  -8  -5   2 34.4782 21.0889   1
   7   5  -2 11592.5 572.204   1
  -7   5   2 11761.6 566.117   1
   7  -5  -2 11175.6 566.309   1
  -7  -5   2 12266.7 573.446   1
   6   5  -2 14187.6 691.900   1
   6  -5  -2 14092.8 686.092   1
  -6  -5   2 14528.9 692.836   1
  -6   5   2 14445.1 686.955   1
  -5  -5   2 45360.4 2031.43   1
  -5   5   2 43041.2 2024.49   1
   5  -5  -2 43531.8 2025.73   1
   5   5  -2 41129.4 2028.98   1
   4   5  -2 35976.4 1772.26   1
  -4  -5   2 39653.3 1775.20   1
   3   5  -2 2106.66 114.103   1
  -3  -5   2 1739.13 113.915   1
  -2  -5   2 12.3717 19.3336   1
   2   5  -2-4.04263 15.9398   1
  -1  -5   2 6638.45 335.248   1
   1   5  -2 6809.03 334.894   1
   0  -5   2 416.891 42.1255   1
   0   5  -2 392.122 40.0126   1
   1  -5   2 104635. 4849.20   1
  -1   5  -2 101179. 4847.19   1
   1   5   2 106292. 4846.45   1
  -1  -5  -2 104280. 4846.08   1
  -2   5  -2 243.213 31.2007   1
   2  -5   2 152.849 31.4986   1
   2   5   2 257.730 31.9956   1
  -2  -5  -2 266.096 32.1357   1
   3   5   2 13214.5 623.062   1
  -3  -5  -2 13237.5 622.821   1
  -3   5  -2 13652.4 624.155   1
   3  -5   2 11470.1 619.951   1
   4   5   2 1346.61 86.5321   1
  -4  -5  -2 1384.98 87.0237   1
  -4   5  -2 1236.78 82.8262   1
   4  -5   2 1140.89 83.2133   1
   5   5   2-16.1333 25.2118   1
  -5  -5  -2 15.9718 25.8566   1
  -5   5  -2 4.68403 21.1410   1
   5  -5   2 11.1655 24.8633   1
   6   5   2 5649.97 297.826   1
  -6  -5  -2 5727.74 300.320   1
  -6   5  -2 5850.09 295.834   1
   6  -5   2 5614.48 295.833   1
   7   5   2 642.214 60.5187   1
   7  -5   2 628.031 56.4011   1
  -7  -5  -2 553.961 57.4046   1
  -7   5  -2 582.289 55.4254   1
  -8   5  -2 900.954 71.3262   1
   8  -5   2 822.442 71.6141   1
  -9  -5  -2 14710.4 752.410   1
   9   5   2 16192.4 757.566   1
  10  -5   2 564.424 61.5692   1
 -10  -5  -2 557.761 61.2857   1
 -10   5  -2 543.780 57.4866   1
  10   5   2 618.347 63.1926   1
  11  -5   2 6838.33 349.499   1
  11   5   2 6117.52 346.096   1
 -11  -5  -2 6648.96 350.567   1
 -11   5  -2 6855.24 347.902   1
  12  -5   2 5026.82 271.736   1
  12   5   2 4966.27 273.297   1
 -12  -5  -2 5087.34 272.893   1
 -12   5  -2 4633.68 266.853   1
  13  -5   2 2417.26 147.855   1
  13   5   2 2105.25 144.755   1
 -13   5  -2 2031.12 139.054   1
 -13  -5  -2 2180.56 143.102   1
 -14  -5  -2-16.2233 35.6342   1
  14   5   2 26.1738 35.5660   1
 -15  -5  -2 2521.50 161.785   1
  15  -5   2 2466.37 163.942   1
  15   5   2 2593.96 166.432   1
 -16  -5  -2 158.408 42.8620   1
  16  -5   2 243.101 50.8624   1
 -16   5  -2 241.615 50.4059   1
  17  -5   2 17.6977 35.5062   1
 -17   5  -2 33.9654 34.6360   1
 -18  -5  -2 184.362 47.2782   1
  18  -5   2 161.585 49.2078   1
 -18   5  -2 60.2986 43.3039   1
  18   5   2 172.720 48.4667   1
 -19  -5  -2 105.386 41.9704   1
  19  -5   2 200.140 48.2908   1
 -19   5  -2 86.8393 42.9435   1
  19   5   2 45.9877 39.0067   1
 -20  -5  -2-35.2658 42.8208   1
  20  -5   2 18.3649 36.8268   1
 -20   5  -2 8.68172 35.3945   1
  20   5   2 53.7486 39.8985   1
 -21  -5  -2 8.88412 39.6473   1
  21  -5   2 64.0478 42.9698   1
 -21   5  -2 60.8448 41.3216   1
  21   5   2 89.0603 45.2476   1
 -22  -5  -2 8.72223 40.8908   1
  22  -5   2 9.05121 41.9124   1
 -22   5  -2-8.65810 39.5878   1
  22   5   2-17.5818 39.6762   1
 -23  -5  -2 17.0995 37.0333   1
  23  -5   2-8.97246 39.4155   1
 -23   5  -2-25.6179 42.8623   1
  23   5   2 8.59724 35.0465   1
 -24  -5  -2 82.6278 39.8049   1
  24   5   2 58.9670 38.1600   1
 -26  -6   2 16.8905 42.8430   1
  26   6  -2 8.50977 42.2614   1
 -24  -6   2-17.4113 40.3252   1
  24   6  -2-26.8665 41.9967   1
 -23  -6   2 35.1924 42.2594   1
  23   6  -2 18.3609 41.9952   1
 -22  -6   2 131.964 42.0739   1
  22  -6  -2 131.560 45.4221   1
 -22   6   2 133.739 45.5314   1
  22   6  -2 73.6800 37.9111   1
 -21  -6   2-16.7321 39.7592   1
  21  -6  -2 122.501 44.2333   1
 -21   6   2 96.0223 43.4051   1
  21   6  -2-9.72435 43.3655   1
 -20  -6   2 34.1029 42.3370   1
  20  -6  -2-9.34653 39.3113   1
 -20   6   2 8.52189 35.8430   1
  20   6  -2-18.8280 42.4889   1
 -19  -6   2-8.65507 33.5740   1
  19  -6  -2 91.6025 41.9176   1
  19   6  -2 55.7613 36.0446   1
 -19   6   2 25.0572 31.2274   1
  18  -6  -2 759.116 75.4915   1
 -18  -6   2 647.077 70.9348   1
 -18   6   2 643.333 71.1541   1
  18   6  -2 804.030 76.1996   1
 -17  -6   2 343.143 55.2595   1
 -16  -6   2 480.375 62.4873   1
  16  -6  -2 498.517 60.7854   1
  16   6  -2 472.993 61.6539   1
 -16   6   2 500.385 59.4167   1
  15  -6  -2 473.060 57.8831   1
 -15   6   2 314.212 49.1758   1
 -14  -6   2 614.078 66.6043   1
 -14   6   2 553.228 59.3478   1
  14   6  -2 566.131 64.7146   1
  14  -6  -2 528.579 60.4380   1
  13   6  -2 266.240 50.7066   1
 -13   6   2 260.073 42.5127   1
 -13  -6   2 310.072 48.7539   1
  13  -6  -2 198.251 40.2099   1
 -12  -6   2 737.811 72.0262   1
  12   6  -2 891.129 78.6332   1
  11   6  -2 1109.45 84.3423   1
 -11  -6   2 1102.98 85.0277   1
 -11   6   2 891.671 75.3698   1
  11  -6  -2 1019.79 79.4010   1
  10   6  -2 397.761 46.9926   1
 -10  -6   2 256.918 41.3766   1
 -10   6   2 330.118 40.4855   1
  10  -6  -2 374.864 46.0977   1
  -9   6   2 6875.17 344.754   1
   9  -6  -2 6670.33 347.661   1
   8   6  -2 16566.2 807.720   1
  -8  -6   2 16080.3 806.210   1
  -8   6   2 17170.5 802.056   1
   7   6  -2 907.352 72.1225   1
   7  -6  -2 803.505 65.3309   1
  -7  -6   2 712.394 67.1408   1
  -6  -6   2 2172.88 130.613   1
   6   6  -2 2354.36 132.705   1
   6  -6  -2 1939.60 125.994   1
  -6   6   2 2209.65 125.663   1
   5  -6  -2 24479.2 1238.66   1
  -5  -6   2 26761.6 1244.52   1
  -5   6   2 27296.8 1239.16   1
   5   6  -2 26312.7 1243.53   1
   4  -6  -2 157.200 26.8185   1
  -4  -6   2 116.780 28.5618   1
  -4   6   2 146.670 25.1981   1
   4   6  -2 134.258 27.5250   1
   3  -6  -2 1013.40 71.5775   1
  -3  -6   2 983.090 74.5930   1
  -3   6   2 1207.17 74.1508   1
   3   6  -2 1140.58 76.0568   1
  -2  -6   2 10788.4 508.468   1
   2  -6  -2 10360.1 503.428   1
  -2   6   2 10282.0 503.374   1
   2   6  -2 9972.44 505.994   1
  -1  -6   2 828.670 63.9519   1
   1  -6  -2 994.625 66.7518   1
   1   6  -2 847.030 63.7532   1
  -1   6   2 841.905 63.0453   1
   0  -6   2 9424.67 463.710   1
   0  -6  -2 9270.23 461.629   1
   0   6  -2 9749.54 464.616   1
   0   6   2 9199.62 459.922   1
   1  -6   2 39974.4 1928.41   1
  -1  -6  -2 41612.5 1927.93   1
  -1   6  -2 39148.2 1927.80   1
   1   6   2 43322.8 1927.82   1
   2  -6   2 110520. 5225.01   1
   2   6   2 109404. 5223.56   1
  -2  -6  -2 111707. 5224.65   1
  -2   6  -2 117431. 5226.89   1
   3  -6   2 12133.1 616.706   1
   3   6   2 13286.0 618.514   1
  -3  -6  -2 12895.0 617.686   1
  -3   6  -2 12446.0 615.750   1
   4   6   2 8946.83 441.085   1
  -4  -6  -2 8524.49 437.357   1
  -4   6  -2 9590.17 441.755   1
   4  -6   2 8169.75 436.126   1
   5   6   2 28159.3 1255.68   1
  -5  -6  -2 24371.0 1251.72   1
  -5   6  -2 25641.2 1251.42   1
   5  -6   2 27414.9 1254.40   1
   6   6   2 1489.44 99.8611   1
  -6  -6  -2 1454.30 98.5226   1
  -6   6  -2 1377.42 94.7878   1
   6  -6   2 1405.95 96.9872   1
  -7   6  -2 5.62681 18.8965   1
   7  -6   2 40.2382 28.2183   1
  -8  -6  -2 20.3804 29.5284   1
   8   6   2 91.3435 33.8238   1
   9   6   2 2277.73 148.610   1
   9  -6   2 2455.91 147.844   1
  -9  -6  -2 2326.11 148.440   1
  -9   6  -2 2309.96 144.494   1
  10   6   2 67.9497 34.8304   1
 -10  -6  -2 66.2035 38.7397   1
 -10   6  -2 143.626 37.0953   1
  10  -6   2 115.743 35.0384   1
 -11  -6  -2 8641.63 422.953   1
  11  -6   2 7813.84 417.265   1
 -11   6  -2 7967.73 417.874   1
  11   6   2 8026.98 419.525   1
  12  -6   2 23.8157 34.4558   1
 -12  -6  -2 57.2892 36.0195   1
  12   6   2-15.9368 34.5848   1
 -13   6  -2 585.102 63.9393   1
  13   6   2 636.204 69.5764   1
 -13  -6  -2 597.827 69.3703   1
  14   6   2 640.711 71.7462   1
  14  -6   2 724.219 73.9676   1
 -14  -6  -2 691.933 73.2612   1
  15  -6   2 812.302 76.6376   1
  15   6   2 763.666 77.8735   1
 -15   6  -2 695.183 70.2840   1
 -15  -6  -2 698.340 75.6876   1
  16   6   2 27.5645 39.8409   1
  16  -6   2 9.11779 38.3927   1
 -16   6  -2 65.2833 41.8632   1
 -16  -6  -2 50.8389 33.4583   1
  17   6   2 178.005 49.9582   1
  17  -6   2 333.694 58.4241   1
 -17   6  -2 340.188 54.6345   1
 -17  -6  -2 217.528 45.7653   1
  18   6   2 945.312 90.9988   1
 -18   6  -2 764.388 79.3869   1
  18  -6   2 938.410 87.0031   1
 -18  -6  -2 816.952 82.5939   1
 -19  -6  -2 149.546 49.0223   1
  19  -6   2 217.386 50.1600   1
 -19   6  -2 279.285 51.9052   1
  19   6   2 309.255 57.5744   1
 -20  -6  -2 78.7576 43.6708   1
  20   6   2 109.744 46.1092   1
  21  -6   2 483.648 65.8992   1
 -21  -6  -2 625.514 70.3579   1
 -21   6  -2 422.366 62.3359   1
 -22  -6  -2 52.2508 44.3587   1
  22   6   2 122.116 44.4298   1
  23  -6   2 17.8182 45.1958   1
 -23   6  -2 8.61618 43.2525   1
  24   6   2 8.29657 42.5331   1
 -24   6  -2 34.2665 42.5519   1
 -24  -6  -2 24.8603 41.1626   1
 -25  -7   2-8.43619 44.5420   1
  25   7  -2 26.0376 38.1293   1
 -24  -7   2 8.59933 43.6246   1
  24   7  -2 17.9397 41.5398   1
  22   7  -2 405.742 63.1767   1
 -22  -7   2 365.628 57.7712   1
 -22   7   2 370.941 59.1483   1
  22  -7  -2 461.567 64.0071   1
 -21   7   2-17.9427 40.4926   1
  21  -7  -2 37.3712 38.0878   1
 -20  -7   2 17.4678 35.6041   1
  20   7  -2-28.1432 35.0227   1
  19   7  -2 1186.01 96.5272   1
 -19  -7   2 904.242 87.8090   1
 -19   7   2 1164.21 96.3379   1
  19  -7  -2 942.161 92.1883   1
 -18   7   2 306.228 53.7815   1
  18  -7  -2 327.796 52.3502   1
  17   7  -2 1511.21 115.876   1
  17  -7  -2 1601.75 114.732   1
 -17   7   2 1459.16 110.890   1
 -17  -7   2 1352.99 112.333   1
  16  -7  -2 41.7120 33.4671   1
 -16  -7   2-26.1775 29.2908   1
  16   7  -2 51.2931 33.1326   1
 -16   7   2 31.7635 33.4112   1
  15  -7  -2 16.1359 33.4259   1
 -15  -7   2 8.28367 33.7789   1
 -15   7   2-7.60380 31.9923   1
  15   7  -2 59.5690 37.3930   1
  14  -7  -2 2617.09 162.964   1
 -14   7   2 2596.96 160.021   1
  13  -7  -2 146.143 41.2562   1
 -13  -7   2 94.7243 34.9810   1
  13   7  -2 73.3052 32.9862   1
 -13   7   2 100.891 32.6191   1
  12  -7  -2 2785.94 165.293   1
 -12  -7   2 2827.69 169.075   1
 -12   7   2 2508.62 159.355   1
  12   7  -2 2673.42 166.272   1
  11   7  -2 4931.71 262.033   1
 -11  -7   2 4498.57 258.859   1
  10  -7  -2 7352.64 376.174   1
 -10  -7   2 7139.76 380.579   1
  10   7  -2 7609.70 382.715   1
 -10   7   2 7235.85 375.024   1
   9  -7  -2 11774.1 614.281   1
  -9  -7   2 12651.3 622.070   1
   9   7  -2 13945.2 625.802   1
  -9   7   2 12244.4 616.079   1
   8  -7  -2 8392.51 421.757   1
  -8  -7   2 7666.68 421.841   1
  -8   7   2 8546.37 420.157   1
   8   7  -2 8914.09 428.539   1
  -7  -7   2 3648.12 204.649   1
  -7   7   2 3468.44 199.232   1
   7   7  -2 3968.93 208.374   1
  -6  -7   2 172.566 34.1949   1
   6  -7  -2 118.156 29.6290   1
   6   7  -2 79.6778 30.2505   1
  -6   7   2 104.285 26.9931   1
  -5   7   2 3339.27 173.296   1
   5   7  -2 3433.92 178.735   1
   5  -7  -2 3168.13 172.712   1
  -4   7   2 9142.05 449.812   1
   4   7  -2 9342.42 453.532   1
  -4  -7   2 9024.53 453.285   1
   4  -7  -2 8833.43 448.891   1
  -3   7   2 6736.17 359.298   1
   3   7  -2 7216.88 363.352   1
  -3  -7   2 7594.63 365.433   1
   3  -7  -2 7209.45 360.117   1
   2   7  -2 2159.31 124.960   1
  -2   7   2 2162.08 121.678   1
   2  -7  -2 1958.21 119.965   1
  -2  -7   2 1829.34 122.070   1
   1   7  -2 9695.35 466.216   1
  -1   7   2 9687.37 463.764   1
   1  -7  -2 9361.78 462.835   1
  -1  -7   2 8808.17 463.890   1
   0   7  -2 29381.2 1309.94   1
   0   7   2 26223.8 1304.26   1
   0  -7  -2 27453.3 1306.41   1
   0  -7   2 27401.2 1307.95   1
  -1   7  -2 7898.89 402.022   1
   1   7   2 8307.41 401.297   1
  -1  -7  -2 7421.92 399.674   1
   1  -7   2 8418.92 403.082   1
  -2   7  -2 4906.53 280.166   1
  -2  -7  -2 5704.11 282.508   1
   2   7   2 5772.22 283.266   1
   2  -7   2 5267.72 281.290   1
   3  -7   2 3871.60 214.665   1
   3   7   2 3934.40 214.879   1
  -3  -7  -2 3999.81 215.254   1
   4  -7   2 28804.7 1314.60   1
   4   7   2 26510.2 1310.47   1
  -4  -7  -2 27628.7 1311.56   1
  -4   7  -2 27410.6 1310.38   1
   5   7   2 1209.62 89.7416   1
  -5  -7  -2 1182.89 89.7381   1
  -5   7  -2 1236.56 89.0946   1
   5  -7   2 1414.36 94.1150   1
  -6   7  -2 10984.3 524.847   1
   6  -7   2 10047.8 521.271   1
  -7  -7  -2 5847.10 318.338   1
   7   7   2 6259.85 321.154   1
   8   7   2 395.819 52.2420   1
  -8  -7  -2 468.061 53.3229   1
  -8   7  -2 363.346 47.4010   1
  -9  -7  -2 44.5024 31.2570   1
  -9   7  -2 26.7602 26.4499   1
   9  -7   2 7.47043 26.3038   1
  10  -7   2 21959.5 905.355   1
 -10  -7  -2 21165.7 903.140   1
 -10   7  -2 18903.9 893.685   1
 -11  -7  -2 3223.79 192.842   1
  11  -7   2 3411.66 196.162   1
  11   7   2 3112.44 192.345   1
 -11   7  -2 3235.71 190.694   1
 -12   7  -2 657.781 67.8067   1
  13   7   2 672.199 71.3079   1
 -13  -7  -2 631.364 71.8576   1
 -14  -7  -2 521.235 64.5213   1
 -14   7  -2 546.646 63.4261   1
  14   7   2 391.080 59.3127   1
  15   7   2 80.2387 36.4379   1
  15  -7   2 60.8172 38.2565   1
 -15   7  -2 42.6453 37.0365   1
 -15  -7  -2 42.9950 28.9699   1
 -16   7  -2 338.814 56.7293   1
  16  -7   2 424.620 61.5391   1
  17   7   2 344.288 56.7378   1
 -17  -7  -2 336.891 55.2148   1
  18   7   2 122.600 45.9744   1
  18  -7   2 63.2213 37.0325   1
 -18   7  -2 89.6645 42.2242   1
 -18  -7  -2 75.8229 42.0248   1
  19   7   2 47.2354 35.2866   1
  19  -7   2-9.07686 37.0187   1
 -19   7  -2 36.0633 43.8006   1
 -19  -7  -2 16.8264 26.8734   1
  20   7   2 543.954 69.6089   1
  20  -7   2 574.126 67.0026   1
 -20   7  -2 474.252 66.9146   1
 -20  -7  -2 476.293 65.3464   1
  21   7   2 71.9033 45.1667   1
  21  -7   2 36.4216 45.2675   1
 -21   7  -2 35.6413 45.2505   1
 -21  -7  -2 43.0825 39.4577   1
 -22   7  -2 8.75981 44.8969   1
  22  -7   2-27.0576 46.2262   1
  22   7   2 43.9128 45.0135   1
  23   7   2 33.6336 43.5445   1
 -23  -7  -2-8.33988 41.8749   1
 -23   7  -2 25.7416 45.7483   1
  23  -7   2 44.6010 43.3349   1
  25   8  -2 51.9119 40.5846   1
 -25  -8   2 8.27758 36.8901   1
  23   8  -2-9.29050 37.8775   1
 -23  -8   2-16.5536 36.8662   1
  22   8  -2 9.31388 41.4799   1
 -22  -8   2 8.43203 33.2460   1
 -22   8   2-33.9232 40.7172   1
  21   8  -2 317.673 60.2302   1
 -21  -8   2 469.769 64.4915   1
 -21   8   2 289.312 56.3678   1
  21  -8  -2 433.096 65.0213   1
  20   8  -2 295.196 58.1285   1
 -20  -8   2 273.226 57.8490   1
 -20   8   2 261.040 49.5855   1
  20  -8  -2 190.470 49.7373   1
  19   8  -2 45.5107 45.7096   1
 -19   8   2 8.21523 35.1011   1
  19  -8  -2 47.4197 48.1287   1
 -18  -8   2 1884.11 132.924   1
 -18   8   2 1700.68 125.376   1
  18  -8  -2 1884.40 135.035   1
  17   8  -2 1013.37 91.5716   1
 -17  -8   2 1065.04 92.8239   1
 -17   8   2 935.936 86.5887   1
  17  -8  -2 1253.28 99.2147   1
  16   8  -2 1798.46 130.736   1
 -16  -8   2 1773.04 130.782   1
 -16   8   2 1744.79 125.202   1
  16  -8  -2 2026.56 134.526   1
  15   8  -2 1063.54 95.3619   1
  15  -8  -2 1213.51 96.8620   1
 -15  -8   2 1159.70 96.9410   1
 -15   8   2 1256.33 95.9349   1
  14   8  -2 807.651 78.8324   1
 -14   8   2 787.873 74.3712   1
  14  -8  -2 780.109 75.6023   1
 -14  -8   2 794.368 80.0760   1
 -13   8   2 1238.04 94.9591   1
  13  -8  -2 1147.06 93.6371   1
  12   8  -2 2052.71 136.546   1
 -12   8   2 1880.50 130.994   1
  12  -8  -2 2219.11 137.209   1
 -12  -8   2 2013.01 136.652   1
  11   8  -2 1143.32 93.8009   1
 -11   8   2 1120.13 90.0496   1
  11  -8  -2 1145.13 89.4731   1
 -11  -8   2 1178.50 94.0296   1
  10   8  -2 15242.1 787.376   1
  10  -8  -2 15478.1 784.203   1
 -10  -8   2 16063.5 790.670   1
 -10   8   2 17725.6 789.277   1
   9   8  -2 9768.24 487.517   1
  -9  -8   2 9823.19 487.418   1
   9  -8  -2 9525.20 483.361   1
  -9   8   2 9312.59 479.398   1
   8   8  -2 5790.25 295.618   1
  -8  -8   2 5322.19 293.393   1
  -8   8   2 5052.39 286.337   1
   8  -8  -2 5848.87 291.977   1
  -7   8   2 456.184 51.3412   1
   7   8  -2 568.861 57.5407   1
  -7  -8   2 527.607 55.9767   1
   7  -8  -2 517.365 52.7655   1
  -6   8   2 14059.5 697.198   1
   6   8  -2 13868.4 703.401   1
  -6  -8   2 14323.8 702.791   1
   6  -8  -2 15091.3 700.660   1
  -5   8   2 29973.7 1348.59   1
   5  -8  -2 26894.3 1344.86   1
  -4   8   2 321.980 38.6096   1
   4   8  -2 189.324 37.2731   1
  -4  -8   2 300.677 42.0630   1
   4  -8  -2 248.119 35.9227   1
  -3   8   2 14191.4 703.461   1
   3   8  -2 14536.8 704.709   1
  -3  -8   2 14745.0 706.577   1
   3  -8  -2 14412.8 701.990   1
   2   8  -2 13164.2 633.346   1
  -2   8   2 12481.0 629.569   1
  -2  -8   2 12981.4 633.979   1
   2  -8  -2 13070.8 631.703   1
   1   8  -2 3379.14 186.011   1
  -1   8   2 3061.11 180.799   1
  -1  -8   2 3247.70 185.290   1
   1  -8  -2 3508.69 185.298   1
   0   8  -2 15201.2 784.322   1
   0   8   2 16155.0 782.912   1
   0  -8  -2 16577.7 785.145   1
   0  -8   2 17035.0 789.212   1
  -1   8  -2 30798.8 1503.99   1
   1   8   2 30360.1 1497.20   1
  -1  -8  -2 32242.6 1500.30   1
   1  -8   2 33287.1 1503.37   1
  -2   8  -2 3970.30 217.523   1
   2   8   2 3914.84 216.429   1
  -2  -8  -2 3897.77 216.376   1
   2  -8   2 4029.91 218.434   1
   3   8   2 1187.43 85.1821   1
  -3  -8  -2 1014.41 81.7937   1
  -3   8  -2 1231.61 84.5939   1
   3  -8   2 957.260 80.5725   1
  -4   8  -2 23707.7 1115.41   1
   4  -8   2 22794.2 1113.71   1
   5   8   2 37431.0 1814.64   1
  -5  -8  -2 39215.9 1815.23   1
   6  -8   2 3812.27 208.927   1
  -6   8  -2 3645.77 204.603   1
   6   8   2 3288.68 203.165   1
  -6  -8  -2 3795.93 208.303   1
   7  -8   2 20640.9 1032.31   1
  -7   8  -2 21335.1 1035.04   1
   7   8   2 21569.7 1035.84   1
  -7  -8  -2 22296.4 1037.58   1
   8  -8   2 2387.38 158.166   1
  -8   8  -2 2866.45 164.255   1
   8   8   2 2807.36 165.648   1
  -8  -8  -2 2564.23 161.558   1
   9  -8   2 4493.33 247.822   1
  -9   8  -2 4306.64 245.676   1
   9   8   2 4420.67 249.497   1
  -9  -8  -2 4474.90 248.785   1
  10  -8   2 4077.84 221.730   1
 -10   8  -2 3909.67 219.457   1
 -10  -8  -2 3694.76 218.569   1
  10   8   2 3478.18 217.750   1
 -11   8  -2 2080.43 137.002   1
 -12  -8  -2 785.061 74.5199   1
  12   8   2 797.284 75.2497   1
  13  -8   2-53.9118 40.0191   1
 -13   8  -2 30.1667 34.9254   1
  13   8   2-8.57598 37.1498   1
 -13  -8  -2-17.1522 36.0735   1
  14  -8   2 63.1418 38.5960   1
 -14   8  -2 62.5115 38.8882   1
  14   8   2 34.5574 39.5866   1
 -14  -8  -2 62.1115 43.6566   1
 -15   8  -2 1352.97 106.208   1
  15  -8   2 1404.65 110.429   1
  16   8   2 63.4983 37.6651   1
 -16  -8  -2 8.74949 35.1887   1
 -16   8  -2 116.035 44.2583   1
  16  -8   2 54.4256 38.8175   1
  17   8   2 482.300 64.1122   1
 -17  -8  -2 590.612 68.8192   1
 -17   8  -2 569.811 66.4516   1
  17  -8   2 568.736 67.9796   1
 -18   8  -2 33.8210 42.4643   1
  18  -8   2 27.6082 39.8871   1
  19   8   2 290.685 56.6356   1
 -19  -8  -2 368.439 53.8263   1
 -19   8  -2 271.396 55.5239   1
  19  -8   2 239.888 51.9697   1
  20   8   2 27.9536 40.3843   1
 -20  -8  -2 33.1919 34.9283   1
 -20   8  -2-16.8970 42.8777   1
  20  -8   2 83.2593 41.7760   1
  21   8   2 35.4966 43.2634   1
 -21  -8  -2 101.686 46.9925   1
 -21   8  -2 75.5562 40.9463   1
  21  -8   2 110.266 41.0970   1
  22   8   2 26.2056 40.9636   1
 -22  -8  -2 8.35487 40.1249   1
 -22   8  -2 41.1911 39.1026   1
  22  -8   2 9.15425 41.8682   1
  23   8   2 16.8021 38.9092   1
 -23  -8  -2 16.3315 42.2822   1
  24   9  -2 8.87068 38.9684   1
 -24  -9   2-8.07237 36.4332   1
  23   9  -2 27.3977 39.5826   1
 -23  -9   2 32.6327 36.3599   1
  22   9  -2-45.8977 45.5834   1
 -22  -9   2 34.0998 40.9293   1
  21   9  -2 36.9400 41.7341   1
 -21  -9   2 25.9450 40.5993   1
 -21   9   2 71.5477 39.8862   1
  20   9  -2-9.12333 41.1779   1
  20  -9  -2 37.6541 40.1894   1
 -20  -9   2-17.6064 41.7719   1
 -20   9   2-35.4891 39.5144   1
  19   9  -2 181.192 50.0890   1
 -19  -9   2 316.979 55.4879   1
  18  -9  -2-18.2418 37.1883   1
 -18   9   2-8.71453 36.6599   1
 -18  -9   2-27.4614 40.7733   1
  18   9  -2-8.84481 42.4709   1
  17   9  -2 741.922 76.9786   1
  17  -9  -2 793.410 79.5456   1
 -17  -9   2 823.406 79.1252   1
 -17   9   2 930.285 82.5641   1
  16   9  -2 283.904 55.3571   1
 -16   9   2 200.552 44.9428   1
 -16  -9   2 259.734 51.0105   1
  16  -9  -2 182.164 44.7953   1
 -15  -9   2 5824.16 320.185   1
  15   9  -2 5906.19 321.880   1
  14   9  -2 881.247 82.5424   1
 -14   9   2 771.559 75.0959   1
  14  -9  -2 638.909 70.4129   1
 -14  -9   2 826.541 79.6012   1
  13   9  -2 832.639 80.6748   1
 -13   9   2 681.696 73.3392   1
  13  -9  -2 771.834 74.8569   1
 -13  -9   2 812.036 79.3732   1
  12   9  -2 348.149 48.8593   1
  12  -9  -2 246.760 43.5150   1
 -12   9   2 224.328 43.3456   1
 -12  -9   2 211.836 41.3052   1
  11  -9  -2 4208.13 232.699   1
  11   9  -2 4059.27 233.372   1
 -11   9   2 4038.53 228.939   1
 -11  -9   2 3971.40 232.177   1
  10   9  -2 294.066 43.6971   1
  10  -9  -2 278.166 49.5168   1
 -10  -9   2 402.630 50.7825   1
 -10   9   2 367.584 49.8343   1
   9   9  -2 6772.16 346.639   1
   9  -9  -2 7186.73 344.082   1
  -9   9   2 6477.71 339.382   1
  -8  -9   2 3165.78 192.556   1
   8   9  -2 3379.47 193.388   1
  -7  -9   2 8487.25 420.073   1
   7   9  -2 7772.78 416.118   1
   6   9  -2 17357.0 850.255   1
  -6  -9   2 17397.4 850.068   1
   6  -9  -2 17619.3 846.409   1
  -5   9   2 21728.3 1085.59   1
   5   9  -2 22215.4 1089.30   1
  -5  -9   2 22794.7 1092.20   1
   5  -9  -2 24048.0 1089.17   1
  -4   9   2 4954.31 255.186   1
   4   9  -2 4541.61 256.493   1
  -4  -9   2 4782.17 259.903   1
   3   9  -2 571.068 56.9232   1
  -3   9   2 633.315 56.8769   1
   3  -9  -2 493.766 51.9442   1
  -3  -9   2 422.786 54.2065   1
   2   9  -2 3673.97 218.839   1
  -2   9   2 4137.16 220.173   1
  -2  -9   2 3954.08 222.348   1
   2  -9  -2 4232.17 220.532   1
  -1   9   2 10890.1 558.303   1
   1  -9  -2 11826.0 561.990   1
   0   9   2 13839.4 642.089   1
   0  -9  -2 12332.7 639.203   1
   1   9   2 8519.52 444.035   1
  -1  -9  -2 9165.44 448.360   1
  -2   9  -2 4469.48 230.537   1
   2  -9   2 3718.08 224.689   1
  -3   9  -2 201.739 36.8319   1
   3   9   2 102.224 32.6851   1
   3  -9   2 189.794 38.0981   1
  -3  -9  -2 114.339 34.4573   1
   4  -9   2 24093.9 1123.34   1
   4   9   2 22393.6 1119.37   1
  -4  -9  -2 23857.9 1121.46   1
  -4   9  -2 23024.3 1120.03   1
   5  -9   2 35.0054 31.6151   1
  -5   9  -2-6.97293 31.8993   1
  -5  -9  -2 28.3337 30.6993   1
   5   9   2 35.8609 34.0472   1
   6  -9   2 21498.2 1113.32   1
   6   9   2 23956.9 1117.35   1
  -6   9  -2 24797.5 1117.02   1
  -6  -9  -2 22531.9 1114.79   1
   7   9   2 7.61975 23.6703   1
   7  -9   2 7.56705 29.8363   1
  -7   9  -2 50.2398 35.2509   1
  -7  -9  -2-22.6893 27.1286   1
   8  -9   2 3592.09 207.884   1
  -8   9  -2 3375.11 203.706   1
   8   9   2 3813.97 212.056   1
  -8  -9  -2 3467.73 206.922   1
   9  -9   2 3944.45 230.161   1
  -9   9  -2 4134.62 232.989   1
   9   9   2 4122.37 233.293   1
  -9  -9  -2 4058.30 232.534   1
 -10   9  -2 1451.42 105.799   1
  10  -9   2 1360.64 105.151   1
 -11  -9  -2-16.5972 36.4552   1
  11   9   2 17.1883 35.0338   1
  12   9   2 2903.76 181.048   1
  12  -9   2 3095.40 184.384   1
 -12  -9  -2 2659.41 178.066   1
 -12   9  -2 3040.09 180.624   1
  13  -9   2 34.6920 36.4858   1
 -13   9  -2 24.9308 38.0047   1
  13   9   2-8.80295 35.3096   1
 -13  -9  -2 17.1359 37.6460   1
 -14   9  -2 3316.09 207.082   1
  14  -9   2 3714.50 213.702   1
  15  -9   2 72.2555 39.7214   1
 -15   9  -2 59.1543 30.9931   1
  15   9   2-8.80683 38.1932   1
 -15  -9  -2 27.1356 37.5098   1
  16  -9   2 238.104 47.4369   1
 -16   9  -2 314.200 52.2834   1
 -16  -9  -2 393.864 59.4357   1
  16   9   2 234.640 50.3964   1
  17   9   2 164.053 40.2088   1
 -17  -9  -2 131.629 38.7689   1
 -17   9  -2 204.508 46.8939   1
  17  -9   2 166.570 44.5676   1
  18   9   2 9.31812 44.2461   1
 -18  -9  -2 111.964 44.1730   1
 -18   9  -2-8.55785 42.5297   1
  18  -9   2 27.8777 42.5224   1
  19   9   2-9.23143 37.0199   1
 -19  -9  -2-17.0254 33.5640   1
 -19   9  -2 34.0733 38.4460   1
  19  -9   2-9.32742 43.1914   1
 -20  -9  -2 97.2707 43.2583   1
 -20   9  -2 93.3120 39.7834   1
  20  -9   2 120.761 47.0512   1
  21   9   2 17.9254 36.5375   1
 -21  -9  -2 8.15657 37.2956   1
 -21   9  -2-16.9006 44.1845   1
  21  -9   2 9.17510 41.9525   1
  22   9   2 76.6638 41.3962   1
 -22   9  -2 8.33478 36.6446   1
 -22  -9  -2 16.4810 33.6253   1
 -23 -10   2 16.2772 32.0887   1
  23  10  -2-17.8413 33.3034   1
 -22 -10   2 8.39121 36.3488   1
  22  10  -2 9.07879 38.7610   1
 -21 -10   2 17.2898 41.9926   1
  21  10  -2 17.9561 39.4484   1
 -20  10   2 27.3999 37.2379   1
  20  10  -2-8.98385 43.1375   1
 -20 -10   2 26.7357 42.7921   1
  19 -10  -2-9.14906 36.6904   1
 -19 -10   2 9.09996 42.1388   1
 -19  10   2-18.1901 38.2540   1
  18  10  -2 151.740 40.3748   1
 -18 -10   2 153.285 40.7735   1
  17 -10  -2 505.847 65.4719   1
 -17  10   2 610.476 70.7922   1
 -17 -10   2 756.419 77.7558   1
  17  10  -2 614.467 71.4862   1
  16  10  -2 1701.88 134.389   1
  16 -10  -2 1924.14 136.683   1
 -16 -10   2 2053.35 139.605   1
 -15  10   2-25.2485 35.4002   1
  15 -10  -2 8.67463 35.3644   1
 -14 -10   2 1593.01 119.024   1
  14  10  -2 1557.91 119.011   1
  13  10  -2 397.268 58.0178   1
  13 -10  -2 565.362 64.7524   1
 -13 -10   2 469.390 62.0093   1
 -13  10   2 483.569 59.0386   1
  12 -10  -2 6501.66 366.688   1
  12  10  -2 7245.42 372.105   1
 -12 -10   2 6439.54 365.884   1
 -12  10   2 7619.73 369.532   1
  11  10  -2 58.1112 37.7614   1
  11 -10  -2 78.3091 38.7473   1
 -11  10   2 150.787 38.9246   1
 -11 -10   2 107.845 41.0146   1
  10 -10  -2 10346.2 508.255   1
 -10  10   2 9676.96 506.137   1
  -9  10   2 213.911 41.9518   1
   9  10  -2 272.790 49.3627   1
   9 -10  -2 148.017 42.7509   1
  -8 -10   2 2512.54 165.920   1
  -8  10   2 2953.90 168.357   1
   8  10  -2 3020.61 172.627   1
   8 -10  -2 2641.51 166.456   1
  -7 -10   2 10610.8 512.391   1
  -7  10   2 9821.78 506.103   1
   7  10  -2 11035.8 515.296   1
   7 -10  -2 9116.04 503.152   1
  -6  10   2 7460.40 391.776   1
   6  10  -2 7879.94 396.782   1
  -6 -10   2 7641.79 396.212   1
   6 -10  -2 7490.19 392.001   1
  -5  10   2 1216.16 90.6048   1
   5  10  -2 1145.41 91.6151   1
  -5 -10   2 1197.85 96.0344   1
   5 -10  -2 1346.62 93.8120   1
  -4  10   2 4248.17 231.359   1
   4  10  -2 4249.75 236.031   1
  -4 -10   2 4122.57 234.889   1
   4 -10  -2 4235.14 232.616   1
   3  10  -2 19259.3 921.204   1
  -3  10   2 18490.5 916.452   1
  -3 -10   2 19261.3 922.033   1
  -2  10   2 11062.5 561.036   1
   2  10  -2 11826.7 566.286   1
   2 -10  -2 11247.2 564.098   1
  -2 -10   2 11182.3 565.121   1
  -1  10   2 1995.88 125.025   1
   1  10  -2 2032.12 128.611   1
   1 -10  -2 1865.92 123.297   1
  -1 -10   2 1868.85 127.021   1
   0  10  -2 448.657 51.9917   1
   0  10   2 536.262 55.0888   1
   0 -10  -2 468.743 53.3728   1
   0 -10   2 439.785 51.3990   1
  -1  10  -2 20099.9 968.350   1
   1  10   2 19831.3 966.907   1
  -1 -10  -2 20464.2 969.015   1
   1 -10   2 19693.7 968.987   1
  -2  10  -2 1281.77 98.4808   1
   2  10   2 1430.16 99.7996   1
  -2 -10  -2 1218.97 95.3038   1
   2 -10   2 1323.56 98.2914   1
  -3  10  -2 42375.4 1927.09   1
   3  10   2 40590.8 1924.74   1
   3 -10   2 40068.9 1923.04   1
  -3 -10  -2 39569.3 1922.99   1
   4 -10   2 10075.8 489.004   1
   4  10   2 8772.05 484.288   1
  -4  10  -2 9849.11 488.385   1
  -4 -10  -2 9779.39 487.392   1
   5 -10   2 15706.9 760.953   1
   5  10   2 16390.8 763.460   1
  -5 -10  -2 14729.6 758.805   1
  -5  10  -2 15172.8 758.205   1
   6 -10   2 68.8387 35.1385   1
  -6  10  -2 51.8706 31.3525   1
  -6 -10  -2 76.0951 40.3203   1
   6  10   2 100.518 37.2790   1
   7 -10   2 7796.55 419.657   1
   7  10   2 8145.31 421.698   1
  -7  10  -2 8229.77 421.815   1
  -7 -10  -2 8401.15 423.759   1
   8 -10   2 656.271 72.2232   1
  -8  10  -2 707.332 70.5117   1
  -8 -10  -2 658.782 70.7036   1
   9 -10   2 2494.74 155.359   1
  -9  10  -2 2322.18 151.697   1
  -9 -10  -2 2245.20 152.842   1
   9  10   2 2379.84 154.193   1
  10 -10   2 41.6266 27.3375   1
  10  10   2 33.8989 32.3071   1
 -10 -10  -2 59.3558 32.3248   1
  11 -10   2 2846.45 177.569   1
 -11  10  -2 2924.14 177.810   1
  11  10   2 2753.28 178.378   1
 -11 -10  -2 2824.04 177.351   1
  12 -10   2 50.0600 35.3032   1
 -12  10  -2 114.931 40.0880   1
  12  10   2 97.4395 40.6859   1
 -12 -10  -2 77.2433 39.9294   1
 -13  10  -2 5812.30 320.157   1
  13 -10   2 5883.56 320.732   1
  14 -10   2 44.1052 35.6467   1
 -14  10  -2 112.853 42.3889   1
  14  10   2 80.5317 33.6939   1
 -14 -10  -2 132.044 37.2851   1
  15 -10   2 125.326 44.8591   1
 -15  10  -2 113.421 43.2725   1
  15  10   2 185.193 42.7661   1
 -15 -10  -2 91.1044 35.1797   1
  16 -10   2 36.3393 36.0005   1
 -16  10  -2 70.2442 39.7930   1
 -16 -10  -2 90.2216 37.5407   1
  16  10   2 98.6140 36.7226   1
  17 -10   2 410.980 60.4667   1
 -17  10  -2 448.715 63.2647   1
 -17 -10  -2 406.341 60.4557   1
  17  10   2 442.573 61.6703   1
  18  10   2-9.05501 38.6631   1
 -18 -10  -2-8.69185 39.2347   1
 -18  10  -2 43.9860 40.7414   1
  18 -10   2 36.5803 40.7333   1
  19  10   2 36.5053 36.7005   1
 -19 -10  -2 67.8811 35.2494   1
 -19  10  -2 43.8694 38.6403   1
  19 -10   2 91.3298 39.0863   1
 -20 -10  -2 41.1619 42.2224   1
  20  10   2 27.0772 43.8637   1
  21  10   2-18.5366 40.1456   1
 -21 -10  -2 7.66104 33.6545   1
 -21  10  -2-8.61623 35.6859   1
  21 -10   2 17.9380 35.9675   1
 -22 -11   2 33.4023 40.5558   1
  22  11  -2-26.2335 40.4926   1
 -21 -11   2 77.1020 47.0359   1
  21  11  -2 52.8740 44.3370   1
  19  11  -2 245.495 56.2490   1
 -19 -11   2 280.796 58.7739   1
 -19  11   2 206.073 49.7949   1
  19 -11  -2 350.588 56.0334   1
  18  11  -2 35.9366 38.9197   1
 -18 -11   2-17.6846 38.3054   1
 -18  11   2 26.6759 38.5204   1
  18 -11  -2 9.34089 38.0829   1
 -17 -11   2 17.5414 33.4931   1
  17  11  -2 107.902 37.3544   1
  16 -11  -2 1256.15 102.759   1
 -16 -11   2 1193.51 100.689   1
 -16  11   2 1093.43 96.1755   1
  16  11  -2 1059.97 97.7884   1
  15 -11  -2 931.970 92.0614   1
  15  11  -2 1040.82 91.4645   1
 -15  11   2 1017.31 91.5929   1
 -15 -11   2 1041.61 92.0046   1
  14 -11  -2 653.909 73.9224   1
 -14  11   2 729.536 74.7559   1
  13  11  -2 2237.25 147.782   1
 -13 -11   2 1972.14 144.205   1
 -13  11   2 2150.76 144.665   1
  13 -11  -2 2235.08 146.020   1
  12  11  -2 1964.16 138.478   1
 -12 -11   2 2148.83 141.879   1
 -11 -11   2 7720.95 401.398   1
  11  11  -2 7607.41 400.031   1
 -11  11   2 7603.85 396.838   1
  11 -11  -2 7418.43 397.479   1
 -10  11   2 200.306 46.2463   1
  10  11  -2 217.749 39.6086   1
 -10 -11   2 280.766 44.3481   1
  10 -11  -2 150.883 41.1257   1
  -9 -11   2 4453.06 241.974   1
   9  11  -2 4216.07 241.017   1
  -9  11   2 4307.44 237.880   1
   9 -11  -2 3793.41 232.926   1
  -8  11   2 123.143 38.6301   1
   8 -11  -2 119.785 37.5993   1
  -7  11   2 3179.40 192.744   1
   7  11  -2 3186.66 194.513   1
  -7 -11   2 3475.62 198.114   1
   7 -11  -2 3260.40 193.270   1
  -6  11   2 1910.05 123.845   1
   6  11  -2 1680.30 125.310   1
  -6 -11   2 1835.55 127.455   1
   6 -11  -2 1869.31 124.218   1
  -5  11   2 1554.68 106.602   1
   5  11  -2 1475.96 107.455   1
  -5 -11   2 1314.16 106.414   1
   5 -11  -2 1588.70 107.685   1
  -4  11   2 90.4279 32.5513   1
   4  11  -2 171.913 40.4881   1
  -4 -11   2 84.2007 39.1117   1
   4 -11  -2 71.3711 34.1896   1
   3  11  -2 30064.6 1449.23   1
   3 -11  -2 30210.1 1447.95   1
  -3 -11   2 30769.8 1450.66   1
  -2  11   2 15083.9 782.733   1
   2  11  -2 16341.1 787.996   1
   2 -11  -2 16764.2 787.830   1
  -2 -11   2 16245.2 789.497   1
   1  11  -2 12191.4 593.525   1
  -1  11   2 11313.8 588.085   1
  -1 -11   2 12089.9 592.551   1
   0  11  -2 21.8972 33.8345   1
   0  11   2-7.10163 32.0895   1
   0 -11  -2 80.0912 38.1015   1
   0 -11   2 44.7985 29.9820   1
  -1  11  -2 319.845 47.9684   1
   1  11   2 371.798 51.7107   1
  -1 -11  -2 371.533 50.0968   1
   1 -11   2 415.715 53.4780   1
  -2  11  -2 2021.73 131.276   1
   2  11   2 1934.45 131.008   1
  -2 -11  -2 1895.75 128.775   1
   2 -11   2 2008.48 134.605   1
  -3  11  -2 2357.67 151.100   1
   3  11   2 2213.55 149.783   1
  -3 -11  -2 2312.40 150.494   1
   3 -11   2 2606.77 155.399   1
  -4  11  -2 7178.24 365.361   1
   4  11   2 6398.28 359.772   1
  -4 -11  -2 6888.35 361.569   1
   4 -11   2 6996.45 363.437   1
  -5 -11  -2 519.032 61.6915   1
  -5  11  -2 680.912 66.5893   1
   5  11   2 717.971 69.2318   1
   5 -11   2 581.254 64.7737   1
   6  11   2 1124.14 90.0138   1
  -6 -11  -2 913.946 83.1341   1
  -6  11  -2 850.667 81.5501   1
   6 -11   2 1002.04 85.3866   1
  -7  11  -2 1059.48 89.9328   1
   8  11   2 7044.69 370.350   1
  -8 -11  -2 6805.54 368.150   1
   9  11   2 59.8623 38.1669   1
   9 -11   2 58.7263 36.4242   1
  -9 -11  -2 42.1493 37.1155   1
  10  11   2 34.5310 35.2877   1
 -10  11  -2 98.8495 39.1729   1
  10 -11   2 78.1276 40.7800   1
 -10 -11  -2 17.3549 38.2085   1
  11  11   2 222.986 46.7458   1
 -11  11  -2 317.910 51.1310   1
  11 -11   2 273.098 49.2573   1
 -11 -11  -2 190.827 48.5424   1
 -12  11  -2 2586.38 170.293   1
  12 -11   2 2830.55 175.930   1
  13 -11   2 26.7651 39.2196   1
 -13 -11  -2 60.8546 31.2162   1
 -13  11  -2 59.8842 40.6184   1
  13  11   2-9.00178 27.2133   1
 -14  11  -2 857.101 89.3906   1
  14 -11   2 1010.32 91.4602   1
 -14 -11  -2 1121.99 93.5864   1
  14  11   2 980.656 90.3238   1
  15 -11   2 188.628 46.1472   1
 -15 -11  -2 98.2312 42.5003   1
  15  11   2 133.951 44.9443   1
 -15  11  -2 233.518 51.8779   1
  16 -11   2 158.540 44.9601   1
 -16 -11  -2 91.3236 39.8754   1
 -16  11  -2 84.0334 44.0610   1
  16  11   2 105.155 35.4990   1
  17  11   2 8.93153 35.8384   1
 -17 -11  -2 44.6572 40.3294   1
 -18  11  -2 208.774 55.0881   1
  18 -11   2 167.585 48.6738   1
 -19  11  -2 18.0516 44.8208   1
  19 -11   2-8.77099 36.3282   1
 -19 -11  -2-8.42468 32.0523   1
  19  11   2 26.7198 35.7185   1
 -20  11  -2-8.84119 44.9073   1
  20 -11   2 105.803 46.1591   1
 -20 -11  -2 82.0059 44.1821   1
  20  11   2 17.6677 40.4577   1
 -22 -12   2 32.7244 32.2850   1
  22  12  -2 25.4841 31.1269   1
 -21 -12   2 42.6538 39.5341   1
  21  12  -2 25.8006 39.3550   1
 -20 -12   2 220.211 52.3742   1
  20  12  -2 257.209 51.8076   1
 -19 -12   2 255.960 51.2078   1
  19  12  -2 209.701 49.4912   1
  18 -12  -2 57.0240 35.1944   1
  18  12  -2 187.844 42.7735   1
 -18 -12   2 95.7701 32.9336   1
 -18  12   2 117.247 43.1223   1
  17 -12  -2 93.5165 40.7931   1
 -17 -12   2 26.1297 38.5652   1
 -17  12   2 107.239 42.6772   1
  15 -12  -2-8.92638 32.0187   1
  15  12  -2 18.2861 37.2727   1
 -15 -12   2-26.4777 35.9798   1
 -14 -12   2 178.771 44.6161   1
  14 -12  -2 131.994 38.9367   1
  14  12  -2 133.377 42.4376   1
 -14  12   2 254.344 48.2819   1
 -13 -12   2 175.202 45.4713   1
  13  12  -2 284.367 50.8987   1
 -13  12   2 203.223 44.8874   1
  13 -12  -2 175.403 43.6722   1
  12 -12  -2 2109.68 148.364   1
 -12  12   2 2439.29 153.102   1
 -11 -12   2 105.154 40.1788   1
  11  12  -2 42.7930 34.4524   1
 -11  12   2 49.3119 34.6969   1
  11 -12  -2 67.2217 33.2656   1
  10  12  -2 154.829 36.6965   1
 -10 -12   2 110.060 35.0558   1
  -9  12   2 477.136 61.5798   1
   9  12  -2 569.167 63.9174   1
  -9 -12   2 397.335 59.2789   1
   9 -12  -2 395.232 56.9134   1
  -8  12   2 72.0278 37.5791   1
   8  12  -2 16.8686 34.4475   1
  -8 -12   2 8.33682 31.1959   1
   8 -12  -2 88.6500 34.9723   1
  -7 -12   2 5532.87 302.003   1
  -7  12   2 5869.43 300.303   1
   7  12  -2 5327.29 300.466   1
   7 -12  -2 5259.92 297.947   1
  -6  12   2 1299.68 101.301   1
   6  12  -2 1305.22 103.089   1
  -6 -12   2 1377.19 103.867   1
   6 -12  -2 1291.12 99.7196   1
  -5  12   2 1306.70 99.1172   1
   5 -12  -2 1332.93 100.715   1
   4  12  -2 869.946 83.6316   1
  -4  12   2 1108.41 88.2658   1
   4 -12  -2 1174.64 91.3115   1
  -4 -12   2 1037.52 88.1062   1
   3  12  -2 6909.83 358.703   1
  -3  12   2 6462.96 354.676   1
  -3 -12   2 6667.92 357.572   1
   3 -12  -2 6988.85 357.495   1
   2  12  -2 4375.30 242.863   1
  -2  12   2 4446.84 242.059   1
   2 -12  -2 4551.16 244.325   1
  -2 -12   2 3792.97 242.732   1
  -1  12   2 10513.5 523.687   1
   1  12  -2 9586.34 522.250   1
  -1 -12   2 10847.7 527.380   1
   1 -12  -2 10579.2 524.849   1
   0  12  -2 3703.31 218.694   1
   0  12   2 3921.99 219.338   1
   0 -12  -2 3560.99 218.241   1
   0 -12   2 4039.25 222.283   1
  -1  12  -2 114.758 41.4089   1
   1  12   2 75.7544 36.6500   1
  -1 -12  -2 62.9839 35.3527   1
   1 -12   2 149.349 44.0620   1
  -2  12  -2 2454.79 145.045   1
   2  12   2 2453.26 147.419   1
  -2 -12  -2 2312.65 144.554   1
  -3  12  -2 7678.89 383.820   1
   3  12   2 6475.85 379.066   1
  -3 -12  -2 7388.28 382.808   1
   3 -12   2 7689.97 386.153   1
  -4  12  -2 207.702 47.9803   1
   4 -12   2 177.814 41.5255   1
  -5 -12  -2 16.3628 30.0059   1
   5  12   2 65.6244 35.5783   1
   6  12   2 326.918 52.9266   1
  -6 -12  -2 321.527 53.5317   1
   7  12   2 4368.78 252.273   1
  -7 -12  -2 4477.92 253.948   1
  -7  12  -2 4252.76 250.870   1
   7 -12   2 4745.13 255.680   1
   8  12   2 404.817 54.2159   1
   8 -12   2 434.457 58.2353   1
  -8 -12  -2 606.946 64.1630   1
  -8  12  -2 451.426 57.3631   1
   9 -12   2-8.63927 32.8711   1
  -9 -12  -2-8.66454 28.3748   1
  -9  12  -2-16.6822 28.6487   1
   9  12   2-8.75210 30.0600   1
  10 -12   2 188.110 46.0979   1
  10  12   2 264.344 52.4248   1
 -10 -12  -2 261.226 50.2422   1
 -10  12  -2 260.320 53.2031   1
  11  12   2-8.92263 36.3814   1
 -11  12  -2 17.1205 34.9045   1
 -11 -12  -2 44.2217 33.0279   1
  11 -12   2 17.5484 32.1301   1
  12  12   2 36.4303 36.0497   1
 -12 -12  -2 105.865 44.3956   1
  13 -12   2 2271.24 150.041   1
 -13 -12  -2 2105.35 145.860   1
  13  12   2 1910.89 143.673   1
 -13  12  -2 2172.50 146.079   1
  14 -12   2 73.7187 44.2930   1
 -14 -12  -2 43.7776 34.5876   1
  14  12   2 71.8431 36.6710   1
 -14  12  -2-8.75154 39.5566   1
  15 -12   2-9.21280 39.3432   1
 -15 -12  -2 35.2708 35.9585   1
 -15  12  -2 35.1218 42.6542   1
  15  12   2 17.9260 37.7103   1
  16  12   2 78.6636 42.5475   1
 -16 -12  -2 45.1475 39.2187   1
  17 -12   2 220.145 50.0834   1
 -17  12  -2 148.923 46.5918   1
  18 -12   2 36.3451 34.6001   1
 -18  12  -2 43.5718 39.8728   1
 -18 -12  -2 25.8332 38.3787   1
  18  12   2 26.2289 35.0927   1
 -19  12  -2 103.575 43.6327   1
  19  12   2 164.945 47.8415   1
  19 -12   2 190.366 50.7709   1
 -19 -12  -2 241.662 49.8638   1
 -20 -12  -2-32.0811 38.9520   1
  20  12   2 26.0247 38.6348   1
 -21 -13   2-16.7589 37.8315   1
  21  13  -2-25.0742 36.7292   1
 -20 -13   2 34.6573 45.3044   1
  20  13  -2-16.7519 37.3046   1
 -19 -13   2 17.1484 39.2223   1
  19  13  -2 34.6173 40.5900   1
 -18 -13   2 42.9246 35.5771   1
  18  13  -2 8.78052 36.3867   1
 -17 -13   2 34.6267 32.9422   1
  17  13  -2 17.8733 30.6990   1
 -17  13   2-27.4078 43.3559   1
 -16 -13   2 61.4440 43.1385   1
  16 -13  -2 9.28706 42.4909   1
  16  13  -2 45.2728 39.8056   1
 -16  13   2 8.97016 37.7588   1
 -15 -13   2 141.888 49.0597   1
  15  13  -2 198.638 53.7277   1
  15 -13  -2 165.663 44.7055   1
 -15  13   2 88.7025 41.6320   1
 -14 -13   2 26.6768 38.0100   1
  14 -13  -2 63.4230 35.7737   1
  14  13  -2 8.92656 35.8474   1
 -14  13   2 70.3227 37.0201   1
 -13 -13   2-17.6784 33.6293   1
  13 -13  -2 44.5683 33.2785   1
  13  13  -2 17.8796 34.0119   1
 -13  13   2-17.4393 37.2269   1
 -12 -13   2 246.921 52.8870   1
  12 -13  -2 432.480 60.3038   1
  12  13  -2 365.730 59.1254   1
 -12  13   2 343.149 56.9392   1
 -11 -13   2 8.84715 40.4564   1
  11 -13  -2 8.55283 34.3037   1
  11  13  -2 8.67227 36.4798   1
 -11  13   2 26.0906 38.7364   1
 -10 -13   2 999.729 91.3960   1
 -10  13   2 1115.92 94.3484   1
  10  13  -2 929.535 90.3034   1
  10 -13  -2 1104.07 92.9653   1
  -9 -13   2 803.008 78.2108   1
  -9  13   2 714.063 75.7404   1
   9  13  -2 659.411 73.7511   1
   9 -13  -2 718.039 75.5754   1
  -8  13   2 48.6457 34.3175   1
   8  13  -2 95.0883 36.0097   1
  -8 -13   2 85.4443 33.3269   1
   8 -13  -2 100.156 41.1736   1
   7  13  -2 8.64796 35.4062   1
  -7 -13   2 154.194 45.7784   1
  -6  13   2 86.4959 35.1687   1
   6  13  -2 194.922 37.8110   1
  -6 -13   2 93.2939 31.1297   1
   6 -13  -2 225.793 48.0569   1
  -5  13   2 245.188 47.5988   1
   5  13  -2 222.563 46.8575   1
  -5 -13   2 268.295 50.6834   1
   5 -13  -2 209.695 45.9021   1
  -4  13   2 205.248 44.4393   1
   4  13  -2 194.487 41.9360   1
  -4 -13   2 209.307 41.0156   1
   4 -13  -2 280.651 46.9748   1
  -3  13   2 46.6877 30.1579   1
   3  13  -2 8.08253 31.8786   1
  -3 -13   2-16.5790 31.5476   1
   3 -13  -2 31.9482 30.3974   1
  -2  13   2 3588.49 208.903   1
   2  13  -2 3604.44 209.715   1
  -2 -13   2 3759.03 212.352   1
   2 -13  -2 3293.40 205.979   1
   1  13  -2 103.192 31.6341   1
  -1  13   2 23.5890 28.5766   1
   1 -13  -2 153.663 39.9875   1
  -1 -13   2 122.971 34.2648   1
   0  13  -2 813.428 75.2186   1
   0 -13   2 545.684 66.9639   1
  -1  13  -2 1964.96 138.293   1
   1 -13   2 2264.22 144.677   1
   2  13   2 462.518 61.3896   1
  -2  13  -2 645.349 66.1404   1
  -2 -13  -2 624.843 63.4899   1
   2 -13   2 613.631 66.2857   1
  -3  13  -2 1464.16 108.392   1
   3  13   2 1345.89 109.054   1
  -3 -13  -2 1510.52 112.066   1
   3 -13   2 1399.28 108.755   1
  -4  13  -2 454.148 57.4946   1
   4  13   2 388.450 56.9511   1
  -4 -13  -2 476.098 59.0028   1
   4 -13   2 437.337 57.4140   1
  -5  13  -2 83.4899 40.4201   1
   5  13   2 143.987 38.5792   1
  -5 -13  -2 92.9343 34.2771   1
   5 -13   2 126.690 40.8820   1
   6  13   2 43.1118 37.8792   1
  -6 -13  -2-8.49072 31.7002   1
   6 -13   2-8.58088 33.8344   1
   7  13   2 8.56330 36.5583   1
  -7 -13  -2 25.9025 34.6248   1
  -7  13  -2 17.4077 38.2355   1
   7 -13   2-42.3446 37.7168   1
   8  13   2 428.471 56.1165   1
  -8 -13  -2 428.119 56.4394   1
  -8  13  -2 327.983 57.2455   1
   8 -13   2 443.774 60.0737   1
  -9  13  -2 417.166 61.1582   1
   9 -13   2 445.865 61.6399   1
  10  13   2 366.686 57.5233   1
  10 -13   2 346.814 54.1735   1
 -10  13  -2 257.031 48.0341   1
 -10 -13  -2 323.527 54.4771   1
  11  13   2 98.3438 45.6952   1
  11 -13   2 98.7679 45.4160   1
 -11  13  -2 121.202 42.4166   1
 -11 -13  -2 161.016 44.7722   1
  12  13   2 312.253 52.9131   1
 -12 -13  -2 344.301 53.8510   1
  12 -13   2 403.913 58.8536   1
 -12  13  -2 370.368 58.2599   1
  13 -13   2 71.3822 41.3319   1
 -13  13  -2-18.0214 40.1443   1
  14 -13   2 9.04242 33.1158   1
 -14 -13  -2 26.1000 33.7188   1
  14  13   2 26.9671 34.2109   1
 -14  13  -2 17.6416 34.1866   1
  15 -13   2-9.15469 39.0857   1
 -15 -13  -2-17.3754 29.1524   1
  15  13   2 53.5563 33.9615   1
 -15  13  -2 8.81460 40.8193   1
  16 -13   2 18.3694 42.5317   1
 -16 -13  -2 8.80087 39.1964   1
  16  13   2 8.71260 36.6459   1
 -16  13  -2-8.77893 42.1495   1
  17 -13   2-9.21176 45.7436   1
 -17 -13  -2-26.3262 44.9752   1
  17  13   2 8.54425 40.0568   1
 -17  13  -2 8.74340 44.3517   1
  18 -13   2 109.883 47.0162   1
  18  13   2 25.6639 34.4233   1
 -18 -13  -2 51.3075 37.1487   1
 -18  13  -2 86.7551 47.6178   1
  19  13   2 25.3528 45.4683   1
 -19 -13  -2-16.3067 36.3116   1
 -19 -14   2 25.0651 37.2428   1
  19  14  -2 42.4618 35.7530   1
 -18 -14   2 16.8210 37.9923   1
  18  14  -2 51.7374 38.9501   1
 -17 -14   2 153.696 44.7984   1
  17  14  -2 264.363 54.0594   1
 -16  14   2-9.03627 41.9168   1
  16  14  -2 89.7848 51.4020   1
 -16 -14   2 78.2763 48.5596   1
 -15  14   2-18.2430 39.5216   1
 -15 -14   2 8.83212 39.3459   1
  15  14  -2 53.4413 45.1907   1
  15 -14  -2 36.9864 39.4871   1
 -14  14   2 36.6721 41.4263   1
 -14 -14   2 26.4064 32.2843   1
  14  14  -2 62.3501 38.0785   1
  14 -14  -2 45.9788 40.4456   1
 -12  14   2 64.2421 39.8310   1
 -12 -14   2 70.7933 38.9546   1
  12  14  -2 35.8050 37.7316   1
  12 -14  -2 45.2669 36.9909   1
 -11 -14   2 213.806 48.9314   1
  11  14  -2 200.848 46.7269   1
  11 -14  -2 242.302 51.4146   1
  10 -14  -2 78.8179 37.5974   1
 -10  14   2 129.775 45.4100   1
  10  14  -2 44.3107 36.3435   1
 -10 -14   2 95.8073 42.4853   1
   9 -14  -2 17.5151 30.7624   1
  -9  14   2 42.2239 36.5887   1
   9  14  -2-17.5872 37.5513   1
  -9 -14   2 26.2527 37.3691   1
  -8  14   2 25.1971 32.5877   1
   8 -14  -2 51.2495 34.2991   1
   7 -14  -2 33.8003 31.5487   1
  -7  14   2-24.7088 35.6773   1
   7  14  -2 8.82264 39.2936   1
  -7 -14   2 17.4786 38.9225   1
   6 -14  -2 8.44978 30.3080   1
  -6  14   2-8.26107 29.6312   1
   6  14  -2 8.67120 37.5594   1
  -6 -14   2-17.4098 33.7247   1
   5 -14  -2 639.102 73.3011   1
   5  14  -2 820.258 79.0599   1
  -5  14   2 834.126 78.3611   1
  -5 -14   2 747.987 75.3595   1
   4 -14  -2 594.858 67.7409   1
  -4  14   2 645.451 69.5248   1
   4  14  -2 665.868 69.2792   1
  -4 -14   2 578.869 65.9338   1
  -3  14   2 8.12539 32.5845   1
   3  14  -2-16.6309 34.9743   1
   3 -14  -2 24.9829 31.0895   1
  -3 -14   2-8.51594 29.9022   1
  -2  14   2 24.4783 31.6870   1
   2  14  -2 82.5944 41.9534   1
  -2 -14   2 59.7062 35.9409   1
   2 -14  -2 33.3876 35.1746   1
   1  14  -2 33.0267 40.1288   1
  -1  14   2 40.9929 30.6464   1
  -1 -14   2 42.0908 34.8996   1
   1 -14  -2 16.7744 32.5303   1
   0 -14   2 564.485 65.1771   1
   0  14  -2 517.327 62.0040   1
   0  14   2 467.295 59.8453   1
   0 -14  -2 423.503 58.6674   1
   1  14   2 1023.80 92.3941   1
  -1  14  -2 1198.46 95.5482   1
   1 -14   2 1022.80 92.3585   1
  -1 -14  -2 1193.80 96.5291   1
   2 -14   2-8.48088 24.8381   1
  -2  14  -2 8.31831 24.3620   1
   2  14   2-34.1411 38.0126   1
  -2 -14  -2 8.54601 33.1096   1
  -3  14  -2 156.719 43.9644   1
   3  14   2 166.536 46.6174   1
  -3 -14  -2 232.451 48.7580   1
   4 -14   2 528.187 62.5107   1
  -4  14  -2 586.060 65.4550   1
   4  14   2 557.639 68.6239   1
  -4 -14  -2 514.614 65.0238   1
   5 -14   2 278.338 50.9469   1
  -5  14  -2 276.776 48.8572   1
   5  14   2 216.939 47.9748   1
  -5 -14  -2 337.537 57.0442   1
   6 -14   2 129.987 42.6972   1
  -6  14  -2 196.899 49.8752   1
   6  14   2 132.030 45.2247   1
  -6 -14  -2 164.686 44.5522   1
  -7  14  -2 8.83731 36.6015   1
   7 -14   2-8.85197 36.0849   1
   8  14   2-17.7265 41.0437   1
  -8 -14  -2 35.4241 42.0229   1
   9 -14   2 320.293 55.8383   1
   9  14   2 294.330 46.3884   1
  -9  14  -2 222.528 51.5118   1
  -9 -14  -2 223.271 42.0995   1
  10 -14   2-8.96994 32.8387   1
  10  14   2 8.97250 38.8658   1
 -10  14  -2 8.89857 33.2225   1
 -10 -14  -2 26.4558 38.7410   1
  11 -14   2 17.9718 34.8382   1
  11  14   2 35.6814 37.5414   1
 -11  14  -2 26.3641 36.9852   1
 -11 -14  -2 35.8675 37.7369   1
  12 -14   2 153.945 41.1737   1
 -12  14  -2 43.9016 33.7738   1
  12  14   2 118.820 44.1640   1
 -12 -14  -2 132.284 44.0753   1
  13  14   2 353.307 57.8089   1
 -13 -14  -2 288.673 53.7089   1
 -14  14  -2 8.79803 42.8855   1
  14 -14   2 136.640 46.8299   1
  14  14   2 62.4483 43.9693   1
 -14 -14  -2 112.005 47.7659   1
 -15  14  -2 88.7332 49.4902   1
  15 -14   2 9.08429 40.4733   1
  15  14   2 17.5803 39.6892   1
 -15 -14  -2-8.56404 40.1652   1
  16  14   2 25.8918 38.9775   1
 -16 -14  -2 34.1915 40.0974   1
 -17  14  -2 80.2029 50.1821   1
  17  14   2 66.7834 34.1272   1
 -17 -14  -2 34.5419 32.3411   1
  17 -14   2 52.6775 43.1972   1
 -18 -14  -2 8.34897 42.7933   1
  18  14   2 16.6550 41.8032   1
 -18 -15   2 40.9776 36.0351   1
  18  15  -2 25.2906 38.5762   1
 -16 -15   2 111.302 43.6560   1
  16  15  -2 79.6971 42.2513   1
 -15 -15   2 113.245 45.8512   1
  15  15  -2 114.247 47.1384   1
 -14  15   2-18.8510 41.9769   1
  14  15  -2-8.85141 41.4963   1
 -14 -15   2 17.2882 39.0137   1
  14 -15  -2 9.32533 39.2217   1
 -13  15   2 55.2499 46.2543   1
  13  15  -2 44.4670 35.7082   1
 -13 -15   2 17.6101 31.6318   1
  13 -15  -2 46.3637 39.0407   1
 -12  15   2 216.312 51.0485   1
  12  15  -2 223.032 51.3909   1
 -12 -15   2 246.946 50.8323   1
  12 -15  -2 273.043 48.8720   1
  11 -15  -2 36.1687 37.4702   1
 -11  15   2 17.6587 37.7141   1
  10  15  -2 283.823 53.3212   1
 -10 -15   2 305.538 53.3081   1
   9 -15  -2 202.696 50.4285   1
   9  15  -2 248.531 45.9765   1
  -9 -15   2 158.471 40.2987   1
  -9  15   2 199.340 45.8254   1
   8 -15  -2 8.76552 33.3647   1
   8  15  -2-8.84466 41.4784   1
  -8 -15   2 52.5871 40.5988   1
  -8  15   2 42.6844 41.4739   1
   7 -15  -2-26.2754 36.8593   1
   7  15  -2 8.84468 34.8958   1
  -7 -15   2 61.8930 40.4478   1
  -7  15   2 68.4996 40.1617   1
   6 -15  -2 427.032 56.5340   1
   6  15  -2 353.645 53.8934   1
  -6 -15   2 362.435 55.7960   1
  -6  15   2 265.390 51.9670   1
   5 -15  -2-26.0276 35.9339   1
   5  15  -2 35.1574 31.5271   1
  -5 -15   2-17.4750 29.3171   1
  -5  15   2 25.4655 35.7030   1
   4 -15  -2 440.060 58.2180   1
  -4  15   2 461.450 62.5096   1
   3  15  -2 560.905 66.6941   1
  -3  15   2 649.452 67.9782   1
  -3 -15   2 514.522 65.4068   1
   3 -15  -2 592.656 66.4016   1
  -2  15   2 321.576 54.2417   1
   2  15  -2 322.490 53.6700   1
   2 -15  -2 347.358 56.6386   1
  -2 -15   2 287.227 49.4983   1
   1  15  -2 84.5386 36.7463   1
  -1  15   2 59.3053 35.2233   1
   1 -15  -2 95.0287 41.5898   1
  -1 -15   2 34.4260 32.2768   1
   0 -15   2 491.549 63.7304   1
   0  15   2 346.036 54.9877   1
   0 -15  -2 280.537 48.7395   1
   0  15  -2 361.121 55.7668   1
   1  15   2 52.1923 40.3056   1
  -1 -15  -2-26.0785 38.7405   1
  -1  15  -2 50.7007 29.7056   1
   2 -15   2 929.061 85.5041   1
  -2 -15  -2 1037.51 90.5236   1
   2  15   2 858.399 84.6159   1
  -2  15  -2 946.093 85.7178   1
   3 -15   2 26.0843 34.8739   1
   3  15   2 35.6055 35.1025   1
  -3 -15  -2-8.81298 28.1335   1
  -5 -15  -2 140.859 41.2851   1
   6 -15   2 239.150 52.7313   1
   6  15   2 347.917 58.4413   1
  -6 -15  -2 236.803 50.2342   1
  -6  15  -2 318.523 53.6151   1
  -7  15  -2 25.9727 39.0813   1
   7 -15   2-8.87103 37.3182   1
   7  15   2 26.3851 34.0818   1
  -8  15  -2 1148.69 97.8238   1
   8  15   2 1040.26 95.2106   1
  -8 -15  -2 1009.48 95.7655   1
   8 -15   2 1081.65 94.0053   1
  -9  15  -2 9.09840 35.2499   1
   9  15   2 44.7287 42.9498   1
  -9 -15  -2-8.95763 37.1005   1
   9 -15   2-18.1092 33.8041   1
 -10  15  -2 331.691 57.6018   1
  10  15   2 403.532 58.0956   1
 -10 -15  -2 423.056 57.5561   1
  10 -15   2 351.035 56.7829   1
 -11  15  -2 280.062 53.3692   1
  11  15   2 249.034 46.6093   1
 -11 -15  -2 286.072 48.1817   1
  11 -15   2 377.520 57.8021   1
 -12  15  -2 144.374 44.0454   1
  12  15   2 81.2386 37.0613   1
  12 -15   2 27.1538 32.7653   1
 -12 -15  -2 122.895 37.1847   1
 -13  15  -2 44.5080 43.2629   1
  13 -15   2 27.0685 43.3508   1
 -14  15  -2 122.332 48.0270   1
  14  15   2 43.9652 40.3852   1
 -14 -15  -2 17.0342 36.5606   1
 -15  15  -2 78.3159 45.1745   1
  15  15   2 8.60294 39.9770   1
 -15 -15  -2 75.6715 42.7808   1
  15 -15   2 143.127 48.2448   1
 -16  15  -2 8.60519 35.6411   1
 -16 -15  -2 16.6605 37.0999   1
  16  15   2-8.46736 41.5879   1
 -17 -16   2 114.047 44.6905   1
  17  16  -2-16.9190 41.1470   1
 -16 -16   2-8.32422 38.0628   1
  16  16  -2 25.9674 40.5809   1
 -15 -16   2 8.56844 39.1776   1
  15  16  -2-8.56050 40.6189   1
 -14 -16   2 25.5002 40.8270   1
  14  16  -2 26.1118 44.6245   1
 -12  16   2 26.8810 41.6201   1
  12  16  -2 52.9834 36.7195   1
 -12 -16   2 122.217 40.5561   1
  12 -16  -2 55.2932 45.3797   1
 -11  16   2 107.034 44.1426   1
  11  16  -2 138.779 46.1143   1
 -11 -16   2 124.329 45.8365   1
  11 -16  -2 99.8110 40.2279   1
 -10  16   2 8.81020 40.7968   1
  10 -16  -2-8.99531 36.0735   1
  10  16  -2-8.83276 40.9013   1
 -10 -16   2-8.69350 39.2371   1
  -9  16   2 218.968 51.5104   1
   9 -16  -2 233.622 52.7924   1
   9  16  -2 213.389 46.2359   1
  -9 -16   2 219.551 42.4112   1
  -8  16   2-8.80228 39.2115   1
   8 -16  -2 62.8136 43.0911   1
   8  16  -2 8.83915 38.8402   1
  -8 -16   2 17.5995 37.5784   1
  -7  16   2 61.4681 40.3486   1
   7 -16  -2 107.308 44.1015   1
  -7 -16   2 52.9078 38.4036   1
   7  16  -2 124.223 41.2814   1
  -6 -16   2 470.182 64.0547   1
   6  16  -2 512.340 67.7350   1
  -5 -16   2-8.83377 33.6169   1
   5  16  -2-26.5494 38.3414   1
  -4 -16   2 202.905 46.3224   1
   4  16  -2 130.795 43.0479   1
  -3 -16   2 2116.70 142.398   1
   3  16  -2 1857.56 135.581   1
  -2 -16   2 8.79343 30.8764   1
   2  16  -2-8.58703 33.8568   1
  -1 -16   2 1368.23 113.058   1
   1  16  -2 1656.49 118.028   1
   0 -16  -2 70.8778 43.9592   1
   0 -16   2 130.956 42.3771   1
   0  16   2 200.355 48.1339   1
   0  16  -2 137.231 45.7110   1
   1 -16   2 289.934 54.0993   1
   1  16   2 293.803 51.1633   1
  -1 -16  -2 318.893 52.1485   1
  -2  16  -2 318.433 54.2257   1
   2 -16   2 475.210 62.3708   1
   2  16   2 384.742 58.7599   1
  -2 -16  -2 375.551 59.4507   1
  -3  16  -2 51.9442 39.9619   1
   3 -16   2 114.653 45.0717   1
   3  16   2 107.284 44.7322   1
  -3 -16  -2 205.550 45.6630   1
  -4  16  -2 60.6008 33.1103   1
   4 -16   2 35.3030 29.8060   1
   4  16   2 89.3158 37.7188   1
  -4 -16  -2 115.052 37.9351   1
  -5  16  -2-17.1892 40.2987   1
   5 -16   2-17.6304 37.6406   1
   5  16   2-17.8580 38.6826   1
  -5 -16  -2-8.88511 38.4926   1
  -6  16  -2 406.058 60.3048   1
   6 -16   2 334.818 57.9383   1
   6  16   2 340.955 58.5590   1
  -6 -16  -2 246.645 53.4428   1
  -7  16  -2 1380.04 111.393   1
  -7 -16  -2 1396.06 113.701   1
   7 -16   2 1607.83 117.738   1
  -8  16  -2-17.3762 34.2564   1
   8  16   2 8.91723 36.3520   1
   8 -16   2 9.01077 32.9877   1
  -8 -16  -2 26.7204 39.1281   1
  -9 -16  -2 472.944 64.2854   1
   9  16   2 695.099 72.0260   1
 -10  16  -2 169.851 48.1618   1
  10  16   2 142.466 44.2902   1
  10 -16   2 144.443 44.4002   1
 -11  16  -2 18.2358 42.2211   1
  11  16   2-26.3964 37.5637   1
 -11 -16  -2 26.5338 38.3105   1
  11 -16   2-9.07177 39.2945   1
 -12  16  -2-36.5957 45.9233   1
  12  16   2 62.2896 42.7235   1
  12 -16   2 18.0487 38.5277   1
 -12 -16  -2-17.3077 42.0292   1
 -13 -16  -2 42.7105 40.0547   1
  13  16   2-8.81870 41.3512   1
 -14  16  -2-17.7843 45.1058   1
  14  16   2 8.61730 39.4011   1
 -14 -16  -2 41.7336 37.6715   1
  14 -16   2-62.2176 46.0155   1
 -15 -16  -2 130.964 41.3720   1
 -15  16  -2 52.8791 49.3818   1
  15  16   2 109.126 41.9665   1
 -15 -17   2-25.0048 40.0184   1
  15  17  -2 8.32995 41.3659   1
 -14 -17   2 83.6299 43.8527   1
  14  17  -2 59.2402 43.9387   1
 -13 -17   2 33.9286 40.3274   1
  13  17  -2 77.2093 43.1357   1
 -12 -17   2 8.57675 39.2635   1
  12  17  -2 78.4297 46.9257   1
 -11 -17   2 166.236 49.1942   1
  11  17  -2 111.092 44.6918   1
 -11  17   2 132.996 48.1214   1
  10  17  -2 26.1210 41.3380   1
 -10 -17   2 17.1699 38.7721   1
 -10  17   2 53.4361 44.7251   1
   9 -17  -2 18.1827 35.8525   1
   9  17  -2 17.6264 37.0746   1
  -9 -17   2 17.3791 36.5547   1
  -9  17   2 8.93998 36.4507   1
   8 -17  -2 45.2670 36.9647   1
   8  17  -2 35.0836 32.1758   1
  -8 -17   2 43.7433 30.1161   1
  -8  17   2 62.4123 40.8202   1
   7 -17  -2 27.1352 32.5542   1
   7  17  -2 62.2144 39.1359   1
  -7 -17   2 78.7364 36.8935   1
  -7  17   2 61.7674 37.7666   1
   6 -17  -2 90.1418 43.3718   1
   6  17  -2 71.6205 40.5065   1
  -6 -17   2 62.0762 38.5178   1
  -6  17   2 26.1830 37.9116   1
  -5  17   2 500.811 65.0646   1
   5 -17  -2 348.608 59.6185   1
  -4  17   2 217.909 48.1869   1
   4 -17  -2 171.036 45.1305   1
   3  17  -2 60.3527 38.9360   1
  -3  17   2 8.77030 36.3486   1
  -3 -17   2 8.90996 36.3459   1
   3 -17  -2 35.8720 34.7697   1
   2  17  -2 2008.87 141.637   1
  -2  17   2 1871.34 139.687   1
  -2 -17   2 2124.73 145.653   1
   2 -17  -2 2308.21 147.275   1
  -1  17   2 201.104 52.8162   1
  -1 -17   2 300.452 52.5550   1
   1 -17  -2 334.134 56.0307   1
   0  17   2 429.857 64.5649   1
   0  17  -2 437.501 61.1145   1
   0 -17   2 345.486 55.4689   1
   0 -17  -2 384.699 60.3837   1
  -1  17  -2 77.6724 42.8673   1
   1  17   2-17.9610 42.6235   1
  -1 -17  -2-27.0452 39.6154   1
   1 -17   2 52.7091 43.6347   1
   2 -17   2 26.5295 32.4098   1
   2  17   2 9.15282 40.7917   1
  -2 -17  -2 53.9244 41.6454   1
  -2  17  -2 42.8127 33.7956   1
   3 -17   2 389.585 59.7287   1
   3  17   2 441.096 63.4456   1
  -3 -17  -2 284.907 52.8831   1
  -3  17  -2 363.812 57.1487   1
   4 -17   2-8.86905 34.3606   1
   4  17   2 8.93686 38.7100   1
  -4 -17  -2 8.90033 40.1701   1
  -4  17  -2-8.70578 33.1203   1
   5  17   2 395.464 60.4817   1
  -5 -17  -2 381.576 60.1351   1
   6 -17   2 150.703 39.7124   1
  -6  17  -2 138.107 42.1655   1
   6  17   2 214.199 52.4461   1
  -6 -17  -2 193.178 47.0079   1
  -7  17  -2-17.2417 40.9174   1
   7  17   2 52.5528 43.5052   1
  -7 -17  -2 8.93510 37.5935   1
   7 -17   2 44.0611 43.7704   1
  -8  17  -2 529.243 67.6703   1
   8  17   2 681.060 76.2802   1
   8 -17   2 582.259 68.3101   1
  -8 -17  -2 652.279 74.1124   1
  -9  17  -2 43.6357 44.2990   1
   9 -17   2 26.6976 44.6988   1
 -10  17  -2 95.0384 44.0263   1
  10  17   2 17.5533 37.7032   1
  10 -17   2 89.5736 45.1560   1
 -10 -17  -2 163.836 46.1530   1
 -11 -17  -2-17.3765 31.8159   1
 -12  17  -2 70.0481 46.4267   1
  12 -17   2 115.127 46.5020   1
 -13  17  -2 52.8288 37.0887   1
  13  17   2 43.0172 40.8738   1
  13 -17   2 35.4497 37.3307   1
 -13 -18   2-32.9592 38.1556   1
  13  18  -2 25.0084 39.0813   1
 -12 -18   2 8.35758 37.7284   1
  12  18  -2 25.4828 40.3121   1
 -11 -18   2-8.49437 40.3070   1
  11  18  -2 25.2149 40.8213   1
  10  18  -2 67.6091 43.8519   1
 -10 -18   2 59.6768 42.4367   1
   9  18  -2 51.9238 45.7032   1
  -9 -18   2 25.5355 37.9237   1
  -9  18   2-8.94479 41.4340   1
   8 -18  -2 99.6691 46.4642   1
   8  18  -2 8.66925 37.5838   1
  -8 -18   2-8.62721 37.4018   1
  -8  18   2 53.0234 41.9614   1
   7 -18  -2 36.1749 43.4823   1
  -7  18   2 61.5749 39.7696   1
  -6  18   2 371.328 59.4778   1
   6  18  -2 342.282 55.8531   1
   6 -18  -2 350.829 58.5914   1
  -6 -18   2 552.552 64.3957   1
   5  18  -2 124.162 43.9365   1
   4  18  -2 131.999 41.6197   1
  -4 -18   2 105.415 41.5484   1
  -3 -18   2 175.888 46.2533   1
   2  18  -2 154.105 47.2695   1
  -2 -18   2 97.7594 44.9892   1
   1  18  -2 473.422 62.2570   1
  -1 -18   2 370.987 58.6001   1
   0  18  -2 120.650 42.7911   1
   0  18   2 216.053 53.1021   1
   0 -18   2 106.067 43.8652   1
   0 -18  -2 116.808 44.5765   1
  -1  18  -2 213.903 51.2493   1
   1  18   2 261.856 55.1250   1
  -1 -18  -2 306.793 54.2911   1
   1 -18   2 291.581 55.1531   1
  -2  18  -2-8.59914 41.3005   1
   2  18   2-45.1423 36.2233   1
   2 -18   2 8.76697 37.4447   1
  -2 -18  -2-35.9930 33.6119   1
   3 -18   2 8.81867 39.8071   1
   3  18   2 35.9006 41.0427   1
  -3 -18  -2 8.86702 36.1524   1
  -3  18  -2 8.53631 34.2388   1
   4 -18   2 353.015 54.0949   1
   4  18   2 239.769 56.3163   1
  -4 -18  -2 327.775 58.0303   1
  -4  18  -2 318.418 53.9634   1
   5 -18   2 17.6054 38.6724   1
   5  18   2 8.91852 41.8133   1
  -5 -18  -2-17.5813 39.6777   1
  -5  18  -2 26.0075 39.6408   1
   6 -18   2 44.0642 42.3113   1
  -6  18  -2 34.6462 44.3915   1
   6  18   2-8.80978 32.2510   1
  -6 -18  -2-26.0499 31.7880   1
  -7  18  -2 60.2624 38.5707   1
   7  18   2 69.1901 39.7685   1
   7 -18   2 96.8365 36.7032   1
  -7 -18  -2 150.473 46.9216   1
  -8 -18  -2-8.67817 40.1853   1
   8  18   2 17.4821 43.4062   1
  -9  18  -2 425.050 64.6745   1
   9  18   2 260.670 54.9588   1
   9 -18   2 512.763 64.1472   1
  -9 -18  -2 362.996 58.9253   1
 -10  18  -2 25.5625 40.4432   1
  10 -18   2 17.3239 45.3015   1
 -11  18  -2 153.556 47.6144   1
 -11 -18  -2 228.685 53.0358   1
  11  18   2 244.412 55.5925   1
  11 -18   2 173.943 46.8075   1
 -12 -18  -2 16.4624 31.3153   1
  12  18   2-8.46625 35.0652   1
 -11 -19   2 32.8508 34.5553   1
  11  19  -2 8.22121 35.6230   1
 -10 -19   2 8.33585 30.5182   1
  10  19  -2 8.19417 31.7482   1
  -9 -19   2 49.6949 43.3492   1
   9  19  -2 33.7096 43.6724   1
  -7  19   2 228.789 50.8158   1
   7  19  -2 102.198 38.0784   1
   6 -19  -2 36.2137 38.0815   1
  -6 -19   2-8.52521 36.9305   1
  -6  19   2-8.76951 37.9886   1
   6  19  -2 25.8573 39.4125   1
  -5 -19   2 562.395 69.0275   1
   5 -19  -2 440.928 65.5033   1
   5  19  -2 445.602 62.8438   1
  -5  19   2 422.316 61.9036   1
  -4 -19   2 130.790 41.0800   1
   4 -19  -2 225.278 49.9493   1
  -4  19   2 175.694 50.3929   1
   4  19  -2 156.148 44.6510   1
   3 -19  -2 135.905 45.1832   1
  -3 -19   2 69.2148 42.6964   1
   3  19  -2 52.2385 40.5298   1
  -3  19   2 104.742 44.4708   1
  -2 -19   2 43.4472 36.0065   1
   2 -19  -2 8.95996 32.1573   1
  -2  19   2 35.2502 34.7640   1
   2  19  -2 8.54559 36.4997   1
   1 -19  -2 115.995 43.3161   1
  -1  19   2 161.626 51.3259   1
   0 -19  -2 224.895 53.7078   1
   0  19   2 384.863 63.0387   1
  -1 -19  -2-8.92240 33.9617   1
   1  19   2 54.5197 40.4822   1
   3 -19   2 51.9223 37.6015   1
  -3  19  -2 76.5321 44.1245   1
   4 -19   2 17.3618 29.8117   1
   4  19   2-8.80511 46.4883   1
  -4 -19  -2-8.73011 41.9143   1
   5 -19   2 43.3434 40.6981   1
   5  19   2 43.8235 38.0270   1
  -5 -19  -2 43.0885 40.4595   1
  -5  19  -2 59.1802 42.4919   1
   6 -19   2 86.2101 38.2433   1
  -6  19  -2 110.853 46.1853   1
   6  19   2 136.919 47.6008   1
  -6 -19  -2 129.443 45.8704   1
  -7  19  -2 17.0039 42.6754   1
   7  19   2-17.0233 38.9187   1
  -7 -19  -2-8.62710 43.3036   1
   7 -19   2 34.6240 42.9840   1
  -8  19  -2 236.967 56.8863   1
   8  19   2 172.109 49.6941   1
  -8 -19  -2 254.005 48.9224   1
   8 -19   2 137.899 48.5528   1
  -9  19  -2 133.915 48.3378   1
   9  19   2 118.526 46.4664   1
  -9 -19  -2 192.728 44.7564   1
   9 -19   2 136.961 46.9708   1
 -10  19  -2 33.0958 42.8627   1
  -7 -20   2 24.6988 39.9912   1
   7  20  -2 8.25991 40.5753   1
  -6 -20   2 157.210 43.5228   1
   6  20  -2 175.349 48.3642   1
  -5 -20   2-8.41862 39.9476   1
   5  20  -2-8.42377 43.1744   1
  -4 -20   2 160.704 41.7897   1
  -4  20   2 155.166 45.2852   1
   4  20  -2 180.028 44.6030   1
   3 -20  -2 88.4659 42.5561   1
  -3  20   2 26.1107 45.1377   1
   2 -20  -2 158.561 50.3884   1
  -2  20   2 124.125 51.5342   1
   1 -20  -2 487.028 64.6571   1
  -1 -20   2 420.090 61.2310   1
  -1  20   2 450.120 67.0074   1
   1  20  -2 457.794 62.0994   1
   0 -20  -2 131.971 42.9769   1
   0 -20   2 86.0827 41.1052   1
   0  20   2 107.039 49.0889   1
   0  20  -2 82.8445 39.1112   1
   1 -20   2 136.255 40.1082   1
  -1 -20  -2 227.880 50.2432   1
   1  20   2 140.361 45.5530   1
  -1  20  -2 141.948 40.7521   1
  -2 -20  -2 17.2567 42.9267   1
   2  20   2 52.3924 46.1773   1
  -2  20  -2 91.7409 45.7706   1
  -4 -20  -2-8.50295 31.7535   1
   4  20   2-25.8786 35.7358   1
  -5  20  -2 148.495 47.4410   1
   5  20   2 102.161 46.9139   1
  -5 -20  -2 58.6373 41.4472   1
   5 -20   2 126.786 48.1979   1
  -6  20  -2 221.092 45.4692   1
   6  20   2 257.415 57.1684   1
  -6 -20  -2 287.937 55.9037   1
   6 -20   2 228.331 47.6792   1
   7 -20   2 50.5664 38.1636   1
  -7  20  -2 82.1974 44.7396   1
  -8  20  -2 82.4274 37.3976   1
   0  21   2-8.61446 43.2414   1
  -1 -21  -2 109.544 41.4402   1
   1  21   2 171.305 47.3798   1
  -2 -21  -2 33.5614 38.8526   1
   2  21   2-25.2870 41.3992   1
 -25   0   3 17.6549 38.7787   1
  25   0  -3-27.3964 41.7553   1
 -24   0   3-17.7996 41.2118   1
  24   0  -3 9.04304 42.3952   1
 -23   0   3-9.13574 40.1350   1
  23   0  -3-9.12673 39.5347   1
 -22   0   3-9.22545 38.8104   1
  22   0  -3-26.6667 37.9573   1
  21   0  -3-8.88546 36.8016   1
 -21   0   3 17.4886 35.6467   1
  20   0  -3 17.7706 36.2294   1
 -20   0   3 16.5946 33.2831   1
  19   0  -3-17.1021 32.5323   1
 -19   0   3 24.5649 30.5699   1
  18   0  -3 16.3318 31.0669   1
 -18   0   3-8.07106 27.7175   1
  17   0  -3 46.9826 30.8800   1
 -17   0   3-23.3589 30.1721   1
  16   0  -3 29.8565 26.7733   1
 -16   0   3-22.4098 31.4186   1
  15   0  -3-28.3584 31.1458   1
 -15   0   3 14.1483 27.8936   1
  13   0  -3 44.1162 25.6923   1
 -13   0   3-24.3258 23.9790   1
 -12   0   3 5.59098 22.7930   1
  11   0  -3-21.0693 23.1392   1
 -11   0   3 20.3779 21.1000   1
  10   0  -3 9.71680 19.4879   1
 -10   0   3 8.84058 19.9548   1
   9   0  -3-17.5715 21.5824   1
  -9   0   3-7.60499 17.1707   1
   7   0  -3 12.1480 17.5114   1
  -7   0   3 2.87302 15.4610   1
   6   0  -3 7.15821 15.3319   1
  -6   0   3-14.1024 13.6614   1
   5   0  -3 17.6611 13.5116   1
  -5   0   3 7.13716 12.5428   1
   4   0  -3 4.96045 10.2737   1
  -4   0   3 2.39854 9.81834   1
   1   0  -3-4.64865 7.82194   1
  -1   0   3-0.97704 8.34345   1
   0   0  -3 1.51267 11.0281   1
   0   0   3 18.0858 11.7381   1
   1   0   3 16.7889 14.4318   1
  -1   0  -3 14.2253 14.8217   1
   2   0   3 18.5729 18.9597   1
  -2   0  -3 23.8815 19.2576   1
   3   0   3 12.9722 21.3804   1
  -3   0  -3 16.0828 21.4659   1
   4   0   3-7.60215 19.4809   1
  -4   0  -3 7.58496 19.2375   1
   5   0   3 4.34769 17.4365   1
  -5   0  -3-13.0139 18.2464   1
   6   0   3 4.87617 21.4219   1
  -6   0  -3 4.86529 23.8968   1
   7   0   3-5.38751 25.5656   1
  -7   0  -3 21.4494 27.4846   1
   8   0   3-23.3822 26.0417   1
  -8   0  -3-5.84662 21.8370   1
   9   0   3-6.26653 19.9991   1
  -9   0  -3 12.6654 23.6419   1
  10   0   3-20.1874 26.5393   1
 -10   0  -3-6.68960 28.1433   1
  11   0   3-7.12440 28.6081   1
 -11   0  -3-56.4572 36.5654   1
  12   0   3 29.9901 32.9403   1
 -12   0  -3-7.40601 31.6218   1
  13   0   3-7.87861 37.3882   1
 -13   0  -3 30.5183 33.9839   1
  14   0   3-8.28067 35.3561   1
 -14   0  -3-15.4937 35.4256   1
  15   0   3 17.1847 32.6893   1
 -15   0  -3-23.8041 31.2855   1
  16   0   3 68.5244 34.3671   1
 -16   0  -3-16.8565 30.8737   1
  17   0   3 25.5754 37.9803   1
 -17   0  -3 17.8490 38.1136   1
 -18   0  -3-9.04816 35.0765   1
  18   0   3 61.7295 36.5448   1
 -19   0  -3-35.1825 42.7561   1
  19   0   3-44.4169 42.6894   1
 -20   0  -3-17.3543 35.3814   1
  20   0   3-17.6417 37.6665   1
 -21   0  -3 42.9688 44.0516   1
  21   0   3-8.87946 40.0843   1
 -22   0  -3 8.42468 31.4541   1
  22   0   3-26.5858 35.5401   1
 -23   0  -3-16.6619 40.0019   1
  23   0   3-8.68466 38.6821   1
 -24   0  -3-8.25815 44.4345   1
  24   0   3-17.0139 39.8854   1
 -26  -1   3 8.80681 42.7729   1
 -25   1   3 26.6896 41.7080   1
 -25  -1   3-9.12965 38.9763   1
  25  -1  -3-18.2920 36.6775   1
  25   1  -3-9.12032 41.7013   1
 -24   1   3 8.77987 36.9280   1
  24  -1  -3-18.3897 34.9816   1
 -23   1   3-8.75595 37.9515   1
  23  -1  -3 18.2783 43.3866   1
  23   1  -3 55.3502 39.4074   1
 -23  -1   3 52.8171 39.2281   1
  22   1  -3 18.4531 40.5401   1
 -22  -1   3 17.2713 38.4680   1
 -21   1   3 34.5907 36.9186   1
  21  -1  -3-52.7917 35.8676   1
  21   1  -3-8.92005 31.9948   1
 -21  -1   3 35.0050 35.0944   1
 -20   1   3 86.7837 35.4792   1
  20  -1  -3 52.0303 33.7035   1
  20   1  -3 26.1034 37.2438   1
 -20  -1   3 60.5690 42.1085   1
 -19   1   3 8.60007 37.7874   1
  19  -1  -3-25.0374 35.6379   1
  19   1  -3-16.9798 32.9006   1
 -19  -1   3-25.4783 31.7151   1
 -18   1   3 1759.64 122.078   1
  18  -1  -3 1542.77 116.398   1
 -17   1   3 3759.29 217.383   1
 -17  -1   3 3918.42 220.234   1
  17   1  -3 3854.08 219.843   1
  17  -1  -3 3624.93 217.972   1
 -16   1   3 1317.81 97.8117   1
  16  -1  -3 1340.42 98.8376   1
  16   1  -3 1212.68 97.6083   1
 -16  -1   3 1181.08 94.5319   1
 -15   1   3 1113.47 87.4632   1
  15  -1  -3 1155.60 88.8883   1
  15   1  -3 1221.91 92.2159   1
 -15  -1   3 1076.19 87.1322   1
  14   1  -3 431.924 53.3209   1
 -14  -1   3 564.806 56.6547   1
  13  -1  -3 1807.75 114.770   1
 -13  -1   3 1674.10 111.298   1
  12  -1  -3 262.554 39.9774   1
  12   1  -3 405.311 47.0228   1
 -12   1   3 223.193 39.0927   1
 -12  -1   3 385.656 44.5514   1
 -11   1   3 12987.1 625.629   1
  11  -1  -3 13006.4 624.898   1
  11   1  -3 13505.6 629.468   1
 -11  -1   3 11971.4 623.783   1
 -10   1   3 13573.3 621.314   1
  10  -1  -3 11603.4 617.935   1
  10   1  -3 13009.0 622.678   1
 -10  -1   3 13153.5 621.432   1
  -9   1   3 1879.72 105.982   1
   9  -1  -3 1697.54 103.100   1
   9   1  -3 1663.92 104.601   1
  -9  -1   3 1878.33 108.600   1
  -8   1   3 23440.7 1087.33   1
   8  -1  -3 22382.9 1086.70   1
   8   1  -3 22260.8 1089.57   1
  -8  -1   3 24192.0 1091.52   1
  -7   1   3 56234.7 2612.44   1
   7   1  -3 59473.2 2615.86   1
   7  -1  -3 63376.4 2613.81   1
  -6  -1   3 714.282 49.9263   1
   6  -1  -3 718.652 46.2093   1
  -5   1   3 31942.9 1556.69   1
   5   1  -3 35654.8 1560.64   1
  -5  -1   3 34158.6 1560.22   1
   5  -1  -3 32615.1 1556.31   1
  -4   1   3 186059. 9007.45   1
   4   1  -3 198757. 9013.40   1
   4  -1  -3 201175. 9008.16   1
  -4  -1   3 194520. 9013.31   1
   3   1  -3 257295. 11897.2   1
  -3  -1   3 255958. 11897.0   1
   2   1  -3 105541. 4730.95   1
  -2  -1   3 98590.5 4730.24   1
  -1  -1   3 1670.01 75.7488   1
   1   1  -3 1609.89 75.1029   1
   1  -1  -3 1539.65 70.9857   1
   0  -1   3 256031. 12389.2   1
   0   1  -3 288861. 12388.8   1
   0   1   3 215049. 12385.1   1
   0  -1  -3 333496. 12388.7   1
   1   1   3 159799. 8079.50   1
   1  -1   3 177970. 8082.04   1
  -1  -1  -3 174835. 8079.09   1
  -1   1  -3 185462. 8080.63   1
   2   1   3 210428. 10591.5   1
   2  -1   3 232250. 10592.1   1
  -2  -1  -3 232427. 10591.6   1
  -2   1  -3 238353. 10591.8   1
   3   1   3 1712.44 92.6380   1
  -3  -1  -3 1592.90 90.1423   1
  -3   1  -3 1669.40 91.2273   1
   4   1   3 20149.4 906.469   1
   4  -1   3 18354.0 902.144   1
  -4  -1  -3 17156.5 899.208   1
  -4   1  -3 20920.3 904.855   1
   5   1   3 19314.5 848.073   1
   5  -1   3 15859.0 842.532   1
  -5  -1  -3 17146.0 842.224   1
  -5   1  -3 18837.5 847.041   1
   6   1   3 18836.0 965.886   1
   6  -1   3 20694.4 966.162   1
  -6  -1  -3 19789.6 964.879   1
  -6   1  -3 21582.8 966.499   1
   7  -1   3 447.468 45.6020   1
   7   1   3 459.084 45.2140   1
  -7  -1  -3 342.346 40.3643   1
  -7   1  -3 437.232 45.9822   1
   8   1   3 1645.31 112.861   1
   8  -1   3 1554.66 112.653   1
  -8  -1  -3 2001.50 117.319   1
  -8   1  -3 1867.90 113.506   1
   9   1   3 14474.5 672.847   1
   9  -1   3 13200.6 670.255   1
  -9  -1  -3 14389.3 671.358   1
  -9   1  -3 12719.5 667.335   1
  10   1   3 3007.87 180.060   1
  10  -1   3 2854.94 178.793   1
 -10  -1  -3 3263.91 180.357   1
 -10   1  -3 3133.89 180.434   1
  11  -1   3 225.530 44.4937   1
  11   1   3 243.922 43.0356   1
 -11  -1  -3 263.214 42.7072   1
  12   1   3 1052.43 85.5614   1
 -12  -1  -3 1170.64 88.9147   1
 -12   1  -3 1170.92 87.8558   1
  13  -1   3 815.036 75.1201   1
  13   1   3 686.212 69.3507   1
 -13  -1  -3 688.496 68.9280   1
 -13   1  -3 813.689 75.8001   1
  14  -1   3 1397.30 109.000   1
 -14   1  -3 1656.63 115.994   1
  15  -1   3 939.897 85.2235   1
  15   1   3 970.580 84.7119   1
 -15  -1  -3 1064.94 88.4443   1
 -15   1  -3 856.524 83.9648   1
  16   1   3 146.328 40.9941   1
  16  -1   3 136.618 43.9105   1
 -16  -1  -3 135.046 36.7498   1
 -16   1  -3 217.372 46.7746   1
  17   1   3 711.065 76.2508   1
  17  -1   3 740.343 75.9556   1
 -17   1  -3 796.063 76.2594   1
 -17  -1  -3 791.206 76.8879   1
  18   1   3 36.4164 39.9945   1
 -18  -1  -3-33.6285 36.9327   1
 -18   1  -3 17.0536 35.3163   1
 -19  -1  -3 114.140 43.8338   1
  19  -1   3 80.5330 44.1810   1
  20   1   3-17.5930 36.4737   1
  20  -1   3-53.6828 36.5139   1
 -20   1  -3-42.7318 35.9870   1
  21  -1   3 275.655 47.4015   1
  21   1   3 204.719 45.6210   1
 -21  -1  -3 204.922 45.1960   1
 -21   1  -3 128.989 38.8879   1
  22  -1   3-35.3109 42.3828   1
  22   1   3 8.74027 30.6901   1
 -22   1  -3-25.7495 43.5386   1
 -22  -1  -3 42.9308 37.1912   1
  23   1   3 77.8462 41.5651   1
  23  -1   3 61.1479 40.4888   1
 -23  -1  -3 8.37117 37.3234   1
 -23   1  -3 8.42294 39.5273   1
  24   1   3-8.52201 35.8431   1
  24  -1   3 25.8641 42.3437   1
 -24  -1  -3-8.10320 35.0992   1
 -24   1  -3 8.18164 42.3576   1
  26   2  -3 8.84368 27.4806   1
 -26  -2   3 27.5363 38.0226   1
  25   2  -3-9.18721 43.6265   1
 -25  -2   3 35.0679 41.6342   1
 -25   2   3 79.0514 45.0491   1
  24   2  -3-18.6295 37.9714   1
  24  -2  -3-18.5235 41.2477   1
 -24  -2   3 17.4343 42.3356   1
 -24   2   3 8.86253 39.4698   1
  23   2  -3-9.12645 35.9899   1
  23  -2  -3-9.13293 36.0154   1
 -23  -2   3-26.8585 35.3054   1
 -23   2   3-8.89084 41.6865   1
  22   2  -3 1373.57 109.127   1
 -22  -2   3 1294.21 108.525   1
  21   2  -3 295.748 53.5639   1
  21  -2  -3 221.614 48.0097   1
 -21  -2   3 213.443 51.5571   1
 -21   2   3 357.059 54.6337   1
  20   2  -3-8.80602 37.0393   1
  20  -2  -3-26.1033 37.6907   1
 -20  -2   3-8.78715 38.0633   1
 -20   2   3 8.27434 35.3265   1
  19   2  -3 799.080 80.4694   1
  19  -2  -3 739.026 79.2998   1
 -19  -2   3 871.140 82.3361   1
 -19   2   3 876.380 80.6029   1
  18  -2  -3 329.991 52.0213   1
 -18   2   3 290.315 49.1645   1
  17   2  -3 555.372 63.8569   1
  17  -2  -3 445.015 56.6725   1
 -17  -2   3 410.974 57.2615   1
 -17   2   3 468.054 56.1668   1
  16   2  -3 1346.24 102.501   1
  16  -2  -3 1380.68 100.212   1
 -16  -2   3 1188.33 96.7273   1
 -16   2   3 1438.51 101.433   1
  15   2  -3 503.638 59.6030   1
  15  -2  -3 459.397 54.6100   1
 -15   2   3 441.178 52.2502   1
  14   2  -3 5644.19 285.142   1
 -14  -2   3 4822.20 275.845   1
  13  -2  -3 1296.24 95.5953   1
 -13   2   3 1577.94 101.681   1
  12   2  -3 41348.4 2033.92   1
 -12  -2   3 45223.4 2035.89   1
  12  -2  -3 42951.3 2031.29   1
  11   2  -3 4244.50 225.622   1
  11  -2  -3 4133.92 222.174   1
 -11  -2   3 4213.54 225.988   1
 -11   2   3 4094.01 222.495   1
  10   2  -3 21787.4 1160.68   1
  10  -2  -3 25109.2 1160.68   1
 -10  -2   3 25869.4 1165.65   1
 -10   2   3 25370.4 1162.86   1
   9   2  -3 39237.7 1865.47   1
  -9   2   3 40660.3 1862.43   1
  -9  -2   3 39179.5 1864.79   1
   9  -2  -3 39540.2 1861.78   1
  -8  -2   3 65134.6 3044.09   1
   8   2  -3 65230.3 3045.14   1
  -7   2   3 9045.39 444.894   1
   7  -2  -3 9471.54 446.048   1
   6   2  -3 37254.8 1884.24   1
   6  -2  -3 40378.8 1881.09   1
  -6   2   3 41849.5 1880.39   1
  -6  -2   3 41346.5 1886.38   1
   5  -2  -3 30304.8 1418.02   1
  -5   2   3 30029.7 1417.68   1
  -5  -2   3 31310.3 1423.98   1
   5   2  -3 30122.9 1423.88   1
  -4  -2   3 12928.8 566.371   1
   4  -2  -3 13854.9 558.496   1
   4   2  -3 12530.7 564.651   1
   3  -2  -3 10237.7 466.618   1
   3   2  -3 9471.17 473.221   1
  -3   2   3 10797.1 466.579   1
  -2  -2   3 62498.4 2974.18   1
   2   2  -3 64791.5 2974.14   1
   2  -2  -3 63458.7 2967.42   1
  -2   2   3 64601.4 2967.09   1
  -1   2   3 18854.2 855.482   1
   1  -2  -3 18061.8 855.666   1
   1   2  -3 20345.3 861.215   1
   0   2   3 117749. 5550.46   1
   0  -2  -3 124963. 5550.54   1
   0   2  -3 115000. 5552.78   1
   0  -2   3 119885. 5553.94   1
   1  -2   3 28835.9 1237.16   1
  -1   2  -3 28092.7 1237.77   1
  -1  -2  -3 28297.1 1234.23   1
   2  -2   3 130903. 6526.61   1
  -2  -2  -3 141782. 6526.41   1
  -2   2  -3 153281. 6528.40   1
   2   2   3 137167. 6526.57   1
   4   2   3 5567.32 285.703   1
   4  -2   3 5375.68 284.794   1
  -4   2  -3 5598.88 283.938   1
  -4  -2  -3 6099.89 287.384   1
   5   2   3 49888.1 2371.92   1
   5  -2   3 49723.3 2369.64   1
  -5   2  -3 50442.5 2369.68   1
  -5  -2  -3 52327.3 2371.29   1
   6   2   3 29570.5 1293.94   1
   6  -2   3 25813.3 1290.14   1
  -6   2  -3 26284.1 1288.14   1
  -6  -2  -3 27503.1 1290.23   1
   7   2   3 2381.89 141.522   1
   7  -2   3 2223.11 139.162   1
  -7   2  -3 2391.12 138.725   1
  -7  -2  -3 2470.59 141.249   1
   8   2   3 11376.7 541.563   1
   8  -2   3 10586.7 537.782   1
  -8   2  -3 10996.3 537.843   1
  -8  -2  -3 10550.5 536.178   1
  -9   2  -3 3321.54 201.842   1
   9  -2   3 4105.39 209.947   1
  10   2   3 17972.0 892.916   1
  10  -2   3 17682.8 891.320   1
 -10   2  -3 18469.5 892.436   1
 -10  -2  -3 19398.6 892.203   1
  11   2   3 10455.3 470.005   1
 -11   2  -3 9426.89 462.256   1
 -11  -2  -3 9869.65 466.272   1
  12   2   3 1245.39 99.9930   1
  12  -2   3 1440.49 102.272   1
 -12   2  -3 1311.88 99.8213   1
 -12  -2  -3 1393.54 102.916   1
  13   2   3 1375.88 106.342   1
  13  -2   3 1454.52 110.210   1
 -13   2  -3 1420.42 107.647   1
 -13  -2  -3 1670.92 113.035   1
 -15  -2  -3 2636.27 164.604   1
 -15   2  -3 2729.97 162.704   1
  15   2   3 2456.34 160.548   1
  15  -2   3 2278.73 158.898   1
  16   2   3 551.559 67.1688   1
  16  -2   3 540.346 63.2493   1
 -16   2  -3 458.589 57.7429   1
 -16  -2  -3 448.240 63.5249   1
  17   2   3 157.752 43.3690   1
 -17   2  -3 75.2280 39.0663   1
 -17  -2  -3 113.260 41.6774   1
  18   2   3 79.8839 41.6144   1
  18  -2   3 8.81621 33.5440   1
 -18   2  -3-8.57487 34.9588   1
 -18  -2  -3-26.3044 39.0524   1
  19   2   3-27.1010 37.9993   1
  19  -2   3 8.90460 33.8816   1
 -19   2  -3 43.3208 34.1658   1
 -19  -2  -3 17.2984 35.8271   1
 -20   2  -3 319.878 53.6335   1
  20  -2   3 277.956 52.2954   1
  21   2   3 17.7706 28.3649   1
  21  -2   3 9.00543 35.5132   1
 -21   2  -3 25.6433 36.4984   1
 -21  -2  -3 8.74320 29.3430   1
 -22   2  -3 8.38501 29.4527   1
  22  -2   3 26.9094 32.1825   1
 -23  -2  -3-34.6216 39.0777   1
 -23   2  -3-32.7190 40.6311   1
  23  -2   3-8.83851 41.9502   1
  23   2   3-8.64772 38.5263   1
 -24  -2  -3 107.051 45.3403   1
 -24   2  -3 56.4532 43.6216   1
  24   2   3 100.568 45.7263   1
  24  -2   3 129.258 47.4262   1
  26   3  -3 9.11879 42.8026   1
 -26  -3   3 76.6802 43.2704   1
  25   3  -3 9.09711 39.4067   1
 -25  -3   3-26.4394 39.7790   1
  24   3  -3 163.220 46.5972   1
  24  -3  -3 83.8137 44.8393   1
 -24   3   3 43.5852 40.0014   1
 -24  -3   3 9.02035 41.3834   1
  23   3  -3 563.517 67.1812   1
  23  -3  -3 482.954 65.3998   1
 -23   3   3 387.497 59.4948   1
 -23  -3   3 382.010 64.8746   1
  22   3  -3 381.960 61.0006   1
 -22  -3   3 480.920 66.0931   1
 -21   3   3 560.475 65.6035   1
  21  -3  -3 522.412 68.3801   1
  20   3  -3 671.596 73.3788   1
  20  -3  -3 655.849 71.5013   1
 -20   3   3 694.506 72.4874   1
 -20  -3   3 728.280 75.6819   1
  19   3  -3 529.272 66.2878   1
 -19   3   3 434.625 60.9247   1
 -19  -3   3 562.211 64.5411   1
  18   3  -3 88.1358 43.8597   1
  18  -3  -3 16.2487 31.0409   1
 -18   3   3 31.6363 29.6657   1
 -18  -3   3 136.305 39.9182   1
  17   3  -3 6204.18 329.880   1
  17  -3  -3 6202.55 324.632   1
 -17   3   3 5767.01 321.475   1
 -17  -3   3 5976.66 322.212   1
  16   3  -3 574.851 63.3321   1
 -16   3   3 460.822 55.4783   1
  16  -3  -3 533.128 59.2928   1
  15   3  -3 2288.00 148.353   1
  15  -3  -3 2429.38 145.579   1
 -15   3   3 2280.12 142.896   1
 -15  -3   3 2135.36 142.683   1
  14   3  -3 9493.43 454.624   1
 -14  -3   3 8294.78 448.406   1
  13   3  -3 12904.1 643.939   1
  13  -3  -3 13398.7 640.495   1
 -13   3   3 13505.1 639.760   1
 -13  -3   3 12255.3 640.426   1
  12   3  -3 19551.8 911.805   1
  12  -3  -3 18409.5 905.734   1
 -12   3   3 18433.3 905.081   1
 -12  -3   3 19151.1 911.512   1
  11   3  -3 7532.48 390.074   1
 -11  -3   3 7917.78 390.861   1
  11  -3  -3 7902.35 386.653   1
 -11   3   3 7411.15 384.922   1
  10   3  -3 2647.18 143.823   1
 -10  -3   3 2387.52 140.118   1
  10  -3  -3 2310.51 135.511   1
 -10   3   3 2228.62 133.981   1
   9   3  -3 425.346 44.0497   1
  -9  -3   3 458.046 44.3704   1
   9  -3  -3 461.249 42.1002   1
  -9   3   3 453.097 40.5953   1
  -8  -3   3 14820.4 727.067   1
   8   3  -3 15432.3 729.038   1
   7   3  -3 49254.0 2221.28   1
  -7   3   3 47511.0 2214.08   1
   7  -3  -3 47065.0 2214.85   1
  -7  -3   3 45906.4 2220.43   1
   6   3  -3 25505.1 1086.83   1
   6  -3  -3 21098.2 1077.59   1
  -6   3   3 22588.1 1078.66   1
  -6  -3   3 23696.9 1084.74   1
  -5   3   3 6692.59 317.480   1
   5  -3  -3 6469.69 318.239   1
  -4   3   3 19995.2 876.203   1
   4  -3  -3 18165.8 876.279   1
  -4  -3   3 18034.0 882.151   1
   4   3  -3 18005.7 881.909   1
   3  -3  -3 75403.1 3316.13   1
   3   3  -3 76222.8 3322.85   1
  -3  -3   3 71866.4 3322.99   1
  -3   3   3 65016.8 3314.30   1
  -2  -3   3 5212.33 264.218   1
  -2   3   3 5304.72 257.846   1
   2  -3  -3 5306.21 258.493   1
   2   3  -3 5628.14 264.771   1
  -1  -3   3 530.879 43.3117   1
   1   3  -3 554.375 41.9968   1
   1  -3  -3 600.678 38.9144   1
  -1   3   3 560.740 39.7159   1
   0  -3   3 129787. 5491.18   1
   0  -3  -3 124328. 5486.53   1
   0   3  -3 122665. 5488.82   1
   1   3   3 41695.0 1837.65   1
  -1  -3  -3 39289.5 1836.10   1
  -1   3  -3 39258.7 1838.66   1
   1  -3   3 36574.1 1839.70   1
  -2  -3  -3 113260. 5471.32   1
   2   3   3 122374. 5472.56   1
   3   3   3 4322.23 221.668   1
   3  -3   3 4444.89 222.035   1
  -3   3  -3 4195.63 219.513   1
  -3  -3  -3 4085.63 219.988   1
   4  -3   3 3523.61 187.695   1
  -4   3  -3 3329.16 185.217   1
   4   3   3 3571.02 187.807   1
  -4  -3  -3 3606.59 188.097   1
  -5  -3  -3 6636.99 329.893   1
   5  -3   3 6791.89 331.375   1
   5   3   3 6380.79 327.968   1
  -5   3  -3 6173.28 327.229   1
  -6  -3  -3 33903.7 1433.11   1
   6   3   3 32831.6 1431.35   1
  -6   3  -3 29686.3 1428.68   1
  -7  -3  -3 31083.7 1466.90   1
   7  -3   3 30880.1 1466.10   1
   7   3   3 32422.2 1468.37   1
  -7   3  -3 29545.9 1462.49   1
  -8  -3  -3 23519.3 1076.28   1
   8  -3   3 23130.4 1075.99   1
   8   3   3 24682.5 1079.43   1
 -10  -3  -3 13305.1 655.957   1
  10  -3   3 12188.6 654.568   1
  10   3   3 14855.7 664.042   1
 -10   3  -3 13204.6 655.538   1
 -11  -3  -3 2687.83 162.113   1
  11  -3   3 2580.36 163.897   1
  11   3   3 2947.40 170.337   1
 -11   3  -3 2621.05 162.932   1
 -12  -3  -3 5392.55 289.084   1
  12   3   3 5375.09 296.907   1
 -12   3  -3 4644.86 286.143   1
 -13  -3  -3 31.3812 31.5842   1
  13  -3   3 71.1905 34.8600   1
  13   3   3 32.8638 38.1464   1
 -13   3  -3 114.412 40.3666   1
 -14  -3  -3 2831.07 175.525   1
  14   3   3 2773.62 175.771   1
 -15  -3  -3 2885.73 180.671   1
  15  -3   3 3006.98 183.343   1
  15   3   3 3168.88 186.226   1
 -15   3  -3 2732.50 180.259   1
  16  -3   3 1796.53 123.827   1
  16   3   3 1627.51 122.393   1
 -16  -3  -3 1541.27 119.239   1
 -16   3  -3 1688.09 121.483   1
  17  -3   3-17.7112 34.3234   1
 -17   3  -3 66.7689 42.3480   1
 -18  -3  -3 26.5470 35.5423   1
  18  -3   3 62.9117 36.0963   1
  18   3   3 80.2910 41.8711   1
 -18   3  -3 16.8090 32.0363   1
 -19  -3  -3 301.499 57.1003   1
  19  -3   3 353.115 59.7103   1
  19   3   3 267.590 55.5242   1
 -19   3  -3 369.236 58.2790   1
 -20  -3  -3-17.6395 39.2841   1
  20  -3   3 9.05888 33.1685   1
  20   3   3 44.6252 36.9702   1
 -20   3  -3 16.7595 35.7800   1
 -21  -3  -3 60.1294 38.7845   1
  21  -3   3 26.9962 39.5461   1
  21   3   3-8.97133 37.7486   1
 -21   3  -3 16.8448 35.4409   1
 -22  -3  -3-8.31243 41.7248   1
  22  -3   3-8.86193 38.9313   1
  22   3   3 9.00147 45.1833   1
 -22   3  -3-16.8059 40.8108   1
 -23  -3  -3 51.7579 37.9271   1
  23  -3   3 34.9428 38.4072   1
  23   3   3 17.0161 34.1547   1
 -23   3  -3 33.4817 41.5946   1
  24   3   3 16.6502 36.5963   1
  24  -3   3 17.1404 36.0704   1
 -24   3  -3 24.8256 40.6653   1
 -24  -3  -3 60.0565 39.7505   1
 -26  -4   3 191.189 55.6461   1
  26   4  -3 141.719 54.0363   1
 -24  -4   3 81.3871 45.9650   1
  24   4  -3 45.4064 42.6752   1
  23  -4  -3 36.9855 38.2977   1
 -23   4   3-17.8553 36.9777   1
 -22  -4   3 338.963 54.8095   1
  22  -4  -3 292.060 54.3645   1
  22   4  -3 342.102 54.6008   1
 -22   4   3 332.218 55.3058   1
 -21  -4   3 115.080 45.2746   1
  21  -4  -3 89.6547 40.8752   1
  21   4  -3 221.545 49.0788   1
 -21   4   3 93.8984 37.9425   1
 -20  -4   3 25.8404 37.3144   1
  20  -4  -3-17.5121 39.0003   1
  20   4  -3 27.4141 37.2561   1
 -20   4   3 16.6124 35.4659   1
 -19  -4   3 599.215 68.6154   1
  19  -4  -3 556.421 67.6273   1
  19   4  -3 762.118 78.7663   1
 -19   4   3 618.393 67.8994   1
 -18  -4   3 593.741 66.8248   1
  18  -4  -3 512.870 62.7649   1
  18   4  -3 437.845 62.1329   1
 -18   4   3 510.917 58.5131   1
  17  -4  -3 47.7121 33.9584   1
 -17   4   3-7.41006 30.7012   1
 -16  -4   3 2231.71 151.752   1
 -16   4   3 2516.29 151.477   1
  16  -4  -3 2434.79 154.055   1
  16   4  -3 2546.75 158.565   1
  15  -4  -3 308.828 41.2894   1
 -15  -4   3 247.730 44.2714   1
 -15   4   3 188.205 37.5810   1
  14   4  -3 3279.40 188.095   1
 -14  -4   3 3061.62 186.841   1
  13   4  -3 12572.9 646.835   1
 -13  -4   3 13838.2 650.637   1
 -13   4   3 13199.0 642.592   1
  13  -4  -3 12896.2 643.522   1
 -12   4   3 14271.4 703.297   1
  12  -4  -3 14690.6 706.062   1
  11   4  -3 3806.24 214.046   1
 -11   4   3 3992.22 208.964   1
  11  -4  -3 4054.20 209.963   1
 -11  -4   3 3446.66 210.073   1
  10   4  -3 2322.85 130.343   1
  10  -4  -3 2026.15 122.770   1
 -10  -4   3 2194.87 129.169   1
   9   4  -3 39199.2 1875.43   1
  -9   4   3 39144.1 1867.90   1
   9  -4  -3 40372.1 1870.07   1
  -9  -4   3 40513.8 1875.94   1
   8   4  -3 26087.9 1267.62   1
  -8   4   3 26934.8 1261.64   1
  -8  -4   3 27096.9 1268.98   1
   8  -4  -3 26765.2 1262.28   1
  -7  -4   3 38991.0 1841.05   1
   7   4  -3 39288.6 1841.71   1
   6   4  -3 10595.8 508.469   1
   6  -4  -3 9860.77 499.589   1
  -6  -4   3 11017.4 508.583   1
  -6   4   3 10368.9 499.575   1
  -5  -4   3 83104.1 4173.65   1
   5   4  -3 93360.1 4172.59   1
  -5   4   3 93744.8 4165.18   1
   5  -4  -3 86888.2 4165.70   1
   4  -4  -3 2676.83 141.543   1
   4   4  -3 2691.18 148.074   1
  -4   4   3 2691.99 141.410   1
  -4  -4   3 2908.53 149.598   1
   3  -4  -3 41775.5 1948.69   1
  -3   4   3 41693.1 1947.83   1
  -2   4   3 16797.2 798.028   1
   2  -4  -3 17020.3 799.614   1
  -1   4   3 224.010 25.5251   1
   1  -4  -3 279.117 27.6273   1
   0   4   3 29605.8 1397.67   1
   0  -4  -3 29932.6 1397.88   1
   1  -4   3 229736. 11365.3   1
  -1   4  -3 260343. 11365.9   1
   2  -4   3 4.19667 21.6048   1
  -2   4  -3 32.2383 21.3734   1
  -2  -4  -3 68.9319 21.8139   1
   2   4   3 68.6108 21.8918   1
   3  -4   3 13817.7 658.674   1
  -3   4  -3 12728.4 653.004   1
  -3  -4  -3 13620.6 655.584   1
   3   4   3 14480.6 657.382   1
   4  -4   3 747.798 58.7514   1
  -4   4  -3 685.063 56.4917   1
  -4  -4  -3 652.152 55.9631   1
   4   4   3 694.724 58.0059   1
   5  -4   3 8916.54 434.689   1
  -5   4  -3 8100.64 430.725   1
  -5  -4  -3 9076.75 434.355   1
   5   4   3 8822.42 434.346   1
   6  -4   3 2299.06 128.844   1
   6   4   3 2007.93 125.501   1
  -6   4  -3 2021.10 123.595   1
  -6  -4  -3 1824.73 122.610   1
   7  -4   3 105462. 4887.04   1
   7   4   3 111375. 4889.11   1
  -7  -4  -3 103629. 4887.04   1
  -7   4  -3 99390.6 4883.00   1
   8  -4   3 539.122 55.2288   1
  -8   4  -3 479.004 51.2929   1
  -9   4  -3 33154.0 1555.18   1
   9  -4   3 31860.0 1554.42   1
  -9  -4  -3 33662.4 1558.18   1
   9   4   3 32265.2 1556.77   1
 -10   4  -3 2486.14 161.126   1
 -10  -4  -3 2621.74 162.555   1
  10   4   3 2619.70 164.708   1
 -11   4  -3 8236.56 421.475   1
  11  -4   3 8467.30 424.021   1
  11   4   3 9258.48 431.985   1
 -12   4  -3 181.915 38.0275   1
  12  -4   3 131.879 35.7935   1
 -12  -4  -3 136.666 37.6161   1
  12   4   3 197.607 43.6883   1
 -13   4  -3 135.861 37.8236   1
  13  -4   3 80.4680 37.6064   1
 -14   4  -3 1566.21 113.535   1
  14  -4   3 1668.83 118.656   1
 -14  -4  -3 1643.51 115.475   1
  14   4   3 1508.37 117.760   1
 -15   4  -3 4215.90 247.933   1
  15  -4   3 4698.72 255.513   1
 -15  -4  -3 4047.47 248.704   1
  15   4   3 4862.04 257.628   1
 -16   4  -3 122.577 40.3477   1
  16  -4   3 95.8343 42.5130   1
 -16  -4  -3 103.041 40.4673   1
  16   4   3 35.8384 37.9095   1
 -17   4  -3 901.595 86.0614   1
  17  -4   3 1029.88 91.6648   1
 -17  -4  -3 1136.15 96.6992   1
  17   4   3 1034.89 93.0779   1
 -18   4  -3 25.4381 32.8758   1
  18  -4   3-8.90898 30.6213   1
 -18  -4  -3 35.1245 34.6457   1
  18   4   3 62.4467 34.5854   1
 -19   4  -3 17.1818 40.7636   1
  19  -4   3-8.96847 37.7212   1
 -19  -4  -3 17.8686 38.6994   1
  19   4   3-8.95026 37.6446   1
 -20  -4  -3 320.413 58.8981   1
  20   4   3 222.385 51.5690   1
  21  -4   3 107.655 36.8387   1
 -21   4  -3 69.3710 33.2860   1
 -21  -4  -3 122.624 45.1086   1
 -22  -4  -3-8.56302 40.1480   1
  22   4   3 34.9186 39.9185   1
 -23   4  -3-8.44470 46.2696   1
  23  -4   3 26.3948 43.6913   1
 -24   4  -3-8.21952 41.2572   1
  24  -4   3 26.0753 39.7416   1
 -24  -4  -3-32.1584 42.0363   1
  24   4   3 16.8523 38.5271   1
 -25  -5   3 240.360 57.1406   1
  25   5  -3 142.700 48.8002   1
 -24  -5   3-17.7523 36.7718   1
  24   5  -3-18.0276 33.6614   1
 -23   5   3 152.398 47.5619   1
  23  -5  -3 252.960 53.7424   1
 -23  -5   3 159.958 53.0727   1
  23   5  -3 139.479 48.3342   1
 -22   5   3 17.6881 37.7850   1
  22  -5  -3 46.5630 39.1953   1
 -22  -5   3 26.7952 40.8648   1
  22   5  -3 36.9745 37.7096   1
 -21   5   3 217.130 45.1837   1
  21  -5  -3 202.041 49.9682   1
 -21  -5   3 199.428 50.1872   1
  21   5  -3 252.416 55.2470   1
 -20   5   3-25.5999 38.0170   1
  20  -5  -3-17.8829 38.1862   1
 -19   5   3 506.396 62.5489   1
  19   5  -3 561.838 67.1969   1
 -19  -5   3 399.172 58.7561   1
  19  -5  -3 513.330 63.2725   1
  18   5  -3 1640.91 121.996   1
 -18  -5   3 1655.12 119.773   1
  17  -5  -3 1628.36 118.547   1
 -17   5   3 1477.02 113.729   1
  17   5  -3 1856.58 124.453   1
  16  -5  -3 15.5116 31.1149   1
 -16   5   3 22.1967 30.1744   1
 -15  -5   3 6797.26 351.158   1
 -15   5   3 6392.66 343.745   1
  15  -5  -3 6569.29 346.399   1
  15   5  -3 6514.93 348.244   1
 -14  -5   3 3591.53 217.199   1
 -14   5   3 3725.74 213.914   1
  14  -5  -3 4158.90 218.672   1
  14   5  -3 3786.36 220.878   1
 -13  -5   3 3099.57 183.178   1
  13  -5  -3 2916.50 177.765   1
  13   5  -3 3039.69 184.227   1
 -13   5   3 3300.77 180.503   1
  12  -5  -3 1549.90 103.646   1
 -12   5   3 1398.70 97.2878   1
  12   5  -3 1532.42 108.146   1
 -12  -5   3 1505.96 105.699   1
 -11   5   3 7296.83 373.775   1
  11  -5  -3 7478.56 375.765   1
  10  -5  -3 8122.55 412.295   1
 -10   5   3 8343.06 412.570   1
  10   5  -3 8130.73 419.149   1
 -10  -5   3 8426.95 419.353   1
   9  -5  -3 9207.48 434.055   1
  -9   5   3 8540.78 430.164   1
   9   5  -3 8979.55 439.586   1
  -9  -5   3 8181.55 436.913   1
   8  -5  -3 86851.1 4076.17   1
  -8   5   3 88301.4 4074.32   1
   8   5  -3 86904.9 4083.15   1
  -8  -5   3 87439.2 4082.58   1
   7  -5  -3 1046.06 69.5387   1
   7   5  -3 1043.46 77.2692   1
  -7   5   3 1068.96 70.1860   1
  -7  -5   3 963.823 74.5145   1
  -6  -5   3 836.014 64.5499   1
   6   5  -3 783.149 64.3812   1
  -5  -5   3 1544.06 96.3483   1
   5   5  -3 1444.35 95.2113   1
   4  -5  -3 44961.9 2106.36   1
   4   5  -3 44284.1 2112.17   1
  -4  -5   3 43186.8 2112.35   1
  -4   5   3 47301.1 2107.75   1
   3  -5  -3 13064.7 642.093   1
   3   5  -3 14599.3 650.665   1
  -3  -5   3 13810.3 649.797   1
  -3   5   3 12872.8 641.683   1
  -2  -5   3 238099. 11024.9   1
  -2   5   3 232593. 11018.1   1
   2   5  -3 232754. 11024.3   1
   2  -5  -3 246011. 11019.9   1
  -1  -5   3 74204.4 3557.86   1
   1   5  -3 78496.1 3560.08   1
   0  -5   3 123047. 5942.87   1
   0   5  -3 132494. 5943.36   1
   1  -5   3 9640.83 472.348   1
  -1   5  -3 9499.07 470.992   1
  -1  -5  -3 9620.28 469.571   1
   1   5   3 9722.73 469.431   1
   2  -5   3 4311.41 212.796   1
  -2   5  -3 4022.94 210.942   1
  -2  -5  -3 3919.14 209.260   1
   2   5   3 3707.93 208.318   1
   3  -5   3 45215.4 2143.10   1
  -3   5  -3 43011.3 2140.71   1
  -3  -5  -3 48874.3 2143.87   1
   3   5   3 45739.1 2141.95   1
   4  -5   3 32.3448 25.0214   1
  -4   5  -3 54.5823 25.7464   1
  -4  -5  -3 46.0018 21.5663   1
   4   5   3 20.7415 19.4345   1
   5  -5   3 178.003 36.5399   1
  -5   5  -3 129.145 30.7596   1
  -5  -5  -3 117.306 29.6863   1
   5   5   3 167.484 32.3635   1
   6  -5   3 115558. 5169.61   1
  -6   5  -3 102179. 5165.55   1
  -6  -5  -3 113102. 5169.15   1
   6   5   3 113262. 5169.20   1
   7  -5   3 2222.03 140.186   1
   7   5   3 2227.26 140.986   1
  -7  -5  -3 2548.14 143.714   1
  -7   5  -3 2259.55 140.322   1
   8   5   3 25341.9 1175.42   1
  -8  -5  -3 23639.6 1172.83   1
   9  -5   3 1496.95 103.089   1
   9   5   3 1256.66 97.2750   1
  -9   5  -3 1370.50 97.4170   1
  -9  -5  -3 1240.20 98.6306   1
  10  -5   3 11422.6 553.459   1
  10   5   3 10800.4 550.714   1
 -10   5  -3 11139.0 550.057   1
 -10  -5  -3 10553.4 551.287   1
  11  -5   3 1565.26 118.697   1
  11   5   3 1871.17 125.247   1
 -11   5  -3 1858.83 121.605   1
 -11  -5  -3 1768.50 122.119   1
  12   5   3 3998.99 229.133   1
 -12  -5  -3 3448.66 222.644   1
 -12   5  -3 3844.06 223.749   1
 -13   5  -3 172.485 40.0630   1
  13  -5   3 115.044 40.2008   1
 -13  -5  -3 32.1292 30.9387   1
  13   5   3 129.590 37.7326   1
 -14   5  -3 331.214 50.8610   1
  14   5   3 213.613 50.1608   1
  14  -5   3 218.880 46.7920   1
 -14  -5  -3 243.554 47.1439   1
  15  -5   3 1759.16 128.119   1
  15   5   3 2066.01 141.480   1
 -15   5  -3 1738.47 125.880   1
 -15  -5  -3 1896.00 128.489   1
 -16  -5  -3 1233.43 101.948   1
  16  -5   3 1248.96 104.606   1
  17   5   3 3315.54 200.077   1
 -17  -5  -3 3105.69 194.615   1
  18  -5   3 1357.53 108.061   1
  18   5   3 1505.26 113.760   1
 -18  -5  -3 1402.22 110.332   1
 -18   5  -3 1114.43 101.662   1
 -19   5  -3 60.5125 34.8599   1
  19  -5   3 100.573 37.4510   1
 -20   5  -3 545.643 65.7429   1
  20  -5   3 537.882 66.3405   1
 -20  -5  -3 569.405 68.1857   1
  20   5   3 641.643 70.7317   1
 -21   5  -3 94.8869 43.0874   1
  21  -5   3 117.660 45.1844   1
 -21  -5  -3 113.759 44.6322   1
  21   5   3 79.3747 42.5982   1
 -22   5  -3 8.53156 43.2801   1
  22  -5   3-17.9280 40.4610   1
  22   5   3 43.1517 40.4635   1
 -23   5  -3 125.521 45.2485   1
  23  -5   3 79.8226 43.7944   1
 -23  -5  -3 83.7296 40.4524   1
  23   5   3 101.691 36.4591   1
 -24   5  -3 55.9385 37.0094   1
  24  -5   3-35.7017 40.8150   1
 -26  -6   3 60.4638 44.7555   1
  26   6  -3 17.3074 39.0994   1
 -25  -6   3 8.69911 43.2049   1
  25   6  -3 26.5111 43.4102   1
 -23   6   3 9.09516 35.2488   1
 -23  -6   3 8.87282 43.5884   1
  23   6  -3 45.9882 46.1762   1
 -22   6   3 285.549 52.8228   1
  22  -6  -3 376.191 59.5664   1
 -21   6   3 8.79284 38.6473   1
  21  -6  -3 64.8649 42.9276   1
 -21  -6   3 8.51487 33.0128   1
  21   6  -3 38.1182 38.2364   1
 -20   6   3 494.432 63.5189   1
  20  -6  -3 551.919 65.1772   1
 -20  -6   3 452.430 63.7109   1
  20   6  -3 487.133 68.3263   1
 -19   6   3 182.847 43.8751   1
  19  -6  -3 134.563 44.4730   1
 -19  -6   3 104.064 44.4025   1
  19   6  -3 91.6689 39.5994   1
 -18   6   3 403.179 58.2251   1
  18  -6  -3 522.195 65.4152   1
 -18  -6   3 423.133 59.5003   1
  18   6  -3 524.177 63.0413   1
 -17  -6   3 1573.91 119.221   1
 -17   6   3 1605.85 115.209   1
  17  -6  -3 1460.64 115.157   1
  17   6  -3 1742.11 121.507   1
 -16   6   3 5487.64 294.549   1
  16  -6  -3 5447.12 295.930   1
 -16  -6   3 5269.71 298.277   1
 -15  -6   3 1797.32 124.824   1
 -15   6   3 1794.06 123.406   1
  15  -6  -3 1668.50 121.938   1
  15   6  -3 2021.64 130.432   1
 -14  -6   3 7038.34 378.992   1
  14  -6  -3 6907.45 374.045   1
  14   6  -3 7454.08 381.886   1
 -14   6   3 7509.70 375.876   1
  13   6  -3 224.923 47.3423   1
 -13  -6   3 232.996 42.8847   1
  12  -6  -3 128.855 30.2347   1
 -12   6   3 151.968 31.5384   1
  12   6  -3 110.492 31.8280   1
 -12  -6   3 43.8101 27.1768   1
  11  -6  -3 124.000 29.9761   1
 -11   6   3 65.7503 25.3901   1
 -11  -6   3 138.231 34.4301   1
  10  -6  -3 16866.1 817.065   1
 -10   6   3 16699.2 812.844   1
  10   6  -3 16893.5 821.364   1
 -10  -6   3 17114.0 821.493   1
   9  -6  -3 12709.4 620.895   1
  -9   6   3 12867.5 618.429   1
   9   6  -3 12481.5 626.650   1
  -9  -6   3 12723.6 626.423   1
  -8  -6   3 30.1791 28.1198   1
   8   6  -3 60.5524 28.8975   1
   8  -6  -3 88.6789 22.8771   1
   7   6  -3 16553.4 790.633   1
  -7  -6   3 14534.7 788.262   1
  -7   6   3 16817.4 782.273   1
   7  -6  -3 17069.8 783.969   1
   6  -6  -3 2175.61 131.244   1
   6   6  -3 2542.86 140.708   1
  -6   6   3 2377.24 132.965   1
  -6  -6   3 2285.72 138.330   1
   5  -6  -3 25614.8 1222.92   1
   5   6  -3 24726.9 1227.71   1
  -5   6   3 26552.7 1223.36   1
  -5  -6   3 26558.6 1230.48   1
   4  -6  -3 4948.83 259.424   1
   4   6  -3 5011.51 264.142   1
  -4   6   3 5085.52 259.642   1
  -4  -6   3 5390.76 266.871   1
   3   6  -3 43530.3 2109.20   1
  -3   6   3 45427.9 2103.68   1
  -3  -6   3 44236.6 2110.87   1
   3  -6  -3 45993.0 2103.97   1
  -2  -6   3 15460.8 716.533   1
  -2   6   3 14967.4 710.486   1
   2   6  -3 15386.9 715.760   1
   2  -6  -3 13733.3 710.691   1
  -1  -6   3 38171.5 1792.14   1
  -1   6   3 36285.3 1785.53   1
   1   6  -3 40910.1 1794.45   1
   1  -6  -3 37584.0 1787.40   1
   0  -6   3 140803. 6419.11   1
   0   6   3 137949. 6414.01   1
   0   6  -3 131152. 6416.90   1
   0  -6  -3 141707. 6415.57   1
   1  -6   3 91758.4 4440.23   1
  -1   6  -3 97640.6 4441.16   1
   1   6   3 93302.5 4439.27   1
  -1  -6  -3 98146.8 4439.18   1
  -2   6  -3 15.3307 22.8127   1
   2  -6   3 59.1557 28.4363   1
   2   6   3 39.3477 24.9984   1
  -2  -6  -3 29.3905 24.3748   1
   3   6   3 1258.35 83.2660   1
  -3  -6  -3 1124.35 81.0803   1
  -3   6  -3 1115.66 81.7518   1
   3  -6   3 1111.17 83.0704   1
   4   6   3 5665.22 286.234   1
  -4  -6  -3 5455.14 284.791   1
  -4   6  -3 5215.07 283.556   1
   4  -6   3 5481.87 285.276   1
   5   6   3 397.026 45.7631   1
  -5  -6  -3 385.427 45.4209   1
  -5   6  -3 354.617 46.6571   1
   5  -6   3 432.260 47.9176   1
   6   6   3 2297.08 145.609   1
  -6  -6  -3 2317.50 145.122   1
  -6   6  -3 2396.11 142.961   1
   6  -6   3 2566.59 148.797   1
  -7  -6  -3 33912.6 1619.01   1
   7   6   3 34262.2 1620.29   1
   8   6   3 1063.04 85.5867   1
   8  -6   3 1145.07 86.8283   1
  -8   6  -3 1007.85 82.5950   1
  -8  -6  -3 1105.73 86.0870   1
   9  -6   3 10846.9 550.126   1
   9   6   3 11260.5 552.105   1
  -9   6  -3 10490.0 548.853   1
  -9  -6  -3 11227.0 550.922   1
  10  -6   3 9141.61 467.029   1
  10   6   3 9413.26 468.485   1
 -10   6  -3 8770.68 465.043   1
 -10  -6  -3 9230.77 468.446   1
  11  -6   3 1238.86 97.5964   1
 -11   6  -3 1196.41 96.6947   1
  11   6   3 1275.32 97.4054   1
 -11  -6  -3 1277.48 97.8752   1
 -12   6  -3 603.700 62.1847   1
  12  -6   3 448.838 57.7964   1
  13   6   3 386.201 54.8616   1
  13  -6   3 272.237 51.1205   1
 -13   6  -3 378.475 54.6349   1
 -13  -6  -3 413.157 55.7115   1
 -14   6  -3 2564.53 157.725   1
 -14  -6  -3 2214.01 155.276   1
  14   6   3 2498.04 163.689   1
  15  -6   3 580.012 68.1300   1
 -15  -6  -3 530.697 65.0750   1
 -16   6  -3 3035.36 198.155   1
  16  -6   3 3796.40 212.120   1
  17  -6   3 2211.00 148.179   1
 -17   6  -3 1996.60 139.904   1
  17   6   3 2150.26 148.455   1
 -17  -6  -3 2108.11 142.297   1
  18   6   3 813.452 82.2944   1
  18  -6   3 846.463 85.0045   1
 -18   6  -3 833.756 81.6027   1
 -18  -6  -3 837.829 80.6864   1
  19  -6   3 561.011 68.1443   1
 -19   6  -3 469.034 63.3466   1
  19   6   3 484.674 65.5076   1
 -20  -6  -3 8.70680 38.2627   1
  20  -6   3 9.27020 44.5191   1
 -20   6  -3 8.58730 43.5718   1
  20   6   3 63.1550 41.2653   1
 -21  -6  -3 60.5638 40.7432   1
  21  -6   3 100.015 44.8217   1
 -21   6  -3 94.8727 46.9887   1
  21   6   3 87.2530 39.0483   1
 -22  -6  -3 51.4062 32.7166   1
  22  -6   3 44.4931 42.8158   1
  22   6   3 43.0250 32.2483   1
 -22   6  -3 129.062 46.8037   1
 -23  -6  -3-25.0750 37.7417   1
  23   6   3-25.0644 36.7205   1
 -26  -7   3 58.7614 44.8280   1
  26   7  -3 59.5723 42.3487   1
 -24  -7   3 26.1264 43.7703   1
  24   7  -3 72.0120 45.2377   1
 -23  -7   3 179.045 49.5572   1
  23   7  -3 206.153 48.8403   1
  22   7  -3 76.0739 44.0585   1
 -22  -7   3 8.49302 34.0914   1
 -22   7   3 35.9090 37.7871   1
  22  -7  -3 18.8677 30.1443   1
  21   7  -3 207.332 48.6393   1
 -21  -7   3 166.231 49.1871   1
 -21   7   3 248.189 51.4749   1
  21  -7  -3 158.340 47.1138   1
  20   7  -3 436.743 63.1681   1
 -20  -7   3 501.248 63.9035   1
 -20   7   3 496.254 63.0266   1
  20  -7  -3 530.709 65.8296   1
  19   7  -3 717.418 76.9017   1
 -19  -7   3 706.115 75.6697   1
 -19   7   3 647.094 73.2070   1
  19  -7  -3 670.929 74.2370   1
  18   7  -3 764.613 79.1993   1
  18  -7  -3 939.602 85.8344   1
 -18  -7   3 855.828 83.8014   1
 -18   7   3 795.239 78.4595   1
  17  -7  -3 59.0198 36.5823   1
 -17   7   3 31.8337 33.0298   1
  17   7  -3 34.3661 34.5191   1
 -17  -7   3 62.1380 39.0534   1
  16  -7  -3 81.4497 38.3317   1
 -16  -7   3 135.223 44.2863   1
  16   7  -3 111.663 41.8026   1
  15   7  -3 6029.63 312.161   1
  15  -7  -3 5420.74 305.283   1
 -15  -7   3 5550.74 307.381   1
 -15   7   3 5628.43 303.094   1
  14   7  -3 16.5595 33.7554   1
 -14   7   3-6.71526 26.9334   1
  14  -7  -3-15.5014 28.9393   1
 -14  -7   3 55.9979 35.1453   1
  13   7  -3 1872.24 128.611   1
 -13   7   3 1686.68 116.556   1
 -13  -7   3 1875.74 126.562   1
  13  -7  -3 1766.08 121.599   1
 -12  -7   3 284.895 52.6626   1
  12   7  -3 429.906 56.3823   1
  11   7  -3 1148.03 91.4306   1
 -11   7   3 1191.83 87.6204   1
  11  -7  -3 1247.48 89.0586   1
 -11  -7   3 1223.45 94.0281   1
  10   7  -3 2773.57 169.690   1
 -10   7   3 2658.99 162.272   1
  10  -7  -3 2961.35 164.829   1
 -10  -7   3 2939.74 171.340   1
   9   7  -3 5269.10 286.560   1
   9  -7  -3 5430.12 280.774   1
  -9  -7   3 5323.95 285.540   1
  -9   7   3 5304.97 279.362   1
  -8   7   3 9898.35 501.162   1
   8  -7  -3 10523.8 506.846   1
   7   7  -3 3018.66 167.510   1
  -7  -7   3 2913.38 165.772   1
   7  -7  -3 2550.99 156.392   1
  -6   7   3 19737.5 911.935   1
   6   7  -3 19869.4 918.980   1
  -6  -7   3 18732.6 917.263   1
   6  -7  -3 18030.6 910.041   1
  -5   7   3 28910.0 1346.55   1
   5   7  -3 29799.4 1352.80   1
  -5  -7   3 26635.2 1349.75   1
  -4   7   3 14237.0 707.261   1
   4   7  -3 14559.6 713.106   1
  -4  -7   3 15320.5 715.390   1
   4  -7  -3 14812.3 709.451   1
  -3   7   3 3148.41 174.668   1
   3   7  -3 3096.38 178.298   1
  -3  -7   3 3257.73 179.915   1
   3  -7  -3 3308.39 175.844   1
  -2   7   3 24660.8 1179.53   1
   2   7  -3 24258.6 1183.67   1
  -2  -7   3 24521.1 1184.76   1
   2  -7  -3 25943.8 1181.31   1
   1   7  -3 18480.1 978.466   1
  -1   7   3 20541.3 976.307   1
   1  -7  -3 21301.1 978.062   1
  -1  -7   3 21697.2 982.594   1
   0   7  -3 5081.97 267.111   1
   0   7   3 5112.17 263.481   1
   0  -7  -3 4999.38 264.178   1
   0  -7   3 5099.49 267.309   1
  -1   7  -3 20316.5 890.697   1
   1   7   3 17112.5 884.113   1
  -1  -7  -3 18136.9 885.737   1
   1  -7   3 18553.5 887.883   1
  -2   7  -3 6395.16 334.688   1
   2  -7   3 6230.15 333.739   1
   2   7   3 6836.90 335.177   1
  -2  -7  -3 6647.51 334.184   1
   3  -7   3 5392.34 273.830   1
  -3   7  -3 5089.25 271.181   1
   3   7   3 5238.96 270.754   1
  -3  -7  -3 4741.58 267.388   1
   4  -7   3 31459.4 1563.19   1
   4   7   3 36403.1 1566.67   1
  -4  -7  -3 31114.1 1561.84   1
  -4   7  -3 33289.0 1563.22   1
   5   7   3 116.738 34.8394   1
  -5  -7  -3 82.9784 30.5951   1
  -5   7  -3 91.2729 31.5992   1
   5  -7   3 86.1390 32.1473   1
   6   7   3 10094.5 528.168   1
  -6  -7  -3 11318.1 532.030   1
  -6   7  -3 10641.1 528.606   1
   6  -7   3 10401.0 529.566   1
   7   7   3 13620.8 649.988   1
  -7  -7  -3 13239.9 648.736   1
  -7   7  -3 12464.4 645.465   1
   7  -7   3 13225.3 649.136   1
   8   7   3 518.880 59.4645   1
  -8  -7  -3 371.482 49.3063   1
  -8   7  -3 373.390 49.0845   1
   8  -7   3 464.624 56.1534   1
   9   7   3 1585.94 111.283   1
  -9  -7  -3 1476.27 108.397   1
  -9   7  -3 1485.53 105.970   1
   9  -7   3 1595.10 112.885   1
  10   7   3-7.96420 31.9431   1
  10  -7   3 47.6646 39.4525   1
 -10   7  -3-7.14689 30.9621   1
 -10  -7  -3 31.0380 36.3818   1
  11  -7   3 1333.11 99.0593   1
  11   7   3 1156.13 95.5884   1
 -11   7  -3 1092.91 91.5149   1
 -11  -7  -3 1131.68 95.4014   1
  12   7   3 904.641 87.5115   1
 -12  -7  -3 1174.19 96.4610   1
  13   7   3 3510.22 206.831   1
 -13  -7  -3 3353.66 206.316   1
 -13   7  -3 3439.12 204.040   1
  14   7   3 2348.63 157.202   1
  14  -7   3 2444.52 157.898   1
 -14  -7  -3 2342.21 155.522   1
 -15  -7  -3 488.360 61.0212   1
  15  -7   3 360.558 55.0454   1
 -15   7  -3 500.910 60.8015   1
  15   7   3 439.159 64.7104   1
 -16  -7  -3 206.763 44.5346   1
  16   7   3 343.374 54.4922   1
 -17  -7  -3 872.418 79.9231   1
  17  -7   3 574.915 71.7070   1
 -17   7  -3 784.805 78.9633   1
  17   7   3 654.706 78.3360   1
  18  -7   3-9.03470 40.2444   1
 -18   7  -3 44.8466 44.0598   1
 -19  -7  -3 34.7142 35.3999   1
  19   7   3 18.1778 41.0400   1
 -20  -7  -3 164.328 45.0439   1
  20  -7   3 271.247 51.8629   1
  20   7   3 297.817 53.4302   1
 -20   7  -3 159.821 46.1816   1
 -21  -7  -3-8.52451 39.4733   1
  21   7   3 8.83336 35.4234   1
  22   7   3 228.842 48.5637   1
 -22  -7  -3 151.277 44.4924   1
 -22   7  -3 197.055 50.6498   1
  22  -7   3 231.963 50.1848   1
 -23   7  -3 33.2752 33.3886   1
  23  -7   3 26.2185 32.0233   1
 -25  -8   3 8.43800 32.1015   1
  25   8  -3-8.73445 35.0268   1
 -24  -8   3-16.6405 44.7661   1
  24   8  -3 36.5699 45.4004   1
 -23  -8   3 32.9912 41.4391   1
  23   8  -3 47.6353 46.8272   1
 -22  -8   3-17.2744 33.4938   1
  22   8  -3-46.8154 38.1960   1
  21   8  -3 9.34701 31.3622   1
 -21  -8   3 8.75344 34.5142   1
 -21   8   3-16.6369 33.3598   1
  21  -8  -3 29.7276 43.5316   1
  20   8  -3 569.173 65.0572   1
  20  -8  -3 429.472 65.6741   1
 -20  -8   3 513.789 64.0342   1
 -20   8   3 376.946 57.6753   1
  19  -8  -3-18.7961 37.6903   1
  19   8  -3-9.05917 42.9871   1
 -19  -8   3 9.06000 41.4274   1
 -19   8   3-16.4105 35.0321   1
  18  -8  -3 117.863 41.7848   1
  18   8  -3 237.536 52.2200   1
 -18   8   3 186.832 47.2148   1
  17  -8  -3 2142.67 141.757   1
 -17  -8   3 1995.45 138.151   1
 -17   8   3 1804.49 133.395   1
  16   8  -3 95.9145 35.3482   1
 -16   8   3 179.657 42.7282   1
  16  -8  -3 151.607 40.2987   1
 -16  -8   3 51.0280 34.4961   1
  15   8  -3 60.5391 31.1180   1
 -15   8   3 45.8276 31.2331   1
  15  -8  -3 64.8277 32.5896   1
 -15  -8   3 41.9166 33.7087   1
  14   8  -3 308.299 51.9480   1
 -14   8   3 222.527 43.3971   1
  14  -8  -3 216.962 42.6242   1
 -14  -8   3 312.999 51.5035   1
  13   8  -3 4965.72 267.240   1
 -13   8   3 4781.60 260.854   1
  13  -8  -3 4692.38 261.663   1
 -13  -8   3 4616.41 265.009   1
  12   8  -3 843.218 74.5021   1
 -12   8   3 802.145 72.1037   1
 -12  -8   3 762.942 70.8682   1
  12  -8  -3 612.302 65.5509   1
  11   8  -3 5310.63 305.635   1
 -11  -8   3 6220.00 312.598   1
  10  -8  -3 4462.69 248.423   1
 -10   8   3 4597.90 247.790   1
  10   8  -3 4521.23 252.859   1
 -10  -8   3 4705.37 254.904   1
   9  -8  -3 2330.19 146.037   1
  -9  -8   3 2583.32 152.970   1
  -9   8   3 2489.74 144.994   1
   9   8  -3 2177.56 147.128   1
  -8  -8   3 125.083 30.5759   1
   8  -8  -3 111.950 30.0592   1
   8   8  -3 84.3006 30.4688   1
  -8   8   3 140.851 31.1529   1
  -7   8   3 22752.2 1066.53   1
   7   8  -3 23300.3 1075.09   1
  -7  -8   3 21933.4 1072.59   1
   7  -8  -3 21355.5 1067.91   1
   6  -8  -3 1293.09 89.6729   1
  -5   8   3 10586.3 516.072   1
   5  -8  -3 10344.5 516.200   1
  -4   8   3 1733.75 112.943   1
   4   8  -3 2105.74 123.849   1
  -4  -8   3 1875.68 121.432   1
  -3   8   3 171.985 29.9295   1
   3   8  -3 199.136 33.3216   1
   3  -8  -3 116.791 28.4113   1
   2   8  -3 65.7217 30.0522   1
  -2   8   3 57.1837 23.8483   1
  -2  -8   3 6.11225 24.9918   1
   2  -8  -3 37.3417 26.8464   1
   1   8  -3 43121.8 1920.54   1
  -1   8   3 38952.0 1913.55   1
   1  -8  -3 39498.2 1915.15   1
  -1  -8   3 41626.5 1920.28   1
   0   8  -3 5991.10 297.610   1
   0   8   3 5272.61 290.683   1
   0  -8  -3 5740.93 294.214   1
   0  -8   3 5635.62 296.595   1
  -1   8  -3 5187.98 256.490   1
   1   8   3 4697.51 250.273   1
  -1  -8  -3 4239.55 247.543   1
   1  -8   3 4732.84 253.071   1
   2   8   3 6248.44 306.505   1
  -2  -8  -3 5830.48 304.026   1
  -2   8  -3 5939.86 305.893   1
   2  -8   3 5282.57 303.118   1
   3   8   3 6130.90 300.931   1
  -3  -8  -3 5260.66 295.987   1
  -4   8  -3 1859.37 124.980   1
   4  -8   3 2108.38 130.570   1
   5  -8   3 18820.6 913.338   1
  -5   8  -3 18976.8 910.832   1
   5   8   3 19559.4 913.570   1
  -5  -8  -3 17967.5 911.166   1
   6  -8   3 1366.69 101.718   1
  -6   8  -3 1545.93 103.865   1
   6   8   3 1410.80 103.761   1
  -6  -8  -3 1476.79 105.661   1
   7  -8   3 1452.33 105.740   1
  -7   8  -3 1552.43 108.402   1
   7   8   3 1533.91 110.060   1
  -7  -8  -3 1468.75 107.329   1
   8  -8   3 565.831 63.3496   1
  -8   8  -3 760.952 69.5306   1
   8   8   3 582.045 67.4348   1
  -8  -8  -3 746.952 69.4568   1
   9  -8   3 915.413 80.8072   1
  -9   8  -3 906.121 79.1142   1
   9   8   3 1128.61 87.6805   1
  -9  -8  -3 820.192 78.4533   1
  10  -8   3 56.8165 36.7098   1
 -10   8  -3 60.7230 35.6634   1
 -10  -8  -3 55.6342 36.4170   1
  10   8   3 32.9192 32.5350   1
 -11  -8  -3 106.419 39.5513   1
  11   8   3 84.0200 39.1580   1
  12   8   3 933.582 84.8426   1
 -12  -8  -3 994.040 87.7462   1
 -12   8  -3 774.398 75.5671   1
  13   8   3 6235.57 342.824   1
 -13  -8  -3 6448.31 347.058   1
  13  -8   3 6435.94 346.646   1
  14  -8   3 27.1238 35.2059   1
 -14   8  -3 63.9232 36.2363   1
 -14  -8  -3 115.284 42.7228   1
  14   8   3 115.330 46.5208   1
  15   8   3 9.04471 34.4303   1
 -15  -8  -3 34.8951 34.4166   1
 -15   8  -3 40.8986 37.8955   1
  15  -8   3 18.1824 37.0792   1
  16   8   3 324.189 55.7108   1
 -16  -8  -3 503.092 60.7136   1
 -16   8  -3 300.019 51.4179   1
  16  -8   3 383.238 57.3464   1
  17   8   3 372.985 58.8225   1
 -17  -8  -3 406.841 58.1675   1
 -17   8  -3 302.842 57.9945   1
  17  -8   3 384.547 60.8762   1
  18   8   3-9.32846 40.9816   1
 -18  -8  -3 8.44431 37.0978   1
 -18   8  -3 16.8821 36.5649   1
  18  -8   3 18.3682 43.0580   1
  19   8   3 271.225 55.2013   1
 -19  -8  -3 291.510 50.1994   1
 -19   8  -3 185.455 50.3974   1
  19  -8   3 275.262 55.0303   1
  20   8   3-26.7674 34.5694   1
 -20  -8  -3 8.51955 35.2873   1
 -20   8  -3 58.5649 41.5469   1
  20  -8   3 9.15713 41.8709   1
  21   8   3 70.3423 37.0973   1
 -21  -8  -3 75.8378 33.9180   1
 -21   8  -3 57.9490 38.4453   1
  21  -8   3 27.1844 39.3586   1
  22   8   3 136.614 40.7971   1
 -22  -8  -3 74.1294 35.9983   1
 -23   8  -3-7.85154 36.3589   1
 -24  -9   3 7.81509 37.5208   1
  24   9  -3-9.45461 43.7802   1
 -23  -9   3 8.37827 31.8769   1
  23   9  -3 9.18303 30.8133   1
 -21  -9   3-8.79438 39.1664   1
  21   9  -3 18.2591 37.8123   1
 -20   9   3-17.9039 39.3255   1
  20  -9  -3 18.7411 37.5777   1
  19   9  -3 97.9164 41.9937   1
 -19   9   3 105.581 41.5135   1
  19  -9  -3 73.5028 38.3412   1
 -19  -9   3 128.052 46.6325   1
  18   9  -3 62.6402 42.6498   1
 -18   9   3 51.7445 37.0360   1
  18  -9  -3 98.7539 42.2790   1
 -18  -9   3 143.191 48.7593   1
  17   9  -3 376.151 55.4567   1
 -17   9   3 253.792 49.1442   1
 -17  -9   3 244.447 48.9774   1
  17  -9  -3 201.354 42.3680   1
 -16  -9   3 1717.28 125.283   1
  16   9  -3 1745.96 126.175   1
  15   9  -3 88.6690 38.6850   1
 -15   9   3 194.281 45.0634   1
  15  -9  -3 186.466 43.1332   1
 -15  -9   3 223.341 42.9365   1
  14   9  -3 1812.98 128.482   1
 -14   9   3 1915.97 129.292   1
  14  -9  -3 1661.14 122.674   1
 -14  -9   3 1882.42 130.553   1
  13   9  -3 1346.77 107.178   1
 -13   9   3 1374.13 104.608   1
  13  -9  -3 1269.92 103.254   1
 -13  -9   3 1670.84 113.632   1
 -12   9   3 522.745 57.8907   1
  12  -9  -3 488.752 54.7952   1
  11   9  -3 416.856 56.2187   1
  11  -9  -3 351.454 50.5879   1
 -11  -9   3 451.002 57.1036   1
 -11   9   3 457.714 51.6679   1
  10   9  -3 7422.14 357.922   1
 -10  -9   3 6972.52 355.004   1
 -10   9   3 6762.22 348.613   1
  -9  -9   3 3761.13 222.814   1
   9   9  -3 4080.98 225.538   1
  -8   9   3 163.213 34.8394   1
   8   9  -3 133.785 34.0020   1
  -8  -9   3 141.185 34.4271   1
   8  -9  -3 58.0807 27.2992   1
  -7   9   3 539.976 58.9523   1
   7   9  -3 673.350 65.1226   1
  -7  -9   3 610.583 63.5723   1
   7  -9  -3 652.968 60.7163   1
  -6   9   3 9682.04 471.967   1
   6   9  -3 9060.83 471.677   1
  -6  -9   3 9300.52 475.624   1
   6  -9  -3 9408.94 469.974   1
  -5   9   3 6821.73 352.356   1
   5   9  -3 7394.53 360.351   1
  -5  -9   3 6370.58 355.231   1
   5  -9  -3 7005.22 354.258   1
  -4   9   3 938.247 70.7301   1
   4   9  -3 788.642 70.6308   1
   4  -9  -3 892.505 69.6575   1
  -4  -9   3 789.375 72.8574   1
   3   9  -3 365.019 47.7545   1
  -3   9   3 443.306 47.4391   1
   3  -9  -3 463.500 48.9549   1
  -3  -9   3 434.598 50.9394   1
   2   9  -3 4487.12 256.126   1
  -2   9   3 5001.43 254.365   1
  -2  -9   3 4698.37 258.419   1
   2  -9  -3 4762.22 253.535   1
   1   9  -3 6.43463 29.8050   1
  -1   9   3 23.6522 23.3254   1
   1  -9  -3 24.4054 26.0580   1
  -1  -9   3 6.58086 27.2658   1
   0   9  -3 240.001 41.0061   1
   0   9   3 308.283 40.8976   1
   0  -9  -3 206.080 38.5237   1
   0  -9   3 201.822 41.2577   1
  -1   9  -3 108.785 33.5201   1
   1   9   3 44.5916 27.3510   1
  -1  -9  -3 57.2985 26.1156   1
   1  -9   3 47.6970 27.4795   1
  -2   9  -3 27.3756 28.3460   1
   2  -9   3-20.5321 31.2937   1
   3   9   3 4407.38 249.347   1
  -3  -9  -3 4676.29 251.052   1
  -3   9  -3 4769.62 252.514   1
   3  -9   3 4508.34 251.652   1
   4   9   3 26191.8 1219.09   1
   4  -9   3 24545.2 1217.05   1
  -4  -9  -3 26224.6 1218.08   1
  -4   9  -3 24646.3 1217.00   1
   5  -9   3 2994.53 178.386   1
  -5   9  -3 3157.72 178.390   1
   5   9   3 2710.99 174.340   1
  -5  -9  -3 3030.29 178.231   1
   6  -9   3 4214.05 243.467   1
  -6   9  -3 4454.74 243.100   1
   6   9   3 4166.08 243.272   1
  -6  -9  -3 4663.60 247.322   1
   7  -9   3 7.71327 24.6472   1
  -7   9  -3 51.5475 27.5194   1
   7   9   3 7.75982 31.1429   1
  -7  -9  -3 38.3579 34.1880   1
   8  -9   3 443.416 55.1863   1
   8   9   3 325.660 54.3414   1
  -8  -9  -3 455.108 57.9230   1
  -9   9  -3 40.0518 36.6261   1
   9  -9   3-31.1492 31.7450   1
 -10  -9  -3 788.124 77.9258   1
  10   9   3 792.046 80.2061   1
 -11   9  -3 16.2887 36.2743   1
 -11  -9  -3 8.32832 25.8744   1
  11   9   3 8.60529 25.9816   1
  12  -9   3 328.103 52.3421   1
  12   9   3 367.509 55.6430   1
 -12  -9  -3 195.877 46.1085   1
  13  -9   3 52.9366 36.4634   1
 -13   9  -3 167.596 43.7966   1
  13   9   3 157.408 46.9967   1
 -13  -9  -3 150.166 44.7426   1
  14  -9   3 593.232 68.0997   1
 -14   9  -3 504.391 66.8876   1
  14   9   3 561.924 67.6537   1
 -14  -9  -3 477.929 64.6859   1
  15  -9   3 109.305 44.3934   1
 -15   9  -3 118.296 39.3032   1
 -15  -9  -3 8.93873 34.2090   1
  15   9   3 90.1194 39.7630   1
  16   9   3 173.242 43.5360   1
 -16  -9  -3 219.473 48.3775   1
 -16   9  -3 178.015 46.3489   1
  16  -9   3 138.085 45.4638   1
  17   9   3-9.25642 41.7926   1
 -17  -9  -3 34.6729 44.4401   1
 -17   9  -3 33.8905 40.2180   1
  17  -9   3 37.1127 41.8908   1
  18   9   3 64.8306 40.3962   1
 -18  -9  -3 128.106 43.1300   1
 -18   9  -3 110.210 39.5426   1
  18  -9   3 102.126 42.7148   1
 -19   9  -3 33.7877 34.4366   1
  19  -9   3-18.4992 36.4718   1
 -20  -9  -3 32.5298 39.5144   1
  20   9   3 18.2637 44.3662   1
  21   9   3 25.7877 39.8067   1
 -21  -9  -3-49.8932 40.8440   1
 -21   9  -3-24.8184 43.2581   1
  21  -9   3 18.0546 42.8364   1
 -22   9  -3 8.16598 36.3692   1
  22  -9   3-26.6005 37.2948   1
 -24 -10   3-15.9956 40.1485   1
  24  10  -3-8.82986 42.3969   1
 -22 -10   3 17.1788 37.2322   1
  22  10  -3 44.9609 41.1398   1
 -21 -10   3 79.1604 38.2401   1
  21  10  -3 62.9311 40.1731   1
  20  10  -3 143.448 47.0522   1
 -20 -10   3 45.1315 39.8584   1
 -20  10   3 73.8903 45.0393   1
 -18 -10   3 185.759 46.9123   1
 -18  10   3 202.167 52.2721   1
  18 -10  -3 123.218 42.9787   1
  17  10  -3-36.0181 41.1734   1
 -17 -10   3 43.7600 41.5293   1
 -17  10   3-9.00622 37.3031   1
  17 -10  -3-34.9630 39.4516   1
  16  10  -3 9.07055 35.7851   1
 -16 -10   3 8.73534 34.4643   1
 -16  10   3 110.319 43.0639   1
  16 -10  -3-8.83906 34.8729   1
  15  10  -3 45.0600 35.0936   1
 -15 -10   3 60.8985 33.2864   1
 -15  10   3 122.646 37.0722   1
  15 -10  -3 93.7942 39.1475   1
  14  10  -3 885.280 81.8521   1
 -14 -10   3 785.275 78.6484   1
 -14  10   3 717.629 75.2169   1
  14 -10  -3 761.003 76.8296   1
  13  10  -3 120.403 44.7578   1
  13 -10  -3 188.610 43.5765   1
 -13 -10   3 238.094 48.0476   1
 -13  10   3 132.033 37.2318   1
  12 -10  -3 1342.66 97.3204   1
  12  10  -3 982.779 90.2732   1
 -12 -10   3 1105.66 93.5006   1
 -12  10   3 1148.73 92.6260   1
 -11 -10   3-24.8050 30.2696   1
  11  10  -3 8.12706 25.2461   1
 -11  10   3 52.7910 35.3564   1
  11 -10  -3 14.8603 29.2965   1
  10 -10  -3 2031.19 135.915   1
 -10  10   3 2128.34 135.706   1
  -9 -10   3 2793.02 180.409   1
   9 -10  -3 2987.07 178.355   1
   9  10  -3 3295.31 186.473   1
  -9  10   3 2976.66 178.137   1
  -8 -10   3 2181.88 140.928   1
   8  10  -3 1851.02 135.902   1
  -8  10   3 2272.81 137.958   1
   8 -10  -3 2226.04 136.565   1
  -7  10   3 6998.99 383.565   1
   7  10  -3 7576.59 388.923   1
  -7 -10   3 7490.85 388.668   1
   7 -10  -3 7664.50 384.922   1
   6  10  -3 9526.18 468.523   1
  -6 -10   3 8849.82 468.407   1
   5  10  -3 1131.78 90.8025   1
  -5 -10   3 1206.18 94.1737   1
   4  10  -3 4651.51 256.673   1
  -4 -10   3 4664.08 257.870   1
   3  10  -3 26681.4 1232.27   1
  -3 -10   3 24723.6 1230.78   1
   2  10  -3 18183.5 858.065   1
  -2 -10   3 16989.4 860.257   1
  -1  10   3 8303.82 413.067   1
   1  10  -3 8180.14 414.918   1
  -1 -10   3 7744.25 414.464   1
   0  10  -3 1235.70 92.7235   1
   0  10   3 1096.85 88.8012   1
   0 -10  -3 1099.11 89.0395   1
   0 -10   3 1328.39 95.4979   1
  -1  10  -3 705.967 64.0445   1
   1  10   3 434.386 53.3686   1
  -1 -10  -3 523.625 55.6722   1
   1 -10   3 668.449 64.8004   1
  -2  10  -3 11046.5 558.718   1
   2  10   3 10897.4 555.964   1
  -2 -10  -3 11514.6 557.416   1
   2 -10   3 11041.4 558.007   1
   3  10   3 1890.93 124.799   1
  -3 -10  -3 1918.49 124.543   1
  -3  10  -3 1920.66 125.810   1
   3 -10   3 1688.53 122.429   1
   4  10   3 3323.14 196.202   1
  -4 -10  -3 3658.25 198.783   1
  -4  10  -3 2925.52 191.611   1
   4 -10   3 3458.67 197.031   1
   5  10   3 966.729 83.1345   1
  -5 -10  -3 893.125 80.4474   1
  -5  10  -3 987.005 82.7273   1
   5 -10   3 991.564 83.7167   1
   6 -10   3 1492.47 109.988   1
   6  10   3 1458.26 109.553   1
  -6 -10  -3 1582.82 112.090   1
   7 -10   3 2173.70 137.518   1
   7  10   3 1928.93 131.726   1
  -7 -10  -3 1754.33 129.422   1
  -7  10  -3 2015.17 132.773   1
  -8  10  -3 70.6565 33.3335   1
   8 -10   3 132.325 37.6047   1
   9 -10   3 2163.65 148.732   1
  -9 -10  -3 2464.88 153.143   1
   9  10   3 2463.42 153.466   1
  -9  10  -3 2081.62 145.059   1
  10 -10   3 128.471 44.5616   1
 -10 -10  -3 101.704 33.1327   1
  10  10   3 52.5953 31.7523   1
 -10  10  -3 129.570 41.3161   1
 -11 -10  -3 996.915 90.6105   1
  11  10   3 1029.25 93.6141   1
  11 -10   3 1097.57 91.3104   1
  12 -10   3 8.45429 32.1672   1
 -12 -10  -3 8.61019 33.3613   1
  12  10   3 8.82797 29.6234   1
 -12  10  -3 17.3995 35.4676   1
  13 -10   3 366.839 55.3567   1
 -13 -10  -3 272.183 48.4835   1
  13  10   3 303.438 48.3384   1
 -13  10  -3 312.564 56.1396   1
  14 -10   3 151.458 46.2747   1
 -14 -10  -3 272.933 47.6764   1
  14  10   3 167.397 41.4939   1
 -14  10  -3 278.477 53.4746   1
  15 -10   3 9.04098 37.4715   1
 -15 -10  -3 72.1827 42.3232   1
 -15  10  -3 52.4005 39.9567   1
  15  10   3-8.96945 41.0353   1
 -16  10  -3 8.75238 36.8168   1
  16 -10   3 18.1733 37.0465   1
 -17 -10  -3 43.6091 31.2868   1
  17  10   3-27.2590 29.7547   1
 -18  10  -3 26.1912 41.5920   1
  18 -10   3 127.266 45.2940   1
 -18 -10  -3 85.0335 42.8439   1
  18  10   3 92.0001 47.7749   1
 -19  10  -3 43.3850 44.9220   1
  19 -10   3-45.1622 48.1446   1
  19  10   3 9.08704 37.6358   1
 -19 -10  -3-8.28829 33.7871   1
 -20  10  -3 25.7493 42.6381   1
 -21 -10  -3 102.780 43.7469   1
  21  10   3-26.0717 44.1269   1
 -23 -11   3 57.4428 36.5546   1
  23  11  -3-26.2812 32.7143   1
 -22 -11   3 16.9359 30.3740   1
  22  11  -3-8.77640 30.1401   1
  21  11  -3 44.1457 30.3306   1
 -21 -11   3-8.82926 30.3311   1
  20  11  -3 8.70423 31.2264   1
 -20 -11   3 18.1491 35.7841   1
  19  11  -3 53.4669 42.3333   1
 -19  11   3 36.0154 36.1663   1
  17 -11  -3 46.0268 37.5749   1
  17  11  -3-9.06933 36.4207   1
 -17 -11   3 105.427 41.2324   1
 -17  11   3 26.3185 38.0483   1
  16 -11  -3 282.125 54.7087   1
  16  11  -3 328.702 54.8760   1
 -16 -11   3 300.735 55.5853   1
 -16  11   3 293.021 52.7627   1
  15 -11  -3 35.5112 34.4284   1
  15  11  -3 44.7363 39.8763   1
 -15  11   3 25.3194 35.5301   1
 -15 -11   3 26.6077 38.4475   1
  14 -11  -3 93.5216 41.4254   1
 -14  11   3 49.7522 38.0607   1
 -13 -11   3 1307.38 104.140   1
  13  11  -3 1200.01 103.706   1
 -13  11   3 1263.29 101.392   1
 -12 -11   3 137.384 37.0462   1
  12  11  -3 77.3319 34.8707   1
  12 -11  -3 138.984 42.2410   1
 -12  11   3 118.412 40.8109   1
 -11 -11   3 2180.45 135.269   1
  11  11  -3 1960.47 130.556   1
  11 -11  -3 1677.94 123.359   1
 -11  11   3 1496.16 119.620   1
  10  11  -3 319.193 54.0543   1
 -10 -11   3 372.710 54.3844   1
  10 -11  -3 402.969 52.4161   1
 -10  11   3 244.724 46.6937   1
  -9 -11   3 3590.53 215.102   1
   9  11  -3 3775.42 217.486   1
   9 -11  -3 3720.02 212.582   1
  -9  11   3 3608.37 212.429   1
   8 -11  -3 3245.82 191.518   1
  -8  11   3 3254.67 192.630   1
   7  11  -3 4999.48 283.385   1
   7 -11  -3 5289.63 283.222   1
  -7 -11   3 5227.64 285.500   1
  -7  11   3 5318.43 282.374   1
   6  11  -3 1914.82 127.499   1
   6 -11  -3 1733.23 121.982   1
  -6  11   3 1976.83 124.683   1
  -6 -11   3 1798.66 127.534   1
  -5 -11   3 3673.81 221.176   1
   5 -11  -3 4058.72 221.999   1
  -5  11   3 3810.20 217.790   1
   5  11  -3 3989.59 223.590   1
  -4 -11   3 6349.45 329.351   1
   4 -11  -3 5766.29 322.912   1
  -4  11   3 6734.31 328.142   1
   4  11  -3 5811.93 325.551   1
  -3 -11   3 788.263 75.2664   1
   3 -11  -3 802.063 73.0562   1
   3  11  -3 909.689 80.2285   1
  -3  11   3 932.442 76.1749   1
   2 -11  -3 16234.6 786.339   1
  -2 -11   3 15220.7 786.241   1
  -2  11   3 16457.2 786.578   1
   2  11  -3 16380.0 788.794   1
   1 -11  -3 1662.85 116.381   1
  -1 -11   3 1714.65 118.063   1
   1  11  -3 1683.28 117.735   1
   0  11   3 21.1971 29.7222   1
   0 -11   3-15.0019 36.0162   1
   0 -11  -3 51.3317 37.2009   1
   0  11  -3-7.33482 28.9241   1
   1 -11   3 160.613 40.0783   1
  -1  11  -3 230.416 43.3163   1
   1  11   3 154.857 36.7745   1
   2  11   3 3794.30 227.934   1
  -2 -11  -3 3960.32 228.013   1
  -2  11  -3 3980.02 228.935   1
   2 -11   3 4458.47 233.608   1
   3  11   3 4459.44 237.452   1
  -3  11  -3 4029.82 235.465   1
  -3 -11  -3 3990.18 232.145   1
   3 -11   3 4097.42 236.526   1
   4  11   3 4043.04 225.898   1
  -4  11  -3 3936.69 225.578   1
  -4 -11  -3 4083.74 225.552   1
   4 -11   3 3574.20 222.456   1
   5  11   3 3714.28 210.679   1
  -5  11  -3 4036.37 214.257   1
  -5 -11  -3 3492.55 207.861   1
   5 -11   3 3164.57 205.591   1
  -6  11  -3 9883.75 527.904   1
   6 -11   3 11113.7 534.219   1
  -7 -11  -3 190.062 44.4778   1
   7  11   3 268.819 48.0157   1
   8 -11   3 116.727 39.8960   1
  -8  11  -3 138.209 41.1546   1
  -8 -11  -3 217.672 42.7756   1
   8  11   3 212.346 45.1245   1
   9 -11   3 8.64428 33.4898   1
  -9  11  -3 24.6562 36.1045   1
   9  11   3-34.3323 36.0998   1
  -9 -11  -3 8.62794 32.8242   1
  10 -11   3 35.3311 34.2791   1
 -10 -11  -3 77.7360 39.0349   1
  10  11   3 17.7628 35.0752   1
  11 -11   3 168.074 44.2472   1
 -11  11  -3 118.118 45.2836   1
 -11 -11  -3 43.3738 36.3193   1
  11  11   3 143.743 44.4432   1
  12 -11   3-8.88612 31.8735   1
 -12  11  -3-17.0347 29.9076   1
 -12 -11  -3 26.0292 29.1113   1
  12  11   3 8.98382 28.6716   1
  13  11   3 602.567 72.1492   1
  13 -11   3 589.677 71.1344   1
 -13  11  -3 840.911 79.0025   1
 -13 -11  -3 613.353 69.1501   1
  14 -11   3 53.6279 34.8984   1
  14  11   3 80.4221 34.2711   1
 -14 -11  -3 53.6155 32.9990   1
 -15  11  -3 65.0100 46.8243   1
  15 -11   3 122.714 45.1389   1
 -16 -11  -3 44.8216 43.5436   1
  16  11   3-8.96790 39.9472   1
  17  11   3 250.507 53.3955   1
 -17 -11  -3 182.590 48.7278   1
 -17  11  -3 316.053 53.8751   1
  17 -11   3 140.389 42.8760   1
  18  11   3 53.8071 43.0563   1
 -18 -11  -3-8.48263 38.2859   1
 -18  11  -3-8.88422 42.1559   1
  18 -11   3-8.85883 37.8210   1
  19  11   3 17.8047 40.1840   1
 -19 -11  -3-8.28767 33.2410   1
 -19  11  -3 44.0125 39.2073   1
  19 -11   3 8.77796 34.0134   1
  20  11   3 113.731 48.6189   1
  20 -11   3 103.924 40.9096   1
 -20 -11  -3 127.426 47.2784   1
 -20  11  -3 86.8612 41.5196   1
  22  12  -3 34.1888 45.1367   1
 -22 -12   3 8.36180 41.9825   1
  21  12  -3-17.2444 44.1901   1
 -21 -12   3 8.67974 44.9366   1
  20  12  -3-34.4687 43.2764   1
 -20 -12   3-26.7173 40.2196   1
  19  12  -3 26.7315 41.2611   1
 -19 -12   3-17.3985 40.7832   1
  18  12  -3 17.9071 35.9198   1
 -18  12   3 9.05394 34.4598   1
 -18 -12   3 34.8083 34.9118   1
  17  12  -3 199.476 50.2913   1
 -17 -12   3 140.631 45.7220   1
  16 -12  -3 914.769 88.7598   1
 -16 -12   3 1183.33 94.8671   1
  16  12  -3 1083.50 94.9408   1
 -16  12   3 815.069 84.8528   1
 -15 -12   3 26.8449 41.4536   1
  15  12  -3 26.8166 41.4099   1
  15 -12  -3 44.6238 36.4020   1
 -15  12   3 8.76835 36.8991   1
 -14 -12   3 1661.57 120.721   1
  14 -12  -3 1430.38 117.591   1
  14  12  -3 1735.10 122.935   1
 -14  12   3 1660.61 120.739   1
 -13 -12   3 433.494 60.8046   1
  13 -12  -3 526.359 63.0631   1
  13  12  -3 326.727 57.8852   1
 -13  12   3 510.592 61.6838   1
 -12 -12   3 245.101 54.2047   1
  12 -12  -3 421.594 56.6199   1
  12  12  -3 409.426 62.6873   1
 -12  12   3 448.581 57.8155   1
 -11 -12   3 2674.01 164.414   1
  11  12  -3 2383.72 161.561   1
 -11  12   3 2658.85 162.725   1
  11 -12  -3 2299.13 158.059   1
 -10  12   3 274.697 50.4721   1
  10  12  -3 447.771 59.8174   1
 -10 -12   3 442.293 58.8224   1
  10 -12  -3 398.253 57.0779   1
  -9  12   3 207.890 46.6538   1
   9  12  -3 271.470 48.5136   1
  -9 -12   3 361.493 52.9769   1
   9 -12  -3 217.393 47.3249   1
  -8  12   3 7.65435 30.2032   1
   8  12  -3 8.48807 37.8209   1
  -8 -12   3 33.6331 37.9681   1
   8 -12  -3 54.8924 35.4127   1
  -7  12   3 1537.03 110.641   1
   7  12  -3 1476.42 113.846   1
  -7 -12   3 1577.20 115.512   1
   7 -12  -3 1493.99 109.180   1
  -6  12   3 325.375 47.5085   1
   6  12  -3 281.716 52.2447   1
  -6 -12   3 360.237 55.3752   1
   6 -12  -3 432.583 54.0270   1
  -5  12   3 7478.18 397.372   1
   5 -12  -3 7835.80 399.454   1
  -4  12   3 2034.46 138.938   1
   4 -12  -3 2296.48 142.546   1
   3  12  -3 919.011 80.1703   1
  -3  12   3 981.859 82.0462   1
  -3 -12   3 880.031 78.8930   1
   3 -12  -3 902.406 80.8652   1
  -2  12   3 1000.77 82.5009   1
   2  12  -3 940.369 81.8974   1
  -2 -12   3 1020.56 83.4421   1
   2 -12  -3 835.821 78.7460   1
  -1  12   3 6279.46 341.761   1
   1  12  -3 6090.24 342.404   1
  -1 -12   3 6704.66 346.374   1
   1 -12  -3 6834.06 345.939   1
   0  12  -3 363.813 48.3669   1
   0  12   3 322.632 47.3227   1
   0 -12  -3 241.683 44.1223   1
   0 -12   3 245.558 44.3849   1
  -1  12  -3 3369.53 209.680   1
   1  12   3 3685.58 211.847   1
  -1 -12  -3 3695.15 212.392   1
   1 -12   3 3832.78 214.647   1
  -2  12  -3 813.032 75.0483   1
   2 -12   3 833.014 76.9558   1
   2  12   3 857.365 77.7650   1
  -2 -12  -3 850.567 77.5211   1
   3  12   3 5274.70 289.506   1
   5  12   3 1656.09 123.045   1
  -5 -12  -3 1808.79 125.688   1
  -5  12  -3 1939.62 130.056   1
   5 -12   3 1698.97 124.206   1
   6  12   3 944.793 82.8524   1
  -6 -12  -3 910.061 82.7698   1
  -6  12  -3 817.552 79.9289   1
   6 -12   3 820.472 78.8684   1
   7  12   3 256.969 47.6804   1
  -7 -12  -3 153.037 43.0576   1
  -7  12  -3 263.517 45.1320   1
   8 -12   3 94.9220 35.3654   1
   8  12   3 52.2752 29.4584   1
  -8 -12  -3 69.0011 32.4058   1
  -8  12  -3 108.165 36.2236   1
   9  12   3 1370.17 108.709   1
   9 -12   3 1163.05 102.376   1
  -9  12  -3 1407.35 106.289   1
  -9 -12  -3 1432.12 109.147   1
 -10  12  -3 349.852 56.2925   1
  10 -12   3 321.710 56.2086   1
  11  12   3 18.1935 39.4031   1
 -11 -12  -3-8.81195 41.3117   1
  12 -12   3 45.5850 34.6891   1
 -12  12  -3 8.65423 33.5328   1
  12  12   3-18.1193 37.5264   1
 -12 -12  -3 8.77512 35.1942   1
  13 -12   3 442.362 66.0203   1
 -13  12  -3 644.221 72.7500   1
  13  12   3 512.553 66.9392   1
 -13 -12  -3 491.161 64.5554   1
  14 -12   3 109.990 46.5476   1
 -14  12  -3 78.5945 42.9483   1
  14  12   3-17.9790 41.1633   1
 -14 -12  -3 35.3748 39.4488   1
  15  12   3 194.127 52.2171   1
 -15 -12  -3 126.092 51.6177   1
  16 -12   3 127.781 46.9147   1
 -16  12  -3 60.9893 46.1395   1
  16  12   3 114.221 42.8211   1
 -16 -12  -3 17.8442 38.2580   1
  17 -12   3 18.0800 39.7133   1
 -17  12  -3 17.3353 43.5077   1
 -17 -12  -3-34.6940 41.1562   1
  17  12   3-17.6128 37.5972   1
  18  12   3 17.4540 39.9053   1
 -18 -12  -3-8.40238 35.8743   1
 -18  12  -3 51.5281 43.5656   1
  18 -12   3-18.0412 36.1774   1
  19  12   3 26.3048 40.2051   1
  19 -12   3 71.6843 38.9300   1
 -19 -12  -3 121.564 43.3029   1
 -19  12  -3 33.8990 40.7999   1
  21  13  -3 8.32036 38.5300   1
 -21 -13   3 8.54574 41.5049   1
  19  13  -3 70.1999 45.4733   1
 -19 -13   3 17.0882 41.0696   1
  17  13  -3 271.005 49.3152   1
 -17 -13   3 270.421 51.0368   1
 -16 -13   3 1082.19 95.6102   1
  16 -13  -3 853.315 89.2049   1
  16  13  -3 1230.46 98.6168   1
 -16  13   3 1038.30 94.5960   1
  15 -13  -3 510.196 65.3127   1
 -15  13   3 522.860 65.7233   1
 -14 -13   3 141.146 48.0910   1
  14 -13  -3 161.559 46.1835   1
  14  13  -3 250.568 50.4967   1
 -14  13   3 123.813 43.6443   1
 -13 -13   3 150.619 46.3905   1
  13 -13  -3 177.488 46.4631   1
  13  13  -3 312.728 54.3833   1
 -13  13   3 177.150 47.7192   1
 -12 -13   3 17.7569 39.0054   1
  12  13  -3-35.0292 40.5540   1
 -12  13   3 61.8514 39.8821   1
  12 -13  -3 8.59584 39.3058   1
 -11  13   3 34.8543 36.7294   1
  11  13  -3 52.5836 40.1454   1
 -11 -13   3 77.7721 39.0771   1
  11 -13  -3 43.3602 36.5551   1
 -10  13   3 133.962 42.6942   1
  10 -13  -3 245.612 46.5895   1
  10  13  -3 201.137 50.1293   1
 -10 -13   3 268.904 52.8832   1
   9  13  -3 260.070 49.2355   1
  -9 -13   3 300.675 54.5619   1
  -8 -13   3 673.167 72.6215   1
   8  13  -3 553.985 67.9539   1
  -7  13   3 3320.47 199.523   1
   7  13  -3 3448.43 203.927   1
   7 -13  -3 3301.80 200.863   1
  -7 -13   3 3393.43 203.102   1
  -6  13   3 9826.56 493.382   1
   6  13  -3 9536.30 493.949   1
   6 -13  -3 9740.12 493.670   1
  -6 -13   3 9418.76 494.364   1
  -5  13   3 833.869 77.7688   1
   5  13  -3 781.979 76.4203   1
  -5 -13   3 922.871 82.2341   1
   5 -13  -3 854.800 78.4532   1
  -4  13   3 77.2200 36.3040   1
   4  13  -3 40.6919 36.8322   1
  -4 -13   3 99.9202 40.0699   1
   4 -13  -3 23.9339 32.6361   1
   3  13  -3 48.4846 30.3514   1
  -3  13   3 70.1378 33.4366   1
  -3 -13   3 74.3966 33.8618   1
   3 -13  -3 95.1764 35.0011   1
  -2  13   3 7352.55 379.487   1
   2  13  -3 6924.53 377.720   1
   2 -13  -3 7021.63 378.491   1
  -2 -13   3 7410.80 381.287   1
   1  13  -3 887.008 80.9159   1
  -1  13   3 998.816 83.1042   1
   1 -13  -3 790.943 77.4425   1
  -1 -13   3 857.527 80.7137   1
   0  13   3 4916.38 275.251   1
   0  13  -3 5080.08 277.507   1
   0 -13   3 4927.14 276.951   1
   0 -13  -3 4958.48 276.609   1
  -1  13  -3 168.428 43.9186   1
   1 -13   3 271.607 48.5044   1
  -2  13  -3 16.2023 32.4873   1
   2  13   3 16.8076 37.9290   1
  -2 -13  -3-33.1709 33.2555   1
   2 -13   3 8.23957 36.1960   1
  -3  13  -3 537.863 62.0807   1
   3  13   3 495.595 60.0565   1
  -3 -13  -3 431.968 60.1118   1
   3 -13   3 556.611 63.9441   1
   4  13   3 5392.99 298.202   1
  -4  13  -3 4978.46 294.908   1
  -4 -13  -3 5412.26 299.175   1
   4 -13   3 5963.09 302.842   1
  -5  13  -3 8.64276 34.1429   1
   5  13   3 120.166 45.7999   1
   5 -13   3 25.8065 35.6911   1
   6  13   3 341.195 53.9385   1
  -6 -13  -3 326.951 55.8066   1
  -6  13  -3 371.924 58.3940   1
   7  13   3 34.8838 34.4489   1
  -7 -13  -3 60.9951 33.8235   1
  -7  13  -3 34.6637 33.6392   1
   7 -13   3 52.1555 37.1695   1
   8  13   3 2968.02 183.904   1
  -8 -13  -3 3041.24 185.514   1
  -8  13  -3 2886.71 181.664   1
   8 -13   3 2822.07 181.848   1
   9  13   3 277.020 52.7734   1
   9 -13   3 310.369 55.1387   1
  -9 -13  -3 288.183 53.2081   1
  -9  13  -3 264.851 54.6908   1
  10 -13   3 438.300 60.4433   1
  10  13   3 447.100 59.7118   1
 -10 -13  -3 393.494 59.3581   1
 -10  13  -3 275.982 52.3465   1
  11  13   3 1084.57 94.4468   1
 -11  13  -3 939.911 86.8450   1
 -11 -13  -3 1157.88 94.6055   1
  12  13   3 18.2807 32.7943   1
 -12 -13  -3-8.80156 30.2360   1
  12 -13   3 8.88214 39.0267   1
 -12  13  -3 71.7428 45.9679   1
  13 -13   3-17.9878 36.6699   1
 -13  13  -3-8.77363 34.5995   1
 -13 -13  -3 8.72835 28.5877   1
  13  13   3-45.0924 39.6237   1
  14 -13   3 254.901 52.9436   1
  14  13   3 206.330 50.1017   1
 -14 -13  -3 296.751 52.4494   1
  15 -13   3-9.18185 40.3375   1
 -15  13  -3-26.1754 41.4021   1
  15  13   3 17.5317 40.5930   1
 -15 -13  -3 53.1275 45.3825   1
  16 -13   3-9.16150 35.4949   1
 -16  13  -3 8.69601 33.0845   1
  16  13   3-34.2072 37.5688   1
 -16 -13  -3 8.90927 36.9008   1
  17 -13   3 9.10803 37.7233   1
 -17  13  -3-8.62836 37.9044   1
 -17 -13  -3-8.63055 37.9140   1
  17  13   3-8.63395 39.4777   1
  18  13   3 204.436 47.6616   1
  18 -13   3 270.914 52.0724   1
 -18  13  -3 213.287 50.1239   1
 -18 -13  -3 306.295 52.7003   1
  20  14  -3 167.561 48.1881   1
 -20 -14   3 58.0993 41.5398   1
 -19 -14   3 8.35673 36.7127   1
  18  14  -3 367.265 56.9057   1
 -18 -14   3 364.224 54.5824   1
  17  14  -3 35.6308 38.5971   1
 -17 -14   3 8.63194 36.3195   1
  16  14  -3 332.324 58.9500   1
 -16 -14   3 262.051 55.9770   1
 -15  14   3 490.820 63.4117   1
  15  14  -3 390.140 62.3167   1
 -15 -14   3 353.442 56.4731   1
  15 -14  -3 388.870 58.4987   1
  14  14  -3 71.3952 41.9104   1
 -14 -14   3 35.1896 42.7958   1
 -13  14   3 73.8384 42.4490   1
  13  14  -3 116.824 39.1931   1
  13 -14  -3 146.087 46.5401   1
 -13 -14   3 70.7589 34.5711   1
 -12  14   3 427.417 59.5247   1
  12  14  -3 498.164 61.5892   1
  12 -14  -3 359.723 55.9541   1
 -12 -14   3 259.505 52.5316   1
 -11  14   3 934.730 87.7544   1
  11  14  -3 989.198 89.0510   1
  11 -14  -3 1030.58 90.2700   1
 -11 -14   3 1062.44 93.7336   1
 -10  14   3 2209.48 152.033   1
  10  14  -3 2606.69 158.944   1
 -10 -14   3 2338.29 156.067   1
  10 -14  -3 2215.27 153.027   1
   9 -14  -3 51.2449 36.4748   1
   9  14  -3 35.1172 36.9375   1
  -9  14   3 16.8061 35.8869   1
  -9 -14   3-17.4589 34.4316   1
   8 -14  -3-16.9560 35.6586   1
  -8  14   3 8.25733 36.7751   1
  -7  14   3 2237.85 140.913   1
   7  14  -3 1874.09 138.840   1
   7 -14  -3 2315.35 144.319   1
  -7 -14   3 1709.18 137.022   1
   6 -14  -3 75.6556 33.8765   1
   6  14  -3 77.7175 38.0820   1
  -6  14   3 33.0225 30.4074   1
  -6 -14   3 112.199 42.0493   1
  -5  14   3 1766.07 122.155   1
   5  14  -3 1630.62 120.174   1
  -5 -14   3 1555.58 121.113   1
   5 -14  -3 1777.81 123.418   1
   4  14  -3 552.925 64.4753   1
  -4  14   3 723.505 71.1002   1
  -4 -14   3 453.006 61.8642   1
   4 -14  -3 672.447 70.3214   1
  -3  14   3 372.649 54.6798   1
   3  14  -3 357.984 53.7006   1
  -3 -14   3 333.936 53.6567   1
   3 -14  -3 284.487 52.1808   1
  -2  14   3 1053.96 89.5430   1
   2  14  -3 1120.65 90.4037   1
   2 -14  -3 834.264 81.8798   1
  -2 -14   3 954.893 87.7779   1
  -1  14   3 8168.82 422.894   1
   1  14  -3 7483.08 419.872   1
   1 -14  -3 8352.26 426.809   1
  -1 -14   3 8564.82 427.407   1
   0 -14   3 372.000 55.5440   1
   0  14   3 408.814 59.1439   1
   0  14  -3 434.380 57.2836   1
   0 -14  -3 346.041 54.4161   1
   1 -14   3 17.0110 28.5506   1
   1  14   3 17.0253 32.3972   1
  -1  14  -3 16.7002 28.0296   1
  -1 -14  -3 25.5587 31.8179   1
   2 -14   3 348.377 54.4167   1
  -2 -14  -3 274.594 47.6009   1
   2  14   3 262.049 51.2487   1
  -2  14  -3 397.400 56.1498   1
  -3  14  -3 2424.87 158.720   1
   3  14   3 2484.66 161.733   1
  -3 -14  -3 2351.38 158.616   1
   3 -14   3 2619.38 162.676   1
  -4 -14  -3 25.9190 35.8142   1
   4  14   3 95.3578 44.9049   1
  -4  14  -3 33.6226 34.8459   1
   4 -14   3-8.69870 34.9155   1
  -5  14  -3 1608.36 119.780   1
  -5 -14  -3 1574.89 118.798   1
   5 -14   3 1558.83 118.688   1
   6  14   3 182.675 43.6377   1
   6 -14   3 123.642 36.5305   1
  -6 -14  -3 96.5194 40.5949   1
   7  14   3 540.321 68.6022   1
   8 -14   3 114.863 39.9670   1
   8  14   3 35.6920 34.6721   1
  -8  14  -3 26.6536 33.9052   1
  -8 -14  -3 53.6075 37.6725   1
   9 -14   3 1894.32 135.554   1
   9  14   3 1931.59 136.460   1
  -9  14  -3 2039.60 138.502   1
  -9 -14  -3 1712.99 132.116   1
  10 -14   3 402.580 59.7370   1
  10  14   3 348.663 61.8154   1
 -10 -14  -3 467.300 66.4838   1
 -10  14  -3 402.530 59.2575   1
 -11  14  -3 87.3862 39.5790   1
  11 -14   3 54.0672 40.8050   1
 -12  14  -3 183.333 48.4001   1
  12 -14   3 208.116 51.3622   1
  12  14   3 272.995 56.9525   1
 -12 -14  -3 351.473 55.0773   1
 -13  14  -3 306.225 56.5007   1
  13 -14   3 317.054 54.8821   1
  13  14   3 331.867 61.4506   1
 -13 -14  -3 259.865 54.5169   1
  14 -14   3 53.8651 42.1120   1
 -14  14  -3 8.82330 44.7796   1
 -15  14  -3 159.271 53.7127   1
  15 -14   3 133.208 43.4883   1
  15  14   3 87.0472 36.4813   1
 -15 -14  -3 129.276 37.2136   1
  16 -14   3 78.9130 40.7489   1
 -16  14  -3 70.8312 40.6309   1
  17 -14   3 17.4148 36.0829   1
  17  14   3 33.5938 37.4216   1
 -17 -14  -3 25.3562 34.4750   1
  19  15  -3 116.485 45.7587   1
 -19 -15   3 56.8089 40.0556   1
  18  15  -3-8.54941 38.0771   1
 -18 -15   3-8.28362 35.8826   1
  17  15  -3 105.062 40.8871   1
 -17 -15   3 254.430 49.9831   1
  16  15  -3 61.4860 35.8881   1
 -16 -15   3 43.1347 34.6800   1
 -14  15   3 101.565 42.8938   1
 -14 -15   3 78.6840 42.5991   1
  14  15  -3 44.2111 37.9060   1
 -13  15   3 81.4694 44.4658   1
  13  15  -3 35.7385 39.7979   1
 -13 -15   3-8.79373 32.2009   1
  13 -15  -3-27.4777 40.7981   1
 -12  15   3 265.445 53.2848   1
 -12 -15   3 374.937 59.3857   1
  12 -15  -3 339.544 58.2866   1
  12  15  -3 348.756 58.0951   1
  11  15  -3 70.6874 39.5599   1
 -11 -15   3 104.546 40.0411   1
  10 -15  -3 274.709 51.9307   1
 -10  15   3 382.187 58.3803   1
  10  15  -3 267.006 54.1369   1
 -10 -15   3 342.851 56.1654   1
   9 -15  -3 2723.98 174.969   1
   9  15  -3 2588.99 174.201   1
  -9 -15   3 2969.62 178.909   1
  -9  15   3 2793.60 175.572   1
   8 -15  -3-17.5693 37.5176   1
   8  15  -3 44.2259 41.4799   1
  -8 -15   3 70.3229 40.7176   1
  -8  15   3-8.61792 33.9944   1
   7 -15  -3 358.326 54.0622   1
   7  15  -3 329.376 49.3041   1
  -7 -15   3 273.821 46.7648   1
  -7  15   3 197.400 46.8319   1
  -6  15   3 1908.20 134.636   1
   6  15  -3 2102.98 140.102   1
   6 -15  -3 1930.30 137.533   1
  -6 -15   3 1909.41 136.905   1
   5 -15  -3 25.9121 38.4673   1
   5  15  -3-8.54677 37.0208   1
  -5 -15   3-8.80642 35.8996   1
  -5  15   3 8.40357 34.8056   1
  -4  15   3 759.522 77.8882   1
   4 -15  -3 747.324 77.4860   1
  -3  15   3 118.522 39.3346   1
   3 -15  -3 191.047 46.8120   1
  -2  15   3 363.649 56.4333   1
   2 -15  -3 346.957 54.1557   1
  -1  15   3 33.7474 41.0656   1
  -1 -15   3 60.4345 40.0716   1
   1 -15  -3 87.6360 44.0732   1
   1  15  -3 58.9975 37.1258   1
   0  15  -3 683.264 70.4478   1
   0  15   3 730.338 74.0735   1
   0 -15  -3 712.455 74.5772   1
   0 -15   3 752.723 72.9645   1
   1 -15   3 43.3325 40.6534   1
  -1  15  -3 17.0655 36.4545   1
   1  15   3 17.5295 40.0997   1
  -1 -15  -3 44.0602 42.3303   1
  -2 -15  -3 1189.36 100.563   1
   2  15   3 1174.13 101.663   1
   3  15   3-17.7088 37.8012   1
  -3 -15  -3 8.75109 34.5040   1
  -4  15  -3 783.572 79.8145   1
   4 -15   3 851.201 80.7924   1
  -5  15  -3 214.846 47.5617   1
   5 -15   3 185.611 47.5877   1
   5  15   3 107.124 39.7866   1
  -5 -15  -3 105.359 35.8436   1
   6 -15   3 336.143 54.3553   1
  -6 -15  -3 204.336 48.8486   1
   6  15   3 369.912 58.5617   1
  -6  15  -3 276.364 47.5938   1
  -7  15  -3 281.806 50.3695   1
  -7 -15  -3 169.645 48.4689   1
   7 -15   3 142.548 45.1837   1
  -8  15  -3 1151.09 102.931   1
   8  15   3 1085.22 98.2935   1
   8 -15   3 1073.15 100.197   1
  -9  15  -3 137.577 42.5555   1
   9  15   3 126.013 42.8125   1
  -9 -15  -3 238.762 44.0303   1
   9 -15   3 116.480 42.1156   1
 -10  15  -3 71.9131 36.7885   1
  10  15   3 35.7318 35.3710   1
  10 -15   3 107.324 35.4130   1
 -11  15  -3 134.601 44.7497   1
  11  15   3 81.6754 36.6252   1
 -11 -15  -3 61.7732 32.5672   1
  11 -15   3 90.0239 42.4047   1
 -12  15  -3 150.432 53.6142   1
  12  15   3 207.258 50.8606   1
 -12 -15  -3 130.979 43.6052   1
  12 -15   3 197.294 48.8893   1
 -13  15  -3-26.0571 45.4421   1
  13  15   3 88.6199 47.7058   1
  13 -15   3 44.5880 40.8048   1
 -13 -15  -3 34.3348 40.7597   1
 -14 -15  -3 287.912 54.5562   1
  14  15   3 208.374 53.2850   1
 -15  15  -3 42.7607 43.3876   1
  15  15   3 42.7808 36.5356   1
  15 -15   3-8.87336 40.0555   1
 -15 -15  -3-8.41755 34.3224   1
  16  15   3-24.8424 41.5669   1
 -16 -15  -3 8.44991 40.5708   1
  17  16  -3 25.5801 38.9871   1
 -17 -16   3-16.5196 38.7230   1
  16  16  -3 34.3331 41.8367   1
 -16 -16   3 118.023 47.9420   1
  15  16  -3 17.2013 41.3835   1
 -15 -16   3 102.025 43.6603   1
  14  16  -3 113.090 45.7173   1
 -14 -16   3 86.0422 42.9731   1
 -12  16   3-8.97784 38.9045   1
 -12 -16   3 8.80403 36.4818   1
  12  16  -3 69.4709 38.1650   1
  11 -16  -3 36.3030 40.4198   1
  11  16  -3-8.77782 41.6507   1
 -11 -16   3-25.9645 40.5753   1
 -11  16   3-17.6987 37.7801   1
  10 -16  -3 244.982 48.7646   1
  10  16  -3 239.435 46.8074   1
 -10 -16   3 131.159 39.9949   1
 -10  16   3 203.145 47.0730   1
   9 -16  -3 126.499 45.0532   1
  -9  16   3 150.832 47.0369   1
   9  16  -3 158.539 48.8786   1
  -9 -16   3 228.423 50.8355   1
   8  16  -3 914.689 85.0918   1
  -8 -16   3 904.711 85.6154   1
   8 -16  -3 852.211 83.4435   1
  -8  16   3 1033.37 89.3110   1
   7  16  -3 721.883 77.5605   1
  -7 -16   3 558.444 69.1545   1
   6  16  -3 1512.56 119.183   1
  -6 -16   3 1637.65 122.198   1
  -5  16   3 503.145 61.6276   1
   5  16  -3 367.631 58.3867   1
   5 -16  -3 362.143 57.4285   1
  -5 -16   3 343.503 56.5516   1
  -4  16   3 86.6477 39.8519   1
   4  16  -3 102.721 44.0827   1
   4 -16  -3 124.684 44.9102   1
  -4 -16   3 62.2233 39.8217   1
   3  16  -3 662.635 70.9600   1
  -3  16   3 519.439 67.8589   1
   3 -16  -3 611.452 69.8084   1
  -3 -16   3 561.882 67.1401   1
  -2  16   3 905.041 87.9204   1
   2  16  -3 883.558 87.6088   1
  -2 -16   3 996.632 92.4215   1
   2 -16  -3 1065.65 90.4727   1
   1  16  -3 171.355 45.7308   1
  -1 -16   3 226.958 49.9439   1
   0  16  -3 1260.52 100.828   1
   0 -16   3 1120.82 97.9059   1
   1  16   3-9.01260 40.6770   1
  -1 -16  -3 8.93838 37.0205   1
  -1  16  -3-8.57268 35.5059   1
   2 -16   3-8.80097 39.7338   1
   2  16   3-17.9197 32.8149   1
  -2 -16  -3-35.8256 32.1400   1
  -2  16  -3-17.2852 41.5053   1
   3 -16   3 396.367 57.8475   1
   3  16   3 340.143 56.4986   1
  -3 -16  -3 239.475 50.4686   1
  -3  16  -3 207.613 46.3807   1
   4 -16   3 167.001 45.7311   1
  -4  16  -3 68.5466 36.8611   1
   4  16   3 80.8198 48.0803   1
  -4 -16  -3 71.2235 43.4762   1
  -5  16  -3 901.778 83.2002   1
   5  16   3 881.377 85.6946   1
  -5 -16  -3 786.303 82.2691   1
   5 -16   3 929.635 83.0653   1
  -6  16  -3 52.1817 33.7382   1
   6  16   3 35.3187 35.4510   1
   6 -16   3 26.5447 29.7377   1
  -6 -16  -3 35.9278 34.2147   1
  -7  16  -3 908.345 86.3878   1
   7 -16   3 905.857 86.3604   1
  -8 -16  -3 502.161 63.3044   1
   8  16   3 519.404 64.2437   1
  -9  16  -3 382.290 62.7339   1
   9  16   3 277.621 51.5515   1
  -9 -16  -3 290.361 49.4777   1
   9 -16   3 323.257 58.7248   1
 -10  16  -3 36.2583 44.5272   1
  10  16   3 8.85717 39.4536   1
  10 -16   3 54.0700 44.2674   1
 -10 -16  -3-17.8065 36.8830   1
 -11  16  -3 318.275 56.8358   1
  11 -16   3 376.724 59.4814   1
 -12 -16  -3 51.6901 43.7235   1
  12  16   3 8.89708 42.2403   1
 -13  16  -3 158.996 51.0828   1
  13  16   3 17.4089 28.7855   1
  13 -16   3 150.113 45.8928   1
 -14  16  -3 35.0057 42.0332   1
  14  16   3 25.4607 41.7001   1
  14 -16   3 8.77923 37.4990   1
 -14 -16  -3 33.1102 38.3483   1
 -15  16  -3 51.6777 46.4015   1
 -15 -17   3 58.3045 41.4055   1
  15  17  -3 25.0773 39.7101   1
 -13 -17   3 42.6378 40.9805   1
  13  17  -3 34.4006 41.8056   1
 -12 -17   3 34.5144 39.4652   1
  12  17  -3 8.58713 41.7159   1
  11  17  -3 8.60550 39.8503   1
 -11 -17   3 8.57671 37.6791   1
  10 -17  -3-9.17576 37.4061   1
  10  17  -3 26.2774 34.5368   1
 -10 -17   3 17.2526 36.8284   1
 -10  17   3-18.0614 40.7597   1
   9 -17  -3 54.6202 37.8155   1
   9  17  -3 78.6552 33.9833   1
  -9 -17   3 52.2650 30.0552   1
  -9  17   3 62.9485 40.1546   1
   8 -17  -3 190.808 48.3866   1
   8  17  -3 211.728 46.5861   1
  -8 -17   3 218.001 46.5090   1
  -8  17   3 168.393 47.6845   1
   7 -17  -3 54.3253 38.7569   1
   7  17  -3 97.5862 46.4716   1
  -7 -17   3 53.0700 42.0637   1
  -7  17   3 44.0375 37.1511   1
  -6 -17   3 71.0716 41.7187   1
   6 -17  -3 8.99793 39.0493   1
   6  17  -3 88.3525 44.4135   1
  -6  17   3 35.3551 45.3639   1
   5 -17  -3-9.07740 39.3189   1
  -5 -17   3 8.79486 35.2692   1
  -5  17   3 17.5857 35.2612   1
   5  17  -3-8.85032 39.4154   1
   4 -17  -3 422.781 61.2870   1
  -4  17   3 502.185 66.1120   1
   3 -17  -3 63.4162 42.5255   1
  -3 -17   3 35.4606 32.5239   1
  -3  17   3 87.8801 43.2150   1
   3  17  -3 25.7532 32.7286   1
  -2 -17   3-26.3692 30.8728   1
   2 -17  -3 36.2910 42.5407   1
   2  17  -3 60.2842 35.6767   1
  -2  17   3 8.78273 38.0501   1
   1 -17  -3 17.9700 34.8178   1
   1  17  -3 8.57870 30.1317   1
  -1  17   3 26.9864 40.0686   1
   0 -17   3 280.214 53.1999   1
   0 -17  -3 353.077 54.4748   1
   0  17   3 297.772 51.8401   1
   0  17  -3 283.993 51.5848   1
   1 -17   3-26.3851 42.2256   1
   1  17   3 9.19056 34.3110   1
  -1 -17  -3 9.02779 32.3811   1
   2 -17   3 811.757 80.1777   1
  -2 -17  -3 867.489 80.4816   1
   2  17   3 1012.74 87.6578   1
  -2  17  -3 705.809 74.7968   1
   3  17   3 8.98078 39.4751   1
  -3 -17  -3 44.7037 31.4225   1
   5 -17   3 61.7697 44.8509   1
  -5  17  -3-17.1757 40.8472   1
   5  17   3 89.7144 45.1205   1
  -5 -17  -3 97.1267 37.8019   1
  -6  17  -3 538.851 66.1853   1
   6  17   3 458.197 65.4825   1
  -6 -17  -3 530.150 66.6391   1
   6 -17   3 333.347 57.1310   1
  -7  17  -3 129.387 44.1297   1
   7  17   3 134.133 48.4523   1
  -7 -17  -3 97.5862 42.9777   1
   7 -17   3 131.545 41.5119   1
  -8  17  -3 711.132 78.1030   1
   8  17   3 692.351 79.0670   1
   8 -17   3 813.850 80.1669   1
  -8 -17  -3 693.221 77.5268   1
  -9  17  -3 188.857 54.5048   1
   9 -17   3 213.622 50.9191   1
 -10 -17  -3 219.121 45.8012   1
  10  17   3 165.733 43.2956   1
 -11  17  -3 173.895 46.2214   1
  11  17   3 8.79975 44.0292   1
 -11 -17  -3 145.430 44.1746   1
  11 -17   3 131.905 43.9993   1
 -12  17  -3 61.1808 47.9044   1
 -12 -17  -3-8.42486 34.3684   1
  12  17   3 60.8837 46.8136   1
  12 -17   3 8.79940 33.5017   1
 -13 -17  -3 24.6391 37.5737   1
  13  17   3 59.3712 43.4873   1
  13 -17   3-8.73662 37.8636   1
 -13 -18   3-33.1540 41.1622   1
  13  18  -3 58.5303 39.6784   1
 -12 -18   3-8.39189 40.7732   1
  12  18  -3-41.9910 41.2645   1
 -11 -18   3 408.105 62.9772   1
  11  18  -3 275.797 53.1944   1
  10  18  -3 8.58167 41.2131   1
 -10 -18   3 33.7362 40.0311   1
   9  18  -3 25.8919 37.9223   1
  -9 -18   3 8.56060 38.6450   1
   8  18  -3 8.65327 38.5398   1
  -8 -18   3 8.60105 39.3288   1
  -8  18   3 8.89688 39.0856   1
   6  18  -3-8.85990 38.3788   1
  -6 -18   3-8.74423 38.4151   1
  -5  18   3 71.1332 45.6617   1
   5  18  -3 70.0448 40.6458   1
  -5 -18   3 35.0496 37.5191   1
   5 -18  -3 81.8638 41.1542   1
  -4  18   3 26.5871 40.0102   1
   4  18  -3 17.3761 29.8513   1
   4 -18  -3-9.13382 40.1358   1
  -4 -18   3 34.9698 30.0380   1
   3  18  -3 8.51871 34.8345   1
  -3  18   3 114.652 43.4027   1
   3 -18  -3 54.9941 36.8583   1
   2  18  -3 17.1324 41.6024   1
  -2 -18   3-17.5745 40.1782   1
  -1 -18   3 52.6154 37.5166   1
   0  18  -3 17.0237 38.4250   1
   0 -18   3 17.5821 39.1595   1
  -1  18  -3 299.798 50.9977   1
   1  18   3 209.014 55.9756   1
   1 -18   3 217.905 46.4673   1
  -1 -18  -3 208.285 52.1214   1
   2 -18   3-17.5011 36.8068   1
   2  18   3 36.1444 38.5793   1
  -2 -18  -3 8.92718 36.3942   1
  -2  18  -3 8.50833 38.9054   1
   3 -18   3 8.74782 39.4841   1
   3  18   3 8.95085 37.6491   1
  -3 -18  -3-26.7558 36.3591   1
  -3  18  -3-25.6716 42.0306   1
   4 -18   3 8.72836 39.4142   1
   4  18   3 35.9138 45.0844   1
  -4 -18  -3 79.5419 44.3796   1
  -4  18  -3-8.62346 38.9410   1
   5 -18   3 122.598 44.0268   1
   5  18   3 115.385 48.2479   1
  -5 -18  -3 148.755 48.4345   1
  -5  18  -3 206.818 50.5498   1
  -6  18  -3 17.1034 37.1605   1
   6 -18   3 113.683 42.0894   1
  -7  18  -3 93.1997 45.3405   1
   7  18   3 141.734 47.3884   1
  -7 -18  -3 26.2608 39.7128   1
   7 -18   3 86.9183 41.9242   1
  -8  18  -3 25.3180 40.5319   1
   8  18   3 26.3143 43.5696   1
   8 -18   3 17.2555 40.4618   1
  -9  18  -3 8.45762 41.0798   1
   9  18   3 17.3839 36.0049   1
  -9 -18  -3 16.9957 32.9284   1
   9 -18   3 8.59987 40.3218   1
 -10  18  -3 33.8616 36.1542   1
  10  18   3 8.52157 44.5676   1
 -10 -18  -3 34.2529 45.6546   1
  10 -18   3 8.63119 31.6129   1
 -11  18  -3 83.3568 50.3278   1
  11  18   3 17.1401 34.3688   1
  11 -18   3-25.9163 42.4300   1
 -11 -18  -3-24.9958 31.1069   1
 -12  18  -3-8.29843 38.4284   1
 -11 -19   3 16.5382 30.2719   1
  11  19  -3-8.10786 30.2694   1
  10  19  -3 24.9610 37.5698   1
 -10 -19   3 24.5680 37.9386   1
   9  19  -3-8.43690 40.0328   1
  -9 -19   3 16.6381 41.3105   1
   7  19  -3 8.57585 30.2935   1
  -7 -19   3 135.018 39.6990   1
  -6  19   3 62.1809 44.1680   1
   6  19  -3 43.3392 39.1857   1
  -6 -19   3 42.9153 39.3092   1
   5  19  -3 25.9208 40.1016   1
  -5  19   3 115.126 51.5359   1
   5 -19  -3 45.6283 38.4780   1
   4  19  -3-17.2728 34.6342   1
  -4  19   3 8.81375 42.3159   1
  -4 -19   3-8.59419 31.4621   1
   4 -19  -3 18.3125 40.2233   1
  -3  19   3-17.8831 39.8277   1
   3  19  -3-25.4455 43.0300   1
   3 -19  -3-36.1723 39.7319   1
  -3 -19   3 17.2583 37.9137   1
  -2  19   3 9.05358 36.9216   1
   2  19  -3 16.8047 31.3860   1
   2 -19  -3 18.0168 33.6473   1
  -2 -19   3 43.6277 33.8209   1
  -1  19   3 153.467 49.2955   1
   1  19  -3 84.5293 41.8438   1
   1 -19  -3 136.102 42.8571   1
  -1 -19   3 86.7087 44.7453   1
   0  19   3-9.09762 43.7408   1
   0  19  -3 33.8452 40.6905   1
   0 -19   3 104.109 44.0698   1
   0 -19  -3 63.0563 40.7232   1
  -1  19  -3 50.3749 38.4716   1
   1  19   3 35.9479 40.1036   1
   1 -19   3 26.0121 37.6422   1
  -1 -19  -3 106.623 43.2258   1
  -2  19  -3 16.8873 39.1226   1
   2 -19   3 42.9592 39.3082   1
  -3  19  -3 8.37920 42.0771   1
   3 -19   3 8.61537 38.3890   1
   3  19   3 17.7745 34.4536   1
  -3 -19  -3 61.6807 33.5457   1
  -4  19  -3-8.37255 41.1215   1
   4 -19   3 8.59146 41.2483   1
   4  19   3-17.6943 45.8030   1
  -4 -19  -3 8.68726 40.2270   1
   5 -19   3 17.1111 31.3203   1
  -5  19  -3 25.3874 33.9363   1
  -5 -19  -3-17.4305 33.1564   1
   5  19   3-17.2850 33.4830   1
  -6  19  -3-8.43226 41.8728   1
   6  19   3 8.60055 44.5266   1
   6 -19   3 8.58783 39.7670   1
  -6 -19  -3 8.71641 42.3324   1
  -7  19  -3 83.9642 47.1114   1
   7 -19   3 145.320 49.9532   1
  -8  19  -3 174.297 51.1633   1
   8  19   3 222.731 53.5048   1
  -8 -19  -3 144.100 48.7918   1
   8 -19   3 178.304 47.2633   1
  -9  19  -3 16.4070 44.9572   1
   9  19   3 33.8345 38.6877   1
  -9 -19  -3 33.0239 35.7739   1
   9 -19   3-8.41615 43.1445   1
  10 -19   3-8.31509 31.0449   1
 -10  19  -3-8.13480 37.1969   1
  -7 -20   3 90.2117 43.3251   1
   7  20  -3-24.7501 39.6378   1
  -6 -20   3 16.5524 29.0704   1
  -5 -20   3 33.5186 41.6406   1
   5  20  -3 34.1215 42.3885   1
  -4 -20   3-16.8760 38.5891   1
   4  20  -3-16.8156 39.9019   1
  -3 -20   3 50.3971 36.9611   1
   3  20  -3 42.2465 37.1794   1
  -2  20   3 26.7662 47.5724   1
   1 -20  -3 97.8531 46.6191   1
  -1  20   3 36.2485 45.5954   1
   0 -20  -3 79.1816 44.9740   1
   0  20   3 168.302 52.1816   1
  -1 -20  -3-8.71696 37.7579   1
   1  20   3 17.6034 41.7637   1
   2 -20   3 263.152 54.4833   1
  -2 -20  -3 278.078 50.3863   1
   2  20   3 148.257 47.2229   1
  -2  20  -3 230.219 50.3783   1
   3 -20   3 125.729 40.0553   1
  -3  20  -3 82.2903 36.4616   1
  -4  20  -3 49.0589 45.6108   1
   4  20   3 60.1351 44.4951   1
  -4 -20  -3-8.46471 41.5952   1
   4 -20   3 16.7500 40.2309   1
   5 -20   3 8.37997 36.0396   1
  -5  20  -3 105.477 36.8774   1
  -5 -20  -3 128.549 41.3747   1
   5  20   3 126.044 41.0412   1
   6 -20   3 8.35076 32.3564   1
  -6 -20  -3-8.42312 39.9701   1
  -6  20  -3-24.4319 40.0019   1
   6  20   3 75.9103 46.2148   1
  25   0  -4 73.2483 43.5416   1
 -25   0   4 53.5579 42.4540   1
  24   0  -4 9.18115 37.4321   1
 -24   0   4 17.9869 42.1670   1
  23   0  -4 36.3928 36.5254   1
 -23   0   4 37.3245 38.0764   1
  22   0  -4 720.144 76.7181   1
 -22   0   4 956.090 88.0856   1
  21   0  -4 766.416 77.6282   1
 -21   0   4 714.159 75.5391   1
  20   0  -4 2346.77 147.665   1
 -20   0   4 1807.96 135.788   1
  18   0  -4 795.754 75.2619   1
 -18   0   4 712.257 73.5823   1
  17   0  -4 332.989 49.5122   1
 -17   0   4 382.495 51.8378   1
  16   0  -4 5877.64 308.270   1
 -16   0   4 5606.48 306.197   1
  15   0  -4 10879.3 563.208   1
 -15   0   4 11747.7 564.559   1
 -14   0   4 49.9629 26.7211   1
  14   0  -4 25.7067 27.4935   1
 -13   0   4 11923.2 576.566   1
  13   0  -4 11469.3 577.624   1
 -12   0   4 1693.75 112.778   1
  12   0  -4 2012.23 117.105   1
 -11   0   4 884.540 65.5957   1
 -10   0   4 31539.7 1593.82   1
  10   0  -4 37245.1 1602.21   1
  -8   0   4 23944.7 1152.58   1
   8   0  -4 25051.9 1153.68   1
  -7   0   4 33263.0 1578.14   1
   7   0  -4 34221.7 1578.53   1
  -6   0   4 16048.5 733.864   1
   6   0  -4 15091.2 733.749   1
  -5   0   4 780235. 36026.8   1
   5   0  -4 774558. 36027.3   1
  -4   0   4 425622. 19706.1   1
   4   0  -4 424840. 19706.4   1
   2   0  -4 286534. 12689.4   1
  -2   0   4 260215. 12689.7   1
   1   0  -4 116221. 5054.14   1
  -1   0   4 101671. 5054.06   1
   0   0  -4 141296. 6619.58   1
   0   0   4 143995. 6619.76   1
  -1   0  -4 444754. 19665.9   1
   1   0   4 399822. 19668.7   1
  -2   0  -4 517833. 24187.1   1
   2   0   4 525666. 24187.6   1
   4   0   4-4.23236 20.0822   1
  -4   0  -4 4.20735 21.9988   1
  -5   0  -4 40524.1 1933.22   1
   5   0   4 41679.3 1932.79   1
  -6   0  -4 798.848 64.8163   1
   6   0   4 783.001 66.6141   1
  -7   0  -4 32384.9 1542.06   1
   7   0   4 32726.2 1542.57   1
  -8   0  -4 20128.5 998.338   1
   8   0   4 21495.7 1000.96   1
 -10   0  -4 26506.2 1202.09   1
  10   0   4 23649.6 1198.86   1
 -11   0  -4 6409.41 335.037   1
  11   0   4 6267.67 335.960   1
 -12   0  -4 4014.39 224.085   1
  12   0   4 3806.86 226.093   1
  13   0   4 8.21547 36.1074   1
 -13   0  -4 38.3547 32.2828   1
  14   0   4 16.7764 34.7498   1
 -14   0  -4 16.0034 34.1690   1
  15   0   4 361.704 55.0963   1
 -15   0  -4 392.232 55.7747   1
 -16   0  -4 6814.04 353.348   1
  16   0   4 6217.80 347.140   1
 -18   0  -4 718.608 77.3981   1
  18   0   4 761.189 79.3544   1
 -19   0  -4 25.9728 35.8663   1
  19   0   4 8.80102 34.7098   1
 -20   0  -4 454.958 62.7608   1
  20   0   4 594.469 70.7987   1
 -21   0  -4 210.763 49.9650   1
  21   0   4 212.852 49.1455   1
 -22   0  -4 58.3469 44.4434   1
  22   0   4-8.72816 38.8882   1
 -24   0  -4 56.7651 38.5460   1
  24   0   4 41.6664 41.4440   1
 -25  -1   4 131.613 47.1862   1
  25   1  -4 164.143 50.4340   1
 -24   1   4 8.82876 35.9928   1
  24  -1  -4 27.7051 40.5713   1
  24   1  -4-9.08857 37.6447   1
 -24  -1   4 9.21720 39.3522   1
 -23   1   4-8.80432 34.7727   1
  23  -1  -4 91.1012 41.1669   1
  23   1  -4 55.9748 41.0325   1
 -23  -1   4 52.2762 39.8888   1
 -22   1   4 200.674 48.6016   1
  22  -1  -4 177.318 44.8908   1
 -21   1   4 1537.20 116.707   1
 -21  -1   4 1548.81 115.336   1
  21  -1  -4 1507.58 115.281   1
  21   1  -4 1377.36 111.785   1
 -20   1   4 96.1461 39.9353   1
  20  -1  -4 119.298 36.3744   1
  20   1  -4 206.391 47.1060   1
 -20  -1   4 129.866 43.8988   1
  19  -1  -4 24.1986 30.6871   1
 -19   1   4-25.3252 37.0840   1
 -18  -1   4 2172.62 146.957   1
 -18   1   4 2317.08 147.638   1
  18   1  -4 2303.26 148.839   1
  18  -1  -4 2290.77 147.784   1
 -17   1   4 7005.78 393.801   1
  17  -1  -4 7609.54 398.956   1
  17   1  -4 8427.18 404.948   1
 -17  -1   4 7835.25 400.920   1
 -16   1   4 2291.96 141.677   1
  16  -1  -4 2107.26 140.818   1
  16   1  -4 2413.61 147.570   1
 -16  -1   4 2198.02 142.481   1
  15   1  -4 1668.62 116.996   1
 -15  -1   4 1715.39 115.301   1
  14  -1  -4 5626.62 283.143   1
 -14   1   4 5593.90 282.898   1
 -14  -1   4 4765.34 276.393   1
 -13   1   4 11748.2 548.972   1
  13  -1  -4 10262.8 544.561   1
  13   1  -4 11558.1 552.332   1
 -13  -1   4 10906.9 546.668   1
  12  -1  -4 18425.2 901.503   1
 -12  -1   4 19244.7 904.845   1
 -11   1   4 38964.5 1926.11   1
  11  -1  -4 41857.1 1926.99   1
  11   1  -4 41040.0 1929.33   1
 -11  -1   4 42249.7 1929.11   1
 -10   1   4 6836.06 331.244   1
  10   1  -4 6399.86 332.011   1
 -10  -1   4 6599.15 333.226   1
   9   1  -4 18113.9 874.624   1
  -9  -1   4 18649.3 875.805   1
   8  -1  -4 87160.1 4343.22   1
  -8   1   4 100070. 4344.52   1
  -7   1   4 32.2364 14.8510   1
   7   1  -4 9.06962 16.1914   1
  -7  -1   4 55.4641 18.4623   1
  -6   1   4 473064. 20518.1   1
   6   1  -4 449119. 20522.0   1
  -6  -1   4 436589. 20522.0   1
   6  -1  -4 414952. 20517.0   1
  -5   1   4 3456.32 163.953   1
   5   1  -4 3335.94 169.482   1
   5  -1  -4 3267.74 163.522   1
  -5  -1   4 3619.12 169.797   1
   4   1  -4 81319.6 3711.41   1
  -4  -1   4 78479.1 3711.43   1
  -3  -1   4 72411.3 3427.73   1
   3   1  -4 75187.4 3427.77   1
   2   1  -4 13639.6 624.236   1
  -2  -1   4 12886.6 624.283   1
  -1  -1   4 24002.5 1068.14   1
  -1   1   4 22637.6 1063.97   1
   1   1  -4 22749.2 1066.41   1
   1  -1  -4 22219.5 1063.42   1
   0  -1   4 20655.1 960.483   1
   0   1  -4 19995.8 958.834   1
   0   1   4 20766.9 958.229   1
   0  -1  -4 20284.7 957.034   1
   1   1   4 5957.88 275.032   1
  -1  -1  -4 5880.76 272.736   1
  -1   1  -4 5987.51 274.043   1
   2  -1   4 527566. 23278.1   1
  -2  -1  -4 540574. 23276.0   1
  -2   1  -4 536437. 23278.4   1
   3  -1   4 6357.17 319.947   1
  -3   1  -4 6436.48 319.100   1
   4   1   4 228640. 10092.6   1
   4  -1   4 204013. 10093.4   1
  -4  -1  -4 208324. 10089.4   1
  -4   1  -4 228952. 10092.7   1
   5   1   4 53136.5 2733.21   1
   5  -1   4 56522.9 2731.98   1
  -5  -1  -4 59259.0 2733.38   1
   6   1   4 1845.51 128.247   1
   6  -1   4 2170.46 127.411   1
  -6  -1  -4 2198.61 129.498   1
  -6   1  -4 2240.75 129.746   1
   7   1   4 7519.60 364.595   1
   7  -1   4 7184.80 361.633   1
  -7  -1  -4 6893.56 360.805   1
  -7   1  -4 6796.55 361.329   1
   8   1   4 7249.73 356.342   1
   8  -1   4 6273.08 350.012   1
  -8  -1  -4 6514.55 351.873   1
  -8   1  -4 7537.78 358.563   1
   9   1   4 428.461 50.9746   1
   9  -1   4 441.838 51.9546   1
  -9   1  -4 428.307 53.0533   1
  -9  -1  -4 500.797 52.3491   1
  10  -1   4 7407.81 403.489   1
  10   1   4 8186.63 407.427   1
 -10  -1  -4 7662.21 405.634   1
 -10   1  -4 8361.60 409.286   1
  11  -1   4 18444.8 945.355   1
  11   1   4 18028.5 944.220   1
 -11  -1  -4 20153.1 948.112   1
  12  -1   4 941.086 78.3489   1
  12   1   4 807.898 76.0614   1
 -12  -1  -4 745.861 73.0316   1
 -12   1  -4 727.841 75.5911   1
  13   1   4 80.5818 36.5476   1
  13  -1   4 56.2265 30.7705   1
 -13  -1  -4 136.183 41.2142   1
 -13   1  -4 64.3017 30.7907   1
  14   1   4 365.711 51.8137   1
  14  -1   4 321.865 52.1852   1
 -14  -1  -4 321.090 51.0132   1
 -14   1  -4 326.860 52.4034   1
  15   1   4 3143.35 187.983   1
  15  -1   4 2957.59 184.457   1
 -15  -1  -4 3286.59 189.839   1
 -15   1  -4 2773.19 181.676   1
  16   1   4 874.826 85.1286   1
  16  -1   4 894.647 82.8574   1
 -16  -1  -4 928.847 82.6930   1
 -16   1  -4 645.401 75.1716   1
  18   1   4 151.169 45.2757   1
  18  -1   4 213.944 48.1181   1
 -18  -1  -4 131.255 48.1158   1
 -18   1  -4 160.993 46.6311   1
  19   1   4 280.950 52.1953   1
  19  -1   4 169.575 47.0325   1
 -19  -1  -4 373.444 57.6195   1
 -19   1  -4 281.193 51.1323   1
  20  -1   4 133.188 41.3716   1
 -20   1  -4 60.1306 36.4200   1
 -20  -1  -4 106.878 41.4970   1
  21  -1   4 132.408 43.5125   1
  21   1   4 166.252 48.0919   1
 -21  -1  -4 154.780 50.1293   1
 -21   1  -4 188.904 45.9421   1
  22   1   4 25.9078 43.8815   1
  22  -1   4 96.2365 44.9120   1
 -22  -1  -4 25.2416 39.0458   1
 -22   1  -4 76.3503 43.9948   1
  24   1   4-33.3014 38.5575   1
  24  -1   4-16.9520 43.0005   1
 -24  -1  -4 23.8507 39.4849   1
 -24   1  -4-39.6307 39.7908   1
 -26  -2   4 36.5308 42.8484   1
  25   2  -4 122.473 49.9282   1
 -25  -2   4 69.6239 42.9635   1
  24   2  -4-9.28426 42.9955   1
  24  -2  -4-9.26698 35.2603   1
 -24  -2   4-44.4666 39.0724   1
 -24   2   4 8.93941 35.8537   1
  23   2  -4 27.3479 37.7878   1
  23  -2  -4 36.5153 37.8411   1
 -23  -2   4 36.1340 33.7607   1
 -23   2   4 35.5482 40.6644   1
  22  -2  -4 278.073 51.7111   1
 -22   2   4 216.883 49.2833   1
  21   2  -4-17.7983 37.4306   1
  21  -2  -4 8.79941 30.2201   1
 -21  -2   4 26.6516 32.5236   1
 -21   2   4 8.40190 31.3684   1
  20  -2  -4 976.912 86.6424   1
  20   2  -4 774.175 80.6626   1
 -20   2   4 969.529 84.2212   1
 -20  -2   4 882.026 83.5926   1
  19   2  -4 459.702 61.9022   1
 -19  -2   4 555.288 64.3462   1
 -19   2   4 437.214 60.7303   1
  18   2  -4 468.488 60.3070   1
  18  -2  -4 494.182 59.6070   1
 -18  -2   4 515.094 62.0780   1
 -18   2   4 428.092 57.7597   1
  17   2  -4 7349.16 354.244   1
  17  -2  -4 6271.69 343.709   1
 -17  -2   4 6063.20 342.281   1
 -17   2   4 6605.36 345.915   1
  16   2  -4 635.460 67.8496   1
  16  -2  -4 595.860 63.3627   1
 -16  -2   4 443.379 56.0482   1
 -16   2   4 646.149 62.8448   1
  15   2  -4 9865.50 473.589   1
 -15  -2   4 8692.26 465.134   1
  14  -2  -4 1855.42 126.962   1
 -14   2   4 2271.49 132.558   1
  13   2  -4 748.335 68.5490   1
  13  -2  -4 780.357 64.9511   1
 -13  -2   4 758.848 66.3533   1
 -13   2   4 850.663 68.2056   1
  12   2  -4 1641.03 101.838   1
  12  -2  -4 1453.43 95.5076   1
 -12  -2   4 1440.03 98.1445   1
 -12   2   4 1301.79 93.4466   1
  11   2  -4 447.817 45.4312   1
 -11  -2   4 500.865 48.7614   1
  11  -2  -4 390.847 41.9046   1
  10   2  -4 2399.81 146.832   1
 -10   2   4 2957.53 147.664   1
 -10  -2   4 2584.56 147.656   1
  10  -2  -4 2546.43 143.760   1
  -9  -2   4 94376.0 4487.38   1
   9   2  -4 98417.3 4489.59   1
   8   2  -4 20094.6 987.906   1
  -8   2   4 20865.0 980.816   1
  -8  -2   4 20934.2 987.804   1
   8  -2  -4 21165.6 981.797   1
  -7   2   4 117221. 5506.03   1
   7  -2  -4 119983. 5506.98   1
   6   2  -4 24877.0 1161.56   1
  -6  -2   4 24935.3 1161.27   1
  -6   2   4 26122.3 1153.73   1
   6  -2  -4 22895.6 1154.19   1
   5  -2  -4 50636.6 2290.08   1
   5   2  -4 51380.8 2298.86   1
  -5   2   4 50593.5 2289.79   1
   4  -2  -4 3066.33 136.717   1
   4   2  -4 3003.54 146.833   1
  -4   2   4 2554.69 135.848   1
  -4  -2   4 3000.57 147.002   1
  -3  -2   4 13206.2 641.915   1
   3   2  -4 13908.4 641.809   1
  -2   2   4 3.40229 7.57807   1
  -2  -2   4-9.47317 14.2002   1
   2   2  -4 9.12616 13.9832   1
   2  -2  -4 29.0097 9.18082   1
  -1   2   4 3942.25 189.930   1
  -1  -2   4 3507.13 194.314   1
   1   2  -4 4112.38 196.391   1
   1  -2  -4 3936.54 189.786   1
   0  -2   4 3000.99 155.728   1
   0   2   4 2788.20 151.283   1
   0  -2  -4 3286.47 151.952   1
   0   2  -4 2843.63 153.103   1
   1  -2   4 13287.0 637.480   1
  -1  -2  -4 13689.9 636.258   1
  -1   2  -4 13125.2 636.645   1
   1   2   4 13259.6 634.297   1
   2   2   4 2922.23 155.697   1
  -2  -2  -4 2947.82 155.564   1
  -3   2  -4 18602.7 897.224   1
   3  -2   4 18302.9 900.411   1
   3   2   4 18715.0 898.551   1
  -3  -2  -4 19925.4 898.795   1
  -4   2  -4 1517.47 89.6247   1
   4   2   4 1580.27 92.6227   1
  -4  -2  -4 1373.66 87.8538   1
  -5   2  -4 35277.6 1685.33   1
   5  -2   4 35587.9 1685.22   1
   5   2   4 38120.0 1688.23   1
  -5  -2  -4 34301.3 1683.19   1
  -6   2  -4 4759.57 245.150   1
   6  -2   4 4883.87 247.244   1
   6   2   4 4688.68 246.732   1
  -6  -2  -4 4240.99 241.616   1
  -7   2  -4 20412.3 948.102   1
   7  -2   4 19160.8 947.409   1
  -7  -2  -4 17727.5 943.770   1
  -8   2  -4 3756.88 209.111   1
   8  -2   4 3629.14 209.205   1
   8   2   4 3918.32 213.420   1
  -8  -2  -4 3782.77 208.985   1
  -9   2  -4 967.626 77.9553   1
   9  -2   4 997.682 79.8550   1
   9   2   4 1076.33 81.5523   1
  -9  -2  -4 769.124 72.7197   1
 -10   2  -4 6977.06 369.847   1
  10  -2   4 7471.36 373.382   1
  10   2   4 7490.61 375.837   1
 -10  -2  -4 6766.73 369.640   1
 -11   2  -4 8821.70 446.037   1
  11  -2   4 8735.54 447.367   1
  11   2   4 8562.93 448.339   1
 -11  -2  -4 8782.02 447.383   1
 -12   2  -4 1585.55 111.252   1
  12  -2   4 1574.48 112.675   1
  12   2   4 1399.70 108.309   1
 -12  -2  -4 1452.89 108.007   1
 -13   2  -4 1167.62 94.4724   1
  13  -2   4 1098.96 92.9366   1
 -14   2  -4 3520.42 214.485   1
 -14  -2  -4 3925.42 220.100   1
  14   2   4 3564.92 216.314   1
  14  -2   4 3858.68 219.635   1
 -15   2  -4 73.3234 38.7908   1
  15  -2   4 84.9550 38.9772   1
  15   2   4 68.4698 33.8983   1
 -15  -2  -4 59.9228 29.5731   1
 -16  -2  -4 2451.93 155.181   1
 -16   2  -4 2377.89 153.737   1
  16  -2   4 2597.26 157.562   1
  17   2   4 132.612 39.8752   1
 -17  -2  -4 139.723 40.4240   1
 -18   2  -4 69.0448 37.6925   1
  18   2   4 144.158 40.9488   1
 -18  -2  -4 103.516 39.2302   1
  19  -2   4 26.8261 35.2879   1
  19   2   4 45.6002 38.3870   1
 -19  -2  -4 25.5460 34.1805   1
 -20   2  -4 59.7280 44.7116   1
  20  -2   4 62.9556 39.6190   1
  20   2   4 53.3328 40.2267   1
 -20  -2  -4 78.7199 41.6073   1
 -21   2  -4 58.6926 41.7047   1
 -21  -2  -4 62.9662 40.1318   1
  21   2   4 17.3417 35.4274   1
  21  -2   4 71.7294 40.5379   1
 -22  -2  -4 60.8195 44.1337   1
 -22   2  -4 32.7547 37.5131   1
  22  -2   4-8.85065 41.5575   1
  22   2   4 121.519 44.0904   1
 -23  -2  -4 8.28276 35.8789   1
  23   2   4 8.42865 35.4524   1
 -24   2  -4 39.5537 39.7365   1
  24  -2   4 25.2861 40.0226   1
 -26  -3   4 26.1323 39.3331   1
  25   3  -4-9.12970 37.8179   1
 -25  -3   4-18.0442 39.0845   1
 -24   3   4 8.73199 38.3592   1
  24  -3  -4-9.36593 34.2868   1
 -23   3   4 34.4282 35.6526   1
  23  -3  -4 9.29730 37.2884   1
  23   3  -4 36.6197 39.0883   1
 -23  -3   4-27.3428 35.3153   1
 -22   3   4 136.827 42.2989   1
  22  -3  -4 128.020 45.1902   1
  22   3  -4 99.4344 37.7724   1
 -22  -3   4 80.7083 36.3088   1
 -21   3   4 371.531 58.7107   1
  21  -3  -4 498.225 65.4887   1
  21   3  -4 446.238 62.4121   1
 -21  -3   4 474.464 62.8104   1
 -20   3   4 156.546 40.9034   1
  20  -3  -4 94.6822 39.3028   1
  20   3  -4 107.588 44.9182   1
 -20  -3   4 155.247 45.0478   1
 -19   3   4 1485.69 109.601   1
  19  -3  -4 1509.76 111.523   1
  19   3  -4 1388.66 110.101   1
 -19  -3   4 1317.81 107.665   1
 -18   3   4 3057.54 179.782   1
  18  -3  -4 2817.32 177.812   1
 -17   3   4 880.426 80.9642   1
  17  -3  -4 1108.55 86.4968   1
  17   3  -4 1015.95 87.7121   1
 -17  -3   4 903.884 83.8211   1
 -16   3   4 1114.77 88.3234   1
 -16  -3   4 1085.37 89.3969   1
  16   3  -4 1190.09 94.8775   1
  16  -3  -4 1253.15 92.4471   1
 -15  -3   4 331.471 47.6554   1
  15   3  -4 336.536 51.6486   1
 -14  -3   4 673.672 63.3179   1
  14  -3  -4 565.975 55.8106   1
 -14   3   4 513.976 55.1532   1
  14   3  -4 575.296 59.6582   1
 -13   3   4 13887.6 680.321   1
  13  -3  -4 14099.9 682.421   1
 -12   3   4 10576.1 511.483   1
 -12  -3   4 10793.9 517.216   1
  12  -3  -4 9638.68 509.360   1
  12   3  -4 10591.2 517.344   1
 -11   3   4 5859.69 309.080   1
  11  -3  -4 5879.04 310.853   1
 -11  -3   4 6538.45 317.591   1
  11   3  -4 6391.10 319.156   1
  10  -3  -4 59.4557 22.9579   1
 -10  -3   4 10.4553 24.3100   1
  10   3  -4 70.1997 26.9078   1
  -9  -3   4 11032.6 517.074   1
   9   3  -4 10029.0 516.664   1
   8   3  -4 25646.5 1290.38   1
  -8   3   4 28648.5 1284.76   1
  -8  -3   4 27263.3 1292.66   1
   7   3  -4 6915.00 334.625   1
   7  -3  -4 7214.02 325.840   1
  -7   3   4 6652.74 324.362   1
   6  -3  -4 66315.6 3016.69   1
  -6   3   4 63565.9 3014.38   1
  -5   3   4 1090.52 57.6962   1
  -5  -3   4 1018.24 65.2577   1
   5  -3  -4 1071.09 57.9521   1
   4  -3  -4 44791.0 2017.07   1
  -4  -3   4 48168.4 2028.25   1
   4   3  -4 47169.5 2026.85   1
   3  -3  -4 20.0479 10.8159   1
  -3   3   4 20.9966 10.5783   1
   3   3  -4 29.7625 15.5930   1
  -3  -3   4 15.1433 16.3247   1
  -2  -3   4 17390.6 797.444   1
  -2   3   4 16978.9 789.440   1
   2  -3  -4 16741.4 789.418   1
   2   3  -4 16088.1 795.925   1
  -1  -3   4 15032.5 713.372   1
   1   3  -4 15075.3 712.507   1
   1  -3  -4 14823.7 706.902   1
  -1   3   4 15071.8 707.613   1
   0  -3  -4 26083.9 1219.62   1
   0   3   4 25902.1 1219.77   1
  -1  -3  -4 37477.1 1640.78   1
   1   3   4 32656.5 1639.65   1
   2  -3   4 33327.7 1548.49   1
  -2   3  -4 32482.5 1546.75   1
  -3   3  -4 58.1459 19.8316   1
   3   3   4 29.4927 22.9846   1
  -3  -3  -4 41.1280 20.9801   1
   3  -3   4 55.6863 21.6026   1
   4  -3   4 18636.4 870.782   1
  -4   3  -4 16966.5 867.844   1
   4   3   4 18217.7 868.817   1
  -4  -3  -4 18948.5 870.479   1
   5   3   4 21731.4 1000.43   1
   5  -3   4 20550.6 999.292   1
  -5  -3  -4 20701.8 999.163   1
  -5   3  -4 20703.3 998.385   1
   6   3   4 26391.2 1180.91   1
   6  -3   4 24235.4 1177.42   1
  -6  -3  -4 23779.3 1177.03   1
  -6   3  -4 24559.2 1176.04   1
   7   3   4 16441.4 764.203   1
   7  -3   4 15855.2 762.881   1
  -7  -3  -4 14820.6 760.049   1
  -7   3  -4 15658.3 759.702   1
   9   3   4 1380.16 107.244   1
   9  -3   4 1507.30 106.059   1
  -9  -3  -4 1494.02 105.181   1
  -9   3  -4 1726.79 109.780   1
  10   3   4 6919.73 347.951   1
  10  -3   4 6754.86 342.542   1
 -10   3  -4 6863.64 341.573   1
  11   3   4 2502.33 150.924   1
  11  -3   4 2112.58 142.996   1
 -11  -3  -4 2174.63 142.191   1
 -11   3  -4 2267.63 144.880   1
  12   3   4 2368.07 156.740   1
  12  -3   4 2354.93 154.585   1
 -12  -3  -4 2602.84 159.391   1
 -12   3  -4 2614.92 157.159   1
  14   3   4 1617.12 126.110   1
  14  -3   4 1945.24 131.477   1
 -14  -3  -4 2016.44 132.596   1
 -14   3  -4 1734.52 125.417   1
  15  -3   4 1776.92 123.652   1
  15   3   4 1709.13 123.705   1
 -15  -3  -4 1699.25 122.530   1
 -15   3  -4 1538.61 118.352   1
  16   3   4 8.79724 28.8076   1
  16  -3   4 17.6056 34.1061   1
 -16  -3  -4 26.3268 33.3882   1
 -16   3  -4-16.5995 34.9103   1
  17   3   4 542.237 68.7571   1
  17  -3   4 608.338 71.5491   1
 -17  -3  -4 819.986 79.0584   1
 -17   3  -4 719.266 74.6312   1
  18   3   4 53.3971 40.7328   1
  18  -3   4 18.0343 39.6543   1
 -18  -3  -4 26.5535 43.0256   1
 -18   3  -4 58.4036 36.6978   1
  19   3   4 80.2946 37.7267   1
  19  -3   4 63.2251 39.8698   1
 -19  -3  -4 132.194 48.0120   1
 -19   3  -4 66.8402 36.4003   1
  20   3   4-26.9449 32.8881   1
  20  -3   4 17.9649 38.9144   1
 -20  -3  -4-8.59965 28.1675   1
 -20   3  -4-42.0414 36.4278   1
  21  -3   4 26.5790 40.5098   1
 -21  -3  -4-8.38586 36.8392   1
 -21   3  -4-25.0895 41.5297   1
  22   3   4 8.64395 42.0214   1
  22  -3   4 26.2358 43.4666   1
 -22   3  -4 83.2526 43.1413   1
  23   3   4 58.6599 40.7156   1
 -23  -3  -4-8.63578 40.9935   1
 -24   3  -4 40.5721 47.9350   1
  26   4  -4 35.8576 43.1945   1
 -26  -4   4 124.611 51.8548   1
  25   4  -4 45.3094 43.5105   1
 -25  -4   4-18.1340 45.0277   1
  24   4  -4 27.4771 33.5397   1
 -24  -4   4 9.14068 34.7850   1
  23   4  -4 18.3025 38.4969   1
  23  -4  -4-27.7427 36.4691   1
 -23  -4   4 63.0338 46.1569   1
 -23   4   4 17.8581 37.5625   1
  22   4  -4-18.6379 40.3662   1
  22  -4  -4 9.07750 34.5359   1
 -22  -4   4-8.91413 40.7595   1
 -22   4   4-8.70215 39.2768   1
  21  -4  -4 44.3892 33.3452   1
 -21   4   4 109.880 40.2725   1
  20   4  -4 74.7963 41.6602   1
  20  -4  -4 8.62641 32.8458   1
 -20  -4   4-16.6547 34.5155   1
 -20   4   4 57.2686 34.4358   1
  19   4  -4 597.922 71.5188   1
 -19  -4   4 623.359 69.0670   1
  18   4  -4 676.374 71.6415   1
  18  -4  -4 676.697 68.4051   1
 -18  -4   4 507.106 65.5620   1
 -18   4   4 527.893 62.1107   1
  17   4  -4 226.427 47.3716   1
  17  -4  -4 246.038 45.1024   1
 -17  -4   4 288.350 46.4967   1
 -17   4   4 230.262 43.6949   1
  16   4  -4 1996.75 132.701   1
 -16  -4   4 1640.74 127.165   1
 -16   4   4 1937.13 125.467   1
  16  -4  -4 2041.23 129.694   1
 -15  -4   4 61.2923 33.8985   1
 -15   4   4 77.2213 26.9570   1
  15  -4  -4 130.304 35.3801   1
  15   4  -4 82.9738 36.0187   1
  14  -4  -4 2400.78 144.019   1
 -14  -4   4 2394.77 146.871   1
 -14   4   4 2173.91 139.703   1
  13   4  -4 3794.18 210.529   1
 -13   4   4 3855.55 203.679   1
  13  -4  -4 3771.09 204.926   1
 -13  -4   4 3272.13 205.323   1
  12   4  -4 19.8375 25.6199   1
  12  -4  -4-10.8724 21.4357   1
 -12   4   4 5.25590 19.2429   1
 -12  -4   4 12.7383 22.8468   1
  11  -4  -4 3065.07 168.458   1
 -11   4   4 3238.78 168.977   1
  11   4  -4 2925.49 173.845   1
 -11  -4   4 2789.04 171.503   1
  10  -4  -4 8987.69 439.814   1
 -10   4   4 9070.06 438.688   1
 -10  -4   4 9061.39 446.433   1
  10   4  -4 8457.46 447.791   1
   9  -4  -4 1312.46 84.5100   1
   9   4  -4 1234.74 89.5345   1
  -8  -4   4 4389.63 245.266   1
   8   4  -4 4887.79 245.585   1
  -7   4   4 174.887 24.3646   1
  -7  -4   4 210.198 29.8473   1
   7   4  -4 225.317 31.4916   1
  -6   4   4 17864.1 837.139   1
   6   4  -4 18682.1 848.259   1
  -6  -4   4 17938.3 847.034   1
   6  -4  -4 16900.2 837.466   1
  -5   4   4 32575.4 1569.23   1
   5   4  -4 34990.7 1579.28   1
  -5  -4   4 32788.7 1579.50   1
   5  -4  -4 34230.0 1570.11   1
  -4   4   4 20810.3 965.817   1
   4   4  -4 20188.3 973.920   1
  -4  -4   4 20233.0 974.707   1
   4  -4  -4 20722.0 965.980   1
   3   4  -4 17178.5 764.836   1
  -3   4   4 14911.2 753.481   1
   3  -4  -4 15891.2 755.327   1
  -3  -4   4 17076.5 764.495   1
   2   4  -4 94506.1 4261.96   1
  -2   4   4 94562.3 4252.88   1
   2  -4  -4 87518.7 4253.34   1
  -2  -4   4 89805.9 4260.53   1
   1   4  -4 8651.88 428.367   1
  -1  -4   4 9273.29 430.223   1
  -1   4   4 8828.67 423.439   1
   1  -4  -4 8454.33 423.513   1
   0  -4   4 68188.8 3008.85   1
   0   4  -4 64466.5 3006.46   1
   0  -4  -4 63350.4 3003.02   1
   0   4   4 62557.7 3002.57   1
   1  -4   4 8020.12 389.737   1
  -1   4  -4 7742.10 388.727   1
   2  -4   4 3287.81 179.607   1
  -2   4  -4 3378.92 178.222   1
  -2  -4  -4 3273.42 176.679   1
   2   4   4 3322.73 177.930   1
   3  -4   4 32583.3 1497.32   1
  -3   4  -4 30723.8 1493.32   1
  -3  -4  -4 30907.6 1493.75   1
   3   4   4 32640.8 1495.71   1
  -4   4  -4 89756.9 4495.75   1
   4  -4   4 97999.0 4498.79   1
   4   4   4 96138.8 4496.83   1
  -4  -4  -4 102203. 4497.46   1
  -5   4  -4 18430.4 909.668   1
   5  -4   4 20926.7 916.390   1
   5   4   4 18357.7 910.604   1
  -5  -4  -4 18539.4 910.485   1
  -6   4  -4 4160.43 231.160   1
   6  -4   4 4327.28 233.346   1
  -6  -4  -4 4315.85 234.425   1
   6   4   4 4422.54 234.350   1
  -7   4  -4 243.601 38.0737   1
   7   4   4 197.139 39.0494   1
  -7  -4  -4 294.371 44.0175   1
   7  -4   4 287.274 43.1657   1
   8  -4   4 10569.8 521.215   1
   8   4   4 10725.1 522.127   1
  -8  -4  -4 9820.54 517.640   1
  -8   4  -4 10433.5 519.342   1
  -9   4  -4 237.472 41.6545   1
   9  -4   4 330.327 47.7061   1
  -9  -4  -4 202.770 41.5897   1
   9   4   4 233.099 43.1989   1
 -10   4  -4 922.334 76.5765   1
  10  -4   4 918.829 77.8048   1
 -10  -4  -4 847.368 79.1672   1
  10   4   4 1004.89 83.2575   1
 -11   4  -4 787.404 74.7588   1
  11  -4   4 1049.44 83.8595   1
 -11  -4  -4 900.363 78.3407   1
  11   4   4 840.286 80.1887   1
 -12   4  -4 30.1188 25.9509   1
  12  -4   4 95.3131 34.9610   1
 -12  -4  -4 44.9627 31.1145   1
  12   4   4 25.9795 34.2143   1
 -13  -4  -4 2633.28 154.775   1
  13   4   4 1999.24 149.018   1
 -14   4  -4 750.532 74.8932   1
  14  -4   4 892.771 80.8886   1
 -14  -4  -4 814.919 79.6142   1
  14   4   4 748.942 78.7994   1
 -15   4  -4 106.076 34.0608   1
  15  -4   4 163.558 42.9100   1
 -15  -4  -4 162.221 41.1695   1
  15   4   4 249.448 50.2131   1
 -16   4  -4 1025.28 92.2331   1
  16  -4   4 1261.14 100.037   1
 -17   4  -4 42.1911 38.1507   1
  17  -4   4 88.6580 43.1161   1
 -17  -4  -4 35.0286 41.6127   1
  17   4   4 35.5869 34.5411   1
 -18   4  -4 676.151 73.5116   1
  18  -4   4 660.931 74.0345   1
 -18  -4  -4 419.318 63.0649   1
  18   4   4 554.360 67.4447   1
 -19   4  -4-43.2770 42.9805   1
  19  -4   4 53.7758 44.9873   1
 -19  -4  -4 8.90072 39.6398   1
  19   4   4-17.7984 35.0877   1
 -20   4  -4 17.3117 36.4086   1
  20  -4   4-8.95301 31.4398   1
 -20  -4  -4-17.5518 39.6109   1
  20   4   4-35.3032 43.8288   1
 -21   4  -4 8.59247 41.7338   1
  21  -4   4 26.6142 43.0883   1
 -21  -4  -4-17.1883 29.5186   1
  21   4   4-35.0429 31.4281   1
 -22   4  -4-42.2580 33.8926   1
  22  -4   4 8.80513 32.8721   1
 -22  -4  -4 66.1609 43.6635   1
  22   4   4 8.73337 43.3676   1
 -23   4  -4 8.23698 38.6238   1
  23  -4   4 8.71295 38.2837   1
 -23  -4  -4 24.3018 36.5693   1
  23   4   4 25.4768 35.1815   1
 -26  -5   4-17.6899 42.4659   1
  26   5  -4 8.91135 38.0448   1
 -24  -5   4-26.8115 42.9267   1
  24   5  -4-27.7889 43.9703   1
 -23   5   4 44.8737 41.6101   1
 -22   5   4 176.469 47.6323   1
  22  -5  -4 203.547 47.5347   1
 -22  -5   4 105.686 44.3805   1
  22   5  -4 168.132 45.9873   1
 -21   5   4 241.486 50.7146   1
  21  -5  -4 317.725 53.1987   1
 -21  -5   4 317.839 54.3578   1
  21   5  -4 281.863 58.0508   1
 -20   5   4 16.7565 33.0485   1
  20  -5  -4 26.5823 36.1343   1
 -20  -5   4 8.48838 38.3235   1
  20   5  -4 37.3036 41.5451   1
 -19  -5   4 772.755 78.2206   1
  19   5  -4 775.921 81.5280   1
 -18   5   4-7.80387 29.1443   1
  18   5  -4 17.4617 38.3619   1
 -18  -5   4 42.0379 39.4231   1
  18  -5  -4 24.7658 34.1996   1
 -17   5   4 1941.04 127.717   1
  17  -5  -4 2037.45 130.793   1
 -17  -5   4 1788.19 128.641   1
  17   5  -4 1676.14 127.285   1
 -16   5   4 583.429 61.7111   1
  16   5  -4 476.722 58.4372   1
  16  -5  -4 539.268 60.8563   1
 -15   5   4 935.969 76.9315   1
  15  -5  -4 896.956 76.5386   1
  15   5  -4 844.618 77.5147   1
 -15  -5   4 898.676 78.6495   1
 -14  -5   4 43.9981 31.3741   1
  14   5  -4 45.2516 32.2641   1
  13   5  -4 51.1887 31.2539   1
 -13   5   4 22.9662 24.5561   1
 -13  -5   4 35.3084 31.0566   1
  13  -5  -4 25.6496 24.4399   1
  12  -5  -4 2362.67 134.474   1
 -12  -5   4 2216.62 138.421   1
  12   5  -4 1972.66 136.991   1
 -12   5   4 2146.27 131.870   1
 -11   5   4 7246.05 357.062   1
  11  -5  -4 6834.11 356.040   1
  10  -5  -4 6234.33 331.585   1
 -10  -5   4 6817.26 340.171   1
 -10   5   4 6650.42 329.866   1
  10   5  -4 6560.45 339.048   1
   9  -5  -4 29949.5 1396.49   1
  -9  -5   4 28695.0 1402.07   1
  -9   5   4 29652.0 1393.65   1
   9   5  -4 29782.5 1404.81   1
   8  -5  -4 554.096 46.4938   1
   8   5  -4 523.504 51.2572   1
  -8  -5   4 499.694 52.6247   1
   7   5  -4 19405.1 950.212   1
  -7  -5   4 20341.2 951.342   1
  -6  -5   4 31528.9 1506.00   1
   6   5  -4 31552.4 1504.72   1
  -6   5   4 32355.6 1497.67   1
  -5  -5   4 2988.76 158.115   1
   5   5  -4 2630.57 155.109   1
  -5   5   4 2883.95 148.294   1
   5  -5  -4 2721.57 147.632   1
  -4  -5   4 19988.9 964.512   1
   4   5  -4 19616.7 962.948   1
  -4   5   4 20901.3 955.188   1
   4  -5  -4 20125.1 954.961   1
   3  -5  -4 122545. 5753.65   1
  -3  -5   4 122921. 5760.91   1
  -3   5   4 126631. 5753.49   1
   3   5  -4 122454. 5760.05   1
   2  -5  -4 2714.78 150.610   1
  -2   5   4 3139.54 152.251   1
   2   5  -4 2447.93 153.963   1
  -2  -5   4 3102.94 159.067   1
   1   5  -4 323.513 38.2520   1
  -1  -5   4 288.054 37.0492   1
   0  -5   4 100.690 26.2044   1
   0   5  -4 92.3967 24.8816   1
   0  -5  -4 143.251 25.3222   1
   0   5   4 91.5386 21.1014   1
   1  -5   4 11981.4 603.394   1
  -1   5  -4 12933.7 603.779   1
  -1  -5  -4 12400.9 599.743   1
   1   5   4 12396.1 600.261   1
   2  -5   4 194.195 34.0721   1
  -2   5  -4 254.562 35.4901   1
  -2  -5  -4 245.426 31.5364   1
   2   5   4 170.137 28.6887   1
   3  -5   4 41501.3 1932.18   1
  -3   5  -4 41483.2 1930.90   1
  -3  -5  -4 40946.4 1929.36   1
   3   5   4 40220.5 1929.48   1
   4  -5   4 94.2150 30.4131   1
  -4   5  -4 61.6857 24.3918   1
  -4  -5  -4 101.820 29.8610   1
   4   5   4 77.1571 28.7800   1
   5  -5   4 2658.66 156.637   1
  -5   5  -4 2822.15 156.826   1
  -5  -5  -4 2477.71 155.029   1
   5   5   4 2763.24 157.745   1
  -6   5  -4 1587.99 106.119   1
   6  -5   4 1561.11 106.690   1
  -6  -5  -4 1486.32 104.371   1
   6   5   4 1623.38 106.741   1
  -8   5  -4 32.7092 25.7945   1
   8   5   4 20.6853 28.5587   1
  -8  -5  -4-7.13207 27.1346   1
   8  -5   4-14.3512 25.1972   1
   9  -5   4 5897.07 304.473   1
   9   5   4 5559.44 301.954   1
  -9   5  -4 5611.20 300.007   1
  -9  -5  -4 5433.28 300.696   1
  10  -5   4 1755.92 127.165   1
  10   5   4 2129.78 134.626   1
 -10   5  -4 1955.29 129.017   1
 -10  -5  -4 1994.25 131.044   1
  11  -5   4 982.632 86.6067   1
  11   5   4 1010.65 87.5776   1
 -11  -5  -4 1050.69 87.0043   1
 -11   5  -4 940.681 82.4005   1
  12  -5   4 2783.50 173.663   1
 -12   5  -4 2809.10 171.864   1
 -13   5  -4 120.302 41.3367   1
  13   5   4 70.5455 31.9310   1
  13  -5   4 117.700 40.1310   1
 -13  -5  -4 88.2767 30.2785   1
  14  -5   4 904.343 82.0376   1
  14   5   4 926.877 86.6414   1
 -14   5  -4 813.505 77.5425   1
 -14  -5  -4 797.160 75.1895   1
  15  -5   4 1783.20 126.854   1
 -15   5  -4 1793.48 124.839   1
  15   5   4 1631.44 123.413   1
 -15  -5  -4 1647.47 121.371   1
  16   5   4-27.0765 37.9643   1
  16  -5   4-26.7489 29.9203   1
 -16  -5  -4-17.4321 36.6629   1
 -16   5  -4 17.0133 27.8584   1
  17   5   4 9.15889 39.1387   1
  17  -5   4 54.0637 45.2607   1
 -17  -5  -4 78.7028 44.8508   1
 -17   5  -4 8.59654 39.8440   1
  18   5   4-18.0864 38.6070   1
  18  -5   4-18.2137 33.9985   1
 -18  -5  -4 8.78757 36.9599   1
 -18   5  -4 25.8351 31.5256   1
  19   5   4 8.92003 30.6353   1
 -19  -5  -4 8.90907 33.2626   1
  20   5   4 176.929 48.6853   1
  20  -5   4 81.2824 36.5058   1
 -20  -5  -4 61.4214 43.8116   1
 -20   5  -4 86.1078 40.6270   1
  21   5   4 8.67286 35.3573   1
 -21  -5  -4-26.0216 35.3614   1
  22  -5   4-8.87522 38.4621   1
 -22   5  -4 58.6185 39.7528   1
  23   5   4 16.8292 38.4755   1
 -23  -5  -4 8.05839 38.6901   1
  23  -5   4-8.81839 43.7908   1
  25   6  -4 9.09939 35.3190   1
 -25  -6   4 87.8372 47.7429   1
  24   6  -4 27.7123 40.6234   1
 -24  -6   4 53.3251 46.5080   1
  23   6  -4-37.3343 39.8736   1
 -23  -6   4-26.3948 44.1865   1
  22   6  -4 19.9673 37.9854   1
 -22  -6   4-33.0129 36.7597   1
  21   6  -4 454.996 60.2540   1
  21  -6  -4 318.979 55.3529   1
 -21  -6   4 311.399 50.8450   1
 -21   6   4 299.617 53.6794   1
  20   6  -4 571.952 67.9299   1
  20  -6  -4 448.599 64.7930   1
 -20  -6   4 667.640 70.5323   1
 -20   6   4 570.459 69.1613   1
  19   6  -4 225.433 49.6024   1
 -19   6   4 200.070 48.0056   1
  19  -6  -4 232.826 47.9479   1
 -19  -6   4 234.445 49.5060   1
  18   6  -4 61.3645 43.1402   1
 -18   6   4 48.2663 36.4073   1
 -18  -6   4 122.679 44.5314   1
  18  -6  -4 8.32090 33.4775   1
  17   6  -4 50.1269 35.6740   1
  17  -6  -4-7.95950 31.9272   1
 -17   6   4-7.78257 31.2179   1
 -17  -6   4 34.8328 39.8232   1
  16  -6  -4 1588.60 118.675   1
 -16   6   4 1891.80 123.114   1
  15  -6  -4 627.860 63.6104   1
 -15   6   4 659.322 64.5428   1
 -15  -6   4 487.361 62.7029   1
  14  -6  -4-6.90590 25.7828   1
 -14   6   4 13.2601 24.7530   1
  14   6  -4-7.92789 31.2589   1
 -14  -6   4 22.9073 31.6260   1
  13  -6  -4 12196.0 621.342   1
 -13   6   4 12422.7 618.987   1
  13   6  -4 13057.4 630.024   1
 -13  -6   4 12930.9 628.726   1
  12  -6  -4 6.22600 24.1341   1
 -12   6   4 27.5113 23.5037   1
  12   6  -4 7.23227 23.6942   1
 -12  -6   4 28.2567 23.7150   1
  11  -6  -4 1506.62 97.1408   1
 -11   6   4 1265.60 91.2527   1
  11   6  -4 1520.75 103.541   1
 -11  -6   4 1439.43 101.669   1
 -10   6   4 156.144 30.0786   1
  10  -6  -4 225.522 34.1507   1
  -9  -6   4 31.1003 26.5890   1
   9  -6  -4 23.5116 19.2167   1
   9   6  -4 31.4851 29.1902   1
  -9   6   4 33.8738 21.5937   1
   8   6  -4 719.651 63.3525   1
  -8  -6   4 727.231 63.6748   1
   8  -6  -4 781.190 57.7215   1
  -8   6   4 631.553 55.1885   1
   7   6  -4 4848.38 254.218   1
   7  -6  -4 4625.21 244.791   1
  -7  -6   4 4894.02 254.625   1
  -6   6   4 652.933 50.2222   1
   6   6  -4 550.537 55.4092   1
   6  -6  -4 647.019 50.8116   1
  -6  -6   4 712.392 60.0859   1
  -5   6   4 2558.88 142.877   1
  -5  -6   4 2611.44 149.979   1
   5   6  -4 2661.27 149.950   1
  -4   6   4 6597.06 315.786   1
   4   6  -4 5903.22 321.178   1
  -4  -6   4 6109.12 323.599   1
   4  -6  -4 6596.25 316.037   1
  -3   6   4 125301. 5637.10   1
   3   6  -4 107522. 5643.08   1
   3  -6  -4 124792. 5637.62   1
  -3  -6   4 125378. 5644.53   1
   2   6  -4 39160.8 1798.17   1
  -2   6   4 35395.6 1790.32   1
  -2  -6   4 38967.7 1798.96   1
   2  -6  -4 39792.5 1792.68   1
   1   6  -4 22972.4 1093.72   1
  -1   6   4 23441.2 1087.28   1
  -1  -6   4 22326.9 1092.20   1
   1  -6  -4 22931.7 1087.72   1
   0  -6   4 11341.0 575.928   1
   0   6  -4 12121.0 576.623   1
   0   6   4 11806.2 573.216   1
   0  -6  -4 11907.7 573.036   1
  -1  -6  -4 146.105 28.2728   1
   1  -6   4 134.173 28.1755   1
  -1   6  -4 162.231 32.8576   1
   1   6   4 94.5741 24.9924   1
   2  -6   4 9954.36 472.301   1
  -2   6  -4 9166.03 469.705   1
  -2  -6  -4 9496.58 467.618   1
   2   6   4 9201.27 466.112   1
   3  -6   4 41732.3 2014.89   1
  -3   6  -4 46347.7 2020.22   1
  -3  -6  -4 42579.3 2014.46   1
   3   6   4 41062.7 2013.64   1
   4  -6   4 3832.96 221.154   1
  -4   6  -4 4342.81 224.139   1
  -4  -6  -4 4088.87 222.089   1
   4   6   4 4111.77 222.946   1
   5  -6   4 2872.35 166.769   1
  -5   6  -4 2812.59 164.115   1
  -5  -6  -4 2897.51 166.462   1
   5   6   4 2761.17 165.582   1
  -7   6  -4 4914.76 264.285   1
   7  -6   4 4926.98 267.468   1
   7   6   4 4864.17 266.570   1
  -7  -6  -4 4883.59 265.068   1
  -8   6  -4 1342.77 94.6716   1
   8  -6   4 1171.29 93.9277   1
  -8  -6  -4 1311.61 96.1977   1
   8   6   4 1113.24 93.0983   1
  -9   6  -4 500.997 54.7376   1
   9   6   4 443.357 55.1255   1
   9  -6   4 442.859 54.2435   1
  -9  -6  -4 406.510 55.5390   1
 -10   6  -4 5150.80 282.255   1
  10  -6   4 5338.34 285.100   1
  10   6   4 4934.95 279.935   1
 -10  -6  -4 5186.26 282.576   1
 -11  -6  -4 622.835 66.7161   1
  11  -6   4 676.003 69.2476   1
 -11   6  -4 622.271 66.3192   1
  11   6   4 451.699 60.2144   1
 -12  -6  -4 32.7596 38.8778   1
  12   6   4 17.0126 38.9109   1
 -13   6  -4 96.5417 38.7812   1
  13   6   4 178.576 41.9071   1
  13  -6   4 182.368 47.6468   1
 -13  -6  -4 140.294 39.2886   1
  14   6   4 672.401 75.4637   1
 -14  -6  -4 695.453 73.3181   1
  14  -6   4 696.586 72.6646   1
 -14   6  -4 724.696 71.9057   1
 -15   6  -4 566.383 69.3174   1
 -15  -6  -4 614.271 69.4282   1
  15   6   4 743.665 77.8203   1
  16   6   4 2887.89 189.197   1
  16  -6   4 3241.05 191.970   1
 -16  -6  -4 2865.00 183.895   1
  17  -6   4 1030.09 99.4232   1
 -17  -6  -4 1133.31 97.5810   1
 -17   6  -4 913.829 90.2106   1
 -18   6  -4 84.9375 38.1698   1
  18  -6   4 139.742 43.4395   1
 -19   6  -4 94.1842 47.8321   1
  19  -6   4 46.2093 43.4256   1
 -19  -6  -4 104.709 37.3665   1
  19   6   4 9.04511 35.1648   1
 -20   6  -4 25.5443 38.9458   1
  20  -6   4 18.3778 40.9361   1
 -21   6  -4-17.0300 41.3660   1
  21  -6   4-17.9515 46.0126   1
 -21  -6  -4-43.0864 43.7231   1
  21   6   4-8.65794 41.0936   1
 -22   6  -4-8.52225 44.1481   1
  22  -6   4 26.1465 39.3664   1
 -22  -6  -4 84.7665 44.3486   1
  22   6   4 25.1648 39.8319   1
 -23   6  -4 16.7676 33.6297   1
  23  -6   4 17.0412 31.8195   1
  26   7  -4 35.2688 35.3642   1
 -26  -7   4-8.51089 38.4175   1
  25   7  -4 27.0786 41.8040   1
 -25  -7   4 8.68699 44.0722   1
  23   7  -4 29.7644 39.1265   1
 -23  -7   4 8.20236 35.5377   1
 -22   7   4 44.8718 38.3695   1
 -21  -7   4 35.0386 32.7278   1
 -21   7   4 44.0716 37.6520   1
  21  -7  -4 27.7775 39.5501   1
  21   7  -4 9.47308 31.8100   1
 -20  -7   4 114.989 44.6177   1
 -20   7   4 60.3295 42.0891   1
  20  -7  -4 135.792 44.1873   1
  20   7  -4 73.4604 41.6788   1
 -19   7   4 897.979 84.6828   1
  19  -7  -4 933.780 86.5836   1
 -18  -7   4 2028.80 139.814   1
  18   7  -4 1911.85 136.579   1
 -17  -7   4 1038.98 91.7406   1
  17  -7  -4 1197.52 93.7685   1
  17   7  -4 1118.22 93.2536   1
 -16  -7   4 961.883 84.7023   1
  16  -7  -4 705.437 77.4012   1
 -16   7   4 901.739 78.4537   1
  16   7  -4 1037.02 87.2161   1
 -15   7   4 367.217 48.7737   1
  15  -7  -4 381.853 53.0127   1
  14  -7  -4 72.8334 30.7022   1
 -14   7   4 33.2525 28.4666   1
  14   7  -4 24.6498 31.8993   1
 -14  -7   4 47.6155 35.8764   1
  13   7  -4 576.340 63.0598   1
 -13  -7   4 612.919 65.8716   1
  12  -7  -4 9891.29 495.711   1
 -12   7   4 9727.96 494.556   1
  12   7  -4 10022.6 502.831   1
 -12  -7   4 10035.7 502.812   1
  11  -7  -4 541.590 56.8651   1
 -11   7   4 621.124 57.0972   1
 -11  -7   4 653.005 64.6521   1
  11   7  -4 584.863 62.4133   1
 -10  -7   4 13.7672 27.1408   1
  10  -7  -4 5.76599 20.6820   1
 -10   7   4-16.6011 23.6247   1
  10   7  -4 14.0077 27.6149   1
   9   7  -4 684.778 65.0248   1
   9  -7  -4 636.684 57.3768   1
  -9   7   4 658.445 55.4942   1
  -9  -7   4 641.920 62.7548   1
  -8   7   4 15084.2 721.733   1
   8  -7  -4 14761.0 719.598   1
  -7  -7   4 1423.57 97.9862   1
   7   7  -4 1180.67 94.4286   1
  -7   7   4 1401.23 88.9141   1
   7  -7  -4 1406.94 89.6183   1
  -6  -7   4 5795.82 320.909   1
   6   7  -4 6139.56 321.664   1
  -6   7   4 6595.42 317.016   1
   6  -7  -4 6226.53 314.378   1
  -5  -7   4 1151.17 87.8913   1
   5   7  -4 1429.61 92.1552   1
  -5   7   4 1348.17 84.4245   1
   5  -7  -4 1215.37 83.3765   1
  -4  -7   4 14801.5 670.759   1
   4  -7  -4 14148.3 660.470   1
  -4   7   4 15095.0 661.389   1
  -3  -7   4 7938.62 397.915   1
   3  -7  -4 7797.24 391.128   1
  -3   7   4 7810.86 390.076   1
   3   7  -4 7837.61 396.853   1
   2  -7  -4 25024.3 1202.02   1
  -2   7   4 26969.0 1203.20   1
   2   7  -4 23569.0 1204.91   1
  -2  -7   4 25790.1 1209.13   1
   1  -7  -4 2055.03 123.371   1
  -1   7   4 1944.71 121.637   1
   1   7  -4 2265.99 130.368   1
  -1  -7   4 2132.18 128.587   1
   0  -7  -4 218.381 34.5189   1
   0   7   4 222.644 33.1851   1
   0   7  -4 249.459 37.8729   1
   0  -7   4 174.671 33.6914   1
   1  -7   4 381.837 43.8024   1
  -1   7  -4 275.908 39.3373   1
  -1  -7  -4 337.602 40.0434   1
   1   7   4 257.289 36.4097   1
   2  -7   4 24643.9 1205.45   1
  -2   7  -4 24625.2 1205.02   1
   2   7   4 26155.8 1204.29   1
  -2  -7  -4 25543.9 1203.58   1
   3  -7   4 12433.4 596.379   1
  -3   7  -4 11954.3 594.534   1
   3   7   4 12541.2 593.323   1
  -3  -7  -4 11321.0 590.913   1
   4   7   4 2028.76 126.880   1
  -4  -7  -4 1923.84 124.942   1
  -5   7  -4 10574.3 524.002   1
   5  -7   4 10257.2 521.508   1
   6  -7   4 8945.82 441.651   1
  -6   7  -4 8301.34 438.316   1
   6   7   4 8425.85 440.181   1
  -6  -7  -4 8832.38 439.169   1
   7  -7   4 146.925 34.8230   1
  -7   7  -4 82.4464 28.4775   1
   7   7   4 140.176 31.9153   1
  -7  -7  -4 85.7811 28.6517   1
   8  -7   4 6200.37 316.927   1
  -8   7  -4 5621.83 308.874   1
  -8  -7  -4 5792.26 312.452   1
   8   7   4 5799.94 313.337   1
  -9   7  -4 579.875 64.8463   1
   9  -7   4 720.238 70.9869   1
   9   7   4 812.396 74.7677   1
  -9  -7  -4 652.478 67.0395   1
  10  -7   4 121.172 41.4829   1
 -10   7  -4 29.6894 33.6002   1
  10   7   4 32.1077 25.7486   1
 -10  -7  -4 64.8656 29.1986   1
  11   7   4 451.318 56.4286   1
 -11  -7  -4 530.949 59.9764   1
  12  -7   4 2645.65 165.966   1
  12   7   4 2769.30 168.616   1
 -12  -7  -4 2279.09 162.182   1
 -12   7  -4 2662.57 163.747   1
  13  -7   4 2627.72 165.287   1
 -13  -7  -4 2462.49 161.534   1
  13   7   4 2449.26 163.722   1
 -13   7  -4 2507.29 161.220   1
 -14   7  -4 51.1724 35.3276   1
 -14  -7  -4 8.53035 24.9881   1
  14   7   4-9.10932 29.8316   1
  15  -7   4 301.916 49.7811   1
 -15  -7  -4 197.558 46.5875   1
  15   7   4 296.093 53.4899   1
 -16   7  -4 369.831 57.5102   1
  16  -7   4 340.872 57.0322   1
 -16  -7  -4 277.320 53.2926   1
  16   7   4 207.038 54.6912   1
 -17   7  -4-35.7233 39.7750   1
  17  -7   4 18.0508 39.0946   1
 -17  -7  -4 16.8345 35.4036   1
  17   7   4 28.3555 41.5225   1
 -18  -7  -4 43.4748 39.7825   1
  18   7   4 18.2123 40.0289   1
 -19   7  -4 168.175 45.1917   1
  19  -7   4 153.298 41.5309   1
 -19  -7  -4 190.988 51.5166   1
  19   7   4 217.400 52.4548   1
 -20   7  -4 34.8763 42.3511   1
  20  -7   4-26.9387 44.5960   1
 -20  -7  -4 42.8397 40.6607   1
  20   7   4 8.88140 41.1323   1
 -21  -7  -4 8.42589 43.6220   1
 -21   7  -4 34.4434 41.8193   1
  21  -7   4-8.91166 42.2851   1
  21   7   4-34.2421 43.8735   1
 -22  -7  -4-8.34587 40.0693   1
 -22   7  -4 8.40472 47.2667   1
  22   7   4-8.36464 37.7525   1
  22  -7   4 26.2222 41.9651   1
 -26  -8   4 75.2150 40.3001   1
  26   8  -4 87.1580 36.2943   1
 -24  -8   4 40.1798 42.4752   1
  24   8  -4 48.6060 46.7159   1
 -23  -8   4 179.218 48.9437   1
  23   8  -4 131.226 48.5871   1
 -22  -8   4 69.9909 43.4614   1
  22   8  -4-18.8169 41.3486   1
  20  -8  -4 93.9817 39.8422   1
 -20  -8   4 81.4268 44.2224   1
 -20   8   4 151.592 39.3159   1
  20   8  -4 91.1727 46.5165   1
  19  -8  -4 9.09558 37.0832   1
 -19  -8   4 9.12812 35.9956   1
 -19   8   4 16.6116 33.3137   1
  19   8  -4 17.7664 33.8011   1
 -18   8   4 575.920 63.5471   1
  18  -8  -4 519.719 65.9863   1
  17   8  -4 1607.98 118.403   1
  17  -8  -4 1553.60 116.080   1
 -17   8   4 1398.07 109.856   1
  16  -8  -4 676.908 70.5821   1
 -16   8   4 689.541 69.4593   1
 -16  -8   4 744.422 74.2270   1
  15  -8  -4 1454.95 115.003   1
 -15   8   4 1517.10 112.785   1
  15   8  -4 1787.07 123.194   1
 -15  -8   4 1711.07 120.772   1
 -14   8   4 1838.37 123.005   1
  14  -8  -4 1672.00 121.064   1
  13  -8  -4 5331.20 304.510   1
 -13   8   4 6306.92 310.811   1
  13   8  -4 5736.10 313.764   1
 -13  -8   4 5797.83 313.078   1
  12   8  -4 212.886 47.4034   1
 -12  -8   4 179.303 41.7423   1
  11  -8  -4 78.4009 31.2605   1
 -11   8   4 93.3090 29.0846   1
 -11  -8   4 129.455 40.7884   1
  11   8  -4 52.3912 34.4570   1
 -10  -8   4 65.8023 33.0266   1
  10  -8  -4 18.7912 24.3052   1
  10   8  -4 44.4845 32.1430   1
 -10   8   4 11.9089 20.4937   1
  -9  -8   4 2003.60 136.317   1
   9   8  -4 2242.58 140.629   1
  -9   8   4 2175.30 133.353   1
   9  -8  -4 2288.33 134.720   1
  -8   8   4 109.733 28.4877   1
   8   8  -4 140.552 34.0474   1
  -8  -8   4 83.6804 26.9192   1
   8  -8  -4 73.3214 24.8528   1
  -7   8   4 33809.5 1544.85   1
   7   8  -4 33155.0 1552.49   1
  -7  -8   4 32574.7 1550.56   1
   7  -8  -4 31138.1 1542.04   1
  -6   8   4 162.259 30.3941   1
   6  -8  -4 121.625 27.3343   1
  -5   8   4 506.777 48.1183   1
   5  -8  -4 535.907 50.4478   1
   4   8  -4 601.568 57.2671   1
   4  -8  -4 552.521 51.0001   1
  -4  -8   4 585.982 57.1673   1
  -3   8   4 39459.1 1875.42   1
   3   8  -4 37928.1 1880.06   1
   3  -8  -4 39436.1 1876.80   1
  -3  -8   4 42894.7 1884.53   1
   2   8  -4 5547.22 306.214   1
  -2   8   4 6232.35 304.548   1
  -2  -8   4 5901.45 309.255   1
   1   8  -4 23603.7 1104.62   1
  -1   8   4 22127.5 1097.64   1
   1  -8  -4 23627.3 1100.93   1
  -1  -8   4 22967.1 1104.18   1
   0   8  -4 136.527 33.9269   1
   0  -8  -4 90.5407 26.9713   1
   0   8   4 153.005 30.5937   1
   0  -8   4 190.547 36.5838   1
   1   8   4 25554.9 1276.87   1
  -1  -8  -4 28282.9 1280.57   1
   2   8   4 10949.6 542.791   1
  -2  -8  -4 10930.1 542.200   1
   3  -8   4 9377.90 468.102   1
  -3   8  -4 8712.44 465.810   1
   3   8   4 9292.54 465.673   1
  -3  -8  -4 9625.78 466.755   1
   4  -8   4 32325.1 1511.26   1
  -4   8  -4 31110.4 1506.59   1
   4   8   4 33321.4 1508.57   1
  -4  -8  -4 30128.3 1506.35   1
   5  -8   4 514.641 59.5666   1
  -5   8  -4 671.393 65.1553   1
   5   8   4 639.782 60.7709   1
  -5  -8  -4 440.666 55.7817   1
   6  -8   4 305.203 44.6047   1
  -6   8  -4 315.836 46.6293   1
   6   8   4 277.402 47.2641   1
  -6  -8  -4 440.036 51.3147   1
   7  -8   4 24318.9 1205.77   1
  -7   8  -4 25537.6 1206.61   1
   7   8   4 25730.2 1210.55   1
  -7  -8  -4 24887.8 1205.72   1
   8  -8   4 303.776 47.6917   1
  -8   8  -4 352.639 51.9847   1
  -8  -8  -4 299.969 47.1621   1
   8   8   4 462.031 57.0226   1
   9   8   4 3843.91 209.474   1
   9  -8   4 3616.68 206.536   1
  -9  -8  -4 3342.65 203.392   1
  -9   8  -4 3173.55 199.579   1
  11  -8   4 778.408 75.7174   1
 -11   8  -4 658.351 68.3763   1
 -11  -8  -4 935.749 77.2533   1
  11   8   4 513.737 63.6019   1
  12   8   4 1246.55 98.7317   1
  12  -8   4 1264.98 103.561   1
 -12  -8  -4 1113.63 96.7648   1
 -12   8  -4 1298.17 97.3336   1
 -13   8  -4 449.247 57.5041   1
 -13  -8  -4 491.313 63.5044   1
  13   8   4 424.573 60.2535   1
  14  -8   4 1484.20 115.660   1
  15   8   4 18.4961 36.4635   1
 -15  -8  -4 25.9809 34.7298   1
 -15   8  -4-41.4921 37.9434   1
  15  -8   4 9.08226 37.0240   1
  16   8   4 27.9714 35.4803   1
 -16  -8  -4-17.3106 36.4120   1
 -16   8  -4 16.7180 35.1661   1
  16  -8   4 54.9069 42.9087   1
  17   8   4 364.362 61.7758   1
 -17  -8  -4 380.566 57.3505   1
 -17   8  -4 277.413 53.6110   1
  17  -8   4 374.996 59.0674   1
  18   8   4 18.7656 42.3554   1
 -18  -8  -4 8.35571 38.7004   1
 -18   8  -4 33.5959 39.8609   1
  18  -8   4 9.14177 40.1676   1
[truncated: 942,249 more chars]
