# Supplementary material for: Structural insight into the cooperativity of spin crossover compounds
Source: Acta Crystallogr B Struct Sci Cryst Eng Mater. 2023 Aug 11;79(Pt 5):354–67. doi: 10.1107/S2052520623005814 (PMC10552598; doi:10.1107/S2052520623005814)
Supplement: Supplementary file 4 [file b-79-00354-sup4.zip › Bia_Pmono_222K.cif]

data_SC2_222K
 
_audit_creation_method            'SHELXL-2018/3'
_shelx_SHELXL_version_number      '2018/3'
_chemical_name_systematic         ?
_chemical_name_common             ?
_chemical_melting_point           ?
_chemical_formula_moiety          ?
_chemical_formula_sum
 'C38 H28 Fe N6 S2' 
_chemical_formula_weight          688.63

loop_
 _atom_type_symbol
 _atom_type_description
 _atom_type_scat_dispersion_real
 _atom_type_scat_dispersion_imag
 _atom_type_scat_source
 'C'  'C'   0.0024   0.0013
 'International Tables Vol C Tables 4.2.6.8 and 6.1.1.4'
 'H'  'H'   0.0000   0.0000
 'International Tables Vol C Tables 4.2.6.8 and 6.1.1.4'
 'N'  'N'   0.0049   0.0027
 'International Tables Vol C Tables 4.2.6.8 and 6.1.1.4'
 'S'  'S'   0.1051   0.1002
 'International Tables Vol C Tables 4.2.6.8 and 6.1.1.4'
 'Fe'  'Fe'   0.3265   0.6960
 'International Tables Vol C Tables 4.2.6.8 and 6.1.1.4'
 
_space_group_crystal_system       monoclinic
_space_group_IT_number            14
_space_group_name_H-M_alt         'P 21/c'
_space_group_name_Hall            '-P 2ybc'
 
_shelx_space_group_comment
;
The symmetry employed for this shelxl refinement is uniquely defined
by the following loop, which should always be used as a source of
symmetry information in preference to the above space-group names.
They are only intended as comments.
;
 
loop_
 _space_group_symop_operation_xyz
 'x, y, z'
 '-x, y+1/2, -z+1/2'
 '-x, -y, -z'
 'x, -y-1/2, z-1/2'
 
_cell_length_a                    17.2298(2)
_cell_length_b                    12.44600(10)
_cell_length_c                    17.1989(2)
_cell_angle_alpha                 90
_cell_angle_beta                  115.7947(12)
_cell_angle_gamma                 90
_cell_volume                      3320.67(7)
_cell_formula_units_Z             4
_cell_measurement_temperature     293(2)
_cell_measurement_reflns_used     12355
_cell_measurement_theta_min       1.866
_cell_measurement_theta_max       31.941
 
_exptl_crystal_description        Needle
_exptl_crystal_colour             ?
_exptl_crystal_density_meas       ?
_exptl_crystal_density_method     ?
_exptl_crystal_density_diffrn     1.377          
_exptl_crystal_F_000              1424
_exptl_transmission_factor_min    ?
_exptl_transmission_factor_max    ?
_exptl_crystal_size_max           ?
_exptl_crystal_size_mid           ?
_exptl_crystal_size_min           ?
_exptl_absorpt_coefficient_mu     0.453
_shelx_estimated_absorpt_T_min    ?
_shelx_estimated_absorpt_T_max    ?
_exptl_absorpt_correction_type    ?
_exptl_absorpt_correction_T_min   ?
_exptl_absorpt_correction_T_max   ?
_exptl_absorpt_process_details    ?
_exptl_absorpt_special_details    ?
_diffrn_ambient_temperature       293(2)
_diffrn_radiation_wavelength      0.63582
_diffrn_radiation_type            Synchrotron
_diffrn_source                    ?
_diffrn_measurement_device_type   '4-circle diffractometer'
_diffrn_measurement_method        ?
_diffrn_detector_area_resol_mean  ?
_diffrn_reflns_number             24938
_diffrn_reflns_av_unetI/netI      0.0354
_diffrn_reflns_av_R_equivalents   0.0336
_diffrn_reflns_limit_h_min        -22
_diffrn_reflns_limit_h_max        22
_diffrn_reflns_limit_k_min        -16
_diffrn_reflns_limit_k_max        16
_diffrn_reflns_limit_l_min        -21
_diffrn_reflns_limit_l_max        21
_diffrn_reflns_theta_min          1.877
_diffrn_reflns_theta_max          25.079
_diffrn_reflns_theta_full         22.426
_diffrn_measured_fraction_theta_max   0.940
_diffrn_measured_fraction_theta_full  0.971
_diffrn_reflns_Laue_measured_fraction_max    0.940
_diffrn_reflns_Laue_measured_fraction_full   0.971
_diffrn_reflns_point_group_measured_fraction_max   0.940
_diffrn_reflns_point_group_measured_fraction_full  0.971
_reflns_number_total              7750
_reflns_number_gt                 6816
_reflns_threshold_expression      'I > 2\s(I)'
_reflns_Friedel_coverage          0.000
_reflns_Friedel_fraction_max      .
_reflns_Friedel_fraction_full     .
 
_reflns_special_details
;
 Reflections were merged by SHELXL according to the crystal
 class for the calculation of statistics and refinement.
 
 _reflns_Friedel_fraction is defined as the number of unique
 Friedel pairs measured divided by the number that would be
 possible theoretically, ignoring centric projections and
 systematic absences.
;
 
_computing_data_collection        ?
_computing_cell_refinement        ?
_computing_data_reduction         ?
_computing_structure_solution     ?
_computing_structure_refinement 'SHELXL-2018/3 (Sheldrick, 2018)'
_computing_molecular_graphics     ?
_computing_publication_material   ?
_refine_special_details           ?
_refine_ls_structure_factor_coef  Fsqd
_refine_ls_matrix_type            full
_refine_ls_weighting_scheme       calc
_refine_ls_weighting_details
'w=1/[\s^2^(Fo^2^)+(0.0530P)^2^+0.8463P] where P=(Fo^2^+2Fc^2^)/3'
_atom_sites_solution_primary      ?
_atom_sites_solution_secondary    ?
_atom_sites_solution_hydrogens    geom
_refine_ls_hydrogen_treatment     constr
_refine_ls_extinction_method      'SHELXL-2018/3 (Sheldrick 2018)'
_refine_ls_extinction_coef        0.0079(7)
_refine_ls_extinction_expression
 'Fc^*^=kFc[1+0.001xFc^2^\l^3^/sin(2\q)]^-1/4^'
_refine_ls_number_reflns          7750
_refine_ls_number_parameters      457
_refine_ls_number_restraints      73
_refine_ls_R_factor_all           0.0433
_refine_ls_R_factor_gt            0.0391
_refine_ls_wR_factor_ref          0.1138
_refine_ls_wR_factor_gt           0.1101
_refine_ls_goodness_of_fit_ref    1.065
_refine_ls_restrained_S_all       1.063
_refine_ls_shift/su_max           0.001
_refine_ls_shift/su_mean          0.000
 
loop_
 _atom_site_label
 _atom_site_type_symbol
 _atom_site_fract_x
 _atom_site_fract_y
 _atom_site_fract_z
 _atom_site_U_iso_or_equiv
 _atom_site_adp_type
 _atom_site_occupancy
 _atom_site_site_symmetry_order  
 _atom_site_calc_flag
 _atom_site_refinement_flags_posn
 _atom_site_refinement_flags_adp
 _atom_site_refinement_flags_occupancy
 _atom_site_disorder_assembly
 _atom_site_disorder_group
Fe01 Fe 0.75835(2) 0.30267(2) 0.82336(2) 0.04790(9) Uani 1 1 d . . . . .
S002 S 0.54534(3) 0.34105(4) 0.92126(3) 0.06075(14) Uani 1 1 d . . . . .
S001 S 0.95142(4) 0.11792(4) 1.07086(4) 0.06834(15) Uani 1 1 d . . . . .
N005 N 0.71122(9) 0.14300(11) 0.79379(8) 0.0443(3) Uani 1 1 d . . . . .
N006 N 0.80982(12) 0.45484(13) 0.82136(10) 0.0627(4) Uani 1 1 d . . . . .
N003 N 0.66789(9) 0.30992(11) 0.68819(9) 0.0449(3) Uani 1 1 d . . . . .
N004 N 0.84756(9) 0.27387(11) 0.76650(8) 0.0455(3) Uani 1 1 d . . . . .
N002 N 0.67130(14) 0.3582(2) 0.86465(13) 0.0798(6) Uani 1 1 d . . . . .
N001 N 0.84662(11) 0.25556(14) 0.94268(10) 0.0600(4) Uani 1 1 d . . . . .
C015 C 0.63897(11) 0.21883(14) 0.65494(11) 0.0483(4) Uani 1 1 d . . . . .
H015 H 0.603851 0.212613 0.596038 0.058 Uiso 1 1 calc R U . . .
C016 C 0.66136(11) 0.12486(13) 0.70989(11) 0.0463(3) Uani 1 1 d . . . . .
C003 C 0.64818(10) 0.40001(13) 0.63235(10) 0.0456(3) Uani 1 1 d . . . . .
C021 C 0.85742(10) 0.17599(13) 0.72971(11) 0.0451(3) Uani 1 1 d . . . . .
C024 C 0.86595(11) -0.01882(14) 0.65615(11) 0.0508(4) Uani 1 1 d D . . . .
C007 C 0.60364(12) 0.58313(14) 0.60297(12) 0.0529(4) Uani 1 1 d . . . . .
H007 H 0.585843 0.646259 0.619275 0.064 Uiso 1 1 calc R U . . .
C012 C 0.56888(15) 0.85481(17) 0.36551(15) 0.0685(5) Uani 1 1 d . . . . .
H012 H 0.561489 0.914840 0.330792 0.082 Uiso 1 1 calc R U . . .
C010 C 0.55983(12) 0.66563(16) 0.38076(12) 0.0556(4) Uani 1 1 d . . . . .
H010 H 0.545438 0.598019 0.355472 0.067 Uiso 1 1 calc R U . . .
C022 C 0.83905(12) 0.17042(15) 0.64318(11) 0.0526(4) Uani 1 1 d . . . . .
H022 H 0.823380 0.232137 0.609332 0.063 Uiso 1 1 calc R U . . .
C008 C 0.62327(12) 0.49502(14) 0.65638(11) 0.0514(4) Uani 1 1 d . . . . .
H008 H 0.619783 0.499410 0.708751 0.062 Uiso 1 1 calc R U . . .
C025 C 0.88350(11) -0.01163(14) 0.74266(11) 0.0505(4) Uani 1 1 d . . . . .
H025 H 0.898170 -0.073428 0.776431 0.061 Uiso 1 1 calc R U . . .
C002 C 0.61905(13) 0.35027(16) 0.88834(11) 0.0553(4) Uani 1 1 d . . . . .
C004 C 0.65413(12) 0.39489(14) 0.55539(11) 0.0512(4) Uani 1 1 d . . . . .
H004 H 0.671111 0.331348 0.538817 0.061 Uiso 1 1 calc R U . . .
C020 C 0.73186(12) 0.05976(14) 0.84746(11) 0.0511(4) Uani 1 1 d . . . . .
H020 H 0.765486 0.071744 0.906039 0.061 Uiso 1 1 calc R U . . .
C005 C 0.63499(12) 0.48359(14) 0.50293(12) 0.0528(4) Uani 1 1 d . . . . .
H005 H 0.639036 0.479004 0.450840 0.063 Uiso 1 1 calc R U . . .
C009 C 0.59287(11) 0.67509(14) 0.46919(12) 0.0503(4) Uani 1 1 d . . . . .
C017 C 0.63290(13) 0.02387(15) 0.67840(12) 0.0590(4) Uani 1 1 d . . . . .
H017 H 0.598516 0.013284 0.619788 0.071 Uiso 1 1 calc R U . . .
C006 C 0.60982(11) 0.57975(13) 0.52549(11) 0.0484(4) Uani 1 1 d . . . . .
C018 C 0.65596(14) -0.06148(15) 0.73479(14) 0.0642(5) Uani 1 1 d . . . . .
H018 H 0.637832 -0.130737 0.714874 0.077 Uiso 1 1 calc R U . . .
C001 C 0.89069(12) 0.19960(14) 0.99677(11) 0.0507(4) Uani 1 1 d . . . . .
C011 C 0.54774(13) 0.75475(18) 0.32908(14) 0.0631(5) Uani 1 1 d . . . . .
H011 H 0.525213 0.746925 0.269475 0.076 Uiso 1 1 calc R U . . .
C026 C 0.87967(11) 0.08461(13) 0.77939(11) 0.0473(3) Uani 1 1 d . . . . .
H026 H 0.892066 0.088078 0.837638 0.057 Uiso 1 1 calc R U . . .
C028 C 0.86700(14) 0.45924(15) 0.78787(13) 0.0611(5) Uani 1 1 d . . . . .
C014 C 0.61277(15) 0.77727(15) 0.50436(14) 0.0631(5) Uani 1 1 d . . . . .
H014 H 0.634614 0.786040 0.563833 0.076 Uiso 1 1 calc R U . . .
C013 C 0.60069(17) 0.86602(16) 0.45253(16) 0.0718(6) Uani 1 1 d . . . . .
H013 H 0.614376 0.934003 0.477237 0.086 Uiso 1 1 calc R U . . .
C023 C 0.84394(13) 0.07387(16) 0.60732(11) 0.0559(4) Uani 1 1 d . . . . .
H023 H 0.832271 0.070766 0.549238 0.067 Uiso 1 1 calc R U . . .
C027 C 0.88285(12) 0.35837(15) 0.75571(12) 0.0551(4) Uani 1 1 d . . . . .
H027 H 0.918290 0.355470 0.727598 0.066 Uiso 1 1 calc R U . . .
C019 C 0.70566(13) -0.04290(15) 0.82004(13) 0.0581(4) Uani 1 1 d . . . . .
H019 H 0.721723 -0.099340 0.859387 0.070 Uiso 1 1 calc R U . . .
C032 C 0.7925(2) 0.5463(2) 0.85165(15) 0.0887(8) Uani 1 1 d . . . . .
H032 H 0.752836 0.545660 0.874914 0.106 Uiso 1 1 calc R U . . .
C031 C 0.8324(3) 0.6420(2) 0.8490(2) 0.1161(14) Uani 1 1 d . . . . .
H031 H 0.818778 0.704825 0.869682 0.139 Uiso 1 1 calc R U . . .
C029 C 0.9092(2) 0.55218(19) 0.78474(19) 0.0905(8) Uani 1 1 d . . . . .
H029 H 0.948956 0.551863 0.761558 0.109 Uiso 1 1 calc R U . . .
C030 C 0.8914(3) 0.6442(2) 0.8164(3) 0.1172(13) Uani 1 1 d . . . . .
H030 H 0.919207 0.707972 0.815668 0.141 Uiso 1 1 calc R U . . .
C1A C 0.8706(7) -0.1246(5) 0.6178(7) 0.058(2) Uani 0.56(3) 1 d DG . P A 1
C2A C 0.8251(8) -0.2096(6) 0.6306(7) 0.0784(19) Uani 0.56(3) 1 d G . P A 1
H2A H 0.790218 -0.197964 0.658547 0.094 Uiso 0.56(3) 1 calc R U P A 1
C3A C 0.8317(9) -0.3119(5) 0.6016(7) 0.096(2) Uani 0.56(3) 1 d G . P A 1
H3A H 0.801201 -0.368711 0.610135 0.115 Uiso 0.56(3) 1 calc R U P A 1
C4A C 0.8838(8) -0.3292(7) 0.5597(7) 0.085(3) Uani 0.56(3) 1 d G . P A 1
H4A H 0.888172 -0.397682 0.540333 0.102 Uiso 0.56(3) 1 calc R U P A 1
C5A C 0.9293(6) -0.2443(11) 0.5469(6) 0.080(2) Uani 0.56(3) 1 d G . P A 1
H5A H 0.964161 -0.255906 0.518943 0.097 Uiso 0.56(3) 1 calc R U P A 1
C6A C 0.9227(7) -0.1420(9) 0.5759(7) 0.0689(17) Uani 0.56(3) 1 d G . P A 1
H6A H 0.953180 -0.085158 0.567355 0.083 Uiso 0.56(3) 1 calc R U P A 1
C1B C 0.8772(10) -0.1195(7) 0.6201(10) 0.066(3) Uani 0.44(3) 1 d DG . P A 2
C2B C 0.8455(11) -0.2177(9) 0.6321(8) 0.077(2) Uani 0.44(3) 1 d G . P A 2
H2B H 0.814024 -0.221319 0.664360 0.092 Uiso 0.44(3) 1 calc R U P A 2
C3B C 0.8607(13) -0.3105(7) 0.5959(7) 0.087(3) Uani 0.44(3) 1 d G . P A 2
H3B H 0.839535 -0.376136 0.603962 0.105 Uiso 0.44(3) 1 calc R U P A 2
C4B C 0.9077(11) -0.3051(11) 0.5477(6) 0.085(3) Uani 0.44(3) 1 d G . P A 2
H4B H 0.917947 -0.367120 0.523466 0.102 Uiso 0.44(3) 1 calc R U P A 2
C5B C 0.9394(8) -0.2069(15) 0.5356(8) 0.081(3) Uani 0.44(3) 1 d G . P A 2
H5B H 0.970849 -0.203286 0.503367 0.097 Uiso 0.44(3) 1 calc R U P A 2
C6B C 0.9241(9) -0.1141(11) 0.5718(10) 0.075(2) Uani 0.44(3) 1 d G . P A 2
H6B H 0.945339 -0.048468 0.563764 0.090 Uiso 0.44(3) 1 calc R U P A 2
 
loop_
 _atom_site_aniso_label
 _atom_site_aniso_U_11
 _atom_site_aniso_U_22
 _atom_site_aniso_U_33
 _atom_site_aniso_U_23
 _atom_site_aniso_U_13
 _atom_site_aniso_U_12
Fe01 0.05347(15) 0.04676(14) 0.04293(14) 0.00535(9) 0.02048(11) 0.00328(9)
S002 0.0640(3) 0.0627(3) 0.0552(3) 0.0070(2) 0.0256(2) 0.0059(2)
S001 0.0758(3) 0.0620(3) 0.0604(3) 0.0139(2) 0.0232(3) 0.0074(2)
N005 0.0484(7) 0.0443(7) 0.0415(6) 0.0017(5) 0.0209(6) -0.0020(5)
N006 0.0730(10) 0.0546(9) 0.0456(8) -0.0059(6) 0.0119(7) 0.0122(7)
N003 0.0475(7) 0.0448(7) 0.0417(7) 0.0000(5) 0.0187(6) 0.0031(5)
N004 0.0503(7) 0.0438(7) 0.0391(6) 0.0017(5) 0.0164(6) 0.0026(5)
N002 0.0719(11) 0.1122(17) 0.0598(10) 0.0075(10) 0.0328(10) 0.0092(11)
N001 0.0677(9) 0.0578(9) 0.0516(8) 0.0025(7) 0.0233(7) 0.0051(7)
C015 0.0489(8) 0.0483(8) 0.0410(8) -0.0002(6) 0.0132(7) 0.0008(7)
C016 0.0472(8) 0.0451(8) 0.0447(8) -0.0001(6) 0.0184(7) -0.0012(6)
C003 0.0471(8) 0.0433(8) 0.0439(8) 0.0008(6) 0.0174(6) 0.0032(6)
C021 0.0458(8) 0.0464(8) 0.0440(8) 0.0006(6) 0.0204(7) 0.0035(6)
C024 0.0463(8) 0.0528(9) 0.0492(8) -0.0030(7) 0.0170(7) 0.0087(7)
C007 0.0604(10) 0.0461(8) 0.0546(9) -0.0001(7) 0.0270(8) 0.0107(7)
C012 0.0783(13) 0.0569(11) 0.0770(14) 0.0196(10) 0.0399(12) 0.0119(10)
C010 0.0563(9) 0.0540(9) 0.0568(10) 0.0032(8) 0.0247(8) 0.0052(8)
C022 0.0635(10) 0.0514(9) 0.0457(8) 0.0070(7) 0.0263(8) 0.0081(8)
C008 0.0606(9) 0.0500(9) 0.0459(8) 0.0000(7) 0.0255(7) 0.0080(7)
C025 0.0509(8) 0.0482(8) 0.0480(8) 0.0053(7) 0.0174(7) 0.0092(7)
C002 0.0615(10) 0.0571(10) 0.0404(8) 0.0074(7) 0.0158(8) 0.0084(8)
C004 0.0629(10) 0.0420(8) 0.0512(9) -0.0018(7) 0.0272(8) 0.0059(7)
C020 0.0568(9) 0.0502(9) 0.0468(8) 0.0053(7) 0.0231(7) -0.0048(7)
C005 0.0661(10) 0.0488(9) 0.0499(9) 0.0019(7) 0.0312(8) 0.0063(8)
C009 0.0513(9) 0.0459(8) 0.0567(9) 0.0047(7) 0.0262(8) 0.0073(7)
C017 0.0628(10) 0.0503(9) 0.0528(9) -0.0060(7) 0.0148(8) -0.0068(8)
C006 0.0499(8) 0.0442(8) 0.0511(9) 0.0019(7) 0.0220(7) 0.0038(6)
C018 0.0706(12) 0.0436(9) 0.0713(12) -0.0044(8) 0.0244(10) -0.0111(8)
C001 0.0591(9) 0.0483(8) 0.0459(8) -0.0061(7) 0.0239(8) -0.0040(7)
C011 0.0643(11) 0.0679(12) 0.0571(10) 0.0121(9) 0.0264(9) 0.0105(9)
C026 0.0489(8) 0.0516(9) 0.0405(7) 0.0029(6) 0.0187(6) 0.0042(7)
C028 0.0652(11) 0.0493(9) 0.0555(10) -0.0007(8) 0.0138(9) -0.0037(8)
C014 0.0807(13) 0.0485(9) 0.0616(11) 0.0007(8) 0.0323(10) 0.0049(9)
C013 0.0918(15) 0.0466(10) 0.0792(14) 0.0038(9) 0.0393(13) 0.0022(10)
C023 0.0652(10) 0.0611(10) 0.0431(8) -0.0001(7) 0.0253(8) 0.0098(8)
C027 0.0564(9) 0.0536(9) 0.0550(10) 0.0013(8) 0.0239(8) -0.0040(7)
C019 0.0627(10) 0.0478(9) 0.0629(10) 0.0098(8) 0.0263(9) -0.0057(8)
C032 0.1094(19) 0.0744(15) 0.0575(12) -0.0142(11) 0.0131(12) 0.0269(14)
C031 0.150(3) 0.0550(14) 0.090(2) -0.0228(13) 0.003(2) 0.0196(17)
C029 0.0945(18) 0.0550(12) 0.0980(18) 0.0051(12) 0.0196(15) -0.0144(12)
C030 0.135(3) 0.0507(14) 0.122(3) -0.0086(15) 0.014(2) -0.0105(16)
C1A 0.057(4) 0.051(3) 0.054(5) -0.012(3) 0.013(3) 0.016(3)
C2A 0.067(4) 0.051(3) 0.100(4) -0.014(3) 0.019(3) 0.006(3)
C3A 0.092(5) 0.061(3) 0.111(5) -0.022(3) 0.022(4) 0.008(3)
C4A 0.099(5) 0.064(3) 0.060(4) -0.014(3) 0.004(3) 0.025(3)
C5A 0.092(4) 0.065(5) 0.067(3) -0.010(4) 0.019(3) 0.038(4)
C6A 0.065(3) 0.066(3) 0.067(3) -0.018(3) 0.020(3) 0.017(3)
C1B 0.054(4) 0.073(5) 0.048(6) -0.002(5) 0.003(4) 0.019(4)
C2B 0.079(6) 0.065(4) 0.074(4) -0.001(3) 0.021(4) 0.026(4)
C3B 0.110(8) 0.064(4) 0.075(5) -0.006(3) 0.028(5) 0.020(4)
C4B 0.114(8) 0.058(4) 0.071(4) 0.004(4) 0.029(5) 0.038(4)
C5B 0.088(5) 0.069(5) 0.070(4) -0.005(4) 0.020(3) 0.035(4)
C6B 0.079(5) 0.072(4) 0.065(4) -0.008(4) 0.024(3) 0.033(4)
 
_geom_special_details
;
 All esds (except the esd in the dihedral angle between two l.s. planes)
 are estimated using the full covariance matrix.  The cell esds are taken
 into account individually in the estimation of esds in distances, angles
 and torsion angles; correlations between esds in cell parameters are only
 used when they are defined by crystal symmetry.  An approximate (isotropic)
 treatment of cell esds is used for estimating esds involving l.s. planes.
;
 
loop_
 _geom_bond_atom_site_label_1
 _geom_bond_atom_site_label_2
 _geom_bond_distance
 _geom_bond_site_symmetry_2
 _geom_bond_publ_flag
Fe01 N001 2.0376(16) . ?
Fe01 N002 2.039(2) . ?
Fe01 N006 2.0979(19) . ?
Fe01 N005 2.1231(14) . ?
Fe01 N003 2.1653(14) . ?
Fe01 N004 2.1808(15) . ?
S002 C002 1.604(2) . ?
S001 C001 1.6098(19) . ?
N005 C020 1.329(2) . ?
N005 C016 1.339(2) . ?
N006 C032 1.339(3) . ?
N006 C028 1.341(3) . ?
N003 C015 1.270(2) . ?
N003 C003 1.418(2) . ?
N004 C027 1.268(2) . ?
N004 C021 1.417(2) . ?
N002 C002 1.143(3) . ?
N001 C001 1.146(2) . ?
C015 C016 1.447(2) . ?
C016 C017 1.372(2) . ?
C003 C004 1.373(2) . ?
C003 C008 1.381(2) . ?
C021 C026 1.373(2) . ?
C021 C022 1.382(2) . ?
C024 C023 1.379(3) . ?
C024 C025 1.386(2) . ?
C024 C1B 1.449(7) . ?
C024 C1A 1.491(5) . ?
C007 C008 1.375(2) . ?
C007 C006 1.383(3) . ?
C012 C013 1.359(3) . ?
C012 C011 1.370(3) . ?
C010 C009 1.378(3) . ?
C010 C011 1.379(3) . ?
C022 C023 1.370(3) . ?
C025 C026 1.369(2) . ?
C004 C005 1.372(2) . ?
C020 C019 1.369(3) . ?
C005 C006 1.385(2) . ?
C009 C014 1.386(3) . ?
C009 C006 1.478(2) . ?
C017 C018 1.375(3) . ?
C018 C019 1.358(3) . ?
C028 C029 1.380(3) . ?
C028 C027 1.445(3) . ?
C014 C013 1.377(3) . ?
C032 C031 1.385(5) . ?
C031 C030 1.359(6) . ?
C029 C030 1.360(5) . ?
C1A C2A 1.3900 . ?
C1A C6A 1.3900 . ?
C2A C3A 1.3900 . ?
C3A C4A 1.3900 . ?
C4A C5A 1.3900 . ?
C5A C6A 1.3900 . ?
C1B C2B 1.3900 . ?
C1B C6B 1.3900 . ?
C2B C3B 1.3900 . ?
C3B C4B 1.3900 . ?
C4B C5B 1.3900 . ?
C5B C6B 1.3900 . ?
 
loop_
 _geom_angle_atom_site_label_1
 _geom_angle_atom_site_label_2
 _geom_angle_atom_site_label_3
 _geom_angle
 _geom_angle_site_symmetry_1
 _geom_angle_site_symmetry_3
 _geom_angle_publ_flag
N001 Fe01 N002 94.97(7) . . ?
N001 Fe01 N006 98.09(7) . . ?
N002 Fe01 N006 94.58(9) . . ?
N001 Fe01 N005 90.69(6) . . ?
N002 Fe01 N005 97.94(8) . . ?
N006 Fe01 N005 164.03(6) . . ?
N001 Fe01 N003 165.10(6) . . ?
N002 Fe01 N003 93.72(7) . . ?
N006 Fe01 N003 93.25(6) . . ?
N005 Fe01 N003 76.13(5) . . ?
N001 Fe01 N004 92.38(6) . . ?
N002 Fe01 N004 168.69(7) . . ?
N006 Fe01 N004 75.85(6) . . ?
N005 Fe01 N004 90.55(5) . . ?
N003 Fe01 N004 81.02(5) . . ?
C020 N005 C016 118.00(14) . . ?
C020 N005 Fe01 127.19(11) . . ?
C016 N005 Fe01 114.53(11) . . ?
C032 N006 C028 117.5(2) . . ?
C032 N006 Fe01 126.4(2) . . ?
C028 N006 Fe01 116.01(13) . . ?
C015 N003 C003 118.00(14) . . ?
C015 N003 Fe01 113.85(11) . . ?
C003 N003 Fe01 127.47(10) . . ?
C027 N004 C021 119.30(16) . . ?
C027 N004 Fe01 113.93(12) . . ?
C021 N004 Fe01 125.92(11) . . ?
C002 N002 Fe01 155.2(2) . . ?
C001 N001 Fe01 158.96(16) . . ?
N003 C015 C016 119.12(15) . . ?
N005 C016 C017 122.10(16) . . ?
N005 C016 C015 115.56(14) . . ?
C017 C016 C015 122.34(16) . . ?
C004 C003 C008 119.44(15) . . ?
C004 C003 N003 121.33(15) . . ?
C008 C003 N003 119.23(15) . . ?
C026 C021 C022 119.98(16) . . ?
C026 C021 N004 119.31(15) . . ?
C022 C021 N004 120.55(15) . . ?
C023 C024 C025 118.25(16) . . ?
C023 C024 C1B 121.0(6) . . ?
C025 C024 C1B 120.6(6) . . ?
C023 C024 C1A 121.5(5) . . ?
C025 C024 C1A 120.3(5) . . ?
C008 C007 C006 121.32(16) . . ?
C013 C012 C011 119.77(19) . . ?
C009 C010 C011 121.11(19) . . ?
C023 C022 C021 119.91(16) . . ?
C007 C008 C003 120.07(16) . . ?
C026 C025 C024 121.32(16) . . ?
N002 C002 S002 179.1(2) . . ?
C005 C004 C003 119.96(16) . . ?
N005 C020 C019 122.68(16) . . ?
C004 C005 C006 121.73(16) . . ?
C010 C009 C014 117.72(17) . . ?
C010 C009 C006 121.58(16) . . ?
C014 C009 C006 120.66(17) . . ?
C016 C017 C018 119.03(17) . . ?
C007 C006 C005 117.46(16) . . ?
C007 C006 C009 122.06(15) . . ?
C005 C006 C009 120.46(16) . . ?
C019 C018 C017 118.88(17) . . ?
N001 C001 S001 178.27(18) . . ?
C012 C011 C010 120.0(2) . . ?
C025 C026 C021 119.60(16) . . ?
N006 C028 C029 123.3(2) . . ?
N006 C028 C027 115.18(17) . . ?
C029 C028 C027 121.5(2) . . ?
C013 C014 C009 121.0(2) . . ?
C012 C013 C014 120.4(2) . . ?
C022 C023 C024 120.93(16) . . ?
N004 C027 C028 118.81(18) . . ?
C018 C019 C020 119.30(17) . . ?
N006 C032 C031 121.4(3) . . ?
C030 C031 C032 120.1(3) . . ?
C030 C029 C028 118.4(3) . . ?
C031 C030 C029 119.3(3) . . ?
C2A C1A C6A 120.0 . . ?
C2A C1A C024 117.3(6) . . ?
C6A C1A C024 122.5(5) . . ?
C3A C2A C1A 120.0 . . ?
C4A C3A C2A 120.0 . . ?
C3A C4A C5A 120.0 . . ?
C4A C5A C6A 120.0 . . ?
C5A C6A C1A 120.0 . . ?
C2B C1B C6B 120.0 . . ?
C2B C1B C024 124.2(8) . . ?
C6B C1B C024 115.8(8) . . ?
C1B C2B C3B 120.0 . . ?
C4B C3B C2B 120.0 . . ?
C3B C4B C5B 120.0 . . ?
C6B C5B C4B 120.0 . . ?
C5B C6B C1B 120.0 . . ?
 
_refine_diff_density_max    0.535
_refine_diff_density_min   -0.608
_refine_diff_density_rms    0.043

_shelx_res_file
;

TITL sc2_093K_a.res in P2(1)/c
    SC2_222K.res
    created by SHELXL-2018/3 at 12:20:12 on 15-Apr-2021
REM Old TITL SC2_093K in P2(1)/c
REM SHELXT solution in P2(1)/c: R1 0.091, Rweak 0.004, Alpha 0.025
REM <I/s>   0.460 for  267 systematic absences,  Orientation as input
REM Formula found by SHELXT:  C38 N6 S2 Fe

CELL 0.63582 17.2298 12.4460 17.1989 90.0000 115.7947 90.0000
ZERR 4.000 0.0002 0.0001 0.0002 0.0000 0.0012 0.0000
LATT  1
SYMM -X, 1/2+Y, 1/2-Z
SFAC C H N S FE
DISP $C  0.00244  0.00131  9.14798!source kissel
DISP $H -0.00002  0.00000  0.66440!source kissel
DISP $N  0.00493  0.00266 15.07095!source kissel
DISP $S  0.10506  0.10024 379.49005!source kissel
DISP $Fe  0.32649  0.69602 2544.24973!source kissel
UNIT 152.00 112.00 24.00 8.00 4.00
OMIT -5 0 2
OMIT 4 0 0
OMIT 2 0 2
L.S. 30
REM DAMP 100
REM ISOR 0.04 0.06 C1A > C6A
REM ISOR 0.04 0.06 C1B > C6B
RIGU 0.002 0.002 C1A > C6A
RIGU 0.002 0.002  C1B > C6B
SADI C024 C1A C024 C1B
BOND
LIST 6
SHEL 99 0.75
ACTA
FMAP 2
PLAN 20
WGHT    0.053000    0.846300
EXTI    0.007921
FVAR       3.65613   0.56366   0.07947
FE01  5    0.758350    0.302667    0.823365    11.00000    0.05347    0.04676 =
         0.04293    0.00535    0.02048    0.00328
S002  4    0.545340    0.341050    0.921257    11.00000    0.06398    0.06271 =
         0.05522    0.00702    0.02562    0.00591
S001  4    0.951422    0.117918    1.070857    11.00000    0.07583    0.06199 =
         0.06036    0.01386    0.02325    0.00744
N005  3    0.711215    0.143003    0.793793    11.00000    0.04844    0.04431 =
         0.04154    0.00169    0.02092   -0.00200
N006  3    0.809824    0.454840    0.821365    11.00000    0.07301    0.05457 =
         0.04561   -0.00592    0.01186    0.01222
N003  3    0.667888    0.309915    0.688194    11.00000    0.04746    0.04480 =
         0.04172    0.00004    0.01874    0.00308
N004  3    0.847561    0.273868    0.766503    11.00000    0.05032    0.04379 =
         0.03913    0.00166    0.01635    0.00255
N002  3    0.671305    0.358231    0.864651    11.00000    0.07188    0.11221 =
         0.05983    0.00747    0.03283    0.00917
N001  3    0.846620    0.255557    0.942682    11.00000    0.06768    0.05781 =
         0.05155    0.00249    0.02331    0.00509
C015  1    0.638966    0.218826    0.654940    11.00000    0.04888    0.04835 =
         0.04098   -0.00020    0.01318    0.00078
AFIX  43
H015  2    0.603851    0.212613    0.596038    11.00000   -1.20000
AFIX   0
C016  1    0.661361    0.124863    0.709891    11.00000    0.04724    0.04509 =
         0.04472   -0.00015    0.01839   -0.00119
C003  1    0.648180    0.400006    0.632355    11.00000    0.04710    0.04332 =
         0.04390    0.00084    0.01742    0.00323
C021  1    0.857424    0.175987    0.729708    11.00000    0.04583    0.04639 =
         0.04404    0.00062    0.02039    0.00353
C024    1    0.865949   -0.018823    0.656153    11.00000    0.04633    0.05275 =
         0.04920   -0.00301    0.01703    0.00875
C007  1    0.603640    0.583125    0.602973    11.00000    0.06035    0.04608 =
         0.05460   -0.00013    0.02704    0.01069
AFIX  43
H007  2    0.585843    0.646259    0.619275    11.00000   -1.20000
AFIX   0
C012  1    0.568883    0.854807    0.365512    11.00000    0.07827    0.05687 =
         0.07696    0.01960    0.03991    0.01189
AFIX  43
H012  2    0.561489    0.914840    0.330792    11.00000   -1.20000
AFIX   0
C010  1    0.559830    0.665632    0.380758    11.00000    0.05627    0.05402 =
         0.05676    0.00315    0.02472    0.00518
AFIX  43
H010  2    0.545438    0.598019    0.355472    11.00000   -1.20000
AFIX   0
C022  1    0.839048    0.170423    0.643175    11.00000    0.06355    0.05143 =
         0.04565    0.00698    0.02632    0.00814
AFIX  43
H022  2    0.823380    0.232137    0.609332    11.00000   -1.20000
AFIX   0
C008  1    0.623275    0.495024    0.656385    11.00000    0.06061    0.05002 =
         0.04591    0.00001    0.02545    0.00800
AFIX  43
H008  2    0.619783    0.499410    0.708751    11.00000   -1.20000
AFIX   0
C025  1    0.883500   -0.011635    0.742663    11.00000    0.05087    0.04824 =
         0.04802    0.00532    0.01742    0.00916
AFIX  43
H025  2    0.898170   -0.073428    0.776431    11.00000   -1.20000
AFIX   0
C002  1    0.619053    0.350270    0.888344    11.00000    0.06148    0.05705 =
         0.04037    0.00742    0.01577    0.00841
C004  1    0.654126    0.394893    0.555385    11.00000    0.06294    0.04204 =
         0.05115   -0.00181    0.02720    0.00589
AFIX  43
H004  2    0.671111    0.331348    0.538817    11.00000   -1.20000
AFIX   0
C020  1    0.731862    0.059756    0.847462    11.00000    0.05683    0.05017 =
         0.04684    0.00525    0.02309   -0.00479
AFIX  43
H020  2    0.765486    0.071744    0.906039    11.00000   -1.20000
AFIX   0
C005  1    0.634994    0.483586    0.502926    11.00000    0.06612    0.04875 =
         0.04991    0.00190    0.03120    0.00627
AFIX  43
H005  2    0.639036    0.479004    0.450840    11.00000   -1.20000
AFIX   0
C009  1    0.592867    0.675085    0.469189    11.00000    0.05129    0.04590 =
         0.05667    0.00467    0.02615    0.00732
C017  1    0.632901    0.023870    0.678405    11.00000    0.06284    0.05035 =
         0.05283   -0.00602    0.01484   -0.00682
AFIX  43
H017  2    0.598516    0.013284    0.619788    11.00000   -1.20000
AFIX   0
C006  1    0.609823    0.579749    0.525494    11.00000    0.04994    0.04419 =
         0.05106    0.00190    0.02195    0.00381
C018  1    0.655965   -0.061476    0.734793    11.00000    0.07057    0.04363 =
         0.07133   -0.00442    0.02442   -0.01111
AFIX  43
H018  2    0.637832   -0.130737    0.714874    11.00000   -1.20000
AFIX   0
C001  1    0.890693    0.199597    0.996772    11.00000    0.05906    0.04831 =
         0.04590   -0.00614    0.02389   -0.00397
C011  1    0.547736    0.754752    0.329084    11.00000    0.06429    0.06788 =
         0.05714    0.01210    0.02641    0.01051
AFIX  43
H011  2    0.525213    0.746925    0.269475    11.00000   -1.20000
AFIX   0
C026  1    0.879672    0.084611    0.779390    11.00000    0.04895    0.05159 =
         0.04052    0.00285    0.01866    0.00422
AFIX  43
H026  2    0.892066    0.088078    0.837638    11.00000   -1.20000
AFIX   0
C028  1    0.866998    0.459238    0.787868    11.00000    0.06521    0.04929 =
         0.05552   -0.00075    0.01378   -0.00374
C014  1    0.612773    0.777270    0.504357    11.00000    0.08075    0.04848 =
         0.06159    0.00071    0.03226    0.00489
AFIX  43
H014  2    0.634614    0.786040    0.563833    11.00000   -1.20000
AFIX   0
C013  1    0.600689    0.866017    0.452534    11.00000    0.09183    0.04659 =
         0.07918    0.00384    0.03933    0.00223
AFIX  43
H013  2    0.614376    0.934003    0.477237    11.00000   -1.20000
AFIX   0
C023  1    0.843945    0.073865    0.607318    11.00000    0.06524    0.06112 =
         0.04312   -0.00006    0.02531    0.00981
AFIX  43
H023  2    0.832271    0.070766    0.549238    11.00000   -1.20000
AFIX   0
C027  1    0.882848    0.358371    0.755709    11.00000    0.05640    0.05359 =
         0.05497    0.00130    0.02387   -0.00402
AFIX  43
H027  2    0.918290    0.355470    0.727598    11.00000   -1.20000
AFIX   0
C019  1    0.705659   -0.042902    0.820043    11.00000    0.06267    0.04778 =
         0.06285    0.00976    0.02635   -0.00573
AFIX  43
H019  2    0.721723   -0.099340    0.859387    11.00000   -1.20000
AFIX   0
C032  1    0.792488    0.546340    0.851647    11.00000    0.10935    0.07440 =
         0.05747   -0.01416    0.01315    0.02690
AFIX  43
H032  2    0.752836    0.545660    0.874914    11.00000   -1.20000
AFIX   0
C031  1    0.832390    0.642002    0.849038    11.00000    0.15046    0.05503 =
         0.08962   -0.02285    0.00272    0.01961
AFIX  43
H031  2    0.818778    0.704825    0.869682    11.00000   -1.20000
AFIX   0
C029  1    0.909234    0.552177    0.784742    11.00000    0.09450    0.05501 =
         0.09795    0.00511    0.01961   -0.01444
AFIX  43
H029  2    0.948956    0.551863    0.761558    11.00000   -1.20000
AFIX   0
C030  1    0.891367    0.644220    0.816379    11.00000    0.13484    0.05071 =
         0.12171   -0.00859    0.01442   -0.01050
AFIX  43
H030  2    0.919207    0.707972    0.815668    11.00000   -1.20000
AFIX  66
REM #####
PART 1
C1A   1    0.870609   -0.124632    0.617751    21.00000    0.05669    0.05141 =
         0.05433   -0.01223    0.01333    0.01613
C2A   1    0.825082   -0.209577    0.630566    21.00000    0.06676    0.05083 =
         0.09959   -0.01381    0.01929    0.00608
AFIX  43
H2A   2    0.790218   -0.197964    0.658547    21.00000   -1.20000
AFIX  65
C3A   1    0.831662   -0.311878    0.601561    21.00000    0.09246    0.06073 =
         0.11140   -0.02225    0.02224    0.00764
AFIX  43
H3A   2    0.801201   -0.368711    0.610135    21.00000   -1.20000
AFIX  65
C4A   1    0.883770   -0.329236    0.559740    21.00000    0.09936    0.06355 =
         0.06007   -0.01386    0.00429    0.02523
AFIX  43
H4A   2    0.888172   -0.397682    0.540333    21.00000   -1.20000
AFIX  65
C5A   1    0.929298   -0.244292    0.546924    21.00000    0.09168    0.06493 =
         0.06750   -0.01048    0.01854    0.03808
AFIX  43
H5A   2    0.964161   -0.255906    0.518943    21.00000   -1.20000
AFIX  65
C6A   1    0.922718   -0.141991    0.575929    21.00000    0.06501    0.06592 =
         0.06692   -0.01835    0.02045    0.01688
AFIX  43
H6A   2    0.953180   -0.085158    0.567355    21.00000   -1.20000
AFIX  66
PART 2
C1B   1    0.877152   -0.119545    0.620050   -21.00000    0.05408    0.07310 =
         0.04841   -0.00164    0.00281    0.01888
C2B   1    0.845457   -0.217704    0.632092   -21.00000    0.07863    0.06478 =
         0.07412   -0.00113    0.02071    0.02605
AFIX  43
H2B   2    0.814024   -0.221319    0.664360   -21.00000   -1.20000
AFIX  65
C3B   1    0.860741   -0.310461    0.595905   -21.00000    0.10993    0.06394 =
         0.07484   -0.00590    0.02779    0.02040
AFIX  43
H3B   2    0.839535   -0.376136    0.603962   -21.00000   -1.20000
AFIX  65
C4B   1    0.907721   -0.305059    0.547677   -21.00000    0.11379    0.05788 =
         0.07142    0.00435    0.02887    0.03834
AFIX  43
H4B   2    0.917947   -0.367120    0.523466   -21.00000   -1.20000
AFIX  65
C5B   1    0.939417   -0.206900    0.535635   -21.00000    0.08767    0.06948 =
         0.06972   -0.00460    0.02024    0.03455
AFIX  43
H5B   2    0.970849   -0.203286    0.503367   -21.00000   -1.20000
AFIX  65
C6B   1    0.924133   -0.114143    0.571821   -21.00000    0.07862    0.07210 =
         0.06520   -0.00825    0.02370    0.03321
AFIX  43
H6B   2    0.945339   -0.048468    0.563764   -21.00000   -1.20000
PART 0
AFIX   0
HKLF 4


REM  sc2_093K_a.res in P2(1)/c
REM wR2 = 0.1138, GooF = S = 1.065, Restrained GooF = 1.063 for all data
REM R1 = 0.0391 for 6816 Fo > 4sig(Fo) and 0.0433 for all 7750 data
REM 457 parameters refined using 73 restraints

END

WGHT      0.0530      0.8479

REM Highest difference peak  0.535,  deepest hole -0.608,  1-sigma level  0.043
Q1    1   0.7619  0.2598  0.7962  11.00000  0.05    0.54
Q2    1   0.6794  0.3056  0.8499  11.00000  0.05    0.49
Q3    1   0.9056  0.0800  1.0619  11.00000  0.05    0.36
Q4    1   0.7908  0.4005  0.8218  11.00000  0.05    0.23
Q5    1   0.6781  0.1372  0.7500  11.00000  0.05    0.22
Q6    1   0.8275  0.2514  0.9044  11.00000  0.05    0.22
Q7    1   0.6531  0.1694  0.6811  11.00000  0.05    0.22
Q8    1   0.8409  0.1703  0.6906  11.00000  0.05    0.22
Q9    1   0.5959  0.6256  0.4999  11.00000  0.05    0.21
Q10   1   0.8689 -0.1693  0.6401  11.00000  0.05    0.19
Q11   1   0.6312  0.3107  0.8710  11.00000  0.05    0.19
Q12   1   0.8729 -0.0225  0.6972  11.00000  0.05    0.19
Q13   1   0.8728 -0.0692  0.6373  11.00000  0.05    0.19
Q14   1   0.8970  0.0428  0.7616  11.00000  0.05    0.18
Q15   1   0.8713  0.1241  0.6451  11.00000  0.05    0.18
Q16   1   0.6531 -0.0207  0.7024  11.00000  0.05    0.18
Q17   1   0.6422  0.0786  0.7002  11.00000  0.05    0.17
Q18   1   0.6233  0.4418  0.6392  11.00000  0.05    0.17
Q19   1   0.6240  0.5867  0.5688  11.00000  0.05    0.17
Q20   1   0.6118  0.7188  0.4816  11.00000  0.05    0.17
;
_shelx_res_checksum   57343

_shelx_hkl_file
;
  -2   0   0 123939. 6157.95   1
   2   0   0 130587. 6157.87   1
  -3   0   0 54022.5 2524.20   1
   3   0   0 50302.0 2521.99   1
  -4   0   0 738490. 38060.4   1
   4   0   0 831303. 38058.8   1
  -5   0   0 3.04170 21.0015   1
   5   0   0 25.1020 20.0734   1
  -7   0   0 1535.94 95.7670   1
   7   0   0 1353.48 91.9384   1
  -8   0   0 64062.9 3053.68   1
   8   0   0 61201.9 3051.43   1
  -9   0   0 4224.84 236.011   1
   9   0   0 4226.84 235.196   1
 -10   0   0 142463. 6772.82   1
  10   0   0 136552. 6770.32   1
  11   0   0 1232.00 92.6098   1
 -11   0   0 1232.14 93.5004   1
  13   0   0 3420.34 203.523   1
 -13   0   0 3348.51 203.419   1
  14   0   0 5096.33 275.689   1
 -14   0   0 4448.82 269.713   1
 -15   0   0 60.0177 34.6496   1
  15   0   0 67.3721 36.8795   1
 -16   0   0 504.873 61.2102   1
  16   0   0 500.690 59.6243   1
 -17   0   0 1862.37 134.317   1
 -18   0   0 396.916 59.5456   1
  18   0   0 453.665 63.4113   1
  19   0   0 2282.85 155.068   1
 -19   0   0 2074.69 149.189   1
  20   0   0 1134.19 98.1079   1
 -20   0   0 1018.92 93.8228   1
  21   0   0 201.817 48.1431   1
 -21   0   0 245.264 51.3859   1
  22   0   0 16.7931 39.7058   1
 -22   0   0 35.8487 40.0876   1
  23   0   0 242.145 54.2388   1
 -23   0   0 196.292 59.0204   1
  24   0   0 175.442 47.8303   1
 -24   0   0 52.9792 42.1037   1
  25   0   0 107.256 47.9153   1
 -25   0   0 51.6356 42.9369   1
  26   0   0 49.0639 46.9309   1
 -26   0   0-8.49294 42.2146   1
   1   1   0 273626. 12461.1   1
  -1  -1   0 267578. 12461.5   1
  -1   1   0 266158. 12462.8   1
   2   1   0 653.885 40.3118   1
  -2   1   0 706.154 42.6317   1
  -2  -1   0 611.718 40.9325   1
   2  -1   0 679.057 42.2843   1
   3   1   0 227426. 11321.2   1
  -3   1   0 221309. 11322.3   1
  -3  -1   0 246168. 11322.6   1
   3  -1   0 243201. 11323.5   1
   4   1   0 63880.3 2942.86   1
  -4  -1   0 57250.5 2941.35   1
   4  -1   0 60512.5 2943.36   1
  -4   1   0 61090.2 2943.96   1
   5   1   0 10711.2 514.776   1
  -5  -1   0 10178.5 513.615   1
   5  -1   0 10934.0 517.011   1
  -5   1   0 9183.48 516.257   1
   6  -1   0 2197.97 130.336   1
  -6   1   0 2205.82 130.546   1
   7   1   0 8033.93 422.343   1
  -7  -1   0 8314.88 422.703   1
   7  -1   0 8209.65 423.443   1
  -7   1   0 8391.68 427.097   1
   8   1   0 18730.3 892.425   1
  -8  -1   0 17493.0 890.696   1
   8  -1   0 16827.7 889.987   1
  -8   1   0 18516.8 894.004   1
   9   1   0 151617. 7540.96   1
  -9  -1   0 154493. 7541.82   1
   9  -1   0 152793. 7539.70   1
  -9   1   0 164128. 7546.40   1
  10   1   0 9317.04 491.290   1
 -10  -1   0 9718.43 493.653   1
  10  -1   0 8886.97 489.182   1
 -10   1   0 10200.3 498.599   1
  11   1   0 28226.7 1384.02   1
 -11  -1   0 27180.5 1382.47   1
  11  -1   0 27354.0 1382.53   1
 -11   1   0 28809.2 1386.65   1
  12  -1   0 2280.66 146.709   1
 -12   1   0 2267.25 148.400   1
  13   1   0 424.133 49.7588   1
  13  -1   0 340.084 47.3383   1
 -13  -1   0 273.823 44.2711   1
 -13   1   0 290.980 45.7317   1
  14   1   0 1476.33 113.425   1
 -14  -1   0 1456.81 112.022   1
  14  -1   0 1618.63 116.475   1
 -14   1   0 1812.50 121.896   1
  15  -1   0 2037.81 139.842   1
  15   1   0 2039.40 139.256   1
 -15   1   0 1887.45 138.170   1
  16   1   0 2275.02 150.708   1
 -16  -1   0 2050.03 144.901   1
  17   1   0 413.289 55.4069   1
 -17  -1   0 354.646 54.7491   1
  17  -1   0 267.109 50.5822   1
 -17   1   0 271.012 52.7749   1
  18   1   0 192.876 44.5665   1
 -18  -1   0 201.021 42.1746   1
  18  -1   0 173.635 44.0059   1
 -18   1   0 207.247 49.3049   1
  19  -1   0 885.121 89.6045   1
  19   1   0 898.517 89.4986   1
 -19   1   0 1018.24 92.1736   1
 -19  -1   0 1020.78 93.1739   1
  20  -1   0 92.1293 40.3502   1
 -20   1   0 244.664 53.9119   1
  21   1   0 177.120 49.0602   1
 -21  -1   0 240.546 47.9572   1
  21  -1   0 206.037 52.0232   1
 -21   1   0 228.460 50.0595   1
  22   1   0 1095.96 97.6499   1
  22  -1   0 1113.48 99.9679   1
 -22  -1   0 1074.24 99.1354   1
 -22   1   0 1118.80 98.3500   1
  23   1   0 59.2113 45.6109   1
  23  -1   0 84.6253 41.2709   1
 -23   1   0 122.197 43.0761   1
 -23  -1   0 88.7910 47.8570   1
  24   1   0 161.356 49.5684   1
 -24  -1   0 211.688 48.6776   1
  25  -1   0-8.12644 43.1753   1
  25   1   0-24.9733 39.8669   1
 -25   1   0-17.3639 33.9517   1
 -25  -1   0-8.73255 37.8836   1
  26   1   0-24.0991 46.1143   1
  26  -1   0-32.0828 44.7945   1
 -26   1   0-33.9093 42.6474   1
   0   2   0 140364. 6876.78   1
   0  -2   0 143965. 6877.19   1
   1   2   0 21.7916 14.9756   1
  -1  -2   0 6.51594 14.9575   1
  -1   2   0 13.1513 15.4067   1
   1  -2   0 25.2736 15.2523   1
   2   2   0 219.693 22.4478   1
  -2  -2   0 165.452 24.8084   1
  -2   2   0 233.101 27.8363   1
   2  -2   0 195.847 26.9461   1
  -3   2   0 113602. 5755.00   1
  -3  -2   0 118120. 5754.30   1
   3   2   0 121723. 5753.13   1
   3  -2   0 121223. 5754.80   1
  -4   2   0 50113.2 2487.47   1
   4   2   0 52087.4 2485.09   1
  -4  -2   0 51167.0 2486.23   1
   4  -2   0 50866.7 2487.31   1
  -5  -2   0 1419.53 88.9133   1
   5   2   0 1465.83 89.4834   1
   6  -2   0 9013.85 451.329   1
  -6  -2   0 8772.13 448.905   1
  -6   2   0 8759.07 451.417   1
   6   2   0 8746.56 447.941   1
   7  -2   0 12727.4 654.326   1
  -7  -2   0 13249.1 653.816   1
  -7   2   0 13121.0 655.693   1
   7   2   0 12824.9 651.186   1
   8  -2   0 1546.97 105.992   1
  -8  -2   0 1642.91 105.412   1
  -8   2   0 1567.46 105.931   1
   8   2   0 1605.23 102.845   1
   9  -2   0 4563.80 256.593   1
  -9  -2   0 4914.79 257.293   1
  -9   2   0 4504.29 258.496   1
   9   2   0 4595.72 254.217   1
  10  -2   0 45138.9 2270.59   1
 -10  -2   0 47754.2 2271.09   1
 -10   2   0 46744.2 2273.12   1
  10   2   0 45466.8 2268.18   1
 -11  -2   0 2928.84 173.738   1
  11   2   0 2773.81 170.764   1
  12  -2   0 21906.4 1155.99   1
 -12   2   0 24740.0 1165.05   1
  13  -2   0 13568.2 730.271   1
 -13  -2   0 14809.9 737.542   1
  13   2   0 13254.4 727.995   1
  14  -2   0 4255.18 227.687   1
  14   2   0 4390.71 228.008   1
  15  -2   0 1927.53 136.907   1
 -15  -2   0 1696.12 134.046   1
  15   2   0 1935.16 135.019   1
 -16  -2   0 72.3848 40.6524   1
  16   2   0 98.3217 39.5515   1
 -17  -2   0 74.6399 33.2438   1
  17  -2   0 40.5319 34.2401   1
  17   2   0 117.795 40.1078   1
 -18  -2   0 17.0239 29.9119   1
 -18   2   0-25.8616 34.3485   1
  18   2   0-24.1568 33.2516   1
  19  -2   0 144.202 39.2072   1
 -19  -2   0 189.251 43.9018   1
 -19   2   0 129.339 38.7182   1
  19   2   0 173.506 44.9794   1
 -20   2   0 698.678 80.4625   1
  20  -2   0 901.696 86.1826   1
  21  -2   0 187.616 48.9331   1
 -21  -2   0 79.9747 41.9583   1
 -21   2   0 197.757 43.2239   1
  21   2   0 76.9763 36.5115   1
 -22  -2   0 26.7347 39.8692   1
  22   2   0 34.3733 41.6975   1
  23  -2   0 589.873 73.6740   1
  23   2   0 659.109 77.4138   1
 -23   2   0 496.909 68.3068   1
 -23  -2   0 590.778 75.4085   1
  24   2   0-24.7765 34.1032   1
 -24   2   0 8.33059 32.5719   1
 -24  -2   0-8.98318 33.7454   1
 -25   2   0-25.3928 44.0187   1
 -25  -2   0-8.82280 41.7033   1
  25   2   0 56.7807 43.5382   1
  25  -2   0 8.14445 43.2665   1
 -26   2   0 16.9097 34.3180   1
  26  -2   0 23.7662 31.5784   1
   0  -3   0 36.7698 19.3114   1
   0   3   0-6.87875 18.3643   1
  -1  -3   0 10062.8 493.956   1
   1   3   0 9937.03 492.740   1
  -1   3   0 9387.50 492.437   1
   1  -3   0 10313.9 494.385   1
   2   3   0 1367.85 78.2540   1
  -2  -3   0 1399.34 80.3084   1
  -2   3   0 1221.13 80.7497   1
   2  -3   0 1243.94 80.4682   1
  -3   3   0 23994.1 1146.11   1
   3  -3   0 23436.0 1145.64   1
   3   3   0 21560.6 1141.64   1
  -3  -3   0 24619.6 1144.67   1
   4   3   0 31718.6 1624.11   1
  -4  -3   0 34879.1 1625.95   1
   5  -3   0-3.91408 23.4391   1
  -5   3   0 4.01638 23.8538   1
  -6   3   0 2012.33 121.612   1
   6   3   0 1892.07 116.534   1
   6  -3   0 1875.47 119.553   1
  -6  -3   0 2041.23 119.417   1
  -7   3   0 75864.4 3668.88   1
   7   3   0 74201.2 3664.05   1
   7  -3   0 76173.6 3669.01   1
  -7  -3   0 75177.8 3666.28   1
  -8   3   0 89.0852 26.7037   1
   8   3   0 95.8570 25.8477   1
   8  -3   0 98.1367 27.2094   1
  -8  -3   0 74.5199 27.5480   1
  -9   3   0 17.4152 21.9131   1
   9   3   0 30.5895 24.8180   1
  -9  -3   0 86.0281 32.0070   1
   9  -3   0 67.7137 26.0500   1
  10  -3   0 4266.94 254.449   1
 -10  -3   0 4711.21 255.443   1
 -10   3   0 4831.80 259.219   1
  10   3   0 4423.28 252.742   1
 -11  -3   0 648.765 62.4777   1
  11   3   0 672.619 61.6322   1
  12  -3   0 7429.94 412.756   1
 -12  -3   0 7333.68 410.772   1
 -12   3   0 7643.43 414.205   1
  12   3   0 8433.33 413.876   1
  13  -3   0 6541.76 361.861   1
 -13  -3   0 6314.86 361.620   1
 -13   3   0 6984.69 367.198   1
  13   3   0 6766.07 363.426   1
  14  -3   0 4788.49 278.691   1
 -14  -3   0 4813.31 280.733   1
 -14   3   0 5016.08 285.390   1
  14   3   0 5058.06 281.386   1
  15  -3   0 351.905 51.0318   1
 -15  -3   0 332.761 51.6092   1
 -15   3   0 399.114 55.4434   1
  15   3   0 282.995 48.8754   1
  16  -3   0-7.73022 30.7980   1
 -16  -3   0 8.02414 33.6983   1
 -16   3   0 16.4209 33.3115   1
  16   3   0-7.73374 30.8120   1
  17  -3   0 663.077 72.8818   1
 -17  -3   0 621.166 71.4857   1
 -17   3   0 780.155 80.0703   1
  17   3   0 814.335 76.6974   1
  18  -3   0 41.4861 34.2980   1
 -18  -3   0 34.1774 32.7969   1
 -18   3   0 34.5106 41.3438   1
  18   3   0 24.4225 33.6530   1
 -19  -3   0 245.085 52.8561   1
  19   3   0 156.580 47.8249   1
  20  -3   0 224.500 51.0228   1
 -20  -3   0 240.781 52.6297   1
 -20   3   0 247.734 52.2315   1
  20   3   0 149.551 43.4803   1
  21  -3   0 69.0958 46.0914   1
 -21  -3   0 154.420 43.1584   1
 -21   3   0 70.0790 44.7695   1
  21   3   0 65.8656 34.8553   1
  22  -3   0 68.7861 43.4423   1
 -22  -3   0 81.1283 43.3747   1
 -22   3   0 94.7830 43.0299   1
  22   3   0 108.610 42.7064   1
  23  -3   0-16.8617 39.3228   1
  23   3   0-8.33996 36.1755   1
 -23   3   0 25.5496 34.5557   1
 -23  -3   0 35.8762 35.7359   1
  24   3   0 8.24279 33.5812   1
 -24   3   0 99.9836 44.3652   1
 -24  -3   0 97.6347 43.1494   1
  25   3   0-16.4299 38.8360   1
 -26   3   0-16.2522 38.9122   1
  26  -3   0 32.0531 41.2179   1
   0  -4   0 88043.2 4114.04   1
   0   4   0 81457.6 4113.73   1
  -1  -4   0 4508.73 226.851   1
  -1   4   0 4204.93 225.081   1
   1   4   0 4260.61 226.232   1
   1  -4   0 4152.58 225.745   1
  -2  -4   0 74799.8 3633.84   1
   3   4   0 40442.2 1955.77   1
  -3  -4   0 39650.8 1956.37   1
   4  -4   0 573.059 50.0788   1
  -4   4   0 510.108 47.5715   1
  -5   4   0 16785.6 823.504   1
   5  -4   0 15787.8 820.382   1
   5   4   0 15848.2 816.857   1
  -5  -4   0 17519.1 821.217   1
  -6   4   0 3707.96 216.378   1
   6  -4   0 3713.94 215.719   1
   6   4   0 4057.18 213.789   1
  -6  -4   0 3969.92 213.505   1
  -7   4   0 1537.05 106.073   1
   7  -4   0 1436.48 103.927   1
   7   4   0 1478.22 98.5768   1
  -7  -4   0 1587.97 102.327   1
  -8   4   0 42216.0 2012.57   1
  -8  -4   0 41467.9 2008.55   1
   8   4   0 38782.0 2004.91   1
   8  -4   0 41519.3 2010.62   1
  -9  -4   0 3106.43 180.508   1
   9   4   0 2721.16 175.583   1
   9  -4   0 3428.92 184.416   1
  -9   4   0 2903.96 179.773   1
 -10  -4   0 48.2175 27.4225   1
  10   4   0 39.4352 29.0541   1
  11  -4   0 1784.65 120.548   1
 -11   4   0 1554.85 116.643   1
  12  -4   0 1081.15 88.3789   1
 -12  -4   0 1160.52 89.1620   1
 -12   4   0 826.106 80.6725   1
  12   4   0 945.110 80.5537   1
  13  -4   0 5094.65 299.099   1
 -13  -4   0 5208.91 300.489   1
 -13   4   0 5620.02 304.957   1
  13   4   0 5386.95 297.525   1
  14  -4   0 723.220 76.0199   1
 -14  -4   0 641.838 71.8153   1
 -14   4   0 883.402 80.9729   1
 -15  -4   0 1770.32 127.779   1
  15   4   0 1673.62 123.125   1
  16  -4   0 675.218 71.4308   1
 -16   4   0 866.261 84.0493   1
  17  -4   0 101.365 38.5148   1
 -17  -4   0 16.7867 37.7634   1
 -17   4   0 104.424 38.5621   1
  17   4   0 117.039 39.4583   1
  18  -4   0 1866.88 131.998   1
 -18  -4   0 1823.92 131.473   1
 -18   4   0 1465.34 124.111   1
  18   4   0 1631.27 126.725   1
  19  -4   0 362.500 58.7413   1
 -19  -4   0 376.873 60.5439   1
 -19   4   0 236.564 53.8154   1
  19   4   0 293.114 53.3351   1
  20  -4   0 51.2745 40.0333   1
 -20  -4   0 62.3292 38.1975   1
 -20   4   0 123.619 51.2522   1
  20   4   0 82.6639 41.7317   1
  21  -4   0-26.3021 43.5727   1
 -21  -4   0 53.8806 36.4428   1
 -21   4   0-8.74341 40.2314   1
  21   4   0 25.1890 30.8849   1
  22  -4   0-17.2018 44.7466   1
 -22   4   0 70.4343 44.7978   1
  23  -4   0 110.953 50.2046   1
 -23  -4   0 108.032 47.2069   1
  23   4   0 143.973 45.8566   1
 -23   4   0 138.118 45.2980   1
 -24   4   0-8.40460 34.1047   1
  24  -4   0-16.6568 34.9813   1
 -25   4   0 16.2762 33.6071   1
  25  -4   0 8.07060 36.0867   1
   0   5   0-3.72425 18.2875   1
   0  -5   0-11.3466 22.4655   1
   1  -5   0 6146.63 317.146   1
  -1   5   0 5847.78 315.438   1
   1   5   0 6156.87 316.393   1
  -1  -5   0 6133.27 317.067   1
   2  -5   0 64199.5 3275.65   1
   2   5   0 67456.9 3275.09   1
  -2   5   0 71602.1 3277.37   1
  -2  -5   0 66174.3 3275.46   1
   3  -5   0 1611.59 106.162   1
  -3  -5   0 1658.35 104.316   1
  -3   5   0 1801.73 107.677   1
   3   5   0 1642.82 103.667   1
  -4  -5   0 64304.8 3240.56   1
   4   5   0 67849.0 3240.40   1
   4  -5   0 68422.9 3243.99   1
  -4   5   0 65658.0 3241.88   1
  -5  -5   0 36900.6 1911.54   1
   5   5   0 39791.8 1912.64   1
   5  -5   0 40577.3 1915.86   1
  -5   5   0 38922.6 1915.94   1
  -6  -5   0 656.938 56.8648   1
   6   5   0 468.212 48.2491   1
   6  -5   0 577.367 55.6882   1
  -6   5   0 582.972 57.2219   1
  -7  -5   0 23570.8 1146.74   1
   7   5   0 22761.4 1143.60   1
   7  -5   0 22956.0 1150.17   1
  -7   5   0 22919.6 1150.14   1
  -8  -5   0 19122.3 933.138   1
   8  -5   0 18753.2 936.519   1
   8   5   0 18809.1 932.579   1
  -8   5   0 17643.4 935.535   1
  -9  -5   0 264.499 39.3310   1
   9   5   0 176.312 33.0721   1
  10   5   0-11.9922 25.5981   1
 -10   5   0 6.63252 32.1635   1
 -10  -5   0 6.21316 30.5042   1
  10  -5   0-13.1783 28.5799   1
  11   5   0 2102.94 140.518   1
 -11  -5   0 2167.64 143.296   1
  11  -5   0 2214.81 146.557   1
 -11   5   0 2288.09 148.095   1
  12   5   0 1087.20 89.2125   1
 -12  -5   0 1161.09 93.2786   1
  12  -5   0 1140.15 94.5831   1
 -12   5   0 1172.34 95.1608   1
 -13  -5   0 318.419 48.5127   1
  13  -5   0 227.764 41.8613   1
 -13   5   0 349.433 54.0661   1
 -14   5   0 65.1021 37.8399   1
  14  -5   0 93.6542 39.1698   1
 -14  -5   0 162.022 37.8166   1
  14   5   0 115.934 36.8447   1
 -15  -5   0 1865.93 126.998   1
  15  -5   0 1452.94 119.508   1
  15   5   0 1715.68 123.219   1
 -15   5   0 1454.68 120.184   1
  16   5   0 233.300 45.9916   1
  16  -5   0 271.696 48.7103   1
 -16  -5   0 281.323 47.4130   1
 -16   5   0 369.196 54.8847   1
 -17  -5   0 3072.00 191.882   1
  17  -5   0 3042.19 188.443   1
  17   5   0 2838.19 185.377   1
 -17   5   0 2682.22 189.200   1
 -18  -5   0 1079.44 100.561   1
  18   5   0 1161.72 100.309   1
 -18   5   0 1036.55 101.092   1
  18  -5   0 1190.03 96.6991   1
  19   5   0 8.32668 37.7902   1
 -19  -5   0 35.4725 35.3525   1
 -19   5   0 52.7592 40.4709   1
  19  -5   0 8.28133 33.6212   1
  20   5   0 202.325 46.5716   1
 -20  -5   0 287.879 54.5565   1
 -20   5   0 281.604 55.0948   1
  20  -5   0 152.679 44.0505   1
  21   5   0-8.48567 43.6562   1
 -21  -5   0 45.4514 36.8937   1
 -22   5   0 34.9814 30.8073   1
  22  -5   0 59.6704 37.6111   1
  23   5   0 34.1879 38.8065   1
 -23  -5   0 35.7593 34.9919   1
  24   5   0 8.54822 43.9672   1
 -24  -5   0-35.3601 38.9365   1
 -24   5   0 8.45645 39.9693   1
  24  -5   0 8.33775 39.4083   1
 -25   5   0 8.14762 36.9603   1
  25  -5   0 8.09784 35.6697   1
   0   6   0 72821.0 3355.95   1
   0  -6   0 65051.3 3354.62   1
  -1  -6   0 19055.4 923.633   1
  -1   6   0 17441.2 921.487   1
   1   6   0 17937.1 921.789   1
   1  -6   0 19884.0 925.230   1
  -2  -6   0 101.134 28.3433   1
  -2   6   0 49.3843 22.7668   1
   2  -6   0 92.0224 26.0824   1
  -3  -6   0 7270.95 386.480   1
   3   6   0 7420.57 386.483   1
  -3   6   0 7668.22 389.441   1
   3  -6   0 7324.78 388.565   1
   4   6   0 46.4703 23.1569   1
  -4  -6   0 38.9983 19.4997   1
  -4   6   0 26.2212 27.3271   1
   4  -6   0 25.7495 25.9515   1
   5   6   0 410.910 46.2962   1
  -5  -6   0 434.191 45.2534   1
  -5   6   0 317.398 45.8175   1
   5  -6   0 324.290 47.2250   1
  -6   6   0 8235.62 406.344   1
   6  -6   0 7209.24 401.427   1
   6   6   0 7482.31 398.955   1
  -6  -6   0 7666.06 401.166   1
  -7   6   0 6304.46 353.939   1
   7  -6   0 6719.26 355.018   1
   7   6   0 6733.64 351.281   1
  -7  -6   0 6527.92 351.757   1
   8   6   0 1430.52 102.070   1
  -8  -6   0 1603.11 109.322   1
  -9   6   0 17261.4 857.710   1
   9  -6   0 16414.0 855.930   1
   9   6   0 16609.8 851.160   1
  -9  -6   0 17293.1 856.311   1
 -10   6   0 1273.29 100.874   1
  10  -6   0 1270.01 100.461   1
 -11  -6   0 108.628 36.2618   1
  11   6   0 60.5747 29.4347   1
  11  -6   0 43.3466 35.2354   1
 -11   6   0 108.044 38.4481   1
  12  -6   0 780.394 83.4062   1
 -12  -6   0 1024.81 85.3284   1
 -12   6   0 1063.20 89.0730   1
 -13  -6   0 1393.82 106.826   1
  13  -6   0 1122.49 102.617   1
  13   6   0 1525.34 108.905   1
 -13   6   0 1274.20 104.908   1
  14   6   0 894.609 80.8690   1
 -14  -6   0 904.691 84.2083   1
 -15  -6   0 897.609 85.6234   1
  15  -6   0 928.263 85.6864   1
  15   6   0 917.388 85.5607   1
 -15   6   0 984.369 89.4166   1
 -16  -6   0 893.013 86.9349   1
  16   6   0 913.565 85.3907   1
  16  -6   0 978.716 90.1015   1
 -16   6   0 859.320 86.6683   1
  17  -6   0 16.3747 32.6423   1
 -17  -6   0 59.3594 37.3708   1
 -17   6   0 17.7526 32.6627   1
  17   6   0 16.4330 35.0981   1
  18  -6   0 40.7921 35.4254   1
 -18  -6   0 25.9540 36.3707   1
 -18   6   0 26.9014 42.4162   1
  18   6   0 41.9364 37.5354   1
  19  -6   0 158.762 44.5855   1
 -19   6   0 166.697 48.7943   1
 -20  -6   0 8.95119 40.1260   1
 -20   6   0 79.8595 46.2362   1
  20   6   0 94.7174 46.3075   1
  21  -6   0 126.206 39.0466   1
 -21  -6   0 90.0239 40.5748   1
 -21   6   0 87.5181 40.0303   1
  21   6   0 112.576 49.9520   1
  22  -6   0 16.8190 36.0046   1
 -22  -6   0 90.7024 42.3911   1
 -22   6   0 35.0825 36.9347   1
  22   6   0 104.035 48.4706   1
  23  -6   0 183.291 51.6039   1
 -23  -6   0 80.7582 46.7054   1
 -23   6   0 189.742 47.3054   1
  23   6   0 121.656 49.0316   1
  25  -6   0-48.2886 40.9405   1
 -25   6   0 16.3223 41.9843   1
   0  -7   0-15.4428 25.2728   1
   0   7   0 10.0551 24.9826   1
  -1  -7   0 8475.69 448.638   1
  -1   7   0 8236.37 447.573   1
   1  -7   0 8904.52 449.763   1
   1   7   0 9009.78 449.517   1
  -2  -7   0 9127.60 458.365   1
  -2   7   0 8322.92 455.022   1
   2  -7   0 8472.92 456.738   1
   2   7   0 9426.14 459.524   1
  -3  -7   0 12141.3 644.921   1
  -3   7   0 12522.8 648.659   1
   3  -7   0 12634.6 650.585   1
   3   7   0 13540.4 648.029   1
  -4  -7   0 27481.8 1424.96   1
   4   7   0 28709.5 1425.91   1
   4  -7   0 29510.2 1430.01   1
  -4   7   0 29811.7 1430.15   1
  -5  -7   0 12081.2 589.305   1
   5   7   0 10586.0 583.947   1
   5  -7   0 11098.1 588.328   1
  -5   7   0 12158.5 590.805   1
   6   7   0 344.456 43.5254   1
  -6  -7   0 380.201 48.2789   1
  -6   7   0 366.082 49.0455   1
   6  -7   0 342.657 47.5397   1
  -7  -7   0 12537.5 675.283   1
   7   7   0 14124.2 681.277   1
  -8  -7   0 5759.89 314.279   1
   8   7   0 6080.99 314.619   1
   8  -7   0 5506.33 315.332   1
  -8   7   0 5457.14 318.724   1
   9  -7   0 5246.75 298.442   1
  -9   7   0 5349.78 299.257   1
 -10  -7   0 1358.99 102.111   1
  10   7   0 1186.09 94.5724   1
 -10   7   0 1363.89 104.080   1
  10  -7   0 1223.17 101.320   1
 -11  -7   0 15.4019 29.6007   1
  11  -7   0 81.6361 38.2318   1
 -11   7   0 46.4287 35.6630   1
 -12  -7   0 1339.84 109.264   1
  12   7   0 1380.93 105.749   1
  12  -7   0 1453.39 111.227   1
 -12   7   0 1594.52 114.785   1
  13   7   0 1785.07 131.910   1
 -13  -7   0 1983.40 137.443   1
 -14  -7   0 3643.64 226.823   1
  14  -7   0 3698.08 230.478   1
  14   7   0 3435.31 223.276   1
 -14   7   0 4247.59 233.302   1
 -15  -7   0 3377.89 209.517   1
  15  -7   0 3226.44 209.864   1
  15   7   0 3421.82 209.889   1
 -15   7   0 3450.12 213.571   1
 -16  -7   0 1026.60 93.0550   1
 -16   7   0 919.625 89.5920   1
  16  -7   0 830.881 85.9827   1
  16   7   0 934.733 88.0589   1
  17   7   0 592.163 70.8988   1
 -17  -7   0 409.313 60.7272   1
  18   7   0 361.702 56.4866   1
 -18  -7   0 373.288 57.2900   1
 -18   7   0 297.463 56.4206   1
  18  -7   0 324.395 57.2653   1
  19   7   0 17.4539 39.0479   1
 -19  -7   0 43.9854 38.7790   1
 -19   7   0 26.9592 41.3709   1
  19  -7   0 41.5985 40.8757   1
  20   7   0 88.0445 38.9553   1
 -20  -7   0 71.0028 38.6720   1
 -20   7   0 64.8116 38.4077   1
  20  -7   0 79.3850 35.1602   1
  21   7   0-8.83562 43.4242   1
 -21  -7   0 80.1631 43.2383   1
  21  -7   0 73.7512 44.0266   1
 -21   7   0 17.7339 40.2703   1
 -22  -7   0 258.101 54.6190   1
  22   7   0 236.166 54.5552   1
 -23   7   0-17.1277 29.3689   1
  23   7   0-8.65605 38.1292   1
  23  -7   0 49.2654 31.4817   1
 -24   7   0 8.35491 37.9157   1
  24  -7   0 40.3493 41.5224   1
   0  -8   0 6111.03 329.702   1
   0   8   0 6074.13 328.474   1
   1  -8   0 187.877 35.4491   1
  -1  -8   0 246.398 37.7684   1
  -1   8   0 149.991 32.1989   1
   1   8   0 153.269 31.0739   1
  -2  -8   0 60146.2 2788.12   1
  -2   8   0 55159.9 2784.49   1
   2  -8   0 57679.6 2786.93   1
   2   8   0 54921.3 2786.76   1
  -3  -8   0 15150.5 751.913   1
  -3   8   0 14983.2 752.602   1
   3  -8   0 14406.6 751.194   1
   3   8   0 14600.6 749.975   1
  -4  -8   0 26337.6 1283.14   1
  -4   8   0 25551.4 1283.80   1
   4  -8   0 25165.9 1283.45   1
   4   8   0 26012.4 1281.82   1
   5   8   0 1473.74 101.681   1
  -5  -8   0 1269.68 98.1881   1
  -6   8   0 9250.13 482.238   1
   6   8   0 9286.42 478.195   1
   6  -8   0 9359.47 482.552   1
  -6  -8   0 8616.85 477.918   1
  -7   8   0 168.540 43.4362   1
   7  -8   0 349.114 52.0495   1
  -8  -8   0 6267.50 335.724   1
   8   8   0 6216.67 332.747   1
  -8   8   0 5619.61 333.907   1
   8  -8   0 6157.70 335.881   1
  -9  -8   0 3794.29 217.858   1
   9   8   0 4003.61 220.158   1
   9  -8   0 3339.94 216.972   1
  -9   8   0 3499.39 220.041   1
 -10  -8   0 7.29774 27.9816   1
 -10   8   0 15.5215 27.9146   1
  10  -8   0 7.52797 27.0775   1
 -11  -8   0 529.466 63.2045   1
  11   8   0 595.859 64.4033   1
 -11   8   0 557.594 67.6482   1
  11  -8   0 628.853 68.8780   1
  12   8   0 9386.29 518.704   1
 -12  -8   0 10339.6 525.656   1
 -13   8   0 1571.74 122.123   1
  13  -8   0 1589.62 121.098   1
  13   8   0 1623.06 121.089   1
 -13  -8   0 1709.61 124.590   1
  14  -8   0 2017.22 145.402   1
 -14   8   0 2063.46 145.943   1
 -15  -8   0 9.28545 41.5331   1
  15   8   0 14.9097 31.8503   1
 -15   8   0 8.65617 26.5786   1
  15  -8   0 58.9311 31.6484   1
  16   8   0 15.6060 37.8476   1
 -16  -8   0 18.2095 36.2832   1
 -17  -8   0 45.7789 36.5072   1
  17   8   0 8.03339 34.8746   1
 -17   8   0 17.8449 39.9178   1
  17  -8   0 51.8230 38.6432   1
 -18   8   0 170.654 51.2776   1
  18  -8   0 171.575 47.2404   1
  19  -8   0 158.395 46.5617   1
 -19   8   0 289.244 51.6794   1
  19   8   0 208.003 49.4450   1
 -19  -8   0 268.969 53.9122   1
  20  -8   0 89.9509 41.0038   1
  20   8   0 175.847 47.0634   1
 -20  -8   0 83.9936 42.0850   1
 -21   8   0 63.9729 43.9722   1
  21   8   0 41.5340 40.5124   1
  22  -8   0 8.02526 37.9381   1
 -22   8   0 43.0951 42.3213   1
  22   8   0-24.8372 36.4729   1
 -22  -8   0 37.7310 39.6202   1
  24  -8   0 7.90960 43.7341   1
 -24   8   0 8.24936 40.5023   1
   0   9   0 12.3594 21.7260   1
   0  -9   0 18.8485 23.6117   1
   1   9   0 12575.2 662.191   1
  -1  -9   0 13337.7 665.564   1
   2   9   0 14948.7 755.222   1
  -2  -9   0 14716.9 755.496   1
   3   9   0 19613.5 932.692   1
  -3   9   0 18113.3 930.691   1
   3  -9   0 17915.3 930.048   1
  -3  -9   0 18129.6 929.506   1
  -4   9   0 155.725 41.2946   1
   4  -9   0 231.764 42.2126   1
  -5   9   0 11247.3 589.431   1
   5  -9   0 11420.0 590.005   1
  -6   9   0 3483.46 215.783   1
  -6  -9   0 3647.73 216.609   1
   6   9   0 3349.05 212.973   1
   7   9   0 12746.0 642.622   1
  -7   9   0 12196.5 645.459   1
   7  -9   0 12334.1 644.431   1
  -8  -9   0 7446.85 412.935   1
   8   9   0 7473.66 411.682   1
   8  -9   0 7538.11 413.615   1
  -8   9   0 8253.43 420.231   1
  -9  -9   0 3398.20 207.887   1
  -9   9   0 3353.75 210.319   1
   9  -9   0 3384.04 209.481   1
 -10  -9   0 9829.50 508.477   1
  10   9   0 9284.57 503.930   1
 -10   9   0 9443.01 508.083   1
  10  -9   0 9576.12 508.860   1
  11   9   0 6834.90 359.077   1
 -11  -9   0 5987.32 351.835   1
 -12  -9   0 501.871 65.2328   1
  12   9   0 564.128 66.2465   1
 -12   9   0 612.998 67.8590   1
  12  -9   0 402.948 56.5289   1
 -13   9   0 1167.36 100.682   1
  13  -9   0 1258.88 102.481   1
 -14  -9   0 86.0451 39.5381   1
  14   9   0 156.653 43.3380   1
 -14   9   0 127.067 41.5613   1
  14  -9   0 158.569 47.4447   1
 -15  -9   0 53.0820 35.2476   1
  15   9   0 8.48003 33.1541   1
 -15   9   0-17.2716 28.8625   1
  15  -9   0-16.8959 31.7330   1
 -16  -9   0 234.932 52.1544   1
  16   9   0 340.832 57.3760   1
  16  -9   0 309.253 54.7360   1
 -16   9   0 213.362 52.7072   1
  17   9   0 1005.57 95.0664   1
 -17  -9   0 1047.78 96.0958   1
  17  -9   0 956.736 96.5874   1
 -17   9   0 1108.54 97.9825   1
 -18  -9   0 577.574 71.1559   1
 -18   9   0 440.537 67.9166   1
  18  -9   0 474.187 69.3709   1
  18   9   0 492.139 67.2145   1
  19  -9   0 128.830 43.3386   1
 -19   9   0 53.6686 42.9877   1
  19   9   0 43.4934 40.1863   1
 -19  -9   0 84.4872 46.2344   1
 -20   9   0 62.2605 34.1378   1
  20  -9   0 8.27821 33.6265   1
  21  -9   0 23.9139 37.1978   1
 -21   9   0 26.4873 40.6365   1
  21   9   0-8.72328 44.8847   1
 -21  -9   0 66.0631 44.6239   1
  22  -9   0 7.46660 33.3870   1
 -22   9   0 18.1646 38.1466   1
  23  -9   0 7.80018 36.8695   1
 -23   9   0 8.28319 39.1523   1
   0 -10   0 387.785 52.8942   1
   0  10   0 205.045 42.7986   1
   1 -10   0 2660.00 173.016   1
  -1 -10   0 2867.42 176.128   1
   1  10   0 3022.10 179.324   1
  -1  10   0 2695.27 172.682   1
  -2  10   0 10314.8 509.821   1
  -2 -10   0 10324.6 510.328   1
   2 -10   0 10564.1 510.586   1
  -3  10   0 9245.65 469.369   1
  -3 -10   0 9727.80 468.884   1
   3  10   0 8710.94 463.796   1
  -4  10   0 927.144 82.7357   1
  -4 -10   0 791.792 72.5365   1
   4 -10   0 743.642 74.8511   1
   4  10   0 784.893 73.1778   1
  -5  10   0 1012.79 89.2233   1
   5 -10   0 939.662 84.3546   1
   5  10   0 1020.26 85.9293   1
  -5 -10   0 949.896 85.1122   1
  -6  10   0 2794.26 186.157   1
   6  10   0 3215.23 188.271   1
   6 -10   0 2983.31 189.366   1
  -7  10   0 16252.9 843.102   1
   7  10   0 17219.4 841.793   1
   7 -10   0 16381.0 843.067   1
  -7 -10   0 16066.1 840.986   1
  -8  10   0 21418.0 978.244   1
   8  10   0 17834.4 968.828   1
  -8 -10   0 18675.9 970.195   1
   8 -10   0 18957.4 971.255   1
  -9 -10   0 612.880 65.9250   1
   9  10   0 457.679 60.6457   1
 -10 -10   0 3187.81 204.877   1
  10 -10   0 2956.20 203.665   1
  10  10   0 3131.02 201.677   1
 -11 -10   0 4392.84 258.252   1
  11  10   0 4105.15 253.527   1
  11 -10   0 4239.10 256.757   1
 -11  10   0 4587.94 261.287   1
  12 -10   0 2222.31 153.889   1
 -12  10   0 2155.54 153.544   1
 -13 -10   0 68.1251 40.3553   1
  13  10   0 41.1386 32.9103   1
  13 -10   0 50.4003 37.1142   1
 -13  10   0 95.0969 42.0248   1
 -14 -10   0 954.992 91.5736   1
  14  10   0 1218.55 100.976   1
 -15 -10   0 537.316 64.7875   1
  15  10   0 361.262 59.4346   1
  15 -10   0 400.198 61.0436   1
 -15  10   0 449.198 63.2277   1
 -16 -10   0 567.959 72.1977   1
 -16  10   0 738.222 75.0202   1
  16  10   0 667.024 75.2932   1
  16 -10   0 498.231 63.8014   1
 -17  10   0 995.314 93.3402   1
 -17 -10   0 919.973 90.9012   1
  17 -10   0 1011.00 94.6010   1
  17  10   0 945.297 91.9225   1
 -18 -10   0 54.8962 39.8061   1
  18  10   0 96.9149 42.8380   1
  18 -10   0 86.9424 42.7984   1
 -18  10   0 26.5622 36.0579   1
  19 -10   0-8.47614 28.3410   1
 -19  10   0-26.8124 34.2739   1
  19  10   0-17.7069 41.3001   1
 -19 -10   0-18.5036 35.4786   1
  20 -10   0-8.30847 36.0414   1
 -20  10   0 8.79141 38.7269   1
  20  10   0 35.4452 40.7701   1
 -20 -10   0 27.7770 43.1869   1
 -21  10   0 86.3284 46.0243   1
  21 -10   0 97.0646 44.4621   1
  21  10   0 52.9891 47.0759   1
  22 -10   0 38.3752 32.2408   1
 -22  10   0-8.52964 31.3737   1
   0  11   0 6.99992 30.3629   1
   0 -11   0 7.22428 33.2366   1
  -1  11   0 9342.02 478.429   1
   1  11   0 8731.91 476.392   1
   1 -11   0 9070.38 478.674   1
  -1 -11   0 8815.27 479.913   1
   2  11   0 8895.23 433.011   1
  -2  11   0 7154.37 425.077   1
   2 -11   0 7570.17 428.102   1
  -2 -11   0 8393.32 431.993   1
   3  11   0 184.052 46.5592   1
  -3  11   0 142.300 39.7560   1
   3 -11   0 300.940 49.2540   1
  -3 -11   0 206.030 46.5359   1
   4  11   0 5910.53 318.523   1
  -4  11   0 5811.17 320.419   1
   4 -11   0 5324.84 317.439   1
  -4 -11   0 5588.70 317.269   1
   5  11   0 3592.42 215.880   1
   5 -11   0 3405.82 214.179   1
  -5  11   0 3529.65 217.844   1
  -5 -11   0 3730.35 217.721   1
   6 -11   0 19096.4 942.272   1
  -6  11   0 17633.1 937.956   1
  -6 -11   0 18744.4 940.011   1
  -7  11   0 2936.98 201.890   1
   7 -11   0 3470.12 208.147   1
   7  11   0 3690.60 209.400   1
  -7 -11   0 3236.86 204.700   1
  -8  11   0 3648.29 215.661   1
   8 -11   0 3395.35 212.159   1
   8  11   0 3431.34 210.163   1
  -8 -11   0 3175.10 210.591   1
  -9  11   0 1554.45 117.269   1
   9 -11   0 1357.62 110.131   1
   9  11   0 1281.84 107.327   1
  -9 -11   0 1387.11 111.885   1
 -10  11   0 1482.67 120.123   1
  10 -11   0 1677.59 124.159   1
 -11 -11   0 2807.57 181.767   1
 -11  11   0 2464.12 180.018   1
  11 -11   0 2993.64 183.665   1
  11  11   0 2675.14 177.785   1
 -12  11   0 70.0363 39.8342   1
  12 -11   0 43.1010 35.1134   1
  12  11   0 82.9047 44.6061   1
 -12 -11   0 69.4556 41.1541   1
  13  11   0 869.763 85.8546   1
 -13 -11   0 690.339 80.8080   1
 -14  11   0 8.64022 37.4980   1
  14 -11   0 34.5560 35.0743   1
  14  11   0 50.7154 34.3184   1
 -14 -11   0 9.00721 40.2906   1
 -15  11   0 95.5872 37.1522   1
 -15 -11   0 218.231 53.5514   1
  15 -11   0 102.710 36.6137   1
  15  11   0 257.152 51.8015   1
  16 -11   0 1023.45 95.6389   1
 -16 -11   0 1138.16 101.084   1
  16  11   0 1146.74 101.154   1
 -16  11   0 1013.13 97.0375   1
 -17  11   0 35.3835 39.5975   1
  17 -11   0 34.4095 40.1690   1
  17  11   0 70.7020 45.4992   1
 -17 -11   0 27.4321 39.7098   1
 -18  11   0 61.6902 44.3273   1
 -18 -11   0 27.3468 35.6602   1
  18 -11   0-17.1205 42.0453   1
  18  11   0 35.7698 43.3824   1
  19  11   0 136.143 50.2204   1
 -19 -11   0 161.460 46.1899   1
 -20  11   0 130.108 43.1604   1
  20  11   0 108.666 46.5890   1
  20 -11   0 174.029 42.2545   1
  21 -11   0 102.729 40.9466   1
 -22  11   0 66.4909 42.3095   1
  22 -11   0 7.68847 36.8584   1
   0  12   0 3237.63 208.252   1
   0 -12   0 3708.21 214.351   1
  -1  12   0 7949.86 403.718   1
   1  12   0 6569.25 396.809   1
   1 -12   0 7435.20 401.793   1
  -1 -12   0 7654.58 404.928   1
  -2  12   0 7736.84 420.134   1
   2  12   0 7536.78 420.992   1
   2 -12   0 7954.79 421.309   1
  -2 -12   0 7769.55 422.307   1
   3  12   0 2187.52 161.075   1
  -3  12   0 2573.25 170.015   1
   4  12   0 4525.82 260.382   1
  -4  12   0 4484.76 261.338   1
   4 -12   0 4224.16 258.981   1
  -4 -12   0 4432.61 260.189   1
  -5 -12   0 118.326 39.6125   1
   6 -12   0 571.653 64.6316   1
  -6 -12   0 466.119 62.5914   1
  -6  12   0 534.196 65.9390   1
   7 -12   0 4153.30 241.175   1
  -7  12   0 3844.23 235.705   1
   7  12   0 3794.76 236.609   1
  -7 -12   0 3808.42 234.790   1
  -8  12   0 170.091 46.4340   1
   8 -12   0 182.430 44.8662   1
  -9  12   0 78.5137 43.3587   1
   9 -12   0-8.26470 34.7211   1
   9  12   0-24.5673 36.0816   1
  -9 -12   0 42.0050 37.0147   1
 -10  12   0 254.386 53.2345   1
 -10 -12   0 305.519 53.6446   1
  10 -12   0 259.902 51.3520   1
  10  12   0 379.285 56.9892   1
 -11  12   0 757.196 82.3551   1
 -11 -12   0 629.114 75.6786   1
  11 -12   0 801.472 82.0454   1
  11  12   0 951.163 88.1175   1
 -12  12   0 344.650 60.1682   1
  12  12   0 308.108 52.2380   1
  12 -12   0 328.073 56.9948   1
 -12 -12   0 381.467 57.2140   1
 -13  12   0 584.087 68.6691   1
  13 -12   0 483.451 64.0445   1
  13  12   0 558.166 68.3581   1
 -13 -12   0 656.059 71.9816   1
  14 -12   0 34.4537 40.1768   1
 -14  12   0-8.84573 38.9666   1
 -15  12   0 155.571 47.3412   1
  15 -12   0 171.734 46.1093   1
  15  12   0 96.6440 42.6061   1
 -15 -12   0 128.816 45.1258   1
 -16  12   0 224.886 47.4602   1
  16 -12   0 306.920 49.9153   1
  16  12   0 177.860 48.2342   1
 -16 -12   0 251.199 52.3122   1
 -17  12   0 121.853 35.3211   1
  17 -12   0 153.135 40.2425   1
  17  12   0 124.186 47.1086   1
 -17 -12   0 158.640 45.1850   1
  18  12   0 212.184 50.6257   1
 -18 -12   0 159.009 47.3473   1
 -19  12   0 42.8911 38.3950   1
  19 -12   0 67.3834 37.7014   1
  19  12   0-8.77895 40.4281   1
 -20  12   0 34.2520 44.5333   1
  20 -12   0-8.12028 41.3032   1
 -21  12   0 124.748 43.5995   1
  21 -12   0 103.203 42.9648   1
  -2  13   0 48.3631 32.2124   1
   2 -13   0 56.7118 32.9665   1
  -3  13   0 2169.66 149.888   1
   3 -13   0 2067.08 149.570   1
  -4  13   0 116.367 44.9179   1
   4 -13   0 100.228 41.8321   1
  -5  13   0 4042.96 235.679   1
   5 -13   0 3653.14 230.658   1
  -5 -13   0 3658.73 231.723   1
   5  13   0 3856.38 232.580   1
   6 -13   0 707.126 75.8639   1
   6  13   0 596.459 71.0185   1
  -6  13   0 625.753 71.3926   1
  -6 -13   0 589.307 70.2297   1
   7 -13   0 1398.88 112.552   1
   7  13   0 1323.18 110.841   1
  -7  13   0 1119.31 107.415   1
  -7 -13   0 1590.68 115.417   1
  -8  13   0 269.687 50.0667   1
   8 -13   0 178.130 45.7398   1
   8  13   0 236.106 50.6987   1
  -8 -13   0 163.539 46.8473   1
   9  13   0 86.7220 43.6742   1
  -9  13   0 35.5458 41.5209   1
   9 -13   0 75.7691 40.9017   1
  -9 -13   0 8.80199 35.7991   1
  10  13   0 848.472 89.2725   1
 -10 -13   0 935.340 90.8879   1
  11  13   0 111.313 39.6459   1
 -11  13   0 107.459 43.1126   1
  11 -13   0 61.1723 39.3266   1
 -11 -13   0 88.3498 37.9825   1
  12  13   0-25.9304 40.3125   1
 -12 -13   0-35.7123 44.3642   1
 -12  13   0-8.89792 30.5112   1
  12 -13   0 25.8926 28.0768   1
 -13  13   0 62.6895 43.0286   1
 -13 -13   0 62.8733 42.0405   1
  13  13   0 87.8882 44.3310   1
  13 -13   0 78.7610 45.6468   1
 -14 -13   0 144.805 48.3411   1
  14  13   0 71.8872 41.6466   1
 -15  13   0 358.701 54.4819   1
  15 -13   0 399.096 58.3606   1
 -15 -13   0 425.180 63.6954   1
  15  13   0 395.082 64.2209   1
 -16 -13   0 35.9132 41.3181   1
  16 -13   0 33.8215 34.9290   1
  16  13   0-8.87702 38.5176   1
 -16  13   0 25.7493 32.9225   1
 -17 -13   0-18.2483 35.6718   1
 -17  13   0-25.6815 38.2724   1
  17 -13   0 25.1221 37.9853   1
  17  13   0 26.7030 40.3757   1
 -18  13   0 34.4797 32.4181   1
  18 -13   0 16.6519 30.6577   1
  18  13   0 62.1821 47.2155   1
 -19  13   0 16.8196 33.5105   1
  19 -13   0 8.22262 30.8916   1
 -20  13   0-8.33731 37.8239   1
  20 -13   0 31.9814 37.2946   1
   0  14   0 377.255 54.2356   1
   0 -14   0 237.173 47.1148   1
   1  14   0 500.583 65.1240   1
  -1  14   0 495.653 65.4772   1
   1 -14   0 564.098 68.4424   1
  -1 -14   0 533.385 66.9227   1
  -2 -14   0 100.261 43.1034   1
   2  14   0 72.8200 35.2524   1
  -2  14   0 108.782 42.2045   1
   2 -14   0 8.40287 33.6440   1
  -3 -14   0 42.1832 38.2797   1
   3  14   0 8.27970 35.9229   1
  -3  14   0-17.0438 39.2145   1
   3 -14   0 42.7786 39.9129   1
  -4 -14   0 495.391 63.8162   1
   4  14   0 416.695 58.7417   1
  -4  14   0 479.682 62.9589   1
   4 -14   0 410.784 60.4658   1
  -5 -14   0 8.56943 37.2038   1
   5 -14   0 34.2798 35.4226   1
   5  14   0 59.0934 39.9336   1
  -5  14   0 34.8774 36.0389   1
   6  14   0 780.459 82.1606   1
   6 -14   0 654.793 73.8126   1
  -6  14   0 767.086 77.1736   1
  -6 -14   0 703.184 75.8595   1
  -7 -14   0 77.7231 40.6583   1
   7 -14   0 165.197 43.5594   1
   7  14   0 127.880 47.0108   1
  -7  14   0 87.0947 37.5938   1
   8  14   0 623.373 74.9226   1
  -8 -14   0 834.417 82.8977   1
  -8  14   0 839.401 83.6996   1
   8 -14   0 964.907 88.2118   1
  -9  14   0 62.6167 40.6488   1
  -9 -14   0-17.6636 40.1351   1
   9  14   0 69.6386 37.2401   1
   9 -14   0 85.4418 44.9779   1
 -10 -14   0 322.776 57.4154   1
 -10  14   0 412.060 58.9899   1
  10  14   0 372.768 58.1000   1
  10 -14   0 359.479 58.2436   1
 -11 -14   0 183.479 48.8904   1
  11 -14   0 263.340 56.2675   1
 -12 -14   0 36.5656 35.0933   1
 -12  14   0 26.7776 32.8730   1
  12  14   0 36.2469 38.7283   1
  12 -14   0 52.0448 37.0756   1
 -13 -14   0 18.2481 35.0070   1
 -13  14   0 8.91009 38.6716   1
  13  14   0 62.2788 43.1668   1
  13 -14   0 26.2525 40.8372   1
 -14 -14   0 36.6137 40.9812   1
  14 -14   0 50.5257 39.8611   1
  14  14   0 26.5896 41.3943   1
 -14  14   0 62.6582 42.3637   1
 -15  14   0 119.672 44.0307   1
  15 -14   0-8.54651 37.7192   1
 -16  14   0 33.8919 40.0533   1
  16 -14   0-16.6914 36.2044   1
 -16 -14   0 9.14632 37.7714   1
  16  14   0 44.7583 43.9537   1
  17 -14   0 24.5974 42.6394   1
 -17  14   0-8.39583 43.1850   1
  18 -14   0 48.8974 42.4266   1
 -18  14   0 33.5342 39.6748   1
  19 -14   0-23.9872 39.2572   1
 -19  14   0 8.26216 38.5358   1
   0  15   0 8.28156 37.0257   1
   0 -15   0-16.9425 37.8738   1
   1  15   0 257.693 45.5498   1
  -1  15   0 262.911 52.4074   1
  -1 -15   0 226.518 47.2774   1
   1 -15   0 170.670 44.3364   1
   2  15   0 960.888 87.4982   1
  -2  15   0 760.820 79.9908   1
  -2 -15   0 763.476 83.5458   1
  -3 -15   0 43.0588 31.6928   1
  -3  15   0 26.1275 37.7963   1
   3 -15   0 70.1270 40.3473   1
   3  15   0-8.37118 28.0071   1
  -4 -15   0 60.8381 42.6790   1
   4  15   0-8.53613 31.4017   1
  -5 -15   0 8.80401 37.5847   1
  -5  15   0-17.5470 36.8454   1
   5 -15   0-8.72705 39.0172   1
   5  15   0 8.59012 35.4689   1
  -6 -15   0 538.119 64.8753   1
  -6  15   0 354.016 59.7431   1
   6 -15   0 438.276 61.2758   1
   6  15   0 443.678 63.3777   1
  -7 -15   0 79.4355 47.3837   1
   7  15   0 8.82820 38.3058   1
  -7  15   0 44.2517 41.2910   1
   7 -15   0-35.1234 42.0589   1
  -8  15   0 338.670 59.4620   1
   8 -15   0 442.972 61.8045   1
   9  15   0 148.818 49.8828   1
  -9  15   0 27.1205 39.9494   1
   9 -15   0 51.3659 39.5169   1
  -9 -15   0 53.4744 37.5681   1
  10  15   0 458.146 67.4801   1
 -10  15   0 601.343 67.5125   1
  10 -15   0 597.127 69.6075   1
 -10 -15   0 430.884 71.2763   1
  11  15   0 286.798 58.0930   1
 -11  15   0 260.401 56.9608   1
  11 -15   0 333.454 58.9089   1
 -11 -15   0 318.174 55.9097   1
  12  15   0 472.310 67.6405   1
 -12  15   0 381.726 60.7755   1
  12 -15   0 431.364 62.8372   1
 -12 -15   0 385.251 57.2111   1
  13  15   0 183.693 55.2625   1
 -13  15   0 203.097 49.1932   1
 -13 -15   0 186.400 50.7849   1
  13 -15   0 338.231 55.1935   1
  14  15   0 202.014 54.3332   1
 -14 -15   0 158.720 51.3748   1
  15  15   0 36.6686 43.9474   1
  15 -15   0 41.9104 30.2210   1
 -15  15   0 33.8421 33.1470   1
 -15 -15   0 82.8342 49.4450   1
  16 -15   0 40.9444 35.5212   1
 -16  15   0-24.9228 37.1450   1
  17 -15   0-32.0821 38.4094   1
 -17  15   0 8.18260 38.6798   1
   0  16   0 204.753 46.7215   1
   0 -16   0 268.054 50.0262   1
   1  16   0 628.860 73.8995   1
  -1  16   0 669.927 75.9503   1
  -1 -16   0 541.463 73.4144   1
   1 -16   0 602.770 73.5162   1
   2  16   0 525.850 68.3301   1
  -2  16   0 510.023 68.4907   1
   2 -16   0 690.743 76.2069   1
  -2 -16   0 539.391 71.9359   1
  -3 -16   0 173.030 48.1360   1
  -3  16   0 211.678 44.1359   1
   3 -16   0 150.586 44.8367   1
   3  16   0 160.495 44.2787   1
  -4 -16   0 729.652 77.4639   1
  -4  16   0 527.810 71.4446   1
   4 -16   0 588.317 73.4802   1
   4  16   0 478.497 70.2800   1
  -5 -16   0 53.2338 33.4712   1
  -5  16   0 61.1058 35.5531   1
   5 -16   0 35.2438 38.3423   1
   5  16   0 113.279 41.8398   1
  -6 -16   0 98.7491 43.6360   1
  -6  16   0 156.589 43.8747   1
   6 -16   0 194.611 48.0677   1
   6  16   0 166.462 52.1415   1
  -7 -16   0 188.444 47.6900   1
  -7  16   0 258.656 57.2492   1
   7 -16   0 264.108 55.3184   1
   7  16   0 292.189 55.2055   1
   8  16   0 53.6932 45.5184   1
  -8 -16   0-17.9915 36.5034   1
   9  16   0 108.063 43.9275   1
  -9  16   0 135.294 45.5978   1
   9 -16   0 34.1804 32.4480   1
  -9 -16   0 171.031 48.5470   1
  10  16   0 62.4157 42.7957   1
 -10  16   0 44.6395 43.3933   1
 -10 -16   0 72.1189 37.9725   1
  10 -16   0 61.1455 42.4605   1
  11 -16   0 477.841 67.2539   1
 -11  16   0 302.678 58.1400   1
  12  16   0 391.702 60.9207   1
 -12 -16   0 390.085 59.1740   1
  13  16   0-8.99450 39.6834   1
 -13  16   0 17.3970 41.7141   1
  13 -16   0 102.483 46.8193   1
 -13 -16   0 72.9530 40.8344   1
  14 -16   0 73.9470 43.3503   1
  14  16   0 17.9568 42.0404   1
 -14  16   0 138.881 48.5951   1
  15 -16   0 16.3965 41.2199   1
 -15  16   0-24.9912 43.3206   1
  16 -16   0-16.0051 35.2506   1
 -16  16   0 32.2201 34.3900   1
   0  17   0-17.4752 40.1977   1
   0 -17   0 8.77945 39.8253   1
   1  17   0 247.092 55.5811   1
  -1  17   0 300.595 59.5110   1
   1 -17   0 248.635 53.1918   1
  -1 -17   0 340.700 59.2208   1
  -2  17   0 8.88563 43.0901   1
   2  17   0-8.43654 39.8765   1
  -2 -17   0-8.65424 37.5377   1
   2 -17   0-17.8609 36.8753   1
  -3  17   0 1500.33 118.399   1
   3  17   0 1303.07 110.263   1
   3 -17   0 1445.71 116.352   1
  -3 -17   0 1291.90 109.667   1
  -4 -17   0 279.925 51.8931   1
  -4  17   0 224.698 56.3083   1
   4 -17   0 140.948 53.9652   1
   4  17   0 119.568 49.4186   1
  -5 -17   0 248.798 47.5452   1
   5  17   0 216.004 47.7061   1
  -6 -17   0 116.497 44.2559   1
  -6  17   0 131.119 44.7154   1
   6 -17   0 53.0839 41.5402   1
   6  17   0 96.8049 39.0573   1
  -7  17   0 223.123 49.3592   1
  -7 -17   0 162.273 46.3622   1
   7  17   0 212.048 51.6228   1
  -8  17   0 62.0059 35.3354   1
   8 -17   0 8.59310 30.9543   1
   9  17   0 44.6964 46.5151   1
  -9  17   0 27.0282 33.1688   1
  -9 -17   0 54.4261 42.9049   1
   9 -17   0 25.2281 31.6294   1
  10  17   0 9.03169 41.0089   1
 -10 -17   0 63.1460 37.2917   1
  11  17   0 18.0036 45.2711   1
 -11  17   0 52.5863 39.1971   1
  11 -17   0 8.54981 27.8311   1
 -11 -17   0 9.01227 33.1551   1
  12  17   0 26.6986 46.2814   1
  12 -17   0-25.0931 32.0685   1
 -12  17   0 8.60698 33.6520   1
 -12 -17   0-35.9734 44.1545   1
  14 -17   0 88.0583 40.7988   1
 -14  17   0 16.9195 40.5923   1
   0  18   0 220.489 52.5507   1
   0 -18   0 212.602 50.0819   1
  -1  18   0-8.87886 41.9709   1
   1  18   0-43.5427 43.2779   1
   1 -18   0-8.90922 42.6647   1
  -1 -18   0 8.76327 34.9196   1
   2  18   0 426.593 60.8921   1
  -2  18   0 451.376 65.4288   1
  -2 -18   0 481.315 66.1414   1
   2 -18   0 328.895 58.5841   1
  -3  18   0 8.94636 36.3165   1
   3  18   0 25.5008 42.2547   1
  -3 -18   0 25.9734 37.5704   1
   3 -18   0 35.1255 35.0059   1
   4  18   0 34.3496 42.7363   1
  -4  18   0-17.4676 34.2272   1
  -4 -18   0 86.8547 40.0265   1
   4 -18   0 105.466 39.3639   1
  -5 -18   0 61.3201 33.5898   1
  -5  18   0-25.8937 43.4016   1
   5 -18   0-8.76189 38.5982   1
   5  18   0 8.55245 37.6758   1
  -6 -18   0 364.024 58.4538   1
  -6  18   0 411.149 62.5263   1
   6 -18   0 349.304 61.7022   1
   6  18   0 232.251 52.3922   1
  -7 -18   0-26.7178 42.0945   1
   7  18   0 17.5266 44.0611   1
  -8 -18   0 403.129 61.1315   1
   8  18   0 378.092 62.6824   1
  -8  18   0 270.720 56.2345   1
   8 -18   0 371.128 60.3235   1
   9  18   0 149.762 50.6223   1
   9 -18   0 33.3448 33.3270   1
  -9  18   0 17.6220 32.5171   1
  -9 -18   0 81.2355 45.9899   1
  10 -18   0 34.1759 30.7358   1
 -10  18   0-8.65399 33.1849   1
  11 -18   0 150.047 47.4956   1
 -11  18   0 248.136 53.3415   1
  12 -18   0 113.992 49.6456   1
 -12  18   0 8.38070 43.6880   1
   0  19   0 8.72959 39.0307   1
   0 -19   0 8.88726 37.9422   1
   1  19   0 200.762 47.8614   1
   1 -19   0 167.745 47.9103   1
  -1 -19   0 140.125 43.5835   1
   2  19   0 8.64375 37.4931   1
  -2 -19   0 8.69851 35.9187   1
   3  19   0 84.6866 46.9848   1
  -3 -19   0 95.5238 41.2288   1
   3 -19   0 60.7532 42.2665   1
  -4  19   0-8.55790 40.9787   1
   4  19   0 8.38874 40.6805   1
  -4 -19   0-17.2046 39.5754   1
   4 -19   0-8.62503 39.1250   1
  -5  19   0 152.925 40.9530   1
   5 -19   0 43.3820 32.2512   1
  -6  19   0 25.9774 40.4045   1
   6 -19   0 25.6315 41.9647   1
  -7 -19   0 479.340 67.8851   1
  -7  19   0 412.948 63.0875   1
   7 -19   0 352.177 63.0007   1
   7  19   0 540.565 68.8005   1
   8  19   0 154.240 52.9506   1
  -8 -19   0 113.744 43.9471   1
   9 -19   0-8.24899 39.0137   1
  -9  19   0-51.2013 45.3526   1
  10 -19   0 198.825 51.0248   1
 -10  19   0 217.937 47.8666   1
   0  20   0 25.9167 32.5010   1
   0 -20   0 52.1509 37.7433   1
   1  20   0-8.58736 41.6440   1
  -1  20   0-8.61699 40.1901   1
  -1 -20   0-26.2168 37.9052   1
   1 -20   0 8.60510 32.9911   1
   2  20   0 180.304 48.4895   1
  -2  20   0 113.134 51.3489   1
   2 -20   0 187.276 48.0848   1
  -2 -20   0 129.223 45.4020   1
  -3  20   0-16.8469 39.2868   1
   3  20   0 8.49796 34.4788   1
  -3 -20   0 17.1027 30.7545   1
   4  20   0 199.702 53.5805   1
  -4 -20   0 298.667 53.2977   1
  -5  20   0 75.3563 46.4649   1
   5  20   0 107.483 50.8706   1
   5 -20   0 100.979 43.9405   1
  -5 -20   0 42.3694 41.7926   1
  -6  20   0 93.0083 38.7594   1
   6  20   0 125.135 47.7653   1
   6 -20   0 131.975 44.6225   1
  -7  20   0 108.502 48.0496   1
   7 -20   0 56.6837 40.4285   1
   0  21   0 33.5954 44.1654   1
   0 -21   0 16.7709 42.6656   1
   1  21   0-16.8393 42.8418   1
  -1  21   0 101.475 49.3956   1
   1 -21   0 41.4752 42.2084   1
  -1 -21   0-8.46885 40.0491   1
   2  21   0 234.161 52.6699   1
  -2  21   0 337.751 62.7215   1
  -2 -21   0 314.909 56.6339   1
   2 -21   0 240.362 54.8713   1
   3  21   0 33.4254 48.8219   1
  26   0  -1-8.31803 37.1905   1
 -25   0   1-8.77202 41.4701   1
  25   0  -1-25.1811 40.7128   1
 -24   0   1 17.8475 40.4790   1
  24   0  -1-16.9009 41.4876   1
 -22   0   1-8.81825 38.8459   1
  22   0  -1-16.9174 38.9188   1
 -21   0   1 34.5558 39.1991   1
  21   0  -1 8.51836 34.5745   1
 -20   0   1-33.3892 32.6362   1
  20   0  -1 16.9769 29.1083   1
 -19   0   1 16.2707 29.2860   1
  19   0  -1 41.6378 34.4090   1
 -18   0   1-32.1874 34.3577   1
  18   0  -1 7.97644 32.9406   1
 -16   0   1 7.61176 30.8846   1
 -15   0   1 7.38269 30.4853   1
  15   0  -1 7.29603 32.1379   1
 -14   0   1-21.1896 30.1542   1
  14   0  -1 34.6419 30.5179   1
 -13   0   1 6.76369 22.6053   1
  13   0  -1-13.1914 25.7867   1
 -12   0   1 6.24442 22.4582   1
  12   0  -1-18.2565 25.5578   1
 -11   0   1 34.8648 29.2210   1
  11   0  -1-5.62132 26.2230   1
 -10   0   1-10.6983 24.2699   1
  10   0  -1 30.7153 23.5564   1
  -9   0   1 4.77882 19.0395   1
   9   0  -1-9.18323 21.4150   1
  -8   0   1 4.27546 20.7350   1
   8   0  -1-16.0961 20.4682   1
  -7   0   1-11.4336 18.2521   1
   7   0  -1-3.41421 15.4906   1
  -6   0   1-9.77032 20.8923   1
   6   0  -1 5.76055 17.9414   1
  -5   0   1 2.62176 17.0571   1
   5   0  -1-2.42339 15.3223   1
  -4   0   1-2.02223 17.6120   1
   4   0  -1 11.3418 17.2726   1
  -3   0   1 22.6283 13.2446   1
   3   0  -1 1.34591 10.3300   1
  -1   0  -1 1.09155 9.35730   1
   1   0   1 1.05636 8.87270   1
  -2   0  -1 5.05198 12.2551   1
   2   0   1 11.3685 13.9829   1
  -3   0  -1 2.27127 16.4323   1
   3   0   1 10.9131 15.4324   1
  -4   0  -1 11.4109 22.5220   1
   4   0   1 2.74128 21.2302   1
  -6   0  -1-4.01987 17.7109   1
   6   0   1 26.9319 19.7935   1
  -7   0  -1-13.6636 22.0873   1
   7   0   1 21.8948 20.4242   1
  -8   0  -1-10.1103 21.9259   1
   8   0   1 14.6866 20.8993   1
  -9   0  -1 5.53007 23.6224   1
   9   0   1 26.9390 21.8749   1
 -10   0  -1 6.02997 25.3263   1
  10   0   1-23.8754 26.6884   1
 -12   0  -1-6.81930 26.1434   1
  12   0   1 13.4113 29.0848   1
 -13   0  -1-7.16676 30.5956   1
  13   0   1 14.1656 28.7369   1
 -14   0  -1 7.41050 31.1301   1
  14   0   1-36.8178 35.7158   1
 -15   0  -1 38.3857 33.3140   1
  15   0   1 7.61778 29.2222   1
 -16   0  -1-7.87912 33.1041   1
  16   0   1-31.2459 35.9499   1
 -17   0  -1-8.02556 33.7044   1
  17   0   1 16.1621 38.6947   1
 -18   0  -1-24.7087 32.2226   1
 -20   0  -1-8.69905 34.6738   1
  20   0   1-33.7393 40.4020   1
 -21   0  -1-8.86324 36.5975   1
  21   0   1 16.7972 34.6791   1
 -22   0  -1 8.91879 39.8805   1
  22   0   1-33.3404 41.4234   1
 -23   0  -1 70.6825 43.3939   1
  23   0   1-16.7149 41.0488   1
 -24   0  -1-25.9878 39.8520   1
  24   0   1 33.1537 43.5683   1
 -26   0  -1-8.30253 36.5691   1
  26   0   1 8.00799 41.6437   1
 -25  -1   1 8.81427 38.8233   1
 -25   1   1 8.82005 40.5762   1
  25   1  -1 25.5014 42.2393   1
  25  -1  -1-33.0777 46.1596   1
 -24   1   1 8.75643 32.9000   1
 -24  -1   1 17.7951 41.5041   1
  24  -1  -1 8.40523 39.7346   1
  24   1  -1 34.3545 42.6839   1
 -23   1   1 34.4272 34.2954   1
  23  -1  -1-8.64651 36.3167   1
 -22   1   1 68.2284 44.0598   1
 -22  -1   1 98.4908 41.9626   1
  22  -1  -1 77.6662 42.0503   1
  22   1  -1 93.2147 46.1285   1
 -21   1   1-33.9517 36.8162   1
 -21  -1   1-8.90152 40.9520   1
  21  -1  -1 8.42746 37.1206   1
  21   1  -1 8.37281 38.5198   1
 -20   1   1 482.836 60.5191   1
 -20  -1   1 413.288 60.4024   1
  20  -1  -1 293.377 53.7680   1
  20   1  -1 329.442 54.7894   1
 -19   1   1 627.744 70.4874   1
 -19  -1   1 685.717 75.4602   1
  19  -1  -1 598.832 71.8414   1
  19   1  -1 568.447 69.6101   1
 -18   1   1 314.733 56.9878   1
 -18  -1   1 382.896 55.4780   1
  18  -1  -1 474.827 61.7504   1
  18   1  -1 538.119 63.7590   1
 -16  -1   1 328.172 51.8474   1
 -16   1   1 535.390 64.0987   1
  16   1  -1 580.790 63.0572   1
  16  -1  -1 389.836 56.0768   1
 -15   1   1 1690.08 122.888   1
 -15  -1   1 1612.34 120.576   1
  15  -1  -1 1746.32 123.292   1
  15   1  -1 1685.89 122.236   1
 -14   1   1 866.552 76.5077   1
  14  -1  -1 657.706 69.3031   1
  14   1  -1 673.203 68.8565   1
 -13   1   1 15028.5 753.010   1
 -13  -1   1 14049.1 749.581   1
  13  -1  -1 14506.5 749.418   1
  13   1  -1 15234.7 751.410   1
 -12  -1   1 12.0801 24.9666   1
 -12   1   1 25.6441 30.3241   1
  12  -1  -1 59.6473 28.5846   1
  12   1  -1 5.98969 24.3293   1
 -11   1   1 127.274 34.3261   1
 -11  -1   1 168.319 33.6554   1
  11   1  -1 172.797 34.5227   1
  11  -1  -1 167.388 32.0075   1
 -10   1   1 744.399 63.2451   1
 -10  -1   1 697.509 60.9837   1
  10  -1  -1 636.457 60.3338   1
  10   1  -1 659.867 60.3628   1
  -9   1   1 5764.28 312.930   1
  -9  -1   1 5742.10 310.203   1
   9  -1  -1 5656.42 310.537   1
   9   1  -1 6227.79 312.735   1
  -8   1   1 19160.7 1036.70   1
  -8  -1   1 21154.5 1036.49   1
   8  -1  -1 21398.1 1038.23   1
   8   1  -1 21954.4 1037.34   1
  -7   1   1 10869.7 549.814   1
   7  -1  -1 10852.2 548.618   1
  -6  -1   1 137673. 6376.10   1
   6   1  -1 125734. 6374.79   1
  -5   1   1 42696.6 1958.64   1
   5   1  -1 41377.2 1957.27   1
  -5  -1   1 37249.5 1955.00   1
   5  -1  -1 39853.5 1958.53   1
  -4  -1   1 33630.8 1733.67   1
   4   1  -1 36263.0 1734.81   1
   4  -1  -1 35118.3 1736.28   1
  -4   1   1 38390.8 1738.43   1
  -3  -1   1 138022. 6498.45   1
   3   1  -1 148931. 6498.20   1
   3  -1  -1 139196. 6500.94   1
   2   1  -1 6301.35 311.877   1
  -2  -1   1 6522.27 312.322   1
  -2   1   1 6124.81 315.074   1
   2  -1  -1 6378.53 315.039   1
  -1   1   1 38715.4 1838.55   1
   1  -1  -1 37104.6 1838.57   1
   0  -1  -1 2775.67 149.147   1
   0   1   1 2897.59 149.727   1
   0   1  -1 3096.86 148.073   1
   0  -1   1 3015.31 148.316   1
  -1  -1  -1 521.683 33.9325   1
   1   1   1 451.988 31.9855   1
   1  -1   1 513.843 32.9716   1
  -1   1  -1 492.835 33.3928   1
  -2   1  -1 6153.29 323.322   1
  -2  -1  -1 6934.80 323.302   1
   2  -1   1 6521.51 322.813   1
   2   1   1 6136.32 322.570   1
  -3   1  -1 238457. 11961.4   1
  -3  -1  -1 253537. 11961.1   1
   3  -1   1 245562. 11960.8   1
   3   1   1 251069. 11960.6   1
  -4   1  -1 53586.4 2493.38   1
  -4  -1  -1 48097.9 2489.87   1
   4  -1   1 51596.1 2491.63   1
   4   1   1 51958.6 2491.30   1
  -6   1  -1 50437.2 2416.85   1
  -6  -1  -1 48744.7 2413.12   1
   6  -1   1 49580.9 2413.15   1
   6   1   1 49119.0 2413.15   1
  -7   1  -1 5645.10 284.431   1
  -7  -1  -1 5937.21 282.387   1
   7  -1   1 4825.76 278.038   1
   7   1   1 4682.81 278.996   1
  -8   1  -1 3731.37 230.877   1
  -8  -1  -1 4337.76 231.136   1
   8  -1   1 3940.30 228.222   1
   8   1   1 4625.60 233.172   1
  -9   1  -1 16764.0 750.109   1
  -9  -1  -1 15195.5 743.542   1
   9   1   1 15437.9 744.080   1
 -10   1  -1 1041.08 80.7053   1
 -10  -1  -1 986.329 78.4520   1
  10  -1   1 983.120 77.7832   1
  10   1   1 861.488 76.1786   1
 -12   1  -1 3524.23 211.819   1
 -12  -1  -1 3247.03 205.629   1
  12  -1   1 3437.82 208.936   1
  12   1   1 3959.22 213.457   1
 -13   1  -1 80.6176 37.8262   1
 -13  -1  -1 68.7615 35.1126   1
  13   1   1 42.2143 32.5194   1
  13  -1   1 70.7613 32.2512   1
 -14   1  -1 620.905 69.7562   1
 -14  -1  -1 698.068 67.3586   1
  14  -1   1 607.044 67.9574   1
  14   1   1 632.432 66.7804   1
 -15  -1  -1 2555.04 172.377   1
 -15   1  -1 2763.21 176.165   1
  15  -1   1 3008.79 178.442   1
  15   1   1 2512.87 171.960   1
 -16   1  -1 105.670 35.0694   1
  16  -1   1 112.175 32.9020   1
  16   1   1 94.4006 37.5266   1
 -17   1  -1 98.6091 31.8499   1
  17  -1   1 122.942 35.3021   1
 -17  -1  -1 58.1260 37.4191   1
 -18   1  -1 83.5690 32.3489   1
 -18  -1  -1 60.0921 34.4933   1
  18  -1   1 99.4663 36.2290   1
  18   1   1 138.314 41.6212   1
 -19  -1  -1 17.5825 36.3133   1
  19   1   1 24.4990 40.1056   1
 -20   1  -1-25.1472 26.5002   1
 -20  -1  -1 8.86250 40.2014   1
  20  -1   1 42.8865 34.1732   1
  20   1   1-33.5736 42.2010   1
 -21   1  -1-8.47311 29.7715   1
 -21  -1  -1-8.90277 30.5273   1
  21  -1   1-8.61161 36.1653   1
  21   1   1 25.2660 34.1697   1
 -22   1  -1 25.9178 32.4666   1
 -22  -1  -1 8.85776 41.8781   1
  22  -1   1 25.5457 36.3654   1
  22   1   1 16.8772 44.3687   1
 -23  -1  -1 140.807 45.0978   1
 -23   1  -1 130.244 42.4664   1
  23  -1   1 99.9765 46.8318   1
  23   1   1 84.9618 44.0470   1
 -24   1  -1-8.71637 36.6662   1
 -24  -1  -1 69.5833 40.0699   1
  24  -1   1 56.7009 43.5261   1
  24   1   1 67.1206 40.7407   1
 -26  -1  -1-8.47947 31.1883   1
  26   1   1-23.3969 45.1517   1
 -26   2   1 8.45961 35.5293   1
 -25   2   1-16.8424 39.2769   1
 -25  -2   1-18.0656 40.3855   1
  25   2  -1 24.5574 40.6769   1
  25  -2  -1-25.3803 45.8690   1
 -24   2   1 152.220 44.7507   1
 -24  -2   1 189.708 50.5717   1
  24  -2  -1 273.794 52.7162   1
  24   2  -1 244.105 53.4774   1
 -23   2   1 34.1012 40.8260   1
  23  -2  -1-8.46392 42.5596   1
 -22   2   1-8.61501 34.9611   1
 -22  -2   1 8.92362 35.5607   1
  22  -2  -1 51.1743 33.9890   1
  22   2  -1 8.60567 41.7382   1
 -21   2   1-17.2396 39.7023   1
 -21  -2   1 123.852 48.9515   1
  21  -2  -1 25.8014 44.2787   1
  21   2  -1 34.1584 37.6635   1
 -20  -2   1 200.660 50.6525   1
  20   2  -1 124.677 44.3708   1
 -19   2   1 224.994 47.2732   1
 -19  -2   1 103.106 44.5780   1
  19  -2  -1 152.037 44.3277   1
  19   2  -1 236.924 50.4938   1
 -18   2   1 638.793 78.0443   1
 -18  -2   1 879.799 85.9219   1
  18  -2  -1 819.272 82.4845   1
  18   2  -1 776.710 78.0234   1
 -17   2   1 1035.73 96.1141   1
  17  -2  -1 1208.90 99.7508   1
 -16  -2   1 39.1893 33.4875   1
  16  -2  -1 30.6141 35.7210   1
  16   2  -1 14.5690 32.1139   1
 -15   2   1 899.299 79.3598   1
 -15  -2   1 968.252 82.5389   1
  15  -2  -1 600.860 69.2880   1
  15   2  -1 695.747 72.4063   1
 -14   2   1 26173.1 1241.65   1
 -14  -2   1 24845.1 1238.04   1
  14  -2  -1 22994.7 1231.24   1
  14   2  -1 25077.6 1234.49   1
 -13   2   1 1237.67 96.3946   1
  13  -2  -1 1126.39 91.8199   1
  13   2  -1 1184.04 92.6310   1
 -12  -2   1 2306.03 150.138   1
  12   2  -1 2466.79 150.227   1
 -11   2   1 3801.50 209.018   1
 -11  -2   1 3804.85 206.319   1
  11  -2  -1 3070.37 201.533   1
  11   2  -1 3442.06 201.975   1
 -10   2   1 21547.2 1074.19   1
 -10  -2   1 21757.7 1071.20   1
  10  -2  -1 21473.4 1072.04   1
  10   2  -1 21165.1 1069.43   1
  -9   2   1 15303.9 728.449   1
  -9  -2   1 14006.7 721.840   1
   9  -2  -1 14087.8 725.445   1
   9   2  -1 14178.0 721.616   1
  -8   2   1 933.305 71.9536   1
  -8  -2   1 910.726 70.1754   1
   8  -2  -1 962.787 73.4126   1
   8   2  -1 1002.52 69.7736   1
  -7   2   1 22821.1 1109.14   1
   7   2  -1 22182.1 1104.62   1
  -7  -2   1 22500.1 1106.18   1
   7  -2  -1 22146.2 1108.24   1
  -6   2   1 16909.0 869.803   1
   6   2  -1 17673.3 865.022   1
   6  -2  -1 17514.2 867.967   1
  -6  -2   1 17783.5 865.795   1
  -5   2   1 550.843 44.6595   1
   5   2  -1 420.700 38.3270   1
   5  -2  -1 522.638 44.0759   1
  -5  -2   1 454.690 41.2425   1
  -4   2   1 384859. 18903.4   1
  -4  -2   1 396404. 18900.2   1
   4  -2  -1 414416. 18903.4   1
   4   2  -1 373432. 18898.4   1
  -3  -2   1 75345.2 3620.19   1
   3  -2  -1 78852.7 3624.10   1
  -3   2   1 76041.8 3623.87   1
   3   2  -1 70159.8 3619.46   1
   2  -2  -1 89432.0 4252.53   1
  -2  -2   1 83540.2 4249.68   1
   2   2  -1 90575.6 4250.06   1
  -2   2   1 88024.5 4252.05   1
  -1   2   1 17220.1 845.499   1
   1   2  -1 15900.6 842.517   1
  -1  -2   1 17647.9 843.425   1
   1  -2  -1 18953.1 846.639   1
   0  -2  -1 53738.8 2494.03   1
   0   2   1 52827.3 2493.78   1
   0   2  -1 56962.5 2491.91   1
  -1  -2  -1 5479.99 273.346   1
   1   2   1 5432.37 272.349   1
   1  -2   1 5343.10 271.283   1
  -1   2  -1 5265.30 271.059   1
  -2  -2  -1 72460.3 3520.07   1
   2   2   1 72591.0 3521.20   1
   2  -2   1 73699.3 3520.71   1
  -2   2  -1 71509.0 3520.69   1
  -3  -2  -1 4612.16 229.085   1
   3   2   1 3900.10 225.924   1
  -3   2  -1 4429.33 229.628   1
   3  -2   1 4654.78 229.896   1
   4  -2   1 75247.6 3654.00   1
  -4   2  -1 71798.0 3654.45   1
   4   2   1 72338.6 3651.41   1
  -4  -2  -1 82116.8 3655.60   1
   5  -2   1 170.998 29.5989   1
  -5   2  -1 113.815 29.6090   1
  -6   2  -1 45818.8 2029.74   1
  -6  -2  -1 42894.3 2026.60   1
   6  -2   1 40573.1 2025.42   1
   6   2   1 37528.6 2022.14   1
  -7   2  -1 42386.1 1988.99   1
  -7  -2  -1 40302.3 1985.83   1
   7  -2   1 41159.4 1987.28   1
   7   2   1 38538.2 1983.73   1
  -8  -2  -1 87.7558 27.7175   1
   8  -2   1 93.2274 26.3500   1
   8   2   1 71.9198 28.3252   1
  -9   2  -1 27891.7 1352.88   1
  -9  -2  -1 26780.5 1349.62   1
   9  -2   1 26874.6 1349.39   1
   9   2   1 27351.2 1347.98   1
 -10   2  -1 25792.4 1215.86   1
 -10  -2  -1 24297.3 1211.48   1
  10  -2   1 23630.6 1210.77   1
  10   2   1 23593.9 1208.91   1
 -11   2  -1 2887.99 175.727   1
  11  -2   1 2658.22 167.469   1
 -12   2  -1 1113.82 91.1497   1
 -12  -2  -1 985.569 88.6379   1
  12  -2   1 1322.03 92.5304   1
  12   2   1 1092.00 88.0404   1
 -13   2  -1 3732.07 236.113   1
 -13  -2  -1 4324.20 241.708   1
  13  -2   1 4057.60 236.645   1
  13   2   1 4095.14 236.462   1
 -14   2  -1 848.217 84.1775   1
 -14  -2  -1 895.728 84.5623   1
  14  -2   1 906.517 85.2818   1
  14   2   1 1030.25 85.8413   1
 -15   2  -1 821.356 77.9663   1
 -15  -2  -1 827.454 80.0870   1
  15  -2   1 650.680 71.3712   1
  15   2   1 823.433 78.5283   1
 -16  -2  -1 6104.69 359.378   1
 -16   2  -1 6745.14 364.376   1
  16   2   1 6579.37 361.409   1
  16  -2   1 6542.80 361.632   1
 -17   2  -1 316.376 48.2231   1
 -17  -2  -1 346.094 54.6067   1
  17  -2   1 233.456 47.5237   1
 -18  -2  -1 137.134 46.6702   1
  18  -2   1 58.9505 40.5571   1
  18   2   1 82.0022 41.9309   1
 -19   2  -1 797.998 81.2060   1
 -20   2  -1 51.6021 38.5062   1
 -20  -2  -1 70.5697 45.4185   1
  20  -2   1 42.6189 38.7199   1
  20   2   1 8.51538 39.7686   1
 -21   2  -1 59.8428 39.4869   1
 -21  -2  -1 133.055 48.2213   1
  21  -2   1 59.1537 45.0287   1
  21   2   1 51.3188 40.5800   1
 -22   2  -1 8.37825 35.7835   1
 -22  -2  -1 26.7767 39.3284   1
  22  -2   1 17.1542 35.4316   1
  22   2   1 42.3415 42.5912   1
 -23   2  -1 8.36626 31.5162   1
 -23  -2  -1 71.4175 34.9834   1
  23  -2   1 51.0231 40.2642   1
  23   2   1 66.5479 36.1589   1
 -24  -2  -1-8.90340 45.2866   1
 -24   2  -1-33.6739 43.3044   1
  24   2   1-24.2099 44.1923   1
  24  -2   1 16.4814 42.3900   1
 -25   2  -1 59.0616 41.9499   1
  25  -2   1 7.99556 36.8107   1
 -26   3   1 97.3388 46.2789   1
  26  -3  -1 57.7311 47.8905   1
 -25   3   1-24.6656 40.8755   1
  25  -3  -1 67.3353 46.5556   1
  25   3  -1 41.4461 43.1260   1
 -24   3   1-8.48423 28.3973   1
 -24  -3   1 17.9818 33.8070   1
  24  -3  -1 42.0189 33.5168   1
  24   3  -1 83.5972 41.0711   1
 -23   3   1 345.285 57.0558   1
  23  -3  -1 343.079 60.7713   1
 -22   3   1 131.536 47.7380   1
 -22  -3   1 117.862 44.1758   1
  22  -3  -1 34.6642 43.7842   1
  22   3  -1 74.9738 37.4924   1
 -21   3   1 8.84097 38.9572   1
 -21  -3   1 36.1135 34.6306   1
  21  -3  -1 43.2653 41.9764   1
  21   3  -1 8.29852 30.5359   1
 -20   3   1 26.0415 35.8488   1
 -20  -3   1 8.82281 35.1579   1
  20  -3  -1-8.59282 36.6896   1
  20   3  -1 33.2328 37.1510   1
 -19   3   1 589.515 72.5699   1
 -19  -3   1 526.550 66.6213   1
  19  -3  -1 494.908 65.6614   1
  19   3  -1 540.286 68.7681   1
 -18   3   1 289.210 53.7797   1
 -18  -3   1 359.618 55.9759   1
  18   3  -1 346.790 55.5390   1
 -17   3   1 82.6946 39.2044   1
  17  -3  -1 47.1513 32.5912   1
 -16  -3   1 242.614 45.3580   1
  16   3  -1 128.060 37.5670   1
 -15   3   1 9084.31 467.698   1
 -15  -3   1 8813.93 463.467   1
  15  -3  -1 8338.04 458.631   1
  15   3  -1 8319.62 459.859   1
 -14   3   1 166.867 40.9068   1
 -14  -3   1 163.776 41.1023   1
  14  -3  -1 163.387 42.4299   1
  14   3  -1 103.055 36.4198   1
 -13   3   1 35632.4 1758.18   1
 -13  -3   1 36581.8 1755.97   1
  13   3  -1 36073.9 1753.33   1
  13  -3  -1 33565.5 1752.97   1
  12   3  -1 468.739 52.6259   1
  12  -3  -1 492.625 55.2371   1
 -12   3   1 565.795 60.8084   1
  11  -3  -1 56.2591 27.6297   1
  11   3  -1 28.2821 21.3720   1
 -11  -3   1 41.1532 23.1004   1
 -11   3   1 83.1170 33.3286   1
 -10   3   1 662.970 65.8186   1
 -10  -3   1 844.498 66.1328   1
  10  -3  -1 661.911 64.7983   1
  10   3  -1 683.336 62.2390   1
  -9   3   1 34201.0 1655.59   1
   9   3  -1 32784.9 1649.97   1
  -9  -3   1 35299.7 1653.39   1
   9  -3  -1 32050.3 1653.38   1
  -8   3   1 4161.92 229.233   1
   8   3  -1 3663.98 221.722   1
   8  -3  -1 4319.58 230.195   1
  -8  -3   1 4483.43 228.584   1
  -7   3   1 22728.4 1132.94   1
   7   3  -1 22926.6 1127.16   1
  -7  -3   1 22408.8 1128.74   1
   7  -3  -1 23402.8 1133.32   1
   6  -3  -1 10128.2 519.747   1
  -6   3   1 10304.4 521.636   1
  -5  -3   1 71240.1 3502.72   1
   5  -3  -1 73315.1 3506.01   1
   5   3  -1 73327.2 3502.03   1
  -5   3   1 70350.0 3505.88   1
  -4  -3   1 8309.23 409.766   1
   4  -3  -1 8440.17 413.558   1
  -4   3   1 7865.04 411.604   1
   4   3  -1 7882.88 406.352   1
   3  -3  -1 210.318 29.1386   1
  -3  -3   1 163.890 25.5240   1
   3   3  -1 185.780 25.0308   1
  -3   3   1 238.750 28.4764   1
   2  -3  -1 13313.3 664.454   1
  -2   3   1 12845.6 664.463   1
   2   3  -1 13414.7 662.731   1
  -2  -3   1 14011.4 662.436   1
  -1   3   1 680.780 52.3877   1
   1   3  -1 602.119 45.3936   1
  -1  -3   1 674.844 46.4211   1
   1  -3  -1 797.731 51.5139   1
   0  -3   1 89221.9 3983.40   1
   0   3  -1 90799.7 3983.17   1
   0  -3  -1 82391.6 3984.82   1
   1  -3   1 413010. 18941.2   1
  -1  -3  -1 409988. 18942.0   1
  -1   3  -1 348150. 18938.6   1
   1   3   1 404800. 18941.5   1
  -2  -3  -1 557.906 47.0576   1
   2   3   1 664.743 48.1654   1
   2  -3   1 567.554 46.7090   1
  -2   3  -1 566.952 44.9209   1
  -3  -3  -1 241.063 29.4326   1
   3   3   1 187.208 26.8924   1
  -3   3  -1 192.915 29.8113   1
   4  -3   1 458.207 43.9468   1
  -4   3  -1 362.678 42.3237   1
  -5  -3  -1 4401.32 232.225   1
   5   3   1 4599.09 232.278   1
  -5   3  -1 3975.98 232.427   1
   5  -3   1 4163.03 232.635   1
  -6  -3  -1 57.4132 20.5111   1
   6   3   1 77.8749 21.0347   1
  -6   3  -1 109.340 29.9774   1
   7   3   1 9310.48 472.601   1
  -7  -3  -1 9304.93 474.351   1
   7  -3   1 9209.39 475.316   1
  -7   3  -1 8930.55 475.015   1
   8   3   1 38778.4 1944.10   1
  -8  -3  -1 41037.0 1947.69   1
   8  -3   1 39222.9 1946.58   1
  -8   3  -1 39416.4 1948.24   1
   9   3   1 17674.0 908.027   1
  -9  -3  -1 18727.0 910.675   1
   9  -3   1 18367.9 911.838   1
  -9   3  -1 17603.7 911.345   1
  10   3   1 40455.6 1985.08   1
 -10  -3  -1 40162.4 1985.66   1
  11  -3   1 16800.9 907.486   1
 -11   3  -1 19284.8 912.942   1
  12   3   1 791.057 72.7301   1
 -12  -3  -1 822.029 75.5343   1
  12  -3   1 823.627 76.5475   1
 -12   3  -1 784.114 75.7758   1
  13   3   1 2256.90 141.643   1
 -13  -3  -1 2198.26 142.179   1
  13  -3   1 1843.91 135.415   1
 -13   3  -1 1902.46 140.781   1
  14   3   1 1754.12 130.399   1
 -14  -3  -1 1883.97 133.655   1
  14  -3   1 1878.29 130.745   1
 -14   3  -1 2092.83 139.106   1
  15   3   1 4081.85 242.313   1
 -15  -3  -1 4051.53 242.559   1
  16   3   1 2334.30 160.670   1
 -16  -3  -1 2478.48 163.947   1
  16  -3   1 2490.44 163.538   1
 -16   3  -1 2451.92 164.718   1
  17   3   1 24.2286 29.7560   1
 -17  -3  -1 25.4144 31.2068   1
  17  -3   1 107.031 40.4641   1
 -17   3  -1 8.56219 34.1636   1
  18   3   1 624.615 74.5920   1
  18  -3   1 603.676 74.6660   1
 -18   3  -1 772.822 80.9626   1
  19  -3   1 77.6847 39.3829   1
 -19   3  -1 97.3719 42.0533   1
  20   3   1-16.5458 36.9867   1
 -20  -3  -1-8.99713 41.9616   1
  20  -3   1 8.60910 38.4897   1
 -20   3  -1 17.5122 32.8901   1
  21   3   1 57.9429 34.7868   1
 -21  -3  -1-9.00544 33.8516   1
  22   3   1 124.790 38.5682   1
 -22  -3  -1 89.5164 38.5109   1
  22  -3   1 42.3355 34.6819   1
 -22   3  -1 128.056 37.3336   1
  23   3   1 16.5030 31.0456   1
 -23  -3  -1 62.1483 36.7018   1
  24   3   1 163.170 47.3478   1
 -24  -3  -1 122.990 46.7220   1
  24  -3   1 190.914 44.6629   1
 -24   3  -1 98.1379 38.2885   1
  25  -3   1-41.0266 48.3567   1
 -25   3  -1-31.9820 41.6160   1
  26  -4  -1-7.99883 39.2704   1
 -26   4   1 8.05562 38.5725   1
  25  -4  -1-16.5323 45.7044   1
 -25   4   1 8.33169 42.8541   1
  24   4  -1 153.248 51.3005   1
 -24  -4   1 208.330 55.8001   1
  23   4  -1 401.164 59.8689   1
 -23  -4   1 517.176 68.4878   1
 -23   4   1 323.552 63.0297   1
  22   4  -1 110.188 40.3837   1
 -22  -4   1 99.5664 41.3725   1
  21   4  -1 149.880 48.0765   1
 -21  -4   1 260.107 53.9179   1
  21  -4  -1 196.989 53.5969   1
 -21   4   1 88.5438 45.7985   1
  20   4  -1 16.3786 30.7626   1
 -20  -4   1-17.6397 35.7852   1
  20  -4  -1-16.9555 41.6228   1
 -20   4   1-17.7066 37.7962   1
  19   4  -1 161.131 41.8161   1
 -19  -4   1 138.731 39.7288   1
  19  -4  -1 49.7069 40.0628   1
 -19   4   1 103.701 43.8096   1
  18   4  -1 212.621 44.2978   1
 -18  -4   1 177.965 41.8281   1
  18  -4  -1 206.964 40.3768   1
 -18   4   1 242.990 46.7323   1
  17  -4  -1 37.8141 32.3375   1
  16   4  -1 1159.33 90.6190   1
 -16  -4   1 1073.23 91.4583   1
  16  -4  -1 832.862 85.7035   1
 -16   4   1 949.686 91.1162   1
  15   4  -1 28.3472 30.2904   1
 -15  -4   1-7.62974 33.1262   1
  15  -4  -1 52.9604 27.8604   1
 -15   4   1 32.3581 36.7250   1
  14   4  -1 15152.6 795.459   1
 -14  -4   1 15986.2 801.032   1
  14  -4  -1 14609.4 797.272   1
 -14   4   1 17071.8 807.799   1
 -13  -4   1 6730.39 369.724   1
  13  -4  -1 7123.01 374.328   1
 -13   4   1 6569.61 371.445   1
  12  -4  -1 7196.64 375.120   1
 -12   4   1 6529.53 373.056   1
  11   4  -1 2721.79 158.386   1
 -11  -4   1 2330.42 156.321   1
  11  -4  -1 2701.24 161.965   1
 -11   4   1 2518.23 163.786   1
  10   4  -1 16712.4 858.985   1
 -10  -4   1 17574.1 861.678   1
  10  -4  -1 16869.7 862.675   1
 -10   4   1 17224.2 864.091   1
  -9  -4   1 1288.96 96.2770   1
   9  -4  -1 1316.01 94.4154   1
   9   4  -1 1140.95 90.7900   1
  -9   4   1 1530.47 99.1641   1
  -8  -4   1 59686.6 2749.05   1
   8  -4  -1 54122.3 2750.40   1
   8   4  -1 56920.1 2747.14   1
  -8   4   1 53953.7 2751.05   1
  -7  -4   1 7196.54 367.555   1
   7  -4  -1 7004.25 370.756   1
   7   4  -1 7049.01 365.899   1
  -7   4   1 6912.14 371.408   1
  -6  -4   1 63054.2 3076.30   1
   6  -4  -1 60448.7 3080.26   1
  -6   4   1 61814.3 3081.48   1
   6   4  -1 66697.8 3076.31   1
   5  -4  -1 13646.1 687.315   1
  -5   4   1 13726.8 687.951   1
   4  -4  -1 119325. 5675.22   1
  -4  -4   1 114838. 5670.24   1
  -4   4   1 112772. 5674.48   1
   4   4  -1 120648. 5670.87   1
   3   4  -1 410.500 39.0285   1
  -3  -4   1 504.389 41.4981   1
  -2  -4   1 7305.41 371.977   1
   2   4  -1 7347.46 372.167   1
  -1   4   1 81055.9 4073.16   1
  -1  -4   1 87567.9 4071.94   1
   1  -4  -1 82889.7 4073.36   1
   1   4  -1 83790.2 4071.51   1
   0   4  -1 86885.0 4063.59   1
   0  -4  -1 81631.0 4065.00   1
   0  -4   1 81249.2 4063.69   1
   0   4   1 85068.8 4065.41   1
  -1   4  -1 8403.56 433.371   1
   1  -4   1 8126.47 433.991   1
   1   4   1 9450.69 436.326   1
  -1  -4  -1 8425.25 435.187   1
   3  -4   1 2360.18 134.501   1
  -3   4  -1 2177.18 132.360   1
  -4   4  -1 34918.7 1573.86   1
   4  -4   1 31540.7 1569.78   1
  -4  -4  -1 34053.5 1573.06   1
   5  -4   1 57766.9 2809.00   1
   5   4   1 63232.1 2808.99   1
  -5  -4  -1 60027.7 2808.27   1
  -6   4  -1 87050.4 4244.53   1
   6  -4   1 92446.5 4245.96   1
   6   4   1 91352.6 4243.16   1
  -6  -4  -1 78092.6 4243.84   1
  -7   4  -1 10561.1 520.759   1
  -7  -4  -1 10198.0 516.921   1
   7   4   1 10138.7 515.709   1
   7  -4   1 9304.89 517.177   1
  -8  -4  -1 134.366 32.6327   1
   8  -4   1 40.1721 24.0011   1
   8   4   1 63.0606 22.3965   1
  -8   4  -1 116.529 31.8188   1
  -9   4  -1 43794.5 2231.43   1
  -9  -4  -1 45726.8 2231.10   1
   9   4   1 45891.1 2228.88   1
   9  -4   1 46118.0 2232.47   1
 -10   4  -1 3440.20 198.436   1
 -10  -4  -1 3140.91 194.621   1
  10   4   1 3323.21 192.900   1
  10  -4   1 3072.29 193.793   1
 -11   4  -1 13420.4 688.872   1
 -11  -4  -1 13335.3 687.095   1
  11   4   1 12983.4 683.804   1
  11  -4   1 13710.5 688.633   1
 -12   4  -1 8391.91 421.089   1
 -12  -4  -1 7999.27 416.777   1
  12   4   1 7234.20 408.933   1
  12  -4   1 7321.46 413.230   1
 -13   4  -1 3271.84 204.867   1
 -13  -4  -1 3244.16 205.301   1
  13   4   1 3195.14 201.472   1
  13  -4   1 3611.32 208.655   1
 -14   4  -1 5475.12 289.161   1
 -14  -4  -1 4856.89 282.178   1
  14   4   1 4692.49 278.875   1
  14  -4   1 4667.91 279.572   1
 -15   4  -1 1019.30 96.2244   1
 -15  -4  -1 1187.75 95.7373   1
  15  -4   1 841.226 84.3192   1
 -16   4  -1 258.799 51.7698   1
 -16  -4  -1 407.938 59.0494   1
  16   4   1 255.301 49.0212   1
  16  -4   1 255.085 45.6421   1
 -17   4  -1 136.940 39.6802   1
 -17  -4  -1 136.554 43.1917   1
  17   4   1 79.3559 40.2011   1
  17  -4   1 73.1726 28.9875   1
  18   4   1 557.834 68.1433   1
 -18  -4  -1 713.474 74.4648   1
  19  -4   1 817.446 82.7391   1
 -20   4  -1-8.72413 36.0244   1
  20   4   1-8.29148 41.2028   1
 -20  -4  -1-8.93124 39.3405   1
 -21   4  -1-17.6064 41.6090   1
 -21  -4  -1 8.98098 38.9542   1
  21   4   1 8.41303 37.6139   1
  21  -4   1 17.2391 41.7993   1
 -22   4  -1 17.3346 40.9773   1
 -22  -4  -1-8.96933 42.4044   1
  22   4   1-25.2723 41.8707   1
  22  -4   1 94.0098 48.6064   1
 -23   4  -1 185.569 46.5490   1
  23   4   1 58.7130 41.5852   1
  23  -4   1 108.986 42.5481   1
 -24   4  -1-8.21449 37.2728   1
 -24  -4  -1-8.82500 32.4636   1
  24   4   1-16.5762 45.8342   1
  24  -4   1-40.6757 37.4362   1
 -25   4  -1 110.922 46.5232   1
  25   4   1 89.3842 39.7076   1
  25  -4   1 104.941 48.1926   1
 -26   5   1 8.08257 39.1965   1
  26  -5  -1 8.00904 43.8560   1
 -24   5   1 103.718 43.2448   1
  24   5  -1 69.0376 40.5643   1
  24  -5  -1 143.858 52.5543   1
 -23   5   1 138.677 47.6971   1
 -23  -5   1 135.975 46.3495   1
  23   5  -1 34.4902 41.5609   1
  23  -5  -1 85.8289 45.3665   1
 -22   5   1 450.748 64.5830   1
 -22  -5   1 600.121 67.6561   1
  22   5  -1 471.528 67.5399   1
  22  -5  -1 419.248 63.8134   1
 -21   5   1 274.558 54.6834   1
 -21  -5   1 272.683 52.4780   1
  21   5  -1 169.727 47.8586   1
  21  -5  -1 247.081 50.6326   1
 -20   5   1 43.9695 39.9435   1
  20  -5  -1 41.7843 42.5530   1
 -19   5   1 146.499 45.1699   1
  19   5  -1 165.017 44.6084   1
 -19  -5   1 202.071 44.9461   1
 -18   5   1 496.103 69.5775   1
 -18  -5   1 420.677 63.3549   1
  18   5  -1 524.428 65.2252   1
  18  -5  -1 422.344 60.0212   1
 -17   5   1 819.700 82.0610   1
 -17  -5   1 693.276 77.3826   1
  17   5  -1 761.180 80.6145   1
  17  -5  -1 816.314 79.9168   1
  16  -5  -1 56.4535 32.7902   1
 -16  -5   1 56.5841 34.5746   1
 -16   5   1 16.9030 33.1113   1
  16   5  -1 45.5623 33.5154   1
 -15  -5   1 1705.63 126.315   1
  15   5  -1 1747.45 124.317   1
 -14   5   1 370.543 55.3157   1
  14  -5  -1 339.156 54.8822   1
  14   5  -1 441.036 53.5736   1
 -14  -5   1 478.045 58.3949   1
 -13   5   1 12766.7 689.596   1
  13  -5  -1 14119.7 693.499   1
  13   5  -1 13315.9 686.710   1
 -13  -5   1 13304.1 689.394   1
 -12   5   1 5238.72 275.160   1
 -12  -5   1 4846.06 269.282   1
 -11   5   1 18927.8 951.496   1
  11   5  -1 19021.8 947.369   1
 -11  -5   1 18655.7 947.847   1
  11  -5  -1 18655.5 949.607   1
  10   5  -1 5771.69 306.001   1
 -10  -5   1 5448.45 305.908   1
  -9   5   1 1233.35 92.7355   1
   9   5  -1 1118.22 86.8733   1
  -9  -5   1 1188.14 88.0417   1
   9  -5  -1 1220.26 92.0888   1
  -8   5   1 2947.14 189.758   1
   8   5  -1 3520.84 188.649   1
  -8  -5   1 3327.73 186.941   1
   8  -5  -1 3110.44 190.469   1
  -7   5   1 45442.9 2123.82   1
   7   5  -1 41335.4 2112.54   1
  -7  -5   1 45549.2 2120.70   1
   7  -5  -1 41309.3 2119.09   1
  -6   5   1 8545.07 457.553   1
   6   5  -1 8767.15 451.537   1
  -6  -5   1 9555.17 455.049   1
   6  -5  -1 8295.35 454.987   1
  -5   5   1 83050.0 4079.71   1
  -5  -5   1 79738.2 4073.30   1
   5  -5  -1 82418.2 4079.47   1
   5   5  -1 90506.2 4077.26   1
   4   5  -1 18542.3 933.087   1
  -4  -5   1 19062.8 934.364   1
   4  -5  -1 19855.6 939.330   1
  -4   5   1 17934.7 936.558   1
   3  -5  -1 53864.6 2569.66   1
  -3   5   1 51457.0 2567.49   1
   2  -5  -1 756.931 58.8142   1
  -2   5   1 678.823 57.6552   1
   1  -5  -1 51340.0 2534.38   1
  -1   5   1 52529.2 2534.11   1
   0  -5  -1 68572.2 3196.41   1
   0   5   1 62794.6 3195.33   1
  -1  -5  -1 54024.6 2475.66   1
  -1   5  -1 48690.2 2471.21   1
   1  -5   1 49419.9 2473.26   1
   1   5   1 51086.2 2473.57   1
   2  -5   1 6049.72 318.224   1
  -2  -5  -1 5857.59 316.975   1
  -2   5  -1 6281.59 319.032   1
  -3  -5  -1 134467. 6495.94   1
  -3   5  -1 136607. 6497.01   1
   3  -5   1 126097. 6496.76   1
   3   5   1 137897. 6494.59   1
  -4   5  -1 25183.3 1338.48   1
   4  -5   1 26551.9 1338.79   1
   4   5   1 27931.2 1337.82   1
  -4  -5  -1 28776.1 1339.94   1
  -5   5  -1 4067.49 213.750   1
   5  -5   1 3570.06 208.257   1
   5   5   1 3818.11 207.325   1
  -5  -5  -1 3386.73 208.277   1
  -6   5  -1 313.543 50.1934   1
   6  -5   1 349.637 47.3714   1
   6   5   1 504.780 47.7667   1
  -6  -5  -1 553.943 51.7820   1
  -7   5  -1 576.857 56.8725   1
   7  -5   1 550.124 55.0961   1
   7   5   1 567.508 54.4038   1
  -7  -5  -1 587.407 54.1679   1
  -8   5  -1 16691.8 825.681   1
  -8  -5  -1 16363.4 822.010   1
   8  -5   1 15924.1 822.966   1
   8   5   1 16106.2 821.565   1
   9   5   1 21435.4 1060.35   1
  -9  -5  -1 20896.3 1061.22   1
  10  -5   1 33110.6 1648.68   1
 -10   5  -1 33344.1 1648.05   1
 -11  -5  -1 2267.28 140.732   1
 -11   5  -1 2407.76 148.159   1
  11  -5   1 2183.55 141.631   1
 -12  -5  -1 1304.46 99.7904   1
 -12   5  -1 1269.43 103.362   1
  12  -5   1 1278.55 103.291   1
  12   5   1 1155.56 95.0354   1
 -13  -5  -1 3542.82 199.876   1
 -13   5  -1 2971.17 192.911   1
  13  -5   1 3041.78 192.434   1
  13   5   1 2923.65 189.190   1
 -14  -5  -1 3951.47 237.280   1
  15  -5   1 933.859 85.6819   1
 -15   5  -1 935.347 88.4311   1
  16  -5   1 55.5232 37.0567   1
 -16  -5  -1 33.7665 31.1164   1
  16   5   1 55.5504 37.5708   1
 -16   5  -1 34.8906 39.0574   1
  17  -5   1 137.372 39.2915   1
 -17  -5  -1 164.182 46.3067   1
  17   5   1 105.561 43.1170   1
 -17   5  -1 92.8348 44.3005   1
  18  -5   1 433.874 57.7357   1
 -18  -5  -1 599.010 69.6514   1
  18   5   1 421.680 60.2366   1
  19  -5   1 260.995 52.1788   1
 -19   5  -1 271.552 52.4265   1
  19   5   1 360.187 61.7334   1
 -19  -5  -1 383.833 63.7453   1
 -20  -5  -1 1216.92 108.102   1
 -20   5  -1 1161.02 106.410   1
  20   5   1 1106.37 105.220   1
  20  -5   1 1461.68 112.287   1
  21  -5   1 17.0008 40.1786   1
 -21  -5  -1-36.0541 43.1607   1
  21   5   1-8.46473 38.9430   1
 -21   5  -1-8.80328 33.0691   1
  22  -5   1 308.696 58.5046   1
 -22  -5  -1 125.365 44.9796   1
  22   5   1 238.026 52.6457   1
 -22   5  -1 307.749 55.6052   1
  23  -5   1 259.786 52.1403   1
 -23   5  -1 187.438 48.3389   1
  24  -5   1 90.0403 33.9353   1
 -24  -5  -1 43.4444 37.8098   1
  24   5   1 33.6558 40.9155   1
 -24   5  -1 65.6324 32.2194   1
  25  -6  -1 8.20649 38.2742   1
 -25   6   1-8.37920 36.9068   1
  24  -6  -1 109.097 44.8257   1
 -24   6   1 84.7063 46.6185   1
 -23  -6   1 154.160 48.1025   1
  23   6  -1 114.144 47.0866   1
 -22  -6   1 291.925 53.9125   1
  22   6  -1 191.866 49.4684   1
 -22   6   1 219.069 46.3998   1
 -21  -6   1 613.066 76.2079   1
  21   6  -1 650.429 76.7182   1
 -20  -6   1 481.831 61.8150   1
  20   6  -1 369.082 58.9569   1
 -20   6   1 502.554 67.7208   1
  19  -6  -1 170.978 43.2138   1
 -19  -6   1 261.712 52.8978   1
 -19   6   1 234.469 52.8310   1
  19   6  -1 228.337 48.8283   1
  18  -6  -1 653.755 73.0069   1
 -18  -6   1 683.956 74.9671   1
 -18   6   1 693.163 76.1857   1
  18   6  -1 621.396 73.3531   1
 -17   6   1 279.797 52.6644   1
 -17  -6   1 241.798 49.5936   1
  17  -6  -1 319.200 51.9669   1
  17   6  -1 363.622 56.2794   1
  16  -6  -1 2870.70 188.837   1
 -16   6   1 3070.65 193.882   1
  15   6  -1 386.451 52.3018   1
  15  -6  -1 316.485 55.0002   1
 -15  -6   1 396.649 55.8870   1
 -14   6   1 533.008 63.2744   1
  14  -6  -1 526.196 63.7980   1
  14   6  -1 418.391 56.9667   1
 -14  -6   1 485.345 59.3977   1
 -13   6   1 999.158 89.3368   1
 -13  -6   1 1062.86 88.0084   1
  13  -6  -1 1062.19 90.7256   1
  13   6  -1 985.697 86.8576   1
 -12   6   1 16808.9 835.309   1
  12   6  -1 16412.7 831.609   1
  12  -6  -1 15705.5 833.828   1
 -12  -6   1 16416.5 832.070   1
  11  -6  -1 378.232 49.9484   1
 -11   6   1 408.962 52.9727   1
 -10   6   1 4493.53 269.432   1
  10   6  -1 4853.40 266.510   1
 -10  -6   1 5023.75 270.293   1
  10  -6  -1 4729.33 271.810   1
   9   6  -1 67.6738 27.5583   1
  -8   6   1 38.2854 32.4743   1
   8   6  -1 16.0913 21.4019   1
  -8  -6   1-11.4759 24.1258   1
   8  -6  -1 93.6818 32.4993   1
  -7   6   1 9471.52 478.532   1
   7   6  -1 8923.03 470.873   1
  -7  -6   1 9090.09 472.431   1
   7  -6  -1 9045.22 476.330   1
  -6   6   1 7791.82 419.734   1
  -6  -6   1 8366.60 417.992   1
   6  -6  -1 7517.73 419.028   1
   6   6  -1 8236.77 416.721   1
  -5   6   1 5958.82 316.276   1
   5   6  -1 5553.34 308.307   1
   5  -6  -1 6268.42 315.805   1
  -5  -6   1 5573.00 310.001   1
   4   6  -1 8653.52 439.678   1
   4  -6  -1 8820.89 443.984   1
  -4   6   1 8201.90 442.148   1
  -4  -6   1 8422.06 439.160   1
   3   6  -1 14452.2 651.517   1
   3  -6  -1 12320.6 650.206   1
  -3   6   1 12089.0 649.410   1
  -3  -6   1 12651.9 648.888   1
   2   6  -1 190398. 8927.54   1
   2  -6  -1 184403. 8928.80   1
  -2   6   1 176974. 8926.98   1
  -2  -6   1 185117. 8927.05   1
  -1  -6   1 28205.7 1384.38   1
   1  -6  -1 28582.9 1385.88   1
   1   6  -1 27289.8 1381.94   1
  -1   6   1 28272.9 1384.92   1
   0   6   1 51157.3 2516.56   1
   0  -6   1 49591.2 2514.79   1
   0   6  -1 51425.2 2514.03   1
   0  -6  -1 54005.6 2517.88   1
   1   6   1 15653.5 764.040   1
   1  -6   1 14499.2 762.256   1
  -1   6  -1 15024.5 761.032   1
  -1  -6  -1 15704.0 764.451   1
   2   6   1 44860.2 2217.42   1
  -2   6  -1 45884.4 2217.81   1
  -2  -6  -1 43085.3 2218.83   1
   2  -6   1 47309.2 2218.97   1
  -3  -6  -1 5092.64 275.757   1
   3  -6   1 4971.75 276.733   1
   3   6   1 5349.83 277.260   1
  -3   6  -1 5028.62 276.896   1
  -4  -6  -1 24161.1 1314.13   1
  -4   6  -1 27552.4 1317.18   1
   4   6   1 27766.2 1315.34   1
   4  -6   1 27008.5 1318.37   1
  -5   6  -1 9917.99 532.558   1
   5   6   1 11031.8 534.522   1
  -5  -6  -1 9912.45 530.414   1
   5  -6   1 10489.0 533.570   1
  -6   6  -1 4308.37 249.346   1
   6   6   1 4399.49 245.640   1
  -6  -6  -1 4457.12 248.270   1
   6  -6   1 4515.58 250.406   1
  -7   6  -1 1956.01 136.488   1
   7   6   1 2067.25 133.261   1
  -7  -6  -1 2404.12 140.646   1
   7  -6   1 1966.23 136.535   1
   8   6   1 11180.7 576.741   1
  -8  -6  -1 11269.6 586.961   1
   9  -6   1 6795.04 380.612   1
  -9   6  -1 7331.22 383.963   1
 -10   6  -1 622.719 64.4190   1
  10  -6   1 567.573 59.5542   1
  10   6   1 391.977 51.3925   1
 -10  -6  -1 534.313 60.2426   1
 -11   6  -1 12586.5 664.433   1
  11   6   1 12464.8 662.376   1
 -11  -6  -1 13294.8 664.180   1
  11  -6   1 12962.5 664.506   1
 -12   6  -1 2482.94 157.823   1
  12   6   1 2106.58 149.543   1
 -12  -6  -1 2092.14 149.605   1
  12  -6   1 2481.07 156.361   1
 -13  -6  -1 1312.73 106.518   1
 -14   6  -1 1318.96 115.957   1
 -14  -6  -1 1669.82 120.547   1
  14  -6   1 1569.45 119.590   1
  14   6   1 1559.10 116.762   1
  15   6   1 47.7301 34.8775   1
 -15   6  -1 163.647 46.9737   1
  15  -6   1 106.944 43.9957   1
 -15  -6  -1 123.141 39.1345   1
 -16   6  -1 833.946 88.4986   1
 -16  -6  -1 959.673 89.6240   1
  16   6   1 1052.48 91.2886   1
  16  -6   1 886.561 88.9153   1
 -17  -6  -1 1281.04 106.510   1
  17   6   1 1049.39 99.9094   1
  18   6   1 42.3172 42.1066   1
 -18   6  -1 46.1617 41.3285   1
  18  -6   1 47.4809 33.8468   1
 -18  -6  -1 34.9258 37.9283   1
 -19   6  -1 2642.39 175.852   1
 -19  -6  -1 2675.71 175.566   1
  19  -6   1 2480.96 170.170   1
  19   6   1 2542.59 174.294   1
  20   6   1 8.61215 39.6244   1
 -20  -6  -1-35.8173 40.0379   1
 -21   6  -1 704.102 81.6564   1
  22   6   1 216.464 58.7126   1
 -22  -6  -1 277.209 55.2827   1
  23   6   1 77.7039 49.6041   1
 -23  -6  -1 52.8914 42.2870   1
  23  -6   1 25.1267 41.6967   1
 -23   6  -1 59.6392 43.4071   1
  24   6   1 8.52921 41.3615   1
  24  -6   1 16.2348 43.5684   1
 -24   6  -1-8.27204 41.5914   1
  25  -7  -1 113.312 44.7993   1
 -25   7   1-24.5180 37.1307   1
  23  -7  -1 116.006 46.5780   1
 -23   7   1 111.726 40.4574   1
  22  -7  -1 16.3519 38.7153   1
 -22   7   1 87.4210 45.5224   1
  21   7  -1 421.608 62.4848   1
 -21  -7   1 473.741 66.6829   1
  21  -7  -1 559.425 65.3802   1
 -21   7   1 462.961 64.9740   1
  20   7  -1 404.470 64.5964   1
 -20  -7   1 265.913 57.5523   1
  20  -7  -1 370.426 61.0700   1
 -20   7   1 307.782 56.5909   1
  19   7  -1 34.7138 41.5672   1
 -19  -7   1 43.7417 40.2589   1
  19  -7  -1 41.8911 39.6126   1
 -19   7   1-44.9868 39.0377   1
  18   7  -1 50.7011 39.4262   1
  18  -7  -1 8.57266 36.0186   1
 -18  -7   1 8.60067 36.7330   1
 -18   7   1 26.7706 41.6331   1
  17   7  -1 1065.99 98.5458   1
 -17  -7   1 1203.15 100.808   1
  17  -7  -1 1264.87 102.684   1
 -17   7   1 1061.84 100.878   1
 -16  -7   1 139.747 42.1022   1
  16  -7  -1 143.146 45.4652   1
  16   7  -1 136.306 40.1497   1
 -15  -7   1 1413.03 110.630   1
  15   7  -1 1464.64 110.780   1
  15  -7  -1 1191.81 103.733   1
 -15   7   1 1335.39 109.062   1
 -14  -7   1 1092.35 96.5611   1
  14   7  -1 1178.28 96.1784   1
  14  -7  -1 1224.92 102.358   1
 -14   7   1 1217.30 104.172   1
 -13   7   1 1106.56 95.8676   1
 -13  -7   1 952.399 91.7725   1
  13  -7  -1 1091.54 94.1143   1
  13   7  -1 1235.82 94.3959   1
 -12   7   1 1387.09 109.395   1
  12  -7  -1 1431.00 109.752   1
  12   7  -1 1331.57 103.711   1
 -11  -7   1 7598.91 400.874   1
 -11   7   1 7566.63 403.386   1
  11   7  -1 7034.52 393.312   1
  11  -7  -1 7320.79 400.475   1
  10  -7  -1 135.943 35.6253   1
 -10   7   1 205.076 41.2943   1
  -9  -7   1 1359.46 97.8837   1
   9  -7  -1 1296.10 100.037   1
   9   7  -1 1244.47 94.4949   1
  -9   7   1 1208.20 97.7969   1
   8   7  -1 11.9452 26.3068   1
   8  -7  -1-6.51443 26.4303   1
  -8   7   1-6.81980 31.3740   1
   7   7  -1 24988.5 1194.96   1
  -7  -7   1 22995.9 1195.58   1
  -6   7   1 691.849 64.9624   1
   6  -7  -1 673.547 62.4740   1
   6   7  -1 577.115 58.7338   1
  -6  -7   1 716.560 63.3926   1
  -5  -7   1 20170.9 1092.99   1
  -5   7   1 22223.1 1100.11   1
   5  -7  -1 22010.4 1099.29   1
   5   7  -1 23719.2 1096.61   1
  -4  -7   1 9481.81 513.809   1
  -4   7   1 10179.6 519.311   1
   4  -7  -1 9575.48 519.692   1
   4   7  -1 10784.0 516.418   1
  -3  -7   1 22703.6 1081.58   1
  -3   7   1 21202.2 1081.72   1
   3  -7  -1 20981.0 1082.65   1
   3   7  -1 21872.3 1080.01   1
  -2  -7   1 986.716 72.5616   1
  -2   7   1 856.239 69.8944   1
   2   7  -1 1014.29 72.8809   1
   1  -7  -1 40291.0 1929.39   1
  -1  -7   1 38625.4 1926.29   1
  -1   7   1 41091.7 1929.39   1
   1   7  -1 37282.5 1924.51   1
   0  -7  -1 1524.47 101.370   1
   0   7  -1 1291.69 94.3243   1
   0  -7   1 1406.17 96.6419   1
   0   7   1 1620.76 102.211   1
  -1  -7  -1 31.6200 25.6701   1
  -1   7  -1 44.0347 26.1034   1
   1  -7   1 25.0938 24.7583   1
   1   7   1 108.683 29.7934   1
  -2  -7  -1 26095.1 1231.35   1
  -2   7  -1 23982.4 1227.09   1
   2  -7   1 25204.9 1228.71   1
   2   7   1 23802.0 1227.84   1
  -3  -7  -1 48013.8 2349.51   1
   3   7   1 48924.2 2349.45   1
   3  -7   1 47641.4 2350.38   1
  -3   7  -1 47087.9 2349.58   1
  -4  -7  -1 10791.3 554.656   1
   4   7   1 10817.5 554.285   1
   4  -7   1 10615.0 555.108   1
  -4   7  -1 10757.6 555.483   1
   5   7   1 5.64227 25.6617   1
  -5  -7  -1 65.6940 31.4481   1
  -5   7  -1 67.3496 31.5469   1
   5  -7   1 36.4645 31.3144   1
  -6  -7  -1 558.349 56.2657   1
   6   7   1 553.488 58.3536   1
   6  -7   1 466.721 55.7620   1
  -6   7  -1 666.384 64.1468   1
  -7   7  -1 122.413 38.1635   1
   7  -7   1 167.914 38.0550   1
   7   7   1 92.3544 33.6836   1
  -7  -7  -1 158.698 36.0296   1
   8  -7   1 1020.30 84.5177   1
  -8   7  -1 909.241 83.0742   1
  -9   7  -1 6303.23 348.288   1
   9  -7   1 6176.31 343.770   1
   9   7   1 5983.39 338.957   1
  -9  -7  -1 6412.40 343.673   1
 -10   7  -1 10558.6 548.373   1
  10  -7   1 9739.52 541.528   1
  10   7   1 9614.50 535.995   1
 -11   7  -1 342.132 56.5529   1
 -11  -7  -1 372.680 53.1864   1
  11  -7   1 381.309 55.8011   1
  11   7   1 238.376 43.3351   1
  12  -7   1 3190.71 207.930   1
 -12  -7  -1 3407.57 210.657   1
 -12   7  -1 3710.83 214.495   1
  13  -7   1 1601.66 118.028   1
 -13  -7  -1 1372.65 112.502   1
  13   7   1 1458.23 110.894   1
 -13   7  -1 1424.03 113.438   1
  14  -7   1 24.7498 37.4227   1
 -14   7  -1-17.0500 34.5879   1
 -15  -7  -1 1898.77 146.615   1
 -15   7  -1 2350.90 156.556   1
  15   7   1 2272.19 153.074   1
  15  -7   1 2279.19 155.124   1
  16  -7   1 294.321 52.8456   1
 -16  -7  -1 271.046 47.7754   1
  16   7   1 243.635 46.9765   1
 -16   7  -1 293.475 54.4366   1
  17  -7   1-41.8268 36.2838   1
 -17   7  -1-8.94344 28.2738   1
  17   7   1 76.9740 45.4331   1
 -17  -7  -1-8.62739 35.6230   1
 -18  -7  -1 1224.49 105.863   1
 -18   7  -1 1346.07 113.296   1
  18   7   1 1348.32 110.313   1
  18  -7   1 1121.11 102.090   1
 -19   7  -1 646.084 75.8725   1
 -19  -7  -1 573.675 72.7159   1
  19   7   1 715.606 81.6879   1
  19  -7   1 612.042 71.3658   1
 -20   7  -1 728.692 82.4958   1
 -20  -7  -1 708.704 80.0113   1
  20   7   1 887.591 84.4797   1
  20  -7   1 619.450 73.5761   1
 -21   7  -1-8.63204 33.0956   1
 -21  -7  -1 17.7055 39.5815   1
  21   7   1-26.3538 47.6292   1
  21  -7   1-16.5501 34.7548   1
 -22   7  -1 60.3755 31.9061   1
 -22  -7  -1 88.0808 40.6702   1
  22  -7   1 66.0537 33.0791   1
  22   7   1 86.5621 44.6585   1
  23   7   1 25.5862 38.1401   1
 -23  -7  -1 8.74061 40.2199   1
 -24   7  -1-8.21580 40.8246   1
  24  -7   1 8.13591 42.3089   1
 -24   8   1-33.2597 41.8277   1
  24  -8  -1-24.0542 35.8725   1
 -23   8   1 17.0576 31.4260   1
  23  -8  -1 64.2407 35.4262   1
 -22   8   1 65.0292 45.1142   1
  22  -8  -1 46.9436 38.0175   1
  22   8  -1 41.3774 36.5303   1
  21  -8  -1 162.143 45.6901   1
  21   8  -1 233.862 50.4120   1
 -21  -8   1 133.184 46.5601   1
 -20   8   1 404.651 60.5496   1
  20   8  -1 448.349 62.0080   1
 -20  -8   1 539.198 68.4823   1
 -19  -8   1 84.2501 43.1920   1
  19  -8  -1 8.63253 39.8508   1
  19   8  -1 123.245 42.8550   1
 -18  -8   1-9.34701 41.7962   1
  18   8  -1 32.0486 28.8250   1
  18  -8  -1 43.0776 40.7288   1
 -18   8   1-8.97977 40.7406   1
 -17  -8   1 363.108 60.8414   1
  17   8  -1 280.098 50.1399   1
 -17   8   1 281.845 53.6792   1
  17  -8  -1 361.680 54.6158   1
 -16  -8   1 336.622 57.6491   1
  16   8  -1 150.105 41.5457   1
 -16   8   1 236.992 49.4620   1
  16  -8  -1 305.204 52.5004   1
  15  -8  -1 3081.06 200.721   1
 -15   8   1 3281.14 203.750   1
 -14   8   1-16.5354 34.7260   1
  14  -8  -1 8.14400 35.8756   1
  14   8  -1 45.9857 32.7241   1
 -14  -8   1 8.34449 36.1975   1
 -13   8   1 8.12869 34.7073   1
  13  -8  -1 64.4252 37.5643   1
  13   8  -1 7.51580 33.6077   1
 -13  -8   1-24.1173 36.4716   1
 -12   8   1 12752.4 658.029   1
  12  -8  -1 11897.8 652.143   1
  12   8  -1 12336.2 650.700   1
 -12  -8   1 13271.8 655.757   1
 -11   8   1 322.978 56.5256   1
  11  -8  -1 484.869 60.4655   1
  11   8  -1 450.305 53.8826   1
 -11  -8   1 233.999 47.5617   1
 -10   8   1 4695.41 280.422   1
  10  -8  -1 4702.72 278.295   1
  10   8  -1 4850.95 274.252   1
 -10  -8   1 5035.17 276.189   1
  -9   8   1 1942.46 134.627   1
   9  -8  -1 1792.83 129.845   1
   9   8  -1 1866.34 128.192   1
  -9  -8   1 1904.25 129.602   1
   8  -8  -1 586.776 64.7752   1
  -8   8   1 637.783 68.5732   1
  -7   8   1 4968.44 290.218   1
   7   8  -1 5285.75 288.718   1
   7  -8  -1 5391.00 295.208   1
   6  -8  -1 3419.53 196.411   1
  -6   8   1 3304.34 194.021   1
  -6  -8   1 3025.42 189.263   1
   6   8  -1 3152.21 191.179   1
  -5  -8   1 3686.66 223.407   1
   5   8  -1 4232.99 227.070   1
  -4   8   1 7140.03 378.044   1
  -4  -8   1 6785.45 373.256   1
   4  -8  -1 7153.87 377.961   1
   4   8  -1 7010.99 374.940   1
  -3   8   1 16481.7 832.219   1
  -3  -8   1 16370.2 830.315   1
   3  -8  -1 16411.2 832.970   1
   3   8  -1 16593.1 830.109   1
  -2   8   1 28481.4 1405.96   1
  -2  -8   1 27613.8 1406.53   1
   2   8  -1 29040.6 1405.92   1
   2  -8  -1 28318.7 1406.76   1
   1  -8  -1 6369.46 333.501   1
  -1  -8   1 6741.43 332.943   1
   1   8  -1 5989.07 328.156   1
  -1   8   1 5478.50 328.511   1
   0  -8   1 2759.50 168.177   1
   0  -8  -1 2843.78 171.491   1
   0   8  -1 2875.71 168.760   1
   0   8   1 2798.19 170.551   1
  -1   8  -1 1588.01 106.874   1
  -1  -8  -1 1557.48 106.871   1
   1  -8   1 1436.75 105.324   1
   1   8   1 1546.64 107.450   1
  -2   8  -1 7583.68 410.313   1
  -2  -8  -1 8203.65 414.180   1
   2  -8   1 7638.66 410.543   1
   2   8   1 7675.74 410.866   1
  -3   8  -1 10606.4 577.440   1
   3  -8   1 11115.4 579.194   1
   3   8   1 11857.9 579.759   1
  -3  -8  -1 11222.8 578.352   1
  -4   8  -1 8479.43 452.204   1
  -4  -8  -1 8365.23 451.136   1
   4   8   1 8804.36 452.412   1
   4  -8   1 8611.67 453.035   1
   5   8   1 36.9405 25.0041   1
  -5  -8  -1 12.5498 22.0760   1
  -6   8  -1 640.425 65.4313   1
   6  -8   1 496.839 60.4634   1
  -7  -8  -1 19340.4 954.030   1
   7   8   1 18975.8 951.656   1
  -7   8  -1 20742.0 959.490   1
  -8  -8  -1 2713.76 182.771   1
   8   8   1 3472.30 192.612   1
   8  -8   1 3225.22 191.537   1
  -8   8  -1 2904.12 189.932   1
  -9  -8  -1 1602.31 125.315   1
   9   8   1 1927.14 128.321   1
   9  -8   1 1994.52 130.711   1
  -9   8  -1 1628.18 127.879   1
 -10  -8  -1 2268.42 150.077   1
  10   8   1 2254.08 149.122   1
 -10   8  -1 2273.22 152.528   1
  10  -8   1 2025.04 147.645   1
 -11  -8  -1 175.111 44.6182   1
  11  -8   1 172.417 46.3619   1
 -11   8  -1 249.503 47.9586   1
 -12  -8  -1 2312.98 155.738   1
  12  -8   1 2180.74 151.949   1
  12   8   1 2267.89 150.302   1
 -12   8  -1 2112.34 152.535   1
  13  -8   1 1529.09 118.572   1
 -13   8  -1 1642.91 123.138   1
  14   8   1 340.813 51.6883   1
 -14   8  -1 438.616 61.9410   1
  14  -8   1 443.094 63.4019   1
 -15  -8  -1 90.4927 41.8831   1
  15   8   1 100.785 39.2490   1
 -15   8  -1 69.9570 38.7892   1
  15  -8   1 118.920 44.4108   1
 -16  -8  -1 300.150 53.7272   1
  16   8   1 383.137 58.0448   1
 -16   8  -1 302.280 55.6320   1
  16  -8   1 352.857 57.5187   1
  17  -8   1 719.481 77.4791   1
 -17   8  -1 555.769 74.4246   1
 -18   8  -1 404.822 63.5396   1
  18  -8   1 378.626 61.6320   1
  18   8   1 520.903 63.6080   1
 -18  -8  -1 479.176 67.5461   1
 -19   8  -1-17.9156 35.0221   1
  19  -8   1-8.29009 26.9683   1
  19   8   1-8.32355 38.8205   1
 -19  -8  -1 37.1064 40.8599   1
  20  -8   1-15.7258 39.5633   1
 -20   8  -1-54.0898 47.4120   1
  21  -8   1 40.0442 29.4759   1
  21   8   1 16.6380 40.3601   1
 -21  -8  -1 9.26896 34.8385   1
  22  -8   1 24.2020 36.6735   1
 -22   8  -1 75.7157 40.8674   1
  23  -8   1-7.98437 38.2361   1
 -23   8  -1 33.3534 38.3647   1
  24  -9  -1 15.5205 28.5454   1
  23  -9  -1 7.58629 36.7898   1
 -23   9   1-26.3446 44.1537   1
  22  -9  -1-23.6737 34.2371   1
 -22   9   1-8.76964 39.7886   1
  21  -9  -1 49.5736 34.8215   1
 -21   9   1 70.5715 35.2671   1
 -20   9   1 133.762 46.4997   1
 -20  -9   1 103.815 45.2583   1
  20   9  -1 211.841 52.9778   1
  20  -9  -1 178.783 47.6884   1
  19   9  -1 236.581 49.1662   1
 -19  -9   1 365.260 59.2106   1
 -18   9   1 337.323 60.3798   1
  18  -9  -1 391.976 62.6366   1
 -17  -9   1 27.2636 35.5699   1
  17   9  -1 8.64799 37.5469   1
 -17   9   1 53.8091 46.6674   1
  17  -9  -1 51.7789 38.6190   1
 -16  -9   1 44.5332 40.9830   1
  16   9  -1 8.54004 39.8387   1
  16  -9  -1 51.0463 34.5278   1
 -16   9   1-26.1060 32.6976   1
 -15   9   1 861.164 88.5236   1
 -15  -9   1 831.108 87.7800   1
  15  -9  -1 990.798 90.5662   1
  15   9  -1 1136.45 95.8582   1
  14  -9  -1 625.058 72.9643   1
 -14   9   1 690.095 74.5335   1
 -13   9   1 42.9573 39.0700   1
  13  -9  -1 72.7413 38.7997   1
  13   9  -1 78.6791 39.1940   1
 -13  -9   1 32.1252 33.2769   1
 -12   9   1 242.060 52.3825   1
 -12  -9   1 218.468 44.9077   1
  12   9  -1 181.605 43.3307   1
  12  -9  -1 106.794 44.5641   1
 -11  -9   1 7654.84 404.568   1
  11   9  -1 7098.62 398.934   1
 -10  -9   1 1903.95 133.128   1
 -10   9   1 2071.19 137.243   1
  10  -9  -1 1815.62 132.828   1
  10   9  -1 1632.44 126.367   1
  -9   9   1 471.745 61.1753   1
  -9  -9   1 618.568 63.8599   1
   9   9  -1 549.276 59.6003   1
   9  -9  -1 476.740 63.3510   1
  -8   9   1 16985.2 883.391   1
   8  -9  -1 17400.6 884.294   1
   8   9  -1 17551.2 879.620   1
  -8  -9   1 17416.9 880.787   1
   7  -9  -1 5070.62 265.753   1
  -7   9   1 4328.10 258.735   1
   7   9  -1 4475.08 258.068   1
  -7  -9   1 4271.96 257.051   1
  -6   9   1 495.782 60.4524   1
   6  -9  -1 621.439 66.1445   1
   5   9  -1 451.723 54.2677   1
  -5   9   1 566.719 62.0359   1
  -5  -9   1 589.548 59.5435   1
   5  -9  -1 472.247 58.7760   1
   4   9  -1 67.9989 30.8050   1
  -4   9   1 134.119 36.0118   1
  -4  -9   1 119.603 35.2028   1
   4  -9  -1 128.000 37.6203   1
   3   9  -1 4573.60 245.054   1
  -3   9   1 3959.77 240.867   1
  -3  -9   1 4311.28 244.277   1
   3  -9  -1 4290.12 245.071   1
   2   9  -1 12049.2 613.452   1
  -2  -9   1 11800.0 614.013   1
   1   9  -1 164.064 33.9288   1
  -1  -9   1 117.613 30.0021   1
   0   9  -1 3242.70 183.679   1
   0  -9   1 2847.06 180.894   1
  -1   9  -1 1235.51 97.6378   1
   1  -9   1 1493.04 102.904   1
  -3   9  -1 2445.12 164.324   1
   3  -9   1 2902.24 170.155   1
   4   9   1 3438.94 203.002   1
  -4   9  -1 3266.98 199.391   1
  -4  -9  -1 3186.30 198.881   1
   4  -9   1 3318.27 200.300   1
   5  -9   1 210.225 41.4555   1
  -5  -9  -1 225.123 42.7268   1
   5   9   1 239.276 40.7455   1
  -5   9  -1 158.773 37.2912   1
  -6   9  -1 4317.70 275.161   1
  -6  -9  -1 4865.24 277.415   1
   6  -9   1 5437.94 282.914   1
   6   9   1 5006.44 278.728   1
  -7  -9  -1 2336.48 152.170   1
   7   9   1 2227.51 149.671   1
  -7   9  -1 2221.61 151.695   1
   7  -9   1 2310.39 151.481   1
  -8  -9  -1 1266.08 96.2363   1
   8   9   1 1039.45 90.7981   1
  -8   9  -1 1081.48 94.9077   1
   8  -9   1 1050.86 92.8831   1
   9   9   1 2125.26 145.085   1
   9  -9   1 2098.78 147.482   1
  -9   9  -1 1896.90 145.289   1
 -10  -9  -1 5443.45 308.374   1
 -11  -9  -1 627.501 68.3436   1
  11   9   1 523.238 65.7527   1
 -11   9  -1 498.683 65.3608   1
  11  -9   1 534.792 66.9709   1
 -12   9  -1 3894.31 232.803   1
  12  -9   1 3697.72 230.197   1
 -13  -9  -1-8.55975 35.9479   1
  13   9   1-16.4142 38.2774   1
 -13   9  -1 8.42526 25.8404   1
  13  -9   1-8.29869 31.1723   1
 -14  -9  -1 61.5791 37.0162   1
  14   9   1 75.9060 39.9302   1
 -14   9  -1 17.1922 36.1742   1
  14  -9   1 33.6351 38.2129   1
 -15  -9  -1 215.537 50.9687   1
  15   9   1 160.944 50.7307   1
 -15   9  -1 248.107 53.8565   1
  15  -9   1 145.501 44.9752   1
 -16  -9  -1 246.569 51.0054   1
  16   9   1 333.121 52.6559   1
 -16   9  -1 274.468 51.3969   1
  16  -9   1 302.995 52.9019   1
 -17  -9  -1 9.25733 39.5202   1
  17   9   1-17.1569 34.8050   1
 -17   9  -1 35.9532 37.7478   1
  17  -9   1-34.4936 39.1170   1
  18   9   1 60.1395 41.1828   1
 -18  -9  -1 18.7055 39.3250   1
 -19   9  -1 8.96887 34.3885   1
  19  -9   1 16.5504 37.5413   1
  19   9   1-25.8806 39.6914   1
 -19  -9  -1 65.7284 44.3843   1
  20   9   1-8.62317 37.4015   1
 -20  -9  -1 9.38457 44.9359   1
 -21   9  -1 152.319 49.6983   1
  21  -9   1 153.645 44.3979   1
  21   9   1 188.747 48.9861   1
 -21  -9  -1 158.753 51.2475   1
  22   9   1 25.4866 43.2488   1
 -22   9  -1 50.4000 41.7820   1
  23 -10  -1 60.2613 42.8658   1
 -23  10   1 8.51253 36.9598   1
  21 -10  -1-40.9466 34.4095   1
 -21  10   1 8.75663 40.2993   1
 -20 -10   1 27.7882 35.5140   1
  20 -10  -1-16.8466 36.5381   1
  20  10  -1 35.6768 37.4605   1
 -19  10   1-17.7667 35.4045   1
  19 -10  -1-17.3594 36.4633   1
  19  10  -1-17.7886 39.1868   1
 -19 -10   1-27.4910 42.7485   1
  18  10  -1 35.3285 42.3797   1
 -18 -10   1 81.4055 42.8395   1
 -17  10   1 388.124 57.9939   1
  17 -10  -1 405.430 60.9638   1
  17  10  -1 437.841 63.2222   1
 -17 -10   1 525.327 65.9597   1
 -16  10   1 182.562 51.3350   1
  16 -10  -1 247.156 54.0467   1
  16  10  -1 228.321 52.2708   1
 -16 -10   1 183.238 46.4942   1
 -15  10   1 17.1532 29.4491   1
  15 -10  -1 25.5621 32.0429   1
  15  10  -1 43.7825 43.0178   1
 -15 -10   1 58.4776 38.9923   1
 -14  10   1-43.4633 38.2929   1
  14 -10  -1 42.3214 40.0116   1
  14  10  -1 33.0872 36.4394   1
 -14 -10   1 17.1206 35.9556   1
  13 -10  -1 16.8110 34.7121   1
 -13  10   1 8.72124 37.2364   1
 -12 -10   1 4364.11 257.702   1
  12 -10  -1 4035.79 253.299   1
  12  10  -1 4507.85 255.157   1
 -12  10   1 4262.79 258.237   1
 -11 -10   1 1231.59 102.786   1
 -11  10   1 1227.53 103.066   1
  11 -10  -1 1238.70 102.557   1
  11  10  -1 1199.85 99.9197   1
 -10  10   1 216.010 49.7813   1
 -10 -10   1 232.690 45.4384   1
  10  10  -1 157.524 40.0710   1
  10 -10  -1 161.037 48.2989   1
   9 -10  -1 1862.21 138.814   1
  -9 -10   1 2108.93 140.392   1
  -9  10   1 2008.85 142.330   1
   9  10  -1 2049.70 140.784   1
   8 -10  -1 8258.19 447.097   1
  -8 -10   1 8081.04 445.721   1
  -8  10   1 7616.60 448.585   1
   8  10  -1 9191.92 448.050   1
   7 -10  -1 6447.06 344.328   1
  -7  10   1 5921.89 340.969   1
   7  10  -1 6168.39 339.361   1
  -7 -10   1 6051.07 339.527   1
  -6  10   1 4931.83 269.293   1
   6 -10  -1 4223.02 263.688   1
  -6 -10   1 4721.46 266.762   1
   5  10  -1 150.402 38.4174   1
  -5  10   1 147.033 38.4309   1
   5 -10  -1 96.2138 39.5048   1
  -5 -10   1 173.442 40.7432   1
   4  10  -1 16874.6 810.070   1
  -4  10   1 17799.1 815.860   1
   4 -10  -1 17002.3 812.617   1
   3  10  -1 774.373 72.8102   1
   3 -10  -1 817.121 75.5958   1
  -3 -10   1 879.891 74.3682   1
   2  10  -1-6.61918 29.5943   1
  -2  10   1-13.5014 22.5632   1
   2 -10  -1 13.6366 25.0732   1
  -2 -10   1 40.6631 30.7429   1
   1  10  -1 60163.4 2939.87   1
  -1  10   1 57496.3 2938.62   1
   1 -10  -1 60976.6 2944.91   1
  -1 -10   1 61607.2 2941.89   1
   0  10  -1 3928.31 228.394   1
   0  10   1 3856.79 228.494   1
   0 -10  -1 4102.90 232.086   1
   0 -10   1 3758.29 227.553   1
   1  10   1 1800.15 127.170   1
   1 -10   1 1582.52 121.656   1
  -1 -10  -1 1765.51 126.978   1
   2  10   1-13.7869 30.3643   1
  -2  10  -1 20.7052 29.9367   1
   2 -10   1 41.5827 33.1863   1
  -2 -10  -1-6.98474 24.5438   1
   3  10   1 64056.2 3020.95   1
  -3  10  -1 57778.0 3019.46   1
   3 -10   1 63614.6 3022.19   1
  -3 -10  -1 61138.1 3019.55   1
   4  10   1 671.476 68.2208   1
  -4  10  -1 709.089 69.4645   1
   4 -10   1 643.263 67.8256   1
  -4 -10  -1 569.975 64.4907   1
   5 -10   1 4271.54 258.682   1
  -5  10  -1 4636.51 260.785   1
   5  10   1 4850.60 262.913   1
  -5 -10  -1 4203.34 257.919   1
   6  10   1 72.0149 37.2856   1
  -6  10  -1 76.5062 37.3448   1
   6 -10   1 129.106 38.4217   1
  -6 -10  -1 74.1509 38.3772   1
  -7  10  -1 8684.64 475.579   1
   7 -10   1 8680.48 473.758   1
   7  10   1 9287.65 476.718   1
  -8  10  -1 236.032 48.3983   1
   8  10   1 338.152 49.8528   1
   8 -10   1 226.601 47.7417   1
  -8 -10  -1 246.624 45.2457   1
  -9 -10  -1 5575.17 318.119   1
 -10 -10  -1 16.5243 24.5373   1
  10  10   1-7.80528 25.3927   1
 -10  10  -1-33.5860 36.9846   1
  10 -10   1 65.2788 38.0581   1
 -11  10  -1 2904.50 188.977   1
  11 -10   1 2830.19 185.787   1
 -12 -10  -1 178.124 43.7684   1
  12  10   1 213.036 45.5014   1
 -12  10  -1 216.699 44.6796   1
  12 -10   1 207.837 49.5334   1
 -13 -10  -1 41.3090 34.8256   1
  13  10   1 86.6330 42.1176   1
 -13  10  -1 84.6567 39.0610   1
  13 -10   1 42.4620 36.3780   1
 -14 -10  -1 8.62068 31.7013   1
  14  10   1-8.55297 32.1287   1
  14 -10   1 8.48910 32.5463   1
 -14  10  -1 17.2293 30.9828   1
 -15  10  -1 945.600 87.4742   1
 -15 -10  -1 714.488 78.9643   1
  15 -10   1 693.335 80.4491   1
  15  10   1 801.074 82.9747   1
 -16 -10  -1 8.96395 38.2997   1
  16  10   1 86.9919 43.7665   1
 -16  10  -1 26.9668 40.8050   1
  16 -10   1 8.64336 39.7944   1
  17  10   1 105.088 45.4203   1
 -17 -10  -1 137.252 48.9566   1
 -18  10  -1 107.456 42.6582   1
  18 -10   1 68.1993 36.1957   1
  18  10   1 158.402 49.8686   1
 -18 -10  -1 129.119 50.2861   1
 -19  10  -1 70.6027 41.3761   1
  19 -10   1 75.8265 32.5739   1
  19  10   1 158.944 45.6132   1
 -19 -10  -1 46.1552 36.3355   1
 -20  10  -1-8.73370 41.8202   1
  20 -10   1-8.14511 37.9888   1
  20  10   1-26.4065 39.9282   1
 -20 -10  -1 27.6007 43.4857   1
  21  10   1 26.2148 44.9625   1
 -22  10  -1 61.6529 46.3337   1
  22 -10   1 22.2522 40.6568   1
 -22  11   1 25.3100 40.3981   1
  22 -11  -1-7.85484 34.5985   1
 -21  11   1 34.3899 30.9639   1
  20 -11  -1 8.39927 37.0326   1
 -20  11   1 61.3116 40.8839   1
 -19  11   1-8.75076 40.2598   1
  19 -11  -1-17.1191 40.4591   1
  19  11  -1-17.9053 38.2216   1
 -19 -11   1 9.26056 37.5746   1
 -18  11   1 79.9774 44.9778   1
  18 -11  -1 68.6686 39.8256   1
  18  11  -1 124.142 45.3944   1
 -18 -11   1 157.553 45.2390   1
  17  11  -1 8.75250 41.9117   1
 -17 -11   1 9.24446 40.7202   1
 -16  11   1 121.601 41.0161   1
  16 -11  -1 162.582 42.4992   1
  16  11  -1 120.836 42.3453   1
 -16 -11   1 119.093 42.6317   1
 -15  11   1 77.9321 44.6712   1
  15 -11  -1 34.6304 40.5254   1
  15  11  -1 93.5443 46.6925   1
 -15 -11   1 81.5503 38.8359   1
 -14  11   1 107.441 43.2187   1
  14 -11  -1 117.972 36.3866   1
  14  11  -1 135.851 42.0425   1
 -14 -11   1 80.1424 40.7610   1
 -13  11   1 281.597 48.0346   1
  13 -11  -1 233.355 48.1602   1
  13  11  -1 291.365 53.4468   1
 -13 -11   1 270.323 52.5397   1
 -12  11   1 60.8479 30.8008   1
  12 -11  -1 67.9352 30.1018   1
  12  11  -1 73.4270 37.7433   1
 -12 -11   1 151.761 41.5840   1
 -11  11   1 1142.27 100.514   1
  11 -11  -1 1146.91 99.4521   1
  10 -11  -1 2482.43 169.154   1
 -10 -11   1 2453.04 167.214   1
 -10  11   1 2790.68 174.718   1
  10  11  -1 2410.33 166.556   1
   9 -11  -1 623.019 70.6864   1
  -9  11   1 683.632 71.3077   1
   9  11  -1 552.614 69.0004   1
  -9 -11   1 642.129 71.6156   1
   8  11  -1 1767.04 129.221   1
  -8 -11   1 1790.42 129.762   1
   7  11  -1 130.192 39.9541   1
  -7  11   1 125.948 37.8021   1
   7 -11  -1 159.198 41.9303   1
  -7 -11   1 138.025 41.6957   1
   6  11  -1 3056.60 191.328   1
  -6  11   1 3033.51 192.491   1
   6 -11  -1 2887.76 191.146   1
  -6 -11   1 3296.43 194.250   1
   5 -11  -1 218.235 47.0329   1
  -5 -11   1 235.500 44.1349   1
   4  11  -1 41074.8 2108.15   1
  -4  11   1 44227.5 2113.45   1
   4 -11  -1 42939.7 2112.26   1
  -4 -11   1 42892.0 2111.12   1
  -3  11   1 13709.9 710.405   1
   3  11  -1 13412.0 708.621   1
   3 -11  -1 14214.4 712.297   1
  -2  11   1 28570.2 1436.24   1
   2  11  -1 27765.0 1436.03   1
   2 -11  -1 28939.3 1436.92   1
  -2 -11   1 30075.3 1440.03   1
  -1  11   1 4694.76 296.272   1
   1  11  -1 5477.03 300.794   1
   1 -11  -1 5447.56 303.297   1
  -1 -11   1 5874.87 305.742   1
   0  11   1 16448.0 859.632   1
   0  11  -1 16806.1 860.025   1
   0 -11  -1 17133.1 862.501   1
   0 -11   1 17272.5 861.367   1
   1  11   1 1521.90 111.338   1
  -1  11  -1 1578.60 115.063   1
  -1 -11  -1 1543.77 114.484   1
   1 -11   1 1351.34 110.015   1
  -2  11  -1 15382.9 701.486   1
   2 -11   1 16014.1 702.800   1
  -2 -11  -1 15898.6 703.429   1
   3  11   1 6414.42 369.142   1
  -3  11  -1 6872.78 371.537   1
   3 -11   1 7214.51 373.065   1
  -3 -11  -1 6462.75 368.255   1
   4  11   1 3623.84 237.180   1
  -4  11  -1 4047.93 245.126   1
   4 -11   1 4113.56 241.917   1
  -4 -11  -1 4570.03 245.664   1
  -5  11  -1 6723.95 369.928   1
   5 -11   1 6597.72 368.369   1
   5  11   1 7055.43 370.802   1
  -5 -11  -1 6359.68 367.232   1
  -6  11  -1 3375.48 208.959   1
   6 -11   1 3258.47 207.124   1
   6  11   1 3491.97 209.429   1
   7  11   1 508.101 62.3198   1
  -7 -11  -1 453.292 59.5854   1
  -8  11  -1 357.438 57.3113   1
   8 -11   1 444.638 63.5006   1
   8  11   1 427.424 59.4256   1
  -8 -11  -1 556.124 61.9273   1
  -9  11  -1 144.650 45.7979   1
   9 -11   1 159.830 44.8291   1
 -10 -11  -1-8.38645 32.1512   1
  10  11   1 8.11591 35.2015   1
 -10  11  -1-8.59291 34.2351   1
  10 -11   1 16.8093 32.8592   1
 -11 -11  -1 34.6178 35.7641   1
  11  11   1 41.3134 34.1479   1
 -11  11  -1 34.8534 38.9830   1
  11 -11   1 8.57574 34.1976   1
 -12 -11  -1 8.81372 37.6301   1
  12  11   1-33.6434 38.6976   1
 -12  11  -1-26.7399 38.6639   1
  12 -11   1 8.41733 40.8218   1
 -13 -11  -1 53.7726 41.4821   1
  13  11   1 75.7069 38.9672   1
 -13  11  -1 104.066 34.2115   1
  13 -11   1 120.286 39.7896   1
 -14 -11  -1 153.765 46.7701   1
  14  11   1 42.6266 40.5807   1
 -14  11  -1 104.172 40.7717   1
  14 -11   1 102.684 46.1777   1
 -15 -11  -1 426.240 61.7787   1
  15  11   1 399.109 60.7496   1
 -15  11  -1 227.186 54.9687   1
  15 -11   1 239.194 55.7948   1
  16  11   1 61.4784 40.1139   1
 -16 -11  -1 145.389 49.4883   1
 -17 -11  -1 44.4939 38.6795   1
  17  11   1 62.1862 46.2669   1
 -17  11  -1 70.7682 45.5691   1
  17 -11   1 34.3698 39.0579   1
 -18 -11  -1 393.432 60.6852   1
  18  11   1 440.171 69.0380   1
  18 -11   1 275.116 55.6051   1
 -18  11  -1 263.984 59.9202   1
 -19  11  -1-8.78711 30.1397   1
  19 -11   1 33.2343 37.6956   1
  19  11   1 9.14898 46.5373   1
 -19 -11  -1 43.6174 42.3091   1
  20 -11   1 72.4195 37.6158   1
 -20  11  -1 25.8113 40.2087   1
  21 -11   1 7.86044 39.0670   1
 -21  11  -1 25.0840 41.0580   1
  21 -12  -1-8.02108 37.4705   1
 -21  12   1 110.249 48.2711   1
  20 -12  -1 41.7961 32.6941   1
 -20  12   1-8.55608 33.4634   1
  19 -12  -1 151.523 42.7805   1
 -19  12   1 104.346 38.8036   1
 -18  12   1-17.3699 32.6298   1
  18 -12  -1 25.4791 27.6361   1
  18  12  -1-8.97652 41.3014   1
 -18 -12   1 75.3231 42.0999   1
 -17  12   1 69.2236 37.7134   1
  17 -12  -1 93.3184 40.7902   1
  17  12  -1 26.8184 40.1383   1
 -17 -12   1 121.872 46.7309   1
 -16  12   1 52.0590 42.3620   1
  16 -12  -1 76.9747 41.2479   1
  16  12  -1 114.760 46.6632   1
 -16 -12   1 185.371 52.9331   1
  15 -12  -1 94.7457 45.9879   1
 -15  12   1 96.6249 41.2283   1
 -14  12   1 316.080 58.4181   1
 -14 -12   1 307.962 52.9103   1
  14  12  -1 336.861 58.3972   1
  14 -12  -1 455.502 62.4525   1
  13 -12  -1 1141.06 102.898   1
 -13  12   1 1108.98 100.622   1
  13  12  -1 1025.93 99.7177   1
 -12 -12   1 916.895 89.4750   1
  12  12  -1 903.553 91.8064   1
  11 -12  -1 235.140 49.7000   1
 -11 -12   1 221.266 47.7531   1
 -11  12   1 273.359 55.0583   1
  11  12  -1 297.540 53.6870   1
  10 -12  -1 181.684 46.3324   1
 -10 -12   1 125.938 44.8273   1
  10  12  -1 205.112 44.2863   1
 -10  12   1 141.559 42.0054   1
   9 -12  -1 1893.01 136.738   1
  -9  12   1 1899.25 138.078   1
   8  12  -1 8.18678 34.3835   1
  -8  12   1 8.38779 32.7954   1
   8 -12  -1 8.37330 37.9841   1
  -8 -12   1 8.18110 28.7482   1
   7 -12  -1 1425.64 116.046   1
  -7  12   1 1483.79 117.614   1
   7  12  -1 1591.87 116.060   1
  -7 -12   1 1346.69 110.868   1
   6  12  -1 2878.64 181.304   1
  -6  12   1 2821.93 181.511   1
   6 -12  -1 2961.69 183.686   1
  -6 -12   1 2562.15 178.029   1
   5  12  -1 1955.30 132.478   1
  -5 -12   1 1589.20 124.854   1
   4 -12  -1 6246.29 345.936   1
  -4 -12   1 5936.86 343.476   1
   4  12  -1 6307.07 345.509   1
  -4  12   1 6144.32 343.850   1
  -3 -12   1 4740.54 275.866   1
   3 -12  -1 4828.87 276.050   1
  -3  12   1 4680.53 274.908   1
  -2 -12   1 6215.18 345.937   1
   2 -12  -1 6029.50 345.667   1
   2  12  -1 5762.07 341.601   1
  -2  12   1 6921.05 348.908   1
   1 -12  -1 22.9177 34.7142   1
   1  12  -1 36.8133 34.4012   1
  -1  12   1 67.6903 37.4304   1
   0  12   1 7411.99 394.399   1
   0  12  -1 7421.26 393.281   1
   0 -12  -1 6911.16 392.827   1
   0 -12   1 7050.99 392.304   1
   1  12   1 222.298 46.3988   1
  -1  12  -1 227.422 48.7681   1
   1 -12   1 199.076 47.8132   1
  -1 -12  -1 234.721 46.5411   1
   2  12   1 1540.85 121.109   1
  -2  12  -1 1493.39 117.773   1
   2 -12   1 1735.59 122.742   1
  -2 -12  -1 1581.03 120.620   1
   3  12   1 755.060 76.8839   1
  -3  12  -1 983.988 85.3448   1
   3 -12   1 782.796 79.1892   1
  -3 -12  -1 843.115 80.0084   1
   4  12   1 305.080 52.4126   1
  -4  12  -1 310.211 55.1950   1
   4 -12   1 431.210 59.0657   1
  -4 -12  -1 309.181 51.9944   1
   5  12   1 544.782 65.0617   1
  -5 -12  -1 562.785 70.7734   1
   6 -12   1 3459.57 208.995   1
  -6  12  -1 3146.93 204.825   1
   7 -12   1 3319.69 213.572   1
  -7  12  -1 3641.51 218.108   1
  -8  12  -1 1785.92 135.887   1
   8 -12   1 1905.59 136.871   1
   8  12   1 2022.39 139.908   1
  -8 -12  -1 1847.04 136.001   1
  -9  12  -1 26.1085 31.3057   1
  -9 -12  -1 8.47301 34.9920   1
   9  12   1 8.22643 36.2405   1
   9 -12   1 8.57914 28.6809   1
 -10  12  -1 52.9443 31.8896   1
  10 -12   1 60.1963 35.6464   1
 -10 -12  -1 85.9409 41.2709   1
  10  12   1 76.2197 46.0229   1
 -11 -12  -1 164.130 41.8606   1
  11  12   1 219.254 47.4944   1
 -12 -12  -1 8.71058 37.1860   1
  12 -12   1 8.66235 36.9801   1
  12  12   1-34.1915 40.4018   1
 -12  12  -1 8.94195 38.7845   1
 -13  12  -1 159.188 44.8538   1
  13 -12   1 206.234 44.6179   1
 -14 -12  -1-9.16168 39.7405   1
  14 -12   1-8.64495 35.6988   1
  14  12   1-17.4699 38.4772   1
 -14  12  -1-8.61820 32.3760   1
 -15 -12  -1 18.4801 42.5129   1
  15  12   1 8.83742 35.8609   1
 -16 -12  -1 9.27153 43.2502   1
  16 -12   1 25.5833 39.2411   1
 -16  12  -1 8.72297 38.4309   1
  16  12   1 26.4453 38.8366   1
 -17 -12  -1 483.884 68.2089   1
  17 -12   1 349.301 59.5855   1
 -17  12  -1 522.359 66.9870   1
  17  12   1 471.596 68.8315   1
 -18 -12  -1 9.32017 35.7312   1
  18 -12   1-33.8797 38.4208   1
  18  12   1 43.5957 46.3175   1
 -18  12  -1-8.63097 30.3267   1
  19 -12   1 73.9551 42.4600   1
  19  12   1 95.4407 51.2608   1
 -19  12  -1 86.2884 44.0740   1
  20 -12   1 16.1676 38.2269   1
 -20  12  -1 33.6651 42.3327   1
  20 -13  -1 114.247 37.9002   1
 -20  13   1 99.8194 39.1426   1
  19 -13  -1 66.1604 36.0808   1
 -19  13   1 94.5069 37.4673   1
  18 -13  -1 24.9956 35.0287   1
 -18  13   1 42.6125 34.6160   1
  17 -13  -1 84.1094 38.5765   1
 -17 -13   1 144.807 49.3985   1
 -17  13   1 136.566 38.0247   1
  16 -13  -1-17.1207 30.0813   1
 -16 -13   1 73.2484 48.6401   1
 -16  13   1-8.53794 32.7349   1
  16  13  -1 45.8990 45.6169   1
  15 -13  -1 42.8374 40.6116   1
 -15 -13   1 91.1218 44.2952   1
 -15  13   1 52.9046 40.1155   1
  15  13  -1 80.9522 46.3664   1
  14 -13  -1-8.69152 36.5345   1
 -14  13   1 26.9163 38.3340   1
 -14 -13   1 36.1499 39.8370   1
  14  13  -1 79.6045 40.1520   1
  13 -13  -1 452.110 64.4933   1
  13  13  -1 591.012 68.4820   1
 -13  13   1 489.469 66.1482   1
 -13 -13   1 502.571 65.1926   1
  12 -13  -1 148.493 46.1214   1
  12  13  -1 68.8006 39.8034   1
 -12  13   1 80.6678 40.8903   1
 -12 -13   1 53.2458 41.6176   1
  11 -13  -1 1912.13 136.887   1
  11  13  -1 1597.92 128.080   1
 -11 -13   1 1717.90 131.369   1
 -11  13   1 1743.37 133.819   1
  10  13  -1 2486.41 163.314   1
 -10 -13   1 2126.21 158.382   1
  -9 -13   1 577.679 71.2191   1
   9  13  -1 675.483 76.1229   1
  -9  13   1 768.652 81.5684   1
  -8  13   1 266.215 52.5831   1
   8  13  -1 215.017 48.7343   1
   8 -13  -1 214.320 49.5338   1
  -8 -13   1 353.620 53.5961   1
   7 -13  -1 677.740 71.0164   1
   7  13  -1 522.471 68.0475   1
  -7 -13   1 630.175 71.4984   1
  -7  13   1 645.338 69.5078   1
   6 -13  -1 8.39415 34.0593   1
  -6  13   1-25.6918 39.4000   1
   5 -13  -1 3422.63 214.540   1
  -5  13   1 3519.01 215.782   1
   4 -13  -1 2206.59 153.445   1
  -4  13   1 2200.50 154.259   1
   3 -13  -1 4198.79 253.522   1
  -3 -13   1 4258.49 250.967   1
  -3  13   1 4375.75 252.723   1
   3  13  -1 4007.36 247.945   1
  -2 -13   1 524.581 63.2014   1
   2 -13  -1 578.568 68.0833   1
   2  13  -1 608.348 65.4546   1
  -2  13   1 581.396 67.8965   1
   1 -13  -1 1712.54 137.205   1
  -1 -13   1 1976.97 138.645   1
   1  13  -1 1724.31 132.627   1
   0 -13  -1 1720.68 127.008   1
   0  13   1 1644.19 123.752   1
  -1 -13  -1 4249.12 257.486   1
   1  13   1 4455.05 257.914   1
  -2 -13  -1 8431.28 471.855   1
   2 -13   1 8599.77 470.379   1
   2  13   1 9288.11 472.208   1
  -2  13  -1 8530.44 469.614   1
   3 -13   1 4092.79 253.161   1
   3  13   1 4461.46 255.897   1
  -3  13  -1 4254.70 253.461   1
  -4  13  -1-25.4025 38.4155   1
  -4 -13  -1 16.5205 32.3017   1
   4 -13   1 24.8556 35.9423   1
   4  13   1 49.5818 44.8079   1
  -5  13  -1 373.304 56.5640   1
   5  13   1 319.996 55.2985   1
   5 -13   1 359.908 57.7369   1
  -5 -13  -1 449.252 59.5109   1
   6 -13   1 3077.32 182.585   1
   6  13   1 2604.41 177.192   1
  -6  13  -1 2706.99 177.469   1
  -6 -13  -1 2394.14 177.953   1
  -7  13  -1 95.5115 38.6963   1
   7 -13   1 169.133 45.3082   1
   7  13   1 134.421 47.7018   1
  -7 -13  -1 85.6567 42.4648   1
   8  13   1 3714.72 229.386   1
  -8  13  -1 3849.21 231.332   1
   8 -13   1 3584.01 226.590   1
  -8 -13  -1 3690.99 229.147   1
   9  13   1 314.068 57.2395   1
  -9  13  -1 239.343 52.7153   1
   9 -13   1 156.109 44.7318   1
  -9 -13  -1 140.864 45.3753   1
  10  13   1 8.53075 32.7214   1
 -10  13  -1 71.5451 40.5807   1
  10 -13   1 8.72358 32.7850   1
 -10 -13  -1 8.80507 30.9560   1
  11  13   1 120.507 45.6798   1
 -11 -13  -1 115.281 45.0257   1
  11 -13   1 112.612 42.4733   1
 -11  13  -1 169.361 45.7676   1
  12  13   1 342.355 59.3611   1
 -12 -13  -1 285.999 55.0690   1
  12 -13   1 359.034 56.0998   1
 -12  13  -1 340.529 57.7117   1
  13  13   1 160.829 49.8441   1
 -13 -13  -1 117.007 47.2721   1
  13 -13   1 84.9382 43.2169   1
 -13  13  -1 189.602 51.3006   1
  14  13   1-27.3720 48.9829   1
 -14  13  -1 34.6560 41.5010   1
 -14 -13  -1 62.0280 42.4445   1
  14 -13   1 17.3252 38.1717   1
 -15  13  -1 60.4061 43.1612   1
  15  13   1 167.612 49.0228   1
 -15 -13  -1 98.8531 39.8869   1
  15 -13   1 84.9485 45.3930   1
 -16  13  -1 704.876 78.7672   1
  16  13   1 698.364 82.3260   1
 -16 -13  -1 657.543 80.4824   1
  16 -13   1 612.784 75.3292   1
 -17  13  -1 8.62670 37.4322   1
  17  13   1 35.2727 38.8551   1
 -17 -13  -1 18.3573 39.1985   1
  17 -13   1 25.1580 36.3887   1
 -18  13  -1 238.418 49.8111   1
  18  13   1 394.570 61.6057   1
  18 -13   1 231.584 50.9154   1
 -18 -13  -1 275.788 60.0627   1
 -19  13  -1 100.846 42.9667   1
  19 -13   1 81.3261 42.9742   1
 -19  14   1 50.0956 45.3189   1
  19 -14  -1 40.3342 37.6854   1
 -17  14   1 33.6087 41.2821   1
  17 -14  -1 33.1076 41.6461   1
  15  14  -1 517.929 68.7652   1
  15 -14  -1 473.521 65.8008   1
 -15  14   1 365.358 63.6968   1
 -15 -14   1 424.513 65.3286   1
  14  14  -1 470.064 65.9450   1
  14 -14  -1 400.114 62.2797   1
 -14 -14   1 358.380 58.6316   1
 -14  14   1 445.084 64.6744   1
  13  14  -1 9.11368 42.5100   1
 -13 -14   1-36.7932 41.7292   1
 -12  14   1 107.824 45.9196   1
  12 -14  -1 78.9175 42.2263   1
  11  14  -1 44.5951 40.5787   1
  11 -14  -1 105.876 42.3630   1
 -11  14   1 35.7898 33.7546   1
 -11 -14   1 72.0553 33.9770   1
  10  14  -1 725.213 79.0333   1
  10 -14  -1 843.990 80.4935   1
 -10  14   1 620.904 76.3654   1
 -10 -14   1 788.697 79.6337   1
   9 -14  -1 25.8838 38.5742   1
   9  14  -1-8.56398 37.7211   1
  -9  14   1-8.84882 39.5618   1
  -9 -14   1-17.4306 31.3435   1
   8  14  -1 1998.68 148.218   1
  -8 -14   1 2271.51 153.859   1
   7 -14  -1 51.9863 38.2376   1
   7  14  -1 42.8723 38.9677   1
  -7  14   1 51.2108 43.4750   1
  -7 -14   1 51.4964 37.3026   1
  -6 -14   1 1139.95 101.255   1
  -6  14   1 1355.72 108.427   1
   6  14  -1 1080.77 101.270   1
   6 -14  -1 1160.94 101.700   1
  -5 -14   1 861.898 85.2768   1
   5 -14  -1 893.372 86.4616   1
  -5  14   1 885.659 87.5262   1
   5  14  -1 824.336 83.9536   1
   4 -14  -1 472.410 61.7036   1
   4  14  -1 454.920 63.2763   1
  -4  14   1 410.660 61.1366   1
  -4 -14   1 362.117 59.9412   1
  -3 -14   1 5993.91 340.003   1
   3 -14  -1 5696.91 337.941   1
  -3  14   1 6517.45 345.602   1
   3  14  -1 5924.59 338.101   1
   2 -14  -1 2322.41 159.748   1
  -2 -14   1 2250.21 158.166   1
   2  14  -1 2495.81 160.780   1
  -2  14   1 2356.82 159.810   1
   1 -14  -1 123.291 38.9202   1
  -1 -14   1 48.9074 31.3378   1
   1  14  -1 8.00027 24.6491   1
  -1  14   1 48.0785 36.4242   1
   0 -14  -1 1931.99 133.666   1
   0 -14   1 1744.08 131.520   1
   0  14   1 1686.94 129.367   1
   1 -14   1 142.341 41.8662   1
   1  14   1 80.9178 36.4761   1
  -1  14  -1 116.733 41.2005   1
  -1 -14  -1 50.0436 40.2084   1
  -2 -14  -1 2003.67 147.362   1
  -2  14  -1 2317.50 152.445   1
   2  14   1 2008.47 144.968   1
   3 -14   1 1606.90 130.110   1
  -3 -14  -1 1728.33 131.990   1
  -3  14  -1 2040.16 138.006   1
  -4 -14  -1 1773.64 132.947   1
   4 -14   1 1680.78 133.590   1
  -4  14  -1 1740.99 135.807   1
   4  14   1 2020.32 138.003   1
   5 -14   1 42.9588 37.2684   1
   5  14   1 59.9426 40.4769   1
  -5  14  -1-8.49948 36.8682   1
  -5 -14  -1-51.4628 36.0237   1
   6 -14   1 130.300 43.3877   1
   6  14   1 153.320 45.0078   1
  -6  14  -1 172.864 47.0709   1
  -6 -14  -1 206.694 48.2814   1
   7  14   1 1721.59 131.532   1
  -7 -14  -1 1752.97 130.606   1
  -8  14  -1 178.729 41.7637   1
  -8 -14  -1 88.0959 39.4928   1
   8  14   1 182.308 43.7598   1
   8 -14   1 145.106 40.4824   1
  -9 -14  -1 142.950 46.4449   1
  -9  14  -1 53.7433 39.4303   1
   9  14   1 212.259 49.3614   1
   9 -14   1 149.043 45.5942   1
 -10 -14  -1 146.133 42.4016   1
 -10  14  -1 27.0106 36.9706   1
  10  14   1 134.449 46.4525   1
  10 -14   1 175.968 44.6022   1
 -11 -14  -1 1373.13 113.859   1
 -11  14  -1 1332.62 115.095   1
  11 -14   1 1408.05 116.032   1
  11  14   1 1352.45 115.102   1
  12  14   1 44.2332 40.7558   1
 -12 -14  -1 45.3670 42.9399   1
 -13 -14  -1 54.5712 35.3034   1
  13  14   1 105.584 45.0896   1
 -13  14  -1 152.910 41.1732   1
  13 -14   1 127.662 42.6498   1
 -14  14  -1 25.9310 36.9102   1
  14 -14   1 8.56355 34.7549   1
 -15 -14  -1 81.7630 45.8242   1
  15  14   1 71.1120 42.7211   1
  16  14   1 62.6092 44.4531   1
 -16 -14  -1 36.2895 42.8901   1
 -16  14  -1-8.44631 30.3892   1
  16 -14   1 16.5568 29.1015   1
 -18  14  -1-50.1567 43.9860   1
  18 -14   1-32.3593 40.7224   1
 -18  15   1 40.5542 40.3047   1
  18 -15  -1-23.7850 39.3979   1
 -17  15   1 271.487 51.8624   1
  17 -15  -1 226.892 49.2012   1
 -16  15   1 83.4286 45.7260   1
  16 -15  -1 8.34131 36.2342   1
  15  15  -1 351.648 63.8239   1
  15 -15  -1 330.393 57.7558   1
 -15  15   1 298.517 58.4781   1
  14  15  -1 323.600 59.5307   1
 -14  15   1 396.065 65.8783   1
 -14 -15   1 333.238 59.5936   1
  13  15  -1 54.4026 41.7529   1
 -13  15   1 61.8644 40.6989   1
  13 -15  -1 8.58886 40.6366   1
 -13 -15   1 27.7641 38.9093   1
  12  15  -1-9.00169 39.0435   1
 -12  15   1-8.94950 32.1856   1
 -12 -15   1 18.2604 39.6010   1
  12 -15  -1 17.4674 36.6783   1
  11  15  -1 354.422 59.4790   1
 -11 -15   1 370.161 58.9032   1
  10  15  -1 70.5300 41.7578   1
  10 -15  -1 59.8356 41.0194   1
 -10 -15   1 26.8643 40.7097   1
 -10  15   1 63.1607 42.7328   1
  -9  15   1 275.688 53.9521   1
   9 -15  -1 260.057 53.9124   1
  -8 -15   1 8.84762 38.3792   1
   8  15  -1-8.85599 35.2876   1
  -8  15   1 8.84558 37.7662   1
   8 -15  -1 35.1219 36.2591   1
  -7 -15   1 2104.46 150.578   1
  -7  15   1 1736.54 147.222   1
   7 -15  -1 2087.39 151.712   1
  -6 -15   1 8.81833 34.5238   1
  -6  15   1 8.68833 32.6856   1
   6 -15  -1 26.2417 34.2461   1
   6  15  -1 103.289 39.0859   1
   5  15  -1 1880.26 136.390   1
  -5  15   1 1849.39 135.177   1
   5 -15  -1 1637.46 130.616   1
  -5 -15   1 1940.53 138.009   1
  -4 -15   1 43.0845 34.4698   1
   4  15  -1 83.7586 35.3112   1
  -3 -15   1 16.9642 39.5882   1
  -3  15   1 77.8979 41.9990   1
   3 -15  -1-17.3866 39.4623   1
   3  15  -1 49.6710 38.1144   1
  -2  15   1 298.499 57.4770   1
   2 -15  -1 445.761 61.7114   1
  -2 -15   1 385.733 60.8635   1
   1  15  -1 280.485 52.1177   1
  -1  15   1 340.001 50.8034   1
  -1 -15   1 185.994 47.0386   1
   1 -15  -1 313.819 48.9372   1
   0  15   1 241.313 50.2375   1
   0  15  -1 177.851 45.4232   1
   0 -15   1 196.075 45.7112   1
   0 -15  -1 134.351 43.6496   1
  -1  15  -1 794.489 86.3755   1
   1 -15   1 988.407 89.1570   1
  -1 -15  -1 778.728 82.5360   1
  -2 -15  -1 404.793 60.2805   1
  -2  15  -1 513.739 67.1307   1
   2 -15   1 420.005 65.0484   1
   2  15   1 426.985 61.8822   1
  -3  15  -1 1147.05 100.317   1
   3  15   1 1032.40 94.8618   1
   3 -15   1 975.860 94.6736   1
  -3 -15  -1 1025.51 94.9689   1
  -4 -15  -1 211.061 43.1743   1
   4  15   1 180.190 46.0991   1
  -5 -15  -1 519.485 65.5196   1
   5  15   1 434.320 63.6886   1
   5 -15   1 482.053 66.9575   1
   6 -15   1 800.592 83.9677   1
  -6  15  -1 802.037 82.7183   1
   7  15   1 778.590 83.9950   1
  -7  15  -1 811.408 82.8043   1
   7 -15   1 791.157 81.6919   1
  -7 -15  -1 646.746 78.9461   1
  -8 -15  -1 35.5034 39.1949   1
   8  15   1 26.1599 39.0862   1
   8 -15   1 51.5988 34.3770   1
  -8  15  -1 117.038 40.9341   1
   9  15   1-43.8560 45.6183   1
  -9  15  -1-17.9931 39.0276   1
  -9 -15  -1-8.95984 40.0642   1
   9 -15   1 8.80210 42.6898   1
  10  15   1 338.679 55.4364   1
 -10 -15  -1 343.704 59.1068   1
  11  15   1 54.1801 39.8076   1
 -11  15  -1 17.8078 31.3285   1
  11 -15   1 34.7905 35.9505   1
 -11 -15  -1 45.5953 41.9841   1
  12  15   1 903.557 90.8203   1
 -12  15  -1 896.570 89.1375   1
  12 -15   1 830.088 85.7314   1
 -12 -15  -1 870.392 90.4741   1
  13  15   1 346.050 57.2538   1
 -13  15  -1 205.261 54.0220   1
  13 -15   1 152.872 50.2598   1
 -13 -15  -1 176.096 49.3155   1
  14  15   1 117.339 45.1554   1
 -14  15  -1 120.194 45.4312   1
  14 -15   1 84.1820 44.0888   1
 -14 -15  -1 109.641 45.1616   1
  15  15   1 70.8805 43.8763   1
 -15  15  -1 150.148 43.7571   1
  15 -15   1 124.307 44.3956   1
 -15 -15  -1 118.052 43.3038   1
  16  15   1 183.476 51.3851   1
  16 -15   1 203.101 44.1012   1
 -16  15  -1 173.088 42.4245   1
  17 -15   1 24.0118 37.3479   1
 -17  15  -1 24.5659 37.6895   1
  16 -16  -1 56.7708 43.1453   1
 -16  16   1 40.9299 35.5821   1
  14 -16  -1 177.947 51.6240   1
 -14  16   1 215.693 54.5742   1
  13  16  -1 62.7589 46.1212   1
 -13  16   1 8.71355 41.1929   1
 -13 -16   1 27.4238 39.6574   1
  13 -16  -1-16.9360 37.8680   1
  12 -16  -1 388.604 60.0911   1
 -12  16   1 451.478 65.4253   1
  11  16  -1-26.9833 44.1587   1
 -11  16   1-8.87250 31.1752   1
  11 -16  -1 34.9941 31.4630   1
 -11 -16   1-9.10783 39.5040   1
  10  16  -1 81.5578 50.3338   1
 -10  16   1 72.4750 43.0878   1
  10 -16  -1 118.385 42.7863   1
 -10 -16   1 117.746 40.1824   1
  -9 -16   1 54.3150 43.9227   1
   9  16  -1 17.9367 38.9264   1
  -9  16   1 44.4269 42.0224   1
   9 -16  -1 8.62338 41.3173   1
  -8 -16   1 1041.44 95.0777   1
  -8  16   1 1040.79 95.7687   1
   8 -16  -1 851.701 88.6507   1
   8  16  -1 976.799 93.4339   1
  -7 -16   1 90.0500 47.9721   1
   7  16  -1 96.7759 45.3952   1
  -7  16   1 8.67963 37.8197   1
   7 -16  -1 115.284 43.6874   1
  -6 -16   1 2599.84 166.063   1
  -6  16   1 2231.17 160.322   1
   6 -16  -1 2233.71 160.350   1
   6  16  -1 2264.81 160.872   1
  -5 -16   1 202.762 48.6773   1
  -5  16   1 80.6182 42.2453   1
   5 -16  -1 122.638 40.7843   1
   5  16  -1 128.596 47.8138   1
  -4 -16   1 34.7016 41.0042   1
  -4  16   1-8.81112 39.9680   1
   4 -16  -1-17.6986 40.7105   1
   4  16  -1-8.46880 36.7319   1
   3 -16  -1-17.6936 33.2314   1
  -3  16   1 8.78480 32.3037   1
   2 -16  -1 113.657 46.0420   1
  -2  16   1 8.71448 41.2842   1
  -1 -16   1 164.541 45.8449   1
   1 -16  -1 77.7514 38.4378   1
  -1  16   1 144.900 43.6900   1
   1  16  -1 68.3555 40.7495   1
   0 -16   1 8.74796 31.4786   1
   0 -16  -1 51.5109 34.2207   1
   0  16   1-8.37548 30.8164   1
   0  16  -1 34.8448 35.3592   1
   1 -16   1 169.414 46.8671   1
  -1 -16  -1 213.717 48.7241   1
   1  16   1 313.333 52.8778   1
  -1  16  -1 271.511 53.7670   1
  -2 -16  -1 716.685 78.9967   1
  -2  16  -1 750.487 82.9132   1
   2  16   1 843.077 80.1946   1
   2 -16   1 745.258 82.9569   1
  -3 -16  -1 631.399 74.4975   1
   3  16   1 502.915 68.5188   1
  -3  16  -1 743.426 80.0714   1
   3 -16   1 624.386 73.4460   1
  -4 -16  -1 1052.59 97.0063   1
  -4  16  -1 1031.78 98.7604   1
   4 -16   1 1200.40 102.602   1
   4  16   1 1094.60 99.2029   1
  -5 -16  -1 187.647 52.9727   1
   5 -16   1 221.647 48.9373   1
   5  16   1 305.487 57.1455   1
  -6 -16  -1 71.5105 39.6795   1
  -6  16  -1 80.1819 43.4834   1
   6 -16   1 106.079 44.7188   1
   6  16   1 158.760 51.2947   1
   7  16   1 169.219 49.2988   1
  -7  16  -1 116.210 46.5419   1
  -7 -16  -1 161.172 48.5971   1
   8  16   1 215.033 53.6979   1
  -8 -16  -1 196.928 51.8633   1
   9  16   1 726.845 77.2878   1
  -9  16  -1 430.481 61.1060   1
  -9 -16  -1 403.263 64.8179   1
   9 -16   1 667.128 72.6835   1
  10 -16   1 183.731 47.9665   1
 -10  16  -1 116.379 40.6528   1
  11  16   1 328.431 63.2758   1
 -11  16  -1 352.779 55.9702   1
  11 -16   1 241.136 51.0519   1
 -11 -16  -1 424.633 66.1719   1
  12  16   1 53.5730 43.3084   1
 -12  16  -1 26.2890 30.0624   1
  12 -16   1 17.2519 29.5927   1
 -12 -16  -1-27.1652 43.3681   1
  13  16   1 160.822 50.6207   1
 -13  16  -1 122.895 43.4240   1
 -13 -16  -1 91.2020 39.2960   1
  13 -16   1 83.5367 37.7246   1
 -14  16  -1 151.454 45.8476   1
  14 -16   1 173.256 44.9819   1
 -15  16  -1-16.2987 40.9909   1
  15 -16   1 64.7508 41.6472   1
 -15  17   1 100.312 47.6951   1
  15 -17  -1 63.3018 42.2157   1
 -14  17   1 16.8307 41.3276   1
  14 -17  -1 24.7318 40.9769   1
 -13  17   1 51.0558 42.9381   1
  13 -17  -1 99.0465 44.4494   1
  12  17  -1-9.10361 42.4594   1
  12 -17  -1 16.9316 39.4848   1
 -12  17   1 8.68733 40.5179   1
  11  17  -1 281.208 55.4754   1
 -11  17   1 140.268 50.2127   1
  11 -17  -1 225.112 52.2183   1
 -11 -17   1 282.610 52.1167   1
 -10 -17   1-9.13099 34.2981   1
  10  17  -1 9.00822 39.6774   1
  -9  17   1 88.1408 48.3250   1
   9 -17  -1 17.0913 40.4657   1
  -8 -17   1 72.5843 38.8581   1
  -8  17   1 53.2710 46.2756   1
   8 -17  -1 69.5097 46.2606   1
   8  17  -1 62.2430 43.2316   1
  -7 -17   1 135.244 44.4768   1
  -7  17   1 139.198 42.4486   1
   7 -17  -1 184.985 49.3824   1
   7  17  -1 221.246 50.9795   1
  -6 -17   1 151.862 44.9867   1
  -6  17   1 165.002 44.2711   1
   6 -17  -1 157.702 44.1442   1
   6  17  -1 121.601 47.6553   1
  -5 -17   1 79.1324 40.2087   1
   5  17  -1 128.767 41.9400   1
  -4  17   1 26.6158 34.6869   1
   4  17  -1-25.8260 41.2216   1
  -4 -17   1-17.4166 33.3860   1
   4 -17  -1 35.3031 37.0657   1
   3  17  -1 8.47254 35.5848   1
  -3 -17   1-8.68967 38.8531   1
   3 -17  -1-35.6268 46.3199   1
   2  17  -1 42.9578 42.6950   1
  -2  17   1 26.4451 39.4138   1
  -2 -17   1-17.5400 43.0597   1
   2 -17  -1-8.89903 39.7894   1
   1  17  -1 306.936 58.5963   1
  -1  17   1 436.527 63.8556   1
  -1 -17   1 396.612 61.8926   1
   1 -17  -1 228.320 54.2537   1
   0  17  -1 275.096 57.6573   1
   0  17   1 315.593 56.3360   1
   0 -17  -1 296.038 55.4524   1
   0 -17   1 347.479 57.8735   1
   1  17   1 269.054 54.4314   1
  -1  17  -1 383.495 63.6723   1
  -1 -17  -1 215.625 49.0559   1
   1 -17   1 403.303 60.9438   1
  -2  17  -1 44.5593 45.8751   1
   2  17   1-17.0748 38.2141   1
   2 -17   1 53.4012 39.8343   1
  -2 -17  -1 69.1032 38.6630   1
  -3 -17  -1 60.9953 42.3696   1
  -3  17  -1 171.431 49.9840   1
   3 -17   1 17.6826 38.4743   1
   3  17   1 25.5131 42.8722   1
  -4 -17  -1 539.403 63.2133   1
  -4  17  -1 437.836 66.4948   1
   4 -17   1 238.457 57.4379   1
   4  17   1 343.952 54.5205   1
  -5 -17  -1 17.8363 35.5307   1
   5  17   1-17.5070 34.2229   1
  -6 -17  -1 80.6801 42.4436   1
   6  17   1 61.5002 43.2057   1
  -6  17  -1 17.9422 41.9143   1
   6 -17   1 43.8759 42.6262   1
  -7  17  -1 133.614 49.6319   1
   7 -17   1 120.976 43.8781   1
   8  17   1 17.7565 43.5881   1
  -8  17  -1-18.1336 43.4146   1
   8 -17   1 16.9196 38.3744   1
  -8 -17  -1-9.01282 37.8504   1
   9  17   1 134.517 43.9748   1
  -9  17  -1 106.395 47.0606   1
   9 -17   1 174.791 50.1226   1
  -9 -17  -1 125.395 44.4556   1
  10  17   1 384.256 61.9149   1
 -10  17  -1 415.154 66.6467   1
  10 -17   1 456.776 65.4939   1
 -10 -17  -1 304.225 60.4502   1
  11  17   1 132.425 44.6469   1
 -11  17  -1 164.788 48.6669   1
 -11 -17  -1 205.272 50.5050   1
  11 -17   1 194.794 49.7245   1
 -12  17  -1-8.58801 41.1264   1
  12 -17   1-16.9073 37.7997   1
  13  17   1 121.893 44.8026   1
 -13  17  -1 171.464 40.0245   1
  13 -17   1 122.381 39.6560   1
 -14  17  -1 40.9555 41.6747   1
  14 -17   1 8.03155 36.9656   1
 -13  18   1 24.7966 37.5185   1
  13 -18  -1 32.0700 36.3942   1
 -12  18   1-8.46571 39.4852   1
  12 -18  -1-8.25009 38.9961   1
  10  18  -1-8.88614 38.5456   1
  10 -18  -1 8.33334 38.3405   1
 -10  18   1 34.7342 40.5025   1
  -9 -18   1 54.1985 41.1637   1
  -9  18   1 112.984 41.2668   1
   9 -18  -1 75.2232 40.7219   1
   9  18  -1 70.9481 44.7631   1
  -8 -18   1-8.95036 42.3048   1
  -8  18   1-17.4761 32.8234   1
   8 -18  -1 17.0208 31.2953   1
   8  18  -1-17.6093 34.4239   1
  -7 -18   1 17.8066 39.2157   1
   7  18  -1-8.64100 41.3759   1
  -6 -18   1-8.81902 39.4315   1
  -6  18   1-17.1571 32.8914   1
   6 -18  -1-17.4121 38.3498   1
   6  18  -1 8.61961 41.2762   1
   5  18  -1 69.1687 41.0704   1
   5 -18  -1 104.854 46.1124   1
  -5 -18   1 78.6777 40.9767   1
  -4  18   1-53.3817 46.7709   1
   4  18  -1-8.50886 42.2854   1
  -4 -18   1 17.4520 38.4393   1
   4 -18  -1-8.73289 43.3984   1
  -3  18   1-26.4427 43.2738   1
   3 -18  -1 8.83892 40.6629   1
  -3 -18   1 17.6087 33.7532   1
  -2  18   1-35.3212 41.7408   1
  -2 -18   1-17.6327 43.8131   1
   2 -18  -1 17.7360 39.6520   1
  -1  18   1 114.039 44.1935   1
   1  18  -1 70.9650 42.5666   1
  -1 -18   1-8.90959 36.8935   1
   1 -18  -1 61.6839 31.0877   1
   0  18  -1 53.5831 46.0938   1
   0  18   1 77.9393 47.5737   1
   0 -18  -1 87.1747 45.0020   1
   0 -18   1 98.5857 47.7637   1
   1  18   1 33.9387 38.0130   1
  -1  18  -1 80.1106 43.2343   1
   1 -18   1 80.4593 41.2009   1
  -1 -18  -1 17.4060 37.2345   1
  -2  18  -1 144.008 44.4594   1
   2  18   1 169.001 50.8949   1
   2 -18   1 194.336 46.7098   1
  -2 -18  -1 198.024 48.3504   1
   3  18   1-34.1423 39.2673   1
  -3  18  -1-8.78806 35.6549   1
  -3 -18  -1 25.8991 34.3947   1
   3 -18   1 8.84332 36.5142   1
  -4 -18  -1-8.70325 32.0273   1
  -4  18  -1 60.8126 43.1865   1
   4 -18   1 8.81580 41.6863   1
   4  18   1 50.9826 38.5636   1
  -5 -18  -1 229.335 47.1758   1
  -5  18  -1 201.445 53.1792   1
   5 -18   1 369.721 58.3246   1
   5  18   1 290.508 55.5499   1
  -6 -18  -1 8.84457 33.9129   1
  -6  18  -1 8.87497 41.9520   1
   6 -18   1 8.65907 35.1369   1
   6  18   1 26.1089 38.9142   1
   7  18   1 8.73184 44.9164   1
  -7 -18  -1-35.6278 41.5461   1
   8  18   1-26.2257 38.5070   1
   8 -18   1 8.40490 35.3001   1
  -8  18  -1-8.88668 39.1447   1
   9 -18   1 25.8728 42.8624   1
  -9  18  -1 8.73538 41.2963   1
  10  18   1 149.062 44.4765   1
 -10  18  -1 233.454 56.1815   1
 -10 -18  -1 240.310 55.7393   1
  10 -18   1 134.952 50.8838   1
  11  18   1 88.2220 47.0078   1
  11 -18   1 65.8804 34.1998   1
 -11 -18  -1 79.2795 35.9269   1
 -12  18  -1 25.0674 39.0591   1
  12 -18   1 82.0396 44.1104   1
 -10  19   1 25.2606 31.6518   1
   9 -19  -1-8.12473 38.9324   1
  -9  19   1 76.5523 46.5986   1
   8  19  -1 34.1101 41.8985   1
  -7  19   1 25.7398 32.2519   1
   7 -19  -1 25.3973 29.0550   1
  -6  19   1 58.9695 44.3004   1
   6  19  -1-25.7723 42.7071   1
  -6 -19   1 52.0309 41.5429   1
   6 -19  -1 17.2080 39.0496   1
   5  19  -1-8.45877 35.5268   1
  -5  19   1 16.9724 42.1709   1
  -5 -19   1 17.3485 32.5862   1
   5 -19  -1 17.1279 40.4804   1
  -4  19   1 43.8230 34.2688   1
   4  19  -1-8.53782 35.2553   1
   4 -19  -1-34.4468 40.7053   1
  -4 -19   1 26.2688 34.8882   1
  -3  19   1-8.75254 44.0095   1
   3  19  -1 8.71371 39.5296   1
   3 -19  -1-26.0235 42.0684   1
  -3 -19   1-17.5381 31.5406   1
   2  19  -1 167.146 54.1537   1
  -2 -19   1 26.4875 38.5664   1
   1  19  -1 26.3937 47.2214   1
  -1 -19   1-8.95561 42.3304   1
   0  19   1 34.6597 39.8656   1
   0  19  -1-8.84001 36.5040   1
   0 -19  -1-8.69667 35.9122   1
   0 -19   1 26.6924 36.7411   1
   1  19   1 51.4831 39.0636   1
  -1  19  -1 79.7150 50.0152   1
  -1 -19  -1 77.7047 40.9430   1
   1 -19   1 70.4843 45.9375   1
   2  19   1-16.8118 46.0317   1
  -2 -19  -1-8.61970 38.5420   1
  -4  19  -1-8.57011 36.5913   1
   4 -19   1-17.5042 35.5144   1
  -5 -19  -1 94.4002 38.0959   1
  -5  19  -1 69.8924 48.5371   1
   5 -19   1 112.256 48.4332   1
   5  19   1 109.282 38.9624   1
  -6 -19  -1-34.6584 42.5395   1
  -6  19  -1 8.68634 38.8355   1
   6 -19   1 8.46621 31.1322   1
   6  19   1 33.6444 47.3915   1
  -7 -19  -1-8.67456 33.9150   1
   7  19   1 8.49534 35.0782   1
  -7  19  -1-8.68389 44.1666   1
   7 -19   1-16.5846 39.1942   1
   8  19   1 25.7327 45.5651   1
  -8  19  -1 8.62661 42.3526   1
   8 -19   1-16.5584 39.6432   1
  -8 -19  -1-8.73457 39.0507   1
   9  19   1 128.257 52.1844   1
   9 -19   1 92.1870 40.8291   1
  -9  19  -1 67.8411 42.8170   1
  -9 -19  -1 34.8784 40.8562   1
  10 -19   1 81.7781 44.3932   1
 -10  19  -1 8.39372 44.1777   1
   7 -20  -1 8.15654 38.0649   1
  -7  20   1 50.1524 41.5566   1
   6 -20  -1 24.9434 36.7093   1
  -6  20   1 83.3166 46.1356   1
   5 -20  -1-16.7398 42.5701   1
  -5  20   1-8.24937 37.9517   1
   5  20  -1 8.44378 43.4310   1
  -4 -20   1 34.5415 40.8288   1
   4 -20  -1-8.41333 30.2757   1
   4  20  -1 42.9184 47.4713   1
  -4  20   1 33.3490 35.0293   1
  -3 -20   1 8.69893 37.7352   1
   3  20  -1-34.6786 43.5940   1
  -2 -20   1 176.498 47.9293   1
   2 -20  -1 178.980 50.3359   1
  -2  20   1 204.828 53.6929   1
   2  20  -1 260.082 52.0239   1
   1 -20  -1 86.1154 40.2195   1
  -1 -20   1 52.6648 36.3046   1
   1  20  -1-8.72401 43.4021   1
  -1  20   1 34.2364 32.2203   1
   0 -20   1-26.0617 42.1268   1
   0 -20  -1 34.6320 43.5310   1
   0  20  -1-26.1054 43.7512   1
   0  20   1 8.50780 42.7759   1
   1 -20   1 120.353 46.4060   1
  -1 -20  -1 179.241 46.5477   1
  -1  20  -1 202.192 54.9656   1
   1  20   1 178.638 49.5012   1
  -2 -20  -1 84.7079 39.2797   1
   2 -20   1 111.585 48.1650   1
   2  20   1 84.2025 38.5116   1
  -2  20  -1 136.145 49.0709   1
  -3 -20  -1 16.9097 33.6881   1
   3 -20   1 42.7210 34.6687   1
  -3  20  -1-8.42127 35.3691   1
   3  20   1-16.4888 36.8622   1
  -4 -20  -1 117.078 48.0106   1
   4  20   1 154.971 51.9928   1
   5 -20   1 8.34166 41.4499   1
  -5  20  -1-8.55163 39.8838   1
   6  20   1 230.753 54.3164   1
  -6  20  -1 219.578 52.9050   1
  -6 -20  -1 217.484 53.2002   1
   7 -20   1 63.7622 44.9518   1
  -7  20  -1 33.8855 44.5746   1
   7  20   1 24.5141 43.9027   1
   2  21  -1 8.51650 42.3208   1
   1  21  -1 416.285 61.3782   1
  -1  21   1 348.782 65.0091   1
  -1 -21   1 356.246 61.2910   1
   0  21  -1 8.57973 50.5307   1
   0  21   1-24.9798 41.8659   1
   0 -21   1 33.5689 38.0691   1
   0 -21  -1 8.37529 40.1045   1
  -1  21  -1 225.062 51.6209   1
  -1 -21  -1 210.452 53.6817   1
   1 -21   1 276.760 51.9214   1
  -2  21  -1-24.6742 42.7749   1
   2  21   1-8.26547 43.9111   1
  -2 -21  -1-8.29391 37.0852   1
   2 -21   1-8.31366 36.6229   1
   3  21   1-8.21384 46.7079   1
  -3 -21  -1 24.7528 40.5101   1
  26   0  -2 8.39344 41.2097   1
  25   0  -2-16.9216 37.8266   1
 -25   0   2 17.8758 36.9048   1
  24   0  -2 514.356 65.8564   1
 -24   0   2 513.665 68.3747   1
  23   0  -2 16.9722 36.2280   1
 -23   0   2-8.95478 38.2288   1
  22   0  -2 1558.68 117.380   1
 -22   0   2 1238.37 111.009   1
 -20   0   2 41.2960 33.5368   1
  20   0  -2 16.7621 29.4794   1
 -19   0   2 308.167 48.6080   1
  19   0  -2 330.068 53.8824   1
  18   0  -2 3753.27 229.222   1
 -18   0   2 3841.46 230.195   1
 -17   0   2 239.358 46.2072   1
  17   0  -2 245.528 44.7914   1
 -16   0   2 277.458 46.7466   1
  16   0  -2 207.501 44.8130   1
 -15   0   2 2760.36 174.524   1
  14   0  -2 7202.84 393.192   1
 -14   0   2 7397.42 394.290   1
 -12   0   2 1077.13 83.4427   1
  12   0  -2 1030.46 81.6238   1
 -11   0   2 1450.17 100.450   1
  11   0  -2 1414.06 99.0263   1
 -10   0   2 31810.0 1600.54   1
  10   0  -2 33164.5 1600.00   1
  -9   0   2 101315. 4788.51   1
   9   0  -2 95972.6 4785.56   1
  -8   0   2 132434. 5790.73   1
   8   0  -2 109751. 5782.26   1
  -7   0   2 52056.1 2659.44   1
   7   0  -2 56706.0 2656.15   1
  -6   0   2 330301. 17183.5   1
   6   0  -2 380363. 17183.6   1
  -5   0   2 990143. 48100.9   1
   5   0  -2 999999. 48100.4   1
  -4   0   2 280243. 13638.9   1
   4   0  -2 283866. 13639.1   1
   3   0  -2 84731.7 4327.67   1
  -3   0   2 94339.9 4327.94   1
   0   0   2 137783. 7160.14   1
   0   0  -2 159398. 7160.73   1
   1   0   2 146866. 7154.69   1
  -1   0  -2 148889. 7155.06   1
   2   0   2 516712. 25832.2   1
  -2   0  -2 553006. 25833.0   1
   3   0   2 471775. 22487.9   1
  -3   0  -2 458274. 22488.0   1
  -4   0  -2 167545. 8190.62   1
   4   0   2 170603. 8190.24   1
   5   0   2 116835. 5734.28   1
  -5   0  -2 119651. 5735.70   1
   6   0   2 36818.7 1939.07   1
  -6   0  -2 42777.0 1942.95   1
  -7   0  -2 73.2273 28.9190   1
   7   0   2 57.9967 24.4982   1
   8   0   2 5307.74 287.952   1
  -8   0  -2 5242.14 287.169   1
   9   0   2 26566.7 1346.00   1
  -9   0  -2 27696.5 1347.70   1
 -10   0  -2 18.9566 24.2262   1
  10   0   2-6.19744 23.7607   1
  11   0   2 1347.79 98.9856   1
 -11   0  -2 1166.27 95.0087   1
  12   0   2 3862.88 239.313   1
 -12   0  -2 4450.22 243.679   1
 -13   0  -2 358.778 52.6825   1
  13   0   2 414.699 56.3943   1
  14   0   2 12300.2 619.351   1
 -14   0  -2 11407.0 616.084   1
  16   0   2 1530.63 117.809   1
 -16   0  -2 1456.46 114.086   1
  17   0   2 810.530 82.8135   1
 -17   0  -2 973.163 87.0141   1
 -18   0  -2 8.28581 31.7744   1
  18   0   2 25.5039 38.0154   1
  19   0   2 1200.92 101.953   1
 -19   0  -2 1177.85 103.075   1
  20   0   2 427.804 66.3262   1
 -20   0  -2 428.502 63.0851   1
  22   0   2 25.0991 36.8548   1
 -22   0  -2-8.83452 41.2072   1
  24   0   2 40.7128 42.0743   1
 -24   0  -2 128.217 46.9776   1
  25   0   2 16.1036 43.2326   1
 -25   0  -2 33.4548 38.4958   1
  26  -1  -2 32.9491 36.8726   1
 -26   1   2 44.0028 36.3835   1
  25  -1  -2 25.2081 42.2639   1
  25   1  -2 17.2112 36.1592   1
 -25   1   2 17.5520 43.1020   1
 -25  -1   2 35.7551 33.5967   1
  24  -1  -2-8.60552 40.6759   1
  24   1  -2-17.0950 40.4017   1
 -24  -1   2 8.97096 35.0753   1
 -24   1   2-17.4565 37.8594   1
  23   1  -2 587.926 72.9787   1
 -23  -1   2 684.479 79.2811   1
 -23   1   2 538.921 69.9177   1
  23  -1  -2 565.383 69.6363   1
  22   1  -2 50.8670 37.3899   1
 -22  -1   2 53.7122 39.4760   1
 -22   1   2 25.3701 38.4077   1
  22  -1  -2 25.9730 44.0739   1
  21   1  -2 362.352 55.8585   1
 -21  -1   2 389.959 58.1114   1
 -20  -1   2 632.847 75.0574   1
 -20   1   2 828.178 78.4612   1
  20   1  -2 638.411 75.1294   1
  20  -1  -2 611.317 72.1023   1
  19   1  -2 1322.72 109.838   1
  19  -1  -2 1324.57 110.973   1
 -19   1   2 1482.73 114.199   1
 -19  -1   2 1364.16 109.286   1
 -18   1   2 139.419 39.5859   1
  18  -1  -2 72.4311 34.1654   1
  17  -1  -2 2480.51 175.685   1
  17   1  -2 2722.58 177.187   1
 -17   1   2 2955.68 182.759   1
 -17  -1   2 2842.81 177.444   1
  16   1  -2 1571.60 118.031   1
  16  -1  -2 1556.57 118.362   1
 -16  -1   2 1743.78 120.894   1
 -16   1   2 1712.08 123.411   1
 -15  -1   2 193.126 40.3856   1
 -15   1   2 139.725 34.7758   1
  15  -1  -2 204.420 40.8826   1
  15   1  -2 130.036 39.0416   1
 -14  -1   2 6336.29 356.727   1
  14  -1  -2 6881.98 360.463   1
  13   1  -2 41247.7 2017.63   1
 -13  -1   2 40649.0 2016.56   1
  12   1  -2 6195.43 364.055   1
 -12  -1   2 6671.65 365.992   1
 -12   1   2 7191.16 373.141   1
  12  -1  -2 7546.93 368.124   1
  11   1  -2 7849.52 393.786   1
 -11  -1   2 8262.45 395.882   1
  11  -1  -2 7308.05 392.108   1
  10   1  -2 622.732 55.1255   1
 -10  -1   2 593.176 54.8406   1
 -10   1   2 562.486 55.8951   1
  10  -1  -2 608.436 55.7126   1
   9   1  -2 7510.51 381.741   1
  -9  -1   2 7234.67 380.770   1
  -9   1   2 7360.41 384.043   1
   9  -1  -2 7266.56 382.842   1
   8   1  -2 108086. 4847.12   1
  -8  -1   2 99046.2 4845.53   1
  -8   1   2 93572.7 4846.30   1
   8  -1  -2 98697.6 4847.53   1
   7   1  -2 82057.3 4147.09   1
  -7  -1   2 89157.8 4149.03   1
   6   1  -2 11415.2 590.149   1
   6  -1  -2 12165.2 593.145   1
  -6   1   2 11656.3 592.724   1
  -6  -1   2 12349.6 591.143   1
   5   1  -2 40623.5 1970.45   1
  -5   1   2 35625.0 1973.07   1
   5  -1  -2 39842.0 1973.34   1
   4   1  -2 64781.9 2982.19   1
  -4   1   2 57295.1 2986.70   1
   4  -1  -2 56209.6 2984.62   1
  -4  -1   2 65389.1 2982.39   1
   3   1  -2 107377. 5094.28   1
  -3   1   2 110299. 5098.67   1
  -3  -1   2 98368.4 5094.86   1
   3  -1  -2 108066. 5099.11   1
  -2   1   2 136818. 6707.66   1
   2  -1  -2 140656. 6708.23   1
   1  -1  -2 357680. 16933.7   1
  -1   1   2 342852. 16933.8   1
   0  -1  -2 55589.2 2752.27   1
   0   1   2 54466.5 2751.66   1
   0  -1   2 58029.3 2750.41   1
   0   1  -2 58458.7 2750.59   1
  -1  -1  -2 103775. 4717.52   1
   1  -1   2 105015. 4714.97   1
   1   1   2 112743. 4716.00   1
  -2   1  -2 71206.0 3537.90   1
  -2  -1  -2 75473.4 3539.23   1
   2  -1   2 68528.7 3538.09   1
   2   1   2 76795.4 3538.34   1
  -3   1  -2 25298.7 1153.55   1
  -3  -1  -2 22597.3 1151.99   1
   3  -1   2 23340.7 1151.74   1
   3   1   2 22852.7 1150.82   1
  -5   1  -2 461.208 43.9377   1
  -5  -1  -2 452.956 42.3918   1
   5  -1   2 433.964 41.8840   1
   5   1   2 482.337 43.7241   1
  -6   1  -2 76277.3 3449.37   1
  -6  -1  -2 69546.3 3444.53   1
   6  -1   2 67971.4 3443.26   1
   6   1   2 70194.5 3445.17   1
  -7   1  -2 75453.4 3609.08   1
  -7  -1  -2 76038.4 3604.14   1
   7  -1   2 68524.3 3600.25   1
   7   1   2 76786.9 3604.35   1
  -8   1  -2 13617.9 683.480   1
  -8  -1  -2 13475.9 680.712   1
   8  -1   2 13066.8 679.943   1
   8   1   2 13517.2 680.468   1
  -9  -1  -2 198.471 37.2153   1
  -9   1  -2 184.447 41.7573   1
   9  -1   2 182.967 35.6636   1
   9   1   2 264.466 41.2349   1
 -10  -1  -2 5117.33 289.766   1
  10   1   2 5327.11 292.135   1
 -11   1  -2 768.559 73.7968   1
 -11  -1  -2 655.619 65.1653   1
  11  -1   2 738.995 71.9554   1
  11   1   2 743.185 69.4364   1
 -12  -1  -2 11298.0 603.903   1
 -12   1  -2 11873.1 608.443   1
  12  -1   2 11984.8 607.531   1
  12   1   2 11553.8 606.006   1
 -13   1  -2 2201.64 149.809   1
 -13  -1  -2 2267.20 149.297   1
  13  -1   2 2158.06 149.780   1
  13   1   2 2289.66 150.263   1
 -14   1  -2 3715.44 241.297   1
 -14  -1  -2 3603.39 238.656   1
 -16   1  -2 1075.66 98.0482   1
 -16  -1  -2 1309.48 103.630   1
  16  -1   2 1154.16 99.6594   1
 -17   1  -2 124.479 37.4718   1
  17  -1   2 82.2998 34.9597   1
  17   1   2 121.176 40.4842   1
 -18   1  -2 937.406 90.3622   1
 -18  -1  -2 1066.00 95.3088   1
  18  -1   2 1062.44 94.8809   1
 -19   1  -2 909.840 85.6540   1
 -19  -1  -2 883.376 86.7183   1
  19   1   2 764.681 82.9573   1
  19  -1   2 760.267 83.4531   1
 -20   1  -2 346.469 59.6165   1
 -20  -1  -2 390.483 62.0064   1
  20  -1   2 343.724 57.2269   1
  20   1   2 310.640 58.2020   1
 -22   1  -2 173.572 48.8488   1
 -22  -1  -2 123.155 49.0413   1
  22   1   2 50.9502 43.1542   1
  22  -1   2 166.757 50.3239   1
 -23   1  -2 17.4772 41.3072   1
  23  -1   2 8.12190 39.8791   1
 -24   1  -2 120.040 48.6883   1
 -24  -1  -2 129.319 51.1338   1
  24   1   2 106.319 48.1379   1
  24  -1   2 145.266 47.9134   1
 -25   1  -2-8.35591 39.4952   1
 -25  -1  -2 8.48117 37.9188   1
  25   1   2-7.90126 43.2651   1
  25  -1   2-15.8920 39.0120   1
 -26   2   2 8.57263 40.5754   1
  26  -2  -2 83.1594 46.9042   1
 -25  -2   2 27.3283 36.9604   1
  25   2  -2-8.37828 36.3411   1
 -24   2   2-8.45649 37.2811   1
 -24  -2   2 72.6027 44.0375   1
  24  -2  -2 43.2835 40.9466   1
  24   2  -2 34.1856 39.8911   1
 -23   2   2 43.1208 41.3410   1
 -23  -2   2 44.9146 43.0570   1
  23  -2  -2 25.6253 35.3230   1
  23   2  -2 51.9707 38.7744   1
 -22   2   2 173.503 52.0650   1
 -22  -2   2 276.943 52.6509   1
  22  -2  -2 240.690 57.2045   1
  22   2  -2 292.333 53.6902   1
 -21   2   2 69.6853 38.4340   1
 -21  -2   2 26.4018 38.2387   1
  21  -2  -2 51.6781 39.1354   1
  21   2  -2 33.8849 38.4933   1
 -20   2   2 990.124 92.2021   1
 -20  -2   2 1095.15 96.1394   1
  20  -2  -2 918.212 91.9375   1
  20   2  -2 940.432 90.8263   1
 -19   2   2 118.016 47.3601   1
 -19  -2   2 93.1598 38.2431   1
  19  -2  -2 133.558 46.9033   1
  19   2  -2 104.201 38.7546   1
 -18   2   2 1597.74 123.963   1
  18  -2  -2 1514.27 119.881   1
 -17   2   2 16.1373 35.1849   1
 -17  -2   2 119.149 41.9120   1
  17  -2  -2 54.3327 37.3435   1
  17   2  -2 118.770 43.1242   1
 -16   2   2 92.9474 40.4641   1
 -16  -2   2 76.1190 35.2304   1
  16  -2  -2 95.6465 40.4711   1
  16   2  -2 64.1572 32.5657   1
 -15  -2   2 495.549 63.0929   1
  15  -2  -2 628.601 63.9326   1
  15   2  -2 584.989 62.1889   1
 -14   2   2 5639.19 328.824   1
 -14  -2   2 6512.44 330.678   1
  14  -2  -2 5421.75 324.393   1
  14   2  -2 6299.52 328.376   1
 -13   2   2 2693.14 159.888   1
 -13  -2   2 2321.03 152.782   1
  13  -2  -2 2295.97 152.743   1
  13   2  -2 2443.65 152.377   1
 -12   2   2 31532.2 1488.39   1
  12  -2  -2 29135.1 1483.12   1
  12   2  -2 29336.6 1481.37   1
 -11   2   2 459.379 49.3425   1
 -11  -2   2 367.506 44.8327   1
  11  -2  -2 369.192 45.4767   1
  11   2  -2 351.112 42.0540   1
 -10   2   2 51827.6 2503.56   1
 -10  -2   2 50817.5 2499.20   1
  10  -2  -2 50622.6 2502.31   1
  10   2  -2 51186.7 2498.87   1
  -9   2   2 50904.8 2375.52   1
  -9  -2   2 48158.7 2370.10   1
   9  -2  -2 47510.3 2373.21   1
   9   2  -2 47777.7 2369.09   1
  -8   2   2 5138.09 272.803   1
   8   2  -2 4857.43 267.825   1
  -8  -2   2 5314.22 271.017   1
   8  -2  -2 5119.36 272.626   1
  -7   2   2 14100.2 668.160   1
   7   2  -2 12822.3 660.718   1
   7  -2  -2 13011.4 665.082   1
  -7  -2   2 13359.9 662.802   1
   6   2  -2 4477.15 225.961   1
  -6  -2   2 4186.20 226.543   1
  -5   2   2 1849.21 101.874   1
  -5  -2   2 1929.37 97.6017   1
   5   2  -2 1700.65 95.2375   1
  -4  -2   2 269654. 12840.7   1
   4  -2  -2 249913. 12844.6   1
  -4   2   2 275920. 12846.2   1
   4   2  -2 265919. 12840.7   1
  -3  -2   2 10305.6 467.431   1
   3   2  -2 10507.3 466.954   1
  -3   2   2 9283.67 472.196   1
  -2   2   2 9116.46 449.530   1
   2   2  -2 9520.80 444.347   1
  -2  -2   2 9431.05 444.500   1
  -1  -2   2 89092.5 4225.26   1
   1  -2  -2 89695.9 4229.86   1
  -1   2   2 78992.1 4230.11   1
   1   2  -2 88934.2 4224.49   1
   0  -2  -2 61984.6 3047.42   1
   0   2   2 62251.8 3046.76   1
   0   2  -2 66877.9 3043.74   1
   0  -2   2 59709.7 3043.52   1
  -1  -2  -2 5916.85 300.610   1
   1   2   2 5591.82 298.265   1
  -1   2  -2 6126.10 298.935   1
   1  -2   2 5996.42 298.554   1
  -2  -2  -2 206454. 9354.66   1
   2   2   2 193460. 9353.37   1
   2  -2   2 174355. 9351.39   1
  -2   2  -2 202864. 9354.49   1
  -3   2  -2 34767.7 1825.24   1
  -3  -2  -2 39019.3 1828.64   1
   3  -2   2 36824.4 1826.31   1
   3   2   2 39302.7 1826.16   1
  -5   2  -2 77133.2 3708.54   1
   5  -2   2 78555.7 3708.49   1
   5   2   2 74252.7 3706.46   1
  -5  -2  -2 75108.1 3707.33   1
   6  -2   2 340.175 41.0134   1
   6   2   2 288.053 39.2585   1
  -6  -2  -2 351.424 39.2327   1
  -6   2  -2 340.345 42.8247   1
  -7   2  -2 29173.3 1335.34   1
  -7  -2  -2 27936.8 1332.16   1
   7   2   2 28072.3 1330.79   1
  -8   2  -2 29.0812 30.3015   1
  -8  -2  -2 44.4518 28.6381   1
   8  -2   2 86.1756 30.1200   1
   8   2   2 10.4518 20.9010   1
  -9   2  -2 24997.7 1247.09   1
  -9  -2  -2 26712.0 1246.89   1
   9  -2   2 24386.4 1242.18   1
   9   2   2 24098.8 1241.17   1
 -11   2  -2 9042.52 484.847   1
 -11  -2  -2 8909.38 482.537   1
  11  -2   2 9750.61 482.138   1
  11   2   2 8797.79 479.141   1
 -12   2  -2 182.091 42.1905   1
 -12  -2  -2 216.976 48.3816   1
  12  -2   2 235.243 45.7605   1
  12   2   2 182.465 43.5288   1
 -13   2  -2 3859.99 228.309   1
 -13  -2  -2 3883.04 229.074   1
  13  -2   2 3911.69 226.885   1
  13   2   2 3546.64 224.042   1
 -14   2  -2 2836.07 176.255   1
 -14  -2  -2 2544.52 172.631   1
  14  -2   2 2757.69 175.062   1
  14   2   2 2617.50 172.929   1
 -15   2  -2 4821.99 285.572   1
  15  -2   2 5040.18 287.529   1
 -16   2  -2 42.4036 26.8579   1
 -16  -2  -2 25.1265 29.4718   1
  16  -2   2 91.0044 38.0934   1
  16   2   2-15.8404 29.7930   1
 -17   2  -2-8.52964 40.3161   1
 -17  -2  -2 8.51162 34.5343   1
  17  -2   2 33.4666 40.0627   1
  17   2   2-8.14373 36.9415   1
 -18  -2  -2 34.7176 38.2835   1
  18   2   2 49.5875 37.0057   1
 -19  -2  -2 386.338 59.1204   1
  19  -2   2 424.601 59.8915   1
  19   2   2 305.021 56.8736   1
 -20   2  -2-8.53281 25.3586   1
 -20  -2  -2 53.0328 33.9001   1
  20   2   2 25.5691 35.2060   1
 -21   2  -2 488.341 68.9409   1
  21  -2   2 550.814 69.0225   1
 -22   2  -2 67.1447 44.1388   1
 -22  -2  -2 44.4443 41.4785   1
  22  -2   2-8.49215 42.2193   1
  22   2   2 8.36973 38.5279   1
 -23   2  -2 118.284 46.4154   1
  23  -2   2 41.6497 39.5509   1
 -24  -2  -2 69.3090 36.4358   1
 -24   2  -2 33.5863 39.2091   1
  24   2   2 64.2473 36.9970   1
  24  -2   2-8.05677 36.5980   1
 -25  -2  -2-8.44373 38.3028   1
 -25   2  -2 8.33393 29.9732   1
  25  -2   2 7.74673 38.4951   1
  25   2   2 15.7037 39.4792   1
 -26   3   2 16.4712 35.2004   1
  26  -3  -2 58.5303 42.5613   1
 -25   3   2 16.8942 39.4091   1
  25  -3  -2 25.1296 42.6148   1
 -24   3   2-8.60168 39.5716   1
 -24  -3   2-9.08089 41.7761   1
  24  -3  -2-8.53379 43.8932   1
  24   3  -2 33.7688 39.9021   1
 -23  -3   2-9.09548 38.1982   1
  23   3  -2 16.8592 33.5852   1
 -22   3   2 8.84399 33.2243   1
 -22  -3   2-9.13623 41.4461   1
  22  -3  -2 52.0510 39.3549   1
  22   3  -2-8.28055 34.1946   1
 -21   3   2 451.255 61.8678   1
  21  -3  -2 403.125 59.0927   1
 -20   3   2 296.959 51.0906   1
 -20  -3   2 192.243 48.4080   1
  20  -3  -2 152.286 41.2049   1
  20   3  -2 198.485 49.3049   1
 -19   3   2 336.784 58.4651   1
 -19  -3   2 348.404 52.9982   1
  19  -3  -2 297.615 53.2274   1
  19   3  -2 356.357 53.7023   1
 -18   3   2 199.931 45.1593   1
  18  -3  -2 263.599 50.9666   1
 -17  -3   2 1251.92 101.513   1
  17   3  -2 1227.86 99.7358   1
 -16   3   2 1697.19 128.929   1
 -16  -3   2 1773.20 126.099   1
  16  -3  -2 1429.04 118.185   1
 -15   3   2 4142.98 225.115   1
 -15  -3   2 3694.81 218.692   1
  15   3  -2 3977.03 220.169   1
 -14   3   2 1257.62 99.6047   1
 -14  -3   2 1132.29 98.5793   1
  14  -3  -2 1167.49 94.8659   1
  14   3  -2 1319.18 98.4053   1
 -13   3   2 1023.38 89.0034   1
  13  -3  -2 1249.64 93.7233   1
 -12  -3   2 2030.66 137.046   1
  12   3  -2 2217.07 137.493   1
 -11   3   2 35952.4 1745.35   1
  11  -3  -2 35083.3 1743.33   1
  11   3  -2 34984.4 1739.89   1
 -10   3   2 20504.7 1014.56   1
  10   3  -2 19826.0 1008.50   1
 -10  -3   2 20224.5 1010.48   1
  10  -3  -2 20590.6 1014.55   1
  -9   3   2 861.762 71.7493   1
   9  -3  -2 856.372 71.9555   1
   9   3  -2 1009.20 70.7189   1
  -9  -3   2 1015.17 72.5895   1
  -8   3   2 6258.69 318.317   1
   8  -3  -2 5967.05 315.948   1
   8   3  -2 5474.37 307.980   1
  -8  -3   2 6187.27 312.089   1
  -7   3   2 410.758 45.5833   1
   7  -3  -2 445.566 48.1520   1
  -6  -3   2 34783.2 1681.26   1
   6   3  -2 33305.5 1681.04   1
  -6   3   2 36532.5 1688.12   1
   6  -3  -2 33236.6 1685.18   1
   5   3  -2 33017.1 1568.93   1
  -5  -3   2 31233.0 1569.40   1
   4  -3  -2 72029.9 3560.21   1
  -4  -3   2 72934.3 3554.59   1
   4   3  -2 72658.4 3553.83   1
  -4   3   2 75870.4 3560.52   1
   3  -3  -2 6878.09 389.085   1
  -3   3   2 8165.12 388.296   1
   3   3  -2 8089.76 383.007   1
  -3  -3   2 7397.27 382.669   1
   2  -3  -2 19232.6 920.763   1
   2   3  -2 22014.8 915.208   1
  -2   3   2 21494.6 920.753   1
  -1  -3   2 139447. 6405.37   1
  -1   3   2 139833. 6410.30   1
   1   3  -2 144632. 6405.28   1
   0  -3  -2 68452.9 3126.67   1
   0   3  -2 61513.3 3123.15   1
   0  -3   2 63864.6 3123.04   1
  -1  -3  -2 6817.78 373.837   1
   1   3   2 8071.93 377.346   1
   1  -3   2 7379.24 374.145   1
  -1   3  -2 7441.44 373.610   1
  -2  -3  -2 14547.8 682.852   1
   2   3   2 13234.6 676.745   1
   2  -3   2 13455.9 677.723   1
  -2   3  -2 13566.2 678.313   1
  -4  -3  -2 3229.10 179.139   1
   4   3   2 3342.71 178.580   1
   4  -3   2 2859.97 175.991   1
  -4   3  -2 3360.18 180.571   1
  -5  -3  -2 1833.20 123.346   1
   5   3   2 2101.70 123.746   1
  -5   3  -2 1862.78 123.004   1
  -6   3  -2 15919.6 806.171   1
  -6  -3  -2 16329.2 805.788   1
   6  -3   2 15645.4 805.683   1
   6   3   2 16263.9 803.265   1
  -7   3  -2 16660.5 800.212   1
   7  -3   2 15610.2 796.752   1
   7   3   2 15046.3 793.187   1
  -7  -3  -2 16119.1 797.441   1
   8  -3   2 460.358 51.1043   1
   8   3   2 289.100 42.0487   1
  -8  -3  -2 373.619 45.4370   1
  -8   3  -2 439.316 50.3203   1
  -9   3  -2 10447.0 536.928   1
  -9  -3  -2 10211.3 534.628   1
   9  -3   2 10198.3 534.747   1
   9   3   2 10265.8 532.649   1
 -10   3  -2 14370.7 699.592   1
  10  -3   2 12878.3 692.682   1
 -11   3  -2 2948.80 188.649   1
 -11  -3  -2 3231.23 189.854   1
  11  -3   2 3157.41 187.963   1
  11   3   2 2908.26 184.165   1
 -12   3  -2 8658.56 483.260   1
 -12  -3  -2 9529.63 483.915   1
  12  -3   2 8483.21 477.208   1
  12   3   2 9618.63 482.874   1
 -13   3  -2 170.264 43.1345   1
 -13  -3  -2 151.515 37.8482   1
  13  -3   2 252.077 45.1988   1
  13   3   2 189.960 41.4092   1
 -14   3  -2 738.900 73.9979   1
 -14  -3  -2 661.820 72.6288   1
  14  -3   2 733.465 73.1432   1
  14   3   2 630.257 70.0803   1
 -15   3  -2 3599.35 222.698   1
 -15  -3  -2 3776.79 224.763   1
  15  -3   2 3571.14 221.083   1
  15   3   2 3595.00 221.344   1
 -16   3  -2 59.4639 37.2361   1
 -16  -3  -2 168.181 41.1317   1
  16  -3   2 49.0321 35.8511   1
  16   3   2 160.267 44.2070   1
 -17  -3  -2 430.398 57.7280   1
  17  -3   2 341.709 56.0272   1
  17   3   2 342.880 54.6116   1
 -18  -3  -2-8.80854 38.7979   1
  18   3   2 8.20402 35.5835   1
 -19  -3  -2 411.898 62.5343   1
  19  -3   2 394.789 63.5270   1
  19   3   2 600.965 66.3574   1
 -20   3  -2 666.212 75.1396   1
  20  -3   2 533.833 70.3268   1
  20   3   2 610.060 72.1398   1
 -21   3  -2 68.6212 41.2595   1
  21  -3   2 93.5087 44.3805   1
 -22   3  -2 277.385 55.4421   1
 -22  -3  -2 283.957 56.3487   1
  22  -3   2 291.635 55.3554   1
  22   3   2 214.501 51.0595   1
 -23   3  -2 40.8591 36.0125   1
 -23  -3  -2 8.75634 39.1655   1
  23  -3   2 8.36516 36.8637   1
  23   3   2 32.5212 39.4436   1
 -24  -3  -2 51.8593 43.9880   1
  24   3   2 16.1648 42.0608   1
 -25  -3  -2 16.9285 42.0666   1
  25   3   2 15.9289 40.0517   1
 -26   4   2 8.25528 33.4957   1
 -25   4   2 33.9405 32.5614   1
  25  -4  -2 25.2987 33.6285   1
 -24   4   2-43.5952 35.4004   1
 -24  -4   2-27.4299 39.0561   1
  24  -4  -2-8.59975 34.9168   1
  24   4  -2-34.3585 40.6211   1
 -23   4   2 17.8181 38.6427   1
 -23  -4   2-9.11308 36.3086   1
  23  -4  -2 8.69527 37.1216   1
  23   4  -2 8.55879 37.6991   1
 -22   4   2 203.627 52.3557   1
 -22  -4   2 172.030 49.2952   1
  22  -4  -2 172.616 47.5196   1
  22   4  -2 135.702 50.6317   1
 -21   4   2 257.764 56.6993   1
  21  -4  -2 384.667 61.7073   1
 -20  -4   2 550.725 68.3195   1
  20   4  -2 454.421 62.5187   1
 -19   4   2 278.162 49.1153   1
 -19  -4   2 213.864 48.3691   1
  19  -4  -2 234.662 48.7188   1
  19   4  -2 95.3835 42.1172   1
 -18   4   2 312.148 58.3758   1
 -18  -4   2 299.328 52.0312   1
  18  -4  -2 298.098 53.2763   1
  18   4  -2 340.157 53.8361   1
 -17   4   2 229.068 51.5778   1
 -17  -4   2 152.732 43.6176   1
  17  -4  -2 169.817 43.5947   1
  17   4  -2 194.178 44.8740   1
 -16  -4   2 1489.79 112.433   1
  16  -4  -2 1392.18 110.195   1
  16   4  -2 1405.61 107.950   1
 -15   4   2 79.6080 39.2290   1
  15  -4  -2 75.6181 36.3648   1
  15   4  -2 75.2633 30.3248   1
 -15  -4   2 51.5658 32.1286   1
  14  -4  -2 155.157 42.7781   1
  14   4  -2 272.518 44.8346   1
 -14  -4   2 153.508 42.2990   1
  13  -4  -2-13.9927 28.3859   1
 -13   4   2 7.26050 31.4914   1
 -12   4   2 627.971 63.0220   1
  12   4  -2 523.438 56.3596   1
  12  -4  -2 587.488 60.8658   1
 -12  -4   2 680.536 62.3310   1
 -11  -4   2 2081.72 128.661   1
  11   4  -2 1820.18 124.135   1
  10  -4  -2 14732.8 791.525   1
  10   4  -2 16193.3 787.641   1
 -10   4   2 15928.9 793.963   1
  -9  -4   2 6372.91 316.899   1
   9  -4  -2 6063.46 321.142   1
   9   4  -2 6047.24 314.077   1
  -9   4   2 5142.47 318.169   1
  -8  -4   2 2132.40 127.838   1
   8  -4  -2 2089.09 132.724   1
   8   4  -2 2158.24 127.384   1
  -8   4   2 2047.76 132.525   1
  -7  -4   2 5578.33 287.434   1
   7  -4  -2 5346.04 292.217   1
  -7   4   2 5397.31 294.517   1
   7   4  -2 5413.50 286.638   1
   6  -4  -2 35508.7 1812.25   1
  -6   4   2 38522.9 1814.67   1
   5  -4  -2 2171.41 126.337   1
  -5  -4   2 2129.02 120.810   1
  -5   4   2 1956.00 124.594   1
   5   4  -2 2047.87 119.255   1
   4  -4  -2 10218.4 524.173   1
   4   4  -2 10435.2 517.966   1
  -4   4   2 10495.4 524.903   1
  -4  -4   2 10287.0 518.637   1
  -3  -4   2 7476.29 400.419   1
   3   4  -2 8345.92 400.073   1
  -2  -4   2 32117.6 1627.70   1
   2   4  -2 34590.0 1627.94   1
   1   4  -2 1467.00 83.8015   1
  -1  -4   2 1299.01 85.4224   1
   0   4  -2 46566.0 2264.07   1
   0  -4   2 46404.6 2264.58   1
  -1   4  -2 1576.86 100.552   1
   1  -4   2 1755.77 101.044   1
   2   4   2 175774. 8261.10   1
  -2  -4  -2 165333. 8260.32   1
  -3   4  -2 26019.7 1265.29   1
   3  -4   2 25635.1 1263.71   1
   3   4   2 25652.1 1263.75   1
  -3  -4  -2 25257.4 1265.84   1
  -4   4  -2 37216.6 1774.00   1
   4  -4   2 35235.2 1773.15   1
   4   4   2 34044.0 1769.26   1
  -4  -4  -2 38372.1 1774.14   1
  -5   4  -2 24830.2 1265.17   1
  -5  -4  -2 25831.1 1264.23   1
   5   4   2 26349.3 1265.03   1
   5  -4   2 25187.6 1264.40   1
  -6  -4  -2 265.268 37.7584   1
   6   4   2 339.716 40.4974   1
  -6   4  -2 231.769 38.8297   1
   6  -4   2 297.473 40.7380   1
  -7  -4  -2 295.162 40.0770   1
   7   4   2 304.395 39.4752   1
   7  -4   2 323.488 40.1305   1
  -8  -4  -2 89.5441 30.1438   1
   8   4   2 39.2615 30.5368   1
  -8   4  -2 30.7412 32.4385   1
   8  -4   2 72.1159 33.0247   1
  -9  -4  -2 406.229 54.1367   1
   9   4   2 440.867 53.1016   1
  10  -4   2 1111.17 89.5996   1
 -10  -4  -2 1054.78 88.7569   1
  10   4   2 1091.24 88.9593   1
 -10   4  -2 1320.29 95.4503   1
  11  -4   2 5613.77 311.689   1
 -11  -4  -2 5870.10 315.361   1
  11   4   2 5591.37 309.251   1
 -11   4  -2 5310.68 313.276   1
  12  -4   2 3966.24 244.341   1
 -12  -4  -2 3985.49 244.617   1
  12   4   2 4514.34 246.885   1
 -12   4  -2 4366.49 250.316   1
  13  -4   2 1614.91 118.627   1
 -13  -4  -2 1630.24 118.389   1
  13   4   2 1500.53 114.987   1
 -13   4  -2 1685.93 124.550   1
 -14  -4  -2 3452.97 220.712   1
  14   4   2 3856.40 222.147   1
  15  -4   2 191.682 40.7391   1
 -15  -4  -2 107.414 35.2052   1
  15   4   2 84.4602 30.6019   1
 -15   4  -2 128.295 43.4120   1
  16  -4   2 64.5922 35.1084   1
 -16  -4  -2 76.2778 40.1361   1
 -16   4  -2 16.9989 33.9544   1
  17  -4   2 116.783 39.6829   1
 -17  -4  -2 17.2923 30.7113   1
  17   4   2 128.517 40.1660   1
 -17   4  -2 130.067 46.2818   1
  18  -4   2 42.4114 42.6476   1
 -18   4  -2-35.0649 38.0220   1
  19  -4   2 213.814 51.0840   1
 -19  -4  -2 222.181 50.7587   1
  19   4   2 239.269 48.5445   1
 -19   4  -2 210.657 50.6090   1
 -20  -4  -2 35.7445 41.6893   1
  20   4   2 8.35224 38.4371   1
 -21  -4  -2 98.3853 47.1841   1
  21   4   2 67.1953 39.3770   1
 -21   4  -2 86.8101 40.1357   1
  22  -4   2 33.7677 40.9495   1
 -22  -4  -2 8.89872 43.7000   1
  22   4   2 50.2283 43.5450   1
 -22   4  -2-8.46038 41.5485   1
  23  -4   2-40.9950 37.7190   1
 -23  -4  -2 35.2661 38.2402   1
  23   4   2 8.28700 39.6805   1
 -23   4  -2 8.28609 33.0126   1
  24  -4   2 8.03918 40.8951   1
 -24  -4  -2-8.68840 32.6458   1
  24   4   2 16.2870 34.2091   1
 -24   4  -2 63.8815 41.5331   1
  25   4   2 31.9111 42.4069   1
  26  -5  -2 24.6291 34.4911   1
 -26   5   2 16.4518 29.5989   1
  25  -5  -2 25.2353 39.7601   1
 -25   5   2-8.55139 32.1234   1
  23  -5  -2 196.931 55.9448   1
 -23  -5   2 273.568 56.0697   1
  23   5  -2 164.851 52.6141   1
 -23   5   2 247.329 56.8511   1
 -22  -5   2 27.3291 35.6187   1
  22   5  -2-8.58933 38.9650   1
  21  -5  -2 16.8622 37.1380   1
 -21  -5   2-36.2388 37.4101   1
  21   5  -2 33.8337 38.9148   1
 -21   5   2 17.5826 35.0280   1
  20  -5  -2 72.7501 43.9157   1
 -20  -5   2 53.3011 37.4135   1
  20   5  -2 33.3045 30.0758   1
 -20   5   2 90.2142 46.4866   1
  19  -5  -2 119.395 40.6546   1
 -19  -5   2 78.0960 40.6422   1
  19   5  -2 48.8933 38.1888   1
 -19   5   2 53.9834 42.1281   1
 -18  -5   2 67.5566 37.3463   1
  18   5  -2 71.3476 37.1255   1
 -18   5   2 69.5347 37.8489   1
  17  -5  -2 48.5259 36.1983   1
 -17  -5   2 32.6944 35.4923   1
  17   5  -2 23.0195 32.8009   1
 -17   5   2 34.2259 40.4778   1
  16  -5  -2 326.072 55.1622   1
 -16   5   2 377.523 60.8009   1
  16   5  -2 236.407 45.8790   1
 -16  -5   2 212.400 44.7078   1
  15  -5  -2 1986.21 133.427   1
 -15  -5   2 1735.61 127.617   1
 -15   5   2 1920.39 133.085   1
  15   5  -2 1612.04 122.889   1
 -14   5   2 295.934 54.6601   1
  14  -5  -2 368.564 54.1666   1
  14   5  -2 262.404 43.7030   1
 -14  -5   2 288.271 47.1368   1
 -13   5   2 10670.6 548.422   1
  13  -5  -2 9854.02 545.162   1
  13   5  -2 10381.8 542.552   1
 -13  -5   2 10731.9 545.310   1
 -12   5   2 5171.20 303.454   1
 -12  -5   2 5562.05 302.216   1
  12  -5  -2 5248.83 303.722   1
  12   5  -2 5801.54 302.823   1
 -11   5   2 4995.15 297.821   1
  11   5  -2 5435.46 296.137   1
 -11  -5   2 5803.02 299.132   1
  11  -5  -2 5411.19 302.082   1
 -10   5   2 3799.44 241.260   1
  10   5  -2 4376.43 237.902   1
 -10  -5   2 4440.70 239.197   1
  10  -5  -2 4316.11 243.402   1
  -9   5   2 2387.24 147.453   1
   9   5  -2 2181.71 138.288   1
   9  -5  -2 2332.41 146.180   1
  -8   5   2 52.2592 20.9737   1
   8   5  -2 13.0208 17.7175   1
   8  -5  -2 16.7288 21.8886   1
  -7   5   2 12885.2 631.383   1
   7   5  -2 11834.8 622.007   1
  -7  -5   2 12325.2 624.515   1
   7  -5  -2 12523.4 629.443   1
  -6   5   2 13015.9 687.210   1
  -6  -5   2 13377.1 682.465   1
   6  -5  -2 14272.6 690.009   1
   6   5  -2 13804.2 682.304   1
   5  -5  -2 43117.4 2046.48   1
   5   5  -2 40922.6 2039.78   1
  -5  -5   2 43585.2 2041.18   1
  -5   5   2 39352.0 2043.88   1
  -4   5   2 36988.9 1888.83   1
   4  -5  -2 40147.3 1890.53   1
  -3   5   2 1863.68 106.289   1
   3  -5  -2 1450.48 105.783   1
   2  -5  -2 4.15864 14.6119   1
  -2   5   2-8.12327 20.6573   1
   1  -5  -2 5441.52 299.060   1
  -1   5   2 5905.31 299.572   1
   0  -5  -2 244.750 34.1726   1
   0   5   2 248.372 35.3551   1
  -1  -5  -2 100783. 4936.54   1
   1   5   2 104172. 4936.58   1
  -1   5  -2 101160. 4934.30   1
   1  -5   2 100458. 4934.10   1
   2   5   2 192.449 29.3986   1
  -2  -5  -2 161.528 31.3213   1
  -2   5  -2 128.718 29.4738   1
   2  -5   2 142.512 30.0798   1
  -3   5  -2 13512.3 685.465   1
   3  -5   2 14184.6 685.125   1
   3   5   2 14405.3 686.841   1
  -3  -5  -2 12351.9 682.578   1
  -4   5  -2 1243.24 86.5958   1
   4  -5   2 1178.99 83.9656   1
   4   5   2 1140.38 82.2151   1
  -4  -5  -2 1119.49 84.1198   1
  -5   5  -2-10.8330 26.6124   1
   5  -5   2-15.8356 30.3044   1
   5   5   2-18.3447 22.5395   1
  -5  -5  -2-34.2788 24.4113   1
  -6   5  -2 5125.89 277.631   1
   6  -5   2 5006.03 276.563   1
   6   5   2 5103.56 273.571   1
  -6  -5  -2 4746.92 274.283   1
  -7   5  -2 980.112 76.8889   1
  -7  -5  -2 849.646 70.9567   1
   7   5   2 780.632 68.2966   1
   7  -5   2 712.574 70.9937   1
   8   5   2 949.344 75.2618   1
  -8  -5  -2 813.602 74.4429   1
  -9   5  -2 13250.3 675.553   1
   9  -5   2 12936.9 673.659   1
 -10  -5  -2 638.820 68.7127   1
  10  -5   2 807.291 73.3335   1
  10   5   2 608.194 63.3443   1
 -10   5  -2 639.577 68.0767   1
 -11  -5  -2 5968.84 339.612   1
 -11   5  -2 6217.22 341.608   1
  11  -5   2 5791.44 338.250   1
  11   5   2 6620.82 341.723   1
 -12  -5  -2 4523.32 258.890   1
 -12   5  -2 4607.06 260.698   1
  12  -5   2 4418.04 257.566   1
  12   5   2 4121.21 252.093   1
 -13  -5  -2 2218.56 153.049   1
 -13   5  -2 2232.75 151.663   1
  13   5   2 2363.51 151.318   1
  13  -5   2 2057.49 148.415   1
 -14   5  -2-8.42494 35.3814   1
  14  -5   2 7.84134 32.9305   1
 -15   5  -2 2112.57 150.590   1
 -15  -5  -2 2239.16 154.381   1
  15  -5   2 2062.78 146.872   1
  16  -5   2 250.398 47.2877   1
 -16  -5  -2 223.189 48.8900   1
  16   5   2 258.113 49.3201   1
 -16   5  -2 235.078 52.2756   1
 -17  -5  -2 70.0262 43.6169   1
  17   5   2 65.7397 35.7901   1
  18  -5   2 176.295 44.8164   1
 -18  -5  -2 159.766 48.7540   1
  18   5   2 99.9627 45.8362   1
 -18   5  -2 209.648 50.2839   1
  19  -5   2 84.8840 40.5566   1
 -19  -5  -2 179.407 48.0194   1
  19   5   2 109.280 42.1898   1
 -19   5  -2 115.128 45.4304   1
  20  -5   2-51.0543 44.2673   1
 -20  -5  -2-18.0630 34.6469   1
  20   5   2-16.8651 43.8697   1
 -20   5  -2-17.6177 42.1980   1
  21  -5   2 34.3927 43.8086   1
 -21  -5  -2 89.6723 43.5636   1
  21   5   2 50.7206 35.0027   1
 -21   5  -2 43.7453 44.0670   1
  22  -5   2 33.6665 45.6329   1
 -22  -5  -2-8.82339 41.7046   1
  22   5   2-8.43330 34.8223   1
 -22   5  -2 8.57787 38.3511   1
  23  -5   2-8.27284 29.0732   1
 -23  -5  -2-26.0853 39.4458   1
  23   5   2-8.37494 42.1116   1
 -23   5  -2-8.31090 33.1162   1
  24  -5   2 31.8818 34.0446   1
 -24   5  -2 16.0693 31.4325   1
  26  -6  -2 8.12250 44.0489   1
 -26   6   2 33.1080 39.1341   1
  24  -6  -2 33.6282 41.7804   1
 -24   6   2-8.67637 42.6023   1
  23  -6  -2-33.8181 43.9789   1
 -23   6   2-8.78571 40.9896   1
  22  -6  -2 159.115 40.6135   1
 -22  -6   2 90.9800 41.1825   1
  22   6  -2 183.664 51.0362   1
 -22   6   2 96.9419 38.1701   1
  21  -6  -2 89.4670 39.9714   1
 -21  -6   2 18.1270 39.9614   1
  21   6  -2 34.6528 40.9860   1
 -21   6   2-9.26820 42.0798   1
  20  -6  -2 8.14632 36.9560   1
 -20  -6   2-26.6090 39.0705   1
  20   6  -2 51.1924 38.1488   1
 -20   6   2 9.05200 36.0677   1
  19  -6  -2-16.6898 30.6906   1
 -19  -6   2 17.3862 33.3315   1
  19   6  -2-25.0871 35.1232   1
 -19   6   2-17.8125 36.7784   1
  18   6  -2 660.609 73.1068   1
 -18  -6   2 466.466 66.5299   1
  18  -6  -2 655.839 72.1073   1
  17  -6  -2 248.728 50.2318   1
 -17   6   2 374.500 57.8037   1
  16  -6  -2 451.644 65.3858   1
 -16   6   2 621.447 70.5546   1
 -16  -6   2 472.306 63.4251   1
  16   6  -2 665.431 68.0309   1
 -15  -6   2 428.343 56.7809   1
  15   6  -2 340.646 50.5901   1
  14  -6  -2 703.177 70.3001   1
 -14  -6   2 575.970 62.7908   1
 -14   6   2 540.126 65.1519   1
  14   6  -2 529.134 61.8255   1
 -13   6   2 173.275 44.9930   1
  13  -6  -2 326.736 53.6558   1
 -13  -6   2 366.004 49.2621   1
  13   6  -2 192.742 40.4011   1
 -12   6   2 775.593 72.6139   1
  12  -6  -2 617.189 66.3568   1
 -11   6   2 982.752 85.9082   1
  11   6  -2 916.868 77.8280   1
 -11  -6   2 1002.09 81.2120   1
  11  -6  -2 1065.67 87.4224   1
 -10   6   2 410.434 49.3392   1
  10   6  -2 427.721 47.3277   1
 -10  -6   2 392.307 51.2640   1
  10  -6  -2 361.297 48.4245   1
   9   6  -2 6931.19 364.089   1
  -9  -6   2 6783.98 366.847   1
  -8   6   2 16110.1 819.581   1
   8   6  -2 16922.1 813.358   1
   8  -6  -2 15293.3 817.268   1
  -7   6   2 895.154 76.1216   1
  -7  -6   2 749.871 65.9981   1
   7   6  -2 982.159 72.8308   1
   7  -6  -2 948.421 76.8930   1
  -6   6   2 2484.83 146.516   1
   6   6  -2 2442.10 139.847   1
   6  -6  -2 2353.51 144.871   1
  -6  -6   2 2077.47 139.724   1
  -5  -6   2 25380.6 1327.47   1
   5  -6  -2 27048.6 1334.15   1
   5   6  -2 27207.7 1328.97   1
  -5   6   2 28497.4 1335.81   1
  -4  -6   2 136.902 27.6751   1
   4  -6  -2 144.803 28.9220   1
   4   6  -2 126.623 26.7445   1
  -4   6   2 147.776 29.2929   1
  -3  -6   2 1062.65 76.4502   1
   3  -6  -2 1202.79 83.1419   1
   3   6  -2 1172.41 78.4231   1
  -3   6   2 1031.99 79.3528   1
  -2  -6   2 9225.62 488.915   1
   2  -6  -2 9719.22 493.929   1
   2   6  -2 9582.76 489.001   1
  -2   6   2 9964.32 494.239   1
   1  -6  -2 839.875 64.9141   1
  -1  -6   2 819.120 62.3757   1
  -1   6   2 816.135 65.2184   1
   1   6  -2 666.879 60.7231   1
   0  -6  -2 10622.8 542.529   1
   0  -6   2 9646.40 536.215   1
   0   6   2 11768.5 544.796   1
   0   6  -2 10680.6 537.575   1
  -1  -6  -2 38112.4 2036.48   1
   1  -6   2 44193.9 2037.77   1
   1   6   2 41623.8 2038.35   1
  -1   6  -2 42389.7 2036.46   1
  -2  -6  -2 106643. 5345.13   1
  -2   6  -2 112186. 5345.99   1
   2  -6   2 107446. 5344.66   1
   2   6   2 114190. 5348.03   1
  -3  -6  -2 11916.5 622.515   1
  -3   6  -2 12116.7 621.717   1
   3  -6   2 12369.6 622.596   1
   3   6   2 12476.9 622.510   1
  -4   6  -2 8078.82 453.835   1
   4  -6   2 8216.52 449.847   1
   4   6   2 9275.55 453.223   1
  -4  -6  -2 9091.56 452.653   1
  -5   6  -2 27787.2 1319.67   1
   5  -6   2 25067.4 1315.76   1
   5   6   2 26699.8 1316.23   1
  -5  -6  -2 26695.7 1317.39   1
  -6   6  -2 1654.11 109.180   1
   6  -6   2 1492.22 106.841   1
   6   6   2 1507.12 104.903   1
  -6  -6  -2 1465.21 106.093   1
   7   6   2 16.5267 22.4325   1
  -7  -6  -2 96.0781 35.3498   1
   8  -6   2 79.1457 28.7137   1
  -8   6  -2 13.7531 29.9283   1
  -9   6  -2 1668.51 129.041   1
  -9  -6  -2 1942.08 129.533   1
   9  -6   2 1916.85 130.862   1
   9   6   2 1907.01 127.923   1
 -10   6  -2 21.9245 31.7242   1
  10  -6   2-7.20203 31.7481   1
  10   6   2 35.2701 32.4772   1
 -10  -6  -2 49.3558 28.1208   1
  11  -6   2 8384.68 427.084   1
 -11  -6  -2 7552.67 421.997   1
  11   6   2 7655.24 422.679   1
 -11   6  -2 7789.78 424.446   1
 -12  -6  -2 92.7120 38.4918   1
  12   6   2 74.7593 36.3598   1
  12  -6   2 31.2235 38.4243   1
 -12   6  -2 32.1449 34.4198   1
  13   6   2 744.438 71.4107   1
 -13   6  -2 582.382 70.8065   1
  13  -6   2 571.782 70.6104   1
 -14   6  -2 640.695 74.3234   1
 -14  -6  -2 575.223 69.3852   1
  14  -6   2 554.794 68.1160   1
 -15  -6  -2 786.276 76.0050   1
 -15   6  -2 741.342 80.8909   1
  15   6   2 624.244 68.9803   1
  15  -6   2 595.267 72.8656   1
 -16   6  -2 17.6672 35.8830   1
 -16  -6  -2 51.2414 42.9751   1
  16   6   2 49.6624 36.4995   1
  16  -6   2 32.7102 31.3997   1
 -17   6  -2 271.307 50.4965   1
 -17  -6  -2 164.937 50.7806   1
  17   6   2 210.411 48.0093   1
  17  -6   2 168.005 44.0623   1
 -18   6  -2 775.642 84.8522   1
  18   6   2 698.027 77.9993   1
 -18  -6  -2 852.163 83.5886   1
  18  -6   2 645.981 78.1341   1
  19  -6   2 234.669 52.9382   1
 -19  -6  -2 238.897 54.5145   1
  19   6   2 282.961 55.6843   1
 -19   6  -2 148.563 47.6800   1
  20  -6   2 59.1110 41.1159   1
 -20   6  -2 97.0027 48.8973   1
 -21  -6  -2 681.459 76.5647   1
  21  -6   2 488.217 66.5061   1
  21   6   2 556.960 72.4324   1
  22  -6   2 67.9096 40.2570   1
 -22   6  -2 68.5718 40.6469   1
 -23  -6  -2 8.68045 37.0570   1
  23   6   2-8.50154 35.7031   1
 -24   6  -2 8.01422 38.8857   1
  24   6   2 25.1781 40.7200   1
  24  -6   2 47.8616 41.0501   1
  25  -7  -2 8.14671 38.5098   1
 -25   7   2 16.8118 38.1344   1
  24  -7  -2-16.5267 42.0271   1
 -24   7   2 17.1679 37.8087   1
 -22   7   2 469.338 71.2393   1
  22  -7  -2 397.412 60.8308   1
  22   7  -2 458.858 62.9726   1
 -22  -7   2 316.484 60.1296   1
  21   7  -2 122.608 45.6997   1
 -21  -7   2 35.8944 38.4952   1
  20  -7  -2 42.1045 38.2451   1
 -20   7   2 35.9499 40.8122   1
 -19   7   2 1102.36 97.5057   1
  19  -7  -2 1034.82 93.4926   1
  19   7  -2 900.498 92.5826   1
 -19  -7   2 989.616 96.1449   1
  18   7  -2 448.621 61.2237   1
 -18  -7   2 400.410 59.8214   1
 -17   7   2 1076.24 106.234   1
 -17  -7   2 1453.07 111.860   1
  17   7  -2 1362.96 109.384   1
  17  -7  -2 1413.72 113.172   1
 -16  -7   2 8.15223 36.0341   1
  16  -7  -2 91.3692 33.2308   1
 -16   7   2 77.3990 31.7672   1
  16   7  -2 46.3340 33.6304   1
 -15  -7   2 55.4315 36.5526   1
  15  -7  -2 88.4673 37.1199   1
  15   7  -2 44.5233 35.2008   1
 -15   7   2 57.6317 35.8350   1
 -14  -7   2 2432.46 162.044   1
  14   7  -2 2404.66 156.992   1
 -13  -7   2 76.6154 34.3578   1
  13  -7  -2 69.3722 31.3873   1
 -13   7   2 62.8915 31.4349   1
  13   7  -2 19.5030 26.9759   1
 -12  -7   2 2852.58 175.148   1
  12  -7  -2 2836.88 176.926   1
  12   7  -2 2414.33 165.720   1
 -12   7   2 2881.90 178.222   1
 -11   7   2 5274.11 288.138   1
  11  -7  -2 4747.61 282.952   1
 -10  -7   2 6731.32 373.766   1
  10  -7  -2 7138.35 378.417   1
 -10   7   2 6668.49 375.322   1
  10   7  -2 7059.83 371.436   1
  -9  -7   2 12282.8 631.176   1
   9  -7  -2 12045.6 634.459   1
   9   7  -2 12271.9 630.473   1
  -9   7   2 12636.8 638.216   1
  -8  -7   2 8085.18 432.930   1
   8   7  -2 8369.60 432.069   1
   7  -7  -2 3446.51 203.031   1
   7   7  -2 3395.57 197.310   1
  -7   7   2 3404.94 203.438   1
   6  -7  -2 157.750 34.5755   1
  -6  -7   2 93.0697 27.3826   1
  -6   7   2 42.9423 27.9116   1
   6   7  -2 141.702 31.0807   1
   5   7  -2 4053.16 207.428   1
  -5   7   2 3452.11 207.918   1
   5  -7  -2 3099.29 205.541   1
  -5  -7   2 3862.58 207.018   1
   4   7  -2 9032.29 473.272   1
  -4   7   2 9424.11 478.599   1
   4  -7  -2 9097.44 478.954   1
  -4  -7   2 9244.58 476.013   1
   3   7  -2 7325.15 381.997   1
  -3   7   2 6940.76 383.525   1
   3  -7  -2 7020.41 384.724   1
  -3  -7   2 7883.96 384.561   1
  -2   7   2 1721.82 118.331   1
   2   7  -2 1847.84 115.485   1
   2  -7  -2 1862.59 120.917   1
  -2  -7   2 1831.27 116.186   1
  -1   7   2 10592.7 542.519   1
   1   7  -2 10563.6 536.971   1
  -1  -7   2 11246.5 539.372   1
   1  -7  -2 9639.38 540.616   1
   0   7   2 27300.7 1336.93   1
   0   7  -2 27143.2 1333.26   1
   0  -7   2 26622.4 1333.78   1
   0  -7  -2 26866.2 1337.07   1
  -1   7  -2 7154.84 408.536   1
   1  -7   2 7383.65 408.047   1
  -1  -7  -2 7956.64 412.350   1
   2   7   2 5432.55 311.108   1
   2  -7   2 6000.80 312.513   1
  -2   7  -2 5701.85 310.396   1
  -2  -7  -2 5887.16 312.437   1
  -3  -7  -2 4140.78 228.821   1
  -3   7  -2 3870.54 227.512   1
   3  -7   2 4048.09 228.830   1
  -4  -7  -2 28830.6 1418.61   1
  -4   7  -2 28302.3 1418.08   1
   4  -7   2 29079.5 1417.80   1
   4   7   2 28061.8 1415.80   1
  -5   7  -2 1363.19 96.5073   1
   5  -7   2 1084.08 89.9711   1
   5   7   2 1245.84 92.7697   1
  -5  -7  -2 1247.60 93.6059   1
   6   7   2 10179.9 531.076   1
  -6  -7  -2 10148.7 529.175   1
   7  -7   2 6190.59 324.706   1
  -7   7  -2 5501.80 321.130   1
  -8   7  -2 303.868 52.5617   1
   8  -7   2 325.300 49.4545   1
   8   7   2 292.712 48.4929   1
  -8  -7  -2 441.188 53.2000   1
  -9   7  -2 97.5039 38.0119   1
   9  -7   2 64.7435 36.8978   1
   9   7   2 79.9581 29.7351   1
  -9  -7  -2 166.089 40.3877   1
 -10  -7  -2 22423.3 950.207   1
  10  -7   2 19120.5 941.879   1
  10   7   2 20158.2 937.977   1
  11  -7   2 3230.66 197.372   1
 -11  -7  -2 3061.88 194.352   1
 -11   7  -2 3363.48 199.540   1
  11   7   2 2963.70 191.563   1
  12   7   2 576.581 65.8505   1
 -13   7  -2 566.369 67.3596   1
  13  -7   2 539.929 66.7246   1
 -14  -7  -2 494.673 63.0160   1
  14  -7   2 547.080 66.4141   1
  14   7   2 413.079 60.4615   1
 -14   7  -2 327.475 57.7586   1
 -15   7  -2 53.0931 30.5380   1
 -15  -7  -2 84.2184 39.4299   1
  15   7   2 8.35350 34.6639   1
  15  -7   2 142.236 40.7195   1
  16   7   2 289.119 58.2048   1
 -16  -7  -2 411.506 63.5898   1
 -17   7  -2 302.960 56.1840   1
  17  -7   2 368.583 58.9949   1
 -18   7  -2 63.7135 45.4196   1
 -18  -7  -2 87.8210 38.3185   1
  18   7   2 70.3025 41.1970   1
  18  -7   2 112.719 41.1609   1
 -19   7  -2 18.0091 28.4667   1
 -19  -7  -2 8.82266 37.6643   1
  19   7   2-17.6630 44.4036   1
  19  -7   2-8.06854 33.8848   1
 -20   7  -2 504.426 66.3895   1
 -20  -7  -2 449.761 63.7241   1
  20   7   2 428.670 66.7377   1
  20  -7   2 454.587 61.5442   1
 -21   7  -2 17.2578 37.4378   1
 -21  -7  -2 17.5535 40.3873   1
  21   7   2 26.1190 42.2296   1
  21  -7   2 16.6021 39.7586   1
 -22  -7  -2 17.3893 43.2157   1
 -22   7  -2-33.9221 42.6506   1
  22   7   2 85.4327 46.3296   1
 -23   7  -2 8.18848 40.7156   1
  23  -7   2 24.6404 40.8397   1
  23   7   2 50.2983 45.9260   1
 -23  -7  -2 43.2493 43.5151   1
 -25   8   2-16.6239 34.3309   1
  25  -8  -2 47.7692 37.6398   1
 -23   8   2-35.3046 39.4623   1
  23  -8  -2 7.91144 32.6691   1
 -22   8   2-35.8004 36.3146   1
  22  -8  -2-24.1533 38.0556   1
  22   8  -2 49.5090 45.6246   1
 -21   8   2 313.181 58.2181   1
  21  -8  -2 335.266 59.4949   1
  21   8  -2 265.225 54.6059   1
 -21  -8   2 367.445 63.4699   1
 -20   8   2 305.782 59.6582   1
  20  -8  -2 248.909 55.1486   1
  20   8  -2 205.058 49.3703   1
 -20  -8   2 392.340 61.1226   1
 -19   8   2-9.03039 39.1767   1
  19   8  -2-16.0042 36.3078   1
 -19  -8   2-28.7095 43.4176   1
  18  -8  -2 2082.97 141.799   1
  18   8  -2 1619.22 128.841   1
 -18  -8   2 1804.13 142.454   1
 -17   8   2 870.529 86.2384   1
  17  -8  -2 982.984 88.1015   1
  17   8  -2 844.261 83.8374   1
 -17  -8   2 980.755 96.3466   1
 -16   8   2 1683.26 125.362   1
  16  -8  -2 1588.21 123.349   1
 -16  -8   2 1890.95 131.168   1
 -15   8   2 826.330 84.5249   1
 -15  -8   2 823.416 84.9340   1
  15  -8  -2 1002.73 89.1046   1
  15   8  -2 1003.19 87.8598   1
 -14   8   2 637.712 71.4360   1
  14  -8  -2 547.667 71.1484   1
  14   8  -2 578.544 66.0911   1
 -14  -8   2 671.130 73.1862   1
  13   8  -2 1423.68 107.863   1
 -13  -8   2 1337.74 108.653   1
 -12   8   2 2058.68 141.313   1
  12  -8  -2 1981.86 140.586   1
  12   8  -2 1990.80 137.140   1
 -12  -8   2 1940.44 137.669   1
 -11   8   2 1326.79 102.461   1
  11  -8  -2 1025.23 94.4474   1
  11   8  -2 1089.44 91.1813   1
 -11  -8   2 1187.40 94.3281   1
 -10   8   2 16759.5 866.139   1
 -10  -8   2 16321.0 860.438   1
  10   8  -2 17792.1 862.000   1
  10  -8  -2 16973.7 865.901   1
  -9   8   2 9612.23 494.546   1
   9  -8  -2 9336.39 492.946   1
   9   8  -2 9335.76 486.796   1
  -9  -8   2 8925.30 488.439   1
  -8   8   2 5098.12 298.513   1
   8  -8  -2 5593.73 302.373   1
   8   8  -2 5268.37 295.450   1
  -8  -8   2 5514.39 298.078   1
   7  -8  -2 616.538 66.0673   1
  -7   8   2 657.758 64.9783   1
   7   8  -2 662.527 61.7501   1
  -7  -8   2 631.336 60.9716   1
   6   8  -2 14280.8 724.924   1
  -6   8   2 13613.9 730.445   1
   6  -8  -2 14503.0 730.630   1
  -6  -8   2 14650.1 726.411   1
   5   8  -2 30135.6 1431.82   1
  -5  -8   2 27688.1 1429.34   1
   4   8  -2 329.399 43.7452   1
  -4   8   2 492.396 52.8340   1
   4  -8  -2 398.505 51.2802   1
  -4  -8   2 373.960 44.9995   1
   3   8  -2 14964.1 763.940   1
  -3   8   2 15147.7 764.035   1
   3  -8  -2 14849.5 763.893   1
  -3  -8   2 15287.4 762.969   1
   2   8  -2 13636.3 745.655   1
  -2  -8   2 14993.2 749.698   1
   2  -8  -2 14286.5 750.527   1
   1   8  -2 3341.91 211.294   1
  -1   8   2 3866.75 217.693   1
  -1  -8   2 4024.51 216.233   1
   1  -8  -2 3944.34 219.154   1
   0   8   2 14676.4 831.411   1
   0   8  -2 17386.7 831.042   1
   0  -8   2 16800.9 830.935   1
   0  -8  -2 17138.0 835.542   1
  -1   8  -2 30214.9 1407.66   1
   1  -8   2 29601.1 1407.65   1
  -1  -8  -2 30551.3 1410.41   1
   2   8   2 3765.81 214.483   1
  -2   8  -2 3641.10 211.269   1
   2  -8   2 3870.30 214.544   1
  -2  -8  -2 3343.37 211.064   1
  -3   8  -2 1474.26 104.615   1
   3  -8   2 1294.01 100.261   1
   3   8   2 1488.24 103.447   1
  -3  -8  -2 1374.25 103.076   1
   4   8   2 24311.9 1170.04   1
  -4  -8  -2 22477.1 1166.56   1
  -5   8  -2 38976.4 1936.12   1
   5  -8   2 39440.2 1936.07   1
  -6  -8  -2 4388.29 240.032   1
   6   8   2 3881.93 232.189   1
  -6   8  -2 3835.88 237.198   1
   6  -8   2 4135.32 236.042   1
  -7  -8  -2 22087.1 1121.83   1
   7   8   2 22786.7 1123.04   1
  -7   8  -2 22037.9 1123.87   1
   7  -8   2 22437.5 1123.87   1
  -8  -8  -2 2338.46 159.185   1
   8   8   2 2468.99 160.529   1
  -8   8  -2 2702.88 166.671   1
   8  -8   2 2453.83 161.196   1
  -9  -8  -2 4719.52 257.787   1
   9   8   2 4134.83 251.911   1
  -9   8  -2 4204.03 256.495   1
   9  -8   2 4298.80 253.476   1
 -10  -8  -2 3529.44 216.088   1
  10   8   2 3554.03 215.009   1
  10  -8   2 3486.36 216.833   1
 -10   8  -2 3548.50 216.689   1
  11   8   2 2175.89 147.558   1
  12  -8   2 798.493 74.7955   1
 -12   8  -2 592.443 71.6936   1
 -13  -8  -2 9.18839 38.6068   1
  13   8   2 51.6295 34.4208   1
 -13   8  -2 8.48866 34.4618   1
  13  -8   2 24.9016 37.1302   1
 -14  -8  -2 9.13472 40.8442   1
  14   8   2 61.0858 37.4927   1
 -14   8  -2 8.69804 40.5713   1
  14  -8   2-33.7949 39.4086   1
  15   8   2 1079.79 100.065   1
 -15  -8  -2 1501.52 114.841   1
 -16   8  -2 44.9917 42.1033   1
  16  -8   2 127.622 47.1632   1
  16   8   2 32.5380 38.0889   1
 -16  -8  -2 81.5906 44.0917   1
 -17   8  -2 503.620 67.5873   1
  17  -8   2 462.625 60.7752   1
  17   8   2 485.224 65.3606   1
 -17  -8  -2 568.364 72.5775   1
  18   8   2-49.9546 42.3581   1
 -18  -8  -2 9.14732 39.0647   1
 -19   8  -2 235.079 53.1726   1
  19  -8   2 231.950 46.1441   1
  19   8   2 258.763 56.6403   1
 -19  -8  -2 247.656 56.1530   1
 -20   8  -2 35.5053 36.7091   1
  20  -8   2 63.6545 42.7559   1
  20   8   2 49.7110 43.6003   1
 -20  -8  -2 18.3051 40.3664   1
 -21   8  -2 51.0526 44.3566   1
  21  -8   2 88.9445 46.0831   1
  21   8   2 74.0549 39.5216   1
 -21  -8  -2 36.6831 37.3368   1
 -22   8  -2-33.6578 42.7956   1
  22  -8   2-8.05693 39.5557   1
  22   8   2 16.1117 40.5035   1
 -22  -8  -2 27.5277 46.1349   1
 -23   8  -2 8.15780 39.5601   1
  23  -8   2-15.8070 40.6518   1
 -24   9   2 8.42455 37.1086   1
  24  -9  -2 7.72904 30.2200   1
 -23   9   2 35.1159 33.6631   1
  23  -9  -2-7.76828 37.6771   1
 -22   9   2-17.5163 40.3042   1
  22  -9  -2-24.7095 43.3072   1
 -21   9   2-8.92600 39.9860   1
  21  -9  -2 50.0694 39.5226   1
  21   9  -2 107.612 42.4605   1
 -20   9   2-18.0471 40.9318   1
 -20  -9   2 9.43133 35.4264   1
  20  -9  -2 8.53247 39.7945   1
  20   9  -2-8.89839 40.9365   1
 -19   9   2 241.625 55.4404   1
  19  -9  -2 270.938 56.2435   1
 -18  -9   2 36.6105 37.8032   1
  18   9  -2 8.77557 34.9755   1
  18  -9  -2 17.3017 42.4821   1
 -18   9   2 17.9452 39.5320   1
 -17  -9   2 957.092 91.2759   1
  17  -9  -2 873.606 86.6553   1
  17   9  -2 780.642 85.7527   1
 -16   9   2 162.992 48.3760   1
  16   9  -2 233.028 46.1136   1
  16  -9  -2 211.316 49.4238   1
 -16  -9   2 173.985 44.7615   1
  15  -9  -2 5816.24 321.437   1
 -15   9   2 5380.43 318.850   1
 -14   9   2 712.366 77.5954   1
  14   9  -2 822.685 77.8266   1
 -14  -9   2 651.590 72.6235   1
  14  -9  -2 609.127 70.6494   1
 -13   9   2 633.000 75.6330   1
  13   9  -2 753.254 76.4828   1
 -13  -9   2 590.110 67.4853   1
 -12   9   2 214.540 47.0564   1
 -12  -9   2 246.574 46.7666   1
  12   9  -2 169.451 43.3563   1
  12  -9  -2 177.337 40.7304   1
 -11  -9   2 4279.45 239.633   1
 -11   9   2 3757.54 235.669   1
  11   9  -2 3831.87 233.199   1
  11  -9  -2 4035.62 239.391   1
 -10   9   2 370.502 52.5928   1
 -10  -9   2 356.911 52.6152   1
  10  -9  -2 285.705 45.1501   1
  10   9  -2 215.284 44.3690   1
  -9   9   2 6015.96 354.091   1
   9  -9  -2 6314.66 352.677   1
  -9  -9   2 6629.43 350.914   1
   9   9  -2 6437.28 348.779   1
   8  -9  -2 3745.49 215.328   1
  -8   9   2 3280.79 208.765   1
   7  -9  -2 8254.94 424.966   1
  -7   9   2 7444.72 418.879   1
  -6   9   2 17629.5 885.421   1
   6  -9  -2 17044.2 882.179   1
  -6  -9   2 17454.7 879.421   1
   5   9  -2 23548.3 1132.16   1
  -5   9   2 21940.5 1133.16   1
   5  -9  -2 23278.4 1136.68   1
  -5  -9   2 21751.8 1130.29   1
   4   9  -2 4853.43 262.557   1
  -4   9   2 4371.31 261.365   1
   4  -9  -2 4715.36 264.250   1
  -3   9   2 607.652 61.5009   1
   3   9  -2 630.801 59.1982   1
  -3  -9   2 566.413 57.2441   1
  -2   9   2 4341.24 248.025   1
   2   9  -2 4545.66 247.427   1
  -2  -9   2 4739.29 249.766   1
   2  -9  -2 3858.39 249.242   1
   1   9  -2 11159.1 585.235   1
  -1  -9   2 11624.8 587.619   1
   0   9  -2 11958.5 625.155   1
   0  -9   2 12469.6 627.791   1
  -1   9  -2 9262.03 483.415   1
   1  -9   2 9130.51 483.678   1
   2   9   2 4317.37 251.135   1
  -2  -9  -2 4327.16 249.732   1
   3   9   2 115.314 36.7380   1
  -3   9  -2 176.487 38.5611   1
  -3  -9  -2 164.313 37.8035   1
   3  -9   2 133.052 37.4735   1
  -4  -9  -2 24361.9 1183.68   1
  -4   9  -2 23962.1 1180.72   1
   4  -9   2 23320.5 1181.36   1
   4   9   2 22722.8 1178.48   1
  -5  -9  -2-7.01906 33.1949   1
   5   9   2-7.03413 33.2661   1
   5  -9   2 49.3505 33.3414   1
  -5   9  -2 57.6537 33.1734   1
  -6  -9  -2 22531.3 1145.17   1
   6   9   2 21799.2 1142.76   1
  -6   9  -2 22958.2 1147.91   1
   6  -9   2 23868.8 1145.69   1
  -7  -9  -2 45.3075 36.6631   1
   7   9   2 28.8163 34.0983   1
  -7   9  -2 76.7101 37.7047   1
   7  -9   2 7.56303 30.1864   1
  -8  -9  -2 3829.71 220.344   1
   8   9   2 3410.06 214.615   1
  -8   9  -2 3581.27 221.068   1
   8  -9   2 3552.09 217.367   1
  -9  -9  -2 4050.86 246.671   1
   9   9   2 4155.14 246.916   1
  -9   9  -2 4499.55 252.523   1
   9  -9   2 4077.32 246.965   1
  10   9   2 1213.28 99.0088   1
 -10  -9  -2 1135.82 96.1556   1
  11  -9   2-40.8917 36.5653   1
 -11   9  -2 24.7641 33.4925   1
 -12   9  -2 3039.28 193.097   1
 -12  -9  -2 2944.84 194.723   1
  12  -9   2 3008.80 192.210   1
  12   9   2 2978.65 191.458   1
 -13  -9  -2 8.75890 36.1672   1
  13   9   2 41.8397 41.5820   1
  13  -9   2-8.33497 35.0052   1
 -13   9  -2-8.53632 35.2482   1
 -14   9  -2 3780.60 224.712   1
 -14  -9  -2 3779.61 224.960   1
  14  -9   2 3069.68 215.200   1
  14   9   2 3524.60 220.814   1
 -15  -9  -2 72.6904 40.6528   1
  15   9   2 16.9878 32.6000   1
 -15   9  -2 53.1733 44.5848   1
  15  -9   2-8.64071 38.6622   1
 -16  -9  -2 267.048 50.9942   1
  16   9   2 238.939 49.6938   1
  16  -9   2 277.356 50.4237   1
 -16   9  -2 259.770 54.6624   1
 -17   9  -2 242.377 47.2653   1
  17  -9   2 197.192 45.2408   1
  17   9   2 247.885 50.0753   1
 -17  -9  -2 139.551 43.3942   1
 -18   9  -2 35.9881 46.9238   1
  18  -9   2 74.6831 41.8749   1
  18   9   2 60.0891 44.2969   1
 -18  -9  -2 131.442 51.5334   1
 -19   9  -2-8.86064 32.5871   1
  19  -9   2 24.6011 35.5724   1
  19   9   2 17.0281 42.3106   1
 -19  -9  -2 28.1536 40.0670   1
 -20   9  -2 115.249 48.9162   1
  20  -9   2 139.181 41.0897   1
  20   9   2 110.169 47.6871   1
 -20  -9  -2 130.820 48.9656   1
 -21   9  -2 17.0733 32.0672   1
  21  -9   2 7.82951 26.1692   1
  21   9   2-16.9336 42.0730   1
 -21  -9  -2 9.25941 40.1623   1
 -22   9  -2 16.3484 36.5841   1
  22   9   2 25.0469 36.8122   1
  22  -9   2 62.6902 40.3406   1
  23 -10  -2 7.78884 29.2689   1
 -23  10   2 34.2419 34.7418   1
  22 -10  -2 64.5075 40.0785   1
 -22  10   2-17.4786 33.5170   1
  21 -10  -2 67.3868 41.9184   1
 -21  10   2 26.4485 42.2763   1
 -20 -10   2 9.20463 30.7812   1
  20  10  -2 53.9246 39.5998   1
 -20  10   2 53.3432 42.5834   1
  20 -10  -2-17.2120 39.6052   1
 -19 -10   2-45.4437 38.1690   1
  19 -10  -2-8.63354 39.1625   1
  19  10  -2 53.6415 42.8084   1
 -18  10   2 266.561 50.9112   1
  18 -10  -2 285.055 50.0333   1
 -17 -10   2 477.807 66.6192   1
  17  10  -2 495.614 69.9986   1
  17 -10  -2 708.243 75.0693   1
 -17  10   2 594.217 72.4204   1
 -16  10   2 1938.96 141.068   1
 -16 -10   2 1715.34 136.431   1
  16  10  -2 1951.82 142.022   1
  16 -10  -2 2099.09 144.302   1
  15  10  -2 8.28857 34.8432   1
 -15 -10   2 60.2946 39.1024   1
  14 -10  -2 1396.71 120.549   1
 -14  10   2 1865.53 131.723   1
 -13  10   2 438.359 62.0578   1
 -13 -10   2 566.917 67.1855   1
  13 -10  -2 470.243 64.7938   1
  13  10  -2 480.289 61.0004   1
 -12 -10   2 6833.35 364.920   1
 -12  10   2 6315.89 363.464   1
  12 -10  -2 6213.39 361.262   1
  12  10  -2 6574.09 361.095   1
 -11  10   2 58.6517 41.4871   1
 -11 -10   2 147.484 40.7240   1
  11  10  -2 90.1365 34.4954   1
  11 -10  -2 156.793 46.8071   1
 -10 -10   2 9483.08 508.782   1
  10  10  -2 9725.47 510.951   1
   9 -10  -2 283.264 51.0349   1
   9  10  -2 221.363 43.9103   1
  -9  10   2 225.125 47.5156   1
  -9 -10   2 219.877 45.3420   1
   8 -10  -2 3079.45 197.075   1
   8  10  -2 3166.51 194.389   1
  -8  10   2 3212.21 198.696   1
  -8 -10   2 3313.36 197.817   1
   7 -10  -2 11491.7 587.086   1
   7  10  -2 10792.3 581.647   1
  -7  10   2 11078.2 586.147   1
  -7 -10   2 11358.7 585.035   1
   6  10  -2 7470.20 397.210   1
  -6  10   2 7458.00 403.544   1
   6 -10  -2 7456.59 402.206   1
  -6 -10   2 7141.15 397.806   1
   5  10  -2 1167.61 90.7355   1
  -5  10   2 987.272 89.7844   1
   5 -10  -2 1094.44 92.4776   1
  -5 -10   2 1083.61 89.7067   1
   4  10  -2 3960.72 227.063   1
  -4  10   2 3789.50 229.077   1
   4 -10  -2 3855.26 228.556   1
  -4 -10   2 3928.77 228.606   1
  -3  10   2 19871.3 1003.40   1
   3  10  -2 19283.1 999.674   1
   3 -10  -2 20629.8 1005.31   1
  -2  10   2 10013.7 543.552   1
   2  10  -2 9732.25 539.071   1
   2 -10  -2 11408.2 548.368   1
  -2 -10   2 10630.6 544.838   1
   1  10  -2 1617.80 121.035   1
  -1  10   2 1850.95 127.305   1
   1 -10  -2 2069.62 133.668   1
  -1 -10   2 1953.22 128.684   1
   0  10   2 404.027 52.1834   1
   0  10  -2 459.671 52.7068   1
   0 -10   2 397.263 52.0203   1
   0 -10  -2 423.761 54.1694   1
   1  10   2 19657.4 1051.74   1
  -1  10  -2 20792.0 1049.07   1
   1 -10   2 20990.8 1049.73   1
  -1 -10  -2 21949.2 1052.71   1
   2  10   2 1011.15 88.0296   1
  -2  10  -2 1198.94 93.5763   1
   2 -10   2 1235.04 94.9222   1
  -2 -10  -2 1001.19 89.5499   1
   3  10   2 43121.1 2086.23   1
  -3  10  -2 42008.7 2085.91   1
  -3 -10  -2 42271.7 2085.55   1
   3 -10   2 41548.2 2084.63   1
  -4 -10  -2 9019.87 480.644   1
  -4  10  -2 8921.36 478.887   1
   4  10   2 9010.64 480.849   1
   4 -10   2 9089.76 479.584   1
  -5 -10  -2 15289.9 766.777   1
  -5  10  -2 14454.7 766.978   1
   5 -10   2 15120.6 767.335   1
   5  10   2 14802.2 766.017   1
  -6 -10  -2 83.6117 37.8310   1
   6  10   2 29.9606 32.5582   1
   6 -10   2 37.7088 33.7863   1
  -6  10  -2 31.0838 32.1582   1
  -7 -10  -2 7628.93 425.469   1
   7  10   2 8026.85 427.717   1
  -7  10  -2 8542.44 432.396   1
   7 -10   2 7432.74 424.927   1
  -8 -10  -2 773.854 76.9953   1
   8  10   2 715.586 75.1887   1
  -8  10  -2 689.828 76.0765   1
   8 -10   2 762.571 76.7407   1
  -9 -10  -2 2458.23 163.968   1
   9  10   2 2430.36 160.520   1
  -9  10  -2 2164.39 157.145   1
   9 -10   2 2443.08 161.636   1
 -10  10  -2 8.50513 31.3188   1
  10 -10   2 66.4970 37.1991   1
 -11 -10  -2 2500.96 177.984   1
  11  10   2 2855.84 181.565   1
 -11  10  -2 2887.27 184.676   1
  11 -10   2 2743.21 178.783   1
 -12 -10  -2 134.290 43.4414   1
  12  10   2 118.842 44.8837   1
 -12  10  -2 92.4163 42.5190   1
  12 -10   2 59.1752 40.2494   1
  13  10   2 5741.17 330.121   1
 -13 -10  -2 5792.89 329.261   1
 -14 -10  -2 122.931 44.9329   1
  14  10   2 137.142 44.8481   1
 -14  10  -2 96.1731 35.1835   1
  14 -10   2 76.9254 32.4855   1
 -15 -10  -2 89.7231 43.6388   1
  15  10   2 60.5776 43.6402   1
 -15  10  -2 71.8891 38.5089   1
  15 -10   2 60.5302 33.9737   1
 -16 -10  -2 100.155 39.1238   1
  16 -10   2 165.404 41.9217   1
 -16  10  -2 79.8420 36.2674   1
 -17 -10  -2 486.219 64.9578   1
  17  10   2 359.874 62.0645   1
  17 -10   2 384.884 58.1134   1
 -17  10  -2 449.211 65.2180   1
 -18  10  -2-8.87427 37.2737   1
  18 -10   2 8.52424 39.2202   1
  18  10   2-8.78535 43.6592   1
 -18 -10  -2 73.6393 45.7438   1
 -19  10  -2 105.460 44.3259   1
  19 -10   2 106.372 39.3374   1
  19  10   2-8.80016 41.1932   1
 -19 -10  -2 73.4271 38.7055   1
  20 -10   2 71.0621 42.4053   1
 -20  10  -2-8.68281 39.9736   1
 -21  10  -2 17.8004 43.1850   1
  21 -10   2 58.5350 34.1572   1
  21  10   2 43.1897 40.8540   1
 -21 -10  -2-9.00723 32.4267   1
  22 -11  -2 24.3899 39.9324   1
 -22  11   2 25.5499 40.7978   1
  21 -11  -2 24.8446 41.1922   1
 -21  11   2 52.3314 45.8834   1
 -19  11   2 151.440 49.7337   1
  19 -11  -2 222.807 56.2083   1
  19  11  -2 169.242 47.8168   1
 -19 -11   2 263.423 50.3957   1
 -18  11   2 8.75628 40.2992   1
  18 -11  -2-8.56071 44.5330   1
  18  11  -2 61.6579 46.3150   1
 -18 -11   2 46.7022 42.3847   1
 -17  11   2 43.4368 32.8261   1
  17 -11  -2 102.732 35.5279   1
 -16  11   2 955.746 97.0106   1
  16 -11  -2 1200.51 102.269   1
  16  11  -2 1206.19 103.154   1
 -16 -11   2 1175.99 101.889   1
 -15  11   2 906.572 87.8150   1
  15 -11  -2 827.214 82.7945   1
  15  11  -2 771.782 85.1907   1
 -15 -11   2 1012.88 92.3123   1
  14  11  -2 510.783 67.7529   1
 -14 -11   2 806.784 80.7707   1
 -13  11   2 1891.53 139.914   1
  13 -11  -2 1880.90 138.795   1
  13  11  -2 2057.13 140.538   1
 -13 -11   2 1840.25 139.170   1
 -12  11   2 1989.42 138.308   1
  12 -11  -2 1689.56 131.561   1
  11 -11  -2 6965.10 394.957   1
 -11  11   2 7444.48 398.949   1
  11  11  -2 7193.26 393.091   1
 -11 -11   2 6992.86 394.503   1
  10  11  -2 153.371 44.0355   1
 -10  11   2 176.931 39.1517   1
  10 -11  -2 170.919 40.8527   1
 -10 -11   2 206.163 45.8828   1
   9 -11  -2 4024.87 247.590   1
  -9  11   2 4293.13 248.820   1
   9  11  -2 4044.24 244.032   1
  -9 -11   2 4144.92 245.995   1
   8  11  -2 190.793 42.9915   1
  -8 -11   2 46.5378 36.6350   1
   7  11  -2 2966.90 187.269   1
  -7  11   2 3300.58 195.338   1
   7 -11  -2 2577.55 184.238   1
  -7 -11   2 3227.58 190.217   1
   6  11  -2 2072.20 135.377   1
  -6  11   2 2168.81 145.218   1
   6 -11  -2 1860.53 137.623   1
  -6 -11   2 1695.63 131.105   1
   5  11  -2 1408.99 105.464   1
  -5  11   2 1210.27 103.720   1
   5 -11  -2 1269.14 106.223   1
  -5 -11   2 1462.14 106.162   1
   4  11  -2 241.281 43.6676   1
  -4  11   2 149.021 43.1666   1
   4 -11  -2 143.012 39.9960   1
  -4 -11   2 289.593 45.1904   1
  -3  11   2 26887.9 1446.08   1
  -3 -11   2 30727.1 1452.69   1
   3 -11  -2 29899.5 1450.80   1
  -2  11   2 14741.0 785.094   1
   2  11  -2 15988.7 785.536   1
   2 -11  -2 15912.9 788.747   1
  -2 -11   2 14832.4 784.093   1
   1  11  -2 10584.8 587.548   1
  -1  11   2 11827.9 593.675   1
   1 -11  -2 11727.6 594.766   1
   0  11   2 7.36062 32.9227   1
   0  11  -2 48.7039 35.8000   1
   0 -11   2-7.13782 32.3927   1
   0 -11  -2 37.7208 35.1989   1
   1  11   2 238.589 43.6220   1
  -1  11  -2 349.416 50.0878   1
   1 -11   2 270.384 48.3559   1
  -1 -11  -2 338.688 51.0020   1
   2  11   2 2216.15 151.752   1
  -2  11  -2 2367.96 154.082   1
   2 -11   2 2442.28 155.497   1
  -2 -11  -2 2108.42 151.344   1
   3  11   2 2428.03 160.639   1
  -3  11  -2 2288.78 158.914   1
   3 -11   2 2596.18 162.753   1
  -3 -11  -2 2390.82 159.442   1
  -4  11  -2 6154.23 373.843   1
   4  11   2 7290.54 383.114   1
   4 -11   2 6793.39 378.965   1
  -4 -11  -2 7466.54 382.732   1
  -5  11  -2 504.338 64.1474   1
   5 -11   2 613.559 66.2843   1
   5  11   2 471.461 61.6836   1
  -5 -11  -2 576.139 64.0995   1
  -6  11  -2 801.571 80.5570   1
   6 -11   2 939.101 83.9419   1
   6  11   2 872.485 80.3708   1
  -6 -11  -2 630.819 76.3446   1
   7  11   2 1081.81 94.2918   1
   8 -11   2 6162.20 358.033   1
  -8  11  -2 6621.54 360.553   1
  -9  11  -2 51.2540 35.2860   1
   9  11   2-16.2169 35.1837   1
  -9 -11  -2 16.6286 30.5899   1
   9 -11   2 41.7761 36.8153   1
 -10  11  -2 60.6991 42.0752   1
  10  11   2 65.9649 41.4836   1
 -10 -11  -2 8.63830 36.3071   1
  10 -11   2-8.53424 38.1832   1
 -11  11  -2 222.076 51.3325   1
  11  11   2 150.915 45.5225   1
 -11 -11  -2 246.290 48.0968   1
  11 -11   2 338.003 55.7710   1
  12  11   2 2379.74 168.435   1
 -12 -11  -2 2696.00 175.222   1
 -13 -11  -2 18.0109 41.4436   1
  13 -11   2-17.0919 29.3243   1
  13  11   2 42.4328 41.6794   1
 -13  11  -2 52.0198 31.1994   1
  14  11   2 1027.40 96.0296   1
 -14 -11  -2 721.950 85.9608   1
  14 -11   2 1034.01 92.9966   1
 -14  11  -2 1011.58 93.9623   1
 -15 -11  -2 90.3809 44.5032   1
  15 -11   2 224.354 49.2281   1
 -15  11  -2 123.532 43.4797   1
  15  11   2 192.185 48.9133   1
 -16 -11  -2 106.207 40.2055   1
  16 -11   2 224.176 47.2860   1
  16  11   2 80.5886 46.6035   1
 -16  11  -2 151.461 42.1590   1
 -17  11  -2 26.5315 36.5250   1
  17 -11   2 8.63747 31.7713   1
  18  11   2 233.113 55.6483   1
 -18 -11  -2 219.855 51.6288   1
  19  11   2-17.8288 41.0104   1
 -19 -11  -2 8.74291 40.7763   1
  19 -11   2 40.9143 36.5844   1
 -19  11  -2-17.3169 31.8390   1
  20  11   2 61.7851 48.3575   1
 -20 -11  -2 8.76676 39.8001   1
  20 -11   2 55.5925 40.4244   1
 -20  11  -2 8.44556 39.4228   1
  22 -12  -2-15.9392 29.3054   1
 -22  12   2 16.6842 30.6752   1
  21 -12  -2-8.23339 29.6160   1
 -21  12   2-17.0118 33.8936   1
  20 -12  -2 108.615 43.7484   1
 -20  12   2 103.219 45.0221   1
  19 -12  -2 160.668 48.1337   1
 -19  12   2 121.737 44.2511   1
 -18 -12   2 103.651 40.4483   1
 -18  12   2 60.5328 34.0726   1
  18 -12  -2 42.2227 36.2976   1
 -17 -12   2 27.9980 43.0961   1
 -17  12   2 103.906 42.1545   1
  17 -12  -2 59.7265 38.8829   1
  17  12  -2 115.818 47.4729   1
  16 -12  -2-34.5733 40.8867   1
 -15 -12   2-8.79418 33.7142   1
 -15  12   2 18.0381 36.5921   1
  15 -12  -2-8.53723 27.7716   1
  14 -12  -2 157.778 44.0371   1
 -14 -12   2 79.2440 38.7377   1
 -14  12   2 151.392 43.6702   1
  14  12  -2 141.175 43.2771   1
  13 -12  -2 190.555 47.8916   1
 -13  12   2 168.252 45.5266   1
 -13 -12   2 86.8432 43.1515   1
  13  12  -2 110.872 38.7055   1
  12 -12  -2 2139.68 152.558   1
 -12 -12   2 2295.22 154.785   1
 -12  12   2 2005.32 150.640   1
  12  12  -2 2155.74 152.088   1
  11 -12  -2 83.8157 39.3244   1
 -11  12   2 132.878 42.6326   1
  11  12  -2 98.6625 40.0993   1
 -11 -12   2 42.1655 33.2469   1
 -10  12   2 232.762 45.7067   1
  10 -12  -2 225.899 46.2547   1
   9  12  -2 360.193 58.5995   1
  -9  12   2 594.049 69.8533   1
   9 -12  -2 480.165 64.7283   1
  -9 -12   2 466.015 60.8399   1
   8  12  -2 47.1870 32.0502   1
  -8  12   2 73.9061 37.8981   1
   8 -12  -2 91.6931 38.9939   1
  -8 -12   2 40.0146 32.0268   1
   7  12  -2 5607.30 291.184   1
  -7  12   2 4901.54 289.033   1
   7 -12  -2 4761.72 286.619   1
  -7 -12   2 4614.89 285.256   1
   6  12  -2 1256.65 105.991   1
  -6  12   2 1447.37 110.587   1
   6 -12  -2 1383.73 109.785   1
  -6 -12   2 1411.36 109.902   1
   5  12  -2 1501.17 112.399   1
  -5 -12   2 1383.38 111.669   1
   4  12  -2 991.698 84.1244   1
  -4 -12   2 927.686 82.5656   1
   4 -12  -2 910.397 81.4990   1
   3  12  -2 6802.97 358.482   1
  -3  12   2 5998.69 354.352   1
  -3 -12   2 6664.94 358.865   1
   3 -12  -2 6396.73 358.245   1
   2  12  -2 4233.97 243.482   1
  -2  12   2 4149.68 244.073   1
   2 -12  -2 3668.21 243.762   1
  -2 -12   2 4449.22 246.904   1
   1  12  -2 9416.23 517.761   1
  -1  12   2 9635.15 520.483   1
  -1 -12   2 10070.7 522.357   1
   1 -12  -2 10360.8 525.502   1
   0  12   2 3377.17 216.971   1
   0  12  -2 3830.07 219.598   1
   0 -12   2 3224.06 214.630   1
   0 -12  -2 3852.71 220.632   1
   1  12   2 93.1109 38.7838   1
  -1  12  -2 61.9670 38.2596   1
   1 -12   2 46.6818 36.0381   1
  -1 -12  -2 159.061 46.2293   1
   2  12   2 1966.17 146.650   1
  -2  12  -2 2477.12 153.579   1
   2 -12   2 2232.22 149.521   1
  -2 -12  -2 1980.50 144.693   1
   3  12   2 7926.75 387.794   1
   3 -12   2 7260.32 383.742   1
  -3 -12  -2 7532.08 386.340   1
   4  12   2 189.557 46.1812   1
  -4  12  -2 175.143 48.1098   1
   4 -12   2 192.801 45.7141   1
  -4 -12  -2 177.095 51.2963   1
   5 -12   2 65.5549 32.7433   1
  -5  12  -2 40.7683 28.0709   1
   6  12   2 298.624 54.7537   1
  -6  12  -2 419.585 58.2300   1
   6 -12   2 482.701 62.8446   1
  -7  12  -2 4638.84 261.001   1
   7 -12   2 4263.90 254.833   1
   7  12   2 4461.59 258.236   1
  -7 -12  -2 3865.60 256.502   1
  -8  12  -2 433.139 60.9441   1
  -8 -12  -2 449.864 61.9650   1
   8 -12   2 529.478 62.9802   1
   8  12   2 419.266 61.2502   1
  -9 -12  -2-25.7082 35.3900   1
   9 -12   2-8.56321 30.0961   1
   9  12   2-16.8280 30.2674   1
  -9  12  -2-8.79128 33.0294   1
 -10 -12  -2 241.188 47.5303   1
 -10  12  -2 140.641 44.0509   1
  10 -12   2 188.928 45.9979   1
  10  12   2 157.479 48.7137   1
 -11  12  -2-8.93081 30.6704   1
  11  12   2 34.0715 35.8119   1
  11 -12   2 51.9095 35.1422   1
 -11 -12  -2 69.4525 37.6930   1
 -12  12  -2-44.2147 40.6909   1
  12 -12   2 8.58865 39.5213   1
 -13 -12  -2 2051.78 146.468   1
  13 -12   2 1998.80 141.630   1
 -13  12  -2 1803.56 139.703   1
  13  12   2 1921.55 144.499   1
 -14 -12  -2 36.7791 39.9282   1
  14 -12   2 51.4108 34.8185   1
 -14  12  -2 52.1722 37.7649   1
  14  12   2 8.76383 40.9199   1
 -15 -12  -2 9.22786 39.3945   1
  15 -12   2-8.55912 32.8137   1
  15  12   2-8.72171 41.2236   1
 -15  12  -2 26.2656 36.1509   1
 -16  12  -2 26.7011 40.9650   1
  16 -12   2 25.6938 35.9901   1
 -17 -12  -2 194.681 53.2567   1
  17  12   2 130.093 48.0900   1
 -18 -12  -2-18.3300 40.9900   1
  18 -12   2 8.32664 34.3988   1
  18  12   2 51.8081 36.8783   1
 -18  12  -2 34.7314 35.2456   1
  19  12   2 111.392 45.4648   1
 -19  12  -2 119.079 47.8803   1
 -19 -12  -2 108.936 41.6417   1
  19 -12   2 171.511 48.4973   1
  20 -12   2 15.4435 34.0157   1
 -20  12  -2 8.36976 35.1542   1
  21 -13  -2-40.4221 40.1720   1
 -21  13   2 32.9344 36.8112   1
  20 -13  -2 16.3732 37.1402   1
 -20  13   2 8.49518 43.2105   1
  19 -13  -2 24.8590 37.5962   1
 -19  13   2 8.47758 36.7789   1
  18 -13  -2 25.0891 41.0602   1
 -18  13   2-8.48129 36.7881   1
  17 -13  -2 25.4381 31.8750   1
 -17  13   2 25.6040 32.0826   1
  17  13  -2 27.5700 44.0220   1
  16 -13  -2 8.56178 36.5847   1
 -16  13   2 26.1946 41.8390   1
  16  13  -2 27.0818 40.9791   1
 -16 -13   2 82.8218 41.7730   1
 -15  13   2 116.845 44.4223   1
 -15 -13   2 45.5223 36.6312   1
  15  13  -2 159.730 50.2592   1
  14 -13  -2 104.979 42.4917   1
 -14 -13   2 81.3607 43.9045   1
 -14  13   2-8.91018 37.4972   1
  14  13  -2 26.2322 36.8011   1
  13 -13  -2 43.6522 36.7467   1
 -13 -13   2 80.4826 38.8644   1
 -13  13   2 17.8393 33.5944   1
  13  13  -2 69.7572 39.0614   1
  12 -13  -2 291.438 57.4367   1
 -12 -13   2 222.443 52.8026   1
 -12  13   2 160.958 49.8559   1
  12  13  -2 299.670 54.4672   1
  11 -13  -2-33.6755 39.7959   1
 -11 -13   2-26.5671 39.0098   1
 -11  13   2 27.0578 39.7302   1
  11  13  -2-8.72597 41.7863   1
  10 -13  -2 854.395 89.9169   1
  10  13  -2 903.079 91.0113   1
 -10 -13   2 1075.63 95.0632   1
  -9  13   2 589.380 72.5264   1
   9 -13  -2 653.873 73.2761   1
  -9 -13   2 758.813 75.9932   1
   8  13  -2-8.18422 34.9999   1
  -8  13   2 50.4967 32.3312   1
   8 -13  -2 76.8900 36.5304   1
  -8 -13   2 33.1605 36.0166   1
  -7  13   2 34.0396 42.3264   1
   7 -13  -2 42.3242 38.9858   1
   6  13  -2 80.6856 38.4664   1
  -6  13   2 92.7833 33.3586   1
   6 -13  -2 126.407 38.5559   1
  -6 -13   2 114.641 40.9997   1
   5  13  -2 190.761 45.8018   1
  -5  13   2 125.141 42.1142   1
   5 -13  -2 126.070 42.4172   1
  -5 -13   2 179.256 47.3363   1
   4  13  -2 181.030 42.4287   1
  -4  13   2 196.954 43.2443   1
   4 -13  -2 164.814 42.9543   1
  -4 -13   2 248.087 48.8382   1
   3  13  -2 7.66374 31.0933   1
  -3  13   2-23.7473 35.3899   1
   3 -13  -2 8.12035 31.7474   1
  -3 -13   2 7.91028 31.5153   1
   2  13  -2 3336.59 198.584   1
  -2  13   2 3364.64 200.803   1
   2 -13  -2 3040.87 196.556   1
  -2 -13   2 2870.27 194.493   1
  -1  13   2 94.2211 37.6801   1
   1  13  -2-7.68480 34.9491   1
  -1 -13   2 63.0127 33.7188   1
   1 -13  -2 56.3176 28.3797   1
   0 -13   2 776.065 78.4620   1
   0 -13  -2 814.078 80.0274   1
   0  13   2 691.936 74.9397   1
   1  13   2 1769.27 134.675   1
  -1 -13  -2 1971.23 137.255   1
   2  13   2 579.868 66.9643   1
  -2  13  -2 542.022 64.2653   1
   2 -13   2 577.444 66.9404   1
  -2 -13  -2 480.250 60.8563   1
   3  13   2 1283.11 107.444   1
  -3  13  -2 1313.53 109.801   1
   3 -13   2 1211.16 106.740   1
  -3 -13  -2 1409.77 110.352   1
   4  13   2 354.077 54.9331   1
  -4  13  -2 387.927 56.4874   1
   4 -13   2 258.156 51.3015   1
  -4 -13  -2 366.313 57.6473   1
   5  13   2 49.5272 38.1741   1
  -5  13  -2 109.437 38.3844   1
   5 -13   2 42.2973 30.6718   1
  -5 -13  -2 151.437 44.3953   1
  -6  13  -2 25.9482 35.0933   1
   6 -13   2-42.1025 42.3377   1
  -6 -13  -2 8.56966 35.9900   1
  -7  13  -2 8.78020 36.2538   1
   7 -13   2-16.7740 32.7902   1
   7  13   2 8.64189 35.6827   1
  -7 -13  -2 17.5701 36.8939   1
  -8  13  -2 221.060 45.8410   1
   8 -13   2 320.231 50.4859   1
   8  13   2 270.103 53.7892   1
  -8 -13  -2 272.415 52.9518   1
   9  13   2 374.507 61.9166   1
  -9 -13  -2 342.609 57.3852   1
 -10  13  -2 320.809 56.2601   1
 -10 -13  -2 230.358 50.7643   1
  10  13   2 240.222 52.2528   1
  10 -13   2 311.627 55.1422   1
 -11  13  -2 62.7774 40.0518   1
 -11 -13  -2 169.135 50.1284   1
  11  13   2 191.558 52.5608   1
  11 -13   2 140.220 45.5593   1
 -12  13  -2 316.544 55.7846   1
  12 -13   2 391.383 55.5804   1
 -12 -13  -2 367.211 62.8815   1
  12  13   2 409.073 63.5789   1
 -13 -13  -2 35.2671 32.4424   1
  13  13   2 9.07842 44.0399   1
 -14 -13  -2-17.8725 34.2646   1
  14 -13   2 17.0734 34.6408   1
 -14  13  -2 26.0012 29.7257   1
  14  13   2 17.5447 35.5967   1
 -15 -13  -2-18.1612 36.2019   1
  15 -13   2-50.6640 40.4537   1
 -15  13  -2-8.64695 33.1759   1
  15  13   2-35.1452 40.4422   1
 -16 -13  -2 36.7408 42.3431   1
  16 -13   2 50.6947 38.9644   1
 -16  13  -2 52.1508 38.3800   1
  16  13   2 87.6644 48.0784   1
 -17 -13  -2 9.15171 36.4613   1
  17 -13   2-8.34317 42.4332   1
 -17  13  -2 8.62462 42.3428   1
  17  13   2-17.4761 42.8997   1
 -18 -13  -2 9.08565 37.5405   1
 -18  13  -2 33.8618 34.3741   1
  18 -13   2 41.3392 38.0610   1
  18  13   2 26.0668 43.7087   1
 -19  13  -2 41.8666 47.2284   1
  19 -13   2 47.5031 40.7796   1
  19 -14  -2-24.2690 32.2300   1
 -19  14   2 24.8244 40.6253   1
  18 -14  -2 16.4206 32.7204   1
 -18  14   2 16.6637 35.5779   1
  17 -14  -2 235.218 51.0955   1
 -17  14   2 125.639 45.3842   1
  16  14  -2 18.0251 40.8849   1
 -16  14   2 8.69635 41.6438   1
  16 -14  -2-50.6992 41.9909   1
  15  14  -2 9.17525 36.6134   1
  15 -14  -2 51.6932 47.2205   1
 -15  14   2 53.3618 38.0233   1
 -15 -14   2 55.7595 37.7612   1
  14  14  -2 82.6500 45.7090   1
  14 -14  -2 25.9824 33.3081   1
 -14  14   2 53.1906 35.4184   1
 -14 -14   2 84.1219 46.5203   1
  12  14  -2 97.8079 40.4129   1
  12 -14  -2 44.3076 36.6772   1
 -12  14   2 53.8355 40.1949   1
 -12 -14   2 9.07483 37.5559   1
  11  14  -2 113.833 42.7387   1
  11 -14  -2 135.689 42.4516   1
 -11  14   2 254.390 50.9118   1
 -11 -14   2 169.247 49.0001   1
 -10 -14   2 43.7451 38.2514   1
  10  14  -2 120.181 45.8545   1
 -10  14   2 159.440 47.7841   1
  10 -14  -2 77.7092 41.6230   1
  -9 -14   2-8.66288 33.8700   1
   9  14  -2 25.6904 38.8458   1
  -9  14   2 52.7294 39.8654   1
   9 -14  -2-34.8943 38.4249   1
   8  14  -2 68.6989 40.6638   1
  -8 -14   2 34.4074 35.6036   1
  -7 -14   2 8.56886 37.7570   1
   7  14  -2 42.2686 37.2500   1
  -7  14   2 17.3659 38.8344   1
   7 -14  -2 17.2733 37.4748   1
  -6 -14   2-17.0681 30.6950   1
   6  14  -2-8.32716 30.6239   1
  -6  14   2 51.9387 38.1309   1
   6 -14  -2 25.8447 36.1822   1
   5  14  -2 743.372 81.7784   1
  -5  14   2 790.485 81.2715   1
   5 -14  -2 829.003 78.8646   1
  -5 -14   2 656.267 79.1468   1
   4  14  -2 588.358 71.6019   1
  -4  14   2 737.936 76.5391   1
   4 -14  -2 690.166 73.9931   1
  -4 -14   2 699.084 76.4392   1
   3  14  -2 8.03025 33.1666   1
  -3  14   2 66.3532 35.9832   1
   3 -14  -2-33.5155 35.7784   1
  -3 -14   2 24.4992 35.9784   1
  -2  14   2 40.3945 34.5858   1
   2  14  -2 7.97852 31.3000   1
  -2 -14   2 105.675 37.4855   1
   2 -14  -2 66.2771 41.2478   1
   1  14  -2-8.07262 32.7712   1
  -1  14   2 48.8864 39.5263   1
  -1 -14   2 41.2007 35.1949   1
   1 -14  -2 16.4826 34.0466   1
   0 -14  -2 400.693 59.5850   1
   0  14   2 363.934 55.8429   1
   0  14  -2 324.121 55.0831   1
   0 -14   2 283.753 54.5480   1
   1  14   2 1136.78 102.535   1
  -1  14  -2 1331.99 105.836   1
   1 -14   2 1189.11 103.969   1
  -1 -14  -2 1197.84 102.672   1
  -2 -14  -2 17.1252 27.8583   1
   2  14   2 25.0918 29.3919   1
  -2  14  -2-34.0433 40.7552   1
   2 -14   2 17.0413 33.9506   1
  -3  14  -2 329.184 58.2724   1
   3 -14   2 229.608 54.2385   1
  -4 -14  -2 583.646 67.8097   1
   4  14   2 557.231 68.0570   1
  -4  14  -2 441.344 63.5850   1
   4 -14   2 402.663 63.0817   1
  -5 -14  -2 284.259 54.3290   1
   5  14   2 281.035 52.9565   1
  -5  14  -2 327.794 55.1993   1
   5 -14   2 286.064 54.2446   1
  -6 -14  -2 60.6617 40.0657   1
   6  14   2 85.0639 39.3353   1
  -6  14  -2 105.947 40.2465   1
   6 -14   2 77.3821 39.7547   1
   7  14   2 34.6571 37.6177   1
  -7 -14  -2 35.1687 35.0694   1
  -8  14  -2 44.9184 44.6915   1
   8 -14   2 43.8330 38.6725   1
  -9 -14  -2 254.951 53.6692   1
  -9  14  -2 225.301 46.4249   1
   9  14   2 205.530 57.3970   1
   9 -14   2 167.317 42.2964   1
 -10 -14  -2-27.1747 36.0970   1
 -10  14  -2 17.8928 37.5791   1
  10  14   2-26.9395 37.0858   1
  10 -14   2-26.2171 41.3121   1
 -11 -14  -2 72.2528 43.3353   1
 -11  14  -2 80.6539 46.1771   1
  11  14   2 70.4530 42.7964   1
  11 -14   2 8.80156 41.6935   1
 -12 -14  -2 45.2470 34.9888   1
  12  14   2 140.029 43.7247   1
  12 -14   2 68.3679 37.9146   1
 -12  14  -2 135.426 47.1694   1
  13  14   2 342.415 62.0498   1
 -13  14  -2 295.494 55.7771   1
  13 -14   2 301.354 52.8783   1
  14  14   2 70.9676 46.1988   1
 -14 -14  -2 54.1904 39.8591   1
 -14  14  -2 51.5305 41.7223   1
  14 -14   2 33.8507 42.1253   1
  15  14   2 8.88986 43.6493   1
 -15 -14  -2 9.00679 42.0112   1
 -15  14  -2 42.5609 42.8023   1
  15 -14   2-8.34294 38.3861   1
 -16  14  -2 84.7028 42.1257   1
  16 -14   2-8.27918 37.5961   1
  17  14   2 53.8303 45.1483   1
 -17  14  -2 84.8287 36.2632   1
  17 -14   2 16.3491 28.7851   1
 -17 -14  -2-17.6658 41.2394   1
  18 -14   2-24.2097 38.1924   1
 -18  14  -2-57.5502 46.3637   1
  18 -15  -2 32.0547 31.3303   1
 -18  15   2-32.5312 35.8216   1
  16 -15  -2 107.495 39.4158   1
 -16  15   2 103.458 42.6349   1
  15 -15  -2 170.008 49.8755   1
 -15  15   2 166.721 52.7466   1
  14  15  -2-9.11863 44.2475   1
 -14  15   2-35.1101 39.2750   1
  14 -15  -2-68.1135 45.7248   1
 -14 -15   2-9.29300 40.3382   1
  13  15  -2 72.3670 48.1038   1
 -13  15   2 53.4788 32.1310   1
  13 -15  -2 17.3724 32.7026   1
 -13 -15   2 55.2041 44.1112   1
  12  15  -2 169.366 46.7101   1
 -12  15   2 259.434 55.1678   1
  12 -15  -2 265.058 52.3666   1
 -12 -15   2 244.948 51.4051   1
 -11 -15   2 27.0298 37.8962   1
  11  15  -2 62.2435 45.2726   1
 -10  15   2 160.064 48.0301   1
  10 -15  -2 198.494 45.2312   1
  -9 -15   2 230.966 51.5004   1
  -9  15   2 204.249 45.7631   1
   9 -15  -2 175.309 41.5548   1
   9  15  -2 257.948 54.6301   1
  -8 -15   2 35.4410 41.3294   1
  -8  15   2 8.64774 36.3240   1
   8 -15  -2 8.79362 38.1475   1
   8  15  -2 8.74264 37.3293   1
  -7 -15   2 26.5243 38.9580   1
  -7  15   2 8.66282 35.1636   1
   7 -15  -2 8.74416 38.5297   1
   7  15  -2 51.7793 42.8960   1
  -6 -15   2 401.062 58.8648   1
  -6  15   2 434.289 61.6351   1
   6 -15  -2 469.966 62.4442   1
   6  15  -2 299.707 57.5572   1
  -5 -15   2-8.62711 36.8294   1
  -5  15   2 17.4444 32.7627   1
   5 -15  -2-8.77923 28.5589   1
   5  15  -2-8.38540 35.7975   1
  -4 -15   2 465.488 62.4240   1
   4  15  -2 447.584 61.9521   1
  -3  15   2 692.173 77.8696   1
   3  15  -2 723.056 76.3864   1
   3 -15  -2 695.733 77.9208   1
  -3 -15   2 628.979 71.0858   1
  -2  15   2 390.671 57.2019   1
   2  15  -2 297.858 55.1616   1
   2 -15  -2 340.931 55.1762   1
  -2 -15   2 194.623 49.9879   1
  -1  15   2 16.5986 31.2838   1
   1  15  -2 25.3938 36.8069   1
  -1 -15   2 42.6017 34.6677   1
   1 -15  -2 109.369 34.2334   1
   0 -15  -2 296.001 53.6581   1
   0  15  -2 388.225 58.5035   1
   0 -15   2 337.949 56.4420   1
   0  15   2 340.976 58.6835   1
  -1  15  -2 8.69500 38.9091   1
   1 -15   2 78.7016 43.4839   1
   1  15   2 25.0157 34.4700   1
  -2 -15  -2 877.867 88.0728   1
   2 -15   2 1088.54 95.0069   1
  -2  15  -2 743.875 86.7075   1
   2  15   2 1203.07 97.5903   1
  -3 -15  -2 70.2287 42.5874   1
  -3  15  -2 17.5338 30.0862   1
   3 -15   2 8.71708 28.3829   1
   5 -15   2 61.5957 37.0735   1
  -6 -15  -2 238.382 50.8003   1
  -6  15  -2 205.294 49.0008   1
   6 -15   2 304.572 53.5369   1
   6  15   2 122.359 44.1274   1
   7  15   2 34.8470 42.3416   1
  -7 -15  -2 79.6393 46.1042   1
  -7  15  -2 63.1329 39.8268   1
   8  15   2 1249.46 103.194   1
  -8  15  -2 1075.69 100.449   1
   8 -15   2 1060.04 100.067   1
  -8 -15  -2 1050.55 101.457   1
   9  15   2 35.4993 42.5142   1
  -9  15  -2 36.1481 42.1668   1
  -9 -15  -2 27.0146 33.1367   1
   9 -15   2 8.83092 39.5019   1
  10  15   2 332.362 59.8389   1
 -10 -15  -2 399.278 62.7564   1
  11  15   2 245.036 57.4924   1
 -11  15  -2 240.956 49.0620   1
  11 -15   2 395.145 54.9266   1
 -11 -15  -2 276.300 56.1128   1
  12  15   2 153.907 46.2178   1
 -12  15  -2 161.634 46.3670   1
 -12 -15  -2 239.563 50.0970   1
  12 -15   2 128.188 41.1780   1
  13  15   2 26.9027 44.5794   1
 -13 -15  -2 27.2472 42.3794   1
  14  15   2 61.1123 45.9296   1
 -14  15  -2 92.5590 42.8371   1
  14 -15   2 8.35953 36.8684   1
 -14 -15  -2-9.00675 43.7168   1
  15  15   2 164.906 50.8539   1
 -15  15  -2 33.3191 41.1094   1
  15 -15   2 106.656 44.6781   1
 -15 -15  -2 44.8451 42.5986   1
  16  15   2 34.4221 36.7373   1
 -16  15  -2-24.8017 38.0330   1
 -16 -15  -2-8.88324 29.6892   1
  16 -15   2 16.1596 40.1490   1
  17 -16  -2 24.1362 40.5076   1
 -17  16   2 64.3570 43.2300   1
  16 -16  -2 32.0296 40.7849   1
 -16  16   2 59.5627 42.8383   1
  15 -16  -2 8.37927 41.1403   1
 -15  16   2-25.7196 43.6050   1
  14 -16  -2 58.6051 39.1249   1
 -14  16   2 43.1557 40.8699   1
  12  16  -2-9.08424 41.3151   1
 -12  16   2 79.6969 36.6852   1
  12 -16  -2 87.4557 36.8492   1
 -12 -16   2 45.9110 39.9381   1
  11  16  -2 118.567 44.3328   1
 -11  16   2 215.530 55.6107   1
  11 -16  -2 127.451 47.1459   1
 -11 -16   2 182.573 47.5682   1
  10  16  -2 9.03033 43.2812   1
 -10 -16   2 82.0107 46.3836   1
 -10  16   2 44.2821 44.0486   1
  10 -16  -2 25.7851 37.3276   1
   9  16  -2 160.805 50.3518   1
  -9 -16   2 264.219 54.0922   1
  -9  16   2 267.359 50.6970   1
   9 -16  -2 139.545 39.0704   1
   8  16  -2 132.641 48.1334   1
  -8 -16   2 72.4075 45.7078   1
  -8  16   2 174.345 52.3780   1
   8 -16  -2-8.82289 40.8145   1
   7  16  -2 131.750 42.9448   1
  -7 -16   2 116.269 44.2511   1
   7 -16  -2 122.571 45.3642   1
  -7  16   2 86.8388 40.3247   1
   6 -16  -2 508.115 66.9237   1
  -6  16   2 652.383 73.6698   1
   5 -16  -2-8.82443 33.8402   1
  -5  16   2-26.4413 36.4015   1
   4 -16  -2 265.423 52.6557   1
  -4  16   2 167.368 45.4437   1
   3 -16  -2 2114.70 152.652   1
  -3  16   2 2219.95 154.671   1
   2 -16  -2 17.3057 33.1725   1
  -2  16   2-8.56598 30.0979   1
   1 -16  -2 1633.60 129.184   1
  -1  16   2 1761.72 130.055   1
   0 -16   2 133.219 42.9422   1
   0 -16  -2 119.593 44.8209   1
   0  16   2 118.333 43.8812   1
  -1 -16  -2 258.730 54.7221   1
  -1  16  -2 406.998 58.4205   1
   1 -16   2 364.382 55.8209   1
   2  16   2 323.385 60.4760   1
  -2 -16  -2 420.234 60.9380   1
  -2  16  -2 341.088 59.6025   1
   2 -16   2 528.640 66.9796   1
   3  16   2 216.664 52.3194   1
  -3 -16  -2 317.824 57.3912   1
  -3  16  -2 192.797 50.2496   1
   3 -16   2 229.915 53.7621   1
   4  16   2 60.9513 33.6248   1
  -4 -16  -2 151.483 43.3992   1
  -4  16  -2 26.2211 32.3925   1
   4 -16   2 115.491 42.1837   1
   5  16   2 26.3144 45.1161   1
  -5 -16  -2-35.7979 42.3004   1
  -5  16  -2-17.8661 38.1361   1
   5 -16   2 8.86618 36.6094   1
   6  16   2 256.509 54.3172   1
  -6 -16  -2 267.606 53.0194   1
  -6  16  -2 206.357 52.4166   1
   6 -16   2 262.556 58.1964   1
   7  16   2 1882.13 137.886   1
   7 -16   2 1782.74 134.170   1
  -7 -16  -2 1649.88 133.213   1
   8  16   2 35.2814 34.4907   1
  -8  16  -2 27.0358 35.9107   1
  -8 -16  -2-17.8369 39.2878   1
   8 -16   2 8.81731 36.4130   1
   9 -16   2 422.211 61.3262   1
  -9  16  -2 657.071 74.0311   1
  10  16   2 132.345 50.2700   1
 -10  16  -2 212.993 50.5527   1
 -10 -16  -2 278.479 54.2957   1
  11  16   2 26.6779 44.1920   1
 -11  16  -2 17.6548 42.2725   1
  11 -16   2-8.68933 41.0746   1
 -11 -16  -2 18.0403 38.5120   1
  12  16   2-26.6267 41.9503   1
 -12  16  -2-17.7080 44.5164   1
 -12 -16  -2 63.4285 42.8277   1
  12 -16   2-8.42280 39.2830   1
  13 -16   2 33.3186 41.3950   1
 -13  16  -2-8.55454 40.4378   1
  14  16   2-44.5959 50.2555   1
 -14  16  -2 8.20342 32.0748   1
 -14 -16  -2-9.08354 38.7799   1
  15  16   2 79.6188 46.3197   1
 -15  16  -2 81.2355 40.2461   1
  15 -16   2 152.094 42.4225   1
 -15  17   2 91.7653 43.9380   1
  15 -17  -2 24.4593 38.6342   1
 -14  17   2 25.2753 41.3872   1
  14 -17  -2 32.9136 39.9267   1
 -13  17   2-8.56211 41.0025   1
  13 -17  -2 33.5701 44.1197   1
 -12  17   2 26.1005 42.1900   1
  12 -17  -2-17.1523 39.9987   1
  11  17  -2 117.974 45.5331   1
  11 -17  -2 184.180 50.5294   1
 -11  17   2 88.5150 45.4585   1
 -10 -17   2 18.4176 42.9619   1
 -10  17   2 43.8140 41.9720   1
  10 -17  -2 8.46280 37.8504   1
  10  17  -2 17.9916 43.0874   1
  -9 -17   2-9.12143 34.9750   1
  -9  17   2 8.82715 41.7267   1
   9 -17  -2 34.4653 34.9643   1
   9  17  -2 17.8877 38.1872   1
  -8 -17   2-18.0593 37.9443   1
  -8  17   2 34.8207 37.7806   1
   8 -17  -2 105.026 39.7229   1
   8  17  -2-26.6553 35.4241   1
  -7 -17   2 17.9599 32.3954   1
  -7  17   2 112.311 39.8262   1
   7 -17  -2 61.1336 41.3570   1
   7  17  -2 17.4011 36.0152   1
  -6 -17   2 79.5797 41.9458   1
  -6  17   2 52.8681 39.5565   1
   6 -17  -2 96.4039 43.1759   1
   6  17  -2 69.0624 43.5519   1
   5  17  -2 207.847 49.4629   1
  -5 -17   2 314.737 54.6324   1
   4  17  -2 212.894 49.6220   1
  -4 -17   2 235.814 51.2721   1
   3  17  -2 17.2630 33.7660   1
  -3  17   2 52.7253 42.6292   1
  -3 -17   2-8.80750 33.1036   1
   3 -17  -2 44.3746 39.1077   1
  -2  17   2 2089.25 149.142   1
   2  17  -2 1977.54 149.667   1
   2 -17  -2 2224.07 153.331   1
  -2 -17   2 2105.31 150.786   1
   1  17  -2 285.138 62.1698   1
  -1 -17   2 287.852 55.4920   1
   1 -17  -2 260.385 51.1216   1
   0  17   2 385.600 60.6502   1
   0  17  -2 322.175 63.1931   1
   0 -17   2 476.847 66.7831   1
   0 -17  -2 507.288 66.7597   1
   1  17   2 110.642 47.1343   1
  -1  17  -2 35.8922 45.1957   1
  -1 -17  -2 68.7685 41.2488   1
   1 -17   2 8.93823 41.7742   1
  -2 -17  -2 26.0405 29.7804   1
  -2  17  -2 18.0954 41.6351   1
   2 -17   2-8.87677 37.2920   1
   2  17   2 33.8996 32.5052   1
  -3 -17  -2 299.498 56.5660   1
  -3  17  -2 175.849 53.9992   1
   3 -17   2 301.614 57.7489   1
   3  17   2 359.776 56.6452   1
  -4 -17  -2 62.1524 43.0678   1
  -4  17  -2 26.4696 43.3290   1
   4 -17   2-17.8606 42.7724   1
   4  17   2 8.71822 41.7571   1
  -5  17  -2 333.633 63.1194   1
   5 -17   2 388.081 64.7364   1
  -6 -17  -2 269.198 49.7929   1
   6  17   2 262.676 50.9279   1
  -6  17  -2 268.716 60.0253   1
   6 -17   2 243.295 51.4341   1
   7  17   2 44.1456 41.7314   1
  -7  17  -2-27.3666 47.9513   1
   7 -17   2 8.51446 36.3492   1
  -7 -17  -2-8.96280 38.8753   1
   8  17   2 552.719 71.3167   1
  -8  17  -2 625.718 75.3155   1
   8 -17   2 616.022 78.2110   1
  -8 -17  -2 685.589 77.8097   1
   9  17   2 44.3815 44.6520   1
  -9  17  -2 26.7065 41.5437   1
  -9 -17  -2 17.7810 39.1854   1
  10  17   2 78.9216 47.7142   1
 -10  17  -2 104.958 35.0803   1
 -10 -17  -2 62.0424 42.6313   1
  10 -17   2 68.3503 42.6461   1
  11 -17   2 17.0691 35.2488   1
  12  17   2 77.7963 43.0157   1
 -12 -17  -2 17.6282 40.6157   1
  13  17   2 60.6136 39.3648   1
 -13  17  -2 58.4273 43.9520   1
 -13 -17  -2 44.0417 32.4943   1
  13 -18  -2 8.14603 34.2150   1
 -13  18   2 16.6411 39.8454   1
  12 -18  -2-16.7205 39.5407   1
 -12  18   2-42.2837 41.5434   1
  11 -18  -2 16.5152 41.0504   1
 -11  18   2-68.8119 48.0284   1
 -10  18   2 86.5440 44.2052   1
  10 -18  -2 82.6662 44.1029   1
  -9  18   2-17.3090 40.3638   1
   9 -18  -2 8.43523 39.3412   1
   9  18  -2 17.6618 39.4816   1
  -8 -18   2 44.8902 41.9253   1
  -8  18   2 8.66433 39.3583   1
   8 -18  -2 86.0036 42.7872   1
   8  18  -2 34.8637 41.7872   1
  -7 -18   2 62.0765 40.8525   1
   7  18  -2 26.0651 45.7199   1
  -6  18   2 421.265 60.2123   1
   6  18  -2 479.227 64.1264   1
  -6 -18   2 439.825 61.4184   1
   6 -18  -2 511.987 65.2679   1
  -5  18   2 53.2186 36.0781   1
  -4  18   2 149.050 44.7383   1
   4 -18  -2 272.044 52.2431   1
   3 -18  -2 141.131 46.8646   1
  -2  18   2 148.408 47.1531   1
   2 -18  -2 70.1298 46.8674   1
  -1  18   2 285.751 52.9288   1
   1 -18  -2 417.598 60.9521   1
   0  18   2 143.518 45.0524   1
   0  18  -2 242.208 54.7137   1
   0 -18   2 251.879 55.2951   1
  -1  18  -2 298.914 57.8710   1
   1  18   2 192.355 48.8468   1
   1 -18   2 319.923 55.1734   1
  -1 -18  -2 265.838 52.9406   1
  -2  18  -2-8.84439 33.2397   1
   2  18   2-50.9403 42.7007   1
   2 -18   2-26.6997 31.2903   1
  -2 -18  -2-8.58704 37.8382   1
  -3 -18  -2 69.2539 39.2985   1
  -3  18  -2 8.74452 43.4796   1
   3 -18   2 62.1229 42.5230   1
   3  18   2-16.9014 39.9725   1
  -4 -18  -2 298.126 53.9802   1
  -4  18  -2 194.040 53.8579   1
   4 -18   2 186.140 51.0359   1
   4  18   2 331.262 57.4047   1
  -5 -18  -2-17.5809 35.6701   1
  -5  18  -2-26.8289 44.9682   1
   5 -18   2 34.9010 38.4361   1
   5  18   2-43.2487 41.9497   1
  -6 -18  -2 17.6960 41.8556   1
   6  18   2 69.3939 46.5880   1
  -6  18  -2 44.3667 36.0421   1
   6 -18   2 17.1358 33.5414   1
   7  18   2 104.164 39.8315   1
  -7  18  -2 125.475 51.3172   1
  -7 -18  -2 151.211 45.1241   1
   7 -18   2 127.161 46.3533   1
   8 -18   2-43.3007 45.0527   1
  -8  18  -2-8.78535 42.0856   1
   9  18   2 382.927 63.9547   1
  -9  18  -2 384.303 60.5695   1
  -9 -18  -2 449.386 68.4561   1
   9 -18   2 349.319 58.1366   1
  10  18   2 8.75394 44.0178   1
 -10 -18  -2 17.4831 43.4415   1
  11  18   2 225.582 54.2920   1
  11 -18   2 183.020 52.5012   1
 -11  18  -2 101.442 46.1481   1
 -11 -18  -2 182.459 44.9866   1
  12 -18   2-40.0552 35.2883   1
 -12  18  -2 16.8409 31.6327   1
  11 -19  -2-8.12283 35.7818   1
 -11  19   2 33.2056 40.2596   1
  10 -19  -2 8.01549 26.7950   1
 -10  19   2 16.9205 32.4391   1
   9 -19  -2 8.21396 37.2613   1
  -9  19   2-25.2799 41.3726   1
   7  19  -2 121.381 49.1018   1
  -7  19   2 92.4326 37.8944   1
  -6 -19   2 8.78850 38.1213   1
   6 -19  -2-25.4789 41.1874   1
   6  19  -2-8.57336 40.5245   1
  -6  19   2 58.9293 40.3126   1
   5 -19  -2 359.256 62.2014   1
  -5 -19   2 388.744 59.5931   1
  -5  19   2 421.381 65.5576   1
   5  19  -2 458.712 66.6063   1
   4 -19  -2 163.194 46.6223   1
  -4 -19   2 230.674 52.7131   1
  -4  19   2 104.262 38.8971   1
   4  19  -2 105.955 47.8983   1
   3 -19  -2 87.0099 44.3893   1
  -3 -19   2 35.7447 38.9147   1
  -3  19   2 121.028 47.4634   1
   3  19  -2 35.5933 46.9029   1
   2 -19  -2 43.5557 42.7823   1
  -2 -19   2 8.98409 37.1124   1
   2  19  -2 53.5284 36.8537   1
  -2  19   2-8.65027 35.7347   1
  -1 -19   2 188.363 47.8654   1
   1  19  -2 151.567 54.4554   1
   0 -19   2 310.142 58.2455   1
   0  19  -2 349.601 63.8748   1
   1 -19   2 52.9345 42.0070   1
  -1  19  -2 152.663 46.9744   1
   2 -19   2 96.5512 45.8806   1
  -2  19  -2 95.7415 48.3471   1
  -3 -19  -2 76.2159 39.0564   1
   3  19   2 41.9407 35.9156   1
  -4 -19  -2 8.51585 29.9364   1
  -4  19  -2 26.4515 44.3412   1
   4 -19   2 34.7988 45.2505   1
   5  19   2 91.7986 49.6288   1
  -5 -19  -2 8.59927 43.8091   1
  -5  19  -2 70.1470 46.1607   1
   5 -19   2 42.7306 37.1540   1
  -6 -19  -2 189.353 51.0855   1
   6  19   2 101.106 43.3191   1
   6 -19   2 175.909 46.7471   1
  -6  19  -2 61.4053 44.5591   1
   7  19   2 8.50701 44.2453   1
  -7  19  -2-34.8809 40.6773   1
   7 -19   2-8.36834 37.4211   1
  -7 -19  -2-25.9943 42.0248   1
   8  19   2 186.855 52.1188   1
  -8  19  -2 111.496 46.5140   1
  -8 -19  -2 121.307 46.5103   1
   8 -19   2 135.614 46.4359   1
  -9  19  -2 161.417 46.3035   1
   9 -19   2 173.807 48.1669   1
  -9 -19  -2 164.576 50.3483   1
  10  19   2 84.4586 41.6655   1
   7 -20  -2-24.6769 40.8752   1
  -7  20   2 8.24071 39.9633   1
   6 -20  -2 182.688 45.4234   1
  -6  20   2 179.728 47.2742   1
   5 -20  -2 8.32931 40.3916   1
  -5  20   2-16.5090 41.0173   1
   4 -20  -2 150.404 43.1122   1
  -4  20   2 119.413 40.9623   1
   4  20  -2 210.845 49.5724   1
  -3 -20   2 150.757 48.3672   1
   3  20  -2 70.4749 43.5692   1
  -2 -20   2 106.264 44.3798   1
   2  20  -2 132.013 51.2724   1
   1 -20  -2 429.129 59.9051   1
  -1  20   2 413.091 59.6876   1
   1  20  -2 361.389 64.5784   1
   0 -20   2 34.7632 37.1866   1
   0 -20  -2 33.8398 31.2103   1
   0  20  -2 70.9828 40.8965   1
   0  20   2 67.4515 36.0820   1
   1 -20   2 199.466 48.7060   1
  -1 -20  -2 117.579 40.6054   1
  -1  20  -2 171.946 46.4628   1
   1  20   2 225.342 47.3644   1
   2 -20   2 69.0797 43.0145   1
  -2 -20  -2 58.6580 39.1996   1
   2  20   2 57.1925 40.2271   1
  -2  20  -2 68.0859 48.4894   1
   3 -20   2-25.7669 40.0670   1
  -3  20  -2-8.60661 43.7812   1
   4 -20   2-16.8732 35.4338   1
  -4  20  -2 34.5869 36.3162   1
   5  20   2 146.783 52.9395   1
  -5  20  -2 128.152 48.3770   1
   5 -20   2 198.932 52.6522   1
  -5 -20  -2 198.939 53.4157   1
   6  20   2 267.166 54.7663   1
  -6  20  -2 294.076 62.2960   1
   6 -20   2 322.746 56.9942   1
  -6 -20  -2 257.595 50.8076   1
  -7 -20  -2 8.37295 35.7510   1
   7  20   2-32.4492 36.8046   1
   8  20   2 40.9513 38.2497   1
   0  21  -2 25.3194 44.8499   1
   1 -21   2 92.5751 42.5047   1
  -1  21  -2 74.9518 47.0950   1
   2 -21   2 8.41552 37.6248   1
  -2  21  -2-16.6382 41.3384   1
  25   0  -3 25.6695 39.9067   1
 -25   0   3-27.1007 42.1318   1
  24   0  -3 67.4524 42.9091   1
 -24   0   3-9.07953 40.0200   1
  23   0  -3 25.5398 40.2384   1
 -23   0   3-17.7371 40.2289   1
  22   0  -3 17.2499 40.7662   1
 -22   0   3-8.58480 40.0391   1
 -21   0   3 8.37800 34.5929   1
  21   0  -3-8.47441 37.3262   1
 -20   0   3 16.3278 32.5401   1
  20   0  -3 24.6513 36.7499   1
 -19   0   3 56.2555 32.6251   1
  19   0  -3-7.95731 29.9108   1
 -18   0   3-23.5050 30.6344   1
  18   0  -3 7.76389 27.2823   1
 -17   0   3-7.56816 25.3218   1
  17   0  -3 75.3220 36.5451   1
 -16   0   3 7.30087 29.0873   1
  16   0  -3-7.17964 29.6448   1
 -15   0   3 76.9889 32.6854   1
  15   0  -3-6.82674 29.6571   1
 -13   0   3 30.4946 21.9439   1
  13   0  -3-5.89966 23.0751   1
  12   0  -3 27.0051 25.2235   1
 -11   0   3 50.6971 23.3636   1
  11   0  -3 4.85749 21.1137   1
 -10   0   3 4.64055 20.1276   1
  10   0  -3-4.25506 18.4556   1
  -9   0   3 21.2263 21.5919   1
   9   0  -3-7.27583 16.7369   1
  -7   0   3 2.96516 17.7579   1
   7   0  -3 5.60088 16.4944   1
  -6   0   3-7.13945 15.5905   1
   6   0  -3 9.12733 13.9969   1
  -5   0   3 1.76981 14.2345   1
   5   0  -3 8.59783 12.7856   1
  -4   0   3 4.86056 10.5851   1
   4   0  -3 5.82117 10.6404   1
  -1   0   3-1.80909 8.85492   1
   1   0  -3-0.97335 9.14054   1
   0   0   3 11.4093 12.4679   1
   0   0  -3-8.92309 12.5432   1
  -1   0  -3 2.00856 15.3274   1
   1   0   3-15.9100 16.2133   1
  -2   0  -3-13.0652 18.8201   1
   2   0   3-28.4072 21.4401   1
  -3   0  -3 3.19453 24.2816   1
   3   0   3 47.0000 23.0794   1
  -4   0  -3-7.56964 20.7248   1
   4   0   3 14.7666 18.9884   1
  -5   0  -3-12.9802 16.2682   1
   5   0   3-16.8843 18.3223   1
  -6   0  -3 14.5523 26.5609   1
   6   0   3-14.1648 24.5537   1
  -7   0  -3 5.32375 26.7696   1
   7   0   3 10.4217 24.6319   1
  -8   0  -3-5.76191 22.5286   1
   8   0   3 16.9906 22.1440   1
  -9   0  -3 12.3880 28.0967   1
   9   0   3-6.10491 23.8680   1
 -10   0  -3 6.54877 27.0400   1
  10   0   3-6.51645 30.7999   1
 -11   0  -3 6.89139 31.7077   1
  11   0   3-27.3874 34.0262   1
 -12   0  -3 21.7232 37.6556   1
  12   0   3-14.3459 32.0690   1
 -13   0  -3-7.48772 37.6694   1
  13   0   3-44.4780 36.4174   1
 -14   0  -3 23.1212 36.4391   1
  14   0   3 15.2964 37.0996   1
 -15   0  -3 70.7483 39.5399   1
  15   0   3-8.04456 30.8614   1
 -16   0  -3-16.2453 24.9243   1
  16   0   3-16.4300 31.5036   1
 -17   0  -3 49.4357 38.4517   1
  17   0   3 8.45705 36.1295   1
  18   0   3-25.0890 34.5528   1
 -18   0  -3-25.8724 32.4176   1
  19   0   3 8.36611 36.2865   1
 -19   0  -3-8.72182 37.8294   1
  20   0   3 33.0455 37.4971   1
 -20   0  -3 17.7866 41.4980   1
  21   0   3 8.32900 41.8789   1
 -21   0  -3 8.84860 37.1629   1
  22   0   3-33.1110 37.5663   1
 -22   0  -3-17.5009 30.7675   1
  23   0   3-8.17262 43.4158   1
 -23   0  -3-8.57649 41.0686   1
  24   0   3-8.09662 40.7085   1
 -24   0  -3 8.40960 43.2543   1
  26  -1  -3 8.38228 42.1467   1
  25   1  -3-17.4007 37.1481   1
  25  -1  -3 34.0084 36.3018   1
 -25  -1   3 9.01196 32.4169   1
 -25   1   3 35.4251 39.6004   1
  24   1  -3 34.4796 34.3486   1
 -24  -1   3-8.96765 34.3854   1
  23   1  -3 25.6109 38.1721   1
 -23  -1   3-9.02053 35.9438   1
 -23   1   3 17.1150 32.8125   1
  23  -1  -3 17.3728 34.6129   1
 -22   1   3-8.52672 39.2287   1
  22  -1  -3 25.3973 38.4035   1
  21   1  -3 16.4915 34.6297   1
 -21  -1   3-17.6041 33.0635   1
 -21   1   3-8.49749 35.6868   1
  21  -1  -3-8.43164 34.8151   1
  20   1  -3 72.8665 41.2677   1
 -20  -1   3 33.7464 31.8071   1
 -20   1   3 66.8892 38.5615   1
  20  -1  -3 58.3864 42.0254   1
  19   1  -3 7.98621 33.5392   1
 -19  -1   3 8.10221 35.1422   1
 -19   1   3-16.5857 35.4026   1
  19  -1  -3-8.15504 31.8834   1
  18   1  -3 1758.98 125.606   1
 -18  -1   3 1615.53 122.752   1
  17   1  -3 3420.72 212.994   1
  17  -1  -3 3563.67 215.191   1
 -17  -1   3 3393.00 212.713   1
 -17   1   3 3797.71 218.939   1
  16   1  -3 911.980 84.9163   1
 -16  -1   3 1129.58 90.6067   1
 -16   1   3 965.511 89.0765   1
  16  -1  -3 1209.20 92.0597   1
  15   1  -3 965.181 84.6378   1
 -15  -1   3 1161.40 88.9165   1
 -15   1   3 1030.35 88.1220   1
  15  -1  -3 1108.04 88.9490   1
 -14   1   3 407.456 51.2637   1
  14  -1  -3 339.521 46.9276   1
 -13  -1   3 1412.32 105.853   1
  13  -1  -3 1668.08 107.866   1
 -12  -1   3 265.160 39.2953   1
 -12   1   3 314.106 42.4045   1
  12  -1  -3 235.380 37.7980   1
  12   1  -3 258.506 39.7759   1
  11   1  -3 12698.7 636.553   1
 -11  -1   3 13014.2 637.945   1
 -11   1   3 12779.3 640.139   1
  11  -1  -3 11741.2 635.692   1
  10   1  -3 12767.2 642.917   1
 -10  -1   3 12774.8 644.184   1
 -10   1   3 12603.9 645.842   1
  10  -1  -3 12798.1 644.467   1
   9   1  -3 1637.88 99.1898   1
  -9  -1   3 1701.28 100.904   1
   9  -1  -3 1739.77 103.779   1
   8   1  -3 23453.2 1175.22   1
  -8  -1   3 23383.2 1175.65   1
  -8   1   3 24613.3 1179.85   1
   8  -1  -3 24381.5 1178.79   1
   7   1  -3 58005.9 2786.48   1
   7  -1  -3 54567.0 2790.09   1
  -7   1   3 60887.7 2790.78   1
  -7  -1   3 55932.1 2787.41   1
   6   1  -3 760.465 48.3652   1
  -6   1   3 671.475 51.8780   1
   6  -1  -3 725.748 51.4150   1
  -6  -1   3 703.701 47.6906   1
   5   1  -3 30519.8 1642.55   1
   5  -1  -3 34614.1 1647.11   1
  -5  -1   3 33489.3 1642.67   1
   4   1  -3 192020. 9620.55   1
  -4   1   3 200189. 9626.21   1
  -4  -1   3 203390. 9620.73   1
   4  -1  -3 203228. 9626.37   1
  -3   1   3 254529. 12365.5   1
   3  -1  -3 256927. 12365.5   1
  -2   1   3 105201. 5229.00   1
   2  -1  -3 110816. 5228.89   1
   1  -1  -3 1519.15 71.3152   1
  -1   1   3 1379.41 70.2075   1
  -1  -1   3 1318.88 65.7268   1
   0  -1  -3 363170. 13857.4   1
   0  -1   3 354368. 13854.3   1
  -1   1  -3 197939. 8759.61   1
  -1  -1  -3 164530. 8758.53   1
   1  -1   3 179070. 8756.75   1
   1   1   3 183802. 8758.47   1
  -2   1  -3 246749. 11571.3   1
  -2  -1  -3 230814. 11570.7   1
   2  -1   3 229605. 11569.4   1
   2   1   3 250486. 11570.9   1
  -3   1  -3 1857.22 103.238   1
   3  -1   3 1843.08 101.099   1
   3   1   3 1771.01 100.678   1
  -4   1  -3 20862.0 974.640   1
  -4  -1  -3 19765.8 971.382   1
   4  -1   3 18117.1 968.189   1
   4   1   3 20109.4 971.353   1
  -5   1  -3 18740.8 871.993   1
  -5  -1  -3 16795.3 868.668   1
   5  -1   3 16529.0 866.552   1
   5   1   3 17952.5 870.682   1
  -6   1  -3 19886.1 1002.52   1
  -6  -1  -3 19016.9 999.026   1
   6  -1   3 20422.1 1001.68   1
   6   1   3 21224.6 1002.37   1
  -7   1  -3 396.011 43.3932   1
  -7  -1  -3 373.394 43.0731   1
   7   1   3 321.756 43.0465   1
   7  -1   3 379.613 42.4547   1
  -8   1  -3 1813.83 120.396   1
   8  -1   3 1914.30 120.303   1
   8   1   3 1997.08 121.022   1
  -9   1  -3 13715.1 666.961   1
  -9  -1  -3 12464.4 662.460   1
   9  -1   3 13400.8 665.186   1
   9   1   3 12373.0 663.443   1
 -10   1  -3 2665.41 173.807   1
 -10  -1  -3 2734.09 172.614   1
  10  -1   3 3109.53 176.116   1
  10   1   3 2693.86 172.734   1
 -11  -1  -3 270.460 47.4874   1
 -11   1  -3 218.049 42.9349   1
  11  -1   3 334.250 49.0824   1
  11   1   3 309.242 46.4403   1
 -12   1  -3 1183.03 94.5922   1
 -12  -1  -3 821.977 85.5162   1
  12  -1   3 1087.45 90.9952   1
  12   1   3 1075.86 89.2782   1
 -13  -1  -3 748.197 74.5699   1
 -13   1  -3 680.830 70.1139   1
  13   1   3 653.717 70.4829   1
  13  -1   3 728.511 71.9688   1
 -14  -1  -3 1495.83 113.009   1
  14   1   3 1442.85 111.572   1
 -15  -1  -3 817.325 85.6274   1
 -15   1  -3 970.445 88.9451   1
  15  -1   3 863.083 85.0311   1
  15   1   3 1012.49 87.8071   1
 -16   1  -3 140.192 39.4275   1
 -16  -1  -3 84.7148 40.4786   1
  16  -1   3 89.9625 37.5705   1
  16   1   3 184.586 44.7688   1
 -17   1  -3 641.212 72.0316   1
 -17  -1  -3 695.319 76.8878   1
  17  -1   3 619.390 71.8388   1
  17   1   3 775.181 77.3141   1
 -18   1  -3-8.31758 38.8414   1
  18  -1   3 68.0891 38.6566   1
  18   1   3 57.9510 41.1835   1
  19  -1   3 111.087 46.1410   1
 -19  -1  -3 97.3508 43.2131   1
 -20   1  -3 8.53093 35.8318   1
 -20  -1  -3-35.0879 42.0072   1
  20   1   3-16.8598 38.7860   1
 -21   1  -3 147.633 41.1501   1
 -21  -1  -3 158.315 42.7374   1
  21   1   3 203.217 48.6937   1
  21  -1   3 100.039 41.0749   1
 -22  -1  -3 43.6674 39.6186   1
 -22   1  -3-8.76737 29.3055   1
  22  -1   3-8.21330 30.2052   1
  22   1   3 50.4368 41.2727   1
 -23   1  -3-17.2235 42.7920   1
 -23  -1  -3-17.2756 35.6657   1
  23   1   3 8.23346 28.9294   1
  23  -1   3 24.3120 37.7961   1
 -24   1  -3-8.40958 39.2229   1
 -24  -1  -3-16.9789 41.6806   1
  24  -1   3 15.9105 32.2780   1
  24   1   3 31.9824 42.9152   1
 -26   2   3 8.52937 28.5093   1
  26  -2  -3 8.56847 37.1665   1
 -25   2   3 59.6133 39.7381   1
  25  -2  -3 8.64620 43.9919   1
  25   2  -3 8.53602 36.4617   1
 -24   2   3 8.60183 35.5171   1
 -24  -2   3-9.10581 38.2407   1
  24  -2  -3-8.53960 39.2858   1
  24   2  -3 8.63593 42.3982   1
 -23   2   3-17.3748 31.9458   1
 -23  -2   3 53.9516 39.0017   1
  23  -2  -3-8.61939 36.1988   1
  23   2  -3 8.67114 36.4161   1
 -22   2   3 1333.39 107.831   1
  22  -2  -3 1136.59 106.463   1
 -21   2   3 314.194 56.4168   1
 -21  -2   3 288.199 55.6516   1
  21  -2  -3 196.979 53.0369   1
  21   2  -3 316.161 52.7929   1
 -20   2   3-34.8098 38.3435   1
 -20  -2   3-34.2895 35.4094   1
  20  -2  -3-8.48515 35.0495   1
  20   2  -3-8.10568 35.1711   1
 -19   2   3 733.790 78.1559   1
 -19  -2   3 665.907 75.4851   1
  19  -2  -3 790.197 79.5720   1
  19   2  -3 796.191 77.7700   1
 -18  -2   3 40.2352 41.1071   1
  18   2  -3 272.519 48.7582   1
 -17   2   3 415.342 59.3926   1
 -17  -2   3 470.889 60.3784   1
  17  -2  -3 435.888 56.6716   1
  17   2  -3 387.270 54.4283   1
 -16   2   3 1396.88 103.198   1
 -16  -2   3 1240.82 98.7166   1
  16  -2  -3 1084.40 93.8905   1
  16   2  -3 1202.86 95.9811   1
 -15   2   3 455.455 59.6253   1
 -15  -2   3 559.572 60.5056   1
  15   2  -3 438.455 53.2077   1
 -14   2   3 5373.29 295.141   1
  14  -2  -3 5103.92 292.442   1
 -13  -2   3 1378.66 99.2444   1
  13   2  -3 1365.18 99.5377   1
 -12   2   3 43633.2 2100.29   1
  12  -2  -3 43007.4 2097.05   1
 -12  -2   3 41475.1 2092.98   1
 -11   2   3 3999.65 224.422   1
 -11  -2   3 3753.00 219.573   1
  11  -2  -3 4260.22 225.457   1
  11   2  -3 3818.00 218.928   1
 -10   2   3 21183.2 1118.76   1
 -10  -2   3 23666.1 1118.37   1
  10  -2  -3 23195.0 1120.37   1
  10   2  -3 22136.1 1115.80   1
  -9   2   3 37295.2 1867.87   1
   9   2  -3 38855.7 1864.14   1
   9  -2  -3 39420.5 1868.87   1
  -9  -2   3 36883.5 1863.82   1
   8  -2  -3 61848.5 3082.75   1
  -8   2   3 64841.8 3085.03   1
   7   2  -3 9925.61 507.641   1
  -7  -2   3 10369.9 508.497   1
  -6   2   3 43280.5 2005.16   1
  -6  -2   3 38525.7 1997.50   1
   6   2  -3 42061.1 1997.23   1
   6  -2  -3 41078.4 2002.82   1
  -5  -2   3 29763.6 1422.75   1
   5   2  -3 29009.1 1421.69   1
   5  -2  -3 29693.2 1429.08   1
  -5   2   3 28282.7 1428.00   1
   4  -2  -3 13716.0 583.629   1
  -4  -2   3 14388.4 575.641   1
  -4   2   3 12327.3 582.205   1
  -3  -2   3 10108.5 486.796   1
  -3   2   3 9526.99 493.217   1
   3   2  -3 11023.9 487.011   1
   2  -2  -3 64765.5 3101.33   1
  -2   2   3 60499.2 3099.87   1
  -2  -2   3 65203.8 3093.91   1
   2   2  -3 63939.1 3093.57   1
   1   2  -3 18166.4 862.285   1
  -1  -2   3 18364.4 863.391   1
  -1   2   3 20990.3 869.097   1
   0   2  -3 122582. 5982.97   1
   0  -2   3 132226. 5983.20   1
   0   2   3 115307. 5985.41   1
   0  -2  -3 122718. 5986.73   1
  -1   2  -3 26466.5 1354.86   1
  -1  -2  -3 27613.7 1357.07   1
   1   2   3 28131.9 1357.96   1
   1  -2   3 28842.1 1355.57   1
  -2  -2  -3 125776. 6718.49   1
   2  -2   3 142773. 6719.61   1
   2   2   3 150662. 6721.30   1
  -2   2  -3 137303. 6719.12   1
  -4   2  -3 5502.57 280.244   1
   4   2   3 5693.06 278.198   1
   4  -2   3 5326.44 278.434   1
  -5   2  -3 48570.2 2420.73   1
  -5  -2  -3 49801.7 2420.11   1
   5   2   3 49984.5 2418.83   1
   5  -2   3 49546.7 2418.94   1
  -6  -2  -3 27251.7 1357.16   1
   6   2   3 26126.6 1353.44   1
   6  -2   3 26006.2 1354.24   1
  -7   2  -3 2586.84 148.160   1
  -7  -2  -3 2340.46 146.114   1
   7   2   3 2425.37 143.704   1
   7  -2   3 2041.47 140.165   1
  -8   2  -3 10420.7 523.964   1
  -8  -2  -3 10146.2 521.681   1
   8   2   3 9772.98 518.798   1
   8  -2   3 9821.68 517.794   1
   9   2   3 3540.06 225.921   1
  -9  -2  -3 4337.02 230.427   1
 -10   2  -3 17707.2 907.420   1
 -10  -2  -3 18263.4 906.377   1
  10   2   3 17177.5 902.129   1
  10  -2   3 18402.0 904.322   1
 -11   2  -3 8642.53 458.495   1
  11  -2   3 8505.55 454.101   1
 -12   2  -3 1115.66 97.4679   1
 -12  -2  -3 1334.69 103.825   1
  12   2   3 1325.54 100.363   1
  12  -2   3 1191.41 98.5762   1
 -13   2  -3 1398.58 105.281   1
 -13  -2  -3 1427.71 108.996   1
  13   2   3 1137.26 101.168   1
  13  -2   3 1338.05 105.740   1
  15  -2   3 2421.21 160.996   1
  15   2   3 2378.47 157.617   1
 -15   2  -3 2390.42 160.662   1
 -15  -2  -3 2145.22 156.849   1
 -16   2  -3 363.713 64.8599   1
 -16  -2  -3 379.097 57.4504   1
  16   2   3 517.924 59.8495   1
  16  -2   3 499.033 64.2147   1
 -17   2  -3 127.488 45.8414   1
  17   2   3 147.993 49.4716   1
  17  -2   3 219.889 50.4372   1
 -18   2  -3 51.2592 38.1953   1
 -18  -2  -3-26.2244 34.1760   1
  18   2   3-8.43876 32.3520   1
  18  -2   3 8.46358 34.9465   1
 -19   2  -3 25.5578 33.9456   1
 -19  -2  -3 17.6225 34.4525   1
  19   2   3 8.49336 33.8424   1
  19  -2   3-8.43407 34.8283   1
  20   2   3 270.797 51.0013   1
 -20  -2  -3 248.587 54.2180   1
 -21   2  -3 42.0250 34.7235   1
 -21  -2  -3 17.7613 34.0652   1
  21   2   3 8.36218 33.3356   1
  21  -2   3 25.5130 29.9034   1
  22   2   3 40.8275 30.6849   1
 -22  -2  -3-8.88121 34.0598   1
  23   2   3 24.0282 37.8566   1
  23  -2   3-16.1819 38.7419   1
 -23   2  -3-8.42920 35.9846   1
 -23  -2  -3-8.71383 39.5268   1
  24   2   3 39.4260 41.9942   1
  24  -2   3 125.916 47.9873   1
 -24   2  -3 58.8056 42.3441   1
 -24  -2  -3 25.4398 41.7402   1
 -26   3   3 25.0805 40.0626   1
  26  -3  -3 42.0956 45.2151   1
 -25   3   3 8.59694 38.9964   1
  25  -3  -3-8.50974 39.6885   1
 -24   3   3 113.092 43.5885   1
 -24  -3   3 164.492 46.8136   1
  24   3  -3 84.9741 44.0628   1
  24  -3  -3 104.182 45.9779   1
 -23   3   3 460.960 65.5135   1
 -23  -3   3 391.840 60.7030   1
  23   3  -3 405.377 60.9893   1
  23  -3  -3 331.353 59.4893   1
 -22   3   3 412.895 61.0530   1
  22  -3  -3 376.478 61.9236   1
  21   3  -3 471.058 62.5589   1
 -21  -3   3 532.154 67.1710   1
 -20   3   3 705.936 75.0729   1
 -20  -3   3 723.224 76.0780   1
  20   3  -3 718.502 76.5675   1
  20  -3  -3 584.927 70.5757   1
 -19   3   3 498.431 61.8958   1
 -19  -3   3 373.878 60.6559   1
  19   3  -3 437.669 61.5066   1
  19  -3  -3 406.163 59.1376   1
 -18   3   3 41.9082 34.7219   1
 -18  -3   3 112.199 36.9757   1
  18   3  -3 23.1843 30.3443   1
  18  -3  -3 53.8400 35.9819   1
 -17   3   3 6105.79 317.547   1
 -17  -3   3 5251.44 307.801   1
  17   3  -3 5721.35 310.454   1
  17  -3  -3 4908.47 303.199   1
 -16   3   3 606.582 69.3379   1
  16   3  -3 586.320 63.9889   1
 -16  -3   3 637.000 66.5500   1
 -15   3   3 2465.61 155.121   1
 -15  -3   3 2340.94 149.110   1
  15   3  -3 2231.92 146.647   1
  15  -3  -3 1986.73 144.213   1
 -14   3   3 8014.64 429.365   1
  14  -3  -3 7900.38 425.490   1
 -13   3   3 13479.8 673.798   1
 -13  -3   3 12610.8 667.914   1
  13   3  -3 12854.1 667.942   1
  13  -3  -3 13467.7 674.313   1
 -12   3   3 19540.1 956.444   1
 -12  -3   3 19142.4 951.253   1
  12   3  -3 18878.1 949.634   1
  12  -3  -3 18330.3 952.996   1
 -11   3   3 8150.70 420.768   1
  11  -3  -3 8254.51 420.168   1
 -11  -3   3 7710.74 414.790   1
  11   3  -3 7768.21 414.176   1
  10  -3  -3 2635.03 152.435   1
 -10  -3   3 2698.16 148.875   1
  10   3  -3 2527.76 145.978   1
  -9   3   3 531.879 49.4255   1
   9  -3  -3 442.081 46.9470   1
  -9  -3   3 449.901 43.8360   1
   9   3  -3 384.329 40.0348   1
   8  -3  -3 15540.6 780.363   1
  -8   3   3 15593.6 781.579   1
  -7   3   3 44863.2 2217.33   1
   7   3  -3 44676.1 2209.33   1
  -7  -3   3 47075.8 2211.63   1
   7  -3  -3 44624.0 2216.28   1
  -6   3   3 23023.8 1140.30   1
  -6  -3   3 21885.2 1133.24   1
   6   3  -3 24172.1 1134.04   1
   6  -3  -3 23581.8 1141.56   1
   5   3  -3 6651.78 322.967   1
  -5  -3   3 6144.80 323.359   1
   4   3  -3 19238.2 932.663   1
  -4  -3   3 18472.2 932.636   1
   4  -3  -3 18640.7 938.895   1
  -4   3   3 20091.8 939.809   1
  -3  -3   3 74171.1 3605.34   1
  -3   3   3 72267.3 3612.02   1
   3  -3  -3 70253.3 3612.16   1
   3   3  -3 78413.7 3605.07   1
   2  -3  -3 5543.29 272.704   1
   2   3  -3 5168.43 264.404   1
  -2  -3   3 5382.94 265.305   1
  -2   3   3 4968.87 270.346   1
   1  -3  -3 457.777 41.4754   1
  -1   3   3 542.968 42.5143   1
  -1  -3   3 521.089 37.7115   1
   1   3  -3 446.486 37.4260   1
   0  -3  -3 130914. 5524.96   1
   0  -3   3 123173. 5520.02   1
   0   3   3 122241. 5522.23   1
  -1   3  -3 42006.3 2017.08   1
   1  -3   3 41847.2 2016.60   1
   1   3   3 42963.2 2019.63   1
  -1  -3  -3 38435.9 2019.89   1
   2  -3   3 115972. 5875.63   1
  -2   3  -3 126998. 5878.06   1
  -3   3  -3 3482.50 202.467   1
  -3  -3  -3 3864.94 204.990   1
   3   3   3 3812.29 203.448   1
   3  -3   3 3681.18 203.412   1
  -4  -3  -3 3763.70 205.508   1
   4  -3   3 3632.10 203.798   1
  -4   3  -3 3903.25 205.496   1
   4   3   3 3506.00 202.596   1
   5  -3   3 6217.82 334.737   1
  -5  -3  -3 6675.67 337.523   1
  -5   3  -3 6278.81 335.185   1
   5   3   3 6167.11 334.141   1
   6  -3   3 33239.9 1513.21   1
  -6   3  -3 32489.9 1513.28   1
   6   3   3 31415.1 1510.37   1
   7  -3   3 29577.5 1455.42   1
  -7  -3  -3 31374.0 1457.34   1
  -7   3  -3 27794.1 1454.27   1
   7   3   3 28984.6 1451.77   1
   8  -3   3 23401.8 1070.29   1
  -8  -3  -3 21612.1 1068.81   1
  -8   3  -3 23556.8 1072.15   1
  10  -3   3 12577.8 647.410   1
 -10  -3  -3 11856.3 646.719   1
 -10   3  -3 13052.6 652.492   1
  10   3   3 12853.2 647.786   1
  11  -3   3 2137.91 146.035   1
 -11  -3  -3 2355.08 152.888   1
 -11   3  -3 2378.97 154.471   1
  11   3   3 2264.54 149.352   1
  12  -3   3 4765.47 286.156   1
 -12  -3  -3 5647.05 295.466   1
 -12   3  -3 4706.43 295.146   1
  12   3   3 5378.92 293.121   1
  13  -3   3 52.6374 32.7592   1
 -13  -3  -3 117.840 42.2758   1
 -13   3  -3 87.0705 34.9992   1
  13   3   3 14.9721 31.5878   1
  14  -3   3 2525.92 175.676   1
 -14   3  -3 3012.14 184.027   1
  15  -3   3 2985.54 185.116   1
 -15  -3  -3 2844.48 185.693   1
 -15   3  -3 2792.46 184.838   1
  15   3   3 2657.79 182.545   1
 -16   3  -3 1304.41 109.754   1
 -16  -3  -3 1372.43 110.896   1
  16  -3   3 1292.66 108.407   1
  16   3   3 1348.77 109.472   1
 -17  -3  -3 52.5820 42.5211   1
  17  -3   3 17.1196 31.5075   1
  17   3   3 24.4906 36.5251   1
  18  -3   3 25.6816 36.5730   1
 -18  -3  -3 71.3426 36.8495   1
 -18   3  -3 8.72814 34.1535   1
  18   3   3 16.3914 28.1390   1
  19  -3   3 352.561 61.7648   1
 -19  -3  -3 348.804 60.6595   1
 -19   3  -3 414.803 62.0478   1
  19   3   3 304.017 58.5605   1
  20  -3   3-8.50396 30.5837   1
 -20  -3  -3 8.92759 35.5689   1
 -20   3  -3 51.4887 31.5560   1
  20   3   3-41.3727 35.3248   1
 -21  -3  -3-17.7305 30.4051   1
 -21   3  -3-16.9020 38.3395   1
  21   3   3 65.9395 36.3099   1
  22  -3   3 33.6039 40.7810   1
 -22  -3  -3-8.76239 38.6392   1
 -22   3  -3 57.4464 41.3033   1
  22   3   3 65.0722 42.3398   1
  23  -3   3 49.5069 36.3539   1
 -23  -3  -3 17.3252 38.1657   1
 -23   3  -3-8.11538 34.0931   1
  23   3   3 8.09858 39.2825   1
 -24  -3  -3 25.4734 39.1344   1
 -24   3  -3 40.4488 34.0560   1
  24   3   3 95.7140 44.1638   1
  24  -3   3 23.9258 41.0884   1
  26  -4  -3 125.381 53.1080   1
 -26   4   3 92.6532 44.5837   1
  24  -4  -3 138.735 49.4721   1
 -24   4   3 26.6255 46.8285   1
 -23  -4   3-9.13628 35.0275   1
  23   4  -3 25.7414 36.0362   1
  22  -4  -3 275.863 51.3616   1
 -22  -4   3 207.506 49.8826   1
 -22   4   3 347.348 55.5215   1
  22   4  -3 295.131 56.2072   1
  21  -4  -3 93.5981 41.5352   1
 -21  -4   3 62.0625 34.3207   1
 -21   4   3 141.449 47.2021   1
  21   4  -3 107.038 40.7022   1
  20  -4  -3 57.5715 37.8558   1
 -20  -4   3 8.63704 35.6832   1
 -20   4   3 8.73518 37.9069   1
  20   4  -3 24.0515 33.6909   1
  19  -4  -3 643.304 71.1542   1
 -19  -4   3 605.296 72.0545   1
 -19   4   3 753.454 79.5887   1
  19   4  -3 679.828 72.6134   1
  18  -4  -3 481.453 60.5809   1
 -18  -4   3 496.061 62.0615   1
 -18   4   3 550.491 68.6866   1
  18   4  -3 483.599 60.3359   1
 -17  -4   3 15.6190 36.4229   1
  17   4  -3-7.25889 33.3943   1
  16  -4  -3 2378.52 152.930   1
  16   4  -3 2107.37 145.234   1
 -16  -4   3 2044.31 147.368   1
 -16   4   3 2445.11 156.535   1
 -15  -4   3 162.577 33.7991   1
  15  -4  -3 246.979 43.8798   1
  15   4  -3 262.771 42.2937   1
 -14   4   3 2770.48 180.772   1
  14  -4  -3 3038.33 182.954   1
 -13   4   3 12315.3 637.537   1
  13  -4  -3 12484.0 637.558   1
  13   4  -3 11929.8 630.283   1
 -13  -4   3 12634.2 635.642   1
  12   4  -3 14197.6 716.634   1
 -12  -4   3 14069.4 718.113   1
 -11   4   3 3945.45 218.783   1
  11   4  -3 3647.91 210.424   1
 -11  -4   3 3762.36 213.069   1
  11  -4  -3 3609.82 216.368   1
 -10   4   3 2641.83 152.028   1
  10   4  -3 2314.01 141.057   1
 -10  -4   3 2275.66 142.307   1
  10  -4  -3 2339.44 148.921   1
  -9   4   3 40608.9 1953.60   1
   9   4  -3 39993.6 1944.45   1
  -9  -4   3 39192.5 1944.97   1
   9  -4  -3 39131.4 1951.59   1
  -8   4   3 27244.0 1289.87   1
   8   4  -3 27341.9 1280.98   1
   8  -4  -3 25573.0 1287.01   1
  -8  -4   3 24233.0 1279.07   1
   7  -4  -3 40388.0 1960.74   1
  -7   4   3 39551.4 1960.33   1
  -6   4   3 10759.3 538.423   1
  -6  -4   3 10115.4 529.647   1
   6  -4  -3 10953.3 538.196   1
   6   4  -3 10607.7 529.484   1
   5  -4  -3 74416.5 4156.93   1
  -5   4   3 93536.8 4162.53   1
   5   4  -3 93245.9 4153.37   1
  -5  -4   3 81803.3 4154.00   1
  -4  -4   3 2652.65 145.845   1
  -4   4   3 2595.22 151.215   1
   4   4  -3 2741.79 145.372   1
   4  -4  -3 2737.22 152.932   1
  -3  -4   3 45673.6 2155.36   1
   3   4  -3 42949.0 2154.67   1
   2   4  -3 18831.2 907.498   1
  -2  -4   3 18050.8 907.924   1
   1   4  -3 196.215 25.8946   1
  -1  -4   3 202.640 25.5110   1
   0   4  -3 28362.6 1416.76   1
   0  -4   3 29449.3 1416.35   1
  -1  -4  -3 251241. 12264.6   1
   1   4   3 255295. 12263.7   1
  -2  -4  -3 109.993 29.0873   1
   2   4   3 93.2452 26.8852   1
   2  -4   3 147.186 28.1365   1
  -3  -4  -3 14843.3 708.461   1
   3   4   3 12912.5 699.819   1
   3  -4   3 13892.2 703.653   1
  -3   4  -3 14801.6 705.489   1
  -4  -4  -3 973.407 73.6280   1
   4   4   3 940.539 72.2052   1
   4  -4   3 950.946 73.2480   1
  -4   4  -3 965.300 73.7558   1
  -5  -4  -3 9065.83 461.420   1
   5   4   3 8725.79 459.926   1
   5  -4   3 9117.87 461.633   1
  -5   4  -3 8658.97 459.781   1
  -6  -4  -3 2082.02 132.266   1
  -6   4  -3 2186.37 132.748   1
   6   4   3 1982.68 129.475   1
   6  -4   3 1965.10 130.191   1
  -7  -4  -3 103021. 4894.87   1
  -7   4  -3 107338. 4896.35   1
   7  -4   3 97580.1 4892.63   1
   7   4   3 95324.4 4889.61   1
  -8  -4  -3 582.309 59.4281   1
   8   4   3 588.312 58.9728   1
   9   4   3 31634.9 1572.26   1
  -9  -4  -3 31360.9 1576.03   1
   9  -4   3 31076.6 1575.08   1
  -9   4  -3 33032.6 1580.51   1
  10   4   3 2317.76 164.495   1
 -10  -4  -3 2876.92 172.276   1
  10  -4   3 2754.64 171.809   1
 -10   4  -3 2913.41 174.410   1
  11   4   3 8118.28 417.554   1
 -11  -4  -3 7811.99 418.934   1
 -11   4  -3 8952.13 425.966   1
  12   4   3 128.178 37.7724   1
 -12  -4  -3 145.644 38.4249   1
  12  -4   3 51.4256 29.7038   1
 -12   4  -3 111.135 40.2320   1
  13   4   3 59.0753 37.7382   1
 -13  -4  -3 95.3868 38.7231   1
  14   4   3 1600.15 116.698   1
 -14  -4  -3 1624.03 119.402   1
  14  -4   3 1307.63 111.775   1
 -14   4  -3 1561.12 119.175   1
  15   4   3 3988.63 239.176   1
 -15  -4  -3 4150.34 244.362   1
  15  -4   3 3971.39 239.990   1
 -15   4  -3 3927.26 241.204   1
  16   4   3 23.9664 34.3801   1
 -16  -4  -3 111.743 44.9104   1
  16  -4   3 124.526 40.4914   1
 -16   4  -3 112.137 43.0821   1
  17   4   3 858.291 85.4965   1
 -17  -4  -3 1072.63 93.6691   1
  17  -4   3 842.667 90.3466   1
 -17   4  -3 1007.77 94.2593   1
  18   4   3 24.6492 32.1907   1
 -18  -4  -3 35.4066 36.6081   1
  18  -4   3 59.7478 38.7735   1
 -18   4  -3 52.5586 32.2785   1
  19   4   3 16.6448 36.6681   1
 -19  -4  -3 62.3382 42.6517   1
  19  -4   3 8.63369 35.0406   1
 -19   4  -3-8.84999 39.5773   1
  20  -4   3 274.225 55.3204   1
 -20   4  -3 261.355 55.3893   1
 -21  -4  -3 97.7815 39.4670   1
  21   4   3 66.9007 34.8845   1
  21  -4   3 152.439 43.8412   1
  22  -4   3-8.27207 39.1102   1
 -22   4  -3 50.0276 42.4179   1
  23   4   3-32.6291 45.1473   1
 -23  -4  -3-52.1207 42.6961   1
  24   4   3-47.8482 45.7580   1
 -24  -4  -3 25.6197 40.3651   1
  24  -4   3 23.8672 40.4640   1
 -24   4  -3 23.5151 38.0118   1
  25  -5  -3 265.347 54.5762   1
 -25   5   3 219.203 53.3626   1
  24  -5  -3 17.1587 35.4302   1
 -24   5   3 8.80230 34.4197   1
  23   5  -3 121.915 45.5203   1
 -23  -5   3 245.939 51.9610   1
  23  -5  -3 111.626 49.4964   1
 -23   5   3 205.284 55.3464   1
  22   5  -3 17.1551 36.6316   1
 -22  -5   3 18.1942 37.5756   1
  22  -5  -3 59.5411 43.2724   1
 -22   5   3-8.84657 33.2452   1
  21   5  -3 142.928 47.3819   1
 -21  -5   3 171.146 49.2083   1
  21  -5  -3 182.367 49.2659   1
 -21   5   3 267.153 55.3879   1
  20   5  -3 8.23371 38.9216   1
 -20  -5   3-35.1612 40.4441   1
  19   5  -3 448.992 60.4478   1
 -19   5   3 467.633 64.8107   1
  19  -5  -3 587.929 67.4577   1
 -19  -5   3 590.278 68.6868   1
 -18   5   3 1491.94 118.982   1
  18  -5  -3 1646.79 121.814   1
 -17  -5   3 1714.30 126.954   1
  17   5  -3 1755.58 124.707   1
 -17   5   3 1692.72 128.923   1
 -16  -5   3 15.2671 37.9313   1
  16   5  -3-14.2988 33.3441   1
  15  -5  -3 6374.97 344.087   1
  15   5  -3 6027.00 337.571   1
 -15  -5   3 6112.77 340.762   1
 -15   5   3 6081.97 344.810   1
  14  -5  -3 3518.98 216.650   1
  14   5  -3 3535.86 211.892   1
 -14  -5   3 3670.74 214.969   1
 -14   5   3 3679.20 219.871   1
  13  -5  -3 2666.79 173.542   1
 -13  -5   3 2758.84 171.234   1
 -13   5   3 2565.12 174.189   1
  13   5  -3 3096.79 172.791   1
 -12  -5   3 1461.45 102.189   1
  12   5  -3 1283.57 96.7379   1
 -12   5   3 1410.55 104.051   1
  12  -5  -3 1430.11 104.670   1
  11   5  -3 7353.54 373.352   1
 -11  -5   3 6655.52 370.464   1
 -10  -5   3 8392.10 417.588   1
  10   5  -3 8378.07 417.673   1
 -10   5   3 7270.59 421.421   1
  10  -5  -3 7745.37 423.201   1
  -9  -5   3 8548.40 458.593   1
   9   5  -3 8791.05 456.098   1
  -9   5   3 10097.5 471.345   1
   9  -5  -3 8455.13 463.977   1
  -8  -5   3 87485.2 4255.29   1
   8   5  -3 86527.7 4252.46   1
  -8   5   3 89913.1 4264.23   1
   8  -5  -3 86544.6 4261.41   1
  -7  -5   3 1149.73 83.5067   1
  -7   5   3 1360.75 94.3137   1
   7   5  -3 1421.86 87.8703   1
   7  -5  -3 1276.73 92.2931   1
   6  -5  -3 1201.03 84.2196   1
  -6   5   3 1018.97 80.2776   1
   5  -5  -3 1829.82 116.150   1
  -5   5   3 1840.57 116.054   1
  -4  -5   3 45995.5 2194.10   1
  -4   5   3 41650.2 2197.55   1
   4  -5  -3 42961.4 2198.69   1
   4   5  -3 48587.0 2195.01   1
  -3  -5   3 13846.2 713.582   1
  -3   5   3 14767.1 721.736   1
   3  -5  -3 14128.1 722.164   1
   3   5  -3 14837.9 715.089   1
   2  -5  -3 244528. 11845.3   1
   2   5  -3 248189. 11838.8   1
  -2   5   3 235884. 11844.8   1
  -2  -5   3 247908. 11839.9   1
   1  -5  -3 73715.6 3795.11   1
  -1   5   3 82766.2 3797.77   1
   0  -5  -3 127645. 6265.39   1
   0   5   3 130492. 6264.74   1
  -1  -5  -3 8884.35 456.491   1
   1   5   3 9217.02 455.822   1
   1  -5   3 8683.84 452.740   1
  -1   5  -3 8689.69 451.808   1
  -2  -5  -3 4195.30 230.467   1
   2   5   3 4107.75 229.016   1
   2  -5   3 4038.80 227.435   1
  -2   5  -3 4385.14 230.013   1
  -3  -5  -3 45357.5 2307.57   1
   3   5   3 48346.9 2306.52   1
   3  -5   3 47376.1 2305.84   1
  -3   5  -3 47282.4 2306.47   1
  -4  -5  -3 32.6095 22.5202   1
   4   5   3 14.9719 23.6638   1
   4  -5   3 40.6720 22.4725   1
  -4   5  -3 72.7665 27.0949   1
  -5  -5  -3 119.942 33.8373   1
   5   5   3 111.611 32.0040   1
  -5   5  -3 208.064 36.2844   1
  -6  -5  -3 113699. 5379.67   1
   6   5   3 104828. 5377.46   1
   6  -5   3 114180. 5380.15   1
  -6   5  -3 109942. 5379.55   1
  -7  -5  -3 2446.92 153.255   1
  -7   5  -3 2095.76 150.794   1
   7  -5   3 2476.00 153.848   1
   7   5   3 2694.14 155.029   1
  -8   5  -3 24874.9 1185.05   1
   8  -5   3 22498.9 1181.76   1
  -9  -5  -3 1167.80 97.7381   1
  -9   5  -3 1508.01 107.277   1
   9   5   3 1417.18 102.774   1
   9  -5   3 1293.08 102.490   1
 -10  -5  -3 9150.58 522.016   1
 -10   5  -3 9958.59 527.441   1
  10   5   3 10531.3 526.439   1
  10  -5   3 10373.7 528.195   1
 -11  -5  -3 1586.56 115.776   1
 -11   5  -3 1632.55 119.584   1
  11   5   3 1623.06 115.929   1
  11  -5   3 1442.09 114.479   1
 -12  -5  -3 4038.26 219.780   1
 -12   5  -3 3422.17 216.428   1
  12   5   3 3680.16 212.873   1
  13   5   3 68.5130 35.8223   1
 -13  -5  -3 211.253 46.8121   1
  13  -5   3 194.324 41.9727   1
 -13   5  -3 175.379 39.6720   1
  14   5   3 211.527 47.0645   1
 -14   5  -3 240.656 52.7137   1
 -14  -5  -3 175.201 41.5084   1
  14  -5   3 156.316 42.5437   1
 -15  -5  -3 1615.10 126.196   1
 -15   5  -3 1770.48 132.809   1
  15   5   3 1660.39 123.739   1
  15  -5   3 1568.61 120.140   1
 -16   5  -3 1282.26 110.561   1
  16  -5   3 1339.19 107.683   1
 -16  -5  -3 1341.20 109.837   1
 -17   5  -3 2518.21 179.962   1
  17  -5   3 2914.19 181.441   1
 -18  -5  -3 973.682 93.9753   1
  18  -5   3 1025.61 97.5894   1
  18   5   3 945.942 93.6881   1
  19   5   3 58.8277 40.2729   1
 -19  -5  -3 9.00199 33.8522   1
  20   5   3 472.183 66.7175   1
 -20  -5  -3 411.430 60.6081   1
  20  -5   3 555.656 68.7914   1
 -20   5  -3 464.822 62.1975   1
  21   5   3 67.2714 45.2607   1
 -21  -5  -3 70.8496 39.7410   1
  21  -5   3 25.3568 34.4616   1
 -21   5  -3 129.220 43.9465   1
  22   5   3 25.1205 38.5452   1
 -22  -5  -3 43.4795 40.5791   1
 -22   5  -3 16.7230 42.5476   1
  23   5   3 49.6204 41.2582   1
 -23  -5  -3 51.2473 39.4647   1
  23  -5   3 112.864 41.1661   1
 -23   5  -3 81.3810 39.6346   1
  24   5   3 24.2635 40.6730   1
 -24  -5  -3 8.34064 38.9089   1
  26  -6  -3 74.7264 44.5993   1
 -26   6   3-8.50385 39.1625   1
  25  -6  -3-50.1685 45.3446   1
 -25   6   3 8.65337 40.3718   1
  23   6  -3-26.8596 39.4365   1
  23  -6  -3 16.9143 42.0252   1
 -23   6   3-8.78053 40.9528   1
  22   6  -3 299.608 56.2181   1
 -22  -6   3 345.838 57.0777   1
  21   6  -3-17.2478 42.8572   1
 -21  -6   3 35.8835 45.6301   1
  21  -6  -3 8.10945 37.8270   1
 -21   6   3 27.4897 37.1826   1
  20   6  -3 490.425 65.5905   1
 -20  -6   3 442.461 64.0785   1
  20  -6  -3 487.665 68.6825   1
 -20   6   3 545.318 68.5249   1
  19   6  -3 164.928 43.8358   1
 -19  -6   3 60.4298 38.5801   1
  19  -6  -3 168.095 49.0888   1
 -19   6   3 160.080 45.6997   1
  18   6  -3 448.315 58.7444   1
 -18  -6   3 393.746 58.7559   1
  18  -6  -3 342.458 55.3623   1
 -18   6   3 475.799 61.0803   1
  17  -6  -3 1419.04 118.163   1
  17   6  -3 1479.06 116.032   1
 -17  -6   3 1680.97 121.188   1
 -17   6   3 1556.30 120.051   1
  16   6  -3 5203.14 290.701   1
 -16  -6   3 4847.80 288.989   1
  16  -6  -3 5138.42 293.305   1
  15  -6  -3 1605.95 120.650   1
  15   6  -3 1688.69 120.873   1
 -15  -6   3 1596.78 118.819   1
 -15   6   3 1608.99 121.557   1
  14  -6  -3 6345.68 363.575   1
 -14  -6   3 6840.01 362.400   1
 -14   6   3 6349.79 364.191   1
  14   6  -3 6844.43 362.531   1
  13  -6  -3 234.769 44.7545   1
 -13   6   3 127.210 39.4219   1
 -12  -6   3 95.0115 29.8347   1
  12  -6  -3 128.300 33.0552   1
  12   6  -3 41.5321 24.8508   1
 -12   6   3 95.6625 31.6901   1
 -11  -6   3 137.349 31.9816   1
  11  -6  -3 123.125 35.3247   1
  11   6  -3 106.949 29.6321   1
 -11   6   3 154.033 40.9901   1
 -10  -6   3 16484.1 842.626   1
  10  -6  -3 17127.7 849.453   1
  10   6  -3 16509.1 839.952   1
 -10   6   3 16864.1 850.324   1
  -9  -6   3 13051.6 643.765   1
   9  -6  -3 12634.2 648.746   1
   9   6  -3 12837.7 641.121   1
  -9   6   3 11865.9 647.917   1
   8  -6  -3 12.0496 27.7680   1
  -8  -6   3 51.3713 24.3444   1
  -8   6   3 36.2154 33.4153   1
  -7   6   3 17774.3 842.058   1
   7   6  -3 17185.1 832.517   1
  -7  -6   3 17375.8 835.109   1
  -6   6   3 2747.54 161.276   1
   6   6  -3 2943.07 155.845   1
   6  -6  -3 2832.64 162.961   1
  -5  -6   3 26038.1 1236.51   1
  -5   6   3 22715.6 1239.33   1
   5   6  -3 26520.8 1236.85   1
   5  -6  -3 24568.4 1242.68   1
  -4  -6   3 4787.45 254.527   1
  -4   6   3 5093.20 261.755   1
   4   6  -3 4591.23 253.323   1
   4  -6  -3 4603.98 259.260   1
  -3  -6   3 46450.3 2190.55   1
  -3   6   3 42591.1 2194.55   1
   3   6  -3 47835.7 2190.90   1
   3  -6  -3 41459.6 2196.20   1
   2  -6  -3 14764.6 738.679   1
   2   6  -3 14603.8 730.739   1
  -2   6   3 14831.0 738.701   1
  -2  -6   3 14408.8 732.440   1
   1  -6  -3 39712.1 1949.40   1
   1   6  -3 40357.8 1944.11   1
  -1   6   3 39906.1 1949.29   1
  -1  -6   3 38925.4 1943.20   1
   0  -6  -3 144933. 6944.18   1
   0   6  -3 141355. 6938.49   1
   0   6   3 142335. 6942.72   1
   0  -6   3 143771. 6939.35   1
  -1  -6  -3 90844.1 4335.15   1
   1   6   3 89264.9 4334.37   1
  -1   6  -3 84246.9 4334.08   1
   1  -6   3 91713.0 4332.32   1
   2   6   3-25.5477 27.4267   1
  -2  -6  -3-26.8346 27.6073   1
  -2   6  -3 4.86938 23.3195   1
   2  -6   3 9.86131 23.6128   1
  -3  -6  -3 1097.38 83.2953   1
  -3   6  -3 1097.70 81.9010   1
   3  -6   3 957.116 77.7449   1
   3   6   3 1042.46 81.2370   1
  -4  -6  -3 5404.16 313.369   1
  -4   6  -3 6099.17 318.902   1
   4  -6   3 5801.02 317.743   1
   4   6   3 6049.58 316.889   1
  -5  -6  -3 442.002 51.1315   1
  -5   6  -3 488.081 52.6297   1
   5  -6   3 459.722 50.2618   1
   5   6   3 358.946 49.1706   1
  -6  -6  -3 2695.70 165.380   1
  -6   6  -3 2684.39 165.562   1
   6   6   3 2585.48 160.256   1
   6  -6   3 2467.49 160.659   1
   7  -6   3 35342.3 1713.98   1
  -7   6  -3 33865.9 1712.37   1
   8  -6   3 1131.22 94.2229   1
  -8  -6  -3 1206.25 94.5984   1
   8   6   3 1201.23 93.9892   1
  -8   6  -3 1282.63 96.3408   1
  -9  -6  -3 10759.0 554.958   1
  -9   6  -3 10551.3 557.759   1
   9   6   3 10127.2 554.309   1
   9  -6   3 10922.1 556.385   1
 -10  -6  -3 8648.02 470.356   1
 -10   6  -3 8959.79 473.025   1
  10   6   3 8765.94 471.241   1
  10  -6   3 8918.09 471.225   1
 -11  -6  -3 1310.15 103.560   1
  11   6   3 1112.25 97.4232   1
 -11   6  -3 1215.44 102.381   1
  11  -6   3 1327.22 102.528   1
  12   6   3 746.462 74.6140   1
 -12  -6  -3 580.202 68.7036   1
 -13   6  -3 406.864 58.2229   1
 -13  -6  -3 359.791 58.4113   1
  13  -6   3 348.107 55.1544   1
  13   6   3 338.186 55.0795   1
 -14   6  -3 2522.83 167.064   1
  14  -6   3 2369.56 161.435   1
  14   6   3 2273.22 159.339   1
 -15   6  -3 597.802 74.7427   1
  15  -6   3 569.646 68.3856   1
 -15  -6  -3 654.224 70.5537   1
  16   6   3 3324.82 215.680   1
 -16  -6  -3 3653.71 220.362   1
 -17  -6  -3 1985.22 143.007   1
 -17   6  -3 1863.52 142.612   1
  17  -6   3 1799.73 135.824   1
  17   6   3 2110.46 143.918   1
 -18  -6  -3 819.312 81.4478   1
 -18   6  -3 658.583 77.2276   1
  18   6   3 751.618 79.7070   1
  18  -6   3 692.355 76.6300   1
  19  -6   3 465.232 67.2032   1
 -19  -6  -3 605.299 71.8982   1
  19   6   3 488.085 67.9203   1
 -19   6  -3 483.604 65.4669   1
  20  -6   3 8.44554 38.8899   1
 -20  -6  -3 79.9441 47.2162   1
  20   6   3 17.0985 40.4435   1
 -20   6  -3 43.6246 40.1740   1
  21  -6   3 50.5438 38.4081   1
 -21  -6  -3 114.796 46.5791   1
  21   6   3 118.813 48.8483   1
 -21   6  -3 59.5637 38.7923   1
  22  -6   3 8.26327 31.7590   1
 -22  -6  -3 43.3970 44.6989   1
 -22   6  -3 59.0748 32.4320   1
  22   6   3 101.288 49.7618   1
  23  -6   3 40.2970 40.5278   1
 -23   6  -3-8.15231 34.8099   1
  26  -7  -3-32.3931 44.7915   1
 -26   7   3-16.6987 40.5060   1
  24  -7  -3 41.2962 45.2412   1
 -24   7   3 8.63170 39.7287   1
  23  -7  -3 171.392 42.7785   1
 -23   7   3 169.072 47.9819   1
 -22   7   3 54.8426 39.7430   1
  22  -7  -3 48.5334 38.8321   1
  22   7  -3 87.6382 42.5896   1
 -22  -7   3 45.6457 35.1092   1
 -21   7   3 233.740 51.0332   1
  21  -7  -3 160.648 48.5354   1
 -21  -7   3 180.331 47.7989   1
 -20   7   3 414.639 61.6842   1
  20  -7  -3 332.276 60.8650   1
  20   7  -3 535.838 65.8134   1
 -20  -7   3 505.070 65.5167   1
 -19   7   3 612.191 72.9677   1
  19  -7  -3 520.878 71.0024   1
  19   7  -3 682.050 73.7178   1
 -19  -7   3 528.734 67.7947   1
 -18   7   3 867.480 83.0485   1
 -18  -7   3 708.542 77.9207   1
  18  -7  -3 739.755 78.5710   1
  18   7  -3 724.052 78.8379   1
 -17  -7   3 8.28079 35.3976   1
  17   7  -3 69.8426 36.2388   1
 -17   7   3 61.1256 39.0826   1
  17  -7  -3 8.40722 38.1793   1
 -16  -7   3 120.609 41.1343   1
  16   7  -3 125.938 38.7789   1
  16  -7  -3 57.2927 36.8603   1
 -16   7   3 58.5982 37.6881   1
 -15   7   3 5210.64 301.651   1
 -15  -7   3 5452.88 302.883   1
  15  -7  -3 5331.04 301.297   1
  15   7  -3 5010.08 293.751   1
 -14   7   3 31.7221 32.7470   1
  14   7  -3-19.6262 28.3772   1
 -14  -7   3-23.4909 36.0244   1
  14  -7  -3-7.85976 36.6586   1
 -13   7   3 1899.59 135.465   1
  13   7  -3 1875.48 125.149   1
  13  -7  -3 1572.15 128.707   1
 -13  -7   3 1925.96 131.199   1
  12  -7  -3 302.782 53.4449   1
 -12   7   3 411.115 58.8250   1
 -11   7   3 1120.80 92.4167   1
  11   7  -3 1176.42 88.4410   1
 -11  -7   3 1086.63 87.4790   1
  11  -7  -3 1102.63 92.0605   1
 -10   7   3 2481.65 166.489   1
  10   7  -3 2770.21 161.371   1
 -10  -7   3 2496.98 158.675   1
  10  -7  -3 2580.33 163.729   1
  -9   7   3 5508.63 296.516   1
  -9  -7   3 5027.56 286.333   1
   9  -7  -3 5171.86 291.879   1
   9   7  -3 5264.79 286.229   1
   8   7  -3 9531.72 494.048   1
  -8  -7   3 9578.29 495.637   1
  -7   7   3 2705.51 170.983   1
   7  -7  -3 2758.84 169.259   1
  -7  -7   3 2786.06 162.938   1
   6   7  -3 20010.5 975.169   1
  -6   7   3 20299.1 983.757   1
   6  -7  -3 19086.4 981.954   1
  -6  -7   3 18923.9 974.874   1
   5   7  -3 26594.0 1282.66   1
  -5   7   3 26725.3 1288.36   1
   5  -7  -3 24320.9 1287.05   1
   4   7  -3 13669.9 690.468   1
  -4   7   3 13303.5 695.361   1
   4  -7  -3 13769.2 697.045   1
  -4  -7   3 14003.3 691.282   1
   3   7  -3 3125.09 177.492   1
  -3   7   3 3220.59 182.434   1
  -3  -7   3 2962.87 178.448   1
   3  -7  -3 3076.54 181.694   1
   2   7  -3 27105.2 1317.09   1
  -2   7   3 25812.6 1322.48   1
  -2  -7   3 27350.3 1318.24   1
   2  -7  -3 26245.5 1322.94   1
   1   7  -3 20872.0 984.416   1
  -1  -7   3 20853.8 984.718   1
   1  -7  -3 20287.4 989.405   1
   0   7  -3 4996.63 267.178   1
   0  -7   3 4616.16 264.391   1
   0  -7  -3 4451.59 268.078   1
   1   7   3 17959.0 880.631   1
  -1   7  -3 16915.0 878.080   1
   1  -7   3 16709.2 876.797   1
  -1  -7  -3 18551.0 882.580   1
   2   7   3 6110.85 314.986   1
  -2  -7  -3 5279.07 309.062   1
  -2   7  -3 5780.13 310.367   1
   2  -7   3 5870.77 311.609   1
  -3  -7  -3 5294.80 299.869   1
   3   7   3 5558.18 299.877   1
  -3   7  -3 5630.33 300.837   1
   3  -7   3 5324.37 298.765   1
  -4  -7  -3 32420.3 1647.76   1
  -4   7  -3 35755.6 1650.50   1
   4  -7   3 32204.1 1645.48   1
   4   7   3 33092.4 1646.13   1
  -5   7  -3 84.3060 32.3833   1
   5  -7   3 76.9398 31.2564   1
   5   7   3 71.1604 31.9214   1
  -5  -7  -3 37.0286 28.9605   1
  -6   7  -3 10629.3 537.843   1
   6  -7   3 10582.6 535.972   1
   6   7   3 10115.1 533.508   1
  -6  -7  -3 9697.82 535.648   1
  -7   7  -3 14320.2 718.818   1
   7  -7   3 13816.3 715.804   1
   7   7   3 13464.7 713.600   1
  -7  -7  -3 14209.5 717.470   1
  -8   7  -3 366.051 50.5949   1
   8  -7   3 391.240 49.6086   1
   8   7   3 273.076 44.8691   1
  -8  -7  -3 297.392 50.0190   1
  -9   7  -3 1537.85 111.485   1
   9  -7   3 1380.26 107.967   1
   9   7   3 1278.60 102.477   1
  -9  -7  -3 1568.30 115.959   1
 -10   7  -3 7.74156 31.9724   1
 -10  -7  -3 7.89745 36.3381   1
  10   7   3 35.0739 35.2759   1
  10  -7   3 7.58795 30.2389   1
 -11  -7  -3 865.056 83.8429   1
 -11   7  -3 984.272 89.7793   1
  11   7   3 856.318 79.9436   1
  11  -7   3 962.385 87.0147   1
 -12   7  -3 1048.17 94.9668   1
  12  -7   3 981.909 93.1471   1
 -13   7  -3 3167.43 201.046   1
  13  -7   3 3009.91 199.570   1
  13   7   3 3261.04 200.242   1
 -14   7  -3 2306.93 159.426   1
 -14  -7  -3 2273.20 158.092   1
  14  -7   3 2314.47 158.655   1
 -15   7  -3 524.195 68.4136   1
 -15  -7  -3 469.428 60.6346   1
  15   7   3 507.754 63.2660   1
  15  -7   3 448.548 61.9341   1
 -16   7  -3 213.489 44.8079   1
  16  -7   3 200.694 45.9874   1
 -17   7  -3 839.684 86.6033   1
  17   7   3 761.042 81.9518   1
 -17  -7  -3 821.867 81.9192   1
  17  -7   3 619.821 74.2164   1
 -18  -7  -3 8.79030 36.9252   1
  18   7   3 26.3978 42.6783   1
  19  -7   3 8.29020 32.4141   1
 -19   7  -3 8.72664 36.6507   1
  20  -7   3 141.827 39.9086   1
 -20  -7  -3 78.8007 38.4708   1
 -20   7  -3 147.368 46.4581   1
  20   7   3 138.950 43.5889   1
  21  -7   3-8.26402 34.1350   1
 -21   7  -3 51.2433 37.0548   1
 -22   7  -3 66.0874 38.4230   1
  22  -7   3 89.9926 38.0601   1
  22   7   3 134.059 45.7778   1
 -22  -7  -3 188.904 47.3560   1
  23   7   3 40.7149 33.0877   1
 -23  -7  -3 33.9151 40.1161   1
  25  -8  -3 48.1725 35.3982   1
 -25   8   3 16.7028 33.3099   1
  24  -8  -3 8.02095 39.8784   1
 -24   8   3 52.0761 44.1627   1
  23  -8  -3 78.4375 41.8007   1
 -23   8   3 54.8896 43.9317   1
  22  -8  -3 8.29544 32.4321   1
 -22   8   3-17.9203 38.8631   1
 -21   8   3-9.03112 35.9880   1
  21  -8  -3 8.44305 28.9598   1
  21   8  -3 16.2003 31.0618   1
 -21  -8   3 70.5686 51.2779   1
 -20   8   3 417.361 62.7523   1
 -20  -8   3 377.459 60.5220   1
  20  -8  -3 386.223 60.0378   1
  20   8  -3 382.890 56.8946   1
 -19  -8   3-9.74652 40.9488   1
 -19   8   3 44.7401 40.6065   1
  19  -8  -3 8.73996 36.1070   1
  19   8  -3 48.4874 36.6765   1
 -18  -8   3 129.630 45.6133   1
 -18   8   3 223.038 48.0675   1
  18   8  -3 144.975 43.0914   1
 -17  -8   3 1616.14 129.016   1
  17  -8  -3 1717.99 128.038   1
  17   8  -3 1727.87 127.900   1
 -16   8   3 42.1210 30.1259   1
  16   8  -3 164.416 38.3783   1
 -16  -8   3 135.173 41.8542   1
  16  -8  -3 149.486 37.0061   1
 -15   8   3 8.17895 27.3751   1
  15   8  -3 38.3338 33.2861   1
 -15  -8   3 24.3799 31.8064   1
  15  -8  -3 49.8723 27.8193   1
 -14   8   3 303.026 52.2232   1
  14   8  -3 275.858 49.7384   1
 -14  -8   3 303.350 51.7315   1
  14  -8  -3 253.519 49.7410   1
 -13   8   3 4558.55 282.245   1
  13   8  -3 5328.69 282.967   1
 -13  -8   3 5080.44 282.588   1
  13  -8  -3 4712.90 283.459   1
 -12   8   3 754.077 73.6452   1
  12   8  -3 817.032 72.6293   1
  12  -8  -3 746.071 75.5973   1
 -12  -8   3 678.169 70.9101   1
 -11   8   3 5307.45 315.004   1
  11  -8  -3 5932.80 319.549   1
 -10  -8   3 4009.85 234.511   1
  10   8  -3 3909.98 231.570   1
 -10   8   3 4047.38 239.279   1
  10  -8  -3 4289.51 241.038   1
  -9  -8   3 2135.16 137.946   1
   9  -8  -3 2170.66 141.626   1
   9   8  -3 1928.35 132.357   1
  -9   8   3 2090.65 140.823   1
   8  -8  -3 103.721 29.4261   1
  -8  -8   3 94.3747 32.3309   1
  -8   8   3 137.063 37.4585   1
   8   8  -3 70.9292 28.6992   1
   7   8  -3 21003.9 990.363   1
  -7   8   3 18874.8 992.823   1
   7  -8  -3 19521.3 995.397   1
  -7  -8   3 19480.0 989.390   1
  -6  -8   3 1262.09 92.5126   1
   5   8  -3 9802.99 497.402   1
  -5  -8   3 9385.95 496.255   1
   4   8  -3 1673.43 110.759   1
  -4   8   3 1591.00 113.572   1
   4  -8  -3 1607.94 113.534   1
   3   8  -3 20.9097 23.0738   1
  -3   8   3 29.8107 21.4946   1
   3  -8  -3 24.5397 21.0902   1
  -3  -8   3 58.7151 28.6881   1
  -2   8   3 72.2727 30.4554   1
   2   8  -3 107.583 30.8504   1
   2  -8  -3 61.7317 32.9535   1
  -2  -8   3 37.0085 23.8595   1
  -1   8   3 40381.7 1953.96   1
   1   8  -3 38779.2 1946.88   1
  -1  -8   3 39495.9 1948.01   1
   1  -8  -3 40118.6 1954.82   1
   0   8   3 4908.97 276.825   1
   0   8  -3 5056.25 273.948   1
   0  -8   3 5104.93 274.608   1
   0  -8  -3 4812.61 276.099   1
  -1   8  -3 5366.93 289.460   1
   1  -8   3 4657.49 285.507   1
  -1  -8  -3 5133.11 291.417   1
  -2   8  -3 5536.45 298.273   1
   2  -8   3 5206.22 295.716   1
   2   8   3 5703.23 300.283   1
  -2  -8  -3 5190.35 298.731   1
  -3   8  -3 5213.66 295.994   1
   3  -8   3 5542.80 298.332   1
   4   8   3 1879.26 128.876   1
  -4  -8  -3 1930.18 131.013   1
  -5  -8  -3 19247.4 968.538   1
   5   8   3 19835.8 967.389   1
  -5   8  -3 18540.0 967.566   1
   5  -8   3 18999.5 967.471   1
  -6  -8  -3 1412.51 104.062   1
   6   8   3 1261.96 99.5589   1
  -6   8  -3 1363.72 104.051   1
   6  -8   3 1396.51 105.174   1
  -7  -8  -3 1296.51 97.8518   1
   7   8   3 1248.75 96.9061   1
  -7   8  -3 964.013 92.7660   1
   7  -8   3 1157.99 94.9301   1
  -8  -8  -3 588.437 65.8173   1
   8   8   3 450.202 57.0335   1
  -8   8  -3 512.276 65.3147   1
   8  -8   3 536.931 62.0865   1
   9   8   3 726.004 72.9613   1
  -9   8  -3 578.044 68.0219   1
   9  -8   3 712.365 72.2617   1
 -10  -8  -3 65.4125 35.2688   1
  10   8   3 129.991 40.0830   1
  10  -8   3 156.672 40.1597   1
 -10   8  -3 63.5762 41.1854   1
  11  -8   3 72.0057 39.8623   1
 -11   8  -3 48.9719 34.9655   1
 -12   8  -3 1026.97 92.7921   1
  12  -8   3 907.009 91.5193   1
  12   8   3 1039.69 90.5077   1
 -13   8  -3 6119.29 349.267   1
  13  -8   3 5969.13 346.951   1
 -13  -8  -3 6395.31 355.173   1
 -14  -8  -3-18.2529 42.0504   1
  14   8   3 39.0958 32.3698   1
  14  -8   3 59.8052 40.9757   1
 -14   8  -3 123.201 46.3166   1
 -15   8  -3 44.9011 30.8278   1
  15  -8   3-16.9822 34.4815   1
  15   8   3 80.2074 39.4054   1
 -15  -8  -3 9.13904 39.0424   1
 -16   8  -3 449.471 64.9769   1
  16  -8   3 411.814 58.4055   1
  16   8   3 368.412 57.4274   1
 -16  -8  -3 501.899 67.3328   1
 -17   8  -3 384.105 58.2136   1
  17  -8   3 302.302 53.1182   1
  17   8   3 373.048 61.0488   1
 -17  -8  -3 364.372 63.2479   1
 -18   8  -3-8.99637 43.0800   1
  18  -8   3-8.02050 36.9011   1
  18   8   3-33.2560 40.3199   1
 -18  -8  -3 9.13440 32.0988   1
 -19   8  -3 294.280 56.2765   1
  19  -8   3 223.738 44.8811   1
  19   8   3 232.450 51.8368   1
 -19  -8  -3 401.387 63.5606   1
 -20   8  -3-8.56244 33.5766   1
  20  -8   3 81.3698 35.3883   1
  20   8   3 41.0414 41.3516   1
 -20  -8  -3 117.880 51.1567   1
 -21   8  -3 92.8559 36.7507   1
  21  -8   3 56.8654 33.6924   1
  21   8   3 48.7112 40.9419   1
 -21  -8  -3 54.2910 37.4960   1
 -22   8  -3 115.476 39.7514   1
  22  -8   3 71.8517 35.9761   1
  23   8   3 7.66361 31.6453   1
  24  -9  -3 37.2275 36.1085   1
 -24   9   3-36.2043 40.4685   1
  23  -9  -3 8.01286 30.7214   1
 -23   9   3 8.80904 36.9966   1
  21  -9  -3 8.56347 36.5636   1
 -21   9   3 17.9251 32.9632   1
 -20  -9   3 18.7872 37.4412   1
  20   9  -3 27.0252 39.6936   1
 -19  -9   3 92.1071 39.0223   1
 -19   9   3 178.610 48.2071   1
  19  -9  -3 60.7203 37.3870   1
  19   9  -3 106.019 45.2279   1
 -18  -9   3 117.056 42.7590   1
 -18   9   3 79.3684 45.0415   1
  18  -9  -3 69.0176 42.5565   1
  18   9  -3 77.6914 41.5402   1
 -17  -9   3 192.519 50.0906   1
  17  -9  -3 212.194 47.7533   1
  17   9  -3 192.551 46.6840   1
 -17   9   3 138.526 43.9189   1
  16  -9  -3 1267.83 108.817   1
 -16   9   3 1480.20 112.521   1
 -15   9   3 111.619 37.6248   1
  15   9  -3 127.896 42.7996   1
 -15  -9   3 170.042 43.3466   1
  15  -9  -3 50.0759 34.8755   1
 -14   9   3 1500.81 121.785   1
  14   9  -3 1489.65 117.088   1
 -14  -9   3 1643.46 120.340   1
  14  -9  -3 1554.34 120.307   1
 -13   9   3 1271.87 110.156   1
  13   9  -3 1234.85 104.830   1
 -13  -9   3 1531.24 113.550   1
  13  -9  -3 1626.40 118.846   1
  12   9  -3 389.664 54.5497   1
 -12  -9   3 522.564 62.5042   1
 -11   9   3 423.257 59.4205   1
 -11  -9   3 537.689 63.4909   1
  11  -9  -3 415.898 58.4983   1
  11   9  -3 465.051 54.6373   1
 -10   9   3 6672.35 356.746   1
  10  -9  -3 5918.77 350.656   1
 -10  -9   3 6233.94 351.583   1
  10   9  -3 6777.55 350.914   1
   9  -9  -3 3541.67 210.699   1
  -9   9   3 3297.57 206.366   1
   8   9  -3 81.3665 29.3598   1
  -8   9   3 160.111 38.2788   1
   8  -9  -3 139.582 38.2189   1
  -8  -9   3 110.036 34.5041   1
   7   9  -3 755.493 67.8904   1
  -7   9   3 642.785 68.9522   1
   7  -9  -3 661.525 69.8123   1
  -7  -9   3 616.164 63.6159   1
   6   9  -3 8902.50 453.592   1
  -6   9   3 8622.12 457.556   1
   6  -9  -3 8474.96 458.721   1
  -6  -9   3 8383.72 452.714   1
   5   9  -3 6764.56 365.563   1
  -5   9   3 6817.71 371.244   1
   5  -9  -3 7016.20 371.898   1
  -5  -9   3 6729.82 366.548   1
  -4   9   3 870.940 77.0516   1
   4   9  -3 978.673 77.8677   1
   4  -9  -3 994.876 81.9025   1
  -4  -9   3 902.696 76.1489   1
   3   9  -3 414.419 49.1485   1
  -3   9   3 379.193 52.4109   1
   3  -9  -3 503.540 57.4453   1
  -2   9   3 4562.92 244.679   1
   2   9  -3 4329.65 238.046   1
   2  -9  -3 4010.04 242.512   1
  -2  -9   3 3959.50 236.771   1
  -1   9   3-6.60996 29.9851   1
   1   9  -3 23.2148 26.7015   1
  -1  -9   3 17.8064 26.1453   1
   1  -9  -3-13.3788 31.6190   1
   0   9   3 125.051 35.9690   1
   0   9  -3 183.970 36.7463   1
   0  -9   3 141.627 32.7309   1
   0  -9  -3 99.8625 37.0785   1
   1   9   3 73.3381 29.5106   1
  -1   9  -3 63.7450 28.6485   1
   1  -9   3 12.8331 27.5477   1
  -1  -9  -3 101.482 35.6822   1
   2   9   3-13.7412 32.4754   1
  -2  -9  -3 35.0198 33.1057   1
  -3   9  -3 4714.38 264.274   1
   3  -9   3 4833.85 265.875   1
   3   9   3 4554.22 263.189   1
  -3  -9  -3 4458.29 266.980   1
  -4   9  -3 22517.0 1203.06   1
  -4  -9  -3 24480.5 1207.89   1
   4  -9   3 24944.3 1207.15   1
   4   9   3 24506.9 1207.25   1
  -5  -9  -3 2789.76 175.766   1
   5   9   3 3044.09 179.913   1
  -5   9  -3 2660.27 176.085   1
   5  -9   3 2702.19 174.366   1
  -6  -9  -3 4775.27 285.364   1
   6   9   3 5332.14 287.500   1
  -6   9  -3 4834.37 287.265   1
   6  -9   3 5152.36 287.677   1
  -7  -9  -3 15.6205 29.9904   1
   7   9   3 36.5229 31.2297   1
  -7   9  -3 31.0934 32.6892   1
   7  -9   3 60.8713 33.0462   1
  -8  -9  -3 360.883 54.3435   1
   8   9   3 310.777 51.7556   1
  -8   9  -3 479.248 62.5394   1
   8  -9   3 424.515 59.8462   1
   9   9   3 23.7919 33.3068   1
  -9  -9  -3-31.1405 34.2915   1
  10  -9   3 683.989 75.2069   1
 -10   9  -3 589.729 71.0023   1
  11   9   3-24.2848 31.0339   1
  11  -9   3-8.19089 29.4575   1
 -11   9  -3 16.6388 27.8049   1
 -12  -9  -3 139.135 44.9751   1
 -12   9  -3 229.401 47.2554   1
  12  -9   3 290.355 49.1664   1
 -13  -9  -3 88.9087 36.4219   1
  13   9   3 135.348 41.3293   1
 -13   9  -3 52.4420 37.6510   1
  13  -9   3 144.437 47.2453   1
 -14  -9  -3 452.392 64.1091   1
  14   9   3 507.485 68.5574   1
 -14   9  -3 336.029 59.4340   1
  14  -9   3 481.006 64.6718   1
 -15  -9  -3 82.5351 38.1184   1
  15   9   3 59.4666 38.2328   1
  15  -9   3 95.3276 38.9921   1
 -15   9  -3 125.337 41.4188   1
 -16   9  -3 143.815 47.6160   1
  16  -9   3 240.371 50.9850   1
  16   9   3 238.267 49.7120   1
 -16  -9  -3 305.800 52.4883   1
 -17   9  -3 26.9458 37.0902   1
  17  -9   3 50.3848 38.0952   1
  17   9   3-25.4360 40.6016   1
 -17  -9  -3-18.6967 41.1789   1
 -18   9  -3 106.800 47.0518   1
  18  -9   3 82.3690 39.2546   1
  18   9   3 161.090 46.2411   1
 -18  -9  -3 65.4378 36.8919   1
  19   9   3 33.7867 35.5051   1
 -19  -9  -3 27.9442 37.8223   1
  20  -9   3 7.89272 39.2514   1
 -20   9  -3 60.9174 43.2721   1
 -21   9  -3-8.25563 39.0228   1
  21  -9   3 15.8282 38.8572   1
  21   9   3-41.3318 46.5777   1
 -21  -9  -3-9.11262 41.9244   1
  22   9   3 16.3687 39.6887   1
 -22  -9  -3-8.90446 35.4767   1
  24 -10  -3 30.5199 42.6018   1
 -24  10   3 8.47930 40.0899   1
  22 -10  -3-16.7137 34.5067   1
 -22  10   3 8.75391 38.5583   1
  21 -10  -3 16.9719 34.4394   1
 -21  10   3 17.8269 40.4409   1
 -20  10   3 17.6887 42.4809   1
  20 -10  -3 121.499 45.7410   1
  20  10  -3 63.4912 41.2787   1
  18 -10  -3 180.216 47.7301   1
  18  10  -3 163.273 52.2536   1
 -18 -10   3 173.076 45.7742   1
 -17  10   3 8.68389 37.6650   1
  17 -10  -3 51.3103 39.8844   1
  17  10  -3-8.63550 39.1715   1
 -17 -10   3-35.2200 36.3561   1
 -16  10   3 43.1108 34.4556   1
  16 -10  -3 60.3420 38.0630   1
  16  10  -3 8.35254 36.8867   1
 -16 -10   3 122.237 43.9806   1
 -15  10   3 35.5379 35.0518   1
 -15 -10   3 85.8827 40.3298   1
  15 -10  -3 151.374 38.9728   1
  15  10  -3 105.188 40.4805   1
 -14 -10   3 779.303 80.1790   1
 -14  10   3 739.024 81.0935   1
  14 -10  -3 847.126 84.8216   1
  14  10  -3 957.816 85.0588   1
 -13  10   3 60.0529 40.6580   1
 -13 -10   3 97.6190 39.0662   1
  13 -10  -3 33.5939 37.1117   1
  13  10  -3 54.4102 34.3659   1
 -12 -10   3 1275.88 103.098   1
 -12  10   3 1452.01 108.950   1
  12 -10  -3 1048.25 98.8003   1
  12  10  -3 1166.11 97.4678   1
  11 -10  -3-15.8840 31.6745   1
 -11  10   3 41.9124 29.4883   1
  11  10  -3 60.7035 36.8243   1
 -11 -10   3 52.3130 34.4106   1
 -10 -10   3 2106.23 146.775   1
  10  10  -3 2365.32 150.987   1
   9 -10  -3 2767.77 186.799   1
  -9 -10   3 3148.87 186.210   1
  -9  10   3 2600.78 181.721   1
   9  10  -3 3194.45 184.462   1
   8 -10  -3 1939.03 134.360   1
  -8  10   3 1864.55 132.570   1
   8  10  -3 1923.54 130.414   1
  -8 -10   3 1803.65 129.162   1
   7  10  -3 6769.68 369.712   1
  -7  10   3 6420.55 370.854   1
   7 -10  -3 7075.82 374.152   1
  -7 -10   3 6834.45 368.417   1
  -6  10   3 8489.73 461.175   1
   6 -10  -3 8808.31 464.842   1
  -5  10   3 1417.76 108.785   1
   5 -10  -3 1441.80 110.766   1
  -4  10   3 4607.22 276.251   1
   4 -10  -3 5244.80 281.357   1
  -3  10   3 23118.7 1207.58   1
   3 -10  -3 25107.0 1209.16   1
  -2  10   3 19331.7 940.045   1
   2 -10  -3 17741.5 939.574   1
  -1  10   3 8345.40 418.094   1
   1  10  -3 7213.17 408.952   1
   1 -10  -3 7726.41 416.288   1
   0  10   3 1350.22 104.307   1
   0  10  -3 1244.34 97.3585   1
   0 -10   3 1229.28 97.0534   1
   0 -10  -3 1273.90 100.610   1
   1  10   3 621.003 63.3473   1
  -1  10  -3 544.915 58.4506   1
   1 -10   3 472.045 57.5331   1
  -1 -10  -3 524.657 61.6698   1
   2  10   3 11456.5 585.950   1
  -2  10  -3 11052.7 584.131   1
   2 -10   3 11300.0 583.910   1
  -2 -10  -3 10992.2 584.476   1
  -3  10  -3 1912.96 128.819   1
   3 -10   3 1833.51 126.289   1
   3  10   3 1744.45 126.727   1
  -3 -10  -3 1639.31 124.757   1
  -4  10  -3 3326.58 193.016   1
   4 -10   3 3193.20 189.010   1
   4  10   3 3521.44 193.241   1
  -5  10  -3 1251.93 99.5291   1
   5 -10   3 1194.76 98.0968   1
   5  10   3 1094.10 96.1998   1
  -5 -10  -3 1160.01 95.7629   1
  -6 -10  -3 1476.32 114.572   1
  -6  10  -3 1334.50 112.282   1
   6 -10   3 1716.82 119.091   1
  -7 -10  -3 1920.29 142.131   1
  -7  10  -3 2049.13 143.925   1
   7 -10   3 2185.96 145.331   1
   7  10   3 2039.84 141.290   1
   8  10   3 118.124 39.4115   1
  -8 -10  -3 82.6172 32.0190   1
  -9 -10  -3 1878.37 142.542   1
   9  10   3 1843.52 136.852   1
  -9  10  -3 2052.10 145.882   1
   9 -10   3 2187.12 145.109   1
 -10 -10  -3 76.4254 43.3094   1
  10  10   3 89.3444 40.4889   1
  10 -10   3 90.4010 40.4771   1
 -10  10  -3 34.2740 29.5584   1
 -11 -10  -3 820.473 84.0486   1
 -11  10  -3 704.871 82.7074   1
 -12 -10  -3-25.3464 38.3311   1
  12  10   3-34.4407 34.9406   1
 -12  10  -3 8.56434 36.5684   1
  12 -10   3-8.43918 30.3585   1
 -13 -10  -3 217.781 52.2715   1
  13  10   3 291.334 56.2824   1
 -13  10  -3 305.458 49.7299   1
  13 -10   3 298.621 50.0037   1
 -14 -10  -3 266.410 51.3542   1
  14  10   3 189.602 45.7820   1
 -14  10  -3 197.668 44.0263   1
  14 -10   3 155.625 40.3172   1
 -15 -10  -3 18.1299 40.5282   1
  15  10   3 17.3437 40.4449   1
 -15  10  -3-17.7655 37.3044   1
  15 -10   3-26.1503 34.0797   1
  16  10   3 26.2175 40.7871   1
 -16 -10  -3 36.5355 35.0497   1
  17 -10   3-17.1214 30.7967   1
 -17  10  -3 62.4083 38.6770   1
 -18  10  -3 106.629 47.3603   1
  18 -10   3 16.4632 40.1039   1
  18  10   3 113.975 44.2497   1
 -18 -10  -3 82.2960 41.0634   1
 -19  10  -3 17.5028 34.8740   1
  19 -10   3 7.95833 29.9021   1
  19  10   3-8.70844 42.7604   1
 -19 -10  -3 54.4966 43.4969   1
  20  10   3-17.2279 44.7993   1
 -20 -10  -3-9.00691 43.1323   1
  21 -10   3 22.9468 38.4747   1
 -21  10  -3 24.8327 42.1151   1
  23 -11  -3-7.91426 29.7280   1
 -23  11   3 8.46240 36.7043   1
  22 -11  -3 41.0170 33.8837   1
 -22  11   3-8.67267 33.2604   1
 -21  11   3 17.4331 27.5577   1
  21 -11  -3-8.51624 32.6500   1
 -20  11   3 17.6476 38.2763   1
  20 -11  -3 8.54218 30.0201   1
 -19  11   3 35.1153 42.6053   1
  19  11  -3 35.5660 37.9963   1
 -17  11   3 43.2962 35.2276   1
  17 -11  -3 51.6164 34.3718   1
  17  11  -3 61.1696 37.9902   1
 -17 -11   3 64.3339 43.5163   1
 -16  11   3 274.000 52.4359   1
  16 -11  -3 283.524 56.2970   1
  16  11  -3 232.738 51.2010   1
 -16 -11   3 144.662 45.3206   1
 -15  11   3 44.6440 39.4290   1
 -15 -11   3 61.7211 40.0957   1
  15  11  -3 58.8570 39.3163   1
  15 -11  -3 68.8737 39.7068   1
 -14 -11   3 67.6120 38.9322   1
  14  11  -3 16.4685 35.7710   1
 -13 -11   3 1144.37 104.482   1
  13 -11  -3 1407.40 112.806   1
 -13  11   3 1169.59 109.863   1
  13  11  -3 1571.09 114.798   1
  12 -11  -3 84.8356 35.2545   1
 -12  11   3 60.6730 37.2158   1
 -12 -11   3 64.7687 31.2924   1
  12  11  -3 127.206 37.7878   1
  11 -11  -3 2003.03 144.947   1
  11  11  -3 1865.39 140.360   1
 -11 -11   3 2048.45 145.187   1
  10  11  -3 261.716 49.7942   1
 -10  11   3 243.887 50.9122   1
 -10 -11   3 210.548 45.9447   1
   9 -11  -3 3347.32 203.254   1
  -9  11   3 2841.55 196.812   1
   9  11  -3 3287.93 198.324   1
  -9 -11   3 3232.43 198.716   1
   8  11  -3 3994.67 225.545   1
  -8 -11   3 3510.09 221.505   1
   7  11  -3 4948.20 293.808   1
  -7  11   3 5340.80 299.868   1
   7 -11  -3 5646.02 302.874   1
  -7 -11   3 5126.37 295.762   1
   6  11  -3 2243.91 149.182   1
  -6  11   3 2170.93 152.375   1
   6 -11  -3 2320.89 154.226   1
  -6 -11   3 2204.82 148.188   1
   5  11  -3 3908.43 223.325   1
  -5  11   3 3528.26 222.701   1
  -5 -11   3 3472.01 220.166   1
   5 -11  -3 4082.62 228.443   1
   4  11  -3 6530.29 345.446   1
  -4  11   3 6323.52 347.378   1
   4 -11  -3 6207.87 346.288   1
  -4 -11   3 5962.53 344.417   1
  -3  11   3 1205.29 97.7784   1
   3  11  -3 1195.83 95.5376   1
   3 -11  -3 1158.78 96.3832   1
  -3 -11   3 1143.82 93.6577   1
  -2  11   3 17278.3 819.545   1
   2  11  -3 15788.2 812.434   1
   2 -11  -3 14799.7 812.939   1
  -2 -11   3 16096.6 813.626   1
  -1  11   3 1524.92 113.552   1
   1 -11  -3 1533.74 113.672   1
  -1 -11   3 1338.41 107.198   1
   0  11   3 7.51292 34.0872   1
   0  11  -3-21.5633 33.5310   1
   0 -11   3-28.9647 35.1222   1
   0 -11  -3-15.2552 42.1795   1
   1  11   3 211.218 45.0436   1
  -1  11  -3 191.767 42.2330   1
  -1 -11  -3 182.922 43.1797   1
   2  11   3 4145.19 243.652   1
  -2  11  -3 4295.80 246.731   1
   2 -11   3 4217.16 244.363   1
  -2 -11  -3 3898.98 242.496   1
  -3  11  -3 3931.61 230.149   1
   3 -11   3 3921.19 229.991   1
   3  11   3 3985.17 232.183   1
  -3 -11  -3 3515.68 228.159   1
   4 -11   3 4350.81 231.076   1
   4  11   3 3936.77 228.060   1
  -4 -11  -3 3806.92 227.987   1
  -5  11  -3 3786.79 216.399   1
   5 -11   3 3298.85 209.972   1
   5  11   3 3674.31 215.633   1
  -5 -11  -3 3183.47 211.407   1
   6  11   3 10358.6 557.301   1
  -6 -11  -3 10730.3 559.466   1
  -7  11  -3 201.227 47.4430   1
   7 -11   3 215.521 46.4966   1
  -8 -11  -3 189.800 43.3982   1
   8  11   3 307.676 52.7369   1
  -8  11  -3 322.643 53.2381   1
   8 -11   3 141.166 39.7651   1
  -9 -11  -3 25.8552 34.9720   1
   9  11   3 24.6481 36.1934   1
   9 -11   3 8.49193 35.6680   1
  -9  11  -3-8.62773 35.0098   1
 -10 -11  -3 79.0518 41.5884   1
 -10  11  -3 8.84782 36.6158   1
  10 -11   3 67.3632 41.9137   1
 -11 -11  -3 62.2491 40.5772   1
  11  11   3 117.621 44.3808   1
 -11  11  -3 69.0270 40.4814   1
  11 -11   3 111.132 39.5723   1
 -12 -11  -3 17.9579 38.3318   1
  12  11   3-8.45894 32.4296   1
  12 -11   3-8.53559 26.1790   1
 -12  11  -3-8.65922 29.6928   1
 -13 -11  -3 624.019 75.3584   1
  13  11   3 744.694 77.7459   1
  13 -11   3 692.435 73.1008   1
 -13  11  -3 488.320 69.0148   1
 -14 -11  -3 117.026 45.3992   1
  14  11   3 182.690 46.3825   1
  14 -11   3 69.1290 37.6961   1
  15  11   3 80.2526 42.9626   1
 -15 -11  -3 114.576 41.3813   1
  16 -11   3-17.3516 39.9174   1
 -16  11  -3-8.88318 41.4350   1
 -17  11  -3 249.034 48.2936   1
  17 -11   3 236.087 49.8704   1
  17  11   3 178.547 46.4890   1
 -17 -11  -3 341.587 55.4797   1
 -18  11  -3-26.1828 44.3892   1
  18 -11   3 8.24531 39.9849   1
  18  11   3-17.5098 44.0191   1
 -18 -11  -3 8.81895 45.3607   1
 -19  11  -3-8.54944 30.7466   1
  19 -11   3 8.00760 31.3067   1
  19  11   3 8.67199 35.1841   1
 -19 -11  -3-17.4745 33.4959   1
 -20  11  -3 67.4945 45.8371   1
 -20 -11  -3 51.7093 41.3724   1
  20 -11   3 91.3817 41.8024   1
  20  11   3 34.2187 42.6114   1
 -22  12   3 8.47321 39.5263   1
  22 -12  -3 24.2060 43.3134   1
 -21  12   3-25.5125 39.6813   1
  21 -12  -3-25.0431 41.4979   1
 -20  12   3-8.75372 41.3833   1
  20 -12  -3-25.2722 38.2219   1
 -19  12   3 8.62594 42.8648   1
  19 -12  -3-25.3237 39.8998   1
 -18  12   3 8.63238 31.0520   1
  18  12  -3-27.0151 38.4484   1
  18 -12  -3 51.0273 39.1303   1
 -17  12   3 197.104 51.3351   1
  17 -12  -3 191.536 48.1249   1
 -16 -12   3 945.676 92.7489   1
  16 -12  -3 1010.29 93.8155   1
 -16  12   3 1019.35 96.1455   1
  16  12  -3 1092.22 98.2840   1
  15 -12  -3 26.2250 40.2370   1
 -15  12   3 53.6771 42.8572   1
 -15 -12   3 8.88529 40.8975   1
  15  12  -3 17.6427 36.4473   1
  14 -12  -3 1710.17 132.025   1
 -14 -12   3 1607.67 127.615   1
 -14  12   3 1679.66 131.207   1
  14  12  -3 1872.26 133.804   1
  13 -12  -3 356.879 58.4430   1
 -13 -12   3 310.000 55.5746   1
 -13  12   3 454.126 63.4399   1
  13  12  -3 416.292 58.9925   1
  12 -12  -3 308.472 53.5937   1
 -12 -12   3 245.496 51.7757   1
 -12  12   3 230.285 54.0378   1
  12  12  -3 233.151 50.9770   1
  11 -12  -3 2266.31 167.157   1
 -11  12   3 2693.60 174.625   1
  11  12  -3 2624.79 172.119   1
 -11 -12   3 2678.50 173.447   1
  10  12  -3 372.675 56.4265   1
 -10  12   3 457.310 63.2449   1
  10 -12  -3 388.431 57.4580   1
 -10 -12   3 376.588 56.6040   1
   9  12  -3 251.468 50.0644   1
  -9  12   3 240.354 46.5383   1
   9 -12  -3 269.683 49.8488   1
  -9 -12   3 239.822 48.2250   1
   8  12  -3 61.5550 35.9272   1
  -8  12   3 25.0538 36.2633   1
   8 -12  -3 33.2281 36.0716   1
  -8 -12   3 23.4413 32.8601   1
   7  12  -3 1467.98 116.972   1
  -7  12   3 1709.33 123.843   1
   7 -12  -3 1575.76 121.323   1
  -7 -12   3 1529.98 117.579   1
   6  12  -3 386.105 55.9845   1
  -6  12   3 333.781 57.0946   1
   6 -12  -3 500.314 63.6793   1
  -6 -12   3 322.419 53.2166   1
   5  12  -3 8300.72 445.582   1
  -5 -12   3 8257.96 445.767   1
   4  12  -3 1890.89 138.672   1
  -4 -12   3 2240.52 143.828   1
  -3  12   3 944.472 86.8930   1
   3  12  -3 935.969 87.9757   1
   3 -12  -3 1078.01 89.2891   1
  -3 -12   3 1084.43 90.2467   1
   2  12  -3 1122.29 92.4756   1
  -2  12   3 1070.67 91.0634   1
  -2 -12   3 855.855 86.4489   1
   1  12  -3 7517.02 410.291   1
  -1  12   3 7639.71 411.432   1
   1 -12  -3 7433.33 412.632   1
  -1 -12   3 7629.49 411.145   1
   0  12   3 281.717 49.1303   1
   0  12  -3 337.821 51.4286   1
   0 -12   3 377.816 51.6271   1
   0 -12  -3 320.593 48.6675   1
   1  12   3 3971.29 238.173   1
  -1  12  -3 3998.27 237.120   1
   1 -12   3 4040.30 238.729   1
  -1 -12  -3 3840.21 236.877   1
   2  12   3 983.989 88.0061   1
  -2 -12  -3 1029.08 90.1219   1
  -2  12  -3 1002.68 87.8436   1
   2 -12   3 808.519 82.6272   1
  -3  12  -3 5442.45 309.856   1
  -5  12  -3 1850.38 139.567   1
   5 -12   3 1909.86 141.253   1
   5  12   3 2207.92 148.191   1
  -5 -12  -3 2123.02 147.357   1
  -6  12  -3 788.685 76.4594   1
   6 -12   3 552.239 64.9686   1
   6  12   3 549.752 69.5622   1
  -6 -12  -3 742.702 76.8456   1
  -7  12  -3 189.669 43.3096   1
   7 -12   3 254.984 48.3352   1
   7  12   3 271.158 50.8805   1
  -8 -12  -3 119.873 41.3955   1
  -8  12  -3 78.8158 34.7116   1
   8 -12   3 204.808 43.2849   1
   8  12   3 83.7541 34.4581   1
  -9  12  -3 1446.67 113.651   1
  -9 -12  -3 1200.91 105.891   1
   9  12   3 1178.22 108.339   1
   9 -12   3 1558.31 115.629   1
  10  12   3 399.287 57.8630   1
 -10 -12  -3 257.896 53.0475   1
 -11  12  -3-8.83861 37.1212   1
  11 -12   3 25.7644 36.0694   1
 -12 -12  -3 9.07436 36.1693   1
  12  12   3 17.3235 31.8690   1
 -12  12  -3 17.2699 36.2796   1
  12 -12   3 43.2924 33.8687   1
 -13 -12  -3 549.420 75.3207   1
  13  12   3 639.110 73.9656   1
 -13  12  -3 531.506 67.9862   1
  13 -12   3 480.811 66.4945   1
 -14 -12  -3 45.9374 42.4257   1
  14  12   3 52.3647 43.0048   1
 -14  12  -3 79.0524 46.8040   1
  14 -12   3 120.218 46.7007   1
 -15  12  -3 115.660 46.1689   1
  15 -12   3 137.490 46.5258   1
 -16 -12  -3 82.5322 46.7098   1
  16  12   3-8.63292 45.4511   1
 -16  12  -3 61.2619 38.0453   1
  16 -12   3 77.0114 41.0525   1
 -17 -12  -3 36.4778 44.7725   1
  17  12   3-60.1876 47.5401   1
  17 -12   3-16.7858 35.8299   1
 -17  12  -3 35.0083 42.4415   1
 -18  12  -3-8.59542 36.6963   1
  18 -12   3 16.4184 37.7682   1
  18  12   3-17.0661 38.1519   1
 -18 -12  -3 63.2983 47.0258   1
 -19  12  -3 8.46574 38.5056   1
 -19 -12  -3 133.720 49.8415   1
  19 -12   3 31.2326 35.5314   1
  19  12   3 84.4053 44.4579   1
 -21  13   3 8.34081 38.3760   1
  21 -13  -3 16.2089 37.2889   1
 -19  13   3 42.3941 42.1627   1
  19 -13  -3 24.8712 42.1958   1
 -17  13   3 207.445 44.3127   1
  17 -13  -3 248.434 49.9183   1
  16 -13  -3 978.218 93.1753   1
 -16 -13   3 937.824 94.4352   1
 -16  13   3 1042.40 96.8478   1
  16  13  -3 973.770 95.4399   1
 -15 -13   3 510.792 68.3759   1
  15  13  -3 476.486 65.7275   1
  14 -13  -3 191.806 51.4056   1
 -14 -13   3 99.0949 40.9009   1
 -14  13   3 160.443 48.3676   1
  14  13  -3 141.782 45.1194   1
  13 -13  -3 193.479 49.9325   1
 -13 -13   3 198.565 52.5630   1
 -13  13   3 313.530 55.2608   1
  13  13  -3 230.869 51.3023   1
  12 -13  -3-25.7896 39.5543   1
 -12  13   3 44.7724 40.6247   1
  12  13  -3 35.0218 41.9298   1
 -12 -13   3 17.5398 39.2152   1
  11  13  -3 59.4127 40.6466   1
 -11  13   3 8.81292 37.0173   1
  11 -13  -3 8.51723 39.7295   1
 -11 -13   3-17.2181 36.1612   1
  10  13  -3 289.358 53.7908   1
 -10  13   3 149.331 47.8864   1
  10 -13  -3 302.064 56.4132   1
 -10 -13   3 320.167 53.6071   1
  -9  13   3 245.622 49.4828   1
   9 -13  -3 223.927 48.5080   1
  -8  13   3 660.848 71.2899   1
   8 -13  -3 639.736 72.5688   1
   7  13  -3 3126.24 205.882   1
  -7  13   3 3576.74 212.096   1
  -7 -13   3 3390.51 208.344   1
   7 -13  -3 3203.62 207.326   1
   6  13  -3 9117.77 524.317   1
  -6  13   3 10132.5 530.548   1
  -6 -13   3 10023.3 528.742   1
   6 -13  -3 10513.8 533.185   1
  -5  13   3 836.805 83.6334   1
   5  13  -3 901.712 83.3851   1
  -5 -13   3 828.944 80.5709   1
   5 -13  -3 898.166 84.3528   1
   4  13  -3 38.1702 31.0411   1
  -4  13   3 40.3186 35.5768   1
   4 -13  -3 16.3543 35.5267   1
  -4 -13   3 78.3859 39.4649   1
   3  13  -3 76.8365 34.7009   1
  -3  13   3 150.002 38.1199   1
   3 -13  -3 88.4925 35.2362   1
  -3 -13   3 85.3518 35.0355   1
   2  13  -3 6938.78 408.573   1
  -2  13   3 8053.02 414.807   1
  -2 -13   3 7370.58 411.310   1
   2 -13  -3 7925.26 414.841   1
  -1  13   3 892.725 84.6510   1
   1  13  -3 886.176 82.4048   1
  -1 -13   3 723.664 77.8597   1
   1 -13  -3 852.677 82.5520   1
   0  13  -3 5497.17 306.676   1
   0  13   3 5126.22 305.308   1
   0 -13  -3 5231.43 308.246   1
   0 -13   3 5456.19 308.239   1
   1  13   3 172.007 44.9447   1
  -1 -13  -3 116.989 41.6064   1
   2  13   3-8.29355 37.6502   1
  -2  13  -3 50.2059 37.9861   1
   2 -13   3 16.3977 34.4647   1
  -2 -13  -3 66.5353 37.2137   1
   3  13   3 537.692 66.0110   1
  -3  13  -3 476.141 64.0524   1
   3 -13   3 405.854 60.3410   1
  -4  13  -3 5951.16 339.477   1
   4  13   3 5932.06 338.204   1
   4 -13   3 5887.56 339.873   1
  -4 -13  -3 6149.44 340.062   1
   5  13   3 8.43263 39.8580   1
  -5  13  -3-8.59566 40.0905   1
  -5 -13  -3-17.1150 30.7771   1
  -6  13  -3 332.570 56.4067   1
   6 -13   3 234.048 48.8552   1
   6  13   3 338.239 56.7161   1
  -7  13  -3 79.3798 40.6255   1
   7 -13   3 69.0641 40.3136   1
   7  13   3 52.1964 41.7037   1
  -7 -13  -3-8.85848 27.2429   1
  -8  13  -3 3298.40 210.610   1
   8 -13   3 3044.76 206.067   1
   8  13   3 3290.10 207.737   1
  -8 -13  -3 3524.25 212.024   1
  -9  13  -3 195.921 49.0805   1
  -9 -13  -3 256.317 51.4802   1
   9 -13   3 259.646 51.7536   1
   9  13   3 214.004 51.2137   1
 -10 -13  -3 292.936 53.3414   1
 -10  13  -3 340.945 60.0935   1
  10 -13   3 359.480 60.7110   1
  10  13   3 329.950 55.5676   1
 -11  13  -3 1078.24 98.4527   1
 -11 -13  -3 848.116 90.4165   1
  11  13   3 1134.02 101.292   1
  11 -13   3 1210.42 99.1088   1
 -12  13  -3-17.4272 33.4166   1
  12 -13   3 34.8483 30.6235   1
 -12 -13  -3 52.6848 43.1183   1
  12  13   3 9.04002 43.2949   1
 -13 -13  -3 8.89789 29.7992   1
  13  13   3 43.6740 36.1166   1
  13 -13   3 85.7343 38.9367   1
 -13  13  -3 17.4089 36.6051   1
 -14 -13  -3 171.782 42.8306   1
 -14  13  -3 260.783 52.6293   1
  14 -13   3 220.707 52.2582   1
 -15 -13  -3 36.5604 40.8912   1
  15  13   3 8.71594 44.3543   1
 -15  13  -3 35.0022 42.4604   1
  15 -13   3 42.5190 41.7765   1
 -16 -13  -3-18.2128 33.4863   1
  16  13   3 8.69763 37.7251   1
 -16  13  -3-8.69581 34.6456   1
  16 -13   3 33.6609 36.5002   1
 -17 -13  -3 9.04533 41.0717   1
  17  13   3 17.2950 33.8585   1
  17 -13   3 91.8495 40.5331   1
 -17  13  -3 25.6488 39.3749   1
 -18  13  -3 287.904 53.3180   1
 -18 -13  -3 215.044 50.0995   1
  18  13   3 154.289 48.0179   1
  18 -13   3 176.553 45.9294   1
 -20  14   3 106.643 41.0560   1
  20 -14  -3 96.2499 41.5446   1
  19 -14  -3 8.13723 36.3822   1
 -18  14   3 292.174 49.3070   1
  18 -14  -3 323.558 55.9673   1
 -17  14   3 8.58583 37.2452   1
  17 -14  -3 16.8380 30.2843   1
 -16  14   3 240.766 57.6995   1
  16 -14  -3 186.702 51.4201   1
  15 -14  -3 512.708 66.7504   1
 -15 -14   3 425.257 66.9208   1
 -15  14   3 433.686 64.3376   1
 -14  14   3-8.88898 40.3211   1
  14 -14  -3 8.69437 40.5495   1
  13  14  -3 71.4382 41.2748   1
  13 -14  -3 70.7338 35.4523   1
 -13  14   3 80.4924 33.8313   1
 -13 -14   3 118.297 43.7551   1
  12  14  -3 359.831 58.6002   1
  12 -14  -3 359.508 58.0135   1
 -12  14   3 389.015 61.0624   1
 -12 -14   3 232.250 51.5426   1
  11  14  -3 958.696 91.1472   1
  11 -14  -3 943.823 90.2144   1
 -11  14   3 1012.53 93.8625   1
 -11 -14   3 782.494 87.0772   1
  10  14  -3 2135.86 149.275   1
  10 -14  -3 2138.91 147.844   1
 -10  14   3 2070.10 148.398   1
 -10 -14   3 1832.10 143.987   1
  -9 -14   3 17.2427 36.2064   1
   9  14  -3-17.2461 38.5522   1
  -9  14   3-17.1776 38.3990   1
   9 -14  -3 26.3255 37.4615   1
   8  14  -3 135.465 46.4304   1
  -8 -14   3-17.1641 37.8871   1
  -7  14   3 1910.83 144.336   1
   7  14  -3 2015.38 143.444   1
   7 -14  -3 1940.72 144.332   1
  -7 -14   3 2097.21 144.588   1
  -6 -14   3 42.0540 35.3537   1
   6  14  -3 33.0274 34.7078   1
  -6  14   3 43.1107 38.5770   1
   6 -14  -3 8.67819 34.6071   1
  -5  14   3 1811.07 136.434   1
   5  14  -3 1701.93 130.497   1
   5 -14  -3 1896.23 136.934   1
  -5 -14   3 2011.13 138.014   1
   4  14  -3 586.032 67.2071   1
  -4  14   3 518.752 62.7553   1
   4 -14  -3 581.209 67.2597   1
  -4 -14   3 561.430 67.3971   1
  -3  14   3 300.935 53.3800   1
   3  14  -3 253.317 52.0777   1
   3 -14  -3 425.133 61.6267   1
  -3 -14   3 324.763 55.4327   1
   2  14  -3 899.611 87.7234   1
  -2  14   3 1055.54 90.7512   1
   2 -14  -3 917.347 87.1527   1
  -2 -14   3 952.789 89.4693   1
  -1  14   3 7853.90 443.147   1
   1  14  -3 8712.72 448.956   1
   1 -14  -3 8299.74 447.151   1
  -1 -14   3 7953.99 446.511   1
   0 -14  -3 337.649 55.9618   1
   0  14   3 315.326 50.8843   1
   0  14  -3 227.738 50.8285   1
   0 -14   3 423.609 59.0807   1
  -1 -14  -3 17.1150 30.8620   1
   1  14   3 41.9155 29.5455   1
  -1  14  -3 127.301 42.2339   1
   1 -14   3 16.9521 34.4664   1
  -2 -14  -3 343.501 56.8582   1
   2 -14   3 365.229 57.4028   1
   2  14   3 278.949 52.5529   1
  -2  14  -3 302.490 54.8440   1
   3  14   3 2475.49 166.323   1
   3 -14   3 2487.57 165.077   1
  -3  14  -3 2249.42 162.509   1
  -3 -14  -3 2403.52 165.426   1
   4 -14   3 8.63788 35.6723   1
   4  14   3-42.6818 34.6403   1
  -4  14  -3 8.65710 39.8321   1
  -4 -14  -3-25.9448 36.9258   1
   5  14   3 1574.89 120.760   1
   5 -14   3 1459.35 118.158   1
  -5 -14  -3 1446.86 118.100   1
  -6  14  -3 223.162 47.1440   1
   6 -14   3 221.577 46.0579   1
  -6 -14  -3 219.680 50.2039   1
  -7  14  -3 663.066 77.3470   1
  -8 -14  -3 72.5131 38.9422   1
  -8  14  -3 144.336 45.0391   1
   8  14   3 116.079 42.4304   1
   8 -14   3 26.4446 34.7401   1
  -9 -14  -3 1968.94 144.415   1
  -9  14  -3 1972.02 144.270   1
   9  14   3 2031.73 144.958   1
   9 -14   3 1732.95 140.054   1
 -10 -14  -3 341.882 58.2910   1
 -10  14  -3 224.678 56.9961   1
  10 -14   3 353.040 59.2337   1
  10  14   3 394.864 60.4322   1
  11  14   3 61.0026 42.9836   1
 -11 -14  -3 108.128 41.6579   1
 -12 -14  -3 80.9575 43.0813   1
  12  14   3 148.563 48.3543   1
 -12  14  -3 131.022 47.8649   1
  12 -14   3 207.612 50.9894   1
  13  14   3 370.781 61.4467   1
 -13 -14  -3 215.711 50.7593   1
 -13  14  -3 275.063 58.0761   1
  13 -14   3 332.133 59.3939   1
 -14 -14  -3 71.6883 46.6747   1
  14  14   3 35.5889 46.3433   1
  15  14   3 62.4572 42.5957   1
 -15 -14  -3 106.777 44.0944   1
 -15  14  -3 111.124 38.1244   1
  15 -14   3 175.403 41.4425   1
 -16 -14  -3 43.3103 34.6135   1
  16  14   3 71.3622 47.4606   1
 -17 -14  -3-25.7792 34.8638   1
 -17  14  -3 33.2354 34.3073   1
  17 -14   3-8.15160 40.5056   1
 -19  15   3 144.663 45.0812   1
  19 -15  -3 39.6091 37.7059   1
 -18  15   3 32.4945 34.1166   1
  18 -15  -3-32.5959 39.0201   1
 -17  15   3 59.3406 34.0812   1
  17 -15  -3 140.028 43.0770   1
 -16  15   3 61.2040 43.4996   1
  16 -15  -3 33.6006 37.0616   1
  14  15  -3 100.045 44.9594   1
  14 -15  -3 94.9912 44.7253   1
 -14  15   3 132.344 47.1611   1
  13  15  -3 8.97648 35.7839   1
 -13  15   3 53.3523 37.3629   1
  13 -15  -3 35.1636 35.0450   1
 -13 -15   3-9.14331 36.4481   1
  12  15  -3 367.758 62.4229   1
  12 -15  -3 298.886 55.4950   1
 -12 -15   3 254.328 53.6186   1
 -12  15   3 279.793 56.3602   1
 -11  15   3 62.2300 37.4877   1
  11 -15  -3 77.2947 36.8196   1
 -10 -15   3 304.557 55.0998   1
  10  15  -3 240.578 54.4061   1
 -10  15   3 428.127 61.7037   1
  10 -15  -3 331.694 56.6498   1
  -9 -15   3 2619.86 173.948   1
  -9  15   3 2170.94 165.143   1
   9 -15  -3 2696.46 173.440   1
   9  15  -3 2567.97 171.780   1
  -8 -15   3 17.7224 31.8782   1
  -8  15   3 17.3099 36.3565   1
   8 -15  -3 8.72594 34.1248   1
   8  15  -3 25.9740 40.3881   1
  -7 -15   3 201.076 44.4277   1
  -7  15   3 249.135 48.6211   1
   7 -15  -3 295.953 50.3718   1
   7  15  -3 369.178 57.0372   1
   6  15  -3 1731.10 132.435   1
  -6  15   3 1896.69 138.208   1
  -6 -15   3 1934.13 138.184   1
   6 -15  -3 1817.26 136.422   1
  -5 -15   3-16.9494 34.9943   1
  -5  15   3-17.3098 34.4842   1
   5 -15  -3 8.81128 35.1071   1
   5  15  -3-8.30264 36.5717   1
   4  15  -3 919.580 88.5051   1
  -4 -15   3 982.018 92.9909   1
   3  15  -3 132.405 41.1729   1
  -3 -15   3 143.877 41.0712   1
   2  15  -3 348.622 58.1484   1
  -2 -15   3 341.857 56.5538   1
   1  15  -3 60.3845 43.9101   1
   1 -15  -3 25.4056 36.7746   1
  -1 -15   3 34.6516 37.0256   1
  -1  15   3 33.3537 34.4763   1
   0  15  -3 738.930 78.8566   1
   0  15   3 674.406 74.5805   1
   0 -15   3 743.334 79.5161   1
   0 -15  -3 763.904 75.8066   1
  -1 -15  -3-34.6042 38.6863   1
   1  15   3 42.5658 36.3525   1
  -1  15  -3 43.9163 39.2773   1
   1 -15   3 17.3645 35.2354   1
   2 -15   3 1141.98 104.288   1
  -2  15  -3 1437.46 113.558   1
  -3  15  -3-8.63457 35.0321   1
   3 -15   3 8.76564 36.1934   1
   4  15   3 813.583 84.2939   1
  -4 -15  -3 906.083 88.3328   1
   5  15   3 174.570 48.5391   1
  -5 -15  -3 202.720 48.9998   1
  -5  15  -3 196.643 43.0883   1
   5 -15   3 130.677 40.9640   1
  -6 -15  -3 379.671 56.2379   1
   6  15   3 373.723 60.4171   1
   6 -15   3 327.823 55.4566   1
  -6  15  -3 271.078 57.0198   1
   7  15   3 174.254 48.2684   1
  -7  15  -3 180.819 52.3911   1
   7 -15   3 150.359 48.5109   1
  -7 -15  -3 106.527 44.7174   1
   8  15   3 1112.13 104.152   1
  -8  15  -3 1051.52 102.908   1
   8 -15   3 1187.58 102.669   1
  -8 -15  -3 1346.00 107.600   1
   9  15   3 161.045 46.0411   1
  -9  15  -3 80.7951 43.0066   1
   9 -15   3 149.014 40.3751   1
  -9 -15  -3 180.768 45.4563   1
  10  15   3 81.3189 38.7593   1
 -10  15  -3 80.7173 40.2767   1
 -10 -15  -3 73.3531 37.3948   1
  11  15   3 81.0796 43.3286   1
 -11  15  -3 153.555 48.1550   1
  11 -15   3 51.5748 35.1118   1
 -11 -15  -3 73.3592 36.0812   1
  12  15   3 178.451 53.0195   1
 -12  15  -3 121.967 44.3661   1
  12 -15   3 196.403 45.9063   1
 -12 -15  -3 63.2516 44.9190   1
  13  15   3-34.7365 46.6227   1
 -13  15  -3 76.0599 45.3724   1
 -13 -15  -3 17.9145 40.0620   1
  13 -15   3 25.2889 39.8584   1
  14 -15   3 115.996 46.7342   1
 -14  15  -3 260.659 48.6983   1
  15  15   3 8.55870 39.9310   1
 -15  15  -3 25.0767 34.5304   1
 -15 -15  -3 26.5041 42.8551   1
  15 -15   3 24.5073 30.0578   1
 -16  15  -3-8.34193 42.9381   1
  16 -15   3-56.3995 42.8321   1
 -17  16   3-16.5123 42.9431   1
  17 -16  -3 48.1479 38.4342   1
 -16  16   3 93.9876 46.3917   1
  16 -16  -3 16.4228 38.8914   1
 -15  16   3 111.288 46.9860   1
  15 -16  -3 25.0902 41.6837   1
 -14  16   3 121.570 48.9333   1
  14 -16  -3 263.471 53.7780   1
  12  16  -3 9.21358 39.9627   1
  12 -16  -3 17.0581 36.9936   1
 -12  16   3-17.7683 38.5339   1
 -11 -16   3 9.20854 38.6727   1
 -11  16   3 35.3299 45.4296   1
  11 -16  -3-42.6643 44.8534   1
  11  16  -3-9.07675 41.7574   1
 -10 -16   3 256.851 51.2039   1
 -10  16   3 230.892 47.7275   1
  10 -16  -3 173.368 43.7040   1
  10  16  -3 179.035 50.4835   1
   9  16  -3 186.785 50.2618   1
  -9 -16   3 245.045 52.1790   1
   8 -16  -3 892.085 84.0734   1
  -8  16   3 641.492 78.5674   1
  -7  16   3 561.638 73.9492   1
   7 -16  -3 639.583 76.2036   1
  -6  16   3 1233.18 107.152   1
   6 -16  -3 1372.84 113.284   1
   5  16  -3 410.249 60.8068   1
  -5  16   3 405.103 61.0280   1
  -5 -16   3 439.849 61.6693   1
   4  16  -3 67.7487 41.3188   1
  -4  16   3 104.738 38.7131   1
   4 -16  -3 96.4447 45.8218   1
  -4 -16   3 104.108 41.7911   1
   3  16  -3 699.484 76.5870   1
  -3  16   3 610.600 71.9233   1
   3 -16  -3 606.015 71.7026   1
  -3 -16   3 662.894 74.5796   1
  -2  16   3 899.767 91.4931   1
   2  16  -3 1008.58 94.1772   1
   2 -16  -3 927.873 92.2627   1
  -2 -16   3 1012.42 91.7563   1
  -1  16   3 50.6857 38.4830   1
   1 -16  -3 93.7816 42.0067   1
   0  16   3 1010.15 92.2845   1
   0 -16  -3 979.635 92.0536   1
  -1  16  -3-36.0820 45.3703   1
   1 -16   3-35.2909 39.4641   1
   1  16   3-8.45746 34.9427   1
  -2 -16  -3 8.81270 37.0103   1
  -2  16  -3 35.1365 32.3011   1
   2 -16   3-26.5917 37.2253   1
   2  16   3-43.2549 42.9875   1
  -3 -16  -3 230.429 53.1382   1
  -3  16  -3 368.031 55.9080   1
   3 -16   3 240.571 54.2698   1
   3  16   3 303.865 55.8227   1
  -4 -16  -3 205.311 47.7920   1
   4  16   3 113.739 44.8954   1
  -4  16  -3 26.9906 42.3816   1
   4 -16   3 124.259 46.5392   1
  -5  16  -3 1026.27 92.8152   1
   5 -16   3 938.631 89.6652   1
  -5 -16  -3 898.960 87.8307   1
   6  16   3 80.0050 43.2138   1
  -6  16  -3 63.8944 44.9153   1
  -6 -16  -3 44.4192 35.5235   1
   6 -16   3 69.1815 38.2098   1
   7  16   3 861.122 87.1243   1
  -7 -16  -3 799.596 84.3862   1
   8 -16   3 592.715 69.8504   1
  -8  16  -3 425.316 63.0097   1
   9  16   3 227.446 58.8840   1
  -9  16  -3 348.302 59.6431   1
   9 -16   3 252.894 50.0818   1
  10  16   3 79.4262 50.6400   1
 -10  16  -3 35.5609 43.6509   1
 -10 -16  -3-44.8620 40.1185   1
  10 -16   3-17.5023 38.5499   1
  11  16   3 361.806 59.5650   1
 -11 -16  -3 351.350 59.9154   1
  12 -16   3 75.4838 44.6193   1
 -12  16  -3 25.9043 38.6807   1
  13  16   3 97.5233 48.2518   1
 -13  16  -3 49.7425 35.0711   1
 -13 -16  -3 126.458 44.5466   1
  14  16   3 43.9088 44.6686   1
 -14  16  -3 16.4387 39.3622   1
 -14 -16  -3-8.93574 36.2600   1
  14 -16   3 8.09727 40.7171   1
  15  16   3-8.68755 46.6277   1
 -15 -16  -3 8.72257 35.3893   1
  15 -17  -3 81.9539 43.1595   1
 -15  17   3 25.0420 42.5358   1
  13 -17  -3 33.8631 42.0991   1
 -13  17   3 34.4928 42.3680   1
  12 -17  -3 67.0921 42.7053   1
 -12  17   3 17.4715 44.9809   1
 -11  17   3-34.9334 42.3508   1
  11 -17  -3 25.2047 41.2481   1
 -10  17   3-8.77252 41.4633   1
  10 -17  -3 17.0876 34.0392   1
  10  17  -3-18.0381 42.6285   1
  -9 -17   3 81.6934 41.8578   1
  -9  17   3 43.5610 32.8519   1
   9 -17  -3 78.2708 33.4652   1
   9  17  -3 35.7165 35.0284   1
  -8 -17   3 198.131 47.1871   1
  -8  17   3 154.654 46.9834   1
   8 -17  -3 183.170 48.1380   1
   8  17  -3 209.745 49.6053   1
  -7 -17   3 97.6498 44.6815   1
  -7  17   3 8.68554 38.8868   1
   7 -17  -3 43.7215 38.5707   1
   7  17  -3 26.0940 37.7830   1
  -6 -17   3 114.343 45.8455   1
   6 -17  -3 17.4969 40.9204   1
   6  17  -3 52.2415 43.8875   1
  -6  17   3 79.6116 43.5398   1
  -5 -17   3 8.81477 33.8195   1
   5 -17  -3 53.0495 41.8111   1
  -5  17   3 43.9213 41.5402   1
   5  17  -3 8.59884 34.9128   1
  -4 -17   3 407.144 60.2181   1
   4  17  -3 323.173 62.0759   1
   3 -17  -3 78.5896 36.2485   1
  -3 -17   3 62.4662 37.6621   1
  -3  17   3 78.2975 35.4939   1
   3  17  -3 88.7347 44.7707   1
  -2 -17   3 81.3504 43.3396   1
   2 -17  -3 51.9087 29.7510   1
  -2  17   3 68.3105 32.8127   1
   2  17  -3-35.8144 42.3791   1
  -1 -17   3-9.04360 33.2647   1
   1  17  -3-35.9586 37.7617   1
  -1  17   3-8.39373 32.8264   1
   0 -17   3 304.873 52.0996   1
   0 -17  -3 231.382 49.4985   1
   0  17  -3 288.422 53.2573   1
   0  17   3 220.713 52.8059   1
  -1 -17  -3-8.63118 38.5887   1
  -1  17  -3-36.3542 41.2268   1
   1 -17   3 53.5904 40.5154   1
  -2 -17  -3 684.031 77.4230   1
   2 -17   3 918.068 85.2151   1
  -2  17  -3 848.232 88.0885   1
   2  17   3 858.036 85.1411   1
  -3  17  -3-17.7345 33.3138   1
   3 -17   3-8.97506 32.2838   1
  -5 -17  -3 134.037 46.6358   1
   5  17   3 34.8785 41.4015   1
  -5  17  -3 90.1041 38.6673   1
   5 -17   3 69.9254 39.2765   1
   6  17   3 500.908 69.2633   1
  -6  17  -3 486.572 69.9291   1
   6 -17   3 428.445 65.1311   1
  -6 -17  -3 498.879 68.0845   1
   7  17   3 195.123 53.7424   1
  -7  17  -3 143.866 52.6803   1
   7 -17   3 327.956 58.2480   1
  -7 -17  -3 221.454 45.7942   1
   8  17   3 485.542 70.4579   1
  -8  17  -3 412.632 70.1176   1
   8 -17   3 463.744 67.2869   1
   9  17   3 217.939 57.2817   1
  -9 -17  -3 299.609 58.6571   1
  10 -17   3 103.362 40.3309   1
 -10  17  -3 210.084 46.1357   1
  11  17   3 128.983 50.3665   1
 -11  17  -3 113.853 48.5838   1
  11 -17   3 41.6442 44.8765   1
 -11 -17  -3 52.5587 38.7850   1
  12  17   3 8.60307 41.2005   1
  12 -17   3 24.6000 38.7642   1
 -12  17  -3 16.8838 39.3790   1
 -12 -17  -3 8.75005 39.1268   1
  13 -17   3 16.1987 28.4833   1
 -13  17  -3 40.3831 38.1928   1
  13 -18  -3 57.6228 42.3869   1
 -13  18   3 25.1549 39.6817   1
  12 -18  -3 32.9544 45.1153   1
 -12  18   3-8.50085 40.7089   1
 -11  18   3 293.254 57.9390   1
  11 -18  -3 303.199 59.6959   1
 -10  18   3-8.57679 41.0681   1
  10 -18  -3 8.36036 40.5417   1
  -9  18   3 34.5512 39.1955   1
   9 -18  -3 8.52582 40.8372   1
  -8  18   3 33.8858 39.5109   1
   8 -18  -3-8.65516 41.4443   1
   8  18  -3-8.78853 42.6190   1
  -6  18   3-17.6255 36.3879   1
   6 -18  -3 17.2714 38.0365   1
  -5  18   3 26.1702 36.6355   1
   5  18  -3-35.0043 41.9032   1
   5 -18  -3 8.71197 39.5189   1
  -5 -18   3 8.93116 38.1280   1
  -4  18   3 43.7293 32.1794   1
   4  18  -3 35.7833 40.5946   1
  -4 -18   3 17.9977 41.9845   1
   4 -18  -3-8.78665 36.2975   1
   3  18  -3 18.0388 37.2518   1
  -3  18   3 8.71279 39.5319   1
  -3 -18   3 27.1641 34.7243   1
  -2  18   3-17.2319 40.1856   1
   2 -18  -3 34.6395 43.5422   1
   1 -18  -3 68.9465 38.6746   1
   0  18   3 49.9334 41.3657   1
   0 -18  -3-8.53428 39.8157   1
   1  18   3 211.234 44.0084   1
  -1  18  -3 266.100 54.7696   1
  -1 -18  -3 272.960 51.9472   1
   1 -18   3 215.052 55.3039   1
  -2 -18  -3-8.58744 42.1622   1
  -2  18  -3 35.2292 36.3677   1
   2 -18   3-8.93719 38.1552   1
   2  18   3 8.41245 40.7963   1
  -3 -18  -3 78.1346 43.1488   1
  -3  18  -3-17.8711 39.9595   1
   3 -18   3 17.8320 32.7980   1
   3  18   3 8.42204 40.3373   1
  -4 -18  -3-43.7001 44.9572   1
  -4  18  -3 27.0079 43.1108   1
   4 -18   3 35.0567 44.5778   1
   4  18   3 25.7107 41.0405   1
  -5 -18  -3 35.1305 38.7317   1
  -5  18  -3 26.8280 46.0365   1
   5 -18   3 69.0958 37.5109   1
   5  18   3 25.8578 36.8462   1
   6  18   3 17.2552 39.2126   1
  -6 -18  -3 79.5560 39.5963   1
  -7  18  -3 26.6845 44.2250   1
   7 -18   3-8.78077 40.9809   1
  -7 -18  -3 79.4134 46.4068   1
   8  18   3 17.2939 44.5220   1
  -8  18  -3 61.7405 41.1865   1
  -8 -18  -3 43.8817 42.6079   1
   9  18   3 26.0809 41.6637   1
  -9  18  -3 77.9274 41.4961   1
   9 -18   3 25.2360 35.3697   1
  -9 -18  -3 8.68105 41.0676   1
  10  18   3-43.0721 44.3081   1
 -10  18  -3 42.7629 47.7402   1
  10 -18   3-16.8294 39.7724   1
 -10 -18  -3 43.1320 41.3060   1
  11  18   3 67.8318 48.6554   1
 -11  18  -3-8.52756 32.6998   1
 -11 -18  -3 17.1081 40.4369   1
  11 -18   3 8.11014 28.5050   1
  12  18   3 41.7608 43.4803   1
  11 -19  -3 23.6218 31.3926   1
 -11  19   3 25.3138 28.9573   1
 -10  19   3 8.34520 37.8738   1
  10 -19  -3 40.4956 38.7997   1
  -9  19   3 16.9056 40.9905   1
   9 -19  -3-8.24839 39.9992   1
  -7  19   3 75.0354 37.6771   1
   7 -19  -3 151.704 40.7280   1
   6  19  -3 8.80421 41.0780   1
  -6  19   3 8.53225 41.9050   1
   6 -19  -3 50.9180 41.1687   1
  -5  19   3 17.3312 42.5977   1
   5  19  -3 133.759 51.6642   1
  -5 -19   3-8.99068 40.8384   1
  -4  19   3 8.58473 30.8760   1
   4  19  -3-18.0227 44.2431   1
   4 -19  -3-8.62269 29.5695   1
  -4 -19   3-36.1775 44.9435   1
  -3  19   3 17.2427 43.3469   1
   3  19  -3-9.03515 41.5656   1
  -3 -19   3-45.3411 45.5935   1
   3 -19  -3 34.6057 40.3493   1
  -2  19   3 8.56910 32.8629   1
   2  19  -3 35.9931 38.4237   1
  -2 -19   3 27.1012 34.6436   1
   2 -19  -3 8.60718 29.5266   1
   1  19  -3 108.532 48.0638   1
  -1  19   3 195.522 52.2154   1
  -1 -19   3 143.049 46.5248   1
   1 -19  -3 136.723 45.9396   1
   0  19   3-8.29039 41.7112   1
   0  19  -3 80.6478 48.1191   1
   0 -19   3 17.8180 39.8602   1
   0 -19  -3 42.5215 40.2250   1
   1  19   3 49.2497 37.8240   1
  -1  19  -3 43.9068 38.1495   1
  -1 -19  -3 33.6691 38.2431   1
   1 -19   3 53.1446 37.2610   1
   2  19   3 33.3238 43.7940   1
  -2 -19  -3-8.40803 34.1162   1
   3  19   3-8.28441 40.1784   1
  -3 -19  -3 59.2008 39.4488   1
  -3  19  -3-17.8034 38.0067   1
   3 -19   3 26.3378 32.9831   1
   4  19   3-24.7595 44.2962   1
  -4 -19  -3 8.51518 41.2925   1
  -4  19  -3 53.0749 50.7551   1
   4 -19   3-34.5157 41.3178   1
  -5 -19  -3-17.0906 33.4114   1
   5  19   3-16.7302 37.9469   1
   5 -19   3 16.9197 31.7797   1
  -5  19  -3-17.7186 33.9662   1
   6  19   3-16.8877 42.4670   1
  -6  19  -3-26.4393 46.3377   1
  -6 -19  -3-51.5982 46.6362   1
   6 -19   3 8.45742 42.5352   1
   7  19   3 33.7184 45.2597   1
  -7 -19  -3 17.1991 40.6641   1
   8  19   3 117.539 51.6414   1
  -8  19  -3 163.372 53.2728   1
   8 -19   3 192.678 48.6483   1
  -8 -19  -3 146.132 49.4511   1
   9  19   3 41.8975 42.6277   1
  -9  19  -3 25.2021 38.6578   1
   9 -19   3 16.2935 35.3471   1
  -9 -19  -3-8.54381 40.3927   1
 -10 -19  -3-8.45525 38.3558   1
  10  19   3 25.0002 39.9048   1
   7 -20  -3 140.298 46.6991   1
  -7  20   3 40.4007 42.2399   1
   6 -20  -3 32.8838 36.2447   1
   5 -20  -3-8.27476 38.0693   1
  -5  20   3 25.3322 46.6889   1
   4 -20  -3 16.7104 33.3027   1
  -4  20   3 25.1962 39.7090   1
   3 -20  -3 16.8955 38.8717   1
  -3  20   3 16.7860 32.1864   1
   2  20  -3 8.94608 49.4650   1
  -1 -20   3 35.1381 45.7066   1
   1  20  -3 26.8705 45.0585   1
   0 -20   3 183.530 51.3869   1
   0  20  -3 69.3980 44.0290   1
   1 -20   3 35.0103 36.7738   1
  -1  20  -3 8.61261 41.7795   1
  -2 -20  -3 247.474 52.5455   1
   2 -20   3 173.663 46.5187   1
   2  20   3 209.211 52.7569   1
  -2  20  -3 121.859 46.6275   1
  -3 -20  -3 204.712 45.1493   1
   3  20   3 129.899 42.5590   1
   4  20   3 121.427 52.0077   1
  -4  20  -3 34.6046 47.4552   1
   4 -20   3 33.5311 41.2531   1
  -4 -20  -3 41.0861 41.8887   1
   5  20   3 120.375 44.6431   1
   5 -20   3 73.5040 37.8937   1
  -5  20  -3 113.814 44.7986   1
  -5 -20  -3 107.086 43.1189   1
   6  20   3-8.04095 33.2063   1
   6 -20   3 8.33850 39.4162   1
  -6 -20  -3-8.29922 33.6767   1
  -6  20  -3 76.7423 46.2337   1
   7  20   3-8.11738 34.6555   1
 -25   0   4-27.3653 40.7826   1
  25   0  -4 17.0742 40.8789   1
 -24   0   4 27.1289 37.3538   1
  24   0  -4 17.1420 37.7669   1
 -23   0   4-8.84314 33.9179   1
  23   0  -4 51.4571 36.0316   1
 -22   0   4 641.175 70.9136   1
  22   0  -4 562.837 69.0471   1
 -21   0   4 653.288 74.1545   1
  21   0  -4 679.707 75.5930   1
 -20   0   4 1949.38 139.176   1
  20   0  -4 1904.15 139.028   1
 -18   0   4 703.722 72.2433   1
  18   0  -4 663.887 71.8692   1
 -17   0   4 311.712 50.2891   1
  17   0  -4 226.805 44.6125   1
 -16   0   4 5692.70 302.184   1
  16   0  -4 4957.27 296.367   1
 -15   0   4 12028.9 595.665   1
  15   0  -4 10934.0 592.361   1
  14   0  -4 30.2465 26.2652   1
 -14   0   4 18.7433 26.2656   1
  13   0  -4 11340.2 606.054   1
 -13   0   4 12413.6 609.497   1
  12   0  -4 1518.11 106.515   1
 -12   0   4 1741.32 109.408   1
  11   0  -4 1018.08 74.7209   1
  10   0  -4 30791.0 1569.49   1
 -10   0   4 33527.9 1575.44   1
   8   0  -4 22279.0 1099.03   1
  -8   0   4 22445.8 1100.54   1
   7   0  -4 30576.0 1527.90   1
  -7   0   4 32088.3 1529.18   1
   6   0  -4 15617.9 742.237   1
  -6   0   4 14588.1 741.365   1
   5   0  -4 758109. 36287.5   1
  -5   0   4 743116. 36288.0   1
   4   0  -4 410670. 19814.5   1
  -4   0   4 409196. 19814.5   1
  -2   0   4 272656. 12285.5   1
   2   0  -4 234807. 12285.8   1
  -1   0   4 113333. 4909.39   1
   1   0  -4 89994.8 4908.99   1
   0   0   4 140480. 6937.64   1
   0   0  -4 146385. 6938.46   1
   1   0   4 487805. 24316.2   1
  -1   0  -4 520494. 24318.6   1
   2   0   4 510435. 24848.4   1
  -2   0  -4 517286. 24848.5   1
  -4   0  -4 12.3947 24.9475   1
   4   0   4-28.7789 25.0243   1
   5   0   4 38931.9 1919.54   1
  -5   0  -4 39304.2 1919.09   1
   6   0   4 935.474 71.8550   1
  -6   0  -4 786.211 69.7687   1
   7   0   4 30015.2 1411.42   1
  -7   0  -4 27020.3 1407.99   1
   8   0   4 19893.6 1033.71   1
  -8   0  -4 21465.7 1036.40   1
  10   0   4 26647.8 1284.46   1
 -10   0  -4 24782.2 1282.95   1
  11   0   4 5491.18 321.842   1
 -11   0  -4 6211.13 327.087   1
  12   0   4 3577.52 221.687   1
 -12   0  -4 3897.33 225.864   1
 -13   0  -4 15.2098 33.5303   1
  13   0   4 45.9230 33.7456   1
 -14   0  -4-7.84529 34.0359   1
  14   0   4-23.8799 38.1219   1
 -15   0  -4 403.016 57.6306   1
  15   0   4 442.420 59.4642   1
  16   0   4 6138.43 341.429   1
 -16   0  -4 5879.76 339.299   1
  18   0   4 625.846 73.7824   1
 -18   0  -4 643.763 73.4172   1
  19   0   4 33.0102 34.0939   1
 -19   0  -4 8.88293 39.7302   1
  20   0   4 416.430 59.6459   1
 -20   0  -4 345.204 58.4984   1
  21   0   4 149.281 44.4983   1
 -21   0  -4 236.700 52.8257   1
  22   0   4 32.8782 42.3001   1
 -22   0  -4 25.6695 39.3888   1
  24   0   4 55.5488 37.1537   1
 -24   0  -4 82.3075 41.5110   1
  25   1  -4 122.476 44.7879   1
 -25   1   4 141.272 46.6856   1
  24   1  -4-34.6077 37.5266   1
 -24  -1   4 27.1172 40.4123   1
 -24   1   4-8.63566 34.4057   1
  24  -1  -4 8.78226 39.2643   1
  23   1  -4 42.6842 39.3238   1
 -23  -1   4 36.0593 36.6294   1
 -23   1   4 51.3560 39.9696   1
  23  -1  -4 34.4589 44.3543   1
  22   1  -4 165.372 44.8057   1
 -22  -1   4 88.9708 37.2507   1
  21   1  -4 1564.49 117.674   1
  21  -1  -4 1447.62 115.378   1
 -21   1   4 1397.00 113.245   1
 -21  -1   4 1305.44 113.982   1
  20   1  -4 88.4655 37.4238   1
 -20  -1   4 116.104 40.6078   1
 -20   1   4 108.851 40.9922   1
  20  -1  -4 165.527 48.2393   1
 -19  -1   4 15.5153 30.9072   1
  19   1  -4-15.9198 33.9810   1
  18  -1  -4 2164.77 144.584   1
  18   1  -4 2133.54 143.775   1
 -18   1   4 1998.69 143.226   1
 -18  -1   4 1989.56 140.729   1
  17   1  -4 7399.86 389.017   1
 -17  -1   4 6797.91 386.412   1
 -17   1   4 6987.22 389.529   1
  17  -1  -4 7392.21 390.953   1
  16   1  -4 2078.12 141.169   1
 -16  -1   4 1858.72 138.635   1
 -16   1   4 2415.67 149.192   1
  16  -1  -4 2401.36 147.431   1
 -15   1   4 1681.66 123.878   1
  15  -1  -4 1810.64 121.407   1
  14   1  -4 5217.10 280.425   1
 -14  -1   4 5790.87 283.697   1
 -14   1   4 4909.46 282.247   1
  14  -1  -4 4372.47 272.807   1
  13   1  -4 11146.1 548.453   1
 -13  -1   4 10697.4 547.485   1
 -13   1   4 10638.3 550.448   1
  13  -1  -4 9979.93 545.494   1
 -12  -1   4 18552.9 920.287   1
  12  -1  -4 18194.9 920.399   1
  11   1  -4 37942.8 1885.03   1
 -11  -1   4 37598.0 1884.85   1
 -11   1   4 40045.0 1889.79   1
  11  -1  -4 38372.5 1887.66   1
  10   1  -4 6809.99 345.465   1
 -10   1   4 6640.10 348.928   1
  10  -1  -4 6431.65 347.148   1
  -9   1   4 18882.7 929.773   1
   9  -1  -4 18551.4 928.409   1
  -8  -1   4 87692.0 4517.70   1
   8   1  -4 99017.4 4519.11   1
   7   1  -4 35.9400 15.6150   1
  -7   1   4 68.8266 19.9765   1
   7  -1  -4 28.3080 16.5320   1
   6   1  -4 461375. 21350.4   1
  -6   1   4 454618. 21355.4   1
   6  -1  -4 403149. 21354.6   1
  -6  -1   4 440748. 21350.0   1
   5   1  -4 3563.89 172.794   1
  -5   1   4 3397.95 178.738   1
  -5  -1   4 3234.74 172.277   1
   5  -1  -4 3666.83 179.345   1
  -4   1   4 77870.5 3755.27   1
   4  -1  -4 77136.2 3755.44   1
   3  -1  -4 73988.4 3716.52   1
  -3   1   4 79609.5 3717.03   1
  -2   1   4 13541.2 680.077   1
   2  -1  -4 14225.7 680.889   1
   1  -1  -4 22180.7 1057.58   1
   1   1  -4 21244.3 1052.88   1
  -1   1   4 21326.8 1055.85   1
  -1  -1   4 21866.7 1052.83   1
   0  -1  -4 21474.9 1026.96   1
   0   1   4 20726.5 1025.22   1
   0   1  -4 21057.4 1023.84   1
   0  -1   4 20607.6 1023.04   1
  -1   1  -4 6336.85 301.748   1
  -1  -1  -4 5603.15 303.172   1
   1  -1   4 5720.31 298.961   1
   1   1   4 5899.21 300.742   1
  -2  -1  -4 502841. 23183.8   1
   2  -1   4 543200. 23182.1   1
   2   1   4 529247. 23185.3   1
  -3  -1  -4 6009.00 309.001   1
   3   1   4 5763.45 306.898   1
  -4   1  -4 222611. 10367.9   1
  -4  -1  -4 204226. 10369.7   1
   4  -1   4 214394. 10366.0   1
   4   1   4 214116. 10367.1   1
  -5   1  -4 58077.5 2810.84   1
  -5  -1  -4 58431.2 2811.33   1
   5  -1   4 57036.3 2810.18   1
   5   1   4 56741.3 2809.74   1
  -6   1  -4 2144.74 135.030   1
  -6  -1  -4 2098.90 132.405   1
   6  -1   4 2083.84 133.698   1
   6   1   4 2179.53 133.904   1
  -7   1  -4 6844.94 364.807   1
  -7  -1  -4 6457.93 362.251   1
   7  -1   4 6876.92 364.597   1
   7   1   4 7176.79 366.114   1
  -8   1  -4 7398.93 362.534   1
  -8  -1  -4 6162.38 354.451   1
   8  -1   4 6781.22 357.420   1
   8   1   4 6321.92 356.397   1
  -9   1  -4 310.616 42.5797   1
  -9  -1  -4 334.272 44.9635   1
   9  -1   4 321.980 43.6255   1
   9   1   4 258.811 44.3675   1
 -10   1  -4 7450.05 402.839   1
 -10  -1  -4 7182.50 400.287   1
  10   1   4 7729.09 404.106   1
  10  -1   4 7591.08 404.950   1
 -11  -1  -4 17966.4 957.711   1
 -11   1  -4 20213.2 963.557   1
  11   1   4 18863.6 959.504   1
  11  -1   4 18939.8 960.046   1
 -12   1  -4 642.165 72.0023   1
 -12  -1  -4 696.542 72.1638   1
  12  -1   4 811.796 74.9277   1
  12   1   4 646.157 68.4108   1
 -13   1  -4 219.402 45.4931   1
 -13  -1  -4 196.807 45.7000   1
  13  -1   4 155.943 43.6667   1
  13   1   4 75.5419 31.9553   1
 -14   1  -4 192.787 44.2766   1
 -14  -1  -4 195.057 46.8799   1
  14  -1   4 359.142 52.1857   1
  14   1   4 233.853 48.5219   1
 -15  -1  -4 3046.91 189.106   1
 -15   1  -4 2717.70 183.511   1
  15   1   4 2735.23 181.627   1
  15  -1   4 2891.82 185.396   1
 -16   1  -4 588.495 72.7900   1
 -16  -1  -4 898.831 87.2706   1
  16  -1   4 846.314 81.8481   1
  16   1   4 808.408 78.3882   1
 -18   1  -4 219.153 48.8162   1
 -18  -1  -4 158.842 49.2400   1
  18  -1   4 111.173 43.9971   1
  18   1   4 66.7554 41.0046   1
 -19   1  -4 255.714 51.2359   1
 -19  -1  -4 236.514 54.2423   1
  19  -1   4 325.287 56.2395   1
  19   1   4 319.892 56.4808   1
 -20  -1  -4 79.1654 40.1578   1
  20   1   4 93.1076 36.9925   1
  20  -1   4 108.452 37.0248   1
 -21  -1  -4 131.192 40.4480   1
 -21   1  -4 149.438 48.3059   1
  21  -1   4 197.556 47.8829   1
  21   1   4 185.210 50.2030   1
 -22  -1  -4-8.61934 40.2021   1
 -22   1  -4 25.9510 38.6765   1
  22   1   4-33.0202 41.9872   1
  22  -1   4-24.4186 42.3301   1
 -24  -1  -4 33.5575 43.1715   1
 -24   1  -4 24.4541 34.2592   1
  24  -1   4 46.9932 38.9420   1
  24   1   4 7.71487 38.3593   1
  26  -2  -4-8.69619 41.6419   1
 -25   2   4 153.891 46.3169   1
  25  -2  -4 105.036 49.2631   1
 -24   2   4-8.70450 38.3403   1
 -24  -2   4 9.12684 34.9903   1
  24  -2  -4-8.62266 41.2884   1
  24   2  -4 26.0985 36.5351   1
 -23   2   4 8.73502 32.1603   1
 -23  -2   4 62.8902 39.0012   1
  23  -2  -4 17.3649 33.3247   1
  23   2  -4 60.6265 42.5515   1
 -22  -2   4 309.222 53.4002   1
  22   2  -4 263.583 54.3385   1
 -21   2   4 26.2769 36.7856   1
 -21  -2   4 8.58741 32.9231   1
  21  -2  -4 8.54708 35.8957   1
  21   2  -4-16.5038 33.4812   1
 -20   2   4 731.137 78.8196   1
 -20  -2   4 978.681 89.1127   1
  20  -2  -4 687.732 77.5807   1
  20   2  -4 909.740 82.3404   1
 -19   2   4 433.534 58.7696   1
 -19  -2   4 440.283 59.9632   1
  19  -2  -4 464.935 60.0267   1
  19   2  -4 378.220 56.8513   1
 -18   2   4 528.344 62.3898   1
 -18  -2   4 336.881 54.3208   1
  18  -2  -4 339.345 54.8764   1
  18   2  -4 432.489 54.8701   1
 -17   2   4 6652.27 348.938   1
 -17  -2   4 6340.93 345.423   1
  17  -2  -4 6024.56 342.012   1
  17   2  -4 5814.53 339.421   1
 -16  -2   4 548.711 60.5860   1
  16  -2  -4 501.433 58.3381   1
  16   2  -4 426.283 54.8580   1
 -15   2   4 8698.67 441.793   1
  15  -2  -4 7752.43 432.883   1
 -14  -2   4 2040.02 127.963   1
  14   2  -4 1726.40 122.383   1
 -13   2   4 627.193 65.9455   1
 -13  -2   4 759.075 64.8014   1
  13  -2  -4 665.094 65.1343   1
  13   2  -4 731.642 63.2946   1
 -12   2   4 1294.36 96.0208   1
  12   2  -4 1349.23 92.2806   1
 -12  -2   4 1314.47 91.9684   1
  12  -2  -4 1337.43 96.1822   1
 -11  -2   4 474.518 46.4195   1
  11  -2  -4 444.680 48.8231   1
 -11   2   4 441.444 48.2469   1
 -10   2   4 2295.84 142.184   1
  10   2  -4 2489.34 138.479   1
  10  -2  -4 2425.81 142.818   1
 -10  -2   4 2286.23 138.369   1
   9  -2  -4 90200.0 4348.65   1
  -9   2   4 88652.5 4349.17   1
  -8   2   4 20518.1 1035.55   1
   8   2  -4 21099.4 1027.76   1
   8  -2  -4 21723.9 1035.10   1
  -8  -2   4 20424.0 1027.96   1
   7   2  -4 113724. 5662.66   1
  -7  -2   4 120281. 5663.64   1
  -6   2   4 23371.4 1138.90   1
   6  -2  -4 22889.8 1138.18   1
   6   2  -4 23293.5 1129.92   1
  -6  -2   4 23095.1 1131.00   1
   5  -2  -4 45310.3 2366.53   1
  -5  -2   4 49128.4 2357.00   1
  -5   2   4 49588.9 2366.17   1
   5   2  -4 49135.1 2356.92   1
  -4  -2   4 3311.41 165.668   1
  -4   2   4 3325.57 175.499   1
   4   2  -4 3387.82 165.981   1
   4  -2  -4 3162.91 174.978   1
   3  -2  -4 13422.7 690.179   1
  -3   2   4 14609.6 691.160   1
   2   2  -4 2.27636 9.79712   1
   2  -2  -4-4.69100 15.9852   1
  -2   2   4 20.5610 15.3715   1
  -2  -2   4 1.12599 9.21928   1
   1   2  -4 3623.75 191.173   1
   1  -2  -4 3519.89 196.746   1
  -1   2   4 3751.94 197.830   1
  -1  -2   4 4034.44 192.038   1
   0  -2  -4 3092.98 164.821   1
   0   2  -4 2902.06 159.489   1
   0  -2   4 3187.94 159.867   1
   0   2   4 2896.29 161.438   1
  -1  -2  -4 12573.3 610.970   1
   1  -2   4 12334.7 608.797   1
   1   2   4 10901.9 611.151   1
  -1   2  -4 12970.2 609.314   1
  -2   2  -4 2708.77 151.593   1
   2  -2   4 2701.40 150.589   1
   3   2   4 17907.0 874.505   1
  -3  -2  -4 15705.0 877.796   1
  -3   2  -4 18114.9 876.763   1
   3  -2   4 18553.3 875.424   1
   4   2   4 1063.41 72.2039   1
  -4   2  -4 1178.88 77.0050   1
   4  -2   4 1037.51 72.5496   1
   5   2   4 33381.5 1683.53   1
  -5  -2  -4 34965.6 1685.63   1
  -5   2  -4 35142.6 1685.07   1
   5  -2   4 33491.9 1681.98   1
   6   2   4 4814.36 265.265   1
  -6  -2  -4 4679.01 266.287   1
  -6   2  -4 5173.70 270.307   1
   6  -2   4 4825.94 265.266   1
   7   2   4 18782.3 938.225   1
  -7  -2  -4 18944.6 940.131   1
  -7   2  -4 20635.2 944.606   1
   7  -2   4 17016.8 933.133   1
   8   2   4 3817.31 230.020   1
  -8  -2  -4 4005.43 233.382   1
  -8   2  -4 4535.44 238.529   1
   8  -2   4 3995.54 230.863   1
   9   2   4 753.826 70.5746   1
  -9  -2  -4 891.137 75.2659   1
  -9   2  -4 697.701 68.7243   1
   9  -2   4 828.491 71.3818   1
  10   2   4 6452.71 368.434   1
 -10  -2  -4 7196.38 372.659   1
 -10   2  -4 6590.61 371.592   1
  10  -2   4 7034.64 370.809   1
  11   2   4 7871.89 428.064   1
 -11  -2  -4 8121.17 431.730   1
 -11   2  -4 7300.79 427.160   1
  11  -2   4 8765.06 432.780   1
  12   2   4 1646.03 119.371   1
 -12  -2  -4 1756.26 122.354   1
 -12   2  -4 1500.29 115.707   1
  12  -2   4 1445.56 114.821   1
  13   2   4 815.211 83.8506   1
 -13  -2  -4 970.040 87.1039   1
  14  -2   4 3903.33 232.094   1
  14   2   4 3760.74 232.017   1
 -14  -2  -4 3677.75 230.611   1
 -14   2  -4 3926.27 233.903   1
  15   2   4 40.1391 34.4220   1
 -15  -2  -4 16.8524 36.6889   1
 -15   2  -4 33.6377 31.7516   1
  16  -2   4 2483.80 165.586   1
  16   2   4 2330.56 161.987   1
 -16  -2  -4 2542.32 167.503   1
 -16   2  -4 2394.57 166.752   1
 -17   2  -4 127.779 38.0544   1
  17  -2   4 135.016 38.2577   1
  18   2   4 127.046 40.8687   1
 -18   2  -4 76.5471 36.6587   1
  18  -2   4 109.470 38.5300   1
 -19  -2  -4 17.7253 35.9615   1
 -19   2  -4 8.41631 34.7551   1
  19  -2   4 8.47058 30.4675   1
  20   2   4 33.4379 37.4707   1
 -20  -2  -4 44.3930 39.1991   1
 -20   2  -4 117.842 45.7149   1
  20  -2   4 34.0543 33.3936   1
  21  -2   4 109.830 41.5894   1
  21   2   4 32.6846 37.1897   1
 -21   2  -4 50.4586 39.3400   1
 -21  -2  -4 53.3415 39.8630   1
  22   2   4 80.2920 40.9266   1
  22  -2   4 40.6487 34.8122   1
 -22   2  -4 59.2860 41.1604   1
 -22  -2  -4 43.6802 37.3932   1
  23  -2   4 7.92332 30.9829   1
 -23   2  -4 16.9156 33.0722   1
  24   2   4 46.2539 41.4206   1
 -24  -2  -4 33.1796 45.0138   1
  26  -3  -4 25.4402 42.6542   1
 -25   3   4 87.3112 44.9451   1
  25  -3  -4-8.65188 43.5386   1
  24   3  -4 42.6743 40.3442   1
 -24  -3   4-9.18239 35.2074   1
  23   3  -4-8.39482 35.8394   1
 -23  -3   4-9.13382 38.3600   1
 -23   3   4 8.94393 34.2901   1
  23  -3  -4 35.0323 42.9995   1
  22   3  -4 66.3468 37.4200   1
 -22  -3   4 153.339 46.6674   1
 -22   3   4 79.0428 39.0112   1
  22  -3  -4 130.468 41.9526   1
  21   3  -4 320.949 56.4424   1
 -21  -3   4 314.629 57.7743   1
 -21   3   4 359.587 61.0038   1
  21  -3  -4 288.682 55.4891   1
  20   3  -4 96.4532 36.7332   1
 -20  -3   4 127.061 39.2248   1
 -20   3   4 94.3080 40.2349   1
  20  -3  -4 57.8409 34.9882   1
  19   3  -4 1418.86 108.119   1
 -19  -3   4 1292.95 106.994   1
 -19   3   4 1378.11 110.609   1
  19  -3  -4 1249.82 105.143   1
  18   3  -4 2549.73 168.498   1
 -18  -3   4 2676.30 171.712   1
  17   3  -4 853.351 79.1669   1
 -17  -3   4 916.153 82.2061   1
 -17   3   4 879.091 83.3142   1
  17  -3  -4 777.789 77.7100   1
  16   3  -4 1065.87 89.0056   1
  16  -3  -4 1079.74 91.5262   1
 -16   3   4 1263.86 98.4228   1
 -16  -3   4 1097.77 92.1775   1
  15  -3  -4 302.011 50.2510   1
 -15   3   4 332.803 52.3660   1
 -14  -3   4 412.160 49.4369   1
  14  -3  -4 474.446 57.9934   1
  14   3  -4 338.258 48.2101   1
 -14   3   4 513.464 57.0081   1
  13   3  -4 13968.5 707.610   1
 -13  -3   4 13924.9 708.801   1
  12   3  -4 9372.29 485.173   1
  12  -3  -4 9389.51 490.307   1
 -12  -3   4 8438.23 482.614   1
  11   3  -4 5902.59 300.832   1
 -11  -3   4 5435.80 301.164   1
  11  -3  -4 5918.05 307.800   1
 -11   3   4 5320.60 305.047   1
 -10  -3   4 50.4904 23.1927   1
  10  -3  -4 35.3277 28.2970   1
 -10   3   4 79.9773 27.2483   1
   9  -3  -4 11066.8 531.208   1
  -9   3   4 9674.22 529.624   1
  -8   3   4 27909.9 1331.16   1
   8   3  -4 27235.0 1321.35   1
   8  -3  -4 25667.9 1329.77   1
  -7   3   4 7559.88 366.411   1
  -7  -3   4 7254.13 356.149   1
   7  -3  -4 6379.06 362.495   1
   7   3  -4 6942.51 355.740   1
  -6  -3   4 70142.8 3257.48   1
   6   3  -4 64770.8 3253.92   1
  -5   3   4 1016.43 74.2179   1
   5   3  -4 1125.29 66.4624   1
   5  -3  -4 1256.36 76.8451   1
  -5  -3   4 1240.22 67.7223   1
  -4  -3   4 47732.9 2351.95   1
   4  -3  -4 49136.0 2361.71   1
   4   3  -4 48782.5 2352.03   1
  -4   3   4 48653.8 2361.01   1
  -3   3   4 27.2859 18.3564   1
   3   3  -4 26.7153 12.2296   1
   3  -3  -4 3.03207 17.6068   1
  -3  -3   4 42.4683 12.0535   1
   2  -3  -4 17206.7 843.664   1
   2   3  -4 17429.1 835.667   1
  -2  -3   4 16562.9 835.353   1
  -2   3   4 17131.7 843.120   1
   1  -3  -4 15689.7 774.048   1
  -1   3   4 15417.5 772.170   1
  -1  -3   4 15569.5 766.568   1
   1   3  -4 15671.7 766.854   1
   0  -3   4 26344.0 1313.88   1
   0   3  -4 27418.5 1314.86   1
   1  -3   4 38597.3 1823.64   1
  -1   3  -4 36036.5 1824.30   1
  -2  -3  -4 30721.0 1562.51   1
   2   3   4 32921.0 1562.49   1
   3   3   4 38.0681 18.5529   1
  -3   3  -4 107.208 28.9353   1
   3  -3   4 84.7129 24.3145   1
  -3  -3  -4 34.9097 20.2642   1
  -4  -3  -4 18144.2 873.714   1
   4   3   4 16562.1 870.374   1
  -4   3  -4 17092.2 871.787   1
   4  -3   4 18033.4 871.812   1
  -5   3  -4 21502.5 1073.53   1
  -5  -3  -4 21971.1 1074.50   1
   5  -3   4 22591.8 1074.37   1
   5   3   4 20297.0 1070.62   1
  -6   3  -4 22979.9 1160.49   1
  -6  -3  -4 24088.6 1161.42   1
   6  -3   4 23037.4 1160.34   1
   6   3   4 23096.0 1158.34   1
  -7   3  -4 16361.5 793.571   1
  -7  -3  -4 16124.2 793.075   1
   7  -3   4 14408.8 789.771   1
   7   3   4 15634.8 789.466   1
  -9   3  -4 1431.16 110.082   1
  -9  -3  -4 1599.97 111.343   1
   9  -3   4 1533.92 107.539   1
   9   3   4 1381.66 106.039   1
 -10  -3  -4 6465.70 358.454   1
  10  -3   4 5776.79 351.433   1
  10   3   4 6573.63 356.733   1
 -11   3  -4 2138.58 150.217   1
 -11  -3  -4 2171.11 149.672   1
  11  -3   4 2341.06 149.299   1
  11   3   4 2301.52 151.254   1
 -12   3  -4 2419.06 155.223   1
 -12  -3  -4 2195.07 150.616   1
  12  -3   4 2169.39 150.005   1
  12   3   4 2215.33 149.429   1
 -14   3  -4 1775.98 132.329   1
 -14  -3  -4 1609.42 128.677   1
  14  -3   4 1723.88 130.667   1
  14   3   4 1891.66 130.689   1
 -15  -3  -4 1877.46 132.612   1
 -15   3  -4 1605.39 126.495   1
  15   3   4 1734.90 127.883   1
  15  -3   4 1630.48 125.447   1
 -16   3  -4-8.74185 26.8117   1
 -16  -3  -4-17.4479 35.3955   1
  16  -3   4 17.0488 32.6806   1
  16   3   4-8.12654 36.3329   1
 -17   3  -4 644.204 73.0259   1
 -17  -3  -4 506.310 71.0783   1
  17  -3   4 640.411 74.4957   1
  17   3   4 653.146 72.0275   1
 -18   3  -4 69.0461 42.9208   1
 -18  -3  -4 53.4991 39.9009   1
  18  -3   4-8.59226 37.3069   1
  18   3   4 32.7709 38.7608   1
 -19   3  -4 171.745 45.6596   1
 -19  -3  -4 115.840 42.1237   1
  19  -3   4 144.610 44.2896   1
  19   3   4 132.144 43.4960   1
 -20   3  -4-33.8805 27.5743   1
 -20  -3  -4-8.85976 37.2230   1
  20  -3   4-8.38539 31.5159   1
  20   3   4-32.9496 36.2982   1
 -21  -3  -4 17.5371 41.9953   1
  21  -3   4-33.3300 40.4160   1
  21   3   4-32.5632 42.3433   1
 -22   3  -4 65.4141 42.7744   1
 -22  -3  -4 95.4582 45.3665   1
  22   3   4 128.935 48.4805   1
 -23   3  -4-8.15370 40.0330   1
  23  -3   4 24.1086 37.9853   1
 -24  -3  -4 16.6224 38.2673   1
  24   3   4 46.9391 40.7129   1
  26  -4  -4 25.5928 47.1839   1
 -25   4   4 44.1399 43.9284   1
  25  -4  -4 52.1065 43.7260   1
 -24   4   4 18.0647 31.7434   1
  24  -4  -4 8.81148 36.3887   1
 -23   4   4-35.8428 38.8655   1
 -23  -4   4-9.13346 37.0563   1
  23  -4  -4 25.9693 41.9774   1
  23   4  -4 8.57973 34.8097   1
 -22   4   4 26.8542 39.4903   1
 -22  -4   4 89.8633 45.7587   1
  22  -4  -4-8.57268 39.5012   1
  22   4  -4 84.1750 41.8864   1
 -21  -4   4 70.2015 40.0368   1
  21   4  -4 105.904 43.4884   1
 -20   4   4-8.88518 34.7379   1
 -20  -4   4-17.0105 34.5077   1
  20  -4  -4 23.8879 34.5368   1
  20   4  -4-7.89433 36.3176   1
 -19   4   4 679.157 74.1736   1
  19  -4  -4 501.322 65.1165   1
 -18   4   4 614.381 69.2040   1
 -18  -4   4 482.551 62.3667   1
  18  -4  -4 543.861 65.3236   1
 -17   4   4 130.800 35.4099   1
 -17  -4   4 158.752 41.4899   1
  17  -4  -4 187.249 41.9181   1
  17   4  -4 259.882 42.6071   1
 -16   4   4 2116.47 142.423   1
  16  -4  -4 1901.93 136.092   1
  16   4  -4 1878.12 130.188   1
 -16  -4   4 1976.70 135.469   1
  15  -4  -4 73.3048 31.5975   1
  15   4  -4 100.213 32.8627   1
 -15  -4   4 128.126 35.7153   1
 -15   4   4 52.4569 34.2723   1
 -14  -4   4 2013.02 137.652   1
  14  -4  -4 2156.66 142.927   1
  14   4  -4 2206.62 137.697   1
 -13   4   4 3096.19 192.612   1
  13   4  -4 3066.16 183.844   1
 -13  -4   4 3357.91 188.907   1
  13  -4  -4 3051.79 191.174   1
 -12   4   4 12.5894 26.4352   1
 -12  -4   4 5.38351 25.1082   1
  12   4  -4-10.1243 20.9018   1
  12  -4  -4-6.29227 22.6291   1
 -11  -4   4 2764.65 167.010   1
  11  -4  -4 2983.67 173.702   1
  11   4  -4 2805.60 165.533   1
 -11   4   4 2902.94 175.415   1
 -10  -4   4 8534.62 431.946   1
  10  -4  -4 8245.34 437.416   1
  10   4  -4 8819.08 430.919   1
 -10   4   4 7641.62 439.208   1
   9  -4  -4 1544.94 107.105   1
  -9   4   4 1679.97 109.898   1
  -9  -4   4 1617.30 100.305   1
   8  -4  -4 4502.05 263.549   1
  -8   4   4 5123.41 265.504   1
   7  -4  -4 154.207 30.2371   1
  -7   4   4 121.474 28.1680   1
   7   4  -4 179.033 25.1283   1
   6  -4  -4 18754.5 913.447   1
  -6  -4   4 18600.3 903.690   1
  -6   4   4 19113.7 914.149   1
   6   4  -4 17437.3 901.772   1
  -5   4   4 35031.6 1586.68   1
  -5  -4   4 33332.6 1576.44   1
   5  -4  -4 30066.0 1585.38   1
   5   4  -4 31136.8 1575.28   1
  -4   4   4 20307.0 994.804   1
  -4  -4   4 20557.8 986.008   1
   4  -4  -4 18641.7 994.955   1
   4   4  -4 20423.4 985.933   1
   3   4  -4 15846.3 783.171   1
   3  -4  -4 16267.7 793.459   1
  -3  -4   4 16464.7 784.318   1
  -3   4   4 14870.7 792.514   1
   2   4  -4 90541.6 4395.23   1
  -2  -4   4 91545.7 4395.60   1
  -2   4   4 92972.7 4404.21   1
   2  -4  -4 87202.2 4403.26   1
  -1   4   4 8415.78 447.642   1
   1  -4  -4 8790.58 448.640   1
  -1  -4   4 8518.87 442.465   1
   1   4  -4 9367.52 443.095   1
   0  -4  -4 68954.3 3254.88   1
   0   4   4 65779.8 3252.40   1
   0  -4   4 65000.3 3248.05   1
   0   4  -4 67972.7 3248.94   1
  -1  -4  -4 8484.17 440.690   1
   1   4   4 8706.23 441.399   1
  -2  -4  -4 3338.57 188.358   1
   2   4   4 3343.78 185.380   1
   2  -4   4 3131.65 182.661   1
  -2   4  -4 3399.27 185.389   1
  -3  -4  -4 29559.1 1456.06   1
   3   4   4 29558.9 1452.81   1
   3  -4   4 27760.8 1451.82   1
  -3   4  -4 31331.1 1455.26   1
  -4  -4  -4 99415.5 4760.09   1
   4   4   4 91125.0 4757.44   1
   4  -4   4 100258. 4758.93   1
  -4   4  -4 100938. 4759.12   1
   5   4   4 17884.4 899.761   1
  -5  -4  -4 17965.8 900.714   1
  -5   4  -4 17787.6 899.792   1
   5  -4   4 18127.8 900.256   1
   6   4   4 4173.37 232.213   1
  -6  -4  -4 4068.50 232.165   1
   6  -4   4 4102.55 232.995   1
  -6   4  -4 4014.96 233.504   1
   7   4   4 355.715 45.2699   1
  -7   4  -4 253.282 44.5095   1
   7  -4   4 316.761 46.2606   1
  -7  -4  -4 234.070 39.1250   1
  -8  -4  -4 10708.9 539.829   1
  -8   4  -4 9527.63 536.609   1
   8  -4   4 10209.9 537.569   1
   8   4   4 10768.8 537.131   1
   9   4   4 355.264 47.5566   1
  -9  -4  -4 322.373 51.4581   1
   9  -4   4 324.320 48.7740   1
  -9   4  -4 309.010 48.7509   1
  10   4   4 931.430 81.5358   1
 -10  -4  -4 938.070 84.0896   1
  10  -4   4 1109.88 88.1943   1
 -10   4  -4 935.853 86.0166   1
  11   4   4 807.959 73.9094   1
 -11  -4  -4 755.910 74.5542   1
  11  -4   4 667.719 68.9580   1
 -11   4  -4 694.790 74.5931   1
  12   4   4 51.2754 31.3159   1
 -12  -4  -4 39.4602 33.7331   1
  12  -4   4 14.3813 24.7136   1
 -12   4  -4 50.3371 38.0926   1
  13  -4   4 2304.70 151.225   1
 -13   4  -4 2122.72 152.696   1
  14   4   4 659.437 70.8966   1
 -14  -4  -4 802.503 77.9807   1
  14  -4   4 544.741 69.2872   1
 -14   4  -4 663.105 76.3717   1
  15   4   4 111.012 36.7399   1
 -15  -4  -4 145.171 41.5697   1
  15  -4   4 198.231 46.2777   1
 -15   4  -4 180.302 44.3048   1
  16   4   4 1060.04 91.6674   1
 -16  -4  -4 914.948 90.9058   1
  17   4   4 49.1299 38.7779   1
 -17  -4  -4 44.0885 39.4967   1
  17  -4   4 8.52109 39.8153   1
 -17   4  -4 96.1956 42.4765   1
  18   4   4 539.511 67.4679   1
 -18  -4  -4 577.302 73.1270   1
  18  -4   4 500.604 67.5394   1
 -18   4  -4 521.964 69.6483   1
  19   4   4-16.7279 40.5592   1
 -19  -4  -4 35.6364 41.5512   1
  19  -4   4-17.1575 42.1177   1
 -19   4  -4 17.4493 41.7762   1
  20   4   4-25.0637 34.4981   1
 -20  -4  -4 8.88058 39.1170   1
  20  -4   4 25.4823 38.5317   1
 -20   4  -4-34.0500 41.7939   1
  21   4   4-8.28289 39.1602   1
 -21  -4  -4-26.4554 44.8602   1
  21  -4   4-8.31005 30.5716   1
 -21   4  -4-33.5179 35.7844   1
  22   4   4-8.17248 34.3301   1
 -22  -4  -4-17.4057 34.0338   1
  22  -4   4-32.3898 40.7201   1
 -22   4  -4-8.16546 39.1063   1
  23   4   4-40.0144 33.6142   1
 -23  -4  -4 17.1395 39.4291   1
  23  -4   4-16.0473 34.2584   1
 -23   4  -4 7.90556 36.3738   1
  26  -5  -4 16.9998 44.2139   1
 -26   5   4 25.9798 36.3831   1
  24  -5  -4 51.7839 46.7929   1
 -24   5   4-44.5637 41.5685   1
  23   5  -4-26.1407 41.2040   1
  22   5  -4 102.765 42.7307   1
 -22  -5   4 63.1408 39.3158   1
  22  -5  -4 109.193 45.7048   1
 -22   5   4 44.5903 39.4722   1
  21   5  -4 234.190 49.6257   1
 -21  -5   4 399.161 57.8018   1
  21  -5  -4 311.733 54.9671   1
 -21   5   4 351.660 61.7783   1
  20   5  -4-16.2218 37.8315   1
 -20  -5   4-8.68805 35.8765   1
  20  -5  -4-8.09418 36.7193   1
 -20   5   4-8.96558 37.0223   1
  19  -5  -4 726.801 77.8734   1
 -19   5   4 806.802 82.0965   1
  18   5  -4 30.2298 30.6656   1
 -18   5   4-17.1539 37.7807   1
 -18  -5   4 24.3011 36.7468   1
  18  -5  -4-8.19100 34.9706   1
  17   5  -4 1880.80 125.012   1
 -17  -5   4 1627.77 122.940   1
 -17   5   4 1825.03 128.943   1
 -16   5   4 532.077 62.9428   1
 -16  -5   4 520.661 60.2319   1
  16   5  -4 428.401 54.8013   1
  15   5  -4 911.867 83.8706   1
 -15  -5   4 1007.39 85.5634   1
 -15   5   4 996.173 87.8405   1
  15  -5  -4 996.305 85.8694   1
  14  -5  -4 43.0187 33.4850   1
 -14   5   4 29.1144 35.7774   1
 -13   5   4 91.0573 34.9209   1
  13   5  -4 58.0792 25.7387   1
 -13  -5   4 71.9178 27.7170   1
  13  -5  -4 13.8766 32.4838   1
 -12  -5   4 2298.79 143.231   1
  12  -5  -4 2265.00 149.506   1
  12   5  -4 2265.91 141.592   1
 -12   5   4 2227.05 148.672   1
 -11  -5   4 7126.19 375.649   1
  11   5  -4 7127.86 375.512   1
 -10  -5   4 6120.52 327.707   1
  10  -5  -4 6401.38 334.829   1
 -10   5   4 6148.45 334.668   1
  10   5  -4 5991.37 323.232   1
  -9  -5   4 29628.4 1415.96   1
   9  -5  -4 28235.5 1420.88   1
   9   5  -4 27423.4 1411.59   1
  -9   5   4 29833.0 1424.26   1
  -8  -5   4 345.919 37.3883   1
  -8   5   4 333.256 45.3689   1
   8  -5  -4 386.389 46.0442   1
  -7   5   4 18298.9 940.331   1
   7  -5  -4 19297.2 940.466   1
   6  -5  -4 30958.5 1654.46   1
  -6   5   4 35074.1 1657.92   1
   6   5  -4 34732.6 1647.70   1
   5  -5  -4 2865.81 173.975   1
  -5   5   4 2822.24 173.893   1
   5   5  -4 3241.91 168.188   1
  -5  -5   4 3215.66 168.786   1
   4  -5  -4 19745.7 1013.52   1
  -4   5   4 17483.1 1009.90   1
  -4  -5   4 20520.8 1003.84   1
  -3  -5   4 118577. 5944.93   1
   3   5  -4 129214. 5945.39   1
  -3   5   4 124599. 5954.04   1
   3  -5  -4 117134. 5954.35   1
  -2  -5   4 2299.82 127.792   1
   2   5  -4 2313.68 127.012   1
  -2   5   4 1957.17 134.848   1
   2  -5  -4 2254.75 134.678   1
  -1   5   4 218.048 32.8725   1
   1  -5  -4 153.852 30.5633   1
   0  -5  -4 76.9261 25.8706   1
   0   5   4 55.8846 28.4688   1
   0  -5   4 26.5407 18.1208   1
   0   5  -4 74.6895 21.4045   1
   1   5   4 11655.5 591.346   1
   1  -5   4 11804.4 587.427   1
  -1   5  -4 12710.2 589.606   1
  -2  -5  -4 203.759 35.8349   1
   2   5   4 295.804 39.3944   1
   2  -5   4 252.148 34.1292   1
  -2   5  -4 273.869 36.9816   1
  -3  -5  -4 39602.9 1945.25   1
   3   5   4 39580.7 1944.12   1
   3  -5   4 39841.3 1942.49   1
  -3   5  -4 39225.6 1942.97   1
  -4  -5  -4 43.0310 32.8660   1
   4   5   4 132.513 29.7366   1
   4  -5   4 41.9901 26.0356   1
  -4   5  -4 82.4228 30.6077   1
  -5  -5  -4 2853.98 163.929   1
   5   5   4 2552.96 158.060   1
   5  -5   4 2483.28 158.707   1
  -5   5  -4 2619.91 159.723   1
   6   5   4 1972.75 121.935   1
  -6  -5  -4 1744.81 118.653   1
   6  -5   4 1746.65 119.013   1
  -6   5  -4 1511.47 114.922   1
   8   5   4 13.1892 21.4787   1
  -8   5  -4 21.1563 25.3840   1
   8  -5   4 13.5921 23.9026   1
  -8  -5  -4 41.1540 25.2441   1
  -9  -5  -4 5161.73 300.720   1
  -9   5  -4 5722.08 306.447   1
   9  -5   4 5393.76 303.540   1
   9   5   4 5319.03 301.350   1
 -10  -5  -4 1810.62 133.172   1
  10  -5   4 1869.64 133.430   1
  10   5   4 2028.75 133.674   1
 -10   5  -4 2018.74 139.018   1
  11   5   4 853.203 77.2798   1
 -11   5  -4 928.017 83.4839   1
  11  -5   4 893.236 81.7997   1
 -11  -5  -4 640.005 72.6353   1
 -12  -5  -4 2668.37 168.853   1
  12   5   4 2376.62 162.901   1
  13   5   4 116.884 39.9572   1
 -13   5  -4 93.9148 34.3944   1
 -13  -5  -4 149.722 42.1302   1
  13  -5   4 84.7904 29.9869   1
 -14  -5  -4 860.405 83.5436   1
 -14   5  -4 885.289 85.0609   1
  14   5   4 806.104 78.8041   1
  14  -5   4 779.971 77.2572   1
 -15  -5  -4 1728.39 130.468   1
  15   5   4 1659.77 127.215   1
 -15   5  -4 1815.77 131.338   1
  15  -5   4 1721.89 127.056   1
 -16   5  -4 52.1632 40.0293   1
 -16  -5  -4 52.8740 38.2573   1
  16  -5   4 41.7774 32.7080   1
  16   5   4 8.25846 26.9149   1
 -17   5  -4 53.0683 41.2935   1
 -17  -5  -4 53.4092 42.6643   1
  17  -5   4 25.4209 40.6175   1
  17   5   4 25.0290 40.5011   1
 -18   5  -4-8.80923 34.4442   1
 -18  -5  -4 35.9070 32.2870   1
  18  -5   4-8.53255 37.5855   1
  18   5   4 16.7612 37.4713   1
 -19   5  -4-26.3718 38.1285   1
  19  -5   4 8.70231 28.3097   1
 -20   5  -4 8.64931 40.9884   1
 -20  -5  -4 53.0793 34.0444   1
  20  -5   4 42.4339 39.6924   1
  20   5   4 142.797 48.7150   1
 -21   5  -4 8.47235 34.9884   1
  21  -5   4-33.4939 34.5802   1
 -22  -5  -4-17.1120 36.5304   1
  22   5   4-8.28230 34.7873   1
 -23   5  -4 31.6988 35.4399   1
  23  -5   4 23.5435 40.3735   1
 -23  -5  -4-8.37175 42.5867   1
 -25   6   4 52.5336 39.1506   1
  25  -6  -4-25.4333 40.0759   1
 -24   6   4 70.5515 41.7230   1
  24  -6  -4 17.0051 32.6476   1
 -23   6   4-35.6270 39.8220   1
  23  -6  -4 16.7768 38.0521   1
 -22   6   4 9.55934 40.8091   1
  22  -6  -4-7.86209 28.9102   1
 -21   6   4 281.955 52.3327   1
 -21  -6   4 329.381 60.0902   1
  21  -6  -4 330.938 52.3926   1
  21   6  -4 249.981 51.9588   1
 -20   6   4 514.461 66.2078   1
 -20  -6   4 408.180 61.8860   1
  20  -6  -4 516.283 63.3255   1
  20   6  -4 395.214 60.8695   1
 -19   6   4 292.153 52.5356   1
  19   6  -4 179.448 49.3387   1
 -19  -6   4 143.295 47.0931   1
  19  -6  -4 169.126 45.8846   1
 -18   6   4 60.5868 37.7034   1
  18   6  -4 118.963 39.0938   1
  18  -6  -4 67.6225 41.6465   1
 -18  -6   4 40.5106 37.9490   1
 -17   6   4 33.8983 36.2112   1
 -17  -6   4 46.6886 34.3088   1
  17   6  -4 22.9018 34.6627   1
  17  -6  -4 24.6018 33.8957   1
  16   6  -4 2057.11 136.317   1
 -16  -6   4 1810.08 132.492   1
  15  -6  -4 399.499 57.8750   1
  15   6  -4 462.488 57.0300   1
 -15  -6   4 581.091 61.1344   1
 -14  -6   4 46.4892 30.1450   1
  14   6  -4 19.4269 28.1077   1
 -14   6   4-7.53815 32.1987   1
  14  -6  -4 30.1488 34.2065   1
 -13  -6   4 12101.4 593.056   1
  13   6  -4 11175.8 587.312   1
 -13   6   4 11096.9 595.728   1
  13  -6  -4 11265.1 596.546   1
 -12  -6   4 25.0633 26.7695   1
  12   6  -4 16.0995 23.2998   1
 -12   6   4 35.8487 26.3851   1
  12  -6  -4 13.9116 22.6515   1
 -11  -6   4 1472.76 100.086   1
  11   6  -4 1341.22 96.1776   1
 -11   6   4 1337.49 104.246   1
  11  -6  -4 1496.66 106.782   1
  10   6  -4 60.5928 25.6838   1
 -10  -6   4 179.249 31.7886   1
  -9  -6   4-9.38138 23.0320   1
  -9   6   4-31.5363 28.2010   1
   9   6  -4 14.3274 21.0387   1
  -8   6   4 697.930 67.1166   1
   8  -6  -4 715.441 68.5549   1
   8   6  -4 791.999 62.9993   1
  -8  -6   4 829.444 63.3418   1
  -7  -6   4 4973.51 262.977   1
  -7   6   4 4922.75 272.659   1
   7  -6  -4 4854.58 272.599   1
  -6  -6   4 650.676 51.7885   1
  -6   6   4 639.740 60.5798   1
   6   6  -4 556.304 49.2576   1
   6  -6  -4 619.267 59.0770   1
  -5   6   4 2708.80 164.560   1
   5   6  -4 2681.49 158.285   1
   5  -6  -4 3151.60 169.415   1
  -4  -6   4 5534.76 285.372   1
  -4   6   4 5347.70 292.202   1
   4   6  -4 5793.66 286.005   1
   4  -6  -4 4820.21 291.675   1
   3   6  -4 121646. 5852.25   1
  -3   6   4 114828. 5860.98   1
  -3  -6   4 116942. 5852.74   1
   3  -6  -4 130441. 5862.91   1
   2  -6  -4 39526.6 1898.26   1
   2   6  -4 38095.8 1889.20   1
  -2   6   4 38098.4 1896.51   1
  -2  -6   4 38911.2 1890.49   1
   1  -6  -4 22145.0 1117.33   1
   1   6  -4 23124.3 1111.69   1
  -1   6   4 22139.8 1117.99   1
  -1  -6   4 22332.2 1111.89   1
   0  -6  -4 11217.6 577.337   1
   0  -6   4 11796.6 574.372   1
   0   6  -4 11443.2 574.166   1
   0   6   4 10645.4 576.063   1
   1  -6   4 66.2038 26.5270   1
  -1  -6  -4 74.3699 27.4492   1
   1   6   4 41.6979 22.7599   1
  -1   6  -4 42.6286 25.0362   1
  -2  -6  -4 9793.10 501.509   1
   2   6   4 8701.32 499.136   1
   2  -6   4 10023.9 497.265   1
  -2   6  -4 9999.00 498.619   1
  -3  -6  -4 42466.1 2178.92   1
   3   6   4 46431.6 2184.31   1
   3  -6   4 44903.1 2180.68   1
  -3   6  -4 44117.1 2180.19   1
  -4  -6  -4 3582.51 199.948   1
   4   6   4 3579.04 198.179   1
   4  -6   4 3320.40 196.050   1
  -4   6  -4 2993.89 193.990   1
  -5  -6  -4 3033.45 180.711   1
   5   6   4 3005.72 177.668   1
   5  -6   4 2944.39 177.726   1
  -5   6  -4 2794.44 177.863   1
  -7  -6  -4 5387.79 278.962   1
  -7   6  -4 5012.36 273.356   1
   7  -6   4 5004.26 273.448   1
   8   6   4 1205.37 93.3734   1
  -8  -6  -4 1262.95 94.8981   1
   8  -6   4 1351.14 98.0377   1
   9   6   4 419.640 52.9667   1
  -9   6  -4 296.649 50.9080   1
  -9  -6  -4 342.975 48.1279   1
   9  -6   4 404.083 53.9892   1
  10   6   4 5052.06 287.692   1
 -10  -6  -4 4861.01 286.384   1
  10  -6   4 5093.14 287.407   1
 -10   6  -4 5075.87 289.241   1
  11  -6   4 652.188 69.0655   1
 -11  -6  -4 630.734 69.7772   1
  11   6   4 617.341 68.8446   1
 -11   6  -4 663.699 72.2599   1
  12  -6   4-8.03242 36.4379   1
 -12   6  -4-8.41020 36.4799   1
  13   6   4 136.516 41.7392   1
 -13   6  -4 86.5704 39.1683   1
 -13  -6  -4 201.729 48.6012   1
  13  -6   4 103.799 34.0668   1
 -14  -6  -4 698.889 75.5874   1
  14  -6   4 810.273 77.7549   1
  14   6   4 704.833 74.0790   1
 -14   6  -4 595.227 73.6425   1
  15   6   4 617.077 71.5109   1
  15  -6   4 445.405 63.8991   1
 -15   6  -4 602.418 71.8771   1
 -16   6  -4 2472.97 174.721   1
 -16  -6  -4 2830.85 178.831   1
  16  -6   4 2519.30 173.021   1
 -17  -6  -4 1088.94 102.295   1
 -17   6  -4 1246.79 102.724   1
  17  -6   4 1034.26 96.8865   1
  17   6   4 1012.80 99.1395   1
  18   6   4 76.8540 38.1427   1
 -18  -6  -4 195.316 47.0958   1
  19   6   4 17.0639 40.3478   1
 -19  -6  -4 8.86733 43.0205   1
  19  -6   4 16.9443 35.0065   1
 -19   6  -4 52.5338 35.5480   1
  20   6   4 8.47856 41.1170   1
 -20  -6  -4 8.87064 39.0736   1
  21   6   4 25.3281 40.4303   1
 -21  -6  -4 17.4377 43.8408   1
  21  -6   4-16.6380 42.3143   1
 -21   6  -4 25.4969 41.7299   1
  22   6   4 8.37855 44.5557   1
 -22  -6  -4 42.6918 39.8754   1
  22  -6   4 89.3669 43.6531   1
 -22   6  -4 24.7204 39.5101   1
  23   6   4 8.22465 33.3714   1
 -23  -6  -4 8.32973 33.7977   1
 -26   7   4 42.4144 35.0634   1
  26  -7  -4 24.6386 38.8518   1
 -25   7   4 8.61623 40.7349   1
  25  -7  -4 24.9253 33.7215   1
 -23   7   4 66.4777 41.9090   1
  23  -7  -4 46.8611 31.7924   1
  22   7  -4-34.8076 44.7893   1
  21  -7  -4 42.0509 34.7276   1
  21   7  -4 25.6554 36.5095   1
 -21  -7   4-18.0573 36.6328   1
 -21   7   4-27.3429 36.9803   1
  20  -7  -4 163.622 46.7265   1
  20   7  -4 117.027 43.0637   1
 -20  -7   4 97.1061 43.8798   1
 -20   7   4 180.248 45.8291   1
  19   7  -4 907.396 86.3284   1
 -19  -7   4 933.451 89.1392   1
  18  -7  -4 1935.42 135.941   1
 -18   7   4 1605.29 129.961   1
  17  -7  -4 929.609 90.8135   1
  17   7  -4 960.977 88.3129   1
 -17  -7   4 1064.56 92.9489   1
 -17   7   4 984.493 92.3045   1
  16  -7  -4 898.081 86.2659   1
 -16  -7   4 802.813 82.6076   1
  16   7  -4 929.660 79.9501   1
 -16   7   4 853.911 83.7625   1
  15   7  -4 260.350 45.8455   1
 -15  -7   4 213.019 48.6466   1
 -14  -7   4 36.5932 30.8504   1
  14   7  -4 59.7245 27.5294   1
 -14   7   4 105.317 39.8627   1
  14  -7  -4 23.0127 35.3897   1
 -13   7   4 505.228 59.4201   1
  13  -7  -4 404.441 55.7873   1
 -12  -7   4 9643.14 505.131   1
  12   7  -4 9588.29 503.279   1
 -12   7   4 9454.67 511.743   1
  12  -7  -4 9819.69 510.791   1
 -11  -7   4 562.586 57.3922   1
  11   7  -4 479.344 54.8111   1
  11  -7  -4 582.123 61.2713   1
 -11   7   4 432.192 58.2212   1
  10  -7  -4 34.0911 33.4792   1
 -10  -7   4-11.4024 22.7216   1
  10   7  -4-5.44958 21.7194   1
 -10   7   4 62.9497 35.9800   1
  -9   7   4 555.688 62.4635   1
  -9  -7   4 751.673 63.3398   1
   9   7  -4 686.772 60.0361   1
   9  -7  -4 602.815 63.6700   1
   8   7  -4 14481.8 725.039   1
  -8  -7   4 14182.3 722.098   1
   7  -7  -4 1418.52 106.401   1
  -7   7   4 1589.69 110.145   1
   7   7  -4 1519.38 99.7275   1
  -7  -7   4 1538.00 101.262   1
   6  -7  -4 6633.97 371.868   1
  -6   7   4 6615.45 372.228   1
   6   7  -4 7253.03 366.824   1
  -6  -7   4 7276.13 366.907   1
   5  -7  -4 1119.55 83.5049   1
  -5   7   4 879.960 78.8776   1
   5   7  -4 1170.83 79.0560   1
  -5  -7   4 1094.61 76.6863   1
   4  -7  -4 15032.3 695.368   1
  -4  -7   4 13974.4 685.742   1
   4   7  -4 13670.3 684.080   1
   3  -7  -4 7991.15 426.244   1
  -3  -7   4 8230.46 418.832   1
   3   7  -4 8167.73 416.644   1
  -3   7   4 7840.96 424.510   1
  -2  -7   4 26609.4 1314.70   1
   2   7  -4 27539.2 1315.19   1
  -2   7   4 25183.2 1321.71   1
   2  -7  -4 27028.2 1324.11   1
  -1  -7   4 2271.66 138.030   1
   1   7  -4 2477.29 140.430   1
  -1   7   4 2173.42 141.925   1
   1  -7  -4 2165.29 142.508   1
   0  -7   4 95.8310 27.6840   1
   0   7  -4 101.355 30.1545   1
   0   7   4 139.799 31.1625   1
   0  -7  -4 154.214 38.2184   1
  -1  -7  -4 236.738 40.0618   1
   1   7   4 138.392 36.5129   1
   1  -7   4 216.827 36.5356   1
  -1   7  -4 251.212 39.3817   1
  -2  -7  -4 25932.2 1290.12   1
   2   7   4 25417.2 1287.66   1
  -2   7  -4 27112.3 1288.38   1
   2  -7   4 25185.0 1285.48   1
  -3  -7  -4 12151.8 671.320   1
   3   7   4 13071.3 671.065   1
  -3   7  -4 14379.9 674.177   1
   3  -7   4 12926.0 668.515   1
  -4   7  -4 2585.75 157.157   1
   4  -7   4 2357.56 153.801   1
   5   7   4 11241.4 562.324   1
  -5  -7  -4 10256.4 560.498   1
  -6  -7  -4 9430.36 487.133   1
   6   7   4 9253.80 484.586   1
  -6   7  -4 9092.90 486.694   1
   6  -7   4 8899.89 482.636   1
  -7  -7  -4 200.113 38.9730   1
   7   7   4 187.067 37.3098   1
  -7   7  -4 178.930 36.0607   1
   7  -7   4 112.299 34.1492   1
   8   7   4 5524.67 324.083   1
  -8  -7  -4 6454.98 334.319   1
   8  -7   4 5759.94 327.022   1
  -8   7  -4 5931.64 328.666   1
  -9  -7  -4 760.652 77.7594   1
   9   7   4 769.565 72.0634   1
   9  -7   4 868.938 79.5691   1
  -9   7  -4 644.462 75.1066   1
 -10  -7  -4 8.05803 30.8965   1
 -10   7  -4 8.04077 29.5718   1
  10  -7   4 31.2659 29.3652   1
  10   7   4-7.33102 33.7299   1
  11  -7   4 587.339 65.2393   1
 -11   7  -4 521.835 64.3847   1
 -12  -7  -4 2586.35 174.024   1
 -12   7  -4 2645.06 176.269   1
  12  -7   4 2725.58 177.072   1
  12   7   4 2673.05 174.201   1
 -13  -7  -4 2632.14 175.741   1
  13  -7   4 2538.15 173.735   1
 -13   7  -4 2900.11 182.189   1
  13   7   4 2502.16 172.794   1
  14   7   4 66.8177 37.3510   1
  14  -7   4-8.27857 27.6813   1
 -14   7  -4 17.7097 35.9361   1
 -15  -7  -4 163.763 42.7409   1
  15  -7   4 166.916 44.7705   1
 -15   7  -4 230.825 47.9994   1
  16   7   4 345.410 60.6608   1
 -16  -7  -4 226.314 51.6370   1
  16  -7   4 313.819 53.3201   1
 -16   7  -4 333.945 63.2443   1
  17   7   4-34.7404 42.1175   1
 -17  -7  -4-35.0490 40.3112   1
  17  -7   4 16.1822 32.2371   1
 -17   7  -4 18.0589 42.1133   1
  18  -7   4 74.8245 38.8084   1
 -18   7  -4-17.5036 39.1610   1
  19   7   4 138.723 43.0747   1
 -19  -7  -4 131.100 39.6278   1
  19  -7   4 175.952 48.9487   1
 -19   7  -4 95.8049 46.2545   1
  20   7   4 25.5669 43.3443   1
 -20  -7  -4-17.3479 38.7798   1
  20  -7   4-24.9504 40.8317   1
 -20   7  -4 8.59511 42.1981   1
  21  -7   4 24.5415 41.1602   1
  21   7   4 58.6445 47.2295   1
 -21  -7  -4 42.7940 41.5337   1
 -21   7  -4 8.39518 40.7408   1
  22  -7   4 16.1176 40.0474   1
  22   7   4-8.22368 44.1407   1
 -22   7  -4 8.25825 36.3775   1
 -22  -7  -4 25.4622 42.6761   1
  26  -8  -4 72.1663 36.4347   1
 -26   8   4 8.33016 33.2563   1
  24  -8  -4 23.5053 41.6338   1
 -24   8   4 18.6054 42.8089   1
  23  -8  -4 40.6681 41.3102   1
 -23   8   4 225.132 52.4559   1
  22  -8  -4-25.2238 43.7319   1
 -22   8   4-9.03095 40.3847   1
 -20  -8   4 113.333 42.3504   1
  20  -8  -4 87.2810 45.5058   1
  20   8  -4 8.34203 35.7616   1
 -20   8   4 72.1320 39.2435   1
 -19  -8   4-36.5162 38.9721   1
  19  -8  -4 8.65353 29.6726   1
  19   8  -4 33.1029 37.5394   1
 -19   8   4-8.90572 30.5373   1
  18   8  -4 332.559 55.2490   1
 -18  -8   4 591.778 68.4136   1
 -17   8   4 1715.43 127.492   1
 -17  -8   4 1387.22 119.678   1
  17   8  -4 1703.15 123.616   1
 -16  -8   4 801.933 81.1012   1
  16   8  -4 864.485 83.0795   1
  16  -8  -4 894.468 86.3861   1
 -15  -8   4 1483.85 123.166   1
  15   8  -4 1789.20 125.668   1
 -15   8   4 1856.89 130.173   1
  15  -8  -4 1618.92 123.717   1
  14   8  -4 1573.91 120.240   1
 -14  -8   4 1761.79 123.406   1
 -13  -8   4 5360.42 308.939   1
  13   8  -4 5381.84 308.837   1
 -13   8   4 6308.26 321.748   1
  13  -8  -4 5392.60 314.551   1
 -12   8   4 173.831 46.1537   1
  12  -8  -4 265.309 49.3786   1
 -11  -8   4 32.7884 26.8846   1
  11   8  -4 129.228 33.5862   1
  11  -8  -4 87.7832 37.4051   1
 -11   8   4 77.1735 36.1994   1
  10  -8  -4 14.4831 32.3899   1
 -10  -8   4 12.4516 26.1636   1
 -10   8   4-7.41879 32.1922   1
  10   8  -4 47.4864 26.5554   1
   9  -8  -4 2257.96 150.632   1
  -9   8   4 2098.75 147.458   1
   9   8  -4 2231.18 143.453   1
  -9  -8   4 2466.44 145.560   1
   8   8  -4 169.597 34.0847   1
  -8   8   4 140.429 38.7609   1
   8  -8  -4 164.838 37.9455   1
  -8  -8   4 130.176 31.8384   1
   7   8  -4 33656.0 1668.36   1
  -7   8   4 31392.4 1674.52   1
   7  -8  -4 34210.8 1676.46   1
  -7  -8   4 35831.9 1670.43   1
   6   8  -4 108.793 28.8357   1
  -6  -8   4 105.532 27.9240   1
   5   8  -4 660.482 63.2843   1
  -5  -8   4 1029.18 72.9423   1
  -4   8   4 447.210 52.5729   1
  -4  -8   4 451.240 49.8179   1
   4  -8  -4 579.995 56.6106   1
   3   8  -4 41058.3 2028.80   1
  -3   8   4 40412.3 2035.68   1
   3  -8  -4 43428.5 2039.00   1
  -3  -8   4 40764.9 2030.53   1
  -2   8   4 6435.53 337.972   1
   2   8  -4 5863.15 328.191   1
   2  -8  -4 6379.76 338.745   1
  -1   8   4 26574.5 1268.10   1
   1   8  -4 25015.9 1261.15   1
  -1  -8   4 25500.8 1262.35   1
   1  -8  -4 24729.3 1266.26   1
   0   8   4 157.136 36.6575   1
   0  -8   4 175.736 33.7479   1
   0   8  -4 84.9147 28.5583   1
   0  -8  -4 147.357 36.0272   1
  -1   8  -4 27028.4 1328.57   1
   1  -8   4 26406.8 1327.89   1
  -2   8  -4 11380.4 570.480   1
   2  -8   4 10625.2 568.272   1
  -3  -8  -4 8462.00 471.309   1
   3   8   4 9020.28 472.227   1
  -3   8  -4 9150.81 471.933   1
   3  -8   4 9100.31 471.160   1
  -4  -8  -4 31465.9 1582.15   1
   4   8   4 32600.3 1581.36   1
  -4   8  -4 32368.7 1581.54   1
   4  -8   4 30976.1 1579.92   1
  -5  -8  -4 484.196 56.9182   1
   5   8   4 374.627 55.3232   1
  -5   8  -4 475.343 57.5750   1
   5  -8   4 366.908 50.8371   1
  -6  -8  -4 379.092 53.4060   1
   6   8   4 426.758 54.2232   1
  -6   8  -4 365.172 52.6467   1
   6  -8   4 321.096 50.7018   1
  -7  -8  -4 23370.8 1226.86   1
   7   8   4 25116.2 1228.96   1
  -7   8  -4 24987.1 1232.87   1
   7  -8   4 24510.9 1227.40   1
  -8  -8  -4 502.401 62.8924   1
   8   8   4 420.360 56.1933   1
   8  -8   4 417.938 56.1882   1
  -8   8  -4 414.146 57.2442   1
  -9   8  -4 3438.71 207.206   1
   9  -8   4 3506.01 207.576   1
   9   8   4 3184.63 203.104   1
  -9  -8  -4 3225.00 205.425   1
 -11   8  -4 564.818 69.3518   1
  11  -8   4 557.255 65.4221   1
  11   8   4 741.286 73.5592   1
 -11  -8  -4 726.077 77.8005   1
 -12   8  -4 1334.93 109.130   1
 -12  -8  -4 1500.64 119.686   1
  12  -8   4 1313.41 109.251   1
  12   8   4 1361.92 107.280   1
  13   8   4 455.313 60.6684   1
  13  -8   4 425.759 64.8903   1
 -13   8  -4 448.631 63.6666   1
 -14  -8  -4 1119.98 101.913   1
 -15   8  -4 8.98752 35.8142   1
  15  -8   4-8.40264 33.4845   1
  15   8   4 16.3127 35.9324   1
 -15  -8  -4 54.5689 37.5594   1
 -16   8  -4 17.8876 31.4362   1
  16  -8   4-25.2128 33.4937   1
  16   8   4 49.3039 42.7404   1
 -16  -8  -4 45.7958 44.9748   1
  17   8   4 306.646 55.4620   1
 -17  -8  -4 291.375 55.1005   1
 -18   8  -4 53.7259 44.5246   1
  18  -8   4 72.2137 39.9040   1
  18   8   4 16.5614 39.1731   1
 -18  -8  -4-9.09788 38.2427   1
[truncated: 942,711 more chars]
