# Supplementary material for: Structural insight into the cooperativity of spin crossover compounds
Source: Acta Crystallogr B Struct Sci Cryst Eng Mater. 2023 Aug 11;79(Pt 5):354–67. doi: 10.1107/S2052520623005814 (PMC10552598; doi:10.1107/S2052520623005814)
Supplement: Supplementary file 4 [file b-79-00354-sup4.zip › Bia_Pmono_225K.cif]

data_SC2_225K
 
_audit_creation_method            'SHELXL-2018/3'
_shelx_SHELXL_version_number      '2018/3'
_chemical_name_systematic         ?
_chemical_name_common             ?
_chemical_melting_point           ?
_chemical_formula_moiety          ?
_chemical_formula_sum
 'C38 H28 Fe N6 S2' 
_chemical_formula_weight          688.63

loop_
 _atom_type_symbol
 _atom_type_description
 _atom_type_scat_dispersion_real
 _atom_type_scat_dispersion_imag
 _atom_type_scat_source
 'C'  'C'   0.0024   0.0013
 'International Tables Vol C Tables 4.2.6.8 and 6.1.1.4'
 'H'  'H'   0.0000   0.0000
 'International Tables Vol C Tables 4.2.6.8 and 6.1.1.4'
 'N'  'N'   0.0049   0.0027
 'International Tables Vol C Tables 4.2.6.8 and 6.1.1.4'
 'S'  'S'   0.1051   0.1002
 'International Tables Vol C Tables 4.2.6.8 and 6.1.1.4'
 'Fe'  'Fe'   0.3265   0.6960
 'International Tables Vol C Tables 4.2.6.8 and 6.1.1.4'
 
_space_group_crystal_system       monoclinic
_space_group_IT_number            14
_space_group_name_H-M_alt         'P 21/c'
_space_group_name_Hall            '-P 2ybc'
 
_shelx_space_group_comment
;
The symmetry employed for this shelxl refinement is uniquely defined
by the following loop, which should always be used as a source of
symmetry information in preference to the above space-group names.
They are only intended as comments.
;
 
loop_
 _space_group_symop_operation_xyz
 'x, y, z'
 '-x, y+1/2, -z+1/2'
 '-x, -y, -z'
 'x, -y-1/2, z-1/2'
 
_cell_length_a                    17.2322(2)
_cell_length_b                    12.45080(10)
_cell_length_c                    17.2080(2)
_cell_angle_alpha                 90
_cell_angle_beta                  115.7957(13)
_cell_angle_gamma                 90
_cell_volume                      3324.15(7)
_cell_formula_units_Z             4
_cell_measurement_temperature     293(2)
_cell_measurement_reflns_used     12198
_cell_measurement_theta_min       1.865
_cell_measurement_theta_max       31.922
 
_exptl_crystal_description        Needle
_exptl_crystal_colour             ?
_exptl_crystal_density_meas       ?
_exptl_crystal_density_method     ?
_exptl_crystal_density_diffrn     1.376          
_exptl_crystal_F_000              1424
_exptl_transmission_factor_min    ?
_exptl_transmission_factor_max    ?
_exptl_crystal_size_max           ?
_exptl_crystal_size_mid           ?
_exptl_crystal_size_min           ?
_exptl_absorpt_coefficient_mu     0.452
_shelx_estimated_absorpt_T_min    ?
_shelx_estimated_absorpt_T_max    ?
_exptl_absorpt_correction_type    ?
_exptl_absorpt_correction_T_min   ?
_exptl_absorpt_correction_T_max   ?
_exptl_absorpt_process_details    ?
_exptl_absorpt_special_details    ?
_diffrn_ambient_temperature       293(2)
_diffrn_radiation_wavelength      0.63582
_diffrn_radiation_type            Synchrotron
_diffrn_source                    ?
_diffrn_measurement_device_type   '4-circle diffractometer'
_diffrn_measurement_method        ?
_diffrn_detector_area_resol_mean  ?
_diffrn_reflns_number             24928
_diffrn_reflns_av_unetI/netI      0.0317
_diffrn_reflns_av_R_equivalents   0.0308
_diffrn_reflns_limit_h_min        -22
_diffrn_reflns_limit_h_max        22
_diffrn_reflns_limit_k_min        -16
_diffrn_reflns_limit_k_max        16
_diffrn_reflns_limit_l_min        -21
_diffrn_reflns_limit_l_max        21
_diffrn_reflns_theta_min          1.876
_diffrn_reflns_theta_max          25.078
_diffrn_reflns_theta_full         22.426
_diffrn_measured_fraction_theta_max   0.939
_diffrn_measured_fraction_theta_full  0.970
_diffrn_reflns_Laue_measured_fraction_max    0.939
_diffrn_reflns_Laue_measured_fraction_full   0.970
_diffrn_reflns_point_group_measured_fraction_max   0.939
_diffrn_reflns_point_group_measured_fraction_full  0.970
_reflns_number_total              7757
_reflns_number_gt                 6822
_reflns_threshold_expression      'I > 2\s(I)'
_reflns_Friedel_coverage          0.000
_reflns_Friedel_fraction_max      .
_reflns_Friedel_fraction_full     .
 
_reflns_special_details
;
 Reflections were merged by SHELXL according to the crystal
 class for the calculation of statistics and refinement.
 
 _reflns_Friedel_fraction is defined as the number of unique
 Friedel pairs measured divided by the number that would be
 possible theoretically, ignoring centric projections and
 systematic absences.
;
 
_computing_data_collection        ?
_computing_cell_refinement        ?
_computing_data_reduction         ?
_computing_structure_solution     ?
_computing_structure_refinement 'SHELXL-2018/3 (Sheldrick, 2018)'
_computing_molecular_graphics     ?
_computing_publication_material   ?
_refine_special_details           ?
_refine_ls_structure_factor_coef  Fsqd
_refine_ls_matrix_type            full
_refine_ls_weighting_scheme       calc
_refine_ls_weighting_details
'w=1/[\s^2^(Fo^2^)+(0.0536P)^2^+0.8167P] where P=(Fo^2^+2Fc^2^)/3'
_atom_sites_solution_primary      ?
_atom_sites_solution_secondary    ?
_atom_sites_solution_hydrogens    geom
_refine_ls_hydrogen_treatment     constr
_refine_ls_extinction_method      'SHELXL-2018/3 (Sheldrick 2018)'
_refine_ls_extinction_coef        0.0080(7)
_refine_ls_extinction_expression
 'Fc^*^=kFc[1+0.001xFc^2^\l^3^/sin(2\q)]^-1/4^'
_refine_ls_number_reflns          7757
_refine_ls_number_parameters      457
_refine_ls_number_restraints      73
_refine_ls_R_factor_all           0.0424
_refine_ls_R_factor_gt            0.0382
_refine_ls_wR_factor_ref          0.1113
_refine_ls_wR_factor_gt           0.1075
_refine_ls_goodness_of_fit_ref    1.059
_refine_ls_restrained_S_all       1.057
_refine_ls_shift/su_max           0.002
_refine_ls_shift/su_mean          0.000
 
loop_
 _atom_site_label
 _atom_site_type_symbol
 _atom_site_fract_x
 _atom_site_fract_y
 _atom_site_fract_z
 _atom_site_U_iso_or_equiv
 _atom_site_adp_type
 _atom_site_occupancy
 _atom_site_site_symmetry_order  
 _atom_site_calc_flag
 _atom_site_refinement_flags_posn
 _atom_site_refinement_flags_adp
 _atom_site_refinement_flags_occupancy
 _atom_site_disorder_assembly
 _atom_site_disorder_group
Fe01 Fe 0.75846(2) 0.30299(2) 0.82371(2) 0.04774(9) Uani 1 1 d . . . . .
S002 S 0.54527(3) 0.34128(4) 0.92139(3) 0.06131(13) Uani 1 1 d . . . . .
S001 S 0.95156(4) 0.11740(4) 1.07068(3) 0.06872(15) Uani 1 1 d . . . . .
N005 N 0.71110(9) 0.14316(10) 0.79380(8) 0.0446(3) Uani 1 1 d . . . . .
N006 N 0.81023(11) 0.45544(13) 0.82145(10) 0.0622(4) Uani 1 1 d . . . . .
N003 N 0.66781(9) 0.31012(10) 0.68812(9) 0.0449(3) Uani 1 1 d . . . . .
N004 N 0.84767(9) 0.27415(11) 0.76646(8) 0.0458(3) Uani 1 1 d . . . . .
N002 N 0.67123(13) 0.35918(19) 0.86498(12) 0.0780(5) Uani 1 1 d . . . . .
N001 N 0.84702(11) 0.25565(13) 0.94297(10) 0.0597(4) Uani 1 1 d . . . . .
C015 C 0.63903(11) 0.21905(13) 0.65503(10) 0.0488(3) Uani 1 1 d . . . . .
H015 H 0.603914 0.212784 0.596164 0.059 Uiso 1 1 calc R U . . .
C016 C 0.66148(10) 0.12497(13) 0.70997(10) 0.0461(3) Uani 1 1 d . . . . .
C003 C 0.64821(10) 0.39999(13) 0.63221(10) 0.0455(3) Uani 1 1 d . . . . .
C021 C 0.85745(10) 0.17650(13) 0.72963(10) 0.0452(3) Uani 1 1 d . . . . .
C024 C 0.86597(11) -0.01834(14) 0.65606(11) 0.0510(4) Uani 1 1 d D . . . .
C007 C 0.60366(12) 0.58306(14) 0.60280(12) 0.0533(4) Uani 1 1 d . . . . .
H007 H 0.585965 0.646233 0.619110 0.064 Uiso 1 1 calc R U . . .
C012 C 0.56878(15) 0.85450(17) 0.36521(15) 0.0689(5) Uani 1 1 d . . . . .
H012 H 0.561275 0.914439 0.330407 0.083 Uiso 1 1 calc R U . . .
C010 C 0.55978(12) 0.66549(16) 0.38070(12) 0.0561(4) Uani 1 1 d . . . . .
H010 H 0.545266 0.597908 0.355449 0.067 Uiso 1 1 calc R U . . .
C022 C 0.83908(12) 0.17099(14) 0.64320(11) 0.0526(4) Uani 1 1 d . . . . .
H022 H 0.823457 0.232699 0.609402 0.063 Uiso 1 1 calc R U . . .
C008 C 0.62332(11) 0.49520(14) 0.65622(11) 0.0515(4) Uani 1 1 d . . . . .
H008 H 0.619901 0.499693 0.708593 0.062 Uiso 1 1 calc R U . . .
C025 C 0.88351(11) -0.01126(14) 0.74245(11) 0.0506(4) Uani 1 1 d . . . . .
H025 H 0.898136 -0.073047 0.776183 0.061 Uiso 1 1 calc R U . . .
C002 C 0.61892(13) 0.35105(15) 0.88849(11) 0.0552(4) Uani 1 1 d . . . . .
C004 C 0.65392(12) 0.39497(13) 0.55534(11) 0.0515(4) Uani 1 1 d . . . . .
H004 H 0.670687 0.331322 0.538730 0.062 Uiso 1 1 calc R U . . .
C020 C 0.73164(11) 0.05980(14) 0.84734(11) 0.0516(4) Uani 1 1 d . . . . .
H020 H 0.765194 0.071708 0.905909 0.062 Uiso 1 1 calc R U . . .
C005 C 0.63501(12) 0.48345(14) 0.50276(11) 0.0532(4) Uani 1 1 d . . . . .
H005 H 0.639314 0.478863 0.450831 0.064 Uiso 1 1 calc R U . . .
C009 C 0.59298(11) 0.67490(13) 0.46926(12) 0.0507(4) Uani 1 1 d . . . . .
C017 C 0.63296(13) 0.02418(15) 0.67826(12) 0.0596(4) Uani 1 1 d . . . . .
H017 H 0.598558 0.013744 0.619656 0.072 Uiso 1 1 calc R U . . .
C006 C 0.60962(11) 0.57957(13) 0.52533(11) 0.0487(3) Uani 1 1 d . . . . .
C018 C 0.65605(14) -0.06114(15) 0.73452(14) 0.0651(5) Uani 1 1 d . . . . .
H018 H 0.638114 -0.130381 0.714474 0.078 Uiso 1 1 calc R U . . .
C001 C 0.89093(12) 0.19932(13) 0.99687(11) 0.0507(4) Uani 1 1 d . . . . .
C011 C 0.54774(13) 0.75432(17) 0.32903(14) 0.0642(5) Uani 1 1 d . . . . .
H011 H 0.525287 0.746316 0.269474 0.077 Uiso 1 1 calc R U . . .
C026 C 0.87971(10) 0.08516(13) 0.77921(10) 0.0476(3) Uani 1 1 d . . . . .
H026 H 0.892171 0.088623 0.837440 0.057 Uiso 1 1 calc R U . . .
C028 C 0.86708(13) 0.45953(15) 0.78765(12) 0.0608(5) Uani 1 1 d . . . . .
C014 C 0.61254(14) 0.77697(15) 0.50406(14) 0.0637(5) Uani 1 1 d . . . . .
H014 H 0.634085 0.785827 0.563470 0.076 Uiso 1 1 calc R U . . .
C013 C 0.60073(17) 0.86581(16) 0.45238(16) 0.0730(6) Uani 1 1 d . . . . .
H013 H 0.614629 0.933729 0.477119 0.088 Uiso 1 1 calc R U . . .
C023 C 0.84393(12) 0.07420(15) 0.60723(11) 0.0560(4) Uani 1 1 d . . . . .
H023 H 0.832183 0.071074 0.549165 0.067 Uiso 1 1 calc R U . . .
C027 C 0.88267(12) 0.35884(14) 0.75545(12) 0.0552(4) Uani 1 1 d . . . . .
H027 H 0.917836 0.356023 0.727059 0.066 Uiso 1 1 calc R U . . .
C019 C 0.70550(13) -0.04279(14) 0.81988(13) 0.0584(4) Uani 1 1 d . . . . .
H019 H 0.721370 -0.099260 0.859153 0.070 Uiso 1 1 calc R U . . .
C032 C 0.7931(2) 0.5470(2) 0.85160(15) 0.0870(8) Uani 1 1 d . . . . .
H032 H 0.753492 0.546470 0.874880 0.104 Uiso 1 1 calc R U . . .
C031 C 0.8329(3) 0.6425(2) 0.8490(2) 0.1140(13) Uani 1 1 d . . . . .
H031 H 0.819588 0.705321 0.869807 0.137 Uiso 1 1 calc R U . . .
C029 C 0.90936(19) 0.55253(18) 0.78430(19) 0.0902(8) Uani 1 1 d . . . . .
H029 H 0.948937 0.552096 0.760959 0.108 Uiso 1 1 calc R U . . .
C030 C 0.8917(3) 0.6444(2) 0.8159(2) 0.1143(12) Uani 1 1 d . . . . .
H030 H 0.919491 0.708110 0.814892 0.137 Uiso 1 1 calc R U . . .
C1A C 0.8718(7) -0.1246(5) 0.6196(7) 0.057(2) Uani 0.56(3) 1 d DG . P A 1
C2A C 0.8256(7) -0.2094(6) 0.6315(6) 0.0804(19) Uani 0.56(3) 1 d G . P A 1
H2A H 0.790825 -0.197876 0.659635 0.097 Uiso 0.56(3) 1 calc R U P A 1
C3A C 0.8312(9) -0.3113(5) 0.6014(7) 0.095(2) Uani 0.56(3) 1 d G . P A 1
H3A H 0.800253 -0.367954 0.609331 0.114 Uiso 0.56(3) 1 calc R U P A 1
C4A C 0.8831(8) -0.3284(7) 0.5594(7) 0.086(3) Uani 0.56(3) 1 d G . P A 1
H4A H 0.886900 -0.396627 0.539187 0.104 Uiso 0.56(3) 1 calc R U P A 1
C5A C 0.9294(6) -0.2437(11) 0.5475(7) 0.081(2) Uani 0.56(3) 1 d G . P A 1
H5A H 0.964118 -0.255222 0.519344 0.098 Uiso 0.56(3) 1 calc R U P A 1
C6A C 0.9237(6) -0.1418(9) 0.5776(7) 0.0697(17) Uani 0.56(3) 1 d G . P A 1
H6A H 0.954690 -0.085142 0.569647 0.084 Uiso 0.56(3) 1 calc R U P A 1
C1B C 0.8757(9) -0.1187(7) 0.6177(9) 0.068(3) Uani 0.44(3) 1 d DG . P A 2
C2B C 0.8446(11) -0.2168(9) 0.6307(8) 0.078(2) Uani 0.44(3) 1 d G . P A 2
H2B H 0.812949 -0.220044 0.662705 0.094 Uiso 0.44(3) 1 calc R U P A 2
C3B C 0.8609(14) -0.3100(7) 0.5959(7) 0.089(3) Uani 0.44(3) 1 d G . P A 2
H3B H 0.840185 -0.375625 0.604564 0.107 Uiso 0.44(3) 1 calc R U P A 2
C4B C 0.9083(11) -0.3051(10) 0.5480(6) 0.087(3) Uani 0.44(3) 1 d G . P A 2
H4B H 0.919215 -0.367478 0.524703 0.104 Uiso 0.44(3) 1 calc R U P A 2
C5B C 0.9393(8) -0.2070(15) 0.5350(8) 0.083(3) Uani 0.44(3) 1 d G . P A 2
H5B H 0.971008 -0.203750 0.502981 0.100 Uiso 0.44(3) 1 calc R U P A 2
C6B C 0.9230(9) -0.1138(11) 0.5698(9) 0.074(2) Uani 0.44(3) 1 d G . P A 2
H6B H 0.943773 -0.048166 0.561122 0.089 Uiso 0.44(3) 1 calc R U P A 2
 
loop_
 _atom_site_aniso_label
 _atom_site_aniso_U_11
 _atom_site_aniso_U_22
 _atom_site_aniso_U_33
 _atom_site_aniso_U_23
 _atom_site_aniso_U_13
 _atom_site_aniso_U_12
Fe01 0.05377(15) 0.04629(14) 0.04278(14) 0.00452(9) 0.02065(11) 0.00313(9)
S002 0.0644(3) 0.0637(3) 0.0559(3) 0.0071(2) 0.0262(2) 0.0061(2)
S001 0.0768(3) 0.0618(3) 0.0612(3) 0.0142(2) 0.0242(2) 0.0081(2)
N005 0.0482(7) 0.0443(7) 0.0425(6) 0.0013(5) 0.0209(6) -0.0021(5)
N006 0.0728(10) 0.0527(8) 0.0462(7) -0.0060(6) 0.0121(7) 0.0110(7)
N003 0.0472(7) 0.0446(7) 0.0422(6) -0.0003(5) 0.0188(5) 0.0030(5)
N004 0.0497(7) 0.0446(7) 0.0399(6) 0.0012(5) 0.0167(5) 0.0021(5)
N002 0.0715(11) 0.1073(16) 0.0599(10) 0.0058(10) 0.0329(9) 0.0111(10)
N001 0.0674(9) 0.0582(9) 0.0507(8) 0.0025(7) 0.0231(7) 0.0053(7)
C015 0.0494(8) 0.0487(8) 0.0412(7) 0.0003(6) 0.0132(6) 0.0007(6)
C016 0.0460(7) 0.0455(8) 0.0450(8) -0.0003(6) 0.0180(6) -0.0013(6)
C003 0.0470(7) 0.0433(7) 0.0440(7) 0.0016(6) 0.0176(6) 0.0036(6)
C021 0.0453(7) 0.0468(8) 0.0447(8) 0.0010(6) 0.0208(6) 0.0029(6)
C024 0.0472(8) 0.0525(9) 0.0500(8) -0.0023(7) 0.0180(7) 0.0086(7)
C007 0.0612(9) 0.0461(8) 0.0548(9) -0.0006(7) 0.0271(8) 0.0103(7)
C012 0.0784(13) 0.0570(11) 0.0781(14) 0.0196(10) 0.0405(11) 0.0112(9)
C010 0.0564(9) 0.0546(9) 0.0574(10) 0.0039(8) 0.0247(8) 0.0059(7)
C022 0.0637(10) 0.0513(9) 0.0454(8) 0.0066(7) 0.0263(8) 0.0076(7)
C008 0.0599(9) 0.0510(9) 0.0461(8) -0.0002(7) 0.0255(7) 0.0087(7)
C025 0.0510(8) 0.0479(8) 0.0481(8) 0.0051(7) 0.0171(7) 0.0090(7)
C002 0.0625(10) 0.0560(10) 0.0412(8) 0.0071(7) 0.0169(8) 0.0091(8)
C004 0.0626(10) 0.0429(8) 0.0519(9) -0.0010(7) 0.0275(8) 0.0070(7)
C020 0.0579(9) 0.0501(8) 0.0478(8) 0.0052(7) 0.0240(7) -0.0054(7)
C005 0.0662(10) 0.0488(8) 0.0510(9) 0.0019(7) 0.0313(8) 0.0063(7)
C009 0.0511(8) 0.0468(8) 0.0565(9) 0.0052(7) 0.0255(7) 0.0067(7)
C017 0.0647(10) 0.0499(9) 0.0530(9) -0.0056(7) 0.0151(8) -0.0074(8)
C006 0.0497(8) 0.0448(8) 0.0517(8) 0.0020(6) 0.0221(7) 0.0046(6)
C018 0.0718(12) 0.0438(9) 0.0727(12) -0.0039(8) 0.0248(10) -0.0110(8)
C001 0.0587(9) 0.0487(8) 0.0453(8) -0.0058(7) 0.0232(7) -0.0037(7)
C011 0.0647(11) 0.0692(12) 0.0588(10) 0.0125(9) 0.0269(9) 0.0110(9)
C026 0.0489(8) 0.0523(8) 0.0405(7) 0.0029(6) 0.0184(6) 0.0044(6)
C028 0.0653(11) 0.0483(9) 0.0558(10) 0.0002(7) 0.0142(9) -0.0040(8)
C014 0.0806(13) 0.0497(9) 0.0628(11) 0.0017(8) 0.0329(10) 0.0056(9)
C013 0.0940(16) 0.0469(9) 0.0810(14) 0.0040(9) 0.0407(13) 0.0020(10)
C023 0.0651(10) 0.0619(10) 0.0430(8) 0.0007(7) 0.0253(8) 0.0105(8)
C027 0.0571(9) 0.0534(9) 0.0551(9) 0.0019(7) 0.0243(8) -0.0045(7)
C019 0.0640(10) 0.0473(9) 0.0635(10) 0.0096(8) 0.0274(9) -0.0054(7)
C032 0.1078(19) 0.0711(14) 0.0587(12) -0.0141(10) 0.0145(12) 0.0242(13)
C031 0.151(3) 0.0547(14) 0.0870(19) -0.0209(13) 0.006(2) 0.0180(16)
C029 0.0956(17) 0.0551(12) 0.0974(18) 0.0057(12) 0.0211(14) -0.0153(11)
C030 0.137(3) 0.0513(13) 0.116(3) -0.0069(14) 0.018(2) -0.0122(15)
C1A 0.054(5) 0.054(3) 0.049(5) -0.015(3) 0.010(4) 0.014(3)
C2A 0.070(4) 0.055(3) 0.100(5) -0.016(3) 0.021(3) 0.005(3)
C3A 0.089(5) 0.062(3) 0.110(5) -0.023(3) 0.020(3) 0.008(3)
C4A 0.098(5) 0.065(3) 0.063(4) -0.015(3) 0.006(3) 0.027(3)
C5A 0.095(4) 0.070(5) 0.065(3) -0.010(4) 0.022(3) 0.040(4)
C6A 0.069(3) 0.066(3) 0.066(4) -0.015(3) 0.021(3) 0.021(3)
C1B 0.062(7) 0.070(5) 0.055(7) 0.005(5) 0.010(6) 0.023(5)
C2B 0.083(6) 0.066(4) 0.075(5) -0.001(3) 0.026(4) 0.025(4)
C3B 0.113(8) 0.063(4) 0.077(5) -0.007(3) 0.029(5) 0.021(4)
C4B 0.113(8) 0.062(4) 0.070(4) 0.002(4) 0.026(4) 0.039(4)
C5B 0.091(5) 0.076(5) 0.069(4) -0.002(4) 0.021(3) 0.036(4)
C6B 0.074(4) 0.075(4) 0.063(4) -0.003(4) 0.020(3) 0.036(4)
 
_geom_special_details
;
 All esds (except the esd in the dihedral angle between two l.s. planes)
 are estimated using the full covariance matrix.  The cell esds are taken
 into account individually in the estimation of esds in distances, angles
 and torsion angles; correlations between esds in cell parameters are only
 used when they are defined by crystal symmetry.  An approximate (isotropic)
 treatment of cell esds is used for estimating esds involving l.s. planes.
;
 
loop_
 _geom_bond_atom_site_label_1
 _geom_bond_atom_site_label_2
 _geom_bond_distance
 _geom_bond_site_symmetry_2
 _geom_bond_publ_flag
Fe01 N001 2.0403(16) . ?
Fe01 N002 2.045(2) . ?
Fe01 N006 2.1048(18) . ?
Fe01 N005 2.1274(13) . ?
Fe01 N003 2.1725(13) . ?
Fe01 N004 2.1866(14) . ?
S002 C002 1.604(2) . ?
S001 C001 1.6094(18) . ?
N005 C020 1.329(2) . ?
N005 C016 1.338(2) . ?
N006 C032 1.338(3) . ?
N006 C028 1.340(3) . ?
N003 C015 1.269(2) . ?
N003 C003 1.417(2) . ?
N004 C027 1.269(2) . ?
N004 C021 1.414(2) . ?
N002 C002 1.142(3) . ?
N001 C001 1.146(2) . ?
C015 C016 1.448(2) . ?
C016 C017 1.371(2) . ?
C003 C004 1.370(2) . ?
C003 C008 1.383(2) . ?
C021 C026 1.372(2) . ?
C021 C022 1.381(2) . ?
C024 C023 1.378(3) . ?
C024 C025 1.385(2) . ?
C024 C1B 1.456(7) . ?
C024 C1A 1.487(5) . ?
C007 C008 1.373(2) . ?
C007 C006 1.382(2) . ?
C012 C013 1.362(3) . ?
C012 C011 1.371(3) . ?
C010 C011 1.377(3) . ?
C010 C009 1.380(3) . ?
C022 C023 1.374(2) . ?
C025 C026 1.372(2) . ?
C004 C005 1.372(2) . ?
C020 C019 1.368(2) . ?
C005 C006 1.387(2) . ?
C009 C014 1.383(3) . ?
C009 C006 1.477(2) . ?
C017 C018 1.374(3) . ?
C018 C019 1.359(3) . ?
C028 C029 1.382(3) . ?
C028 C027 1.442(3) . ?
C014 C013 1.378(3) . ?
C032 C031 1.383(5) . ?
C031 C030 1.361(6) . ?
C029 C030 1.357(4) . ?
C1A C2A 1.3900 . ?
C1A C6A 1.3900 . ?
C2A C3A 1.3900 . ?
C3A C4A 1.3900 . ?
C4A C5A 1.3900 . ?
C5A C6A 1.3900 . ?
C1B C2B 1.3900 . ?
C1B C6B 1.3900 . ?
C2B C3B 1.3900 . ?
C3B C4B 1.3900 . ?
C4B C5B 1.3900 . ?
C5B C6B 1.3900 . ?
 
loop_
 _geom_angle_atom_site_label_1
 _geom_angle_atom_site_label_2
 _geom_angle_atom_site_label_3
 _geom_angle
 _geom_angle_site_symmetry_1
 _geom_angle_site_symmetry_3
 _geom_angle_publ_flag
N001 Fe01 N002 95.20(7) . . ?
N001 Fe01 N006 98.14(7) . . ?
N002 Fe01 N006 94.56(8) . . ?
N001 Fe01 N005 90.76(6) . . ?
N002 Fe01 N005 98.13(8) . . ?
N006 Fe01 N005 163.77(6) . . ?
N001 Fe01 N003 164.93(6) . . ?
N002 Fe01 N003 93.75(6) . . ?
N006 Fe01 N003 93.20(5) . . ?
N005 Fe01 N003 75.97(5) . . ?
N001 Fe01 N004 92.35(6) . . ?
N002 Fe01 N004 168.46(7) . . ?
N006 Fe01 N004 75.70(6) . . ?
N005 Fe01 N004 90.47(5) . . ?
N003 Fe01 N004 80.83(5) . . ?
C020 N005 C016 117.88(14) . . ?
C020 N005 Fe01 127.18(11) . . ?
C016 N005 Fe01 114.64(10) . . ?
C032 N006 C028 117.5(2) . . ?
C032 N006 Fe01 126.5(2) . . ?
C028 N006 Fe01 115.98(12) . . ?
C015 N003 C003 118.02(14) . . ?
C015 N003 Fe01 113.79(11) . . ?
C003 N003 Fe01 127.50(10) . . ?
C027 N004 C021 119.36(15) . . ?
C027 N004 Fe01 113.80(12) . . ?
C021 N004 Fe01 125.95(11) . . ?
C002 N002 Fe01 154.9(2) . . ?
C001 N001 Fe01 158.77(15) . . ?
N003 C015 C016 119.25(15) . . ?
N005 C016 C017 122.28(15) . . ?
N005 C016 C015 115.53(14) . . ?
C017 C016 C015 122.19(15) . . ?
C004 C003 C008 119.30(15) . . ?
C004 C003 N003 121.55(14) . . ?
C008 C003 N003 119.15(14) . . ?
C026 C021 C022 119.95(15) . . ?
C026 C021 N004 119.30(14) . . ?
C022 C021 N004 120.60(15) . . ?
C023 C024 C025 118.34(16) . . ?
C023 C024 C1B 119.8(5) . . ?
C025 C024 C1B 121.8(6) . . ?
C023 C024 C1A 122.6(4) . . ?
C025 C024 C1A 119.1(4) . . ?
C008 C007 C006 121.38(15) . . ?
C013 C012 C011 119.65(19) . . ?
C011 C010 C009 121.22(19) . . ?
C023 C022 C021 119.90(16) . . ?
C007 C008 C003 120.06(16) . . ?
C026 C025 C024 121.24(16) . . ?
N002 C002 S002 179.3(2) . . ?
C003 C004 C005 120.26(15) . . ?
N005 C020 C019 122.76(16) . . ?
C004 C005 C006 121.45(16) . . ?
C010 C009 C014 117.52(17) . . ?
C010 C009 C006 121.50(16) . . ?
C014 C009 C006 120.96(17) . . ?
C016 C017 C018 118.90(17) . . ?
C007 C006 C005 117.54(15) . . ?
C007 C006 C009 122.02(15) . . ?
C005 C006 C009 120.40(15) . . ?
C019 C018 C017 118.99(17) . . ?
N001 C001 S001 178.37(17) . . ?
C012 C011 C010 120.1(2) . . ?
C025 C026 C021 119.68(15) . . ?
N006 C028 C029 123.2(2) . . ?
N006 C028 C027 115.28(17) . . ?
C029 C028 C027 121.5(2) . . ?
C013 C014 C009 121.3(2) . . ?
C012 C013 C014 120.2(2) . . ?
C022 C023 C024 120.88(16) . . ?
N004 C027 C028 119.00(18) . . ?
C018 C019 C020 119.18(17) . . ?
N006 C032 C031 121.6(3) . . ?
C030 C031 C032 119.9(3) . . ?
C030 C029 C028 118.4(3) . . ?
C029 C030 C031 119.3(3) . . ?
C2A C1A C6A 120.0 . . ?
C2A C1A C024 117.7(5) . . ?
C6A C1A C024 122.2(5) . . ?
C3A C2A C1A 120.0 . . ?
C2A C3A C4A 120.0 . . ?
C3A C4A C5A 120.0 . . ?
C6A C5A C4A 120.0 . . ?
C5A C6A C1A 120.0 . . ?
C2B C1B C6B 120.0 . . ?
C2B C1B C024 123.6(8) . . ?
C6B C1B C024 116.3(8) . . ?
C3B C2B C1B 120.0 . . ?
C2B C3B C4B 120.0 . . ?
C5B C4B C3B 120.0 . . ?
C4B C5B C6B 120.0 . . ?
C5B C6B C1B 120.0 . . ?
 
_refine_diff_density_max    0.551
_refine_diff_density_min   -0.578
_refine_diff_density_rms    0.043

_shelx_res_file
;

TITL sc2_093K_a.res in P2(1)/c
    SC2_225K.res
    created by SHELXL-2018/3 at 12:20:15 on 15-Apr-2021
REM Old TITL SC2_093K in P2(1)/c
REM SHELXT solution in P2(1)/c: R1 0.091, Rweak 0.004, Alpha 0.025
REM <I/s>   0.460 for  267 systematic absences,  Orientation as input
REM Formula found by SHELXT:  C38 N6 S2 Fe

CELL 0.63582 17.2322 12.4508 17.2080 90.0000 115.7957 90.0000
ZERR 4.000 0.0002 0.0001 0.0002 0.0000 0.0013 0.0000
LATT  1
SYMM -X, 1/2+Y, 1/2-Z
SFAC C H N S FE
DISP $C  0.00244  0.00131  9.14798!source kissel
DISP $H -0.00002  0.00000  0.66440!source kissel
DISP $N  0.00493  0.00266 15.07095!source kissel
DISP $S  0.10506  0.10024 379.49005!source kissel
DISP $Fe  0.32649  0.69602 2544.24973!source kissel
UNIT 152.00 112.00 24.00 8.00 4.00
OMIT -5 0 2
OMIT 4 0 0
OMIT 2 0 2
L.S. 30
REM DAMP 100
REM ISOR 0.04 0.06 C1A > C6A
REM ISOR 0.04 0.06 C1B > C6B
RIGU 0.002 0.002 C1A > C6A
RIGU 0.002 0.002  C1B > C6B
SADI C024 C1A C024 C1B
BOND
LIST 6
SHEL 99 0.75
ACTA
FMAP 2
PLAN 20
WGHT    0.053600    0.816700
EXTI    0.008026
FVAR       3.64030   0.55762   0.07947
FE01  5    0.758458    0.302993    0.823707    11.00000    0.05377    0.04629 =
         0.04278    0.00452    0.02065    0.00313
S002  4    0.545273    0.341275    0.921392    11.00000    0.06435    0.06366 =
         0.05592    0.00712    0.02617    0.00613
S001  4    0.951556    0.117396    1.070680    11.00000    0.07683    0.06180 =
         0.06122    0.01422    0.02416    0.00806
N005  3    0.711100    0.143156    0.793804    11.00000    0.04816    0.04433 =
         0.04252    0.00129    0.02093   -0.00213
N006  3    0.810227    0.455440    0.821445    11.00000    0.07278    0.05268 =
         0.04625   -0.00598    0.01212    0.01097
N003  3    0.667812    0.310117    0.688116    11.00000    0.04717    0.04460 =
         0.04216   -0.00031    0.01878    0.00305
N004  3    0.847671    0.274146    0.766456    11.00000    0.04973    0.04462 =
         0.03986    0.00119    0.01666    0.00209
N002  3    0.671227    0.359177    0.864977    11.00000    0.07145    0.10726 =
         0.05991    0.00583    0.03286    0.01110
N001  3    0.847017    0.255646    0.942975    11.00000    0.06740    0.05818 =
         0.05073    0.00250    0.02314    0.00532
C015  1    0.639031    0.219046    0.655031    11.00000    0.04943    0.04867 =
         0.04123    0.00026    0.01322    0.00069
AFIX  43
H015  2    0.603914    0.212784    0.596164    11.00000   -1.20000
AFIX   0
C016  1    0.661482    0.124975    0.709967    11.00000    0.04602    0.04548 =
         0.04505   -0.00026    0.01804   -0.00128
C003  1    0.648208    0.399993    0.632213    11.00000    0.04703    0.04328 =
         0.04396    0.00156    0.01764    0.00356
C021  1    0.857448    0.176503    0.729634    11.00000    0.04534    0.04677 =
         0.04473    0.00098    0.02083    0.00291
C024    1    0.865971   -0.018336    0.656057    11.00000    0.04719    0.05250 =
         0.05001   -0.00232    0.01798    0.00862
C007  1    0.603662    0.583060    0.602803    11.00000    0.06121    0.04607 =
         0.05478   -0.00060    0.02714    0.01032
AFIX  43
H007  2    0.585965    0.646233    0.619110    11.00000   -1.20000
AFIX   0
C012  1    0.568780    0.854501    0.365209    11.00000    0.07842    0.05695 =
         0.07814    0.01962    0.04053    0.01121
AFIX  43
H012  2    0.561275    0.914439    0.330407    11.00000   -1.20000
AFIX   0
C010  1    0.559778    0.665494    0.380701    11.00000    0.05643    0.05455 =
         0.05735    0.00391    0.02465    0.00586
AFIX  43
H010  2    0.545266    0.597908    0.355449    11.00000   -1.20000
AFIX   0
C022  1    0.839082    0.170987    0.643203    11.00000    0.06373    0.05133 =
         0.04536    0.00660    0.02629    0.00756
AFIX  43
H022  2    0.823457    0.232699    0.609402    11.00000   -1.20000
AFIX   0
C008  1    0.623320    0.495197    0.656224    11.00000    0.05994    0.05099 =
         0.04611   -0.00017    0.02554    0.00870
AFIX  43
H008  2    0.619901    0.499693    0.708593    11.00000   -1.20000
AFIX   0
C025  1    0.883510   -0.011260    0.742453    11.00000    0.05097    0.04791 =
         0.04808    0.00515    0.01710    0.00896
AFIX  43
H025  2    0.898136   -0.073047    0.776183    11.00000   -1.20000
AFIX   0
C002  1    0.618920    0.351046    0.888492    11.00000    0.06252    0.05598 =
         0.04115    0.00706    0.01695    0.00910
C004  1    0.653923    0.394967    0.555336    11.00000    0.06263    0.04286 =
         0.05185   -0.00098    0.02748    0.00700
AFIX  43
H004  2    0.670687    0.331322    0.538730    11.00000   -1.20000
AFIX   0
C020  1    0.731644    0.059799    0.847339    11.00000    0.05795    0.05015 =
         0.04784    0.00524    0.02400   -0.00539
AFIX  43
H020  2    0.765194    0.071708    0.905909    11.00000   -1.20000
AFIX   0
C005  1    0.635011    0.483452    0.502759    11.00000    0.06620    0.04875 =
         0.05099    0.00190    0.03132    0.00632
AFIX  43
H005  2    0.639314    0.478863    0.450831    11.00000   -1.20000
AFIX   0
C009  1    0.592981    0.674903    0.469263    11.00000    0.05114    0.04683 =
         0.05646    0.00519    0.02553    0.00671
C017  1    0.632957    0.024184    0.678256    11.00000    0.06466    0.04990 =
         0.05302   -0.00556    0.01508   -0.00739
AFIX  43
H017  2    0.598558    0.013744    0.619656    11.00000   -1.20000
AFIX   0
C006  1    0.609624    0.579573    0.525329    11.00000    0.04968    0.04480 =
         0.05170    0.00202    0.02212    0.00464
C018  1    0.656053   -0.061142    0.734519    11.00000    0.07181    0.04378 =
         0.07273   -0.00385    0.02484   -0.01098
AFIX  43
H018  2    0.638114   -0.130381    0.714474    11.00000   -1.20000
AFIX   0
C001  1    0.890927    0.199319    0.996871    11.00000    0.05873    0.04875 =
         0.04530   -0.00580    0.02323   -0.00369
C011  1    0.547739    0.754320    0.329033    11.00000    0.06473    0.06916 =
         0.05876    0.01254    0.02690    0.01103
AFIX  43
H011  2    0.525287    0.746316    0.269474    11.00000   -1.20000
AFIX   0
C026  1    0.879715    0.085163    0.779206    11.00000    0.04893    0.05228 =
         0.04052    0.00290    0.01841    0.00442
AFIX  43
H026  2    0.892171    0.088623    0.837440    11.00000   -1.20000
AFIX   0
C028  1    0.867083    0.459533    0.787650    11.00000    0.06530    0.04831 =
         0.05581    0.00021    0.01416   -0.00402
C014  1    0.612544    0.776971    0.504057    11.00000    0.08055    0.04970 =
         0.06276    0.00166    0.03291    0.00563
AFIX  43
H014  2    0.634085    0.785827    0.563470    11.00000   -1.20000
AFIX   0
C013  1    0.600733    0.865811    0.452384    11.00000    0.09396    0.04687 =
         0.08100    0.00395    0.04070    0.00203
AFIX  43
H013  2    0.614629    0.933729    0.477119    11.00000   -1.20000
AFIX   0
C023  1    0.843930    0.074200    0.607232    11.00000    0.06513    0.06188 =
         0.04299    0.00066    0.02532    0.01047
AFIX  43
H023  2    0.832183    0.071074    0.549165    11.00000   -1.20000
AFIX   0
C027  1    0.882670    0.358845    0.755454    11.00000    0.05715    0.05337 =
         0.05511    0.00192    0.02435   -0.00448
AFIX  43
H027  2    0.917836    0.356023    0.727059    11.00000   -1.20000
AFIX   0
C019  1    0.705497   -0.042795    0.819880    11.00000    0.06395    0.04729 =
         0.06354    0.00957    0.02741   -0.00542
AFIX  43
H019  2    0.721370   -0.099260    0.859153    11.00000   -1.20000
AFIX   0
C032  1    0.793116    0.547014    0.851596    11.00000    0.10782    0.07109 =
         0.05867   -0.01415    0.01445    0.02415
AFIX  43
H032  2    0.753492    0.546470    0.874880    11.00000   -1.20000
AFIX   0
C031  1    0.832947    0.642512    0.848974    11.00000    0.15102    0.05469 =
         0.08696   -0.02087    0.00575    0.01802
AFIX  43
H031  2    0.819588    0.705321    0.869807    11.00000   -1.20000
AFIX   0
C029  1    0.909355    0.552527    0.784295    11.00000    0.09556    0.05515 =
         0.09740    0.00569    0.02111   -0.01534
AFIX  43
H029  2    0.948937    0.552096    0.760959    11.00000   -1.20000
AFIX   0
C030  1    0.891713    0.644436    0.815864    11.00000    0.13670    0.05130 =
         0.11568   -0.00690    0.01831   -0.01223
AFIX  43
H030  2    0.919491    0.708110    0.814892    11.00000   -1.20000
AFIX  66
REM #####
PART 1
C1A   1    0.871822   -0.124647    0.619629    21.00000    0.05421    0.05401 =
         0.04875   -0.01476    0.00954    0.01449
C2A   1    0.825558   -0.209369    0.631516    21.00000    0.06968    0.05461 =
         0.10020   -0.01597    0.02126    0.00483
AFIX  43
H2A   2    0.790825   -0.197876    0.659635    21.00000   -1.20000
AFIX  65
C3A   1    0.831207   -0.311270    0.601378    21.00000    0.08914    0.06168 =
         0.10993   -0.02293    0.01968    0.00786
AFIX  43
H3A   2    0.800253   -0.367954    0.609331    21.00000   -1.20000
AFIX  65
C4A   1    0.883120   -0.328449    0.559351    21.00000    0.09841    0.06539 =
         0.06340   -0.01472    0.00575    0.02727
AFIX  43
H4A   2    0.886900   -0.396627    0.539187    21.00000   -1.20000
AFIX  65
C5A   1    0.929385   -0.243727    0.547463    21.00000    0.09475    0.07005 =
         0.06539   -0.01024    0.02154    0.04007
AFIX  43
H5A   2    0.964118   -0.255222    0.519344    21.00000   -1.20000
AFIX  65
C6A   1    0.923736   -0.141827    0.577601    21.00000    0.06881    0.06622 =
         0.06553   -0.01523    0.02121    0.02075
AFIX  43
H6A   2    0.954690   -0.085142    0.569647    21.00000   -1.20000
AFIX  66
PART 2
C1B   1    0.875660   -0.118680    0.617678   -21.00000    0.06198    0.07018 =
         0.05529    0.00529    0.00997    0.02304
C2B   1    0.844629   -0.216777    0.630691   -21.00000    0.08315    0.06578 =
         0.07547   -0.00074    0.02561    0.02530
AFIX  43
H2B   2    0.812949   -0.220044    0.662705   -21.00000   -1.20000
AFIX  65
C3B   1    0.860947   -0.309992    0.595857   -21.00000    0.11307    0.06326 =
         0.07678   -0.00679    0.02872    0.02093
AFIX  43
H3B   2    0.840185   -0.375625    0.604564   -21.00000   -1.20000
AFIX  65
C4B   1    0.908297   -0.305111    0.548009   -21.00000    0.11323    0.06159 =
         0.06998    0.00188    0.02602    0.03853
AFIX  43
H4B   2    0.919215   -0.367478    0.524703   -21.00000   -1.20000
AFIX  65
C5B   1    0.939328   -0.207015    0.534995   -21.00000    0.09050    0.07587 =
         0.06885   -0.00220    0.02090    0.03614
AFIX  43
H5B   2    0.971008   -0.203750    0.502981   -21.00000   -1.20000
AFIX  65
C6B   1    0.923011   -0.113799    0.569829   -21.00000    0.07419    0.07544 =
         0.06324   -0.00335    0.02018    0.03599
AFIX  43
H6B   2    0.943773   -0.048166    0.561122   -21.00000   -1.20000
PART 0
AFIX   0
HKLF 4


REM  sc2_093K_a.res in P2(1)/c
REM wR2 = 0.1113, GooF = S = 1.059, Restrained GooF = 1.057 for all data
REM R1 = 0.0382 for 6822 Fo > 4sig(Fo) and 0.0424 for all 7757 data
REM 457 parameters refined using 73 restraints

END

WGHT      0.0537      0.8152

REM Highest difference peak  0.551,  deepest hole -0.578,  1-sigma level  0.043
Q1    1   0.7614  0.2587  0.7963  11.00000  0.05    0.55
Q2    1   0.6796  0.3061  0.8507  11.00000  0.05    0.45
Q3    1   0.9065  0.0794  1.0635  11.00000  0.05    0.32
Q4    1   0.6546  0.1694  0.6805  11.00000  0.05    0.24
Q5    1   0.8387  0.1720  0.6896  11.00000  0.05    0.22
Q6    1   0.7920  0.4015  0.8208  11.00000  0.05    0.21
Q7    1   0.8966  0.0438  0.7592  11.00000  0.05    0.20
Q8    1   0.9496  0.1767  1.0925  11.00000  0.05    0.19
Q9    1   0.6296  0.3088  0.8724  11.00000  0.05    0.19
Q10   1   0.6808  0.1349  0.7530  11.00000  0.05    0.19
Q11   1   0.6516  0.0757  0.6958  11.00000  0.05    0.18
Q12   1   0.5715  0.6678  0.4289  11.00000  0.05    0.18
Q13   1   0.8078  0.5984  0.8735  11.00000  0.05    0.18
Q14   1   0.5873  0.3726  0.9512  11.00000  0.05    0.18
Q15   1   0.5925  0.6227  0.4918  11.00000  0.05    0.18
Q16   1   0.8370  0.1209  0.6317  11.00000  0.05    0.17
Q17   1   0.8759  0.6263  0.8612  11.00000  0.05    0.17
Q18   1   0.6512 -0.0208  0.7031  11.00000  0.05    0.17
Q19   1   0.8591 -0.0230  0.6988  11.00000  0.05    0.17
Q20   1   0.8707 -0.0662  0.6384  11.00000  0.05    0.17
;
_shelx_res_checksum   63454

_shelx_hkl_file
;
  -2   0   0 130873. 5611.06   1
   2   0   0 132175. 5610.69   1
  -3   0   0 56316.2 2318.06   1
   3   0   0 52277.8 2315.74   1
  -4   0   0 714080. 32916.8   1
   4   0   0 824675. 32915.0   1
  -5   0   0 34.1648 20.2993   1
   5   0   0-2.75370 18.4607   1
  -7   0   0 1688.85 97.1422   1
   7   0   0 1578.76 93.4556   1
  -8   0   0 63193.3 2671.10   1
   8   0   0 60809.2 2669.09   1
  -9   0   0 4476.97 222.868   1
   9   0   0 4376.29 220.537   1
 -10   0   0 131131. 5643.10   1
  10   0   0 132040. 5642.25   1
  11   0   0 1171.09 86.7484   1
 -11   0   0 1303.39 89.0055   1
  13   0   0 3560.57 191.607   1
 -13   0   0 3523.14 193.659   1
  14   0   0 4628.94 247.717   1
 -14   0   0 4967.20 251.739   1
 -15   0   0 7.76349 31.1525   1
  15   0   0 52.5696 31.1569   1
 -16   0   0 436.207 55.6991   1
  16   0   0 528.347 56.5975   1
 -17   0   0 1463.71 108.539   1
 -18   0   0 382.465 57.9928   1
  18   0   0 374.171 56.9961   1
  19   0   0 2578.31 157.969   1
 -19   0   0 2344.92 153.551   1
  20   0   0 1059.11 92.0571   1
 -20   0   0 934.675 85.2183   1
  21   0   0 174.791 50.9790   1
 -21   0   0 185.056 44.6724   1
  22   0   0 77.7400 45.1670   1
 -22   0   0 96.3681 40.8994   1
  23   0   0 223.964 54.3653   1
 -23   0   0 186.258 51.8924   1
  24   0   0 68.4148 40.8875   1
 -24   0   0 79.4222 46.0959   1
  25   0   0 144.406 48.0648   1
 -25   0   0 113.952 48.7121   1
  26   0   0 8.39014 44.1685   1
 -26   0   0-8.64106 41.6917   1
   1   1   0 261046. 10533.6   1
  -1  -1   0 265494. 10533.6   1
  -1   1   0 245035. 10534.5   1
   2   1   0 720.649 39.5815   1
  -2   1   0 760.731 41.2439   1
  -2  -1   0 715.647 40.7858   1
   2  -1   0 673.647 40.2858   1
   3   1   0 226641. 9504.48   1
  -3   1   0 205541. 9504.44   1
  -3  -1   0 231357. 9504.79   1
   3  -1   0 228704. 9505.83   1
   4   1   0 62465.0 2578.80   1
  -4  -1   0 58012.7 2577.73   1
   4  -1   0 61998.8 2579.61   1
  -4   1   0 58323.7 2579.38   1
   5   1   0 11544.0 485.453   1
  -5  -1   0 11895.4 486.457   1
   5  -1   0 11250.0 486.567   1
   6  -1   0 2169.51 123.886   1
  -6   1   0 2511.19 126.533   1
   7   1   0 7913.23 366.225   1
  -7  -1   0 8720.43 369.026   1
   7  -1   0 7828.90 367.849   1
  -7   1   0 7440.23 368.518   1
   8   1   0 17972.7 796.548   1
  -8  -1   0 18053.5 798.732   1
   8  -1   0 17357.6 797.330   1
  -8   1   0 18674.3 800.466   1
   9   1   0 145965. 6519.32   1
  -9  -1   0 145077. 6520.15   1
   9  -1   0 153433. 6519.25   1
  -9   1   0 166726. 6525.65   1
  10   1   0 10089.1 464.879   1
 -10  -1   0 10520.9 467.656   1
  10  -1   0 9421.10 461.766   1
 -10   1   0 10412.0 471.060   1
  11   1   0 27982.3 1219.72   1
 -11  -1   0 27727.4 1221.35   1
  11  -1   0 27090.9 1218.48   1
 -11   1   0 28113.0 1223.60   1
  12  -1   0 2386.69 138.393   1
 -12   1   0 2340.52 141.065   1
  13  -1   0 259.452 43.1406   1
  13   1   0 363.447 47.5983   1
 -13  -1   0 335.216 46.6801   1
 -13   1   0 318.402 46.9817   1
  14   1   0 1579.18 109.170   1
 -14  -1   0 1664.99 108.600   1
  14  -1   0 1558.94 108.876   1
 -14   1   0 1492.59 107.719   1
  15  -1   0 1849.44 121.754   1
  15   1   0 1796.50 119.859   1
 -15   1   0 1631.75 116.898   1
  16   1   0 2224.70 135.339   1
 -16  -1   0 1797.22 127.013   1
  17   1   0 239.648 47.8325   1
  17  -1   0 330.346 48.2417   1
 -17  -1   0 318.253 51.3931   1
 -17   1   0 319.675 49.4308   1
  18   1   0 258.840 47.5425   1
 -18  -1   0 294.579 48.7198   1
  18  -1   0 149.437 43.4957   1
 -18   1   0 214.532 47.1035   1
  19   1   0 873.554 80.6529   1
  19  -1   0 884.773 81.8267   1
 -19  -1   0 862.123 81.9478   1
 -19   1   0 771.153 79.2706   1
  20  -1   0 128.177 48.7621   1
 -20   1   0 130.595 45.2440   1
  21   1   0 181.235 43.7275   1
 -21  -1   0 159.599 44.8917   1
  21  -1   0 158.315 49.5529   1
 -21   1   0 191.411 46.3926   1
  22   1   0 1053.37 92.7322   1
  22  -1   0 1038.09 93.3243   1
 -22  -1   0 1023.71 92.6137   1
 -22   1   0 1044.58 92.2722   1
  23  -1   0 168.391 49.0341   1
  23   1   0 34.6996 42.9550   1
 -23   1   0 26.3894 32.8948   1
 -23  -1   0 63.3003 44.2586   1
  24   1   0 113.288 42.8242   1
 -24  -1   0 116.692 39.8379   1
  25   1   0-25.5438 42.0564   1
  25  -1   0-8.38415 39.4858   1
 -25  -1   0-17.8314 45.0260   1
 -25   1   0-25.7805 39.4469   1
  26   1   0-16.2953 41.5853   1
  26  -1   0-8.21497 40.5688   1
 -26   1   0 34.0478 39.0643   1
   0   2   0 134496. 5855.44   1
   0  -2   0 140163. 5856.03   1
   1   2   0 43.1298 13.0213   1
  -1  -2   0 25.4088 15.2728   1
  -1   2   0 13.1351 13.9810   1
   1  -2   0 20.2232 12.7197   1
   2   2   0 162.325 18.4027   1
  -2  -2   0 155.989 21.0525   1
  -2   2   0 172.880 24.4323   1
   2  -2   0 192.663 24.8314   1
  -3   2   0 131658. 5308.53   1
  -3  -2   0 125450. 5305.33   1
   3   2   0 121649. 5305.68   1
   3  -2   0 119000. 5306.35   1
  -4   2   0 49590.2 2151.06   1
   4   2   0 49319.3 2148.91   1
  -4  -2   0 51825.7 2150.07   1
   4  -2   0 49434.1 2151.30   1
  -5  -2   0 1489.15 85.2742   1
   5   2   0 1554.70 85.1100   1
   6  -2   0 9351.71 413.394   1
  -6  -2   0 8818.16 410.329   1
  -6   2   0 8691.38 412.824   1
   6   2   0 9463.72 411.355   1
   7  -2   0 13186.2 584.940   1
  -7  -2   0 12637.9 580.805   1
  -7   2   0 13124.4 584.588   1
   7   2   0 13134.1 580.937   1
   8  -2   0 1454.08 89.2268   1
  -8  -2   0 1262.62 82.9585   1
  -8   2   0 1270.01 85.5602   1
   8   2   0 1381.19 84.5375   1
   9  -2   0 4288.68 226.972   1
  -9  -2   0 4476.62 226.421   1
  -9   2   0 4700.00 232.371   1
   9   2   0 4833.10 227.866   1
  10  -2   0 45527.4 2055.27   1
 -10  -2   0 46664.6 2053.32   1
 -10   2   0 50192.4 2060.17   1
  10   2   0 47356.5 2054.08   1
 -11  -2   0 2938.27 161.316   1
  11   2   0 2886.32 160.669   1
  12  -2   0 21276.0 976.197   1
 -12   2   0 22789.9 984.126   1
  13  -2   0 14126.2 680.536   1
 -13  -2   0 14474.2 685.951   1
 -13   2   0 16458.0 695.835   1
  13   2   0 15508.3 687.354   1
  14  -2   0 3979.83 206.318   1
  14   2   0 4001.98 206.074   1
  15  -2   0 2119.70 133.975   1
 -15  -2   0 2181.72 134.564   1
 -15   2   0 1888.90 131.332   1
  15   2   0 2086.87 131.203   1
 -16  -2   0 231.314 46.3621   1
  16   2   0 247.812 47.5897   1
 -17  -2   0 32.9945 33.1575   1
  17  -2   0 98.9421 39.3785   1
  17   2   0 40.1255 31.7057   1
 -18  -2   0 17.0567 29.1093   1
 -18   2   0 8.52344 34.7675   1
  18   2   0 32.9298 34.6819   1
  19  -2   0 152.382 43.5155   1
 -19  -2   0 236.147 46.7579   1
 -19   2   0 219.486 45.5444   1
  19   2   0 161.006 47.0702   1
 -20   2   0 887.696 86.1848   1
  20  -2   0 844.284 83.1290   1
  21  -2   0 172.206 45.5234   1
 -21  -2   0 153.563 42.1604   1
 -21   2   0 161.186 43.8817   1
  21   2   0 236.827 49.4663   1
 -22  -2   0-9.09688 35.1992   1
  22   2   0-26.3030 39.1718   1
  23  -2   0 552.236 72.6282   1
  23   2   0 589.700 72.2228   1
 -23   2   0 511.392 67.4177   1
 -23  -2   0 547.314 69.8776   1
 -24  -2   0 9.12114 35.9329   1
  24   2   0-16.6972 36.7715   1
 -25  -2   0 26.7778 43.5762   1
 -25   2   0-42.7156 44.9742   1
  25  -2   0 25.8073 47.0630   1
  25   2   0 8.16795 40.3368   1
 -26   2   0 41.3645 37.9821   1
  26  -2   0 8.15742 36.9567   1
   0  -3   0-4.62013 14.8953   1
   0   3   0-4.47819 14.9112   1
  -1  -3   0 9012.54 407.027   1
   1   3   0 9545.59 407.047   1
  -1   3   0 8945.28 406.958   1
   1  -3   0 9313.41 408.011   1
   2   3   0 1448.87 74.6268   1
  -2  -3   0 1295.03 73.8850   1
  -2   3   0 1302.02 77.1355   1
   2  -3   0 1462.10 77.3391   1
  -3   3   0 23211.9 1034.27   1
   3  -3   0 24384.4 1034.37   1
   3   3   0 21896.4 1028.71   1
   4   3   0 32618.7 1404.31   1
  -4  -3   0 32315.2 1404.94   1
   5  -3   0 3.87926 21.8069   1
  -5   3   0 11.7781 20.6706   1
  -6   3   0 1811.95 104.639   1
   6   3   0 1772.56 101.528   1
   6  -3   0 1860.05 105.548   1
  -6  -3   0 1860.30 103.031   1
  -7   3   0 74059.5 3194.28   1
   7   3   0 72261.7 3189.12   1
   7  -3   0 75215.6 3193.75   1
  -7  -3   0 75640.2 3191.88   1
  -8   3   0 127.404 30.1597   1
   8   3   0 101.149 27.7338   1
   8  -3   0 77.9161 24.5470   1
  -8  -3   0 115.575 28.3381   1
  -9   3   0 17.1873 20.4783   1
   9   3   0-10.4318 21.6424   1
  -9  -3   0 16.3895 26.9966   1
   9  -3   0 63.2302 23.8468   1
  10  -3   0 4791.21 239.030   1
 -10  -3   0 4644.78 235.698   1
 -10   3   0 4722.34 238.245   1
  10   3   0 4538.66 234.050   1
 -11  -3   0 721.585 63.2872   1
  11   3   0 657.381 59.2360   1
  12  -3   0 7534.72 375.403   1
 -12  -3   0 7704.75 375.733   1
 -12   3   0 7705.55 378.798   1
  12   3   0 8271.00 376.122   1
  13  -3   0 6317.37 317.086   1
 -13  -3   0 6428.91 317.525   1
 -13   3   0 6616.27 321.479   1
  13   3   0 6187.04 315.003   1
  14  -3   0 4499.28 246.591   1
 -14  -3   0 4852.85 250.611   1
 -14   3   0 4639.61 251.837   1
  14   3   0 5039.43 250.521   1
  15  -3   0 271.587 42.0864   1
 -15  -3   0 322.097 47.7321   1
 -15   3   0 315.553 50.7577   1
  15   3   0 282.131 45.0181   1
  16  -3   0-23.0293 30.2418   1
 -16  -3   0-32.6482 30.9852   1
 -16   3   0 25.1339 34.1638   1
  16   3   0 23.7152 32.7683   1
  17  -3   0 624.236 68.5190   1
 -17  -3   0 599.527 68.9136   1
 -17   3   0 721.891 73.4476   1
  17   3   0 716.027 71.3472   1
  18  -3   0 33.2759 32.8422   1
 -18  -3   0 113.212 40.0241   1
 -18   3   0 51.6483 36.8768   1
  18   3   0 16.6308 28.4502   1
 -19  -3   0 160.232 48.3471   1
  19   3   0 295.774 54.6532   1
  20  -3   0 145.767 44.7768   1
 -20  -3   0 190.330 44.7959   1
 -20   3   0 185.406 47.9116   1
  20   3   0 143.044 38.7413   1
  21  -3   0 146.618 46.5329   1
 -21  -3   0 165.568 45.1433   1
 -21   3   0 107.282 44.8882   1
  21   3   0 33.1951 35.2554   1
  22  -3   0 60.5093 38.2401   1
 -22  -3   0 108.785 47.8568   1
 -22   3   0 98.2455 43.7486   1
  22   3   0 75.4261 42.9235   1
  23  -3   0 42.7333 42.6975   1
  23   3   0-16.9069 40.8010   1
 -23   3   0 88.3033 44.6009   1
 -23  -3   0-8.95579 40.5713   1
  24   3   0 33.6786 36.6044   1
 -24   3   0-8.56109 39.3400   1
 -24  -3   0 105.890 40.0102   1
  25   3   0-8.41970 38.1304   1
 -25  -3   0 26.0597 39.8670   1
  26  -3   0 8.35277 45.6971   1
 -26   3   0-16.4914 39.7847   1
   0  -4   0 89525.9 3823.71   1
   0   4   0 89058.7 3822.72   1
  -1  -4   0 4559.51 209.870   1
  -1   4   0 4146.83 208.461   1
   1   4   0 4722.04 210.276   1
   1  -4   0 4379.68 210.186   1
  -2  -4   0 73214.9 3138.99   1
   3   4   0 41091.2 1751.39   1
  -3  -4   0 40125.4 1751.69   1
   4  -4   0 420.736 39.5677   1
  -4   4   0 327.675 36.3276   1
  -5   4   0 15552.2 724.463   1
   5  -4   0 15811.7 724.563   1
   5   4   0 16579.4 721.789   1
  -5  -4   0 17405.0 724.238   1
  -6   4   0 3961.62 200.086   1
   6  -4   0 3703.02 197.793   1
   6   4   0 4423.64 198.624   1
  -6  -4   0 3773.78 195.377   1
  -7   4   0 1387.61 92.4964   1
   7  -4   0 1415.33 92.6715   1
   7   4   0 1450.33 89.1403   1
  -7  -4   0 1459.08 91.4160   1
  -8   4   0 43409.3 1787.04   1
  -8  -4   0 40159.0 1780.80   1
   8   4   0 39158.3 1779.20   1
   8  -4   0 41911.5 1784.66   1
  -9  -4   0 2989.89 170.422   1
   9   4   0 3170.54 170.192   1
   9  -4   0 3130.51 172.094   1
  -9   4   0 3575.93 176.857   1
 -10  -4   0 100.997 30.5602   1
  10   4   0 80.5983 26.3467   1
  11  -4   0 1785.32 110.251   1
 -11   4   0 1350.69 100.021   1
  12  -4   0 1031.52 79.7637   1
 -12  -4   0 972.297 76.8328   1
  12   4   0 975.248 75.1391   1
  13  -4   0 4860.47 253.265   1
 -13  -4   0 5092.37 254.445   1
 -13   4   0 5042.90 257.542   1
  13   4   0 4528.64 247.066   1
  14  -4   0 682.913 70.3025   1
 -14  -4   0 769.050 72.0181   1
 -14   4   0 864.098 78.6048   1
 -15  -4   0 1681.59 112.327   1
  15   4   0 1415.66 105.266   1
  16  -4   0 793.260 75.6679   1
 -16   4   0 930.003 83.7546   1
  17  -4   0 93.1141 32.8983   1
 -17  -4   0 125.914 41.6273   1
 -17   4   0 71.5322 36.6579   1
  17   4   0 70.9146 37.7525   1
 -18  -4   0 1613.11 117.912   1
  18  -4   0 1724.92 118.466   1
  18   4   0 1587.16 115.871   1
  19  -4   0 262.827 51.6308   1
 -19  -4   0 374.612 54.5163   1
 -19   4   0 299.395 56.2235   1
  19   4   0 372.329 54.4566   1
  20  -4   0 60.1560 39.9825   1
 -20  -4   0 43.9778 40.3930   1
 -20   4   0 26.3828 41.9489   1
  20   4   0 8.40516 37.5745   1
  21  -4   0 17.8138 41.9429   1
 -21  -4   0-17.7416 34.3215   1
 -21   4   0-43.7555 44.6691   1
  21   4   0-8.59927 38.9466   1
  22  -4   0 94.6259 48.3685   1
 -22   4   0-35.3730 43.1909   1
  23  -4   0 85.4650 46.0292   1
 -23  -4   0 17.7373 39.2336   1
  23   4   0 60.6963 38.3666   1
 -24   4   0 52.4387 35.0603   1
  24  -4   0 8.42508 31.3851   1
 -25   4   0-25.1461 37.9598   1
  25  -4   0 8.22606 39.2154   1
   0   5   0 3.69606 17.8331   1
   0  -5   0-7.52233 17.9299   1
   1  -5   0 6529.55 290.720   1
  -1   5   0 6158.78 289.366   1
   1   5   0 5779.07 286.905   1
  -1  -5   0 6461.71 289.858   1
   2  -5   0 66610.6 2880.28   1
   2   5   0 68396.0 2878.53   1
  -2   5   0 65011.5 2879.32   1
  -2  -5   0 67915.1 2879.61   1
   3  -5   0 1337.93 80.8611   1
  -3  -5   0 1097.06 74.8068   1
  -3   5   0 1264.70 79.4552   1
   3   5   0 1366.22 78.2137   1
  -4  -5   0 64728.8 2835.47   1
   4   5   0 67682.6 2835.48   1
   4  -5   0 66185.9 2837.49   1
  -4   5   0 65005.5 2837.48   1
  -5  -5   0 38868.7 1701.36   1
   5   5   0 37693.1 1699.80   1
   5  -5   0 39771.9 1704.70   1
  -5   5   0 40962.3 1705.06   1
  -6  -5   0 455.322 47.1868   1
   6   5   0 515.898 45.5475   1
   6  -5   0 505.133 49.2395   1
  -6   5   0 482.776 49.0455   1
  -7  -5   0 23203.8 999.894   1
   7   5   0 23432.5 999.756   1
   7  -5   0 22619.5 1003.15   1
  -7   5   0 21340.8 1002.34   1
  -8  -5   0 20012.9 840.534   1
   8  -5   0 18276.1 840.737   1
   8   5   0 18712.1 837.682   1
  -8   5   0 18321.8 841.634   1
  -9  -5   0 269.872 38.9995   1
   9   5   0 262.524 37.7902   1
  10   5   0 18.1284 26.6279   1
 -10   5   0-6.68680 31.4959   1
 -10  -5   0 36.8891 27.8545   1
  10  -5   0 26.1035 28.7547   1
  11   5   0 2418.57 134.170   1
 -11  -5   0 2114.64 129.283   1
  11  -5   0 1954.00 131.392   1
 -11   5   0 2133.29 134.291   1
  12   5   0 1086.80 83.3307   1
 -12  -5   0 1207.67 88.0504   1
  12  -5   0 1059.14 87.1653   1
 -12   5   0 1099.92 87.1352   1
  13  -5   0 161.894 38.9672   1
 -13  -5   0 208.993 44.0470   1
 -13   5   0 222.655 45.4099   1
  14   5   0 96.3281 32.4222   1
 -14   5   0 97.8087 37.6263   1
  14  -5   0 70.5615 32.7514   1
 -14  -5   0 112.818 32.9019   1
 -15  -5   0 1650.66 113.034   1
  15  -5   0 1508.05 111.167   1
  15   5   0 1639.17 112.722   1
 -15   5   0 1501.38 113.236   1
  16   5   0 286.400 47.1746   1
 -16  -5   0 291.146 47.9020   1
 -16   5   0 192.636 45.9406   1
 -17  -5   0 2869.07 173.208   1
  17  -5   0 2803.07 170.989   1
  17   5   0 3002.22 174.270   1
 -17   5   0 2850.82 174.845   1
 -18  -5   0 884.048 85.9091   1
  18   5   0 1113.67 91.9594   1
 -18   5   0 1083.58 93.9023   1
  18  -5   0 880.492 80.4806   1
  19   5   0 59.6757 34.7989   1
 -19  -5   0 8.65743 32.2655   1
 -19   5   0-8.98463 39.0349   1
  19  -5   0 82.3185 40.6827   1
  20   5   0 189.760 45.4304   1
 -20  -5   0 166.648 42.8274   1
 -20   5   0 115.876 39.8073   1
  20  -5   0 144.694 43.4784   1
  21   5   0 26.0111 33.5661   1
 -21  -5   0 35.3922 32.9619   1
 -22   5   0 8.61659 30.7700   1
  22  -5   0 17.3676 34.8193   1
  23   5   0-26.1792 41.6069   1
 -23  -5   0 61.3877 38.0782   1
  24   5   0 51.7552 46.7690   1
 -24  -5   0 52.2761 42.0563   1
 -24   5   0 26.0395 32.9743   1
  24  -5   0 8.31635 35.0468   1
 -25   5   0 16.9197 33.3277   1
  25  -5   0-8.17461 32.7740   1
   0   6   0 71783.4 2979.18   1
   0  -6   0 66662.5 2979.32   1
  -1  -6   0 19077.0 827.956   1
  -1   6   0 18024.9 828.750   1
   1   6   0 19396.7 828.698   1
   1  -6   0 18488.8 828.730   1
  -2  -6   0 188.166 32.2819   1
  -2   6   0 246.861 31.9879   1
   2   6   0 284.734 33.2773   1
   2  -6   0 248.772 32.5646   1
  -3  -6   0 7539.89 358.494   1
   3   6   0 7448.75 358.073   1
  -3   6   0 8228.76 362.540   1
   3  -6   0 7785.08 361.765   1
   4   6   0 13.8205 17.5073   1
  -4  -6   0 47.4332 20.3024   1
  -4   6   0-5.10605 23.4475   1
   4  -6   0 10.1891 22.1308   1
   5   6   0 350.774 39.2104   1
  -5  -6   0 345.492 39.7911   1
  -5   6   0 273.206 39.9178   1
   5  -6   0 331.918 43.9683   1
  -6   6   0 7350.49 346.622   1
   6  -6   0 7359.96 346.178   1
   6   6   0 7373.19 342.805   1
  -6  -6   0 6991.80 342.965   1
  -7   6   0 6332.69 305.466   1
   7  -6   0 5896.82 303.099   1
   7   6   0 6493.09 303.443   1
  -7  -6   0 6381.41 304.135   1
   8   6   0 1452.45 98.3798   1
  -8  -6   0 1858.22 109.143   1
  -9   6   0 17707.1 758.249   1
   9  -6   0 15032.0 751.662   1
   9   6   0 16623.7 750.899   1
  -9  -6   0 17765.6 755.820   1
 -10   6   0 1674.46 107.145   1
  10  -6   0 1349.68 100.809   1
 -11  -6   0 61.8298 29.9328   1
  11   6   0 60.3935 29.6663   1
  11  -6   0 28.4987 30.5779   1
 -11   6   0 94.9925 36.1760   1
 -12  -6   0 905.276 75.6950   1
 -12   6   0 1032.97 83.5848   1
 -13  -6   0 1142.12 91.6917   1
  13  -6   0 1343.02 98.1018   1
  13   6   0 1307.80 94.9857   1
 -13   6   0 1067.12 92.2071   1
  14   6   0 876.828 79.3167   1
 -14  -6   0 947.478 80.8636   1
 -15  -6   0 995.213 84.7905   1
  15  -6   0 974.469 85.1212   1
  15   6   0 985.307 83.9533   1
 -15   6   0 949.939 84.5547   1
 -16  -6   0 910.108 82.6008   1
  16   6   0 940.128 81.7712   1
  16  -6   0 912.090 82.6309   1
 -16   6   0 962.138 88.4053   1
  17  -6   0 8.47806 27.5865   1
 -17  -6   0 84.0977 40.1405   1
 -17   6   0 90.8325 34.5405   1
  17   6   0 24.7245 36.8694   1
  18  -6   0 8.46361 37.8211   1
 -18  -6   0 25.7586 33.8415   1
 -18   6   0 18.1149 38.1597   1
  18   6   0 50.4852 42.9587   1
  19  -6   0 111.967 39.3785   1
 -19   6   0 132.267 44.2229   1
 -20  -6   0-8.82060 38.8897   1
 -20   6   0 54.4128 40.5479   1
  20   6   0 77.8052 41.2487   1
  21  -6   0 33.8102 33.9506   1
 -21  -6   0 134.237 47.1563   1
 -21   6   0 17.8165 31.1755   1
  21   6   0 43.5981 38.4605   1
  22  -6   0 33.8643 37.9045   1
 -22  -6   0 45.2005 40.4631   1
 -22   6   0 70.1818 43.8878   1
  22   6   0 96.0180 46.0236   1
  23  -6   0 151.614 47.8283   1
 -23  -6   0 116.726 46.3287   1
 -23   6   0 145.497 46.4469   1
  23   6   0 227.175 56.3686   1
  25  -6   0-24.0943 42.3091   1
 -25   6   0-50.2998 40.9567   1
   0  -7   0-5.12209 23.5257   1
   0   7   0 49.7717 25.9551   1
  -1  -7   0 8467.42 418.400   1
  -1   7   0 9504.80 420.913   1
   1  -7   0 8829.53 418.769   1
   1   7   0 9569.99 421.333   1
  -2  -7   0 7958.44 376.360   1
  -2   7   0 7669.74 375.498   1
   2  -7   0 8386.18 379.968   1
   2   7   0 8364.90 378.383   1
  -3  -7   0 13571.4 600.119   1
  -3   7   0 13222.9 602.534   1
   3  -7   0 13816.0 604.009   1
   3   7   0 12577.5 597.867   1
  -4  -7   0 28797.1 1264.79   1
   4   7   0 27813.8 1262.73   1
   4  -7   0 28391.1 1266.94   1
  -4   7   0 30644.4 1268.74   1
  -5  -7   0 10461.8 495.757   1
   5   7   0 10920.0 496.214   1
   5  -7   0 11282.7 500.424   1
  -5   7   0 10680.2 498.763   1
   6   7   0 359.655 43.3030   1
  -6  -7   0 353.433 42.9684   1
  -6   7   0 430.049 49.6346   1
   6  -7   0 343.002 45.8256   1
  -7  -7   0 12908.2 616.502   1
   7   7   0 14455.0 622.084   1
  -8  -7   0 5181.19 282.947   1
   8   7   0 6322.62 287.764   1
   8  -7   0 5564.70 286.791   1
  -8   7   0 6041.75 290.984   1
   9  -7   0 4915.30 258.377   1
  -9   7   0 5233.25 261.269   1
 -10  -7   0 1301.06 94.5313   1
  10   7   0 1265.86 90.2364   1
 -10   7   0 1245.94 95.4801   1
  10  -7   0 1279.51 96.1863   1
 -11  -7   0-7.60201 28.2982   1
  11  -7   0 7.52442 32.1803   1
 -11   7   0 7.71756 33.0063   1
 -12  -7   0 1351.10 102.347   1
  12   7   0 1500.33 103.121   1
  12  -7   0 1524.56 106.472   1
 -12   7   0 1507.49 108.515   1
  13   7   0 2016.42 129.033   1
 -13  -7   0 1871.80 127.888   1
 -14  -7   0 3725.69 210.998   1
  14  -7   0 3969.46 215.880   1
  14   7   0 3782.71 212.288   1
 -14   7   0 3829.24 214.001   1
 -15  -7   0 3005.66 184.592   1
  15  -7   0 3090.88 187.951   1
  15   7   0 3309.17 187.543   1
 -15   7   0 3600.52 193.287   1
 -16  -7   0 1097.32 90.6656   1
 -16   7   0 998.776 88.7483   1
  16  -7   0 921.354 85.0382   1
  16   7   0 839.842 81.8533   1
  17   7   0 337.675 52.7840   1
 -17  -7   0 423.438 58.6964   1
  18   7   0 300.829 53.3743   1
 -18  -7   0 343.025 54.1432   1
 -18   7   0 276.948 55.3954   1
  18  -7   0 361.888 55.3872   1
  19   7   0 26.1391 39.4849   1
 -19  -7   0 26.7442 35.1502   1
 -19   7   0 72.6812 45.8980   1
  19  -7   0 17.2873 40.2143   1
  20   7   0 123.064 46.3524   1
 -20  -7   0 8.99605 34.2555   1
  21   7   0 44.1246 45.5542   1
 -21  -7   0 27.0999 42.0373   1
  21  -7   0 64.5876 43.7948   1
 -21   7   0 27.3180 42.9140   1
 -22  -7   0 81.1207 40.4416   1
  22   7   0 96.7022 43.5801   1
 -23   7   0 51.4099 36.1056   1
  23   7   0-17.5029 40.1816   1
  23  -7   0 41.3550 33.1822   1
 -24   7   0-8.29242 40.4846   1
  24  -7   0 24.4830 38.4282   1
   0  -8   0 6050.19 299.960   1
   0   8   0 6330.33 300.318   1
  -1  -8   0 97.0692 27.4202   1
   1  -8   0 114.366 30.8762   1
   1   8   0 134.855 30.0666   1
  -1   8   0 179.874 34.9269   1
  -2  -8   0 58799.6 2498.21   1
  -2   8   0 60853.6 2498.85   1
   2  -8   0 60509.4 2499.78   1
   2   8   0 51837.5 2493.36   1
  -3  -8   0 14866.2 688.982   1
  -3   8   0 15596.4 690.802   1
   3  -8   0 15591.9 691.428   1
   3   8   0 15134.7 688.470   1
  -4  -8   0 25458.6 1141.99   1
  -4   8   0 27398.5 1146.31   1
   4  -8   0 25566.7 1144.06   1
   4   8   0 25373.8 1140.83   1
   5   8   0 1780.81 109.886   1
  -5  -8   0 1760.07 111.404   1
  -6   8   0 8713.72 433.732   1
   6   8   0 9420.77 432.023   1
   6  -8   0 8939.80 434.027   1
  -6  -8   0 9790.05 435.308   1
  -7   8   0 206.622 42.5115   1
   7  -8   0 191.330 42.1904   1
  -8  -8   0 5205.24 279.922   1
   8   8   0 6001.11 283.305   1
  -8   8   0 5853.62 285.924   1
   8  -8   0 5525.22 284.000   1
  -9  -8   0 3215.63 180.375   1
   9   8   0 3261.43 179.987   1
   9  -8   0 3319.51 185.508   1
  -9   8   0 3234.36 184.570   1
 -10  -8   0 21.6892 28.5013   1
 -10   8   0 30.4291 26.5857   1
  10  -8   0 22.5691 28.0244   1
 -11  -8   0 732.354 68.1683   1
  11   8   0 601.259 62.0995   1
 -11   8   0 532.489 66.9225   1
  11  -8   0 605.361 67.5924   1
  12   8   0 10079.4 472.885   1
 -12  -8   0 9812.30 473.333   1
 -13   8   0 1797.63 124.255   1
  13  -8   0 1745.75 121.665   1
  13   8   0 1812.94 122.081   1
 -13  -8   0 1892.33 125.248   1
  14  -8   0 1797.26 127.096   1
 -14   8   0 1870.22 127.882   1
 -15  -8   0 36.7579 36.2067   1
  15   8   0 14.8287 29.7318   1
 -15   8   0 8.56894 25.5251   1
  15  -8   0 8.59716 25.6091   1
  16   8   0 47.3289 35.2487   1
 -16  -8   0-8.98637 37.2620   1
 -17  -8   0 18.0576 34.3049   1
  17   8   0 16.3229 35.4586   1
 -17   8   0 8.92477 38.1962   1
  17  -8   0 95.5919 42.9395   1
 -18   8   0 156.766 46.3046   1
  18  -8   0 77.2751 40.2087   1
  19  -8   0 293.837 50.1824   1
 -19   8   0 296.305 51.8018   1
  19   8   0 229.399 50.9695   1
 -19  -8   0 155.618 46.4847   1
  20  -8   0 67.9390 41.6823   1
  20   8   0 128.281 46.1141   1
 -20  -8   0 110.554 44.1287   1
 -21   8   0 102.663 45.1931   1
  21   8   0 59.9675 41.5105   1
 -21  -8   0 112.072 48.3243   1
  22  -8   0-7.94855 40.5700   1
 -22   8   0 17.6342 42.0325   1
  22   8   0-25.2550 36.5457   1
 -22  -8   0 55.8635 43.2889   1
  24  -8   0 23.9062 39.3588   1
 -24   8   0 8.25596 43.4677   1
   0   9   0-12.2309 20.8639   1
   0  -9   0 12.6310 21.5464   1
   1   9   0 13757.9 612.776   1
  -1  -9   0 13095.5 611.921   1
   2   9   0 14618.6 647.472   1
  -2  -9   0 13839.1 646.504   1
   3   9   0 19307.9 808.986   1
  -3   9   0 17965.2 807.752   1
   3  -9   0 16912.4 806.007   1
  -3  -9   0 17726.2 807.058   1
  -4   9   0 219.918 42.4434   1
   4  -9   0 195.888 41.4990   1
  -5   9   0 12031.4 537.519   1
   5  -9   0 11040.4 533.002   1
  -6   9   0 3407.33 185.775   1
  -6  -9   0 3271.64 183.005   1
   6  -9   0 3665.58 189.764   1
   6   9   0 3044.64 180.018   1
   7   9   0 12558.7 575.075   1
  -7   9   0 12430.8 579.179   1
   7  -9   0 12493.1 579.354   1
  -8  -9   0 7432.01 360.874   1
   8   9   0 7583.02 360.174   1
   8  -9   0 7208.72 361.066   1
  -8   9   0 7349.52 362.799   1
  -9  -9   0 3253.82 181.746   1
  -9   9   0 3558.76 187.372   1
 -10  -9   0 8626.06 429.266   1
  10   9   0 8987.17 430.558   1
 -10   9   0 9047.44 433.191   1
  10  -9   0 9324.52 434.659   1
  11   9   0 6201.64 312.365   1
 -11  -9   0 6109.80 309.948   1
 -12  -9   0 442.306 62.0293   1
  12   9   0 597.709 65.5999   1
 -12   9   0 680.588 67.1938   1
  12  -9   0 510.843 61.9390   1
 -13   9   0 1225.51 95.2591   1
  13  -9   0 1030.56 89.9542   1
 -14  -9   0 135.545 36.1114   1
  14   9   0 107.315 37.7974   1
 -14   9   0 162.791 45.8938   1
  14  -9   0 125.927 44.5458   1
 -15  -9   0 8.71907 33.7308   1
  15   9   0 25.3004 32.6260   1
 -15   9   0 8.75711 28.4197   1
  15  -9   0-8.55959 27.0380   1
 -16  -9   0 294.387 53.8071   1
  16   9   0 417.553 62.2175   1
  16  -9   0 380.338 58.4309   1
 -16   9   0 391.227 57.1403   1
  17   9   0 945.351 86.7645   1
 -17   9   0 905.007 88.2364   1
  17  -9   0 961.621 91.8591   1
 -18  -9   0 404.602 61.7664   1
 -18   9   0 532.314 66.7544   1
  18   9   0 535.236 65.7535   1
  18  -9   0 494.642 65.4272   1
  19  -9   0 60.5066 40.7696   1
  19   9   0 26.1004 41.5424   1
 -19   9   0 64.3496 40.5594   1
 -19  -9   0 74.1400 46.3449   1
 -20   9   0 127.240 41.4233   1
  20  -9   0 94.5521 37.6066   1
  21  -9   0 16.4790 36.8266   1
  21   9   0 34.9178 43.1275   1
 -21  -9   0 55.7713 47.9607   1
 -21   9   0 17.8579 44.1123   1
 -22   9   0 9.33873 38.0825   1
  22  -9   0 7.45850 30.9185   1
 -23   9   0-33.9063 39.4134   1
  23  -9   0 7.76814 38.3651   1
   0  10   0 528.979 53.4675   1
   0 -10   0 341.204 48.4950   1
   1  10   0 3531.82 192.357   1
  -1  10   0 3583.58 191.935   1
   1 -10   0 3367.71 190.711   1
  -1 -10   0 3600.49 192.836   1
   2  10   0 10334.5 463.110   1
  -2  10   0 9202.01 458.069   1
   2 -10   0 10044.0 461.794   1
  -2 -10   0 9667.01 460.744   1
   3  10   0 9200.10 410.559   1
  -3  10   0 8190.81 407.908   1
   3 -10   0 8049.69 407.349   1
  -3 -10   0 8891.28 410.358   1
   4  10   0 664.395 63.7461   1
  -4  10   0 747.640 69.0802   1
   4 -10   0 845.085 70.6896   1
  -4 -10   0 745.360 66.4238   1
  -5  10   0 867.707 76.6222   1
   5 -10   0 871.453 76.3838   1
  -5 -10   0 700.967 72.3146   1
  -6  10   0 3073.03 173.786   1
   6 -10   0 3216.77 175.825   1
   6  10   0 2769.01 168.191   1
  -7  10   0 14619.2 708.985   1
   7 -10   0 16056.8 713.560   1
   7  10   0 16149.3 709.912   1
  -7 -10   0 15372.8 710.013   1
  -8  10   0 18613.5 850.494   1
  -8 -10   0 20231.1 852.010   1
   8 -10   0 18400.4 849.290   1
   8  10   0 17986.2 848.832   1
   9  10   0 438.353 53.1711   1
  -9 -10   0 357.770 50.0376   1
 -10 -10   0 3510.83 192.681   1
  10  10   0 3296.31 189.360   1
 -10  10   0 3077.77 189.458   1
  10 -10   0 3566.28 195.711   1
 -11 -10   0 4853.35 253.757   1
  11  10   0 4729.95 250.966   1
 -11  10   0 4568.39 252.335   1
  11 -10   0 4837.55 254.284   1
 -12  10   0 2436.95 148.458   1
  12 -10   0 2076.14 143.566   1
 -13 -10   0-8.34982 32.3330   1
  13  10   0 74.4187 39.9212   1
 -13  10   0 8.68230 38.2678   1
  13 -10   0 67.7014 40.8563   1
 -14 -10   0 937.099 83.7202   1
  14  10   0 1030.85 89.6588   1
 -14  10   0 967.825 88.1083   1
  14 -10   0 1061.58 89.7715   1
 -15 -10   0 471.984 61.6237   1
  15  10   0 620.627 66.4574   1
 -15  10   0 500.377 64.8785   1
  15 -10   0 403.727 58.2672   1
 -16 -10   0 405.818 61.0694   1
  16  10   0 560.272 65.7560   1
  16 -10   0 548.904 62.1299   1
 -16  10   0 548.232 64.6356   1
 -17  10   0 833.715 81.5543   1
 -17 -10   0 887.775 85.9807   1
  17 -10   0 1009.31 88.2518   1
  17  10   0 926.716 86.5023   1
 -18 -10   0 81.7162 38.2787   1
  18  10   0 61.9305 42.2117   1
  18 -10   0-8.77696 35.8332   1
 -18  10   0 53.0386 34.8682   1
  19 -10   0 8.48218 29.6197   1
 -19  10   0 9.05945 30.1633   1
  19  10   0-35.6349 39.2383   1
 -19 -10   0 27.4435 36.6757   1
  20 -10   0-25.4926 37.9579   1
 -20  10   0 9.02866 43.0401   1
  20  10   0-8.91565 45.5051   1
 -20 -10   0 36.6225 40.8976   1
 -21  10   0 105.562 45.6341   1
  21 -10   0 134.527 45.4001   1
  21  10   0 97.8870 47.5620   1
  22 -10   0 15.7446 27.5094   1
 -22  10   0 34.5860 32.2029   1
   0  11   0-28.6217 31.5189   1
   0 -11   0 7.20290 31.2716   1
  -1  11   0 10008.8 459.148   1
   1  11   0 9851.35 460.027   1
   1 -11   0 9324.71 458.383   1
  -1 -11   0 9576.81 460.692   1
   2  11   0 6837.06 352.835   1
  -2  11   0 6956.05 354.069   1
   2 -11   0 7781.93 359.414   1
  -2 -11   0 7545.93 356.727   1
   3  11   0 130.416 38.1631   1
  -3  11   0 117.378 34.1212   1
   3 -11   0 156.845 38.1179   1
  -3 -11   0 117.847 38.3929   1
   4  11   0 5185.50 261.312   1
  -4  11   0 4925.33 261.577   1
   4 -11   0 5039.58 262.058   1
  -4 -11   0 4902.07 258.555   1
   5  11   0 3138.43 182.385   1
   5 -11   0 3440.52 186.310   1
  -5  11   0 2993.91 181.416   1
  -5 -11   0 3431.22 186.107   1
   6 -11   0 18166.5 824.303   1
  -6  11   0 18580.8 825.161   1
  -6 -11   0 17762.1 821.913   1
  -7  11   0 3203.51 184.298   1
   7 -11   0 3242.91 184.488   1
   7  11   0 3098.58 182.592   1
  -7 -11   0 3235.26 183.555   1
  -8  11   0 2908.05 176.490   1
   8 -11   0 2903.46 175.669   1
   8  11   0 3111.17 177.028   1
  -8 -11   0 3271.30 181.828   1
  -9  11   0 1063.24 93.7713   1
   9 -11   0 1319.57 99.6356   1
   9  11   0 1314.42 97.1479   1
  -9 -11   0 1333.18 100.504   1
 -10  11   0 1530.98 112.035   1
  10 -11   0 1574.73 113.699   1
 -11 -11   0 2623.46 161.231   1
 -11  11   0 2635.56 166.795   1
  11 -11   0 2557.54 160.087   1
  11  11   0 2632.99 159.892   1
 -12  11   0 34.5872 35.9437   1
  12 -11   0 68.2354 37.1253   1
  12  11   0 98.7900 44.7015   1
 -12 -11   0 59.2756 40.9456   1
  13  11   0 733.026 76.5596   1
 -13 -11   0 615.561 72.3846   1
 -14  11   0 26.4828 37.1792   1
  14 -11   0 8.55182 37.6681   1
  14  11   0 8.44620 36.1245   1
 -14 -11   0-8.80665 36.5068   1
 -15  11   0 140.532 39.2880   1
 -15 -11   0 106.946 44.5425   1
  15 -11   0 205.821 44.3045   1
  15  11   0 179.396 46.8056   1
  16 -11   0 954.222 86.7075   1
 -16 -11   0 936.934 86.2571   1
  16  11   0 890.706 86.0151   1
 -16  11   0 1010.39 91.0974   1
 -17  11   0 61.3473 39.7580   1
  17 -11   0 52.7545 37.1043   1
  17  11   0 71.0843 44.4388   1
 -17 -11   0 35.8897 40.7007   1
 -18  11   0 25.9615 37.5672   1
 -18 -11   0 8.95156 36.5023   1
  18 -11   0 17.5595 36.9759   1
  18  11   0-36.1995 42.6122   1
  19  11   0 73.5835 40.6756   1
 -19 -11   0 97.3160 42.3310   1
 -20  11   0 187.224 47.4747   1
  20  11   0 171.391 52.9358   1
  20 -11   0 149.407 40.2084   1
  21 -11   0 122.959 45.5615   1
 -22  11   0 58.8938 42.0302   1
  22 -11   0-8.00172 39.5284   1
   0  12   0 4130.50 212.742   1
   0 -12   0 3588.00 208.123   1
   1  12   0 7023.71 361.805   1
  -1  12   0 7609.89 364.437   1
   1 -12   0 7912.85 367.687   1
  -1 -12   0 7234.44 364.439   1
   2  12   0 7580.68 370.337   1
  -2  12   0 7264.28 368.683   1
   2 -12   0 7822.94 372.525   1
  -2 -12   0 7602.43 371.868   1
  -3  12   0 2697.40 160.170   1
   3  12   0 2700.58 159.745   1
   3 -12   0 2598.02 158.317   1
   4  12   0 3924.90 218.434   1
  -4  12   0 4155.91 221.816   1
   4 -12   0 3924.30 220.295   1
  -4 -12   0 4179.29 221.557   1
  -5 -12   0 140.657 39.4830   1
   6 -12   0 622.411 64.1422   1
  -6 -12   0 578.188 62.7869   1
  -6  12   0 693.827 67.6019   1
   6  12   0 544.724 62.9528   1
   7 -12   0 3950.68 214.003   1
  -7  12   0 3568.19 209.931   1
   7  12   0 3840.81 211.835   1
  -7 -12   0 3929.14 212.433   1
  -8  12   0 183.613 43.1132   1
   8 -12   0 248.400 48.2157   1
  -9  12   0 8.47600 35.1436   1
   9 -12   0-8.25799 33.1179   1
   9  12   0 40.2452 36.9487   1
  -9 -12   0 41.6414 36.6905   1
 -10  12   0 225.330 48.4887   1
  10 -12   0 197.483 45.8843   1
  10  12   0 220.191 43.2728   1
 -10 -12   0 320.412 53.8607   1
 -11  12   0 719.190 76.3189   1
 -11 -12   0 834.478 79.2954   1
  11 -12   0 615.437 72.4374   1
  11  12   0 692.890 71.9414   1
 -12  12   0 356.895 56.2003   1
  12  12   0 396.166 56.0130   1
  12 -12   0 300.738 52.4954   1
 -12 -12   0 341.858 55.9775   1
 -13  12   0 663.568 68.4905   1
  13 -12   0 463.858 61.9609   1
  13  12   0 587.836 68.0833   1
 -13 -12   0 632.864 70.3198   1
  14 -12   0-8.66332 39.2323   1
 -14  12   0 8.88826 38.5846   1
 -15  12   0 174.768 47.7984   1
  15 -12   0 93.8088 42.1294   1
  15  12   0 174.588 47.3057   1
 -15 -12   0 170.583 46.2747   1
 -16  12   0 193.547 44.5634   1
  16 -12   0 163.560 44.1002   1
  16  12   0 184.502 48.6392   1
 -16 -12   0 154.622 47.5012   1
 -17  12   0 175.303 39.3518   1
  17 -12   0 164.023 39.8309   1
  17  12   0 193.422 51.6874   1
 -17 -12   0 201.243 47.7945   1
  18  12   0 184.761 47.3677   1
 -18 -12   0 164.910 44.3059   1
 -19  12   0 51.4081 40.9179   1
  19 -12   0 110.631 46.1893   1
  19  12   0 8.77824 37.6226   1
 -20  12   0 8.68312 40.8866   1
  20 -12   0-24.3962 41.0634   1
 -21  12   0 94.1731 48.4795   1
  21 -12   0 177.280 48.3538   1
   2 -13   0 56.8549 31.5110   1
  -2  13   0 55.4961 29.0139   1
   3 -13   0 1818.94 127.080   1
  -3  13   0 1950.42 127.912   1
   4 -13   0 49.6412 34.8875   1
  -4  13   0 32.7814 32.9031   1
   5  13   0 3572.00 200.080   1
   5 -13   0 3711.80 202.362   1
  -5  13   0 3815.77 203.617   1
   6  13   0 504.359 60.9895   1
  -6  13   0 532.335 63.9785   1
   6 -13   0 658.363 69.0015   1
  -6 -13   0 550.732 65.6531   1
   7 -13   0 1233.45 97.3159   1
   7  13   0 1139.82 91.0112   1
  -7  13   0 1046.66 94.7439   1
  -7 -13   0 1122.09 93.0021   1
   8  13   0 266.250 50.2865   1
   8 -13   0 169.363 44.0579   1
  -8  13   0 264.608 50.3626   1
  -8 -13   0 109.008 41.8187   1
   9  13   0 33.5806 35.9175   1
   9 -13   0 16.8291 33.1635   1
  -9  13   0 34.5454 39.1225   1
  -9 -13   0 8.58489 34.4326   1
  10  13   0 651.367 74.3857   1
 -10 -13   0 786.400 76.9806   1
  11  13   0 203.639 47.2360   1
  11 -13   0 165.384 48.0026   1
 -11  13   0 105.619 45.3275   1
 -11 -13   0 96.5568 36.8841   1
  12  13   0 8.56770 38.8002   1
 -12 -13   0-35.4242 37.8762   1
 -12  13   0-34.9494 33.1695   1
  12 -13   0 34.5618 33.4265   1
 -13  13   0 97.0693 44.2026   1
  13  13   0 69.0726 42.7743   1
 -13 -13   0 8.94661 38.4140   1
  13 -13   0 148.771 47.5536   1
  14  13   0 87.5804 40.9137   1
 -14 -13   0 99.0240 36.9243   1
 -15  13   0 298.519 49.7059   1
  15 -13   0 314.805 49.1215   1
  15  13   0 413.610 63.7172   1
 -15 -13   0 392.515 59.6523   1
 -16 -13   0 17.8706 39.3620   1
  16 -13   0 59.6001 36.4210   1
 -16  13   0-26.0684 32.9948   1
  16  13   0 17.6274 40.4556   1
 -17 -13   0 9.01289 37.3655   1
 -17  13   0 8.68577 37.1529   1
  17  13   0 17.6608 36.0141   1
  17 -13   0 25.4776 36.8727   1
 -18  13   0 25.3134 30.1412   1
  18  13   0-26.4244 43.9994   1
  18 -13   0 42.9204 36.7240   1
  19 -13   0 50.2402 37.4096   1
 -19  13   0-16.6782 35.6711   1
  20 -13   0 8.05383 39.3319   1
 -20  13   0 41.8692 41.8332   1
   0  14   0 286.652 48.4184   1
   0 -14   0 248.141 48.6592   1
  -1  14   0 630.847 68.0554   1
   1  14   0 533.920 63.0910   1
  -1 -14   0 630.776 68.1658   1
  -2 -14   0 8.36567 31.1551   1
  -2  14   0-32.9425 35.7640   1
   2  14   0 24.4958 31.6012   1
   2 -14   0 100.808 41.4963   1
  -3 -14   0 25.3641 38.8018   1
  -3  14   0-25.1309 37.4198   1
   3  14   0 24.5978 36.1138   1
   3 -14   0-8.43520 34.9655   1
  -4 -14   0 382.453 55.1131   1
  -4  14   0 488.501 60.4737   1
   4  14   0 479.269 60.3778   1
   4 -14   0 331.232 53.2337   1
  -5 -14   0 8.53155 35.9498   1
   5 -14   0 8.45547 32.1202   1
  -5  14   0 59.4065 39.4749   1
   5  14   0 33.5378 36.4168   1
   6  14   0 801.141 77.6107   1
  -6  14   0 807.147 76.7915   1
   6 -14   0 710.724 75.4152   1
  -6 -14   0 860.363 80.1766   1
   7 -14   0 147.429 41.4050   1
  -7  14   0 145.280 42.7555   1
   7  14   0 168.981 47.9821   1
  -7 -14   0 188.457 46.0570   1
   8 -14   0 705.396 73.5093   1
  -8  14   0 737.038 74.2893   1
   8  14   0 644.112 71.7586   1
  -8 -14   0 602.010 67.0770   1
   9  14   0 111.059 43.1989   1
  -9 -14   0 26.1796 35.6597   1
  -9  14   0 52.3696 38.5129   1
   9 -14   0 34.0359 37.5489   1
 -10 -14   0 418.821 57.5589   1
 -10  14   0 422.392 58.3717   1
  10  14   0 472.011 61.2141   1
  10 -14   0 374.109 55.9278   1
 -11 -14   0 278.379 54.2938   1
  11  14   0 219.235 51.5076   1
  11 -14   0 367.461 58.7204   1
 -12 -14   0 9.05449 30.9000   1
 -12  14   0 17.5939 33.4030   1
  12  14   0-8.88245 38.5666   1
  12 -14   0 43.1380 33.3840   1
 -13 -14   0-18.1637 36.4126   1
 -13  14   0 43.9231 41.8782   1
  13  14   0 35.1404 38.1384   1
  13 -14   0-26.1472 40.0010   1
 -14 -14   0 9.07504 43.2946   1
 -14  14   0 71.0280 44.3735   1
  14 -14   0 25.8944 40.1665   1
  14  14   0 52.6721 43.3858   1
 -15  14   0 8.73853 41.1459   1
  15 -14   0-8.46541 41.3276   1
 -16  14   0 60.0092 42.3381   1
 -16 -14   0-18.2293 41.8328   1
  16  14   0 35.1967 43.4563   1
  16 -14   0-33.4816 39.4154   1
  17 -14   0 16.6871 39.2865   1
 -17  14   0-8.52477 43.5104   1
  18 -14   0 25.0120 40.2928   1
 -18  14   0 83.1048 43.8103   1
  19 -14   0-33.0712 39.4266   1
 -19  14   0-16.0822 40.6155   1
   0  15   0-16.5322 38.9314   1
   0 -15   0-25.4502 36.2922   1
   1  15   0 285.171 47.4517   1
  -1  15   0 225.661 46.5578   1
   1 -15   0 326.034 53.3595   1
  -1 -15   0 342.760 53.6762   1
  -2  15   0 1016.44 88.9907   1
   2  15   0 913.866 85.3793   1
  -2 -15   0 1091.61 89.2326   1
   3  15   0 67.0018 34.2365   1
  -3 -15   0 86.4369 34.7376   1
  -3  15   0 8.56962 36.1707   1
   3 -15   0 43.4617 38.9024   1
   4  15   0-16.8987 37.7504   1
  -4 -15   0 52.2978 37.8459   1
   5  15   0 25.5555 37.5203   1
  -5 -15   0 17.5234 35.1282   1
  -5  15   0-43.0805 32.7091   1
   5 -15   0 34.4032 33.2730   1
   6  15   0 518.070 61.6071   1
  -6 -15   0 500.725 60.4786   1
  -6  15   0 483.060 61.5534   1
   6 -15   0 391.648 58.5645   1
   7  15   0 26.0792 38.2909   1
  -7 -15   0 88.3292 44.6031   1
  -7  15   0-25.9408 36.9837   1
   7 -15   0-35.1365 43.8719   1
  -8  15   0 358.620 53.1479   1
   8 -15   0 433.880 59.8129   1
  -9 -15   0 88.2331 40.7082   1
   9  15   0 96.1901 42.3975   1
  -9  15   0 70.3128 40.5520   1
   9 -15   0 137.008 43.4393   1
  10  15   0 531.323 68.6978   1
 -10  15   0 423.115 59.4144   1
 -10 -15   0 489.034 66.1227   1
  10 -15   0 610.059 66.5545   1
  11  15   0 370.355 57.4724   1
 -11  15   0 334.647 57.4041   1
 -11 -15   0 393.972 59.4147   1
  11 -15   0 499.110 65.7530   1
  12  15   0 429.302 61.6772   1
 -12  15   0 472.749 64.2243   1
 -12 -15   0 375.096 57.1267   1
  12 -15   0 360.616 60.0936   1
  13  15   0 266.948 52.5005   1
 -13  15   0 252.624 49.7661   1
  13 -15   0 155.571 46.3615   1
 -13 -15   0 163.731 45.2904   1
 -14 -15   0 91.6667 47.9964   1
  14  15   0 125.593 47.4533   1
  15  15   0 8.93537 44.1598   1
 -15  15   0 8.60904 34.5582   1
 -15 -15   0 128.053 48.6604   1
  15 -15   0 41.7806 34.6800   1
  16 -15   0 24.5511 35.0070   1
 -16  15   0 8.38832 36.9529   1
  17 -15   0 32.5367 37.8444   1
 -17  15   0 33.2731 39.1922   1
   0  16   0 236.380 46.2774   1
   0 -16   0 295.486 52.1775   1
  -1  16   0 582.447 66.8791   1
   1  16   0 544.453 68.2333   1
   1 -16   0 585.406 70.4725   1
  -1 -16   0 691.114 72.6862   1
   2  16   0 672.302 73.7561   1
  -2  16   0 711.114 77.1238   1
   2 -16   0 557.115 70.2633   1
  -2 -16   0 757.953 76.3359   1
  -3 -16   0 234.549 50.5720   1
  -3  16   0 243.480 49.7870   1
   3 -16   0 105.392 35.8851   1
   3  16   0 86.0127 43.9790   1
  -4 -16   0 635.385 70.2969   1
  -4  16   0 523.691 67.4552   1
   4 -16   0 522.473 68.8601   1
   4  16   0 504.476 64.6985   1
  -5 -16   0 35.5829 33.1943   1
  -5  16   0 60.8850 42.0292   1
   5 -16   0 60.7029 39.3387   1
   5  16   0 60.3838 34.6613   1
  -6 -16   0 89.3437 42.2524   1
  -6  16   0 182.328 44.0450   1
   6 -16   0 157.981 44.9863   1
  -7 -16   0 312.765 55.4298   1
  -7  16   0 165.283 48.7029   1
   7  16   0 228.025 50.3689   1
   7 -16   0 273.734 58.2364   1
  -8 -16   0 8.98860 39.0278   1
   8  16   0 26.5340 39.5160   1
   9  16   0 114.191 46.9045   1
  -9  16   0 96.5104 41.0237   1
  -9 -16   0 126.805 47.4029   1
   9 -16   0 85.4803 39.4709   1
  10  16   0 70.6472 40.6350   1
 -10  16   0 70.1572 46.2603   1
  10 -16   0 86.7042 42.4309   1
 -10 -16   0 53.8021 34.1676   1
 -11  16   0 489.099 66.4677   1
  11 -16   0 451.578 64.1994   1
 -12 -16   0 269.589 54.2359   1
  12  16   0 334.205 59.9689   1
  13  16   0-8.82915 38.9319   1
 -13  16   0 85.8246 46.1130   1
 -13 -16   0 54.1176 38.6193   1
  13 -16   0 51.0735 42.5523   1
  14  16   0 61.9450 44.2549   1
  14 -16   0 25.2489 41.1523   1
 -14  16   0 77.2466 44.7886   1
  15 -16   0-8.19057 39.9890   1
 -15  16   0 33.7152 43.9288   1
  16 -16   0 23.8588 37.9124   1
 -16  16   0-16.2984 38.3715   1
   0  17   0-17.2006 37.3419   1
   0 -17   0-17.6204 38.8112   1
   1  17   0 239.227 49.6974   1
  -1  17   0 320.720 55.1104   1
  -1 -17   0 297.614 53.2837   1
   1 -17   0 343.109 56.2726   1
   2  17   0 8.41799 36.5449   1
  -2  17   0 8.74339 41.6818   1
  -2 -17   0 26.1816 38.9855   1
   2 -17   0-8.83199 37.7741   1
   3  17   0 1266.52 102.287   1
  -3  17   0 1239.94 102.626   1
   3 -17   0 1267.51 104.860   1
  -3 -17   0 1444.68 105.532   1
  -4 -17   0 175.696 47.4742   1
  -4  17   0 271.179 55.5311   1
   4 -17   0 261.429 55.3238   1
   4  17   0 104.428 42.8400   1
  -5 -17   0 392.508 55.7059   1
   5  17   0 268.072 50.1312   1
  -6 -17   0-8.99882 40.3670   1
  -6  17   0 104.007 39.9485   1
   6 -17   0 96.7859 47.8320   1
   6  17   0 156.641 48.6236   1
  -7  17   0 120.822 43.7944   1
  -7 -17   0 279.539 51.2758   1
   7  17   0 166.284 49.3727   1
  -8  17   0 26.1073 35.5034   1
   8 -17   0 25.6447 33.6935   1
   9  17   0-26.6386 46.2752   1
  -9  17   0 34.8821 36.7266   1
   9 -17   0-16.8627 33.2154   1
  -9 -17   0 27.0893 40.8920   1
 -10 -17   0 99.3560 46.7117   1
  10  17   0 62.3854 39.9541   1
  11  17   0 8.80398 38.2715   1
 -11  17   0 68.9860 37.4881   1
 -11 -17   0 45.3978 38.8831   1
  11 -17   0 59.6973 35.9723   1
  12  17   0-8.81741 42.5491   1
 -12  17   0 59.4292 39.4793   1
 -12 -17   0 35.7950 37.6946   1
  12 -17   0-16.6531 33.9615   1
  14 -17   0 172.275 51.5175   1
 -14  17   0 133.859 49.8699   1
   0  18   0 320.104 55.9105   1
   0 -18   0 149.730 43.6281   1
   1  18   0-8.58897 35.6042   1
  -1  18   0-8.72986 38.4519   1
   1 -18   0 8.76019 39.1328   1
  -1 -18   0 44.0732 36.5396   1
   2  18   0 368.093 59.7669   1
  -2  18   0 480.105 63.8625   1
  -2 -18   0 543.776 65.1249   1
   2 -18   0 502.500 64.4336   1
  -3  18   0 69.8815 36.2367   1
   3  18   0 8.44052 37.2033   1
  -3 -18   0 35.0629 38.6346   1
   3 -18   0 17.4222 28.3050   1
   4  18   0 8.51571 35.3255   1
  -4  18   0-8.65657 40.7832   1
  -4 -18   0 70.6199 37.2020   1
   4 -18   0 60.5894 39.7473   1
  -5 -18   0-26.4434 32.8121   1
  -5  18   0-8.62728 41.1273   1
   5 -18   0 8.70096 38.3236   1
   5  18   0 8.66595 36.4970   1
  -6 -18   0 435.890 60.0315   1
  -6  18   0 240.591 55.2277   1
   6 -18   0 305.092 58.1820   1
   6  18   0 399.602 57.6339   1
  -7 -18   0-8.96592 37.1726   1
   7  18   0 43.4236 40.3851   1
  -8 -18   0 404.027 62.6115   1
   8  18   0 348.748 58.4499   1
  -8  18   0 420.601 64.6288   1
   8 -18   0 335.471 56.0481   1
   9  18   0 8.74311 44.2042   1
  -9  18   0 8.51637 33.6249   1
  -9 -18   0 80.9122 42.3905   1
   9 -18   0 108.739 39.4488   1
  10 -18   0-8.47585 33.3973   1
 -10  18   0 42.7903 37.6997   1
  11 -18   0 224.205 49.8745   1
 -11  18   0 285.739 54.9069   1
  12 -18   0 97.3004 46.8192   1
 -12  18   0 16.5352 40.4314   1
   0  19   0 69.1261 49.0247   1
   0 -19   0 17.4137 38.9342   1
   1  19   0 205.773 47.5086   1
  -1  19   0 242.269 55.9240   1
   1 -19   0 131.494 48.1074   1
  -1 -19   0 139.942 38.1587   1
   2  19   0 17.0553 43.0732   1
  -2 -19   0 35.0048 38.0056   1
   3  19   0 127.531 49.9495   1
  -3 -19   0 208.978 49.4604   1
  -4  19   0 17.1013 42.2289   1
   4  19   0-58.6178 44.0858   1
  -4 -19   0 26.0355 38.2270   1
   4 -19   0 59.6760 39.6390   1
  -5  19   0 8.48521 36.3179   1
   5 -19   0 60.3269 36.8859   1
  -6  19   0 92.9734 43.8314   1
   6 -19   0 120.071 47.1396   1
  -7 -19   0 487.430 67.4655   1
  -7  19   0 312.704 57.6335   1
   7  19   0 449.725 66.4474   1
   7 -19   0 536.476 63.3505   1
  -8 -19   0 123.387 47.5368   1
   8  19   0 247.396 53.3604   1
   9 -19   0-24.5719 37.5901   1
  -9  19   0 16.6403 43.3603   1
  10 -19   0 180.543 46.1241   1
 -10  19   0 225.001 48.0300   1
   0 -20   0 43.1452 35.2542   1
   0  20   0 59.5665 41.1146   1
  -1 -20   0 25.6964 38.7914   1
   1 -20   0 34.1914 36.5596   1
   1  20   0-34.0067 42.4611   1
  -1  20   0 8.47893 36.2649   1
   2 -20   0 109.728 41.9791   1
  -2 -20   0 129.077 41.8155   1
  -2  20   0 118.691 46.2188   1
   2  20   0 109.649 42.4167   1
   3 -20   0 50.2402 40.8800   1
  -3 -20   0 8.60555 33.9034   1
   3  20   0-8.38709 40.4681   1
  -3  20   0-8.40088 43.3331   1
  -4 -20   0 282.309 55.0610   1
   4  20   0 217.213 51.9904   1
  -5 -20   0 85.2301 44.5655   1
   5 -20   0 125.789 45.1672   1
   5  20   0 90.9552 48.6079   1
  -5  20   0 41.3249 43.6611   1
   6 -20   0 157.490 46.8770   1
  -6  20   0 123.677 44.1415   1
   6  20   0 90.0118 41.6414   1
   7 -20   0 8.05866 37.9483   1
  -7  20   0 16.4125 37.6648   1
   0 -21   0-41.6623 46.4433   1
   0  21   0-24.7956 44.8189   1
   1 -21   0-8.22611 42.0020   1
  -1 -21   0 58.8828 42.0264   1
   1  21   0-24.8830 45.8101   1
  -1  21   0 90.9006 49.9945   1
   2 -21   0 375.731 60.6951   1
  -2 -21   0 233.625 50.2462   1
  -2  21   0 285.972 58.2244   1
   2  21   0 347.864 57.3473   1
  -3 -21   0-8.37679 32.4074   1
   3  21   0-8.21244 44.0906   1
  26   0  -1 16.9882 41.9533   1
 -25   0   1 35.5183 42.8524   1
  25   0  -1 8.60959 41.0528   1
 -24   0   1 8.89389 40.8384   1
  24   0  -1 51.9319 43.2464   1
 -22   0   1 8.82107 36.5645   1
  22   0  -1-8.70121 38.3241   1
 -21   0   1-35.0386 37.4748   1
  21   0  -1-8.87001 40.7184   1
 -20   0   1-8.60815 32.6783   1
  20   0  -1 17.4544 35.5876   1
 -19   0   1-16.7125 29.8404   1
  19   0  -1-8.51438 29.0533   1
 -18   0   1 24.8228 35.4084   1
  18   0  -1 32.4675 34.7357   1
 -16   0   1 7.88491 31.0642   1
 -15   0   1 7.56639 29.2704   1
  15   0  -1-7.29050 32.1107   1
 -14   0   1 14.2541 25.9946   1
  14   0  -1-20.7461 29.5759   1
 -13   0   1 26.7093 23.8410   1
  13   0  -1-19.5421 22.7468   1
 -12   0   1-12.2725 24.6045   1
  12   0  -1-6.18138 24.3544   1
 -11   0   1-5.79318 26.9394   1
  11   0  -1 28.1121 25.1203   1
 -10   0   1 16.0077 22.8246   1
  10   0  -1 5.13514 22.9425   1
  -9   0   1 4.84745 19.0986   1
   9   0  -1 9.19907 20.2606   1
  -8   0   1-4.35359 18.9014   1
   8   0  -1 15.9549 17.5704   1
  -7   0   1 35.1448 20.3692   1
   7   0  -1 10.1625 16.7516   1
  -6   0   1 9.86933 18.6527   1
   6   0  -1-11.6593 17.8950   1
  -5   0   1 10.5502 16.5464   1
   5   0  -1-2.50858 15.6261   1
  -4   0   1 4.12749 18.6978   1
   4   0  -1 17.4306 16.8837   1
  -3   0   1-8.49266 10.2721   1
   3   0  -1 1.34598 9.13048   1
  -1   0  -1 1.08431 8.95684   1
   1   0   1 11.5751 8.79773   1
  -2   0  -1 3.39092 10.8612   1
   2   0   1 8.09104 10.1544   1
  -3   0  -1 9.18704 14.7141   1
   3   0   1 8.71671 13.5791   1
  -4   0  -1-31.7405 22.0182   1
   4   0   1 8.21339 20.3885   1
  -6   0  -1 36.0064 19.9933   1
   6   0   1 3.85006 15.7160   1
  -7   0  -1 27.1528 21.8813   1
   7   0   1 39.3576 20.6403   1
  -8   0  -1-5.01614 19.7609   1
   8   0   1 4.89954 21.5798   1
  -9   0  -1 5.42159 19.7752   1
   9   0   1 5.46133 21.1283   1
 -10   0  -1-17.8047 26.5359   1
  10   0   1-35.5186 25.7241   1
 -12   0  -1-13.8437 27.2694   1
  12   0   1 6.67464 29.8160   1
 -13   0  -1 7.33309 28.3748   1
  13   0   1 21.1971 27.8420   1
 -14   0  -1-15.3276 33.2881   1
  14   0   1-37.0219 33.9997   1
 -15   0  -1-23.9427 29.1108   1
  15   0   1 7.67444 29.6909   1
 -16   0  -1-8.08856 34.5968   1
  16   0   1-15.8719 36.4245   1
 -17   0  -1 16.4688 31.8623   1
  17   0   1 16.4723 30.6667   1
 -18   0  -1-8.48672 31.5934   1
 -20   0  -1-8.75729 38.0161   1
  20   0   1 8.82426 38.8661   1
 -21   0  -1 8.74225 34.4442   1
  21   0   1 17.2105 35.0943   1
 -22   0  -1 52.8379 41.4717   1
  22   0   1-17.1845 42.9176   1
 -23   0  -1 35.1750 39.8262   1
  23   0   1-8.55679 42.2598   1
 -24   0  -1 43.7992 41.7844   1
  24   0   1 25.4810 42.9126   1
 -26   0  -1 8.46460 37.2819   1
  26   0   1-8.19987 40.9517   1
 -25   1   1-34.5544 42.6706   1
 -25  -1   1-26.9670 41.2638   1
  25   1  -1-8.71293 41.5452   1
  25  -1  -1-17.0341 43.4802   1
 -24  -1   1 9.06795 39.9400   1
 -24   1   1-8.81647 32.8196   1
  24  -1  -1-8.74710 35.6691   1
  24   1  -1-8.74314 43.6654   1
 -23   1   1 8.78595 35.8311   1
  23  -1  -1 17.9145 42.1796   1
 -22   1   1 88.1037 45.0651   1
 -22  -1   1 44.7557 39.5359   1
  22  -1  -1 79.6247 44.2834   1
  22   1  -1 69.3704 40.9364   1
 -21   1   1-52.3100 44.0304   1
 -21  -1   1-26.5361 45.1545   1
  21  -1  -1-8.58117 40.4140   1
  21   1  -1 8.59029 38.3818   1
 -20   1   1 465.181 59.0352   1
 -20  -1   1 429.798 56.4853   1
  20  -1  -1 339.798 54.4304   1
  20   1  -1 355.863 54.6680   1
 -19   1   1 581.405 67.0719   1
 -19  -1   1 499.259 63.1548   1
  19  -1  -1 578.489 67.7356   1
  19   1  -1 592.692 69.4548   1
 -18   1   1 246.376 51.2523   1
 -18  -1   1 396.225 53.9047   1
  18  -1  -1 278.475 53.1637   1
  18   1  -1 351.092 53.8298   1
 -16   1   1 380.967 54.3068   1
 -16  -1   1 469.024 56.1533   1
  16  -1  -1 341.216 51.6625   1
  16   1  -1 455.516 57.5229   1
 -15   1   1 1592.38 109.918   1
 -15  -1   1 1719.59 113.051   1
  15  -1  -1 1760.79 112.803   1
  15   1  -1 1356.40 106.307   1
 -14   1   1 778.466 69.7120   1
  14  -1  -1 681.637 66.3210   1
  14   1  -1 644.896 64.5976   1
 -13   1   1 14984.6 662.050   1
 -13  -1   1 13588.3 657.073   1
  13  -1  -1 14778.1 659.123   1
  13   1  -1 14501.0 659.221   1
 -12  -1   1 43.9467 28.8209   1
 -12   1   1 6.53747 26.2194   1
  12  -1  -1 23.5656 26.6887   1
  12   1  -1-6.03644 25.0317   1
 -11   1   1 176.084 36.6105   1
 -11  -1   1 226.372 37.3255   1
  11  -1  -1 145.794 30.3958   1
  11   1  -1 235.510 36.1207   1
 -10   1   1 828.683 64.9040   1
 -10  -1   1 901.141 64.8977   1
  10  -1  -1 754.327 62.3499   1
  10   1  -1 676.886 59.1837   1
  -9   1   1 6598.35 296.932   1
  -9  -1   1 5611.94 289.503   1
   9  -1  -1 6406.30 294.078   1
   9   1  -1 6037.62 290.874   1
  -8   1   1 18675.5 890.947   1
  -8  -1   1 20560.3 891.641   1
   8  -1  -1 21129.8 892.302   1
   8   1  -1 20602.3 890.440   1
  -7   1   1 10538.4 479.632   1
   7  -1  -1 10759.2 479.368   1
  -6  -1   1 132344. 5480.20   1
   6   1  -1 124216. 5478.47   1
  -5   1   1 42041.7 1809.45   1
   5   1  -1 41157.2 1807.82   1
  -5  -1   1 42047.9 1808.35   1
   5  -1  -1 42944.1 1809.18   1
  -4  -1   1 36065.2 1539.88   1
   4   1  -1 36692.9 1540.37   1
   4  -1  -1 35162.4 1541.56   1
  -4   1   1 35374.7 1542.38   1
  -3  -1   1 132218. 5824.00   1
  -3   1   1 121929. 5826.70   1
   3  -1  -1 129649. 5826.06   1
   2   1  -1 6249.38 253.990   1
  -2  -1   1 6233.25 253.919   1
   2  -1  -1 5839.14 256.389   1
  -1   1   1 39231.6 1687.89   1
   1  -1  -1 39712.5 1687.94   1
   0   1   1 3041.62 110.331   1
   0   1  -1 3157.23 108.133   1
   0  -1   1 3095.42 108.186   1
  -1  -1  -1 486.993 30.6432   1
   1   1   1 483.753 30.2522   1
   1  -1   1 500.429 30.6950   1
  -1   1  -1 552.850 31.2731   1
  -2   1  -1 6452.30 298.784   1
  -2  -1  -1 6985.48 298.605   1
   2  -1   1 7086.32 298.324   1
   2   1   1 6279.32 298.106   1
  -3   1  -1 255835. 10615.5   1
  -3  -1  -1 248433. 10614.5   1
   3  -1   1 240720. 10614.2   1
   3   1   1 251010. 10615.1   1
  -4   1  -1 54829.4 2271.62   1
  -4  -1  -1 50363.1 2268.87   1
   4  -1   1 51614.2 2269.73   1
   4   1   1 54921.6 2270.55   1
  -6   1  -1 50731.2 2140.76   1
  -6  -1  -1 49536.0 2137.55   1
   6  -1   1 49661.4 2138.19   1
   6   1   1 48451.5 2136.86   1
  -7   1  -1 5096.30 249.143   1
  -7  -1  -1 5655.68 249.823   1
   7  -1   1 5178.10 247.654   1
  -8   1  -1 4059.75 202.753   1
  -8  -1  -1 4131.29 198.676   1
   8  -1   1 3449.09 192.901   1
   8   1   1 3983.49 196.959   1
  -9  -1  -1 15119.5 664.177   1
   9   1   1 14857.3 662.481   1
 -10   1  -1 1072.26 77.3877   1
 -10  -1  -1 1020.36 75.9896   1
  10  -1   1 966.952 73.8569   1
  10   1   1 849.117 70.7720   1
 -12   1  -1 4073.80 201.680   1
 -12  -1  -1 3305.06 192.910   1
  12  -1   1 3823.70 198.120   1
  12   1   1 3446.20 195.036   1
 -13  -1  -1 77.4798 33.2856   1
 -13   1  -1 50.7004 34.2207   1
  13   1   1 71.7314 33.4700   1
  13  -1   1 64.1343 31.9569   1
 -14   1  -1 574.053 62.5407   1
 -14  -1  -1 636.139 63.5594   1
  14  -1   1 640.468 67.5039   1
  14   1   1 728.942 68.2769   1
 -15  -1  -1 2571.30 158.335   1
 -15   1  -1 2809.15 160.704   1
  15   1   1 2611.04 159.603   1
  15  -1   1 2460.45 155.646   1
 -16   1  -1 33.2785 30.9998   1
  16  -1   1 23.9082 32.5261   1
  16   1   1 40.8631 34.4461   1
 -17   1  -1 119.010 36.6990   1
  17  -1   1 148.033 39.9945   1
 -17  -1  -1 83.3718 39.0846   1
 -18   1  -1 104.302 36.8609   1
 -18  -1  -1 59.2469 33.0277   1
  18  -1   1 91.9358 37.5843   1
  18   1   1 149.915 36.4140   1
 -19  -1  -1 17.2674 39.6234   1
  19   1   1-8.46563 37.2869   1
 -20   1  -1-8.60410 28.6477   1
 -20  -1  -1-26.4393 40.9755   1
  20  -1   1 52.5772 35.7333   1
  20   1   1-8.57688 39.3627   1
 -21   1  -1 26.1862 29.7798   1
 -21  -1  -1-8.92572 32.5544   1
  21  -1   1-8.85223 32.2863   1
  21   1   1-17.2236 29.3809   1
 -22  -1  -1 9.01717 39.1604   1
 -22   1  -1 17.5024 33.2401   1
  22   1   1 43.4028 43.8458   1
  22  -1   1 35.4564 34.9379   1
 -23  -1  -1 116.485 38.6430   1
 -23   1  -1 147.568 44.5834   1
  23   1   1 60.8877 42.7548   1
  23  -1   1 145.620 43.5375   1
 -24   1  -1 42.8721 38.8461   1
 -24  -1  -1 44.4107 41.3114   1
  24  -1   1-8.40984 38.1011   1
  24   1   1 34.2424 42.7681   1
 -26  -1  -1-8.61001 32.0522   1
  26   1   1-7.88094 37.5705   1
 -25   2   1-43.0008 42.4714   1
 -25  -2   1 36.6353 42.0335   1
  25   2  -1-8.26101 37.4110   1
  25  -2  -1-8.76940 43.3072   1
 -24   2   1 166.033 44.9196   1
 -24  -2   1 91.9459 44.6822   1
  24  -2  -1 78.9811 44.6318   1
  24   2  -1 153.703 48.2919   1
 -23   2   1 78.8496 40.3030   1
  23  -2  -1 51.7416 41.6997   1
 -22   2   1 80.4187 41.5708   1
 -22  -2   1 36.3849 36.4994   1
  22  -2  -1 8.64773 37.0147   1
  22   2  -1 17.6269 38.8474   1
 -21   2   1 53.6274 37.0502   1
 -21  -2   1 27.0300 39.1144   1
  21  -2  -1-8.64806 40.7212   1
  21   2  -1-34.9844 40.6648   1
 -20  -2   1 88.8253 44.5160   1
  20   2  -1 85.5046 42.8636   1
 -19   2   1 215.937 47.1880   1
 -19  -2   1 267.087 52.8382   1
  19  -2  -1 201.338 42.7992   1
  19   2  -1 141.384 47.1519   1
 -18   2   1 719.691 72.4371   1
 -18  -2   1 635.753 72.3017   1
  18   2  -1 713.204 74.2427   1
  18  -2  -1 850.416 77.7618   1
 -17   2   1 1116.63 89.7397   1
  17  -2  -1 1020.08 90.3597   1
 -16  -2   1-30.7973 34.4007   1
  16  -2  -1-15.3573 33.8287   1
  16   2  -1-7.55319 29.7650   1
 -15   2   1 785.700 72.9638   1
 -15  -2   1 871.841 73.8879   1
  15  -2  -1 679.162 68.3479   1
  15   2  -1 649.868 68.1034   1
 -14   2   1 26430.8 1077.60   1
 -14  -2   1 24043.7 1068.92   1
  14   2  -1 25156.8 1069.83   1
 -13   2   1 1193.10 91.7917   1
  13  -2  -1 1361.38 91.9251   1
  13   2  -1 1137.49 87.1707   1
 -12  -2   1 2574.83 148.840   1
  12   2  -1 2670.68 149.927   1
 -11   2   1 3490.74 181.666   1
 -11  -2   1 3537.50 177.653   1
  11  -2  -1 2973.37 174.904   1
  11   2  -1 3189.85 174.651   1
 -10   2   1 22745.0 984.517   1
 -10  -2   1 21058.2 979.449   1
  10  -2  -1 22311.4 982.272   1
  10   2  -1 22771.0 980.688   1
  -9   2   1 13445.1 657.894   1
  -9  -2   1 15182.9 658.342   1
   9  -2  -1 15295.9 662.519   1
   9   2  -1 15013.9 658.067   1
  -8   2   1 1165.24 73.6312   1
  -8  -2   1 1009.54 69.0005   1
   8  -2  -1 984.995 70.6468   1
   8   2  -1 1049.09 69.4001   1
  -7   2   1 21864.7 960.755   1
   7   2  -1 22594.3 957.340   1
  -7  -2   1 21387.9 956.558   1
   7  -2  -1 21722.1 960.385   1
  -6   2   1 16558.2 780.257   1
   6   2  -1 18620.2 777.884   1
   6  -2  -1 17024.5 779.717   1
  -6  -2   1 18582.2 778.056   1
  -5   2   1 492.863 39.4629   1
   5   2  -1 452.109 35.4600   1
   5  -2  -1 417.480 37.9602   1
  -5  -2   1 437.043 37.3584   1
  -4   2   1 380433. 16634.8   1
  -4  -2   1 389540. 16632.0   1
   4  -2  -1 403986. 16635.5   1
   4   2  -1 387818. 16631.0   1
  -3  -2   1 74800.8 3296.82   1
   3  -2  -1 79018.2 3300.27   1
  -3   2   1 75590.8 3299.94   1
   3   2  -1 79214.1 3297.15   1
   2  -2  -1 85139.4 3496.83   1
  -2  -2   1 83252.3 3493.80   1
  -2   2   1 89546.7 3497.04   1
  -1   2   1 18191.4 732.988   1
  -1  -2   1 17468.6 730.274   1
   1  -2  -1 19157.6 733.843   1
   0  -2   1 45013.9 2030.71   1
   0  -2  -1 43630.4 2030.84   1
   0   2   1 52507.3 2032.86   1
   0   2  -1 49129.3 2029.79   1
  -1  -2  -1 5444.57 233.775   1
   1   2   1 4847.83 231.251   1
   1  -2   1 5241.38 231.445   1
  -1   2  -1 5090.46 230.930   1
  -2  -2  -1 74561.1 3044.03   1
   2  -2   1 73933.1 3043.77   1
  -2   2  -1 74214.6 3043.89   1
  -3  -2  -1 4459.88 199.977   1
   3   2   1 4117.88 198.814   1
  -3   2  -1 4315.94 200.238   1
   3  -2   1 4155.70 198.997   1
   4  -2   1 77216.3 3392.10   1
  -4   2  -1 75745.6 3393.72   1
   4   2   1 78737.5 3390.17   1
  -4  -2  -1 85293.1 3394.63   1
   5  -2   1 123.706 25.5724   1
  -5   2  -1 99.6695 27.3489   1
  -6   2  -1 42498.6 1774.35   1
  -6  -2  -1 41594.9 1773.40   1
   6  -2   1 43258.4 1775.74   1
   6   2   1 37355.0 1769.60   1
  -7   2  -1 41806.7 1753.76   1
  -7  -2  -1 39290.3 1750.01   1
   7  -2   1 41327.3 1753.35   1
   7   2   1 39430.7 1749.57   1
  -8  -2  -1 45.4974 24.6703   1
   8  -2   1 41.0170 23.8196   1
   8   2   1 39.6516 22.7489   1
  -9   2  -1 30204.0 1227.51   1
  -9  -2  -1 27546.0 1219.48   1
   9  -2   1 26740.3 1220.78   1
   9   2   1 27105.6 1218.52   1
 -10   2  -1 26371.6 1128.37   1
 -10  -2  -1 24747.0 1122.37   1
  10  -2   1 25122.6 1124.88   1
  10   2   1 25649.4 1122.98   1
 -11   2  -1 2988.78 167.547   1
  11  -2   1 2820.90 160.009   1
 -12   2  -1 1245.73 91.8748   1
 -12  -2  -1 993.997 87.1038   1
  12  -2   1 1222.13 86.8092   1
  12   2   1 1213.10 88.3819   1
 -13   2  -1 4232.63 216.852   1
 -13  -2  -1 4150.31 214.909   1
  13   2   1 4105.91 213.436   1
 -14   2  -1 802.560 75.9049   1
 -14  -2  -1 739.175 72.0246   1
  14  -2   1 751.216 72.5266   1
  14   2   1 904.988 76.9555   1
 -15   2  -1 914.938 78.6517   1
 -15  -2  -1 670.507 72.9668   1
  15  -2   1 736.763 71.5323   1
  15   2   1 834.779 74.8513   1
 -16   2  -1 6153.21 313.036   1
 -16  -2  -1 6464.36 314.983   1
  16  -2   1 6116.60 312.672   1
  16   2   1 5827.56 311.209   1
 -17   2  -1 211.104 40.8501   1
 -17  -2  -1 202.816 44.5850   1
  17  -2   1 230.631 43.5073   1
  17   2   1 236.471 45.9870   1
 -18  -2  -1 78.0605 40.5119   1
  18  -2   1 84.0928 41.7093   1
  18   2   1 109.093 40.6746   1
 -19   2  -1 679.427 73.2708   1
 -20   2  -1 17.8678 34.6002   1
 -20  -2  -1 89.7520 42.8172   1
  20  -2   1 60.2668 39.5466   1
  20   2   1-8.71225 39.4885   1
 -21   2  -1 70.5945 46.1326   1
 -21  -2  -1 81.2981 46.2497   1
  21  -2   1 60.2076 45.4266   1
  21   2   1 131.239 47.1136   1
 -22   2  -1 17.2157 36.8966   1
 -22  -2  -1 81.8362 43.4168   1
  22  -2   1 87.6733 42.8728   1
  22   2   1 51.8430 42.2547   1
 -23   2  -1 8.62363 34.6440   1
 -23  -2  -1 72.6103 38.2880   1
  23  -2   1 87.4471 42.2494   1
  23   2   1 42.1407 41.6797   1
 -24  -2  -1 36.0765 42.5615   1
 -24   2  -1 51.2105 43.6548   1
  24   2   1 81.3523 41.1754   1
  24  -2   1 95.0851 49.0927   1
 -25   2  -1 33.3334 39.7504   1
  25  -2   1 32.8066 42.3272   1
 -26   3   1 75.3644 43.3559   1
  26  -3  -1 101.926 50.3332   1
 -25   3   1-8.45968 40.8166   1
  25  -3  -1-8.61813 44.9127   1
  25   3  -1 16.9995 37.9679   1
 -24   3   1 17.5420 34.5720   1
 -24  -3   1 8.95430 34.0113   1
  24  -3  -1 17.0993 34.8821   1
  24   3  -1 68.0536 42.9688   1
 -23   3   1 71.6741 40.0930   1
  23  -3  -1 259.736 52.4485   1
 -22   3   1 108.190 44.8105   1
 -22  -3   1 155.855 48.0454   1
  22  -3  -1 95.0405 45.3107   1
  22   3  -1 117.445 43.1149   1
 -21   3   1 26.6448 37.9875   1
 -21  -3   1-9.16288 34.7870   1
  21  -3  -1-8.63598 41.6699   1
  21   3  -1 33.5433 35.3198   1
 -20   3   1 16.9958 34.0700   1
 -20  -3   1-8.98331 33.4401   1
  20  -3  -1 17.6802 40.0330   1
  20   3  -1-33.7719 32.0511   1
 -19   3   1 537.133 63.9626   1
 -19  -3   1 492.364 63.8245   1
  19  -3  -1 437.430 60.3672   1
  19   3  -1 384.368 60.3281   1
 -18   3   1 274.147 50.2801   1
 -18  -3   1 281.606 49.6917   1
  18   3  -1 361.949 55.2868   1
 -17   3   1 118.281 44.2357   1
  17  -3  -1 86.3134 36.7303   1
 -16  -3   1 190.865 40.9596   1
  16   3  -1 69.4573 33.4590   1
 -15   3   1 8967.29 421.622   1
 -15  -3   1 9129.06 420.226   1
  15  -3  -1 7865.06 411.685   1
  15   3  -1 8777.57 416.939   1
 -14   3   1 138.771 37.1094   1
 -14  -3   1 130.289 38.4498   1
  14  -3  -1 103.164 38.3543   1
  14   3  -1 112.436 32.2359   1
 -13   3   1 35661.7 1544.57   1
 -13  -3   1 35468.3 1540.14   1
  13   3  -1 35404.1 1538.59   1
  13  -3  -1 33853.9 1539.05   1
  12   3  -1 529.107 54.0654   1
  12  -3  -1 638.979 58.8707   1
 -12   3   1 574.978 58.5070   1
  11  -3  -1 12.6898 20.0545   1
  11   3  -1 5.79040 19.7686   1
 -11  -3   1 59.6659 22.6621   1
 -11   3   1-6.31888 21.5705   1
 -10   3   1 755.148 62.8455   1
 -10  -3   1 832.551 62.7251   1
  10  -3  -1 615.632 59.6854   1
  10   3  -1 632.159 58.4791   1
  -9   3   1 32247.8 1467.81   1
   9   3  -1 32871.6 1463.86   1
  -9  -3   1 35273.6 1467.54   1
   9  -3  -1 34224.5 1468.88   1
  -8   3   1 4036.56 205.360   1
   8   3  -1 3769.02 197.761   1
   8  -3  -1 4209.84 205.701   1
  -8  -3   1 4308.72 203.734   1
  -7   3   1 24173.4 1035.17   1
   7   3  -1 23098.8 1028.82   1
  -7  -3   1 23420.7 1030.35   1
   7  -3  -1 23752.3 1034.54   1
   6  -3  -1 10327.9 459.023   1
  -6   3   1 9927.01 457.909   1
  -5  -3   1 69433.2 3018.57   1
   5  -3  -1 71973.7 3022.12   1
   5   3  -1 68261.6 3018.02   1
  -5   3   1 72529.7 3022.78   1
  -4  -3   1 7875.23 361.669   1
   4  -3  -1 7903.42 365.056   1
  -4   3   1 8338.19 366.356   1
   4   3  -1 8140.80 360.258   1
   3  -3  -1 236.736 28.1425   1
  -3  -3   1 237.682 26.2395   1
   3   3  -1 302.245 27.0713   1
  -3   3   1 251.602 27.7252   1
   2  -3  -1 14002.0 600.467   1
  -2   3   1 13582.0 599.838   1
   2   3  -1 13648.0 597.335   1
  -2  -3   1 13537.2 596.929   1
   1   3  -1 786.154 48.3471   1
  -1   3   1 914.440 53.1029   1
  -1  -3   1 732.100 47.7516   1
   1  -3  -1 870.600 52.7327   1
   0  -3   1 85829.7 3560.14   1
   0   3  -1 87853.0 3559.82   1
   0  -3  -1 87430.5 3562.44   1
   1  -3   1 399465. 16170.3   1
  -1  -3  -1 396003. 16171.2   1
   1   3   1 394163. 16171.2   1
  -2  -3  -1 670.659 46.0724   1
   2   3   1 572.885 44.4943   1
   2  -3   1 640.210 44.4671   1
  -2   3  -1 554.978 43.1514   1
  -3  -3  -1 188.989 26.1058   1
   3   3   1 183.039 24.0131   1
   3  -3   1 258.402 28.3400   1
  -3   3  -1 172.742 27.0290   1
   4  -3   1 386.715 38.8264   1
  -4   3  -1 382.222 38.8877   1
  -5  -3  -1 4072.55 200.354   1
   5   3   1 4403.24 201.623   1
  -5   3  -1 4274.78 204.241   1
   5  -3   1 3717.80 200.411   1
   6  -3   1 18.0694 22.0762   1
  -6  -3  -1 8.69511 17.1563   1
   6   3   1 46.0140 20.2076   1
  -6   3  -1 18.6464 24.5607   1
   7   3   1 9083.90 437.447   1
  -7  -3  -1 9663.19 441.240   1
   7  -3   1 9721.02 443.124   1
  -7   3  -1 10115.8 444.719   1
   8   3   1 38890.7 1752.77   1
  -8  -3  -1 40966.2 1755.92   1
   8  -3   1 41920.2 1758.18   1
  -8   3  -1 39938.3 1755.80   1
   9   3   1 18019.3 822.318   1
  -9  -3  -1 18780.1 824.507   1
   9  -3   1 18819.6 826.494   1
  -9   3  -1 18188.2 824.615   1
  10   3   1 41584.6 1816.15   1
 -10  -3  -1 41827.4 1817.64   1
  11  -3   1 16372.3 775.717   1
 -11   3  -1 18242.7 784.262   1
  12   3   1 870.685 72.5019   1
 -12  -3  -1 833.494 74.1736   1
  12  -3   1 789.334 72.4613   1
 -12   3  -1 855.590 76.8330   1
  13   3   1 2149.40 132.788   1
 -13  -3  -1 1991.58 132.348   1
  13  -3   1 2026.17 131.122   1
 -13   3  -1 2326.65 139.793   1
  14   3   1 1832.30 124.198   1
 -14  -3  -1 1911.13 127.273   1
  14  -3   1 1889.67 121.742   1
 -14   3  -1 2053.25 131.383   1
  15   3   1 3996.78 221.949   1
 -15  -3  -1 4230.94 225.330   1
  16   3   1 2264.68 146.984   1
 -16  -3  -1 2576.09 153.033   1
  16  -3   1 2205.98 146.254   1
 -16   3  -1 2437.34 152.047   1
  17   3   1 24.7234 33.0518   1
 -17  -3  -1 8.62736 31.4782   1
  17  -3   1 41.2422 39.3305   1
 -17   3  -1 8.53518 35.9562   1
  18   3   1 628.371 71.8779   1
 -18  -3  -1 678.835 73.0501   1
  18  -3   1 609.210 69.6931   1
 -18   3  -1 696.255 74.0239   1
  19  -3   1 102.380 38.7069   1
 -19   3  -1 8.74773 32.6468   1
  20   3   1 8.34816 37.8069   1
 -20  -3  -1-27.3708 43.4944   1
  20  -3   1-8.59082 40.9546   1
 -20   3  -1-8.90967 40.3496   1
  21   3   1-16.6486 36.6652   1
 -21  -3  -1 36.3824 33.8592   1
  22   3   1 109.205 43.6521   1
 -22  -3  -1 134.247 44.5144   1
  22  -3   1 85.5071 39.0836   1
 -22   3  -1 177.801 48.0207   1
  23   3   1 67.0955 41.9433   1
 -23  -3  -1 35.3123 36.6593   1
  24   3   1 117.023 39.7061   1
 -24  -3  -1 138.926 40.7091   1
  24  -3   1 85.0937 40.4091   1
 -24   3  -1 151.474 43.2704   1
  25  -3   1-8.44748 44.0326   1
 -25   3  -1-32.8717 41.9535   1
  26  -4  -1-24.4695 40.2862   1
 -26   4   1-8.28584 34.9028   1
  25  -4  -1 50.1469 43.5871   1
 -25   4   1 26.0697 40.9498   1
  24   4  -1 226.993 55.2924   1
 -24  -4   1 133.153 45.9396   1
  23   4  -1 375.815 60.3847   1
 -23  -4   1 303.924 57.6116   1
  23  -4  -1 275.402 55.9508   1
 -23   4   1 285.247 58.2204   1
  22   4  -1 104.281 40.6327   1
 -22  -4   1 98.3656 40.7248   1
  21   4  -1 93.8418 42.1572   1
 -21  -4   1 141.870 45.2458   1
  21  -4  -1 198.487 50.1933   1
 -21   4   1 184.735 48.5678   1
  20   4  -1-25.0851 36.3000   1
 -20  -4   1 17.5254 31.2881   1
  20  -4  -1-34.1143 37.5649   1
 -20   4   1 17.7232 42.2448   1
  19   4  -1 106.486 39.9741   1
 -19  -4   1 206.990 46.6888   1
  19  -4  -1 108.174 41.5281   1
 -19   4   1 150.211 43.5517   1
  18   4  -1 135.668 41.1895   1
 -18  -4   1 211.397 47.9211   1
  18  -4  -1 118.464 38.5930   1
 -18   4   1 124.643 40.7799   1
  17  -4  -1-31.1557 34.3317   1
  16   4  -1 1006.31 83.9358   1
 -16  -4   1 1056.79 86.5603   1
  16  -4  -1 936.503 86.2114   1
 -16   4   1 1186.52 94.1888   1
  15   4  -1 78.6947 35.4136   1
 -15  -4   1 60.9926 33.6684   1
  15  -4  -1 70.0126 36.2501   1
 -15   4   1 24.8687 31.5630   1
  14   4  -1 14693.5 705.288   1
 -14  -4   1 14771.4 709.038   1
  14  -4  -1 15576.4 712.298   1
 -13  -4   1 7157.50 342.476   1
  13  -4  -1 6872.20 344.888   1
 -13   4   1 6935.25 344.595   1
  12  -4  -1 7981.32 364.300   1
 -12   4   1 6889.79 356.243   1
  11   4  -1 2835.51 149.715   1
 -11  -4   1 2304.93 144.545   1
  11  -4  -1 2543.49 149.427   1
 -11   4   1 2794.93 154.995   1
  10   4  -1 17804.4 771.390   1
 -10  -4   1 16799.5 769.854   1
  10  -4  -1 17229.8 773.541   1
 -10   4   1 17051.8 774.069   1
  -9  -4   1 1383.69 91.4253   1
   9  -4  -1 1438.24 92.4219   1
   9   4  -1 1181.40 87.5210   1
  -9   4   1 1487.31 94.0837   1
  -8  -4   1 57575.6 2456.43   1
   8  -4  -1 54372.2 2458.54   1
   8   4  -1 58328.7 2456.53   1
  -8   4   1 57307.0 2461.08   1
  -7  -4   1 7281.53 332.921   1
   7  -4  -1 7125.46 336.306   1
   7   4  -1 7303.52 332.246   1
  -7   4   1 6872.57 335.768   1
  -6  -4   1 65260.8 2748.76   1
   6  -4  -1 59826.6 2750.86   1
  -6   4   1 62841.6 2753.78   1
   6   4  -1 67219.0 2748.62   1
   5  -4  -1 13685.6 593.705   1
  -5   4   1 12889.2 591.835   1
   4  -4  -1 117258. 4971.83   1
  -4  -4   1 115451. 4966.54   1
  -4   4   1 110960. 4971.93   1
   4   4  -1 120064. 4967.13   1
   3   4  -1 369.250 32.8139   1
  -3  -4   1 407.129 35.2762   1
  -2  -4   1 7845.66 338.978   1
   2   4  -1 7161.48 337.004   1
  -1  -4   1 83825.4 3633.27   1
   1  -4  -1 83496.5 3635.82   1
   1   4  -1 90215.8 3633.99   1
  -1   4   1 81638.9 3635.24   1
   0   4  -1 80422.1 3457.70   1
   0  -4  -1 78023.6 3459.49   1
   0  -4   1 80016.8 3459.04   1
   0   4   1 84842.3 3461.10   1
  -1   4  -1 8134.50 371.161   1
   1  -4   1 7975.87 372.089   1
   1   4   1 8639.43 372.901   1
  -1  -4  -1 8275.18 373.658   1
   3  -4   1 2667.79 138.329   1
  -3   4  -1 2632.20 136.746   1
  -4   4  -1 34787.8 1445.59   1
   4  -4   1 31573.3 1442.55   1
   4   4   1 31166.1 1438.45   1
  -4  -4  -1 36446.5 1446.67   1
   5  -4   1 61557.5 2526.50   1
   5   4   1 65487.5 2526.32   1
  -5  -4  -1 61586.8 2525.22   1
  -6   4  -1 88818.5 3696.35   1
   6  -4   1 88482.8 3695.77   1
   6   4   1 89871.7 3693.22   1
  -6  -4  -1 76657.3 3694.78   1
  -7   4  -1 10553.5 474.092   1
  -7  -4  -1 10288.6 469.779   1
   7   4   1 10378.3 469.797   1
   7  -4   1 9850.82 472.116   1
  -8  -4  -1 98.0746 30.3339   1
   8   4   1 107.297 29.0720   1
   8  -4   1 194.815 32.9703   1
  -8   4  -1 134.971 30.1599   1
   9  -4   1 46296.2 1950.93   1
  -9  -4  -1 46160.1 1948.44   1
   9   4   1 45699.0 1947.42   1
  -9   4  -1 41162.5 1947.69   1
  10  -4   1 3346.71 180.495   1
 -10  -4  -1 3100.14 177.700   1
  10   4   1 3309.79 176.187   1
 -10   4  -1 3242.08 179.215   1
  11  -4   1 13480.7 607.222   1
 -11  -4  -1 12660.1 604.288   1
  11   4   1 13014.1 602.011   1
 -11   4  -1 13541.9 608.118   1
  12  -4   1 7606.85 373.973   1
 -12  -4  -1 8026.33 375.529   1
  12   4   1 6992.46 368.006   1
 -12   4  -1 8415.31 381.872   1
  13  -4   1 3591.68 196.805   1
 -13  -4  -1 3277.03 192.443   1
  13   4   1 3438.48 191.563   1
 -13   4  -1 3566.83 197.089   1
  14  -4   1 4738.19 256.289   1
 -14  -4  -1 5041.43 259.026   1
  14   4   1 4736.84 253.087   1
 -14   4  -1 5238.67 263.197   1
  15  -4   1 991.916 84.9532   1
 -15  -4  -1 968.218 84.0886   1
 -15   4  -1 902.110 85.3152   1
  16  -4   1 292.092 46.8005   1
 -16  -4  -1 274.547 48.9513   1
  16   4   1 202.960 46.0529   1
 -16   4  -1 141.719 42.8225   1
  17  -4   1 97.3354 34.8159   1
 -17  -4  -1 51.0500 35.3921   1
  17   4   1 32.1191 31.2035   1
 -17   4  -1 96.0751 38.0306   1
 -18  -4  -1 846.892 78.6413   1
  18   4   1 714.042 73.1402   1
  19  -4   1 742.009 76.1355   1
 -20  -4  -1 8.81849 38.2952   1
  20   4   1-8.48769 42.8695   1
 -20   4  -1 68.2912 38.1450   1
  21  -4   1-34.3776 43.8703   1
 -21  -4  -1 26.5952 36.1553   1
  21   4   1-43.0599 44.8853   1
 -21   4  -1-8.83920 43.1573   1
  22  -4   1-8.51650 39.5969   1
 -22  -4  -1-8.84355 41.1175   1
  22   4   1 34.4650 42.5512   1
 -22   4  -1 8.89176 41.3416   1
  23  -4   1 118.395 39.6665   1
  23   4   1 120.362 39.8029   1
 -23   4  -1 131.261 42.5453   1
  24  -4   1-16.5466 43.1163   1
 -24  -4  -1-8.61825 35.7245   1
  24   4   1 16.9815 38.4513   1
 -24   4  -1-16.9711 36.8370   1
  25  -4   1 179.293 50.6885   1
  25   4   1 91.3507 41.3664   1
 -25   4  -1 122.202 46.9006   1
  26  -5  -1-8.11140 42.2799   1
 -26   5   1 50.4894 42.4979   1
  24  -5  -1 101.453 46.3091   1
  24   5  -1 218.691 52.1233   1
 -24   5   1 147.766 48.4564   1
  23  -5  -1 79.5423 44.3383   1
 -23  -5   1 142.035 47.8427   1
  23   5  -1 96.6050 43.0799   1
 -23   5   1 84.9440 42.1585   1
  22  -5  -1 420.615 59.2514   1
  22   5  -1 384.963 57.0042   1
 -22   5   1 459.930 61.5543   1
  21  -5  -1 179.858 47.2864   1
 -21  -5   1 221.204 48.7956   1
  21   5  -1 286.289 53.2389   1
 -21   5   1 169.642 47.8582   1
  20  -5  -1 24.8160 37.9972   1
 -20   5   1 53.9585 43.9332   1
 -19  -5   1 180.178 42.3621   1
  19   5  -1 118.329 39.3024   1
 -19   5   1 150.587 43.0886   1
  18  -5  -1 367.323 58.3575   1
 -18   5   1 439.307 65.0505   1
  18   5  -1 338.763 55.3768   1
 -18  -5   1 402.609 61.7654   1
 -17  -5   1 947.390 82.3866   1
 -17   5   1 921.834 85.0360   1
  17   5  -1 907.852 82.6447   1
  17  -5  -1 822.789 80.1601   1
  16  -5  -1 16.3441 30.4565   1
 -16  -5   1 79.0236 37.7004   1
 -16   5   1 26.0437 32.3497   1
  16   5  -1 31.0951 32.2578   1
 -15  -5   1 1663.92 111.559   1
  15   5  -1 1481.55 108.638   1
 -14   5   1 249.585 47.9680   1
  14  -5  -1 399.452 53.1848   1
  14   5  -1 350.719 50.9475   1
 -14  -5   1 363.853 49.4082   1
 -13   5   1 12997.5 594.595   1
  13  -5  -1 13331.1 596.846   1
  13   5  -1 12449.3 589.741   1
 -13  -5   1 12542.3 590.403   1
 -12   5   1 4462.84 239.720   1
  12  -5  -1 4449.68 240.016   1
 -12  -5   1 4872.62 239.214   1
 -11  -5   1 18789.1 850.386   1
 -11   5   1 19362.3 855.941   1
  11   5  -1 19712.5 852.743   1
  11  -5  -1 18263.7 852.538   1
  10   5  -1 5448.24 272.610   1
 -10  -5   1 5656.66 274.166   1
  -9   5   1 1129.37 79.8715   1
   9   5  -1 1108.72 76.8499   1
  -9  -5   1 1023.79 75.1041   1
   9  -5  -1 899.822 73.9647   1
  -8   5   1 3335.43 177.890   1
   8   5  -1 3483.04 172.654   1
  -8  -5   1 2977.48 168.646   1
   8  -5  -1 3347.86 176.763   1
  -7   5   1 41168.2 1836.48   1
   7   5  -1 40596.7 1828.01   1
  -7  -5   1 45342.8 1836.68   1
   7  -5  -1 42526.8 1836.48   1
  -6   5   1 7694.39 383.701   1
   6   5  -1 8964.06 382.377   1
  -6  -5   1 8462.64 382.605   1
   6  -5  -1 7885.48 384.344   1
  -5   5   1 82894.8 3479.44   1
  -5  -5   1 74234.8 3471.69   1
   5  -5  -1 82733.9 3479.21   1
   5   5  -1 85210.4 3475.31   1
   4  -5  -1 19529.2 836.839   1
   4   5  -1 18707.7 830.820   1
  -4   5   1 19688.0 836.713   1
  -4  -5   1 18052.1 831.658   1
   3  -5  -1 55256.2 2298.56   1
  -3   5   1 51524.0 2295.27   1
   2  -5  -1 554.529 47.5264   1
  -2   5   1 616.137 49.5073   1
   1  -5  -1 51314.5 2207.75   1
  -1   5   1 51087.9 2206.52   1
   0   5   1 63530.3 2780.95   1
   0  -5  -1 65903.7 2781.84   1
   1  -5   1 47666.3 2148.16   1
  -1   5  -1 48350.2 2147.07   1
   1   5   1 52215.1 2149.06   1
  -1  -5  -1 51316.5 2149.94   1
  -2  -5  -1 5848.78 285.092   1
  -2   5  -1 6609.15 287.473   1
   2  -5   1 5840.58 284.727   1
  -3   5  -1 128370. 5656.03   1
   3  -5   1 133151. 5657.49   1
   3   5   1 137562. 5655.36   1
  -3  -5  -1 129278. 5655.60   1
  -4   5  -1 27611.7 1214.58   1
   4  -5   1 27682.5 1215.36   1
   4   5   1 29079.6 1213.75   1
  -4  -5  -1 26718.4 1212.48   1
  -5   5  -1 3242.40 167.691   1
   5  -5   1 3229.40 166.882   1
   5   5   1 3296.58 164.306   1
  -5  -5  -1 2881.21 165.079   1
  -6   5  -1 438.946 50.9001   1
   6  -5   1 499.228 50.9250   1
   6   5   1 492.664 46.4565   1
  -6  -5  -1 624.459 54.0760   1
  -7   5  -1 538.637 52.0518   1
   7  -5   1 531.326 51.1374   1
   7   5   1 620.085 54.2343   1
  -7  -5  -1 584.905 53.2349   1
  -8   5  -1 15028.9 701.400   1
  -8  -5  -1 15895.6 699.539   1
   8  -5   1 15253.7 700.870   1
   8   5   1 15766.5 698.353   1
   9   5   1 20060.1 929.258   1
  -9  -5  -1 21884.2 933.915   1
  10  -5   1 33960.9 1513.95   1
 -10   5  -1 35006.7 1515.57   1
 -11  -5  -1 2185.36 129.463   1
 -11   5  -1 1993.43 128.721   1
  11  -5   1 2007.18 129.066   1
  11   5   1 1886.21 125.825   1
 -12  -5  -1 1294.78 92.6569   1
 -12   5  -1 1284.46 97.1468   1
  12  -5   1 1031.78 90.8149   1
  12   5   1 1402.17 94.6491   1
 -13  -5  -1 2863.97 171.244   1
 -13   5  -1 3037.86 177.680   1
  13  -5   1 3107.55 175.802   1
  13   5   1 3058.82 173.058   1
 -14  -5  -1 3547.65 198.729   1
  15  -5   1 787.187 75.2947   1
 -15   5  -1 675.985 74.5174   1
  16  -5   1 57.5379 38.2752   1
 -16  -5  -1 16.4932 30.1523   1
  16   5   1 40.5599 34.2293   1
 -16   5  -1 96.7604 37.1067   1
  17  -5   1 129.291 36.8283   1
 -17  -5  -1 185.684 44.9008   1
  17   5   1 157.742 44.1823   1
 -17   5  -1 142.880 51.0554   1
  18  -5   1 550.437 60.2210   1
 -18  -5  -1 541.153 65.3121   1
  18   5   1 549.802 67.4399   1
 -18   5  -1 476.051 60.2782   1
  19  -5   1 371.779 55.1313   1
 -19   5  -1 302.765 54.4392   1
  19   5   1 188.619 48.4851   1
 -19  -5  -1 269.953 54.4685   1
 -20  -5  -1 1203.03 101.318   1
  20  -5   1 1281.94 100.933   1
  20   5   1 1140.08 100.293   1
 -20   5  -1 1204.47 99.5880   1
 -21   5  -1 8.72372 36.7397   1
 -21  -5  -1 8.80391 41.4538   1
  21   5   1-43.3195 46.5130   1
  21  -5   1 25.7587 36.7214   1
 -22   5  -1 313.133 55.7007   1
 -22  -5  -1 192.689 46.9965   1
  22   5   1 268.618 53.5901   1
  22  -5   1 280.060 50.2039   1
 -23   5  -1 121.533 40.5529   1
  23  -5   1 225.999 45.1423   1
  24   5   1 25.4545 35.1877   1
 -24  -5  -1 25.7193 34.3884   1
 -25   6   1 8.42856 37.1232   1
  25  -6  -1-8.19720 38.5970   1
 -24   6   1 74.7396 41.7865   1
  24  -6  -1 172.848 53.3025   1
  23   6  -1 176.655 48.6202   1
 -23  -6   1 72.6126 42.5404   1
 -22   6   1 293.313 50.4751   1
 -22  -6   1 300.235 56.2798   1
  22   6  -1 289.910 58.2280   1
  22  -6  -1 246.024 47.4725   1
  21   6  -1 541.689 68.2809   1
 -21  -6   1 654.346 72.6251   1
 -20   6   1 302.112 58.8522   1
 -20  -6   1 354.761 56.1732   1
  20   6  -1 354.456 55.5735   1
  20  -6  -1 186.769 44.2689   1
 -19   6   1 118.463 46.3518   1
 -19  -6   1 216.529 48.1932   1
  19   6  -1 203.775 45.5544   1
  19  -6  -1 285.927 54.2110   1
 -18   6   1 644.474 72.4961   1
 -18  -6   1 475.256 62.2177   1
  18   6  -1 582.180 64.2239   1
  18  -6  -1 609.567 68.4327   1
 -17   6   1 206.682 44.8641   1
 -17  -6   1 297.919 50.2429   1
  17  -6  -1 253.408 46.7912   1
  17   6  -1 348.737 52.1669   1
  16  -6  -1 3127.50 178.587   1
 -16   6   1 2802.90 175.715   1
 -15   6   1 383.546 57.1329   1
  15   6  -1 358.268 52.7422   1
  15  -6  -1 281.524 53.1178   1
 -15  -6   1 418.610 53.5284   1
 -14   6   1 455.548 58.3644   1
  14  -6  -1 561.318 64.6126   1
  14   6  -1 449.730 57.3993   1
 -14  -6   1 500.113 58.2433   1
 -13   6   1 989.986 80.1277   1
 -13  -6   1 894.528 77.4134   1
  13   6  -1 986.185 77.6454   1
  13  -6  -1 815.712 75.8731   1
 -12   6   1 16058.6 718.630   1
  12   6  -1 15944.2 714.533   1
  12  -6  -1 15165.8 714.815   1
 -12  -6   1 15699.8 714.670   1
 -11   6   1 407.970 48.5873   1
  11  -6  -1 447.501 50.9526   1
 -10   6   1 4608.27 244.851   1
  10   6  -1 4947.22 242.148   1
 -10  -6   1 4773.97 242.526   1
  10  -6  -1 4722.92 246.108   1
   9   6  -1 87.9960 28.3042   1
  -8   6   1 56.3196 30.2591   1
   8   6  -1 64.3089 25.6256   1
  -8  -6   1 50.9305 23.5427   1
   8  -6  -1 12.3744 25.7251   1
  -7   6   1 9545.46 417.220   1
   7   6  -1 8779.75 409.179   1
  -7  -6   1 8428.75 409.730   1
   7  -6  -1 8733.11 413.766   1
  -6   6   1 7869.61 378.349   1
  -6  -6   1 7754.22 373.375   1
   6   6  -1 8579.42 375.694   1
   6  -6  -1 7931.78 378.191   1
  -5   6   1 5809.26 269.870   1
   5   6  -1 5615.78 264.149   1
   5  -6  -1 5648.68 268.627   1
  -5  -6   1 5002.89 262.957   1
  -4   6   1 8655.84 408.614   1
   4  -6  -1 8619.00 409.012   1
   4   6  -1 9300.01 406.662   1
  -4  -6   1 8814.07 406.266   1
  -3   6   1 13733.6 590.448   1
   3  -6  -1 13205.9 589.884   1
   3   6  -1 12802.6 586.756   1
  -3  -6   1 12761.7 586.963   1
  -2   6   1 176323. 7756.48   1
   2  -6  -1 182363. 7757.84   1
   2   6  -1 178023. 7754.21   1
  -2  -6   1 189199. 7756.21   1
  -1   6   1 27811.1 1214.83   1
   1  -6  -1 27246.5 1214.87   1
  -1  -6   1 27521.2 1213.03   1
   1   6  -1 28691.3 1213.67   1
   0   6  -1 51586.4 2159.33   1
   0  -6   1 46349.4 2157.74   1
   0   6   1 51006.8 2160.49   1
   0  -6  -1 51488.6 2161.62   1
  -1   6  -1 15366.8 683.588   1
   1  -6   1 15549.3 684.182   1
   1   6   1 16029.6 685.844   1
  -1  -6  -1 14602.7 683.083   1
  -2   6  -1 46438.6 1932.45   1
   2   6   1 43676.2 1931.07   1
  -2  -6  -1 43320.3 1931.60   1
   2  -6   1 45190.4 1932.48   1
  -3  -6  -1 5364.91 263.666   1
   3  -6   1 5624.36 266.273   1
   3   6   1 5329.75 263.417   1
  -3   6  -1 5646.98 266.010   1
  -4   6  -1 26877.7 1141.95   1
   4  -6   1 27752.3 1144.38   1
   4   6   1 26647.1 1140.26   1
  -5   6  -1 10074.0 460.760   1
   5  -6   1 10193.7 460.557   1
   5   6   1 10333.0 459.224   1
  -5  -6  -1 9291.57 455.269   1
  -6   6  -1 4456.05 223.002   1
   6  -6   1 4210.14 221.281   1
   6   6   1 4380.45 220.150   1
  -6  -6  -1 4352.68 220.927   1
   7  -6   1 1748.73 111.410   1
   7   6   1 1925.30 110.401   1
  -7  -6  -1 2009.78 115.093   1
   8   6   1 10552.7 483.059   1
  -8  -6  -1 10287.7 489.320   1
   9  -6   1 6316.07 331.267   1
  -9   6  -1 7386.79 337.514   1
 -10   6  -1 495.020 53.6457   1
  10  -6   1 391.702 48.9739   1
 -10  -6  -1 382.446 49.5584   1
  10   6   1 392.835 49.4784   1
 -11   6  -1 13057.0 589.732   1
  11   6   1 12906.4 585.044   1
 -11  -6  -1 12477.4 584.538   1
  11  -6   1 12209.2 585.353   1
 -12   6  -1 2469.57 147.301   1
  12   6   1 2363.62 144.382   1
 -12  -6  -1 2186.88 142.817   1
  12  -6   1 2368.41 145.079   1
 -13  -6  -1 1087.75 88.7019   1
 -14   6  -1 1367.75 106.247   1
 -14  -6  -1 1425.22 104.782   1
  14  -6   1 1503.97 108.212   1
  14   6   1 1350.37 102.195   1
  15   6   1 143.497 41.3125   1
 -15   6  -1 70.6411 37.9742   1
  15  -6   1 90.4029 40.7811   1
 -15  -6  -1 65.0781 36.0503   1
 -16   6  -1 907.899 87.6315   1
 -16  -6  -1 926.030 83.4807   1
  16   6   1 1128.24 89.9714   1
  16  -6   1 936.812 86.9809   1
 -17  -6  -1 945.508 89.2697   1
  17   6   1 1322.67 100.141   1
  18   6   1 16.9714 40.0359   1
 -18   6  -1 160.007 49.1164   1
  18  -6   1 47.8059 39.8727   1
 -18  -6  -1 25.9781 37.1209   1
 -19   6  -1 2636.69 164.951   1
 -19  -6  -1 2556.88 159.642   1
  19  -6   1 2346.83 155.964   1
  19   6   1 2781.65 163.085   1
 -20  -6  -1-8.89461 38.6164   1
  20   6   1 34.6602 43.7567   1
 -21   6  -1 686.668 76.1267   1
 -22  -6  -1 179.192 51.5378   1
  22   6   1 86.5093 45.8808   1
 -23   6  -1 117.939 46.6630   1
 -23  -6  -1 79.7368 42.9102   1
  23  -6   1 92.4621 44.8472   1
  23   6   1 60.6263 47.5304   1
  24  -6   1-8.11978 40.1014   1
 -24   6  -1-8.36752 40.8525   1
  24   6   1-17.0834 41.7028   1
 -25   7   1 72.1259 41.3588   1
  25  -7  -1-8.34144 43.4924   1
 -23   7   1 113.353 41.1867   1
  23  -7  -1 74.9310 37.3341   1
  23   7  -1 26.5890 40.2700   1
  22  -7  -1 113.401 46.1043   1
 -22   7   1 71.8838 46.0397   1
  21   7  -1 494.668 63.6291   1
  21  -7  -1 349.128 51.9429   1
 -21   7   1 369.261 58.9032   1
  20   7  -1 298.700 55.5797   1
 -20  -7   1 251.690 52.7037   1
  20  -7  -1 333.490 54.1851   1
 -20   7   1 375.052 58.9333   1
  19   7  -1 8.66972 37.0785   1
 -19  -7   1-35.4929 42.8120   1
  19  -7  -1 26.0849 44.3790   1
 -19   7   1-9.19314 40.4909   1
  18   7  -1 42.4568 36.3233   1
  18  -7  -1 34.4939 39.0590   1
 -18  -7   1-17.4110 36.0933   1
 -18   7   1 9.17423 37.4176   1
  17   7  -1 1012.95 87.5660   1
 -17  -7   1 970.716 85.3886   1
  17  -7  -1 930.874 85.8157   1
 -17   7   1 1012.15 90.6182   1
 -16  -7   1 57.9748 33.3347   1
  16  -7  -1 68.7586 40.0684   1
  16   7  -1 97.2048 38.2546   1
 -16   7   1 50.8253 38.9870   1
  15   7  -1 1171.45 95.3834   1
 -15  -7   1 1241.11 97.9516   1
  15  -7  -1 1351.65 99.4705   1
 -15   7   1 1246.75 97.2610   1
  14   7  -1 1288.11 95.9398   1
 -14  -7   1 1126.57 94.0463   1
  14  -7  -1 1344.63 101.382   1
 -14   7   1 1259.78 99.5219   1
 -13  -7   1 1145.60 89.6252   1
  13   7  -1 1048.69 86.6897   1
  13  -7  -1 1090.37 89.1628   1
 -13   7   1 1038.03 89.0400   1
 -12  -7   1 1703.70 110.923   1
 -12   7   1 1298.54 101.646   1
  12  -7  -1 1532.55 107.226   1
  12   7  -1 1467.12 99.6113   1
 -11  -7   1 6925.48 350.561   1
 -11   7   1 7170.25 353.689   1
  11   7  -1 7324.95 347.699   1
  11  -7  -1 7267.16 353.904   1
  10  -7  -1 120.527 32.9002   1
 -10   7   1 108.390 31.2854   1
  -9  -7   1 1238.93 88.2907   1
   9  -7  -1 1180.95 88.4546   1
   9   7  -1 1372.67 89.7412   1
  -9   7   1 1023.67 85.8856   1
   8   7  -1 17.6137 23.9416   1
   8  -7  -1-19.4374 26.8572   1
  -8   7   1-6.64610 27.1013   1
   7   7  -1 23884.0 1032.37   1
  -7  -7   1 22835.4 1032.08   1
   6  -7  -1 744.945 61.9658   1
   6   7  -1 615.408 57.0275   1
  -6  -7   1 622.050 56.9124   1
  -5  -7   1 22743.0 995.282   1
  -5   7   1 22568.0 998.646   1
   5  -7  -1 21322.3 997.258   1
   5   7  -1 23387.6 994.790   1
  -4  -7   1 8789.94 440.794   1
  -4   7   1 9694.71 447.137   1
   4  -7  -1 9851.03 449.036   1
   4   7  -1 10294.3 444.577   1
  -3  -7   1 22410.9 972.325   1
  -3   7   1 22236.4 975.006   1
   3  -7  -1 21868.1 974.834   1
   3   7  -1 21669.1 971.587   1
  -2  -7   1 888.320 66.0552   1
  -2   7   1 902.637 66.8712   1
   2  -7  -1 786.331 67.4559   1
   2   7  -1 856.810 65.4245   1
  -1  -7   1 39502.8 1674.37   1
   1  -7  -1 38936.9 1676.12   1
   1   7  -1 36821.5 1672.73   1
  -1   7   1 38923.2 1675.13   1
   0  -7  -1 1842.91 104.918   1
   0   7  -1 1593.72 99.4520   1
   0  -7   1 1464.47 97.5952   1
   0   7   1 1802.54 104.125   1
  -1  -7  -1 41.5906 25.7140   1
  -1   7  -1 48.7117 25.1665   1
   1  -7   1 10.1007 22.9159   1
   1   7   1 35.6407 23.4110   1
  -2  -7  -1 26413.5 1142.28   1
  -2   7  -1 25767.8 1139.02   1
   2  -7   1 25916.8 1140.36   1
   2   7   1 25717.1 1140.08   1
  -3  -7  -1 46727.5 1996.19   1
   3   7   1 43479.8 1992.61   1
   3  -7   1 46442.4 1996.52   1
  -3   7  -1 47687.7 1996.84   1
  -4  -7  -1 10647.3 483.943   1
   4   7   1 10200.7 482.492   1
   4  -7   1 10741.1 486.905   1
  -4   7  -1 10453.2 485.271   1
   5   7   1 50.4216 21.7014   1
  -5  -7  -1-5.83560 19.9404   1
  -5   7  -1 53.7463 28.1408   1
   5  -7   1 18.1877 25.1549   1
   6   7   1 607.070 55.1141   1
  -6  -7  -1 517.396 52.0463   1
  -6   7  -1 455.302 52.7418   1
   6  -7   1 431.716 49.3578   1
  -7   7  -1 134.106 36.8061   1
   7  -7   1 132.866 35.7974   1
   7   7   1 92.0579 32.5095   1
  -7  -7  -1 188.967 35.5728   1
   8  -7   1 1118.54 85.8093   1
  -8   7  -1 1207.14 90.2637   1
  -9   7  -1 5760.46 299.586   1
   9  -7   1 5937.65 300.698   1
   9   7   1 5645.44 294.498   1
  -9  -7  -1 6690.06 303.566   1
 -10   7  -1 11010.7 489.371   1
  10  -7   1 9698.19 482.565   1
  10   7   1 9224.02 473.875   1
 -10  -7  -1 11785.2 493.038   1
 -11   7  -1 362.468 54.3714   1
 -11  -7  -1 282.845 47.1986   1
  11  -7   1 323.321 51.2968   1
  11   7   1 324.736 46.8835   1
  12  -7   1 3434.52 192.957   1
 -12  -7  -1 3409.07 191.927   1
 -12   7  -1 3356.21 193.774   1
  13  -7   1 1216.36 96.9443   1
 -13  -7  -1 1222.53 96.8309   1
  13   7   1 1496.53 103.130   1
 -13   7  -1 1216.04 97.9500   1
  14  -7   1 34.0199 41.0600   1
 -14   7  -1 33.0948 35.9452   1
 -15  -7  -1 2354.67 144.642   1
 -15   7  -1 2325.42 145.885   1
  15   7   1 2034.92 139.174   1
  15  -7   1 2148.85 143.050   1
  16  -7   1 292.326 52.6051   1
 -16  -7  -1 197.284 43.4929   1
  16   7   1 318.414 49.7301   1
 -16   7  -1 319.202 56.3982   1
  17  -7   1-8.60194 27.9159   1
 -17   7  -1 9.16599 29.7462   1
  17   7   1 42.7586 40.2672   1
 -17  -7  -1-8.74871 38.5342   1
 -18  -7  -1 1197.57 101.043   1
 -18   7  -1 1305.52 103.547   1
  18   7   1 1135.89 98.7634   1
  18  -7   1 1327.91 102.677   1
 -19   7  -1 526.094 66.4740   1
 -19  -7  -1 555.101 69.3510   1
  19   7   1 420.056 65.0782   1
  19  -7   1 580.619 64.2834   1
 -20   7  -1 656.383 76.6381   1
 -20  -7  -1 556.621 69.1238   1
  20   7   1 640.270 72.3214   1
  20  -7   1 582.175 69.5374   1
 -21   7  -1 17.6520 37.1715   1
 -21  -7  -1-35.9016 37.8006   1
  21   7   1 8.76942 39.7137   1
  21  -7   1 24.9330 37.6378   1
 -22   7  -1 69.0475 39.6874   1
 -22  -7  -1 62.4299 37.6415   1
  22  -7   1 16.6170 31.0267   1
  22   7   1 104.380 42.0409   1
  23   7   1 8.61993 37.9664   1
 -23  -7  -1-17.6219 37.6827   1
 -24   7  -1 8.12589 39.6701   1
  24  -7   1-8.10725 38.1735   1
 -24   8   1-33.7492 43.0665   1
  24  -8  -1 8.05541 39.7838   1
 -23   8   1 26.1849 33.1416   1
  23  -8  -1 7.99688 34.2082   1
 -22   8   1 95.5814 49.5172   1
  22  -8  -1 91.6025 40.4510   1
  22   8  -1 142.392 48.1214   1
 -21   8   1 127.117 47.2599   1
  21  -8  -1 67.0552 39.4818   1
  21   8  -1 237.884 49.8050   1
 -21  -8   1 187.905 50.3521   1
 -20   8   1 349.112 57.0687   1
  20   8  -1 464.447 60.2463   1
 -20  -8   1 438.873 62.3366   1
 -19  -8   1 64.6949 40.5001   1
  19  -8  -1 173.744 49.5647   1
  19   8  -1 142.016 44.3238   1
 -18  -8   1 92.2918 43.4979   1
  18   8  -1 48.6342 38.2137   1
 -18   8   1-9.01387 38.0094   1
  18  -8  -1 52.0206 42.8586   1
 -17  -8   1 460.159 64.6601   1
  17   8  -1 250.212 50.6229   1
 -17   8   1 296.604 52.9697   1
  17  -8  -1 332.878 55.1385   1
 -16  -8   1 166.681 45.8546   1
  16   8  -1 119.541 38.8988   1
 -16   8   1 171.645 44.4714   1
  16  -8  -1 288.123 51.3451   1
  15  -8  -1 3081.43 182.165   1
 -15   8   1 3105.49 182.952   1
 -14   8   1 25.0608 37.3411   1
  14  -8  -1 48.9637 35.9702   1
  14   8  -1 38.1730 34.6019   1
 -14  -8   1 16.4896 36.3408   1
 -13   8   1 82.5784 38.8994   1
  13  -8  -1-32.0636 36.3184   1
  13   8  -1 15.0270 29.0883   1
 -13  -8   1 55.5384 36.9058   1
 -12   8   1 13410.1 579.651   1
  12  -8  -1 12006.5 575.183   1
  12   8  -1 11383.3 569.245   1
 -12  -8   1 12585.1 574.375   1
  11  -8  -1 352.146 52.5326   1
  11   8  -1 282.955 45.9571   1
 -11  -8   1 326.154 50.5507   1
 -10   8   1 4104.68 231.031   1
  10  -8  -1 4442.37 232.042   1
  10   8  -1 4299.39 224.859   1
 -10  -8   1 4299.24 226.729   1
  -9   8   1 1743.51 116.780   1
   9  -8  -1 1774.32 116.111   1
   9   8  -1 1756.34 113.640   1
  -9  -8   1 1799.96 115.794   1
   8  -8  -1 576.170 64.4191   1
  -8   8   1 857.645 72.2435   1
  -7   8   1 5577.71 275.613   1
   7   8  -1 5404.27 269.110   1
   7  -8  -1 5326.64 274.163   1
   6  -8  -1 2781.30 158.789   1
  -6   8   1 2832.61 159.656   1
   6   8  -1 2808.85 155.302   1
  -6  -8   1 2827.36 157.136   1
   5   8  -1 4203.46 215.927   1
  -5  -8   1 4278.91 217.896   1
   4   8  -1 7111.23 335.403   1
  -4   8   1 7532.08 339.867   1
   4  -8  -1 7155.23 338.461   1
  -4  -8   1 6331.75 331.877   1
   3   8  -1 18330.0 765.869   1
  -3   8   1 17306.6 766.160   1
   3  -8  -1 16825.9 766.618   1
  -3  -8   1 15983.7 761.620   1
   2   8  -1 26821.1 1207.50   1
  -2   8   1 27434.5 1209.59   1
   2  -8  -1 28085.9 1211.36   1
  -2  -8   1 27771.7 1209.03   1
   1   8  -1 6324.47 295.492   1
   1  -8  -1 6539.98 299.902   1
  -1  -8   1 6524.95 297.639   1
   0   8   1 2809.40 150.263   1
   0   8  -1 2785.65 148.168   1
   0  -8   1 2413.26 144.520   1
   0  -8  -1 2688.82 149.947   1
   1   8   1 1510.72 93.6076   1
  -1   8  -1 1302.47 90.1612   1
   1  -8   1 1373.90 91.6720   1
  -1  -8  -1 1276.44 90.1647   1
   2   8   1 7146.66 332.841   1
  -2   8  -1 6800.59 330.359   1
   2  -8   1 6940.43 331.923   1
  -2  -8  -1 6747.96 331.435   1
   3   8   1 10144.8 479.002   1
  -3   8  -1 10097.2 479.824   1
   3  -8   1 10538.1 481.948   1
  -3  -8  -1 10656.1 481.232   1
  -4   8  -1 8262.92 383.245   1
   4  -8   1 8366.76 383.921   1
  -4  -8  -1 7655.82 380.530   1
   4   8   1 7938.82 380.509   1
   5   8   1 18.3024 19.2972   1
  -5  -8  -1 31.0443 21.7053   1
  -6   8  -1 492.369 53.9849   1
   6  -8   1 468.416 52.4511   1
  -7  -8  -1 17213.0 806.724   1
   7   8   1 18974.8 808.326   1
  -7   8  -1 18182.6 810.187   1
   7  -8   1 17301.5 810.581   1
  -8  -8  -1 2689.57 155.773   1
   8   8   1 2759.50 157.467   1
  -8   8  -1 2637.52 158.347   1
   8  -8   1 2840.39 161.411   1
  -9  -8  -1 1791.77 114.798   1
   9   8   1 1619.85 110.817   1
  -9   8  -1 1685.01 115.290   1
   9  -8   1 1607.09 112.494   1
 -10  -8  -1 2208.39 137.355   1
  10   8   1 2202.37 136.402   1
  10  -8   1 2089.66 136.525   1
 -10   8  -1 2180.11 138.343   1
 -11  -8  -1 227.640 44.4688   1
  11  -8   1 165.247 46.4593   1
 -11   8  -1 169.538 45.6945   1
 -12  -8  -1 1931.34 130.836   1
  12  -8   1 1984.55 132.531   1
 -12   8  -1 2147.40 136.464   1
  12   8   1 2029.41 129.864   1
  13  -8   1 1447.90 106.858   1
 -13   8  -1 1404.95 106.309   1
 -14  -8  -1 629.883 69.7869   1
  14   8   1 456.647 55.5157   1
 -14   8  -1 467.760 62.9603   1
  14  -8   1 435.159 62.1775   1
 -15  -8  -1 17.8443 35.7934   1
  15   8   1 39.1588 35.4894   1
 -15   8  -1-8.57109 37.2296   1
  15  -8   1 78.2640 41.9761   1
 -16  -8  -1 322.794 53.9578   1
  16   8   1 259.365 47.5445   1
 -16   8  -1 275.523 53.0980   1
  16  -8   1 294.239 50.5591   1
  17  -8   1 685.132 71.7359   1
 -17   8  -1 561.310 71.5995   1
 -18   8  -1 516.488 65.2565   1
  18  -8   1 328.901 56.2408   1
  18   8   1 430.299 58.4384   1
 -18  -8  -1 354.513 62.9435   1
 -19   8  -1 18.1072 33.7039   1
  19  -8   1 8.61069 33.3127   1
  19   8   1-8.49477 39.4971   1
 -19  -8  -1 18.3016 41.9981   1
  20  -8   1-8.10372 37.1925   1
 -20   8  -1-9.14302 43.0520   1
  21  -8   1 39.7393 36.5723   1
  21   8   1 93.4386 38.5593   1
 -21  -8  -1 54.9103 38.0282   1
  22  -8   1 24.3072 32.4922   1
 -22   8  -1 8.60839 35.1101   1
  23  -8   1 8.03682 40.5841   1
 -23   8  -1 16.6986 40.2874   1
  24  -9  -1 15.5325 35.6486   1
 -24   9   1 16.7221 37.3546   1
  23  -9  -1 7.57374 37.4020   1
 -23   9   1-9.03650 42.5489   1
  22  -9  -1-24.2876 37.6403   1
 -22   9   1 26.6672 42.3747   1
  21  -9  -1 68.7485 36.2635   1
 -21   9   1 35.9608 36.7307   1
 -20   9   1 110.111 45.9006   1
 -20  -9   1 242.534 55.6052   1
  20   9  -1 194.338 50.6159   1
  20  -9  -1 155.465 46.9413   1
  19   9  -1 324.354 54.2561   1
 -19  -9   1 129.580 43.5231   1
 -18   9   1 247.855 54.6383   1
  18  -9  -1 431.772 62.5051   1
 -17  -9   1 26.9463 34.1223   1
  17   9  -1 43.2373 38.6494   1
 -17   9   1 43.3365 40.3180   1
  17  -9  -1 8.92859 35.1979   1
 -16  -9   1 8.78340 37.5652   1
  16   9  -1 42.4775 38.4730   1
  16  -9  -1 8.62216 35.7408   1
 -16   9   1-26.3930 34.0344   1
 -15   9   1 991.764 86.9972   1
 -15  -9   1 989.556 86.2593   1
  15  -9  -1 820.070 80.6551   1
  15   9  -1 1005.81 85.8904   1
  14  -9  -1 670.600 72.6186   1
 -14   9   1 931.179 80.7000   1
 -13   9   1 34.0626 36.5022   1
  13  -9  -1 49.6752 38.0754   1
  13   9  -1 124.752 41.1193   1
 -13  -9   1 23.9517 32.1032   1
 -12   9   1 205.991 46.8085   1
 -12  -9   1 164.063 41.3600   1
  12   9  -1 177.779 42.0488   1
  12  -9  -1 89.4099 40.7107   1
 -11  -9   1 6990.91 352.244   1
  11   9  -1 7266.60 351.890   1
 -10  -9   1 2094.29 128.467   1
 -10   9   1 1917.77 126.424   1
  10  -9  -1 1947.17 126.704   1
  10   9  -1 1824.04 122.783   1
   9   9  -1 440.772 52.2413   1
  -9  -9   1 582.076 57.8916   1
  -9   9   1 397.120 54.0078   1
   9  -9  -1 379.485 55.0720   1
  -8   9   1 17679.3 772.889   1
   8  -9  -1 16659.0 770.909   1
   8   9  -1 16908.6 765.501   1
  -8  -9   1 16692.8 766.983   1
   7  -9  -1 5228.47 257.728   1
  -7   9   1 5184.17 257.819   1
   7   9  -1 4745.56 251.535   1
  -7  -9   1 4713.87 251.336   1
  -6   9   1 363.328 49.7864   1
   6  -9  -1 563.871 58.1069   1
   5   9  -1 337.175 43.8942   1
  -5   9   1 394.856 49.2412   1
  -5  -9   1 370.308 45.2622   1
   5  -9  -1 364.453 51.7552   1
   4   9  -1 109.552 31.3241   1
  -4   9   1 124.795 34.1172   1
  -4  -9   1 80.7710 30.9464   1
   4  -9  -1 60.1829 32.1309   1
   3   9  -1 3896.05 201.286   1
  -3   9   1 3774.79 201.318   1
  -3  -9   1 3854.94 202.073   1
   3  -9  -1 3736.46 203.185   1
   2   9  -1 11791.3 551.259   1
  -2  -9   1 12249.5 552.579   1
   1   9  -1 30.0133 21.8960   1
  -1  -9   1-12.4171 21.6828   1
   0   9  -1 3356.47 181.718   1
   0  -9   1 3470.07 184.361   1
  -1   9  -1 1350.26 96.7300   1
   1  -9   1 1579.03 100.245   1
  -3   9  -1 2676.78 156.633   1
   3  -9   1 2827.90 157.398   1
   4   9   1 3489.07 193.424   1
  -4   9  -1 3684.26 195.679   1
  -4  -9  -1 3791.25 196.590   1
   4  -9   1 3477.42 193.311   1
   5  -9   1 180.597 37.3702   1
  -5  -9  -1 277.835 42.3257   1
   5   9   1 235.912 41.5754   1
  -5   9  -1 185.869 38.4488   1
  -6  -9  -1 4784.83 246.648   1
  -6   9  -1 4561.37 249.922   1
   6  -9   1 4976.16 250.572   1
  -7  -9  -1 2052.72 131.824   1
   7   9   1 2304.44 134.051   1
  -7   9  -1 2061.00 133.384   1
   7  -9   1 2110.00 133.545   1
  -8  -9  -1 1200.62 88.5595   1
   8   9   1 1018.14 82.7589   1
  -8   9  -1 1255.91 90.5422   1
   8  -9   1 1007.48 85.2911   1
  -9  -9  -1 1914.51 127.573   1
   9   9   1 2083.81 128.059   1
   9  -9   1 1846.94 126.111   1
  -9   9  -1 2122.91 132.180   1
 -10  -9  -1 5252.58 271.739   1
 -11  -9  -1 590.235 61.4143   1
  11   9   1 494.896 57.0984   1
 -11   9  -1 465.050 61.3479   1
  11  -9   1 484.536 61.0616   1
 -12   9  -1 3387.59 199.284   1
  12  -9   1 3616.09 200.295   1
 -13  -9  -1 25.2827 30.7950   1
  13   9   1 82.0891 36.7170   1
 -13   9  -1 59.5449 29.0822   1
  13  -9   1 16.6115 28.3991   1
 -14  -9  -1-8.66431 30.3012   1
  14   9   1 50.2636 33.6273   1
 -14   9  -1 8.69346 37.7757   1
  14  -9   1 119.123 42.5269   1
 -15  -9  -1 97.4878 40.0089   1
  15   9   1 110.032 42.6648   1
 -15   9  -1 173.227 44.5844   1
  15  -9   1 158.612 46.7476   1
 -16  -9  -1 243.240 50.2164   1
  16   9   1 196.270 45.9417   1
 -16   9  -1 262.913 48.4637   1
  16  -9   1 202.395 49.9608   1
 -17  -9  -1-27.3852 31.8761   1
  17   9   1-17.1462 34.9589   1
 -17   9  -1-9.01583 36.7642   1
  17  -9   1 52.0300 37.6444   1
  18   9   1 25.6622 37.2435   1
 -18  -9  -1 120.111 47.2433   1
 -19   9  -1 18.3732 40.4620   1
  19  -9   1-17.1480 35.5404   1
  19   9   1-8.59036 37.2915   1
 -19  -9  -1 18.5481 37.1816   1
  20   9   1-17.1757 46.9864   1
 -20  -9  -1-9.27361 40.2615   1
 -21   9  -1 128.073 47.4024   1
  21  -9   1 61.9430 36.2833   1
  21   9   1 128.222 46.9845   1
 -21  -9  -1 129.180 45.7919   1
  22   9   1-8.46585 39.3622   1
 -22   9  -1 25.7748 41.4546   1
  23 -10  -1-7.66487 34.2385   1
 -23  10   1 8.64866 38.6330   1
  21 -10  -1-33.7608 41.2198   1
 -21  10   1-17.9810 36.6780   1
 -20 -10   1-9.19898 37.5112   1
  20 -10  -1-8.37942 29.2609   1
  20  10  -1 35.8499 37.7454   1
 -19  10   1 26.6210 34.3276   1
  19 -10  -1-17.5057 36.2819   1
  19  10  -1-26.6648 38.5847   1
 -19 -10   1 9.11775 38.9945   1
  18  10  -1 17.6223 37.7130   1
 -18 -10   1 54.0070 42.4091   1
 -17  10   1 379.401 58.7545   1
  17 -10  -1 447.085 59.8589   1
 -17 -10   1 424.143 60.9985   1
 -16  10   1 105.941 41.5771   1
  16 -10  -1 233.103 50.6353   1
  16  10  -1 171.296 47.3223   1
 -16 -10   1 120.990 44.6035   1
 -15  10   1 52.0009 31.0139   1
  15 -10  -1 67.6679 32.1768   1
  15  10  -1 17.1564 36.7456   1
 -15 -10   1 41.3695 39.4967   1
 -14  10   1 17.4744 35.6336   1
  14 -10  -1 51.0984 41.0951   1
  14  10  -1 8.31659 32.7690   1
 -14 -10   1-8.39823 32.4945   1
  13 -10  -1 25.5173 35.8510   1
 -13  10   1 42.9381 39.4381   1
 -12 -10   1 4438.73 235.950   1
  12 -10  -1 4161.32 233.884   1
  12  10  -1 4450.70 234.866   1
 -12  10   1 4249.63 235.046   1
 -11 -10   1 1155.59 96.6571   1
 -11  10   1 1305.93 97.6371   1
  11 -10  -1 1283.35 97.0676   1
  11  10  -1 1161.95 92.9525   1
 -10  10   1 129.772 42.3614   1
 -10 -10   1 144.662 39.8320   1
  10  10  -1 208.110 43.0213   1
  10 -10  -1 136.221 45.9177   1
   9 -10  -1 1887.58 124.881   1
  -9 -10   1 1857.21 121.409   1
  -9  10   1 1816.40 124.267   1
   9  10  -1 1915.83 124.292   1
   8 -10  -1 8247.87 400.450   1
  -8 -10   1 7759.09 397.867   1
  -8  10   1 8232.79 400.465   1
   8  10  -1 8706.44 398.665   1
   7 -10  -1 5976.88 303.461   1
  -7  10   1 5900.91 303.656   1
  -7 -10   1 6341.89 303.474   1
   7  10  -1 5801.12 299.243   1
  -6 -10   1 4904.07 255.566   1
   6 -10  -1 4947.36 258.386   1
  -6  10   1 5060.50 258.795   1
  -5  10   1 188.197 38.3528   1
  -5 -10   1 219.286 40.1580   1
   5 -10  -1 183.420 39.9828   1
   5  10  -1 234.735 41.2011   1
  -4  10   1 16663.0 726.126   1
   4 -10  -1 16799.9 727.491   1
   4  10  -1 17621.1 726.617   1
  -3  10   1 538.946 58.4877   1
  -3 -10   1 608.342 58.6805   1
   3 -10  -1 440.363 54.2504   1
   3  10  -1 531.970 58.2909   1
  -2  10   1 26.6084 29.7156   1
  -2 -10   1-6.74598 27.0472   1
   2  10  -1 13.1104 29.6867   1
   2 -10  -1-6.93817 26.8415   1
  -1 -10   1 58572.1 2554.88   1
   1 -10  -1 58497.3 2557.38   1
   1  10  -1 58053.5 2552.36   1
  -1  10   1 60699.5 2556.01   1
   0 -10  -1 3934.79 208.433   1
   0 -10   1 3745.00 204.597   1
   0  10  -1 3771.47 203.829   1
   0  10   1 3921.84 206.375   1
  -1  10  -1 1914.16 120.260   1
  -1 -10  -1 2110.36 123.639   1
   1 -10   1 1684.39 116.797   1
   1  10   1 1869.04 121.555   1
  -2  10  -1 6.78351 31.5469   1
  -2 -10  -1 34.7646 25.3690   1
   2 -10   1 13.8461 30.5005   1
   2  10   1 6.78147 24.7439   1
  -3  10  -1 57249.6 2519.20   1
  -3 -10  -1 59988.6 2521.00   1
   3 -10   1 56340.3 2518.94   1
   3  10   1 58772.6 2519.40   1
  -4  10  -1 667.534 67.4250   1
   4 -10   1 679.053 66.1377   1
  -4 -10  -1 635.974 63.7051   1
   4  10   1 834.779 69.8958   1
   5 -10   1 4740.96 243.633   1
  -5  10  -1 4280.79 239.921   1
  -5 -10  -1 4596.66 242.811   1
   5  10   1 4914.79 243.704   1
  -6  10  -1 112.039 36.6768   1
   6 -10   1 98.5762 33.1524   1
   6  10   1 106.782 36.9294   1
  -6 -10  -1 51.5104 32.1865   1
  -7  10  -1 9732.52 447.570   1
   7  10   1 8909.86 441.636   1
   7 -10   1 9340.39 445.198   1
  -8  10  -1 277.124 47.0552   1
   8 -10   1 272.882 48.5188   1
   8  10   1 349.799 47.1282   1
  -8 -10  -1 296.334 44.5878   1
  -9 -10  -1 5245.86 272.578   1
 -10 -10  -1-16.1537 29.4875   1
  10  10   1 38.7716 34.1788   1
  10 -10   1 56.7326 32.5197   1
 -10  10  -1 66.1107 39.8933   1
  11 -10   1 2140.90 144.282   1
 -11  10  -1 2386.52 148.447   1
 -12 -10  -1 83.1225 33.6858   1
  12  10   1 123.449 37.0895   1
  12 -10   1 143.364 39.0135   1
 -12  10  -1 112.452 37.8711   1
 -13 -10  -1 40.8835 37.0669   1
  13  10   1-8.47433 38.4134   1
  13 -10   1 25.1495 34.7902   1
 -13  10  -1 111.779 42.4954   1
 -14 -10  -1 8.52785 31.7513   1
  14  10   1 8.45185 34.4707   1
  14 -10   1 17.1067 31.2031   1
 -14  10  -1 26.1883 34.3956   1
 -15  10  -1 884.960 81.3007   1
 -15 -10  -1 832.832 78.5147   1
  15  10   1 710.521 73.7400   1
 -16 -10  -1 44.7043 38.2503   1
  16  10   1-26.1328 40.5117   1
 -16  10  -1 52.0888 39.3265   1
  16 -10   1 26.8173 40.4929   1
 -17 -10  -1 81.3709 42.7082   1
  17  10   1 79.2362 45.0653   1
 -18 -10  -1-9.09510 41.4499   1
  18  10   1 115.172 47.3323   1
  18 -10   1 145.653 45.7900   1
 -18  10  -1 162.184 51.2985   1
 -19  10  -1 72.5994 36.4455   1
  19 -10   1 25.6251 32.4956   1
  19  10   1 88.6645 47.1886   1
 -19 -10  -1 18.2117 37.1923   1
 -20  10  -1-53.1231 46.1426   1
  20 -10   1 16.9313 41.3305   1
  20  10   1-8.84192 45.1303   1
 -20 -10  -1 9.07575 41.1017   1
  21  10   1-26.3289 43.3552   1
  22 -10   1-14.4666 36.5242   1
 -22  10  -1 36.2308 47.2040   1
  22 -11  -1 16.3239 39.8498   1
 -22  11   1 8.62754 38.0033   1
 -21  11   1 35.3876 32.9666   1
  20 -11  -1 67.6931 40.4711   1
 -20  11   1 87.9421 42.0515   1
 -19  11   1 8.67777 37.6751   1
  19 -11  -1-8.71337 40.5153   1
  19  11  -1 45.0339 38.5240   1
 -19 -11   1 9.09590 36.4716   1
 -18  11   1 86.9876 42.1347   1
  18 -11  -1 88.4980 43.8617   1
 -18 -11   1-9.09775 36.6639   1
  17  11  -1 8.71627 38.9369   1
 -17 -11   1 9.07882 37.6349   1
 -16  11   1 140.691 41.1995   1
  16 -11  -1 155.091 44.2714   1
  16  11  -1 68.8549 39.8279   1
 -16 -11   1 116.691 40.4195   1
 -15  11   1 44.2491 39.0224   1
  15 -11  -1 25.7206 39.3901   1
  15  11  -1 51.0130 39.0630   1
 -15 -11   1 53.1914 36.7940   1
 -14  11   1 239.715 48.2324   1
  14 -11  -1 241.684 51.1585   1
  14  11  -1 159.626 45.3241   1
 -14 -11   1 296.123 53.2077   1
 -13  11   1 268.879 46.7352   1
  13 -11  -1 137.693 37.0382   1
  13  11  -1 281.272 50.6451   1
 -13 -11   1 331.862 53.1824   1
 -12  11   1 60.0745 28.6688   1
  12 -11  -1 75.7822 32.6571   1
  12  11  -1 24.2491 30.7731   1
 -12 -11   1 49.6898 33.2846   1
 -11  11   1 1151.62 91.5749   1
  11 -11  -1 945.029 87.2687   1
  10 -11  -1 2271.24 150.890   1
 -10 -11   1 2554.88 152.562   1
 -10  11   1 2362.22 152.076   1
  10  11  -1 2588.95 153.825   1
   9 -11  -1 659.233 67.8360   1
  -9  11   1 638.369 68.3139   1
   9  11  -1 646.330 67.2169   1
  -9 -11   1 660.391 67.6110   1
   8  11  -1 1682.14 115.359   1
  -8 -11   1 1776.83 118.708   1
   7  11  -1 134.608 39.4532   1
  -7  11   1 156.883 34.6016   1
   7 -11  -1 142.308 37.2674   1
  -7 -11   1 135.437 37.6620   1
   6  11  -1 3027.38 184.202   1
  -6  11   1 3259.91 189.093   1
  -6 -11   1 3441.91 188.654   1
  -5  11   1 91.5300 38.2181   1
   5 -11  -1 69.5812 39.9969   1
  -5 -11   1 58.3024 35.7124   1
   4  11  -1 41240.4 1846.40   1
  -4  11   1 42459.7 1849.72   1
   4 -11  -1 41913.6 1849.87   1
  -4 -11   1 43522.7 1850.57   1
  -3  11   1 14418.4 659.871   1
   3  11  -1 13909.1 657.174   1
   3 -11  -1 14814.5 661.239   1
  -2  11   1 28525.5 1315.97   1
   2  11  -1 30528.6 1319.02   1
  -2 -11   1 29317.6 1318.84   1
   2 -11  -1 31111.6 1320.93   1
  -1  11   1 5549.28 291.924   1
   1  11  -1 6051.38 293.712   1
  -1 -11   1 5878.80 293.480   1
   1 -11  -1 5750.51 293.855   1
   0  11   1 18421.8 814.970   1
   0  11  -1 18113.9 810.889   1
   0 -11   1 17696.1 812.427   1
   0 -11  -1 17705.9 813.969   1
  -1  11  -1 1496.45 103.052   1
   1  11   1 1387.92 101.732   1
   1 -11   1 1441.73 102.731   1
  -1 -11  -1 1385.25 100.223   1
   2  11   1 15780.1 707.922   1
  -2  11  -1 15286.5 706.680   1
   2 -11   1 15438.5 706.293   1
  -2 -11  -1 15383.6 707.263   1
   3  11   1 6220.34 320.676   1
  -3  11  -1 6414.29 322.024   1
   3 -11   1 6589.59 323.144   1
  -3 -11  -1 6595.56 322.807   1
   4  11   1 3795.56 207.559   1
   4 -11   1 4393.96 214.142   1
  -4 -11  -1 4178.38 211.405   1
  -5  11  -1 6921.29 350.057   1
   5 -11   1 6981.15 350.049   1
   5  11   1 7580.93 353.976   1
  -5 -11  -1 6888.76 349.698   1
  -6  11  -1 3496.22 190.408   1
   6  11   1 3450.05 190.385   1
   6 -11   1 3065.01 186.057   1
  -7 -11  -1 669.417 68.7642   1
   7  11   1 586.585 64.4059   1
  -8  11  -1 501.521 62.8447   1
  -8 -11  -1 482.104 61.3381   1
   8 -11   1 604.100 66.2921   1
   8  11   1 672.593 66.7338   1
  -9  11  -1 236.371 48.6890   1
   9 -11   1 182.889 46.3476   1
 -10 -11  -1 65.8406 37.2703   1
  10  11   1-32.1300 33.8286   1
 -10  11  -1-8.47401 35.1260   1
  10 -11   1-8.33070 33.3994   1
 -11 -11  -1 33.7477 34.9904   1
  11  11   1 8.20225 32.9037   1
 -11  11  -1 85.9890 40.5041   1
  11 -11   1-8.48218 36.8391   1
 -12 -11  -1 94.7946 45.3861   1
  12  11   1 8.31302 37.1578   1
 -12  11  -1 17.5263 36.3491   1
  12 -11   1 17.3322 37.0869   1
 -13 -11  -1 113.870 41.1283   1
  13  11   1 142.760 45.0164   1
 -13  11  -1 140.963 41.3627   1
  13 -11   1 136.822 37.0211   1
 -14 -11  -1 168.390 45.0627   1
  14  11   1 110.376 41.7865   1
 -14  11  -1 78.7366 39.9701   1
  14 -11   1 145.098 42.4809   1
 -15 -11  -1 382.339 58.5232   1
  15  11   1 449.521 61.2305   1
 -15  11  -1 310.217 59.8258   1
  15 -11   1 399.042 61.7676   1
  16  11   1 132.344 46.6125   1
 -16 -11  -1 53.4829 43.1867   1
 -17 -11  -1 52.6377 40.3484   1
  17  11   1 54.7219 48.0848   1
 -17  11  -1 26.0370 42.4525   1
  17 -11   1 114.512 47.8153   1
 -18 -11  -1 285.751 57.3052   1
  18  11   1 323.187 58.5216   1
  18 -11   1 320.588 59.4760   1
 -18  11  -1 421.647 60.6039   1
 -19  11  -1-36.0906 39.1758   1
  19 -11   1 41.3128 34.2584   1
  19  11   1-8.96019 43.7501   1
 -19 -11  -1 86.4316 41.2098   1
  20 -11   1 99.4493 43.4454   1
 -20  11  -1 123.600 51.5506   1
  21 -11   1 8.17640 37.0276   1
 -21  11  -1-16.9782 38.9597   1
  21 -12  -1 7.98418 38.5287   1
 -21  12   1 26.1478 38.9397   1
  20 -12  -1 8.43547 36.0769   1
 -20  12   1-17.0981 35.4375   1
  19 -12  -1 165.340 43.8728   1
 -19  12   1 118.482 41.2717   1
 -18  12   1-8.69419 33.0125   1
  18 -12  -1 43.1894 38.5916   1
  18  12  -1 8.88791 36.8487   1
 -18 -12   1 27.6370 36.2989   1
 -17  12   1 35.1786 38.2180   1
  17 -12  -1 34.4007 37.9192   1
  17  12  -1 88.6586 42.3000   1
 -17 -12   1 9.13538 38.5128   1
 -16  12   1 113.791 43.9702   1
  16 -12  -1 145.178 48.2331   1
  16  12  -1 96.7535 42.7009   1
 -16 -12   1 81.4091 48.3241   1
  15 -12  -1 86.3057 38.7684   1
 -15  12   1 106.576 43.0456   1
 -14  12   1 284.295 53.0942   1
 -14 -12   1 348.857 56.0969   1
  14  12  -1 402.953 58.0940   1
  14 -12  -1 412.929 61.9004   1
  13 -12  -1 1028.21 89.8108   1
 -13  12   1 1147.08 93.7040   1
  13  12  -1 1263.89 96.4017   1
 -12 -12   1 993.434 88.7316   1
  12  12  -1 927.690 85.8662   1
  11 -12  -1 163.966 43.7239   1
 -11 -12   1 287.486 49.3310   1
 -11  12   1 270.019 49.9248   1
  11  12  -1 212.709 46.2159   1
  10 -12  -1 173.774 41.7811   1
 -10 -12   1 208.589 48.5000   1
  10  12  -1 185.509 46.9372   1
 -10  12   1 256.760 48.8870   1
   9 -12  -1 1933.46 132.028   1
  -9  12   1 1966.45 132.011   1
   8  12  -1 24.0869 30.4805   1
  -8  12   1-8.22849 39.7021   1
   8 -12  -1-25.0514 34.0521   1
  -8 -12   1 31.7254 32.3431   1
   7 -12  -1 1564.24 107.273   1
  -7  12   1 1275.74 100.858   1
   7  12  -1 1250.03 99.2179   1
  -7 -12   1 1359.20 101.419   1
   6  12  -1 2775.45 170.548   1
  -6  12   1 2906.66 174.765   1
   6 -12  -1 3001.44 174.687   1
  -6 -12   1 3199.85 177.286   1
   5  12  -1 1853.23 119.430   1
  -5 -12   1 1579.06 114.230   1
   4  12  -1 7165.18 342.575   1
   4 -12  -1 6533.30 339.517   1
  -4 -12   1 6599.21 339.394   1
  -4  12   1 7134.68 344.017   1
   3 -12  -1 4757.20 256.122   1
  -3 -12   1 4775.25 255.217   1
  -3  12   1 5161.63 258.141   1
   2 -12  -1 6636.11 332.872   1
  -2 -12   1 6740.98 332.107   1
  -2  12   1 6494.15 330.598   1
   2  12  -1 6757.97 330.912   1
   1 -12  -1-7.72085 34.9768   1
   1  12  -1 44.5143 30.2674   1
  -1  12   1 15.0506 34.0916   1
   0  12   1 7780.47 373.774   1
   0  12  -1 7855.85 373.314   1
   0 -12   1 7606.59 372.735   1
   0 -12  -1 7291.62 372.483   1
   1  12   1 258.214 47.6309   1
  -1  12  -1 275.683 49.9736   1
   1 -12   1 299.766 49.5075   1
  -1 -12  -1 359.815 54.2183   1
  -2  12  -1 1814.54 121.216   1
   2  12   1 1773.66 122.759   1
   2 -12   1 1834.69 122.047   1
  -2 -12  -1 1862.13 123.205   1
   3  12   1 1131.91 90.5828   1
  -3  12  -1 1039.13 88.0785   1
   3 -12   1 997.819 87.1655   1
  -3 -12  -1 1221.63 92.2513   1
   4  12   1 310.243 53.2815   1
  -4  12  -1 444.466 57.5255   1
   4 -12   1 450.570 58.8030   1
  -4 -12  -1 345.995 53.6310   1
   5  12   1 738.240 72.3403   1
  -5 -12  -1 682.281 71.6697   1
   6 -12   1 3407.62 197.075   1
  -6  12  -1 3495.21 196.815   1
   7 -12   1 3551.05 194.712   1
  -7  12  -1 3123.52 188.906   1
   8  12   1 1752.22 121.977   1
  -8  12  -1 1929.35 124.387   1
  -8 -12  -1 1961.83 125.672   1
   9  12   1 105.802 39.7510   1
  -9 -12  -1 8.41485 34.9020   1
  -9  12  -1 8.57668 29.9743   1
   9 -12   1 8.48414 28.9708   1
 -10  12  -1 17.3038 28.1523   1
  10 -12   1 85.4835 32.5163   1
  10  12   1 98.6631 41.5667   1
 -10 -12  -1-8.57503 38.3595   1
  11  12   1 180.123 46.8863   1
 -11 -12  -1 331.829 51.4448   1
 -12 -12  -1 34.5008 38.5283   1
  12 -12   1-8.72220 34.9690   1
  12  12   1 8.47599 37.3322   1
 -12  12  -1-35.2253 39.3374   1
 -13  12  -1 248.830 51.0339   1
  13 -12   1 242.426 48.9344   1
 -14 -12  -1-8.93894 38.2303   1
  14 -12   1-17.0783 30.4892   1
  14  12   1 8.67123 39.7957   1
 -14  12  -1 35.0337 35.1148   1
 -15 -12  -1 27.0993 39.7927   1
  15  12   1 8.70954 33.7007   1
 -16 -12  -1 54.4908 37.0396   1
  16 -12   1 25.9250 38.0680   1
 -16  12  -1-26.4542 37.1434   1
  16  12   1 17.4549 43.5920   1
 -17 -12  -1 418.639 61.6493   1
  17 -12   1 343.691 56.8849   1
 -17  12  -1 427.930 58.2404   1
  17  12   1 340.403 58.5892   1
 -18 -12  -1 9.10146 43.3958   1
  18 -12   1 34.2768 32.5416   1
  18  12   1 26.0809 38.8436   1
 -18  12  -1 8.60567 28.6653   1
  19 -12   1 99.1492 42.3001   1
  19  12   1 69.2369 46.5802   1
 -19  12  -1 60.8052 43.9852   1
  20 -12   1 40.6890 40.6455   1
 -20  12  -1-17.3162 45.5826   1
  20 -13  -1 132.240 41.2551   1
 -20  13   1 149.411 42.7895   1
  19 -13  -1 119.864 39.6366   1
 -19  13   1 124.727 39.9797   1
  18 -13  -1 42.2682 33.9321   1
 -18  13   1 34.5048 34.6232   1
  17 -13  -1 42.4346 27.7293   1
 -17 -13   1 81.1889 40.9789   1
 -17  13   1 112.601 38.2857   1
  16 -13  -1 110.076 39.4582   1
 -16 -13   1 62.9370 36.7599   1
 -16  13   1 43.4236 34.3170   1
  16  13  -1 18.1276 38.2651   1
  15 -13  -1-43.2016 41.2128   1
 -15 -13   1 91.1939 45.5655   1
 -15  13   1 44.3232 43.2993   1
  15  13  -1 61.7534 45.0486   1
  14 -13  -1 8.75942 35.7186   1
 -14  13   1-8.84365 36.6582   1
 -14 -13   1-9.00492 36.1025   1
  14  13  -1 8.69318 35.4485   1
  13 -13  -1 510.814 64.6880   1
  13  13  -1 422.172 58.7198   1
 -13  13   1 473.626 62.8001   1
 -13 -13   1 392.000 55.5859   1
  12 -13  -1 86.9054 39.0083   1
  12  13  -1 136.494 41.3377   1
 -12  13   1 79.1591 34.8602   1
 -12 -13   1 61.7418 38.4803   1
  11 -13  -1 1952.47 129.719   1
  11  13  -1 1531.84 121.825   1
 -11 -13   1 1895.12 128.178   1
 -11  13   1 1886.05 129.653   1
  10  13  -1 2247.93 142.070   1
 -10 -13   1 2014.62 138.457   1
   9  13  -1 766.741 75.1801   1
  -9  13   1 814.647 78.2751   1
  -9 -13   1 722.321 74.8800   1
   9 -13  -1 714.635 74.8706   1
  -8  13   1 235.928 48.5824   1
   8  13  -1 179.209 42.9331   1
   8 -13  -1 222.322 45.8714   1
  -8 -13   1 199.586 41.5468   1
   7  13  -1 609.900 65.4540   1
  -7 -13   1 673.785 68.8028   1
  -7  13   1 710.132 69.7877   1
   7 -13  -1 496.796 62.8803   1
   6 -13  -1-8.29919 34.4235   1
  -6  13   1 66.6186 38.7362   1
   5 -13  -1 3927.28 215.133   1
  -5  13   1 3773.21 212.393   1
   4 -13  -1 2323.67 142.302   1
  -4  13   1 1963.31 136.350   1
  -3 -13   1 4114.08 233.346   1
   3 -13  -1 4471.64 237.644   1
  -3  13   1 4643.20 239.375   1
   3  13  -1 4202.30 232.971   1
  -2 -13   1 420.267 53.7168   1
   2  13  -1 661.713 65.8292   1
  -2  13   1 512.285 60.1179   1
   2 -13  -1 595.279 62.9194   1
   1  13  -1 2400.25 141.808   1
  -1  13   1 2084.10 137.386   1
   1 -13  -1 1984.28 140.923   1
  -1 -13   1 2289.17 142.222   1
   0  13   1 1627.92 113.427   1
   0 -13  -1 1564.12 113.692   1
   1  13   1 4474.19 248.576   1
  -1 -13  -1 4905.93 252.722   1
   2  13   1 8550.46 419.205   1
  -2  13  -1 8421.73 419.787   1
   2 -13   1 8568.79 420.139   1
  -2 -13  -1 9081.56 423.506   1
  -3  13  -1 3671.33 219.637   1
   3 -13   1 3963.22 222.831   1
  -4  13  -1 74.1354 39.7481   1
  -4 -13  -1-8.28823 34.3611   1
   4 -13   1 16.3990 34.5371   1
   4  13   1-16.2413 36.2795   1
  -5  13  -1 355.717 53.2120   1
   5  13   1 414.876 57.0954   1
   5 -13   1 414.227 57.0744   1
  -5 -13  -1 305.212 53.0743   1
   6 -13   1 2942.58 171.513   1
   6  13   1 2622.54 166.877   1
  -6  13  -1 2891.12 169.320   1
  -6 -13  -1 2783.87 170.228   1
  -7  13  -1 127.565 40.7989   1
   7 -13   1 194.472 43.8576   1
   7  13   1 231.713 51.4025   1
  -7 -13  -1 193.186 47.0293   1
   8  13   1 3318.02 197.907   1
  -8  13  -1 3738.55 204.389   1
   8 -13   1 3393.25 198.786   1
  -8 -13  -1 3555.86 200.883   1
   9  13   1 290.629 53.7238   1
  -9  13  -1 243.594 47.6787   1
   9 -13   1 172.032 42.1096   1
  -9 -13  -1 209.070 46.3987   1
  10  13   1 42.2640 35.6001   1
 -10  13  -1-8.78761 35.2326   1
  10 -13   1 8.69046 33.6203   1
 -10 -13  -1-8.74466 33.8300   1
  11  13   1 93.6991 42.3469   1
 -11 -13  -1 96.8834 44.7389   1
  11 -13   1 206.671 49.4845   1
 -11  13  -1 61.4609 40.5886   1
  12  13   1 308.788 57.2394   1
 -12 -13  -1 285.246 53.9532   1
  12 -13   1 332.652 52.6291   1
 -12  13  -1 194.206 44.1635   1
  13  13   1 52.2231 40.0894   1
 -13 -13  -1 89.4621 44.3104   1
  13 -13   1 69.5816 40.5812   1
 -13  13  -1 107.361 42.2633   1
  14  13   1-44.6619 41.5315   1
 -14  13  -1 8.84893 38.9768   1
 -14 -13  -1-8.85119 40.6231   1
  14 -13   1 8.57227 37.2151   1
 -15  13  -1 61.0847 44.2807   1
  15  13   1 113.763 39.3356   1
 -15 -13  -1 97.9658 44.1995   1
  15 -13   1 136.326 48.0916   1
 -16  13  -1 680.437 75.7028   1
  16  13   1 735.466 79.4917   1
 -16 -13  -1 645.908 75.7780   1
  16 -13   1 725.732 75.6889   1
 -17  13  -1-8.54727 40.7454   1
  17  13   1-8.74121 41.6699   1
 -17 -13  -1-8.97791 34.7309   1
  17 -13   1 34.2997 41.3727   1
 -18  13  -1 284.282 48.6113   1
  18  13   1 226.290 56.0232   1
  18 -13   1 246.002 47.6379   1
 -18 -13  -1 232.920 49.2818   1
 -19  13  -1 25.2463 38.6411   1
  19 -13   1 32.7754 40.0211   1
 -19  14   1 65.4278 45.6509   1
  19 -14  -1 66.5634 45.1839   1
 -17  14   1 51.0611 44.8014   1
  17 -14  -1-33.3544 38.7701   1
  15  14  -1 469.420 63.0838   1
  15 -14  -1 524.288 67.4509   1
 -15  14   1 459.721 65.3436   1
 -15 -14   1 457.043 64.1807   1
  14  14  -1 338.403 57.1887   1
  14 -14  -1 252.368 51.6736   1
 -14 -14   1 365.817 56.6295   1
 -14  14   1 368.559 57.5267   1
  13  14  -1-35.7641 41.5813   1
 -13 -14   1-9.11623 37.8007   1
 -12  14   1 44.1937 38.5983   1
  12 -14  -1 157.344 49.3118   1
  11  14  -1 17.5679 31.4154   1
  11 -14  -1 52.3836 37.9439   1
 -11  14   1 114.737 41.5974   1
 -11 -14   1-8.76838 33.3360   1
  10  14  -1 608.940 67.2092   1
  10 -14  -1 665.155 70.1166   1
 -10  14   1 525.143 65.5388   1
 -10 -14   1 587.199 65.6137   1
   9 -14  -1-25.8600 34.5592   1
   9  14  -1-8.50238 29.6900   1
  -9  14   1 8.68825 40.3946   1
  -9 -14   1 25.8832 32.1163   1
   8  14  -1 2512.41 153.136   1
  -8 -14   1 2233.04 150.304   1
   7 -14  -1 17.1984 37.3297   1
   7  14  -1 16.8840 34.9932   1
  -7  14   1-8.52369 36.4538   1
  -7 -14   1-25.8481 40.0589   1
  -6  14   1 1286.08 99.8089   1
   6  14  -1 1216.02 97.8926   1
   6 -14  -1 1077.62 95.0223   1
  -6 -14   1 1262.94 99.3415   1
  -5  14   1 963.776 84.1715   1
   5  14  -1 892.008 82.6240   1
  -5 -14   1 832.160 80.0968   1
   5 -14  -1 852.603 81.5951   1
  -4 -14   1 498.291 61.2105   1
   4  14  -1 433.925 59.5139   1
  -4  14   1 395.300 56.6474   1
   4 -14  -1 431.887 57.6875   1
  -3  14   1 5818.80 289.988   1
   3  14  -1 5926.04 290.551   1
  -3 -14   1 5433.60 287.347   1
   3 -14  -1 5052.38 284.484   1
  -2  14   1 2330.79 147.706   1
   2  14  -1 2387.93 147.904   1
   2 -14  -1 2549.91 152.156   1
  -2 -14   1 2102.24 143.424   1
   1  14  -1 23.8099 30.1810   1
  -1  14   1 31.9534 32.0761   1
   1 -14  -1 57.9773 35.9987   1
  -1 -14   1 57.7197 35.8391   1
   0  14   1 1899.82 124.350   1
   0 -14  -1 1833.22 123.277   1
   0 -14   1 1567.38 117.025   1
  -1 -14  -1 116.793 42.0648   1
   1  14   1 131.422 40.5169   1
  -1  14  -1 139.448 39.9998   1
   1 -14   1 150.670 38.3474   1
  -2  14  -1 2210.16 139.336   1
   2  14   1 1944.39 134.712   1
  -2 -14  -1 2129.42 138.762   1
  -3  14  -1 1661.91 118.697   1
   3 -14   1 1592.93 116.403   1
  -3 -14  -1 1625.45 117.590   1
  -4 -14  -1 1843.01 125.893   1
   4  14   1 1987.34 127.902   1
  -4  14  -1 1743.57 123.489   1
   4 -14   1 1535.06 119.152   1
  -5 -14  -1 42.9077 39.4035   1
   5  14   1 8.44260 35.5778   1
  -5  14  -1 25.4460 36.2971   1
   5 -14   1 42.6886 39.7145   1
  -6 -14  -1 196.872 46.7968   1
   6  14   1 160.181 43.0089   1
  -6  14  -1 102.226 42.5140   1
   6 -14   1 120.987 42.6328   1
   7  14   1 1641.02 114.229   1
  -7 -14  -1 1450.07 110.817   1
  -8 -14  -1 130.520 45.1978   1
   8 -14   1 170.049 40.3887   1
   8  14   1 153.272 45.1432   1
  -8  14  -1 69.7723 32.2545   1
  -9 -14  -1 182.516 42.6750   1
  -9  14  -1 96.7645 44.1694   1
   9  14   1 60.9463 43.2383   1
   9 -14   1 86.9760 40.1765   1
 -10 -14  -1 62.5442 36.3277   1
 -10  14  -1 194.181 48.2189   1
  10  14   1 122.225 40.5195   1
  10 -14   1 193.071 43.7580   1
 -11 -14  -1 1170.68 100.184   1
 -11  14  -1 1251.40 103.504   1
  11 -14   1 1097.64 97.4339   1
  11  14   1 1298.83 103.708   1
  12  14   1 34.9174 39.6077   1
 -12 -14  -1 81.2333 43.6180   1
 -13 -14  -1 81.1183 36.3821   1
  13  14   1 113.384 41.7920   1
 -13  14  -1 115.508 37.6580   1
  13 -14   1 87.1257 37.5008   1
 -14  14  -1 43.9567 35.2480   1
  14 -14   1-25.5992 34.7974   1
 -15 -14  -1 135.730 49.6168   1
  15  14   1 26.2077 41.7784   1
  16  14   1 8.69179 40.9264   1
 -16 -14  -1-9.06275 37.5670   1
 -16  14  -1 25.7472 32.5809   1
  16 -14   1-8.38955 29.9552   1
 -17  14  -1 631.361 71.5700   1
 -18  14  -1 40.6665 42.3880   1
  18 -14   1-25.0806 40.8160   1
 -18  15   1 49.4305 42.0536   1
  18 -15  -1-16.1311 41.6070   1
 -17  15   1 199.844 47.5843   1
  17 -15  -1 203.318 48.8190   1
 -16  15   1 42.6605 41.6668   1
  16 -15  -1 8.26542 39.4161   1
  15  15  -1 389.190 64.5992   1
  15 -15  -1 347.252 59.6876   1
 -15  15   1 322.341 59.5496   1
  14  15  -1 298.238 55.7576   1
 -14  15   1 251.745 53.3197   1
  14 -15  -1 447.655 63.4961   1
 -14 -15   1 372.728 56.0649   1
  13  15  -1 98.5122 48.6131   1
 -13  15   1 34.8673 38.4861   1
  13 -15  -1 85.4913 46.8476   1
 -13 -15   1 36.1004 38.6910   1
  12  15  -1 17.6754 39.4786   1
 -12  15   1-8.80468 34.0620   1
 -12 -15   1 9.02694 39.1878   1
  12 -15  -1 17.4153 33.0570   1
  11  15  -1 306.495 55.1132   1
 -11 -15   1 411.490 56.6024   1
  10  15  -1-8.78716 38.1570   1
  10 -15  -1 42.7574 35.4593   1
 -10 -15   1 8.87483 36.7991   1
 -10  15   1 35.1085 38.1135   1
  -9  15   1 332.099 55.7081   1
   9 -15  -1 371.090 56.9047   1
  -8 -15   1-26.5788 34.9044   1
   8  15  -1-17.4774 37.3755   1
  -8  15   1 8.65259 32.8490   1
   8 -15  -1-8.78385 35.2184   1
   7  15  -1 2407.51 149.880   1
  -7  15   1 2243.20 146.767   1
   7 -15  -1 2245.92 147.658   1
  -7 -15   1 2175.78 146.774   1
  -6 -15   1-17.5588 36.4127   1
  -6  15   1 86.0557 42.9956   1
   6 -15  -1 51.6449 35.1207   1
   6  15  -1 8.53579 36.5264   1
   5  15  -1 1751.16 126.323   1
  -5  15   1 1834.25 125.768   1
  -5 -15   1 1946.10 129.920   1
   5 -15  -1 1867.24 127.045   1
  -4 -15   1 8.64990 31.5482   1
   4  15  -1-8.38134 30.5687   1
  -3 -15   1 42.6483 37.5814   1
  -3  15   1-8.48278 36.8376   1
   3 -15  -1 25.8307 36.2750   1
   3  15  -1 33.5426 34.2086   1
   2  15  -1 350.211 54.5794   1
  -2  15   1 386.194 56.4854   1
   2 -15  -1 404.213 57.7685   1
  -2 -15   1 265.529 49.9872   1
  -1  15   1 216.337 45.9031   1
   1  15  -1 346.885 54.6465   1
  -1 -15   1 432.357 59.7860   1
   1 -15  -1 339.711 51.6432   1
   0  15   1 203.845 42.9885   1
   0  15  -1 233.789 46.5386   1
   0 -15  -1 188.684 46.4597   1
   0 -15   1 205.710 42.7804   1
  -1  15  -1 862.989 82.5999   1
   1  15   1 810.448 81.3055   1
   1 -15   1 876.291 83.1251   1
  -1 -15  -1 955.496 84.8300   1
  -2 -15  -1 371.650 56.7832   1
  -2  15  -1 565.083 68.9659   1
   2 -15   1 449.879 63.3885   1
   2  15   1 527.807 62.8412   1
  -3  15  -1 1141.08 92.3447   1
   3  15   1 970.996 87.4589   1
   3 -15   1 968.854 89.0591   1
  -3 -15  -1 1088.79 90.9220   1
  -4 -15  -1 131.243 40.7342   1
   4  15   1 187.145 43.4952   1
  -5 -15  -1 385.827 57.9620   1
   5  15   1 456.799 62.2462   1
  -5  15  -1 413.922 60.9380   1
   5 -15   1 460.979 63.4315   1
   6 -15   1 824.913 79.2902   1
  -6  15  -1 778.310 78.3509   1
  -7 -15  -1 573.814 70.9326   1
   7 -15   1 833.709 78.9650   1
  -7  15  -1 691.557 74.8284   1
   7  15   1 697.490 74.3561   1
  -8 -15  -1 43.9209 37.6476   1
   8  15   1 69.6464 41.0649   1
   8 -15   1 17.1346 31.9852   1
  -8  15  -1 105.464 45.3978   1
   9  15   1 17.3356 42.8052   1
  -9  15  -1-26.5026 40.5435   1
  -9 -15  -1 17.6996 38.4182   1
   9 -15   1 8.73406 40.0840   1
  10  15   1 298.129 53.8093   1
 -10 -15  -1 231.456 49.0866   1
  11  15   1 35.5455 43.4099   1
 -11  15  -1 43.9793 34.6848   1
  11 -15   1 34.5056 34.0179   1
 -11 -15  -1 26.6197 40.7511   1
  12  15   1 786.366 79.8804   1
 -12  15  -1 798.268 80.4697   1
  12 -15   1 692.234 76.9032   1
 -12 -15  -1 785.773 78.5357   1
  13  15   1 134.010 46.3070   1
 -13  15  -1 228.345 52.9263   1
  13 -15   1 217.127 53.5374   1
 -13 -15  -1 181.748 46.5896   1
  14  15   1 79.7841 42.2782   1
 -14  15  -1 164.983 46.2031   1
  14 -15   1 177.197 50.7027   1
 -14 -15  -1 208.743 54.0497   1
  15  15   1 122.453 45.6637   1
 -15  15  -1 25.3072 34.5064   1
  15 -15   1 65.8605 35.8418   1
 -15 -15  -1 63.2863 41.0327   1
  16  15   1 285.871 55.7115   1
  16 -15   1 213.325 44.8071   1
 -16  15  -1 109.009 39.8416   1
  17 -15   1 8.12576 39.2191   1
 -17  15  -1 41.2525 39.3442   1
  16 -16  -1 56.6127 38.1827   1
 -16  16   1 74.9904 40.7732   1
  14 -16  -1 126.706 48.2412   1
 -14  16   1 144.734 46.9349   1
  13  16  -1-17.7412 40.1727   1
 -13  16   1 17.1905 40.4731   1
 -13 -16   1 27.1835 38.1627   1
  13 -16  -1 8.42989 37.6577   1
  12 -16  -1 344.563 56.2074   1
 -12  16   1 444.215 60.3681   1
  11  16  -1-8.89829 39.7482   1
 -11  16   1-8.75408 29.8663   1
  11 -16  -1 8.65948 30.2388   1
 -11 -16   1 27.2501 42.7697   1
  10  16  -1 142.663 45.6547   1
 -10  16   1 43.8450 42.4657   1
  10 -16  -1 110.217 38.5666   1
 -10 -16   1 45.4921 34.0638   1
  -9 -16   1 36.1301 40.3499   1
   9  16  -1-17.7815 40.2645   1
  -9  16   1-26.1825 41.0962   1
   9 -16  -1-25.8536 40.5800   1
  -8 -16   1 1023.12 91.3883   1
  -8  16   1 850.305 82.8748   1
   8 -16  -1 942.393 85.3577   1
   8  16  -1 1003.68 89.9894   1
  -7 -16   1 98.7101 42.3735   1
   7  16  -1 43.6018 40.6694   1
  -7  16   1 60.6663 37.7578   1
   7 -16  -1 96.7916 42.0679   1
  -6 -16   1 2205.81 147.430   1
  -6  16   1 2327.53 147.648   1
   6 -16  -1 1991.57 142.225   1
   6  16  -1 2432.99 149.761   1
  -5 -16   1 239.061 53.1036   1
  -5  16   1 244.051 49.8263   1
   5 -16  -1 173.607 45.2260   1
   5  16  -1 205.933 49.0774   1
  -4 -16   1 8.72788 38.9959   1
  -4  16   1 60.8076 41.9208   1
   4 -16  -1 17.5476 36.9600   1
   4  16  -1-8.58026 39.3866   1
  -3  16   1-17.3257 33.5165   1
   3 -16  -1-8.69582 28.2245   1
  -2  16   1 59.8653 41.7638   1
   2 -16  -1-8.72751 42.6195   1
  -1  16   1 118.084 41.3894   1
   1 -16  -1 78.1159 38.9963   1
   0  16   1 16.7316 32.3630   1
   0  16  -1-8.57638 33.1776   1
   0 -16  -1-8.62832 31.4696   1
   0 -16   1 8.75203 33.2242   1
   1  16   1 242.063 50.1608   1
  -1  16  -1 337.756 58.7160   1
   1 -16   1 235.672 51.9403   1
  -1 -16  -1 235.061 47.5854   1
   2  16   1 828.136 80.2883   1
  -2  16  -1 818.682 81.8649   1
  -2 -16  -1 790.292 79.0724   1
   2 -16   1 809.259 79.8967   1
  -3 -16  -1 580.894 69.7329   1
   3  16   1 665.426 72.2389   1
  -3  16  -1 708.112 72.9084   1
   3 -16   1 601.555 70.3817   1
  -4 -16  -1 949.070 86.4872   1
  -4  16  -1 993.640 90.3691   1
   4 -16   1 1016.31 92.1908   1
   4  16   1 954.357 85.8967   1
  -5 -16  -1 249.293 53.3165   1
   5 -16   1 263.871 50.6242   1
   5  16   1 250.908 57.2006   1
  -6 -16  -1 177.949 47.1599   1
  -6  16  -1 121.943 46.6340   1
   6 -16   1 141.473 43.5144   1
   6  16   1 78.6029 41.9943   1
   7  16   1 219.988 51.0907   1
  -7  16  -1 175.705 48.8689   1
  -7 -16  -1 223.608 49.2772   1
   8  16   1 244.568 53.7305   1
  -8 -16  -1 216.193 48.8859   1
   9  16   1 658.403 71.9805   1
  -9  16  -1 493.439 66.3197   1
  -9 -16  -1 507.914 67.6326   1
   9 -16   1 513.987 63.3770   1
  10 -16   1 113.487 37.1869   1
 -10  16  -1 149.314 39.6292   1
  11  16   1 375.939 62.4794   1
 -11  16  -1 278.846 49.9026   1
  11 -16   1 264.937 49.4223   1
 -11 -16  -1 383.675 57.9021   1
  12  16   1 52.8134 47.7197   1
 -12  16  -1-17.3233 27.3795   1
  12 -16   1 25.6307 29.8529   1
 -12 -16  -1 98.4484 49.4262   1
  13  16   1 61.7375 41.2068   1
 -13  16  -1 103.683 40.3770   1
 -13 -16  -1 97.7497 40.9848   1
  13 -16   1 111.078 37.8530   1
 -14  16  -1 119.164 47.1570   1
  14 -16   1 66.1701 39.1402   1
 -15  16  -1-8.24290 40.7099   1
  15 -16   1 32.1770 39.7290   1
 -15  17   1 115.781 46.2186   1
  15 -17  -1 56.7667 41.1099   1
 -14  17   1-16.6098 40.5536   1
  14 -17  -1-24.7195 40.7009   1
 -13  17   1 41.8112 42.7336   1
  13 -17  -1 57.8872 42.7074   1
  12  17  -1 26.8759 44.2417   1
  12 -17  -1-42.1541 42.1057   1
 -12  17   1 34.1306 42.1381   1
  11  17  -1 224.299 53.4110   1
 -11  17   1 173.395 52.8632   1
  11 -17  -1 274.866 55.4238   1
 -11 -17   1 200.559 46.4694   1
  10  17  -1 62.6276 43.1877   1
 -10 -17   1 36.3967 34.5680   1
 -10  17   1-8.61100 41.0711   1
  -9  17   1 17.3095 41.8144   1
   9 -17  -1 85.0146 46.1290   1
  -8 -17   1 27.2315 41.6716   1
  -8  17   1 25.7565 40.4393   1
   8 -17  -1-17.5117 40.7226   1
   8  17  -1 61.6893 40.4586   1
  -7 -17   1 172.034 49.0672   1
  -7  17   1 207.108 46.8084   1
   7 -17  -1 157.689 43.2880   1
   7  17  -1 87.5584 44.2367   1
  -6 -17   1 170.512 49.1512   1
  -6  17   1 173.313 43.8511   1
   6 -17  -1 138.868 41.9739   1
   6  17  -1 191.288 51.8636   1
  -5 -17   1 168.039 48.4856   1
   5  17  -1 173.976 48.5782   1
   4  17  -1 17.0798 33.6451   1
  -4  17   1-26.0884 39.9116   1
  -4 -17   1-17.7007 30.1972   1
   4 -17  -1-17.5371 40.7700   1
   3  17  -1-8.45467 39.8100   1
  -3 -17   1 35.0608 40.7529   1
   3 -17  -1-44.1894 42.6419   1
   2  17  -1-25.7338 42.3611   1
  -2  17   1 69.3140 47.4009   1
   2 -17  -1-8.76496 41.2703   1
  -2 -17   1-26.3605 39.2502   1
  -1  17   1 189.163 52.8677   1
   1  17  -1 293.609 54.2413   1
   1 -17  -1 272.666 55.5897   1
  -1 -17   1 318.296 53.8934   1
   0  17  -1 382.699 60.9223   1
   0  17   1 305.838 56.1388   1
   0 -17  -1 323.313 54.2207   1
   0 -17   1 415.050 59.6619   1
   1  17   1 394.247 58.3801   1
  -1  17  -1 394.858 59.4582   1
  -1 -17  -1 347.723 56.7729   1
   1 -17   1 345.678 56.6595   1
   2  17   1 8.46538 30.9102   1
  -2  17  -1 8.76336 39.7125   1
  -2 -17  -1 87.7297 36.3948   1
   2 -17   1 26.5078 38.9452   1
  -3 -17  -1 34.9833 39.0952   1
  -3  17  -1 26.3463 41.3777   1
   3 -17   1 69.9881 39.1072   1
   3  17   1 8.66365 39.2618   1
  -4 -17  -1 301.929 51.0500   1
  -4  17  -1 428.475 63.0507   1
   4 -17   1 331.308 55.0141   1
   4  17   1 421.743 56.9493   1
  -5 -17  -1-17.9032 39.4356   1
   5  17   1 51.9403 37.0321   1
  -6 -17  -1-17.9313 37.7587   1
   6  17   1-17.4065 42.4889   1
  -6  17  -1 34.6835 45.6465   1
   6 -17   1 17.6855 40.5825   1
   7 -17   1 120.331 45.5367   1
   8  17   1 17.6398 39.9482   1
  -8  17  -1 26.3255 41.8382   1
   8 -17   1 33.9240 38.9292   1
  -8 -17  -1-8.97283 37.7960   1
   9  17   1 176.981 49.2799   1
  -9  17  -1 78.7284 44.1584   1
   9 -17   1 164.396 46.8948   1
  -9 -17  -1 179.363 45.7385   1
  10  17   1 454.311 64.6718   1
 -10  17  -1 303.334 56.9738   1
  10 -17   1 387.648 62.1976   1
 -10 -17  -1 468.520 64.4962   1
  11  17   1 166.177 51.1703   1
 -11  17  -1 154.267 50.5590   1
 -11 -17  -1 88.7760 41.6620   1
  11 -17   1 126.089 44.6129   1
 -12  17  -1-25.4769 35.2133   1
  12 -17   1-16.7487 33.5864   1
  13  17   1 311.286 58.2961   1
 -13  17  -1 177.288 46.6565   1
  13 -17   1 200.310 43.5641   1
 -14  17  -1 8.28976 39.0328   1
  14 -17   1-8.05333 37.9196   1
 -13  18   1 24.3696 32.0303   1
  13 -18  -1 40.1655 31.6756   1
 -12  18   1 16.6309 41.1100   1
  12 -18  -1 73.9447 41.5307   1
  10  18  -1 17.6295 39.9195   1
  10 -18  -1 24.9964 39.7213   1
 -10  18   1-16.9287 39.3551   1
  -9 -18   1 54.3308 37.6153   1
  -9  18   1 93.7642 42.1667   1
   9 -18  -1 49.8780 37.7261   1
   9  18  -1 26.3789 40.9553   1
  -8 -18   1-9.01072 36.7517   1
  -8  18   1 8.57093 33.7740   1
   8 -18  -1 42.6103 38.6006   1
   8  18  -1 26.2060 43.1455   1
  -7 -18   1 71.7301 44.7902   1
   7  18  -1-17.5061 40.1829   1
  -6 -18   1-8.87670 39.1018   1
  -6  18   1-25.7133 32.5430   1
   6 -18  -1-8.64821 33.4609   1
   6  18  -1-8.72993 40.0692   1
   5  18  -1 128.648 46.2607   1
  -5 -18   1 115.538 41.5627   1
   5 -18  -1 77.4442 40.7631   1
   4  18  -1-33.9759 42.9056   1
  -4  18   1-34.7324 45.2668   1
  -4 -18   1-35.2078 41.4615   1
   4 -18  -1-8.66253 38.1722   1
  -3  18   1 138.915 48.8986   1
   3 -18  -1 8.76538 39.8147   1
  -2  18   1-26.0644 44.3456   1
   2 -18  -1 8.74497 40.6601   1
  -1  18   1 60.2351 37.9467   1
   1  18  -1 43.5101 39.4520   1
  -1 -18   1 35.4364 36.7699   1
   1 -18  -1 35.0374 33.3047   1
   0  18   1 25.6198 38.2360   1
   0  18  -1 61.4542 45.3575   1
   0 -18  -1 43.8212 39.7746   1
   0 -18   1 123.318 45.0331   1
  -1  18  -1 114.133 46.4108   1
   1  18   1 25.5351 38.7765   1
   1 -18   1 97.5302 44.4814   1
  -1 -18  -1 165.694 50.0485   1
   2  18   1 176.174 49.6991   1
  -2  18  -1 237.168 49.0265   1
   2 -18   1 105.167 38.7150   1
  -2 -18  -1 156.878 43.1488   1
   3  18   1 8.46254 32.1276   1
  -3  18  -1-43.5358 42.5097   1
  -3 -18  -1 26.3210 29.9355   1
   3 -18   1 34.8371 37.8096   1
  -4 -18  -1 52.5404 41.2646   1
  -4  18  -1-8.68348 41.9289   1
   4 -18   1 35.0298 39.6929   1
   4  18   1 68.8867 42.0700   1
  -5 -18  -1 194.442 45.1406   1
  -5  18  -1 207.402 53.1153   1
   5 -18   1 227.940 50.5980   1
   5  18   1 258.804 52.6360   1
  -6 -18  -1 8.90188 31.8029   1
  -6  18  -1-8.65120 35.2946   1
   6 -18   1 86.9674 41.9749   1
   6  18   1 25.8684 33.9872   1
   7  18   1 17.3149 42.2651   1
  -7 -18  -1-17.8256 43.0029   1
   8  18   1 8.67343 36.5284   1
   8 -18   1-16.8723 38.2041   1
  -8  18  -1-8.58882 37.8296   1
   9 -18   1-8.55465 40.7909   1
  -9  18  -1-34.5512 42.6668   1
  10  18   1 113.292 45.0770   1
 -10  18  -1 51.0571 39.1986   1
 -10 -18  -1 62.0614 43.4142   1
  10 -18   1 92.5453 41.2112   1
  11 -18   1 73.7773 34.2323   1
  11  18   1 139.290 47.3664   1
 -12  18  -1 32.9887 42.5680   1
  12 -18   1 40.9020 42.6607   1
 -10  19   1 8.23635 28.7632   1
   9 -19  -1-8.10060 39.5521   1
  -9  19   1 41.5591 39.6284   1
   8  19  -1 78.5791 44.6882   1
  -7  19   1 8.37446 31.8092   1
   7 -19  -1 42.4918 32.8934   1
  -6  19   1 8.41385 37.0683   1
   6  19  -1 25.4288 37.8726   1
   6 -19  -1-8.54308 39.2164   1
  -6 -19   1 61.8670 42.1406   1
   5  19  -1 25.3351 36.1282   1
  -5  19   1 16.9455 42.7913   1
   5 -19  -1-8.48622 38.9562   1
  -5 -19   1 43.7614 37.4418   1
  -4  19   1 25.6203 33.6454   1
   4  19  -1-17.1398 38.2829   1
   4 -19  -1-8.50862 28.3313   1
  -4 -19   1 35.1079 32.0137   1
  -3  19   1-8.55161 39.2622   1
   3  19  -1 34.3901 39.9885   1
  -3 -19   1 52.9380 38.3177   1
   3 -19  -1 17.2391 38.5193   1
   2  19  -1 51.8595 39.2048   1
  -2 -19   1 52.9031 38.8988   1
   1  19  -1 26.1266 43.0096   1
  -1 -19   1-8.77435 44.3068   1
   0  19  -1 34.8856 44.0394   1
   0  19   1-8.50885 31.0365   1
   0 -19   1 17.6721 36.6288   1
   0 -19  -1 8.68298 31.6715   1
  -1  19  -1 34.7365 40.4394   1
   1  19   1 25.3887 41.3779   1
   1 -19   1 140.110 48.4026   1
  -1 -19  -1 17.3716 41.4682   1
   2  19   1 59.0371 45.7170   1
  -2 -19  -1-25.9158 43.6255   1
  -4  19  -1 51.3556 43.6912   1
   4 -19   1-17.3827 38.2865   1
  -5 -19  -1 190.486 48.1674   1
  -5  19  -1 76.6387 43.3992   1
   5 -19   1 77.7727 42.1076   1
   5  19   1 195.065 50.0651   1
  -6 -19  -1-8.67559 39.2883   1
  -6  19  -1-17.0659 34.2106   1
   6 -19   1 50.7796 34.5114   1
   6  19   1-25.6362 40.7368   1
  -7 -19  -1-8.73530 36.2090   1
   7  19   1-8.45327 39.8028   1
  -7  19  -1 8.48310 40.9296   1
   7 -19   1 8.26749 39.4116   1
   8  19   1-8.48570 44.6775   1
  -8  19  -1-33.6441 41.0686   1
   8 -19   1-24.8385 35.4170   1
  -8 -19  -1 8.77439 41.3212   1
   9  19   1 93.3634 48.1550   1
   9 -19   1 66.4147 42.4081   1
  -9  19  -1 16.8652 37.7084   1
  -9 -19  -1-17.4647 43.6459   1
  10 -19   1 114.011 45.8811   1
 -10  19  -1 32.9776 43.0796   1
   7 -20  -1-8.19610 36.1033   1
  -7  20   1 32.6107 38.8679   1
   6 -20  -1 99.6488 43.4321   1
  -6  20   1 73.6613 41.4904   1
   5 -20  -1 58.2301 42.0157   1
  -5  20   1 16.4939 35.8150   1
   5  20  -1-8.41955 45.6448   1
   4 -20  -1 8.29009 37.0313   1
  -4 -20   1-34.7647 42.4297   1
   4  20  -1 25.4108 44.1421   1
  -3 -20   1 26.0668 36.6097   1
   3  20  -1 25.5601 39.6277   1
  -2 -20   1 147.035 44.1403   1
   2 -20  -1 194.753 47.6080   1
   2  20  -1 128.754 42.3920   1
  -2  20   1 134.388 45.1138   1
   1 -20  -1 17.0963 32.4956   1
  -1 -20   1 43.5739 38.9663   1
  -1  20   1 67.4374 37.1679   1
   1  20  -1 34.3759 40.5017   1
   0 -20   1 34.5258 40.6561   1
   0 -20  -1 16.9715 36.8531   1
   0  20  -1 25.6886 41.8173   1
   0  20   1 25.2648 43.9019   1
   1 -20   1 85.2353 43.0769   1
  -1 -20  -1 93.7821 43.5523   1
  -1  20  -1 222.591 52.5871   1
   1  20   1 217.274 58.0718   1
  -2 -20  -1 68.2020 39.7504   1
   2 -20   1 33.8251 37.3663   1
  -2  20  -1 118.810 48.2107   1
   2  20   1 66.4527 42.9503   1
  -3 -20  -1-8.47336 32.1674   1
   3 -20   1 25.4790 35.2057   1
  -3  20  -1 25.2600 34.3356   1
   3  20   1-16.5454 35.3813   1
  -4 -20  -1 160.320 48.1281   1
   4  20   1 89.5501 44.4340   1
   5 -20   1-16.7667 38.9807   1
  -5  20  -1-8.33910 41.6504   1
   6  20   1 74.3038 43.2983   1
  -6  20  -1 149.464 44.4136   1
  -6 -20  -1 101.630 44.4025   1
   7 -20   1 32.1189 40.2034   1
  -7  20  -1 115.413 46.4242   1
   7  20   1 58.3707 42.2017   1
   2  21  -1 41.9622 40.5316   1
  -1  21   1 302.406 60.2727   1
   1  21  -1 401.369 61.5785   1
  -1 -21   1 404.540 59.4434   1
   1 -21  -1 288.341 58.5150   1
   0  21  -1 25.0855 42.6817   1
   0  21   1 41.0172 45.2966   1
   0 -21  -1-8.31678 43.3455   1
   0 -21   1-8.32308 39.1933   1
  -1  21  -1 231.505 55.1824   1
  -1 -21  -1 206.329 48.1367   1
   1 -21   1 231.434 54.1264   1
   2  21   1 48.7252 38.7128   1
  -2  21  -1-24.6457 44.5264   1
   2 -21   1-49.6532 36.4494   1
  -2 -21  -1 16.5720 37.5237   1
   3  21   1 24.2033 44.5781   1
  -3 -21  -1 57.9487 44.9020   1
  26   0  -2-8.63035 42.6215   1
  25   0  -2 34.6706 39.7955   1
 -25   0   2 17.8888 35.8784   1
  24   0  -2 513.673 62.6029   1
 -24   0   2 508.576 63.2770   1
  23   0  -2 148.094 46.0362   1
 -23   0   2 44.2600 37.4965   1
  22   0  -2 1454.71 110.331   1
 -22   0   2 1302.23 105.503   1
 -20   0   2 33.9935 30.3581   1
  20   0  -2 8.59157 34.4586   1
 -19   0   2 324.843 48.3199   1
  19   0  -2 237.720 46.4126   1
  18   0  -2 3868.38 212.355   1
 -18   0   2 3807.00 213.669   1
 -17   0   2 272.164 45.3866   1
  17   0  -2 216.562 42.0047   1
 -16   0   2 284.593 44.4304   1
  16   0  -2 266.803 44.6632   1
 -15   0   2 2802.08 163.091   1
  14   0  -2 7073.08 349.267   1
 -14   0   2 7393.25 352.996   1
 -12   0   2 1068.78 82.1387   1
  12   0  -2 1337.38 86.6155   1
 -11   0   2 1518.72 92.6774   1
  11   0  -2 1256.05 88.3784   1
 -10   0   2 32202.3 1380.27   1
  10   0  -2 31020.7 1376.13   1
  -9   0   2 100778. 4185.24   1
   9   0  -2 94730.5 4180.39   1
  -8   0   2 137822. 5169.27   1
   8   0  -2 109341. 5157.51   1
  -7   0   2 57184.8 2525.48   1
   7   0  -2 60279.5 2524.53   1
  -6   0   2 366238. 16174.0   1
   6   0  -2 391668. 16173.1   1
  -5   0   2 969491. 41980.7   1
   5   0  -2 999999. 41979.7   1
  -4   0   2 284535. 11984.0   1
   4   0  -2 277411. 11984.9   1
   3   0  -2 89882.1 3795.07   1
  -3   0   2 87942.3 3795.64   1
   0   0   2 149982. 6502.09   1
   0   0  -2 155003. 6502.03   1
   1   0   2 164089. 6900.35   1
  -1   0  -2 159359. 6900.71   1
   2   0   2 509154. 23089.8   1
  -2   0  -2 577260. 23091.0   1
   3   0   2 458469. 19287.0   1
  -3   0  -2 446443. 19286.7   1
  -4   0  -2 164233. 7043.07   1
   4   0   2 165462. 7042.67   1
  -5   0  -2 114845. 5006.45   1
   5   0   2 119098. 5006.75   1
   6   0   2 36153.6 1669.79   1
  -6   0  -2 41285.5 1673.68   1
  -7   0  -2 38.0192 24.8218   1
   7   0   2 39.5523 23.9114   1
   8   0   2 5001.54 235.924   1
  -8   0  -2 4420.37 231.889   1
   9   0   2 25303.2 1072.99   1
  -9   0  -2 23267.9 1071.46   1
 -10   0  -2 6.36022 19.5271   1
  10   0   2 12.3402 22.9710   1
  11   0   2 1186.89 88.2984   1
 -11   0  -2 1218.55 88.4303   1
  12   0   2 3875.77 208.548   1
 -12   0  -2 3923.09 210.853   1
 -13   0  -2 370.737 53.5655   1
  13   0   2 482.440 56.3383   1
  14   0   2 12292.9 566.825   1
 -14   0  -2 12000.1 568.062   1
  16   0   2 1485.27 109.253   1
 -16   0  -2 1444.18 107.020   1
  17   0   2 803.138 79.8592   1
 -17   0  -2 951.297 84.1546   1
 -18   0  -2 16.9843 32.8759   1
  18   0   2 43.6385 42.1287   1
  19   0   2 1106.10 94.7651   1
 -19   0  -2 1132.53 94.6731   1
  20   0   2 473.872 63.9321   1
 -20   0  -2 349.245 58.1933   1
  22   0   2 17.1072 40.2755   1
 -22   0  -2-8.78909 38.1546   1
  24   0   2 8.34458 42.1441   1
 -24   0  -2 34.7994 38.3282   1
  25   0   2 33.0369 39.3722   1
 -25   0  -2-34.0230 42.9487   1
  26  -1  -2 68.0792 41.0866   1
 -26   1   2 8.71919 31.1679   1
  25  -1  -2 34.6892 41.8503   1
  25   1  -2 61.8809 45.6043   1
 -25  -1   2 9.10344 35.2257   1
 -25   1   2-35.0646 41.2839   1
  24  -1  -2-8.97223 40.0784   1
  24   1  -2-26.3219 39.7334   1
 -24  -1   2 9.14631 36.6694   1
 -24   1   2 26.5715 39.0110   1
  23   1  -2 619.808 70.7048   1
 -23  -1   2 569.843 70.7456   1
 -23   1   2 432.741 62.7294   1
  23  -1  -2 734.260 77.6413   1
  22   1  -2 86.7988 42.9762   1
 -22  -1   2 124.871 41.5844   1
 -22   1   2 43.4823 37.3213   1
  22  -1  -2 34.9769 41.7990   1
  21   1  -2 359.281 54.5830   1
 -21  -1   2 401.307 56.6991   1
  20  -1  -2 779.383 77.2576   1
  20   1  -2 709.201 75.7504   1
 -20  -1   2 718.639 77.3611   1
 -20   1   2 878.675 82.0045   1
  19  -1  -2 1143.85 95.5626   1
  19   1  -2 1080.78 95.1925   1
 -19  -1   2 1207.01 97.3356   1
 -19   1   2 1427.52 103.616   1
 -18   1   2 33.1683 29.2098   1
  18  -1  -2 160.912 40.8068   1
  17   1  -2 2514.88 162.660   1
  17  -1  -2 2920.21 169.115   1
 -17   1   2 2975.07 168.723   1
 -17  -1   2 2808.25 165.217   1
  16  -1  -2 1684.01 112.208   1
  16   1  -2 1703.86 112.551   1
 -16  -1   2 1576.93 109.332   1
 -16   1   2 1407.06 107.860   1
 -15  -1   2 205.227 38.8751   1
 -15   1   2 190.931 42.0900   1
  15   1  -2 222.796 42.2776   1
  15  -1  -2 163.015 36.3427   1
 -14  -1   2 6890.05 342.653   1
  14  -1  -2 7144.76 341.950   1
  13   1  -2 41762.9 1818.53   1
 -13  -1   2 41680.9 1819.45   1
  12   1  -2 6409.43 329.817   1
 -12  -1   2 6598.96 331.909   1
 -12   1   2 7273.87 339.521   1
  12  -1  -2 7497.22 332.401   1
  11   1  -2 7795.52 368.074   1
 -11  -1   2 7876.80 370.878   1
 -11   1   2 7762.19 371.774   1
  11  -1  -2 7978.29 370.418   1
  10   1  -2 662.039 55.7270   1
 -10   1   2 671.328 58.9525   1
  10  -1  -2 721.836 59.9333   1
   9   1  -2 7214.04 336.407   1
  -9  -1   2 6799.56 335.488   1
  -9   1   2 7918.74 342.420   1
   9  -1  -2 7163.84 337.740   1
   8   1  -2 104904. 4304.05   1
  -8  -1   2 102017. 4304.30   1
  -8   1   2 93830.7 4304.00   1
   8  -1  -2 101101. 4305.66   1
   7   1  -2 82495.1 3632.04   1
  -7  -1   2 87274.6 3633.67   1
   6   1  -2 11711.4 532.898   1
   6  -1  -2 12727.2 536.272   1
  -6   1   2 12652.0 536.977   1
  -6  -1   2 11574.3 533.231   1
   5   1  -2 42955.0 1772.56   1
  -5   1   2 37300.5 1775.27   1
   5  -1  -2 42529.5 1776.11   1
  -5  -1   2 42003.1 1773.05   1
   4   1  -2 66257.8 2621.30   1
  -4   1   2 59696.6 2625.54   1
  -4  -1   2 62886.8 2621.26   1
   3   1  -2 103796. 4093.61   1
  -3   1   2 105185. 4098.47   1
   3  -1  -2 105504. 4098.84   1
  -2   1   2 143195. 6060.43   1
   2  -1  -2 140963. 6060.83   1
   1  -1  -2 343773. 14311.3   1
  -1   1   2 328145. 14311.0   1
   0  -1  -2 52264.1 2386.86   1
   0   1   2 54840.6 2387.21   1
   0  -1   2 56844.3 2384.84   1
   0   1  -2 58544.6 2385.49   1
  -1  -1  -2 112634. 4184.92   1
   1  -1   2 105519. 4183.05   1
   1   1   2 119140. 4185.31   1
  -2   1  -2 71441.9 3074.56   1
  -2  -1  -2 71259.4 3075.90   1
   2  -1   2 66370.5 3073.98   1
   2   1   2 78789.6 3075.48   1
  -3   1  -2 24940.2 1034.24   1
  -3  -1  -2 23344.2 1032.69   1
   3  -1   2 22924.3 1031.67   1
   3   1   2 24144.2 1033.05   1
  -5   1  -2 532.442 43.6661   1
  -5  -1  -2 440.275 39.8398   1
   5  -1   2 545.036 43.4863   1
   5   1   2 472.125 41.2726   1
  -6   1  -2 73094.4 2957.10   1
  -6  -1  -2 67739.2 2952.91   1
   6  -1   2 65176.6 2950.11   1
   6   1   2 69561.1 2953.64   1
  -7   1  -2 78421.7 3118.10   1
  -7  -1  -2 73459.5 3108.26   1
   7   1   2 75058.6 3108.79   1
  -8   1  -2 13102.1 586.452   1
  -8  -1  -2 12381.6 583.587   1
   8  -1   2 12757.5 582.251   1
   8   1   2 13304.3 584.300   1
  -9  -1  -2 260.796 38.0760   1
  -9   1  -2 229.577 39.3780   1
   9   1   2 171.050 32.3200   1
 -10  -1  -2 5637.66 279.732   1
  10   1   2 5545.67 277.565   1
 -11   1  -2 825.653 71.8470   1
 -11  -1  -2 762.867 67.5575   1
  11  -1   2 731.905 69.9668   1
  11   1   2 843.866 69.5729   1
 -12   1  -2 12100.0 553.909   1
 -12  -1  -2 11687.0 552.680   1
  12   1   2 11666.4 552.360   1
  12  -1   2 12206.5 554.130   1
 -13   1  -2 2466.93 143.725   1
 -13  -1  -2 2380.37 143.602   1
  13  -1   2 2274.97 142.249   1
  13   1   2 2099.24 139.542   1
 -14   1  -2 4088.65 215.836   1
  14   1   2 4175.19 216.854   1
  14  -1   2 4357.95 217.766   1
 -16   1  -2 1297.14 97.8540   1
 -16  -1  -2 1057.56 90.0161   1
  16  -1   2 1319.93 98.5860   1
  16   1   2 1204.58 94.5747   1
 -17   1  -2 60.3692 37.5472   1
  17  -1   2 74.6251 35.5765   1
  17   1   2 66.1021 32.6761   1
 -18  -1  -2 1037.89 90.4033   1
 -18   1  -2 1005.83 88.2673   1
  18  -1   2 1054.28 89.9121   1
 -19   1  -2 787.619 82.0871   1
 -19  -1  -2 779.974 79.7530   1
  19   1   2 893.678 84.1224   1
  19  -1   2 924.593 87.0526   1
 -20   1  -2 330.674 57.0949   1
 -20  -1  -2 337.705 57.4957   1
  20  -1   2 344.047 59.3165   1
  20   1   2 171.556 51.3973   1
 -22  -1  -2 207.077 54.0019   1
 -22   1  -2 183.171 48.6089   1
  22   1   2 207.077 50.6109   1
  22  -1   2 276.898 56.9190   1
 -23   1  -2 51.2769 44.5817   1
  23  -1   2 42.1133 44.3840   1
 -24   1  -2 93.7339 43.1250   1
 -24  -1  -2 166.871 50.7065   1
  24   1   2 226.469 52.3387   1
  24  -1   2 165.475 50.8998   1
 -25  -1  -2-8.62095 36.3127   1
 -25   1  -2 58.7703 45.5093   1
  25   1   2-8.00772 37.2362   1
  25  -1   2 32.5587 42.8549   1
 -26   2   2 34.6251 37.0437   1
  26  -2  -2 26.1627 38.9774   1
  25   2  -2-16.9520 32.7972   1
 -24   2   2 8.70013 38.8721   1
 -24  -2   2 9.25000 39.5691   1
  24  -2  -2 26.5925 42.7765   1
  24   2  -2 35.1231 42.3743   1
 -23   2   2 8.91740 35.7560   1
 -23  -2   2 9.18310 32.7925   1
  23  -2  -2 8.69313 34.8569   1
  23   2  -2 26.5478 36.0893   1
 -22   2   2 126.070 48.2455   1
 -22  -2   2 318.206 55.2937   1
  22  -2  -2 391.691 62.1505   1
  22   2  -2 220.705 53.7583   1
 -21   2   2 17.8997 35.9842   1
 -21  -2   2 80.7180 43.3575   1
  21  -2  -2 94.8665 42.1905   1
  21   2  -2 68.8429 43.0625   1
 -20   2   2 872.645 85.2096   1
 -20  -2   2 1073.43 89.5618   1
  20  -2  -2 780.975 79.7215   1
  20   2  -2 1057.48 89.1585   1
 -19   2   2 99.0627 35.8508   1
 -19  -2   2 118.512 41.3149   1
  19  -2  -2 188.967 48.2573   1
  19   2  -2 188.633 44.4683   1
 -18   2   2 1530.89 111.661   1
  18  -2  -2 1453.65 108.791   1
 -17   2   2 16.2548 34.2738   1
 -17  -2   2 62.7563 36.0444   1
  17  -2  -2 31.1713 35.8074   1
  17   2  -2 53.5684 35.6233   1
 -16   2   2 118.685 37.3563   1
 -16  -2   2 7.43600 24.9088   1
  16  -2  -2 51.4332 33.8316   1
  16   2  -2 109.957 34.1915   1
  15  -2  -2 305.924 42.8699   1
  15   2  -2 369.399 51.9594   1
 -14   2   2 5723.70 295.489   1
 -14  -2   2 5931.87 292.976   1
  14  -2  -2 5534.69 290.359   1
  14   2  -2 6299.01 294.997   1
 -13   2   2 2315.88 143.508   1
 -13  -2   2 2430.65 141.843   1
  13   2  -2 2682.88 144.573   1
  13  -2  -2 2323.70 142.568   1
  12   2  -2 30039.8 1320.76   1
  12  -2  -2 29418.2 1322.36   1
 -12   2   2 30901.9 1326.53   1
  11   2  -2 399.390 44.2304   1
 -11  -2   2 444.652 47.0973   1
  11  -2  -2 421.589 45.3473   1
 -11   2   2 353.419 43.8655   1
 -10   2   2 50797.7 2231.67   1
 -10  -2   2 49385.9 2227.82   1
  10  -2  -2 52205.3 2232.24   1
  10   2  -2 54037.0 2230.29   1
  -9   2   2 45796.2 2067.50   1
  -9  -2   2 48070.5 2065.23   1
   9  -2  -2 49070.7 2069.60   1
   9   2  -2 48363.2 2066.14   1
  -8   2   2 5185.41 244.289   1
   8   2  -2 4971.09 239.579   1
  -8  -2   2 5043.67 240.120   1
   8  -2  -2 5055.34 243.227   1
  -7   2   2 13642.9 604.810   1
   7   2  -2 13316.6 599.348   1
   7  -2  -2 13071.7 604.023   1
  -7  -2   2 14231.2 601.364   1
   6   2  -2 4286.84 201.271   1
  -6  -2   2 4366.04 202.455   1
  -5   2   2 2230.28 101.432   1
  -5  -2   2 2059.45 95.4628   1
  -4  -2   2 263185. 11071.0   1
   4  -2  -2 251652. 11075.7   1
  -4   2   2 268699. 11076.7   1
   4   2  -2 255699. 11071.3   1
   3  -2  -2 7142.20 390.634   1
  -3  -2   2 9859.05 387.522   1
   3   2  -2 10159.3 386.923   1
  -3   2   2 7423.79 390.806   1
   2  -2  -2 7452.30 393.099   1
  -2   2   2 8484.57 393.221   1
   2   2  -2 10089.5 389.325   1
  -2  -2   2 9125.13 389.128   1
  -1  -2   2 91201.7 3717.40   1
   1  -2  -2 84902.4 3721.21   1
  -1   2   2 81158.1 3721.51   1
   1   2  -2 88326.9 3716.27   1
   0  -2  -2 61748.2 2386.37   1
   0   2   2 65161.0 2386.66   1
   0  -2   2 57779.7 2382.07   1
  -1  -2  -2 5394.72 256.922   1
   1   2   2 5666.10 255.897   1
  -1   2  -2 5979.97 255.860   1
   1  -2   2 5594.86 254.417   1
  -2  -2  -2 192545. 8066.62   1
   2   2   2 190475. 8066.13   1
   2  -2   2 180650. 8065.33   1
  -2   2  -2 192844. 8066.71   1
  -3   2  -2 36931.0 1617.80   1
  -3  -2  -2 36415.3 1619.12   1
   3  -2   2 38085.0 1617.69   1
   3   2   2 38495.5 1617.49   1
  -5   2  -2 79485.5 3321.19   1
   5  -2   2 79996.2 3321.66   1
   5   2   2 74637.1 3319.61   1
  -5  -2  -2 75467.3 3320.13   1
   6  -2   2 326.559 39.7394   1
   6   2   2 338.261 38.4936   1
  -6  -2  -2 358.178 38.6399   1
  -6   2  -2 368.222 41.4097   1
  -7   2  -2 27997.5 1139.54   1
  -7  -2  -2 29488.1 1137.58   1
   7   2   2 27255.1 1135.21   1
  -8   2  -2-5.87924 25.5377   1
  -8  -2  -2 16.4886 25.2395   1
   8  -2   2 44.4824 27.1595   1
   8   2   2 26.6764 23.1779   1
  -9   2  -2 27503.0 1156.25   1
  -9  -2  -2 26238.9 1150.13   1
   9  -2   2 25204.0 1149.77   1
   9   2   2 25654.9 1148.89   1
 -11  -2  -2 9101.52 452.864   1
  11  -2   2 9499.73 450.005   1
  11   2   2 9193.34 451.066   1
 -12   2  -2 103.825 36.4438   1
 -12  -2  -2 220.649 42.6249   1
  12  -2   2 185.954 39.3244   1
  12   2   2 145.784 37.9055   1
 -13   2  -2 3937.17 199.244   1
 -13  -2  -2 3514.28 195.270   1
  13   2   2 3573.09 193.298   1
 -14   2  -2 2997.35 166.757   1
 -14  -2  -2 2677.99 163.825   1
  14  -2   2 2911.95 164.842   1
  14   2   2 2478.64 159.332   1
 -15   2  -2 4509.72 245.713   1
  15  -2   2 4728.69 249.137   1
 -16   2  -2 16.7439 27.1918   1
 -16  -2  -2 58.6458 31.8243   1
  16  -2   2 48.9923 27.2099   1
  16   2   2-16.1678 25.5589   1
 -17   2  -2 8.60238 36.8276   1
 -17  -2  -2 111.885 43.0143   1
  17  -2   2-16.6917 35.1873   1
  17   2   2 66.6156 40.2103   1
 -18  -2  -2 61.7332 39.4909   1
  18   2   2 67.6549 37.3503   1
 -19  -2  -2 347.941 54.9654   1
  19  -2   2 360.118 57.0426   1
  19   2   2 294.564 49.8586   1
 -20   2  -2-8.80097 29.3064   1
 -20  -2  -2 8.99036 29.1791   1
  20   2   2 34.8500 31.1112   1
 -21   2  -2 406.154 61.7243   1
  21  -2   2 449.583 61.0773   1
 -22   2  -2 60.5855 43.2963   1
 -22  -2  -2 99.4178 45.7036   1
  22  -2   2 34.7789 39.9802   1
  22   2   2 42.4815 39.0714   1
 -23   2  -2 59.8981 41.8639   1
  23  -2   2 69.3390 47.4971   1
 -24   2  -2-8.39529 36.4652   1
 -24  -2  -2 43.5470 40.5113   1
  24  -2   2 16.5670 37.5322   1
  24   2   2 64.4100 40.2280   1
 -25   2  -2-8.19659 35.5847   1
 -25  -2  -2 8.42820 39.6871   1
  25  -2   2 32.1558 38.7891   1
  25   2   2 7.95575 42.3007   1
 -26   3   2-16.9770 38.9606   1
  26  -3  -2 42.9140 40.4166   1
 -25   3   2 8.70451 40.4910   1
  25  -3  -2 51.2691 44.0932   1
 -24   3   2-8.97238 39.5191   1
 -24  -3   2-9.07622 38.8175   1
  24  -3  -2 8.63060 44.5170   1
  24   3  -2 25.7048 37.7392   1
 -23  -3   2 27.4772 38.5733   1
  23   3  -2-16.9319 36.7515   1
 -22   3   2 8.94680 36.4876   1
 -22  -3   2-9.26244 36.4940   1
  22  -3  -2-8.68445 37.1462   1
  22   3  -2-41.7748 39.3444   1
 -21   3   2 376.422 54.2900   1
  21  -3  -2 331.829 57.2021   1
 -20   3   2 148.104 43.4328   1
 -20  -3   2 177.797 49.4252   1
  20  -3  -2 212.843 47.4017   1
  20   3  -2 304.148 53.3557   1
 -19   3   2 458.022 59.8047   1
 -19  -3   2 329.531 52.9872   1
  19  -3  -2 324.386 52.8759   1
  19   3  -2 430.747 58.1699   1
 -18   3   2 204.518 47.2261   1
  18  -3  -2 256.707 49.1486   1
 -17  -3   2 1547.14 105.694   1
  17   3  -2 1086.92 93.2491   1
 -16   3   2 1786.59 125.438   1
 -16  -3   2 2144.87 127.555   1
  16  -3  -2 1729.78 119.582   1
  16   3  -2 1737.39 119.780   1
 -15   3   2 3817.16 207.524   1
 -15  -3   2 3582.40 202.948   1
  15  -3  -2 3767.45 205.713   1
  15   3  -2 3770.28 202.847   1
 -14   3   2 1297.26 96.8136   1
 -14  -3   2 1263.54 92.3872   1
  14  -3  -2 1156.72 90.9347   1
  14   3  -2 1157.41 88.6506   1
 -13   3   2 1035.31 81.1539   1
  13  -3  -2 971.017 78.4528   1
 -12  -3   2 2185.75 127.668   1
  12   3  -2 2045.26 124.496   1
 -11   3   2 34043.6 1522.46   1
  11  -3  -2 35605.1 1524.26   1
  11   3  -2 34825.2 1518.88   1
 -10   3   2 20123.4 913.040   1
  10   3  -2 21438.3 910.064   1
 -10  -3   2 19738.3 908.759   1
  10  -3  -2 21041.2 914.335   1
   9   3  -2 1047.12 65.8117   1
   9  -3  -2 907.123 67.7473   1
  -9  -3   2 988.651 66.9174   1
  -8   3   2 5731.61 270.047   1
   8   3  -2 5100.49 260.257   1
  -8  -3   2 5833.87 265.005   1
   8  -3  -2 5806.37 269.407   1
   7  -3  -2 368.052 40.0457   1
  -7   3   2 364.399 40.2514   1
  -6  -3   2 33109.1 1513.81   1
   6  -3  -2 34731.7 1518.52   1
  -6   3   2 36375.5 1520.57   1
   6   3  -2 36365.9 1515.18   1
   5   3  -2 31247.0 1321.10   1
  -5  -3   2 29910.3 1321.93   1
   4  -3  -2 70946.7 3085.61   1
  -4  -3   2 72562.9 3079.83   1
  -4   3   2 71881.4 3084.96   1
   4   3  -2 72077.9 3078.96   1
   3   3  -2 7970.61 320.362   1
  -3   3   2 7710.76 325.659   1
  -3  -3   2 6912.88 319.725   1
  -2   3   2 20801.1 791.645   1
   2   3  -2 21749.0 786.325   1
  -1  -3   2 146762. 5452.53   1
   1   3  -2 138249. 5451.91   1
   0  -3  -2 66106.1 2627.79   1
   0   3  -2 59384.9 2623.69   1
   0  -3   2 59335.0 2623.36   1
  -1  -3  -2 6972.59 344.037   1
   1   3   2 8221.77 346.762   1
   1  -3   2 7815.84 344.672   1
  -1   3  -2 7770.89 344.115   1
  -2  -3  -2 12695.2 551.267   1
   2   3   2 12521.5 547.349   1
   2  -3   2 12020.5 547.432   1
  -2   3  -2 12422.9 548.005   1
  -4  -3  -2 2730.96 150.434   1
   4   3   2 3218.45 152.808   1
   4  -3   2 2925.28 151.632   1
  -4   3  -2 3021.18 152.911   1
  -5  -3  -2 1636.01 100.880   1
   5   3   2 1734.88 101.535   1
  -5   3  -2 1663.94 101.741   1
  -6   3  -2 17622.7 736.571   1
  -6  -3  -2 15583.6 731.832   1
   6  -3   2 16117.7 732.989   1
   6   3   2 16606.0 731.148   1
  -7   3  -2 14824.0 686.171   1
   7  -3   2 16302.1 690.690   1
   7   3   2 14493.8 684.109   1
  -7  -3  -2 15872.5 689.553   1
   8  -3   2 392.234 46.6362   1
   8   3   2 475.401 45.0021   1
  -8  -3  -2 465.557 45.9905   1
  -9   3  -2 9895.45 453.025   1
  -9  -3  -2 9738.81 450.474   1
   9  -3   2 9387.02 448.664   1
   9   3   2 9473.11 447.939   1
 -10   3  -2 13523.6 588.144   1
  10  -3   2 11931.8 579.972   1
 -11   3  -2 3481.30 180.471   1
 -11  -3  -2 2942.38 172.488   1
  11  -3   2 3269.03 175.940   1
  11   3   2 2782.78 170.032   1
 -12   3  -2 8173.81 423.442   1
 -12  -3  -2 9261.18 425.232   1
  12  -3   2 8499.32 420.516   1
  12   3   2 9439.98 425.401   1
 -13   3  -2 199.254 43.2072   1
  13  -3   2 160.012 41.3243   1
  13   3   2 149.074 38.5717   1
 -14  -3  -2 617.337 69.2424   1
  14  -3   2 479.801 58.4129   1
  14   3   2 679.826 69.2943   1
 -15   3  -2 3278.63 195.940   1
 -15  -3  -2 3506.20 199.183   1
  15  -3   2 3629.93 198.637   1
  15   3   2 3546.19 198.501   1
 -16   3  -2 93.1177 39.1603   1
 -16  -3  -2 119.797 41.0872   1
  16  -3   2 122.710 39.3070   1
  16   3   2 122.607 36.3360   1
 -17   3  -2 264.675 50.0693   1
 -17  -3  -2 218.753 46.9311   1
  17  -3   2 260.532 49.7196   1
  17   3   2 299.360 52.6085   1
 -18  -3  -2 17.8729 39.3817   1
  18   3   2 41.9048 40.4577   1
 -19   3  -2 574.216 68.6184   1
 -19  -3  -2 634.858 67.2656   1
  19  -3   2 471.374 62.7097   1
  19   3   2 456.602 60.0577   1
 -20   3  -2 418.129 61.2622   1
  20  -3   2 379.727 56.3899   1
  20   3   2 488.675 62.4950   1
 -21   3  -2 53.4553 41.5289   1
  21  -3   2 85.8535 41.5299   1
 -22   3  -2 285.163 55.6768   1
 -22  -3  -2 212.443 53.0336   1
  22  -3   2 245.924 50.9039   1
  22   3   2 284.125 52.8269   1
 -23   3  -2 16.7893 33.0711   1
 -23  -3  -2 8.69635 41.4565   1
  23  -3   2-17.1045 33.0849   1
  23   3   2 16.5955 39.0711   1
 -24  -3  -2 8.53665 39.7001   1
  24   3   2 33.0983 41.7912   1
 -25  -3  -2 33.3360 40.2105   1
  25   3   2-24.4390 44.9784   1
 -26   4   2 8.54037 35.9693   1
 -25   4   2-17.6278 35.3381   1
  25  -4  -2 34.0694 43.0086   1
 -24   4   2 8.95919 37.7314   1
 -24  -4   2-8.96682 34.6881   1
  24  -4  -2-17.1694 38.8764   1
  24   4  -2 8.81832 39.3910   1
 -23   4   2 8.90533 36.9179   1
 -23  -4   2-8.99951 31.4307   1
  23  -4  -2 34.6052 38.6487   1
  23   4  -2 17.5367 35.7591   1
 -22   4   2 183.265 50.0663   1
 -22  -4   2 223.503 51.2615   1
  22  -4  -2 184.682 46.9224   1
  22   4  -2 130.021 46.7142   1
 -21   4   2 177.664 50.0600   1
  21  -4  -2 291.879 55.8849   1
 -20  -4   2 365.064 57.9638   1
  20   4  -2 505.775 62.3577   1
 -19   4   2 195.522 44.9817   1
 -19  -4   2 212.783 48.8072   1
  19  -4  -2 104.169 37.9640   1
  19   4  -2 202.097 47.5685   1
 -18   4   2 327.652 55.1338   1
 -18  -4   2 207.565 41.7636   1
  18  -4  -2 146.316 41.3750   1
  18   4  -2 305.605 50.5145   1
 -17   4   2 120.011 40.3051   1
 -17  -4   2 136.692 36.4163   1
  17  -4  -2 184.249 42.5974   1
  17   4  -2 128.265 36.0304   1
 -16  -4   2 1320.02 101.346   1
  16  -4  -2 1489.46 105.216   1
  16   4  -2 1405.26 99.8217   1
 -15   4   2 121.867 41.1951   1
  15   4  -2 89.8276 31.5160   1
 -15  -4   2 95.7496 35.7346   1
  15  -4  -2 52.3480 34.0734   1
 -14  -4   2 314.273 47.3670   1
 -14   4   2 271.543 43.5999   1
  14  -4  -2 200.885 39.3240   1
  14   4  -2 334.234 44.0933   1
  13  -4  -2-14.4436 27.4152   1
 -13   4   2 14.0465 28.1576   1
 -12  -4   2 462.515 51.1382   1
 -12   4   2 490.880 54.3943   1
  12  -4  -2 514.484 55.0738   1
  12   4  -2 545.654 52.6838   1
 -11  -4   2 1853.84 112.864   1
  11   4  -2 1862.00 112.799   1
  10  -4  -2 16410.7 731.284   1
  10   4  -2 15869.1 725.028   1
 -10   4   2 16531.0 732.916   1
  -9  -4   2 5808.47 281.798   1
   9  -4  -2 6283.77 289.865   1
   9   4  -2 6130.88 282.718   1
  -9   4   2 5435.60 287.649   1
  -8  -4   2 2186.63 123.789   1
   8  -4  -2 2363.47 130.004   1
   8   4  -2 2419.43 125.831   1
  -8   4   2 2203.90 128.766   1
  -7  -4   2 5124.11 255.476   1
   7  -4  -2 5364.24 261.731   1
  -7   4   2 5441.77 263.901   1
   7   4  -2 5837.09 257.846   1
   6  -4  -2 35381.5 1520.20   1
  -6   4   2 34609.5 1519.22   1
   5  -4  -2 2237.04 118.961   1
  -5  -4   2 2093.46 113.532   1
  -5   4   2 2106.43 118.113   1
   5   4  -2 2304.95 114.739   1
   4  -4  -2 9399.20 436.317   1
   4   4  -2 9637.49 430.555   1
  -4   4   2 9762.72 437.217   1
  -4  -4   2 9841.47 431.248   1
  -3  -4   2 7766.91 355.054   1
   3   4  -2 8048.95 354.966   1
  -2  -4   2 32338.1 1411.36   1
   2   4  -2 33116.2 1411.44   1
   1   4  -2 1319.29 74.2271   1
  -1  -4   2 1388.46 75.7834   1
   0   4  -2 47179.6 2010.27   1
   0  -4   2 46314.2 2010.52   1
  -1   4  -2 1971.41 104.778   1
   1  -4   2 1950.93 103.986   1
   2   4   2 172043. 7181.41   1
  -2  -4  -2 164060. 7180.92   1
  -3   4  -2 25803.5 1112.15   1
   3  -4   2 25364.0 1111.64   1
   3   4   2 26317.8 1112.00   1
  -3  -4  -2 24379.1 1113.65   1
  -4   4  -2 38709.0 1610.66   1
   4  -4   2 36564.4 1608.91   1
   4   4   2 36313.2 1607.84   1
  -4  -4  -2 36930.2 1609.25   1
  -5   4  -2 26016.1 1116.66   1
   5  -4   2 24424.1 1114.78   1
   5   4   2 25615.5 1114.74   1
  -5  -4  -2 25737.6 1115.00   1
  -6   4  -2 469.091 48.1578   1
  -6  -4  -2 453.672 45.7916   1
   6   4   2 396.267 41.3571   1
   6  -4   2 460.485 47.7430   1
  -7  -4  -2 281.819 39.7329   1
   7   4   2 309.226 40.1407   1
  -7   4  -2 222.488 33.7372   1
   7  -4   2 346.566 40.2260   1
  -8  -4  -2 58.1857 27.0931   1
   8   4   2 22.8910 26.9867   1
  -8   4  -2 18.5270 28.3809   1
   8  -4   2 36.3125 30.2616   1
  -9  -4  -2 393.357 51.1912   1
   9   4   2 485.146 51.9214   1
  10  -4   2 970.921 81.6198   1
 -10  -4  -2 1031.90 83.1925   1
  10   4   2 1164.58 83.2251   1
 -10   4  -2 1221.67 86.8505   1
  11  -4   2 5392.08 284.897   1
 -11  -4  -2 6055.04 290.015   1
  11   4   2 5781.93 286.101   1
 -11   4  -2 5651.64 290.696   1
  12  -4   2 4239.73 224.730   1
 -12  -4  -2 3928.37 221.025   1
  12   4   2 4224.88 222.186   1
 -12   4  -2 4280.16 228.056   1
  13  -4   2 1751.18 116.293   1
 -13  -4  -2 1599.00 112.222   1
  13   4   2 1654.60 113.311   1
 -13   4  -2 1591.91 115.750   1
 -14  -4  -2 3508.13 198.904   1
  14   4   2 3573.63 197.184   1
  15  -4   2 213.225 45.0265   1
 -15  -4  -2 180.949 41.0413   1
  15   4   2 108.672 38.3485   1
  16  -4   2 40.2624 35.5630   1
 -16  -4  -2 75.9839 35.6519   1
 -16   4  -2 69.3729 39.8827   1
  17  -4   2 91.9674 42.4871   1
 -17  -4  -2 102.966 35.8887   1
  17   4   2 97.7745 35.6936   1
 -17   4  -2 174.396 45.6944   1
  18  -4   2 59.4527 39.5159   1
 -18   4  -2 8.75184 39.1222   1
  19  -4   2 147.853 44.6966   1
 -19  -4  -2 210.431 44.0916   1
  19   4   2 177.225 42.4985   1
 -19   4  -2 250.275 51.2705   1
 -20  -4  -2-8.81493 38.8460   1
  20  -4   2 59.9949 33.7881   1
  20   4   2 17.0841 38.1782   1
 -21  -4  -2 61.7029 37.1932   1
  21   4   2 77.2569 40.4835   1
 -21   4  -2 17.7988 42.4857   1
  22  -4   2 50.8767 39.4315   1
 -22  -4  -2 17.5121 40.7173   1
  22   4   2-8.55805 45.0592   1
 -22   4  -2 8.76576 40.2366   1
  23  -4   2 24.9238 37.1129   1
 -23  -4  -2 17.2426 35.7384   1
  23   4   2-16.9649 35.7253   1
 -23   4  -2 8.58228 32.5818   1
  24  -4   2-48.6779 43.9793   1
 -24  -4  -2 76.2125 38.3562   1
  24   4   2 24.9947 35.6410   1
 -24   4  -2 8.24398 41.1797   1
  25   4   2-32.5529 39.2901   1
  26  -5  -2 33.0762 39.9003   1
 -26   5   2-8.54304 33.6591   1
  25  -5  -2 8.41689 39.6315   1
 -25   5   2-8.72439 38.4262   1
  23  -5  -2 344.763 58.9996   1
 -23  -5   2 268.149 54.1802   1
  23   5  -2 300.571 56.7556   1
 -23   5   2 220.530 51.4513   1
 -22  -5   2 53.4577 37.0005   1
  22   5  -2 52.6177 37.5735   1
  21  -5  -2-33.8905 37.8471   1
 -21  -5   2 26.4791 36.5869   1
  21   5  -2 34.6054 37.0002   1
 -21   5   2-9.00094 39.0742   1
  20  -5  -2 48.3441 35.5945   1
 -20  -5   2 52.0158 36.6137   1
  20   5  -2 93.8060 37.6608   1
 -20   5   2 64.9880 40.9832   1
  19  -5  -2 177.989 47.7140   1
 -19  -5   2 118.671 41.2304   1
  19   5  -2 108.554 38.1742   1
 -19   5   2 82.1740 46.3983   1
 -18  -5   2 115.461 38.9977   1
  18   5  -2 40.6090 34.9196   1
 -18   5   2 97.0118 40.0990   1
  17  -5  -2-8.26795 32.5774   1
 -17  -5   2 23.9429 30.3036   1
  17   5  -2-7.85982 34.6240   1
 -17   5   2 52.7011 32.7022   1
 -16   5   2 186.909 47.5226   1
  16   5  -2 204.292 42.1879   1
 -16  -5   2 199.804 40.0466   1
  15  -5  -2 1721.65 117.574   1
 -15  -5   2 1633.24 113.998   1
 -15   5   2 1769.19 120.115   1
  15   5  -2 1751.17 115.693   1
 -14   5   2 334.859 51.3651   1
  14  -5  -2 325.188 51.2376   1
  14   5  -2 254.289 43.5246   1
 -14  -5   2 315.423 45.5274   1
 -13   5   2 9924.33 466.284   1
  13  -5  -2 9758.36 465.528   1
  13   5  -2 10115.8 461.845   1
 -13  -5   2 9487.33 458.860   1
 -12   5   2 5293.32 270.831   1
 -12  -5   2 5492.97 267.757   1
  12  -5  -2 4993.75 267.660   1
  12   5  -2 5474.15 266.829   1
 -11   5   2 5678.16 264.026   1
  11   5  -2 5044.95 253.485   1
 -11  -5   2 4841.17 254.025   1
  11  -5  -2 5018.84 259.126   1
 -10   5   2 3676.31 213.496   1
  10   5  -2 4227.94 211.662   1
 -10  -5   2 4477.70 213.539   1
  10  -5  -2 4153.38 216.167   1
  -9   5   2 2091.61 131.339   1
   9   5  -2 2458.11 129.306   1
   9  -5  -2 2281.15 133.464   1
  -8   5   2 45.1794 22.3168   1
   8   5  -2 26.4546 18.0644   1
  -8  -5   2 53.6567 22.4548   1
   8  -5  -2 44.4896 22.3648   1
  -7   5   2 13322.4 584.953   1
   7   5  -2 13113.6 577.777   1
  -7  -5   2 12498.3 577.821   1
   7  -5  -2 12684.3 583.406   1
  -6   5   2 13388.6 594.990   1
  -6  -5   2 12619.9 587.628   1
   6  -5  -2 13667.1 595.584   1
   6   5  -2 13252.9 588.149   1
   5  -5  -2 40688.4 1673.09   1
   5   5  -2 39496.6 1665.50   1
  -5  -5   2 38334.8 1665.88   1
  -5   5   2 35709.2 1668.95   1
  -4   5   2 41637.3 1817.01   1
   4  -5  -2 42307.8 1817.47   1
  -3   5   2 1771.51 92.0725   1
   3  -5  -2 1259.44 88.5533   1
   2  -5  -2 20.6862 15.4109   1
  -2   5   2 4.02004 16.6731   1
   1  -5  -2 5617.21 265.672   1
  -1   5   2 5623.21 265.180   1
   0  -5  -2 136.061 27.8645   1
   0   5   2 165.067 27.0789   1
  -1  -5  -2 97049.6 4281.68   1
   1   5   2 104119. 4282.34   1
  -1   5  -2 99338.8 4280.74   1
   1  -5   2 99161.4 4280.71   1
   2   5   2 130.857 26.0644   1
  -2  -5  -2 131.348 29.0671   1
  -2   5  -2 177.278 28.1260   1
   2  -5   2 135.648 25.9661   1
  -3   5  -2 14119.4 629.511   1
   3  -5   2 15269.6 632.304   1
   3   5   2 13294.2 628.942   1
  -3  -5  -2 13807.8 630.444   1
  -4   5  -2 1010.56 73.6500   1
   4  -5   2 1119.99 74.6191   1
   4   5   2 1078.44 73.6903   1
  -4  -5  -2 1159.98 75.8530   1
  -5   5  -2 21.1722 25.5420   1
   5  -5   2 15.6887 23.3643   1
   5   5   2 4.55106 17.9342   1
  -5  -5  -2 5.64163 23.3895   1
  -6   5  -2 4800.00 235.355   1
   6  -5   2 4441.49 233.992   1
   6   5   2 4718.91 232.940   1
  -6  -5  -2 4634.50 233.005   1
  -7   5  -2 944.906 73.1002   1
  -7  -5  -2 923.609 69.3333   1
   7  -5   2 789.607 69.2118   1
   7   5   2 839.867 67.4181   1
   8   5   2 782.766 64.2278   1
  -8  -5  -2 656.058 61.0957   1
   9  -5   2 12838.6 611.273   1
  -9   5  -2 13931.4 616.259   1
 -10  -5  -2 627.082 64.4989   1
 -10   5  -2 821.581 69.9503   1
  10  -5   2 691.719 68.2712   1
  10   5   2 595.382 61.9277   1
 -11  -5  -2 6417.80 306.807   1
 -11   5  -2 6108.20 306.107   1
  11  -5   2 5849.42 305.805   1
  11   5   2 6006.50 303.578   1
 -12  -5  -2 4358.10 228.873   1
 -12   5  -2 4147.60 230.700   1
  12  -5   2 4141.72 229.286   1
  12   5   2 4503.50 229.720   1
 -13  -5  -2 2144.55 140.412   1
 -13   5  -2 2329.80 145.981   1
  13   5   2 2164.51 140.059   1
  13  -5   2 2370.93 143.360   1
 -14   5  -2-8.58037 36.1359   1
  14  -5   2 8.11484 36.2485   1
 -15   5  -2 1867.27 133.419   1
 -15  -5  -2 2029.42 134.513   1
  15  -5   2 2119.74 135.445   1
  16  -5   2 218.142 48.7641   1
 -16  -5  -2 175.940 46.3358   1
  16   5   2 337.885 54.2880   1
 -16   5  -2 340.663 58.4201   1
 -17  -5  -2 42.6437 33.6897   1
  17   5   2 75.6162 39.1411   1
  18  -5   2 244.259 46.7629   1
 -18  -5  -2 60.5555 37.2932   1
  18   5   2 238.610 54.0489   1
 -18   5  -2 213.040 51.8060   1
  19  -5   2 17.0622 37.1280   1
 -19  -5  -2 87.3489 36.3032   1
  19   5   2 68.7195 38.4611   1
 -19   5  -2 70.7258 43.2403   1
  20  -5   2 51.5190 42.8836   1
 -20  -5  -2-8.78008 32.0244   1
  20   5   2 8.60378 34.4955   1
 -20   5  -2-17.4544 41.0936   1
  21  -5   2-17.2408 42.5861   1
 -21  -5  -2-8.75184 37.4470   1
  21   5   2 8.61379 41.5759   1
  22  -5   2-33.6517 36.5280   1
 -22  -5  -2-8.64501 38.6232   1
  22   5   2 8.60126 42.9621   1
 -22   5  -2-26.0080 40.3128   1
  23  -5   2 16.6008 32.1206   1
 -23  -5  -2-8.56344 37.1838   1
  23   5   2 8.47700 43.7319   1
 -23   5  -2 51.3384 37.1533   1
  24  -5   2 56.3572 40.2386   1
 -24   5  -2 16.7425 37.9417   1
  26  -6  -2 8.13801 43.2761   1
 -26   6   2 33.5364 41.8806   1
  24  -6  -2-33.8579 39.3580   1
 -24   6   2 8.66263 39.2330   1
  23  -6  -2 34.0226 42.0193   1
 -23   6   2 17.7335 43.3016   1
  22  -6  -2 125.668 42.0946   1
 -22  -6   2 127.551 47.2196   1
  22   6  -2 79.3309 47.5465   1
 -22   6   2 99.2243 39.9975   1
  21  -6  -2 7.99027 38.5547   1
 -21  -6   2 9.03926 38.0715   1
  21   6  -2 34.9173 38.4508   1
 -21   6   2-9.53177 40.7679   1
  20  -6  -2 16.7047 39.3321   1
 -20  -6   2-17.6415 37.7289   1
  20   6  -2 8.59848 34.4781   1
 -20   6   2 55.0369 41.5438   1
  19  -6  -2-8.67427 33.5563   1
 -19   6   2 9.07457 31.6881   1
  19   6  -2 25.2720 36.0275   1
 -19  -6   2-17.2927 32.1857   1
  18  -6  -2 725.115 75.2862   1
 -18  -6   2 682.919 72.7136   1
  18   6  -2 714.666 74.3391   1
  17  -6  -2 241.660 50.6007   1
 -17   6   2 306.685 53.8687   1
  16  -6  -2 684.907 73.1009   1
 -16  -6   2 789.854 72.0958   1
 -16   6   2 682.029 72.0493   1
  16   6  -2 608.291 66.1394   1
 -15  -6   2 428.450 54.5749   1
  15   6  -2 282.880 46.0975   1
  14   6  -2 594.047 61.5073   1
  14  -6  -2 668.117 67.4203   1
 -14  -6   2 528.351 59.6370   1
 -14   6   2 587.302 66.0846   1
 -13   6   2 242.939 49.9730   1
  13  -6  -2 259.240 47.8617   1
 -13  -6   2 216.965 43.5119   1
  13   6  -2 232.487 41.6418   1
 -12   6   2 964.121 82.1626   1
  12  -6  -2 983.111 80.4396   1
 -11   6   2 1016.91 79.6595   1
  11   6  -2 844.613 71.4001   1
 -11  -6   2 946.179 74.1129   1
  11  -6  -2 1001.58 78.8302   1
 -10   6   2 458.445 50.4315   1
  10   6  -2 382.882 44.3108   1
 -10  -6   2 423.939 50.4827   1
  10  -6  -2 510.374 52.5576   1
   9   6  -2 6680.86 311.505   1
  -9  -6   2 6282.59 312.231   1
  -8   6   2 15534.7 721.423   1
   8   6  -2 16346.2 717.412   1
   8  -6  -2 16135.3 722.416   1
  -7   6   2 812.561 68.4511   1
  -7  -6   2 847.597 64.1078   1
   7   6  -2 861.402 64.3440   1
   7  -6  -2 1028.03 73.4971   1
  -6   6   2 2628.75 140.587   1
   6   6  -2 2479.88 133.639   1
   6  -6  -2 2553.65 140.129   1
  -6  -6   2 2303.26 135.604   1
  -5  -6   2 24697.5 1152.29   1
   5  -6  -2 26804.6 1160.02   1
   5   6  -2 27286.8 1154.51   1
  -5   6   2 27218.9 1160.29   1
  -4  -6   2 169.681 28.7034   1
   4  -6  -2 195.425 33.2208   1
   4   6  -2 140.825 24.6361   1
  -4   6   2 146.010 27.7134   1
  -3  -6   2 1083.49 72.3056   1
   3  -6  -2 1350.67 81.1243   1
   3   6  -2 1120.52 72.9578   1
  -3   6   2 1118.14 75.5340   1
  -2  -6   2 8628.27 399.109   1
   2  -6  -2 8751.73 403.750   1
   2   6  -2 8567.78 398.701   1
  -2   6   2 9089.38 404.055   1
   1  -6  -2 690.272 53.2894   1
  -1  -6   2 654.156 51.1499   1
  -1   6   2 578.276 50.3603   1
   1   6  -2 561.124 48.9794   1
   0  -6   2 10057.1 484.121   1
   0   6   2 11147.4 490.775   1
   0   6  -2 10265.9 483.865   1
  -1  -6  -2 41421.6 1971.38   1
   1  -6   2 47025.7 1971.79   1
   1   6   2 48406.2 1974.97   1
  -1   6  -2 45768.7 1970.42   1
  -2  -6  -2 98383.1 4516.98   1
  -2   6  -2 107101. 4517.89   1
   2  -6   2 106110. 4517.77   1
   2   6   2 110270. 4520.30   1
  -3  -6  -2 10369.1 520.885   1
  -3   6  -2 10954.4 519.779   1
   3  -6   2 12602.4 524.699   1
   3   6   2 12115.9 522.637   1
  -4   6  -2 8293.51 395.763   1
   4  -6   2 8316.39 395.087   1
   4   6   2 8802.10 396.224   1
  -4  -6  -2 8407.62 394.730   1
  -5   6  -2 27305.8 1188.64   1
   5  -6   2 26902.6 1188.18   1
   5   6   2 26553.1 1187.34   1
  -5  -6  -2 27353.1 1189.05   1
  -6   6  -2 1683.51 103.294   1
   6  -6   2 1552.82 99.9168   1
   6   6   2 1554.52 99.0853   1
  -6  -6  -2 1454.77 99.5915   1
   7   6   2 21.8696 20.4011   1
  -7  -6  -2 54.2198 29.0201   1
   8  -6   2 53.3983 30.0345   1
  -8   6  -2 123.237 35.8629   1
  -9   6  -2 1781.92 121.265   1
  -9  -6  -2 1841.30 119.841   1
   9  -6   2 1696.11 117.226   1
   9   6   2 2168.39 122.875   1
 -10   6  -2 59.2446 34.8967   1
  10  -6   2 21.7386 29.5800   1
  10   6   2 55.8018 33.2797   1
 -10  -6  -2 7.13670 26.0655   1
  11  -6   2 7975.83 382.433   1
 -11  -6  -2 7893.24 382.116   1
  11   6   2 7547.26 378.946   1
 -11   6  -2 7935.68 383.415   1
 -12  -6  -2 92.4530 38.0986   1
  12   6   2-7.49435 32.1123   1
  12  -6   2 63.8265 37.6183   1
 -12   6  -2 62.9106 37.0799   1
  13   6   2 755.461 70.3225   1
 -13   6  -2 531.462 64.3135   1
  13  -6   2 574.061 68.1604   1
 -14   6  -2 682.638 73.4762   1
 -14  -6  -2 643.457 68.3305   1
  14  -6   2 635.333 69.6648   1
 -15  -6  -2 728.970 71.5626   1
 -15   6  -2 687.510 73.8705   1
  15   6   2 730.608 71.4032   1
  15  -6   2 603.301 70.3386   1
  16  -6   2 84.7874 41.9212   1
 -16  -6  -2 42.3014 41.3532   1
  16   6   2 82.9075 41.9130   1
 -16   6  -2-8.91468 35.7992   1
  17  -6   2 202.966 44.7465   1
 -17   6  -2 274.889 54.3253   1
  17   6   2 101.440 44.7969   1
 -17  -6  -2 171.994 46.8776   1
 -18  -6  -2 766.030 80.7694   1
 -18   6  -2 843.013 86.9055   1
  18   6   2 921.609 85.1306   1
  18  -6   2 827.732 79.2784   1
  19  -6   2 210.143 50.8504   1
 -19  -6  -2 175.386 47.4676   1
  19   6   2 257.791 50.3489   1
 -19   6  -2 187.534 54.7422   1
  20  -6   2 50.9164 41.9088   1
 -20   6  -2-35.2722 45.0082   1
 -21  -6  -2 401.693 59.8718   1
  21  -6   2 473.610 61.3266   1
  21   6   2 293.056 58.6762   1
  22  -6   2 59.1398 43.6016   1
 -22   6  -2 8.46979 40.4021   1
 -23  -6  -2 8.71800 42.0784   1
  23   6   2 42.6223 43.5234   1
 -24   6  -2-16.5771 40.4668   1
  24  -6   2 15.9767 38.5451   1
  24   6   2 33.4798 44.9370   1
  25  -7  -2-8.20474 41.4288   1
 -25   7   2 8.39691 41.4671   1
  24  -7  -2-24.9341 39.1365   1
 -24   7   2 8.66508 38.7082   1
 -22  -7   2 374.063 58.1066   1
  22  -7  -2 317.418 54.7399   1
 -22   7   2 444.949 66.4219   1
  22   7  -2 339.185 58.0900   1
 -21  -7   2 72.4204 43.1967   1
  21   7  -2 17.7146 41.7492   1
  20  -7  -2 26.2668 36.8982   1
 -20   7   2 36.6397 38.5999   1
 -19  -7   2 1046.36 91.4173   1
  19  -7  -2 876.719 85.0090   1
  19   7  -2 865.912 83.4759   1
 -19   7   2 1078.49 92.1999   1
  18   7  -2 268.718 50.3976   1
 -18  -7   2 317.686 52.2491   1
 -17   7   2 1237.00 103.323   1
 -17  -7   2 1191.21 100.387   1
  17   7  -2 1464.84 105.455   1
  17  -7  -2 1481.17 108.822   1
 -16  -7   2 114.500 39.1426   1
  16  -7  -2 102.673 36.7573   1
 -16   7   2 67.2820 32.1158   1
  16   7  -2 39.6991 36.1238   1
 -15  -7   2 94.6380 37.6987   1
  15  -7  -2 65.4158 36.6324   1
  15   7  -2 76.4012 33.2835   1
 -15   7   2 25.0502 36.8832   1
 -14  -7   2 2454.58 148.405   1
  14   7  -2 2285.04 144.122   1
 -13  -7   2 128.561 39.2843   1
  13  -7  -2 100.334 34.7895   1
 -13   7   2 135.005 35.2871   1
  13   7  -2 79.6965 31.6169   1
 -12  -7   2 2923.33 157.989   1
  12  -7  -2 2483.17 154.649   1
  12   7  -2 2205.43 144.434   1
 -12   7   2 2959.36 161.042   1
 -11   7   2 5060.84 259.758   1
  11  -7  -2 4941.92 258.973   1
 -10  -7   2 6651.15 334.927   1
  10  -7  -2 7013.95 340.745   1
 -10   7   2 7078.39 341.446   1
  10   7  -2 6958.62 335.772   1
  -9  -7   2 11872.6 554.117   1
   9  -7  -2 11592.6 557.104   1
   9   7  -2 12671.9 555.823   1
  -9   7   2 12382.0 561.541   1
  -8  -7   2 9402.15 427.908   1
   8   7  -2 8912.58 424.170   1
   7  -7  -2 3653.72 188.603   1
   7   7  -2 3392.03 181.083   1
  -7   7   2 3426.32 185.924   1
   6  -7  -2 120.314 31.2206   1
  -6  -7   2 66.2293 25.1101   1
  -6   7   2 29.9480 25.0670   1
   6   7  -2 112.936 26.7025   1
   5   7  -2 4387.15 204.745   1
  -5   7   2 4060.02 207.995   1
   5  -7  -2 3553.38 204.791   1
  -5  -7   2 4083.51 203.134   1
   4   7  -2 9992.98 456.334   1
  -4   7   2 9590.68 459.013   1
   4  -7  -2 10350.4 462.822   1
  -4  -7   2 10041.1 457.333   1
   3   7  -2 7795.30 352.658   1
  -3   7   2 7443.56 355.167   1
   3  -7  -2 7109.11 353.941   1
  -3  -7   2 7729.26 352.037   1
   2   7  -2 1690.58 102.709   1
  -2   7   2 1676.11 105.223   1
  -2  -7   2 1845.26 104.716   1
   2  -7  -2 1767.37 106.452   1
  -1   7   2 11608.4 513.656   1
   1   7  -2 11129.4 508.681   1
  -1  -7   2 11232.7 509.547   1
   1  -7  -2 10942.4 512.258   1
   0   7   2 27493.4 1179.94   1
   0   7  -2 26329.1 1174.07   1
   0  -7   2 26745.2 1176.29   1
   0  -7  -2 26928.4 1179.00   1
   1   7   2 7460.55 359.203   1
  -1   7  -2 7604.59 358.306   1
   1  -7   2 7335.21 357.170   1
  -1  -7  -2 8177.55 362.239   1
   2   7   2 6039.65 302.524   1
   2  -7   2 6088.48 301.607   1
  -2   7  -2 6536.75 303.709   1
  -2  -7  -2 6543.85 304.564   1
  -3  -7  -2 4189.84 207.035   1
  -3   7  -2 4109.84 207.959   1
   3  -7   2 3743.93 205.753   1
  -4  -7  -2 30089.5 1286.54   1
  -4   7  -2 28560.4 1284.52   1
   4  -7   2 28985.3 1286.21   1
   4   7   2 29379.0 1283.29   1
  -5   7  -2 1159.84 82.9055   1
   5  -7   2 1184.79 83.3339   1
   5   7   2 990.727 77.9871   1
  -5  -7  -2 1148.64 82.6191   1
   6   7   2 10754.0 486.723   1
  -6  -7  -2 10165.2 485.052   1
   7  -7   2 6067.86 298.378   1
  -7   7  -2 5912.70 297.576   1
  -8   7  -2 327.029 48.2834   1
   8  -7   2 253.808 43.3751   1
   8   7   2 218.986 39.4744   1
  -8  -7  -2 245.279 41.8502   1
  -9   7  -2 209.196 44.6892   1
   9  -7   2 182.098 41.1859   1
   9   7   2 210.634 39.8977   1
  -9  -7  -2 231.554 42.1869   1
 -10   7  -2 17898.4 889.812   1
  10  -7   2 19147.0 890.248   1
  10   7   2 19791.0 887.468   1
  11  -7   2 3058.04 180.226   1
 -11  -7  -2 3379.71 183.698   1
 -11   7  -2 3022.44 180.444   1
  11   7   2 3222.20 179.693   1
  12   7   2 976.453 84.2803   1
 -13   7  -2 524.737 62.0618   1
  13  -7   2 446.682 58.4454   1
 -14  -7  -2 566.191 64.3975   1
  14  -7   2 431.712 60.9495   1
  14   7   2 511.477 61.2056   1
 -14   7  -2 506.339 64.2816   1
 -15   7  -2 9.06464 27.0339   1
 -15  -7  -2 17.0384 34.7699   1
  15   7   2 66.6045 37.2186   1
  15  -7   2 49.8277 29.6874   1
  16   7   2 339.914 58.6528   1
 -16  -7  -2 321.037 55.8484   1
 -17   7  -2 270.928 52.0533   1
  17  -7   2 356.635 56.9166   1
 -18   7  -2 184.445 51.5570   1
 -18  -7  -2 106.788 39.9805   1
  18   7   2 26.1044 33.3080   1
  18  -7   2 122.559 44.0726   1
 -19   7  -2 9.25292 30.8140   1
 -19  -7  -2 89.4543 46.1448   1
  19   7   2 8.74480 40.1380   1
  19  -7   2-8.02974 28.6770   1
 -20   7  -2 444.312 63.9117   1
 -20  -7  -2 491.303 65.2379   1
  20   7   2 418.950 64.8720   1
  20  -7   2 528.127 62.8970   1
 -21   7  -2 17.3808 40.9708   1
 -21  -7  -2 17.7850 41.9213   1
  21   7   2 121.654 49.3114   1
  21  -7   2 41.6775 39.7888   1
 -22  -7  -2-17.5964 40.3794   1
 -22   7  -2 16.9574 39.4218   1
  22   7   2-25.7420 44.7188   1
 -23   7  -2-32.0714 43.8941   1
  23  -7   2 58.4027 46.0935   1
  23   7   2 84.6754 47.2022   1
 -23  -7  -2 51.9270 43.2522   1
 -25   8   2 33.3336 38.2462   1
  25  -8  -2-16.0471 39.6247   1
 -23   8   2-9.09464 43.8807   1
  23  -8  -2 15.7829 38.5262   1
 -22   8   2 18.1421 35.7451   1
  22  -8  -2 8.26190 33.7005   1
  22   8  -2 42.2039 42.6290   1
 -21   8   2 346.514 60.2738   1
  21  -8  -2 348.765 61.6448   1
  21   8  -2 276.947 53.2058   1
 -21  -8   2 277.160 56.6915   1
 -20   8   2 286.836 59.1032   1
  20  -8  -2 374.651 59.5227   1
  20   8  -2 348.788 54.1562   1
 -20  -8   2 378.257 59.0780   1
 -19   8   2 9.09463 41.1906   1
  19   8  -2 24.1434 34.4247   1
 -19  -8   2 9.46739 39.2490   1
  18  -8  -2 1905.64 126.778   1
 -18  -8   2 1940.81 129.711   1
 -17   8   2 849.981 80.6608   1
  17  -8  -2 919.864 82.1125   1
 -17  -8   2 990.583 90.3188   1
 -16   8   2 1568.66 117.967   1
  16  -8  -2 1897.64 124.382   1
  16   8  -2 1438.58 111.045   1
 -16  -8   2 1876.55 125.088   1
 -15   8   2 903.514 82.6966   1
 -15  -8   2 863.904 80.4700   1
  15  -8  -2 951.485 83.6968   1
  15   8  -2 923.043 80.3457   1
 -14   8   2 651.321 72.5370   1
  14  -8  -2 606.701 71.1390   1
  14   8  -2 726.185 69.1491   1
 -14  -8   2 694.685 71.3668   1
  13   8  -2 1339.40 99.6538   1
 -13  -8   2 1402.32 101.145   1
 -12   8   2 2037.90 131.413   1
  12  -8  -2 2120.08 132.085   1
  12   8  -2 2058.72 128.042   1
 -12  -8   2 1859.27 125.351   1
 -11   8   2 1008.56 85.8088   1
  11  -8  -2 981.329 86.0041   1
  11   8  -2 1103.74 82.3768   1
 -11  -8   2 1093.70 82.1433   1
 -10   8   2 18129.9 780.708   1
 -10  -8   2 15788.5 770.656   1
  10   8  -2 17480.1 773.672   1
  10  -8  -2 17368.7 779.217   1
  -9   8   2 9982.69 452.101   1
   9  -8  -2 9079.99 447.473   1
   9   8  -2 9308.99 442.245   1
  -9  -8   2 9572.87 446.194   1
  -8   8   2 5191.71 273.330   1
   8  -8  -2 5688.19 278.576   1
   8   8  -2 4953.80 267.467   1
  -8  -8   2 6131.57 275.451   1
   7  -8  -2 686.178 64.2996   1
  -7   8   2 801.745 67.2583   1
   7   8  -2 722.464 62.5132   1
  -7  -8   2 778.312 63.3756   1
   6   8  -2 14570.7 642.238   1
  -6   8   2 13686.9 646.385   1
   6  -8  -2 13992.8 646.091   1
  -6  -8   2 14443.8 643.725   1
   5   8  -2 28427.1 1158.23   1
  -5  -8   2 24305.6 1154.45   1
   4   8  -2 508.865 49.7192   1
  -4   8   2 574.814 55.2766   1
   4  -8  -2 435.586 51.6108   1
  -4  -8   2 489.230 48.4993   1
   3   8  -2 15168.6 715.026   1
  -3   8   2 15971.9 717.997   1
   3  -8  -2 16772.3 721.592   1
  -3  -8   2 16044.7 716.694   1
  -2   8   2 15141.3 665.980   1
   2   8  -2 14274.1 661.394   1
   2  -8  -2 14602.7 665.917   1
  -2  -8   2 14882.0 663.274   1
  -1   8   2 3874.88 203.995   1
   1   8  -2 4075.46 202.826   1
   1  -8  -2 3997.76 205.335   1
  -1  -8   2 3810.63 200.485   1
   0   8   2 16768.7 748.291   1
   0   8  -2 16569.4 744.141   1
   0  -8   2 16774.4 745.782   1
   0  -8  -2 16505.7 748.621   1
   1   8   2 26631.2 1297.94   1
  -1   8  -2 31435.9 1300.24   1
   1  -8   2 30446.9 1300.04   1
  -1  -8  -2 30068.6 1301.29   1
   2   8   2 3618.04 187.464   1
  -2   8  -2 3568.93 185.382   1
   2  -8   2 3552.03 185.970   1
  -2  -8  -2 3219.46 184.945   1
  -3   8  -2 1517.70 101.910   1
   3  -8   2 1672.45 104.373   1
   3   8   2 1676.61 105.694   1
  -3  -8  -2 1559.85 104.483   1
   4   8   2 22610.9 1019.12   1
  -4  -8  -2 23324.0 1020.25   1
  -5   8  -2 38492.4 1690.64   1
   5  -8   2 38758.7 1689.40   1
  -6  -8  -2 3964.82 214.500   1
   6   8   2 3902.49 210.529   1
  -6   8  -2 4142.55 216.253   1
   6  -8   2 4156.61 214.198   1
  -7  -8  -2 21523.6 982.487   1
   7   8   2 22165.5 984.678   1
  -7   8  -2 22244.7 985.818   1
   7  -8   2 22195.3 985.684   1
  -8  -8  -2 2528.47 143.832   1
   8   8   2 2176.55 137.860   1
  -8   8  -2 2255.78 142.148   1
   8  -8   2 2310.96 141.434   1
  -9  -8  -2 4547.24 240.137   1
   9   8   2 4223.44 236.157   1
  -9   8  -2 4885.75 243.976   1
   9  -8   2 4480.39 239.351   1
 -10  -8  -2 3878.34 206.138   1
  10   8   2 3771.02 203.162   1
  10  -8   2 3249.52 201.107   1
 -10   8  -2 3876.38 207.295   1
  11   8   2 2011.68 130.091   1
  12  -8   2 611.480 65.3909   1
 -12   8  -2 667.008 67.7643   1
 -13  -8  -2 9.08155 36.4115   1
  13   8   2 14.6516 28.8621   1
 -13   8  -2-16.9439 36.2344   1
  13  -8   2 25.2510 38.6302   1
 -14  -8  -2 18.0226 37.3705   1
  14   8   2 84.2166 39.0928   1
 -14   8  -2-8.47503 37.3453   1
  14  -8   2 8.71148 36.7058   1
  15   8   2 1127.69 92.3569   1
 -15  -8  -2 1167.33 97.9705   1
 -16   8  -2 92.2204 43.0702   1
  16  -8   2 50.6704 37.4192   1
  16   8   2 124.385 41.1535   1
 -16  -8  -2 125.116 44.8187   1
 -17   8  -2 525.258 65.8337   1
  17  -8   2 475.608 62.8531   1
  17   8   2 519.930 66.0634   1
 -17  -8  -2 415.592 63.2584   1
  18   8   2-17.0971 40.2526   1
 -18  -8  -2 36.0905 43.0124   1
 -19   8  -2 357.568 57.9850   1
  19  -8   2 268.066 52.1312   1
  19   8   2 308.589 54.8102   1
 -19  -8  -2 398.169 58.0624   1
 -20   8  -2 109.545 43.6332   1
  20  -8   2 63.3497 35.5150   1
  20   8   2 84.5226 45.4880   1
 -20  -8  -2 36.4238 46.5850   1
 -21   8  -2 78.2742 48.5360   1
  21  -8   2 16.1532 40.4347   1
  21   8   2 41.9863 39.1436   1
 -21  -8  -2 135.710 44.2586   1
 -22   8  -2 42.1010 42.0833   1
  22  -8   2 32.4212 39.6028   1
  22   8   2 49.0982 39.9820   1
 -22  -8  -2 27.1527 44.2157   1
 -23   8  -2-8.13614 37.3430   1
  23  -8   2-15.8982 40.5752   1
 -24   9   2-8.66257 37.6049   1
  24  -9  -2 7.68234 37.5047   1
 -23   9   2-8.92142 37.5739   1
  23  -9  -2-7.90642 32.2422   1
 -22   9   2 8.89907 39.7555   1
  22  -9  -2 17.1494 41.3755   1
 -21   9   2 45.8144 44.7335   1
  21  -9  -2-43.0130 46.1846   1
  21   9  -2 26.9455 39.5611   1
 -20   9   2-18.5393 41.9813   1
 -20  -9   2 18.6607 37.4109   1
  20  -9  -2 16.9861 40.4902   1
  20   9  -2 26.7351 37.5349   1
 -19   9   2 196.627 47.5919   1
  19  -9  -2 264.588 53.8322   1
 -18  -9   2 90.3532 41.5084   1
  18   9  -2 52.4134 39.0661   1
  18  -9  -2 44.7210 39.4387   1
 -18   9   2-8.69926 38.9041   1
 -17   9   2 767.543 77.4574   1
 -17  -9   2 820.125 79.8970   1
  17  -9  -2 981.840 84.3431   1
  17   9  -2 805.264 80.8983   1
 -16   9   2 139.180 48.6313   1
  16   9  -2 267.607 48.8592   1
  16  -9  -2 281.288 54.0296   1
 -16  -9   2 248.976 47.5974   1
  15  -9  -2 5658.95 284.545   1
 -15   9   2 5169.01 281.625   1
 -14   9   2 608.733 71.2458   1
  14   9  -2 745.372 71.5864   1
 -14  -9   2 622.687 67.3560   1
  14  -9  -2 610.237 69.4553   1
 -13   9   2 981.484 84.3606   1
  13   9  -2 722.277 72.0061   1
 -13  -9   2 734.304 72.4540   1
  13  -9  -2 833.568 79.6574   1
 -12   9   2 236.333 42.8211   1
 -12  -9   2 264.472 42.5738   1
  12   9  -2 242.475 42.8856   1
  12  -9  -2 215.887 42.8942   1
 -11  -9   2 4134.45 216.653   1
 -11   9   2 3987.68 219.875   1
  11   9  -2 3997.98 214.016   1
  11  -9  -2 3871.80 217.429   1
 -10   9   2 350.376 48.5514   1
 -10  -9   2 427.133 52.0257   1
  10  -9  -2 338.767 46.7513   1
  10   9  -2 261.285 42.4879   1
  -9   9   2 6923.26 338.011   1
   9  -9  -2 6561.49 335.920   1
  -9  -9   2 6624.29 331.494   1
   9   9  -2 7013.86 332.570   1
   8  -9  -2 3764.49 205.037   1
  -8   9   2 3664.34 202.642   1
   7  -9  -2 7378.71 364.512   1
  -7   9   2 7597.20 364.886   1
  -6   9   2 19173.5 827.875   1
   6  -9  -2 17088.0 823.718   1
  -6  -9   2 18749.8 822.267   1
   5   9  -2 23691.0 977.665   1
  -5   9   2 21823.2 978.915   1
   5  -9  -2 21697.9 979.090   1
  -5  -9   2 20650.9 974.968   1
   4   9  -2 4373.66 226.253   1
  -4   9   2 4639.73 230.561   1
   4  -9  -2 4308.32 229.962   1
  -3   9   2 724.465 64.7206   1
   3   9  -2 737.303 63.7291   1
  -3  -9   2 690.691 61.4550   1
   3  -9  -2 611.124 62.8865   1
   2   9  -2 4989.97 232.655   1
  -2   9   2 4135.96 228.458   1
   2  -9  -2 4380.41 232.523   1
  -2  -9   2 4522.69 229.934   1
   1   9  -2 11915.6 548.334   1
  -1  -9   2 12043.1 549.304   1
   0   9  -2 12235.4 546.181   1
   0  -9   2 11549.0 545.080   1
  -1   9  -2 9038.13 430.267   1
   1  -9   2 9299.28 431.715   1
   2   9   2 3963.99 216.476   1
  -2  -9  -2 4334.92 220.102   1
   3   9   2 106.230 35.7369   1
  -3   9  -2 151.593 37.4681   1
   3  -9   2 164.213 33.9933   1
  -4  -9  -2 23115.1 1066.57   1
  -4   9  -2 24417.7 1068.40   1
   4  -9   2 24201.2 1068.75   1
   4   9   2 24369.6 1067.29   1
  -5  -9  -2 76.3233 36.9432   1
   5   9   2 34.2789 31.9364   1
   5  -9   2 63.7807 31.2761   1
  -5   9  -2 20.8486 27.9325   1
  -6  -9  -2 22735.8 1003.44   1
   6   9   2 23238.6 1001.19   1
  -6   9  -2 21745.7 1001.14   1
   6  -9   2 21886.1 999.928   1
  -7  -9  -2 7.38455 31.1049   1
   7   9   2 21.2817 30.8003   1
  -7   9  -2 30.1868 26.3588   1
   7  -9   2-7.46463 26.0723   1
  -8  -9  -2 3871.24 206.528   1
   8   9   2 3359.94 200.428   1
  -8   9  -2 4067.04 211.430   1
   8  -9   2 3722.21 205.383   1
  -9  -9  -2 3937.61 212.439   1
   9   9   2 3712.26 211.605   1
  -9   9  -2 4216.82 216.789   1
   9  -9   2 3690.83 210.965   1
  10   9   2 1135.38 92.0778   1
 -10  -9  -2 1372.08 97.7830   1
  11  -9   2 40.6483 35.8100   1
 -11   9  -2-16.7517 32.4055   1
 -12   9  -2 2999.26 175.510   1
 -12  -9  -2 2849.00 173.231   1
  12  -9   2 2936.72 174.114   1
  12   9   2 2904.10 172.958   1
 -13  -9  -2 8.62130 34.5726   1
  13   9   2-8.33562 35.6573   1
  13  -9   2 33.8429 36.1922   1
 -13   9  -2 34.5783 38.0820   1
 -14   9  -2 3130.90 194.187   1
 -14  -9  -2 3301.97 196.937   1
  14  -9   2 3445.55 199.368   1
  14   9   2 3737.99 201.467   1
 -15  -9  -2 53.7453 35.9493   1
  15   9   2 42.4084 35.1953   1
 -15   9  -2 17.3695 37.1781   1
  15  -9   2 35.2443 38.2841   1
 -16  -9  -2 181.516 48.8512   1
  16   9   2 247.144 48.5590   1
  16  -9   2 226.655 50.0460   1
 -16   9  -2 295.456 50.9094   1
 -17   9  -2 110.559 38.8184   1
  17  -9   2 231.513 42.9120   1
  17   9   2 178.565 43.0318   1
 -17  -9  -2 119.394 39.2991   1
 -18   9  -2 73.6798 43.3820   1
  18  -9   2 51.5746 37.8783   1
  18   9   2 16.8779 38.7474   1
 -18  -9  -2-37.1454 45.8749   1
 -19   9  -2 8.95708 36.5280   1
  19  -9   2-8.51874 37.5238   1
  19   9   2-42.2024 40.2393   1
 -19  -9  -2-9.28699 39.1150   1
 -20   9  -2 138.084 51.5423   1
  20  -9   2 79.6784 43.0824   1
  20   9   2 142.845 48.3236   1
 -20  -9  -2 129.444 45.4289   1
 -21   9  -2 17.5242 36.3299   1
  21  -9   2 7.76859 33.2351   1
  21   9   2 74.9700 45.5800   1
 -21  -9  -2-18.2082 40.1074   1
 -22   9  -2 8.36227 34.1110   1
  22   9   2 49.8995 35.5795   1
  22  -9   2 7.87098 32.1084   1
  23 -10  -2 8.09908 31.9060   1
 -23  10   2-8.66523 34.7406   1
  22 -10  -2-8.37008 34.6952   1
 -22  10   2 8.96491 35.9421   1
  21 -10  -2 33.7568 39.7529   1
 -21  10   2 18.1342 42.7082   1
 -20 -10   2 9.16632 27.3094   1
  20  10  -2 35.8056 44.7126   1
 -20  10   2 8.90501 39.2304   1
  20 -10  -2 34.6826 41.3418   1
 -19 -10   2 9.03102 39.7781   1
  19 -10  -2 8.85639 39.5624   1
  19  10  -2-44.3941 42.3272   1
 -18  10   2 246.541 45.8241   1
  18 -10  -2 176.750 44.0637   1
 -17 -10   2 697.866 71.2010   1
  17  10  -2 540.491 66.7853   1
  17 -10  -2 529.550 66.2282   1
 -17  10   2 514.417 67.4736   1
 -16  10   2 1929.83 126.822   1
 -16 -10   2 1616.05 119.705   1
  16  10  -2 1847.22 127.095   1
  16 -10  -2 1644.32 120.716   1
  15  10  -2-33.4904 37.9579   1
 -15 -10   2-50.7475 36.2167   1
  14 -10  -2 1669.34 117.923   1
 -14  10   2 1487.91 114.318   1
 -13  10   2 364.161 57.4032   1
 -13 -10   2 391.711 55.8479   1
  13 -10  -2 443.066 59.7278   1
  13  10  -2 462.270 58.3952   1
 -12 -10   2 6328.26 309.786   1
 -12  10   2 5919.30 309.074   1
  12 -10  -2 5931.85 307.768   1
  12  10  -2 6020.02 306.231   1
 -11  10   2 115.159 42.5060   1
 -11 -10   2 83.8729 32.7114   1
  11  10  -2 29.7726 28.9089   1
  11 -10  -2 24.3995 36.4217   1
 -10 -10   2 9339.01 454.485   1
  10  10  -2 9794.20 456.662   1
   9  10  -2 281.753 45.0186   1
  -9  10   2 256.261 51.4937   1
  -9 -10   2 357.576 50.7244   1
   8 -10  -2 3371.49 187.446   1
   8  10  -2 3291.26 183.053   1
  -8  10   2 3509.12 187.733   1
  -8 -10   2 3044.97 181.141   1
   7 -10  -2 11797.6 545.058   1
   7  10  -2 11712.8 541.539   1
  -7  10   2 11555.6 544.914   1
  -7 -10   2 11546.4 541.240   1
   6  10  -2 7589.64 346.096   1
  -6  10   2 7134.87 348.428   1
   6 -10  -2 6701.08 345.972   1
  -6 -10   2 6858.19 343.470   1
   5  10  -2 1013.47 81.4257   1
  -5  10   2 959.486 81.8883   1
   5 -10  -2 1243.45 89.9035   1
  -5 -10   2 1067.43 81.7501   1
   4  10  -2 3859.24 202.790   1
  -4  10   2 3690.45 203.771   1
   4 -10  -2 3407.44 200.352   1
  -3  10   2 18863.2 847.681   1
   3 -10  -2 18880.6 849.814   1
   2  10  -2 10014.4 473.983   1
  -2  10   2 10586.8 478.988   1
  -2 -10   2 9456.92 474.974   1
   2 -10  -2 10686.4 479.000   1
   1  10  -2 1899.12 120.772   1
  -1  10   2 2249.14 130.827   1
   1 -10  -2 1978.93 126.015   1
  -1 -10   2 1904.91 124.420   1
   0  10   2 475.546 54.6669   1
   0  10  -2 467.267 53.2283   1
   0 -10   2 443.765 52.5829   1
   0 -10  -2 449.466 54.0780   1
   1  10   2 23623.9 976.485   1
  -1  10  -2 21405.3 971.527   1
   1 -10   2 21440.3 972.207   1
  -1 -10  -2 20870.3 971.824   1
   2  10   2 670.808 68.3812   1
  -2  10  -2 833.736 71.9478   1
   2 -10   2 922.483 73.6755   1
  -2 -10  -2 743.956 69.5492   1
   3  10   2 40874.9 1824.79   1
  -3  10  -2 43852.4 1827.87   1
  -3 -10  -2 39274.7 1823.19   1
   3 -10   2 43301.0 1826.50   1
  -4 -10  -2 8507.29 411.598   1
  -4  10  -2 8743.47 411.282   1
   4  10   2 8624.11 411.634   1
   4 -10   2 8326.37 409.464   1
  -5 -10  -2 16161.8 712.807   1
  -5  10  -2 15616.7 711.233   1
   5 -10   2 15240.7 711.274   1
   5  10   2 15316.9 709.669   1
  -6 -10  -2 45.4695 32.9615   1
   6  10   2 29.0605 32.0644   1
   6 -10   2 44.8972 34.8506   1
  -6  10  -2 76.1848 37.6787   1
  -7 -10  -2 7433.03 378.774   1
   7  10   2 8026.42 381.248   1
  -7  10  -2 7849.00 382.454   1
   7 -10   2 7944.59 382.585   1
  -8 -10  -2 706.453 72.2039   1
   8  10   2 717.616 69.6920   1
  -8  10  -2 755.913 73.6314   1
   8 -10   2 823.578 76.8319   1
  -9 -10  -2 2299.34 146.139   1
   9  10   2 2287.63 144.809   1
  -9  10  -2 2301.11 145.309   1
   9 -10   2 2361.25 146.025   1
 -10  10  -2 58.5719 31.1627   1
  10 -10   2-8.29752 27.6437   1
 -11 -10  -2 2216.05 154.114   1
  11  10   2 2575.84 157.236   1
 -11  10  -2 2536.06 158.341   1
  11 -10   2 2790.87 161.003   1
 -12 -10  -2 165.201 44.7717   1
  12  10   2 163.155 47.8112   1
 -12  10  -2 172.440 48.4295   1
  12 -10   2 91.9064 38.8374   1
  13  10   2 6012.34 307.047   1
 -13 -10  -2 5890.53 306.538   1
 -14 -10  -2 139.488 43.2255   1
  14  10   2 68.1038 37.6931   1
 -14  10  -2 97.1133 33.0893   1
  14 -10   2 69.2143 33.6910   1
 -15 -10  -2 62.2419 41.3721   1
  15  10   2 43.2996 39.7762   1
 -15  10  -2 17.3556 28.9375   1
  15 -10   2 44.6758 29.7931   1
 -16 -10  -2 53.9257 36.7602   1
  16  10   2 61.2646 35.2048   1
  16 -10   2 87.9594 36.5720   1
 -16  10  -2 61.8559 34.3031   1
 -17 -10  -2 397.928 58.8822   1
  17  10   2 361.005 57.8334   1
  17 -10   2 438.000 63.3558   1
 -17  10  -2 424.494 60.3285   1
 -18  10  -2 54.7079 45.5417   1
  18 -10   2 8.56993 39.8500   1
 -18 -10  -2-18.1307 41.0581   1
 -19  10  -2 134.604 43.3364   1
  19 -10   2 25.4603 34.6571   1
  19  10   2 8.80993 34.7566   1
 -19 -10  -2 18.0841 34.3758   1
  20 -10   2 49.1794 37.6452   1
 -20  10  -2 17.5447 43.3459   1
 -21  10  -2 54.8901 47.6827   1
  21 -10   2-7.30587 33.0947   1
  21  10   2 60.5317 41.7300   1
 -21 -10  -2-17.7532 32.3850   1
  22 -11  -2 16.5128 39.3845   1
 -22  11   2 52.6137 41.3138   1
  21 -11  -2 41.7832 39.9175   1
 -21  11   2 79.0697 47.6849   1
 -19  11   2 163.777 50.5631   1
  19 -11  -2 284.022 55.2703   1
  19  11  -2 186.381 47.6304   1
 -19 -11   2 240.384 49.5439   1
 -18  11   2 17.7202 40.1235   1
  18 -11  -2-17.3730 39.3373   1
  18  11  -2-17.5745 40.8550   1
 -18 -11   2 9.17044 38.6211   1
  17 -11  -2-17.2772 30.8465   1
 -17  11   2 35.2647 30.0808   1
 -16 -11   2 1178.74 101.052   1
 -16  11   2 1359.40 107.103   1
  16 -11  -2 1283.17 103.489   1
  16  11  -2 1303.36 103.075   1
 -15  11   2 826.466 79.2305   1
 -15 -11   2 649.098 73.6098   1
  15  11  -2 786.876 77.6432   1
  15 -11  -2 797.116 78.6539   1
 -14 -11   2 684.662 72.5631   1
  14  11  -2 740.767 75.8922   1
 -13  11   2 2124.18 133.991   1
  13 -11  -2 1770.05 129.337   1
  13  11  -2 2171.40 134.279   1
 -13 -11   2 1635.21 124.918   1
 -12  11   2 1592.16 118.463   1
  12 -11  -2 1940.61 126.116   1
  11 -11  -2 6822.08 337.292   1
 -11  11   2 6829.52 336.946   1
  11  11  -2 6574.95 332.113   1
 -11 -11   2 6372.72 332.114   1
  10  11  -2 190.206 44.3004   1
 -10  11   2 132.380 36.9522   1
  10 -11  -2 137.487 36.6414   1
 -10 -11   2 125.859 38.8873   1
   9 -11  -2 4445.28 239.866   1
  -9  11   2 4233.66 238.238   1
   9  11  -2 4442.01 236.439   1
  -9 -11   2 4742.25 240.478   1
   8  11  -2 193.813 42.7319   1
  -8 -11   2 105.027 38.4001   1
   7  11  -2 2984.05 172.122   1
  -7  11   2 3000.89 173.563   1
   7 -11  -2 2911.58 172.478   1
  -7 -11   2 2982.48 170.962   1
   6  11  -2 2371.46 136.981   1
  -6  11   2 1963.76 133.956   1
   6 -11  -2 2124.12 137.421   1
  -6 -11   2 2070.31 132.843   1
   5  11  -2 1203.85 89.6918   1
  -5  11   2 999.444 87.1931   1
   5 -11  -2 1041.76 89.7236   1
   4  11  -2 203.859 38.1339   1
  -4  11   2 205.949 43.0871   1
   4 -11  -2 128.513 40.5101   1
  -4 -11   2 164.784 38.4691   1
  -3  11   2 28594.4 1314.05   1
   3 -11  -2 29802.2 1316.41   1
  -3 -11   2 30986.5 1317.52   1
   2  11  -2 14052.2 651.479   1
  -2  11   2 13929.9 653.682   1
   2 -11  -2 14868.1 657.371   1
  -2 -11   2 14182.4 652.717   1
   1  11  -2 11734.8 542.633   1
  -1  11   2 11347.0 543.940   1
   1 -11  -2 12024.4 547.898   1
   0  11   2-7.29233 31.6566   1
   0  11  -2 48.7793 34.4130   1
   0 -11   2-35.6987 34.8558   1
   0 -11  -2 7.50076 32.5614   1
   1  11   2 265.606 45.0147   1
  -1  11  -2 285.470 45.2456   1
   1 -11   2 320.420 49.7775   1
  -1 -11  -2 307.439 49.3029   1
   2  11   2 3280.96 174.905   1
  -2  11  -2 2995.35 170.075   1
   2 -11   2 2829.51 167.041   1
  -2 -11  -2 2596.04 165.297   1
   3  11   2 2528.27 158.614   1
  -3  11  -2 2860.59 163.628   1
   3 -11   2 2599.71 159.215   1
  -3 -11  -2 2990.10 164.382   1
   4 -11   2 6376.97 316.139   1
  -4  11  -2 6334.83 315.921   1
   4  11   2 6017.52 313.660   1
  -4 -11  -2 6386.50 316.147   1
   5  11   2 354.140 47.8746   1
  -5  11  -2 401.557 53.8442   1
   5 -11   2 376.169 52.6596   1
  -5 -11  -2 477.919 55.7846   1
  -6  11  -2 738.429 72.2976   1
   6 -11   2 783.967 73.6639   1
   6  11   2 786.893 71.2198   1
  -6 -11  -2 615.315 68.2239   1
   7  11   2 968.300 83.0025   1
  -8  11  -2 5954.89 304.128   1
   8 -11   2 5740.67 300.735   1
  -9  11  -2 8.41693 33.7485   1
  -9 -11  -2 16.3960 31.7174   1
   9 -11   2 8.27433 34.3016   1
 -10  11  -2-8.55354 36.0333   1
  10  11   2-8.17930 36.0357   1
 -10 -11  -2 42.0672 35.4434   1
  10 -11   2 50.6219 33.8365   1
 -11  11  -2 383.924 54.8975   1
  11  11   2 306.374 50.0040   1
 -11 -11  -2 240.445 44.5362   1
  11 -11   2 215.713 47.8542   1
  12  11   2 2483.04 151.731   1
 -12 -11  -2 2258.59 149.882   1
  13 -11   2 17.0475 26.2394   1
  13  11   2-8.44831 40.8099   1
 -13  11  -2 61.1589 30.5735   1
  14  11   2 885.488 84.4814   1
 -14 -11  -2 857.727 83.6366   1
  14 -11   2 882.387 82.6827   1
 -14  11  -2 840.428 81.5674   1
 -15 -11  -2 115.187 44.6424   1
  15 -11   2 140.208 43.1850   1
 -15  11  -2 123.484 41.4303   1
  15  11   2 184.243 53.3909   1
 -16 -11  -2 69.7590 35.1834   1
  16 -11   2 80.1047 34.0192   1
  16  11   2 108.785 45.4473   1
 -16  11  -2 112.566 37.2434   1
 -17  11  -2 17.6487 35.9955   1
  17 -11   2 26.1121 38.8915   1
  18  11   2 273.327 54.8935   1
 -18 -11  -2 156.819 47.2108   1
  19  11   2-35.0690 45.2251   1
 -19 -11  -2 34.6489 38.6982   1
  19 -11   2-16.7333 32.9656   1
 -19  11  -2-26.6602 36.8417   1
  20  11   2 34.4070 45.7353   1
 -20 -11  -2-8.68092 39.8423   1
  20 -11   2 8.25725 41.6964   1
 -20  11  -2 8.57325 43.2919   1
  21 -11   2 7.68671 28.0372   1
  22 -12  -2 15.9770 30.9158   1
 -22  12   2 25.7435 35.0027   1
  21 -12  -2 8.30230 33.2855   1
 -21  12   2-8.52452 35.9007   1
  20 -12  -2 102.918 40.5142   1
 -20  12   2 50.7186 37.3737   1
  19 -12  -2 147.064 44.2068   1
 -19  12   2 172.456 45.8994   1
 -18 -12   2 64.4237 38.7037   1
 -18  12   2 193.157 41.8526   1
  18 -12  -2 171.930 41.0001   1
  18  12  -2 161.106 48.0318   1
 -17 -12   2 218.518 51.1785   1
 -17  12   2 157.742 44.2900   1
  17  12  -2 61.9143 40.0891   1
  17 -12  -2 196.807 48.1535   1
  16 -12  -2-43.0708 42.5400   1
 -16  12   2 53.2472 42.3054   1
 -15 -12   2 8.75567 32.5936   1
 -15  12   2 17.8283 34.4852   1
  15 -12  -2-8.74139 36.2352   1
  15  12  -2 8.63783 34.0294   1
  14 -12  -2 86.8429 42.2291   1
 -14 -12   2 174.495 45.3083   1
 -14  12   2 131.997 41.7669   1
  14  12  -2 112.084 41.9301   1
  13 -12  -2 189.029 46.1029   1
 -13  12   2 157.310 44.5640   1
 -13 -12   2 86.6653 37.5818   1
  13  12  -2 150.171 40.2531   1
  12 -12  -2 2281.19 141.883   1
 -12 -12   2 1963.25 137.595   1
 -12  12   2 1860.09 137.900   1
  12  12  -2 2261.23 140.053   1
  11 -12  -2 58.8458 37.6112   1
 -11  12   2 34.2343 33.1764   1
  11  12  -2 48.7115 37.3191   1
 -11 -12   2 58.7528 36.4974   1
 -10  12   2 270.923 46.6459   1
  10 -12  -2 224.549 43.7234   1
   9  12  -2 449.620 56.8102   1
  -9  12   2 456.447 60.1761   1
   9 -12  -2 311.735 53.4655   1
  -9 -12   2 317.328 50.6368   1
   8  12  -2-15.5011 32.6593   1
  -8  12   2 57.4109 38.6328   1
   8 -12  -2 16.5509 32.0318   1
  -8 -12   2 47.3298 35.2533   1
   7  12  -2 4954.79 253.523   1
  -7  12   2 5032.79 256.233   1
   7 -12  -2 4714.07 254.027   1
  -7 -12   2 4447.45 251.687   1
   6  12  -2 1380.46 96.2225   1
   6 -12  -2 1282.55 95.7240   1
  -6 -12   2 1151.96 92.1745   1
  -5 -12   2 1354.09 101.558   1
   5  12  -2 1406.72 101.826   1
   4  12  -2 847.949 75.4069   1
  -4  12   2 743.684 75.6291   1
  -4 -12   2 950.298 78.4073   1
   4 -12  -2 928.557 79.4969   1
   3  12  -2 6191.40 316.561   1
  -3  12   2 6150.34 316.777   1
  -3 -12   2 6506.43 319.328   1
   3 -12  -2 6585.55 321.850   1
   2  12  -2 4414.30 222.469   1
  -2  12   2 4231.47 221.988   1
  -2 -12   2 4304.05 222.276   1
  -1  12   2 9480.17 464.573   1
   1  12  -2 9673.37 462.799   1
  -1 -12   2 9816.70 465.554   1
   1 -12  -2 10212.7 469.278   1
   0  12  -2 3765.50 206.571   1
   0  12   2 3787.84 207.485   1
   0 -12   2 3921.61 209.149   1
   0 -12  -2 3602.43 206.880   1
   1  12   2 46.2834 37.8418   1
  -1  12  -2 91.0078 37.2107   1
   1 -12   2 100.106 39.8923   1
  -1 -12  -2 110.514 38.2677   1
   2  12   2 2266.08 141.086   1
  -2  12  -2 2570.01 145.934   1
   2 -12   2 2118.48 138.232   1
  -2 -12  -2 2035.99 136.669   1
   3  12   2 7533.67 332.647   1
   3 -12   2 7276.00 329.556   1
  -3 -12  -2 7037.03 330.761   1
   4  12   2 163.661 42.1163   1
  -4  12  -2 174.696 42.4779   1
   4 -12   2 87.0955 38.4910   1
   5 -12   2 32.5863 29.0997   1
  -5  12  -2 8.02647 32.1913   1
   6  12   2 453.340 59.2666   1
  -6  12  -2 477.122 61.3643   1
   6 -12   2 399.871 55.8638   1
  -7  12  -2 4211.12 224.339   1
   7 -12   2 3963.90 220.178   1
   7  12   2 3908.47 221.261   1
  -7 -12  -2 3965.24 222.771   1
  -8  12  -2 383.871 52.6171   1
  -8 -12  -2 328.101 51.5728   1
   8 -12   2 362.821 51.7121   1
   8  12   2 341.719 50.3894   1
  -9 -12  -2 17.0742 29.8178   1
   9 -12   2 17.0253 30.4004   1
   9  12   2 8.21853 29.9815   1
  -9  12  -2 17.2320 32.0787   1
 -10 -12  -2 203.603 47.3617   1
 -10  12  -2 147.090 44.6967   1
  10 -12   2 222.049 48.0890   1
  10  12   2 316.302 52.1724   1
 -11  12  -2 8.78812 32.0526   1
  11  12   2-16.8834 32.0464   1
  11 -12   2 26.1119 31.0772   1
 -11 -12  -2-25.7756 29.3130   1
 -12  12  -2 35.6105 39.2151   1
  12 -12   2-8.65327 39.1906   1
 -13 -12  -2 1796.32 125.310   1
  13 -12   2 1845.35 124.360   1
 -13  12  -2 1831.43 125.122   1
 -14 -12  -2 26.9458 37.2824   1
  14 -12   2 60.4410 38.0800   1
 -14  12  -2 61.6867 32.8617   1
  14  12   2 25.9809 37.0894   1
 -15 -12  -2 36.1040 40.9039   1
  15 -12   2 60.6872 41.3574   1
  15  12   2 17.3378 41.3540   1
 -15  12  -2 26.5401 37.2897   1
 -16  12  -2 34.4010 39.5643   1
  16 -12   2 97.4083 46.2298   1
 -17 -12  -2 226.141 49.2937   1
  17  12   2 172.813 49.2986   1
 -18 -12  -2 44.8641 38.9644   1
  18 -12   2 16.7596 31.2090   1
  18  12   2 8.60327 40.5212   1
 -18  12  -2 26.1379 34.3374   1
  19  12   2 153.566 49.4049   1
 -19  12  -2 69.9503 40.9018   1
 -19 -12  -2 115.714 46.1323   1
  19 -12   2 82.1815 42.6279   1
  20 -12   2 16.0112 36.7408   1
 -20  12  -2-8.57773 39.8811   1
  21 -13  -2 8.17607 36.0115   1
 -21  13   2-16.4648 36.7739   1
  20 -13  -2 8.47203 41.3615   1
 -20  13   2 8.24065 37.3199   1
  19 -13  -2 58.9055 39.6488   1
 -19  13   2 8.54379 36.0104   1
  18 -13  -2 101.409 43.2717   1
 -18  13   2 60.4346 40.7994   1
  17 -13  -2 25.2836 28.7714   1
 -17  13   2 17.2715 28.7704   1
  17  13  -2 36.2140 44.2104   1
  16 -13  -2 25.7588 37.3379   1
 -16  13   2 114.864 46.5657   1
 -16 -13   2 45.8898 38.7146   1
  16  13  -2 17.6459 42.1163   1
 -15 -13   2 99.6943 38.4399   1
  15  13  -2 114.005 42.0526   1
  14 -13  -2 8.68183 37.1449   1
 -14 -13   2 26.9044 35.3452   1
 -14  13   2 52.7884 34.6754   1
  14  13  -2 8.67412 34.7920   1
  13 -13  -2-8.66946 32.9266   1
 -13 -13   2 53.4298 36.9266   1
 -13  13   2 17.5761 34.0117   1
  13  13  -2 43.0641 36.8492   1
  12 -13  -2 183.930 46.8828   1
 -12 -13   2 255.677 53.5844   1
 -12  13   2 344.766 53.3160   1
  12  13  -2 423.844 61.3595   1
  11 -13  -2-25.3164 38.7419   1
 -11 -13   2 25.9330 40.2032   1
 -11  13   2 8.72807 40.0690   1
  11  13  -2 92.9864 39.3154   1
  10 -13  -2 1113.61 92.7058   1
 -10  13   2 1076.09 92.2587   1
  10  13  -2 1172.99 92.8988   1
 -10 -13   2 1030.25 91.6050   1
   9  13  -2 685.234 70.2521   1
  -9  13   2 643.978 68.3611   1
   9 -13  -2 645.171 70.1304   1
  -9 -13   2 499.676 63.5457   1
   8  13  -2 56.9244 35.8405   1
  -8  13   2 25.2204 31.9397   1
   8 -13  -2 42.3936 30.3003   1
  -8 -13   2-8.21882 35.7019   1
  -7  13   2 83.7618 38.5764   1
   7 -13  -2 66.7609 40.3930   1
   6  13  -2 80.1287 38.7375   1
  -6  13   2 49.7610 29.7116   1
   6 -13  -2 75.2724 29.9610   1
  -6 -13   2 16.2963 32.7584   1
   5  13  -2 149.804 42.4603   1
  -5  13   2 123.353 41.1694   1
   5 -13  -2 140.343 40.8652   1
  -5 -13   2 235.156 46.8602   1
   4  13  -2 148.103 40.9327   1
  -4  13   2 145.298 40.5963   1
   4 -13  -2 247.151 47.7331   1
  -4 -13   2 193.184 43.8906   1
   3  13  -2-15.6738 23.3415   1
  -3  13   2 31.7313 32.8852   1
   3 -13  -2-24.3822 31.4434   1
  -3 -13   2-23.6653 29.9486   1
   2  13  -2 2701.44 162.574   1
  -2  13   2 2789.21 164.565   1
   2 -13  -2 2877.93 168.551   1
  -2 -13   2 2618.99 164.769   1
  -1  13   2 39.7394 33.0653   1
   1  13  -2 99.9975 35.4140   1
  -1 -13   2 23.6813 28.9280   1
   1 -13  -2 105.112 35.7237   1
   0  13   2 713.785 75.2052   1
   0 -13   2 753.834 75.1606   1
   1  13   2 1806.68 122.153   1
  -1 -13  -2 1763.05 122.011   1
   2  13   2 517.203 59.0058   1
  -2  13  -2 566.430 62.9391   1
   2 -13   2 604.736 65.7793   1
  -2 -13  -2 403.513 54.3878   1
   3  13   2 1452.32 103.449   1
  -3  13  -2 1317.99 101.341   1
   3 -13   2 1288.20 100.320   1
  -3 -13  -2 1127.92 95.9316   1
   4  13   2 325.866 51.1701   1
  -4  13  -2 370.141 54.1111   1
   4 -13   2 362.589 54.2052   1
  -4 -13  -2 239.871 48.4977   1
   5  13   2 73.2813 38.4467   1
  -5  13  -2 41.4632 28.4378   1
   5 -13   2 67.2975 30.1728   1
  -5 -13  -2 108.158 36.2316   1
  -6  13  -2 16.9386 30.2405   1
   6 -13   2 8.42022 31.9657   1
  -6 -13  -2-8.40325 33.1054   1
  -7  13  -2 25.6841 33.1233   1
   7 -13   2-16.6908 32.2880   1
   7  13   2 75.8973 45.2763   1
  -7 -13  -2-16.9716 35.7413   1
  -8  13  -2 78.0831 33.5066   1
   8 -13   2 162.968 38.2774   1
   8  13   2 119.418 43.9701   1
   9  13   2 404.627 59.2376   1
  -9 -13  -2 436.042 61.7864   1
 -10  13  -2 333.457 55.3757   1
 -10 -13  -2 219.550 46.6186   1
  10  13   2 331.223 53.6913   1
  10 -13   2 318.420 51.2563   1
 -11  13  -2 26.4938 37.9571   1
 -11 -13  -2 168.302 47.7041   1
  11  13   2 128.085 44.6599   1
  11 -13   2 52.5454 34.7056   1
 -12  13  -2 295.756 52.9745   1
  12 -13   2 261.380 51.5948   1
 -12 -13  -2 364.935 56.6526   1
  12  13   2 363.643 60.2349   1
 -13 -13  -2 26.3967 33.4279   1
  13  13   2 35.5311 35.0181   1
 -14 -13  -2-8.85107 33.6141   1
  14 -13   2 17.1084 27.0366   1
 -14  13  -2 26.2833 28.4476   1
  14  13   2 60.9119 38.3385   1
 -15 -13  -2 17.8264 33.1894   1
  15 -13   2 17.1704 29.9907   1
 -15  13  -2 17.5437 34.5664   1
  15  13   2 26.1066 34.8987   1
 -16 -13  -2 8.94490 42.1288   1
  16 -13   2 69.0648 40.6610   1
 -16  13  -2-8.60530 37.9140   1
  16  13   2 17.3770 44.3563   1
 -17 -13  -2 17.8507 42.5477   1
  17 -13   2-43.1024 42.5713   1
 -17  13  -2 25.1595 40.4637   1
  17  13   2 8.67909 37.1185   1
 -18 -13  -2 88.7152 44.8201   1
 -18  13  -2 8.45116 34.4935   1
  18 -13   2 33.3434 33.4529   1
  18  13   2 25.8236 41.5580   1
 -19  13  -2 25.7938 41.5077   1
  19 -13   2 39.3679 37.1002   1
  19 -14  -2-24.6404 38.1974   1
 -19  14   2-16.7570 36.9133   1
  18 -14  -2 49.7263 40.9529   1
 -18  14   2 16.9163 38.8436   1
  17 -14  -2 124.647 44.0602   1
 -17  14   2 264.217 52.9512   1
  16  14  -2 44.7337 39.9768   1
 -16  14   2 17.4929 41.1950   1
  16 -14  -2 8.52819 38.6330   1
  15  14  -2 27.0674 42.4951   1
 -15  14   2-8.76966 38.0835   1
 -15 -14   2 18.4783 39.5268   1
  15 -14  -2 60.8031 41.9218   1
  14  14  -2 99.2001 43.5646   1
 -14  14   2 69.9219 40.1697   1
 -14 -14   2 36.6889 39.2865   1
  14 -14  -2 8.62769 35.8278   1
  12  14  -2 43.9059 36.4755   1
 -12  14   2 62.1012 37.4368   1
 -12 -14   2 61.9524 36.1663   1
  12 -14  -2 52.7379 37.0923   1
  11  14  -2 120.708 43.9313   1
 -11  14   2 96.6846 38.6069   1
  11 -14  -2 169.964 42.8474   1
 -11 -14   2 175.743 48.4318   1
 -10 -14   2 95.0669 41.2437   1
 -10  14   2 8.70086 35.5317   1
  10  14  -2 42.8419 36.1365   1
  10 -14  -2 42.9591 39.4775   1
  -9 -14   2 68.9032 37.3922   1
  -9  14   2 8.59253 35.6202   1
   9  14  -2-16.9664 32.2070   1
   9 -14  -2-8.72306 37.8703   1
  -8 -14   2-8.60917 35.1283   1
   8  14  -2 67.7605 38.3776   1
  -7 -14   2 51.2010 38.6617   1
  -7  14   2 34.1068 35.9285   1
   7  14  -2 8.39122 35.9059   1
   7 -14  -2 17.0246 36.4234   1
  -6 -14   2 8.49291 31.6210   1
  -6  14   2 16.9639 35.7273   1
   6  14  -2 41.2881 33.1128   1
   6 -14  -2-8.55265 33.6991   1
  -5  14   2 701.509 72.6207   1
   5  14  -2 703.352 73.3133   1
  -5 -14   2 759.280 75.7077   1
   5 -14  -2 862.261 77.4990   1
  -4  14   2 731.848 72.3259   1
   4  14  -2 650.934 68.3780   1
  -4 -14   2 591.763 68.0760   1
   4 -14  -2 719.329 72.8564   1
  -3  14   2 8.18636 32.8208   1
   3  14  -2-16.0966 26.7965   1
   3 -14  -2 50.4826 37.0581   1
  -3 -14   2-16.5137 31.3445   1
  -2  14   2 8.06739 32.3520   1
   2  14  -2 63.3183 30.6269   1
   2 -14  -2-8.32058 37.1747   1
  -2 -14   2-8.22139 28.7181   1
  -1  14   2 81.1301 41.0664   1
   1  14  -2 72.3021 31.2105   1
  -1 -14   2 66.1230 33.2621   1
   1 -14  -2 50.1804 33.6536   1
   0 -14  -2 276.170 50.4093   1
   0  14  -2 351.544 52.2428   1
   0  14   2 362.558 55.7540   1
   0 -14   2 250.272 49.4878   1
  -1  14  -2 1404.36 102.323   1
   1 -14   2 1217.74 96.4050   1
  -1 -14  -2 1314.58 101.171   1
  -2 -14  -2 51.1367 31.0977   1
   2  14   2-8.28240 27.5907   1
   2 -14   2 25.3355 35.0181   1
  -3  14  -2 455.674 61.3927   1
   3  14   2 537.300 64.5306   1
   3 -14   2 369.984 59.9038   1
  -4 -14  -2 497.911 62.3383   1
  -4  14  -2 465.276 60.2044   1
   4  14   2 481.396 60.4417   1
   4 -14   2 279.689 52.9228   1
  -5 -14  -2 299.428 53.3302   1
  -5  14  -2 297.347 54.4758   1
   5  14   2 362.316 55.8504   1
   5 -14   2 405.228 59.8821   1
  -6 -14  -2 34.2124 36.6747   1
  -6  14  -2 60.5311 33.5559   1
   6 -14   2 68.7780 37.9581   1
   6  14   2 84.7753 41.9484   1
   7  14   2 16.9963 32.8874   1
  -7 -14  -2 26.0419 34.2091   1
  -8  14  -2-8.77047 36.3567   1
   8 -14   2-8.66409 37.6133   1
  -9 -14  -2 275.911 51.5491   1
  -9  14  -2 150.136 39.1999   1
   9  14   2 243.462 49.9727   1
   9 -14   2 149.274 42.1452   1
 -10 -14  -2 8.96455 34.6848   1
 -10  14  -2 35.3187 41.5797   1
  10  14   2-17.5850 37.6087   1
  10 -14   2 34.6510 37.6108   1
 -11 -14  -2-8.97703 37.8076   1
 -11  14  -2-35.3358 43.1278   1
  11  14   2 8.68680 40.9034   1
  11 -14   2 8.76440 40.7497   1
 -12 -14  -2 53.7803 33.5525   1
  12  14   2 78.0363 37.8059   1
 -12  14  -2 80.2685 42.6628   1
  12 -14   2 131.180 43.8186   1
  13  14   2 330.014 57.5652   1
 -13 -14  -2 287.326 59.0602   1
 -13  14  -2 273.924 53.9109   1
  13 -14   2 222.905 48.7579   1
  14  14   2 43.3455 41.3364   1
 -14 -14  -2-18.0141 40.2445   1
 -14  14  -2 8.65923 41.7896   1
  14 -14   2 50.6860 42.1993   1
  15  14   2 34.8491 43.0646   1
 -15 -14  -2 26.8645 40.0438   1
 -15  14  -2-8.62582 42.1517   1
  15 -14   2 118.162 48.7080   1
 -16  14  -2 34.1097 42.2989   1
  16 -14   2 151.171 48.1907   1
  17  14   2 17.5574 43.8965   1
 -17  14  -2 49.3190 33.0267   1
  17 -14   2 84.5064 38.8439   1
 -17 -14  -2 26.0841 44.4308   1
  18 -14   2 16.3008 41.1547   1
 -18  14  -2-24.6269 44.0709   1
  18 -15  -2-8.07618 36.0774   1
 -18  15   2-8.24225 35.2519   1
  16 -15  -2 109.304 46.2980   1
 -16  15   2 137.987 47.9056   1
  15 -15  -2 188.558 49.3833   1
 -15  15   2 224.986 54.2302   1
  14  15  -2-26.9836 41.2809   1
 -14  15   2 8.62523 40.6143   1
  14 -15  -2-34.1191 42.1251   1
 -14 -15   2 18.2597 38.4520   1
  13  15  -2 44.5432 41.9781   1
 -13  15   2 17.5013 32.6140   1
  13 -15  -2 60.5241 35.8765   1
 -13 -15   2 27.2414 41.1532   1
  12  15  -2 239.072 51.8535   1
 -12  15   2 371.396 57.3476   1
  12 -15  -2 219.025 50.4959   1
 -12 -15   2 224.526 48.5821   1
 -11 -15   2 35.7269 38.7844   1
  11  15  -2 8.84336 38.9612   1
 -10  15   2 174.730 47.4790   1
  10 -15  -2 171.637 45.3276   1
  -9 -15   2 311.513 56.2525   1
  -9  15   2 337.798 48.7871   1
   9 -15  -2 211.013 42.9955   1
   9  15  -2 228.251 52.7559   1
  -8 -15   2-8.82616 36.5867   1
  -8  15   2-8.63043 35.1937   1
   8 -15  -2 17.4568 37.3304   1
   8  15  -2-25.9880 37.6063   1
  -7 -15   2 35.2139 37.1210   1
  -7  15   2 86.3176 43.1476   1
   7 -15  -2 17.2125 38.4873   1
   7  15  -2 34.2446 41.3469   1
  -6 -15   2 367.271 54.3470   1
   6 -15  -2 534.883 64.1870   1
   6  15  -2 474.705 60.8989   1
  -5 -15   2 8.66062 35.8995   1
  -5  15   2-25.7894 27.1527   1
   5 -15  -2 8.71296 27.5207   1
   5  15  -2 33.5798 38.5272   1
  -4 -15   2 384.049 57.4080   1
   4  15  -2 384.499 60.3071   1
  -3  15   2 756.663 77.4446   1
   3  15  -2 781.950 76.2225   1
   3 -15  -2 818.199 80.2704   1
  -3 -15   2 813.807 77.3293   1
  -2  15   2 441.579 57.7571   1
   2  15  -2 247.718 52.4537   1
   2 -15  -2 349.977 54.4574   1
  -2 -15   2 347.430 56.2547   1
  -1  15   2 90.0066 33.4784   1
   1  15  -2 41.7229 30.5581   1
  -1 -15   2 85.6415 35.6055   1
   1 -15  -2 42.7407 31.9380   1
   0 -15  -2 324.524 51.9371   1
   0  15  -2 321.300 55.8874   1
   0 -15   2 386.191 54.8441   1
   0  15   2 267.638 51.3200   1
  -1  15  -2 59.8812 39.7831   1
   1 -15   2 8.67698 38.2284   1
   1  15   2 8.41669 28.7297   1
  -2 -15  -2 933.016 85.0201   1
  -2  15  -2 1114.62 90.8968   1
   2  15   2 927.287 82.5653   1
  -3 -15  -2-8.73870 38.4916   1
  -3  15  -2 8.60779 34.5129   1
   3 -15   2 25.7764 34.4502   1
   5 -15   2 114.130 40.5830   1
  -6 -15  -2 248.279 51.0774   1
  -6  15  -2 254.044 52.9479   1
   6 -15   2 156.447 47.5241   1
   6  15   2 188.405 49.7959   1
   7  15   2 95.4355 43.3706   1
  -7 -15  -2 52.5247 38.6035   1
  -7  15  -2 8.80239 34.1044   1
  -8  15  -2 980.202 91.0323   1
   8 -15   2 1002.81 92.7128   1
  -8 -15  -2 951.510 91.1110   1
   9  15   2 8.72757 32.5006   1
  -9  15  -2 8.86260 39.5990   1
  -9 -15  -2 8.86043 32.3288   1
   9 -15   2 70.4665 42.5084   1
  10  15   2 265.216 53.2569   1
 -10 -15  -2 220.682 50.6851   1
  11  15   2 210.831 53.0178   1
 -11  15  -2 317.412 50.7174   1
  11 -15   2 243.424 47.9019   1
 -11 -15  -2 215.513 50.7379   1
  12  15   2 159.793 47.2493   1
 -12  15  -2 150.185 45.1481   1
 -12 -15  -2 225.817 48.0580   1
  12 -15   2 130.997 40.1563   1
  13  15   2 61.3768 47.6902   1
 -13 -15  -2 126.221 45.6988   1
  14  15   2 51.9198 42.2772   1
 -14  15  -2 17.0139 41.0779   1
  14 -15   2 49.8121 40.0900   1
 -14 -15  -2 35.7980 41.1055   1
  15  15   2 77.3599 45.7352   1
 -15  15  -2 33.7921 42.6948   1
  15 -15   2 33.1101 41.3782   1
 -15 -15  -2 26.6303 40.7779   1
  16  15   2 17.0585 41.6396   1
 -16  15  -2-8.36292 36.3044   1
 -16 -15  -2-8.81675 30.0802   1
  16 -15   2-8.19557 34.5157   1
  17 -16  -2 47.8448 37.0848   1
 -17  16   2-8.23132 38.7677   1
  16 -16  -2 24.6374 41.0162   1
 -16  16   2-8.44754 38.7702   1
  15 -16  -2-16.7742 41.4249   1
 -15  16   2-16.9145 37.7849   1
  14 -16  -2 67.1048 38.5464   1
 -14  16   2 25.4462 37.4109   1
  12  16  -2 98.3180 48.5073   1
 -12  16   2 70.0559 38.0959   1
  12 -16  -2 8.67602 37.7452   1
 -12 -16   2 82.4361 42.6583   1
  11  16  -2 108.003 43.8669   1
 -11  16   2 112.843 46.1159   1
  11 -16  -2 170.520 44.8645   1
 -11 -16   2 192.039 47.5753   1
  10  16  -2 17.9021 42.2699   1
 -10 -16   2 81.8288 45.5220   1
 -10  16   2 147.980 46.8433   1
  10 -16  -2 51.3036 37.2588   1
   9  16  -2 221.475 51.5657   1
  -9 -16   2 252.804 52.9637   1
  -9  16   2 146.505 40.1659   1
   9 -16  -2 96.6785 38.2351   1
   8  16  -2 87.7106 44.4584   1
  -8 -16   2 153.355 47.6474   1
  -8  16   2 86.4330 47.0072   1
   8 -16  -2 43.8729 40.9804   1
   7  16  -2 95.5626 40.2462   1
  -7 -16   2 134.718 46.1675   1
   7 -16  -2 207.474 43.5212   1
  -7  16   2 78.0620 36.9387   1
   6 -16  -2 615.234 72.5333   1
  -6  16   2 721.686 76.9432   1
   5 -16  -2-35.0220 34.5046   1
  -5  16   2-8.66895 31.6314   1
   4 -16  -2 261.637 49.1491   1
  -4  16   2 199.215 48.3986   1
   3 -16  -2 2127.98 142.369   1
  -3  16   2 2213.38 143.287   1
   2 -16  -2-8.69017 32.3487   1
  -2  16   2 8.45943 34.4953   1
   1 -16  -2 1405.02 112.589   1
  -1  16   2 1637.71 114.994   1
   0 -16  -2 191.247 50.3762   1
   0  16   2 191.772 47.9733   1
  -1 -16  -2 286.179 53.2526   1
  -1  16  -2 209.364 51.1419   1
   1 -16   2 167.399 42.4937   1
   2  16   2 340.593 56.4837   1
  -2 -16  -2 439.234 60.9827   1
  -2  16  -2 481.600 63.2008   1
   2 -16   2 366.902 55.1944   1
   3  16   2 154.378 46.9070   1
  -3 -16  -2 141.745 44.1670   1
  -3  16  -2 244.472 50.3079   1
   4  16   2 112.127 38.7353   1
  -4 -16  -2 88.7579 35.8089   1
  -4  16  -2 78.4907 34.5889   1
   4 -16   2 96.9614 36.1658   1
   5  16   2 17.3841 41.9461   1
  -5 -16  -2 70.8830 43.2638   1
  -5  16  -2 8.73563 37.3695   1
   5 -16   2-8.86429 37.9196   1
   6  16   2 245.374 55.0332   1
  -6 -16  -2 302.858 53.0742   1
  -6  16  -2 378.893 59.8074   1
   6 -16   2 166.089 48.7746   1
   7  16   2 1556.16 117.558   1
   7 -16   2 1463.60 113.202   1
  -7 -16  -2 1614.18 119.001   1
   8  16   2 52.4003 43.1336   1
  -8  16  -2-17.6980 40.6162   1
  -8 -16  -2 8.86326 37.9115   1
   8 -16   2 17.4974 38.5385   1
   9 -16   2 728.348 75.6688   1
  -9  16  -2 582.716 72.5819   1
  10  16   2 225.883 49.1634   1
 -10  16  -2 149.030 45.5666   1
 -10 -16  -2 239.430 51.0127   1
  11  16   2 8.74354 43.1970   1
 -11  16  -2 61.0629 41.0931   1
  11 -16   2 34.4166 42.9890   1
 -11 -16  -2 8.87924 42.3463   1
  12  16   2 43.7867 40.2034   1
 -12  16  -2 17.4254 41.0370   1
 -12 -16  -2 8.82463 39.9759   1
  12 -16   2 25.8380 42.5450   1
  13 -16   2 100.595 42.5688   1
 -13  16  -2 111.809 47.7011   1
  14  16   2-26.0616 41.9347   1
 -14 -16  -2-35.5698 43.4320   1
  15  16   2 86.6791 47.9882   1
 -15  16  -2 74.1874 41.7719   1
  15 -16   2 88.8164 40.9225   1
 -15  17   2 24.6893 42.9241   1
  15 -17  -2 57.1298 40.7967   1
 -14  17   2 24.8454 39.5114   1
  14 -17  -2 49.1401 39.5471   1
 -13  17   2 8.45971 37.4603   1
  13 -17  -2 175.534 49.9340   1
 -12  17   2-8.60398 41.5279   1
  12 -17  -2 59.6701 44.4379   1
  11  17  -2 143.975 47.9532   1
  11 -17  -2 243.622 51.7327   1
 -11  17   2 136.892 48.2449   1
 -10 -17   2 9.16070 42.0448   1
 -10  17   2 25.8302 42.0370   1
  10 -17  -2-8.41595 39.6305   1
  10  17  -2 26.8271 43.6593   1
  -9 -17   2 18.2716 36.6279   1
  -9  17   2 8.60518 36.8030   1
   9 -17  -2 17.3071 33.4767   1
   9  17  -2-26.6238 36.7871   1
  -8 -17   2 54.5657 41.2106   1
  -8  17   2 34.3536 32.6366   1
   8 -17  -2 17.4336 31.1581   1
   8  17  -2 44.0259 38.8103   1
  -7 -17   2 107.987 39.3122   1
  -7  17   2 17.2392 39.8024   1
   7 -17  -2 173.753 46.8475   1
   7  17  -2 114.251 42.6311   1
  -6 -17   2 62.2974 38.7558   1
  -6  17   2 77.9338 43.3550   1
   6 -17  -2 69.1235 42.7800   1
   6  17  -2 78.7376 40.7909   1
   5  17  -2 461.213 63.7396   1
  -5 -17   2 507.510 66.8299   1
   4  17  -2 169.959 44.8715   1
  -4 -17   2 290.631 51.2701   1
   3  17  -2-8.59717 37.3273   1
  -3  17   2 8.63932 34.6435   1
  -3 -17   2 61.9110 43.1834   1
   3 -17  -2 8.73564 35.0295   1
   2  17  -2 1844.30 128.900   1
  -2  17   2 1885.80 128.018   1
   2 -17  -2 1639.74 123.662   1
  -2 -17   2 1992.31 132.740   1
   1  17  -2 349.281 59.9259   1
   1 -17  -2 313.644 53.8753   1
  -1 -17   2 248.104 54.7411   1
   0  17  -2 590.244 71.1724   1
   0  17   2 576.927 68.2677   1
   0 -17  -2 563.234 68.3394   1
   0 -17   2 551.845 71.5165   1
   1  17   2-8.43536 41.1894   1
  -1  17  -2-52.7933 44.9169   1
   1 -17   2 35.4785 36.7754   1
  -2 -17  -2 52.3821 39.5909   1
  -2  17  -2 8.81838 40.5243   1
   2 -17   2 105.400 45.3522   1
   2  17   2 34.3290 38.3931   1
  -3 -17  -2 371.393 59.9997   1
  -3  17  -2 281.049 57.4264   1
   3 -17   2 351.598 60.3773   1
   3  17   2 385.582 58.9487   1
  -4 -17  -2 26.7382 33.1899   1
  -4  17  -2 26.2406 39.6212   1
   4 -17   2 35.5176 41.8192   1
   4  17   2 8.61604 29.4095   1
   5 -17   2 408.789 62.3898   1
  -6 -17  -2 347.496 54.3455   1
   6  17   2 313.575 54.3756   1
  -6  17  -2 343.262 59.4169   1
   6 -17   2 250.627 53.5917   1
   7  17   2 26.3071 42.8103   1
  -7  17  -2 8.79686 40.3722   1
   7 -17   2-8.53359 38.6452   1
  -7 -17  -2-8.91964 37.5652   1
   8  17   2 615.339 72.8611   1
  -8  17  -2 649.855 74.8255   1
   8 -17   2 607.556 72.9301   1
  -8 -17  -2 659.474 74.3241   1
   9  17   2 34.5752 43.6927   1
  -9  17  -2 122.226 45.0770   1
   9 -17   2 17.3614 41.9320   1
  -9 -17  -2 8.95011 41.6613   1
  10  17   2 34.7619 42.5686   1
 -10  17  -2 34.5651 34.8185   1
 -10 -17  -2 44.0706 39.5252   1
  11 -17   2-8.45277 30.8313   1
  12  17   2 34.1828 41.7595   1
 -12 -17  -2 52.3806 39.0395   1
  13  17   2 42.6640 38.6523   1
 -13  17  -2 50.3602 43.3026   1
 -13 -17  -2-26.0484 34.8234   1
  13 -18  -2 56.6466 38.1510   1
 -13  18   2 32.8131 37.1978   1
  12 -18  -2-24.8466 39.9607   1
 -12  18   2 16.8199 39.1012   1
  11 -18  -2 8.25587 39.3598   1
 -11  18   2 16.7736 40.9472   1
 -10  18   2 59.2009 41.3185   1
  10 -18  -2 16.4840 41.1927   1
  -9  18   2 34.0074 43.8589   1
   9 -18  -2 42.1605 39.2110   1
   9  18  -2-26.3761 44.4007   1
  -8 -18   2 71.9410 41.3293   1
  -8  18   2 67.8258 41.4491   1
   8 -18  -2 17.2133 38.5088   1
   8  18  -2 53.1592 41.7757   1
  -7 -18   2 53.6891 35.3120   1
   7  18  -2 43.8336 35.8084   1
  -6  18   2 300.017 52.3175   1
   6  18  -2 292.212 51.2601   1
   6 -18  -2 358.938 56.6369   1
  -6 -18   2 439.198 60.7074   1
  -5  18   2 103.625 40.8993   1
  -4  18   2 69.0025 33.6492   1
   4 -18  -2 139.335 40.2019   1
   3 -18  -2 121.789 45.1691   1
  -2  18   2 136.976 46.2077   1
   2 -18  -2 87.1244 44.7233   1
  -1  18   2 315.323 55.1743   1
   1 -18  -2 392.839 58.9811   1
   0  18  -2 229.761 54.8705   1
   0  18   2 143.945 41.1919   1
   0 -18   2 240.873 52.0985   1
   0 -18  -2 190.859 44.0984   1
   1  18   2 316.920 56.6337   1
  -1 -18  -2 328.574 53.4352   1
   1 -18   2 414.365 57.8770   1
  -2  18  -2 26.2960 36.9151   1
   2  18   2-16.8305 35.9903   1
   2 -18   2-17.5264 34.5225   1
  -2 -18  -2 26.1739 38.4275   1
  -3 -18  -2 34.8258 32.4137   1
  -3  18  -2 17.4796 41.6665   1
   3 -18   2 8.81526 37.7046   1
   3  18   2-8.55847 33.7201   1
  -4 -18  -2 289.853 50.1025   1
  -4  18  -2 295.826 56.3873   1
   4 -18   2 256.004 54.4608   1
   4  18   2 325.786 54.1175   1
  -5 -18  -2-8.84472 37.2547   1
  -5  18  -2 8.71344 39.4644   1
   5 -18   2-8.76130 38.5941   1
   5  18   2 59.9519 36.0750   1
  -6 -18  -2 17.7050 38.9972   1
   6  18   2 8.59891 43.8944   1
  -6  18  -2 52.3035 42.0655   1
   6 -18   2-8.51780 30.4209   1
   7  18   2 68.8753 41.7384   1
  -7  18  -2 147.250 48.8559   1
  -7 -18  -2 26.5609 34.4916   1
   7 -18   2 153.075 43.5958   1
   8 -18   2-17.1466 40.8693   1
  -8  18  -2 17.3407 43.7798   1
   9  18   2 302.786 59.4549   1
  -9  18  -2 326.491 54.7653   1
  -9 -18  -2 369.425 61.4342   1
   9 -18   2 492.843 63.4015   1
  10  18   2 43.1740 44.0906   1
 -10 -18  -2 17.5047 40.1882   1
  11  18   2 169.683 43.8771   1
  11 -18   2 107.151 44.8123   1
 -11  18  -2 91.9440 44.5675   1
  12 -18   2 40.9862 29.9828   1
 -12  18  -2 66.3289 36.0634   1
  11 -19  -2 16.1376 40.7427   1
 -11  19   2-8.16309 37.4636   1
  10 -19  -2 16.0432 28.6452   1
 -10  19   2 8.23562 30.0417   1
   9 -19  -2 8.17985 37.0428   1
  -9  19   2-8.28648 39.5021   1
   7  19  -2 93.5432 41.8763   1
  -7  19   2 158.394 43.3477   1
   6 -19  -2 33.6596 41.5628   1
  -6 -19   2 35.3607 38.3832   1
   6  19  -2-8.57519 39.8760   1
  -6  19   2 8.40138 35.9385   1
  -5 -19   2 567.943 71.0552   1
   5 -19  -2 464.068 64.5819   1
   5  19  -2 414.109 63.9823   1
  -5  19   2 491.385 68.9823   1
  -4 -19   2 133.620 45.9420   1
   4 -19  -2 153.572 42.1708   1
  -4  19   2 186.951 46.9559   1
   4  19  -2 130.482 49.3370   1
   3 -19  -2 112.295 41.2933   1
  -3 -19   2 8.88748 40.3653   1
  -3  19   2 59.6551 42.6727   1
   3  19  -2 104.800 44.6813   1
   2 -19  -2 8.56453 38.7849   1
  -2 -19   2-8.83358 34.1725   1
  -2  19   2 8.53516 38.6519   1
   2  19  -2-8.80345 38.2165   1
  -1 -19   2 97.9827 41.6406   1
   1  19  -2 105.503 43.6341   1
   0 -19   2 360.985 59.2173   1
   0  19  -2 368.358 60.7835   1
   1 -19   2 87.1453 38.0515   1
  -1  19  -2 105.008 40.3680   1
   2 -19   2 34.6757 40.8598   1
  -2  19  -2 52.1638 44.8810   1
  -3 -19  -2 103.502 43.7652   1
   3  19   2 99.2561 46.6913   1
  -4 -19  -2 51.5363 38.3779   1
  -4  19  -2-8.60554 42.0206   1
   4 -19   2 8.73196 41.1240   1
  -5 -19  -2 25.8195 37.9072   1
  -5  19  -2 8.61271 33.3184   1
   5 -19   2-8.54155 33.6495   1
   5  19   2-8.47743 42.3381   1
  -6 -19  -2 147.293 45.4552   1
   6  19   2 109.001 47.0051   1
  -6  19  -2 137.096 52.8634   1
   6 -19   2 100.200 42.9379   1
   7  19   2-16.8503 46.5199   1
  -7  19  -2-8.49897 39.5174   1
   7 -19   2 16.7319 36.8506   1
  -7 -19  -2 60.8264 46.6527   1
   8  19   2 176.701 49.9180   1
  -8  19  -2 102.331 45.9825   1
  -8 -19  -2 225.362 52.9825   1
   8 -19   2 218.276 51.3521   1
   9 -19   2 148.377 45.9547   1
  -9  19  -2 150.214 46.9262   1
  10  19   2 100.475 49.6619   1
   7 -20  -2 24.6429 38.1925   1
  -7  20   2-8.09428 37.1490   1
   6 -20  -2 156.677 46.6454   1
  -6  20   2 89.7194 44.1007   1
   5 -20  -2-8.20662 37.1657   1
  -5  20   2-8.23341 40.6612   1
   4 -20  -2 182.008 47.6634   1
   4  20  -2 258.770 59.1125   1
  -4  20   2 174.384 48.2336   1
  -3 -20   2 78.5465 38.6171   1
   3  20  -2 95.6622 47.2801   1
  -2 -20   2 175.945 52.9499   1
   2  20  -2 182.374 53.4711   1
  -1 -20   2 453.162 62.4793   1
   1 -20  -2 479.329 60.8465   1
  -1  20   2 484.049 61.7018   1
   1  20  -2 475.619 69.0073   1
   0 -20   2 68.8682 38.0724   1
   0 -20  -2 126.703 40.4141   1
   0  20   2 74.5152 36.6293   1
   0  20  -2 34.5629 40.8313   1
   1 -20   2 290.565 50.7564   1
  -1 -20  -2 185.856 43.4287   1
  -1  20  -2 120.052 43.5943   1
   1  20   2 181.090 43.6645   1
  -2 -20  -2 83.9835 41.5316   1
   2 -20   2 51.4841 40.9628   1
  -2  20  -2 8.50926 44.3990   1
   2  20   2 49.1970 34.6008   1
   3 -20   2 25.7285 46.9190   1
  -3  20  -2-25.3393 46.2092   1
   4 -20   2 8.47525 36.7935   1
  -4  20  -2 8.43281 42.5819   1
   5  20   2 122.699 46.9486   1
  -5  20  -2 42.0089 39.7627   1
  -5 -20  -2 109.043 41.1450   1
   5 -20   2 107.219 44.8811   1
   6  20   2 165.166 44.6185   1
  -6  20  -2 226.110 57.3432   1
   6 -20   2 275.192 54.1572   1
  -6 -20  -2 283.536 51.8009   1
   7  20   2 8.19332 42.2707   1
  -7  20  -2 8.27460 39.9340   1
  -7 -20  -2 50.3485 40.4975   1
   8  20   2 64.9877 41.9919   1
   0  21  -2-16.7367 37.3877   1
  -1  21  -2 83.1805 43.9776   1
   1 -21   2 108.928 42.5044   1
  -2  21  -2 8.25621 39.3614   1
   2 -21   2 16.7542 36.9003   1
  25   0  -3 26.3106 40.7756   1
 -25   0   3-27.0367 41.9009   1
  24   0  -3-26.2992 41.2788   1
 -24   0   3 8.89309 39.7266   1
  23   0  -3 26.5981 40.1616   1
 -23   0   3 17.8702 39.3659   1
  22   0  -3 26.8195 39.3864   1
 -22   0   3 17.5331 37.5042   1
 -21   0   3 8.65638 34.7071   1
  21   0  -3 8.69508 38.2989   1
 -20   0   3 25.1880 33.0931   1
  20   0  -3 25.1943 31.8985   1
 -19   0   3 8.30287 32.1759   1
  19   0  -3 80.9398 38.6315   1
 -18   0   3-8.14638 29.0868   1
  18   0  -3 15.7094 28.6486   1
 -17   0   3-15.5857 27.2130   1
  17   0  -3 7.56114 32.3378   1
 -16   0   3-14.8695 29.8074   1
  16   0  -3 14.3454 30.6760   1
 -15   0   3 6.98132 32.0427   1
  15   0  -3 13.5630 27.6568   1
 -13   0   3 42.6309 26.8310   1
  13   0  -3-5.91072 22.4468   1
  12   0  -3-5.41867 20.5714   1
 -11   0   3 10.3496 24.0601   1
  11   0  -3-14.6134 20.8335   1
 -10   0   3-19.0132 20.0241   1
  10   0  -3-4.21459 16.3112   1
  -9   0   3-4.32194 19.5721   1
   9   0  -3 3.65795 17.4377   1
  -7   0   3 12.1365 15.4861   1
   7   0  -3-11.4238 14.1038   1
  -6   0   3 7.14029 12.9016   1
   6   0  -3 2.28948 12.7568   1
  -5   0   3 12.2254 14.2487   1
   5   0  -3 7.00966 11.3053   1
  -4   0   3 1.20924 10.9168   1
   4   0  -3 7.07503 9.65863   1
  -1   0   3 11.0488 7.90740   1
   1   0  -3-2.87155 8.40353   1
   0   0   3-4.48218 12.2872   1
   0   0  -3 13.3518 12.5457   1
  -1   0  -3-2.06625 14.6755   1
   1   0   3-5.99851 13.0637   1
  -2   0  -3-7.99752 18.6190   1
   2   0   3 17.8751 19.2013   1
  -3   0  -3-38.3924 23.7003   1
   3   0   3 52.8718 21.4734   1
  -4   0  -3-7.50270 18.5316   1
   4   0   3-14.5716 18.7960   1
  -5   0  -3-4.28948 15.3266   1
   5   0   3-20.8276 15.5170   1
  -6   0  -3-4.81040 21.1907   1
   6   0   3-14.0142 23.0724   1
  -7   0  -3 15.9427 25.6405   1
   7   0   3-10.3339 25.5164   1
  -8   0  -3-5.83455 24.1908   1
   8   0   3 28.1277 23.3247   1
  -9   0  -3-6.31866 17.6034   1
   9   0   3-6.05188 19.6410   1
 -10   0  -3 6.70721 26.8959   1
  10   0   3-32.5329 29.0695   1
 -11   0  -3 14.2128 32.1842   1
  11   0   3-27.4971 31.1331   1
 -12   0  -3-7.49202 33.9380   1
  12   0   3-28.8779 34.4255   1
 -13   0  -3 7.74864 33.1407   1
  13   0   3 7.49875 33.4980   1
 -14   0  -3 7.88683 34.7388   1
  14   0   3 7.75907 35.6105   1
 -15   0  -3 8.04795 33.3616   1
  15   0   3 8.19653 33.4251   1
 -16   0  -3-16.7191 24.8965   1
  16   0   3 33.5753 27.9488   1
 -17   0  -3-16.8822 36.6694   1
  17   0   3 86.7513 43.8256   1
  18   0   3 34.9342 35.6164   1
 -18   0  -3-8.67074 35.3604   1
  19   0   3-8.58272 36.1573   1
 -19   0  -3-34.8039 40.4640   1
  20   0   3 68.4824 36.6141   1
 -20   0  -3-43.6369 40.5799   1
  21   0   3 8.52563 39.6385   1
 -21   0  -3-8.78263 39.2314   1
  22   0   3-16.9177 30.8561   1
 -22   0  -3-8.76380 28.4450   1
  23   0   3-16.7378 40.3883   1
 -23   0  -3 61.0801 43.5869   1
  24   0   3 24.8819 44.1097   1
 -24   0  -3 25.6201 40.7250   1
  26  -1  -3 8.64282 41.2024   1
  25   1  -3-8.92952 44.5961   1
  25  -1  -3-8.85672 41.7029   1
 -25   1   3 8.92572 38.7477   1
 -25  -1   3 27.5881 42.2041   1
  24   1  -3-17.7244 35.5310   1
 -24  -1   3 27.4304 34.0368   1
  23   1  -3-8.74531 38.5228   1
 -23  -1   3-9.02766 38.0242   1
 -23   1   3-26.4453 32.8189   1
  23  -1  -3-8.91569 33.1933   1
 -22   1   3 87.6744 41.3761   1
  22  -1  -3 43.2590 40.3216   1
  21   1  -3 25.4842 35.7773   1
 -21  -1   3 17.2259 37.9373   1
 -21   1   3 8.86497 34.2960   1
  21  -1  -3-8.52624 32.9857   1
  20   1  -3 101.125 38.8757   1
 -20  -1   3 67.9708 35.9990   1
 -20   1   3 86.7276 43.4927   1
  20  -1  -3 117.516 43.0239   1
  19   1  -3-41.6939 41.6462   1
 -19  -1   3-24.6480 34.6024   1
 -19   1   3 16.9032 30.1771   1
  19  -1  -3 8.15015 29.1008   1
  18   1  -3 1505.26 107.809   1
 -18  -1   3 1421.39 104.699   1
  17   1  -3 3704.31 198.325   1
  17  -1  -3 3597.61 196.187   1
 -17   1   3 3579.12 195.411   1
 -17  -1   3 3098.35 190.631   1
  16   1  -3 1198.16 88.6071   1
 -16  -1   3 1066.26 86.0191   1
 -16   1   3 1113.41 89.7991   1
  16  -1  -3 1133.94 87.8297   1
  15   1  -3 1141.80 84.2283   1
 -15  -1   3 1102.27 84.2209   1
 -15   1   3 971.942 81.4029   1
  15  -1  -3 1070.95 83.0152   1
 -14   1   3 381.877 48.9304   1
  14  -1  -3 368.695 45.7677   1
 -13  -1   3 1388.88 93.0312   1
  13  -1  -3 1289.36 87.8629   1
 -12   1   3 317.046 41.2180   1
 -12  -1   3 273.848 38.0823   1
  12  -1  -3 325.708 41.9115   1
  12   1  -3 247.780 38.3481   1
  11   1  -3 12297.3 574.170   1
 -11  -1   3 13726.3 578.042   1
 -11   1   3 12835.1 579.212   1
  11  -1  -3 12150.1 575.555   1
  10   1  -3 12432.4 562.358   1
 -10  -1   3 11971.1 562.936   1
 -10   1   3 12688.1 567.540   1
  10  -1  -3 13056.6 565.417   1
   9   1  -3 1414.06 85.3453   1
  -9  -1   3 1560.07 87.4285   1
  -9   1   3 1335.68 86.2209   1
   9  -1  -3 1535.24 89.5474   1
   8   1  -3 23965.1 1015.46   1
  -8  -1   3 22646.0 1014.95   1
  -8   1   3 21850.2 1017.44   1
   8  -1  -3 25082.1 1020.85   1
   7  -1  -3 48243.0 2259.93   1
  -7   1   3 53610.8 2261.25   1
  -7  -1   3 50696.9 2259.06   1
   6   1  -3 750.730 44.7883   1
  -6   1   3 639.431 47.7477   1
   6  -1  -3 705.069 48.0804   1
   5   1  -3 30315.7 1416.99   1
  -5   1   3 35218.8 1422.45   1
   5  -1  -3 33595.7 1421.60   1
  -5  -1   3 33895.3 1417.34   1
   4   1  -3 186925. 8462.40   1
  -4   1   3 199718. 8468.06   1
  -4  -1   3 205712. 8462.60   1
   4  -1  -3 206209. 8468.16   1
  -3   1   3 246800. 10347.2   1
   3  -1  -3 238731. 10346.9   1
  -2   1   3 106883. 4351.31   1
   2  -1  -3 97408.3 4350.37   1
   1  -1  -3 1354.71 56.5022   1
  -1   1   3 1389.32 56.2470   1
  -1  -1   3 968.053 49.4171   1
   0  -1  -3 343165. 12268.8   1
   0   1   3 304326. 12266.3   1
   0  -1   3 334186. 12265.8   1
   1  -1   3 179079. 7729.31   1
   1   1   3 188819. 7730.81   1
  -2   1  -3 247684. 10274.7   1
  -2  -1  -3 238262. 10273.8   1
   2  -1   3 229633. 10272.7   1
   2   1   3 248485. 10273.7   1
  -3   1  -3 2054.25 101.447   1
   3  -1   3 1988.64 98.8983   1
   3   1   3 1999.57 98.8431   1
  -4   1  -3 20556.8 856.322   1
  -4  -1  -3 19333.5 852.108   1
   4   1   3 20910.9 854.471   1
  -5   1  -3 18579.7 781.083   1
  -5  -1  -3 17218.4 777.848   1
   5  -1   3 17033.3 774.792   1
   5   1   3 17759.6 779.401   1
  -6   1  -3 20634.8 892.698   1
  -6  -1  -3 20637.4 891.016   1
   6  -1   3 18504.4 886.584   1
   6   1   3 21174.0 892.205   1
  -7  -1  -3 387.035 41.7017   1
  -7   1  -3 380.743 40.4263   1
   7   1   3 327.779 40.0240   1
   7  -1   3 281.573 35.2007   1
  -8   1  -3 1846.50 110.009   1
  -8  -1  -3 1546.77 105.409   1
   8  -1   3 1753.56 107.849   1
   8   1   3 1782.01 108.477   1
  -9   1  -3 12707.4 580.796   1
  -9  -1  -3 12096.7 580.058   1
   9  -1   3 13174.6 580.691   1
   9   1   3 12710.2 581.236   1
 -10   1  -3 2610.33 153.873   1
 -10  -1  -3 2485.24 154.082   1
  10  -1   3 2934.33 156.780   1
  10   1   3 2719.94 155.303   1
 -11   1  -3 219.358 43.5248   1
 -11  -1  -3 242.796 45.2080   1
  11   1   3 344.574 45.4903   1
  11  -1   3 235.334 43.5795   1
 -12   1  -3 1246.77 90.2282   1
  12  -1   3 1143.64 86.8929   1
  12   1   3 1064.67 85.3818   1
 -13  -1  -3 554.914 63.8270   1
 -13   1  -3 662.248 64.6002   1
  13   1   3 619.928 65.8506   1
  13  -1   3 763.428 68.1062   1
 -14  -1  -3 1286.85 100.954   1
  14   1   3 1584.08 108.843   1
 -15  -1  -3 701.100 73.7744   1
 -15   1  -3 918.651 78.9309   1
  15  -1   3 993.741 82.3324   1
  15   1   3 731.213 76.7448   1
 -16   1  -3 77.0675 35.2143   1
 -16  -1  -3 75.0173 36.9943   1
  16  -1   3 90.5626 33.8801   1
 -17   1  -3 820.468 76.0297   1
 -17  -1  -3 732.870 75.3086   1
  17  -1   3 536.624 67.9787   1
  17   1   3 652.022 70.6078   1
  18  -1   3 130.202 46.6260   1
  18   1   3 42.3349 39.8977   1
  19  -1   3 8.73596 39.2686   1
 -19  -1  -3 220.502 52.3038   1
 -20   1  -3-17.3655 34.2111   1
 -20  -1  -3-8.91067 38.6871   1
  20   1   3-17.2672 41.6605   1
 -21  -1  -3 188.823 43.4860   1
 -21   1  -3 157.040 39.1199   1
  21   1   3 172.403 43.1965   1
  21  -1   3 173.043 40.8894   1
 -22  -1  -3 8.86890 39.6259   1
 -22   1  -3 51.3504 37.7047   1
  22   1   3-8.60946 42.5253   1
  22  -1   3 16.8755 36.0962   1
 -23   1  -3-8.55201 37.6709   1
 -23  -1  -3-17.6031 40.9250   1
  23   1   3-42.0303 37.5533   1
  23  -1   3 16.6093 38.1168   1
 -24  -1  -3-8.63561 40.1522   1
 -24   1  -3 50.5677 40.6658   1
  24  -1   3-8.13582 38.7863   1
  24   1   3 8.11768 42.3069   1
 -26   2   3-8.71732 30.4406   1
  26  -2  -3 8.89093 38.0245   1
 -25   2   3 17.5573 39.2140   1
  25  -2  -3-26.6320 44.3353   1
  25   2  -3 17.3341 38.1740   1
 -24   2   3 8.84822 38.4114   1
 -24  -2   3-27.8840 44.8457   1
  24  -2  -3 43.5464 44.9227   1
  24   2  -3-8.83634 42.6345   1
 -23   2   3 9.06668 32.3729   1
 -23  -2   3 9.17946 36.8030   1
  23  -2  -3 26.1580 35.5559   1
  23   2  -3-26.6726 36.2552   1
 -22   2   3 1105.14 96.4322   1
  22  -2  -3 1046.35 94.2335   1
 -21   2   3 247.388 51.8896   1
 -21  -2   3 195.848 47.4216   1
  21  -2  -3 248.592 50.4003   1
  21   2  -3 230.629 52.2030   1
 -20   2   3 25.8497 36.8510   1
 -20  -2   3-34.4249 37.3604   1
  20  -2  -3 16.8107 40.0687   1
  20   2  -3-8.30446 36.5767   1
 -19   2   3 736.382 75.1062   1
 -19  -2   3 854.649 80.5028   1
  19  -2  -3 790.489 77.1230   1
  19   2  -3 742.714 74.9360   1
 -18  -2   3 206.974 43.9598   1
  18   2  -3 357.270 51.4657   1
 -17  -2   3 387.214 53.9923   1
  17  -2  -3 294.359 48.7767   1
  17   2  -3 416.963 55.0457   1
 -16   2   3 1410.27 100.019   1
 -16  -2   3 1224.84 92.3121   1
  16  -2  -3 1180.50 91.2035   1
  16   2  -3 1254.77 93.1449   1
 -15   2   3 507.438 58.0827   1
 -15  -2   3 361.548 49.0376   1
  15   2  -3 356.629 48.9664   1
 -14   2   3 5165.82 267.890   1
  14  -2  -3 5342.82 268.119   1
 -13  -2   3 1238.94 84.3048   1
  13   2  -3 1068.19 81.9688   1
 -12   2   3 43374.4 1833.78   1
  12  -2  -3 42068.5 1830.25   1
 -12  -2   3 40895.1 1826.14   1
 -11   2   3 4199.56 212.489   1
 -11  -2   3 3947.22 208.168   1
  11  -2  -3 4267.02 213.080   1
  11   2  -3 4247.41 210.024   1
 -10   2   3 20491.9 953.876   1
 -10  -2   3 22234.0 952.962   1
  10  -2  -3 22848.0 957.249   1
  10   2  -3 21099.2 953.925   1
  -9   2   3 41732.5 1753.40   1
   9   2  -3 40952.6 1748.50   1
   9  -2  -3 40648.8 1751.98   1
  -9  -2   3 38722.9 1746.73   1
   8  -2  -3 62192.8 2658.27   1
  -8   2   3 61323.7 2658.79   1
   7   2  -3 9821.15 456.441   1
  -7  -2   3 10838.3 458.672   1
  -6   2   3 41225.5 1691.55   1
  -6  -2   3 35437.1 1686.17   1
   6   2  -3 39579.8 1684.56   1
   6  -2  -3 41507.0 1691.22   1
  -5  -2   3 27520.3 1170.07   1
   5   2  -3 26092.8 1169.44   1
   5  -2  -3 28676.2 1177.20   1
  -5   2   3 27034.3 1176.18   1
   4  -2  -3 13444.9 531.974   1
  -4   2   3 13125.0 530.594   1
  -3  -2   3 9943.02 421.151   1
  -3   2   3 9272.10 427.721   1
   3   2  -3 10327.0 421.102   1
   2  -2  -3 62469.5 2667.46   1
  -2   2   3 61580.3 2666.57   1
  -2  -2   3 64115.8 2660.02   1
   2   2  -3 60886.0 2659.38   1
   1   2  -3 17552.6 728.350   1
  -1  -2   3 18560.9 729.728   1
   0   2  -3 130454. 5300.43   1
   0  -2   3 123807. 5299.94   1
   0   2   3 118943. 5302.87   1
   0  -2  -3 122173. 5303.47   1
  -1   2  -3 26448.3 1164.78   1
  -1  -2  -3 28150.3 1167.67   1
   1   2   3 27474.6 1167.87   1
   1  -2   3 26145.2 1163.59   1
   2  -2   3 141747. 5812.58   1
   2   2   3 151154. 5814.82   1
  -2   2  -3 144070. 5813.80   1
  -4   2  -3 4839.71 237.862   1
  -4  -2  -3 4686.68 238.843   1
   4   2   3 5320.79 237.964   1
   4  -2   3 5008.67 237.816   1
  -5   2  -3 49147.1 2150.72   1
  -5  -2  -3 51134.1 2149.36   1
   5   2   3 50456.9 2147.42   1
   5  -2   3 48180.9 2146.91   1
  -6   2  -3 27452.8 1193.85   1
  -6  -2  -3 27218.3 1192.10   1
   6   2   3 26168.0 1190.58   1
   6  -2   3 28079.5 1193.26   1
  -7   2  -3 2495.61 135.532   1
  -7  -2  -3 2285.29 133.501   1
   7   2   3 2399.94 132.605   1
   7  -2   3 2191.05 130.889   1
  -8   2  -3 10260.4 453.884   1
  -8  -2  -3 9659.32 449.380   1
   8   2   3 9933.81 449.600   1
   8  -2   3 8919.52 445.789   1
   9   2   3 3447.97 197.340   1
  -9  -2  -3 4257.05 205.370   1
 -10   2  -3 19390.8 804.476   1
 -10  -2  -3 17520.4 799.170   1
  10   2   3 17021.7 796.613   1
  10  -2   3 17159.1 793.687   1
 -11   2  -3 9192.61 423.423   1
  11   2   3 9779.03 421.248   1
  11  -2   3 8946.99 418.764   1
 -12   2  -3 1194.45 90.4095   1
 -12  -2  -3 1239.50 90.7338   1
  12   2   3 945.797 83.5642   1
  12  -2   3 1047.66 85.5637   1
 -13   2  -3 1814.78 114.211   1
 -13  -2  -3 1655.30 112.792   1
  13   2   3 1504.99 108.676   1
  13  -2   3 1381.71 105.860   1
  15   2   3 1932.50 135.349   1
  15  -2   3 2315.87 141.570   1
 -15   2  -3 2565.21 145.508   1
 -15  -2  -3 1869.88 135.385   1
 -16   2  -3 324.640 53.2856   1
 -16  -2  -3 487.029 60.0743   1
  16   2   3 339.406 51.4127   1
  16  -2   3 348.106 56.4103   1
 -17   2  -3 148.341 47.4339   1
  17   2   3 100.873 39.7471   1
  17  -2   3 8.46429 37.9838   1
 -18   2  -3-8.86064 34.2904   1
 -18  -2  -3 44.3922 33.7174   1
  18   2   3 34.4731 33.9647   1
  18  -2   3 8.53877 37.6206   1
 -19   2  -3-8.77578 38.0984   1
 -19  -2  -3 17.9122 40.0083   1
  19   2   3 34.7129 36.5501   1
  19  -2   3-8.55722 41.2891   1
  20   2   3 224.457 50.1174   1
 -20  -2  -3 180.775 49.2876   1
 -21   2  -3 8.66380 32.2708   1
 -21  -2  -3 45.1279 38.6172   1
  21   2   3-8.48288 40.4545   1
  21  -2   3 60.8974 37.7831   1
  22   2   3 32.9438 36.8011   1
 -22  -2  -3 8.99774 32.1393   1
  23   2   3-24.1501 44.4490   1
  23  -2   3 33.6206 40.0706   1
 -23  -2  -3 8.80039 36.4818   1
 -23   2  -3 25.4196 36.7858   1
  24  -2   3 64.7374 42.3151   1
  24   2   3 111.475 47.1804   1
 -24   2  -3 106.707 47.0679   1
 -24  -2  -3 42.2897 39.9766   1
 -26   3   3 60.2797 38.5652   1
  26  -3  -3 68.9181 41.1595   1
 -25   3   3 26.7851 40.9817   1
  25  -3  -3 8.64392 39.1512   1
 -24   3   3 81.2898 43.7624   1
 -24  -3   3 27.4170 39.8746   1
  24   3  -3 129.416 46.9332   1
  24  -3  -3 131.121 44.3198   1
 -23   3   3 470.251 66.3375   1
 -23  -3   3 472.021 66.0061   1
  23   3  -3 321.873 59.5166   1
  23  -3  -3 436.124 65.7816   1
 -22   3   3 302.394 54.9223   1
  22  -3  -3 303.691 55.9413   1
  21   3  -3 536.531 65.3843   1
 -21  -3   3 550.621 67.1544   1
 -20   3   3 723.844 73.7582   1
 -20  -3   3 649.752 71.8258   1
  20   3  -3 834.475 77.4137   1
  20  -3  -3 782.728 75.1459   1
 -19   3   3 438.814 62.6858   1
 -19  -3   3 500.807 64.4386   1
  19   3  -3 498.950 60.1576   1
  19  -3  -3 277.613 52.5110   1
 -18   3   3 43.0446 38.0472   1
 -18  -3   3 57.1821 32.9006   1
  18   3  -3 110.830 35.5011   1
  18  -3  -3 76.3396 36.9660   1
 -17   3   3 5327.76 277.511   1
 -17  -3   3 5443.59 275.347   1
  17   3  -3 5253.53 272.493   1
  17  -3  -3 5004.16 267.149   1
 -16   3   3 485.773 60.4949   1
  16   3  -3 470.402 55.8108   1
 -15   3   3 2333.64 147.012   1
 -15  -3   3 2481.24 144.793   1
  15   3  -3 2251.07 140.068   1
  15  -3  -3 2459.65 145.401   1
 -14   3   3 7806.66 379.350   1
  14  -3  -3 7790.37 375.808   1
 -13   3   3 12999.3 606.378   1
 -13  -3   3 13002.7 602.159   1
  13   3  -3 13796.0 602.955   1
  13  -3  -3 12949.1 605.232   1
 -12   3   3 18217.8 846.673   1
 -12  -3   3 19128.4 844.805   1
  12   3  -3 19550.4 843.937   1
  12  -3  -3 18825.9 848.700   1
 -11   3   3 9229.77 410.829   1
  11  -3  -3 8556.03 407.224   1
 -11  -3   3 8340.58 402.931   1
  11   3  -3 8737.93 403.328   1
 -10   3   3 2374.58 141.454   1
  10  -3  -3 2606.66 143.295   1
 -10  -3   3 2671.31 140.500   1
  10   3  -3 2713.27 139.639   1
  -9   3   3 482.672 44.9762   1
   9  -3  -3 497.385 45.6556   1
  -9  -3   3 488.371 43.0781   1
   9   3  -3 444.299 40.2301   1
   8  -3  -3 16731.7 717.118   1
  -8   3   3 15523.3 715.852   1
  -7   3   3 45839.1 1944.49   1
   7   3  -3 45837.9 1936.91   1
  -7  -3   3 44136.8 1936.39   1
   7  -3  -3 44267.8 1943.09   1
  -6   3   3 24582.3 985.862   1
   6   3  -3 22168.7 978.133   1
   6  -3  -3 24858.4 986.626   1
   5   3  -3 6368.37 281.052   1
  -5  -3   3 6153.45 281.940   1
   4  -3  -3 18738.0 867.421   1
  -4   3   3 20785.5 868.594   1
   4   3  -3 19841.3 860.756   1
  -4  -3   3 20208.5 861.265   1
   3  -3  -3 67642.7 3061.27   1
  -3   3   3 70878.2 3061.92   1
   3   3  -3 77072.6 3053.76   1
  -3  -3   3 68520.8 3053.26   1
  -2  -3   3 4991.89 232.800   1
   2   3  -3 5174.01 233.216   1
  -2   3   3 5536.82 240.589   1
   2  -3  -3 5296.12 240.595   1
  -1  -3   3 492.155 33.5359   1
   1  -3  -3 554.678 39.9778   1
  -1   3   3 478.001 37.1811   1
   0   3  -3 116038. 5126.70   1
   0  -3   3 122309. 5127.72   1
   0   3   3 117171. 5129.97   1
   0  -3  -3 125193. 5131.38   1
  -1   3  -3 39302.5 1708.13   1
   1  -3   3 40737.4 1707.83   1
   1   3   3 40623.0 1710.75   1
  -1  -3  -3 37807.1 1710.60   1
   2  -3   3 117679. 4990.75   1
  -2   3  -3 115600. 4991.34   1
  -3   3  -3 3544.82 175.018   1
  -3  -3  -3 3312.64 175.418   1
   3   3   3 3584.56 175.011   1
   3  -3   3 3578.61 173.975   1
  -4  -3  -3 3818.13 193.561   1
   4  -3   3 3932.52 193.887   1
  -4   3  -3 4002.43 194.633   1
   4   3   3 3920.54 193.905   1
   5  -3   3 6927.69 312.064   1
  -5  -3  -3 6127.03 310.378   1
  -5   3  -3 6877.71 312.447   1
   5   3   3 6409.53 310.747   1
   6  -3   3 35813.5 1415.82   1
  -6   3  -3 33238.7 1412.78   1
   6   3   3 32750.0 1411.18   1
   7  -3   3 29162.9 1224.67   1
  -7  -3  -3 28001.4 1223.28   1
  -7   3  -3 26992.9 1222.22   1
   7   3   3 27256.6 1219.16   1
   8  -3   3 23315.5 943.427   1
  -8  -3  -3 22893.7 944.547   1
  -8   3  -3 24196.3 948.499   1
  10  -3   3 12320.3 569.841   1
 -10  -3  -3 11670.7 568.665   1
 -10   3  -3 13326.5 576.439   1
  10   3   3 12234.8 569.598   1
  11  -3   3 2440.35 147.339   1
 -11  -3  -3 2568.06 152.594   1
 -11   3  -3 2609.02 154.060   1
  11   3   3 2619.86 151.225   1
 -12  -3  -3 6115.08 285.377   1
 -12   3  -3 5511.79 285.294   1
  12   3   3 5464.35 277.832   1
  13  -3   3 52.3904 31.5697   1
 -13  -3  -3 31.9310 35.2042   1
 -13   3  -3 16.1187 36.5401   1
  13   3   3 61.2648 37.4282   1
  14  -3   3 2549.59 154.935   1
 -14   3  -3 2465.04 155.498   1
  15  -3   3 2483.16 161.158   1
 -15  -3  -3 2896.68 169.460   1
 -15   3  -3 2804.73 166.575   1
  15   3   3 2825.10 168.857   1
 -16   3  -3 1468.03 110.215   1
  16  -3   3 1536.24 110.047   1
  16   3   3 1603.71 111.063   1
  17  -3   3-25.3422 34.4464   1
 -17  -3  -3 35.5356 36.2263   1
 -17   3  -3 25.9816 34.7219   1
  17   3   3-41.2387 40.2651   1
  18  -3   3 34.1537 36.5491   1
 -18  -3  -3 9.02507 28.5479   1
 -18   3  -3 44.0059 34.0818   1
  18   3   3 57.8060 33.1435   1
  19  -3   3 301.554 56.5066   1
 -19  -3  -3 337.140 58.8357   1
 -19   3  -3 195.396 51.8092   1
  19   3   3 312.223 57.0437   1
  20  -3   3 25.7481 36.1462   1
 -20  -3  -3 8.95885 36.5323   1
 -20   3  -3-8.90644 35.0871   1
  20   3   3-33.1301 32.0413   1
  21  -3   3 25.4865 36.3334   1
 -21  -3  -3 8.83752 36.0371   1
 -21   3  -3 8.71563 39.4692   1
  21   3   3-33.3693 39.2804   1
  22  -3   3-50.8051 44.1289   1
 -22  -3  -3 26.0798 41.9447   1
 -22   3  -3 16.8486 40.1603   1
  22   3   3-16.5902 40.0237   1
  23  -3   3 25.4330 39.9349   1
 -23  -3  -3 42.7332 42.6997   1
 -23   3  -3 33.4428 35.2304   1
  23   3   3 8.28462 43.6288   1
 -24   3  -3 65.5598 38.1697   1
 -24  -3  -3 58.5879 37.9715   1
  24   3   3 48.9170 40.3267   1
  24  -3   3 41.4993 41.9714   1
  26  -4  -3 84.5953 51.6824   1
 -26   4   3 87.9482 43.0928   1
  24  -4  -3-8.68497 41.9036   1
 -24   4   3 8.92847 40.9757   1
 -23  -4   3 9.02607 34.2902   1
  23   4  -3 52.7667 42.9546   1
  22  -4  -3 320.291 53.2483   1
 -22  -4   3 365.930 59.4367   1
 -22   4   3 258.613 48.7966   1
  22   4  -3 328.735 55.5051   1
  21  -4  -3 145.441 50.0093   1
 -21  -4   3 131.591 41.6232   1
 -21   4   3 169.514 49.0778   1
  21   4  -3 50.6620 38.5790   1
  20  -4  -3 16.3736 35.5550   1
 -20  -4   3 42.9443 38.3802   1
 -20   4   3 8.93500 37.0516   1
  20   4  -3 32.7841 37.1309   1
  19  -4  -3 479.387 62.4327   1
 -19  -4   3 694.591 70.9701   1
 -19   4   3 691.979 76.7314   1
  19   4  -3 580.443 69.1769   1
  18  -4  -3 457.563 59.0127   1
 -18  -4   3 560.459 61.7324   1
 -18   4   3 486.872 62.3061   1
  18   4  -3 482.980 57.8431   1
 -17  -4   3 7.82547 30.2744   1
  17   4  -3 7.34322 29.9454   1
  16  -4  -3 2253.36 141.696   1
  16   4  -3 2255.83 137.670   1
 -16  -4   3 2441.25 143.117   1
 -16   4   3 2082.92 141.904   1
 -15  -4   3 225.787 35.8578   1
  15  -4  -3 225.965 41.6923   1
  15   4  -3 153.181 35.7254   1
 -14   4   3 2519.78 157.968   1
  14  -4  -3 3077.22 165.579   1
 -13   4   3 12852.9 581.865   1
  13  -4  -3 13139.7 582.872   1
  13   4  -3 11715.8 572.023   1
 -13  -4   3 12819.0 576.670   1
  12   4  -3 13964.8 618.047   1
 -12  -4   3 13298.1 616.739   1
 -11   4   3 3994.17 201.712   1
  11   4  -3 3588.27 190.916   1
 -11  -4   3 3633.81 191.869   1
  11  -4  -3 3804.36 197.651   1
 -10   4   3 2681.58 145.317   1
  10   4  -3 2750.01 139.631   1
 -10  -4   3 2478.23 137.334   1
  10  -4  -3 2273.25 140.854   1
  -9   4   3 40260.9 1667.73   1
   9   4  -3 36401.7 1659.30   1
  -9  -4   3 37713.6 1658.99   1
   9  -4  -3 39377.3 1666.45   1
  -8   4   3 24181.4 1080.98   1
   8   4  -3 24950.6 1073.93   1
   8  -4  -3 24655.4 1080.73   1
  -8  -4   3 24533.3 1074.21   1
   7  -4  -3 38672.7 1720.04   1
  -7   4   3 40646.5 1720.17   1
  -6   4   3 10496.2 478.313   1
  -6  -4   3 10332.2 470.971   1
   6  -4  -3 10944.0 478.900   1
   6   4  -3 10593.7 470.206   1
  -5   4   3 94252.0 3809.61   1
   5   4  -3 92271.4 3800.09   1
  -5  -4   3 93958.6 3801.49   1
  -4  -4   3 2766.81 132.778   1
  -4   4   3 2608.28 138.249   1
   4   4  -3 2745.37 132.407   1
   4  -4  -3 2728.56 139.684   1
  -3  -4   3 43718.4 1878.78   1
   3   4  -3 43722.2 1878.42   1
   2   4  -3 19613.2 787.256   1
  -2  -4   3 16679.6 785.299   1
   1   4  -3 163.438 22.0189   1
  -1  -4   3 167.425 22.5017   1
   0   4  -3 27852.7 1190.78   1
   0  -4   3 27118.0 1189.93   1
  -1  -4  -3 245033. 10638.1   1
   1   4   3 253239. 10637.7   1
  -2  -4  -3 236.857 34.5647   1
   2  -4   3 239.201 31.0041   1
  -2   4  -3 298.911 32.4689   1
  -3  -4  -3 15646.8 657.787   1
   3   4   3 13909.3 649.941   1
   3  -4   3 15201.6 654.404   1
  -3   4  -3 14239.4 652.328   1
  -4  -4  -3 1232.96 80.0904   1
   4   4   3 1247.45 79.5891   1
   4  -4   3 1167.22 79.1425   1
  -4   4  -3 1208.66 79.6530   1
  -5  -4  -3 9292.09 413.758   1
   5   4   3 9024.18 412.260   1
   5  -4   3 8512.15 410.118   1
  -5   4  -3 8795.02 412.794   1
  -6  -4  -3 2090.02 126.338   1
  -6   4  -3 2394.59 129.680   1
   6   4   3 2254.75 127.364   1
   6  -4   3 2081.38 125.627   1
  -7  -4  -3 99802.1 4289.76   1
  -7   4  -3 103845. 4292.22   1
   7  -4   3 99424.3 4290.55   1
   7   4   3 96546.5 4287.84   1
  -8  -4  -3 530.667 53.7277   1
   8   4   3 697.442 58.5055   1
   9   4   3 31612.5 1369.02   1
  -9  -4  -3 29790.3 1367.66   1
   9  -4   3 31085.7 1369.68   1
  -9   4  -3 32085.3 1371.88   1
  10   4   3 2750.09 155.646   1
 -10  -4  -3 2823.63 157.383   1
  10  -4   3 2396.73 153.016   1
 -10   4  -3 2844.02 161.500   1
  11   4   3 8129.75 377.120   1
 -11  -4  -3 7724.33 376.808   1
 -11   4  -3 8828.83 386.744   1
  12   4   3 129.856 34.6682   1
 -12  -4  -3 113.954 37.3455   1
  12  -4   3 76.0307 34.2436   1
 -12   4  -3 87.9379 33.4259   1
  13   4   3 112.187 40.3550   1
 -13  -4  -3 78.7599 35.4126   1
  14   4   3 1551.75 106.615   1
 -14  -4  -3 1430.67 107.205   1
  14  -4   3 1320.33 100.558   1
 -14   4  -3 1530.80 110.778   1
  15   4   3 3780.15 209.135   1
 -15  -4  -3 3880.65 213.148   1
  15  -4   3 3372.53 205.001   1
 -15   4  -3 4122.38 215.780   1
  16   4   3 72.8761 36.8304   1
 -16  -4  -3 42.6361 40.2981   1
  16  -4   3 74.8279 37.2982   1
 -16   4  -3 138.733 48.8581   1
  17   4   3 898.592 80.5668   1
 -17  -4  -3 933.401 84.0614   1
  18   4   3 58.7680 30.7611   1
 -18  -4  -3 43.6291 31.9608   1
  18  -4   3 95.4062 37.2101   1
 -18   4  -3 86.1001 37.4923   1
  19   4   3 8.50918 35.8448   1
 -19  -4  -3 17.5551 35.8012   1
  19  -4   3 8.56097 39.2971   1
 -19   4  -3 44.0765 43.0429   1
  20  -4   3 230.706 50.2272   1
 -20   4  -3 115.208 47.6899   1
 -21  -4  -3 192.209 45.2198   1
  21   4   3 145.218 43.7814   1
  21  -4   3 195.506 50.3918   1
  22  -4   3 25.0337 41.2092   1
 -22   4  -3-17.3582 38.2272   1
  23   4   3 25.0414 42.1663   1
 -23  -4  -3 33.8990 38.3988   1
  24   4   3 57.0008 44.5651   1
 -24  -4  -3 33.2239 42.4103   1
  24  -4   3 57.0465 41.1673   1
 -24   4  -3-32.2401 38.4413   1
  25  -5  -3 187.462 50.0418   1
 -25   5   3 140.339 47.6097   1
  24  -5  -3-17.5056 37.9970   1
 -24   5   3 8.68538 32.3313   1
  23   5  -3 257.383 55.1809   1
 -23  -5   3 179.415 48.9437   1
  23  -5  -3 163.999 51.7459   1
 -23   5   3 223.196 53.0578   1
  22   5  -3 52.5702 41.2613   1
 -22  -5   3 8.90415 37.5065   1
  22  -5  -3 17.1116 34.8957   1
 -22   5   3-9.01684 36.1575   1
  21   5  -3 137.662 46.1528   1
 -21  -5   3 140.431 42.2861   1
  21  -5  -3 180.748 45.7735   1
 -21   5   3 109.354 45.4179   1
  20   5  -3 59.0644 38.7588   1
 -20  -5   3 17.1592 36.7300   1
  19   5  -3 476.186 61.2940   1
 -19   5   3 517.780 64.5979   1
  19  -5  -3 551.946 64.3694   1
 -19  -5   3 567.647 64.3212   1
 -18   5   3 1718.34 123.048   1
  18  -5  -3 1754.52 121.652   1
 -17  -5   3 1532.71 109.037   1
  17   5  -3 1476.93 107.128   1
 -17   5   3 1563.17 113.823   1
 -16  -5   3 22.3349 31.3559   1
  16   5  -3-7.32290 30.8419   1
  15  -5  -3 6238.79 310.355   1
  15   5  -3 5838.58 303.127   1
 -15  -5   3 5999.24 304.124   1
 -15   5   3 6398.31 310.537   1
  14  -5  -3 2942.42 178.117   1
  14   5  -3 3354.89 178.393   1
 -14  -5   3 3218.89 177.302   1
 -14   5   3 3207.01 182.923   1
  13  -5  -3 2334.89 151.332   1
 -13  -5   3 2905.38 153.903   1
 -13   5   3 2390.31 153.722   1
  13   5  -3 2876.01 153.171   1
 -12  -5   3 1509.40 98.3570   1
  12   5  -3 1467.92 96.2673   1
 -12   5   3 1619.42 104.960   1
  12  -5  -3 1384.61 99.4715   1
  11   5  -3 6922.72 336.875   1
 -11  -5   3 7281.83 340.070   1
 -10  -5   3 8136.51 368.470   1
  10   5  -3 7687.84 367.796   1
 -10   5   3 7436.44 373.459   1
  10  -5  -3 8177.87 376.256   1
  -9  -5   3 9744.06 421.133   1
   9   5  -3 8999.19 418.252   1
  -9   5   3 8503.07 424.014   1
   9  -5  -3 9191.26 426.897   1
  -8  -5   3 89401.8 3734.79   1
   8   5  -3 84866.5 3732.09   1
  -8   5   3 90927.5 3743.54   1
   8  -5  -3 83290.7 3739.95   1
  -7  -5   3 1468.53 88.5143   1
  -7   5   3 1546.59 96.5741   1
   7   5  -3 1679.16 91.1847   1
   7  -5  -3 1457.39 95.2815   1
   6  -5  -3 1249.92 82.2742   1
  -6   5   3 1220.12 81.3911   1
   5  -5  -3 1888.10 107.126   1
  -5   5   3 1791.00 106.499   1
  -4  -5   3 40367.4 1853.54   1
  -4   5   3 44421.7 1859.97   1
   4  -5  -3 44235.2 1861.54   1
   4   5  -3 43621.1 1853.26   1
  -3  -5   3 14051.0 650.152   1
  -3   5   3 14599.2 657.374   1
   3  -5  -3 15469.6 659.612   1
   3   5  -3 15183.9 650.853   1
   2  -5  -3 245377. 10505.9   1
   2   5  -3 251202. 10499.2   1
  -2   5   3 236802. 10504.7   1
  -2  -5   3 248780. 10500.6   1
   1  -5  -3 72748.7 3067.92   1
  -1   5   3 70051.9 3066.59   1
   0  -5  -3 123565. 5268.17   1
   0   5   3 122409. 5266.16   1
  -1  -5  -3 7869.48 371.830   1
   1   5   3 8203.20 370.983   1
   1  -5   3 8020.55 367.926   1
  -1   5  -3 8020.69 367.436   1
  -2  -5  -3 4070.40 207.404   1
   2   5   3 4228.56 207.593   1
   2  -5   3 4086.57 205.398   1
  -2   5  -3 4372.68 206.561   1
  -3  -5  -3 48136.6 2125.82   1
   3   5   3 48892.0 2124.27   1
   3  -5   3 49454.9 2123.52   1
  -3   5  -3 49966.3 2124.33   1
  -4  -5  -3 85.6253 28.2707   1
   4   5   3 84.2286 24.3024   1
   4  -5   3 35.1222 22.2242   1
  -4   5  -3 25.5210 21.6247   1
  -5  -5  -3 219.048 38.2688   1
   5   5   3 213.648 35.6332   1
   5  -5   3 131.271 31.5323   1
  -5   5  -3 209.592 35.2989   1
  -6  -5  -3 111787. 4659.43   1
   6   5   3 102042. 4657.46   1
   6  -5   3 110801. 4659.44   1
  -6   5  -3 109584. 4659.96   1
  -7  -5  -3 2573.08 147.997   1
  -7   5  -3 2541.78 148.924   1
   7  -5   3 2524.65 147.447   1
   7   5   3 2798.74 149.732   1
  -8   5  -3 22878.5 997.425   1
   8  -5   3 21855.3 994.812   1
  -9   5  -3 1343.08 91.5735   1
   9   5   3 1268.19 90.8148   1
   9  -5   3 1139.81 90.2646   1
 -10  -5  -3 10089.4 471.185   1
 -10   5  -3 10458.8 473.417   1
  10   5   3 9770.63 468.469   1
  10  -5   3 9530.77 470.014   1
 -11  -5  -3 1654.37 112.105   1
 -11   5  -3 1809.03 117.504   1
  11   5   3 1634.70 109.950   1
  11  -5   3 1518.24 110.368   1
 -12  -5  -3 3907.21 201.997   1
 -12   5  -3 3568.57 201.105   1
  12   5   3 4188.75 203.314   1
  13   5   3 77.6250 37.7155   1
 -13  -5  -3 126.289 41.7887   1
  13  -5   3 136.642 35.1743   1
 -13   5  -3 76.4898 31.9471   1
  14   5   3 215.924 42.7968   1
 -14   5  -3 216.374 48.8287   1
 -14  -5  -3 129.958 39.0106   1
  14  -5   3 169.829 45.3090   1
 -15  -5  -3 1913.09 123.934   1
 -15   5  -3 1739.62 128.808   1
  15   5   3 1695.47 119.026   1
  15  -5   3 1606.57 115.491   1
 -16   5  -3 1271.57 99.0145   1
  16  -5   3 1081.79 91.5241   1
 -16  -5  -3 1119.24 93.4527   1
 -17   5  -3 2583.68 168.327   1
  17  -5   3 2879.68 168.600   1
 -18  -5  -3 921.310 84.4149   1
 -18   5  -3 1096.78 93.3209   1
  18  -5   3 927.818 86.6258   1
  18   5   3 897.475 82.6068   1
  19   5   3 17.1381 33.1620   1
 -19  -5  -3 26.2337 32.5642   1
  20   5   3 429.341 58.9721   1
 -20  -5  -3 314.116 51.5084   1
  20  -5   3 362.680 54.1769   1
 -20   5  -3 501.937 59.0452   1
  21   5   3 136.950 47.3865   1
 -21  -5  -3 60.5626 40.8857   1
  21  -5   3 50.6564 38.3912   1
 -21   5  -3 78.2988 40.5978   1
  22   5   3 25.4115 44.5981   1
 -22  -5  -3 51.3390 45.4990   1
 -22   5  -3-17.2788 40.6864   1
  23   5   3 83.3093 46.1345   1
 -23  -5  -3 33.6660 36.7093   1
  23  -5   3 105.908 38.0436   1
 -23   5  -3 101.455 40.9467   1
  24   5   3-8.11185 43.9663   1
 -24  -5  -3 16.5498 37.9768   1
  26  -6  -3 24.7991 43.1037   1
 -26   6   3 42.5457 40.0917   1
  25  -6  -3-8.46301 46.7323   1
 -25   6   3-25.7939 38.9432   1
  23   6  -3-8.99484 40.7340   1
  23  -6  -3-8.46846 41.8209   1
 -23   6   3 35.9760 41.2770   1
  22   6  -3 372.609 57.5006   1
 -22  -6   3 373.841 57.7934   1
  21   6  -3 8.69230 40.4140   1
 -21  -6   3 18.0117 36.7241   1
  21  -6  -3-8.24967 32.5001   1
 -21   6   3 9.31056 36.0184   1
  20   6  -3 281.273 50.0047   1
 -20  -6   3 414.784 56.7817   1
  20  -6  -3 402.436 62.4008   1
 -20   6   3 390.543 57.9188   1
  19   6  -3 91.4014 35.9593   1
 -19  -6   3 154.946 44.2779   1
  19  -6  -3 137.594 47.3675   1
 -19   6   3 146.200 47.9357   1
  18   6  -3 492.006 60.4003   1
 -18  -6   3 492.803 61.9620   1
  18  -6  -3 518.639 62.3554   1
 -18   6   3 544.796 65.0616   1
  17  -6  -3 1610.76 113.680   1
  17   6  -3 1472.18 107.749   1
 -17  -6   3 1577.47 111.633   1
 -17   6   3 1392.42 108.646   1
  16   6  -3 5199.31 260.132   1
 -16  -6   3 5094.89 260.187   1
  16  -6  -3 4552.92 259.630   1
  15  -6  -3 1706.48 115.172   1
  15   6  -3 1481.83 109.489   1
 -15  -6   3 1726.83 114.908   1
 -15   6   3 1672.92 115.601   1
  14  -6  -3 6775.01 346.483   1
 -14  -6   3 7029.36 344.674   1
 -14   6   3 7340.74 350.671   1
  14   6  -3 6968.82 342.519   1
 -13   6   3 249.518 46.2721   1
  13  -6  -3 183.718 39.3456   1
 -12  -6   3 107.235 28.2319   1
  12   6  -3 134.416 33.4924   1
 -12   6   3 79.6901 28.9768   1
  12  -6  -3 157.866 34.1573   1
 -11  -6   3 135.585 33.3809   1
  11   6  -3 81.1407 26.1638   1
 -11   6   3 62.1822 32.8317   1
  11  -6  -3 149.157 37.0122   1
 -10  -6   3 16263.1 730.116   1
  10   6  -3 16157.1 725.774   1
 -10   6   3 16361.0 736.953   1
  10  -6  -3 16236.8 735.891   1
  -9  -6   3 11851.7 557.881   1
   9   6  -3 13120.5 558.754   1
  -9   6   3 12000.5 564.746   1
   9  -6  -3 12176.1 564.301   1
   8  -6  -3 36.0349 27.3605   1
  -8   6   3 82.8479 30.0290   1
  -8  -6   3 83.2266 23.7867   1
  -7   6   3 18151.9 744.046   1
   7   6  -3 17484.1 733.864   1
  -7  -6   3 16146.2 733.820   1
  -6  -6   3 2758.79 148.798   1
  -6   6   3 2851.13 156.562   1
   6   6  -3 3022.06 150.371   1
   6  -6  -3 2917.43 157.650   1
  -5  -6   3 25246.7 1089.95   1
  -5   6   3 23050.5 1094.63   1
   5   6  -3 25927.1 1089.57   1
   5  -6  -3 25280.1 1097.44   1
  -4  -6   3 4768.40 228.709   1
  -4   6   3 4522.57 232.046   1
   4   6  -3 4640.47 227.679   1
   4  -6  -3 5181.32 237.031   1
  -3  -6   3 44402.8 1894.56   1
  -3   6   3 43182.5 1901.10   1
   3   6  -3 44299.0 1892.91   1
   3  -6  -3 43160.7 1900.36   1
   2  -6  -3 14307.2 652.877   1
   2   6  -3 14124.6 645.404   1
  -2   6   3 14149.3 651.899   1
  -2  -6   3 15639.8 648.513   1
   1  -6  -3 40807.5 1765.23   1
   1   6  -3 38133.5 1758.65   1
  -1  -6   3 39423.9 1759.46   1
   0  -6  -3 142020. 5935.25   1
   0   6  -3 138779. 5928.16   1
   0   6   3 131807. 5931.95   1
   0  -6   3 141452. 5929.08   1
  -1  -6  -3 91958.9 3840.77   1
   1   6   3 88981.3 3838.18   1
  -1   6  -3 87317.1 3837.58   1
   1  -6   3 89398.4 3836.47   1
   2   6   3-15.2297 25.9128   1
  -2  -6  -3 20.8908 23.6538   1
  -2   6  -3 9.61712 22.0708   1
   2  -6   3 14.6445 21.1937   1
  -3   6  -3 985.505 71.9695   1
   3  -6   3 1008.79 71.8389   1
   3   6   3 873.941 70.1557   1
  -3  -6  -3 1123.57 76.3932   1
  -4   6  -3 6625.40 305.419   1
   4  -6   3 5835.31 301.274   1
   4   6   3 6564.18 304.583   1
  -4  -6  -3 6158.83 303.160   1
  -5   6  -3 532.822 51.0313   1
   5  -6   3 570.377 51.4253   1
   5   6   3 414.111 48.8871   1
  -5  -6  -3 476.596 50.2557   1
  -6   6  -3 2609.45 152.000   1
   6  -6   3 2911.97 153.623   1
   6   6   3 2621.22 148.701   1
  -6  -6  -3 2473.11 150.491   1
   7  -6   3 32146.8 1435.82   1
  -7   6  -3 33236.3 1437.76   1
  -8  -6  -3 1388.29 94.7108   1
   8  -6   3 1199.21 91.3346   1
   8   6   3 1324.72 93.5321   1
  -8   6  -3 1270.30 93.0630   1
  -9  -6  -3 10479.9 503.315   1
  -9   6  -3 11242.7 507.324   1
   9  -6   3 11136.7 505.346   1
   9   6   3 10169.9 501.907   1
 -10  -6  -3 8016.18 407.847   1
 -10   6  -3 8416.54 411.567   1
  10  -6   3 8875.37 413.596   1
  10   6   3 8839.46 410.764   1
 -11  -6  -3 1244.99 92.7491   1
 -11   6  -3 1211.78 90.5802   1
  11   6   3 1012.01 87.9414   1
  11  -6   3 1008.73 86.1116   1
  12   6   3 508.785 60.1835   1
 -12  -6  -3 641.836 64.8928   1
 -13   6  -3 459.899 59.5810   1
 -13  -6  -3 367.891 54.7196   1
  13   6   3 284.066 50.9864   1
  13  -6   3 387.637 54.4428   1
  14   6   3 2556.55 156.570   1
  14  -6   3 2387.57 155.495   1
 -14   6  -3 2677.19 163.020   1
 -15   6  -3 345.910 58.1044   1
 -15  -6  -3 529.878 60.5070   1
  15  -6   3 455.507 59.6829   1
  16   6   3 3227.27 194.660   1
 -16  -6  -3 3625.46 199.868   1
 -17  -6  -3 1861.99 127.519   1
 -17   6  -3 1802.72 129.544   1
  17   6   3 1960.39 128.587   1
  17  -6   3 1708.15 122.423   1
  18  -6   3 649.191 70.2885   1
 -18  -6  -3 654.621 72.5401   1
  18   6   3 701.336 73.5643   1
 -18   6  -3 779.427 78.2307   1
  19  -6   3 593.726 68.2752   1
 -19  -6  -3 432.720 62.3928   1
  19   6   3 516.183 66.7460   1
 -19   6  -3 415.754 62.4857   1
  20  -6   3 42.2825 36.7169   1
 -20  -6  -3-8.89618 38.6252   1
  20   6   3-42.9482 43.3778   1
 -20   6  -3 60.9956 39.9959   1
  21  -6   3 43.2955 34.1554   1
 -21  -6  -3 8.81708 40.5010   1
  21   6   3 93.8551 47.9887   1
 -21   6  -3 24.9705 33.4147   1
  22  -6   3 107.108 40.8003   1
 -22  -6  -3 52.2599 39.5596   1
 -22   6  -3 42.3556 34.0970   1
  22   6   3 76.6322 49.1956   1
  23  -6   3 8.06179 37.9611   1
 -23   6  -3 8.36452 37.8807   1
  26  -7  -3 8.16780 42.9993   1
 -26   7   3-24.8917 44.1153   1
  24  -7  -3 8.31088 44.6209   1
 -24   7   3 17.6547 42.0839   1
  23  -7  -3 137.921 43.5067   1
 -23   7   3 265.252 55.9389   1
 -22   7   3 27.8585 40.3433   1
  22  -7  -3 16.4612 31.2851   1
  22   7  -3 116.474 43.7688   1
 -22  -7   3 9.17934 33.5169   1
 -21   7   3 219.177 51.1133   1
  21  -7  -3 158.394 46.1548   1
 -21  -7   3 217.544 48.4473   1
 -20   7   3 416.872 63.9799   1
  20  -7  -3 462.136 63.5933   1
  20   7  -3 460.549 64.0498   1
 -20  -7   3 382.970 58.7981   1
 -19   7   3 657.474 73.1747   1
 -19  -7   3 662.029 69.2810   1
  19  -7  -3 504.476 66.3566   1
  19   7  -3 484.342 63.5278   1
 -18  -7   3 870.031 79.6872   1
  18   7  -3 802.312 78.6233   1
  18  -7  -3 703.820 76.4264   1
 -18   7   3 612.535 71.7347   1
 -17  -7   3 41.2630 34.7838   1
  17   7  -3 16.0444 34.8532   1
 -17   7   3 67.5689 37.7543   1
  17  -7  -3 8.69774 34.2931   1
 -16  -7   3 95.4726 37.2452   1
  16   7  -3 92.2077 37.3283   1
  16  -7  -3 66.3857 37.8298   1
 -16   7   3 160.863 42.9712   1
 -15   7   3 5034.63 267.676   1
 -15  -7   3 5253.19 266.786   1
  15  -7  -3 4853.44 264.898   1
  15   7  -3 5213.58 264.688   1
 -14   7   3-8.06453 33.4293   1
  14   7  -3 13.1576 25.9179   1
 -14  -7   3-23.2263 29.9510   1
  14  -7  -3-7.82879 30.2863   1
 -13   7   3 2127.12 134.114   1
  13   7  -3 1813.25 121.008   1
  13  -7  -3 2119.37 132.864   1
 -13  -7   3 2027.82 128.661   1
  12  -7  -3 273.368 49.0697   1
 -12   7   3 440.783 54.8968   1
 -11   7   3 1127.64 84.6279   1
  11   7  -3 974.861 75.8967   1
 -11  -7   3 1000.93 78.1584   1
  11  -7  -3 897.108 79.3106   1
 -10   7   3 2583.24 149.942   1
  10   7  -3 2289.92 137.908   1
 -10  -7   3 2541.45 140.923   1
  10  -7  -3 2435.78 145.252   1
  -9   7   3 5220.75 260.379   1
  -9  -7   3 4996.89 253.109   1
   9  -7  -3 5237.84 260.030   1
   9   7  -3 5027.49 252.149   1
   8   7  -3 9482.28 427.523   1
  -8  -7   3 8991.53 427.752   1
  -7   7   3 2771.92 154.237   1
   7  -7  -3 2699.33 152.664   1
  -7  -7   3 2666.66 146.090   1
   6   7  -3 18280.2 834.523   1
  -6   7   3 19300.5 843.502   1
   6  -7  -3 20075.8 845.529   1
  -6  -7   3 18223.5 835.006   1
   5   7  -3 25121.8 1070.60   1
  -5   7   3 23751.1 1075.71   1
   5  -7  -3 24121.8 1077.33   1
   4   7  -3 14407.7 618.279   1
  -4   7   3 13198.5 621.301   1
   4  -7  -3 14066.4 624.867   1
  -4  -7   3 13452.6 616.784   1
  -3   7   3 3027.10 160.180   1
   3   7  -3 2908.94 155.428   1
  -3  -7   3 2985.25 156.339   1
   3  -7  -3 2968.29 160.641   1
   2   7  -3 25770.1 1152.47   1
  -2   7   3 27648.2 1160.96   1
   2  -7  -3 26200.0 1159.66   1
  -2  -7   3 26092.2 1153.66   1
  -1   7   3 19523.1 859.300   1
   1   7  -3 18243.5 850.200   1
  -1  -7   3 19276.7 852.391   1
   1  -7  -3 20459.9 859.678   1
   0   7   3 5061.00 238.754   1
   0   7  -3 4407.52 230.578   1
   0  -7   3 4779.71 232.768   1
   0  -7  -3 4710.67 236.274   1
   1   7   3 17682.4 735.411   1
  -1   7  -3 15827.0 729.130   1
   1  -7   3 16430.9 730.619   1
  -1  -7  -3 15537.2 731.994   1
   2   7   3 4814.26 242.858   1
  -2  -7  -3 4684.86 242.777   1
  -2   7  -3 4893.34 242.070   1
   2  -7   3 5075.10 243.683   1
  -3  -7  -3 5281.61 261.305   1
   3   7   3 5537.75 262.573   1
  -3   7  -3 5051.75 259.395   1
   3  -7   3 5139.37 261.528   1
  -4  -7  -3 33378.2 1433.87   1
  -4   7  -3 32220.7 1432.30   1
   4  -7   3 33234.8 1432.04   1
   4   7   3 31998.0 1430.91   1
  -5   7  -3 32.0850 27.4837   1
   5  -7   3 37.9159 26.6545   1
   5   7   3 44.2055 29.0195   1
  -5  -7  -3 24.3767 28.3723   1
  -6   7  -3 9226.25 445.679   1
   6  -7   3 9594.14 446.616   1
   6   7   3 9556.37 446.382   1
  -6  -7  -3 9606.42 449.963   1
  -7   7  -3 13244.3 624.196   1
   7  -7   3 13196.4 624.090   1
   7   7   3 13521.9 623.766   1
  -7  -7  -3 14654.2 629.312   1
  -8   7  -3 366.533 50.1183   1
  -8  -7  -3 497.912 56.2194   1
   8  -7   3 435.819 50.9991   1
   8   7   3 440.676 53.2367   1
  -9  -7  -3 1636.90 112.256   1
   9  -7   3 1672.06 108.469   1
  -9   7  -3 1361.69 103.334   1
   9   7   3 1567.66 103.687   1
 -10   7  -3 23.5051 31.4192   1
 -10  -7  -3 7.77010 30.6172   1
  10   7   3 21.6266 29.8891   1
  10  -7   3 7.66159 31.2489   1
 -11  -7  -3 931.974 78.7528   1
 -11   7  -3 691.645 74.0729   1
  11   7   3 869.490 77.6666   1
  11  -7   3 902.886 79.4803   1
 -12   7  -3 885.884 83.2352   1
  12  -7   3 893.892 83.0100   1
 -13   7  -3 2870.94 175.713   1
  13  -7   3 2924.20 175.449   1
  13   7   3 3074.25 175.455   1
 -14   7  -3 2442.65 150.847   1
 -14  -7  -3 2141.92 142.219   1
  14  -7   3 2038.77 138.576   1
 -15   7  -3 627.171 74.8259   1
  15   7   3 573.071 65.2851   1
  15  -7   3 716.501 71.2626   1
 -16   7  -3 171.104 42.9224   1
  16  -7   3 277.554 48.3833   1
 -17   7  -3 638.620 75.6702   1
 -17  -7  -3 725.939 75.2361   1
  17   7   3 761.780 76.5913   1
  17  -7   3 656.222 72.1364   1
  18   7   3 26.1145 39.4418   1
 -18  -7  -3 35.6102 37.5155   1
 -19   7  -3 8.90774 38.0980   1
  19  -7   3 8.27507 36.9660   1
 -20   7  -3 139.653 45.8672   1
 -20  -7  -3 132.965 41.6325   1
  20   7   3 138.578 42.2021   1
  20  -7   3 142.324 44.4653   1
 -21   7  -3 34.1312 35.9572   1
  21  -7   3 24.8437 33.2244   1
 -22   7  -3 177.850 47.8450   1
  22   7   3 152.225 46.3069   1
 -22  -7  -3 121.037 43.6764   1
  22  -7   3 159.836 48.5552   1
  23   7   3 74.7153 39.7528   1
 -23  -7  -3 102.078 41.2145   1
  25  -8  -3 24.2482 35.0950   1
 -25   8   3 8.51644 30.4158   1
  24  -8  -3 47.5042 38.2281   1
 -24   8   3 17.8540 39.9033   1
  23  -8  -3 63.3389 42.5461   1
 -23   8   3 18.7086 43.5315   1
  22  -8  -3 17.2709 38.5743   1
 -22   8   3-9.07544 37.6194   1
 -21   8   3 9.27253 35.8749   1
  21  -8  -3-26.1185 35.5057   1
  21   8  -3-16.1424 36.5552   1
 -21  -8   3-20.0059 42.7838   1
 -20   8   3 354.389 58.1774   1
 -20  -8   3 335.059 59.4526   1
  20  -8  -3 333.098 54.0343   1
  20   8  -3 453.272 57.7541   1
 -19  -8   3-9.42641 39.0755   1
 -19   8   3 17.8768 37.6456   1
  19  -8  -3-17.6345 39.9310   1
  19   8  -3-23.3996 40.6501   1
 -18  -8   3 99.6583 39.7224   1
 -18   8   3 164.310 46.3149   1
  18   8  -3 125.288 41.1868   1
 -17  -8   3 1723.53 121.122   1
  17  -8  -3 1588.67 118.153   1
  17   8  -3 1637.13 115.249   1
 -16   8   3 119.667 36.4103   1
  16   8  -3 86.1962 34.9431   1
 -16  -8   3 216.981 42.9437   1
  16  -8  -3 108.877 36.2327   1
 -15   8   3 75.7133 32.5597   1
  15   8  -3-7.67508 29.7082   1
 -15  -8   3 8.03549 30.5209   1
  15  -8  -3 16.3045 28.4854   1
 -14   8   3 308.880 52.7279   1
  14   8  -3 327.588 48.9529   1
 -14  -8   3 276.043 47.6639   1
  14  -8  -3 251.622 47.6609   1
 -13   8   3 4944.98 257.860   1
  13   8  -3 4988.54 252.833   1
 -13  -8   3 4733.81 251.900   1
  13  -8  -3 4809.09 255.860   1
 -12   8   3 703.191 68.4335   1
  12   8  -3 821.642 70.8805   1
  12  -8  -3 755.367 69.8748   1
 -12  -8   3 788.079 69.1728   1
 -11   8   3 5726.56 288.440   1
  11  -8  -3 5529.10 287.428   1
 -10  -8   3 3387.60 187.805   1
  10   8  -3 3550.45 188.011   1
 -10   8   3 3377.01 192.220   1
  10  -8  -3 3658.83 194.536   1
  -9  -8   3 2025.87 119.079   1
   9  -8  -3 2054.21 126.468   1
   9   8  -3 1849.63 115.801   1
  -9   8   3 1783.86 120.559   1
   8  -8  -3 150.587 30.9518   1
  -8  -8   3 105.138 30.1981   1
  -8   8   3 95.6298 28.7200   1
   8   8  -3 98.1206 28.9065   1
   7   8  -3 18546.9 837.686   1
  -7   8   3 19186.7 845.891   1
   7  -8  -3 18116.8 843.979   1
  -7  -8   3 19439.6 840.402   1
  -6  -8   3 899.479 69.3512   1
   5   8  -3 9798.76 437.419   1
  -5  -8   3 9091.65 435.716   1
   4   8  -3 1555.92 95.3737   1
  -4   8   3 1490.60 98.2599   1
   4  -8  -3 1455.76 99.4432   1
   3   8  -3 5.17260 21.4811   1
  -3  -8   3 21.3212 20.6617   1
   3  -8  -3 6.15235 20.5258   1
   2   8  -3 47.0942 24.4692   1
  -2   8   3 65.7549 31.5776   1
  -2  -8   3 63.2141 25.2484   1
   2  -8  -3 73.5188 30.0241   1
  -1   8   3 37452.3 1721.80   1
   1   8  -3 40953.4 1718.77   1
  -1  -8   3 39283.1 1718.78   1
   1  -8  -3 40412.4 1725.94   1
   0   8   3 4054.91 215.504   1
   0   8  -3 4191.84 213.772   1
   0  -8   3 4472.61 217.174   1
   0  -8  -3 4168.17 217.476   1
   1   8   3 5658.18 267.582   1
  -1   8  -3 5324.39 263.439   1
  -1  -8  -3 5886.37 269.590   1
  -2   8  -3 5280.53 256.852   1
   2  -8   3 5235.87 256.237   1
   2   8   3 5243.48 257.585   1
  -2  -8  -3 4734.38 255.557   1
  -3   8  -3 5281.53 272.664   1
   3  -8   3 5779.40 276.434   1
   4   8   3 1954.20 117.008   1
  -4  -8  -3 1725.80 115.022   1
  -5  -8  -3 17632.6 792.398   1
   5   8   3 18001.8 790.715   1
  -5   8  -3 16612.1 788.366   1
   5  -8   3 17891.5 790.805   1
  -6  -8  -3 1046.53 81.4230   1
   6   8   3 1064.97 81.4745   1
  -6   8  -3 1184.94 87.0836   1
   6  -8   3 1051.85 83.6817   1
  -7  -8  -3 825.971 71.9672   1
   7   8   3 750.765 71.4812   1
  -7   8  -3 769.444 72.6778   1
   7  -8   3 775.198 71.2389   1
  -8  -8  -3 574.509 60.9573   1
   8   8   3 414.329 52.7570   1
  -8   8  -3 388.777 54.4197   1
   8  -8   3 399.654 53.9017   1
  -9  -8  -3 774.816 71.0837   1
   9   8   3 639.468 67.1188   1
  -9   8  -3 779.354 73.1901   1
   9  -8   3 726.688 69.1882   1
 -10  -8  -3 80.5346 35.1662   1
  10   8   3 60.9977 34.7369   1
  10  -8   3 132.522 39.5444   1
 -10   8  -3 87.8973 38.7401   1
  11  -8   3 64.6564 35.7476   1
 -11   8  -3 90.9150 37.5717   1
 -12   8  -3 832.614 78.8980   1
  12  -8   3 910.763 83.7453   1
  12   8   3 862.269 75.8762   1
 -13   8  -3 5253.02 296.296   1
  13  -8   3 5819.33 302.057   1
 -14  -8  -3 98.8502 43.9997   1
  14   8   3 39.4555 33.4029   1
  14  -8   3 86.4619 40.8498   1
 -14   8  -3 105.190 42.4271   1
 -15   8  -3-9.19748 33.5468   1
  15  -8   3 42.1133 31.3545   1
  15   8   3 8.13322 38.7728   1
 -15  -8  -3-26.9933 37.8951   1
 -16   8  -3 469.459 66.1105   1
  16  -8   3 492.380 62.6885   1
  16   8   3 300.307 53.2790   1
 -16  -8  -3 476.497 63.9914   1
 -17   8  -3 352.994 56.5628   1
  17  -8   3 383.578 57.3065   1
  17   8   3 323.207 58.4882   1
 -18   8  -3 18.1960 39.4997   1
  18  -8   3-33.1337 38.0201   1
  18   8   3-8.53147 35.3691   1
 -18  -8  -3-27.0246 40.7985   1
  19  -8   3 270.310 49.9874   1
  19   8   3 213.013 51.4425   1
 -19  -8  -3 269.947 51.6204   1
 -20   8  -3 69.9739 41.2775   1
  20  -8   3 81.2513 38.8318   1
  20   8   3 100.432 45.4459   1
 -20  -8  -3-9.01691 42.5469   1
 -21   8  -3 42.5141 34.2117   1
  21  -8   3 106.018 36.0354   1
  21   8   3 66.2573 38.6147   1
 -21  -8  -3 44.6051 35.8826   1
 -22   8  -3 107.172 38.9836   1
  22  -8   3 64.0216 34.4141   1
  23   8   3 38.7242 39.9817   1
  24  -9  -3 14.8917 38.0040   1
 -24   9   3-9.32076 42.2101   1
  23  -9  -3-8.33419 35.0991   1
 -23   9   3 8.91620 31.1350   1
  21  -9  -3-8.58062 34.9915   1
 -21   9   3-9.21960 35.0011   1
 -20  -9   3 9.27969 38.4732   1
  20   9  -3 26.9198 40.6431   1
 -19  -9   3 54.5359 40.1156   1
 -19   9   3 43.8594 37.0314   1
  19  -9  -3 71.2000 39.2835   1
  19   9  -3 70.6080 37.2588   1
 -18  -9   3 142.185 42.3774   1
 -18   9   3 132.456 45.5666   1
  18   9  -3 103.867 40.7981   1
 -17  -9   3 181.790 47.4374   1
  17  -9  -3 197.874 46.7193   1
  17   9  -3 303.388 54.0808   1
 -17   9   3 219.952 46.8267   1
 -16   9   3 1445.12 108.702   1
  16  -9  -3 1486.01 108.233   1
 -15   9   3 103.625 36.0845   1
  15   9  -3 134.331 40.1593   1
 -15  -9   3 80.3994 35.7043   1
  15  -9  -3 109.418 33.4700   1
 -14   9   3 1496.22 110.289   1
  14   9  -3 1601.65 111.867   1
 -14  -9   3 1483.81 108.216   1
  14  -9  -3 1456.98 109.424   1
 -13   9   3 1377.69 102.900   1
  13   9  -3 1269.03 97.5109   1
 -13  -9   3 1206.40 96.9068   1
  13  -9  -3 1537.44 107.102   1
  12   9  -3 644.501 63.0308   1
 -12  -9   3 590.893 63.1519   1
 -11   9   3 408.661 56.8987   1
 -11  -9   3 404.253 50.7266   1
  11  -9  -3 362.837 52.3135   1
  11   9  -3 344.067 49.1062   1
 -10   9   3 6723.03 328.060   1
  10  -9  -3 6548.43 327.374   1
 -10  -9   3 6391.42 322.658   1
  10   9  -3 6566.36 321.551   1
   9  -9  -3 3216.24 180.565   1
  -9   9   3 3035.48 178.588   1
   8   9  -3 217.029 37.7493   1
  -8   9   3 260.914 40.5801   1
   8  -9  -3 252.939 41.5302   1
  -8  -9   3 224.026 38.8790   1
   7   9  -3 643.807 60.0430   1
  -7   9   3 665.233 66.0770   1
   7  -9  -3 777.863 72.2153   1
  -7  -9   3 747.189 63.4117   1
   6   9  -3 7790.22 378.580   1
  -6   9   3 7944.63 384.219   1
   6  -9  -3 7743.74 385.325   1
  -6  -9   3 8551.32 382.406   1
   5   9  -3 7354.18 351.856   1
  -5   9   3 7522.93 358.181   1
   5  -9  -3 6716.02 354.286   1
  -5  -9   3 7983.21 356.214   1
   4   9  -3 1120.37 77.0123   1
  -4   9   3 941.532 76.6241   1
  -4  -9   3 969.161 75.4548   1
   4  -9  -3 1057.32 82.0494   1
   3   9  -3 490.114 50.3579   1
  -3  -9   3 560.544 52.3931   1
   3  -9  -3 483.627 54.1685   1
  -2   9   3 3657.82 201.419   1
   2   9  -3 4036.39 198.977   1
   2  -9  -3 3874.14 204.598   1
  -2  -9   3 3549.70 196.073   1
  -1   9   3-13.0715 28.3722   1
   1   9  -3 28.8652 24.3131   1
  -1  -9   3 5.95322 26.5927   1
   1  -9  -3-19.9544 28.4468   1
   0   9   3 130.187 34.7705   1
   0   9  -3 186.741 34.6596   1
   0  -9   3 122.930 28.4520   1
   0  -9  -3 112.362 33.8906   1
   1   9   3 97.9743 32.0051   1
  -1   9  -3 43.8154 26.9103   1
   1  -9   3 76.1915 30.3918   1
  -1  -9  -3 46.7273 29.5292   1
   2   9   3 46.7593 32.6369   1
  -2  -9  -3 13.6819 30.1588   1
  -3   9  -3 5684.69 273.131   1
   3  -9   3 5319.36 270.663   1
   3   9   3 5412.55 271.469   1
  -3  -9  -3 5098.98 270.567   1
  -4   9  -3 23660.1 1055.40   1
  -4  -9  -3 23916.1 1057.03   1
   4  -9   3 24972.1 1057.44   1
   4   9   3 22400.9 1053.70   1
  -5  -9  -3 2825.81 157.453   1
   5   9   3 2572.47 154.262   1
  -5   9  -3 2660.52 156.822   1
   5  -9   3 2635.12 155.390   1
  -6  -9  -3 5115.42 259.278   1
   6   9   3 4732.13 252.844   1
  -6   9  -3 5110.43 258.705   1
   6  -9   3 4797.13 254.993   1
  -7  -9  -3 129.321 35.5683   1
   7   9   3 65.3769 30.8239   1
  -7   9  -3 91.6171 35.6962   1
   7  -9   3 67.7551 33.3719   1
  -8  -9  -3 245.668 46.2678   1
   8   9   3 341.970 48.8734   1
  -8   9  -3 220.320 49.1215   1
   8  -9   3 325.990 48.8383   1
   9   9   3 15.5747 32.8064   1
  -9  -9  -3 23.0818 34.3781   1
  10  -9   3 507.883 63.6877   1
 -10   9  -3 531.587 64.5052   1
  11   9   3 8.11894 31.9844   1
  11  -9   3-16.3832 25.1451   1
 -11   9  -3 8.38965 27.2258   1
 -12  -9  -3 247.895 49.1642   1
 -12   9  -3 223.567 48.1830   1
  12  -9   3 260.892 47.6208   1
 -13  -9  -3 140.231 38.8653   1
  13   9   3 67.5029 33.5453   1
 -13   9  -3 112.275 43.3676   1
  13  -9   3 112.635 41.0448   1
 -14  -9  -3 392.198 59.7561   1
  14   9   3 337.683 56.1391   1
 -14   9  -3 329.242 55.2788   1
  14  -9   3 483.456 61.1300   1
 -15  -9  -3 81.2593 37.6817   1
  15   9   3 152.578 39.6535   1
  15  -9   3 113.195 40.2007   1
 -15   9  -3 53.6574 37.3280   1
 -16   9  -3 202.747 48.5498   1
  16  -9   3 214.420 47.4572   1
  16   9   3 101.525 38.9664   1
 -16  -9  -3 173.622 47.1778   1
 -17   9  -3 27.5941 38.7428   1
  17  -9   3 8.63158 38.0232   1
  17   9   3 8.39681 40.5187   1
 -17  -9  -3 18.4795 38.9185   1
 -18   9  -3 116.851 46.5327   1
  18  -9   3 85.5188 40.9606   1
  18   9   3 100.823 36.6894   1
 -18  -9  -3 73.9552 36.6342   1
  19   9   3-16.7377 34.7011   1
 -19  -9  -3 64.4692 40.5739   1
  20  -9   3-7.76443 37.4716   1
 -20   9  -3-35.7911 43.1799   1
 -21   9  -3 8.44082 39.7456   1
  21  -9   3-7.86922 39.7361   1
  21   9   3-16.3870 41.3734   1
 -21  -9  -3-18.0338 43.5064   1
  22   9   3-8.14632 35.3643   1
 -22  -9  -3 17.5927 34.0290   1
  24 -10  -3-7.83413 40.8284   1
 -24  10   3-8.60202 41.5048   1
  22 -10  -3 8.48928 40.9611   1
 -22  10   3 9.01572 39.7111   1
  21 -10  -3 85.4289 44.1408   1
 -21  10   3 35.9204 37.9088   1
 -20  10   3 61.7924 43.1428   1
  20  10  -3 26.9511 37.8887   1
  20 -10  -3 52.7232 39.8447   1
  18  10  -3 133.453 45.6623   1
 -18 -10   3 77.2447 39.1629   1
  18 -10  -3 121.911 40.2510   1
 -17  10   3 43.9616 39.8690   1
  17  10  -3 26.2440 35.7307   1
 -17 -10   3 8.65469 32.2815   1
  17 -10  -3 120.669 45.4204   1
 -16  10   3 17.6269 36.5332   1
  16  10  -3 8.33601 36.7157   1
 -16 -10   3-8.57353 35.5386   1
  16 -10  -3-8.53790 34.2303   1
  15  10  -3 113.033 38.1666   1
 -15  10   3 61.4621 35.9636   1
  15 -10  -3 68.8843 34.0895   1
 -14 -10   3 845.165 78.8955   1
 -14  10   3 841.883 81.3387   1
  14  10  -3 913.867 78.4152   1
  14 -10  -3 779.673 78.9594   1
 -13  10   3 118.265 41.0447   1
 -13 -10   3 71.5046 33.8087   1
  13  10  -3 123.333 37.0639   1
  13 -10  -3 150.013 43.2587   1
 -12 -10   3 1276.36 92.7864   1
  12  10  -3 1186.17 89.6210   1
  12 -10  -3 1047.35 91.3925   1
 -12  10   3 981.533 88.7731   1
 -11 -10   3 36.8393 30.0661   1
  11 -10  -3 15.8872 27.1253   1
  11  10  -3 66.8540 34.1100   1
 -11  10   3 8.15246 24.3048   1
 -10 -10   3 2262.49 136.763   1
  10  10  -3 2047.80 131.422   1
   9 -10  -3 2917.94 175.118   1
  -9 -10   3 3076.03 170.997   1
  -9  10   3 2886.88 172.355   1
   9  10  -3 3002.40 168.720   1
   8 -10  -3 1884.66 123.105   1
  -8  10   3 1823.28 121.775   1
   8  10  -3 1828.53 117.984   1
  -8 -10   3 1855.73 118.792   1
   7  10  -3 5370.95 291.681   1
  -7  10   3 5964.89 299.423   1
   7 -10  -3 6249.29 302.057   1
  -7 -10   3 6142.12 295.470   1
  -6  10   3 8119.76 390.575   1
   6 -10  -3 8037.02 392.161   1
  -5  10   3 1651.84 107.928   1
   5 -10  -3 1390.22 106.380   1
  -4  10   3 4897.80 255.839   1
   4 -10  -3 5138.28 259.608   1
  -3  10   3 26576.0 1141.45   1
   3 -10  -3 24856.5 1139.56   1
  -2  10   3 18586.3 773.122   1
   2 -10  -3 15493.1 770.274   1
   1  10  -3 6826.75 343.528   1
  -1  10   3 7097.97 348.459   1
   1 -10  -3 7563.27 352.587   1
   0  10   3 1315.46 96.1064   1
   0  10  -3 1410.02 96.1851   1
   0 -10   3 1217.70 93.6658   1
   0 -10  -3 1516.07 101.551   1
   1  10   3 380.059 49.2804   1
  -1  10  -3 345.543 45.1510   1
   1 -10   3 405.493 47.6886   1
  -1 -10  -3 291.190 47.6762   1
   2  10   3 10970.4 505.226   1
  -2  10  -3 10511.7 501.302   1
   2 -10   3 10598.7 501.530   1
  -2 -10  -3 10917.9 505.033   1
  -3  10  -3 1535.91 106.255   1
   3 -10   3 1583.70 105.569   1
   3  10   3 1419.01 104.591   1
  -3 -10  -3 1739.14 110.329   1
   4 -10   3 2934.71 177.076   1
   4  10   3 2977.87 176.069   1
  -4 -10  -3 3104.34 179.266   1
  -5  10  -3 1467.08 106.065   1
   5 -10   3 1588.42 107.531   1
   5  10   3 1491.54 106.023   1
  -5 -10  -3 1512.03 107.327   1
  -6 -10  -3 1623.13 110.958   1
  -6  10  -3 1523.71 111.613   1
   6 -10   3 1575.54 111.984   1
  -7 -10  -3 1924.35 131.621   1
  -7  10  -3 2029.52 132.116   1
   7 -10   3 2151.38 134.133   1
   7  10   3 2093.59 132.235   1
   8  10   3 31.0848 27.7709   1
  -8 -10  -3 24.1813 24.0317   1
   9  10   3 1983.44 127.076   1
  -9  10  -3 2150.65 131.936   1
   9 -10   3 1877.37 127.016   1
 -10 -10  -3-8.31062 33.9726   1
  10  10   3 40.4005 34.6392   1
  10 -10   3 91.6013 31.0902   1
 -10  10  -3 68.3368 31.8872   1
 -11 -10  -3 1045.79 87.2596   1
 -11  10  -3 910.981 85.6483   1
  11 -10   3 987.738 88.2303   1
 -12 -10  -3 8.35545 34.0776   1
  12  10   3-16.9089 34.4811   1
 -12  10  -3 25.9955 34.7466   1
  12 -10   3 42.4500 37.3995   1
 -13 -10  -3 241.565 52.0339   1
  13  10   3 194.996 48.3684   1
 -13  10  -3 273.154 48.4382   1
  13 -10   3 250.419 45.2876   1
 -14 -10  -3 149.859 46.3906   1
  14  10   3 120.254 43.3802   1
 -14  10  -3 242.703 44.7088   1
  14 -10   3 89.2488 36.3585   1
 -15 -10  -3 17.8844 36.4835   1
  15  10   3-8.70802 37.2614   1
 -15  10  -3 8.83953 37.8235   1
  15 -10   3 96.7862 43.4680   1
  16  10   3 70.0849 36.3974   1
 -16 -10  -3 44.9907 34.2471   1
  17 -10   3 17.2032 30.7570   1
 -17  10  -3 64.0623 32.0013   1
 -18  10  -3 109.137 48.0247   1
  18 -10   3 50.9287 41.1253   1
  18  10   3 105.201 42.9628   1
 -18 -10  -3 90.0176 40.9372   1
 -19  10  -3-8.83712 35.4354   1
  19 -10   3-33.0283 38.3951   1
  19  10   3-26.1245 43.0090   1
 -19 -10  -3 17.9298 38.9225   1
  20  10   3-8.61490 43.5013   1
  21 -10   3-22.6002 38.4564   1
 -21  10  -3-8.49705 41.9674   1
  23 -11  -3 16.3256 34.9107   1
 -23  11   3-8.69592 38.3012   1
  22 -11  -3-8.16932 30.4098   1
 -22  11   3 8.91767 30.4242   1
 -21  11   3 34.8572 32.4644   1
  21 -11  -3 25.7863 35.6528   1
 -20  11   3-8.59189 34.4482   1
  20 -11  -3 26.5069 36.6264   1
 -19  11   3 87.9233 45.0182   1
  19  11  -3 79.9064 39.8208   1
 -17  11   3 35.0493 35.1618   1
  17 -11  -3 51.3106 39.7882   1
  17  11  -3-25.9964 36.5251   1
 -17 -11   3 90.1705 39.7435   1
 -16  11   3 124.483 41.7867   1
  16 -11  -3 147.340 44.2100   1
  16  11  -3 350.399 56.1931   1
 -16 -11   3 283.116 53.8609   1
 -15  11   3 8.80361 37.6822   1
 -15 -11   3 51.5957 36.2481   1
  15  11  -3 25.0670 32.3602   1
  15 -11  -3 61.0370 41.0853   1
 -14 -11   3 25.0470 34.0748   1
  14  11  -3 40.9031 35.5413   1
 -13 -11   3 1404.70 106.424   1
  13 -11  -3 1359.83 108.727   1
 -13  11   3 1444.07 111.231   1
  13  11  -3 1628.38 113.373   1
  12 -11  -3 159.996 42.0407   1
 -12  11   3 85.1696 35.8393   1
 -12 -11   3 226.304 45.8459   1
  12  11  -3 140.010 39.3336   1
  11 -11  -3 2047.13 133.931   1
 -11  11   3 2015.26 133.049   1
  11  11  -3 2109.63 133.090   1
 -11 -11   3 1905.22 130.825   1
  10  11  -3 158.849 40.3878   1
 -10  11   3 139.263 44.4932   1
  10 -11  -3 173.001 46.7932   1
 -10 -11   3 162.655 40.5163   1
   9 -11  -3 2806.43 174.129   1
  -9  11   3 2923.43 176.052   1
   9  11  -3 3079.31 173.549   1
  -9 -11   3 3143.01 175.017   1
   8  11  -3 3229.81 187.522   1
  -8 -11   3 3616.92 191.772   1
   7  11  -3 5191.47 265.219   1
  -7  11   3 5099.67 266.923   1
   7 -11  -3 5379.64 271.111   1
  -7 -11   3 5007.72 263.805   1
   6  11  -3 2283.12 139.051   1
  -6  11   3 2408.17 144.357   1
   6 -11  -3 2186.99 142.204   1
  -6 -11   3 2248.51 139.605   1
   5  11  -3 3601.03 190.441   1
  -5  11   3 3201.84 190.109   1
  -5 -11   3 3449.96 189.330   1
   5 -11  -3 3410.79 192.134   1
  -4  11   3 5600.84 289.057   1
   4  11  -3 5587.46 286.815   1
  -4 -11   3 5770.26 288.629   1
   4 -11  -3 5949.98 292.682   1
   3  11  -3 1339.69 95.5927   1
  -3  11   3 1455.80 100.475   1
  -3 -11   3 1230.55 93.3383   1
   3 -11  -3 1155.96 92.7140   1
  -2  11   3 18338.7 775.791   1
   2  11  -3 16785.2 767.993   1
   2 -11  -3 15992.0 770.824   1
  -2 -11   3 17056.4 770.695   1
  -1  11   3 1207.31 90.8288   1
   1 -11  -3 1153.17 88.8515   1
  -1 -11   3 924.978 82.9310   1
   0  11   3 89.4314 38.0409   1
   0  11  -3 7.05825 31.0915   1
   0 -11   3-50.2902 34.2514   1
   0 -11  -3 22.7520 38.2974   1
   1  11   3 162.435 40.5977   1
  -1  11  -3 239.140 44.0430   1
  -1 -11  -3 221.810 45.3311   1
   2  11   3 4689.95 233.385   1
  -2  11  -3 3929.32 226.025   1
   2 -11   3 4376.88 228.742   1
  -2 -11  -3 4244.81 230.010   1
  -3  11  -3 3292.21 195.332   1
   3 -11   3 3711.41 200.446   1
   3  11   3 3866.77 203.226   1
  -3 -11  -3 3643.07 201.208   1
  -4  11  -3 4376.36 234.414   1
   4 -11   3 4425.15 235.858   1
   4  11   3 4250.38 234.900   1
  -4 -11  -3 4634.48 238.701   1
  -5  11  -3 3326.50 188.575   1
   5 -11   3 3377.93 188.345   1
   5  11   3 3812.10 194.127   1
   6  11   3 10931.3 520.327   1
  -6 -11  -3 11158.1 522.133   1
  -7  11  -3 274.273 48.0994   1
   7 -11   3 180.050 45.3924   1
  -8 -11  -3 253.082 45.2125   1
   8  11   3 264.711 46.8159   1
  -8  11  -3 242.474 49.0851   1
   8 -11   3 279.482 47.9100   1
  -9 -11  -3 33.5124 32.4903   1
   9  11   3 16.2756 32.1393   1
   9 -11   3 50.3442 39.0775   1
  -9  11  -3 136.110 43.0145   1
 -10 -11  -3 77.1232 36.1163   1
 -10  11  -3 8.69084 37.7537   1
  10 -11   3 8.59023 37.3172   1
 -11 -11  -3 112.923 43.3652   1
  11  11   3 233.490 48.9030   1
 -11  11  -3 166.463 46.0988   1
  11 -11   3 93.4970 41.9794   1
 -12 -11  -3 8.77871 29.9504   1
  12  11   3-25.2441 31.3235   1
  12 -11   3-8.50890 26.1193   1
 -12  11  -3 34.8879 31.8114   1
 -13 -11  -3 460.735 64.3687   1
  13  11   3 544.346 66.1897   1
  13 -11   3 648.431 68.6754   1
 -13  11  -3 495.345 62.5653   1
 -14 -11  -3 114.654 45.1735   1
  14  11   3 218.243 51.7328   1
 -14  11  -3 247.191 47.5452   1
  14 -11   3 131.561 39.3667   1
  15  11   3 72.1480 41.0142   1
 -15 -11  -3 104.133 39.4778   1
  16 -11   3-26.2145 45.5387   1
 -16  11  -3 17.7181 44.2443   1
 -17  11  -3 270.150 54.5635   1
  17 -11   3 261.361 49.6444   1
  17  11   3 157.914 45.4202   1
 -17 -11  -3 251.382 46.7233   1
 -18  11  -3-8.95308 42.6865   1
  18 -11   3 25.2789 40.6625   1
  18  11   3 43.2274 43.6607   1
 -18 -11  -3 8.72407 38.4322   1
 -19  11  -3 52.2099 33.6729   1
  19 -11   3-8.31689 30.3456   1
  19  11   3 51.4033 40.3483   1
 -19 -11  -3-8.64566 39.1616   1
 -20  11  -3 59.6587 43.2560   1
 -20 -11  -3 119.410 46.4350   1
  20 -11   3 157.337 47.0581   1
  20  11   3 67.6275 43.3673   1
 -22  12   3-17.0813 39.7281   1
  22 -12  -3-40.6183 40.5904   1
  21 -12  -3-8.45359 42.2203   1
 -21  12   3-8.49221 40.4844   1
  20 -12  -3-26.1753 40.5807   1
 -20  12   3-25.4212 38.3894   1
  19 -12  -3 17.1342 40.3392   1
 -19  12   3-26.2858 42.2754   1
  18 -12  -3 42.8514 33.1540   1
  18  12  -3-17.8707 37.0384   1
 -18  12   3-34.9856 36.2552   1
  17 -12  -3 239.331 51.9140   1
 -17  12   3 238.146 54.7031   1
  16 -12  -3 1140.09 93.5396   1
 -16  12   3 1047.34 91.6169   1
 -16 -12   3 848.689 85.5738   1
  15 -12  -3 8.73907 39.0388   1
 -15  12   3-61.6281 43.4793   1
 -15 -12   3 8.84429 38.3957   1
  15  12  -3 8.60696 36.8120   1
  14 -12  -3 1642.33 116.138   1
 -14 -12   3 1706.63 119.435   1
 -14  12   3 1455.29 112.106   1
  14  12  -3 1471.12 112.502   1
  13 -12  -3 503.770 62.8479   1
 -13 -12   3 444.178 61.5626   1
 -13  12   3 410.560 59.3828   1
  13  12  -3 305.832 54.7785   1
  12 -12  -3 213.387 48.0265   1
 -12 -12   3 193.746 46.5844   1
 -12  12   3 233.270 50.2649   1
  12  12  -3 229.638 48.5773   1
  11 -12  -3 2810.46 164.926   1
 -11  12   3 2678.92 163.065   1
  11  12  -3 2467.18 159.731   1
 -11 -12   3 2596.28 160.935   1
  10  12  -3 223.470 47.3727   1
 -10  12   3 383.553 54.8589   1
  10 -12  -3 442.208 59.3581   1
 -10 -12   3 302.879 50.5536   1
   9  12  -3 216.955 44.1212   1
  -9  12   3 198.402 40.9152   1
   9 -12  -3 217.374 42.7385   1
  -9 -12   3 228.693 45.2538   1
   8  12  -3 45.9889 32.3185   1
  -8  12   3 16.4006 35.6330   1
   8 -12  -3 73.6780 37.6034   1
  -8 -12   3 15.4872 32.6500   1
   7  12  -3 1481.49 112.230   1
  -7  12   3 1549.96 116.111   1
  -7 -12   3 1775.50 118.458   1
   6  12  -3 479.907 56.8446   1
  -6  12   3 409.429 58.6577   1
   6 -12  -3 427.129 60.0732   1
  -6 -12   3 397.231 53.4395   1
   5  12  -3 8336.60 398.051   1
  -5 -12   3 8109.45 398.512   1
   4  12  -3 2099.78 137.673   1
  -4 -12   3 2478.98 144.336   1
   3  12  -3 1130.63 89.2224   1
  -3  12   3 1081.57 87.1016   1
  -3 -12   3 1280.90 93.7042   1
   3 -12  -3 1128.19 89.4994   1
   2  12  -3 1254.43 97.3910   1
  -2  12   3 1583.22 106.290   1
  -2 -12   3 1233.69 99.0812   1
   2 -12  -3 1453.25 103.572   1
   1  12  -3 8540.94 396.997   1
  -1  12   3 7830.02 394.384   1
   1 -12  -3 8052.33 398.200   1
  -1 -12   3 8184.37 395.836   1
   0  12   3 349.304 48.1686   1
   0  12  -3 368.201 51.8523   1
   0 -12   3 267.030 43.8882   1
   0 -12  -3 413.660 50.3110   1
   1  12   3 3534.25 199.775   1
  -1  12  -3 3390.12 197.126   1
   1 -12   3 3746.46 203.095   1
  -1 -12  -3 3791.94 204.525   1
  -2 -12  -3 800.015 74.8005   1
  -2  12  -3 803.235 74.0915   1
   2 -12   3 908.186 78.0172   1
  -3  12  -3 5751.17 294.731   1
  -5  12  -3 2116.53 139.750   1
   5 -12   3 2034.73 137.272   1
  -5 -12  -3 1993.14 137.668   1
  -6  12  -3 465.926 59.6872   1
   6 -12   3 518.809 61.4412   1
   6  12   3 645.468 68.1169   1
  -6 -12  -3 660.755 68.9742   1
  -7  12  -3 203.753 46.0165   1
   7 -12   3 352.529 52.3102   1
   7  12   3 235.832 42.4992   1
  -8 -12  -3 93.6554 36.2959   1
  -8  12  -3 171.576 37.6640   1
   8 -12   3 118.659 36.1358   1
   8  12   3 131.471 40.5075   1
  -9  12  -3 1535.52 110.304   1
  -9 -12  -3 1332.77 104.645   1
   9  12   3 1232.61 102.667   1
   9 -12   3 1592.24 110.758   1
  10  12   3 294.567 53.3995   1
 -10 -12  -3 264.566 54.4839   1
 -11  12  -3 44.4727 39.2298   1
  11 -12   3 52.0264 40.8802   1
 -12 -12  -3 44.1799 35.4428   1
  12  12   3 8.59295 37.3194   1
 -12  12  -3 26.3032 39.1807   1
  12 -12   3 25.6437 38.1993   1
 -13 -12  -3 482.651 63.9836   1
  13  12   3 353.472 59.8209   1
 -13  12  -3 397.181 60.7942   1
  13 -12   3 259.436 53.8006   1
  14  12   3 43.1306 40.1589   1
 -14 -12  -3 53.8998 40.1810   1
 -15  12  -3 173.852 49.9640   1
  15 -12   3 212.237 52.4851   1
 -16 -12  -3 81.0081 43.5565   1
  16  12   3 51.6156 44.9563   1
 -16  12  -3 77.9918 39.3855   1
  16 -12   3 95.7118 40.0720   1
 -17 -12  -3-62.5244 46.0911   1
  17  12   3-17.1194 42.2926   1
  17 -12   3-42.2128 39.7753   1
 -17  12  -3-8.77794 41.8667   1
 -18 -12  -3 70.8842 43.7684   1
 -18  12  -3 35.3022 41.5680   1
  18 -12   3 24.6407 37.7086   1
  18  12   3-33.9623 46.0298   1
 -19 -12  -3 52.4757 42.3276   1
  19 -12   3 56.6565 41.0025   1
 -19  12  -3 130.085 48.8575   1
  19  12   3 75.5663 42.9819   1
  21 -13  -3 41.6065 41.1319   1
 -19  13   3-8.61462 42.5441   1
  19 -13  -3 25.2959 39.2049   1
 -17  13   3 202.395 45.1412   1
  17 -13  -3 281.975 48.2913   1
  16 -13  -3 950.080 87.5226   1
 -16 -13   3 887.469 86.8541   1
 -16  13   3 968.489 88.6398   1
  16  13  -3 849.577 83.2964   1
 -15 -13   3 551.263 67.0858   1
  15  13  -3 472.780 63.5661   1
  14 -13  -3 233.597 52.5418   1
 -14 -13   3 143.488 45.4959   1
 -14  13   3 105.600 45.1480   1
  14  13  -3 270.798 51.4189   1
  13 -13  -3 192.322 46.8990   1
 -13 -13   3 292.349 52.2879   1
 -13  13   3 256.297 51.3318   1
  13  13  -3 322.135 54.5978   1
  12 -13  -3-17.1866 36.1924   1
 -12  13   3-8.72310 39.5048   1
  12  13  -3-17.1198 36.6105   1
 -12 -13   3 8.61094 33.3133   1
  11  13  -3 41.7526 39.8750   1
 -11  13   3 17.3163 38.7451   1
  11 -13  -3 76.1691 39.9172   1
 -11 -13   3 84.8254 37.9620   1
  10  13  -3 375.838 50.8020   1
 -10  13   3 264.449 52.8606   1
  10 -13  -3 381.025 57.7073   1
 -10 -13   3 342.173 52.5428   1
  -9  13   3 194.318 43.7563   1
   9 -13  -3 264.879 50.2262   1
  -8  13   3 528.622 64.9544   1
   8 -13  -3 411.265 57.6469   1
   7  13  -3 3430.82 192.280   1
  -7  13   3 3429.26 193.858   1
   7 -13  -3 3264.49 192.387   1
  -7 -13   3 3189.09 189.500   1
   6  13  -3 9712.70 467.578   1
  -6  13   3 9970.03 470.413   1
   6 -13  -3 9765.28 470.331   1
  -6 -13   3 9694.22 468.114   1
  -5  13   3 959.102 81.8114   1
   5  13  -3 1017.28 83.5737   1
   5 -13  -3 854.388 79.8157   1
  -5 -13   3 946.217 82.9339   1
   4  13  -3 54.6181 38.2038   1
  -4  13   3 111.583 40.3508   1
   4 -13  -3 57.4091 35.7224   1
  -4 -13   3 54.9684 33.2001   1
  -3  13   3 117.497 38.0678   1
   3  13  -3 106.018 35.0519   1
  -3 -13   3 134.234 36.0477   1
   3 -13  -3 65.1045 37.1348   1
   2  13  -3 6737.70 347.410   1
  -2  13   3 7563.31 353.600   1
   2 -13  -3 7316.66 353.313   1
  -2 -13   3 6562.29 346.618   1
  -1  13   3 749.002 75.9320   1
   1  13  -3 887.344 77.4141   1
   1 -13  -3 797.791 76.9093   1
  -1 -13   3 804.920 76.1740   1
   0  13   3 5663.13 290.779   1
   0  13  -3 5542.87 287.890   1
   0 -13   3 5563.06 290.139   1
   0 -13  -3 5683.45 291.877   1
   1  13   3 194.609 43.1827   1
  -1 -13  -3 115.719 36.9856   1
   2  13   3 65.6389 37.2303   1
  -2  13  -3 8.13135 35.8911   1
   2 -13   3 121.536 39.1634   1
  -2 -13  -3 33.2598 33.4190   1
  -3  13  -3 466.374 59.0170   1
   3  13   3 675.503 69.6292   1
   3 -13   3 647.402 67.0593   1
  -3 -13  -3 692.520 70.3278   1
  -4  13  -3 6080.68 310.402   1
   4  13   3 5928.41 310.876   1
   4 -13   3 6288.97 312.411   1
  -4 -13  -3 5925.36 309.684   1
   5  13   3-16.5746 32.6488   1
  -5  13  -3-33.7294 36.6067   1
  -5 -13  -3 33.6650 34.3205   1
  -6  13  -3 230.395 48.7727   1
   6 -13   3 299.475 50.3500   1
   6  13   3 236.047 48.2141   1
  -7  13  -3 8.65434 32.2438   1
   7 -13   3 59.8901 36.6159   1
   7  13   3 59.6573 31.7534   1
  -7 -13  -3 8.67212 28.9052   1
  -8  13  -3 3257.63 189.185   1
   8 -13   3 3204.47 188.062   1
   8  13   3 3123.94 184.625   1
  -8 -13  -3 3142.65 186.533   1
  -9  13  -3 280.628 50.9441   1
  -9 -13  -3 210.192 49.6115   1
   9  13   3 262.558 51.6764   1
 -10 -13  -3 397.136 54.8575   1
 -10  13  -3 318.074 57.6062   1
  10 -13   3 464.164 63.1523   1
  10  13   3 417.332 58.8723   1
 -11  13  -3 1139.43 95.0320   1
 -11 -13  -3 939.582 88.6557   1
  11  13   3 1009.02 88.9643   1
  11 -13   3 1072.79 93.4106   1
 -12  13  -3 8.89565 33.7707   1
  12 -13   3-8.61729 31.4308   1
 -12 -13  -3-26.2838 41.2540   1
  12  13   3-8.84007 44.6378   1
 -13 -13  -3-8.80792 34.0743   1
  13  13   3 17.3124 31.5724   1
 -13  13  -3-8.79509 38.7385   1
  13 -13   3 25.7516 32.5869   1
 -14  13  -3 193.919 48.4354   1
  14 -13   3 181.164 47.8656   1
 -15 -13  -3 17.7911 40.3182   1
  15  13   3 17.2870 42.2297   1
 -15  13  -3 86.9155 45.7853   1
  15 -13   3 34.5275 40.6777   1
 -16 -13  -3 35.5076 33.0477   1
  16  13   3-25.8931 35.1987   1
 -16  13  -3-33.8087 41.7432   1
  16 -13   3-17.3756 36.0157   1
 -17 -13  -3 26.4776 37.1952   1
  17  13   3 8.56392 40.8478   1
  17 -13   3 16.8302 38.6442   1
 -17  13  -3 76.7846 43.1012   1
 -18  13  -3 197.301 48.3420   1
 -18 -13  -3 236.458 48.0023   1
  18  13   3 304.520 53.9395   1
  18 -13   3 168.662 44.1908   1
  20 -14  -3 187.386 49.0031   1
 -20  14   3 132.316 46.1683   1
  18 -14  -3 239.200 47.4606   1
 -18  14   3 321.064 50.1482   1
  17 -14  -3-16.8915 35.5690   1
 -17  14   3 17.3824 38.2800   1
  16 -14  -3 251.869 55.2002   1
 -16  14   3 263.469 56.1753   1
  15 -14  -3 388.181 57.9458   1
  15  14  -3 443.185 63.1387   1
 -15  14   3 244.770 50.5249   1
 -15 -14   3 370.308 59.5684   1
  14 -14  -3 43.1433 40.1450   1
 -14  14   3 26.3298 41.3519   1
  13 -14  -3 87.5555 32.8265   1
  13  14  -3 132.093 44.1539   1
 -13  14   3 62.2333 33.3252   1
 -13 -14   3 116.221 44.3229   1
  12 -14  -3 395.067 60.4457   1
  12  14  -3 347.453 54.5863   1
 -12  14   3 314.771 54.1429   1
 -12 -14   3 335.543 58.0886   1
  11 -14  -3 759.163 80.0026   1
  11  14  -3 1024.79 87.9151   1
 -11  14   3 916.281 85.9733   1
 -11 -14   3 888.326 85.5900   1
  10 -14  -3 2171.96 136.636   1
 -10  14   3 1906.37 128.858   1
 -10 -14   3 1982.92 131.151   1
  -9  14   3-17.1507 37.7761   1
  -9 -14   3-8.62581 37.4516   1
   9 -14  -3 87.1047 43.0210   1
   9  14  -3 8.49603 35.2239   1
  -8 -14   3 51.3025 40.2997   1
   8  14  -3 33.6191 37.0614   1
   7 -14  -3 1901.24 132.260   1
  -7 -14   3 1809.43 128.523   1
  -7  14   3 2003.86 132.515   1
   7  14  -3 1940.17 130.781   1
  -6  14   3 67.8869 38.9937   1
  -6 -14   3 59.1108 33.3240   1
   6  14  -3 24.4934 30.4548   1
   6 -14  -3 34.4331 40.5798   1
  -5  14   3 1707.72 122.881   1
   5  14  -3 1989.46 127.524   1
   5 -14  -3 1955.23 128.609   1
  -5 -14   3 1746.92 124.549   1
   4  14  -3 504.150 62.3517   1
   4 -14  -3 575.532 65.7511   1
  -4 -14   3 395.886 59.7288   1
   3 -14  -3 275.829 50.6960   1
  -3 -14   3 261.873 49.3308   1
  -3  14   3 309.465 50.2184   1
   3  14  -3 379.068 55.1214   1
  -2 -14   3 973.285 89.0850   1
   2 -14  -3 1143.99 93.8281   1
   2  14  -3 897.456 85.3160   1
  -2  14   3 1137.03 90.6206   1
  -1 -14   3 8080.52 394.379   1
   1 -14  -3 8183.12 395.510   1
   1  14  -3 8424.16 395.397   1
  -1  14   3 7398.03 391.023   1
   0  14  -3 306.721 55.0042   1
   0 -14  -3 381.760 55.8310   1
   0 -14   3 358.870 54.9963   1
   0  14   3 419.174 56.2627   1
  -1  14  -3 8.33785 33.4299   1
  -1 -14  -3 8.54627 22.9434   1
   1 -14   3 42.0362 38.5853   1
   1  14   3-8.29352 23.9161   1
  -2  14  -3 277.454 51.1466   1
   2  14   3 209.589 49.4571   1
   2 -14   3 335.017 53.2009   1
  -2 -14  -3 316.058 53.4538   1
   3 -14   3 2207.74 147.924   1
   3  14   3 2473.16 150.382   1
  -3  14  -3 2274.60 149.266   1
  -3 -14  -3 2292.75 148.443   1
  -4  14  -3-8.48907 34.6183   1
   4 -14   3 25.8420 34.5374   1
   4  14   3-33.5812 33.6606   1
  -4 -14  -3-8.60683 33.2976   1
   5 -14   3 1476.54 107.570   1
   5  14   3 1287.74 102.382   1
  -5 -14  -3 1324.89 105.720   1
   6 -14   3 271.454 47.6590   1
  -6  14  -3 182.754 43.8714   1
  -6 -14  -3 164.340 43.6147   1
  -7  14  -3 756.059 78.8695   1
   8  14   3 120.903 43.7505   1
  -8  14  -3 53.0218 34.3700   1
   8 -14   3 105.433 36.5927   1
  -8 -14  -3 61.8218 40.1524   1
   9  14   3 1805.13 127.080   1
  -9  14  -3 1521.10 119.069   1
   9 -14   3 1830.69 125.765   1
  -9 -14  -3 1903.00 128.367   1
  10  14   3 536.249 62.2816   1
 -10  14  -3 460.470 67.2680   1
 -10 -14  -3 393.491 59.1527   1
  10 -14   3 474.408 63.5004   1
 -11 -14  -3 26.7652 35.1877   1
  11  14   3 51.7738 36.9429   1
  12  14   3 216.005 51.9710   1
 -12 -14  -3 241.110 51.9806   1
  12 -14   3 189.495 46.3709   1
 -12  14  -3 266.229 51.2436   1
  13  14   3 482.687 65.6647   1
 -13 -14  -3 403.120 58.2796   1
  13 -14   3 177.981 49.6319   1
 -13  14  -3 251.854 53.9561   1
 -14 -14  -3-8.90548 41.9352   1
  14  14   3 34.6529 44.6876   1
  15  14   3 87.0439 48.7340   1
 -15 -14  -3 52.8350 43.7537   1
  15 -14   3 101.634 35.9941   1
 -15  14  -3 172.048 42.2730   1
 -16 -14  -3 95.1246 40.3004   1
  16  14   3 34.9119 39.6211   1
 -17 -14  -3 17.0864 32.4439   1
  17  14   3-8.43094 34.9590   1
 -17  14  -3 24.8461 37.0063   1
  17 -14   3 49.4628 37.8442   1
 -19  15   3 65.2999 39.1484   1
  19 -15  -3 135.965 44.7658   1
 -18  15   3-24.8040 35.3670   1
  18 -15  -3-8.06366 33.4321   1
 -17  15   3 110.903 37.4506   1
  17 -15  -3 149.670 39.5464   1
 -16  15   3 60.3548 40.6781   1
  16 -15  -3 59.7032 39.7366   1
  14  15  -3 71.7547 39.6476   1
  14 -15  -3 77.2034 40.0239   1
 -14  15   3 86.9555 44.0354   1
  13  15  -3-8.96373 36.5520   1
 -13  15   3 17.6800 37.2297   1
  13 -15  -3 8.70577 33.6784   1
 -13 -15   3-9.03968 35.6118   1
  12  15  -3 293.588 54.5599   1
  12 -15  -3 308.350 52.2886   1
 -12 -15   3 306.637 57.2590   1
 -12  15   3 462.167 63.9568   1
 -11  15   3 78.6132 38.0970   1
  11 -15  -3 93.9179 39.8665   1
 -10 -15   3 474.678 63.2436   1
  10  15  -3 370.079 57.6119   1
 -10  15   3 284.499 54.5969   1
  10 -15  -3 307.735 54.0385   1
  -9 -15   3 2533.14 157.401   1
  -9  15   3 2374.79 153.703   1
   9 -15  -3 2438.51 155.582   1
   9  15  -3 2367.98 153.843   1
  -8 -15   3-17.6627 34.1644   1
  -8  15   3-8.64074 38.0582   1
   8 -15  -3-8.61569 36.2852   1
   8  15  -3 17.1709 36.7185   1
  -7 -15   3 333.547 52.4856   1
  -7  15   3 320.425 49.3569   1
   7 -15  -3 241.497 46.1402   1
   7  15  -3 263.227 48.0397   1
   6  15  -3 1798.79 125.228   1
  -6  15   3 1757.80 124.850   1
  -6 -15   3 1851.27 126.146   1
   6 -15  -3 1845.10 126.626   1
  -5 -15   3-25.6309 33.6575   1
  -5  15   3 17.1118 36.0329   1
   5 -15  -3-17.2485 37.4386   1
   5  15  -3 16.7416 37.3919   1
   4  15  -3 816.949 79.3995   1
  -4 -15   3 861.926 83.6978   1
   3  15  -3 83.0824 35.8019   1
  -3 -15   3 127.145 38.6351   1
   2  15  -3 343.145 56.5306   1
  -2  15   3 197.046 40.2873   1
  -2 -15   3 274.333 51.9127   1
   2 -15  -3 298.526 46.3109   1
   1  15  -3 101.418 41.3654   1
   1 -15  -3 59.9130 38.8724   1
  -1 -15   3 60.0471 38.4319   1
  -1  15   3 58.4178 35.2705   1
   0  15   3 861.875 78.8376   1
   0  15  -3 684.010 72.6967   1
   0 -15   3 797.829 77.1216   1
   0 -15  -3 737.978 74.2934   1
  -1 -15  -3 26.1031 37.7774   1
   1  15   3 16.8480 38.6660   1
  -1  15  -3-8.58219 41.9027   1
   1 -15   3 25.8546 36.8637   1
   2 -15   3 1202.16 100.202   1
  -2  15  -3 1437.21 105.929   1
  -3  15  -3-34.4876 38.5154   1
   3 -15   3 17.3902 36.6211   1
   4  15   3 924.372 83.2671   1
  -4 -15  -3 728.829 76.7029   1
   5  15   3 162.347 44.9149   1
  -5 -15  -3 61.9634 38.3101   1
  -5  15  -3 157.814 43.2029   1
   5 -15   3 165.254 41.8754   1
  -6 -15  -3 419.589 56.3010   1
   6 -15   3 335.031 55.4056   1
  -6  15  -3 343.700 58.2230   1
   6  15   3 363.308 53.4815   1
   7  15   3 163.275 39.2417   1
   7 -15   3 201.737 52.0593   1
  -7 -15  -3 219.530 45.5537   1
   8  15   3 1051.69 92.1254   1
  -8  15  -3 1039.79 93.5005   1
   8 -15   3 883.604 87.5716   1
  -8 -15  -3 1156.37 95.7545   1
   9  15   3 176.021 43.3440   1
  -9  15  -3 186.052 46.0531   1
   9 -15   3 121.689 41.8273   1
  -9 -15  -3 70.2915 31.8871   1
  10  15   3 52.4418 39.0757   1
 -10  15  -3 35.4314 35.5495   1
 -10 -15  -3 26.8070 37.0746   1
  11  15   3 44.1608 34.9424   1
 -11  15  -3 115.487 43.9883   1
  11 -15   3 70.2790 38.8260   1
 -11 -15  -3 80.8520 36.7735   1
  12  15   3 139.501 50.3401   1
 -12  15  -3 140.844 44.9876   1
  12 -15   3 162.524 44.6637   1
 -12 -15  -3 215.191 51.3097   1
  13  15   3 51.6161 41.5466   1
 -13  15  -3-42.8769 45.6293   1
 -13 -15  -3 124.557 42.9649   1
  13 -15   3 41.8438 42.7527   1
  14 -15   3 292.345 52.1598   1
 -14  15  -3 153.447 48.8573   1
  15  15   3 16.9540 45.0708   1
 -15  15  -3 8.45269 36.6949   1
 -15 -15  -3 61.3452 47.0490   1
  15 -15   3-33.1230 41.8136   1
 -16  15  -3 8.16248 40.3157   1
  16 -15   3-41.5075 42.3764   1
 -17  16   3 41.5572 41.9695   1
  17 -16  -3-56.7069 40.4599   1
 -16  16   3 92.7137 44.4994   1
  16 -16  -3 66.7013 41.7771   1
 -15  16   3 101.344 44.5622   1
  15 -16  -3 41.6832 41.7447   1
 -14  16   3 59.9101 41.8958   1
  14 -16  -3 84.4297 41.3329   1
  12  16  -3 81.8770 41.2235   1
  12 -16  -3 34.1090 38.6430   1
 -12  16   3-8.65973 39.7686   1
 -11 -16   3-18.3406 40.3933   1
 -11  16   3 8.67823 39.3030   1
  11 -16  -3-42.4132 41.8936   1
  11  16  -3 9.02104 42.4791   1
 -10 -16   3 273.474 50.9668   1
 -10  16   3 190.450 43.4976   1
  10 -16  -3 147.994 38.0867   1
  10  16  -3 187.177 50.7379   1
   9  16  -3 158.645 46.5831   1
  -9 -16   3 208.896 48.4392   1
   8 -16  -3 745.041 76.2433   1
  -8  16   3 760.859 75.0227   1
   7 -16  -3 665.875 71.9694   1
  -7  16   3 581.552 69.8489   1
   6 -16  -3 1284.13 105.653   1
  -6  16   3 1429.27 107.382   1
   5 -16  -3 306.426 55.7150   1
  -5  16   3 381.198 58.1038   1
   5  16  -3 385.404 58.6596   1
   4 -16  -3 121.970 41.2115   1
  -4 -16   3 121.851 43.1631   1
   4  16  -3 84.8071 43.4652   1
  -4  16   3 51.3460 35.1189   1
   3 -16  -3 600.539 69.9952   1
  -3 -16   3 674.670 71.3033   1
  -3  16   3 618.872 69.0062   1
   3  16  -3 520.293 67.3037   1
  -2 -16   3 1001.21 90.6953   1
   2 -16  -3 1128.64 94.5176   1
   2  16  -3 1041.77 92.0438   1
  -2  16   3 931.769 87.8502   1
   1 -16  -3 60.9346 36.1591   1
  -1  16   3 49.6384 33.2509   1
   0 -16  -3 1065.42 90.2095   1
   0  16   3 1068.84 89.2688   1
   1  16   3 8.53599 33.0243   1
  -1  16  -3-26.3265 42.3427   1
   1 -16   3-26.2170 37.3773   1
   2  16   3 8.54858 35.4387   1
  -2 -16  -3 61.8997 42.1573   1
  -2  16  -3-17.5000 36.8537   1
   2 -16   3 8.72347 31.1508   1
   3  16   3 266.442 52.5674   1
  -3 -16  -3 309.995 55.6504   1
  -3  16  -3 410.851 60.1202   1
   3 -16   3 291.600 52.3181   1
   4  16   3 78.0002 36.7704   1
  -4 -16  -3 114.850 40.2554   1
  -4  16  -3 157.646 51.1197   1
   4 -16   3 80.0144 43.1260   1
   5  16   3 672.208 75.2018   1
  -5 -16  -3 913.355 82.4862   1
  -5  16  -3 707.111 77.9361   1
   5 -16   3 750.555 77.9407   1
  -6 -16  -3-17.8280 35.7933   1
   6 -16   3 103.709 39.1883   1
  -6  16  -3 62.1201 41.8325   1
   6  16   3 43.6708 38.5206   1
   7  16   3 791.081 77.6075   1
  -7 -16  -3 688.508 74.9497   1
   8 -16   3 449.979 60.5322   1
  -8  16  -3 417.075 60.1268   1
   9  16   3 311.115 56.1733   1
  -9  16  -3 202.845 50.0639   1
   9 -16   3 172.991 46.9786   1
  -9 -16  -3 238.133 52.5862   1
  10  16   3 26.0793 44.8420   1
 -10  16  -3-8.78284 38.6875   1
 -10 -16  -3 8.82801 40.5184   1
  10 -16   3 25.9902 40.2827   1
  11  16   3 443.975 63.0205   1
 -11 -16  -3 280.706 53.2432   1
  12 -16   3 84.5899 41.8316   1
 -12  16  -3 17.3575 42.4263   1
  13  16   3 34.5229 38.6136   1
 -13  16  -3 33.7110 35.0011   1
 -13 -16  -3 88.3561 38.4171   1
  14  16   3-17.2259 38.4759   1
 -14  16  -3-8.33537 44.3188   1
  14 -16   3 32.6688 40.7907   1
 -14 -16  -3 35.0363 39.6681   1
  15  16   3 33.8345 45.8475   1
  15 -16   3 16.0992 34.9467   1
 -15  16  -3-8.23813 34.1511   1
 -15 -16  -3 8.65939 33.5016   1
  15 -17  -3-16.2775 40.1938   1
 -15  17   3 32.9818 40.7205   1
  13 -17  -3-16.8405 39.6568   1
 -13  17   3 59.5907 45.7107   1
  12 -17  -3 16.7692 39.4895   1
 -12  17   3 25.5446 39.5986   1
  11 -17  -3 8.35312 40.7794   1
 -11  17   3-8.56472 42.7738   1
  10  17  -3-17.8929 35.2475   1
 -10  17   3-25.8127 36.2395   1
  10 -17  -3 8.55521 34.8891   1
   9  17  -3 106.303 45.2826   1
  -9 -17   3 63.9711 37.9633   1
  -9  17   3 42.7805 35.5538   1
   9 -17  -3 43.4156 33.0568   1
   8  17  -3 213.158 51.8590   1
  -8 -17   3 252.485 50.4327   1
  -8  17   3 283.340 52.2001   1
   8 -17  -3 233.911 52.2547   1
   7  17  -3 35.1129 37.5725   1
  -7  17   3 34.4300 39.5314   1
   7 -17  -3 68.8780 43.4998   1
  -7 -17   3 8.95905 32.7103   1
  -6  17   3 34.5996 41.3142   1
   6  17  -3 51.5716 41.5499   1
  -6 -17   3 134.406 46.7666   1
   6 -17  -3 34.7489 38.3483   1
  -5  17   3 17.3153 35.8932   1
   5  17  -3 8.59456 36.2016   1
  -5 -17   3 26.5934 32.3375   1
   5 -17  -3 8.77519 38.0995   1
   4  17  -3 345.696 60.3383   1
  -4 -17   3 391.459 60.9253   1
  -3  17   3 17.1175 31.9077   1
   3  17  -3-26.2246 45.5895   1
   3 -17  -3 96.0814 39.0565   1
  -3 -17   3 71.5115 42.6484   1
  -2  17   3 50.6631 35.0542   1
   2  17  -3 17.6014 35.3366   1
   2 -17  -3 60.8510 37.2280   1
  -2 -17   3 53.4168 35.1254   1
   1  17  -3-17.6943 37.8474   1
  -1  17   3-25.1461 29.9404   1
  -1 -17   3-17.9479 32.7419   1
   0  17   3 200.739 45.5754   1
   0  17  -3 238.500 52.3230   1
   0 -17   3 240.479 46.0666   1
   0 -17  -3 261.701 50.8730   1
  -1  17  -3-8.85114 35.4866   1
   1 -17   3 26.4440 32.1499   1
  -1 -17  -3-8.70134 41.9831   1
  -2 -17  -3 1009.84 86.9868   1
   2  17   3 1011.43 86.9667   1
  -2  17  -3 705.172 79.2357   1
   2 -17   3 874.008 82.7944   1
  -3  17  -3-26.3667 36.4554   1
   3 -17   3-35.6880 35.7947   1
  -5 -17  -3 44.3421 39.7531   1
   5  17   3 104.012 46.6508   1
  -5  17  -3 53.0925 42.3124   1
   5 -17   3 104.301 41.5662   1
   6  17   3 279.005 60.3570   1
  -6  17  -3 408.563 62.1090   1
   6 -17   3 437.784 61.8493   1
  -6 -17  -3 425.674 63.0661   1
   7  17   3 166.096 42.6620   1
  -7  17  -3 248.278 58.6429   1
   7 -17   3 245.504 54.2062   1
  -7 -17  -3 230.376 46.6063   1
   8  17   3 646.784 73.1471   1
  -8  17  -3 606.862 72.0951   1
  -8 -17  -3 507.155 67.5217   1
   8 -17   3 559.677 69.3286   1
   9  17   3 112.174 50.1340   1
  -9 -17  -3 175.164 49.6054   1
  10 -17   3 93.8174 40.2826   1
 -10  17  -3 51.8946 38.2252   1
  11  17   3 110.361 41.7114   1
 -11  17  -3 146.498 50.3292   1
  11 -17   3 85.1886 43.7347   1
 -11 -17  -3 104.037 42.0950   1
  12  17   3 42.3675 42.3241   1
  12 -17   3 16.5441 36.4408   1
 -12  17  -3 16.9746 36.3051   1
 -12 -17  -3-8.62224 38.5215   1
  13 -17   3 16.0124 34.7595   1
 -13  17  -3 8.21429 40.1050   1
  13 -18  -3 8.18971 39.9832   1
 -13  18   3 8.27985 38.9878   1
  12 -18  -3 8.21226 40.0918   1
 -12  18   3-8.31255 40.5814   1
 -11  18   3 268.671 57.4493   1
  11 -18  -3 278.041 56.3477   1
 -10  18   3-8.43138 40.1944   1
  10 -18  -3-8.32548 39.6896   1
  -9  18   3-8.42983 41.6297   1
   9 -18  -3 8.55718 38.7516   1
  -8  18   3 16.9191 39.3315   1
   8 -18  -3-42.9638 41.9496   1
   8  18  -3 35.2648 39.3817   1
  -6  18   3 34.2989 40.8796   1
   6 -18  -3-8.54560 39.2223   1
   5  18  -3-8.71947 36.7314   1
  -5  18   3 42.8964 39.3821   1
  -5 -18   3 17.9360 37.7778   1
   5 -18  -3 25.9464 35.8603   1
  -4  18   3 25.8125 33.9053   1
   4  18  -3-17.5802 42.9203   1
  -4 -18   3 63.1069 40.2787   1
   4 -18  -3 8.69190 32.3651   1
  -3  18   3-8.53878 33.6384   1
   3  18  -3-8.84049 35.4434   1
  -3 -18   3 8.97764 35.3673   1
  -2  18   3-16.9602 39.9347   1
   2 -18  -3 52.1058 42.8916   1
   1 -18  -3 51.8815 41.7784   1
   0  18   3 41.4876 37.6369   1
   0 -18  -3 60.2190 42.0527   1
   1  18   3 174.907 46.5360   1
  -1  18  -3 114.707 49.2370   1
  -1 -18  -3 208.407 50.1673   1
   1 -18   3 158.785 47.8925   1
  -2 -18  -3-25.9750 39.2097   1
  -2  18  -3-17.6025 37.0663   1
   2 -18   3 17.7520 35.5857   1
   2  18   3 25.4367 41.3935   1
  -3 -18  -3 17.4678 39.5735   1
  -3  18  -3 35.0809 40.7965   1
   3 -18   3 17.8005 36.3162   1
   3  18   3 51.1501 41.6390   1
  -4 -18  -3-8.79092 40.8850   1
  -4  18  -3-17.5590 43.8585   1
   4 -18   3 78.9537 43.3349   1
   4  18   3 42.5764 41.5839   1
  -5 -18  -3 140.679 46.4288   1
  -5  18  -3 79.0803 38.8708   1
   5 -18   3 34.3386 41.0844   1
   5  18   3 93.9215 45.0951   1
   6  18   3 17.1075 34.8966   1
  -6 -18  -3 35.1808 39.8441   1
   7 -18   3 87.0751 47.3142   1
  -7  18  -3 70.3397 46.8679   1
   8  18   3 137.386 52.4438   1
  -8  18  -3 69.4033 42.4980   1
  -8 -18  -3 43.6761 43.2804   1
   9  18   3 42.8573 46.0461   1
  -9  18  -3 34.1508 41.2260   1
   9 -18   3 16.7458 36.9148   1
  -9 -18  -3 69.5037 43.8996   1
  10  18   3-33.6800 44.7762   1
 -10  18  -3-16.9056 45.8231   1
  10 -18   3-16.6704 39.7451   1
 -10 -18  -3-17.3642 35.4154   1
  11  18   3 25.1375 48.3249   1
 -11  18  -3 8.39240 34.7932   1
 -11 -18  -3 25.5160 41.0416   1
  11 -18   3 8.29687 31.5024   1
  12  18   3 24.9470 39.6415   1
 -12 -18  -3-8.40130 27.9721   1
  11 -19  -3 23.6950 31.1231   1
 -11  19   3 8.16902 31.6095   1
 -10  19   3 24.6103 37.6739   1
  10 -19  -3 40.2915 35.5196   1
  -9  19   3 32.7185 39.5220   1
   9 -19  -3 66.7374 44.4034   1
  -7  19   3 99.8418 36.2613   1
   7 -19  -3 50.2980 33.1807   1
   6  19  -3 26.1508 41.5600   1
  -6  19   3 16.7741 36.9470   1
   6 -19  -3 8.37008 37.3951   1
  -5  19   3 8.45920 40.3261   1
   5  19  -3-17.5695 41.8780   1
  -5 -19   3 26.9887 41.2875   1
  -4  19   3-8.46792 28.8949   1
   4  19  -3 8.81506 42.0254   1
  -4 -19   3 53.8175 47.2219   1
   4 -19  -3 17.0997 27.7509   1
   3  19  -3-8.89075 42.3907   1
  -3  19   3-8.47386 40.4038   1
  -3 -19   3-26.8458 42.6665   1
   3 -19  -3-34.0151 42.0030   1
   2  19  -3 53.2624 42.8506   1
  -2  19   3 50.4345 37.5709   1
  -2 -19   3-8.96259 38.3534   1
   2 -19  -3 25.6628 31.8699   1
   1  19  -3 35.3919 38.6090   1
  -1  19   3 125.528 50.3828   1
   1 -19  -3 188.614 49.5958   1
  -1 -19   3 26.6473 38.7578   1
   0  19  -3 35.2343 43.5198   1
   0  19   3 58.1960 37.6718   1
   0 -19   3-43.9486 43.9170   1
   0 -19  -3 59.6277 42.5618   1
   1  19   3 40.9338 34.6015   1
  -1  19  -3 105.164 42.3838   1
   1 -19   3 78.9957 37.0802   1
  -1 -19  -3 50.9120 38.5368   1
   2  19   3 16.4195 31.1780   1
  -2 -19  -3 25.6909 31.8898   1
  -3 -19  -3 34.1095 43.0590   1
  -3  19  -3-17.3734 38.8043   1
   3 -19   3-8.81431 34.0994   1
   3  19   3 25.0590 39.8204   1
  -4 -19  -3 8.54300 40.7327   1
  -4  19  -3-34.7832 49.7335   1
   4 -19   3-8.62391 39.0619   1
   4  19   3 109.394 47.7179   1
  -5 -19  -3 8.59890 34.4795   1
   5  19   3 8.32059 37.6846   1
  -5  19  -3-8.65472 40.2428   1
   5 -19   3 42.1744 36.6210   1
   6  19   3-33.4375 46.1564   1
  -6  19  -3 60.1168 45.6626   1
  -6 -19  -3 51.7294 42.0921   1
   6 -19   3-33.8145 40.3012   1
   7  19   3 91.8243 47.1025   1
  -7 -19  -3 103.171 47.6498   1
   8  19   3 158.391 48.5814   1
  -8  19  -3 219.522 48.3811   1
   8 -19   3 133.437 44.4586   1
  -8 -19  -3 145.189 47.2459   1
   9  19   3 83.1456 51.4523   1
  -9  19  -3 33.0206 41.7246   1
   9 -19   3 40.7959 37.9802   1
  -9 -19  -3 16.9366 42.7998   1
 -10 -19  -3 8.41930 36.0073   1
  10  19   3-8.27743 38.9748   1
   7 -20  -3-16.3169 41.1954   1
  -7  20   3 24.2082 38.9339   1
   6 -20  -3-8.12422 33.1302   1
   5 -20  -3-49.1055 42.6607   1
  -5  20   3 8.21673 41.0453   1
   4 -20  -3 8.30364 34.4312   1
  -4  20   3 32.9380 34.6907   1
   3 -20  -3 75.4725 41.9544   1
  -3  20   3 41.3805 40.0084   1
   2  20  -3-17.4846 45.0987   1
  -1 -20   3 17.3990 39.9594   1
   1  20  -3 61.1396 46.9198   1
   0 -20   3 8.64081 42.2304   1
   0  20  -3 86.6868 50.4442   1
   1 -20   3 26.0790 44.3746   1
  -1  20  -3 8.59948 43.8973   1
   2 -20   3 130.073 40.9859   1
  -2  20  -3 222.259 52.2265   1
  -3 -20  -3 209.229 47.5528   1
   3  20   3 119.351 43.6829   1
   4  20   3 32.4217 42.3279   1
  -4  20  -3 8.50401 44.8501   1
  -4 -20  -3 74.8233 42.9677   1
   4 -20   3 141.267 48.3949   1
   5 -20   3 73.7233 38.7597   1
  -5  20  -3 93.2313 49.4309   1
  -5 -20  -3 99.1586 37.1093   1
  -6  20  -3-8.38094 39.4639   1
   6 -20   3-24.8500 37.0029   1
  -6 -20  -3 41.5725 39.6374   1
   6  20   3 32.4732 44.4156   1
  -7 -20  -3 8.30436 37.0950   1
   7  20   3-8.04741 41.5083   1
  -2  21  -3 24.8487 45.3268   1
 -25   0   4 27.1295 38.6829   1
  25   0  -4 8.82380 41.5542   1
 -24   0   4 44.7364 37.7285   1
  24   0  -4 44.0305 40.9861   1
 -23   0   4 80.3652 38.8097   1
  23   0  -4 8.99601 34.8523   1
 -22   0   4 703.058 72.1031   1
  22   0  -4 669.279 76.1547   1
 -21   0   4 655.915 70.0812   1
  21   0  -4 646.044 73.0330   1
 -20   0   4 1573.78 118.381   1
  20   0  -4 1913.78 124.911   1
 -18   0   4 777.565 72.9038   1
  18   0  -4 698.612 70.5236   1
 -17   0   4 365.619 51.5491   1
  17   0  -4 321.088 49.2646   1
 -16   0   4 4737.74 256.395   1
  16   0  -4 5340.21 260.193   1
 -15   0   4 9478.63 469.886   1
  15   0  -4 10882.0 477.809   1
  14   0  -4 6.08206 24.8010   1
 -14   0   4-6.22645 22.7093   1
  13   0  -4 10862.3 516.629   1
 -13   0   4 11773.9 520.781   1
  12   0  -4 1473.33 92.7774   1
 -12   0   4 1469.00 93.6293   1
  11   0  -4 1070.63 71.6818   1
  10   0  -4 31947.5 1445.71   1
 -10   0   4 35183.8 1452.82   1
   8   0  -4 21523.5 925.458   1
  -8   0   4 20950.8 926.359   1
   7   0  -4 30356.6 1326.77   1
  -7   0   4 31200.5 1327.88   1
   6   0  -4 16799.2 701.989   1
  -6   0   4 15545.5 701.227   1
   5   0  -4 766875. 32553.9   1
  -5   0   4 761249. 32554.1   1
   4   0  -4 414913. 17793.6   1
  -4   0   4 420281. 17793.5   1
  -2   0   4 232922. 9166.84   1
   2   0  -4 196420. 9167.12   1
  -1   0   4 107367. 4096.86   1
   1   0  -4 85431.6 4096.06   1
   0   0   4 138271. 5890.96   1
   0   0  -4 137733. 5890.95   1
   1   0   4 469820. 20710.8   1
  -1   0  -4 503736. 20712.5   1
   2   0   4 522070. 22043.4   1
  -2   0  -4 511918. 22043.9   1
  -4   0  -4 59.1077 25.1060   1
   4   0   4 73.7157 26.9011   1
   5   0   4 37466.7 1614.18   1
  -5   0  -4 36884.6 1615.42   1
   6   0   4 949.874 68.3931   1
  -6   0  -4 854.061 68.0605   1
   7   0   4 27717.1 1235.67   1
  -7   0  -4 28596.8 1238.72   1
   8   0   4 20832.0 953.798   1
  -8   0  -4 22247.6 957.712   1
  10   0   4 25634.3 1071.94   1
 -10   0  -4 22575.7 1069.04   1
  11   0   4 5378.34 270.167   1
 -11   0  -4 5190.30 270.530   1
  12   0   4 4024.86 212.584   1
 -12   0  -4 3731.92 211.766   1
 -13   0  -4 31.1067 35.7036   1
  13   0   4 15.5555 35.2358   1
 -14   0  -4-48.1954 38.3128   1
  14   0   4-8.11994 33.1354   1
 -15   0  -4 273.078 49.8502   1
  15   0   4 343.950 54.9300   1
  16   0   4 5833.59 305.473   1
 -16   0  -4 5981.78 305.133   1
  18   0   4 658.909 70.4252   1
 -18   0  -4 580.998 68.2464   1
  19   0   4 25.6200 35.4377   1
 -19   0  -4 52.2606 36.7192   1
  20   0   4 494.250 63.3654   1
 -20   0  -4 482.630 62.0273   1
  21   0   4 101.604 44.9780   1
 -21   0  -4 184.233 49.2459   1
  22   0   4-33.6876 39.6586   1
 -22   0  -4 8.69008 39.3571   1
  24   0   4 40.4382 42.2006   1
 -24   0  -4 58.7464 41.4980   1
  25   1  -4 125.210 49.0974   1
  25  -1  -4 172.662 53.4129   1
 -25   1   4 251.196 51.0251   1
  24   1  -4-26.6473 36.8301   1
 -24  -1   4-36.6493 36.1062   1
 -24   1   4-8.92125 38.7385   1
  24  -1  -4-9.04833 42.0785   1
  23   1  -4 78.7675 36.9401   1
 -23  -1   4 35.9788 38.5463   1
 -23   1   4 8.81191 34.8008   1
  23  -1  -4 105.758 44.0830   1
  22   1  -4 68.7913 41.0409   1
 -22  -1   4 26.2936 35.1963   1
  21  -1  -4 1308.94 102.903   1
  21   1  -4 1287.26 105.388   1
 -21   1   4 1530.19 108.615   1
 -21  -1   4 1170.92 100.320   1
  20   1  -4 101.155 42.2161   1
 -20  -1   4 92.0482 34.8285   1
 -20   1   4 43.0816 37.5358   1
  20  -1  -4 49.5242 40.4179   1
 -19  -1   4-15.9535 31.4363   1
  19   1  -4-24.5973 30.5332   1
  18  -1  -4 2221.20 138.113   1
  18   1  -4 2172.84 137.151   1
 -18  -1   4 1970.21 131.629   1
 -18   1   4 2027.11 133.164   1
  17   1  -4 7255.57 344.431   1
 -17  -1   4 6529.82 340.904   1
 -17   1   4 7391.42 348.132   1
  17  -1  -4 6723.15 342.038   1
  16   1  -4 2322.70 139.780   1
 -16  -1   4 2269.21 139.856   1
 -16   1   4 2369.90 142.451   1
  16  -1  -4 2363.89 141.416   1
 -15   1   4 1871.96 126.281   1
  15  -1  -4 2087.90 123.954   1
  14   1  -4 5321.18 260.523   1
 -14   1   4 4822.77 261.785   1
 -14  -1   4 5445.82 262.726   1
  13   1  -4 11417.6 501.617   1
 -13  -1   4 10415.8 500.033   1
 -13   1   4 11192.2 505.087   1
  13  -1  -4 10584.3 501.024   1
 -12  -1   4 19159.0 821.343   1
  12  -1  -4 17731.1 820.460   1
  11   1  -4 35265.2 1644.11   1
 -11  -1   4 37971.9 1646.07   1
 -11   1   4 40546.1 1652.53   1
  11  -1  -4 38659.4 1648.64   1
  10   1  -4 6626.03 301.472   1
 -10   1   4 6240.06 304.227   1
  10  -1  -4 6519.24 304.687   1
  -9   1   4 18193.0 822.153   1
   9  -1  -4 19239.4 823.860   1
  -8  -1   4 88625.7 3951.16   1
   8   1  -4 96560.5 3953.65   1
   7   1  -4 55.4365 15.2843   1
  -7   1   4 58.9888 18.2184   1
   7  -1  -4 46.2813 16.8070   1
   6   1  -4 468534. 18725.1   1
  -6   1   4 432666. 18729.6   1
   6  -1  -4 426344. 18729.4   1
  -6  -1   4 425728. 18724.2   1
   5   1  -4 3407.28 153.573   1
  -5   1   4 3270.67 159.547   1
  -5  -1   4 3606.27 154.220   1
   5  -1  -4 3414.59 159.954   1
  -4   1   4 77994.9 3325.94   1
   4  -1  -4 77671.6 3326.16   1
   3  -1  -4 72431.3 3227.28   1
  -3   1   4 78664.0 3227.37   1
  -2   1   4 13543.5 552.848   1
   2  -1  -4 11960.4 551.844   1
   1  -1  -4 21067.9 900.629   1
   1   1  -4 20942.2 896.291   1
  -1   1   4 21055.1 899.556   1
  -1  -1   4 20444.4 895.627   1
   0  -1  -4 20117.5 938.482   1
   0   1   4 22539.8 939.351   1
   0   1  -4 22749.2 937.986   1
   0  -1   4 21449.4 935.780   1
  -1   1  -4 6566.82 277.517   1
  -1  -1  -4 6280.34 280.258   1
   1   1   4 6289.01 276.755   1
  -2  -1  -4 493333. 20146.9   1
   2  -1   4 517342. 20144.1   1
  -3  -1  -4 5637.23 255.769   1
   3   1   4 5179.26 253.599   1
  -4   1  -4 245678. 9614.18   1
  -4  -1  -4 220396. 9611.63   1
   4  -1   4 213213. 9609.00   1
   4   1   4 223635. 9612.13   1
  -5   1  -4 58263.6 2567.05   1
  -5  -1  -4 57648.3 2565.86   1
   5  -1   4 59348.9 2565.04   1
   5   1   4 63011.2 2568.30   1
  -6   1  -4 2321.00 125.880   1
  -6  -1  -4 2022.75 121.103   1
   6  -1   4 2126.92 122.935   1
   6   1   4 2093.41 122.758   1
  -7   1  -4 6798.01 327.515   1
  -7  -1  -4 7396.13 330.789   1
   7  -1   4 6297.23 324.610   1
   7   1   4 6915.86 329.005   1
  -8   1  -4 6486.65 323.687   1
  -8  -1  -4 6853.08 325.646   1
   8  -1   4 6534.04 323.959   1
   8   1   4 6986.80 328.035   1
  -9   1  -4 284.728 41.9900   1
  -9  -1  -4 354.156 44.4712   1
   9  -1   4 351.989 44.9604   1
   9   1   4 370.560 46.6252   1
 -10   1  -4 6995.67 345.297   1
  10   1   4 7815.51 350.677   1
  10  -1   4 7467.32 348.775   1
 -11  -1  -4 18448.0 879.008   1
  11   1   4 19444.6 883.114   1
  11  -1   4 18735.3 878.532   1
 -12   1  -4 604.274 63.8997   1
 -12  -1  -4 614.741 66.7524   1
  12  -1   4 627.424 64.4290   1
  12   1   4 558.032 63.9529   1
 -13   1  -4 40.1467 35.1052   1
 -13  -1  -4 133.984 34.9635   1
  13  -1   4 155.841 40.8218   1
  13   1   4 62.5310 34.6792   1
 -14   1  -4 174.168 40.6667   1
  14  -1   4 192.293 39.8126   1
  14   1   4 231.449 45.4719   1
 -15  -1  -4 2884.41 170.684   1
 -15   1  -4 3016.08 174.145   1
  15  -1   4 2861.54 171.418   1
  15   1   4 2728.93 168.729   1
 -16   1  -4 552.449 68.3114   1
 -16  -1  -4 646.988 70.4298   1
  16  -1   4 667.053 70.3067   1
  16   1   4 697.488 70.8714   1
 -18   1  -4 182.127 45.4989   1
 -18  -1  -4 88.2235 45.8052   1
  18  -1   4 95.7968 44.7561   1
  18   1   4 119.206 43.7726   1
 -19   1  -4 294.727 53.0730   1
 -19  -1  -4 391.054 58.9435   1
  19  -1   4 309.390 54.8308   1
  19   1   4 473.751 61.0741   1
 -20  -1  -4 44.9217 34.2927   1
  20   1   4 111.932 41.2002   1
  20  -1   4 95.1653 40.8920   1
 -21   1  -4 120.027 44.8872   1
 -21  -1  -4 88.7386 37.6202   1
  21   1   4 77.5379 36.5388   1
  21  -1   4 135.195 45.9997   1
 -22   1  -4 25.6218 38.1616   1
 -22  -1  -4-8.78244 41.3631   1
  22  -1   4 24.9890 40.2001   1
  22   1   4 42.3196 43.2095   1
 -24   1  -4-8.28587 34.3478   1
 -24  -1  -4 25.5098 40.5369   1
  24  -1   4 24.0873 36.8497   1
  24   1   4-7.78196 38.8660   1
  26  -2  -4 8.96399 42.2092   1
 -25   2   4 105.666 45.2494   1
  25  -2  -4 141.662 50.9034   1
 -24   2   4-27.0181 37.9302   1
 -24  -2   4 9.33113 37.4120   1
  24  -2  -4-26.3471 41.3537   1
  24   2  -4 8.91304 35.7359   1
 -23   2   4 9.07959 36.4080   1
 -23  -2   4 36.6801 41.5323   1
  23  -2  -4 26.3198 33.9458   1
  23   2  -4-8.90299 40.3232   1
 -22  -2   4 235.683 49.4598   1
  22   2  -4 182.444 46.5804   1
 -21   2   4 52.5161 32.5901   1
 -21  -2   4 17.5096 33.2433   1
  21  -2  -4 8.50419 32.9069   1
  21   2  -4-8.48248 36.2854   1
 -20   2   4 679.062 72.9001   1
 -20  -2   4 915.153 80.9857   1
  20   2  -4 817.671 77.4643   1
  20  -2  -4 793.945 77.0104   1
 -19   2   4 608.269 65.0633   1
 -19  -2   4 455.060 58.8164   1
  19  -2  -4 330.187 52.5122   1
  19   2  -4 482.286 61.2025   1
 -18   2   4 308.446 52.4619   1
 -18  -2   4 364.542 53.0048   1
  18  -2  -4 596.671 62.2086   1
  18   2  -4 491.839 58.4837   1
 -17   2   4 6445.72 309.968   1
 -17  -2   4 5889.59 301.859   1
  17  -2  -4 5497.16 297.944   1
  17   2  -4 6333.22 303.913   1
 -16   2   4 569.845 64.6284   1
 -16  -2   4 569.811 57.5668   1
  16  -2  -4 442.067 53.7870   1
  16   2  -4 548.500 57.8248   1
 -15   2   4 8047.01 385.143   1
  15  -2  -4 7810.77 380.731   1
 -14  -2   4 1726.94 111.119   1
  14   2  -4 1795.08 111.202   1
 -13   2   4 611.129 61.2048   1
 -13  -2   4 679.947 58.5637   1
  13  -2  -4 744.762 64.0588   1
  13   2  -4 728.025 61.1715   1
 -12   2   4 1277.30 83.9627   1
  12  -2  -4 1145.51 80.3776   1
  12   2  -4 1164.09 77.8065   1
 -11   2   4 436.821 44.0996   1
  11  -2  -4 417.151 44.3979   1
 -11  -2   4 376.309 40.1539   1
 -10   2   4 2204.61 125.534   1
  10   2  -4 2281.62 121.891   1
  10  -2  -4 2376.82 126.468   1
 -10  -2   4 2216.99 121.232   1
   9  -2  -4 89538.0 3788.00   1
  -9   2   4 86959.2 3788.37   1
  -8   2   4 19470.0 892.764   1
   8   2  -4 21262.6 886.032   1
   8  -2  -4 20281.5 892.688   1
  -8  -2   4 20118.9 885.509   1
   7   2  -4 110671. 4910.56   1
  -7  -2   4 119465. 4911.60   1
  -6   2   4 21533.2 950.578   1
   6  -2  -4 21393.0 950.262   1
   6   2  -4 23177.4 942.486   1
  -6  -2   4 21018.5 942.194   1
   5  -2  -4 43522.8 2046.43   1
  -5  -2   4 47645.0 2036.33   1
  -5   2   4 48800.8 2045.95   1
   5   2  -4 48881.2 2036.38   1
  -4  -2   4 3737.54 157.829   1
   4   2  -4 3695.42 157.764   1
   4  -2  -4 3333.55 167.048   1
   3  -2  -4 12520.3 588.509   1
  -3   2   4 14503.0 589.622   1
   2   2  -4 1.11947 8.17642   1
   2  -2  -4 6.98590 14.9191   1
  -2   2   4 4.50332 12.9914   1
  -2  -2   4 24.3028 9.09329   1
   1   2  -4 3638.07 169.430   1
   1  -2  -4 3529.39 174.957   1
  -1   2   4 3586.47 175.651   1
  -1  -2   4 4053.22 170.164   1
   0  -2  -4 2929.60 150.471   1
   0   2  -4 3133.50 147.733   1
   0  -2   4 3408.69 147.560   1
   0   2   4 2904.59 148.767   1
  -1  -2  -4 12147.2 525.090   1
   1  -2   4 11413.4 521.987   1
   1   2   4 11592.8 524.856   1
  -1   2  -4 12142.3 521.925   1
  -2   2  -4 2422.10 125.571   1
   2  -2   4 2483.84 125.683   1
   3   2   4 18192.3 764.291   1
  -3   2  -4 18427.0 766.989   1
   3  -2   4 18059.7 763.679   1
   4   2   4 750.836 57.4115   1
  -4  -2  -4 689.371 58.9228   1
  -4   2  -4 785.265 59.3436   1
   4  -2   4 910.843 60.6232   1
   5   2   4 34553.4 1472.36   1
  -5  -2  -4 34854.9 1472.81   1
  -5   2  -4 33984.3 1472.78   1
   5  -2   4 31911.8 1469.32   1
   6   2   4 4905.92 255.364   1
  -6  -2  -4 5399.82 259.761   1
  -6   2  -4 5441.96 259.780   1
   6  -2   4 5278.35 256.935   1
   7   2   4 19567.0 817.649   1
  -7  -2  -4 18024.7 816.220   1
  -7   2  -4 18114.5 818.402   1
   7  -2   4 17504.3 811.547   1
   8   2   4 3846.82 208.973   1
  -8  -2  -4 4338.95 214.214   1
  -8   2  -4 4423.33 215.942   1
   8  -2   4 3719.15 206.136   1
   9   2   4 844.494 70.2511   1
  -9  -2  -4 752.015 69.5471   1
  -9   2  -4 770.296 68.4161   1
   9  -2   4 886.205 70.0901   1
  10   2   4 6741.44 332.128   1
 -10  -2  -4 6790.74 332.880   1
 -10   2  -4 7018.68 336.113   1
  10  -2   4 6617.13 330.675   1
  11   2   4 7560.12 372.746   1
 -11  -2  -4 8129.19 378.219   1
 -11   2  -4 7482.92 374.494   1
  11  -2   4 7680.78 373.174   1
  12   2   4 1519.63 105.776   1
 -12  -2  -4 1443.86 106.296   1
 -12   2  -4 1419.00 103.859   1
  12  -2   4 1506.51 104.909   1
  13   2   4 1073.83 86.7344   1
 -13  -2  -4 936.806 83.7921   1
  14  -2   4 3925.42 209.546   1
  14   2   4 3805.40 210.555   1
 -14  -2  -4 3826.67 210.922   1
 -14   2  -4 3455.14 206.120   1
  15   2   4-8.19671 33.4341   1
 -15  -2  -4 85.4794 43.6361   1
 -15   2  -4 8.53127 25.4190   1
  15  -2   4 16.4516 24.5098   1
  16   2   4 2099.47 142.763   1
  16  -2   4 2483.83 147.034   1
 -16  -2  -4 2173.09 144.622   1
 -16   2  -4 2195.91 144.572   1
 -17   2  -4 105.884 42.8427   1
  17  -2   4 119.042 40.3240   1
  18   2   4 77.8124 33.0951   1
 -18   2  -4 105.061 38.2433   1
  18  -2   4 128.002 43.2977   1
 -19  -2  -4 18.0332 36.7749   1
 -19   2  -4 8.62448 36.3294   1
  19  -2   4 25.8764 35.1803   1
  20   2   4 33.8927 42.8135   1
 -20  -2  -4 27.0487 38.5929   1
 -20   2  -4 51.9985 40.3242   1
  20  -2   4 34.8222 39.4553   1
  21   2   4 57.6587 39.7791   1
 -21  -2  -4 71.9969 43.4556   1
 -21   2  -4-17.1224 38.8079   1
  21  -2   4 52.3598 42.1396   1
  22   2   4 64.5077 39.9054   1
  22  -2   4 101.277 41.2843   1
 -22   2  -4 8.50720 40.1411   1
 -22  -2  -4 70.5200 41.0664   1
  23  -2   4 24.4165 40.6471   1
 -23   2  -4-16.5107 37.8869   1
  24   2   4 15.6559 38.6937   1
 -24  -2  -4 65.9293 42.5407   1
  26  -3  -4 25.9661 41.7754   1
 -25   3   4 18.1908 40.6657   1
  25  -3  -4 61.3779 41.8350   1
  24   3  -4-8.64168 35.2405   1
 -24  -3   4-9.20499 34.2672   1
  23   3  -4-16.9324 33.9475   1
 -23  -3   4-9.25056 35.7903   1
 -23   3   4-9.00135 34.1755   1
  23  -3  -4-17.5077 33.2362   1
  22   3  -4 134.315 40.8022   1
 -22  -3   4 55.0144 38.9290   1
 -22   3   4 129.185 38.2520   1
  22  -3  -4 134.482 44.5487   1
  21   3  -4 452.328 59.2227   1
 -21  -3   4 213.896 49.4670   1
 -21   3   4 360.148 55.3814   1
  21  -3  -4 306.931 54.9726   1
  20   3  -4 189.035 46.1147   1
 -20  -3   4 138.318 45.3825   1
 -20   3   4 104.373 44.7284   1
  20  -3  -4 83.0290 42.7288   1
  19   3  -4 1161.79 94.9473   1
 -19  -3   4 1296.62 99.5497   1
 -19   3   4 1323.52 102.793   1
  19  -3  -4 1197.48 95.6669   1
  18   3  -4 2505.33 155.931   1
 -18  -3   4 2689.52 159.223   1
  17   3  -4 831.757 77.6233   1
 -17  -3   4 1068.81 84.7499   1
 -17   3   4 1003.04 85.1094   1
  17  -3  -4 929.802 80.6371   1
  16   3  -4 1120.44 87.9968   1
  16  -3  -4 1060.12 88.6121   1
 -16   3   4 1390.04 98.8785   1
 -16  -3   4 1318.84 93.6229   1
  15  -3  -4 215.506 41.9099   1
 -15   3   4 249.266 47.7257   1
 -14  -3   4 350.744 45.7622   1
  14   3  -4 383.134 46.8740   1
 -14   3   4 374.007 50.1804   1
  13   3  -4 13886.9 632.403   1
 -13  -3   4 14085.1 633.603   1
  12   3  -4 9331.53 431.726   1
  12  -3  -4 9706.09 438.268   1
 -12  -3   4 8864.17 431.230   1
 -12   3   4 9500.74 437.929   1
  11   3  -4 5724.26 271.580   1
 -11  -3   4 5636.59 273.659   1
  11  -3  -4 5572.07 276.297   1
 -11   3   4 5847.80 279.451   1
 -10  -3   4 93.8848 22.6922   1
  10  -3  -4 62.3348 28.3356   1
 -10   3   4 57.8942 26.4790   1
   9  -3  -4 10312.9 451.641   1
  -9   3   4 9379.05 450.602   1
  -8   3   4 27393.1 1173.40   1
   8   3  -4 27504.0 1163.84   1
   8  -3  -4 25422.4 1171.47   1
  -7   3   4 6582.81 319.781   1
  -7  -3   4 7200.12 311.684   1
   7  -3  -4 6341.85 318.867   1
   7   3  -4 7192.13 311.450   1
  -6  -3   4 69052.6 2842.52   1
   6   3  -4 64277.6 2838.91   1
   5   3  -4 1228.35 60.7374   1
   5  -3  -4 1195.82 69.9048   1
  -5  -3   4 1176.42 61.1033   1
  -4  -3   4 45028.0 2036.04   1
   4  -3  -4 47952.2 2047.19   1
   4   3  -4 49854.6 2036.70   1
  -4   3   4 48025.1 2046.62   1
   3   3  -4 46.2553 11.6333   1
  -3   3   4 41.7301 16.1049   1
  -3  -3   4 41.1271 11.5405   1
   3  -3  -4 39.5574 15.6365   1
   2  -3  -4 16482.0 725.203   1
   2   3  -4 16532.3 716.594   1
  -2  -3   4 16408.7 716.895   1
  -2   3   4 16891.8 724.982   1
   1  -3  -4 15643.7 689.351   1
  -1   3   4 14929.1 687.849   1
  -1  -3   4 16010.7 683.044   1
   1   3  -4 15978.1 682.974   1
   0  -3   4 26836.3 1151.64   1
   0   3  -4 26444.1 1151.95   1
   1  -3   4 38261.0 1635.36   1
  -1   3  -4 37555.0 1636.03   1
  -2  -3  -4 29322.1 1285.51   1
   2   3   4 29728.6 1284.18   1
   3   3   4 67.5618 20.6949   1
  -3   3  -4 78.8824 25.5597   1
   3  -3   4 52.7501 22.4944   1
  -3  -3  -4 142.220 24.9115   1
  -4  -3  -4 17102.7 744.197   1
   4   3   4 16253.3 742.498   1
  -4   3  -4 16669.0 743.143   1
   4  -3   4 16937.7 744.123   1
  -5   3  -4 22425.9 974.845   1
  -5  -3  -4 21819.2 974.460   1
   5  -3   4 21959.4 973.635   1
   5   3   4 22101.0 973.930   1
  -6   3  -4 23785.5 1018.54   1
  -6  -3  -4 23159.2 1016.60   1
   6  -3   4 23081.3 1015.13   1
   6   3   4 21992.0 1013.42   1
  -7   3  -4 15290.0 702.588   1
  -7  -3  -4 16254.1 704.040   1
   7  -3   4 14734.9 701.638   1
   7   3   4 15918.7 699.617   1
  -9   3  -4 1558.28 105.034   1
  -9  -3  -4 1388.83 100.303   1
   9  -3   4 1379.11 98.4427   1
   9   3   4 1572.98 102.589   1
 -10   3  -4 7203.05 337.492   1
 -10  -3  -4 6873.84 332.790   1
  10  -3   4 6009.69 322.827   1
  10   3   4 6877.92 330.111   1
 -11   3  -4 2136.72 136.952   1
 -11  -3  -4 2155.49 135.666   1
  11  -3   4 2109.48 131.157   1
  11   3   4 2265.49 136.193   1
 -12   3  -4 2184.13 137.712   1
 -12  -3  -4 2226.87 137.916   1
  12  -3   4 2175.41 134.507   1
  12   3   4 1882.74 130.442   1
 -14   3  -4 1800.37 121.242   1
 -14  -3  -4 1470.40 115.193   1
  14  -3   4 1707.54 118.855   1
  14   3   4 1651.94 115.533   1
 -15  -3  -4 1557.20 116.195   1
 -15   3  -4 1699.76 117.298   1
  15  -3   4 1670.27 117.193   1
  15   3   4 1601.70 114.668   1
 -16   3  -4-8.61794 30.0937   1
 -16  -3  -4 44.1837 36.0341   1
  16  -3   4-16.8114 30.6578   1
  16   3   4 8.20384 34.0063   1
 -17   3  -4 631.583 69.8612   1
 -17  -3  -4 637.735 72.8767   1
  17  -3   4 570.167 69.5004   1
  17   3   4 509.559 64.0114   1
 -18   3  -4 79.7770 43.4339   1
 -18  -3  -4 53.9030 39.7435   1
  18  -3   4 146.179 45.8684   1
  18   3   4 65.7687 39.8397   1
 -19   3  -4 124.629 44.0963   1
 -19  -3  -4 44.6906 33.4493   1
  19  -3   4 68.6544 40.0479   1
  19   3   4 90.8634 36.0236   1
 -20   3  -4-17.4497 30.4668   1
 -20  -3  -4-8.82388 38.8644   1
  20  -3   4 8.50703 29.0233   1
  20   3   4 33.3100 41.1243   1
 -21  -3  -4 8.71679 40.5291   1
  21  -3   4-8.49463 34.0589   1
  21   3   4-24.8414 41.3560   1
 -22   3  -4 84.2782 40.7681   1
 -22  -3  -4 94.1828 42.8606   1
  22   3   4 32.9618 38.4242   1
 -23   3  -4 49.5082 41.6943   1
  23  -3   4 25.0701 42.6816   1
 -24  -3  -4 49.0405 45.1834   1
  24   3   4 55.9447 44.1835   1
  26  -4  -4 34.4946 44.0393   1
 -25   4   4-9.01542 39.7201   1
  25  -4  -4 52.1750 45.3283   1
 -24   4   4-26.8611 33.3316   1
  24  -4  -4 8.73723 35.0311   1
 -23   4   4 8.90390 36.3089   1
 -23  -4   4 18.0541 38.6076   1
  23  -4  -4-26.2905 40.7454   1
  23   4  -4 26.3787 38.1718   1
 -22   4   4 71.7881 41.7224   1
 -22  -4   4-35.5229 39.6712   1
  22  -4  -4 8.63783 37.4993   1
  22   4  -4-8.60872 37.9184   1
 -21  -4   4 52.1350 31.8058   1
  21   4  -4 75.2449 38.9642   1
 -20   4   4 9.15148 37.3211   1
 -20  -4   4 16.9190 35.6308   1
  20  -4  -4 7.93958 34.9736   1
  20   4  -4 16.1497 32.9315   1
 -19   4   4 723.514 74.5075   1
  19  -4  -4 554.624 65.8442   1
 -18   4   4 643.115 69.9922   1
 -18  -4   4 506.553 62.2217   1
  18  -4  -4 598.524 65.3004   1
  18   4  -4 455.704 58.4380   1
 -17   4   4 193.395 42.4552   1
 -17  -4   4 234.151 44.0892   1
  17  -4  -4 166.235 39.6439   1
  17   4  -4 242.401 42.0541   1
 -16   4   4 2002.50 130.227   1
  16  -4  -4 1882.55 127.049   1
  16   4  -4 2007.51 124.129   1
 -16  -4   4 1947.76 124.620   1
  15  -4  -4 104.431 35.6943   1
  15   4  -4 25.4934 26.5999   1
 -15  -4   4 93.9558 30.9554   1
 -15   4   4 89.1276 35.9695   1
 -14  -4   4 1725.40 115.139   1
  14  -4  -4 1958.43 120.941   1
  14   4  -4 1825.21 114.479   1
 -13   4   4 3241.69 176.515   1
  13   4  -4 3132.08 166.224   1
 -13  -4   4 3034.53 166.036   1
  13  -4  -4 2884.37 169.661   1
 -12   4   4 6.42708 23.9282   1
 -12  -4   4-26.5020 22.6726   1
  12   4  -4-5.18200 20.0510   1
  12  -4  -4-12.4531 21.7471   1
 -11  -4   4 2464.93 138.964   1
  11   4  -4 2566.40 139.813   1
 -11   4   4 2493.68 146.387   1
  11  -4  -4 2874.56 149.885   1
 -10  -4   4 7398.86 355.173   1
  10   4  -4 7905.73 356.139   1
  10  -4  -4 8298.74 365.042   1
 -10   4   4 7118.15 364.009   1
  -9  -4   4 1875.09 99.9193   1
   9  -4  -4 1640.46 103.822   1
  -9   4   4 1711.33 105.187   1
   8  -4  -4 4519.56 238.585   1
  -8   4   4 5137.55 239.317   1
   7  -4  -4 98.4196 25.0860   1
   7   4  -4 95.5228 18.8431   1
  -7   4   4 121.129 26.0266   1
   6  -4  -4 19476.8 831.810   1
  -6  -4   4 19161.8 820.941   1
   6   4  -4 18314.7 819.711   1
  -6   4   4 18615.9 830.543   1
   5   4  -4 32706.6 1408.25   1
  -5   4   4 32811.9 1417.86   1
   5  -4  -4 31157.0 1417.58   1
  -5  -4   4 33571.2 1408.69   1
   4   4  -4 19182.3 876.734   1
  -4   4   4 21963.0 889.062   1
   4  -4  -4 20362.8 887.887   1
  -4  -4   4 20344.3 877.561   1
  -3   4   4 16278.0 718.048   1
   3   4  -4 16224.0 708.390   1
  -3  -4   4 16061.0 708.372   1
   3  -4  -4 16738.4 718.934   1
  -2   4   4 92027.0 3847.96   1
   2   4  -4 90944.5 3838.87   1
  -2  -4   4 89368.7 3839.43   1
   2  -4  -4 86336.0 3846.83   1
  -1   4   4 7951.70 376.975   1
   1  -4  -4 8512.04 379.922   1
   1   4  -4 8555.45 372.793   1
  -1  -4   4 8217.62 372.344   1
   0  -4  -4 64116.1 2768.78   1
   0   4   4 66095.5 2767.56   1
   0  -4   4 63451.9 2762.08   1
   0   4  -4 64122.0 2762.24   1
  -1  -4  -4 8706.47 403.616   1
   1   4   4 8967.22 403.348   1
  -2  -4  -4 3373.12 169.567   1
   2   4   4 3330.06 167.007   1
   2  -4   4 3235.69 163.871   1
  -2   4  -4 3122.37 163.681   1
  -3  -4  -4 28073.8 1237.69   1
   3   4   4 28321.3 1236.19   1
   3  -4   4 27205.4 1235.02   1
  -3   4  -4 29767.4 1237.52   1
  -4  -4  -4 101345. 4163.14   1
   4   4   4 91539.0 4158.25   1
   4  -4   4 94954.5 4158.87   1
  -4   4  -4 100584. 4161.49   1
   5   4   4 18382.8 812.511   1
  -5  -4  -4 18084.6 811.729   1
  -5   4  -4 18349.1 812.881   1
   5  -4   4 18096.6 811.943   1
   6   4   4 3957.31 209.339   1
  -6  -4  -4 4305.44 211.722   1
  -6   4  -4 4122.60 210.657   1
   6  -4   4 3952.47 210.644   1
  -7  -4  -4 454.013 49.1293   1
   7   4   4 440.409 48.0251   1
   7  -4   4 512.121 52.6117   1
  -7   4  -4 458.030 51.9890   1
  -8  -4  -4 9715.47 452.903   1
  -8   4  -4 10058.2 456.049   1
   8  -4   4 9375.34 450.945   1
   8   4   4 9325.06 450.400   1
   9   4   4 375.026 48.5158   1
  -9  -4  -4 433.250 52.7331   1
   9  -4   4 441.848 52.4163   1
  -9   4  -4 359.940 50.6317   1
  10   4   4 886.820 76.1464   1
 -10  -4  -4 1080.95 83.4023   1
  10  -4   4 957.192 81.8608   1
 -10   4  -4 989.126 82.2697   1
  11   4   4 701.059 67.4778   1
 -11  -4  -4 608.511 66.8505   1
  11  -4   4 845.839 72.7843   1
 -11   4  -4 722.622 72.5817   1
  12   4   4 52.1124 27.2113   1
 -12  -4  -4 23.4140 25.3905   1
  12  -4   4 36.0553 30.8920   1
 -12   4  -4 68.1803 37.0404   1
  13  -4   4 2345.66 145.046   1
 -13   4  -4 2416.01 152.221   1
  14   4   4 631.110 68.0902   1
 -14  -4  -4 694.711 70.7963   1
  14  -4   4 682.510 70.6830   1
 -14   4  -4 726.422 74.1436   1
  15   4   4 209.675 39.8775   1
 -15  -4  -4 118.375 35.6178   1
  15  -4   4 74.3886 34.8432   1
 -15   4  -4 198.269 42.5594   1
  16   4   4 999.302 87.1393   1
 -16  -4  -4 892.700 85.6591   1
  17   4   4 66.8714 37.9239   1
 -17  -4  -4 34.7558 37.7898   1
  17  -4   4 51.8903 37.6140   1
 -17   4  -4 60.0979 36.7900   1
  18   4   4 398.382 58.4627   1
 -18  -4  -4 507.323 65.8424   1
  18  -4   4 444.664 61.6111   1
 -18   4  -4 519.516 64.9320   1
  19   4   4-25.5737 39.6405   1
 -19  -4  -4-8.77321 39.1964   1
  20   4   4-17.0523 39.6503   1
 -20  -4  -4 26.1730 36.1738   1
  20  -4   4 17.0384 39.6179   1
 -20   4  -4 61.6441 41.4739   1
  21   4   4-8.47593 40.8967   1
 -21  -4  -4-8.62104 38.5114   1
 -21   4  -4-8.71242 29.7262   1
  22   4   4 8.35624 33.5020   1
 -22  -4  -4-16.9692 34.0167   1
  22  -4   4 16.4689 38.2849   1
 -22   4  -4-16.7819 37.4820   1
  23   4   4-32.6501 43.3980   1
 -23  -4  -4 24.9830 41.5900   1
  23  -4   4 8.21329 40.5604   1
 -23   4  -4 8.12294 35.7772   1
  26  -5  -4-25.5550 43.0122   1
 -26   5   4 26.3349 39.7530   1
  24  -5  -4 26.0139 40.8294   1
 -24   5   4-26.7926 43.6000   1
  23   5  -4-8.90931 35.1000   1
  22   5  -4 96.2421 40.5090   1
 -22  -5   4 194.534 47.3168   1
  22  -5  -4 108.799 44.8176   1
 -22   5   4 109.595 42.2549   1
  21   5  -4 188.011 45.5993   1
 -21  -5   4 312.525 52.2244   1
  21  -5  -4 95.8028 40.1852   1
 -21   5   4 380.935 61.3628   1
  20   5  -4-8.30357 37.0976   1
 -20  -5   4 33.8705 32.7638   1
  20  -5  -4 33.4902 40.8798   1
 -20   5   4 9.07193 35.1010   1
  19  -5  -4 627.754 71.9490   1
 -19   5   4 726.442 75.1246   1
  18   5  -4 7.73489 37.3346   1
 -18   5   4 8.81583 39.9369   1
  18  -5  -4 73.8404 37.6680   1
 -18  -5   4 7.89179 29.9772   1
  17   5  -4 1509.76 105.838   1
 -17  -5   4 1479.92 106.320   1
  17  -5  -4 1422.15 107.911   1
 -17   5   4 1585.52 111.202   1
  16   5  -4 571.569 59.4852   1
 -16   5   4 517.504 60.5418   1
 -16  -5   4 530.642 60.0695   1
  15   5  -4 1069.31 81.5035   1
 -15  -5   4 1040.75 82.1382   1
 -15   5   4 1072.25 85.9146   1
  15  -5  -4 1056.68 85.9504   1
  14  -5  -4-7.21877 29.9495   1
 -14   5   4 73.6706 36.4034   1
 -13   5   4 7.11954 30.0396   1
  13   5  -4 29.1697 22.2222   1
 -13  -5   4 53.5809 24.7457   1
  13  -5  -4 89.8395 35.3196   1
 -12  -5   4 2354.40 132.889   1
  12  -5  -4 2390.51 139.185   1
  12   5  -4 2207.89 131.447   1
 -12   5   4 2226.43 137.192   1
 -11  -5   4 7297.18 343.351   1
  11   5  -4 7239.36 343.380   1
 -10  -5   4 5606.02 279.720   1
  10  -5  -4 6389.95 291.053   1
 -10   5   4 5303.69 285.038   1
  10   5  -4 6193.45 280.913   1
  -9  -5   4 29819.6 1248.67   1
   9  -5  -4 27484.3 1252.45   1
   9   5  -4 27193.3 1243.06   1
  -9   5   4 30380.7 1258.26   1
  -8  -5   4 201.086 26.9096   1
  -8   5   4 186.334 33.0441   1
  -7   5   4 18242.0 819.817   1
   7  -5  -4 18714.9 820.716   1
   6  -5  -4 31746.9 1415.31   1
  -6   5   4 31641.2 1414.75   1
   6   5  -4 33650.7 1406.72   1
   5  -5  -4 3452.67 169.074   1
  -5   5   4 2880.06 164.319   1
   5   5  -4 3394.46 158.684   1
  -5  -5   4 3255.10 159.070   1
   4  -5  -4 20813.5 908.726   1
  -4   5   4 19450.1 906.621   1
   4   5  -4 21471.9 898.921   1
  -4  -5   4 20481.5 898.648   1
  -3  -5   4 120049. 5138.00   1
   3   5  -4 122940. 5137.24   1
  -3   5   4 118895. 5146.66   1
   3  -5  -4 117336. 5147.50   1
  -2  -5   4 1932.95 96.7060   1
   2   5  -4 1742.71 93.9072   1
   2  -5  -4 1899.06 102.955   1
  -1   5   4 231.673 33.0053   1
   1  -5  -4 197.594 31.6203   1
   0  -5  -4 54.1050 23.5412   1
   0   5   4 40.9396 21.1982   1
   0  -5   4 29.9555 16.5552   1
   0   5  -4 22.2678 15.9377   1
  -1  -5  -4 11674.4 523.275   1
   1   5   4 11544.4 521.854   1
   1  -5   4 11695.8 518.748   1
  -1   5  -4 11246.2 517.763   1
  -2  -5  -4 318.762 40.5164   1
   2   5   4 432.332 44.0762   1
   2  -5   4 420.215 41.8452   1
  -2   5  -4 373.990 40.0754   1
  -3  -5  -4 36842.0 1585.64   1
   3   5   4 36508.8 1583.46   1
   3  -5   4 36894.1 1581.91   1
  -3   5  -4 35320.3 1581.67   1
  -4  -5  -4 76.8710 32.4267   1
   4   5   4 65.3639 27.3425   1
   4  -5   4 31.9338 23.8786   1
  -4   5  -4 43.0450 28.4129   1
  -5  -5  -4 2722.87 149.786   1
   5   5   4 2969.77 152.692   1
   5  -5   4 2477.11 146.800   1
  -5   5  -4 2580.26 148.827   1
   6   5   4 1761.70 110.312   1
  -6  -5  -4 1828.36 111.843   1
   6  -5   4 1634.38 110.160   1
  -6   5  -4 1772.31 110.552   1
   8   5   4 79.2935 28.4049   1
  -8   5  -4 101.924 33.2959   1
   8  -5   4 41.9139 30.4604   1
  -8  -5  -4 54.2658 24.3882   1
  -9  -5  -4 4660.40 245.640   1
  -9   5  -4 4874.24 249.099   1
   9   5   4 4777.60 245.736   1
   9  -5   4 4709.41 247.038   1
 -10  -5  -4 1658.15 115.758   1
 -10   5  -4 2011.80 125.981   1
  10   5   4 1736.23 118.519   1
  10  -5   4 1898.21 121.271   1
 -11  -5  -4 804.682 76.1600   1
 -11   5  -4 867.823 80.0486   1
  11  -5   4 901.564 79.9679   1
  11   5   4 933.474 78.4385   1
 -12  -5  -4 2594.29 155.292   1
  12   5   4 2518.95 153.710   1
  13   5   4 119.117 37.8251   1
 -13   5  -4 128.956 35.5187   1
 -13  -5  -4 169.593 43.3153   1
  13  -5   4 126.931 35.4052   1
 -14  -5  -4 909.969 81.9619   1
 -14   5  -4 999.806 85.5910   1
  14   5   4 732.182 74.7125   1
  14  -5   4 678.854 67.8510   1
 -15  -5  -4 1780.01 122.758   1
  15   5   4 1742.20 122.250   1
 -15   5  -4 1911.55 126.449   1
  15  -5   4 1571.07 115.217   1
 -16   5  -4 17.6363 35.9584   1
 -16  -5  -4-8.56520 30.5820   1
  16  -5   4-8.36688 36.8519   1
  16   5   4 16.8463 30.0749   1
 -17   5  -4 8.81207 39.9486   1
 -17  -5  -4-8.65441 39.7609   1
  17  -5   4 102.036 42.5055   1
  17   5   4 68.0862 42.0699   1
 -18   5  -4 43.8227 38.6031   1
 -18  -5  -4-8.71319 29.7267   1
  18  -5   4-25.6825 38.7681   1
  18   5   4-8.53832 34.2319   1
 -19   5  -4 17.3357 32.2907   1
  19  -5   4 43.2284 35.8602   1
 -20   5  -4 87.1035 44.6398   1
 -20  -5  -4 69.1075 36.6033   1
  20   5   4 51.2539 36.2010   1
 -21   5  -4 17.3688 32.9677   1
  21  -5   4-8.36755 34.1209   1
 -22  -5  -4 16.8490 38.6628   1
  22   5   4-16.6764 46.0376   1
 -23   5  -4 24.5252 36.5177   1
  23  -5   4-23.9103 39.8044   1
 -23  -5  -4-8.29210 40.0082   1
 -25   6   4 35.1035 39.7628   1
  25  -6  -4 25.5596 41.6134   1
 -24   6   4 8.95451 38.8796   1
  24  -6  -4 25.6513 42.2320   1
 -23   6   4 18.2459 42.4160   1
  23  -6  -4-8.36097 39.3685   1
 -22   6   4 19.6843 37.3628   1
  22  -6  -4-7.85947 35.1081   1
 -21   6   4 377.439 57.5891   1
 -21  -6   4 303.235 58.9814   1
  21  -6  -4 344.096 53.6877   1
  21   6  -4 340.023 55.1281   1
 -20   6   4 462.966 62.3314   1
 -20  -6   4 495.852 63.8042   1
  20  -6  -4 544.489 64.7294   1
  20   6  -4 516.415 64.7908   1
 -19   6   4 364.080 55.2733   1
 -19  -6   4 295.481 51.4255   1
  19  -6  -4 237.313 50.0522   1
 -18   6   4 69.1663 39.8927   1
  18   6  -4 95.5874 37.2643   1
  18  -6  -4 51.1751 36.7103   1
 -18  -6   4 171.082 41.7853   1
 -17   6   4 65.9478 37.3401   1
 -17  -6   4 7.84293 28.6169   1
  17   6  -4 15.3079 32.2449   1
  17  -6  -4-8.47493 36.2547   1
 -16  -6   4 1826.50 125.490   1
  16   6  -4 2120.49 129.355   1
 -15  -6   4 512.128 54.9585   1
  15   6  -4 452.025 54.1269   1
  15  -6  -4 363.648 53.6486   1
 -14  -6   4 6.69670 26.8487   1
  14   6  -4 6.55088 23.8929   1
 -14   6   4-23.1058 32.9395   1
  14  -6  -4-7.46261 33.3352   1
 -13  -6   4 11817.0 550.450   1
  13   6  -4 11326.4 547.949   1
 -13   6   4 12254.0 559.102   1
  13  -6  -4 12643.6 559.600   1
 -12  -6   4 18.5658 26.1219   1
  12   6  -4 27.1681 23.3043   1
 -12   6   4 84.4452 28.7489   1
  12  -6  -4 34.8021 23.2406   1
 -11  -6   4 1478.46 96.2883   1
  11   6  -4 1500.96 95.0764   1
 -11   6   4 1516.57 104.063   1
  11  -6  -4 1594.72 104.225   1
  10   6  -4 101.215 26.5241   1
 -10  -6   4 119.467 26.9256   1
   9  -6  -4-12.4302 24.4914   1
  -9  -6   4 4.64672 20.7651   1
  -9   6   4 24.3750 30.7754   1
   9   6  -4 37.6153 21.5869   1
  -8   6   4 941.961 70.1663   1
   8  -6  -4 764.265 65.5624   1
   8   6  -4 808.892 59.7175   1
  -8  -6   4 757.744 58.5264   1
  -7  -6   4 5159.46 245.595   1
  -7   6   4 5167.18 255.860   1
   7  -6  -4 5111.68 255.576   1
  -6  -6   4 486.561 43.7395   1
  -6   6   4 638.225 54.8916   1
   6   6  -4 500.877 43.7684   1
   6  -6  -4 586.254 54.1974   1
  -5   6   4 2730.84 156.836   1
   5   6  -4 3198.69 154.919   1
   5  -6  -4 3169.82 162.472   1
  -4  -6   4 5550.58 243.069   1
  -4   6   4 4966.46 249.151   1
   4   6  -4 5391.62 242.741   1
   3   6  -4 128284. 5439.67   1
  -3  -6   4 130189. 5441.16   1
   3  -6  -4 136034. 5450.09   1
   2  -6  -4 38706.2 1629.81   1
   2   6  -4 37694.7 1620.61   1
  -2   6   4 35961.9 1626.89   1
  -2  -6   4 37514.9 1621.13   1
   1  -6  -4 22244.2 945.122   1
   1   6  -4 21498.5 936.965   1
  -1   6   4 20215.5 942.941   1
  -1  -6   4 21530.5 937.633   1
   0  -6  -4 9464.01 485.109   1
   0  -6   4 11317.0 485.055   1
   0   6  -4 11109.7 484.179   1
   0   6   4 10751.7 487.644   1
   1  -6   4 79.8386 26.4166   1
  -1  -6  -4 20.9994 21.7848   1
   1   6   4 41.2661 23.3813   1
  -1   6  -4-18.5119 20.1158   1
  -2  -6  -4 8961.59 413.293   1
   2   6   4 7931.81 408.273   1
   2  -6   4 8962.35 408.994   1
  -2   6  -4 9591.42 411.923   1
  -3  -6  -4 44889.0 1986.57   1
   3   6   4 48071.9 1990.42   1
   3  -6   4 43475.2 1983.44   1
  -3   6  -4 47079.1 1986.90   1
  -4  -6  -4 2786.60 154.319   1
   4   6   4 3022.96 156.232   1
   4  -6   4 2811.36 152.798   1
  -4   6  -4 2452.17 149.869   1
  -5  -6  -4 3130.20 167.583   1
   5   6   4 3005.88 164.466   1
   5  -6   4 2822.26 162.219   1
  -5   6  -4 2997.24 165.322   1
   7   6   4 5421.13 269.426   1
  -7  -6  -4 5415.54 271.360   1
  -7   6  -4 5220.14 268.559   1
   7  -6   4 5251.85 269.380   1
   8   6   4 851.120 74.9803   1
  -8  -6  -4 901.027 77.9991   1
  -8   6  -4 799.338 75.7211   1
   9   6   4 345.439 45.6754   1
  -9   6  -4 251.784 44.2490   1
  -9  -6  -4 206.304 38.9660   1
   9  -6   4 308.866 48.6571   1
  10   6   4 5349.58 265.361   1
 -10  -6  -4 5016.85 265.748   1
  10  -6   4 4995.63 262.964   1
 -10   6  -4 4983.09 263.124   1
  11   6   4 809.461 71.6973   1
  11  -6   4 716.503 70.8234   1
 -11  -6  -4 686.337 70.2041   1
 -11   6  -4 556.680 65.9540   1
  12  -6   4-24.0195 38.6369   1
 -12   6  -4-8.60302 36.2386   1
  13   6   4 120.783 41.1662   1
 -13   6  -4 167.836 42.6000   1
 -13  -6  -4 116.793 42.6138   1
  13  -6   4 189.615 43.0087   1
 -14  -6  -4 784.735 77.5650   1
  14  -6   4 671.127 73.5775   1
  14   6   4 805.965 78.6370   1
 -14   6  -4 899.726 84.6194   1
  15   6   4 517.096 64.4332   1
  15  -6   4 507.528 62.4998   1
 -15   6  -4 536.472 70.2427   1
 -16   6  -4 2573.38 161.410   1
 -16  -6  -4 2560.62 158.100   1
  16  -6   4 2344.30 150.377   1
 -17  -6  -4 921.218 89.0078   1
 -17   6  -4 1164.20 98.1124   1
  17  -6   4 1031.20 89.4004   1
  17   6   4 1030.85 91.5022   1
  18   6   4 120.033 43.1311   1
 -18  -6  -4 123.213 45.2172   1
  19   6   4 137.047 47.8240   1
 -19  -6  -4 61.5406 43.5298   1
  19  -6   4 33.9214 34.7236   1
 -19   6  -4 87.3829 36.9354   1
  20   6   4 8.51692 41.5791   1
 -20  -6  -4-8.82169 40.4857   1
  21   6   4-8.47052 38.8869   1
 -21  -6  -4-17.4090 39.9604   1
  21  -6   4-49.7344 42.7664   1
 -21   6  -4-17.0512 41.1467   1
  22   6   4 33.4979 46.2515   1
 -22  -6  -4 8.58362 41.4299   1
  22  -6   4-8.09019 36.1559   1
 -22   6  -4 75.9973 42.6524   1
  23   6   4 24.5838 38.0995   1
 -23  -6  -4-25.2704 37.1008   1
 -26   7   4 42.5126 36.3792   1
  26  -7  -4 8.25645 36.8967   1
 -25   7   4 43.7574 43.2312   1
  25  -7  -4 8.35895 42.2208   1
 -23   7   4 58.6863 44.3588   1
  23  -7  -4 54.6814 36.8596   1
  22   7  -4-17.9234 40.0387   1
  21  -7  -4 43.6453 33.1778   1
  21   7  -4 8.80845 34.7396   1
 -21  -7   4 9.07299 35.7806   1
 -21   7   4 74.8178 36.2164   1
  20  -7  -4 17.2617 38.0962   1
  20   7  -4 68.8741 41.1169   1
 -20  -7   4 159.658 45.3404   1
 -20   7   4 18.5458 37.2608   1
  19   7  -4 918.502 84.2377   1
 -19  -7   4 965.443 87.7708   1
  18  -7  -4 1912.85 131.172   1
 -18   7   4 1860.67 128.477   1
  17  -7  -4 892.939 85.4066   1
 -17  -7   4 1182.22 90.4653   1
  17   7  -4 974.001 84.4649   1
 -17   7   4 940.713 87.5532   1
 -16  -7   4 943.492 81.1164   1
  16  -7  -4 751.138 75.6008   1
 -16   7   4 691.323 74.4885   1
  16   7  -4 1046.53 79.5672   1
  15   7  -4 179.119 40.4589   1
 -15  -7   4 242.017 49.4011   1
 -14  -7   4 21.7699 25.9539   1
  14   7  -4 13.1843 26.4727   1
 -14   7   4 40.0426 33.7618   1
  14  -7  -4 78.5320 36.5437   1
 -13   7   4 467.799 56.2374   1
  13  -7  -4 423.783 53.8390   1
 -12  -7   4 9829.09 477.384   1
  12   7  -4 10457.6 478.609   1
 -12   7   4 10556.5 487.279   1
  12  -7  -4 10350.0 486.228   1
 -11  -7   4 511.384 48.9882   1
  11   7  -4 369.680 45.1105   1
  11  -7  -4 473.610 53.1627   1
 -11   7   4 536.612 59.4856   1
  10  -7  -4 20.3453 25.2532   1
 -10  -7   4 5.59185 19.9760   1
  10   7  -4 27.1913 21.8128   1
 -10   7   4 6.86763 25.5727   1
  -9   7   4 688.210 65.3565   1
   9  -7  -4 751.939 65.5710   1
   9   7  -4 714.599 58.6297   1
  -9  -7   4 755.937 60.9144   1
  -8  -7   4 14875.7 666.363   1
   7  -7  -4 1443.28 96.0168   1
  -7   7   4 1300.07 93.1838   1
   7   7  -4 1458.40 87.9976   1
  -7  -7   4 1376.24 87.4726   1
   6  -7  -4 6894.01 340.948   1
  -6   7   4 7324.09 342.611   1
   6   7  -4 6960.88 332.531   1
  -6  -7   4 7293.08 333.264   1
   5  -7  -4 1022.02 77.8474   1
  -5   7   4 1161.55 78.9137   1
   5   7  -4 1030.76 70.9446   1
  -5  -7   4 1055.52 71.5123   1
   4  -7  -4 15330.4 646.587   1
  -4  -7   4 14015.8 635.561   1
   4   7  -4 14958.8 635.783   1
   3  -7  -4 8616.60 389.269   1
  -3  -7   4 7839.17 377.823   1
  -3   7   4 8267.89 387.405   1
   3   7  -4 8239.36 379.087   1
  -2  -7   4 28834.4 1242.35   1
   2   7  -4 28182.2 1241.61   1
  -2   7   4 29031.3 1251.30   1
   2  -7  -4 27809.3 1250.00   1
  -1  -7   4 2148.11 118.931   1
   1   7  -4 2176.40 118.713   1
  -1   7   4 2087.14 122.466   1
   1  -7  -4 1960.89 122.639   1
   0  -7   4 84.8254 27.3322   1
   0   7  -4 89.0923 25.8347   1
   0   7   4 119.755 30.2802   1
   0  -7  -4 81.2493 28.9319   1
  -1  -7  -4 205.534 37.7582   1
   1   7   4 159.002 33.4946   1
   1  -7   4 151.864 28.4509   1
  -1   7  -4 161.100 29.2881   1
  -2  -7  -4 25271.5 1115.02   1
   2   7   4 24825.0 1114.13   1
  -2   7  -4 25908.2 1112.95   1
   2  -7   4 24940.4 1112.14   1
  -3  -7  -4 13485.6 609.150   1
   3   7   4 13080.5 607.477   1
  -3   7  -4 13865.4 608.136   1
   3  -7   4 12967.1 604.687   1
  -4   7  -4 2594.84 144.172   1
   4  -7   4 2344.07 140.301   1
   5   7   4 11823.2 553.133   1
  -5  -7  -4 12144.5 553.650   1
  -6  -7  -4 9819.85 447.573   1
   6   7   4 9340.94 445.075   1
  -6   7  -4 9233.68 444.076   1
   6  -7   4 9242.76 443.618   1
  -7  -7  -4 262.442 40.2045   1
   7   7   4 131.148 32.1296   1
  -7   7  -4 237.733 38.6455   1
   7  -7   4 104.995 32.1380   1
   8   7   4 5423.20 286.730   1
  -8  -7  -4 5999.60 296.217   1
   8  -7   4 5572.60 291.018   1
  -8   7  -4 6223.02 295.488   1
   9   7   4 852.023 73.7272   1
  -9  -7  -4 787.780 75.1227   1
   9  -7   4 864.740 77.3487   1
  -9   7  -4 930.104 81.7777   1
 -10  -7  -4 23.7927 32.3458   1
  10   7   4 15.0210 31.1380   1
 -10   7  -4-23.7946 28.9345   1
  10  -7   4 47.7403 27.1525   1
 -11   7  -4 502.307 57.8894   1
  11  -7   4 567.119 61.7125   1
 -12  -7  -4 2355.28 152.846   1
 -12   7  -4 2654.64 158.672   1
  12  -7   4 2518.43 156.360   1
  12   7   4 2426.41 152.324   1
 -13  -7  -4 2558.78 165.822   1
  13  -7   4 2611.11 166.471   1
 -13   7  -4 3165.20 178.165   1
  13   7   4 2930.09 169.347   1
  14   7   4 50.1889 39.8908   1
  14  -7   4-16.9898 30.3507   1
 -14   7  -4 72.4202 35.6792   1
 -15  -7  -4 217.710 45.3312   1
  15  -7   4 259.621 51.1078   1
 -15   7  -4 314.482 55.4504   1
  16   7   4 300.846 54.2284   1
 -16  -7  -4 193.591 53.8957   1
  16  -7   4 232.333 48.2536   1
 -16   7  -4 282.516 56.5627   1
  17   7   4 17.3411 39.7982   1
 -17  -7  -4 17.7392 39.0721   1
  17  -7   4-32.1518 37.3778   1
 -17   7  -4 83.3960 46.7939   1
  18  -7   4-33.1720 40.4936   1
 -18   7  -4 80.3430 43.0786   1
  19   7   4 69.0896 34.3512   1
 -19  -7  -4 123.740 39.7655   1
  19  -7   4 151.244 47.0519   1
 -19   7  -4 113.922 42.5466   1
  20   7   4 25.6315 42.6832   1
  20  -7   4 8.32829 40.6726   1
 -20   7  -4 42.8936 42.8574   1
 -20  -7  -4 26.2913 40.2344   1
 -21   7  -4-8.25914 42.6010   1
 -21  -7  -4 8.65001 41.2357   1
  21   7   4 42.1807 43.0583   1
  21  -7   4-16.6388 40.6154   1
  22  -7   4 7.99971 36.2460   1
  22   7   4 66.3972 46.2542   1
 -22   7  -4 24.7065 38.7950   1
 -22  -7  -4 16.9637 39.9545   1
  26  -8  -4 64.5962 41.2642   1
 -26   8   4 33.6667 33.2220   1
  24  -8  -4 45.9201 39.9268   1
 -24   8   4 38.3303 44.0157   1
  23  -8  -4 151.495 48.9714   1
 -23   8   4 155.001 50.3060   1
  22  -8  -4-8.74032 42.1723   1
 -22   8   4-9.23700 40.1004   1
 -20  -8   4 46.9421 36.5790   1
  20  -8  -4 158.357 45.5862   1
  20   8  -4 107.589 37.7309   1
 -20   8   4 90.3487 40.5923   1
 -19  -8   4-18.1066 40.4567   1
  19  -8  -4 88.8066 37.9977   1
  19   8  -4 8.22501 31.8389   1
 -19   8   4 17.5051 31.2714   1
  18   8  -4 339.992 52.6138   1
 -18  -8   4 367.066 54.5671   1
 -17   8   4 1596.10 122.611   1
 -17  -8   4 1750.63 122.229   1
  17   8  -4 1809.24 119.907   1
 -16  -8   4 704.469 71.3535   1
  16   8  -4 748.488 73.0150   1
  16  -8  -4 757.334 74.8634   1
 -15  -8   4 1579.52 115.746   1
  15   8  -4 1583.77 113.080   1
 -15   8   4 1915.18 123.309   1
  15  -8  -4 1669.98 118.618   1
  14   8  -4 1581.48 108.301   1
 -14  -8   4 1565.15 108.323   1
 -13  -8   4 4708.58 250.021   1
  13   8  -4 4884.88 250.338   1
  13  -8  -4 5240.59 259.270   1
 -13   8   4 4633.25 255.523   1
  12  -8  -4 162.491 43.0285   1
 -12   8   4 288.924 47.8486   1
 -11  -8   4 83.4102 28.7611   1
  11   8  -4 30.7640 26.4235   1
 -11   8   4 75.0559 34.0742   1
  11  -8  -4 36.5689 35.3695   1
  10  -8  -4 21.8079 34.2406   1
 -10  -8   4 18.2073 22.1552   1
 -10   8   4 57.8270 35.7087   1
  10   8  -4 5.89485 23.6521   1
   9  -8  -4 2396.23 141.869   1
  -9   8   4 2381.73 141.021   1
   9   8  -4 2316.77 133.927   1
  -9  -8   4 2193.98 132.719   1
   8   8  -4 140.918 30.4322   1
  -8   8   4 157.021 34.9135   1
   8  -8  -4 81.5952 30.8734   1
  -8  -8   4 139.896 28.7924   1
   7   8  -4 33615.4 1437.40   1
  -7   8   4 31444.8 1442.90   1
   7  -8  -4 32160.2 1442.54   1
  -7  -8   4 33906.3 1436.20   1
   6   8  -4 61.6962 24.9964   1
  -6  -8   4 83.4546 26.2304   1
   5   8  -4 1072.14 74.5592   1
  -5  -8   4 1050.30 75.3007   1
  -4   8   4 419.958 48.5148   1
  -4  -8   4 466.430 46.7195   1
   4  -8  -4 460.126 51.1525   1
   3   8  -4 40140.6 1845.56   1
  -3   8   4 44671.8 1855.09   1
  -3  -8   4 41104.7 1847.43   1
   3  -8  -4 45466.4 1856.91   1
  -2   8   4 6398.70 314.713   1
   2   8  -4 6614.69 308.699   1
   2  -8  -4 6398.39 315.238   1
  -1   8   4 24689.5 1112.10   1
   1   8  -4 26434.7 1109.22   1
  -1  -8   4 25204.2 1107.99   1
   1  -8  -4 24277.7 1112.24   1
   0   8   4 186.902 38.1903   1
   0  -8   4 224.189 35.8194   1
   0   8  -4 222.022 37.3700   1
   0  -8  -4 211.596 40.3397   1
  -1   8  -4 28356.2 1208.76   1
   1  -8   4 26612.0 1206.71   1
  -2   8  -4 11193.9 518.832   1
   2  -8   4 11311.2 519.116   1
  -3  -8  -4 8414.52 404.156   1
   3   8   4 8777.71 404.259   1
  -3   8  -4 8436.47 402.569   1
   3  -8   4 8297.96 400.209   1
  -4  -8  -4 33219.0 1453.76   1
   4   8   4 33018.2 1451.63   1
  -4   8  -4 33254.0 1451.87   1
   4  -8   4 32760.2 1451.30   1
  -5  -8  -4 360.262 49.8672   1
   5   8   4 304.516 47.1828   1
  -5   8  -4 444.659 53.0565   1
   5  -8   4 371.037 46.1578   1
  -6  -8  -4 344.472 46.4572   1
   6   8   4 336.060 51.3728   1
  -6   8  -4 365.634 48.7701   1
   6  -8   4 325.491 46.7303   1
  -7  -8  -4 23808.1 1079.16   1
   7   8   4 25423.1 1079.56   1
  -7   8  -4 22788.1 1078.08   1
   7  -8   4 24785.7 1080.64   1
  -8  -8  -4 470.623 57.6033   1
   8  -8   4 376.992 54.4851   1
  -8   8  -4 528.231 61.8542   1
  -9   8  -4 3225.63 186.650   1
   9  -8   4 3154.63 184.742   1
   9   8   4 3234.60 185.792   1
  -9  -8  -4 3496.15 189.624   1
 -11   8  -4 640.955 67.0083   1
  11  -8   4 659.695 68.3243   1
  11   8   4 609.920 65.6875   1
 -11  -8  -4 786.977 76.2827   1
 -12   8  -4 1196.31 96.7916   1
 -12  -8  -4 1334.20 105.417   1
  12  -8   4 1264.98 98.1992   1
  12   8   4 1172.75 91.5329   1
  13   8   4 361.435 53.1682   1
  13  -8   4 401.646 58.1675   1
 -13   8  -4 298.413 54.3953   1
 -14  -8  -4 1236.28 101.879   1
 -15   8  -4 18.3863 38.7168   1
  15  -8   4-8.62691 37.9969   1
  15   8   4-8.30459 37.6078   1
 -15  -8  -4 8.95038 39.4216   1
 -16   8  -4 27.1583 35.7006   1
  16  -8   4 113.349 41.0871   1
  16   8   4-33.4706 40.4057   1
 -16  -8  -4 36.0596 45.0518   1
  17   8   4 305.930 57.3526   1
 -17  -8  -4 224.326 49.4747   1
 -18   8  -4 27.5915 41.6579   1
  18  -8   4-23.9341 38.5014   1
  18   8   4 59.4469 39.9954   1
 -18  -8  -4 17.9345 36.5753   1
  19   8   4-8.44926 41.2488   1
 -19  -8  -4 8.91903 40.3903   1
 -20   8  -4 34.2569 43.3350   1
  20  -8   4 24.6347 38.7666   1
  20   8   4 90.9182 37.5350   1
 -20  -8  -4 106.862 41.4983   1
 -21   8  -4 66.5566 42.0118   1
  21  -8   4-8.07403 40.3265   1
  21   8   4 40.7143 43.2963   1
 -21  -8  -4-61.4173 44.7846   1
  22   8   4 125.901 46.3120   1
 -22  -8  -4 60.9131 42.6817   1
 -25   9   4-17.6761 46.0607   1
  25  -9  -4 30.6739 43.1049   1
 -24   9   4-8.88471 40.2349   1
  24  -9  -4 8.09210 39.0431   1
 -23   9   4 90.0192 44.5552   1
  23  -9  -4 51.6229 41.6195   1
 -22   9   4 55.2165 38.3358   1
  22  -9  -4 121.283 46.6637   1
  21  -9  -4-8.66637 40.8079   1
 -21   9   4-9.10927 44.4725   1
 -20   9   4 221.352 52.8796   1
  20  -9  -4 329.084 57.0889   1
  20   9  -4 205.267 52.0282   1
 -20  -9   4 192.454 45.8691   1
 -19   9   4 35.1586 31.4058   1
  19  -9  -4 44.7313 32.6512   1
  19   9  -4 26.1884 39.5500   1
 -19  -9   4-8.96509 35.9628   1
 -18   9   4 540.851 68.7552   1
  18  -9  -4 416.577 63.3047   1
  18   9  -4 611.979 67.1194   1
 -18  -9   4 532.184 64.2560   1
  17   9  -4 90.3802 38.5169   1
 -17  -9   4 143.033 44.5654   1
 -16   9   4 1156.90 93.5092   1
  16  -9  -4 954.576 87.8771   1
  16   9  -4 941.354 84.6401   1
 -16  -9   4 1066.23 87.7396   1
[truncated: 941,424 more chars]
