# Supplementary material for: Structural insight into the cooperativity of spin crossover compounds
Source: Acta Crystallogr B Struct Sci Cryst Eng Mater. 2023 Aug 11;79(Pt 5):354–67. doi: 10.1107/S2052520623005814 (PMC10552598; doi:10.1107/S2052520623005814)
Supplement: Supplementary file 4 [file b-79-00354-sup4.zip › Bia_Pmono_228K.cif]

data_SC2_228K
 
_audit_creation_method            'SHELXL-2018/3'
_shelx_SHELXL_version_number      '2018/3'
_chemical_name_systematic         ?
_chemical_name_common             ?
_chemical_melting_point           ?
_chemical_formula_moiety          ?
_chemical_formula_sum
 'C38 H28 Fe N6 S2' 
_chemical_formula_weight          688.63

loop_
 _atom_type_symbol
 _atom_type_description
 _atom_type_scat_dispersion_real
 _atom_type_scat_dispersion_imag
 _atom_type_scat_source
 'C'  'C'   0.0024   0.0013
 'International Tables Vol C Tables 4.2.6.8 and 6.1.1.4'
 'H'  'H'   0.0000   0.0000
 'International Tables Vol C Tables 4.2.6.8 and 6.1.1.4'
 'N'  'N'   0.0049   0.0027
 'International Tables Vol C Tables 4.2.6.8 and 6.1.1.4'
 'S'  'S'   0.1051   0.1002
 'International Tables Vol C Tables 4.2.6.8 and 6.1.1.4'
 'Fe'  'Fe'   0.3265   0.6960
 'International Tables Vol C Tables 4.2.6.8 and 6.1.1.4'
 
_space_group_crystal_system       monoclinic
_space_group_IT_number            14
_space_group_name_H-M_alt         'P 21/c'
_space_group_name_Hall            '-P 2ybc'
 
_shelx_space_group_comment
;
The symmetry employed for this shelxl refinement is uniquely defined
by the following loop, which should always be used as a source of
symmetry information in preference to the above space-group names.
They are only intended as comments.
;
 
loop_
 _space_group_symop_operation_xyz
 'x, y, z'
 '-x, y+1/2, -z+1/2'
 '-x, -y, -z'
 'x, -y-1/2, z-1/2'
 
_cell_length_a                    17.2362(2)
_cell_length_b                    12.45450(10)
_cell_length_c                    17.2151(2)
_cell_angle_alpha                 90
_cell_angle_beta                  115.7970(13)
_cell_angle_gamma                 90
_cell_volume                      3327.24(7)
_cell_formula_units_Z             4
_cell_measurement_temperature     293(2)
_cell_measurement_reflns_used     12199
_cell_measurement_theta_min       1.872
_cell_measurement_theta_max       32.45
 
_exptl_crystal_description        Needle
_exptl_crystal_colour             ?
_exptl_crystal_density_meas       ?
_exptl_crystal_density_method     ?
_exptl_crystal_density_diffrn     1.375          
_exptl_crystal_F_000              1424
_exptl_transmission_factor_min    ?
_exptl_transmission_factor_max    ?
_exptl_crystal_size_max           ?
_exptl_crystal_size_mid           ?
_exptl_crystal_size_min           ?
_exptl_absorpt_coefficient_mu     0.452
_shelx_estimated_absorpt_T_min    ?
_shelx_estimated_absorpt_T_max    ?
_exptl_absorpt_correction_type    ?
_exptl_absorpt_correction_T_min   ?
_exptl_absorpt_correction_T_max   ?
_exptl_absorpt_process_details    ?
_exptl_absorpt_special_details    ?
_diffrn_ambient_temperature       293(2)
_diffrn_radiation_wavelength      0.63582
_diffrn_radiation_type            Synchrotron
_diffrn_source                    ?
_diffrn_measurement_device_type   '4-circle diffractometer'
_diffrn_measurement_method        ?
_diffrn_detector_area_resol_mean  ?
_diffrn_reflns_number             24987
_diffrn_reflns_av_unetI/netI      0.0314
_diffrn_reflns_av_R_equivalents   0.0304
_diffrn_reflns_limit_h_min        -22
_diffrn_reflns_limit_h_max        22
_diffrn_reflns_limit_k_min        -16
_diffrn_reflns_limit_k_max        16
_diffrn_reflns_limit_l_min        -21
_diffrn_reflns_limit_l_max        21
_diffrn_reflns_theta_min          1.876
_diffrn_reflns_theta_max          25.078
_diffrn_reflns_theta_full         22.426
_diffrn_measured_fraction_theta_max   0.940
_diffrn_measured_fraction_theta_full  0.971
_diffrn_reflns_Laue_measured_fraction_max    0.940
_diffrn_reflns_Laue_measured_fraction_full   0.971
_diffrn_reflns_point_group_measured_fraction_max   0.940
_diffrn_reflns_point_group_measured_fraction_full  0.971
_reflns_number_total              7764
_reflns_number_gt                 6833
_reflns_threshold_expression      'I > 2\s(I)'
_reflns_Friedel_coverage          0.000
_reflns_Friedel_fraction_max      .
_reflns_Friedel_fraction_full     .
 
_reflns_special_details
;
 Reflections were merged by SHELXL according to the crystal
 class for the calculation of statistics and refinement.
 
 _reflns_Friedel_fraction is defined as the number of unique
 Friedel pairs measured divided by the number that would be
 possible theoretically, ignoring centric projections and
 systematic absences.
;
 
_computing_data_collection        ?
_computing_cell_refinement        ?
_computing_data_reduction         ?
_computing_structure_solution     ?
_computing_structure_refinement 'SHELXL-2018/3 (Sheldrick, 2018)'
_computing_molecular_graphics     ?
_computing_publication_material   ?
_refine_special_details           ?
_refine_ls_structure_factor_coef  Fsqd
_refine_ls_matrix_type            full
_refine_ls_weighting_scheme       calc
_refine_ls_weighting_details
'w=1/[\s^2^(Fo^2^)+(0.0555P)^2^+0.7949P] where P=(Fo^2^+2Fc^2^)/3'
_atom_sites_solution_primary      ?
_atom_sites_solution_secondary    ?
_atom_sites_solution_hydrogens    geom
_refine_ls_hydrogen_treatment     constr
_refine_ls_extinction_method      'SHELXL-2018/3 (Sheldrick 2018)'
_refine_ls_extinction_coef        0.0081(7)
_refine_ls_extinction_expression
 'Fc^*^=kFc[1+0.001xFc^2^\l^3^/sin(2\q)]^-1/4^'
_refine_ls_number_reflns          7764
_refine_ls_number_parameters      457
_refine_ls_number_restraints      73
_refine_ls_R_factor_all           0.0428
_refine_ls_R_factor_gt            0.0386
_refine_ls_wR_factor_ref          0.1123
_refine_ls_wR_factor_gt           0.1083
_refine_ls_goodness_of_fit_ref    1.052
_refine_ls_restrained_S_all       1.050
_refine_ls_shift/su_max           0.001
_refine_ls_shift/su_mean          0.000
 
loop_
 _atom_site_label
 _atom_site_type_symbol
 _atom_site_fract_x
 _atom_site_fract_y
 _atom_site_fract_z
 _atom_site_U_iso_or_equiv
 _atom_site_adp_type
 _atom_site_occupancy
 _atom_site_site_symmetry_order  
 _atom_site_calc_flag
 _atom_site_refinement_flags_posn
 _atom_site_refinement_flags_adp
 _atom_site_refinement_flags_occupancy
 _atom_site_disorder_assembly
 _atom_site_disorder_group
Fe01 Fe 0.75854(2) 0.30323(2) 0.82398(2) 0.04816(9) Uani 1 1 d . . . . .
S002 S 0.54527(3) 0.34154(4) 0.92150(3) 0.06231(13) Uani 1 1 d . . . . .
S001 S 0.95169(4) 0.11692(4) 1.07059(4) 0.06952(15) Uani 1 1 d . . . . .
N005 N 0.71103(9) 0.14315(10) 0.79381(8) 0.0453(3) Uani 1 1 d . . . . .
N006 N 0.81040(11) 0.45570(13) 0.82142(10) 0.0623(4) Uani 1 1 d . . . . .
N003 N 0.66771(9) 0.31032(10) 0.68800(9) 0.0455(3) Uani 1 1 d . . . . .
N004 N 0.84789(9) 0.27447(11) 0.76646(8) 0.0463(3) Uani 1 1 d . . . . .
N002 N 0.67123(13) 0.35978(19) 0.86516(12) 0.0779(5) Uani 1 1 d . . . . .
N001 N 0.84709(11) 0.25558(13) 0.94323(10) 0.0604(4) Uani 1 1 d . . . . .
C015 C 0.63912(11) 0.21906(13) 0.65504(10) 0.0490(3) Uani 1 1 d . . . . .
H015 H 0.604126 0.212643 0.596188 0.059 Uiso 1 1 calc R U . . .
C016 C 0.66154(10) 0.12522(13) 0.70998(10) 0.0468(3) Uani 1 1 d . . . . .
C003 C 0.64818(10) 0.40011(13) 0.63214(10) 0.0465(3) Uani 1 1 d . . . . .
C021 C 0.85751(10) 0.17677(13) 0.72954(10) 0.0458(3) Uani 1 1 d . . . . .
C024 C 0.86597(11) -0.01793(14) 0.65594(11) 0.0515(4) Uani 1 1 d D . . . .
C007 C 0.60375(12) 0.58316(14) 0.60265(12) 0.0544(4) Uani 1 1 d . . . . .
H007 H 0.586149 0.646379 0.618958 0.065 Uiso 1 1 calc R U . . .
C012 C 0.56880(15) 0.85438(17) 0.36509(15) 0.0703(5) Uani 1 1 d . . . . .
H012 H 0.561385 0.914306 0.330335 0.084 Uiso 1 1 calc R U . . .
C010 C 0.55988(12) 0.66535(16) 0.38066(12) 0.0571(4) Uani 1 1 d . . . . .
H010 H 0.545532 0.597750 0.355454 0.069 Uiso 1 1 calc R U . . .
C022 C 0.83926(12) 0.17106(14) 0.64309(11) 0.0530(4) Uani 1 1 d . . . . .
H022 H 0.823728 0.232737 0.609276 0.064 Uiso 1 1 calc R U . . .
C008 C 0.62335(12) 0.49517(14) 0.65618(11) 0.0524(4) Uani 1 1 d . . . . .
H008 H 0.619907 0.499667 0.708516 0.063 Uiso 1 1 calc R U . . .
C025 C 0.88349(11) -0.01099(14) 0.74242(11) 0.0515(4) Uani 1 1 d . . . . .
H025 H 0.898071 -0.072777 0.776119 0.062 Uiso 1 1 calc R U . . .
C002 C 0.61892(13) 0.35140(15) 0.88872(11) 0.0555(4) Uani 1 1 d . . . . .
C004 C 0.65387(12) 0.39484(14) 0.55524(11) 0.0524(4) Uani 1 1 d . . . . .
H004 H 0.670621 0.331194 0.538674 0.063 Uiso 1 1 calc R U . . .
C020 C 0.73157(12) 0.05977(14) 0.84715(11) 0.0526(4) Uani 1 1 d . . . . .
H020 H 0.765146 0.071596 0.905705 0.063 Uiso 1 1 calc R U . . .
C005 C 0.63489(12) 0.48329(14) 0.50270(12) 0.0541(4) Uani 1 1 d . . . . .
H005 H 0.639051 0.478585 0.450733 0.065 Uiso 1 1 calc R U . . .
C009 C 0.59304(11) 0.67481(13) 0.46923(12) 0.0514(4) Uani 1 1 d . . . . .
C017 C 0.63313(13) 0.02433(15) 0.67808(12) 0.0604(4) Uani 1 1 d . . . . .
H017 H 0.598974 0.013927 0.619456 0.073 Uiso 1 1 calc R U . . .
C006 C 0.60965(11) 0.57956(13) 0.52516(11) 0.0495(3) Uani 1 1 d . . . . .
C018 C 0.65602(14) -0.06087(15) 0.73423(14) 0.0662(5) Uani 1 1 d . . . . .
H018 H 0.637947 -0.130028 0.714104 0.079 Uiso 1 1 calc R U . . .
C001 C 0.89118(12) 0.19900(13) 0.99708(11) 0.0513(4) Uani 1 1 d . . . . .
C011 C 0.54763(14) 0.75419(18) 0.32891(14) 0.0652(5) Uani 1 1 d . . . . .
H011 H 0.524987 0.746193 0.269359 0.078 Uiso 1 1 calc R U . . .
C026 C 0.87967(10) 0.08546(13) 0.77909(10) 0.0482(3) Uani 1 1 d . . . . .
H026 H 0.892049 0.088952 0.837280 0.058 Uiso 1 1 calc R U . . .
C028 C 0.86714(13) 0.45980(15) 0.78756(13) 0.0616(5) Uani 1 1 d . . . . .
C014 C 0.61259(14) 0.77691(15) 0.50384(14) 0.0645(5) Uani 1 1 d . . . . .
H014 H 0.634208 0.785877 0.563226 0.077 Uiso 1 1 calc R U . . .
C013 C 0.60070(17) 0.86558(16) 0.45213(16) 0.0741(6) Uani 1 1 d . . . . .
H013 H 0.614544 0.933488 0.476840 0.089 Uiso 1 1 calc R U . . .
C023 C 0.84405(12) 0.07468(15) 0.60729(11) 0.0570(4) Uani 1 1 d . . . . .
H023 H 0.832348 0.071620 0.549249 0.068 Uiso 1 1 calc R U . . .
C027 C 0.88272(12) 0.35914(15) 0.75530(12) 0.0561(4) Uani 1 1 d . . . . .
H027 H 0.917737 0.356370 0.726761 0.067 Uiso 1 1 calc R U . . .
C019 C 0.70546(13) -0.04281(15) 0.81966(13) 0.0596(4) Uani 1 1 d . . . . .
H019 H 0.721309 -0.099344 0.858837 0.072 Uiso 1 1 calc R U . . .
C032 C 0.7933(2) 0.54723(19) 0.85157(15) 0.0868(8) Uani 1 1 d . . . . .
H032 H 0.753774 0.546769 0.874933 0.104 Uiso 1 1 calc R U . . .
C031 C 0.8333(3) 0.6428(2) 0.8487(2) 0.1136(13) Uani 1 1 d . . . . .
H031 H 0.819979 0.705700 0.869485 0.136 Uiso 1 1 calc R U . . .
C029 C 0.90938(19) 0.55259(19) 0.78405(19) 0.0906(8) Uani 1 1 d . . . . .
H029 H 0.948842 0.551987 0.760591 0.109 Uiso 1 1 calc R U . . .
C030 C 0.8920(3) 0.6446(2) 0.8156(2) 0.1157(12) Uani 1 1 d . . . . .
H030 H 0.919901 0.708132 0.814577 0.139 Uiso 1 1 calc R U . . .
C1A C 0.8715(7) -0.1241(5) 0.6187(7) 0.060(2) Uani 0.56(3) 1 d DG . P A 1
C2A C 0.8256(7) -0.2087(6) 0.6312(7) 0.0819(19) Uani 0.56(3) 1 d G . P A 1
H2A H 0.790914 -0.196941 0.659393 0.098 Uiso 0.56(3) 1 calc R U P A 1
C3A C 0.8313(8) -0.3108(5) 0.6016(7) 0.099(3) Uani 0.56(3) 1 d G . P A 1
H3A H 0.800579 -0.367421 0.609995 0.119 Uiso 0.56(3) 1 calc R U P A 1
C4A C 0.8831(8) -0.3284(7) 0.5595(7) 0.088(3) Uani 0.56(3) 1 d G . P A 1
H4A H 0.886985 -0.396754 0.539734 0.106 Uiso 0.56(3) 1 calc R U P A 1
C5A C 0.9291(6) -0.2438(11) 0.5470(7) 0.083(2) Uani 0.56(3) 1 d G . P A 1
H5A H 0.963726 -0.255608 0.518870 0.100 Uiso 0.56(3) 1 calc R U P A 1
C6A C 0.9233(6) -0.1417(9) 0.5766(7) 0.0717(17) Uani 0.56(3) 1 d G . P A 1
H6A H 0.954063 -0.085127 0.568267 0.086 Uiso 0.56(3) 1 calc R U P A 1
C1B C 0.8761(9) -0.1185(7) 0.6187(8) 0.067(3) Uani 0.44(3) 1 d DG . P A 2
C2B C 0.8444(11) -0.2165(8) 0.6308(7) 0.079(2) Uani 0.44(3) 1 d G . P A 2
H2B H 0.812485 -0.219972 0.662534 0.095 Uiso 0.44(3) 1 calc R U P A 2
C3B C 0.8603(13) -0.3094(6) 0.5953(7) 0.090(3) Uani 0.44(3) 1 d G . P A 2
H3B H 0.839052 -0.375010 0.603347 0.108 Uiso 0.44(3) 1 calc R U P A 2
C4B C 0.9080(11) -0.3043(10) 0.5478(6) 0.087(3) Uani 0.44(3) 1 d G . P A 2
H4B H 0.918600 -0.366401 0.524075 0.104 Uiso 0.44(3) 1 calc R U P A 2
C5B C 0.9397(8) -0.2062(14) 0.5358(8) 0.084(3) Uani 0.44(3) 1 d G . P A 2
H5B H 0.971583 -0.202755 0.503990 0.101 Uiso 0.44(3) 1 calc R U P A 2
C6B C 0.9238(8) -0.1133(11) 0.5712(9) 0.075(2) Uani 0.44(3) 1 d G . P A 2
H6B H 0.945017 -0.047716 0.563175 0.090 Uiso 0.44(3) 1 calc R U P A 2
 
loop_
 _atom_site_aniso_label
 _atom_site_aniso_U_11
 _atom_site_aniso_U_22
 _atom_site_aniso_U_33
 _atom_site_aniso_U_23
 _atom_site_aniso_U_13
 _atom_site_aniso_U_12
Fe01 0.05518(15) 0.04612(14) 0.04290(14) 0.00383(9) 0.02108(11) 0.00311(9)
S002 0.0659(3) 0.0645(3) 0.0566(3) 0.0073(2) 0.0268(2) 0.0063(2)
S001 0.0785(3) 0.0615(3) 0.0624(3) 0.0142(2) 0.0250(3) 0.0086(2)
N005 0.0496(7) 0.0447(7) 0.0428(6) 0.0012(5) 0.0213(6) -0.0024(5)
N006 0.0738(10) 0.0510(8) 0.0472(7) -0.0056(6) 0.0125(7) 0.0095(7)
N003 0.0487(7) 0.0447(7) 0.0423(6) 0.0004(5) 0.0190(5) 0.0033(5)
N004 0.0513(7) 0.0444(7) 0.0409(6) 0.0018(5) 0.0179(5) 0.0022(5)
N002 0.0732(11) 0.1037(15) 0.0624(10) 0.0031(10) 0.0346(9) 0.0106(10)
N001 0.0694(9) 0.0591(9) 0.0495(8) 0.0012(7) 0.0227(7) 0.0047(7)
C015 0.0503(8) 0.0490(8) 0.0415(7) 0.0001(6) 0.0141(6) 0.0005(6)
C016 0.0475(8) 0.0455(8) 0.0460(8) -0.0006(6) 0.0190(6) -0.0014(6)
C003 0.0482(8) 0.0442(8) 0.0444(7) 0.0016(6) 0.0176(6) 0.0032(6)
C021 0.0469(8) 0.0469(8) 0.0451(8) 0.0015(6) 0.0213(6) 0.0035(6)
C024 0.0480(8) 0.0524(9) 0.0503(8) -0.0023(7) 0.0180(7) 0.0093(7)
C007 0.0637(10) 0.0468(8) 0.0549(9) 0.0000(7) 0.0278(8) 0.0116(7)
C012 0.0803(13) 0.0591(11) 0.0784(14) 0.0209(10) 0.0408(12) 0.0117(9)
C010 0.0578(9) 0.0549(9) 0.0586(10) 0.0035(8) 0.0253(8) 0.0063(7)
C022 0.0652(10) 0.0515(9) 0.0454(8) 0.0075(7) 0.0270(8) 0.0076(7)
C008 0.0613(9) 0.0514(9) 0.0468(8) -0.0003(7) 0.0256(7) 0.0085(7)
C025 0.0524(8) 0.0485(8) 0.0483(8) 0.0058(7) 0.0170(7) 0.0096(7)
C002 0.0634(10) 0.0550(9) 0.0420(8) 0.0064(7) 0.0172(8) 0.0096(8)
C004 0.0647(10) 0.0439(8) 0.0521(9) -0.0012(7) 0.0286(8) 0.0067(7)
C020 0.0591(9) 0.0508(8) 0.0483(8) 0.0057(7) 0.0239(7) -0.0056(7)
C005 0.0674(10) 0.0496(8) 0.0515(9) 0.0018(7) 0.0317(8) 0.0061(7)
C009 0.0533(9) 0.0462(8) 0.0577(9) 0.0051(7) 0.0270(8) 0.0073(7)
C017 0.0654(10) 0.0508(9) 0.0539(9) -0.0059(7) 0.0155(8) -0.0078(8)
C006 0.0506(8) 0.0456(8) 0.0518(8) 0.0022(7) 0.0219(7) 0.0045(6)
C018 0.0730(12) 0.0454(9) 0.0727(12) -0.0045(8) 0.0247(10) -0.0115(8)
C001 0.0605(9) 0.0492(8) 0.0456(8) -0.0060(7) 0.0242(7) -0.0040(7)
C011 0.0669(11) 0.0700(12) 0.0591(10) 0.0126(9) 0.0278(9) 0.0113(9)
C026 0.0500(8) 0.0520(8) 0.0416(7) 0.0030(6) 0.0190(6) 0.0044(6)
C028 0.0668(11) 0.0486(9) 0.0565(10) 0.0006(7) 0.0150(9) -0.0047(8)
C014 0.0813(13) 0.0507(9) 0.0633(11) 0.0012(8) 0.0330(10) 0.0064(9)
C013 0.0956(16) 0.0476(10) 0.0823(14) 0.0053(9) 0.0416(13) 0.0030(10)
C023 0.0665(10) 0.0620(10) 0.0443(8) 0.0002(7) 0.0257(8) 0.0109(8)
C027 0.0582(9) 0.0537(9) 0.0567(10) 0.0020(7) 0.0252(8) -0.0042(7)
C019 0.0645(10) 0.0484(9) 0.0648(10) 0.0106(8) 0.0270(9) -0.0054(7)
C032 0.1097(19) 0.0678(13) 0.0607(12) -0.0138(10) 0.0164(12) 0.0225(13)
C031 0.151(3) 0.0535(14) 0.0890(19) -0.0207(13) 0.008(2) 0.0149(16)
C029 0.0970(17) 0.0557(12) 0.0979(18) 0.0053(12) 0.0227(15) -0.0158(12)
C030 0.139(3) 0.0509(13) 0.120(3) -0.0059(14) 0.021(2) -0.0141(15)
C1A 0.059(5) 0.054(3) 0.052(5) -0.017(3) 0.010(4) 0.015(3)
C2A 0.073(4) 0.055(3) 0.099(5) -0.017(3) 0.020(3) 0.005(3)
C3A 0.096(5) 0.062(3) 0.116(6) -0.023(3) 0.025(4) 0.009(3)
C4A 0.101(5) 0.066(3) 0.065(4) -0.016(3) 0.005(3) 0.026(3)
C5A 0.095(4) 0.068(5) 0.070(3) -0.012(4) 0.020(3) 0.039(4)
C6A 0.067(3) 0.068(3) 0.068(3) -0.019(3) 0.019(3) 0.019(3)
C1B 0.057(6) 0.073(5) 0.054(7) 0.005(5) 0.008(5) 0.025(4)
C2B 0.089(6) 0.065(4) 0.076(5) 0.002(3) 0.029(4) 0.028(4)
C3B 0.121(8) 0.064(4) 0.073(5) -0.006(3) 0.030(5) 0.022(4)
C4B 0.117(8) 0.059(4) 0.070(4) 0.003(4) 0.028(5) 0.040(4)
C5B 0.093(5) 0.071(5) 0.074(4) -0.005(4) 0.023(3) 0.036(4)
C6B 0.079(4) 0.075(4) 0.066(4) -0.007(4) 0.025(3) 0.035(4)
 
_geom_special_details
;
 All esds (except the esd in the dihedral angle between two l.s. planes)
 are estimated using the full covariance matrix.  The cell esds are taken
 into account individually in the estimation of esds in distances, angles
 and torsion angles; correlations between esds in cell parameters are only
 used when they are defined by crystal symmetry.  An approximate (isotropic)
 treatment of cell esds is used for estimating esds involving l.s. planes.
;
 
loop_
 _geom_bond_atom_site_label_1
 _geom_bond_atom_site_label_2
 _geom_bond_distance
 _geom_bond_site_symmetry_2
 _geom_bond_publ_flag
Fe01 N001 2.0418(16) . ?
Fe01 N002 2.047(2) . ?
Fe01 N006 2.1075(18) . ?
Fe01 N005 2.1319(13) . ?
Fe01 N003 2.1792(13) . ?
Fe01 N004 2.1926(14) . ?
S002 C002 1.603(2) . ?
S001 C001 1.6079(19) . ?
N005 C020 1.328(2) . ?
N005 C016 1.337(2) . ?
N006 C032 1.337(3) . ?
N006 C028 1.340(3) . ?
N003 C015 1.270(2) . ?
N003 C003 1.417(2) . ?
N004 C027 1.269(2) . ?
N004 C021 1.416(2) . ?
N002 C002 1.143(3) . ?
N001 C001 1.149(2) . ?
C015 C016 1.446(2) . ?
C016 C017 1.373(2) . ?
C003 C004 1.371(2) . ?
C003 C008 1.382(2) . ?
C021 C026 1.372(2) . ?
C021 C022 1.383(2) . ?
C024 C023 1.378(3) . ?
C024 C025 1.387(2) . ?
C024 C1B 1.451(7) . ?
C024 C1A 1.491(5) . ?
C007 C008 1.376(2) . ?
C007 C006 1.382(2) . ?
C012 C013 1.360(3) . ?
C012 C011 1.371(3) . ?
C010 C011 1.378(3) . ?
C010 C009 1.381(3) . ?
C022 C023 1.368(3) . ?
C025 C026 1.372(2) . ?
C004 C005 1.372(2) . ?
C020 C019 1.369(2) . ?
C005 C006 1.387(2) . ?
C009 C014 1.382(3) . ?
C009 C006 1.475(2) . ?
C017 C018 1.373(3) . ?
C018 C019 1.360(3) . ?
C028 C029 1.381(3) . ?
C028 C027 1.443(3) . ?
C014 C013 1.377(3) . ?
C032 C031 1.387(5) . ?
C031 C030 1.362(6) . ?
C029 C030 1.356(4) . ?
C1A C2A 1.3900 . ?
C1A C6A 1.3900 . ?
C2A C3A 1.3900 . ?
C3A C4A 1.3900 . ?
C4A C5A 1.3900 . ?
C5A C6A 1.3900 . ?
C1B C2B 1.3900 . ?
C1B C6B 1.3900 . ?
C2B C3B 1.3900 . ?
C3B C4B 1.3900 . ?
C4B C5B 1.3900 . ?
C5B C6B 1.3900 . ?
 
loop_
 _geom_angle_atom_site_label_1
 _geom_angle_atom_site_label_2
 _geom_angle_atom_site_label_3
 _geom_angle
 _geom_angle_site_symmetry_1
 _geom_angle_site_symmetry_3
 _geom_angle_publ_flag
N001 Fe01 N002 95.29(7) . . ?
N001 Fe01 N006 98.32(7) . . ?
N002 Fe01 N006 94.57(8) . . ?
N001 Fe01 N005 90.74(6) . . ?
N002 Fe01 N005 98.26(8) . . ?
N006 Fe01 N005 163.54(6) . . ?
N001 Fe01 N003 164.81(6) . . ?
N002 Fe01 N003 93.75(7) . . ?
N006 Fe01 N003 93.09(5) . . ?
N005 Fe01 N003 75.88(5) . . ?
N001 Fe01 N004 92.41(6) . . ?
N002 Fe01 N004 168.27(7) . . ?
N006 Fe01 N004 75.53(6) . . ?
N005 Fe01 N004 90.46(5) . . ?
N003 Fe01 N004 80.73(5) . . ?
C020 N005 C016 117.93(14) . . ?
C020 N005 Fe01 127.17(11) . . ?
C016 N005 Fe01 114.58(10) . . ?
C032 N006 C028 117.5(2) . . ?
C032 N006 Fe01 126.4(2) . . ?
C028 N006 Fe01 116.10(12) . . ?
C015 N003 C003 118.15(14) . . ?
C015 N003 Fe01 113.66(11) . . ?
C003 N003 Fe01 127.49(10) . . ?
C027 N004 C021 119.39(15) . . ?
C027 N004 Fe01 113.85(12) . . ?
C021 N004 Fe01 125.85(11) . . ?
C002 N002 Fe01 154.6(2) . . ?
C001 N001 Fe01 158.75(15) . . ?
N003 C015 C016 119.32(15) . . ?
N005 C016 C017 122.22(15) . . ?
N005 C016 C015 115.73(14) . . ?
C017 C016 C015 122.04(15) . . ?
C004 C003 C008 119.45(15) . . ?
C004 C003 N003 121.47(14) . . ?
C008 C003 N003 119.08(14) . . ?
C026 C021 C022 119.86(15) . . ?
C026 C021 N004 119.25(14) . . ?
C022 C021 N004 120.75(15) . . ?
C023 C024 C025 118.32(16) . . ?
C023 C024 C1B 120.5(5) . . ?
C025 C024 C1B 121.0(5) . . ?
C023 C024 C1A 122.2(4) . . ?
C025 C024 C1A 119.5(4) . . ?
C008 C007 C006 121.39(15) . . ?
C013 C012 C011 119.60(19) . . ?
C011 C010 C009 121.25(19) . . ?
C023 C022 C021 120.00(16) . . ?
C007 C008 C003 119.97(16) . . ?
C026 C025 C024 121.12(16) . . ?
N002 C002 S002 179.14(19) . . ?
C003 C004 C005 120.11(15) . . ?
N005 C020 C019 122.83(16) . . ?
C004 C005 C006 121.63(16) . . ?
C010 C009 C014 117.42(17) . . ?
C010 C009 C006 121.44(16) . . ?
C014 C009 C006 121.12(17) . . ?
C018 C017 C016 118.86(17) . . ?
C007 C006 C005 117.45(15) . . ?
C007 C006 C009 121.94(15) . . ?
C005 C006 C009 120.58(16) . . ?
C019 C018 C017 119.11(17) . . ?
N001 C001 S001 178.34(17) . . ?
C012 C011 C010 120.1(2) . . ?
C025 C026 C021 119.72(15) . . ?
N006 C028 C029 123.3(2) . . ?
N006 C028 C027 115.33(17) . . ?
C029 C028 C027 121.3(2) . . ?
C013 C014 C009 121.3(2) . . ?
C012 C013 C014 120.3(2) . . ?
C022 C023 C024 120.98(16) . . ?
N004 C027 C028 118.96(18) . . ?
C018 C019 C020 119.04(17) . . ?
N006 C032 C031 121.4(3) . . ?
C030 C031 C032 120.0(3) . . ?
C030 C029 C028 118.5(3) . . ?
C029 C030 C031 119.2(3) . . ?
C2A C1A C6A 120.0 . . ?
C2A C1A C024 117.3(5) . . ?
C6A C1A C024 122.7(5) . . ?
C1A C2A C3A 120.0 . . ?
C4A C3A C2A 120.0 . . ?
C3A C4A C5A 120.0 . . ?
C6A C5A C4A 120.0 . . ?
C5A C6A C1A 120.0 . . ?
C2B C1B C6B 120.0 . . ?
C2B C1B C024 124.1(7) . . ?
C6B C1B C024 115.8(7) . . ?
C3B C2B C1B 120.0 . . ?
C2B C3B C4B 120.0 . . ?
C3B C4B C5B 120.0 . . ?
C6B C5B C4B 120.0 . . ?
C5B C6B C1B 120.0 . . ?
 
_refine_diff_density_max    0.501
_refine_diff_density_min   -0.528
_refine_diff_density_rms    0.043

_shelx_res_file
;

TITL sc2_093K_a.res in P2(1)/c
    SC2_228K.res
    created by SHELXL-2018/3 at 12:20:18 on 15-Apr-2021
REM Old TITL SC2_093K in P2(1)/c
REM SHELXT solution in P2(1)/c: R1 0.091, Rweak 0.004, Alpha 0.025
REM <I/s>   0.460 for  267 systematic absences,  Orientation as input
REM Formula found by SHELXT:  C38 N6 S2 Fe

CELL 0.63582 17.2362 12.4545 17.2151 90.0000 115.7970 90.0000
ZERR 4.000 0.0002 0.0001 0.0002 0.0000 0.0013 0.0000
LATT  1
SYMM -X, 1/2+Y, 1/2-Z
SFAC C H N S FE
DISP $C  0.00244  0.00131  9.14798!source kissel
DISP $H -0.00002  0.00000  0.66440!source kissel
DISP $N  0.00493  0.00266 15.07095!source kissel
DISP $S  0.10506  0.10024 379.49005!source kissel
DISP $Fe  0.32649  0.69602 2544.24973!source kissel
UNIT 152.00 112.00 24.00 8.00 4.00
OMIT -5 0 2
OMIT 4 0 0
OMIT 2 0 2
L.S. 30
REM DAMP 100
REM ISOR 0.04 0.06 C1A > C6A
REM ISOR 0.04 0.06 C1B > C6B
RIGU 0.002 0.002 C1A > C6A
RIGU 0.002 0.002  C1B > C6B
SADI C024 C1A C024 C1B
BOND
LIST 6
SHEL 99 0.75
ACTA
FMAP 2
PLAN 20
WGHT    0.055500    0.794900
EXTI    0.008072
FVAR       3.60852   0.55805   0.07947
FE01  5    0.758539    0.303228    0.823978    11.00000    0.05518    0.04612 =
         0.04290    0.00383    0.02108    0.00311
S002  4    0.545266    0.341542    0.921505    11.00000    0.06593    0.06452 =
         0.05665    0.00735    0.02684    0.00627
S001  4    0.951688    0.116920    1.070589    11.00000    0.07855    0.06146 =
         0.06243    0.01423    0.02496    0.00861
N005  3    0.711029    0.143150    0.793814    11.00000    0.04960    0.04472 =
         0.04280    0.00125    0.02132   -0.00237
N006  3    0.810397    0.455705    0.821420    11.00000    0.07381    0.05098 =
         0.04723   -0.00557    0.01249    0.00948
N003  3    0.667713    0.310320    0.687999    11.00000    0.04865    0.04472 =
         0.04231    0.00039    0.01897    0.00328
N004  3    0.847887    0.274475    0.766464    11.00000    0.05133    0.04443 =
         0.04089    0.00181    0.01788    0.00221
N002  3    0.671230    0.359776    0.865163    11.00000    0.07317    0.10366 =
         0.06243    0.00307    0.03459    0.01060
N001  3    0.847086    0.255577    0.943227    11.00000    0.06941    0.05907 =
         0.04949    0.00123    0.02274    0.00467
C015  1    0.639122    0.219057    0.655045    11.00000    0.05030    0.04904 =
         0.04151    0.00012    0.01415    0.00045
AFIX  43
H015  2    0.604126    0.212643    0.596188    11.00000   -1.20000
AFIX   0
C016  1    0.661544    0.125222    0.709981    11.00000    0.04752    0.04546 =
         0.04604   -0.00063    0.01900   -0.00140
C003  1    0.648180    0.400106    0.632143    11.00000    0.04824    0.04415 =
         0.04438    0.00161    0.01764    0.00325
C021  1    0.857511    0.176768    0.729542    11.00000    0.04694    0.04686 =
         0.04508    0.00153    0.02130    0.00349
C024    1    0.865972   -0.017927    0.655941    11.00000    0.04804    0.05243 =
         0.05028   -0.00235    0.01803    0.00934
C007  1    0.603745    0.583156    0.602652    11.00000    0.06374    0.04676 =
         0.05488    0.00003    0.02776    0.01161
AFIX  43
H007  2    0.586149    0.646379    0.618958    11.00000   -1.20000
AFIX   0
C012  1    0.568798    0.854380    0.365095    11.00000    0.08026    0.05912 =
         0.07838    0.02089    0.04077    0.01173
AFIX  43
H012  2    0.561385    0.914306    0.330335    11.00000   -1.20000
AFIX   0
C010  1    0.559875    0.665354    0.380655    11.00000    0.05782    0.05490 =
         0.05855    0.00345    0.02526    0.00632
AFIX  43
H010  2    0.545532    0.597750    0.355454    11.00000   -1.20000
AFIX   0
C022  1    0.839262    0.171064    0.643091    11.00000    0.06522    0.05146 =
         0.04541    0.00748    0.02695    0.00757
AFIX  43
H022  2    0.823728    0.232737    0.609276    11.00000   -1.20000
AFIX   0
C008  1    0.623355    0.495172    0.656184    11.00000    0.06134    0.05137 =
         0.04679   -0.00030    0.02560    0.00853
AFIX  43
H008  2    0.619907    0.499667    0.708516    11.00000   -1.20000
AFIX   0
C025  1    0.883490   -0.010994    0.742421    11.00000    0.05237    0.04849 =
         0.04831    0.00581    0.01698    0.00960
AFIX  43
H025  2    0.898071   -0.072777    0.776119    11.00000   -1.20000
AFIX   0
C002  1    0.618922    0.351403    0.888720    11.00000    0.06342    0.05504 =
         0.04195    0.00637    0.01720    0.00956
C004  1    0.653866    0.394845    0.555243    11.00000    0.06466    0.04389 =
         0.05213   -0.00116    0.02863    0.00674
AFIX  43
H004  2    0.670621    0.331194    0.538674    11.00000   -1.20000
AFIX   0
C020  1    0.731573    0.059771    0.847152    11.00000    0.05913    0.05080 =
         0.04832    0.00567    0.02391   -0.00559
AFIX  43
H020  2    0.765146    0.071596    0.905705    11.00000   -1.20000
AFIX   0
C005  1    0.634887    0.483295    0.502703    11.00000    0.06743    0.04956 =
         0.05150    0.00178    0.03169    0.00609
AFIX  43
H005  2    0.639051    0.478585    0.450733    11.00000   -1.20000
AFIX   0
C009  1    0.593039    0.674808    0.469230    11.00000    0.05327    0.04619 =
         0.05773    0.00506    0.02699    0.00730
C017  1    0.633131    0.024334    0.678084    11.00000    0.06540    0.05078 =
         0.05390   -0.00586    0.01550   -0.00778
AFIX  43
H017  2    0.598974    0.013927    0.619456    11.00000   -1.20000
AFIX   0
C006  1    0.609647    0.579559    0.525156    11.00000    0.05061    0.04562 =
         0.05182    0.00218    0.02189    0.00453
C018  1    0.656017   -0.060874    0.734225    11.00000    0.07303    0.04537 =
         0.07267   -0.00453    0.02468   -0.01150
AFIX  43
H018  2    0.637947   -0.130028    0.714104    11.00000   -1.20000
AFIX   0
C001  1    0.891178    0.198995    0.997084    11.00000    0.06046    0.04918 =
         0.04558   -0.00602    0.02420   -0.00399
C011  1    0.547633    0.754193    0.328907    11.00000    0.06687    0.07000 =
         0.05910    0.01265    0.02780    0.01125
AFIX  43
H011  2    0.524987    0.746193    0.269359    11.00000   -1.20000
AFIX   0
C026  1    0.879672    0.085461    0.779089    11.00000    0.04996    0.05204 =
         0.04162    0.00297    0.01904    0.00445
AFIX  43
H026  2    0.892049    0.088952    0.837280    11.00000   -1.20000
AFIX   0
C028  1    0.867143    0.459798    0.787563    11.00000    0.06683    0.04863 =
         0.05650    0.00060    0.01500   -0.00470
C014  1    0.612592    0.776910    0.503841    11.00000    0.08126    0.05071 =
         0.06328    0.00116    0.03301    0.00639
AFIX  43
H014  2    0.634208    0.785877    0.563226    11.00000   -1.20000
AFIX   0
C013  1    0.600696    0.865578    0.452130    11.00000    0.09559    0.04761 =
         0.08226    0.00530    0.04163    0.00301
AFIX  43
H013  2    0.614544    0.933488    0.476840    11.00000   -1.20000
AFIX   0
C023  1    0.844055    0.074683    0.607285    11.00000    0.06650    0.06198 =
         0.04428    0.00017    0.02570    0.01088
AFIX  43
H023  2    0.832348    0.071620    0.549249    11.00000   -1.20000
AFIX   0
C027  1    0.882718    0.359142    0.755296    11.00000    0.05817    0.05374 =
         0.05673    0.00200    0.02524   -0.00419
AFIX  43
H027  2    0.917737    0.356370    0.726761    11.00000   -1.20000
AFIX   0
C019  1    0.705462   -0.042814    0.819656    11.00000    0.06448    0.04841 =
         0.06477    0.01056    0.02699   -0.00544
AFIX  43
H019  2    0.721309   -0.099344    0.858837    11.00000   -1.20000
AFIX   0
C032  1    0.793314    0.547227    0.851566    11.00000    0.10973    0.06783 =
         0.06071   -0.01377    0.01636    0.02250
AFIX  43
H032  2    0.753774    0.546769    0.874933    11.00000   -1.20000
AFIX   0
C031  1    0.833289    0.642816    0.848738    11.00000    0.15051    0.05347 =
         0.08898   -0.02072    0.00769    0.01494
AFIX  43
H031  2    0.819979    0.705700    0.869485    11.00000   -1.20000
AFIX   0
C029  1    0.909382    0.552593    0.784053    11.00000    0.09697    0.05570 =
         0.09793    0.00526    0.02267   -0.01585
AFIX  43
H029  2    0.948842    0.551987    0.760591    11.00000   -1.20000
AFIX   0
C030  1    0.892024    0.644580    0.815582    11.00000    0.13892    0.05089 =
         0.11951   -0.00593    0.02117   -0.01408
AFIX  43
H030  2    0.919901    0.708132    0.814577    11.00000   -1.20000
AFIX  66
REM #####
PART 1
C1A   1    0.871530   -0.124132    0.618728    21.00000    0.05910    0.05444 =
         0.05188   -0.01669    0.00981    0.01454
C2A   1    0.825551   -0.208699    0.631228    21.00000    0.07270    0.05530 =
         0.09935   -0.01737    0.02030    0.00494
AFIX  43
H2A   2    0.790914   -0.196941    0.659393    21.00000   -1.20000
AFIX  65
C3A   1    0.831342   -0.310840    0.601632    21.00000    0.09625    0.06179 =
         0.11583   -0.02282    0.02478    0.00891
AFIX  43
H3A   2    0.800579   -0.367421    0.609995    21.00000   -1.20000
AFIX  65
C4A   1    0.883111   -0.328415    0.559536    21.00000    0.10098    0.06591 =
         0.06450   -0.01604    0.00526    0.02621
AFIX  43
H4A   2    0.886985   -0.396754    0.539734    21.00000   -1.20000
AFIX  65
C5A   1    0.929089   -0.243849    0.547035    21.00000    0.09500    0.06783 =
         0.07020   -0.01206    0.02036    0.03895
AFIX  43
H5A   2    0.963726   -0.255608    0.518870    21.00000   -1.20000
AFIX  65
C6A   1    0.923300   -0.141707    0.576631    21.00000    0.06731    0.06761 =
         0.06830   -0.01950    0.01859    0.01907
AFIX  43
H6A   2    0.954063   -0.085127    0.568267    21.00000   -1.20000
AFIX  66
PART 2
C1B   1    0.876117   -0.118473    0.618723   -21.00000    0.05682    0.07253 =
         0.05424    0.00503    0.00827    0.02473
C2B   1    0.844373   -0.216521    0.630757   -21.00000    0.08879    0.06506 =
         0.07603    0.00190    0.02851    0.02802
AFIX  43
H2B   2    0.812485   -0.219972    0.662534   -21.00000   -1.20000
AFIX  65
C3B   1    0.860290   -0.309410    0.595296   -21.00000    0.12093    0.06377 =
         0.07255   -0.00595    0.03029    0.02232
AFIX  43
H3B   2    0.839052   -0.375010    0.603347   -21.00000   -1.20000
AFIX  65
C4B   1    0.907951   -0.304252    0.547801   -21.00000    0.11738    0.05919 =
         0.07045    0.00290    0.02823    0.03956
AFIX  43
H4B   2    0.918600   -0.366401    0.524075   -21.00000   -1.20000
AFIX  65
C5B   1    0.939695   -0.206205    0.535767   -21.00000    0.09312    0.07122 =
         0.07383   -0.00451    0.02326    0.03592
AFIX  43
H5B   2    0.971583   -0.202755    0.503990   -21.00000   -1.20000
AFIX  65
C6B   1    0.923778   -0.113315    0.571227   -21.00000    0.07853    0.07486 =
         0.06605   -0.00660    0.02534    0.03525
AFIX  43
H6B   2    0.945017   -0.047716    0.563175   -21.00000   -1.20000
PART 0
AFIX   0
HKLF 4


REM  sc2_093K_a.res in P2(1)/c
REM wR2 = 0.1123, GooF = S = 1.052, Restrained GooF = 1.050 for all data
REM R1 = 0.0386 for 6833 Fo > 4sig(Fo) and 0.0428 for all 7764 data
REM 457 parameters refined using 73 restraints

END

WGHT      0.0558      0.7921

REM Highest difference peak  0.501,  deepest hole -0.528,  1-sigma level  0.043
Q1    1   0.7617  0.2595  0.7957  11.00000  0.05    0.50
Q2    1   0.6782  0.3068  0.8501  11.00000  0.05    0.45
Q3    1   0.9067  0.0794  1.0633  11.00000  0.05    0.34
Q4    1   0.7980  0.3983  0.8282  11.00000  0.05    0.22
Q5    1   0.8381  0.1699  0.6891  11.00000  0.05    0.21
Q6    1   0.6513  0.0751  0.6962  11.00000  0.05    0.21
Q7    1   0.6314  0.3100  0.8717  11.00000  0.05    0.21
Q8    1   0.5886  0.3669  0.9503  11.00000  0.05    0.21
Q9    1   0.6492  0.1695  0.6825  11.00000  0.05    0.20
Q10   1   0.6763  0.1335  0.7521  11.00000  0.05    0.20
Q11   1   0.5365  0.3754  0.8819  11.00000  0.05    0.20
Q12   1   0.9480  0.1732  1.0908  11.00000  0.05    0.19
Q13   1   0.5979  0.6217  0.4978  11.00000  0.05    0.19
Q14   1   0.8797  0.6199  0.8580  11.00000  0.05    0.19
Q15   1   0.6343  0.2802  0.6816  11.00000  0.05    0.19
Q16   1   0.8928  0.0430  0.7579  11.00000  0.05    0.18
Q17   1   0.6931  0.3096  0.7415  11.00000  0.05    0.18
Q18   1   0.5835  0.6706  0.4277  11.00000  0.05    0.18
Q19   1   0.6506 -0.0167  0.7059  11.00000  0.05    0.18
Q20   1   0.5577  0.2841  0.9104  11.00000  0.05    0.18
;
_shelx_res_checksum   77678

_shelx_hkl_file
;
  -2   0   0 129988. 5393.48   1
   2   0   0 127621. 5392.99   1
  -3   0   0 54554.6 2189.06   1
   3   0   0 49964.3 2186.32   1
  -4   0   0 678549. 30850.8   1
   4   0   0 787638. 30848.2   1
  -5   0   0 39.8477 22.3598   1
   5   0   0 16.1542 19.1191   1
  -7   0   0 1417.25 90.3565   1
   7   0   0 1670.35 90.5869   1
  -8   0   0 62891.5 2588.59   1
   8   0   0 59508.6 2585.72   1
  -9   0   0 4567.84 221.891   1
   9   0   0 4426.98 220.091   1
  10   0   0 127489. 5458.14   1
 -10   0   0 131977. 5460.99   1
  11   0   0 1478.84 93.1743   1
 -11   0   0 1228.72 89.5883   1
  13   0   0 3560.19 189.878   1
 -13   0   0 3529.02 190.666   1
  14   0   0 4265.80 235.579   1
 -14   0   0 5053.61 242.758   1
 -15   0   0 59.8481 35.2873   1
  15   0   0 108.272 37.7480   1
 -16   0   0 441.705 55.1725   1
  16   0   0 480.499 54.4616   1
 -17   0   0 1555.96 110.361   1
 -18   0   0 386.937 55.7453   1
  18   0   0 416.743 58.3198   1
  19   0   0 2325.03 149.382   1
 -19   0   0 2480.63 153.124   1
  20   0   0 1015.11 85.3907   1
 -20   0   0 794.134 77.8659   1
  21   0   0 273.679 50.8502   1
 -21   0   0 204.327 51.3586   1
  22   0   0 41.6126 41.9845   1
 -22   0   0 34.0647 35.6674   1
  23   0   0 214.784 52.0890   1
 -23   0   0 246.500 55.4180   1
  24   0   0 89.3038 43.4649   1
 -24   0   0 168.399 48.0648   1
  25   0   0 62.8338 41.3936   1
 -25   0   0 57.8427 41.2680   1
  26   0   0 7.77341 40.8934   1
 -26   0   0-32.4580 44.3956   1
   1   1   0 256427. 10143.0   1
  -1  -1   0 248622. 10142.9   1
  -1   1   0 251216. 10144.7   1
   2   1   0 638.359 36.9239   1
  -2   1   0 697.447 38.7720   1
  -2  -1   0 680.080 38.8042   1
   2  -1   0 703.279 39.1991   1
   3   1   0 219316. 9192.05   1
  -3   1   0 208639. 9192.92   1
  -3  -1   0 227124. 9193.08   1
   3  -1   0 223361. 9193.77   1
   4   1   0 57992.1 2432.37   1
  -4  -1   0 56179.8 2432.00   1
   4  -1   0 60327.0 2433.56   1
  -4   1   0 56768.7 2433.41   1
   5   1   0 10891.9 469.963   1
  -5  -1   0 11299.3 471.444   1
   5  -1   0 11558.4 472.408   1
   6  -1   0 2209.90 122.804   1
  -6   1   0 2505.31 125.871   1
   7   1   0 7135.74 341.951   1
  -7  -1   0 8066.07 345.101   1
   7  -1   0 7711.68 344.803   1
  -7   1   0 7325.99 346.038   1
   8   1   0 18022.7 786.696   1
  -8  -1   0 17412.0 788.337   1
   8  -1   0 17916.6 788.374   1
  -8   1   0 19179.9 792.485   1
   9   1   0 112734. 5641.67   1
  -9  -1   0 127687. 5645.43   1
   9  -1   0 149478. 5649.64   1
  -9   1   0 156218. 5655.14   1
  10   1   0 10163.1 446.148   1
 -10  -1   0 10120.6 448.295   1
  10  -1   0 8870.27 440.699   1
 -10   1   0 10267.1 453.031   1
  11   1   0 25746.6 1140.16   1
 -11  -1   0 27109.3 1145.18   1
  11  -1   0 25386.6 1140.37   1
 -11   1   0 27466.9 1147.56   1
  12  -1   0 2048.27 125.975   1
 -12   1   0 2312.03 134.007   1
  13   1   0 305.823 44.7813   1
  13  -1   0 269.115 42.0772   1
 -13  -1   0 247.175 42.7661   1
 -13   1   0 311.093 44.4484   1
  14  -1   0 1629.76 109.067   1
  14   1   0 1645.07 109.770   1
 -14  -1   0 1381.37 104.150   1
  15   1   0 1624.19 112.395   1
  15  -1   0 1614.29 111.625   1
 -15   1   0 1798.35 117.081   1
  16  -1   0 1902.17 126.051   1
  16   1   0 1978.57 126.687   1
 -16  -1   0 1994.34 126.268   1
 -16   1   0 1801.06 125.018   1
  17   1   0 286.327 48.8520   1
  17  -1   0 241.460 44.0056   1
 -17  -1   0 299.529 49.3600   1
 -17   1   0 241.833 42.5288   1
  18   1   0 198.412 40.0877   1
 -18  -1   0 211.850 42.8909   1
  18  -1   0 175.252 42.3981   1
 -18   1   0 272.460 48.4638   1
  19   1   0 950.923 81.5115   1
 -19  -1   0 779.425 76.5703   1
  19  -1   0 656.265 71.6652   1
 -19   1   0 734.307 77.9194   1
  20  -1   0 221.269 51.4364   1
 -20   1   0 169.615 47.5390   1
  21   1   0 164.944 46.6084   1
 -21  -1   0 152.974 46.2595   1
  21  -1   0 268.462 54.0513   1
 -21   1   0 167.531 45.1776   1
  22   1   0 894.398 84.8282   1
  22  -1   0 1085.81 90.4037   1
 -22   1   0 959.753 87.1601   1
 -22  -1   0 936.132 86.0226   1
  23  -1   0 49.5804 35.7087   1
  23   1   0 32.1365 39.1605   1
 -23   1   0 42.3809 36.0683   1
 -23  -1   0 25.5060 40.9418   1
  24   1   0 146.329 41.8226   1
 -24  -1   0 126.703 38.5086   1
  25   1   0 8.06201 41.0909   1
  25  -1   0 24.1022 38.1848   1
 -25   1   0-33.0716 39.7843   1
 -25  -1   0 16.7158 36.0811   1
  26  -1   0 46.7448 43.0370   1
  26   1   0 7.81053 39.8242   1
 -26   1   0 24.2464 40.3029   1
   0   2   0 141360. 5911.41   1
   0  -2   0 140883. 5912.07   1
   1   2   0 34.0320 12.9285   1
  -1  -2   0 26.5351 14.0251   1
  -1   2   0 36.1927 14.7201   1
   1  -2   0 66.3073 15.6457   1
   2   2   0 139.964 18.7869   1
  -2  -2   0 124.069 17.4973   1
  -2   2   0 145.677 22.0258   1
   2  -2   0 138.327 22.7433   1
  -3   2   0 118080. 4879.82   1
  -3  -2   0 118380. 4877.39   1
   3   2   0 112875. 4877.43   1
   3  -2   0 115975. 4878.91   1
  -4   2   0 49034.7 2058.71   1
   4   2   0 49320.4 2055.95   1
  -4  -2   0 48881.6 2057.65   1
   4  -2   0 47715.9 2057.74   1
  -5  -2   0 1581.75 86.8065   1
   5   2   0 1610.88 86.5971   1
   6  -2   0 8806.20 392.988   1
  -6  -2   0 8634.21 390.568   1
  -6   2   0 8722.04 394.137   1
   6   2   0 8931.21 390.324   1
   7  -2   0 12389.5 563.143   1
  -7  -2   0 13151.5 562.367   1
  -7   2   0 12776.6 564.162   1
   7   2   0 12771.3 560.795   1
   8  -2   0 1317.09 83.6206   1
  -8  -2   0 1284.15 81.2349   1
  -8   2   0 1309.35 83.9186   1
   8   2   0 1236.83 79.3544   1
   9  -2   0 4489.01 223.622   1
  -9  -2   0 4600.70 222.728   1
  -9   2   0 4527.28 227.007   1
   9   2   0 4528.76 221.979   1
  10  -2   0 44196.5 1905.76   1
 -10  -2   0 43535.7 1903.64   1
 -10   2   0 46529.6 1910.28   1
  10   2   0 44554.2 1903.79   1
 -11  -2   0 3226.32 168.325   1
  11   2   0 2955.77 164.894   1
  12  -2   0 20767.9 922.692   1
 -12   2   0 21401.5 929.264   1
  13  -2   0 13475.1 659.023   1
 -13  -2   0 13737.7 665.080   1
 -13   2   0 17180.9 679.429   1
  13   2   0 15801.8 668.001   1
  14  -2   0 3420.32 191.781   1
 -14   2   0 3413.56 199.065   1
  14   2   0 3781.80 194.592   1
  15  -2   0 1943.31 126.650   1
 -15  -2   0 1793.72 123.446   1
 -15   2   0 2220.93 133.112   1
  15   2   0 1955.79 124.404   1
 -16  -2   0 107.519 37.7576   1
  16   2   0 141.303 40.2449   1
 -17  -2   0 39.6049 32.6627   1
  17  -2   0 31.2055 29.9585   1
  17   2   0 69.1607 32.7266   1
 -18  -2   0 32.5364 31.7878   1
 -18   2   0 66.1207 40.2726   1
  18   2   0 7.77638 28.0550   1
  19  -2   0 187.625 44.9156   1
 -19  -2   0 66.1534 34.9673   1
 -19   2   0 84.2979 36.1911   1
  19   2   0 157.166 42.0630   1
  20  -2   0 817.251 78.1924   1
 -20   2   0 717.555 78.1208   1
  21  -2   0 130.734 42.4504   1
 -21  -2   0 136.242 40.8396   1
 -21   2   0 165.574 44.2704   1
  21   2   0 98.3216 36.3179   1
 -22  -2   0-8.54260 33.3594   1
  22   2   0 24.8523 38.3775   1
  23  -2   0 550.942 68.7351   1
  23   2   0 453.841 63.0158   1
 -23   2   0 350.098 58.7908   1
 -23  -2   0 455.322 63.7649   1
 -24  -2   0 8.67645 35.1551   1
  24   2   0 72.1365 40.4424   1
 -25   2   0 16.4307 39.0595   1
 -25  -2   0 17.1920 37.6806   1
  25   2   0 15.6366 38.0905   1
  25  -2   0 48.0767 43.8491   1
 -26   2   0 40.1213 34.6418   1
  26  -2   0-23.5297 39.9768   1
   0  -3   0 9.17051 15.5063   1
   0   3   0-2.17259 14.6945   1
  -1  -3   0 8454.77 369.376   1
   1   3   0 8875.91 369.231   1
  -1   3   0 7851.82 368.609   1
   1  -3   0 8714.81 370.682   1
   2   3   0 1520.02 74.8893   1
  -2  -3   0 1415.43 75.2490   1
   2  -3   0 1440.87 76.9641   1
  -3   3   0 21689.4 986.934   1
   3  -3   0 23209.0 987.255   1
   3   3   0 22352.7 983.741   1
  -3  -3   0 25237.4 985.949   1
   4   3   0 32189.1 1344.98   1
  -4  -3   0 31094.4 1343.70   1
   5  -3   0 71.5323 25.8109   1
  -5   3   0 3.78865 20.9654   1
  -6   3   0 1805.78 101.433   1
   6   3   0 1749.81 96.8159   1
   6  -3   0 1666.72 99.4051   1
  -6  -3   0 1789.45 98.9195   1
  -7   3   0 76723.3 3081.08   1
   7   3   0 71519.6 3074.33   1
   7  -3   0 73047.3 3078.69   1
  -7  -3   0 70811.8 3076.53   1
  -8   3   0 66.1058 25.0172   1
   8   3   0 88.7645 25.2089   1
   8  -3   0 79.5804 25.0450   1
  -8  -3   0 110.542 28.8854   1
  -9   3   0 5.46132 19.2946   1
   9   3   0 14.9009 21.8042   1
  -9  -3   0 46.3629 26.5722   1
   9  -3   0 65.1720 23.4821   1
  10  -3   0 4252.70 221.352   1
 -10  -3   0 4379.06 219.330   1
 -10   3   0 4479.28 222.936   1
  10   3   0 4427.74 218.934   1
 -11  -3   0 664.488 60.6861   1
  11   3   0 777.736 62.0712   1
  12  -3   0 7554.18 361.211   1
 -12  -3   0 7484.32 359.308   1
 -12   3   0 7869.24 365.458   1
  12   3   0 7423.82 355.693   1
  13  -3   0 5987.19 287.238   1
 -13  -3   0 5164.15 279.817   1
 -13   3   0 6057.97 291.393   1
  13   3   0 5837.57 283.203   1
  14  -3   0 4526.31 231.851   1
 -14  -3   0 4476.39 231.141   1
 -14   3   0 4094.62 232.590   1
  14   3   0 4554.36 229.581   1
  15  -3   0 338.885 44.9629   1
 -15  -3   0 371.066 48.9200   1
 -15   3   0 318.495 52.5691   1
  15   3   0 271.390 45.9866   1
  16  -3   0-14.9245 28.5987   1
 -16  -3   0-7.70197 31.1730   1
 -16   3   0-16.3287 28.7819   1
  16   3   0-7.45710 30.1822   1
  17  -3   0 739.364 69.5202   1
 -17  -3   0 683.580 68.2241   1
 -17   3   0 610.308 66.4838   1
  17   3   0 501.114 61.2249   1
  18  -3   0 15.9502 29.4616   1
 -18  -3   0 73.7173 33.2368   1
 -18   3   0 50.2231 34.5397   1
  18   3   0 94.8182 33.6781   1
 -19  -3   0 159.411 46.6952   1
  19   3   0 249.769 51.7340   1
  20  -3   0 189.215 48.1496   1
 -20  -3   0 189.050 44.5155   1
 -20   3   0 145.070 44.6789   1
  20   3   0 226.571 45.3888   1
  21  -3   0 91.3028 42.4640   1
 -21  -3   0 79.4200 39.9577   1
 -21   3   0 171.552 47.5098   1
  21   3   0 31.9150 35.1542   1
  22  -3   0 82.7349 37.9854   1
 -22  -3   0 96.9466 44.0759   1
 -22   3   0 68.5875 38.8197   1
  22   3   0 96.3336 41.0702   1
  23  -3   0 8.13144 36.6639   1
 -23  -3   0-8.80179 36.8275   1
 -23   3   0-8.57992 37.5961   1
  23   3   0 8.12292 41.4010   1
 -24  -3   0 61.0305 39.9105   1
 -24   3   0 41.5536 39.5564   1
  24   3   0 48.7992 38.2285   1
 -25  -3   0 42.9241 36.5031   1
  25   3   0-8.09129 36.4916   1
  25  -3   0 23.9766 31.7908   1
  26  -3   0 38.9168 42.9843   1
 -26   3   0-15.8494 41.2622   1
   0  -4   0 90556.1 3871.35   1
   0   4   0 93515.8 3870.37   1
  -1  -4   0 4804.85 220.005   1
  -1   4   0 4570.28 219.047   1
   1   4   0 5085.67 221.542   1
   1  -4   0 4618.95 220.782   1
  -2  -4   0 65599.7 2764.27   1
   3   4   0 41886.3 1767.25   1
  -3  -4   0 41598.4 1767.97   1
   4  -4   0 322.733 35.4886   1
  -4   4   0 325.213 33.9240   1
  -5   4   0 16611.1 683.168   1
   5  -4   0 15142.5 679.770   1
   5   4   0 15571.3 676.897   1
  -5  -4   0 15148.9 676.732   1
  -6   4   0 3741.49 196.798   1
   6  -4   0 3868.38 197.611   1
  -6  -4   0 3866.58 194.038   1
  -7   4   0 1595.62 95.9481   1
   7  -4   0 1458.22 92.4929   1
   7   4   0 1504.92 89.7370   1
  -7  -4   0 1302.37 89.2020   1
  -8   4   0 39111.6 1649.81   1
  -8  -4   0 37305.7 1644.60   1
   8   4   0 38257.7 1644.18   1
   8  -4   0 39638.9 1648.98   1
  -9  -4   0 3284.96 174.394   1
   9   4   0 3229.95 171.533   1
   9  -4   0 3285.77 174.216   1
  -9   4   0 3423.36 175.829   1
 -10  -4   0 159.301 32.8711   1
  10   4   0 66.7158 26.7803   1
  11  -4   0 1453.64 103.993   1
 -11   4   0 1774.89 107.651   1
  12  -4   0 1007.20 77.7384   1
 -12  -4   0 918.859 75.3874   1
 -12   4   0 832.168 73.7769   1
  12   4   0 915.669 72.8976   1
  13  -4   0 4874.02 243.608   1
 -13  -4   0 4786.65 242.776   1
 -13   4   0 4777.64 246.522   1
  13   4   0 4390.30 236.442   1
 -14  -4   0 948.502 79.4069   1
 -14   4   0 1112.26 86.5829   1
 -15  -4   0 1289.37 97.4832   1
  15   4   0 1331.81 96.4237   1
  16  -4   0 840.103 77.6338   1
 -16   4   0 882.600 81.8667   1
  17  -4   0 75.1208 33.5525   1
 -17  -4   0 24.7344 34.6471   1
 -17   4   0 96.7032 38.0876   1
  17   4   0 105.865 39.9081   1
 -18  -4   0 1478.57 111.304   1
  18  -4   0 1621.18 112.230   1
  18   4   0 1489.38 109.462   1
  19  -4   0 186.693 46.8596   1
 -19  -4   0 352.923 57.0126   1
 -19   4   0 308.982 55.3697   1
  19   4   0 191.632 47.2907   1
  20  -4   0 73.7125 40.4200   1
 -20  -4   0 26.1676 40.4666   1
 -20   4   0 76.9837 43.1764   1
  20   4   0 32.5449 38.2467   1
  21  -4   0-33.3203 42.4616   1
 -21  -4   0 61.4967 37.9308   1
 -21   4   0 42.0264 42.3768   1
  21   4   0-8.27711 35.7376   1
  22  -4   0-24.7650 39.2361   1
 -22   4   0 8.52781 39.5065   1
  23  -4   0 57.4208 41.4735   1
 -23  -4   0 60.8750 39.3394   1
  23   4   0 108.673 43.6381   1
 -23   4   0 76.3163 43.3350   1
 -24   4   0 8.43777 29.0709   1
  24  -4   0 31.9626 30.6316   1
 -25   4   0 24.4097 36.1753   1
  25  -4   0-7.86636 38.7653   1
   0   5   0 21.6043 17.5530   1
   0  -5   0 14.7965 19.4741   1
   1  -5   0 6843.34 305.166   1
  -1   5   0 6891.76 304.231   1
   1   5   0 6454.13 301.989   1
  -1  -5   0 6505.00 302.886   1
   2  -5   0 68275.6 2853.05   1
   2   5   0 68362.2 2850.19   1
  -2   5   0 65234.8 2851.43   1
  -2  -5   0 68384.3 2851.73   1
   3  -5   0 1130.25 72.4841   1
  -3  -5   0 981.843 67.5438   1
  -3   5   0 1161.17 72.3355   1
   3   5   0 1069.42 67.8881   1
  -4  -5   0 56876.8 2615.94   1
   4   5   0 65013.1 2617.99   1
   4  -5   0 65900.4 2621.20   1
  -4   5   0 60589.0 2618.46   1
  -5  -5   0 37707.2 1583.28   1
   5   5   0 36817.5 1581.54   1
   5  -5   0 38944.9 1587.03   1
  -5   5   0 35276.2 1582.65   1
  -6  -5   0 515.794 47.8793   1
   6   5   0 604.082 50.1165   1
   6  -5   0 524.363 50.4409   1
  -6   5   0 625.194 54.8217   1
  -7  -5   0 21731.7 902.643   1
   7   5   0 21227.7 900.944   1
   7  -5   0 19542.7 904.958   1
  -7   5   0 20360.0 906.646   1
  -8  -5   0 18968.8 818.420   1
   8  -5   0 19104.5 822.682   1
   8   5   0 18037.0 817.337   1
  -8   5   0 18787.3 823.684   1
  -9  -5   0 227.035 36.6225   1
   9   5   0 236.974 35.2645   1
  10   5   0 29.0153 23.1267   1
 -10   5   0 6.44094 33.5694   1
 -10  -5   0 47.0390 25.8105   1
  10  -5   0 63.0460 31.4645   1
  11   5   0 1953.57 121.738   1
 -11  -5   0 2264.31 126.781   1
  11  -5   0 1829.88 123.629   1
 -11   5   0 2065.63 126.827   1
  12   5   0 1254.20 87.0843   1
 -12  -5   0 1168.26 87.8875   1
  12  -5   0 977.651 84.2913   1
 -12   5   0 1214.85 89.8762   1
  13  -5   0 167.644 38.5799   1
 -13  -5   0 154.933 37.6920   1
 -13   5   0 177.885 40.7617   1
  14   5   0 172.101 37.0672   1
 -14   5   0 94.7219 37.5560   1
  14  -5   0 194.581 39.8500   1
 -14  -5   0 125.242 34.2382   1
 -15  -5   0 1557.25 106.890   1
  15  -5   0 1322.46 101.427   1
  15   5   0 1340.48 99.1619   1
 -15   5   0 1341.05 104.648   1
  16   5   0 192.419 40.3499   1
  16  -5   0 181.703 38.7173   1
 -16  -5   0 269.570 45.9639   1
 -16   5   0 291.363 49.5285   1
 -17  -5   0 2616.23 156.560   1
  17  -5   0 2470.65 153.399   1
  17   5   0 2247.85 149.291   1
 -17   5   0 2737.62 161.144   1
 -18  -5   0 942.380 85.1190   1
  18   5   0 922.893 83.9984   1
 -18   5   0 815.320 85.1204   1
  18  -5   0 889.557 77.5690   1
  19   5   0 32.9511 32.2013   1
 -19  -5   0 8.46410 31.1959   1
 -19   5   0 96.1223 44.0761   1
  19  -5   0 23.9570 36.5334   1
  20   5   0 299.609 49.4107   1
 -20  -5   0 230.951 46.9232   1
 -20   5   0 241.967 51.6437   1
  20  -5   0 154.951 45.6636   1
  21   5   0 58.4869 36.6956   1
 -21  -5   0 60.1992 35.4843   1
 -22   5   0 33.6850 31.0526   1
  22  -5   0 49.1373 32.0270   1
  23   5   0 16.6649 38.6250   1
 -23  -5   0 50.8642 38.2492   1
  24   5   0-24.7097 38.6702   1
 -24  -5   0 58.6987 41.3372   1
 -24   5   0 24.8504 35.7765   1
  24  -5   0 40.0343 36.6170   1
 -25   5   0 16.2715 30.5808   1
  25  -5   0 23.3384 29.2426   1
   0   6   0 69258.9 2906.92   1
   0  -6   0 68288.8 2907.89   1
  -1  -6   0 19280.3 821.703   1
  -1   6   0 18424.5 821.302   1
   1   6   0 19597.1 821.191   1
   1  -6   0 18361.9 822.213   1
  -2  -6   0 454.726 45.1350   1
  -2   6   0 408.967 40.3911   1
   2   6   0 456.114 42.6820   1
   2  -6   0 430.196 41.8993   1
  -3  -6   0 8048.36 368.096   1
   3   6   0 7799.09 367.318   1
  -3   6   0 8274.87 370.983   1
   3  -6   0 8292.99 372.107   1
   4   6   0 26.7080 18.0568   1
  -4  -6   0 60.4246 21.2830   1
  -4   6   0 15.0521 23.5794   1
   4  -6   0 10.0175 21.9828   1
   5   6   0 192.525 31.2251   1
  -5   6   0 196.927 35.4401   1
   5  -6   0 262.370 40.1458   1
  -6   6   0 7950.77 345.469   1
   6  -6   0 7446.57 343.120   1
   6   6   0 7372.29 339.293   1
  -6  -6   0 6629.93 337.766   1
  -7   6   0 6305.89 287.331   1
   7  -6   0 5902.56 284.905   1
   7   6   0 5737.99 281.853   1
  -7  -6   0 5724.50 282.709   1
   8   6   0 1792.01 108.263   1
  -8  -6   0 1641.85 103.520   1
  -9   6   0 17902.1 732.463   1
   9   6   0 16066.3 723.629   1
  -9  -6   0 16946.3 725.093   1
  10  -6   0 1185.82 92.4562   1
 -10   6   0 1531.47 100.829   1
 -11  -6   0 32.5957 26.4748   1
  11  -6   0 48.2863 33.2661   1
 -11   6   0 49.3528 30.0532   1
  11   6   0 91.3137 34.3817   1
 -12   6   0 672.408 67.1141   1
 -12  -6   0 737.928 65.7482   1
  12  -6   0 571.900 63.6685   1
 -13  -6   0 1121.28 89.6245   1
  13  -6   0 1216.44 91.9760   1
  13   6   0 1193.43 90.7227   1
 -13   6   0 1158.21 90.8110   1
  14   6   0 883.497 76.4943   1
 -14  -6   0 825.997 75.0774   1
 -15  -6   0 942.003 81.5421   1
  15  -6   0 881.679 80.5889   1
  15   6   0 990.286 83.7818   1
 -15   6   0 1065.60 86.4492   1
 -16  -6   0 762.112 73.1538   1
  16   6   0 722.739 71.2233   1
  16  -6   0 818.403 74.9224   1
 -16   6   0 744.063 75.8199   1
  17  -6   0 80.8042 30.5560   1
 -17  -6   0 79.7467 38.5269   1
 -17   6   0 106.736 36.1598   1
  17   6   0 47.8329 40.7781   1
  18  -6   0 57.6154 40.6224   1
 -18  -6   0 48.8377 37.7739   1
 -18   6   0 70.3683 43.9043   1
  18   6   0 40.6686 38.2383   1
  19  -6   0 69.8345 34.1594   1
 -19   6   0 92.0762 41.6464   1
 -20  -6   0 50.1324 41.2064   1
 -20   6   0 8.85031 42.6178   1
  20   6   0 58.4532 41.1821   1
  21  -6   0 162.074 42.4439   1
 -21  -6   0 76.1079 35.1127   1
 -21   6   0 94.6057 36.8521   1
  21   6   0 92.5429 44.4963   1
  22  -6   0-8.09175 32.7608   1
 -22  -6   0 42.4902 36.1386   1
 -22   6   0 42.5981 36.7917   1
  22   6   0 25.2348 36.8715   1
  23  -6   0 135.552 43.0878   1
 -23  -6   0 118.321 42.9019   1
 -23   6   0 116.730 41.8670   1
  23   6   0 109.383 47.1632   1
  25  -6   0-54.0887 44.2345   1
 -25   6   0 7.99403 42.9137   1
   0  -7   0 25.0863 24.7263   1
   0   7   0-4.91746 21.5503   1
  -1  -7   0 8188.20 401.819   1
  -1   7   0 9493.08 403.871   1
   1  -7   0 8919.49 403.205   1
   1   7   0 8712.38 402.003   1
  -2  -7   0 7929.06 360.847   1
  -2   7   0 7332.35 359.280   1
   2  -7   0 7845.91 361.479   1
   2   7   0 8180.38 361.848   1
  -3  -7   0 12690.4 595.229   1
  -3   7   0 14806.9 603.716   1
   3  -7   0 14915.7 602.857   1
   3   7   0 11979.4 593.254   1
  -4  -7   0 28973.7 1256.68   1
   4   7   0 28702.0 1256.60   1
   4  -7   0 28018.4 1259.27   1
  -4   7   0 31422.8 1262.80   1
  -5  -7   0 10659.8 486.585   1
   5   7   0 11373.3 487.487   1
   5  -7   0 11038.5 489.864   1
  -5   7   0 10053.8 486.610   1
   6   7   0 295.164 40.1443   1
  -6  -7   0 299.568 41.1368   1
  -6   7   0 426.194 47.0250   1
   6  -7   0 415.192 47.0413   1
  -7  -7   0 13728.5 634.965   1
   7   7   0 14907.3 638.456   1
  -8  -7   0 5368.07 281.921   1
   8   7   0 5648.65 281.428   1
   8  -7   0 6057.67 286.544   1
  -8   7   0 6241.04 289.004   1
   9  -7   0 4934.89 260.594   1
  -9   7   0 5606.66 266.092   1
 -10  -7   0 1133.01 86.5050   1
  10   7   0 1203.65 87.8273   1
 -10   7   0 1271.68 94.1564   1
  10  -7   0 1221.34 91.0854   1
 -11  -7   0 59.7762 30.3895   1
  11  -7   0 14.4502 29.7686   1
 -11   7   0 15.1294 34.1345   1
 -12  -7   0 1491.96 102.904   1
 -12   7   0 1397.34 103.187   1
  12   7   0 1571.75 105.014   1
  12  -7   0 1500.12 106.210   1
  13   7   0 2219.82 132.376   1
 -13  -7   0 1899.86 128.516   1
 -14  -7   0 3147.62 187.488   1
  14  -7   0 3808.37 197.388   1
  14   7   0 3527.35 193.098   1
 -14   7   0 3253.74 190.847   1
 -15  -7   0 2525.83 164.570   1
  15  -7   0 2950.21 172.140   1
  15   7   0 3135.77 172.688   1
 -15   7   0 3115.11 173.686   1
 -16  -7   0 850.712 79.0962   1
 -16   7   0 896.851 81.1234   1
  16  -7   0 698.788 74.8381   1
  16   7   0 828.868 76.8037   1
  17   7   0 467.306 57.0835   1
 -17  -7   0 360.504 52.9144   1
  18   7   0 367.198 55.1732   1
 -18  -7   0 400.342 56.2012   1
 -18   7   0 252.932 51.9681   1
  18  -7   0 369.120 54.6446   1
  19   7   0 25.3724 40.1983   1
 -19  -7   0 8.45102 37.5735   1
 -19   7   0-17.7213 41.5845   1
  19  -7   0-41.6058 41.4806   1
  20   7   0 136.499 44.1029   1
 -20  -7   0 42.6106 35.2667   1
  21   7   0 25.6874 43.6586   1
 -21  -7   0 8.55559 38.0567   1
  21  -7   0 23.4694 37.6638   1
 -21   7   0 62.3227 42.3333   1
 -22  -7   0 111.196 40.5997   1
  22   7   0 178.424 46.0010   1
 -23   7   0 8.31724 27.9522   1
  23   7   0 8.41860 35.2242   1
  23  -7   0-7.89962 29.0826   1
 -24   7   0 24.2186 36.4089   1
  24  -7   0 15.4405 37.6077   1
   0  -8   0 6321.40 294.364   1
   0   8   0 5918.43 291.130   1
  -1  -8   0 106.999 28.6638   1
   1  -8   0 102.283 30.1524   1
   1   8   0 65.5660 24.6117   1
  -1   8   0 115.007 32.1234   1
  -2  -8   0 59553.3 2460.67   1
  -2   8   0 60925.2 2461.30   1
   2  -8   0 58633.3 2460.09   1
   2   8   0 53170.8 2455.29   1
  -3  -8   0 14299.8 650.702   1
  -3   8   0 14081.2 651.260   1
   3  -8   0 14560.6 652.728   1
   3   8   0 15673.9 653.674   1
  -4  -8   0 24984.2 1106.52   1
  -4   8   0 25446.2 1108.60   1
   4  -8   0 26110.3 1110.28   1
   4   8   0 25600.0 1106.11   1
   5   8   0 1655.74 103.386   1
  -5  -8   0 1601.54 102.457   1
  -6   8   0 9586.95 441.207   1
   6   8   0 9762.87 438.373   1
   6  -8   0 9129.36 439.929   1
  -6  -8   0 9594.76 440.017   1
  -7   8   0 286.828 45.0402   1
   7  -8   0 179.090 41.0359   1
  -8  -8   0 4847.24 261.851   1
   8   8   0 5587.24 265.875   1
  -8   8   0 5310.19 266.974   1
   8  -8   0 5584.60 268.721   1
  -9  -8   0 2869.40 170.196   1
   9   8   0 3087.16 170.509   1
   9  -8   0 3202.12 176.094   1
  -9   8   0 3286.88 176.452   1
 -10  -8   0 28.2527 26.5466   1
 -10   8   0 29.6482 28.4086   1
  10  -8   0-7.22893 26.6207   1
 -11  -8   0 563.557 60.5407   1
  11   8   0 576.627 59.6324   1
 -11   8   0 521.188 62.4047   1
  11  -8   0 652.901 66.9737   1
  12   8   0 10048.5 452.882   1
 -12  -8   0 9184.64 449.211   1
 -13   8   0 1784.68 120.638   1
  13  -8   0 1798.68 121.096   1
  13   8   0 1651.55 116.838   1
 -13  -8   0 1799.08 118.719   1
  14  -8   0 1798.49 120.643   1
 -14   8   0 1594.91 117.021   1
 -15  -8   0-15.3425 30.5198   1
  15   8   0 66.1882 40.3051   1
 -15   8   0 24.4002 26.6596   1
  15  -8   0 24.2637 27.8693   1
 -16  -8   0 8.05904 33.1771   1
  16   8   0 8.21228 34.3664   1
 -16   8   0 16.6076 36.3914   1
  16  -8   0 24.6807 32.7199   1
 -17  -8   0 82.8935 38.5127   1
  17   8   0 41.4262 34.2291   1
 -17   8   0 77.5198 41.5502   1
  17  -8   0 82.7170 41.3375   1
 -18   8   0 161.044 48.8831   1
  18  -8   0 139.677 43.2298   1
  19  -8   0 180.896 40.4452   1
 -19   8   0 172.039 43.3140   1
  19   8   0 168.366 45.0712   1
  20  -8   0 107.215 44.9902   1
  20   8   0 143.980 47.9080   1
 -20  -8   0 120.593 46.5151   1
 -21   8   0 63.5587 42.1979   1
  21   8   0 93.3203 44.2992   1
 -21  -8   0 86.2607 43.1322   1
  22  -8   0-46.4316 39.0137   1
 -22   8   0 8.59254 39.2798   1
  22   8   0 8.53150 35.1188   1
 -22  -8   0-8.53854 32.7212   1
  24  -8   0-22.8235 42.4048   1
 -24   8   0-8.00870 39.0093   1
   0   9   0 24.1258 23.9917   1
   0  -9   0 6.23256 22.4704   1
   1   9   0 13878.5 585.240   1
  -1  -9   0 12110.5 580.712   1
   2   9   0 14005.1 629.403   1
  -2  -9   0 14148.6 631.551   1
   3   9   0 19113.5 815.502   1
  -3   9   0 17873.5 813.969   1
   3  -9   0 18088.0 817.614   1
  -3  -9   0 18788.6 817.107   1
  -4   9   0 228.573 42.1313   1
   4  -9   0 86.2797 35.1413   1
  -5   9   0 12564.0 560.340   1
   5  -9   0 11987.1 556.011   1
  -6   9   0 3178.89 171.654   1
  -6  -9   0 2970.54 168.814   1
   6  -9   0 3064.43 170.420   1
   6   9   0 3008.78 169.778   1
   7   9   0 11193.4 532.582   1
  -7   9   0 11762.8 538.846   1
   7  -9   0 12440.9 542.131   1
  -8  -9   0 7289.81 348.824   1
   8   9   0 7345.69 345.543   1
   8  -9   0 6748.94 344.803   1
  -8   9   0 7448.63 350.043   1
  -9  -9   0 3291.10 177.560   1
  -9   9   0 3342.34 180.242   1
   9  -9   0 2799.67 172.615   1
 -10  -9   0 8771.02 400.493   1
  10   9   0 8192.34 396.181   1
 -10   9   0 8619.64 400.901   1
  10  -9   0 7901.91 396.728   1
  11   9   0 6524.08 302.462   1
 -11  -9   0 5470.13 295.141   1
 -12  -9   0 578.074 68.2932   1
  12   9   0 624.677 68.6242   1
 -12   9   0 801.062 75.1866   1
  12  -9   0 752.884 71.1300   1
 -13   9   0 1069.85 88.0657   1
  13  -9   0 962.220 85.2548   1
 -14  -9   0 140.148 38.6097   1
  14   9   0 103.961 34.4662   1
 -14   9   0 212.868 47.9945   1
  14  -9   0 112.576 40.9318   1
 -15  -9   0-16.8469 34.0899   1
  15   9   0 8.19626 32.0063   1
 -15   9   0 8.32654 25.0308   1
  15  -9   0-24.2904 29.1822   1
 -16  -9   0 375.502 56.2838   1
  16   9   0 376.395 56.6358   1
  16  -9   0 207.041 47.0975   1
 -16   9   0 305.298 53.4491   1
 -17  -9   0 775.761 78.3354   1
 -17   9   0 752.828 77.9200   1
  17  -9   0 798.538 79.3623   1
  17   9   0 839.886 78.3679   1
 -18  -9   0 459.437 59.5319   1
 -18   9   0 374.685 58.3694   1
  18  -9   0 346.936 56.5782   1
  18   9   0 283.326 57.2087   1
  19  -9   0 49.8694 38.0508   1
 -19   9   0 71.2282 40.7528   1
  19   9   0 34.6154 39.6131   1
 -19  -9   0 43.6751 38.8910   1
 -20   9   0 53.2197 34.0550   1
  20  -9   0 49.0585 31.9987   1
  21  -9   0 8.01850 38.1104   1
 -21   9   0 25.9757 41.1524   1
  21   9   0-17.3982 43.3631   1
 -21  -9   0-26.2693 41.0941   1
  22  -9   0-21.6115 30.1500   1
 -22   9   0-9.10466 40.4842   1
  23  -9   0 45.1062 39.5682   1
 -23   9   0 16.4480 37.1049   1
   0  10   0 422.595 50.1920   1
   0 -10   0 471.641 53.9510   1
  -1  10   0 4158.97 207.458   1
   1  10   0 3643.68 203.545   1
   1 -10   0 3727.36 203.741   1
  -1 -10   0 3992.75 205.379   1
   2  10   0 9335.56 449.123   1
  -2  10   0 10761.7 455.613   1
   2 -10   0 9521.31 450.332   1
  -2 -10   0 9420.70 449.191   1
   3  10   0 8357.93 393.399   1
  -3  10   0 8427.03 397.067   1
   3 -10   0 8000.14 394.797   1
  -3 -10   0 8795.82 398.768   1
   4  10   0 653.024 62.3183   1
  -4  10   0 641.893 65.0634   1
   4 -10   0 808.676 70.5214   1
  -4 -10   0 667.290 62.9787   1
   5  10   0 798.934 72.4437   1
  -5  10   0 788.375 71.4518   1
   5 -10   0 712.846 68.4672   1
  -5 -10   0 670.663 67.9919   1
  -6  10   0 2938.19 171.267   1
   6 -10   0 2961.62 172.760   1
   6  10   0 3420.53 176.220   1
  -7  10   0 14031.7 653.555   1
   7 -10   0 15129.0 658.876   1
   7  10   0 14988.4 653.717   1
  -7 -10   0 13857.9 651.927   1
  -8  10   0 17095.2 805.310   1
  -8 -10   0 18134.5 805.635   1
   8 -10   0 18585.1 808.484   1
   8  10   0 18721.8 810.246   1
   9  10   0 468.602 55.9775   1
  -9 -10   0 418.023 54.6664   1
 -10 -10   0 3658.88 189.624   1
  10  10   0 2896.57 177.587   1
 -10  10   0 3289.89 185.447   1
  10 -10   0 3186.87 184.047   1
 -11 -10   0 4588.50 237.337   1
  11  10   0 4618.44 235.857   1
 -11  10   0 4165.18 234.029   1
  11 -10   0 4351.69 235.141   1
 -12  10   0 1800.52 126.975   1
  12 -10   0 2051.71 131.199   1
 -13 -10   0 130.582 40.3904   1
  13  10   0 136.431 45.2853   1
 -13  10   0 33.8282 38.8377   1
  13 -10   0 56.9260 38.8309   1
 -14 -10   0 942.028 82.8249   1
  14  10   0 920.761 82.9315   1
 -14  10   0 923.437 84.3994   1
  14 -10   0 960.471 83.4223   1
 -15 -10   0 400.940 56.4103   1
  15  10   0 427.470 57.6218   1
 -15  10   0 393.205 56.8357   1
  15 -10   0 450.259 58.3857   1
 -16 -10   0 573.423 68.9981   1
  16  10   0 534.969 62.0119   1
  16 -10   0 370.052 54.5095   1
 -16  10   0 529.242 61.6455   1
 -17  10   0 781.925 77.2890   1
 -17 -10   0 958.269 84.2539   1
  17 -10   0 784.218 77.4700   1
  17  10   0 838.930 80.4868   1
 -18 -10   0 62.0732 39.4310   1
  18  10   0-8.56661 41.7276   1
  18 -10   0 33.2253 31.2193   1
 -18  10   0-8.53195 30.0825   1
  19 -10   0-24.2892 29.1825   1
 -19  10   0-8.76272 30.1795   1
  19  10   0 8.61547 32.3748   1
 -19 -10   0-8.91330 34.1569   1
  20 -10   0-24.3977 39.6072   1
 -20  10   0 17.5299 41.1341   1
  20  10   0 8.62206 39.4125   1
 -20 -10   0-8.91904 41.3172   1
 -21  10   0 34.3704 42.8701   1
  21 -10   0 63.9831 38.9927   1
  21  10   0 25.8253 43.4334   1
  22 -10   0 22.9754 27.0074   1
 -22  10   0 16.8212 30.9751   1
   0  11   0 6.91586 30.3097   1
   0 -11   0 21.6558 32.5529   1
   1  11   0 9232.30 436.193   1
  -1  11   0 8728.24 433.009   1
   1 -11   0 9362.71 436.634   1
  -1 -11   0 9927.36 440.416   1
  -2  11   0 6480.55 337.684   1
   2  11   0 7618.37 344.113   1
   2 -11   0 7110.52 342.247   1
  -2 -11   0 6961.52 339.791   1
   3  11   0 112.119 34.5497   1
  -3  11   0 153.392 39.1858   1
   3 -11   0 117.851 39.8944   1
  -3 -11   0 131.804 40.4206   1
   4  11   0 4724.97 243.343   1
  -4  11   0 4546.15 244.473   1
   4 -11   0 4794.25 246.550   1
  -4 -11   0 4780.73 245.029   1
   5  11   0 2950.37 180.073   1
   5 -11   0 3407.09 185.534   1
  -5  11   0 3387.80 185.814   1
  -5 -11   0 3436.05 185.560   1
   6 -11   0 17190.4 753.806   1
  -6 -11   0 18360.8 757.685   1
  -7  11   0 2792.48 170.776   1
   7 -11   0 3023.77 174.705   1
   7  11   0 3024.56 172.786   1
  -7 -11   0 3231.26 176.169   1
  -8  11   0 2823.00 168.263   1
   8 -11   0 2824.82 168.030   1
   8  11   0 3181.63 171.208   1
  -8 -11   0 2744.02 168.810   1
  -9  11   0 1179.52 94.1504   1
   9 -11   0 1163.41 93.4260   1
   9  11   0 1172.85 93.0973   1
  -9 -11   0 1214.02 94.4818   1
 -10  11   0 1470.61 109.355   1
  10 -11   0 1715.48 114.813   1
 -11 -11   0 2306.49 147.403   1
 -11  11   0 2082.99 148.039   1
  11 -11   0 2595.52 151.409   1
  11  11   0 2486.39 148.215   1
 -12  11   0 42.3401 34.4025   1
  12 -11   0 106.437 37.5479   1
  12  11   0 127.045 45.1516   1
 -12 -11   0 16.6608 37.1592   1
  13  11   0 685.522 72.0731   1
 -13 -11   0 654.156 72.8761   1
 -14  11   0 42.3240 40.7317   1
  14 -11   0-41.1942 35.5671   1
  14  11   0 8.20657 34.8869   1
 -14 -11   0 8.60380 33.5968   1
 -15  11   0 100.591 36.4171   1
 -15 -11   0 139.494 43.6508   1
  15 -11   0 49.4220 34.7055   1
  15  11   0 133.477 46.2490   1
  16 -11   0 845.593 81.6930   1
 -16 -11   0 734.758 80.5094   1
  16  11   0 905.924 83.7262   1
 -16  11   0 1053.75 87.4291   1
 -17  11   0 33.2426 35.3929   1
  17 -11   0 49.5832 35.1944   1
  17  11   0 68.9948 37.8507   1
 -17 -11   0 52.6124 34.9336   1
 -18  11   0 8.32265 40.5343   1
 -18 -11   0 52.5584 34.8347   1
  18 -11   0-16.4915 39.1921   1
  18  11   0-8.73051 40.4453   1
  19  11   0 141.832 45.0467   1
 -19 -11   0 130.332 39.0448   1
 -20  11   0 138.198 46.3668   1
  20  11   0 173.953 54.6908   1
  20 -11   0 166.572 41.3915   1
  21 -11   0 38.9519 38.8675   1
 -22  11   0 32.7526 37.9399   1
  22 -11   0 7.68932 36.5547   1
   0  12   0 3692.51 192.727   1
   0 -12   0 3191.07 189.196   1
  -1  12   0 7354.33 357.899   1
   1  12   0 7194.59 357.120   1
   1 -12   0 7428.65 358.453   1
  -1 -12   0 7656.97 361.337   1
   2  12   0 7343.06 364.367   1
  -2  12   0 7654.47 367.246   1
  -2 -12   0 7827.64 368.783   1
   2 -12   0 7525.02 367.397   1
  -3  12   0 2346.09 146.625   1
   3  12   0 2640.25 151.211   1
   3 -12   0 2352.88 147.117   1
   4  12   0 3758.72 207.958   1
  -4  12   0 3773.64 210.450   1
   4 -12   0 4204.01 215.759   1
  -4 -12   0 3799.43 210.085   1
  -5 -12   0 109.169 38.2500   1
   6  12   0 474.550 58.1830   1
  -6  12   0 459.394 54.8718   1
   6 -12   0 390.636 52.1401   1
  -6 -12   0 555.309 60.1821   1
   7 -12   0 3764.11 208.728   1
  -7  12   0 3749.92 208.036   1
   7  12   0 3862.49 210.499   1
  -7 -12   0 3776.16 207.768   1
  -8  12   0 153.468 38.2113   1
   8 -12   0 80.3150 33.4068   1
  -9  12   0-24.4967 36.8593   1
   9 -12   0 63.7464 36.4659   1
   9  12   0 39.3903 35.5645   1
  -9 -12   0 90.3058 39.5422   1
 -10  12   0 223.600 47.9577   1
 -10 -12   0 270.857 48.3417   1
  10 -12   0 179.094 44.7318   1
  10  12   0 238.994 45.0296   1
 -11  12   0 476.444 62.6798   1
 -11 -12   0 618.068 68.1199   1
  11 -12   0 618.684 70.6703   1
  11  12   0 587.979 68.6860   1
 -12  12   0 321.994 53.8027   1
  12 -12   0 322.301 52.9215   1
 -12 -12   0 214.804 47.5342   1
 -13  12   0 467.219 59.5648   1
  13 -12   0 582.643 65.7985   1
  13  12   0 471.239 63.9827   1
 -13 -12   0 644.462 69.9265   1
  14 -12   0 8.32438 38.0516   1
 -14  12   0-8.65696 37.9337   1
 -15  12   0 100.647 43.0907   1
  15 -12   0 188.822 42.6416   1
  15  12   0 67.5020 38.4293   1
 -15 -12   0 159.018 47.2560   1
 -16  12   0 293.269 50.8622   1
  16 -12   0 172.108 42.3791   1
  16  12   0 236.535 48.8488   1
 -16 -12   0 198.195 49.7229   1
 -17  12   0 133.145 38.4327   1
  17 -12   0 146.623 37.1364   1
  17  12   0 161.678 46.4380   1
 -17 -12   0 62.7461 39.6597   1
  18  12   0 110.934 40.9855   1
 -18 -12   0 179.155 46.0366   1
 -19  12   0-8.26692 37.2969   1
  19 -12   0 72.4309 39.6792   1
  19  12   0 25.5852 40.0445   1
 -20  12   0 16.7915 42.3267   1
  20 -12   0 7.75688 36.4066   1
 -21  12   0 99.5098 43.3287   1
  21 -12   0 77.2282 38.2317   1
   2 -13   0-8.04624 24.9331   1
  -2  13   0-7.92463 23.8233   1
   3 -13   0 1751.69 121.990   1
  -3  13   0 1786.31 121.113   1
   4 -13   0-24.4129 32.9385   1
  -4  13   0-8.05232 34.7677   1
   5  13   0 3353.03 184.416   1
  -5 -13   0 2732.41 179.142   1
   5 -13   0 3317.35 185.429   1
  -5  13   0 3390.46 186.869   1
   6  13   0 593.829 65.6697   1
  -6  13   0 586.060 63.1126   1
   6 -13   0 394.716 56.8980   1
  -6 -13   0 566.098 64.9168   1
   7 -13   0 1119.74 95.7661   1
   7  13   0 1438.18 100.472   1
  -7  13   0 996.545 93.0856   1
  -7 -13   0 1274.92 97.6741   1
   8 -13   0 172.559 44.0061   1
  -8  13   0 132.223 43.8101   1
  -8 -13   0 174.893 44.5807   1
   9  13   0-17.1926 39.8293   1
   9 -13   0 8.12192 36.1167   1
  -9  13   0 16.6453 34.2647   1
  -9 -13   0 68.5518 42.2331   1
  10  13   0 765.054 79.1140   1
 -10 -13   0 916.833 84.6848   1
  11  13   0 83.0957 36.6725   1
  11 -13   0 151.445 43.1045   1
 -11  13   0 126.460 43.1912   1
 -11 -13   0 60.6059 40.8662   1
  12  13   0 25.0938 35.5600   1
 -12 -13   0-8.66333 36.8300   1
 -12  13   0 8.50177 27.8512   1
  12 -13   0 8.28806 27.1512   1
 -13  13   0 43.1602 42.1732   1
  13  13   0 110.512 43.9243   1
 -13 -13   0 95.1223 42.7451   1
  13 -13   0 75.9041 43.1162   1
  14  13   0 34.5493 37.9204   1
 -14 -13   0 77.9213 38.5633   1
 -15  13   0 294.870 48.0107   1
  15 -13   0 410.896 52.6875   1
  15  13   0 361.554 58.1602   1
 -15 -13   0 362.340 57.7149   1
 -16 -13   0 17.4526 40.9677   1
  16  13   0 25.6665 42.6615   1
 -16  13   0 33.1860 30.5636   1
  16 -13   0 24.4445 30.6360   1
 -17 -13   0-17.6616 33.8383   1
 -17  13   0 24.7533 33.3913   1
  17 -13   0-8.02312 30.7434   1
  17  13   0 8.56886 34.6772   1
 -18  13   0 24.0009 31.8174   1
  18 -13   0-8.02934 28.9425   1
  18  13   0 34.2119 40.1427   1
  19 -13   0 31.5471 34.5844   1
 -19  13   0 32.0792 35.6795   1
  20 -13   0 22.9745 41.5052   1
 -20  13   0 8.07828 39.8137   1
   0  14   0 279.892 46.5945   1
   0 -14   0 145.926 39.0374   1
  -1  14   0 626.205 67.3315   1
   1  14   0 677.479 66.9908   1
   1 -14   0 561.944 65.3786   1
  -1 -14   0 566.508 65.0189   1
  -2 -14   0-8.31412 31.2688   1
  -2  14   0 82.3815 36.1237   1
   2  14   0 15.9734 30.6334   1
   2 -14   0 49.8379 34.2158   1
  -3 -14   0-16.6956 34.9423   1
  -3  14   0 33.0092 38.7412   1
   3  14   0 56.7522 36.5696   1
   3 -14   0 24.8774 33.5735   1
  -4 -14   0 433.561 60.9682   1
  -4  14   0 364.943 55.6742   1
   4  14   0 564.743 62.7394   1
   4 -14   0 517.656 63.2611   1
  -5 -14   0-33.6629 36.3322   1
  -5  14   0-8.32732 34.8443   1
   5  14   0-16.3818 33.7163   1
   5 -14   0 16.5850 32.9771   1
  -6 -14   0 608.638 69.7416   1
  -6  14   0 607.029 67.9269   1
   6  14   0 417.122 59.7503   1
   6 -14   0 617.093 66.1141   1
  -7 -14   0 171.283 45.3333   1
   7 -14   0 210.469 44.5891   1
  -7  14   0 231.476 47.2049   1
   7  14   0 155.877 47.2603   1
   8  14   0 715.990 74.7727   1
   8 -14   0 751.279 73.8831   1
  -8 -14   0 633.165 70.0452   1
  -8  14   0 705.192 74.7728   1
   9  14   0 41.9562 37.3383   1
  -9 -14   0 51.7131 39.9566   1
  -9  14   0 50.5414 40.0656   1
   9 -14   0 8.22441 36.0716   1
 -10 -14   0 529.896 64.0183   1
 -10  14   0 430.769 58.3971   1
  10  14   0 425.396 62.2975   1
  10 -14   0 422.404 56.3581   1
 -11 -14   0 323.046 55.4805   1
 -11  14   0 414.990 62.4444   1
  11 -14   0 312.734 55.8395   1
 -12 -14   0 18.1048 37.2657   1
 -12  14   0 8.53441 28.6892   1
  12  14   0 8.71503 35.2745   1
  12 -14   0 24.8745 28.5610   1
 -13 -14   0-8.97397 32.3517   1
 -13  14   0-43.0088 37.7000   1
  13  14   0-17.1996 35.9909   1
  13 -14   0-8.39833 38.3977   1
 -14 -14   0 26.7872 39.1926   1
 -14  14   0 69.8735 42.5984   1
  14 -14   0 82.4418 43.4278   1
  14  14   0 34.1941 38.6122   1
 -15  14   0 41.8745 37.2396   1
  15 -14   0-8.15121 39.7036   1
 -16  14   0 8.17968 36.8897   1
 -16 -14   0 8.81175 35.0485   1
  16  14   0-8.64739 40.5899   1
  16 -14   0 64.2740 39.5990   1
  17 -14   0-15.7875 36.5710   1
 -17  14   0-8.10573 37.5528   1
  18 -14   0 31.3210 42.8386   1
 -18  14   0-23.6244 37.4276   1
  19 -14   0 7.71614 36.2120   1
 -19  14   0-7.73000 34.3664   1
   0  15   0-8.29278 34.1713   1
   0 -15   0 91.9053 41.2034   1
  -1  15   0 284.466 49.2166   1
   1  15   0 376.920 53.8568   1
   1 -15   0 323.869 52.0655   1
  -1 -15   0 410.043 58.0708   1
  -2  15   0 890.848 85.7627   1
   2  15   0 974.366 86.0475   1
  -2 -15   0 1018.96 86.2219   1
   3  15   0 16.5005 29.7973   1
  -3 -15   0 76.9516 33.4436   1
  -3  15   0 75.6569 43.3523   1
   3 -15   0 17.0920 36.3814   1
   4  15   0-33.4451 37.1735   1
  -4 -15   0 43.0295 36.0084   1
   5  15   0 59.0850 40.6209   1
  -5 -15   0 8.59537 38.2194   1
  -5  15   0-8.43195 31.0494   1
   5 -15   0 16.8490 32.2880   1
   6  15   0 591.108 64.6186   1
  -6 -15   0 528.118 61.7806   1
  -6  15   0 467.053 59.7752   1
   6 -15   0 402.214 58.3475   1
   7  15   0 8.42126 41.5006   1
  -7 -15   0-17.5979 39.6759   1
  -7  15   0 41.8306 40.7467   1
   7 -15   0 8.52050 38.4205   1
  -8  15   0 364.186 52.6120   1
   8 -15   0 269.375 48.3366   1
  -9 -15   0 132.026 44.5313   1
   9  15   0 68.3092 38.1491   1
  -9  15   0 76.2307 44.2606   1
   9 -15   0 90.9250 39.9534   1
  10  15   0 464.757 66.2891   1
 -10  15   0 550.197 64.0920   1
 -10 -15   0 651.576 72.9120   1
  10 -15   0 639.116 66.3353   1
  11  15   0 363.893 56.1718   1
 -11  15   0 387.327 59.2736   1
 -11 -15   0 283.146 51.5943   1
  11 -15   0 431.416 59.1897   1
  12  15   0 399.914 59.4375   1
 -12  15   0 373.683 60.4791   1
 -12 -15   0 355.655 54.7750   1
  12 -15   0 470.311 62.6847   1
  13  15   0 173.207 50.1971   1
 -13  15   0 170.581 43.9084   1
  13 -15   0 249.820 50.8487   1
 -13 -15   0 263.518 51.4194   1
 -14 -15   0 155.821 47.0860   1
  14  15   0 125.673 50.8226   1
  15  15   0 87.5543 46.1840   1
 -15  15   0 49.7349 34.2898   1
 -15 -15   0 63.7406 42.8705   1
  15 -15   0 120.573 41.1119   1
  16 -15   0-15.7414 34.9922   1
 -16  15   0 24.0612 39.5232   1
  17 -15   0 7.72572 36.7277   1
 -17  15   0-47.5077 42.9152   1
   0  16   0 348.403 56.1479   1
   0 -16   0 355.104 54.4983   1
   1  16   0 462.882 64.0353   1
  -1  16   0 608.665 68.1862   1
  -1 -16   0 475.126 63.8536   1
   1 -16   0 665.579 71.9859   1
   2  16   0 627.328 73.0551   1
  -2  16   0 665.326 74.2870   1
  -2 -16   0 771.201 77.5763   1
   2 -16   0 633.615 73.9722   1
  -3 -16   0 208.225 52.4133   1
  -3  16   0 213.817 45.7516   1
   3 -16   0 146.956 39.8531   1
   3  16   0 250.756 51.7018   1
  -4 -16   0 672.283 72.9253   1
  -4  16   0 643.337 73.5342   1
   4 -16   0 650.747 71.4188   1
   4  16   0 589.810 68.1248   1
  -5 -16   0 8.78973 32.4053   1
  -5  16   0 67.3515 41.0379   1
   5 -16   0 67.6637 39.2191   1
   5  16   0 34.1448 33.3770   1
  -6 -16   0 210.529 52.2577   1
  -6  16   0 201.508 44.6210   1
   6 -16   0 262.083 49.6144   1
   6  16   0 172.305 49.6920   1
  -7 -16   0 140.621 43.8803   1
  -7  16   0 184.561 48.5276   1
   7  16   0 164.153 44.5961   1
   7 -16   0 189.161 48.4356   1
  -8 -16   0 26.7489 36.1060   1
   8  16   0 34.3955 40.3751   1
   9  16   0 119.894 47.3513   1
  -9  16   0 160.607 41.2487   1
  -9 -16   0 216.770 49.8872   1
   9 -16   0 164.976 41.2232   1
  10  16   0 51.3925 39.7360   1
 -10  16   0 92.6399 42.9772   1
  10 -16   0 8.25832 36.7769   1
 -10 -16   0 53.8884 41.1100   1
 -11  16   0 450.962 61.6253   1
  11 -16   0 419.492 62.8421   1
 -12 -16   0 498.589 65.1003   1
  12  16   0 391.044 61.6248   1
  13  16   0 60.7521 37.5985   1
 -13  16   0 58.8002 42.4625   1
 -13 -16   0 71.2953 36.2026   1
  13 -16   0 114.820 48.2393   1
  14  16   0 61.0257 46.3785   1
  14 -16   0 73.6131 41.7470   1
 -14  16   0 25.1516 39.9085   1
  15 -16   0 15.7757 36.0625   1
 -15  16   0 16.3072 39.7152   1
  16 -16   0 53.6034 35.9502   1
 -16  16   0-7.82342 33.7870   1
   0  17   0-8.60893 37.1681   1
   0 -17   0-17.4829 36.5789   1
  -1  17   0 344.232 58.1673   1
   1  17   0 360.271 56.1701   1
   1 -17   0 312.862 53.7765   1
  -1 -17   0 355.537 54.4529   1
  -2  17   0 51.6576 40.9307   1
   2  17   0-8.48940 42.3284   1
  -2 -17   0 17.1083 41.6709   1
   2 -17   0 26.0738 36.9590   1
   3  17   0 1396.18 105.451   1
  -3  17   0 1256.41 102.969   1
   3 -17   0 1351.43 105.890   1
  -3 -17   0 1265.68 102.482   1
  -4 -17   0 184.383 48.4165   1
  -4  17   0 249.428 54.8149   1
   4 -17   0 231.105 49.7999   1
   4  17   0 194.469 47.9667   1
  -5 -17   0 370.875 54.4862   1
   5  17   0 298.307 50.7336   1
  -6 -17   0 124.673 42.9243   1
  -6  17   0 16.7638 37.8766   1
   6 -17   0-8.50645 37.9017   1
   6  17   0 120.665 46.7737   1
  -7  17   0 200.130 47.4452   1
  -7 -17   0 266.315 51.2636   1
   7  17   0 225.624 51.8212   1
  -8  17   0 50.5506 38.0365   1
   8 -17   0 41.5282 35.3598   1
   9  17   0 60.8190 48.8648   1
  -9  17   0-8.40278 31.5799   1
   9 -17   0 8.13145 30.5606   1
  -9 -17   0 35.6883 40.2344   1
 -10 -17   0 44.9774 41.7036   1
  10  17   0 34.5605 39.5290   1
  11  17   0 8.58680 34.1845   1
 -11  17   0 82.6039 37.2813   1
 -11 -17   0 36.2310 35.4068   1
  11 -17   0 24.7301 31.0171   1
  12  17   0-8.55214 41.6556   1
 -12  17   0-8.23710 36.6267   1
 -12 -17   0 53.8146 37.5332   1
  12 -17   0 32.0098 33.4894   1
  14 -17   0 119.592 42.0511   1
 -14  17   0 24.5243 41.7772   1
   0  18   0 146.735 47.6082   1
   0 -18   0 278.445 52.6543   1
  -1  18   0 34.4803 45.3519   1
   1  18   0 25.8232 38.8195   1
   1 -18   0 8.62562 38.3563   1
  -1 -18   0 8.76785 32.9540   1
  -2  18   0 377.978 58.9414   1
  -2 -18   0 478.034 64.0524   1
   2 -18   0 355.957 56.9477   1
  -3  18   0 68.7138 36.0036   1
   3  18   0 25.4700 41.4048   1
   3 -18   0 42.8706 34.1639   1
  -3 -18   0 68.8416 36.6454   1
  -4  18   0 8.44797 37.0353   1
   4  18   0 33.9203 31.8835   1
  -4 -18   0 17.3745 30.6416   1
   4 -18   0 50.8193 40.2717   1
  -5 -18   0 8.78737 37.3556   1
  -5  18   0 41.7485 40.1777   1
   5 -18   0-58.7044 43.2059   1
   5  18   0 16.9437 37.6647   1
  -6 -18   0 451.583 57.3859   1
  -6  18   0 265.942 53.3486   1
   6 -18   0 313.422 59.3011   1
   6  18   0 289.253 53.3903   1
  -7 -18   0-17.7600 41.6805   1
   7  18   0 51.5779 42.3673   1
  -8 -18   0 292.419 55.6569   1
   8  18   0 406.000 62.9577   1
  -8  18   0 265.732 52.3574   1
   8 -18   0 310.027 52.2224   1
   9  18   0 43.3575 41.3127   1
  -9  18   0 74.1293 31.6900   1
  -9 -18   0 26.4943 43.6131   1
   9 -18   0 96.1856 36.7505   1
  10 -18   0 48.2463 34.1926   1
 -10  18   0-8.18300 33.6915   1
  11 -18   0 88.2958 43.2819   1
 -11  18   0 113.088 45.2138   1
  12 -18   0 7.79417 41.8291   1
 -12  18   0-16.0493 38.6137   1
   0  19   0-8.53024 40.0329   1
   0 -19   0 17.1899 38.7542   1
   1  19   0 214.862 48.1812   1
  -1  19   0 212.450 50.9646   1
  -1 -19   0 173.021 43.9152   1
   1 -19   0 198.568 49.6805   1
   2  19   0-8.55070 41.1464   1
  -2 -19   0 26.1256 38.7186   1
   3  19   0 102.463 47.3826   1
  -3 -19   0 120.886 45.6611   1
   4  19   0-8.44925 41.1505   1
  -4  19   0 33.0703 38.3005   1
   4 -19   0 8.29817 36.8936   1
  -4 -19   0-8.51385 40.9685   1
  -5  19   0 24.6081 35.9701   1
   5 -19   0 41.5794 32.5019   1
  -6  19   0-24.4418 43.7302   1
   6 -19   0 67.2096 42.3580   1
  -7 -19   0 393.631 62.6117   1
  -7  19   0 442.232 59.8355   1
   7  19   0 369.662 62.5657   1
   7 -19   0 301.289 55.2786   1
  -8 -19   0 148.692 47.2155   1
   8  19   0 101.174 40.8878   1
   9 -19   0-15.6712 39.5127   1
  -9  19   0-32.0924 39.0867   1
  10 -19   0 196.384 44.1065   1
 -10  19   0 277.218 46.0202   1
   0 -20   0 76.4850 39.4267   1
   0  20   0 25.0850 39.7993   1
  -1 -20   0 8.45879 37.6093   1
   1 -20   0 8.41986 28.9995   1
   1  20   0 8.39702 38.9016   1
  -1  20   0 16.7330 30.8049   1
   2 -20   0 215.883 47.4737   1
  -2 -20   0 119.196 44.2548   1
   2  20   0 118.404 45.3233   1
  -2  20   0 108.564 45.6344   1
  -3 -20   0 34.2607 34.6621   1
   3 -20   0 8.17497 41.2109   1
   3  20   0-33.6498 43.3402   1
  -3  20   0-8.13958 42.8174   1
  -4 -20   0 271.557 51.3900   1
   4  20   0 251.900 53.1689   1
   5 -20   0 24.4030 41.0460   1
  -5 -20   0 50.3195 40.8842   1
  -5  20   0 72.0803 45.4753   1
   5  20   0 24.8915 43.2366   1
   6 -20   0 113.224 44.9129   1
  -6 -20   0 67.3605 29.3835   1
  -6  20   0 95.8896 42.3027   1
   7 -20   0 94.0459 41.0286   1
  -7  20   0 111.320 42.8879   1
   0 -21   0-24.6322 42.7541   1
   0  21   0-8.16062 43.3694   1
   1 -21   0 56.6786 44.2984   1
  -1 -21   0 24.8533 40.8252   1
   1  21   0 8.15310 43.3249   1
  -1  21   0-56.9515 49.6714   1
   2 -21   0 216.057 50.5113   1
  -2 -21   0 263.817 51.5932   1
  -2  21   0 319.215 58.0125   1
   2  21   0 286.476 54.4619   1
  -3 -21   0-8.29350 34.7090   1
   3  21   0-32.9572 44.6554   1
  26   0  -1-15.6712 39.5056   1
 -25   0   1-25.1999 40.4372   1
  25   0  -1-32.1054 38.6403   1
 -24   0   1 8.50830 40.4417   1
  24   0  -1 16.5133 39.7332   1
 -22   0   1 34.0435 38.3751   1
  22   0  -1-25.0916 38.7456   1
 -21   0   1 42.2035 37.0022   1
  21   0  -1 8.28930 37.9070   1
 -20   0   1 16.5759 35.7986   1
  20   0  -1 41.0098 35.9598   1
 -19   0   1 16.1136 26.4094   1
  19   0  -1 32.8071 33.2059   1
 -18   0   1-8.06413 31.4890   1
  18   0  -1 7.79626 29.8740   1
 -16   0   1-15.1653 33.2323   1
 -15   0   1-7.26690 31.8426   1
  15   0  -1 7.02915 29.4106   1
 -14   0   1-20.6603 31.9027   1
  14   0  -1 19.9989 26.5084   1
 -13   0   1 19.4754 21.8729   1
  13   0  -1 56.3444 25.3833   1
 -12   0   1-6.02954 22.6555   1
  12   0  -1 5.86474 23.3210   1
 -11   0   1 33.9650 25.8819   1
  11   0  -1-5.39916 22.2298   1
 -10   0   1-10.4506 23.5605   1
  10   0  -1 4.94556 23.2098   1
  -9   0   1 14.1394 21.2644   1
   9   0  -1 22.1943 23.8338   1
  -8   0   1 21.3035 20.5020   1
   8   0  -1-11.6820 18.2748   1
  -7   0   1-23.1536 19.4637   1
   7   0  -1-9.89296 16.2628   1
  -6   0   1 9.69006 21.1610   1
   6   0  -1-2.85469 17.4284   1
  -5   0   1 7.77786 17.7528   1
   5   0  -1 7.30424 16.0584   1
  -4   0   1-2.02864 17.5153   1
   4   0  -1 5.59712 15.8626   1
  -3   0   1 9.67383 10.0737   1
   3   0  -1 5.17821 9.87805   1
  -1   0  -1-1.06341 8.79053   1
   1   0   1 2.02837 8.48693   1
  -2   0  -1-11.6113 11.0815   1
   2   0   1 1.56510 9.98227   1
  -3   0  -1-15.6779 14.6732   1
   3   0   1 21.0926 14.1776   1
  -4   0  -1 2.81300 21.1420   1
   4   0   1 13.2459 20.3053   1
  -6   0  -1-11.7812 17.7073   1
   6   0   1 3.71672 15.2988   1
  -7   0  -1 8.85649 19.4041   1
   7   0   1-4.21690 20.2912   1
  -8   0  -1 4.91180 17.3130   1
   8   0   1-4.70285 20.3020   1
  -9   0  -1 16.0145 19.2876   1
   9   0   1 51.9127 21.4116   1
 -10   0  -1-5.82187 25.1327   1
  10   0   1 5.59851 23.4247   1
 -12   0  -1 66.7693 32.5243   1
  12   0   1-19.3847 29.9399   1
 -13   0  -1-7.05422 28.5475   1
  13   0   1 6.82342 26.6443   1
 -14   0  -1-14.8454 31.5542   1
  14   0   1 21.2899 31.9982   1
 -15   0  -1 7.79603 26.8551   1
  15   0   1 21.9226 27.4650   1
 -16   0  -1-7.89606 34.0884   1
  16   0   1-7.63049 33.4374   1
 -17   0  -1 15.9803 30.0225   1
  17   0   1-15.8899 29.8526   1
 -18   0  -1 8.15223 35.1944   1
 -20   0  -1-8.45589 33.0206   1
  20   0   1-8.24305 30.9746   1
 -21   0  -1 25.4646 34.9383   1
  21   0   1-16.6390 39.0440   1
 -22   0  -1-8.48660 37.1888   1
  22   0   1-8.24699 40.6411   1
 -23   0  -1-42.1112 40.5566   1
  23   0   1-32.6885 40.7662   1
 -24   0  -1-16.5897 37.9182   1
  24   0   1 31.6999 41.2623   1
 -26   0  -1 31.8009 34.8460   1
  26   0   1 7.70014 36.1457   1
 -25   1   1-33.5318 42.2597   1
 -25  -1   1 8.44604 38.6080   1
  25   1  -1 40.8945 39.8330   1
  25  -1  -1-8.19316 38.4509   1
 -24   1   1 8.50341 32.5847   1
 -24  -1   1-8.54947 43.5759   1
  24  -1  -1-16.5702 30.5028   1
  24   1  -1-8.07486 41.1569   1
 -23   1   1-8.46747 37.1033   1
  23  -1  -1 8.36191 38.2231   1
 -22   1   1 101.272 42.6840   1
 -22  -1   1 42.7302 34.7571   1
  22  -1  -1 100.260 44.5313   1
  22   1  -1 90.6406 36.2720   1
 -21   1   1-8.47822 36.0424   1
 -21  -1   1-42.4738 38.3032   1
  21  -1  -1-24.7756 40.2215   1
  21   1  -1 49.3613 38.6100   1
 -20   1   1 444.152 58.0883   1
 -20  -1   1 359.620 54.1361   1
  20  -1  -1 388.621 54.9870   1
  20   1  -1 424.882 56.4567   1
 -19   1   1 619.623 66.2228   1
 -19  -1   1 580.641 66.8928   1
  19  -1  -1 536.579 65.1361   1
  19   1  -1 578.720 68.6090   1
 -18   1   1 301.513 51.9996   1
 -18  -1   1 294.781 49.1303   1
  18  -1  -1 307.113 51.7468   1
  18   1  -1 414.557 53.7244   1
 -16  -1   1 435.985 54.2741   1
 -16   1   1 440.705 55.6724   1
  16  -1  -1 321.496 49.9390   1
  16   1  -1 365.635 52.0475   1
 -15   1   1 1494.24 100.230   1
 -15  -1   1 1163.26 94.0507   1
  15   1  -1 1210.50 94.7588   1
  15  -1  -1 1479.76 99.6885   1
 -14   1   1 822.970 71.9932   1
  14  -1  -1 761.341 68.5768   1
  14   1  -1 772.092 69.0265   1
 -13   1   1 14257.9 625.496   1
 -13  -1   1 13860.5 623.490   1
  13  -1  -1 14086.8 622.191   1
  13   1  -1 13217.2 619.459   1
 -12   1   1-25.6380 27.2477   1
 -12  -1   1 6.13766 25.2636   1
  12   1  -1-23.0100 23.6783   1
  12  -1  -1 23.0930 23.3642   1
 -11   1   1 217.627 40.5781   1
 -11  -1   1 134.965 32.4073   1
  11   1  -1 209.664 34.2972   1
  11  -1  -1 136.698 30.7833   1
 -10   1   1 842.314 65.7049   1
 -10  -1   1 762.585 61.4176   1
  10  -1  -1 764.525 63.4704   1
  10   1  -1 760.513 61.9140   1
  -9   1   1 6325.29 289.972   1
  -9  -1   1 5940.04 285.232   1
   9  -1  -1 6333.25 287.738   1
   9   1  -1 5847.28 283.903   1
  -8   1   1 19931.0 899.408   1
  -8  -1   1 21985.7 899.352   1
   8  -1  -1 20886.8 898.267   1
   8   1  -1 20348.1 896.708   1
  -7   1   1 10559.9 469.134   1
   7  -1  -1 10618.0 468.050   1
  -6  -1   1 117572. 4972.69   1
   6   1  -1 119191. 4972.78   1
  -5   1   1 39142.1 1666.73   1
   5   1  -1 38705.8 1665.11   1
  -5  -1   1 38633.0 1666.18   1
   5  -1  -1 41205.7 1666.83   1
  -4  -1   1 36435.8 1523.63   1
   4   1  -1 35962.0 1523.75   1
   4  -1  -1 34118.2 1524.55   1
  -4   1   1 38390.4 1527.57   1
  -3  -1   1 132741. 5569.87   1
   3  -1  -1 132448. 5572.32   1
   2   1  -1 6098.91 256.479   1
  -2  -1   1 6239.20 256.526   1
  -2   1   1 5664.49 259.640   1
   2  -1  -1 5776.81 259.219   1
  -1   1   1 36675.1 1616.13   1
   1  -1  -1 40396.1 1616.47   1
   0  -1  -1 2710.73 130.366   1
   0   1   1 2836.53 130.457   1
   0   1  -1 3089.20 129.049   1
   0  -1   1 3108.60 129.313   1
  -1  -1  -1 484.565 30.0322   1
   1   1   1 479.373 29.9416   1
   1  -1   1 485.430 30.2237   1
  -1   1  -1 527.749 30.6596   1
  -2   1  -1 6223.46 287.387   1
  -2  -1  -1 6811.95 287.228   1
   2  -1   1 7020.39 287.478   1
   2   1   1 6202.60 286.756   1
  -3   1  -1 253390. 10344.0   1
  -3  -1  -1 248856. 10344.0   1
   3  -1   1 241387. 10343.6   1
   3   1   1 244382. 10344.2   1
  -4   1  -1 52728.8 2158.67   1
  -4  -1  -1 50474.0 2156.36   1
   4  -1   1 48652.5 2155.87   1
   4   1   1 52892.0 2157.17   1
  -6   1  -1 45959.8 1946.60   1
  -6  -1  -1 46819.9 1944.15   1
   6  -1   1 45871.2 1943.76   1
   6   1   1 44691.7 1943.08   1
  -7   1  -1 5172.39 233.499   1
  -7  -1  -1 4780.96 229.197   1
   7  -1   1 4677.51 228.765   1
   7   1   1 4495.92 229.301   1
  -8   1  -1 4199.59 204.602   1
  -8  -1  -1 4248.26 201.309   1
   8   1   1 4184.02 198.973   1
  -9   1  -1 16176.8 641.389   1
  -9  -1  -1 15235.0 635.376   1
   9   1   1 14998.8 632.606   1
 -10   1  -1 1086.66 78.1821   1
 -10  -1  -1 1161.88 79.4623   1
  10  -1   1 912.134 72.8654   1
  10   1   1 927.943 73.0565   1
 -12   1  -1 3424.92 181.558   1
 -12  -1  -1 3235.71 178.013   1
  12  -1   1 3290.51 178.282   1
  12   1   1 3197.59 177.999   1
 -13  -1  -1-6.81581 30.3412   1
 -13   1  -1 56.8028 32.0520   1
  13  -1   1 40.7293 33.0958   1
  13   1   1 69.3751 31.7496   1
 -14  -1  -1 597.914 61.0640   1
 -14   1  -1 672.875 65.9943   1
  14  -1   1 583.129 62.5149   1
  14   1   1 648.728 65.1134   1
 -15  -1  -1 2661.16 157.266   1
 -15   1  -1 2766.43 159.013   1
  15   1   1 2633.70 157.258   1
  15  -1   1 2454.07 153.425   1
 -16   1  -1 111.703 34.6258   1
  16  -1   1 92.5271 36.3588   1
  16   1   1 45.9751 35.2047   1
 -17   1  -1 122.767 37.1909   1
  17  -1   1 134.261 38.7398   1
 -17  -1  -1 72.6703 36.1939   1
 -18   1  -1 59.3329 33.2689   1
 -18  -1  -1 90.5134 33.4696   1
  18  -1   1 111.226 37.9098   1
  18   1   1 64.5241 31.6742   1
 -19  -1  -1-25.1097 39.7865   1
  19   1   1-8.15576 35.2147   1
 -20   1  -1 33.1666 30.5369   1
 -20  -1  -1 16.9149 38.6685   1
  20  -1   1 25.3307 33.5858   1
  20   1   1-8.20428 39.0020   1
 -21   1  -1-8.40617 28.2521   1
 -21  -1  -1 8.49877 26.3343   1
  21  -1   1-8.31839 30.6253   1
  21   1   1-16.2570 32.8959   1
 -22   1  -1-8.43429 33.5620   1
 -22  -1  -1 42.2853 37.0787   1
  22  -1   1 49.6761 31.7497   1
  22   1   1 48.2397 43.1658   1
 -23  -1  -1 67.4323 37.0014   1
 -23   1  -1 16.7530 33.9710   1
  23  -1   1 90.5529 40.6267   1
  23   1   1 40.3778 31.0235   1
 -24  -1  -1 8.33631 40.1178   1
 -24   1  -1 16.5764 39.3972   1
  24  -1   1 24.2255 38.8614   1
  24   1   1 8.08396 40.3016   1
 -26  -1  -1-32.7375 30.7694   1
  26   1   1-15.1231 34.1099   1
 -25   2   1 41.3844 39.3384   1
 -25  -2   1-8.76389 36.6689   1
  25   2  -1-31.7095 33.1689   1
  25  -2  -1 16.3494 42.1154   1
 -24   2   1 50.1619 36.7783   1
 -24  -2   1 78.2832 43.9691   1
  24  -2  -1 91.0466 46.2437   1
  24   2  -1 98.2835 42.3212   1
 -23   2   1 8.51026 37.2913   1
  23  -2  -1-16.5784 38.9017   1
 -22   2   1 34.7394 36.9534   1
 -22  -2   1 17.1146 34.6663   1
  22  -2  -1 16.4630 36.6300   1
  22   2  -1 82.8702 39.4182   1
 -21   2   1 42.9091 38.1571   1
 -21  -2   1 50.8863 39.2918   1
  21  -2  -1 8.28409 33.5288   1
  21   2  -1-48.7441 43.1727   1
 -20  -2   1 66.6971 39.8387   1
  20   2  -1 126.813 41.0407   1
 -19   2   1 242.217 46.3454   1
 -19  -2   1 139.583 45.9978   1
  19  -2  -1 193.259 41.7652   1
  19   2  -1 141.295 44.8168   1
 -18  -2   1 656.264 71.4967   1
 -18   2   1 737.474 72.2691   1
  18  -2  -1 662.098 70.0726   1
  18   2  -1 547.753 65.3012   1
 -17   2   1 1190.98 94.2012   1
  17  -2  -1 1212.80 96.3957   1
 -16  -2   1-22.4207 30.2463   1
  16  -2  -1 7.37572 30.8623   1
  16   2  -1-7.28022 26.2398   1
 -15   2   1 823.069 74.3371   1
 -15  -2   1 735.957 71.1417   1
  15  -2  -1 679.042 68.0058   1
  15   2  -1 935.518 75.9058   1
 -14   2   1 25270.3 1009.71   1
 -14  -2   1 23540.1 1001.54   1
  14   2  -1 23030.5 998.783   1
 -13   2   1 1174.24 87.9840   1
  13  -2  -1 1101.24 82.4417   1
  13   2  -1 1106.70 83.4246   1
 -12  -2   1 2665.49 147.686   1
  12   2  -1 2578.97 146.907   1
 -11   2   1 3296.81 171.719   1
 -11  -2   1 3232.02 166.843   1
  11  -2  -1 2792.33 164.225   1
  11   2  -1 3120.70 165.182   1
 -10   2   1 23037.2 953.239   1
 -10  -2   1 21437.0 947.216   1
  10  -2  -1 20650.4 947.258   1
  10   2  -1 22314.0 946.829   1
  -9   2   1 14243.0 628.564   1
  -9  -2   1 14518.9 626.041   1
   9  -2  -1 13697.2 627.552   1
   9   2  -1 14357.8 625.803   1
  -8   2   1 1157.17 72.5723   1
  -8  -2   1 1060.65 69.2663   1
   8  -2  -1 986.371 69.3555   1
   8   2  -1 995.015 68.9002   1
  -7   2   1 21342.6 911.243   1
   7   2  -1 21514.7 907.258   1
  -7  -2   1 20825.1 906.956   1
   7  -2  -1 20738.3 910.405   1
  -6   2   1 16600.0 742.163   1
   6   2  -1 17339.4 736.835   1
   6  -2  -1 16640.1 740.364   1
  -6  -2   1 17735.2 737.798   1
  -5   2   1 433.546 36.8036   1
   5   2  -1 341.750 30.4181   1
   5  -2  -1 327.282 32.7609   1
  -5  -2   1 348.049 32.2901   1
  -4   2   1 379909. 16134.5   1
  -4  -2   1 381844. 16131.7   1
   4  -2  -1 393850. 16135.0   1
   4   2  -1 386539. 16130.4   1
  -3  -2   1 70904.3 3173.13   1
   3  -2  -1 77319.7 3177.34   1
  -3   2   1 77822.2 3177.61   1
   3   2  -1 77614.3 3174.22   1
   2  -2  -1 84727.5 3637.25   1
  -2  -2   1 84686.7 3634.39   1
   2   2  -1 90021.1 3634.77   1
  -2   2   1 87012.6 3637.18   1
  -1   2   1 17990.0 727.172   1
   1  -2  -1 18729.7 728.031   1
  -1  -2   1 17857.5 724.741   1
   0  -2   1 46077.3 1958.69   1
   0   2   1 51777.3 1960.83   1
   0   2  -1 52048.4 1958.60   1
  -1  -2  -1 5184.09 234.587   1
   1  -2   1 5522.71 233.512   1
  -1   2  -1 5681.71 233.802   1
  -2  -2  -1 73175.7 3057.90   1
   2   2   1 70547.0 3057.62   1
   2  -2   1 74035.7 3058.08   1
  -2   2  -1 73397.8 3058.25   1
  -3  -2  -1 4297.62 188.658   1
   3   2   1 3923.98 186.714   1
  -3   2  -1 4068.55 188.646   1
   3  -2   1 3957.62 187.199   1
   4  -2   1 77163.3 3263.08   1
  -4   2  -1 76748.1 3265.52   1
   4   2   1 75686.3 3260.93   1
  -4  -2  -1 80829.0 3264.61   1
   5  -2   1 125.643 24.7987   1
  -5   2  -1 73.5804 26.8598   1
  -6   2  -1 39106.9 1615.83   1
  -6  -2  -1 38425.1 1614.62   1
   6  -2   1 40365.5 1617.09   1
   6   2   1 34688.9 1610.68   1
  -7   2  -1 39478.5 1668.39   1
  -7  -2  -1 39017.9 1666.02   1
   7  -2   1 39207.9 1667.35   1
   7   2   1 38798.9 1665.13   1
  -8  -2  -1 44.2906 23.8878   1
   8  -2   1 49.1740 24.9877   1
   8   2   1 33.5506 21.8384   1
  -9   2  -1 29396.8 1182.87   1
  -9  -2  -1 26222.0 1174.03   1
   9  -2   1 26871.1 1176.04   1
   9   2   1 26844.1 1173.63   1
 -10   2  -1 26769.7 1099.97   1
 -10  -2  -1 25271.4 1093.66   1
  10  -2   1 23809.1 1092.33   1
  10   2   1 25135.7 1092.22   1
 -11   2  -1 2983.01 166.721   1
  11  -2   1 2871.59 159.600   1
 -12   2  -1 1206.55 90.0768   1
 -12  -2  -1 1037.24 87.8623   1
  12  -2   1 1137.25 83.9222   1
  12   2   1 1258.70 88.2135   1
 -13   2  -1 4593.42 223.123   1
 -13  -2  -1 4203.68 217.568   1
  13  -2   1 3830.34 213.976   1
  13   2   1 3951.54 214.927   1
 -14   2  -1 788.631 74.7785   1
 -14  -2  -1 832.004 73.5340   1
  14  -2   1 722.733 70.1463   1
  14   2   1 758.704 70.4550   1
 -15   2  -1 821.204 75.2863   1
  15  -2   1 893.715 74.1843   1
  15   2   1 971.547 79.6965   1
 -16  -2  -1 5310.28 280.028   1
 -16   2  -1 5479.79 281.731   1
  16   2   1 5494.11 281.276   1
  16  -2   1 5769.09 282.961   1
 -17   2  -1 221.268 40.6292   1
 -17  -2  -1 201.578 45.6021   1
  17  -2   1 347.850 47.8192   1
  17   2   1 339.171 50.4945   1
 -18  -2  -1 57.5535 38.7518   1
  18  -2   1 105.195 40.0362   1
  18   2   1 94.2393 41.4665   1
 -19   2  -1 645.871 69.3396   1
 -20   2  -1 17.2913 34.3957   1
 -20  -2  -1-8.45671 38.6710   1
  20  -2   1 65.4882 35.3545   1
  20   2   1 16.1981 37.0367   1
 -21   2  -1 68.6805 41.4878   1
 -21  -2  -1 119.089 46.2558   1
  21  -2   1 98.6749 47.6196   1
  21   2   1 82.3789 42.6140   1
 -22   2  -1 33.1436 36.8435   1
 -22  -2  -1-8.56950 40.2220   1
  22  -2   1 25.3109 38.5718   1
  22   2   1 8.23140 40.0936   1
 -23   2  -1 107.824 40.4601   1
 -23  -2  -1 25.7922 34.2657   1
  23  -2   1 49.2424 34.9653   1
  23   2   1 32.3823 38.5462   1
 -24  -2  -1-17.2725 38.9441   1
 -24   2  -1 73.9363 42.3274   1
  24   2   1-7.81325 36.1988   1
  24  -2   1 8.06700 37.8626   1
 -25   2  -1 64.5697 41.2242   1
  25  -2   1 63.3017 39.0839   1
 -26   3   1 80.3597 40.1705   1
  26  -3  -1 63.6458 40.2185   1
 -25   3   1-8.12477 38.6157   1
  25  -3  -1 8.27498 42.1763   1
  25   3  -1-8.19448 37.9608   1
 -24   3   1 59.6030 34.4770   1
 -24  -3   1 8.82472 33.8342   1
  24  -3  -1 40.7775 34.6883   1
  24   3  -1-8.18511 39.8793   1
 -23   3   1 258.794 52.8550   1
  23  -3  -1 230.903 48.2858   1
 -22   3   1 68.9204 41.6863   1
 -22  -3   1 150.241 47.1668   1
  22  -3  -1 49.9487 39.8091   1
  22   3  -1 152.766 43.3726   1
 -21   3   1 85.6456 43.2097   1
 -21  -3   1 43.6375 38.8398   1
  21  -3  -1 41.4706 43.2177   1
  21   3  -1 8.06425 34.8562   1
 -20   3   1 16.6936 32.6095   1
 -20  -3   1 16.9872 34.3884   1
  20  -3  -1 33.1031 40.7949   1
  20   3  -1 32.3309 32.7264   1
 -19   3   1 387.634 58.3271   1
 -19  -3   1 464.558 62.3472   1
  19  -3  -1 345.629 54.1658   1
  19   3  -1 286.908 52.0476   1
 -18   3   1 299.696 50.6468   1
 -18  -3   1 313.233 48.5873   1
  18   3  -1 241.342 43.7998   1
 -17   3   1 81.9038 37.5282   1
  17  -3  -1 45.5573 32.8799   1
 -16  -3   1 157.656 39.5203   1
  16   3  -1 122.823 36.4842   1
 -15   3   1 8322.61 383.264   1
 -15  -3   1 8209.19 378.596   1
  15  -3  -1 7400.04 374.397   1
  15   3  -1 7622.38 373.836   1
 -14   3   1 22.6882 28.5715   1
 -14  -3   1 82.0020 33.4129   1
  14  -3  -1 105.592 36.3886   1
  14   3  -1 78.5462 28.4127   1
 -13   3   1 33803.0 1430.75   1
 -13  -3   1 33966.9 1425.83   1
  13   3  -1 33228.6 1423.18   1
  13  -3  -1 31130.8 1424.06   1
  12   3  -1 562.717 53.7998   1
  12  -3  -1 523.141 53.7585   1
 -12   3   1 619.033 59.9943   1
  11  -3  -1 6.00726 21.1781   1
  11   3  -1 5.42871 20.4020   1
 -11  -3   1 39.4860 22.4344   1
 -11   3   1-6.10779 20.5307   1
 -10   3   1 606.826 56.8633   1
 -10  -3   1 603.080 54.4137   1
  10  -3  -1 692.889 59.5034   1
  10   3  -1 640.075 55.5246   1
  -9   3   1 31970.2 1349.01   1
   9   3  -1 31725.0 1343.91   1
  -9  -3   1 31083.7 1344.44   1
   9  -3  -1 30695.4 1346.45   1
  -8   3   1 4511.59 211.745   1
   8   3  -1 4056.24 202.740   1
   8  -3  -1 4206.10 209.129   1
  -8  -3   1 4251.50 206.724   1
  -7   3   1 24029.7 1015.79   1
   7   3  -1 22266.7 1007.92   1
  -7  -3   1 24120.4 1012.36   1
   7  -3  -1 24075.0 1015.50   1
   6  -3  -1 10291.5 470.305   1
  -6   3   1 10954.5 471.802   1
  -5  -3   1 64804.2 2830.86   1
   5  -3  -1 70197.0 2836.01   1
   5   3  -1 65094.1 2831.53   1
  -5   3   1 69890.4 2836.19   1
  -4  -3   1 7690.69 347.668   1
   4  -3  -1 7792.50 351.793   1
  -4   3   1 7625.67 351.646   1
   4   3  -1 8371.11 347.996   1
   3  -3  -1 313.110 31.4564   1
  -3  -3   1 211.372 26.4602   1
   3   3  -1 322.734 28.1689   1
  -3   3   1 287.379 29.6210   1
   2  -3  -1 14285.6 592.508   1
  -2   3   1 13808.9 592.093   1
   2   3  -1 13453.1 589.003   1
  -2  -3   1 13512.5 588.304   1
   1   3  -1 758.425 47.4479   1
  -1   3   1 978.524 53.4409   1
  -1  -3   1 689.058 47.0188   1
   1  -3  -1 988.160 54.5576   1
   0  -3   1 87365.6 3413.04   1
   0   3  -1 88149.6 3411.99   1
   0  -3  -1 84226.8 3413.97   1
   1  -3   1 410906. 16321.9   1
  -1  -3  -1 397731. 16322.6   1
   1   3   1 411254. 16322.7   1
  -2  -3  -1 513.080 40.3568   1
   2   3   1 540.415 41.4538   1
   2  -3   1 520.176 39.6821   1
  -2   3  -1 535.504 40.6772   1
  -3  -3  -1 123.264 22.8360   1
   3   3   1 204.335 25.5613   1
   3  -3   1 195.335 27.3182   1
  -3   3  -1 182.860 26.9347   1
   4  -3   1 307.647 35.0350   1
  -4   3  -1 338.462 35.6825   1
  -5  -3  -1 4229.85 202.123   1
   5   3   1 4153.30 201.004   1
  -5   3  -1 4251.66 204.970   1
   5  -3   1 4222.22 204.213   1
   6  -3   1 35.1251 20.6235   1
  -6  -3  -1 4.31904 18.3808   1
   6   3   1 32.4460 19.2956   1
  -6   3  -1 9.00233 24.1718   1
   7   3   1 8763.44 409.331   1
  -7  -3  -1 9635.40 414.810   1
   7  -3   1 8651.93 412.221   1
  -7   3  -1 9488.12 415.627   1
   8   3   1 36846.2 1657.95   1
  -8  -3  -1 40199.8 1661.23   1
   8  -3   1 38141.9 1659.89   1
  -8   3  -1 40422.2 1661.76   1
   9   3   1 17880.4 770.033   1
  -9  -3  -1 17959.1 770.970   1
   9  -3   1 16969.5 771.112   1
  -9   3  -1 17243.0 771.766   1
  10   3   1 40270.0 1694.46   1
 -10  -3  -1 38851.3 1694.00   1
  11  -3   1 16478.0 732.082   1
 -11   3  -1 16418.0 735.004   1
  12   3   1 842.273 68.6467   1
 -12  -3  -1 828.482 69.8895   1
  12  -3   1 598.847 63.3303   1
 -12   3  -1 738.404 71.0774   1
  13   3   1 2123.40 132.356   1
 -13  -3  -1 2136.27 133.764   1
  13  -3   1 2142.85 135.015   1
  14   3   1 1923.01 121.599   1
 -14  -3  -1 1888.11 123.057   1
  14  -3   1 1714.08 116.957   1
 -14   3  -1 2003.03 128.561   1
  15   3   1 3640.78 198.735   1
 -15  -3  -1 3615.48 199.272   1
  16   3   1 2444.39 142.152   1
 -16  -3  -1 2158.82 138.243   1
  16  -3   1 1996.45 133.950   1
 -16   3  -1 2148.35 140.075   1
  17   3   1 15.6674 34.8368   1
 -17  -3  -1 16.2504 31.7379   1
  17  -3   1 7.91082 31.4677   1
 -17   3  -1 41.5330 35.8684   1
  18   3   1 487.843 62.1746   1
 -18  -3  -1 557.748 63.4248   1
  18  -3   1 634.817 67.7498   1
 -18   3  -1 647.148 69.0456   1
  19  -3   1 49.0739 31.9953   1
 -19   3  -1 42.4115 32.5594   1
  20   3   1 24.0994 39.1274   1
 -20  -3  -1 34.7950 38.1214   1
  20  -3   1 8.27786 37.3289   1
 -20   3  -1-8.55103 38.0212   1
  21   3   1-7.98478 31.1899   1
 -21  -3  -1 52.6880 32.3389   1
  22   3   1 72.4208 38.4214   1
 -22  -3  -1 105.283 39.1793   1
  22  -3   1 105.399 41.4866   1
 -22   3  -1 69.2051 37.5253   1
  23   3   1 56.5629 41.1971   1
 -23  -3  -1-8.71166 36.4647   1
  24   3   1 104.836 36.6168   1
 -24  -3  -1 137.373 43.4970   1
  24  -3   1 80.9986 41.0602   1
 -24   3  -1 88.9783 38.2066   1
  25  -3   1 7.87181 42.2454   1
 -25   3  -1-7.93369 37.7073   1
  26  -4  -1-7.82735 36.2688   1
 -26   4   1-32.1260 34.6808   1
  25  -4  -1 79.0979 40.3779   1
 -25   4   1 25.3080 42.1122   1
  24   4  -1 168.312 46.5406   1
 -24  -4   1 156.488 45.7718   1
  23   4  -1 151.089 51.5667   1
 -23  -4   1 227.890 52.9391   1
  23  -4  -1 354.818 61.3642   1
 -23   4   1 281.326 57.5670   1
  22   4  -1 133.588 45.0893   1
 -22  -4   1 105.968 40.6782   1
  21   4  -1 206.073 46.7733   1
 -21  -4   1 96.5085 39.5021   1
  21  -4  -1 106.837 43.2410   1
 -21   4   1 188.826 50.3499   1
  20   4  -1 32.3573 35.4535   1
 -20  -4   1-8.67527 31.2737   1
  20  -4  -1 8.16544 37.8328   1
 -20   4   1 43.1347 40.4926   1
  19   4  -1 142.251 40.5457   1
 -19  -4   1 85.1952 39.7381   1
  19  -4  -1 96.1168 39.2838   1
 -19   4   1 119.258 39.7330   1
  18   4  -1 122.878 38.1071   1
  18  -4  -1 160.944 38.8937   1
 -18   4   1 139.591 45.0614   1
  17  -4  -1 45.4797 33.2687   1
  16   4  -1 815.596 74.4675   1
 -16  -4   1 889.427 79.0786   1
  16  -4  -1 926.313 80.7594   1
 -16   4   1 1035.74 86.6494   1
  15   4  -1 27.4846 30.9947   1
 -15  -4   1 29.9654 31.3577   1
  15  -4  -1 14.8920 31.1680   1
 -15   4   1 16.1930 30.4356   1
  14   4  -1 14109.3 635.362   1
 -14  -4   1 13590.6 638.371   1
  14  -4  -1 14038.9 638.810   1
 -14   4   1 14856.1 646.036   1
 -13  -4   1 7023.00 331.070   1
  13  -4  -1 6634.30 330.693   1
 -13   4   1 6795.00 331.711   1
  12  -4  -1 6641.62 327.710   1
 -12   4   1 6964.43 329.670   1
  11   4  -1 2355.70 133.814   1
 -11  -4   1 2163.17 133.003   1
  11  -4  -1 2301.64 135.604   1
 -11   4   1 2550.76 141.142   1
  10   4  -1 16570.0 729.630   1
 -10  -4   1 17320.1 733.240   1
  10  -4  -1 15432.1 730.901   1
 -10   4   1 17108.2 735.923   1
  -9  -4   1 1315.14 86.5320   1
   9   4  -1 1100.09 80.3137   1
  -9   4   1 1183.00 84.2414   1
  -8  -4   1 56923.3 2343.13   1
   8  -4  -1 54188.1 2345.67   1
   8   4  -1 56708.4 2342.73   1
  -8   4   1 52904.3 2346.30   1
  -7  -4   1 7017.54 319.139   1
   7  -4  -1 7052.56 324.060   1
   7   4  -1 7290.20 320.155   1
  -7   4   1 6540.08 321.918   1
  -6  -4   1 65506.2 2686.80   1
   6  -4  -1 60163.3 2689.15   1
  -6   4   1 62474.8 2690.66   1
   6   4  -1 65833.3 2686.30   1
   5  -4  -1 13314.6 579.664   1
  -5   4   1 13075.5 578.731   1
   4  -4  -1 114596. 4656.58   1
  -4  -4   1 105635. 4649.47   1
  -4   4   1 108848. 4657.35   1
   4   4  -1 114306. 4650.31   1
   3   4  -1 409.731 34.2297   1
  -3  -4   1 380.948 34.2107   1
  -2  -4   1 8190.88 360.842   1
   2   4  -1 8093.05 359.589   1
   1  -4  -1 80598.2 3471.03   1
  -1  -4   1 83656.3 3469.34   1
   1   4  -1 80657.6 3467.54   1
  -1   4   1 85425.1 3472.02   1
   0   4  -1 82865.7 3326.62   1
   0  -4   1 78410.3 3327.19   1
   0   4   1 84317.1 3328.91   1
  -1   4  -1 8998.22 370.218   1
   1  -4   1 8356.07 369.598   1
   1   4   1 8830.02 369.991   1
   3  -4   1 2621.06 138.361   1
  -3   4  -1 2901.94 140.517   1
  -4   4  -1 33242.7 1385.96   1
   4  -4   1 31279.2 1383.13   1
   4   4   1 33823.1 1384.93   1
  -4  -4  -1 31662.5 1381.55   1
   5  -4   1 57421.8 2419.30   1
   5   4   1 63144.8 2420.05   1
  -5  -4  -1 59561.2 2418.20   1
  -6   4  -1 81968.5 3351.33   1
   6  -4   1 83597.8 3350.16   1
   6   4   1 86151.4 3347.45   1
  -7   4  -1 11159.6 466.334   1
  -7  -4  -1 9614.35 458.045   1
   7   4   1 10162.9 458.878   1
   7  -4   1 10107.9 462.125   1
  -8  -4  -1 112.151 27.9395   1
   8  -4   1 154.833 32.2686   1
   8   4   1 129.932 30.6546   1
  -8   4  -1 213.931 34.4270   1
  -9   4  -1 41087.0 1882.61   1
  -9  -4  -1 46850.2 1885.19   1
   9   4   1 44697.7 1881.91   1
   9  -4   1 43752.7 1883.35   1
  10  -4   1 3192.62 173.047   1
 -10  -4  -1 3148.09 172.684   1
  10   4   1 3343.50 171.537   1
 -10   4  -1 2999.66 171.786   1
  11  -4   1 12048.4 559.804   1
 -11  -4  -1 12167.6 561.197   1
  11   4   1 11966.3 556.734   1
 -11   4  -1 13280.2 565.547   1
  12  -4   1 6542.68 329.081   1
 -12  -4  -1 6926.14 331.584   1
  12   4   1 6773.89 327.567   1
 -12   4  -1 7036.23 336.040   1
  13  -4   1 3359.14 177.642   1
 -13  -4  -1 2921.55 173.629   1
  13   4   1 2941.61 170.110   1
 -13   4  -1 3016.87 175.796   1
  14  -4   1 4422.07 233.218   1
 -14  -4  -1 4514.62 235.200   1
  14   4   1 4020.62 226.650   1
 -14   4  -1 4981.94 241.904   1
  15  -4   1 749.828 75.1727   1
 -15  -4  -1 951.610 81.2297   1
 -15   4  -1 956.497 85.5542   1
  16  -4   1 171.298 38.8553   1
 -16  -4  -1 98.0868 39.7244   1
  16   4   1 239.893 44.4189   1
 -16   4  -1 305.054 49.7110   1
  17  -4   1 62.8439 33.0361   1
 -17  -4  -1 75.4569 34.0922   1
  17   4   1 116.023 34.0563   1
 -17   4  -1 59.3190 32.6416   1
 -18  -4  -1 623.893 68.0755   1
  18   4   1 689.723 67.4884   1
  19  -4   1 758.181 75.7260   1
 -20  -4  -1 52.4064 39.3980   1
  20   4   1 41.0232 35.9686   1
 -20   4  -1-8.38858 33.9654   1
  21  -4   1-8.25797 39.2486   1
 -21  -4  -1-8.76319 38.9598   1
  21   4   1 16.5709 36.8358   1
 -21   4  -1-8.52672 38.9765   1
  22  -4   1 16.4230 39.0286   1
 -22  -4  -1 8.70422 39.2474   1
  22   4   1 8.29913 36.8976   1
 -22   4  -1-8.49513 40.3765   1
  23   4   1 49.7795 33.9412   1
 -23   4  -1 101.141 36.1729   1
  24  -4   1 31.5734 42.3667   1
 -24  -4  -1-16.8236 30.9760   1
  24   4   1 40.9432 36.9284   1
 -24   4  -1 16.4834 38.1856   1
  25  -4   1 62.5976 43.7383   1
  25   4   1 95.8493 41.2884   1
 -25   4  -1 78.6811 41.9451   1
  26  -5  -1 30.7236 39.9989   1
 -26   5   1 8.11190 37.0898   1
  24  -5  -1 72.9096 41.0818   1
  24   5  -1 108.555 42.3313   1
 -24   5   1 142.218 46.8372   1
  23  -5  -1 74.3041 39.3126   1
 -23  -5   1 60.1341 40.3872   1
  23   5  -1 75.6391 41.9626   1
 -23   5   1 24.9815 34.3590   1
  22  -5  -1 409.447 54.8013   1
 -22  -5   1 491.601 62.2630   1
  22   5  -1 495.588 60.4770   1
 -22   5   1 514.970 61.6556   1
  21  -5  -1 213.200 47.1727   1
 -21  -5   1 171.994 48.9862   1
  21   5  -1 183.780 47.2051   1
 -21   5   1 173.243 46.2291   1
  20  -5  -1-8.02165 39.0722   1
 -20   5   1 43.8664 43.7377   1
 -19  -5   1 117.446 36.8795   1
  19   5  -1 228.616 45.6240   1
 -19   5   1 156.791 44.9237   1
  18  -5  -1 402.984 58.4445   1
 -18   5   1 384.565 60.3218   1
  18   5  -1 271.516 50.9954   1
 -18  -5   1 263.244 52.0567   1
 -17  -5   1 808.152 77.0280   1
 -17   5   1 670.642 72.8730   1
  17   5  -1 730.162 73.3458   1
  17  -5  -1 904.440 79.1317   1
  16  -5  -1 7.85459 28.3147   1
 -16  -5   1 7.74425 33.4373   1
 -16   5   1-8.43305 31.0525   1
  16   5  -1 52.6268 30.4311   1
 -15  -5   1 1531.64 108.081   1
  15   5  -1 1563.24 108.039   1
 -14   5   1 398.746 54.4932   1
  14  -5  -1 384.774 51.5960   1
  14   5  -1 269.651 43.4664   1
 -14  -5   1 291.414 45.1988   1
 -13   5   1 11527.8 536.399   1
  13  -5  -1 12091.9 538.291   1
  13   5  -1 11772.1 534.789   1
 -13  -5   1 11407.1 534.599   1
 -12   5   1 4690.54 238.252   1
  12  -5  -1 4489.34 236.654   1
 -12  -5   1 4635.33 234.430   1
 -11  -5   1 18947.7 787.256   1
 -11   5   1 17042.0 787.381   1
  11   5  -1 18273.5 784.444   1
  11  -5  -1 16856.9 785.676   1
  10   5  -1 5273.70 252.897   1
 -10  -5   1 5049.16 251.663   1
  -9   5   1 1041.32 76.0718   1
   9   5  -1 867.820 69.7658   1
  -9  -5   1 986.574 70.7929   1
   9  -5  -1 1071.60 75.9963   1
  -8   5   1 2856.33 161.422   1
   8   5  -1 3200.88 159.074   1
  -8  -5   1 3156.83 158.415   1
   8  -5  -1 2805.05 160.262   1
  -7   5   1 41095.8 1756.92   1
   7   5  -1 43177.8 1753.98   1
  -7  -5   1 39557.2 1749.77   1
   7  -5  -1 40954.1 1756.04   1
  -6   5   1 7632.33 372.377   1
   6   5  -1 8850.51 371.706   1
  -6  -5   1 8596.17 372.787   1
   6  -5  -1 7527.57 372.250   1
  -5   5   1 79734.6 3324.31   1
  -5  -5   1 73523.4 3318.32   1
   5  -5  -1 79499.9 3324.20   1
   5   5  -1 82620.4 3319.87   1
   4  -5  -1 18119.1 767.312   1
   4   5  -1 17187.1 760.528   1
  -4   5   1 18536.8 767.398   1
  -4  -5   1 16860.0 762.687   1
   3  -5  -1 55723.2 2260.45   1
  -3   5   1 51202.0 2257.30   1
   2  -5  -1 532.170 44.9952   1
  -2   5   1 455.074 41.9430   1
   1  -5  -1 52153.7 2140.69   1
  -1   5   1 48996.6 2139.03   1
   0   5   1 67246.5 2830.03   1
   0  -5  -1 66855.3 2830.30   1
   1  -5   1 47706.0 2007.55   1
   1   5   1 52335.2 2010.05   1
  -1  -5  -1 47469.5 2009.44   1
  -2  -5  -1 5871.75 290.326   1
  -2   5  -1 6757.21 293.910   1
   2  -5   1 6460.91 292.780   1
  -3   5  -1 139169. 5647.54   1
   3  -5   1 133558. 5646.36   1
   3   5   1 139589. 5645.50   1
  -3  -5  -1 125498. 5644.63   1
  -4   5  -1 25469.3 1188.50   1
   4  -5   1 29389.8 1193.87   1
   4   5   1 28416.1 1189.88   1
  -4  -5  -1 27883.6 1190.71   1
  -5   5  -1 3143.30 156.014   1
   5  -5   1 3039.92 154.440   1
   5   5   1 3144.16 153.261   1
  -6   5  -1 432.375 49.2732   1
   6  -5   1 431.508 47.4101   1
   6   5   1 582.574 49.3845   1
  -6  -5  -1 471.475 45.9363   1
  -7   5  -1 437.386 48.1126   1
   7  -5   1 617.647 53.9767   1
   7   5   1 587.706 52.6009   1
  -7  -5  -1 525.855 49.9058   1
  -8   5  -1 14688.8 675.031   1
  -8  -5  -1 15494.8 672.024   1
   8  -5   1 14607.9 673.066   1
   8   5   1 15730.5 672.794   1
   9   5   1 19635.0 838.257   1
  -9  -5  -1 18501.1 835.974   1
  10  -5   1 30808.5 1369.00   1
 -10   5  -1 32593.2 1371.39   1
 -11  -5  -1 1741.12 111.708   1
 -11   5  -1 1932.42 116.986   1
  11  -5   1 1715.65 113.336   1
  11   5   1 1522.30 109.636   1
 -12  -5  -1 1115.77 85.0085   1
 -12   5  -1 1051.23 88.0790   1
  12  -5   1 1170.18 90.3366   1
  12   5   1 1259.70 88.4753   1
 -13  -5  -1 2697.90 162.383   1
 -13   5  -1 2984.69 169.011   1
  13  -5   1 2733.67 162.350   1
  13   5   1 2950.55 164.700   1
 -14  -5  -1 3429.55 191.044   1
  15  -5   1 626.256 66.8772   1
 -15   5  -1 704.865 73.0148   1
  16  -5   1 32.0404 33.6235   1
 -16  -5  -1 88.9610 35.0170   1
  16   5   1 70.6568 31.3350   1
 -16   5  -1 59.8952 33.5205   1
  17  -5   1 66.3251 31.3015   1
 -17  -5  -1 140.665 41.1291   1
  17   5   1 200.885 45.5078   1
 -17   5  -1 139.749 45.1525   1
  18  -5   1 355.674 50.6641   1
 -18  -5  -1 394.986 56.7501   1
  18   5   1 540.044 65.1249   1
 -18   5  -1 438.802 56.0013   1
  19  -5   1 413.757 55.2701   1
 -19   5  -1 301.369 52.4096   1
  19   5   1 281.859 53.9391   1
 -19  -5  -1 306.528 54.5601   1
 -20  -5  -1 1113.76 98.6778   1
  20  -5   1 1463.86 105.077   1
  20   5   1 1175.33 98.5728   1
 -20   5  -1 1223.06 100.734   1
  21  -5   1-8.13781 34.5961   1
 -21  -5  -1 8.54616 38.5356   1
  21   5   1 33.2938 39.5614   1
 -21   5  -1 8.51185 37.8441   1
  22  -5   1 243.456 48.0506   1
 -22  -5  -1 169.743 44.1430   1
  22   5   1 232.492 50.3021   1
 -22   5  -1 193.585 46.8798   1
  23  -5   1 233.412 44.1353   1
 -23   5  -1 199.557 42.8849   1
 -24  -5  -1 8.24757 32.8189   1
  24   5   1 48.5244 32.1825   1
  25  -6  -1 39.2611 41.3070   1
 -25   6   1-24.3289 39.0237   1
  24  -6  -1 112.945 43.3912   1
 -24   6   1 24.4134 38.2991   1
 -23  -6   1 196.451 46.2722   1
  23   6  -1 110.570 40.9154   1
 -22  -6   1 222.198 47.8978   1
  22   6  -1 143.881 47.4491   1
 -22   6   1 111.814 37.4677   1
 -21  -6   1 499.670 63.2345   1
  21   6  -1 497.045 62.2985   1
  20  -6  -1 331.143 50.1029   1
 -20  -6   1 343.792 53.9912   1
  20   6  -1 325.251 54.8024   1
 -20   6   1 256.792 55.0993   1
  19  -6  -1 188.474 47.1207   1
 -19  -6   1 98.4599 38.7754   1
  19   6  -1 221.452 46.7577   1
 -19   6   1 247.827 54.9813   1
  18  -6  -1 596.896 68.2190   1
 -18  -6   1 659.473 68.3700   1
  18   6  -1 691.412 69.1475   1
 -18   6   1 780.518 76.8875   1
  17   6  -1 211.652 45.3430   1
  17  -6  -1 374.051 53.2534   1
 -17   6   1 217.765 46.0261   1
 -17  -6   1 368.681 51.4714   1
  16  -6  -1 2893.58 169.087   1
 -16   6   1 2801.78 170.387   1
 -15  -6   1 297.403 46.6209   1
  15   6  -1 353.340 50.3175   1
 -15   6   1 306.688 50.5001   1
  15  -6  -1 311.676 50.4115   1
 -14   6   1 432.687 54.7624   1
 -14  -6   1 586.306 60.2424   1
  14   6  -1 455.515 56.0532   1
  14  -6  -1 437.795 58.2059   1
 -13   6   1 959.416 78.1002   1
 -13  -6   1 1023.75 79.0769   1
  13   6  -1 906.376 76.1221   1
  13  -6  -1 834.542 75.3084   1
 -12  -6   1 15058.0 680.660   1
  12   6  -1 15333.4 681.782   1
 -12   6   1 15251.0 685.190   1
  12  -6  -1 15251.2 683.734   1
 -11   6   1 349.847 48.9930   1
  11  -6  -1 484.184 53.5966   1
 -10   6   1 4554.33 226.166   1
  10   6  -1 4035.94 215.228   1
 -10  -6   1 4391.55 219.437   1
  10  -6  -1 4308.47 223.071   1
   9   6  -1 51.0555 27.0462   1
  -8   6   1 30.0667 28.6947   1
   8   6  -1 26.4409 23.6494   1
  -8  -6   1 69.8367 24.0201   1
  -7   6   1 8396.07 391.465   1
   7   6  -1 8396.74 386.238   1
  -7  -6   1 8090.70 387.410   1
   7  -6  -1 9013.68 394.015   1
  -6   6   1 7744.01 364.134   1
  -6  -6   1 7758.84 359.926   1
   6   6  -1 7830.08 359.334   1
   6  -6  -1 8040.86 364.956   1
  -5   6   1 5522.44 259.182   1
   5   6  -1 5195.08 251.815   1
   5  -6  -1 5378.90 257.297   1
  -5  -6   1 5290.68 254.800   1
  -4   6   1 8316.31 390.345   1
   4  -6  -1 8579.28 391.856   1
   4   6  -1 8617.62 387.177   1
  -4  -6   1 8726.40 387.757   1
  -3   6   1 12807.3 558.960   1
   3  -6  -1 12691.8 559.098   1
   3   6  -1 12325.5 556.127   1
  -3  -6   1 12580.8 557.520   1
  -2   6   1 178738. 7512.37   1
   2  -6  -1 178532. 7513.54   1
   2   6  -1 183101. 7510.66   1
  -2  -6   1 175282. 7510.35   1
   1  -6  -1 27298.2 1180.59   1
  -1  -6   1 27007.8 1177.80   1
  -1   6   1 28273.9 1180.89   1
   1   6  -1 27419.4 1177.63   1
   0   6  -1 48129.2 2037.67   1
   0  -6   1 45413.3 2037.06   1
   0   6   1 47409.1 2037.95   1
   0  -6  -1 51795.3 2042.51   1
  -1   6  -1 14000.1 646.167   1
   1  -6   1 15174.5 648.859   1
   1   6   1 15211.0 650.001   1
  -1  -6  -1 14861.3 649.436   1
  -2   6  -1 42796.7 1801.10   1
   2   6   1 40548.2 1800.06   1
  -2  -6  -1 43455.3 1802.39   1
   2  -6   1 42593.2 1801.73   1
  -3  -6  -1 4960.33 250.336   1
   3  -6   1 5475.12 253.778   1
   3   6   1 5307.30 251.446   1
  -3   6  -1 5373.39 253.157   1
  -4  -6  -1 23189.8 1077.82   1
  -4   6  -1 25049.5 1080.21   1
   4  -6   1 26681.8 1082.95   1
   4   6   1 25347.4 1079.31   1
  -5   6  -1 9558.09 434.857   1
   5  -6   1 10368.3 437.323   1
   5   6   1 9226.42 431.555   1
  -5  -6  -1 9081.54 431.869   1
  -6   6  -1 4029.51 206.291   1
   6  -6   1 4086.53 206.657   1
   6   6   1 4000.47 204.835   1
  -6  -6  -1 4162.96 206.650   1
  -7   6  -1 1343.85 97.3406   1
   7  -6   1 1646.79 102.373   1
   7   6   1 1456.04 97.2643   1
  -7  -6  -1 1657.06 99.1164   1
   8   6   1 10743.1 459.786   1
  -8  -6  -1 9258.07 455.731   1
   9  -6   1 6497.07 330.662   1
  -9   6  -1 7353.52 336.511   1
 -10   6  -1 387.939 47.8354   1
  10  -6   1 372.776 48.5604   1
 -10  -6  -1 487.276 52.3261   1
  10   6   1 374.155 47.7525   1
 -11   6  -1 11429.5 547.689   1
  11   6   1 12278.8 547.682   1
 -11  -6  -1 12507.2 547.861   1
  11  -6   1 11735.3 548.012   1
 -12   6  -1 2241.28 136.473   1
  12   6   1 2236.62 135.153   1
 -12  -6  -1 2269.90 135.813   1
  12  -6   1 1946.78 130.177   1
 -13  -6  -1 1207.98 92.4384   1
 -14   6  -1 1331.61 100.835   1
 -14  -6  -1 1206.94 93.2933   1
  14  -6   1 1403.49 100.870   1
  14   6   1 1140.49 92.2680   1
  15   6   1 69.4320 34.0054   1
 -15   6  -1 120.154 41.9604   1
  15  -6   1 47.2900 36.2164   1
 -15  -6  -1 123.520 38.2212   1
 -16   6  -1 1018.57 90.1725   1
 -16  -6  -1 1148.02 87.5919   1
  16   6   1 909.686 81.4650   1
 -17  -6  -1 1139.62 95.5315   1
  17   6   1 1253.16 97.8403   1
  18   6   1 73.8505 40.5301   1
 -18   6  -1 55.0818 42.0550   1
  18  -6   1 54.1542 36.4118   1
 -18  -6  -1 82.1173 41.9448   1
 -19   6  -1 2376.57 152.785   1
 -19  -6  -1 2433.42 148.522   1
  19  -6   1 2205.71 144.426   1
  19   6   1 2273.87 146.213   1
 -20  -6  -1 8.40961 36.8757   1
  20   6   1 58.5672 39.7895   1
 -21   6  -1 651.399 73.1230   1
 -22  -6  -1 202.150 50.9966   1
  22   6   1 91.7519 41.5449   1
 -23   6  -1 65.6146 43.7380   1
 -23  -6  -1 91.7930 39.8317   1
  23  -6   1 94.6785 43.3213   1
  23   6   1 100.243 46.7009   1
  24  -6   1-7.78452 38.8056   1
 -24   6  -1-8.04118 40.5378   1
  24   6   1-8.24317 33.9309   1
 -25   7   1 62.7993 38.7244   1
  25  -7  -1 23.3439 39.7003   1
 -23   7   1 50.6090 38.6615   1
  23  -7  -1 79.5934 40.2248   1
  23   7  -1 76.7128 45.3824   1
  22  -7  -1 23.6568 38.4108   1
 -22   7   1 8.75621 40.0319   1
  21   7  -1 392.728 59.5444   1
 -21  -7   1 369.542 54.8206   1
  21  -7  -1 404.921 51.9376   1
 -21   7   1 341.126 57.4010   1
  20   7  -1 468.696 63.2058   1
 -20  -7   1 264.032 51.3714   1
  20  -7  -1 423.493 58.7707   1
 -20   7   1 275.103 54.1748   1
  19   7  -1 50.4735 41.4894   1
 -19  -7   1-8.40551 35.7732   1
  19  -7  -1 41.3755 42.2115   1
 -19   7   1 89.7656 47.7304   1
  18   7  -1 33.0628 36.2493   1
  18  -7  -1 8.29558 33.6036   1
 -18  -7   1 41.3534 37.8350   1
 -18   7   1 62.2058 35.9930   1
  17   7  -1 956.169 82.4467   1
 -17  -7   1 800.736 77.3497   1
  17  -7  -1 780.771 77.9207   1
 -17   7   1 1029.40 86.2105   1
 -16  -7   1 118.208 37.6432   1
  16  -7  -1 153.565 42.6824   1
  16   7  -1 46.8265 31.8067   1
 -16   7   1 48.9425 37.9742   1
  15   7  -1 1164.04 91.9448   1
 -15  -7   1 1095.41 90.1154   1
  15  -7  -1 1279.34 93.7972   1
 -15   7   1 1127.67 90.5156   1
  14   7  -1 1298.66 93.8677   1
 -14  -7   1 1076.00 89.0765   1
  14  -7  -1 1180.07 93.5252   1
 -14   7   1 1216.75 94.9847   1
  13   7  -1 871.589 78.8137   1
 -13  -7   1 843.218 75.1903   1
  13  -7  -1 946.746 79.8634   1
 -13   7   1 868.219 77.9337   1
 -12  -7   1 1287.90 94.1124   1
 -12   7   1 1403.00 101.369   1
  12  -7  -1 1342.35 97.2008   1
  12   7  -1 1426.39 97.5208   1
 -11  -7   1 6566.37 322.244   1
 -11   7   1 6419.57 326.339   1
  11   7  -1 6870.86 325.304   1
  11  -7  -1 6933.19 328.659   1
  10  -7  -1 136.644 33.0329   1
 -10   7   1 153.760 35.7504   1
  -9  -7   1 1162.18 85.3476   1
   9  -7  -1 1272.16 88.7745   1
   9   7  -1 1119.79 83.1039   1
  -9   7   1 1206.95 88.9799   1
   8   7  -1-22.6481 24.0724   1
   8  -7  -1 18.7888 28.6309   1
  -8   7   1-19.2438 28.5207   1
   7   7  -1 22309.9 953.364   1
  -7  -7   1 21481.7 953.292   1
  -6   7   1 676.633 60.0128   1
   6  -7  -1 737.514 61.4434   1
   6   7  -1 588.443 55.5966   1
  -5  -7   1 20335.5 898.411   1
  -5   7   1 19569.5 902.240   1
   5  -7  -1 21550.1 906.290   1
   5   7  -1 21266.6 899.774   1
  -4  -7   1 8769.71 434.011   1
  -4   7   1 9539.59 439.333   1
   4  -7  -1 10361.3 443.467   1
   4   7  -1 9987.18 436.491   1
  -3  -7   1 20657.4 896.952   1
  -3   7   1 21245.3 900.386   1
   3  -7  -1 21328.3 900.960   1
   3   7  -1 19535.8 895.159   1
  -2  -7   1 831.208 62.9249   1
  -2   7   1 848.912 64.3785   1
   2  -7  -1 749.758 64.3547   1
   2   7  -1 806.095 62.7760   1
  -1  -7   1 37442.7 1596.58   1
   1  -7  -1 37595.7 1599.31   1
   1   7  -1 36295.6 1596.41   1
  -1   7   1 38252.2 1599.07   1
   0  -7  -1 2031.70 115.536   1
   0   7  -1 1870.45 110.437   1
   0  -7   1 1993.27 113.191   1
   0   7   1 1899.53 112.247   1
  -1  -7  -1 41.0499 27.3472   1
  -1   7  -1 53.9131 23.6771   1
   1  -7   1 24.7035 22.9837   1
   1   7   1 80.1992 25.9090   1
  -2  -7  -1 27889.1 1146.77   1
  -2   7  -1 25606.5 1141.71   1
   2  -7   1 26052.6 1142.82   1
   2   7   1 26532.2 1143.57   1
  -3  -7  -1 44784.2 1885.15   1
   3   7   1 43524.8 1883.46   1
   3  -7   1 44825.6 1886.32   1
  -3   7  -1 43710.2 1884.87   1
  -4  -7  -1 10170.4 460.785   1
   4   7   1 9923.47 459.439   1
   4  -7   1 10043.4 461.792   1
  -4   7  -1 10470.1 462.978   1
   5   7   1 37.9797 23.0722   1
  -5  -7  -1-5.69828 19.6322   1
  -5   7  -1 17.3162 27.4398   1
   5  -7   1 11.8323 26.3088   1
   6   7   1 399.719 46.3637   1
  -6  -7  -1 424.521 46.7230   1
  -6   7  -1 361.295 46.8853   1
   6  -7   1 454.988 50.7883   1
  -7   7  -1 141.270 36.1067   1
   7  -7   1 201.993 38.5533   1
   7   7   1 190.335 36.1239   1
  -7  -7  -1 123.422 33.4899   1
   8  -7   1 1021.66 80.9778   1
  -8   7  -1 1167.83 86.5216   1
  -9   7  -1 5796.25 285.381   1
   9  -7   1 5520.70 282.417   1
   9   7   1 5849.08 281.578   1
  -9  -7  -1 5570.26 279.096   1
  10  -7   1 9099.06 445.977   1
  10   7   1 9621.13 447.377   1
 -10  -7  -1 9091.48 441.935   1
 -11   7  -1 446.502 57.0967   1
 -11  -7  -1 295.078 47.8811   1
  11  -7   1 509.658 57.0208   1
  11   7   1 336.828 47.8300   1
  12  -7   1 3107.37 178.134   1
 -12  -7  -1 3339.62 180.986   1
 -12   7  -1 3039.07 178.642   1
  13  -7   1 1356.96 97.9340   1
 -13  -7  -1 1176.25 93.5914   1
  13   7   1 1206.06 94.2215   1
 -13   7  -1 1274.33 97.1547   1
  14  -7   1 7.96600 32.2373   1
 -14   7  -1-7.97646 32.8315   1
 -15  -7  -1 2048.73 134.178   1
 -15   7  -1 2235.03 140.297   1
  15   7   1 1915.75 132.587   1
  15  -7   1 2302.73 140.594   1
  16  -7   1 278.853 50.0902   1
 -16  -7  -1 219.709 44.8818   1
  16   7   1 219.844 47.3431   1
 -16   7  -1 284.018 52.6922   1
  17  -7   1-8.22458 24.7232   1
 -17   7  -1 8.94275 32.2301   1
  17   7   1-16.6790 39.1378   1
 -17  -7  -1-8.26236 35.6686   1
 -18  -7  -1 1072.08 92.0804   1
 -18   7  -1 1079.11 93.8220   1
  18   7   1 1208.40 96.3146   1
  18  -7   1 1146.78 94.4830   1
 -19   7  -1 395.771 60.1718   1
 -19  -7  -1 371.833 57.9748   1
  19  -7   1 477.162 59.9262   1
 -20   7  -1 464.018 68.3191   1
  20   7   1 604.655 69.5633   1
  20  -7   1 540.865 67.1320   1
 -21   7  -1-8.49911 37.2420   1
 -21  -7  -1 17.0033 34.9933   1
  21   7   1-34.0392 39.4213   1
  21  -7   1 23.9743 33.9718   1
 -22   7  -1 41.9808 30.3325   1
 -22  -7  -1 25.3898 31.2283   1
  22  -7   1 23.8466 26.7965   1
  23   7   1-24.8823 35.8059   1
 -23  -7  -1 16.7480 33.8892   1
 -24   7  -1 39.5284 40.7402   1
  24  -7   1 7.60432 37.9175   1
 -24   8   1 65.2578 42.4842   1
  24  -8  -1-7.69909 39.6801   1
 -23   8   1-8.46446 33.0588   1
  23  -8  -1 38.6922 38.1393   1
 -22   8   1 111.813 48.7401   1
  22   8  -1 113.160 46.0309   1
 -21   8   1 114.492 42.2040   1
  21  -8  -1 187.529 45.3470   1
  21   8  -1 68.8786 39.7239   1
 -21  -8   1 137.898 42.8117   1
 -20   8   1 448.428 60.0171   1
  20   8  -1 453.611 58.9183   1
 -20  -8   1 308.476 52.2735   1
 -19  -8   1 144.137 44.8805   1
  19  -8  -1 108.573 40.9810   1
  19   8  -1 110.159 43.0093   1
 -18  -8   1 24.8285 35.1838   1
  18   8  -1 8.43321 34.7131   1
 -18   8   1 8.70380 36.4190   1
  18  -8  -1-8.25183 37.2081   1
 -17  -8   1 176.759 43.7994   1
  17   8  -1 217.871 49.7162   1
 -17   8   1 378.057 54.0577   1
  17  -8  -1 305.680 50.9802   1
 -16  -8   1 169.940 39.2090   1
  16   8  -1 316.696 49.8106   1
 -16   8   1 195.536 43.4481   1
  16  -8  -1 237.129 45.7120   1
  15  -8  -1 2854.38 171.757   1
 -15   8   1 3078.02 175.712   1
 -14   8   1 23.9409 35.4792   1
  14  -8  -1-23.5170 34.8511   1
  14   8  -1 23.0776 33.7077   1
 -14  -8   1-7.66943 33.1087   1
 -13   8   1 71.6107 37.8626   1
  13  -8  -1 61.7316 37.1769   1
  13   8  -1 29.6690 30.0742   1
 -13  -8   1 22.6106 32.5894   1
 -12   8   1 10933.4 515.495   1
  12  -8  -1 11432.8 517.765   1
  12   8  -1 11306.2 512.837   1
 -12  -8   1 10712.5 512.229   1
 -11   8   1 369.902 52.7391   1
  11  -8  -1 242.977 46.5255   1
  11   8  -1 335.283 47.5755   1
 -11  -8   1 325.734 48.8197   1
 -10   8   1 3597.39 208.589   1
  10  -8  -1 4032.78 212.173   1
  10   8  -1 4337.78 208.463   1
 -10  -8   1 3635.38 205.117   1
  -9   8   1 1637.84 109.813   1
   9  -8  -1 1648.17 108.876   1
   9   8  -1 1552.77 105.831   1
  -9  -8   1 1680.08 108.249   1
   8  -8  -1 572.483 62.3684   1
  -8   8   1 714.549 66.5363   1
  -7   8   1 5569.07 261.533   1
   7   8  -1 5153.21 254.753   1
   7  -8  -1 4846.51 257.519   1
   6  -8  -1 2603.27 150.107   1
  -6   8   1 2862.05 153.652   1
   6   8  -1 2449.41 145.015   1
  -6  -8   1 2760.06 148.466   1
   5   8  -1 4204.69 212.125   1
  -5  -8   1 4204.96 213.196   1
   4   8  -1 7152.75 330.829   1
  -4   8   1 6889.89 331.884   1
   4  -8  -1 7216.16 333.845   1
  -4  -8   1 6683.68 327.892   1
   3   8  -1 15385.1 734.147   1
  -3   8   1 18371.7 743.763   1
   3  -8  -1 16695.0 740.668   1
  -3  -8   1 16928.9 738.638   1
   2   8  -1 26041.7 1114.39   1
  -2   8   1 25047.0 1114.46   1
   2  -8  -1 26012.4 1117.25   1
  -2  -8   1 25953.0 1115.57   1
   1   8  -1 6616.57 294.620   1
  -1  -8   1 6736.97 297.067   1
   1  -8  -1 6254.67 296.013   1
   0   8   1 2693.77 141.757   1
   0   8  -1 2513.43 138.031   1
   0  -8   1 2344.13 137.529   1
   0  -8  -1 2440.33 139.798   1
   1   8   1 1341.13 90.4304   1
  -1   8  -1 1497.00 93.9448   1
   1  -8   1 1359.81 91.7187   1
  -1  -8  -1 1428.97 93.0564   1
   2   8   1 6478.38 308.822   1
  -2   8  -1 6231.09 307.821   1
   2  -8   1 6561.73 309.696   1
  -2  -8  -1 6656.79 310.412   1
   3   8   1 10039.0 470.598   1
  -3   8  -1 9964.42 471.097   1
   3  -8   1 10335.3 473.321   1
  -3  -8  -1 11080.0 475.234   1
  -4   8  -1 7057.24 343.296   1
   4  -8   1 7550.32 346.025   1
  -4  -8  -1 7159.81 343.059   1
   4   8   1 7347.30 343.466   1
   5   8   1 70.9588 25.6372   1
  -5  -8  -1 42.4638 23.3657   1
  -6   8  -1 411.805 48.7796   1
   6  -8   1 357.490 45.2269   1
  -7  -8  -1 17750.8 771.223   1
   7   8   1 18197.2 769.406   1
  -7   8  -1 16848.0 768.852   1
   7  -8   1 16475.2 770.743   1
  -8  -8  -1 2505.34 145.083   1
   8   8   1 2754.48 147.964   1
  -8   8  -1 2238.65 143.556   1
   8  -8   1 2445.79 146.467   1
  -9  -8  -1 1770.34 111.780   1
   9   8   1 1563.83 105.773   1
  -9   8  -1 1512.15 107.051   1
   9  -8   1 1481.28 105.797   1
 -10  -8  -1 1849.23 121.163   1
  10   8   1 1779.66 119.304   1
  10  -8   1 1771.58 120.434   1
 -10   8  -1 2150.55 128.305   1
 -11  -8  -1 270.449 44.0882   1
  11  -8   1 189.445 44.4530   1
 -11   8  -1 236.417 47.2713   1
 -12   8  -1 2074.60 133.084   1
  12  -8   1 1823.76 127.145   1
  12   8   1 2054.72 130.963   1
 -12  -8  -1 2033.85 129.246   1
  13  -8   1 1472.58 106.620   1
 -13   8  -1 1509.21 108.373   1
 -14  -8  -1 571.901 60.9944   1
  14   8   1 600.352 66.6063   1
 -14   8  -1 501.080 61.8234   1
  14  -8   1 474.156 62.1120   1
 -15  -8  -1 48.0334 33.0146   1
  15   8   1 65.2623 37.8458   1
 -15   8  -1 16.5206 34.0611   1
  15  -8   1 65.4735 36.4429   1
 -16  -8  -1 271.814 46.5952   1
  16   8   1 386.711 53.4313   1
 -16   8  -1 214.598 50.1231   1
  16  -8   1 247.408 47.8679   1
  17  -8   1 631.493 69.3489   1
 -17   8  -1 678.724 74.8957   1
 -18   8  -1 422.635 60.4225   1
  18   8   1 468.354 59.5330   1
 -18  -8  -1 331.780 54.4464   1
 -19   8  -1 8.82690 33.8254   1
  19  -8   1-16.5850 31.7778   1
  19   8   1 33.6734 38.4830   1
 -19  -8  -1 25.6809 39.1319   1
  20  -8   1 7.87275 35.0010   1
 -20   8  -1-8.90755 41.2638   1
  21  -8   1 23.1055 36.2182   1
  21   8   1 75.7095 36.3879   1
 -21  -8  -1 68.4291 39.6913   1
  22  -8   1 54.5171 34.2190   1
 -22   8  -1 66.2700 37.9491   1
  23  -8   1 53.7885 40.4494   1
 -23   8  -1 16.2331 40.0254   1
  24  -9  -1-7.48265 32.7980   1
 -24   9   1-32.2820 36.8999   1
  23  -9  -1 7.29157 33.7813   1
 -23   9   1 17.6696 41.9929   1
  22  -9  -1-7.87517 37.4304   1
 -22   9   1 25.9365 44.0656   1
  21  -9  -1 40.8671 32.0442   1
 -21   9   1 105.327 40.2240   1
 -20   9   1 231.221 50.2383   1
 -20  -9   1 177.015 46.3317   1
  20   9  -1 174.298 48.3801   1
  20  -9  -1 198.775 46.0495   1
  19   9  -1 259.487 49.6381   1
 -19  -9   1 307.431 51.6461   1
 -18   9   1 426.202 60.4618   1
  18  -9  -1 391.367 57.8377   1
 -17  -9   1-8.63167 33.0811   1
  17   9  -1 25.3134 37.5184   1
 -17   9   1 8.26079 32.2631   1
  17  -9  -1 33.3460 34.8863   1
 -16  -9   1 16.9628 39.8035   1
  16   9  -1 8.25262 37.7236   1
  16  -9  -1-24.4362 34.0811   1
 -16   9   1 16.7109 31.3951   1
 -15   9   1 939.268 84.2066   1
 -15  -9   1 954.256 85.5842   1
  15  -9  -1 1019.64 85.8944   1
  15   9  -1 925.664 83.3707   1
  14  -9  -1 767.727 74.3175   1
 -14   9   1 696.838 72.0220   1
 -13   9   1 142.432 44.8744   1
  13  -9  -1 63.2702 38.4687   1
  13   9  -1 151.194 39.3504   1
 -13  -9   1 188.647 42.5564   1
 -12   9   1 209.796 46.7404   1
 -12  -9   1 154.719 37.4275   1
  12   9  -1 119.299 39.0852   1
  12  -9  -1 226.260 48.1753   1
 -11  -9   1 6276.60 320.959   1
  11   9  -1 6885.25 324.052   1
 -10  -9   1 1692.03 111.404   1
 -10   9   1 1453.98 106.001   1
  10  -9  -1 1853.62 113.944   1
  10   9  -1 1517.38 105.892   1
   9   9  -1 477.970 53.1379   1
  -9  -9   1 588.091 57.8488   1
  -9   9   1 426.642 54.0457   1
   9  -9  -1 394.822 55.0722   1
  -8   9   1 16600.0 731.057   1
   8  -9  -1 15643.2 729.878   1
   8   9  -1 16598.5 726.350   1
  -8  -9   1 16394.3 727.546   1
   7  -9  -1 5099.98 253.984   1
  -7   9   1 4905.96 252.773   1
   7   9  -1 5008.45 251.830   1
  -7  -9   1 4920.75 249.565   1
  -6   9   1 390.507 50.5252   1
   6  -9  -1 477.766 54.1358   1
   5   9  -1 331.904 45.3048   1
  -5   9   1 340.853 47.5357   1
  -5  -9   1 330.824 44.1456   1
   5  -9  -1 216.155 43.7965   1
   4   9  -1 53.9713 26.7951   1
  -4   9   1 65.3476 29.9909   1
  -4  -9   1 67.5264 28.1885   1
   4  -9  -1 72.4933 33.3303   1
   3   9  -1 3459.99 187.000   1
  -3   9   1 3636.05 191.129   1
  -3  -9   1 3645.15 191.525   1
   3  -9  -1 3657.64 192.765   1
   2   9  -1 11185.3 525.287   1
  -2  -9   1 12061.2 527.948   1
   1   9  -1 47.4277 22.7569   1
  -1  -9   1 18.3803 21.1420   1
   0   9  -1 3323.73 173.686   1
   0  -9   1 3159.12 173.850   1
  -1   9  -1 1390.50 99.6663   1
   1  -9   1 1554.71 98.9231   1
  -3   9  -1 2329.87 137.529   1
   3  -9   1 2381.78 137.786   1
   4   9   1 3591.44 198.415   1
  -4   9  -1 4162.74 204.237   1
  -4  -9  -1 3857.02 202.322   1
   4  -9   1 3656.21 199.678   1
   5  -9   1 234.203 41.2627   1
  -5  -9  -1 203.540 38.0475   1
   5   9   1 179.601 37.2213   1
  -5   9  -1 273.052 45.1439   1
  -6  -9  -1 4102.80 222.905   1
  -6   9  -1 4423.52 230.772   1
   6  -9   1 4574.18 229.554   1
  -7  -9  -1 2014.99 126.208   1
   7   9   1 1983.44 122.911   1
  -7   9  -1 1962.05 124.812   1
   7  -9   1 1985.19 126.139   1
  -8  -9  -1 1094.38 86.6105   1
   8   9   1 1110.62 85.6840   1
  -8   9  -1 1270.04 91.8421   1
   8  -9   1 1211.06 90.4921   1
  -9  -9  -1 1659.98 113.423   1
   9   9   1 1584.95 109.340   1
   9  -9   1 1792.49 114.890   1
  -9   9  -1 1642.21 113.601   1
 -10  -9  -1 5226.97 267.533   1
 -11  -9  -1 560.787 59.6020   1
  11   9   1 457.184 55.9801   1
 -11   9  -1 553.612 65.4759   1
  11  -9   1 516.274 62.3640   1
 -12   9  -1 3357.00 191.641   1
  12  -9   1 3381.84 190.300   1
 -13  -9  -1 8.20122 30.8525   1
  13   9   1 63.6431 34.8922   1
 -13   9  -1-8.13053 25.9664   1
  13  -9   1 79.8611 30.6387   1
 -14  -9  -1 25.1132 26.7318   1
  14   9   1 73.3360 35.7372   1
 -14   9  -1 49.6877 37.8845   1
  14  -9   1-8.06483 33.7776   1
 -15  -9  -1 169.613 43.6144   1
  15   9   1 141.305 43.2167   1
 -15   9  -1 164.523 45.7983   1
  15  -9   1 90.8184 39.6695   1
 -16  -9  -1 137.012 41.1172   1
 -16   9  -1 152.034 42.5202   1
  16  -9   1 232.576 44.9860   1
 -17  -9  -1 8.61346 33.0054   1
  17   9   1-34.1174 37.3746   1
 -17   9  -1-8.71289 37.0389   1
  17  -9   1 24.7805 33.4278   1
  18   9   1 120.731 43.1092   1
 -18  -9  -1 34.3782 37.7996   1
 -19   9  -1 17.9690 35.7351   1
  19  -9   1-8.16104 34.7016   1
  19   9   1 60.5970 42.1668   1
 -19  -9  -1 17.2560 37.8148   1
  20   9   1-8.65048 40.0735   1
 -20  -9  -1 17.2502 37.2347   1
 -21   9  -1 62.3264 38.0056   1
  21  -9   1 75.0528 35.8359   1
  21   9   1 120.486 45.4015   1
 -21  -9  -1 77.2098 38.8333   1
  22   9   1 8.52133 38.9518   1
 -22   9  -1-8.37348 38.7898   1
  23 -10  -1-7.43160 30.0750   1
 -23  10   1 16.8132 33.4290   1
  21 -10  -1-24.1459 39.2081   1
 -21  10   1-17.4968 39.9995   1
 -20 -10   1 8.97455 35.6886   1
  20 -10  -1-15.9441 27.4556   1
  20  10  -1-8.67182 35.6952   1
 -19  10   1-17.1258 37.5215   1
  19 -10  -1-16.5942 33.5774   1
  19  10  -1 60.2812 40.4144   1
 -19 -10   1-8.93287 39.1427   1
  18  10  -1 8.54059 37.4901   1
 -18 -10   1 106.270 45.6789   1
 -17  10   1 385.179 56.9673   1
  17 -10  -1 412.891 58.2749   1
  17  10  -1 512.927 62.2004   1
 -17 -10   1 402.003 59.5815   1
 -16  10   1 92.4474 40.6358   1
  16 -10  -1 82.0412 39.1953   1
  16  10  -1 82.7668 40.0246   1
 -16 -10   1 128.851 43.9625   1
 -15  10   1 8.32227 26.5376   1
  15 -10  -1 24.4377 29.3613   1
  15  10  -1-24.8140 42.1599   1
 -15 -10   1 24.5210 37.3654   1
 -14  10   1 59.5384 38.3516   1
  14 -10  -1-24.5371 35.8407   1
  14  10  -1-24.2069 36.8852   1
 -14 -10   1 24.6170 32.6311   1
  13 -10  -1 24.5914 36.4498   1
 -13  10   1 8.39249 36.7814   1
 -12 -10   1 4348.84 232.448   1
  12 -10  -1 4308.98 232.750   1
  12  10  -1 4231.67 230.196   1
 -12  10   1 4542.00 236.446   1
 -11 -10   1 1002.68 86.5942   1
 -11  10   1 1011.29 85.1615   1
  11 -10  -1 1064.91 87.1108   1
  11  10  -1 1197.73 88.9051   1
 -10  10   1 163.762 42.9315   1
 -10 -10   1 141.895 37.1126   1
  10  10  -1 86.5540 32.8732   1
  10 -10  -1 68.7531 39.6475   1
   9 -10  -1 1873.46 122.444   1
  -9 -10   1 1914.86 119.918   1
  -9  10   1 1745.44 120.771   1
   9  10  -1 1796.82 119.994   1
   8 -10  -1 8599.94 386.228   1
  -8 -10   1 7602.78 379.448   1
  -8  10   1 7863.49 381.994   1
   8  10  -1 7823.32 377.737   1
   7 -10  -1 5801.20 291.051   1
  -7  10   1 5548.52 289.972   1
   7  10  -1 6021.62 289.798   1
  -7 -10   1 5932.83 290.641   1
  -6  10   1 5478.53 266.519   1
   6 -10  -1 5372.66 265.421   1
  -6 -10   1 4764.68 260.326   1
   5  10  -1 210.416 38.7764   1
  -5  10   1 127.624 33.7905   1
   5 -10  -1 244.991 43.0300   1
  -5 -10   1 195.883 39.1358   1
   4  10  -1 15348.8 689.117   1
  -4  10   1 16475.3 695.486   1
   4 -10  -1 16065.4 695.318   1
  -4 -10   1 14044.1 687.059   1
   3  10  -1 470.752 52.5420   1
  -3  10   1 410.042 53.1679   1
   3 -10  -1 407.798 50.6068   1
  -3 -10   1 361.225 47.3351   1
   2  10  -1 64.8485 31.9869   1
  -2  10   1 6.63935 25.4795   1
   2 -10  -1 27.1352 27.0121   1
  -2 -10   1 46.3067 31.0771   1
  -1  10   1 59076.6 2402.44   1
   1  10  -1 55225.9 2397.82   1
   1 -10  -1 56515.0 2404.30   1
  -1 -10   1 54679.8 2399.97   1
   0  10  -1 3970.52 200.617   1
   0  10   1 3582.05 198.606   1
   0 -10  -1 3695.44 198.892   1
   0 -10   1 3786.29 199.721   1
   1  10   1 1756.16 116.634   1
  -1  10  -1 1857.06 117.157   1
   1 -10   1 1721.80 114.867   1
  -1 -10  -1 2063.98 121.741   1
   2  10   1 52.5538 26.1827   1
  -2  10  -1 67.8400 27.9797   1
   2 -10   1 34.2040 35.2880   1
  -2 -10  -1 20.8031 21.5591   1
   3  10   1 52286.6 2331.21   1
  -3  10  -1 57860.9 2336.23   1
   3 -10   1 53528.7 2333.91   1
  -3 -10  -1 55341.4 2334.06   1
   4  10   1 762.594 70.7893   1
  -4  10  -1 776.455 73.1171   1
   4 -10   1 694.974 68.6626   1
  -4 -10  -1 863.542 72.7064   1
   5 -10   1 4267.90 224.594   1
  -5  10  -1 4332.26 225.092   1
   5  10   1 4558.99 225.927   1
  -5 -10  -1 3997.89 222.753   1
   6  10   1 69.4999 28.7342   1
  -6  10  -1 36.0824 26.1485   1
   6 -10   1 103.553 34.3712   1
  -6 -10  -1 57.2838 35.3891   1
  -7  10  -1 9214.31 447.020   1
   7 -10   1 9629.71 448.045   1
   7  10   1 9788.79 448.009   1
  -8  10  -1 358.857 52.2901   1
   8  10   1 303.114 47.2103   1
   8 -10   1 290.910 47.3461   1
  -8 -10  -1 394.368 50.1303   1
  -9 -10  -1 5464.82 279.374   1
 -10 -10  -1 39.4914 29.6892   1
  10  10   1 7.52063 31.4783   1
 -10  10  -1-16.0493 32.4858   1
  10 -10   1 46.7771 30.4545   1
 -11  10  -1 2410.94 147.540   1
  11 -10   1 2178.08 143.428   1
 -12 -10  -1 97.5275 35.8926   1
  12  10   1 79.9015 33.7295   1
 -12  10  -1 110.191 36.3093   1
  12 -10   1 137.620 37.2738   1
 -13 -10  -1 8.08092 33.8959   1
  13  10   1 89.9521 38.9395   1
 -13  10  -1 66.2669 37.4255   1
  13 -10   1 64.8343 38.5924   1
 -14 -10  -1 8.48409 33.7401   1
  14  10   1-24.5182 34.1987   1
  14 -10   1 40.8681 31.9201   1
 -14  10  -1 8.33464 28.7062   1
 -15 -10  -1 638.956 71.4325   1
  15  10   1 731.158 73.8689   1
  15 -10   1 828.263 77.1199   1
 -15  10  -1 740.313 75.1698   1
 -16 -10  -1 8.73737 36.0121   1
  16  10   1 25.3235 40.1628   1
 -16  10  -1 57.9721 37.9028   1
  16 -10   1 83.5732 42.6368   1
 -17 -10  -1 44.0686 35.3080   1
  17  10   1 161.881 45.9242   1
 -18 -10  -1 159.387 44.3721   1
  18  10   1 128.696 45.8162   1
  18 -10   1 81.6588 38.0992   1
 -18  10  -1 87.1755 40.6377   1
 -19  10  -1 70.4194 35.7093   1
  19 -10   1 65.5813 36.0074   1
  19  10   1 25.7597 37.7076   1
 -19 -10  -1 70.8998 38.3399   1
 -20  10  -1-60.9636 44.8685   1
  20 -10   1 32.1241 40.4854   1
  20  10   1 42.7900 44.5568   1
 -20 -10  -1-8.83365 39.2730   1
  21  10   1-34.0396 47.4483   1
  22 -10   1 6.98714 36.7697   1
 -22  10  -1 52.9902 44.0363   1
  22 -11  -1 62.0433 36.9073   1
 -22  11   1 25.2324 37.9696   1
 -21  11   1 25.6678 28.0467   1
  20 -11  -1 16.0917 35.8330   1
 -20  11   1 93.3262 39.8726   1
 -19  11   1-16.6905 38.6601   1
  19 -11  -1 8.20678 36.4871   1
  19  11  -1-26.2020 39.9250   1
 -19 -11   1 8.88207 35.3204   1
 -18  11   1 82.4421 38.2917   1
  18 -11  -1 24.8325 34.7448   1
  18  11  -1 77.6901 39.0207   1
 -18 -11   1 88.5340 42.1699   1
  17  11  -1 68.2236 38.4738   1
 -17 -11   1-8.81263 35.6874   1
 -16  11   1 134.257 42.3959   1
  16 -11  -1 107.180 41.6761   1
 -16 -11   1 158.046 40.7278   1
 -15  11   1 93.2948 41.4315   1
  15 -11  -1 107.316 38.8754   1
  15  11  -1 41.2989 37.3820   1
 -15 -11   1 69.2609 39.1695   1
 -14  11   1 130.947 41.8959   1
  14 -11  -1 148.326 43.2943   1
  14  11  -1 121.525 43.0121   1
 -14 -11   1 154.480 44.5951   1
 -13  11   1 271.733 45.5425   1
  13 -11  -1 281.898 47.0724   1
  13  11  -1 191.785 47.7827   1
 -13 -11   1 284.536 51.0998   1
 -12  11   1 91.1853 33.6727   1
  12 -11  -1 81.0337 31.7757   1
  12  11  -1 23.5327 29.0247   1
 -12 -11   1 73.1006 33.5581   1
 -11  11   1 1291.93 99.7034   1
  11 -11  -1 1297.51 100.863   1
  10 -11  -1 2345.98 149.276   1
 -10 -11   1 2700.81 152.385   1
 -10  11   1 2346.26 150.354   1
  10  11  -1 2469.12 150.738   1
   9 -11  -1 663.450 69.0402   1
  -9  11   1 704.593 70.3575   1
   9  11  -1 644.106 67.5195   1
  -9 -11   1 783.502 72.4073   1
   8  11  -1 1534.76 107.077   1
  -8 -11   1 1542.47 108.462   1
   7  11  -1 113.083 40.4608   1
  -7  11   1 143.865 35.0749   1
   7 -11  -1 121.520 33.2760   1
  -7 -11   1 172.554 41.8178   1
  -6  11   1 3283.97 185.757   1
   6 -11  -1 2957.26 182.444   1
  -6 -11   1 3189.95 182.743   1
  -5  11   1 29.8886 32.8279   1
   5 -11  -1 83.5310 37.9275   1
  -5 -11   1 58.1501 35.0567   1
   4  11  -1 39978.9 1766.54   1
  -4  11   1 39684.0 1769.39   1
   4 -11  -1 43787.9 1775.03   1
  -4 -11   1 41462.7 1771.35   1
  -3  11   1 14893.5 689.362   1
   3  11  -1 15460.3 689.513   1
   3 -11  -1 15677.5 691.861   1
   2  11  -1 30751.8 1310.56   1
  -2  11   1 30347.0 1310.56   1
   2 -11  -1 29989.1 1310.41   1
  -2 -11   1 29602.6 1309.62   1
  -1  11   1 5042.85 275.258   1
   1  11  -1 5631.72 277.722   1
  -1 -11   1 5814.81 282.447   1
   1 -11  -1 5832.80 282.270   1
   0  11   1 16331.1 759.906   1
   0  11  -1 17732.8 761.203   1
   0 -11  -1 17319.7 763.029   1
   0 -11   1 16816.7 760.696   1
   1  11   1 1465.53 104.564   1
  -1  11  -1 1528.24 106.684   1
   1 -11   1 1352.42 101.257   1
  -1 -11  -1 1588.34 105.833   1
   2  11   1 14545.7 666.428   1
  -2  11  -1 14713.0 667.854   1
   2 -11   1 14969.3 668.383   1
  -2 -11  -1 15003.4 669.566   1
   3  11   1 6069.79 309.034   1
  -3  11  -1 6378.55 311.695   1
   3 -11   1 6529.55 312.514   1
  -3 -11  -1 6181.61 309.973   1
   4  11   1 3248.18 188.817   1
  -4  11  -1 2928.62 191.091   1
   4 -11   1 3823.27 195.949   1
  -4 -11  -1 3970.39 196.913   1
  -5  11  -1 6285.95 331.724   1
   5 -11   1 6910.17 335.897   1
   5  11   1 7486.78 341.538   1
  -5 -11  -1 6867.68 337.220   1
  -6  11  -1 3300.87 192.521   1
   6 -11   1 3363.10 193.923   1
   7  11   1 755.851 71.5682   1
  -7 -11  -1 681.253 69.7451   1
  -8  11  -1 752.723 72.8187   1
   8 -11   1 575.252 65.9905   1
   8  11   1 753.951 70.8880   1
  -8 -11  -1 641.921 67.9482   1
  -9  11  -1 184.483 46.6886   1
   9 -11   1 222.798 45.5507   1
 -10 -11  -1-8.07511 33.7873   1
  10  11   1 31.1939 35.6478   1
 -10  11  -1-16.3694 31.3627   1
  10 -11   1 8.03784 34.1694   1
 -11 -11  -1 41.5097 37.0465   1
  11  11   1 79.2716 34.3693   1
 -11  11  -1 75.8700 34.2637   1
  11 -11   1 105.959 40.2913   1
 -12 -11  -1-16.9947 39.8825   1
  12  11   1 56.1947 40.9204   1
 -12  11  -1 8.58478 37.6218   1
  12 -11   1 8.37514 38.8018   1
 -13 -11  -1 145.504 41.9309   1
  13  11   1 138.786 45.7249   1
 -13  11  -1 84.9061 30.2703   1
  13 -11   1 98.8032 34.1930   1
 -14 -11  -1 181.287 46.6013   1
  14  11   1 174.173 48.1383   1
 -14  11  -1 58.6378 37.0492   1
  14 -11   1 90.4260 38.9057   1
 -15 -11  -1 346.431 55.7386   1
  15  11   1 312.478 53.3137   1
 -15  11  -1 227.761 53.2562   1
  15 -11   1 410.745 58.8342   1
  16  11   1 154.252 48.8614   1
 -16 -11  -1 78.3993 42.7006   1
 -17 -11  -1 86.1745 40.4921   1
  17  11   1 43.9631 43.3753   1
 -17  11  -1 50.1321 40.7420   1
  17 -11   1 16.5562 39.8840   1
 -18 -11  -1 308.072 53.4922   1
  18  11   1 337.740 60.0315   1
  18 -11   1 345.264 54.7480   1
 -18  11  -1 271.593 54.5908   1
 -19  11  -1 8.76195 33.5745   1
  19 -11   1-31.4703 32.3835   1
  19  11   1 34.5686 41.5848   1
 -19 -11  -1 8.53780 41.5807   1
  20 -11   1 63.2761 42.0660   1
 -20  11  -1 17.1959 41.9101   1
  21 -11   1 15.5545 34.0795   1
 -21  11  -1-8.30887 37.4644   1
  21 -12  -1-22.7729 39.1098   1
 -21  12   1 8.45419 39.6774   1
  20 -12  -1-15.9818 36.0303   1
 -20  12   1 16.4954 37.7010   1
  19 -12  -1 64.9623 35.1601   1
 -19  12   1 65.0570 34.6767   1
 -18  12   1 41.2289 33.9582   1
  18 -12  -1 48.7900 36.6818   1
  18  12  -1-8.57065 35.2948   1
 -18 -12   1 9.07610 37.3742   1
 -17  12   1 8.36755 35.1597   1
  17 -12  -1 114.348 40.8424   1
  17  12  -1 102.140 41.5793   1
 -17 -12   1 108.200 46.0699   1
 -16  12   1 125.522 43.3921   1
  16 -12  -1 172.456 46.8517   1
  16  12  -1 25.4923 39.6706   1
 -16 -12   1 151.268 49.3836   1
  15 -12  -1 66.4826 37.6703   1
 -15  12   1 120.261 41.5152   1
 -14  12   1 373.828 58.6496   1
 -14 -12   1 435.084 57.9711   1
  14  12  -1 332.619 52.6610   1
  13 -12  -1 995.348 86.3674   1
 -13 -12   1 1021.18 87.9904   1
 -13  12   1 1041.87 88.3172   1
  13  12  -1 984.673 87.2106   1
 -12 -12   1 1100.62 91.8481   1
  12  12  -1 1008.65 89.3148   1
  11 -12  -1 220.803 47.7730   1
 -11 -12   1 271.736 49.2646   1
 -11  12   1 357.725 53.5293   1
  11  12  -1 247.764 45.1819   1
  10 -12  -1 215.310 44.8181   1
 -10 -12   1 254.938 47.7975   1
  10  12  -1 181.478 43.5622   1
 -10  12   1 156.512 40.5036   1
   9 -12  -1 1665.52 117.003   1
  -9  12   1 1739.82 119.661   1
   8  12  -1-8.02374 32.4713   1
  -8  12   1-31.8091 33.8057   1
   8 -12  -1 40.5100 38.0231   1
  -8 -12   1 15.8202 28.5083   1
  -7  12   1 1419.71 102.808   1
   7  12  -1 1183.74 96.2225   1
  -7 -12   1 1170.56 96.7399   1
   6  12  -1 2893.94 165.008   1
  -6  12   1 2600.12 163.015   1
   6 -12  -1 2603.36 161.977   1
  -6 -12   1 3046.50 167.540   1
   5  12  -1 1395.34 102.630   1
  -5 -12   1 1501.59 105.890   1
   4  12  -1 7353.97 346.561   1
  -4  12   1 6939.67 346.049   1
   4 -12  -1 6964.27 345.931   1
  -4 -12   1 7037.91 345.907   1
   3 -12  -1 5358.89 273.589   1
  -3 -12   1 5232.51 271.740   1
  -3  12   1 5444.06 273.439   1
  -2 -12   1 6618.27 330.527   1
   2 -12  -1 6408.06 328.876   1
  -2  12   1 6691.48 330.444   1
   2  12  -1 7171.87 331.698   1
   1 -12  -1 7.62960 37.5995   1
  -1  12   1 14.8152 30.9968   1
   1  12  -1 7.27319 28.9246   1
   0  12  -1 7558.15 370.741   1
   0  12   1 8154.11 374.533   1
   0 -12  -1 7690.97 373.435   1
   0 -12   1 7504.76 371.251   1
   1  12   1 367.961 50.0006   1
  -1  12  -1 352.204 53.5819   1
   1 -12   1 267.308 47.7744   1
  -1 -12  -1 392.190 55.4906   1
  -2  12  -1 1701.20 119.849   1
   2  12   1 1773.82 121.824   1
  -2 -12  -1 1797.56 120.926   1
   3  12   1 1012.60 85.3471   1
  -3  12  -1 1241.12 92.3813   1
   3 -12   1 1004.38 86.6704   1
  -3 -12  -1 1199.22 92.3077   1
   4  12   1 317.203 50.5793   1
  -4  12  -1 382.448 52.7921   1
   4 -12   1 372.626 53.4921   1
  -4 -12  -1 306.346 51.4386   1
   5  12   1 552.700 63.4266   1
  -5 -12  -1 619.854 67.0016   1
   6 -12   1 3214.16 187.448   1
  -6  12  -1 3436.98 189.883   1
   7 -12   1 3781.34 213.839   1
  -7  12  -1 4091.52 216.947   1
  -8  12  -1 1786.60 119.124   1
   8 -12   1 1648.30 116.224   1
   8  12   1 1548.08 115.224   1
  -8 -12  -1 1879.99 122.355   1
  -9  12  -1 41.0830 28.3108   1
  -9 -12  -1 73.7313 39.4312   1
   9  12   1 23.8542 33.2821   1
   9 -12   1-24.2044 29.0921   1
 -10  12  -1 58.2205 30.8445   1
  10 -12   1 99.1747 31.8857   1
 -10 -12  -1 106.805 37.7386   1
  10  12   1 113.981 39.8244   1
 -11 -12  -1 238.720 47.9286   1
  11  12   1 361.778 53.5958   1
 -12 -12  -1-8.43901 34.1576   1
  12 -12   1 33.6480 35.7655   1
  12  12   1 8.23063 37.1167   1
 -12  12  -1 25.8379 37.1859   1
 -13  12  -1 259.710 50.1795   1
  13 -12   1 233.080 49.5330   1
 -14 -12  -1 35.3056 39.7978   1
  14 -12   1-24.7497 32.2149   1
  14  12   1 8.37257 38.2723   1
 -14  12  -1 16.8715 27.6332   1
 -15 -12  -1 8.90279 37.8501   1
  15  12   1 16.8161 31.5974   1
 -16 -12  -1 80.1433 43.3969   1
  16 -12   1 65.3508 41.2106   1
 -16  12  -1-8.37999 38.3385   1
  16  12   1 25.3610 42.1695   1
 -17 -12  -1 391.212 60.9833   1
  17 -12   1 337.541 52.5639   1
 -17  12  -1 310.013 52.1294   1
  17  12   1 466.606 62.7338   1
 -18 -12  -1-8.89246 34.7298   1
  18 -12   1 16.1980 26.5376   1
  18  12   1 33.7802 36.4628   1
 -18  12  -1 16.5818 27.8715   1
 -19 -12  -1 70.6416 44.1237   1
  19 -12   1 70.8219 40.6571   1
  19  12   1 58.9148 43.0066   1
 -19  12  -1 92.4096 45.1892   1
  20 -12   1 23.4680 35.7774   1
 -20  12  -1 33.5218 40.8311   1
  20 -13  -1 132.653 39.5846   1
 -20  13   1 79.8574 36.7709   1
  19 -13  -1 95.8469 35.0730   1
 -19  13   1 15.8248 26.6888   1
  18 -13  -1 23.9391 28.7980   1
 -18  13   1 49.1158 31.4032   1
  17 -13  -1 145.738 37.2651   1
 -17 -13   1 96.7491 42.0284   1
 -17  13   1 66.0471 28.7620   1
  16 -13  -1 49.0158 36.3947   1
 -16 -13   1 112.991 46.2446   1
 -16  13   1 41.7488 35.5722   1
  16  13  -1 35.5477 42.8265   1
  15 -13  -1 8.29565 36.3976   1
 -15 -13   1 69.8819 42.0734   1
 -15  13   1 94.8974 40.5292   1
  15  13  -1 8.70028 37.6043   1
  14 -13  -1 16.8731 32.9737   1
 -14  13   1 34.5502 33.7579   1
 -14 -13   1 17.4086 32.0762   1
  14  13  -1 68.2984 39.0505   1
  13 -13  -1 524.208 64.1604   1
  13  13  -1 571.109 65.9057   1
 -13  13   1 554.549 66.5162   1
 -13 -13   1 531.305 64.8370   1
  12 -13  -1 142.716 37.2035   1
  12  13  -1 183.656 44.7064   1
 -12  13   1 92.9304 36.8916   1
 -12 -13   1 121.819 39.0820   1
  11 -13  -1 1748.13 117.773   1
  11  13  -1 1619.96 117.585   1
 -11 -13   1 1648.08 119.056   1
 -11  13   1 1444.31 112.530   1
 -10 -13   1 2156.75 140.411   1
  10  13  -1 2086.84 140.862   1
  -9  13   1 638.711 69.7731   1
  -9 -13   1 692.207 73.9085   1
   9 -13  -1 709.339 72.6869   1
   9  13  -1 649.589 69.8128   1
  -8  13   1 162.939 41.1651   1
   8  13  -1 152.795 40.6481   1
   8 -13  -1 174.307 43.7363   1
  -8 -13   1 156.329 37.1939   1
   7 -13  -1 654.991 69.6061   1
   7  13  -1 838.686 74.3522   1
  -7 -13   1 795.561 75.6054   1
  -7  13   1 709.433 71.5200   1
  -6  13   1 57.2378 38.8724   1
   6 -13  -1-16.2757 36.7029   1
  -5  13   1 3849.61 214.586   1
   5 -13  -1 4053.75 217.158   1
  -4  13   1 2423.47 144.059   1
   4 -13  -1 1989.16 136.982   1
   3  13  -1 4267.44 230.104   1
  -3  13   1 4280.95 231.353   1
  -3 -13   1 4010.10 228.295   1
   3 -13  -1 4637.49 234.472   1
   2  13  -1 639.854 66.2140   1
  -2  13   1 481.321 60.0387   1
   2 -13  -1 587.307 64.8752   1
  -2 -13   1 691.695 67.3995   1
   1  13  -1 2195.15 134.495   1
  -1  13   1 1981.33 132.665   1
  -1 -13   1 2014.42 132.734   1
   1 -13  -1 2048.35 136.048   1
   0  13   1 1548.88 110.834   1
   0 -13  -1 1696.55 116.829   1
   1  13   1 4698.52 256.605   1
  -1 -13  -1 5145.56 259.987   1
  -2  13  -1 8112.63 403.533   1
   2  13   1 8013.39 403.421   1
   2 -13   1 8806.99 408.292   1
  -2 -13  -1 8915.25 409.338   1
  -3  13  -1 3770.36 211.423   1
   3 -13   1 3898.02 213.289   1
   3  13   1 3897.92 211.497   1
  -4  13  -1 56.7106 38.0490   1
  -4 -13  -1 41.2549 32.8428   1
   4 -13   1 56.3992 38.3217   1
   4  13   1-7.87223 33.4974   1
  -5  13  -1 455.326 59.5228   1
   5  13   1 292.197 50.5272   1
   5 -13   1 400.751 54.2984   1
  -5 -13  -1 420.433 56.3960   1
   6 -13   1 3080.71 171.645   1
   6  13   1 2652.39 165.450   1
  -6  13  -1 2716.93 165.147   1
  -6 -13  -1 2781.16 168.443   1
  -7  13  -1 164.607 45.3508   1
   7 -13   1 106.870 39.4441   1
   7  13   1 130.291 41.4053   1
  -7 -13  -1 116.428 42.2708   1
   8  13   1 3886.93 209.688   1
  -8  13  -1 3492.27 203.605   1
   8 -13   1 3604.07 203.255   1
  -8 -13  -1 3652.23 204.889   1
   9  13   1 226.338 49.0331   1
  -9  13  -1 142.041 39.5089   1
   9 -13   1 245.802 45.5206   1
  -9 -13  -1 148.068 42.1483   1
  10  13   1-8.27632 34.6340   1
 -10  13  -1 8.42189 32.8914   1
  10 -13   1 92.4112 40.4288   1
 -10 -13  -1-25.8799 30.4127   1
  11  13   1 49.9592 43.4256   1
 -11 -13  -1 85.7924 44.2721   1
  11 -13   1 74.5348 39.4425   1
 -11  13  -1 34.0963 36.8851   1
  12  13   1 296.043 51.7175   1
 -12 -13  -1 360.597 54.7872   1
  12 -13   1 236.353 46.2736   1
 -12  13  -1 224.636 48.6161   1
  13  13   1 77.2799 41.9825   1
 -13 -13  -1 51.6420 41.0750   1
  13 -13   1 116.393 43.4437   1
 -13  13  -1 96.8885 39.3342   1
  14  13   1-8.75985 37.8352   1
 -14  13  -1 25.4712 37.2236   1
 -14 -13  -1 34.4267 36.0315   1
  14 -13   1 66.1087 41.6753   1
 -15  13  -1 49.9971 39.7618   1
  15  13   1 144.451 43.4521   1
 -15 -13  -1 52.2818 35.4396   1
  15 -13   1 81.8467 41.8652   1
 -16  13  -1 581.092 67.9153   1
  16  13   1 552.812 68.1763   1
 -16 -13  -1 545.827 69.0083   1
  16 -13   1 662.899 71.2027   1
 -17  13  -1-16.2111 35.5222   1
  17  13   1 25.4428 39.8055   1
 -17 -13  -1 26.4630 33.8057   1
  17 -13   1 24.1792 35.3217   1
 -18  13  -1 233.286 45.1683   1
  18  13   1 286.730 55.8171   1
  18 -13   1 255.039 43.9634   1
 -18 -13  -1 193.635 50.5295   1
 -19  13  -1 121.702 44.9009   1
  19 -13   1 23.3740 38.0586   1
 -19  14   1 7.74890 39.5113   1
  19 -14  -1 46.6630 39.2222   1
 -17  14   1-16.2391 40.0147   1
  17 -14  -1-7.97434 41.0862   1
  15  14  -1 371.308 56.1287   1
  15 -14  -1 516.741 65.1024   1
 -15  14   1 434.485 62.5438   1
 -15 -14   1 307.043 54.3899   1
  14  14  -1 435.713 62.0927   1
  14 -14  -1 368.775 55.7332   1
 -14 -14   1 317.385 56.8225   1
 -14  14   1 283.083 53.1825   1
  13  14  -1-52.6340 42.7346   1
 -13 -14   1 9.11018 38.7407   1
 -12  14   1 152.245 44.2511   1
  12 -14  -1 59.0870 38.8298   1
  11  14  -1 8.72307 32.7802   1
  11 -14  -1 24.8872 34.1494   1
 -11  14   1 33.7923 37.0219   1
 -11 -14   1-17.4568 32.8003   1
  10  14  -1 615.011 68.9638   1
  10 -14  -1 600.341 66.1235   1
 -10  14   1 581.468 67.5106   1
 -10 -14   1 683.507 69.9637   1
  -9 -14   1 25.7501 36.4894   1
   9  14  -1 25.0458 36.5837   1
  -9  14   1-8.40479 35.1676   1
   9 -14  -1-16.7153 34.4017   1
   8  14  -1 1964.65 135.648   1
  -8 -14   1 2295.28 143.383   1
  -7 -14   1 8.58170 32.9107   1
   7 -14  -1 8.25155 34.5510   1
   7  14  -1 16.3757 34.2846   1
  -7  14   1 98.7180 41.4921   1
   6  14  -1 1286.37 96.8618   1
  -6  14   1 1210.85 95.2474   1
   6 -14  -1 906.744 88.3613   1
  -6 -14   1 1043.66 90.6747   1
  -5  14   1 848.914 78.0702   1
   5  14  -1 760.599 76.4595   1
   5 -14  -1 754.097 74.8882   1
  -5 -14   1 733.301 75.3397   1
  -4 -14   1 433.513 60.0253   1
   4  14  -1 526.298 62.7599   1
  -4  14   1 521.765 63.7528   1
   4 -14  -1 399.480 56.2294   1
  -3  14   1 5522.32 274.134   1
   3  14  -1 5156.66 270.464   1
   3 -14  -1 5169.45 271.390   1
  -3 -14   1 5077.56 272.218   1
   2  14  -1 2456.60 147.721   1
  -2  14   1 2057.84 142.413   1
  -2 -14   1 2448.22 148.471   1
   2 -14  -1 2355.43 148.038   1
   1  14  -1-7.97438 33.4070   1
  -1  14   1 104.586 39.6795   1
   1 -14  -1 16.2134 32.8490   1
  -1 -14   1 56.5796 32.1842   1
   0  14   1 1734.22 123.070   1
   0 -14  -1 1914.96 126.860   1
   0 -14   1 1902.99 126.291   1
  -1 -14  -1 158.185 45.5098   1
   1  14   1 119.845 37.9682   1
  -1  14  -1 172.440 41.3658   1
   1 -14   1 124.188 36.7668   1
   2  14   1 1906.68 130.798   1
  -2  14  -1 2024.35 133.896   1
  -2 -14  -1 2163.43 136.595   1
  -3  14  -1 1487.76 110.554   1
   3 -14   1 1525.26 111.874   1
  -3 -14  -1 1594.47 114.082   1
  -4 -14  -1 1630.01 119.484   1
  -4  14  -1 1514.12 115.553   1
   4 -14   1 1672.31 119.327   1
  -5 -14  -1 25.6259 38.5307   1
   5  14   1-32.7020 39.8313   1
  -5  14  -1 49.1496 37.9632   1
   5 -14   1 57.5343 38.5885   1
  -6 -14  -1 94.2443 38.9645   1
   6  14   1 65.3393 37.6793   1
  -6  14  -1 123.655 44.0999   1
   6 -14   1 209.430 44.3601   1
   7  14   1 1761.01 119.293   1
  -7 -14  -1 1588.50 117.186   1
  -8 -14  -1 120.281 38.0866   1
   8 -14   1 139.715 35.4107   1
   8  14   1 175.689 45.7022   1
  -8  14  -1 126.263 38.3900   1
  -9 -14  -1 77.8848 37.0328   1
  -9  14  -1 109.827 44.6441   1
   9  14   1 95.1347 44.2850   1
   9 -14   1 124.260 41.9766   1
 -10 -14  -1 80.4158 35.7926   1
 -10  14  -1 109.769 38.8388   1
  10  14   1 158.916 42.7017   1
  10 -14   1 67.8613 35.7548   1
 -11 -14  -1 1242.91 98.7483   1
 -11  14  -1 915.286 90.4427   1
  11 -14   1 1246.57 98.1594   1
  11  14   1 1048.82 93.8525   1
  12  14   1 94.0408 48.1319   1
 -12 -14  -1 17.8420 39.1582   1
 -13 -14  -1 44.3690 36.1633   1
  13  14   1 110.409 38.5308   1
 -13  14  -1 183.272 43.2169   1
  13 -14   1 66.9975 32.3724   1
 -14  14  -1 16.9406 29.8805   1
  14 -14   1 41.0693 32.6847   1
 -15 -14  -1 139.981 50.1826   1
  15  14   1 25.7531 39.3827   1
  16  14   1 60.2670 44.8700   1
 -16 -14  -1 34.7572 38.6832   1
 -16  14  -1 57.2054 35.8656   1
  16 -14   1 39.8688 29.4238   1
 -17  14  -1 663.154 70.7407   1
  17 -14   1 583.054 67.3396   1
 -18  14  -1 7.78798 38.8337   1
  18 -14   1 39.0546 41.1002   1
 -18  15   1 78.3089 43.3012   1
  18 -15  -1 30.5043 38.9321   1
 -17  15   1 246.223 45.8707   1
  17 -15  -1 163.830 48.3930   1
 -16  15   1-16.3505 36.3899   1
  16 -15  -1 103.440 43.5681   1
  15  15  -1 262.490 57.2677   1
  15 -15  -1 226.379 48.7430   1
 -15  15   1 188.441 53.1202   1
  14  15  -1 438.045 63.0796   1
 -14  15   1 339.420 57.5049   1
  14 -15  -1 323.332 57.2966   1
 -14 -15   1 317.783 55.2839   1
  13  15  -1 106.083 46.6452   1
 -13  15   1 76.0724 42.7651   1
  13 -15  -1 73.9078 41.0964   1
 -13 -15   1 98.6306 43.8194   1
  12  15  -1 34.7218 41.2655   1
 -12  15   1 50.5543 31.0313   1
 -12 -15   1 44.5928 42.3969   1
  12 -15  -1-25.2262 30.3173   1
  11  15  -1 311.223 52.1598   1
 -11 -15   1 345.585 53.3742   1
  10  15  -1-25.6668 41.1851   1
  10 -15  -1 49.4857 35.0807   1
 -10 -15   1 79.8091 41.0960   1
 -10  15   1 8.45168 34.8075   1
  -9  15   1 270.613 51.0966   1
   9 -15  -1 309.660 53.2639   1
  -8 -15   1-8.81351 36.2768   1
   8  15  -1-8.46545 36.5449   1
  -8  15   1 16.6955 29.4240   1
   8 -15  -1-8.55587 32.7847   1
  -7  15   1 2068.92 141.716   1
   7 -15  -1 2288.23 146.616   1
  -7 -15   1 2126.69 145.025   1
  -6 -15   1 51.6913 37.2042   1
  -6  15   1 8.38948 37.3110   1
   6 -15  -1 42.0701 37.9505   1
   6  15  -1-8.45695 34.2380   1
   5  15  -1 1548.61 115.447   1
  -5  15   1 1397.51 111.189   1
  -5 -15   1 1861.73 120.194   1
   5 -15  -1 1665.62 116.261   1
  -4 -15   1 25.6584 28.0423   1
   4  15  -1 33.0243 31.6593   1
  -3 -15   1-8.49446 34.3769   1
  -3  15   1 8.41434 35.7706   1
   3 -15  -1 16.9943 37.7778   1
   3  15  -1 8.19098 36.4167   1
   2  15  -1 294.928 52.7244   1
  -2  15   1 386.072 56.4443   1
   2 -15  -1 281.223 53.1721   1
  -2 -15   1 401.596 56.2789   1
   1  15  -1 364.730 54.2207   1
  -1  15   1 258.516 49.6296   1
  -1 -15   1 325.704 50.4840   1
   1 -15  -1 226.475 45.7485   1
   0  15  -1 167.217 41.9521   1
   0  15   1 245.985 46.7833   1
   0 -15  -1 192.604 43.8608   1
   0 -15   1 161.819 41.7368   1
   1  15   1 852.642 80.5557   1
  -1  15  -1 856.528 80.9269   1
   1 -15   1 873.401 80.3195   1
  -1 -15  -1 753.922 77.6877   1
  -2 -15  -1 444.511 58.5974   1
  -2  15  -1 371.043 55.7442   1
   2 -15   1 408.593 59.0664   1
   2  15   1 313.389 54.9694   1
   3  15   1 1035.98 87.9384   1
  -3  15  -1 1132.63 92.7086   1
  -3 -15  -1 937.309 86.0623   1
   3 -15   1 1174.63 94.0836   1
  -4 -15  -1 103.037 36.2141   1
   4  15   1 286.569 46.3524   1
  -5 -15  -1 535.586 66.4117   1
   5  15   1 471.834 62.3927   1
  -5  15  -1 325.336 58.2310   1
   5 -15   1 494.480 63.9814   1
   6 -15   1 750.448 75.5939   1
  -6  15  -1 786.837 76.2915   1
   7  15   1 618.752 70.2675   1
  -7 -15  -1 608.851 70.8659   1
  -7  15  -1 618.785 69.0687   1
   7 -15   1 707.980 72.4293   1
  -8 -15  -1 26.2904 36.7729   1
   8  15   1 51.0190 36.2545   1
   8 -15   1 91.0975 37.9584   1
  -8  15  -1 93.3097 38.8753   1
   9  15   1 25.6927 43.1786   1
  -9  15  -1 8.48706 35.5172   1
  -9 -15  -1 26.2899 39.5188   1
   9 -15   1 8.31877 35.9182   1
  10  15   1 318.777 57.7999   1
 -10 -15  -1 352.073 57.0917   1
  11  15   1 44.1735 41.5499   1
 -11  15  -1 51.0150 35.1014   1
  11 -15   1 108.047 39.5947   1
 -11 -15  -1 35.3439 40.4809   1
  12  15   1 778.924 80.7996   1
 -12  15  -1 670.384 75.3871   1
  12 -15   1 722.945 75.1584   1
 -12 -15  -1 839.473 81.7010   1
  13  15   1 123.760 42.0184   1
 -13  15  -1 266.630 56.3711   1
  13 -15   1 117.430 43.7249   1
 -13 -15  -1 145.906 43.3124   1
  14  15   1 95.5998 45.9976   1
 -14  15  -1 126.068 42.6703   1
  14 -15   1 138.221 43.9280   1
 -14 -15  -1 117.498 44.8265   1
  15  15   1 51.3941 44.1772   1
 -15  15  -1 64.8068 35.5559   1
  15 -15   1 39.6460 32.7012   1
 -15 -15  -1 35.7550 41.4591   1
  16  15   1 219.755 48.9152   1
  16 -15   1 164.110 40.9113   1
 -16  15  -1 151.809 41.3662   1
  17 -15   1 7.66733 38.6602   1
 -17  15  -1 31.3317 36.7689   1
  16 -16  -1 31.1133 34.6572   1
 -16  16   1 80.2114 40.0494   1
  14 -16  -1 162.704 44.8262   1
 -14  16   1 91.6545 44.1550   1
  13  16  -1 35.0518 42.6843   1
 -13  16   1 16.6701 36.5315   1
 -13 -16   1 8.97686 42.1359   1
  13 -16  -1 16.1898 37.0111   1
  12 -16  -1 249.572 50.1612   1
 -12  16   1 300.202 51.8134   1
  11  16  -1 8.62534 41.0019   1
 -11  16   1-16.7610 31.4987   1
  11 -16  -1-32.9175 27.6677   1
 -11 -16   1-18.0946 44.5902   1
  10  16  -1 60.5879 37.5447   1
 -10  16   1 126.671 43.1973   1
  10 -16  -1 65.3747 41.3582   1
 -10 -16   1 99.7817 40.4951   1
  -9 -16   1 125.139 47.5298   1
   9  16  -1 26.0201 42.7766   1
  -9  16   1 8.44990 37.6078   1
   9 -16  -1 25.0777 38.7635   1
   8  16  -1 881.356 82.3386   1
  -8  16   1 777.079 75.0591   1
   8 -16  -1 792.903 77.7944   1
  -8 -16   1 659.226 77.6792   1
  -7 -16   1 44.1037 40.3741   1
   7  16  -1 43.2383 43.6434   1
  -7  16   1 41.8296 36.1752   1
   7 -16  -1 67.8480 39.3430   1
  -6 -16   1 2294.01 146.299   1
  -6  16   1 2201.56 143.250   1
   6 -16  -1 2228.69 143.361   1
   6  16  -1 2100.09 141.323   1
  -5 -16   1 227.743 48.9814   1
  -5  16   1 102.881 43.4258   1
   5 -16  -1 187.590 46.4049   1
   5  16  -1 236.740 50.6199   1
  -4 -16   1 8.69456 38.0992   1
   4 -16  -1-34.5153 38.9073   1
  -4  16   1 8.54161 38.5141   1
   3 -16  -1 25.6536 34.6715   1
  -3  16   1 76.9454 38.0697   1
   2 -16  -1 77.5672 43.5953   1
  -2  16   1 94.1875 44.7245   1
   1 -16  -1 51.9023 35.7497   1
  -1  16   1 101.845 41.9454   1
   0 -16  -1-25.4136 35.4470   1
   0 -16   1 8.65724 30.5181   1
   0  16   1-8.40289 33.4169   1
   0  16  -1-17.1722 29.5717   1
  -1 -16  -1 247.342 49.6513   1
   1 -16   1 232.418 50.0960   1
   1  16   1 208.771 51.0196   1
  -1  16  -1 179.474 48.4892   1
  -2 -16  -1 596.865 71.4697   1
  -2  16  -1 676.667 74.3312   1
   2  16   1 917.488 81.8886   1
   2 -16   1 882.929 82.7554   1
  -3 -16  -1 548.548 67.4650   1
   3  16   1 571.293 66.9258   1
  -3  16  -1 644.590 70.6585   1
   3 -16   1 600.530 68.1490   1
  -4 -16  -1 1112.56 90.6783   1
  -4  16  -1 1009.57 91.3180   1
   4 -16   1 830.500 84.7856   1
   4  16   1 876.622 82.6300   1
  -5 -16  -1 192.453 50.5262   1
   5 -16   1 305.130 50.2638   1
   5  16   1 317.256 56.9808   1
  -6 -16  -1 61.2661 40.1395   1
  -6  16  -1 92.5668 38.0821   1
   6 -16   1 68.9704 34.4362   1
   6  16   1 86.0388 41.0215   1
   7  16   1 171.110 45.1235   1
  -7  16  -1 127.624 46.6673   1
  -7 -16  -1 212.908 46.2690   1
   8  16   1 85.1493 37.8211   1
  -8 -16  -1 224.592 49.0746   1
   9  16   1 578.977 68.9337   1
  -9  16  -1 507.746 63.6672   1
  -9 -16  -1 580.403 68.3926   1
   9 -16   1 564.268 64.7330   1
  10 -16   1 135.004 39.9724   1
 -10  16  -1 125.983 38.7777   1
  11  16   1 302.420 54.4006   1
 -11  16  -1 303.243 49.1572   1
  11 -16   1 148.213 37.8481   1
 -11 -16  -1 194.501 46.0745   1
  12  16   1-25.9551 44.1058   1
 -12  16  -1 76.3742 33.7571   1
  12 -16   1 8.20435 30.2185   1
 -12 -16  -1-8.83687 38.7330   1
  13  16   1 95.8148 41.1082   1
 -13  16  -1 118.456 40.9448   1
 -13 -16  -1 79.5227 38.3903   1
  13 -16   1 115.564 39.4721   1
 -14  16  -1 156.568 45.3816   1
  14 -16   1 95.6331 39.6148   1
 -15  16  -1 63.3194 43.3910   1
  15 -16   1 69.7241 44.8049   1
 -16  16  -1 31.0722 35.1582   1
  16 -16   1 114.268 44.0782   1
 -15  17   1 24.3437 39.5548   1
  15 -17  -1 54.5082 39.2902   1
 -14  17   1-8.13087 37.1765   1
  14 -17  -1 47.6176 40.8956   1
 -13  17   1 65.1098 41.0614   1
  13 -17  -1 15.8634 36.2941   1
  12  17  -1 8.70053 46.2345   1
  12 -17  -1-16.2902 39.1949   1
 -12  17   1-16.3935 41.7790   1
  11  17  -1 218.103 52.7899   1
 -11  17   1 223.697 51.7314   1
  11 -17  -1 162.885 47.8430   1
 -11 -17   1 253.290 51.6415   1
  10  17  -1 70.0388 41.1262   1
  10 -17  -1 81.0011 44.3514   1
 -10 -17   1 26.9184 32.3881   1
 -10  17   1-8.32314 39.5993   1
  -9  17   1 92.1305 46.3453   1
   9 -17  -1 49.5444 40.3226   1
  -8 -17   1 107.271 41.0140   1
  -8  17   1 82.9597 43.7824   1
   8 -17  -1 59.8675 42.7781   1
   8  17  -1 87.3541 40.6199   1
  -7 -17   1 215.054 48.1474   1
  -7  17   1 141.828 42.1961   1
   7 -17  -1 169.338 45.9971   1
   7  17  -1 164.748 45.2395   1
  -6 -17   1 159.832 46.4193   1
  -6  17   1 158.968 39.5500   1
   6 -17  -1 209.884 43.0481   1
   6  17  -1 231.443 50.1020   1
  -5 -17   1 44.0901 41.9576   1
   5  17  -1 51.0118 40.4573   1
  -4  17   1 8.56546 36.4128   1
   4  17  -1 8.50092 29.2758   1
   4 -17  -1-17.2520 37.7988   1
  -4 -17   1 17.4219 32.7315   1
   3  17  -1-8.52799 38.9943   1
  -3 -17   1-17.1833 37.6599   1
   3 -17  -1-43.4397 41.8163   1
  -2  17   1-25.6652 42.6453   1
   2  17  -1-8.61385 39.9035   1
  -2 -17   1 43.5565 43.9147   1
   2 -17  -1-17.3185 39.0439   1
  -1  17   1 197.318 51.7336   1
   1  17  -1 328.432 55.2486   1
  -1 -17   1 254.504 50.3497   1
   1 -17  -1 165.353 50.3725   1
   0  17  -1 371.550 59.2016   1
   0  17   1 299.214 56.8243   1
   0 -17  -1 347.502 57.3136   1
   0 -17   1 383.790 59.7276   1
   1  17   1 321.241 57.6048   1
  -1  17  -1 423.560 61.6083   1
   1 -17   1 357.766 56.7281   1
  -1 -17  -1 417.550 59.4279   1
   2  17   1 16.8484 32.3164   1
  -2  17  -1 43.2124 38.9982   1
   2 -17   1 34.7873 39.7835   1
  -2 -17  -1 51.8033 29.7722   1
  -3 -17  -1 61.1825 38.3593   1
  -3  17  -1 95.0035 40.5890   1
   3 -17   1-8.59493 40.3933   1
   3  17   1 58.9181 40.5576   1
  -4 -17  -1 360.329 51.8228   1
  -4  17  -1 346.605 58.5497   1
   4 -17   1 381.844 56.9998   1
   4  17   1 279.828 50.1390   1
  -5 -17  -1 26.5752 37.6732   1
   5  17   1 25.7211 42.2637   1
  -6 -17  -1 8.82793 38.6845   1
   6  17   1-17.2537 41.0033   1
  -6  17  -1-8.38436 39.3495   1
   6 -17   1-17.2869 43.0873   1
   7 -17   1 225.590 51.1086   1
   8  17   1-8.63073 36.1118   1
  -8  17  -1 42.2789 41.6685   1
   8 -17   1-16.3713 40.3372   1
  -8 -17  -1-8.86274 37.6758   1
   9  17   1 111.538 41.6706   1
  -9  17  -1 176.028 50.7096   1
   9 -17   1 107.004 44.1024   1
  -9 -17  -1 151.854 47.3280   1
  10  17   1 357.890 58.8385   1
 -10  17  -1 265.323 54.9345   1
  10 -17   1 391.366 59.5894   1
 -10 -17  -1 431.437 62.9580   1
  11  17   1 169.721 49.6321   1
 -11  17  -1 66.3051 42.5176   1
 -11 -17  -1 71.1957 41.5077   1
  11 -17   1 153.885 46.9990   1
 -12  17  -1-8.32074 37.5174   1
  12 -17   1 8.04211 35.2394   1
  13  17   1 204.062 55.0233   1
 -13  17  -1 165.353 42.2410   1
  13 -17   1 145.181 42.1178   1
 -14  17  -1 8.02310 39.5420   1
  14 -17   1 23.2846 37.3534   1
 -13  18   1 31.6286 32.5724   1
  13 -18  -1 30.8334 30.6799   1
 -12  18   1 7.99205 36.0354   1
  12 -18  -1-7.93942 38.2033   1
  10  18  -1 26.2315 34.1560   1
  10 -18  -1 31.8641 40.6122   1
 -10  18   1 8.15665 38.2907   1
  -9 -18   1 80.4300 45.5897   1
  -9  18   1 32.9697 42.9573   1
   9 -18  -1 64.4612 37.8643   1
   9  18  -1 8.71158 39.8686   1
  -8 -18   1 44.6772 44.0325   1
  -8  18   1 24.8772 35.7982   1
   8 -18  -1-33.1457 36.3103   1
   8  18  -1-8.63577 38.9381   1
  -7 -18   1-17.8450 39.6718   1
   7  18  -1-8.57393 39.1960   1
  -6 -18   1 26.5593 43.6372   1
  -6  18   1 16.5873 30.5487   1
   6 -18  -1 8.33246 31.9433   1
   6  18  -1 59.7451 43.5122   1
   5  18  -1 102.464 43.2794   1
  -5 -18   1 148.754 42.8523   1
   5 -18  -1 84.1808 36.6183   1
   4  18  -1 34.1864 42.1179   1
  -4  18   1 8.53905 38.5037   1
  -4 -18   1 17.3221 40.1238   1
   4 -18  -1-17.0482 38.9663   1
  -3  18   1-8.54229 40.6291   1
   3 -18  -1 86.3017 44.0134   1
  -2  18   1-8.56882 44.1493   1
   2 -18  -1 34.4319 39.8799   1
   1  18  -1 95.5363 47.1019   1
  -1  18   1 17.1673 33.5695   1
  -1 -18   1 35.0169 36.0811   1
   1 -18  -1 43.2657 35.6656   1
   0  18  -1 121.435 44.7374   1
   0  18   1 8.56015 39.1863   1
   0 -18  -1 78.4475 40.4336   1
   0 -18   1-8.67649 39.7174   1
  -1  18  -1 60.4951 37.4445   1
   1  18   1 128.206 48.1715   1
   1 -18   1 43.6709 35.4904   1
  -1 -18  -1 86.4408 40.6926   1
   2  18   1 143.486 49.7887   1
  -2  18  -1 103.714 42.8804   1
   2 -18   1 94.8698 38.6655   1
  -2 -18  -1 145.384 44.8032   1
  -3  18  -1 51.0058 41.8934   1
   3  18   1 8.42770 32.2965   1
  -3 -18  -1-8.63358 27.5298   1
   3 -18   1 8.52499 36.2427   1
  -4 -18  -1-17.4620 38.8300   1
  -4  18  -1 16.7823 40.3899   1
   4 -18   1 50.5013 39.5138   1
   4  18   1 50.5130 41.0139   1
  -5 -18  -1 228.616 49.2576   1
  -5  18  -1 209.187 50.1994   1
   5 -18   1 195.580 45.4913   1
   5  18   1 160.543 44.3120   1
  -6 -18  -1-8.81668 31.7779   1
  -6  18  -1 8.38083 33.3288   1
   6 -18   1 25.4451 32.5031   1
   6  18   1 17.0677 32.7029   1
   7  18   1-17.1684 41.3159   1
  -7 -18  -1-26.3600 41.7711   1
   8  18   1-25.8133 38.7966   1
   8 -18   1 8.08714 36.4642   1
  -8  18  -1 24.9313 39.4978   1
   9 -18   1 32.4781 41.4193   1
  -9  18  -1 49.4155 41.5537   1
  10  18   1 110.889 47.2387   1
 -10  18  -1 97.8691 42.1682   1
 -10 -18  -1 113.872 44.3003   1
  10 -18   1 32.5578 35.8430   1
  11  18   1 160.447 47.7752   1
  11 -18   1 134.046 37.3716   1
 -11 -18  -1 79.1077 37.1461   1
 -12  18  -1 48.4787 39.8238   1
  12 -18   1-7.88634 37.9565   1
 -10  19   1 71.3259 33.2932   1
   9 -19  -1-15.6637 34.8249   1
  -9  19   1 48.1458 42.2156   1
   8  19  -1 33.8495 32.4573   1
  -7  19   1-8.07073 31.5192   1
   7 -19  -1-16.6487 31.9019   1
  -6  19   1 8.13162 38.1622   1
   6  19  -1-25.4752 39.8522   1
  -6 -19   1 8.67386 36.8733   1
   6 -19  -1 24.7218 36.1096   1
   5  19  -1 8.52310 33.2888   1
  -5  19   1 8.18799 39.8833   1
   5 -19  -1 24.6390 38.5504   1
  -5 -19   1 25.7653 30.2806   1
  -4  19   1 25.1618 31.5372   1
   4  19  -1 34.4472 40.4330   1
  -4 -19   1 34.8244 38.1678   1
   4 -19  -1 25.0669 28.1067   1
   3  19  -1 25.8702 34.2932   1
  -3  19   1 16.8574 42.0174   1
   3 -19  -1 8.48584 39.3125   1
  -3 -19   1-8.78147 30.9554   1
   2  19  -1 60.6678 39.1494   1
  -2 -19   1 52.3435 35.3836   1
   1  19  -1 8.60215 39.8592   1
  -1 -19   1 34.6584 37.9778   1
   0  19   1 68.2251 37.3794   1
   0  19  -1-8.56759 40.2174   1
   0 -19  -1 17.1762 30.2839   1
   0 -19   1-17.4062 38.1458   1
  -1  19  -1 8.56427 39.1526   1
   1  19   1 50.9146 38.7939   1
   1 -19   1-8.62416 37.7946   1
  -1 -19  -1 8.64130 40.5581   1
   2  19   1-8.47299 42.7159   1
  -2  19  -1-8.52701 41.0334   1
  -2 -19  -1-17.1313 38.6247   1
  -4  19  -1 33.1107 37.8415   1
   4 -19   1-8.38834 35.1013   1
  -5 -19  -1 129.135 45.5820   1
  -5  19  -1 123.469 43.1675   1
   5 -19   1 126.501 44.6642   1
   5  19   1 116.699 43.7069   1
  -6 -19  -1 8.67437 39.1178   1
  -6  19  -1 8.27131 31.0862   1
   6 -19   1 8.22165 30.2756   1
   6  19   1 49.9812 42.4629   1
  -7 -19  -1 34.6735 41.2011   1
   7  19   1-8.35717 42.5969   1
  -7  19  -1 8.19514 39.9139   1
   7 -19   1 7.99836 39.4166   1
   8  19   1 8.42046 44.7457   1
  -8  19  -1 8.11318 36.0713   1
   8 -19   1-15.8468 33.6842   1
  -8 -19  -1-34.7590 41.3019   1
   9 -19   1 103.339 41.4354   1
   9  19   1 16.8485 43.4475   1
  -9  19  -1 16.0304 38.6202   1
  10 -19   1 23.6365 38.4406   1
 -10  19  -1 87.2418 43.0406   1
   7 -20  -1-31.9767 32.9077   1
  -7  20   1 7.89862 31.4122   1
   6 -20  -1 56.5177 41.6720   1
  -6  20   1 63.4165 40.9167   1
   5 -20  -1-8.01967 34.1119   1
  -5  20   1 47.9055 36.0192   1
   5  20  -1 50.9230 45.1142   1
  -4 -20   1 69.2394 39.6096   1
   4  20  -1 25.4942 43.8239   1
  -3 -20   1-8.60160 34.2060   1
   3  20  -1-8.54436 37.9885   1
   2 -20  -1 216.822 47.4857   1
  -2 -20   1 196.463 45.5267   1
  -2  20   1 207.161 48.0120   1
   2  20  -1 305.382 53.8406   1
   1 -20  -1 50.5045 38.5760   1
  -1 -20   1 51.4918 33.0006   1
   1  20  -1 92.8825 37.1030   1
  -1  20   1 66.2565 39.9478   1
   0 -20  -1 8.37806 37.2485   1
   0 -20   1 25.5151 40.9259   1
   0  20  -1 8.45113 39.1504   1
   0  20   1-16.6338 40.5055   1
   1 -20   1 176.140 49.9767   1
  -1 -20  -1 118.094 43.8523   1
  -1  20  -1 126.540 47.8019   1
   1  20   1 142.449 49.1276   1
  -2 -20  -1 110.299 45.7102   1
   2 -20   1 115.646 46.2112   1
   2  20   1 91.6514 51.0253   1
  -2  20  -1 65.7974 42.1113   1
  -3 -20  -1 8.40582 31.5847   1
   3 -20   1 8.19184 29.5239   1
  -3  20  -1 8.15575 31.8473   1
   3  20   1-8.31631 35.9015   1
  -4 -20  -1 107.643 41.9633   1
   4  20   1 98.5984 43.4362   1
   5 -20   1 8.17908 41.7039   1
  -5  20  -1 48.4887 42.9593   1
   6  20   1 106.037 45.9629   1
  -6  20  -1 72.4343 33.8010   1
  -6 -20  -1 25.1900 37.4443   1
   7 -20   1 93.1501 42.6305   1
  -7  20  -1 63.6534 45.2959   1
   7  20   1 105.486 41.0740   1
   2  21  -1 8.24892 31.6139   1
  -2  21   1 24.1490 45.6741   1
  -1  21   1 411.394 65.0992   1
   1  21  -1 462.425 65.3900   1
  -1 -21   1 274.175 53.6969   1
   1 -21  -1 316.632 59.2304   1
   0  21   1 16.1201 45.7314   1
   0  21  -1 24.7211 41.0787   1
   0 -21   1 40.9701 42.6638   1
   0 -21  -1-40.9631 45.2438   1
  -1  21  -1 201.952 52.0678   1
   1 -21   1 210.583 48.9044   1
  -1 -21  -1 138.570 43.9753   1
  -2  21  -1 15.9039 42.6764   1
   2  21   1 8.14764 34.0914   1
   2 -21   1-7.97193 36.9306   1
  -2 -21  -1 8.20103 32.6123   1
   3  21   1 16.1888 45.1143   1
  -3 -21  -1 8.24458 40.1558   1
  26   0  -2-7.96907 35.9333   1
  25   0  -2 16.4407 33.2673   1
 -25   0   2-8.52581 33.2924   1
  24   0  -2 425.540 60.2438   1
 -24   0   2 489.375 59.0595   1
  23   0  -2 42.0481 38.5476   1
 -23   0   2 94.3511 39.8373   1
  22   0  -2 1281.50 101.194   1
 -22   0   2 1288.99 101.467   1
 -20   0   2 40.9150 33.1989   1
  20   0  -2 73.7658 38.0413   1
 -19   0   2 210.796 44.9023   1
  19   0  -2 323.822 49.8328   1
  18   0  -2 3416.30 188.365   1
 -18   0   2 3250.70 188.440   1
 -17   0   2 231.929 41.7454   1
  17   0  -2 303.066 46.4659   1
 -16   0   2 346.921 46.9096   1
  16   0  -2 228.561 39.0116   1
 -15   0   2 3013.83 169.820   1
  14   0  -2 6607.20 304.936   1
 -14   0   2 5884.65 303.091   1
 -12   0   2 1263.83 89.7885   1
  12   0  -2 1487.42 92.7200   1
 -11   0   2 1341.45 88.3319   1
  11   0  -2 1350.91 88.3201   1
 -10   0   2 32337.3 1324.29   1
  10   0  -2 29506.1 1320.04   1
  -9   0   2 101097. 4078.53   1
   9   0  -2 93126.0 4072.81   1
  -8   0   2 137314. 4908.86   1
   8   0  -2 103473. 4895.73   1
  -7   0   2 57080.9 2441.94   1
   7   0  -2 58566.5 2440.56   1
  -6   0   2 355099. 15631.9   1
   6   0  -2 390120. 15630.3   1
  -5   0   2 957824. 40974.6   1
   5   0  -2 999999. 40973.8   1
  -4   0   2 263063. 10980.9   1
   4   0  -2 261555. 10981.6   1
   3   0  -2 86143.2 3602.14   1
  -3   0   2 85818.2 3602.83   1
   0   0   2 145799. 6202.52   1
   0   0  -2 150612. 6202.69   1
   1   0   2 150284. 6260.70   1
  -1   0  -2 148612. 6261.19   1
   2   0   2 508357. 22031.1   1
  -2   0  -2 546133. 22032.2   1
   3   0   2 423240. 17414.9   1
  -3   0  -2 408816. 17415.0   1
   4   0   2 161845. 6805.43   1
  -4   0  -2 162656. 6806.35   1
   5   0   2 117685. 4849.58   1
  -5   0  -2 113031. 4849.94   1
   6   0   2 36571.3 1580.38   1
  -6   0  -2 37695.9 1582.76   1
  -7   0  -2 37.6374 22.9731   1
   7   0   2 41.9612 21.6624   1
   8   0   2 4437.55 220.439   1
  -8   0  -2 4520.06 221.731   1
   9   0   2 24290.9 1042.56   1
  -9   0  -2 23730.3 1043.11   1
 -10   0  -2-18.4903 24.0733   1
  10   0   2-5.96494 22.4195   1
  11   0   2 1355.34 91.6788   1
 -11   0  -2 1152.31 87.0866   1
  12   0   2 3483.81 188.459   1
 -12   0  -2 3507.54 189.661   1
 -13   0  -2 300.566 48.1367   1
  13   0   2 308.379 47.6505   1
  14   0   2 11332.3 510.663   1
 -14   0  -2 10690.2 511.164   1
  16   0   2 1749.09 112.729   1
 -16   0  -2 1244.03 101.977   1
  17   0   2 745.252 74.7087   1
 -17   0  -2 777.071 76.0609   1
 -18   0  -2 24.7007 32.1576   1
  18   0   2 8.17119 33.0745   1
  19   0   2 1083.35 89.6218   1
 -19   0  -2 942.943 87.1657   1
  20   0   2 398.172 57.3018   1
 -20   0  -2 472.868 62.5610   1
  22   0   2 57.2134 37.9106   1
 -22   0  -2 33.6887 38.0226   1
  24   0   2 15.4602 38.0938   1
 -24   0  -2-32.7150 41.2312   1
  25   0   2 7.70294 37.5271   1
 -25   0  -2 40.0089 38.9821   1
  26  -1  -2 8.14358 37.2289   1
 -26   1   2 16.7619 32.1187   1
  25  -1  -2 8.32031 41.0111   1
  25   1  -2 49.4249 35.5726   1
 -25   1   2-16.9731 38.8037   1
 -25  -1   2 34.2330 34.0440   1
  24  -1  -2 16.7302 37.1903   1
  24   1  -2-16.2438 33.9833   1
 -24   1   2-8.52054 35.6512   1
 -24  -1   2-8.59218 32.2850   1
  23   1  -2 526.209 66.9606   1
 -23  -1   2 490.015 63.4810   1
 -23   1   2 407.338 60.7704   1
  23  -1  -2 495.707 64.6990   1
  22   1  -2-8.28804 38.9461   1
 -22  -1   2 34.1686 38.5664   1
 -22   1   2 92.9820 41.7012   1
  22  -1  -2 75.6414 44.7041   1
  21   1  -2 213.794 46.1355   1
 -21  -1   2 363.010 53.2868   1
 -20   1   2 867.100 80.2454   1
 -20  -1   2 636.128 71.9314   1
  20   1  -2 828.194 79.1265   1
  20  -1  -2 724.368 72.7435   1
  19   1  -2 922.997 86.5894   1
  19  -1  -2 1331.53 98.2725   1
 -19   1   2 1038.05 91.2160   1
 -19  -1   2 1269.93 94.6074   1
 -18   1   2 167.844 39.7790   1
  18  -1  -2 100.575 33.8609   1
  17  -1  -2 2565.47 151.686   1
  17   1  -2 2365.30 147.746   1
 -17   1   2 2365.76 149.364   1
 -17  -1   2 2666.82 151.996   1
  16   1  -2 1607.86 108.687   1
  16  -1  -2 1649.96 109.020   1
 -16  -1   2 1429.69 104.069   1
 -16   1   2 1569.30 109.286   1
 -15  -1   2 96.6000 33.0928   1
 -15   1   2 200.488 40.8404   1
  15   1  -2 114.254 35.6503   1
  15  -1  -2 251.589 40.8096   1
 -14  -1   2 6479.15 317.587   1
  14  -1  -2 6619.05 316.444   1
  13   1  -2 39074.1 1661.91   1
 -13  -1   2 38426.1 1663.10   1
 -12   1   2 7501.92 312.401   1
  12  -1  -2 6932.99 299.414   1
  11   1  -2 7785.02 342.750   1
 -11  -1   2 6942.83 341.297   1
 -11   1   2 7552.04 346.286   1
  11  -1  -2 7140.69 341.889   1
  10   1  -2 765.604 59.9404   1
 -10  -1   2 915.629 63.9724   1
 -10   1   2 800.529 64.8570   1
  10  -1  -2 848.876 62.9356   1
   9   1  -2 6970.58 326.830   1
  -9  -1   2 7325.68 328.697   1
  -9   1   2 7426.79 332.348   1
   9  -1  -2 6967.15 328.603   1
   8   1  -2 99266.7 4054.21   1
  -8  -1   2 97799.7 4054.82   1
  -8   1   2 90901.0 4054.95   1
   8  -1  -2 97346.8 4055.95   1
   7   1  -2 81159.0 3443.36   1
  -7  -1   2 82537.5 3444.25   1
   6   1  -2 12269.7 544.825   1
   6  -1  -2 13095.2 547.698   1
  -6   1   2 12568.4 547.671   1
  -6  -1   2 12617.8 545.840   1
   5   1  -2 42696.3 1754.30   1
   5  -1  -2 41595.9 1757.77   1
  -5  -1   2 46313.6 1756.40   1
   4   1  -2 65345.0 2513.56   1
  -4   1   2 58156.5 2517.29   1
  -4  -1   2 61763.7 2513.69   1
   3   1  -2 103613. 3841.46   1
  -3   1   2 103859. 3846.63   1
   3  -1  -2 103000. 3846.95   1
  -2   1   2 137641. 5820.68   1
   2  -1  -2 140472. 5821.23   1
   1  -1  -2 330152. 13496.5   1
  -1   1   2 315209. 13496.3   1
   0  -1  -2 49539.5 2270.35   1
   0   1   2 54450.7 2271.21   1
   0  -1   2 55037.1 2268.89   1
   0   1  -2 56830.9 2269.45   1
  -1  -1  -2 109913. 3723.03   1
   1   1   2 112984. 3722.68   1
  -2   1  -2 66864.4 2911.77   1
  -2  -1  -2 71470.4 2913.48   1
   2  -1   2 68674.3 2912.55   1
   2   1   2 70262.0 2911.48   1
  -3   1  -2 24927.0 998.823   1
  -3  -1  -2 22105.4 996.264   1
   3  -1   2 22679.7 995.694   1
   3   1   2 24057.5 997.232   1
  -5   1  -2 543.852 45.8727   1
  -5  -1  -2 601.492 46.2481   1
   5  -1   2 630.882 47.4732   1
   5   1   2 579.840 46.5361   1
  -6   1  -2 70116.7 2874.21   1
  -6  -1  -2 67780.7 2871.00   1
   6  -1   2 65610.7 2868.65   1
   6   1   2 68732.8 2871.64   1
  -7   1  -2 72248.9 2918.71   1
  -7  -1  -2 69341.9 2911.95   1
   7  -1   2 64519.2 2907.54   1
   7   1   2 70350.2 2911.45   1
  -8   1  -2 12823.3 555.634   1
  -8  -1  -2 11923.2 552.242   1
   8  -1   2 12317.6 550.389   1
   8   1   2 12345.8 551.332   1
  -9  -1  -2 124.782 32.0859   1
  -9   1  -2 170.052 33.7212   1
   9   1   2 116.015 28.6901   1
   9  -1   2 121.290 32.5605   1
 -10  -1  -2 5145.77 257.371   1
  10   1   2 5206.60 256.626   1
 -11  -1  -2 560.450 57.3974   1
  11  -1   2 647.551 61.8422   1
  11   1   2 628.799 59.8059   1
 -12   1  -2 11074.0 502.004   1
 -12  -1  -2 10370.4 498.269   1
  12   1   2 10769.3 500.007   1
  12  -1   2 11330.0 501.378   1
 -13   1  -2 2511.95 142.313   1
 -13  -1  -2 2074.83 135.679   1
  13   1   2 2194.17 136.920   1
  13  -1   2 2338.52 139.317   1
 -14   1  -2 4031.11 207.854   1
  14  -1   2 4027.84 206.840   1
  14   1   2 3988.99 206.341   1
 -16   1  -2 1282.39 94.9528   1
 -16  -1  -2 1177.20 91.0735   1
  16  -1   2 1081.15 89.8390   1
  16   1   2 1053.00 88.0082   1
 -17   1  -2 58.9459 34.8014   1
  17  -1   2 118.379 39.4636   1
  17   1   2 56.0647 30.8491   1
 -18   1  -2 1115.19 90.1536   1
 -18  -1  -2 940.429 85.3787   1
  18  -1   2 947.992 84.9844   1
 -19  -1  -2 919.094 82.2562   1
 -19   1  -2 801.270 79.6682   1
  19  -1   2 748.360 79.3445   1
  19   1   2 775.778 76.4995   1
 -20   1  -2 268.296 51.8903   1
 -20  -1  -2 245.694 51.2389   1
  20  -1   2 256.969 53.5475   1
  20   1   2 242.968 52.7187   1
 -22  -1  -2 126.803 43.5208   1
 -22   1  -2 92.7132 45.2055   1
  22  -1   2 123.185 44.4981   1
  22   1   2 239.507 49.1251   1
 -23   1  -2 41.5299 41.9524   1
  23  -1   2 81.1719 43.2119   1
 -24   1  -2 98.0838 40.6055   1
 -24  -1  -2 115.392 43.6619   1
  24  -1   2 150.440 46.7562   1
  24   1   2 127.193 48.0680   1
 -25   1  -2-7.94668 37.7690   1
 -25  -1  -2 16.3175 33.5818   1
  25  -1   2-22.8508 39.2418   1
  25   1   2 7.68299 32.1463   1
 -26   2   2 74.8795 37.0687   1
  26  -2  -2 40.5774 37.6730   1
 -25  -2   2-8.80062 34.3664   1
  25   2  -2 24.3955 34.5702   1
 -24   2   2-16.7223 36.6573   1
 -24  -2   2 17.4496 40.9636   1
  24  -2  -2 76.6291 48.3220   1
  24   2  -2 41.7346 43.0196   1
 -23   2   2 34.6443 34.4497   1
 -23  -2   2 43.0751 36.0548   1
  23  -2  -2-16.5906 32.4013   1
  23   2  -2 25.0670 32.0273   1
 -22   2   2 190.806 50.3410   1
 -22  -2   2 154.060 46.6928   1
  22  -2  -2 223.950 50.9489   1
  22   2  -2 230.674 50.2338   1
 -21   2   2 94.1995 39.2687   1
 -21  -2   2 59.0749 37.6487   1
  21  -2  -2 24.8663 35.9175   1
  21   2  -2 119.616 42.4887   1
 -20   2   2 791.671 77.6935   1
 -20  -2   2 819.092 77.8389   1
  20   2  -2 877.213 78.6954   1
  20  -2  -2 766.421 76.1879   1
 -19   2   2 97.3459 39.1848   1
 -19  -2   2 72.8485 33.4925   1
  19  -2  -2 56.2826 38.3679   1
  19   2  -2 101.434 39.0451   1
 -18   2   2 1464.87 105.055   1
  18  -2  -2 1266.10 100.152   1
 -17   2   2 23.7041 35.7025   1
 -17  -2   2 98.4570 39.0881   1
  17  -2  -2 37.3968 34.2682   1
  17   2  -2 66.2276 36.3367   1
 -16   2   2 53.7189 34.2357   1
 -16  -2   2 28.9868 30.9364   1
  16  -2  -2 85.3599 34.3456   1
  16   2  -2 99.1311 30.6988   1
 -15  -2   2 372.075 51.3130   1
  15  -2  -2 355.720 45.6341   1
  15   2  -2 337.718 47.7611   1
 -14   2   2 5528.39 274.970   1
 -14  -2   2 5546.93 270.445   1
  14  -2  -2 5226.76 269.019   1
  14   2  -2 5465.89 269.078   1
 -13   2   2 2662.29 148.042   1
 -13  -2   2 2547.62 141.888   1
  13   2  -2 2442.38 138.782   1
  13  -2  -2 2220.41 139.299   1
  12   2  -2 28151.6 1199.55   1
  12  -2  -2 26330.5 1200.78   1
 -12   2   2 28998.0 1207.51   1
  11   2  -2 369.204 41.6737   1
 -11  -2   2 342.352 40.6080   1
  11  -2  -2 310.854 40.8258   1
 -11   2   2 349.254 42.1253   1
 -10   2   2 45821.9 2029.31   1
 -10  -2   2 45817.2 2027.00   1
  10  -2  -2 49202.5 2030.81   1
  10   2  -2 50053.7 2027.94   1
  -9   2   2 47154.2 1973.27   1
  -9  -2   2 47516.5 1970.08   1
   9  -2  -2 45740.4 1971.80   1
   9   2  -2 45295.4 1968.99   1
  -8   2   2 4655.07 233.388   1
   8   2  -2 4709.36 230.103   1
   8  -2  -2 4787.02 233.889   1
  -7   2   2 14215.4 570.847   1
   7  -2  -2 13010.8 567.355   1
  -7  -2   2 13262.6 563.716   1
   6   2  -2 3990.82 179.613   1
  -6  -2   2 3781.04 179.594   1
  -5   2   2 2159.56 103.454   1
  -5  -2   2 2208.03 99.5541   1
   5   2  -2 2055.28 97.3157   1
  -4  -2   2 250263. 10333.8   1
   4  -2  -2 238218. 10338.0   1
  -4   2   2 259150. 10339.5   1
   4   2  -2 241631. 10333.4   1
   3  -2  -2 8594.73 387.105   1
  -3  -2   2 8473.88 381.424   1
  -3   2   2 7916.15 386.151   1
   2  -2  -2 7631.40 396.558   1
  -2   2   2 8891.39 398.346   1
   2   2  -2 10553.9 394.005   1
  -2  -2   2 9279.66 393.163   1
  -1  -2   2 92601.8 3749.20   1
   1  -2  -2 86363.4 3753.74   1
  -1   2   2 88565.5 3755.21   1
   1   2  -2 88893.8 3748.53   1
   0  -2  -2 60621.0 2542.95   1
   0   2   2 62840.0 2543.24   1
   0   2  -2 61137.9 2539.32   1
   0  -2   2 57861.9 2539.51   1
  -1  -2  -2 5273.55 251.073   1
   1   2   2 5723.43 251.535   1
  -1   2  -2 5820.26 250.223   1
   1  -2   2 5770.97 250.311   1
  -2  -2  -2 184051. 7625.69   1
   2   2   2 188270. 7625.71   1
   2  -2   2 172773. 7624.86   1
  -2   2  -2 183170. 7626.45   1
  -3   2  -2 39183.1 1605.27   1
  -3  -2  -2 36495.5 1606.35   1
   3  -2   2 38118.2 1604.08   1
   3   2   2 37646.1 1603.61   1
  -5   2  -2 75731.9 3126.36   1
   5  -2   2 73714.0 3125.13   1
   5   2   2 73689.6 3124.49   1
  -5  -2  -2 73337.2 3124.95   1
   6  -2   2 384.119 41.0422   1
   6   2   2 363.797 39.1079   1
  -6  -2  -2 415.950 40.4901   1
  -6   2  -2 428.470 42.9330   1
  -7   2  -2 30493.2 1123.86   1
  -7  -2  -2 28745.0 1117.12   1
   7   2   2 27087.2 1114.61   1
  -8   2  -2 57.8620 30.4616   1
  -8  -2  -2 31.8509 26.4891   1
   8  -2   2 15.9103 25.8568   1
   8   2   2 15.4219 25.6534   1
  -9   2  -2 25252.7 1099.25   1
  -9  -2  -2 26827.1 1096.76   1
   9  -2   2 24777.3 1095.42   1
   9   2   2 24254.7 1092.61   1
 -11   2  -2 9629.90 419.063   1
 -11  -2  -2 8360.62 411.930   1
  11  -2   2 8800.26 409.007   1
  11   2   2 8543.46 409.948   1
 -12   2  -2 180.508 39.5174   1
 -12  -2  -2 89.6311 33.6357   1
  12  -2   2 147.249 37.3742   1
  12   2   2 120.556 36.7146   1
 -13   2  -2 3406.38 185.782   1
 -13  -2  -2 3532.80 186.243   1
  13  -2   2 3210.30 181.703   1
  13   2   2 3080.87 180.109   1
 -14   2  -2 2884.74 161.169   1
 -14  -2  -2 2709.68 158.340   1
  14  -2   2 2644.15 156.351   1
  14   2   2 2485.84 154.700   1
 -15   2  -2 4531.61 232.209   1
  15  -2   2 4047.63 226.373   1
 -16   2  -2 8.13197 23.6782   1
 -16  -2  -2 7.99982 26.8943   1
  16  -2   2 31.3620 24.3033   1
  16   2   2 15.2956 29.8714   1
 -17   2  -2 41.5229 35.8641   1
 -17  -2  -2-8.16490 33.6217   1
  17  -2   2 16.0824 33.6597   1
  17   2   2 46.7923 36.6129   1
 -18  -2  -2 66.5223 37.5182   1
  18   2   2 7.85723 33.4298   1
 -19  -2  -2 260.906 45.5562   1
  19  -2   2 277.385 51.3427   1
  19   2   2 346.597 48.9222   1
 -20   2  -2 17.1392 28.8004   1
 -20  -2  -2-16.9551 27.7696   1
  20   2   2 8.20701 30.2143   1
 -21   2  -2 351.552 55.5816   1
  21  -2   2 449.443 60.0446   1
 -22   2  -2-33.1978 41.3981   1
 -22  -2  -2 76.9011 41.6406   1
  22  -2   2 57.5122 39.5627   1
  22   2   2 40.6569 40.5609   1
 -23   2  -2 41.2160 38.2174   1
  23  -2   2 32.3793 42.6099   1
 -24  -2  -2 25.3881 37.0897   1
 -24   2  -2-8.09821 37.0251   1
  24  -2   2 47.7462 41.0041   1
  24   2   2 7.71075 37.5600   1
 -25   2  -2 39.6111 34.7337   1
 -25  -2  -2 33.1123 36.8216   1
  25  -2   2 23.1529 32.8286   1
  25   2   2 15.2757 38.9463   1
 -26   3   2 24.4327 36.2095   1
  26  -3  -2-8.15853 37.2950   1
 -25   3   2 50.6916 43.0773   1
  25  -3  -2 8.16642 41.6396   1
 -24   3   2-34.8583 40.9016   1
 -24  -3   2 8.91014 36.6790   1
  24  -3  -2-24.5133 40.2696   1
  24   3  -2-8.22270 35.5015   1
 -23  -3   2 17.7885 32.0553   1
  23   3  -2-8.10397 33.3568   1
 -22   3   2-25.8115 34.2182   1
 -22  -3   2-8.87538 35.2978   1
  22  -3  -2-16.6605 39.0985   1
  22   3  -2-8.02643 30.1645   1
 -21   3   2 494.573 60.0623   1
  21  -3  -2 393.627 56.9532   1
  21   3  -2 324.440 52.6369   1
 -20   3   2 160.945 44.2958   1
 -20  -3   2 209.486 46.4670   1
  20  -3  -2 243.336 48.5920   1
  20   3  -2 112.658 40.8242   1
 -19   3   2 244.086 48.1715   1
 -19  -3   2 260.836 47.1310   1
  19  -3  -2 254.941 48.0276   1
  19   3  -2 290.832 50.9651   1
 -18   3   2 271.110 50.9832   1
  18  -3  -2 332.188 53.1265   1
 -17  -3   2 1155.39 90.2185   1
  17   3  -2 1016.82 83.9891   1
 -16   3   2 1477.35 111.642   1
 -16  -3   2 1615.29 109.219   1
  16  -3  -2 1555.61 109.239   1
  16   3  -2 1769.83 111.033   1
 -15   3   2 3181.23 181.769   1
 -15  -3   2 3207.84 178.451   1
  15  -3  -2 3179.14 179.224   1
  15   3  -2 3285.09 177.076   1
 -14   3   2 1426.31 99.9843   1
 -14  -3   2 1182.70 90.5543   1
  14  -3  -2 1330.44 94.5324   1
  14   3  -2 1277.88 90.1532   1
 -13   3   2 991.024 77.2135   1
  13  -3  -2 754.267 68.4420   1
 -12  -3   2 2006.71 116.039   1
  12   3  -2 1817.77 111.965   1
 -11   3   2 32633.5 1418.93   1
  11  -3  -2 32478.2 1418.49   1
  11   3  -2 33761.9 1415.25   1
 -10   3   2 19801.8 843.688   1
  10   3  -2 19998.0 838.420   1
 -10  -3   2 18241.8 836.817   1
  10  -3  -2 19098.1 842.092   1
  -9   3   2 855.321 65.9493   1
   9   3  -2 884.609 62.4190   1
   9  -3  -2 990.269 69.6883   1
  -9  -3   2 953.023 64.5303   1
  -8   3   2 5121.47 246.441   1
   8   3  -2 4959.24 239.056   1
   8  -3  -2 5292.40 246.725   1
  -8  -3   2 5261.15 242.350   1
  -7   3   2 381.779 41.1414   1
   7  -3  -2 335.304 38.0855   1
  -6  -3   2 32952.8 1422.01   1
   6   3  -2 32863.5 1421.30   1
  -6   3   2 35258.6 1427.73   1
   6  -3  -2 33236.6 1425.80   1
   5   3  -2 32998.5 1332.31   1
  -5  -3   2 29912.2 1331.85   1
   4  -3  -2 69255.2 2937.09   1
  -4  -3   2 68531.2 2930.47   1
   4   3  -2 70757.2 2930.15   1
  -4   3   2 70301.4 2936.44   1
   3  -3  -2 6435.99 312.040   1
  -3   3   2 7098.71 311.335   1
   3   3  -2 7381.04 305.720   1
  -3  -3   2 6852.01 305.670   1
   2  -3  -2 18588.9 756.615   1
  -2   3   2 20704.6 758.026   1
   2   3  -2 20210.9 751.134   1
  -1  -3   2 142384. 5529.10   1
   1   3  -2 147503. 5529.30   1
  -1   3   2 145499. 5534.40   1
   0  -3  -2 62026.1 2537.85   1
   0   3  -2 61041.7 2535.67   1
   0  -3   2 58104.9 2534.22   1
   1   3   2 8405.54 347.841   1
   1  -3   2 8107.77 345.613   1
  -1   3  -2 8449.87 345.904   1
  -2  -3  -2 11650.3 529.946   1
   2   3   2 13026.8 533.080   1
   2  -3   2 11947.3 530.083   1
  -2   3  -2 12329.3 530.751   1
  -4  -3  -2 2586.86 139.878   1
   4   3   2 2664.66 139.099   1
   4  -3   2 2787.29 140.590   1
  -4   3  -2 3037.22 144.076   1
  -5  -3  -2 1593.30 96.9903   1
   5   3   2 1627.20 96.2974   1
  -5   3  -2 1686.92 97.0635   1
   5  -3   2 1781.42 98.9390   1
  -6   3  -2 15073.9 681.723   1
  -6  -3  -2 15775.8 684.764   1
   6  -3   2 15590.5 681.965   1
   6   3   2 15712.0 680.961   1
  -7   3  -2 15755.6 660.564   1
   7  -3   2 14999.8 659.559   1
   7   3   2 13826.5 655.128   1
  -7  -3  -2 15299.8 660.909   1
   8  -3   2 362.636 42.7520   1
   8   3   2 375.533 40.7054   1
  -8  -3  -2 404.528 42.2959   1
  -8   3  -2 292.374 42.9291   1
  -9   3  -2 9610.20 436.923   1
  -9  -3  -2 9767.48 434.640   1
   9  -3   2 8958.32 431.439   1
   9   3   2 9336.74 431.727   1
 -10   3  -2 12734.8 550.796   1
  10  -3   2 11378.0 543.646   1
 -11   3  -2 2549.60 147.145   1
 -11  -3  -2 2346.76 141.323   1
  11  -3   2 2554.04 144.747   1
  11   3   2 2355.24 141.916   1
 -12  -3  -2 8443.81 396.351   1
  12  -3   2 7714.80 392.495   1
  12   3   2 8160.43 394.136   1
 -13   3  -2 212.510 46.3243   1
 -13  -3  -2 210.933 40.3057   1
  13  -3   2 188.832 39.5055   1
  13   3   2 197.176 39.0795   1
 -14   3  -2 623.032 64.8412   1
 -14  -3  -2 521.699 64.1598   1
  14  -3   2 489.125 56.6909   1
  14   3   2 680.568 67.7314   1
 -15   3  -2 3262.19 190.082   1
 -15  -3  -2 3555.20 192.783   1
  15  -3   2 3399.10 189.407   1
  15   3   2 3310.40 189.485   1
 -16   3  -2 57.7195 34.0815   1
 -16  -3  -2 32.2535 30.4565   1
  16  -3   2 117.789 40.1437   1
  16   3   2 93.3043 29.9555   1
 -17   3  -2 217.235 45.7468   1
 -17  -3  -2 239.788 46.9652   1
  17  -3   2 215.686 46.6088   1
  17   3   2 198.590 42.3398   1
 -18  -3  -2 16.8889 38.1292   1
  18   3   2 80.3585 39.1884   1
 -19   3  -2 468.449 62.3315   1
 -19  -3  -2 458.836 59.4680   1
  19  -3   2 478.116 62.0819   1
  19   3   2 423.730 56.6891   1
 -20   3  -2 548.118 69.2861   1
  20  -3   2 546.216 65.1297   1
  20   3   2 437.547 58.7666   1
 -21   3  -2 34.4717 39.4183   1
  21  -3   2 32.6457 36.3114   1
 -22   3  -2 227.063 51.0897   1
 -22  -3  -2 269.995 48.6246   1
  22  -3   2 317.019 56.4897   1
  22   3   2 136.577 42.9367   1
 -23   3  -2 8.07860 29.7523   1
 -23  -3  -2-25.8056 41.3987   1
  23  -3   2 41.1298 33.2990   1
  23   3   2 40.1108 37.1710   1
 -24  -3  -2-8.44602 38.6330   1
  24   3   2 71.6361 43.1558   1
 -25  -3  -2-24.5058 39.7840   1
  25   3   2 39.2650 40.8877   1
 -25   4   2 8.47387 36.0227   1
  25  -4  -2-8.10342 37.5388   1
 -24   4   2 59.8271 38.5384   1
 -24  -4   2-8.78046 33.6476   1
  24  -4  -2 8.26203 36.7338   1
  24   4  -2-25.4992 34.9875   1
 -23   4   2-8.59066 32.9187   1
 -23  -4   2 35.3877 37.0170   1
  23  -4  -2 33.1254 40.8096   1
  23   4  -2-33.7525 40.6036   1
 -22   4   2 204.608 48.3986   1
 -22  -4   2 327.326 57.9270   1
  22  -4  -2 199.015 49.9252   1
  22   4  -2 166.697 47.7693   1
 -21   4   2 172.353 47.6415   1
  21  -4  -2 155.991 47.4841   1
 -20  -4   2 361.202 55.5321   1
  20   4  -2 320.773 52.0359   1
 -19   4   2 173.533 45.2255   1
 -19  -4   2 159.703 44.2976   1
  19  -4  -2 187.556 44.4804   1
  19   4  -2 131.912 41.3915   1
 -18   4   2 257.228 49.6756   1
 -18  -4   2 285.986 49.5029   1
  18  -4  -2 306.568 49.1706   1
  18   4  -2 173.455 42.9798   1
 -17   4   2 149.901 40.4848   1
 -17  -4   2 134.160 36.5317   1
  17  -4  -2 218.212 44.2037   1
  17   4  -2 79.6023 33.1344   1
  16  -4  -2 1051.46 87.4751   1
  16   4  -2 1139.80 87.7066   1
 -15   4   2 94.7126 37.6616   1
  15   4  -2 46.4329 30.9102   1
 -15  -4   2 101.245 35.7936   1
  15  -4  -2 85.6285 38.4410   1
 -14  -4   2 349.787 47.0965   1
 -14   4   2 189.866 38.0069   1
  14  -4  -2 275.895 41.9360   1
  14   4  -2 264.225 39.9324   1
  13  -4  -2 6.76271 26.4159   1
 -13   4   2 26.9704 27.2949   1
 -12  -4   2 410.393 48.9273   1
 -12   4   2 506.410 52.3562   1
  12  -4  -2 424.047 49.8594   1
  12   4  -2 422.045 48.3716   1
 -11  -4   2 1587.75 100.022   1
  11   4  -2 1575.31 99.6925   1
  10  -4  -2 16048.5 697.560   1
  10   4  -2 15868.1 692.635   1
 -10   4   2 15254.6 697.588   1
  -9  -4   2 5395.95 258.212   1
   9  -4  -2 5605.57 264.656   1
   9   4  -2 5457.71 257.550   1
  -9   4   2 5311.75 266.594   1
  -8  -4   2 2284.71 123.908   1
   8  -4  -2 2367.77 129.867   1
   8   4  -2 2311.29 124.616   1
  -8   4   2 2407.82 130.496   1
  -7  -4   2 5230.46 245.460   1
   7  -4  -2 5206.28 250.587   1
  -7   4   2 5256.83 252.614   1
   7   4  -2 5393.75 246.079   1
   6  -4  -2 34209.5 1455.13   1
  -6   4   2 33945.8 1454.32   1
   5  -4  -2 2352.76 123.332   1
  -5  -4   2 2396.18 118.969   1
  -5   4   2 2168.51 122.348   1
   5   4  -2 2362.33 117.808   1
   4  -4  -2 9854.31 431.973   1
   4   4  -2 9684.01 424.786   1
  -4   4   2 9593.72 431.810   1
  -4  -4   2 9726.12 425.696   1
  -3  -4   2 8313.20 353.181   1
   3   4  -2 7667.43 351.381   1
  -2  -4   2 32206.4 1374.51   1
   2   4  -2 32656.0 1373.79   1
   1   4  -2 1226.56 68.9269   1
  -1  -4   2 1235.01 69.8836   1
   0   4  -2 46319.2 1965.61   1
   0  -4   2 46768.3 1966.12   1
  -1   4  -2 2007.41 110.317   1
   1  -4   2 2293.33 112.111   1
   2   4   2 171265. 6998.33   1
  -2  -4  -2 162393. 6997.43   1
  -3   4  -2 27103.2 1056.21   1
   3  -4   2 25404.6 1053.90   1
   3   4   2 24858.2 1053.62   1
  -4   4  -2 34319.9 1493.04   1
   4  -4   2 35252.3 1493.17   1
   4   4   2 34952.9 1491.71   1
  -4  -4  -2 35502.8 1493.34   1
  -5   4  -2 24242.7 1062.18   1
   5  -4   2 24306.4 1062.23   1
   5   4   2 25203.7 1060.72   1
  -5  -4  -2 24679.9 1059.83   1
  -6   4  -2 423.488 45.6020   1
  -6  -4  -2 535.457 47.0473   1
   6   4   2 433.150 42.3459   1
   6  -4   2 395.644 44.2955   1
  -7  -4  -2 337.796 42.0105   1
   7   4   2 344.266 41.7507   1
  -7   4  -2 334.347 39.9823   1
   7  -4   2 360.666 41.3875   1
  -8  -4  -2 114.323 29.9925   1
   8   4   2 105.414 32.2406   1
  -8   4  -2 53.1169 28.2962   1
   8  -4   2 86.2976 32.5668   1
  -9  -4  -2 365.486 49.0706   1
   9   4   2 345.494 43.8552   1
  10  -4   2 945.914 78.1270   1
 -10  -4  -2 1018.89 81.0766   1
  10   4   2 1098.63 79.8848   1
 -10   4  -2 1071.52 81.6633   1
 -11  -4  -2 5717.22 265.723   1
  11   4   2 5278.78 259.128   1
 -11   4  -2 5222.43 265.182   1
  12  -4   2 4147.17 217.561   1
 -12  -4  -2 4208.74 218.479   1
  12   4   2 3936.06 214.452   1
 -12   4  -2 4121.41 221.608   1
  13  -4   2 1221.28 95.6414   1
 -13  -4  -2 1366.35 99.0266   1
  13   4   2 1463.43 100.125   1
 -13   4  -2 1280.36 99.9802   1
 -14  -4  -2 3493.21 192.193   1
  14   4   2 3294.81 186.327   1
  15  -4   2 162.468 41.8020   1
 -15  -4  -2 202.839 43.3026   1
  15   4   2 157.191 40.0491   1
 -15   4  -2 181.487 49.9986   1
  16  -4   2 62.4148 34.7151   1
 -16  -4  -2 49.9504 36.5072   1
 -16   4  -2-8.41711 34.6746   1
  17  -4   2 112.476 36.8983   1
 -17  -4  -2 84.9049 36.2705   1
  17   4   2 55.1318 33.6719   1
 -17   4  -2 101.805 38.9450   1
  18  -4   2-32.5003 39.0986   1
 -18   4  -2 17.0394 36.7811   1
  19  -4   2 238.434 46.0518   1
 -19  -4  -2 208.665 44.5010   1
  19   4   2 138.811 40.5057   1
 -19   4  -2 160.644 44.6889   1
 -20  -4  -2-26.2064 39.9307   1
  20  -4   2 8.22622 28.3289   1
  20   4   2 8.23324 36.6037   1
 -21  -4  -2 52.0796 36.9182   1
  21   4   2 8.27774 40.3319   1
 -21   4  -2 25.5284 38.9161   1
  22  -4   2 8.12155 39.5660   1
 -22  -4  -2 51.5588 43.8090   1
  22   4   2 8.26018 38.2780   1
 -22   4  -2 33.6578 40.9920   1
  23  -4   2 31.6302 33.6216   1
 -23  -4  -2-16.8685 35.8602   1
  23   4   2 16.3835 34.2813   1
 -23   4  -2 25.0302 37.0992   1
  24  -4   2-31.1923 40.6003   1
 -24  -4  -2 8.24969 29.0784   1
  24   4   2 8.02763 32.4869   1
 -24   4  -2-8.00377 40.3480   1
  25   4   2-15.6110 32.6654   1
  26  -5  -2 47.3620 41.1133   1
 -26   5   2 8.17708 33.6761   1
  25  -5  -2 8.07667 38.8697   1
 -25   5   2 25.0325 38.1482   1
  23  -5  -2 270.465 52.8030   1
 -23  -5   2 233.491 52.4928   1
  23   5  -2 262.276 51.7873   1
 -23   5   2 162.642 48.2636   1
 -22  -5   2 112.317 40.6376   1
  22   5  -2 25.2390 32.3516   1
  21  -5  -2 16.2950 38.7249   1
 -21  -5   2-8.57637 34.1054   1
  21   5  -2 41.6553 40.0892   1
 -21   5   2-17.3238 36.8235   1
  20  -5  -2 93.3847 40.6903   1
 -20  -5   2 67.6153 36.6791   1
  20   5  -2 115.090 38.2668   1
 -20   5   2 81.9553 38.8921   1
  19  -5  -2 23.5919 36.6208   1
 -19  -5   2 91.1049 36.4838   1
  19   5  -2 145.153 42.1510   1
 -19   5   2 97.8308 41.9053   1
 -18  -5   2 48.3676 37.4593   1
  18   5  -2 86.3407 38.3399   1
 -18   5   2 77.7886 39.0823   1
  17  -5  -2 7.92375 30.9780   1
 -17  -5   2 46.8326 34.2360   1
  17   5  -2 60.7648 35.2190   1
 -17   5   2 34.1567 33.3785   1
  16  -5  -2 144.521 40.3176   1
 -16   5   2 247.065 48.8670   1
  16   5  -2 255.983 44.9799   1
 -16  -5   2 263.048 44.0453   1
  15  -5  -2 1682.63 113.308   1
 -15  -5   2 1666.15 111.783   1
 -15   5   2 1576.19 112.645   1
  15   5  -2 1683.69 111.655   1
 -14   5   2 202.483 42.3811   1
  14   5  -2 192.256 38.4435   1
 -14  -5   2 286.677 43.0033   1
 -13   5   2 9641.09 451.003   1
  13  -5  -2 9231.96 448.477   1
  13   5  -2 9742.33 445.947   1
 -13  -5   2 9898.23 446.546   1
 -12   5   2 5233.05 267.154   1
 -12  -5   2 5564.00 265.032   1
  12  -5  -2 4990.92 264.573   1
  12   5  -2 5594.54 263.983   1
 -11   5   2 4565.19 234.903   1
  11   5  -2 4518.56 228.143   1
 -11  -5   2 4625.86 229.753   1
  11  -5  -2 4727.11 235.213   1
 -10   5   2 3535.92 202.950   1
  10   5  -2 4205.61 201.114   1
 -10  -5   2 3921.58 198.893   1
  10  -5  -2 4080.70 205.459   1
  -9   5   2 2175.14 126.857   1
   9   5  -2 2132.44 120.428   1
   9  -5  -2 2184.57 126.392   1
  -8   5   2 54.4515 23.2462   1
   8   5  -2 31.3047 22.1413   1
  -8  -5   2 71.6187 21.6447   1
   8  -5  -2 47.8780 23.0646   1
  -7   5   2 13018.4 562.640   1
   7   5  -2 12618.9 555.350   1
  -7  -5   2 12331.4 554.742   1
   7  -5  -2 12463.3 561.178   1
  -6   5   2 12198.6 550.392   1
  -6  -5   2 12195.7 545.169   1
   6  -5  -2 12408.0 551.193   1
   6   5  -2 12724.2 544.981   1
   5  -5  -2 37943.1 1568.22   1
   5   5  -2 36282.9 1559.74   1
  -5  -5   2 38994.6 1563.37   1
  -5   5   2 33795.0 1564.51   1
  -4   5   2 39442.9 1745.48   1
   4  -5  -2 42739.7 1747.62   1
  -3   5   2 1431.21 78.2010   1
   3  -5  -2 973.203 75.3616   1
   2  -5  -2 64.7863 20.6799   1
  -2   5   2 3.96847 17.1824   1
   1  -5  -2 5588.09 263.387   1
  -1   5   2 5717.90 262.988   1
   0  -5  -2 127.198 25.9367   1
   0   5   2 117.563 25.9970   1
  -1  -5  -2 97407.5 4086.74   1
   1   5   2 100910. 4087.08   1
  -1   5  -2 93476.0 4085.51   1
   1  -5   2 96668.4 4086.03   1
   2   5   2 85.2933 23.5791   1
  -2  -5  -2 90.3674 26.5675   1
  -2   5  -2 103.926 22.4250   1
   2  -5   2 96.3809 23.3212   1
  -3   5  -2 15134.6 633.185   1
   3  -5   2 15330.9 634.216   1
   3   5   2 13984.8 631.788   1
  -3  -5  -2 13302.5 631.271   1
  -4   5  -2 835.778 65.2534   1
   4  -5   2 867.243 65.2764   1
   4   5   2 1005.97 66.4116   1
  -4  -5  -2 895.835 65.5532   1
  -5   5  -2-5.10834 23.0339   1
   5  -5   2-15.2276 23.2032   1
   5   5   2 30.4630 20.1902   1
  -5  -5  -2 4.70836 18.0427   1
  -6   5  -2 4091.41 212.698   1
   6  -5   2 4550.54 216.088   1
   6   5   2 4097.20 210.533   1
  -6  -5  -2 4272.11 212.815   1
  -7   5  -2 1098.10 78.1753   1
  -7  -5  -2 856.695 69.8779   1
   7  -5   2 1014.18 75.0284   1
   7   5   2 1009.23 73.9342   1
   8   5   2 931.086 70.6682   1
  -8  -5  -2 824.373 67.8505   1
   9  -5   2 12054.6 550.917   1
  -9   5  -2 12228.0 553.330   1
 -10  -5  -2 665.859 64.7360   1
 -10   5  -2 790.010 69.6448   1
  10  -5   2 908.086 74.6899   1
  10   5   2 724.858 66.2078   1
 -11  -5  -2 5841.84 294.462   1
 -11   5  -2 6158.86 297.548   1
  11  -5   2 6000.15 296.811   1
  11   5   2 5888.23 293.414   1
 -12  -5  -2 3780.58 204.783   1
 -12   5  -2 3946.59 209.213   1
  12  -5   2 3581.10 202.578   1
  12   5   2 3868.07 204.073   1
 -13  -5  -2 2463.32 144.914   1
 -13   5  -2 2200.63 141.823   1
  13   5   2 2148.27 138.405   1
  13  -5   2 2312.80 140.831   1
  14  -5   2 7.75714 37.3277   1
 -14   5  -2 8.41525 36.3298   1
  15  -5   2 1955.27 129.510   1
 -15   5  -2 2047.24 134.430   1
 -15  -5  -2 1911.46 129.195   1
  16  -5   2 272.778 50.1933   1
 -16  -5  -2 402.725 58.2668   1
 -16   5  -2 350.667 56.6698   1
  16   5   2 191.556 47.3189   1
 -17  -5  -2 33.4191 35.0077   1
  17   5   2 56.9104 39.1658   1
  18  -5   2 145.629 43.3761   1
 -18  -5  -2 135.509 46.6918   1
 -18   5  -2 137.446 43.2075   1
  18   5   2 131.883 42.4052   1
  19  -5   2 89.9083 40.8662   1
 -19  -5  -2 25.5811 32.8276   1
 -19   5  -2 129.126 43.9898   1
  19   5   2 74.6411 35.9425   1
  20  -5   2 40.7391 43.7376   1
 -20  -5  -2-25.6271 30.8021   1
 -20   5  -2 110.748 49.5987   1
  20   5   2 8.29929 33.0164   1
  21  -5   2 32.4051 38.0556   1
 -21  -5  -2 17.0007 37.8276   1
 -21   5  -2 33.6980 42.9702   1
  21   5   2 74.5069 46.5847   1
  22  -5   2 16.1509 35.9033   1
 -22  -5  -2 16.7305 40.7413   1
 -22   5  -2 16.6885 38.6555   1
  22   5   2-24.6670 40.0453   1
  23  -5   2 15.8861 29.2423   1
 -23  -5  -2-8.24902 33.9534   1
 -23   5  -2-8.21724 26.1989   1
  23   5   2-8.10264 34.4446   1
  24  -5   2 45.7621 40.2067   1
 -24   5  -2 81.3565 39.7087   1
  26  -6  -2 38.9424 43.0307   1
 -26   6   2 24.1318 36.7938   1
  24  -6  -2-24.1407 43.1937   1
 -24   6   2-16.8026 37.8905   1
  23  -6  -2 65.0770 44.1111   1
 -23   6   2 8.58960 41.8637   1
  22  -6  -2 161.635 41.9893   1
 -22  -6   2 137.170 44.5006   1
 -22   6   2 104.574 44.7470   1
  22   6  -2 110.399 45.4516   1
  21  -6  -2 7.69863 37.9387   1
 -21  -6   2-16.9886 39.8652   1
 -21   6   2-18.6540 43.7730   1
  21   6  -2-8.41131 37.9271   1
  20  -6  -2 48.7855 40.0758   1
 -20  -6   2 8.33207 30.6853   1
 -20   6   2 17.8580 42.4455   1
  20   6  -2 8.29189 31.7835   1
  19  -6  -2 16.5139 32.2519   1
 -19  -6   2 49.0215 33.6387   1
 -19   6   2 17.7400 36.5181   1
  19   6  -2-8.12846 31.7503   1
 -18   6   2 676.828 71.5965   1
  18  -6  -2 605.833 66.2625   1
 -18  -6   2 669.407 68.5570   1
  18   6  -2 618.506 66.6901   1
  17  -6  -2 254.330 48.9587   1
 -17   6   2 339.210 56.8868   1
 -16  -6   2 653.035 64.8685   1
  16   6  -2 668.853 66.2446   1
  16  -6  -2 614.548 66.5121   1
 -16   6   2 600.813 66.6386   1
 -15  -6   2 418.353 53.0093   1
  15   6  -2 308.747 47.8703   1
 -14   6   2 513.887 59.9363   1
  14  -6  -2 544.673 61.6475   1
 -14  -6   2 547.442 57.8238   1
  14   6  -2 526.008 57.0567   1
 -13   6   2 145.371 39.4345   1
  13  -6  -2 285.322 49.7798   1
 -13  -6   2 250.633 42.8647   1
  13   6  -2 252.421 41.9843   1
 -12   6   2 925.205 74.9733   1
  12  -6  -2 569.949 63.1119   1
 -11   6   2 933.137 75.4335   1
  11   6  -2 767.757 68.0604   1
 -11  -6   2 904.274 71.0809   1
  11  -6  -2 938.827 76.6835   1
 -10   6   2 481.812 51.6237   1
  10   6  -2 499.416 49.6560   1
 -10  -6   2 424.054 48.7236   1
  10  -6  -2 620.267 57.6628   1
   9   6  -2 6533.15 307.845   1
  -9  -6   2 6507.59 308.447   1
  -8   6   2 14337.5 673.717   1
   8   6  -2 15640.9 670.598   1
   8  -6  -2 15593.4 676.489   1
  -7   6   2 752.686 64.5601   1
  -7  -6   2 821.860 61.4746   1
   7   6  -2 928.339 64.0204   1
   7  -6  -2 815.576 66.3938   1
  -6   6   2 2742.50 146.382   1
   6   6  -2 2695.31 140.310   1
   6  -6  -2 2609.26 145.878   1
  -6  -6   2 2659.02 143.334   1
  -5  -6   2 26441.5 1147.48   1
   5  -6  -2 28072.9 1155.59   1
   5   6  -2 26650.7 1147.72   1
  -5   6   2 26035.8 1152.93   1
  -4  -6   2 244.062 31.1400   1
   4  -6  -2 199.199 33.6175   1
   4   6  -2 222.458 29.7237   1
  -4   6   2 185.648 30.9169   1
  -3  -6   2 1049.50 71.2277   1
   3   6  -2 1169.82 73.2873   1
  -3   6   2 1098.77 74.8297   1
  -2  -6   2 8411.01 365.496   1
   2  -6  -2 8165.88 369.253   1
   2   6  -2 8097.52 363.804   1
  -2   6   2 7523.14 366.371   1
   1  -6  -2 614.212 51.1593   1
  -1  -6   2 637.507 50.7939   1
  -1   6   2 635.500 51.7023   1
   1   6  -2 623.027 51.4294   1
   0  -6  -2 12341.3 524.496   1
   0  -6   2 11664.1 519.115   1
   0   6   2 11335.9 522.165   1
   0   6  -2 11643.6 519.284   1
  -1  -6  -2 42793.8 1938.46   1
   1  -6   2 47149.9 1938.35   1
   1   6   2 47817.8 1940.52   1
  -1   6  -2 44827.7 1936.49   1
  -2  -6  -2 101594. 4369.66   1
  -2   6  -2 104235. 4369.58   1
   2  -6   2 100219. 4368.53   1
   2   6   2 109381. 4372.20   1
  -3   6  -2 12470.4 519.546   1
   3  -6   2 12059.3 519.075   1
   3   6   2 11828.1 518.848   1
  -4   6  -2 7349.76 358.656   1
   4  -6   2 7871.40 360.027   1
   4   6   2 8177.71 361.097   1
  -4  -6  -2 7651.41 359.443   1
  -5   6  -2 26839.1 1155.98   1
   5  -6   2 25523.2 1153.92   1
   5   6   2 27164.5 1156.37   1
  -5  -6  -2 27572.1 1157.89   1
  -6   6  -2 1464.86 99.1996   1
   6  -6   2 1555.98 100.119   1
   6   6   2 1648.12 101.367   1
  -6  -6  -2 1732.03 103.829   1
   7   6   2 91.5560 30.5656   1
  -7  -6  -2 50.9367 26.0350   1
   8  -6   2 70.6655 30.2863   1
  -8   6  -2 67.2643 30.0435   1
  -9   6  -2 1729.00 113.780   1
  -9  -6  -2 1700.99 110.425   1
   9  -6   2 1798.18 113.193   1
   9   6   2 1648.40 108.700   1
 -10   6  -2 21.2576 33.2645   1
  10  -6   2-6.93065 28.0596   1
  10   6   2-6.80872 25.5966   1
 -10  -6  -2 74.2403 28.7027   1
  11  -6   2 8050.62 384.567   1
 -11  -6  -2 7846.97 382.381   1
  11   6   2 8059.61 384.509   1
 -11   6  -2 8331.98 387.268   1
 -12  -6  -2 80.0505 36.4122   1
  12   6   2 101.409 34.9965   1
  12  -6   2 37.6305 37.6478   1
 -12   6  -2 75.9620 37.1285   1
  13  -6   2 586.939 66.8164   1
  13   6   2 633.550 64.3671   1
 -13   6  -2 667.505 68.8937   1
  14  -6   2 523.814 61.8612   1
 -14  -6  -2 532.689 61.1974   1
 -14   6  -2 647.020 70.4848   1
  15  -6   2 513.567 65.6735   1
 -15  -6  -2 589.840 64.2893   1
  15   6   2 589.661 65.3500   1
 -15   6  -2 767.822 75.0159   1
  16  -6   2 57.2904 36.4216   1
 -16  -6  -2 48.1829 39.1427   1
  16   6   2 40.1395 38.1886   1
 -16   6  -2 8.71121 35.8915   1
  17  -6   2 110.662 37.2903   1
 -17   6  -2 241.481 50.7882   1
  17   6   2 202.863 47.7581   1
 -17  -6  -2 148.011 44.2601   1
 -18  -6  -2 768.240 76.5115   1
 -18   6  -2 718.986 79.8092   1
  18   6   2 874.955 79.6669   1
  18  -6   2 723.588 73.8044   1
  19  -6   2 194.353 49.3711   1
 -19  -6  -2 224.510 48.6939   1
  19   6   2 207.826 44.9294   1
 -19   6  -2 146.362 50.7831   1
  20  -6   2 24.3941 37.1761   1
 -20   6  -2 8.59152 38.7448   1
 -21  -6  -2 411.450 58.6927   1
  21  -6   2 403.014 59.6777   1
  21   6   2 340.891 58.1596   1
  22  -6   2 103.175 43.0955   1
  22   6   2 24.8680 36.4261   1
 -22   6  -2 82.5340 43.0582   1
 -23  -6  -2 8.21308 36.5176   1
  23   6   2 16.4472 41.9174   1
 -24   6  -2-23.7690 40.3963   1
  24  -6   2-7.66776 40.3497   1
  24   6   2-48.6704 44.8080   1
  25  -7  -2 77.9395 42.2512   1
 -25   7   2-24.4142 35.6784   1
  24  -7  -2 7.94350 38.6875   1
 -24   7   2-25.1685 40.8595   1
 -22  -7   2 398.763 58.6125   1
  22  -7  -2 351.639 54.3931   1
 -22   7   2 370.431 60.3559   1
  22   7  -2 403.614 58.1039   1
 -21  -7   2 34.4124 36.0715   1
  21   7  -2 76.8776 41.1686   1
  20  -7  -2-8.32872 35.4095   1
 -20   7   2 35.7895 36.8315   1
 -19  -7   2 934.669 84.6787   1
  19  -7  -2 899.083 84.5197   1
  19   7  -2 936.742 85.6174   1
 -19   7   2 1153.04 94.2510   1
  18   7  -2 355.949 53.6120   1
 -18  -7   2 342.889 51.9374   1
 -17   7   2 1141.68 98.3623   1
 -17  -7   2 1306.92 98.4937   1
  17   7  -2 1480.37 103.922   1
  17  -7  -2 1197.07 99.2682   1
 -16  -7   2 100.867 37.4354   1
  16  -7  -2 48.0740 29.0057   1
 -16   7   2 47.8798 26.2823   1
  16   7  -2 98.9585 41.3413   1
 -15  -7   2 45.1853 32.1055   1
  15  -7  -2 23.2271 33.0020   1
  15   7  -2 109.679 36.5288   1
 -15   7   2 55.6460 31.1354   1
 -14  -7   2 2266.90 141.479   1
  14   7  -2 2413.00 143.342   1
 -13  -7   2 94.9430 35.8282   1
  13  -7  -2 52.0581 30.2785   1
 -13   7   2 69.1783 34.3337   1
  13   7  -2 110.584 34.6119   1
 -12  -7   2 2464.62 142.538   1
  12  -7  -2 2541.83 149.302   1
  12   7  -2 2340.05 142.489   1
 -12   7   2 2414.88 146.951   1
 -11   7   2 4847.69 245.709   1
  11  -7  -2 4661.24 243.090   1
 -10  -7   2 6562.37 325.962   1
  10  -7  -2 6560.27 328.276   1
 -10   7   2 7028.30 331.308   1
  10   7  -2 7116.56 327.190   1
  -9  -7   2 11999.2 530.783   1
   9  -7  -2 11203.4 531.659   1
   9   7  -2 11588.8 528.084   1
  -9   7   2 12228.8 537.282   1
  -8  -7   2 9571.22 427.262   1
   8   7  -2 9034.71 423.588   1
   7  -7  -2 3341.16 179.314   1
   7   7  -2 3280.15 173.218   1
  -7   7   2 3510.52 180.229   1
   6  -7  -2 112.244 31.6323   1
  -6  -7   2 108.111 27.9081   1
  -6   7   2 64.7600 29.9328   1
   6   7  -2 85.3777 25.8918   1
   5   7  -2 4581.90 215.707   1
  -5   7   2 4855.19 225.044   1
  -5  -7   2 4785.00 218.166   1
   4   7  -2 10629.4 460.887   1
  -4   7   2 10202.1 464.996   1
   4  -7  -2 10068.9 465.728   1
  -4  -7   2 10029.8 460.319   1
   3   7  -2 7652.62 354.003   1
  -3   7   2 7033.79 356.091   1
   3  -7  -2 8068.45 361.006   1
  -3  -7   2 8223.52 356.853   1
  -2   7   2 1683.86 101.588   1
   2   7  -2 1582.26 97.4079   1
   2  -7  -2 1584.19 100.381   1
  -2  -7   2 1728.98 99.0364   1
  -1   7   2 11098.7 516.205   1
   1   7  -2 11623.9 514.128   1
  -1  -7   2 12106.5 516.518   1
   1  -7  -2 11297.8 518.330   1
   0   7   2 26100.8 1153.52   1
   0   7  -2 26898.3 1150.39   1
   0  -7   2 27023.9 1151.10   1
   0  -7  -2 26854.1 1154.96   1
   1   7   2 8107.48 354.520   1
  -1   7  -2 6954.67 348.045   1
   1  -7   2 7174.26 348.307   1
  -1  -7  -2 8139.97 353.973   1
   2   7   2 5650.26 289.006   1
   2  -7   2 6348.88 292.737   1
  -2   7  -2 5909.16 290.281   1
  -2  -7  -2 6653.35 294.193   1
  -3  -7  -2 4091.65 195.294   1
  -3   7  -2 3717.29 193.512   1
   3  -7   2 3532.12 191.336   1
  -4  -7  -2 30308.8 1293.66   1
  -4   7  -2 28243.5 1290.45   1
   4  -7   2 31124.7 1294.57   1
   4   7   2 30304.9 1290.61   1
  -5   7  -2 1139.75 83.0393   1
   5  -7   2 1211.82 83.9585   1
   5   7   2 1055.53 81.1859   1
  -5  -7  -2 1286.45 86.3263   1
   6   7   2 10457.6 467.832   1
  -6  -7  -2 9927.91 467.772   1
   7  -7   2 5686.85 280.435   1
  -7   7  -2 5698.99 280.945   1
  -8   7  -2 209.282 42.8961   1
   8  -7   2 313.526 45.2771   1
   8   7   2 236.033 41.3629   1
  -8  -7  -2 239.802 41.9817   1
  -9   7  -2 242.063 45.7880   1
  -9  -7  -2 234.702 40.1839   1
   9  -7   2 189.151 42.8625   1
   9   7   2 248.191 43.1581   1
 -10  -7  -2 19540.2 821.160   1
  10  -7   2 18492.2 821.746   1
  10   7   2 20523.7 824.957   1
  11  -7   2 3063.13 170.893   1
 -11  -7  -2 3073.04 170.199   1
 -11   7  -2 2791.33 167.977   1
  11   7   2 2935.73 166.987   1
  12   7   2 803.562 74.0769   1
 -13   7  -2 395.724 54.4099   1
  13  -7   2 442.422 56.2360   1
 -14  -7  -2 372.323 54.0904   1
  14  -7   2 443.059 58.7682   1
  14   7   2 558.757 61.0850   1
 -14   7  -2 390.901 56.4835   1
 -15   7  -2 8.83266 27.4626   1
 -15  -7  -2 129.434 41.7395   1
  15   7   2 72.8511 39.0167   1
  15  -7   2 47.5696 27.3981   1
  16   7   2 107.752 44.6758   1
 -16  -7  -2 246.455 47.6088   1
 -17   7  -2 336.766 57.3866   1
  17  -7   2 389.883 55.0527   1
 -18   7  -2 125.975 50.3587   1
 -18  -7  -2 100.900 36.5879   1
  18   7   2 127.247 40.0758   1
  18  -7   2 87.4731 39.9049   1
 -19   7  -2 36.3478 34.8350   1
 -19  -7  -2 33.7901 42.5974   1
  19   7   2 17.0510 40.0238   1
  19  -7   2 15.5302 31.4413   1
 -20   7  -2 370.001 56.8460   1
 -20  -7  -2 601.187 65.3749   1
  20   7   2 542.453 66.6630   1
  20  -7   2 342.984 54.8194   1
 -21   7  -2 67.4784 40.6269   1
 -21  -7  -2 16.8588 38.0500   1
  21   7   2 59.0416 44.8554   1
  21  -7   2 31.9374 37.9907   1
 -22  -7  -2 8.35362 36.0718   1
 -22   7  -2 57.6375 40.5838   1
  22   7   2-8.29727 43.6548   1
 -23   7  -2 31.4629 38.3168   1
  23  -7   2 38.9866 39.7506   1
  23   7   2 57.0526 45.4313   1
 -23  -7  -2-49.3557 42.8364   1
 -25   8   2 16.1746 35.9680   1
  25  -8  -2 30.6313 40.2948   1
 -23   8   2 26.7062 40.6922   1
  23  -8  -2-22.8297 39.6206   1
 -22   8   2-17.6436 33.8111   1
  22  -8  -2-16.0709 32.5261   1
  22   8  -2-17.5430 40.6399   1
 -21   8   2 249.344 53.1368   1
  21  -8  -2 389.590 59.3151   1
  21   8  -2 244.205 51.6989   1
 -21  -8   2 410.800 61.1436   1
 -20   8   2 313.835 59.1065   1
  20  -8  -2 317.340 57.0171   1
  20   8  -2 397.107 57.3879   1
 -20  -8   2 254.178 48.2447   1
 -19   8   2 8.79070 37.3726   1
  19   8  -2-8.61531 38.3052   1
 -19  -8   2-33.0445 35.6660   1
  18  -8  -2 1999.72 128.661   1
  18   8  -2 1918.63 127.898   1
 -17   8   2 842.719 76.4012   1
  17  -8  -2 800.930 77.2204   1
  17   8  -2 655.427 72.7914   1
 -17  -8   2 880.410 78.6467   1
 -16   8   2 1795.72 120.609   1
  16  -8  -2 1746.25 117.655   1
  16   8  -2 1536.42 114.517   1
 -16  -8   2 1658.42 115.888   1
 -15   8   2 830.374 76.8026   1
 -15  -8   2 702.852 71.4100   1
  15  -8  -2 878.864 78.8912   1
  15   8  -2 766.948 74.8205   1
 -14   8   2 552.398 65.8241   1
  14  -8  -2 647.016 70.9476   1
  14   8  -2 529.990 61.2878   1
 -14  -8   2 705.227 67.3630   1
  13   8  -2 927.340 81.7855   1
 -13  -8   2 1137.09 87.1884   1
 -12   8   2 1841.94 124.760   1
  12  -8  -2 1818.98 123.308   1
  12   8  -2 2067.13 124.139   1
 -12  -8   2 1917.74 123.104   1
 -11   8   2 1027.83 82.9016   1
  11  -8  -2 889.109 79.3008   1
  11   8  -2 981.295 76.6624   1
 -11  -8   2 957.412 76.0881   1
 -10   8   2 17486.6 757.888   1
 -10  -8   2 16858.7 751.506   1
  10   8  -2 17259.9 752.112   1
  10  -8  -2 16065.8 753.853   1
  -9   8   2 9603.50 436.173   1
   9  -8  -2 8421.29 430.287   1
   9   8  -2 9267.58 428.342   1
  -9  -8   2 9915.80 432.933   1
  -8   8   2 5169.34 262.465   1
   8  -8  -2 5856.61 268.915   1
   8   8  -2 4911.75 256.056   1
  -8  -8   2 5255.09 259.145   1
   7  -8  -2 869.047 72.8977   1
  -7   8   2 897.225 70.9986   1
  -7  -8   2 856.606 67.4343   1
   7   8  -2 805.814 66.8357   1
  -6   8   2 12823.3 607.456   1
  -6  -8   2 12891.9 603.636   1
   6  -8  -2 14244.4 610.508   1
   6   8  -2 14173.0 604.557   1
  -5  -8   2 24462.7 1112.07   1
   5   8  -2 27027.3 1115.11   1
  -4   8   2 593.173 59.1859   1
  -4  -8   2 636.816 56.1673   1
   4  -8  -2 745.371 64.5496   1
   4   8  -2 719.070 58.1757   1
  -3   8   2 17061.1 703.377   1
  -3  -8   2 16597.9 701.180   1
   3  -8  -2 16105.7 703.032   1
  -2  -8   2 14566.5 664.422   1
   2  -8  -2 15966.7 670.943   1
   2   8  -2 15132.2 665.156   1
  -2   8   2 14558.5 666.501   1
  -1  -8   2 4051.29 201.932   1
   1  -8  -2 3907.55 203.561   1
  -1   8   2 4183.39 205.524   1
   1   8  -2 3777.05 198.916   1
   0   8  -2 16301.2 726.956   1
   0  -8  -2 17324.6 733.423   1
   0  -8   2 16381.4 727.356   1
   0   8   2 16188.0 728.167   1
  -1   8  -2 28184.3 1230.09   1
  -1  -8  -2 29767.9 1234.25   1
   1  -8   2 29075.7 1231.34   1
   1   8   2 27030.9 1232.03   1
  -2   8  -2 3226.08 171.695   1
   2  -8   2 3161.61 172.151   1
   2   8   2 3435.51 176.205   1
  -2  -8  -2 3105.33 173.808   1
  -3   8  -2 2021.32 120.398   1
   3   8   2 2092.18 122.688   1
   3  -8   2 1942.19 119.258   1
  -3  -8  -2 1940.73 120.634   1
   4   8   2 22681.7 986.883   1
  -4  -8  -2 22468.2 985.410   1
   5  -8   2 39299.9 1705.00   1
  -5   8  -2 40156.5 1707.66   1
  -6  -8  -2 3818.14 206.649   1
   6   8   2 3599.30 201.507   1
   6  -8   2 4048.04 206.340   1
  -6   8  -2 4305.90 210.240   1
  -7  -8  -2 20674.4 947.324   1
   7   8   2 21146.3 947.602   1
   7  -8   2 21393.7 949.737   1
  -7   8  -2 23348.5 953.586   1
  -8  -8  -2 2219.66 135.314   1
   8   8   2 2298.23 135.349   1
   8  -8   2 2364.29 136.945   1
  -8   8  -2 2029.44 134.142   1
  -9  -8  -2 4232.12 226.015   1
   9   8   2 4056.63 222.955   1
   9  -8   2 4168.50 225.186   1
  -9   8  -2 4758.84 232.569   1
 -10  -8  -2 3589.12 192.349   1
  10  -8   2 3122.97 189.882   1
 -10   8  -2 3660.63 195.418   1
  10   8   2 3455.38 190.353   1
  11   8   2 1935.13 125.221   1
  12  -8   2 512.751 58.4635   1
 -12   8  -2 621.052 63.1809   1
 -13  -8  -2 22.7582 31.7428   1
  13   8   2 24.5444 33.6772   1
 -13   8  -2-8.06229 34.8063   1
  13  -8   2-7.95068 34.8407   1
 -14  -8  -2 55.1532 36.0415   1
  14   8   2 16.2320 39.0766   1
 -14   8  -2 16.3503 34.7795   1
  14  -8   2 40.8023 35.2545   1
  15   8   2 1292.62 97.8495   1
 -15  -8  -2 1072.89 92.1494   1
 -16   8  -2 98.7743 43.9678   1
  16  -8   2 96.7203 38.5770   1
  16   8   2 156.293 43.5103   1
 -16  -8  -2 83.6704 39.0262   1
 -17   8  -2 386.628 58.1610   1
  17  -8   2 322.481 52.0642   1
  17   8   2 449.156 62.5435   1
 -17  -8  -2 482.252 62.9025   1
  18   8   2-24.9273 35.8911   1
 -18  -8  -2-34.2895 43.2319   1
 -19   8  -2 366.367 59.6951   1
  19  -8   2 292.307 53.3895   1
  19   8   2 174.918 47.8686   1
 -19  -8  -2 292.182 52.1747   1
 -20   8  -2-8.95839 36.8800   1
  20  -8   2 15.3102 33.5513   1
  20   8   2 16.6279 39.5210   1
 -20  -8  -2 59.6374 41.4982   1
 -21   8  -2 50.4925 41.0029   1
  21  -8   2 101.409 41.4696   1
  21   8   2 8.32099 35.9423   1
 -21  -8  -2-16.9225 31.1743   1
 -22   8  -2 16.3833 37.9556   1
  22  -8   2 23.2649 39.5333   1
  22   8   2-8.29777 42.7566   1
 -22  -8  -2 41.5256 42.3369   1
 -23   8  -2 47.3931 41.1452   1
  23  -8   2 15.1296 37.3003   1
 -24   9   2 42.2662 42.1376   1
  24  -9  -2-29.7080 36.1709   1
 -23   9   2 8.67079 35.0967   1
  23  -9  -2 22.9969 32.0815   1
 -22   9   2 26.1086 43.3829   1
  22  -9  -2-8.14851 41.0787   1
 -21   9   2 98.0739 47.4293   1
  21  -9  -2 57.4170 41.4095   1
  21   9  -2 8.80164 38.0617   1
 -20   9   2 17.9919 40.5621   1
 -20  -9   2 17.8241 35.4389   1
  20  -9  -2-8.07593 40.7119   1
  20   9  -2-8.73512 38.2764   1
 -19   9   2 336.428 59.2889   1
  19  -9  -2 175.469 48.1581   1
 -18  -9   2 17.4339 33.4218   1
  18   9  -2 33.9369 38.7993   1
  18  -9  -2 25.0520 39.7058   1
 -18   9   2 33.2888 38.5694   1
 -17   9   2 778.492 75.8989   1
 -17  -9   2 794.560 77.9260   1
  17  -9  -2 975.060 83.0591   1
  17   9  -2 830.947 79.2439   1
 -16   9   2 140.984 44.7351   1
  16   9  -2 218.532 46.5611   1
  16  -9  -2 203.319 50.2440   1
 -16  -9   2 175.486 42.8229   1
  15  -9  -2 5124.11 258.455   1
 -15   9   2 4710.78 256.501   1
 -14   9   2 553.376 66.6521   1
  14   9  -2 569.680 63.7466   1
 -14  -9   2 449.754 58.8690   1
  14  -9  -2 600.577 64.8523   1
 -13   9   2 716.598 72.9676   1
  13   9  -2 516.591 61.7151   1
 -13  -9   2 554.830 62.3570   1
  13  -9  -2 691.758 69.9429   1
 -12   9   2 228.252 42.2745   1
 -12  -9   2 205.962 42.5981   1
  12   9  -2 207.931 43.9429   1
  12  -9  -2 176.962 39.2918   1
 -11  -9   2 4049.61 207.776   1
 -11   9   2 3999.54 209.391   1
  11   9  -2 3551.07 201.276   1
  11  -9  -2 3740.48 207.221   1
 -10   9   2 367.138 47.2674   1
 -10  -9   2 316.888 46.5348   1
  10  -9  -2 362.676 46.8605   1
  10   9  -2 316.970 45.0277   1
  -9   9   2 6382.59 321.468   1
   9  -9  -2 6451.27 322.342   1
  -9  -9   2 6506.81 317.704   1
   9   9  -2 6872.65 319.041   1
   8  -9  -2 3404.62 191.409   1
  -8   9   2 3572.07 191.327   1
   7  -9  -2 7210.63 348.591   1
  -7   9   2 7251.06 347.916   1
  -6   9   2 18190.9 798.392   1
   6  -9  -2 17245.3 796.478   1
  -6  -9   2 18459.8 795.182   1
   5   9  -2 21655.2 906.779   1
  -5   9   2 20653.7 909.162   1
   5  -9  -2 20172.6 908.284   1
  -5  -9   2 20146.0 906.766   1
   4   9  -2 4640.50 227.284   1
  -4   9   2 4611.35 229.855   1
   4  -9  -2 4184.78 228.817   1
   3   9  -2 701.174 62.8129   1
  -3   9   2 911.177 70.8715   1
   3  -9  -2 719.184 68.1122   1
  -3  -9   2 790.867 65.0253   1
   2   9  -2 4639.45 236.508   1
  -2  -9   2 4861.29 239.088   1
   1   9  -2 11407.6 522.432   1
  -1  -9   2 11770.2 525.100   1
   0   9  -2 11627.9 524.172   1
   0  -9   2 11511.0 523.811   1
  -1   9  -2 9338.43 425.883   1
   1  -9   2 9025.21 424.531   1
   2   9   2 4158.19 222.013   1
  -2  -9  -2 4459.98 224.208   1
   3   9   2 175.531 38.8449   1
  -3   9  -2 51.8542 31.6524   1
  -3  -9  -2 175.647 37.3510   1
   3  -9   2 122.564 33.3177   1
  -4  -9  -2 22704.0 1022.21   1
  -4   9  -2 24226.7 1023.37   1
   4  -9   2 21549.6 1019.17   1
   4   9   2 25186.3 1024.23   1
  -5  -9  -2 86.8874 34.9082   1
   5   9   2 26.9317 32.1201   1
   5  -9   2 48.5148 30.9371   1
  -5   9  -2 100.851 34.3797   1
  -6  -9  -2 19207.7 920.518   1
   6   9   2 21751.7 923.395   1
  -6   9  -2 22424.0 926.859   1
   6  -9   2 20528.0 921.032   1
  -7  -9  -2-7.23490 30.8123   1
   7   9   2 48.0522 33.8788   1
  -7   9  -2 101.401 32.7110   1
   7  -9   2 28.4475 23.9737   1
  -8  -9  -2 3688.99 195.237   1
   8   9   2 3081.96 186.948   1
  -8   9  -2 3490.91 193.533   1
   8  -9   2 3858.33 197.265   1
  -9  -9  -2 3894.16 203.205   1
   9   9   2 3649.36 200.797   1
  -9   9  -2 3285.67 197.481   1
   9  -9   2 3915.52 203.245   1
  10   9   2 1113.11 87.2616   1
 -10  -9  -2 1031.59 85.6650   1
  11  -9   2-7.83993 31.1771   1
 -11   9  -2-8.08481 33.2791   1
 -12   9  -2 2699.19 167.370   1
 -12  -9  -2 2881.94 170.635   1
  12  -9   2 3016.34 172.163   1
  12   9   2 2996.34 171.711   1
 -13  -9  -2 24.9984 38.0903   1
  13   9   2 32.4448 38.0663   1
  13  -9   2-8.02891 30.7658   1
 -13   9  -2-24.7338 31.5923   1
 -14   9  -2 3122.91 184.625   1
 -14  -9  -2 3291.33 188.983   1
  14  -9   2 3310.11 187.705   1
  14   9   2 3150.23 187.207   1
 -15  -9  -2 34.0620 35.1284   1
  15   9   2 75.4618 38.3985   1
 -15   9  -2 16.7501 34.5516   1
  15  -9   2 99.5716 41.4282   1
 -16  -9  -2 265.574 50.3885   1
  16   9   2 288.432 51.9107   1
  16  -9   2 166.103 47.2869   1
 -16   9  -2 216.212 47.8551   1
 -17   9  -2 160.974 39.7196   1
  17  -9   2 156.036 39.5667   1
  17   9   2 137.237 42.7616   1
 -17  -9  -2 162.416 42.1331   1
 -18   9  -2 99.1537 46.4598   1
  18  -9   2 16.3694 37.4387   1
  18   9   2 17.2801 40.5714   1
 -18  -9  -2 8.50842 37.3084   1
 -19   9  -2 17.4678 32.8354   1
  19  -9   2 41.0240 31.4587   1
  19   9   2 8.63953 39.5075   1
 -19  -9  -2 34.0274 35.6104   1
 -20   9  -2 17.5188 43.7439   1
  20  -9   2 100.670 39.1273   1
  20   9   2 17.2045 38.3357   1
 -20  -9  -2 110.082 40.8320   1
 -21   9  -2-17.1373 36.4356   1
  21  -9   2-22.5864 32.5128   1
  21   9   2-25.5699 49.6213   1
 -21  -9  -2-16.7769 39.8779   1
 -22   9  -2 8.04759 33.1340   1
  22   9   2 8.37454 34.4794   1
  22  -9   2 37.8318 34.5960   1
  23 -10  -2 7.85109 33.8965   1
 -23  10   2 16.7765 31.5223   1
  22 -10  -2 23.8453 33.8105   1
 -22  10   2 35.0025 36.0380   1
  21 -10  -2 8.06090 35.8375   1
 -21  10   2-8.77513 36.7159   1
 -20 -10   2 27.0392 28.7379   1
  20  10  -2-26.0183 38.0042   1
 -20  10   2 8.57852 41.2797   1
  20 -10  -2 8.23804 41.0661   1
 -19 -10   2-26.7643 39.6719   1
  19 -10  -2-16.6277 37.4955   1
  19  10  -2-17.1967 38.7781   1
 -18  10   2 241.931 42.8424   1
  18 -10  -2 149.323 41.2204   1
 -17 -10   2 529.528 66.7941   1
  17  10  -2 471.010 60.8411   1
  17 -10  -2 468.062 63.3014   1
 -17  10   2 606.837 68.6872   1
 -16  10   2 1703.01 117.287   1
 -16 -10   2 1686.29 117.571   1
  16  10  -2 1567.91 115.869   1
  16 -10  -2 1605.79 114.871   1
  15  10  -2-48.7211 41.4108   1
 -15 -10   2-16.5156 38.7794   1
  14 -10  -2 1436.25 111.432   1
 -14  10   2 1582.81 114.770   1
 -13  10   2 395.410 56.8937   1
 -13 -10   2 358.856 54.9133   1
  13 -10  -2 369.573 55.6138   1
  13  10  -2 494.122 59.3036   1
 -12 -10   2 6128.16 302.207   1
 -12  10   2 6165.17 303.892   1
  12 -10  -2 5494.82 297.569   1
  12  10  -2 6188.43 299.282   1
 -11  10   2 55.2518 39.9442   1
 -11 -10   2 52.3442 30.9778   1
  11  10  -2 93.8888 33.6398   1
  11 -10  -2 139.327 41.6879   1
 -10 -10   2 8595.82 415.220   1
  10  10  -2 9048.50 418.730   1
   9 -10  -2 239.479 48.2230   1
   9  10  -2 317.904 47.1716   1
  -9 -10   2 345.192 48.2935   1
   8 -10  -2 3315.84 189.759   1
   8  10  -2 3432.37 188.510   1
  -8  10   2 3675.89 192.911   1
  -8 -10   2 3548.48 191.155   1
   7 -10  -2 10852.3 530.580   1
   7  10  -2 12114.4 533.523   1
  -7  10   2 11393.7 533.869   1
  -7 -10   2 12079.6 533.541   1
   6  10  -2 6910.22 328.605   1
  -6  10   2 6770.73 332.815   1
   6 -10  -2 6572.93 332.222   1
  -6 -10   2 7037.88 331.585   1
   5  10  -2 1110.81 83.4168   1
  -5  10   2 943.247 81.2362   1
   5 -10  -2 995.586 83.7314   1
  -5 -10   2 1173.02 84.1639   1
   4  10  -2 3629.68 192.342   1
  -4  10   2 3622.40 196.432   1
   4 -10  -2 3408.94 193.361   1
  -4 -10   2 3770.93 194.804   1
  -3  10   2 19889.3 873.373   1
   3 -10  -2 19666.7 873.907   1
  -2  10   2 9726.31 446.575   1
   2  10  -2 9812.32 445.266   1
  -2 -10   2 8925.55 444.667   1
   2 -10  -2 10014.5 449.136   1
  -1  10   2 1816.04 121.626   1
   1  10  -2 1896.47 119.380   1
  -1 -10   2 2060.64 125.240   1
   1 -10  -2 2112.98 127.475   1
   0  10  -2 507.251 58.8686   1
   0  10   2 602.411 59.9067   1
   0 -10   2 451.133 52.6685   1
   0 -10  -2 447.756 55.0607   1
   1  10   2 21186.5 963.631   1
  -1  10  -2 21644.5 965.288   1
   1 -10   2 22330.4 965.779   1
  -1 -10  -2 22964.2 969.708   1
   2  10   2 684.613 66.8310   1
  -2  10  -2 729.927 66.6737   1
   2 -10   2 673.299 65.1546   1
  -2 -10  -2 717.899 67.3493   1
   3  10   2 41743.1 1845.82   1
  -3  10  -2 43032.0 1845.54   1
  -3 -10  -2 44173.8 1847.69   1
   3 -10   2 43083.3 1845.15   1
  -4 -10  -2 8377.08 373.898   1
  -4  10  -2 7319.12 366.202   1
   4  10   2 7857.96 370.270   1
   4 -10   2 7340.77 365.851   1
  -5 -10  -2 13865.8 654.737   1
  -5  10  -2 14073.8 655.242   1
   5 -10   2 14804.4 658.482   1
   5  10   2 15542.2 658.506   1
  -6 -10  -2 43.5557 33.6847   1
   6  10   2 107.862 37.4891   1
   6 -10   2 21.8307 29.5130   1
  -6  10  -2 22.1449 31.4399   1
  -7 -10  -2 7038.50 349.062   1
   7  10   2 7170.67 348.945   1
  -7  10  -2 7340.06 351.103   1
   7 -10   2 7281.47 350.744   1
  -8 -10  -2 749.513 71.9976   1
   8  10   2 649.167 65.6716   1
  -8  10  -2 669.904 69.1779   1
   8 -10   2 827.735 74.6008   1
  -9 -10  -2 2413.16 147.435   1
   9  10   2 2244.95 143.656   1
  -9  10  -2 2474.84 148.269   1
   9 -10   2 2303.93 145.002   1
 -10  10  -2-16.4039 24.6909   1
  10 -10   2 96.1587 36.1556   1
 -11 -10  -2 2427.43 153.206   1
  11  10   2 2604.72 154.336   1
 -11  10  -2 2477.34 153.938   1
  11 -10   2 2398.13 151.153   1
 -12 -10  -2 97.4781 38.7768   1
  12  10   2 91.1336 40.5105   1
 -12  10  -2 49.7309 41.0038   1
  12 -10   2 105.104 40.0047   1
  13  10   2 5539.42 282.596   1
 -13 -10  -2 5421.17 283.995   1
 -14 -10  -2-8.59368 32.9729   1
  14  10   2 33.0648 31.1055   1
 -14  10  -2 67.2178 30.3286   1
  14 -10   2 49.1428 30.8214   1
 -15 -10  -2-8.69031 37.5483   1
  15  10   2 67.1784 41.8880   1
 -15  10  -2 41.4034 27.8732   1
  15 -10   2 41.7807 30.1561   1
 -16 -10  -2 122.770 39.7281   1
  16  10   2 67.7936 32.7007   1
  16 -10   2 133.204 38.7594   1
 -16  10  -2 51.1362 32.2555   1
 -17 -10  -2 387.506 56.8927   1
  17  10   2 418.143 58.8950   1
  17 -10   2 434.301 58.7319   1
 -17  10  -2 428.653 63.3937   1
 -18  10  -2 44.1940 40.4108   1
  18 -10   2 16.5009 37.2088   1
 -18 -10  -2-8.82065 40.3278   1
 -19  10  -2 35.0737 41.2097   1
  19 -10   2 48.4963 37.5081   1
  19  10   2 93.8695 40.6187   1
 -19 -10  -2 35.1792 31.0784   1
  20 -10   2-15.9298 38.3411   1
 -20  10  -2 76.6134 46.1427   1
 -21  10  -2-8.92641 42.9542   1
  21 -10   2 14.1246 32.7179   1
  21  10   2 16.7494 38.2834   1
 -21 -10  -2 8.63120 33.7054   1
  22 -11  -2 94.8779 44.9263   1
 -22  11   2 16.9752 40.4157   1
  21 -11  -2 87.4559 41.8741   1
 -21  11   2 8.48456 38.3120   1
 -19  11   2 139.424 45.7923   1
  19 -11  -2 173.866 50.6154   1
  19  11  -2 173.629 47.9741   1
 -18  11   2 42.0361 37.9210   1
  18 -11  -2 32.7825 37.4769   1
  18  11  -2 8.57191 38.6634   1
 -18 -11   2 8.92413 37.9505   1
  17 -11  -2 74.1303 32.2691   1
 -17  11   2 50.3925 31.6659   1
 -16 -11   2 1195.72 96.7905   1
  16 -11  -2 1105.95 93.8366   1
  16  11  -2 1138.85 93.5104   1
 -16  11   2 1074.53 94.3274   1
 -15 -11   2 812.180 79.1171   1
 -15  11   2 790.339 78.1028   1
  15  11  -2 742.224 77.7023   1
  15 -11  -2 846.102 79.7623   1
 -14 -11   2 606.204 67.0466   1
  14  11  -2 506.487 62.0770   1
 -13  11   2 1882.62 123.935   1
  13 -11  -2 1812.88 124.729   1
  13  11  -2 1867.98 124.008   1
 -13 -11   2 1560.51 119.361   1
 -12  11   2 1553.04 112.150   1
  12 -11  -2 1675.29 116.478   1
  11 -11  -2 5634.84 299.360   1
 -11  11   2 5849.19 301.272   1
  11  11  -2 5988.19 300.239   1
 -11 -11   2 6444.24 304.186   1
  10  11  -2 125.922 38.7477   1
 -10  11   2 159.781 39.4835   1
  10 -11  -2 196.298 41.4287   1
 -10 -11   2 153.701 39.7410   1
   9 -11  -2 4496.51 233.094   1
  -9  11   2 4289.29 230.486   1
   9  11  -2 4487.08 229.193   1
  -9 -11   2 3997.30 226.765   1
   8  11  -2 121.102 41.6745   1
  -8 -11   2 104.724 38.4144   1
   7  11  -2 2792.50 157.852   1
  -7  11   2 2647.30 157.877   1
   7 -11  -2 2652.68 158.104   1
  -7 -11   2 2548.14 154.125   1
   6  11  -2 2173.08 134.437   1
  -6  11   2 2162.61 138.387   1
   6 -11  -2 2354.40 141.006   1
  -6 -11   2 2029.09 133.190   1
   5  11  -2 1096.23 84.0272   1
  -5  11   2 1067.06 85.7111   1
   5 -11  -2 1012.53 85.9533   1
  -5 -11   2 1000.82 82.6135   1
   4  11  -2 236.490 41.9908   1
  -4  11   2 294.139 47.5554   1
   4 -11  -2 278.189 48.8930   1
  -4 -11   2 266.393 42.9493   1
  -3  11   2 28798.2 1291.62   1
  -3 -11   2 30714.6 1294.05   1
   3 -11  -2 29738.2 1292.72   1
  -2  11   2 13547.7 598.007   1
   2  11  -2 12206.9 590.498   1
   2 -11  -2 13974.7 600.119   1
  -2 -11   2 12897.9 595.539   1
   1  11  -2 10774.3 531.063   1
   1 -11  -2 11482.6 536.509   1
   0  11   2 64.8824 32.5667   1
   0  11  -2 20.9670 32.8602   1
   0 -11   2 42.4033 33.2267   1
   0 -11  -2 58.7549 31.7680   1
   1  11   2 294.535 48.8611   1
  -1  11  -2 207.150 41.2149   1
   1 -11   2 172.610 38.9409   1
  -1 -11  -2 229.541 43.7245   1
   2  11   2 3371.48 177.863   1
  -2  11  -2 3132.57 174.594   1
   2 -11   2 2892.01 171.310   1
  -2 -11  -2 2958.02 175.410   1
   3  11   2 3073.35 170.328   1
  -3  11  -2 2946.11 169.195   1
   3 -11   2 2984.70 169.317   1
  -3 -11  -2 2799.97 167.944   1
   4 -11   2 6133.69 307.927   1
  -4  11  -2 6098.70 306.990   1
   4  11   2 6421.13 310.511   1
  -4 -11  -2 6176.34 307.976   1
   5  11   2 418.326 50.6098   1
  -5  11  -2 403.687 54.0782   1
   5 -11   2 304.664 50.0235   1
  -5 -11  -2 353.199 51.0640   1
  -6  11  -2 662.109 70.3044   1
   6 -11   2 731.398 70.3869   1
   6  11   2 707.581 68.1418   1
  -6 -11  -2 545.318 63.8979   1
   7  11   2 1232.86 87.5496   1
  -7 -11  -2 752.387 76.5502   1
  -8  11  -2 5590.01 289.832   1
   8 -11   2 5759.15 289.955   1
  -9  11  -2 48.8103 40.1053   1
  -9 -11  -2 24.0953 31.3848   1
   9 -11   2 15.9777 34.5075   1
 -10  11  -2 41.6895 39.6923   1
  10  11   2 55.3465 37.1743   1
 -10 -11  -2 16.5641 36.3605   1
  10 -11   2 97.1807 39.0332   1
 -11  11  -2 265.162 50.9817   1
  11  11   2 183.894 45.0354   1
 -11 -11  -2 177.825 43.1330   1
  11 -11   2 233.647 46.9272   1
  12  11   2 2203.74 144.129   1
 -12 -11  -2 2463.35 150.018   1
 -13 -11  -2 25.7791 37.1056   1
  13 -11   2 49.2701 30.2435   1
  13  11   2-33.0236 40.6926   1
 -13  11  -2 16.7359 26.6931   1
  14  11   2 831.825 78.8503   1
 -14 -11  -2 654.861 71.4536   1
  14 -11   2 773.713 75.9962   1
 -14  11  -2 700.174 73.5903   1
 -15 -11  -2 69.3289 42.2451   1
  15 -11   2 157.030 42.2091   1
 -15  11  -2 192.760 44.1556   1
  15  11   2 213.059 50.8800   1
 -16 -11  -2 60.0084 35.5146   1
  16 -11   2 116.538 32.7530   1
  16  11   2 96.1673 40.1653   1
 -16  11  -2 100.070 33.9870   1
 -17  11  -2 25.5860 36.2765   1
  17 -11   2 33.0425 39.2803   1
  18  11   2 76.6077 41.7128   1
 -18 -11  -2 147.019 42.8677   1
  19  11   2 8.46499 42.1962   1
 -19 -11  -2-34.3879 40.3458   1
  19 -11   2 8.01125 27.5887   1
 -19  11  -2 8.63473 30.4356   1
  20  11   2 41.5762 42.8510   1
 -20 -11  -2 17.2585 38.9212   1
  20 -11   2-7.85967 37.3687   1
 -20  11  -2 50.3818 43.2719   1
  21 -11   2-22.4514 31.3140   1
 -21  11  -2 41.0950 29.6224   1
  22 -12  -2 53.3832 31.4640   1
 -22  12   2 49.8141 31.8866   1
  21 -12  -2 47.3022 35.0703   1
 -21  12   2 8.20698 34.3597   1
  20 -12  -2 160.926 42.6225   1
 -20  12   2 73.0889 39.3972   1
 -18 -12   2 45.2480 32.8934   1
 -18  12   2 116.792 36.2658   1
  18 -12  -2 105.615 37.3815   1
  18  12  -2 138.303 48.7973   1
 -17 -12   2 26.8099 37.6039   1
 -17  12   2 66.8161 36.2753   1
  17  12  -2 162.697 45.2211   1
  17 -12  -2 123.103 41.1037   1
  16 -12  -2-16.5613 39.3662   1
 -16  12   2-25.6064 40.0666   1
 -15 -12   2 34.1794 34.5917   1
 -15  12   2 26.2299 35.3945   1
  15 -12  -2 16.7810 34.5475   1
  15  12  -2 8.37622 36.1710   1
  14 -12  -2 216.449 45.9621   1
 -14 -12   2 92.4562 39.4234   1
 -14  12   2 163.591 44.7864   1
  14  12  -2 93.1814 42.6758   1
  13 -12  -2 173.765 44.7322   1
 -13  12   2 143.229 44.1949   1
 -13 -12   2 108.466 38.0040   1
  13  12  -2 98.6074 36.4078   1
  12 -12  -2 2254.82 137.999   1
 -12 -12   2 1985.86 134.372   1
 -12  12   2 1839.87 132.773   1
  12  12  -2 2042.59 133.261   1
  11 -12  -2-8.04134 32.5869   1
 -11  12   2 107.414 39.7952   1
  11  12  -2 23.8161 36.3287   1
 -11 -12   2 41.4369 38.4289   1
 -10  12   2 147.334 39.1010   1
  10 -12  -2 201.750 43.4994   1
   9  12  -2 336.947 52.7982   1
  -9  12   2 224.026 47.2366   1
   9 -12  -2 278.825 50.6298   1
  -9 -12   2 427.240 54.1113   1
   8  12  -2 30.5070 39.7191   1
  -8  12   2 31.6800 35.7226   1
   8 -12  -2-15.9154 33.8411   1
  -8 -12   2 46.7527 33.1376   1
   7  12  -2 4565.87 236.082   1
  -7  12   2 4723.30 239.742   1
   7 -12  -2 4451.19 237.290   1
  -7 -12   2 4097.23 234.404   1
   6  12  -2 1153.29 88.3896   1
  -6  12   2 987.738 88.2030   1
   6 -12  -2 1099.71 89.1529   1
  -6 -12   2 1169.94 90.3931   1
  -5 -12   2 1446.47 103.009   1
   5  12  -2 1307.57 98.6525   1
   4  12  -2 949.706 77.7996   1
  -4 -12   2 858.684 74.2685   1
   4 -12  -2 793.693 75.2511   1
  -3  12   2 6044.29 303.491   1
   3  12  -2 5954.68 301.770   1
   3 -12  -2 6075.04 304.181   1
  -3 -12   2 6268.14 304.825   1
   2  12  -2 3744.55 206.974   1
  -2  12   2 3960.84 211.057   1
   2 -12  -2 3358.68 207.989   1
   1  12  -2 9296.93 442.743   1
  -1  12   2 9391.28 443.365   1
  -1 -12   2 9363.96 443.611   1
   1 -12  -2 9691.40 448.376   1
   0  12  -2 3476.71 197.707   1
   0  12   2 3810.13 201.178   1
   0 -12   2 3422.11 197.329   1
   0 -12  -2 3777.90 201.218   1
   1  12   2 167.787 45.0909   1
  -1  12  -2 120.471 39.5753   1
   1 -12   2 144.453 39.9538   1
  -1 -12  -2 92.6740 39.3081   1
   2  12   2 1866.41 127.037   1
  -2  12  -2 1928.98 128.281   1
   2 -12   2 2253.65 133.795   1
  -2 -12  -2 2156.34 132.887   1
   3  12   2 6748.79 318.147   1
   3 -12   2 6905.95 318.879   1
  -3 -12  -2 6557.50 319.822   1
   4  12   2 69.2581 38.9405   1
  -4  12  -2 69.0648 37.9666   1
   4 -12   2 92.4358 40.2477   1
  -4 -12  -2 94.5418 38.0609   1
   5 -12   2 71.1111 33.6428   1
  -5  12  -2 23.3241 28.0851   1
   6  12   2 323.690 56.6311   1
  -6  12  -2 478.422 59.6068   1
   6 -12   2 412.303 57.4746   1
  -7  12  -2 3690.14 200.171   1
   7 -12   2 3537.76 197.440   1
   7  12   2 3482.23 197.869   1
  -7 -12  -2 3400.60 199.072   1
  -8  12  -2 196.333 40.8979   1
  -8 -12  -2 263.259 48.3734   1
   8 -12   2 329.333 48.0559   1
   8  12   2 277.500 45.1681   1
  -9 -12  -2 24.6777 31.5247   1
   9 -12   2 8.23587 30.9501   1
   9  12   2 8.10125 29.2016   1
  -9  12  -2 8.28797 32.9611   1
 -10 -12  -2 196.908 46.6077   1
 -10  12  -2 50.5967 40.1210   1
  10 -12   2 197.376 45.4734   1
  10  12   2 184.556 44.1714   1
 -11  12  -2 77.4371 37.7141   1
  11  12   2-8.19942 29.5659   1
  11 -12   2 16.7998 30.2880   1
 -11 -12  -2 8.41196 28.9841   1
 -12  12  -2 17.4411 38.7737   1
  12 -12   2 8.32871 37.0319   1
 -13 -12  -2 1519.61 115.458   1
  13 -12   2 1561.66 114.609   1
 -13  12  -2 1503.30 113.168   1
  13  12   2 1674.78 118.283   1
 -14 -12  -2 35.4237 36.5160   1
  14 -12   2 57.7563 35.6848   1
 -14  12  -2 100.964 42.9378   1
  14  12   2 8.36241 37.7678   1
 -15 -12  -2 35.3356 42.5263   1
  15 -12   2-8.20078 33.2118   1
  15  12   2 33.6474 41.9505   1
 -15  12  -2 67.3027 37.9540   1
 -16  12  -2 41.0167 39.0631   1
  16 -12   2 74.5023 40.3873   1
 -17 -12  -2 168.011 48.7383   1
  17  12   2 117.573 45.8930   1
 -18 -12  -2-8.78382 39.6071   1
  18 -12   2 15.9605 28.7630   1
  18  12   2-16.7425 38.7811   1
 -18  12  -2 25.2537 30.3402   1
  19  12   2 58.3066 34.9038   1
 -19  12  -2-8.46891 39.2785   1
 -19 -12  -2 60.6894 37.4764   1
  19 -12   2 63.2405 38.0860   1
  20 -12   2 45.6893 34.3453   1
 -20  12  -2-8.38648 35.6614   1
  21 -13  -2-7.72202 34.3309   1
 -21  13   2 7.93279 36.2616   1
  20 -13  -2-7.90081 38.0233   1
 -20  13   2-23.6319 36.0141   1
  19 -13  -2-7.92994 37.2153   1
 -19  13   2 8.10080 36.0149   1
  18 -13  -2 16.0709 31.9569   1
 -18  13   2 8.21538 33.2505   1
  17 -13  -2-8.10610 27.9269   1
 -17  13   2 74.5329 32.3476   1
  17  13  -2-35.5715 38.9758   1
  16 -13  -2 33.0342 37.2398   1
 -16  13   2-17.0731 37.4088   1
 -16 -13   2 8.81045 36.8664   1
  16  13  -2 17.4616 39.9120   1
 -15 -13   2 149.459 40.5833   1
  15  13  -2 120.248 42.7015   1
  14 -13  -2 16.6579 35.4212   1
 -14 -13   2-8.81782 34.4470   1
 -14  13   2 8.57517 37.5889   1
  14  13  -2 84.4467 37.5573   1
  13 -13  -2 41.7684 30.7609   1
 -13 -13   2 17.5891 34.3472   1
 -13  13   2 8.46436 31.1682   1
  13  13  -2-16.8575 35.8366   1
  12 -13  -2 174.203 47.2667   1
 -12 -13   2 343.586 55.4734   1
 -12  13   2 185.650 47.2033   1
  12  13  -2 279.910 52.7103   1
  11 -13  -2-32.5137 34.5593   1
 -11 -13   2 34.5062 36.6766   1
 -11  13   2 58.7753 42.7993   1
  11  13  -2 8.65412 39.5633   1
  10 -13  -2 972.648 87.8280   1
 -10  13   2 974.457 86.9584   1
  10  13  -2 1072.22 89.0773   1
 -10 -13   2 1145.14 91.6068   1
   9  13  -2 708.683 68.7140   1
  -9  13   2 531.246 63.3701   1
   9 -13  -2 594.775 67.4242   1
  -9 -13   2 486.133 62.9036   1
   8  13  -2 23.7435 33.1167   1
  -8  13   2-24.3575 33.9731   1
   8 -13  -2 8.15773 29.4024   1
  -8 -13   2 41.0200 34.8772   1
  -7  13   2 57.4555 40.0178   1
   7 -13  -2 32.7072 36.4009   1
   6  13  -2 101.787 37.8681   1
  -6  13   2 81.5962 32.0891   1
   6 -13  -2 82.1429 32.8856   1
  -6 -13   2 112.556 40.2569   1
   5  13  -2 171.797 45.3751   1
  -5  13   2 72.9632 39.3557   1
   5 -13  -2 105.464 39.3823   1
  -5 -13   2 151.078 41.2949   1
   4  13  -2 231.030 43.9363   1
  -4  13   2 121.066 43.5231   1
   4 -13  -2 195.319 45.5483   1
  -4 -13   2 159.144 43.7521   1
   3  13  -2 15.1662 26.7301   1
  -3  13   2 47.7014 29.8736   1
   3 -13  -2-8.03668 30.1984   1
  -3 -13   2-23.7439 27.8985   1
  -2  13   2 2358.23 147.403   1
   2  13  -2 2457.93 147.974   1
  -2 -13   2 2317.32 148.833   1
   2 -13  -2 2408.70 149.120   1
  -1  13   2 7.75335 29.7356   1
   1  13  -2 7.71749 29.5984   1
  -1 -13   2 62.1990 30.3851   1
   1 -13  -2 40.2247 29.6437   1
   0  13   2 782.094 75.2083   1
   0 -13   2 691.700 71.1595   1
   0 -13  -2 752.846 73.9820   1
   1  13   2 1899.15 125.157   1
  -1 -13  -2 1830.14 125.191   1
   2  13   2 508.848 56.9827   1
  -2  13  -2 374.008 56.0786   1
   2 -13   2 522.695 61.5543   1
  -2 -13  -2 331.617 50.7277   1
   3  13   2 939.745 84.4411   1
  -3  13  -2 1256.64 94.3931   1
   3 -13   2 1153.74 91.4644   1
  -3 -13  -2 1089.15 90.8056   1
   4  13   2 205.743 45.6011   1
  -4  13  -2 198.670 47.3211   1
   4 -13   2 207.306 46.3262   1
  -4 -13  -2 148.960 44.2595   1
   5  13   2 96.4438 40.2031   1
  -5  13  -2 64.2291 29.1294   1
   5 -13   2 73.4255 29.5939   1
  -5 -13  -2 107.085 38.8034   1
  -6  13  -2 8.19750 28.8957   1
   6 -13   2-8.19129 28.8738   1
  -6 -13  -2 24.9514 34.2349   1
  -7  13  -2 49.6301 33.4986   1
   7 -13   2 48.4518 30.9694   1
   7  13   2-8.51401 39.4613   1
  -7 -13  -2 16.9403 36.0294   1
  -8  13  -2 75.0683 32.2877   1
   8 -13   2 106.276 33.9593   1
   8  13   2 66.9299 38.5163   1
   9  13   2 363.155 57.6449   1
  -9 -13  -2 387.131 56.3121   1
 -10  13  -2 306.750 49.6985   1
 -10 -13  -2 266.337 49.6708   1
  10  13   2 240.208 49.9630   1
  10 -13   2 281.452 49.5452   1
 -11  13  -2 181.625 48.9452   1
 -11 -13  -2 59.8457 39.4626   1
  11  13   2 168.390 48.4967   1
  11 -13   2 118.248 43.3965   1
 -12  13  -2 291.231 50.3026   1
  12 -13   2 224.916 47.1955   1
 -12 -13  -2 222.673 50.1372   1
  12  13   2 273.516 55.1414   1
 -13 -13  -2 51.3715 34.6777   1
  13  13   2 17.4224 32.1015   1
 -14 -13  -2 17.3326 33.8788   1
  14 -13   2 65.7781 33.3134   1
 -14  13  -2 16.7424 28.1796   1
  14  13   2 50.6888 37.0537   1
 -15 -13  -2 35.0206 34.1898   1
  15 -13   2-32.5236 32.3350   1
 -15  13  -2 33.3976 33.2037   1
  15  13   2 8.45392 29.8010   1
 -16 -13  -2 52.7512 40.7330   1
  16 -13   2-16.2391 39.5488   1
 -16  13  -2 8.16569 38.3271   1
  16  13   2 33.6937 42.4682   1
 -17 -13  -2-8.78809 37.3651   1
  17 -13   2 24.1699 38.7737   1
 -17  13  -2 64.5697 39.7796   1
  17  13   2-8.39338 36.2406   1
 -18 -13  -2-17.5234 38.3959   1
 -18  13  -2 24.4957 31.8878   1
  18 -13   2-7.90858 29.7201   1
  18  13   2 49.8585 37.9880   1
 -19  13  -2 8.35216 41.6337   1
  19 -13   2-7.49699 36.5117   1
  19 -14  -2-15.4961 33.9568   1
 -19  14   2 47.6748 36.8139   1
  18 -14  -2 94.8158 40.3483   1
 -18  14   2 24.1704 38.8479   1
  17 -14  -2 184.352 48.6865   1
 -17  14   2 147.464 46.9979   1
  16  14  -2 61.2753 39.5219   1
 -16  14   2 34.2878 39.2363   1
  16 -14  -2 49.1208 40.8603   1
  15  14  -2 8.83693 40.4467   1
 -15  14   2 51.3834 37.5821   1
 -15 -14   2 36.7578 39.7236   1
  15 -14  -2 83.6463 42.2171   1
  14  14  -2 17.8327 41.3422   1
 -14  14   2 118.961 40.4239   1
 -14 -14   2 9.19712 35.9563   1
  14 -14  -2 8.28733 32.4085   1
  12  14  -2 34.6704 36.9217   1
 -12  14   2 59.2796 40.3183   1
 -12 -14   2 61.5306 38.0196   1
  12 -14  -2 66.5976 37.0854   1
  11  14  -2 169.312 48.3748   1
 -11  14   2 109.972 38.5757   1
  11 -14  -2 155.598 40.2979   1
 -11 -14   2 121.566 43.1761   1
 -10  14   2 50.5105 36.3736   1
  10  14  -2-8.37994 36.2077   1
  10 -14  -2-16.6561 36.5241   1
  -9 -14   2-17.2419 33.6760   1
  -9  14   2 49.7340 37.9011   1
   9  14  -2 16.4466 32.7128   1
   9 -14  -2 50.9750 41.3864   1
  -8 -14   2 8.57060 34.0826   1
   8  14  -2 8.20615 35.9600   1
  -7 -14   2-8.40843 35.7553   1
  -7  14   2 41.6659 34.8777   1
   7  14  -2-8.20361 35.4254   1
   7 -14  -2 58.2854 40.0754   1
  -6 -14   2-8.33070 31.9299   1
  -6  14   2 8.34559 33.1938   1
   6  14  -2 24.5434 34.7856   1
   6 -14  -2 50.4059 40.4305   1
  -5  14   2 581.723 66.4658   1
   5  14  -2 623.154 70.7753   1
  -5 -14   2 749.642 74.1081   1
   5 -14  -2 822.147 73.7568   1
   4  14  -2 755.974 72.8132   1
  -4  14   2 720.298 72.3791   1
   4 -14  -2 718.027 72.8850   1
  -4 -14   2 679.250 71.3315   1
  -3  14   2 24.5734 36.4271   1
   3  14  -2-23.8102 29.2324   1
  -3 -14   2 40.8541 29.4607   1
   3 -14  -2 58.6262 39.8153   1
   2  14  -2 7.95674 29.2930   1
  -2  14   2-32.3823 38.4768   1
  -2 -14   2 24.1847 30.8907   1
   2 -14  -2-24.4836 38.7886   1
  -1  14   2 80.1959 38.3145   1
   1  14  -2 96.9999 32.9437   1
   1 -14  -2 82.4750 37.9013   1
  -1 -14   2 106.796 34.0377   1
   0 -14  -2 325.680 51.6864   1
   0  14  -2 261.988 48.0330   1
   0  14   2 232.429 49.6956   1
   0 -14   2 198.028 47.5894   1
   1  14   2 1144.08 94.5568   1
  -1  14  -2 1132.41 94.3429   1
  -1 -14  -2 1308.04 99.5175   1
   1 -14   2 1083.75 92.3411   1
  -2 -14  -2 25.1090 31.4503   1
   2  14   2 8.20401 26.8756   1
   2 -14   2-16.6152 36.4044   1
  -3  14  -2 431.506 58.6485   1
   3  14   2 336.329 55.0079   1
   3 -14   2 462.422 61.9065   1
  -4 -14  -2 504.149 62.0359   1
  -4  14  -2 359.657 54.6336   1
   4  14   2 408.908 57.0254   1
   4 -14   2 516.685 61.9531   1
  -5 -14  -2 248.332 50.9015   1
  -5  14  -2 419.678 59.6187   1
   5  14   2 285.823 51.3533   1
   5 -14   2 384.701 58.8852   1
  -6 -14  -2 128.222 45.9813   1
  -6  14  -2 58.6118 35.1730   1
   6 -14   2 83.6331 38.3572   1
   6  14   2 41.4483 38.5286   1
   7  14   2-8.34697 33.7802   1
  -7 -14  -2 25.7258 37.0200   1
  -8  14  -2 25.3307 37.5390   1
   8 -14   2-16.5417 37.8071   1
  -9 -14  -2 35.6020 37.0849   1
  -9  14  -2 152.161 41.5704   1
   9  14   2 193.510 48.0120   1
   9 -14   2 161.298 43.1816   1
 -10 -14  -2-35.8716 38.7166   1
 -10  14  -2 17.0884 34.5803   1
  10  14   2-8.63222 36.1208   1
  10 -14   2-16.7038 34.9479   1
 -11 -14  -2 8.87975 35.3161   1
 -11  14  -2 8.65614 39.5734   1
  11  14   2 59.5354 38.8829   1
  11 -14   2-16.9024 37.5783   1
 -12 -14  -2 105.873 39.3031   1
  12  14   2 16.8974 34.2808   1
 -12  14  -2 61.3569 44.2565   1
  12 -14   2 58.8545 37.9912   1
  13  14   2 221.480 52.6661   1
 -13 -14  -2 427.109 64.3386   1
 -13  14  -2 315.082 56.7675   1
  13 -14   2 371.601 57.8778   1
  14  14   2 34.2017 37.4717   1
 -14 -14  -2 34.7155 41.2534   1
 -14  14  -2-24.8699 40.8558   1
  14 -14   2 16.2704 40.0932   1
  15  14   2 51.5910 43.8896   1
 -15 -14  -2 34.4630 38.9205   1
  15 -14   2 96.5075 46.8745   1
 -15  14  -2 41.1267 40.1296   1
  16  14   2 8.60983 42.4282   1
 -16  14  -2-8.10201 37.0357   1
  16 -14   2 15.8613 32.6436   1
  17  14   2 8.61038 45.2981   1
 -17  14  -2 23.6274 33.4861   1
  17 -14   2 7.89658 31.9624   1
 -17 -14  -2 16.9173 41.1997   1
  18 -14   2 23.1462 39.3579   1
 -18  14  -2 55.4979 40.4420   1
  18 -15  -2 7.71932 34.3433   1
 -18  15   2 55.0183 37.8422   1
  16 -15  -2 112.697 42.8640   1
 -16  15   2 16.8571 39.1427   1
  15 -15  -2 264.104 55.4383   1
 -15  15   2 143.598 46.5646   1
  14  15  -2-26.5592 41.0158   1
 -14  15   2-8.38445 40.3491   1
  14 -15  -2-32.6954 38.8533   1
 -14 -15   2 18.0765 39.6088   1
  13  15  -2 43.7575 41.6851   1
 -13  15   2 67.2100 34.6893   1
  13 -15  -2 83.4838 33.3111   1
 -13 -15   2 44.8745 39.4230   1
  12  15  -2 347.854 55.9295   1
 -12  15   2 194.234 47.6514   1
  12 -15  -2 174.331 47.2896   1
 -12 -15   2 241.373 49.4237   1
 -11 -15   2 62.4666 40.9439   1
  11  15  -2 103.317 43.5457   1
 -10  15   2 135.169 46.2654   1
  10 -15  -2 183.237 46.8971   1
  -9 -15   2 283.338 50.7867   1
  -9  15   2 316.787 47.9876   1
   9 -15  -2 300.960 47.6842   1
   9  15  -2 221.166 45.8873   1
  -8 -15   2 78.1068 42.7675   1
  -8  15   2-8.33820 38.1163   1
   8 -15  -2-33.5860 37.8605   1
   8  15  -2 17.0632 39.5237   1
  -7 -15   2 77.7602 45.0243   1
  -7  15   2 83.4641 39.2165   1
   7 -15  -2 8.38576 38.3798   1
   7  15  -2 16.9626 36.6632   1
  -6 -15   2 371.355 56.5341   1
  -6  15   2 331.231 53.8232   1
   6 -15  -2 525.673 63.4408   1
   6  15  -2 411.229 56.5108   1
  -5 -15   2 17.1365 38.6391   1
  -5  15   2 50.5502 32.9049   1
   5 -15  -2-25.6851 31.5269   1
   5  15  -2 41.3482 36.2425   1
  -4 -15   2 415.254 60.6654   1
   4  15  -2 377.100 57.8580   1
  -3  15   2 907.916 81.6764   1
   3  15  -2 721.210 74.3073   1
   3 -15  -2 827.999 81.9815   1
  -3 -15   2 728.161 73.9917   1
   2  15  -2 480.730 62.6924   1
  -2  15   2 325.870 55.5293   1
  -2 -15   2 358.997 57.9170   1
   2 -15  -2 346.308 56.4437   1
   1  15  -2 58.5215 33.3447   1
  -1  15   2 98.6658 35.5887   1
   1 -15  -2 41.8260 26.7957   1
  -1 -15   2 51.0962 31.4583   1
   0 -15  -2 211.852 45.8000   1
   0  15  -2 327.408 53.4558   1
   0 -15   2 203.453 48.8177   1
  -1  15  -2 33.7208 34.7022   1
   1 -15   2-25.5185 37.8199   1
   1  15   2 16.4578 29.0087   1
   2 -15   2 1097.31 90.8789   1
  -2 -15  -2 1043.35 89.7727   1
   2  15   2 867.559 84.5421   1
  -2  15  -2 1056.32 89.9671   1
  -3 -15  -2 120.216 42.9088   1
  -3  15  -2 50.5639 33.6452   1
   3 -15   2 58.9368 38.0814   1
   5 -15   2 8.53189 30.7509   1
  -6 -15  -2 106.400 46.0065   1
  -6  15  -2 152.780 44.9825   1
   6 -15   2 135.030 41.4633   1
   6  15   2 124.762 47.5056   1
   7  15   2 50.8482 43.6870   1
  -7 -15  -2 8.73564 38.8665   1
  -7  15  -2 42.5017 29.3117   1
   8  15   2 988.270 90.9987   1
  -8  15  -2 1088.16 92.1883   1
   8 -15   2 1265.77 96.8075   1
  -8 -15  -2 942.581 90.5739   1
   9  15   2-17.1504 37.0190   1
  -9  15  -2 84.7901 43.6834   1
  -9 -15  -2-17.5243 35.4595   1
   9 -15   2-17.0360 37.3251   1
  10  15   2 307.521 57.1209   1
 -10 -15  -2 386.855 58.6643   1
  11  15   2 243.199 55.4880   1
 -11  15  -2 120.961 39.6560   1
  11 -15   2 183.777 45.0033   1
 -11 -15  -2 197.487 52.3430   1
  12  15   2 166.946 46.2611   1
 -12  15  -2 242.296 47.3950   1
 -12 -15  -2 199.405 46.7062   1
  12 -15   2 75.9785 33.6748   1
  13  15   2 68.7045 46.6094   1
 -13 -15  -2 53.6172 44.1104   1
  14  15   2 8.47877 43.2345   1
 -14  15  -2 16.3476 37.3862   1
  14 -15   2 56.0044 41.2392   1
 -14 -15  -2 44.1753 40.4070   1
  15  15   2 33.4987 42.7230   1
 -15  15  -2 80.6379 40.2374   1
  15 -15   2-15.8158 39.9061   1
 -15 -15  -2 87.4734 43.6416   1
  16  15   2 66.5582 43.7736   1
 -16  15  -2 7.94726 31.0444   1
 -16 -15  -2 17.2604 32.4385   1
  16 -15   2 7.74685 31.3621   1
 -17  16   2 23.6515 36.5393   1
  17 -16  -2 30.6932 36.4875   1
 -16  16   2 16.6047 40.9252   1
  16 -16  -2 31.3462 36.3170   1
 -15  16   2 8.26399 37.8065   1
  15 -16  -2 64.5937 42.9320   1
 -14  16   2 65.9908 39.8837   1
  14 -16  -2 120.624 45.3908   1
  13  16  -2-17.5749 41.7715   1
  12  16  -2 52.0826 40.3512   1
 -12  16   2 41.8053 37.3228   1
  12 -16  -2 90.4092 37.7192   1
 -12 -16   2 155.694 45.2555   1
  11  16  -2 87.2143 43.1144   1
 -11  16   2 50.2945 38.9825   1
  11 -16  -2 48.9469 40.8095   1
 -11 -16   2 164.008 49.0189   1
  10  16  -2 139.761 48.3786   1
 -10 -16   2 44.9963 45.0111   1
 -10  16   2 84.1610 41.1540   1
  10 -16  -2 82.9724 41.5246   1
   9  16  -2 201.917 49.4456   1
  -9 -16   2 132.672 44.6644   1
  -9  16   2 174.702 42.5418   1
   9 -16  -2 171.528 42.3751   1
   8  16  -2 208.651 50.4415   1
  -8 -16   2 133.044 44.0047   1
  -8  16   2 50.0861 40.9736   1
   8 -16  -2 110.014 44.3547   1
   7  16  -2 128.996 45.0489   1
  -7 -16   2 71.1056 38.6903   1
   7 -16  -2 168.055 37.6864   1
  -7  16   2 92.0836 33.6568   1
   6 -16  -2 756.720 77.7568   1
  -6  16   2 555.332 68.8278   1
   5 -16  -2 25.8121 31.0275   1
  -5  16   2 25.6060 33.9576   1
   4 -16  -2 214.424 49.2193   1
  -4  16   2 256.050 54.1722   1
   3 -16  -2 2436.83 153.027   1
  -3  16   2 2360.09 152.558   1
   2 -16  -2 8.66032 36.8159   1
  -2  16   2-16.9413 36.5679   1
   1 -16  -2 1375.17 106.210   1
  -1  16   2 1208.50 100.483   1
   0 -16  -2 195.933 46.3099   1
   0  16   2 158.409 44.9138   1
  -1 -16  -2 250.467 50.9914   1
  -1  16  -2 257.579 52.7172   1
   1 -16   2 260.203 51.6114   1
   2  16   2 377.316 56.8623   1
  -2 -16  -2 460.572 62.2940   1
  -2  16  -2 284.308 52.6366   1
   2 -16   2 429.817 60.2982   1
   3  16   2 212.240 51.0435   1
  -3 -16  -2 148.612 48.2293   1
  -3  16  -2 211.424 50.4546   1
   3 -16   2 297.240 54.9045   1
   4  16   2 85.5121 37.2378   1
  -4 -16  -2 113.370 41.7356   1
  -4  16  -2 151.934 43.2982   1
   4 -16   2 118.986 39.1566   1
   5  16   2 68.5959 43.7076   1
  -5 -16  -2-17.3559 39.1336   1
  -5  16  -2 8.44026 34.7469   1
   5 -16   2 8.65036 33.7847   1
   6  16   2 247.107 52.9075   1
  -6 -16  -2 282.728 52.3263   1
  -6  16  -2 205.009 47.2836   1
   6 -16   2 195.274 49.5383   1
   7  16   2 1466.61 115.678   1
   7 -16   2 1713.69 121.110   1
  -7 -16  -2 1860.01 126.362   1
   8  16   2-16.9432 37.1228   1
  -8  16  -2-8.50678 39.4085   1
  -8 -16  -2 26.6528 40.6121   1
   8 -16   2-25.0221 42.5121   1
   9 -16   2 526.132 66.6640   1
  -9  16  -2 752.065 75.2504   1
  10  16   2 197.556 46.4892   1
 -10  16  -2 93.2983 42.2288   1
 -10 -16  -2 140.616 42.7166   1
  11  16   2 8.59616 39.3019   1
 -11  16  -2 8.55085 40.1371   1
  11 -16   2 16.5289 38.2929   1
 -11 -16  -2 43.8999 37.3325   1
  12  16   2 17.3054 40.6122   1
 -12  16  -2-17.0673 39.0132   1
 -12 -16  -2 26.3311 43.2562   1
  12 -16   2 33.3012 40.5505   1
  13 -16   2 80.6001 43.3420   1
 -13  16  -2 50.2926 39.9326   1
  14  16   2 8.79271 40.1923   1
 -14 -16  -2-8.89664 38.9839   1
  15  16   2 34.3183 45.2042   1
 -15  16  -2 39.3354 37.0087   1
  15 -16   2 100.293 40.6634   1
 -15  17   2 8.04257 39.1863   1
  15 -17  -2 47.1469 37.3651   1
 -14  17   2 72.4966 42.8490   1
  14 -17  -2 23.5582 38.7470   1
 -13  17   2-8.12402 39.1206   1
  13 -17  -2 80.7286 41.6181   1
 -12  17   2-8.21961 38.0785   1
  12 -17  -2-8.07999 39.3524   1
  11  17  -2 79.7890 41.3528   1
  11 -17  -2 160.859 48.2171   1
 -11  17   2 107.474 43.7572   1
 -10 -17   2 53.9464 38.8446   1
 -10  17   2 8.32209 35.4111   1
  10 -17  -2 24.5370 35.3419   1
  10  17  -2 79.7895 46.1834   1
  -9 -17   2 9.00085 33.8264   1
  -9  17   2 16.6513 33.6993   1
   9 -17  -2 25.2865 33.5235   1
   9  17  -2 8.79398 33.7035   1
  -8 -17   2 99.0100 40.1095   1
  -8  17   2 24.9247 33.1500   1
   8 -17  -2 84.4010 37.0839   1
   8  17  -2 69.7123 44.4975   1
  -7 -17   2 232.816 49.8827   1
  -7  17   2 99.8961 44.7201   1
   7 -17  -2 141.899 46.5595   1
   7  17  -2 163.505 44.3493   1
  -6 -17   2 115.310 41.2607   1
  -6  17   2 84.6915 42.8584   1
   6 -17  -2 84.6201 40.8904   1
   6  17  -2 76.9822 37.6679   1
   5  17  -2 418.928 65.0253   1
  -5 -17   2 524.091 67.2737   1
   4  17  -2 282.776 50.4928   1
  -4 -17   2 198.664 48.7668   1
   3  17  -2-8.65985 38.5338   1
  -3  17   2 42.6281 33.3297   1
  -3 -17   2 26.3910 35.6364   1
   3 -17  -2 77.6961 36.7339   1
   2  17  -2 2177.25 137.093   1
  -2  17   2 1826.92 128.642   1
  -2 -17   2 1990.60 132.464   1
   2 -17  -2 1700.25 126.398   1
   1  17  -2 407.909 59.8308   1
  -1 -17   2 262.885 53.9244   1
   1 -17  -2 389.580 56.4101   1
   0  17  -2 538.374 67.6904   1
   0  17   2 589.792 68.8928   1
   0 -17   2 560.798 69.4938   1
   0 -17  -2 526.577 63.5612   1
  -1  17  -2 69.4448 46.1640   1
   1  17   2 33.5827 43.2934   1
   1 -17   2 17.4704 39.4296   1
  -1 -17  -2 60.2099 40.9226   1
  -2 -17  -2 52.2056 37.2232   1
  -2  17  -2 138.811 49.8275   1
   2 -17   2 138.139 45.1444   1
   2  17   2 83.8610 42.9461   1
  -3 -17  -2 402.604 57.6898   1
  -3  17  -2 382.295 57.8731   1
   3 -17   2 221.593 49.2577   1
   3  17   2 253.339 52.4172   1
  -4 -17  -2-8.81674 28.8837   1
  -4  17  -2 16.9264 40.2261   1
   4 -17   2-42.9452 42.8166   1
   4  17   2-8.53346 32.0667   1
  -6 -17  -2 297.164 50.6237   1
   6  17   2 328.002 53.2895   1
  -6  17  -2 315.407 56.7869   1
   6 -17   2 210.103 51.1850   1
   7  17   2-25.7415 39.2274   1
  -7  17  -2 33.9502 40.3445   1
   7 -17   2 33.1181 41.7427   1
  -7 -17  -2 26.4333 38.0424   1
   8  17   2 562.517 70.8793   1
  -8  17  -2 675.378 72.8187   1
   8 -17   2 571.002 68.7862   1
  -8 -17  -2 523.776 67.1568   1
   9  17   2 33.6218 41.4389   1
  -9  17  -2 41.7816 38.2176   1
   9 -17   2 50.3703 40.4147   1
  -9 -17  -2-17.9143 42.5895   1
  10  17   2 202.846 52.3746   1
 -10  17  -2 100.329 39.7463   1
 -10 -17  -2 97.0237 43.9251   1
  10 -17   2 204.321 44.7406   1
  11 -17   2 8.12139 29.2714   1
  12  17   2 25.3439 39.7427   1
 -12 -17  -2 112.521 46.5332   1
  13  17   2 8.41232 37.9394   1
 -13  17  -2 24.5473 38.8984   1
 -13 -17  -2 25.7823 32.3023   1
  13 -18  -2-7.80426 36.6348   1
 -13  18   2-31.6316 34.6612   1
  12 -18  -2 23.7611 34.1924   1
 -12  18   2-15.9673 38.4165   1
  11 -18  -2 31.5736 37.9831   1
 -11  18   2-16.1597 38.8804   1
 -10  18   2 187.968 50.6511   1
  10 -18  -2 111.492 44.0072   1
  -9  18   2 8.23026 38.1365   1
   9 -18  -2 8.18116 38.8934   1
   9  18  -2 52.1242 44.2866   1
  -8 -18   2 44.9551 40.0073   1
  -8  18   2 57.2965 40.8355   1
   8 -18  -2 41.9476 39.4073   1
   8  18  -2 17.2645 38.4137   1
  -7 -18   2 80.0776 40.7097   1
   7  18  -2 8.61554 34.3050   1
   6  18  -2 378.795 57.9022   1
  -6  18   2 365.005 57.6938   1
  -6 -18   2 492.391 61.2082   1
   6 -18  -2 416.571 61.2113   1
  -5  18   2 101.962 42.0510   1
   5 -18  -2 84.4790 37.2212   1
  -4  18   2 93.4773 34.7734   1
   4 -18  -2 154.205 40.5331   1
   3 -18  -2 85.6231 42.3451   1
  -2  18   2 68.3150 43.1683   1
   2 -18  -2 86.0773 43.0284   1
  -1  18   2 503.318 65.5162   1
   1 -18  -2 337.713 56.8129   1
   0  18   2 178.538 44.7081   1
   0  18  -2 147.874 48.8836   1
   0 -18  -2 128.928 41.3318   1
   0 -18   2 140.658 46.1999   1
  -1  18  -2 330.664 56.5503   1
   1  18   2 378.485 57.2782   1
  -1 -18  -2 356.094 57.3576   1
   1 -18   2 312.555 52.9279   1
  -2  18  -2 25.6704 40.6688   1
   2  18   2 8.37908 36.1720   1
   2 -18   2-8.58200 38.1542   1
  -2 -18  -2-25.7547 38.1671   1
  -3 -18  -2 8.67766 31.2761   1
  -3  18  -2-16.9312 44.9858   1
   3 -18   2 8.50165 39.3850   1
   3  18   2-25.1021 32.0641   1
  -4 -18  -2 384.622 56.5791   1
  -4  18  -2 278.218 55.4135   1
   4 -18   2 419.680 60.8429   1
   4  18   2 226.724 47.0255   1
  -5 -18  -2-26.2721 32.9053   1
  -5  18  -2 16.8891 37.5432   1
   5 -18   2 8.54620 35.1768   1
   5  18   2-8.47660 33.0999   1
  -6 -18  -2 8.72901 39.3583   1
   6  18   2 17.0536 44.3943   1
  -6  18  -2-8.43998 32.3406   1
   6 -18   2-8.29204 29.8844   1
   7  18   2 145.209 45.5747   1
  -7  18  -2 100.607 40.5513   1
  -7 -18  -2 104.387 37.7772   1
   7 -18   2 40.7794 40.8627   1
   8 -18   2 24.4808 40.6785   1
  -8  18  -2-8.31342 39.5134   1
   9  18   2 312.693 59.5117   1
  -9  18  -2 337.905 52.9180   1
  -9 -18  -2 278.591 58.3660   1
   9 -18   2 254.879 49.8225   1
  10  18   2 25.1328 45.3987   1
 -10 -18  -2-17.4394 41.9583   1
  11  18   2 99.3472 39.1673   1
 -11  18  -2 155.693 48.7396   1
  11 -18   2 102.963 45.9849   1
 -11 -18  -2 122.230 40.2149   1
  12 -18   2-7.92560 29.7798   1
  12  18   2 40.8967 47.2132   1
 -12  18  -2-8.12407 29.9088   1
  11 -19  -2-30.7415 39.1725   1
 -11  19   2 15.6745 35.3391   1
 -10  19   2 7.93649 27.9763   1
  10 -19  -2-23.2353 27.9152   1
  -9  19   2-16.0512 35.6808   1
   9 -19  -2 7.94253 39.5921   1
  -7  19   2 120.923 42.1834   1
   7  19  -2 77.1139 39.3928   1
   6  19  -2 8.62489 41.5042   1
  -6  19   2-8.11740 32.2819   1
  -6 -19   2-26.0878 41.3326   1
   6 -19  -2-16.2910 34.6298   1
  -5  19   2 407.766 60.8746   1
  -5 -19   2 344.455 62.8867   1
   5 -19  -2 430.929 64.3673   1
  -4  19   2 175.770 44.5624   1
   4  19  -2 147.890 51.9326   1
   4 -19  -2 193.087 45.5746   1
  -4 -19   2 115.024 46.0992   1
  -3  19   2 108.783 45.4896   1
   3  19  -2 43.6026 42.1169   1
   3 -19  -2 119.047 43.9571   1
  -3 -19   2 61.5354 42.9646   1
   2  19  -2 26.1057 38.7070   1
  -2  19   2 25.2914 38.0322   1
   2 -19  -2 8.43260 35.8685   1
  -2 -19   2 60.9279 42.9094   1
   1  19  -2 155.530 46.1210   1
  -1 -19   2 52.6632 38.7074   1
   0  19  -2 259.373 56.6690   1
   0 -19   2 286.155 56.4552   1
  -1  19  -2 34.4039 33.6247   1
   1 -19   2 42.8239 30.9103   1
  -2  19  -2 126.187 49.0573   1
   2 -19   2 16.8867 40.2377   1
   3  19   2 41.4258 39.4871   1
  -3 -19  -2 101.551 44.1575   1
  -4 -19  -2-8.54052 36.8690   1
  -4  19  -2 8.30962 43.2635   1
   4 -19   2 8.55965 40.6824   1
   4  19   2-8.26935 37.8001   1
  -5 -19  -2 17.2134 36.6018   1
  -5  19  -2 33.4043 33.2237   1
   5 -19   2 33.2171 33.0377   1
   5  19   2 8.26290 37.7844   1
  -6 -19  -2 223.532 47.1117   1
   6  19   2 66.2920 45.4465   1
  -6  19  -2 198.745 53.6283   1
   6 -19   2 185.889 49.4640   1
   7  19   2 33.4015 43.0205   1
  -7  19  -2-24.6039 41.3437   1
   7 -19   2-8.00937 32.9670   1
  -7 -19  -2 8.59519 39.2895   1
   8  19   2 116.892 45.4120   1
  -8  19  -2 162.189 46.5975   1
  -8 -19  -2 153.752 45.0800   1
   8 -19   2 273.446 49.2823   1
   9 -19   2 103.699 42.4463   1
  -9  19  -2 200.733 48.3180   1
  10  19   2 191.099 51.3507   1
   7 -20  -2 39.9145 37.4766   1
  -7  20   2 7.83756 36.7948   1
   6 -20  -2 206.676 47.0096   1
  -6  20   2 71.0683 41.5142   1
   5 -20  -2 8.00844 38.0629   1
  -5  20   2-15.9473 35.9527   1
   4 -20  -2 186.956 45.4394   1
  -4  20   2 122.554 41.7877   1
   4  20  -2 206.726 55.3766   1
  -3 -20   2 43.0059 41.9204   1
   3  20  -2 34.3972 43.8588   1
  -2 -20   2 156.083 48.2748   1
   2  20  -2 136.583 49.2374   1
   1 -20  -2 415.088 58.1635   1
  -1 -20   2 412.265 63.0416   1
  -1  20   2 403.816 55.7505   1
   1  20  -2 469.270 67.0939   1
   0 -20   2 93.1181 40.3923   1
   0 -20  -2 133.733 40.3775   1
   0  20   2 41.5144 35.4764   1
   0  20  -2 68.0706 44.4447   1
  -1 -20  -2 151.375 44.8162   1
   1 -20   2 141.922 40.3216   1
  -1  20  -2 174.556 48.9140   1
   1  20   2 222.955 49.3855   1
   2 -20   2 16.5645 35.8263   1
  -2 -20  -2 66.6419 37.6291   1
  -2  20  -2 57.7202 42.0885   1
   2  20   2 65.9143 35.0993   1
   3 -20   2-8.31792 40.9951   1
  -3  20  -2 40.9371 43.5119   1
   4 -20   2 24.8240 34.6557   1
  -4  20  -2 49.0554 43.9041   1
   5  20   2 80.7901 38.2550   1
  -5  20  -2 154.739 46.0813   1
  -5 -20  -2 149.753 46.2241   1
   5 -20   2 104.351 39.8816   1
   6  20   2 233.091 50.8904   1
  -6  20  -2 257.835 56.4680   1
   6 -20   2 251.478 52.8630   1
  -6 -20  -2 258.597 50.0610   1
   7  20   2-16.0629 42.6813   1
  -7  20  -2 39.7982 35.3919   1
   7 -20   2-7.80320 34.6965   1
  -7 -20  -2 41.7895 38.7218   1
   8  20   2 64.3065 43.6428   1
   0  21  -2-8.18023 37.3942   1
  -1  21  -2 152.985 43.5721   1
   1 -21   2 113.010 41.0750   1
  -2  21  -2-31.9981 37.5456   1
   2 -21   2 8.11416 34.4977   1
  25   0  -3 58.4989 40.7247   1
 -25   0   3 8.61198 37.2046   1
  24   0  -3-8.43393 39.5839   1
 -24   0   3 34.5237 40.5083   1
  23   0  -3-8.39671 36.7971   1
 -23   0   3-17.2335 39.3915   1
  22   0  -3-16.6919 37.1053   1
 -22   0   3 8.45186 35.3638   1
 -21   0   3 8.29492 32.3902   1
  21   0  -3-8.20966 32.0573   1
 -20   0   3 8.12709 30.5388   1
  20   0  -3 8.08137 30.9683   1
 -19   0   3 8.08017 29.1230   1
  19   0  -3-23.2212 31.3264   1
 -18   0   3 23.6657 30.8101   1
  18   0  -3 7.46935 28.6284   1
 -17   0   3 15.0081 30.3816   1
  17   0  -3 29.0111 31.3232   1
 -16   0   3 28.5946 28.9328   1
  16   0  -3-41.5132 30.7632   1
 -15   0   3 60.8690 34.1656   1
  15   0  -3 45.5748 31.7851   1
 -13   0   3 35.6375 25.2558   1
  13   0  -3-5.66512 21.2938   1
  12   0  -3 15.6428 21.4721   1
 -11   0   3 5.00831 21.9474   1
  11   0  -3-14.1274 19.0591   1
 -10   0   3-4.67619 21.3777   1
  10   0  -3 16.4307 19.0313   1
  -9   0   3 4.23355 19.6132   1
   9   0  -3 7.13693 17.1726   1
  -7   0   3 2.96741 17.1291   1
   7   0  -3 2.75346 16.1613   1
  -6   0   3 2.31497 13.2505   1
   6   0  -3-10.9744 13.4016   1
  -5   0   3-1.66792 12.4106   1
   5   0  -3 11.6112 10.7258   1
  -4   0   3 4.76244 10.7003   1
   4   0  -3 2.27465 10.0048   1
  -1   0   3 3.56737 7.34180   1
   1   0  -3-2.85005 8.32574   1
   0   0   3-8.42598 12.2619   1
   0   0  -3 7.20416 12.0572   1
  -1   0  -3 2.02750 16.0542   1
   1   0   3-11.5245 15.4132   1
  -2   0  -3-12.8619 20.5497   1
   2   0   3 4.97099 18.4909   1
  -3   0  -3 28.0364 22.3388   1
   3   0   3 3.01532 18.8310   1
  -4   0  -3-14.6306 17.6017   1
   4   0   3 3.52581 18.9234   1
  -5   0  -3-16.7252 14.4118   1
   5   0   3-12.0918 13.8932   1
  -6   0  -3-37.5009 28.4011   1
   6   0   3 31.6307 24.0119   1
  -7   0  -3-10.3376 24.5685   1
   7   0   3-5.00338 22.5621   1
  -8   0  -3 11.2791 25.7856   1
   8   0   3 16.3712 24.9516   1
  -9   0  -3-6.08495 18.8539   1
   9   0   3 5.87964 18.7459   1
 -10   0  -3-6.49268 27.1660   1
  10   0   3 6.27415 28.6798   1
 -11   0  -3 6.86773 29.1979   1
  11   0   3-26.5055 33.7760   1
 -12   0  -3-21.8614 33.7785   1
  12   0   3-34.4919 31.5558   1
 -13   0  -3 30.3126 33.6998   1
  13   0   3 7.17956 30.5300   1
 -14   0  -3-7.70521 34.7456   1
  14   0   3 30.0194 33.8423   1
 -15   0  -3-7.78203 37.9013   1
  15   0   3-7.92501 33.6911   1
 -16   0  -3 8.04335 23.4101   1
  16   0   3-7.96032 26.0752   1
 -17   0  -3 16.3818 35.8914   1
  17   0   3-16.2506 33.9971   1
  18   0   3 16.3440 34.7394   1
 -18   0  -3-16.7661 33.3351   1
  19   0   3 57.9083 40.7665   1
 -19   0  -3-42.0881 38.4784   1
  20   0   3-8.24349 36.6492   1
 -20   0  -3 8.46386 37.0875   1
  21   0   3-8.17566 37.8797   1
 -21   0  -3-25.3181 41.5933   1
  22   0   3 31.9275 33.4120   1
 -22   0  -3 16.6932 30.0980   1
  23   0   3 7.75938 39.1159   1
 -23   0  -3-8.20944 39.0179   1
  24   0   3 38.4928 44.8375   1
 -24   0  -3 32.1380 41.4195   1
  26  -1  -3 8.30510 37.4485   1
  25   1  -3 16.5459 39.8091   1
  25  -1  -3 8.38081 37.7891   1
 -25   1   3 8.60185 36.5677   1
 -25  -1   3-8.63394 36.7041   1
  24   1  -3 8.19092 34.8203   1
 -24  -1   3-17.2355 34.2687   1
  23   1  -3 24.9113 34.1887   1
 -23  -1   3-17.2213 34.2499   1
 -23   1   3 42.3718 35.4671   1
  23  -1  -3 25.4568 34.9369   1
 -22   1   3-8.51720 36.7683   1
  22  -1  -3 8.28395 39.8611   1
  21   1  -3 57.2858 40.8149   1
 -21  -1   3 25.1291 36.7275   1
 -21   1   3 43.1178 33.0699   1
  21  -1  -3 8.08305 29.1607   1
  20   1  -3 55.9796 34.5849   1
 -20  -1   3 16.4142 29.0020   1
 -20   1   3 74.9755 38.6466   1
  20  -1  -3 64.3127 43.1927   1
  19   1  -3-23.3872 33.6642   1
 -19  -1   3-15.7910 36.5851   1
 -19   1   3-8.10971 28.5972   1
  19  -1  -3-31.3938 32.3155   1
  18   1  -3 1573.59 105.703   1
 -18  -1   3 1270.72 99.9836   1
  17  -1  -3 3628.20 186.977   1
  17   1  -3 3354.44 184.867   1
 -17   1   3 2921.16 179.640   1
 -17  -1   3 3264.39 182.594   1
  16   1  -3 977.887 78.6351   1
 -16  -1   3 989.685 79.8452   1
 -16   1   3 923.356 78.0990   1
  16  -1  -3 893.337 76.9563   1
  15   1  -3 888.176 75.0147   1
 -15  -1   3 1122.33 81.7146   1
 -15   1   3 1048.54 80.9678   1
  15  -1  -3 845.237 74.0404   1
 -14   1   3 379.071 48.1929   1
  14  -1  -3 413.303 47.9387   1
 -13  -1   3 1513.79 97.0163   1
  13  -1  -3 1432.71 92.4814   1
 -12  -1   3 193.390 34.3248   1
 -12   1   3 291.607 39.4542   1
  12   1  -3 322.258 41.1265   1
  12  -1  -3 340.170 42.0141   1
  11   1  -3 11122.4 530.051   1
 -11  -1   3 13054.4 535.106   1
 -11   1   3 12756.1 538.305   1
  11  -1  -3 11056.5 530.616   1
  10   1  -3 12266.1 554.509   1
 -10  -1   3 12227.8 555.482   1
 -10   1   3 13523.2 562.174   1
  10  -1  -3 12423.7 555.555   1
   9   1  -3 1369.10 81.0134   1
  -9  -1   3 1311.59 80.5719   1
  -9   1   3 1271.41 81.1766   1
   9  -1  -3 1521.36 85.1980   1
   8   1  -3 22354.4 952.468   1
  -8  -1   3 21602.6 952.629   1
  -8   1   3 22030.8 955.924   1
   8  -1  -3 23168.8 956.760   1
   7   1  -3 58443.8 2398.10   1
   7  -1  -3 57293.4 2401.53   1
  -7   1   3 55941.7 2401.74   1
  -7  -1   3 55781.7 2398.81   1
   6   1  -3 721.516 44.5812   1
  -6   1   3 749.243 49.5956   1
   6  -1  -3 772.792 49.1051   1
  -6  -1   3 747.367 44.8932   1
   5   1  -3 28635.9 1325.36   1
  -5   1   3 33617.1 1330.92   1
   5  -1  -3 31231.2 1329.70   1
  -5  -1   3 33099.3 1326.17   1
   4   1  -3 195039. 8082.38   1
  -4   1   3 193492. 8087.88   1
  -4  -1   3 187871. 8081.98   1
   4  -1  -3 199503. 8087.86   1
  -3   1   3 258014. 10753.9   1
   3  -1  -3 255881. 10753.8   1
  -2   1   3 111710. 4496.13   1
   2  -1  -3 103133. 4495.42   1
   1  -1  -3 1189.29 51.9356   1
  -1   1   3 1153.34 51.2357   1
  -1  -1   3 1025.47 46.0761   1
   0  -1  -3 332813. 11374.7   1
   0   1   3 294096. 11372.8   1
   0  -1   3 316099. 11371.7   1
   1  -1   3 164655. 7121.05   1
   1   1   3 174431. 7122.00   1
  -2   1  -3 231176. 9317.94   1
  -2  -1  -3 229784. 9316.91   1
   2   1   3 235483. 9315.92   1
  -3   1  -3 1962.64 100.333   1
  -3  -1  -3 1700.90 99.7685   1
   3  -1   3 1771.09 97.6655   1
   3   1   3 1957.95 98.0964   1
  -4   1  -3 19342.5 799.035   1
  -4  -1  -3 18593.8 795.348   1
   4   1   3 19980.9 796.939   1
  -5   1  -3 17585.1 765.203   1
  -5  -1  -3 17113.5 762.916   1
   5  -1   3 17624.0 760.662   1
   5   1   3 17941.0 763.648   1
  -6   1  -3 20750.0 847.713   1
  -6  -1  -3 18684.4 842.393   1
   6  -1   3 18797.0 841.301   1
   6   1   3 19619.9 843.699   1
  -7  -1  -3 360.142 40.8719   1
  -7   1  -3 348.751 38.8809   1
   7  -1   3 288.145 35.3316   1
   7   1   3 385.920 40.7323   1
  -8   1  -3 1887.17 109.936   1
   8  -1   3 1835.39 107.521   1
   8   1   3 1849.19 108.236   1
  -9   1  -3 12503.8 555.630   1
  -9  -1  -3 11897.2 553.048   1
   9  -1   3 12487.5 553.548   1
   9   1   3 12189.3 553.834   1
 -10   1  -3 2718.70 154.341   1
 -10  -1  -3 2449.47 152.225   1
  10  -1   3 2854.38 154.780   1
  10   1   3 2838.44 155.941   1
 -11  -1  -3 315.681 48.3458   1
 -11   1  -3 250.716 44.5797   1
  11  -1   3 382.763 49.6354   1
  11   1   3 225.969 40.5342   1
 -12   1  -3 1156.85 85.3881   1
  12   1   3 1041.59 82.9209   1
  12  -1   3 1122.37 85.5235   1
 -13  -1  -3 737.227 69.7240   1
 -13   1  -3 663.619 64.4530   1
  13  -1   3 554.702 60.5480   1
  13   1   3 640.498 65.4057   1
 -14  -1  -3 1523.77 105.792   1
  14   1   3 1268.29 99.2663   1
 -15  -1  -3 786.679 77.0962   1
 -15   1  -3 853.749 77.0000   1
  15   1   3 758.801 74.8264   1
  15  -1   3 816.036 76.4007   1
 -16   1  -3 133.835 36.3823   1
 -16  -1  -3 113.630 39.7775   1
  16  -1   3 78.3931 30.3659   1
  16   1   3 111.376 36.6357   1
 -17   1  -3 575.658 67.0229   1
 -17  -1  -3 629.151 67.4492   1
  17   1   3 548.292 63.9828   1
  17  -1   3 757.806 72.8275   1
 -18   1  -3 32.9128 38.6613   1
  18  -1   3 33.5130 36.7611   1
  18   1   3 65.0423 36.7074   1
  19  -1   3 115.773 44.1958   1
 -19  -1  -3 109.807 44.2301   1
 -20   1  -3 16.7852 36.2371   1
 -20  -1  -3 42.1413 40.5615   1
  20   1   3-8.00878 38.0705   1
 -21   1  -3 210.867 42.9935   1
 -21  -1  -3 143.696 38.6397   1
  21   1   3 127.682 38.4577   1
  21  -1   3 123.265 39.0870   1
 -22   1  -3-8.32782 31.2911   1
 -22  -1  -3-25.0805 36.0904   1
  22  -1   3 32.5549 36.6967   1
  22   1   3-8.04645 39.6514   1
 -23  -1  -3 8.26630 35.1407   1
 -23   1  -3-16.4206 36.5021   1
  23   1   3-7.97302 34.9371   1
  23  -1   3 31.8048 38.7241   1
 -24   1  -3-32.0655 42.1784   1
 -24  -1  -3 40.7807 40.6661   1
  24  -1   3 22.9951 38.6502   1
  24   1   3 54.3412 40.4272   1
 -26   2   3-8.38414 26.7332   1
  26  -2  -3-8.28044 35.7479   1
 -25   2   3-25.2793 41.0397   1
  25  -2  -3-25.3213 41.1079   1
  25   2  -3 16.6131 34.7571   1
 -24   2   3 25.7554 42.7957   1
 -24  -2   3-43.7120 41.5517   1
  24  -2  -3 58.5626 43.1022   1
  24   2  -3-16.7970 40.9029   1
 -23   2   3-8.80733 33.7482   1
 -23  -2   3 8.62712 33.6874   1
  23  -2  -3 8.25901 36.1899   1
  23   2  -3-8.35609 34.9626   1
 -22   2   3 1026.96 88.9385   1
  22  -2  -3 825.790 81.3780   1
 -21   2   3 186.980 45.2273   1
 -21  -2   3 100.468 40.8613   1
  21  -2  -3 148.073 42.9281   1
  21   2  -3 214.259 47.8235   1
 -20   2   3-16.6790 35.4535   1
 -20  -2   3-8.19041 35.8913   1
  20  -2  -3 48.0497 35.6056   1
  20   2  -3 7.83033 34.3136   1
 -19   2   3 792.280 76.8231   1
 -19  -2   3 755.610 73.9055   1
  19  -2  -3 585.630 67.8707   1
  19   2  -3 686.779 69.1935   1
 -18  -2   3 138.285 40.6319   1
  18   2  -3 201.540 42.2099   1
 -17   2   3 425.310 57.2745   1
 -17  -2   3 449.054 55.3729   1
  17  -2  -3 429.044 54.2267   1
  17   2  -3 466.190 55.1727   1
 -16   2   3 1220.46 95.7813   1
 -16  -2   3 1379.60 95.4690   1
  16  -2  -3 1160.20 89.5727   1
  16   2  -3 1290.70 93.1725   1
 -15   2   3 377.184 52.8617   1
 -15  -2   3 455.485 52.2962   1
  15   2  -3 453.934 53.2966   1
 -14   2   3 4729.69 238.446   1
  14  -2  -3 4460.44 233.346   1
 -13  -2   3 1048.62 76.4655   1
  13   2  -3 980.351 74.7007   1
 -12   2   3 40179.7 1730.87   1
  12  -2  -3 40131.4 1726.78   1
 -12  -2   3 40780.2 1725.71   1
 -11   2   3 3667.43 193.037   1
 -11  -2   3 3918.69 192.824   1
  11  -2  -3 3943.25 194.972   1
  11   2  -3 3734.24 189.952   1
 -10   2   3 18879.1 856.194   1
 -10  -2   3 20039.7 854.610   1
  10  -2  -3 21076.9 859.199   1
  10   2  -3 18940.3 855.214   1
  -9   2   3 40983.4 1699.60   1
   9   2  -3 41258.6 1694.62   1
   9  -2  -3 38712.8 1697.50   1
  -9  -2   3 38721.5 1693.46   1
   8  -2  -3 59047.8 2541.46   1
  -8   2   3 61318.5 2543.97   1
   7   2  -3 9076.71 422.408   1
  -7  -2   3 10392.8 425.313   1
  -6   2   3 41046.3 1623.39   1
   6   2  -3 39450.0 1615.72   1
   6  -2  -3 39710.0 1621.87   1
  -5  -2   3 26715.5 1111.96   1
   5   2  -3 24643.4 1110.98   1
   5  -2  -3 27023.5 1118.33   1
  -5   2   3 27711.9 1118.85   1
   4  -2  -3 13307.7 525.551   1
  -4  -2   3 13265.9 515.272   1
  -4   2   3 13842.2 525.130   1
  -3  -2   3 9778.55 409.498   1
  -3   2   3 9659.27 416.876   1
   3   2  -3 10113.6 409.392   1
   2  -2  -3 62763.2 2627.95   1
  -2   2   3 62122.1 2626.98   1
  -2  -2   3 63289.1 2620.27   1
   2   2  -3 61792.6 2619.96   1
   1  -2  -3 18640.8 778.778   1
  -1  -2   3 19064.0 772.922   1
  -1   2   3 20144.9 777.610   1
   0   2  -3 123525. 5036.43   1
   0  -2   3 122023. 5036.31   1
   0   2   3 116144. 5039.31   1
   0  -2  -3 117626. 5039.30   1
  -1   2  -3 25931.9 1088.59   1
  -1  -2  -3 26959.2 1090.68   1
   1   2   3 23581.7 1088.69   1
   1  -2   3 26192.0 1087.92   1
  -2  -2  -3 115239. 5600.34   1
   2  -2   3 148290. 5601.28   1
   2   2   3 148487. 5601.84   1
  -2   2  -3 124546. 5597.99   1
  -4   2  -3 5528.00 237.909   1
  -4  -2  -3 4920.99 235.561   1
   4   2   3 4745.85 232.129   1
   4  -2   3 4800.81 233.263   1
  -5   2  -3 52892.3 2044.78   1
  -5  -2  -3 46749.5 2039.34   1
   5   2   3 48246.7 2038.26   1
   5  -2   3 45239.4 2037.40   1
  -6   2  -3 27346.0 1148.73   1
  -6  -2  -3 27496.5 1145.73   1
   6   2   3 24965.1 1141.98   1
   6  -2   3 26811.3 1145.27   1
  -7   2  -3 1968.12 120.068   1
  -7  -2  -3 2063.91 120.407   1
   7   2   3 2123.05 118.881   1
   7  -2   3 2114.27 120.351   1
  -8   2  -3 9666.37 423.585   1
  -8  -2  -3 9415.67 419.780   1
   8   2   3 9045.68 416.742   1
   8  -2   3 8381.18 414.947   1
   9   2   3 3092.84 184.388   1
  -9  -2  -3 4306.82 196.398   1
 -10   2  -3 18160.9 777.361   1
 -10  -2  -3 16532.1 772.351   1
  10   2   3 17119.7 772.278   1
  10  -2   3 17975.0 772.200   1
 -11   2  -3 9642.27 410.656   1
  11   2   3 9630.17 406.742   1
  11  -2   3 8621.24 402.945   1
 -12   2  -3 1125.34 86.3365   1
 -12  -2  -3 1122.45 87.5182   1
  12   2   3 1033.29 82.6601   1
  12  -2   3 959.996 81.2564   1
 -13   2  -3 1543.55 102.656   1
 -13  -2  -3 1340.58 100.380   1
  13   2   3 1199.33 94.6709   1
  13  -2   3 1333.75 98.1547   1
  15   2   3 1981.43 132.972   1
  15  -2   3 2108.93 134.321   1
 -15   2  -3 2421.21 141.245   1
 -15  -2  -3 2025.02 135.087   1
 -16   2  -3 487.016 61.7916   1
 -16  -2  -3 469.639 59.8029   1
  16   2   3 453.983 55.9490   1
  16  -2   3 391.468 59.0845   1
 -17   2  -3 117.811 41.5800   1
  17   2   3 62.5289 34.8827   1
  17  -2   3 40.6595 39.2481   1
 -18   2  -3-25.7682 37.6403   1
 -18  -2  -3-8.37895 29.5374   1
  18   2   3 40.1228 28.2883   1
  18  -2   3 24.3949 38.6506   1
 -19   2  -3 8.55586 35.7996   1
 -19  -2  -3-16.9020 34.2013   1
  19   2   3-8.18132 34.2326   1
  19  -2   3-8.19183 37.4468   1
  20   2   3 295.183 52.1788   1
 -20  -2  -3 272.128 52.4839   1
 -21   2  -3 16.6223 31.8598   1
 -21  -2  -3 8.53805 39.5625   1
  21   2   3 56.8900 37.1610   1
  21  -2   3 8.22782 32.7303   1
  22   2   3 39.6205 33.1621   1
 -22  -2  -3-8.57756 32.2366   1
  23  -2   3 23.9193 34.9372   1
  23   2   3-23.1594 35.2881   1
 -23   2  -3-8.18382 34.2419   1
 -23  -2  -3 16.9744 33.1412   1
  24   2   3 7.62454 37.1612   1
  24  -2   3 46.7646 36.6067   1
 -24  -2  -3 16.6244 39.0363   1
 -24   2  -3 63.8100 37.4608   1
 -26   3   3-8.30646 31.2130   1
  26  -3  -3 24.7863 34.5713   1
 -25   3   3-25.9767 41.1546   1
  25  -3  -3 32.8272 38.5151   1
 -24   3   3 43.2793 40.2133   1
 -24  -3   3 35.8744 39.9891   1
  24   3  -3 91.0452 43.2002   1
  24  -3  -3 116.961 49.1283   1
 -23   3   3 259.781 51.0015   1
  23   3  -3 332.457 54.8106   1
  23  -3  -3 385.512 60.9497   1
 -22   3   3 352.561 53.8857   1
  22  -3  -3 306.899 53.9363   1
  21   3  -3 434.761 59.5017   1
 -21  -3   3 418.853 59.1306   1
 -20   3   3 601.876 67.3038   1
 -20  -3   3 620.585 67.3868   1
  20   3  -3 651.601 67.2734   1
  20  -3  -3 611.768 66.3842   1
 -19   3   3 457.255 60.4703   1
 -19  -3   3 382.857 54.7496   1
  19   3  -3 487.201 58.9897   1
  19  -3  -3 438.525 57.8936   1
 -18   3   3 75.8697 40.6499   1
 -18  -3   3 76.9785 32.3170   1
  18   3  -3 44.7207 30.7926   1
  18  -3  -3 59.2461 32.5587   1
 -17   3   3 5295.09 261.428   1
 -17  -3   3 4793.88 250.724   1
  17   3  -3 4734.49 249.077   1
  17  -3  -3 4717.46 247.572   1
 -16   3   3 637.565 65.5465   1
  16   3  -3 713.551 64.2164   1
 -16  -3   3 604.363 62.6514   1
 -15   3   3 2407.07 144.159   1
 -15  -3   3 2227.19 137.240   1
  15   3  -3 2242.49 135.258   1
  15  -3  -3 2443.90 141.684   1
 -14   3   3 7921.60 363.790   1
  14  -3  -3 7183.03 355.851   1
 -13   3   3 11852.1 564.802   1
 -13  -3   3 12930.3 563.119   1
  13   3  -3 12327.7 559.712   1
  13  -3  -3 12875.2 567.132   1
 -12   3   3 17088.0 775.775   1
 -12  -3   3 18056.7 773.908   1
  12   3  -3 17865.1 771.268   1
  12  -3  -3 17341.0 776.676   1
 -11   3   3 8736.41 401.098   1
  11  -3  -3 8723.45 400.399   1
 -11  -3   3 8938.26 396.923   1
  11   3  -3 8347.86 393.905   1
 -10   3   3 2378.86 138.020   1
  10  -3  -3 2626.56 139.805   1
 -10  -3   3 2569.11 135.720   1
  10   3  -3 2629.67 134.962   1
  -9   3   3 433.592 44.2189   1
   9  -3  -3 528.984 46.0101   1
  -9  -3   3 534.159 43.9539   1
   9   3  -3 442.847 39.6359   1
   8  -3  -3 16504.1 695.857   1
  -8   3   3 15350.2 694.459   1
  -7   3   3 40181.8 1790.78   1
   7   3  -3 43436.2 1785.33   1
  -7  -3   3 42580.1 1785.12   1
   7  -3  -3 42176.0 1791.64   1
  -6   3   3 22732.3 970.822   1
  -6  -3   3 21242.0 963.968   1
   6   3  -3 22534.5 964.602   1
   6  -3  -3 24847.0 973.801   1
   5   3  -3 6263.71 263.745   1
  -5  -3   3 5641.85 262.918   1
   4   3  -3 19329.2 823.476   1
  -4  -3   3 18966.8 824.251   1
   4  -3  -3 19189.9 831.949   1
  -4   3   3 20427.0 832.748   1
  -3  -3   3 69571.6 2994.72   1
  -3   3   3 70257.8 3003.42   1
   3  -3  -3 66732.7 3002.40   1
   3   3  -3 76546.6 2994.81   1
   2  -3  -3 5090.18 228.684   1
   2   3  -3 4811.83 220.030   1
  -2  -3   3 5045.37 220.896   1
  -2   3   3 5133.14 227.838   1
   1  -3  -3 431.725 35.4586   1
  -1   3   3 375.694 33.7178   1
  -1  -3   3 423.483 30.3927   1
   1   3  -3 322.682 28.2543   1
   0  -3  -3 125308. 5150.87   1
   0   3  -3 123837. 5146.90   1
   0  -3   3 119542. 5147.28   1
   0   3   3 122394. 5149.70   1
  -1   3  -3 35695.5 1616.54   1
   1  -3   3 39960.9 1617.47   1
   1   3   3 40152.1 1621.64   1
  -1  -3  -3 37423.5 1620.68   1
   2  -3   3 114722. 4732.12   1
  -2   3  -3 110485. 4732.52   1
  -3   3  -3 3267.38 154.742   1
  -3  -3  -3 2742.47 152.180   1
   3   3   3 3250.48 154.823   1
   3  -3   3 3027.04 152.006   1
  -4  -3  -3 3618.24 181.929   1
   4  -3   3 3363.86 178.899   1
  -4   3  -3 4077.19 183.694   1
   4   3   3 3725.32 181.316   1
   5  -3   3 6554.60 306.618   1
  -5  -3  -3 6454.03 309.091   1
  -5   3  -3 7182.49 309.854   1
   5   3   3 6313.31 307.171   1
   6  -3   3 34071.4 1377.74   1
  -6   3  -3 33127.3 1377.14   1
   6   3   3 33545.5 1376.21   1
   7  -3   3 25544.7 1128.22   1
  -7  -3  -3 27110.8 1131.63   1
  -7   3  -3 26968.6 1131.61   1
   7   3   3 25030.0 1125.34   1
   8  -3   3 21356.6 874.398   1
  -8  -3  -3 21601.7 875.946   1
  -8   3  -3 22156.0 880.241   1
  10  -3   3 12182.9 538.632   1
 -10  -3  -3 11405.3 535.315   1
 -10   3  -3 12004.1 542.590   1
  10   3   3 11613.1 536.407   1
  11  -3   3 2339.80 137.570   1
 -11  -3  -3 2347.70 139.847   1
 -11   3  -3 2332.54 141.924   1
  11   3   3 2244.42 137.012   1
  12  -3   3 5242.97 267.839   1
 -12  -3  -3 5728.90 275.504   1
 -12   3  -3 5525.23 284.723   1
  12   3   3 5119.75 269.050   1
  13  -3   3-21.8115 35.4087   1
 -13  -3  -3-7.49984 31.3801   1
 -13   3  -3 15.6868 33.3427   1
  13   3   3 7.27395 30.9220   1
  14  -3   3 2431.31 148.878   1
 -14   3  -3 2424.12 151.076   1
  15  -3   3 2728.72 159.077   1
 -15  -3  -3 2451.22 156.951   1
 -15   3  -3 2857.18 162.800   1
  15   3   3 2523.69 156.858   1
 -16   3  -3 1262.78 96.9385   1
 -16  -3  -3 1130.89 93.6399   1
  16   3   3 1068.31 90.3413   1
  16  -3   3 1183.49 92.8055   1
  17  -3   3-24.3235 36.5575   1
 -17  -3  -3-16.8851 35.8895   1
 -17   3  -3-8.40871 35.1828   1
  17   3   3 63.5755 43.0647   1
  18  -3   3 24.6694 33.2802   1
 -18  -3  -3-8.61823 31.0625   1
 -18   3  -3 8.49640 34.3861   1
  18   3   3 15.9241 29.9194   1
  19  -3   3 215.145 50.4679   1
 -19  -3  -3 350.096 60.4458   1
 -19   3  -3 290.840 55.1559   1
  19   3   3 324.584 54.5991   1
  20  -3   3 8.16598 34.1675   1
 -20  -3  -3 8.72566 30.0492   1
 -20   3  -3-8.62260 36.0780   1
  20   3   3-15.8961 30.4558   1
  21  -3   3-8.12511 34.5412   1
 -21  -3  -3-8.69853 35.2029   1
 -21   3  -3-16.9654 34.9164   1
  21   3   3 8.02679 37.6709   1
  22  -3   3 24.4486 38.7343   1
 -22  -3  -3-17.2154 42.4181   1
 -22   3  -3-24.5827 43.5435   1
  22   3   3 40.1444 38.6349   1
  23  -3   3 55.7205 36.8840   1
 -23  -3  -3 8.46314 37.0935   1
 -23   3  -3 16.0882 39.6484   1
  23   3   3-7.97608 43.6440   1
 -24   3  -3 23.6714 34.6074   1
 -24  -3  -3 32.9333 37.6651   1
  24  -3   3 46.4854 36.3902   1
  24   3   3 39.2593 39.1683   1
  26  -4  -3 23.9929 40.8312   1
 -26   4   3 93.8404 44.9387   1
  24  -4  -3 99.8662 42.0613   1
 -24   4   3 42.9740 38.3300   1
 -23  -4   3 26.6112 31.9694   1
  23   4  -3-16.9215 37.0743   1
  22  -4  -3 214.645 45.2515   1
 -22  -4   3 291.225 53.7968   1
 -22   4   3 259.570 48.1837   1
  22   4  -3 324.451 51.9891   1
  21  -4  -3 57.3184 39.6487   1
 -21  -4   3 147.547 40.9715   1
 -21   4   3 103.794 42.3563   1
  21   4  -3 114.129 43.9727   1
  20  -4  -3 7.93620 33.7432   1
 -20  -4   3-8.49875 34.9871   1
 -20   4   3 69.4358 37.4743   1
  20   4  -3-7.92503 36.7180   1
  19  -4  -3 469.852 59.1431   1
 -19  -4   3 611.554 66.7469   1
 -19   4   3 605.550 69.7487   1
  19   4  -3 452.309 60.8431   1
  18  -4  -3 469.316 59.2266   1
 -18  -4   3 415.553 55.7320   1
 -18   4   3 498.419 59.9458   1
  18   4  -3 368.661 52.4827   1
 -17  -4   3 15.3520 29.9738   1
  17   4  -3-7.04069 33.0424   1
  16  -4  -3 2042.77 130.966   1
  16   4  -3 1861.88 123.991   1
 -16  -4   3 2300.97 134.378   1
 -16   4   3 2099.88 135.130   1
 -15  -4   3 222.413 39.3573   1
  15  -4  -3 114.818 36.4436   1
  15   4  -3 178.415 34.2353   1
 -14   4   3 2759.92 161.423   1
  14  -4  -3 2976.50 164.613   1
 -13   4   3 11654.1 528.890   1
  13  -4  -3 11466.6 527.521   1
  13   4  -3 11186.6 522.382   1
 -13  -4   3 12101.3 527.126   1
  12   4  -3 12724.8 581.714   1
 -12  -4   3 13392.4 584.887   1
 -11   4   3 3467.81 183.401   1
  11   4  -3 3715.54 177.868   1
 -11  -4   3 3335.50 175.831   1
  11  -4  -3 3158.65 177.865   1
 -10   4   3 2267.65 137.878   1
  10   4  -3 2601.39 134.681   1
 -10  -4   3 2586.49 135.221   1
  10  -4  -3 2511.07 140.217   1
  -9   4   3 37223.1 1546.05   1
   9   4  -3 34157.6 1538.30   1
  -9  -4   3 35445.8 1537.96   1
   9  -4  -3 38243.6 1546.67   1
  -8   4   3 22696.8 1011.98   1
   8   4  -3 24206.2 1006.07   1
   8  -4  -3 22843.6 1011.44   1
  -8  -4   3 23697.9 1005.89   1
   7  -4  -3 39054.4 1614.02   1
  -7   4   3 36690.6 1610.57   1
  -6   4   3 10945.9 478.755   1
  -6  -4   3 10078.1 469.459   1
   6  -4  -3 10930.2 478.389   1
   6   4  -3 11205.6 470.557   1
  -5   4   3 94635.7 3746.63   1
   5   4  -3 90535.4 3735.57   1
  -5  -4   3 94712.2 3737.38   1
  -4  -4   3 2653.69 126.777   1
  -4   4   3 2734.49 134.631   1
   4   4  -3 2446.48 125.473   1
   4  -4  -3 2772.20 135.284   1
  -3  -4   3 41686.9 1845.77   1
   3   4  -3 45824.3 1846.13   1
   2   4  -3 17435.0 727.717   1
  -2  -4   3 16552.7 727.353   1
   1   4  -3 158.365 23.3072   1
  -1  -4   3 171.524 23.6350   1
   0   4  -3 25206.3 1092.07   1
   0  -4   3 26055.6 1092.26   1
  -1  -4  -3 247388. 10341.8   1
   1   4   3 246031. 10340.9   1
  -2  -4  -3 314.904 37.9856   1
   2   4   3 309.320 34.8001   1
   2  -4   3 276.055 31.7089   1
  -2   4  -3 329.422 34.6409   1
  -3  -4  -3 13780.6 638.133   1
   3   4   3 15257.7 642.187   1
   3  -4   3 14587.2 639.676   1
  -3   4  -3 15029.7 641.163   1
  -4  -4  -3 1391.90 82.0337   1
   4   4   3 1145.54 78.6729   1
   4  -4   3 1357.31 82.3898   1
  -4   4  -3 1209.82 80.3198   1
  -5  -4  -3 9165.24 411.835   1
   5   4   3 9136.00 411.990   1
   5  -4   3 9232.49 411.668   1
  -5   4  -3 8657.92 411.317   1
  -6  -4  -3 1943.32 114.981   1
  -6   4  -3 2089.48 116.731   1
   6   4   3 2087.20 115.949   1
   6  -4   3 1735.22 111.002   1
  -7  -4  -3 95595.6 4079.43   1
  -7   4  -3 96784.0 4079.66   1
   7  -4   3 96746.5 4079.57   1
   7   4   3 97311.0 4078.29   1
  -8  -4  -3 741.393 62.9778   1
   8   4   3 758.614 62.5571   1
   9   4   3 28789.8 1304.96   1
  -9  -4  -3 29224.0 1307.67   1
   9  -4   3 29885.2 1307.30   1
  -9   4  -3 33476.4 1313.74   1
  10   4   3 2655.39 148.606   1
 -10  -4  -3 2470.02 147.881   1
  10  -4   3 2528.18 149.281   1
 -10   4  -3 2622.03 153.220   1
  11   4   3 7029.53 341.612   1
 -11  -4  -3 7835.63 349.679   1
  11  -4   3 6423.02 339.869   1
 -11   4  -3 7275.25 348.920   1
  12   4   3 55.8614 26.3564   1
 -12  -4  -3 52.7202 27.8402   1
  12  -4   3 66.2494 35.0753   1
 -12   4  -3 70.5481 33.4167   1
  13   4   3 65.1671 34.5547   1
 -13  -4  -3 85.9089 36.7841   1
  14   4   3 1329.47 99.0376   1
 -14  -4  -3 1514.34 106.920   1
  14  -4   3 1208.86 94.7818   1
 -14   4  -3 1457.55 106.197   1
  15   4   3 3901.16 199.914   1
 -15  -4  -3 3811.04 202.866   1
  15  -4   3 3130.96 191.611   1
 -15   4  -3 3336.05 196.475   1
  16   4   3 70.4619 34.0375   1
 -16  -4  -3 151.983 44.5988   1
  16  -4   3 119.893 40.9373   1
 -16   4  -3 50.6608 39.8299   1
  17   4   3 999.384 80.6448   1
 -17  -4  -3 677.372 74.5061   1
  18   4   3 56.9169 34.0653   1
 -18  -4  -3 34.6228 30.5591   1
  18  -4   3 49.2375 28.9776   1
 -18   4  -3 25.3148 30.4613   1
  19   4   3 32.8193 34.8937   1
 -19  -4  -3 26.1254 33.3848   1
  19  -4   3 57.5905 38.1257   1
 -19   4  -3-25.5929 37.9408   1
  20  -4   3 181.204 46.1315   1
 -20   4  -3 187.265 46.3259   1
 -21  -4  -3 60.0962 35.5663   1
  21   4   3 132.027 38.4378   1
  21  -4   3 97.7817 41.7265   1
  22  -4   3 7.91772 36.1930   1
 -22   4  -3-16.8965 39.6481   1
  23   4   3 8.06133 41.5316   1
 -23  -4  -3-16.5618 42.2066   1
  24   4   3 23.5217 37.2738   1
 -24  -4  -3-8.06983 36.8973   1
  24  -4   3 15.5241 37.8116   1
 -24   4  -3 46.5090 37.3082   1
  25  -5  -3 138.511 46.9602   1
 -25   5   3 126.736 46.5568   1
  24  -5  -3-8.24018 32.7688   1
 -24   5   3-8.46972 29.8559   1
  23   5  -3 229.282 52.0211   1
 -23  -5   3 190.953 50.2665   1
  23  -5  -3 173.096 48.9857   1
 -23   5   3 147.074 48.8250   1
  22   5  -3 16.8118 34.6351   1
 -22  -5   3 60.4126 40.0110   1
  22  -5  -3 40.9646 36.9748   1
 -22   5   3 34.7837 38.1370   1
  21   5  -3 157.363 41.3636   1
 -21  -5   3 213.169 47.1312   1
  21  -5  -3 192.046 50.4009   1
 -21   5   3 71.0664 44.7889   1
  20   5  -3 48.8052 35.6850   1
 -20  -5   3 33.4397 36.1308   1
  19   5  -3 514.802 61.1246   1
 -19   5   3 452.356 59.7399   1
  19  -5  -3 449.359 59.1398   1
 -19  -5   3 520.785 62.0209   1
 -18   5   3 2030.10 131.610   1
  18  -5  -3 1795.43 124.137   1
 -17  -5   3 1396.34 102.295   1
  17   5  -3 1328.80 100.434   1
 -17   5   3 1494.43 108.377   1
 -16  -5   3 14.5263 27.8504   1
  16   5  -3 35.3282 30.5195   1
  15  -5  -3 5501.84 278.986   1
  15   5  -3 5427.86 275.008   1
 -15  -5   3 5651.94 277.906   1
 -15   5   3 5578.36 279.727   1
  14  -5  -3 2989.09 173.065   1
  14   5  -3 3237.82 170.975   1
 -14  -5   3 3076.82 170.337   1
 -14   5   3 3051.85 174.147   1
  13  -5  -3 2224.09 141.663   1
 -13  -5   3 2481.45 141.235   1
 -13   5   3 2511.67 146.758   1
  13   5  -3 2591.95 141.963   1
 -12  -5   3 1229.74 85.7916   1
  12   5  -3 1357.62 87.3935   1
 -12   5   3 1258.68 90.4466   1
  12  -5  -3 1217.71 89.1978   1
  11   5  -3 6575.15 294.117   1
 -11  -5   3 5739.39 290.641   1
 -10  -5   3 7498.53 341.025   1
  10   5  -3 7121.55 341.420   1
 -10   5   3 7360.61 349.224   1
  10  -5  -3 7558.71 349.658   1
  -9  -5   3 9113.10 396.652   1
   9   5  -3 8903.96 396.529   1
  -9   5   3 8783.20 403.654   1
   9  -5  -3 8073.05 400.676   1
  -8  -5   3 85160.2 3551.90   1
   8   5  -3 84115.1 3552.51   1
  -8   5   3 82670.9 3560.21   1
   8  -5  -3 84838.9 3560.20   1
  -7  -5   3 1841.27 98.9903   1
  -7   5   3 1657.27 103.707   1
   7   5  -3 1801.14 97.4986   1
   7  -5  -3 1645.50 102.680   1
   6  -5  -3 1159.74 78.7199   1
  -6   5   3 1175.29 78.7831   1
   5  -5  -3 2071.97 116.710   1
  -5   5   3 2140.65 118.116   1
  -4  -5   3 39236.9 1789.91   1
  -4   5   3 42946.1 1796.41   1
   4  -5  -3 43174.3 1797.55   1
   4   5  -3 44202.7 1791.68   1
  -3  -5   3 14399.4 656.485   1
  -3   5   3 15396.4 665.422   1
   3  -5  -3 15659.9 666.153   1
   3   5  -3 15557.2 657.133   1
   2  -5  -3 247199. 10415.4   1
   2   5  -3 254355. 10408.5   1
  -2   5   3 244742. 10414.1   1
  -2  -5   3 246134. 10409.2   1
   1  -5  -3 73882.0 3089.83   1
  -1   5   3 72547.0 3088.72   1
   0  -5  -3 111818. 4797.37   1
   0   5   3 116174. 4797.52   1
  -1  -5  -3 7224.52 339.829   1
   1   5   3 7532.24 338.454   1
   1  -5   3 7479.01 335.577   1
  -1   5  -3 7324.48 334.408   1
  -2  -5  -3 3997.26 198.324   1
   2   5   3 4318.69 199.172   1
   2  -5   3 3775.76 193.753   1
  -2   5  -3 4008.25 194.903   1
  -3  -5  -3 46064.1 2056.83   1
   3   5   3 49504.3 2055.93   1
   3  -5   3 48615.5 2053.87   1
  -3   5  -3 49197.3 2054.95   1
  -4  -5  -3 69.7087 25.4489   1
   4   5   3 24.9664 20.2960   1
   4  -5   3 43.7764 23.4818   1
  -4   5  -3 49.5331 24.1980   1
  -5  -5  -3 226.142 35.8443   1
   5   5   3 232.642 36.5289   1
   5  -5   3 143.130 30.9066   1
  -5   5  -3 189.904 34.3571   1
  -6  -5  -3 107259. 4396.64   1
   6   5   3 100339. 4396.66   1
   6  -5   3 102666. 4396.26   1
  -6   5  -3 106693. 4398.43   1
  -7  -5  -3 2718.03 152.672   1
  -7   5  -3 2940.86 157.384   1
   7  -5   3 2847.12 155.057   1
   7   5   3 2716.34 152.897   1
  -8   5  -3 21448.4 939.554   1
   8  -5   3 21385.2 939.023   1
  -9  -5  -3 1024.59 82.2375   1
  -9   5  -3 1128.97 84.0106   1
   9   5   3 1156.93 86.0707   1
   9  -5   3 1253.03 88.9977   1
 -10  -5  -3 9013.68 433.227   1
 -10   5  -3 10062.1 439.217   1
  10   5   3 8989.64 431.811   1
  10  -5   3 9110.82 434.559   1
 -11  -5  -3 1654.64 106.925   1
 -11   5  -3 1476.47 106.063   1
  11   5   3 1457.26 102.719   1
  11  -5   3 1497.67 105.863   1
 -12  -5  -3 3730.19 191.628   1
 -12   5  -3 3728.58 195.078   1
  12   5   3 3492.05 188.157   1
  13   5   3 202.898 41.9372   1
 -13  -5  -3 108.119 38.5343   1
  13  -5   3 99.9314 32.2136   1
 -13   5  -3 191.802 41.0617   1
  14   5   3 108.471 33.7456   1
 -14   5  -3 261.440 48.4088   1
 -14  -5  -3 191.084 42.5213   1
  14  -5   3 181.498 43.7921   1
 -15  -5  -3 1418.34 107.913   1
 -15   5  -3 1851.84 125.396   1
  15   5   3 1642.23 110.467   1
  15  -5   3 1304.38 102.641   1
 -16   5  -3 1113.97 94.6796   1
  16  -5   3 948.777 85.1076   1
 -16  -5  -3 1187.87 93.2664   1
 -17   5  -3 2699.60 168.135   1
  17  -5   3 2776.54 164.875   1
 -18  -5  -3 984.942 85.6305   1
 -18   5  -3 1044.05 88.4299   1
  18   5   3 917.032 82.6152   1
  19   5   3 124.062 41.8679   1
 -19  -5  -3 59.5990 38.5784   1
  20   5   3 330.246 54.8062   1
 -20  -5  -3 339.255 55.1114   1
  20  -5   3 381.734 51.8615   1
 -20   5  -3 278.720 47.4152   1
  21   5   3 73.8920 38.6310   1
 -21  -5  -3 83.9208 36.8781   1
  21  -5   3 40.5563 38.6515   1
 -21   5  -3 67.0454 37.3629   1
  22   5   3 8.10162 43.4811   1
 -22  -5  -3 16.4952 39.6890   1
 -22   5  -3 8.27144 39.8036   1
  23   5   3 71.5284 34.3656   1
 -23  -5  -3 40.5297 37.1051   1
  23  -5   3 30.9408 29.7051   1
 -23   5  -3 49.0111 33.1152   1
  24   5   3 23.4942 39.9164   1
 -24  -5  -3-7.83365 34.8285   1
  26  -6  -3-23.6971 38.9306   1
 -26   6   3-8.19217 37.9558   1
  25  -6  -3-7.99780 43.3457   1
 -25   6   3-25.0885 40.2464   1
  23   6  -3-34.6683 39.0857   1
  23  -6  -3-8.12800 39.1173   1
 -23   6   3-8.64498 38.9860   1
  22   6  -3 213.523 47.1134   1
 -22  -6   3 308.787 49.4511   1
  21   6  -3 16.7500 37.7656   1
 -21  -6   3 8.45822 36.5174   1
  21  -6  -3 8.00727 32.9624   1
 -21   6   3 18.1127 33.3452   1
  20   6  -3 344.960 55.0289   1
 -20  -6   3 290.380 51.5560   1
  20  -6  -3 391.057 57.4248   1
 -20   6   3 364.424 58.4927   1
  19   6  -3 88.1579 37.4335   1
 -19  -6   3 56.6321 32.5251   1
  19  -6  -3 189.315 48.1515   1
 -19   6   3 150.801 45.9508   1
  18   6  -3 373.281 53.5395   1
 -18  -6   3 447.725 55.6096   1
  18  -6  -3 407.196 55.7945   1
 -18   6   3 449.533 59.2666   1
  17  -6  -3 1540.14 107.257   1
  17   6  -3 1434.15 102.841   1
 -17  -6   3 1243.58 98.0002   1
 -17   6   3 1312.04 103.671   1
  16   6  -3 4661.45 239.683   1
 -16  -6   3 4263.45 235.624   1
  16  -6  -3 4878.13 244.099   1
  15  -6  -3 1299.92 101.382   1
 -15  -6   3 1475.96 102.950   1
 -15   6   3 1467.25 105.403   1
  14  -6  -3 6506.82 316.854   1
 -14  -6   3 6261.74 311.735   1
 -14   6   3 6556.94 318.006   1
  14   6  -3 6312.26 311.876   1
 -13   6   3 131.721 37.3583   1
  13  -6  -3 148.691 35.7840   1
 -12  -6   3 132.466 28.8472   1
  12   6  -3 81.8755 26.9786   1
 -12   6   3 77.9087 28.3972   1
  12  -6  -3 55.3435 28.7054   1
 -11  -6   3 66.2761 23.6963   1
  11   6  -3 112.583 28.2426   1
 -11   6   3 93.5155 34.5621   1
  11  -6  -3 39.1834 28.7951   1
 -10  -6   3 14999.3 665.721   1
  10   6  -3 15678.1 666.624   1
 -10   6   3 14402.6 672.699   1
  10  -6  -3 15085.2 672.952   1
  -9  -6   3 12034.2 541.612   1
   9   6  -3 12451.8 540.876   1
  -9   6   3 11945.2 548.077   1
   9  -6  -3 12010.5 547.543   1
   8  -6  -3 99.0344 30.1518   1
  -8   6   3 68.6107 28.6472   1
  -8  -6   3 54.7213 20.4788   1
  -7   6   3 17262.7 744.619   1
   7   6  -3 17515.3 736.153   1
  -7  -6   3 17889.7 738.838   1
  -6  -6   3 2842.04 150.058   1
  -6   6   3 3113.19 160.850   1
   6   6  -3 3277.75 153.787   1
   6  -6  -3 2695.81 156.880   1
  -5  -6   3 25275.8 1047.22   1
  -5   6   3 22090.0 1051.54   1
   5   6  -3 25297.8 1046.17   1
   5  -6  -3 24404.7 1054.55   1
  -4  -6   3 4556.05 223.377   1
  -4   6   3 4719.31 228.601   1
   4   6  -3 4756.29 223.828   1
   4  -6  -3 4896.36 230.684   1
  -3  -6   3 44342.7 1815.52   1
  -3   6   3 40490.2 1820.21   1
   3   6  -3 43091.2 1813.89   1
   3  -6  -3 42683.8 1821.63   1
   2  -6  -3 14521.8 661.203   1
   2   6  -3 14728.0 654.520   1
  -2   6   3 15476.0 662.893   1
  -2  -6   3 15462.3 656.775   1
   1  -6  -3 40422.7 1705.18   1
   1   6  -3 39914.9 1699.97   1
  -1   6   3 39592.6 1703.67   1
  -1  -6   3 39990.1 1699.26   1
   0  -6  -3 144769. 6043.35   1
   0   6  -3 148541. 6037.15   1
   0   6   3 141516. 6041.42   1
   0  -6   3 139867. 6035.94   1
  -1  -6  -3 82003.2 3517.61   1
   1   6   3 86789.8 3518.46   1
  -1   6  -3 79737.9 3516.11   1
   1  -6   3 84846.9 3515.45   1
   2   6   3 88.1080 28.1159   1
  -2  -6  -3 56.3993 26.5229   1
  -2   6  -3 37.2924 24.3876   1
   2  -6   3 52.0395 24.2306   1
  -3   6  -3 952.127 68.0445   1
   3  -6   3 809.558 64.1854   1
   3   6   3 880.012 67.3914   1
  -3  -6  -3 861.860 66.8999   1
  -4   6  -3 6747.60 310.230   1
   4  -6   3 6451.11 308.496   1
   4   6   3 6344.98 308.206   1
  -4  -6  -3 6617.24 310.559   1
  -5   6  -3 522.426 49.3225   1
   5  -6   3 490.506 48.2083   1
   5   6   3 362.858 45.5365   1
  -5  -6  -3 524.459 50.8986   1
  -6   6  -3 2521.43 149.199   1
   6  -6   3 2662.73 148.495   1
   6   6   3 2739.52 149.588   1
  -6  -6  -3 2644.54 148.620   1
   7  -6   3 31535.2 1394.39   1
  -7   6  -3 33122.8 1397.77   1
  -8  -6  -3 1282.47 91.8100   1
   8  -6   3 1356.38 93.1681   1
   8   6   3 1277.46 90.8679   1
  -8   6  -3 1292.53 92.4932   1
  -9  -6  -3 9878.06 472.968   1
  -9   6  -3 10636.6 477.211   1
   9   6   3 9888.30 473.037   1
   9  -6   3 10637.6 476.031   1
 -10  -6  -3 7900.59 372.721   1
 -10   6  -3 7376.18 371.730   1
  10   6   3 8011.12 373.330   1
  10  -6   3 7842.54 373.492   1
 -11  -6  -3 792.976 75.9975   1
 -11   6  -3 998.887 81.6955   1
  11  -6   3 1078.93 83.7980   1
  11   6   3 1271.54 90.1168   1
  12   6   3 581.357 65.2278   1
 -12  -6  -3 756.319 69.4680   1
 -13   6  -3 363.287 54.2076   1
 -13  -6  -3 322.435 52.5383   1
  13   6   3 351.247 52.5904   1
  13  -6   3 310.333 51.4283   1
  14   6   3 2130.25 142.123   1
  14  -6   3 2440.01 148.528   1
 -14   6  -3 2488.42 152.152   1
 -15  -6  -3 367.450 51.2300   1
  15  -6   3 374.712 56.6013   1
  16   6   3 3173.43 179.722   1
 -16  -6  -3 2932.14 176.654   1
 -17  -6  -3 1594.82 114.511   1
  17   6   3 1512.05 114.150   1
  17  -6   3 1475.85 110.110   1
 -18   6  -3 747.264 75.1532   1
 -18  -6  -3 563.179 67.6725   1
  18   6   3 703.794 72.0907   1
  18  -6   3 612.124 67.2165   1
 -19  -6  -3 576.684 64.4273   1
  19   6   3 432.455 61.0128   1
 -19   6  -3 524.567 65.8304   1
  20  -6   3 8.08351 34.3633   1
 -20  -6  -3-8.33985 38.1223   1
  20   6   3-8.29816 40.4135   1
 -20   6  -3 8.47556 34.2995   1
  21  -6   3 56.7369 33.4793   1
 -21  -6  -3 49.8950 39.1269   1
  21   6   3 65.8802 42.5187   1
 -21   6  -3 89.9627 36.9821   1
  22  -6   3 118.687 39.1961   1
 -22  -6  -3 73.9096 41.1312   1
 -22   6  -3 49.0306 33.8728   1
  22   6   3 156.196 50.3485   1
 -23   6  -3 16.0043 36.5787   1
  23  -6   3-15.4851 36.3360   1
  24   6   3-47.5650 43.4161   1
  26  -7  -3-7.71395 41.4092   1
 -26   7   3 56.4553 40.2137   1
  24  -7  -3 55.8263 41.1176   1
 -24   7   3 16.9586 38.2646   1
  23  -7  -3 86.3225 40.8347   1
 -23   7   3 330.465 57.1505   1
 -22   7   3-9.03004 35.9128   1
  22  -7  -3 39.9172 31.7516   1
  22   7  -3 25.7831 35.3799   1
 -22  -7   3-8.70727 37.5936   1
 -21   7   3 160.827 48.7501   1
  21  -7  -3 133.816 42.5422   1
 -21  -7   3 111.819 45.6019   1
 -20   7   3 458.356 65.0709   1
  20  -7  -3 408.776 61.8214   1
  20   7  -3 508.969 62.4632   1
 -20  -7   3 549.377 64.1406   1
 -19   7   3 529.774 66.2876   1
 -19  -7   3 587.066 66.5183   1
  19  -7  -3 611.686 67.9753   1
  19   7  -3 538.451 64.8823   1
 -18  -7   3 378.333 57.9946   1
  18   7  -3 627.473 67.6061   1
 -18   7   3 565.654 66.4351   1
  18  -7  -3 591.857 66.9162   1
 -17  -7   3-15.7543 34.0176   1
  17   7  -3 23.0604 33.1962   1
 -17   7   3 16.0898 33.1259   1
  17  -7  -3 64.9536 37.1251   1
 -16  -7   3 122.268 37.6307   1
  16   7  -3 95.2196 35.2546   1
  16  -7  -3 203.767 44.8122   1
 -16   7   3 120.581 40.0027   1
 -15   7   3 4250.42 238.467   1
 -15  -7   3 4745.35 238.802   1
  15  -7  -3 4574.79 240.299   1
  15   7  -3 4629.13 236.969   1
 -14   7   3 7.76456 35.4967   1
  14   7  -3-7.04607 33.0717   1
 -14  -7   3 6.75721 27.8183   1
  14  -7  -3 45.1835 32.5136   1
 -13   7   3 1766.49 120.470   1
  13   7  -3 1989.94 116.864   1
  13  -7  -3 1553.63 114.314   1
 -13  -7   3 1660.86 110.304   1
  12  -7  -3 389.711 56.0557   1
 -12   7   3 559.647 59.3665   1
 -11   7   3 1042.52 80.4047   1
  11   7  -3 985.704 74.4664   1
 -11  -7   3 911.309 73.6899   1
  11  -7  -3 838.339 75.9721   1
 -10   7   3 2462.02 143.802   1
  10   7  -3 2377.48 135.130   1
 -10  -7   3 2429.61 136.365   1
  10  -7  -3 2291.38 138.629   1
  -9   7   3 4499.21 234.695   1
  -9  -7   3 4481.28 228.674   1
   9  -7  -3 4806.92 236.753   1
   9   7  -3 4740.16 229.461   1
   8   7  -3 8895.62 410.947   1
  -8  -7   3 9211.77 414.246   1
  -7   7   3 2556.87 147.000   1
   7  -7  -3 2766.86 148.883   1
  -7  -7   3 2537.95 139.758   1
   6   7  -3 18391.6 798.068   1
  -6   7   3 18926.7 807.705   1
   6  -7  -3 18850.8 807.162   1
  -6  -7   3 17351.5 797.314   1
   5   7  -3 23547.2 987.670   1
  -5   7   3 22979.4 994.237   1
   5  -7  -3 21770.5 995.095   1
   4   7  -3 13493.8 604.877   1
  -4   7   3 13436.2 610.713   1
   4  -7  -3 13675.0 612.764   1
  -4  -7   3 14419.5 608.372   1
   3   7  -3 2799.77 144.987   1
  -3   7   3 2563.35 146.123   1
  -3  -7   3 2652.84 143.049   1
   3  -7  -3 2934.30 151.182   1
   2   7  -3 25754.0 1115.81   1
  -2   7   3 26153.7 1122.67   1
   2  -7  -3 25631.7 1122.71   1
  -2  -7   3 26274.5 1117.60   1
  -1   7   3 18673.8 847.410   1
   1   7  -3 19506.8 842.534   1
  -1  -7   3 19687.5 842.684   1
   1  -7  -3 19611.2 848.756   1
   0   7   3 4397.32 227.189   1
   0   7  -3 4487.77 223.912   1
   0  -7   3 5032.13 227.308   1
   0  -7  -3 4489.77 227.488   1
   1   7   3 16080.0 697.684   1
  -1   7  -3 15150.6 693.196   1
   1  -7   3 15435.4 693.802   1
  -1  -7  -3 16543.1 700.217   1
   2   7   3 4671.14 234.845   1
  -2  -7  -3 4665.78 234.085   1
  -2   7  -3 4730.14 233.049   1
   2  -7   3 4902.83 234.223   1
  -3  -7  -3 5575.20 261.519   1
   3   7   3 5088.80 256.815   1
  -3   7  -3 5103.08 257.016   1
   3  -7   3 5483.40 261.287   1
  -4  -7  -3 31975.3 1334.53   1
  -4   7  -3 30613.0 1332.05   1
   4  -7   3 31424.7 1332.12   1
   4   7   3 29714.6 1330.49   1
  -5   7  -3 42.8169 27.9829   1
   5  -7   3 48.5401 27.3812   1
   5   7   3 48.7236 27.1007   1
  -5  -7  -3-24.0780 26.0104   1
  -6   7  -3 9779.60 428.845   1
   6  -7   3 8959.91 425.122   1
   6   7   3 9141.74 426.029   1
  -6  -7  -3 8867.94 427.625   1
  -7   7  -3 12659.8 588.295   1
   7  -7   3 13178.3 589.597   1
   7   7   3 13068.9 587.742   1
  -7  -7  -3 13077.8 588.863   1
  -8   7  -3 344.106 50.6799   1
  -8  -7  -3 395.601 50.0327   1
   8  -7   3 337.756 47.7875   1
   8   7   3 335.186 49.6360   1
  -9  -7  -3 1354.52 98.3548   1
   9  -7   3 1419.39 99.8908   1
  -9   7  -3 1551.12 103.411   1
   9   7   3 1504.21 104.188   1
 -10   7  -3 14.9884 29.8115   1
 -10  -7  -3 36.4215 31.9290   1
  10   7   3-7.16066 30.4509   1
  10  -7   3 36.5601 36.4578   1
 -11  -7  -3 798.686 74.1722   1
 -11   7  -3 797.216 73.7496   1
  11   7   3 758.157 70.3842   1
  11  -7   3 672.783 68.3466   1
 -12   7  -3 690.691 72.6592   1
  12  -7   3 799.133 75.3645   1
 -13   7  -3 2850.81 169.692   1
  13  -7   3 2817.23 166.971   1
  13   7   3 2819.35 165.803   1
 -14   7  -3 2285.49 142.456   1
 -14  -7  -3 2087.13 134.508   1
  14  -7   3 1870.00 129.781   1
  15  -7   3 441.319 59.6791   1
 -15  -7  -3 532.582 62.9048   1
 -15   7  -3 470.986 66.3848   1
  15   7   3 451.027 61.4261   1
  16  -7   3 248.464 45.1756   1
 -16   7  -3 238.909 48.1123   1
 -17  -7  -3 736.578 76.7442   1
 -17   7  -3 775.149 79.6378   1
  17   7   3 937.365 83.3135   1
  17  -7   3 786.948 76.3233   1
  18   7   3-8.48917 34.3545   1
 -18  -7  -3 8.41446 32.2428   1
 -19   7  -3 34.5302 37.8300   1
  19  -7   3-8.00172 32.9393   1
 -20  -7  -3 117.709 38.3182   1
  20   7   3 185.084 45.0515   1
  20  -7   3 192.618 43.0106   1
 -21   7  -3 16.5809 34.6917   1
  21  -7   3 7.90980 33.6287   1
 -22   7  -3 134.931 45.0245   1
  22   7   3 211.813 51.9228   1
 -22  -7  -3 90.4745 40.4904   1
  22  -7   3 133.754 44.6386   1
  23   7   3 39.8724 36.4557   1
 -23  -7  -3-16.1587 34.8819   1
  25  -8  -3 23.1768 30.7498   1
 -25   8   3 41.0015 30.2191   1
  24  -8  -3 22.9612 41.0768   1
 -24   8   3-8.71074 43.4229   1
  23  -8  -3 7.65880 38.6122   1
 -23   8   3 18.1758 43.1960   1
  22  -8  -3 8.29253 37.9201   1
 -22   8   3 44.1469 40.9148   1
 -21   8   3-18.0442 35.2343   1
  21  -8  -3 24.8925 33.5836   1
  21   8  -3 8.99010 38.8139   1
 -21  -8   3 41.6628 37.0495   1
 -20   8   3 370.903 57.8281   1
 -20  -8   3 270.969 49.0066   1
  20  -8  -3 300.581 51.1370   1
  20   8  -3 248.013 49.1410   1
 -19  -8   3 16.4687 34.4542   1
 -19   8   3 17.2456 40.4678   1
  19  -8  -3-25.0674 38.1961   1
  19   8  -3-34.7585 36.3591   1
 -18  -8   3 64.3508 36.0602   1
 -18   8   3 132.352 41.4933   1
  18   8  -3 134.262 42.0846   1
 -17  -8   3 1544.75 112.645   1
  17  -8  -3 1862.27 120.494   1
  17   8  -3 1488.42 111.990   1
 -16   8   3 146.643 37.1900   1
  16   8  -3 101.275 40.1290   1
 -16  -8   3 180.920 43.0208   1
  16  -8  -3 127.828 37.9413   1
 -15   8   3 80.6647 32.6917   1
  15   8  -3 22.5808 29.9827   1
 -15  -8   3 61.4529 33.7061   1
  15  -8  -3 7.86923 28.4156   1
 -14   8   3 295.433 48.7460   1
  14   8  -3 151.694 39.2189   1
 -14  -8   3 222.782 43.5949   1
  14  -8  -3 294.385 49.6661   1
 -13   8   3 4470.33 241.955   1
  13   8  -3 4640.23 238.425   1
 -13  -8   3 4733.65 240.418   1
  13  -8  -3 4710.82 243.267   1
 -12   8   3 828.059 73.5038   1
  12   8  -3 852.427 71.9451   1
  12  -8  -3 787.513 71.4682   1
 -12  -8   3 911.962 73.8498   1
 -11   8   3 5331.19 273.595   1
  11  -8  -3 5557.48 275.996   1
 -10  -8   3 3335.32 175.454   1
  10   8  -3 3265.71 173.575   1
 -10   8   3 2998.05 176.537   1
  10  -8  -3 3263.67 179.559   1
  -9  -8   3 1873.15 113.548   1
   9  -8  -3 1867.10 119.773   1
   9   8  -3 1903.36 112.065   1
  -9   8   3 1688.04 114.840   1
   8  -8  -3 72.6733 27.9260   1
  -8  -8   3 89.9206 27.3321   1
  -8   8   3 111.917 27.8295   1
   8   8  -3 101.940 26.5334   1
   7   8  -3 18688.5 818.040   1
  -7   8   3 19336.8 827.321   1
   7  -8  -3 18290.6 825.126   1
  -7  -8   3 18483.5 819.538   1
  -6  -8   3 901.675 69.7851   1
   5   8  -3 9457.62 420.751   1
  -5  -8   3 8951.76 419.847   1
   4   8  -3 1381.99 85.6942   1
  -4   8   3 1284.83 88.6096   1
   4  -8  -3 1173.77 87.3915   1
   3   8  -3 10.2355 21.7684   1
  -3   8   3 29.2496 21.5493   1
  -3  -8   3 5.23582 21.9197   1
   3  -8  -3 24.2538 22.7950   1
  -2   8   3-5.90269 28.1304   1
   2   8  -3 75.8823 26.9609   1
   2  -8  -3 29.9457 27.8214   1
  -2  -8   3 84.4920 27.5715   1
  -1   8   3 38092.1 1660.43   1
   1   8  -3 39375.0 1656.65   1
  -1  -8   3 38768.9 1656.59   1
   1  -8  -3 38708.4 1663.13   1
   0   8   3 3826.75 198.910   1
   0   8  -3 3864.09 196.752   1
   0  -8   3 4017.41 199.320   1
   0  -8  -3 3724.75 199.107   1
   1   8   3 6102.42 277.558   1
  -1   8  -3 5812.78 272.032   1
  -1  -8  -3 5614.12 273.864   1
  -2   8  -3 5273.91 252.689   1
   2  -8   3 5043.38 250.931   1
   2   8   3 4864.68 250.652   1
  -2  -8  -3 5208.11 254.667   1
  -3   8  -3 5005.07 251.684   1
   3  -8   3 5218.45 253.915   1
   4   8   3 1744.88 108.652   1
  -4  -8  -3 1641.79 108.866   1
  -5  -8  -3 17634.3 777.808   1
   5   8   3 17228.0 773.851   1
  -5   8  -3 18390.6 777.686   1
   5  -8   3 16791.4 772.498   1
  -6  -8  -3 964.848 76.4189   1
   6   8   3 966.823 75.5219   1
  -6   8  -3 974.165 79.1738   1
   6  -8   3 971.792 77.4443   1
  -7  -8  -3 764.371 68.3839   1
   7   8   3 683.922 65.9078   1
  -7   8  -3 652.257 67.0401   1
   7  -8   3 621.986 63.1421   1
  -8  -8  -3 415.925 53.8625   1
   8   8   3 352.377 50.5679   1
  -8   8  -3 418.845 55.9320   1
   8  -8   3 437.966 54.4347   1
  -9  -8  -3 609.065 66.9452   1
   9   8   3 723.902 69.7458   1
  -9   8  -3 894.420 75.6425   1
   9  -8   3 776.484 71.8995   1
 -10  -8  -3 107.242 37.0284   1
  10   8   3 75.3960 37.7491   1
  10  -8   3 45.1634 33.1722   1
 -10   8  -3 115.061 38.3998   1
  11  -8   3 115.619 38.2179   1
 -11   8  -3 86.8967 35.3745   1
 -12   8  -3 993.284 83.6247   1
  12  -8   3 829.439 79.6570   1
  12   8   3 854.269 77.6833   1
 -13   8  -3 5299.79 276.154   1
  13  -8   3 5526.25 279.280   1
 -13  -8  -3 5193.32 273.815   1
 -14  -8  -3 72.6690 37.0591   1
  14   8   3 106.958 42.5189   1
  14  -8   3 57.5781 37.7472   1
 -14   8  -3 84.9239 41.0002   1
 -15   8  -3-17.9259 30.1309   1
  15  -8   3 16.0906 30.2382   1
  15   8   3-24.7935 37.7849   1
 -15  -8  -3-57.9155 38.8351   1
 -16   8  -3 332.590 58.0533   1
  16   8   3 463.605 62.2951   1
 -16  -8  -3 421.042 59.3478   1
 -17   8  -3 328.666 53.3908   1
  17  -8   3 324.265 52.1545   1
  17   8   3 446.701 59.5394   1
 -17  -8  -3 349.905 56.4180   1
 -18   8  -3 26.6249 40.5693   1
  18  -8   3 8.08429 37.9408   1
  18   8   3-8.29848 37.4181   1
 -18  -8  -3 8.55719 32.1541   1
 -19   8  -3 161.964 51.1127   1
  19  -8   3 69.2259 38.1486   1
  19   8   3 240.302 52.2260   1
 -19  -8  -3 239.261 51.0746   1
 -20   8  -3 50.8209 38.2446   1
  20  -8   3 54.9576 35.4575   1
  20   8   3 16.5987 41.4199   1
 -20  -8  -3 67.5115 43.0592   1
 -21   8  -3 41.2664 31.7183   1
  21  -8   3 39.0746 30.6123   1
  21   8   3 49.2473 37.5975   1
 -21  -8  -3 125.182 41.1963   1
 -22   8  -3 80.0655 33.1338   1
  22  -8   3 84.0224 31.6271   1
  23   8   3 16.1134 38.7735   1
  24  -9  -3 14.3596 38.1526   1
 -24   9   3-9.07219 41.4704   1
  23  -9  -3 32.3126 38.4131   1
 -23   9   3 25.8908 34.3397   1
  21  -9  -3-24.5847 35.3846   1
 -21   9   3-8.92064 34.8413   1
 -20  -9   3-26.8392 38.6370   1
  20   9  -3-26.1260 38.7332   1
 -19  -9   3 52.7867 34.5718   1
 -19   9   3 92.7489 37.6860   1
  19  -9  -3 116.959 45.0018   1
  19   9  -3 111.292 42.3644   1
 -18  -9   3 120.860 39.7888   1
 -18   9   3 92.0733 41.5604   1
  18  -9  -3 140.335 45.0228   1
  18   9  -3 134.058 42.5435   1
 -17  -9   3 252.880 49.8911   1
  17  -9  -3 146.992 43.0300   1
  17   9  -3 276.978 51.2839   1
 -17   9   3 209.217 47.5062   1
 -16   9   3 1303.34 101.004   1
  16  -9  -3 1454.12 103.946   1
 -15   9   3 58.7926 31.7233   1
  15   9  -3 68.8394 34.6388   1
 -15  -9   3 143.022 36.4639   1
  15  -9  -3 64.6095 32.2769   1
 -14   9   3 1485.60 107.428   1
  14   9  -3 1332.65 100.858   1
 -14  -9   3 1361.42 100.836   1
  14  -9  -3 1394.73 104.802   1
 -13   9   3 1414.79 103.261   1
  13   9  -3 1424.63 99.0017   1
 -13  -9   3 1321.65 99.2171   1
  13  -9  -3 1242.64 99.5218   1
  12   9  -3 486.881 55.5388   1
 -12  -9   3 504.581 58.2459   1
 -11   9   3 318.744 48.7566   1
 -11  -9   3 454.684 53.6509   1
  11  -9  -3 332.392 51.6036   1
  11   9  -3 271.886 43.1493   1
 -10   9   3 6224.85 304.550   1
  10  -9  -3 6139.11 303.839   1
 -10  -9   3 5618.75 297.500   1
  10   9  -3 6549.38 300.736   1
   9  -9  -3 2899.40 167.459   1
  -9   9   3 2931.57 168.188   1
   8   9  -3 247.580 38.6541   1
  -8   9   3 244.920 37.6994   1
   8  -9  -3 196.868 40.0175   1
  -8  -9   3 233.705 39.4761   1
   7   9  -3 730.221 64.7754   1
  -7   9   3 729.972 67.2520   1
   7  -9  -3 707.172 67.6401   1
  -7  -9   3 657.634 60.6531   1
   6   9  -3 7749.49 374.137   1
  -6   9   3 8371.19 382.040   1
   6  -9  -3 7676.46 380.491   1
  -6  -9   3 8395.50 377.371   1
   5   9  -3 7786.13 365.490   1
  -5   9   3 7544.79 371.056   1
   5  -9  -3 7748.28 372.145   1
  -5  -9   3 8246.44 369.740   1
   4   9  -3 1147.24 82.5320   1
  -4   9   3 1277.35 89.0294   1
  -4  -9   3 1290.09 87.1447   1
   4  -9  -3 1247.45 92.1806   1
  -3   9   3 272.114 44.9376   1
   3   9  -3 609.802 54.1092   1
  -3  -9   3 465.244 49.3814   1
   3  -9  -3 422.030 52.4816   1
  -2   9   3 3496.24 189.865   1
   2   9  -3 3658.59 185.369   1
   2  -9  -3 3573.80 190.101   1
  -2  -9   3 3393.03 184.929   1
  -1   9   3-12.7382 30.2762   1
   1   9  -3 5.79593 25.4032   1
  -1  -9   3 35.0671 25.2367   1
   1  -9  -3 26.1748 28.2544   1
   0   9   3 88.3395 31.6181   1
   0   9  -3 78.3998 27.3820   1
   0  -9   3 48.6400 23.0708   1
   0  -9  -3 118.791 34.1520   1
   1   9   3 89.6259 34.4252   1
  -1   9  -3 49.1552 26.2102   1
   1  -9   3 81.2093 33.2656   1
  -1  -9  -3 6.57772 25.2982   1
   2   9   3-6.74285 28.6655   1
  -2  -9  -3 27.2994 34.0216   1
  -3   9  -3 5365.72 270.822   1
   3  -9   3 5705.97 272.563   1
   3   9   3 5575.62 272.539   1
  -3  -9  -3 5262.21 272.544   1
  -4   9  -3 23651.3 986.037   1
  -4  -9  -3 22053.3 982.916   1
   4  -9   3 23002.6 984.730   1
   4   9   3 21090.6 982.980   1
  -5  -9  -3 2843.00 153.496   1
   5   9   3 2541.45 149.326   1
  -5   9  -3 2324.44 148.097   1
   5  -9   3 2708.12 151.918   1
  -6  -9  -3 5101.66 259.235   1
   6   9   3 4940.73 254.315   1
  -6   9  -3 4821.08 254.838   1
   6  -9   3 5252.60 257.175   1
  -7  -9  -3 52.0339 30.1469   1
   7   9   3 49.4009 28.6281   1
  -7   9  -3 36.9212 30.4580   1
   7  -9   3 51.0125 29.0459   1
  -8  -9  -3 270.198 45.0423   1
   8   9   3 354.243 49.5855   1
  -8   9  -3 262.864 48.4352   1
   8  -9   3 291.526 50.8093   1
   9   9   3 37.6109 29.3892   1
  -9  -9  -3 7.64371 29.8635   1
  10  -9   3 552.437 64.0991   1
 -10   9  -3 609.831 68.7920   1
  11   9   3-39.3510 34.4892   1
  11  -9   3-7.88882 22.9648   1
 -12  -9  -3 190.854 44.0726   1
 -12   9  -3 180.487 43.5927   1
  12  -9   3 255.659 45.7657   1
 -13  -9  -3 118.135 37.3104   1
  13   9   3 164.982 39.0336   1
 -13   9  -3 90.3717 39.8461   1
  13  -9   3 81.6904 38.6611   1
 -14  -9  -3 356.201 55.0339   1
  14   9   3 283.810 52.3744   1
 -14   9  -3 367.768 56.7739   1
  14  -9   3 298.114 51.9860   1
 -15  -9  -3-8.52668 28.0730   1
  15   9   3 101.362 39.7416   1
  15  -9   3 74.7499 33.7301   1
 -15   9  -3 138.385 41.2042   1
 -16   9  -3 277.641 52.2544   1
  16  -9   3 164.488 43.4908   1
  16   9   3 153.677 41.2851   1
 -16  -9  -3 161.689 40.6561   1
 -17   9  -3 8.97959 38.7645   1
  17  -9   3 8.25807 34.5526   1
  17   9   3-17.2066 40.3755   1
 -17  -9  -3-8.47084 40.2603   1
 -18   9  -3 114.071 43.8979   1
  18  -9   3 107.120 44.8078   1
  18   9   3 51.6330 36.1980   1
 -18  -9  -3 93.2059 34.4915   1
  19   9   3 8.57340 38.6572   1
 -19  -9  -3-16.8785 35.8761   1
  20  -9   3-30.0168 33.8366   1
 -20   9  -3 26.3450 39.0426   1
 -21   9  -3-49.2032 43.1474   1
  21  -9   3 7.60109 36.5863   1
  21   9   3-16.7745 44.1292   1
 -21  -9  -3-33.0244 40.6945   1
  22   9   3-41.0369 34.8908   1
 -22  -9  -3 24.5419 32.5310   1
  24 -10  -3 46.2137 41.7612   1
 -24  10   3 16.7094 41.6687   1
  22 -10  -3 73.1533 39.6115   1
 -22  10   3-8.72437 37.6899   1
  21 -10  -3 64.9828 41.1599   1
 -21  10   3 138.746 47.1765   1
 -20  10   3 42.4522 46.0799   1
  20  10  -3 86.7247 39.1856   1
  20 -10  -3 49.7687 43.7075   1
  18  10  -3 197.142 47.7156   1
 -18 -10   3 59.2958 40.7089   1
  18 -10  -3 164.375 40.9466   1
 -17  10   3 41.9322 37.2870   1
  17  10  -3 16.8638 34.1252   1
 -17 -10   3 8.46076 33.6465   1
  17 -10  -3-24.7110 38.1598   1
 -16  10   3 42.2122 37.0079   1
  16  10  -3-8.13122 36.1647   1
  16 -10  -3 41.0877 37.0663   1
 -16 -10   3 16.6809 34.3450   1
 -15  10   3 103.287 38.4583   1
 -15 -10   3 90.5478 39.3109   1
  15 -10  -3 82.6384 34.7889   1
 -14 -10   3 914.081 80.0974   1
 -14  10   3 764.396 79.2279   1
  14  10  -3 939.453 78.5617   1
  14 -10  -3 828.467 78.3544   1
 -13  10   3 81.3501 39.2708   1
 -13 -10   3 70.5400 32.9447   1
  13  10  -3 133.773 38.4174   1
  13 -10  -3 16.0653 33.2122   1
 -12 -10   3 1101.62 89.2986   1
  12  10  -3 1288.37 91.3871   1
  12 -10  -3 1094.43 90.7210   1
 -12  10   3 953.078 87.2270   1
 -11 -10   3 35.5870 34.3027   1
  11 -10  -3 76.5370 28.8235   1
  11  10  -3 14.5511 30.5033   1
 -11  10   3 47.0543 27.7106   1
 -10 -10   3 2375.21 139.394   1
  10  10  -3 2162.65 135.238   1
   9 -10  -3 2421.34 150.593   1
  -9 -10   3 2649.68 149.688   1
  -9  10   3 2418.12 150.162   1
   9  10  -3 2504.79 146.507   1
   8 -10  -3 1801.76 121.233   1
  -8  10   3 1870.26 122.289   1
   8  10  -3 2091.96 125.059   1
  -8 -10   3 1760.52 117.588   1
   7  10  -3 5454.77 271.388   1
  -7  10   3 5305.26 273.746   1
   7 -10  -3 5444.64 274.836   1
  -7 -10   3 5464.92 270.185   1
  -6  10   3 7850.88 365.463   1
   6 -10  -3 7301.84 364.661   1
  -5  10   3 1741.87 111.669   1
   5 -10  -3 1399.49 106.081   1
  -4  10   3 4840.23 249.267   1
   4 -10  -3 4997.36 251.187   1
  -3  10   3 26575.6 1137.59   1
   3 -10  -3 25605.9 1137.34   1
  -2  10   3 18000.7 712.060   1
   2 -10  -3 13821.6 705.623   1
   1  10  -3 6735.64 320.551   1
  -1  10   3 6583.60 322.600   1
   1 -10  -3 6596.89 324.886   1
   0  10   3 1448.06 97.2065   1
   0  10  -3 1385.39 94.7120   1
   0 -10   3 1203.16 92.6427   1
   0 -10  -3 1257.43 96.4165   1
   1  10   3 342.723 46.8256   1
  -1  10  -3 259.350 44.1328   1
   1 -10   3 331.287 45.9506   1
  -1 -10  -3 233.274 44.8560   1
   2  10   3 11082.9 510.084   1
  -2  10  -3 11655.6 510.609   1
   2 -10   3 10871.5 507.542   1
  -2 -10  -3 10637.7 508.472   1
  -3  10  -3 1499.30 102.164   1
   3 -10   3 1407.77 98.7929   1
   3  10   3 1409.93 100.912   1
  -3 -10  -3 1499.28 102.299   1
  -4  10  -3 2556.90 154.941   1
   4 -10   3 2793.49 159.087   1
   4  10   3 2732.25 156.900   1
  -4 -10  -3 2718.96 158.246   1
  -5  10  -3 1509.32 109.576   1
   5 -10   3 1691.17 112.122   1
   5  10   3 1699.47 113.114   1
  -5 -10  -3 1696.41 112.617   1
  -6 -10  -3 1423.36 100.811   1
  -6  10  -3 1366.93 101.669   1
   6 -10   3 1415.52 103.208   1
  -7 -10  -3 2044.10 132.980   1
  -7  10  -3 1914.35 129.012   1
   7 -10   3 2283.15 134.856   1
   7  10   3 2051.07 130.770   1
   8  10   3 75.0017 30.9349   1
  -8 -10  -3 23.8390 25.4129   1
  -9 -10  -3 1345.66 105.522   1
   9  10   3 1606.54 109.936   1
  -9  10  -3 1515.14 109.730   1
   9 -10   3 1622.77 111.921   1
 -10 -10  -3 48.6021 39.5522   1
  10  10   3 94.7368 39.4559   1
  10 -10   3 112.032 32.5085   1
 -10  10  -3 25.1380 25.3473   1
 -11 -10  -3 955.458 84.5055   1
 -11  10  -3 924.612 85.7765   1
  11 -10   3 1044.72 88.2535   1
 -12 -10  -3 41.4999 35.2859   1
  12  10   3-8.16905 38.3397   1
 -12  10  -3-8.28573 31.7523   1
  12 -10   3 16.2505 32.8845   1
 -13 -10  -3 102.514 42.1152   1
  13  10   3 214.059 49.9257   1
 -13  10  -3 167.782 40.4037   1
  13 -10   3 147.195 38.9296   1
 -14 -10  -3 181.645 44.7407   1
  14  10   3 133.454 47.9331   1
 -14  10  -3 240.155 43.7846   1
  14 -10   3 158.774 43.2687   1
 -15 -10  -3-8.72936 35.9305   1
  15  10   3-16.8713 38.0355   1
 -15  10  -3 34.1423 41.5697   1
  15 -10   3-8.33773 33.1548   1
  16  10   3 8.49505 31.9435   1
 -16 -10  -3 52.6029 32.9651   1
  17 -10   3 16.5744 31.1432   1
 -17  10  -3 8.87827 30.5792   1
 -18  10  -3 80.1549 47.5428   1
  18 -10   3 185.993 49.5784   1
  18  10   3 85.0100 45.4005   1
 -18 -10  -3 78.8486 40.8383   1
 -19  10  -3 34.3158 39.2152   1
  19 -10   3-32.1189 35.6989   1
  19  10   3 16.9171 45.8373   1
 -19 -10  -3-8.69457 41.8370   1
  20  10   3 33.4614 43.5762   1
  21 -10   3-7.30175 36.8089   1
 -21  10  -3 8.31304 41.4387   1
  23 -11  -3 31.0928 37.4343   1
 -23  11   3 42.2495 36.5094   1
  22 -11  -3 54.3118 31.4286   1
 -22  11   3 8.64406 27.5935   1
 -21  11   3 41.9873 30.9336   1
  21 -11  -3 8.13679 31.7905   1
 -20  11   3 24.7503 32.8082   1
  20 -11  -3-8.23538 35.0106   1
 -19  11   3 74.9662 43.1023   1
  19  11  -3 120.598 44.0896   1
 -17  11   3 67.1843 38.9769   1
  17 -11  -3 65.7642 37.1425   1
  17  11  -3 25.1433 32.8139   1
 -17 -11   3 70.6419 37.0237   1
 -16  11   3 259.313 48.8078   1
  16 -11  -3 116.418 43.1029   1
  16  11  -3 147.757 44.7467   1
 -16 -11   3 245.144 51.9820   1
 -15  11   3 34.3672 38.2387   1
 -15 -11   3 75.9795 39.6587   1
  15  11  -3 8.08593 35.4756   1
  15 -11  -3 58.7419 40.4183   1
 -14 -11   3 49.0410 40.7697   1
  14  11  -3 23.7938 32.6785   1
 -13 -11   3 1302.29 99.6584   1
  13 -11  -3 1328.49 103.281   1
 -13  11   3 1331.08 105.458   1
  13  11  -3 1291.48 101.583   1
  12 -11  -3 72.0449 35.5450   1
 -12  11   3 163.265 41.5518   1
 -12 -11   3 217.717 45.2497   1
  12  11  -3 122.537 38.6069   1
  11 -11  -3 1901.50 127.193   1
 -11  11   3 1815.78 126.222   1
  11  11  -3 1992.31 126.260   1
 -11 -11   3 1918.72 125.969   1
  10  11  -3 111.018 34.3145   1
 -10  11   3 86.2579 38.6185   1
  10 -11  -3 153.602 43.3398   1
 -10 -11   3 207.857 41.7112   1
   9 -11  -3 2614.56 161.548   1
  -9  11   3 2740.38 164.329   1
   9  11  -3 2804.51 162.188   1
  -9 -11   3 2783.34 161.304   1
   8  11  -3 3755.24 198.229   1
  -8 -11   3 3487.53 195.928   1
   7  11  -3 4993.36 261.144   1
  -7  11   3 5275.18 266.398   1
   7 -11  -3 5295.29 268.327   1
  -7 -11   3 5254.55 264.492   1
   6  11  -3 2462.53 145.070   1
  -6  11   3 2581.50 150.482   1
  -6 -11   3 2736.91 150.099   1
  -5  11   3 3285.10 184.884   1
   5  11  -3 3459.42 182.578   1
   5 -11  -3 3282.68 185.041   1
  -5 -11   3 3083.03 178.063   1
  -4  11   3 5698.72 285.860   1
   4  11  -3 5584.98 281.834   1
   4 -11  -3 5814.07 286.299   1
  -4 -11   3 5651.94 283.530   1
  -3  11   3 1583.62 106.625   1
   3  11  -3 1429.23 100.917   1
  -3 -11   3 1519.86 103.997   1
   3 -11  -3 1349.45 101.699   1
   2  11  -3 18145.4 766.715   1
  -2  11   3 17269.7 767.681   1
   2 -11  -3 16626.1 767.266   1
  -2 -11   3 16719.0 764.513   1
  -1  11   3 982.336 83.6435   1
  -1 -11   3 912.449 78.2498   1
   1 -11  -3 1020.18 82.3377   1
   0  11   3 36.3452 34.1215   1
   0  11  -3-14.1103 31.8192   1
   0 -11   3 14.1909 30.6393   1
   0 -11  -3 37.3389 35.0539   1
   1  11   3 178.916 39.2162   1
  -1  11  -3 313.072 46.0613   1
  -1 -11  -3 213.638 42.0524   1
   2  11   3 3809.40 213.084   1
  -2  11  -3 4254.62 217.458   1
   2 -11   3 3862.12 212.007   1
  -2 -11  -3 4149.75 216.941   1
  -3  11  -3 3299.08 188.016   1
   3 -11   3 3397.24 190.476   1
   3  11   3 3697.69 194.876   1
  -3 -11  -3 3534.19 193.754   1
  -4  11  -3 4574.43 239.625   1
   4 -11   3 4313.73 237.814   1
   4  11   3 4670.94 242.969   1
  -4 -11  -3 4936.46 245.847   1
  -5  11  -3 3386.59 184.813   1
   5 -11   3 3087.43 180.860   1
   5  11   3 3509.70 186.699   1
  -5 -11  -3 3098.40 183.582   1
   6  11   3 10397.2 500.279   1
  -6 -11  -3 11179.2 503.917   1
  -7  11  -3 158.163 41.9477   1
   7 -11   3 227.494 44.0569   1
  -8 -11  -3 407.431 53.7201   1
   8  11   3 311.481 47.6801   1
  -8  11  -3 339.664 52.6050   1
   8 -11   3 365.351 53.7639   1
  -9 -11  -3 8.23489 33.3505   1
   9  11   3 23.6714 29.0775   1
   9 -11   3 40.3538 35.9045   1
  -9  11  -3 58.4361 38.6934   1
 -10 -11  -3 42.4664 40.8693   1
 -10  11  -3-25.5781 33.2938   1
  10 -11   3 8.31740 34.2360   1
 -11 -11  -3 102.029 41.9385   1
  11  11   3 170.073 46.8241   1
 -11  11  -3 118.378 44.9734   1
  11 -11   3 245.976 47.3935   1
 -12 -11  -3-25.7918 34.7927   1
  12  11   3 32.7642 35.3610   1
 -12  11  -3-8.35982 29.4673   1
  12 -11   3 24.6106 31.4353   1
 -13 -11  -3 568.513 65.7591   1
  13  11   3 575.178 66.5784   1
 -13  11  -3 540.214 62.3645   1
  13 -11   3 436.494 57.4786   1
 -14 -11  -3 198.412 47.7966   1
  14  11   3 186.675 49.1468   1
 -14  11  -3 184.681 41.0945   1
  14 -11   3 165.564 38.5878   1
  15  11   3 52.2357 35.8890   1
 -15 -11  -3 42.6612 37.9848   1
  16 -11   3 8.28909 39.8874   1
 -16  11  -3 8.51783 40.9880   1
 -17  11  -3 279.281 50.4402   1
  17 -11   3 217.640 45.9400   1
  17  11   3 237.355 51.0720   1
 -17 -11  -3 189.412 43.9797   1
 -18  11  -3-17.4110 42.9036   1
  18 -11   3 56.5384 42.0565   1
  18  11   3 8.36475 38.7544   1
 -18 -11  -3 8.68087 38.5988   1
 -19  11  -3-42.5651 31.3417   1
  19 -11   3-23.7715 27.9308   1
  19  11   3 8.28714 37.3668   1
 -19 -11  -3 77.4083 38.7815   1
 -20  11  -3 124.172 44.5456   1
 -20 -11  -3 84.8160 41.9229   1
  20 -11   3 76.6357 40.8531   1
  20  11   3 24.5241 40.8794   1
 -22  12   3 41.2097 43.4106   1
  22 -12  -3 61.7808 41.5019   1
  21 -12  -3-15.9495 40.6502   1
 -21  12   3 48.9810 41.6121   1
  20 -12  -3-56.9321 44.9758   1
 -20  12   3-56.3955 40.6828   1
  19 -12  -3-24.2469 37.9367   1
 -19  12   3-8.31190 39.5108   1
  18 -12  -3-16.3801 32.5838   1
  18  12  -3-51.9986 40.1601   1
 -18  12   3-16.6717 31.9582   1
  17 -12  -3 140.090 45.5422   1
 -17  12   3 168.957 47.9429   1
  16 -12  -3 771.745 78.6584   1
 -16 -12   3 815.946 80.5377   1
  15 -12  -3 8.40586 37.3763   1
 -15  12   3 25.8271 40.4071   1
 -15 -12   3 34.0066 36.7064   1
  15  12  -3-8.48182 36.6208   1
  14 -12  -3 1666.16 116.766   1
 -14 -12   3 1531.08 114.542   1
 -14  12   3 1765.81 118.877   1
  14  12  -3 1510.06 113.458   1
  13 -12  -3 393.792 57.2835   1
 -13 -12   3 277.083 51.9335   1
 -13  12   3 500.389 62.6205   1
  13  12  -3 394.382 58.7468   1
  12 -12  -3 129.769 43.1368   1
 -12 -12   3 108.483 41.6114   1
 -12  12   3 149.321 44.5382   1
  12  12  -3 223.179 47.5914   1
  11 -12  -3 2719.25 158.391   1
 -11  12   3 2198.54 151.173   1
  11  12  -3 2677.18 158.250   1
 -11 -12   3 2650.72 159.112   1
  10  12  -3 253.463 45.8073   1
 -10  12   3 257.312 46.0588   1
  10 -12  -3 331.602 51.3182   1
 -10 -12   3 340.758 50.6088   1
   9  12  -3 205.799 45.2075   1
  -9  12   3 151.684 37.5083   1
   9 -12  -3 297.448 47.9736   1
  -9 -12   3 186.919 42.2835   1
   8  12  -3 44.7503 32.8011   1
  -8  12   3 40.0417 36.7136   1
   8 -12  -3 128.031 40.8801   1
  -8 -12   3 61.8463 35.4487   1
   7  12  -3 1649.88 114.712   1
  -7  12   3 1611.93 117.597   1
   7 -12  -3 1960.20 123.672   1
  -7 -12   3 1690.48 116.655   1
   6  12  -3 435.244 56.2387   1
  -6  12   3 419.035 58.1020   1
   6 -12  -3 371.846 54.6912   1
  -6 -12   3 442.841 56.2850   1
   5  12  -3 8173.16 395.697   1
  -5 -12   3 8474.25 397.710   1
   4  12  -3 1862.45 124.285   1
  -4 -12   3 2126.57 129.716   1
   3  12  -3 1323.89 94.9369   1
  -3  12   3 1313.59 96.2524   1
  -3 -12   3 1101.42 90.8688   1
   3 -12  -3 1319.15 95.6401   1
   2  12  -3 1689.95 108.560   1
  -2  12   3 1529.04 105.550   1
   2 -12  -3 1502.23 106.583   1
   1  12  -3 8719.31 425.409   1
  -1  12   3 9353.52 429.459   1
   1 -12  -3 9047.20 430.231   1
  -1 -12   3 9025.99 428.067   1
   0  12   3 399.426 51.8186   1
   0  12  -3 417.827 55.2510   1
   0 -12   3 301.406 47.0106   1
   0 -12  -3 514.352 55.6649   1
   1  12   3 3420.92 194.128   1
  -1  12  -3 3389.41 192.282   1
   1 -12   3 3725.59 197.749   1
  -1 -12  -3 3611.63 198.015   1
   2  12   3 802.235 75.3199   1
  -2 -12  -3 966.263 81.1513   1
  -2  12  -3 952.014 79.5547   1
   2 -12   3 916.184 77.9564   1
  -3  12  -3 5460.95 278.034   1
  -5  12  -3 2162.98 137.563   1
   5 -12   3 2087.51 134.781   1
   5  12   3 2342.53 142.519   1
  -5 -12  -3 1916.07 135.801   1
   6 -12   3 454.518 57.5534   1
   6  12   3 472.112 61.0161   1
  -6 -12  -3 457.845 61.9200   1
  -7  12  -3 228.022 43.1777   1
   7 -12   3 191.905 43.6814   1
   7  12   3 174.177 37.0989   1
  -8 -12  -3 148.210 42.6590   1
  -8  12  -3 132.185 39.0328   1
   8 -12   3 49.2318 31.1584   1
   8  12   3 137.277 43.1455   1
  -9  12  -3 1438.10 106.519   1
  -9 -12  -3 1178.33 99.1708   1
   9  12   3 1402.99 104.620   1
   9 -12   3 1509.09 106.982   1
  10  12   3 367.971 57.6038   1
 -10 -12  -3 283.699 53.0884   1
 -11  12  -3 26.1676 38.7803   1
  11 -12   3-8.33012 35.4130   1
 -12 -12  -3 17.4108 36.4501   1
  12  12   3 8.31315 35.9138   1
 -12  12  -3 76.0744 40.6964   1
  12 -12   3 33.0802 36.7930   1
 -13 -12  -3 405.685 60.5724   1
  13  12   3 424.563 61.1594   1
 -13  12  -3 497.538 61.8743   1
  13 -12   3 512.714 62.9789   1
  14  12   3 41.8693 38.3123   1
 -14 -12  -3 35.1762 42.3469   1
 -15  12  -3 140.429 44.5777   1
  15 -12   3 82.9041 44.3014   1
 -16 -12  -3 79.0518 42.8522   1
  16  12   3 83.7170 44.5575   1
 -16  12  -3 50.1155 30.8542   1
  16 -12   3 49.2648 31.5642   1
 -17 -12  -3 26.1230 41.3886   1
  17  12   3 16.7285 42.6337   1
  17 -12   3 16.0857 40.9958   1
 -17  12  -3-8.48404 39.3050   1
 -18 -12  -3 51.8051 39.5010   1
 -18  12  -3 17.1278 34.6949   1
  18 -12   3 31.4567 32.9443   1
  18  12   3 66.3738 46.2674   1
 -19 -12  -3 25.4831 35.0068   1
  19 -12   3 69.3368 40.1489   1
 -19  12  -3 16.9696 41.8480   1
  19  12   3 49.3509 35.0090   1
  21 -13  -3 7.80433 38.0099   1
 -19  13   3 49.0818 43.4707   1
  19 -13  -3-63.7305 42.7548   1
 -17  13   3 194.616 41.9810   1
  17 -13  -3 188.729 42.1342   1
  16 -13  -3 944.460 85.3334   1
 -16 -13   3 979.514 86.3378   1
 -16  13   3 757.731 81.4454   1
  16  13  -3 855.976 82.5246   1
 -15 -13   3 598.117 69.2915   1
  15  13  -3 716.887 74.8629   1
  14 -13  -3 91.6407 37.4003   1
 -14 -13   3 151.098 45.1057   1
 -14  13   3 152.688 45.8188   1
  14  13  -3 111.049 39.3911   1
  13 -13  -3 352.454 54.2705   1
 -13 -13   3 230.829 51.5639   1
 -13  13   3 193.386 49.3687   1
  13  13  -3 275.463 51.7142   1
  12 -13  -3 41.0025 38.4871   1
 -12  13   3-50.3644 38.3720   1
  12  13  -3-8.63444 33.0880   1
 -12 -13   3-17.1866 34.7781   1
  11  13  -3 8.21542 34.4226   1
 -11  13   3 50.1383 37.1961   1
  11 -13  -3 49.2777 37.0765   1
 -11 -13   3 67.1191 38.9088   1
  10  13  -3 386.940 56.5403   1
 -10  13   3 246.053 49.6677   1
  10 -13  -3 338.406 54.5575   1
 -10 -13   3 338.728 53.3591   1
  -9  13   3 228.481 45.9312   1
   9 -13  -3 197.209 45.8259   1
  -8  13   3 433.069 59.6039   1
   8 -13  -3 458.944 60.3953   1
   7  13  -3 3477.89 192.453   1
  -7  13   3 3511.73 195.222   1
   7 -13  -3 3503.69 195.087   1
  -7 -13   3 3141.53 189.020   1
  -6  13   3 9520.01 444.831   1
   6  13  -3 8873.15 440.163   1
   6 -13  -3 9248.68 444.655   1
  -6 -13   3 9718.22 444.845   1
   5  13  -3 951.942 80.9856   1
  -5  13   3 869.499 79.4628   1
  -5 -13   3 888.408 80.0342   1
   5 -13  -3 957.423 83.1380   1
   4  13  -3 143.474 38.8664   1
  -4  13   3 104.071 37.9580   1
   4 -13  -3 105.761 37.5801   1
  -4 -13   3 173.387 45.0415   1
  -3  13   3 125.738 37.5519   1
   3  13  -3 75.7588 32.9345   1
   3 -13  -3 79.6673 38.5309   1
  -3 -13   3 92.8764 36.0636   1
   2  13  -3 6830.66 347.403   1
  -2  13   3 7132.09 350.705   1
  -2 -13   3 6971.90 349.572   1
   2 -13  -3 7712.72 356.540   1
   1  13  -3 669.847 69.5994   1
  -1  13   3 642.751 70.4567   1
  -1 -13   3 854.045 74.8465   1
   1 -13  -3 658.085 71.2887   1
   0  13   3 5992.58 292.125   1
   0  13  -3 5336.84 285.648   1
   0 -13   3 5613.88 290.638   1
   0 -13  -3 5883.92 292.902   1
   1  13   3 160.418 40.0140   1
  -1 -13  -3 137.420 40.7738   1
   2  13   3-7.93781 32.2384   1
  -2  13  -3 95.9926 41.7372   1
   2 -13   3 103.497 37.4615   1
  -2 -13  -3 82.6736 38.3949   1
  -3  13  -3 609.047 62.6392   1
   3 -13   3 476.229 59.3365   1
   3  13   3 513.172 61.6861   1
  -3 -13  -3 441.651 59.3290   1
  -4  13  -3 5587.03 278.102   1
   4  13   3 4913.51 274.742   1
   4 -13   3 5288.11 275.678   1
  -4 -13  -3 5689.18 281.246   1
   5  13   3 24.4087 28.0282   1
  -5  13  -3 16.3339 33.0582   1
  -5 -13  -3 8.31329 33.6503   1
  -6  13  -3 255.666 47.3284   1
   6 -13   3 281.795 48.5840   1
   6  13   3 272.416 51.6215   1
  -7  13  -3 24.9663 30.6815   1
   7 -13   3 8.15995 26.7791   1
   7  13   3 67.4542 31.0847   1
  -7 -13  -3 52.2083 30.7140   1
  -8  13  -3 3343.06 184.551   1
   8 -13   3 2724.46 176.667   1
   8  13   3 3067.65 178.154   1
  -8 -13  -3 3185.42 182.773   1
  -9  13  -3 315.283 50.8324   1
  -9 -13  -3 222.811 46.8752   1
   9 -13   3 298.014 49.0602   1
   9  13   3 223.073 46.9601   1
 -10 -13  -3 401.386 55.1676   1
 -10  13  -3 337.548 56.2287   1
  10 -13   3 346.685 56.4826   1
  10  13   3 393.693 56.6966   1
 -11  13  -3 946.337 86.3282   1
 -11 -13  -3 759.443 76.8877   1
  11  13   3 970.475 84.3647   1
  11 -13   3 709.555 76.0853   1
 -12  13  -3-8.54634 32.7521   1
  12 -13   3 16.6289 32.4704   1
 -12 -13  -3 85.2496 41.5212   1
  12  13   3-34.7016 45.1708   1
 -13 -13  -3-17.2511 30.4078   1
  13  13   3-8.41012 30.3146   1
 -13  13  -3-8.40611 35.7386   1
  13 -13   3-16.5129 31.6417   1
 -14  13  -3 251.964 52.1232   1
  14 -13   3 89.9684 40.8933   1
 -15 -13  -3-8.75009 38.9057   1
  15  13   3-8.38234 40.8274   1
 -15  13  -3-41.2951 41.1733   1
  15 -13   3 114.023 44.9798   1
 -16 -13  -3-8.74347 33.5036   1
  16  13   3-25.0530 35.5005   1
 -16  13  -3 8.13986 31.7849   1
  16 -13   3 24.3750 30.5292   1
 -17 -13  -3-8.72255 38.2630   1
  17  13   3 99.2607 44.4277   1
  17 -13   3 31.9565 36.5629   1
 -17  13  -3 49.4911 42.9826   1
 -18  13  -3 191.074 47.1339   1
 -18 -13  -3 234.343 46.0434   1
  18  13   3 179.131 46.6329   1
  18 -13   3 237.859 46.6107   1
  20 -14  -3 130.444 39.7901   1
 -20  14   3 86.2015 36.1066   1
  18 -14  -3 340.949 51.5739   1
 -18  14   3 291.528 47.0256   1
  17 -14  -3 48.7336 38.1274   1
 -17  14   3-8.39284 33.9754   1
  16 -14  -3 250.417 52.8544   1
 -16  14   3 171.612 49.9014   1
  15 -14  -3 380.661 55.1616   1
  15  14  -3 429.842 63.9762   1
 -15  14   3 289.566 50.5423   1
 -15 -14   3 342.318 57.9805   1
  14 -14  -3-8.30837 39.9800   1
 -14  14   3 25.3793 40.2089   1
  13 -14  -3 91.9768 34.1404   1
  13  14  -3 121.358 41.4481   1
 -13  14   3 109.566 35.5545   1
 -13 -14   3 123.877 40.1532   1
  12 -14  -3 287.435 47.2119   1
  12  14  -3 359.277 55.7625   1
 -12  14   3 185.643 45.4347   1
 -12 -14   3 297.124 54.1983   1
  11 -14  -3 822.363 79.6886   1
  11  14  -3 808.718 79.3777   1
 -11  14   3 716.150 76.2968   1
 -11 -14   3 755.573 79.8442   1
  10 -14  -3 2024.72 130.306   1
  10  14  -3 1960.84 127.689   1
 -10  14   3 1582.75 119.075   1
 -10 -14   3 1695.06 123.987   1
  -9  14   3-8.26844 35.1614   1
  -9 -14   3 60.1833 38.7767   1
   9 -14  -3 50.2950 39.8509   1
   9  14  -3-8.22900 35.5360   1
  -8 -14   3 67.4019 39.7096   1
   8  14  -3 106.836 39.7141   1
   7 -14  -3 1631.17 121.363   1
  -7 -14   3 1869.79 123.858   1
   7  14  -3 1783.82 122.575   1
  -7  14   3 1692.66 122.078   1
  -6  14   3 24.9330 31.8518   1
  -6 -14   3-8.35217 32.0095   1
   6  14  -3 8.08192 29.7594   1
   6 -14  -3 33.7999 34.2009   1
   5  14  -3 1967.79 126.379   1
  -5  14   3 1733.96 121.674   1
   5 -14  -3 1893.54 127.314   1
  -5 -14   3 1835.15 127.459   1
  -4  14   3 585.536 64.3317   1
   4  14  -3 459.487 60.6108   1
  -4 -14   3 423.446 60.2781   1
   4 -14  -3 462.107 60.3493   1
  -3 -14   3 289.676 50.3133   1
   3 -14  -3 337.019 54.2093   1
  -3  14   3 367.121 51.6915   1
   3  14  -3 325.496 53.8178   1
  -2 -14   3 1036.01 87.2882   1
   2 -14  -3 946.619 85.5952   1
   2  14  -3 806.660 80.4626   1
  -2  14   3 1039.15 86.7374   1
  -1 -14   3 7792.34 370.359   1
   1 -14  -3 7406.04 368.906   1
   1  14  -3 7265.77 367.617   1
  -1  14   3 7646.00 369.008   1
   0  14  -3 318.982 53.9927   1
   0 -14  -3 361.060 53.5058   1
   0 -14   3 312.232 54.2244   1
   0  14   3 340.679 52.8783   1
  -1  14  -3 16.4439 33.2737   1
  -1 -14  -3-16.8078 28.9413   1
   1 -14   3-16.5521 35.7278   1
   1  14   3 32.8511 28.2832   1
  -2  14  -3 181.752 46.6382   1
   2  14   3 173.214 44.8868   1
   2 -14   3 238.547 45.1946   1
  -2 -14  -3 335.746 50.9937   1
   3 -14   3 2198.08 147.813   1
   3  14   3 2500.49 151.746   1
  -3  14  -3 2494.07 151.995   1
  -3 -14  -3 2467.69 152.624   1
  -4  14  -3 41.1064 36.0331   1
   4 -14   3 41.8762 35.6120   1
   4  14   3-8.15141 28.7425   1
  -4 -14  -3 17.2003 33.5911   1
   5 -14   3 1529.15 111.939   1
   5  14   3 1740.50 115.939   1
  -5 -14  -3 1349.77 108.995   1
   6 -14   3 106.734 37.8520   1
  -6  14  -3 109.317 34.9606   1
  -6 -14  -3 145.386 43.3927   1
  -7  14  -3 668.024 72.5435   1
   8  14   3 88.5050 42.1974   1
  -8  14  -3 84.6392 33.2189   1
   8 -14   3 42.4957 28.0402   1
  -8 -14  -3 132.344 41.5410   1
   9  14   3 1600.23 119.802   1
  -9  14  -3 1678.37 120.817   1
   9 -14   3 1681.73 119.671   1
  -9 -14  -3 1840.81 124.833   1
  10  14   3 542.301 61.5934   1
 -10 -14  -3 521.759 62.2929   1
  10 -14   3 415.364 60.6195   1
 -11 -14  -3 61.5122 35.8706   1
  11  14   3 159.800 42.6577   1
  12  14   3 161.059 49.5832   1
 -12 -14  -3 235.101 56.4801   1
  12 -14   3 141.125 47.3678   1
 -12  14  -3 239.717 53.6565   1
  13  14   3 255.219 51.3998   1
 -13 -14  -3 250.413 50.9140   1
  13 -14   3 245.143 52.4164   1
 -13  14  -3 242.195 53.1577   1
 -14 -14  -3-8.57312 36.4463   1
  14  14   3 25.6602 38.5682   1
  15  14   3 259.043 57.9819   1
 -15 -14  -3 127.460 47.3017   1
  15 -14   3 144.052 38.9676   1
 -15  14  -3 98.1092 37.3428   1
 -16 -14  -3 84.1582 35.8374   1
  16  14   3 17.1272 35.3106   1
 -17 -14  -3 25.0547 33.2222   1
  17  14   3-8.18842 37.9433   1
 -17  14  -3 39.9366 36.5221   1
  17 -14   3 23.3996 31.0292   1
 -19  15   3 62.1756 37.2149   1
  19 -15  -3 152.431 40.7516   1
 -18  15   3 7.94607 32.7110   1
  18 -15  -3-31.0978 32.5335   1
 -17  15   3 190.759 42.8095   1
  17 -15  -3 135.583 38.9675   1
 -16  15   3 33.6570 35.7901   1
  16 -15  -3 24.6440 37.0593   1
  14  15  -3 62.0040 40.6854   1
  14 -15  -3 123.945 44.0887   1
 -14  15   3 92.0982 37.9611   1
  13  15  -3 26.3013 37.2758   1
 -13  15   3 50.2871 35.6355   1
 -13 -15   3 18.0757 35.9456   1
  12  15  -3 363.125 55.7091   1
 -12  15   3 244.185 49.7072   1
  12 -15  -3 229.451 51.4923   1
 -12 -15   3 360.849 59.9622   1
 -11  15   3 101.193 42.3477   1
  11 -15  -3 190.621 44.3380   1
  11  15  -3 77.1184 38.9749   1
 -10 -15   3 346.336 56.6381   1
  10  15  -3 394.053 56.2427   1
 -10  15   3 274.599 50.2557   1
  10 -15  -3 291.675 50.8917   1
  -9 -15   3 2273.16 152.495   1
  -9  15   3 2515.33 153.884   1
   9 -15  -3 2482.46 152.477   1
   9  15  -3 2374.41 153.510   1
  -8 -15   3 8.68009 31.9635   1
  -8  15   3 16.6762 34.3271   1
   8 -15  -3 25.1088 38.2648   1
   8  15  -3 17.0210 35.0368   1
  -7 -15   3 269.264 50.0116   1
  -7  15   3 272.237 49.0491   1
   7 -15  -3 313.074 50.8307   1
   7  15  -3 352.988 52.8256   1
   6  15  -3 1405.11 110.670   1
  -6  15   3 1718.48 118.003   1
  -6 -15   3 1599.99 116.287   1
   6 -15  -3 1650.53 115.297   1
  -5 -15   3 8.48920 33.7584   1
  -5  15   3-16.8630 34.1224   1
   5 -15  -3 8.49667 32.5591   1
   5  15  -3-24.6527 36.0095   1
   4  15  -3 1027.13 89.4565   1
  -4 -15   3 994.771 88.2359   1
   3  15  -3 74.9952 37.7189   1
  -3 -15   3 83.8100 35.2243   1
   2  15  -3 326.786 54.4211   1
  -2  15   3 247.314 45.0235   1
  -2 -15   3 297.760 52.5588   1
   2 -15  -3 309.196 48.9332   1
   1  15  -3 75.5699 40.0342   1
  -1 -15   3 50.8722 39.9177   1
   1 -15  -3 143.961 43.7438   1
  -1  15   3 41.1078 36.1659   1
   0  15  -3 730.399 75.9492   1
   0  15   3 739.872 73.3320   1
   0 -15   3 716.896 73.1755   1
   0 -15  -3 702.080 72.5197   1
  -1 -15  -3-8.60203 40.3751   1
   1  15   3-16.6463 39.0664   1
  -1  15  -3 33.8176 44.9300   1
   1 -15   3 59.3745 38.2508   1
   2 -15   3 1381.45 104.654   1
  -2  15  -3 1281.57 102.985   1
  -3  15  -3 25.0480 40.1768   1
   3 -15   3-8.38818 32.1434   1
   4  15   3 595.953 67.8568   1
  -4 -15  -3 713.933 73.5611   1
   5  15   3 207.508 46.0590   1
  -5 -15  -3 203.515 46.2332   1
  -5  15  -3 212.553 48.0060   1
   5 -15   3 118.302 39.3873   1
  -6 -15  -3 454.188 58.3078   1
   6 -15   3 315.902 53.9696   1
  -6  15  -3 306.676 54.0434   1
   7  15   3 101.908 33.0784   1
   7 -15   3 150.559 46.5703   1
  -7 -15  -3 182.794 40.7578   1
   8  15   3 1068.07 92.0529   1
  -8  15  -3 850.751 85.0329   1
   8 -15   3 1119.60 92.0699   1
  -8 -15  -3 1029.85 91.7534   1
   9  15   3 183.725 46.4958   1
  -9  15  -3 102.927 41.3001   1
   9 -15   3 142.531 42.3143   1
  -9 -15  -3 201.356 43.1474   1
  10  15   3 53.7927 44.2147   1
 -10  15  -3 8.68537 34.5814   1
 -10 -15  -3 71.4672 39.7549   1
  11  15   3 139.861 40.7388   1
 -11  15  -3 121.942 41.6371   1
  11 -15   3 84.9413 41.1151   1
 -11 -15  -3 81.1939 34.8556   1
  12  15   3 136.702 48.1656   1
 -12  15  -3 162.073 47.6610   1
  12 -15   3 247.562 49.7529   1
 -12 -15  -3 133.330 48.7110   1
  13  15   3 101.187 46.1546   1
 -13  15  -3 41.3887 39.3691   1
 -13 -15  -3-8.78761 41.7908   1
  13 -15   3 8.09865 38.5184   1
  14 -15   3 135.738 41.2201   1
 -14  15  -3 179.125 45.4373   1
  15  15   3-8.27239 41.7257   1
 -15  15  -3 48.2240 41.8694   1
 -15 -15  -3 60.0734 46.5268   1
  15 -15   3 31.3287 33.8403   1
  16 -15   3-7.77833 36.9689   1
 -16  15  -3 7.75034 36.3725   1
  17 -16  -3 46.6214 40.0486   1
 -17  16   3 8.08083 39.8379   1
  15 -16  -3 88.0626 43.9717   1
 -15  16   3 98.5021 43.3558   1
  14 -16  -3 73.2310 38.8090   1
 -14  16   3 82.4188 42.1330   1
  12  16  -3 8.81408 34.4187   1
 -12  16   3-8.33595 36.5282   1
  12 -16  -3 16.2876 37.2272   1
 -12 -16   3 9.17905 30.0687   1
 -11 -16   3-9.05947 38.5146   1
 -11  16   3-8.38029 38.8238   1
  11 -16  -3 16.4725 40.1144   1
  11  16  -3 44.0993 39.2141   1
 -10 -16   3 250.204 54.2155   1
 -10  16   3 108.780 37.3863   1
  10 -16  -3 194.842 43.7905   1
  10  16  -3 203.084 50.1892   1
   9  16  -3 340.859 54.5723   1
  -9 -16   3 205.588 50.2238   1
   8 -16  -3 753.544 75.5761   1
  -8  16   3 759.303 73.2457   1
   7 -16  -3 525.753 65.7127   1
  -7  16   3 544.776 65.9336   1
   6 -16  -3 1459.35 107.955   1
   6  16  -3 1454.74 106.032   1
  -6  16   3 1151.17 98.0353   1
  -5 -16   3 241.187 51.6049   1
   5 -16  -3 292.492 53.9198   1
  -5  16   3 332.344 53.4379   1
   5  16  -3 295.266 54.7955   1
   4 -16  -3 137.532 41.5067   1
  -4 -16   3 77.2139 41.4279   1
   4  16  -3 76.3687 39.4612   1
  -4  16   3 42.6183 34.0713   1
   3 -16  -3 553.149 67.3600   1
  -3 -16   3 725.633 74.3762   1
   3  16  -3 795.296 77.8982   1
  -3  16   3 568.429 69.3217   1
   2 -16  -3 1102.42 91.3709   1
  -2 -16   3 1051.10 90.3425   1
  -2  16   3 858.478 85.1475   1
   2  16  -3 1017.99 91.0185   1
   1 -16  -3 51.0032 35.0239   1
  -1  16   3 24.9689 34.8595   1
   0 -16  -3 1083.35 87.1038   1
   0  16   3 815.910 78.6878   1
   1  16   3 50.0933 32.6352   1
  -1  16  -3 8.64466 41.1136   1
   1 -16   3 34.3758 38.2365   1
   2  16   3-16.9191 33.0352   1
  -2 -16  -3-8.74348 32.8551   1
  -2  16  -3 8.48068 31.8677   1
   2 -16   3 51.0900 35.6294   1
   3  16   3 340.781 56.6832   1
  -3 -16  -3 200.431 48.6709   1
  -3  16  -3 279.336 54.1367   1
   3 -16   3 306.829 53.3508   1
   4  16   3 120.249 40.6892   1
  -4 -16  -3 207.672 45.3914   1
  -4  16  -3 110.106 44.4443   1
   4 -16   3 69.4166 42.6214   1
   5  16   3 766.483 78.9011   1
  -5 -16  -3 860.297 80.9507   1
  -5  16  -3 762.996 79.3422   1
   5 -16   3 602.127 71.8747   1
  -6 -16  -3 26.6654 34.0781   1
   6 -16   3 33.4215 37.1640   1
  -6  16  -3 42.8123 39.6815   1
   6  16   3 8.48294 35.5115   1
   7  16   3 691.571 71.4300   1
  -7 -16  -3 698.718 74.3444   1
   8 -16   3 435.229 60.2749   1
  -8  16  -3 450.389 61.3881   1
   9  16   3 111.042 44.0330   1
  -9  16  -3 102.414 41.0963   1
  -9 -16  -3 122.416 46.9300   1
  10  16   3-25.6461 41.1351   1
 -10  16  -3-25.8425 43.4251   1
 -10 -16  -3 8.73142 40.9767   1
  10 -16   3 33.3023 37.0142   1
  11  16   3 318.339 60.0533   1
 -11 -16  -3 392.725 60.1519   1
  12 -16   3 24.4135 38.1974   1
 -12  16  -3 8.46306 40.2293   1
  13  16   3 52.4320 35.4897   1
 -13  16  -3 73.0930 37.7402   1
 -13 -16  -3 88.4170 38.8577   1
  14  16   3-17.0549 36.2506   1
 -14  16  -3 7.96249 39.2378   1
  14 -16   3 7.80603 35.6823   1
 -14 -16  -3 17.5919 34.9772   1
  15  16   3-24.8953 45.4018   1
  15 -16   3-15.2387 29.1994   1
 -15  16  -3 47.0164 35.3348   1
 -15 -16  -3 25.8861 39.4450   1
  15 -17  -3 62.4765 39.3865   1
 -15  17   3-8.04055 38.2333   1
  13 -17  -3-40.4329 44.6570   1
 -13  17   3 56.7180 42.1864   1
  12 -17  -3 8.00957 36.6160   1
 -12  17   3 16.3972 38.4794   1
  11 -17  -3-8.08977 35.4483   1
 -11  17   3 8.27485 38.3329   1
  10  17  -3 17.7229 35.2404   1
 -10  17   3 8.31713 34.8026   1
  10 -17  -3 8.31162 33.0541   1
   9  17  -3 87.5850 44.7417   1
  -9 -17   3 63.4324 36.1593   1
  -9  17   3 90.9975 35.8384   1
   9 -17  -3 50.5704 31.1746   1
   8  17  -3 242.318 52.3490   1
  -8 -17   3 243.349 52.3118   1
  -8  17   3 199.211 47.8915   1
   8 -17  -3 158.398 41.5245   1
   7  17  -3 8.62173 35.5111   1
  -7  17   3 67.1262 45.9233   1
   7 -17  -3 50.4937 40.5154   1
  -7 -17   3 8.90300 32.8021   1
  -6  17   3 17.0234 38.3959   1
   6  17  -3 86.0498 43.8733   1
  -6 -17   3-17.5793 37.3831   1
   6 -17  -3 25.6214 37.4412   1
  -5  17   3 33.9696 31.9612   1
   5  17  -3 17.2880 38.4728   1
  -5 -17   3 60.9930 38.7805   1
   5 -17  -3 60.4122 35.5692   1
   4  17  -3 174.195 48.5650   1
  -4 -17   3 284.079 55.0038   1
   3  17  -3 78.8019 46.1075   1
  -3  17   3 34.2697 35.3276   1
   3 -17  -3 51.8337 35.6215   1
  -3 -17   3 44.2677 36.5032   1
  -2  17   3 8.50043 36.7891   1
   2  17  -3 60.8972 35.9034   1
  -2 -17   3 123.280 41.4080   1
   2 -17  -3 60.6505 35.7588   1
  -1  17   3-25.2614 32.2880   1
   1  17  -3-34.7724 35.2002   1
  -1 -17   3-26.4987 33.8674   1
   0  17  -3 235.269 49.5050   1
   0  17   3 251.097 48.8572   1
   0 -17  -3 213.807 46.8934   1
   0 -17   3 219.258 46.1954   1
  -1  17  -3 8.70122 36.9925   1
   1 -17   3-25.9897 35.0624   1
  -1 -17  -3-17.3368 40.1590   1
   2 -17   3 855.234 79.3905   1
  -2 -17  -3 725.059 77.2535   1
   2  17   3 839.085 78.4087   1
  -2  17  -3 750.061 77.3339   1
  -3  17  -3 25.5342 35.0350   1
   3 -17   3-8.63329 33.0831   1
  -5 -17  -3 26.0934 39.3695   1
   5  17   3 171.860 49.3000   1
  -5  17  -3 34.3104 43.3784   1
   5 -17   3 101.440 42.7540   1
  -6  17  -3 437.066 61.6565   1
   6 -17   3 472.704 60.1134   1
  -6 -17  -3 332.440 56.7177   1
   7  17   3 169.540 45.2351   1
  -7  17  -3 161.616 47.5836   1
   7 -17   3 200.370 51.9135   1
  -7 -17  -3 194.184 44.1543   1
   8  17   3 446.000 61.2940   1
  -8  17  -3 379.057 60.0289   1
  -8 -17  -3 585.827 69.9717   1
   8 -17   3 423.084 62.5779   1
   9  17   3 133.991 50.0469   1
  -9 -17  -3 202.014 53.2673   1
  10 -17   3 180.377 46.8276   1
 -10  17  -3 76.3505 38.6275   1
  11  17   3 142.688 43.4839   1
 -11  17  -3 84.4777 42.8316   1
  11 -17   3 65.9081 44.0166   1
 -11 -17  -3 128.970 46.8174   1
  12  17   3-41.7769 43.5020   1
  12 -17   3-15.9149 35.8795   1
 -12  17  -3 24.8347 34.0738   1
 -12 -17  -3 17.0735 39.0226   1
  13 -17   3-7.74371 37.7165   1
 -13  17  -3 31.6604 37.1490   1
  13 -18  -3 7.86730 37.8689   1
 -13  18   3 39.4143 40.6236   1
  12 -18  -3-15.6575 37.6738   1
 -12  18   3 39.9590 40.7356   1
 -11  18   3 202.144 49.4397   1
  11 -18  -3 228.936 51.1398   1
 -10  18   3 16.3220 38.7879   1
  10 -18  -3-24.2298 41.6103   1
  -9  18   3 16.2339 39.0610   1
   9 -18  -3 8.37226 42.6750   1
  -8  18   3 8.16887 37.3747   1
   8 -18  -3 82.8150 44.0351   1
   8  18  -3 26.1173 37.6160   1
  -6  18   3 50.5736 40.6230   1
   6 -18  -3 58.7199 42.8159   1
   5  18  -3 52.7334 36.2210   1
  -5  18   3 42.2593 37.0794   1
   5 -18  -3 51.0518 39.9724   1
  -5 -18   3 26.7822 35.5460   1
   4  18  -3-44.0234 46.3223   1
  -4  18   3-8.47014 32.4651   1
  -4 -18   3-8.93788 40.3073   1
   4 -18  -3-17.1017 33.3982   1
   3  18  -3 8.79086 36.1846   1
  -3  18   3-16.9518 34.8883   1
  -3 -18   3 35.4936 36.5243   1
   2  18  -3 52.7382 43.8154   1
  -2  18   3-8.48788 40.8431   1
   2 -18  -3-17.2315 37.1945   1
   1 -18  -3 77.3847 41.5000   1
   0  18   3 33.4703 35.5921   1
   0 -18  -3 25.3048 32.9599   1
  -1  18  -3 258.607 54.4521   1
   1  18   3 125.075 45.5192   1
   1 -18   3 216.068 50.1612   1
  -1 -18  -3 212.908 49.0321   1
  -2 -18  -3 34.5324 40.0142   1
  -2  18  -3 25.5744 34.5237   1
   2 -18   3 34.2609 33.4715   1
   2  18   3 33.2818 39.5674   1
  -3 -18  -3-34.7575 43.3147   1
  -3  18  -3-8.50037 38.8562   1
   3 -18   3 25.9689 36.2189   1
   3  18   3 8.34910 38.6770   1
  -4 -18  -3 43.5320 41.3801   1
  -4  18  -3-25.5374 45.2338   1
   4 -18   3-25.8450 38.8445   1
   4  18   3-8.42830 40.5560   1
  -5 -18  -3 43.4028 40.8074   1
  -5  18  -3 51.0675 41.0238   1
   5 -18   3 50.1666 40.7894   1
   5  18   3 84.6142 46.3526   1
   6  18   3 42.4317 38.2789   1
  -6 -18  -3 8.64249 34.9911   1
   7 -18   3 16.5436 37.8175   1
  -7  18  -3 16.8365 42.9119   1
   8  18   3 92.3007 47.3082   1
  -8  18  -3 49.9405 38.7056   1
  -8 -18  -3 112.233 45.0753   1
   9  18   3 16.6358 41.9564   1
  -9  18  -3 33.1930 39.4664   1
   9 -18   3 8.05987 34.2932   1
  -9 -18  -3 95.2318 43.6670   1
  10  18   3 16.4365 40.4979   1
 -10  18  -3 24.8733 40.3791   1
  10 -18   3-32.0546 41.2856   1
 -10 -18  -3-8.66883 36.8515   1
  11  18   3-8.13574 42.8017   1
 -11  18  -3 32.9176 33.3091   1
 -11 -18  -3-17.0620 39.5245   1
  11 -18   3 32.1043 32.4865   1
  12  18   3 16.2231 36.0936   1
 -12 -18  -3 50.4365 31.6203   1
  11 -19  -3 22.8479 28.0383   1
 -11  19   3-23.6078 29.5682   1
 -10  19   3 63.5231 37.7998   1
  10 -19  -3 39.1305 35.3521   1
  -9  19   3 15.8078 38.0356   1
   9 -19  -3 8.14827 40.1563   1
  -8  19   3-15.9835 37.5113   1
  -7  19   3 40.1943 32.0413   1
   7 -19  -3 64.5096 34.3490   1
   6  19  -3-8.78407 45.7355   1
  -6  19   3 41.0511 39.5085   1
   6 -19  -3-8.20087 38.4890   1
   5  19  -3 79.2344 47.7412   1
  -5  19   3 41.5906 41.5020   1
  -5 -19   3 8.93643 40.3326   1
   4  19  -3 61.6216 48.6131   1
  -4  19   3-24.9940 32.5328   1
   4 -19  -3-8.41702 29.6684   1
  -4 -19   3-8.87422 42.1777   1
   3  19  -3 17.5612 44.2711   1
  -3  19   3 8.36915 42.6633   1
   3 -19  -3 16.7496 38.8040   1
  -3 -19   3 35.2819 38.6582   1
  -2  19   3 8.38598 32.1578   1
   2  19  -3 34.9854 39.4561   1
  -2 -19   3 26.5080 35.7797   1
   2 -19  -3 50.7224 34.8182   1
   1  19  -3 69.8023 39.5879   1
  -1  19   3 117.324 48.1639   1
   1 -19  -3 153.165 49.3146   1
  -1 -19   3 87.5117 38.5993   1
   0  19  -3 8.63578 41.0792   1
   0  19   3 58.4538 41.1848   1
   0 -19  -3 25.3367 42.1335   1
   0 -19   3 68.9998 43.0271   1
  -1  19  -3 42.3984 37.2422   1
   1  19   3 74.3419 38.3480   1
   1 -19   3 93.5587 36.8035   1
  -1 -19  -3 33.2937 33.7779   1
  -2  19  -3-8.43282 40.0844   1
   2  19   3-16.4522 28.3352   1
  -2 -19  -3-16.8045 29.6226   1
  -3 -19  -3 8.47917 40.3042   1
   3 -19   3 17.2861 35.5801   1
   3  19   3 16.4199 34.3562   1
  -4 -19  -3 42.7184 44.0164   1
  -4  19  -3 16.8757 39.0882   1
   4 -19   3-25.1612 44.1194   1
   4  19   3-24.6071 41.3492   1
  -5 -19  -3-34.1333 38.4770   1
   5  19   3 8.22482 35.5073   1
  -5  19  -3 25.1047 36.1264   1
   5 -19   3-24.5014 34.1733   1
   6  19   3-33.1408 46.5997   1
  -6  19  -3 41.4674 45.3800   1
  -6 -19  -3 25.5871 42.5231   1
   6 -19   3 48.5870 41.7272   1
   7  19   3 57.9917 42.2862   1
  -7 -19  -3 50.8513 40.8451   1
   8  19   3 190.378 50.1121   1
  -8  19  -3 121.943 46.5009   1
   8 -19   3 80.7362 39.2962   1
  -8 -19  -3 176.271 49.2166   1
   9  19   3 16.4077 44.0850   1
  -9  19  -3 32.1948 41.9657   1
   9 -19   3 94.1304 43.7751   1
  -9 -19  -3 66.7521 42.5876   1
 -10 -19  -3 8.32576 37.5401   1
  10  19   3-8.10733 41.3215   1
   7 -20  -3 7.86119 36.8985   1
  -7  20   3 23.4272 38.9320   1
   6 -20  -3 15.8106 29.7110   1
   5 -20  -3-32.1970 42.3456   1
  -5  20   3 8.09007 41.2371   1
   4 -20  -3 57.2208 37.9126   1
  -4  20   3 32.4774 30.5636   1
   3 -20  -3 57.8168 40.8461   1
  -3  20   3 105.660 43.3252   1
  -2 -20   3 17.3715 32.6364   1
   2  20  -3-17.2568 43.0109   1
  -1 -20   3 34.2443 42.6992   1
   1  20  -3 34.4197 42.4278   1
   0 -20   3 42.0985 40.6245   1
   0  20  -3 100.701 48.9396   1
   1 -20   3 58.7288 40.4098   1
  -1  20  -3 25.0065 42.0579   1
   2 -20   3 143.485 41.7185   1
  -2  20  -3 198.936 47.5649   1
  -3 -20  -3 196.502 46.6153   1
   3  20   3 152.354 42.3781   1
   4  20   3 16.0163 40.3932   1
  -4  20  -3 41.2202 46.7933   1
  -4 -20  -3 65.9545 44.2657   1
   4 -20   3 8.09576 38.9796   1
   5 -20   3 110.837 43.5017   1
  -5  20  -3 130.919 48.5863   1
  -5 -20  -3 66.1557 33.7098   1
  -6  20  -3-8.06476 34.8156   1
   6 -20   3 15.8085 33.0726   1
  -6 -20  -3 16.5645 35.2086   1
   6  20   3-7.95974 42.7176   1
  -7 -20  -3 32.9653 38.7143   1
   7  20   3 47.7907 40.6326   1
  -2  21  -3 16.0468 42.6401   1
 -25   0   4 43.4542 40.2669   1
  25   0  -4-8.44755 42.5916   1
 -24   0   4 60.6380 37.4372   1
  24   0  -4 25.4753 33.8130   1
 -23   0   4 25.7894 37.1125   1
  23   0  -4-8.38268 35.6371   1
 -22   0   4 545.192 65.7596   1
  22   0  -4 657.484 69.6709   1
 -21   0   4 385.216 55.2297   1
  21   0  -4 525.197 63.3065   1
 -20   0   4 2101.09 132.479   1
  20   0  -4 1770.80 125.297   1
  18   0  -4 581.378 62.1545   1
 -18   0   4 671.204 66.0453   1
 -17   0   4 255.209 46.0972   1
  17   0  -4 253.712 45.2614   1
 -16   0   4 5148.99 260.866   1
  16   0  -4 5217.84 260.668   1
 -15   0   4 10329.1 474.389   1
  15   0  -4 10318.9 474.853   1
  14   0  -4 5.81238 23.1146   1
 -14   0   4-18.2110 25.4004   1
  13   0  -4 10495.5 488.924   1
 -13   0   4 11219.1 493.249   1
  12   0  -4 1262.93 82.9499   1
 -12   0   4 1275.99 84.3321   1
  11   0  -4 1055.42 71.1850   1
  10   0  -4 32039.0 1433.78   1
 -10   0   4 35804.3 1441.04   1
   8   0  -4 20567.0 863.911   1
  -8   0   4 19742.6 865.242   1
   7   0  -4 28486.2 1264.79   1
  -7   0   4 31494.8 1267.55   1
   6   0  -4 16536.3 677.290   1
  -6   0   4 15241.3 676.703   1
   5   0  -4 733859. 30358.8   1
  -5   0   4 717350. 30359.1   1
   4   0  -4 401503. 16919.8   1
  -4   0   4 407342. 16919.6   1
  -2   0   4 268241. 11725.5   1
   2   0  -4 292218. 11725.5   1
  -1   0   4 96945.4 3510.80   1
   1   0  -4 72068.6 3509.52   1
   0   0   4 139729. 5826.22   1
   0   0  -4 138305. 5825.97   1
   1   0   4 456562. 20006.8   1
  -1   0  -4 502208. 20008.7   1
   2   0   4 508797. 20829.1   1
  -2   0  -4 486055. 20829.8   1
  -4   0  -4 81.9299 26.3801   1
   4   0   4 154.372 29.3873   1
   5   0   4 39112.3 1621.05   1
  -5   0  -4 36919.5 1620.67   1
   6   0   4 911.035 67.7941   1
  -6   0  -4 916.428 68.6262   1
   7   0   4 25156.8 1093.47   1
  -7   0  -4 25334.9 1094.27   1
   8   0   4 19245.8 872.753   1
  -8   0  -4 20756.0 877.043   1
  10   0   4 23713.2 1006.60   1
 -10   0  -4 22232.1 1007.05   1
  11   0   4 5428.43 268.508   1
 -11   0  -4 5262.30 269.451   1
  12   0   4 3852.68 207.064   1
 -12   0  -4 3898.39 210.637   1
 -13   0  -4 37.8429 35.9929   1
  13   0   4 22.5756 30.9984   1
 -14   0  -4-46.6549 35.5467   1
  14   0   4 77.8474 38.8077   1
 -15   0  -4 368.167 56.3036   1
  15   0   4 372.246 53.4911   1
  16   0   4 5642.50 286.398   1
 -16   0  -4 5527.40 285.735   1
  18   0   4 849.918 77.2727   1
 -18   0  -4 587.980 70.9876   1
  19   0   4 8.23416 35.0042   1
 -19   0  -4-16.9086 38.6459   1
  20   0   4 376.082 53.7243   1
 -20   0  -4 430.566 60.5212   1
  21   0   4 175.862 46.5739   1
 -21   0  -4 125.440 44.8858   1
  22   0   4 23.4225 37.1136   1
 -22   0  -4 8.21352 35.9969   1
  24   0   4-7.64269 40.2086   1
 -24   0  -4 39.4106 37.9329   1
  25  -1  -4 93.1283 40.4458   1
 -25   1   4 103.434 44.5951   1
  24   1  -4 16.5592 34.6434   1
 -24  -1   4-17.3297 32.5584   1
 -24   1   4 34.2753 36.9920   1
  24  -1  -4-59.3529 45.5046   1
  23   1  -4-8.34707 34.9346   1
 -23  -1   4 68.8233 37.7058   1
 -23   1   4 34.0458 39.4375   1
  23  -1  -4-8.46734 36.0044   1
  22   1  -4 66.0608 36.4521   1
 -22  -1   4 152.565 43.8893   1
  21  -1  -4 1264.07 98.5034   1
  21   1  -4 1210.53 101.845   1
 -21  -1   4 1276.47 101.244   1
 -21   1   4 1415.05 103.647   1
  20   1  -4 157.299 42.4249   1
 -20  -1   4 96.8061 37.6151   1
 -20   1   4 74.1098 43.5272   1
  20  -1  -4 71.6221 38.5311   1
 -19  -1   4-30.8713 33.3177   1
  19   1  -4 22.9714 31.5175   1
  18   1  -4 1907.60 125.625   1
  18  -1  -4 1974.84 126.677   1
 -18  -1   4 2016.12 126.740   1
 -18   1   4 1909.29 125.809   1
  17   1  -4 6539.14 310.723   1
 -17  -1   4 6456.74 310.190   1
 -17   1   4 6283.37 312.302   1
  17  -1  -4 5893.92 306.551   1
  16   1  -4 1973.62 123.923   1
 -16  -1   4 2178.10 128.252   1
 -16   1   4 2183.77 130.603   1
  16  -1  -4 1873.02 124.036   1
 -15   1   4 1910.33 121.883   1
  15  -1  -4 1833.80 115.403   1
  14   1  -4 5193.78 244.744   1
 -14   1   4 4603.28 246.345   1
 -14  -1   4 4885.89 244.477   1
  13   1  -4 10842.7 490.273   1
 -13  -1   4 11445.8 494.006   1
 -13   1   4 10674.1 494.692   1
  13  -1  -4 10539.0 491.624   1
 -12  -1   4 18745.5 789.715   1
  12  -1  -4 17314.9 788.353   1
  11   1  -4 34868.1 1571.22   1
 -11  -1   4 36915.2 1572.73   1
 -11   1   4 39874.7 1579.96   1
  11  -1  -4 36531.6 1574.35   1
  10   1  -4 6346.59 293.767   1
 -10   1   4 6431.14 298.195   1
  10  -1  -4 6488.51 297.488   1
  -9   1   4 16278.3 736.588   1
   9  -1  -4 17821.9 738.692   1
  -8  -1   4 85426.0 3663.28   1
   8   1  -4 88956.5 3664.28   1
   7   1  -4 89.1197 16.0647   1
  -7   1   4 26.1601 16.6470   1
  -7  -1   4 122.775 17.9469   1
   7  -1  -4 61.3722 18.5455   1
   6   1  -4 429287. 17519.5   1
  -6   1   4 419141. 17524.6   1
   6  -1  -4 413703. 17524.6   1
  -6  -1   4 411181. 17519.5   1
   5   1  -4 3210.39 143.994   1
  -5   1   4 3138.60 149.635   1
  -5  -1   4 3383.01 144.501   1
   5  -1  -4 3382.28 150.819   1
  -4   1   4 80788.3 3320.56   1
   4  -1  -4 77517.7 3320.33   1
   3  -1  -4 71819.4 3213.45   1
  -3   1   4 81479.1 3213.65   1
  -2   1   4 12993.7 573.104   1
   2  -1  -4 13999.0 574.568   1
   1  -1  -4 19144.1 847.551   1
   1   1  -4 19851.3 844.575   1
  -1   1   4 19990.2 848.176   1
  -1  -1   4 20717.2 844.331   1
   0  -1  -4 22047.2 953.722   1
   0   1   4 22898.1 953.412   1
   0   1  -4 23466.6 952.354   1
   0  -1   4 21537.3 949.956   1
  -1   1  -4 6737.55 272.199   1
  -1  -1  -4 6054.57 272.678   1
   1   1   4 6385.42 270.774   1
  -2  -1  -4 481491. 18585.5   1
   2  -1   4 524103. 18584.3   1
   2   1   4 497467. 18585.5   1
  -3  -1  -4 4949.02 228.581   1
   3   1   4 4806.40 227.863   1
  -4   1  -4 223121. 8935.25   1
  -4  -1  -4 212309. 8934.20   1
   4  -1   4 209768. 8932.49   1
   4   1   4 207354. 8933.62   1
  -5   1  -4 58984.8 2565.82   1
  -5  -1  -4 58520.4 2565.14   1
   5  -1   4 60828.0 2564.65   1
   5   1   4 64264.6 2567.20   1
  -6   1  -4 2148.90 124.404   1
  -6  -1  -4 2234.17 123.985   1
   6  -1   4 2231.96 123.972   1
   6   1   4 2185.59 123.045   1
  -7   1  -4 6855.34 321.890   1
  -7  -1  -4 6624.94 319.653   1
   7  -1   4 7111.18 322.118   1
   7   1   4 6614.66 320.070   1
  -8   1  -4 6979.33 308.328   1
  -8  -1  -4 6166.57 303.590   1
   8  -1   4 6133.54 302.777   1
   8   1   4 6180.93 303.899   1
  -9   1  -4 306.128 39.7655   1
  -9  -1  -4 207.001 36.5149   1
   9   1   4 323.544 42.1041   1
   9  -1   4 198.464 34.9147   1
 -10  -1  -4 6188.53 314.634   1
 -10   1  -4 6620.46 316.984   1
  10  -1   4 6634.12 316.459   1
  10   1   4 6648.65 316.388   1
 -11   1  -4 18301.3 790.916   1
 -11  -1  -4 17576.1 788.846   1
  11   1   4 16957.7 787.737   1
  11  -1   4 18089.1 788.349   1
 -12   1  -4 575.720 63.3938   1
 -12  -1  -4 552.129 64.0095   1
  12  -1   4 578.772 60.6728   1
  12   1   4 588.454 61.4550   1
 -13   1  -4 155.338 43.6542   1
 -13  -1  -4 137.786 38.1432   1
  13  -1   4 75.0500 36.1155   1
  13   1   4 171.475 39.6244   1
 -14   1  -4 241.092 43.8136   1
 -14  -1  -4 282.729 47.1424   1
  14  -1   4 276.576 44.3369   1
  14   1   4 308.611 47.7901   1
 -15   1  -4 2757.56 165.138   1
 -15  -1  -4 2696.48 162.591   1
  15   1   4 2760.48 164.085   1
  15  -1   4 2808.04 165.081   1
 -16   1  -4 531.436 65.3875   1
 -16  -1  -4 617.836 67.2535   1
  16  -1   4 585.733 64.6000   1
  16   1   4 488.166 61.8759   1
 -18   1  -4 183.496 44.7800   1
 -18  -1  -4 134.794 43.4125   1
  18  -1   4 173.340 46.0288   1
  18   1   4 120.800 43.6904   1
 -19   1  -4 327.057 52.1269   1
 -19  -1  -4 361.877 55.2738   1
  19   1   4 287.916 51.3000   1
  19  -1   4 298.038 49.5892   1
 -20  -1  -4 50.6993 36.1594   1
  20   1   4 79.8049 37.6815   1
  20  -1   4 172.707 47.2503   1
 -21   1  -4 116.895 45.5583   1
 -21  -1  -4 125.580 41.1183   1
  21  -1   4 122.349 46.1764   1
  21   1   4 136.952 39.1271   1
 -22   1  -4-8.23591 37.1359   1
 -22  -1  -4-8.25811 38.7563   1
  22  -1   4-16.0058 40.7900   1
  22   1   4 8.00759 40.3680   1
 -23  -1  -4-16.3906 34.3001   1
  23   1   4-23.4017 36.1455   1
 -24   1  -4 15.6435 33.2581   1
 -24  -1  -4 64.7836 41.7260   1
  24  -1   4 7.43408 30.6073   1
  24   1   4-7.48164 36.4438   1
  26  -2  -4 25.1813 40.4032   1
 -25   2   4 128.101 45.1438   1
  25  -2  -4 84.9434 44.4484   1
 -24   2   4 43.7092 38.8690   1
 -24  -2   4 17.4906 35.3957   1
  24  -2  -4 16.7423 39.7905   1
  24   2  -4-16.8672 33.5408   1
 -23   2   4 17.4696 32.8230   1
 -23  -2   4 43.1166 43.9535   1
  23  -2  -4-16.7098 37.6739   1
  23   2  -4 8.30000 36.9029   1
 -22  -2   4 220.984 43.7750   1
  22   2  -4 208.765 45.2385   1
 -21   2   4 16.9064 28.4148   1
 -21  -2   4-24.7825 35.1217   1
  21  -2  -4 40.7489 33.5497   1
  21   2  -4 15.7009 32.8520   1
 -20  -2   4 782.280 72.8400   1
 -20   2   4 811.431 76.5629   1
  20   2  -4 709.353 72.6521   1
  20  -2  -4 837.051 76.5179   1
 -19   2   4 404.635 53.3776   1
 -19  -2   4 443.902 57.2210   1
  19  -2  -4 339.197 53.3333   1
  19   2  -4 362.675 52.6775   1
 -18   2   4 369.925 55.0227   1
  18  -2  -4 438.257 56.8133   1
  18   2  -4 298.101 47.3205   1
 -17   2   4 5833.18 288.077   1
 -17  -2   4 5885.56 283.781   1
  17  -2  -4 5107.65 277.240   1
  17   2  -4 5763.41 281.501   1
 -16   2   4 732.309 70.6163   1
 -16  -2   4 591.307 58.3993   1
  16   2  -4 548.021 56.0102   1
 -15   2   4 7803.61 357.755   1
  15  -2  -4 6991.58 350.179   1
 -14  -2   4 1828.50 112.397   1
  14   2  -4 1862.72 111.993   1
 -13   2   4 677.759 62.5375   1
 -13  -2   4 651.702 57.7572   1
  13  -2  -4 759.132 62.6894   1
  13   2  -4 676.970 58.4813   1
 -12   2   4 1128.74 79.0250   1
 -12  -2   4 1125.71 74.8902   1
  12  -2  -4 966.873 74.2940   1
  12   2  -4 1105.42 74.3852   1
 -11   2   4 430.552 44.5668   1
  11  -2  -4 458.026 45.1402   1
 -11  -2   4 390.191 41.6884   1
 -10   2   4 2058.98 117.896   1
  10   2  -4 2189.90 114.116   1
  10  -2  -4 2217.68 118.592   1
 -10  -2   4 2080.19 114.164   1
   9  -2  -4 86425.3 3678.77   1
  -9   2   4 88221.8 3680.58   1
  -8   2   4 19967.6 880.750   1
   8   2  -4 20984.9 872.817   1
   8  -2  -4 20131.8 878.922   1
  -8  -2   4 20364.8 872.836   1
   7   2  -4 110279. 4760.05   1
  -7  -2   4 117025. 4761.50   1
  -6   2   4 20498.9 872.098   1
   6  -2  -4 19727.2 871.563   1
   6   2  -4 20698.1 863.482   1
  -6  -2   4 20368.8 864.095   1
   5  -2  -4 42308.6 1932.39   1
  -5  -2   4 45829.8 1921.64   1
  -5   2   4 47807.0 1931.83   1
   5   2  -4 46266.0 1921.64   1
  -4  -2   4 3611.99 148.637   1
  -4   2   4 3158.87 157.933   1
   4   2  -4 3364.75 148.626   1
   4  -2  -4 3293.63 159.009   1
   3  -2  -4 12307.9 566.722   1
  -3   2   4 14121.3 567.390   1
   2   2  -4 10.7960 8.86850   1
   2  -2  -4 22.4692 14.1386   1
  -2   2   4 8.77937 13.2073   1
  -2  -2   4 14.9270 8.75894   1
   1   2  -4 3442.25 161.099   1
   1  -2  -4 3711.04 167.895   1
  -1   2   4 3509.07 167.623   1
  -1  -2   4 3750.65 161.596   1
   0  -2  -4 3281.83 153.012   1
   0   2  -4 3012.55 149.112   1
   0  -2   4 3489.84 150.066   1
   0   2   4 3132.67 153.105   1
  -1  -2  -4 11633.7 506.334   1
   1  -2   4 11589.5 503.955   1
   1   2   4 12020.3 507.922   1
  -1   2  -4 11300.4 503.390   1
  -2   2  -4 2241.92 111.718   1
   2  -2   4 2038.98 109.362   1
   3   2   4 17066.5 737.767   1
  -3  -2  -4 15639.4 741.794   1
   3  -2   4 16201.8 735.964   1
   4   2   4 668.081 51.0471   1
  -4  -2  -4 512.668 49.8978   1
  -4   2  -4 631.796 52.3845   1
   4  -2   4 623.576 50.5906   1
   5   2   4 33286.4 1406.11   1
  -5  -2  -4 32259.0 1405.39   1
  -5   2  -4 34674.2 1410.58   1
   5  -2   4 31462.0 1404.82   1
   6   2   4 5246.17 244.216   1
  -6  -2  -4 4860.45 243.580   1
  -6   2  -4 5317.02 248.214   1
   6  -2   4 4735.40 242.310   1
   7   2   4 17900.0 758.641   1
  -7  -2  -4 16872.7 758.321   1
  -7   2  -4 18205.0 764.879   1
   7  -2   4 16278.7 754.482   1
   8   2   4 4117.29 215.133   1
  -8  -2  -4 4590.12 219.816   1
  -8   2  -4 4300.45 219.574   1
   8  -2   4 4065.62 213.287   1
   9   2   4 703.043 63.9558   1
  -9  -2  -4 691.063 64.5131   1
   9  -2   4 770.354 65.9057   1
  10   2   4 6884.09 328.694   1
 -10  -2  -4 6662.93 327.810   1
 -10   2  -4 6680.19 329.766   1
  10  -2   4 7039.95 328.899   1
  11   2   4 7262.70 349.747   1
 -11  -2  -4 7159.82 350.447   1
 -11   2  -4 7360.99 353.244   1
  11  -2   4 7321.21 349.843   1
  12   2   4 1540.54 104.068   1
 -12  -2  -4 1471.19 104.018   1
 -12   2  -4 1403.06 102.311   1
  12  -2   4 1451.67 101.153   1
  13   2   4 886.030 79.7071   1
 -13  -2  -4 1018.78 84.2765   1
  14  -2   4 3714.35 198.227   1
  14   2   4 3157.60 192.088   1
 -14  -2  -4 3723.17 200.070   1
 -14   2  -4 3700.50 199.760   1
  15   2   4-15.3040 34.5204   1
 -15  -2  -4 32.3055 35.9239   1
 -15   2  -4 32.8783 26.9479   1
  15  -2   4 47.7221 28.6870   1
  16   2   4 1848.63 129.858   1
  16  -2   4 2339.58 138.103   1
 -16  -2  -4 2196.66 137.865   1
 -16   2  -4 1901.69 132.067   1
 -17   2  -4 85.6459 39.3204   1
  17  -2   4 89.1884 35.7165   1
  18   2   4 32.6290 28.9076   1
 -18   2  -4 136.690 43.1705   1
  18  -2   4 73.6157 37.0018   1
 -19  -2  -4-8.49012 36.0949   1
 -19   2  -4-16.7366 40.7578   1
  19  -2   4-8.32012 36.4607   1
  20   2   4 32.4864 39.6278   1
 -20  -2  -4 76.8171 45.8699   1
 -20   2  -4 41.6199 38.6367   1
  20  -2   4 82.3751 40.1913   1
  21   2   4 39.6493 39.0898   1
 -21  -2  -4 25.7599 37.6390   1
 -21   2  -4-16.5372 38.3173   1
  21  -2   4 48.9966 37.3417   1
  22   2   4 54.1753 37.8429   1
  22  -2   4 96.1471 39.6270   1
 -22   2  -4 98.6867 41.5948   1
 -22  -2  -4 76.5762 41.5751   1
  23  -2   4-7.84593 36.3460   1
 -23   2  -4 8.02909 34.6612   1
  24   2   4 60.3404 38.5317   1
 -24  -2  -4 65.0661 41.0839   1
  26  -3  -4 16.5362 35.6997   1
 -25   3   4-8.76917 40.6228   1
  25  -3  -4 8.30486 36.9221   1
  24   3  -4 24.7801 34.5619   1
 -24  -3   4-9.00328 33.8304   1
  23   3  -4 8.10317 32.7925   1
 -23  -3   4-8.90682 31.3946   1
 -23   3   4-17.3328 34.4619   1
  23  -3  -4 8.39221 33.9623   1
  22   3  -4 56.4209 35.4902   1
 -22  -3   4 122.120 44.5953   1
 -22   3   4 59.1291 34.9428   1
  22  -3  -4 108.854 42.3552   1
  21   3  -4 208.266 46.0725   1
 -21  -3   4 244.019 46.9992   1
 -21   3   4 298.377 53.2779   1
  21  -3  -4 349.660 53.0881   1
  20   3  -4 15.6494 35.8874   1
 -20  -3   4 32.5904 35.2947   1
 -20   3   4 67.3900 41.1297   1
  19   3  -4 1136.01 92.0768   1
 -19  -3   4 1257.57 94.7917   1
 -19   3   4 1303.73 100.476   1
  19  -3  -4 1267.80 95.4124   1
  18   3  -4 2430.73 139.556   1
 -18  -3   4 1970.82 133.907   1
  17   3  -4 901.342 76.7391   1
 -17  -3   4 936.521 78.7970   1
 -17   3   4 1005.84 83.8475   1
  17  -3  -4 882.039 78.2766   1
  16   3  -4 1126.01 85.2151   1
  16  -3  -4 1313.69 92.8497   1
 -16   3   4 1151.20 91.5690   1
 -16  -3   4 1215.98 88.8506   1
  15  -3  -4 212.236 41.7229   1
 -15   3   4 205.392 42.5263   1
 -14  -3   4 389.862 45.9516   1
  14  -3  -4 409.098 50.5327   1
  14   3  -4 282.938 40.3781   1
 -14   3   4 368.722 48.7574   1
  13   3  -4 12813.7 596.549   1
 -13  -3   4 14130.7 600.317   1
  12   3  -4 8698.30 393.245   1
  12  -3  -4 8957.88 399.311   1
 -12  -3   4 7716.60 391.120   1
 -12   3   4 9271.53 401.864   1
  11  -3  -4 5318.21 249.591   1
 -11  -3   4 4914.21 242.800   1
  11   3  -4 5108.64 242.189   1
 -11   3   4 5116.29 248.903   1
 -10  -3   4 97.8088 23.3848   1
  10  -3  -4 65.3260 27.1937   1
 -10   3   4 82.8074 30.8232   1
   9  -3  -4 9791.00 439.680   1
  -9   3   4 9782.68 441.970   1
  -8   3   4 26082.7 1114.50   1
   8   3  -4 26540.9 1105.70   1
   8  -3  -4 25027.4 1113.16   1
  -7   3   4 6408.84 302.156   1
  -7  -3   4 7089.57 294.839   1
   7  -3  -4 6188.13 302.227   1
   7   3  -4 6592.46 294.735   1
  -6  -3   4 56808.9 2599.10   1
   6   3  -4 68011.0 2601.98   1
  -5   3   4 1057.53 70.8232   1
   5   3  -4 1268.59 62.0886   1
   5  -3  -4 1388.28 73.6571   1
  -5  -3   4 1158.94 61.9699   1
  -4  -3   4 46007.2 2004.72   1
   4  -3  -4 48464.6 2016.29   1
   4   3  -4 49173.6 2004.95   1
  -4   3   4 47458.0 2014.70   1
  -3   3   4 14.3839 13.7180   1
   3   3  -4 13.1805 9.84500   1
  -3  -3   4 43.8684 11.6461   1
   3  -3  -4 45.2376 16.8445   1
   2  -3  -4 16867.7 720.545   1
   2   3  -4 16414.3 711.194   1
  -2  -3   4 16903.1 711.765   1
  -2   3   4 16832.1 719.590   1
   1  -3  -4 15443.5 684.995   1
  -1   3   4 14679.0 683.541   1
  -1  -3   4 16405.8 679.196   1
   1   3  -4 16596.2 679.043   1
   0  -3   4 27038.3 1135.93   1
   0   3  -4 26468.2 1136.13   1
   1  -3   4 38789.5 1620.62   1
  -1   3  -4 37701.3 1621.04   1
  -2  -3  -4 27072.0 1211.46   1
   2   3   4 29647.4 1212.66   1
   3   3   4 94.0950 22.1731   1
  -3   3  -4 123.475 27.1255   1
   3  -3   4 131.677 27.6485   1
  -3  -3  -4 85.9895 22.4044   1
  -4  -3  -4 15559.9 668.460   1
   4   3   4 16210.7 668.793   1
  -4   3  -4 13959.8 665.143   1
   4  -3   4 15284.4 666.917   1
  -5   3  -4 22840.7 948.686   1
  -5  -3  -4 22202.9 948.932   1
   5  -3   4 21694.5 945.258   1
   5   3   4 20685.6 944.665   1
  -6   3  -4 23566.6 988.352   1
  -6  -3  -4 22685.2 987.430   1
   6  -3   4 22496.2 984.123   1
   6   3   4 22068.8 984.028   1
  -7   3  -4 16140.3 690.636   1
  -7  -3  -4 15944.6 688.840   1
   7  -3   4 14732.7 687.092   1
   7   3   4 15199.5 683.154   1
  -9   3  -4 1496.84 103.043   1
  -9  -3  -4 1463.09 99.7453   1
   9  -3   4 1456.27 99.9658   1
   9   3   4 1489.31 98.7599   1
 -10   3  -4 6984.98 329.368   1
 -10  -3  -4 6915.89 325.371   1
  10  -3   4 6134.86 317.030   1
  10   3   4 6620.53 320.861   1
 -11   3  -4 2158.80 134.721   1
 -11  -3  -4 2114.75 131.001   1
  11  -3   4 2126.41 128.873   1
  11   3   4 2044.58 128.498   1
 -12   3  -4 2317.68 138.690   1
 -12  -3  -4 1989.56 132.677   1
  12  -3   4 2063.24 132.612   1
  12   3   4 2263.79 135.603   1
 -14   3  -4 1561.58 111.627   1
 -14  -3  -4 1469.88 109.135   1
  14  -3   4 1564.52 109.603   1
  14   3   4 1472.86 107.525   1
 -15  -3  -4 1494.54 109.940   1
 -15   3  -4 1489.47 109.170   1
  15   3   4 1336.23 103.756   1
  15  -3   4 1727.06 114.277   1
 -16   3  -4 8.37470 29.5189   1
 -16  -3  -4-8.40465 32.8187   1
  16  -3   4-8.07842 28.4746   1
  16   3   4 7.91029 29.7223   1
 -17   3  -4 525.492 62.1075   1
 -17  -3  -4 472.296 63.1776   1
  17  -3   4 483.973 62.7727   1
  17   3   4 372.714 54.7401   1
 -18   3  -4 51.2680 41.1309   1
 -18  -3  -4 8.69290 37.5435   1
  18  -3   4 24.7705 36.1977   1
  18   3   4 23.7133 33.6208   1
 -19   3  -4 77.6627 42.6348   1
 -19  -3  -4 95.7997 35.3791   1
  19  -3   4 89.8594 38.4613   1
  19   3   4 47.5977 29.9666   1
 -20   3  -4-25.5066 30.6468   1
 -20  -3  -4-52.1584 44.3103   1
  20  -3   4 32.5628 29.3441   1
  20   3   4-32.0877 40.8899   1
 -21  -3  -4-34.4704 40.9578   1
  21  -3   4-24.5397 35.3123   1
  21   3   4 55.9470 38.9246   1
 -22   3  -4 137.378 47.8842   1
 -22  -3  -4 16.9640 39.8865   1
  22   3   4 31.8684 37.4753   1
 -23   3  -4 31.8068 37.8291   1
  23  -3   4 46.8471 40.2594   1
 -24  -3  -4 8.01970 39.9800   1
  24   3   4-30.8369 40.5570   1
  26  -4  -4 49.3814 43.7825   1
 -25   4   4 8.61784 38.8607   1
  25  -4  -4 16.6842 41.1118   1
 -24   4   4 8.64736 29.0660   1
  24  -4  -4-33.3607 35.4580   1
 -23   4   4-25.9981 37.9750   1
 -23  -4   4 8.86960 34.6361   1
  23  -4  -4-8.28963 40.8513   1
  23   4  -4-8.46014 34.2389   1
 -22   4   4 8.72193 37.6527   1
 -22  -4   4-8.78182 35.5395   1
  22  -4  -4 24.7747 36.7154   1
  22   4  -4-8.27609 35.1826   1
 -21  -4   4 111.689 39.4561   1
  21   4  -4 72.6099 33.4245   1
 -20   4   4 8.96978 35.0275   1
 -20  -4   4-8.36774 32.0660   1
  20  -4  -4 38.3441 31.5675   1
  20   4  -4-7.80567 31.0414   1
 -19   4   4 541.533 64.6313   1
  19  -4  -4 493.172 60.6791   1
 -18   4   4 612.343 68.2052   1
 -18  -4   4 505.990 62.1899   1
  18  -4  -4 554.342 63.4467   1
  18   4  -4 445.315 55.9537   1
 -17  -4   4 163.491 37.8449   1
  17  -4  -4 167.195 36.0475   1
  17   4  -4 130.283 35.7967   1
 -16   4   4 2078.52 133.400   1
  16  -4  -4 2066.43 131.785   1
  16   4  -4 2152.43 128.515   1
 -16  -4   4 2078.97 129.491   1
  15  -4  -4 105.574 36.5054   1
  15   4  -4 92.2631 31.2934   1
 -15  -4   4 132.640 33.6981   1
 -15   4   4 71.5547 30.7099   1
 -14  -4   4 1579.23 106.168   1
  14  -4  -4 1580.48 105.753   1
  14   4  -4 1686.67 104.360   1
 -13   4   4 2530.50 155.686   1
  13   4  -4 2619.05 148.411   1
 -13  -4   4 2967.99 153.420   1
  13  -4  -4 2908.68 156.934   1
 -12   4   4-24.6779 24.9762   1
 -12  -4   4 10.4171 23.1665   1
  12   4  -4-20.0261 22.2686   1
  12  -4  -4-24.0200 24.3109   1
 -11  -4   4 2167.22 128.123   1
  11   4  -4 2427.38 130.382   1
  11  -4  -4 2335.54 135.919   1
 -10  -4   4 7068.31 328.546   1
  10   4  -4 7507.51 328.814   1
  10  -4  -4 7500.01 336.388   1
 -10   4   4 6469.26 335.825   1
  -9  -4   4 1673.43 94.7335   1
   9  -4  -4 1745.40 102.984   1
  -9   4   4 1759.37 103.815   1
   8  -4  -4 4410.13 227.304   1
  -8   4   4 4821.19 226.903   1
   7  -4  -4 95.5456 26.4762   1
   7   4  -4 66.8820 17.8614   1
  -7   4   4 56.2421 23.1761   1
   6  -4  -4 19172.4 796.736   1
  -6  -4   4 17735.7 784.735   1
   6   4  -4 18255.7 784.370   1
  -6   4   4 18614.7 795.723   1
   5   4  -4 31364.9 1347.93   1
  -5   4   4 33704.9 1360.04   1
   5  -4  -4 29401.9 1358.10   1
  -5  -4   4 32812.5 1348.57   1
   4   4  -4 19718.5 847.606   1
  -4   4   4 19764.3 857.441   1
   4  -4  -4 20128.8 859.031   1
  -4  -4   4 20070.8 848.210   1
  -3   4   4 14905.1 667.799   1
   3   4  -4 15449.3 658.938   1
  -3  -4   4 15109.0 659.338   1
   3  -4  -4 16383.2 670.996   1
  -2   4   4 96706.7 3806.24   1
   2   4  -4 89102.8 3795.57   1
  -2  -4   4 91412.8 3796.75   1
   2  -4  -4 85092.0 3803.72   1
  -1   4   4 8280.87 366.999   1
   1  -4  -4 7991.37 366.994   1
   1   4  -4 8117.46 360.547   1
  -1  -4   4 8347.08 361.297   1
   0  -4  -4 64062.5 2683.24   1
   0   4   4 64113.1 2680.63   1
   0   4  -4 62733.3 2675.65   1
   0  -4   4 63324.0 2675.95   1
   1   4   4 9032.71 407.143   1
  -1  -4  -4 9167.38 409.310   1
  -2  -4  -4 3227.90 161.339   1
   2   4   4 3307.32 161.245   1
  -2   4  -4 3015.10 156.456   1
   2  -4   4 3016.58 155.463   1
  -3  -4  -4 26374.4 1145.21   1
   3   4   4 27480.9 1145.42   1
  -3   4  -4 27276.9 1145.30   1
   3  -4   4 25510.1 1143.02   1
   4   4   4 84972.6 3857.44   1
  -4  -4  -4 94644.5 3861.94   1
   4  -4   4 88124.9 3858.72   1
  -4   4  -4 99695.2 3862.95   1
   5   4   4 16900.3 718.244   1
  -5  -4  -4 16652.3 716.700   1
   5  -4   4 16245.8 715.728   1
  -5   4  -4 15358.8 715.468   1
   6   4   4 3732.25 188.101   1
  -6  -4  -4 3770.99 188.785   1
   6  -4   4 3441.43 186.424   1
  -6   4  -4 3534.30 186.287   1
  -7   4  -4 420.393 52.6807   1
  -7  -4  -4 420.593 47.7715   1
   7   4   4 485.002 49.3066   1
  -8  -4  -4 8867.88 430.171   1
  -8   4  -4 9511.15 434.073   1
   8  -4   4 9258.89 429.878   1
   8   4   4 9492.06 431.413   1
   9   4   4 570.610 55.7233   1
  -9  -4  -4 360.472 50.9414   1
   9  -4   4 394.656 50.4737   1
  -9   4  -4 544.649 57.9816   1
  10   4   4 830.754 74.4369   1
 -10  -4  -4 881.806 77.3443   1
  10  -4   4 1091.65 83.2070   1
 -10   4  -4 1101.32 87.2259   1
  11   4   4 610.304 62.3603   1
 -11  -4  -4 709.773 68.4483   1
  11  -4   4 769.114 68.7787   1
 -11   4  -4 589.359 65.8948   1
  12   4   4-7.23400 24.9797   1
 -12  -4  -4 77.5816 27.4075   1
  12  -4   4 84.4182 33.4858   1
 -12   4  -4 25.0453 36.0866   1
  13  -4   4 2293.48 143.605   1
 -13   4  -4 2544.16 153.565   1
  14   4   4 536.559 62.2961   1
 -14  -4  -4 640.924 68.5140   1
  14  -4   4 654.751 67.6916   1
 -14   4  -4 789.466 75.8921   1
  15   4   4 140.931 40.0454   1
 -15  -4  -4 243.536 45.1344   1
  15  -4   4 159.132 36.0152   1
 -15   4  -4 109.273 39.0141   1
  16   4   4 819.914 79.3117   1
 -16  -4  -4 946.244 85.4559   1
  17   4   4 56.6938 35.0451   1
 -17  -4  -4 43.1263 38.9638   1
  17  -4   4 73.7401 36.5047   1
 -17   4  -4 50.5506 35.8951   1
  18   4   4 540.035 64.3317   1
 -18  -4  -4 416.697 60.2890   1
  18  -4   4 427.704 57.1072   1
 -18   4  -4 426.613 58.6606   1
  19   4   4-24.6383 39.5327   1
 -19  -4  -4-26.0725 39.7407   1
  20   4   4-8.24370 38.2160   1
 -20  -4  -4-34.3026 35.3274   1
  20  -4   4-32.6949 40.7700   1
 -20   4  -4-67.7456 42.7136   1
  21   4   4 8.19436 37.4763   1
 -21  -4  -4 50.7947 39.2356   1
  22   4   4-8.07683 32.6891   1
 -22  -4  -4-16.5931 31.1772   1
  22  -4   4-39.4671 35.5937   1
 -22   4  -4 24.5067 40.2576   1
  23   4   4-7.86607 40.0934   1
 -23  -4  -4 8.09784 36.5140   1
  23  -4   4 23.4887 40.7656   1
 -23   4  -4 7.81871 35.2555   1
  26  -5  -4-8.15163 39.2244   1
 -26   5   4 8.41931 37.4309   1
  24  -5  -4-24.7659 39.7238   1
 -24   5   4 17.3117 37.3675   1
  23   5  -4-17.0075 35.0090   1
  22   5  -4 150.678 42.7179   1
 -22  -5   4 119.809 42.2032   1
  22  -5  -4 202.530 47.6218   1
 -22   5   4 159.465 45.1506   1
  21   5  -4 393.496 54.2237   1
 -21  -5   4 218.941 45.7596   1
  21  -5  -4 238.371 47.6313   1
 -21   5   4 251.612 53.1893   1
  20   5  -4 23.9763 32.8979   1
 -20  -5   4 8.22723 34.9762   1
  20  -5  -4-8.14936 36.2327   1
 -20   5   4 8.79835 41.8185   1
  19  -5  -4 581.051 67.0693   1
 -19   5   4 744.047 75.0766   1
  18   5  -4 14.8996 30.6647   1
 -18   5   4-17.0907 37.4454   1
 -18  -5   4 15.3408 32.0947   1
  18  -5  -4-39.2349 38.6693   1
  17   5  -4 1533.32 106.242   1
 -17  -5   4 1497.90 106.550   1
  17  -5  -4 1484.29 108.168   1
 -17   5   4 1625.87 113.037   1
 -16  -5   4 570.871 59.8709   1
 -16   5   4 460.158 56.2890   1
  16   5  -4 481.302 54.1128   1
  15   5  -4 1050.71 78.0362   1
 -15  -5   4 995.813 78.3786   1
 -15   5   4 974.892 81.1575   1
  15  -5  -4 954.479 80.2717   1
  14  -5  -4 13.8240 31.1710   1
 -14   5   4 14.0753 29.4519   1
 -13   5   4-20.5761 31.3770   1
  13   5  -4 45.1129 25.1021   1
 -13  -5   4 22.5735 24.0232   1
  13  -5  -4 79.8160 33.1793   1
 -12  -5   4 2277.77 127.706   1
  12  -5  -4 2234.73 134.936   1
  12   5  -4 2247.87 128.677   1
 -12   5   4 2203.43 134.274   1
 -11  -5   4 6713.25 316.460   1
  11   5  -4 6841.63 317.455   1
 -10  -5   4 5230.58 258.820   1
  10  -5  -4 5768.94 268.953   1
 -10   5   4 5198.40 265.760   1
  10   5  -4 5779.42 260.754   1
  -9  -5   4 26988.9 1142.77   1
   9  -5  -4 25889.7 1149.60   1
   9   5  -4 26861.3 1143.04   1
  -9   5   4 26607.2 1151.84   1
  -8  -5   4 123.028 23.2246   1
  -8   5   4 138.759 30.9022   1
   8  -5  -4 140.833 32.0764   1
  -7   5   4 17473.2 779.699   1
   7  -5  -4 18236.6 781.178   1
   6  -5  -4 31585.6 1386.64   1
  -6   5   4 32331.4 1386.90   1
   6   5  -4 32995.2 1377.08   1
   5  -5  -4 3387.62 171.098   1
  -5   5   4 3161.09 169.233   1
   5   5  -4 3614.96 163.703   1
  -5  -5   4 3337.64 162.873   1
   4  -5  -4 21880.0 897.523   1
  -4   5   4 20840.6 896.072   1
   4   5  -4 19608.0 884.039   1
  -4  -5   4 21052.3 886.902   1
  -3  -5   4 117460. 4921.86   1
   3   5  -4 121654. 4921.02   1
  -3   5   4 113501. 4930.19   1
   3  -5  -4 113881. 4931.66   1
  -2  -5   4 1635.06 81.9018   1
   2   5  -4 1447.21 78.9708   1
   2  -5  -4 1548.43 87.6235   1
  -1   5   4 251.327 34.2080   1
   1  -5  -4 212.834 33.7326   1
   0  -5  -4 17.4813 21.3104   1
   0   5   4 17.7812 23.6449   1
   0  -5   4 21.7268 16.3614   1
   0   5  -4 39.6528 18.6016   1
  -1  -5  -4 12152.8 511.520   1
   1   5   4 10609.3 506.846   1
   1  -5   4 11580.1 505.045   1
  -1   5  -4 11438.7 504.914   1
  -2  -5  -4 404.205 44.3933   1
   2   5   4 422.139 42.8399   1
   2  -5   4 357.785 38.2896   1
  -2   5  -4 399.066 41.0081   1
  -3  -5  -4 33576.4 1470.43   1
   3   5   4 35345.3 1470.88   1
   3  -5   4 35304.6 1468.18   1
  -3   5  -4 33075.4 1467.75   1
  -4  -5  -4 51.7732 27.0296   1
   4   5   4 102.573 30.9616   1
   4  -5   4 51.6931 25.8455   1
  -4   5  -4-5.29687 26.1786   1
  -5  -5  -4 2706.73 146.940   1
   5   5   4 2723.92 146.474   1
   5  -5   4 2463.17 143.499   1
  -5   5  -4 2687.25 146.870   1
   6   5   4 1790.94 107.754   1
  -6  -5  -4 1449.69 101.878   1
   6  -5   4 1853.59 110.061   1
  -6   5  -4 1686.84 105.453   1
   8   5   4 44.7983 24.7739   1
  -8   5  -4 72.0627 29.7474   1
   8  -5   4 91.9859 29.8336   1
  -8  -5  -4 128.703 29.6255   1
  -9  -5  -4 4425.08 228.824   1
  -9   5  -4 4256.57 229.158   1
   9   5   4 4503.42 228.241   1
   9  -5   4 4486.29 229.599   1
 -10  -5  -4 1696.04 113.135   1
 -10   5  -4 1784.84 119.426   1
  10   5   4 1708.15 113.917   1
  10  -5   4 1803.46 116.592   1
 -11  -5  -4 836.020 73.9746   1
 -11   5  -4 910.613 78.4752   1
  11  -5   4 803.394 74.5067   1
  11   5   4 691.360 67.8171   1
 -12  -5  -4 2348.02 140.105   1
  12   5   4 2078.73 135.872   1
  13   5   4 69.2130 31.3650   1
 -13   5  -4 67.1116 34.1721   1
 -13  -5  -4 79.0762 35.3716   1
  13  -5   4 155.323 37.5724   1
 -14  -5  -4 947.128 80.8328   1
 -14   5  -4 824.692 78.1945   1
  14   5   4 669.539 70.2875   1
  14  -5   4 616.044 63.2553   1
 -15  -5  -4 1667.10 115.872   1
  15   5   4 1501.69 110.733   1
 -15   5  -4 1595.14 116.539   1
  15  -5   4 1679.30 113.484   1
 -16   5  -4 34.1943 40.1320   1
 -16  -5  -4 16.7529 31.4909   1
  16  -5   4 64.4070 37.3097   1
  16   5   4-8.14709 32.9864   1
 -17   5  -4 85.9181 41.8966   1
 -17  -5  -4 42.3016 41.2570   1
  17  -5   4 24.4717 40.2524   1
  17   5   4 49.3713 38.1765   1
 -18   5  -4 8.53941 35.7340   1
 -18  -5  -4-8.48971 29.2417   1
  18  -5   4-8.17611 36.3540   1
  18   5   4 49.4830 32.7995   1
 -19   5  -4 42.3342 37.6611   1
  19  -5   4 16.2839 31.8151   1
 -20   5  -4 92.5750 46.1900   1
 -20  -5  -4 50.2966 31.7128   1
  20  -5   4 65.1748 41.6865   1
  20   5   4 139.421 38.6649   1
 -21   5  -4-24.9650 29.3397   1
  21  -5   4-8.04926 29.0172   1
 -22  -5  -4-32.4811 40.4812   1
  22   5   4 7.96198 39.6921   1
 -23   5  -4-15.8986 35.3430   1
  23  -5   4 30.4514 36.6335   1
 -23  -5  -4 7.91468 39.0036   1
 -25   6   4 16.9973 37.2399   1
  25  -6  -4-16.2167 37.0640   1
 -24   6   4 8.65348 37.9190   1
  24  -6  -4-16.3372 39.7831   1
 -23   6   4 44.2325 43.6295   1
  23  -6  -4 40.4309 41.2514   1
 -22   6   4-19.1776 38.1354   1
  22  -6  -4 37.9366 33.2533   1
 -21   6   4 401.289 55.4255   1
 -21  -6   4 251.898 48.4019   1
  21  -6  -4 292.168 51.6863   1
  21   6  -4 210.076 47.6062   1
 -20   6   4 425.052 59.6501   1
 -20  -6   4 311.196 50.8833   1
  20  -6  -4 427.048 59.6184   1
  20   6  -4 432.129 58.5860   1
 -19   6   4 238.174 50.4829   1
  19   6  -4 197.763 45.8469   1
 -19  -6   4 150.998 43.6656   1
  19  -6  -4 315.908 52.4929   1
 -18   6   4 66.7640 38.7482   1
  18   6  -4 46.1020 31.2042   1
  18  -6  -4 113.182 39.4589   1
 -18  -6   4 30.6963 31.6946   1
 -17   6   4 23.7750 37.2137   1
 -17  -6   4 22.2021 26.7020   1
  17   6  -4 44.3609 31.9423   1
  17  -6  -4 31.6482 37.1529   1
 -16  -6   4 1607.17 109.045   1
  16   6  -4 1694.59 112.092   1
 -15  -6   4 536.755 55.9715   1
  15   6  -4 365.628 49.5918   1
  15  -6  -4 429.397 54.1888   1
 -14  -6   4 44.5739 30.7349   1
  14   6  -4 44.1508 27.3344   1
 -14   6   4 59.0615 36.0355   1
  14  -6  -4 93.4286 35.0838   1
 -13  -6   4 10797.0 515.255   1
  13   6  -4 10687.4 513.261   1
 -13   6   4 12543.3 528.255   1
  13  -6  -4 11876.7 526.051   1
 -12  -6   4 44.3553 27.0534   1
  12   6  -4 73.4663 26.2319   1
 -12   6   4 27.3793 25.7726   1
  12  -6  -4 20.0221 21.9249   1
 -11  -6   4 1326.31 89.8428   1
  11   6  -4 1532.00 93.3749   1
 -11   6   4 1489.53 99.7809   1
  11  -6  -4 1480.16 98.6991   1
  10   6  -4 102.800 25.9328   1
 -10  -6   4 126.130 26.7006   1
   9  -6  -4-18.1787 24.9416   1
  -9  -6   4 23.0099 22.1442   1
  -9   6   4 5.87743 27.2271   1
   9   6  -4-13.5885 18.6439   1
  -8   6   4 744.581 62.1943   1
   8  -6  -4 781.411 64.0920   1
   8   6  -4 805.092 57.1535   1
  -8  -6   4 656.263 54.0793   1
  -7  -6   4 4768.16 236.503   1
  -7   6   4 5295.10 250.429   1
   7  -6  -4 5290.43 250.211   1
  -6  -6   4 508.738 43.7635   1
  -6   6   4 567.740 52.8779   1
   6   6  -4 488.842 43.5199   1
   6  -6  -4 551.123 52.7908   1
  -5   6   4 3029.50 165.333   1
   5   6  -4 3473.53 161.560   1
   5  -6  -4 3132.43 167.107   1
  -4  -6   4 4468.92 213.609   1
  -4   6   4 4484.65 222.599   1
   4   6  -4 4582.47 214.534   1
   4  -6  -4 4547.18 224.251   1
   3   6  -4 127622. 5204.61   1
  -3  -6   4 129140. 5206.97   1
   3  -6  -4 133855. 5215.55   1
   2  -6  -4 36214.9 1576.43   1
   2   6  -4 36599.9 1568.18   1
  -2   6   4 37757.6 1576.07   1
  -2  -6   4 37016.3 1568.74   1
   1  -6  -4 21279.1 944.301   1
   1   6  -4 21322.9 937.395   1
  -1   6   4 22838.9 947.912   1
  -1  -6   4 21872.0 938.522   1
   0  -6  -4 8795.64 449.781   1
   0  -6   4 11452.7 451.738   1
   0   6  -4 10600.5 449.919   1
   0   6   4 9298.92 450.287   1
   1  -6   4 73.2609 23.6273   1
  -1  -6  -4 46.1102 24.6889   1
   1   6   4-4.99317 19.9001   1
  -1   6  -4 26.9703 19.4507   1
  -2  -6  -4 9037.52 417.752   1
   2   6   4 8830.46 416.535   1
   2  -6   4 9103.10 413.980   1
  -2   6  -4 9497.00 415.801   1
  -3  -6  -4 45915.1 1962.62   1
   3   6   4 46005.8 1962.83   1
   3  -6   4 44210.1 1958.11   1
  -3   6  -4 48161.3 1962.75   1
  -4  -6  -4 2212.41 130.224   1
   4   6   4 2234.26 129.107   1
   4  -6   4 2231.42 128.125   1
  -4   6  -4 2269.51 129.157   1
  -5  -6  -4 3024.72 158.028   1
   5   6   4 2653.92 152.919   1
   5  -6   4 2660.92 152.495   1
  -5   6  -4 2863.66 155.817   1
   7   6   4 5132.01 260.058   1
  -7  -6  -4 5681.15 264.910   1
  -7   6  -4 5350.97 261.512   1
   7  -6   4 4769.59 259.324   1
   8   6   4 1100.24 79.1829   1
  -8  -6  -4 905.729 75.2180   1
   8  -6   4 892.696 74.9860   1
   9   6   4 378.366 48.7668   1
  -9   6  -4 289.743 44.6474   1
  -9  -6  -4 294.146 43.6489   1
   9  -6   4 241.132 46.3521   1
  10   6   4 4908.08 248.999   1
 -10  -6  -4 4821.13 248.574   1
  10  -6   4 4782.21 247.085   1
 -10   6  -4 4690.92 247.302   1
  11  -6   4 610.400 63.2688   1
 -11  -6  -4 492.431 58.3055   1
  11   6   4 507.698 58.3392   1
 -11   6  -4 556.454 62.1436   1
  12  -6   4-23.1070 34.7312   1
 -12   6  -4 8.38770 36.2113   1
  13   6   4 124.674 39.1224   1
 -13  -6  -4 125.940 40.3896   1
  13  -6   4 78.8096 34.3413   1
 -13   6  -4 130.195 41.5166   1
  14   6   4 636.870 69.9775   1
 -14  -6  -4 672.344 68.9927   1
  14  -6   4 818.968 75.1160   1
 -14   6  -4 673.509 74.3390   1
  15   6   4 476.715 61.2484   1
  15  -6   4 400.714 56.3861   1
 -15   6  -4 337.844 57.6293   1
 -16   6  -4 2242.04 147.379   1
 -16  -6  -4 2333.85 143.450   1
  16  -6   4 2055.48 135.950   1
 -17  -6  -4 908.181 84.5198   1
 -17   6  -4 868.958 84.1139   1
  17  -6   4 869.896 80.1818   1
  17   6   4 998.214 85.1466   1
  18   6   4 149.214 45.0685   1
 -18  -6  -4 33.3403 35.0634   1
  19   6   4 33.1237 39.8640   1
 -19  -6  -4 8.32347 39.0800   1
  19  -6   4 8.11018 27.9541   1
 -19   6  -4 59.5248 33.2258   1
  20   6   4 8.22472 40.9984   1
 -20  -6  -4-8.30804 38.4866   1
  21   6   4 16.3471 38.3589   1
 -21  -6  -4-24.6321 38.5332   1
  21  -6   4 55.7705 43.9972   1
 -21   6  -4-32.9234 38.6277   1
  22   6   4-8.08255 42.9490   1
 -22  -6  -4-16.2116 40.8623   1
  22  -6   4 23.4114 36.1507   1
 -22   6  -4-8.07404 37.8916   1
  23   6   4-7.94886 35.3394   1
 -23  -6  -4 7.93539 34.2567   1
 -26   7   4-8.22981 33.8743   1
  26  -7  -4 7.85284 38.2447   1
 -25   7   4 33.8122 39.1892   1
  25  -7  -4 39.8926 38.4227   1
 -23   7   4 57.1503 42.3512   1
  23  -7  -4-15.0698 35.8171   1
  22   7  -4 17.1525 35.8909   1
  21  -7  -4-24.8681 32.9697   1
  21   7  -4 67.4415 36.3992   1
 -21  -7   4-8.58937 38.1932   1
 -21   7   4 45.6436 32.1840   1
  20  -7  -4 82.4355 37.8457   1
  20   7  -4 90.6877 43.0673   1
 -20  -7   4 92.4184 41.0683   1
 -20   7   4 71.8096 40.6252   1
  19   7  -4 870.518 78.8257   1
 -19  -7   4 887.664 82.2681   1
  18  -7  -4 1932.10 127.872   1
 -18   7   4 1837.22 126.525   1
  17  -7  -4 825.997 77.6328   1
  17   7  -4 893.123 78.8856   1
 -17  -7   4 905.895 77.9562   1
 -17   7   4 722.022 75.8430   1
  16  -7  -4 693.107 70.7706   1
 -16  -7   4 821.975 74.0502   1
  16   7  -4 697.670 68.9878   1
 -16   7   4 833.832 75.7486   1
  15   7  -4 191.815 41.9516   1
 -15  -7   4 231.639 42.8316   1
 -14  -7   4 33.1911 27.0008   1
  14   7  -4 67.4088 32.9413   1
 -14   7   4 109.966 37.4306   1
  14  -7  -4 60.3011 35.4783   1
 -13   7   4 209.350 42.8496   1
  13  -7  -4 268.699 46.0977   1
 -12  -7   4 10418.1 476.957   1
  12   7  -4 10353.4 475.358   1
 -12   7   4 10523.3 483.719   1
  12  -7  -4 10393.5 483.060   1
 -11  -7   4 383.117 43.2459   1
  11   7  -4 446.824 47.1940   1
  11  -7  -4 437.584 52.4822   1
 -11   7   4 309.239 46.8181   1
  10  -7  -4 6.56991 24.6976   1
 -10  -7   4 48.9278 24.5241   1
  10   7  -4 15.8997 19.9284   1
 -10   7   4-6.63820 28.2294   1
   9  -7  -4 840.583 67.0718   1
   9   7  -4 749.921 57.2815   1
  -9  -7   4 684.071 58.1488   1
  -8  -7   4 14871.2 654.109   1
   7  -7  -4 1475.74 100.253   1
  -7   7   4 1613.38 102.419   1
   7   7  -4 1555.35 92.6707   1
  -7  -7   4 1560.57 94.8629   1
   6  -7  -4 7132.25 349.144   1
  -6   7   4 7401.35 350.999   1
   6   7  -4 7478.77 342.428   1
  -6  -7   4 7678.25 342.481   1
   5  -7  -4 1196.40 80.4643   1
  -5   7   4 1130.04 78.2693   1
  -5  -7   4 1158.05 73.8576   1
   4  -7  -4 14505.4 630.622   1
  -4  -7   4 14260.5 621.931   1
  -4   7   4 12842.5 626.205   1
   4   7  -4 14827.4 621.420   1
   3  -7  -4 8151.21 387.531   1
  -3  -7   4 8862.81 382.640   1
   3   7  -4 8711.92 381.177   1
  -3   7   4 7720.30 385.977   1
  -2  -7   4 28914.4 1230.50   1
   2   7  -4 30104.6 1232.32   1
  -2   7   4 27177.2 1235.63   1
   2  -7  -4 28358.5 1239.01   1
  -1  -7   4 2165.50 116.725   1
   1   7  -4 2335.98 119.092   1
  -1   7   4 1895.11 118.246   1
   1  -7  -4 1847.88 119.688   1
   0   7  -4 92.8131 26.2943   1
   0   7   4 89.9403 31.0382   1
   0  -7  -4 52.2160 24.2462   1
  -1  -7  -4 102.291 32.1961   1
   1   7   4 72.1696 27.3179   1
   1  -7   4 90.9054 25.1920   1
  -1   7  -4 105.735 25.1174   1
  -2  -7  -4 25826.2 1104.15   1
   2   7   4 24727.1 1101.45   1
  -2   7  -4 25979.8 1101.58   1
   2  -7   4 25240.3 1100.68   1
  -3  -7  -4 13858.0 616.226   1
   3   7   4 13618.1 613.901   1
  -3   7  -4 14146.9 614.408   1
   3  -7   4 13347.6 611.315   1
  -4   7  -4 2329.23 140.645   1
   4  -7   4 2753.72 145.984   1
   5   7   4 11654.5 533.851   1
  -5  -7  -4 11788.8 534.357   1
  -6  -7  -4 9432.76 441.637   1
   6   7   4 8847.40 439.493   1
  -6   7  -4 9747.56 441.459   1
   6  -7   4 9806.99 441.283   1
  -7  -7  -4 138.696 32.6897   1
   7   7   4 225.235 36.7809   1
   7  -7   4 135.561 35.8211   1
   8   7   4 5837.08 293.200   1
  -8  -7  -4 6293.55 294.381   1
   8  -7   4 5620.26 290.642   1
  -8   7  -4 5862.81 292.504   1
   9   7   4 837.815 72.3106   1
  -9  -7  -4 765.108 70.8478   1
   9  -7   4 743.429 71.5752   1
  -9   7  -4 815.285 74.3548   1
 -10  -7  -4 7.54539 30.5362   1
  10   7   4-21.9418 33.8825   1
  10  -7   4 52.6339 30.9501   1
 -10   7  -4-15.1245 27.8417   1
  11  -7   4 589.835 63.2505   1
 -11   7  -4 548.367 61.5480   1
 -12  -7  -4 2087.35 139.667   1
 -12   7  -4 2324.93 146.329   1
  12  -7   4 2272.19 144.645   1
  12   7   4 2517.99 145.408   1
 -13  -7  -4 2633.31 160.511   1
  13  -7   4 2669.92 160.451   1
 -13   7  -4 2563.34 163.285   1
  13   7   4 2798.08 161.692   1
  14   7   4-8.11225 37.0860   1
  14  -7   4 8.14642 29.9962   1
 -14   7  -4 35.4332 33.2889   1
 -15  -7  -4 215.177 44.1709   1
  15  -7   4 272.816 49.4858   1
 -15   7  -4 211.978 48.3866   1
  16   7   4 210.298 51.2120   1
 -16  -7  -4 233.457 52.3019   1
  16  -7   4 267.666 51.2990   1
 -16   7  -4 267.239 52.0025   1
  17   7   4 8.46109 42.6583   1
 -17  -7  -4 8.38661 37.8201   1
  17  -7   4 54.5241 37.0262   1
 -17   7  -4-18.2306 42.2313   1
  18   7   4 16.8505 42.9624   1
  18  -7   4 64.2060 38.1679   1
 -18   7  -4 8.65854 39.0631   1
  19   7   4 125.962 41.7329   1
 -19  -7  -4 134.230 41.6931   1
  19  -7   4 112.905 43.1934   1
 -19   7  -4 144.780 48.1972   1
  20   7   4-24.8229 44.4171   1
  20  -7   4 39.7935 41.4491   1
 -20   7  -4 75.1031 46.9388   1
 -20  -7  -4 8.33090 39.1104   1
 -21   7  -4 16.1622 39.8222   1
 -21  -7  -4-8.22210 40.0430   1
  21   7   4 8.16665 41.6239   1
  21  -7   4-15.7170 38.7253   1
  22  -7   4-23.0162 35.5444   1
  22   7   4-7.99582 43.7474   1
 -22   7  -4-7.95670 34.3527   1
 -22  -7  -4-8.07086 37.8803   1
  26  -8  -4 61.6450 37.1505   1
 -26   8   4 48.8160 34.6639   1
  24  -8  -4 22.1385 37.2010   1
 -24   8   4-27.9794 42.6324   1
  23  -8  -4 57.2413 41.4470   1
 -23   8   4 158.925 49.8380   1
  22  -8  -4-24.8976 39.9352   1
 -22   8   4 18.0062 41.7070   1
 -20  -8   4 8.40609 31.7063   1
  20  -8  -4 83.5668 40.7926   1
  20   8  -4 86.4283 36.2682   1
 -20   8   4 95.6808 41.4337   1
 -19  -8   4 8.27642 34.6294   1
  19  -8  -4-25.0065 31.9404   1
  19   8  -4-16.8204 34.6169   1
 -19   8   4 25.2276 33.4392   1
  18   8  -4 537.570 63.3987   1
 -18  -8   4 568.285 64.3856   1
 -17   8   4 1633.46 116.052   1
 -17  -8   4 1461.09 108.643   1
  17   8  -4 1595.88 112.184   1
 -16  -8   4 754.475 72.5463   1
  16   8  -4 942.619 78.3828   1
 -15  -8   4 1550.02 113.997   1
  15   8  -4 1692.62 114.575   1
 -15   8   4 1772.43 120.950   1
  15  -8  -4 1850.50 121.121   1
  14   8  -4 1759.08 115.813   1
 -14  -8   4 1799.24 117.970   1
  13   8  -4 4406.60 225.380   1
  13  -8  -4 4807.99 234.393   1
 -13   8   4 4678.01 236.204   1
  12  -8  -4 183.144 43.4271   1
 -12   8   4 208.637 43.4290   1
 -11  -8   4 43.7986 27.8578   1
  11   8  -4 29.8475 26.2006   1
 -11   8   4 36.0929 29.7499   1
  11  -8  -4 35.2268 31.3585   1
  10  -8  -4-14.1342 33.5890   1
 -10  -8   4-17.8557 21.9127   1
 -10   8   4 13.9607 31.0340   1
  10   8  -4 5.70038 24.6089   1
   9  -8  -4 2410.78 143.923   1
  -9   8   4 2399.07 143.313   1
   9   8  -4 2564.50 140.775   1
  -9  -8   4 2461.95 138.150   1
   8   8  -4 174.083 32.0693   1
  -8   8   4 180.901 35.6501   1
   8  -8  -4 119.955 34.0236   1
  -8  -8   4 226.286 34.9835   1
   7   8  -4 34146.3 1408.38   1
  -7   8   4 30941.6 1413.43   1
   7  -8  -4 30130.9 1409.64   1
  -7  -8   4 35413.9 1408.45   1
   6   8  -4 40.3248 23.4765   1
  -6  -8   4 77.7171 25.3498   1
   5   8  -4 1359.12 87.4802   1
  -5  -8   4 1415.54 90.2068   1
  -4   8   4 553.798 54.3461   1
  -4  -8   4 515.057 49.3252   1
   4  -8  -4 453.807 52.1541   1
  -3   8   4 43095.4 1845.05   1
   3   8  -4 42232.3 1838.42   1
   3  -8  -4 45581.0 1848.46   1
  -3  -8   4 42136.6 1840.69   1
  -2   8   4 6397.30 299.608   1
   2   8  -4 6173.84 292.434   1
   2  -8  -4 6043.77 299.054   1
  -1   8   4 24859.5 1111.75   1
   1   8  -4 26344.3 1109.28   1
  -1  -8   4 25475.2 1108.25   1
   1  -8  -4 25809.9 1114.15   1
   0   8   4 148.088 35.8635   1
   0  -8   4 259.492 36.1159   1
   0   8  -4 229.986 37.9053   1
   0  -8  -4 222.297 38.7724   1
  -1   8  -4 25564.6 1144.27   1
   1  -8   4 27456.9 1147.38   1
  -2   8  -4 9736.56 477.024   1
   2  -8   4 11414.9 483.018   1
  -3  -8  -4 7933.37 374.809   1
   3   8   4 8238.62 374.467   1
  -3   8  -4 7983.61 372.686   1
   3  -8   4 7530.68 369.300   1
  -4  -8  -4 33719.1 1363.52   1
   4   8   4 32095.3 1356.85   1
  -4   8  -4 30031.1 1354.42   1
   4  -8   4 30220.3 1354.13   1
  -5  -8  -4 275.181 45.4294   1
   5   8   4 343.551 47.2946   1
  -5   8  -4 267.271 44.7966   1
   5  -8   4 346.747 44.7131   1
  -6  -8  -4 435.331 51.3432   1
   6   8   4 436.884 53.8327   1
  -6   8  -4 364.381 50.6360   1
   6  -8   4 396.330 50.8361   1
  -7  -8  -4 25008.5 1060.31   1
   7   8   4 23511.7 1055.39   1
  -7   8  -4 23362.8 1059.51   1
   7  -8   4 24707.9 1060.12   1
  -8  -8  -4 458.785 57.8633   1
   8   8   4 633.981 64.2937   1
   8  -8   4 554.092 62.4266   1
  -8   8  -4 518.765 59.7456   1
  -9   8  -4 2963.94 173.218   1
   9  -8   4 3057.77 173.934   1
   9   8   4 3148.29 176.298   1
  -9  -8  -4 3059.57 174.922   1
 -11   8  -4 642.084 64.9650   1
  11  -8   4 693.597 67.3183   1
  11   8   4 695.447 70.2049   1
 -11  -8  -4 575.306 64.9955   1
 -12   8  -4 1351.19 102.256   1
 -12  -8  -4 1353.99 100.187   1
  12  -8   4 1241.91 99.2126   1
  12   8   4 1377.05 103.264   1
  13   8   4 319.634 53.6903   1
  13  -8   4 457.182 60.4385   1
 -13   8  -4 399.573 56.6045   1
 -14  -8  -4 1063.16 90.9240   1
 -15   8  -4 26.9663 38.8051   1
  15  -8   4-24.7992 36.7522   1
  15   8   4 8.24936 35.6133   1
 -15  -8  -4 25.1630 36.2104   1
 -16   8  -4 8.89194 32.0469   1
  16  -8   4-8.32283 29.9958   1
  16   8   4 24.9226 38.4847   1
 -16  -8  -4-42.2519 38.1023   1
  17   8   4 124.068 44.7405   1
 -17  -8  -4 145.013 45.6719   1
 -18   8  -4 18.0806 39.6162   1
[truncated: 944,229 more chars]
